# Supplementary material for: Associations between lower-limb muscle activation and knee flexion in post-stroke individuals: A study on the stance-to-swing phases of gait
Source: PLoS One. 2017 Sep 8;12(9):e0183865. doi: 10.1371/journal.pone.0183865 (PMC5590852; doi:10.1371/journal.pone.0183865)
Supplement: S1 Dataset — (ZIP) [file pone.0183865.s001.zip › S1_Dataset/Patient group/3/2/point.csv]

Frame	Time	sacrum.X	sacrum.Y	sacrum.Z	r asis.X	r asis.Y	r asis.Z	r thigh.X	r thigh.Y	r thigh.Z	r bar 1.X	r bar 1.Y	r bar 1.Z	r knee 1.X	r knee 1.Y	r knee 1.Z	r knee 2.X	r knee 2.Y	r knee 2.Z	r bar 2.X	r bar 2.Y	r bar 2.Z	r mall.X	r mall.Y	r mall.Z	r met.X	r met.Y	r met.Z	l asis.X	l asis.Y	l asis.Z	l thigh.X	l thigh.Y	l thigh.Z	l bar 1.X	l bar 1.Y	l bar 1.Z	l knee 1.X	l knee 1.Y	l knee 1.Z	l knee 2.X	l knee 2.Y	l knee 2.Z	l bar 2.X	l bar 2.Y	l bar 2.Z	l mall.X	l mall.Y	l mall.Z
0	0	NaN	NaN	NaN	2.103	0.838	0.212	NaN	NaN	NaN	NaN	NaN	NaN	2.254	0.486	0.189	NaN	NaN	NaN	2.273	0.235	0.141	NaN	NaN	NaN	2.128	0.022	0.159	2.116	0.843	0.484	2.209	0.798	0.527	NaN	NaN	NaN	NaN	NaN	NaN	NaN	NaN	NaN	NaN	NaN	NaN	NaN	NaN	NaN
1	0.005	NaN	NaN	NaN	2.103	0.838	0.212	NaN	NaN	NaN	NaN	NaN	NaN	2.253	0.487	0.189	NaN	NaN	NaN	2.273	0.235	0.141	NaN	NaN	NaN	2.127	0.022	0.159	2.115	0.842	0.483	2.209	0.797	0.527	NaN	NaN	NaN	NaN	NaN	NaN	NaN	NaN	NaN	NaN	NaN	NaN	NaN	NaN	NaN
2	0.01	NaN	NaN	NaN	2.103	0.838	0.212	NaN	NaN	NaN	NaN	NaN	NaN	2.254	0.487	0.189	NaN	NaN	NaN	2.272	0.236	0.141	NaN	NaN	NaN	2.127	0.023	0.159	2.115	0.843	0.483	2.208	0.796	0.526	NaN	NaN	NaN	NaN	NaN	NaN	NaN	NaN	NaN	NaN	NaN	NaN	NaN	NaN	NaN
3	0.015	NaN	NaN	NaN	2.103	0.838	0.212	NaN	NaN	NaN	NaN	NaN	NaN	2.254	0.487	0.189	NaN	NaN	NaN	2.272	0.236	0.141	NaN	NaN	NaN	2.127	0.023	0.159	2.114	0.843	0.482	2.208	0.796	0.526	NaN	NaN	NaN	NaN	NaN	NaN	NaN	NaN	NaN	NaN	NaN	NaN	NaN	NaN	NaN
4	0.02	NaN	NaN	NaN	2.103	0.838	0.212	NaN	NaN	NaN	NaN	NaN	NaN	2.253	0.488	0.189	NaN	NaN	NaN	2.272	0.236	0.141	NaN	NaN	NaN	2.126	0.023	0.159	2.114	0.843	0.482	2.208	0.796	0.526	NaN	NaN	NaN	NaN	NaN	NaN	NaN	NaN	NaN	NaN	NaN	NaN	NaN	NaN	NaN
5	0.025	NaN	NaN	NaN	2.103	0.838	0.212	NaN	NaN	NaN	NaN	NaN	NaN	2.253	0.488	0.189	NaN	NaN	NaN	2.272	0.236	0.141	NaN	NaN	NaN	2.126	0.023	0.159	2.114	0.843	0.481	2.208	0.796	0.526	NaN	NaN	NaN	NaN	NaN	NaN	NaN	NaN	NaN	NaN	NaN	NaN	NaN	NaN	NaN
6	0.03	NaN	NaN	NaN	2.103	0.838	0.212	NaN	NaN	NaN	NaN	NaN	NaN	2.253	0.488	0.189	NaN	NaN	NaN	2.272	0.236	0.141	NaN	NaN	NaN	2.126	0.023	0.159	2.114	0.843	0.481	2.208	0.796	0.526	NaN	NaN	NaN	NaN	NaN	NaN	NaN	NaN	NaN	NaN	NaN	NaN	NaN	NaN	NaN
7	0.035	NaN	NaN	NaN	2.103	0.838	0.212	NaN	NaN	NaN	NaN	NaN	NaN	2.254	0.488	0.189	NaN	NaN	NaN	2.272	0.236	0.141	NaN	NaN	NaN	2.126	0.023	0.159	2.114	0.843	0.482	2.208	0.796	0.526	NaN	NaN	NaN	NaN	NaN	NaN	NaN	NaN	NaN	NaN	NaN	NaN	NaN	NaN	NaN
8	0.04	NaN	NaN	NaN	2.103	0.838	0.212	NaN	NaN	NaN	NaN	NaN	NaN	2.254	0.488	0.189	NaN	NaN	NaN	2.272	0.236	0.141	NaN	NaN	NaN	2.126	0.023	0.159	2.114	0.843	0.482	2.208	0.796	0.526	NaN	NaN	NaN	NaN	NaN	NaN	NaN	NaN	NaN	NaN	NaN	NaN	NaN	NaN	NaN
9	0.045	NaN	NaN	NaN	2.103	0.838	0.212	NaN	NaN	NaN	NaN	NaN	NaN	2.253	0.488	0.189	NaN	NaN	NaN	2.271	0.236	0.141	NaN	NaN	NaN	2.126	0.023	0.159	2.114	0.843	0.482	2.208	0.796	0.526	NaN	NaN	NaN	NaN	NaN	NaN	NaN	NaN	NaN	NaN	NaN	NaN	NaN	NaN	NaN
10	0.05	NaN	NaN	NaN	2.103	0.838	0.212	NaN	NaN	NaN	NaN	NaN	NaN	2.252	0.488	0.189	NaN	NaN	NaN	2.272	0.236	0.141	NaN	NaN	NaN	2.126	0.023	0.159	2.114	0.843	0.482	2.208	0.796	0.526	NaN	NaN	NaN	NaN	NaN	NaN	NaN	NaN	NaN	NaN	NaN	NaN	NaN	NaN	NaN
11	0.055	NaN	NaN	NaN	2.103	0.838	0.212	NaN	NaN	NaN	NaN	NaN	NaN	2.252	0.488	0.189	NaN	NaN	NaN	2.272	0.236	0.141	NaN	NaN	NaN	2.126	0.023	0.159	2.114	0.842	0.482	2.208	0.796	0.526	NaN	NaN	NaN	NaN	NaN	NaN	NaN	NaN	NaN	NaN	NaN	NaN	NaN	NaN	NaN
12	0.06	NaN	NaN	NaN	2.103	0.838	0.212	NaN	NaN	NaN	NaN	NaN	NaN	2.253	0.488	0.189	NaN	NaN	NaN	2.272	0.236	0.141	NaN	NaN	NaN	2.126	0.023	0.159	2.114	0.842	0.482	2.208	0.796	0.526	NaN	NaN	NaN	NaN	NaN	NaN	NaN	NaN	NaN	NaN	NaN	NaN	NaN	NaN	NaN
13	0.065	NaN	NaN	NaN	2.103	0.838	0.212	NaN	NaN	NaN	NaN	NaN	NaN	2.253	0.488	0.189	NaN	NaN	NaN	2.272	0.236	0.141	NaN	NaN	NaN	2.126	0.023	0.159	2.114	0.843	0.482	2.208	0.796	0.526	NaN	NaN	NaN	NaN	NaN	NaN	NaN	NaN	NaN	NaN	NaN	NaN	NaN	NaN	NaN
14	0.07	NaN	NaN	NaN	2.103	0.838	0.212	NaN	NaN	NaN	NaN	NaN	NaN	2.252	0.488	0.189	NaN	NaN	NaN	2.272	0.236	0.141	NaN	NaN	NaN	2.126	0.023	0.159	2.114	0.843	0.482	2.208	0.796	0.526	NaN	NaN	NaN	NaN	NaN	NaN	NaN	NaN	NaN	NaN	NaN	NaN	NaN	NaN	NaN
15	0.075	NaN	NaN	NaN	2.103	0.839	0.213	NaN	NaN	NaN	NaN	NaN	NaN	2.251	0.488	0.189	NaN	NaN	NaN	2.272	0.236	0.141	NaN	NaN	NaN	2.126	0.023	0.159	2.114	0.843	0.482	2.208	0.796	0.526	NaN	NaN	NaN	NaN	NaN	NaN	NaN	NaN	NaN	NaN	NaN	NaN	NaN	NaN	NaN
16	0.08	NaN	NaN	NaN	2.103	0.838	0.213	NaN	NaN	NaN	NaN	NaN	NaN	2.252	0.488	0.189	NaN	NaN	NaN	2.272	0.236	0.141	NaN	NaN	NaN	2.126	0.023	0.159	2.114	0.843	0.482	2.208	0.796	0.526	NaN	NaN	NaN	NaN	NaN	NaN	NaN	NaN	NaN	NaN	NaN	NaN	NaN	NaN	NaN
17	0.085	NaN	NaN	NaN	2.103	0.838	0.213	NaN	NaN	NaN	NaN	NaN	NaN	2.252	0.488	0.189	NaN	NaN	NaN	2.272	0.236	0.141	NaN	NaN	NaN	2.126	0.023	0.159	2.114	0.842	0.482	2.208	0.796	0.526	NaN	NaN	NaN	NaN	NaN	NaN	NaN	NaN	NaN	NaN	NaN	NaN	NaN	NaN	NaN
18	0.09	NaN	NaN	NaN	2.103	0.838	0.213	NaN	NaN	NaN	NaN	NaN	NaN	2.252	0.488	0.189	NaN	NaN	NaN	2.272	0.236	0.141	NaN	NaN	NaN	2.126	0.023	0.159	2.114	0.842	0.482	2.208	0.796	0.526	NaN	NaN	NaN	NaN	NaN	NaN	NaN	NaN	NaN	NaN	NaN	NaN	NaN	NaN	NaN
19	0.095	NaN	NaN	NaN	2.103	0.838	0.213	NaN	NaN	NaN	NaN	NaN	NaN	2.252	0.488	0.189	NaN	NaN	NaN	2.272	0.236	0.141	NaN	NaN	NaN	2.126	0.023	0.159	2.114	0.842	0.482	2.208	0.796	0.526	NaN	NaN	NaN	NaN	NaN	NaN	NaN	NaN	NaN	NaN	NaN	NaN	NaN	NaN	NaN
20	0.1	NaN	NaN	NaN	2.103	0.838	0.213	NaN	NaN	NaN	NaN	NaN	NaN	2.252	0.488	0.189	NaN	NaN	NaN	2.272	0.236	0.141	NaN	NaN	NaN	2.126	0.023	0.159	2.114	0.842	0.482	2.208	0.796	0.526	NaN	NaN	NaN	NaN	NaN	NaN	NaN	NaN	NaN	NaN	NaN	NaN	NaN	NaN	NaN
21	0.105	NaN	NaN	NaN	2.103	0.838	0.213	NaN	NaN	NaN	NaN	NaN	NaN	2.253	0.488	0.189	NaN	NaN	NaN	2.272	0.236	0.141	NaN	NaN	NaN	2.126	0.023	0.159	2.114	0.842	0.482	2.208	0.796	0.526	NaN	NaN	NaN	NaN	NaN	NaN	NaN	NaN	NaN	NaN	NaN	NaN	NaN	NaN	NaN
22	0.11	NaN	NaN	NaN	2.103	0.838	0.213	NaN	NaN	NaN	NaN	NaN	NaN	2.252	0.488	0.189	NaN	NaN	NaN	2.272	0.236	0.141	NaN	NaN	NaN	2.126	0.023	0.159	2.114	0.842	0.482	2.208	0.796	0.526	NaN	NaN	NaN	NaN	NaN	NaN	NaN	NaN	NaN	NaN	NaN	NaN	NaN	NaN	NaN
23	0.115	NaN	NaN	NaN	2.103	0.838	0.213	NaN	NaN	NaN	NaN	NaN	NaN	2.252	0.488	0.189	NaN	NaN	NaN	2.272	0.236	0.141	NaN	NaN	NaN	2.126	0.023	0.159	2.114	0.842	0.482	2.208	0.796	0.526	NaN	NaN	NaN	NaN	NaN	NaN	NaN	NaN	NaN	NaN	NaN	NaN	NaN	NaN	NaN
24	0.12	NaN	NaN	NaN	2.103	0.838	0.213	NaN	NaN	NaN	NaN	NaN	NaN	2.252	0.488	0.189	NaN	NaN	NaN	2.272	0.236	0.141	NaN	NaN	NaN	2.126	0.023	0.159	2.114	0.842	0.482	2.208	0.796	0.526	NaN	NaN	NaN	NaN	NaN	NaN	NaN	NaN	NaN	NaN	NaN	NaN	NaN	NaN	NaN
25	0.125	NaN	NaN	NaN	2.103	0.838	0.213	NaN	NaN	NaN	NaN	NaN	NaN	2.252	0.488	0.189	NaN	NaN	NaN	2.272	0.236	0.141	NaN	NaN	NaN	2.126	0.023	0.159	2.114	0.842	0.482	2.208	0.796	0.526	NaN	NaN	NaN	NaN	NaN	NaN	NaN	NaN	NaN	NaN	NaN	NaN	NaN	NaN	NaN
26	0.13	NaN	NaN	NaN	2.103	0.838	0.213	NaN	NaN	NaN	NaN	NaN	NaN	2.253	0.488	0.189	NaN	NaN	NaN	2.272	0.236	0.141	NaN	NaN	NaN	2.126	0.023	0.159	2.114	0.842	0.482	2.208	0.796	0.526	NaN	NaN	NaN	NaN	NaN	NaN	NaN	NaN	NaN	NaN	NaN	NaN	NaN	NaN	NaN
27	0.135	NaN	NaN	NaN	2.103	0.839	0.213	NaN	NaN	NaN	NaN	NaN	NaN	2.253	0.488	0.189	NaN	NaN	NaN	2.272	0.236	0.141	NaN	NaN	NaN	2.126	0.023	0.159	2.114	0.842	0.482	2.208	0.796	0.526	NaN	NaN	NaN	NaN	NaN	NaN	NaN	NaN	NaN	NaN	NaN	NaN	NaN	NaN	NaN
28	0.14	NaN	NaN	NaN	2.103	0.838	0.213	NaN	NaN	NaN	NaN	NaN	NaN	2.252	0.488	0.189	NaN	NaN	NaN	2.272	0.236	0.141	NaN	NaN	NaN	2.126	0.023	0.159	2.114	0.842	0.482	2.208	0.796	0.526	NaN	NaN	NaN	NaN	NaN	NaN	NaN	NaN	NaN	NaN	NaN	NaN	NaN	NaN	NaN
29	0.145	NaN	NaN	NaN	2.103	0.838	0.213	NaN	NaN	NaN	NaN	NaN	NaN	2.253	0.488	0.189	NaN	NaN	NaN	2.272	0.236	0.141	NaN	NaN	NaN	2.126	0.023	0.159	2.114	0.842	0.482	2.208	0.796	0.526	NaN	NaN	NaN	NaN	NaN	NaN	NaN	NaN	NaN	NaN	NaN	NaN	NaN	NaN	NaN
30	0.15	NaN	NaN	NaN	2.103	0.838	0.213	NaN	NaN	NaN	NaN	NaN	NaN	2.253	0.488	0.189	NaN	NaN	NaN	2.272	0.236	0.141	NaN	NaN	NaN	2.126	0.023	0.159	2.114	0.842	0.482	2.208	0.796	0.526	NaN	NaN	NaN	NaN	NaN	NaN	NaN	NaN	NaN	NaN	NaN	NaN	NaN	NaN	NaN
31	0.155	NaN	NaN	NaN	2.103	0.838	0.213	NaN	NaN	NaN	NaN	NaN	NaN	2.252	0.488	0.189	NaN	NaN	NaN	2.272	0.236	0.141	NaN	NaN	NaN	2.126	0.023	0.159	2.114	0.842	0.482	2.208	0.796	0.526	NaN	NaN	NaN	NaN	NaN	NaN	NaN	NaN	NaN	NaN	NaN	NaN	NaN	NaN	NaN
32	0.16	NaN	NaN	NaN	2.103	0.838	0.213	NaN	NaN	NaN	NaN	NaN	NaN	2.253	0.488	0.189	NaN	NaN	NaN	2.272	0.236	0.141	NaN	NaN	NaN	2.126	0.023	0.159	2.114	0.842	0.482	2.208	0.796	0.526	NaN	NaN	NaN	NaN	NaN	NaN	NaN	NaN	NaN	NaN	NaN	NaN	NaN	NaN	NaN
33	0.165	NaN	NaN	NaN	2.104	0.838	0.213	NaN	NaN	NaN	NaN	NaN	NaN	2.253	0.488	0.189	NaN	NaN	NaN	2.272	0.236	0.141	NaN	NaN	NaN	2.126	0.023	0.159	2.114	0.842	0.482	2.208	0.796	0.526	NaN	NaN	NaN	NaN	NaN	NaN	NaN	NaN	NaN	NaN	NaN	NaN	NaN	NaN	NaN
34	0.17	NaN	NaN	NaN	2.104	0.838	0.213	NaN	NaN	NaN	NaN	NaN	NaN	2.253	0.488	0.189	NaN	NaN	NaN	2.272	0.236	0.141	NaN	NaN	NaN	2.126	0.023	0.159	2.114	0.842	0.482	2.208	0.796	0.526	NaN	NaN	NaN	NaN	NaN	NaN	NaN	NaN	NaN	NaN	NaN	NaN	NaN	NaN	NaN
35	0.175	NaN	NaN	NaN	2.104	0.838	0.213	NaN	NaN	NaN	NaN	NaN	NaN	2.253	0.488	0.189	NaN	NaN	NaN	2.272	0.236	0.141	NaN	NaN	NaN	2.126	0.023	0.159	2.114	0.842	0.482	2.208	0.796	0.526	NaN	NaN	NaN	NaN	NaN	NaN	NaN	NaN	NaN	NaN	NaN	NaN	NaN	NaN	NaN
36	0.18	NaN	NaN	NaN	2.104	0.838	0.213	NaN	NaN	NaN	NaN	NaN	NaN	2.254	0.488	0.189	NaN	NaN	NaN	2.272	0.236	0.141	NaN	NaN	NaN	2.126	0.023	0.159	2.114	0.842	0.482	2.208	0.796	0.526	NaN	NaN	NaN	NaN	NaN	NaN	NaN	NaN	NaN	NaN	NaN	NaN	NaN	NaN	NaN
37	0.185	NaN	NaN	NaN	2.104	0.838	0.213	NaN	NaN	NaN	NaN	NaN	NaN	2.253	0.488	0.189	NaN	NaN	NaN	2.272	0.236	0.141	NaN	NaN	NaN	2.126	0.023	0.159	2.114	0.842	0.482	2.208	0.796	0.526	NaN	NaN	NaN	NaN	NaN	NaN	NaN	NaN	NaN	NaN	NaN	NaN	NaN	NaN	NaN
38	0.19	NaN	NaN	NaN	2.104	0.838	0.213	NaN	NaN	NaN	NaN	NaN	NaN	2.253	0.488	0.189	NaN	NaN	NaN	2.272	0.236	0.141	NaN	NaN	NaN	2.126	0.023	0.159	2.114	0.842	0.482	2.208	0.796	0.526	NaN	NaN	NaN	NaN	NaN	NaN	NaN	NaN	NaN	NaN	NaN	NaN	NaN	NaN	NaN
39	0.195	NaN	NaN	NaN	2.104	0.838	0.212	NaN	NaN	NaN	NaN	NaN	NaN	2.253	0.488	0.189	NaN	NaN	NaN	2.272	0.236	0.141	NaN	NaN	NaN	2.126	0.023	0.159	2.114	0.842	0.482	2.208	0.796	0.526	NaN	NaN	NaN	NaN	NaN	NaN	NaN	NaN	NaN	NaN	NaN	NaN	NaN	NaN	NaN
40	0.2	NaN	NaN	NaN	2.104	0.838	0.212	NaN	NaN	NaN	NaN	NaN	NaN	2.253	0.488	0.189	NaN	NaN	NaN	2.272	0.236	0.141	NaN	NaN	NaN	2.126	0.023	0.159	2.114	0.841	0.482	2.208	0.796	0.526	NaN	NaN	NaN	NaN	NaN	NaN	NaN	NaN	NaN	NaN	NaN	NaN	NaN	NaN	NaN
41	0.205	NaN	NaN	NaN	2.104	0.838	0.212	NaN	NaN	NaN	NaN	NaN	NaN	2.253	0.488	0.189	NaN	NaN	NaN	2.272	0.236	0.141	NaN	NaN	NaN	2.126	0.023	0.159	2.114	0.842	0.482	2.208	0.796	0.526	NaN	NaN	NaN	NaN	NaN	NaN	NaN	NaN	NaN	NaN	NaN	NaN	NaN	NaN	NaN
42	0.21	NaN	NaN	NaN	2.104	0.838	0.213	NaN	NaN	NaN	NaN	NaN	NaN	2.253	0.488	0.189	NaN	NaN	NaN	2.272	0.236	0.141	NaN	NaN	NaN	2.126	0.023	0.159	2.114	0.842	0.482	2.208	0.796	0.526	NaN	NaN	NaN	NaN	NaN	NaN	NaN	NaN	NaN	NaN	NaN	NaN	NaN	NaN	NaN
43	0.215	NaN	NaN	NaN	2.104	0.838	0.213	NaN	NaN	NaN	NaN	NaN	NaN	2.253	0.488	0.189	NaN	NaN	NaN	2.272	0.236	0.141	NaN	NaN	NaN	2.126	0.023	0.159	2.114	0.842	0.482	2.208	0.796	0.526	NaN	NaN	NaN	NaN	NaN	NaN	NaN	NaN	NaN	NaN	NaN	NaN	NaN	NaN	NaN
44	0.22	NaN	NaN	NaN	2.104	0.838	0.213	NaN	NaN	NaN	NaN	NaN	NaN	2.254	0.488	0.189	NaN	NaN	NaN	2.272	0.236	0.141	NaN	NaN	NaN	2.126	0.023	0.159	2.114	0.841	0.482	2.208	0.796	0.526	NaN	NaN	NaN	NaN	NaN	NaN	NaN	NaN	NaN	NaN	NaN	NaN	NaN	NaN	NaN
45	0.225	NaN	NaN	NaN	2.104	0.838	0.212	NaN	NaN	NaN	NaN	NaN	NaN	2.254	0.488	0.189	NaN	NaN	NaN	2.272	0.236	0.141	NaN	NaN	NaN	2.126	0.023	0.159	2.114	0.842	0.482	2.208	0.796	0.526	NaN	NaN	NaN	NaN	NaN	NaN	NaN	NaN	NaN	NaN	NaN	NaN	NaN	NaN	NaN
46	0.23	NaN	NaN	NaN	2.104	0.838	0.212	NaN	NaN	NaN	NaN	NaN	NaN	2.254	0.488	0.189	NaN	NaN	NaN	2.272	0.236	0.141	NaN	NaN	NaN	2.126	0.023	0.159	2.114	0.842	0.482	2.208	0.796	0.526	NaN	NaN	NaN	NaN	NaN	NaN	NaN	NaN	NaN	NaN	NaN	NaN	NaN	NaN	NaN
47	0.235	NaN	NaN	NaN	2.104	0.838	0.212	NaN	NaN	NaN	NaN	NaN	NaN	2.254	0.488	0.189	NaN	NaN	NaN	2.272	0.236	0.141	NaN	NaN	NaN	2.126	0.023	0.159	2.114	0.841	0.482	2.208	0.796	0.526	NaN	NaN	NaN	NaN	NaN	NaN	NaN	NaN	NaN	NaN	NaN	NaN	NaN	NaN	NaN
48	0.24	NaN	NaN	NaN	2.104	0.838	0.212	NaN	NaN	NaN	NaN	NaN	NaN	2.254	0.488	0.189	NaN	NaN	NaN	2.272	0.236	0.141	NaN	NaN	NaN	2.126	0.023	0.159	2.114	0.842	0.482	2.208	0.796	0.526	NaN	NaN	NaN	NaN	NaN	NaN	NaN	NaN	NaN	NaN	NaN	NaN	NaN	NaN	NaN
49	0.245	NaN	NaN	NaN	2.104	0.838	0.212	NaN	NaN	NaN	NaN	NaN	NaN	2.253	0.488	0.189	NaN	NaN	NaN	2.272	0.236	0.141	NaN	NaN	NaN	2.126	0.023	0.159	2.114	0.842	0.482	2.208	0.796	0.526	NaN	NaN	NaN	NaN	NaN	NaN	NaN	NaN	NaN	NaN	NaN	NaN	NaN	NaN	NaN
50	0.25	NaN	NaN	NaN	2.104	0.838	0.212	NaN	NaN	NaN	NaN	NaN	NaN	2.253	0.488	0.189	NaN	NaN	NaN	2.272	0.236	0.141	NaN	NaN	NaN	2.126	0.023	0.159	2.114	0.841	0.482	2.208	0.796	0.526	NaN	NaN	NaN	NaN	NaN	NaN	NaN	NaN	NaN	NaN	NaN	NaN	NaN	NaN	NaN
51	0.255	NaN	NaN	NaN	2.104	0.838	0.212	NaN	NaN	NaN	NaN	NaN	NaN	2.254	0.488	0.189	NaN	NaN	NaN	2.272	0.236	0.141	NaN	NaN	NaN	2.126	0.023	0.159	2.114	0.841	0.482	2.209	0.796	0.526	NaN	NaN	NaN	NaN	NaN	NaN	NaN	NaN	NaN	NaN	NaN	NaN	NaN	NaN	NaN
52	0.26	NaN	NaN	NaN	2.104	0.838	0.212	NaN	NaN	NaN	NaN	NaN	NaN	2.254	0.488	0.189	NaN	NaN	NaN	2.272	0.236	0.141	NaN	NaN	NaN	2.126	0.023	0.159	2.114	0.842	0.482	2.209	0.796	0.526	NaN	NaN	NaN	NaN	NaN	NaN	NaN	NaN	NaN	NaN	NaN	NaN	NaN	NaN	NaN
53	0.265	NaN	NaN	NaN	2.104	0.838	0.212	NaN	NaN	NaN	NaN	NaN	NaN	2.254	0.488	0.189	NaN	NaN	NaN	2.272	0.236	0.141	NaN	NaN	NaN	2.126	0.023	0.159	2.114	0.842	0.482	2.209	0.796	0.526	NaN	NaN	NaN	NaN	NaN	NaN	NaN	NaN	NaN	NaN	NaN	NaN	NaN	NaN	NaN
54	0.27	NaN	NaN	NaN	2.104	0.838	0.212	NaN	NaN	NaN	NaN	NaN	NaN	2.254	0.488	0.189	NaN	NaN	NaN	2.272	0.236	0.141	NaN	NaN	NaN	2.126	0.023	0.159	2.114	0.842	0.482	2.209	0.796	0.526	NaN	NaN	NaN	NaN	NaN	NaN	NaN	NaN	NaN	NaN	NaN	NaN	NaN	NaN	NaN
55	0.275	NaN	NaN	NaN	2.104	0.838	0.212	NaN	NaN	NaN	NaN	NaN	NaN	2.254	0.488	0.189	NaN	NaN	NaN	2.272	0.236	0.141	NaN	NaN	NaN	2.126	0.023	0.159	2.114	0.841	0.482	2.209	0.796	0.526	NaN	NaN	NaN	NaN	NaN	NaN	NaN	NaN	NaN	NaN	NaN	NaN	NaN	NaN	NaN
56	0.28	NaN	NaN	NaN	2.105	0.838	0.212	NaN	NaN	NaN	NaN	NaN	NaN	2.254	0.488	0.189	NaN	NaN	NaN	2.272	0.236	0.141	NaN	NaN	NaN	2.126	0.023	0.159	2.114	0.842	0.482	2.209	0.796	0.526	NaN	NaN	NaN	NaN	NaN	NaN	NaN	NaN	NaN	NaN	NaN	NaN	NaN	NaN	NaN
57	0.285	NaN	NaN	NaN	2.105	0.838	0.212	NaN	NaN	NaN	NaN	NaN	NaN	2.254	0.488	0.189	NaN	NaN	NaN	2.272	0.236	0.141	NaN	NaN	NaN	2.126	0.023	0.159	2.114	0.842	0.482	2.209	0.796	0.526	NaN	NaN	NaN	NaN	NaN	NaN	NaN	NaN	NaN	NaN	NaN	NaN	NaN	NaN	NaN
58	0.29	NaN	NaN	NaN	2.105	0.838	0.212	NaN	NaN	NaN	NaN	NaN	NaN	2.254	0.488	0.189	NaN	NaN	NaN	2.272	0.236	0.141	NaN	NaN	NaN	2.126	0.023	0.159	2.114	0.842	0.482	2.209	0.796	0.526	NaN	NaN	NaN	NaN	NaN	NaN	NaN	NaN	NaN	NaN	NaN	NaN	NaN	NaN	NaN
59	0.295	NaN	NaN	NaN	2.105	0.838	0.212	NaN	NaN	NaN	NaN	NaN	NaN	2.254	0.488	0.189	NaN	NaN	NaN	2.272	0.236	0.141	NaN	NaN	NaN	2.126	0.023	0.159	2.114	0.842	0.482	2.209	0.796	0.526	NaN	NaN	NaN	NaN	NaN	NaN	NaN	NaN	NaN	NaN	NaN	NaN	NaN	NaN	NaN
60	0.3	NaN	NaN	NaN	2.105	0.838	0.212	NaN	NaN	NaN	NaN	NaN	NaN	2.254	0.488	0.189	NaN	NaN	NaN	2.272	0.236	0.141	NaN	NaN	NaN	2.126	0.023	0.159	2.114	0.841	0.482	2.209	0.796	0.526	NaN	NaN	NaN	NaN	NaN	NaN	NaN	NaN	NaN	NaN	NaN	NaN	NaN	NaN	NaN
61	0.305	NaN	NaN	NaN	2.105	0.838	0.212	NaN	NaN	NaN	NaN	NaN	NaN	2.254	0.488	0.189	NaN	NaN	NaN	2.272	0.236	0.141	NaN	NaN	NaN	2.126	0.023	0.159	2.114	0.842	0.482	2.209	0.796	0.526	NaN	NaN	NaN	NaN	NaN	NaN	NaN	NaN	NaN	NaN	NaN	NaN	NaN	NaN	NaN
62	0.31	NaN	NaN	NaN	2.105	0.838	0.212	NaN	NaN	NaN	NaN	NaN	NaN	2.254	0.488	0.189	NaN	NaN	NaN	2.272	0.236	0.141	NaN	NaN	NaN	2.126	0.023	0.159	2.114	0.842	0.482	2.209	0.796	0.526	NaN	NaN	NaN	NaN	NaN	NaN	NaN	NaN	NaN	NaN	NaN	NaN	NaN	NaN	NaN
63	0.315	NaN	NaN	NaN	2.105	0.838	0.212	NaN	NaN	NaN	NaN	NaN	NaN	2.254	0.488	0.189	NaN	NaN	NaN	2.272	0.236	0.141	NaN	NaN	NaN	2.126	0.023	0.159	2.114	0.841	0.482	2.209	0.796	0.526	NaN	NaN	NaN	NaN	NaN	NaN	NaN	NaN	NaN	NaN	NaN	NaN	NaN	NaN	NaN
64	0.32	NaN	NaN	NaN	2.105	0.838	0.212	NaN	NaN	NaN	NaN	NaN	NaN	2.254	0.488	0.189	NaN	NaN	NaN	2.272	0.236	0.141	NaN	NaN	NaN	2.126	0.023	0.159	2.114	0.842	0.481	2.209	0.796	0.526	NaN	NaN	NaN	NaN	NaN	NaN	NaN	NaN	NaN	NaN	NaN	NaN	NaN	NaN	NaN
65	0.325	NaN	NaN	NaN	2.105	0.838	0.212	NaN	NaN	NaN	NaN	NaN	NaN	2.254	0.488	0.189	NaN	NaN	NaN	2.272	0.236	0.141	NaN	NaN	NaN	2.126	0.023	0.159	2.114	0.842	0.481	2.209	0.796	0.526	NaN	NaN	NaN	NaN	NaN	NaN	NaN	NaN	NaN	NaN	NaN	NaN	NaN	NaN	NaN
66	0.33	NaN	NaN	NaN	2.105	0.838	0.212	NaN	NaN	NaN	NaN	NaN	NaN	2.254	0.488	0.189	NaN	NaN	NaN	2.272	0.236	0.141	NaN	NaN	NaN	2.126	0.023	0.159	2.114	0.842	0.481	2.209	0.796	0.526	NaN	NaN	NaN	NaN	NaN	NaN	NaN	NaN	NaN	NaN	NaN	NaN	NaN	NaN	NaN
67	0.335	NaN	NaN	NaN	2.105	0.838	0.212	NaN	NaN	NaN	NaN	NaN	NaN	2.254	0.488	0.189	NaN	NaN	NaN	2.272	0.236	0.141	NaN	NaN	NaN	2.126	0.023	0.159	2.115	0.842	0.481	2.209	0.796	0.526	NaN	NaN	NaN	NaN	NaN	NaN	NaN	NaN	NaN	NaN	NaN	NaN	NaN	NaN	NaN
68	0.34	NaN	NaN	NaN	2.105	0.838	0.212	NaN	NaN	NaN	NaN	NaN	NaN	2.254	0.488	0.189	NaN	NaN	NaN	2.272	0.236	0.141	NaN	NaN	NaN	2.126	0.023	0.159	2.115	0.842	0.481	2.209	0.796	0.526	NaN	NaN	NaN	NaN	NaN	NaN	NaN	NaN	NaN	NaN	NaN	NaN	NaN	NaN	NaN
69	0.345	NaN	NaN	NaN	2.105	0.838	0.212	NaN	NaN	NaN	NaN	NaN	NaN	2.254	0.488	0.189	NaN	NaN	NaN	2.272	0.236	0.141	NaN	NaN	NaN	2.126	0.023	0.159	2.115	0.842	0.481	2.209	0.796	0.526	NaN	NaN	NaN	NaN	NaN	NaN	NaN	NaN	NaN	NaN	NaN	NaN	NaN	NaN	NaN
70	0.35	NaN	NaN	NaN	2.105	0.838	0.212	NaN	NaN	NaN	NaN	NaN	NaN	2.254	0.489	0.189	NaN	NaN	NaN	2.272	0.236	0.141	NaN	NaN	NaN	2.126	0.023	0.159	2.115	0.842	0.481	2.209	0.796	0.526	NaN	NaN	NaN	NaN	NaN	NaN	NaN	NaN	NaN	NaN	NaN	NaN	NaN	NaN	NaN
71	0.355	NaN	NaN	NaN	2.105	0.838	0.212	NaN	NaN	NaN	NaN	NaN	NaN	2.254	0.489	0.189	NaN	NaN	NaN	2.272	0.236	0.141	NaN	NaN	NaN	2.126	0.023	0.159	2.115	0.841	0.482	2.209	0.796	0.526	NaN	NaN	NaN	NaN	NaN	NaN	NaN	NaN	NaN	NaN	NaN	NaN	NaN	NaN	NaN
72	0.36	NaN	NaN	NaN	2.105	0.838	0.212	NaN	NaN	NaN	NaN	NaN	NaN	2.254	0.488	0.189	NaN	NaN	NaN	2.272	0.236	0.141	NaN	NaN	NaN	2.126	0.023	0.159	2.115	0.841	0.482	2.209	0.796	0.526	NaN	NaN	NaN	NaN	NaN	NaN	NaN	NaN	NaN	NaN	NaN	NaN	NaN	NaN	NaN
73	0.365	NaN	NaN	NaN	2.105	0.838	0.212	NaN	NaN	NaN	NaN	NaN	NaN	2.254	0.488	0.189	NaN	NaN	NaN	2.272	0.236	0.141	NaN	NaN	NaN	2.126	0.023	0.159	2.115	0.842	0.481	2.209	0.796	0.526	NaN	NaN	NaN	NaN	NaN	NaN	NaN	NaN	NaN	NaN	NaN	NaN	NaN	NaN	NaN
74	0.37	NaN	NaN	NaN	2.105	0.838	0.212	NaN	NaN	NaN	NaN	NaN	NaN	2.254	0.488	0.189	NaN	NaN	NaN	2.272	0.236	0.141	NaN	NaN	NaN	2.126	0.023	0.159	2.115	0.842	0.481	2.209	0.796	0.526	NaN	NaN	NaN	NaN	NaN	NaN	NaN	NaN	NaN	NaN	NaN	NaN	NaN	NaN	NaN
75	0.375	NaN	NaN	NaN	2.105	0.838	0.212	NaN	NaN	NaN	NaN	NaN	NaN	2.254	0.488	0.189	NaN	NaN	NaN	2.272	0.236	0.141	NaN	NaN	NaN	2.126	0.023	0.159	2.115	0.841	0.481	2.209	0.796	0.526	NaN	NaN	NaN	NaN	NaN	NaN	NaN	NaN	NaN	NaN	NaN	NaN	NaN	NaN	NaN
76	0.38	NaN	NaN	NaN	2.105	0.838	0.212	NaN	NaN	NaN	NaN	NaN	NaN	2.254	0.488	0.189	NaN	NaN	NaN	2.272	0.236	0.141	NaN	NaN	NaN	2.126	0.023	0.159	2.115	0.842	0.481	2.209	0.796	0.526	NaN	NaN	NaN	NaN	NaN	NaN	NaN	NaN	NaN	NaN	NaN	NaN	NaN	NaN	NaN
77	0.385	NaN	NaN	NaN	2.105	0.838	0.212	NaN	NaN	NaN	NaN	NaN	NaN	2.254	0.488	0.189	NaN	NaN	NaN	2.272	0.236	0.141	NaN	NaN	NaN	2.126	0.023	0.159	2.115	0.842	0.481	2.209	0.796	0.526	NaN	NaN	NaN	NaN	NaN	NaN	NaN	NaN	NaN	NaN	NaN	NaN	NaN	NaN	NaN
78	0.39	NaN	NaN	NaN	2.105	0.838	0.212	NaN	NaN	NaN	NaN	NaN	NaN	2.254	0.488	0.189	NaN	NaN	NaN	2.272	0.236	0.141	NaN	NaN	NaN	2.126	0.023	0.159	2.115	0.842	0.481	2.209	0.796	0.526	NaN	NaN	NaN	NaN	NaN	NaN	NaN	NaN	NaN	NaN	NaN	NaN	NaN	NaN	NaN
79	0.395	NaN	NaN	NaN	2.105	0.838	0.212	NaN	NaN	NaN	NaN	NaN	NaN	2.254	0.488	0.189	NaN	NaN	NaN	2.272	0.236	0.141	NaN	NaN	NaN	2.126	0.023	0.159	2.115	0.841	0.481	2.21	0.796	0.526	NaN	NaN	NaN	NaN	NaN	NaN	NaN	NaN	NaN	NaN	NaN	NaN	NaN	NaN	NaN
80	0.4	NaN	NaN	NaN	2.105	0.838	0.212	NaN	NaN	NaN	NaN	NaN	NaN	2.254	0.488	0.189	NaN	NaN	NaN	2.272	0.236	0.141	NaN	NaN	NaN	2.126	0.023	0.159	2.115	0.842	0.481	2.21	0.796	0.526	NaN	NaN	NaN	NaN	NaN	NaN	NaN	NaN	NaN	NaN	NaN	NaN	NaN	NaN	NaN
81	0.405	NaN	NaN	NaN	2.105	0.838	0.212	NaN	NaN	NaN	NaN	NaN	NaN	2.254	0.488	0.189	NaN	NaN	NaN	2.272	0.236	0.141	NaN	NaN	NaN	2.126	0.023	0.159	2.115	0.842	0.481	2.21	0.796	0.526	NaN	NaN	NaN	NaN	NaN	NaN	NaN	NaN	NaN	NaN	NaN	NaN	NaN	NaN	NaN
82	0.41	NaN	NaN	NaN	2.105	0.838	0.212	NaN	NaN	NaN	NaN	NaN	NaN	2.255	0.488	0.189	NaN	NaN	NaN	2.272	0.236	0.141	NaN	NaN	NaN	2.126	0.023	0.159	2.115	0.841	0.481	2.21	0.796	0.526	NaN	NaN	NaN	NaN	NaN	NaN	NaN	NaN	NaN	NaN	NaN	NaN	NaN	NaN	NaN
83	0.415	NaN	NaN	NaN	2.105	0.838	0.212	NaN	NaN	NaN	NaN	NaN	NaN	2.255	0.488	0.189	NaN	NaN	NaN	2.272	0.236	0.141	NaN	NaN	NaN	2.126	0.023	0.159	2.115	0.842	0.481	2.21	0.796	0.526	NaN	NaN	NaN	NaN	NaN	NaN	NaN	NaN	NaN	NaN	NaN	NaN	NaN	NaN	NaN
84	0.42	NaN	NaN	NaN	2.105	0.838	0.212	NaN	NaN	NaN	NaN	NaN	NaN	2.254	0.488	0.189	NaN	NaN	NaN	2.272	0.236	0.141	NaN	NaN	NaN	2.126	0.023	0.159	2.115	0.842	0.481	2.21	0.796	0.526	NaN	NaN	NaN	NaN	NaN	NaN	NaN	NaN	NaN	NaN	NaN	NaN	NaN	NaN	NaN
85	0.425	NaN	NaN	NaN	2.105	0.838	0.212	NaN	NaN	NaN	NaN	NaN	NaN	2.254	0.488	0.189	NaN	NaN	NaN	2.272	0.236	0.141	NaN	NaN	NaN	2.126	0.023	0.159	2.115	0.842	0.481	2.21	0.796	0.526	NaN	NaN	NaN	NaN	NaN	NaN	NaN	NaN	NaN	NaN	NaN	NaN	NaN	NaN	NaN
86	0.43	NaN	NaN	NaN	2.105	0.838	0.212	NaN	NaN	NaN	NaN	NaN	NaN	2.254	0.488	0.189	NaN	NaN	NaN	2.272	0.236	0.141	NaN	NaN	NaN	2.126	0.023	0.159	2.115	0.842	0.481	2.21	0.796	0.526	NaN	NaN	NaN	NaN	NaN	NaN	NaN	NaN	NaN	NaN	NaN	NaN	NaN	NaN	NaN
87	0.435	NaN	NaN	NaN	2.105	0.838	0.212	NaN	NaN	NaN	NaN	NaN	NaN	2.254	0.488	0.189	NaN	NaN	NaN	2.272	0.236	0.141	NaN	NaN	NaN	2.126	0.023	0.159	2.115	0.842	0.481	2.21	0.796	0.526	NaN	NaN	NaN	NaN	NaN	NaN	NaN	NaN	NaN	NaN	NaN	NaN	NaN	NaN	NaN
88	0.44	NaN	NaN	NaN	2.105	0.838	0.212	NaN	NaN	NaN	NaN	NaN	NaN	2.255	0.488	0.189	NaN	NaN	NaN	2.272	0.236	0.141	NaN	NaN	NaN	2.126	0.023	0.159	2.115	0.842	0.481	2.21	0.796	0.526	NaN	NaN	NaN	NaN	NaN	NaN	NaN	NaN	NaN	NaN	NaN	NaN	NaN	NaN	NaN
89	0.445	NaN	NaN	NaN	2.105	0.838	0.212	NaN	NaN	NaN	NaN	NaN	NaN	2.254	0.488	0.189	NaN	NaN	NaN	2.272	0.236	0.141	NaN	NaN	NaN	2.126	0.023	0.159	2.115	0.842	0.481	2.21	0.796	0.526	NaN	NaN	NaN	NaN	NaN	NaN	NaN	NaN	NaN	NaN	NaN	NaN	NaN	NaN	NaN
90	0.45	NaN	NaN	NaN	2.105	0.838	0.212	NaN	NaN	NaN	NaN	NaN	NaN	2.254	0.488	0.189	NaN	NaN	NaN	2.272	0.236	0.141	NaN	NaN	NaN	2.126	0.023	0.159	2.115	0.842	0.481	2.21	0.796	0.526	NaN	NaN	NaN	NaN	NaN	NaN	NaN	NaN	NaN	NaN	NaN	NaN	NaN	NaN	NaN
91	0.455	NaN	NaN	NaN	2.105	0.838	0.212	NaN	NaN	NaN	NaN	NaN	NaN	2.254	0.488	0.189	NaN	NaN	NaN	2.272	0.236	0.141	NaN	NaN	NaN	2.126	0.023	0.159	2.115	0.842	0.481	2.21	0.796	0.526	NaN	NaN	NaN	NaN	NaN	NaN	NaN	NaN	NaN	NaN	NaN	NaN	NaN	NaN	NaN
92	0.46	NaN	NaN	NaN	2.105	0.838	0.212	NaN	NaN	NaN	NaN	NaN	NaN	2.255	0.488	0.189	NaN	NaN	NaN	2.272	0.236	0.141	NaN	NaN	NaN	2.126	0.023	0.159	2.115	0.842	0.481	2.21	0.796	0.526	NaN	NaN	NaN	NaN	NaN	NaN	NaN	NaN	NaN	NaN	NaN	NaN	NaN	NaN	NaN
93	0.465	NaN	NaN	NaN	2.105	0.838	0.212	NaN	NaN	NaN	NaN	NaN	NaN	2.255	0.488	0.189	NaN	NaN	NaN	2.272	0.236	0.141	NaN	NaN	NaN	2.126	0.023	0.159	2.115	0.842	0.481	2.21	0.796	0.526	NaN	NaN	NaN	NaN	NaN	NaN	NaN	NaN	NaN	NaN	NaN	NaN	NaN	NaN	NaN
94	0.47	NaN	NaN	NaN	2.105	0.838	0.212	NaN	NaN	NaN	NaN	NaN	NaN	2.255	0.488	0.189	NaN	NaN	NaN	2.272	0.236	0.141	NaN	NaN	NaN	2.126	0.023	0.159	2.115	0.842	0.481	2.21	0.796	0.526	NaN	NaN	NaN	NaN	NaN	NaN	NaN	NaN	NaN	NaN	NaN	NaN	NaN	NaN	NaN
95	0.475	NaN	NaN	NaN	2.105	0.838	0.212	NaN	NaN	NaN	NaN	NaN	NaN	2.255	0.488	0.189	NaN	NaN	NaN	2.272	0.236	0.141	NaN	NaN	NaN	2.126	0.023	0.159	2.115	0.842	0.481	2.21	0.796	0.526	NaN	NaN	NaN	NaN	NaN	NaN	NaN	NaN	NaN	NaN	NaN	NaN	NaN	NaN	NaN
96	0.48	NaN	NaN	NaN	2.105	0.838	0.212	NaN	NaN	NaN	NaN	NaN	NaN	2.255	0.488	0.189	NaN	NaN	NaN	2.272	0.236	0.141	NaN	NaN	NaN	2.126	0.023	0.159	2.115	0.842	0.481	2.21	0.796	0.526	NaN	NaN	NaN	NaN	NaN	NaN	NaN	NaN	NaN	NaN	NaN	NaN	NaN	NaN	NaN
97	0.485	NaN	NaN	NaN	2.105	0.838	0.212	NaN	NaN	NaN	NaN	NaN	NaN	2.255	0.488	0.189	NaN	NaN	NaN	2.272	0.236	0.141	NaN	NaN	NaN	2.126	0.023	0.159	2.115	0.842	0.481	2.21	0.796	0.526	NaN	NaN	NaN	NaN	NaN	NaN	NaN	NaN	NaN	NaN	NaN	NaN	NaN	NaN	NaN
98	0.49	NaN	NaN	NaN	2.105	0.838	0.212	NaN	NaN	NaN	NaN	NaN	NaN	2.255	0.488	0.189	NaN	NaN	NaN	2.272	0.236	0.141	NaN	NaN	NaN	2.126	0.023	0.159	2.115	0.842	0.481	2.21	0.796	0.526	NaN	NaN	NaN	NaN	NaN	NaN	NaN	NaN	NaN	NaN	NaN	NaN	NaN	NaN	NaN
99	0.495	NaN	NaN	NaN	2.105	0.838	0.212	NaN	NaN	NaN	NaN	NaN	NaN	2.255	0.488	0.189	NaN	NaN	NaN	2.272	0.236	0.141	NaN	NaN	NaN	2.126	0.023	0.159	2.115	0.842	0.481	2.21	0.796	0.526	NaN	NaN	NaN	NaN	NaN	NaN	NaN	NaN	NaN	NaN	NaN	NaN	NaN	NaN	NaN
100	0.5	NaN	NaN	NaN	2.105	0.838	0.212	NaN	NaN	NaN	NaN	NaN	NaN	2.255	0.488	0.189	NaN	NaN	NaN	2.272	0.236	0.141	NaN	NaN	NaN	2.126	0.023	0.159	2.116	0.843	0.482	2.21	0.796	0.526	NaN	NaN	NaN	NaN	NaN	NaN	NaN	NaN	NaN	NaN	NaN	NaN	NaN	NaN	NaN
101	0.505	NaN	NaN	NaN	2.105	0.838	0.212	NaN	NaN	NaN	NaN	NaN	NaN	2.255	0.488	0.189	NaN	NaN	NaN	2.272	0.236	0.141	NaN	NaN	NaN	2.126	0.023	0.159	2.117	0.843	0.483	2.21	0.796	0.526	NaN	NaN	NaN	NaN	NaN	NaN	NaN	NaN	NaN	NaN	NaN	NaN	NaN	NaN	NaN
102	0.51	NaN	NaN	NaN	2.105	0.838	0.212	NaN	NaN	NaN	NaN	NaN	NaN	2.255	0.488	0.189	NaN	NaN	NaN	2.272	0.236	0.141	NaN	NaN	NaN	2.126	0.023	0.159	2.116	0.843	0.482	2.21	0.796	0.526	NaN	NaN	NaN	NaN	NaN	NaN	NaN	NaN	NaN	NaN	NaN	NaN	NaN	NaN	NaN
103	0.515	NaN	NaN	NaN	2.105	0.838	0.212	NaN	NaN	NaN	NaN	NaN	NaN	2.255	0.488	0.189	NaN	NaN	NaN	2.272	0.236	0.141	NaN	NaN	NaN	2.126	0.023	0.159	2.115	0.842	0.481	2.21	0.796	0.526	NaN	NaN	NaN	NaN	NaN	NaN	NaN	NaN	NaN	NaN	NaN	NaN	NaN	NaN	NaN
104	0.52	NaN	NaN	NaN	2.105	0.838	0.212	NaN	NaN	NaN	NaN	NaN	NaN	2.254	0.488	0.189	NaN	NaN	NaN	2.272	0.236	0.141	NaN	NaN	NaN	2.126	0.023	0.159	2.115	0.842	0.481	2.21	0.796	0.526	NaN	NaN	NaN	NaN	NaN	NaN	NaN	NaN	NaN	NaN	NaN	NaN	NaN	NaN	NaN
105	0.525	NaN	NaN	NaN	2.105	0.838	0.212	NaN	NaN	NaN	NaN	NaN	NaN	2.254	0.488	0.189	NaN	NaN	NaN	2.272	0.236	0.141	NaN	NaN	NaN	2.126	0.023	0.159	2.115	0.842	0.481	2.21	0.796	0.526	NaN	NaN	NaN	NaN	NaN	NaN	NaN	NaN	NaN	NaN	NaN	NaN	NaN	NaN	NaN
106	0.53	NaN	NaN	NaN	2.105	0.838	0.212	NaN	NaN	NaN	NaN	NaN	NaN	2.254	0.488	0.189	NaN	NaN	NaN	2.272	0.236	0.141	NaN	NaN	NaN	2.126	0.023	0.159	2.115	0.842	0.481	2.21	0.796	0.526	NaN	NaN	NaN	NaN	NaN	NaN	NaN	NaN	NaN	NaN	NaN	NaN	NaN	NaN	NaN
107	0.535	NaN	NaN	NaN	2.105	0.838	0.212	NaN	NaN	NaN	NaN	NaN	NaN	2.255	0.488	0.189	NaN	NaN	NaN	2.272	0.236	0.141	NaN	NaN	NaN	2.126	0.023	0.159	2.115	0.842	0.481	2.21	0.796	0.526	NaN	NaN	NaN	NaN	NaN	NaN	NaN	NaN	NaN	NaN	NaN	NaN	NaN	NaN	NaN
108	0.54	NaN	NaN	NaN	2.105	0.838	0.212	NaN	NaN	NaN	NaN	NaN	NaN	2.254	0.488	0.189	NaN	NaN	NaN	2.272	0.236	0.141	NaN	NaN	NaN	2.126	0.023	0.159	2.116	0.843	0.481	2.21	0.796	0.526	NaN	NaN	NaN	NaN	NaN	NaN	NaN	NaN	NaN	NaN	NaN	NaN	NaN	NaN	NaN
109	0.545	NaN	NaN	NaN	2.105	0.838	0.212	NaN	NaN	NaN	NaN	NaN	NaN	2.254	0.488	0.189	NaN	NaN	NaN	2.272	0.236	0.141	NaN	NaN	NaN	2.126	0.023	0.159	2.115	0.843	0.481	2.21	0.796	0.526	NaN	NaN	NaN	NaN	NaN	NaN	NaN	NaN	NaN	NaN	NaN	NaN	NaN	NaN	NaN
110	0.55	NaN	NaN	NaN	2.105	0.838	0.212	NaN	NaN	NaN	NaN	NaN	NaN	2.254	0.488	0.189	NaN	NaN	NaN	2.272	0.236	0.141	NaN	NaN	NaN	2.126	0.023	0.159	2.115	0.842	0.481	2.21	0.796	0.526	NaN	NaN	NaN	NaN	NaN	NaN	NaN	NaN	NaN	NaN	NaN	NaN	NaN	NaN	NaN
111	0.555	NaN	NaN	NaN	2.105	0.838	0.212	NaN	NaN	NaN	NaN	NaN	NaN	2.254	0.488	0.189	NaN	NaN	NaN	2.272	0.236	0.141	NaN	NaN	NaN	2.126	0.023	0.159	2.116	0.843	0.481	2.21	0.796	0.526	NaN	NaN	NaN	NaN	NaN	NaN	NaN	NaN	NaN	NaN	NaN	NaN	NaN	NaN	NaN
112	0.56	NaN	NaN	NaN	2.105	0.838	0.212	NaN	NaN	NaN	NaN	NaN	NaN	2.254	0.488	0.189	NaN	NaN	NaN	2.272	0.236	0.141	NaN	NaN	NaN	2.126	0.023	0.159	2.116	0.843	0.481	2.21	0.796	0.526	NaN	NaN	NaN	NaN	NaN	NaN	NaN	NaN	NaN	NaN	NaN	NaN	NaN	NaN	NaN
113	0.565	NaN	NaN	NaN	2.105	0.838	0.212	NaN	NaN	NaN	NaN	NaN	NaN	2.254	0.488	0.189	NaN	NaN	NaN	2.272	0.236	0.141	NaN	NaN	NaN	2.126	0.023	0.159	2.116	0.843	0.482	2.21	0.796	0.526	NaN	NaN	NaN	NaN	NaN	NaN	NaN	NaN	NaN	NaN	NaN	NaN	NaN	NaN	NaN
114	0.57	NaN	NaN	NaN	2.105	0.838	0.212	NaN	NaN	NaN	NaN	NaN	NaN	2.254	0.488	0.189	NaN	NaN	NaN	2.272	0.236	0.141	NaN	NaN	NaN	2.126	0.023	0.159	2.118	0.844	0.484	2.21	0.796	0.526	NaN	NaN	NaN	NaN	NaN	NaN	NaN	NaN	NaN	NaN	NaN	NaN	NaN	NaN	NaN
115	0.575	NaN	NaN	NaN	2.105	0.838	0.212	NaN	NaN	NaN	NaN	NaN	NaN	2.254	0.488	0.189	NaN	NaN	NaN	2.272	0.236	0.141	NaN	NaN	NaN	2.126	0.023	0.159	2.119	0.844	0.484	2.21	0.796	0.526	NaN	NaN	NaN	NaN	NaN	NaN	NaN	NaN	NaN	NaN	NaN	NaN	NaN	NaN	NaN
116	0.58	NaN	NaN	NaN	2.105	0.838	0.212	NaN	NaN	NaN	NaN	NaN	NaN	2.255	0.488	0.189	NaN	NaN	NaN	2.272	0.236	0.141	NaN	NaN	NaN	2.126	0.023	0.159	2.118	0.844	0.484	2.21	0.796	0.526	NaN	NaN	NaN	NaN	NaN	NaN	NaN	NaN	NaN	NaN	NaN	NaN	NaN	NaN	NaN
117	0.585	NaN	NaN	NaN	2.105	0.838	0.212	NaN	NaN	NaN	NaN	NaN	NaN	2.255	0.488	0.189	NaN	NaN	NaN	2.272	0.236	0.141	NaN	NaN	NaN	2.126	0.023	0.159	2.116	0.843	0.482	2.21	0.796	0.526	NaN	NaN	NaN	NaN	NaN	NaN	NaN	NaN	NaN	NaN	NaN	NaN	NaN	NaN	NaN
118	0.59	NaN	NaN	NaN	2.105	0.838	0.212	NaN	NaN	NaN	NaN	NaN	NaN	2.255	0.488	0.189	NaN	NaN	NaN	2.272	0.236	0.141	NaN	NaN	NaN	2.126	0.023	0.159	2.117	0.843	0.482	2.21	0.796	0.526	NaN	NaN	NaN	NaN	NaN	NaN	NaN	NaN	NaN	NaN	NaN	NaN	NaN	NaN	NaN
119	0.595	NaN	NaN	NaN	2.105	0.838	0.212	NaN	NaN	NaN	NaN	NaN	NaN	2.255	0.488	0.189	NaN	NaN	NaN	2.272	0.236	0.141	NaN	NaN	NaN	2.126	0.023	0.159	2.118	0.844	0.484	2.21	0.796	0.526	NaN	NaN	NaN	NaN	NaN	NaN	NaN	NaN	NaN	NaN	NaN	NaN	NaN	NaN	NaN
120	0.6	NaN	NaN	NaN	2.105	0.838	0.212	NaN	NaN	NaN	NaN	NaN	NaN	2.255	0.488	0.189	NaN	NaN	NaN	2.272	0.236	0.141	NaN	NaN	NaN	2.126	0.023	0.159	2.119	0.844	0.485	2.21	0.796	0.526	NaN	NaN	NaN	NaN	NaN	NaN	NaN	NaN	NaN	NaN	NaN	NaN	NaN	NaN	NaN
121	0.605	NaN	NaN	NaN	2.105	0.838	0.212	NaN	NaN	NaN	NaN	NaN	NaN	2.255	0.488	0.189	NaN	NaN	NaN	2.272	0.236	0.141	NaN	NaN	NaN	2.126	0.023	0.159	2.118	0.844	0.484	2.21	0.796	0.526	NaN	NaN	NaN	NaN	NaN	NaN	NaN	NaN	NaN	NaN	NaN	NaN	NaN	NaN	NaN
122	0.61	NaN	NaN	NaN	2.105	0.838	0.212	NaN	NaN	NaN	NaN	NaN	NaN	2.254	0.488	0.189	NaN	NaN	NaN	2.272	0.236	0.141	NaN	NaN	NaN	2.126	0.023	0.159	2.116	0.843	0.482	2.21	0.796	0.526	NaN	NaN	NaN	NaN	NaN	NaN	NaN	NaN	NaN	NaN	NaN	NaN	NaN	NaN	NaN
123	0.615	NaN	NaN	NaN	2.105	0.838	0.212	NaN	NaN	NaN	NaN	NaN	NaN	2.255	0.488	0.189	NaN	NaN	NaN	2.272	0.236	0.141	NaN	NaN	NaN	2.126	0.023	0.159	2.117	0.843	0.482	2.21	0.796	0.526	NaN	NaN	NaN	NaN	NaN	NaN	NaN	NaN	NaN	NaN	NaN	NaN	NaN	NaN	NaN
124	0.62	NaN	NaN	NaN	2.106	0.838	0.212	NaN	NaN	NaN	NaN	NaN	NaN	2.255	0.488	0.189	NaN	NaN	NaN	2.272	0.236	0.141	NaN	NaN	NaN	2.126	0.023	0.159	2.118	0.843	0.483	2.21	0.796	0.526	NaN	NaN	NaN	NaN	NaN	NaN	NaN	NaN	NaN	NaN	NaN	NaN	NaN	NaN	NaN
125	0.625	NaN	NaN	NaN	2.106	0.838	0.212	NaN	NaN	NaN	NaN	NaN	NaN	2.254	0.488	0.189	NaN	NaN	NaN	2.272	0.236	0.141	NaN	NaN	NaN	2.126	0.023	0.159	2.117	0.843	0.482	2.21	0.796	0.526	NaN	NaN	NaN	NaN	NaN	NaN	NaN	NaN	NaN	NaN	NaN	NaN	NaN	NaN	NaN
126	0.63	NaN	NaN	NaN	2.106	0.838	0.212	NaN	NaN	NaN	NaN	NaN	NaN	2.255	0.488	0.189	NaN	NaN	NaN	2.272	0.236	0.141	NaN	NaN	NaN	2.126	0.023	0.159	2.118	0.844	0.484	2.21	0.796	0.526	NaN	NaN	NaN	NaN	NaN	NaN	NaN	NaN	NaN	NaN	NaN	NaN	NaN	NaN	NaN
127	0.635	NaN	NaN	NaN	2.106	0.838	0.212	NaN	NaN	NaN	NaN	NaN	NaN	2.255	0.488	0.189	NaN	NaN	NaN	2.272	0.236	0.141	NaN	NaN	NaN	2.126	0.023	0.159	2.118	0.844	0.484	2.21	0.796	0.526	NaN	NaN	NaN	NaN	NaN	NaN	NaN	NaN	NaN	NaN	NaN	NaN	NaN	NaN	NaN
128	0.64	NaN	NaN	NaN	2.106	0.838	0.212	NaN	NaN	NaN	NaN	NaN	NaN	2.255	0.488	0.189	NaN	NaN	NaN	2.272	0.236	0.141	NaN	NaN	NaN	2.126	0.023	0.159	2.116	0.843	0.482	2.21	0.796	0.526	NaN	NaN	NaN	NaN	NaN	NaN	NaN	NaN	NaN	NaN	NaN	NaN	NaN	NaN	NaN
129	0.645	NaN	NaN	NaN	2.106	0.838	0.212	NaN	NaN	NaN	NaN	NaN	NaN	2.254	0.488	0.189	NaN	NaN	NaN	2.272	0.236	0.141	NaN	NaN	NaN	2.126	0.023	0.159	2.117	0.843	0.482	2.21	0.796	0.526	NaN	NaN	NaN	NaN	NaN	NaN	NaN	NaN	NaN	NaN	NaN	NaN	NaN	NaN	NaN
130	0.65	NaN	NaN	NaN	2.106	0.838	0.212	NaN	NaN	NaN	NaN	NaN	NaN	2.255	0.488	0.189	NaN	NaN	NaN	2.272	0.236	0.141	NaN	NaN	NaN	2.126	0.023	0.159	2.118	0.844	0.484	2.21	0.796	0.526	NaN	NaN	NaN	NaN	NaN	NaN	NaN	NaN	NaN	NaN	NaN	NaN	NaN	NaN	NaN
131	0.655	NaN	NaN	NaN	2.106	0.838	0.212	NaN	NaN	NaN	NaN	NaN	NaN	2.255	0.488	0.189	NaN	NaN	NaN	2.272	0.236	0.141	NaN	NaN	NaN	2.126	0.023	0.159	2.119	0.844	0.485	2.21	0.796	0.526	NaN	NaN	NaN	NaN	NaN	NaN	NaN	NaN	NaN	NaN	NaN	NaN	NaN	NaN	NaN
132	0.66	NaN	NaN	NaN	2.106	0.838	0.212	NaN	NaN	NaN	NaN	NaN	NaN	2.254	0.488	0.189	NaN	NaN	NaN	2.272	0.236	0.141	NaN	NaN	NaN	2.126	0.023	0.159	2.119	0.844	0.485	2.21	0.796	0.526	NaN	NaN	NaN	NaN	NaN	NaN	NaN	NaN	NaN	NaN	NaN	NaN	NaN	NaN	NaN
133	0.665	NaN	NaN	NaN	2.106	0.838	0.212	NaN	NaN	NaN	NaN	NaN	NaN	2.255	0.488	0.189	NaN	NaN	NaN	2.272	0.236	0.141	NaN	NaN	NaN	2.126	0.023	0.159	2.119	0.844	0.485	2.21	0.796	0.526	NaN	NaN	NaN	NaN	NaN	NaN	NaN	NaN	NaN	NaN	NaN	NaN	NaN	NaN	NaN
134	0.67	NaN	NaN	NaN	2.106	0.838	0.212	NaN	NaN	NaN	NaN	NaN	NaN	2.255	0.488	0.189	NaN	NaN	NaN	2.272	0.236	0.141	NaN	NaN	NaN	2.126	0.023	0.159	2.119	0.844	0.485	2.21	0.796	0.526	NaN	NaN	NaN	NaN	NaN	NaN	NaN	NaN	NaN	NaN	NaN	NaN	NaN	NaN	NaN
135	0.675	NaN	NaN	NaN	2.106	0.838	0.212	NaN	NaN	NaN	NaN	NaN	NaN	2.255	0.488	0.189	NaN	NaN	NaN	2.272	0.236	0.141	NaN	NaN	NaN	2.126	0.023	0.159	2.119	0.844	0.485	2.21	0.796	0.526	NaN	NaN	NaN	NaN	NaN	NaN	NaN	NaN	NaN	NaN	NaN	NaN	NaN	NaN	NaN
136	0.68	NaN	NaN	NaN	2.106	0.838	0.212	NaN	NaN	NaN	NaN	NaN	NaN	2.255	0.488	0.189	NaN	NaN	NaN	2.272	0.236	0.141	NaN	NaN	NaN	2.126	0.023	0.159	2.119	0.844	0.485	2.21	0.796	0.526	NaN	NaN	NaN	NaN	NaN	NaN	NaN	NaN	NaN	NaN	NaN	NaN	NaN	NaN	NaN
137	0.685	NaN	NaN	NaN	2.106	0.838	0.212	NaN	NaN	NaN	NaN	NaN	NaN	2.255	0.488	0.189	NaN	NaN	NaN	2.272	0.236	0.141	NaN	NaN	NaN	2.126	0.023	0.159	2.119	0.844	0.485	2.21	0.796	0.526	NaN	NaN	NaN	NaN	NaN	NaN	NaN	NaN	NaN	NaN	NaN	NaN	NaN	NaN	NaN
138	0.69	NaN	NaN	NaN	2.106	0.838	0.212	NaN	NaN	NaN	NaN	NaN	NaN	2.255	0.488	0.189	NaN	NaN	NaN	2.272	0.236	0.141	NaN	NaN	NaN	2.126	0.023	0.159	2.118	0.844	0.484	2.21	0.796	0.526	NaN	NaN	NaN	NaN	NaN	NaN	NaN	NaN	NaN	NaN	NaN	NaN	NaN	NaN	NaN
139	0.695	NaN	NaN	NaN	2.106	0.838	0.212	NaN	NaN	NaN	NaN	NaN	NaN	2.255	0.488	0.189	NaN	NaN	NaN	2.272	0.236	0.141	NaN	NaN	NaN	2.126	0.023	0.159	2.117	0.843	0.482	2.21	0.796	0.526	NaN	NaN	NaN	NaN	NaN	NaN	NaN	NaN	NaN	NaN	NaN	NaN	NaN	NaN	NaN
140	0.7	NaN	NaN	NaN	2.106	0.838	0.212	NaN	NaN	NaN	NaN	NaN	NaN	2.255	0.488	0.189	NaN	NaN	NaN	2.272	0.236	0.141	NaN	NaN	NaN	2.126	0.023	0.159	2.117	0.843	0.482	2.21	0.796	0.526	NaN	NaN	NaN	NaN	NaN	NaN	NaN	NaN	NaN	NaN	NaN	NaN	NaN	NaN	NaN
141	0.705	NaN	NaN	NaN	2.106	0.838	0.212	NaN	NaN	NaN	NaN	NaN	NaN	2.255	0.488	0.189	NaN	NaN	NaN	2.272	0.236	0.141	NaN	NaN	NaN	2.126	0.023	0.159	2.119	0.844	0.484	2.21	0.796	0.526	NaN	NaN	NaN	NaN	NaN	NaN	NaN	NaN	NaN	NaN	NaN	NaN	NaN	NaN	NaN
142	0.71	NaN	NaN	NaN	2.106	0.838	0.212	NaN	NaN	NaN	NaN	NaN	NaN	2.255	0.488	0.189	NaN	NaN	NaN	2.272	0.236	0.141	NaN	NaN	NaN	2.126	0.023	0.159	2.118	0.844	0.484	2.21	0.796	0.526	NaN	NaN	NaN	NaN	NaN	NaN	NaN	NaN	NaN	NaN	NaN	NaN	NaN	NaN	NaN
143	0.715	NaN	NaN	NaN	2.106	0.838	0.212	NaN	NaN	NaN	NaN	NaN	NaN	2.254	0.488	0.189	NaN	NaN	NaN	2.272	0.236	0.141	NaN	NaN	NaN	2.126	0.023	0.159	2.118	0.843	0.483	2.211	0.796	0.526	NaN	NaN	NaN	NaN	NaN	NaN	NaN	NaN	NaN	NaN	NaN	NaN	NaN	NaN	NaN
144	0.72	NaN	NaN	NaN	2.106	0.838	0.212	NaN	NaN	NaN	NaN	NaN	NaN	2.255	0.488	0.189	NaN	NaN	NaN	2.272	0.236	0.141	NaN	NaN	NaN	2.126	0.023	0.159	2.119	0.844	0.484	2.211	0.796	0.526	NaN	NaN	NaN	NaN	NaN	NaN	NaN	NaN	NaN	NaN	NaN	NaN	NaN	NaN	NaN
145	0.725	NaN	NaN	NaN	2.106	0.838	0.212	NaN	NaN	NaN	NaN	NaN	NaN	2.255	0.488	0.189	NaN	NaN	NaN	2.272	0.236	0.141	NaN	NaN	NaN	2.126	0.023	0.159	2.119	0.844	0.484	2.21	0.796	0.526	NaN	NaN	NaN	NaN	NaN	NaN	NaN	NaN	NaN	NaN	NaN	NaN	NaN	NaN	NaN
146	0.73	NaN	NaN	NaN	2.106	0.839	0.212	NaN	NaN	NaN	NaN	NaN	NaN	2.255	0.488	0.189	NaN	NaN	NaN	2.272	0.236	0.141	NaN	NaN	NaN	2.126	0.023	0.159	2.118	0.844	0.484	2.21	0.796	0.526	NaN	NaN	NaN	NaN	NaN	NaN	NaN	NaN	NaN	NaN	NaN	NaN	NaN	NaN	NaN
147	0.735	NaN	NaN	NaN	2.106	0.839	0.212	NaN	NaN	NaN	NaN	NaN	NaN	2.255	0.488	0.189	NaN	NaN	NaN	2.272	0.236	0.141	NaN	NaN	NaN	2.126	0.023	0.159	2.118	0.843	0.483	2.21	0.796	0.526	NaN	NaN	NaN	NaN	NaN	NaN	NaN	NaN	NaN	NaN	NaN	NaN	NaN	NaN	NaN
148	0.74	NaN	NaN	NaN	2.106	0.839	0.212	NaN	NaN	NaN	NaN	NaN	NaN	2.255	0.488	0.189	NaN	NaN	NaN	2.272	0.236	0.141	NaN	NaN	NaN	2.126	0.023	0.159	2.119	0.844	0.484	2.21	0.796	0.526	NaN	NaN	NaN	NaN	NaN	NaN	NaN	NaN	NaN	NaN	NaN	NaN	NaN	NaN	NaN
149	0.745	NaN	NaN	NaN	2.106	0.839	0.212	NaN	NaN	NaN	NaN	NaN	NaN	2.255	0.488	0.189	NaN	NaN	NaN	2.272	0.236	0.141	NaN	NaN	NaN	2.126	0.023	0.159	2.118	0.843	0.484	2.21	0.796	0.526	NaN	NaN	NaN	NaN	NaN	NaN	NaN	NaN	NaN	NaN	NaN	NaN	NaN	NaN	NaN
150	0.75	NaN	NaN	NaN	2.106	0.839	0.212	NaN	NaN	NaN	NaN	NaN	NaN	2.255	0.488	0.189	NaN	NaN	NaN	2.272	0.236	0.141	NaN	NaN	NaN	2.126	0.023	0.159	2.117	0.841	0.482	2.21	0.796	0.526	NaN	NaN	NaN	NaN	NaN	NaN	NaN	NaN	NaN	NaN	NaN	NaN	NaN	NaN	NaN
151	0.755	NaN	NaN	NaN	2.106	0.839	0.212	NaN	NaN	NaN	NaN	NaN	NaN	2.256	0.488	0.189	NaN	NaN	NaN	2.272	0.236	0.141	NaN	NaN	NaN	2.126	0.023	0.159	2.116	0.842	0.481	2.21	0.796	0.526	NaN	NaN	NaN	NaN	NaN	NaN	NaN	NaN	NaN	NaN	NaN	NaN	NaN	NaN	NaN
152	0.76	NaN	NaN	NaN	2.106	0.839	0.212	NaN	NaN	NaN	NaN	NaN	NaN	2.255	0.488	0.189	NaN	NaN	NaN	2.272	0.236	0.141	NaN	NaN	NaN	2.126	0.023	0.159	2.116	0.842	0.481	2.21	0.796	0.526	NaN	NaN	NaN	NaN	NaN	NaN	NaN	NaN	NaN	NaN	NaN	NaN	NaN	NaN	NaN
153	0.765	NaN	NaN	NaN	2.106	0.839	0.211	NaN	NaN	NaN	NaN	NaN	NaN	2.255	0.488	0.189	NaN	NaN	NaN	2.272	0.236	0.141	NaN	NaN	NaN	2.126	0.023	0.159	2.116	0.843	0.481	2.21	0.796	0.526	NaN	NaN	NaN	NaN	NaN	NaN	NaN	NaN	NaN	NaN	NaN	NaN	NaN	NaN	NaN
154	0.77	NaN	NaN	NaN	2.106	0.839	0.212	NaN	NaN	NaN	NaN	NaN	NaN	2.255	0.488	0.189	NaN	NaN	NaN	2.272	0.236	0.141	NaN	NaN	NaN	2.126	0.023	0.159	2.116	0.843	0.481	2.21	0.796	0.526	NaN	NaN	NaN	NaN	NaN	NaN	NaN	NaN	NaN	NaN	NaN	NaN	NaN	NaN	NaN
155	0.775	NaN	NaN	NaN	2.106	0.839	0.212	NaN	NaN	NaN	NaN	NaN	NaN	2.255	0.488	0.189	NaN	NaN	NaN	2.272	0.236	0.141	NaN	NaN	NaN	2.126	0.023	0.159	2.117	0.843	0.482	2.21	0.796	0.526	NaN	NaN	NaN	NaN	NaN	NaN	NaN	NaN	NaN	NaN	NaN	NaN	NaN	NaN	NaN
156	0.78	NaN	NaN	NaN	2.106	0.839	0.212	NaN	NaN	NaN	NaN	NaN	NaN	2.255	0.488	0.189	NaN	NaN	NaN	2.272	0.236	0.141	NaN	NaN	NaN	2.126	0.023	0.159	2.118	0.843	0.483	2.211	0.796	0.526	NaN	NaN	NaN	NaN	NaN	NaN	NaN	NaN	NaN	NaN	NaN	NaN	NaN	NaN	NaN
157	0.785	NaN	NaN	NaN	2.106	0.839	0.212	NaN	NaN	NaN	NaN	NaN	NaN	2.255	0.488	0.189	NaN	NaN	NaN	2.272	0.236	0.141	NaN	NaN	NaN	2.126	0.023	0.159	2.117	0.843	0.481	2.211	0.796	0.526	NaN	NaN	NaN	NaN	NaN	NaN	NaN	NaN	NaN	NaN	NaN	NaN	NaN	NaN	NaN
158	0.79	NaN	NaN	NaN	2.106	0.839	0.212	NaN	NaN	NaN	NaN	NaN	NaN	2.255	0.488	0.189	NaN	NaN	NaN	2.272	0.236	0.141	NaN	NaN	NaN	2.126	0.023	0.159	2.117	0.843	0.481	2.211	0.796	0.526	NaN	NaN	NaN	NaN	NaN	NaN	NaN	NaN	NaN	NaN	NaN	NaN	NaN	NaN	NaN
159	0.795	NaN	NaN	NaN	2.106	0.839	0.212	NaN	NaN	NaN	NaN	NaN	NaN	2.256	0.488	0.189	NaN	NaN	NaN	2.272	0.236	0.141	NaN	NaN	NaN	2.126	0.023	0.159	2.117	0.843	0.48	2.21	0.796	0.526	NaN	NaN	NaN	NaN	NaN	NaN	NaN	NaN	NaN	NaN	NaN	NaN	NaN	NaN	NaN
160	0.8	NaN	NaN	NaN	2.106	0.839	0.212	NaN	NaN	NaN	NaN	NaN	NaN	2.256	0.488	0.189	NaN	NaN	NaN	2.272	0.236	0.141	NaN	NaN	NaN	2.126	0.023	0.159	2.117	0.843	0.48	2.211	0.796	0.526	NaN	NaN	NaN	NaN	NaN	NaN	NaN	NaN	NaN	NaN	NaN	NaN	NaN	NaN	NaN
161	0.805	NaN	NaN	NaN	2.107	0.839	0.212	NaN	NaN	NaN	NaN	NaN	NaN	2.256	0.488	0.189	NaN	NaN	NaN	2.272	0.236	0.141	NaN	NaN	NaN	2.126	0.023	0.159	2.117	0.843	0.48	2.211	0.796	0.526	NaN	NaN	NaN	NaN	NaN	NaN	NaN	NaN	NaN	NaN	NaN	NaN	NaN	NaN	NaN
162	0.81	NaN	NaN	NaN	2.107	0.839	0.211	NaN	NaN	NaN	NaN	NaN	NaN	2.257	0.487	0.189	NaN	NaN	NaN	2.272	0.236	0.141	NaN	NaN	NaN	2.126	0.023	0.159	2.117	0.843	0.48	2.211	0.796	0.526	NaN	NaN	NaN	NaN	NaN	NaN	NaN	NaN	NaN	NaN	NaN	NaN	NaN	NaN	NaN
163	0.815	NaN	NaN	NaN	2.107	0.839	0.212	NaN	NaN	NaN	NaN	NaN	NaN	2.256	0.487	0.189	NaN	NaN	NaN	2.272	0.236	0.141	NaN	NaN	NaN	2.126	0.023	0.159	2.117	0.843	0.48	2.211	0.796	0.526	NaN	NaN	NaN	NaN	NaN	NaN	NaN	NaN	NaN	NaN	NaN	NaN	NaN	NaN	NaN
164	0.82	NaN	NaN	NaN	2.107	0.839	0.212	NaN	NaN	NaN	NaN	NaN	NaN	2.257	0.487	0.189	NaN	NaN	NaN	2.272	0.236	0.141	NaN	NaN	NaN	2.126	0.023	0.159	2.117	0.843	0.48	2.211	0.796	0.526	NaN	NaN	NaN	NaN	NaN	NaN	NaN	NaN	NaN	NaN	NaN	NaN	NaN	NaN	NaN
165	0.825	NaN	NaN	NaN	2.107	0.839	0.212	NaN	NaN	NaN	NaN	NaN	NaN	2.258	0.487	0.189	NaN	NaN	NaN	2.272	0.236	0.141	NaN	NaN	NaN	2.126	0.023	0.159	2.117	0.843	0.48	2.211	0.796	0.526	NaN	NaN	NaN	NaN	NaN	NaN	NaN	NaN	NaN	NaN	NaN	NaN	NaN	NaN	NaN
166	0.83	NaN	NaN	NaN	2.107	0.839	0.212	NaN	NaN	NaN	NaN	NaN	NaN	2.258	0.487	0.189	NaN	NaN	NaN	2.272	0.236	0.141	NaN	NaN	NaN	2.126	0.023	0.159	2.117	0.843	0.48	2.211	0.796	0.526	NaN	NaN	NaN	NaN	NaN	NaN	NaN	NaN	NaN	NaN	NaN	NaN	NaN	NaN	NaN
167	0.835	NaN	NaN	NaN	2.107	0.839	0.212	NaN	NaN	NaN	NaN	NaN	NaN	2.258	0.487	0.189	NaN	NaN	NaN	2.272	0.236	0.141	NaN	NaN	NaN	2.126	0.023	0.159	2.117	0.843	0.48	2.211	0.796	0.526	NaN	NaN	NaN	NaN	NaN	NaN	NaN	NaN	NaN	NaN	NaN	NaN	NaN	NaN	NaN
168	0.84	NaN	NaN	NaN	2.107	0.839	0.212	NaN	NaN	NaN	NaN	NaN	NaN	2.258	0.487	0.189	NaN	NaN	NaN	2.272	0.236	0.141	NaN	NaN	NaN	2.126	0.023	0.159	2.117	0.842	0.48	2.211	0.796	0.526	NaN	NaN	NaN	NaN	NaN	NaN	NaN	NaN	NaN	NaN	NaN	NaN	NaN	NaN	NaN
169	0.845	NaN	NaN	NaN	2.107	0.839	0.212	NaN	NaN	NaN	NaN	NaN	NaN	2.258	0.487	0.189	NaN	NaN	NaN	2.271	0.236	0.141	NaN	NaN	NaN	2.126	0.023	0.159	2.117	0.843	0.48	2.211	0.796	0.525	NaN	NaN	NaN	NaN	NaN	NaN	NaN	NaN	NaN	NaN	NaN	NaN	NaN	NaN	NaN
170	0.85	NaN	NaN	NaN	2.107	0.839	0.212	NaN	NaN	NaN	NaN	NaN	NaN	2.259	0.487	0.189	NaN	NaN	NaN	2.271	0.236	0.141	NaN	NaN	NaN	2.126	0.023	0.159	2.117	0.843	0.48	2.211	0.796	0.525	NaN	NaN	NaN	NaN	NaN	NaN	NaN	NaN	NaN	NaN	NaN	NaN	NaN	NaN	NaN
171	0.855	NaN	NaN	NaN	2.107	0.839	0.212	NaN	NaN	NaN	NaN	NaN	NaN	2.259	0.487	0.189	NaN	NaN	NaN	2.272	0.236	0.141	NaN	NaN	NaN	2.126	0.023	0.159	2.117	0.843	0.48	2.211	0.796	0.525	NaN	NaN	NaN	NaN	NaN	NaN	NaN	NaN	NaN	NaN	NaN	NaN	NaN	NaN	NaN
172	0.86	NaN	NaN	NaN	2.107	0.839	0.212	NaN	NaN	NaN	NaN	NaN	NaN	2.259	0.487	0.189	NaN	NaN	NaN	2.271	0.236	0.141	NaN	NaN	NaN	2.126	0.023	0.159	2.117	0.842	0.48	2.211	0.796	0.525	NaN	NaN	NaN	NaN	NaN	NaN	NaN	NaN	NaN	NaN	NaN	NaN	NaN	NaN	NaN
173	0.865	NaN	NaN	NaN	2.107	0.839	0.212	NaN	NaN	NaN	NaN	NaN	NaN	2.259	0.486	0.189	NaN	NaN	NaN	2.271	0.236	0.141	NaN	NaN	NaN	2.126	0.023	0.159	2.117	0.842	0.48	2.211	0.795	0.525	NaN	NaN	NaN	NaN	NaN	NaN	NaN	NaN	NaN	NaN	NaN	NaN	NaN	NaN	NaN
174	0.87	NaN	NaN	NaN	2.107	0.839	0.212	NaN	NaN	NaN	NaN	NaN	NaN	2.259	0.486	0.189	NaN	NaN	NaN	2.271	0.236	0.141	NaN	NaN	NaN	2.126	0.023	0.159	2.117	0.843	0.48	2.211	0.795	0.525	NaN	NaN	NaN	NaN	NaN	NaN	NaN	NaN	NaN	NaN	NaN	NaN	NaN	NaN	NaN
175	0.875	NaN	NaN	NaN	2.107	0.839	0.212	NaN	NaN	NaN	NaN	NaN	NaN	2.26	0.486	0.189	NaN	NaN	NaN	2.271	0.236	0.141	NaN	NaN	NaN	2.126	0.023	0.159	2.117	0.843	0.48	2.211	0.795	0.525	NaN	NaN	NaN	NaN	NaN	NaN	NaN	NaN	NaN	NaN	NaN	NaN	NaN	NaN	NaN
176	0.88	NaN	NaN	NaN	2.107	0.839	0.212	NaN	NaN	NaN	NaN	NaN	NaN	2.26	0.486	0.189	NaN	NaN	NaN	2.271	0.236	0.141	NaN	NaN	NaN	2.126	0.023	0.159	2.117	0.843	0.48	2.211	0.795	0.525	NaN	NaN	NaN	NaN	NaN	NaN	NaN	NaN	NaN	NaN	NaN	NaN	NaN	NaN	NaN
177	0.885	NaN	NaN	NaN	2.107	0.839	0.212	NaN	NaN	NaN	NaN	NaN	NaN	2.26	0.486	0.189	NaN	NaN	NaN	2.271	0.236	0.141	NaN	NaN	NaN	2.126	0.023	0.159	2.117	0.843	0.48	2.211	0.795	0.525	NaN	NaN	NaN	NaN	NaN	NaN	NaN	NaN	NaN	NaN	NaN	NaN	NaN	NaN	NaN
178	0.89	NaN	NaN	NaN	2.107	0.839	0.212	NaN	NaN	NaN	NaN	NaN	NaN	2.26	0.486	0.189	NaN	NaN	NaN	2.271	0.236	0.141	NaN	NaN	NaN	2.126	0.023	0.159	2.117	0.843	0.48	2.211	0.795	0.525	NaN	NaN	NaN	NaN	NaN	NaN	NaN	NaN	NaN	NaN	NaN	NaN	NaN	NaN	NaN
179	0.895	NaN	NaN	NaN	2.107	0.839	0.212	NaN	NaN	NaN	NaN	NaN	NaN	2.261	0.486	0.189	NaN	NaN	NaN	2.271	0.236	0.141	NaN	NaN	NaN	2.126	0.023	0.159	2.117	0.842	0.48	2.211	0.795	0.525	NaN	NaN	NaN	NaN	NaN	NaN	NaN	NaN	NaN	NaN	NaN	NaN	NaN	NaN	NaN
180	0.9	NaN	NaN	NaN	2.107	0.839	0.212	NaN	NaN	NaN	NaN	NaN	NaN	2.261	0.486	0.189	NaN	NaN	NaN	2.272	0.236	0.141	NaN	NaN	NaN	2.126	0.023	0.159	2.117	0.842	0.48	2.211	0.795	0.525	NaN	NaN	NaN	NaN	NaN	NaN	NaN	NaN	NaN	NaN	NaN	NaN	NaN	NaN	NaN
181	0.905	NaN	NaN	NaN	2.107	0.839	0.212	NaN	NaN	NaN	NaN	NaN	NaN	2.261	0.486	0.189	NaN	NaN	NaN	2.271	0.236	0.141	NaN	NaN	NaN	2.126	0.023	0.159	2.118	0.842	0.48	2.212	0.795	0.525	NaN	NaN	NaN	NaN	NaN	NaN	NaN	NaN	NaN	NaN	NaN	NaN	NaN	NaN	NaN
182	0.91	NaN	NaN	NaN	2.107	0.839	0.212	NaN	NaN	NaN	NaN	NaN	NaN	2.262	0.486	0.189	NaN	NaN	NaN	2.271	0.236	0.141	NaN	NaN	NaN	2.126	0.023	0.159	2.118	0.842	0.48	2.212	0.795	0.525	NaN	NaN	NaN	NaN	NaN	NaN	NaN	NaN	NaN	NaN	NaN	NaN	NaN	NaN	NaN
183	0.915	NaN	NaN	NaN	2.107	0.839	0.212	NaN	NaN	NaN	NaN	NaN	NaN	2.262	0.485	0.189	NaN	NaN	NaN	2.271	0.236	0.141	NaN	NaN	NaN	2.126	0.023	0.159	2.118	0.842	0.48	2.212	0.795	0.525	NaN	NaN	NaN	NaN	NaN	NaN	NaN	NaN	NaN	NaN	NaN	NaN	NaN	NaN	NaN
184	0.92	NaN	NaN	NaN	2.107	0.839	0.212	NaN	NaN	NaN	NaN	NaN	NaN	2.262	0.485	0.189	NaN	NaN	NaN	2.271	0.236	0.141	NaN	NaN	NaN	2.126	0.023	0.159	2.118	0.842	0.48	2.212	0.795	0.525	NaN	NaN	NaN	NaN	NaN	NaN	NaN	NaN	NaN	NaN	NaN	NaN	NaN	NaN	NaN
185	0.925	NaN	NaN	NaN	2.107	0.839	0.212	NaN	NaN	NaN	NaN	NaN	NaN	2.262	0.485	0.189	NaN	NaN	NaN	2.271	0.236	0.141	NaN	NaN	NaN	2.126	0.023	0.159	2.118	0.842	0.48	2.212	0.795	0.525	NaN	NaN	NaN	NaN	NaN	NaN	NaN	NaN	NaN	NaN	NaN	NaN	NaN	NaN	NaN
186	0.93	NaN	NaN	NaN	2.107	0.839	0.211	NaN	NaN	NaN	NaN	NaN	NaN	2.263	0.485	0.189	NaN	NaN	NaN	2.271	0.236	0.141	NaN	NaN	NaN	2.126	0.023	0.159	2.119	0.843	0.48	2.212	0.795	0.524	NaN	NaN	NaN	NaN	NaN	NaN	NaN	NaN	NaN	NaN	NaN	NaN	NaN	NaN	NaN
187	0.935	NaN	NaN	NaN	2.107	0.839	0.211	NaN	NaN	NaN	NaN	NaN	NaN	2.262	0.485	0.189	NaN	NaN	NaN	2.271	0.236	0.141	NaN	NaN	NaN	2.126	0.023	0.159	2.119	0.843	0.481	2.212	0.795	0.524	NaN	NaN	NaN	NaN	NaN	NaN	NaN	NaN	NaN	NaN	NaN	NaN	NaN	NaN	NaN
188	0.94	NaN	NaN	NaN	2.107	0.839	0.211	NaN	NaN	NaN	NaN	NaN	NaN	2.263	0.485	0.189	NaN	NaN	NaN	2.271	0.236	0.141	NaN	NaN	NaN	2.126	0.023	0.159	2.119	0.843	0.48	2.212	0.795	0.524	NaN	NaN	NaN	NaN	NaN	NaN	NaN	NaN	NaN	NaN	NaN	NaN	NaN	NaN	NaN
189	0.945	NaN	NaN	NaN	2.108	0.839	0.211	NaN	NaN	NaN	NaN	NaN	NaN	2.263	0.485	0.189	NaN	NaN	NaN	2.271	0.236	0.141	NaN	NaN	NaN	2.126	0.023	0.159	2.119	0.843	0.48	2.212	0.795	0.524	NaN	NaN	NaN	NaN	NaN	NaN	NaN	NaN	NaN	NaN	NaN	NaN	NaN	NaN	NaN
190	0.95	NaN	NaN	NaN	2.108	0.839	0.211	NaN	NaN	NaN	NaN	NaN	NaN	2.263	0.485	0.189	NaN	NaN	NaN	2.271	0.236	0.141	NaN	NaN	NaN	2.126	0.023	0.159	2.119	0.843	0.48	2.212	0.795	0.524	NaN	NaN	NaN	NaN	NaN	NaN	NaN	NaN	NaN	NaN	NaN	NaN	NaN	NaN	NaN
191	0.955	NaN	NaN	NaN	2.108	0.839	0.211	NaN	NaN	NaN	NaN	NaN	NaN	2.263	0.485	0.189	NaN	NaN	NaN	2.271	0.236	0.141	NaN	NaN	NaN	2.126	0.023	0.159	2.119	0.843	0.48	2.213	0.795	0.524	NaN	NaN	NaN	NaN	NaN	NaN	NaN	NaN	NaN	NaN	NaN	NaN	NaN	NaN	NaN
192	0.96	NaN	NaN	NaN	2.108	0.839	0.21	NaN	NaN	NaN	NaN	NaN	NaN	2.263	0.485	0.189	NaN	NaN	NaN	2.271	0.236	0.141	NaN	NaN	NaN	2.126	0.023	0.159	2.12	0.843	0.48	2.213	0.795	0.524	NaN	NaN	NaN	NaN	NaN	NaN	NaN	NaN	NaN	NaN	NaN	NaN	NaN	NaN	NaN
193	0.965	NaN	NaN	NaN	2.108	0.839	0.21	NaN	NaN	NaN	NaN	NaN	NaN	2.263	0.485	0.189	NaN	NaN	NaN	2.271	0.236	0.141	NaN	NaN	NaN	2.126	0.023	0.159	2.12	0.843	0.48	2.213	0.795	0.524	NaN	NaN	NaN	NaN	NaN	NaN	NaN	NaN	NaN	NaN	NaN	NaN	NaN	NaN	NaN
194	0.97	NaN	NaN	NaN	2.108	0.839	0.21	NaN	NaN	NaN	NaN	NaN	NaN	2.263	0.485	0.189	NaN	NaN	NaN	2.271	0.236	0.141	NaN	NaN	NaN	2.126	0.023	0.159	2.12	0.843	0.48	2.214	0.797	0.524	NaN	NaN	NaN	NaN	NaN	NaN	NaN	NaN	NaN	NaN	NaN	NaN	NaN	NaN	NaN
195	0.975	NaN	NaN	NaN	2.108	0.839	0.21	NaN	NaN	NaN	NaN	NaN	NaN	2.263	0.485	0.189	NaN	NaN	NaN	2.271	0.236	0.141	NaN	NaN	NaN	2.126	0.023	0.159	2.12	0.843	0.48	2.216	0.8	0.525	NaN	NaN	NaN	NaN	NaN	NaN	NaN	NaN	NaN	NaN	NaN	NaN	NaN	NaN	NaN
196	0.98	NaN	NaN	NaN	2.108	0.839	0.21	NaN	NaN	NaN	NaN	NaN	NaN	2.263	0.485	0.189	NaN	NaN	NaN	2.271	0.236	0.141	NaN	NaN	NaN	2.126	0.023	0.159	2.12	0.843	0.48	2.217	0.8	0.526	NaN	NaN	NaN	NaN	NaN	NaN	NaN	NaN	NaN	NaN	NaN	NaN	NaN	NaN	NaN
197	0.985	NaN	NaN	NaN	2.108	0.839	0.209	NaN	NaN	NaN	NaN	NaN	NaN	2.264	0.485	0.189	NaN	NaN	NaN	2.271	0.236	0.141	NaN	NaN	NaN	2.126	0.023	0.159	2.12	0.843	0.48	2.217	0.8	0.526	NaN	NaN	NaN	NaN	NaN	NaN	NaN	NaN	NaN	NaN	NaN	NaN	NaN	NaN	NaN
198	0.99	NaN	NaN	NaN	2.108	0.839	0.209	NaN	NaN	NaN	NaN	NaN	NaN	2.264	0.485	0.189	NaN	NaN	NaN	2.271	0.236	0.141	NaN	NaN	NaN	2.126	0.023	0.159	2.12	0.843	0.48	2.217	0.8	0.526	NaN	NaN	NaN	NaN	NaN	NaN	NaN	NaN	NaN	NaN	NaN	NaN	NaN	NaN	NaN
199	0.995	NaN	NaN	NaN	2.108	0.839	0.209	NaN	NaN	NaN	NaN	NaN	NaN	2.264	0.485	0.189	NaN	NaN	NaN	2.271	0.236	0.141	NaN	NaN	NaN	2.126	0.023	0.159	2.12	0.843	0.48	2.217	0.8	0.525	NaN	NaN	NaN	NaN	NaN	NaN	NaN	NaN	NaN	NaN	NaN	NaN	NaN	NaN	NaN
200	1	NaN	NaN	NaN	2.109	0.839	0.209	NaN	NaN	NaN	NaN	NaN	NaN	2.264	0.485	0.189	NaN	NaN	NaN	2.271	0.236	0.141	NaN	NaN	NaN	2.126	0.023	0.159	2.12	0.843	0.48	2.217	0.8	0.525	NaN	NaN	NaN	NaN	NaN	NaN	NaN	NaN	NaN	NaN	NaN	NaN	NaN	NaN	NaN
201	1.005	NaN	NaN	NaN	2.109	0.839	0.209	NaN	NaN	NaN	NaN	NaN	NaN	2.264	0.485	0.189	NaN	NaN	NaN	2.271	0.236	0.141	NaN	NaN	NaN	2.126	0.023	0.159	2.12	0.843	0.48	2.217	0.8	0.525	NaN	NaN	NaN	NaN	NaN	NaN	NaN	NaN	NaN	NaN	NaN	NaN	NaN	NaN	NaN
202	1.01	NaN	NaN	NaN	2.109	0.839	0.209	NaN	NaN	NaN	NaN	NaN	NaN	2.264	0.485	0.189	NaN	NaN	NaN	2.271	0.236	0.141	NaN	NaN	NaN	2.126	0.023	0.159	2.12	0.843	0.48	2.216	0.799	0.525	NaN	NaN	NaN	NaN	NaN	NaN	NaN	NaN	NaN	NaN	NaN	NaN	NaN	NaN	NaN
203	1.015	NaN	NaN	NaN	2.109	0.839	0.209	NaN	NaN	NaN	NaN	NaN	NaN	2.264	0.485	0.189	NaN	NaN	NaN	2.271	0.236	0.141	NaN	NaN	NaN	2.126	0.023	0.159	2.12	0.843	0.48	2.215	0.798	0.523	NaN	NaN	NaN	NaN	NaN	NaN	NaN	NaN	NaN	NaN	NaN	NaN	NaN	NaN	NaN
204	1.02	NaN	NaN	NaN	2.109	0.839	0.209	NaN	NaN	NaN	NaN	NaN	NaN	2.264	0.485	0.189	NaN	NaN	NaN	2.271	0.236	0.141	NaN	NaN	NaN	2.126	0.023	0.159	2.12	0.843	0.48	2.214	0.798	0.523	NaN	NaN	NaN	NaN	NaN	NaN	NaN	NaN	NaN	NaN	NaN	NaN	NaN	NaN	NaN
205	1.025	NaN	NaN	NaN	2.109	0.839	0.209	NaN	NaN	NaN	NaN	NaN	NaN	2.264	0.485	0.189	NaN	NaN	NaN	2.271	0.236	0.141	NaN	NaN	NaN	2.126	0.023	0.159	2.12	0.843	0.48	2.214	0.798	0.523	NaN	NaN	NaN	NaN	NaN	NaN	NaN	NaN	NaN	NaN	NaN	NaN	NaN	NaN	NaN
206	1.03	NaN	NaN	NaN	2.109	0.839	0.209	NaN	NaN	NaN	NaN	NaN	NaN	2.265	0.485	0.189	NaN	NaN	NaN	2.271	0.236	0.141	NaN	NaN	NaN	2.126	0.023	0.159	2.121	0.843	0.48	2.214	0.798	0.523	NaN	NaN	NaN	NaN	NaN	NaN	NaN	NaN	NaN	NaN	NaN	NaN	NaN	NaN	NaN
207	1.035	NaN	NaN	NaN	2.109	0.839	0.209	NaN	NaN	NaN	NaN	NaN	NaN	2.265	0.485	0.189	NaN	NaN	NaN	2.271	0.236	0.141	NaN	NaN	NaN	2.126	0.023	0.159	2.121	0.843	0.48	2.214	0.798	0.523	NaN	NaN	NaN	NaN	NaN	NaN	NaN	NaN	NaN	NaN	NaN	NaN	NaN	NaN	NaN
208	1.04	NaN	NaN	NaN	2.109	0.839	0.209	NaN	NaN	NaN	NaN	NaN	NaN	2.265	0.485	0.189	NaN	NaN	NaN	2.271	0.236	0.14	NaN	NaN	NaN	2.126	0.023	0.159	2.12	0.843	0.48	2.215	0.798	0.523	NaN	NaN	NaN	2.244	0.485	0.505	NaN	NaN	NaN	NaN	NaN	NaN	NaN	NaN	NaN
209	1.045	NaN	NaN	NaN	2.109	0.839	0.209	NaN	NaN	NaN	NaN	NaN	NaN	2.266	0.484	0.189	NaN	NaN	NaN	2.271	0.236	0.14	NaN	NaN	NaN	2.126	0.023	0.159	2.12	0.843	0.479	2.215	0.799	0.523	NaN	NaN	NaN	2.244	0.485	0.505	NaN	NaN	NaN	NaN	NaN	NaN	NaN	NaN	NaN
210	1.05	NaN	NaN	NaN	2.109	0.839	0.208	NaN	NaN	NaN	NaN	NaN	NaN	2.266	0.484	0.189	NaN	NaN	NaN	2.271	0.236	0.14	NaN	NaN	NaN	2.126	0.023	0.159	2.12	0.843	0.479	2.215	0.799	0.523	NaN	NaN	NaN	2.244	0.485	0.505	NaN	NaN	NaN	NaN	NaN	NaN	NaN	NaN	NaN
211	1.055	NaN	NaN	NaN	2.109	0.839	0.208	NaN	NaN	NaN	NaN	NaN	NaN	2.266	0.484	0.189	NaN	NaN	NaN	2.271	0.236	0.14	NaN	NaN	NaN	2.126	0.023	0.159	2.12	0.843	0.479	2.215	0.799	0.523	NaN	NaN	NaN	2.244	0.485	0.505	NaN	NaN	NaN	NaN	NaN	NaN	NaN	NaN	NaN
212	1.06	NaN	NaN	NaN	2.109	0.839	0.208	NaN	NaN	NaN	NaN	NaN	NaN	2.267	0.484	0.189	NaN	NaN	NaN	2.271	0.236	0.14	NaN	NaN	NaN	2.126	0.023	0.159	2.12	0.843	0.479	2.215	0.799	0.522	NaN	NaN	NaN	2.244	0.486	0.505	NaN	NaN	NaN	NaN	NaN	NaN	NaN	NaN	NaN
213	1.065	NaN	NaN	NaN	2.11	0.839	0.208	NaN	NaN	NaN	NaN	NaN	NaN	2.267	0.484	0.189	NaN	NaN	NaN	2.272	0.236	0.14	NaN	NaN	NaN	2.126	0.023	0.159	2.12	0.843	0.479	2.215	0.799	0.522	NaN	NaN	NaN	2.244	0.486	0.505	NaN	NaN	NaN	NaN	NaN	NaN	NaN	NaN	NaN
214	1.07	NaN	NaN	NaN	2.11	0.839	0.208	NaN	NaN	NaN	NaN	NaN	NaN	2.267	0.484	0.189	NaN	NaN	NaN	2.272	0.236	0.14	NaN	NaN	NaN	2.126	0.023	0.159	2.12	0.843	0.478	2.215	0.799	0.522	NaN	NaN	NaN	2.244	0.486	0.505	NaN	NaN	NaN	NaN	NaN	NaN	NaN	NaN	NaN
215	1.075	NaN	NaN	NaN	2.11	0.839	0.208	NaN	NaN	NaN	NaN	NaN	NaN	2.267	0.484	0.189	NaN	NaN	NaN	2.271	0.236	0.14	NaN	NaN	NaN	2.126	0.023	0.159	2.12	0.843	0.478	2.215	0.799	0.522	NaN	NaN	NaN	2.243	0.486	0.505	NaN	NaN	NaN	NaN	NaN	NaN	NaN	NaN	NaN
216	1.08	NaN	NaN	NaN	2.11	0.839	0.207	NaN	NaN	NaN	NaN	NaN	NaN	2.268	0.484	0.189	NaN	NaN	NaN	2.271	0.236	0.14	NaN	NaN	NaN	2.126	0.023	0.159	2.12	0.843	0.478	2.215	0.799	0.522	NaN	NaN	NaN	2.243	0.486	0.505	NaN	NaN	NaN	NaN	NaN	NaN	NaN	NaN	NaN
217	1.085	NaN	NaN	NaN	2.11	0.839	0.207	NaN	NaN	NaN	NaN	NaN	NaN	2.268	0.484	0.189	NaN	NaN	NaN	2.272	0.236	0.14	NaN	NaN	NaN	2.126	0.023	0.159	2.12	0.843	0.478	2.215	0.799	0.522	NaN	NaN	NaN	2.243	0.486	0.505	NaN	NaN	NaN	NaN	NaN	NaN	NaN	NaN	NaN
218	1.09	NaN	NaN	NaN	2.11	0.839	0.207	NaN	NaN	NaN	NaN	NaN	NaN	2.269	0.484	0.189	NaN	NaN	NaN	2.271	0.236	0.14	NaN	NaN	NaN	2.126	0.023	0.159	2.12	0.843	0.478	2.215	0.799	0.522	NaN	NaN	NaN	2.242	0.486	0.505	NaN	NaN	NaN	NaN	NaN	NaN	NaN	NaN	NaN
219	1.095	NaN	NaN	NaN	2.111	0.839	0.206	NaN	NaN	NaN	NaN	NaN	NaN	2.269	0.484	0.189	NaN	NaN	NaN	2.271	0.236	0.14	NaN	NaN	NaN	2.126	0.023	0.159	2.12	0.843	0.478	2.215	0.799	0.522	NaN	NaN	NaN	2.242	0.486	0.505	NaN	NaN	NaN	NaN	NaN	NaN	NaN	NaN	NaN
220	1.1	NaN	NaN	NaN	2.111	0.838	0.206	NaN	NaN	NaN	NaN	NaN	NaN	2.269	0.483	0.189	NaN	NaN	NaN	2.271	0.236	0.14	NaN	NaN	NaN	2.126	0.023	0.159	2.12	0.843	0.478	2.214	0.799	0.522	NaN	NaN	NaN	2.242	0.486	0.506	NaN	NaN	NaN	NaN	NaN	NaN	NaN	NaN	NaN
221	1.105	NaN	NaN	NaN	2.111	0.838	0.206	NaN	NaN	NaN	NaN	NaN	NaN	2.27	0.483	0.189	NaN	NaN	NaN	2.272	0.236	0.14	NaN	NaN	NaN	2.126	0.023	0.159	2.12	0.843	0.478	2.214	0.799	0.522	NaN	NaN	NaN	2.242	0.486	0.506	NaN	NaN	NaN	NaN	NaN	NaN	NaN	NaN	NaN
222	1.11	NaN	NaN	NaN	2.11	0.838	0.206	NaN	NaN	NaN	NaN	NaN	NaN	2.27	0.483	0.189	NaN	NaN	NaN	2.272	0.236	0.14	NaN	NaN	NaN	2.126	0.023	0.159	2.12	0.843	0.477	2.214	0.799	0.522	NaN	NaN	NaN	2.242	0.486	0.506	NaN	NaN	NaN	NaN	NaN	NaN	NaN	NaN	NaN
223	1.115	NaN	NaN	NaN	2.11	0.838	0.206	NaN	NaN	NaN	NaN	NaN	NaN	2.27	0.483	0.189	NaN	NaN	NaN	2.272	0.236	0.14	NaN	NaN	NaN	2.126	0.023	0.159	2.119	0.842	0.476	2.214	0.799	0.522	NaN	NaN	NaN	2.241	0.486	0.506	NaN	NaN	NaN	NaN	NaN	NaN	NaN	NaN	NaN
224	1.12	NaN	NaN	NaN	2.111	0.839	0.206	NaN	NaN	NaN	NaN	NaN	NaN	2.271	0.483	0.189	NaN	NaN	NaN	2.272	0.236	0.14	NaN	NaN	NaN	2.126	0.023	0.159	2.119	0.842	0.475	2.214	0.799	0.522	NaN	NaN	NaN	2.241	0.486	0.506	NaN	NaN	NaN	NaN	NaN	NaN	NaN	NaN	NaN
225	1.125	NaN	NaN	NaN	2.111	0.84	0.206	NaN	NaN	NaN	NaN	NaN	NaN	2.271	0.483	0.189	NaN	NaN	NaN	2.272	0.236	0.14	NaN	NaN	NaN	2.126	0.023	0.159	2.12	0.843	0.476	2.214	0.799	0.522	NaN	NaN	NaN	2.241	0.486	0.506	NaN	NaN	NaN	NaN	NaN	NaN	NaN	NaN	NaN
226	1.13	NaN	NaN	NaN	2.111	0.841	0.206	NaN	NaN	NaN	NaN	NaN	NaN	2.271	0.483	0.189	NaN	NaN	NaN	2.272	0.236	0.14	NaN	NaN	NaN	2.126	0.023	0.159	2.122	0.844	0.479	2.214	0.799	0.522	NaN	NaN	NaN	2.241	0.486	0.506	NaN	NaN	NaN	NaN	NaN	NaN	NaN	NaN	NaN
227	1.135	NaN	NaN	NaN	2.111	0.84	0.206	NaN	NaN	NaN	NaN	NaN	NaN	2.272	0.483	0.189	NaN	NaN	NaN	2.272	0.236	0.14	NaN	NaN	NaN	2.126	0.023	0.159	2.123	0.844	0.479	2.215	0.799	0.522	NaN	NaN	NaN	2.241	0.487	0.506	NaN	NaN	NaN	NaN	NaN	NaN	NaN	NaN	NaN
228	1.14	NaN	NaN	NaN	2.11	0.839	0.205	NaN	NaN	NaN	NaN	NaN	NaN	2.273	0.483	0.189	NaN	NaN	NaN	2.272	0.236	0.14	NaN	NaN	NaN	2.126	0.023	0.159	2.123	0.845	0.479	2.215	0.799	0.521	NaN	NaN	NaN	2.24	0.487	0.506	NaN	NaN	NaN	NaN	NaN	NaN	NaN	NaN	NaN
229	1.145	NaN	NaN	NaN	2.11	0.838	0.205	NaN	NaN	NaN	NaN	NaN	NaN	2.273	0.482	0.189	NaN	NaN	NaN	2.272	0.236	0.14	NaN	NaN	NaN	2.126	0.023	0.159	2.123	0.845	0.479	2.215	0.799	0.521	NaN	NaN	NaN	2.24	0.487	0.506	NaN	NaN	NaN	NaN	NaN	NaN	NaN	NaN	NaN
230	1.15	NaN	NaN	NaN	2.11	0.838	0.205	NaN	NaN	NaN	NaN	NaN	NaN	2.274	0.482	0.189	NaN	NaN	NaN	2.272	0.236	0.14	NaN	NaN	NaN	2.126	0.023	0.159	2.123	0.845	0.479	2.215	0.799	0.521	NaN	NaN	NaN	2.24	0.487	0.506	NaN	NaN	NaN	NaN	NaN	NaN	NaN	NaN	NaN
231	1.155	NaN	NaN	NaN	2.11	0.838	0.205	NaN	NaN	NaN	NaN	NaN	NaN	2.274	0.482	0.189	NaN	NaN	NaN	2.272	0.236	0.14	NaN	NaN	NaN	2.126	0.023	0.159	2.123	0.845	0.479	2.215	0.799	0.521	NaN	NaN	NaN	NaN	NaN	NaN	NaN	NaN	NaN	NaN	NaN	NaN	NaN	NaN	NaN
232	1.16	NaN	NaN	NaN	2.111	0.838	0.204	NaN	NaN	NaN	NaN	NaN	NaN	2.275	0.482	0.19	NaN	NaN	NaN	2.272	0.236	0.14	NaN	NaN	NaN	2.126	0.023	0.159	2.123	0.845	0.479	2.215	0.799	0.521	NaN	NaN	NaN	NaN	NaN	NaN	NaN	NaN	NaN	NaN	NaN	NaN	NaN	NaN	NaN
233	1.165	NaN	NaN	NaN	2.111	0.838	0.204	NaN	NaN	NaN	NaN	NaN	NaN	2.275	0.482	0.19	NaN	NaN	NaN	2.272	0.236	0.14	NaN	NaN	NaN	2.126	0.023	0.159	2.123	0.845	0.479	2.214	0.8	0.521	NaN	NaN	NaN	NaN	NaN	NaN	NaN	NaN	NaN	NaN	NaN	NaN	NaN	NaN	NaN
234	1.17	NaN	NaN	NaN	2.111	0.838	0.204	NaN	NaN	NaN	NaN	NaN	NaN	2.275	0.482	0.19	NaN	NaN	NaN	2.271	0.236	0.139	NaN	NaN	NaN	2.126	0.023	0.159	2.122	0.845	0.478	2.215	0.8	0.521	NaN	NaN	NaN	NaN	NaN	NaN	NaN	NaN	NaN	NaN	NaN	NaN	NaN	NaN	NaN
235	1.175	NaN	NaN	NaN	2.111	0.838	0.204	NaN	NaN	NaN	NaN	NaN	NaN	2.276	0.482	0.19	NaN	NaN	NaN	2.271	0.236	0.139	NaN	NaN	NaN	2.126	0.023	0.159	2.122	0.845	0.476	2.215	0.801	0.522	NaN	NaN	NaN	NaN	NaN	NaN	NaN	NaN	NaN	NaN	NaN	NaN	NaN	NaN	NaN
236	1.18	NaN	NaN	NaN	2.111	0.838	0.204	NaN	NaN	NaN	NaN	NaN	NaN	2.276	0.481	0.19	NaN	NaN	NaN	2.271	0.236	0.139	NaN	NaN	NaN	2.126	0.023	0.159	2.122	0.845	0.476	2.215	0.801	0.522	NaN	NaN	NaN	NaN	NaN	NaN	NaN	NaN	NaN	NaN	NaN	NaN	NaN	NaN	NaN
237	1.185	NaN	NaN	NaN	2.111	0.838	0.204	NaN	NaN	NaN	NaN	NaN	NaN	2.276	0.481	0.19	NaN	NaN	NaN	2.271	0.236	0.139	NaN	NaN	NaN	2.126	0.023	0.159	2.122	0.845	0.475	2.215	0.801	0.522	NaN	NaN	NaN	NaN	NaN	NaN	NaN	NaN	NaN	NaN	NaN	NaN	NaN	NaN	NaN
238	1.19	NaN	NaN	NaN	2.111	0.838	0.204	NaN	NaN	NaN	NaN	NaN	NaN	2.276	0.481	0.19	NaN	NaN	NaN	2.271	0.236	0.139	NaN	NaN	NaN	2.126	0.023	0.159	2.122	0.845	0.475	2.215	0.801	0.522	NaN	NaN	NaN	NaN	NaN	NaN	NaN	NaN	NaN	NaN	NaN	NaN	NaN	NaN	NaN
239	1.195	NaN	NaN	NaN	2.111	0.838	0.204	NaN	NaN	NaN	NaN	NaN	NaN	2.277	0.481	0.19	NaN	NaN	NaN	2.271	0.236	0.139	NaN	NaN	NaN	2.126	0.023	0.159	2.122	0.845	0.475	2.215	0.801	0.522	NaN	NaN	NaN	NaN	NaN	NaN	NaN	NaN	NaN	NaN	NaN	NaN	NaN	NaN	NaN
240	1.2	NaN	NaN	NaN	2.111	0.838	0.203	NaN	NaN	NaN	NaN	NaN	NaN	2.277	0.481	0.19	NaN	NaN	NaN	2.271	0.236	0.139	NaN	NaN	NaN	2.126	0.023	0.159	2.122	0.845	0.475	2.215	0.801	0.522	NaN	NaN	NaN	NaN	NaN	NaN	NaN	NaN	NaN	NaN	NaN	NaN	NaN	NaN	NaN
241	1.205	NaN	NaN	NaN	2.111	0.838	0.203	NaN	NaN	NaN	NaN	NaN	NaN	2.278	0.481	0.19	NaN	NaN	NaN	2.271	0.236	0.139	NaN	NaN	NaN	2.126	0.023	0.159	2.122	0.845	0.475	2.215	0.801	0.522	NaN	NaN	NaN	NaN	NaN	NaN	NaN	NaN	NaN	NaN	NaN	NaN	NaN	NaN	NaN
242	1.21	NaN	NaN	NaN	2.111	0.838	0.203	NaN	NaN	NaN	NaN	NaN	NaN	2.278	0.481	0.19	NaN	NaN	NaN	2.271	0.236	0.139	NaN	NaN	NaN	2.126	0.023	0.159	2.122	0.845	0.475	2.215	0.801	0.522	NaN	NaN	NaN	NaN	NaN	NaN	NaN	NaN	NaN	NaN	NaN	NaN	NaN	NaN	NaN
243	1.215	NaN	NaN	NaN	2.111	0.838	0.203	NaN	NaN	NaN	NaN	NaN	NaN	NaN	NaN	NaN	NaN	NaN	NaN	2.271	0.236	0.139	NaN	NaN	NaN	2.126	0.023	0.159	2.122	0.845	0.475	2.215	0.801	0.522	NaN	NaN	NaN	NaN	NaN	NaN	NaN	NaN	NaN	NaN	NaN	NaN	NaN	NaN	NaN
244	1.22	NaN	NaN	NaN	2.111	0.838	0.203	NaN	NaN	NaN	NaN	NaN	NaN	NaN	NaN	NaN	NaN	NaN	NaN	2.271	0.236	0.139	NaN	NaN	NaN	2.126	0.023	0.159	2.122	0.845	0.475	2.215	0.801	0.522	NaN	NaN	NaN	NaN	NaN	NaN	NaN	NaN	NaN	NaN	NaN	NaN	NaN	NaN	NaN
245	1.225	NaN	NaN	NaN	2.112	0.839	0.202	NaN	NaN	NaN	NaN	NaN	NaN	NaN	NaN	NaN	NaN	NaN	NaN	2.271	0.236	0.139	NaN	NaN	NaN	2.126	0.023	0.159	2.122	0.845	0.475	2.215	0.801	0.521	NaN	NaN	NaN	NaN	NaN	NaN	NaN	NaN	NaN	NaN	NaN	NaN	NaN	NaN	NaN
246	1.23	NaN	NaN	NaN	2.112	0.839	0.202	NaN	NaN	NaN	NaN	NaN	NaN	NaN	NaN	NaN	NaN	NaN	NaN	2.271	0.236	0.139	NaN	NaN	NaN	2.126	0.023	0.159	2.122	0.845	0.474	2.215	0.801	0.521	NaN	NaN	NaN	NaN	NaN	NaN	NaN	NaN	NaN	NaN	NaN	NaN	NaN	NaN	NaN
247	1.235	NaN	NaN	NaN	2.112	0.839	0.202	NaN	NaN	NaN	NaN	NaN	NaN	NaN	NaN	NaN	NaN	NaN	NaN	2.271	0.236	0.139	NaN	NaN	NaN	2.126	0.023	0.159	2.121	0.845	0.474	2.215	0.801	0.521	NaN	NaN	NaN	NaN	NaN	NaN	NaN	NaN	NaN	NaN	NaN	NaN	NaN	NaN	NaN
248	1.24	NaN	NaN	NaN	2.112	0.839	0.202	NaN	NaN	NaN	NaN	NaN	NaN	NaN	NaN	NaN	NaN	NaN	NaN	2.271	0.236	0.139	NaN	NaN	NaN	2.126	0.023	0.159	2.121	0.845	0.473	2.215	0.801	0.52	NaN	NaN	NaN	2.231	0.487	0.503	NaN	NaN	NaN	NaN	NaN	NaN	NaN	NaN	NaN
249	1.245	NaN	NaN	NaN	2.112	0.839	0.202	NaN	NaN	NaN	NaN	NaN	NaN	NaN	NaN	NaN	NaN	NaN	NaN	2.271	0.236	0.139	NaN	NaN	NaN	2.126	0.023	0.159	2.121	0.845	0.473	2.215	0.802	0.52	NaN	NaN	NaN	NaN	NaN	NaN	NaN	NaN	NaN	NaN	NaN	NaN	NaN	NaN	NaN
250	1.25	NaN	NaN	NaN	2.112	0.839	0.202	NaN	NaN	NaN	NaN	NaN	NaN	NaN	NaN	NaN	NaN	NaN	NaN	2.272	0.236	0.139	NaN	NaN	NaN	2.126	0.023	0.159	2.121	0.845	0.473	2.216	0.803	0.52	NaN	NaN	NaN	2.23	0.487	0.503	NaN	NaN	NaN	NaN	NaN	NaN	NaN	NaN	NaN
251	1.255	NaN	NaN	NaN	2.112	0.839	0.202	NaN	NaN	NaN	NaN	NaN	NaN	NaN	NaN	NaN	NaN	NaN	NaN	2.272	0.235	0.138	NaN	NaN	NaN	2.126	0.023	0.159	2.121	0.845	0.473	2.215	0.803	0.519	NaN	NaN	NaN	2.23	0.487	0.503	NaN	NaN	NaN	NaN	NaN	NaN	NaN	NaN	NaN
252	1.26	NaN	NaN	NaN	2.112	0.839	0.202	NaN	NaN	NaN	NaN	NaN	NaN	2.254	0.489	0.183	NaN	NaN	NaN	2.272	0.235	0.138	NaN	NaN	NaN	2.126	0.023	0.159	2.121	0.845	0.473	2.216	0.803	0.519	NaN	NaN	NaN	2.229	0.487	0.503	NaN	NaN	NaN	NaN	NaN	NaN	NaN	NaN	NaN
253	1.265	NaN	NaN	NaN	2.112	0.839	0.201	NaN	NaN	NaN	NaN	NaN	NaN	2.254	0.489	0.183	NaN	NaN	NaN	2.272	0.235	0.138	NaN	NaN	NaN	2.126	0.023	0.159	2.121	0.845	0.473	2.216	0.803	0.519	NaN	NaN	NaN	2.229	0.487	0.504	NaN	NaN	NaN	NaN	NaN	NaN	NaN	NaN	NaN
254	1.27	NaN	NaN	NaN	2.112	0.839	0.201	NaN	NaN	NaN	NaN	NaN	NaN	2.254	0.489	0.183	NaN	NaN	NaN	2.272	0.234	0.137	NaN	NaN	NaN	2.126	0.023	0.159	2.121	0.845	0.473	2.216	0.804	0.519	NaN	NaN	NaN	2.228	0.488	0.504	NaN	NaN	NaN	NaN	NaN	NaN	NaN	NaN	NaN
255	1.275	NaN	NaN	NaN	2.112	0.84	0.201	NaN	NaN	NaN	NaN	NaN	NaN	2.255	0.489	0.183	NaN	NaN	NaN	2.272	0.234	0.137	NaN	NaN	NaN	2.126	0.023	0.159	2.121	0.846	0.473	2.216	0.804	0.519	NaN	NaN	NaN	2.228	0.488	0.504	NaN	NaN	NaN	NaN	NaN	NaN	NaN	NaN	NaN
256	1.28	NaN	NaN	NaN	2.112	0.84	0.201	NaN	NaN	NaN	NaN	NaN	NaN	2.255	0.489	0.183	NaN	NaN	NaN	2.272	0.235	0.138	NaN	NaN	NaN	2.126	0.023	0.159	2.121	0.846	0.473	2.216	0.804	0.518	NaN	NaN	NaN	2.228	0.488	0.504	NaN	NaN	NaN	NaN	NaN	NaN	NaN	NaN	NaN
257	1.285	NaN	NaN	NaN	2.112	0.84	0.201	NaN	NaN	NaN	NaN	NaN	NaN	2.255	0.488	0.183	NaN	NaN	NaN	2.272	0.234	0.137	NaN	NaN	NaN	2.126	0.023	0.159	2.121	0.846	0.473	2.216	0.804	0.518	NaN	NaN	NaN	NaN	NaN	NaN	NaN	NaN	NaN	NaN	NaN	NaN	NaN	NaN	NaN
258	1.29	NaN	NaN	NaN	2.112	0.84	0.201	NaN	NaN	NaN	NaN	NaN	NaN	2.256	0.488	0.183	NaN	NaN	NaN	2.272	0.235	0.138	NaN	NaN	NaN	2.126	0.023	0.159	2.122	0.846	0.473	2.216	0.804	0.518	NaN	NaN	NaN	NaN	NaN	NaN	NaN	NaN	NaN	NaN	NaN	NaN	NaN	NaN	NaN
259	1.295	NaN	NaN	NaN	2.112	0.84	0.201	NaN	NaN	NaN	NaN	NaN	NaN	2.256	0.488	0.183	NaN	NaN	NaN	2.272	0.235	0.138	NaN	NaN	NaN	2.126	0.023	0.159	2.122	0.846	0.473	2.216	0.804	0.518	NaN	NaN	NaN	NaN	NaN	NaN	NaN	NaN	NaN	NaN	NaN	NaN	NaN	NaN	NaN
260	1.3	NaN	NaN	NaN	2.112	0.84	0.201	NaN	NaN	NaN	NaN	NaN	NaN	2.257	0.488	0.183	NaN	NaN	NaN	2.273	0.235	0.138	NaN	NaN	NaN	2.126	0.023	0.159	2.122	0.846	0.473	2.216	0.804	0.518	NaN	NaN	NaN	NaN	NaN	NaN	NaN	NaN	NaN	NaN	NaN	NaN	NaN	NaN	NaN
261	1.305	NaN	NaN	NaN	2.112	0.84	0.2	NaN	NaN	NaN	NaN	NaN	NaN	2.257	0.488	0.183	NaN	NaN	NaN	2.273	0.235	0.138	NaN	NaN	NaN	2.126	0.023	0.159	2.122	0.846	0.472	2.216	0.804	0.517	NaN	NaN	NaN	NaN	NaN	NaN	NaN	NaN	NaN	NaN	NaN	NaN	NaN	NaN	NaN
262	1.31	NaN	NaN	NaN	2.112	0.84	0.201	NaN	NaN	NaN	NaN	NaN	NaN	2.257	0.488	0.183	NaN	NaN	NaN	2.273	0.235	0.138	NaN	NaN	NaN	2.126	0.023	0.159	2.122	0.846	0.472	2.216	0.803	0.517	NaN	NaN	NaN	NaN	NaN	NaN	NaN	NaN	NaN	NaN	NaN	NaN	NaN	NaN	NaN
263	1.315	NaN	NaN	NaN	2.112	0.84	0.2	NaN	NaN	NaN	NaN	NaN	NaN	2.258	0.487	0.183	NaN	NaN	NaN	2.273	0.235	0.137	NaN	NaN	NaN	2.126	0.023	0.159	2.123	0.847	0.472	2.216	0.803	0.517	NaN	NaN	NaN	2.22	0.487	0.501	NaN	NaN	NaN	NaN	NaN	NaN	NaN	NaN	NaN
264	1.32	NaN	NaN	NaN	2.112	0.84	0.2	NaN	NaN	NaN	NaN	NaN	NaN	2.259	0.487	0.183	NaN	NaN	NaN	2.273	0.235	0.137	NaN	NaN	NaN	2.126	0.023	0.159	2.123	0.847	0.472	2.216	0.803	0.516	NaN	NaN	NaN	2.219	0.487	0.501	NaN	NaN	NaN	NaN	NaN	NaN	NaN	NaN	NaN
265	1.325	NaN	NaN	NaN	2.113	0.839	0.199	NaN	NaN	NaN	NaN	NaN	NaN	2.26	0.487	0.183	NaN	NaN	NaN	2.273	0.235	0.137	NaN	NaN	NaN	2.126	0.023	0.159	2.123	0.847	0.472	2.216	0.802	0.516	NaN	NaN	NaN	2.218	0.487	0.501	NaN	NaN	NaN	NaN	NaN	NaN	NaN	NaN	NaN
266	1.33	NaN	NaN	NaN	2.113	0.839	0.199	NaN	NaN	NaN	NaN	NaN	NaN	2.26	0.486	0.183	NaN	NaN	NaN	2.273	0.235	0.137	NaN	NaN	NaN	2.126	0.023	0.159	2.123	0.847	0.472	2.215	0.802	0.515	NaN	NaN	NaN	2.217	0.488	0.501	NaN	NaN	NaN	NaN	NaN	NaN	NaN	NaN	NaN
267	1.335	NaN	NaN	NaN	2.113	0.839	0.199	NaN	NaN	NaN	NaN	NaN	NaN	2.261	0.486	0.183	NaN	NaN	NaN	2.273	0.235	0.137	NaN	NaN	NaN	2.126	0.023	0.159	2.123	0.847	0.472	2.215	0.802	0.515	NaN	NaN	NaN	2.217	0.488	0.502	NaN	NaN	NaN	NaN	NaN	NaN	NaN	NaN	NaN
268	1.34	NaN	NaN	NaN	2.113	0.839	0.199	NaN	NaN	NaN	NaN	NaN	NaN	2.263	0.485	0.183	NaN	NaN	NaN	2.274	0.234	0.137	NaN	NaN	NaN	2.126	0.023	0.159	2.123	0.846	0.47	2.215	0.802	0.514	NaN	NaN	NaN	2.216	0.488	0.502	NaN	NaN	NaN	NaN	NaN	NaN	NaN	NaN	NaN
269	1.345	NaN	NaN	NaN	2.113	0.84	0.199	NaN	NaN	NaN	NaN	NaN	NaN	2.263	0.485	0.183	NaN	NaN	NaN	2.274	0.234	0.137	NaN	NaN	NaN	2.126	0.023	0.159	2.123	0.846	0.47	2.215	0.801	0.514	NaN	NaN	NaN	2.215	0.488	0.502	NaN	NaN	NaN	NaN	NaN	NaN	NaN	NaN	NaN
270	1.35	NaN	NaN	NaN	2.113	0.839	0.199	NaN	NaN	NaN	NaN	NaN	NaN	2.264	0.485	0.183	NaN	NaN	NaN	2.274	0.234	0.137	NaN	NaN	NaN	2.126	0.023	0.159	2.123	0.846	0.47	2.216	0.801	0.514	NaN	NaN	NaN	2.215	0.488	0.502	NaN	NaN	NaN	NaN	NaN	NaN	NaN	NaN	NaN
271	1.355	NaN	NaN	NaN	2.113	0.839	0.198	NaN	NaN	NaN	NaN	NaN	NaN	2.264	0.485	0.183	NaN	NaN	NaN	2.274	0.234	0.137	NaN	NaN	NaN	2.126	0.023	0.159	2.123	0.846	0.47	2.216	0.801	0.514	NaN	NaN	NaN	2.213	0.488	0.501	NaN	NaN	NaN	NaN	NaN	NaN	NaN	NaN	NaN
272	1.36	NaN	NaN	NaN	2.113	0.839	0.198	NaN	NaN	NaN	NaN	NaN	NaN	2.264	0.485	0.183	NaN	NaN	NaN	2.274	0.234	0.137	NaN	NaN	NaN	2.126	0.023	0.159	2.124	0.846	0.469	2.216	0.801	0.513	NaN	NaN	NaN	2.211	0.488	0.5	NaN	NaN	NaN	NaN	NaN	NaN	NaN	NaN	NaN
273	1.365	NaN	NaN	NaN	2.114	0.839	0.197	NaN	NaN	NaN	NaN	NaN	NaN	2.264	0.485	0.183	NaN	NaN	NaN	2.274	0.234	0.137	NaN	NaN	NaN	2.126	0.023	0.159	2.124	0.846	0.469	2.216	0.801	0.513	NaN	NaN	NaN	2.21	0.487	0.499	NaN	NaN	NaN	NaN	NaN	NaN	NaN	NaN	NaN
274	1.37	NaN	NaN	NaN	2.114	0.838	0.197	NaN	NaN	NaN	NaN	NaN	NaN	2.265	0.484	0.183	NaN	NaN	NaN	2.274	0.234	0.137	NaN	NaN	NaN	2.126	0.023	0.159	2.124	0.846	0.469	2.216	0.801	0.513	NaN	NaN	NaN	2.209	0.487	0.499	NaN	NaN	NaN	NaN	NaN	NaN	NaN	NaN	NaN
275	1.375	NaN	NaN	NaN	2.114	0.838	0.197	NaN	NaN	NaN	NaN	NaN	NaN	2.266	0.484	0.183	NaN	NaN	NaN	2.274	0.234	0.137	NaN	NaN	NaN	2.126	0.023	0.159	2.124	0.846	0.469	2.216	0.801	0.513	NaN	NaN	NaN	2.208	0.487	0.499	NaN	NaN	NaN	NaN	NaN	NaN	NaN	NaN	NaN
276	1.38	NaN	NaN	NaN	2.114	0.838	0.197	NaN	NaN	NaN	NaN	NaN	NaN	2.267	0.483	0.183	NaN	NaN	NaN	2.274	0.234	0.137	NaN	NaN	NaN	2.126	0.023	0.159	2.124	0.846	0.469	2.217	0.801	0.513	NaN	NaN	NaN	2.207	0.487	0.499	NaN	NaN	NaN	NaN	NaN	NaN	NaN	NaN	NaN
277	1.385	NaN	NaN	NaN	2.114	0.838	0.197	NaN	NaN	NaN	NaN	NaN	NaN	2.269	0.483	0.183	NaN	NaN	NaN	2.275	0.234	0.137	NaN	NaN	NaN	2.126	0.023	0.159	2.124	0.845	0.469	2.217	0.801	0.513	NaN	NaN	NaN	2.206	0.487	0.5	NaN	NaN	NaN	NaN	NaN	NaN	NaN	NaN	NaN
278	1.39	NaN	NaN	NaN	2.114	0.838	0.196	NaN	NaN	NaN	NaN	NaN	NaN	2.27	0.482	0.183	NaN	NaN	NaN	2.275	0.233	0.137	NaN	NaN	NaN	2.126	0.023	0.159	2.124	0.845	0.469	2.217	0.801	0.513	NaN	NaN	NaN	2.206	0.488	0.5	NaN	NaN	NaN	NaN	NaN	NaN	NaN	NaN	NaN
279	1.395	NaN	NaN	NaN	2.114	0.838	0.196	NaN	NaN	NaN	NaN	NaN	NaN	2.271	0.482	0.183	NaN	NaN	NaN	2.275	0.233	0.137	NaN	NaN	NaN	2.126	0.023	0.159	2.124	0.845	0.468	2.217	0.801	0.512	NaN	NaN	NaN	2.205	0.489	0.502	NaN	NaN	NaN	NaN	NaN	NaN	NaN	NaN	NaN
280	1.4	NaN	NaN	NaN	2.114	0.837	0.196	NaN	NaN	NaN	NaN	NaN	NaN	2.272	0.482	0.183	NaN	NaN	NaN	2.275	0.233	0.137	NaN	NaN	NaN	2.126	0.023	0.159	2.124	0.845	0.468	2.217	0.801	0.512	NaN	NaN	NaN	2.204	0.489	0.502	NaN	NaN	NaN	NaN	NaN	NaN	NaN	NaN	NaN
281	1.405	NaN	NaN	NaN	2.114	0.837	0.196	NaN	NaN	NaN	NaN	NaN	NaN	2.273	0.482	0.183	NaN	NaN	NaN	2.275	0.233	0.137	NaN	NaN	NaN	2.126	0.023	0.159	2.124	0.844	0.468	2.218	0.801	0.512	NaN	NaN	NaN	2.203	0.489	0.501	NaN	NaN	NaN	NaN	NaN	NaN	NaN	NaN	NaN
282	1.41	NaN	NaN	NaN	2.114	0.837	0.196	NaN	NaN	NaN	NaN	NaN	NaN	2.273	0.481	0.183	NaN	NaN	NaN	2.275	0.233	0.137	NaN	NaN	NaN	2.126	0.023	0.159	2.124	0.844	0.467	2.218	0.801	0.512	NaN	NaN	NaN	NaN	NaN	NaN	NaN	NaN	NaN	NaN	NaN	NaN	NaN	NaN	NaN
283	1.415	NaN	NaN	NaN	2.114	0.837	0.195	NaN	NaN	NaN	NaN	NaN	NaN	2.274	0.481	0.183	NaN	NaN	NaN	2.274	0.233	0.137	NaN	NaN	NaN	2.126	0.023	0.159	2.124	0.844	0.467	2.218	0.801	0.512	NaN	NaN	NaN	NaN	NaN	NaN	NaN	NaN	NaN	NaN	NaN	NaN	NaN	NaN	NaN
284	1.42	NaN	NaN	NaN	2.114	0.837	0.195	NaN	NaN	NaN	NaN	NaN	NaN	2.274	0.481	0.183	NaN	NaN	NaN	2.274	0.233	0.136	NaN	NaN	NaN	2.125	0.023	0.159	2.124	0.844	0.468	2.218	0.8	0.511	NaN	NaN	NaN	NaN	NaN	NaN	NaN	NaN	NaN	NaN	NaN	NaN	NaN	NaN	NaN
285	1.425	NaN	NaN	NaN	2.115	0.837	0.195	NaN	NaN	NaN	NaN	NaN	NaN	2.275	0.481	0.183	NaN	NaN	NaN	2.273	0.233	0.136	NaN	NaN	NaN	2.121	0.025	0.159	2.124	0.844	0.468	2.218	0.8	0.511	NaN	NaN	NaN	NaN	NaN	NaN	NaN	NaN	NaN	NaN	NaN	NaN	NaN	NaN	NaN
286	1.43	NaN	NaN	NaN	2.115	0.837	0.195	NaN	NaN	NaN	NaN	NaN	NaN	2.275	0.481	0.183	NaN	NaN	NaN	2.273	0.233	0.136	NaN	NaN	NaN	2.12	0.025	0.159	2.124	0.843	0.467	2.219	0.8	0.51	NaN	NaN	NaN	NaN	NaN	NaN	NaN	NaN	NaN	NaN	NaN	NaN	NaN	NaN	NaN
287	1.435	NaN	NaN	NaN	2.115	0.837	0.195	NaN	NaN	NaN	NaN	NaN	NaN	2.277	0.481	0.183	NaN	NaN	NaN	2.273	0.233	0.136	NaN	NaN	NaN	2.12	0.026	0.159	2.124	0.843	0.467	2.217	0.799	0.509	NaN	NaN	NaN	NaN	NaN	NaN	NaN	NaN	NaN	NaN	NaN	NaN	NaN	NaN	NaN
288	1.44	NaN	NaN	NaN	2.115	0.837	0.194	NaN	NaN	NaN	NaN	NaN	NaN	2.278	0.48	0.183	NaN	NaN	NaN	2.272	0.234	0.136	NaN	NaN	NaN	2.12	0.026	0.159	2.124	0.843	0.467	2.217	0.798	0.508	NaN	NaN	NaN	NaN	NaN	NaN	NaN	NaN	NaN	NaN	NaN	NaN	NaN	NaN	NaN
289	1.445	NaN	NaN	NaN	2.115	0.837	0.194	NaN	NaN	NaN	NaN	NaN	NaN	2.279	0.48	0.183	NaN	NaN	NaN	2.272	0.234	0.136	NaN	NaN	NaN	2.119	0.026	0.159	2.124	0.843	0.467	2.217	0.798	0.508	NaN	NaN	NaN	2.193	0.484	0.499	NaN	NaN	NaN	NaN	NaN	NaN	NaN	NaN	NaN
290	1.45	NaN	NaN	NaN	2.115	0.837	0.194	NaN	NaN	NaN	NaN	NaN	NaN	NaN	NaN	NaN	NaN	NaN	NaN	2.271	0.234	0.136	NaN	NaN	NaN	2.119	0.026	0.159	2.125	0.843	0.466	2.217	0.797	0.508	NaN	NaN	NaN	2.193	0.484	0.499	NaN	NaN	NaN	NaN	NaN	NaN	NaN	NaN	NaN
291	1.455	NaN	NaN	NaN	2.115	0.838	0.194	NaN	NaN	NaN	NaN	NaN	NaN	NaN	NaN	NaN	NaN	NaN	NaN	2.271	0.234	0.136	NaN	NaN	NaN	2.119	0.026	0.159	2.125	0.842	0.466	2.217	0.797	0.508	NaN	NaN	NaN	2.193	0.484	0.499	NaN	NaN	NaN	NaN	NaN	NaN	NaN	NaN	NaN
292	1.46	NaN	NaN	NaN	2.116	0.837	0.194	NaN	NaN	NaN	NaN	NaN	NaN	NaN	NaN	NaN	NaN	NaN	NaN	2.271	0.234	0.136	NaN	NaN	NaN	2.119	0.026	0.159	2.125	0.842	0.466	2.217	0.797	0.508	NaN	NaN	NaN	2.192	0.485	0.5	NaN	NaN	NaN	NaN	NaN	NaN	NaN	NaN	NaN
293	1.465	NaN	NaN	NaN	2.116	0.837	0.194	NaN	NaN	NaN	NaN	NaN	NaN	2.258	0.488	0.177	NaN	NaN	NaN	2.272	0.234	0.136	NaN	NaN	NaN	2.119	0.026	0.159	2.125	0.842	0.466	2.217	0.797	0.507	NaN	NaN	NaN	2.192	0.486	0.501	NaN	NaN	NaN	NaN	NaN	NaN	NaN	NaN	NaN
294	1.47	NaN	NaN	NaN	2.116	0.837	0.193	NaN	NaN	NaN	NaN	NaN	NaN	2.259	0.487	0.177	NaN	NaN	NaN	2.272	0.233	0.135	NaN	NaN	NaN	2.119	0.026	0.159	2.126	0.842	0.466	2.217	0.797	0.507	NaN	NaN	NaN	2.191	0.485	0.5	NaN	NaN	NaN	NaN	NaN	NaN	NaN	NaN	NaN
295	1.475	NaN	NaN	NaN	2.116	0.837	0.193	NaN	NaN	NaN	NaN	NaN	NaN	2.26	0.487	0.177	NaN	NaN	NaN	2.272	0.233	0.135	NaN	NaN	NaN	2.118	0.026	0.159	2.126	0.842	0.466	2.218	0.796	0.507	NaN	NaN	NaN	NaN	NaN	NaN	NaN	NaN	NaN	NaN	NaN	NaN	NaN	NaN	NaN
296	1.48	NaN	NaN	NaN	2.116	0.837	0.192	NaN	NaN	NaN	NaN	NaN	NaN	2.262	0.486	0.177	NaN	NaN	NaN	2.272	0.233	0.135	NaN	NaN	NaN	2.118	0.026	0.159	2.126	0.842	0.466	2.218	0.796	0.507	NaN	NaN	NaN	NaN	NaN	NaN	NaN	NaN	NaN	NaN	NaN	NaN	NaN	NaN	NaN
297	1.485	NaN	NaN	NaN	2.116	0.836	0.191	NaN	NaN	NaN	NaN	NaN	NaN	2.263	0.486	0.177	NaN	NaN	NaN	2.273	0.233	0.135	NaN	NaN	NaN	2.118	0.026	0.159	2.126	0.841	0.466	2.218	0.796	0.507	NaN	NaN	NaN	NaN	NaN	NaN	NaN	NaN	NaN	NaN	NaN	NaN	NaN	NaN	NaN
298	1.49	NaN	NaN	NaN	2.116	0.836	0.191	NaN	NaN	NaN	NaN	NaN	NaN	2.263	0.485	0.177	NaN	NaN	NaN	2.273	0.233	0.135	NaN	NaN	NaN	2.118	0.026	0.159	2.126	0.841	0.465	2.219	0.796	0.506	NaN	NaN	NaN	2.187	0.482	0.495	NaN	NaN	NaN	NaN	NaN	NaN	NaN	NaN	NaN
299	1.495	NaN	NaN	NaN	2.116	0.836	0.19	NaN	NaN	NaN	NaN	NaN	NaN	2.263	0.485	0.177	NaN	NaN	NaN	2.274	0.232	0.135	NaN	NaN	NaN	2.118	0.026	0.159	2.126	0.841	0.464	2.219	0.797	0.506	NaN	NaN	NaN	2.187	0.483	0.495	NaN	NaN	NaN	NaN	NaN	NaN	NaN	NaN	NaN
300	1.5	NaN	NaN	NaN	2.116	0.836	0.19	NaN	NaN	NaN	NaN	NaN	NaN	2.264	0.485	0.177	NaN	NaN	NaN	2.274	0.232	0.135	NaN	NaN	NaN	2.118	0.026	0.159	2.126	0.841	0.463	2.219	0.797	0.506	NaN	NaN	NaN	2.187	0.483	0.496	NaN	NaN	NaN	NaN	NaN	NaN	NaN	NaN	NaN
301	1.505	NaN	NaN	NaN	2.116	0.836	0.189	NaN	NaN	NaN	NaN	NaN	NaN	2.264	0.484	0.177	NaN	NaN	NaN	2.274	0.232	0.134	NaN	NaN	NaN	2.118	0.026	0.159	2.126	0.841	0.463	2.22	0.797	0.506	NaN	NaN	NaN	2.186	0.483	0.496	NaN	NaN	NaN	NaN	NaN	NaN	NaN	NaN	NaN
302	1.51	NaN	NaN	NaN	2.116	0.836	0.189	NaN	NaN	NaN	NaN	NaN	NaN	2.265	0.484	0.177	NaN	NaN	NaN	2.274	0.232	0.134	NaN	NaN	NaN	2.118	0.026	0.159	2.126	0.84	0.462	2.22	0.797	0.506	NaN	NaN	NaN	2.186	0.483	0.496	NaN	NaN	NaN	NaN	NaN	NaN	NaN	NaN	NaN
303	1.515	NaN	NaN	NaN	2.116	0.836	0.189	NaN	NaN	NaN	NaN	NaN	NaN	2.266	0.483	0.177	NaN	NaN	NaN	2.275	0.232	0.134	NaN	NaN	NaN	2.118	0.026	0.159	2.126	0.84	0.462	2.22	0.796	0.505	NaN	NaN	NaN	2.186	0.483	0.496	NaN	NaN	NaN	NaN	NaN	NaN	NaN	NaN	NaN
304	1.52	NaN	NaN	NaN	2.116	0.836	0.188	NaN	NaN	NaN	NaN	NaN	NaN	2.267	0.483	0.177	NaN	NaN	NaN	2.275	0.232	0.134	NaN	NaN	NaN	2.118	0.026	0.159	2.126	0.839	0.461	2.22	0.796	0.504	NaN	NaN	NaN	2.186	0.483	0.496	NaN	NaN	NaN	NaN	NaN	NaN	NaN	NaN	NaN
305	1.525	NaN	NaN	NaN	2.116	0.836	0.188	NaN	NaN	NaN	NaN	NaN	NaN	2.269	0.482	0.177	NaN	NaN	NaN	2.275	0.232	0.134	NaN	NaN	NaN	2.118	0.026	0.159	2.124	0.839	0.46	2.219	0.795	0.504	NaN	NaN	NaN	2.186	0.483	0.496	NaN	NaN	NaN	NaN	NaN	NaN	NaN	NaN	NaN
306	1.53	NaN	NaN	NaN	2.116	0.836	0.188	NaN	NaN	NaN	NaN	NaN	NaN	2.27	0.482	0.177	NaN	NaN	NaN	2.275	0.231	0.134	NaN	NaN	NaN	2.118	0.026	0.159	2.124	0.838	0.46	2.219	0.794	0.504	NaN	NaN	NaN	2.185	0.483	0.496	NaN	NaN	NaN	NaN	NaN	NaN	NaN	NaN	NaN
307	1.535	NaN	NaN	NaN	2.116	0.837	0.188	NaN	NaN	NaN	NaN	NaN	NaN	2.271	0.482	0.177	NaN	NaN	NaN	2.274	0.231	0.134	NaN	NaN	NaN	2.118	0.026	0.159	2.125	0.838	0.46	2.218	0.794	0.503	NaN	NaN	NaN	2.185	0.483	0.496	NaN	NaN	NaN	NaN	NaN	NaN	NaN	NaN	NaN
308	1.54	NaN	NaN	NaN	2.116	0.837	0.188	NaN	NaN	NaN	NaN	NaN	NaN	2.274	0.481	0.177	NaN	NaN	NaN	2.274	0.231	0.133	NaN	NaN	NaN	2.118	0.026	0.159	2.125	0.838	0.46	2.219	0.794	0.503	NaN	NaN	NaN	2.185	0.483	0.496	NaN	NaN	NaN	NaN	NaN	NaN	NaN	NaN	NaN
309	1.545	NaN	NaN	NaN	2.116	0.837	0.188	NaN	NaN	NaN	NaN	NaN	NaN	2.276	0.48	0.177	NaN	NaN	NaN	2.273	0.231	0.133	NaN	NaN	NaN	2.118	0.026	0.159	2.125	0.838	0.46	2.218	0.794	0.503	NaN	NaN	NaN	2.184	0.484	0.496	NaN	NaN	NaN	NaN	NaN	NaN	NaN	NaN	NaN
310	1.55	NaN	NaN	NaN	2.116	0.837	0.187	NaN	NaN	NaN	NaN	NaN	NaN	2.278	0.479	0.177	NaN	NaN	NaN	2.273	0.232	0.133	NaN	NaN	NaN	2.118	0.026	0.159	2.125	0.838	0.458	2.218	0.793	0.501	NaN	NaN	NaN	2.184	0.484	0.496	NaN	NaN	NaN	NaN	NaN	NaN	NaN	NaN	NaN
311	1.555	NaN	NaN	NaN	2.116	0.837	0.187	NaN	NaN	NaN	NaN	NaN	NaN	2.279	0.479	0.177	NaN	NaN	NaN	2.272	0.232	0.133	NaN	NaN	NaN	2.118	0.026	0.159	2.126	0.838	0.458	2.219	0.793	0.501	NaN	NaN	NaN	2.184	0.484	0.496	NaN	NaN	NaN	NaN	NaN	NaN	NaN	NaN	NaN
312	1.56	NaN	NaN	NaN	2.116	0.837	0.187	NaN	NaN	NaN	NaN	NaN	NaN	NaN	NaN	NaN	NaN	NaN	NaN	2.272	0.232	0.133	NaN	NaN	NaN	2.118	0.026	0.159	2.126	0.838	0.458	2.219	0.793	0.501	NaN	NaN	NaN	2.183	0.484	0.495	NaN	NaN	NaN	NaN	NaN	NaN	NaN	NaN	NaN
313	1.565	NaN	NaN	NaN	2.116	0.837	0.187	NaN	NaN	NaN	NaN	NaN	NaN	NaN	NaN	NaN	NaN	NaN	NaN	2.271	0.232	0.132	NaN	NaN	NaN	2.118	0.026	0.159	2.126	0.838	0.458	2.219	0.794	0.5	NaN	NaN	NaN	2.183	0.483	0.495	NaN	NaN	NaN	NaN	NaN	NaN	NaN	NaN	NaN
314	1.57	NaN	NaN	NaN	2.116	0.837	0.186	NaN	NaN	NaN	NaN	NaN	NaN	NaN	NaN	NaN	NaN	NaN	NaN	2.271	0.232	0.132	NaN	NaN	NaN	2.118	0.026	0.159	2.126	0.838	0.458	2.22	0.794	0.5	NaN	NaN	NaN	NaN	NaN	NaN	NaN	NaN	NaN	NaN	NaN	NaN	NaN	NaN	NaN
315	1.575	NaN	NaN	NaN	2.116	0.837	0.185	NaN	NaN	NaN	NaN	NaN	NaN	NaN	NaN	NaN	NaN	NaN	NaN	2.271	0.232	0.132	NaN	NaN	NaN	2.118	0.026	0.159	2.127	0.838	0.458	2.22	0.794	0.5	NaN	NaN	NaN	2.18	0.482	0.493	NaN	NaN	NaN	NaN	NaN	NaN	NaN	NaN	NaN
316	1.58	NaN	NaN	NaN	2.116	0.837	0.184	NaN	NaN	NaN	NaN	NaN	NaN	NaN	NaN	NaN	NaN	NaN	NaN	2.271	0.232	0.132	NaN	NaN	NaN	2.118	0.026	0.159	2.127	0.838	0.457	2.22	0.794	0.499	NaN	NaN	NaN	2.179	0.482	0.492	NaN	NaN	NaN	NaN	NaN	NaN	NaN	NaN	NaN
317	1.585	NaN	NaN	NaN	2.116	0.837	0.183	NaN	NaN	NaN	NaN	NaN	NaN	NaN	NaN	NaN	NaN	NaN	NaN	2.271	0.232	0.132	NaN	NaN	NaN	2.118	0.026	0.159	2.126	0.838	0.457	2.22	0.794	0.499	NaN	NaN	NaN	2.18	0.483	0.493	NaN	NaN	NaN	NaN	NaN	NaN	NaN	NaN	NaN
318	1.59	NaN	NaN	NaN	2.116	0.836	0.182	NaN	NaN	NaN	NaN	NaN	NaN	2.256	0.486	0.171	NaN	NaN	NaN	2.271	0.232	0.132	NaN	NaN	NaN	2.118	0.026	0.159	2.126	0.837	0.457	2.22	0.794	0.498	NaN	NaN	NaN	2.182	0.485	0.496	NaN	NaN	NaN	NaN	NaN	NaN	NaN	NaN	NaN
319	1.595	NaN	NaN	NaN	2.116	0.836	0.182	NaN	NaN	NaN	NaN	NaN	NaN	2.256	0.486	0.171	NaN	NaN	NaN	2.272	0.232	0.132	NaN	NaN	NaN	2.118	0.026	0.159	2.126	0.837	0.456	2.218	0.792	0.497	NaN	NaN	NaN	2.182	0.486	0.496	NaN	NaN	NaN	NaN	NaN	NaN	NaN	NaN	NaN
320	1.6	NaN	NaN	NaN	2.115	0.836	0.182	NaN	NaN	NaN	NaN	NaN	NaN	2.258	0.485	0.171	NaN	NaN	NaN	2.272	0.232	0.132	NaN	NaN	NaN	2.118	0.026	0.159	2.125	0.837	0.455	2.218	0.792	0.497	NaN	NaN	NaN	2.182	0.486	0.496	NaN	NaN	NaN	NaN	NaN	NaN	NaN	NaN	NaN
321	1.605	NaN	NaN	NaN	2.115	0.836	0.182	NaN	NaN	NaN	NaN	NaN	NaN	2.259	0.485	0.171	NaN	NaN	NaN	2.272	0.231	0.132	NaN	NaN	NaN	2.118	0.026	0.159	2.125	0.837	0.455	2.219	0.793	0.497	NaN	NaN	NaN	2.182	0.486	0.496	NaN	NaN	NaN	NaN	NaN	NaN	NaN	NaN	NaN
322	1.61	NaN	NaN	NaN	2.115	0.836	0.182	NaN	NaN	NaN	NaN	NaN	NaN	2.261	0.484	0.171	NaN	NaN	NaN	2.272	0.231	0.131	NaN	NaN	NaN	2.118	0.026	0.159	2.125	0.837	0.455	2.219	0.793	0.497	NaN	NaN	NaN	2.182	0.487	0.496	NaN	NaN	NaN	NaN	NaN	NaN	NaN	NaN	NaN
323	1.615	NaN	NaN	NaN	2.115	0.836	0.182	NaN	NaN	NaN	NaN	NaN	NaN	2.263	0.483	0.171	NaN	NaN	NaN	2.273	0.231	0.131	NaN	NaN	NaN	2.118	0.026	0.159	2.126	0.837	0.454	2.219	0.793	0.497	NaN	NaN	NaN	2.182	0.487	0.496	NaN	NaN	NaN	NaN	NaN	NaN	NaN	NaN	NaN
324	1.62	NaN	NaN	NaN	2.115	0.836	0.181	NaN	NaN	NaN	NaN	NaN	NaN	2.265	0.483	0.171	NaN	NaN	NaN	2.273	0.231	0.131	NaN	NaN	NaN	2.118	0.026	0.159	2.126	0.837	0.454	2.218	0.792	0.495	NaN	NaN	NaN	2.182	0.487	0.496	NaN	NaN	NaN	NaN	NaN	NaN	NaN	NaN	NaN
325	1.625	NaN	NaN	NaN	2.115	0.836	0.181	NaN	NaN	NaN	NaN	NaN	NaN	2.268	0.482	0.171	NaN	NaN	NaN	2.274	0.231	0.131	NaN	NaN	NaN	2.118	0.026	0.159	2.126	0.837	0.454	2.218	0.792	0.495	NaN	NaN	NaN	2.181	0.486	0.495	NaN	NaN	NaN	NaN	NaN	NaN	NaN	NaN	NaN
326	1.63	NaN	NaN	NaN	2.115	0.836	0.181	NaN	NaN	NaN	NaN	NaN	NaN	2.271	0.481	0.171	NaN	NaN	NaN	2.274	0.23	0.13	NaN	NaN	NaN	2.118	0.026	0.159	2.126	0.837	0.454	2.218	0.792	0.495	NaN	NaN	NaN	2.179	0.483	0.493	NaN	NaN	NaN	NaN	NaN	NaN	NaN	NaN	NaN
327	1.635	NaN	NaN	NaN	2.115	0.836	0.181	NaN	NaN	NaN	NaN	NaN	NaN	2.272	0.48	0.171	NaN	NaN	NaN	2.275	0.23	0.13	NaN	NaN	NaN	2.118	0.026	0.159	2.126	0.836	0.453	2.219	0.792	0.494	NaN	NaN	NaN	2.178	0.483	0.492	NaN	NaN	NaN	NaN	NaN	NaN	NaN	NaN	NaN
328	1.64	NaN	NaN	NaN	2.115	0.836	0.181	NaN	NaN	NaN	NaN	NaN	NaN	2.273	0.48	0.17	NaN	NaN	NaN	2.275	0.23	0.13	NaN	NaN	NaN	2.118	0.026	0.159	2.126	0.836	0.452	2.219	0.792	0.494	NaN	NaN	NaN	2.178	0.483	0.492	NaN	NaN	NaN	NaN	NaN	NaN	NaN	NaN	NaN
329	1.645	NaN	NaN	NaN	2.115	0.836	0.18	NaN	NaN	NaN	NaN	NaN	NaN	2.273	0.479	0.17	NaN	NaN	NaN	2.275	0.23	0.13	NaN	NaN	NaN	2.118	0.026	0.159	2.126	0.836	0.452	2.219	0.792	0.494	NaN	NaN	NaN	2.178	0.483	0.492	NaN	NaN	NaN	NaN	NaN	NaN	NaN	NaN	NaN
330	1.65	NaN	NaN	NaN	2.115	0.835	0.178	NaN	NaN	NaN	NaN	NaN	NaN	2.273	0.479	0.17	NaN	NaN	NaN	2.274	0.23	0.13	NaN	NaN	NaN	2.118	0.026	0.159	2.126	0.836	0.453	2.219	0.791	0.493	NaN	NaN	NaN	2.178	0.483	0.492	NaN	NaN	NaN	NaN	NaN	NaN	NaN	NaN	NaN
331	1.655	NaN	NaN	NaN	2.115	0.835	0.178	NaN	NaN	NaN	NaN	NaN	NaN	2.273	0.479	0.17	NaN	NaN	NaN	2.274	0.23	0.13	NaN	NaN	NaN	2.118	0.026	0.159	2.126	0.836	0.452	2.218	0.791	0.493	NaN	NaN	NaN	2.178	0.483	0.492	NaN	NaN	NaN	NaN	NaN	NaN	NaN	NaN	NaN
332	1.66	NaN	NaN	NaN	2.115	0.835	0.179	NaN	NaN	NaN	NaN	NaN	NaN	2.272	0.479	0.17	NaN	NaN	NaN	2.274	0.23	0.129	NaN	NaN	NaN	2.118	0.026	0.159	2.126	0.836	0.451	2.218	0.791	0.492	NaN	NaN	NaN	2.178	0.483	0.492	NaN	NaN	NaN	NaN	NaN	NaN	NaN	NaN	NaN
333	1.665	NaN	NaN	NaN	2.114	0.835	0.178	NaN	NaN	NaN	NaN	NaN	NaN	2.272	0.479	0.17	NaN	NaN	NaN	2.274	0.23	0.129	NaN	NaN	NaN	2.118	0.026	0.159	2.126	0.836	0.451	2.218	0.79	0.492	NaN	NaN	NaN	2.178	0.483	0.492	NaN	NaN	NaN	NaN	NaN	NaN	NaN	NaN	NaN
334	1.67	NaN	NaN	NaN	2.114	0.835	0.177	NaN	NaN	NaN	NaN	NaN	NaN	2.272	0.479	0.17	NaN	NaN	NaN	2.274	0.23	0.129	NaN	NaN	NaN	2.118	0.026	0.159	2.125	0.836	0.45	2.218	0.79	0.491	NaN	NaN	NaN	2.178	0.483	0.492	NaN	NaN	NaN	NaN	NaN	NaN	NaN	NaN	NaN
335	1.675	NaN	NaN	NaN	2.114	0.835	0.177	NaN	NaN	NaN	NaN	NaN	NaN	2.271	0.479	0.17	NaN	NaN	NaN	2.274	0.23	0.129	NaN	NaN	NaN	2.118	0.026	0.159	2.125	0.836	0.449	2.217	0.79	0.49	NaN	NaN	NaN	NaN	NaN	NaN	NaN	NaN	NaN	NaN	NaN	NaN	NaN	NaN	NaN
336	1.68	NaN	NaN	NaN	2.114	0.835	0.176	NaN	NaN	NaN	NaN	NaN	NaN	2.267	0.48	0.169	NaN	NaN	NaN	2.273	0.229	0.129	NaN	NaN	NaN	2.118	0.026	0.159	2.124	0.835	0.448	2.217	0.79	0.49	NaN	NaN	NaN	NaN	NaN	NaN	NaN	NaN	NaN	NaN	NaN	NaN	NaN	NaN	NaN
337	1.685	NaN	NaN	NaN	2.114	0.835	0.176	NaN	NaN	NaN	NaN	NaN	NaN	2.264	0.482	0.168	NaN	NaN	NaN	2.273	0.229	0.129	NaN	NaN	NaN	2.118	0.026	0.159	2.124	0.835	0.447	2.217	0.79	0.489	NaN	NaN	NaN	NaN	NaN	NaN	NaN	NaN	NaN	NaN	NaN	NaN	NaN	NaN	NaN
338	1.69	NaN	NaN	NaN	2.114	0.835	0.176	NaN	NaN	NaN	NaN	NaN	NaN	2.26	0.483	0.166	NaN	NaN	NaN	2.273	0.229	0.129	NaN	NaN	NaN	2.118	0.026	0.159	2.124	0.835	0.447	2.217	0.79	0.489	NaN	NaN	NaN	NaN	NaN	NaN	NaN	NaN	NaN	NaN	NaN	NaN	NaN	NaN	NaN
339	1.695	NaN	NaN	NaN	2.114	0.835	0.175	NaN	NaN	NaN	NaN	NaN	NaN	2.257	0.484	0.165	NaN	NaN	NaN	2.273	0.229	0.128	NaN	NaN	NaN	2.118	0.026	0.159	2.125	0.835	0.447	2.218	0.79	0.489	NaN	NaN	NaN	NaN	NaN	NaN	NaN	NaN	NaN	NaN	NaN	NaN	NaN	NaN	NaN
340	1.7	NaN	NaN	NaN	2.114	0.835	0.175	NaN	NaN	NaN	NaN	NaN	NaN	2.257	0.484	0.164	NaN	NaN	NaN	2.273	0.229	0.128	NaN	NaN	NaN	2.118	0.026	0.159	2.125	0.835	0.446	2.218	0.79	0.489	NaN	NaN	NaN	NaN	NaN	NaN	NaN	NaN	NaN	NaN	NaN	NaN	NaN	NaN	NaN
341	1.705	NaN	NaN	NaN	2.114	0.835	0.175	NaN	NaN	NaN	NaN	NaN	NaN	2.259	0.483	0.164	NaN	NaN	NaN	2.273	0.229	0.128	NaN	NaN	NaN	2.118	0.026	0.159	2.125	0.835	0.446	2.218	0.79	0.488	NaN	NaN	NaN	NaN	NaN	NaN	NaN	NaN	NaN	NaN	NaN	NaN	NaN	NaN	NaN
342	1.71	NaN	NaN	NaN	2.114	0.835	0.174	NaN	NaN	NaN	NaN	NaN	NaN	2.261	0.483	0.164	NaN	NaN	NaN	2.273	0.229	0.128	NaN	NaN	NaN	2.118	0.026	0.159	2.125	0.835	0.445	2.218	0.79	0.488	NaN	NaN	NaN	NaN	NaN	NaN	NaN	NaN	NaN	NaN	NaN	NaN	NaN	NaN	NaN
343	1.715	NaN	NaN	NaN	2.114	0.834	0.174	NaN	NaN	NaN	NaN	NaN	NaN	2.263	0.482	0.164	NaN	NaN	NaN	2.273	0.229	0.128	NaN	NaN	NaN	2.118	0.026	0.159	2.126	0.835	0.446	2.218	0.79	0.488	NaN	NaN	NaN	NaN	NaN	NaN	NaN	NaN	NaN	NaN	NaN	NaN	NaN	NaN	NaN
344	1.72	NaN	NaN	NaN	2.113	0.834	0.173	NaN	NaN	NaN	NaN	NaN	NaN	2.263	0.482	0.164	NaN	NaN	NaN	2.273	0.229	0.128	NaN	NaN	NaN	2.118	0.026	0.159	2.126	0.836	0.447	2.218	0.79	0.488	NaN	NaN	NaN	NaN	NaN	NaN	NaN	NaN	NaN	NaN	NaN	NaN	NaN	NaN	NaN
345	1.725	NaN	NaN	NaN	2.113	0.834	0.173	NaN	NaN	NaN	NaN	NaN	NaN	2.263	0.482	0.164	NaN	NaN	NaN	2.273	0.229	0.128	NaN	NaN	NaN	2.118	0.026	0.159	2.126	0.835	0.445	2.218	0.79	0.487	NaN	NaN	NaN	NaN	NaN	NaN	NaN	NaN	NaN	NaN	NaN	NaN	NaN	NaN	NaN
346	1.73	NaN	NaN	NaN	2.113	0.834	0.172	NaN	NaN	NaN	NaN	NaN	NaN	2.263	0.482	0.164	NaN	NaN	NaN	2.272	0.229	0.128	NaN	NaN	NaN	2.118	0.026	0.159	2.126	0.836	0.445	2.218	0.789	0.487	NaN	NaN	NaN	NaN	NaN	NaN	NaN	NaN	NaN	NaN	NaN	NaN	NaN	NaN	NaN
347	1.735	NaN	NaN	NaN	2.113	0.835	0.172	NaN	NaN	NaN	NaN	NaN	NaN	2.263	0.482	0.164	NaN	NaN	NaN	2.272	0.229	0.128	NaN	NaN	NaN	2.118	0.026	0.159	2.127	0.837	0.445	2.218	0.789	0.486	NaN	NaN	NaN	NaN	NaN	NaN	NaN	NaN	NaN	NaN	NaN	NaN	NaN	NaN	NaN
348	1.74	NaN	NaN	NaN	2.114	0.835	0.171	NaN	NaN	NaN	NaN	NaN	NaN	2.263	0.482	0.164	NaN	NaN	NaN	2.271	0.229	0.128	NaN	NaN	NaN	2.118	0.026	0.159	2.127	0.837	0.445	2.217	0.788	0.485	NaN	NaN	NaN	2.175	0.481	0.487	NaN	NaN	NaN	NaN	NaN	NaN	2.236	0.071	0.472
349	1.745	NaN	NaN	NaN	2.114	0.836	0.171	NaN	NaN	NaN	NaN	NaN	NaN	2.264	0.482	0.164	NaN	NaN	NaN	2.271	0.229	0.128	NaN	NaN	NaN	2.118	0.026	0.159	2.127	0.837	0.445	2.217	0.788	0.485	NaN	NaN	NaN	NaN	NaN	NaN	NaN	NaN	NaN	NaN	NaN	NaN	2.236	0.071	0.472
350	1.75	NaN	NaN	NaN	2.114	0.836	0.17	NaN	NaN	NaN	NaN	NaN	NaN	2.264	0.481	0.164	NaN	NaN	NaN	2.27	0.23	0.128	NaN	NaN	NaN	2.118	0.026	0.159	2.128	0.837	0.445	2.216	0.787	0.484	NaN	NaN	NaN	NaN	NaN	NaN	NaN	NaN	NaN	NaN	NaN	NaN	2.236	0.071	0.472
351	1.755	NaN	NaN	NaN	2.114	0.835	0.17	NaN	NaN	NaN	NaN	NaN	NaN	2.265	0.481	0.164	NaN	NaN	NaN	2.27	0.23	0.128	NaN	NaN	NaN	2.118	0.026	0.159	2.128	0.837	0.445	2.216	0.787	0.483	NaN	NaN	NaN	NaN	NaN	NaN	NaN	NaN	NaN	NaN	NaN	NaN	2.236	0.071	0.472
352	1.76	NaN	NaN	NaN	2.113	0.835	0.17	NaN	NaN	NaN	NaN	NaN	NaN	2.267	0.48	0.164	NaN	NaN	NaN	2.27	0.23	0.128	NaN	NaN	NaN	2.118	0.026	0.159	2.127	0.836	0.443	2.216	0.787	0.483	NaN	NaN	NaN	NaN	NaN	NaN	NaN	NaN	NaN	NaN	NaN	NaN	2.236	0.071	0.472
353	1.765	NaN	NaN	NaN	2.113	0.834	0.169	NaN	NaN	NaN	NaN	NaN	NaN	2.269	0.479	0.164	NaN	NaN	NaN	2.269	0.23	0.127	NaN	NaN	NaN	2.118	0.026	0.159	2.125	0.834	0.441	2.216	0.787	0.483	NaN	NaN	NaN	NaN	NaN	NaN	NaN	NaN	NaN	NaN	NaN	NaN	2.236	0.071	0.472
354	1.77	NaN	NaN	NaN	2.113	0.834	0.168	NaN	NaN	NaN	NaN	NaN	NaN	2.272	0.478	0.164	NaN	NaN	NaN	2.269	0.23	0.127	NaN	NaN	NaN	2.118	0.026	0.159	2.124	0.834	0.441	2.216	0.787	0.483	NaN	NaN	NaN	NaN	NaN	NaN	NaN	NaN	NaN	NaN	NaN	NaN	2.237	0.071	0.472
355	1.775	NaN	NaN	NaN	2.113	0.834	0.168	NaN	NaN	NaN	NaN	NaN	NaN	2.274	0.478	0.164	NaN	NaN	NaN	2.269	0.23	0.127	NaN	NaN	NaN	2.118	0.026	0.159	2.124	0.835	0.441	2.216	0.787	0.482	NaN	NaN	NaN	NaN	NaN	NaN	NaN	NaN	NaN	NaN	NaN	NaN	2.237	0.071	0.472
356	1.78	NaN	NaN	NaN	2.113	0.834	0.168	NaN	NaN	NaN	NaN	NaN	NaN	2.272	0.478	0.163	NaN	NaN	NaN	2.27	0.23	0.127	NaN	NaN	NaN	2.118	0.026	0.159	2.124	0.834	0.44	2.216	0.787	0.482	NaN	NaN	NaN	NaN	NaN	NaN	NaN	NaN	NaN	NaN	NaN	NaN	2.237	0.071	0.472
357	1.785	NaN	NaN	NaN	2.112	0.834	0.167	NaN	NaN	NaN	NaN	NaN	NaN	2.268	0.48	0.162	NaN	NaN	NaN	2.27	0.229	0.126	NaN	NaN	NaN	2.118	0.026	0.159	2.124	0.835	0.439	2.216	0.787	0.482	NaN	NaN	NaN	NaN	NaN	NaN	NaN	NaN	NaN	NaN	NaN	NaN	2.237	0.071	0.472
358	1.79	NaN	NaN	NaN	2.112	0.834	0.167	NaN	NaN	NaN	NaN	NaN	NaN	2.264	0.481	0.161	NaN	NaN	NaN	2.271	0.229	0.126	NaN	NaN	NaN	2.118	0.026	0.159	2.124	0.834	0.438	2.216	0.787	0.482	NaN	NaN	NaN	NaN	NaN	NaN	NaN	NaN	NaN	NaN	NaN	NaN	2.236	0.071	0.472
359	1.795	NaN	NaN	NaN	2.112	0.834	0.166	NaN	NaN	NaN	NaN	NaN	NaN	2.261	0.483	0.159	NaN	NaN	NaN	2.272	0.229	0.126	NaN	NaN	NaN	2.118	0.026	0.159	2.125	0.834	0.438	2.216	0.787	0.481	NaN	NaN	NaN	NaN	NaN	NaN	NaN	NaN	NaN	NaN	NaN	NaN	2.236	0.071	0.472
360	1.8	NaN	NaN	NaN	2.112	0.834	0.165	NaN	NaN	NaN	NaN	NaN	NaN	2.257	0.484	0.158	NaN	NaN	NaN	2.273	0.228	0.125	NaN	NaN	NaN	2.118	0.026	0.159	2.125	0.834	0.438	2.216	0.786	0.48	NaN	NaN	NaN	NaN	NaN	NaN	NaN	NaN	NaN	NaN	NaN	NaN	2.236	0.071	0.472
361	1.805	NaN	NaN	NaN	2.112	0.834	0.165	NaN	NaN	NaN	NaN	NaN	NaN	2.257	0.484	0.158	NaN	NaN	NaN	2.274	0.228	0.125	NaN	NaN	NaN	2.118	0.026	0.159	2.125	0.834	0.437	2.215	0.786	0.479	NaN	NaN	NaN	NaN	NaN	NaN	NaN	NaN	NaN	NaN	NaN	NaN	2.236	0.071	0.472
362	1.81	NaN	NaN	NaN	2.111	0.834	0.165	NaN	NaN	NaN	NaN	NaN	NaN	2.257	0.484	0.158	NaN	NaN	NaN	2.274	0.227	0.124	NaN	NaN	NaN	2.119	0.026	0.159	2.123	0.834	0.437	2.214	0.785	0.478	NaN	NaN	NaN	2.168	0.48	0.483	NaN	NaN	NaN	NaN	NaN	NaN	2.236	0.071	0.472
363	1.815	NaN	NaN	NaN	2.111	0.834	0.164	NaN	NaN	NaN	NaN	NaN	NaN	2.258	0.483	0.158	NaN	NaN	NaN	2.275	0.227	0.124	NaN	NaN	NaN	2.119	0.026	0.159	2.123	0.834	0.436	2.215	0.786	0.479	NaN	NaN	NaN	2.168	0.48	0.483	NaN	NaN	NaN	NaN	NaN	NaN	2.236	0.072	0.472
364	1.82	NaN	NaN	NaN	2.111	0.834	0.164	NaN	NaN	NaN	NaN	NaN	NaN	2.26	0.482	0.158	NaN	NaN	NaN	2.275	0.227	0.124	NaN	NaN	NaN	2.119	0.026	0.159	2.123	0.833	0.436	2.218	0.789	0.48	NaN	NaN	NaN	2.167	0.48	0.483	NaN	NaN	NaN	NaN	NaN	NaN	2.236	0.072	0.472
365	1.825	NaN	NaN	NaN	2.111	0.833	0.164	NaN	NaN	NaN	NaN	NaN	NaN	2.262	0.482	0.158	NaN	NaN	NaN	2.275	0.227	0.124	NaN	NaN	NaN	2.119	0.026	0.159	2.123	0.833	0.435	2.217	0.788	0.479	NaN	NaN	NaN	2.167	0.48	0.484	NaN	NaN	NaN	NaN	NaN	NaN	2.236	0.072	0.472
366	1.83	NaN	NaN	NaN	2.111	0.833	0.163	NaN	NaN	NaN	NaN	NaN	NaN	2.264	0.481	0.158	NaN	NaN	NaN	2.275	0.227	0.124	NaN	NaN	NaN	2.119	0.026	0.159	2.123	0.833	0.434	2.215	0.786	0.478	NaN	NaN	NaN	2.166	0.48	0.484	NaN	NaN	NaN	NaN	NaN	NaN	2.236	0.072	0.472
367	1.835	NaN	NaN	NaN	2.111	0.833	0.163	NaN	NaN	NaN	NaN	NaN	NaN	2.266	0.48	0.158	NaN	NaN	NaN	2.275	0.227	0.123	NaN	NaN	NaN	2.119	0.026	0.159	2.123	0.833	0.434	2.215	0.785	0.477	NaN	NaN	NaN	2.166	0.481	0.484	NaN	NaN	NaN	NaN	NaN	NaN	2.236	0.073	0.472
368	1.84	NaN	NaN	NaN	2.111	0.833	0.163	NaN	NaN	NaN	NaN	NaN	NaN	2.269	0.479	0.158	NaN	NaN	NaN	2.274	0.227	0.123	NaN	NaN	NaN	2.119	0.026	0.159	2.123	0.832	0.433	2.215	0.785	0.477	NaN	NaN	NaN	2.165	0.481	0.484	NaN	NaN	NaN	NaN	NaN	NaN	2.235	0.073	0.472
369	1.845	NaN	NaN	NaN	2.111	0.833	0.162	NaN	NaN	NaN	NaN	NaN	NaN	2.271	0.478	0.158	NaN	NaN	NaN	2.273	0.227	0.123	NaN	NaN	NaN	2.119	0.026	0.159	2.123	0.832	0.433	2.215	0.785	0.476	NaN	NaN	NaN	2.164	0.481	0.484	NaN	NaN	NaN	NaN	NaN	NaN	2.235	0.073	0.472
370	1.85	NaN	NaN	NaN	2.11	0.833	0.162	NaN	NaN	NaN	NaN	NaN	NaN	2.272	0.478	0.158	NaN	NaN	NaN	2.273	0.227	0.123	NaN	NaN	NaN	2.119	0.026	0.159	2.123	0.832	0.433	2.214	0.784	0.476	NaN	NaN	NaN	2.163	0.48	0.483	NaN	NaN	NaN	NaN	NaN	NaN	2.235	0.073	0.472
371	1.855	NaN	NaN	NaN	2.11	0.833	0.161	NaN	NaN	NaN	NaN	NaN	NaN	2.273	0.477	0.158	NaN	NaN	NaN	2.272	0.227	0.123	NaN	NaN	NaN	2.119	0.026	0.159	2.123	0.832	0.433	2.214	0.784	0.475	NaN	NaN	NaN	2.16	0.48	0.482	NaN	NaN	NaN	NaN	NaN	NaN	2.235	0.073	0.472
372	1.86	NaN	NaN	NaN	2.11	0.833	0.16	NaN	NaN	NaN	NaN	NaN	NaN	2.271	0.478	0.157	NaN	NaN	NaN	2.272	0.227	0.123	NaN	NaN	NaN	2.119	0.026	0.159	2.123	0.832	0.433	2.213	0.783	0.474	NaN	NaN	NaN	2.159	0.479	0.481	NaN	NaN	NaN	NaN	NaN	NaN	2.235	0.073	0.472
373	1.865	NaN	NaN	NaN	2.11	0.833	0.159	NaN	NaN	NaN	NaN	NaN	NaN	2.267	0.479	0.156	NaN	NaN	NaN	2.271	0.227	0.123	NaN	NaN	NaN	2.119	0.025	0.159	2.121	0.831	0.431	2.213	0.782	0.474	NaN	NaN	NaN	2.157	0.48	0.481	NaN	NaN	NaN	NaN	NaN	NaN	2.235	0.073	0.472
374	1.87	NaN	NaN	NaN	2.11	0.833	0.159	NaN	NaN	NaN	NaN	NaN	NaN	2.264	0.48	0.155	NaN	NaN	NaN	2.271	0.227	0.123	NaN	NaN	NaN	2.119	0.025	0.159	2.121	0.831	0.431	2.213	0.782	0.473	NaN	NaN	NaN	2.157	0.48	0.481	NaN	NaN	NaN	NaN	NaN	NaN	2.234	0.073	0.472
375	1.875	NaN	NaN	NaN	2.11	0.833	0.158	NaN	NaN	NaN	NaN	NaN	NaN	2.259	0.482	0.153	NaN	NaN	NaN	2.272	0.227	0.122	NaN	NaN	NaN	2.119	0.025	0.159	2.122	0.831	0.431	2.212	0.782	0.473	NaN	NaN	NaN	2.155	0.48	0.482	NaN	NaN	NaN	NaN	NaN	NaN	2.234	0.074	0.471
376	1.88	NaN	NaN	NaN	2.11	0.832	0.158	NaN	NaN	NaN	NaN	NaN	NaN	2.255	0.483	0.152	NaN	NaN	NaN	2.272	0.227	0.122	NaN	NaN	NaN	2.119	0.025	0.158	2.122	0.831	0.431	2.212	0.782	0.473	NaN	NaN	NaN	2.154	0.481	0.482	NaN	NaN	NaN	NaN	NaN	NaN	2.234	0.076	0.47
377	1.885	NaN	NaN	NaN	2.11	0.832	0.158	NaN	NaN	NaN	NaN	NaN	NaN	2.257	0.483	0.152	NaN	NaN	NaN	2.272	0.226	0.122	NaN	NaN	NaN	2.119	0.025	0.158	2.123	0.83	0.43	2.212	0.782	0.472	NaN	NaN	NaN	2.153	0.481	0.482	NaN	NaN	NaN	NaN	NaN	NaN	2.234	0.077	0.47
378	1.89	NaN	NaN	NaN	2.11	0.832	0.157	NaN	NaN	NaN	NaN	NaN	NaN	2.261	0.481	0.152	NaN	NaN	NaN	2.272	0.226	0.122	NaN	NaN	NaN	2.119	0.025	0.158	2.123	0.83	0.43	2.212	0.782	0.472	NaN	NaN	NaN	2.15	0.481	0.481	NaN	NaN	NaN	NaN	NaN	NaN	2.234	0.077	0.47
379	1.895	NaN	NaN	NaN	2.11	0.832	0.157	NaN	NaN	NaN	NaN	NaN	NaN	2.263	0.48	0.152	NaN	NaN	NaN	2.272	0.226	0.122	NaN	NaN	NaN	2.119	0.025	0.158	2.123	0.83	0.429	2.212	0.781	0.472	NaN	NaN	NaN	2.148	0.48	0.48	NaN	NaN	NaN	NaN	NaN	NaN	NaN	NaN	NaN
380	1.9	NaN	NaN	NaN	2.109	0.832	0.157	NaN	NaN	NaN	NaN	NaN	NaN	2.265	0.48	0.152	NaN	NaN	NaN	2.271	0.226	0.122	NaN	NaN	NaN	2.119	0.025	0.158	2.122	0.829	0.428	2.211	0.781	0.471	NaN	NaN	NaN	2.146	0.48	0.48	NaN	NaN	NaN	NaN	NaN	NaN	2.233	0.079	0.471
381	1.905	NaN	NaN	NaN	2.109	0.832	0.157	NaN	NaN	NaN	NaN	NaN	NaN	2.266	0.479	0.152	NaN	NaN	NaN	2.271	0.226	0.121	NaN	NaN	NaN	2.119	0.025	0.158	2.121	0.829	0.427	2.211	0.781	0.47	NaN	NaN	NaN	2.144	0.481	0.48	NaN	NaN	NaN	NaN	NaN	NaN	2.233	0.08	0.471
382	1.91	NaN	NaN	NaN	2.109	0.832	0.156	NaN	NaN	NaN	NaN	NaN	NaN	2.266	0.479	0.152	NaN	NaN	NaN	2.271	0.226	0.121	2.264	0.056	0.197	2.119	0.025	0.158	2.122	0.829	0.427	2.21	0.78	0.47	NaN	NaN	NaN	2.142	0.481	0.48	NaN	NaN	NaN	NaN	NaN	NaN	2.233	0.081	0.471
383	1.915	NaN	NaN	NaN	2.109	0.832	0.155	NaN	NaN	NaN	NaN	NaN	NaN	2.266	0.479	0.152	NaN	NaN	NaN	2.27	0.225	0.121	2.264	0.056	0.197	2.119	0.025	0.158	2.121	0.828	0.426	2.209	0.78	0.469	NaN	NaN	NaN	2.14	0.482	0.481	NaN	NaN	NaN	NaN	NaN	NaN	2.232	0.081	0.471
384	1.92	NaN	NaN	NaN	2.109	0.832	0.154	NaN	NaN	NaN	NaN	NaN	NaN	2.266	0.479	0.152	NaN	NaN	NaN	2.27	0.225	0.12	2.264	0.056	0.197	2.119	0.025	0.158	2.12	0.827	0.425	2.209	0.779	0.469	NaN	NaN	NaN	2.138	0.482	0.481	NaN	NaN	NaN	NaN	NaN	NaN	2.23	0.082	0.47
385	1.925	NaN	NaN	NaN	2.109	0.832	0.154	NaN	NaN	NaN	NaN	NaN	NaN	2.269	0.478	0.152	NaN	NaN	NaN	2.271	0.225	0.12	2.264	0.056	0.197	2.119	0.025	0.158	2.12	0.827	0.425	2.209	0.779	0.469	NaN	NaN	NaN	2.134	0.482	0.479	NaN	NaN	NaN	NaN	NaN	NaN	2.23	0.083	0.467
386	1.93	NaN	NaN	NaN	2.109	0.832	0.153	NaN	NaN	NaN	NaN	NaN	NaN	2.273	0.477	0.152	NaN	NaN	NaN	2.271	0.225	0.119	2.264	0.056	0.197	2.119	0.025	0.158	2.121	0.826	0.425	2.209	0.779	0.468	NaN	NaN	NaN	2.131	0.482	0.479	NaN	NaN	NaN	NaN	NaN	NaN	NaN	NaN	NaN
387	1.935	NaN	NaN	NaN	2.109	0.831	0.153	NaN	NaN	NaN	NaN	NaN	NaN	2.275	0.476	0.151	NaN	NaN	NaN	2.271	0.225	0.119	2.264	0.056	0.197	2.119	0.025	0.158	2.121	0.826	0.425	2.209	0.779	0.468	NaN	NaN	NaN	2.128	0.483	0.479	NaN	NaN	NaN	NaN	NaN	NaN	2.228	0.087	0.469
388	1.94	NaN	NaN	NaN	2.109	0.831	0.152	NaN	NaN	NaN	NaN	NaN	NaN	2.271	0.477	0.149	NaN	NaN	NaN	2.271	0.225	0.119	2.264	0.056	0.197	2.119	0.025	0.158	2.122	0.826	0.425	2.209	0.779	0.468	NaN	NaN	NaN	2.125	0.484	0.48	NaN	NaN	NaN	NaN	NaN	NaN	2.228	0.087	0.468
389	1.945	NaN	NaN	NaN	2.109	0.831	0.152	NaN	NaN	NaN	NaN	NaN	NaN	2.264	0.48	0.147	NaN	NaN	NaN	2.271	0.225	0.119	2.264	0.056	0.197	2.119	0.025	0.158	2.123	0.826	0.425	2.209	0.779	0.468	NaN	NaN	NaN	2.123	0.485	0.48	NaN	NaN	NaN	NaN	NaN	NaN	NaN	NaN	NaN
390	1.95	NaN	NaN	NaN	2.109	0.831	0.151	NaN	NaN	NaN	NaN	NaN	NaN	2.259	0.482	0.146	NaN	NaN	NaN	2.271	0.225	0.119	2.264	0.056	0.197	2.119	0.025	0.158	2.123	0.826	0.425	2.209	0.779	0.468	NaN	NaN	NaN	2.119	0.486	0.48	NaN	NaN	NaN	NaN	NaN	NaN	NaN	NaN	NaN
391	1.955	NaN	NaN	NaN	2.109	0.83	0.151	NaN	NaN	NaN	NaN	NaN	NaN	2.258	0.482	0.146	NaN	NaN	NaN	2.272	0.224	0.119	2.264	0.056	0.197	2.119	0.025	0.158	2.123	0.826	0.425	2.208	0.779	0.468	NaN	NaN	NaN	2.114	0.486	0.479	NaN	NaN	NaN	NaN	NaN	NaN	2.224	0.095	0.467
392	1.96	NaN	NaN	NaN	2.11	0.83	0.15	NaN	NaN	NaN	NaN	NaN	NaN	2.257	0.482	0.145	NaN	NaN	NaN	2.273	0.224	0.118	2.264	0.056	0.197	2.119	0.025	0.158	2.123	0.826	0.424	2.208	0.779	0.467	NaN	NaN	NaN	2.111	0.486	0.479	NaN	NaN	NaN	NaN	NaN	NaN	2.223	0.095	0.467
393	1.965	NaN	NaN	NaN	2.11	0.829	0.149	NaN	NaN	NaN	NaN	NaN	NaN	2.258	0.481	0.145	NaN	NaN	NaN	2.273	0.224	0.118	2.264	0.056	0.197	2.119	0.025	0.158	2.122	0.826	0.422	2.207	0.778	0.466	NaN	NaN	NaN	2.107	0.487	0.479	NaN	NaN	NaN	NaN	NaN	NaN	NaN	NaN	NaN
394	1.97	NaN	NaN	NaN	2.11	0.829	0.149	NaN	NaN	NaN	NaN	NaN	NaN	2.261	0.48	0.145	NaN	NaN	NaN	2.274	0.223	0.117	2.264	0.056	0.197	2.119	0.025	0.158	2.123	0.826	0.422	2.206	0.778	0.466	NaN	NaN	NaN	2.104	0.489	0.48	NaN	NaN	NaN	NaN	NaN	NaN	NaN	NaN	NaN
395	1.975	NaN	NaN	NaN	2.109	0.829	0.148	NaN	NaN	NaN	NaN	NaN	NaN	2.264	0.479	0.145	NaN	NaN	NaN	2.274	0.223	0.117	2.264	0.056	0.197	2.119	0.025	0.158	2.123	0.826	0.422	2.206	0.778	0.465	NaN	NaN	NaN	2.101	0.49	0.481	NaN	NaN	NaN	NaN	NaN	NaN	2.218	0.103	0.466
396	1.98	NaN	NaN	NaN	2.109	0.829	0.148	NaN	NaN	NaN	NaN	NaN	NaN	2.269	0.477	0.145	NaN	NaN	NaN	2.274	0.223	0.117	2.264	0.056	0.197	2.119	0.025	0.158	2.123	0.825	0.421	2.205	0.777	0.465	NaN	NaN	NaN	2.098	0.491	0.481	NaN	NaN	NaN	NaN	NaN	NaN	2.217	0.104	0.466
397	1.985	NaN	NaN	NaN	2.109	0.829	0.148	NaN	NaN	NaN	NaN	NaN	NaN	2.272	0.476	0.145	NaN	NaN	NaN	2.274	0.223	0.116	2.264	0.056	0.197	2.119	0.025	0.158	2.123	0.825	0.421	2.205	0.777	0.465	NaN	NaN	NaN	NaN	NaN	NaN	NaN	NaN	NaN	NaN	NaN	NaN	NaN	NaN	NaN
398	1.99	NaN	NaN	NaN	2.109	0.828	0.147	NaN	NaN	NaN	NaN	NaN	NaN	2.274	0.476	0.145	NaN	NaN	NaN	2.274	0.223	0.116	2.264	0.056	0.197	2.119	0.025	0.158	2.123	0.825	0.421	2.204	0.778	0.465	NaN	NaN	NaN	NaN	NaN	NaN	NaN	NaN	NaN	NaN	NaN	NaN	2.213	0.111	0.465
399	1.995	NaN	NaN	NaN	2.11	0.829	0.147	NaN	NaN	NaN	NaN	NaN	NaN	2.275	0.475	0.145	NaN	NaN	NaN	2.274	0.223	0.116	2.264	0.056	0.197	2.119	0.025	0.158	2.123	0.825	0.421	2.205	0.779	0.466	NaN	NaN	NaN	NaN	NaN	NaN	NaN	NaN	NaN	NaN	NaN	NaN	2.212	0.112	0.465
400	2	NaN	NaN	NaN	2.11	0.829	0.147	NaN	NaN	NaN	NaN	NaN	NaN	2.275	0.475	0.145	NaN	NaN	NaN	2.274	0.223	0.116	2.264	0.056	0.197	2.119	0.025	0.158	2.123	0.825	0.421	2.204	0.779	0.466	NaN	NaN	NaN	NaN	NaN	NaN	NaN	NaN	NaN	NaN	NaN	NaN	NaN	NaN	NaN
401	2.005	NaN	NaN	NaN	2.11	0.829	0.147	NaN	NaN	NaN	NaN	NaN	NaN	2.275	0.475	0.145	NaN	NaN	NaN	2.274	0.223	0.116	2.264	0.056	0.197	2.119	0.025	0.158	2.123	0.825	0.421	2.204	0.779	0.466	NaN	NaN	NaN	2.078	0.5	0.481	NaN	NaN	NaN	NaN	NaN	NaN	NaN	NaN	NaN
402	2.01	NaN	NaN	NaN	2.11	0.828	0.146	NaN	NaN	NaN	NaN	NaN	NaN	2.275	0.475	0.145	NaN	NaN	NaN	2.274	0.223	0.116	2.264	0.056	0.197	2.119	0.025	0.158	2.122	0.824	0.42	2.204	0.78	0.466	NaN	NaN	NaN	2.076	0.5	0.481	NaN	NaN	NaN	NaN	NaN	NaN	2.206	0.12	0.465
403	2.015	NaN	NaN	NaN	2.11	0.828	0.146	NaN	NaN	NaN	NaN	NaN	NaN	2.275	0.475	0.145	NaN	NaN	NaN	2.274	0.223	0.116	2.264	0.056	0.197	2.119	0.025	0.158	2.121	0.823	0.418	2.203	0.78	0.466	NaN	NaN	NaN	2.073	0.502	0.481	NaN	NaN	NaN	NaN	NaN	NaN	NaN	NaN	NaN
404	2.02	NaN	NaN	NaN	2.11	0.828	0.146	NaN	NaN	NaN	NaN	NaN	NaN	2.275	0.476	0.145	NaN	NaN	NaN	2.274	0.223	0.116	2.264	0.056	0.197	2.119	0.025	0.158	2.121	0.823	0.418	2.203	0.78	0.466	NaN	NaN	NaN	2.07	0.503	0.482	NaN	NaN	NaN	NaN	NaN	NaN	NaN	NaN	NaN
405	2.025	NaN	NaN	NaN	2.11	0.828	0.145	NaN	NaN	NaN	NaN	NaN	NaN	2.273	0.477	0.145	NaN	NaN	NaN	2.274	0.223	0.116	2.264	0.056	0.197	2.119	0.025	0.158	2.121	0.824	0.418	2.202	0.78	0.466	NaN	NaN	NaN	2.068	0.505	0.482	NaN	NaN	NaN	NaN	NaN	NaN	NaN	NaN	NaN
406	2.03	NaN	NaN	NaN	2.11	0.828	0.145	NaN	NaN	NaN	NaN	NaN	NaN	2.269	0.478	0.144	NaN	NaN	NaN	2.273	0.223	0.116	2.264	0.056	0.197	2.119	0.025	0.158	2.121	0.824	0.418	2.202	0.78	0.466	NaN	NaN	NaN	2.065	0.507	0.482	NaN	NaN	NaN	NaN	NaN	NaN	NaN	NaN	NaN
407	2.035	NaN	NaN	NaN	2.11	0.827	0.145	NaN	NaN	NaN	NaN	NaN	NaN	2.269	0.478	0.143	NaN	NaN	NaN	2.273	0.223	0.116	2.264	0.056	0.197	2.119	0.025	0.158	2.121	0.824	0.418	2.201	0.78	0.466	NaN	NaN	NaN	2.063	0.508	0.482	NaN	NaN	NaN	NaN	NaN	NaN	NaN	NaN	NaN
408	2.04	NaN	NaN	NaN	2.11	0.827	0.145	NaN	NaN	NaN	NaN	NaN	NaN	NaN	NaN	NaN	NaN	NaN	NaN	2.273	0.223	0.116	2.259	0.058	0.196	2.119	0.025	0.158	2.122	0.824	0.418	2.201	0.78	0.466	NaN	NaN	NaN	2.06	0.509	0.482	NaN	NaN	NaN	NaN	NaN	NaN	NaN	NaN	NaN
409	2.045	NaN	NaN	NaN	2.11	0.827	0.145	NaN	NaN	NaN	NaN	NaN	NaN	2.264	0.48	0.141	NaN	NaN	NaN	2.273	0.223	0.116	2.253	0.06	0.195	2.119	0.025	0.158	2.12	0.824	0.416	2.2	0.78	0.465	NaN	NaN	NaN	2.057	0.51	0.482	NaN	NaN	NaN	NaN	NaN	NaN	NaN	NaN	NaN
410	2.05	NaN	NaN	NaN	2.11	0.827	0.145	NaN	NaN	NaN	NaN	NaN	NaN	2.261	0.481	0.14	NaN	NaN	NaN	2.273	0.223	0.116	2.261	0.057	0.196	2.119	0.025	0.158	2.12	0.824	0.415	2.199	0.779	0.464	NaN	NaN	NaN	2.054	0.51	0.481	NaN	NaN	NaN	NaN	NaN	NaN	NaN	NaN	NaN
411	2.055	NaN	NaN	NaN	2.11	0.826	0.145	NaN	NaN	NaN	NaN	NaN	NaN	2.261	0.481	0.139	NaN	NaN	NaN	2.273	0.223	0.116	2.263	0.056	0.197	2.119	0.025	0.158	2.119	0.823	0.415	2.199	0.779	0.464	NaN	NaN	NaN	2.052	0.511	0.481	NaN	NaN	NaN	NaN	NaN	NaN	NaN	NaN	NaN
412	2.06	NaN	NaN	NaN	2.11	0.826	0.144	NaN	NaN	NaN	NaN	NaN	NaN	2.263	0.481	0.139	NaN	NaN	NaN	2.273	0.223	0.116	2.259	0.058	0.196	2.119	0.025	0.158	2.117	0.823	0.414	2.198	0.779	0.464	NaN	NaN	NaN	2.05	0.512	0.482	NaN	NaN	NaN	NaN	NaN	NaN	2.183	0.138	0.461
413	2.065	NaN	NaN	NaN	2.11	0.826	0.144	NaN	NaN	NaN	NaN	NaN	NaN	2.265	0.48	0.139	NaN	NaN	NaN	2.273	0.223	0.116	2.253	0.06	0.195	2.119	0.025	0.158	2.117	0.822	0.413	2.198	0.779	0.464	NaN	NaN	NaN	2.048	0.513	0.482	NaN	NaN	NaN	NaN	NaN	NaN	2.181	0.138	0.462
414	2.07	NaN	NaN	NaN	2.11	0.826	0.144	NaN	NaN	NaN	NaN	NaN	NaN	2.266	0.48	0.139	NaN	NaN	NaN	2.273	0.223	0.116	2.261	0.057	0.196	2.119	0.025	0.158	2.117	0.822	0.413	2.197	0.779	0.463	NaN	NaN	NaN	2.046	0.514	0.482	NaN	NaN	NaN	NaN	NaN	NaN	2.178	0.139	0.463
415	2.075	NaN	NaN	NaN	2.11	0.826	0.143	NaN	NaN	NaN	NaN	NaN	NaN	2.267	0.479	0.139	NaN	NaN	NaN	2.273	0.223	0.116	2.263	0.056	0.197	2.119	0.025	0.158	2.117	0.822	0.414	2.196	0.779	0.463	NaN	NaN	NaN	2.045	0.515	0.482	NaN	NaN	NaN	NaN	NaN	NaN	2.176	0.14	0.463
416	2.08	NaN	NaN	NaN	2.11	0.826	0.142	NaN	NaN	NaN	NaN	NaN	NaN	2.268	0.479	0.139	NaN	NaN	NaN	2.273	0.223	0.116	2.264	0.056	0.197	2.119	0.025	0.158	2.116	0.822	0.414	2.196	0.779	0.463	NaN	NaN	NaN	2.044	0.518	0.482	NaN	NaN	NaN	NaN	NaN	NaN	NaN	NaN	NaN
417	2.085	NaN	NaN	NaN	2.11	0.826	0.142	NaN	NaN	NaN	NaN	NaN	NaN	2.268	0.479	0.139	NaN	NaN	NaN	2.273	0.223	0.116	2.264	0.056	0.197	2.119	0.025	0.158	2.116	0.822	0.414	2.195	0.779	0.463	NaN	NaN	NaN	2.043	0.519	0.482	NaN	NaN	NaN	NaN	NaN	NaN	NaN	NaN	NaN
418	2.09	NaN	NaN	NaN	2.11	0.826	0.142	NaN	NaN	NaN	NaN	NaN	NaN	2.268	0.479	0.139	NaN	NaN	NaN	2.273	0.223	0.116	2.264	0.056	0.197	2.119	0.025	0.158	2.116	0.822	0.414	2.195	0.779	0.463	NaN	NaN	NaN	2.042	0.52	0.482	NaN	NaN	NaN	NaN	NaN	NaN	2.161	0.138	0.464
419	2.095	NaN	NaN	NaN	2.11	0.826	0.141	NaN	NaN	NaN	NaN	NaN	NaN	2.268	0.479	0.139	NaN	NaN	NaN	2.273	0.223	0.116	2.264	0.056	0.197	2.119	0.025	0.158	2.116	0.822	0.414	2.195	0.779	0.463	NaN	NaN	NaN	2.04	0.52	0.482	NaN	NaN	NaN	NaN	NaN	NaN	2.159	0.138	0.465
420	2.1	NaN	NaN	NaN	2.11	0.826	0.141	NaN	NaN	NaN	NaN	NaN	NaN	2.267	0.479	0.139	NaN	NaN	NaN	2.273	0.223	0.116	2.264	0.056	0.197	2.119	0.025	0.158	2.116	0.822	0.414	2.194	0.779	0.463	NaN	NaN	NaN	2.039	0.521	0.482	NaN	NaN	NaN	NaN	NaN	NaN	2.157	0.139	0.466
421	2.105	NaN	NaN	NaN	2.11	0.826	0.141	NaN	NaN	NaN	NaN	NaN	NaN	2.268	0.479	0.139	NaN	NaN	NaN	2.273	0.223	0.116	2.259	0.058	0.196	2.119	0.025	0.158	2.115	0.823	0.414	2.194	0.779	0.463	NaN	NaN	NaN	2.038	0.521	0.482	NaN	NaN	NaN	NaN	NaN	NaN	NaN	NaN	NaN
422	2.11	NaN	NaN	NaN	2.11	0.826	0.141	NaN	NaN	NaN	NaN	NaN	NaN	2.268	0.479	0.139	NaN	NaN	NaN	2.273	0.223	0.116	2.253	0.06	0.195	2.119	0.025	0.158	2.115	0.823	0.414	2.193	0.779	0.462	NaN	NaN	NaN	2.037	0.522	0.482	NaN	NaN	NaN	NaN	NaN	NaN	2.144	0.135	0.466
423	2.115	NaN	NaN	NaN	2.11	0.826	0.141	NaN	NaN	NaN	NaN	NaN	NaN	2.267	0.479	0.139	NaN	NaN	NaN	2.273	0.223	0.116	2.261	0.057	0.196	2.119	0.025	0.158	2.114	0.823	0.414	2.193	0.779	0.462	NaN	NaN	NaN	2.036	0.523	0.482	NaN	NaN	NaN	NaN	NaN	NaN	2.141	0.135	0.467
424	2.12	NaN	NaN	NaN	2.109	0.826	0.14	NaN	NaN	NaN	NaN	NaN	NaN	2.268	0.479	0.139	NaN	NaN	NaN	2.273	0.223	0.116	2.263	0.056	0.197	2.119	0.025	0.158	2.114	0.823	0.414	2.193	0.779	0.462	NaN	NaN	NaN	2.036	0.523	0.481	NaN	NaN	NaN	NaN	NaN	NaN	2.137	0.135	0.468
425	2.125	NaN	NaN	NaN	2.109	0.826	0.14	NaN	NaN	NaN	NaN	NaN	NaN	2.268	0.479	0.139	NaN	NaN	NaN	2.274	0.223	0.116	2.264	0.056	0.197	2.119	0.025	0.158	2.114	0.823	0.414	2.192	0.779	0.462	NaN	NaN	NaN	2.035	0.524	0.481	NaN	NaN	NaN	NaN	NaN	NaN	2.132	0.134	0.469
426	2.13	NaN	NaN	NaN	2.109	0.826	0.14	NaN	NaN	NaN	NaN	NaN	NaN	2.267	0.479	0.139	NaN	NaN	NaN	2.274	0.223	0.116	2.264	0.056	0.197	2.119	0.025	0.158	2.113	0.823	0.413	2.191	0.779	0.462	NaN	NaN	NaN	2.034	0.525	0.481	NaN	NaN	NaN	NaN	NaN	NaN	2.127	0.133	0.47
427	2.135	NaN	NaN	NaN	2.109	0.826	0.14	NaN	NaN	NaN	NaN	NaN	NaN	2.267	0.479	0.139	NaN	NaN	NaN	2.274	0.223	0.116	2.264	0.056	0.197	2.119	0.025	0.158	2.113	0.823	0.413	2.191	0.779	0.462	NaN	NaN	NaN	2.034	0.525	0.481	NaN	NaN	NaN	NaN	NaN	NaN	2.122	0.13	0.472
428	2.14	NaN	NaN	NaN	2.109	0.826	0.14	NaN	NaN	NaN	NaN	NaN	NaN	2.267	0.479	0.139	NaN	NaN	NaN	2.274	0.223	0.116	2.264	0.056	0.197	2.119	0.025	0.158	2.113	0.823	0.414	2.19	0.779	0.462	NaN	NaN	NaN	2.033	0.525	0.481	NaN	NaN	NaN	NaN	NaN	NaN	2.117	0.13	0.474
429	2.145	NaN	NaN	NaN	2.108	0.826	0.14	NaN	NaN	NaN	NaN	NaN	NaN	2.266	0.48	0.139	NaN	NaN	NaN	2.274	0.223	0.116	2.264	0.056	0.197	2.119	0.025	0.158	2.111	0.823	0.413	2.19	0.78	0.462	NaN	NaN	NaN	2.032	0.525	0.481	NaN	NaN	NaN	NaN	NaN	NaN	2.111	0.127	0.475
430	2.15	NaN	NaN	NaN	2.108	0.826	0.14	NaN	NaN	NaN	NaN	NaN	NaN	2.265	0.48	0.139	NaN	NaN	NaN	2.274	0.223	0.116	2.259	0.058	0.196	2.119	0.025	0.158	2.111	0.823	0.413	2.189	0.78	0.462	NaN	NaN	NaN	2.032	0.524	0.48	NaN	NaN	NaN	NaN	NaN	NaN	2.106	0.125	0.475
431	2.155	NaN	NaN	NaN	2.108	0.826	0.14	NaN	NaN	NaN	NaN	NaN	NaN	2.264	0.48	0.139	NaN	NaN	NaN	2.274	0.223	0.116	2.253	0.06	0.195	2.119	0.024	0.158	2.11	0.824	0.413	2.189	0.78	0.462	NaN	NaN	NaN	2.031	0.525	0.48	NaN	NaN	NaN	NaN	NaN	NaN	2.1	0.124	0.476
432	2.16	NaN	NaN	NaN	2.108	0.826	0.14	NaN	NaN	NaN	NaN	NaN	NaN	2.263	0.481	0.139	NaN	NaN	NaN	2.274	0.223	0.116	2.261	0.057	0.196	2.119	0.024	0.158	2.109	0.824	0.412	2.189	0.78	0.462	NaN	NaN	NaN	2.03	0.524	0.48	NaN	NaN	NaN	NaN	NaN	NaN	2.095	0.123	0.477
433	2.165	NaN	NaN	NaN	2.108	0.826	0.14	NaN	NaN	NaN	NaN	NaN	NaN	2.262	0.481	0.139	NaN	NaN	NaN	2.274	0.223	0.116	2.263	0.056	0.197	2.119	0.024	0.158	2.108	0.824	0.412	2.188	0.78	0.463	NaN	NaN	NaN	2.029	0.522	0.48	NaN	NaN	NaN	NaN	NaN	NaN	2.089	0.121	0.479
434	2.17	NaN	NaN	NaN	2.107	0.826	0.14	NaN	NaN	NaN	NaN	NaN	NaN	2.261	0.481	0.139	NaN	NaN	NaN	2.274	0.223	0.116	2.264	0.056	0.197	2.119	0.024	0.158	2.108	0.824	0.412	2.187	0.78	0.463	NaN	NaN	NaN	2.028	0.522	0.48	NaN	NaN	NaN	NaN	NaN	NaN	2.084	0.119	0.481
435	2.175	NaN	NaN	NaN	2.107	0.826	0.14	NaN	NaN	NaN	NaN	NaN	NaN	2.259	0.482	0.139	NaN	NaN	NaN	2.274	0.223	0.116	2.264	0.056	0.197	2.119	0.024	0.158	2.107	0.824	0.412	2.187	0.781	0.463	NaN	NaN	NaN	2.028	0.522	0.48	NaN	NaN	NaN	NaN	NaN	NaN	2.079	0.118	0.482
436	2.18	NaN	NaN	NaN	2.107	0.826	0.14	NaN	NaN	NaN	NaN	NaN	NaN	2.258	0.482	0.139	NaN	NaN	NaN	2.274	0.223	0.116	2.264	0.056	0.197	2.119	0.025	0.158	2.107	0.824	0.412	2.187	0.782	0.464	NaN	NaN	NaN	2.028	0.522	0.48	NaN	NaN	NaN	NaN	NaN	NaN	2.073	0.118	0.484
437	2.185	NaN	NaN	NaN	2.106	0.826	0.14	NaN	NaN	NaN	NaN	NaN	NaN	2.256	0.483	0.139	NaN	NaN	NaN	2.274	0.223	0.116	2.259	0.058	0.196	2.119	0.025	0.158	2.106	0.824	0.412	2.189	0.785	0.466	NaN	NaN	NaN	2.028	0.522	0.48	2.038	0.442	0.499	NaN	NaN	NaN	2.068	0.117	0.486
438	2.19	NaN	NaN	NaN	2.106	0.826	0.14	NaN	NaN	NaN	NaN	NaN	NaN	2.255	0.483	0.139	NaN	NaN	NaN	2.275	0.223	0.116	2.253	0.06	0.195	2.119	0.024	0.158	2.105	0.824	0.412	2.188	0.785	0.465	NaN	NaN	NaN	2.028	0.522	0.48	2.036	0.439	0.498	NaN	NaN	NaN	2.059	0.115	0.488
439	2.195	NaN	NaN	NaN	2.106	0.826	0.14	NaN	NaN	NaN	NaN	NaN	NaN	NaN	NaN	NaN	NaN	NaN	NaN	2.275	0.223	0.116	2.261	0.057	0.196	2.119	0.024	0.158	2.105	0.824	0.412	2.185	0.782	0.464	NaN	NaN	NaN	2.028	0.522	0.48	2.034	0.439	0.498	NaN	NaN	NaN	2.049	0.114	0.491
440	2.2	NaN	NaN	NaN	2.105	0.826	0.14	NaN	NaN	NaN	NaN	NaN	NaN	NaN	NaN	NaN	NaN	NaN	NaN	2.275	0.223	0.116	2.263	0.056	0.197	2.119	0.024	0.158	2.105	0.824	0.412	2.184	0.781	0.464	NaN	NaN	NaN	2.029	0.521	0.48	2.033	0.439	0.499	NaN	NaN	NaN	2.049	0.112	0.49
441	2.205	NaN	NaN	NaN	2.105	0.826	0.14	NaN	NaN	NaN	NaN	NaN	NaN	NaN	NaN	NaN	NaN	NaN	NaN	2.275	0.223	0.116	2.264	0.056	0.197	2.119	0.024	0.158	2.104	0.824	0.413	2.185	0.783	0.464	NaN	NaN	NaN	2.029	0.521	0.48	2.034	0.437	0.499	NaN	NaN	NaN	2.044	0.11	0.492
442	2.21	NaN	NaN	NaN	2.105	0.826	0.14	NaN	NaN	NaN	NaN	NaN	NaN	NaN	NaN	NaN	NaN	NaN	NaN	2.275	0.223	0.116	2.264	0.056	0.197	2.119	0.024	0.158	2.104	0.824	0.413	2.185	0.784	0.466	NaN	NaN	NaN	2.03	0.521	0.481	2.032	0.437	0.499	NaN	NaN	NaN	2.038	0.109	0.494
443	2.215	NaN	NaN	NaN	2.104	0.826	0.14	NaN	NaN	NaN	NaN	NaN	NaN	NaN	NaN	NaN	NaN	NaN	NaN	2.275	0.223	0.116	2.264	0.056	0.197	2.119	0.024	0.158	2.104	0.824	0.413	2.183	0.782	0.465	NaN	NaN	NaN	2.03	0.52	0.481	2.029	0.436	0.499	NaN	NaN	NaN	2.032	0.107	0.493
444	2.22	NaN	NaN	NaN	2.104	0.826	0.14	2.192	0.784	0.082	NaN	NaN	NaN	NaN	NaN	NaN	NaN	NaN	NaN	2.275	0.223	0.116	2.264	0.056	0.197	2.119	0.024	0.158	2.104	0.825	0.414	2.182	0.782	0.464	NaN	NaN	NaN	2.03	0.519	0.481	2.029	0.435	0.5	NaN	NaN	NaN	2.026	0.105	0.494
445	2.225	NaN	NaN	NaN	2.104	0.826	0.14	2.191	0.785	0.082	NaN	NaN	NaN	NaN	NaN	NaN	NaN	NaN	NaN	2.275	0.223	0.116	2.264	0.056	0.197	2.119	0.024	0.158	2.103	0.824	0.414	2.181	0.782	0.465	NaN	NaN	NaN	2.03	0.517	0.481	2.031	0.434	0.501	NaN	NaN	NaN	2.022	0.104	0.496
446	2.23	NaN	NaN	NaN	2.103	0.826	0.14	2.191	0.785	0.082	NaN	NaN	NaN	NaN	NaN	NaN	NaN	NaN	NaN	2.275	0.223	0.116	2.264	0.056	0.197	2.119	0.024	0.158	2.101	0.822	0.413	2.181	0.782	0.465	NaN	NaN	NaN	2.03	0.516	0.481	2.03	0.433	0.501	NaN	NaN	NaN	2.016	0.104	0.498
447	2.235	NaN	NaN	NaN	2.103	0.826	0.14	2.19	0.784	0.083	NaN	NaN	NaN	2.272	0.474	0.145	NaN	NaN	NaN	2.275	0.223	0.116	2.264	0.056	0.197	2.119	0.024	0.158	2.1	0.821	0.413	2.18	0.782	0.465	NaN	NaN	NaN	2.03	0.516	0.481	2.027	0.433	0.501	NaN	NaN	NaN	2.01	0.102	0.499
448	2.24	NaN	NaN	NaN	2.102	0.826	0.14	2.19	0.784	0.083	NaN	NaN	NaN	2.272	0.474	0.145	NaN	NaN	NaN	2.275	0.223	0.116	2.264	0.056	0.197	2.119	0.024	0.158	2.099	0.821	0.413	2.179	0.782	0.465	NaN	NaN	NaN	2.031	0.515	0.481	2.028	0.432	0.501	NaN	NaN	NaN	2.005	0.102	0.499
449	2.245	NaN	NaN	NaN	2.101	0.826	0.14	NaN	NaN	NaN	NaN	NaN	NaN	2.272	0.474	0.145	NaN	NaN	NaN	2.275	0.223	0.116	2.264	0.056	0.197	2.119	0.024	0.158	2.098	0.821	0.413	2.179	0.782	0.466	NaN	NaN	NaN	2.032	0.515	0.481	2.029	0.43	0.502	NaN	NaN	NaN	2	0.101	0.501
450	2.25	NaN	NaN	NaN	2.101	0.825	0.14	NaN	NaN	NaN	NaN	NaN	NaN	2.272	0.474	0.145	NaN	NaN	NaN	2.275	0.223	0.116	2.264	0.056	0.197	2.119	0.024	0.158	2.097	0.821	0.413	2.178	0.782	0.466	NaN	NaN	NaN	2.032	0.515	0.481	2.029	0.429	0.503	NaN	NaN	NaN	1.995	0.1	0.502
451	2.255	NaN	NaN	NaN	2.1	0.825	0.14	NaN	NaN	NaN	NaN	NaN	NaN	2.272	0.474	0.145	NaN	NaN	NaN	2.274	0.223	0.116	2.264	0.056	0.197	2.119	0.024	0.158	2.096	0.821	0.413	2.177	0.782	0.466	NaN	NaN	NaN	2.033	0.514	0.481	2.029	0.428	0.503	NaN	NaN	NaN	1.991	0.1	0.503
452	2.26	NaN	NaN	NaN	2.1	0.825	0.14	NaN	NaN	NaN	NaN	NaN	NaN	2.271	0.474	0.145	NaN	NaN	NaN	2.274	0.223	0.116	2.264	0.056	0.197	2.119	0.024	0.158	2.095	0.821	0.413	2.176	0.781	0.467	NaN	NaN	NaN	2.033	0.513	0.481	2.029	0.427	0.504	NaN	NaN	NaN	1.986	0.1	0.504
453	2.265	NaN	NaN	NaN	2.099	0.825	0.14	NaN	NaN	NaN	NaN	NaN	NaN	2.271	0.474	0.145	NaN	NaN	NaN	2.274	0.223	0.116	2.264	0.056	0.197	2.119	0.024	0.158	2.094	0.82	0.413	2.175	0.78	0.467	NaN	NaN	NaN	2.033	0.513	0.482	2.028	0.427	0.504	NaN	NaN	NaN	1.982	0.1	0.504
454	2.27	NaN	NaN	NaN	2.098	0.825	0.14	2.184	0.782	0.085	NaN	NaN	NaN	2.271	0.474	0.145	NaN	NaN	NaN	2.274	0.223	0.116	2.264	0.056	0.197	2.119	0.024	0.158	2.093	0.82	0.412	2.174	0.78	0.468	NaN	NaN	NaN	2.033	0.511	0.482	2.027	0.425	0.504	NaN	NaN	NaN	1.977	0.098	0.505
455	2.275	NaN	NaN	NaN	2.098	0.824	0.141	2.183	0.783	0.084	NaN	NaN	NaN	2.27	0.474	0.145	NaN	NaN	NaN	2.274	0.223	0.116	2.264	0.056	0.197	2.119	0.024	0.158	2.092	0.819	0.412	2.173	0.779	0.468	NaN	NaN	NaN	2.033	0.51	0.482	2.027	0.424	0.504	NaN	NaN	NaN	1.973	0.098	0.506
456	2.28	NaN	NaN	NaN	2.097	0.824	0.141	2.183	0.783	0.084	NaN	NaN	NaN	2.269	0.474	0.145	NaN	NaN	NaN	2.273	0.223	0.117	2.264	0.056	0.197	2.119	0.024	0.158	2.091	0.818	0.412	2.173	0.779	0.468	NaN	NaN	NaN	2.033	0.509	0.482	2.026	0.424	0.504	NaN	NaN	NaN	1.968	0.097	0.506
457	2.285	NaN	NaN	NaN	2.096	0.824	0.141	2.182	0.783	0.085	NaN	NaN	NaN	2.268	0.475	0.145	NaN	NaN	NaN	2.273	0.223	0.117	2.264	0.056	0.197	2.119	0.024	0.158	2.09	0.818	0.412	2.172	0.779	0.468	NaN	NaN	NaN	2.034	0.509	0.482	2.026	0.424	0.505	NaN	NaN	NaN	1.965	0.097	0.508
458	2.29	NaN	NaN	NaN	2.095	0.824	0.142	2.182	0.783	0.085	NaN	NaN	NaN	2.266	0.475	0.145	NaN	NaN	NaN	2.273	0.223	0.117	2.264	0.056	0.197	2.119	0.024	0.158	2.09	0.817	0.413	2.171	0.779	0.469	NaN	NaN	NaN	2.034	0.509	0.482	2.027	0.423	0.505	NaN	NaN	NaN	1.962	0.097	0.508
459	2.295	NaN	NaN	NaN	2.095	0.824	0.142	2.181	0.784	0.085	NaN	NaN	NaN	2.264	0.476	0.145	NaN	NaN	NaN	2.273	0.224	0.117	2.264	0.056	0.197	2.119	0.024	0.158	2.089	0.816	0.414	2.17	0.779	0.469	NaN	NaN	NaN	2.034	0.508	0.482	2.026	0.422	0.505	NaN	NaN	NaN	1.959	0.097	0.509
460	2.3	NaN	NaN	NaN	2.094	0.824	0.142	2.181	0.784	0.086	NaN	NaN	NaN	2.262	0.477	0.145	NaN	NaN	NaN	2.273	0.224	0.117	2.264	0.056	0.197	2.119	0.024	0.158	2.088	0.817	0.415	2.17	0.779	0.47	NaN	NaN	NaN	2.034	0.507	0.482	2.025	0.421	0.505	NaN	NaN	NaN	1.956	0.097	0.509
461	2.305	NaN	NaN	NaN	2.093	0.824	0.143	NaN	NaN	NaN	NaN	NaN	NaN	2.26	0.477	0.145	NaN	NaN	NaN	2.273	0.224	0.117	2.264	0.056	0.197	2.119	0.024	0.158	2.088	0.816	0.416	2.17	0.779	0.471	NaN	NaN	NaN	2.035	0.507	0.482	2.025	0.42	0.505	NaN	NaN	NaN	1.952	0.096	0.509
462	2.31	NaN	NaN	NaN	2.093	0.823	0.143	NaN	NaN	NaN	NaN	NaN	NaN	2.258	0.478	0.145	NaN	NaN	NaN	2.273	0.224	0.118	2.264	0.056	0.197	2.119	0.024	0.158	2.087	0.816	0.416	2.169	0.779	0.471	NaN	NaN	NaN	2.035	0.506	0.483	2.025	0.42	0.506	NaN	NaN	NaN	1.95	0.096	0.51
463	2.315	NaN	NaN	NaN	2.092	0.823	0.142	2.208	0.791	0.148	NaN	NaN	NaN	2.257	0.478	0.145	NaN	NaN	NaN	2.272	0.224	0.118	2.264	0.056	0.197	2.119	0.024	0.158	2.086	0.816	0.416	2.168	0.779	0.471	NaN	NaN	NaN	2.035	0.505	0.483	2.025	0.419	0.506	NaN	NaN	NaN	1.948	0.096	0.511
464	2.32	NaN	NaN	NaN	2.091	0.823	0.143	2.207	0.791	0.148	NaN	NaN	NaN	2.255	0.479	0.145	NaN	NaN	NaN	2.272	0.224	0.118	2.264	0.056	0.197	2.119	0.024	0.158	2.085	0.816	0.417	2.168	0.779	0.471	NaN	NaN	NaN	2.035	0.505	0.483	2.024	0.418	0.506	NaN	NaN	NaN	1.946	0.096	0.511
465	2.325	NaN	NaN	NaN	2.09	0.823	0.143	2.206	0.791	0.148	NaN	NaN	NaN	2.254	0.479	0.145	NaN	NaN	NaN	2.271	0.225	0.119	2.264	0.056	0.197	2.119	0.024	0.158	2.084	0.816	0.417	2.166	0.779	0.472	NaN	NaN	NaN	2.035	0.504	0.483	2.024	0.417	0.506	NaN	NaN	NaN	1.944	0.096	0.512
466	2.33	NaN	NaN	NaN	2.089	0.823	0.144	2.205	0.791	0.148	NaN	NaN	NaN	2.253	0.479	0.145	NaN	NaN	NaN	2.271	0.225	0.119	2.264	0.056	0.197	2.119	0.024	0.158	2.083	0.816	0.417	2.165	0.778	0.472	NaN	NaN	NaN	2.035	0.504	0.483	2.023	0.417	0.507	NaN	NaN	NaN	1.942	0.096	0.512
467	2.335	NaN	NaN	NaN	2.089	0.823	0.144	2.197	0.789	0.134	2.273	0.607	0.093	2.251	0.48	0.145	NaN	NaN	NaN	2.271	0.225	0.119	2.264	0.056	0.197	2.119	0.024	0.157	2.081	0.816	0.417	2.164	0.777	0.472	NaN	NaN	NaN	2.035	0.504	0.484	2.023	0.416	0.507	NaN	NaN	NaN	1.94	0.095	0.512
468	2.34	NaN	NaN	NaN	2.088	0.823	0.145	2.181	0.786	0.102	2.27	0.608	0.093	2.249	0.48	0.145	NaN	NaN	NaN	2.271	0.225	0.119	2.264	0.056	0.197	2.119	0.024	0.157	2.08	0.815	0.418	2.162	0.776	0.472	NaN	NaN	NaN	2.035	0.503	0.484	2.022	0.415	0.507	NaN	NaN	NaN	1.938	0.095	0.512
469	2.345	NaN	NaN	NaN	2.087	0.824	0.146	2.176	0.785	0.094	2.269	0.608	0.094	2.247	0.481	0.145	NaN	NaN	NaN	2.271	0.225	0.119	2.264	0.056	0.197	2.119	0.024	0.157	2.079	0.815	0.418	2.161	0.776	0.473	NaN	NaN	NaN	2.035	0.502	0.484	2.022	0.415	0.507	NaN	NaN	NaN	1.938	0.094	0.512
470	2.35	NaN	NaN	NaN	2.086	0.824	0.146	2.174	0.785	0.092	2.267	0.608	0.094	2.245	0.482	0.145	NaN	NaN	NaN	2.27	0.225	0.119	2.264	0.056	0.197	2.119	0.024	0.157	2.078	0.814	0.418	2.16	0.776	0.473	NaN	NaN	NaN	2.035	0.502	0.484	2.023	0.414	0.507	NaN	NaN	NaN	1.937	0.095	0.512
471	2.355	NaN	NaN	NaN	2.085	0.824	0.146	2.174	0.785	0.092	2.266	0.609	0.094	2.246	0.481	0.146	NaN	NaN	NaN	2.27	0.225	0.119	2.264	0.056	0.197	2.119	0.024	0.157	2.076	0.813	0.418	2.159	0.776	0.474	NaN	NaN	NaN	2.034	0.501	0.485	2.022	0.414	0.507	NaN	NaN	NaN	1.936	0.094	0.511
472	2.36	NaN	NaN	NaN	2.084	0.824	0.147	2.172	0.784	0.092	2.264	0.609	0.094	2.25	0.48	0.148	NaN	NaN	NaN	2.27	0.226	0.119	2.264	0.056	0.197	2.119	0.024	0.157	2.074	0.813	0.418	2.158	0.776	0.474	NaN	NaN	NaN	2.034	0.501	0.485	2.022	0.413	0.508	NaN	NaN	NaN	1.935	0.092	0.51
473	2.365	NaN	NaN	NaN	2.083	0.823	0.147	2.171	0.784	0.092	2.262	0.609	0.094	2.254	0.478	0.149	NaN	NaN	NaN	2.27	0.226	0.119	2.264	0.056	0.197	2.119	0.024	0.157	2.073	0.813	0.419	2.157	0.776	0.475	NaN	NaN	NaN	2.033	0.5	0.485	2.022	0.412	0.508	NaN	NaN	NaN	1.934	0.091	0.511
474	2.37	NaN	NaN	NaN	2.082	0.823	0.147	2.17	0.784	0.093	2.26	0.61	0.094	2.259	0.476	0.15	NaN	NaN	NaN	2.27	0.226	0.119	2.264	0.056	0.197	2.119	0.024	0.157	2.072	0.813	0.419	2.156	0.776	0.476	NaN	NaN	NaN	2.032	0.5	0.485	2.021	0.412	0.508	NaN	NaN	NaN	1.934	0.091	0.511
475	2.375	NaN	NaN	NaN	2.081	0.823	0.149	2.169	0.784	0.093	NaN	NaN	NaN	2.261	0.475	0.151	NaN	NaN	NaN	2.27	0.226	0.12	2.264	0.056	0.197	2.119	0.024	0.157	2.071	0.813	0.42	2.155	0.776	0.476	NaN	NaN	NaN	2.031	0.499	0.485	2.02	0.411	0.508	NaN	NaN	NaN	1.934	0.09	0.511
476	2.38	NaN	NaN	NaN	2.08	0.823	0.149	2.168	0.784	0.094	NaN	NaN	NaN	2.261	0.476	0.151	NaN	NaN	NaN	2.269	0.226	0.12	2.264	0.056	0.197	2.119	0.024	0.157	2.07	0.813	0.421	2.153	0.775	0.476	NaN	NaN	NaN	2.031	0.499	0.485	2.02	0.411	0.509	NaN	NaN	NaN	1.934	0.089	0.512
477	2.385	NaN	NaN	NaN	2.079	0.823	0.15	2.166	0.785	0.095	2.234	0.616	0.091	2.259	0.476	0.151	NaN	NaN	NaN	2.268	0.227	0.12	2.264	0.056	0.197	2.119	0.024	0.157	2.068	0.813	0.421	2.151	0.774	0.476	NaN	NaN	NaN	2.03	0.499	0.486	2.019	0.41	0.509	NaN	NaN	NaN	1.935	0.089	0.512
478	2.39	NaN	NaN	NaN	2.077	0.823	0.15	2.166	0.785	0.096	2.235	0.616	0.092	2.254	0.478	0.151	NaN	NaN	NaN	2.267	0.227	0.121	NaN	NaN	NaN	2.119	0.024	0.157	2.067	0.813	0.422	2.149	0.773	0.476	NaN	NaN	NaN	2.029	0.498	0.486	2.019	0.41	0.509	NaN	NaN	NaN	1.935	0.088	0.512
479	2.395	NaN	NaN	NaN	2.076	0.823	0.151	2.166	0.787	0.097	2.235	0.617	0.093	2.249	0.479	0.151	NaN	NaN	NaN	2.267	0.227	0.121	2.264	0.056	0.197	2.119	0.024	0.157	2.067	0.812	0.423	2.148	0.773	0.477	NaN	NaN	NaN	2.028	0.497	0.486	2.018	0.409	0.509	NaN	NaN	NaN	1.935	0.088	0.511
480	2.4	NaN	NaN	NaN	2.075	0.823	0.151	2.164	0.787	0.098	2.24	0.615	0.095	2.246	0.481	0.151	NaN	NaN	NaN	2.266	0.227	0.121	NaN	NaN	NaN	2.119	0.024	0.157	2.066	0.812	0.424	2.147	0.773	0.478	NaN	NaN	NaN	2.028	0.496	0.486	2.017	0.408	0.51	NaN	NaN	NaN	1.935	0.087	0.511
481	2.405	NaN	NaN	NaN	2.074	0.822	0.152	2.158	0.788	0.098	2.247	0.613	0.098	2.245	0.481	0.151	NaN	NaN	NaN	2.265	0.228	0.121	NaN	NaN	NaN	2.119	0.024	0.157	2.065	0.812	0.426	2.146	0.773	0.479	NaN	NaN	NaN	2.026	0.495	0.487	2.016	0.408	0.51	NaN	NaN	NaN	1.935	0.085	0.509
482	2.41	NaN	NaN	NaN	2.073	0.822	0.153	2.156	0.787	0.1	2.237	0.616	0.097	2.245	0.481	0.152	NaN	NaN	NaN	2.264	0.228	0.122	NaN	NaN	NaN	2.119	0.024	0.157	2.063	0.812	0.426	2.144	0.773	0.48	NaN	NaN	NaN	2.025	0.493	0.487	2.016	0.407	0.51	NaN	NaN	NaN	1.935	0.084	0.509
483	2.415	NaN	NaN	NaN	2.072	0.822	0.154	2.155	0.786	0.101	2.233	0.616	0.096	2.243	0.481	0.152	NaN	NaN	NaN	2.264	0.228	0.122	NaN	NaN	NaN	2.119	0.024	0.157	2.06	0.81	0.425	2.143	0.773	0.48	NaN	NaN	NaN	2.024	0.493	0.487	2.016	0.406	0.511	NaN	NaN	NaN	1.935	0.084	0.51
484	2.42	NaN	NaN	NaN	2.071	0.822	0.154	2.155	0.786	0.101	2.232	0.616	0.096	2.24	0.483	0.152	NaN	NaN	NaN	2.265	0.228	0.122	NaN	NaN	NaN	2.119	0.024	0.157	2.058	0.811	0.426	2.141	0.772	0.48	NaN	NaN	NaN	2.023	0.493	0.487	2.015	0.406	0.511	NaN	NaN	NaN	1.934	0.083	0.51
485	2.425	NaN	NaN	NaN	2.069	0.822	0.155	2.157	0.785	0.101	2.231	0.615	0.097	2.238	0.483	0.153	NaN	NaN	NaN	2.265	0.228	0.122	NaN	NaN	NaN	2.119	0.024	0.157	2.056	0.81	0.427	2.139	0.772	0.481	NaN	NaN	NaN	2.023	0.493	0.488	2.015	0.405	0.511	NaN	NaN	NaN	1.933	0.083	0.51
486	2.43	NaN	NaN	NaN	2.068	0.823	0.156	2.156	0.785	0.101	2.23	0.615	0.097	2.243	0.481	0.155	NaN	NaN	NaN	2.266	0.228	0.122	NaN	NaN	NaN	2.119	0.024	0.157	2.054	0.81	0.427	2.138	0.771	0.482	NaN	NaN	NaN	2.023	0.493	0.489	2.014	0.405	0.512	NaN	NaN	NaN	1.932	0.083	0.51
487	2.435	NaN	NaN	NaN	2.067	0.823	0.157	2.156	0.785	0.101	2.229	0.616	0.099	2.25	0.479	0.157	NaN	NaN	NaN	2.266	0.228	0.122	NaN	NaN	NaN	2.119	0.024	0.157	2.053	0.809	0.428	2.136	0.77	0.482	NaN	NaN	NaN	2.023	0.492	0.49	2.014	0.404	0.512	NaN	NaN	NaN	1.931	0.082	0.51
488	2.44	NaN	NaN	NaN	2.065	0.823	0.157	NaN	NaN	NaN	2.227	0.617	0.102	2.252	0.478	0.158	NaN	NaN	NaN	2.267	0.228	0.123	NaN	NaN	NaN	2.119	0.024	0.158	2.052	0.809	0.429	2.135	0.77	0.483	NaN	NaN	NaN	2.022	0.491	0.49	2.013	0.404	0.512	NaN	NaN	NaN	1.931	0.082	0.511
489	2.445	NaN	NaN	NaN	2.064	0.822	0.158	NaN	NaN	NaN	2.227	0.617	0.103	2.249	0.479	0.158	NaN	NaN	NaN	2.266	0.228	0.123	NaN	NaN	NaN	2.119	0.024	0.158	2.05	0.808	0.429	2.135	0.772	0.485	NaN	NaN	NaN	2.021	0.489	0.49	2.012	0.403	0.513	NaN	NaN	NaN	1.93	0.081	0.511
490	2.45	NaN	NaN	NaN	2.062	0.822	0.16	2.149	0.787	0.108	2.226	0.617	0.104	2.242	0.481	0.158	2.258	0.389	0.161	2.266	0.228	0.123	NaN	NaN	NaN	2.119	0.024	0.158	2.048	0.808	0.43	2.135	0.773	0.487	NaN	NaN	NaN	2.02	0.489	0.491	2.012	0.402	0.513	NaN	NaN	NaN	1.928	0.081	0.512
491	2.455	NaN	NaN	NaN	2.06	0.821	0.161	2.149	0.787	0.108	2.226	0.617	0.104	2.237	0.483	0.158	2.258	0.389	0.161	2.265	0.229	0.124	2.255	0.059	0.195	2.119	0.024	0.158	2.047	0.808	0.431	2.132	0.772	0.486	NaN	NaN	NaN	2.02	0.488	0.491	2.011	0.402	0.514	NaN	NaN	NaN	1.928	0.08	0.512
492	2.46	NaN	NaN	NaN	2.059	0.821	0.162	2.149	0.787	0.108	2.225	0.617	0.105	2.235	0.484	0.158	2.258	0.389	0.161	2.265	0.229	0.124	NaN	NaN	NaN	2.119	0.024	0.158	2.046	0.809	0.432	2.13	0.772	0.487	NaN	NaN	NaN	2.02	0.488	0.492	2.01	0.402	0.515	NaN	NaN	NaN	1.927	0.08	0.512
493	2.465	NaN	NaN	NaN	2.058	0.821	0.163	2.147	0.787	0.109	2.225	0.617	0.105	2.233	0.484	0.158	2.258	0.389	0.161	2.263	0.229	0.125	NaN	NaN	NaN	2.119	0.024	0.158	2.045	0.809	0.433	2.129	0.772	0.488	NaN	NaN	NaN	2.019	0.489	0.493	2.009	0.402	0.515	NaN	NaN	NaN	1.926	0.08	0.512
494	2.47	NaN	NaN	NaN	2.056	0.821	0.163	2.145	0.786	0.111	2.224	0.617	0.105	2.231	0.485	0.158	2.257	0.389	0.161	2.262	0.23	0.126	NaN	NaN	NaN	2.119	0.024	0.158	2.044	0.808	0.434	2.127	0.772	0.49	NaN	NaN	NaN	2.018	0.489	0.494	2.008	0.401	0.516	NaN	NaN	NaN	1.925	0.079	0.512
495	2.475	NaN	NaN	NaN	2.054	0.822	0.164	2.144	0.785	0.111	2.221	0.617	0.107	NaN	NaN	NaN	2.256	0.389	0.161	2.262	0.23	0.126	NaN	NaN	NaN	2.119	0.024	0.158	2.041	0.807	0.435	2.126	0.772	0.491	NaN	NaN	NaN	2.017	0.488	0.494	2.007	0.401	0.516	NaN	NaN	NaN	1.924	0.079	0.513
496	2.48	NaN	NaN	NaN	2.053	0.822	0.165	2.142	0.785	0.111	2.22	0.616	0.107	NaN	NaN	NaN	NaN	NaN	NaN	2.261	0.23	0.127	NaN	NaN	NaN	2.119	0.024	0.158	2.041	0.808	0.437	2.125	0.772	0.491	NaN	NaN	NaN	2.015	0.486	0.495	2.006	0.401	0.517	NaN	NaN	NaN	1.924	0.079	0.513
497	2.485	NaN	NaN	NaN	2.051	0.822	0.165	2.138	0.781	0.114	2.22	0.617	0.109	2.238	0.48	0.164	NaN	NaN	NaN	2.261	0.231	0.127	NaN	NaN	NaN	2.119	0.025	0.158	2.038	0.807	0.437	2.123	0.771	0.492	NaN	NaN	NaN	2.013	0.486	0.495	2.005	0.4	0.518	NaN	NaN	NaN	1.924	0.079	0.513
498	2.49	NaN	NaN	NaN	2.05	0.822	0.166	2.129	0.771	0.121	2.219	0.617	0.11	2.234	0.481	0.164	NaN	NaN	NaN	2.261	0.231	0.128	NaN	NaN	NaN	2.119	0.025	0.158	2.036	0.807	0.438	2.121	0.77	0.492	NaN	NaN	NaN	2.012	0.486	0.496	2.005	0.4	0.519	NaN	NaN	NaN	1.924	0.079	0.513
499	2.495	NaN	NaN	NaN	2.048	0.822	0.168	2.129	0.773	0.122	2.218	0.618	0.11	2.23	0.482	0.164	NaN	NaN	NaN	2.26	0.231	0.128	NaN	NaN	NaN	2.119	0.025	0.158	2.035	0.807	0.439	2.12	0.77	0.493	NaN	NaN	NaN	2.011	0.487	0.498	2.004	0.399	0.52	NaN	NaN	NaN	1.923	0.077	0.513
500	2.5	NaN	NaN	NaN	2.046	0.822	0.169	2.134	0.783	0.118	2.216	0.618	0.111	2.225	0.483	0.164	2.255	0.388	0.168	2.26	0.232	0.128	NaN	NaN	NaN	2.119	0.025	0.158	2.033	0.807	0.44	2.119	0.771	0.494	NaN	NaN	NaN	2.012	0.488	0.5	2.003	0.399	0.521	NaN	NaN	NaN	1.922	0.076	0.514
501	2.505	NaN	NaN	NaN	2.044	0.821	0.17	2.134	0.786	0.117	2.215	0.618	0.112	2.222	0.483	0.164	2.252	0.39	0.168	2.259	0.232	0.129	2.234	0.069	0.203	2.119	0.025	0.158	2.032	0.808	0.442	2.118	0.772	0.496	NaN	NaN	NaN	2.011	0.488	0.501	2.001	0.399	0.521	NaN	NaN	NaN	1.921	0.076	0.514
502	2.51	NaN	NaN	NaN	2.042	0.821	0.172	2.133	0.786	0.118	2.213	0.618	0.113	2.222	0.483	0.164	2.248	0.392	0.168	2.259	0.232	0.129	2.237	0.068	0.202	2.119	0.025	0.158	2.031	0.808	0.443	2.117	0.772	0.497	NaN	NaN	NaN	2.008	0.487	0.501	1.998	0.399	0.521	NaN	NaN	NaN	1.92	0.075	0.515
503	2.515	NaN	NaN	NaN	2.04	0.821	0.173	2.131	0.785	0.119	2.213	0.618	0.115	2.225	0.482	0.167	2.246	0.392	0.168	2.258	0.233	0.129	2.245	0.066	0.2	2.119	0.025	0.158	2.029	0.808	0.444	2.115	0.771	0.497	NaN	NaN	NaN	2.007	0.486	0.502	1.998	0.398	0.522	NaN	NaN	NaN	1.92	0.075	0.515
504	2.52	NaN	NaN	NaN	2.038	0.821	0.174	2.129	0.785	0.12	2.211	0.619	0.116	2.229	0.48	0.169	2.244	0.393	0.168	2.258	0.233	0.129	2.246	0.065	0.2	2.119	0.025	0.158	2.028	0.808	0.445	2.113	0.77	0.498	NaN	NaN	NaN	2.005	0.486	0.503	1.996	0.398	0.523	NaN	NaN	NaN	1.92	0.075	0.515
505	2.525	NaN	NaN	NaN	2.036	0.821	0.175	2.127	0.785	0.121	2.209	0.619	0.116	2.229	0.48	0.17	NaN	NaN	NaN	2.259	0.233	0.129	2.247	0.065	0.199	2.119	0.025	0.158	2.025	0.807	0.446	2.111	0.77	0.5	NaN	NaN	NaN	2.004	0.486	0.503	1.995	0.398	0.524	NaN	NaN	NaN	1.92	0.075	0.515
506	2.53	NaN	NaN	NaN	2.034	0.821	0.176	2.125	0.785	0.122	2.208	0.619	0.117	2.225	0.481	0.17	NaN	NaN	NaN	2.259	0.233	0.129	2.247	0.065	0.199	2.119	0.025	0.158	2.023	0.807	0.448	2.109	0.77	0.501	NaN	NaN	NaN	2.002	0.486	0.505	1.994	0.398	0.525	NaN	NaN	NaN	1.92	0.075	0.516
507	2.535	NaN	NaN	NaN	2.032	0.821	0.177	2.122	0.784	0.124	2.205	0.618	0.117	2.218	0.484	0.17	NaN	NaN	NaN	2.255	0.234	0.13	2.247	0.065	0.199	2.119	0.025	0.158	2.021	0.807	0.449	2.108	0.77	0.502	NaN	NaN	NaN	2.001	0.486	0.506	1.993	0.398	0.525	NaN	NaN	NaN	1.92	0.075	0.516
508	2.54	NaN	NaN	NaN	2.03	0.821	0.178	2.121	0.785	0.125	2.203	0.618	0.119	2.213	0.485	0.17	NaN	NaN	NaN	2.246	0.237	0.131	2.247	0.065	0.199	2.119	0.025	0.158	2.019	0.807	0.45	2.106	0.77	0.503	NaN	NaN	NaN	1.999	0.486	0.507	1.991	0.398	0.526	NaN	NaN	NaN	1.92	0.075	0.516
509	2.545	NaN	NaN	NaN	2.028	0.821	0.18	2.119	0.786	0.126	2.201	0.618	0.121	2.21	0.486	0.17	NaN	NaN	NaN	2.244	0.238	0.132	2.247	0.065	0.199	2.119	0.025	0.158	2.017	0.807	0.451	2.104	0.77	0.504	NaN	NaN	NaN	1.997	0.487	0.508	1.99	0.398	0.527	NaN	NaN	NaN	1.92	0.075	0.516
510	2.55	NaN	NaN	NaN	2.026	0.821	0.181	2.117	0.785	0.127	2.199	0.619	0.122	2.214	0.484	0.172	NaN	NaN	NaN	2.243	0.239	0.132	2.247	0.065	0.199	2.119	0.025	0.158	2.015	0.807	0.452	2.102	0.771	0.506	NaN	NaN	NaN	1.996	0.488	0.509	1.988	0.398	0.528	NaN	NaN	NaN	1.919	0.075	0.516
511	2.555	NaN	NaN	NaN	2.023	0.821	0.182	2.114	0.784	0.128	2.197	0.619	0.122	2.223	0.48	0.175	NaN	NaN	NaN	2.243	0.239	0.133	2.246	0.065	0.2	2.118	0.025	0.158	2.014	0.807	0.454	2.101	0.771	0.507	NaN	NaN	NaN	1.995	0.489	0.511	1.987	0.398	0.529	NaN	NaN	NaN	1.92	0.075	0.517
512	2.56	NaN	NaN	NaN	2.021	0.821	0.184	2.113	0.785	0.129	2.196	0.619	0.123	2.221	0.48	0.176	2.232	0.39	0.174	2.243	0.239	0.134	2.246	0.065	0.2	2.118	0.025	0.158	2.012	0.807	0.455	2.099	0.771	0.508	NaN	NaN	NaN	1.992	0.488	0.512	1.985	0.398	0.53	NaN	NaN	NaN	1.919	0.075	0.517
513	2.565	NaN	NaN	NaN	2.019	0.82	0.185	2.11	0.784	0.13	2.195	0.618	0.123	2.217	0.48	0.176	2.225	0.393	0.174	2.242	0.239	0.134	2.245	0.065	0.2	2.118	0.026	0.158	2.009	0.806	0.456	2.096	0.77	0.508	NaN	NaN	NaN	1.989	0.487	0.513	1.983	0.398	0.531	NaN	NaN	NaN	1.919	0.075	0.516
514	2.57	NaN	NaN	NaN	2.017	0.82	0.187	2.108	0.783	0.132	2.192	0.618	0.124	2.209	0.483	0.176	2.222	0.395	0.174	2.242	0.239	0.134	2.245	0.065	0.2	2.118	0.026	0.158	2.007	0.807	0.457	2.095	0.771	0.51	NaN	NaN	NaN	1.987	0.487	0.513	1.981	0.398	0.532	NaN	NaN	NaN	1.919	0.075	0.516
515	2.575	NaN	NaN	NaN	2.014	0.82	0.188	2.106	0.783	0.132	2.191	0.619	0.127	2.202	0.485	0.176	NaN	NaN	NaN	2.241	0.239	0.135	2.245	0.065	0.2	2.118	0.026	0.159	2.006	0.808	0.459	2.096	0.774	0.513	NaN	NaN	NaN	1.985	0.487	0.514	1.98	0.398	0.533	NaN	NaN	NaN	1.918	0.074	0.516
516	2.58	NaN	NaN	NaN	2.012	0.82	0.189	2.101	0.779	0.136	2.19	0.62	0.128	2.199	0.485	0.176	NaN	NaN	NaN	2.241	0.24	0.135	2.242	0.066	0.201	2.118	0.026	0.159	2.005	0.808	0.461	2.094	0.774	0.514	NaN	NaN	NaN	1.984	0.488	0.515	1.978	0.398	0.533	NaN	NaN	NaN	1.916	0.072	0.514
517	2.585	NaN	NaN	NaN	2.01	0.82	0.191	2.095	0.774	0.141	2.188	0.62	0.129	2.201	0.484	0.177	2.237	0.389	0.18	2.24	0.24	0.135	2.238	0.068	0.202	2.118	0.026	0.159	2.003	0.808	0.463	2.09	0.772	0.514	NaN	NaN	NaN	1.981	0.487	0.516	1.976	0.398	0.534	NaN	NaN	NaN	1.916	0.071	0.514
518	2.59	NaN	NaN	NaN	2.007	0.82	0.193	2.098	0.781	0.138	2.186	0.619	0.129	2.206	0.482	0.18	2.232	0.39	0.18	2.239	0.24	0.136	2.242	0.066	0.201	2.117	0.026	0.159	2.001	0.808	0.464	2.088	0.772	0.515	NaN	NaN	NaN	1.979	0.487	0.517	1.973	0.397	0.535	NaN	NaN	NaN	1.916	0.071	0.515
519	2.595	NaN	NaN	NaN	2.005	0.819	0.195	2.097	0.783	0.138	2.185	0.618	0.129	2.207	0.481	0.182	2.227	0.391	0.18	2.239	0.241	0.136	2.242	0.066	0.201	2.117	0.026	0.159	1.999	0.809	0.466	2.087	0.773	0.517	NaN	NaN	NaN	1.977	0.487	0.517	1.972	0.397	0.535	NaN	NaN	NaN	1.916	0.071	0.515
520	2.6	NaN	NaN	NaN	2.002	0.819	0.196	2.095	0.783	0.139	2.182	0.618	0.131	2.204	0.482	0.182	2.226	0.392	0.18	2.238	0.241	0.136	2.242	0.066	0.201	2.117	0.026	0.159	1.999	0.81	0.469	2.085	0.773	0.518	NaN	NaN	NaN	1.975	0.487	0.518	1.969	0.398	0.536	NaN	NaN	NaN	1.915	0.071	0.515
521	2.605	NaN	NaN	NaN	2	0.819	0.197	2.093	0.782	0.141	2.18	0.618	0.133	2.198	0.483	0.182	2.225	0.392	0.18	2.237	0.241	0.136	2.242	0.066	0.201	2.117	0.026	0.159	1.996	0.81	0.47	2.082	0.772	0.519	NaN	NaN	NaN	1.973	0.487	0.519	1.967	0.397	0.536	NaN	NaN	NaN	1.915	0.071	0.515
522	2.61	NaN	NaN	NaN	1.998	0.819	0.198	2.091	0.782	0.141	2.178	0.618	0.133	2.193	0.485	0.182	2.225	0.392	0.18	2.236	0.241	0.136	2.242	0.066	0.201	2.117	0.026	0.159	1.993	0.809	0.471	2.08	0.772	0.52	NaN	NaN	NaN	1.97	0.487	0.519	1.964	0.397	0.537	NaN	NaN	NaN	1.915	0.071	0.515
523	2.615	NaN	NaN	NaN	1.996	0.818	0.199	2.088	0.781	0.143	2.177	0.618	0.134	2.19	0.485	0.182	NaN	NaN	NaN	2.235	0.242	0.137	2.241	0.066	0.201	2.117	0.026	0.159	1.991	0.809	0.472	2.078	0.772	0.522	NaN	NaN	NaN	1.968	0.487	0.52	1.962	0.397	0.537	NaN	NaN	NaN	1.914	0.071	0.515
524	2.62	NaN	NaN	NaN	1.993	0.818	0.201	2.086	0.781	0.144	2.176	0.619	0.135	2.19	0.485	0.184	NaN	NaN	NaN	2.234	0.242	0.138	2.239	0.067	0.201	2.119	0.025	0.159	1.989	0.809	0.473	2.076	0.772	0.523	NaN	NaN	NaN	1.966	0.487	0.521	1.96	0.397	0.537	NaN	NaN	NaN	1.914	0.071	0.515
525	2.625	NaN	NaN	NaN	1.991	0.818	0.203	2.081	0.777	0.148	2.174	0.619	0.137	2.196	0.483	0.187	NaN	NaN	NaN	2.234	0.242	0.138	2.237	0.068	0.202	2.124	0.023	0.159	1.987	0.809	0.475	2.074	0.773	0.524	NaN	NaN	NaN	1.964	0.487	0.521	1.958	0.397	0.538	NaN	NaN	NaN	1.914	0.071	0.514
526	2.63	NaN	NaN	NaN	1.989	0.818	0.204	2.074	0.772	0.152	2.172	0.619	0.139	2.195	0.482	0.188	NaN	NaN	NaN	2.233	0.242	0.139	2.239	0.066	0.201	2.125	0.023	0.159	1.984	0.809	0.477	2.071	0.773	0.526	NaN	NaN	NaN	1.961	0.486	0.522	1.955	0.397	0.539	NaN	NaN	NaN	1.913	0.071	0.514
527	2.635	NaN	NaN	NaN	1.986	0.818	0.207	2.078	0.778	0.15	2.17	0.619	0.14	2.192	0.482	0.188	2.213	0.392	0.186	2.232	0.243	0.139	2.24	0.066	0.201	2.125	0.023	0.159	1.982	0.81	0.479	2.069	0.773	0.527	NaN	NaN	NaN	1.957	0.484	0.522	1.953	0.397	0.54	NaN	NaN	NaN	1.913	0.071	0.514
528	2.64	NaN	NaN	NaN	1.984	0.817	0.208	2.077	0.78	0.15	2.169	0.619	0.141	2.185	0.483	0.188	2.211	0.393	0.186	2.231	0.243	0.14	2.239	0.066	0.201	2.125	0.023	0.159	1.981	0.811	0.481	2.066	0.772	0.528	NaN	NaN	NaN	1.955	0.484	0.523	1.951	0.397	0.54	NaN	NaN	NaN	1.912	0.071	0.514
529	2.645	NaN	NaN	NaN	1.981	0.817	0.209	2.075	0.78	0.151	2.167	0.619	0.141	2.179	0.484	0.188	2.207	0.394	0.186	2.23	0.243	0.14	2.235	0.069	0.201	2.125	0.023	0.159	1.979	0.812	0.483	2.063	0.771	0.529	NaN	NaN	NaN	1.953	0.485	0.524	1.949	0.397	0.541	NaN	NaN	NaN	1.912	0.071	0.514
530	2.65	NaN	NaN	NaN	1.979	0.817	0.21	2.072	0.779	0.152	2.164	0.618	0.141	2.179	0.484	0.189	2.202	0.395	0.186	2.229	0.244	0.141	2.234	0.07	0.201	2.125	0.023	0.159	1.976	0.811	0.483	2.061	0.771	0.531	NaN	NaN	NaN	1.951	0.485	0.525	1.947	0.397	0.542	NaN	NaN	NaN	1.912	0.071	0.514
531	2.655	NaN	NaN	NaN	1.977	0.817	0.212	2.071	0.779	0.153	2.163	0.618	0.143	2.184	0.482	0.191	2.197	0.396	0.186	2.228	0.244	0.141	2.234	0.07	0.201	2.125	0.023	0.159	1.972	0.811	0.484	2.059	0.772	0.533	NaN	NaN	NaN	1.949	0.486	0.526	1.944	0.397	0.543	NaN	NaN	NaN	1.911	0.071	0.514
532	2.66	NaN	NaN	NaN	1.975	0.817	0.214	2.068	0.779	0.154	2.162	0.619	0.145	2.185	0.481	0.193	2.201	0.395	0.187	2.228	0.245	0.142	2.233	0.07	0.201	2.126	0.023	0.159	1.97	0.811	0.485	2.057	0.773	0.534	NaN	NaN	NaN	1.946	0.486	0.526	1.942	0.397	0.543	NaN	NaN	NaN	1.911	0.071	0.514
533	2.665	NaN	NaN	NaN	1.972	0.817	0.215	2.066	0.778	0.156	2.161	0.619	0.146	2.184	0.481	0.194	2.214	0.39	0.191	2.227	0.245	0.142	2.233	0.07	0.202	2.126	0.023	0.159	1.967	0.811	0.487	2.055	0.773	0.535	NaN	NaN	NaN	1.944	0.486	0.527	1.94	0.397	0.544	NaN	NaN	NaN	1.911	0.071	0.514
534	2.67	NaN	NaN	NaN	1.97	0.816	0.217	2.064	0.778	0.157	2.158	0.619	0.147	2.18	0.482	0.194	2.218	0.388	0.192	2.226	0.245	0.142	2.233	0.07	0.202	2.126	0.023	0.159	1.965	0.81	0.488	2.052	0.773	0.536	NaN	NaN	NaN	1.94	0.485	0.529	1.938	0.397	0.544	NaN	NaN	NaN	1.911	0.071	0.514
535	2.675	NaN	NaN	NaN	1.967	0.816	0.218	2.062	0.779	0.158	2.156	0.618	0.148	2.172	0.485	0.194	2.214	0.389	0.192	2.225	0.245	0.142	2.232	0.07	0.202	2.126	0.023	0.159	1.963	0.81	0.489	2.05	0.774	0.538	NaN	NaN	NaN	1.938	0.485	0.53	1.936	0.396	0.545	NaN	NaN	NaN	1.911	0.071	0.514
536	2.68	NaN	NaN	NaN	1.965	0.816	0.219	2.06	0.778	0.161	2.155	0.618	0.149	2.169	0.486	0.194	2.208	0.39	0.192	2.225	0.246	0.143	2.232	0.071	0.203	2.126	0.023	0.159	1.961	0.81	0.491	2.048	0.775	0.54	NaN	NaN	NaN	1.936	0.485	0.531	1.934	0.396	0.546	NaN	NaN	NaN	1.911	0.071	0.514
537	2.685	NaN	NaN	NaN	1.963	0.817	0.22	2.058	0.778	0.162	2.153	0.619	0.151	NaN	NaN	NaN	2.202	0.392	0.192	2.224	0.246	0.143	2.231	0.071	0.203	2.126	0.023	0.159	1.958	0.811	0.493	2.045	0.775	0.54	NaN	NaN	NaN	1.934	0.486	0.532	1.932	0.396	0.546	NaN	NaN	NaN	1.911	0.071	0.515
538	2.69	NaN	NaN	NaN	1.961	0.816	0.222	2.056	0.778	0.162	2.152	0.619	0.152	NaN	NaN	NaN	2.197	0.394	0.192	2.223	0.246	0.144	2.231	0.071	0.203	2.126	0.023	0.159	1.956	0.811	0.494	2.042	0.774	0.541	NaN	NaN	NaN	1.932	0.486	0.532	1.929	0.396	0.547	NaN	NaN	NaN	1.911	0.071	0.515
539	2.695	2.17	0.881	0.351	1.959	0.816	0.223	2.054	0.777	0.164	2.151	0.619	0.153	2.172	0.48	0.2	NaN	NaN	NaN	2.222	0.246	0.145	2.231	0.071	0.203	2.126	0.023	0.159	1.954	0.812	0.496	2.04	0.775	0.542	NaN	NaN	NaN	1.93	0.487	0.534	1.927	0.396	0.547	NaN	NaN	NaN	1.911	0.071	0.515
540	2.7	2.169	0.881	0.353	1.956	0.816	0.224	2.052	0.776	0.165	2.149	0.619	0.154	2.171	0.48	0.2	NaN	NaN	NaN	2.221	0.247	0.145	2.231	0.072	0.202	2.126	0.023	0.159	1.952	0.812	0.497	2.038	0.776	0.545	NaN	NaN	NaN	1.928	0.488	0.535	1.925	0.396	0.549	NaN	NaN	NaN	1.911	0.071	0.515
541	2.705	2.167	0.881	0.353	1.954	0.815	0.226	2.05	0.776	0.166	2.147	0.619	0.155	2.167	0.481	0.2	NaN	NaN	NaN	2.22	0.247	0.146	2.23	0.072	0.202	2.126	0.023	0.159	1.95	0.811	0.498	2.035	0.776	0.545	NaN	NaN	NaN	1.926	0.488	0.536	1.923	0.396	0.549	NaN	NaN	NaN	1.911	0.071	0.515
542	2.71	2.164	0.881	0.355	1.952	0.815	0.227	2.049	0.777	0.167	2.146	0.62	0.157	2.16	0.484	0.2	2.193	0.392	0.198	2.219	0.248	0.146	2.23	0.073	0.202	2.126	0.023	0.159	1.948	0.811	0.498	2.032	0.776	0.546	NaN	NaN	NaN	1.923	0.487	0.536	1.921	0.395	0.55	NaN	NaN	NaN	1.911	0.071	0.515
543	2.715	2.163	0.881	0.356	1.95	0.815	0.229	2.047	0.777	0.168	2.145	0.62	0.158	2.155	0.485	0.2	2.19	0.393	0.198	2.218	0.248	0.147	2.23	0.073	0.202	2.126	0.023	0.159	1.945	0.811	0.5	2.03	0.776	0.548	NaN	NaN	NaN	1.919	0.485	0.536	1.919	0.395	0.551	NaN	NaN	NaN	1.911	0.071	0.515
544	2.72	NaN	NaN	NaN	1.947	0.815	0.23	2.045	0.777	0.17	2.143	0.62	0.159	2.153	0.486	0.2	2.189	0.393	0.198	2.218	0.249	0.147	2.229	0.073	0.202	2.126	0.023	0.159	1.943	0.811	0.502	2.028	0.776	0.549	NaN	NaN	NaN	1.917	0.484	0.536	1.917	0.395	0.551	NaN	NaN	NaN	1.911	0.071	0.516
545	2.725	2.158	0.881	0.359	1.945	0.815	0.231	2.043	0.777	0.171	2.141	0.619	0.159	NaN	NaN	NaN	2.188	0.393	0.198	2.217	0.249	0.148	2.23	0.074	0.203	2.126	0.023	0.159	1.941	0.811	0.503	2.025	0.776	0.55	NaN	NaN	NaN	1.915	0.484	0.536	1.915	0.394	0.551	NaN	NaN	NaN	1.911	0.071	0.516
546	2.73	2.156	0.881	0.36	1.943	0.815	0.232	2.041	0.776	0.173	2.139	0.619	0.161	2.164	0.48	0.206	2.186	0.394	0.198	2.216	0.249	0.148	2.231	0.075	0.205	2.127	0.023	0.159	1.939	0.811	0.504	2.023	0.775	0.551	NaN	NaN	NaN	1.913	0.485	0.538	1.914	0.395	0.552	NaN	NaN	NaN	1.911	0.071	0.516
547	2.735	2.154	0.881	0.361	1.941	0.815	0.232	2.039	0.775	0.174	2.138	0.62	0.163	2.161	0.48	0.206	2.182	0.395	0.198	2.215	0.25	0.148	2.231	0.076	0.205	2.127	0.023	0.159	1.937	0.811	0.505	2.02	0.775	0.552	NaN	NaN	NaN	1.913	0.486	0.54	1.912	0.394	0.553	NaN	NaN	NaN	1.911	0.07	0.516
548	2.74	2.153	0.881	0.362	1.939	0.815	0.234	2.037	0.776	0.175	2.136	0.62	0.164	2.154	0.482	0.206	2.177	0.396	0.198	2.214	0.25	0.149	2.231	0.076	0.206	2.127	0.023	0.159	1.935	0.811	0.506	2.018	0.776	0.554	NaN	NaN	NaN	1.911	0.485	0.541	1.91	0.394	0.554	NaN	NaN	NaN	1.911	0.07	0.516
549	2.745	NaN	NaN	NaN	1.938	0.815	0.236	2.035	0.775	0.176	2.134	0.62	0.165	2.146	0.484	0.206	2.174	0.396	0.198	2.213	0.251	0.149	2.231	0.075	0.207	2.127	0.023	0.159	1.933	0.812	0.508	2.018	0.778	0.556	NaN	NaN	NaN	1.907	0.483	0.54	1.908	0.394	0.554	NaN	NaN	NaN	1.911	0.07	0.516
550	2.75	2.148	0.881	0.365	1.936	0.815	0.237	2.032	0.774	0.177	2.132	0.619	0.166	2.142	0.485	0.205	NaN	NaN	NaN	2.212	0.251	0.15	2.231	0.076	0.207	2.127	0.023	0.159	1.933	0.812	0.509	2.016	0.778	0.557	NaN	NaN	NaN	1.905	0.483	0.54	1.907	0.394	0.555	NaN	NaN	NaN	1.91	0.07	0.516
551	2.755	2.147	0.881	0.367	1.933	0.815	0.238	2.031	0.775	0.179	2.13	0.619	0.167	2.138	0.485	0.206	NaN	NaN	NaN	2.211	0.252	0.15	2.231	0.079	0.208	2.127	0.023	0.159	1.931	0.813	0.511	2.013	0.776	0.557	NaN	NaN	NaN	1.904	0.483	0.541	1.905	0.394	0.555	NaN	NaN	NaN	1.91	0.07	0.516
552	2.76	2.146	0.881	0.367	1.931	0.815	0.24	2.03	0.776	0.18	2.129	0.62	0.169	2.138	0.485	0.207	2.189	0.389	0.204	2.211	0.252	0.151	2.23	0.079	0.208	2.127	0.023	0.159	1.929	0.813	0.512	2.01	0.776	0.559	NaN	NaN	NaN	1.902	0.483	0.542	1.904	0.394	0.556	NaN	NaN	NaN	1.91	0.069	0.516
553	2.765	NaN	NaN	NaN	1.929	0.815	0.241	2.028	0.776	0.181	2.128	0.62	0.17	2.145	0.482	0.21	NaN	NaN	NaN	2.21	0.253	0.152	2.229	0.079	0.208	2.127	0.023	0.159	1.925	0.812	0.512	2.008	0.775	0.56	NaN	NaN	NaN	1.901	0.483	0.543	1.903	0.393	0.556	NaN	NaN	NaN	1.909	0.069	0.516
554	2.77	2.14	0.881	0.37	1.928	0.815	0.242	2.026	0.776	0.182	2.126	0.621	0.171	2.148	0.48	0.211	2.165	0.395	0.204	2.21	0.254	0.153	2.229	0.079	0.208	2.127	0.023	0.159	1.923	0.812	0.513	2.006	0.775	0.561	NaN	NaN	NaN	1.9	0.484	0.544	1.901	0.393	0.557	NaN	NaN	NaN	1.909	0.069	0.516
555	2.775	2.139	0.881	0.371	1.926	0.815	0.243	2.024	0.775	0.183	2.125	0.621	0.173	2.14	0.483	0.211	2.162	0.396	0.204	2.209	0.254	0.153	2.228	0.08	0.208	2.127	0.023	0.159	1.921	0.812	0.514	2.004	0.775	0.562	NaN	NaN	NaN	1.899	0.484	0.545	1.9	0.393	0.557	NaN	NaN	NaN	1.909	0.069	0.516
556	2.78	2.138	0.881	0.373	1.925	0.815	0.244	2.022	0.776	0.184	2.123	0.622	0.175	2.122	0.489	0.21	2.16	0.397	0.204	2.208	0.255	0.154	2.228	0.08	0.207	2.128	0.023	0.159	1.919	0.812	0.515	2.002	0.776	0.563	NaN	NaN	NaN	1.898	0.484	0.546	1.898	0.393	0.558	NaN	NaN	NaN	1.909	0.069	0.516
557	2.785	2.136	0.881	0.374	1.923	0.815	0.245	2.021	0.777	0.185	2.121	0.622	0.175	2.117	0.491	0.21	2.158	0.398	0.204	2.207	0.256	0.154	2.228	0.08	0.207	2.128	0.023	0.159	1.917	0.812	0.516	2.001	0.776	0.564	NaN	NaN	NaN	1.895	0.482	0.545	1.897	0.392	0.558	NaN	NaN	NaN	1.909	0.069	0.516
558	2.79	2.134	0.881	0.375	1.921	0.816	0.247	2.019	0.777	0.186	2.119	0.622	0.176	2.115	0.491	0.21	2.158	0.398	0.204	2.206	0.257	0.154	2.228	0.08	0.207	2.128	0.023	0.159	1.915	0.812	0.517	1.999	0.777	0.565	NaN	NaN	NaN	1.894	0.482	0.546	1.896	0.392	0.558	NaN	NaN	NaN	1.909	0.069	0.516
559	2.795	2.133	0.882	0.376	1.92	0.816	0.247	2.017	0.777	0.188	2.117	0.622	0.177	2.113	0.49	0.21	2.164	0.395	0.207	2.205	0.257	0.155	2.228	0.081	0.207	2.128	0.023	0.159	1.913	0.811	0.519	1.998	0.777	0.566	NaN	NaN	NaN	1.893	0.483	0.546	1.895	0.392	0.559	NaN	NaN	NaN	1.909	0.069	0.516
560	2.8	2.131	0.882	0.377	1.918	0.817	0.248	2.015	0.777	0.189	2.115	0.622	0.177	2.112	0.49	0.211	2.169	0.393	0.209	2.204	0.257	0.155	2.227	0.083	0.209	2.128	0.023	0.159	1.912	0.812	0.52	1.996	0.776	0.567	NaN	NaN	NaN	1.891	0.482	0.547	1.894	0.392	0.559	NaN	NaN	NaN	1.909	0.069	0.516
561	2.805	2.129	0.882	0.379	1.916	0.817	0.249	2.014	0.778	0.189	2.112	0.621	0.177	2.11	0.49	0.212	2.169	0.393	0.21	2.203	0.258	0.156	2.226	0.084	0.209	2.128	0.023	0.159	1.911	0.812	0.521	1.995	0.777	0.569	NaN	NaN	NaN	1.89	0.482	0.547	1.893	0.392	0.559	NaN	NaN	NaN	1.908	0.069	0.517
562	2.81	2.127	0.882	0.38	1.915	0.817	0.25	2.012	0.778	0.19	2.11	0.621	0.178	2.109	0.489	0.213	2.165	0.394	0.21	2.202	0.258	0.156	2.226	0.085	0.21	2.128	0.023	0.159	1.909	0.813	0.522	1.994	0.778	0.57	NaN	NaN	NaN	1.889	0.482	0.548	1.892	0.392	0.56	NaN	NaN	NaN	1.908	0.069	0.516
563	2.815	2.126	0.882	0.381	1.913	0.818	0.252	2.011	0.779	0.191	2.109	0.622	0.179	2.107	0.49	0.214	2.162	0.395	0.21	2.201	0.259	0.157	2.225	0.085	0.21	2.128	0.022	0.159	1.908	0.813	0.523	1.992	0.777	0.571	NaN	NaN	NaN	1.888	0.482	0.548	1.891	0.392	0.56	NaN	NaN	NaN	1.908	0.068	0.516
564	2.82	2.124	0.882	0.382	1.911	0.818	0.253	2.009	0.78	0.192	2.108	0.623	0.181	2.105	0.49	0.215	2.159	0.396	0.21	2.201	0.26	0.158	2.225	0.085	0.209	2.129	0.022	0.159	1.906	0.813	0.524	1.99	0.776	0.571	NaN	NaN	NaN	1.888	0.483	0.55	1.89	0.391	0.56	NaN	NaN	NaN	1.907	0.068	0.516
565	2.825	2.122	0.883	0.383	1.91	0.818	0.254	2.007	0.779	0.194	2.106	0.623	0.182	2.103	0.49	0.215	2.156	0.398	0.21	2.2	0.26	0.159	2.225	0.086	0.209	2.129	0.022	0.159	1.905	0.813	0.526	1.988	0.776	0.572	NaN	NaN	NaN	1.887	0.483	0.55	1.888	0.391	0.56	NaN	NaN	NaN	1.907	0.068	0.516
566	2.83	2.121	0.883	0.384	1.908	0.819	0.255	2.005	0.78	0.195	2.104	0.623	0.182	2.101	0.491	0.215	2.152	0.4	0.21	2.199	0.261	0.16	2.225	0.087	0.211	2.129	0.022	0.159	1.903	0.813	0.527	1.986	0.775	0.572	NaN	NaN	NaN	1.886	0.482	0.551	1.887	0.39	0.561	NaN	NaN	NaN	1.907	0.068	0.517
567	2.835	2.119	0.883	0.385	1.906	0.819	0.256	2.004	0.78	0.195	2.101	0.623	0.183	2.099	0.492	0.216	2.146	0.402	0.21	2.198	0.262	0.16	2.225	0.088	0.212	2.129	0.022	0.16	1.902	0.813	0.528	1.985	0.776	0.574	NaN	NaN	NaN	1.885	0.482	0.551	1.886	0.39	0.561	NaN	NaN	NaN	1.907	0.068	0.517
568	2.84	2.118	0.883	0.386	1.904	0.819	0.257	2.002	0.781	0.196	2.099	0.624	0.183	2.097	0.492	0.216	2.141	0.403	0.21	2.197	0.263	0.16	2.224	0.089	0.214	2.13	0.022	0.16	1.902	0.814	0.529	1.984	0.776	0.575	NaN	NaN	NaN	1.884	0.482	0.551	1.886	0.39	0.562	NaN	NaN	NaN	1.907	0.068	0.517
569	2.845	2.116	0.883	0.387	1.903	0.82	0.258	2	0.781	0.197	2.097	0.624	0.184	2.095	0.493	0.216	2.138	0.404	0.21	2.196	0.264	0.161	2.224	0.09	0.214	2.13	0.022	0.16	1.901	0.815	0.531	1.983	0.776	0.576	NaN	NaN	NaN	1.883	0.482	0.552	1.885	0.39	0.562	NaN	NaN	NaN	1.907	0.068	0.517
570	2.85	2.114	0.884	0.388	1.902	0.821	0.259	1.998	0.781	0.199	2.094	0.624	0.183	2.093	0.493	0.216	2.134	0.405	0.21	2.196	0.265	0.161	NaN	NaN	NaN	2.129	0.022	0.16	1.899	0.814	0.532	1.981	0.776	0.576	NaN	NaN	NaN	1.882	0.481	0.552	1.885	0.39	0.563	NaN	NaN	NaN	1.907	0.068	0.517
571	2.855	2.113	0.884	0.389	1.9	0.821	0.26	1.996	0.782	0.2	2.092	0.624	0.184	2.09	0.494	0.216	2.132	0.405	0.21	2.195	0.266	0.162	2.224	0.093	0.214	2.129	0.023	0.161	1.897	0.814	0.531	1.98	0.775	0.576	NaN	NaN	NaN	1.881	0.481	0.552	1.884	0.39	0.563	NaN	NaN	NaN	1.907	0.068	0.517
572	2.86	2.111	0.884	0.39	1.898	0.821	0.26	1.995	0.782	0.2	2.09	0.624	0.185	2.087	0.493	0.217	2.131	0.405	0.21	2.193	0.268	0.162	2.223	0.093	0.214	2.129	0.023	0.161	1.896	0.815	0.533	1.978	0.776	0.577	NaN	NaN	NaN	1.88	0.48	0.552	1.884	0.39	0.563	NaN	NaN	NaN	1.907	0.068	0.517
573	2.865	2.11	0.885	0.39	1.897	0.821	0.261	1.993	0.783	0.201	2.088	0.624	0.185	2.085	0.493	0.217	2.129	0.405	0.21	2.192	0.268	0.162	2.222	0.093	0.214	2.129	0.023	0.161	1.894	0.814	0.533	1.978	0.777	0.579	NaN	NaN	NaN	1.879	0.481	0.553	1.883	0.39	0.564	NaN	NaN	NaN	1.907	0.068	0.517
574	2.87	2.109	0.885	0.391	1.895	0.822	0.263	1.992	0.784	0.201	2.087	0.625	0.186	2.082	0.493	0.217	2.125	0.405	0.209	2.191	0.269	0.162	2.222	0.094	0.214	2.129	0.023	0.162	1.892	0.814	0.534	1.978	0.778	0.581	NaN	NaN	NaN	1.879	0.481	0.553	1.882	0.39	0.564	NaN	NaN	NaN	1.907	0.068	0.517
575	2.875	2.107	0.885	0.392	1.894	0.823	0.264	1.99	0.784	0.203	2.086	0.626	0.187	2.08	0.493	0.218	2.123	0.405	0.21	2.19	0.27	0.163	2.221	0.094	0.214	2.129	0.023	0.163	1.89	0.814	0.535	1.977	0.779	0.582	NaN	NaN	NaN	1.878	0.481	0.554	1.882	0.39	0.565	NaN	NaN	NaN	1.907	0.068	0.517
576	2.88	2.106	0.886	0.393	1.892	0.823	0.265	1.987	0.784	0.204	2.083	0.626	0.187	2.078	0.494	0.219	2.125	0.404	0.21	2.188	0.27	0.163	2.22	0.095	0.215	2.129	0.023	0.163	1.889	0.815	0.536	1.976	0.779	0.583	NaN	NaN	NaN	1.877	0.481	0.555	1.881	0.389	0.564	NaN	NaN	NaN	1.907	0.067	0.517
577	2.885	2.105	0.886	0.394	1.891	0.824	0.266	1.986	0.784	0.205	2.082	0.627	0.188	2.076	0.494	0.219	2.125	0.403	0.211	2.187	0.271	0.164	2.219	0.096	0.216	2.129	0.023	0.163	1.888	0.816	0.537	1.974	0.779	0.583	NaN	NaN	NaN	1.877	0.481	0.555	1.88	0.388	0.564	NaN	NaN	NaN	1.907	0.067	0.517
578	2.89	2.103	0.886	0.395	1.889	0.824	0.267	1.985	0.785	0.206	2.08	0.627	0.188	2.075	0.495	0.219	2.124	0.403	0.211	2.186	0.272	0.164	2.219	0.097	0.215	2.129	0.023	0.164	1.887	0.816	0.538	1.971	0.777	0.583	NaN	NaN	NaN	1.876	0.481	0.556	1.879	0.388	0.564	NaN	NaN	NaN	1.907	0.067	0.517
579	2.895	2.102	0.887	0.395	1.887	0.825	0.268	1.983	0.786	0.206	2.077	0.627	0.188	2.073	0.496	0.219	2.123	0.403	0.212	2.184	0.272	0.165	2.218	0.097	0.215	2.129	0.023	0.164	1.885	0.816	0.539	1.969	0.776	0.583	NaN	NaN	NaN	1.876	0.481	0.556	1.879	0.389	0.565	NaN	NaN	NaN	1.907	0.067	0.517
580	2.9	2.1	0.887	0.396	1.886	0.825	0.269	1.981	0.786	0.207	2.076	0.627	0.188	2.071	0.496	0.219	2.122	0.404	0.212	2.183	0.273	0.165	2.217	0.097	0.215	2.128	0.023	0.164	1.884	0.816	0.54	1.969	0.778	0.584	NaN	NaN	NaN	1.874	0.48	0.556	1.879	0.389	0.565	NaN	NaN	NaN	1.907	0.067	0.517
581	2.905	2.099	0.887	0.397	1.885	0.826	0.27	1.979	0.786	0.208	2.073	0.627	0.188	2.068	0.496	0.22	2.121	0.404	0.212	2.182	0.274	0.166	2.216	0.098	0.215	2.128	0.023	0.164	1.882	0.817	0.541	1.969	0.779	0.586	NaN	NaN	NaN	1.874	0.48	0.556	1.878	0.389	0.566	NaN	NaN	NaN	1.907	0.067	0.517
582	2.91	2.097	0.887	0.398	1.883	0.826	0.271	1.977	0.786	0.209	2.071	0.627	0.188	2.066	0.497	0.22	2.119	0.404	0.211	2.18	0.274	0.166	2.216	0.1	0.216	2.128	0.023	0.164	1.881	0.817	0.542	1.966	0.778	0.586	NaN	NaN	NaN	1.873	0.48	0.557	1.878	0.388	0.566	NaN	NaN	NaN	1.907	0.067	0.517
583	2.915	2.096	0.887	0.399	1.882	0.826	0.271	1.976	0.787	0.21	2.069	0.627	0.189	2.064	0.497	0.22	2.114	0.406	0.211	2.179	0.275	0.166	2.217	0.103	0.221	2.128	0.024	0.164	1.88	0.817	0.543	1.965	0.778	0.586	NaN	NaN	NaN	1.872	0.48	0.557	1.877	0.388	0.566	NaN	NaN	NaN	1.907	0.067	0.517
584	2.92	2.095	0.888	0.4	1.881	0.826	0.273	1.974	0.788	0.21	2.067	0.628	0.189	2.062	0.498	0.219	2.108	0.407	0.21	2.177	0.275	0.167	2.217	0.104	0.221	2.129	0.023	0.164	1.879	0.818	0.543	1.963	0.778	0.587	NaN	NaN	NaN	1.872	0.48	0.557	1.877	0.388	0.567	NaN	NaN	NaN	1.907	0.067	0.517
585	2.925	2.093	0.888	0.4	1.879	0.827	0.274	1.973	0.788	0.211	2.065	0.628	0.189	2.059	0.498	0.219	2.104	0.408	0.21	2.175	0.276	0.167	2.216	0.104	0.22	2.13	0.023	0.165	1.877	0.818	0.544	1.962	0.778	0.588	NaN	NaN	NaN	1.872	0.48	0.557	1.876	0.388	0.567	NaN	NaN	NaN	1.907	0.067	0.517
586	2.93	2.092	0.888	0.401	1.878	0.827	0.275	1.972	0.789	0.211	2.063	0.628	0.189	2.055	0.497	0.219	2.102	0.408	0.209	2.174	0.276	0.167	2.215	0.105	0.22	2.13	0.023	0.165	1.877	0.818	0.546	1.961	0.778	0.59	NaN	NaN	NaN	1.871	0.48	0.557	1.876	0.388	0.567	NaN	NaN	NaN	1.907	0.067	0.517
587	2.935	2.091	0.889	0.402	1.877	0.828	0.276	1.97	0.789	0.211	2.062	0.629	0.189	2.052	0.497	0.219	2.099	0.408	0.209	2.172	0.277	0.167	2.214	0.105	0.22	2.131	0.024	0.165	1.877	0.818	0.547	1.96	0.779	0.59	NaN	NaN	NaN	1.87	0.479	0.557	1.875	0.388	0.568	NaN	NaN	NaN	1.907	0.067	0.517
588	2.94	2.089	0.889	0.403	1.876	0.828	0.276	1.969	0.79	0.212	2.06	0.629	0.19	2.051	0.497	0.219	2.097	0.408	0.209	2.171	0.277	0.167	2.213	0.105	0.22	2.131	0.024	0.165	1.876	0.819	0.548	1.958	0.779	0.591	NaN	NaN	NaN	1.869	0.479	0.558	1.875	0.388	0.568	NaN	NaN	NaN	1.907	0.067	0.517
589	2.945	2.089	0.889	0.403	1.874	0.829	0.277	1.968	0.791	0.213	2.058	0.629	0.19	2.049	0.498	0.219	2.094	0.409	0.209	2.169	0.278	0.167	2.212	0.106	0.221	2.131	0.024	0.166	1.874	0.819	0.549	1.957	0.778	0.591	NaN	NaN	NaN	1.869	0.48	0.559	1.875	0.388	0.568	NaN	NaN	NaN	1.907	0.067	0.517
590	2.95	NaN	NaN	NaN	1.873	0.829	0.278	1.966	0.79	0.215	2.057	0.63	0.19	2.047	0.498	0.219	2.092	0.409	0.209	2.167	0.278	0.167	2.211	0.107	0.222	2.131	0.024	0.166	1.873	0.819	0.549	1.955	0.778	0.591	NaN	NaN	NaN	1.869	0.481	0.56	1.874	0.387	0.569	NaN	NaN	NaN	1.907	0.067	0.517
591	2.955	2.085	0.89	0.405	1.872	0.829	0.279	1.964	0.79	0.216	2.055	0.63	0.19	2.046	0.499	0.218	2.091	0.409	0.209	2.166	0.279	0.167	2.21	0.108	0.222	2.13	0.025	0.166	1.871	0.819	0.549	1.954	0.778	0.592	NaN	NaN	NaN	1.869	0.481	0.56	1.874	0.387	0.569	NaN	NaN	NaN	1.907	0.067	0.517
592	2.96	2.084	0.89	0.406	1.87	0.83	0.28	1.963	0.791	0.216	2.053	0.63	0.19	2.045	0.499	0.218	2.09	0.41	0.209	2.165	0.28	0.168	2.209	0.109	0.221	2.129	0.025	0.167	1.869	0.819	0.549	1.952	0.778	0.592	NaN	NaN	NaN	1.868	0.481	0.56	1.874	0.387	0.569	NaN	NaN	NaN	1.907	0.067	0.517
593	2.965	2.083	0.89	0.407	1.869	0.83	0.28	1.962	0.791	0.217	2.052	0.631	0.19	2.042	0.5	0.217	2.09	0.41	0.209	2.163	0.281	0.168	2.208	0.11	0.222	2.128	0.026	0.167	1.867	0.819	0.55	1.951	0.778	0.593	NaN	NaN	NaN	1.868	0.48	0.56	1.874	0.387	0.569	NaN	NaN	NaN	1.907	0.067	0.517
594	2.97	2.082	0.891	0.408	1.868	0.831	0.281	1.961	0.792	0.218	2.051	0.632	0.191	2.04	0.5	0.217	2.09	0.41	0.209	2.162	0.282	0.168	2.208	0.112	0.224	2.127	0.026	0.167	1.866	0.819	0.551	1.95	0.779	0.594	NaN	NaN	NaN	1.868	0.48	0.561	1.874	0.387	0.57	NaN	NaN	NaN	1.907	0.067	0.517
595	2.975	2.08	0.891	0.409	1.867	0.831	0.281	1.96	0.793	0.218	2.049	0.632	0.191	2.039	0.5	0.216	2.089	0.41	0.209	2.16	0.283	0.168	2.208	0.114	0.226	2.128	0.026	0.168	1.864	0.82	0.551	1.949	0.779	0.595	NaN	NaN	NaN	1.867	0.48	0.561	1.873	0.387	0.57	NaN	NaN	NaN	1.907	0.067	0.517
596	2.98	2.079	0.892	0.41	1.866	0.832	0.281	1.959	0.794	0.219	2.047	0.632	0.191	2.036	0.501	0.216	2.087	0.41	0.209	2.159	0.284	0.168	2.207	0.116	0.227	2.128	0.026	0.168	1.863	0.82	0.552	1.948	0.78	0.596	NaN	NaN	NaN	1.867	0.48	0.561	1.873	0.387	0.57	NaN	NaN	NaN	1.907	0.067	0.517
597	2.985	2.078	0.892	0.411	1.865	0.833	0.282	1.958	0.795	0.219	2.046	0.633	0.191	2.035	0.502	0.216	2.08	0.412	0.208	2.158	0.284	0.168	2.206	0.116	0.227	2.128	0.027	0.168	1.861	0.82	0.552	1.947	0.78	0.596	NaN	NaN	NaN	1.867	0.48	0.561	1.873	0.387	0.57	NaN	NaN	NaN	1.907	0.067	0.517
598	2.99	2.077	0.892	0.411	1.864	0.833	0.283	1.958	0.796	0.219	2.045	0.634	0.192	2.034	0.502	0.216	2.066	0.417	0.206	2.156	0.285	0.168	2.205	0.117	0.226	2.129	0.027	0.168	1.86	0.821	0.553	1.946	0.78	0.596	NaN	NaN	NaN	1.866	0.48	0.561	1.873	0.387	0.57	NaN	NaN	NaN	1.907	0.067	0.517
599	2.995	2.076	0.893	0.412	1.863	0.834	0.284	1.957	0.797	0.22	2.044	0.635	0.192	2.031	0.503	0.215	2.062	0.419	0.205	2.155	0.286	0.168	2.204	0.117	0.226	2.129	0.027	0.168	1.859	0.821	0.553	1.944	0.78	0.597	NaN	NaN	NaN	1.866	0.48	0.561	1.873	0.387	0.57	NaN	NaN	NaN	1.907	0.067	0.517
600	3	2.074	0.893	0.413	1.862	0.834	0.284	1.956	0.797	0.22	2.042	0.635	0.193	2.03	0.504	0.215	2.06	0.419	0.205	2.154	0.286	0.168	2.203	0.118	0.226	2.129	0.027	0.168	1.857	0.821	0.554	1.943	0.78	0.597	NaN	NaN	NaN	1.865	0.48	0.561	1.873	0.387	0.57	NaN	NaN	NaN	1.907	0.067	0.517
601	3.005	2.073	0.894	0.414	1.861	0.835	0.285	1.955	0.798	0.221	2.041	0.636	0.193	2.028	0.504	0.215	2.059	0.419	0.205	2.152	0.287	0.168	2.201	0.118	0.226	2.129	0.028	0.168	1.856	0.821	0.554	1.942	0.781	0.598	NaN	NaN	NaN	1.865	0.48	0.562	1.873	0.387	0.571	NaN	NaN	NaN	1.907	0.067	0.517
602	3.01	2.072	0.894	0.415	1.86	0.836	0.285	1.954	0.8	0.222	2.04	0.636	0.193	2.026	0.505	0.215	2.058	0.42	0.205	2.15	0.287	0.167	2.2	0.119	0.226	2.128	0.029	0.168	1.855	0.822	0.555	1.941	0.782	0.599	NaN	NaN	NaN	1.865	0.48	0.562	1.873	0.387	0.571	NaN	NaN	NaN	1.907	0.067	0.517
603	3.015	2.071	0.895	0.416	1.859	0.837	0.286	1.953	0.8	0.223	2.038	0.637	0.194	2.025	0.506	0.215	2.057	0.42	0.204	2.148	0.288	0.167	2.199	0.121	0.225	2.127	0.03	0.168	1.854	0.822	0.555	1.94	0.782	0.6	NaN	NaN	NaN	1.864	0.479	0.562	1.873	0.387	0.571	NaN	NaN	NaN	1.907	0.067	0.517
604	3.02	2.07	0.895	0.417	1.858	0.837	0.286	1.952	0.8	0.223	2.037	0.638	0.194	2.023	0.506	0.215	2.056	0.42	0.204	2.146	0.289	0.167	2.198	0.123	0.226	2.126	0.031	0.169	1.853	0.823	0.556	1.939	0.782	0.6	NaN	NaN	NaN	1.864	0.479	0.562	1.873	0.388	0.572	NaN	NaN	NaN	1.907	0.067	0.517
605	3.025	2.068	0.895	0.417	1.858	0.838	0.286	1.95	0.801	0.223	2.036	0.638	0.194	2.022	0.507	0.215	2.054	0.421	0.204	2.145	0.289	0.167	2.197	0.125	0.228	2.125	0.031	0.169	1.852	0.823	0.556	1.938	0.782	0.6	NaN	NaN	NaN	1.864	0.479	0.562	1.873	0.388	0.572	NaN	NaN	NaN	1.907	0.067	0.518
606	3.03	2.065	0.893	0.417	1.857	0.839	0.287	1.95	0.801	0.224	2.035	0.639	0.194	2.02	0.508	0.215	2.053	0.422	0.203	2.144	0.29	0.167	2.196	0.125	0.227	2.123	0.032	0.169	1.85	0.823	0.557	1.937	0.783	0.601	NaN	NaN	NaN	1.863	0.479	0.562	1.873	0.388	0.572	NaN	NaN	NaN	1.907	0.067	0.518
607	3.035	2.065	0.894	0.418	1.856	0.84	0.287	1.949	0.802	0.225	2.033	0.639	0.194	2.019	0.508	0.215	2.051	0.423	0.203	2.142	0.291	0.167	2.195	0.126	0.227	2.122	0.032	0.169	1.849	0.823	0.557	1.936	0.783	0.601	NaN	NaN	NaN	1.863	0.478	0.562	1.873	0.388	0.572	NaN	NaN	NaN	1.907	0.067	0.518
608	3.04	2.065	0.895	0.42	1.855	0.841	0.288	1.948	0.803	0.226	2.032	0.64	0.194	2.017	0.509	0.215	2.05	0.423	0.203	2.141	0.291	0.167	2.193	0.127	0.227	2.121	0.033	0.169	1.848	0.824	0.558	1.933	0.782	0.601	NaN	NaN	NaN	1.863	0.478	0.562	1.873	0.388	0.573	NaN	NaN	NaN	1.907	0.067	0.518
609	3.045	2.063	0.895	0.421	1.855	0.841	0.288	1.947	0.804	0.226	2.031	0.64	0.195	2.016	0.51	0.215	2.048	0.424	0.203	2.14	0.292	0.167	2.191	0.127	0.227	2.12	0.032	0.169	1.846	0.824	0.558	1.932	0.782	0.601	NaN	NaN	NaN	1.863	0.478	0.562	1.874	0.388	0.573	NaN	NaN	NaN	1.907	0.067	0.518
610	3.05	2.064	0.898	0.423	1.854	0.842	0.289	1.946	0.805	0.226	2.03	0.641	0.195	2.014	0.51	0.215	2.047	0.425	0.203	2.138	0.293	0.167	2.188	0.126	0.226	2.119	0.032	0.168	1.845	0.824	0.559	1.93	0.782	0.601	NaN	NaN	NaN	1.862	0.478	0.562	1.874	0.388	0.573	NaN	NaN	NaN	1.907	0.067	0.518
611	3.055	2.062	0.897	0.423	1.853	0.842	0.289	1.945	0.805	0.226	2.029	0.642	0.195	2.013	0.511	0.215	2.045	0.425	0.203	2.136	0.294	0.167	2.186	0.126	0.226	2.116	0.033	0.168	1.844	0.825	0.559	1.929	0.782	0.602	NaN	NaN	NaN	1.862	0.478	0.563	1.874	0.388	0.573	NaN	NaN	NaN	1.907	0.067	0.518
612	3.06	2.06	0.896	0.424	1.852	0.843	0.29	1.944	0.806	0.227	2.028	0.643	0.196	2.012	0.511	0.215	2.044	0.426	0.203	2.134	0.294	0.167	2.184	0.126	0.225	2.112	0.034	0.167	1.843	0.826	0.559	1.928	0.782	0.602	NaN	NaN	NaN	1.862	0.478	0.563	1.874	0.388	0.573	NaN	NaN	NaN	1.907	0.067	0.518
613	3.065	2.059	0.898	0.424	1.85	0.844	0.291	1.943	0.806	0.228	2.027	0.644	0.196	2.011	0.512	0.216	2.043	0.427	0.203	2.133	0.294	0.166	2.182	0.126	0.224	2.111	0.033	0.166	1.841	0.826	0.56	1.926	0.782	0.603	NaN	NaN	NaN	1.862	0.478	0.563	1.874	0.388	0.573	NaN	NaN	NaN	1.907	0.067	0.518
614	3.07	2.058	0.898	0.425	1.85	0.845	0.291	1.942	0.808	0.228	2.026	0.645	0.196	2.01	0.513	0.216	2.042	0.428	0.204	2.13	0.295	0.166	2.179	0.127	0.223	2.109	0.033	0.166	1.84	0.826	0.56	1.926	0.784	0.604	NaN	NaN	NaN	1.862	0.478	0.563	1.874	0.388	0.573	NaN	NaN	NaN	1.907	0.067	0.518
615	3.075	2.058	0.9	0.427	1.849	0.846	0.291	1.942	0.809	0.229	2.025	0.646	0.197	2.009	0.514	0.216	2.041	0.428	0.204	2.129	0.295	0.166	2.176	0.127	0.221	2.104	0.034	0.165	1.839	0.827	0.56	1.927	0.786	0.605	NaN	NaN	NaN	1.862	0.478	0.563	1.875	0.388	0.573	NaN	NaN	NaN	1.907	0.067	0.518
616	3.08	2.056	0.899	0.427	1.849	0.846	0.291	1.941	0.81	0.229	2.024	0.646	0.198	2.008	0.515	0.216	2.039	0.429	0.204	2.127	0.296	0.166	2.173	0.126	0.22	2.1	0.034	0.165	1.838	0.827	0.56	1.927	0.787	0.606	NaN	NaN	NaN	1.862	0.478	0.563	1.875	0.388	0.574	NaN	NaN	NaN	1.907	0.067	0.518
617	3.085	2.054	0.898	0.428	1.848	0.847	0.291	1.941	0.811	0.23	2.023	0.647	0.199	2.008	0.516	0.217	2.038	0.43	0.205	2.125	0.296	0.166	2.17	0.126	0.22	2.097	0.034	0.164	1.836	0.827	0.561	1.926	0.787	0.606	NaN	NaN	NaN	1.862	0.478	0.563	1.875	0.388	0.574	NaN	NaN	NaN	1.907	0.067	0.518
618	3.09	2.055	0.901	0.429	1.847	0.848	0.291	1.94	0.811	0.23	2.022	0.648	0.199	2.009	0.518	0.219	2.037	0.43	0.205	2.124	0.297	0.166	2.166	0.125	0.22	2.092	0.034	0.163	1.835	0.828	0.561	1.923	0.786	0.606	NaN	NaN	NaN	1.864	0.48	0.564	1.875	0.388	0.574	NaN	NaN	NaN	1.907	0.067	0.518
619	3.095	2.054	0.902	0.43	1.846	0.849	0.292	1.939	0.812	0.231	2.022	0.649	0.2	2.007	0.518	0.219	2.036	0.43	0.205	2.121	0.297	0.166	2.163	0.125	0.219	2.089	0.033	0.162	1.834	0.828	0.561	1.92	0.784	0.605	NaN	NaN	NaN	1.866	0.483	0.566	1.875	0.388	0.574	NaN	NaN	NaN	1.907	0.067	0.518
620	3.1	2.053	0.903	0.431	1.845	0.85	0.292	1.938	0.813	0.231	2.021	0.65	0.2	2.005	0.518	0.219	2.034	0.431	0.205	2.119	0.296	0.166	2.159	0.124	0.218	2.084	0.033	0.161	1.832	0.828	0.561	1.918	0.784	0.605	NaN	NaN	NaN	1.866	0.482	0.566	1.876	0.388	0.574	NaN	NaN	NaN	1.907	0.067	0.518
621	3.105	2.052	0.904	0.431	1.844	0.85	0.292	1.937	0.814	0.232	2.02	0.651	0.2	2.004	0.519	0.219	2.033	0.432	0.205	2.116	0.296	0.166	2.155	0.123	0.216	2.079	0.033	0.16	1.831	0.828	0.562	1.917	0.784	0.605	NaN	NaN	NaN	1.866	0.483	0.566	1.876	0.389	0.574	NaN	NaN	NaN	1.907	0.067	0.518
622	3.11	2.051	0.904	0.432	1.844	0.851	0.292	1.937	0.815	0.232	2.019	0.651	0.201	2.003	0.519	0.22	2.031	0.432	0.206	2.114	0.296	0.166	2.149	0.121	0.214	2.074	0.033	0.159	1.83	0.829	0.562	1.916	0.784	0.605	NaN	NaN	NaN	1.866	0.483	0.567	1.876	0.389	0.575	NaN	NaN	NaN	1.907	0.067	0.518
623	3.115	2.05	0.905	0.433	1.843	0.852	0.292	1.936	0.816	0.232	2.018	0.652	0.201	2.002	0.52	0.22	2.028	0.433	0.205	2.111	0.296	0.165	2.146	0.121	0.214	2.069	0.033	0.158	1.829	0.829	0.562	1.915	0.784	0.606	NaN	NaN	NaN	1.867	0.483	0.567	1.877	0.389	0.575	NaN	NaN	NaN	1.907	0.067	0.518
624	3.12	2.049	0.905	0.433	1.842	0.852	0.293	1.936	0.816	0.232	2.017	0.653	0.201	2.001	0.521	0.221	2.026	0.434	0.205	2.109	0.296	0.164	2.143	0.121	0.213	2.063	0.033	0.157	1.828	0.829	0.562	1.914	0.785	0.606	NaN	NaN	NaN	1.867	0.482	0.567	1.878	0.389	0.575	NaN	NaN	NaN	1.907	0.067	0.518
625	3.125	2.048	0.905	0.434	1.841	0.853	0.293	1.935	0.816	0.232	2.016	0.653	0.202	2	0.521	0.221	2.026	0.434	0.206	2.105	0.294	0.163	2.138	0.119	0.212	2.057	0.033	0.156	1.827	0.83	0.562	1.914	0.786	0.607	NaN	NaN	NaN	1.867	0.482	0.567	1.879	0.389	0.576	NaN	NaN	NaN	1.907	0.067	0.518
626	3.13	2.047	0.906	0.435	1.84	0.853	0.294	1.934	0.817	0.233	2.015	0.654	0.203	1.999	0.522	0.221	2.025	0.435	0.207	2.102	0.294	0.164	2.133	0.119	0.212	2.051	0.032	0.155	1.826	0.83	0.562	1.915	0.788	0.609	NaN	NaN	NaN	1.867	0.482	0.567	1.879	0.389	0.576	NaN	NaN	NaN	1.908	0.067	0.518
627	3.135	2.047	0.906	0.435	1.84	0.854	0.294	1.933	0.818	0.233	2.014	0.654	0.203	1.997	0.522	0.222	2.022	0.435	0.207	2.099	0.295	0.163	2.128	0.118	0.212	2.046	0.031	0.154	1.825	0.83	0.562	1.913	0.788	0.609	NaN	NaN	NaN	1.867	0.482	0.567	1.88	0.389	0.576	NaN	NaN	NaN	1.908	0.067	0.518
628	3.14	2.046	0.907	0.436	1.839	0.855	0.295	1.933	0.819	0.234	2.013	0.654	0.203	1.996	0.522	0.222	2.021	0.435	0.207	2.096	0.294	0.163	2.123	0.117	0.211	2.039	0.031	0.153	1.824	0.831	0.563	1.913	0.788	0.609	NaN	NaN	NaN	1.867	0.482	0.567	1.88	0.389	0.576	NaN	NaN	NaN	1.908	0.067	0.518
629	3.145	2.045	0.907	0.437	1.838	0.855	0.295	1.932	0.82	0.234	2.013	0.655	0.204	1.995	0.523	0.222	2.02	0.436	0.208	2.093	0.294	0.163	2.117	0.115	0.208	2.031	0.032	0.152	1.823	0.831	0.563	1.911	0.788	0.609	NaN	NaN	NaN	1.867	0.482	0.567	1.88	0.389	0.576	NaN	NaN	NaN	1.908	0.067	0.518
630	3.15	2.044	0.908	0.437	1.838	0.856	0.295	1.932	0.82	0.235	2.013	0.656	0.205	1.993	0.523	0.223	2.019	0.436	0.209	2.09	0.293	0.164	2.112	0.115	0.207	2.019	0.034	0.151	1.822	0.831	0.563	1.909	0.788	0.609	NaN	NaN	NaN	1.868	0.482	0.567	1.88	0.389	0.576	NaN	NaN	NaN	1.908	0.067	0.518
631	3.155	2.044	0.908	0.438	1.837	0.857	0.295	1.931	0.82	0.236	2.011	0.657	0.206	1.992	0.523	0.223	2.016	0.436	0.209	2.087	0.293	0.164	2.106	0.113	0.206	2.012	0.034	0.15	1.821	0.831	0.563	1.908	0.788	0.609	NaN	NaN	NaN	1.868	0.482	0.567	1.881	0.39	0.576	NaN	NaN	NaN	1.908	0.067	0.518
632	3.16	2.042	0.908	0.438	1.837	0.857	0.296	1.93	0.821	0.236	2.01	0.657	0.206	1.99	0.523	0.223	2.014	0.435	0.21	2.084	0.293	0.163	2.1	0.112	0.206	2.005	0.034	0.149	1.82	0.831	0.563	1.907	0.788	0.609	NaN	NaN	NaN	1.868	0.482	0.567	1.881	0.39	0.577	NaN	NaN	NaN	1.908	0.067	0.518
633	3.165	2.042	0.908	0.439	1.836	0.857	0.296	1.929	0.821	0.236	2.009	0.658	0.206	1.989	0.523	0.224	2.011	0.435	0.21	2.08	0.292	0.163	2.095	0.112	0.206	1.998	0.034	0.149	1.819	0.832	0.563	1.906	0.788	0.609	NaN	NaN	NaN	1.868	0.482	0.567	1.881	0.39	0.577	NaN	NaN	NaN	1.908	0.067	0.518
634	3.17	2.041	0.908	0.44	1.835	0.858	0.296	1.929	0.821	0.236	2.007	0.658	0.206	1.987	0.523	0.224	2.009	0.435	0.21	2.076	0.291	0.163	2.089	0.111	0.205	1.992	0.034	0.148	1.818	0.832	0.563	1.905	0.788	0.609	NaN	NaN	NaN	1.868	0.482	0.568	1.882	0.389	0.577	NaN	NaN	NaN	1.908	0.067	0.518
635	3.175	2.04	0.908	0.44	1.835	0.858	0.296	1.928	0.822	0.236	2.006	0.658	0.206	1.985	0.524	0.225	2.007	0.435	0.211	2.071	0.291	0.163	2.083	0.109	0.204	1.985	0.034	0.148	1.818	0.832	0.564	1.904	0.788	0.609	NaN	NaN	NaN	1.868	0.482	0.568	1.882	0.389	0.577	NaN	NaN	NaN	1.908	0.067	0.518
636	3.18	2.039	0.908	0.44	1.834	0.859	0.296	1.927	0.823	0.236	2.005	0.658	0.206	1.984	0.524	0.225	2.004	0.436	0.211	2.068	0.29	0.163	2.077	0.109	0.204	1.978	0.034	0.147	1.816	0.832	0.565	1.904	0.788	0.609	NaN	NaN	NaN	1.868	0.482	0.568	1.883	0.389	0.577	NaN	NaN	NaN	1.908	0.067	0.518
637	3.185	2.038	0.907	0.441	1.834	0.859	0.297	1.927	0.823	0.237	2.003	0.659	0.206	1.982	0.524	0.225	2.002	0.436	0.211	2.064	0.289	0.164	2.071	0.108	0.204	1.971	0.034	0.147	1.815	0.832	0.565	1.903	0.788	0.609	NaN	NaN	NaN	1.869	0.482	0.568	1.883	0.389	0.577	NaN	NaN	NaN	1.908	0.067	0.518
638	3.19	2.036	0.905	0.441	1.833	0.86	0.297	1.926	0.823	0.237	2.001	0.658	0.206	1.981	0.524	0.225	1.999	0.436	0.211	2.06	0.288	0.163	2.065	0.107	0.204	1.964	0.034	0.146	1.814	0.833	0.566	1.902	0.788	0.609	NaN	NaN	NaN	1.869	0.483	0.568	1.883	0.39	0.577	NaN	NaN	NaN	1.908	0.067	0.518
639	3.195	2.037	0.908	0.442	1.833	0.86	0.297	1.925	0.824	0.237	1.999	0.658	0.206	1.978	0.524	0.226	1.996	0.435	0.211	2.056	0.288	0.163	2.059	0.106	0.203	1.957	0.034	0.146	1.813	0.833	0.566	1.901	0.788	0.61	NaN	NaN	NaN	1.87	0.483	0.569	1.884	0.39	0.578	NaN	NaN	NaN	1.908	0.067	0.518
640	3.2	2.036	0.908	0.442	1.832	0.86	0.297	1.925	0.824	0.237	1.998	0.658	0.206	1.975	0.524	0.226	1.991	0.435	0.211	2.051	0.288	0.163	2.053	0.106	0.204	1.95	0.034	0.146	1.812	0.833	0.566	1.9	0.788	0.61	NaN	NaN	NaN	1.87	0.483	0.57	1.884	0.39	0.578	NaN	NaN	NaN	1.908	0.067	0.518
641	3.205	2.035	0.909	0.443	1.832	0.861	0.297	1.924	0.825	0.237	1.996	0.658	0.207	1.972	0.524	0.227	1.988	0.435	0.211	2.046	0.287	0.163	2.047	0.105	0.204	1.943	0.034	0.145	1.811	0.833	0.566	1.899	0.788	0.61	NaN	NaN	NaN	1.87	0.483	0.571	1.884	0.39	0.579	NaN	NaN	NaN	1.908	0.067	0.518
642	3.21	2.035	0.909	0.443	1.831	0.861	0.297	1.923	0.825	0.237	1.995	0.658	0.207	1.97	0.524	0.226	1.985	0.436	0.211	2.042	0.286	0.163	2.04	0.104	0.203	1.936	0.034	0.145	1.811	0.833	0.566	1.898	0.788	0.61	NaN	NaN	NaN	1.87	0.484	0.571	1.885	0.39	0.579	NaN	NaN	NaN	1.908	0.067	0.518
643	3.215	2.034	0.909	0.444	1.831	0.861	0.297	1.922	0.825	0.237	1.993	0.658	0.207	1.967	0.524	0.226	1.981	0.436	0.211	2.039	0.285	0.164	2.033	0.102	0.203	1.929	0.034	0.145	1.81	0.834	0.566	1.897	0.788	0.61	NaN	NaN	NaN	1.871	0.484	0.572	1.885	0.39	0.579	NaN	NaN	NaN	1.908	0.067	0.518
644	3.22	2.033	0.909	0.444	1.83	0.862	0.297	1.921	0.825	0.238	1.991	0.658	0.207	1.964	0.524	0.226	1.978	0.436	0.211	2.033	0.285	0.164	2.028	0.102	0.203	1.922	0.035	0.145	1.809	0.834	0.566	1.897	0.788	0.611	NaN	NaN	NaN	1.871	0.484	0.572	1.886	0.39	0.579	NaN	NaN	NaN	1.908	0.067	0.518
645	3.225	2.032	0.909	0.444	1.829	0.862	0.298	1.921	0.826	0.238	1.989	0.658	0.206	1.962	0.523	0.227	1.975	0.435	0.212	2.029	0.285	0.164	2.021	0.102	0.203	1.915	0.035	0.145	1.808	0.834	0.566	1.897	0.789	0.612	NaN	NaN	NaN	1.871	0.484	0.572	1.886	0.39	0.58	NaN	NaN	NaN	1.908	0.067	0.518
646	3.23	2.032	0.909	0.445	1.829	0.862	0.298	1.92	0.826	0.238	1.987	0.658	0.206	1.959	0.523	0.227	1.972	0.435	0.211	2.024	0.284	0.165	2.014	0.102	0.203	1.908	0.035	0.145	1.807	0.834	0.566	1.896	0.79	0.613	NaN	NaN	NaN	1.872	0.484	0.572	1.886	0.39	0.58	NaN	NaN	NaN	1.908	0.067	0.518
647	3.235	2.031	0.909	0.445	1.828	0.862	0.298	1.919	0.826	0.238	1.985	0.658	0.206	1.956	0.524	0.227	1.969	0.436	0.211	2.019	0.283	0.165	2.007	0.101	0.203	1.901	0.035	0.145	1.806	0.834	0.566	1.895	0.79	0.613	NaN	NaN	NaN	1.872	0.484	0.572	1.887	0.39	0.58	NaN	NaN	NaN	1.908	0.067	0.518
648	3.24	2.03	0.909	0.446	1.828	0.863	0.298	1.918	0.826	0.238	1.983	0.657	0.206	1.954	0.524	0.227	1.966	0.436	0.213	2.015	0.283	0.165	2	0.1	0.202	1.894	0.036	0.146	1.805	0.834	0.566	1.896	0.792	0.614	NaN	NaN	NaN	1.872	0.484	0.572	1.887	0.39	0.58	NaN	NaN	NaN	1.908	0.067	0.518
649	3.245	2.029	0.909	0.446	1.827	0.863	0.298	1.917	0.826	0.238	1.98	0.657	0.206	1.95	0.523	0.227	1.962	0.435	0.212	2.01	0.282	0.165	1.993	0.099	0.202	1.887	0.036	0.146	1.804	0.834	0.567	1.896	0.792	0.614	NaN	NaN	NaN	1.872	0.484	0.572	1.887	0.39	0.58	NaN	NaN	NaN	1.908	0.067	0.518
650	3.25	2.029	0.909	0.446	1.826	0.863	0.298	1.916	0.826	0.239	1.978	0.657	0.206	1.947	0.523	0.227	1.957	0.434	0.212	2.006	0.282	0.165	1.987	0.098	0.202	1.88	0.036	0.146	1.803	0.834	0.567	1.895	0.792	0.614	NaN	NaN	NaN	1.872	0.483	0.572	1.888	0.39	0.581	NaN	NaN	NaN	1.908	0.067	0.518
651	3.255	2.028	0.909	0.446	1.826	0.864	0.298	1.915	0.826	0.241	1.975	0.657	0.206	1.944	0.523	0.228	1.954	0.435	0.212	2.001	0.281	0.166	1.98	0.098	0.203	1.872	0.036	0.146	1.803	0.834	0.567	1.894	0.792	0.614	NaN	NaN	NaN	1.872	0.482	0.571	1.888	0.39	0.581	NaN	NaN	NaN	1.908	0.067	0.518
652	3.26	2.027	0.909	0.447	1.825	0.864	0.298	1.914	0.826	0.242	1.973	0.657	0.206	1.941	0.523	0.228	1.951	0.435	0.214	1.996	0.281	0.166	1.974	0.098	0.203	1.866	0.037	0.147	1.802	0.834	0.567	1.894	0.792	0.614	NaN	NaN	NaN	1.872	0.482	0.572	1.889	0.39	0.581	NaN	NaN	NaN	1.908	0.067	0.518
653	3.265	2.027	0.909	0.447	1.825	0.864	0.298	1.913	0.827	0.242	1.971	0.657	0.206	1.938	0.523	0.228	1.946	0.434	0.214	1.991	0.28	0.166	1.967	0.097	0.203	1.858	0.037	0.147	1.801	0.834	0.567	1.892	0.792	0.614	NaN	NaN	NaN	1.873	0.484	0.573	1.889	0.39	0.581	NaN	NaN	NaN	1.908	0.067	0.518
654	3.27	2.026	0.909	0.448	1.824	0.865	0.298	1.912	0.827	0.241	1.968	0.656	0.205	1.934	0.523	0.228	1.942	0.435	0.214	1.986	0.28	0.167	1.96	0.097	0.203	1.852	0.037	0.147	1.8	0.834	0.567	1.889	0.79	0.612	NaN	NaN	NaN	1.874	0.484	0.573	1.89	0.39	0.581	NaN	NaN	NaN	1.908	0.067	0.518
655	3.275	2.025	0.909	0.448	1.824	0.865	0.298	1.911	0.828	0.24	1.966	0.656	0.206	1.931	0.523	0.228	1.94	0.435	0.215	1.981	0.28	0.167	1.954	0.096	0.203	1.844	0.038	0.148	1.799	0.835	0.568	1.889	0.79	0.613	NaN	NaN	NaN	1.875	0.485	0.574	1.89	0.39	0.582	NaN	NaN	NaN	1.908	0.067	0.518
656	3.28	2.024	0.908	0.448	1.823	0.865	0.298	1.91	0.828	0.24	1.963	0.656	0.206	1.928	0.524	0.228	1.935	0.435	0.215	1.975	0.279	0.167	1.947	0.096	0.203	1.837	0.038	0.148	1.798	0.835	0.568	1.89	0.792	0.614	NaN	NaN	NaN	1.875	0.485	0.574	1.891	0.391	0.582	NaN	NaN	NaN	1.908	0.067	0.518
657	3.285	2.024	0.908	0.448	1.823	0.866	0.298	1.909	0.828	0.241	1.961	0.655	0.206	1.924	0.524	0.229	1.93	0.435	0.215	1.97	0.279	0.167	1.941	0.096	0.204	1.83	0.039	0.149	1.798	0.835	0.568	1.889	0.792	0.614	NaN	NaN	NaN	1.875	0.485	0.574	1.892	0.391	0.582	NaN	NaN	NaN	1.908	0.067	0.518
658	3.29	2.023	0.909	0.449	1.822	0.866	0.298	1.908	0.829	0.241	1.958	0.655	0.206	1.921	0.523	0.229	1.926	0.434	0.215	1.965	0.279	0.167	1.935	0.096	0.204	1.823	0.039	0.15	1.796	0.835	0.568	1.886	0.79	0.613	NaN	NaN	NaN	1.875	0.485	0.575	1.892	0.391	0.582	NaN	NaN	NaN	1.908	0.067	0.518
659	3.295	2.023	0.909	0.449	1.822	0.866	0.299	1.907	0.829	0.241	1.956	0.655	0.206	1.917	0.524	0.229	1.923	0.434	0.215	1.959	0.278	0.167	1.928	0.096	0.205	1.817	0.04	0.151	1.795	0.836	0.568	1.885	0.79	0.612	NaN	NaN	NaN	1.876	0.485	0.575	1.893	0.391	0.583	NaN	NaN	NaN	1.908	0.067	0.518
660	3.3	2.022	0.909	0.449	1.821	0.867	0.299	1.906	0.829	0.241	1.953	0.655	0.206	1.914	0.524	0.229	1.919	0.434	0.216	1.954	0.278	0.168	1.922	0.096	0.205	1.81	0.041	0.151	1.795	0.836	0.568	1.884	0.79	0.612	NaN	NaN	NaN	1.876	0.485	0.575	1.893	0.391	0.583	NaN	NaN	NaN	1.908	0.067	0.518
661	3.305	2.021	0.908	0.45	1.82	0.867	0.299	1.905	0.83	0.241	1.95	0.655	0.206	1.91	0.524	0.229	1.914	0.434	0.215	1.949	0.278	0.168	1.916	0.097	0.206	1.803	0.041	0.152	1.795	0.836	0.568	1.883	0.79	0.613	NaN	NaN	NaN	1.876	0.485	0.575	1.893	0.391	0.583	NaN	NaN	NaN	1.908	0.067	0.518
662	3.31	2.021	0.908	0.45	1.82	0.867	0.299	1.903	0.83	0.241	1.948	0.655	0.206	1.906	0.524	0.229	1.909	0.434	0.215	1.944	0.277	0.168	1.91	0.098	0.206	1.795	0.042	0.153	1.793	0.836	0.568	1.883	0.79	0.613	NaN	NaN	NaN	1.877	0.484	0.575	1.894	0.391	0.583	NaN	NaN	NaN	1.908	0.067	0.518
663	3.315	2.02	0.908	0.45	1.819	0.868	0.299	1.902	0.83	0.241	1.945	0.654	0.207	1.903	0.525	0.23	1.905	0.435	0.215	1.939	0.277	0.168	1.904	0.098	0.206	1.788	0.043	0.154	1.792	0.837	0.568	1.881	0.79	0.613	NaN	NaN	NaN	1.877	0.484	0.576	1.895	0.391	0.583	NaN	NaN	NaN	1.908	0.067	0.518
664	3.32	2.019	0.908	0.45	1.818	0.868	0.299	1.901	0.83	0.241	1.942	0.655	0.207	1.9	0.526	0.23	1.901	0.435	0.215	1.933	0.277	0.168	1.897	0.098	0.207	1.781	0.044	0.155	1.791	0.837	0.568	1.88	0.79	0.613	NaN	NaN	NaN	1.877	0.484	0.576	1.895	0.391	0.583	NaN	NaN	NaN	1.908	0.067	0.518
665	3.325	2.018	0.908	0.45	1.817	0.869	0.299	1.9	0.83	0.241	1.939	0.654	0.207	1.896	0.526	0.23	1.896	0.435	0.215	1.928	0.277	0.168	1.891	0.098	0.207	1.775	0.044	0.156	1.791	0.836	0.568	1.88	0.79	0.613	NaN	NaN	NaN	1.877	0.484	0.576	1.896	0.391	0.583	NaN	NaN	NaN	1.908	0.067	0.518
666	3.33	2.017	0.908	0.451	1.816	0.869	0.298	1.899	0.831	0.241	1.937	0.654	0.207	1.892	0.526	0.23	1.892	0.434	0.215	1.922	0.277	0.168	1.884	0.097	0.206	1.768	0.045	0.157	1.79	0.837	0.569	1.879	0.79	0.613	NaN	NaN	NaN	1.877	0.484	0.576	1.896	0.391	0.583	NaN	NaN	NaN	1.908	0.067	0.518
667	3.335	2.017	0.908	0.451	1.815	0.87	0.298	1.898	0.831	0.241	1.934	0.654	0.207	1.888	0.526	0.23	1.888	0.435	0.215	1.917	0.277	0.168	1.878	0.097	0.206	1.761	0.045	0.158	1.788	0.837	0.569	1.878	0.79	0.613	NaN	NaN	NaN	1.877	0.484	0.577	1.897	0.391	0.583	NaN	NaN	NaN	1.908	0.067	0.518
668	3.34	2.016	0.907	0.451	1.814	0.87	0.298	1.896	0.831	0.241	1.931	0.654	0.207	1.885	0.526	0.23	1.884	0.436	0.215	1.911	0.277	0.167	1.871	0.097	0.206	1.754	0.046	0.159	1.788	0.837	0.569	1.877	0.79	0.613	NaN	NaN	NaN	1.877	0.484	0.576	1.897	0.391	0.583	NaN	NaN	NaN	1.908	0.067	0.518
669	3.345	2.015	0.907	0.452	1.813	0.87	0.299	1.895	0.831	0.241	1.928	0.654	0.207	1.881	0.527	0.23	1.879	0.436	0.215	1.906	0.277	0.167	1.865	0.097	0.206	1.747	0.047	0.16	1.787	0.837	0.569	1.876	0.79	0.613	NaN	NaN	NaN	1.877	0.483	0.576	1.898	0.391	0.583	NaN	NaN	NaN	1.908	0.067	0.518
670	3.35	2.014	0.906	0.451	1.812	0.87	0.299	1.894	0.832	0.241	1.925	0.654	0.206	1.878	0.527	0.23	1.875	0.436	0.215	1.901	0.277	0.167	1.859	0.097	0.207	1.74	0.047	0.162	1.786	0.837	0.569	1.875	0.79	0.613	NaN	NaN	NaN	1.878	0.484	0.577	1.898	0.391	0.584	NaN	NaN	NaN	1.908	0.067	0.518
671	3.355	2.012	0.904	0.451	1.811	0.871	0.299	1.892	0.832	0.242	1.922	0.653	0.206	1.874	0.527	0.23	1.871	0.436	0.215	1.896	0.277	0.167	1.853	0.098	0.208	1.733	0.048	0.163	1.785	0.838	0.569	1.874	0.79	0.614	NaN	NaN	NaN	1.879	0.484	0.578	1.899	0.391	0.584	NaN	NaN	NaN	1.908	0.067	0.518
672	3.36	2.012	0.904	0.451	1.81	0.871	0.299	1.891	0.832	0.242	1.92	0.653	0.206	1.871	0.527	0.229	1.867	0.436	0.215	1.89	0.277	0.167	1.847	0.098	0.208	1.727	0.049	0.164	1.784	0.838	0.569	1.873	0.79	0.614	NaN	NaN	NaN	1.879	0.485	0.578	1.9	0.391	0.584	NaN	NaN	NaN	1.908	0.067	0.518
673	3.365	2.012	0.905	0.452	1.809	0.871	0.299	1.889	0.832	0.242	1.917	0.653	0.205	1.867	0.527	0.229	1.863	0.437	0.215	1.885	0.278	0.167	1.842	0.098	0.208	1.72	0.049	0.165	1.784	0.838	0.569	1.872	0.79	0.614	NaN	NaN	NaN	1.88	0.485	0.579	1.9	0.391	0.584	NaN	NaN	NaN	1.909	0.067	0.518
674	3.37	2.01	0.904	0.452	1.808	0.871	0.299	1.887	0.831	0.242	1.914	0.653	0.205	1.863	0.527	0.23	1.858	0.437	0.215	1.88	0.278	0.167	1.835	0.098	0.208	1.713	0.05	0.165	1.783	0.838	0.569	1.872	0.791	0.615	NaN	NaN	NaN	1.881	0.485	0.579	1.9	0.392	0.584	NaN	NaN	NaN	1.909	0.067	0.518
675	3.375	2.009	0.902	0.451	1.807	0.872	0.299	1.885	0.83	0.242	1.911	0.653	0.205	1.86	0.528	0.23	1.854	0.437	0.215	1.875	0.278	0.167	1.829	0.099	0.207	1.707	0.051	0.166	1.781	0.839	0.569	1.871	0.79	0.614	NaN	NaN	NaN	1.881	0.485	0.579	1.901	0.392	0.584	NaN	NaN	NaN	1.909	0.067	0.518
676	3.38	2.008	0.901	0.451	1.806	0.872	0.299	1.884	0.83	0.242	1.908	0.653	0.205	1.857	0.528	0.229	1.85	0.437	0.215	1.87	0.278	0.166	1.823	0.098	0.208	1.7	0.051	0.167	1.78	0.839	0.569	1.87	0.791	0.615	NaN	NaN	NaN	1.881	0.485	0.579	1.901	0.392	0.584	NaN	NaN	NaN	1.909	0.067	0.518
677	3.385	2.007	0.901	0.451	1.804	0.872	0.3	1.883	0.83	0.242	1.906	0.653	0.205	1.854	0.528	0.229	1.847	0.438	0.215	1.865	0.278	0.166	1.818	0.099	0.208	1.694	0.052	0.168	1.78	0.839	0.569	1.87	0.791	0.616	NaN	NaN	NaN	1.881	0.485	0.579	1.901	0.392	0.584	NaN	NaN	NaN	1.909	0.067	0.518
678	3.39	2.006	0.901	0.451	1.803	0.872	0.3	1.881	0.83	0.242	1.903	0.653	0.205	1.85	0.529	0.229	1.842	0.437	0.215	1.861	0.278	0.166	1.812	0.099	0.207	1.688	0.053	0.168	1.779	0.839	0.57	1.869	0.792	0.616	NaN	NaN	NaN	1.881	0.485	0.579	1.902	0.392	0.585	NaN	NaN	NaN	1.909	0.067	0.518
679	3.395	2.005	0.9	0.451	1.802	0.872	0.3	1.88	0.831	0.242	1.901	0.653	0.205	1.846	0.528	0.229	1.838	0.438	0.214	1.856	0.278	0.165	1.807	0.099	0.208	1.682	0.053	0.169	1.778	0.839	0.57	1.868	0.791	0.616	NaN	NaN	NaN	1.881	0.485	0.58	1.902	0.392	0.585	NaN	NaN	NaN	1.909	0.067	0.518
680	3.4	2.004	0.9	0.451	1.801	0.873	0.3	1.879	0.831	0.242	1.898	0.653	0.205	1.843	0.528	0.229	1.835	0.438	0.214	1.851	0.278	0.165	1.803	0.1	0.208	1.676	0.054	0.169	1.777	0.839	0.57	1.867	0.79	0.615	NaN	NaN	NaN	1.881	0.485	0.58	1.903	0.392	0.585	NaN	NaN	NaN	1.909	0.067	0.518
681	3.405	2.003	0.899	0.45	1.8	0.873	0.3	1.877	0.831	0.242	1.896	0.653	0.205	1.84	0.529	0.229	1.831	0.438	0.214	1.846	0.278	0.165	1.797	0.1	0.208	1.67	0.056	0.17	1.777	0.84	0.571	1.865	0.79	0.615	NaN	NaN	NaN	1.881	0.485	0.58	1.903	0.391	0.585	NaN	NaN	NaN	1.909	0.067	0.518
682	3.41	2.003	0.899	0.45	1.798	0.873	0.3	1.876	0.831	0.242	1.893	0.653	0.204	1.837	0.529	0.229	1.827	0.438	0.214	1.841	0.279	0.165	1.792	0.101	0.208	1.664	0.056	0.17	1.776	0.84	0.571	1.866	0.791	0.616	NaN	NaN	NaN	1.881	0.485	0.58	1.903	0.392	0.585	NaN	NaN	NaN	1.909	0.067	0.518
683	3.415	2.001	0.898	0.451	1.797	0.873	0.3	1.875	0.831	0.242	1.89	0.652	0.204	1.834	0.529	0.229	1.824	0.438	0.214	1.837	0.279	0.165	1.787	0.102	0.208	1.658	0.057	0.17	1.774	0.84	0.571	1.867	0.793	0.617	NaN	NaN	NaN	1.881	0.485	0.58	1.904	0.392	0.585	NaN	NaN	NaN	1.909	0.067	0.518
684	3.42	2.001	0.897	0.451	1.796	0.873	0.301	1.873	0.831	0.242	1.888	0.652	0.203	1.831	0.529	0.229	1.82	0.438	0.214	1.832	0.279	0.164	1.781	0.101	0.207	1.653	0.058	0.17	1.775	0.841	0.573	1.866	0.793	0.618	NaN	NaN	NaN	1.882	0.485	0.58	1.904	0.392	0.585	NaN	NaN	NaN	1.909	0.067	0.518
685	3.425	2	0.897	0.45	1.794	0.873	0.301	1.871	0.83	0.242	1.885	0.652	0.204	1.828	0.529	0.229	1.816	0.438	0.214	1.827	0.279	0.164	1.775	0.102	0.206	1.647	0.059	0.17	1.774	0.841	0.573	1.865	0.793	0.618	NaN	NaN	NaN	1.881	0.485	0.58	1.904	0.392	0.585	NaN	NaN	NaN	1.909	0.067	0.518
686	3.43	1.999	0.896	0.45	1.793	0.873	0.301	1.869	0.83	0.242	1.883	0.652	0.204	1.825	0.529	0.229	1.813	0.438	0.214	1.823	0.279	0.163	1.77	0.102	0.206	1.642	0.06	0.17	1.772	0.841	0.573	1.862	0.791	0.617	NaN	NaN	NaN	1.881	0.485	0.58	1.904	0.392	0.585	NaN	NaN	NaN	1.909	0.067	0.518
687	3.435	1.998	0.895	0.45	1.792	0.873	0.301	1.868	0.83	0.242	1.881	0.652	0.204	1.822	0.529	0.229	1.809	0.439	0.213	1.818	0.279	0.163	1.765	0.101	0.204	1.636	0.061	0.169	1.771	0.841	0.573	1.86	0.79	0.616	NaN	NaN	NaN	1.881	0.485	0.58	1.904	0.392	0.585	NaN	NaN	NaN	1.909	0.067	0.518
688	3.44	1.997	0.895	0.45	1.791	0.873	0.301	1.866	0.829	0.243	1.878	0.652	0.204	1.819	0.529	0.229	1.806	0.439	0.213	1.814	0.279	0.163	1.76	0.102	0.204	1.631	0.062	0.169	1.769	0.841	0.573	1.86	0.79	0.617	NaN	NaN	NaN	1.881	0.485	0.58	1.904	0.392	0.585	NaN	NaN	NaN	1.909	0.067	0.518
689	3.445	1.996	0.894	0.45	1.79	0.873	0.301	1.865	0.829	0.243	1.876	0.651	0.203	1.816	0.529	0.229	1.802	0.438	0.213	1.81	0.279	0.162	1.755	0.103	0.204	1.627	0.063	0.169	1.768	0.841	0.573	1.859	0.79	0.617	NaN	NaN	NaN	1.881	0.485	0.58	1.904	0.392	0.585	NaN	NaN	NaN	1.908	0.067	0.518
690	3.45	1.995	0.894	0.45	1.788	0.873	0.301	1.863	0.829	0.243	1.874	0.651	0.203	1.813	0.529	0.229	1.799	0.438	0.213	1.806	0.28	0.162	1.751	0.104	0.204	1.622	0.063	0.169	1.767	0.841	0.573	1.858	0.79	0.616	NaN	NaN	NaN	1.881	0.485	0.58	1.904	0.392	0.585	NaN	NaN	NaN	1.908	0.067	0.518
691	3.455	1.994	0.893	0.45	1.787	0.872	0.302	1.862	0.829	0.243	1.871	0.65	0.203	1.81	0.529	0.229	1.796	0.439	0.213	1.802	0.28	0.162	1.746	0.104	0.203	1.617	0.064	0.168	1.766	0.841	0.574	1.857	0.79	0.616	NaN	NaN	NaN	1.881	0.485	0.58	1.904	0.392	0.585	NaN	NaN	NaN	1.908	0.067	0.518
692	3.46	1.994	0.893	0.449	1.785	0.872	0.302	1.86	0.828	0.243	1.87	0.65	0.203	1.808	0.529	0.228	1.793	0.439	0.213	1.798	0.28	0.162	1.742	0.104	0.203	1.613	0.065	0.168	1.765	0.841	0.574	1.856	0.79	0.616	NaN	NaN	NaN	1.88	0.485	0.58	1.904	0.392	0.585	NaN	NaN	NaN	1.908	0.067	0.518
693	3.465	1.993	0.892	0.449	1.784	0.872	0.302	1.857	0.827	0.243	1.867	0.65	0.203	1.805	0.528	0.228	1.79	0.439	0.213	1.794	0.28	0.161	1.738	0.104	0.202	1.61	0.065	0.167	1.765	0.842	0.574	1.855	0.79	0.616	NaN	NaN	NaN	1.88	0.485	0.58	1.904	0.392	0.585	NaN	NaN	NaN	1.908	0.067	0.518
694	3.47	1.992	0.891	0.449	1.782	0.872	0.302	1.856	0.826	0.243	1.865	0.65	0.203	1.803	0.528	0.228	1.787	0.438	0.213	1.791	0.28	0.161	1.732	0.104	0.202	1.605	0.065	0.167	1.763	0.842	0.575	1.854	0.79	0.616	NaN	NaN	NaN	1.88	0.484	0.58	1.904	0.392	0.585	NaN	NaN	NaN	1.908	0.067	0.518
695	3.475	1.991	0.89	0.449	1.781	0.871	0.303	1.854	0.826	0.243	1.863	0.649	0.203	1.8	0.527	0.228	1.784	0.439	0.213	1.787	0.279	0.16	1.728	0.104	0.201	1.598	0.067	0.166	1.762	0.842	0.575	1.853	0.79	0.616	NaN	NaN	NaN	1.879	0.484	0.58	1.904	0.392	0.585	NaN	NaN	NaN	1.908	0.067	0.518
696	3.48	1.99	0.89	0.448	1.779	0.871	0.303	1.853	0.826	0.243	1.861	0.648	0.204	1.798	0.527	0.228	1.781	0.439	0.212	1.783	0.279	0.16	1.724	0.105	0.201	1.593	0.068	0.165	1.762	0.842	0.576	1.852	0.79	0.616	NaN	NaN	NaN	1.878	0.484	0.58	1.904	0.392	0.585	NaN	NaN	NaN	1.908	0.067	0.518
697	3.485	1.989	0.889	0.448	1.778	0.871	0.303	1.851	0.826	0.243	1.859	0.648	0.204	1.796	0.528	0.228	1.779	0.439	0.212	1.78	0.28	0.159	1.72	0.105	0.201	1.589	0.069	0.165	1.761	0.842	0.576	1.852	0.79	0.616	NaN	NaN	NaN	1.878	0.484	0.581	1.904	0.392	0.585	NaN	NaN	NaN	1.908	0.067	0.518
698	3.49	1.988	0.889	0.448	1.777	0.871	0.303	1.849	0.825	0.243	1.857	0.647	0.203	1.793	0.527	0.228	1.776	0.439	0.212	1.777	0.28	0.159	1.715	0.105	0.2	1.584	0.069	0.165	1.76	0.843	0.576	1.851	0.79	0.616	NaN	NaN	NaN	1.878	0.484	0.581	1.904	0.392	0.585	NaN	NaN	NaN	1.908	0.067	0.518
699	3.495	1.987	0.888	0.447	1.775	0.871	0.304	1.847	0.824	0.243	1.855	0.647	0.203	1.791	0.527	0.229	1.773	0.438	0.212	1.773	0.28	0.159	1.711	0.105	0.199	1.58	0.07	0.164	1.759	0.843	0.577	1.85	0.79	0.616	NaN	NaN	NaN	1.877	0.484	0.581	1.904	0.392	0.585	NaN	NaN	NaN	1.908	0.067	0.518
700	3.5	1.986	0.887	0.447	1.773	0.87	0.304	1.845	0.824	0.243	1.853	0.646	0.203	1.789	0.526	0.229	1.771	0.437	0.212	1.77	0.279	0.159	1.707	0.105	0.198	1.576	0.071	0.164	1.759	0.843	0.577	1.849	0.79	0.616	NaN	NaN	NaN	1.877	0.484	0.581	1.904	0.392	0.585	NaN	NaN	NaN	1.908	0.067	0.518
701	3.505	1.985	0.887	0.447	1.772	0.87	0.304	1.844	0.823	0.244	1.852	0.646	0.203	1.787	0.526	0.229	1.768	0.438	0.212	1.767	0.28	0.158	1.703	0.104	0.197	1.571	0.072	0.163	1.757	0.843	0.578	1.848	0.79	0.616	NaN	NaN	NaN	1.877	0.484	0.581	1.904	0.392	0.585	NaN	NaN	NaN	1.908	0.067	0.518
702	3.51	1.984	0.886	0.447	1.771	0.869	0.304	1.843	0.823	0.244	1.85	0.645	0.203	1.785	0.526	0.229	1.766	0.438	0.212	1.764	0.279	0.158	1.698	0.104	0.197	1.567	0.072	0.163	1.756	0.843	0.578	1.847	0.79	0.616	NaN	NaN	NaN	1.877	0.484	0.582	1.904	0.392	0.585	NaN	NaN	NaN	1.908	0.067	0.518
703	3.515	1.983	0.886	0.447	1.769	0.869	0.304	1.841	0.822	0.243	1.848	0.644	0.203	1.783	0.526	0.229	1.764	0.437	0.212	1.761	0.279	0.158	1.695	0.105	0.197	1.563	0.072	0.163	1.756	0.843	0.578	1.846	0.79	0.616	NaN	NaN	NaN	1.876	0.484	0.581	1.903	0.392	0.585	NaN	NaN	NaN	1.908	0.067	0.518
704	3.52	1.982	0.885	0.446	1.768	0.869	0.304	1.84	0.821	0.243	1.846	0.643	0.203	1.781	0.525	0.229	1.761	0.436	0.212	1.758	0.278	0.158	1.692	0.106	0.196	1.56	0.073	0.163	1.754	0.843	0.578	1.845	0.79	0.616	NaN	NaN	NaN	1.876	0.485	0.582	1.903	0.392	0.585	NaN	NaN	NaN	1.908	0.067	0.518
705	3.525	1.981	0.885	0.446	1.766	0.868	0.305	1.838	0.821	0.243	1.845	0.643	0.203	1.779	0.525	0.229	1.759	0.436	0.212	1.754	0.278	0.157	1.688	0.105	0.196	1.556	0.073	0.163	1.753	0.843	0.578	1.844	0.79	0.616	NaN	NaN	NaN	1.875	0.484	0.581	1.902	0.392	0.585	NaN	NaN	NaN	1.908	0.067	0.518
706	3.53	1.98	0.884	0.446	1.764	0.868	0.305	1.836	0.82	0.243	1.843	0.642	0.203	1.777	0.524	0.229	1.757	0.436	0.212	1.752	0.278	0.157	1.684	0.105	0.196	1.552	0.073	0.162	1.752	0.843	0.578	1.843	0.79	0.616	NaN	NaN	NaN	1.874	0.484	0.581	1.902	0.392	0.585	NaN	NaN	NaN	1.908	0.067	0.518
707	3.535	1.978	0.884	0.445	1.763	0.867	0.305	1.835	0.82	0.243	1.842	0.642	0.203	1.775	0.523	0.229	1.755	0.436	0.212	1.749	0.278	0.157	1.681	0.105	0.196	1.549	0.073	0.162	1.751	0.843	0.578	1.842	0.79	0.616	NaN	NaN	NaN	1.873	0.484	0.581	1.902	0.392	0.585	NaN	NaN	NaN	1.908	0.067	0.518
708	3.54	1.978	0.883	0.445	1.761	0.867	0.305	1.834	0.819	0.243	1.84	0.641	0.204	1.773	0.523	0.229	1.752	0.436	0.212	1.746	0.278	0.157	1.678	0.105	0.195	1.546	0.073	0.162	1.751	0.844	0.579	1.841	0.79	0.616	NaN	NaN	NaN	1.873	0.484	0.581	1.901	0.392	0.585	NaN	NaN	NaN	1.908	0.067	0.518
709	3.545	1.976	0.882	0.445	1.76	0.867	0.305	1.832	0.818	0.244	1.839	0.64	0.204	1.771	0.523	0.229	1.75	0.435	0.212	1.743	0.277	0.157	1.675	0.104	0.195	1.543	0.073	0.162	1.751	0.844	0.579	1.84	0.79	0.616	NaN	NaN	NaN	1.872	0.484	0.581	1.901	0.392	0.585	NaN	NaN	NaN	1.908	0.067	0.518
710	3.55	1.975	0.882	0.444	1.759	0.866	0.305	1.83	0.817	0.244	1.838	0.64	0.204	1.77	0.522	0.229	1.748	0.435	0.212	1.741	0.277	0.157	1.672	0.104	0.195	1.539	0.073	0.162	1.75	0.844	0.58	1.839	0.789	0.616	NaN	NaN	NaN	1.871	0.484	0.581	1.9	0.392	0.585	NaN	NaN	NaN	1.908	0.067	0.518
711	3.555	1.974	0.881	0.444	1.758	0.866	0.305	1.829	0.817	0.243	1.837	0.639	0.205	1.768	0.521	0.229	1.746	0.435	0.212	1.738	0.277	0.156	1.669	0.104	0.195	1.536	0.073	0.162	1.749	0.844	0.58	1.838	0.789	0.616	NaN	NaN	NaN	1.87	0.484	0.581	1.9	0.393	0.585	NaN	NaN	NaN	1.908	0.067	0.518
712	3.56	1.973	0.881	0.444	1.756	0.866	0.305	1.827	0.816	0.243	1.835	0.638	0.205	1.766	0.521	0.229	1.744	0.434	0.212	1.736	0.277	0.156	1.666	0.104	0.195	1.533	0.073	0.163	1.749	0.844	0.58	1.836	0.789	0.616	NaN	NaN	NaN	1.87	0.484	0.581	1.899	0.393	0.585	NaN	NaN	NaN	1.908	0.067	0.518
713	3.565	1.971	0.88	0.444	1.754	0.865	0.305	1.826	0.816	0.243	1.834	0.637	0.205	1.765	0.521	0.229	1.742	0.434	0.212	1.733	0.276	0.156	1.663	0.103	0.195	1.531	0.072	0.163	1.747	0.844	0.58	1.836	0.789	0.616	NaN	NaN	NaN	1.869	0.484	0.581	1.898	0.393	0.585	NaN	NaN	NaN	1.908	0.067	0.518
714	3.57	1.97	0.88	0.443	1.753	0.865	0.305	1.825	0.815	0.242	1.832	0.636	0.205	1.763	0.52	0.23	1.74	0.433	0.212	1.731	0.275	0.156	1.661	0.103	0.195	1.528	0.072	0.164	1.745	0.843	0.579	1.835	0.789	0.616	NaN	NaN	NaN	1.869	0.484	0.581	1.898	0.393	0.585	NaN	NaN	NaN	1.908	0.067	0.518
715	3.575	1.969	0.879	0.443	1.752	0.864	0.305	1.824	0.814	0.242	1.831	0.636	0.205	1.761	0.519	0.23	1.738	0.432	0.212	1.729	0.275	0.156	1.659	0.104	0.195	1.526	0.072	0.164	1.743	0.843	0.579	1.834	0.79	0.617	NaN	NaN	NaN	1.868	0.485	0.581	1.897	0.393	0.585	NaN	NaN	NaN	1.908	0.067	0.518
716	3.58	1.967	0.879	0.443	1.75	0.864	0.305	1.822	0.813	0.243	1.83	0.635	0.206	1.76	0.519	0.23	1.736	0.432	0.212	1.727	0.275	0.156	1.657	0.103	0.196	1.523	0.071	0.164	1.742	0.843	0.579	1.833	0.79	0.616	NaN	NaN	NaN	1.867	0.485	0.581	1.896	0.393	0.585	NaN	NaN	NaN	1.908	0.067	0.518
717	3.585	1.966	0.878	0.442	1.749	0.864	0.305	1.821	0.812	0.243	1.829	0.634	0.206	1.759	0.519	0.23	1.735	0.432	0.212	1.725	0.274	0.157	1.654	0.102	0.196	1.521	0.07	0.165	1.742	0.843	0.579	1.832	0.79	0.616	NaN	NaN	NaN	1.866	0.485	0.582	1.896	0.393	0.585	NaN	NaN	NaN	1.908	0.067	0.518
718	3.59	1.965	0.878	0.442	1.747	0.863	0.305	1.82	0.813	0.243	1.828	0.634	0.206	1.757	0.518	0.231	1.733	0.431	0.212	1.723	0.274	0.157	1.652	0.101	0.197	1.519	0.07	0.165	1.74	0.843	0.579	1.831	0.79	0.616	NaN	NaN	NaN	1.866	0.486	0.582	1.895	0.393	0.585	NaN	NaN	NaN	1.908	0.067	0.518
719	3.595	1.964	0.877	0.441	1.746	0.863	0.305	1.819	0.812	0.242	1.827	0.633	0.206	1.755	0.517	0.231	1.731	0.43	0.212	1.721	0.273	0.157	1.65	0.101	0.197	1.517	0.069	0.166	1.739	0.843	0.579	1.83	0.79	0.616	NaN	NaN	NaN	1.865	0.485	0.583	1.894	0.393	0.585	NaN	NaN	NaN	1.908	0.067	0.518
720	3.6	1.962	0.877	0.441	1.744	0.862	0.305	1.817	0.811	0.242	1.826	0.632	0.206	1.754	0.516	0.231	1.729	0.429	0.213	1.72	0.273	0.158	1.648	0.1	0.197	1.515	0.069	0.167	1.737	0.843	0.579	1.829	0.79	0.616	NaN	NaN	NaN	1.863	0.485	0.582	1.893	0.392	0.585	NaN	NaN	NaN	1.908	0.067	0.518
721	3.605	1.961	0.876	0.441	1.743	0.862	0.305	1.816	0.81	0.242	1.824	0.631	0.206	1.753	0.516	0.231	1.728	0.429	0.214	1.718	0.272	0.158	1.646	0.099	0.199	1.513	0.068	0.168	1.736	0.843	0.579	1.828	0.79	0.616	NaN	NaN	NaN	1.862	0.485	0.582	1.892	0.392	0.585	NaN	NaN	NaN	1.907	0.067	0.518
722	3.61	1.96	0.876	0.44	1.741	0.862	0.304	1.815	0.81	0.242	1.823	0.63	0.207	1.752	0.515	0.231	1.727	0.428	0.213	1.716	0.271	0.159	1.644	0.099	0.199	1.512	0.067	0.168	1.735	0.843	0.579	1.827	0.789	0.615	NaN	NaN	NaN	1.861	0.485	0.583	1.891	0.392	0.584	NaN	NaN	NaN	1.907	0.067	0.518
723	3.615	1.958	0.875	0.44	1.74	0.861	0.304	1.813	0.809	0.241	1.822	0.63	0.207	1.75	0.515	0.231	1.725	0.428	0.214	1.715	0.271	0.16	1.643	0.098	0.199	1.51	0.066	0.169	1.734	0.843	0.579	1.826	0.789	0.615	NaN	NaN	NaN	1.86	0.485	0.583	1.89	0.393	0.584	NaN	NaN	NaN	1.907	0.067	0.518
724	3.62	1.957	0.875	0.44	1.739	0.861	0.304	1.812	0.808	0.241	1.821	0.629	0.207	1.748	0.513	0.232	1.724	0.427	0.215	1.714	0.27	0.16	1.642	0.098	0.2	1.509	0.065	0.17	1.733	0.843	0.578	1.824	0.79	0.615	NaN	NaN	NaN	1.859	0.485	0.583	1.89	0.393	0.584	NaN	NaN	NaN	1.907	0.067	0.518
725	3.625	1.956	0.875	0.439	1.738	0.86	0.304	1.81	0.808	0.24	1.82	0.628	0.207	1.747	0.513	0.232	1.723	0.426	0.215	1.713	0.269	0.161	1.641	0.097	0.201	1.507	0.064	0.171	1.732	0.843	0.578	1.824	0.79	0.615	NaN	NaN	NaN	1.858	0.485	0.582	1.889	0.393	0.584	NaN	NaN	NaN	1.907	0.067	0.517
726	3.63	1.954	0.874	0.438	1.736	0.86	0.304	1.809	0.807	0.24	1.819	0.627	0.207	1.746	0.512	0.232	1.722	0.426	0.215	1.712	0.268	0.162	1.64	0.096	0.201	1.506	0.063	0.172	1.732	0.843	0.578	1.823	0.79	0.615	NaN	NaN	NaN	1.857	0.485	0.582	1.888	0.393	0.584	NaN	NaN	NaN	1.907	0.067	0.517
727	3.635	1.953	0.874	0.438	1.734	0.859	0.304	1.807	0.806	0.241	1.817	0.626	0.207	1.745	0.512	0.232	1.72	0.425	0.216	1.71	0.267	0.162	1.639	0.094	0.203	1.505	0.062	0.173	1.731	0.843	0.578	1.822	0.79	0.615	NaN	NaN	NaN	1.856	0.484	0.582	1.887	0.393	0.584	NaN	NaN	NaN	1.907	0.067	0.517
728	3.64	1.951	0.873	0.437	1.733	0.859	0.304	1.806	0.805	0.24	1.816	0.626	0.207	1.744	0.511	0.233	1.719	0.424	0.216	1.71	0.267	0.163	1.638	0.094	0.205	1.504	0.06	0.174	1.73	0.843	0.579	1.821	0.79	0.615	NaN	NaN	NaN	1.853	0.483	0.58	1.886	0.393	0.584	NaN	NaN	NaN	1.907	0.067	0.517
729	3.645	1.95	0.873	0.437	1.731	0.859	0.304	1.805	0.805	0.24	1.816	0.625	0.208	1.742	0.51	0.234	1.718	0.424	0.217	1.709	0.266	0.164	1.637	0.094	0.205	1.504	0.059	0.176	1.73	0.844	0.579	1.819	0.79	0.615	NaN	NaN	NaN	1.852	0.483	0.58	1.885	0.393	0.583	NaN	NaN	NaN	1.907	0.067	0.517
730	3.65	1.949	0.873	0.437	1.73	0.859	0.304	1.803	0.805	0.239	1.814	0.624	0.207	1.741	0.51	0.234	1.717	0.423	0.217	1.708	0.265	0.165	1.637	0.093	0.206	1.503	0.057	0.177	1.729	0.844	0.579	1.818	0.79	0.614	NaN	NaN	NaN	1.851	0.483	0.58	1.883	0.392	0.583	NaN	NaN	NaN	1.907	0.067	0.517
731	3.655	1.947	0.872	0.436	1.728	0.858	0.303	1.802	0.804	0.239	1.813	0.623	0.207	1.741	0.509	0.234	1.716	0.422	0.218	1.707	0.264	0.165	1.635	0.091	0.207	1.503	0.056	0.179	1.728	0.844	0.579	1.817	0.789	0.614	NaN	NaN	NaN	1.851	0.484	0.581	1.882	0.392	0.583	NaN	NaN	NaN	1.907	0.067	0.517
732	3.66	1.946	0.872	0.435	1.727	0.858	0.303	1.801	0.803	0.239	1.812	0.623	0.208	1.74	0.509	0.234	1.715	0.421	0.218	1.706	0.263	0.166	1.635	0.09	0.209	1.502	0.055	0.18	1.725	0.843	0.578	1.816	0.789	0.614	NaN	NaN	NaN	1.85	0.484	0.581	1.881	0.392	0.583	NaN	NaN	NaN	1.906	0.068	0.517
733	3.665	1.944	0.871	0.435	1.725	0.858	0.303	1.799	0.803	0.238	1.811	0.622	0.208	1.738	0.508	0.235	1.714	0.42	0.218	1.706	0.261	0.167	1.635	0.09	0.21	1.501	0.053	0.182	1.723	0.843	0.577	1.815	0.789	0.613	NaN	NaN	NaN	1.849	0.484	0.581	1.881	0.392	0.583	NaN	NaN	NaN	1.906	0.068	0.517
734	3.67	1.943	0.871	0.434	1.723	0.857	0.303	1.798	0.803	0.238	1.81	0.621	0.208	1.737	0.507	0.235	1.713	0.419	0.219	1.705	0.261	0.168	1.634	0.089	0.211	1.501	0.052	0.183	1.722	0.843	0.577	1.814	0.79	0.613	NaN	NaN	NaN	1.847	0.483	0.581	1.88	0.392	0.583	NaN	NaN	NaN	1.906	0.068	0.517
735	3.675	1.941	0.871	0.433	1.722	0.857	0.303	1.796	0.802	0.238	1.808	0.62	0.208	1.737	0.506	0.236	1.713	0.418	0.22	1.705	0.26	0.169	1.634	0.088	0.212	1.5	0.05	0.185	1.721	0.843	0.576	1.813	0.79	0.612	NaN	NaN	NaN	1.846	0.483	0.581	1.879	0.392	0.583	NaN	NaN	NaN	1.906	0.068	0.517
736	3.68	1.94	0.871	0.433	1.72	0.856	0.303	1.794	0.801	0.238	1.807	0.619	0.208	1.736	0.505	0.236	1.712	0.417	0.221	1.705	0.259	0.17	1.634	0.087	0.214	1.5	0.049	0.186	1.72	0.842	0.576	1.812	0.79	0.612	NaN	NaN	NaN	1.845	0.483	0.58	1.878	0.392	0.583	NaN	NaN	NaN	1.906	0.068	0.517
737	3.685	1.938	0.87	0.432	1.719	0.856	0.303	1.793	0.801	0.238	1.806	0.619	0.209	1.735	0.504	0.236	1.712	0.417	0.222	1.704	0.257	0.171	1.634	0.086	0.216	1.5	0.047	0.188	1.719	0.842	0.576	1.811	0.789	0.612	NaN	NaN	NaN	1.844	0.482	0.579	1.878	0.392	0.583	NaN	NaN	NaN	1.906	0.068	0.517
738	3.69	1.937	0.87	0.432	1.717	0.856	0.302	1.792	0.8	0.237	1.805	0.618	0.208	1.734	0.504	0.237	1.712	0.416	0.222	1.704	0.256	0.172	1.633	0.085	0.217	1.5	0.045	0.19	1.717	0.842	0.575	1.81	0.789	0.612	NaN	NaN	NaN	1.844	0.482	0.579	1.877	0.392	0.583	NaN	NaN	NaN	1.906	0.068	0.517
739	3.695	1.935	0.869	0.431	1.716	0.856	0.301	1.79	0.799	0.237	1.804	0.617	0.208	1.734	0.503	0.237	1.712	0.415	0.223	1.703	0.255	0.173	1.633	0.084	0.218	1.5	0.044	0.192	1.716	0.843	0.575	1.808	0.789	0.611	NaN	NaN	NaN	1.843	0.482	0.579	1.876	0.392	0.582	NaN	NaN	NaN	1.906	0.068	0.517
740	3.7	1.934	0.869	0.43	1.714	0.856	0.301	1.788	0.799	0.236	1.803	0.617	0.208	1.733	0.502	0.238	1.711	0.413	0.224	1.703	0.254	0.174	1.634	0.083	0.22	1.5	0.042	0.194	1.715	0.843	0.575	1.807	0.789	0.611	NaN	NaN	NaN	1.841	0.482	0.578	1.875	0.392	0.582	NaN	NaN	NaN	1.906	0.068	0.517
741	3.705	1.932	0.869	0.429	1.713	0.856	0.3	1.787	0.798	0.236	1.802	0.616	0.208	1.733	0.501	0.238	1.71	0.412	0.225	1.703	0.253	0.175	1.634	0.082	0.222	1.5	0.04	0.196	1.714	0.843	0.575	1.806	0.789	0.61	NaN	NaN	NaN	1.84	0.482	0.578	1.873	0.392	0.581	NaN	NaN	NaN	1.906	0.068	0.517
742	3.71	1.931	0.869	0.429	1.711	0.855	0.3	1.785	0.798	0.235	1.801	0.615	0.209	1.732	0.5	0.239	1.71	0.411	0.226	1.703	0.252	0.176	1.634	0.081	0.223	1.5	0.038	0.197	1.713	0.842	0.574	1.805	0.789	0.61	NaN	NaN	NaN	1.839	0.482	0.577	1.873	0.392	0.58	NaN	NaN	NaN	1.906	0.068	0.517
743	3.715	1.929	0.868	0.428	1.71	0.855	0.299	1.784	0.798	0.235	1.8	0.615	0.209	1.731	0.499	0.24	1.71	0.411	0.226	1.703	0.251	0.178	1.634	0.079	0.224	1.501	0.037	0.199	1.712	0.842	0.574	1.804	0.789	0.609	NaN	NaN	NaN	1.838	0.482	0.577	1.872	0.392	0.581	NaN	NaN	NaN	1.906	0.068	0.517
744	3.72	1.928	0.868	0.427	1.708	0.855	0.299	1.782	0.797	0.235	1.799	0.614	0.209	1.731	0.498	0.241	1.71	0.41	0.227	1.703	0.25	0.179	1.634	0.077	0.226	1.501	0.036	0.201	1.71	0.842	0.573	1.803	0.789	0.609	NaN	NaN	NaN	1.837	0.482	0.576	1.871	0.392	0.581	NaN	NaN	NaN	1.906	0.068	0.517
745	3.725	1.926	0.868	0.426	1.706	0.854	0.299	1.78	0.796	0.234	1.797	0.613	0.208	1.731	0.498	0.241	1.71	0.409	0.228	1.703	0.249	0.18	1.634	0.076	0.227	1.501	0.034	0.203	1.709	0.842	0.573	1.802	0.789	0.609	NaN	NaN	NaN	1.836	0.482	0.576	1.871	0.392	0.581	NaN	NaN	NaN	1.906	0.068	0.517
746	3.73	1.924	0.867	0.425	1.704	0.854	0.298	1.778	0.796	0.234	1.796	0.612	0.208	1.731	0.497	0.241	1.709	0.407	0.229	1.703	0.248	0.181	1.635	0.075	0.229	1.501	0.032	0.205	1.708	0.842	0.573	1.801	0.789	0.608	NaN	NaN	NaN	1.836	0.482	0.576	1.87	0.392	0.581	NaN	NaN	NaN	1.906	0.068	0.517
747	3.735	1.923	0.867	0.424	1.703	0.853	0.298	1.777	0.795	0.233	1.795	0.612	0.209	1.73	0.495	0.242	1.709	0.406	0.23	1.704	0.247	0.182	1.635	0.075	0.23	1.501	0.031	0.207	1.707	0.842	0.573	1.799	0.789	0.608	NaN	NaN	NaN	1.835	0.482	0.577	1.869	0.392	0.581	NaN	NaN	NaN	1.906	0.068	0.517
748	3.74	1.921	0.867	0.423	1.701	0.853	0.298	1.775	0.794	0.233	1.795	0.611	0.21	1.729	0.494	0.242	1.71	0.406	0.231	1.703	0.246	0.183	1.636	0.074	0.231	1.502	0.03	0.209	1.706	0.841	0.572	1.798	0.789	0.607	NaN	NaN	NaN	1.834	0.483	0.577	1.868	0.392	0.581	NaN	NaN	NaN	1.906	0.068	0.517
749	3.745	1.92	0.867	0.422	1.699	0.853	0.297	1.773	0.793	0.233	1.794	0.611	0.21	1.729	0.493	0.243	1.71	0.405	0.232	1.703	0.244	0.185	1.636	0.072	0.232	1.502	0.029	0.212	1.705	0.841	0.571	1.798	0.789	0.606	NaN	NaN	NaN	1.834	0.483	0.576	1.867	0.392	0.58	NaN	NaN	NaN	1.906	0.068	0.517
750	3.75	1.918	0.866	0.421	1.697	0.852	0.297	1.771	0.793	0.232	1.793	0.61	0.21	1.729	0.493	0.244	1.71	0.404	0.233	1.703	0.243	0.185	1.635	0.071	0.233	1.502	0.029	0.214	1.703	0.841	0.571	1.797	0.789	0.606	NaN	NaN	NaN	1.833	0.483	0.576	1.866	0.391	0.58	NaN	NaN	NaN	1.906	0.067	0.517
751	3.755	1.917	0.866	0.421	1.695	0.852	0.297	1.769	0.792	0.232	1.792	0.609	0.21	1.729	0.492	0.244	1.71	0.403	0.233	1.703	0.242	0.186	1.636	0.071	0.234	1.501	0.028	0.215	1.702	0.841	0.57	1.795	0.788	0.605	NaN	NaN	NaN	1.832	0.483	0.575	1.865	0.391	0.58	NaN	NaN	NaN	1.906	0.067	0.517
752	3.76	1.915	0.865	0.42	1.694	0.851	0.297	1.768	0.792	0.231	1.791	0.609	0.209	1.729	0.491	0.245	1.71	0.402	0.234	1.703	0.241	0.187	1.636	0.071	0.236	1.501	0.028	0.217	1.701	0.841	0.57	1.794	0.788	0.605	NaN	NaN	NaN	1.831	0.483	0.575	1.864	0.391	0.579	NaN	NaN	NaN	1.906	0.067	0.517
753	3.765	1.913	0.865	0.419	1.692	0.851	0.296	1.766	0.791	0.231	1.789	0.608	0.209	1.728	0.49	0.246	1.71	0.401	0.235	1.703	0.24	0.188	1.635	0.07	0.238	1.501	0.028	0.219	1.7	0.841	0.57	1.793	0.788	0.604	NaN	NaN	NaN	1.83	0.483	0.575	1.864	0.391	0.579	NaN	NaN	NaN	1.906	0.067	0.517
754	3.77	1.912	0.865	0.417	1.69	0.85	0.296	1.764	0.79	0.231	1.789	0.607	0.209	1.728	0.489	0.246	1.71	0.4	0.235	1.702	0.239	0.189	1.635	0.07	0.239	1.5	0.029	0.22	1.699	0.841	0.569	1.792	0.788	0.603	NaN	NaN	NaN	1.829	0.483	0.575	1.863	0.391	0.578	NaN	NaN	NaN	1.906	0.067	0.517
755	3.775	1.91	0.865	0.416	1.688	0.85	0.295	1.762	0.79	0.23	1.788	0.607	0.21	1.729	0.488	0.247	1.71	0.399	0.237	1.701	0.239	0.189	1.633	0.069	0.24	1.499	0.029	0.221	1.698	0.841	0.568	1.791	0.788	0.603	NaN	NaN	NaN	1.829	0.483	0.575	1.862	0.391	0.578	NaN	NaN	NaN	1.906	0.067	0.517
756	3.78	1.909	0.864	0.415	1.686	0.849	0.295	1.761	0.79	0.229	1.787	0.607	0.21	1.729	0.488	0.247	1.71	0.398	0.238	1.7	0.238	0.19	1.633	0.069	0.24	1.499	0.028	0.222	1.697	0.841	0.567	1.79	0.788	0.602	NaN	NaN	NaN	1.828	0.483	0.574	1.862	0.391	0.578	NaN	NaN	NaN	1.906	0.067	0.517
757	3.785	1.907	0.864	0.414	1.685	0.849	0.294	1.759	0.79	0.228	1.786	0.607	0.21	1.729	0.488	0.248	1.71	0.398	0.238	1.699	0.238	0.19	1.632	0.069	0.24	1.498	0.028	0.222	1.696	0.84	0.567	1.788	0.788	0.602	NaN	NaN	NaN	1.826	0.483	0.574	1.861	0.391	0.578	NaN	NaN	NaN	1.906	0.067	0.517
758	3.79	1.906	0.864	0.413	1.683	0.849	0.293	1.757	0.789	0.228	1.786	0.607	0.21	1.729	0.487	0.248	1.711	0.398	0.238	1.697	0.238	0.191	1.631	0.07	0.24	1.498	0.027	0.221	1.695	0.84	0.567	1.787	0.788	0.601	NaN	NaN	NaN	1.825	0.482	0.574	1.861	0.391	0.577	NaN	NaN	NaN	1.906	0.068	0.517
759	3.795	1.904	0.864	0.412	1.681	0.848	0.292	1.755	0.789	0.227	1.785	0.607	0.21	1.729	0.487	0.249	1.711	0.398	0.239	1.697	0.238	0.191	1.631	0.07	0.24	1.497	0.026	0.22	1.693	0.84	0.566	1.786	0.787	0.6	NaN	NaN	NaN	1.824	0.482	0.573	1.86	0.392	0.577	NaN	NaN	NaN	1.906	0.068	0.517
760	3.8	1.903	0.863	0.411	1.68	0.848	0.292	1.753	0.789	0.227	1.784	0.607	0.21	1.729	0.487	0.249	1.711	0.398	0.239	1.697	0.238	0.191	1.63	0.07	0.24	1.497	0.025	0.22	1.692	0.839	0.566	1.785	0.787	0.6	NaN	NaN	NaN	1.823	0.481	0.571	1.859	0.391	0.576	NaN	NaN	NaN	1.906	0.068	0.517
761	3.805	1.901	0.863	0.41	1.678	0.848	0.292	1.752	0.789	0.227	1.783	0.607	0.21	1.729	0.486	0.25	1.711	0.398	0.239	1.697	0.238	0.191	1.63	0.07	0.24	1.497	0.025	0.22	1.691	0.839	0.565	1.784	0.787	0.599	NaN	NaN	NaN	1.822	0.481	0.57	1.857	0.391	0.575	NaN	NaN	NaN	1.906	0.068	0.517
762	3.81	1.9	0.863	0.41	1.676	0.848	0.291	1.75	0.789	0.226	1.782	0.607	0.21	1.729	0.486	0.249	1.711	0.398	0.239	1.697	0.238	0.191	1.63	0.07	0.24	1.497	0.025	0.22	1.689	0.839	0.564	1.783	0.787	0.599	NaN	NaN	NaN	1.821	0.481	0.57	1.857	0.391	0.574	NaN	NaN	NaN	1.907	0.069	0.517
763	3.815	1.899	0.863	0.409	1.675	0.848	0.291	1.748	0.789	0.226	1.781	0.607	0.209	1.729	0.487	0.249	1.711	0.398	0.239	1.697	0.237	0.191	1.63	0.07	0.24	1.497	0.025	0.22	1.688	0.839	0.564	1.782	0.787	0.598	NaN	NaN	NaN	1.821	0.481	0.57	1.856	0.392	0.574	NaN	NaN	NaN	1.906	0.068	0.516
764	3.82	1.897	0.863	0.408	1.673	0.848	0.29	1.747	0.789	0.225	1.78	0.607	0.208	1.729	0.487	0.249	1.711	0.398	0.239	1.697	0.237	0.191	1.63	0.07	0.24	1.496	0.025	0.22	1.687	0.84	0.564	1.78	0.787	0.597	NaN	NaN	NaN	1.82	0.482	0.57	1.856	0.392	0.574	NaN	NaN	NaN	1.907	0.069	0.516
765	3.825	1.896	0.863	0.407	1.672	0.848	0.29	1.745	0.79	0.225	1.779	0.607	0.208	1.728	0.487	0.248	1.711	0.398	0.239	1.697	0.237	0.191	1.63	0.07	0.24	1.496	0.025	0.22	1.687	0.84	0.564	1.779	0.786	0.597	NaN	NaN	NaN	1.819	0.482	0.569	1.855	0.392	0.574	NaN	NaN	NaN	1.906	0.068	0.516
766	3.83	1.894	0.864	0.407	1.67	0.848	0.29	1.744	0.79	0.225	1.778	0.608	0.208	1.727	0.487	0.248	1.711	0.398	0.239	1.697	0.237	0.191	1.63	0.07	0.24	1.496	0.025	0.22	1.685	0.839	0.563	1.778	0.786	0.596	NaN	NaN	NaN	1.818	0.482	0.569	1.855	0.392	0.574	NaN	NaN	NaN	1.905	0.068	0.516
767	3.835	1.893	0.864	0.406	1.668	0.848	0.289	1.742	0.79	0.225	1.777	0.608	0.207	1.727	0.487	0.247	1.711	0.398	0.238	1.697	0.237	0.19	1.63	0.07	0.24	1.497	0.025	0.22	1.683	0.839	0.562	1.777	0.786	0.596	NaN	NaN	NaN	1.817	0.482	0.568	1.854	0.392	0.573	NaN	NaN	NaN	1.905	0.068	0.516
768	3.84	1.892	0.864	0.405	1.667	0.848	0.288	1.741	0.791	0.224	1.776	0.609	0.207	1.726	0.487	0.247	1.711	0.398	0.238	1.697	0.237	0.19	1.63	0.07	0.24	1.497	0.025	0.22	1.682	0.838	0.561	1.776	0.786	0.595	NaN	NaN	NaN	1.817	0.482	0.568	1.853	0.392	0.573	NaN	NaN	NaN	1.905	0.068	0.516
769	3.845	1.89	0.864	0.404	1.665	0.848	0.288	1.739	0.791	0.223	1.774	0.609	0.206	1.726	0.488	0.246	1.711	0.397	0.238	1.697	0.237	0.19	1.63	0.07	0.24	1.497	0.025	0.22	1.681	0.838	0.561	1.775	0.785	0.594	NaN	NaN	NaN	1.816	0.482	0.568	1.852	0.392	0.572	NaN	NaN	NaN	1.906	0.069	0.515
770	3.85	1.889	0.864	0.404	1.664	0.848	0.287	1.738	0.791	0.223	1.773	0.609	0.205	1.725	0.488	0.245	1.711	0.397	0.238	1.697	0.237	0.19	1.63	0.07	0.24	1.497	0.025	0.22	1.68	0.838	0.56	1.774	0.785	0.594	NaN	NaN	NaN	1.816	0.482	0.567	1.851	0.392	0.571	NaN	NaN	NaN	1.906	0.07	0.515
771	3.855	1.888	0.864	0.403	1.663	0.849	0.287	1.737	0.791	0.223	1.771	0.61	0.204	1.725	0.487	0.245	1.711	0.397	0.238	1.696	0.237	0.189	1.63	0.07	0.24	1.497	0.025	0.22	1.679	0.838	0.56	1.773	0.785	0.593	NaN	NaN	NaN	1.814	0.482	0.567	1.85	0.392	0.57	NaN	NaN	NaN	1.906	0.07	0.515
772	3.86	1.887	0.865	0.403	1.662	0.849	0.286	1.736	0.792	0.222	1.769	0.61	0.202	1.724	0.487	0.244	1.71	0.397	0.237	1.696	0.237	0.188	1.63	0.069	0.239	1.497	0.025	0.22	1.677	0.838	0.559	1.772	0.785	0.592	NaN	NaN	NaN	1.813	0.481	0.565	1.85	0.392	0.57	NaN	NaN	NaN	1.906	0.07	0.515
773	3.865	1.886	0.865	0.402	1.66	0.849	0.286	1.735	0.792	0.221	1.768	0.61	0.201	1.723	0.487	0.244	1.709	0.396	0.236	1.695	0.237	0.187	1.63	0.069	0.239	1.497	0.025	0.22	1.676	0.838	0.559	1.771	0.785	0.592	NaN	NaN	NaN	1.811	0.48	0.564	1.849	0.392	0.57	NaN	NaN	NaN	1.906	0.071	0.515
774	3.87	1.884	0.865	0.401	1.659	0.849	0.285	1.734	0.792	0.22	1.767	0.611	0.201	1.723	0.488	0.243	1.709	0.396	0.235	1.694	0.237	0.187	1.629	0.069	0.239	1.497	0.025	0.22	1.675	0.838	0.558	1.77	0.785	0.591	NaN	NaN	NaN	1.81	0.48	0.563	1.849	0.392	0.569	NaN	NaN	NaN	1.906	0.071	0.515
775	3.875	1.883	0.865	0.401	1.658	0.849	0.285	1.733	0.793	0.22	1.765	0.611	0.2	1.722	0.488	0.243	1.708	0.396	0.235	1.694	0.237	0.186	1.629	0.069	0.239	1.496	0.025	0.22	1.674	0.838	0.557	1.769	0.785	0.591	NaN	NaN	NaN	1.809	0.48	0.563	1.848	0.393	0.569	NaN	NaN	NaN	1.905	0.071	0.515
776	3.88	1.882	0.866	0.4	1.657	0.85	0.284	1.731	0.793	0.219	1.764	0.611	0.198	1.722	0.488	0.242	1.708	0.397	0.235	1.693	0.237	0.186	1.629	0.069	0.239	1.496	0.025	0.22	1.673	0.838	0.557	1.768	0.785	0.59	NaN	NaN	NaN	1.809	0.48	0.563	1.848	0.393	0.569	NaN	NaN	NaN	1.905	0.071	0.514
777	3.885	1.881	0.866	0.4	1.656	0.85	0.284	1.73	0.793	0.219	1.763	0.611	0.197	1.721	0.489	0.242	1.708	0.397	0.234	1.693	0.237	0.185	1.629	0.069	0.239	1.496	0.025	0.22	1.672	0.838	0.556	1.767	0.785	0.589	NaN	NaN	NaN	1.808	0.48	0.562	1.847	0.393	0.568	NaN	NaN	NaN	1.905	0.071	0.513
778	3.89	1.88	0.866	0.399	1.655	0.85	0.283	1.729	0.794	0.219	1.762	0.611	0.196	1.72	0.489	0.241	1.707	0.398	0.234	1.692	0.237	0.185	1.629	0.069	0.239	1.496	0.025	0.22	1.671	0.838	0.555	1.766	0.784	0.588	NaN	NaN	NaN	1.808	0.48	0.562	1.846	0.393	0.568	NaN	NaN	NaN	1.905	0.071	0.513
779	3.895	1.879	0.866	0.398	1.654	0.85	0.282	1.728	0.794	0.218	1.761	0.612	0.196	1.719	0.488	0.241	1.706	0.397	0.233	1.691	0.237	0.185	1.629	0.069	0.239	1.496	0.025	0.22	1.67	0.838	0.555	1.765	0.784	0.588	NaN	NaN	NaN	1.808	0.481	0.562	1.846	0.393	0.567	NaN	NaN	NaN	1.905	0.071	0.513
780	3.9	1.878	0.867	0.397	1.653	0.85	0.281	1.727	0.794	0.216	1.761	0.612	0.195	1.719	0.488	0.24	1.706	0.397	0.233	1.691	0.237	0.185	1.629	0.069	0.239	1.496	0.025	0.22	1.669	0.838	0.554	1.764	0.784	0.587	NaN	NaN	NaN	1.807	0.481	0.562	1.845	0.393	0.567	NaN	NaN	NaN	1.905	0.071	0.513
781	3.905	1.877	0.867	0.397	1.652	0.85	0.281	1.726	0.794	0.215	1.76	0.612	0.195	1.718	0.488	0.239	1.705	0.398	0.233	1.691	0.236	0.184	1.629	0.069	0.239	1.496	0.025	0.22	1.668	0.838	0.553	1.763	0.784	0.586	NaN	NaN	NaN	1.806	0.481	0.561	1.845	0.393	0.566	NaN	NaN	NaN	1.905	0.071	0.513
782	3.91	1.876	0.867	0.396	1.651	0.85	0.28	1.725	0.794	0.214	1.759	0.612	0.194	1.717	0.488	0.238	1.704	0.398	0.232	1.69	0.236	0.184	1.629	0.069	0.239	1.496	0.025	0.22	1.667	0.838	0.553	1.762	0.784	0.585	NaN	NaN	NaN	1.806	0.481	0.561	1.844	0.393	0.566	NaN	NaN	NaN	1.905	0.071	0.513
783	3.915	1.875	0.868	0.395	1.65	0.85	0.279	1.724	0.794	0.214	1.758	0.612	0.194	1.716	0.488	0.238	1.704	0.398	0.232	1.69	0.236	0.184	1.629	0.069	0.239	1.496	0.025	0.22	1.666	0.838	0.552	1.761	0.784	0.585	NaN	NaN	NaN	1.805	0.481	0.56	1.844	0.393	0.566	NaN	NaN	NaN	1.905	0.071	0.513
784	3.92	1.874	0.868	0.395	1.649	0.85	0.278	1.723	0.794	0.213	1.757	0.613	0.193	1.715	0.488	0.237	1.703	0.398	0.232	1.689	0.236	0.184	1.628	0.069	0.239	1.496	0.025	0.22	1.665	0.837	0.551	1.761	0.784	0.584	NaN	NaN	NaN	1.805	0.481	0.56	1.843	0.393	0.565	NaN	NaN	NaN	1.905	0.071	0.512
785	3.925	1.873	0.868	0.394	1.648	0.85	0.277	1.722	0.794	0.213	1.757	0.613	0.193	1.714	0.488	0.237	1.702	0.397	0.231	1.689	0.236	0.183	1.628	0.069	0.239	1.496	0.025	0.22	1.664	0.837	0.55	1.76	0.784	0.583	NaN	NaN	NaN	1.804	0.481	0.559	1.843	0.393	0.565	NaN	NaN	NaN	1.905	0.071	0.512
786	3.93	1.872	0.869	0.393	1.647	0.85	0.276	1.721	0.794	0.212	1.756	0.613	0.193	1.713	0.488	0.237	1.701	0.397	0.231	1.689	0.236	0.183	1.628	0.069	0.239	1.496	0.025	0.22	1.663	0.837	0.549	1.759	0.784	0.582	NaN	NaN	NaN	1.804	0.48	0.558	1.843	0.393	0.564	NaN	NaN	NaN	1.905	0.072	0.512
787	3.935	1.871	0.869	0.392	1.646	0.85	0.275	1.72	0.793	0.211	1.755	0.613	0.192	1.712	0.488	0.236	1.701	0.397	0.231	1.688	0.236	0.183	1.628	0.069	0.239	1.496	0.025	0.22	1.662	0.837	0.548	1.758	0.784	0.582	NaN	NaN	NaN	1.803	0.48	0.557	1.842	0.394	0.564	NaN	NaN	NaN	1.905	0.072	0.512
788	3.94	1.87	0.869	0.391	1.645	0.85	0.275	1.72	0.794	0.21	1.755	0.613	0.192	1.711	0.488	0.236	1.7	0.397	0.231	1.688	0.236	0.183	1.628	0.069	0.239	1.496	0.025	0.22	1.661	0.837	0.548	1.757	0.784	0.58	NaN	NaN	NaN	1.803	0.481	0.557	1.842	0.394	0.564	NaN	NaN	NaN	1.905	0.072	0.512
789	3.945	1.869	0.869	0.391	1.644	0.85	0.274	1.719	0.794	0.209	1.754	0.613	0.191	1.711	0.488	0.235	1.699	0.397	0.23	1.687	0.236	0.183	1.627	0.068	0.239	1.496	0.025	0.22	1.66	0.837	0.547	1.756	0.784	0.579	NaN	NaN	NaN	1.803	0.482	0.557	1.842	0.394	0.563	NaN	NaN	NaN	1.904	0.072	0.512
790	3.95	1.868	0.869	0.39	1.643	0.85	0.273	1.719	0.794	0.208	1.754	0.613	0.191	1.71	0.489	0.235	1.699	0.397	0.229	1.687	0.236	0.183	1.627	0.068	0.239	1.496	0.025	0.22	1.659	0.836	0.546	1.756	0.784	0.579	NaN	NaN	NaN	1.803	0.482	0.556	1.842	0.394	0.563	NaN	NaN	NaN	1.904	0.072	0.512
791	3.955	1.867	0.87	0.389	1.642	0.85	0.272	1.717	0.794	0.208	1.753	0.613	0.19	1.71	0.489	0.235	1.698	0.397	0.229	1.687	0.236	0.183	1.627	0.068	0.239	1.496	0.025	0.22	1.658	0.836	0.545	1.755	0.784	0.578	NaN	NaN	NaN	1.803	0.482	0.556	1.842	0.394	0.562	NaN	NaN	NaN	1.904	0.072	0.512
792	3.96	1.866	0.87	0.388	1.642	0.85	0.271	1.716	0.794	0.207	1.752	0.613	0.19	1.709	0.489	0.234	1.697	0.397	0.228	1.686	0.236	0.182	1.627	0.068	0.24	1.496	0.025	0.22	1.658	0.836	0.544	1.755	0.784	0.578	NaN	NaN	NaN	1.802	0.482	0.555	1.842	0.395	0.561	NaN	NaN	NaN	1.904	0.072	0.512
793	3.965	1.865	0.87	0.387	1.64	0.85	0.27	1.716	0.794	0.206	1.752	0.613	0.189	1.709	0.489	0.233	1.697	0.398	0.228	1.686	0.236	0.182	1.627	0.068	0.24	1.496	0.025	0.22	1.657	0.836	0.543	1.754	0.784	0.577	NaN	NaN	NaN	1.802	0.482	0.555	1.841	0.395	0.561	NaN	NaN	NaN	1.904	0.072	0.512
794	3.97	1.864	0.87	0.387	1.639	0.849	0.269	1.715	0.795	0.205	1.751	0.613	0.189	1.708	0.489	0.233	1.696	0.398	0.227	1.685	0.236	0.182	1.626	0.068	0.24	1.496	0.025	0.22	1.656	0.835	0.542	1.753	0.784	0.575	NaN	NaN	NaN	1.802	0.483	0.554	1.841	0.395	0.56	NaN	NaN	NaN	1.904	0.072	0.512
795	3.975	1.863	0.871	0.386	1.638	0.849	0.268	1.714	0.795	0.204	1.751	0.613	0.188	1.707	0.489	0.232	1.696	0.398	0.227	1.685	0.236	0.182	1.626	0.068	0.24	1.496	0.025	0.22	1.655	0.835	0.541	1.752	0.784	0.574	NaN	NaN	NaN	1.802	0.483	0.554	1.84	0.395	0.56	NaN	NaN	NaN	1.904	0.072	0.512
796	3.98	1.862	0.871	0.385	1.637	0.849	0.268	1.714	0.795	0.203	1.75	0.613	0.188	1.707	0.489	0.232	1.696	0.398	0.227	1.684	0.236	0.181	1.626	0.068	0.24	1.496	0.025	0.22	1.654	0.835	0.541	1.751	0.784	0.574	NaN	NaN	NaN	1.801	0.483	0.553	1.84	0.395	0.559	NaN	NaN	NaN	1.904	0.073	0.512
797	3.985	1.862	0.871	0.384	1.636	0.849	0.267	1.712	0.795	0.203	1.749	0.613	0.188	1.706	0.489	0.231	1.695	0.398	0.226	1.683	0.235	0.181	1.626	0.068	0.24	1.496	0.025	0.22	1.653	0.834	0.54	1.751	0.784	0.573	NaN	NaN	NaN	1.801	0.482	0.552	1.84	0.396	0.559	NaN	NaN	NaN	1.905	0.074	0.512
798	3.99	1.861	0.871	0.383	1.635	0.849	0.266	1.711	0.795	0.202	1.749	0.613	0.187	1.706	0.489	0.231	1.695	0.398	0.226	1.683	0.235	0.18	1.626	0.068	0.24	1.496	0.025	0.22	1.653	0.834	0.539	1.75	0.784	0.572	NaN	NaN	NaN	1.801	0.482	0.552	1.84	0.396	0.559	NaN	NaN	NaN	1.905	0.075	0.512
799	3.995	1.86	0.871	0.382	1.634	0.848	0.265	1.71	0.795	0.201	1.748	0.613	0.187	1.706	0.489	0.23	1.695	0.398	0.226	1.681	0.235	0.18	1.626	0.068	0.24	1.496	0.025	0.22	1.652	0.834	0.538	1.75	0.784	0.571	NaN	NaN	NaN	1.8	0.482	0.551	1.84	0.396	0.558	NaN	NaN	NaN	1.905	0.075	0.512
800	4	1.859	0.871	0.382	1.633	0.848	0.264	1.709	0.795	0.201	1.747	0.613	0.186	1.705	0.489	0.23	1.694	0.398	0.226	1.681	0.235	0.18	1.626	0.068	0.24	1.496	0.025	0.22	1.65	0.834	0.537	1.749	0.784	0.571	NaN	NaN	NaN	1.8	0.482	0.55	1.84	0.396	0.558	NaN	NaN	NaN	1.905	0.075	0.512
801	4.005	1.858	0.872	0.381	1.632	0.848	0.264	1.709	0.795	0.201	1.746	0.613	0.185	1.705	0.489	0.23	1.694	0.397	0.226	1.681	0.235	0.18	1.625	0.068	0.24	1.496	0.025	0.22	1.649	0.833	0.537	1.748	0.783	0.57	NaN	NaN	NaN	1.799	0.481	0.55	1.84	0.396	0.558	NaN	NaN	NaN	1.905	0.075	0.512
802	4.01	1.857	0.872	0.38	1.631	0.848	0.263	1.708	0.795	0.2	1.745	0.613	0.184	1.704	0.489	0.229	1.694	0.397	0.225	1.681	0.235	0.18	1.625	0.068	0.24	1.496	0.025	0.22	1.649	0.833	0.536	1.747	0.783	0.569	NaN	NaN	NaN	1.798	0.481	0.549	1.839	0.396	0.557	NaN	NaN	NaN	1.905	0.075	0.512
803	4.015	1.856	0.872	0.379	1.63	0.848	0.262	1.706	0.795	0.199	1.745	0.613	0.184	1.704	0.488	0.229	1.694	0.396	0.224	1.681	0.235	0.18	1.625	0.068	0.24	1.496	0.025	0.22	1.649	0.833	0.536	1.747	0.783	0.569	NaN	NaN	NaN	1.797	0.481	0.548	1.839	0.396	0.557	NaN	NaN	NaN	1.905	0.075	0.512
804	4.02	1.855	0.872	0.378	1.629	0.848	0.262	1.705	0.795	0.198	1.744	0.614	0.184	1.704	0.488	0.228	1.694	0.396	0.224	1.682	0.234	0.179	1.625	0.068	0.24	1.496	0.025	0.22	1.648	0.833	0.535	1.746	0.783	0.568	NaN	NaN	NaN	1.797	0.481	0.548	1.838	0.396	0.556	NaN	NaN	NaN	1.905	0.075	0.512
805	4.025	1.855	0.872	0.378	1.628	0.848	0.261	1.704	0.795	0.197	1.744	0.614	0.183	1.704	0.488	0.228	1.694	0.396	0.224	1.682	0.234	0.179	1.625	0.068	0.24	1.496	0.025	0.22	1.647	0.832	0.535	1.746	0.783	0.567	NaN	NaN	NaN	1.796	0.481	0.548	1.837	0.396	0.556	NaN	NaN	NaN	1.905	0.075	0.512
806	4.03	1.853	0.872	0.377	1.627	0.848	0.261	1.704	0.794	0.197	1.743	0.614	0.182	1.703	0.488	0.227	1.694	0.396	0.224	1.682	0.234	0.179	1.625	0.068	0.24	1.496	0.025	0.22	1.646	0.832	0.534	1.745	0.782	0.566	NaN	NaN	NaN	1.796	0.481	0.547	1.837	0.396	0.555	NaN	NaN	NaN	1.905	0.075	0.512
807	4.035	1.852	0.872	0.376	1.627	0.847	0.26	1.703	0.794	0.197	1.742	0.614	0.182	1.703	0.488	0.227	1.694	0.397	0.224	1.681	0.234	0.179	1.625	0.068	0.24	1.496	0.025	0.22	1.645	0.832	0.533	1.744	0.782	0.566	NaN	NaN	NaN	1.796	0.481	0.548	1.836	0.396	0.555	NaN	NaN	NaN	1.905	0.075	0.512
808	4.04	1.852	0.873	0.375	1.626	0.847	0.259	1.701	0.794	0.197	1.741	0.614	0.181	1.703	0.488	0.226	1.694	0.397	0.223	1.681	0.234	0.179	1.625	0.068	0.24	1.496	0.025	0.22	1.645	0.832	0.532	1.743	0.782	0.565	NaN	NaN	NaN	1.797	0.482	0.548	1.836	0.396	0.555	NaN	NaN	NaN	1.905	0.075	0.512
809	4.045	1.851	0.873	0.374	1.625	0.847	0.258	1.7	0.794	0.196	1.74	0.614	0.179	1.703	0.488	0.226	1.695	0.397	0.223	1.681	0.234	0.179	1.625	0.068	0.24	1.496	0.025	0.22	1.644	0.831	0.532	1.743	0.782	0.564	NaN	NaN	NaN	1.796	0.482	0.548	1.835	0.396	0.555	NaN	NaN	NaN	1.905	0.075	0.512
810	4.05	1.85	0.873	0.374	1.624	0.847	0.258	1.699	0.794	0.196	1.74	0.614	0.179	1.703	0.488	0.226	1.695	0.396	0.222	1.681	0.234	0.179	1.625	0.068	0.24	1.496	0.025	0.22	1.644	0.831	0.532	1.742	0.782	0.563	NaN	NaN	NaN	1.794	0.481	0.547	1.835	0.396	0.554	NaN	NaN	NaN	1.904	0.074	0.512
811	4.055	1.849	0.873	0.373	1.623	0.847	0.257	1.698	0.794	0.195	1.739	0.614	0.179	1.703	0.488	0.225	1.695	0.396	0.222	1.681	0.234	0.178	1.625	0.068	0.24	1.496	0.025	0.22	1.643	0.831	0.531	1.741	0.781	0.563	NaN	NaN	NaN	1.793	0.48	0.545	1.834	0.396	0.554	NaN	NaN	NaN	1.904	0.074	0.512
812	4.06	1.848	0.873	0.372	1.622	0.847	0.257	1.697	0.794	0.194	1.738	0.614	0.178	1.704	0.487	0.225	1.695	0.396	0.221	1.682	0.233	0.178	1.625	0.068	0.24	1.496	0.025	0.22	1.642	0.831	0.53	1.741	0.781	0.562	NaN	NaN	NaN	1.792	0.48	0.544	1.834	0.396	0.554	NaN	NaN	NaN	1.904	0.074	0.512
813	4.065	1.847	0.873	0.372	1.621	0.847	0.256	1.697	0.794	0.193	1.737	0.614	0.177	1.704	0.487	0.225	1.696	0.396	0.221	1.683	0.233	0.178	1.625	0.068	0.24	1.496	0.025	0.22	1.641	0.831	0.529	1.741	0.781	0.561	NaN	NaN	NaN	1.791	0.48	0.544	1.833	0.396	0.553	NaN	NaN	NaN	1.904	0.074	0.512
814	4.07	1.846	0.873	0.371	1.62	0.846	0.256	1.696	0.794	0.192	1.737	0.614	0.177	1.704	0.487	0.224	1.696	0.396	0.221	1.683	0.233	0.178	1.625	0.068	0.24	1.496	0.025	0.22	1.64	0.831	0.529	1.74	0.781	0.561	NaN	NaN	NaN	1.791	0.48	0.544	1.832	0.396	0.553	NaN	NaN	NaN	1.904	0.074	0.512
815	4.075	1.846	0.873	0.37	1.619	0.846	0.256	1.695	0.794	0.192	1.736	0.614	0.176	1.703	0.487	0.224	1.696	0.396	0.221	1.682	0.233	0.178	1.626	0.068	0.24	1.496	0.025	0.22	1.64	0.831	0.529	1.739	0.781	0.56	NaN	NaN	NaN	1.79	0.48	0.544	1.831	0.396	0.552	NaN	NaN	NaN	1.904	0.074	0.512
816	4.08	1.845	0.873	0.369	1.618	0.846	0.255	1.694	0.794	0.191	1.736	0.614	0.176	1.703	0.487	0.223	1.696	0.396	0.221	1.682	0.233	0.178	1.626	0.068	0.24	1.496	0.025	0.22	1.639	0.83	0.528	1.738	0.781	0.56	NaN	NaN	NaN	1.79	0.48	0.544	1.83	0.395	0.552	NaN	NaN	NaN	1.904	0.074	0.512
817	4.085	1.844	0.874	0.368	1.617	0.846	0.254	1.693	0.794	0.191	1.736	0.614	0.175	1.703	0.487	0.223	1.696	0.396	0.22	1.682	0.233	0.178	1.626	0.068	0.24	1.496	0.025	0.22	1.639	0.83	0.528	1.738	0.781	0.559	NaN	NaN	NaN	1.789	0.48	0.543	1.829	0.395	0.551	NaN	NaN	NaN	1.903	0.075	0.512
818	4.09	1.843	0.874	0.368	1.616	0.845	0.254	1.692	0.794	0.191	1.735	0.614	0.175	1.703	0.487	0.223	1.696	0.396	0.22	1.681	0.233	0.178	1.626	0.068	0.24	1.496	0.025	0.22	1.638	0.83	0.527	1.737	0.781	0.558	NaN	NaN	NaN	1.788	0.48	0.542	1.828	0.395	0.551	NaN	NaN	NaN	1.903	0.075	0.512
819	4.095	1.842	0.874	0.367	1.615	0.845	0.253	1.691	0.794	0.191	1.735	0.614	0.174	1.703	0.487	0.223	1.696	0.396	0.22	1.681	0.233	0.178	1.626	0.067	0.24	1.496	0.025	0.22	1.636	0.83	0.526	1.736	0.78	0.558	NaN	NaN	NaN	1.787	0.479	0.542	1.828	0.395	0.551	NaN	NaN	NaN	1.903	0.075	0.512
820	4.1	1.841	0.874	0.367	1.615	0.845	0.253	1.69	0.794	0.191	1.734	0.614	0.174	1.703	0.487	0.222	1.696	0.396	0.22	1.681	0.233	0.178	1.626	0.067	0.24	1.496	0.025	0.22	1.635	0.83	0.525	1.735	0.78	0.557	NaN	NaN	NaN	1.786	0.479	0.541	1.827	0.395	0.551	NaN	NaN	NaN	1.903	0.075	0.512
821	4.105	1.841	0.874	0.366	1.614	0.845	0.252	1.689	0.793	0.19	1.733	0.614	0.173	1.703	0.487	0.222	1.696	0.396	0.22	1.681	0.233	0.177	1.626	0.067	0.24	1.496	0.025	0.22	1.635	0.83	0.525	1.735	0.78	0.556	NaN	NaN	NaN	1.785	0.479	0.541	1.826	0.395	0.551	NaN	NaN	NaN	1.903	0.075	0.512
822	4.11	1.84	0.874	0.365	1.613	0.845	0.252	1.689	0.793	0.188	1.733	0.614	0.173	1.702	0.487	0.222	1.695	0.396	0.219	1.68	0.233	0.177	1.626	0.067	0.24	1.496	0.025	0.22	1.635	0.831	0.525	1.734	0.78	0.556	NaN	NaN	NaN	1.785	0.479	0.541	1.826	0.395	0.551	NaN	NaN	NaN	1.903	0.075	0.512
823	4.115	1.839	0.874	0.365	1.612	0.844	0.251	1.688	0.793	0.187	1.732	0.614	0.172	1.702	0.487	0.221	1.695	0.395	0.219	1.68	0.232	0.176	1.625	0.067	0.24	1.496	0.025	0.22	1.635	0.831	0.525	1.733	0.781	0.555	NaN	NaN	NaN	1.785	0.48	0.542	1.825	0.395	0.551	NaN	NaN	NaN	1.903	0.075	0.512
824	4.12	1.838	0.874	0.364	1.611	0.844	0.251	1.687	0.793	0.186	1.732	0.614	0.172	1.701	0.487	0.221	1.694	0.395	0.219	1.68	0.232	0.176	1.625	0.067	0.24	1.496	0.025	0.22	1.634	0.83	0.524	1.733	0.78	0.555	NaN	NaN	NaN	1.784	0.481	0.542	1.824	0.395	0.55	NaN	NaN	NaN	1.903	0.075	0.512
825	4.125	1.838	0.874	0.363	1.61	0.843	0.251	1.687	0.793	0.186	1.731	0.614	0.171	1.701	0.487	0.22	1.694	0.395	0.219	1.679	0.232	0.176	1.625	0.067	0.24	1.496	0.025	0.22	1.633	0.83	0.523	1.732	0.78	0.554	NaN	NaN	NaN	1.783	0.48	0.541	1.823	0.395	0.55	NaN	NaN	NaN	1.903	0.075	0.512
826	4.13	1.837	0.874	0.363	1.61	0.843	0.25	1.686	0.794	0.186	1.73	0.614	0.171	1.7	0.487	0.22	1.694	0.395	0.218	1.679	0.232	0.176	1.625	0.067	0.24	1.496	0.025	0.22	1.631	0.83	0.522	1.731	0.78	0.554	NaN	NaN	NaN	1.781	0.48	0.541	1.822	0.394	0.55	NaN	NaN	NaN	1.903	0.075	0.512
827	4.135	1.836	0.875	0.362	1.609	0.843	0.249	1.685	0.794	0.186	1.729	0.614	0.17	1.7	0.487	0.219	1.693	0.395	0.218	1.679	0.232	0.176	1.625	0.067	0.24	1.496	0.025	0.22	1.631	0.829	0.521	1.73	0.779	0.553	NaN	NaN	NaN	1.78	0.479	0.54	1.821	0.394	0.549	NaN	NaN	NaN	1.903	0.075	0.511
828	4.14	1.835	0.875	0.362	1.609	0.843	0.249	1.685	0.794	0.186	1.728	0.614	0.17	1.699	0.487	0.219	1.693	0.395	0.217	1.679	0.232	0.175	1.625	0.067	0.24	1.496	0.025	0.22	1.63	0.829	0.521	1.729	0.779	0.553	NaN	NaN	NaN	1.779	0.479	0.54	1.82	0.394	0.549	NaN	NaN	NaN	1.903	0.075	0.511
829	4.145	1.835	0.875	0.362	1.608	0.843	0.248	1.684	0.794	0.185	1.728	0.614	0.169	1.698	0.487	0.219	1.692	0.395	0.217	1.679	0.232	0.175	1.625	0.067	0.24	1.496	0.025	0.22	1.63	0.829	0.52	1.729	0.779	0.552	NaN	NaN	NaN	1.778	0.479	0.539	1.819	0.394	0.549	NaN	NaN	NaN	1.903	0.075	0.511
830	4.15	1.834	0.875	0.361	1.607	0.843	0.247	1.683	0.794	0.185	1.727	0.613	0.169	1.698	0.487	0.218	1.692	0.395	0.216	1.678	0.232	0.175	1.625	0.067	0.24	1.496	0.025	0.22	1.629	0.829	0.52	1.728	0.779	0.552	NaN	NaN	NaN	1.777	0.478	0.538	1.818	0.394	0.549	NaN	NaN	NaN	1.903	0.076	0.511
831	4.155	1.834	0.875	0.361	1.607	0.843	0.246	1.683	0.794	0.184	1.726	0.613	0.168	1.697	0.487	0.218	1.691	0.395	0.216	1.678	0.232	0.175	1.625	0.067	0.24	1.496	0.025	0.22	1.628	0.829	0.519	1.727	0.779	0.552	NaN	NaN	NaN	1.776	0.478	0.538	1.817	0.394	0.548	NaN	NaN	NaN	1.903	0.076	0.511
832	4.16	1.833	0.876	0.361	1.606	0.843	0.246	1.682	0.794	0.184	1.725	0.614	0.168	1.697	0.487	0.218	1.691	0.395	0.216	1.677	0.232	0.175	1.625	0.067	0.24	1.496	0.025	0.22	1.627	0.829	0.518	1.727	0.779	0.551	NaN	NaN	NaN	1.775	0.477	0.537	1.816	0.394	0.548	NaN	NaN	NaN	1.903	0.076	0.511
833	4.165	1.832	0.876	0.36	1.606	0.843	0.245	1.682	0.794	0.183	1.725	0.614	0.168	1.697	0.487	0.217	1.691	0.395	0.215	1.677	0.231	0.175	1.625	0.067	0.24	1.496	0.025	0.22	1.626	0.829	0.518	1.726	0.778	0.551	NaN	NaN	NaN	1.774	0.477	0.537	1.816	0.394	0.548	NaN	NaN	NaN	1.903	0.076	0.511
834	4.17	1.832	0.876	0.36	1.605	0.843	0.245	1.681	0.794	0.183	1.724	0.614	0.167	1.696	0.487	0.217	1.69	0.395	0.215	1.677	0.231	0.175	1.625	0.067	0.24	1.496	0.025	0.22	1.626	0.829	0.517	1.725	0.778	0.55	NaN	NaN	NaN	1.773	0.477	0.537	1.815	0.394	0.547	1.867	0.242	0.594	1.902	0.076	0.511
835	4.175	1.831	0.876	0.36	1.604	0.842	0.244	1.681	0.794	0.182	1.723	0.614	0.167	1.696	0.487	0.217	1.69	0.395	0.215	1.677	0.231	0.175	1.624	0.067	0.241	1.496	0.025	0.22	1.625	0.828	0.517	1.724	0.779	0.55	NaN	NaN	NaN	1.772	0.477	0.536	1.814	0.393	0.547	1.867	0.242	0.593	1.902	0.076	0.511
836	4.18	1.83	0.876	0.359	1.603	0.842	0.243	1.681	0.795	0.181	1.723	0.613	0.167	1.695	0.487	0.216	1.689	0.395	0.215	1.676	0.231	0.174	1.624	0.067	0.241	1.496	0.025	0.22	1.625	0.828	0.516	1.724	0.779	0.549	NaN	NaN	NaN	1.772	0.477	0.536	1.813	0.393	0.547	1.866	0.242	0.593	1.902	0.076	0.511
837	4.185	1.83	0.876	0.359	1.602	0.842	0.242	1.68	0.795	0.181	1.722	0.613	0.166	1.695	0.487	0.216	1.689	0.395	0.215	1.676	0.231	0.174	1.624	0.067	0.241	1.496	0.025	0.22	1.624	0.828	0.516	1.723	0.779	0.549	NaN	NaN	NaN	1.771	0.477	0.536	1.812	0.393	0.547	1.866	0.242	0.593	1.902	0.077	0.511
838	4.19	1.829	0.876	0.358	1.602	0.842	0.242	1.679	0.795	0.18	1.721	0.613	0.166	1.694	0.487	0.216	1.689	0.395	0.215	1.676	0.231	0.174	1.624	0.067	0.241	1.496	0.025	0.22	1.623	0.828	0.515	1.723	0.779	0.549	NaN	NaN	NaN	1.771	0.477	0.536	1.812	0.394	0.547	1.866	0.243	0.593	1.902	0.077	0.511
839	4.195	1.829	0.877	0.358	1.602	0.842	0.242	1.678	0.795	0.18	1.721	0.613	0.166	1.693	0.487	0.215	1.688	0.395	0.214	1.675	0.231	0.174	1.624	0.067	0.241	1.496	0.024	0.22	1.622	0.828	0.514	1.723	0.779	0.548	NaN	NaN	NaN	1.77	0.478	0.536	1.811	0.394	0.546	1.865	0.243	0.593	1.901	0.077	0.511
840	4.2	1.828	0.877	0.358	1.601	0.842	0.241	1.678	0.794	0.179	1.72	0.613	0.165	1.693	0.487	0.215	1.688	0.395	0.214	1.675	0.231	0.174	1.624	0.067	0.241	1.496	0.024	0.22	1.621	0.828	0.514	1.722	0.779	0.548	NaN	NaN	NaN	1.77	0.478	0.536	1.811	0.394	0.546	1.865	0.243	0.593	1.901	0.077	0.511
841	4.205	1.827	0.877	0.357	1.6	0.842	0.24	1.677	0.794	0.179	1.72	0.613	0.165	1.693	0.487	0.215	1.687	0.395	0.214	1.674	0.231	0.174	1.624	0.067	0.241	1.496	0.025	0.22	1.621	0.828	0.513	1.722	0.779	0.548	NaN	NaN	NaN	1.77	0.478	0.535	1.811	0.394	0.546	1.865	0.243	0.593	1.901	0.077	0.511
842	4.21	1.826	0.877	0.357	1.599	0.842	0.24	1.675	0.794	0.179	1.72	0.613	0.165	1.692	0.487	0.215	1.687	0.395	0.214	1.674	0.231	0.174	1.624	0.067	0.241	1.496	0.025	0.22	1.62	0.828	0.513	1.721	0.779	0.547	NaN	NaN	NaN	1.77	0.478	0.535	1.81	0.394	0.546	1.866	0.244	0.593	1.901	0.078	0.511
843	4.215	1.826	0.877	0.356	1.598	0.842	0.24	1.675	0.794	0.179	1.719	0.614	0.165	1.692	0.487	0.215	1.687	0.395	0.214	1.674	0.23	0.174	1.624	0.067	0.241	1.496	0.024	0.22	1.62	0.828	0.513	1.719	0.779	0.546	NaN	NaN	NaN	1.769	0.479	0.535	1.81	0.395	0.545	1.866	0.244	0.593	1.901	0.078	0.511
844	4.22	1.825	0.877	0.356	1.597	0.842	0.239	1.675	0.794	0.178	1.719	0.614	0.164	1.691	0.487	0.215	1.686	0.395	0.214	1.673	0.23	0.174	1.624	0.067	0.241	1.496	0.024	0.22	1.619	0.828	0.512	1.719	0.779	0.545	NaN	NaN	NaN	1.769	0.479	0.535	1.81	0.395	0.545	1.867	0.245	0.593	1.901	0.078	0.511
845	4.225	1.824	0.877	0.355	1.596	0.842	0.239	1.673	0.793	0.178	1.719	0.614	0.164	1.691	0.487	0.215	1.686	0.395	0.214	1.673	0.23	0.174	1.624	0.067	0.241	1.496	0.024	0.22	1.619	0.828	0.512	1.718	0.779	0.545	NaN	NaN	NaN	1.769	0.479	0.535	1.81	0.395	0.545	1.868	0.245	0.594	1.901	0.078	0.511
846	4.23	1.823	0.877	0.355	1.596	0.842	0.239	1.672	0.793	0.178	1.718	0.614	0.164	1.69	0.487	0.214	1.686	0.395	0.214	1.673	0.23	0.174	1.624	0.067	0.241	1.496	0.025	0.22	1.618	0.828	0.511	1.718	0.779	0.545	NaN	NaN	NaN	1.769	0.48	0.535	1.809	0.395	0.545	1.868	0.246	0.594	1.9	0.078	0.511
847	4.235	1.822	0.877	0.354	1.595	0.842	0.239	1.672	0.793	0.177	1.718	0.614	0.164	1.69	0.487	0.214	1.685	0.395	0.213	1.672	0.23	0.174	1.624	0.067	0.241	1.496	0.025	0.22	1.617	0.828	0.511	1.718	0.779	0.545	NaN	NaN	NaN	1.768	0.48	0.535	1.809	0.395	0.545	1.868	0.246	0.593	1.9	0.078	0.511
848	4.24	1.822	0.877	0.354	1.595	0.842	0.238	1.672	0.793	0.176	1.717	0.614	0.163	1.689	0.487	0.214	1.685	0.395	0.213	1.672	0.23	0.174	1.624	0.067	0.241	1.496	0.024	0.22	1.617	0.828	0.511	1.717	0.78	0.544	NaN	NaN	NaN	1.768	0.48	0.535	1.809	0.395	0.545	1.868	0.247	0.593	1.9	0.079	0.511
849	4.245	1.821	0.878	0.353	1.594	0.841	0.237	1.671	0.793	0.175	1.717	0.614	0.163	1.689	0.487	0.213	1.684	0.395	0.212	1.672	0.23	0.174	1.624	0.067	0.241	1.496	0.024	0.22	1.616	0.828	0.51	1.717	0.78	0.544	NaN	NaN	NaN	1.768	0.48	0.534	1.809	0.396	0.545	1.868	0.247	0.593	1.9	0.079	0.511
850	4.25	1.82	0.878	0.353	1.593	0.841	0.237	1.67	0.793	0.175	1.716	0.614	0.163	1.689	0.486	0.213	1.684	0.395	0.211	1.672	0.23	0.174	1.624	0.067	0.241	1.496	0.024	0.22	1.616	0.828	0.509	1.717	0.781	0.543	NaN	NaN	NaN	1.768	0.48	0.534	1.808	0.396	0.544	1.868	0.247	0.593	1.9	0.079	0.511
851	4.255	1.819	0.878	0.352	1.592	0.841	0.236	1.67	0.793	0.175	1.716	0.614	0.162	1.688	0.486	0.213	1.683	0.394	0.211	1.672	0.23	0.174	1.624	0.067	0.241	1.496	0.024	0.22	1.615	0.829	0.509	1.716	0.781	0.543	NaN	NaN	NaN	1.767	0.481	0.534	1.808	0.396	0.544	1.868	0.248	0.593	1.9	0.079	0.511
852	4.26	1.819	0.878	0.352	1.591	0.841	0.236	1.669	0.793	0.174	1.715	0.614	0.162	1.688	0.486	0.212	1.683	0.394	0.212	1.672	0.23	0.174	1.624	0.067	0.241	1.496	0.024	0.22	1.615	0.829	0.509	1.715	0.781	0.542	NaN	NaN	NaN	1.767	0.481	0.534	1.808	0.396	0.544	1.868	0.248	0.593	1.9	0.079	0.511
853	4.265	1.818	0.878	0.351	1.591	0.841	0.236	1.669	0.793	0.174	1.715	0.614	0.162	1.687	0.486	0.212	1.682	0.394	0.212	1.672	0.23	0.173	1.624	0.067	0.241	1.496	0.024	0.22	1.614	0.829	0.509	1.715	0.781	0.542	NaN	NaN	NaN	1.767	0.481	0.533	1.808	0.397	0.544	1.868	0.248	0.593	1.9	0.08	0.511
854	4.27	1.817	0.879	0.351	1.59	0.841	0.235	1.668	0.793	0.174	1.714	0.614	0.161	1.687	0.486	0.212	1.682	0.394	0.211	1.671	0.23	0.173	1.624	0.067	0.241	1.496	0.024	0.22	1.614	0.829	0.508	1.714	0.781	0.542	NaN	NaN	NaN	1.766	0.48	0.532	1.808	0.397	0.544	1.868	0.248	0.592	1.9	0.08	0.511
855	4.275	1.817	0.879	0.35	1.589	0.841	0.235	1.667	0.793	0.174	1.714	0.614	0.161	1.686	0.487	0.211	1.682	0.394	0.211	1.671	0.23	0.173	1.624	0.067	0.241	1.496	0.024	0.22	1.614	0.829	0.508	1.713	0.781	0.541	NaN	NaN	NaN	1.766	0.48	0.532	1.808	0.397	0.543	1.868	0.248	0.592	1.899	0.08	0.511
856	4.28	1.816	0.879	0.349	1.589	0.841	0.235	1.666	0.793	0.174	1.713	0.614	0.161	1.686	0.487	0.211	1.681	0.394	0.211	1.671	0.23	0.173	1.624	0.067	0.241	1.496	0.024	0.22	1.613	0.829	0.508	1.713	0.781	0.541	NaN	NaN	NaN	1.766	0.481	0.531	1.808	0.397	0.543	1.868	0.248	0.592	1.9	0.082	0.511
857	4.285	1.815	0.879	0.349	1.588	0.841	0.234	1.665	0.793	0.174	1.712	0.614	0.16	1.686	0.487	0.211	1.681	0.394	0.211	1.671	0.23	0.173	1.624	0.067	0.241	1.496	0.025	0.22	1.612	0.83	0.507	1.712	0.781	0.541	NaN	NaN	NaN	1.765	0.481	0.531	1.808	0.398	0.543	1.868	0.249	0.592	1.901	0.084	0.512
858	4.29	1.814	0.879	0.349	1.587	0.841	0.234	1.664	0.793	0.173	1.711	0.614	0.16	1.685	0.487	0.211	1.681	0.394	0.211	1.67	0.23	0.173	1.624	0.067	0.241	1.496	0.025	0.22	1.61	0.83	0.506	1.712	0.782	0.54	NaN	NaN	NaN	1.765	0.481	0.531	1.807	0.398	0.543	1.868	0.249	0.592	1.901	0.085	0.512
859	4.295	1.813	0.879	0.348	1.586	0.841	0.233	1.663	0.793	0.173	1.711	0.614	0.16	1.685	0.487	0.211	1.681	0.394	0.21	1.67	0.23	0.173	1.624	0.067	0.241	1.496	0.025	0.22	1.61	0.83	0.506	1.712	0.782	0.54	NaN	NaN	NaN	1.765	0.481	0.531	1.807	0.398	0.543	1.868	0.25	0.592	1.901	0.085	0.512
860	4.3	1.813	0.879	0.348	1.585	0.84	0.233	1.663	0.793	0.172	1.71	0.614	0.159	1.685	0.487	0.21	1.68	0.394	0.21	1.67	0.23	0.173	1.624	0.067	0.241	1.496	0.025	0.22	1.609	0.829	0.505	1.711	0.782	0.539	NaN	NaN	NaN	1.764	0.481	0.531	1.807	0.399	0.543	1.868	0.25	0.592	1.901	0.085	0.512
861	4.305	1.812	0.88	0.347	1.584	0.84	0.233	1.662	0.794	0.172	1.709	0.614	0.159	1.684	0.487	0.21	1.68	0.395	0.21	1.669	0.23	0.173	1.624	0.067	0.241	1.496	0.025	0.22	1.609	0.829	0.505	1.711	0.782	0.539	NaN	NaN	NaN	1.764	0.481	0.531	1.807	0.399	0.542	1.868	0.251	0.592	1.9	0.085	0.512
862	4.31	1.811	0.88	0.347	1.584	0.84	0.233	1.661	0.794	0.171	1.708	0.614	0.158	1.684	0.487	0.21	1.679	0.395	0.209	1.669	0.23	0.173	1.624	0.067	0.241	1.496	0.025	0.22	1.609	0.829	0.505	1.711	0.783	0.539	NaN	NaN	NaN	1.764	0.481	0.531	1.807	0.399	0.542	1.869	0.251	0.592	1.899	0.084	0.511
863	4.315	1.811	0.88	0.346	1.583	0.84	0.232	1.661	0.793	0.17	1.707	0.614	0.158	1.683	0.487	0.21	1.679	0.395	0.209	1.669	0.23	0.173	1.624	0.068	0.241	1.496	0.025	0.22	1.608	0.829	0.504	1.71	0.783	0.539	NaN	NaN	NaN	1.763	0.482	0.53	1.807	0.4	0.542	1.868	0.252	0.592	1.899	0.084	0.511
864	4.32	1.81	0.88	0.346	1.583	0.84	0.232	1.66	0.793	0.17	1.707	0.614	0.158	1.683	0.487	0.21	1.679	0.394	0.209	1.669	0.23	0.172	1.624	0.068	0.241	1.496	0.025	0.22	1.608	0.83	0.504	1.71	0.783	0.538	NaN	NaN	NaN	1.763	0.482	0.53	1.806	0.4	0.542	1.868	0.252	0.592	1.899	0.084	0.511
865	4.325	1.809	0.88	0.345	1.582	0.84	0.232	1.659	0.793	0.169	1.706	0.614	0.158	1.682	0.487	0.209	1.678	0.394	0.209	1.668	0.23	0.172	1.624	0.067	0.241	1.496	0.025	0.22	1.607	0.83	0.504	1.709	0.783	0.538	NaN	NaN	NaN	1.763	0.482	0.53	1.806	0.4	0.542	1.868	0.252	0.592	1.899	0.084	0.511
866	4.33	1.809	0.881	0.345	1.581	0.84	0.231	1.658	0.793	0.169	1.705	0.614	0.157	1.682	0.487	0.209	1.678	0.394	0.209	1.668	0.23	0.172	1.624	0.067	0.241	1.496	0.025	0.22	1.607	0.83	0.504	1.708	0.783	0.537	NaN	NaN	NaN	1.762	0.482	0.53	1.805	0.4	0.541	1.868	0.252	0.592	1.899	0.084	0.511
867	4.335	1.808	0.881	0.344	1.58	0.84	0.231	1.657	0.793	0.169	1.705	0.614	0.157	1.681	0.487	0.209	1.678	0.394	0.209	1.668	0.23	0.172	1.624	0.068	0.241	1.496	0.025	0.22	1.606	0.83	0.503	1.708	0.783	0.536	NaN	NaN	NaN	1.762	0.482	0.53	1.805	0.4	0.541	1.868	0.252	0.592	1.899	0.084	0.511
868	4.34	1.808	0.881	0.344	1.58	0.84	0.23	1.656	0.793	0.169	1.704	0.614	0.157	1.681	0.487	0.209	1.677	0.394	0.208	1.668	0.23	0.172	1.624	0.068	0.241	1.496	0.025	0.22	1.605	0.83	0.502	1.708	0.783	0.536	NaN	NaN	NaN	1.762	0.483	0.529	1.805	0.4	0.541	1.868	0.252	0.592	1.899	0.084	0.511
869	4.345	1.807	0.881	0.343	1.579	0.839	0.23	1.656	0.793	0.169	1.703	0.614	0.156	1.681	0.487	0.208	1.676	0.394	0.208	1.667	0.23	0.172	1.624	0.068	0.241	1.496	0.025	0.22	1.605	0.83	0.502	1.707	0.784	0.536	NaN	NaN	NaN	1.762	0.483	0.529	1.805	0.401	0.541	1.867	0.253	0.591	1.899	0.084	0.511
870	4.35	1.806	0.881	0.343	1.578	0.839	0.23	1.655	0.792	0.169	1.702	0.614	0.156	1.68	0.487	0.208	1.676	0.394	0.208	1.667	0.229	0.172	1.624	0.068	0.241	1.496	0.025	0.22	1.605	0.83	0.502	1.707	0.784	0.535	NaN	NaN	NaN	1.762	0.483	0.529	1.805	0.401	0.541	1.867	0.253	0.591	1.899	0.084	0.511
871	4.355	1.806	0.881	0.343	1.577	0.839	0.23	1.653	0.792	0.169	1.702	0.614	0.155	1.68	0.487	0.208	1.676	0.394	0.208	1.667	0.229	0.172	1.624	0.068	0.241	1.496	0.025	0.22	1.604	0.83	0.501	1.706	0.784	0.535	NaN	NaN	NaN	1.761	0.483	0.529	1.804	0.401	0.54	1.867	0.253	0.591	1.899	0.085	0.51
872	4.36	1.805	0.881	0.342	1.577	0.839	0.23	1.653	0.792	0.169	1.701	0.614	0.155	1.679	0.487	0.208	1.676	0.394	0.208	1.666	0.229	0.172	1.624	0.068	0.241	1.496	0.025	0.22	1.604	0.831	0.501	1.706	0.784	0.535	NaN	NaN	NaN	1.761	0.484	0.529	1.804	0.401	0.54	1.867	0.254	0.591	1.899	0.085	0.51
873	4.365	1.805	0.882	0.342	1.576	0.839	0.23	1.652	0.792	0.169	1.701	0.614	0.155	1.679	0.487	0.208	1.675	0.394	0.208	1.666	0.229	0.172	1.624	0.068	0.242	1.496	0.025	0.22	1.603	0.831	0.501	1.706	0.784	0.535	NaN	NaN	NaN	1.761	0.484	0.529	1.803	0.401	0.54	1.867	0.254	0.591	1.898	0.085	0.51
874	4.37	1.804	0.882	0.342	1.576	0.839	0.229	1.651	0.792	0.169	1.7	0.614	0.154	1.678	0.487	0.208	1.675	0.395	0.208	1.666	0.229	0.172	1.624	0.068	0.242	1.496	0.025	0.22	1.603	0.831	0.501	1.705	0.784	0.534	NaN	NaN	NaN	1.761	0.484	0.529	1.803	0.402	0.54	1.867	0.254	0.591	1.898	0.085	0.51
875	4.375	1.803	0.882	0.341	1.575	0.839	0.229	1.65	0.793	0.168	1.7	0.613	0.154	1.678	0.487	0.207	1.675	0.395	0.208	1.666	0.229	0.172	1.624	0.068	0.242	1.496	0.025	0.22	1.603	0.831	0.5	1.705	0.784	0.534	NaN	NaN	NaN	1.76	0.484	0.529	1.803	0.402	0.54	1.867	0.255	0.591	1.898	0.085	0.51
876	4.38	1.803	0.882	0.341	1.575	0.839	0.229	1.65	0.793	0.168	1.699	0.613	0.154	1.677	0.487	0.207	1.675	0.395	0.208	1.665	0.229	0.171	1.624	0.068	0.242	1.496	0.025	0.22	1.602	0.831	0.5	1.704	0.784	0.533	NaN	NaN	NaN	1.76	0.484	0.529	1.803	0.402	0.54	1.867	0.255	0.591	1.898	0.086	0.51
877	4.385	1.802	0.882	0.341	1.574	0.838	0.229	1.649	0.793	0.168	1.699	0.613	0.154	1.677	0.487	0.207	1.674	0.395	0.208	1.665	0.229	0.171	1.624	0.068	0.242	1.496	0.025	0.22	1.602	0.831	0.5	1.704	0.785	0.533	NaN	NaN	NaN	1.76	0.484	0.529	1.803	0.402	0.54	1.867	0.255	0.591	1.898	0.086	0.51
878	4.39	1.802	0.882	0.34	1.573	0.838	0.228	1.649	0.793	0.167	1.698	0.613	0.153	1.676	0.487	0.207	1.674	0.395	0.208	1.665	0.229	0.171	1.624	0.068	0.242	1.496	0.025	0.22	1.601	0.831	0.499	1.703	0.785	0.533	NaN	NaN	NaN	1.759	0.484	0.528	1.802	0.402	0.54	1.867	0.256	0.591	1.898	0.086	0.51
879	4.395	1.801	0.883	0.34	1.572	0.838	0.228	1.648	0.793	0.167	1.698	0.613	0.153	1.676	0.486	0.207	1.674	0.395	0.208	1.665	0.229	0.171	1.623	0.068	0.242	1.496	0.025	0.22	1.601	0.831	0.499	1.703	0.785	0.532	NaN	NaN	NaN	1.759	0.484	0.528	1.802	0.402	0.539	1.867	0.256	0.591	1.898	0.086	0.51
880	4.4	1.801	0.883	0.339	1.571	0.838	0.228	1.648	0.793	0.166	1.697	0.613	0.153	1.676	0.486	0.206	1.674	0.395	0.207	1.664	0.229	0.171	1.623	0.068	0.242	1.496	0.025	0.22	1.602	0.832	0.5	1.702	0.785	0.532	NaN	NaN	NaN	1.758	0.484	0.528	1.802	0.403	0.539	1.867	0.256	0.59	1.898	0.086	0.51
881	4.405	1.8	0.883	0.339	1.571	0.838	0.227	1.648	0.793	0.165	1.697	0.613	0.152	1.676	0.486	0.206	1.673	0.394	0.207	1.664	0.229	0.171	1.623	0.068	0.242	1.496	0.025	0.22	1.602	0.832	0.5	1.702	0.785	0.532	NaN	NaN	NaN	1.758	0.484	0.527	1.802	0.403	0.539	1.867	0.256	0.59	1.898	0.086	0.51
882	4.41	1.8	0.883	0.339	1.571	0.838	0.227	1.648	0.793	0.164	1.696	0.613	0.152	1.675	0.486	0.206	1.673	0.394	0.207	1.664	0.229	0.171	1.623	0.068	0.242	1.496	0.025	0.22	1.601	0.832	0.499	1.701	0.785	0.531	NaN	NaN	NaN	1.757	0.484	0.527	1.802	0.403	0.539	1.867	0.257	0.59	1.898	0.086	0.51
883	4.415	1.799	0.883	0.338	1.571	0.838	0.227	1.648	0.792	0.164	1.696	0.613	0.152	1.675	0.486	0.205	1.673	0.395	0.207	1.664	0.229	0.171	1.623	0.067	0.242	1.496	0.025	0.22	1.599	0.831	0.498	1.701	0.785	0.531	NaN	NaN	NaN	1.756	0.484	0.527	1.801	0.403	0.538	1.867	0.257	0.59	1.898	0.086	0.51
884	4.42	1.799	0.883	0.338	1.57	0.838	0.226	1.647	0.792	0.163	1.695	0.613	0.152	1.675	0.486	0.205	1.673	0.395	0.207	1.664	0.229	0.171	1.623	0.067	0.242	1.496	0.025	0.22	1.598	0.831	0.498	1.701	0.785	0.53	NaN	NaN	NaN	1.756	0.484	0.526	1.801	0.404	0.538	1.867	0.257	0.59	1.898	0.086	0.51
885	4.425	1.798	0.883	0.338	1.57	0.838	0.226	1.646	0.792	0.163	1.695	0.613	0.152	1.674	0.486	0.205	1.673	0.395	0.207	1.664	0.229	0.171	1.623	0.067	0.242	1.496	0.025	0.22	1.598	0.831	0.497	1.701	0.785	0.53	NaN	NaN	NaN	1.755	0.484	0.526	1.801	0.404	0.538	1.867	0.257	0.59	1.897	0.086	0.51
886	4.43	1.798	0.884	0.337	1.569	0.838	0.225	1.645	0.792	0.164	1.694	0.613	0.151	1.674	0.487	0.205	1.672	0.395	0.206	1.664	0.229	0.171	1.623	0.067	0.242	1.496	0.025	0.22	1.597	0.831	0.497	1.7	0.786	0.53	NaN	NaN	NaN	1.755	0.484	0.526	1.801	0.404	0.538	1.866	0.257	0.59	1.897	0.086	0.51
887	4.435	1.797	0.884	0.337	1.569	0.838	0.225	1.644	0.792	0.164	1.694	0.613	0.151	1.674	0.487	0.205	1.671	0.394	0.206	1.664	0.229	0.171	1.623	0.067	0.242	1.496	0.025	0.22	1.597	0.831	0.496	1.7	0.786	0.53	NaN	NaN	NaN	1.755	0.484	0.526	1.801	0.404	0.538	1.866	0.258	0.59	1.897	0.086	0.51
888	4.44	1.796	0.884	0.336	1.568	0.838	0.224	1.644	0.792	0.163	1.693	0.613	0.151	1.673	0.487	0.204	1.671	0.394	0.205	1.664	0.229	0.17	1.623	0.067	0.242	1.496	0.025	0.22	1.596	0.83	0.496	1.7	0.786	0.53	NaN	NaN	NaN	1.755	0.484	0.526	1.8	0.404	0.538	1.866	0.258	0.59	1.897	0.086	0.51
889	4.445	1.796	0.884	0.336	1.567	0.838	0.224	1.643	0.792	0.163	1.693	0.613	0.15	1.673	0.487	0.204	1.671	0.394	0.205	1.664	0.229	0.17	1.623	0.067	0.242	1.496	0.025	0.22	1.596	0.83	0.496	1.7	0.786	0.529	NaN	NaN	NaN	1.755	0.484	0.526	1.8	0.404	0.538	1.866	0.258	0.589	1.897	0.086	0.51
890	4.45	1.795	0.884	0.336	1.567	0.838	0.224	1.643	0.792	0.163	1.692	0.613	0.15	1.673	0.487	0.204	1.67	0.394	0.205	1.663	0.229	0.17	1.623	0.067	0.242	1.496	0.025	0.22	1.595	0.83	0.495	1.699	0.786	0.529	NaN	NaN	NaN	1.754	0.484	0.526	1.8	0.404	0.537	1.866	0.259	0.589	1.897	0.086	0.51
891	4.455	1.795	0.884	0.335	1.566	0.838	0.223	1.642	0.792	0.163	1.692	0.613	0.15	1.673	0.487	0.204	1.67	0.394	0.205	1.663	0.229	0.17	1.623	0.067	0.242	1.496	0.025	0.22	1.594	0.83	0.495	1.698	0.786	0.528	NaN	NaN	NaN	1.754	0.484	0.526	1.799	0.404	0.537	1.865	0.259	0.588	1.897	0.086	0.51
892	4.46	1.794	0.884	0.335	1.566	0.838	0.223	1.641	0.792	0.163	1.692	0.613	0.149	1.673	0.487	0.203	1.67	0.394	0.204	1.663	0.229	0.17	1.623	0.067	0.242	1.496	0.025	0.22	1.594	0.83	0.494	1.697	0.786	0.528	NaN	NaN	NaN	1.753	0.484	0.526	1.798	0.404	0.537	1.864	0.259	0.588	1.896	0.086	0.51
893	4.465	1.793	0.884	0.335	1.566	0.838	0.223	1.641	0.792	0.163	1.691	0.613	0.149	1.672	0.487	0.203	1.67	0.394	0.204	1.663	0.229	0.17	1.623	0.067	0.242	1.496	0.025	0.22	1.593	0.83	0.494	1.697	0.786	0.527	NaN	NaN	NaN	1.753	0.485	0.525	1.798	0.404	0.536	1.865	0.259	0.588	1.896	0.087	0.51
894	4.47	1.793	0.884	0.334	1.565	0.838	0.223	1.64	0.791	0.162	1.691	0.613	0.148	1.672	0.487	0.203	1.67	0.394	0.204	1.663	0.229	0.17	1.623	0.067	0.242	1.496	0.025	0.22	1.593	0.83	0.493	1.697	0.786	0.527	NaN	NaN	NaN	1.753	0.485	0.525	1.797	0.404	0.536	1.865	0.259	0.588	1.896	0.087	0.51
895	4.475	1.793	0.884	0.334	1.565	0.837	0.222	1.64	0.791	0.162	1.691	0.613	0.148	1.672	0.487	0.203	1.67	0.394	0.204	1.662	0.229	0.17	1.623	0.067	0.242	1.496	0.025	0.22	1.592	0.83	0.493	1.696	0.785	0.527	NaN	NaN	NaN	1.752	0.485	0.525	1.797	0.404	0.536	1.865	0.26	0.588	1.896	0.087	0.51
896	4.48	1.792	0.885	0.334	1.564	0.837	0.222	1.639	0.792	0.161	1.69	0.613	0.148	1.671	0.487	0.203	1.669	0.394	0.204	1.662	0.229	0.17	1.623	0.067	0.242	1.496	0.025	0.22	1.592	0.83	0.493	1.696	0.786	0.526	NaN	NaN	NaN	1.752	0.485	0.525	1.796	0.404	0.536	1.865	0.26	0.588	1.896	0.087	0.51
897	4.485	1.791	0.885	0.333	1.563	0.837	0.221	1.639	0.792	0.16	1.689	0.613	0.148	1.671	0.487	0.202	1.669	0.394	0.204	1.662	0.229	0.17	1.623	0.067	0.242	1.496	0.025	0.22	1.592	0.83	0.492	1.696	0.786	0.526	NaN	NaN	NaN	1.752	0.485	0.525	1.795	0.404	0.536	1.864	0.26	0.588	1.896	0.087	0.51
898	4.49	1.791	0.885	0.333	1.563	0.837	0.221	1.638	0.792	0.16	1.689	0.613	0.147	1.671	0.487	0.202	1.669	0.394	0.203	1.662	0.229	0.169	1.623	0.067	0.242	1.496	0.025	0.22	1.592	0.83	0.492	1.695	0.786	0.526	NaN	NaN	NaN	1.751	0.484	0.525	1.795	0.404	0.536	1.864	0.26	0.588	1.896	0.087	0.51
899	4.495	1.791	0.885	0.333	1.562	0.837	0.22	1.638	0.792	0.16	1.688	0.613	0.147	1.67	0.487	0.202	1.669	0.394	0.203	1.662	0.229	0.169	1.623	0.067	0.242	1.496	0.025	0.22	1.591	0.83	0.492	1.695	0.786	0.526	NaN	NaN	NaN	1.749	0.484	0.524	1.794	0.404	0.535	1.863	0.26	0.588	1.896	0.087	0.51
900	4.5	1.79	0.885	0.332	1.562	0.836	0.22	1.638	0.792	0.159	1.688	0.613	0.147	1.67	0.487	0.202	1.669	0.394	0.203	1.662	0.229	0.169	1.623	0.067	0.242	1.496	0.025	0.22	1.59	0.83	0.491	1.695	0.786	0.525	NaN	NaN	NaN	1.748	0.483	0.524	1.793	0.404	0.535	1.863	0.26	0.588	1.895	0.087	0.51
901	4.505	1.79	0.885	0.332	1.561	0.836	0.22	1.638	0.792	0.158	1.687	0.613	0.146	1.67	0.487	0.202	1.668	0.394	0.203	1.662	0.229	0.169	1.623	0.067	0.242	1.496	0.025	0.22	1.589	0.83	0.49	1.694	0.786	0.525	NaN	NaN	NaN	1.747	0.483	0.523	1.793	0.404	0.535	1.863	0.26	0.588	1.895	0.087	0.51
902	4.51	1.789	0.885	0.332	1.561	0.836	0.219	1.638	0.792	0.158	1.687	0.613	0.146	1.669	0.487	0.201	1.668	0.394	0.203	1.661	0.229	0.169	1.623	0.067	0.242	1.496	0.025	0.22	1.588	0.83	0.49	1.694	0.786	0.524	NaN	NaN	NaN	1.747	0.483	0.523	1.792	0.404	0.535	1.862	0.26	0.588	1.895	0.087	0.51
903	4.515	1.789	0.885	0.331	1.561	0.836	0.219	1.637	0.792	0.158	1.686	0.613	0.145	1.669	0.487	0.201	1.668	0.394	0.203	1.661	0.229	0.169	1.623	0.067	0.242	1.496	0.025	0.22	1.588	0.83	0.489	1.693	0.786	0.524	NaN	NaN	NaN	1.746	0.483	0.523	1.791	0.404	0.535	1.862	0.261	0.588	1.895	0.088	0.51
904	4.52	1.788	0.885	0.331	1.56	0.836	0.219	1.636	0.792	0.158	1.686	0.613	0.145	1.669	0.487	0.201	1.668	0.394	0.203	1.661	0.229	0.168	1.623	0.067	0.242	1.496	0.025	0.22	1.588	0.83	0.489	1.693	0.786	0.523	NaN	NaN	NaN	1.746	0.483	0.523	1.79	0.403	0.535	1.861	0.261	0.588	1.895	0.088	0.51
905	4.525	1.788	0.886	0.331	1.56	0.836	0.218	1.635	0.792	0.158	1.686	0.613	0.145	1.668	0.487	0.2	1.667	0.394	0.202	1.661	0.229	0.168	1.623	0.067	0.242	1.496	0.025	0.22	1.588	0.83	0.489	1.692	0.786	0.523	NaN	NaN	NaN	1.745	0.483	0.524	1.789	0.403	0.535	1.86	0.261	0.588	1.895	0.088	0.509
906	4.53	1.787	0.886	0.33	1.559	0.836	0.218	1.634	0.792	0.158	1.685	0.613	0.145	1.668	0.486	0.2	1.667	0.394	0.202	1.66	0.229	0.168	1.623	0.067	0.242	1.496	0.025	0.22	1.588	0.829	0.488	1.692	0.786	0.523	NaN	NaN	NaN	1.744	0.483	0.524	1.788	0.403	0.535	1.86	0.261	0.588	1.895	0.088	0.509
907	4.535	1.787	0.886	0.33	1.558	0.836	0.217	1.634	0.792	0.157	1.685	0.613	0.144	1.668	0.486	0.2	1.666	0.394	0.202	1.66	0.228	0.168	1.623	0.067	0.242	1.496	0.025	0.22	1.588	0.829	0.488	1.692	0.785	0.523	NaN	NaN	NaN	1.743	0.483	0.524	1.787	0.403	0.535	1.859	0.261	0.587	1.895	0.089	0.509
908	4.54	1.786	0.886	0.329	1.558	0.836	0.217	1.633	0.792	0.157	1.684	0.613	0.144	1.667	0.486	0.199	1.666	0.393	0.201	1.66	0.228	0.168	1.623	0.067	0.242	1.496	0.025	0.22	1.588	0.829	0.488	1.691	0.785	0.522	NaN	NaN	NaN	1.742	0.482	0.523	1.786	0.403	0.535	1.859	0.261	0.587	1.895	0.089	0.51
909	4.545	1.786	0.886	0.329	1.557	0.836	0.217	1.632	0.792	0.157	1.683	0.613	0.143	1.667	0.486	0.199	1.665	0.393	0.201	1.66	0.228	0.167	1.623	0.067	0.242	1.496	0.025	0.22	1.587	0.829	0.487	1.691	0.785	0.522	NaN	NaN	NaN	1.74	0.482	0.523	1.785	0.403	0.535	1.858	0.261	0.587	1.895	0.089	0.509
910	4.55	1.785	0.886	0.329	1.557	0.836	0.216	1.632	0.792	0.157	1.683	0.613	0.143	1.667	0.486	0.199	1.665	0.393	0.201	1.659	0.228	0.167	1.623	0.067	0.242	1.496	0.025	0.22	1.585	0.829	0.486	1.69	0.785	0.522	NaN	NaN	NaN	1.739	0.482	0.523	1.783	0.402	0.535	1.857	0.261	0.587	1.894	0.089	0.509
911	4.555	1.785	0.886	0.328	1.557	0.835	0.216	1.631	0.791	0.157	1.682	0.613	0.143	1.666	0.486	0.198	1.665	0.393	0.201	1.659	0.228	0.167	1.623	0.067	0.242	1.496	0.025	0.22	1.586	0.829	0.486	1.69	0.785	0.521	NaN	NaN	NaN	1.738	0.481	0.523	1.782	0.402	0.535	1.856	0.261	0.587	1.895	0.09	0.509
912	4.56	1.784	0.886	0.328	1.557	0.835	0.216	1.631	0.791	0.157	1.682	0.613	0.142	1.666	0.486	0.198	1.665	0.393	0.201	1.659	0.228	0.167	1.623	0.067	0.242	1.496	0.025	0.22	1.586	0.83	0.486	1.689	0.785	0.521	NaN	NaN	NaN	1.736	0.481	0.523	1.781	0.402	0.535	1.854	0.261	0.587	1.896	0.092	0.511
913	4.565	1.784	0.886	0.328	1.556	0.835	0.215	1.63	0.791	0.156	1.681	0.613	0.142	1.666	0.486	0.198	1.665	0.393	0.201	1.659	0.228	0.167	1.623	0.067	0.242	1.496	0.025	0.22	1.584	0.829	0.485	1.689	0.785	0.52	NaN	NaN	NaN	1.735	0.48	0.523	1.78	0.402	0.535	1.854	0.261	0.587	1.895	0.092	0.51
914	4.57	1.783	0.886	0.327	1.556	0.834	0.215	1.63	0.791	0.156	1.681	0.613	0.142	1.665	0.486	0.198	1.665	0.393	0.2	1.659	0.228	0.167	1.623	0.067	0.241	1.496	0.025	0.22	1.584	0.829	0.485	1.689	0.785	0.52	NaN	NaN	NaN	1.734	0.48	0.523	1.778	0.402	0.535	1.854	0.262	0.587	1.895	0.092	0.51
915	4.575	1.783	0.886	0.327	1.555	0.834	0.215	1.629	0.791	0.155	1.68	0.613	0.141	1.665	0.486	0.197	1.665	0.393	0.2	1.659	0.228	0.167	1.623	0.067	0.241	1.496	0.025	0.22	1.584	0.829	0.485	1.689	0.786	0.521	NaN	NaN	NaN	1.732	0.48	0.523	1.777	0.402	0.535	1.854	0.262	0.587	1.894	0.093	0.51
916	4.58	1.783	0.886	0.326	1.555	0.834	0.214	1.629	0.791	0.155	1.68	0.613	0.141	1.665	0.486	0.197	1.665	0.393	0.2	1.659	0.228	0.166	1.623	0.067	0.241	1.496	0.025	0.22	1.583	0.829	0.485	1.688	0.785	0.52	NaN	NaN	NaN	1.73	0.48	0.522	1.775	0.401	0.535	1.853	0.262	0.587	1.894	0.093	0.51
917	4.585	1.782	0.886	0.326	1.554	0.834	0.214	1.628	0.791	0.154	1.679	0.613	0.141	1.664	0.486	0.197	1.665	0.393	0.199	1.659	0.228	0.166	1.623	0.067	0.241	1.496	0.025	0.22	1.583	0.829	0.484	1.687	0.785	0.519	NaN	NaN	NaN	1.729	0.479	0.522	1.773	0.4	0.534	1.852	0.263	0.587	1.894	0.094	0.51
918	4.59	1.782	0.887	0.326	1.553	0.834	0.213	1.628	0.791	0.154	1.679	0.612	0.141	1.664	0.486	0.197	1.665	0.393	0.199	1.659	0.228	0.166	1.623	0.067	0.241	1.496	0.025	0.22	1.583	0.829	0.484	1.687	0.785	0.518	NaN	NaN	NaN	1.727	0.479	0.522	1.771	0.4	0.535	1.851	0.263	0.587	1.893	0.094	0.51
919	4.595	1.781	0.888	0.326	1.553	0.833	0.213	1.627	0.791	0.153	1.679	0.612	0.14	1.664	0.486	0.197	1.665	0.393	0.199	1.659	0.227	0.166	1.623	0.067	0.241	1.496	0.025	0.22	1.582	0.828	0.483	1.687	0.784	0.518	NaN	NaN	NaN	1.726	0.479	0.522	1.77	0.4	0.535	1.85	0.263	0.587	1.893	0.094	0.51
920	4.6	1.781	0.887	0.325	1.552	0.833	0.213	1.627	0.791	0.153	1.678	0.612	0.14	1.664	0.486	0.196	1.665	0.393	0.199	1.658	0.227	0.166	1.623	0.067	0.241	1.496	0.025	0.22	1.581	0.828	0.482	1.686	0.784	0.518	NaN	NaN	NaN	1.724	0.479	0.522	1.768	0.4	0.536	1.849	0.264	0.588	1.893	0.094	0.51
921	4.605	1.78	0.887	0.325	1.552	0.833	0.213	1.626	0.791	0.153	1.678	0.612	0.139	1.664	0.486	0.196	1.665	0.393	0.198	1.658	0.227	0.166	1.623	0.067	0.241	1.496	0.025	0.22	1.58	0.828	0.482	1.686	0.784	0.517	NaN	NaN	NaN	1.722	0.478	0.522	1.766	0.4	0.536	1.848	0.264	0.588	1.892	0.094	0.51
922	4.61	1.779	0.887	0.324	1.552	0.833	0.212	1.626	0.791	0.152	1.678	0.612	0.139	1.664	0.486	0.196	1.665	0.393	0.198	1.658	0.227	0.166	1.623	0.067	0.241	1.496	0.025	0.22	1.579	0.828	0.482	1.685	0.784	0.517	NaN	NaN	NaN	1.72	0.478	0.522	1.765	0.401	0.536	1.847	0.264	0.588	1.892	0.095	0.51
923	4.615	1.779	0.887	0.324	1.551	0.833	0.212	1.626	0.791	0.152	1.677	0.612	0.139	1.664	0.486	0.196	1.664	0.393	0.198	1.658	0.227	0.166	1.623	0.067	0.241	1.496	0.025	0.22	1.579	0.828	0.481	1.684	0.784	0.517	NaN	NaN	NaN	1.719	0.478	0.522	1.763	0.401	0.536	1.846	0.265	0.588	1.891	0.095	0.51
924	4.62	1.779	0.887	0.324	1.551	0.833	0.212	1.626	0.791	0.152	1.677	0.612	0.138	1.663	0.486	0.196	1.664	0.393	0.198	1.658	0.227	0.166	1.623	0.067	0.241	1.496	0.025	0.22	1.579	0.827	0.481	1.683	0.784	0.516	NaN	NaN	NaN	1.717	0.479	0.523	1.761	0.401	0.536	1.845	0.265	0.588	1.89	0.095	0.51
925	4.625	1.778	0.887	0.323	1.551	0.833	0.211	1.625	0.791	0.152	1.677	0.612	0.138	1.663	0.486	0.195	1.664	0.394	0.197	1.658	0.227	0.166	1.623	0.067	0.241	1.496	0.025	0.22	1.579	0.827	0.481	1.683	0.784	0.516	NaN	NaN	NaN	1.714	0.477	0.522	1.76	0.401	0.536	1.843	0.266	0.588	1.889	0.096	0.51
926	4.63	1.778	0.887	0.323	1.55	0.833	0.211	1.624	0.791	0.151	1.677	0.612	0.138	1.663	0.486	0.195	1.664	0.394	0.197	1.658	0.227	0.166	1.623	0.067	0.241	1.496	0.025	0.22	1.578	0.828	0.481	1.682	0.784	0.515	NaN	NaN	NaN	1.712	0.477	0.522	1.757	0.401	0.536	1.842	0.266	0.588	1.889	0.096	0.51
927	4.635	1.777	0.887	0.322	1.55	0.833	0.21	1.624	0.791	0.151	1.676	0.612	0.137	1.663	0.485	0.194	1.663	0.393	0.197	1.658	0.227	0.165	1.623	0.067	0.241	1.496	0.025	0.22	1.577	0.828	0.48	1.681	0.784	0.515	NaN	NaN	NaN	1.711	0.477	0.522	1.756	0.401	0.536	1.84	0.266	0.588	1.889	0.096	0.51
928	4.64	1.777	0.887	0.322	1.549	0.832	0.209	1.624	0.791	0.15	1.676	0.612	0.137	1.663	0.485	0.194	1.662	0.392	0.196	1.658	0.227	0.165	1.623	0.067	0.241	1.496	0.025	0.22	1.576	0.828	0.48	1.68	0.784	0.514	1.713	0.61	0.558	1.709	0.478	0.523	1.753	0.401	0.537	1.839	0.267	0.589	1.888	0.097	0.51
929	4.645	1.776	0.887	0.322	1.548	0.832	0.209	1.624	0.791	0.15	1.676	0.612	0.137	1.662	0.485	0.194	1.662	0.392	0.196	1.658	0.227	0.165	1.623	0.067	0.241	1.496	0.025	0.22	1.575	0.828	0.479	1.68	0.784	0.514	1.712	0.61	0.557	1.706	0.477	0.522	1.751	0.401	0.537	1.837	0.267	0.588	1.887	0.097	0.509
930	4.65	1.775	0.887	0.321	1.548	0.832	0.209	1.623	0.791	0.149	1.676	0.612	0.136	1.662	0.485	0.193	1.661	0.392	0.196	1.658	0.227	0.165	1.623	0.067	0.241	1.496	0.025	0.22	1.575	0.828	0.479	1.679	0.784	0.515	1.712	0.611	0.557	1.703	0.477	0.522	1.749	0.401	0.537	1.835	0.268	0.588	1.886	0.098	0.509
931	4.655	1.775	0.887	0.321	1.547	0.832	0.208	1.623	0.791	0.148	1.675	0.612	0.136	1.662	0.485	0.193	1.661	0.392	0.196	1.658	0.227	0.165	1.623	0.067	0.241	1.496	0.025	0.22	1.574	0.828	0.478	1.679	0.785	0.515	1.711	0.612	0.558	1.701	0.477	0.522	1.747	0.401	0.537	1.832	0.268	0.588	1.886	0.099	0.509
932	4.66	1.774	0.887	0.321	1.547	0.832	0.208	1.624	0.791	0.147	1.675	0.612	0.136	1.661	0.485	0.193	1.661	0.392	0.196	1.658	0.227	0.165	1.623	0.067	0.241	1.496	0.025	0.22	1.574	0.828	0.478	1.678	0.785	0.515	1.709	0.612	0.558	1.699	0.477	0.523	1.744	0.401	0.537	1.83	0.268	0.588	1.885	0.101	0.509
933	4.665	1.773	0.887	0.321	1.547	0.832	0.208	1.624	0.791	0.146	1.675	0.612	0.136	1.661	0.485	0.193	1.661	0.392	0.196	1.657	0.227	0.165	1.623	0.067	0.241	1.496	0.025	0.22	1.573	0.828	0.477	1.677	0.785	0.515	1.708	0.612	0.558	1.696	0.477	0.523	1.741	0.4	0.537	1.828	0.269	0.588	1.885	0.103	0.509
934	4.67	1.773	0.887	0.32	1.546	0.832	0.207	1.623	0.791	0.146	1.674	0.612	0.135	1.66	0.485	0.193	1.661	0.393	0.196	1.657	0.227	0.165	1.623	0.067	0.241	1.496	0.025	0.22	1.572	0.828	0.477	1.676	0.784	0.514	1.706	0.612	0.557	1.694	0.476	0.523	1.739	0.401	0.537	1.827	0.269	0.588	1.884	0.104	0.51
935	4.675	1.772	0.887	0.32	1.546	0.832	0.206	1.622	0.791	0.146	1.674	0.612	0.135	1.66	0.485	0.192	1.661	0.393	0.196	1.657	0.227	0.165	1.623	0.067	0.241	1.496	0.025	0.22	1.572	0.828	0.476	1.674	0.783	0.512	1.704	0.612	0.557	1.691	0.476	0.523	1.736	0.401	0.538	1.825	0.27	0.589	1.883	0.104	0.51
936	4.68	1.772	0.888	0.32	1.545	0.832	0.205	1.621	0.791	0.146	1.674	0.612	0.135	1.66	0.485	0.192	1.661	0.393	0.196	1.657	0.227	0.165	1.623	0.067	0.241	1.496	0.025	0.22	1.571	0.828	0.475	1.673	0.783	0.512	1.701	0.61	0.556	1.688	0.476	0.523	1.733	0.401	0.538	1.823	0.271	0.588	1.881	0.104	0.509
937	4.685	1.771	0.888	0.319	1.545	0.832	0.205	1.62	0.791	0.146	1.673	0.612	0.134	1.66	0.485	0.192	1.661	0.393	0.196	1.657	0.227	0.164	1.623	0.067	0.241	1.496	0.025	0.22	1.57	0.828	0.475	1.672	0.784	0.511	1.699	0.611	0.557	1.685	0.476	0.523	1.731	0.401	0.539	1.821	0.271	0.588	1.88	0.105	0.51
938	4.69	1.77	0.888	0.319	1.544	0.832	0.204	1.62	0.791	0.146	1.673	0.612	0.134	1.66	0.485	0.192	1.661	0.393	0.195	1.657	0.227	0.164	1.623	0.067	0.241	1.496	0.025	0.22	1.569	0.828	0.474	1.671	0.784	0.511	1.698	0.611	0.557	1.682	0.476	0.524	1.728	0.402	0.539	1.818	0.272	0.588	1.879	0.106	0.51
939	4.695	1.77	0.888	0.319	1.544	0.832	0.203	1.62	0.791	0.146	1.673	0.612	0.134	1.659	0.485	0.192	1.661	0.393	0.195	1.656	0.227	0.164	1.623	0.067	0.241	1.496	0.025	0.22	1.568	0.828	0.474	1.67	0.784	0.511	1.696	0.611	0.557	1.68	0.476	0.525	1.725	0.402	0.539	1.816	0.273	0.589	1.878	0.109	0.51
940	4.7	1.77	0.888	0.319	1.544	0.832	0.203	1.619	0.791	0.146	1.673	0.612	0.134	1.659	0.485	0.191	1.661	0.393	0.195	1.656	0.227	0.164	1.623	0.067	0.241	1.496	0.025	0.22	1.567	0.828	0.473	1.669	0.783	0.51	1.693	0.61	0.557	1.677	0.477	0.526	1.721	0.402	0.539	1.814	0.274	0.589	1.877	0.111	0.509
941	4.705	1.769	0.888	0.318	1.543	0.832	0.202	1.619	0.791	0.144	1.672	0.612	0.133	1.659	0.485	0.191	1.661	0.393	0.195	1.656	0.227	0.164	1.623	0.067	0.241	1.496	0.025	0.22	1.567	0.828	0.473	1.668	0.783	0.51	1.69	0.609	0.557	1.674	0.477	0.526	1.718	0.402	0.54	1.812	0.274	0.589	1.876	0.112	0.509
942	4.71	1.768	0.888	0.318	1.543	0.833	0.202	1.619	0.79	0.143	1.672	0.612	0.133	1.658	0.485	0.191	1.66	0.393	0.194	1.656	0.226	0.163	1.623	0.067	0.241	1.496	0.025	0.22	1.566	0.828	0.472	1.667	0.783	0.51	1.687	0.609	0.557	1.67	0.476	0.525	1.715	0.402	0.54	1.809	0.275	0.588	1.874	0.113	0.509
943	4.715	1.768	0.888	0.318	1.542	0.833	0.201	1.619	0.79	0.142	1.671	0.612	0.132	1.658	0.485	0.191	1.66	0.393	0.194	1.656	0.226	0.163	1.623	0.067	0.241	1.496	0.025	0.22	1.565	0.828	0.472	1.666	0.783	0.51	1.685	0.61	0.557	1.666	0.475	0.526	1.712	0.403	0.54	1.806	0.276	0.588	1.872	0.114	0.509
944	4.72	1.767	0.888	0.318	1.542	0.833	0.2	1.618	0.79	0.142	1.671	0.612	0.132	1.658	0.485	0.19	1.66	0.393	0.194	1.655	0.226	0.163	1.623	0.067	0.241	1.496	0.025	0.22	1.564	0.828	0.471	1.665	0.783	0.51	1.683	0.61	0.557	1.663	0.476	0.526	1.708	0.403	0.54	1.803	0.277	0.587	1.871	0.116	0.509
945	4.725	1.766	0.888	0.317	1.541	0.833	0.2	1.618	0.79	0.141	1.671	0.612	0.132	1.657	0.485	0.19	1.66	0.393	0.193	1.655	0.226	0.163	1.623	0.067	0.241	1.496	0.025	0.22	1.563	0.828	0.471	1.664	0.783	0.509	1.68	0.609	0.558	1.66	0.476	0.527	1.704	0.403	0.541	1.801	0.279	0.587	1.869	0.118	0.509
946	4.73	1.766	0.888	0.317	1.54	0.833	0.199	1.617	0.79	0.141	1.67	0.612	0.131	1.657	0.486	0.19	1.659	0.393	0.193	1.655	0.226	0.163	1.623	0.067	0.241	1.496	0.025	0.22	1.562	0.828	0.47	1.663	0.784	0.51	1.678	0.609	0.558	1.655	0.475	0.527	1.7	0.403	0.541	1.799	0.281	0.588	1.867	0.12	0.51
947	4.735	1.765	0.888	0.317	1.54	0.833	0.199	1.617	0.79	0.141	1.67	0.612	0.131	1.657	0.486	0.19	1.659	0.393	0.193	1.655	0.226	0.163	1.623	0.067	0.241	1.496	0.025	0.22	1.562	0.828	0.469	1.662	0.784	0.51	1.675	0.609	0.558	1.652	0.475	0.528	1.697	0.404	0.542	1.796	0.282	0.587	1.865	0.122	0.51
948	4.74	1.764	0.888	0.316	1.539	0.833	0.199	1.616	0.79	0.141	1.669	0.612	0.131	1.656	0.486	0.189	1.658	0.393	0.193	1.655	0.226	0.163	1.623	0.067	0.241	1.496	0.025	0.22	1.562	0.828	0.469	1.661	0.784	0.51	1.672	0.608	0.559	1.648	0.476	0.529	1.693	0.405	0.542	1.793	0.284	0.588	1.863	0.124	0.51
949	4.745	1.764	0.888	0.316	1.539	0.833	0.198	1.615	0.79	0.141	1.669	0.612	0.131	1.656	0.486	0.189	1.658	0.393	0.192	1.655	0.226	0.163	1.623	0.066	0.241	1.496	0.025	0.22	1.561	0.828	0.469	1.661	0.784	0.51	1.669	0.608	0.559	1.644	0.477	0.53	1.688	0.405	0.543	1.79	0.285	0.588	1.862	0.127	0.51
950	4.75	1.764	0.889	0.316	1.538	0.832	0.198	1.614	0.789	0.141	1.668	0.612	0.13	1.656	0.485	0.189	1.657	0.392	0.192	1.655	0.226	0.163	1.623	0.066	0.241	1.496	0.025	0.22	1.56	0.828	0.468	1.66	0.785	0.51	1.666	0.609	0.56	1.639	0.476	0.53	1.684	0.406	0.543	1.786	0.287	0.588	1.859	0.129	0.51
951	4.755	1.763	0.89	0.316	1.537	0.832	0.197	1.613	0.789	0.141	1.668	0.612	0.13	1.655	0.485	0.188	1.657	0.392	0.192	1.655	0.226	0.162	1.623	0.066	0.241	1.496	0.025	0.22	1.558	0.828	0.467	1.659	0.785	0.51	1.662	0.609	0.561	1.634	0.476	0.53	1.679	0.406	0.543	1.782	0.289	0.587	1.857	0.131	0.51
952	4.76	1.763	0.89	0.315	1.537	0.832	0.196	1.612	0.789	0.141	1.667	0.612	0.13	1.655	0.485	0.188	1.657	0.392	0.192	1.655	0.226	0.162	1.623	0.066	0.241	1.496	0.025	0.22	1.558	0.828	0.466	1.657	0.784	0.51	1.659	0.609	0.561	1.63	0.477	0.531	1.674	0.407	0.544	1.778	0.291	0.587	1.854	0.135	0.51
953	4.765	1.762	0.888	0.314	1.536	0.832	0.196	1.612	0.79	0.14	1.667	0.612	0.13	1.654	0.484	0.188	1.657	0.392	0.191	1.654	0.226	0.162	1.623	0.066	0.241	1.496	0.025	0.22	1.558	0.828	0.466	1.656	0.783	0.509	1.655	0.609	0.561	1.625	0.478	0.533	1.669	0.408	0.545	1.774	0.293	0.587	1.852	0.138	0.51
954	4.77	1.761	0.888	0.314	1.536	0.832	0.196	1.611	0.79	0.14	1.666	0.612	0.129	1.654	0.484	0.187	1.657	0.392	0.191	1.654	0.226	0.162	1.623	0.066	0.241	1.496	0.025	0.22	1.557	0.828	0.466	1.655	0.783	0.509	1.652	0.61	0.561	1.62	0.477	0.533	1.663	0.408	0.545	1.77	0.295	0.588	1.849	0.141	0.511
955	4.775	1.76	0.888	0.313	1.535	0.832	0.195	1.61	0.79	0.14	1.666	0.611	0.129	1.653	0.484	0.187	1.657	0.392	0.191	1.654	0.226	0.162	1.623	0.066	0.241	1.496	0.025	0.22	1.557	0.828	0.465	1.654	0.783	0.509	1.649	0.61	0.562	1.614	0.478	0.533	1.658	0.409	0.546	1.765	0.297	0.588	1.846	0.145	0.511
956	4.78	1.76	0.888	0.312	1.535	0.832	0.195	1.61	0.79	0.139	1.665	0.611	0.128	1.653	0.484	0.187	1.656	0.392	0.191	1.654	0.226	0.162	1.623	0.066	0.241	1.496	0.025	0.22	1.557	0.828	0.465	1.653	0.783	0.509	1.646	0.611	0.563	1.609	0.478	0.534	1.653	0.41	0.547	1.76	0.298	0.587	1.843	0.149	0.512
957	4.785	1.759	0.888	0.312	1.534	0.831	0.195	1.609	0.79	0.139	1.665	0.611	0.128	1.653	0.484	0.186	1.656	0.392	0.19	1.654	0.226	0.162	1.623	0.066	0.241	1.496	0.025	0.22	1.557	0.828	0.465	1.652	0.783	0.509	1.643	0.611	0.564	1.604	0.48	0.536	1.647	0.411	0.547	1.754	0.299	0.587	1.84	0.152	0.512
958	4.79	1.759	0.888	0.311	1.533	0.831	0.194	1.609	0.79	0.138	1.664	0.611	0.127	1.653	0.484	0.186	1.656	0.392	0.19	1.654	0.226	0.161	1.623	0.066	0.241	1.496	0.025	0.22	1.556	0.828	0.464	1.651	0.783	0.509	1.638	0.611	0.564	1.598	0.481	0.537	1.641	0.412	0.548	1.749	0.301	0.587	1.836	0.155	0.512
959	4.795	1.758	0.888	0.311	1.532	0.831	0.194	1.609	0.789	0.137	1.664	0.611	0.127	1.652	0.484	0.186	1.656	0.392	0.19	1.654	0.226	0.161	1.623	0.066	0.241	1.496	0.025	0.22	1.556	0.828	0.463	1.651	0.783	0.509	1.633	0.61	0.564	1.592	0.481	0.537	1.635	0.413	0.549	1.744	0.304	0.587	1.833	0.159	0.512
960	4.8	1.758	0.888	0.31	1.531	0.83	0.194	1.608	0.789	0.136	1.663	0.611	0.127	1.652	0.484	0.185	1.656	0.392	0.19	1.653	0.226	0.161	1.623	0.066	0.241	1.496	0.025	0.22	1.555	0.828	0.463	1.65	0.783	0.509	1.629	0.61	0.564	1.586	0.482	0.537	1.629	0.415	0.549	1.739	0.307	0.587	1.829	0.163	0.512
961	4.805	1.757	0.888	0.309	1.53	0.83	0.194	1.607	0.789	0.136	1.663	0.611	0.126	1.652	0.484	0.185	1.656	0.392	0.19	1.653	0.225	0.161	1.623	0.066	0.241	1.496	0.025	0.22	1.554	0.828	0.463	1.649	0.783	0.508	1.626	0.61	0.565	1.58	0.483	0.538	1.622	0.415	0.55	1.733	0.308	0.587	1.824	0.165	0.511
962	4.81	1.757	0.888	0.309	1.53	0.83	0.194	1.606	0.788	0.136	1.662	0.611	0.126	1.652	0.484	0.185	1.656	0.392	0.189	1.653	0.225	0.16	1.623	0.065	0.241	1.496	0.025	0.22	1.554	0.827	0.462	1.648	0.783	0.508	1.623	0.611	0.565	1.575	0.485	0.539	1.616	0.417	0.551	1.728	0.31	0.587	1.818	0.168	0.51
963	4.815	1.756	0.888	0.308	1.529	0.83	0.194	1.605	0.788	0.136	1.662	0.611	0.126	1.652	0.484	0.184	1.656	0.392	0.189	1.653	0.225	0.16	1.623	0.065	0.241	1.496	0.025	0.22	1.553	0.827	0.462	1.648	0.783	0.508	1.619	0.611	0.566	1.57	0.486	0.54	1.61	0.418	0.551	1.722	0.313	0.587	1.814	0.171	0.51
964	4.82	1.756	0.887	0.307	1.528	0.829	0.194	1.604	0.788	0.136	1.661	0.611	0.125	1.652	0.484	0.184	1.655	0.391	0.188	1.653	0.225	0.16	1.623	0.065	0.241	1.496	0.025	0.22	1.553	0.827	0.462	1.648	0.783	0.508	1.615	0.611	0.565	1.564	0.488	0.541	1.604	0.419	0.552	1.717	0.314	0.587	1.81	0.174	0.51
965	4.825	1.755	0.887	0.307	1.528	0.829	0.194	1.603	0.788	0.136	1.661	0.611	0.125	1.651	0.484	0.184	1.655	0.391	0.188	1.652	0.224	0.16	1.623	0.065	0.241	1.496	0.025	0.22	1.553	0.827	0.462	1.646	0.782	0.508	1.612	0.613	0.566	1.559	0.489	0.541	1.598	0.42	0.552	1.711	0.316	0.587	1.806	0.177	0.51
966	4.83	1.755	0.887	0.306	1.527	0.828	0.193	1.603	0.788	0.136	1.66	0.611	0.124	1.651	0.484	0.183	1.655	0.391	0.187	1.652	0.224	0.159	1.623	0.065	0.241	1.496	0.025	0.22	1.553	0.826	0.462	1.645	0.782	0.508	1.609	0.614	0.566	1.553	0.49	0.541	1.592	0.422	0.553	1.705	0.318	0.587	1.801	0.18	0.509
967	4.835	1.754	0.887	0.306	1.527	0.828	0.193	1.602	0.788	0.136	1.66	0.611	0.124	1.651	0.484	0.183	1.655	0.391	0.187	1.652	0.224	0.159	1.623	0.065	0.241	1.496	0.025	0.22	1.552	0.826	0.462	1.644	0.782	0.508	1.606	0.615	0.567	1.548	0.491	0.541	1.586	0.423	0.553	1.7	0.32	0.587	1.796	0.183	0.509
968	4.84	1.754	0.886	0.306	1.527	0.827	0.193	1.601	0.788	0.136	1.659	0.611	0.124	1.651	0.484	0.182	1.655	0.391	0.187	1.652	0.224	0.159	1.623	0.065	0.241	1.496	0.025	0.22	1.552	0.826	0.462	1.644	0.781	0.508	1.603	0.615	0.567	1.544	0.493	0.542	1.581	0.425	0.553	1.695	0.322	0.588	1.791	0.185	0.508
969	4.845	1.753	0.886	0.305	1.526	0.827	0.193	1.601	0.788	0.136	1.659	0.611	0.123	1.651	0.484	0.182	1.655	0.391	0.186	1.652	0.224	0.159	1.623	0.065	0.24	1.495	0.025	0.22	1.552	0.825	0.462	1.643	0.781	0.508	1.6	0.615	0.567	1.539	0.494	0.542	1.575	0.425	0.554	1.689	0.324	0.588	1.786	0.187	0.508
970	4.85	1.753	0.886	0.305	1.525	0.827	0.193	1.6	0.788	0.135	1.659	0.611	0.123	1.651	0.484	0.182	1.655	0.391	0.186	1.652	0.223	0.159	1.623	0.065	0.24	1.495	0.025	0.22	1.552	0.825	0.462	1.642	0.781	0.508	1.597	0.616	0.567	1.534	0.494	0.541	1.569	0.427	0.554	1.684	0.326	0.588	1.781	0.189	0.507
971	4.855	1.752	0.886	0.304	1.525	0.827	0.193	1.6	0.788	0.135	1.658	0.611	0.123	1.651	0.484	0.181	1.655	0.391	0.186	1.652	0.223	0.159	1.622	0.065	0.24	1.495	0.025	0.22	1.552	0.825	0.462	1.641	0.78	0.507	1.594	0.617	0.566	1.53	0.496	0.541	1.564	0.428	0.554	1.678	0.328	0.588	1.776	0.192	0.507
972	4.86	1.751	0.886	0.304	1.524	0.827	0.193	1.599	0.788	0.135	1.658	0.611	0.122	1.651	0.484	0.181	1.655	0.391	0.186	1.652	0.223	0.158	1.623	0.065	0.24	1.496	0.025	0.22	1.552	0.825	0.462	1.64	0.78	0.507	1.591	0.617	0.566	1.526	0.498	0.541	1.559	0.429	0.554	1.673	0.329	0.588	1.771	0.194	0.507
973	4.865	1.751	0.886	0.304	1.524	0.827	0.192	1.599	0.788	0.135	1.658	0.611	0.122	1.651	0.484	0.181	1.655	0.391	0.185	1.652	0.223	0.158	1.622	0.065	0.24	1.496	0.025	0.22	1.551	0.825	0.462	1.639	0.78	0.507	1.588	0.617	0.566	1.523	0.5	0.542	1.554	0.431	0.554	1.668	0.331	0.588	1.767	0.196	0.507
974	4.87	1.75	0.886	0.303	1.523	0.826	0.192	1.598	0.788	0.134	1.657	0.611	0.122	1.651	0.484	0.181	1.654	0.391	0.185	1.652	0.223	0.158	1.622	0.065	0.24	1.496	0.025	0.22	1.55	0.824	0.462	1.638	0.78	0.507	1.585	0.617	0.566	1.518	0.5	0.541	1.55	0.433	0.554	1.663	0.332	0.588	1.762	0.198	0.506
975	4.875	1.75	0.885	0.303	1.523	0.826	0.192	1.598	0.788	0.134	1.657	0.611	0.121	1.651	0.484	0.18	1.654	0.391	0.185	1.652	0.223	0.158	1.622	0.065	0.24	1.496	0.025	0.22	1.55	0.824	0.462	1.638	0.78	0.507	1.583	0.617	0.566	1.514	0.5	0.54	1.545	0.434	0.554	1.658	0.333	0.587	1.757	0.199	0.506
976	4.88	1.749	0.885	0.303	1.522	0.826	0.192	1.597	0.788	0.134	1.657	0.611	0.121	1.65	0.484	0.18	1.654	0.391	0.185	1.652	0.223	0.158	1.622	0.065	0.24	1.496	0.025	0.22	1.549	0.824	0.462	1.637	0.78	0.507	1.581	0.618	0.565	1.51	0.502	0.54	1.54	0.435	0.553	1.653	0.334	0.587	1.753	0.201	0.505
977	4.885	1.749	0.885	0.303	1.521	0.826	0.192	1.597	0.788	0.134	1.656	0.611	0.121	1.65	0.484	0.18	1.654	0.391	0.185	1.652	0.223	0.158	1.622	0.065	0.24	1.496	0.025	0.22	1.548	0.824	0.462	1.636	0.78	0.507	1.58	0.618	0.565	1.506	0.503	0.54	1.535	0.436	0.553	1.649	0.336	0.587	1.747	0.202	0.505
978	4.89	1.748	0.885	0.303	1.521	0.826	0.192	1.596	0.788	0.133	1.656	0.611	0.121	1.65	0.484	0.18	1.654	0.391	0.185	1.652	0.223	0.158	1.622	0.065	0.24	1.496	0.025	0.22	1.547	0.823	0.462	1.635	0.78	0.507	1.578	0.619	0.564	1.503	0.505	0.54	1.531	0.438	0.552	1.644	0.337	0.587	1.742	0.202	0.505
979	4.895	1.748	0.885	0.303	1.521	0.826	0.192	1.597	0.788	0.133	1.655	0.611	0.121	1.65	0.484	0.179	1.654	0.391	0.185	1.652	0.223	0.158	1.622	0.065	0.24	1.496	0.025	0.22	1.546	0.823	0.462	1.634	0.78	0.507	1.576	0.619	0.564	1.499	0.506	0.539	1.527	0.44	0.552	1.64	0.338	0.587	1.737	0.203	0.505
980	4.9	1.747	0.885	0.303	1.52	0.826	0.192	1.597	0.788	0.132	1.655	0.611	0.121	1.65	0.484	0.179	1.654	0.391	0.185	1.652	0.223	0.158	1.622	0.065	0.24	1.496	0.025	0.22	1.545	0.823	0.462	1.633	0.78	0.507	1.574	0.619	0.563	1.496	0.508	0.539	1.523	0.441	0.552	1.635	0.339	0.587	1.731	0.203	0.505
981	4.905	1.747	0.885	0.303	1.52	0.826	0.192	1.597	0.788	0.132	1.655	0.611	0.12	1.649	0.484	0.179	1.654	0.391	0.185	1.652	0.223	0.157	1.622	0.065	0.24	1.496	0.025	0.22	1.545	0.823	0.462	1.632	0.78	0.507	1.572	0.619	0.563	1.493	0.509	0.538	1.519	0.442	0.551	1.631	0.34	0.586	1.725	0.203	0.505
982	4.91	1.746	0.886	0.303	1.519	0.826	0.192	1.596	0.788	0.132	1.654	0.611	0.12	1.649	0.484	0.179	1.653	0.391	0.185	1.652	0.223	0.157	1.622	0.065	0.24	1.496	0.025	0.22	1.544	0.823	0.461	1.631	0.78	0.507	1.57	0.619	0.563	1.489	0.51	0.538	1.515	0.443	0.551	1.626	0.34	0.586	1.72	0.203	0.505
983	4.915	1.746	0.886	0.303	1.519	0.826	0.192	1.595	0.788	0.131	1.654	0.611	0.12	1.649	0.484	0.179	1.653	0.391	0.185	1.652	0.223	0.157	1.622	0.065	0.24	1.496	0.025	0.22	1.543	0.823	0.461	1.63	0.78	0.507	1.568	0.62	0.563	1.486	0.512	0.538	1.512	0.445	0.551	1.622	0.342	0.586	1.714	0.203	0.505
984	4.92	1.745	0.886	0.303	1.518	0.827	0.191	1.595	0.788	0.131	1.654	0.611	0.12	1.648	0.484	0.179	1.653	0.391	0.185	1.651	0.223	0.157	1.622	0.065	0.24	1.496	0.025	0.22	1.542	0.823	0.461	1.629	0.78	0.507	1.566	0.619	0.562	1.483	0.513	0.537	1.508	0.447	0.55	1.618	0.342	0.586	1.709	0.202	0.505
985	4.925	1.744	0.886	0.303	1.518	0.827	0.191	1.594	0.787	0.131	1.653	0.611	0.12	1.648	0.484	0.179	1.653	0.391	0.184	1.651	0.223	0.157	1.622	0.065	0.24	1.496	0.025	0.22	1.542	0.823	0.461	1.628	0.781	0.507	1.564	0.62	0.562	1.48	0.514	0.537	1.505	0.448	0.55	1.613	0.343	0.585	1.703	0.202	0.506
986	4.93	1.743	0.886	0.303	1.517	0.827	0.19	1.594	0.787	0.131	1.653	0.611	0.12	1.647	0.484	0.179	1.653	0.391	0.184	1.651	0.223	0.157	1.622	0.065	0.24	1.496	0.025	0.22	1.541	0.823	0.46	1.627	0.781	0.507	1.563	0.62	0.562	1.478	0.515	0.537	1.501	0.449	0.549	1.609	0.343	0.585	1.697	0.201	0.507
987	4.935	1.743	0.886	0.303	1.516	0.827	0.19	1.594	0.787	0.131	1.653	0.611	0.12	1.647	0.484	0.179	1.652	0.392	0.184	1.651	0.223	0.157	1.622	0.065	0.24	1.496	0.025	0.22	1.539	0.823	0.46	1.627	0.781	0.507	1.561	0.621	0.561	1.475	0.517	0.537	1.499	0.45	0.549	1.605	0.343	0.585	1.691	0.199	0.507
988	4.94	1.742	0.886	0.303	1.516	0.827	0.19	1.594	0.787	0.131	1.653	0.611	0.12	1.647	0.484	0.179	1.652	0.392	0.184	1.651	0.223	0.157	1.622	0.065	0.24	1.496	0.025	0.22	1.539	0.823	0.46	1.626	0.781	0.507	1.56	0.621	0.561	1.472	0.518	0.536	1.496	0.451	0.549	1.6	0.343	0.585	1.685	0.198	0.507
989	4.945	1.742	0.886	0.303	1.516	0.827	0.189	1.593	0.787	0.131	1.653	0.611	0.12	1.647	0.484	0.179	1.652	0.392	0.184	1.651	0.224	0.157	1.622	0.065	0.24	1.496	0.025	0.22	1.538	0.823	0.46	1.625	0.781	0.507	1.558	0.622	0.56	1.469	0.519	0.536	1.492	0.452	0.549	1.596	0.342	0.584	1.678	0.196	0.507
990	4.95	1.741	0.886	0.303	1.515	0.827	0.189	1.592	0.787	0.13	1.652	0.611	0.12	1.646	0.484	0.179	1.652	0.392	0.185	1.651	0.224	0.157	1.622	0.065	0.24	1.496	0.025	0.22	1.538	0.823	0.459	1.624	0.782	0.506	1.556	0.622	0.56	1.467	0.52	0.535	1.489	0.453	0.548	1.592	0.342	0.585	1.672	0.195	0.508
991	4.955	1.74	0.886	0.303	1.515	0.827	0.189	1.592	0.787	0.13	1.652	0.611	0.121	1.646	0.484	0.179	1.651	0.392	0.185	1.651	0.224	0.157	1.622	0.065	0.24	1.496	0.025	0.22	1.537	0.823	0.459	1.623	0.782	0.506	1.553	0.622	0.558	1.465	0.521	0.535	1.487	0.453	0.548	1.588	0.342	0.585	1.665	0.192	0.508
992	4.96	1.739	0.887	0.303	1.514	0.827	0.189	1.591	0.787	0.13	1.652	0.611	0.121	1.645	0.484	0.18	1.651	0.392	0.185	1.65	0.224	0.157	1.622	0.065	0.24	1.496	0.025	0.22	1.536	0.824	0.459	1.622	0.782	0.506	1.551	0.622	0.558	1.463	0.522	0.534	1.484	0.454	0.548	1.583	0.341	0.585	1.659	0.19	0.509
993	4.965	1.739	0.887	0.303	1.513	0.827	0.189	1.591	0.787	0.13	1.652	0.611	0.121	1.645	0.484	0.18	1.65	0.392	0.185	1.65	0.224	0.158	1.622	0.065	0.24	1.496	0.025	0.22	1.535	0.824	0.459	1.621	0.783	0.507	1.549	0.623	0.558	1.46	0.523	0.534	1.482	0.455	0.548	1.579	0.34	0.585	1.652	0.187	0.51
994	4.97	1.738	0.887	0.303	1.513	0.828	0.189	1.591	0.787	0.13	1.651	0.611	0.121	1.644	0.484	0.18	1.65	0.392	0.185	1.65	0.224	0.158	1.622	0.065	0.24	1.496	0.025	0.22	1.535	0.824	0.459	1.62	0.783	0.507	1.548	0.623	0.558	1.458	0.524	0.534	1.479	0.455	0.547	1.575	0.339	0.585	1.645	0.185	0.51
995	4.975	1.738	0.888	0.303	1.512	0.828	0.189	1.59	0.787	0.13	1.651	0.611	0.121	1.644	0.484	0.18	1.649	0.392	0.185	1.65	0.224	0.158	1.622	0.065	0.24	1.496	0.025	0.22	1.534	0.824	0.459	1.619	0.783	0.507	1.546	0.624	0.558	1.457	0.525	0.533	1.476	0.455	0.547	1.57	0.338	0.585	1.638	0.182	0.511
996	4.98	1.737	0.888	0.303	1.512	0.828	0.188	1.589	0.787	0.13	1.65	0.611	0.121	1.643	0.484	0.18	1.649	0.392	0.185	1.65	0.224	0.158	1.622	0.065	0.24	1.496	0.025	0.22	1.533	0.824	0.459	1.618	0.784	0.507	1.544	0.624	0.558	1.455	0.526	0.533	1.473	0.455	0.547	1.566	0.336	0.585	1.63	0.179	0.512
997	4.985	1.736	0.888	0.303	1.511	0.828	0.189	1.589	0.787	0.13	1.65	0.611	0.121	1.643	0.484	0.18	1.649	0.392	0.185	1.65	0.224	0.158	1.622	0.065	0.24	1.496	0.025	0.22	1.532	0.824	0.459	1.617	0.784	0.507	1.542	0.625	0.557	1.453	0.527	0.532	1.471	0.455	0.547	1.562	0.335	0.586	1.624	0.176	0.512
998	4.99	1.735	0.888	0.303	1.51	0.828	0.189	1.589	0.787	0.13	1.649	0.611	0.121	1.643	0.484	0.18	1.648	0.392	0.184	1.65	0.224	0.158	1.622	0.065	0.24	1.496	0.025	0.22	1.531	0.824	0.459	1.616	0.785	0.507	1.539	0.624	0.557	1.451	0.527	0.532	1.468	0.456	0.546	1.557	0.333	0.586	1.616	0.173	0.513
999	4.995	1.735	0.888	0.303	1.509	0.828	0.189	1.589	0.787	0.13	1.649	0.611	0.121	1.642	0.484	0.18	1.648	0.392	0.184	1.65	0.224	0.158	1.622	0.065	0.24	1.496	0.025	0.22	1.53	0.824	0.46	1.615	0.785	0.507	1.537	0.625	0.557	1.449	0.528	0.532	1.466	0.456	0.546	1.552	0.332	0.587	1.609	0.17	0.514
1000	5	1.734	0.888	0.303	1.508	0.828	0.189	1.588	0.788	0.13	1.649	0.611	0.122	1.642	0.484	0.18	1.647	0.392	0.184	1.649	0.224	0.158	1.622	0.065	0.24	1.496	0.025	0.22	1.529	0.824	0.46	1.614	0.786	0.508	1.535	0.625	0.557	1.448	0.529	0.531	1.464	0.456	0.546	1.547	0.33	0.587	1.601	0.166	0.515
1001	5.005	1.733	0.889	0.303	1.507	0.828	0.189	1.587	0.788	0.13	1.649	0.611	0.122	1.642	0.484	0.18	1.647	0.392	0.184	1.649	0.224	0.158	1.622	0.065	0.24	1.496	0.025	0.22	1.528	0.824	0.46	1.613	0.786	0.508	1.533	0.626	0.557	1.447	0.53	0.531	1.462	0.455	0.546	1.542	0.328	0.588	1.593	0.163	0.516
1002	5.01	1.732	0.889	0.304	1.506	0.828	0.189	1.587	0.788	0.13	1.648	0.611	0.122	1.641	0.484	0.18	1.647	0.392	0.185	1.649	0.224	0.158	1.622	0.065	0.24	1.496	0.025	0.22	1.527	0.824	0.46	1.612	0.787	0.508	1.533	0.627	0.558	1.445	0.531	0.531	1.46	0.455	0.545	1.537	0.325	0.588	1.586	0.16	0.516
1003	5.015	1.731	0.889	0.304	1.506	0.828	0.189	1.586	0.788	0.13	1.648	0.611	0.122	1.641	0.484	0.18	1.647	0.392	0.185	1.649	0.224	0.158	1.622	0.065	0.24	1.496	0.025	0.22	1.526	0.824	0.461	1.61	0.787	0.509	1.533	0.629	0.559	1.444	0.531	0.531	1.458	0.455	0.545	1.532	0.323	0.588	1.578	0.157	0.517
1004	5.02	1.731	0.889	0.304	1.505	0.828	0.189	1.586	0.788	0.13	1.648	0.611	0.122	1.641	0.484	0.18	1.646	0.392	0.185	1.649	0.224	0.158	1.622	0.065	0.24	1.495	0.025	0.22	1.525	0.824	0.461	1.609	0.788	0.509	1.532	0.631	0.56	1.442	0.531	0.531	1.455	0.454	0.545	1.527	0.32	0.589	1.57	0.153	0.518
1005	5.025	1.73	0.889	0.304	1.504	0.828	0.189	1.585	0.788	0.13	1.647	0.611	0.122	1.64	0.484	0.18	1.646	0.392	0.185	1.649	0.224	0.158	1.622	0.065	0.24	1.495	0.025	0.22	1.524	0.824	0.46	1.608	0.788	0.509	1.53	0.631	0.56	1.44	0.531	0.53	1.454	0.453	0.545	1.522	0.318	0.589	1.562	0.149	0.519
1006	5.03	1.729	0.889	0.304	1.504	0.828	0.189	1.585	0.788	0.13	1.647	0.612	0.122	1.64	0.484	0.18	1.646	0.392	0.185	1.649	0.224	0.158	1.622	0.065	0.24	1.496	0.025	0.22	1.523	0.824	0.46	1.607	0.788	0.509	1.529	0.632	0.56	1.439	0.531	0.53	1.451	0.452	0.544	1.518	0.316	0.59	1.553	0.146	0.519
1007	5.035	1.728	0.89	0.304	1.503	0.828	0.189	1.584	0.788	0.13	1.646	0.612	0.122	1.639	0.484	0.18	1.645	0.392	0.185	1.649	0.225	0.158	1.622	0.065	0.24	1.496	0.025	0.22	1.522	0.824	0.46	1.606	0.788	0.51	1.526	0.631	0.56	1.439	0.531	0.53	1.449	0.452	0.544	1.513	0.313	0.59	1.545	0.142	0.52
1008	5.04	1.727	0.89	0.304	1.503	0.827	0.189	1.583	0.788	0.13	1.646	0.612	0.122	1.639	0.484	0.18	1.645	0.392	0.185	1.649	0.225	0.158	1.622	0.065	0.24	1.496	0.025	0.22	1.521	0.824	0.46	1.605	0.788	0.51	1.523	0.63	0.56	1.438	0.531	0.53	1.448	0.451	0.544	1.508	0.31	0.591	1.537	0.139	0.522
1009	5.045	1.726	0.89	0.304	1.502	0.827	0.189	1.583	0.788	0.13	1.645	0.612	0.122	1.639	0.484	0.18	1.645	0.392	0.185	1.649	0.225	0.159	1.622	0.065	0.24	1.495	0.025	0.22	1.521	0.824	0.46	1.604	0.788	0.51	1.521	0.63	0.56	1.437	0.531	0.529	1.446	0.45	0.544	1.503	0.308	0.592	1.529	0.136	0.523
1010	5.05	1.725	0.89	0.305	1.501	0.827	0.19	1.582	0.788	0.131	1.645	0.612	0.122	1.639	0.484	0.18	1.645	0.392	0.185	1.649	0.225	0.159	1.622	0.065	0.241	1.495	0.025	0.22	1.52	0.824	0.461	1.603	0.788	0.51	1.52	0.63	0.56	1.435	0.53	0.529	1.445	0.449	0.544	1.497	0.305	0.592	1.52	0.132	0.524
1011	5.055	1.724	0.89	0.305	1.501	0.827	0.19	1.581	0.788	0.131	1.645	0.612	0.122	1.638	0.484	0.181	1.644	0.392	0.185	1.648	0.225	0.159	1.622	0.065	0.241	1.495	0.025	0.22	1.518	0.824	0.461	1.603	0.789	0.51	1.518	0.63	0.56	1.434	0.53	0.529	1.443	0.448	0.544	1.493	0.303	0.593	1.511	0.129	0.525
1012	5.06	1.723	0.889	0.305	1.5	0.827	0.19	1.58	0.788	0.131	1.644	0.612	0.122	1.638	0.484	0.181	1.644	0.392	0.185	1.648	0.225	0.159	1.622	0.065	0.241	1.495	0.025	0.22	1.518	0.824	0.461	1.602	0.789	0.511	1.517	0.63	0.56	1.433	0.529	0.529	1.442	0.446	0.543	1.488	0.3	0.594	1.502	0.125	0.526
1013	5.065	1.722	0.889	0.305	1.499	0.827	0.19	1.58	0.788	0.131	1.644	0.612	0.123	1.638	0.484	0.181	1.644	0.392	0.185	1.648	0.225	0.159	1.622	0.065	0.241	1.495	0.025	0.22	1.517	0.824	0.462	1.6	0.788	0.51	1.516	0.63	0.561	1.432	0.528	0.528	1.44	0.445	0.543	1.483	0.298	0.594	1.493	0.122	0.528
1014	5.07	1.721	0.89	0.306	1.499	0.826	0.19	1.579	0.788	0.131	1.643	0.612	0.123	1.638	0.484	0.181	1.644	0.392	0.185	1.648	0.225	0.159	1.622	0.065	0.241	1.495	0.025	0.22	1.516	0.823	0.462	1.598	0.788	0.51	1.514	0.63	0.561	1.432	0.527	0.528	1.44	0.444	0.544	1.478	0.295	0.595	1.485	0.119	0.529
1015	5.075	1.721	0.89	0.306	1.498	0.826	0.19	1.578	0.788	0.131	1.642	0.612	0.123	1.637	0.484	0.181	1.644	0.392	0.185	1.648	0.225	0.159	1.623	0.065	0.241	1.496	0.025	0.22	1.515	0.823	0.462	1.597	0.787	0.51	1.513	0.63	0.561	1.433	0.527	0.528	1.439	0.443	0.544	1.473	0.293	0.596	1.476	0.116	0.53
1016	5.08	1.72	0.89	0.307	1.497	0.825	0.19	1.577	0.788	0.132	1.642	0.612	0.123	1.637	0.484	0.181	1.644	0.392	0.185	1.648	0.225	0.159	1.623	0.065	0.241	1.496	0.025	0.22	1.514	0.823	0.462	1.596	0.787	0.511	1.512	0.629	0.561	1.433	0.526	0.527	1.437	0.441	0.544	1.468	0.291	0.597	1.467	0.114	0.532
1017	5.085	1.719	0.89	0.307	1.496	0.825	0.191	1.576	0.788	0.132	1.641	0.612	0.123	1.636	0.485	0.181	1.643	0.392	0.186	1.648	0.225	0.159	1.623	0.065	0.241	1.495	0.025	0.22	1.513	0.823	0.462	1.595	0.787	0.511	1.513	0.63	0.561	1.432	0.524	0.527	1.436	0.439	0.544	1.463	0.289	0.598	1.458	0.111	0.533
1018	5.09	1.718	0.889	0.307	1.496	0.825	0.191	1.576	0.788	0.132	1.64	0.612	0.123	1.636	0.485	0.181	1.643	0.392	0.186	1.648	0.225	0.159	1.623	0.065	0.241	1.496	0.025	0.22	1.512	0.822	0.462	1.594	0.787	0.511	1.513	0.63	0.562	1.432	0.523	0.527	1.435	0.437	0.543	1.459	0.286	0.599	1.45	0.108	0.534
1019	5.095	1.717	0.889	0.307	1.494	0.825	0.191	1.575	0.788	0.132	1.64	0.612	0.124	1.635	0.485	0.182	1.643	0.392	0.186	1.648	0.225	0.159	1.623	0.065	0.241	1.496	0.025	0.22	1.511	0.822	0.462	1.593	0.787	0.511	1.513	0.629	0.562	1.433	0.522	0.526	1.434	0.436	0.544	1.454	0.284	0.599	1.441	0.106	0.535
1020	5.1	1.716	0.889	0.308	1.493	0.825	0.191	1.573	0.787	0.134	1.639	0.612	0.124	1.635	0.485	0.182	1.642	0.392	0.186	1.647	0.225	0.159	1.623	0.065	0.241	1.496	0.025	0.22	1.509	0.822	0.462	1.592	0.786	0.512	1.512	0.628	0.563	1.433	0.521	0.526	1.434	0.435	0.544	1.449	0.282	0.6	1.432	0.104	0.537
1021	5.105	1.714	0.889	0.309	1.492	0.825	0.191	1.572	0.787	0.134	1.638	0.613	0.124	1.634	0.485	0.182	1.642	0.392	0.187	1.647	0.225	0.159	1.623	0.065	0.241	1.495	0.025	0.22	1.508	0.821	0.462	1.591	0.786	0.512	1.511	0.626	0.563	1.433	0.519	0.526	1.433	0.433	0.544	1.445	0.28	0.601	1.423	0.102	0.538
1022	5.11	1.714	0.889	0.309	1.492	0.824	0.191	1.571	0.787	0.134	1.638	0.613	0.124	1.634	0.485	0.182	1.641	0.392	0.187	1.647	0.225	0.16	1.623	0.065	0.241	1.496	0.025	0.22	1.507	0.821	0.462	1.59	0.785	0.512	1.511	0.626	0.563	1.434	0.517	0.526	1.433	0.431	0.544	1.441	0.278	0.602	1.414	0.101	0.539
1023	5.115	1.713	0.889	0.31	1.491	0.824	0.191	1.571	0.787	0.134	1.637	0.613	0.124	1.634	0.485	0.182	1.641	0.392	0.187	1.647	0.225	0.16	1.623	0.065	0.241	1.496	0.025	0.22	1.506	0.82	0.462	1.589	0.785	0.513	1.512	0.625	0.563	1.435	0.516	0.526	1.433	0.43	0.544	1.436	0.276	0.603	1.406	0.099	0.54
1024	5.12	1.711	0.889	0.31	1.49	0.824	0.191	1.57	0.787	0.134	1.637	0.613	0.125	1.633	0.485	0.183	1.64	0.392	0.187	1.647	0.225	0.16	1.623	0.065	0.241	1.496	0.025	0.22	1.505	0.82	0.462	1.589	0.785	0.513	1.512	0.623	0.563	1.436	0.514	0.526	1.433	0.429	0.544	1.432	0.275	0.604	1.398	0.098	0.541
1025	5.125	1.71	0.889	0.311	1.49	0.824	0.191	1.569	0.787	0.134	1.636	0.613	0.125	1.633	0.485	0.183	1.64	0.392	0.187	1.647	0.225	0.16	1.623	0.065	0.241	1.496	0.025	0.22	1.504	0.819	0.463	1.587	0.784	0.514	1.512	0.621	0.563	1.436	0.513	0.526	1.432	0.427	0.544	1.427	0.273	0.605	1.39	0.097	0.542
1026	5.13	1.709	0.889	0.311	1.489	0.824	0.191	1.569	0.788	0.135	1.636	0.613	0.125	1.633	0.485	0.183	1.64	0.392	0.187	1.647	0.225	0.16	1.623	0.065	0.241	1.496	0.025	0.22	1.503	0.819	0.463	1.586	0.784	0.514	1.513	0.62	0.563	1.437	0.511	0.526	1.431	0.425	0.544	1.423	0.272	0.606	1.382	0.097	0.543
1027	5.135	1.708	0.889	0.312	1.488	0.824	0.191	1.568	0.788	0.135	1.635	0.613	0.125	1.632	0.485	0.183	1.639	0.392	0.188	1.647	0.225	0.16	1.623	0.065	0.241	1.496	0.025	0.22	1.502	0.819	0.463	1.586	0.784	0.514	1.514	0.62	0.563	1.438	0.509	0.526	1.431	0.424	0.544	1.419	0.271	0.606	1.374	0.096	0.544
1028	5.14	1.707	0.889	0.313	1.487	0.824	0.192	1.567	0.788	0.135	1.634	0.614	0.125	1.632	0.486	0.184	1.639	0.392	0.188	1.646	0.226	0.16	1.623	0.065	0.241	1.496	0.025	0.22	1.5	0.818	0.463	1.585	0.783	0.514	1.515	0.619	0.563	1.439	0.508	0.526	1.432	0.423	0.544	1.415	0.27	0.607	1.367	0.096	0.545
1029	5.145	1.706	0.889	0.313	1.486	0.824	0.192	1.566	0.788	0.135	1.634	0.614	0.125	1.631	0.486	0.184	1.639	0.392	0.188	1.646	0.226	0.16	1.623	0.065	0.241	1.496	0.025	0.22	1.498	0.818	0.463	1.583	0.782	0.514	1.517	0.619	0.564	1.44	0.507	0.526	1.432	0.422	0.545	1.412	0.269	0.607	1.36	0.095	0.545
1030	5.15	1.705	0.889	0.314	1.485	0.824	0.192	1.565	0.788	0.136	1.633	0.614	0.126	1.63	0.486	0.184	1.639	0.392	0.188	1.646	0.226	0.16	1.623	0.065	0.241	1.496	0.025	0.22	1.497	0.817	0.463	1.582	0.781	0.514	1.518	0.618	0.563	1.441	0.505	0.526	1.431	0.42	0.545	1.408	0.268	0.608	1.354	0.095	0.546
1031	5.155	1.704	0.889	0.315	1.484	0.824	0.193	1.565	0.788	0.136	1.633	0.614	0.126	1.63	0.486	0.184	1.638	0.392	0.188	1.645	0.226	0.161	1.623	0.065	0.241	1.496	0.025	0.22	1.495	0.817	0.463	1.581	0.78	0.514	1.518	0.616	0.563	1.442	0.504	0.525	1.43	0.419	0.545	1.405	0.268	0.609	1.347	0.095	0.546
1032	5.16	1.702	0.889	0.315	1.483	0.824	0.193	1.564	0.788	0.136	1.632	0.614	0.127	1.629	0.486	0.184	1.637	0.393	0.189	1.645	0.226	0.161	1.623	0.065	0.241	1.496	0.025	0.22	1.494	0.816	0.464	1.58	0.78	0.514	1.518	0.614	0.563	1.442	0.502	0.525	1.43	0.418	0.545	1.402	0.267	0.609	1.342	0.095	0.546
1033	5.165	1.701	0.888	0.316	1.482	0.824	0.193	1.563	0.788	0.137	1.631	0.614	0.127	1.629	0.486	0.185	1.637	0.393	0.189	1.645	0.226	0.161	1.623	0.065	0.241	1.495	0.025	0.22	1.493	0.816	0.464	1.579	0.779	0.514	1.519	0.613	0.563	1.443	0.501	0.525	1.43	0.417	0.545	1.399	0.266	0.609	1.336	0.096	0.547
1034	5.17	1.699	0.888	0.317	1.481	0.824	0.194	1.562	0.788	0.137	1.63	0.614	0.127	1.628	0.486	0.185	1.636	0.393	0.189	1.645	0.226	0.161	1.623	0.065	0.241	1.495	0.025	0.22	1.492	0.816	0.465	1.578	0.779	0.514	1.52	0.612	0.564	1.444	0.5	0.526	1.429	0.416	0.545	1.397	0.265	0.61	1.331	0.096	0.547
1035	5.175	1.698	0.888	0.317	1.48	0.824	0.194	1.561	0.789	0.138	1.629	0.614	0.128	1.627	0.486	0.185	1.636	0.393	0.19	1.645	0.226	0.161	1.623	0.065	0.242	1.495	0.025	0.22	1.49	0.815	0.465	1.577	0.778	0.515	1.521	0.612	0.564	1.445	0.499	0.526	1.429	0.414	0.545	1.394	0.265	0.61	1.326	0.096	0.547
1036	5.18	1.697	0.888	0.318	1.479	0.824	0.194	1.56	0.789	0.138	1.629	0.614	0.128	1.626	0.486	0.186	1.635	0.393	0.19	1.644	0.226	0.161	1.623	0.065	0.242	1.495	0.024	0.221	1.489	0.815	0.466	1.576	0.778	0.515	1.522	0.611	0.565	1.446	0.497	0.526	1.429	0.413	0.545	1.392	0.264	0.61	1.322	0.096	0.547
1037	5.185	1.695	0.888	0.319	1.478	0.824	0.194	1.559	0.789	0.139	1.628	0.614	0.129	1.625	0.486	0.186	1.635	0.394	0.19	1.644	0.227	0.161	1.623	0.065	0.242	1.495	0.025	0.221	1.487	0.815	0.466	1.575	0.777	0.516	1.521	0.61	0.565	1.445	0.495	0.525	1.429	0.412	0.545	1.391	0.263	0.61	1.319	0.096	0.547
1038	5.19	1.694	0.888	0.32	1.476	0.824	0.195	1.557	0.789	0.139	1.628	0.615	0.129	1.625	0.486	0.187	1.635	0.394	0.19	1.644	0.227	0.161	1.623	0.065	0.242	1.495	0.025	0.221	1.486	0.814	0.466	1.574	0.777	0.516	1.52	0.607	0.564	1.446	0.494	0.526	1.429	0.411	0.545	1.389	0.262	0.61	1.315	0.096	0.546
1039	5.195	1.692	0.888	0.32	1.475	0.824	0.195	1.556	0.789	0.139	1.626	0.615	0.13	1.624	0.487	0.187	1.634	0.394	0.19	1.644	0.227	0.162	1.623	0.065	0.242	1.495	0.024	0.221	1.484	0.814	0.466	1.572	0.776	0.517	1.521	0.607	0.564	1.446	0.493	0.526	1.429	0.41	0.546	1.388	0.261	0.61	1.312	0.096	0.546
1040	5.2	1.69	0.888	0.321	1.473	0.824	0.196	1.555	0.789	0.14	1.625	0.615	0.13	1.623	0.487	0.187	1.633	0.394	0.191	1.643	0.227	0.162	1.622	0.065	0.242	1.495	0.024	0.22	1.483	0.814	0.467	1.571	0.776	0.517	1.522	0.607	0.564	1.446	0.492	0.526	1.429	0.409	0.546	1.388	0.26	0.61	1.31	0.096	0.546
1041	5.205	1.689	0.888	0.322	1.472	0.824	0.196	1.554	0.789	0.14	1.624	0.615	0.13	1.622	0.487	0.188	1.632	0.394	0.191	1.643	0.227	0.162	1.622	0.065	0.242	1.495	0.024	0.221	1.482	0.814	0.467	1.569	0.775	0.517	1.522	0.607	0.564	1.446	0.491	0.527	1.429	0.408	0.545	1.387	0.26	0.61	1.308	0.096	0.545
1042	5.21	1.688	0.888	0.323	1.471	0.824	0.196	1.552	0.789	0.14	1.623	0.615	0.131	1.621	0.487	0.188	1.632	0.394	0.191	1.643	0.227	0.162	1.622	0.065	0.242	1.495	0.024	0.221	1.479	0.813	0.467	1.568	0.775	0.517	1.522	0.607	0.565	1.446	0.49	0.527	1.429	0.407	0.545	1.386	0.259	0.609	1.305	0.095	0.545
1043	5.215	1.686	0.888	0.323	1.47	0.824	0.196	1.551	0.789	0.141	1.622	0.615	0.131	1.621	0.487	0.188	1.631	0.395	0.192	1.643	0.227	0.162	1.622	0.065	0.242	1.495	0.024	0.22	1.477	0.813	0.467	1.566	0.775	0.518	1.521	0.607	0.566	1.445	0.489	0.527	1.429	0.407	0.545	1.385	0.257	0.609	1.304	0.094	0.544
1044	5.22	1.684	0.888	0.324	1.469	0.824	0.197	1.55	0.789	0.141	1.621	0.615	0.132	1.62	0.487	0.189	1.63	0.395	0.192	1.642	0.227	0.162	1.622	0.065	0.242	1.495	0.024	0.221	1.475	0.812	0.468	1.564	0.775	0.518	1.519	0.605	0.565	1.445	0.489	0.527	1.428	0.406	0.546	1.385	0.256	0.608	1.304	0.094	0.544
1045	5.225	1.683	0.888	0.325	1.467	0.824	0.197	1.549	0.789	0.142	1.62	0.616	0.132	1.618	0.487	0.189	1.629	0.395	0.192	1.642	0.227	0.162	1.622	0.065	0.242	1.495	0.025	0.22	1.474	0.813	0.468	1.563	0.774	0.518	1.517	0.605	0.566	1.444	0.489	0.527	1.427	0.405	0.546	1.385	0.255	0.608	1.303	0.093	0.544
1046	5.23	1.681	0.888	0.326	1.465	0.824	0.198	1.547	0.789	0.143	1.619	0.616	0.133	1.617	0.487	0.19	1.629	0.395	0.193	1.641	0.228	0.163	1.622	0.066	0.242	1.495	0.025	0.22	1.472	0.812	0.469	1.562	0.774	0.519	1.516	0.605	0.566	1.443	0.489	0.527	1.427	0.404	0.546	1.386	0.255	0.608	1.303	0.092	0.543
1047	5.235	1.68	0.888	0.326	1.464	0.824	0.198	1.546	0.789	0.143	1.617	0.616	0.133	1.616	0.487	0.19	1.628	0.395	0.193	1.641	0.228	0.163	1.622	0.066	0.243	1.495	0.025	0.22	1.471	0.812	0.47	1.56	0.774	0.52	1.516	0.605	0.567	1.441	0.488	0.527	1.426	0.404	0.546	1.386	0.254	0.607	1.303	0.091	0.542
1048	5.24	1.678	0.888	0.327	1.463	0.824	0.199	1.545	0.789	0.144	1.616	0.616	0.133	1.615	0.487	0.19	1.627	0.395	0.193	1.64	0.228	0.163	1.622	0.066	0.243	1.495	0.025	0.22	1.47	0.812	0.47	1.558	0.774	0.521	1.514	0.604	0.567	1.44	0.487	0.527	1.425	0.403	0.546	1.386	0.253	0.607	1.304	0.09	0.542
1049	5.245	1.676	0.888	0.328	1.462	0.824	0.199	1.543	0.789	0.145	1.615	0.616	0.134	1.614	0.487	0.191	1.626	0.395	0.194	1.64	0.228	0.163	1.622	0.066	0.243	1.495	0.025	0.22	1.468	0.812	0.471	1.557	0.774	0.521	1.511	0.604	0.567	1.439	0.487	0.527	1.423	0.403	0.546	1.386	0.252	0.607	1.304	0.089	0.541
1050	5.25	1.674	0.888	0.328	1.46	0.825	0.2	1.541	0.789	0.145	1.613	0.616	0.134	1.613	0.488	0.191	1.625	0.396	0.194	1.64	0.228	0.163	1.623	0.066	0.242	1.495	0.025	0.22	1.466	0.812	0.471	1.555	0.774	0.522	1.51	0.604	0.568	1.437	0.487	0.528	1.422	0.402	0.546	1.385	0.252	0.606	1.305	0.088	0.541
1051	5.255	1.673	0.888	0.329	1.458	0.825	0.201	1.54	0.789	0.146	1.612	0.616	0.135	1.612	0.488	0.192	1.624	0.396	0.195	1.639	0.229	0.164	1.623	0.066	0.242	1.495	0.025	0.22	1.464	0.811	0.472	1.554	0.774	0.522	1.509	0.604	0.569	1.436	0.487	0.528	1.421	0.402	0.546	1.386	0.251	0.606	1.306	0.087	0.54
1052	5.26	1.671	0.888	0.33	1.457	0.825	0.201	1.538	0.789	0.146	1.611	0.616	0.135	1.611	0.488	0.192	1.623	0.396	0.195	1.639	0.229	0.164	1.623	0.066	0.242	1.495	0.025	0.22	1.462	0.811	0.472	1.552	0.774	0.523	1.507	0.604	0.569	1.434	0.486	0.528	1.42	0.402	0.546	1.385	0.25	0.606	1.307	0.085	0.54
1053	5.265	1.669	0.888	0.33	1.454	0.825	0.202	1.536	0.789	0.147	1.609	0.616	0.136	1.61	0.488	0.192	1.623	0.396	0.195	1.638	0.23	0.164	1.623	0.066	0.242	1.495	0.025	0.22	1.46	0.811	0.473	1.55	0.774	0.524	1.503	0.602	0.569	1.432	0.486	0.528	1.419	0.401	0.546	1.385	0.249	0.605	1.308	0.085	0.539
1054	5.27	1.667	0.888	0.331	1.453	0.824	0.203	1.534	0.789	0.147	1.608	0.616	0.136	1.609	0.488	0.193	1.622	0.396	0.195	1.638	0.23	0.164	1.623	0.066	0.242	1.495	0.025	0.22	1.458	0.811	0.474	1.548	0.774	0.525	1.502	0.602	0.569	1.431	0.487	0.529	1.418	0.401	0.547	1.385	0.249	0.605	1.308	0.084	0.539
1055	5.275	1.666	0.888	0.332	1.451	0.824	0.204	1.533	0.789	0.148	1.607	0.617	0.137	1.608	0.488	0.194	1.621	0.397	0.196	1.637	0.23	0.165	1.623	0.066	0.242	1.495	0.025	0.22	1.456	0.811	0.474	1.546	0.774	0.526	1.501	0.603	0.57	1.43	0.487	0.529	1.417	0.4	0.547	1.385	0.248	0.605	1.308	0.084	0.539
1056	5.28	1.664	0.888	0.333	1.449	0.824	0.205	1.531	0.789	0.149	1.606	0.617	0.138	1.607	0.488	0.194	1.62	0.397	0.196	1.637	0.23	0.165	1.623	0.066	0.243	1.495	0.025	0.22	1.455	0.811	0.475	1.544	0.774	0.527	1.499	0.603	0.571	1.428	0.487	0.529	1.416	0.4	0.547	1.385	0.247	0.604	1.308	0.083	0.539
1057	5.285	1.662	0.888	0.333	1.448	0.824	0.205	1.53	0.789	0.15	1.604	0.617	0.138	1.606	0.488	0.195	1.619	0.397	0.197	1.636	0.23	0.165	1.623	0.066	0.243	1.495	0.025	0.22	1.453	0.811	0.475	1.542	0.774	0.527	1.497	0.603	0.571	1.426	0.487	0.53	1.414	0.4	0.548	1.384	0.246	0.604	1.307	0.083	0.539
1058	5.29	1.66	0.888	0.334	1.446	0.824	0.206	1.528	0.789	0.15	1.603	0.617	0.139	1.605	0.489	0.195	1.618	0.397	0.197	1.636	0.23	0.166	1.622	0.066	0.243	1.495	0.025	0.22	1.451	0.81	0.476	1.54	0.774	0.528	1.495	0.603	0.571	1.425	0.487	0.53	1.412	0.4	0.548	1.384	0.246	0.604	1.306	0.082	0.538
1059	5.295	1.659	0.888	0.335	1.444	0.824	0.207	1.526	0.789	0.151	1.602	0.617	0.14	1.604	0.489	0.195	1.617	0.396	0.198	1.635	0.231	0.166	1.622	0.066	0.243	1.495	0.025	0.22	1.449	0.81	0.477	1.538	0.774	0.529	1.494	0.604	0.572	1.424	0.487	0.53	1.411	0.4	0.547	1.382	0.246	0.604	1.305	0.082	0.538
1060	5.3	1.657	0.888	0.336	1.442	0.823	0.207	1.525	0.789	0.152	1.6	0.617	0.14	1.602	0.488	0.196	1.616	0.396	0.198	1.635	0.231	0.166	1.622	0.066	0.243	1.495	0.025	0.22	1.447	0.81	0.478	1.536	0.775	0.53	1.493	0.604	0.572	1.422	0.487	0.53	1.41	0.399	0.547	1.381	0.246	0.604	1.304	0.082	0.538
1061	5.305	1.655	0.888	0.336	1.44	0.823	0.208	1.523	0.788	0.153	1.599	0.617	0.141	1.601	0.488	0.197	1.615	0.396	0.199	1.634	0.231	0.167	1.622	0.066	0.243	1.495	0.025	0.22	1.445	0.81	0.479	1.534	0.775	0.531	1.492	0.604	0.573	1.421	0.487	0.531	1.408	0.399	0.548	1.378	0.247	0.604	1.302	0.082	0.538
1062	5.31	1.653	0.888	0.337	1.438	0.823	0.21	1.521	0.788	0.154	1.597	0.617	0.142	1.599	0.488	0.198	1.614	0.396	0.2	1.634	0.231	0.167	1.622	0.066	0.243	1.495	0.025	0.22	1.443	0.811	0.48	1.532	0.776	0.532	1.489	0.604	0.573	1.419	0.487	0.531	1.406	0.399	0.548	1.376	0.247	0.605	1.301	0.081	0.538
1063	5.315	1.651	0.889	0.338	1.436	0.823	0.211	1.519	0.788	0.155	1.596	0.617	0.143	1.598	0.488	0.199	1.613	0.397	0.201	1.633	0.231	0.167	1.622	0.066	0.243	1.495	0.025	0.22	1.442	0.811	0.481	1.53	0.776	0.532	1.487	0.603	0.574	1.417	0.487	0.532	1.405	0.399	0.549	1.373	0.248	0.606	1.3	0.081	0.538
1064	5.32	1.649	0.889	0.339	1.434	0.823	0.212	1.517	0.788	0.155	1.595	0.618	0.144	1.597	0.489	0.199	1.612	0.397	0.201	1.633	0.232	0.167	1.622	0.066	0.244	1.496	0.025	0.22	1.44	0.811	0.483	1.528	0.777	0.533	1.486	0.603	0.574	1.416	0.487	0.533	1.403	0.399	0.55	1.37	0.248	0.607	1.3	0.08	0.539
1065	5.325	1.647	0.889	0.34	1.432	0.823	0.212	1.516	0.788	0.156	1.593	0.618	0.145	1.596	0.489	0.2	1.611	0.397	0.201	1.632	0.232	0.167	1.622	0.066	0.244	1.496	0.024	0.22	1.438	0.811	0.483	1.526	0.777	0.534	1.484	0.603	0.574	1.414	0.487	0.533	1.401	0.4	0.551	1.367	0.248	0.607	1.299	0.08	0.539
1066	5.33	1.645	0.889	0.34	1.43	0.823	0.214	1.514	0.788	0.157	1.592	0.618	0.145	1.595	0.489	0.201	1.61	0.397	0.202	1.632	0.232	0.168	1.622	0.066	0.244	1.496	0.024	0.22	1.436	0.81	0.484	1.524	0.777	0.535	1.481	0.602	0.575	1.413	0.488	0.533	1.399	0.4	0.551	1.365	0.248	0.608	1.299	0.079	0.539
1067	5.335	1.643	0.889	0.341	1.428	0.823	0.215	1.512	0.788	0.158	1.59	0.618	0.146	1.593	0.489	0.202	1.609	0.398	0.203	1.631	0.232	0.168	1.621	0.066	0.244	1.496	0.024	0.22	1.434	0.811	0.486	1.522	0.777	0.535	1.479	0.602	0.576	1.41	0.488	0.534	1.396	0.4	0.552	1.364	0.248	0.609	1.299	0.079	0.54
1068	5.34	1.641	0.889	0.342	1.427	0.823	0.215	1.51	0.788	0.159	1.589	0.618	0.147	1.592	0.489	0.202	1.608	0.398	0.203	1.631	0.233	0.169	1.621	0.066	0.244	1.496	0.024	0.22	1.432	0.811	0.487	1.52	0.777	0.536	1.478	0.602	0.577	1.408	0.488	0.535	1.395	0.4	0.553	1.362	0.247	0.61	1.298	0.079	0.54
1069	5.345	1.639	0.889	0.343	1.425	0.823	0.217	1.508	0.788	0.16	1.587	0.618	0.148	1.591	0.489	0.203	1.607	0.398	0.204	1.63	0.233	0.169	1.621	0.066	0.244	1.496	0.024	0.22	1.43	0.811	0.488	1.518	0.777	0.537	1.476	0.602	0.578	1.405	0.488	0.535	1.392	0.4	0.553	1.361	0.247	0.61	1.297	0.078	0.541
1070	5.35	1.637	0.889	0.344	1.423	0.823	0.218	1.506	0.787	0.161	1.586	0.618	0.149	1.59	0.49	0.203	1.606	0.398	0.205	1.63	0.234	0.17	1.621	0.067	0.244	1.496	0.024	0.22	1.428	0.811	0.489	1.517	0.777	0.538	1.473	0.601	0.578	1.403	0.488	0.536	1.39	0.4	0.554	1.359	0.246	0.611	1.297	0.078	0.541
1071	5.355	1.635	0.889	0.345	1.42	0.822	0.219	1.504	0.787	0.162	1.584	0.618	0.15	1.588	0.489	0.204	1.604	0.398	0.205	1.629	0.234	0.17	1.621	0.067	0.244	1.496	0.024	0.22	1.426	0.811	0.49	1.515	0.777	0.539	1.47	0.601	0.58	1.4	0.488	0.537	1.388	0.4	0.555	1.359	0.246	0.611	1.297	0.078	0.541
1072	5.36	1.633	0.889	0.346	1.418	0.822	0.22	1.503	0.787	0.163	1.583	0.618	0.151	1.587	0.49	0.205	1.603	0.398	0.206	1.629	0.234	0.17	1.621	0.067	0.245	1.496	0.025	0.22	1.424	0.811	0.491	1.513	0.778	0.54	1.469	0.602	0.581	1.398	0.489	0.538	1.387	0.4	0.556	1.358	0.246	0.612	1.296	0.077	0.541
1073	5.365	1.631	0.889	0.347	1.416	0.822	0.221	1.501	0.787	0.164	1.581	0.619	0.152	1.585	0.49	0.206	1.602	0.399	0.206	1.628	0.235	0.171	1.621	0.067	0.245	1.496	0.025	0.22	1.422	0.812	0.493	1.511	0.777	0.541	1.466	0.602	0.582	1.395	0.489	0.539	1.385	0.4	0.557	1.357	0.246	0.612	1.296	0.077	0.542
1074	5.37	1.628	0.888	0.348	1.414	0.823	0.222	1.499	0.787	0.165	1.58	0.619	0.153	1.584	0.49	0.207	1.601	0.399	0.207	1.627	0.235	0.171	1.621	0.067	0.245	1.496	0.025	0.22	1.42	0.812	0.494	1.509	0.777	0.542	1.464	0.602	0.583	1.392	0.489	0.539	1.382	0.4	0.557	1.357	0.246	0.612	1.295	0.076	0.542
1075	5.375	1.626	0.888	0.349	1.412	0.823	0.223	1.497	0.787	0.166	1.578	0.619	0.154	1.582	0.49	0.208	1.599	0.398	0.208	1.626	0.235	0.172	1.621	0.067	0.245	1.496	0.025	0.22	1.418	0.812	0.495	1.506	0.777	0.543	1.46	0.601	0.584	1.39	0.49	0.54	1.38	0.4	0.558	1.356	0.245	0.612	1.295	0.076	0.542
1076	5.38	1.624	0.888	0.35	1.409	0.823	0.224	1.495	0.787	0.167	1.576	0.618	0.155	1.58	0.489	0.209	1.598	0.398	0.209	1.625	0.235	0.172	1.621	0.067	0.245	1.496	0.025	0.22	1.416	0.812	0.496	1.504	0.777	0.544	1.457	0.601	0.585	1.387	0.49	0.541	1.378	0.4	0.559	1.355	0.245	0.613	1.294	0.076	0.542
1077	5.385	1.622	0.888	0.351	1.407	0.822	0.225	1.492	0.786	0.168	1.574	0.618	0.156	1.578	0.489	0.21	1.596	0.398	0.209	1.625	0.235	0.172	1.621	0.067	0.245	1.496	0.025	0.22	1.413	0.811	0.497	1.501	0.777	0.545	1.454	0.601	0.586	1.385	0.49	0.542	1.376	0.4	0.56	1.354	0.245	0.613	1.294	0.075	0.542
1078	5.39	1.62	0.888	0.352	1.405	0.822	0.227	1.49	0.786	0.169	1.572	0.618	0.156	1.577	0.49	0.21	1.595	0.398	0.21	1.624	0.236	0.173	1.621	0.067	0.245	1.496	0.025	0.22	1.411	0.811	0.498	1.499	0.777	0.546	1.451	0.601	0.587	1.382	0.49	0.542	1.375	0.4	0.561	1.352	0.245	0.613	1.294	0.075	0.542
1079	5.395	1.617	0.888	0.353	1.402	0.822	0.228	1.488	0.786	0.171	1.57	0.618	0.157	1.575	0.49	0.211	1.593	0.399	0.211	1.623	0.236	0.173	1.62	0.067	0.245	1.497	0.024	0.22	1.408	0.812	0.499	1.497	0.777	0.547	1.449	0.602	0.588	1.379	0.491	0.543	1.373	0.401	0.561	1.35	0.244	0.614	1.293	0.075	0.542
1080	5.4	1.615	0.888	0.354	1.4	0.822	0.229	1.486	0.786	0.172	1.568	0.618	0.159	1.574	0.49	0.212	1.592	0.399	0.212	1.622	0.236	0.174	1.62	0.068	0.245	1.498	0.024	0.22	1.405	0.812	0.501	1.494	0.777	0.549	1.447	0.603	0.589	1.377	0.491	0.544	1.37	0.4	0.562	1.348	0.244	0.614	1.293	0.075	0.542
1081	5.405	1.613	0.888	0.356	1.397	0.822	0.23	1.484	0.786	0.172	1.567	0.619	0.16	1.572	0.49	0.212	1.59	0.399	0.212	1.621	0.236	0.174	1.62	0.068	0.245	1.497	0.024	0.22	1.403	0.812	0.502	1.491	0.777	0.55	1.443	0.603	0.59	1.375	0.491	0.545	1.368	0.4	0.562	1.346	0.244	0.615	1.292	0.075	0.542
1082	5.41	1.611	0.888	0.356	1.395	0.823	0.231	1.482	0.786	0.174	1.565	0.619	0.161	1.57	0.49	0.213	1.589	0.399	0.213	1.621	0.237	0.175	1.62	0.068	0.245	1.497	0.024	0.22	1.401	0.812	0.503	1.488	0.777	0.551	1.44	0.602	0.59	1.372	0.491	0.546	1.366	0.4	0.563	1.344	0.244	0.615	1.292	0.075	0.542
1083	5.415	1.608	0.888	0.358	1.393	0.823	0.232	1.479	0.785	0.175	1.563	0.619	0.162	1.569	0.49	0.214	1.588	0.4	0.213	1.62	0.237	0.175	1.62	0.068	0.245	1.497	0.024	0.22	1.398	0.812	0.505	1.486	0.778	0.552	1.437	0.601	0.591	1.37	0.491	0.546	1.363	0.4	0.564	1.342	0.244	0.616	1.291	0.075	0.542
1084	5.42	1.606	0.888	0.359	1.39	0.822	0.234	1.476	0.785	0.176	1.561	0.618	0.163	1.566	0.49	0.215	1.586	0.4	0.214	1.619	0.237	0.176	1.62	0.068	0.246	1.497	0.024	0.22	1.395	0.812	0.506	1.483	0.778	0.553	1.434	0.601	0.592	1.368	0.49	0.547	1.36	0.4	0.564	1.34	0.243	0.616	1.291	0.075	0.542
1085	5.425	1.603	0.888	0.36	1.388	0.822	0.235	1.474	0.785	0.177	1.559	0.618	0.164	1.564	0.49	0.216	1.584	0.399	0.215	1.618	0.237	0.176	1.62	0.068	0.246	1.496	0.024	0.22	1.392	0.812	0.507	1.481	0.779	0.554	1.432	0.601	0.593	1.365	0.49	0.547	1.358	0.4	0.564	1.337	0.243	0.616	1.29	0.074	0.541
1086	5.43	1.601	0.888	0.361	1.385	0.822	0.236	1.472	0.785	0.178	1.557	0.618	0.165	1.563	0.49	0.217	1.583	0.399	0.216	1.616	0.237	0.177	1.62	0.068	0.246	1.496	0.024	0.221	1.39	0.812	0.508	1.478	0.779	0.556	1.43	0.601	0.594	1.363	0.49	0.548	1.355	0.399	0.565	1.335	0.243	0.616	1.289	0.074	0.541
1087	5.435	1.599	0.888	0.362	1.383	0.822	0.238	1.47	0.784	0.179	1.555	0.618	0.166	1.561	0.49	0.218	1.581	0.4	0.217	1.615	0.237	0.177	1.62	0.068	0.246	1.496	0.025	0.221	1.388	0.813	0.51	1.476	0.78	0.557	1.427	0.6	0.595	1.361	0.49	0.549	1.352	0.399	0.565	1.334	0.243	0.616	1.289	0.074	0.541
1088	5.44	1.596	0.887	0.363	1.381	0.822	0.239	1.467	0.783	0.181	1.553	0.618	0.167	1.559	0.49	0.219	1.579	0.4	0.217	1.614	0.238	0.177	1.62	0.069	0.246	1.496	0.025	0.221	1.385	0.813	0.511	1.474	0.78	0.558	1.424	0.6	0.597	1.358	0.49	0.55	1.35	0.399	0.565	1.332	0.243	0.616	1.289	0.074	0.541
1089	5.445	1.594	0.887	0.364	1.378	0.822	0.24	1.464	0.783	0.181	1.551	0.618	0.168	1.557	0.49	0.22	1.577	0.399	0.218	1.613	0.238	0.178	1.619	0.069	0.246	1.496	0.025	0.221	1.383	0.814	0.513	1.471	0.78	0.559	1.423	0.6	0.598	1.356	0.49	0.55	1.348	0.4	0.566	1.33	0.242	0.616	1.289	0.074	0.541
1090	5.45	1.592	0.887	0.365	1.375	0.821	0.241	1.462	0.783	0.182	1.549	0.618	0.169	1.555	0.49	0.22	1.575	0.399	0.219	1.612	0.239	0.178	1.619	0.069	0.247	1.496	0.025	0.221	1.38	0.814	0.514	1.468	0.78	0.56	1.422	0.6	0.599	1.353	0.49	0.55	1.346	0.399	0.567	1.328	0.242	0.616	1.288	0.074	0.54
1091	5.455	1.589	0.887	0.366	1.372	0.821	0.243	1.46	0.783	0.184	1.548	0.618	0.17	1.553	0.489	0.222	1.573	0.399	0.219	1.611	0.239	0.178	1.619	0.069	0.247	1.496	0.025	0.221	1.377	0.814	0.515	1.465	0.779	0.562	1.42	0.6	0.599	1.351	0.49	0.551	1.343	0.399	0.567	1.327	0.242	0.616	1.288	0.073	0.54
1092	5.46	1.587	0.887	0.367	1.37	0.821	0.245	1.458	0.782	0.185	1.546	0.618	0.172	1.551	0.489	0.222	1.571	0.399	0.22	1.61	0.239	0.179	1.619	0.069	0.247	1.496	0.025	0.221	1.375	0.814	0.516	1.463	0.78	0.563	1.417	0.6	0.6	1.348	0.49	0.551	1.341	0.399	0.568	1.326	0.242	0.616	1.288	0.073	0.54
1093	5.465	1.584	0.887	0.368	1.368	0.822	0.246	1.455	0.782	0.186	1.544	0.618	0.173	1.549	0.489	0.223	1.57	0.399	0.221	1.609	0.239	0.179	1.618	0.069	0.247	1.496	0.025	0.221	1.372	0.814	0.517	1.461	0.78	0.564	1.416	0.6	0.601	1.346	0.49	0.552	1.339	0.399	0.568	1.324	0.241	0.616	1.287	0.073	0.539
1094	5.47	1.582	0.887	0.369	1.365	0.822	0.247	1.453	0.782	0.187	1.542	0.618	0.174	1.547	0.489	0.224	1.567	0.398	0.221	1.608	0.24	0.18	1.618	0.069	0.247	1.496	0.025	0.221	1.369	0.814	0.519	1.458	0.781	0.565	1.413	0.6	0.601	1.344	0.49	0.553	1.336	0.399	0.568	1.323	0.241	0.616	1.287	0.073	0.539
1095	5.475	1.579	0.887	0.37	1.363	0.821	0.248	1.451	0.781	0.188	1.54	0.618	0.175	1.545	0.489	0.225	1.565	0.398	0.222	1.607	0.24	0.18	1.618	0.07	0.247	1.496	0.025	0.221	1.368	0.814	0.52	1.456	0.781	0.566	1.41	0.599	0.602	1.341	0.489	0.553	1.334	0.399	0.569	1.322	0.241	0.616	1.287	0.073	0.539
1096	5.48	1.577	0.887	0.371	1.36	0.821	0.249	1.449	0.782	0.189	1.538	0.618	0.176	1.543	0.489	0.226	1.563	0.398	0.223	1.606	0.24	0.181	1.618	0.07	0.248	1.496	0.025	0.221	1.365	0.815	0.521	1.454	0.781	0.568	1.407	0.598	0.602	1.338	0.489	0.554	1.332	0.399	0.569	1.32	0.241	0.617	1.286	0.073	0.538
1097	5.485	1.574	0.887	0.372	1.357	0.821	0.251	1.447	0.781	0.191	1.536	0.618	0.177	1.54	0.489	0.227	1.561	0.398	0.223	1.605	0.241	0.181	1.618	0.07	0.248	1.496	0.025	0.221	1.362	0.815	0.523	1.451	0.78	0.569	1.404	0.597	0.603	1.336	0.489	0.554	1.33	0.399	0.57	1.319	0.24	0.617	1.285	0.073	0.538
1098	5.49	1.572	0.887	0.374	1.355	0.821	0.252	1.445	0.781	0.192	1.535	0.618	0.178	1.538	0.489	0.228	1.56	0.398	0.224	1.603	0.241	0.182	1.617	0.07	0.248	1.496	0.025	0.221	1.36	0.816	0.524	1.448	0.78	0.57	1.402	0.597	0.604	1.334	0.489	0.555	1.328	0.399	0.571	1.317	0.241	0.617	1.285	0.072	0.538
1099	5.495	1.57	0.887	0.375	1.353	0.821	0.253	1.443	0.78	0.193	1.533	0.618	0.18	1.536	0.488	0.228	1.558	0.399	0.225	1.602	0.241	0.182	1.617	0.07	0.248	1.496	0.025	0.221	1.357	0.816	0.525	1.445	0.78	0.571	1.399	0.596	0.604	1.332	0.489	0.555	1.326	0.399	0.571	1.316	0.241	0.617	1.285	0.072	0.538
1100	5.5	1.567	0.887	0.376	1.35	0.821	0.254	1.44	0.78	0.194	1.531	0.617	0.181	1.534	0.488	0.229	1.556	0.399	0.225	1.601	0.241	0.182	1.617	0.07	0.248	1.496	0.025	0.221	1.355	0.817	0.526	1.442	0.781	0.572	1.397	0.597	0.605	1.329	0.489	0.555	1.324	0.399	0.571	1.315	0.241	0.618	1.284	0.072	0.538
1101	5.505	1.565	0.887	0.377	1.348	0.821	0.255	1.438	0.78	0.196	1.529	0.617	0.182	1.532	0.488	0.23	1.554	0.399	0.226	1.6	0.242	0.183	1.616	0.07	0.249	1.496	0.025	0.221	1.352	0.817	0.527	1.44	0.781	0.573	1.395	0.597	0.606	1.327	0.489	0.556	1.321	0.399	0.572	1.314	0.241	0.618	1.284	0.072	0.538
1102	5.51	1.563	0.887	0.378	1.346	0.82	0.256	1.436	0.78	0.197	1.527	0.617	0.183	1.53	0.488	0.231	1.552	0.398	0.227	1.598	0.242	0.183	1.616	0.071	0.249	1.496	0.025	0.222	1.349	0.818	0.529	1.438	0.782	0.575	1.393	0.597	0.607	1.325	0.489	0.557	1.319	0.398	0.572	1.312	0.241	0.618	1.284	0.072	0.538
1103	5.515	1.56	0.887	0.379	1.343	0.82	0.257	1.434	0.78	0.198	1.525	0.617	0.184	1.528	0.488	0.232	1.55	0.398	0.228	1.597	0.242	0.184	1.616	0.071	0.249	1.496	0.025	0.222	1.347	0.818	0.53	1.435	0.782	0.576	1.389	0.598	0.608	1.322	0.489	0.558	1.317	0.398	0.572	1.31	0.24	0.618	1.284	0.072	0.538
1104	5.52	1.558	0.887	0.381	1.341	0.82	0.258	1.432	0.779	0.199	1.523	0.617	0.185	1.526	0.488	0.232	1.548	0.398	0.228	1.596	0.242	0.184	1.616	0.071	0.249	1.496	0.025	0.222	1.345	0.818	0.532	1.432	0.782	0.577	1.387	0.598	0.609	1.32	0.489	0.558	1.315	0.398	0.572	1.308	0.239	0.618	1.284	0.072	0.538
1105	5.525	1.556	0.887	0.382	1.338	0.82	0.26	1.43	0.779	0.201	1.522	0.617	0.186	1.523	0.487	0.233	1.546	0.398	0.229	1.595	0.242	0.185	1.615	0.071	0.25	1.496	0.025	0.222	1.342	0.818	0.533	1.429	0.783	0.578	1.385	0.599	0.611	1.318	0.489	0.559	1.313	0.398	0.573	1.306	0.239	0.619	1.284	0.072	0.538
1106	5.53	1.554	0.887	0.383	1.336	0.821	0.261	1.428	0.779	0.202	1.52	0.618	0.188	1.521	0.487	0.234	1.544	0.398	0.229	1.594	0.242	0.185	1.615	0.071	0.25	1.496	0.025	0.222	1.338	0.819	0.533	1.428	0.784	0.579	1.382	0.599	0.611	1.316	0.489	0.559	1.311	0.398	0.574	1.305	0.239	0.619	1.284	0.072	0.538
1107	5.535	1.551	0.887	0.384	1.334	0.821	0.262	1.426	0.779	0.202	1.518	0.617	0.189	1.52	0.487	0.234	1.542	0.398	0.23	1.593	0.243	0.186	1.615	0.071	0.25	1.496	0.025	0.222	1.336	0.819	0.534	1.424	0.783	0.58	1.378	0.599	0.612	1.313	0.489	0.56	1.309	0.398	0.575	1.304	0.239	0.62	1.284	0.072	0.538
1108	5.54	1.549	0.887	0.385	1.332	0.82	0.263	1.424	0.779	0.204	1.516	0.617	0.19	1.518	0.487	0.235	1.54	0.398	0.23	1.592	0.243	0.186	1.615	0.072	0.25	1.496	0.025	0.222	1.333	0.82	0.536	1.421	0.784	0.581	1.375	0.599	0.613	1.311	0.489	0.561	1.307	0.397	0.575	1.303	0.239	0.62	1.284	0.072	0.538
1109	5.545	1.547	0.887	0.386	1.33	0.82	0.264	1.422	0.778	0.205	1.514	0.617	0.191	1.515	0.487	0.236	1.539	0.398	0.231	1.591	0.244	0.187	1.615	0.072	0.251	1.496	0.025	0.222	1.331	0.82	0.537	1.418	0.784	0.582	1.372	0.599	0.614	1.309	0.489	0.561	1.305	0.397	0.576	1.301	0.239	0.621	1.284	0.072	0.538
1110	5.55	1.545	0.887	0.387	1.327	0.82	0.265	1.42	0.778	0.206	1.512	0.617	0.192	1.514	0.487	0.237	1.538	0.398	0.232	1.59	0.245	0.187	1.615	0.073	0.251	1.496	0.025	0.222	1.329	0.821	0.538	1.416	0.785	0.584	1.369	0.6	0.615	1.307	0.489	0.562	1.304	0.398	0.576	1.3	0.239	0.621	1.284	0.072	0.539
1111	5.555	1.542	0.887	0.389	1.325	0.82	0.266	1.418	0.778	0.207	1.511	0.617	0.193	1.512	0.487	0.237	1.536	0.398	0.233	1.589	0.245	0.188	1.614	0.073	0.251	1.496	0.025	0.222	1.326	0.821	0.539	1.413	0.785	0.585	1.366	0.6	0.616	1.305	0.489	0.563	1.302	0.398	0.576	1.298	0.238	0.622	1.283	0.071	0.539
1112	5.56	1.54	0.887	0.39	1.323	0.82	0.267	1.416	0.778	0.208	1.509	0.618	0.194	1.51	0.487	0.238	1.535	0.398	0.234	1.589	0.245	0.188	1.614	0.074	0.251	1.496	0.025	0.222	1.324	0.822	0.54	1.411	0.786	0.586	1.363	0.6	0.617	1.303	0.489	0.563	1.3	0.397	0.577	1.297	0.238	0.622	1.283	0.071	0.539
1113	5.565	1.538	0.887	0.391	1.321	0.82	0.268	1.414	0.778	0.209	1.508	0.618	0.196	1.508	0.487	0.239	1.533	0.399	0.234	1.588	0.246	0.189	1.614	0.074	0.252	1.496	0.025	0.222	1.323	0.822	0.542	1.408	0.786	0.587	1.362	0.601	0.619	1.301	0.489	0.564	1.298	0.397	0.577	1.296	0.238	0.623	1.283	0.071	0.539
1114	5.57	1.536	0.887	0.392	1.318	0.82	0.269	1.412	0.778	0.21	1.506	0.618	0.197	1.506	0.487	0.24	1.532	0.399	0.235	1.587	0.246	0.189	1.614	0.075	0.252	1.496	0.025	0.223	1.32	0.821	0.542	1.407	0.787	0.588	1.359	0.601	0.62	1.299	0.489	0.564	1.296	0.397	0.578	1.295	0.238	0.623	1.283	0.071	0.539
1115	5.575	1.534	0.887	0.393	1.317	0.821	0.27	1.41	0.778	0.211	1.504	0.618	0.198	1.505	0.488	0.241	1.53	0.399	0.236	1.586	0.247	0.19	1.614	0.076	0.252	1.496	0.025	0.223	1.317	0.821	0.543	1.406	0.788	0.59	1.355	0.601	0.62	1.297	0.489	0.565	1.294	0.397	0.579	1.293	0.238	0.623	1.283	0.071	0.539
1116	5.58	1.531	0.887	0.394	1.315	0.82	0.271	1.409	0.778	0.212	1.503	0.619	0.199	1.503	0.488	0.241	1.529	0.399	0.237	1.586	0.248	0.19	1.613	0.076	0.252	1.496	0.025	0.223	1.315	0.821	0.544	1.403	0.788	0.591	1.352	0.601	0.621	1.295	0.489	0.566	1.292	0.396	0.579	1.291	0.237	0.623	1.283	0.071	0.539
1117	5.585	1.529	0.887	0.395	1.312	0.82	0.273	1.407	0.779	0.213	1.501	0.619	0.2	1.501	0.488	0.242	1.527	0.4	0.237	1.586	0.249	0.191	1.613	0.076	0.253	1.496	0.026	0.223	1.313	0.822	0.545	1.399	0.787	0.591	1.35	0.601	0.622	1.292	0.488	0.566	1.291	0.396	0.579	1.29	0.237	0.624	1.282	0.071	0.539
1118	5.59	1.527	0.887	0.396	1.31	0.82	0.274	1.405	0.779	0.215	1.5	0.619	0.201	1.499	0.488	0.243	1.526	0.4	0.238	1.585	0.249	0.192	1.613	0.077	0.253	1.496	0.026	0.223	1.311	0.822	0.546	1.396	0.787	0.592	1.348	0.601	0.623	1.29	0.487	0.566	1.29	0.397	0.58	1.289	0.237	0.624	1.282	0.071	0.54
1119	5.595	1.525	0.887	0.397	1.308	0.82	0.275	1.403	0.778	0.216	1.498	0.62	0.202	1.497	0.488	0.244	1.524	0.4	0.238	1.584	0.25	0.193	1.613	0.078	0.254	1.496	0.026	0.223	1.309	0.822	0.547	1.394	0.787	0.593	1.346	0.601	0.623	1.289	0.488	0.567	1.288	0.397	0.58	1.288	0.236	0.624	1.282	0.071	0.54
1120	5.6	1.523	0.887	0.398	1.306	0.821	0.275	1.401	0.778	0.217	1.496	0.62	0.203	1.496	0.489	0.244	1.523	0.401	0.239	1.584	0.251	0.193	1.612	0.078	0.254	1.496	0.026	0.223	1.307	0.823	0.547	1.392	0.787	0.594	1.343	0.601	0.624	1.287	0.488	0.568	1.286	0.397	0.581	1.286	0.236	0.624	1.282	0.071	0.54
1121	5.605	1.521	0.887	0.399	1.304	0.821	0.276	1.399	0.779	0.217	1.495	0.621	0.204	1.494	0.49	0.245	1.521	0.401	0.24	1.583	0.251	0.194	1.612	0.079	0.255	1.496	0.026	0.223	1.305	0.823	0.548	1.39	0.788	0.595	1.341	0.601	0.625	1.286	0.488	0.568	1.285	0.396	0.581	1.285	0.236	0.624	1.282	0.071	0.54
1122	5.61	1.519	0.887	0.4	1.302	0.821	0.277	1.397	0.779	0.218	1.493	0.621	0.205	1.493	0.49	0.246	1.52	0.401	0.241	1.583	0.252	0.195	1.612	0.08	0.255	1.496	0.026	0.224	1.304	0.823	0.55	1.388	0.788	0.596	1.339	0.601	0.626	1.284	0.488	0.569	1.283	0.396	0.582	1.285	0.236	0.624	1.282	0.071	0.54
1123	5.615	1.517	0.887	0.402	1.3	0.822	0.278	1.395	0.779	0.22	1.491	0.621	0.206	1.491	0.49	0.247	1.519	0.402	0.241	1.582	0.253	0.195	1.611	0.08	0.255	1.496	0.026	0.224	1.302	0.823	0.551	1.386	0.788	0.598	1.338	0.601	0.627	1.283	0.488	0.569	1.282	0.396	0.582	1.284	0.236	0.625	1.281	0.071	0.54
1124	5.62	1.515	0.887	0.403	1.298	0.822	0.279	1.393	0.78	0.221	1.49	0.622	0.207	1.489	0.491	0.247	1.517	0.403	0.242	1.582	0.254	0.196	1.611	0.081	0.256	1.496	0.026	0.224	1.299	0.823	0.551	1.385	0.788	0.598	1.336	0.601	0.627	1.281	0.488	0.57	1.28	0.396	0.582	1.283	0.236	0.625	1.281	0.071	0.54
1125	5.625	1.514	0.887	0.404	1.297	0.823	0.28	1.392	0.78	0.221	1.488	0.622	0.208	1.487	0.491	0.248	1.516	0.403	0.242	1.581	0.255	0.196	1.611	0.082	0.256	1.496	0.026	0.224	1.296	0.823	0.552	1.381	0.787	0.599	1.335	0.601	0.628	1.28	0.488	0.57	1.279	0.396	0.583	1.282	0.236	0.625	1.281	0.07	0.54
1126	5.63	1.512	0.888	0.405	1.295	0.823	0.281	1.39	0.781	0.222	1.486	0.622	0.209	1.485	0.491	0.248	1.514	0.404	0.243	1.58	0.256	0.196	1.611	0.082	0.256	1.496	0.026	0.224	1.294	0.823	0.553	1.38	0.787	0.6	1.333	0.601	0.628	1.278	0.487	0.57	1.278	0.396	0.583	1.281	0.236	0.625	1.281	0.07	0.54
1127	5.635	1.51	0.888	0.406	1.294	0.824	0.282	1.388	0.781	0.223	1.484	0.622	0.21	1.483	0.492	0.249	1.513	0.404	0.243	1.579	0.257	0.197	1.611	0.083	0.256	1.496	0.026	0.224	1.293	0.823	0.554	1.378	0.788	0.601	1.332	0.601	0.628	1.276	0.487	0.57	1.276	0.395	0.582	1.28	0.236	0.625	1.281	0.07	0.54
1128	5.64	1.508	0.888	0.407	1.292	0.824	0.283	1.386	0.781	0.224	1.482	0.622	0.211	1.481	0.492	0.25	1.511	0.405	0.244	1.579	0.258	0.197	1.61	0.084	0.257	1.496	0.026	0.224	1.29	0.824	0.555	1.376	0.788	0.602	1.329	0.6	0.629	1.274	0.487	0.571	1.275	0.395	0.582	1.279	0.235	0.625	1.281	0.07	0.54
1129	5.645	1.506	0.888	0.408	1.29	0.824	0.284	1.385	0.782	0.225	1.481	0.623	0.212	1.479	0.493	0.25	1.509	0.405	0.244	1.578	0.259	0.198	1.61	0.085	0.257	1.496	0.026	0.224	1.289	0.824	0.556	1.374	0.788	0.602	1.327	0.599	0.629	1.273	0.487	0.571	1.274	0.395	0.583	1.278	0.235	0.624	1.281	0.07	0.54
1130	5.65	1.504	0.888	0.409	1.288	0.824	0.285	1.383	0.782	0.226	1.479	0.623	0.213	1.477	0.493	0.251	1.507	0.405	0.245	1.577	0.26	0.198	1.61	0.086	0.257	1.496	0.026	0.224	1.287	0.824	0.557	1.373	0.788	0.603	1.326	0.599	0.629	1.272	0.487	0.571	1.272	0.395	0.583	1.277	0.235	0.624	1.281	0.07	0.54
1131	5.655	1.502	0.888	0.41	1.287	0.824	0.286	1.381	0.783	0.227	1.478	0.624	0.213	1.475	0.494	0.251	1.505	0.406	0.245	1.576	0.26	0.198	1.609	0.086	0.257	1.497	0.026	0.225	1.286	0.824	0.559	1.371	0.788	0.604	1.325	0.6	0.63	1.27	0.487	0.571	1.271	0.394	0.583	1.277	0.235	0.625	1.281	0.07	0.54
1132	5.66	1.5	0.889	0.412	1.285	0.824	0.287	1.38	0.783	0.227	1.476	0.624	0.214	1.473	0.494	0.252	1.504	0.406	0.245	1.575	0.261	0.198	1.609	0.087	0.257	1.497	0.026	0.225	1.285	0.825	0.56	1.37	0.788	0.605	1.324	0.6	0.631	1.269	0.487	0.572	1.27	0.394	0.584	1.276	0.235	0.625	1.281	0.07	0.54
1133	5.665	1.499	0.889	0.413	1.283	0.824	0.288	1.378	0.784	0.228	1.474	0.624	0.215	1.471	0.494	0.252	1.502	0.406	0.245	1.574	0.262	0.199	1.608	0.087	0.257	1.497	0.026	0.225	1.283	0.825	0.56	1.367	0.787	0.605	1.322	0.599	0.631	1.268	0.487	0.572	1.269	0.394	0.584	1.275	0.234	0.625	1.281	0.07	0.54
1134	5.67	1.497	0.889	0.414	1.281	0.825	0.289	1.376	0.784	0.229	1.472	0.625	0.215	1.469	0.494	0.253	1.499	0.406	0.245	1.573	0.262	0.199	1.608	0.088	0.258	1.497	0.025	0.225	1.28	0.824	0.561	1.365	0.787	0.606	1.321	0.599	0.631	1.267	0.486	0.572	1.268	0.394	0.584	1.274	0.234	0.625	1.281	0.07	0.54
1135	5.675	1.495	0.889	0.415	1.279	0.825	0.29	1.374	0.784	0.23	1.471	0.625	0.216	1.467	0.494	0.253	1.497	0.407	0.246	1.571	0.263	0.199	1.607	0.089	0.258	1.497	0.025	0.225	1.278	0.824	0.562	1.364	0.787	0.607	1.319	0.599	0.632	1.265	0.486	0.573	1.267	0.394	0.584	1.274	0.235	0.625	1.281	0.07	0.54
1136	5.68	1.494	0.889	0.416	1.278	0.826	0.29	1.373	0.784	0.231	1.468	0.625	0.216	1.465	0.495	0.253	1.496	0.407	0.246	1.57	0.264	0.199	1.607	0.09	0.258	1.497	0.025	0.225	1.275	0.824	0.563	1.362	0.788	0.608	1.318	0.599	0.632	1.264	0.486	0.573	1.266	0.394	0.584	1.273	0.234	0.626	1.281	0.07	0.54
1137	5.685	1.492	0.889	0.417	1.276	0.826	0.291	1.371	0.784	0.232	1.466	0.625	0.217	1.463	0.495	0.253	1.494	0.407	0.246	1.569	0.264	0.2	1.607	0.091	0.258	1.497	0.025	0.225	1.274	0.825	0.563	1.36	0.788	0.609	1.316	0.599	0.633	1.262	0.486	0.573	1.264	0.394	0.585	1.272	0.233	0.626	1.281	0.07	0.54
1138	5.69	1.49	0.889	0.418	1.274	0.826	0.292	1.369	0.785	0.233	1.464	0.625	0.217	1.46	0.495	0.254	1.492	0.408	0.246	1.568	0.265	0.2	1.607	0.092	0.258	1.497	0.025	0.226	1.272	0.825	0.564	1.359	0.787	0.61	1.314	0.598	0.633	1.262	0.486	0.574	1.263	0.394	0.585	1.27	0.233	0.626	1.281	0.07	0.54
1139	5.695	1.488	0.89	0.419	1.273	0.827	0.293	1.368	0.785	0.233	1.462	0.625	0.217	1.458	0.495	0.254	1.49	0.409	0.246	1.567	0.266	0.2	1.606	0.092	0.259	1.497	0.025	0.226	1.271	0.825	0.565	1.357	0.787	0.611	1.313	0.598	0.634	1.261	0.486	0.574	1.261	0.394	0.585	1.27	0.233	0.626	1.281	0.07	0.54
1140	5.7	1.487	0.89	0.42	1.272	0.827	0.293	1.366	0.786	0.234	1.46	0.625	0.218	1.456	0.495	0.254	1.489	0.409	0.246	1.566	0.266	0.201	1.606	0.093	0.259	1.497	0.025	0.226	1.269	0.825	0.566	1.355	0.787	0.611	1.312	0.599	0.634	1.259	0.486	0.574	1.261	0.393	0.585	1.269	0.233	0.626	1.281	0.07	0.54
1141	5.705	1.485	0.89	0.421	1.27	0.828	0.294	1.365	0.786	0.235	1.459	0.626	0.218	1.455	0.496	0.254	1.487	0.409	0.246	1.564	0.267	0.201	1.605	0.094	0.259	1.497	0.025	0.226	1.268	0.825	0.567	1.353	0.787	0.612	1.31	0.599	0.635	1.258	0.486	0.575	1.26	0.393	0.586	1.269	0.233	0.626	1.281	0.07	0.54
1142	5.71	1.483	0.89	0.421	1.268	0.828	0.295	1.363	0.786	0.236	1.457	0.626	0.218	1.453	0.496	0.254	1.485	0.41	0.246	1.563	0.268	0.201	1.604	0.094	0.259	1.497	0.025	0.226	1.267	0.826	0.568	1.352	0.788	0.613	1.309	0.599	0.635	1.257	0.486	0.575	1.259	0.393	0.586	1.268	0.233	0.627	1.28	0.07	0.54
1143	5.715	1.481	0.89	0.422	1.267	0.828	0.296	1.361	0.787	0.236	1.455	0.627	0.218	1.451	0.497	0.253	1.483	0.41	0.246	1.562	0.268	0.201	1.604	0.095	0.26	1.497	0.025	0.226	1.266	0.826	0.569	1.35	0.788	0.613	1.307	0.599	0.636	1.256	0.486	0.575	1.258	0.393	0.586	1.268	0.233	0.627	1.281	0.07	0.54
1144	5.72	1.48	0.89	0.423	1.265	0.829	0.297	1.36	0.787	0.237	1.453	0.627	0.219	1.449	0.497	0.254	1.481	0.41	0.246	1.561	0.269	0.201	1.603	0.096	0.26	1.497	0.025	0.226	1.265	0.827	0.569	1.349	0.788	0.614	1.305	0.599	0.636	1.254	0.485	0.576	1.257	0.392	0.586	1.267	0.233	0.627	1.28	0.07	0.54
1145	5.725	1.478	0.89	0.424	1.264	0.829	0.297	1.358	0.788	0.237	1.452	0.628	0.219	1.446	0.496	0.254	1.479	0.41	0.246	1.56	0.27	0.201	1.603	0.097	0.26	1.497	0.024	0.226	1.263	0.827	0.57	1.347	0.788	0.615	1.304	0.599	0.636	1.253	0.485	0.576	1.257	0.393	0.587	1.266	0.233	0.627	1.28	0.07	0.54
1146	5.73	1.477	0.891	0.425	1.263	0.83	0.298	1.357	0.788	0.238	1.45	0.628	0.219	1.444	0.497	0.254	1.477	0.411	0.245	1.559	0.27	0.201	1.603	0.098	0.26	1.497	0.024	0.226	1.26	0.827	0.571	1.345	0.788	0.615	1.302	0.599	0.637	1.252	0.484	0.576	1.256	0.393	0.587	1.265	0.232	0.627	1.28	0.069	0.54
1147	5.735	1.475	0.891	0.426	1.261	0.83	0.298	1.355	0.789	0.238	1.449	0.629	0.219	1.442	0.497	0.253	1.475	0.411	0.245	1.558	0.271	0.201	1.602	0.099	0.26	1.497	0.024	0.226	1.257	0.826	0.571	1.343	0.788	0.616	1.3	0.599	0.638	1.251	0.484	0.577	1.255	0.392	0.587	1.265	0.232	0.627	1.28	0.069	0.54
1148	5.74	1.474	0.891	0.427	1.259	0.831	0.299	1.354	0.789	0.239	1.447	0.629	0.219	1.44	0.497	0.253	1.473	0.411	0.245	1.557	0.272	0.202	1.602	0.1	0.26	1.497	0.024	0.227	1.256	0.826	0.571	1.341	0.788	0.617	1.299	0.599	0.639	1.251	0.484	0.577	1.254	0.392	0.588	1.264	0.232	0.627	1.28	0.069	0.54
1149	5.745	1.472	0.892	0.427	1.258	0.831	0.3	1.352	0.789	0.24	1.446	0.63	0.22	1.439	0.498	0.253	1.472	0.412	0.245	1.555	0.273	0.202	1.601	0.101	0.261	1.497	0.024	0.227	1.253	0.826	0.572	1.339	0.788	0.617	1.298	0.599	0.639	1.25	0.485	0.577	1.253	0.392	0.588	1.263	0.231	0.627	1.28	0.069	0.54
1150	5.75	1.471	0.892	0.428	1.256	0.831	0.3	1.351	0.79	0.241	1.444	0.63	0.22	1.437	0.498	0.253	1.47	0.412	0.244	1.554	0.274	0.201	1.601	0.101	0.261	1.497	0.024	0.227	1.253	0.826	0.572	1.338	0.788	0.618	1.297	0.599	0.639	1.249	0.484	0.578	1.253	0.392	0.588	1.263	0.231	0.628	1.28	0.069	0.54
1151	5.755	1.469	0.892	0.429	1.255	0.832	0.301	1.349	0.79	0.241	1.442	0.63	0.22	1.435	0.499	0.253	1.468	0.412	0.244	1.553	0.274	0.201	1.6	0.102	0.26	1.497	0.024	0.227	1.253	0.826	0.572	1.336	0.788	0.619	1.295	0.599	0.64	1.248	0.484	0.578	1.252	0.392	0.588	1.263	0.231	0.628	1.28	0.069	0.54
1152	5.76	1.468	0.892	0.43	1.254	0.832	0.301	1.348	0.791	0.242	1.44	0.63	0.221	1.433	0.499	0.253	1.466	0.412	0.244	1.551	0.275	0.201	1.6	0.103	0.26	1.497	0.024	0.227	1.251	0.827	0.573	1.335	0.789	0.619	1.294	0.599	0.64	1.247	0.484	0.578	1.252	0.392	0.589	1.263	0.231	0.628	1.28	0.069	0.54
1153	5.765	1.466	0.892	0.431	1.253	0.833	0.302	1.347	0.791	0.242	1.438	0.631	0.221	1.431	0.5	0.253	1.464	0.413	0.244	1.55	0.276	0.201	1.599	0.104	0.26	1.497	0.024	0.227	1.249	0.827	0.573	1.334	0.789	0.62	1.293	0.599	0.641	1.246	0.484	0.579	1.251	0.392	0.589	1.262	0.231	0.628	1.28	0.069	0.54
1154	5.77	1.465	0.893	0.432	1.251	0.833	0.302	1.345	0.792	0.243	1.437	0.631	0.221	1.429	0.5	0.253	1.462	0.413	0.243	1.549	0.276	0.201	1.598	0.105	0.26	1.497	0.024	0.227	1.246	0.827	0.574	1.332	0.789	0.62	1.292	0.599	0.641	1.246	0.484	0.579	1.251	0.391	0.59	1.262	0.231	0.628	1.28	0.069	0.54
1155	5.775	1.463	0.893	0.433	1.25	0.834	0.303	1.344	0.792	0.243	1.435	0.632	0.221	1.427	0.5	0.252	1.46	0.414	0.243	1.547	0.277	0.201	1.598	0.106	0.26	1.497	0.024	0.227	1.246	0.827	0.575	1.33	0.789	0.621	1.291	0.599	0.642	1.246	0.484	0.58	1.25	0.391	0.59	1.261	0.23	0.628	1.28	0.069	0.541
1156	5.78	1.462	0.893	0.433	1.249	0.834	0.303	1.343	0.793	0.244	1.434	0.632	0.221	1.425	0.5	0.252	1.458	0.414	0.242	1.546	0.278	0.2	1.597	0.107	0.26	1.497	0.024	0.227	1.248	0.827	0.576	1.328	0.788	0.621	1.29	0.6	0.642	1.245	0.484	0.58	1.25	0.391	0.59	1.261	0.23	0.628	1.28	0.069	0.541
1157	5.785	1.46	0.893	0.434	1.247	0.835	0.304	1.342	0.793	0.244	1.433	0.633	0.222	1.423	0.501	0.252	1.455	0.414	0.242	1.544	0.279	0.2	1.596	0.108	0.26	1.497	0.025	0.227	1.25	0.826	0.577	1.327	0.788	0.622	1.289	0.599	0.643	1.244	0.484	0.58	1.25	0.391	0.591	1.261	0.23	0.628	1.28	0.069	0.541
1158	5.79	1.459	0.894	0.435	1.246	0.835	0.304	1.341	0.794	0.245	1.431	0.634	0.222	1.421	0.501	0.252	1.454	0.414	0.241	1.543	0.28	0.2	1.595	0.108	0.259	1.497	0.025	0.227	1.243	0.826	0.576	1.325	0.788	0.622	1.288	0.599	0.643	1.244	0.484	0.58	1.249	0.391	0.591	1.26	0.23	0.628	1.28	0.069	0.541
1159	5.795	1.458	0.894	0.436	1.246	0.835	0.304	1.339	0.795	0.245	1.43	0.634	0.222	1.42	0.502	0.251	1.452	0.415	0.241	1.541	0.28	0.2	1.594	0.108	0.259	1.497	0.025	0.227	1.24	0.827	0.576	1.323	0.788	0.623	1.286	0.599	0.643	1.243	0.484	0.58	1.249	0.391	0.591	1.26	0.23	0.628	1.28	0.069	0.541
1160	5.8	1.456	0.894	0.437	1.244	0.836	0.305	1.338	0.795	0.246	1.428	0.634	0.222	1.418	0.502	0.251	1.45	0.415	0.24	1.54	0.281	0.199	1.593	0.11	0.258	1.496	0.025	0.227	1.24	0.827	0.577	1.322	0.789	0.623	1.285	0.599	0.643	1.243	0.483	0.58	1.249	0.391	0.591	1.26	0.23	0.628	1.28	0.069	0.541
1161	5.805	1.455	0.894	0.438	1.243	0.836	0.306	1.337	0.796	0.246	1.426	0.634	0.223	1.416	0.503	0.251	1.448	0.416	0.24	1.538	0.282	0.199	1.593	0.112	0.258	1.496	0.025	0.227	1.239	0.827	0.577	1.321	0.789	0.623	1.284	0.6	0.644	1.242	0.483	0.581	1.248	0.391	0.591	1.26	0.23	0.628	1.28	0.069	0.541
1162	5.81	1.454	0.895	0.438	1.242	0.837	0.306	1.336	0.797	0.247	1.424	0.635	0.223	1.414	0.503	0.251	1.446	0.417	0.239	1.537	0.282	0.199	1.592	0.113	0.258	1.496	0.025	0.227	1.237	0.827	0.577	1.319	0.789	0.624	1.283	0.6	0.644	1.242	0.483	0.581	1.248	0.391	0.591	1.26	0.23	0.628	1.28	0.069	0.541
1163	5.815	1.452	0.895	0.439	1.241	0.838	0.307	1.336	0.798	0.247	1.423	0.635	0.223	1.412	0.504	0.25	1.444	0.417	0.239	1.535	0.283	0.198	1.591	0.114	0.258	1.496	0.025	0.227	1.234	0.828	0.578	1.318	0.79	0.624	1.283	0.6	0.644	1.241	0.483	0.581	1.248	0.391	0.592	1.259	0.23	0.628	1.28	0.069	0.541
1164	5.82	1.451	0.896	0.44	1.24	0.838	0.307	1.334	0.798	0.247	1.421	0.635	0.223	1.41	0.504	0.25	1.442	0.418	0.238	1.533	0.284	0.198	1.59	0.115	0.258	1.495	0.025	0.227	1.232	0.828	0.578	1.316	0.79	0.625	1.282	0.6	0.644	1.241	0.483	0.581	1.248	0.391	0.592	1.259	0.23	0.628	1.28	0.069	0.541
1165	5.825	1.45	0.896	0.441	1.239	0.838	0.307	1.333	0.799	0.248	1.42	0.636	0.223	1.408	0.504	0.25	1.44	0.418	0.238	1.532	0.285	0.197	1.589	0.116	0.257	1.495	0.026	0.227	1.23	0.828	0.578	1.315	0.79	0.625	1.281	0.601	0.644	1.24	0.483	0.581	1.247	0.391	0.592	1.259	0.23	0.628	1.28	0.069	0.541
1166	5.83	1.449	0.897	0.441	1.238	0.839	0.308	1.332	0.799	0.248	1.418	0.636	0.223	1.406	0.504	0.25	1.438	0.419	0.238	1.53	0.285	0.197	1.589	0.117	0.257	1.495	0.026	0.227	1.23	0.829	0.579	1.313	0.79	0.625	1.281	0.601	0.645	1.24	0.483	0.582	1.247	0.391	0.592	1.259	0.23	0.628	1.28	0.069	0.541
1167	5.835	1.447	0.897	0.442	1.237	0.839	0.308	1.33	0.8	0.249	1.417	0.636	0.223	1.404	0.505	0.25	1.436	0.419	0.237	1.528	0.286	0.196	1.588	0.118	0.257	1.495	0.026	0.227	1.235	0.828	0.581	1.311	0.789	0.625	1.28	0.601	0.646	1.24	0.483	0.582	1.247	0.391	0.592	1.259	0.23	0.628	1.28	0.069	0.541
1168	5.84	1.446	0.897	0.443	1.236	0.84	0.309	1.329	0.8	0.249	1.415	0.637	0.223	1.402	0.506	0.249	1.434	0.419	0.237	1.526	0.287	0.195	1.587	0.119	0.256	1.495	0.026	0.226	1.233	0.828	0.581	1.31	0.789	0.625	1.28	0.602	0.646	1.24	0.483	0.582	1.247	0.391	0.592	1.259	0.23	0.628	1.28	0.069	0.541
1169	5.845	1.445	0.898	0.444	1.235	0.841	0.309	1.328	0.801	0.249	1.414	0.638	0.223	1.401	0.506	0.249	1.431	0.42	0.236	1.525	0.288	0.195	1.586	0.12	0.256	1.494	0.027	0.226	1.227	0.83	0.58	1.308	0.789	0.625	1.279	0.602	0.646	1.239	0.483	0.582	1.247	0.391	0.592	1.259	0.23	0.628	1.28	0.069	0.541
1170	5.85	1.444	0.898	0.444	1.234	0.842	0.31	1.327	0.801	0.25	1.412	0.638	0.224	1.399	0.507	0.249	1.429	0.42	0.236	1.523	0.288	0.195	1.585	0.121	0.255	1.494	0.027	0.226	1.224	0.83	0.58	1.306	0.789	0.626	1.278	0.602	0.646	1.239	0.483	0.582	1.247	0.391	0.592	1.259	0.23	0.628	1.28	0.069	0.541
1171	5.855	1.442	0.898	0.445	1.233	0.843	0.31	1.326	0.802	0.25	1.411	0.638	0.224	1.397	0.507	0.249	1.427	0.42	0.235	1.521	0.289	0.194	1.584	0.122	0.254	1.493	0.028	0.226	1.222	0.83	0.58	1.306	0.791	0.627	1.278	0.602	0.646	1.239	0.483	0.582	1.247	0.391	0.592	1.259	0.23	0.628	1.28	0.069	0.541
1172	5.86	1.441	0.899	0.446	1.232	0.843	0.31	1.325	0.802	0.251	1.409	0.639	0.224	1.396	0.508	0.248	1.425	0.421	0.235	1.52	0.29	0.194	1.582	0.122	0.254	1.493	0.028	0.226	1.221	0.831	0.581	1.307	0.792	0.628	1.277	0.602	0.647	1.239	0.484	0.583	1.247	0.391	0.592	1.258	0.23	0.629	1.28	0.069	0.541
1173	5.865	1.44	0.899	0.446	1.231	0.844	0.31	1.324	0.803	0.251	1.408	0.639	0.224	1.394	0.509	0.248	1.424	0.422	0.234	1.518	0.291	0.193	1.582	0.124	0.253	1.493	0.028	0.226	1.22	0.831	0.581	1.304	0.792	0.628	1.276	0.602	0.647	1.239	0.484	0.583	1.248	0.391	0.592	1.258	0.23	0.629	1.28	0.069	0.541
1174	5.87	1.439	0.9	0.447	1.23	0.844	0.311	1.323	0.804	0.251	1.406	0.64	0.224	1.392	0.509	0.248	1.422	0.422	0.234	1.516	0.291	0.193	1.581	0.125	0.253	1.492	0.028	0.226	1.218	0.832	0.582	1.303	0.792	0.628	1.276	0.602	0.647	1.239	0.484	0.583	1.248	0.391	0.592	1.258	0.23	0.629	1.28	0.069	0.541
1175	5.875	1.437	0.9	0.448	1.229	0.845	0.311	1.322	0.804	0.252	1.405	0.64	0.224	1.39	0.51	0.248	1.42	0.423	0.234	1.514	0.292	0.192	1.58	0.126	0.252	1.492	0.029	0.226	1.22	0.832	0.583	1.302	0.792	0.629	1.275	0.603	0.647	1.239	0.484	0.583	1.248	0.391	0.592	1.258	0.23	0.629	1.28	0.069	0.541
1176	5.88	1.437	0.901	0.448	1.228	0.846	0.312	1.32	0.805	0.252	1.403	0.641	0.224	1.389	0.51	0.248	1.418	0.424	0.233	1.512	0.292	0.192	1.579	0.127	0.251	1.491	0.029	0.225	1.227	0.831	0.585	1.301	0.793	0.629	1.274	0.603	0.647	1.239	0.484	0.583	1.248	0.391	0.593	1.258	0.23	0.629	1.28	0.069	0.541
1177	5.885	1.436	0.902	0.449	1.227	0.847	0.312	1.32	0.805	0.252	1.402	0.641	0.224	1.387	0.511	0.248	1.416	0.424	0.233	1.511	0.293	0.191	1.577	0.128	0.251	1.489	0.029	0.225	1.225	0.831	0.585	1.299	0.793	0.629	1.274	0.604	0.648	1.239	0.484	0.584	1.248	0.391	0.593	1.258	0.23	0.629	1.28	0.069	0.541
1178	5.89	1.434	0.902	0.449	1.226	0.847	0.312	1.319	0.807	0.252	1.4	0.642	0.224	1.385	0.511	0.248	1.415	0.425	0.233	1.509	0.294	0.19	1.576	0.128	0.25	1.488	0.029	0.225	1.218	0.833	0.583	1.298	0.793	0.63	1.273	0.604	0.648	1.24	0.484	0.584	1.248	0.391	0.593	1.258	0.23	0.629	1.28	0.069	0.541
1179	5.895	1.433	0.902	0.45	1.225	0.848	0.312	1.318	0.808	0.253	1.399	0.642	0.224	1.383	0.512	0.247	1.413	0.425	0.232	1.507	0.294	0.19	1.574	0.129	0.25	1.487	0.03	0.224	1.215	0.833	0.583	1.297	0.793	0.63	1.273	0.604	0.648	1.24	0.485	0.584	1.249	0.392	0.594	1.259	0.23	0.629	1.28	0.069	0.541
1180	5.9	1.432	0.903	0.451	1.224	0.848	0.312	1.317	0.808	0.253	1.398	0.643	0.224	1.382	0.512	0.247	1.412	0.426	0.232	1.506	0.295	0.19	1.573	0.13	0.249	1.486	0.03	0.224	1.213	0.833	0.583	1.296	0.793	0.63	1.273	0.605	0.649	1.24	0.485	0.585	1.249	0.392	0.594	1.259	0.229	0.63	1.28	0.069	0.541
1181	5.905	1.431	0.903	0.451	1.223	0.849	0.312	1.316	0.809	0.253	1.396	0.643	0.224	1.38	0.512	0.247	1.41	0.427	0.232	1.504	0.296	0.189	1.571	0.13	0.248	1.484	0.031	0.224	1.212	0.834	0.583	1.295	0.794	0.631	1.273	0.605	0.649	1.241	0.485	0.585	1.25	0.392	0.595	1.259	0.229	0.63	1.28	0.069	0.541
1182	5.91	1.43	0.903	0.452	1.222	0.849	0.313	1.315	0.81	0.254	1.395	0.644	0.224	1.379	0.513	0.247	1.408	0.427	0.231	1.502	0.297	0.189	1.57	0.131	0.248	1.483	0.032	0.223	1.212	0.834	0.584	1.294	0.794	0.631	1.272	0.605	0.65	1.241	0.485	0.585	1.25	0.392	0.595	1.259	0.229	0.63	1.28	0.069	0.541
1183	5.915	1.429	0.903	0.453	1.221	0.85	0.313	1.314	0.81	0.254	1.393	0.645	0.224	1.377	0.514	0.247	1.407	0.428	0.231	1.5	0.297	0.188	1.567	0.131	0.247	1.48	0.032	0.223	1.211	0.834	0.584	1.293	0.795	0.631	1.272	0.606	0.65	1.241	0.485	0.586	1.251	0.392	0.596	1.26	0.229	0.63	1.28	0.069	0.541
1184	5.92	1.428	0.904	0.453	1.221	0.851	0.313	1.313	0.811	0.254	1.392	0.645	0.224	1.376	0.514	0.247	1.406	0.428	0.231	1.499	0.297	0.188	1.565	0.131	0.245	1.478	0.032	0.222	1.21	0.834	0.584	1.292	0.795	0.631	1.271	0.606	0.65	1.241	0.485	0.586	1.251	0.392	0.596	1.26	0.229	0.63	1.28	0.069	0.541
1185	5.925	1.427	0.905	0.453	1.22	0.852	0.313	1.312	0.811	0.254	1.391	0.646	0.224	1.374	0.515	0.247	1.404	0.429	0.231	1.497	0.298	0.187	1.563	0.131	0.244	1.475	0.032	0.222	1.209	0.835	0.585	1.291	0.795	0.632	1.271	0.606	0.651	1.241	0.485	0.586	1.251	0.392	0.596	1.26	0.229	0.631	1.28	0.069	0.541
1186	5.93	1.426	0.905	0.454	1.22	0.852	0.313	1.311	0.812	0.255	1.39	0.647	0.224	1.373	0.515	0.247	1.403	0.43	0.23	1.495	0.298	0.187	1.561	0.131	0.245	1.473	0.032	0.222	1.208	0.835	0.585	1.29	0.795	0.632	1.271	0.606	0.651	1.241	0.486	0.586	1.251	0.392	0.596	1.26	0.229	0.631	1.28	0.069	0.541
1187	5.935	1.425	0.905	0.454	1.218	0.853	0.314	1.31	0.813	0.255	1.389	0.647	0.224	1.372	0.516	0.247	1.401	0.43	0.23	1.493	0.298	0.186	1.558	0.131	0.244	1.47	0.032	0.221	1.207	0.835	0.585	1.289	0.795	0.632	1.27	0.607	0.651	1.241	0.485	0.586	1.251	0.392	0.596	1.261	0.229	0.631	1.28	0.069	0.541
1188	5.94	1.424	0.906	0.455	1.217	0.854	0.314	1.309	0.813	0.255	1.388	0.648	0.225	1.371	0.517	0.247	1.399	0.431	0.23	1.491	0.298	0.186	1.555	0.131	0.243	1.467	0.032	0.22	1.206	0.836	0.586	1.288	0.795	0.632	1.27	0.607	0.651	1.241	0.485	0.586	1.251	0.392	0.596	1.261	0.229	0.632	1.28	0.069	0.541
1189	5.945	1.423	0.906	0.456	1.216	0.854	0.314	1.308	0.814	0.256	1.386	0.649	0.225	1.369	0.517	0.247	1.398	0.431	0.23	1.488	0.298	0.185	1.553	0.131	0.243	1.464	0.031	0.22	1.204	0.836	0.586	1.287	0.795	0.632	1.27	0.607	0.652	1.241	0.485	0.586	1.252	0.392	0.597	1.261	0.229	0.632	1.28	0.069	0.541
1190	5.95	1.422	0.907	0.456	1.215	0.855	0.314	1.307	0.815	0.256	1.385	0.65	0.225	1.368	0.518	0.246	1.396	0.431	0.23	1.486	0.298	0.185	1.55	0.131	0.242	1.46	0.031	0.221	1.203	0.836	0.586	1.286	0.795	0.632	1.269	0.607	0.652	1.242	0.486	0.587	1.252	0.392	0.597	1.262	0.229	0.632	1.28	0.069	0.541
1191	5.955	1.421	0.907	0.456	1.215	0.855	0.315	1.306	0.815	0.256	1.384	0.65	0.225	1.367	0.519	0.246	1.395	0.432	0.23	1.484	0.298	0.185	1.547	0.13	0.241	1.457	0.03	0.221	1.201	0.837	0.586	1.285	0.796	0.632	1.269	0.607	0.652	1.243	0.487	0.588	1.253	0.393	0.597	1.262	0.229	0.632	1.28	0.069	0.541
1192	5.96	1.42	0.907	0.457	1.214	0.856	0.315	1.306	0.816	0.256	1.383	0.651	0.225	1.366	0.519	0.246	1.393	0.432	0.23	1.482	0.299	0.184	1.543	0.13	0.241	1.453	0.031	0.22	1.199	0.837	0.586	1.284	0.796	0.633	1.269	0.607	0.652	1.243	0.486	0.588	1.254	0.393	0.598	1.262	0.229	0.632	1.28	0.069	0.541
1193	5.965	1.419	0.907	0.458	1.213	0.856	0.315	1.305	0.816	0.257	1.382	0.651	0.225	1.364	0.519	0.246	1.391	0.433	0.23	1.48	0.299	0.184	1.54	0.129	0.24	1.449	0.031	0.219	1.197	0.837	0.586	1.283	0.796	0.633	1.268	0.608	0.653	1.243	0.486	0.589	1.255	0.393	0.598	1.263	0.229	0.633	1.28	0.069	0.541
1194	5.97	1.418	0.908	0.458	1.212	0.857	0.316	1.304	0.817	0.257	1.381	0.652	0.225	1.363	0.52	0.246	1.39	0.433	0.23	1.478	0.299	0.184	1.537	0.129	0.24	1.446	0.03	0.219	1.196	0.837	0.585	1.282	0.796	0.633	1.268	0.608	0.653	1.244	0.487	0.589	1.256	0.393	0.599	1.263	0.229	0.633	1.28	0.069	0.541
1195	5.975	1.417	0.908	0.459	1.211	0.857	0.316	1.303	0.818	0.257	1.38	0.653	0.226	1.362	0.52	0.246	1.388	0.433	0.229	1.475	0.298	0.184	1.533	0.128	0.239	1.442	0.03	0.218	1.195	0.837	0.585	1.282	0.796	0.633	1.268	0.608	0.653	1.244	0.487	0.59	1.256	0.393	0.599	1.263	0.228	0.633	1.28	0.069	0.541
1196	5.98	1.416	0.908	0.459	1.211	0.858	0.316	1.303	0.818	0.257	1.379	0.653	0.226	1.36	0.521	0.246	1.387	0.433	0.229	1.473	0.298	0.184	1.529	0.127	0.239	1.438	0.03	0.217	1.195	0.837	0.585	1.281	0.796	0.633	1.268	0.608	0.653	1.244	0.487	0.59	1.256	0.393	0.599	1.263	0.228	0.633	1.28	0.069	0.541
1197	5.985	1.416	0.908	0.459	1.21	0.858	0.316	1.302	0.819	0.257	1.378	0.654	0.226	1.359	0.521	0.246	1.385	0.434	0.229	1.47	0.298	0.184	1.525	0.126	0.238	1.433	0.03	0.216	1.194	0.837	0.585	1.28	0.796	0.633	1.268	0.608	0.653	1.245	0.487	0.59	1.257	0.393	0.599	1.263	0.228	0.633	1.28	0.069	0.542
1198	5.99	1.415	0.909	0.46	1.21	0.859	0.317	1.301	0.82	0.257	1.377	0.654	0.226	1.358	0.522	0.246	1.383	0.434	0.229	1.468	0.298	0.183	1.522	0.126	0.238	1.428	0.03	0.214	1.193	0.837	0.586	1.279	0.796	0.633	1.268	0.609	0.654	1.245	0.487	0.59	1.257	0.393	0.599	1.264	0.228	0.633	1.28	0.069	0.542
1199	5.995	1.414	0.909	0.461	1.209	0.859	0.317	1.3	0.82	0.258	1.376	0.655	0.226	1.356	0.522	0.246	1.382	0.434	0.229	1.465	0.298	0.183	1.518	0.125	0.238	1.423	0.03	0.213	1.192	0.837	0.586	1.278	0.796	0.633	1.268	0.609	0.654	1.245	0.487	0.591	1.257	0.393	0.599	1.264	0.228	0.633	1.28	0.069	0.542
1200	6	1.413	0.909	0.461	1.209	0.86	0.317	1.3	0.82	0.258	1.374	0.655	0.226	1.355	0.522	0.246	1.38	0.435	0.229	1.463	0.297	0.183	1.513	0.124	0.238	1.418	0.03	0.212	1.191	0.837	0.586	1.277	0.796	0.634	1.267	0.609	0.654	1.245	0.487	0.591	1.257	0.393	0.599	1.264	0.228	0.633	1.28	0.069	0.542
1201	6.005	1.413	0.91	0.461	1.208	0.86	0.317	1.299	0.821	0.258	1.373	0.655	0.226	1.353	0.523	0.246	1.378	0.435	0.23	1.46	0.297	0.183	1.509	0.123	0.237	1.413	0.03	0.211	1.191	0.837	0.586	1.276	0.795	0.634	1.267	0.609	0.654	1.245	0.487	0.591	1.257	0.393	0.599	1.264	0.228	0.633	1.28	0.069	0.542
1202	6.01	1.412	0.91	0.462	1.207	0.86	0.317	1.298	0.821	0.259	1.372	0.656	0.226	1.352	0.523	0.246	1.376	0.435	0.23	1.458	0.297	0.183	1.505	0.122	0.237	1.408	0.03	0.21	1.19	0.837	0.586	1.275	0.795	0.634	1.267	0.609	0.655	1.245	0.487	0.591	1.257	0.393	0.599	1.264	0.228	0.633	1.28	0.069	0.542
1203	6.015	1.411	0.91	0.463	1.206	0.861	0.317	1.298	0.822	0.259	1.371	0.656	0.226	1.35	0.524	0.247	1.374	0.435	0.23	1.455	0.296	0.184	1.5	0.121	0.237	1.403	0.03	0.21	1.19	0.837	0.587	1.274	0.795	0.634	1.266	0.609	0.655	1.245	0.487	0.591	1.257	0.393	0.6	1.264	0.228	0.633	1.28	0.069	0.542
1204	6.02	1.41	0.91	0.463	1.206	0.861	0.318	1.298	0.823	0.259	1.37	0.656	0.226	1.349	0.524	0.247	1.373	0.436	0.23	1.452	0.296	0.184	1.495	0.12	0.237	1.398	0.03	0.208	1.189	0.837	0.587	1.273	0.795	0.634	1.266	0.609	0.655	1.245	0.487	0.591	1.257	0.393	0.6	1.264	0.228	0.634	1.28	0.069	0.542
1205	6.025	1.41	0.911	0.464	1.205	0.862	0.318	1.297	0.823	0.26	1.368	0.657	0.226	1.348	0.524	0.247	1.371	0.436	0.23	1.449	0.295	0.184	1.49	0.119	0.237	1.392	0.029	0.207	1.188	0.837	0.588	1.273	0.795	0.635	1.266	0.61	0.655	1.245	0.487	0.591	1.257	0.393	0.6	1.264	0.228	0.634	1.28	0.069	0.542
1206	6.03	1.409	0.911	0.464	1.205	0.862	0.318	1.296	0.824	0.26	1.367	0.657	0.226	1.346	0.525	0.247	1.368	0.435	0.23	1.447	0.295	0.184	1.485	0.118	0.237	1.387	0.029	0.207	1.187	0.838	0.588	1.272	0.795	0.635	1.266	0.61	0.655	1.244	0.487	0.592	1.257	0.393	0.601	1.264	0.228	0.634	1.28	0.069	0.542
1207	6.035	1.408	0.91	0.465	1.205	0.862	0.318	1.296	0.824	0.26	1.366	0.657	0.226	1.344	0.525	0.246	1.366	0.435	0.23	1.443	0.295	0.185	1.48	0.117	0.237	1.381	0.029	0.205	1.185	0.838	0.588	1.271	0.795	0.635	1.266	0.61	0.655	1.244	0.487	0.592	1.258	0.393	0.601	1.264	0.228	0.634	1.28	0.069	0.542
1208	6.04	1.407	0.911	0.465	1.205	0.863	0.318	1.296	0.824	0.26	1.364	0.657	0.226	1.343	0.525	0.246	1.364	0.436	0.23	1.44	0.294	0.185	1.475	0.116	0.238	1.375	0.029	0.204	1.184	0.838	0.589	1.27	0.795	0.635	1.265	0.61	0.656	1.244	0.487	0.592	1.258	0.393	0.602	1.264	0.228	0.634	1.28	0.069	0.542
1209	6.045	1.406	0.911	0.466	1.204	0.863	0.318	1.295	0.825	0.26	1.363	0.657	0.226	1.341	0.525	0.247	1.362	0.436	0.231	1.437	0.294	0.185	1.47	0.115	0.238	1.37	0.03	0.203	1.184	0.838	0.588	1.269	0.795	0.636	1.265	0.61	0.656	1.244	0.487	0.592	1.258	0.393	0.602	1.264	0.228	0.634	1.28	0.069	0.542
1210	6.05	1.406	0.911	0.466	1.204	0.863	0.318	1.295	0.825	0.261	1.361	0.657	0.226	1.339	0.525	0.247	1.36	0.436	0.231	1.434	0.293	0.186	1.464	0.114	0.238	1.363	0.03	0.202	1.183	0.838	0.588	1.269	0.796	0.636	1.264	0.61	0.656	1.244	0.487	0.593	1.259	0.393	0.602	1.265	0.228	0.634	1.28	0.069	0.542
1211	6.055	1.405	0.911	0.467	1.204	0.864	0.318	1.294	0.826	0.261	1.36	0.658	0.226	1.337	0.525	0.247	1.358	0.436	0.231	1.431	0.293	0.186	1.459	0.113	0.238	1.357	0.029	0.201	1.182	0.838	0.589	1.268	0.796	0.636	1.264	0.611	0.656	1.244	0.487	0.593	1.259	0.393	0.603	1.265	0.228	0.634	1.28	0.069	0.542
1212	6.06	1.404	0.911	0.467	1.203	0.864	0.318	1.294	0.826	0.261	1.359	0.658	0.226	1.335	0.525	0.247	1.355	0.436	0.231	1.428	0.292	0.187	1.453	0.112	0.238	1.351	0.029	0.201	1.181	0.838	0.589	1.267	0.796	0.636	1.263	0.611	0.656	1.245	0.487	0.593	1.259	0.393	0.603	1.265	0.228	0.635	1.28	0.069	0.542
1213	6.065	1.403	0.911	0.468	1.203	0.865	0.318	1.293	0.827	0.261	1.357	0.658	0.226	1.333	0.525	0.247	1.353	0.436	0.231	1.424	0.291	0.187	1.448	0.111	0.239	1.345	0.029	0.2	1.18	0.838	0.589	1.265	0.795	0.635	1.263	0.611	0.657	1.245	0.487	0.594	1.259	0.393	0.603	1.265	0.228	0.635	1.28	0.069	0.542
1214	6.07	1.403	0.911	0.469	1.202	0.865	0.318	1.293	0.827	0.262	1.356	0.658	0.226	1.331	0.525	0.247	1.35	0.436	0.232	1.421	0.29	0.188	1.442	0.11	0.239	1.339	0.029	0.198	1.179	0.838	0.589	1.262	0.794	0.634	1.263	0.611	0.657	1.245	0.487	0.594	1.26	0.393	0.603	1.265	0.228	0.635	1.28	0.069	0.542
1215	6.075	1.402	0.911	0.469	1.201	0.865	0.319	1.292	0.827	0.262	1.355	0.658	0.226	1.33	0.525	0.247	1.348	0.436	0.232	1.417	0.289	0.188	1.437	0.11	0.239	1.333	0.029	0.198	1.18	0.837	0.59	1.262	0.795	0.635	1.262	0.611	0.657	1.245	0.487	0.595	1.26	0.393	0.603	1.266	0.227	0.635	1.28	0.069	0.542
1216	6.08	1.401	0.911	0.469	1.201	0.865	0.319	1.291	0.827	0.262	1.354	0.659	0.226	1.328	0.526	0.247	1.346	0.436	0.232	1.414	0.289	0.19	1.431	0.109	0.24	1.327	0.029	0.197	1.185	0.836	0.591	1.262	0.795	0.636	1.262	0.611	0.658	1.245	0.487	0.595	1.26	0.393	0.603	1.266	0.228	0.635	1.28	0.069	0.542
1217	6.085	1.4	0.911	0.469	1.201	0.866	0.319	1.29	0.828	0.261	1.353	0.659	0.227	1.326	0.526	0.247	1.343	0.436	0.233	1.411	0.289	0.191	1.424	0.107	0.24	1.32	0.029	0.196	1.186	0.835	0.592	1.261	0.795	0.636	1.261	0.611	0.658	1.245	0.487	0.595	1.26	0.393	0.603	1.266	0.228	0.636	1.28	0.069	0.542
1218	6.09	1.399	0.911	0.47	1.2	0.866	0.319	1.289	0.828	0.262	1.351	0.659	0.227	1.324	0.526	0.247	1.341	0.435	0.233	1.408	0.288	0.191	1.418	0.106	0.241	1.314	0.029	0.195	1.183	0.835	0.591	1.261	0.795	0.636	1.261	0.611	0.658	1.245	0.487	0.595	1.26	0.393	0.603	1.267	0.228	0.636	1.28	0.069	0.542
1219	6.095	1.398	0.91	0.47	1.199	0.866	0.319	1.289	0.828	0.262	1.349	0.658	0.227	1.321	0.525	0.248	1.338	0.435	0.234	1.404	0.288	0.192	1.412	0.106	0.241	1.307	0.029	0.194	1.177	0.836	0.59	1.26	0.795	0.636	1.26	0.612	0.658	1.245	0.487	0.595	1.261	0.393	0.604	1.267	0.228	0.636	1.28	0.069	0.542
1220	6.1	1.397	0.911	0.47	1.198	0.866	0.319	1.288	0.828	0.262	1.348	0.658	0.227	1.319	0.525	0.248	1.335	0.435	0.234	1.401	0.287	0.193	1.406	0.105	0.242	1.3	0.029	0.193	1.175	0.837	0.589	1.259	0.795	0.636	1.259	0.612	0.659	1.245	0.487	0.596	1.261	0.393	0.604	1.267	0.228	0.636	1.28	0.069	0.542
1221	6.105	1.397	0.911	0.471	1.198	0.867	0.32	1.288	0.829	0.262	1.346	0.658	0.227	1.317	0.525	0.248	1.333	0.436	0.234	1.397	0.286	0.194	1.399	0.104	0.242	1.293	0.029	0.192	1.174	0.837	0.589	1.258	0.795	0.636	1.259	0.612	0.659	1.245	0.487	0.596	1.261	0.393	0.604	1.268	0.227	0.636	1.28	0.069	0.542
1222	6.11	1.396	0.91	0.471	1.198	0.867	0.32	1.287	0.829	0.262	1.345	0.658	0.228	1.315	0.526	0.248	1.33	0.435	0.235	1.393	0.285	0.195	1.393	0.103	0.242	1.287	0.029	0.192	1.173	0.837	0.59	1.258	0.796	0.636	1.259	0.612	0.659	1.245	0.487	0.596	1.261	0.393	0.604	1.268	0.227	0.636	1.28	0.069	0.542
1223	6.115	1.395	0.91	0.472	1.197	0.867	0.32	1.286	0.829	0.263	1.344	0.658	0.228	1.313	0.526	0.248	1.327	0.435	0.235	1.389	0.285	0.196	1.386	0.102	0.243	1.28	0.03	0.191	1.172	0.838	0.589	1.257	0.796	0.637	1.258	0.612	0.659	1.245	0.487	0.597	1.262	0.393	0.604	1.268	0.227	0.637	1.28	0.069	0.542
1224	6.12	1.394	0.91	0.472	1.197	0.867	0.32	1.285	0.829	0.263	1.342	0.658	0.229	1.31	0.526	0.249	1.325	0.435	0.236	1.385	0.284	0.197	1.38	0.101	0.243	1.272	0.03	0.191	1.17	0.838	0.589	1.256	0.796	0.637	1.258	0.613	0.66	1.246	0.487	0.597	1.262	0.393	0.605	1.269	0.227	0.637	1.28	0.069	0.542
1225	6.125	1.394	0.91	0.472	1.196	0.867	0.32	1.284	0.829	0.263	1.341	0.658	0.229	1.308	0.526	0.25	1.321	0.435	0.236	1.381	0.284	0.198	1.373	0.101	0.244	1.265	0.03	0.19	1.169	0.838	0.589	1.255	0.795	0.637	1.257	0.613	0.66	1.246	0.487	0.597	1.263	0.393	0.605	1.269	0.227	0.637	1.28	0.069	0.542
1226	6.13	1.393	0.911	0.472	1.195	0.867	0.32	1.284	0.829	0.263	1.34	0.658	0.23	1.305	0.526	0.25	1.318	0.435	0.237	1.376	0.283	0.199	1.366	0.1	0.244	1.258	0.031	0.19	1.167	0.839	0.589	1.254	0.795	0.637	1.257	0.613	0.66	1.246	0.487	0.597	1.264	0.394	0.606	1.27	0.227	0.637	1.28	0.069	0.542
1227	6.135	1.392	0.91	0.473	1.195	0.868	0.32	1.283	0.83	0.263	1.338	0.657	0.23	1.303	0.526	0.25	1.315	0.434	0.237	1.372	0.282	0.199	1.36	0.099	0.244	1.251	0.032	0.189	1.169	0.838	0.589	1.252	0.795	0.637	1.256	0.613	0.66	1.247	0.487	0.598	1.264	0.394	0.606	1.271	0.227	0.637	1.28	0.069	0.542
1228	6.14	1.391	0.91	0.473	1.194	0.868	0.32	1.282	0.83	0.263	1.336	0.657	0.231	1.3	0.525	0.251	1.312	0.435	0.238	1.368	0.281	0.2	1.352	0.099	0.245	1.244	0.033	0.189	1.171	0.837	0.59	1.251	0.795	0.637	1.256	0.614	0.66	1.247	0.487	0.598	1.265	0.393	0.606	1.271	0.227	0.637	1.28	0.069	0.542
1229	6.145	1.391	0.91	0.473	1.193	0.868	0.321	1.281	0.83	0.263	1.335	0.657	0.231	1.297	0.525	0.252	1.308	0.435	0.238	1.363	0.281	0.201	1.345	0.098	0.245	1.236	0.033	0.188	1.166	0.838	0.589	1.25	0.795	0.637	1.256	0.614	0.66	1.247	0.487	0.599	1.266	0.393	0.606	1.272	0.227	0.637	1.28	0.069	0.542
1230	6.15	1.39	0.91	0.474	1.193	0.869	0.321	1.28	0.83	0.263	1.333	0.657	0.232	1.295	0.525	0.252	1.304	0.434	0.239	1.358	0.28	0.201	1.338	0.097	0.245	1.229	0.034	0.188	1.164	0.838	0.589	1.25	0.795	0.637	1.256	0.614	0.66	1.248	0.487	0.599	1.266	0.393	0.606	1.272	0.227	0.637	1.28	0.069	0.542
1231	6.155	1.389	0.91	0.474	1.192	0.869	0.321	1.279	0.83	0.263	1.332	0.657	0.232	1.292	0.525	0.253	1.301	0.434	0.239	1.353	0.279	0.201	1.331	0.097	0.245	1.221	0.034	0.188	1.163	0.838	0.589	1.249	0.795	0.637	1.256	0.614	0.66	1.248	0.488	0.6	1.267	0.393	0.606	1.273	0.227	0.638	1.28	0.069	0.542
1232	6.16	1.388	0.91	0.475	1.192	0.869	0.321	1.278	0.83	0.263	1.33	0.656	0.233	1.289	0.525	0.253	1.297	0.434	0.24	1.347	0.279	0.202	1.324	0.097	0.245	1.213	0.035	0.187	1.162	0.838	0.589	1.247	0.795	0.637	1.256	0.615	0.661	1.249	0.488	0.6	1.267	0.393	0.607	1.273	0.227	0.638	1.28	0.069	0.542
1233	6.165	1.388	0.91	0.475	1.191	0.87	0.321	1.277	0.831	0.263	1.328	0.656	0.233	1.286	0.525	0.253	1.293	0.434	0.24	1.342	0.278	0.202	1.317	0.096	0.245	1.206	0.036	0.187	1.161	0.838	0.589	1.244	0.794	0.636	1.256	0.615	0.661	1.249	0.488	0.6	1.267	0.393	0.607	1.274	0.227	0.638	1.28	0.069	0.542
1234	6.17	1.388	0.911	0.475	1.191	0.87	0.32	1.276	0.831	0.263	1.326	0.655	0.234	1.283	0.525	0.254	1.289	0.434	0.241	1.337	0.278	0.202	1.31	0.096	0.245	1.198	0.037	0.187	1.161	0.838	0.589	1.243	0.793	0.636	1.256	0.615	0.661	1.249	0.488	0.6	1.268	0.393	0.607	1.275	0.227	0.639	1.28	0.069	0.542
1235	6.175	1.386	0.91	0.475	1.19	0.87	0.32	1.275	0.831	0.263	1.323	0.655	0.234	1.279	0.525	0.254	1.285	0.434	0.241	1.331	0.278	0.202	1.303	0.096	0.244	1.19	0.037	0.187	1.16	0.838	0.589	1.242	0.793	0.636	1.255	0.615	0.661	1.249	0.489	0.6	1.268	0.394	0.608	1.275	0.227	0.639	1.28	0.069	0.542
1236	6.18	1.384	0.91	0.476	1.189	0.87	0.32	1.275	0.831	0.263	1.321	0.655	0.234	1.276	0.525	0.255	1.281	0.434	0.241	1.326	0.277	0.202	1.296	0.095	0.244	1.182	0.039	0.187	1.159	0.838	0.589	1.241	0.793	0.637	1.255	0.615	0.661	1.25	0.489	0.601	1.269	0.394	0.608	1.276	0.227	0.639	1.28	0.069	0.542
1237	6.185	1.384	0.91	0.476	1.188	0.87	0.321	1.274	0.831	0.263	1.319	0.654	0.235	1.273	0.525	0.256	1.276	0.434	0.242	1.32	0.277	0.202	1.288	0.095	0.244	1.174	0.04	0.187	1.157	0.839	0.588	1.24	0.793	0.637	1.254	0.616	0.661	1.25	0.489	0.601	1.269	0.394	0.608	1.276	0.227	0.639	1.28	0.069	0.542
1238	6.19	1.384	0.91	0.476	1.187	0.871	0.321	1.273	0.831	0.263	1.317	0.654	0.235	1.269	0.525	0.256	1.272	0.435	0.242	1.314	0.276	0.202	1.281	0.095	0.244	1.166	0.041	0.188	1.156	0.839	0.588	1.24	0.794	0.637	1.254	0.616	0.662	1.25	0.489	0.601	1.27	0.394	0.609	1.276	0.227	0.639	1.28	0.069	0.542
1239	6.195	1.383	0.91	0.477	1.187	0.871	0.321	1.272	0.831	0.264	1.314	0.653	0.235	1.266	0.525	0.256	1.268	0.435	0.242	1.308	0.276	0.201	1.273	0.095	0.243	1.158	0.041	0.188	1.155	0.839	0.587	1.239	0.794	0.637	1.254	0.616	0.662	1.25	0.489	0.601	1.27	0.394	0.609	1.277	0.227	0.639	1.28	0.069	0.542
1240	6.2	1.382	0.909	0.477	1.186	0.871	0.321	1.271	0.831	0.264	1.312	0.653	0.235	1.262	0.525	0.256	1.264	0.434	0.242	1.302	0.276	0.201	1.266	0.095	0.243	1.15	0.042	0.189	1.154	0.839	0.587	1.239	0.794	0.637	1.253	0.616	0.662	1.251	0.489	0.602	1.271	0.394	0.609	1.277	0.227	0.639	1.28	0.069	0.542
1241	6.205	1.381	0.908	0.477	1.185	0.871	0.321	1.27	0.831	0.264	1.309	0.653	0.235	1.259	0.525	0.256	1.259	0.435	0.242	1.296	0.276	0.2	1.259	0.095	0.243	1.142	0.044	0.189	1.153	0.839	0.587	1.239	0.796	0.638	1.253	0.616	0.662	1.251	0.489	0.602	1.271	0.394	0.609	1.277	0.227	0.639	1.28	0.069	0.542
1242	6.21	1.38	0.908	0.477	1.184	0.871	0.32	1.269	0.832	0.264	1.306	0.653	0.235	1.256	0.525	0.256	1.255	0.435	0.242	1.289	0.276	0.2	1.252	0.095	0.242	1.134	0.045	0.19	1.153	0.839	0.587	1.239	0.796	0.639	1.252	0.616	0.663	1.251	0.489	0.602	1.271	0.394	0.609	1.277	0.227	0.639	1.28	0.069	0.542
1243	6.215	1.379	0.908	0.477	1.184	0.872	0.32	1.268	0.832	0.264	1.303	0.653	0.235	1.252	0.525	0.257	1.25	0.435	0.242	1.284	0.276	0.2	1.245	0.096	0.242	1.126	0.046	0.19	1.152	0.839	0.588	1.239	0.796	0.639	1.251	0.616	0.663	1.251	0.489	0.602	1.272	0.394	0.61	1.277	0.227	0.64	1.28	0.069	0.542
1244	6.22	1.378	0.907	0.477	1.183	0.872	0.32	1.266	0.832	0.264	1.3	0.652	0.235	1.248	0.525	0.256	1.246	0.435	0.242	1.277	0.276	0.199	1.238	0.096	0.242	1.118	0.047	0.191	1.151	0.839	0.588	1.238	0.796	0.639	1.251	0.616	0.663	1.251	0.489	0.603	1.272	0.394	0.61	1.278	0.227	0.64	1.28	0.069	0.542
1245	6.225	1.378	0.907	0.478	1.182	0.872	0.32	1.264	0.832	0.264	1.297	0.653	0.235	1.244	0.526	0.256	1.241	0.436	0.242	1.27	0.275	0.198	1.23	0.096	0.242	1.11	0.048	0.192	1.15	0.839	0.588	1.238	0.796	0.639	1.25	0.617	0.663	1.251	0.489	0.603	1.272	0.394	0.61	1.278	0.227	0.64	1.28	0.069	0.542
1246	6.23	1.377	0.907	0.478	1.181	0.872	0.32	1.263	0.832	0.264	1.294	0.653	0.235	1.241	0.526	0.256	1.236	0.436	0.242	1.264	0.275	0.197	1.223	0.096	0.241	1.101	0.048	0.193	1.15	0.839	0.589	1.236	0.796	0.639	1.249	0.617	0.664	1.251	0.489	0.603	1.272	0.394	0.61	1.278	0.227	0.64	1.28	0.069	0.542
1247	6.235	1.376	0.907	0.478	1.181	0.872	0.32	1.262	0.832	0.264	1.291	0.652	0.234	1.237	0.527	0.256	1.232	0.436	0.241	1.258	0.275	0.197	1.216	0.096	0.241	1.093	0.049	0.194	1.149	0.839	0.589	1.235	0.796	0.639	1.249	0.617	0.664	1.251	0.488	0.604	1.272	0.394	0.61	1.278	0.227	0.64	1.28	0.069	0.542
1248	6.24	1.375	0.906	0.478	1.179	0.873	0.32	1.26	0.832	0.264	1.288	0.652	0.234	1.233	0.527	0.256	1.227	0.436	0.241	1.252	0.275	0.196	1.21	0.097	0.241	1.085	0.051	0.195	1.149	0.839	0.589	1.234	0.796	0.639	1.248	0.617	0.664	1.251	0.488	0.604	1.272	0.394	0.61	1.278	0.227	0.64	1.28	0.069	0.542
1249	6.245	1.374	0.906	0.478	1.178	0.873	0.32	1.259	0.832	0.264	1.284	0.652	0.233	1.229	0.527	0.256	1.222	0.436	0.241	1.246	0.276	0.196	1.203	0.097	0.24	1.078	0.052	0.197	1.148	0.839	0.589	1.233	0.795	0.64	1.248	0.617	0.664	1.251	0.488	0.604	1.272	0.393	0.61	1.278	0.227	0.64	1.28	0.069	0.542
1250	6.25	1.373	0.906	0.478	1.177	0.872	0.32	1.258	0.832	0.265	1.281	0.652	0.233	1.226	0.527	0.255	1.218	0.437	0.241	1.24	0.276	0.195	1.196	0.097	0.24	1.07	0.053	0.198	1.148	0.839	0.589	1.232	0.795	0.64	1.247	0.617	0.664	1.251	0.488	0.604	1.272	0.393	0.61	1.278	0.227	0.64	1.28	0.069	0.542
1251	6.255	1.373	0.905	0.478	1.176	0.872	0.32	1.256	0.832	0.265	1.278	0.652	0.232	1.222	0.527	0.255	1.213	0.437	0.241	1.234	0.276	0.194	1.189	0.098	0.24	1.063	0.054	0.199	1.147	0.839	0.589	1.231	0.795	0.64	1.247	0.617	0.664	1.251	0.488	0.604	1.272	0.393	0.61	1.279	0.227	0.64	1.28	0.069	0.542
1252	6.26	1.372	0.905	0.478	1.174	0.872	0.32	1.254	0.831	0.265	1.274	0.652	0.232	1.217	0.528	0.255	1.208	0.437	0.24	1.228	0.276	0.194	1.183	0.098	0.239	1.056	0.055	0.199	1.146	0.84	0.59	1.231	0.795	0.64	1.247	0.617	0.664	1.251	0.488	0.604	1.272	0.393	0.61	1.279	0.227	0.64	1.28	0.069	0.542
1253	6.265	1.371	0.904	0.478	1.173	0.872	0.32	1.251	0.831	0.265	1.271	0.652	0.231	1.213	0.528	0.255	1.204	0.437	0.24	1.223	0.277	0.193	1.176	0.099	0.239	1.048	0.056	0.201	1.144	0.84	0.59	1.23	0.795	0.64	1.247	0.617	0.664	1.251	0.488	0.605	1.273	0.393	0.61	1.279	0.227	0.64	1.28	0.069	0.542
1254	6.27	1.369	0.904	0.478	1.172	0.873	0.32	1.249	0.831	0.265	1.268	0.653	0.23	1.209	0.529	0.255	1.199	0.438	0.24	1.217	0.277	0.193	1.17	0.099	0.239	1.041	0.058	0.202	1.143	0.84	0.59	1.229	0.795	0.64	1.246	0.617	0.664	1.252	0.488	0.605	1.273	0.394	0.61	1.279	0.227	0.64	1.28	0.069	0.542
1255	6.275	1.369	0.903	0.478	1.171	0.873	0.32	1.248	0.831	0.265	1.264	0.653	0.23	1.205	0.529	0.254	1.195	0.438	0.239	1.211	0.278	0.192	1.164	0.1	0.239	1.034	0.059	0.203	1.142	0.84	0.59	1.228	0.795	0.64	1.246	0.617	0.664	1.252	0.488	0.605	1.273	0.394	0.61	1.279	0.227	0.64	1.28	0.069	0.542
1256	6.28	1.368	0.903	0.478	1.17	0.873	0.32	1.246	0.831	0.265	1.261	0.653	0.229	1.202	0.529	0.254	1.19	0.438	0.239	1.206	0.278	0.192	1.157	0.1	0.238	1.028	0.06	0.204	1.141	0.84	0.59	1.228	0.795	0.64	1.245	0.617	0.665	1.252	0.488	0.605	1.274	0.394	0.61	1.28	0.227	0.64	1.28	0.069	0.542
1257	6.285	1.368	0.903	0.478	1.169	0.873	0.32	1.245	0.831	0.265	1.257	0.653	0.229	1.198	0.53	0.254	1.186	0.439	0.239	1.2	0.278	0.192	1.151	0.101	0.238	1.021	0.061	0.205	1.14	0.84	0.591	1.227	0.794	0.64	1.245	0.617	0.665	1.252	0.488	0.605	1.274	0.394	0.61	1.28	0.227	0.64	1.28	0.069	0.542
1258	6.29	1.367	0.903	0.478	1.169	0.873	0.32	1.243	0.832	0.265	1.254	0.653	0.228	1.194	0.53	0.254	1.182	0.44	0.238	1.194	0.279	0.191	1.145	0.102	0.238	1.014	0.062	0.205	1.138	0.84	0.591	1.226	0.794	0.641	1.245	0.617	0.665	1.252	0.488	0.605	1.275	0.394	0.61	1.28	0.227	0.64	1.28	0.069	0.542
1259	6.295	1.366	0.902	0.478	1.167	0.873	0.32	1.241	0.831	0.266	1.251	0.654	0.227	1.19	0.53	0.253	1.177	0.44	0.238	1.189	0.279	0.191	1.139	0.102	0.237	1.008	0.064	0.206	1.138	0.84	0.591	1.226	0.794	0.641	1.244	0.617	0.665	1.252	0.488	0.605	1.275	0.394	0.611	1.281	0.227	0.64	1.28	0.069	0.542
1260	6.3	1.365	0.902	0.478	1.166	0.873	0.321	1.239	0.831	0.266	1.247	0.653	0.227	1.186	0.531	0.253	1.173	0.441	0.238	1.184	0.28	0.19	1.134	0.103	0.237	1.002	0.065	0.206	1.138	0.841	0.591	1.225	0.794	0.641	1.244	0.617	0.665	1.252	0.488	0.605	1.276	0.394	0.611	1.281	0.227	0.64	1.28	0.069	0.542
1261	6.305	1.364	0.901	0.478	1.164	0.873	0.321	1.237	0.831	0.266	1.244	0.653	0.226	1.182	0.531	0.253	1.169	0.442	0.238	1.179	0.28	0.19	1.128	0.103	0.237	0.996	0.066	0.207	1.137	0.841	0.591	1.225	0.794	0.641	1.244	0.617	0.665	1.252	0.488	0.605	1.277	0.394	0.611	1.281	0.227	0.64	1.28	0.069	0.541
1262	6.31	1.364	0.901	0.478	1.163	0.872	0.321	1.235	0.831	0.266	1.24	0.653	0.226	1.179	0.532	0.252	1.164	0.442	0.237	1.174	0.281	0.189	1.123	0.104	0.237	0.99	0.067	0.207	1.136	0.841	0.592	1.224	0.794	0.641	1.244	0.617	0.665	1.252	0.488	0.606	1.277	0.394	0.611	1.282	0.227	0.64	1.28	0.069	0.541
1263	6.315	1.363	0.9	0.477	1.162	0.872	0.321	1.234	0.831	0.266	1.237	0.654	0.225	1.175	0.532	0.252	1.16	0.442	0.237	1.169	0.282	0.188	1.117	0.105	0.236	0.985	0.068	0.207	1.135	0.841	0.593	1.224	0.795	0.641	1.243	0.617	0.665	1.253	0.488	0.606	1.277	0.394	0.611	1.282	0.227	0.64	1.281	0.069	0.541
1264	6.32	1.362	0.9	0.477	1.161	0.872	0.321	1.232	0.831	0.266	1.234	0.654	0.225	1.172	0.533	0.252	1.156	0.443	0.237	1.164	0.282	0.188	1.112	0.106	0.236	0.979	0.069	0.207	1.134	0.841	0.593	1.223	0.795	0.641	1.243	0.617	0.665	1.253	0.488	0.606	1.278	0.394	0.611	1.283	0.227	0.64	1.281	0.069	0.541
1265	6.325	1.361	0.9	0.477	1.16	0.872	0.321	1.23	0.831	0.266	1.231	0.654	0.224	1.168	0.533	0.251	1.152	0.443	0.237	1.159	0.283	0.188	1.107	0.106	0.236	0.974	0.071	0.207	1.133	0.841	0.594	1.223	0.795	0.641	1.243	0.617	0.665	1.253	0.488	0.606	1.278	0.395	0.611	1.283	0.227	0.64	1.281	0.069	0.541
1266	6.33	1.361	0.9	0.477	1.158	0.872	0.321	1.229	0.831	0.266	1.228	0.654	0.224	1.165	0.533	0.251	1.148	0.444	0.236	1.155	0.283	0.187	1.102	0.107	0.236	0.968	0.072	0.207	1.132	0.841	0.594	1.222	0.795	0.641	1.243	0.617	0.666	1.253	0.488	0.606	1.279	0.395	0.611	1.283	0.227	0.64	1.281	0.069	0.541
1267	6.335	1.36	0.899	0.477	1.157	0.872	0.322	1.227	0.831	0.266	1.225	0.654	0.224	1.161	0.534	0.251	1.145	0.444	0.236	1.15	0.284	0.187	1.097	0.108	0.235	0.963	0.073	0.207	1.135	0.84	0.595	1.221	0.794	0.641	1.243	0.617	0.666	1.253	0.488	0.606	1.279	0.395	0.61	1.284	0.227	0.64	1.281	0.069	0.541
1268	6.34	1.359	0.899	0.476	1.156	0.871	0.322	1.225	0.831	0.266	1.222	0.654	0.224	1.158	0.534	0.251	1.141	0.444	0.236	1.146	0.284	0.187	1.092	0.108	0.235	0.958	0.074	0.207	1.143	0.838	0.597	1.22	0.794	0.641	1.242	0.617	0.666	1.253	0.488	0.606	1.279	0.395	0.61	1.284	0.227	0.64	1.281	0.069	0.541
1269	6.345	1.358	0.898	0.476	1.154	0.871	0.322	1.224	0.831	0.266	1.219	0.654	0.223	1.155	0.534	0.251	1.137	0.445	0.236	1.142	0.284	0.186	1.087	0.108	0.235	0.954	0.075	0.207	1.144	0.838	0.598	1.219	0.794	0.641	1.242	0.617	0.666	1.253	0.488	0.606	1.279	0.395	0.61	1.284	0.227	0.64	1.281	0.069	0.541
1270	6.35	1.357	0.898	0.476	1.153	0.871	0.322	1.222	0.83	0.266	1.217	0.654	0.223	1.152	0.535	0.25	1.134	0.445	0.235	1.138	0.285	0.186	1.083	0.109	0.235	0.949	0.076	0.207	1.144	0.838	0.598	1.218	0.794	0.641	1.242	0.617	0.666	1.253	0.488	0.606	1.279	0.395	0.61	1.284	0.227	0.64	1.281	0.069	0.541
1271	6.355	1.357	0.898	0.476	1.153	0.871	0.322	1.221	0.83	0.266	1.214	0.654	0.223	1.149	0.535	0.25	1.131	0.445	0.235	1.134	0.285	0.186	1.078	0.11	0.234	0.944	0.077	0.207	1.141	0.839	0.597	1.217	0.794	0.641	1.242	0.617	0.666	1.253	0.488	0.606	1.279	0.395	0.61	1.284	0.227	0.64	1.281	0.069	0.541
1272	6.36	1.356	0.898	0.476	1.151	0.871	0.323	1.219	0.83	0.266	1.212	0.654	0.222	1.146	0.535	0.25	1.128	0.446	0.235	1.13	0.285	0.186	1.074	0.11	0.234	0.94	0.078	0.206	1.137	0.84	0.597	1.216	0.794	0.641	1.242	0.617	0.666	1.253	0.488	0.606	1.279	0.395	0.61	1.285	0.227	0.64	1.281	0.069	0.541
1273	6.365	1.354	0.897	0.475	1.149	0.871	0.323	1.218	0.83	0.266	1.21	0.654	0.222	1.143	0.535	0.25	1.125	0.446	0.235	1.126	0.286	0.186	1.069	0.111	0.234	0.936	0.08	0.206	1.133	0.841	0.596	1.216	0.794	0.641	1.242	0.617	0.666	1.253	0.488	0.606	1.279	0.395	0.61	1.285	0.227	0.64	1.281	0.069	0.541
1274	6.37	1.353	0.896	0.475	1.148	0.871	0.323	1.217	0.83	0.266	1.208	0.653	0.222	1.141	0.535	0.25	1.122	0.446	0.235	1.123	0.286	0.186	1.065	0.111	0.233	0.931	0.08	0.206	1.127	0.841	0.595	1.215	0.794	0.641	1.241	0.617	0.666	1.253	0.488	0.606	1.279	0.395	0.61	1.285	0.228	0.64	1.281	0.069	0.541
1275	6.375	1.353	0.896	0.475	1.147	0.87	0.323	1.215	0.829	0.266	1.206	0.653	0.222	1.138	0.535	0.25	1.119	0.447	0.235	1.12	0.286	0.185	1.061	0.112	0.233	0.927	0.081	0.206	1.125	0.842	0.595	1.215	0.794	0.641	1.241	0.617	0.666	1.253	0.488	0.606	1.279	0.395	0.61	1.286	0.228	0.64	1.281	0.069	0.541
1276	6.38	1.352	0.896	0.475	1.145	0.87	0.323	1.213	0.829	0.266	1.204	0.653	0.222	1.136	0.536	0.249	1.116	0.447	0.234	1.116	0.286	0.185	1.058	0.112	0.233	0.924	0.082	0.206	1.123	0.842	0.596	1.214	0.794	0.641	1.241	0.617	0.666	1.253	0.488	0.606	1.279	0.395	0.61	1.286	0.228	0.64	1.281	0.069	0.541
1277	6.385	1.351	0.895	0.475	1.144	0.87	0.323	1.212	0.828	0.266	1.202	0.653	0.222	1.134	0.536	0.249	1.113	0.447	0.234	1.113	0.286	0.185	1.054	0.113	0.233	0.92	0.083	0.205	1.122	0.843	0.596	1.214	0.795	0.641	1.241	0.617	0.667	1.253	0.488	0.606	1.279	0.395	0.61	1.286	0.228	0.64	1.281	0.069	0.541
1278	6.39	1.35	0.895	0.474	1.144	0.87	0.323	1.211	0.828	0.266	1.2	0.652	0.222	1.131	0.536	0.249	1.11	0.447	0.234	1.11	0.287	0.185	1.05	0.113	0.232	0.916	0.083	0.205	1.121	0.843	0.596	1.214	0.795	0.641	1.24	0.617	0.667	1.252	0.488	0.606	1.279	0.395	0.61	1.287	0.228	0.64	1.281	0.069	0.541
1279	6.395	1.349	0.894	0.474	1.142	0.87	0.324	1.209	0.828	0.266	1.199	0.652	0.222	1.129	0.536	0.249	1.108	0.447	0.234	1.107	0.287	0.185	1.047	0.113	0.232	0.912	0.084	0.205	1.121	0.843	0.597	1.213	0.795	0.641	1.24	0.617	0.667	1.252	0.489	0.606	1.279	0.395	0.61	1.287	0.228	0.64	1.281	0.069	0.541
1280	6.4	1.349	0.894	0.474	1.14	0.87	0.324	1.208	0.827	0.266	1.198	0.652	0.222	1.127	0.535	0.249	1.106	0.447	0.234	1.104	0.287	0.184	1.044	0.113	0.232	0.909	0.085	0.205	1.12	0.843	0.597	1.213	0.795	0.641	1.239	0.617	0.667	1.252	0.489	0.606	1.279	0.395	0.61	1.287	0.228	0.64	1.281	0.069	0.541
1281	6.405	1.347	0.893	0.474	1.139	0.869	0.324	1.207	0.827	0.266	1.196	0.651	0.223	1.125	0.535	0.249	1.104	0.447	0.234	1.101	0.287	0.184	1.04	0.113	0.232	0.905	0.085	0.205	1.119	0.842	0.597	1.212	0.795	0.641	1.239	0.617	0.667	1.251	0.489	0.606	1.279	0.395	0.61	1.287	0.228	0.64	1.281	0.069	0.541
1282	6.41	1.346	0.893	0.474	1.137	0.869	0.324	1.206	0.827	0.266	1.195	0.651	0.223	1.124	0.535	0.249	1.101	0.447	0.234	1.099	0.287	0.184	1.037	0.113	0.232	0.902	0.085	0.205	1.118	0.842	0.597	1.211	0.795	0.641	1.239	0.617	0.667	1.251	0.489	0.606	1.279	0.395	0.61	1.287	0.228	0.64	1.281	0.069	0.541
1283	6.415	1.345	0.892	0.474	1.136	0.869	0.324	1.205	0.826	0.266	1.194	0.65	0.223	1.122	0.535	0.249	1.099	0.447	0.234	1.096	0.287	0.184	1.034	0.113	0.232	0.899	0.086	0.204	1.117	0.843	0.598	1.21	0.795	0.641	1.238	0.617	0.667	1.251	0.489	0.606	1.278	0.395	0.61	1.287	0.228	0.64	1.281	0.069	0.541
1284	6.42	1.344	0.892	0.474	1.135	0.869	0.323	1.203	0.826	0.266	1.193	0.65	0.223	1.12	0.534	0.249	1.097	0.447	0.234	1.093	0.287	0.184	1.031	0.114	0.231	0.896	0.086	0.204	1.116	0.843	0.598	1.21	0.795	0.641	1.238	0.617	0.667	1.25	0.489	0.606	1.278	0.396	0.61	1.287	0.228	0.64	1.281	0.069	0.541
1285	6.425	1.343	0.892	0.473	1.134	0.869	0.323	1.202	0.825	0.266	1.192	0.649	0.224	1.119	0.534	0.249	1.095	0.447	0.234	1.091	0.287	0.184	1.028	0.114	0.231	0.893	0.086	0.204	1.116	0.843	0.598	1.208	0.795	0.641	1.237	0.617	0.667	1.25	0.489	0.606	1.277	0.396	0.61	1.286	0.229	0.64	1.281	0.069	0.541
1286	6.43	1.342	0.891	0.473	1.133	0.869	0.324	1.201	0.825	0.266	1.19	0.648	0.224	1.117	0.534	0.25	1.093	0.447	0.234	1.088	0.287	0.184	1.025	0.114	0.231	0.89	0.086	0.204	1.116	0.843	0.598	1.207	0.794	0.641	1.237	0.618	0.667	1.25	0.489	0.606	1.277	0.396	0.61	1.286	0.229	0.64	1.281	0.069	0.54
1287	6.435	1.341	0.891	0.473	1.131	0.868	0.324	1.2	0.824	0.266	1.189	0.647	0.224	1.116	0.533	0.25	1.091	0.446	0.234	1.086	0.286	0.184	1.022	0.114	0.231	0.887	0.086	0.204	1.115	0.842	0.598	1.206	0.795	0.641	1.236	0.618	0.667	1.249	0.489	0.606	1.276	0.396	0.61	1.286	0.229	0.64	1.281	0.069	0.54
1288	6.44	1.34	0.89	0.473	1.13	0.868	0.324	1.199	0.823	0.266	1.189	0.646	0.224	1.114	0.533	0.25	1.089	0.446	0.234	1.084	0.286	0.184	1.02	0.114	0.231	0.885	0.086	0.204	1.115	0.842	0.598	1.206	0.795	0.641	1.235	0.617	0.667	1.248	0.489	0.606	1.276	0.396	0.61	1.285	0.229	0.64	1.281	0.069	0.54
1289	6.445	1.339	0.889	0.473	1.128	0.867	0.324	1.198	0.822	0.266	1.188	0.646	0.224	1.113	0.532	0.25	1.088	0.445	0.234	1.082	0.286	0.184	1.017	0.113	0.231	0.882	0.086	0.204	1.113	0.842	0.598	1.205	0.795	0.64	1.234	0.617	0.667	1.247	0.489	0.607	1.275	0.396	0.61	1.285	0.229	0.64	1.281	0.069	0.54
1290	6.45	1.338	0.889	0.473	1.127	0.867	0.324	1.197	0.822	0.265	1.187	0.645	0.225	1.111	0.532	0.251	1.086	0.445	0.234	1.08	0.286	0.184	1.015	0.113	0.231	0.88	0.086	0.204	1.112	0.842	0.598	1.204	0.795	0.64	1.232	0.617	0.667	1.247	0.489	0.607	1.275	0.396	0.61	1.285	0.228	0.64	1.281	0.069	0.54
1291	6.455	1.336	0.889	0.472	1.126	0.867	0.324	1.196	0.821	0.265	1.186	0.644	0.225	1.11	0.531	0.251	1.085	0.444	0.234	1.078	0.285	0.184	1.013	0.113	0.231	0.878	0.086	0.204	1.111	0.842	0.598	1.203	0.794	0.64	1.231	0.617	0.667	1.246	0.489	0.607	1.274	0.396	0.61	1.284	0.228	0.64	1.281	0.069	0.54
1292	6.46	1.335	0.888	0.472	1.125	0.866	0.324	1.194	0.821	0.265	1.186	0.643	0.226	1.109	0.531	0.251	1.083	0.444	0.234	1.076	0.285	0.184	1.01	0.112	0.231	0.876	0.085	0.204	1.11	0.842	0.599	1.201	0.794	0.64	1.231	0.617	0.667	1.245	0.489	0.607	1.272	0.395	0.61	1.284	0.228	0.64	1.281	0.069	0.54
1293	6.465	1.334	0.888	0.471	1.123	0.866	0.324	1.194	0.82	0.265	1.185	0.643	0.226	1.108	0.53	0.251	1.081	0.444	0.234	1.074	0.284	0.184	1.009	0.112	0.231	0.873	0.085	0.204	1.109	0.842	0.599	1.2	0.794	0.64	1.23	0.617	0.667	1.244	0.489	0.607	1.271	0.395	0.61	1.283	0.228	0.64	1.28	0.069	0.54
1294	6.47	1.334	0.887	0.471	1.122	0.865	0.324	1.193	0.819	0.265	1.185	0.642	0.226	1.107	0.53	0.251	1.081	0.443	0.234	1.073	0.284	0.185	1.007	0.112	0.231	0.871	0.084	0.205	1.108	0.842	0.599	1.199	0.794	0.64	1.228	0.617	0.667	1.243	0.489	0.607	1.27	0.395	0.61	1.283	0.228	0.64	1.28	0.069	0.54
1295	6.475	1.332	0.887	0.471	1.121	0.865	0.324	1.191	0.819	0.265	1.184	0.641	0.227	1.106	0.529	0.252	1.079	0.443	0.235	1.072	0.283	0.185	1.005	0.111	0.231	0.87	0.084	0.205	1.111	0.841	0.6	1.198	0.794	0.64	1.227	0.617	0.667	1.241	0.489	0.606	1.27	0.395	0.61	1.282	0.228	0.64	1.28	0.069	0.54
1296	6.48	1.331	0.887	0.471	1.12	0.865	0.324	1.19	0.818	0.265	1.183	0.64	0.227	1.105	0.528	0.252	1.078	0.442	0.235	1.07	0.283	0.185	1.003	0.11	0.232	0.868	0.083	0.205	1.117	0.839	0.602	1.197	0.794	0.64	1.226	0.617	0.668	1.24	0.489	0.606	1.269	0.395	0.61	1.281	0.228	0.64	1.28	0.069	0.54
1297	6.485	1.33	0.886	0.47	1.118	0.864	0.324	1.189	0.817	0.265	1.183	0.639	0.227	1.104	0.527	0.252	1.077	0.441	0.235	1.069	0.282	0.185	1.002	0.11	0.232	0.867	0.082	0.205	1.116	0.839	0.602	1.196	0.794	0.64	1.225	0.617	0.668	1.239	0.489	0.606	1.268	0.395	0.61	1.281	0.228	0.64	1.28	0.069	0.54
1298	6.49	1.329	0.885	0.47	1.117	0.864	0.324	1.188	0.816	0.264	1.182	0.639	0.228	1.103	0.527	0.252	1.076	0.441	0.235	1.068	0.281	0.185	1.001	0.109	0.232	0.865	0.081	0.206	1.107	0.841	0.6	1.195	0.794	0.64	1.224	0.617	0.668	1.238	0.489	0.607	1.268	0.396	0.61	1.28	0.228	0.64	1.28	0.069	0.54
1299	6.495	1.327	0.885	0.47	1.115	0.863	0.324	1.186	0.816	0.264	1.182	0.638	0.228	1.103	0.526	0.252	1.075	0.44	0.236	1.066	0.28	0.186	1	0.109	0.233	0.864	0.081	0.206	1.104	0.842	0.6	1.194	0.794	0.641	1.223	0.617	0.668	1.238	0.489	0.607	1.267	0.396	0.61	1.279	0.228	0.64	1.28	0.069	0.54
1300	6.5	1.327	0.885	0.469	1.114	0.863	0.324	1.185	0.815	0.264	1.181	0.637	0.228	1.102	0.525	0.253	1.074	0.439	0.236	1.066	0.279	0.186	0.998	0.108	0.233	0.863	0.08	0.207	1.103	0.842	0.6	1.193	0.794	0.64	1.222	0.617	0.668	1.237	0.489	0.607	1.266	0.396	0.61	1.279	0.228	0.64	1.28	0.07	0.54
1301	6.505	1.325	0.885	0.469	1.113	0.863	0.324	1.184	0.815	0.264	1.18	0.636	0.228	1.101	0.524	0.253	1.073	0.438	0.236	1.065	0.279	0.186	0.997	0.107	0.234	0.862	0.078	0.208	1.102	0.842	0.601	1.192	0.794	0.641	1.221	0.617	0.668	1.236	0.489	0.607	1.265	0.396	0.61	1.278	0.228	0.64	1.28	0.07	0.54
1302	6.51	1.324	0.884	0.468	1.111	0.862	0.325	1.183	0.814	0.264	1.179	0.635	0.229	1.1	0.523	0.253	1.072	0.437	0.237	1.064	0.278	0.187	0.997	0.106	0.234	0.861	0.078	0.208	1.101	0.842	0.601	1.191	0.794	0.641	1.22	0.617	0.668	1.235	0.489	0.607	1.264	0.396	0.61	1.278	0.228	0.64	1.28	0.07	0.54
1303	6.515	1.323	0.884	0.468	1.109	0.862	0.325	1.181	0.813	0.264	1.179	0.634	0.229	1.1	0.523	0.253	1.072	0.436	0.237	1.064	0.277	0.187	0.996	0.106	0.234	0.86	0.077	0.208	1.099	0.843	0.6	1.189	0.793	0.64	1.219	0.616	0.668	1.234	0.489	0.607	1.263	0.396	0.61	1.277	0.228	0.64	1.28	0.07	0.54
1304	6.52	1.322	0.883	0.467	1.107	0.861	0.325	1.18	0.812	0.264	1.179	0.634	0.229	1.099	0.522	0.254	1.072	0.436	0.237	1.063	0.276	0.188	0.995	0.104	0.235	0.859	0.075	0.209	1.098	0.843	0.6	1.188	0.793	0.64	1.217	0.616	0.668	1.232	0.488	0.607	1.262	0.396	0.61	1.277	0.228	0.64	1.28	0.07	0.54
1305	6.525	1.321	0.883	0.467	1.106	0.861	0.325	1.179	0.812	0.263	1.178	0.633	0.229	1.099	0.521	0.254	1.071	0.435	0.238	1.063	0.275	0.189	0.994	0.103	0.236	0.859	0.074	0.209	1.096	0.844	0.6	1.187	0.793	0.64	1.216	0.617	0.668	1.231	0.488	0.607	1.261	0.396	0.61	1.277	0.228	0.64	1.28	0.07	0.54
1306	6.53	1.32	0.882	0.467	1.105	0.861	0.325	1.178	0.811	0.263	1.177	0.632	0.23	1.098	0.52	0.254	1.071	0.434	0.238	1.063	0.274	0.189	0.994	0.102	0.236	0.859	0.073	0.21	1.098	0.843	0.601	1.186	0.794	0.64	1.215	0.617	0.668	1.23	0.488	0.607	1.26	0.396	0.61	1.276	0.228	0.64	1.28	0.07	0.54
1307	6.535	1.318	0.882	0.466	1.103	0.86	0.325	1.176	0.811	0.263	1.176	0.631	0.23	1.097	0.519	0.255	1.071	0.433	0.239	1.062	0.273	0.189	0.993	0.101	0.236	0.858	0.071	0.21	1.103	0.841	0.602	1.186	0.794	0.64	1.214	0.617	0.668	1.229	0.488	0.607	1.26	0.396	0.61	1.276	0.228	0.64	1.28	0.07	0.54
1308	6.54	1.316	0.881	0.466	1.101	0.86	0.325	1.174	0.81	0.264	1.175	0.631	0.23	1.097	0.518	0.255	1.071	0.432	0.239	1.062	0.272	0.19	0.993	0.1	0.237	0.858	0.07	0.211	1.1	0.842	0.602	1.185	0.795	0.641	1.214	0.617	0.668	1.228	0.488	0.606	1.259	0.396	0.61	1.275	0.228	0.64	1.28	0.07	0.54
1309	6.545	1.315	0.881	0.465	1.1	0.859	0.325	1.173	0.809	0.263	1.174	0.63	0.23	1.097	0.517	0.256	1.07	0.431	0.24	1.062	0.271	0.191	0.993	0.099	0.238	0.858	0.068	0.212	1.094	0.843	0.6	1.184	0.795	0.641	1.213	0.617	0.668	1.227	0.488	0.606	1.259	0.396	0.61	1.275	0.228	0.64	1.28	0.069	0.54
1310	6.55	1.314	0.88	0.465	1.098	0.859	0.325	1.172	0.809	0.263	1.173	0.629	0.23	1.096	0.516	0.256	1.07	0.43	0.24	1.062	0.27	0.192	0.993	0.098	0.239	0.858	0.067	0.212	1.092	0.843	0.6	1.182	0.794	0.641	1.212	0.617	0.668	1.227	0.488	0.606	1.258	0.396	0.61	1.274	0.229	0.64	1.28	0.07	0.54
1311	6.555	1.313	0.88	0.464	1.097	0.858	0.325	1.17	0.808	0.263	1.172	0.628	0.231	1.096	0.515	0.257	1.07	0.429	0.241	1.062	0.268	0.192	0.993	0.097	0.239	0.858	0.065	0.213	1.091	0.843	0.6	1.181	0.794	0.64	1.211	0.617	0.668	1.226	0.488	0.606	1.258	0.396	0.61	1.274	0.229	0.64	1.28	0.07	0.54
1312	6.56	1.311	0.88	0.464	1.095	0.858	0.325	1.169	0.807	0.263	1.171	0.627	0.231	1.096	0.514	0.257	1.07	0.427	0.242	1.062	0.267	0.193	0.994	0.095	0.24	0.858	0.063	0.214	1.09	0.843	0.6	1.18	0.794	0.64	1.21	0.617	0.668	1.226	0.488	0.606	1.257	0.396	0.61	1.274	0.229	0.64	1.28	0.07	0.54
1313	6.565	1.31	0.879	0.463	1.093	0.858	0.325	1.168	0.806	0.263	1.171	0.626	0.231	1.096	0.513	0.257	1.07	0.426	0.242	1.062	0.266	0.194	0.994	0.094	0.241	0.859	0.061	0.214	1.088	0.843	0.6	1.179	0.794	0.64	1.209	0.616	0.667	1.225	0.488	0.607	1.256	0.396	0.609	1.274	0.229	0.64	1.28	0.07	0.54
1314	6.57	1.308	0.879	0.463	1.092	0.857	0.325	1.166	0.806	0.263	1.171	0.626	0.231	1.095	0.512	0.258	1.07	0.425	0.243	1.063	0.265	0.194	0.994	0.093	0.242	0.859	0.059	0.216	1.087	0.843	0.599	1.179	0.794	0.64	1.208	0.616	0.667	1.225	0.488	0.607	1.255	0.396	0.609	1.274	0.229	0.64	1.28	0.07	0.54
1315	6.575	1.306	0.879	0.463	1.09	0.857	0.324	1.165	0.805	0.263	1.17	0.625	0.231	1.095	0.511	0.258	1.071	0.424	0.243	1.063	0.263	0.195	0.995	0.092	0.243	0.859	0.057	0.216	1.085	0.843	0.599	1.178	0.794	0.64	1.207	0.616	0.667	1.224	0.488	0.607	1.255	0.396	0.609	1.273	0.229	0.64	1.28	0.07	0.54
1316	6.58	1.305	0.878	0.462	1.089	0.856	0.324	1.163	0.804	0.262	1.169	0.624	0.231	1.095	0.509	0.259	1.071	0.423	0.244	1.064	0.262	0.196	0.995	0.09	0.244	0.86	0.055	0.217	1.084	0.843	0.599	1.178	0.794	0.64	1.207	0.616	0.667	1.224	0.488	0.606	1.254	0.396	0.609	1.273	0.229	0.64	1.28	0.07	0.54
1317	6.585	1.303	0.878	0.461	1.087	0.856	0.324	1.161	0.804	0.262	1.168	0.623	0.232	1.095	0.508	0.26	1.071	0.421	0.245	1.064	0.261	0.197	0.996	0.089	0.244	0.861	0.054	0.218	1.082	0.843	0.598	1.176	0.794	0.639	1.206	0.616	0.667	1.223	0.488	0.606	1.254	0.396	0.609	1.273	0.229	0.64	1.28	0.07	0.54
1318	6.59	1.302	0.877	0.461	1.085	0.855	0.324	1.16	0.803	0.262	1.167	0.622	0.231	1.095	0.507	0.26	1.071	0.42	0.246	1.065	0.26	0.198	0.996	0.087	0.245	0.862	0.052	0.219	1.082	0.843	0.599	1.174	0.794	0.638	1.205	0.616	0.666	1.222	0.488	0.606	1.253	0.396	0.609	1.273	0.229	0.64	1.28	0.07	0.54
1319	6.595	1.301	0.877	0.46	1.083	0.855	0.324	1.158	0.802	0.262	1.167	0.622	0.231	1.095	0.506	0.261	1.071	0.418	0.247	1.065	0.258	0.199	0.997	0.086	0.246	0.863	0.05	0.221	1.081	0.843	0.599	1.172	0.793	0.637	1.204	0.617	0.666	1.22	0.487	0.606	1.253	0.396	0.609	1.273	0.229	0.64	1.28	0.07	0.54
1320	6.6	1.299	0.877	0.459	1.081	0.854	0.323	1.156	0.801	0.261	1.166	0.621	0.232	1.095	0.505	0.262	1.072	0.418	0.247	1.066	0.257	0.199	0.999	0.085	0.247	0.864	0.048	0.222	1.08	0.843	0.598	1.172	0.793	0.637	1.204	0.617	0.666	1.219	0.487	0.605	1.252	0.396	0.609	1.273	0.229	0.64	1.28	0.07	0.54
1321	6.605	1.298	0.877	0.458	1.08	0.854	0.323	1.155	0.801	0.261	1.165	0.62	0.232	1.095	0.504	0.262	1.073	0.416	0.248	1.067	0.256	0.2	1	0.083	0.249	0.865	0.045	0.223	1.079	0.842	0.598	1.172	0.793	0.636	1.203	0.617	0.666	1.218	0.487	0.605	1.252	0.396	0.609	1.273	0.229	0.64	1.28	0.07	0.54
1322	6.61	1.296	0.876	0.458	1.078	0.853	0.323	1.153	0.8	0.261	1.164	0.619	0.232	1.096	0.503	0.262	1.073	0.415	0.249	1.067	0.254	0.201	1.001	0.082	0.25	0.866	0.043	0.224	1.078	0.841	0.598	1.171	0.794	0.636	1.202	0.616	0.665	1.218	0.487	0.605	1.251	0.396	0.609	1.273	0.229	0.64	1.28	0.07	0.54
1323	6.615	1.295	0.876	0.457	1.076	0.853	0.323	1.151	0.799	0.261	1.164	0.618	0.232	1.096	0.501	0.263	1.073	0.413	0.25	1.068	0.253	0.202	1.002	0.08	0.25	0.867	0.041	0.226	1.078	0.841	0.598	1.171	0.794	0.636	1.201	0.616	0.665	1.217	0.487	0.605	1.25	0.396	0.609	1.273	0.229	0.64	1.28	0.07	0.54
1324	6.62	1.293	0.876	0.456	1.074	0.852	0.323	1.15	0.798	0.261	1.163	0.618	0.232	1.096	0.5	0.264	1.074	0.412	0.251	1.069	0.251	0.203	1.003	0.079	0.252	0.868	0.039	0.228	1.077	0.841	0.598	1.169	0.794	0.636	1.201	0.616	0.665	1.217	0.488	0.605	1.25	0.396	0.608	1.272	0.229	0.64	1.28	0.07	0.54
1325	6.625	1.292	0.876	0.455	1.073	0.851	0.322	1.148	0.798	0.26	1.163	0.617	0.233	1.096	0.499	0.265	1.075	0.411	0.252	1.07	0.25	0.204	1.004	0.078	0.253	0.869	0.038	0.23	1.076	0.841	0.598	1.168	0.794	0.635	1.2	0.616	0.664	1.216	0.488	0.605	1.249	0.396	0.608	1.272	0.229	0.64	1.28	0.07	0.54
1326	6.63	1.29	0.875	0.454	1.071	0.851	0.322	1.146	0.797	0.26	1.162	0.616	0.233	1.096	0.498	0.266	1.076	0.41	0.253	1.071	0.249	0.205	1.006	0.077	0.254	0.87	0.036	0.232	1.075	0.841	0.598	1.167	0.793	0.634	1.199	0.616	0.664	1.216	0.488	0.605	1.249	0.396	0.608	1.272	0.229	0.64	1.28	0.07	0.54
1327	6.635	1.289	0.875	0.453	1.069	0.85	0.321	1.144	0.796	0.26	1.161	0.615	0.233	1.096	0.497	0.266	1.076	0.409	0.254	1.071	0.248	0.207	1.007	0.075	0.255	0.872	0.035	0.233	1.074	0.841	0.597	1.166	0.793	0.634	1.199	0.617	0.664	1.216	0.488	0.605	1.249	0.396	0.608	1.272	0.229	0.64	1.28	0.07	0.54
1328	6.64	1.288	0.875	0.452	1.067	0.849	0.321	1.143	0.795	0.26	1.16	0.614	0.233	1.097	0.496	0.267	1.076	0.407	0.255	1.072	0.247	0.208	1.007	0.074	0.256	0.872	0.034	0.235	1.072	0.841	0.597	1.166	0.793	0.633	1.198	0.617	0.663	1.215	0.488	0.604	1.248	0.397	0.608	1.272	0.229	0.64	1.28	0.07	0.54
1329	6.645	1.287	0.875	0.451	1.066	0.849	0.321	1.141	0.794	0.259	1.16	0.613	0.234	1.097	0.495	0.267	1.077	0.406	0.255	1.073	0.246	0.209	1.008	0.073	0.258	0.873	0.032	0.237	1.071	0.841	0.597	1.165	0.793	0.633	1.197	0.617	0.663	1.214	0.488	0.604	1.248	0.397	0.607	1.272	0.229	0.64	1.28	0.07	0.54
1330	6.65	1.285	0.874	0.451	1.064	0.848	0.321	1.139	0.794	0.259	1.16	0.613	0.234	1.098	0.494	0.268	1.078	0.405	0.256	1.074	0.244	0.21	1.009	0.073	0.259	0.873	0.032	0.239	1.07	0.841	0.596	1.164	0.794	0.633	1.197	0.617	0.663	1.213	0.488	0.603	1.248	0.397	0.607	1.272	0.229	0.64	1.28	0.07	0.54
1331	6.655	1.283	0.874	0.45	1.063	0.848	0.32	1.138	0.793	0.259	1.16	0.613	0.234	1.098	0.493	0.269	1.079	0.404	0.257	1.074	0.243	0.211	1.009	0.073	0.26	0.872	0.032	0.24	1.071	0.84	0.597	1.162	0.793	0.632	1.196	0.617	0.662	1.212	0.487	0.603	1.247	0.397	0.607	1.272	0.229	0.64	1.28	0.07	0.54
1332	6.66	1.282	0.874	0.449	1.061	0.848	0.32	1.136	0.793	0.258	1.159	0.612	0.234	1.098	0.492	0.27	1.079	0.403	0.258	1.074	0.243	0.212	1.008	0.073	0.261	0.872	0.032	0.242	1.073	0.839	0.597	1.161	0.793	0.631	1.195	0.617	0.662	1.212	0.487	0.602	1.246	0.397	0.607	1.272	0.229	0.64	1.28	0.07	0.54
1333	6.665	1.281	0.874	0.448	1.059	0.847	0.32	1.134	0.792	0.258	1.159	0.612	0.234	1.099	0.491	0.271	1.08	0.403	0.259	1.073	0.242	0.213	1.007	0.073	0.261	0.871	0.032	0.243	1.069	0.84	0.596	1.16	0.793	0.63	1.194	0.617	0.661	1.211	0.487	0.602	1.246	0.397	0.606	1.272	0.23	0.64	1.28	0.07	0.54
1334	6.67	1.279	0.874	0.447	1.057	0.846	0.32	1.133	0.792	0.257	1.158	0.612	0.235	1.099	0.491	0.271	1.081	0.402	0.261	1.072	0.242	0.214	1.005	0.073	0.262	0.87	0.032	0.243	1.066	0.84	0.595	1.16	0.793	0.63	1.193	0.617	0.661	1.211	0.487	0.602	1.245	0.397	0.606	1.271	0.23	0.639	1.28	0.07	0.54
1335	6.675	1.278	0.874	0.445	1.055	0.846	0.319	1.131	0.792	0.257	1.158	0.612	0.235	1.1	0.491	0.272	1.081	0.402	0.262	1.072	0.242	0.214	1.003	0.073	0.262	0.87	0.031	0.243	1.065	0.84	0.594	1.159	0.793	0.629	1.192	0.617	0.66	1.21	0.488	0.601	1.245	0.397	0.605	1.271	0.23	0.639	1.28	0.07	0.54
1336	6.68	1.277	0.874	0.444	1.054	0.846	0.319	1.13	0.792	0.256	1.157	0.612	0.235	1.1	0.491	0.273	1.082	0.402	0.262	1.071	0.242	0.215	1.002	0.073	0.262	0.869	0.03	0.242	1.066	0.84	0.594	1.157	0.793	0.629	1.192	0.617	0.66	1.21	0.488	0.601	1.244	0.397	0.605	1.271	0.23	0.639	1.279	0.07	0.54
1337	6.685	1.276	0.874	0.444	1.053	0.846	0.318	1.129	0.793	0.256	1.157	0.612	0.236	1.101	0.491	0.273	1.082	0.402	0.263	1.069	0.242	0.215	1.002	0.073	0.262	0.869	0.029	0.242	1.07	0.838	0.595	1.156	0.793	0.628	1.191	0.617	0.659	1.209	0.488	0.6	1.244	0.397	0.604	1.271	0.231	0.639	1.279	0.07	0.539
1338	6.69	1.275	0.874	0.443	1.051	0.846	0.317	1.127	0.793	0.255	1.157	0.612	0.236	1.102	0.49	0.274	1.082	0.402	0.263	1.069	0.243	0.214	1.002	0.073	0.262	0.869	0.029	0.242	1.069	0.838	0.594	1.155	0.792	0.628	1.19	0.617	0.659	1.208	0.488	0.6	1.243	0.397	0.604	1.27	0.231	0.638	1.279	0.07	0.539
1339	6.695	1.273	0.875	0.442	1.05	0.846	0.317	1.126	0.793	0.255	1.156	0.612	0.236	1.103	0.49	0.275	1.082	0.402	0.264	1.068	0.243	0.214	1.002	0.073	0.263	0.869	0.029	0.242	1.063	0.839	0.592	1.154	0.792	0.628	1.189	0.617	0.658	1.207	0.487	0.599	1.243	0.397	0.603	1.27	0.231	0.638	1.279	0.071	0.539
1340	6.7	1.272	0.875	0.441	1.049	0.846	0.316	1.125	0.793	0.254	1.156	0.612	0.236	1.103	0.49	0.275	1.083	0.402	0.264	1.068	0.243	0.214	1.001	0.073	0.263	0.869	0.029	0.243	1.06	0.84	0.591	1.154	0.792	0.627	1.188	0.617	0.657	1.206	0.487	0.599	1.242	0.397	0.603	1.27	0.231	0.637	1.279	0.071	0.539
1341	6.705	1.271	0.875	0.441	1.047	0.847	0.316	1.123	0.793	0.254	1.156	0.613	0.236	1.103	0.49	0.275	1.083	0.402	0.264	1.068	0.243	0.214	1.001	0.073	0.263	0.869	0.029	0.243	1.058	0.84	0.591	1.153	0.793	0.627	1.188	0.617	0.657	1.206	0.487	0.598	1.241	0.397	0.602	1.269	0.231	0.637	1.279	0.071	0.539
1342	6.71	1.27	0.875	0.44	1.046	0.847	0.315	1.122	0.793	0.254	1.155	0.613	0.236	1.103	0.49	0.275	1.083	0.402	0.264	1.068	0.242	0.214	1.001	0.073	0.263	0.869	0.029	0.243	1.057	0.84	0.59	1.152	0.793	0.626	1.187	0.617	0.656	1.205	0.487	0.598	1.24	0.397	0.602	1.269	0.232	0.636	1.278	0.071	0.538
1343	6.715	1.269	0.876	0.44	1.045	0.847	0.315	1.121	0.793	0.253	1.155	0.613	0.236	1.103	0.49	0.274	1.083	0.402	0.264	1.068	0.242	0.214	1.001	0.073	0.263	0.869	0.029	0.243	1.056	0.84	0.59	1.151	0.792	0.625	1.187	0.617	0.656	1.204	0.488	0.597	1.239	0.397	0.601	1.269	0.232	0.636	1.278	0.071	0.538
1344	6.72	1.267	0.876	0.439	1.044	0.847	0.314	1.12	0.793	0.253	1.154	0.613	0.236	1.102	0.491	0.274	1.083	0.402	0.264	1.069	0.242	0.214	1.001	0.073	0.263	0.869	0.029	0.243	1.055	0.84	0.589	1.15	0.792	0.625	1.186	0.617	0.655	1.203	0.488	0.597	1.239	0.397	0.601	1.268	0.232	0.636	1.278	0.071	0.538
1345	6.725	1.266	0.876	0.438	1.042	0.847	0.314	1.119	0.794	0.252	1.154	0.613	0.236	1.101	0.491	0.273	1.083	0.401	0.263	1.07	0.242	0.214	1.001	0.073	0.262	0.868	0.029	0.242	1.054	0.84	0.589	1.149	0.792	0.624	1.185	0.617	0.655	1.203	0.488	0.596	1.238	0.397	0.601	1.268	0.232	0.636	1.278	0.071	0.538
1346	6.73	1.265	0.877	0.438	1.041	0.848	0.313	1.118	0.794	0.252	1.153	0.613	0.235	1.1	0.491	0.272	1.084	0.401	0.263	1.071	0.241	0.214	1.001	0.073	0.262	0.868	0.029	0.242	1.054	0.84	0.588	1.149	0.792	0.624	1.184	0.617	0.654	1.202	0.488	0.596	1.238	0.397	0.6	1.267	0.233	0.635	1.278	0.071	0.538
1347	6.735	1.264	0.877	0.437	1.04	0.848	0.313	1.117	0.794	0.252	1.151	0.614	0.234	1.1	0.491	0.272	1.084	0.401	0.263	1.071	0.241	0.214	1.002	0.073	0.262	0.868	0.029	0.242	1.053	0.84	0.587	1.148	0.793	0.623	1.184	0.617	0.653	1.201	0.488	0.595	1.237	0.398	0.6	1.267	0.233	0.635	1.278	0.071	0.538
1348	6.74	1.263	0.878	0.437	1.038	0.848	0.313	1.117	0.795	0.252	1.151	0.614	0.234	1.099	0.491	0.271	1.084	0.401	0.262	1.072	0.241	0.213	1.002	0.073	0.262	0.868	0.029	0.242	1.052	0.84	0.587	1.147	0.793	0.622	1.183	0.617	0.653	1.201	0.488	0.594	1.236	0.398	0.6	1.267	0.233	0.635	1.279	0.072	0.538
1349	6.745	1.262	0.878	0.436	1.038	0.848	0.313	1.116	0.795	0.251	1.149	0.614	0.233	1.099	0.491	0.271	1.084	0.401	0.262	1.072	0.241	0.213	1.002	0.073	0.261	0.868	0.028	0.242	1.051	0.841	0.586	1.146	0.793	0.622	1.183	0.617	0.652	1.2	0.488	0.594	1.236	0.398	0.599	1.266	0.233	0.635	1.279	0.072	0.538
1350	6.75	1.261	0.878	0.435	1.037	0.848	0.312	1.115	0.796	0.25	1.148	0.615	0.231	1.099	0.492	0.27	1.084	0.401	0.261	1.071	0.242	0.212	1.002	0.073	0.26	0.868	0.028	0.242	1.051	0.841	0.586	1.146	0.793	0.621	1.182	0.618	0.652	1.2	0.488	0.593	1.235	0.398	0.598	1.266	0.233	0.635	1.279	0.072	0.538
1351	6.755	1.261	0.879	0.435	1.036	0.849	0.311	1.115	0.796	0.25	1.147	0.615	0.23	1.099	0.492	0.269	1.084	0.402	0.26	1.07	0.242	0.211	1.002	0.073	0.26	0.868	0.028	0.242	1.05	0.84	0.585	1.145	0.793	0.621	1.182	0.618	0.651	1.199	0.489	0.593	1.235	0.398	0.598	1.266	0.233	0.635	1.279	0.072	0.538
1352	6.76	1.26	0.879	0.434	1.035	0.849	0.31	1.114	0.796	0.249	1.147	0.616	0.229	1.099	0.492	0.268	1.084	0.402	0.26	1.07	0.242	0.21	1.002	0.073	0.26	0.868	0.028	0.242	1.049	0.84	0.585	1.144	0.793	0.62	1.181	0.618	0.651	1.199	0.489	0.593	1.234	0.398	0.597	1.266	0.234	0.635	1.279	0.072	0.538
1353	6.765	1.259	0.88	0.433	1.034	0.849	0.31	1.113	0.796	0.248	1.145	0.616	0.228	1.098	0.492	0.268	1.084	0.402	0.259	1.069	0.242	0.209	1.002	0.073	0.259	0.868	0.028	0.241	1.048	0.841	0.584	1.144	0.793	0.619	1.18	0.618	0.65	1.198	0.489	0.592	1.233	0.398	0.597	1.265	0.234	0.634	1.279	0.072	0.538
1354	6.77	1.258	0.88	0.433	1.033	0.849	0.309	1.112	0.796	0.248	1.145	0.617	0.228	1.098	0.492	0.267	1.084	0.402	0.259	1.068	0.242	0.208	1.002	0.073	0.259	0.868	0.028	0.241	1.047	0.841	0.584	1.143	0.792	0.619	1.18	0.618	0.649	1.198	0.489	0.592	1.233	0.398	0.597	1.265	0.234	0.634	1.279	0.072	0.538
1355	6.775	1.257	0.88	0.432	1.032	0.849	0.309	1.112	0.796	0.247	1.144	0.617	0.227	1.098	0.492	0.266	1.084	0.402	0.258	1.067	0.242	0.207	1.002	0.073	0.259	0.868	0.028	0.241	1.046	0.841	0.583	1.142	0.792	0.618	1.179	0.618	0.649	1.197	0.489	0.591	1.232	0.398	0.596	1.264	0.234	0.634	1.279	0.072	0.538
1356	6.78	1.256	0.881	0.432	1.032	0.849	0.308	1.111	0.796	0.247	1.143	0.618	0.226	1.097	0.493	0.266	1.083	0.402	0.258	1.067	0.242	0.207	1.002	0.073	0.259	0.869	0.028	0.241	1.046	0.84	0.583	1.141	0.793	0.617	1.179	0.617	0.648	1.197	0.489	0.591	1.232	0.399	0.596	1.264	0.234	0.634	1.279	0.072	0.538
1357	6.785	1.256	0.881	0.431	1.031	0.849	0.308	1.11	0.797	0.247	1.142	0.618	0.225	1.097	0.493	0.265	1.083	0.402	0.257	1.066	0.242	0.206	1.002	0.073	0.259	0.869	0.027	0.241	1.045	0.841	0.582	1.141	0.793	0.617	1.178	0.617	0.648	1.197	0.489	0.59	1.232	0.399	0.595	1.264	0.235	0.634	1.279	0.072	0.538
1358	6.79	1.255	0.882	0.431	1.03	0.849	0.307	1.109	0.797	0.246	1.142	0.618	0.225	1.097	0.493	0.265	1.082	0.402	0.257	1.066	0.242	0.206	1.002	0.072	0.259	0.869	0.027	0.241	1.043	0.841	0.581	1.14	0.793	0.616	1.178	0.617	0.648	1.196	0.488	0.59	1.232	0.399	0.595	1.264	0.235	0.633	1.279	0.072	0.538
1359	6.795	1.254	0.882	0.43	1.029	0.849	0.306	1.109	0.798	0.245	1.141	0.618	0.224	1.096	0.493	0.264	1.082	0.402	0.256	1.066	0.242	0.206	1.002	0.072	0.259	0.869	0.027	0.241	1.041	0.841	0.581	1.139	0.792	0.616	1.177	0.617	0.647	1.195	0.488	0.589	1.231	0.399	0.595	1.264	0.235	0.633	1.279	0.073	0.538
1360	6.8	1.253	0.881	0.43	1.029	0.85	0.305	1.108	0.798	0.244	1.141	0.618	0.224	1.096	0.493	0.263	1.081	0.402	0.256	1.065	0.242	0.206	1.002	0.072	0.259	0.869	0.027	0.241	1.041	0.84	0.58	1.138	0.792	0.615	1.176	0.617	0.646	1.194	0.488	0.589	1.231	0.399	0.595	1.264	0.235	0.633	1.279	0.073	0.538
1361	6.805	1.252	0.882	0.429	1.028	0.85	0.305	1.108	0.798	0.243	1.141	0.619	0.223	1.095	0.493	0.263	1.081	0.403	0.255	1.065	0.242	0.206	1.002	0.072	0.259	0.868	0.027	0.241	1.041	0.84	0.58	1.138	0.792	0.614	1.175	0.617	0.646	1.194	0.488	0.588	1.231	0.399	0.594	1.264	0.235	0.633	1.279	0.073	0.538
1362	6.81	1.251	0.882	0.429	1.027	0.85	0.304	1.107	0.798	0.243	1.141	0.619	0.223	1.094	0.493	0.262	1.08	0.403	0.255	1.065	0.242	0.205	1.002	0.072	0.259	0.868	0.027	0.241	1.04	0.84	0.579	1.137	0.792	0.614	1.175	0.617	0.645	1.193	0.488	0.587	1.231	0.399	0.594	1.264	0.235	0.633	1.279	0.073	0.537
1363	6.815	1.25	0.882	0.428	1.026	0.849	0.303	1.106	0.798	0.242	1.141	0.619	0.223	1.094	0.493	0.262	1.08	0.403	0.254	1.065	0.242	0.205	1.002	0.072	0.259	0.868	0.027	0.241	1.039	0.84	0.578	1.137	0.792	0.613	1.174	0.617	0.645	1.193	0.488	0.587	1.23	0.399	0.593	1.264	0.235	0.633	1.279	0.073	0.537
1364	6.82	1.249	0.882	0.427	1.025	0.849	0.303	1.105	0.798	0.242	1.14	0.619	0.222	1.093	0.493	0.261	1.08	0.403	0.254	1.065	0.242	0.205	1.002	0.072	0.259	0.868	0.027	0.241	1.038	0.839	0.577	1.136	0.791	0.613	1.174	0.617	0.644	1.192	0.488	0.587	1.23	0.399	0.593	1.264	0.235	0.632	1.279	0.073	0.537
1365	6.825	1.249	0.882	0.427	1.024	0.849	0.302	1.105	0.798	0.241	1.14	0.619	0.222	1.093	0.493	0.261	1.08	0.403	0.254	1.065	0.242	0.205	1.001	0.072	0.259	0.868	0.027	0.241	1.038	0.839	0.576	1.135	0.791	0.612	1.174	0.617	0.643	1.192	0.488	0.586	1.229	0.399	0.592	1.264	0.235	0.632	1.279	0.073	0.537
1366	6.83	1.248	0.882	0.426	1.024	0.849	0.301	1.104	0.798	0.24	1.139	0.619	0.221	1.093	0.493	0.261	1.08	0.403	0.254	1.064	0.241	0.205	1.001	0.072	0.259	0.868	0.027	0.241	1.037	0.839	0.576	1.134	0.791	0.611	1.174	0.617	0.642	1.192	0.488	0.586	1.229	0.399	0.592	1.263	0.236	0.632	1.279	0.073	0.537
1367	6.835	1.247	0.882	0.425	1.023	0.849	0.3	1.104	0.798	0.239	1.139	0.619	0.221	1.093	0.493	0.261	1.08	0.402	0.254	1.064	0.241	0.205	1.001	0.072	0.259	0.868	0.027	0.241	1.035	0.838	0.575	1.133	0.791	0.61	1.173	0.617	0.642	1.192	0.488	0.586	1.229	0.399	0.592	1.263	0.236	0.632	1.279	0.073	0.537
1368	6.84	1.246	0.882	0.425	1.022	0.849	0.299	1.103	0.798	0.238	1.139	0.619	0.22	1.093	0.493	0.261	1.08	0.402	0.254	1.065	0.241	0.205	1.001	0.072	0.259	0.868	0.027	0.241	1.034	0.838	0.574	1.133	0.791	0.61	1.172	0.617	0.641	1.191	0.488	0.585	1.229	0.4	0.591	1.263	0.236	0.632	1.279	0.073	0.537
1369	6.845	1.245	0.882	0.424	1.021	0.849	0.299	1.103	0.798	0.238	1.139	0.619	0.22	1.093	0.493	0.261	1.08	0.402	0.253	1.065	0.241	0.205	1.001	0.072	0.259	0.868	0.027	0.241	1.034	0.837	0.574	1.133	0.791	0.609	1.172	0.617	0.641	1.191	0.488	0.584	1.229	0.4	0.591	1.263	0.236	0.631	1.279	0.073	0.537
1370	6.85	1.244	0.882	0.423	1.02	0.848	0.298	1.102	0.798	0.237	1.138	0.618	0.22	1.093	0.493	0.261	1.081	0.402	0.253	1.065	0.24	0.205	1.001	0.072	0.259	0.868	0.027	0.241	1.034	0.837	0.573	1.132	0.791	0.609	1.172	0.617	0.64	1.19	0.488	0.584	1.228	0.399	0.591	1.263	0.236	0.631	1.279	0.073	0.537
1371	6.855	1.243	0.882	0.423	1.019	0.848	0.297	1.1	0.798	0.237	1.138	0.618	0.22	1.093	0.492	0.26	1.081	0.402	0.253	1.065	0.24	0.205	1.001	0.072	0.259	0.868	0.027	0.241	1.033	0.837	0.572	1.131	0.79	0.608	1.171	0.617	0.64	1.19	0.488	0.583	1.228	0.399	0.59	1.262	0.237	0.631	1.278	0.073	0.537
1372	6.86	1.242	0.882	0.422	1.018	0.847	0.296	1.099	0.798	0.236	1.138	0.618	0.22	1.093	0.492	0.26	1.081	0.402	0.253	1.065	0.24	0.205	1.001	0.072	0.259	0.868	0.027	0.241	1.031	0.837	0.571	1.13	0.79	0.607	1.171	0.617	0.639	1.19	0.488	0.583	1.227	0.399	0.59	1.262	0.237	0.631	1.278	0.073	0.537
1373	6.865	1.241	0.882	0.421	1.017	0.847	0.296	1.099	0.798	0.235	1.138	0.618	0.22	1.093	0.492	0.26	1.081	0.402	0.253	1.065	0.24	0.205	1.001	0.072	0.26	0.868	0.027	0.241	1.03	0.837	0.57	1.129	0.79	0.606	1.17	0.617	0.638	1.189	0.488	0.583	1.227	0.399	0.589	1.262	0.237	0.631	1.278	0.073	0.537
1374	6.87	1.24	0.882	0.421	1.016	0.847	0.295	1.098	0.798	0.235	1.138	0.618	0.22	1.094	0.492	0.26	1.082	0.401	0.253	1.065	0.24	0.205	1.001	0.072	0.26	0.868	0.027	0.241	1.03	0.836	0.57	1.129	0.79	0.606	1.169	0.617	0.638	1.189	0.488	0.582	1.226	0.399	0.589	1.262	0.237	0.631	1.278	0.073	0.537
1375	6.875	1.239	0.882	0.42	1.015	0.847	0.294	1.098	0.798	0.234	1.139	0.618	0.22	1.094	0.492	0.26	1.082	0.401	0.253	1.065	0.24	0.205	1.001	0.072	0.26	0.868	0.027	0.241	1.03	0.836	0.57	1.128	0.79	0.606	1.169	0.617	0.637	1.188	0.488	0.582	1.225	0.399	0.588	1.262	0.237	0.63	1.278	0.073	0.536
1376	6.88	1.238	0.882	0.419	1.014	0.847	0.294	1.097	0.798	0.233	1.139	0.618	0.22	1.094	0.491	0.26	1.083	0.401	0.253	1.066	0.24	0.205	1.001	0.072	0.26	0.868	0.027	0.241	1.029	0.835	0.569	1.127	0.79	0.605	1.168	0.617	0.637	1.188	0.488	0.582	1.225	0.399	0.588	1.262	0.237	0.63	1.278	0.073	0.536
1377	6.885	1.237	0.882	0.418	1.013	0.847	0.293	1.096	0.798	0.233	1.139	0.618	0.22	1.094	0.491	0.259	1.083	0.401	0.253	1.066	0.239	0.205	1.001	0.072	0.26	0.868	0.027	0.241	1.028	0.835	0.569	1.125	0.789	0.604	1.168	0.617	0.636	1.187	0.488	0.581	1.224	0.399	0.588	1.262	0.237	0.63	1.278	0.073	0.536
1378	6.89	1.236	0.882	0.417	1.012	0.847	0.293	1.095	0.798	0.232	1.139	0.618	0.22	1.094	0.491	0.259	1.083	0.4	0.253	1.066	0.239	0.205	1.001	0.072	0.26	0.868	0.027	0.241	1.026	0.835	0.568	1.125	0.789	0.603	1.167	0.617	0.636	1.185	0.487	0.58	1.224	0.399	0.588	1.261	0.237	0.63	1.278	0.073	0.536
1379	6.895	1.236	0.882	0.417	1.011	0.847	0.292	1.094	0.798	0.232	1.139	0.618	0.219	1.095	0.491	0.258	1.083	0.4	0.253	1.066	0.239	0.204	1.001	0.072	0.26	0.868	0.027	0.241	1.025	0.835	0.568	1.125	0.789	0.603	1.166	0.617	0.635	1.185	0.487	0.58	1.224	0.399	0.587	1.261	0.237	0.63	1.278	0.073	0.536
1380	6.9	1.235	0.882	0.416	1.01	0.847	0.292	1.093	0.798	0.231	1.138	0.619	0.219	1.095	0.491	0.258	1.083	0.4	0.252	1.066	0.239	0.204	1.001	0.072	0.26	0.868	0.027	0.241	1.024	0.835	0.568	1.125	0.789	0.602	1.165	0.617	0.635	1.184	0.487	0.58	1.223	0.399	0.587	1.26	0.238	0.63	1.278	0.073	0.536
1381	6.905	1.234	0.883	0.415	1.01	0.846	0.291	1.092	0.798	0.231	1.138	0.619	0.219	1.095	0.492	0.258	1.083	0.4	0.252	1.066	0.239	0.204	1.001	0.072	0.26	0.868	0.027	0.241	1.024	0.835	0.568	1.123	0.789	0.601	1.165	0.617	0.634	1.184	0.487	0.58	1.222	0.399	0.586	1.26	0.238	0.629	1.278	0.073	0.536
1382	6.91	1.233	0.883	0.415	1.01	0.846	0.291	1.091	0.798	0.23	1.138	0.619	0.218	1.095	0.492	0.257	1.083	0.4	0.252	1.065	0.239	0.204	1.001	0.072	0.26	0.868	0.027	0.241	1.023	0.835	0.567	1.122	0.788	0.6	1.164	0.617	0.633	1.183	0.487	0.579	1.222	0.399	0.586	1.259	0.238	0.629	1.278	0.073	0.536
1383	6.915	1.232	0.883	0.414	1.009	0.846	0.29	1.09	0.798	0.23	1.137	0.619	0.218	1.095	0.492	0.257	1.083	0.4	0.251	1.065	0.238	0.204	1	0.072	0.261	0.868	0.027	0.241	1.022	0.835	0.566	1.121	0.788	0.6	1.163	0.617	0.633	1.181	0.487	0.579	1.221	0.399	0.586	1.259	0.238	0.629	1.278	0.073	0.536
1384	6.92	1.231	0.882	0.413	1.007	0.846	0.289	1.089	0.798	0.229	1.136	0.619	0.217	1.094	0.491	0.257	1.082	0.4	0.251	1.065	0.238	0.204	1	0.072	0.261	0.868	0.027	0.241	1.021	0.835	0.565	1.12	0.788	0.599	1.163	0.617	0.632	1.18	0.487	0.578	1.22	0.399	0.585	1.259	0.238	0.629	1.278	0.073	0.536
1385	6.925	1.23	0.882	0.412	1.006	0.845	0.289	1.088	0.798	0.228	1.136	0.619	0.216	1.093	0.491	0.256	1.081	0.4	0.251	1.064	0.238	0.204	1	0.072	0.261	0.868	0.027	0.241	1.02	0.835	0.565	1.12	0.788	0.599	1.162	0.617	0.632	1.179	0.486	0.578	1.219	0.399	0.585	1.258	0.238	0.628	1.278	0.073	0.536
1386	6.93	1.229	0.882	0.412	1.006	0.845	0.289	1.088	0.798	0.228	1.135	0.619	0.215	1.093	0.491	0.256	1.081	0.399	0.251	1.064	0.238	0.203	1	0.072	0.261	0.868	0.027	0.241	1.02	0.835	0.564	1.118	0.788	0.598	1.161	0.617	0.631	1.178	0.486	0.577	1.218	0.399	0.585	1.257	0.238	0.628	1.278	0.073	0.536
1387	6.935	1.229	0.883	0.411	1.004	0.846	0.288	1.087	0.797	0.227	1.133	0.619	0.214	1.092	0.491	0.255	1.08	0.399	0.25	1.063	0.238	0.203	1	0.071	0.261	0.868	0.027	0.241	1.019	0.834	0.564	1.117	0.787	0.598	1.16	0.616	0.631	1.178	0.486	0.577	1.217	0.399	0.585	1.257	0.238	0.627	1.278	0.073	0.536
1388	6.94	1.228	0.883	0.411	1.004	0.845	0.288	1.086	0.797	0.227	1.132	0.62	0.214	1.091	0.491	0.255	1.08	0.399	0.25	1.063	0.238	0.203	1	0.071	0.261	0.868	0.027	0.241	1.018	0.834	0.563	1.116	0.787	0.597	1.159	0.616	0.63	1.177	0.486	0.576	1.216	0.398	0.584	1.256	0.238	0.627	1.278	0.073	0.536
1389	6.945	1.227	0.883	0.411	1.004	0.845	0.288	1.085	0.797	0.226	1.131	0.62	0.213	1.09	0.491	0.254	1.079	0.399	0.249	1.062	0.238	0.203	1	0.071	0.261	0.868	0.027	0.241	1.017	0.834	0.563	1.116	0.787	0.597	1.158	0.616	0.63	1.176	0.486	0.576	1.215	0.398	0.584	1.255	0.238	0.627	1.277	0.073	0.536
1390	6.95	1.226	0.883	0.41	1.003	0.845	0.288	1.084	0.798	0.226	1.129	0.62	0.212	1.089	0.491	0.254	1.078	0.399	0.249	1.062	0.238	0.203	1	0.071	0.261	0.868	0.026	0.241	1.016	0.834	0.562	1.115	0.787	0.596	1.157	0.615	0.629	1.174	0.485	0.575	1.214	0.398	0.583	1.255	0.238	0.627	1.277	0.073	0.536
1391	6.955	1.225	0.883	0.41	1.003	0.845	0.288	1.083	0.798	0.226	1.127	0.62	0.211	1.088	0.491	0.253	1.078	0.4	0.249	1.061	0.238	0.202	1	0.071	0.261	0.868	0.026	0.241	1.016	0.834	0.562	1.114	0.787	0.596	1.156	0.615	0.629	1.173	0.485	0.574	1.214	0.398	0.583	1.255	0.238	0.627	1.277	0.074	0.536
1392	6.96	1.224	0.882	0.41	1.002	0.845	0.287	1.082	0.798	0.225	1.126	0.62	0.21	1.087	0.491	0.253	1.077	0.4	0.249	1.06	0.238	0.202	1	0.071	0.261	0.868	0.026	0.241	1.015	0.834	0.561	1.113	0.787	0.595	1.154	0.615	0.628	1.173	0.485	0.574	1.212	0.398	0.583	1.254	0.238	0.627	1.277	0.074	0.536
1393	6.965	1.223	0.882	0.409	1.002	0.845	0.286	1.081	0.798	0.225	1.124	0.62	0.209	1.086	0.491	0.252	1.077	0.4	0.248	1.06	0.238	0.202	1	0.071	0.261	0.868	0.026	0.241	1.014	0.834	0.561	1.112	0.786	0.594	1.153	0.615	0.628	1.172	0.485	0.574	1.212	0.398	0.582	1.254	0.238	0.627	1.277	0.074	0.536
1394	6.97	1.222	0.882	0.409	1.001	0.845	0.285	1.08	0.798	0.224	1.123	0.62	0.209	1.086	0.491	0.252	1.076	0.4	0.248	1.059	0.238	0.202	1	0.071	0.261	0.868	0.026	0.241	1.012	0.834	0.56	1.111	0.787	0.594	1.153	0.615	0.628	1.171	0.485	0.574	1.211	0.397	0.582	1.253	0.239	0.627	1.277	0.074	0.536
1395	6.975	1.221	0.883	0.408	1	0.845	0.285	1.079	0.799	0.224	1.122	0.62	0.208	1.085	0.492	0.251	1.075	0.4	0.248	1.059	0.238	0.202	1	0.071	0.261	0.868	0.026	0.241	1.011	0.834	0.559	1.111	0.787	0.593	1.151	0.615	0.627	1.17	0.485	0.573	1.211	0.398	0.582	1.253	0.239	0.626	1.277	0.074	0.536
1396	6.98	1.22	0.883	0.408	1	0.845	0.284	1.078	0.799	0.223	1.121	0.62	0.208	1.084	0.492	0.251	1.075	0.4	0.247	1.058	0.238	0.202	1	0.071	0.261	0.868	0.026	0.241	1.01	0.834	0.558	1.11	0.786	0.593	1.151	0.615	0.627	1.169	0.485	0.573	1.209	0.398	0.581	1.253	0.239	0.626	1.276	0.074	0.535
1397	6.985	1.22	0.883	0.408	0.999	0.845	0.284	1.077	0.799	0.223	1.119	0.62	0.207	1.084	0.492	0.251	1.075	0.399	0.247	1.058	0.238	0.202	1	0.071	0.261	0.868	0.026	0.241	1.01	0.833	0.558	1.109	0.786	0.592	1.15	0.615	0.627	1.168	0.485	0.572	1.209	0.398	0.581	1.252	0.239	0.626	1.276	0.074	0.535
1398	6.99	1.219	0.883	0.407	0.997	0.845	0.283	1.076	0.799	0.223	1.118	0.62	0.207	1.083	0.492	0.251	1.074	0.4	0.247	1.058	0.238	0.202	0.999	0.071	0.261	0.868	0.026	0.241	1.009	0.833	0.558	1.108	0.786	0.592	1.149	0.614	0.626	1.168	0.485	0.572	1.208	0.398	0.58	1.252	0.239	0.626	1.276	0.075	0.535
1399	6.995	1.218	0.883	0.407	0.996	0.845	0.283	1.075	0.8	0.222	1.117	0.62	0.206	1.082	0.492	0.251	1.074	0.4	0.246	1.057	0.238	0.201	0.999	0.071	0.261	0.868	0.026	0.241	1.007	0.833	0.557	1.106	0.786	0.591	1.148	0.615	0.625	1.167	0.485	0.571	1.208	0.398	0.58	1.252	0.24	0.626	1.276	0.075	0.535
1400	7	1.217	0.883	0.407	0.995	0.845	0.282	1.074	0.8	0.221	1.116	0.62	0.206	1.081	0.492	0.25	1.073	0.4	0.246	1.057	0.238	0.201	0.999	0.071	0.261	0.868	0.026	0.241	1.006	0.833	0.556	1.106	0.786	0.591	1.147	0.615	0.625	1.167	0.485	0.571	1.208	0.398	0.58	1.252	0.24	0.625	1.276	0.075	0.535
1401	7.005	1.216	0.883	0.407	0.994	0.845	0.281	1.073	0.799	0.221	1.115	0.62	0.206	1.081	0.492	0.25	1.073	0.4	0.246	1.057	0.238	0.201	0.999	0.071	0.261	0.868	0.026	0.241	1.006	0.833	0.556	1.105	0.786	0.591	1.147	0.615	0.625	1.167	0.485	0.571	1.208	0.398	0.58	1.252	0.24	0.625	1.276	0.075	0.535
1402	7.01	1.215	0.883	0.407	0.992	0.846	0.28	1.072	0.799	0.221	1.114	0.62	0.205	1.08	0.492	0.25	1.072	0.4	0.246	1.057	0.238	0.201	0.999	0.071	0.261	0.868	0.026	0.241	1.005	0.833	0.556	1.104	0.786	0.591	1.146	0.615	0.624	1.167	0.485	0.571	1.208	0.399	0.58	1.252	0.24	0.625	1.276	0.075	0.535
1403	7.015	1.214	0.883	0.406	0.99	0.846	0.279	1.071	0.799	0.22	1.114	0.62	0.205	1.08	0.492	0.25	1.072	0.4	0.246	1.056	0.238	0.201	0.999	0.071	0.261	0.868	0.026	0.241	1.004	0.833	0.555	1.103	0.786	0.59	1.146	0.615	0.624	1.166	0.485	0.571	1.207	0.399	0.579	1.252	0.24	0.625	1.276	0.075	0.535
1404	7.02	1.213	0.883	0.406	0.99	0.846	0.278	1.071	0.799	0.22	1.113	0.62	0.205	1.079	0.492	0.25	1.072	0.4	0.245	1.056	0.238	0.201	0.999	0.071	0.262	0.868	0.026	0.241	1.002	0.833	0.554	1.102	0.785	0.589	1.145	0.615	0.624	1.166	0.486	0.571	1.207	0.399	0.579	1.252	0.241	0.625	1.276	0.075	0.535
1405	7.025	1.212	0.883	0.406	0.988	0.846	0.278	1.07	0.8	0.219	1.112	0.62	0.204	1.079	0.492	0.249	1.072	0.4	0.245	1.056	0.237	0.201	0.999	0.071	0.262	0.868	0.026	0.241	1.001	0.833	0.553	1.101	0.785	0.589	1.145	0.615	0.623	1.166	0.486	0.57	1.207	0.399	0.579	1.252	0.241	0.624	1.276	0.075	0.535
1406	7.03	1.211	0.883	0.405	0.987	0.846	0.277	1.069	0.8	0.219	1.112	0.62	0.204	1.078	0.492	0.249	1.071	0.4	0.245	1.055	0.237	0.201	0.999	0.071	0.262	0.868	0.026	0.241	1.001	0.833	0.553	1.1	0.785	0.588	1.145	0.615	0.623	1.166	0.486	0.57	1.207	0.399	0.579	1.252	0.242	0.624	1.276	0.075	0.535
1407	7.035	1.21	0.883	0.405	0.987	0.846	0.277	1.068	0.8	0.218	1.112	0.62	0.204	1.077	0.492	0.249	1.07	0.4	0.245	1.055	0.237	0.201	0.999	0.072	0.262	0.868	0.026	0.242	1.001	0.832	0.552	1.099	0.786	0.588	1.145	0.616	0.622	1.165	0.486	0.57	1.207	0.4	0.579	1.252	0.242	0.624	1.276	0.076	0.535
1408	7.04	1.209	0.884	0.404	0.987	0.846	0.276	1.067	0.8	0.218	1.111	0.62	0.204	1.077	0.492	0.249	1.07	0.4	0.245	1.055	0.237	0.201	0.998	0.072	0.262	0.868	0.026	0.242	1	0.832	0.552	1.099	0.786	0.588	1.145	0.616	0.622	1.165	0.486	0.569	1.207	0.4	0.578	1.252	0.242	0.624	1.277	0.076	0.534
1409	7.045	1.208	0.884	0.404	0.986	0.846	0.277	1.066	0.8	0.217	1.111	0.62	0.204	1.077	0.492	0.249	1.069	0.4	0.244	1.054	0.237	0.201	0.998	0.072	0.262	0.868	0.026	0.242	0.999	0.832	0.551	1.099	0.786	0.588	1.144	0.616	0.621	1.165	0.487	0.569	1.206	0.4	0.578	1.252	0.242	0.624	1.276	0.076	0.534
1410	7.05	1.207	0.884	0.404	0.985	0.846	0.276	1.066	0.799	0.217	1.111	0.62	0.204	1.076	0.492	0.248	1.068	0.4	0.244	1.054	0.237	0.201	0.998	0.072	0.262	0.868	0.026	0.242	0.997	0.832	0.551	1.098	0.786	0.588	1.144	0.617	0.62	1.164	0.487	0.569	1.206	0.4	0.578	1.252	0.242	0.623	1.276	0.076	0.534
1411	7.055	1.206	0.884	0.403	0.985	0.846	0.276	1.065	0.8	0.217	1.11	0.62	0.204	1.076	0.492	0.248	1.068	0.4	0.244	1.053	0.237	0.201	0.998	0.072	0.262	0.868	0.026	0.242	0.996	0.832	0.55	1.098	0.786	0.587	1.144	0.617	0.62	1.164	0.487	0.569	1.206	0.4	0.578	1.252	0.242	0.623	1.276	0.076	0.534
1412	7.06	1.205	0.884	0.403	0.984	0.846	0.276	1.064	0.8	0.217	1.11	0.62	0.203	1.075	0.492	0.248	1.068	0.4	0.244	1.053	0.237	0.201	0.998	0.072	0.262	0.867	0.026	0.242	0.996	0.832	0.55	1.097	0.786	0.586	1.144	0.617	0.62	1.164	0.487	0.568	1.205	0.401	0.577	1.252	0.243	0.623	1.276	0.076	0.534
1413	7.065	1.204	0.884	0.403	0.984	0.846	0.276	1.063	0.8	0.216	1.109	0.621	0.203	1.074	0.492	0.248	1.067	0.4	0.244	1.053	0.237	0.201	0.998	0.072	0.262	0.867	0.026	0.242	0.996	0.832	0.55	1.096	0.786	0.586	1.143	0.617	0.62	1.163	0.487	0.568	1.205	0.401	0.577	1.252	0.243	0.623	1.276	0.077	0.534
1414	7.07	1.204	0.884	0.402	0.983	0.846	0.275	1.062	0.8	0.216	1.109	0.621	0.203	1.074	0.492	0.247	1.067	0.4	0.244	1.052	0.237	0.201	0.998	0.072	0.262	0.867	0.026	0.242	0.996	0.832	0.55	1.095	0.786	0.585	1.143	0.617	0.62	1.163	0.487	0.568	1.205	0.401	0.577	1.251	0.243	0.623	1.276	0.077	0.534
1415	7.075	1.203	0.884	0.402	0.982	0.845	0.275	1.061	0.8	0.216	1.108	0.621	0.203	1.073	0.492	0.247	1.066	0.4	0.243	1.052	0.237	0.2	0.997	0.072	0.262	0.867	0.026	0.242	0.996	0.832	0.549	1.095	0.786	0.585	1.143	0.617	0.619	1.162	0.487	0.568	1.205	0.401	0.577	1.251	0.243	0.623	1.276	0.077	0.534
1416	7.08	1.202	0.885	0.401	0.982	0.845	0.274	1.06	0.8	0.215	1.107	0.621	0.203	1.072	0.492	0.246	1.066	0.4	0.243	1.052	0.237	0.2	0.997	0.072	0.263	0.867	0.026	0.242	0.995	0.832	0.549	1.094	0.787	0.585	1.143	0.618	0.619	1.161	0.487	0.568	1.205	0.401	0.577	1.251	0.244	0.623	1.276	0.077	0.533
1417	7.085	1.202	0.885	0.401	0.981	0.845	0.274	1.06	0.8	0.215	1.106	0.621	0.203	1.072	0.492	0.246	1.065	0.4	0.243	1.051	0.237	0.2	0.997	0.072	0.263	0.867	0.026	0.242	0.994	0.832	0.549	1.094	0.787	0.584	1.142	0.618	0.618	1.161	0.487	0.568	1.204	0.401	0.576	1.251	0.244	0.622	1.276	0.077	0.533
1418	7.09	1.201	0.885	0.4	0.98	0.845	0.274	1.059	0.8	0.215	1.105	0.621	0.202	1.071	0.492	0.246	1.065	0.4	0.243	1.051	0.237	0.2	0.997	0.072	0.263	0.867	0.026	0.242	0.993	0.832	0.548	1.094	0.787	0.584	1.142	0.618	0.618	1.16	0.487	0.568	1.204	0.401	0.576	1.251	0.244	0.622	1.276	0.078	0.533
1419	7.095	1.2	0.885	0.4	0.979	0.845	0.274	1.059	0.8	0.215	1.105	0.621	0.202	1.071	0.492	0.246	1.064	0.4	0.243	1.05	0.237	0.2	0.997	0.072	0.263	0.867	0.026	0.242	0.992	0.833	0.548	1.094	0.787	0.583	1.141	0.618	0.618	1.16	0.487	0.567	1.203	0.402	0.576	1.251	0.245	0.622	1.275	0.078	0.533
1420	7.1	1.2	0.885	0.4	0.978	0.845	0.273	1.058	0.8	0.214	1.104	0.621	0.201	1.07	0.492	0.246	1.064	0.4	0.243	1.05	0.237	0.2	0.997	0.072	0.263	0.867	0.026	0.242	0.99	0.833	0.548	1.093	0.787	0.583	1.141	0.619	0.618	1.16	0.487	0.567	1.203	0.402	0.576	1.251	0.245	0.622	1.275	0.078	0.533
1421	7.105	1.199	0.885	0.399	0.978	0.845	0.273	1.056	0.8	0.214	1.103	0.621	0.201	1.069	0.492	0.246	1.063	0.401	0.243	1.05	0.237	0.2	0.997	0.072	0.263	0.867	0.026	0.242	0.989	0.833	0.548	1.093	0.787	0.582	1.141	0.619	0.617	1.16	0.487	0.567	1.203	0.402	0.576	1.251	0.246	0.622	1.275	0.078	0.533
1422	7.11	1.198	0.886	0.399	0.977	0.845	0.273	1.055	0.8	0.213	1.102	0.621	0.201	1.069	0.493	0.246	1.062	0.401	0.243	1.049	0.237	0.2	0.997	0.072	0.263	0.867	0.026	0.242	0.989	0.833	0.548	1.092	0.787	0.582	1.14	0.619	0.617	1.16	0.488	0.567	1.202	0.402	0.576	1.251	0.246	0.622	1.275	0.079	0.533
1423	7.115	1.198	0.886	0.398	0.976	0.845	0.273	1.054	0.8	0.213	1.102	0.621	0.2	1.068	0.493	0.245	1.062	0.401	0.242	1.049	0.237	0.2	0.997	0.072	0.263	0.867	0.026	0.242	0.988	0.833	0.547	1.092	0.787	0.582	1.139	0.619	0.617	1.159	0.488	0.567	1.202	0.403	0.576	1.251	0.246	0.622	1.275	0.079	0.534
1424	7.12	1.197	0.886	0.398	0.975	0.845	0.273	1.053	0.8	0.213	1.101	0.621	0.2	1.068	0.493	0.245	1.062	0.401	0.242	1.049	0.237	0.2	0.997	0.072	0.263	0.867	0.026	0.242	0.988	0.833	0.547	1.091	0.788	0.581	1.139	0.619	0.617	1.158	0.488	0.567	1.201	0.403	0.576	1.25	0.246	0.622	1.275	0.079	0.534
1425	7.125	1.196	0.886	0.397	0.975	0.845	0.273	1.053	0.8	0.213	1.1	0.621	0.2	1.068	0.493	0.245	1.061	0.401	0.242	1.049	0.237	0.2	0.997	0.072	0.263	0.867	0.026	0.242	0.988	0.833	0.547	1.09	0.788	0.581	1.138	0.619	0.616	1.157	0.488	0.567	1.201	0.403	0.575	1.25	0.247	0.622	1.275	0.079	0.534
1426	7.13	1.195	0.886	0.397	0.974	0.845	0.272	1.052	0.8	0.212	1.099	0.621	0.199	1.067	0.493	0.245	1.061	0.401	0.242	1.048	0.237	0.199	0.997	0.072	0.263	0.867	0.027	0.242	0.988	0.833	0.547	1.09	0.788	0.581	1.138	0.62	0.616	1.157	0.489	0.567	1.2	0.403	0.575	1.25	0.247	0.622	1.275	0.08	0.534
1427	7.135	1.195	0.886	0.396	0.973	0.845	0.272	1.051	0.8	0.212	1.098	0.621	0.199	1.066	0.493	0.245	1.06	0.401	0.242	1.048	0.237	0.199	0.997	0.072	0.263	0.867	0.027	0.242	0.988	0.833	0.547	1.09	0.788	0.581	1.137	0.62	0.616	1.157	0.489	0.567	1.2	0.404	0.575	1.25	0.247	0.622	1.275	0.08	0.534
1428	7.14	1.194	0.886	0.396	0.972	0.846	0.272	1.05	0.8	0.212	1.097	0.621	0.199	1.066	0.493	0.245	1.059	0.401	0.242	1.048	0.237	0.199	0.997	0.072	0.263	0.867	0.027	0.242	0.987	0.833	0.547	1.089	0.789	0.581	1.137	0.62	0.616	1.156	0.489	0.567	1.199	0.404	0.575	1.25	0.248	0.621	1.275	0.08	0.534
1429	7.145	1.193	0.886	0.396	0.971	0.846	0.272	1.049	0.8	0.212	1.096	0.621	0.198	1.065	0.493	0.244	1.059	0.401	0.242	1.047	0.237	0.199	0.997	0.072	0.263	0.867	0.027	0.242	0.987	0.833	0.546	1.089	0.789	0.581	1.136	0.62	0.615	1.156	0.489	0.567	1.199	0.404	0.575	1.249	0.248	0.621	1.275	0.08	0.534
1430	7.15	1.193	0.887	0.395	0.97	0.846	0.272	1.048	0.8	0.211	1.095	0.621	0.198	1.064	0.493	0.244	1.059	0.401	0.242	1.047	0.237	0.199	0.997	0.072	0.263	0.867	0.027	0.242	0.985	0.834	0.546	1.088	0.789	0.581	1.136	0.621	0.615	1.155	0.49	0.566	1.199	0.404	0.575	1.249	0.248	0.621	1.274	0.081	0.534
1431	7.155	1.192	0.887	0.395	0.97	0.846	0.272	1.047	0.8	0.211	1.094	0.621	0.197	1.064	0.493	0.244	1.058	0.401	0.242	1.047	0.237	0.199	0.997	0.072	0.263	0.867	0.027	0.242	0.983	0.835	0.546	1.088	0.789	0.58	1.136	0.621	0.615	1.155	0.49	0.566	1.198	0.404	0.575	1.249	0.249	0.621	1.274	0.081	0.534
1432	7.16	1.191	0.887	0.395	0.969	0.846	0.272	1.047	0.8	0.211	1.094	0.621	0.197	1.063	0.493	0.244	1.058	0.401	0.241	1.047	0.238	0.199	0.997	0.072	0.263	0.867	0.027	0.242	0.982	0.835	0.546	1.087	0.789	0.58	1.135	0.621	0.615	1.154	0.49	0.566	1.198	0.405	0.575	1.249	0.249	0.621	1.274	0.081	0.534
1433	7.165	1.19	0.887	0.394	0.968	0.846	0.271	1.046	0.8	0.211	1.093	0.621	0.197	1.063	0.493	0.244	1.058	0.401	0.241	1.046	0.238	0.199	0.997	0.072	0.263	0.867	0.027	0.242	0.981	0.836	0.546	1.086	0.789	0.579	1.135	0.621	0.615	1.154	0.49	0.566	1.197	0.405	0.575	1.249	0.249	0.621	1.273	0.082	0.534
1434	7.17	1.19	0.888	0.394	0.967	0.846	0.271	1.045	0.8	0.21	1.092	0.621	0.196	1.062	0.493	0.244	1.057	0.401	0.241	1.046	0.238	0.199	0.997	0.072	0.263	0.867	0.027	0.242	0.981	0.836	0.545	1.085	0.789	0.579	1.134	0.622	0.614	1.153	0.491	0.566	1.197	0.405	0.575	1.249	0.25	0.621	1.273	0.082	0.534
1435	7.175	1.189	0.888	0.393	0.967	0.846	0.271	1.044	0.801	0.21	1.091	0.622	0.196	1.062	0.493	0.244	1.056	0.401	0.241	1.046	0.238	0.199	0.997	0.072	0.263	0.867	0.027	0.242	0.98	0.836	0.545	1.085	0.789	0.578	1.134	0.622	0.614	1.153	0.491	0.566	1.197	0.405	0.575	1.249	0.25	0.621	1.273	0.082	0.534
1436	7.18	1.188	0.888	0.393	0.966	0.846	0.27	1.043	0.8	0.21	1.091	0.622	0.195	1.061	0.493	0.243	1.056	0.401	0.241	1.046	0.238	0.199	0.997	0.072	0.263	0.867	0.027	0.242	0.98	0.836	0.545	1.083	0.789	0.578	1.133	0.622	0.614	1.153	0.491	0.566	1.197	0.406	0.575	1.249	0.251	0.621	1.273	0.083	0.534
1437	7.185	1.187	0.888	0.393	0.965	0.846	0.27	1.042	0.8	0.21	1.09	0.622	0.195	1.061	0.493	0.243	1.055	0.401	0.241	1.046	0.238	0.199	0.997	0.072	0.263	0.867	0.027	0.242	0.98	0.836	0.545	1.083	0.789	0.578	1.133	0.623	0.614	1.152	0.491	0.565	1.196	0.406	0.574	1.249	0.251	0.621	1.273	0.083	0.534
1438	7.19	1.187	0.889	0.392	0.965	0.846	0.269	1.041	0.8	0.209	1.089	0.622	0.195	1.06	0.493	0.243	1.055	0.401	0.241	1.045	0.238	0.199	0.997	0.072	0.263	0.867	0.027	0.242	0.979	0.836	0.544	1.082	0.79	0.578	1.132	0.623	0.613	1.152	0.492	0.565	1.196	0.406	0.574	1.249	0.252	0.621	1.273	0.083	0.534
1439	7.195	1.186	0.889	0.392	0.964	0.846	0.269	1.041	0.8	0.209	1.088	0.622	0.194	1.06	0.493	0.243	1.055	0.401	0.241	1.045	0.238	0.199	0.997	0.072	0.263	0.867	0.027	0.242	0.978	0.836	0.544	1.082	0.79	0.577	1.132	0.623	0.613	1.151	0.492	0.565	1.196	0.407	0.574	1.249	0.252	0.621	1.273	0.083	0.534
1440	7.2	1.186	0.889	0.391	0.964	0.846	0.269	1.04	0.8	0.208	1.088	0.622	0.194	1.059	0.493	0.243	1.054	0.401	0.24	1.045	0.238	0.199	0.997	0.072	0.263	0.867	0.027	0.242	0.978	0.836	0.543	1.081	0.791	0.577	1.132	0.624	0.613	1.151	0.492	0.565	1.195	0.407	0.574	1.248	0.253	0.621	1.273	0.084	0.535
1441	7.205	1.185	0.889	0.391	0.963	0.846	0.268	1.039	0.8	0.208	1.086	0.622	0.194	1.059	0.493	0.243	1.054	0.401	0.24	1.044	0.238	0.199	0.997	0.072	0.263	0.867	0.027	0.242	0.977	0.837	0.543	1.081	0.791	0.577	1.131	0.624	0.612	1.151	0.492	0.565	1.195	0.407	0.574	1.248	0.253	0.621	1.273	0.084	0.535
1442	7.21	1.184	0.89	0.391	0.962	0.846	0.268	1.038	0.8	0.208	1.085	0.621	0.193	1.058	0.493	0.242	1.053	0.401	0.24	1.044	0.238	0.199	0.996	0.072	0.263	0.867	0.027	0.242	0.976	0.837	0.542	1.08	0.791	0.577	1.131	0.624	0.612	1.15	0.492	0.565	1.195	0.408	0.573	1.249	0.254	0.621	1.273	0.084	0.534
1443	7.215	1.183	0.89	0.391	0.961	0.846	0.268	1.037	0.8	0.207	1.084	0.621	0.193	1.058	0.493	0.242	1.053	0.401	0.24	1.044	0.238	0.199	0.996	0.072	0.263	0.867	0.027	0.242	0.976	0.837	0.542	1.08	0.792	0.577	1.13	0.625	0.612	1.15	0.492	0.565	1.195	0.408	0.573	1.249	0.254	0.621	1.273	0.084	0.534
1444	7.22	1.183	0.89	0.391	0.96	0.846	0.267	1.037	0.8	0.207	1.084	0.621	0.193	1.057	0.493	0.242	1.052	0.401	0.24	1.043	0.238	0.199	0.996	0.072	0.263	0.867	0.027	0.242	0.975	0.837	0.541	1.079	0.792	0.576	1.13	0.625	0.612	1.15	0.493	0.565	1.195	0.408	0.573	1.249	0.254	0.621	1.272	0.085	0.534
1445	7.225	1.182	0.89	0.39	0.96	0.846	0.267	1.036	0.8	0.207	1.083	0.621	0.193	1.057	0.493	0.241	1.052	0.401	0.239	1.043	0.238	0.199	0.996	0.072	0.263	0.867	0.027	0.242	0.975	0.837	0.541	1.078	0.792	0.576	1.13	0.625	0.612	1.149	0.493	0.565	1.194	0.409	0.573	1.249	0.255	0.621	1.272	0.085	0.534
1446	7.23	1.181	0.891	0.39	0.96	0.845	0.267	1.036	0.8	0.207	1.083	0.621	0.193	1.056	0.493	0.241	1.052	0.401	0.239	1.043	0.238	0.199	0.996	0.072	0.263	0.867	0.027	0.242	0.975	0.837	0.541	1.078	0.792	0.576	1.13	0.625	0.612	1.149	0.493	0.565	1.194	0.409	0.573	1.249	0.255	0.621	1.272	0.086	0.534
1447	7.235	1.18	0.891	0.39	0.96	0.845	0.266	1.035	0.8	0.206	1.083	0.621	0.193	1.056	0.494	0.241	1.052	0.401	0.239	1.042	0.238	0.198	0.996	0.072	0.263	0.867	0.027	0.242	0.974	0.837	0.54	1.078	0.792	0.575	1.129	0.626	0.611	1.149	0.493	0.564	1.194	0.409	0.573	1.249	0.255	0.621	1.272	0.086	0.534
1448	7.24	1.18	0.891	0.389	0.959	0.845	0.266	1.034	0.8	0.206	1.082	0.621	0.192	1.055	0.494	0.241	1.051	0.401	0.239	1.042	0.238	0.198	0.996	0.072	0.263	0.867	0.027	0.242	0.973	0.837	0.54	1.077	0.793	0.574	1.129	0.626	0.611	1.148	0.493	0.563	1.194	0.41	0.573	1.248	0.256	0.621	1.271	0.086	0.534
1449	7.245	1.179	0.891	0.389	0.958	0.846	0.265	1.034	0.8	0.206	1.081	0.621	0.192	1.055	0.494	0.24	1.051	0.401	0.239	1.042	0.237	0.198	0.996	0.072	0.263	0.867	0.027	0.242	0.973	0.837	0.54	1.076	0.793	0.574	1.129	0.626	0.611	1.148	0.493	0.562	1.194	0.41	0.572	1.248	0.256	0.62	1.271	0.086	0.534
1450	7.25	1.178	0.891	0.388	0.957	0.846	0.265	1.034	0.8	0.206	1.081	0.621	0.191	1.055	0.494	0.24	1.051	0.402	0.239	1.042	0.237	0.198	0.996	0.072	0.263	0.867	0.027	0.242	0.972	0.837	0.539	1.076	0.793	0.574	1.128	0.627	0.611	1.148	0.494	0.562	1.194	0.41	0.572	1.248	0.256	0.62	1.271	0.086	0.534
1451	7.255	1.178	0.892	0.388	0.957	0.846	0.265	1.033	0.8	0.205	1.081	0.622	0.192	1.055	0.494	0.24	1.051	0.402	0.238	1.042	0.237	0.198	0.996	0.072	0.263	0.867	0.027	0.242	0.971	0.837	0.539	1.075	0.793	0.574	1.128	0.627	0.61	1.148	0.494	0.562	1.194	0.41	0.572	1.248	0.257	0.62	1.271	0.086	0.534
1452	7.26	1.177	0.892	0.388	0.956	0.846	0.264	1.032	0.8	0.205	1.081	0.622	0.191	1.054	0.494	0.24	1.051	0.402	0.238	1.041	0.237	0.198	0.996	0.072	0.263	0.867	0.027	0.242	0.971	0.837	0.538	1.075	0.794	0.574	1.128	0.627	0.61	1.148	0.494	0.562	1.193	0.411	0.571	1.248	0.257	0.62	1.271	0.086	0.534
1453	7.265	1.176	0.892	0.388	0.955	0.845	0.264	1.032	0.8	0.205	1.08	0.622	0.191	1.054	0.494	0.24	1.05	0.402	0.238	1.041	0.237	0.198	0.996	0.072	0.263	0.867	0.027	0.242	0.97	0.837	0.538	1.075	0.794	0.574	1.128	0.627	0.61	1.148	0.495	0.561	1.193	0.411	0.571	1.248	0.257	0.62	1.271	0.087	0.534
[truncated: 2,124 more rows]
[truncated: 3 more columns]
