# Supplementary material for: Associations between lower-limb muscle activation and knee flexion in post-stroke individuals: A study on the stance-to-swing phases of gait
Source: PLoS One. 2017 Sep 8;12(9):e0183865. doi: 10.1371/journal.pone.0183865 (PMC5590852; doi:10.1371/journal.pone.0183865)
Supplement: S1 Dataset — (ZIP) [file pone.0183865.s001.zip › S1_Dataset/Patient group/3/3/emg.csv]

Frame	Time	EMG Signal 1	EMG Signal 2	EMG Signal 3	EMG Signal 4	EMG Signal 5	EMG Signal 6	EMG Signal 7	EMG Signal 8
0	0	62.167	53.422	49.739	33.363	29.606	50.678	39.419	49.042
1	0.001	57.417	45.924	45.815	40.215	14.587	47.981	34.24	44.039
2	0.002	52.865	48.5	48.853	39.916	58.985	45.281	31.963	33.808
3	0.003	52.384	45.662	55.572	42.333	39.311	35.606	34.33	34.423
4	0.004	46.491	45.156	50.086	36.809	10.17	30.775	30.125	25.558
5	0.005	46.223	37.117	38.399	38.438	13.754	20.138	30.77	17.286
6	0.006	44.229	37.213	32.75	37.577	-1.225	19.566	30.261	17.346
7	0.007	36.06	36.949	22.484	36.72	9.745	16.872	25.892	17.233
8	0.008	41.071	39.419	27.91	28.905	-10.45	26.004	23.085	23.33
9	0.009	31.98	33.204	25.04	14.923	11.903	28.578	26.296	31.575
10	0.01	32.208	36.883	23.935	7.94	26.115	25.742	21.206	38.683
11	0.011	29.176	29.175	26.151	17.238	27.378	22.941	16.331	38.069
12	0.012	30.431	30.6	22.395	19.801	28.468	26.567	20.186	33.223
13	0.013	28.826	26.639	21.185	14.452	38.617	24.066	13.808	22.604
14	0.014	26.109	27.563	15.365	13.962	35.106	23.343	16.944	17.434
15	0.015	29.826	22.134	19.445	13.307	39.562	19.535	16.047	21.009
16	0.016	23.715	22.562	18.528	10.748	15.39	10.155	14.985	22.289
17	0.017	19.788	19.544	16.299	13.434	23.431	9.728	10.28	14.709
18	0.018	17.266	15.035	12.758	14.233	-14.717	-2.476	12.955	15.483
19	0.019	17.125	15.991	18.944	7.912	-0.763	-13.88	11.216	14.555
20	0.02	13.94	13.512	12.205	9.764	30.043	-6.303	3.509	11.141
21	0.021	11.78	10.507	7.837	10.104	-16.937	3.233	8.223	4.29
22	0.022	8.907	5.23	7.193	10.104	-12.009	23.662	1.367	6.38
23	0.023	6.861	8.129	6.605	12.09	-7.657	19.367	5.001	1.741
24	0.024	5.644	3.737	0.455	9.669	-3.683	20.901	1.897	5.843
25	0.025	-0.74	4.815	1.128	11.165	27.248	27.296	2.513	6.504
26	0.026	1.274	-1.976	1.652	11.163	22.236	37.803	3.937	7.204
27	0.027	-3.433	-3.872	1.84	5.217	17.626	21.865	1.542	0.612
28	0.028	-4.211	-0.485	-4.707	7.629	-14.215	18.96	7.125	0.086
29	0.029	-6.865	-2.272	-0.951	4.682	5.665	9.343	3.243	2.351
30	0.03	-9.455	-3.801	-3.915	6.613	1.2	-15.318	4.828	1.94
31	0.031	-7.722	-2.566	-4.318	6.069	24.25	-67.621	1.605	2.318
32	0.032	-5.151	-6.492	-3.9	-0.238	-4.685	-75.764	4.235	0.996
33	0.033	-6.58	-3.012	-4.399	-4.573	-16.529	-56.576	-6.641	-4.721
34	0.034	-7.173	-7.987	-7.36	-4.796	-0.128	-75.46	-3.148	-8.839
35	0.035	-5.382	-10.198	-5.434	-8.467	-22.544	-81.532	-7.534	-10.189
36	0.036	-5.071	-8.675	-2.678	-7.827	-31.391	-26.591	-7.043	-9.572
37	0.037	-3.732	-12.323	-7.429	-10.829	-39.488	39.621	-10.766	-11.603
38	0.038	-8.911	-12.624	-6.715	-7.397	-9.619	48.008	-8.444	-11.854
39	0.039	-3.585	-12.093	-1.88	-12.831	-30.824	23.143	-11.5	-14.395
40	0.04	-8.266	-11.888	-4.328	-12.795	-20.052	44.757	-11.224	-16.155
41	0.041	-6.889	-7.957	-6.753	-7.882	-10.394	50.925	-5.101	-15.934
42	0.042	-14.747	-11.719	-10.104	-8.922	4.939	44.548	-13.451	-15.656
43	0.043	-10.356	-6.719	-10.12	-7.407	18.832	16.531	-10.736	-11.811
44	0.044	-11.533	-10.576	-13.775	-8.366	-19.909	1.132	-6.24	-11.588
45	0.045	-17.498	-8.966	-20.682	-6.188	-14.741	-3.591	-9.062	-9.377
46	0.046	-18.38	-9.826	-19.996	-7.843	-9.925	8.546	-8.556	-11.002
47	0.047	-15.347	-8.708	-22.773	-10.239	-5.67	-2.897	-10.726	-4.717
48	0.048	-17.303	-10.258	-18.934	-16.461	-1.759	-13.151	-6.289	-11.749
49	0.049	-18.826	-10.798	-19.71	-20.913	32.159	-22.601	-11.879	-5.99
50	0.05	-16.641	-7.237	-15.22	-29.974	0.122	-31.049	-12.598	-8.439
51	0.051	-15.468	-13.611	-7.523	-31.179	-3.974	-23.507	-10.703	-6.472
52	0.052	-14.305	-11.089	-6.597	-28.113	7.215	-11.895	-7.846	-9.723
53	0.053	-10.819	-11.858	8.067	-13.451	-5.357	-10.55	-9.242	-6.795
54	0.054	-10.425	-13.788	18.675	1.405	-15.458	-4.184	-11.606	-10.353
55	0.055	-9.646	-5.454	-6.527	-12.211	-18.569	1.597	-9.514	-9.105
56	0.056	-7.704	-14.162	-16.651	-3.571	-21.312	3.321	-7.609	-13.281
57	0.057	-7.302	-15.317	-13.611	1.007	-3.556	-4.645	-7.246	-13.776
58	0.058	-7.095	-14.347	-16.379	-6.217	26.823	-8.924	-9.785	-12.887
59	0.059	-9.007	-11.433	-13.917	-15.17	39.17	-2.541	-10.581	-14.306
60	0.06	-8.22	-12.201	-17.643	-14.63	27.955	-13.383	-10.404	-9.476
61	0.061	-4.524	-16.256	-15.373	-22.987	17.912	-26.362	-9.64	-10.077
62	0.062	-11.469	-12.768	-13.293	-15.656	52.377	-52.679	-9.074	-14.202
63	0.063	-18.214	-20.119	-15.285	-6.797	-7.232	-48.985	-12.563	-12.869
64	0.064	-20.706	-13.347	-10.123	-5.661	-15.36	-25.173	-13.924	-16.192
65	0.065	-16.618	-19.349	-8.645	-4.709	-8.001	-28.261	-11.791	-9.661
66	0.066	-21.433	-13.743	-12.968	6.124	-54.835	-36.584	-12.948	-14.527
67	0.067	-20.838	-20.328	-14.206	-6.845	-73.032	-23.81	-7.133	-10.306
68	0.068	-23.729	-17.819	-20.273	-8.583	-67.63	-12.203	-9.451	-11.136
69	0.069	-21.202	-15.506	-17.224	-13.222	-42.5	6.94	-5.95	-3.253
70	0.07	-20.809	-17.454	-18.238	-8.961	-19.692	14.475	-5.351	-8.52
71	0.071	-21.965	-14.179	-17.517	-12.626	-23.714	-1.777	-9.397	-5.663
72	0.072	-15.961	-8.772	-23.181	-18.615	2.57	-8.158	-9.758	-8.201
73	0.073	-11.698	-15.371	-21.29	-15.515	19.581	5.403	-6.439	0.695
74	0.074	-10.917	-11.122	-19.394	-16.479	-2.294	17.607	-9.306	-0.482
75	0.075	-21.746	-18.49	-14.023	-17.258	-16.415	6.591	-3.269	2.623
76	0.076	-13.809	-15.599	-13.487	-22.883	1.409	-15.07	-12.899	-12.092
77	0.077	-9.54	-14.842	-3.463	-12.057	-14.819	-30.729	-11.682	-27
78	0.078	-8.372	-9.243	-2.146	-20.015	-21.2	-39.05	6.37	-48.276
79	0.079	-9.519	-14.09	-5.857	-12.874	-19.257	-36.54	-1.113	-28.518
80	0.08	-12.603	-10.807	-2.399	-6.516	-14.001	-20.3	5.919	-0.248
81	0.081	-13.562	-14.877	-1.458	-3.056	-37.808	-9.687	-0.395	3.435
82	0.082	-14.329	-10.041	-4.391	2.149	-47.845	-7.806	-2.261	-6.618
83	0.083	-13.547	-11.984	-8.681	-0.777	-0.864	-13.078	-7.408	-9.711
84	0.084	-12.958	-10.238	-9.487	5.203	-34.402	-8.445	-18.368	-18.038
85	0.085	-18.958	-10.624	-14.355	-3.712	-16.21	-12.714	-14.031	-5.249
86	0.086	-18.181	-10.235	-8.393	2.283	33.672	-13.876	-15.112	-16.837
87	0.087	-17.6	-11.389	-7.656	-2.946	27.044	-10.331	-16.192	-10.421
88	0.088	-14.317	-15.064	-17.177	-0.049	32.976	-5.004	-15.143	-0.709
89	0.089	-13.746	-19.516	-34.239	-7.982	16.477	1.859	-16.021	25.646
90	0.09	-15.11	-16.615	-13.168	-7.017	1.376	1.14	-15.161	14.457
91	0.091	-14.74	-13.137	-10.482	-11.857	-21.455	3.517	-15.842	-2.541
92	0.092	-16.884	-16.423	-13.022	-11.084	-75.632	1.633	-10.9	-36.947
93	0.093	-10.906	-13.526	-10.721	-13.411	-38.62	-1.628	-12.743	-41.36
94	0.094	-11.702	-14.688	-8.608	-15.345	8.255	-1.041	-12.057	-45.379
95	0.095	-14.044	-15.084	-14.431	-15.925	2.284	5.922	-13.297	-34.105
96	0.096	-12.131	-13.538	-2.257	-13.018	7.715	3.017	-11.834	17.432
97	0.097	-11.571	-14.324	-3.822	-19.983	-7.311	3.816	-6.89	10.134
98	0.098	-14.482	-15.68	-2.483	-15.146	6.26	-0.228	-11.425	16.775
99	0.099	-7.525	-14.139	-11.394	-17.658	-6.075	-6.803	-11.892	-50.325
100	0.1	-16.439	-15.695	-10.237	-29.847	-2.313	-19.967	-13.142	-76.974
101	0.101	-10.449	-13.373	-15.46	-28.097	-5.58	-25.774	-7.609	-68.795
102	0.102	-13.545	-9.516	-10.607	-10.668	-8.642	-17.058	-9.433	-46.679
103	0.103	-16.449	-9.917	-14.847	-8.326	11.116	-12.389	-3.317	40.845
104	0.104	-17.228	-15.354	-14.043	6.614	-27.44	-10.997	-7.269	52.702
105	0.105	-16.467	-10.534	-9.172	4.725	0.163	-19.853	-9.095	41.92
106	0.106	-21.318	-12.477	-15.166	-0.457	5.135	-4.138	-10.92	32.111
107	0.107	-23.265	-8.43	-17.491	-5.053	-17.745	-10.49	-10.232	5.453
108	0.108	-22.703	-14.254	-12.654	-20.875	2.982	-16.287	-8.775	-2.628
109	0.109	-17.883	-13.495	-17.301	-31.467	-15.776	-11.054	-7.325	-39.542
110	0.11	-18.492	-12.933	-11.89	-29.485	-12.466	-6.401	-12.069	-19.568
111	0.111	-20.265	-14.883	-11.331	-24.215	-9.386	-19.379	-7.324	10.865
112	0.112	-20.682	-10.835	-8.05	-0.373	4.701	-24.609	-7.813	-27.801
113	0.113	-16.264	-11.239	-2.627	-17.363	2.157	-16.697	-8.113	-22.734
114	0.114	-15.721	-9.909	-2.047	-20.412	-9.526	-15.34	-10.353	-9.15
115	0.115	-12.27	-10.311	-3.969	-23.077	-7.452	-8.916	-7.37	-21.496
116	0.116	-9.007	-12.264	2.629	-20.509	-21.035	-14.873	-8.456	-10.231
117	0.117	-10.194	-12.66	-8.77	-18.133	-5.256	-7.478	-5.678	-0.138
118	0.118	-11.383	-13.451	-26.166	-15.963	-20.287	-4.511	-10.446	-3.209
119	0.119	-6.374	-9.588	-19.179	-13.995	-2.935	-10.434	-9.806	-11.507
120	0.12	-9.676	-9.98	-17.025	-15.705	-37.999	-12.661	-10.332	-8.965
121	0.121	-10.265	-14.434	-18.931	-11.027	-2.779	-3.083	-9.701	-30.04
122	0.122	-12.789	-11.533	-20.637	-3.831	-7.227	0.671	-12.176	-32.727
123	0.123	-15.116	-16.369	-22.155	-2.639	-11.247	-5.262	-11.749	-19.941
124	0.124	-15.501	-14.437	-14.961	0.884	-14.888	-10.416	-10.549	-31.531
125	0.125	-13.565	-13.852	-13.766	6.154	-4.792	-9.383	-14.2	-12.354
126	0.126	-17.056	-14.244	-14.891	1.362	-20.498	-10.118	-15.533	-9.823
127	0.127	-15.898	-15.601	-13.884	3.931	-6.336	-12.424	-12.621	-26.082
128	0.128	-19.578	-15.213	-18.678	-0.077	-29.528	-11.834	-13.778	-23.968
129	0.129	-17.259	-17.147	-17.859	1.91	-26.401	-11.235	-14.153	-14.321
130	0.13	-13.208	-16.757	-15.504	-2.675	-0.832	-12.949	-16.284	-5.612
131	0.131	-10.706	-18.303	-10.637	-8.036	-10.858	-18.694	-13.007	-7.139
132	0.132	-9.363	-14.435	-7.313	-9.918	23.599	-11.271	-15.938	-2.853
133	0.133	-12.281	-20.237	-6.708	-14.51	19.143	-10.238	-13.268	0.833
134	0.134	-6.293	-19.459	-9.205	-17.37	-18.344	-9.399	-14.476	-17.155
135	0.135	-10.552	-18.872	-1.833	-23.14	6.849	-5.273	-13.765	-19.672
136	0.136	-9.792	-19.446	-0.847	-17.502	2.429	-8.697	-10.535	-17.332
137	0.137	-6.314	-16.538	-5.659	-13.991	14.832	0.06	-9.446	-19.454
138	0.138	-10.954	-11.693	-9.887	-14.558	18.567	-1.055	-12.236	-13.65
139	0.139	-10.367	-9.755	-12.19	-12.797	-32.829	-4.095	-8.051	-11.918
140	0.14	-9.973	-8.013	-14.117	-9.299	-25.399	-1.134	-11.616	-7.268
141	0.141	-13.256	-12.848	-13.507	-5.999	-18.741	-9.02	-13.059	-11.529
142	0.142	-15.374	-8.196	-16.378	-3.099	-36.897	-9.936	-8.312	-5.156
143	0.143	-12.665	-11.093	-17.702	-8.321	-20.434	-18.797	-14.403	-6.358
144	0.144	-16.136	-7.604	-16.317	-7.734	-35.481	-22.246	-16.82	-9.5
145	0.145	-18.255	-13.985	-15.127	-9.66	-12.578	-23.183	-12.076	-14.401
146	0.146	-19.408	-7.973	-12.391	-9.075	-50.055	-33.992	-8.884	-11.926
147	0.147	-25.205	-16.863	-11.193	-7.7	-4.511	-32.616	-13.058	-11.122
148	0.148	-22.871	-13.368	-10.386	-15.035	-22.686	-20.795	-11.804	-10.511
149	0.149	-20.925	-14.324	-11.714	-14.047	-28.09	-12.85	-9.596	-9.89
150	0.15	-18.984	-17.208	-11.887	-18.861	-2.923	-14.208	-16.292	-5.846
151	0.151	-24.399	-11.195	-15.155	-16.321	-16.463	-7.83	-11.576	-8.413
152	0.152	-20.907	-10.405	-15.521	-13.972	4.284	-9	-14.203	-8.846
153	0.153	-14.897	-8.452	-16.659	-15.871	38.38	-16.346	-12.002	-10.024
154	0.154	-9.271	-10.366	-14.7	-11.183	42.878	-15.376	-11.539	-15.957
155	0.155	-11.192	-14.412	-12.548	-20.037	22.2	-3.927	-11.087	-18.396
156	0.156	-13.112	-13.045	-11.745	-16.314	3.512	-2.336	-9.476	-10.997
157	0.157	-10.191	-12.643	-8.043	-12.796	-34.185	10.676	-8.255	-10.026
158	0.158	-11.522	-13.787	-7.629	-22.448	-8.999	5.477	-6.065	-10.818
159	0.159	-8.204	-9.325	-1.017	-21.275	-13.384	7.057	-9.104	-5.21
160	0.16	-7.009	-13.375	5.783	-15.267	-0.914	11.357	-15.24	-10.065
161	0.161	-9.682	-14.715	-3.86	-12.166	2.792	-2.933	-9.394	-4.071
162	0.162	-13.136	-10.251	-12.723	-7.31	6.1	-0.985	-8.772	-6.407
163	0.163	-14.272	-9.654	-9.196	-6.494	-9.509	-9.679	-9.512	-8.424
164	0.164	-18.69	-12.152	-16.505	-5.692	-23.58	-14.307	-11.611	-13.168
165	0.165	-16.912	-13.494	-17.43	-13.6	-26.042	-15.634	-7.72	-10.362
166	0.166	-19.392	-15.603	-19.911	-8.345	-4.922	-14.444	-7.502	-6.937
167	0.167	-13.943	-12.877	-19.103	-11.209	26.289	-17.912	-9.03	-2.454
168	0.168	-17.397	-16.346	-18.509	-5.167	-11.21	-16.919	-6.29	-6.492
169	0.169	-20.659	-15.167	-16.572	-9.183	-6.171	-19.802	-5.27	-6.123
170	0.17	-20.051	-17.077	-17.139	-7.198	-10.648	-17.272	-7.335	-9.429
171	0.171	-17.515	-14.347	-18.475	-11.802	-14.745	-16.492	-9.001	-12.336
172	0.172	-14.208	-13.563	-14.008	-11.186	-25.974	-12.999	-11.821	-9.635
173	0.173	-15.355	-13.738	-12.249	-13.663	-8.948	-9.692	-13.879	-13.137
174	0.174	-14.175	-16.245	-8.746	-16.927	-24.617	-1.947	-9.16	-15.273
175	0.175	-13.766	-13.334	-7.366	-15.75	17.973	3.273	-7.335	-14.176
176	0.176	-10.845	-12.933	-9.471	-20.947	-24.589	2.309	-9.379	-13.119
177	0.177	-8.888	-13.305	-8.288	-12.993	-29.986	-3.688	-8.904	-12.441
178	0.178	-10.033	-11.161	-10.982	-13.951	-24.946	-12.587	-8.617	-11.799
179	0.179	-5.176	-15.597	-6.127	-12.973	-11.365	-11.427	-11.028	-15.558
180	0.18	-8.642	-12.294	-4.177	-6.971	-15.374	-23.238	-4.523	-14.235
181	0.181	-11.911	-11.697	-11.507	-4.656	-4.123	-18.603	-5.562	-20.02
182	0.182	-10.142	-14.201	-8.578	-4.083	5.928	-14.348	-4.841	-14.396
183	0.183	-12.631	-14.577	-9.327	-3.507	-9.709	-18.021	-8.953	-19.243
184	0.184	-19.966	-15.728	-10.078	0.549	-12.401	-12.009	-7.059	-14.599
185	0.185	-12.59	-16.103	-14.899	-2.938	5.363	-12.973	-10.38	-21.195
186	0.186	-17.408	-14.157	-15.462	-4.3	40.359	-6.196	-3.824	-18.697
187	0.187	-21.645	-16.274	-18.349	-2.167	-15.199	-3.689	-3.068	-8.059
188	0.188	-19.306	-14.323	-14.854	-8.161	-37.322	-11.056	-11.985	1.991
189	0.189	-17.362	-13.532	-14.465	-12.41	-43.96	-12.047	-8.503	-1.688
190	0.19	-16.773	-12.938	-13.303	-8.342	-50.04	-7.814	-5.398	-12.526
191	0.191	-17.352	-12.731	-12.919	-3.499	-22.473	-13.452	-8.29	-19.686
192	0.192	-9.414	-12.923	-14.079	-9.499	-27.588	-10.008	-7.496	-18.529
193	0.193	-15.413	-10.402	-11.953	-13.564	-14.116	-9.458	-9.785	-10.21
194	0.194	-14.442	-11.95	-10.016	-15.51	6.524	-10.074	-13.231	5.851
195	0.195	-13.473	-16.403	-12.516	-10.874	-4.744	-6.614	-13.767	-1.124
196	0.196	-12.694	-14.478	-13.276	-19.788	-1.471	-7.019	-4.811	-24.546
197	0.197	-15.015	-13.9	-13.063	-20.959	20.338	-6.653	-13.643	-33.842
198	0.198	-15.597	-14.301	-9.949	-14.969	23.036	-9.377	-7.564	-36.561
199	0.199	-6.889	-17.601	-11.865	-18.079	10.242	-4.341	-10.571	-29.024
200	0.2	-12.885	-12.768	-13.013	-21.003	7.87	-10.334	-7.57	-7.934
201	0.201	-11.908	-13.358	-14.556	-16.765	-24.098	-11.106	-15.398	6.2
202	0.202	-16.743	-11.614	-12.627	-9.42	-19.681	-15.932	-10.061	3.69
203	0.203	-19.249	-16.459	-14.584	-14.261	-15.653	-5.866	-10.902	-7.924
204	0.204	-18.461	-15.872	-13.06	-10.006	-26.888	-27.542	-8.255	-22.827
205	0.205	-16.507	-8.133	-14.225	-14.061	-43.974	-36.837	-8.887	-17.02
206	0.206	-19.789	-13.363	-14.028	-10.576	-3.189	-22.697	-9.322	-1.148
207	0.207	-21.53	-12.401	-15.768	-8.62	-8.671	-9.933	-11.099	-11.781
208	0.208	-20.169	-11.632	-14.601	-10.331	-23.885	-16.909	-6.87	-29.188
209	0.209	-18.812	-13.966	-12.269	-10.693	-46.821	-19.059	-6.32	-36.146
210	0.21	-18.424	-13.389	-13.031	-3.321	7.237	-5.51	1.207	-21.238
211	0.211	-12.428	-13.978	-17.275	-8.524	14.484	-0.303	2.34	7.788
212	0.212	-8.176	-13.412	-16.702	-11.41	-19.119	-4.973	3.481	28.489
213	0.213	-12.245	-14.78	-15.367	-13.934	-13.219	-0.729	4.428	39.698
214	0.214	-14.191	-10.341	-14.038	-13.189	-18.756	-9.654	6.929	36.39
215	0.215	-12.271	-18.095	-11.16	-15.135	6.278	-6.195	2.261	-10.666
216	0.216	-6.864	-15.016	-7.515	-18.452	-25.765	-0.989	3.022	-71.261
217	0.217	-10.361	-14.064	-3.095	-16.728	-5.159	-5.837	-5.704	-46.884
218	0.218	-12.3	-16.595	-6.03	-18.09	13.536	-3.339	-25.074	-9.922
219	0.219	-10.57	-18.933	-8.571	-16.778	44.399	-5.68	-27.598	-16.503
220	0.22	-10.195	-15.459	-10.918	-10.25	15.252	-2.213	-29.94	-22.503
221	0.221	-9.819	-9.477	-8.815	-3.51	11.482	-1.641	-27.44	-27.922
222	0.222	-11.954	-15.104	-10.779	-6.062	1.301	-10.551	-12.368	-12.823
223	0.223	-17.961	-10.276	-11.961	1.251	-14.518	-6.866	-10.26	-8.358
224	0.224	-20.48	-8.351	-10.44	4.105	-22.94	-5.697	-11.83	29.192
225	0.225	-14.876	-13.778	-9.678	-9.105	-15.481	-13.033	-10.092	64.424
226	0.226	-19.731	-14.365	-8.908	-11.087	-31.755	-13.989	-8.557	41.584
227	0.227	-13.742	-14.955	-5.241	-5.904	-8.413	-14.755	-4.711	45.641
228	0.228	-17.822	-14.38	-10.097	-13.874	-42.922	-10.686	-10.541	-3.526
229	0.229	-14.361	-13.032	-9.543	-9.641	-47.436	-7.216	-15.595	-36.993
230	0.23	-14.955	-14.394	-14.985	-8.518	-1.589	-6.638	-12.527	-67.353
231	0.231	-19.038	-11.488	-13.073	-14.56	16.637	-15.543	-16.623	-50.886
232	0.232	-17.706	-8.78	-12.53	-17.705	-10.978	-14.386	-15.691	-25.726
233	0.233	-14.435	-12.262	-13.146	-16.779	-5.89	-20.391	-10.708	-30.168
234	0.234	-14.067	-12.648	-11.828	-19.315	7.66	-10.727	-12.503	-26.068
235	0.235	-17.771	-11.482	-9.541	-17.009	11.762	-9.565	-10.624	-22.339
236	0.236	-17.402	-11.864	-12.478	-18.946	-14.515	-3.566	-7.015	-25.593
237	0.237	-13.359	-13.405	-14.441	-14.305	23.278	1.656	-4.575	-16.256
238	0.238	-12.024	-11.457	-10.994	-16.052	8.251	2.626	-11.041	-18.94
239	0.239	-12.428	-10.093	-13.934	-10.277	-14.558	-3.378	-9.968	-16.428
240	0.24	-9.541	-11.63	-12.037	-8.04	14.501	-4.157	-9.097	-14.117
241	0.241	-14.002	-8.52	-14.788	-4.644	-4.208	-2.212	-11.328	-11.979
242	0.242	-13.436	-9.668	-13.299	-5.272	-21.14	-12.271	-11.821	-10.013
243	0.243	-14.793	-11.59	-17.789	-3.578	-11.739	-13.617	-12.323	-11.709
244	0.244	-15.187	-10.033	-25.175	-8.47	-37.154	-22.499	-12.846	-10.086
245	0.245	-19.261	-9.833	-20.363	-7.929	-33.755	-21.326	-9.296	-14.243
246	0.246	-14.435	-14.086	-21.167	-10.857	-17.992	-20.342	-14.639	-10.497
247	0.247	-15.025	-12.335	-17.134	-11.283	-20.625	-17.432	-18.058	-6.956
248	0.248	-12.138	-13.683	-17.742	-12.675	-23.98	-19.18	-16.107	-5.991
249	0.249	-13.507	-18.128	-13.123	-6.127	-0.675	-13.179	-15.494	-10.863
250	0.25	-16.421	-16.962	-7.724	-11	2.494	-9.104	-18.934	-16.909
251	0.251	-13.148	-21.012	-2.91	-15.26	-11.587	-13.933	-12.508	-17.677
252	0.252	-16.072	-13.062	7.132	-17.583	1.238	-7.926	-18.534	-9.715
253	0.253	-14.158	-23.879	2.852	-16.995	-5.652	-10.248	-13.937	-10.636
254	0.254	-15.339	-16.698	-14.2	-21.642	17.819	-5.404	-16.289	-15.851
255	0.255	-10.519	-17.844	-18.281	-18.339	-16.563	-12.767	-12.824	-14.882
256	0.256	-8.592	-14.341	-15.975	-27.229	-20.958	1.933	-16.145	-14.124
257	0.257	-13.245	-15.29	-18.122	-28.379	-0.174	4.067	-15.598	-11.824
258	0.258	-12.671	-10.431	-20.069	-24.884	3.593	2.149	-7.709	-9.882
259	0.259	-12.285	-14.671	-18.337	-13.073	20.749	-20.667	-16.084	-3.867
260	0.26	-10.933	-13.875	-16.798	-11.502	5.135	-4.978	-8.788	-1.528
261	0.261	-13.84	-10.372	-9.644	-4.313	13.64	-13.279	-7.875	1.978
262	0.262	-18.284	-8.417	-8.492	15.254	-9.317	-20.798	-5.426	3.956
263	0.263	-14.206	-11.299	-2.506	23.604	-6.018	-18.463	-9.561	-0.059
264	0.264	-13.814	-12.636	-9.883	0.411	-8.541	-16.311	-3.057	3.482
265	0.265	-15.164	-10.296	-5.056	3.544	-15.876	-18.239	-7.403	-3.824
266	0.266	-15.546	-13.182	-7.584	-4.742	-4.119	-19.969	-5.179	-13.506
267	0.267	-19.216	-12.004	-6.833	-17.484	-6.156	-12.035	-7.225	-14.716
268	0.268	-13.808	-13.152	-11.688	12.942	-15.724	-7.766	-11.993	-18.214
269	0.269	-15.761	-16.05	-9.766	8.913	3.747	-8.934	-3.228	-17.225
270	0.27	-15.196	-10.039	-10.365	-9.822	-19.342	-10.107	-9.749	-18.178
271	0.271	-16.955	-10.797	-9.024	-13.072	2.605	-9.145	-6.42	-20.692
272	0.272	-13.486	-13.118	-12.326	-9.933	16.763	-15.929	-11.783	-23.007
273	0.273	-17.961	-13.694	-6.531	-7.196	-6.454	-11.69	-12.878	-15.041
274	0.274	-12.563	-15.641	-18.747	-9.696	-22.088	-14.028	-22.68	-18.096
275	0.275	-7.747	-13.915	-23.984	-11.991	-41.819	-6.101	-13.909	-3.325
276	0.276	-12.412	-11.419	-19.341	-18.365	-18.578	-7.085	-8.044	-1.118
277	0.277	-9.533	-14.733	-12.175	-16.424	-21.68	-10.003	-11.271	0.843
278	0.278	-8.197	-11.851	-8.491	-25.111	-7.496	-2.082	-14.304	-18.483
279	0.279	-15.575	-13.819	-9.644	-10.765	-25.286	-9.446	-13.67	-26.054
280	0.28	-14.623	-19.666	-10.607	-4.923	-60.279	-14.296	-8.207	-14.493
281	0.281	-15.608	-14.088	-5.761	-3.145	-55.191	-6.367	-11.828	-3.924
282	0.282	-18.141	-17.609	-8.268	-11.045	-32.296	-1.154	-4.614	-5.917
283	0.283	-18.937	-15.714	-9.036	-29.789	5.287	1.736	-9.587	-28.784
284	0.284	-17.021	-17.489	-12.51	-27.245	-19.843	-6.211	-10.487	-31.907
285	0.285	-17.632	-16.168	-15.785	-38.823	-6.301	-5.248	-8.294	-17.784
286	0.286	-17.081	-15.817	-19.837	-32.4	6.099	-0.415	-3.583	-20.276
287	0.287	-19.624	-18.766	-11.892	-26.556	-43.078	-6.408	-6.991	5.496
288	0.288	-17.326	-13.585	-8.398	-7.164	-9.582	-7.178	-12.534	29.352
289	0.289	-14.45	-13.064	-7.415	31.384	-3.61	-9.114	-7.847	20.086
290	0.29	-18.937	-15.061	-4.497	25.999	-20.071	-16.485	-7.437	-11.103
291	0.291	-13.554	-13.385	6.933	-9.193	-15.03	-15.544	-13.019	-31.847
292	0.292	-18.43	-13.067	-13.763	-13.615	-19.494	-14.797	-11.235	-35.471
293	0.293	-17.888	-8.683	-16.456	-9.526	-15.459	-22.182	-1.312	-45.426
294	0.294	-13.864	-9.326	-18.956	-20.725	18.534	-13.313	-17.287	-48.409
295	0.295	-11.388	-11.895	-16.619	-24.004	22.936	-14.505	-28.004	-22.742
296	0.296	-13.754	-13.309	-14.466	-14.703	26.956	-7.181	-14.488	-26.018
297	0.297	-10.896	-10.467	-16.371	-11.986	-7.148	1.693	11.868	20.934
298	0.298	-12.881	-11.694	-14.593	-9.461	24.762	-9.158	-6.88	40.864
299	0.299	-10.99	-12.143	-19.204	-7.136	12.324	-13.428	-23.95	46.836
300	0.3	-11.81	-16.47	-14.906	-30.543	23.491	-17.116	-20.901	8.12
301	0.301	-9.146	-17.117	-16.016	-21.251	-7.502	-13.634	21.664	-6.984
302	0.302	-12.682	-19.706	-12.485	-18.545	-19.926	-10.536	27.679	-29.86
303	0.303	-15.631	-21.123	-13.397	-11.001	6.371	-7.623	-0.022	-9.168
304	0.304	-15.29	-15.386	-14.319	-17.967	-10.684	-10.142	-15.22	-12.857
305	0.305	-21.156	-13.121	-13.516	-15.839	-7.58	-12.475	-10.881	4.178
306	0.306	-20.435	-16.669	-11.168	-10.028	6.549	-9.002	-15.024	13.471
307	0.307	-19.911	-17.305	-15.979	-8.285	-11.248	-9.587	-11.39	-23.479
308	0.308	-20.555	-14.459	-14.023	-3.634	-46.258	-16.172	-8.148	-38.605
309	0.309	-16.55	-19.35	-11.101	-16.589	-0.745	-10.185	-11.322	-34.184
310	0.31	-14.092	-16.121	-13.597	-14.829	-55.677	-7.888	-14.092	-21.849
311	0.311	-18.592	-16.752	-12.224	-10.166	-107.33	-12.731	-11.589	-18.15
312	0.312	-21.556	-16.416	-6.387	-17.313	-60.494	-6.73	-13.91	-14.793
313	0.313	-15.815	-14.143	1.002	-16.126	-30.167	-14.084	-16.022	-24.076
314	0.314	-18.208	-13.041	-7.862	-17.266	-46.623	-9.243	-10.179	-26.775
315	0.315	-16.342	-16.772	-6.67	-14.175	29.05	-11.755	-11.877	-19.24
316	0.316	-14.473	-14.505	3.038	-9.357	39.858	-1.114	-7.207	-16.951
317	0.317	-5.637	-11.655	-3.313	-13.64	30.011	-16.995	-8.527	-14.83
318	0.318	-4.539	-8.032	-11.605	-6.326	21.122	-2.091	-12.18	-12.905
319	0.319	-8.072	-15.438	-10.616	-5.378	12.969	-4.006	-13.287	-11.165
320	0.32	-9.094	-16.457	-15.429	-2.895	20.306	-9.212	2.853	-3.264
321	0.321	-13.98	-1.795	-14.629	-2.167	40.211	-7.65	-8.734	-10.476
322	0.322	-9.772	-12.483	-15.377	4.364	34.188	-8.972	-6.654	-16.917
323	0.323	-17.17	1.024	-5.861	12.247	-15.76	-10.098	-8.613	-20.449
324	0.324	-16.251	-0.752	-14.728	-1.728	4.118	-16.08	-6.841	-15.265
325	0.325	-13.785	-5.433	-20.698	-3.705	-1.941	-12.972	-5.304	-14.374
326	0.326	-14.591	-6.817	-23.769	-2.011	3.412	-13.912	-9.575	-2.969
327	0.327	-15.216	-13.231	-18.898	-13.088	-31.831	-13.128	-8.435	-13.984
328	0.328	-13.324	-4.93	-21.379	-20.291	-18.293	-12.342	-7.338	-12.613
329	0.329	-18.787	-1.852	-15.742	-24.01	-30.688	-8.845	-4.296	-8.966
330	0.33	-16.902	-12.704	-19.209	-20.544	-11.955	-13.474	-11.099	-0.698
331	0.331	-20.238	-11.366	-14.545	-21.523	-8.733	-12.879	-11.859	6.616
332	0.332	-13.698	-10.213	-10.485	-14.767	-18.071	-10.342	-12.609	5.63
333	0.333	-14.509	-21.059	-11.86	-12.277	-9.8	-12.642	-14.502	-0.386
334	0.334	-7.188	-22.414	-14.172	-16.377	18.453	-10.492	-11.178	-12.635
335	0.335	-12.054	-18.735	-8.354	-14.469	-7.862	-8.557	-10.578	-28.567
336	0.336	-14.593	-12.728	-9.112	-15.086	-4.516	-14.359	-13.988	-30.72
337	0.337	-15.388	-17.943	-8.518	-11.044	-13.763	-10.281	-6.524	-32.648
338	0.338	-13.472	-5.157	-10.427	-9.697	0.383	-8.34	9.635	-6.303
339	0.339	-8.841	-6.876	-10.979	-5.236	-33.065	-2.328	21.3	35.399
340	0.34	-10.592	-8.401	-6.114	-4.613	-28.587	1.742	10.736	30.079
341	0.341	-14.085	-7.025	-8.016	-4.193	-24.534	-0.188	-2.731	-45.52
342	0.342	-14.473	-13.385	-9.72	-6.513	-20.853	-6.193	-11.354	-77.997
343	0.343	-15.637	-19.354	-11.057	-9.417	16.843	-5.434	-35.089	-68.105
344	0.344	-16.798	-26.675	-13.369	-4.178	-18.379	-12.036	-52.111	-59.218
345	0.345	-16.41	-19.87	-12.974	-7.651	-13.911	-7.79	-67.839	30.365
346	0.346	-11.566	-20.61	-16.646	-9.573	-1.547	-7.023	-104.857	90.017
347	0.347	-10.981	-14.964	-14.312	-12.45	-20.342	-14.959	-69.685	14.205
348	0.348	-14.263	-18.407	-11.398	-8.936	3.443	-13.985	-0.979	24.161
349	0.349	-15.998	-15.083	-12.545	-13.344	19.121	-9.146	8.902	-2.459
350	0.35	-18.504	-14.468	-17.567	-11.552	-12.034	-13.408	-17.775	-10.507
351	0.351	-11.143	-10.954	-11.55	-11.125	-16.109	-17.488	-25.863	11.553
352	0.352	-18.489	-13.249	-13.856	-12.432	-19.85	-18.075	11.168	-8.36
353	0.353	-17.518	-14.38	-11.899	-14.518	-23.202	-8.013	71.796	-14.361
354	0.354	-7.836	-16.282	-12.455	-15.646	-32.564	-0.853	63.672	-30.806
355	0.355	-11.496	-10.441	-10.692	-16.767	-46.756	-7.243	26.706	-25.759
356	0.356	-10.322	-14.462	-9.309	-16.534	-44.272	-3.764	-6.78	-30.205
357	0.357	-11.268	-12.482	-4.828	-17.846	-28.055	-6.858	-0.839	7.331
358	0.358	-14.142	-13.016	-5.385	-15.861	-34.459	-5.887	26.761	2.274
359	0.359	-16.626	-8.899	-4.975	-12.527	-17.087	-11.89	1.583	15.777
360	0.36	-22.199	-16.781	-3.587	-12.107	-19.398	-15.947	-30.345	-46.742
361	0.361	-14.216	-13.243	-10.129	-6.072	-0.291	-23.872	-34.358	-73.438
362	0.362	-13.202	-12.219	-14.922	-8.553	27.879	-22.888	-37.957	-16.469
363	0.363	-6.385	-7.321	-14.1	-7.745	-13.743	-18.029	-47.944	-23.77
364	0.364	-8.851	-13.265	-14.828	-9.639	-19.173	-13.764	-38.58	-3.817
365	0.365	-12.866	-9.152	-12.849	-0.889	5.992	-6.407	-18.765	2.219
366	0.366	-13.402	-13.941	-18.809	-6.844	-25.815	0.372	-21.173	-25.401
367	0.367	-16.641	-10.6	-13.162	-5.824	-13.318	-5.617	-9.412	-20.303
368	0.368	-23.165	-12.288	-11.215	-4.813	13.066	-17.805	-32.673	-24.695
369	0.369	-17.112	-12.623	-13.144	-3.986	16.395	-16.057	-35.617	4.409
370	0.37	-21.129	-12.19	-14.882	-9.55	7.147	-11.409	7.129	15.711
371	0.371	-17.597	-13.31	-13.535	-10.086	15.517	-24.375	62.305	12.489
372	0.372	-18.136	-15.967	-20.893	-5.404	13.057	-26.116	25.525	3.255
373	0.373	-15.189	-19.412	-17.797	-13.104	20.036	-5.411	-21.189	0.591
374	0.374	-9.342	-14.53	-18.751	-14.034	9.373	-2.699	9.251	23.843
375	0.375	-19.94	-16.422	-16.233	-9.182	3.585	-10.254	14.815	-23.145
376	0.376	-12.733	-13.489	-15.457	-13.423	-12.314	1.352	20.01	-43.03
377	0.377	-11.522	-19.266	-10.62	-12.641	-18.738	-5.032	42.973	-36.966
378	0.378	-10.307	-15.182	-0.549	-14.585	-5.209	-3.095	22.282	-9.253
379	0.379	-11.214	-17.092	0.819	-20.598	6.983	-11.807	-4.123	5.882
380	0.38	-12.125	-15.131	-5.548	-18.286	8.496	-13.362	-35.179	1.456
381	0.381	-16.319	-14.537	12.473	-11.71	4.239	-12.014	-39.299	-10.91
382	0.382	-17.036	-14.128	15.02	-9.2	23.819	-10.859	-42.913	-14.562
383	0.383	-17.554	-15.462	-15.333	-11.509	4.087	-9.696	-32.717	2.461
384	0.384	-16.91	-15.062	-19.373	-10.904	-24.136	-0.019	-16.867	5.521
385	0.385	-18.585	-14.662	-23.026	-6.23	-50.385	-6.416	-53.637	-14.261
386	0.386	-16.011	-13.479	-19.718	-6.787	-26.548	-12.423	-68.583	-37.522
387	0.387	-15.566	-15.001	-22.807	-10.247	-35.822	-11.47	-45.653	-28.268
388	0.388	-15.13	-15.747	-20.099	-9.832	-16.067	-16.31	-8.025	-65.267
389	0.389	-14.691	-13.779	-17.577	-12.708	-8.461	-12.059	-23.066	-70.319
390	0.39	-15.021	-11.04	-19.899	-17.148	7.829	-14.385	-18.583	-56.767
391	0.391	-15.75	-12.949	-17.766	-18.887	-2.815	-3.553	-22.642	-27.751
392	0.392	-14.348	-13.696	-15.834	-15.395	26.224	4.372	-3.858	-9.057
393	0.393	-14.112	-11.739	-10.618	-21.766	-11.303	3.009	47.654	21.825
394	0.394	-10.394	-10.371	-9.076	-20.986	-6.251	-0.682	69.753	25.842
395	0.395	-11.707	-14.04	-4.824	-18.652	16.589	-6.692	49.887	-8.237
396	0.396	-12.049	-13.632	-8.508	-16.708	4.254	-7.66	43.961	-12.629
397	0.397	-11.617	-14.965	-9.679	-14.777	-29.745	-10.577	5.325	-8.465
398	0.398	-11.955	-10.101	-10.657	-20.204	-25.227	-14.853	-19.715	-4.776
399	0.399	-12.298	-10.66	-9.695	-20.786	-37.551	-12.553	-42.369	-8.083
400	0.4	-10.123	-8.894	-12.216	-22.729	-18.704	-5.986	-38.162	20.137
401	0.401	-9.895	-7.509	-11.449	-13.832	-1.674	-10.276	-26.845	-13.995
402	0.402	-9.103	-9.808	-13.39	-4.928	-10.97	-12.635	-16.744	-9.57
403	0.403	-12.766	-11.921	-15.33	8.229	14.578	-12.098	-0.977	2.776
404	0.404	-19.713	-8.224	-12.433	-3.96	-9.183	-11.548	-9.126	-8.493
405	0.405	-16.8	-13.63	-17.278	-2.417	-31.037	-12.146	-1.485	8.466
406	0.406	-19.309	-17.095	-15.357	-1.058	-11.304	-15.634	33.571	17.669
407	0.407	-21.628	-16.501	-13.64	-7.441	-39.575	-16.035	38.651	-2.166
408	0.408	-19.697	-18.234	-10.18	-1.435	-28.342	-13.152	-11.6	5.331
409	0.409	-19.127	-19.574	-17.558	-4.535	-31.611	-16.84	-31.385	-15.824
410	0.41	-22.047	-16.279	-20.694	-5.506	-9.723	-16.469	-61.588	-18.569
411	0.411	-20.715	-17.444	-23.644	-3	-1.368	-23.085	-66.867	-57.193
412	0.412	-16.279	-17.846	-19.439	-8.647	-8.896	-20.216	-51.637	-29.681
413	0.413	-15.72	-12.039	-13.868	-13.522	16.888	-12.29	-37.972	-4.582
414	0.414	-14.379	-7.969	-18.748	-12.984	-6.935	-4.948	-25.506	-18.215
415	0.415	-8.966	-11.461	-14.153	-12.447	-47.804	-9.8	-44.276	-22.346
416	0.416	-12.477	-12.046	-5.306	-15.008	-31.387	-7.289	-61.508	-26.123
417	0.417	-11.931	-13.801	3.54	-11.779	-6.263	-14.652	-52.353	-16.168
418	0.418	-11.385	-11.296	-2.51	-14.731	-1.875	-5.769	-38.318	-25.578
419	0.419	-11.027	-13.631	-1.59	-12.851	-14.292	-6.943	-40.902	-22.976
420	0.42	-14.337	-10.741	1.257	-9.428	-18.034	-10.039	-52.612	-10.244
421	0.421	-13.199	-11.92	-3.064	-7.363	-14.839	-9.059	-24.92	-7.932
422	0.422	-12.072	-12.329	-8.736	-10.133	6.972	-8.292	31.824	-5.851
423	0.423	-16.355	-9.453	-13.647	-8.254	-7.215	-13.924	72.442	3.754
424	0.424	-17.739	-15.465	-11.782	-4.063	-20.03	-9.096	-9.089	-4.99
425	0.425	-15.441	-11.227	-14.743	-11.873	14.932	-7.186	-19.94	-12.94
426	0.426	-18.376	-13.573	-12.275	-6.717	19.886	-13.793	9.673	-20.134
427	0.427	-21.12	-13.012	-14.648	-3.883	-21.393	-11.284	90.33	-8.362
428	0.428	-23.099	-13.62	-18.752	-6.471	-16.044	-7.251	144.47	-9.961
429	0.429	-21.016	-14.223	-17.433	-10.61	9.023	-2.438	114.804	0.078
430	0.43	-23.775	-13.868	-20.759	-12.614	-4.637	-7.107	52.14	3.771
431	0.431	-18.028	-20.28	-21.964	-10.74	-25.474	-7.719	-53.922	-4.559
432	0.432	-15.758	-17.793	-17.539	-19.701	-6.844	-13.542	-97.247	11.464
433	0.433	-17.743	-18.606	-13.51	-26.145	-17.002	-12.784	-110.5	18.416
434	0.434	-15.857	-16.697	-14.925	-29.689	-26.423	-1.954	-98.749	3.492
435	0.435	-13.009	-18.676	-7.634	-20.073	-12.448	-6.598	-44.573	-13.968
436	0.436	-16.554	-16.979	-2.468	-18.97	5.176	-5.255	4.716	-16.348
437	0.437	-9.254	-20.503	0.384	-17.863	-1.895	-14.173	13.486	-14.283
438	0.438	-12.408	-15.127	-11.079	-16.949	-25.401	-8.172	37.794	-8.533
439	0.439	-15.366	-15.725	-9.561	-2.291	-22.391	-9.149	45.053	-10.359
440	0.44	-9.422	-15.175	-10.946	-0.219	14.526	-8.179	38.305	-11.982
441	0.441	-15.101	-15.78	-9.808	-9.952	9.466	-8.954	7.805	-16.27
442	0.442	-13.228	-16.196	-8.671	-18.716	4.915	-16.312	-19.988	-25.156
443	0.443	-13.869	-12.931	-13.918	-14.119	22.936	-11.466	-35.113	-31.078
444	0.444	-15.68	-11.79	-16.839	-15.526	2.162	-18.244	-57.878	-34.047
445	0.445	-18.451	-15.496	-16.085	-16.725	-31.916	-20.763	-53.768	-31.063
446	0.446	-15.985	-14.361	-15.335	-8.443	-27.463	-8.579	-50.076	-35.264
447	0.447	-20.49	-13.993	-13.424	-9.447	-39.862	-10.342	-39.996	-29.64
448	0.448	-18.799	-12.466	-15.385	-12.381	-13.584	-5.71	-33.269	-4.489
449	0.449	-21.363	-12.297	-17.153	-11.645	-16.906	-9.981	1.088	-15.326
450	0.45	-14.059	-16.575	-18.143	-12.26	17.519	1.812	14.49	5.366
451	0.451	1.958	-10.016	-14.688	-17.901	13.052	0.266	43.384	-20.187
452	0.452	-5.052	-7.511	-17.036	-14.439	0.621	4.524	9.263	-23.507
453	0.453	-11.48	-13.148	-14.157	-19.091	-33.474	-1.853	-31.971	-20.406
454	0.454	-1.849	-9.689	-14.567	-12.511	-10.605	-10.173	6.742	-6.275
455	0.455	-7.125	-11.644	-8.782	-18.518	1.764	-26.237	11.779	11.526
456	0.456	-8.716	-12.25	-1.457	-16.209	12.976	-14.63	-38.522	13.869
457	0.457	-7.398	-8.792	-4.378	-16.814	2.919	-12.513	-45.095	-1.024
458	0.458	-8.591	-16.163	-8.635	-6.778	-12.752	-18.32	-87.675	-2.975
459	0.459	-9.779	-6.509	0.265	-5.45	1.363	-16.57	-115.399	-18.847
460	0.46	-10.769	-7.691	1.422	-1.805	-16.439	-2.257	-80.225	0.294
461	0.461	-13.695	0.611	-3.794	16.154	4.675	-8.065	-57.435	28.569
462	0.462	-11.194	-15.467	-18.488	8.569	-9.398	-23.939	-28.414	-13.008
463	0.463	-16.817	-17.801	-16.337	6.211	3.415	-13.289	5.686	3.483
464	0.464	-27.663	-11.424	-10.511	-0.2	5.779	-7.474	74.46	-1.548
465	0.465	-13.352	-13.366	-5.269	1.727	12.189	-9.189	222.565	21.298
466	0.466	-11.419	-11.632	-9.895	3.467	-16.801	-4.526	116.659	0.57
467	0.467	-16.65	-13.189	-11.22	-10.854	12.268	-3.15	58.903	11.757
468	0.468	-24.591	-14.554	-12.347	-8.918	-6.444	-17.467	6.425	-5.275
469	0.469	-25.95	-15.724	-8.853	-7.173	10.644	-23.248	22.325	-39.699
470	0.47	-24.796	-12.248	-5.779	-11.812	13.821	-24.967	-49.818	-53.218
471	0.471	-11.64	-11.285	-8.695	-16.065	-23.061	-13.928	-36.606	-24.184
472	0.472	-20.35	-10.318	-4.437	-17.225	-28.047	-0.958	-24.725	-12.955
473	0.473	-15.704	-23.476	-5.219	-13.746	-41.492	4.274	-35.451	-43.898
474	0.474	-17.066	-13.792	-16.067	-12.782	-29.032	12.218	-45.201	-39.794
475	0.475	-18.226	-12.048	-20.71	-9.885	-25.304	2.166	-54.078	-50.99
476	0.476	-12.213	-13.592	-16.452	-14.154	-49.055	-9.626	-13.408	-47.673
477	0.477	-6.972	-12.23	-20.122	-10.097	-33.35	1.409	-6.008	-13.21
478	0.478	-7.922	-13.377	-16.624	-9.527	-2.179	-5.731	-25.832	-8.727
479	0.479	-8.678	-7.364	-17.577	-18.245	18.568	-14.608	29.24	-29.412
480	0.48	-6.326	-12.58	-16.592	-19.417	22.266	-8.584	36.641	-10.617
481	0.481	-15.781	-11.595	-19.084	-14.204	19	-18.239	3.124	6.44
482	0.482	-19.414	-3.647	-15	-13.245	-15.449	-17.058	-51.963	-15.418
483	0.483	-18.203	-17.562	-16.909	-12.478	-1.842	-20.532	-59.448	4.347
484	0.484	-12.935	-4.002	-13.582	-11.708	-5.853	-19.551	-66.135	17.141
485	0.485	-9.99	-5.713	-15.291	-11.125	5.432	-12.758	-35.822	10.175
486	0.486	-14.207	-10.334	-14.859	-15.755	-32.239	-13.514	25.13	-0.479
487	0.487	-11.844	-11.658	-18.105	-17.475	-37.2	-24.143	0.782	5.316
488	0.488	-13.731	-31.171	-22.12	-17.833	-14.279	-14.071	37.77	7.045
489	0.489	-14.273	-17	-15.118	-12.389	-34.966	-17.741	71.291	5.499
490	0.49	-6.496	-19.48	-17.986	-14.287	-31.287	-14.242	16.354	-10.374
491	0.491	-11.675	-17.118	-11.954	-13.675	20.219	-2.428	9.015	-21.028
492	0.492	-12.605	-19.213	-9.597	-14.229	-61.221	-10.353	-51.587	-50.054
493	0.493	-6.559	-21.113	-7.626	-11.694	-7.016	-3.196	-92.271	-62.436
494	0.494	-12.131	-12.369	-5.653	-19.026	-36.608	-9.574	-55.364	-20.825
495	0.495	-22.928	-16.975	-1.558	-11.65	-27.713	-10.735	-48.851	-26.238
496	0.496	-18.234	-21.197	-4.998	-10.659	-19.599	-1.052	-54.897	8.999
497	0.497	-19.536	-17.479	-6.312	-11.396	-12.243	-9.933	-27.245	22.566
498	0.498	-20.646	-11.444	-6.656	-7.298	-5.654	-11.069	-2.094	10.198
499	0.499	-17.108	-14.505	-9.322	-9.2	-11.613	-7.952	29.835	13.915
500	0.5	-18.017	-13.495	-5.794	-12.46	4.841	-14.713	25.806	17.22
501	0.501	-18.918	-19.462	-6.902	-9.528	40.106	-13.918	-23.304	1.578
502	0.502	-18.061	-10.518	-10.53	-14.332	17.316	-19.511	-43.178	-23.951
503	0.503	-15.668	-11.637	-10.091	-12.359	-20.2	-10.005	-37.172	-13.866
504	0.504	-13.666	-12.568	-8.881	-16.387	4.934	-6.319	-31.782	-16.941
505	0.505	-15.522	-11.571	-5.16	-10.539	-8.616	-2.833	-26.728	-25.224
506	0.506	-18.359	-12.313	-11.497	-3.161	-4.586	0.25	5.221	-12.39
507	0.507	-19.65	-16.347	-22.87	-6.041	-15.808	-8.652	9.254	-10.008
508	0.508	-17.263	-11.477	-14.887	-5.238	15.163	-12.132	5.539	-16.359
509	0.509	-16.814	-10.874	-16.21	-4.423	2.764	-0.329	-4.58	-18.278
510	0.51	-14.047	-7.944	-25.075	-0.898	6.488	-4.969	-13.931	-44.638
511	0.511	-15.935	-11.402	-23.882	-4.148	-17.316	-6.314	-28.065	-63.396
512	0.512	-12.399	-12.722	-20.754	-9.53	-8.022	-9.988	-35.585	-32.379
513	0.513	-12.738	-9.809	-11.83	-20.335	6.06	-6.527	-33.21	21.807
514	0.514	-7.847	-8.642	-10.639	-28.256	-1.5	-16.2	-1.204	-0.239
515	0.515	-11.105	-12.11	-7.511	-26.893	-36.541	-12.511	67.62	19.731
516	0.516	-10.476	-10.933	-10.371	-23.209	-11.398	-13.67	77.687	25.748
517	0.517	-9.073	-9.748	-9.566	-17.208	-6.994	-3.982	33.015	-1.94
518	0.518	-10.379	-10.114	1.105	-16.252	-2.951	-15.775	-7.662	-27.113
519	0.519	-7.425	-12.231	22.799	-13.374	-29.339	-14.224	-15.114	-22.703
520	0.52	-12.603	-12.412	7.126	-7.396	-26.095	-4.163	-21.784	6.284
521	0.521	-11.97	-14.907	-12.599	-3.343	8.304	-2.992	-15.931	2.563
522	0.522	-12.486	-17.016	-10.071	-1.422	-23.732	-6.458	-10.629	-14.467
523	0.523	-8.363	-16.812	-12.375	-2.008	-11.428	-13.783	-5.683	-23.743
524	0.524	-14.115	-16.036	-18.743	0.898	-0.293	-10.855	-1.299	-21.042
525	0.525	-19.677	-12.354	-16.798	-1.612	16.696	-11.597	-13.724	-23.545
526	0.526	-20.207	-15.827	-18.542	-2.95	25.953	-9.255	-10.065	-16.558
527	0.527	-19.572	-18.144	-23.184	-0.807	0.379	-20.093	-20.123	-18.639
528	0.528	-16.618	-16.974	-21.823	-5.239	-16.647	-18.549	-10.841	-12.753
529	0.529	-20.055	-10.968	-18.138	-8.124	11.629	-14.306	-13.605	-7.431
530	0.53	-16.723	-16.959	-21.621	-7.725	-7.121	-15.484	-11.151	-12.014
531	0.531	-20.753	-14.63	-14.259	-9.066	-3.774	-14.333	-13.505	-7.707
532	0.532	-21.114	-15.205	-13.284	-14.851	-38.173	-9.119	-19.988	-11.343
533	0.533	-13.737	-9.196	-17.533	-17.156	-33.702	-10.096	-22.081	-10.184
534	0.534	-10.615	-19.84	-11.908	-19.075	-37.757	-9.332	-16.989	-9.2
535	0.535	-7.685	-12.664	-16.729	-15.771	-26.481	-11.666	-12.425	-13.98
536	0.536	-10.171	-16.333	-12.07	-17.503	-16.352	-9.742	-13.797	-13.168
537	0.537	-12.471	-17.495	-16.121	-18.854	-31.988	-10.33	-1.942	-7.513
538	0.538	-7.611	-18.462	-12.62	-12.458	4.993	-4.927	-9.84	-15.384
539	0.539	-8.169	-11.7	-11.255	-11.676	20.109	-12.877	-5.512	-10.124
540	0.54	-13.565	-14.21	-10.072	-7.598	15.674	-7.655	-14.317	-7.188
541	0.541	-11.602	-8.593	-11.211	-12.422	-5.007	-8.619	-8.298	-18.634
542	0.542	-17.575	-10.526	-11.579	-11.824	-1.284	-4.35	-15.639	-20.233
543	0.543	-11.934	-8.586	-15.816	-10.071	2.003	-9.949	-8.946	-16.06
544	0.544	-13.844	-12.645	-10.379	-9.661	-1.1	-8.002	-8.265	-14.959
545	0.545	-21.176	-12.245	-18.289	-11.967	-20.844	-12.642	-10.627	-13.777
546	0.546	-20.199	-15.526	-13.042	-16.003	-23.378	-14.375	-17.236	-14.715
547	0.547	-19.417	-11.46	-12.058	-13.449	-30.332	-17.843	-12.956	-3.838
548	0.548	-18.637	-11.068	-12.814	-15.74	-28.145	-10.481	-7.262	-5.153
549	0.549	-20.568	-17.447	-13.582	-11.637	0.958	-7.369	-13.756	3.79
550	0.55	-19.981	-11.441	-18.419	-11.216	-11.369	-8.31	-17.931	-2.187
551	0.551	-21.723	-15.495	-11.068	-17.574	-22.552	-10.809	-17.136	-9.526
552	0.552	-19.205	-14.913	-13.978	-16.775	-19.174	-13.117	-6.369	-14.371
553	0.553	-19.583	-15.482	-7.991	-15.981	2.788	-8.268	-7.97	-10.116
554	0.554	-22.478	-8.896	-5.69	-14.024	0.135	-10.174	-20.937	-14.176
555	0.555	-16.465	-13.152	-7.647	-3.943	28.464	-7.247	-15.745	-22.089
556	0.556	-15.681	-13.923	-3.016	-2.565	-5.535	-7.612	-11.117	-23.039
557	0.557	-16.449	-13.342	-10.779	-8.924	-19.009	-7.98	-3.917	-16.22
558	0.558	-15.864	-12.766	-3.446	-12.388	-14.922	-7.585	-7.624	-3.021
559	0.559	-12.563	-9.86	-6.366	-13.339	-48.946	-10.292	-4.165	26.015
560	0.56	-7.134	-13.341	-5.611	-12.353	-16.982	-4.483	-7.261	-11.576
561	0.561	-13.705	-16.633	-12.99	-2.66	-4.55	-6.816	-8.242	-26.744
562	0.562	-9.441	-10.061	-15.913	-11.549	21.78	2.66	-5.756	-13.234
563	0.563	-16.787	-9.098	-18.446	-3.216	-2.011	-11.676	-3.458	-17.308
564	0.564	-5.94	-13.359	-14.389	-8.433	-5.092	-13.626	-11.426	-36.069
565	0.565	-10.186	-15.687	-20.982	-9.399	-2.377	-8.417	-8.365	-5.123
566	0.566	-9.025	-20.534	-13.056	-6.869	0.116	-13.067	2.51	-1.059
567	0.567	-15.024	-18.607	-12.101	-9.174	-2.165	-14.427	-7.473	2.634
568	0.568	-20.256	-10.878	-7.278	1.696	17.051	-15.585	-3.752	5.915
569	0.569	-15.427	-13.983	5.876	-2.916	4.351	-12.114	-4.9	-15.985
570	0.57	-16.207	-16.894	-7.664	-15.851	2.075	-19.475	-7.966	-13.27
571	0.571	-15.446	-16.138	-9.422	-14.076	17.009	-14.634	-12.787	-20.755
572	0.572	-17.398	-8.799	-14.104	-18.682	-4.213	-13.865	-20.69	-18.409
573	0.573	-10.064	-11.724	-15.492	-20.005	-1.449	-9.813	-32.521	-16.275
574	0.574	-9.113	-7.476	-16.687	-18.819	-24.648	-14.677	-46.968	-22.084
575	0.575	-11.655	-11.555	-8.402	-22.276	-21.477	-14.109	-48.965	-23.771
576	0.576	-12.455	-10.987	-9.398	-19.153	-29.717	-6.38	-22.691	-31.67
577	0.577	-8.996	-12.935	-14.263	-18.157	-32.154	0.973	-4.039	-24.476
578	0.578	-10.944	-13.532	-11.77	-13.876	-15.871	-0.012	19.648	-30.822
579	0.579	-10.376	-12.19	-6.181	-13.081	-5.196	-6.026	54.02	-12.779
580	0.58	-6.899	-15.48	-12.773	-12.491	-34.157	-6.811	12.742	10.473
581	0.581	-11.356	-14.324	-13.555	-11.913	-30.036	-13.399	29.134	19.771
582	0.582	-11.946	-13.936	-11.237	-6.482	-26.292	-10.886	34.114	28.154
583	0.583	-14.475	-16.65	-16.071	-5.889	-2.468	-10.114	11.23	15.437
584	0.584	-14.095	-18.776	-16.654	-3.943	-36.874	-6.635	-26.361	-19.567
585	0.585	-15.259	-15.494	-14.914	-1.029	-32.392	-1.992	-41.497	-14.494
586	0.586	-14.868	-12.59	-13.563	-1.398	-28.298	-7.421	-45.968	-28.021
587	0.587	-14.481	-15.3	-18.981	-6.799	-1.94	-6.846	-50.051	-40.395
588	0.588	-17.968	-17.237	-14.147	-6.2	15.094	-0.85	-46.374	-14.058
589	0.589	-19.333	-17.043	-17.435	-6.763	5.861	-13.039	-49.67	-17.32
590	0.59	-18.182	-15.678	-18.006	-9.647	3.179	-14.788	-27.807	17.166
591	0.591	-22.644	-11.414	-11.02	-10.988	21.016	-13.244	-25.106	21.685
592	0.592	-24.41	-14.303	-11.971	-6.528	-0.063	-20.413	13.411	25.806
593	0.593	-17.465	-13.91	-11.182	-14.258	42.532	-14.038	7.999	-0.479
594	0.594	-20.381	-13.518	-16.776	-13.28	12.161	-12.892	2.985	-31.423
595	0.595	-16.139	-13.128	-13.271	-16.179	28.612	-16.012	7.45	-35.45
596	0.596	-10.544	-10.411	-13.84	-22.179	3.459	-15.071	-30.079	-16.638
597	0.597	-11.139	-9.246	-17.889	-14.834	-28.442	-15.885	-45.154	-13.304
598	0.598	-10.571	-9.044	-9.941	-17.747	-32.511	-19.994	-22.291	-28.971
599	0.599	-11.16	-11.748	-8.776	-15.242	-21.304	-24.868	-1.547	-14.817
600	0.6	-7.686	-14.453	-5.697	-11.183	2.508	-17.544	32.555	-12.279
601	0.601	-10.984	-11.54	-6.669	-7.703	-19.346	-12.729	55.423	-9.964
602	0.602	-17.57	-14.243	-7.44	-7.138	-44.899	-11.987	17.924	-29.142
603	0.603	-14.674	-11.518	-1.842	-8.904	-34.826	-17.648	-17.245	-21.621
604	0.604	-18.932	-9.957	-3.796	-7.561	-25.505	-9.756	14.741	-33.258
605	0.605	-16.617	-11.872	-11.166	-8.933	-22.814	-6.709	2.395	-26.897
606	0.606	-16.039	-12.049	-10.225	-9.33	-25.334	-5.784	-23.877	-32.709
607	0.607	-15.461	-11.455	-18.172	-7.4	9.618	-5.048	27.651	-20.521
608	0.608	-18.372	-14.926	-12.975	-7.03	14.593	-4.298	5.653	3.298
609	0.609	-17.022	-14.524	-12.026	-11.306	0.984	0.51	-27.774	41.063
610	0.61	-13.744	-10.442	-11.291	-8.425	-11.466	3.768	-21.723	36.078
611	0.611	-14.917	-10.043	-12.104	-11.942	-0.265	-3.998	-16.248	-5.139
612	0.612	-14.546	-14.481	-10.217	-14.298	2.991	-3.078	-21.223	0.244
613	0.613	-17.264	-15.044	-12.208	-18.4	6.055	-2.138	-7.617	15.325
614	0.614	-15.732	-12.508	-8.196	-13.602	3.253	-10.117	13.143	10.858
615	0.615	-11.288	-13.851	-10.75	-18.291	0.617	-15.388	-13.127	-1.568
616	0.616	-13.234	-13.457	-11.171	-14.29	-29.892	-14.46	-57.79	-20.339
617	0.617	-9.179	-10.742	-10.809	-19.193	-34.081	-13.73	-63.746	-23.636
618	0.618	-10.548	-15.762	-11.981	-15.979	-37.899	-9.7	-58.294	-20.542
619	0.619	-13.854	-16.324	-13.927	-11.984	-27.941	-11.671	-63.298	-40.297
620	0.62	-13.479	-8.571	-11.792	-10.696	-6.181	-13.634	-40.431	-58.131
621	0.621	-10.78	-13.789	-10.448	-13.091	-9.026	-7.092	-36.34	-23.138
622	0.622	-10.402	-8.942	-11.816	-9.096	-21.899	-6.351	20.389	-18.166
623	0.623	-12.543	-18.604	-13.381	-7.82	12.984	-2.318	93.751	-13.77
624	0.624	-10.62	-12.203	-13.206	-10.227	-22.374	-11.824	24.662	-51.374
625	0.625	-14.89	-11.026	-16.322	-15.145	-18.079	-13.007	-2.045	-26.257
626	0.626	-15.484	-14.117	-15.943	-18.517	-14.171	-19.024	54.844	-12.73
627	0.627	-22.468	-11.21	-18.665	-14.527	4.471	-11.678	32.802	-16.823
628	0.628	-17.647	-13.722	-12.878	-15.94	-12.736	-10.723	-0.652	-13.177
629	0.629	-23.666	-17.785	-16.956	-8.637	-22.149	-9.96	-18.812	3.812
630	0.63	-18.069	-17.204	-18.9	-1.313	-24.963	-12.296	-13.339	13.078
631	0.631	-17.508	-19.145	-12.912	-16.055	-27.593	-14.248	-18.376	-29.501
632	0.632	-11.529	-12.565	-18.541	-18.223	-6.627	-10.98	-22.814	-23.503
633	0.633	-12.331	-15.083	-13.717	-16.321	-15.107	-10.423	-18.766	4.161
634	0.634	-14.292	-12.763	-9.087	-14.611	-2.456	-12.955	-15.143	-10.957
635	0.635	-18.957	-14.703	-10.841	-16.195	9.008	-8.521	-25.302	2.53
636	0.636	-17.232	-14.125	-10.463	-14.882	6.751	-11.44	-22.284	6.532
637	0.637	-15.895	-13.547	-9.108	-13.761	20.168	-13.976	-25.085	2.786
638	0.638	-8.548	-14.907	-12.011	-7.812	-2.946	-15.342	-22.648	-14.315
639	0.639	-11.659	-16.264	-16.462	-8.825	19.847	-13.025	-15.738	-17.44
640	0.64	-15.338	-14.332	-21.884	-4.034	-2.057	-10.912	-17.926	-37.193
641	0.641	-4.502	-16.461	-18.4	-6.595	-10.459	-9.762	-19.893	-29.636
642	0.642	-11.663	-11.232	-16.463	-8.962	-13.006	-6.287	-21.665	-8.549
643	0.643	-15.344	-10.654	-19.361	-8.422	-10.748	-8.425	-21.277	5.34
644	0.644	-14.179	-12.596	-15.871	-5.174	-8.64	-3.193	-13.362	-8.889
645	0.645	-17.273	-15.509	-12.775	-6.369	-26.09	-5.117	-14.747	-11.516
646	0.646	-16.297	-14.162	-10.458	-3.496	-42.392	2.241	-18.463	-13.928
647	0.647	-15.513	-14.553	-8.329	-3.919	-10.55	1.291	-15.05	17.946
648	0.648	-16.273	-11.654	-2.335	-6.259	2.903	-2.952	-16.095	-4.946
649	0.649	-15.685	-15.339	10.825	-10.338	-1.263	-8.542	-20.991	-0.948
650	0.65	-15.101	-13.994	-6.591	-12.863	-20.123	-15.103	-11.349	10.238
651	0.651	-15.677	-13.616	-8.913	-8.413	-10.116	-10.808	-17.754	6.906
652	0.652	-12.198	-19.627	1.727	-2.99	-19.468	-0.126	-11.766	3.769
653	0.653	-16.656	-15.381	3.657	-13.824	-22.238	-4.342	-12.802	1.005
654	0.654	-12.591	-16.172	-1.571	-9.18	11.197	-3.148	-8.069	-6.578
655	0.655	-11.24	-15.601	-0.035	-10.539	6.725	-9.105	-7.372	-27.709
656	0.656	-11.626	-12.331	-13.015	-16.933	27.435	-14.289	-5.145	-25.035
657	0.657	-8.719	-11.767	-7.801	-13.461	-6.601	-25.081	-11.848	-32.602
658	0.658	-12.386	-13.139	-12.469	-16.567	-2.107	-17.879	-5.928	-30.299
659	0.659	-5.988	-13.548	-2.414	-13.675	-22.765	-16.671	-3.711	-28.135
660	0.66	-6.747	-11.437	-6.102	-5.751	-26.412	-17.784	-10.43	-22.278
661	0.661	-10.794	-14.164	-7.272	-2.663	-9.35	-1.675	-11.324	0.564
662	0.662	-15.621	-13.02	-4.185	-9.444	-0.048	-13.248	-12.211	-8.771
663	0.663	-16.192	-15.168	-10.961	-5.189	19.763	-11.078	-5.738	-11.507
664	0.664	-15.595	-11.313	-18.911	-9.26	27.368	-9.109	-10.093	-3.987
665	0.665	-18.098	-8.813	-24.141	1.577	20.451	-10.826	-2.822	-15.617
666	0.666	-19.433	-11.151	-23.187	0.034	9.864	-9.259	-0.028	-9.221
667	0.667	-18.256	-14.07	-31.139	1.397	11.843	-16.389	-2.674	-15.016
668	0.668	-19.402	-13.695	-23.799	-2.267	-14.438	-12.691	1.267	-6.284
669	0.669	-17.449	-11.002	-28.654	-13.084	-25.612	-13.827	-6.774	-14.221
670	0.67	-18.99	-9.47	-22.667	-17.321	-8.516	-8.57	-7.834	-7.101
671	0.671	-17.622	-10.836	-20.355	-18.462	-30.291	-7.574	-10.795	4.616
672	0.672	-15.091	-11.622	-18.422	-12.445	-10.469	-6.764	-8.329	-0.117
673	0.673	-10.242	-15.309	-15.138	-7.204	-17.934	-10.797	-4.275	1.205
674	0.674	-12.169	-13.97	-12.238	-10.094	-15.508	-12.698	-9.066	-18.346
675	0.675	-14.091	-10.682	-15.721	-9.316	-9.037	-13.252	0.972	-32.478
676	0.676	-12.338	-10.301	-11.266	-13.382	-30.229	-13.806	-3.338	-24.921
677	0.677	-10.962	-13.018	-9.512	-22.865	12.444	-5.853	0.326	-13.293
678	0.678	-12.307	-11.858	-10.852	-21.69	-17.838	-9.305	1.451	-6.901
679	0.679	-15.192	-11.087	-11.215	-34.829	-23.2	-12.369	-8.282	-8.822
680	0.68	-11.507	-10.317	-14.093	-26.092	-28.2	-9.433	-4.677	-14.006
681	0.681	-14.773	-14.578	-8.067	-18.126	-5.321	-8.625	-17.9	-15.473
682	0.682	-9.923	-12.836	-8.807	-16.755	23.777	-4.535	-2.09	-11.183
683	0.683	-13.185	-15.346	-11.102	-17.903	5.104	-9.351	-0.018	-17.517
684	0.684	-17.222	-13.989	-11.653	-11.885	1.92	-6.038	1.878	-13.977
685	0.685	-19.711	-12.821	-12.204	-6.639	-7.267	-4.266	-20.977	-6.584
686	0.686	-16.407	-12.432	-16.253	-9.518	1.167	-5.598	-5.308	-9.472
687	0.687	-22.203	-12.043	-16.631	-6.975	-16.54	-12.938	-13.606	-12.051
688	0.688	-16.574	-16.877	-11.196	-11.01	-37.557	-11.958	-21.142	-22.761
689	0.689	-24.494	-14.935	-9.245	-9.037	-45.792	-10.975	-14.18	-32.862
690	0.69	-19.257	-16.861	-11.165	-12.288	-7.18	-13.461	-16.308	-23.929
691	0.691	-20.219	-16.271	-7.085	-11.671	-34.792	-11.104	-14.384	-10.748
692	0.692	-14.209	-13.748	-10.55	-10.284	-19.64	-11.648	-16.094	12.18
693	0.693	-13.434	-10.444	-10.91	-12.587	-24.039	-16.264	-11.402	27.934
694	0.694	-12.855	-10.036	-8.749	-15.466	-36.36	-15.663	-12.704	8.209
695	0.695	-13.433	-12.73	-2.715	-16.61	-9.989	-7.708	-8.954	-9.572
696	0.696	-10.532	-14.65	-8.675	-10.787	7.068	-16.004	-12.342	-16.51
697	0.697	-15.372	-15.41	-6.311	-16.38	-8.58	-10.749	-13.173	-14.344
698	0.698	-9.369	-13.451	-6.851	-15.786	5.593	-15.569	-10.113	-12.336
699	0.699	-8.592	-14.792	-8.741	-13.839	8.138	-11.299	-15.972	-21.045
700	0.7	-9.169	-17.092	-8.105	-14.409	1.213	-16.898	-11.726	-13.096
701	0.701	-5.877	-12.616	-6.717	-13.044	-5.146	-10.314	-14.954	-11.743
702	0.702	-9.942	-15.881	-9.01	-10.715	-14.746	-11.084	-7.314	-10.582
703	0.703	-14.776	-9.28	-9.366	-7.792	-5.999	-7.01	-6.106	-16.556
704	0.704	-12.844	-15.251	-6.627	-3.328	-10.601	-7.589	-8.55	-17.522
705	0.705	-13.425	-9.618	-12.412	-1.565	-17.724	-5.646	-7.81	-8.622
706	0.706	-15.938	-13.083	-13.172	-0.185	-26.584	-9.714	-4.343	-19.488
707	0.707	-18.258	-12.477	-8.328	-1.516	-8.547	-7.213	-6.226	-6.562
708	0.708	-20.384	-11.875	-15.672	-1.874	-11.082	-11.68	-6.718	-32.919
709	0.709	-19.224	-14.376	-12.771	-5.523	-4.094	-11.101	-3.195	-21.685
710	0.71	-17.288	-12.038	-13.539	-5.867	-10.495	-9.744	-9.445	2.172
711	0.711	-13.033	-13.182	-12.762	-7.949	14.606	-10.138	-8.457	5.272
712	0.712	-11.298	-14.329	-16.245	-12.357	-30.103	-13.042	-12.318	-8.846
713	0.713	-18.278	-16.252	-7.528	-9.426	-11.997	-7.062	-7.364	-1.314
714	0.714	-13.447	-14.116	-13.527	-9.014	-6.615	-6.302	-5.269	-17.59
715	0.715	-15.968	-14.302	-8.306	-15.398	-11.64	-5.553	-4.619	-45.233
716	0.716	-13.655	-12.938	-7.344	-11.114	-16.104	-13.5	-11.613	-48.863
717	0.717	-11.725	-13.516	-9.858	-16.709	-3.717	-3.815	-6.828	-45.503
718	0.718	-16.379	-14.098	-9.087	-16.105	-7.41	-4.977	-4.357	-11.029
719	0.719	-9.799	-12.744	-13.916	-11.446	-4.177	-13.309	-6.67	11.836
720	0.72	-15.802	-10.999	-13.335	-9.693	-7.315	-10.239	-8.579	40.843
721	0.721	-15.034	-14.474	-17.385	-8.325	0.982	-11.216	-5.255	59.559
722	0.722	-13.102	-13.116	-14.855	-5.021	-6.583	-8.708	0.207	8.068
723	0.723	-12.522	-13.497	-16.184	-3.839	0.421	-9.492	-10.572	-13.983
724	0.724	-16.59	-18.723	-17.321	-1.104	-10.198	-11.444	-15.17	-33.91
725	0.725	-16.982	-13.892	-20.004	-1.464	-12.122	-12.042	-13.845	-15.711
726	0.726	-24.346	-13.316	-21.924	-6.267	-6.863	-7.997	-10.175	-10.314
727	0.727	-16.997	-16.221	-22.097	-14.17	1.079	-12.846	-16.169	-5.257
728	0.728	-17.969	-14.871	-20.731	-19.367	19.89	-12.263	-23.576	-9.667
729	0.729	-11.979	-14.49	-21.494	-18.366	27.452	-12.845	-16.953	-22.054
730	0.73	-19.346	-13.34	-18.783	-15.819	11.201	-14.203	-12.837	-48.361
731	0.731	-8.52	-15.287	-18.398	-13.454	-12.221	-8.785	-12.175	-31.356
732	0.732	-18.595	-13.366	-13.551	-11.473	-21.479	-3.937	-10.293	-34.456
733	0.733	-17.446	-11.83	-10.066	-13.361	-29.761	-7.219	-13.603	-14.712
734	0.734	-18.618	-12.622	-6.776	-12.733	-16.985	-14.959	-20.221	-12.171
735	0.735	-11.277	-10.703	2.124	-15.196	-19.285	-5.278	-26.245	13.599
736	0.736	-6.454	-9.552	3.282	-14.755	-12.869	-4.114	-36.933	65.089
737	0.737	-12.46	-11.116	-5.047	-15.093	4.592	-5.273	-15.287	43.006
738	0.738	-8.409	-13.84	-8.15	-17.751	-25.745	-10.496	6.546	-3.876
739	0.739	-10.348	-15.792	-11.054	-18.09	-21.642	-19.402	9.227	-58.867
740	0.74	-9.78	-12.912	-13.57	-13.207	-10.395	-20.567	16.779	-51.543
741	0.741	-9.199	-12.545	-11.243	-12.58	-13.648	-19.608	-18.249	-85.049
742	0.742	-10.559	-13.73	-16.07	-5.182	-10.517	-10.717	-23.291	-42.493
743	0.743	-11.91	-18.591	-19.36	-9.974	-18.795	-7.235	-18.849	18.472
744	0.744	-15.977	-15.123	-15.295	-3.929	-5.95	-6.27	-22.918	-5.872
745	0.745	-14.621	-15.719	-16.651	-7.945	1.043	-15.17	-34.148	-13.2
746	0.746	-14.23	-12.834	-16.261	-9.833	-9.561	-13.999	-57.954	-19.769
747	0.747	-18.293	-19.818	-13.364	-7.847	0.187	-8.771	-54.869	-25.759
748	0.748	-16.947	-9.004	-14.539	-9.546	16.123	-9.731	-29.332	12.964
749	0.749	-17.34	-19.092	-15.72	-12.012	-7.238	-15.723	-53.139	-2.114
750	0.75	-16.181	-17.953	-13.63	-13.313	-10.316	-11.65	-87.594	11.441
751	0.751	-13.477	-16.815	-12.333	-7.453	-41.42	-8.158	-92.048	-0.934
752	0.752	-16.193	-15.869	-8.117	-14.763	-12.352	-7.567	-29.548	-27.251
753	0.753	-14.077	-16.865	-8.741	-15.692	-15.975	-5.817	104.762	-10.221
754	0.754	-14.284	-10.884	-10.133	-18.176	7.888	-12.768	162.436	-13.319
755	0.755	-16.812	-8.585	-5.707	-18.942	-7.711	-7.916	110.001	-4.997
756	0.756	-16.63	-13.443	-9.814	-19.523	0.663	-3.646	30.467	7.791
757	0.757	-16.455	-10.173	-10.232	-17.58	13.461	-9.249	-12.687	0.83
758	0.758	-16.667	-7.287	-4.839	-15.816	-21.517	-12.731	26.783	-31.087
759	0.759	-14.357	-10.792	-6.802	-21.6	-6.404	-13.316	-56.642	-53.94
760	0.76	-15.148	-11.204	-8.757	-15.978	25.585	-5.575	-110.836	0.253
761	0.761	-14.974	-12.389	-9.355	-11.135	-11.892	-0.344	-81.231	7.651
762	0.762	-14.396	-10.471	-15.175	-3.782	53.748	2.569	-0.53	14.251
763	0.763	-17.886	-10.098	-12.867	-0.883	9.037	-3.419	-33.06	8.257
764	0.764	-18.294	-9.348	-13.449	12.272	-31.579	3.948	36.025	-30.43
765	0.765	-15.408	-11.306	-12.881	-5.16	-24.202	-10.747	98.55	-45.534
766	0.766	-18.149	-9.391	-15.795	-2.862	-44.117	-25.638	90.48	-50.003
767	0.767	-12.379	-10.963	-12.316	-9.259	-25.907	-19.828	53.543	-12.433
768	0.768	-19.766	-12.534	-13.689	-7.337	-9.461	-7.622	-6.99	-7.359
769	0.769	-13.033	-15.264	-7.13	-12.575	-24.571	3.417	-31.312	24.615
770	0.77	-12.284	-19.544	-11.987	-14.13	-20.121	-9.55	-38.584	45.317
771	0.771	-13.095	-17.051	-9.484	-12.782	-32.528	-11.285	-45.081	3.756
772	0.772	-13.718	-19.403	-16.852	-11.63	-51.306	-9.731	-51.008	-23.825
773	0.773	-9.112	-16.527	-12.017	-10.481	-34.29	-8.373	-34.524	-18.796
774	0.774	-10.892	-10.554	-12.796	-13.594	-12.421	-9.543	21.044	-32.388
775	0.775	-10.548	-11.356	-7.182	-18.455	-20.73	-8.403	-1.044	-11.784
776	0.776	-13.869	-15.449	-10.663	-15.96	-7.977	-15.763	-20.999	-38.136
777	0.777	-15.052	-16.052	-4.662	-15.221	-1.042	-18.672	21.582	-34.884
778	0.778	-13.134	-14.141	-8.715	-14.685	-3.19	-17.907	82.543	5.988
779	0.779	-11.988	-11.259	-3.858	-16.673	2.626	-15.586	41.931	-10.425
780	0.78	-12.77	-11.662	-7.125	-12.659	11.295	-14.999	4.984	14.73
781	0.781	-15.494	-14.006	-13.68	-7.861	-3.075	-21.004	-55.63	-8.165
782	0.782	-12.017	-14.418	-11.144	-7.312	6.519	-15.388	-63.739	-12.249
783	0.783	-16.099	-12.513	-13.443	-7.922	15.142	-11.892	-41.625	-31.007
784	0.784	-17.472	-12.925	-12.836	-8.339	-8.752	-12.472	-48.176	-27.732
785	0.785	-16.137	-17.786	-14.745	-7.007	-18.867	-9.566	-42.239	-5.861
786	0.786	-19.049	-12.958	-14.126	-8.188	-22.071	-10.906	-36.87	13.903
787	0.787	-16.357	-14.909	-15.452	-10.142	-30.478	-15.342	-31.85	26.723
788	0.788	-17.536	-15.508	-15.821	-11.317	-28.018	-7.591	-36.3	-3.659
789	0.789	-15.427	-9.719	-16.197	-9.201	-6.998	-6.621	-48.631	-7.749
790	0.79	-19.895	-13.803	-20.632	-13.666	12.67	-3.735	-37.339	-4.171
791	0.791	-13.921	-10.333	-23.519	-11.746	-5.177	-1.246	-20.241	-0.961
792	0.792	-16.259	-10.926	-15.564	-13.504	1.746	-10.152	-17.215	-10.335
793	0.793	-11.454	-15.008	-16.709	-14.871	-21.741	-11.31	-14.644	-35.866
794	0.794	-16.134	-15.408	-13.595	-18.188	12.641	-12.275	-12.189	-39.1
795	0.795	-17.915	-15.816	-14.541	-17.045	17.026	-11.316	-9.95	-35.986
796	0.796	-14.465	-17.974	-11.999	-14.366	-3.743	-10.571	-3.603	-33.306
797	0.797	-11.2	-12.003	-6.367	-12.477	-14.996	-9.847	-5.576	-30.857
798	0.798	-10.853	-11.245	-4.412	-17.365	2.016	-11.806	-7.306	-23.932
799	0.799	-15.338	-13.57	5.657	-17.997	23.878	-8.541	-5.711	-17.545
800	0.8	-14.779	-14.176	15.727	-17.476	-18.717	-11.472	-4.353	-11.764
801	0.801	-13.459	-12.259	-3.808	-8.633	-12.745	-8.011	-0.722	-3.034
802	0.802	-13.108	-10.516	-6.516	-5.005	-29.28	-6.704	-4.317	-1.468
803	0.803	-17.219	-14.014	-14.06	-1.583	-24.278	-10.812	-5.346	-5.735
804	0.804	-16.87	-14.414	-21.03	14.421	-37.869	-10.464	-14.152	-6.897
805	0.805	-16.501	-14.037	-10.409	12.049	-17.164	-9.166	-8.023	-12.934
806	0.806	-13.623	-16.759	-20.1	-2.902	1.581	-9.584	-2.744	-11.998
807	0.807	-14.036	-17.938	-18.391	-20.363	-8.552	-3.63	4.007	-9.137
808	0.808	-19.873	-13.121	-19.989	-22.734	13.224	-2.9	4.651	-1.251
809	0.809	-12.547	-12.559	-21.394	-16.387	-18.044	-8.568	-1.115	-8.667
810	0.81	-9.665	-12.004	-20.274	-14.503	-30.517	-12.126	-7.912	-23.459
811	0.811	-21.101	-18.611	-19.169	-12.808	11.027	-15.47	-8.883	-4.307
812	0.812	-16.477	-19.427	-18.256	-14.406	5.479	-17.261	1.653	-6.835
813	0.813	-9.332	-12.123	-19.289	-13.094	-9.683	-13.836	-5.545	-13.838
814	0.814	-10.507	-11.204	-13.349	-6.751	-5.313	-13.497	-19.932	-3.231
815	0.815	-2.2	-13.77	-9.345	-5.642	-9.458	-11.422	-48.948	-12.999
816	0.816	-1.245	-9.76	-14.242	-15.396	-13.186	-11.881	-19.868	-39.418
817	0.817	-6.09	-11.736	-4.242	-16.636	10.522	-12.343	-23.545	-35.808
818	0.818	-6.859	-13.72	-2.925	-15.566	7.389	-10.281	-33.636	-4.891
819	0.819	-15.766	-12.031	-9.369	-16.609	-6.74	-9.563	-43.014	40.894
820	0.82	-12.279	-10.731	-12.902	-15.724	0.768	-13.859	-34.777	-1.693
821	0.821	-9.181	-9.439	-11.997	-13.304	-10.886	-12.162	-17.032	-40.394
822	0.822	-12.078	-10.656	-16.896	-11.076	-13.069	-8.726	17.944	-5.23
823	0.823	-14.591	-12.656	-14.454	-9.23	-22.811	-1.421	12.84	8.229
824	0.824	-13.805	-13.873	-16.846	-6.029	-38.721	3.758	44.711	37.17
825	0.825	-23.28	-10.424	-16.343	-11.528	-11.058	-11	32.358	-12.066
826	0.826	-32.179	-14.915	-13.124	-6.749	0.197	-8.928	6.099	-5.538
827	0.827	-26.183	-15.535	-17.261	-6.226	-9.834	-10.921	2.891	-60.573
828	0.828	-25.212	-15.961	-18.694	-4.543	-25.461	-16.201	-25.266	-53.274
829	0.829	-24.245	-19.295	-18.387	-7.104	11.593	-20.894	-6.412	-19.805
830	0.83	-21.729	-12.748	-14.402	-12.56	-3.468	-10.875	38.329	10.531
831	0.831	-19.4	-11.826	-8.675	-17.431	1.008	-14.587	-16.627	-5.941
832	0.832	-15.917	-7.608	-8.001	-16.883	-3.021	-18.109	-38.779	-31.107
833	0.833	-13.975	-11.713	-8.683	-17.494	-5.133	-10.981	-19.036	10.108
834	0.834	-13.389	-15.238	-9.365	-21.012	-23.848	-18.367	48.028	-6.374
835	0.835	-15.699	-23.212	-14.891	-22.403	20.874	-19.374	21.317	-11.455
836	0.836	-7.748	-17.258	-10.142	-20.31	2.674	-18.63	-19.364	-7.069
837	0.837	-13.729	-16.518	-10.801	-20.738	-13.805	-14.591	-12.053	-3.027
838	0.838	-10.608	-18.496	-9.135	-21.168	-18.848	-12.691	-41.634	-22.954
839	0.839	-15.426	-16.596	-17.139	-16.953	-14.397	-2.648	-48.167	3.339
840	0.84	-9.398	-18.361	-16.816	-10.213	-26.741	4.491	-42.122	0.027
841	0.841	-18.272	-18.003	-18.049	-9.664	-23.016	-15.073	41.159	-9.28
842	0.842	-5.081	-13.576	-17.151	-8.349	0.792	-12.381	76.85	-46.267
843	0.843	-6.786	-20.182	-18.172	-2.962	-8.457	-9.888	1.08	-31.184
844	0.844	-8.302	-8.786	-15.71	-7.82	-0.127	-2.933	11.055	-17.645
845	0.845	-12.531	-4.17	-19.822	-4.546	-2.655	3.444	-33.503	11.377
846	0.846	-18.886	-5.551	-11.935	4.338	-37.664	16.977	-41.464	30.122
847	0.847	-8.013	-19.892	-11.015	3.162	-32.605	-5.866	-63.279	-0.902
848	0.848	-12.231	-21.852	-2.157	-0.331	-28.157	-8.965	-56.433	-13.276
849	0.849	-21.101	-9.672	-5.68	0.626	-32.194	-11.68	-25.782	-9.538
850	0.85	-7.914	-14.328	-10.942	-4.216	-20.948	-14.2	2.071	-40.43
851	0.851	-6.141	-27.305	-4.197	-10.224	10.017	6.886	57.836	-44.431
852	0.852	-1.465	-11.443	-6.757	-6.156	-10.69	-1.434	50.641	-33.172
853	0.853	-8.595	-13.573	-6.025	-10.993	0.522	-8.969	-9.989	-23.073
854	0.854	-25.599	-11.646	4.764	-18.346	-16.521	-1.995	-34.576	5.201
855	0.855	-18.602	-9.906	-6.31	-17.373	-7.249	-21.15	-41.991	1.467
856	0.856	-16.446	-11.457	0.817	-19.89	29.706	-8.363	-48.561	11.528
857	0.857	-10.605	-7.193	7.168	-11.012	44.838	-15.314	6.433	2.244
858	0.858	-12.316	-10.863	3.662	-17.043	22.005	-8.898	43.455	-11.808
859	0.859	-16.932	-9.691	-12.419	-9.712	9.64	4.675	23.558	-4.19
860	0.86	-18.248	-10.65	-5.462	-8.743	5.972	-11.179	-18.97	-25.287
861	0.861	-14.531	-1.73	-11.849	-4.469	22.997	-13.291	-46.618	-16.957
862	0.862	-17.989	1.768	-9.905	-8.517	7.329	-7.473	-31.479	0.954
863	0.863	-18.925	-3.438	-15.113	-9.081	-23.828	-23.339	-26.987	-10.592
864	0.864	-15.983	-6.308	-16.631	1.005	-44.557	-12.679	-39.353	4.386
865	0.865	-15.177	-7.05	-17.947	2.391	-48.226	-10.726	-35.656	2.534
866	0.866	-19.198	-19.212	-16.736	-1.253	-10.486	-15.936	-18.706	-20.261
867	0.867	-22.649	-13.952	-34.693	-0.064	-35.66	-14.358	-34.415	-4.574
868	0.868	-16.621	-12.368	-16.824	-13.965	-40.113	-12.969	-26.108	20.968
869	0.869	-17.371	-13.686	-19.088	-11.987	-11.059	-19.318	-33.669	-23.704
870	0.87	-13.871	-9.967	-12.649	-3.241	0.146	-22.764	-40.628	-29.628
871	0.871	-17.142	-13.407	-14.548	-4.746	3.387	-17.5	-29.965	-13.149
872	0.872	-14.223	-8.139	-9.322	-8.96	6.418	-12.62	-0.901	-8.088
873	0.873	-17.691	-12.933	-10.878	-10.08	3.675	-13.349	11.541	-3.564
874	0.874	-15.354	-26.051	-6.602	-18.363	-3.884	-9.249	-22.482	-15.866
875	0.875	-11.272	-20.202	-10.252	-34.386	-38.928	-2.627	-54.376	-19.469
876	0.876	-7.782	-21.896	-13.711	-27.392	-23.827	-6.858	-66.748	-16.134
877	0.877	-14.165	-20.298	-6.319	-20.976	-28.256	-9.147	-32.694	-19.157
878	0.878	-9.89	-13.089	-11.117	-26.751	-57.28	-11.048	17.584	-21.858
879	0.879	-9.097	-19.428	-10.299	-28.46	-0.576	-9.092	10.904	-4.044
880	0.88	-15.65	-8.538	-14.317	-23.79	7.597	-14.489	4.807	-10.995
881	0.881	-11.366	-15.647	-3.419	-16.605	-14.475	-10.976	43.444	-38.596
882	0.882	-13.657	-14.43	-1.806	-15.418	5.44	-9.005	118.998	-34.809
883	0.883	-15.559	-10.889	-5.997	-11.905	-24.969	-6.057	43.025	-17.684
884	0.884	-18.82	-13.931	-2.259	-8.773	-8.497	-0.203	-26.101	4.321
885	0.885	-19.377	-10.973	-17.873	-7.768	6.637	-5.784	18.599	29.963
886	0.886	-19.741	-15.182	-24.202	-5.206	20.227	-10.59	26.697	-0.924
887	0.887	-20.1	-9.509	-22.205	-4.378	-0.462	-4.566	-25.041	-21.628
888	0.888	-14.274	-14.288	-23.889	-4.91	-4.151	-10.144	-31.676	-18.019
889	0.889	-18.324	-18.872	-22.282	-10.858	-21.171	-8.153	-25.742	-21.359
890	0.89	-17.731	-15.905	-15.065	-13.118	-11.865	-10.025	-20.354	-18.246
891	0.891	-14.434	-15.459	-13.854	-2.216	7.883	-9.378	-15.335	-9.877
892	0.892	-19.85	-13.078	-17.283	-10.098	-20.35	-10.698	-19.734	-22.628
893	0.893	-10.354	-17.854	-14.127	-17.208	-9.117	-18.003	-23.743	-34.198
894	0.894	-11.504	-10.441	-13.104	-18.314	28.609	-16.984	-50.109	-23.436
895	0.895	-14.981	-11.342	-12.269	-9.948	-6.586	-10.159	-53.492	5.689
896	0.896	-14	-15.53	-8.143	-8.929	-29.426	-12.62	-100.626	34.822
897	0.897	-14.966	-6.562	-6.141	-9.843	-8.748	-13.332	-94.123	-21.761
898	0.898	-8.956	-14.832	-9.368	-9.018	-19.999	-9.811	-75.98	-46.086
899	0.899	-9.729	-15.749	-6.391	-13.044	-2.953	-7.837	7.225	-38.705
900	0.9	-13.219	-14.715	-9.808	-5.077	-18.602	-4.907	-28.374	-18.764
901	0.901	-12.637	-13.889	-13.036	-8.143	-10.267	-9.719	25.83	11.63
902	0.902	-12.053	-16.166	-14.133	-3.276	-7.72	-17.021	173.962	6.256
903	0.903	-12.438	-11.273	-11.364	-4.02	-0.743	-12.148	237.445	11.35
904	0.904	-13.791	-14.513	-15.567	0.071	-2.854	-7.867	64.134	61.735
905	0.905	-11.676	-11.562	-12.015	-3.382	6.843	-13.457	-5.637	1.216
906	0.906	-16.915	-18.477	-12.356	1.293	-19.436	-12.864	-26.764	-6.859
907	0.907	-13.445	-15.52	-16.37	-6.411	-0.58	-17.484	-45.932	-58.466
908	0.908	-15.392	-12.958	-14.966	-11.597	-3.786	-12.058	-28.523	-38.452
909	0.909	-17.142	-8.853	-16.281	-22.396	-19.409	-7.199	-44.439	16.57
910	0.91	-17.548	-15.397	-16.651	-26.607	-11.055	-9.113	-30.145	-5.433
911	0.911	-13.115	-14.586	-17.007	-20.175	6.752	-6.21	-43.347	-65.955
912	0.912	-14.865	-15.318	-17.379	-16.646	-0.18	1.724	-31.573	-25.239
913	0.913	-16.234	-18.767	-22.191	-17.581	1.924	-6.598	-20.681	-32.506
914	0.914	-12.956	-14.091	-18.689	-16.587	-19.415	-5.641	-30.471	-25.883
915	0.915	-17.802	-13.487	-20.603	-15.783	-16.745	-2.728	32.118	4.536
916	0.916	-11.81	-13.078	-11.678	-14.988	-4.026	-14.141	7.836	9.962
917	0.917	-15.878	-13.456	-20.558	-16.906	-1.747	-15.678	-14.122	25.019
918	0.918	-13.953	-14.605	-12.227	-18.827	-29.472	-14.308	-20.668	11.482
919	0.919	-14.528	-15.746	-11.234	-11.084	-3.178	-13.13	-38.87	-0.875
920	0.92	-15.109	-13.797	1.564	-12.05	20.598	-14.282	-33.404	-4.56
921	0.921	-11.618	-12.231	27.915	-9.132	17.519	-13.297	-28.359	-28.391
922	0.922	-13.932	-12.991	24.269	-4.864	-13.637	-12.301	-23.842	-31.477
923	0.923	-16.047	-12.199	0.495	-2.53	-34.374	-0.849	-19.604	-28.774
924	0.924	-17.2	-12.379	-8.762	-3.1	-30.696	-5.471	-8.192	-5.53
925	0.925	-13.706	-12.953	-6.019	1.549	-20.693	-6.802	-11.34	-21.197
926	0.926	-14.854	-16.035	-13.539	-0.189	-23.865	-10.441	-20.616	-35.325
927	0.927	-18.52	-13.894	-15.839	-3.651	-15.613	-11.58	-0.893	-12.089
928	0.928	-16.19	-11.167	-17.942	-6.918	-18.187	-4.209	22.373	3.575
929	0.929	-19.086	-15.403	-15.989	-4.762	-25.249	-7.096	25.606	23.31
930	0.93	-14.627	-9.586	-21.201	-9.182	6.641	-6.315	17.371	-10.128
931	0.931	-16.366	-11.885	-19.645	-13.212	11.04	-13.666	4.676	-51.321
932	0.932	-15.977	-11.29	-18.272	-13.556	6.94	-20.432	-16.333	-45.895
933	0.933	-11.523	-11.86	-14.588	-16.804	-34.668	-16.161	-53.278	-40.846
934	0.934	-8.618	-14.746	-15.758	-17.927	-51.165	-5.499	-28.186	-18.003
935	0.935	-12.098	-13.382	-14.791	-21.576	-15.977	-6.848	-32.755	-5.603
936	0.936	-12.482	-16.656	-13.837	-21.179	-11.599	-0.463	-28.775	51.14
937	0.937	-13.639	-13.743	-11.332	-14.588	0.726	-6.473	-25.165	91.766
938	0.938	-7.636	-14.887	-12.111	-13.609	-18.18	-22.534	-28.565	40.05
939	0.939	-13.622	-14.489	-15.598	-17.852	-14.996	-20.226	-44.312	-6.833
940	0.94	-6.256	-11.582	-8.24	-13.786	-12.045	-18.103	-35.99	-37.236
941	0.941	-13.015	-11.184	-13.069	-4.298	-14.882	-8.434	-23.167	-20.782
942	0.942	-13.766	-10.79	-15.582	-5.452	13.305	-17.148	-11.453	-56.024
943	0.943	-16.07	-13.678	-11.508	-8.938	16.873	-15.608	7.812	-88.011
944	0.944	-15.466	-11.733	-13.434	-5.851	-14.143	-11.358	46.382	-42.151
945	0.945	-25.512	-14.427	-16.713	-12.632	6.548	-12.534	18.661	-23.936
946	0.946	-18.337	-14.224	-14.955	-11.858	2.784	-13.701	-6.588	-29.34
947	0.947	-17.162	-14.412	-11.46	-14.188	5.953	-12.745	-29.502	-4.189
948	0.948	-13.671	-14.201	-15.895	-9.357	-22.397	-15.654	-33.635	9.306
949	0.949	-14.629	-17.482	-15.301	-7.423	-26.193	-7.725	-14.94	21.625
950	0.95	-11.718	-10.898	-15.682	-12.832	-2.501	-8.699	2.204	-4.733
951	0.951	-14.228	-13.796	-14.328	-16.289	0.478	-15.468	-19.596	-28.539
952	0.952	-13.448	-11.269	-14.717	-14.35	-2.308	-9.474	22.973	-25.439
953	0.953	-20.023	-10.487	-12.009	-14.935	-4.914	-7.16	53.469	-17.123
954	0.954	-17.5	-9.893	-17.814	-20.747	-21.218	-3.679	25.929	11.128
955	0.955	-10.146	-14.53	-10.457	-16.698	-27.679	-9.673	-29.666	-0.079
956	0.956	-9.174	-18.577	-11.427	-20.198	-37.427	-8.91	-37.2	-10.202
957	0.957	-8.397	-11.604	-10.65	-12.867	-32.298	-0.99	9.483	-32.139
958	0.958	-14	-12.565	-9.873	-15.798	-27.69	-8.357	51.953	-23.944
959	0.959	-9.159	-10.038	-6.39	-15.065	-20.575	-1.584	1.964	-16.476
960	0.96	-11.097	-14.09	-13.748	-12.793	-1.064	-0.806	-18.023	-23.464
961	0.961	-16.522	-14.661	-6.974	-10.907	-20.813	-3.127	-36.268	-29.898
962	0.962	-13.038	-11.364	-14.907	-4.944	12.673	-1.19	-75.11	-24.169
963	0.963	-14.975	-15.42	-11.811	-2.644	8.226	-5.834	-70.196	2.116
964	0.964	-15.557	-14.061	-14.72	-2.083	-12.484	-13.588	-56.709	13.285
965	0.965	-15.169	-15.411	-13.947	-0.166	6.272	-8.384	-52.716	23.282
966	0.966	-19.625	-14.243	-11.623	-4.245	23.317	-17.297	-26.39	32.556
967	0.967	-14.21	-12.301	-11.032	-5.61	7.682	-16.148	25.064	-4.391
968	0.968	-20.799	-18.1	-9.1	-6.972	-12.026	-15.196	62.008	-9.413
969	0.969	-14.803	-14.031	-10.846	-6.591	11.228	-12.304	1.44	-13.914
970	0.97	-18.879	-14.605	-10.461	-12.59	-23.134	-18.315	25.843	-1.581
971	0.971	-19.475	-15.18	-12.781	-11.822	-9.482	-19.099	-11.079	-20.409
972	0.972	-20.067	-14.593	-8.7	-15.888	11.332	-18.525	-71.619	-3.402
973	0.973	-17.176	-14.973	-14.497	-15.312	-22.612	-8.478	-63.463	-25.314
974	0.974	-15.834	-17.284	-12.192	-14.739	18.687	-7.134	-41.392	-22.641
975	0.975	-14.493	-16.112	-12.801	-20.166	2.315	-16.052	46.087	-15.11
976	0.976	-11.603	-13.397	-10.889	-22.113	7.471	-7.749	57.902	-22.12
977	0.977	-14.327	-15.32	-10.342	-14.774	-5.895	-6.801	25.41	-3.037
978	0.978	-11.635	-13.181	-9.012	-17.697	6.661	-9.72	-23.882	-10.632
979	0.979	-13.198	-8.721	-6.713	-16.948	3.134	-1.791	2.942	-36.408
980	0.98	-13.986	-12.008	-7.128	-12.905	6.546	-4.894	-5.068	-26.331
981	0.981	-10.897	-11.415	-9.863	-12.348	-27.75	-7.804	2.368	-23.244
982	0.982	-13.616	-7.925	-4.077	-10.442	-41.174	-12.08	76.354	-20.582
983	0.983	-14.784	-12.363	-0.03	-6.397	-20.341	-14.419	46.806	2.639
984	0.984	-16.34	-9.454	-7.977	1.52	-16.561	-3.591	20.131	5.741
985	0.985	-14.995	-14.289	-11.089	9.834	21.242	-5.149	12.067	-8.363
986	0.986	-14.811	-12.345	-15.942	4.599	6.277	-3.817	-9.935	4.443
987	0.987	-13.284	-15.252	-16.728	-2.173	38.305	-12.734	-16.448	6.845
988	0.988	-16.794	-13.903	-15.962	-10.096	0.896	-4.432	-46.761	9.071
989	0.989	-17.215	-11.597	-17.91	-6.985	16.089	-11.826	-85.398	-19.932
990	0.99	-16.862	-14.519	-15.984	-13.751	2.663	-12.815	-100.435	-32.351
991	0.991	-20.574	-10.864	-9.414	-9.48	-34.709	-13.602	-113.911	-6.104
992	0.992	-19.258	-16.303	-17.36	-10.247	-19.467	-12.822	-93.121	10.872
993	0.993	-14.462	-14.394	-14.28	-10.833	-51.223	-16.306	-36.327	-36.221
994	0.994	-12.579	-13.841	-15.263	-14.157	-46.988	-7.598	37.123	-42.883
995	0.995	-13.217	-10.955	-17.809	-13.604	-12.832	-11.079	66.856	-12.534
996	0.996	-11.924	-12.326	-12.224	-8.809	0.788	-7.982	22.238	15.138
997	0.997	-9.659	-15.633	-15.737	-12.143	-3.223	-12.827	30.421	0.058
998	0.998	-8.543	-15.261	-16.345	-17.6	8.031	-10.312	52.519	-4.337
999	0.999	-11.294	-11.602	-9.79	-28.476	11.367	-9.544	-48.273	-16.661
1000	1	-13.273	-12.005	-9.022	-33.147	2.111	-17.479	-33.898	-27.842
1001	1.001	-14.081	-16.852	-11.365	-14.386	-23.379	-12.266	58.288	-10.823
1002	1.002	-13.923	-14.934	-13.318	-6.849	-6.319	-13.251	22.717	-13.991
1003	1.003	-17.05	-15.531	-12.76	-9.178	-34.567	-14.032	-9.726	-16.721
1004	1.004	-12.641	-13.031	-16.829	-2.801	-8.251	-16.362	-19.521	-9.162
1005	1.005	-15.585	-18.465	-9.853	-8.614	-4.974	-5.531	25.213	-2.151
1006	1.006	-18.15	-13.657	-14.683	-3.418	-1.924	-3.985	-15.454	-4.238
1007	1.007	-20.517	-11.752	-17.198	-8.067	-33.106	-8.244	-52.44	9.329
1008	1.008	-15.723	-13.518	-11.592	-3.807	-20.795	-14.639	-59.003	-10.022
1009	1.009	-12.477	-13.153	-9.689	-4.969	-32.051	-13.491	-52.95	-17.61
1010	1.01	-10.779	-15.497	-13.012	-6.125	-35.349	-12.534	-25.246	-15.293
1011	1.011	-13.343	-12.617	-13.63	-11.36	-26.059	-11.569	40.384	-25.93
1012	1.012	-14.742	-13.803	-11.136	-18.127	-23.397	-7.32	31.493	-20.11
1013	1.013	-15.942	-12.668	-8.83	-18.896	-10.659	-5.014	-9.189	-4.243
1014	1.014	-16.37	-9.791	-10.973	-16.575	-8.389	-0.194	-1.87	10.711
1015	1.015	-15.246	-12.527	-12.929	-16.012	-23.368	-8.916	-21.869	-14.401
1016	1.016	-11.795	-12.174	-13.344	-17.967	-25.377	-17.258	-15.932	-38.203
1017	1.017	-13.182	-14.33	-8.526	-18.576	-9.58	-12.055	-32.463	-22.495
1018	1.018	-16.111	-12.998	-3.708	-18.219	-20.334	-13.049	-47.642	8.663
1019	1.019	-11.688	-14.97	-7.021	-14.963	-33.976	-10.549	-52.117	-3.761
1020	1.02	-9.965	-13.449	-6.456	-10.929	-25.361	-11.342	-48.081	-7.417
1021	1.021	-13.467	-13.285	-7.825	-12.309	-23.967	-11.937	-21.78	-45.102
1022	1.022	-15.804	-15.634	-14.227	-7.904	-45.755	-3.243	-4.777	-19.956
1023	1.023	-16.982	-17.599	-15.022	-6.211	-11.417	-2.086	17.005	-15.527
1024	1.024	-17.385	-17.434	-14.266	-9.741	1.992	-5.183	25.26	-11.488
1025	1.025	-15.459	-13.783	-16.228	-6.484	-18.83	-6.146	12.408	-0.277
1026	1.026	-15.661	-20.778	-12.964	-8.629	-53.031	-8.67	-3.932	16.743
1027	1.027	-15.472	-15.967	-19.577	-9.032	-21.256	-12.734	-18.906	7.431
1028	1.028	-16.256	-13.479	-18.851	-8.642	1.213	-14.67	-47.991	4.718
1029	1.029	-18.977	-12.732	-11.541	-11.535	21.759	-16.616	-44.075	-28.789
1030	1.03	-19.564	-15.847	-14.493	-13.456	17.947	-14.68	-17.931	-33.288
1031	1.031	-19.178	-13.937	-15.316	-9.953	34.864	-9.27	-8.014	-20.982
1032	1.032	-19.955	-18.607	-13.031	-16.518	19.025	-14.111	-23.814	-39.781
1033	1.033	-15.506	-13.213	-13.663	-17.472	4.739	-13.537	-13.622	-28.184
1034	1.034	-13.57	-13.821	-10.428	-21.716	27.862	-4.648	-11.025	-18.137
1035	1.035	-17.631	-17.136	-10.678	-18.413	-0.477	1.739	-3.683	-15.043
1036	1.036	-9.69	-8.261	-11.31	-20.723	25.78	-4.264	-1.598	-17.764
1037	1.037	-8.522	-7.124	-12.706	-20.142	-5.272	-7.365	0.329	-20.297
1038	1.038	-1.151	-1.151	-9.46	-18.215	7.09	-2.532	2.107	-13.357
1039	1.039	-10.045	-2.144	-14.339	-11.645	-11.668	-13.949	3.681	-2.769
1040	1.04	-6.543	-1.193	-8.397	-12.428	-49.375	-15.5	1.956	10.708
1041	1.041	-11.746	-7.217	-12.509	-0.245	-24.21	-22.663	3.153	8.906
1042	1.042	-10.762	-4.915	-9.075	4.976	-28.753	-18.981	1.856	-2.161
1043	1.043	-6.482	-8.423	-8.555	19.299	-24.726	-15.491	-1.725	2.087
1044	1.044	-4.131	-18.506	0.299	9.621	9.296	-12.387	-4.924	5.727
1045	1.045	-8.942	-19.877	-6.126	11.364	32.09	-11.401	-7.87	-5.151
1046	1.046	-8.339	-18.732	-4.997	6.716	28.031	-5.39	-7.112	-21.032
1047	1.047	-17.211	-19.907	-5.999	-3.334	31.704	-9.449	-9.482	-31.674
1048	1.048	-18.343	-16.827	-12.807	-2.164	-12.991	-7.508	-10.085	-25.915
1049	1.049	-17.157	-19.752	-25.998	-12.993	-6.953	-6.912	-10.679	-6.592
1050	1.05	-22.365	-18.989	-12.475	-28.858	-12.37	-0.323	-12.51	11.176
1051	1.051	-21.381	-14.937	-14.235	-26.725	2.65	-2.83	-9.062	36.864
1052	1.052	-23.874	-14.367	-9.611	-24.764	7.043	-8.43	-10.399	-7.874
1053	1.053	-16.502	-14.955	-22.599	-19.502	2.954	-7.834	-8.275	-26.109
1054	1.054	-13.577	-15.543	-34.808	-21.018	-8.285	-8.402	-5.576	-31.556
1055	1.055	-3.879	-7.612	-23.794	0.694	8.746	-17.292	-6.758	-36.596
1056	1.056	-10.241	-11.098	-16.638	-21.146	-19.533	-16.115	-11.625	-23.041
1057	1.057	-11.373	-12.061	-10.26	-18.407	22.063	-5.256	-12.316	-18.94
1058	1.058	-16.578	-14.961	7.735	-15.874	-16.623	-9.496	-22.504	22.674
1059	1.059	-13.643	-14.176	5.218	-18.173	-31.647	-8.327	-44.35	-5.035
1060	1.06	-12.837	-16.483	-1.747	-3.255	-27.164	-16.639	-47.549	-20.181
1061	1.061	-18.413	-14.532	-12.388	-16.786	-6.409	-13.522	-39.275	-24.654
1062	1.062	-18.963	-11.223	-22.066	-11.552	-2.696	-6.734	-11.006	-3.957
1063	1.063	-16.988	-15.266	-20.319	-6.9	-6.006	-10.973	0.222	-30.277
1064	1.064	-18.7	-12.726	-15.67	3.175	-9.054	-18.31	37.934	-20.228
1065	1.065	-19.061	-8.251	-8.506	-0.489	-6.285	-7.452	32.883	14.225
1066	1.066	-20.392	-13.652	-14.886	-1.628	-8.815	-11.685	55.705	-17.686
1067	1.067	-17.455	-15.568	-13.72	-4.696	-1.899	-5.284	68.099	-21.753
1068	1.068	-18.594	-8.195	-10.622	-5.636	-33.836	-11.274	11.399	4.586
1069	1.069	-18.183	-13.015	-19.523	-9.859	-20.279	-6.043	-45.502	-46.82
1070	1.07	-18.928	-12.223	-18.356	-18.719	0.411	-12.812	-38.162	-54.152
1071	1.071	-18.131	-14.529	-17.383	-0.678	-25.916	-10.282	-58.086	-7.356
1072	1.072	-13.852	-11.027	-10.608	-3.162	-15.816	-15.885	-39.843	10.763
1073	1.073	-10.936	-12.945	-16.604	-5.454	-18.903	-9.301	-34.351	-5.697
1074	1.074	-13.439	-15.834	-7.698	-16.071	-10.564	-13.555	0.96	-10.668
1075	1.075	-12.072	-12.337	-8.851	-29.597	-8.025	-7.934	51.379	-6.148
1076	1.076	-13.214	-10.963	-3.615	-24.358	3.571	-8.506	17.984	-2.018
1077	1.077	-10.485	-12.113	5.3	-28.984	1.439	-7.936	-36.908	-5.725
1078	1.078	-6.98	-10.932	-0.691	-30.319	-4.34	-3.882	0.111	4.321
1079	1.079	-13.544	-15.939	0.291	-26.62	-30.632	-8.72	33.632	1.235
1080	1.08	-16.432	-12.625	-4.518	-23.121	-41.827	-5.426	-8.885	32.335
1081	1.081	-12.155	-13.185	-17.648	-15.75	-17.969	-13.157	-25.24	-13.608
1082	1.082	-14.452	-11.808	-4.076	-10.887	-20.986	-12.167	-30.172	-19.648
1083	1.083	-16.367	-13.139	-2.307	-8.359	-40.697	-7.313	-25.638	-3.185
1084	1.084	-16.924	-13.493	-10.219	-4.276	-38.173	-11.565	20.329	-18.248
1085	1.085	-16.328	-14.627	-17.35	-2.324	-21.897	-9.235	26.433	-22.653
1086	1.086	-14.955	-14.986	-26.222	-1.714	-11.229	-9.809	-23.378	-10.217
1087	1.087	-20.353	-14.18	-20.193	-3.435	-40.23	-14.459	-56.736	-6.477
1088	1.088	-13.752	-13.376	-19.199	-8.246	-86.099	-12.728	-50.599	10.594
1089	1.089	-19.728	-17.604	-4.458	-7.639	-67.884	-13.118	-45.038	-5.073
1090	1.09	-18.942	-12.161	-10.816	-11.666	-40.192	-13.513	-39.869	-19.156
1091	1.091	-14.087	-12.722	-4.97	-10.278	25.4	-16.425	-35.297	-16.547
1092	1.092	-16.015	-12.13	-3.195	-14.693	-1.327	-14.499	-22.812	-28.058
1093	1.093	-15.43	-13.86	-11.096	-10.588	-9.447	-14.893	33.995	-34.351
1094	1.094	-11.932	-15.208	-18.221	-13.07	12.641	-15.089	25.934	-24.592
1095	1.095	-9.601	-11.92	-21.848	-7.635	6.107	-10.643	3.892	-19.343
1096	1.096	-14.43	-14.825	-13.5	-15.559	24.344	-3.296	-16.011	-11.45
1097	1.097	-12.488	-12.893	-14.456	-12.456	7.919	-8.135	-34.136	10.24
1098	1.098	-9.587	-7.862	-15.408	-13.424	-7.187	-12.394	-28.646	-11.606
1099	1.099	-7.072	-13.854	-14.616	-12.644	24.692	-6.775	-33.589	-14.269
1100	1.1	-9.395	-13.075	-16.928	-10.338	70.541	-11.6	-47.036	-6.66
1101	1.101	-15.2	-16.55	-16.334	-9.783	27.922	-8.291	-17.914	-8.95
1102	1.102	-11.135	-14.607	-14.385	-13.093	11.435	-11.183	-29.101	-2.519
1103	1.103	-15.97	-14.015	-16.102	-10.23	-13.768	-8.659	-39.147	-16.035
1104	1.104	-12.666	-14.393	-15.702	-10.661	-0.294	-8.27	-23.425	-24.73
1105	1.105	-16.717	-16.701	-18.012	-9.325	20.354	-4.217	19.188	-29.363
1106	1.106	-20.186	-17.062	-15.86	-7.193	9.069	-10.046	49.566	-48.116
1107	1.107	-12.821	-12.593	-18.543	-1.988	-35.688	-10.831	33.134	-9.56
1108	1.108	-18.04	-19.158	-13.476	-6.826	-53.897	-7.346	68.375	6.947
1109	1.109	-15.136	-19.918	-12.846	-3.525	-15.218	-7.939	18.071	12.06
1110	1.11	-17.649	-19.136	-14.553	-7.589	-20.288	-15.685	-1.86	-10.743
1111	1.111	-15.322	-17.188	-9.684	-6.223	2.517	-8.345	-7.847	-23.108
1112	1.112	-21.907	-17.759	-11.597	-9.521	48.38	-9.319	-13.24	-19.405
1113	1.113	-13.973	-17.164	-8.683	-11.673	-6.549	-8.546	-18.217	4.435
1114	1.114	-10.872	-13.672	-10.021	-9.755	-13.873	-9.316	-13.7	-4.845
1115	1.115	-9.903	-10.368	-12.322	-15.561	32.974	-20.151	-25.993	-35.983
1116	1.116	-15.893	-11.513	-9.386	-19.639	51.195	-15.494	-29.606	-23.538
1117	1.117	-8.524	-11.119	-4.139	-16.169	12.514	-5.425	-26.252	-19.808
1118	1.118	-13.346	-9.952	-2.174	-18.114	-12.581	-4.254	-16.911	-36.784
1119	1.119	-15.842	-10.712	-10.851	-19.872	1.011	-3.098	2.818	-2.275
1120	1.12	-10.207	-8.774	-9.662	-15.048	-3.017	-12.774	-4.792	38.939
1121	1.121	-13.666	-10.12	-8.667	-7.715	-37.006	-9.087	-11.808	33.522
1122	1.122	-9	-10.7	-13.478	-4.819	-23.465	-0.756	-13.997	-1.654
1123	1.123	-11.882	-9.147	-12.666	-4.053	-2.72	-3.845	-12.09	-51.898
1124	1.124	-11.472	-8.952	-13.415	-4.827	-6.338	-12.741	-20.82	-45.279
1125	1.125	-16.874	-10.695	-13.965	0	3.831	-13.901	-19.259	-27.06
1126	1.126	-17.44	-9.146	-11.996	-10.077	-30.516	-2.085	-17.861	56.206
1127	1.127	-18.01	-12.241	-11.388	-11.431	-25.997	-6.725	-11.468	20.634
1128	1.128	-13.939	-14.375	-12.715	-15.109	-13.533	-16.775	-12.678	-11.853
1129	1.129	-15.282	-13.99	-17.147	-11.618	-9.767	-17.919	-13.655	17.794
1130	1.13	-18.57	-12.837	-17.711	-14.704	-40.631	-19.073	-16.544	26.737
1131	1.131	-21.473	-13.033	-11.894	-17.589	-52.912	-22.156	-10.583	2.396
1132	1.132	-16.243	-16.91	-11.115	-11.564	-26.427	-17.321	-6.573	-49.263
1133	1.133	-15.666	-19.432	-7.614	-17.147	-22.987	-7.64	-11.456	-42.696
1134	1.134	-8.312	-14.981	-10.884	-15.179	-19.763	-3.955	-12.078	-36.751
1135	1.135	-15.082	-16.725	-11.451	-21.148	-45.184	-2.792	-18.66	-31.392
1136	1.136	-12.569	-14.212	-11.837	-12.221	-28.001	-1.814	-19.44	-36.463
1137	1.137	-14.888	-12.86	-9.509	-15.679	-24.709	-2.768	-28.389	-13.651
1138	1.138	-14.311	-11.701	-12.399	-12.57	-32.862	-8.768	-29.63	15.337
1139	1.139	-13.725	-12.089	-12.766	-15.463	-35.258	-12.822	-22.344	-11.013
1140	1.14	-17.785	-10.159	-16.995	-12.937	-23.511	-12.233	-11.572	-42.027
1141	1.141	-14.298	-11.706	-13.482	-8.869	8.594	-14.159	4.242	-46.144
1142	1.142	-12.933	-12.476	-11.129	-13.696	-13.979	-10.096	-6.458	-42.527
1143	1.143	-18.735	-12.281	-13.223	-3.618	-17.814	-10.478	14.803	-25.515
1144	1.144	-14.667	-12.865	-19.207	-4.957	-6.374	-6.015	40.405	21.541
1145	1.145	-19.497	-13.057	-6.032	-6.102	3.935	-4.26	16.663	55.02
1146	1.146	-17.558	-9.956	3.659	-12.075	7.264	-7.724	-17.755	-12.117
1147	1.147	-15.817	-12.079	-5.029	-15.158	27.217	-12.15	-22.2	-20.979
1148	1.148	-16.206	-16.527	-12.945	-19.976	19.867	-16.194	-34.6	-29.05
1149	1.149	-13.885	-14.777	-14.279	-8.536	-5.731	-21.013	-38.273	-21.659
1150	1.15	-16.79	-15.167	-5.358	-10.064	11.467	-19.061	-28.219	11.812
1151	1.151	-14.09	-11.881	-8.829	-8.693	14.779	-14.993	18.791	5.783
1152	1.152	-15.263	-14.783	-14.035	10.876	17.604	-16.349	25.398	-21.929
1153	1.153	-17.397	-13.623	-13.047	13.603	30.452	-9.965	-4.961	-16.935
1154	1.154	-12.955	-17.878	-17.285	-9.61	4.826	-0.281	0.442	-12.527
1155	1.155	-9.667	-21.364	-13.198	-12.701	15.009	0.908	25.592	-16.623
1156	1.156	-13.735	-16.917	-9.693	-9.984	-13.138	-7.394	-6.29	-20.31
1157	1.157	-11.224	-15.174	-12.955	-22.755	-9.363	-10.472	-10.306	-23.625
1158	1.158	-11.606	-16.519	-14.674	-25.069	-26.356	-3.693	-14.015	-14.33
1159	1.159	-11.224	-11.101	-9.806	-14.414	-17.047	-9.691	-17.295	-0.221
1160	1.16	-12.379	-15.937	-14.421	-12.467	-8.667	-7.37	-20.407	-2.752
1161	1.161	-9.675	-11.288	-16.131	-7.243	-11.15	-10.853	-17.716	-9.768
1162	1.162	-12.577	-14.192	-12.617	7.076	-32.179	-10.264	-20.242	-3.435
1163	1.163	-15.291	-12.832	-13.941	1.262	-23.771	-16.837	-22.631	-1.527
1164	1.164	-13.359	-15.145	-12.752	-10.957	-5.915	-17.612	-24.877	-3.259
1165	1.165	-18.194	-13.97	-16.405	-6.347	-12.893	-15.292	-15.269	-14.296
1166	1.166	-21.68	-12.018	-11.932	-10.625	-6.454	-11.821	-13.599	-33.107
1167	1.167	-18.397	-12.393	-17.328	-17.03	-27.699	-9.894	-12.112	-30.61
1168	1.168	-20.139	-13.931	-15.37	-13.564	-24.962	-3.308	-13.526	-14.364
1169	1.169	-19.757	-10.047	-17.29	-16.649	3.318	-5.817	-9.89	4.776
1170	1.17	-19.379	-14.874	-13.217	-15.667	-7.912	-17.999	-8.757	-2.762
1171	1.171	-14.547	-10.222	-11.853	-13.134	36.746	-12.779	-5.694	-5.049
1172	1.172	-11.267	-11.953	-15.136	-15.44	6.358	-14.332	-10.558	-19.934
1173	1.173	-13.007	-11.554	-8.552	-22.009	-10.103	-7.176	-8.068	-6.413
1174	1.174	-10.501	-11.931	-7.584	-17.745	-35.278	-6.015	-10.414	-4.742
1175	1.175	-9.151	-11.54	-13.581	-20.072	-21.788	-9.51	-8.508	-22.21
1176	1.176	-9.538	-11.929	-6.219	-20.66	15.721	-6.419	-14.539	-10.615
1177	1.177	-6.832	-9.22	-5.245	-16.023	0.546	-13.19	-8.956	-8.445
1178	1.178	-11.088	-11.349	-7.753	-17.779	-13.043	-13.962	-12.461	-14.254
1179	1.179	-10.692	-11.157	-8.524	-10.825	-33.812	-8.35	-13.061	-23.005
1180	1.18	-12.038	-14.254	-10.452	-11.798	-30.233	-11.84	-6.486	-8.686
1181	1.181	-14.165	-10.579	-15.09	-9.287	-47.36	-4.495	-3.97	-22.22
1182	1.182	-10.491	-11.937	-14.497	-10.066	-25.591	-9.349	-11.315	-2.892
1183	1.183	-14.943	-17.743	-17.004	-10.644	-11.524	-8.593	-6.465	35.586
1184	1.184	-17.843	-15.425	-16.594	-7.353	1.153	-7.827	-8.966	19.11
1185	1.185	-12.998	-14.848	-9.991	-4.44	-5.942	-12.673	-8.193	-6.086
1186	1.186	-16.291	-14.273	-16.753	-7.92	-29.509	-14.605	-13.063	-10.585
1187	1.187	-14.545	-14.857	-14.234	-2.486	-20.31	-5.694	-3.026	1.706
1188	1.188	-17.063	-13.5	-16.559	-5.966	-0.605	-12.091	1.207	-2.021
1189	1.189	-19.393	-13.891	-11.726	-7.912	12.104	-10.954	7.566	-5.314
1190	1.19	-16.496	-13.502	-17.736	-7.348	5.085	-10.007	6.387	-14.638
1191	1.191	-18.437	-17.183	-13.697	-12.207	-26.921	-3.284	9.476	-6.372
1192	1.192	-14.185	-13.898	-15.654	-16.876	-22.528	-7.587	-5.23	-44.879
1193	1.193	-13.802	-11.006	-6.984	-13.993	-18.521	-13.235	-37.169	-72.482
1194	1.194	-16.133	-15.461	-10.518	-15.377	-29.843	-12.663	-50.69	-26.97
1195	1.195	-12.072	-16.054	-11.525	-17.728	-26.653	-13.255	-38.297	-32.928
1196	1.196	-13.43	-17.42	-8.642	-11.957	-4.865	-13.842	-27.097	-38.365
1197	1.197	-12.078	-12.983	-7.88	-14.338	-13.278	-13.459	-17.09	-33.396
1198	1.198	-12.461	-14.736	-10.228	-14.989	14.857	-14.821	-20.234	-29.017
1199	1.199	-12.848	-9.907	-8.324	-11.779	3.497	-8.243	-6.113	8.48
1200	1.2	-10.129	-9.339	-5.068	-7.783	-20.433	-3.407	-3.618	23.543
1201	1.201	-14.965	-15.931	-10.507	-12.679	13.861	0.859	-15.226	19.094
1202	1.202	-16.885	-11.679	-9.959	-10.806	18.176	-3.193	-17.29	15.016
1203	1.203	-17.458	-14.011	-10.572	-4.279	-36.158	-11.113	11.796	3.758
1204	1.204	-19.194	-10.532	-13.504	-3.554	-28.951	-27.157	15.854	-13.311
1205	1.205	-20.542	-11.125	-12.18	-5.955	-9.184	-15.523	-10.435	-29.016
1206	1.206	-19.174	-15.2	-15.505	-2.553	-15.314	-17.631	-0.341	-20.731
1207	1.207	-20.332	-17.724	-12.633	-8.626	0.971	-7.939	34.169	-13.212
1208	1.208	-14.33	-12.309	-13.834	-16.061	5.852	-2.713	2.339	12.542
1209	1.209	-20.331	-14.251	-14.262	-15.17	1.257	-4.256	-26.59	2.52
1210	1.21	-11.427	-14.836	-16.429	-9.246	13.499	-11.413	-37.807	5.646
1211	1.211	-14.912	-7.104	-12.017	-10.096	-5.43	-12.574	-41.144	-2.677
1212	1.212	-13.943	-14.462	-15.349	-8.242	-2.288	-11.411	5.78	-20.54
1213	1.213	-9.108	-15.436	-11.318	1.752	-24.354	-6.186	39.139	-32.212
1214	1.214	-13.373	-16.216	-10.969	5.931	18.047	-7.158	-3.551	-25.872
1215	1.215	-9.309	-16.995	-12.372	-13.698	-12.466	-6.397	-9.071	-16.257
1216	1.216	-11.257	-13.517	-12.809	-16.485	-7.148	-5.627	-14.139	-18.073
1217	1.217	-13.207	-12.942	-10.921	-14.058	-32.447	-12.196	-9.712	-19.652
1218	1.218	-13.79	-15.855	-6.712	-35.256	-46.127	-12.964	-13.787	-18.339
1219	1.219	-12.443	-14.509	-11.588	-32.642	-8.667	-15.277	-10.109	-14.691
1220	1.22	-11.086	-12.191	-12.194	-25.19	16.413	-10.443	-13.38	-13.537
1221	1.221	-12.241	-16.261	-11.639	-18.327	-43.285	-8.521	-22.636	-12.591
1222	1.222	-18.228	-17.62	-13.011	-12.041	-18.927	-4.468	-19.885	-9.707
1223	1.223	-12.218	-15.303	-10.712	-10.205	0.574	-13.378	-17.338	-5.496
1224	1.224	-16.273	-10.467	-13.636	-5.082	22.584	-9.896	-14.989	-9.589
1225	1.225	-22.655	-9.307	-18.1	-3.615	2.58	-15.323	-8.637	-17.531
1226	1.226	-17.814	-11.245	-15.226	-13.741	8.495	-13.403	-6.719	-10.24
1227	1.227	-19.753	-14.153	-15.631	-10.122	-19.194	-15.351	-8.464	-11.257
1228	1.228	-21.499	-14.545	-13.325	-13.658	5.926	-19.427	-9.987	-6.649
1229	1.229	-18.987	-14.935	-19.157	-16.81	28.693	-11.502	-20.997	-19.846
1230	1.23	-14.539	-12.038	-17.243	-18.403	-0.389	-8.026	-22.332	-29.559
1231	1.231	-10.481	-11.656	-16.496	-17.481	-4.07	-2.806	-21.137	-17.391
1232	1.232	-9.136	-16.693	-13.045	-18.303	-14.151	2.031	-17.619	-38.122
1233	1.233	-11.469	-13.41	-21.778	-19.126	14.118	-2.233	-20.688	-23.999
1234	1.234	-11.094	-10.511	-22.962	-22.659	32.922	-3.01	-5.951	-0.755
1235	1.235	-9.175	-10.128	-13.306	-18.058	22.917	-13.86	13.248	14.94
1236	1.236	-14.219	-10.518	-6.937	-18.677	-17.869	-18.512	5.734	46.07
1237	1.237	-10.936	-14.583	-3.469	-10.791	-56.557	-5.557	-1.198	17.006
1238	1.238	-6.872	-9.746	-6.578	2.321	-31.37	-0.331	0.975	-9.349
1239	1.239	-10.359	-15.741	-3.69	0.533	-35.772	-8.271	-0.916	-6.091
1240	1.24	-13.65	-10.125	2.305	2.033	-6.681	13.398	-2.607	-9.22
1241	1.241	-10.74	-12.054	-1.763	3.344	-2.97	4.103	-4.111	-51.833
1242	1.242	-13.441	-8.755	9.072	-8.509	-26.754	-4.222	-8.321	-82.25
1243	1.243	-13.045	-15.326	10.614	2.482	1.558	-27.454	-22.607	-21.343
1244	1.244	-15.168	-9.32	-8.159	-4.714	5.286	-18.177	2.558	2.973
1245	1.245	-17.102	-11.638	-15.709	-5.907	-11.715	-20.894	-0.734	54.627
1246	1.246	-15.159	-8.15	-18.036	4.906	-8.569	-23.42	-3.805	21.132
1247	1.247	-18.83	-14.143	-15.912	6.243	17.046	-21.109	-12.088	15.119
1248	1.248	-15.338	-18.201	-17.848	5.066	7.039	-23.244	-45.515	-12.557
1249	1.249	-20.748	-13.355	-16.113	-0.944	-27.311	-21.321	-22.628	-17.587
1250	1.25	-15.905	-13.924	-20.756	-14.882	4.716	-23.076	-26.625	-21.992
1251	1.251	-23.257	-16.823	-13.604	-12.944	-15.932	-18.433	-37.777	-17.881
1252	1.252	-16.493	-14.311	-17.289	-11.211	-12.196	-17.078	-27.661	-21.522
1253	1.253	-15.728	-17.597	-18.459	-19.141	-8.879	-13.405	0.653	-11.426
1254	1.254	-13.409	-13.527	-17.497	-14.879	-18.145	-9.927	-25.599	-14.499
1255	1.255	-16.895	-14.878	-10.733	-16.038	-37.838	-8.979	-8.501	-11.769
1256	1.256	-12.261	-13.526	-11.507	-19.524	-24.959	-11.89	-55.483	-19.3
1257	1.257	-11.69	-14.693	-7.461	-20.497	-27.188	-2.218	-75.366	-49.657
1258	1.258	-9.191	-12.765	-9.425	-21.465	-33.492	-3.365	-57.102	-53.696
1259	1.259	-14.622	-10.834	-8.859	-11.789	-15.997	-6.828	26.153	-27.331
1260	1.26	-12.706	-11.612	-11.769	-10.627	5.16	-3.721	61.778	-3.501
1261	1.261	-14.655	-13.553	-10.415	-4.618	-3.082	-8.543	94.305	30.962
1262	1.262	-14.087	-13.351	-14.865	-7.694	25.186	-6.023	84.453	26.524
1263	1.263	-13.706	-13.173	-10.803	-10.578	13.982	-6.781	57.808	5.828
1264	1.264	-16.999	-16.281	-2.864	-16.538	-9.81	-0.183	33.504	9.505
1265	1.265	-10.44	-13.587	-6.347	-17.273	-31.639	-6.166	-18.136	6.219
1266	1.266	-11.427	-12.445	-5.381	-10.662	10.955	-15.045	-24.693	-40.773
1267	1.267	-17.449	-10.909	-10.219	-2.694	-7.204	-9.028	-30.676	-20.797
1268	1.268	-13.414	-12.845	-16.221	-7.879	-34.912	-8.051	-36.071	-14.752
1269	1.269	-20.024	-14.206	-25.118	-8.816	-9.768	-1.274	-41.088	-20.126
1270	1.27	-20.837	-16.543	-19.119	-0.84	-5.253	-3.793	-45.513	-15.041
1271	1.271	-20.107	-14.62	-22.21	-3.882	-25.911	-3.009	-41.432	-19.436
1272	1.272	-16.671	-14.839	-17.369	-6.721	-29.587	-7.838	-30.193	-6.99
1273	1.273	-16.147	-16.406	-13.108	-7.426	-26.301	-8.407	-20.11	-10.607
1274	1.274	-12.128	-17.979	-18.713	-19.54	-16.969	-4.341	26.938	-27.57
1275	1.275	-10.809	-14.902	-9.223	-31.646	14.188	-2.981	7.026	6.936
1276	1.276	-9.489	-13.767	-12.898	-26.92	-14.841	-6.274	-11.14	2.517
1277	1.277	-9.135	-11.879	-14.046	-22.591	-3.626	-12.852	-27.562	-9.791
1278	1.278	-15.16	-16.175	-8.807	-16.13	13.381	-13.812	-22.513	-13.356
1279	1.279	-15.969	-12.739	-13.629	-17.233	-8.474	-11.289	-18.042	-16.524
1280	1.28	-15.215	-16.074	-9.357	-14.073	-33.985	-15.335	-22.103	-13.329
1281	1.281	-14.648	-12.049	-8.563	-9.171	-16.97	-13.384	-18.42	-21.611
1282	1.282	-11.37	-12.494	-13.384	-8.323	-13.907	-12.776	-15.123	-19.124
1283	1.283	-14.286	-17.964	-13.944	-7.479	-11.2	-14.482	-12.017	-16.801
1284	1.284	-12.949	-14.54	-13.352	-9.339	-18.747	-7.489	-20.33	-31.669
1285	1.285	-12.583	-14.019	-9.853	-11.196	-11.716	-14.242	-12.76	-10.341
1286	1.286	-19.183	-14.661	-14.279	-4.532	3.225	-11.712	-15.05	-7.57
1287	1.287	-22.112	-13.371	-13.67	-3.672	5.179	-14.02	-12.905	0.058
1288	1.288	-19.62	-16.725	-11.123	-7.634	3.425	-13.411	-10.961	-6.874
1289	1.289	-20.416	-15.613	-14.389	-6.945	-1.216	-11.446	-12.697	-8.969
1290	1.29	-22.382	-16.831	-17.264	-10.137	11.784	-10.845	-11.155	-10.899
1291	1.291	-21.838	-18.821	-12.786	-8.304	-0.367	-8.283	-12.516	-5.663
1292	1.292	-17.813	-15.97	-9.864	-15.182	-21.035	-8.643	-13.692	-10.34
1293	1.293	-14.366	-10.799	-8.482	-12.204	-6.921	-9.793	-7.713	-6.141
1294	1.294	-12.08	-12.791	-9.814	-12.902	5.906	-11.727	-2.524	-4.956
1295	1.295	-14.249	-13.422	-8.645	-15.158	-5.668	-9.781	-7.376	-8.356
1296	1.296	-15.452	-14.055	-7.481	-13.163	-3.537	-7.641	-4.878	-7.247
1297	1.297	-15.872	-11.593	-11.732	-12.513	-1.575	-11.505	-7.228	-8.149
1298	1.298	-16.105	-13.977	-8.24	-13.025	-17.413	-6.657	-6.687	-3.855
1299	1.299	-14.204	-13.656	-13.652	-13.343	-23.744	-1.998	-8.676	-14.486
1300	1.3	-9.985	-9.263	-4.158	-11.932	-10.159	-9.719	-12.774	-10.222
1301	1.301	-7.113	-8.738	-10.536	-5.302	12.769	-10.667	-5.838	-11.374
1302	1.302	-9.66	-13.632	-9.354	-12.021	28.506	-11.614	-10.715	-17.362
1303	1.303	-15.104	-16.971	-12.43	-5.962	-14.059	-15.847	-1.061	-20.451
1304	1.304	-15.707	-12.958	-11.444	-3.583	-20.061	-11.754	-4.736	-27.205
1305	1.305	-9.731	-9.52	-15.687	-2.941	-47.714	-9.787	-10.752	-26.417
1306	1.306	-10.524	-11.893	-3.469	0.412	-32.573	-13.049	-7.664	-20.787
1307	1.307	-5.699	-13.092	5.262	-8.429	-9.728	-18.44	-8.671	-9.94
1308	1.308	-7.644	-11.195	-9.035	-12.038	-5.618	-17.832	-9.491	-8.402
1309	1.309	-8.236	-14.715	-14.819	-8.487	-1.916	-11.81	-11.828	-4.15
1310	1.31	-8.637	-14.362	-20.025	-9.38	-11.891	-19.15	-12.354	2.254
1311	1.311	-15.038	-20.397	-15.363	-16.072	22.626	-8.299	-11.707	-6.034
1312	1.312	-19.311	-7.271	-13.987	-11.742	9.185	-15.453	-12.22	-15.653
1313	1.313	-20.095	-13.103	-15.136	-19.032	-3.102	-11.776	-10.838	-9.231
1314	1.314	-9.266	-11.393	-11.629	-16.065	0.565	-10.626	-9.507	-3.228
1315	1.315	-10.82	-9.866	-10.637	-20.27	-9.568	-15.862	-7.436	-19.293
1316	1.316	-12.174	-14.146	-11.583	-17.898	-18.932	-9.105	-5.6	-21.629
1317	1.317	-11.013	-23.063	-9.044	-17.264	17.988	-6.61	-9.184	-19.549
1318	1.318	-12.177	-19.589	-13.086	-16.626	-7.24	-2.554	-5.218	-13.768
1319	1.319	-6.943	-12.248	-12.494	-14.834	-39.269	0.927	-12.28	-15.526
1320	1.32	-5.967	-13.223	-17.13	-13.433	-10.314	-6.426	-7.526	-13.999
1321	1.321	-6.736	-7.235	-13.046	-11.058	-14.081	-5.463	-10.118	-15.37
1322	1.322	-7.498	-14.589	-13.419	-8.116	9.636	-6.243	-10.954	-11.704
1323	1.323	-14.06	-9.753	-14.752	-13.297	-18.691	-5.474	-9.061	-15.181
1324	1.324	-25.459	-12.267	-15.11	-15.192	22.846	-6.065	-8.508	-9.96
1325	1.325	-26.987	-8.2	-12.377	-9.158	-4.855	-4.132	-7.92	4.732
1326	1.326	-22.701	2.641	-18.158	-8.354	0.148	-5.886	-11.423	-27.196
1327	1.327	-26.351	-11.676	-15.815	-7.741	-13.461	-11.707	-6.042	-50.037
1328	1.328	-18.001	-5.857	-13.858	2.364	-25.905	-12.501	-10.928	-45.989
1329	1.329	-25.33	-11.08	-15.769	-4.757	-29.615	-13.104	-6.325	-27.225
1330	1.33	-24.344	-15.715	-15.169	-5.869	-12.634	-8.483	-9.258	17.471
1331	1.331	-21.806	-2.736	-11.658	-11.827	-3.414	-16.256	-7.932	72.415
1332	1.332	-19.457	-14.915	-10.276	-8.693	-34.63	-19.388	-8.344	20.723
1333	1.333	-17.492	-6.959	-9.089	-11.561	-13.97	-14.576	-10.491	0.773
1334	1.334	-14.182	-8.301	-10.997	-14.048	-55.619	-12.079	-12.444	6.76
1335	1.335	-14.729	-9.439	-10.581	-13.248	-39.239	-12.866	-11.302	-9.71
1336	1.336	-13.344	-10.572	-10.359	-13.814	-44.317	-14.819	-10.533	-14.736
1337	1.337	-12.927	-15.77	-11.69	-19.797	-30.76	-14.253	-13.255	-10.283
1338	1.338	-12.51	-24.643	-10.304	-15.714	-10.061	-12.528	-12.876	-30.997
1339	1.339	-9.767	-21.131	-12.99	-12.22	-28.826	-11.186	-8.621	-4.686
1340	1.34	-8.564	-18	-11.047	-8.926	-5.025	-18.551	-12.689	-14.741
1341	1.341	-5.625	-20.867	-10.262	-10.67	-1.912	-11.217	-9.2	-5.457
1342	1.342	-11.58	-16.577	-12.18	-10.285	23.588	-6.401	-9.588	2.849
1343	1.343	-10.758	-18.865	-12.929	-5.845	-14.143	-12.424	-7.462	-14.961
1344	1.344	-9.938	-18.239	-15.625	-7.593	0.957	-10.122	-9.397	-45.333
1345	1.345	-10.474	-17.614	-15.217	-5.088	14.5	-9.551	-12.096	-57.702
1346	1.346	-15.078	-13.506	-15.974	-10.516	-6.232	-4.903	-7.834	-23.628
1347	1.347	-10.973	-12.107	-14.022	-12.462	4.992	-4.328	-7.253	-10.09
1348	1.348	-12.29	-9.739	-10.921	-17.114	-25.92	-7.813	-15.186	-14.178
1349	1.349	-10.897	-12.589	-12.07	-13.054	-29.96	-9.167	-9.182	-10.511
1350	1.35	-12.991	-14.481	-10.134	-17.904	-41.156	-8.78	-12.271	-13.811
1351	1.351	-16.626	-14.043	-13.604	-17.336	-24.069	-5.103	-9.37	-10.722
1352	1.352	-14.263	-16.9	-13.986	-17.926	23.011	-7.43	-11.876	-8.013
1353	1.353	-14.613	-14.151	-11.074	-18.337	29.606	-8.595	-11.093	-10.537
1354	1.354	-10.91	-14.503	-5.838	-16.038	-0.769	-9.759	-15.911	-8.233
1355	1.355	-17.27	-9.621	-10.669	-15.678	-28.43	-8.606	-8.546	-10.375
1356	1.356	-16.465	-17.515	-8.721	-14.548	17.064	-11.515	-13.373	-8.452
1357	1.357	-18.754	-16.511	-8.113	-17.291	-13.299	-6.302	-10.848	-10.187
1358	1.358	-13.882	-13.567	-9.433	-14.426	3.209	-8.254	-11.607	-8.624
1359	1.359	-15.79	-12.754	-8.059	-10.799	-31.944	-6.334	-9.664	-4.355
1360	1.36	-12.865	-11.942	-10.175	-16.261	0.031	-8.085	-9.068	-3.181
1361	1.361	-13.225	-12.479	-12.096	-5.461	-37.437	-7.713	-9.637	-6.644
1362	1.362	-15.526	-17.084	-7.822	-3.96	-12.162	-4.427	-8.273	-5.661
1363	1.363	-15.132	-10.455	-14.773	-8.253	56.652	0.404	-4.973	-2.754
1364	1.364	-17.83	-18.354	-9.912	-4.617	66.605	-1.529	-7.86	-3.521
1365	1.365	-17.42	-13.091	-12.406	-3.486	40.018	-5.595	-12.287	-4.279
1366	1.366	-15.271	-15.952	-14.705	-4.482	32.041	-11.405	-10.529	-9.123
1367	1.367	-16.038	-16.693	-16.618	-5.475	24.863	-17.013	-10.124	-11.054
1368	1.368	-20.283	-12.606	-10.597	-8.012	18.508	-20.486	-7.788	-12.789
1369	1.369	-20.856	-16.063	-12.904	-7.26	12.67	-18.54	-11.833	-11.414
1370	1.37	-15.043	-11.384	-14.827	-10.762	18.219	-16.789	-11.43	-11.785
1371	1.371	-17.362	-16.771	-10.176	-6.136	-6.771	-16.402	-10.06	-18.35
1372	1.372	-16.785	-11.894	-10.742	-15.059	-20.176	-19.689	-11.208	-21.245
1373	1.373	-14.853	-13.802	-14.213	-13.922	-15.95	-14.851	-10.036	-15.231
1374	1.374	-11.958	-13.189	-11.877	-17.439	-42.161	-18.143	-7.313	-14.454
1375	1.375	-16.811	-8.326	-7.024	-18.439	-18.264	-9.251	-6.526	-7.865
1376	1.376	-14.89	-7.722	-7.585	-13.634	-15.086	-10.42	-5.74	-8.612
1377	1.377	-15.486	-13.121	-10.47	-14.438	-12.288	-11.603	-6.507	-10.937
1378	1.378	-15.895	-6.535	-10.06	-8.852	-24.98	-8.533	-3.783	-18.88
1379	1.379	-9.528	-9.03	-11.389	-16.811	-27.24	-5.662	-8.028	-17.917
1380	1.38	-12.067	-13.088	-14.272	-9.489	-25.006	-3.178	-9.373	-7.086
1381	1.381	-14.409	-9.606	-14.631	-4.687	-15.25	0.863	-7.05	-11.305
1382	1.382	-13.837	-15.593	-17.323	-7.25	-20.354	-7.097	-8.224	-10.087
1383	1.383	-9.2	-11.532	-16.53	-4.963	-21.843	-14.475	-5.52	-11.263
1384	1.384	-18.089	-15.017	-17.3	-8.492	-0.101	-13.525	-9.789	-12.242
1385	1.385	-14.412	-16.958	-13.047	-3.9	-15.755	-12.769	-13.296	-15.157
1386	1.386	-17.903	-15.226	-13.639	-5.688	-46.832	-12.004	-7.891	-10.889
1387	1.387	-16.942	-13.88	-17.139	-11.538	-26.024	-11.434	-8.475	-1.976
1388	1.388	-15.986	-14.281	-9.792	-10.81	-37.178	-12.018	-11.777	-7.945
1389	1.389	-20.256	-16.424	-0.131	-8.913	-27.014	-11.45	-11.206	-24.044
1390	1.39	-14.639	-16.044	-6.547	-9.529	-30.05	-3.533	-16.048	-12.511
1391	1.391	-18.137	-13.333	-10.061	-11.302	12.57	-2.39	-10.054	-1.932
1392	1.392	-16.216	-11.207	-15.325	-10.95	-42.352	-3.382	-9.284	-15.538
1393	1.393	-12.177	-15.659	-6.467	-13.306	-20.208	-8.232	-7.355	-24.345
1394	1.394	-10.82	-16.242	-14.832	-12.182	-0.243	-17.915	-13.36	-25.994
1395	1.395	-10.446	-15.659	-11.783	-14.932	5.788	-24.299	-12.602	-21.852
1396	1.396	-12.578	-15.265	-12.791	-13.825	-10.637	-13.46	-7.777	-2.432
1397	1.397	-11.425	-14.869	-6.837	-16.023	-45.836	-17.716	-11.082	5.826
1398	1.398	-12.585	-20.664	-12.486	-18.801	-22.998	-14.044	-13.998	-6.987
1399	1.399	-10.456	-11.75	-7.689	-13.046	-18.944	-10.569	-16.535	-14.045
1400	1.4	-14.906	-15.223	-13.737	-12.321	-22.603	-15.805	-10.165	-11.994
1401	1.401	-14.322	-12.119	-13.007	-11.781	1.203	-10.982	-14.444	-17.891
1402	1.402	-14.9	-11.144	-15.002	-7.163	35.636	-11.778	-15.231	-12.722
1403	1.403	-11.417	-10.36	-18.359	-6.605	3.725	-12.565	-17.188	-4.824
1404	1.404	-13.735	-14.414	-14.366	-6.236	-0.39	-4.655	-12.56	-11.994
1405	1.405	-14.888	-10.924	-20.246	-5.857	-11.663	-5.641	-15.485	-8.359
1406	1.406	-18.561	-10.328	-22.645	-7.021	5.311	-2.756	-9.686	-16.789
1407	1.407	-17.203	-15.739	-22.14	-13.021	-3.963	-3.55	-15.319	-13.841
1408	1.408	-15.08	-13.794	-20.282	-7.021	-6.686	-4.34	-8.756	-11.1
1409	1.409	-13.915	-15.718	-16.286	-11.081	16.539	-4.92	-14.778	-10.44
1410	1.41	-19.719	-18.612	-18.891	-17.653	-17.946	-5.49	-10.733	-14.555
1411	1.411	-18.93	-18.992	-13.569	-13.394	-22.423	-7.231	-7.265	-18.103
1412	1.412	-10.987	-15.697	-11.729	-18.998	-26.608	-9.745	-7.864	-14.883
1413	1.413	-14.079	-10.857	-16.447	-17.056	-7.901	-14.197	-10.789	-12.091
1414	1.414	-16.976	-12.78	-12.473	-20.343	-31.683	-10.131	-15.648	-15.707
1415	1.415	-16.19	-15.681	-12.164	-20.917	-53.516	-11.489	-6.961	-9.449
1416	1.416	-8.828	-12.191	-12.636	-18.403	-61.891	-12.84	-8.157	-17.535
1417	1.417	-13.659	-10.83	-10.591	-17.049	-59.459	-15.748	-7.216	-14.543
1418	1.418	-12.877	-10.44	-8.737	-14.15	-15.071	-13.813	-10.154	-19.408
1419	1.419	-10.543	-12.367	-6.862	-13.769	-3.558	-11.874	-12.699	-15.144
1420	1.42	-10.537	-11.976	-6.15	-11.063	-5.798	-10.706	-7.123	-12.848
1421	1.421	-8.584	-16.223	-10.67	-7.58	15.409	-13.601	-9.098	-8.063
1422	1.422	-13.215	-12.735	-10.148	-4.286	12.558	-10.873	-7.202	-11.413
1423	1.423	-14.938	-14.077	-11.946	-2.159	30.23	-10.474	-8.979	-5.476
1424	1.424	-16.267	-11.939	-13.357	-5.838	60.499	-5.615	-8.43	-8.426
1425	1.425	-15.86	-9.995	-15.54	-2.741	31.34	-7.538	-8.069	-16.409
1426	1.426	-9.261	-4.178	-16.943	-6.019	19.986	-0.161	-7.707	-15.292
1427	1.427	-6.341	-8.232	-17.38	-10.848	9.784	-3.044	-10.639	-20.576
1428	1.428	-3.813	-19.062	-17.821	-7.543	12.798	-0.506	-13.371	-11.717
1429	1.429	-7.861	-11.114	-13.618	-9.259	-24.224	-2.806	-7.582	6.239
1430	1.43	-9.778	-9.75	-18.507	-8.854	10.936	-7.623	-3.542	-6.579
1431	1.431	-17.122	-13.425	-8.497	-4.375	-21.022	-12.252	4.367	0.362
1432	1.432	-16.14	-12.259	-9.906	-13.249	7.965	-12.824	-5.337	2.466
1433	1.433	-29.282	-9.16	-1.053	-6.845	11.596	-12.441	-4.203	-22.72
1434	1.434	-15.723	-10.127	0.063	-3.344	14.84	-10.122	1.772	-19.445
1435	1.435	-10.483	-9.356	0.992	-8.556	-19.647	-16.708	-7.926	-47.704
1436	1.436	-12.016	-13.42	-0.011	-9.509	-33.22	-15.745	-16.858	-44.037
1437	1.437	-10.653	-12.838	-13.202	-12.012	4.294	-18.27	-10.875	-47.326
1438	1.438	-11.799	-17.481	-7.423	-12.779	-10.783	-7.626	-11.859	-0.288
1439	1.439	-24.945	-18.051	-2.216	-10.832	2.811	-3.36	-14.78	46.557
1440	1.44	-9.063	-20.56	-3.771	-12.755	23.554	-9.743	-15.566	16.175
1441	1.441	-11.172	-16.098	-2.431	-9.837	12.33	1.113	-13.259	10.78
1442	1.442	-9.217	-13.182	-3.602	-11.178	-18.552	-8.928	-12.686	35.969
1443	1.443	-32.034	-13.553	-9.607	-5.741	-14.481	-17.808	-12.106	13.154
1444	1.444	-16.336	-15.867	-10.569	-6.305	-10.717	-21.287	-6.687	0.774
1445	1.445	-24.64	-17.023	-17.342	3.775	-7.35	-18.196	-11.526	4.431
1446	1.446	-22.102	-15.075	-14.815	8.052	-29.118	-13.379	-8.233	-19.389
1447	1.447	-24.411	-16.225	-20.413	1.688	-9.293	-9.134	-11.129	-28.665
1448	1.448	-22.263	-14.664	-15.554	-16.283	-27.073	-9.919	-9.766	8.329
1449	1.449	-20.315	-16.595	-12.248	-13.747	-48.115	-9.346	-10.15	-6.733
1450	1.45	-22.047	-14.644	-16.295	-20.684	-33.975	-6.064	-8.982	-2.208
1451	1.451	-20.491	-14.054	-8.353	-27.039	-5.706	-0.641	-14.189	-31.163
1452	1.452	-13.326	-17.138	-4.873	-25.085	-9.355	-11.471	-9.332	-42.335
1453	1.453	-17.001	-14.423	-3.918	-23.318	35.401	-3.527	-12.601	-59.317
1454	1.454	-15.829	-11.706	-2.946	-24.842	-7.182	-10.669	-10.84	-24.809
1455	1.455	-14.853	-15.187	-8.918	-23.47	-23.662	-9.482	-17.778	25.559
1456	1.456	-11.946	-14.793	-11.214	-19.769	-48.83	-10.629	-8.848	45.558
1457	1.457	-5.939	-13.624	-11.768	-18.601	-44.372	-9.645	-9.98	39.616
1458	1.458	-9.998	-13.229	-21.796	-15.497	-40.287	-24.345	-6.855	-10.261
1459	1.459	-9.407	-10.512	-5.885	-14.517	-29.034	-26.476	-9.723	-57.042
1460	1.46	-16.751	-9.734	-3.705	-10.248	-11.939	-16.821	-12.211	-38.8
1461	1.461	-11.91	-9.54	-9.456	-7.929	35.142	-15.102	-9.858	-33.325
1462	1.462	-9.388	-10.887	-25.267	-7.336	1.672	-10.497	-7.889	1.946
1463	1.463	-10.152	-14.554	-14.558	-7.909	-28.758	-9.197	-7.27	15.554
1464	1.464	-16.725	-12.024	-20.303	-8.483	-45.211	-8.08	-10.138	3.231
1465	1.465	-10.721	-11.625	-15.014	-3.639	0.234	-16.415	-4.311	14.52
1466	1.466	-8.396	-13.748	-16.499	-6.912	6.165	-11.204	-9.894	-30.113
1467	1.467	-10.327	-11.032	-17.787	-6.308	22.579	-16.065	-3.285	-85.019
1468	1.468	-14.975	-12.182	-26.622	-7.638	-12.692	-16.853	-7.516	-92.314
1469	1.469	-9.566	-12.364	-23.059	-9.929	-8.248	-12.774	-6.719	-45.426
1470	1.47	-14.41	-14.295	-15.635	-13.964	-28.926	-9.256	-3.217	-14.974
1471	1.471	-12.486	-12.933	-18.463	-12.589	5.134	-13.856	-5.129	-9.481
1472	1.472	-15.399	-15.643	-17.618	-12.957	-8.448	-8.414	-9.172	-4.376
1473	1.473	-18.891	-14.478	-16.775	-10.045	-12.59	-8.977	-11.663	-8.764
1474	1.474	-11.551	-12.923	-13.216	-12.746	-8.93	-2.954	-13.961	-4.632
1475	1.475	-14.656	-13.102	-13.731	-18.56	14.898	-5.244	-13.555	-0.885
1476	1.476	-11.761	-12.896	-10.769	-9.662	24.185	-4.64	-9.86	9.232
1477	1.477	-9.246	-15.592	-8.205	-13.154	-18.43	-7.904	-15.262	-6.392
1478	1.478	-13.309	-15.198	-6.798	-16.268	-36.695	-6.144	-17.182	-9.06
1479	1.479	-11.377	-14.423	-9.635	-13.377	-20.33	-4.769	-13.88	-1.461
1480	1.48	-9.446	-12.485	-6.861	-14.168	-35.47	-1.46	-10.96	-8.373
1481	1.481	-14.871	-12.281	-4.864	-10.121	-3.585	2.616	-7.454	-10.46
1482	1.482	-18.369	-14.592	-9.046	-5.298	0.346	2.235	-8.784	-4.615
1483	1.483	-11.029	-10.126	-8.4	-4.737	3.931	-5.107	-9.156	-13.286
1484	1.484	-19.953	-10.696	-10.847	-5.328	13.934	-4.125	-13.598	-17.917
1485	1.485	-16.481	-13.592	-8.457	-5.719	-8.027	-5.089	-7.001	-10.738
1486	1.486	-13.393	-12.232	-9.545	-7.086	-16.479	-2.582	-13.001	-11.907
1487	1.487	-18.243	-12.616	-12.193	-8.254	-29.375	-11.496	-12.237	-10.738
1488	1.488	-15.74	-18.421	-11.758	-10.197	-45.733	-17.504	-10.308	-13.82
1489	1.489	-16.524	-16.098	-12.487	-10.592	-13.896	-12.271	-13.606	-12.803
1490	1.49	-18.483	-16.679	-10.5	-12.732	18.01	-19.026	-10.709	-16.985
1491	1.491	-19.08	-16.098	-14.715	-11.391	-19.524	-21.518	-10.327	-11.33
1492	1.492	-17.355	-15.516	-17.577	-15.072	5.614	-20.71	-13.62	-10.727
1493	1.493	-16.014	-12.992	-16.187	-13.728	-35.65	-9.865	-10.723	-0.635
1494	1.494	-12.754	-9.698	-14.814	-11.615	-8.004	-8.32	-12.661	21.028
1495	1.495	-17.604	-15.497	-16.937	-14.348	-23.127	1.757	-12.273	17.906
1496	1.496	-12.971	-13.165	-15.771	-14.743	-18.716	0.609	-10.151	3.765
1497	1.497	-18.393	-13.74	-13.047	-18.247	10.265	-5.368	-12.085	-9.047
1498	1.498	-13.564	-10.448	-10.905	-10.917	6.521	-6.311	-7.837	-20.701
1499	1.499	-11.639	-13.351	-6.432	-14.059	37.427	-5.317	-9.587	-52.632
1500	1.5	-14.551	-10.823	-1.755	-13.126	24.966	-18.448	-13.088	-39.122
1501	1.501	-12.037	-11.197	7.166	-3.487	21.229	-16.491	-13.493	-18.448
1502	1.502	-11.648	-7.119	10.877	-7.218	11.124	-18.207	-12.355	-7.272
1503	1.503	-17.448	-10.589	-7.101	-8.424	20.412	-22.837	-9.666	-10.609
1504	1.504	-16.674	-10.968	-19.826	-5.345	23.137	-21.453	-12.403	-7.564
1505	1.505	-14.736	-12.118	-17.475	-12.133	-10.352	-12.509	-10.885	-15.895
1506	1.506	-19.376	-14.042	-15.321	-2.466	-14.836	-13.628	-6.471	-13.349
1507	1.507	-15.311	-17.52	-17.235	-8.851	-35.574	-8.369	-9.792	-6.357
1508	1.508	-17.822	-15.382	-15.476	-10.007	-39.23	-3.503	-9.238	-4.237
1509	1.509	-16.466	-13.442	-17.018	-13.086	-49.286	7.939	-7.906	-2.353
1510	1.51	-14.339	-12.273	-18.356	-6.287	-58.563	3.312	-6.569	-11.155
1511	1.511	-14.737	-17.105	-14.661	-15.935	-15.926	10.504	-7.744	-6.573
1512	1.512	-13.578	-15.158	-15.82	-14.742	26.773	14.208	-12.201	-13.775
1513	1.513	-14.354	-14.574	-14.859	-11.241	-0.802	-1.431	-11.62	-12.631
1514	1.514	-14.168	-15.153	-11.951	-12.186	4.299	-24.809	-3.685	-16.126
1515	1.515	-12.823	-12.637	-11.174	-18.96	17.889	-21.68	-4.855	-17.13
1516	1.516	-10.114	-10.316	-13.482	-19.75	-11.05	-13.349	-7.976	-8.257
1517	1.517	-9.732	-15.154	-12.887	-17.423	7.827	-20.873	-7.046	-9.487
1518	1.518	-6.254	-14.573	-20.229	-19.358	4.625	-37.121	-7.843	-8.609
1519	1.519	-10.712	-11.671	-11.318	-16.06	-23.577	-43.487	-7.095	-17.553
1520	1.52	-8.971	-14.19	-14.784	-7.154	-4.739	-41.535	-7.69	-18.686
1521	1.521	-11.494	-10.909	-15.724	-5.994	26.267	-18.676	-9.638	-15.539
1522	1.522	-17.888	-13.043	-12.803	0.014	38.696	-9.358	-12.557	-10.644
1523	1.523	-13.643	-15.759	-18.777	-3.073	-17.937	-12.046	-13.925	-13.112
1524	1.524	-19.274	-20.023	-11.399	1.76	-42.258	-14.536	-9.484	-18.683
1525	1.525	-18.707	-16.542	-6.534	-4.238	-49.59	-7.544	-10.073	-10.698
1526	1.526	-19.299	-13.256	-0.512	-8.294	-29.598	-5.399	-9.695	-9.665
1527	1.527	-18.731	-13.651	-6.102	-6.341	-11.357	-3.444	-12.032	-6.694
1528	1.528	-15.259	-15.596	-16.922	-10.98	-5.929	-5.175	-11.671	-9.165
1529	1.529	-18.569	-10.57	-12.257	-10.396	-61.519	-6.715	-11.302	-5.067
1530	1.53	-18.198	-16.574	-13.6	-10.777	-24.512	-5.358	-14.794	-9.877
1531	1.531	-15.505	-18.901	-17.261	-12.128	22.373	-4.201	-12.666	-6.565
1532	1.532	-14.362	-19.488	-11.249	-15.022	4.239	-7.686	-14.595	-10.595
1533	1.533	-15.157	-13.498	-10.272	-17.726	-23.388	-8.658	-9.569	-10.93
1534	1.534	-11.882	-11.179	-13.16	-20.42	1.862	2.166	-14.219	-12.23
1535	1.535	-10.737	-10.598	-19.145	-17.509	6.391	6.42	-8.811	-7.343
1536	1.536	-11.133	-12.542	-13.518	-21.174	-5.943	7.596	-6.869	-13.283
1537	1.537	-10.747	-9.643	-12.919	-18.847	5.348	1.607	-6.273	-14.003
1538	1.538	-14.234	-13.13	-8.264	-17.683	-11.635	-5.74	-6.83	-9.114
1539	1.539	-11.907	-11.782	-12.32	-11.686	-52.442	-12.536	-10.294	-8.494
1540	1.54	-7.069	-12.172	-8.824	-10.911	-57.806	-20.531	-11.629	-16.197
1541	1.541	-10.35	-9.468	-10.166	-14.978	-32.577	-19.657	-10.438	-10.935
1542	1.542	-13.244	-12.958	-8.991	-10.127	-28.056	-5.024	-7.696	-8.007
1543	1.543	-14.577	-10.831	-2.981	-2.746	-23.893	-2.925	-10.373	-1.985
1544	1.544	-15.918	-13.544	3.029	0.193	-12.611	-16.427	-9.553	-7.571
1545	1.545	-19.959	-17.025	-4.314	-9.451	4.503	-11.131	-8.73	-18.352
1546	1.546	-21.293	-10.442	-11.074	-0.522	1.462	-12.603	-12.946	-13.659
1547	1.547	-14.881	-9.472	-13.58	-6.495	32.661	-11.18	-7.493	-14.969
1548	1.548	-10.608	-6.957	-15.888	-3.392	11.996	-12.263	-8.037	-21.326
1549	1.549	-9.815	-19.154	-20.716	-10.178	15.727	-13.361	-1.999	-3.307
1550	1.55	-16.374	-17.418	-11.997	-10.962	19.089	-5.983	-4.284	-5.817
1551	1.551	-17.132	-15.871	-17.986	1.229	22.228	-7.02	-4.825	-12.775
1552	1.552	-14.793	-17.233	-6.167	-3.977	-14.733	-7.937	-5.359	-14.883
1553	1.553	-12.836	-10.859	-29.958	-21.391	0.388	-15.442	-3.563	-12.924
1554	1.554	-14.75	-12.032	-12.932	-19.074	-13.109	-28.389	-2.152	-14.64
1555	1.555	-15.314	-15.139	-16.049	-16.951	-0.752	-23.389	-3.453	-13.065
1556	1.556	-11.81	-10.317	-13.351	-18.891	-12.037	-15.656	-3.777	-5.871
1557	1.557	-13.142	-12.851	-10.844	-17.151	-35.902	-8.664	-9.713	3.076
1558	1.558	-15.247	-10.546	-8.529	-21.802	-7.754	-15.236	-12.165	-5.192
1559	1.559	-13.281	-12.496	-6.409	-23.176	3.381	-7.045	-17.719	0.082
1560	1.56	-12.865	-11.924	-8.352	-19.517	-20.512	-10.131	-21.144	-4.703
1561	1.561	-16.317	-17.356	-3.132	-18.365	-36.231	-5.238	-23.021	-12.586
1562	1.562	-15.898	-12.53	-7.775	-6.573	-38.914	-11.122	-23.547	-5.192
1563	1.563	-12.96	-14.478	-9.133	-11.228	-26.124	-11.785	-20.015	-6.151
1564	1.564	-15.638	-11.584	-10.303	4.64	-5.047	-6.909	-12.609	-0.157
1565	1.565	-19.098	-11.98	-16.31	15.284	-7.782	3.147	3.511	-4.252
1566	1.566	-14.231	-15.269	-15.346	-9.877	-15.298	-6.923	5.888	-6.239
1567	1.567	-16.144	-13.143	-12.454	-6.582	5.711	-0.517	-4.711	-16.33
1568	1.568	-17.862	-14.308	-14.977	-15.859	2.931	-11.342	-6.596	-38.014
1569	1.569	-18.23	-13.149	-15.77	-13.14	-4.717	-7.106	-15.253	-41.063
1570	1.57	-15.896	-10.248	-16.351	-10.611	2.101	-10.795	-13.654	-26.916
1571	1.571	-12.979	-13.937	-10.349	-17.559	21.103	-19.126	-12.251	-24.38
1572	1.572	-11.808	-13.551	-14.411	-15.414	-17.502	-9.445	-15.881	-12.76
1573	1.573	-9.094	-13.944	-12.467	-1.857	-12.173	-15.829	-16.999	-10.616
1574	1.574	-8.892	-15.114	-11.88	-10.559	22.924	-12.336	-15.991	-16.405
1575	1.575	-13.336	-14.733	-10.125	-18.493	-0.07	-9.229	-11.117	-25.109
1576	1.576	-10.038	-11.834	-8.752	-17.15	3.847	-14.069	-3.159	-20.456
1577	1.577	-11.77	-12.221	-6.42	-8.275	0.077	-11.557	2.09	-13.307
1578	1.578	-8.268	-14.93	-10.485	-9.468	31.02	-9.257	-4.656	-6.938
1579	1.579	-11.536	-15.704	-8.005	-8.544	-31.519	-7.353	-8.896	1.353
1580	1.58	-10.358	-12.992	-11.35	-7.617	-40.496	-2.755	-11.212	-1.777
1581	1.581	-14.794	-13.379	-10.997	-10.179	-16.131	-8.221	-13.145	-14.584
1582	1.582	-13.039	-11.826	-12.185	-4.61	-8.753	-10.198	-3.084	-23.309
1583	1.583	-12.641	-14.534	-18.017	-15.487	-42.234	-10.817	-4.441	-27.97
1584	1.584	-17.082	-18.777	-18.815	-10.876	-24.102	-19.758	-3.287	-20.822
1585	1.585	-18.813	-12.958	-16.925	-15.166	-18.729	-34.105	-11.618	-19.679
1586	1.586	-20.161	-15.268	-20.265	-11.516	-33.889	-24.445	-21.299	-13.696
1587	1.587	-19.769	-15.837	-14.898	-10.381	-20.396	-26.217	-22.469	-8.489
1588	1.588	-21.901	-16.403	-11.463	-9.421	-8.027	-2.455	-14.161	-1.741
1589	1.589	-15.909	-15.809	-16.15	-12.338	-4.411	28.461	-13.211	-0.993
1590	1.59	-21.915	-13.275	-14.449	-9.835	-1.227	40.79	-16.149	-3.347
1591	1.591	-19.593	-11.91	-17.002	-22.048	-29.57	14.402	-15.438	7.461
1592	1.592	-24.442	-14.027	-14.71	-30.775	-33.325	-23.396	-14.728	5.887
1593	1.593	-14.398	-11.304	-11.836	-32.356	-23.326	-68.916	-19.622	4.488
1594	1.594	-18.671	-13.999	-11.471	-22.322	-20.277	-74.96	-19.099	-12.635
1595	1.595	-17.524	-18.246	-13.429	-15.971	-6.228	-58.555	-10.264	-15.053
1596	1.596	-16.377	-15.332	-9.21	-14.855	6.521	-43.493	-1.441	-25.783
1597	1.597	-11.165	-12.806	-11.003	1.175	18.066	-47.983	-5.012	-20.068
1598	1.598	-10.202	-7.377	-7.561	17.385	-5.454	-27.317	-4.139	-18.419
1599	1.599	-10.973	-10.846	-6.242	6.695	-8.62	6.703	-5.199	-20.054
1600	1.6	-10.193	-12.779	-6.667	-3.046	-5.974	66.27	-9.548	-4.195
1601	1.601	-9.618	-8.704	-8.625	-15.309	11.735	106.877	-13.693	2.164
1602	1.602	-14.274	-5.212	-11.359	-7.432	-23.353	84.784	-17.267	3.967
1603	1.603	-17.186	-9.65	-12.924	-3.234	-38.529	78.171	-14.068	-4.879
1604	1.604	-11.383	-12.538	-8.513	-4.468	20.997	96.325	-13.58	-6.51
1605	1.605	-13.708	-10.009	-13.177	-12.85	12.775	57.578	-17.156	-19.522
1606	1.606	-17.2	-10.385	-12.618	-9.821	5.358	12.069	-13.958	-24.706
1607	1.607	-13.923	-13.273	-13.99	-12.8	25.244	18.041	-15.204	-26.206
1608	1.608	-20.516	-12.871	-10.714	-4.93	6.986	-31.913	-10.063	-19.033
1609	1.609	-16.271	-15.564	-11.89	-10.223	1.497	-132.77	-9.559	-22.705
1610	1.61	-15.512	-11.289	-13.842	-13.189	-33.715	-147.114	-9.069	-26.196
1611	1.611	-16.11	-15.336	-15.023	-17.487	-47.265	-160.293	-8.574	-12.266
1612	1.612	-16.708	-12.812	-11.564	-16.766	-9.707	-124.693	-7.306	5.139
1613	1.613	-14.981	-15.127	-7.155	-20.29	-7.969	-55.041	-9.707	12.098
1614	1.614	-8.025	-13.962	-6.615	-20.937	-2.907	-22.538	-10.172	22.728
1615	1.615	-13.062	-19.765	-11.486	-20.413	-44.074	-12.679	-11.393	28.529
1616	1.616	-8.233	-13.76	-8.233	-23.951	28.129	-21.584	-7.191	5.679
1617	1.617	-10.748	-16.276	-12.33	-23.646	18.273	-13.458	-12.076	-16.208
1618	1.618	-8.431	-15.494	-7.517	-18.88	27.191	8.602	-15.812	-59.776
1619	1.619	-7.853	-13.548	-17.606	-17.011	35.374	2.015	-13.939	-34.276
1620	1.62	-12.503	-7.535	-20.532	-14.169	42.788	8.003	-13.426	-31.02
1621	1.621	-11.923	-14.881	-19.198	-12.481	-3.931	13.411	-13.873	-15.361
1622	1.622	-13.273	-11.972	-20.369	-6.735	-9.846	18.432	-13.536	-18.079
1623	1.623	-13.659	-11.196	-21.539	-9.112	-26.235	4.882	-11.458	-20.591
1624	1.624	-16.557	-15.254	-18.455	-4.315	-11.087	0.804	-5.514	-13.613
1625	1.625	-16.164	-13.313	-19.429	-3.779	-15.423	12.03	0.436	-11.483
1626	1.626	-17.327	-13.888	-9.758	1.592	-36.111	8.758	-3.67	2.062
1627	1.627	-21.585	-13.3	-8.605	2.132	-70.171	18.068	-11.632	3.817
1628	1.628	-21.005	-14.646	9.387	4.029	-47.283	15.402	-4.301	5.376
1629	1.629	-17.519	-12.321	22.15	-2.589	-34.83	17.967	0.513	4.036
1630	1.63	-15.195	-15.216	-3.6	-1.851	-38.455	11.053	-2.031	-4.844
1631	1.631	-12.296	-17.923	-13.672	-7.501	-35.094	0.464	-1.282	-20.496
1632	1.632	-10.36	-13.657	-10.579	-14.122	-25.727	-9.156	-6.148	-22.614
1633	1.633	-12.294	-18.488	-13.298	-20.155	5.539	-10.848	-2.874	-24.543
1634	1.634	-12.1	-15.194	-0.531	-19.433	9.69	-15.449	-8.312	-19.305
1635	1.635	-10.162	-13.452	-2.857	-18.904	20.986	-22.567	-11.815	-17.729
1636	1.636	-11.513	-14.8	-0.728	-19.541	-2.725	-13.635	-9.898	-19.062
1637	1.637	-7.83	-15.182	-6.528	-28.494	-24.549	-10.106	-9.337	-12.649
1638	1.638	-10.337	-16.339	-11.744	-19.636	1.094	-13.156	-10.697	-9.136
1639	1.639	-10.712	-17.497	-16.369	-13.686	11.247	-10.182	-3.335	-6.01
1640	1.64	-15.533	-11.688	-17.706	-8.506	2.017	-5.842	12.741	-14.875
1641	1.641	-10.877	-10.912	-24.072	-13.368	16.267	-9.813	5.788	-13.675
1642	1.642	-9.121	-15.751	-22.886	-0.224	8.792	-14.601	-4.832	2.427
1643	1.643	-14.916	-13.826	-23.824	-2.182	-2.719	-9.943	-10.611	37.485
1644	1.644	-17.215	-13.251	-18.954	-0.459	29.323	-18.855	-5.357	22.408
1645	1.645	-19.131	-14.617	-12.927	-5.122	-11.773	-20.019	-0.684	-0.432
1646	1.646	-18.526	-9.206	-8.844	-12.296	16.005	-13.994	-2.004	3.627
1647	1.647	-20.244	-9.795	-18.3	-8.626	51.339	-8.722	1.719	-0.07
1648	1.648	-22.732	-13.092	-21.955	-9.779	-8.151	-9.642	-6.561	-10.142
1649	1.649	-23.097	-11.354	-18.45	-2.4	-16.186	-10.353	-7.484	-57.172
1650	1.65	-17.269	-16.197	-21.532	-1.425	5.948	-9.489	-22.149	-37.232
1651	1.651	-13.182	-11.562	-20.549	-7.423	-27.468	-12.854	-15.72	42.125
1652	1.652	-12.585	-15.635	-16.275	-13.043	-33.395	-12.143	-17.611	31.305
1653	1.653	-17.214	-12.155	-10.654	-14.98	-16.885	-11.472	-15.829	-18.011
1654	1.654	-17.785	-11.78	-12.573	-19.623	-11.783	-14.893	-17.329	-44.689
1655	1.655	-12.937	-12.955	-11.969	-10.721	-25.22	-14.443	-18.632	-101.567
1656	1.656	-8.28	-12.579	-11.371	-4.347	-37.495	-7.86	-24.968	-79.498
1657	1.657	-10.015	-15.301	-11.736	-12.679	-26.176	-5.005	-26.067	-32.667
1658	1.658	-13.488	-14.544	-8.422	-11.715	4.884	-5.82	-29.104	-26.677
1659	1.659	-10.19	-16.499	-7.231	-14.612	-49.263	-5.119	-16.266	-10.206
1660	1.66	-9.016	-15.162	-7.593	-26.023	-41.898	-10.102	-17.942	-15.205
1661	1.661	-12.685	-11.497	-1.764	-11.685	-48.442	-13.508	-13.227	-10.725
1662	1.662	-14.028	-8.034	5.61	-13.603	-18.013	-9.52	-14.51	-6.612
1663	1.663	-15.174	-8.434	-1.138	2.296	-23.365	-15.351	-8.054	-2.877
1664	1.664	-20.39	-6.321	-9.04	0.191	-18.317	-9.693	-13.992	-6.111
1665	1.665	-18.438	-11.562	-9.979	-1.733	13.629	-10.197	-6.578	-2.966
1666	1.666	-20.363	-9.647	-10.922	-3.465	9.543	-17.461	-13.296	-0.22
1667	1.667	-14.931	-15.658	-13.415	-11.368	20.814	-12.555	-10.723	-2.721
1668	1.668	-16.865	-17.999	-14.162	-21.397	-16.927	-14.997	-8.354	4.243
1669	1.669	-13.572	-18.593	-13.555	-20.194	-21.951	-6.001	-7.729	-2.176
1670	1.67	-15.317	-12.609	-14.12	-21.312	-53.899	-9.382	-9.612	-0.241
1671	1.671	-15.712	-13.392	-15.845	-18.165	-8.038	-12.391	-12.457	-1.972
1672	1.672	-12.433	-11.476	-18.342	-17.147	-14.056	-9.415	-11.05	-3.503
1673	1.673	-14.574	-14.78	-10.971	-16.315	2.353	-3.353	-3.652	-7.75
1674	1.674	-15.749	-15.372	-14.044	-18.581	-22.832	-12.224	-4.582	-4.061
1675	1.675	-12.281	-14.996	-13.049	-17.932	36.767	-20.517	-5.502	-5.212
1676	1.676	-11.91	-13.652	-8.764	-18.442	44.875	-21.431	-9.708	-12.544
1677	1.677	-13.862	-16.561	-9.502	-10.629	-6.839	-32.225	-8.889	-3.58
1678	1.678	-13.493	-12.891	-10.045	-11.522	-0.319	-27.923	-12.335	-4.661
1679	1.679	-15.631	-17.351	-8.065	-10.487	-30.75	-24.222	-8.995	-7.7
1680	1.68	-11.187	-10.778	-12.084	-7.915	-36.198	-18.212	-9.514	-14.422
1681	1.681	-17.193	-16.784	-14.587	-7.09	-11.067	-19.19	-5.979	-11.88
1682	1.682	-14.871	-14.469	-9.164	-8.97	-24.642	-12.429	-5.557	-12.65
1683	1.683	-14.289	-13.887	-13.996	-1.541	-20.602	-4.516	-4.371	-16.141
1684	1.684	-17.586	-13.312	-14.573	1.432	13.439	-7.644	-2.431	-19.449
1685	1.685	-17.006	-15.051	-12.815	0.723	-0.11	-2.838	-8.259	-10.553
1686	1.686	-16.623	-14.659	-16.293	-1.527	28.957	-3.654	-9.042	-9.412
1687	1.687	-17.014	-14.265	-13.003	-6.295	-5.093	-2.915	-15.63	-8.264
1688	1.688	-17.411	-13.096	-17.068	-1.615	8.437	-4.878	-14.871	-7.282
1689	1.689	-15.489	-12.703	-16.689	-8.15	29.121	1.088	-12.567	-16.117
1690	1.69	-13.572	-10.762	-14.382	-21.245	-27.611	-9.593	-11.995	-19.553
1691	1.691	-12.048	-9.206	-17.293	-30.849	-3.256	-2.466	-13.937	-14.289
1692	1.692	-11.291	-5.903	-16.918	-22.07	-25.345	-1.349	-12.212	-11.347
1693	1.693	-13.824	-8.797	-14.217	-17.349	-18.809	-7.399	-11.853	-7.03
1694	1.694	-13.648	-9.175	-10.74	-4.315	-24.895	-2.224	-6.465	-4.645
1695	1.695	-15.604	-14.969	-4.344	-2.506	2.745	-3.249	-4.563	-6.54
1696	1.696	-14.264	-12.638	-8.591	-7.089	-2.417	-2.533	-6.533	-0.537
1697	1.697	-13.705	-13.2	-7.803	-8.388	-6.968	-1.806	-7.144	-6.144
1698	1.698	-10.237	-12.605	-5.858	-14.722	-11.1	1.649	-9.693	-9.627
1699	1.699	-12.574	-16.659	-2.563	-11.188	-0.011	-1.636	-8.381	-15.633
1700	1.7	-14.716	-14.132	-6.616	-14.225	3.151	1.276	-11.334	-8.318
1701	1.701	-11.046	-12.765	-10.084	-13.196	-0.038	-6.66	-13.332	-13.154
1702	1.702	-14.333	-16.816	-7.745	-10.63	-19.881	-17.5	-9.123	-26.253
1703	1.703	-12.205	-13.324	-14.305	-9.807	-32.809	-18.854	-11.691	-28.16
1704	1.704	-9.498	-15.629	-17.185	-9.179	-21.294	-25.239	-12.125	-19.47
1705	1.705	-15.311	-15.229	-14.645	-4.488	-32.017	-19.251	-11.014	-14.87
1706	1.706	-12.984	-14.833	-16.948	-3.855	-26.299	-16.156	-16.294	-7.768
1707	1.707	-14.917	-13.66	-17.51	-10.763	-17.67	-17.12	-12.864	-1.411
1708	1.708	-16.858	-10.751	-18.08	-11.68	6.095	-21.356	-12.334	-19.369
1709	1.709	-17.446	-14.423	-14.004	-14.141	16.142	-12.44	-11.804	-26.868
1710	1.71	-12.619	-15.774	-12.643	-21.447	-30.924	-11.271	-15.326	-19.838
1711	1.711	-17.268	-10.936	-11.283	-18.504	-37.518	-16.494	-14.979	-21.928
1712	1.712	-19.016	-15.571	-11.663	-22.709	-19.363	-1.785	-12.887	-16.082
1713	1.713	-13.22	-13.819	-16.113	-15.309	19.335	4.605	-8.478	-14.3
1714	1.714	-15.55	-12.452	-12.052	-0.549	14.27	2.672	-9.096	-6.336
1715	1.715	-16.14	-12.054	-12.455	1.627	9.833	-6.032	-6.623	-2.053
1716	1.716	-15.566	-14.177	-10.141	-15.755	-2.502	1.904	-8.014	-8.411
1717	1.717	-10.152	-9.718	-15.957	-13.397	16.311	-2.356	-5.155	-9.558
1718	1.718	-12.088	-12.619	-11.901	-11.241	-0.738	-11.255	-7.129	-10.507
1719	1.719	-10.146	-10.1	-9.975	-9.284	8.46	-29.252	-12.977	-9.521
1720	1.72	-11.878	-12.418	-11.917	-11.001	-11.317	-16.48	-17.092	-10.294
1721	1.721	-10.518	-9.508	-11.343	-9.429	-39.64	-9.521	-12.306	-2.938
1722	1.722	-12.838	-12.212	-8.83	-10.752	-20.883	-7.398	-6.358	-0.044
1723	1.723	-13.216	-13.363	-13.287	-11.879	-37.928	-1.599	-2.349	-4.339
1724	1.724	-13.599	-16.837	-12.708	-17.841	-34.795	-10.31	-10.327	1.226
1725	1.725	-13.98	-14.505	-12.325	-18.769	-20.665	-27.734	-13.475	-9.645
1726	1.726	-13.782	-17.403	-12.705	-15.82	-13.08	-25.426	-14.492	-33.499
1727	1.727	-15.715	-15.461	-13.858	-18.288	-10.732	-23.311	-15.318	-43.614
1728	1.728	-19.968	-13.52	-10.172	-12.612	4.136	-13.655	-20.982	-21.778
1729	1.729	-18.219	-12.736	-9.791	-9.068	2.202	-8.443	-27.615	-19.108
1730	1.73	-15.698	-14.083	-6.899	-5.726	0.414	-3.801	-21.671	-6.362
1731	1.731	-18.982	-14.852	-9.619	-14.572	5.033	-13.866	-9.528	0.587
1732	1.732	-19.366	-16.404	-10.018	-31.55	6.376	-15.017	-7.833	6.948
1733	1.733	-14.137	-13.302	-10.225	-24.538	18.156	-6.691	6.441	12.7
1734	1.734	-18.968	-16.006	-12.175	-13.849	-5.705	-9.789	16.073	3.903
1735	1.735	-15.675	-14.841	-8.535	-15.742	-36.683	-4.944	-3.318	11.772
1736	1.736	-16.248	-16.966	-6.258	-10.482	-32.659	-4.154	-5.88	1.662
1737	1.737	-10.429	-15.609	-12.082	13.349	-21.456	-8.212	-3.597	-17.918
1738	1.738	-11.19	-13.676	-11.316	10.077	2.303	-6.281	-5.768	-54.908
1739	1.739	-9.242	-13.481	-7.836	-5.584	5.409	-1.647	-11.615	-29.767
1740	1.74	-9.811	-9.999	-13.838	-8.286	-8.683	-4.554	-6.427	-25.357
1741	1.741	-12.702	-14.454	-13.064	-10.815	-6.187	-1.101	-11.099	-21.354
1742	1.742	-13.079	-13.884	-12.487	-8.512	-3.856	-0.749	-12.482	-25.056
1743	1.743	-16.366	-12.533	-11.904	-6.382	15.316	0.385	-16.172	-8.038
1744	1.744	-15.217	-13.902	-18.484	-8.315	-12.96	-2.354	-10.175	-11.169
1745	1.745	-18.892	-11.777	-14.237	-10.037	28.574	-2.768	-9.205	-2.848
1746	1.746	-11.54	-16.242	-13.479	-11.553	12.081	-7.637	-15.985	-5.411
1747	1.747	-16.787	-13.357	-16.974	-7.278	-2.994	-18.51	-13.482	-7.817
1748	1.748	-15.843	-12.017	-12.341	-8.443	1.449	-42.352	-12.714	-10.03
1749	1.749	-15.085	-12.433	-14.104	-11.931	-10.918	-39.1	-7.882	-12.059
1750	1.75	-14.327	-16.535	-17.596	-15.019	-22.168	-23.463	-8.474	-20.848
1751	1.751	-19.19	-13.089	-15.294	-12.116	-32.238	-20.792	-12.563	-12.92
1752	1.752	-14.572	-11.779	-13.188	-14.636	14.784	-18.31	-10.061	-5.727
1753	1.753	-16.348	-16.655	-12.051	-13.867	-18.725	-16.034	-12.383	-6.851
1754	1.754	-11.545	-12.018	-14.783	-14.451	-24.789	-5.437	-8.322	-0.816
1755	1.755	-17.583	-10.315	-11.32	-12.521	-19.444	-11.301	-4.836	-16.867
1756	1.756	-13.561	-13.835	-10.946	-13.108	-24.5	-9.612	-9.284	-5.268
1757	1.757	-8.764	-10.586	-6.12	-13.505	-38.067	-20.68	-9.862	-20.187
1758	1.758	-12.09	-9.464	-8.063	-15.849	-25.714	-13.554	-8.507	-18.244
1759	1.759	-8.056	-10.66	-5.153	-11.806	-36.966	-7.202	-8.116	-16.505
1760	1.76	-13.89	-7.233	-8.626	-11.441	-33.7	-6.053	-6.938	-2.185
1761	1.761	-16.238	-13.871	-9	-10.111	-5.483	-7.023	-7.301	-4.131
1762	1.762	-14.331	-12.958	-4.152	-7.997	-1.824	-6.061	-5.324	-5.882
1763	1.763	-16.297	-17.281	-11.5	-3.561	15.222	-8.561	-6.037	-1.225
1764	1.764	-16.905	-15.014	-8.594	-7.63	-19.227	-6.231	-7.901	-5.469
1765	1.765	-15.579	-15.632	-16.525	-4.132	-23.646	-4.314	-9.763	-11.851
1766	1.766	-16.96	-16.264	-15.556	-9.538	-19.519	-6.26	-9.494	-3.501
1767	1.767	-14.859	-15.731	-18.463	-10.121	29.684	-6.847	-11.947	-15.327
1768	1.768	-20.891	-17.134	-15.959	-12.049	49.66	-6.475	-7.632	-13.828
1769	1.769	-20.145	-16.802	-16.735	-12.62	-5.288	0.859	-3.519	-9.64
1770	1.77	-16.125	-13.929	-14.801	-11.255	2.111	-0.139	-5.988	-13.355
1771	1.771	-12.695	-13.598	-18.085	-14.542	-4.448	-4.995	-9.231	-9.884
1772	1.772	-17.4	-16.359	-15.195	-14.169	-10.45	-4.233	-6.286	6.179
1773	1.773	-13.397	-17.966	-11.717	-15.341	-38.112	-6.571	-12.222	3.866
1774	1.774	-15.958	-17.262	-12.117	-17.312	-22.99	-10.069	-7.897	-11.05
1775	1.775	-12.72	-13.078	-18.715	-20.26	-9.42	-9.5	-11.897	-1.39
1776	1.776	-11.615	-13.729	-15.829	-19.151	-5.307	-7.776	-12.397	-10.123
1777	1.777	-15.346	-15.161	-16.621	-24.233	-1.581	-8.182	-11.732	-21.205
1778	1.778	-17.723	-15.615	-4.452	-20.989	-25.329	-7.813	-12.224	-16.998
1779	1.779	-16.625	-16.072	-2.73	-12.129	-3.397	-11.888	-7.3	-28.816
1780	1.78	-13.967	-10.923	-7.394	-15.862	-17.473	-7.039	-11.87	-36.744
1781	1.781	-16.724	-9.067	-8.763	-12.438	-4.657	-17.085	-11.196	-23.761
1782	1.782	-14.644	-15.143	-5.11	-9.406	-2.3	-7.022	-9.732	-0.912
1783	1.783	-16.627	-15.993	-8.619	-6.578	25.422	-0.647	-11.952	20.969
1784	1.784	-15.9	-14.131	7.416	-7.408	6.743	-13.815	-14.736	-4.58
1785	1.785	-17.512	-16.146	9.702	-6.684	10.082	-19.047	-11.906	-14.652
1786	1.786	-21.056	-14.476	-18.007	-6.152	6.953	-14.409	-14.518	-23.931
1787	1.787	-19.765	-12.029	-21.717	-6.794	-7.167	-7.256	-14.234	-26.666
1788	1.788	-17.698	-14.417	-25.05	-3.928	-40.605	-8.412	-10.274	-29.231
1789	1.789	-15.052	-13.316	-21.989	-6.494	-44.969	-11.889	-8.835	-13.059
1790	1.79	-14.732	-12.223	-19.324	-1.138	-32.519	-2.198	-14.175	1.798
1791	1.791	-13.25	-8.035	-16.865	-3.131	-28.809	1.494	-10.607	-23.361
1792	1.792	-8.863	-15.081	-19.238	-11.909	-38.866	-9.334	-17.879	-26.642
1793	1.793	-1.58	-10.312	-12.903	-8.491	1.989	-13.589	-20.696	-4.773
1794	1.794	-16.351	-21.802	-3.279	-15.923	40.719	-14.747	-16.363	-30.287
1795	1.795	-14.288	-17.221	1.891	-24.92	25.648	-13.585	-5.634	7.473
1796	1.796	-0.804	-13.027	-9.189	-16.698	-33.932	-10.485	-1.293	32.628
1797	1.797	-2.599	-16.765	-10.594	-2.866	-9.552	-11.453	-7.601	19.08
1798	1.798	-10.59	-5.983	-4.254	-8.776	-31.646	-10.689	-6.364	15.005
1799	1.799	-14.901	-4.676	-15.119	-17.576	15.196	-14.78	-1.055	-3.78
1800	1.8	-11.282	-5.889	-10.897	-13.019	-3.003	-14.211	7.929	-55.272
1801	1.801	-10.179	-2.453	-12.099	-8.859	-8.472	-22.913	-2.83	-77.353
1802	1.802	-9.273	-14.304	-10.977	-7.791	-3.516	-16.909	-9.917	-70.787
1803	1.803	-10.298	-35.042	-16.229	-11.379	19.306	-13.811	-6.166	-52.603
1804	1.804	-9.587	-9.53	-19.172	-10.489	31.638	-4.914	-9.579	-13.91
1805	1.805	-13.704	-12.846	-19.998	-9.613	-17.606	-3.756	-6.411	11.247
1806	1.806	-14.34	-9.781	-19.277	-8.924	-11.065	-13.444	-7.315	15.67
1807	1.807	-21.74	-12.523	-21.251	-8.237	7.11	-12.294	-1.265	-5.05
1808	1.808	-26.622	-15.067	-28.648	-10.256	12.864	-12.901	-3.542	-8.755
1809	1.809	-25.892	-3.478	-23.873	-12.276	7.452	-21.236	-11.435	-12.076
1810	1.81	-23.616	-6.023	-21.418	-15.247	-17.692	-24.322	-16.619	3.582
1811	1.811	-22.893	-8.169	-15.869	-18.793	-31.26	-21.403	-25.48	0.874
1812	1.812	-21.01	-6.254	-12.454	-18.483	-35.285	-23.911	-31.441	-11.892
1813	1.813	-19.126	-14.993	-13.095	-19.7	6.334	-11.708	-30.046	-10.316
1814	1.814	-18.596	-29.341	-9.083	-24.233	-32.323	4.174	-24.786	1.31
1815	1.815	-21.156	-15.812	-8.354	-22.227	-57.466	-10.714	-19.919	-17.876
1816	1.816	-17.902	-21.051	-3.565	-21.749	-43.927	-8.764	-6.736	15.561
1817	1.817	-11.365	-16.422	-4.19	-25.341	-23.199	-7.01	-0.917	29.06
1818	1.818	-18.171	-15.078	-9.653	-22.161	-11.959	-8.55	4.319	33.069
1819	1.819	-5.044	-32.116	-10.268	-20.123	-28.923	-9.912	-0.316	-1.038
1820	1.82	-3.135	-11.027	-17.657	-14.199	-19.626	-6.235	-1.662	-23.944
1821	1.821	-1.419	-13.738	-2.976	-1.108	-11.295	-5.068	4.73	-28.098
1822	1.822	-6.083	-11.216	-9.391	-6.973	-3.724	-1.966	-8.438	-31.831
1823	1.823	-21.975	-4.236	-7.478	8.836	-19.972	-0.987	-10.19	-14.815
1824	1.824	-15.605	-6.359	-5.76	6.658	-5.061	-10.663	-11.751	-11.738
1825	1.825	-13.689	-8.28	-7.33	8.55	-10.844	-14.351	-24.729	-14.462
1826	1.826	-15.442	-6.514	-8.714	3.289	-2.089	-6.049	-23.001	-6.916
1827	1.827	-17	-14.425	-7.579	-4.671	-6.682	-2.977	-21.471	-9.286
1828	1.828	-12.753	-10.139	-8.76	-6.049	-2.397	-2.034	-17.231	-19.97
1829	1.829	-19.148	-6.437	-11.864	2.839	1.265	-15.233	-8.351	-29.66
1830	1.83	-20.315	-7.566	-14.779	1.678	2.444	-17.224	-14.367	-24.443
1831	1.831	-19.35	-10.623	-10.535	-5.676	7.641	-8.567	-15.367	-16.496
1832	1.832	-18.381	-13.487	-11.321	-10.508	-7.065	-0.683	-8.624	-15.088
1833	1.833	-14.117	-12.681	-10.752	-18.434	-39.003	0.621	-12.91	-3.229
1834	1.834	-5.208	-10.324	-7.476	-15.329	-16.162	-5.788	-12.161	-11.085
1835	1.835	-6.36	-15.122	-9.215	-18.228	29.707	-4.612	-10.258	-24.03
1836	1.836	-7.31	-18.377	-10.57	-5.06	-0.686	-5.571	-6.995	-4.722
1837	1.837	-6.326	-17.756	-9.24	-14.728	-17.144	-20.283	-6.447	-2.292
1838	1.838	-8.817	-19.058	-15.842	-12.978	-32.301	-18.151	-6.092	4.578
1839	1.839	-8.015	-11.657	-6.958	-17.614	-9.544	-20.078	-6.506	-6.101
1840	1.84	-11.46	-8.511	-3.489	-24.766	2.799	-21.806	-8.662	-35.139
1841	1.841	-16.064	-5.557	-10.851	-15.843	21.528	-13.848	-10.63	-31.081
1842	1.842	-11.955	-13.436	-9.89	-16.99	4.439	-9.565	-14.144	-19.877
1843	1.843	-19.841	-10.289	-10.67	-7.305	7.448	-10.71	-7.601	-29.951
1844	1.844	-16.306	-17.013	-12.991	1.618	-18.15	-11.864	-10.548	-20.643
1845	1.845	-19.365	-14.456	-14.918	0.473	5.643	-14.944	-9.806	4.899
1846	1.846	-20.29	-18.472	-12.968	-2.605	8.717	-13.956	-10.598	-5.138
1847	1.847	-19.461	-17.84	-18.388	-1.606	11.374	-11.42	-7.141	-2.006
1848	1.848	-18.633	-21.08	-27.869	-14.721	-22.105	-9.082	-13.165	-4.687
1849	1.849	-13.747	-15.6	-18.965	-20.493	-17.701	-10.993	-9.124	-7.168
1850	1.85	-11.768	-19.03	-15.49	-11.758	11.318	-10.393	-9.724	-9.497
1851	1.851	-12.296	-15.693	-14.523	-13.273	22.519	-3.791	-9.16	-7.394
1852	1.852	-11.857	-23.394	-21.3	-6.078	-1.318	0.483	-9.772	-9.356
1853	1.853	-8.509	-20.271	-8.143	-25.587	1.791	4.566	-10.191	-7.615
1854	1.854	-13.291	-19.284	-2.339	-11.423	21.532	6.526	-10.609	-15.513
1855	1.855	-15.162	-11.304	-0.603	-13.894	-16.981	3.261	-4.058	-5.392
1856	1.856	-17.998	-12.221	-14.918	-11.505	-33.455	0.378	-1.182	-11.746
1857	1.857	-15.415	-11.193	-9.094	-13.559	-8.334	0.774	-1.981	-10.551
1858	1.858	-16.71	-13.659	3.112	-11.558	-40.261	-6.567	-2.778	-5.358
1859	1.859	-11.812	-7.989	-1.525	-20.201	-44.331	-22.604	-6.292	-14.32
1860	1.86	-12.321	-14.503	-5.759	-21.693	-2.756	-24.896	-9.62	-20.337
1861	1.861	-11.663	-15.224	-4.568	-5.763	-30.502	-18.483	-10.239	-25.51
1862	1.862	-10.228	-4.532	-10.533	-20.612	-5.387	-20.373	-13.766	-40.153
1863	1.863	-11.496	-8.743	-22.301	4.605	-28.277	-22.072	-12.454	-20.979
1864	1.864	-15.473	-12.386	-23.814	28.472	-24.222	-20.474	-12.095	7.3
1865	1.865	-18.871	-13.522	-22.43	6.671	-5.496	-19.067	-10.183	10.995
1866	1.866	-11.434	-10.387	-21.245	4.036	-22.58	-17.863	-5.163	14.267
1867	1.867	-16.572	-11.32	-20.056	1.593	11.82	-14.33	-8.456	5.018
1868	1.868	-17.451	-12.059	-21.002	-14.587	-29.432	-2.476	-6.711	-3.215
1869	1.869	-18.141	-11.244	-18.083	-25.157	-24.016	-7.072	-8.062	14.667
1870	1.87	-12.437	-10.636	-18.845	-23.146	-18.981	-14.192	-11.349	21.65
1871	1.871	-14.281	-15.23	-16.514	-28.285	-32.537	-17.827	-5.539	-10.276
1872	1.872	-13.61	-19.253	-15.913	-20.261	-20.144	-21.261	-4.765	-33.105
1873	1.873	-12.942	-11.278	-9.907	-24.446	-31.373	-11.534	-11.358	-29.038
1874	1.874	-11.515	-14.72	-10.67	-23.201	-21.349	-5.099	-10.606	-40.236
1875	1.875	-14.733	-17.776	-8.726	-24.294	-24.512	0.938	-12.952	-36.916
1876	1.876	-13.5	-14.837	-6.778	-23.268	-21.863	4.065	-11.038	-2.448
1877	1.877	-13.814	-17.313	-12.182	-20.315	1.292	1.204	-11.635	-15.961
1878	1.878	-14.902	-11.668	-11.581	-17.77	16.892	9.189	-9.905	-28.326
1879	1.879	-14.053	-16.468	-8.27	-16.969	2.703	14.459	-12.427	-31.992
1880	1.88	-12.045	-17.013	-11.158	-15.003	25.817	9.656	-5.072	-42.063
1881	1.881	-16.233	-12.914	-13.662	-13.037	3.815	-1.727	-8.184	-51.362
1882	1.882	-15.583	-11.529	-10.356	-8.948	6.414	2.966	-11.102	-25.798
1883	1.883	-15.128	-12.861	-11.504	-6.41	8.842	-18.66	-15.366	-29.046
1884	1.884	-14.671	-14.001	-14.199	-1.946	-12.344	-53.06	-11.31	-0.727
1885	1.885	-19.433	-10.302	-12.258	-4.832	-4.142	-39.472	-13.249	40.907
1886	1.886	-16.078	-12.605	-13.04	-5.193	-11.771	-18.725	-11.313	57.364
1887	1.887	-18.927	-19.172	-12.846	-4.776	18.516	-15.008	-10.741	52.33
1888	1.888	-16.357	-14.318	-13.619	-3.595	6.013	-18.273	-12.096	-7.268
1889	1.889	-19.6	-15.079	-9.944	-5.505	-20.414	-21.335	-11.717	-15.38
1890	1.89	-18.399	-14.286	-10.322	-11.283	-3.445	-18.594	-11.332	-8.022
1891	1.891	-17.983	-14.848	-7.014	-7.201	12.223	-16.039	-10.183	-14.607
1892	1.892	-16.023	-15.407	-8.166	-7.756	26.349	-13.676	-9.811	-20.58
1893	1.893	-13.094	-9.979	-8.547	-13.733	18.764	-7.238	-5.577	-25.97
1894	1.894	-11.909	-11.907	-7.383	-11.385	-2.396	-12.995	-11.011	-20.92
1895	1.895	-13.825	-12.48	-11.631	-14.842	-16.588	-11.208	-14.515	-16.441
1896	1.896	-13.027	-11.891	-8.723	-14.24	-34.367	-6.528	-7.179	-12.329
1897	1.897	-15.719	-13.241	-11.239	-12.486	-50.585	-2.236	-13.975	-23.517
1898	1.898	-15.311	-14.594	-7.958	-7.636	-18.653	-8.583	-14.764	-33.549
1899	1.899	-13.159	-9.756	-7.594	-5.703	-14.231	-5.064	-14.016	-11.648
1900	1.9	-16.421	-9.166	-10.31	-6.287	-18.316	-6.005	-12.105	-25.753
1901	1.901	-14.268	-3.743	-9.136	-4.929	-14.66	-5.011	-10.186	-23.213
1902	1.902	-16.958	-5.672	-8.923	-6.279	-45.629	-0.727	-14.275	-20.862
1903	1.903	-15.003	-13.027	-13.36	-8.403	-16.672	-3.03	-10.814	-22.974
1904	1.904	-19.818	-13.992	-10.038	-14.406	-13.082	1.831	-14.127	-5.533
1905	1.905	-21.742	-21.924	-17.752	-27.536	-30.124	2.451	-12.985	24.864
1906	1.906	-18.447	-25.01	-22.953	-29.442	-8.327	1.909	-12.619	12.503
1907	1.907	-14.382	-18.231	-16.164	-17.219	-28.103	-2.902	-10.714	38.841
1908	1.908	-14.769	-24.228	-13.63	-15.646	-15.322	-12.941	-5.908	42.152
1909	1.909	-18.058	-21.913	-17.669	-8.457	0.91	-20.091	-6.521	-4.852
1910	1.91	-16.894	-13.982	-18.231	-12.117	11.536	-13.717	-7.144	-51.677
1911	1.911	-14.962	-13.014	-14.928	-6.122	-17.458	-22.057	-6.604	-57.668
1912	1.912	-16.127	-12.034	-14.337	-9.224	-5.049	-16.834	-7.046	-18.958
1913	1.913	-12.648	-9.49	-12.977	-12.125	-8.705	-10.063	-11.556	-23.994
1914	1.914	-10.333	-11.781	-5.62	-16.359	-5.417	-4.072	-7.532	-10.43
1915	1.915	-9.955	-11.163	-4.65	-15.545	-8.473	-9.689	-10.072	1.993
1916	1.916	-10.356	-11.708	-7.542	-12.052	5.745	-13.173	-6.807	-24.287
1917	1.917	-8.423	-8.778	-6.748	-13.993	8.336	-12.589	-9.695	-55.211
1918	1.918	-11.338	-13.591	-9.043	-7.425	-7.821	-13.148	-9.263	-42.785
1919	1.919	-10.191	-12.995	-8.432	-6.673	-22.657	-7.304	-13.495	-16.408
1920	1.92	-12.918	-15.884	-11.685	-12.311	-1.299	-8.067	-16.043	-19.651
1921	1.921	-14.475	-11.033	-12.228	-7.498	-9.532	-14.654	-8.74	-16.527
1922	1.922	-18.358	-10.439	-7.34	-2.871	3.306	-13.885	-9.77	-8.201
1923	1.923	-17.02	-9.852	-11.928	-6.939	15.02	-13.122	-3.078	-10.758
1924	1.924	-11.623	-13.324	-11.29	-3.451	38.54	-11.204	-3.934	-8.511
1925	1.925	-12.227	-14.668	-17.041	-2.091	16.783	-7.917	-12.907	-2.214
1926	1.926	-15.539	-17.56	-19.3	-6.918	19.567	-11.979	-11.818	-8.072
1927	1.927	-17.308	-17.929	-22.727	-0.903	12.119	-16.815	-10.899	0.627
1928	1.928	-15.978	-19.078	-22.094	-4.945	-4.006	-12.177	-9.955	-0.92
1929	1.929	-19.302	-14.798	-16.626	-6.858	28.053	-13.923	-9.191	9.116
1930	1.93	-16.432	-16.527	-15.999	-12.834	32.589	-13.543	-0.295	12.779
1931	1.931	-16.079	-16.119	-14.036	-16.873	3.692	-15.885	-3.773	-5.231
1932	1.932	-14.179	-11.65	-12.307	-17.428	-30.268	-11.079	-6.875	-23.061
1933	1.933	-14.016	-11.051	-11.902	-15.462	-43.668	-11.685	-9.778	-30.017
1934	1.934	-15.404	-11.421	-4.518	-14.852	2.348	-11.154	-12.258	-2.294
1935	1.935	-11.76	-12.76	2.868	-21.787	-3.517	-9.866	-14.548	1.46
1936	1.936	-7.34	-10.618	-7.93	-14.984	-19.831	-12.226	-5.071	18.606
1937	1.937	-12.785	-11.77	-9.248	-14.182	-14.668	-9.345	-13.948	3.048
1938	1.938	-12.231	-10.599	-10.368	-16.483	-28.075	-13.054	-7.922	-5.214
1939	1.939	-10.315	-10.776	-13.811	-19.956	-40.372	-9.796	-15.282	-7.736
1940	1.94	-7.432	-10.567	-18.995	-13.963	-66.621	-13.885	-8.486	-19.337
1941	1.941	-10.937	-13.065	-16.048	-11.637	-49.504	-8.095	-9.238	-34.202
1942	1.942	-12.308	-10.156	-11.74	-9.687	-27.532	-13.715	-5.138	-20.644
1943	1.943	-18.129	-8.229	-9.371	-6.384	-1.869	-11.777	-8.577	-15.459
1944	1.944	-12.525	-14.046	-15.905	-5.797	-18.808	-9.837	-7.99	-13.995
1945	1.945	-19.117	-13.297	-11.606	-7.14	-65.811	-4.424	-10.892	-12.669
1946	1.946	-14.873	-12.736	-5.959	-5.773	-59.211	-3.849	-8.326	-13.847
1947	1.947	-17.212	-9.445	-2.441	-8.662	-16.584	-8.494	-12.72	-10.369
1948	1.948	-19.16	-11.151	2.236	-9.027	-11.122	-4.44	-8.645	-15.63
1949	1.949	-19.761	-13.619	-4.311	-10.938	-6.04	-1.932	-8.246	-10.83
1950	1.95	-16.872	-12.212	-17.436	-10.142	16.885	-4.262	-15.561	-15.088
1951	1.951	-15.532	-11.792	-19.344	-12.06	4.554	-3.111	-8.148	-17.417
1952	1.952	-16.896	-11.369	-17.575	-8.946	38.646	0.554	-11.007	-9.476
1953	1.953	-19.817	-10.957	-19.099	-14.934	43.082	-6.813	-11.751	-14.692
1954	1.954	-15.378	-10.157	-11.92	-28.086	-11.038	-22.897	-14.039	-11.765
1955	1.955	-12.49	-12.842	-10.733	-26.149	11.084	-25.244	-9.187	-14.24
1956	1.956	-12.883	-10.124	-14.194	-20.935	-22.333	-18.88	-1.802	-14.945
1957	1.957	-11.532	-9.925	-11.077	-16.301	-28.238	-16.971	-4.66	-15.487
1958	1.958	-15.591	-5.46	-10.086	-14.938	-11.741	-11.784	-8.866	-13.524
1959	1.959	-14.235	-8.744	-10.829	-11.251	-6.659	-3.889	-4.745	-9.462
1960	1.96	-11.91	-17.639	-10.028	6.767	-11.049	0.314	-9.51	-12.019
1961	1.961	-14.037	-26.53	-9.421	14.334	-15.05	-8.639	0.613	-9.774
1962	1.962	-14.426	-30.027	-9.981	-6.737	11.313	-7.548	-0.699	-9.438
1963	1.963	-14.816	-33.13	-14.027	-9.426	14.658	-4.513	-14.974	-9.056
1964	1.964	-16.958	-36.052	-11.489	-11.925	-13.563	-5.536	-24.608	-8.675
1965	1.965	-15.618	-30.069	-13.786	-9.579	-32.284	-8.118	-19.359	-13.528
1966	1.966	-19.897	-17.902	-16.674	-3.168	-22.164	-10.506	-43.133	-17.042
1967	1.967	-15.855	-16.172	-17.837	-5.091	-12.841	-21.404	-60.11	-27.166
1968	1.968	-14.525	-8.252	-16.685	-10.31	-10.132	-26.093	-31.785	-43.085
1969	1.969	-12.229	-6.911	-17.477	-11.858	-2.636	-7.363	17.432	-19.701
1970	1.97	-16.328	-8.084	-14.213	-7.603	-9.654	0.139	24.061	-3.996
1971	1.971	-15.029	-11.572	-20.828	-14	5.232	-6.862	30.092	-12.233
1972	1.972	-11.79	-8.491	-21.835	-15.158	-12.217	-4.773	35.517	11.078
1973	1.973	-9.719	-7.544	-15.877	-20.384	-14.596	4.86	20.382	39.4
1974	1.974	-8.615	-10.095	-13.608	-15.555	-8.215	-7.385	6.841	35.731
1975	1.975	-14.466	-12.458	-18.496	-16.343	20.814	-12.081	2.847	4.757
1976	1.976	-10.428	-14.441	-11.192	-15.6	0.084	-13.481	-15.841	-7.668
1977	1.977	-13.939	-11.201	-12.22	-15.093	-11.158	-12.36	-32.798	-26.485
1978	1.978	-7.978	-15.31	-9.761	-11.866	-1.161	-13.55	-35.884	-9.476
1979	1.979	-10.32	-10.534	-5.756	-10.183	14.466	-12.61	-33.162	-18.849
1980	1.98	-9.766	-16.594	5.028	-10.626	-16.747	-11.663	-30.63	-21.595
1981	1.981	-13.078	-11.043	28.779	-9.326	-12.769	-12.457	-19.008	-8.858
1982	1.982	-17.164	-10.529	-2.239	-11.509	-46.934	-16.539	-21.191	-15.891
1983	1.983	-13.702	-12.516	-14.688	-9.617	-42.574	-11.713	-46.461	-43.616
1984	1.984	-14.111	-11.979	-18.444	-11.592	-38.622	-16.372	-29.554	-39.993
1985	1.985	-18.201	-8.547	-21.82	-13.758	-27.437	-19.28	4.782	-43.29
1986	1.986	-18.613	-8.992	-18.807	-13.988	-24.226	-11.355	-18.128	-40.199
1987	1.987	-19.019	-14.846	-21.614	-9.744	-8.626	-0.548	-14.11	-9.034
1988	1.988	-20.209	-15.675	-19.192	-3.174	16.82	-4.829	12.15	-5.005
1989	1.989	-20.637	-15.156	-16.955	4.741	6.703	-11.231	-11.737	-23.819
1990	1.99	-16.418	-15.799	-19.171	-11.347	3.535	-14.732	-8.741	-33.936
1991	1.991	-18.982	-8.122	-21.197	-18.331	-4.872	-17.844	-17.169	-12.128
1992	1.992	-16.703	1.494	-19.539	-16.217	-12.454	-22.701	-19.769	24.764
1993	1.993	-18.874	2.596	-18.067	-14.304	-5.494	-16.725	15.198	49.894
1994	1.994	-15.245	6.027	-13.896	-16.077	26.475	-12.694	10.049	-0.428
1995	1.995	-14.899	-3.71	-12.822	-17.64	12.924	-10.782	-31.29	-7.005
1996	1.996	-12.818	-23.312	-11.737	-16.317	-24.652	-12.721	-25.977	-12.988
1997	1.997	-17.314	-48.913	-12.769	-20.02	-19.627	-3.827	9.189	3.479
1998	1.998	-10.78	-52.254	-11.872	-16.574	3.261	-12.743	4.67	-1.565
[truncated: 15,024 more rows]
