# Supplementary material for: Associations between lower-limb muscle activation and knee flexion in post-stroke individuals: A study on the stance-to-swing phases of gait
Source: PLoS One. 2017 Sep 8;12(9):e0183865. doi: 10.1371/journal.pone.0183865 (PMC5590852; doi:10.1371/journal.pone.0183865)
Supplement: S1 Dataset — (ZIP) [file pone.0183865.s001.zip › S1_Dataset/Patient group/3/3/point.csv]

Frame	Time	sacrum.X	sacrum.Y	sacrum.Z	r asis.X	r asis.Y	r asis.Z	r thigh.X	r thigh.Y	r thigh.Z	r bar 1.X	r bar 1.Y	r bar 1.Z	r knee 1.X	r knee 1.Y	r knee 1.Z	r knee 2.X	r knee 2.Y	r knee 2.Z	r bar 2.X	r bar 2.Y	r bar 2.Z	r mall.X	r mall.Y	r mall.Z	r met.X	r met.Y	r met.Z	l asis.X	l asis.Y	l asis.Z	l thigh.X	l thigh.Y	l thigh.Z	l bar 1.X	l bar 1.Y	l bar 1.Z	l knee 1.X	l knee 1.Y	l knee 1.Z	l knee 2.X	l knee 2.Y	l knee 2.Z	l bar 2.X	l bar 2.Y	l bar 2.Z	l mall.X	l mall.Y	l mall.Z
0	0	NaN	NaN	NaN	NaN	NaN	NaN	-1.351	0.813	0.555	NaN	NaN	NaN	-1.393	0.511	0.527	-1.398	0.419	0.535	-1.418	0.259	0.583	-1.382	0.088	0.538	-1.268	0.039	0.593	NaN	NaN	NaN	-1.316	0.808	0.183	NaN	NaN	NaN	NaN	NaN	NaN	NaN	NaN	NaN	NaN	NaN	NaN	NaN	NaN	NaN
1	0.005	NaN	NaN	NaN	NaN	NaN	NaN	-1.351	0.813	0.555	NaN	NaN	NaN	-1.393	0.511	0.527	-1.398	0.419	0.535	-1.418	0.259	0.583	-1.382	0.088	0.538	-1.268	0.039	0.593	NaN	NaN	NaN	-1.316	0.808	0.183	NaN	NaN	NaN	NaN	NaN	NaN	NaN	NaN	NaN	NaN	NaN	NaN	NaN	NaN	NaN
2	0.01	NaN	NaN	NaN	NaN	NaN	NaN	-1.351	0.813	0.555	-1.421	0.642	0.56	-1.393	0.511	0.527	-1.398	0.419	0.535	-1.418	0.259	0.583	-1.382	0.088	0.538	-1.268	0.039	0.593	NaN	NaN	NaN	-1.316	0.808	0.183	NaN	NaN	NaN	NaN	NaN	NaN	NaN	NaN	NaN	NaN	NaN	NaN	NaN	NaN	NaN
3	0.015	NaN	NaN	NaN	NaN	NaN	NaN	-1.351	0.813	0.555	-1.421	0.642	0.56	-1.393	0.511	0.528	-1.398	0.419	0.535	-1.418	0.259	0.583	-1.382	0.088	0.538	-1.268	0.04	0.593	NaN	NaN	NaN	-1.315	0.807	0.183	NaN	NaN	NaN	NaN	NaN	NaN	NaN	NaN	NaN	NaN	NaN	NaN	NaN	NaN	NaN
4	0.02	NaN	NaN	NaN	NaN	NaN	NaN	-1.351	0.813	0.556	-1.421	0.642	0.56	-1.393	0.511	0.528	-1.398	0.419	0.536	-1.418	0.259	0.583	-1.382	0.088	0.538	-1.268	0.04	0.593	NaN	NaN	NaN	-1.315	0.807	0.183	NaN	NaN	NaN	NaN	NaN	NaN	NaN	NaN	NaN	NaN	NaN	NaN	NaN	NaN	NaN
5	0.025	NaN	NaN	NaN	NaN	NaN	NaN	-1.351	0.812	0.556	-1.421	0.642	0.56	-1.393	0.511	0.528	-1.398	0.419	0.536	-1.418	0.258	0.583	-1.382	0.088	0.538	-1.268	0.04	0.593	NaN	NaN	NaN	-1.315	0.807	0.183	NaN	NaN	NaN	NaN	NaN	NaN	NaN	NaN	NaN	NaN	NaN	NaN	NaN	NaN	NaN
6	0.03	NaN	NaN	NaN	NaN	NaN	NaN	-1.351	0.812	0.556	-1.421	0.642	0.56	-1.393	0.511	0.528	-1.398	0.419	0.536	-1.418	0.258	0.583	-1.382	0.088	0.538	-1.268	0.04	0.593	NaN	NaN	NaN	-1.315	0.807	0.183	NaN	NaN	NaN	NaN	NaN	NaN	NaN	NaN	NaN	NaN	NaN	NaN	NaN	NaN	NaN
7	0.035	NaN	NaN	NaN	NaN	NaN	NaN	-1.351	0.812	0.556	-1.421	0.642	0.56	-1.393	0.511	0.528	-1.398	0.419	0.536	-1.418	0.258	0.584	-1.382	0.088	0.538	-1.268	0.04	0.593	NaN	NaN	NaN	-1.314	0.806	0.184	NaN	NaN	NaN	NaN	NaN	NaN	NaN	NaN	NaN	NaN	NaN	NaN	NaN	NaN	NaN
8	0.04	NaN	NaN	NaN	NaN	NaN	NaN	-1.351	0.812	0.556	-1.421	0.642	0.56	-1.393	0.511	0.528	-1.398	0.419	0.536	-1.418	0.258	0.584	-1.382	0.088	0.538	-1.268	0.04	0.593	NaN	NaN	NaN	-1.314	0.806	0.184	-1.345	0.629	0.151	NaN	NaN	NaN	NaN	NaN	NaN	NaN	NaN	NaN	NaN	NaN	NaN
9	0.045	NaN	NaN	NaN	NaN	NaN	NaN	-1.351	0.812	0.556	-1.421	0.642	0.561	-1.393	0.511	0.528	-1.398	0.419	0.536	-1.418	0.258	0.584	-1.382	0.088	0.538	-1.269	0.04	0.593	NaN	NaN	NaN	-1.314	0.806	0.184	-1.345	0.629	0.151	NaN	NaN	NaN	NaN	NaN	NaN	NaN	NaN	NaN	NaN	NaN	NaN
10	0.05	NaN	NaN	NaN	NaN	NaN	NaN	-1.351	0.812	0.556	-1.421	0.642	0.561	-1.393	0.511	0.528	-1.398	0.419	0.536	-1.418	0.258	0.584	-1.382	0.088	0.538	-1.269	0.04	0.593	NaN	NaN	NaN	-1.314	0.806	0.185	-1.344	0.629	0.151	NaN	NaN	NaN	NaN	NaN	NaN	NaN	NaN	NaN	NaN	NaN	NaN
11	0.055	NaN	NaN	NaN	NaN	NaN	NaN	-1.352	0.812	0.557	-1.421	0.642	0.561	-1.393	0.511	0.528	-1.398	0.419	0.536	-1.418	0.258	0.584	-1.382	0.088	0.538	-1.269	0.04	0.593	NaN	NaN	NaN	-1.314	0.807	0.185	-1.344	0.629	0.151	NaN	NaN	NaN	NaN	NaN	NaN	NaN	NaN	NaN	NaN	NaN	NaN
12	0.06	NaN	NaN	NaN	NaN	NaN	NaN	-1.352	0.813	0.557	-1.422	0.643	0.561	-1.393	0.511	0.529	-1.398	0.419	0.536	-1.418	0.258	0.584	-1.382	0.088	0.538	-1.269	0.04	0.593	NaN	NaN	NaN	-1.314	0.807	0.185	-1.344	0.629	0.151	NaN	NaN	NaN	NaN	NaN	NaN	NaN	NaN	NaN	NaN	NaN	NaN
13	0.065	NaN	NaN	NaN	NaN	NaN	NaN	-1.352	0.813	0.557	-1.422	0.643	0.561	-1.393	0.511	0.529	-1.398	0.419	0.536	-1.418	0.258	0.584	-1.382	0.088	0.538	-1.268	0.04	0.593	NaN	NaN	NaN	-1.315	0.807	0.185	-1.344	0.629	0.152	NaN	NaN	NaN	NaN	NaN	NaN	NaN	NaN	NaN	NaN	NaN	NaN
14	0.07	NaN	NaN	NaN	NaN	NaN	NaN	-1.352	0.813	0.557	-1.422	0.643	0.562	-1.393	0.511	0.529	-1.398	0.419	0.536	-1.418	0.258	0.584	-1.382	0.088	0.538	-1.268	0.04	0.593	NaN	NaN	NaN	-1.315	0.807	0.185	-1.344	0.629	0.152	NaN	NaN	NaN	NaN	NaN	NaN	NaN	NaN	NaN	NaN	NaN	NaN
15	0.075	NaN	NaN	NaN	NaN	NaN	NaN	-1.352	0.813	0.557	-1.422	0.643	0.562	-1.393	0.511	0.529	-1.398	0.419	0.536	-1.418	0.258	0.584	-1.382	0.088	0.538	-1.268	0.04	0.593	NaN	NaN	NaN	-1.315	0.808	0.185	-1.344	0.629	0.152	NaN	NaN	NaN	NaN	NaN	NaN	NaN	NaN	NaN	NaN	NaN	NaN
16	0.08	NaN	NaN	NaN	NaN	NaN	NaN	-1.352	0.813	0.557	-1.422	0.643	0.562	-1.393	0.511	0.529	-1.398	0.419	0.536	-1.418	0.258	0.584	-1.382	0.088	0.538	-1.268	0.04	0.593	NaN	NaN	NaN	-1.315	0.808	0.185	-1.344	0.629	0.152	NaN	NaN	NaN	NaN	NaN	NaN	NaN	NaN	NaN	NaN	NaN	NaN
17	0.085	NaN	NaN	NaN	NaN	NaN	NaN	-1.352	0.813	0.558	-1.422	0.643	0.562	-1.393	0.511	0.529	-1.398	0.42	0.536	-1.418	0.258	0.584	-1.382	0.088	0.538	-1.268	0.04	0.593	NaN	NaN	NaN	-1.315	0.808	0.185	-1.343	0.629	0.152	NaN	NaN	NaN	NaN	NaN	NaN	NaN	NaN	NaN	NaN	NaN	NaN
18	0.09	NaN	NaN	NaN	NaN	NaN	NaN	-1.352	0.813	0.558	-1.422	0.643	0.562	-1.393	0.511	0.529	-1.398	0.42	0.536	-1.418	0.258	0.584	-1.382	0.088	0.538	-1.269	0.04	0.593	NaN	NaN	NaN	-1.314	0.808	0.185	-1.343	0.629	0.152	NaN	NaN	NaN	NaN	NaN	NaN	NaN	NaN	NaN	NaN	NaN	NaN
19	0.095	NaN	NaN	NaN	NaN	NaN	NaN	-1.352	0.813	0.558	-1.422	0.643	0.562	-1.393	0.511	0.529	-1.398	0.42	0.537	-1.418	0.258	0.584	-1.382	0.088	0.538	-1.269	0.04	0.593	NaN	NaN	NaN	-1.314	0.808	0.185	-1.343	0.629	0.152	NaN	NaN	NaN	NaN	NaN	NaN	NaN	NaN	NaN	NaN	NaN	NaN
20	0.1	NaN	NaN	NaN	NaN	NaN	NaN	-1.352	0.813	0.558	-1.422	0.643	0.562	-1.393	0.511	0.529	-1.398	0.42	0.537	-1.418	0.258	0.584	-1.382	0.088	0.538	-1.269	0.04	0.593	NaN	NaN	NaN	-1.314	0.808	0.186	-1.343	0.629	0.153	NaN	NaN	NaN	NaN	NaN	NaN	NaN	NaN	NaN	NaN	NaN	NaN
21	0.105	NaN	NaN	NaN	NaN	NaN	NaN	-1.352	0.813	0.558	-1.422	0.643	0.562	-1.393	0.511	0.529	-1.398	0.42	0.537	-1.418	0.258	0.584	-1.382	0.088	0.538	-1.269	0.04	0.593	NaN	NaN	NaN	-1.314	0.807	0.186	-1.342	0.629	0.153	NaN	NaN	NaN	NaN	NaN	NaN	NaN	NaN	NaN	NaN	NaN	NaN
22	0.11	NaN	NaN	NaN	NaN	NaN	NaN	-1.352	0.813	0.558	-1.422	0.642	0.562	-1.393	0.511	0.529	-1.398	0.42	0.537	-1.418	0.258	0.584	-1.382	0.088	0.538	-1.268	0.04	0.593	NaN	NaN	NaN	-1.313	0.807	0.186	-1.342	0.629	0.153	NaN	NaN	NaN	NaN	NaN	NaN	NaN	NaN	NaN	NaN	NaN	NaN
23	0.115	NaN	NaN	NaN	NaN	NaN	NaN	-1.352	0.813	0.558	-1.422	0.642	0.562	-1.393	0.511	0.53	-1.398	0.419	0.537	-1.418	0.258	0.584	-1.382	0.088	0.538	-1.269	0.04	0.593	NaN	NaN	NaN	-1.313	0.807	0.186	-1.342	0.629	0.153	NaN	NaN	NaN	NaN	NaN	NaN	NaN	NaN	NaN	NaN	NaN	NaN
24	0.12	NaN	NaN	NaN	NaN	NaN	NaN	-1.352	0.813	0.559	-1.422	0.642	0.562	-1.393	0.511	0.53	-1.398	0.419	0.537	-1.418	0.258	0.584	-1.382	0.088	0.538	-1.269	0.04	0.593	NaN	NaN	NaN	-1.313	0.807	0.186	-1.342	0.629	0.153	NaN	NaN	NaN	NaN	NaN	NaN	NaN	NaN	NaN	NaN	NaN	NaN
25	0.125	NaN	NaN	NaN	NaN	NaN	NaN	-1.352	0.813	0.559	-1.422	0.642	0.562	-1.393	0.511	0.53	-1.398	0.419	0.537	-1.418	0.258	0.584	-1.382	0.088	0.538	-1.269	0.04	0.593	NaN	NaN	NaN	-1.313	0.807	0.187	-1.342	0.629	0.153	NaN	NaN	NaN	NaN	NaN	NaN	NaN	NaN	NaN	NaN	NaN	NaN
26	0.13	NaN	NaN	NaN	NaN	NaN	NaN	-1.352	0.813	0.559	-1.422	0.642	0.563	-1.393	0.511	0.53	-1.398	0.419	0.537	-1.418	0.258	0.584	-1.382	0.088	0.538	-1.269	0.04	0.593	NaN	NaN	NaN	-1.313	0.807	0.187	-1.342	0.629	0.153	NaN	NaN	NaN	NaN	NaN	NaN	NaN	NaN	NaN	NaN	NaN	NaN
27	0.135	NaN	NaN	NaN	NaN	NaN	NaN	-1.354	0.814	0.559	-1.422	0.642	0.563	-1.393	0.511	0.53	-1.398	0.419	0.537	-1.418	0.258	0.584	-1.382	0.088	0.538	-1.268	0.04	0.593	NaN	NaN	NaN	-1.312	0.807	0.187	NaN	NaN	NaN	NaN	NaN	NaN	NaN	NaN	NaN	NaN	NaN	NaN	NaN	NaN	NaN
28	0.14	NaN	NaN	NaN	NaN	NaN	NaN	-1.357	0.818	0.558	-1.422	0.642	0.563	-1.393	0.511	0.53	-1.398	0.419	0.537	-1.418	0.258	0.584	-1.382	0.088	0.538	-1.269	0.04	0.593	NaN	NaN	NaN	-1.312	0.807	0.187	NaN	NaN	NaN	NaN	NaN	NaN	NaN	NaN	NaN	NaN	NaN	NaN	NaN	NaN	NaN
29	0.145	NaN	NaN	NaN	NaN	NaN	NaN	-1.358	0.819	0.558	-1.422	0.642	0.563	-1.393	0.511	0.53	-1.398	0.419	0.537	-1.418	0.258	0.584	-1.382	0.088	0.538	-1.269	0.04	0.593	NaN	NaN	NaN	-1.312	0.807	0.187	NaN	NaN	NaN	NaN	NaN	NaN	NaN	NaN	NaN	NaN	NaN	NaN	NaN	NaN	NaN
30	0.15	NaN	NaN	NaN	NaN	NaN	NaN	-1.358	0.82	0.558	-1.422	0.642	0.563	-1.393	0.511	0.53	-1.398	0.419	0.537	-1.418	0.258	0.584	-1.382	0.088	0.538	-1.269	0.04	0.593	NaN	NaN	NaN	-1.312	0.807	0.187	-1.341	0.63	0.153	NaN	NaN	NaN	NaN	NaN	NaN	NaN	NaN	NaN	NaN	NaN	NaN
31	0.155	NaN	NaN	NaN	NaN	NaN	NaN	-1.359	0.82	0.558	-1.422	0.642	0.563	-1.393	0.511	0.53	-1.398	0.419	0.537	-1.418	0.258	0.584	-1.382	0.088	0.538	-1.269	0.04	0.593	NaN	NaN	NaN	-1.312	0.807	0.188	-1.34	0.63	0.153	NaN	NaN	NaN	NaN	NaN	NaN	NaN	NaN	NaN	NaN	NaN	NaN
32	0.16	NaN	NaN	NaN	NaN	NaN	NaN	-1.359	0.82	0.558	-1.422	0.642	0.563	-1.393	0.511	0.53	-1.398	0.419	0.538	-1.418	0.258	0.584	-1.382	0.088	0.538	-1.269	0.04	0.593	NaN	NaN	NaN	-1.312	0.808	0.188	-1.34	0.63	0.153	NaN	NaN	NaN	NaN	NaN	NaN	NaN	NaN	NaN	NaN	NaN	NaN
33	0.165	NaN	NaN	NaN	NaN	NaN	NaN	-1.359	0.82	0.558	-1.422	0.642	0.563	-1.393	0.511	0.53	-1.398	0.419	0.538	-1.418	0.258	0.584	-1.382	0.088	0.538	-1.269	0.04	0.593	NaN	NaN	NaN	-1.312	0.808	0.188	-1.34	0.63	0.154	NaN	NaN	NaN	NaN	NaN	NaN	NaN	NaN	NaN	NaN	NaN	NaN
34	0.17	NaN	NaN	NaN	NaN	NaN	NaN	-1.359	0.82	0.558	-1.422	0.642	0.563	-1.393	0.51	0.53	-1.398	0.419	0.538	-1.418	0.258	0.584	-1.382	0.088	0.538	-1.269	0.04	0.593	NaN	NaN	NaN	-1.312	0.808	0.188	-1.34	0.629	0.154	NaN	NaN	NaN	NaN	NaN	NaN	NaN	NaN	NaN	NaN	NaN	NaN
35	0.175	NaN	NaN	NaN	NaN	NaN	NaN	-1.359	0.82	0.558	-1.422	0.642	0.564	-1.393	0.51	0.531	-1.397	0.419	0.538	-1.418	0.258	0.584	-1.382	0.088	0.539	-1.269	0.04	0.593	NaN	NaN	NaN	-1.312	0.808	0.188	-1.34	0.63	0.154	NaN	NaN	NaN	NaN	NaN	NaN	NaN	NaN	NaN	NaN	NaN	NaN
36	0.18	NaN	NaN	NaN	NaN	NaN	NaN	-1.359	0.82	0.558	-1.422	0.642	0.564	-1.393	0.51	0.531	-1.398	0.419	0.538	-1.418	0.258	0.584	-1.382	0.088	0.539	-1.269	0.04	0.593	NaN	NaN	NaN	-1.312	0.808	0.188	-1.34	0.63	0.154	NaN	NaN	NaN	NaN	NaN	NaN	NaN	NaN	NaN	NaN	NaN	NaN
37	0.185	NaN	NaN	NaN	NaN	NaN	NaN	-1.359	0.82	0.559	-1.422	0.642	0.564	-1.393	0.51	0.531	-1.398	0.419	0.538	-1.418	0.258	0.584	-1.382	0.088	0.539	-1.269	0.04	0.593	NaN	NaN	NaN	-1.312	0.808	0.188	-1.34	0.63	0.154	NaN	NaN	NaN	NaN	NaN	NaN	NaN	NaN	NaN	NaN	NaN	NaN
38	0.19	NaN	NaN	NaN	NaN	NaN	NaN	-1.359	0.82	0.559	-1.422	0.642	0.564	-1.392	0.51	0.531	-1.398	0.419	0.538	-1.418	0.258	0.584	-1.382	0.088	0.539	-1.269	0.04	0.593	NaN	NaN	NaN	-1.312	0.808	0.188	-1.34	0.63	0.154	NaN	NaN	NaN	NaN	NaN	NaN	NaN	NaN	NaN	NaN	NaN	NaN
39	0.195	NaN	NaN	NaN	NaN	NaN	NaN	-1.359	0.82	0.559	-1.421	0.642	0.565	-1.392	0.51	0.531	-1.398	0.419	0.538	-1.418	0.258	0.584	-1.382	0.088	0.539	-1.269	0.04	0.593	NaN	NaN	NaN	-1.312	0.808	0.188	-1.34	0.63	0.154	NaN	NaN	NaN	NaN	NaN	NaN	NaN	NaN	NaN	NaN	NaN	NaN
40	0.2	NaN	NaN	NaN	NaN	NaN	NaN	-1.359	0.82	0.559	-1.421	0.642	0.565	-1.393	0.51	0.531	-1.398	0.419	0.538	-1.418	0.258	0.584	-1.382	0.088	0.539	-1.269	0.04	0.593	NaN	NaN	NaN	-1.312	0.808	0.188	-1.34	0.63	0.154	NaN	NaN	NaN	NaN	NaN	NaN	NaN	NaN	NaN	NaN	NaN	NaN
41	0.205	NaN	NaN	NaN	NaN	NaN	NaN	-1.357	0.818	0.559	-1.421	0.642	0.565	-1.393	0.51	0.531	-1.398	0.419	0.538	-1.418	0.258	0.584	-1.382	0.088	0.539	-1.269	0.04	0.593	NaN	NaN	NaN	-1.311	0.808	0.188	-1.34	0.63	0.155	NaN	NaN	NaN	NaN	NaN	NaN	NaN	NaN	NaN	NaN	NaN	NaN
42	0.21	NaN	NaN	NaN	NaN	NaN	NaN	-1.353	0.814	0.561	-1.421	0.642	0.565	-1.393	0.51	0.531	-1.398	0.419	0.538	-1.418	0.258	0.584	-1.382	0.088	0.539	-1.269	0.04	0.593	NaN	NaN	NaN	-1.311	0.808	0.189	-1.34	0.629	0.155	NaN	NaN	NaN	NaN	NaN	NaN	NaN	NaN	NaN	NaN	NaN	NaN
43	0.215	NaN	NaN	NaN	NaN	NaN	NaN	-1.352	0.813	0.561	-1.421	0.642	0.565	-1.392	0.51	0.532	-1.398	0.419	0.538	-1.418	0.258	0.585	-1.382	0.088	0.539	-1.269	0.04	0.593	NaN	NaN	NaN	-1.311	0.808	0.189	-1.34	0.629	0.155	NaN	NaN	NaN	NaN	NaN	NaN	NaN	NaN	NaN	NaN	NaN	NaN
44	0.22	NaN	NaN	NaN	NaN	NaN	NaN	-1.351	0.812	0.562	-1.421	0.642	0.565	-1.392	0.51	0.532	-1.398	0.419	0.538	-1.418	0.258	0.585	-1.382	0.088	0.539	-1.269	0.04	0.593	NaN	NaN	NaN	-1.311	0.808	0.189	-1.34	0.629	0.155	NaN	NaN	NaN	NaN	NaN	NaN	NaN	NaN	NaN	NaN	NaN	NaN
45	0.225	NaN	NaN	NaN	NaN	NaN	NaN	-1.351	0.812	0.562	-1.421	0.642	0.565	-1.392	0.51	0.532	-1.398	0.419	0.538	-1.418	0.258	0.585	-1.382	0.088	0.539	-1.269	0.04	0.593	NaN	NaN	NaN	-1.311	0.808	0.189	-1.34	0.629	0.155	NaN	NaN	NaN	NaN	NaN	NaN	NaN	NaN	NaN	NaN	NaN	NaN
46	0.23	NaN	NaN	NaN	NaN	NaN	NaN	-1.351	0.812	0.562	-1.421	0.642	0.565	-1.392	0.51	0.532	-1.398	0.419	0.539	-1.418	0.258	0.585	-1.382	0.088	0.539	-1.269	0.04	0.593	NaN	NaN	NaN	-1.311	0.807	0.189	-1.34	0.63	0.155	NaN	NaN	NaN	NaN	NaN	NaN	NaN	NaN	NaN	NaN	NaN	NaN
47	0.235	NaN	NaN	NaN	NaN	NaN	NaN	-1.351	0.812	0.562	-1.421	0.642	0.565	-1.392	0.511	0.532	-1.398	0.419	0.539	-1.418	0.258	0.585	-1.382	0.088	0.539	-1.269	0.04	0.593	NaN	NaN	NaN	-1.31	0.807	0.189	-1.34	0.63	0.156	NaN	NaN	NaN	NaN	NaN	NaN	NaN	NaN	NaN	NaN	NaN	NaN
48	0.24	NaN	NaN	NaN	NaN	NaN	NaN	-1.351	0.812	0.562	-1.421	0.642	0.565	-1.392	0.511	0.532	-1.397	0.419	0.539	-1.418	0.258	0.585	-1.382	0.088	0.539	-1.269	0.04	0.593	NaN	NaN	NaN	-1.31	0.807	0.189	-1.34	0.63	0.156	NaN	NaN	NaN	NaN	NaN	NaN	NaN	NaN	NaN	NaN	NaN	NaN
49	0.245	NaN	NaN	NaN	NaN	NaN	NaN	-1.35	0.812	0.563	-1.421	0.642	0.566	-1.392	0.511	0.532	-1.397	0.419	0.539	-1.419	0.259	0.585	-1.382	0.088	0.539	-1.269	0.04	0.593	NaN	NaN	NaN	-1.31	0.807	0.19	-1.34	0.63	0.156	NaN	NaN	NaN	NaN	NaN	NaN	NaN	NaN	NaN	NaN	NaN	NaN
50	0.25	NaN	NaN	NaN	NaN	NaN	NaN	-1.35	0.812	0.563	-1.42	0.642	0.566	-1.392	0.511	0.532	-1.397	0.419	0.539	-1.419	0.259	0.585	-1.382	0.088	0.539	-1.269	0.04	0.593	NaN	NaN	NaN	-1.31	0.807	0.19	-1.341	0.63	0.156	NaN	NaN	NaN	NaN	NaN	NaN	NaN	NaN	NaN	NaN	NaN	NaN
51	0.255	NaN	NaN	NaN	NaN	NaN	NaN	-1.35	0.812	0.563	-1.42	0.642	0.566	-1.392	0.511	0.532	-1.397	0.419	0.539	-1.419	0.258	0.585	-1.382	0.088	0.539	-1.269	0.04	0.593	NaN	NaN	NaN	-1.31	0.807	0.19	-1.341	0.63	0.156	NaN	NaN	NaN	NaN	NaN	NaN	NaN	NaN	NaN	NaN	NaN	NaN
52	0.26	NaN	NaN	NaN	NaN	NaN	NaN	-1.35	0.812	0.563	-1.42	0.642	0.566	-1.392	0.511	0.533	-1.397	0.419	0.539	-1.418	0.258	0.585	-1.382	0.088	0.539	-1.269	0.04	0.593	NaN	NaN	NaN	-1.31	0.807	0.19	-1.341	0.63	0.156	NaN	NaN	NaN	NaN	NaN	NaN	NaN	NaN	NaN	NaN	NaN	NaN
53	0.265	NaN	NaN	NaN	NaN	NaN	NaN	-1.35	0.812	0.563	-1.42	0.641	0.566	-1.392	0.511	0.533	-1.397	0.419	0.539	-1.419	0.259	0.585	-1.382	0.088	0.539	-1.269	0.04	0.593	NaN	NaN	NaN	-1.31	0.807	0.19	-1.341	0.63	0.156	NaN	NaN	NaN	NaN	NaN	NaN	NaN	NaN	NaN	NaN	NaN	NaN
54	0.27	NaN	NaN	NaN	NaN	NaN	NaN	-1.35	0.812	0.563	-1.42	0.641	0.566	-1.392	0.511	0.533	-1.397	0.419	0.539	-1.419	0.259	0.586	-1.382	0.088	0.539	-1.269	0.04	0.593	NaN	NaN	NaN	-1.31	0.807	0.19	-1.341	0.63	0.157	NaN	NaN	NaN	NaN	NaN	NaN	NaN	NaN	NaN	NaN	NaN	NaN
55	0.275	NaN	NaN	NaN	NaN	NaN	NaN	-1.35	0.813	0.563	-1.42	0.641	0.566	-1.392	0.51	0.533	-1.397	0.419	0.539	-1.419	0.259	0.586	-1.382	0.088	0.539	-1.269	0.04	0.593	NaN	NaN	NaN	-1.31	0.807	0.19	-1.341	0.63	0.157	NaN	NaN	NaN	NaN	NaN	NaN	NaN	NaN	NaN	NaN	NaN	NaN
56	0.28	NaN	NaN	NaN	NaN	NaN	NaN	-1.35	0.813	0.564	-1.42	0.641	0.566	-1.392	0.511	0.533	-1.397	0.419	0.539	-1.419	0.259	0.586	-1.382	0.088	0.539	-1.269	0.04	0.593	NaN	NaN	NaN	-1.31	0.807	0.19	-1.341	0.63	0.157	NaN	NaN	NaN	NaN	NaN	NaN	NaN	NaN	NaN	NaN	NaN	NaN
57	0.285	NaN	NaN	NaN	NaN	NaN	NaN	-1.35	0.813	0.564	-1.42	0.642	0.567	-1.392	0.511	0.533	-1.397	0.419	0.539	-1.419	0.259	0.586	-1.382	0.088	0.539	-1.269	0.04	0.593	NaN	NaN	NaN	-1.31	0.808	0.191	-1.341	0.63	0.157	NaN	NaN	NaN	NaN	NaN	NaN	NaN	NaN	NaN	NaN	NaN	NaN
58	0.29	NaN	NaN	NaN	NaN	NaN	NaN	-1.35	0.813	0.564	-1.42	0.642	0.567	-1.392	0.511	0.533	-1.397	0.419	0.539	-1.419	0.259	0.586	-1.382	0.088	0.539	-1.269	0.04	0.593	NaN	NaN	NaN	-1.31	0.808	0.191	-1.341	0.63	0.157	NaN	NaN	NaN	NaN	NaN	NaN	NaN	NaN	NaN	NaN	NaN	NaN
59	0.295	NaN	NaN	NaN	NaN	NaN	NaN	-1.35	0.812	0.564	-1.42	0.642	0.567	-1.392	0.511	0.533	-1.397	0.419	0.539	-1.418	0.258	0.586	-1.382	0.088	0.539	-1.268	0.04	0.593	NaN	NaN	NaN	-1.31	0.808	0.191	-1.341	0.629	0.157	NaN	NaN	NaN	NaN	NaN	NaN	NaN	NaN	NaN	NaN	NaN	NaN
60	0.3	NaN	NaN	NaN	NaN	NaN	NaN	-1.35	0.812	0.564	-1.42	0.642	0.567	-1.392	0.511	0.533	-1.397	0.419	0.54	-1.418	0.258	0.586	-1.382	0.088	0.539	-1.269	0.04	0.593	NaN	NaN	NaN	-1.31	0.808	0.191	-1.341	0.629	0.157	NaN	NaN	NaN	NaN	NaN	NaN	NaN	NaN	NaN	NaN	NaN	NaN
61	0.305	NaN	NaN	NaN	NaN	NaN	NaN	-1.35	0.812	0.564	-1.42	0.642	0.567	-1.392	0.51	0.533	-1.397	0.419	0.54	-1.418	0.258	0.586	-1.382	0.088	0.539	-1.269	0.04	0.593	NaN	NaN	NaN	-1.31	0.808	0.191	-1.341	0.629	0.158	NaN	NaN	NaN	NaN	NaN	NaN	NaN	NaN	NaN	NaN	NaN	NaN
62	0.31	NaN	NaN	NaN	NaN	NaN	NaN	-1.35	0.812	0.564	-1.42	0.642	0.568	-1.392	0.51	0.533	-1.397	0.419	0.54	-1.418	0.258	0.586	-1.382	0.088	0.539	-1.269	0.04	0.593	NaN	NaN	NaN	-1.31	0.808	0.191	-1.341	0.629	0.158	NaN	NaN	NaN	NaN	NaN	NaN	NaN	NaN	NaN	NaN	NaN	NaN
63	0.315	NaN	NaN	NaN	NaN	NaN	NaN	-1.349	0.812	0.564	-1.42	0.642	0.568	-1.391	0.51	0.533	-1.397	0.419	0.54	-1.418	0.258	0.586	-1.382	0.087	0.539	-1.269	0.04	0.593	NaN	NaN	NaN	-1.31	0.808	0.191	-1.341	0.629	0.158	NaN	NaN	NaN	NaN	NaN	NaN	NaN	NaN	NaN	NaN	NaN	NaN
64	0.32	NaN	NaN	NaN	NaN	NaN	NaN	-1.349	0.812	0.564	-1.42	0.642	0.568	-1.391	0.51	0.533	-1.397	0.419	0.54	-1.419	0.259	0.586	-1.382	0.087	0.539	-1.269	0.04	0.593	NaN	NaN	NaN	-1.31	0.808	0.191	-1.341	0.629	0.158	NaN	NaN	NaN	NaN	NaN	NaN	NaN	NaN	NaN	NaN	NaN	NaN
65	0.325	NaN	NaN	NaN	NaN	NaN	NaN	-1.349	0.812	0.564	-1.42	0.642	0.568	-1.391	0.51	0.533	-1.397	0.419	0.54	-1.419	0.259	0.586	-1.382	0.087	0.539	-1.269	0.04	0.593	NaN	NaN	NaN	-1.31	0.808	0.192	-1.341	0.63	0.158	NaN	NaN	NaN	NaN	NaN	NaN	NaN	NaN	NaN	NaN	NaN	NaN
66	0.33	NaN	NaN	NaN	NaN	NaN	NaN	-1.349	0.812	0.564	-1.42	0.642	0.568	-1.391	0.51	0.533	-1.397	0.419	0.54	-1.419	0.259	0.586	-1.382	0.087	0.539	-1.269	0.04	0.593	NaN	NaN	NaN	-1.31	0.808	0.192	-1.341	0.63	0.158	NaN	NaN	NaN	NaN	NaN	NaN	NaN	NaN	NaN	NaN	NaN	NaN
67	0.335	NaN	NaN	NaN	NaN	NaN	NaN	-1.349	0.812	0.565	-1.42	0.642	0.568	-1.391	0.51	0.533	-1.397	0.419	0.54	-1.419	0.259	0.586	-1.382	0.087	0.539	-1.269	0.04	0.593	NaN	NaN	NaN	-1.31	0.808	0.192	-1.341	0.63	0.158	NaN	NaN	NaN	NaN	NaN	NaN	NaN	NaN	NaN	NaN	NaN	NaN
68	0.34	NaN	NaN	NaN	NaN	NaN	NaN	-1.349	0.812	0.565	-1.42	0.642	0.568	-1.391	0.51	0.533	-1.397	0.419	0.54	-1.419	0.259	0.586	-1.382	0.087	0.539	-1.269	0.04	0.593	NaN	NaN	NaN	-1.31	0.808	0.192	-1.341	0.63	0.158	NaN	NaN	NaN	NaN	NaN	NaN	NaN	NaN	NaN	NaN	NaN	NaN
69	0.345	NaN	NaN	NaN	NaN	NaN	NaN	-1.348	0.812	0.565	-1.419	0.642	0.568	-1.391	0.51	0.533	-1.397	0.419	0.54	-1.419	0.259	0.586	-1.382	0.087	0.539	-1.269	0.04	0.593	NaN	NaN	NaN	-1.31	0.808	0.192	-1.341	0.63	0.158	NaN	NaN	NaN	NaN	NaN	NaN	NaN	NaN	NaN	NaN	NaN	NaN
70	0.35	NaN	NaN	NaN	NaN	NaN	NaN	-1.348	0.812	0.565	-1.419	0.641	0.568	-1.391	0.51	0.533	-1.397	0.419	0.54	-1.419	0.259	0.586	-1.382	0.087	0.539	-1.269	0.04	0.593	NaN	NaN	NaN	-1.31	0.807	0.192	-1.341	0.63	0.158	NaN	NaN	NaN	NaN	NaN	NaN	NaN	NaN	NaN	NaN	NaN	NaN
71	0.355	NaN	NaN	NaN	NaN	NaN	NaN	-1.348	0.812	0.565	-1.419	0.641	0.568	-1.391	0.51	0.533	-1.397	0.419	0.54	-1.419	0.258	0.586	-1.382	0.087	0.539	-1.269	0.04	0.593	NaN	NaN	NaN	-1.309	0.807	0.192	-1.341	0.63	0.159	NaN	NaN	NaN	NaN	NaN	NaN	NaN	NaN	NaN	NaN	NaN	NaN
72	0.36	NaN	NaN	NaN	NaN	NaN	NaN	-1.348	0.812	0.565	-1.419	0.641	0.568	-1.391	0.51	0.533	-1.397	0.419	0.54	-1.418	0.258	0.586	-1.382	0.087	0.539	-1.269	0.04	0.593	NaN	NaN	NaN	-1.309	0.807	0.192	-1.341	0.63	0.159	NaN	NaN	NaN	NaN	NaN	NaN	NaN	NaN	NaN	NaN	NaN	NaN
73	0.365	NaN	NaN	NaN	NaN	NaN	NaN	-1.348	0.812	0.565	-1.419	0.641	0.568	-1.391	0.51	0.533	-1.397	0.419	0.54	-1.418	0.258	0.586	-1.382	0.087	0.539	-1.269	0.04	0.593	NaN	NaN	NaN	-1.309	0.807	0.192	-1.341	0.63	0.159	NaN	NaN	NaN	NaN	NaN	NaN	NaN	NaN	NaN	NaN	NaN	NaN
74	0.37	NaN	NaN	NaN	NaN	NaN	NaN	-1.348	0.812	0.565	-1.419	0.641	0.568	-1.391	0.51	0.534	-1.397	0.419	0.54	-1.419	0.259	0.586	-1.382	0.087	0.539	-1.269	0.04	0.593	NaN	NaN	NaN	-1.309	0.807	0.192	-1.341	0.63	0.159	NaN	NaN	NaN	NaN	NaN	NaN	NaN	NaN	NaN	NaN	NaN	NaN
75	0.375	NaN	NaN	NaN	NaN	NaN	NaN	-1.348	0.812	0.565	-1.419	0.641	0.569	-1.391	0.51	0.534	-1.397	0.419	0.54	-1.419	0.259	0.586	-1.382	0.087	0.539	-1.269	0.04	0.593	NaN	NaN	NaN	-1.309	0.807	0.193	-1.341	0.63	0.159	NaN	NaN	NaN	NaN	NaN	NaN	NaN	NaN	NaN	NaN	NaN	NaN
76	0.38	NaN	NaN	NaN	NaN	NaN	NaN	-1.348	0.812	0.565	-1.419	0.641	0.569	-1.391	0.51	0.534	-1.397	0.419	0.54	-1.419	0.258	0.586	-1.382	0.087	0.539	-1.269	0.04	0.593	NaN	NaN	NaN	-1.309	0.807	0.193	-1.341	0.63	0.159	NaN	NaN	NaN	NaN	NaN	NaN	NaN	NaN	NaN	NaN	NaN	NaN
77	0.385	NaN	NaN	NaN	NaN	NaN	NaN	-1.348	0.812	0.565	-1.419	0.641	0.569	-1.391	0.51	0.534	-1.397	0.419	0.54	-1.418	0.258	0.586	-1.382	0.087	0.539	-1.269	0.04	0.593	NaN	NaN	NaN	-1.309	0.807	0.193	-1.341	0.63	0.159	NaN	NaN	NaN	NaN	NaN	NaN	NaN	NaN	NaN	NaN	NaN	NaN
78	0.39	NaN	NaN	NaN	NaN	NaN	NaN	-1.348	0.812	0.566	-1.419	0.641	0.569	-1.391	0.51	0.534	-1.397	0.419	0.54	-1.418	0.258	0.586	-1.382	0.087	0.539	-1.269	0.04	0.593	NaN	NaN	NaN	-1.309	0.807	0.193	-1.341	0.63	0.159	NaN	NaN	NaN	NaN	NaN	NaN	NaN	NaN	NaN	NaN	NaN	NaN
79	0.395	NaN	NaN	NaN	NaN	NaN	NaN	-1.348	0.812	0.566	-1.419	0.641	0.569	-1.391	0.51	0.534	-1.397	0.419	0.54	-1.419	0.258	0.586	-1.382	0.087	0.539	-1.269	0.04	0.593	NaN	NaN	NaN	-1.309	0.807	0.193	-1.341	0.63	0.159	NaN	NaN	NaN	NaN	NaN	NaN	NaN	NaN	NaN	NaN	NaN	NaN
80	0.4	NaN	NaN	NaN	NaN	NaN	NaN	-1.348	0.811	0.566	-1.419	0.641	0.569	-1.391	0.51	0.534	-1.397	0.419	0.54	-1.418	0.258	0.586	-1.382	0.087	0.539	-1.268	0.04	0.593	NaN	NaN	NaN	-1.309	0.807	0.193	-1.341	0.63	0.159	NaN	NaN	NaN	NaN	NaN	NaN	NaN	NaN	NaN	NaN	NaN	NaN
81	0.405	NaN	NaN	NaN	NaN	NaN	NaN	-1.348	0.811	0.566	-1.419	0.641	0.569	-1.391	0.51	0.534	-1.397	0.419	0.54	-1.419	0.258	0.586	-1.382	0.087	0.539	-1.269	0.04	0.593	NaN	NaN	NaN	-1.309	0.807	0.193	-1.342	0.63	0.159	NaN	NaN	NaN	NaN	NaN	NaN	NaN	NaN	NaN	NaN	NaN	NaN
82	0.41	NaN	NaN	NaN	NaN	NaN	NaN	-1.348	0.811	0.566	-1.419	0.641	0.569	-1.391	0.51	0.534	-1.397	0.419	0.54	-1.419	0.258	0.586	-1.382	0.087	0.539	-1.269	0.04	0.593	NaN	NaN	NaN	-1.309	0.807	0.193	-1.342	0.63	0.159	NaN	NaN	NaN	NaN	NaN	NaN	NaN	NaN	NaN	NaN	NaN	NaN
83	0.415	NaN	NaN	NaN	NaN	NaN	NaN	-1.348	0.811	0.566	-1.419	0.641	0.569	-1.391	0.51	0.534	-1.397	0.419	0.54	-1.419	0.258	0.586	-1.382	0.087	0.539	-1.269	0.04	0.593	NaN	NaN	NaN	-1.308	0.807	0.193	-1.342	0.63	0.159	NaN	NaN	NaN	NaN	NaN	NaN	NaN	NaN	NaN	NaN	NaN	NaN
84	0.42	NaN	NaN	NaN	NaN	NaN	NaN	-1.348	0.811	0.566	-1.419	0.641	0.569	-1.391	0.51	0.534	-1.397	0.419	0.54	-1.419	0.258	0.587	-1.382	0.087	0.539	-1.269	0.04	0.593	NaN	NaN	NaN	-1.308	0.807	0.193	-1.342	0.63	0.159	NaN	NaN	NaN	NaN	NaN	NaN	NaN	NaN	NaN	NaN	NaN	NaN
85	0.425	NaN	NaN	NaN	NaN	NaN	NaN	-1.348	0.811	0.566	-1.419	0.641	0.569	-1.391	0.51	0.534	-1.397	0.419	0.54	-1.419	0.258	0.587	-1.382	0.087	0.539	-1.269	0.04	0.593	NaN	NaN	NaN	-1.308	0.807	0.193	-1.342	0.63	0.16	NaN	NaN	NaN	NaN	NaN	NaN	NaN	NaN	NaN	NaN	NaN	NaN
86	0.43	NaN	NaN	NaN	NaN	NaN	NaN	-1.348	0.811	0.566	-1.418	0.641	0.569	-1.391	0.51	0.534	-1.397	0.419	0.54	-1.418	0.258	0.586	-1.382	0.087	0.539	-1.269	0.04	0.593	NaN	NaN	NaN	-1.308	0.807	0.193	-1.342	0.63	0.16	NaN	NaN	NaN	NaN	NaN	NaN	NaN	NaN	NaN	NaN	NaN	NaN
87	0.435	NaN	NaN	NaN	NaN	NaN	NaN	-1.348	0.811	0.566	-1.418	0.641	0.569	-1.391	0.51	0.534	-1.397	0.419	0.54	-1.418	0.258	0.586	-1.382	0.087	0.539	-1.269	0.04	0.593	NaN	NaN	NaN	-1.308	0.807	0.193	-1.342	0.63	0.16	NaN	NaN	NaN	NaN	NaN	NaN	NaN	NaN	NaN	NaN	NaN	NaN
88	0.44	NaN	NaN	NaN	NaN	NaN	NaN	-1.348	0.812	0.566	-1.418	0.641	0.569	-1.391	0.51	0.534	-1.397	0.419	0.54	-1.419	0.258	0.586	-1.382	0.087	0.539	-1.269	0.04	0.593	NaN	NaN	NaN	-1.308	0.807	0.193	-1.342	0.63	0.16	NaN	NaN	NaN	NaN	NaN	NaN	NaN	NaN	NaN	NaN	NaN	NaN
89	0.445	NaN	NaN	NaN	NaN	NaN	NaN	-1.348	0.812	0.566	-1.418	0.641	0.569	-1.391	0.51	0.534	-1.397	0.419	0.54	-1.418	0.258	0.586	-1.382	0.087	0.539	-1.269	0.04	0.593	NaN	NaN	NaN	-1.308	0.807	0.193	-1.342	0.63	0.16	NaN	NaN	NaN	NaN	NaN	NaN	NaN	NaN	NaN	NaN	NaN	NaN
90	0.45	NaN	NaN	NaN	NaN	NaN	NaN	-1.348	0.811	0.566	-1.418	0.641	0.569	-1.391	0.51	0.534	-1.397	0.419	0.54	-1.418	0.258	0.587	-1.382	0.087	0.539	-1.269	0.04	0.593	NaN	NaN	NaN	-1.308	0.807	0.193	-1.342	0.63	0.16	NaN	NaN	NaN	NaN	NaN	NaN	NaN	NaN	NaN	NaN	NaN	NaN
91	0.455	NaN	NaN	NaN	NaN	NaN	NaN	-1.347	0.811	0.566	-1.418	0.641	0.569	-1.391	0.51	0.534	-1.397	0.419	0.54	-1.418	0.258	0.586	-1.382	0.087	0.539	-1.269	0.04	0.593	NaN	NaN	NaN	-1.308	0.807	0.193	-1.342	0.63	0.16	NaN	NaN	NaN	NaN	NaN	NaN	NaN	NaN	NaN	NaN	NaN	NaN
92	0.46	NaN	NaN	NaN	NaN	NaN	NaN	-1.347	0.811	0.566	-1.418	0.641	0.569	-1.391	0.51	0.534	-1.397	0.419	0.54	-1.418	0.258	0.586	-1.382	0.087	0.539	-1.269	0.04	0.593	NaN	NaN	NaN	-1.308	0.807	0.193	-1.341	0.63	0.16	NaN	NaN	NaN	NaN	NaN	NaN	NaN	NaN	NaN	NaN	NaN	NaN
93	0.465	NaN	NaN	NaN	NaN	NaN	NaN	-1.347	0.811	0.566	-1.418	0.641	0.569	-1.391	0.51	0.534	-1.397	0.419	0.54	-1.418	0.258	0.587	-1.382	0.087	0.539	-1.269	0.04	0.593	NaN	NaN	NaN	-1.308	0.807	0.193	-1.341	0.63	0.16	NaN	NaN	NaN	NaN	NaN	NaN	NaN	NaN	NaN	NaN	NaN	NaN
94	0.47	NaN	NaN	NaN	NaN	NaN	NaN	-1.347	0.811	0.566	-1.418	0.641	0.569	-1.391	0.51	0.534	-1.397	0.419	0.54	-1.418	0.258	0.586	-1.382	0.087	0.539	-1.269	0.04	0.593	NaN	NaN	NaN	-1.308	0.807	0.193	-1.341	0.63	0.16	NaN	NaN	NaN	NaN	NaN	NaN	NaN	NaN	NaN	NaN	NaN	NaN
95	0.475	NaN	NaN	NaN	NaN	NaN	NaN	-1.347	0.811	0.566	-1.417	0.641	0.569	-1.391	0.51	0.534	-1.397	0.419	0.54	-1.418	0.258	0.586	-1.382	0.087	0.539	-1.269	0.04	0.593	NaN	NaN	NaN	-1.308	0.807	0.193	-1.341	0.63	0.16	NaN	NaN	NaN	NaN	NaN	NaN	NaN	NaN	NaN	NaN	NaN	NaN
96	0.48	NaN	NaN	NaN	NaN	NaN	NaN	-1.346	0.811	0.566	-1.417	0.641	0.569	-1.391	0.51	0.534	-1.397	0.419	0.54	-1.418	0.258	0.586	-1.382	0.087	0.539	-1.269	0.04	0.593	NaN	NaN	NaN	-1.308	0.807	0.193	-1.341	0.63	0.161	NaN	NaN	NaN	NaN	NaN	NaN	NaN	NaN	NaN	NaN	NaN	NaN
97	0.485	NaN	NaN	NaN	NaN	NaN	NaN	-1.346	0.811	0.566	-1.417	0.641	0.569	-1.391	0.51	0.534	-1.397	0.419	0.54	-1.418	0.258	0.587	-1.382	0.087	0.539	-1.269	0.04	0.593	NaN	NaN	NaN	-1.308	0.808	0.193	-1.341	0.63	0.161	NaN	NaN	NaN	NaN	NaN	NaN	NaN	NaN	NaN	NaN	NaN	NaN
98	0.49	NaN	NaN	NaN	NaN	NaN	NaN	-1.346	0.811	0.566	-1.417	0.641	0.569	-1.391	0.51	0.534	-1.397	0.419	0.54	-1.418	0.258	0.587	-1.382	0.087	0.539	-1.269	0.04	0.593	NaN	NaN	NaN	-1.308	0.808	0.193	-1.341	0.63	0.161	NaN	NaN	NaN	NaN	NaN	NaN	NaN	NaN	NaN	NaN	NaN	NaN
99	0.495	NaN	NaN	NaN	NaN	NaN	NaN	-1.346	0.811	0.566	-1.417	0.641	0.569	-1.391	0.51	0.534	-1.397	0.419	0.54	-1.418	0.258	0.587	-1.382	0.087	0.539	-1.269	0.04	0.593	NaN	NaN	NaN	-1.308	0.808	0.193	-1.341	0.63	0.161	NaN	NaN	NaN	NaN	NaN	NaN	NaN	NaN	NaN	NaN	NaN	NaN
100	0.5	NaN	NaN	NaN	NaN	NaN	NaN	-1.346	0.811	0.566	-1.417	0.641	0.569	-1.391	0.51	0.534	-1.397	0.419	0.54	-1.418	0.258	0.587	-1.382	0.087	0.539	-1.269	0.04	0.593	NaN	NaN	NaN	-1.308	0.808	0.193	-1.341	0.63	0.161	NaN	NaN	NaN	NaN	NaN	NaN	NaN	NaN	NaN	NaN	NaN	NaN
101	0.505	NaN	NaN	NaN	NaN	NaN	NaN	-1.346	0.811	0.566	-1.417	0.641	0.569	-1.391	0.51	0.534	-1.397	0.419	0.54	-1.418	0.258	0.587	-1.382	0.087	0.539	-1.269	0.04	0.593	NaN	NaN	NaN	-1.308	0.808	0.193	-1.341	0.63	0.161	NaN	NaN	NaN	NaN	NaN	NaN	NaN	NaN	NaN	NaN	NaN	NaN
102	0.51	NaN	NaN	NaN	NaN	NaN	NaN	-1.346	0.811	0.566	-1.417	0.641	0.569	-1.391	0.51	0.534	-1.397	0.419	0.54	-1.418	0.258	0.586	-1.382	0.087	0.539	-1.269	0.04	0.593	NaN	NaN	NaN	-1.308	0.808	0.193	-1.341	0.63	0.161	NaN	NaN	NaN	NaN	NaN	NaN	NaN	NaN	NaN	NaN	NaN	NaN
103	0.515	NaN	NaN	NaN	NaN	NaN	NaN	-1.346	0.811	0.566	-1.417	0.641	0.569	-1.391	0.51	0.534	-1.397	0.419	0.54	-1.418	0.258	0.587	-1.382	0.087	0.539	-1.269	0.04	0.593	NaN	NaN	NaN	-1.308	0.808	0.193	-1.341	0.63	0.161	NaN	NaN	NaN	NaN	NaN	NaN	NaN	NaN	NaN	NaN	NaN	NaN
104	0.52	NaN	NaN	NaN	NaN	NaN	NaN	-1.346	0.811	0.566	-1.417	0.641	0.569	-1.391	0.51	0.534	-1.397	0.419	0.54	-1.418	0.258	0.586	-1.382	0.087	0.539	-1.269	0.04	0.593	NaN	NaN	NaN	-1.308	0.808	0.193	-1.341	0.63	0.161	NaN	NaN	NaN	NaN	NaN	NaN	NaN	NaN	NaN	NaN	NaN	NaN
105	0.525	NaN	NaN	NaN	NaN	NaN	NaN	-1.345	0.811	0.566	-1.417	0.641	0.569	-1.391	0.51	0.534	-1.396	0.419	0.54	-1.417	0.258	0.586	-1.382	0.087	0.539	-1.269	0.04	0.593	NaN	NaN	NaN	-1.308	0.809	0.193	-1.341	0.63	0.161	NaN	NaN	NaN	NaN	NaN	NaN	NaN	NaN	NaN	NaN	NaN	NaN
106	0.53	NaN	NaN	NaN	NaN	NaN	NaN	-1.345	0.811	0.566	-1.417	0.641	0.569	-1.391	0.51	0.534	-1.396	0.419	0.54	-1.417	0.258	0.587	-1.382	0.087	0.539	-1.269	0.04	0.593	NaN	NaN	NaN	-1.308	0.809	0.193	-1.341	0.63	0.161	NaN	NaN	NaN	NaN	NaN	NaN	NaN	NaN	NaN	NaN	NaN	NaN
107	0.535	NaN	NaN	NaN	NaN	NaN	NaN	-1.345	0.811	0.566	-1.417	0.641	0.569	-1.391	0.51	0.534	-1.396	0.419	0.54	-1.417	0.258	0.587	-1.382	0.087	0.539	-1.269	0.04	0.593	NaN	NaN	NaN	-1.308	0.809	0.193	-1.341	0.63	0.161	NaN	NaN	NaN	NaN	NaN	NaN	NaN	NaN	NaN	NaN	NaN	NaN
108	0.54	NaN	NaN	NaN	NaN	NaN	NaN	-1.345	0.811	0.566	-1.417	0.641	0.569	-1.391	0.511	0.534	-1.396	0.419	0.541	-1.417	0.257	0.587	-1.382	0.087	0.539	-1.269	0.04	0.593	NaN	NaN	NaN	-1.308	0.809	0.193	-1.341	0.63	0.161	NaN	NaN	NaN	NaN	NaN	NaN	NaN	NaN	NaN	NaN	NaN	NaN
109	0.545	NaN	NaN	NaN	NaN	NaN	NaN	-1.345	0.811	0.566	-1.417	0.641	0.569	-1.391	0.511	0.534	-1.396	0.419	0.541	-1.417	0.257	0.587	-1.382	0.087	0.539	-1.269	0.04	0.593	NaN	NaN	NaN	-1.308	0.809	0.193	-1.34	0.63	0.161	NaN	NaN	NaN	NaN	NaN	NaN	NaN	NaN	NaN	NaN	NaN	NaN
110	0.55	NaN	NaN	NaN	NaN	NaN	NaN	-1.345	0.811	0.566	-1.417	0.641	0.569	-1.391	0.511	0.534	-1.396	0.419	0.541	-1.417	0.257	0.587	-1.382	0.087	0.539	-1.269	0.04	0.593	NaN	NaN	NaN	-1.308	0.809	0.193	-1.34	0.63	0.161	NaN	NaN	NaN	NaN	NaN	NaN	NaN	NaN	NaN	NaN	NaN	NaN
111	0.555	NaN	NaN	NaN	NaN	NaN	NaN	-1.345	0.811	0.567	-1.417	0.641	0.569	-1.391	0.511	0.534	-1.396	0.419	0.541	-1.417	0.257	0.587	-1.382	0.087	0.539	-1.269	0.04	0.593	NaN	NaN	NaN	-1.308	0.809	0.193	-1.34	0.63	0.161	NaN	NaN	NaN	NaN	NaN	NaN	NaN	NaN	NaN	NaN	NaN	NaN
112	0.56	NaN	NaN	NaN	NaN	NaN	NaN	-1.345	0.811	0.567	-1.417	0.641	0.569	-1.391	0.511	0.534	-1.396	0.419	0.541	-1.417	0.257	0.587	-1.382	0.087	0.539	-1.269	0.04	0.593	NaN	NaN	NaN	-1.308	0.809	0.193	-1.34	0.63	0.161	NaN	NaN	NaN	NaN	NaN	NaN	NaN	NaN	NaN	NaN	NaN	NaN
113	0.565	NaN	NaN	NaN	NaN	NaN	NaN	-1.345	0.811	0.567	-1.416	0.641	0.569	-1.39	0.511	0.534	-1.396	0.419	0.541	-1.417	0.257	0.587	-1.382	0.087	0.539	-1.269	0.04	0.593	NaN	NaN	NaN	-1.307	0.809	0.193	-1.34	0.63	0.161	NaN	NaN	NaN	NaN	NaN	NaN	NaN	NaN	NaN	NaN	NaN	NaN
114	0.57	NaN	NaN	NaN	NaN	NaN	NaN	-1.345	0.811	0.567	-1.416	0.641	0.569	-1.39	0.511	0.534	-1.396	0.419	0.541	-1.417	0.257	0.587	-1.382	0.087	0.539	-1.269	0.04	0.593	NaN	NaN	NaN	-1.307	0.809	0.193	-1.34	0.63	0.161	NaN	NaN	NaN	NaN	NaN	NaN	NaN	NaN	NaN	NaN	NaN	NaN
115	0.575	NaN	NaN	NaN	NaN	NaN	NaN	-1.345	0.811	0.567	-1.416	0.641	0.569	-1.39	0.511	0.534	-1.396	0.419	0.541	-1.417	0.257	0.587	-1.382	0.087	0.539	-1.269	0.04	0.593	NaN	NaN	NaN	-1.307	0.809	0.193	-1.34	0.63	0.161	NaN	NaN	NaN	NaN	NaN	NaN	NaN	NaN	NaN	NaN	NaN	NaN
116	0.58	NaN	NaN	NaN	NaN	NaN	NaN	-1.345	0.811	0.567	-1.416	0.641	0.569	-1.39	0.511	0.534	-1.396	0.419	0.541	-1.417	0.257	0.587	-1.382	0.087	0.539	-1.269	0.04	0.593	NaN	NaN	NaN	-1.307	0.809	0.193	-1.34	0.631	0.161	NaN	NaN	NaN	NaN	NaN	NaN	NaN	NaN	NaN	NaN	NaN	NaN
117	0.585	NaN	NaN	NaN	NaN	NaN	NaN	-1.345	0.811	0.567	-1.416	0.641	0.569	-1.39	0.511	0.534	-1.396	0.419	0.541	-1.417	0.257	0.587	-1.382	0.087	0.539	-1.269	0.04	0.593	NaN	NaN	NaN	-1.307	0.809	0.193	-1.34	0.631	0.161	NaN	NaN	NaN	NaN	NaN	NaN	NaN	NaN	NaN	NaN	NaN	NaN
118	0.59	NaN	NaN	NaN	NaN	NaN	NaN	-1.344	0.811	0.567	-1.416	0.641	0.569	-1.39	0.511	0.534	-1.396	0.419	0.541	-1.417	0.257	0.587	-1.382	0.087	0.539	-1.269	0.04	0.593	NaN	NaN	NaN	-1.307	0.809	0.193	-1.34	0.631	0.161	NaN	NaN	NaN	NaN	NaN	NaN	NaN	NaN	NaN	NaN	NaN	NaN
119	0.595	NaN	NaN	NaN	NaN	NaN	NaN	-1.344	0.811	0.567	-1.416	0.641	0.569	-1.39	0.511	0.534	-1.396	0.419	0.541	-1.417	0.257	0.587	-1.382	0.087	0.539	-1.269	0.04	0.593	NaN	NaN	NaN	-1.307	0.809	0.193	-1.34	0.631	0.161	NaN	NaN	NaN	NaN	NaN	NaN	NaN	NaN	NaN	NaN	NaN	NaN
120	0.6	NaN	NaN	NaN	NaN	NaN	NaN	-1.344	0.811	0.567	-1.416	0.641	0.569	-1.39	0.511	0.534	-1.396	0.419	0.541	-1.417	0.257	0.587	-1.382	0.087	0.539	-1.269	0.04	0.593	NaN	NaN	NaN	-1.307	0.809	0.194	-1.34	0.631	0.161	NaN	NaN	NaN	NaN	NaN	NaN	NaN	NaN	NaN	NaN	NaN	NaN
121	0.605	NaN	NaN	NaN	NaN	NaN	NaN	-1.344	0.811	0.567	-1.416	0.642	0.569	-1.39	0.511	0.535	-1.396	0.419	0.541	-1.417	0.257	0.587	-1.382	0.087	0.539	-1.269	0.04	0.593	NaN	NaN	NaN	-1.307	0.809	0.194	-1.34	0.631	0.161	NaN	NaN	NaN	NaN	NaN	NaN	NaN	NaN	NaN	NaN	NaN	NaN
122	0.61	NaN	NaN	NaN	NaN	NaN	NaN	-1.343	0.811	0.567	-1.416	0.642	0.569	-1.39	0.511	0.535	-1.396	0.419	0.541	-1.417	0.257	0.587	-1.382	0.087	0.539	-1.269	0.04	0.593	NaN	NaN	NaN	-1.306	0.809	0.194	-1.34	0.631	0.161	NaN	NaN	NaN	NaN	NaN	NaN	NaN	NaN	NaN	NaN	NaN	NaN
123	0.615	NaN	NaN	NaN	NaN	NaN	NaN	-1.343	0.811	0.567	-1.416	0.642	0.569	-1.39	0.511	0.535	-1.396	0.419	0.541	-1.417	0.257	0.587	-1.382	0.087	0.539	-1.269	0.04	0.593	NaN	NaN	NaN	-1.306	0.809	0.194	NaN	NaN	NaN	NaN	NaN	NaN	NaN	NaN	NaN	NaN	NaN	NaN	NaN	NaN	NaN
124	0.62	NaN	NaN	NaN	NaN	NaN	NaN	-1.343	0.811	0.567	-1.416	0.642	0.57	-1.39	0.511	0.535	-1.396	0.419	0.541	-1.417	0.257	0.587	-1.382	0.087	0.539	-1.269	0.04	0.593	NaN	NaN	NaN	-1.306	0.809	0.194	NaN	NaN	NaN	NaN	NaN	NaN	NaN	NaN	NaN	NaN	NaN	NaN	NaN	NaN	NaN
125	0.625	NaN	NaN	NaN	NaN	NaN	NaN	-1.343	0.811	0.567	-1.416	0.641	0.57	-1.389	0.511	0.535	-1.396	0.419	0.541	-1.416	0.257	0.587	-1.382	0.087	0.539	-1.269	0.04	0.593	NaN	NaN	NaN	-1.306	0.809	0.194	NaN	NaN	NaN	NaN	NaN	NaN	NaN	NaN	NaN	NaN	NaN	NaN	NaN	NaN	NaN
126	0.63	NaN	NaN	NaN	NaN	NaN	NaN	-1.343	0.811	0.567	-1.415	0.641	0.57	-1.389	0.51	0.535	-1.396	0.419	0.541	-1.416	0.257	0.587	-1.382	0.087	0.539	-1.269	0.04	0.593	NaN	NaN	NaN	-1.306	0.809	0.194	NaN	NaN	NaN	NaN	NaN	NaN	NaN	NaN	NaN	NaN	NaN	NaN	NaN	NaN	NaN
127	0.635	NaN	NaN	NaN	NaN	NaN	NaN	NaN	NaN	NaN	-1.415	0.641	0.57	-1.389	0.51	0.535	-1.396	0.419	0.541	-1.416	0.257	0.587	-1.382	0.087	0.539	-1.269	0.04	0.593	NaN	NaN	NaN	-1.305	0.809	0.194	NaN	NaN	NaN	NaN	NaN	NaN	NaN	NaN	NaN	NaN	NaN	NaN	NaN	NaN	NaN
128	0.64	NaN	NaN	NaN	NaN	NaN	NaN	NaN	NaN	NaN	-1.415	0.641	0.57	-1.389	0.51	0.535	-1.396	0.419	0.541	-1.416	0.257	0.587	-1.382	0.087	0.539	-1.269	0.04	0.593	NaN	NaN	NaN	-1.305	0.809	0.194	NaN	NaN	NaN	NaN	NaN	NaN	NaN	NaN	NaN	NaN	NaN	NaN	NaN	NaN	NaN
129	0.645	NaN	NaN	NaN	NaN	NaN	NaN	NaN	NaN	NaN	-1.415	0.641	0.57	-1.389	0.51	0.535	-1.396	0.419	0.541	-1.416	0.257	0.587	-1.382	0.087	0.539	-1.269	0.04	0.593	NaN	NaN	NaN	-1.305	0.809	0.194	NaN	NaN	NaN	NaN	NaN	NaN	NaN	NaN	NaN	NaN	NaN	NaN	NaN	NaN	NaN
130	0.65	NaN	NaN	NaN	NaN	NaN	NaN	NaN	NaN	NaN	-1.415	0.641	0.57	-1.389	0.51	0.535	-1.396	0.419	0.541	-1.416	0.257	0.587	-1.382	0.087	0.539	-1.269	0.04	0.593	NaN	NaN	NaN	-1.305	0.809	0.194	-1.339	0.631	0.162	NaN	NaN	NaN	NaN	NaN	NaN	NaN	NaN	NaN	NaN	NaN	NaN
131	0.655	NaN	NaN	NaN	NaN	NaN	NaN	NaN	NaN	NaN	-1.415	0.641	0.57	-1.389	0.51	0.535	-1.396	0.419	0.541	-1.416	0.257	0.587	-1.382	0.087	0.539	-1.269	0.04	0.593	NaN	NaN	NaN	-1.305	0.809	0.194	-1.339	0.631	0.162	NaN	NaN	NaN	NaN	NaN	NaN	NaN	NaN	NaN	NaN	NaN	NaN
132	0.66	NaN	NaN	NaN	NaN	NaN	NaN	NaN	NaN	NaN	-1.415	0.641	0.57	-1.389	0.51	0.535	-1.396	0.419	0.541	-1.416	0.257	0.587	-1.382	0.087	0.539	-1.269	0.04	0.593	NaN	NaN	NaN	-1.305	0.809	0.194	-1.339	0.631	0.162	NaN	NaN	NaN	NaN	NaN	NaN	NaN	NaN	NaN	NaN	NaN	NaN
133	0.665	NaN	NaN	NaN	NaN	NaN	NaN	NaN	NaN	NaN	-1.415	0.641	0.57	-1.389	0.51	0.535	-1.395	0.419	0.541	-1.416	0.257	0.587	-1.382	0.087	0.539	-1.269	0.04	0.593	NaN	NaN	NaN	-1.305	0.808	0.194	-1.339	0.631	0.162	NaN	NaN	NaN	NaN	NaN	NaN	NaN	NaN	NaN	NaN	NaN	NaN
134	0.67	NaN	NaN	NaN	NaN	NaN	NaN	NaN	NaN	NaN	-1.415	0.641	0.57	-1.389	0.51	0.535	-1.395	0.419	0.541	-1.416	0.257	0.587	-1.382	0.087	0.539	-1.269	0.04	0.593	NaN	NaN	NaN	-1.304	0.808	0.195	-1.339	0.631	0.162	NaN	NaN	NaN	NaN	NaN	NaN	NaN	NaN	NaN	NaN	NaN	NaN
135	0.675	NaN	NaN	NaN	NaN	NaN	NaN	NaN	NaN	NaN	-1.415	0.642	0.571	-1.389	0.51	0.535	-1.395	0.419	0.541	-1.416	0.257	0.587	-1.382	0.087	0.539	-1.269	0.04	0.593	NaN	NaN	NaN	-1.304	0.808	0.195	-1.339	0.631	0.162	NaN	NaN	NaN	NaN	NaN	NaN	NaN	NaN	NaN	NaN	NaN	NaN
136	0.68	NaN	NaN	NaN	NaN	NaN	NaN	NaN	NaN	NaN	-1.415	0.642	0.571	-1.389	0.51	0.535	-1.395	0.419	0.541	-1.416	0.257	0.587	-1.382	0.087	0.539	-1.269	0.04	0.593	NaN	NaN	NaN	-1.304	0.808	0.195	-1.339	0.631	0.162	NaN	NaN	NaN	NaN	NaN	NaN	NaN	NaN	NaN	NaN	NaN	NaN
137	0.685	NaN	NaN	NaN	NaN	NaN	NaN	NaN	NaN	NaN	-1.415	0.642	0.571	-1.389	0.51	0.535	-1.395	0.419	0.541	-1.416	0.257	0.587	-1.382	0.087	0.539	-1.269	0.04	0.593	NaN	NaN	NaN	-1.304	0.808	0.195	-1.338	0.631	0.162	NaN	NaN	NaN	NaN	NaN	NaN	NaN	NaN	NaN	NaN	NaN	NaN
138	0.69	NaN	NaN	NaN	NaN	NaN	NaN	NaN	NaN	NaN	-1.415	0.642	0.571	-1.389	0.51	0.535	-1.395	0.419	0.541	-1.416	0.257	0.587	-1.382	0.087	0.539	-1.269	0.04	0.593	NaN	NaN	NaN	-1.304	0.808	0.195	-1.338	0.631	0.162	NaN	NaN	NaN	NaN	NaN	NaN	NaN	NaN	NaN	NaN	NaN	NaN
139	0.695	NaN	NaN	NaN	NaN	NaN	NaN	NaN	NaN	NaN	-1.415	0.642	0.571	-1.389	0.51	0.535	-1.395	0.419	0.542	-1.416	0.257	0.587	-1.382	0.087	0.539	-1.269	0.04	0.593	NaN	NaN	NaN	-1.304	0.808	0.195	-1.338	0.631	0.162	NaN	NaN	NaN	NaN	NaN	NaN	NaN	NaN	NaN	NaN	NaN	NaN
140	0.7	NaN	NaN	NaN	NaN	NaN	NaN	NaN	NaN	NaN	-1.415	0.642	0.571	-1.389	0.51	0.535	-1.395	0.419	0.542	-1.416	0.257	0.587	-1.382	0.087	0.539	-1.269	0.04	0.593	NaN	NaN	NaN	-1.303	0.808	0.195	-1.338	0.631	0.162	NaN	NaN	NaN	NaN	NaN	NaN	NaN	NaN	NaN	NaN	NaN	NaN
141	0.705	NaN	NaN	NaN	NaN	NaN	NaN	-1.341	0.811	0.568	-1.415	0.642	0.571	-1.389	0.51	0.535	-1.395	0.419	0.542	-1.416	0.257	0.587	-1.382	0.087	0.539	-1.269	0.04	0.593	NaN	NaN	NaN	-1.303	0.808	0.195	-1.338	0.631	0.162	NaN	NaN	NaN	NaN	NaN	NaN	NaN	NaN	NaN	NaN	NaN	NaN
142	0.71	NaN	NaN	NaN	NaN	NaN	NaN	-1.341	0.811	0.568	-1.414	0.642	0.571	-1.389	0.51	0.535	-1.395	0.419	0.542	-1.416	0.257	0.587	-1.382	0.087	0.539	-1.269	0.04	0.593	NaN	NaN	NaN	-1.303	0.808	0.195	-1.338	0.631	0.162	NaN	NaN	NaN	NaN	NaN	NaN	NaN	NaN	NaN	NaN	NaN	NaN
143	0.715	NaN	NaN	NaN	NaN	NaN	NaN	-1.341	0.811	0.568	-1.414	0.642	0.571	-1.388	0.51	0.536	-1.395	0.419	0.542	-1.416	0.257	0.587	-1.382	0.087	0.539	-1.269	0.04	0.593	NaN	NaN	NaN	-1.303	0.808	0.195	-1.338	0.631	0.162	NaN	NaN	NaN	NaN	NaN	NaN	NaN	NaN	NaN	NaN	NaN	NaN
144	0.72	NaN	NaN	NaN	NaN	NaN	NaN	-1.341	0.811	0.568	-1.414	0.642	0.571	-1.388	0.51	0.536	-1.395	0.419	0.542	-1.416	0.257	0.587	-1.382	0.087	0.539	-1.269	0.04	0.593	NaN	NaN	NaN	-1.303	0.808	0.195	-1.338	0.631	0.162	NaN	NaN	NaN	NaN	NaN	NaN	NaN	NaN	NaN	NaN	NaN	NaN
145	0.725	NaN	NaN	NaN	NaN	NaN	NaN	-1.341	0.811	0.568	-1.414	0.642	0.572	-1.388	0.51	0.536	-1.395	0.419	0.542	-1.416	0.257	0.587	-1.382	0.087	0.539	-1.269	0.04	0.593	NaN	NaN	NaN	-1.303	0.808	0.195	-1.338	0.631	0.162	NaN	NaN	NaN	NaN	NaN	NaN	NaN	NaN	NaN	NaN	NaN	NaN
146	0.73	NaN	NaN	NaN	NaN	NaN	NaN	NaN	NaN	NaN	-1.414	0.641	0.572	-1.388	0.51	0.536	-1.395	0.419	0.542	-1.416	0.257	0.587	-1.382	0.087	0.539	-1.269	0.04	0.593	NaN	NaN	NaN	-1.303	0.808	0.195	-1.338	0.631	0.162	NaN	NaN	NaN	NaN	NaN	NaN	NaN	NaN	NaN	NaN	NaN	NaN
147	0.735	NaN	NaN	NaN	NaN	NaN	NaN	NaN	NaN	NaN	-1.413	0.641	0.572	-1.388	0.511	0.536	-1.395	0.419	0.542	-1.416	0.257	0.587	-1.382	0.087	0.539	-1.269	0.04	0.593	NaN	NaN	NaN	-1.303	0.808	0.195	-1.338	0.631	0.162	NaN	NaN	NaN	NaN	NaN	NaN	NaN	NaN	NaN	NaN	NaN	NaN
148	0.74	NaN	NaN	NaN	NaN	NaN	NaN	NaN	NaN	NaN	-1.413	0.641	0.572	-1.388	0.511	0.536	-1.395	0.419	0.542	-1.416	0.257	0.587	-1.382	0.087	0.539	-1.269	0.04	0.593	NaN	NaN	NaN	-1.303	0.808	0.195	-1.338	0.631	0.162	NaN	NaN	NaN	NaN	NaN	NaN	NaN	NaN	NaN	NaN	NaN	NaN
149	0.745	NaN	NaN	NaN	NaN	NaN	NaN	NaN	NaN	NaN	-1.413	0.641	0.572	-1.388	0.511	0.536	-1.394	0.419	0.542	-1.416	0.257	0.588	-1.382	0.087	0.539	-1.269	0.04	0.593	NaN	NaN	NaN	-1.303	0.808	0.195	-1.338	0.631	0.162	NaN	NaN	NaN	NaN	NaN	NaN	NaN	NaN	NaN	NaN	NaN	NaN
150	0.75	NaN	NaN	NaN	NaN	NaN	NaN	NaN	NaN	NaN	-1.413	0.641	0.572	-1.388	0.51	0.536	-1.394	0.419	0.542	-1.416	0.257	0.588	-1.382	0.087	0.539	-1.269	0.04	0.593	NaN	NaN	NaN	-1.303	0.808	0.195	-1.337	0.631	0.162	NaN	NaN	NaN	NaN	NaN	NaN	NaN	NaN	NaN	NaN	NaN	NaN
151	0.755	NaN	NaN	NaN	NaN	NaN	NaN	NaN	NaN	NaN	-1.413	0.641	0.572	-1.388	0.51	0.536	-1.394	0.419	0.542	-1.416	0.257	0.588	-1.382	0.087	0.539	-1.269	0.04	0.593	NaN	NaN	NaN	-1.303	0.809	0.196	-1.337	0.631	0.163	NaN	NaN	NaN	NaN	NaN	NaN	NaN	NaN	NaN	NaN	NaN	NaN
152	0.76	NaN	NaN	NaN	NaN	NaN	NaN	NaN	NaN	NaN	-1.413	0.641	0.572	-1.388	0.51	0.536	-1.394	0.418	0.542	-1.416	0.257	0.588	-1.382	0.087	0.539	-1.269	0.04	0.593	NaN	NaN	NaN	-1.303	0.809	0.196	-1.337	0.631	0.163	NaN	NaN	NaN	NaN	NaN	NaN	NaN	NaN	NaN	NaN	NaN	NaN
153	0.765	NaN	NaN	NaN	NaN	NaN	NaN	NaN	NaN	NaN	-1.413	0.641	0.572	-1.388	0.51	0.536	-1.394	0.418	0.542	-1.415	0.257	0.588	-1.382	0.087	0.539	-1.269	0.04	0.593	NaN	NaN	NaN	-1.303	0.809	0.196	-1.337	0.631	0.163	NaN	NaN	NaN	NaN	NaN	NaN	NaN	NaN	NaN	NaN	NaN	NaN
154	0.77	NaN	NaN	NaN	NaN	NaN	NaN	NaN	NaN	NaN	-1.413	0.641	0.572	-1.388	0.51	0.536	-1.394	0.418	0.542	-1.415	0.256	0.588	-1.382	0.087	0.539	-1.269	0.04	0.593	NaN	NaN	NaN	-1.303	0.809	0.196	-1.337	0.631	0.163	NaN	NaN	NaN	NaN	NaN	NaN	NaN	NaN	NaN	NaN	NaN	NaN
155	0.775	NaN	NaN	NaN	NaN	NaN	NaN	NaN	NaN	NaN	-1.413	0.641	0.572	-1.387	0.51	0.536	-1.394	0.418	0.542	-1.415	0.256	0.588	-1.382	0.087	0.539	-1.269	0.04	0.593	NaN	NaN	NaN	-1.303	0.809	0.196	-1.337	0.631	0.163	NaN	NaN	NaN	NaN	NaN	NaN	NaN	NaN	NaN	NaN	NaN	NaN
156	0.78	NaN	NaN	NaN	NaN	NaN	NaN	NaN	NaN	NaN	-1.412	0.641	0.572	-1.387	0.51	0.536	-1.394	0.418	0.542	-1.415	0.256	0.588	-1.382	0.087	0.539	-1.269	0.04	0.593	NaN	NaN	NaN	-1.303	0.809	0.196	-1.337	0.631	0.163	NaN	NaN	NaN	NaN	NaN	NaN	NaN	NaN	NaN	NaN	NaN	NaN
157	0.785	NaN	NaN	NaN	NaN	NaN	NaN	NaN	NaN	NaN	-1.412	0.641	0.572	-1.387	0.51	0.536	-1.394	0.418	0.542	-1.415	0.256	0.588	-1.382	0.087	0.539	-1.269	0.04	0.593	NaN	NaN	NaN	-1.303	0.809	0.196	-1.337	0.631	0.163	NaN	NaN	NaN	NaN	NaN	NaN	NaN	NaN	NaN	NaN	NaN	NaN
158	0.79	NaN	NaN	NaN	NaN	NaN	NaN	-1.34	0.811	0.569	-1.412	0.641	0.572	-1.387	0.51	0.536	-1.394	0.418	0.542	-1.415	0.256	0.588	-1.382	0.087	0.539	-1.269	0.04	0.593	NaN	NaN	NaN	-1.303	0.809	0.196	-1.337	0.631	0.163	NaN	NaN	NaN	NaN	NaN	NaN	NaN	NaN	NaN	NaN	NaN	NaN
159	0.795	NaN	NaN	NaN	NaN	NaN	NaN	-1.34	0.811	0.57	-1.412	0.641	0.573	-1.387	0.51	0.537	-1.394	0.418	0.542	-1.415	0.256	0.588	-1.382	0.087	0.539	-1.269	0.04	0.593	NaN	NaN	NaN	-1.303	0.809	0.196	-1.337	0.63	0.163	NaN	NaN	NaN	NaN	NaN	NaN	NaN	NaN	NaN	NaN	NaN	NaN
160	0.8	NaN	NaN	NaN	NaN	NaN	NaN	-1.34	0.811	0.57	-1.412	0.641	0.573	-1.387	0.51	0.537	-1.394	0.418	0.542	-1.415	0.256	0.588	-1.382	0.087	0.539	-1.269	0.04	0.593	NaN	NaN	NaN	-1.303	0.809	0.196	-1.337	0.63	0.163	NaN	NaN	NaN	NaN	NaN	NaN	NaN	NaN	NaN	NaN	NaN	NaN
161	0.805	NaN	NaN	NaN	NaN	NaN	NaN	-1.34	0.811	0.57	-1.412	0.641	0.573	-1.387	0.51	0.537	-1.394	0.418	0.542	-1.415	0.256	0.588	-1.382	0.087	0.539	-1.269	0.04	0.593	NaN	NaN	NaN	-1.303	0.809	0.196	-1.337	0.63	0.164	NaN	NaN	NaN	NaN	NaN	NaN	NaN	NaN	NaN	NaN	NaN	NaN
162	0.81	NaN	NaN	NaN	NaN	NaN	NaN	-1.339	0.811	0.57	-1.412	0.641	0.573	-1.387	0.51	0.537	-1.393	0.418	0.542	-1.415	0.256	0.588	-1.382	0.087	0.539	-1.269	0.04	0.593	NaN	NaN	NaN	-1.303	0.809	0.196	-1.337	0.63	0.164	NaN	NaN	NaN	NaN	NaN	NaN	NaN	NaN	NaN	NaN	NaN	NaN
163	0.815	NaN	NaN	NaN	NaN	NaN	NaN	-1.339	0.811	0.57	-1.412	0.641	0.573	-1.387	0.51	0.537	-1.393	0.418	0.542	-1.415	0.256	0.588	-1.382	0.087	0.539	-1.269	0.04	0.593	NaN	NaN	NaN	-1.303	0.809	0.196	-1.337	0.63	0.164	NaN	NaN	NaN	NaN	NaN	NaN	NaN	NaN	NaN	NaN	NaN	NaN
164	0.82	NaN	NaN	NaN	NaN	NaN	NaN	-1.339	0.811	0.57	-1.412	0.641	0.573	-1.387	0.51	0.537	-1.393	0.418	0.542	-1.415	0.256	0.588	-1.382	0.087	0.539	-1.269	0.04	0.593	NaN	NaN	NaN	-1.303	0.809	0.196	-1.337	0.63	0.164	NaN	NaN	NaN	NaN	NaN	NaN	NaN	NaN	NaN	NaN	NaN	NaN
165	0.825	NaN	NaN	NaN	NaN	NaN	NaN	-1.339	0.81	0.57	-1.412	0.641	0.573	-1.387	0.51	0.537	-1.393	0.418	0.542	-1.415	0.256	0.588	-1.382	0.087	0.539	-1.269	0.04	0.593	NaN	NaN	NaN	-1.303	0.809	0.196	-1.337	0.63	0.164	NaN	NaN	NaN	NaN	NaN	NaN	NaN	NaN	NaN	NaN	NaN	NaN
166	0.83	NaN	NaN	NaN	NaN	NaN	NaN	-1.339	0.81	0.57	-1.412	0.641	0.573	-1.387	0.51	0.537	-1.393	0.418	0.542	-1.415	0.256	0.588	-1.382	0.087	0.539	-1.269	0.04	0.593	NaN	NaN	NaN	-1.303	0.809	0.196	-1.337	0.63	0.164	NaN	NaN	NaN	NaN	NaN	NaN	NaN	NaN	NaN	NaN	NaN	NaN
167	0.835	NaN	NaN	NaN	NaN	NaN	NaN	-1.339	0.81	0.57	-1.412	0.641	0.573	-1.387	0.51	0.537	-1.393	0.418	0.543	-1.415	0.256	0.588	-1.382	0.087	0.539	-1.269	0.04	0.593	NaN	NaN	NaN	-1.303	0.809	0.196	-1.337	0.63	0.164	NaN	NaN	NaN	NaN	NaN	NaN	NaN	NaN	NaN	NaN	NaN	NaN
168	0.84	NaN	NaN	NaN	NaN	NaN	NaN	-1.339	0.81	0.57	-1.412	0.641	0.573	-1.387	0.51	0.537	-1.393	0.418	0.543	-1.415	0.256	0.588	-1.382	0.087	0.539	-1.269	0.04	0.593	NaN	NaN	NaN	-1.303	0.809	0.196	-1.337	0.63	0.164	NaN	NaN	NaN	NaN	NaN	NaN	NaN	NaN	NaN	NaN	NaN	NaN
169	0.845	NaN	NaN	NaN	NaN	NaN	NaN	-1.339	0.81	0.57	-1.412	0.641	0.573	-1.387	0.51	0.537	-1.393	0.418	0.543	-1.415	0.256	0.588	-1.382	0.087	0.539	-1.269	0.04	0.593	NaN	NaN	NaN	-1.303	0.809	0.196	-1.337	0.63	0.164	NaN	NaN	NaN	NaN	NaN	NaN	NaN	NaN	NaN	NaN	NaN	NaN
170	0.85	NaN	NaN	NaN	NaN	NaN	NaN	-1.338	0.81	0.571	-1.411	0.641	0.573	-1.387	0.51	0.537	-1.393	0.418	0.543	-1.415	0.256	0.588	-1.382	0.087	0.539	-1.269	0.04	0.593	NaN	NaN	NaN	-1.303	0.809	0.196	-1.337	0.63	0.164	NaN	NaN	NaN	NaN	NaN	NaN	NaN	NaN	NaN	NaN	NaN	NaN
171	0.855	NaN	NaN	NaN	NaN	NaN	NaN	-1.338	0.81	0.571	-1.411	0.641	0.573	-1.387	0.51	0.537	-1.393	0.418	0.543	-1.415	0.256	0.588	-1.382	0.087	0.539	-1.269	0.04	0.593	NaN	NaN	NaN	-1.303	0.809	0.196	-1.337	0.631	0.164	NaN	NaN	NaN	NaN	NaN	NaN	NaN	NaN	NaN	NaN	NaN	NaN
172	0.86	NaN	NaN	NaN	NaN	NaN	NaN	-1.338	0.81	0.571	-1.411	0.641	0.573	-1.387	0.51	0.537	-1.393	0.418	0.543	-1.415	0.256	0.588	-1.382	0.087	0.539	-1.269	0.04	0.593	NaN	NaN	NaN	-1.303	0.809	0.196	-1.337	0.631	0.164	NaN	NaN	NaN	NaN	NaN	NaN	NaN	NaN	NaN	NaN	NaN	NaN
173	0.865	NaN	NaN	NaN	NaN	NaN	NaN	-1.338	0.81	0.571	-1.411	0.641	0.573	-1.387	0.51	0.537	-1.393	0.418	0.543	-1.415	0.256	0.588	-1.382	0.087	0.539	-1.269	0.04	0.593	NaN	NaN	NaN	-1.303	0.809	0.197	-1.337	0.631	0.164	NaN	NaN	NaN	NaN	NaN	NaN	NaN	NaN	NaN	NaN	NaN	NaN
174	0.87	NaN	NaN	NaN	NaN	NaN	NaN	-1.338	0.81	0.571	-1.411	0.641	0.573	-1.387	0.51	0.537	-1.393	0.418	0.543	-1.415	0.256	0.588	-1.382	0.087	0.539	-1.269	0.04	0.593	NaN	NaN	NaN	-1.303	0.809	0.197	-1.337	0.631	0.164	NaN	NaN	NaN	NaN	NaN	NaN	NaN	NaN	NaN	NaN	NaN	NaN
175	0.875	NaN	NaN	NaN	NaN	NaN	NaN	-1.339	0.81	0.571	-1.411	0.641	0.574	-1.387	0.51	0.537	-1.393	0.418	0.543	-1.415	0.256	0.588	-1.382	0.087	0.539	-1.269	0.04	0.593	NaN	NaN	NaN	-1.302	0.808	0.197	-1.337	0.631	0.164	NaN	NaN	NaN	NaN	NaN	NaN	NaN	NaN	NaN	NaN	NaN	NaN
176	0.88	NaN	NaN	NaN	NaN	NaN	NaN	-1.339	0.81	0.571	-1.411	0.641	0.574	-1.387	0.51	0.537	-1.393	0.418	0.543	-1.415	0.256	0.588	-1.382	0.087	0.539	-1.269	0.04	0.593	NaN	NaN	NaN	-1.302	0.808	0.197	-1.337	0.631	0.164	NaN	NaN	NaN	NaN	NaN	NaN	NaN	NaN	NaN	NaN	NaN	NaN
177	0.885	NaN	NaN	NaN	NaN	NaN	NaN	-1.339	0.81	0.571	-1.411	0.641	0.574	-1.386	0.51	0.537	-1.393	0.418	0.543	-1.415	0.256	0.588	-1.382	0.087	0.539	-1.269	0.04	0.593	NaN	NaN	NaN	-1.302	0.808	0.197	-1.337	0.631	0.164	NaN	NaN	NaN	NaN	NaN	NaN	NaN	NaN	NaN	NaN	NaN	NaN
178	0.89	NaN	NaN	NaN	NaN	NaN	NaN	-1.339	0.81	0.571	-1.411	0.641	0.574	-1.386	0.51	0.537	-1.393	0.418	0.543	-1.415	0.256	0.588	-1.382	0.087	0.539	-1.269	0.04	0.593	NaN	NaN	NaN	-1.302	0.808	0.197	-1.337	0.631	0.164	NaN	NaN	NaN	NaN	NaN	NaN	NaN	NaN	NaN	NaN	NaN	NaN
179	0.895	NaN	NaN	NaN	NaN	NaN	NaN	-1.339	0.811	0.571	-1.411	0.641	0.574	-1.386	0.51	0.537	-1.393	0.418	0.543	-1.415	0.256	0.588	-1.382	0.087	0.539	-1.269	0.04	0.593	NaN	NaN	NaN	-1.302	0.808	0.197	-1.337	0.631	0.164	NaN	NaN	NaN	NaN	NaN	NaN	NaN	NaN	NaN	NaN	NaN	NaN
180	0.9	NaN	NaN	NaN	NaN	NaN	NaN	-1.339	0.811	0.571	-1.411	0.641	0.574	-1.386	0.51	0.537	-1.393	0.418	0.543	-1.415	0.256	0.588	-1.382	0.087	0.539	-1.269	0.04	0.593	NaN	NaN	NaN	-1.302	0.808	0.197	-1.337	0.631	0.164	NaN	NaN	NaN	NaN	NaN	NaN	NaN	NaN	NaN	NaN	NaN	NaN
181	0.905	NaN	NaN	NaN	NaN	NaN	NaN	-1.339	0.811	0.571	-1.411	0.641	0.574	-1.386	0.51	0.537	-1.393	0.418	0.543	-1.415	0.256	0.588	-1.382	0.087	0.539	-1.269	0.04	0.593	NaN	NaN	NaN	-1.302	0.808	0.197	-1.337	0.631	0.164	NaN	NaN	NaN	NaN	NaN	NaN	NaN	NaN	NaN	NaN	NaN	NaN
182	0.91	NaN	NaN	NaN	NaN	NaN	NaN	-1.339	0.811	0.571	-1.411	0.641	0.574	-1.386	0.51	0.537	-1.393	0.418	0.543	-1.414	0.256	0.588	-1.382	0.087	0.539	-1.269	0.04	0.593	NaN	NaN	NaN	-1.302	0.808	0.197	-1.338	0.632	0.164	NaN	NaN	NaN	NaN	NaN	NaN	NaN	NaN	NaN	NaN	NaN	NaN
183	0.915	NaN	NaN	NaN	NaN	NaN	NaN	-1.339	0.811	0.571	-1.411	0.641	0.574	-1.386	0.51	0.537	-1.393	0.418	0.543	-1.415	0.256	0.588	-1.382	0.087	0.539	-1.269	0.04	0.593	NaN	NaN	NaN	-1.302	0.808	0.197	-1.338	0.632	0.164	NaN	NaN	NaN	NaN	NaN	NaN	NaN	NaN	NaN	NaN	NaN	NaN
184	0.92	NaN	NaN	NaN	NaN	NaN	NaN	-1.339	0.811	0.571	-1.411	0.641	0.574	-1.386	0.51	0.537	-1.393	0.418	0.543	-1.415	0.256	0.588	-1.382	0.087	0.539	-1.269	0.04	0.593	NaN	NaN	NaN	-1.302	0.808	0.198	-1.338	0.632	0.164	NaN	NaN	NaN	NaN	NaN	NaN	NaN	NaN	NaN	NaN	NaN	NaN
185	0.925	NaN	NaN	NaN	NaN	NaN	NaN	-1.339	0.811	0.571	-1.411	0.641	0.574	-1.386	0.51	0.537	-1.393	0.418	0.543	-1.415	0.256	0.588	-1.382	0.087	0.539	-1.269	0.04	0.593	NaN	NaN	NaN	-1.302	0.808	0.198	-1.338	0.632	0.164	NaN	NaN	NaN	NaN	NaN	NaN	NaN	NaN	NaN	NaN	NaN	NaN
186	0.93	NaN	NaN	NaN	NaN	NaN	NaN	-1.34	0.812	0.571	-1.411	0.641	0.574	-1.386	0.51	0.537	-1.393	0.418	0.543	-1.415	0.256	0.588	-1.382	0.087	0.539	-1.269	0.04	0.593	NaN	NaN	NaN	-1.302	0.808	0.198	-1.338	0.632	0.164	NaN	NaN	NaN	NaN	NaN	NaN	NaN	NaN	NaN	NaN	NaN	NaN
187	0.935	NaN	NaN	NaN	NaN	NaN	NaN	-1.343	0.816	0.57	-1.411	0.641	0.574	-1.386	0.51	0.537	-1.393	0.418	0.543	-1.415	0.256	0.588	-1.382	0.087	0.539	-1.269	0.04	0.593	NaN	NaN	NaN	-1.302	0.808	0.198	-1.338	0.632	0.164	NaN	NaN	NaN	NaN	NaN	NaN	NaN	NaN	NaN	NaN	NaN	NaN
188	0.94	NaN	NaN	NaN	NaN	NaN	NaN	-1.344	0.816	0.57	-1.411	0.641	0.574	-1.386	0.51	0.537	-1.393	0.418	0.543	-1.415	0.256	0.588	-1.382	0.087	0.539	-1.269	0.04	0.593	NaN	NaN	NaN	-1.302	0.808	0.198	-1.338	0.632	0.164	NaN	NaN	NaN	NaN	NaN	NaN	NaN	NaN	NaN	NaN	NaN	NaN
189	0.945	NaN	NaN	NaN	NaN	NaN	NaN	-1.344	0.817	0.57	-1.411	0.641	0.574	-1.386	0.51	0.537	-1.393	0.418	0.543	-1.415	0.256	0.588	-1.382	0.087	0.539	-1.269	0.04	0.593	NaN	NaN	NaN	-1.302	0.808	0.198	-1.338	0.632	0.164	NaN	NaN	NaN	NaN	NaN	NaN	NaN	NaN	NaN	NaN	NaN	NaN
190	0.95	NaN	NaN	NaN	NaN	NaN	NaN	-1.344	0.817	0.57	-1.411	0.641	0.574	-1.386	0.51	0.537	-1.393	0.418	0.543	-1.415	0.256	0.588	-1.382	0.087	0.539	-1.269	0.04	0.593	NaN	NaN	NaN	-1.302	0.808	0.198	-1.338	0.632	0.164	NaN	NaN	NaN	NaN	NaN	NaN	NaN	NaN	NaN	NaN	NaN	NaN
191	0.955	NaN	NaN	NaN	NaN	NaN	NaN	-1.344	0.817	0.57	-1.411	0.641	0.575	-1.386	0.51	0.537	-1.393	0.418	0.543	-1.415	0.256	0.588	-1.382	0.087	0.539	-1.269	0.04	0.593	NaN	NaN	NaN	-1.302	0.808	0.198	-1.338	0.632	0.164	NaN	NaN	NaN	NaN	NaN	NaN	NaN	NaN	NaN	NaN	NaN	NaN
192	0.96	NaN	NaN	NaN	NaN	NaN	NaN	-1.344	0.817	0.57	-1.411	0.641	0.575	-1.386	0.51	0.537	-1.393	0.418	0.543	-1.415	0.256	0.588	-1.382	0.087	0.539	-1.269	0.04	0.593	NaN	NaN	NaN	-1.302	0.808	0.198	-1.338	0.632	0.164	NaN	NaN	NaN	NaN	NaN	NaN	NaN	NaN	NaN	NaN	NaN	NaN
193	0.965	NaN	NaN	NaN	NaN	NaN	NaN	-1.344	0.817	0.57	-1.411	0.641	0.575	-1.386	0.51	0.537	-1.393	0.418	0.543	-1.415	0.256	0.588	-1.382	0.087	0.539	-1.269	0.04	0.593	NaN	NaN	NaN	-1.302	0.808	0.198	-1.338	0.632	0.164	NaN	NaN	NaN	NaN	NaN	NaN	NaN	NaN	NaN	NaN	NaN	NaN
194	0.97	NaN	NaN	NaN	NaN	NaN	NaN	-1.344	0.817	0.57	-1.411	0.641	0.575	-1.386	0.51	0.537	-1.393	0.418	0.543	-1.415	0.256	0.588	-1.382	0.087	0.539	-1.269	0.04	0.593	NaN	NaN	NaN	-1.302	0.808	0.198	-1.338	0.632	0.164	NaN	NaN	NaN	NaN	NaN	NaN	NaN	NaN	NaN	NaN	NaN	NaN
195	0.975	NaN	NaN	NaN	NaN	NaN	NaN	-1.344	0.817	0.57	-1.411	0.641	0.575	-1.386	0.51	0.538	-1.393	0.418	0.543	-1.415	0.256	0.588	-1.382	0.087	0.539	-1.269	0.04	0.593	NaN	NaN	NaN	-1.302	0.808	0.198	-1.338	0.632	0.164	NaN	NaN	NaN	NaN	NaN	NaN	NaN	NaN	NaN	NaN	NaN	NaN
196	0.98	NaN	NaN	NaN	NaN	NaN	NaN	-1.344	0.817	0.57	-1.411	0.641	0.575	-1.386	0.51	0.538	-1.393	0.418	0.543	-1.415	0.256	0.588	-1.382	0.087	0.539	-1.269	0.04	0.593	NaN	NaN	NaN	-1.302	0.808	0.198	-1.338	0.632	0.164	NaN	NaN	NaN	NaN	NaN	NaN	NaN	NaN	NaN	NaN	NaN	NaN
197	0.985	NaN	NaN	NaN	NaN	NaN	NaN	-1.344	0.817	0.57	-1.411	0.641	0.575	-1.386	0.51	0.538	-1.393	0.418	0.543	-1.415	0.256	0.588	-1.382	0.087	0.539	-1.269	0.04	0.593	NaN	NaN	NaN	-1.302	0.808	0.198	-1.338	0.632	0.164	NaN	NaN	NaN	NaN	NaN	NaN	NaN	NaN	NaN	NaN	NaN	NaN
198	0.99	NaN	NaN	NaN	NaN	NaN	NaN	-1.344	0.817	0.57	-1.411	0.641	0.575	-1.386	0.51	0.538	-1.394	0.418	0.543	-1.415	0.256	0.588	-1.382	0.087	0.539	-1.269	0.04	0.593	NaN	NaN	NaN	-1.302	0.808	0.198	-1.338	0.632	0.164	NaN	NaN	NaN	NaN	NaN	NaN	NaN	NaN	NaN	NaN	NaN	NaN
199	0.995	NaN	NaN	NaN	NaN	NaN	NaN	-1.344	0.817	0.57	-1.411	0.641	0.575	-1.386	0.51	0.538	-1.394	0.418	0.543	-1.415	0.256	0.588	-1.382	0.087	0.539	-1.269	0.04	0.593	NaN	NaN	NaN	-1.302	0.808	0.198	-1.338	0.632	0.164	NaN	NaN	NaN	NaN	NaN	NaN	NaN	NaN	NaN	NaN	NaN	NaN
200	1	NaN	NaN	NaN	NaN	NaN	NaN	-1.344	0.817	0.57	-1.411	0.641	0.575	-1.386	0.51	0.538	-1.394	0.418	0.543	-1.415	0.256	0.588	-1.382	0.087	0.539	-1.269	0.04	0.593	NaN	NaN	NaN	-1.302	0.808	0.198	-1.338	0.632	0.165	NaN	NaN	NaN	NaN	NaN	NaN	NaN	NaN	NaN	NaN	NaN	NaN
201	1.005	NaN	NaN	NaN	NaN	NaN	NaN	-1.344	0.817	0.57	-1.411	0.641	0.575	-1.386	0.51	0.538	-1.394	0.418	0.543	-1.415	0.256	0.588	-1.382	0.087	0.539	-1.269	0.04	0.593	NaN	NaN	NaN	-1.302	0.808	0.198	-1.338	0.632	0.165	NaN	NaN	NaN	NaN	NaN	NaN	NaN	NaN	NaN	NaN	NaN	NaN
202	1.01	NaN	NaN	NaN	NaN	NaN	NaN	-1.344	0.817	0.57	-1.411	0.641	0.575	-1.386	0.51	0.538	-1.394	0.418	0.543	-1.415	0.256	0.588	-1.382	0.087	0.539	-1.269	0.04	0.593	NaN	NaN	NaN	-1.302	0.808	0.198	-1.338	0.631	0.165	NaN	NaN	NaN	NaN	NaN	NaN	NaN	NaN	NaN	NaN	NaN	NaN
203	1.015	NaN	NaN	NaN	NaN	NaN	NaN	-1.344	0.817	0.57	-1.411	0.641	0.575	-1.386	0.51	0.538	-1.394	0.418	0.543	-1.415	0.256	0.588	-1.382	0.087	0.539	-1.269	0.04	0.593	NaN	NaN	NaN	-1.302	0.808	0.198	-1.338	0.631	0.165	NaN	NaN	NaN	NaN	NaN	NaN	NaN	NaN	NaN	NaN	NaN	NaN
204	1.02	NaN	NaN	NaN	NaN	NaN	NaN	-1.344	0.817	0.57	-1.411	0.641	0.575	-1.386	0.51	0.538	-1.394	0.418	0.543	-1.415	0.256	0.588	-1.382	0.087	0.539	-1.269	0.04	0.593	NaN	NaN	NaN	-1.302	0.808	0.198	-1.338	0.631	0.165	NaN	NaN	NaN	NaN	NaN	NaN	NaN	NaN	NaN	NaN	NaN	NaN
205	1.025	NaN	NaN	NaN	NaN	NaN	NaN	-1.344	0.817	0.57	-1.411	0.641	0.575	-1.386	0.51	0.538	-1.393	0.418	0.543	-1.415	0.256	0.588	-1.382	0.087	0.539	-1.269	0.04	0.593	NaN	NaN	NaN	-1.302	0.808	0.198	-1.338	0.631	0.165	NaN	NaN	NaN	NaN	NaN	NaN	NaN	NaN	NaN	NaN	NaN	NaN
206	1.03	NaN	NaN	NaN	NaN	NaN	NaN	-1.344	0.817	0.57	-1.411	0.641	0.575	-1.386	0.51	0.538	-1.393	0.418	0.543	-1.415	0.256	0.588	-1.382	0.087	0.539	-1.269	0.04	0.593	NaN	NaN	NaN	-1.302	0.808	0.198	-1.337	0.631	0.165	NaN	NaN	NaN	NaN	NaN	NaN	NaN	NaN	NaN	NaN	NaN	NaN
207	1.035	NaN	NaN	NaN	NaN	NaN	NaN	-1.344	0.817	0.57	-1.411	0.641	0.575	-1.386	0.51	0.538	-1.393	0.418	0.543	-1.415	0.256	0.588	-1.382	0.087	0.539	-1.269	0.04	0.593	NaN	NaN	NaN	-1.302	0.808	0.198	-1.337	0.631	0.165	NaN	NaN	NaN	NaN	NaN	NaN	NaN	NaN	NaN	NaN	NaN	NaN
208	1.04	NaN	NaN	NaN	NaN	NaN	NaN	-1.344	0.817	0.57	-1.411	0.641	0.575	-1.386	0.51	0.538	-1.393	0.418	0.543	-1.415	0.256	0.588	-1.382	0.087	0.539	-1.269	0.04	0.593	NaN	NaN	NaN	-1.302	0.808	0.198	-1.337	0.631	0.165	NaN	NaN	NaN	NaN	NaN	NaN	NaN	NaN	NaN	NaN	NaN	NaN
209	1.045	NaN	NaN	NaN	NaN	NaN	NaN	-1.344	0.817	0.57	-1.411	0.641	0.575	-1.386	0.51	0.538	-1.393	0.418	0.543	-1.415	0.256	0.588	-1.382	0.087	0.539	-1.269	0.04	0.593	NaN	NaN	NaN	-1.302	0.808	0.198	-1.337	0.631	0.165	NaN	NaN	NaN	NaN	NaN	NaN	NaN	NaN	NaN	NaN	NaN	NaN
210	1.05	NaN	NaN	NaN	NaN	NaN	NaN	-1.343	0.817	0.57	-1.411	0.641	0.575	-1.386	0.51	0.538	-1.393	0.418	0.543	-1.414	0.256	0.588	-1.382	0.087	0.539	-1.269	0.04	0.593	NaN	NaN	NaN	-1.302	0.808	0.198	-1.337	0.631	0.165	NaN	NaN	NaN	NaN	NaN	NaN	NaN	NaN	NaN	NaN	NaN	NaN
211	1.055	NaN	NaN	NaN	NaN	NaN	NaN	-1.343	0.817	0.57	-1.411	0.641	0.575	-1.386	0.51	0.538	-1.393	0.418	0.543	-1.414	0.256	0.588	-1.382	0.087	0.539	-1.269	0.04	0.593	NaN	NaN	NaN	-1.302	0.808	0.198	-1.337	0.631	0.165	NaN	NaN	NaN	NaN	NaN	NaN	NaN	NaN	NaN	NaN	NaN	NaN
212	1.06	NaN	NaN	NaN	NaN	NaN	NaN	-1.343	0.817	0.57	-1.411	0.641	0.575	-1.386	0.51	0.538	-1.393	0.418	0.543	-1.414	0.256	0.588	-1.382	0.087	0.539	-1.269	0.04	0.593	NaN	NaN	NaN	-1.302	0.808	0.198	-1.337	0.631	0.165	NaN	NaN	NaN	NaN	NaN	NaN	NaN	NaN	NaN	NaN	NaN	NaN
213	1.065	NaN	NaN	NaN	NaN	NaN	NaN	-1.343	0.817	0.57	-1.411	0.641	0.575	-1.386	0.51	0.538	-1.393	0.418	0.543	-1.414	0.256	0.588	-1.382	0.087	0.539	-1.269	0.04	0.593	NaN	NaN	NaN	-1.302	0.808	0.198	-1.337	0.631	0.165	NaN	NaN	NaN	NaN	NaN	NaN	NaN	NaN	NaN	NaN	NaN	NaN
214	1.07	NaN	NaN	NaN	NaN	NaN	NaN	-1.343	0.817	0.57	-1.411	0.641	0.575	-1.386	0.51	0.538	-1.393	0.418	0.543	-1.414	0.257	0.588	-1.382	0.087	0.539	-1.269	0.04	0.593	NaN	NaN	NaN	-1.302	0.809	0.198	-1.337	0.631	0.165	NaN	NaN	NaN	NaN	NaN	NaN	NaN	NaN	NaN	NaN	NaN	NaN
215	1.075	NaN	NaN	NaN	NaN	NaN	NaN	-1.343	0.817	0.57	-1.411	0.641	0.575	-1.386	0.51	0.538	-1.393	0.418	0.543	-1.414	0.257	0.588	-1.382	0.087	0.539	-1.269	0.04	0.593	NaN	NaN	NaN	-1.302	0.809	0.198	-1.337	0.631	0.165	NaN	NaN	NaN	NaN	NaN	NaN	NaN	NaN	NaN	NaN	NaN	NaN
216	1.08	NaN	NaN	NaN	NaN	NaN	NaN	-1.341	0.816	0.57	-1.411	0.642	0.575	-1.386	0.51	0.538	-1.393	0.418	0.543	-1.414	0.257	0.588	-1.382	0.087	0.539	-1.269	0.04	0.593	NaN	NaN	NaN	-1.302	0.809	0.198	-1.337	0.631	0.165	NaN	NaN	NaN	NaN	NaN	NaN	NaN	NaN	NaN	NaN	NaN	NaN
217	1.085	-1.433	0.896	0.374	NaN	NaN	NaN	-1.337	0.812	0.571	-1.41	0.642	0.575	-1.386	0.51	0.538	-1.393	0.418	0.543	-1.414	0.257	0.588	-1.382	0.087	0.539	-1.269	0.04	0.593	NaN	NaN	NaN	-1.302	0.809	0.198	-1.337	0.631	0.165	NaN	NaN	NaN	NaN	NaN	NaN	NaN	NaN	NaN	NaN	NaN	NaN
218	1.09	-1.433	0.896	0.374	NaN	NaN	NaN	-1.336	0.811	0.572	-1.41	0.642	0.575	-1.386	0.51	0.538	-1.393	0.418	0.543	-1.414	0.257	0.588	-1.382	0.087	0.539	-1.269	0.04	0.593	NaN	NaN	NaN	-1.302	0.809	0.198	-1.337	0.631	0.165	NaN	NaN	NaN	NaN	NaN	NaN	NaN	NaN	NaN	NaN	NaN	NaN
219	1.095	-1.433	0.896	0.374	NaN	NaN	NaN	-1.336	0.81	0.572	-1.41	0.642	0.575	-1.386	0.51	0.538	-1.393	0.418	0.543	-1.414	0.257	0.588	-1.382	0.087	0.539	-1.269	0.04	0.593	NaN	NaN	NaN	-1.302	0.809	0.198	-1.337	0.631	0.165	NaN	NaN	NaN	NaN	NaN	NaN	NaN	NaN	NaN	NaN	NaN	NaN
220	1.1	-1.433	0.896	0.374	NaN	NaN	NaN	-1.336	0.81	0.572	-1.41	0.641	0.575	-1.386	0.51	0.538	-1.393	0.418	0.543	-1.414	0.256	0.588	-1.382	0.087	0.539	-1.269	0.04	0.593	NaN	NaN	NaN	-1.302	0.809	0.198	-1.337	0.631	0.165	NaN	NaN	NaN	NaN	NaN	NaN	NaN	NaN	NaN	NaN	NaN	NaN
221	1.105	-1.432	0.896	0.375	NaN	NaN	NaN	-1.336	0.81	0.572	-1.41	0.641	0.575	-1.385	0.51	0.538	-1.393	0.418	0.544	-1.414	0.256	0.588	-1.382	0.087	0.539	-1.269	0.04	0.593	NaN	NaN	NaN	-1.302	0.809	0.198	-1.337	0.631	0.165	NaN	NaN	NaN	NaN	NaN	NaN	NaN	NaN	NaN	NaN	NaN	NaN
222	1.11	-1.432	0.896	0.375	NaN	NaN	NaN	-1.336	0.81	0.572	-1.41	0.641	0.575	-1.385	0.51	0.538	-1.393	0.418	0.544	-1.414	0.257	0.588	-1.382	0.087	0.539	-1.269	0.04	0.593	NaN	NaN	NaN	-1.302	0.809	0.198	-1.337	0.631	0.165	NaN	NaN	NaN	NaN	NaN	NaN	NaN	NaN	NaN	NaN	NaN	NaN
223	1.115	-1.432	0.896	0.375	NaN	NaN	NaN	-1.336	0.81	0.572	-1.409	0.641	0.575	-1.385	0.51	0.538	-1.393	0.418	0.544	-1.414	0.257	0.588	-1.382	0.087	0.539	-1.269	0.04	0.593	NaN	NaN	NaN	-1.302	0.809	0.198	-1.337	0.631	0.166	NaN	NaN	NaN	NaN	NaN	NaN	NaN	NaN	NaN	NaN	NaN	NaN
224	1.12	-1.432	0.896	0.375	NaN	NaN	NaN	-1.336	0.81	0.572	-1.409	0.641	0.575	-1.385	0.51	0.538	-1.392	0.418	0.544	-1.414	0.257	0.588	-1.382	0.087	0.539	-1.269	0.04	0.593	NaN	NaN	NaN	-1.302	0.809	0.198	-1.337	0.631	0.166	NaN	NaN	NaN	NaN	NaN	NaN	NaN	NaN	NaN	NaN	NaN	NaN
225	1.125	-1.432	0.895	0.375	NaN	NaN	NaN	-1.336	0.81	0.572	-1.409	0.641	0.575	-1.385	0.51	0.538	-1.392	0.418	0.544	-1.414	0.257	0.588	-1.382	0.087	0.539	-1.269	0.04	0.593	NaN	NaN	NaN	-1.302	0.809	0.198	-1.337	0.631	0.166	NaN	NaN	NaN	NaN	NaN	NaN	NaN	NaN	NaN	NaN	NaN	NaN
226	1.13	-1.432	0.895	0.375	NaN	NaN	NaN	-1.336	0.81	0.572	-1.409	0.641	0.575	-1.385	0.51	0.538	-1.392	0.418	0.544	-1.414	0.256	0.588	-1.382	0.087	0.539	-1.269	0.04	0.593	NaN	NaN	NaN	-1.302	0.809	0.198	-1.337	0.631	0.166	NaN	NaN	NaN	NaN	NaN	NaN	NaN	NaN	NaN	NaN	NaN	NaN
227	1.135	-1.432	0.896	0.375	NaN	NaN	NaN	-1.335	0.81	0.572	-1.408	0.641	0.575	-1.385	0.51	0.538	-1.392	0.418	0.544	-1.414	0.257	0.588	-1.382	0.087	0.539	-1.269	0.04	0.593	NaN	NaN	NaN	-1.302	0.809	0.198	-1.337	0.631	0.166	NaN	NaN	NaN	NaN	NaN	NaN	NaN	NaN	NaN	NaN	NaN	NaN
228	1.14	-1.432	0.896	0.375	NaN	NaN	NaN	-1.335	0.81	0.572	-1.408	0.641	0.575	-1.385	0.51	0.538	-1.392	0.418	0.544	-1.414	0.257	0.588	-1.382	0.087	0.539	-1.269	0.04	0.593	NaN	NaN	NaN	-1.302	0.809	0.198	-1.337	0.631	0.166	NaN	NaN	NaN	NaN	NaN	NaN	NaN	NaN	NaN	NaN	NaN	NaN
229	1.145	-1.432	0.896	0.375	NaN	NaN	NaN	-1.335	0.81	0.572	-1.408	0.641	0.575	-1.385	0.51	0.538	-1.392	0.418	0.544	-1.414	0.256	0.588	-1.382	0.087	0.539	-1.269	0.04	0.593	NaN	NaN	NaN	-1.302	0.809	0.198	-1.337	0.631	0.166	NaN	NaN	NaN	NaN	NaN	NaN	NaN	NaN	NaN	NaN	NaN	NaN
230	1.15	-1.432	0.896	0.375	NaN	NaN	NaN	-1.335	0.81	0.572	-1.408	0.641	0.576	-1.385	0.51	0.538	-1.392	0.418	0.544	-1.414	0.256	0.588	-1.382	0.087	0.539	-1.269	0.04	0.593	NaN	NaN	NaN	-1.302	0.809	0.198	-1.337	0.631	0.166	NaN	NaN	NaN	NaN	NaN	NaN	NaN	NaN	NaN	NaN	NaN	NaN
231	1.155	-1.432	0.896	0.375	NaN	NaN	NaN	-1.335	0.81	0.572	-1.408	0.641	0.576	-1.384	0.51	0.538	-1.392	0.418	0.544	-1.413	0.256	0.588	-1.382	0.087	0.539	-1.269	0.04	0.593	NaN	NaN	NaN	-1.302	0.809	0.198	-1.337	0.631	0.166	NaN	NaN	NaN	NaN	NaN	NaN	NaN	NaN	NaN	NaN	NaN	NaN
232	1.16	-1.432	0.896	0.375	NaN	NaN	NaN	-1.334	0.809	0.572	-1.408	0.641	0.576	-1.384	0.51	0.538	-1.391	0.418	0.544	-1.414	0.257	0.588	-1.382	0.087	0.539	-1.269	0.04	0.593	NaN	NaN	NaN	-1.302	0.809	0.198	-1.337	0.631	0.166	NaN	NaN	NaN	NaN	NaN	NaN	NaN	NaN	NaN	NaN	NaN	NaN
233	1.165	-1.432	0.896	0.376	NaN	NaN	NaN	-1.334	0.809	0.572	-1.408	0.641	0.576	-1.384	0.51	0.539	-1.391	0.418	0.544	-1.414	0.257	0.588	-1.382	0.087	0.539	-1.269	0.04	0.593	NaN	NaN	NaN	-1.302	0.809	0.198	-1.337	0.631	0.166	NaN	NaN	NaN	NaN	NaN	NaN	NaN	NaN	NaN	NaN	NaN	NaN
234	1.17	-1.431	0.895	0.376	NaN	NaN	NaN	-1.334	0.809	0.572	-1.408	0.641	0.576	-1.384	0.51	0.539	-1.391	0.418	0.544	-1.413	0.256	0.588	-1.382	0.087	0.539	-1.269	0.04	0.593	NaN	NaN	NaN	-1.302	0.809	0.198	-1.337	0.631	0.166	NaN	NaN	NaN	NaN	NaN	NaN	NaN	NaN	NaN	NaN	NaN	NaN
235	1.175	-1.431	0.895	0.376	NaN	NaN	NaN	-1.334	0.809	0.572	-1.408	0.641	0.576	-1.384	0.51	0.539	-1.391	0.418	0.544	-1.413	0.257	0.588	-1.382	0.087	0.539	-1.269	0.04	0.593	NaN	NaN	NaN	-1.302	0.809	0.198	-1.337	0.631	0.166	NaN	NaN	NaN	NaN	NaN	NaN	NaN	NaN	NaN	NaN	NaN	NaN
236	1.18	-1.431	0.895	0.376	NaN	NaN	NaN	-1.334	0.809	0.572	-1.408	0.641	0.576	-1.384	0.51	0.539	-1.391	0.418	0.544	-1.413	0.256	0.588	-1.382	0.087	0.539	-1.269	0.04	0.593	NaN	NaN	NaN	-1.302	0.809	0.198	-1.337	0.631	0.166	NaN	NaN	NaN	NaN	NaN	NaN	NaN	NaN	NaN	NaN	NaN	NaN
237	1.185	-1.431	0.895	0.376	NaN	NaN	NaN	-1.333	0.809	0.572	-1.408	0.641	0.576	-1.384	0.51	0.539	-1.391	0.418	0.544	-1.414	0.257	0.588	-1.382	0.087	0.539	-1.269	0.04	0.593	NaN	NaN	NaN	-1.303	0.809	0.198	-1.337	0.631	0.166	NaN	NaN	NaN	NaN	NaN	NaN	NaN	NaN	NaN	NaN	NaN	NaN
238	1.19	-1.431	0.895	0.376	NaN	NaN	NaN	-1.333	0.809	0.572	-1.408	0.641	0.576	-1.384	0.51	0.539	-1.391	0.418	0.544	-1.413	0.257	0.588	-1.382	0.087	0.539	-1.269	0.04	0.593	NaN	NaN	NaN	-1.303	0.809	0.198	-1.337	0.631	0.166	NaN	NaN	NaN	NaN	NaN	NaN	NaN	NaN	NaN	NaN	NaN	NaN
239	1.195	-1.431	0.895	0.376	NaN	NaN	NaN	-1.333	0.81	0.573	-1.408	0.641	0.576	-1.384	0.51	0.539	-1.391	0.418	0.544	-1.413	0.256	0.588	-1.382	0.087	0.539	-1.269	0.04	0.593	NaN	NaN	NaN	-1.303	0.809	0.198	-1.337	0.631	0.166	NaN	NaN	NaN	NaN	NaN	NaN	NaN	NaN	NaN	NaN	NaN	NaN
240	1.2	-1.431	0.895	0.376	NaN	NaN	NaN	-1.333	0.81	0.573	-1.407	0.641	0.576	-1.384	0.51	0.539	-1.391	0.417	0.544	-1.413	0.256	0.588	-1.382	0.087	0.539	-1.269	0.04	0.593	NaN	NaN	NaN	-1.303	0.809	0.198	-1.337	0.631	0.166	NaN	NaN	NaN	NaN	NaN	NaN	NaN	NaN	NaN	NaN	NaN	NaN
241	1.205	-1.431	0.895	0.376	NaN	NaN	NaN	-1.333	0.81	0.573	-1.407	0.641	0.576	-1.384	0.51	0.539	-1.391	0.417	0.544	-1.413	0.256	0.588	-1.382	0.087	0.539	-1.269	0.04	0.593	NaN	NaN	NaN	-1.303	0.809	0.198	-1.337	0.631	0.166	NaN	NaN	NaN	NaN	NaN	NaN	NaN	NaN	NaN	NaN	NaN	NaN
242	1.21	-1.431	0.895	0.376	NaN	NaN	NaN	-1.333	0.81	0.573	-1.407	0.641	0.576	-1.384	0.51	0.539	-1.391	0.418	0.544	-1.413	0.257	0.588	-1.382	0.087	0.539	-1.269	0.04	0.593	NaN	NaN	NaN	-1.303	0.809	0.198	-1.337	0.631	0.166	NaN	NaN	NaN	NaN	NaN	NaN	NaN	NaN	NaN	NaN	NaN	NaN
243	1.215	-1.431	0.895	0.376	NaN	NaN	NaN	-1.333	0.81	0.573	-1.407	0.641	0.576	-1.384	0.51	0.539	-1.391	0.418	0.544	-1.413	0.257	0.588	-1.382	0.087	0.539	-1.269	0.04	0.593	NaN	NaN	NaN	-1.303	0.81	0.198	-1.337	0.631	0.166	NaN	NaN	NaN	NaN	NaN	NaN	NaN	NaN	NaN	NaN	NaN	NaN
244	1.22	-1.431	0.895	0.376	NaN	NaN	NaN	-1.333	0.81	0.573	-1.407	0.641	0.576	-1.384	0.51	0.539	-1.391	0.418	0.544	-1.413	0.257	0.588	-1.382	0.087	0.539	-1.269	0.04	0.593	NaN	NaN	NaN	-1.303	0.81	0.198	-1.337	0.631	0.166	NaN	NaN	NaN	NaN	NaN	NaN	NaN	NaN	NaN	NaN	NaN	NaN
245	1.225	-1.431	0.895	0.376	NaN	NaN	NaN	-1.333	0.81	0.573	-1.407	0.641	0.576	-1.384	0.51	0.539	-1.391	0.418	0.544	-1.413	0.257	0.588	-1.382	0.087	0.539	-1.269	0.04	0.593	NaN	NaN	NaN	-1.303	0.81	0.198	-1.337	0.631	0.166	NaN	NaN	NaN	NaN	NaN	NaN	NaN	NaN	NaN	NaN	NaN	NaN
246	1.23	-1.431	0.895	0.376	NaN	NaN	NaN	-1.333	0.81	0.573	-1.407	0.641	0.576	-1.384	0.51	0.539	-1.391	0.418	0.544	-1.413	0.256	0.588	-1.382	0.087	0.539	-1.269	0.04	0.593	NaN	NaN	NaN	-1.303	0.81	0.198	-1.337	0.631	0.166	NaN	NaN	NaN	NaN	NaN	NaN	NaN	NaN	NaN	NaN	NaN	NaN
247	1.235	-1.431	0.896	0.376	NaN	NaN	NaN	-1.333	0.81	0.573	-1.407	0.641	0.576	-1.384	0.51	0.539	-1.391	0.418	0.544	-1.412	0.256	0.588	-1.382	0.087	0.539	-1.269	0.04	0.593	NaN	NaN	NaN	-1.303	0.81	0.198	-1.337	0.631	0.166	NaN	NaN	NaN	NaN	NaN	NaN	NaN	NaN	NaN	NaN	NaN	NaN
248	1.24	-1.431	0.896	0.377	NaN	NaN	NaN	-1.333	0.81	0.573	-1.406	0.641	0.576	-1.384	0.51	0.539	-1.391	0.418	0.545	-1.412	0.256	0.588	-1.382	0.087	0.539	-1.269	0.04	0.593	NaN	NaN	NaN	-1.303	0.81	0.198	-1.337	0.631	0.166	NaN	NaN	NaN	NaN	NaN	NaN	NaN	NaN	NaN	NaN	NaN	NaN
249	1.245	-1.431	0.896	0.377	NaN	NaN	NaN	-1.333	0.81	0.573	-1.406	0.641	0.576	-1.384	0.51	0.539	-1.391	0.418	0.545	-1.412	0.256	0.588	-1.382	0.087	0.539	-1.269	0.04	0.593	NaN	NaN	NaN	-1.303	0.81	0.198	-1.337	0.631	0.166	NaN	NaN	NaN	NaN	NaN	NaN	NaN	NaN	NaN	NaN	NaN	NaN
250	1.25	-1.431	0.896	0.377	NaN	NaN	NaN	-1.333	0.81	0.573	-1.406	0.641	0.576	-1.384	0.51	0.539	-1.391	0.418	0.545	-1.412	0.256	0.588	-1.382	0.087	0.539	-1.269	0.04	0.593	NaN	NaN	NaN	-1.303	0.81	0.198	-1.337	0.631	0.166	NaN	NaN	NaN	NaN	NaN	NaN	NaN	NaN	NaN	NaN	NaN	NaN
251	1.255	-1.432	0.896	0.377	NaN	NaN	NaN	-1.333	0.81	0.573	-1.406	0.641	0.576	-1.383	0.51	0.539	-1.391	0.418	0.545	-1.412	0.256	0.588	-1.382	0.087	0.539	-1.269	0.04	0.593	NaN	NaN	NaN	-1.303	0.81	0.198	-1.337	0.631	0.167	NaN	NaN	NaN	NaN	NaN	NaN	NaN	NaN	NaN	NaN	NaN	NaN
252	1.26	-1.432	0.896	0.377	NaN	NaN	NaN	-1.333	0.81	0.573	-1.406	0.64	0.577	-1.383	0.51	0.539	-1.391	0.418	0.545	-1.412	0.256	0.588	-1.382	0.087	0.539	-1.269	0.04	0.593	NaN	NaN	NaN	-1.303	0.81	0.198	-1.337	0.631	0.167	NaN	NaN	NaN	NaN	NaN	NaN	NaN	NaN	NaN	NaN	NaN	NaN
253	1.265	-1.432	0.896	0.377	NaN	NaN	NaN	-1.333	0.81	0.573	-1.406	0.64	0.577	-1.383	0.51	0.539	-1.391	0.418	0.545	-1.412	0.256	0.588	-1.382	0.087	0.539	-1.269	0.04	0.593	NaN	NaN	NaN	-1.303	0.81	0.198	-1.337	0.631	0.167	NaN	NaN	NaN	NaN	NaN	NaN	NaN	NaN	NaN	NaN	NaN	NaN
254	1.27	-1.431	0.895	0.377	NaN	NaN	NaN	-1.332	0.81	0.573	-1.406	0.64	0.577	-1.383	0.51	0.539	-1.391	0.418	0.545	-1.412	0.256	0.588	-1.382	0.087	0.539	-1.269	0.04	0.593	NaN	NaN	NaN	-1.303	0.81	0.198	-1.337	0.631	0.167	NaN	NaN	NaN	NaN	NaN	NaN	NaN	NaN	NaN	NaN	NaN	NaN
255	1.275	-1.431	0.895	0.377	NaN	NaN	NaN	-1.332	0.81	0.573	-1.406	0.64	0.577	-1.383	0.51	0.539	-1.391	0.418	0.545	-1.412	0.256	0.588	-1.382	0.087	0.539	-1.269	0.04	0.593	NaN	NaN	NaN	-1.303	0.81	0.198	-1.337	0.631	0.167	NaN	NaN	NaN	NaN	NaN	NaN	NaN	NaN	NaN	NaN	NaN	NaN
256	1.28	-1.431	0.895	0.378	NaN	NaN	NaN	-1.332	0.81	0.573	-1.406	0.64	0.577	-1.383	0.51	0.54	-1.391	0.418	0.545	-1.412	0.256	0.589	-1.382	0.087	0.539	-1.269	0.04	0.593	NaN	NaN	NaN	-1.303	0.81	0.199	-1.337	0.631	0.167	NaN	NaN	NaN	NaN	NaN	NaN	NaN	NaN	NaN	NaN	NaN	NaN
257	1.285	-1.431	0.895	0.378	NaN	NaN	NaN	-1.332	0.81	0.573	-1.406	0.641	0.577	-1.383	0.51	0.54	-1.391	0.418	0.545	-1.412	0.256	0.589	-1.382	0.087	0.539	-1.269	0.04	0.593	NaN	NaN	NaN	-1.303	0.81	0.199	-1.338	0.631	0.167	NaN	NaN	NaN	NaN	NaN	NaN	NaN	NaN	NaN	NaN	NaN	NaN
258	1.29	-1.432	0.895	0.378	NaN	NaN	NaN	-1.332	0.81	0.573	-1.406	0.641	0.577	-1.383	0.51	0.54	-1.391	0.418	0.545	-1.412	0.256	0.589	-1.382	0.087	0.539	-1.269	0.04	0.593	NaN	NaN	NaN	-1.303	0.81	0.199	-1.338	0.631	0.167	NaN	NaN	NaN	NaN	NaN	NaN	NaN	NaN	NaN	NaN	NaN	NaN
259	1.295	-1.432	0.895	0.378	NaN	NaN	NaN	-1.332	0.81	0.573	-1.406	0.641	0.577	-1.383	0.51	0.54	-1.391	0.418	0.545	-1.412	0.256	0.589	-1.382	0.087	0.539	-1.269	0.04	0.593	NaN	NaN	NaN	-1.303	0.81	0.199	-1.338	0.631	0.167	NaN	NaN	NaN	NaN	NaN	NaN	NaN	NaN	NaN	NaN	NaN	NaN
260	1.3	-1.432	0.895	0.378	NaN	NaN	NaN	-1.332	0.81	0.573	-1.406	0.641	0.577	-1.383	0.51	0.54	-1.391	0.418	0.545	-1.412	0.256	0.589	-1.382	0.087	0.539	-1.269	0.04	0.593	NaN	NaN	NaN	-1.303	0.81	0.199	-1.338	0.631	0.167	NaN	NaN	NaN	NaN	NaN	NaN	NaN	NaN	NaN	NaN	NaN	NaN
261	1.305	-1.432	0.895	0.378	NaN	NaN	NaN	-1.332	0.81	0.574	-1.406	0.641	0.577	-1.383	0.51	0.54	-1.391	0.418	0.545	-1.412	0.256	0.589	-1.382	0.087	0.539	-1.269	0.04	0.593	NaN	NaN	NaN	-1.303	0.81	0.199	-1.338	0.631	0.167	NaN	NaN	NaN	NaN	NaN	NaN	NaN	NaN	NaN	NaN	NaN	NaN
262	1.31	-1.432	0.895	0.378	NaN	NaN	NaN	-1.332	0.81	0.574	-1.406	0.641	0.577	-1.383	0.51	0.54	-1.391	0.418	0.545	-1.412	0.256	0.589	-1.382	0.087	0.539	-1.269	0.04	0.593	NaN	NaN	NaN	-1.303	0.81	0.199	-1.338	0.631	0.167	NaN	NaN	NaN	NaN	NaN	NaN	NaN	NaN	NaN	NaN	NaN	NaN
263	1.315	-1.432	0.895	0.378	NaN	NaN	NaN	-1.332	0.81	0.574	-1.406	0.641	0.578	-1.383	0.51	0.54	-1.391	0.418	0.545	-1.412	0.256	0.589	-1.382	0.087	0.539	-1.269	0.04	0.593	NaN	NaN	NaN	-1.303	0.81	0.199	-1.338	0.631	0.167	NaN	NaN	NaN	NaN	NaN	NaN	NaN	NaN	NaN	NaN	NaN	NaN
264	1.32	-1.432	0.895	0.378	NaN	NaN	NaN	-1.332	0.81	0.574	-1.406	0.641	0.578	-1.383	0.51	0.54	-1.391	0.418	0.545	-1.412	0.256	0.589	-1.382	0.087	0.539	-1.269	0.04	0.593	NaN	NaN	NaN	-1.303	0.81	0.199	-1.338	0.631	0.167	NaN	NaN	NaN	NaN	NaN	NaN	NaN	NaN	NaN	NaN	NaN	NaN
265	1.325	-1.432	0.895	0.378	NaN	NaN	NaN	-1.332	0.81	0.574	-1.406	0.641	0.578	-1.383	0.51	0.54	-1.391	0.418	0.545	-1.412	0.256	0.589	-1.382	0.087	0.539	-1.269	0.04	0.593	NaN	NaN	NaN	-1.303	0.81	0.199	-1.338	0.631	0.167	NaN	NaN	NaN	NaN	NaN	NaN	NaN	NaN	NaN	NaN	NaN	NaN
266	1.33	-1.432	0.895	0.378	NaN	NaN	NaN	-1.332	0.81	0.574	-1.406	0.642	0.578	-1.383	0.51	0.54	-1.391	0.418	0.545	-1.412	0.256	0.589	-1.382	0.087	0.539	-1.269	0.04	0.593	NaN	NaN	NaN	-1.303	0.809	0.199	-1.338	0.631	0.167	NaN	NaN	NaN	NaN	NaN	NaN	NaN	NaN	NaN	NaN	NaN	NaN
267	1.335	-1.432	0.895	0.378	NaN	NaN	NaN	-1.332	0.81	0.574	-1.406	0.642	0.578	-1.383	0.51	0.54	-1.391	0.418	0.545	-1.412	0.256	0.589	-1.382	0.087	0.539	-1.269	0.04	0.593	NaN	NaN	NaN	-1.303	0.809	0.199	-1.338	0.631	0.167	NaN	NaN	NaN	NaN	NaN	NaN	NaN	NaN	NaN	NaN	NaN	NaN
268	1.34	-1.432	0.895	0.378	NaN	NaN	NaN	-1.332	0.81	0.574	-1.406	0.642	0.578	-1.383	0.51	0.54	-1.391	0.418	0.545	-1.412	0.256	0.589	-1.382	0.087	0.539	-1.269	0.04	0.593	NaN	NaN	NaN	-1.303	0.809	0.199	-1.338	0.631	0.167	NaN	NaN	NaN	NaN	NaN	NaN	NaN	NaN	NaN	NaN	NaN	NaN
269	1.345	-1.432	0.895	0.378	NaN	NaN	NaN	-1.332	0.81	0.574	-1.406	0.642	0.578	-1.383	0.51	0.54	-1.391	0.418	0.545	-1.412	0.256	0.589	-1.382	0.087	0.539	-1.269	0.04	0.593	NaN	NaN	NaN	-1.303	0.809	0.199	-1.338	0.631	0.167	NaN	NaN	NaN	NaN	NaN	NaN	NaN	NaN	NaN	NaN	NaN	NaN
270	1.35	-1.432	0.895	0.378	NaN	NaN	NaN	-1.332	0.81	0.574	-1.406	0.642	0.578	-1.383	0.51	0.54	-1.391	0.418	0.545	-1.412	0.256	0.589	-1.382	0.087	0.539	-1.269	0.04	0.593	NaN	NaN	NaN	-1.304	0.809	0.199	-1.338	0.631	0.167	NaN	NaN	NaN	NaN	NaN	NaN	NaN	NaN	NaN	NaN	NaN	NaN
271	1.355	-1.432	0.895	0.378	NaN	NaN	NaN	-1.332	0.81	0.574	-1.406	0.642	0.578	-1.383	0.51	0.54	-1.391	0.418	0.545	-1.412	0.256	0.589	-1.382	0.087	0.539	-1.269	0.04	0.593	NaN	NaN	NaN	-1.304	0.809	0.199	-1.338	0.631	0.167	NaN	NaN	NaN	NaN	NaN	NaN	NaN	NaN	NaN	NaN	NaN	NaN
272	1.36	-1.432	0.895	0.378	NaN	NaN	NaN	-1.332	0.81	0.574	-1.406	0.642	0.578	-1.383	0.51	0.54	-1.391	0.418	0.545	-1.412	0.256	0.589	-1.382	0.087	0.539	-1.269	0.04	0.593	NaN	NaN	NaN	-1.304	0.809	0.2	-1.338	0.631	0.167	NaN	NaN	NaN	NaN	NaN	NaN	NaN	NaN	NaN	NaN	NaN	NaN
273	1.365	-1.432	0.895	0.378	NaN	NaN	NaN	-1.332	0.81	0.574	-1.406	0.642	0.578	-1.383	0.51	0.54	-1.391	0.418	0.545	-1.412	0.256	0.589	-1.382	0.087	0.539	-1.269	0.04	0.593	NaN	NaN	NaN	-1.303	0.809	0.2	-1.338	0.631	0.167	NaN	NaN	NaN	NaN	NaN	NaN	NaN	NaN	NaN	NaN	NaN	NaN
274	1.37	-1.432	0.895	0.378	NaN	NaN	NaN	-1.332	0.81	0.574	-1.406	0.642	0.578	-1.383	0.51	0.54	-1.391	0.418	0.545	-1.412	0.256	0.589	-1.382	0.087	0.539	-1.269	0.04	0.593	NaN	NaN	NaN	-1.303	0.809	0.2	-1.338	0.632	0.167	NaN	NaN	NaN	NaN	NaN	NaN	NaN	NaN	NaN	NaN	NaN	NaN
275	1.375	-1.432	0.895	0.378	NaN	NaN	NaN	-1.332	0.81	0.574	-1.406	0.641	0.578	-1.383	0.509	0.54	-1.391	0.418	0.545	-1.412	0.256	0.589	-1.382	0.087	0.539	-1.269	0.04	0.593	NaN	NaN	NaN	-1.303	0.809	0.2	-1.338	0.632	0.167	NaN	NaN	NaN	NaN	NaN	NaN	NaN	NaN	NaN	NaN	NaN	NaN
276	1.38	-1.432	0.895	0.378	NaN	NaN	NaN	-1.332	0.81	0.574	-1.406	0.641	0.578	-1.383	0.509	0.54	-1.391	0.418	0.545	-1.412	0.256	0.589	-1.382	0.087	0.539	-1.269	0.04	0.593	NaN	NaN	NaN	-1.303	0.809	0.2	-1.338	0.631	0.167	NaN	NaN	NaN	NaN	NaN	NaN	NaN	NaN	NaN	NaN	NaN	NaN
277	1.385	-1.432	0.895	0.378	NaN	NaN	NaN	-1.332	0.81	0.574	-1.406	0.641	0.578	-1.383	0.509	0.54	-1.391	0.418	0.545	-1.412	0.256	0.589	-1.382	0.087	0.539	-1.269	0.04	0.593	NaN	NaN	NaN	-1.303	0.809	0.2	-1.338	0.632	0.167	NaN	NaN	NaN	NaN	NaN	NaN	NaN	NaN	NaN	NaN	NaN	NaN
278	1.39	-1.432	0.895	0.378	NaN	NaN	NaN	-1.332	0.81	0.575	-1.406	0.641	0.578	-1.383	0.509	0.54	-1.391	0.418	0.545	-1.412	0.256	0.589	-1.382	0.087	0.539	-1.269	0.04	0.593	NaN	NaN	NaN	-1.303	0.809	0.2	-1.338	0.632	0.167	NaN	NaN	NaN	NaN	NaN	NaN	NaN	NaN	NaN	NaN	NaN	NaN
279	1.395	-1.432	0.895	0.378	NaN	NaN	NaN	-1.332	0.81	0.575	-1.406	0.641	0.578	-1.383	0.509	0.54	-1.391	0.418	0.545	-1.412	0.256	0.589	-1.382	0.087	0.539	-1.269	0.04	0.593	NaN	NaN	NaN	-1.303	0.809	0.2	-1.338	0.632	0.167	NaN	NaN	NaN	NaN	NaN	NaN	NaN	NaN	NaN	NaN	NaN	NaN
280	1.4	-1.432	0.895	0.378	NaN	NaN	NaN	-1.332	0.81	0.575	-1.406	0.641	0.578	-1.383	0.509	0.54	-1.391	0.418	0.545	-1.412	0.256	0.589	-1.382	0.087	0.539	-1.269	0.04	0.593	NaN	NaN	NaN	-1.303	0.809	0.2	-1.338	0.632	0.167	NaN	NaN	NaN	NaN	NaN	NaN	NaN	NaN	NaN	NaN	NaN	NaN
281	1.405	-1.432	0.895	0.378	NaN	NaN	NaN	-1.332	0.81	0.575	-1.406	0.641	0.578	-1.383	0.509	0.54	-1.391	0.418	0.545	-1.412	0.256	0.589	-1.382	0.087	0.539	-1.269	0.04	0.593	NaN	NaN	NaN	-1.303	0.809	0.2	-1.338	0.632	0.167	NaN	NaN	NaN	NaN	NaN	NaN	NaN	NaN	NaN	NaN	NaN	NaN
282	1.41	-1.432	0.895	0.378	NaN	NaN	NaN	-1.332	0.81	0.575	-1.406	0.641	0.578	-1.383	0.509	0.54	-1.391	0.418	0.545	-1.412	0.256	0.589	-1.382	0.087	0.539	-1.269	0.04	0.593	NaN	NaN	NaN	-1.303	0.809	0.2	-1.338	0.632	0.167	NaN	NaN	NaN	NaN	NaN	NaN	NaN	NaN	NaN	NaN	NaN	NaN
283	1.415	-1.432	0.895	0.378	NaN	NaN	NaN	-1.332	0.81	0.575	-1.406	0.641	0.578	-1.383	0.509	0.54	-1.391	0.418	0.545	-1.412	0.256	0.589	-1.382	0.087	0.539	-1.269	0.04	0.593	NaN	NaN	NaN	-1.303	0.809	0.2	-1.338	0.631	0.167	NaN	NaN	NaN	NaN	NaN	NaN	NaN	NaN	NaN	NaN	NaN	NaN
284	1.42	-1.432	0.895	0.378	NaN	NaN	NaN	-1.332	0.81	0.575	-1.406	0.641	0.578	-1.383	0.509	0.54	-1.391	0.418	0.545	-1.412	0.256	0.589	-1.382	0.087	0.539	-1.269	0.04	0.593	NaN	NaN	NaN	-1.303	0.809	0.2	-1.338	0.631	0.167	NaN	NaN	NaN	NaN	NaN	NaN	NaN	NaN	NaN	NaN	NaN	NaN
285	1.425	-1.432	0.895	0.378	NaN	NaN	NaN	-1.332	0.81	0.575	-1.406	0.641	0.578	-1.383	0.509	0.54	-1.391	0.418	0.545	-1.412	0.256	0.589	-1.382	0.087	0.539	-1.269	0.04	0.593	NaN	NaN	NaN	-1.303	0.809	0.2	-1.338	0.631	0.167	NaN	NaN	NaN	NaN	NaN	NaN	NaN	NaN	NaN	NaN	NaN	NaN
286	1.43	-1.432	0.895	0.378	NaN	NaN	NaN	-1.332	0.81	0.575	-1.406	0.641	0.579	-1.383	0.509	0.541	-1.391	0.418	0.545	-1.412	0.256	0.589	-1.382	0.087	0.539	-1.269	0.04	0.593	NaN	NaN	NaN	-1.303	0.809	0.2	-1.338	0.631	0.167	NaN	NaN	NaN	NaN	NaN	NaN	NaN	NaN	NaN	NaN	NaN	NaN
287	1.435	-1.432	0.895	0.378	NaN	NaN	NaN	-1.332	0.81	0.575	-1.406	0.641	0.579	-1.383	0.509	0.541	-1.391	0.418	0.545	-1.412	0.256	0.59	-1.382	0.087	0.539	-1.269	0.04	0.593	NaN	NaN	NaN	-1.303	0.809	0.2	-1.338	0.631	0.167	NaN	NaN	NaN	NaN	NaN	NaN	NaN	NaN	NaN	NaN	NaN	NaN
288	1.44	-1.432	0.895	0.379	NaN	NaN	NaN	-1.332	0.81	0.575	-1.406	0.641	0.579	-1.383	0.509	0.541	-1.391	0.418	0.545	-1.412	0.256	0.59	-1.382	0.087	0.539	-1.269	0.04	0.593	NaN	NaN	NaN	-1.303	0.809	0.2	-1.338	0.631	0.166	NaN	NaN	NaN	NaN	NaN	NaN	NaN	NaN	NaN	NaN	NaN	NaN
289	1.445	-1.432	0.895	0.379	NaN	NaN	NaN	-1.332	0.81	0.575	-1.406	0.641	0.579	-1.383	0.509	0.541	-1.391	0.418	0.545	-1.412	0.256	0.59	-1.382	0.087	0.539	-1.269	0.04	0.593	NaN	NaN	NaN	-1.304	0.809	0.2	-1.338	0.631	0.166	NaN	NaN	NaN	NaN	NaN	NaN	NaN	NaN	NaN	NaN	NaN	NaN
290	1.45	-1.432	0.895	0.379	NaN	NaN	NaN	-1.332	0.81	0.575	-1.406	0.641	0.579	-1.383	0.509	0.541	-1.391	0.418	0.546	-1.412	0.256	0.59	-1.382	0.087	0.539	-1.269	0.04	0.593	NaN	NaN	NaN	-1.304	0.809	0.2	-1.338	0.631	0.166	NaN	NaN	NaN	NaN	NaN	NaN	NaN	NaN	NaN	NaN	NaN	NaN
291	1.455	-1.432	0.895	0.379	NaN	NaN	NaN	-1.332	0.81	0.575	-1.406	0.641	0.579	-1.382	0.509	0.541	-1.391	0.418	0.546	-1.412	0.256	0.59	-1.382	0.087	0.539	-1.269	0.04	0.593	NaN	NaN	NaN	-1.304	0.809	0.2	-1.339	0.631	0.166	NaN	NaN	NaN	NaN	NaN	NaN	NaN	NaN	NaN	NaN	NaN	NaN
292	1.46	-1.432	0.895	0.379	NaN	NaN	NaN	-1.332	0.81	0.575	-1.406	0.641	0.579	-1.382	0.509	0.541	-1.39	0.418	0.546	-1.412	0.256	0.59	-1.382	0.087	0.539	-1.269	0.04	0.593	NaN	NaN	NaN	-1.304	0.809	0.2	-1.339	0.631	0.166	NaN	NaN	NaN	NaN	NaN	NaN	NaN	NaN	NaN	NaN	NaN	NaN
293	1.465	-1.432	0.895	0.379	NaN	NaN	NaN	-1.332	0.81	0.575	-1.406	0.641	0.579	-1.382	0.509	0.541	-1.39	0.418	0.546	-1.412	0.256	0.59	-1.382	0.087	0.539	-1.269	0.04	0.593	NaN	NaN	NaN	-1.304	0.809	0.2	-1.339	0.631	0.166	NaN	NaN	NaN	NaN	NaN	NaN	NaN	NaN	NaN	NaN	NaN	NaN
294	1.47	-1.432	0.895	0.379	NaN	NaN	NaN	-1.332	0.81	0.575	-1.406	0.641	0.579	-1.382	0.509	0.541	-1.39	0.418	0.546	-1.411	0.256	0.59	-1.382	0.087	0.539	-1.269	0.04	0.593	NaN	NaN	NaN	-1.304	0.809	0.2	-1.339	0.631	0.166	NaN	NaN	NaN	NaN	NaN	NaN	NaN	NaN	NaN	NaN	NaN	NaN
295	1.475	-1.432	0.895	0.379	NaN	NaN	NaN	-1.332	0.81	0.575	-1.406	0.641	0.579	-1.382	0.509	0.541	-1.39	0.418	0.546	-1.411	0.256	0.59	-1.382	0.087	0.539	-1.269	0.04	0.593	NaN	NaN	NaN	-1.304	0.809	0.2	-1.339	0.631	0.166	NaN	NaN	NaN	NaN	NaN	NaN	NaN	NaN	NaN	NaN	NaN	NaN
296	1.48	-1.432	0.894	0.379	NaN	NaN	NaN	-1.332	0.81	0.575	-1.406	0.641	0.579	-1.382	0.509	0.541	-1.39	0.418	0.546	-1.411	0.256	0.59	-1.382	0.087	0.539	-1.269	0.04	0.593	NaN	NaN	NaN	-1.304	0.809	0.2	-1.339	0.631	0.166	NaN	NaN	NaN	NaN	NaN	NaN	NaN	NaN	NaN	NaN	NaN	NaN
297	1.485	-1.432	0.894	0.379	NaN	NaN	NaN	-1.332	0.81	0.575	-1.406	0.641	0.579	-1.382	0.509	0.541	-1.39	0.418	0.546	-1.411	0.256	0.59	-1.382	0.087	0.539	-1.269	0.04	0.593	NaN	NaN	NaN	-1.305	0.809	0.2	-1.339	0.631	0.166	NaN	NaN	NaN	NaN	NaN	NaN	NaN	NaN	NaN	NaN	NaN	NaN
298	1.49	-1.432	0.894	0.38	NaN	NaN	NaN	-1.332	0.81	0.575	-1.405	0.641	0.579	-1.382	0.509	0.541	-1.39	0.418	0.546	-1.411	0.256	0.59	-1.382	0.087	0.539	-1.269	0.04	0.593	NaN	NaN	NaN	-1.305	0.808	0.2	-1.339	0.631	0.166	NaN	NaN	NaN	NaN	NaN	NaN	NaN	NaN	NaN	NaN	NaN	NaN
299	1.495	-1.432	0.894	0.38	NaN	NaN	NaN	-1.332	0.81	0.575	-1.405	0.641	0.579	-1.382	0.509	0.541	-1.39	0.418	0.546	-1.411	0.256	0.59	-1.382	0.087	0.539	-1.269	0.04	0.593	NaN	NaN	NaN	-1.305	0.808	0.2	-1.339	0.631	0.166	NaN	NaN	NaN	NaN	NaN	NaN	NaN	NaN	NaN	NaN	NaN	NaN
300	1.5	-1.432	0.894	0.38	NaN	NaN	NaN	-1.332	0.81	0.575	-1.405	0.641	0.579	-1.382	0.509	0.541	-1.39	0.418	0.546	-1.411	0.256	0.59	-1.382	0.087	0.539	-1.269	0.04	0.593	NaN	NaN	NaN	-1.305	0.808	0.2	-1.339	0.631	0.166	NaN	NaN	NaN	NaN	NaN	NaN	NaN	NaN	NaN	NaN	NaN	NaN
301	1.505	-1.431	0.894	0.38	NaN	NaN	NaN	-1.332	0.811	0.575	-1.405	0.641	0.579	-1.382	0.51	0.541	-1.39	0.418	0.546	-1.411	0.256	0.59	-1.382	0.087	0.539	-1.269	0.04	0.593	NaN	NaN	NaN	-1.305	0.808	0.2	-1.339	0.631	0.166	NaN	NaN	NaN	NaN	NaN	NaN	NaN	NaN	NaN	NaN	NaN	NaN
302	1.51	-1.431	0.894	0.38	NaN	NaN	NaN	-1.332	0.811	0.575	-1.405	0.641	0.579	-1.382	0.51	0.541	-1.39	0.418	0.546	-1.411	0.256	0.59	-1.382	0.087	0.539	-1.269	0.04	0.593	NaN	NaN	NaN	-1.305	0.808	0.2	-1.339	0.631	0.166	NaN	NaN	NaN	NaN	NaN	NaN	NaN	NaN	NaN	NaN	NaN	NaN
303	1.515	-1.431	0.894	0.38	NaN	NaN	NaN	-1.332	0.811	0.575	-1.405	0.641	0.579	-1.382	0.51	0.541	-1.39	0.418	0.546	-1.411	0.256	0.59	-1.382	0.087	0.539	-1.269	0.04	0.593	NaN	NaN	NaN	-1.305	0.808	0.2	-1.339	0.631	0.166	NaN	NaN	NaN	NaN	NaN	NaN	NaN	NaN	NaN	NaN	NaN	NaN
304	1.52	-1.432	0.894	0.38	NaN	NaN	NaN	-1.332	0.811	0.575	-1.405	0.641	0.58	-1.382	0.51	0.541	-1.39	0.418	0.546	-1.411	0.256	0.59	-1.382	0.087	0.539	-1.269	0.04	0.593	NaN	NaN	NaN	-1.305	0.808	0.2	-1.339	0.631	0.166	NaN	NaN	NaN	NaN	NaN	NaN	NaN	NaN	NaN	NaN	NaN	NaN
305	1.525	-1.432	0.894	0.38	NaN	NaN	NaN	-1.332	0.811	0.575	-1.405	0.641	0.58	-1.382	0.51	0.541	-1.39	0.418	0.546	-1.411	0.256	0.59	-1.382	0.087	0.539	-1.269	0.04	0.593	NaN	NaN	NaN	-1.305	0.808	0.2	-1.339	0.631	0.166	NaN	NaN	NaN	NaN	NaN	NaN	NaN	NaN	NaN	NaN	NaN	NaN
306	1.53	-1.432	0.894	0.38	NaN	NaN	NaN	-1.332	0.811	0.575	-1.405	0.641	0.58	-1.382	0.51	0.542	-1.39	0.417	0.546	-1.411	0.256	0.59	-1.382	0.087	0.539	-1.269	0.04	0.593	NaN	NaN	NaN	-1.305	0.808	0.2	-1.339	0.631	0.166	NaN	NaN	NaN	NaN	NaN	NaN	NaN	NaN	NaN	NaN	NaN	NaN
307	1.535	-1.432	0.894	0.38	NaN	NaN	NaN	-1.332	0.811	0.575	-1.405	0.641	0.58	-1.382	0.51	0.542	-1.39	0.417	0.546	-1.411	0.256	0.59	-1.382	0.087	0.539	-1.269	0.04	0.593	NaN	NaN	NaN	-1.305	0.808	0.2	-1.339	0.631	0.166	NaN	NaN	NaN	NaN	NaN	NaN	NaN	NaN	NaN	NaN	NaN	NaN
308	1.54	-1.432	0.894	0.38	NaN	NaN	NaN	-1.332	0.811	0.575	-1.405	0.641	0.58	-1.382	0.51	0.542	-1.39	0.417	0.546	-1.411	0.256	0.59	-1.382	0.087	0.539	-1.269	0.04	0.593	NaN	NaN	NaN	-1.306	0.808	0.2	-1.339	0.631	0.166	NaN	NaN	NaN	NaN	NaN	NaN	NaN	NaN	NaN	NaN	NaN	NaN
309	1.545	-1.432	0.894	0.38	NaN	NaN	NaN	-1.332	0.81	0.575	-1.405	0.641	0.58	-1.382	0.51	0.542	-1.39	0.417	0.547	-1.411	0.256	0.59	-1.382	0.087	0.539	-1.269	0.04	0.593	NaN	NaN	NaN	-1.306	0.808	0.2	-1.339	0.631	0.166	NaN	NaN	NaN	NaN	NaN	NaN	NaN	NaN	NaN	NaN	NaN	NaN
310	1.55	-1.432	0.895	0.38	NaN	NaN	NaN	-1.332	0.81	0.575	-1.405	0.641	0.58	-1.382	0.51	0.542	-1.39	0.418	0.547	-1.411	0.255	0.59	-1.382	0.087	0.539	-1.269	0.04	0.593	NaN	NaN	NaN	-1.306	0.808	0.2	-1.339	0.631	0.166	NaN	NaN	NaN	NaN	NaN	NaN	NaN	NaN	NaN	NaN	NaN	NaN
311	1.555	-1.432	0.895	0.38	NaN	NaN	NaN	-1.332	0.811	0.576	-1.405	0.641	0.58	-1.382	0.51	0.542	-1.39	0.418	0.547	-1.411	0.255	0.59	-1.382	0.087	0.539	-1.269	0.04	0.593	NaN	NaN	NaN	-1.306	0.808	0.201	-1.339	0.631	0.166	NaN	NaN	NaN	NaN	NaN	NaN	NaN	NaN	NaN	NaN	NaN	NaN
312	1.56	-1.433	0.895	0.38	NaN	NaN	NaN	-1.332	0.811	0.576	-1.405	0.641	0.58	-1.382	0.51	0.542	-1.39	0.418	0.547	-1.411	0.255	0.59	-1.382	0.087	0.539	-1.269	0.04	0.593	NaN	NaN	NaN	-1.306	0.808	0.201	-1.339	0.631	0.166	NaN	NaN	NaN	NaN	NaN	NaN	NaN	NaN	NaN	NaN	NaN	NaN
313	1.565	-1.433	0.895	0.38	NaN	NaN	NaN	-1.332	0.811	0.576	-1.405	0.641	0.58	-1.382	0.51	0.542	-1.39	0.418	0.547	-1.411	0.255	0.59	-1.382	0.087	0.539	-1.269	0.04	0.593	NaN	NaN	NaN	-1.306	0.808	0.201	-1.339	0.631	0.166	NaN	NaN	NaN	NaN	NaN	NaN	NaN	NaN	NaN	NaN	NaN	NaN
314	1.57	-1.433	0.895	0.38	NaN	NaN	NaN	-1.332	0.811	0.576	-1.405	0.641	0.581	-1.382	0.51	0.542	-1.39	0.418	0.547	-1.411	0.255	0.59	-1.382	0.087	0.539	-1.269	0.04	0.593	NaN	NaN	NaN	-1.306	0.808	0.201	-1.339	0.631	0.166	NaN	NaN	NaN	NaN	NaN	NaN	NaN	NaN	NaN	NaN	NaN	NaN
315	1.575	-1.433	0.895	0.38	NaN	NaN	NaN	-1.332	0.811	0.576	-1.405	0.641	0.581	-1.382	0.51	0.542	-1.39	0.418	0.547	-1.411	0.255	0.59	-1.382	0.087	0.539	-1.269	0.04	0.593	NaN	NaN	NaN	-1.306	0.808	0.201	-1.339	0.631	0.167	NaN	NaN	NaN	NaN	NaN	NaN	NaN	NaN	NaN	NaN	NaN	NaN
316	1.58	-1.433	0.895	0.381	NaN	NaN	NaN	-1.332	0.811	0.576	-1.405	0.641	0.581	-1.382	0.51	0.542	-1.39	0.418	0.547	-1.411	0.255	0.59	-1.382	0.087	0.539	-1.269	0.04	0.593	NaN	NaN	NaN	-1.306	0.808	0.201	-1.339	0.631	0.167	NaN	NaN	NaN	NaN	NaN	NaN	NaN	NaN	NaN	NaN	NaN	NaN
317	1.585	-1.433	0.895	0.381	NaN	NaN	NaN	-1.332	0.811	0.576	-1.405	0.641	0.581	-1.382	0.51	0.542	-1.39	0.418	0.547	-1.411	0.255	0.59	-1.382	0.087	0.539	-1.269	0.04	0.593	NaN	NaN	NaN	-1.306	0.808	0.201	-1.34	0.631	0.167	NaN	NaN	NaN	NaN	NaN	NaN	NaN	NaN	NaN	NaN	NaN	NaN
318	1.59	-1.433	0.895	0.381	NaN	NaN	NaN	-1.332	0.811	0.576	-1.405	0.641	0.581	-1.382	0.51	0.542	-1.39	0.418	0.547	-1.411	0.255	0.591	-1.382	0.087	0.539	-1.269	0.04	0.593	NaN	NaN	NaN	-1.306	0.808	0.201	-1.34	0.631	0.167	NaN	NaN	NaN	NaN	NaN	NaN	NaN	NaN	NaN	NaN	NaN	NaN
319	1.595	-1.433	0.895	0.381	NaN	NaN	NaN	-1.332	0.811	0.576	-1.405	0.641	0.581	-1.382	0.51	0.542	-1.39	0.418	0.547	-1.411	0.256	0.591	-1.382	0.087	0.539	-1.269	0.04	0.593	NaN	NaN	NaN	-1.306	0.808	0.201	-1.34	0.631	0.167	NaN	NaN	NaN	NaN	NaN	NaN	NaN	NaN	NaN	NaN	NaN	NaN
320	1.6	-1.433	0.895	0.381	NaN	NaN	NaN	-1.332	0.811	0.576	-1.405	0.641	0.581	-1.382	0.51	0.542	-1.39	0.418	0.547	-1.411	0.256	0.591	-1.382	0.087	0.539	-1.269	0.04	0.593	NaN	NaN	NaN	-1.306	0.808	0.201	-1.34	0.632	0.167	NaN	NaN	NaN	NaN	NaN	NaN	NaN	NaN	NaN	NaN	NaN	NaN
321	1.605	-1.433	0.895	0.382	NaN	NaN	NaN	-1.332	0.811	0.577	-1.405	0.641	0.581	-1.382	0.51	0.543	-1.39	0.418	0.547	-1.411	0.256	0.592	-1.382	0.087	0.539	-1.269	0.04	0.593	NaN	NaN	NaN	-1.307	0.809	0.201	-1.34	0.632	0.167	NaN	NaN	NaN	NaN	NaN	NaN	NaN	NaN	NaN	NaN	NaN	NaN
322	1.61	-1.433	0.895	0.382	NaN	NaN	NaN	-1.331	0.81	0.577	-1.404	0.641	0.581	-1.382	0.51	0.543	-1.39	0.418	0.547	-1.411	0.256	0.592	-1.382	0.087	0.539	-1.269	0.04	0.593	NaN	NaN	NaN	-1.307	0.809	0.201	-1.34	0.632	0.167	NaN	NaN	NaN	NaN	NaN	NaN	NaN	NaN	NaN	NaN	NaN	NaN
323	1.615	-1.433	0.895	0.382	NaN	NaN	NaN	-1.331	0.81	0.577	-1.404	0.641	0.581	-1.382	0.51	0.543	-1.39	0.418	0.547	-1.411	0.256	0.592	-1.382	0.087	0.539	-1.269	0.04	0.593	NaN	NaN	NaN	-1.307	0.809	0.201	-1.34	0.632	0.167	NaN	NaN	NaN	NaN	NaN	NaN	NaN	NaN	NaN	NaN	NaN	NaN
324	1.62	-1.433	0.895	0.382	NaN	NaN	NaN	-1.331	0.81	0.577	-1.404	0.641	0.582	-1.382	0.51	0.543	-1.39	0.418	0.548	-1.411	0.256	0.592	-1.382	0.087	0.539	-1.269	0.04	0.593	NaN	NaN	NaN	-1.307	0.808	0.201	-1.34	0.632	0.167	NaN	NaN	NaN	NaN	NaN	NaN	NaN	NaN	NaN	NaN	NaN	NaN
325	1.625	-1.433	0.895	0.382	NaN	NaN	NaN	-1.331	0.81	0.577	-1.404	0.641	0.582	-1.382	0.51	0.543	-1.39	0.418	0.548	-1.411	0.256	0.592	-1.382	0.087	0.539	-1.269	0.04	0.593	NaN	NaN	NaN	-1.307	0.808	0.202	-1.34	0.632	0.167	NaN	NaN	NaN	NaN	NaN	NaN	NaN	NaN	NaN	NaN	NaN	NaN
326	1.63	-1.433	0.895	0.382	NaN	NaN	NaN	-1.331	0.81	0.578	-1.404	0.641	0.582	-1.382	0.51	0.543	-1.39	0.418	0.548	-1.411	0.256	0.592	-1.382	0.087	0.539	-1.269	0.04	0.593	NaN	NaN	NaN	-1.306	0.808	0.202	-1.34	0.632	0.167	NaN	NaN	NaN	-1.39	0.412	0.213	NaN	NaN	NaN	NaN	NaN	NaN
327	1.635	-1.433	0.895	0.382	NaN	NaN	NaN	-1.331	0.81	0.578	-1.404	0.641	0.582	-1.382	0.51	0.543	-1.39	0.418	0.548	-1.411	0.256	0.592	-1.382	0.087	0.539	-1.269	0.04	0.593	NaN	NaN	NaN	-1.306	0.808	0.202	-1.34	0.632	0.167	NaN	NaN	NaN	-1.389	0.412	0.213	NaN	NaN	NaN	NaN	NaN	NaN
328	1.64	-1.433	0.895	0.383	NaN	NaN	NaN	-1.331	0.81	0.578	-1.404	0.641	0.582	-1.382	0.51	0.543	-1.39	0.418	0.548	-1.411	0.256	0.592	-1.382	0.087	0.539	-1.269	0.04	0.593	NaN	NaN	NaN	-1.306	0.808	0.202	-1.34	0.632	0.167	NaN	NaN	NaN	-1.389	0.413	0.213	NaN	NaN	NaN	NaN	NaN	NaN
329	1.645	-1.433	0.895	0.383	NaN	NaN	NaN	-1.331	0.81	0.578	-1.404	0.641	0.582	-1.382	0.51	0.543	-1.39	0.418	0.548	-1.411	0.256	0.592	-1.382	0.087	0.539	-1.269	0.04	0.593	NaN	NaN	NaN	-1.307	0.808	0.203	-1.34	0.632	0.167	-1.356	0.499	0.223	-1.388	0.413	0.213	NaN	NaN	NaN	NaN	NaN	NaN
330	1.65	-1.433	0.895	0.383	NaN	NaN	NaN	-1.331	0.81	0.578	-1.404	0.641	0.582	-1.382	0.51	0.543	-1.39	0.418	0.548	-1.411	0.256	0.592	-1.382	0.087	0.539	-1.269	0.04	0.593	NaN	NaN	NaN	-1.307	0.808	0.203	-1.34	0.632	0.167	-1.356	0.499	0.223	-1.388	0.413	0.213	NaN	NaN	NaN	NaN	NaN	NaN
331	1.655	-1.433	0.895	0.384	NaN	NaN	NaN	-1.331	0.81	0.578	-1.404	0.641	0.582	-1.382	0.51	0.543	-1.39	0.418	0.548	-1.411	0.256	0.592	-1.382	0.087	0.539	-1.269	0.04	0.593	NaN	NaN	NaN	-1.307	0.808	0.203	-1.34	0.632	0.167	-1.356	0.499	0.223	-1.388	0.413	0.212	NaN	NaN	NaN	NaN	NaN	NaN
332	1.66	-1.433	0.895	0.384	NaN	NaN	NaN	-1.331	0.81	0.578	-1.404	0.641	0.582	-1.382	0.51	0.543	-1.39	0.418	0.548	-1.411	0.256	0.592	-1.382	0.087	0.539	-1.269	0.04	0.593	NaN	NaN	NaN	-1.308	0.809	0.203	-1.34	0.632	0.168	-1.355	0.499	0.223	-1.388	0.413	0.212	NaN	NaN	NaN	NaN	NaN	NaN
333	1.665	-1.433	0.895	0.384	NaN	NaN	NaN	-1.331	0.81	0.578	-1.404	0.641	0.582	-1.382	0.51	0.543	-1.39	0.418	0.548	-1.411	0.255	0.592	-1.382	0.087	0.539	-1.269	0.04	0.593	NaN	NaN	NaN	-1.308	0.809	0.203	-1.34	0.632	0.168	-1.355	0.499	0.222	-1.387	0.413	0.212	NaN	NaN	NaN	NaN	NaN	NaN
334	1.67	-1.433	0.895	0.385	NaN	NaN	NaN	-1.331	0.81	0.578	-1.404	0.64	0.582	-1.382	0.51	0.543	-1.39	0.418	0.548	-1.411	0.255	0.592	-1.382	0.087	0.539	-1.269	0.04	0.593	NaN	NaN	NaN	-1.308	0.81	0.203	-1.34	0.632	0.168	NaN	NaN	NaN	-1.387	0.413	0.212	NaN	NaN	NaN	NaN	NaN	NaN
335	1.675	-1.434	0.896	0.385	NaN	NaN	NaN	-1.331	0.81	0.578	-1.404	0.64	0.582	-1.382	0.51	0.543	-1.39	0.418	0.548	-1.411	0.255	0.592	-1.382	0.087	0.539	-1.269	0.04	0.593	NaN	NaN	NaN	-1.308	0.81	0.203	-1.34	0.632	0.168	NaN	NaN	NaN	-1.387	0.413	0.212	NaN	NaN	NaN	NaN	NaN	NaN
336	1.68	-1.434	0.896	0.385	NaN	NaN	NaN	-1.331	0.809	0.578	-1.404	0.64	0.582	-1.382	0.51	0.543	-1.39	0.418	0.548	-1.411	0.255	0.592	-1.382	0.087	0.539	-1.269	0.04	0.593	NaN	NaN	NaN	-1.308	0.81	0.203	-1.34	0.633	0.168	NaN	NaN	NaN	-1.386	0.413	0.212	NaN	NaN	NaN	NaN	NaN	NaN
337	1.685	-1.434	0.896	0.385	NaN	NaN	NaN	-1.331	0.81	0.579	-1.404	0.64	0.582	-1.382	0.51	0.543	-1.39	0.418	0.548	-1.411	0.255	0.592	-1.382	0.087	0.539	-1.269	0.04	0.593	NaN	NaN	NaN	-1.308	0.81	0.203	-1.34	0.633	0.168	NaN	NaN	NaN	-1.386	0.414	0.212	NaN	NaN	NaN	NaN	NaN	NaN
338	1.69	-1.434	0.896	0.385	NaN	NaN	NaN	-1.331	0.81	0.579	-1.404	0.64	0.583	-1.382	0.51	0.544	-1.39	0.418	0.548	-1.411	0.255	0.592	-1.382	0.087	0.539	-1.269	0.04	0.593	NaN	NaN	NaN	-1.308	0.81	0.203	-1.339	0.633	0.168	-1.353	0.499	0.223	-1.385	0.414	0.212	NaN	NaN	NaN	NaN	NaN	NaN
339	1.695	-1.433	0.896	0.386	NaN	NaN	NaN	-1.331	0.81	0.579	-1.404	0.64	0.583	-1.381	0.51	0.544	-1.39	0.418	0.548	-1.411	0.255	0.592	-1.382	0.087	0.539	-1.269	0.04	0.593	NaN	NaN	NaN	-1.309	0.81	0.203	-1.339	0.633	0.168	-1.352	0.499	0.223	-1.385	0.414	0.212	NaN	NaN	NaN	NaN	NaN	NaN
340	1.7	-1.433	0.896	0.386	NaN	NaN	NaN	-1.331	0.81	0.579	-1.404	0.641	0.583	-1.382	0.51	0.544	-1.39	0.418	0.548	-1.411	0.255	0.592	-1.382	0.087	0.539	-1.269	0.04	0.593	NaN	NaN	NaN	-1.309	0.81	0.203	-1.339	0.633	0.168	-1.352	0.499	0.223	-1.385	0.414	0.212	NaN	NaN	NaN	NaN	NaN	NaN
341	1.705	-1.434	0.896	0.386	NaN	NaN	NaN	-1.331	0.81	0.579	-1.404	0.641	0.583	-1.382	0.51	0.544	-1.39	0.418	0.548	-1.411	0.255	0.592	-1.382	0.087	0.539	-1.269	0.04	0.593	NaN	NaN	NaN	-1.309	0.81	0.203	-1.338	0.633	0.168	-1.351	0.499	0.223	-1.385	0.413	0.213	NaN	NaN	NaN	NaN	NaN	NaN
342	1.71	-1.434	0.896	0.387	NaN	NaN	NaN	-1.331	0.81	0.579	-1.404	0.641	0.583	-1.382	0.509	0.544	-1.39	0.418	0.548	-1.411	0.255	0.592	-1.382	0.087	0.539	-1.269	0.04	0.593	NaN	NaN	NaN	-1.309	0.81	0.203	-1.338	0.633	0.169	NaN	NaN	NaN	-1.386	0.413	0.213	NaN	NaN	NaN	NaN	NaN	NaN
343	1.715	-1.434	0.896	0.387	NaN	NaN	NaN	-1.331	0.81	0.579	-1.404	0.641	0.584	-1.382	0.509	0.544	-1.39	0.418	0.548	-1.411	0.255	0.592	-1.382	0.087	0.539	-1.269	0.04	0.593	NaN	NaN	NaN	-1.309	0.81	0.204	-1.338	0.633	0.169	NaN	NaN	NaN	-1.386	0.413	0.213	NaN	NaN	NaN	NaN	NaN	NaN
344	1.72	-1.434	0.897	0.387	NaN	NaN	NaN	-1.331	0.81	0.579	-1.404	0.641	0.584	-1.382	0.509	0.544	-1.39	0.418	0.548	-1.411	0.255	0.592	-1.382	0.087	0.539	-1.269	0.04	0.593	NaN	NaN	NaN	-1.309	0.811	0.204	-1.338	0.633	0.169	NaN	NaN	NaN	-1.387	0.413	0.213	NaN	NaN	NaN	NaN	NaN	NaN
345	1.725	-1.434	0.897	0.387	NaN	NaN	NaN	-1.331	0.81	0.58	-1.404	0.641	0.584	-1.382	0.509	0.544	NaN	NaN	NaN	-1.411	0.255	0.592	-1.382	0.087	0.539	-1.269	0.04	0.593	NaN	NaN	NaN	-1.309	0.811	0.204	-1.338	0.633	0.169	NaN	NaN	NaN	-1.386	0.413	0.214	NaN	NaN	NaN	NaN	NaN	NaN
346	1.73	-1.434	0.896	0.387	NaN	NaN	NaN	-1.331	0.81	0.58	-1.404	0.641	0.584	-1.382	0.509	0.544	NaN	NaN	NaN	-1.411	0.255	0.592	-1.382	0.087	0.539	-1.269	0.04	0.593	NaN	NaN	NaN	-1.309	0.811	0.205	-1.338	0.633	0.169	NaN	NaN	NaN	-1.385	0.414	0.213	NaN	NaN	NaN	NaN	NaN	NaN
347	1.735	-1.433	0.896	0.388	NaN	NaN	NaN	-1.331	0.81	0.58	-1.404	0.641	0.584	-1.382	0.509	0.544	-1.39	0.418	0.549	-1.411	0.255	0.592	-1.382	0.087	0.539	-1.269	0.04	0.593	NaN	NaN	NaN	-1.309	0.811	0.205	-1.337	0.634	0.169	-1.348	0.5	0.223	-1.383	0.414	0.213	NaN	NaN	NaN	NaN	NaN	NaN
348	1.74	-1.433	0.896	0.388	NaN	NaN	NaN	-1.331	0.81	0.58	-1.404	0.641	0.584	-1.382	0.509	0.544	-1.39	0.418	0.549	-1.411	0.255	0.592	-1.382	0.087	0.539	-1.269	0.04	0.593	NaN	NaN	NaN	-1.309	0.811	0.205	-1.337	0.634	0.169	NaN	NaN	NaN	-1.383	0.414	0.213	NaN	NaN	NaN	NaN	NaN	NaN
349	1.745	-1.433	0.896	0.389	NaN	NaN	NaN	-1.331	0.81	0.58	-1.404	0.641	0.584	-1.382	0.509	0.544	-1.39	0.418	0.549	-1.411	0.255	0.592	-1.382	0.087	0.539	-1.269	0.04	0.593	NaN	NaN	NaN	-1.309	0.811	0.205	-1.337	0.633	0.169	NaN	NaN	NaN	-1.384	0.414	0.214	NaN	NaN	NaN	NaN	NaN	NaN
350	1.75	-1.433	0.896	0.389	NaN	NaN	NaN	-1.331	0.81	0.58	-1.404	0.641	0.584	-1.382	0.509	0.544	-1.39	0.418	0.549	-1.411	0.255	0.592	-1.382	0.087	0.539	-1.269	0.04	0.593	NaN	NaN	NaN	-1.309	0.811	0.205	-1.336	0.633	0.169	NaN	NaN	NaN	-1.384	0.414	0.214	NaN	NaN	NaN	NaN	NaN	NaN
351	1.755	-1.434	0.896	0.389	NaN	NaN	NaN	-1.331	0.809	0.58	-1.404	0.64	0.584	-1.382	0.509	0.544	-1.39	0.418	0.549	-1.411	0.255	0.592	-1.382	0.087	0.539	-1.269	0.04	0.593	NaN	NaN	NaN	-1.309	0.811	0.205	-1.336	0.633	0.169	-1.346	0.499	0.223	-1.383	0.415	0.213	NaN	NaN	NaN	NaN	NaN	NaN
352	1.76	-1.434	0.896	0.389	NaN	NaN	NaN	-1.331	0.809	0.581	-1.404	0.64	0.584	-1.382	0.509	0.545	-1.39	0.417	0.549	-1.411	0.255	0.592	-1.382	0.087	0.539	-1.269	0.04	0.593	NaN	NaN	NaN	-1.309	0.811	0.205	-1.336	0.633	0.169	-1.345	0.499	0.223	-1.381	0.415	0.213	NaN	NaN	NaN	NaN	NaN	NaN
353	1.765	-1.434	0.897	0.389	NaN	NaN	NaN	-1.331	0.809	0.581	-1.404	0.64	0.584	-1.382	0.509	0.545	-1.39	0.417	0.549	-1.411	0.255	0.592	-1.382	0.087	0.539	-1.269	0.04	0.593	NaN	NaN	NaN	-1.309	0.811	0.205	-1.336	0.633	0.169	-1.344	0.499	0.223	-1.381	0.415	0.214	NaN	NaN	NaN	NaN	NaN	NaN
354	1.77	-1.434	0.897	0.39	NaN	NaN	NaN	-1.331	0.809	0.581	-1.404	0.64	0.584	-1.382	0.509	0.545	-1.39	0.417	0.549	-1.411	0.255	0.592	-1.382	0.087	0.539	-1.269	0.04	0.593	NaN	NaN	NaN	-1.309	0.812	0.205	-1.336	0.633	0.169	-1.344	0.499	0.223	NaN	NaN	NaN	NaN	NaN	NaN	NaN	NaN	NaN
355	1.775	-1.434	0.897	0.39	NaN	NaN	NaN	-1.331	0.809	0.581	-1.404	0.64	0.584	-1.382	0.509	0.545	-1.39	0.418	0.549	-1.411	0.255	0.592	-1.382	0.087	0.539	-1.269	0.04	0.593	NaN	NaN	NaN	-1.309	0.812	0.205	-1.336	0.634	0.169	-1.343	0.499	0.223	NaN	NaN	NaN	-1.357	0.192	0.115	NaN	NaN	NaN
356	1.78	-1.434	0.897	0.39	NaN	NaN	NaN	-1.33	0.809	0.581	-1.404	0.64	0.584	-1.382	0.509	0.545	-1.39	0.418	0.549	-1.411	0.255	0.592	-1.382	0.087	0.539	-1.269	0.04	0.593	NaN	NaN	NaN	-1.309	0.812	0.206	NaN	NaN	NaN	-1.343	0.499	0.224	NaN	NaN	NaN	-1.356	0.192	0.115	NaN	NaN	NaN
357	1.785	-1.434	0.897	0.391	NaN	NaN	NaN	-1.33	0.809	0.581	-1.404	0.64	0.585	-1.382	0.509	0.545	-1.39	0.418	0.549	-1.411	0.255	0.592	-1.382	0.087	0.539	-1.269	0.04	0.593	NaN	NaN	NaN	-1.31	0.813	0.206	-1.335	0.634	0.169	NaN	NaN	NaN	-1.371	0.413	0.213	-1.356	0.192	0.115	NaN	NaN	NaN
358	1.79	-1.434	0.897	0.391	NaN	NaN	NaN	-1.33	0.809	0.581	-1.404	0.64	0.585	-1.382	0.509	0.545	-1.39	0.418	0.549	-1.411	0.255	0.593	-1.382	0.087	0.539	-1.269	0.04	0.593	NaN	NaN	NaN	-1.31	0.813	0.206	-1.335	0.634	0.17	-1.341	0.499	0.223	-1.371	0.413	0.213	-1.356	0.192	0.115	NaN	NaN	NaN
359	1.795	NaN	NaN	NaN	NaN	NaN	NaN	-1.33	0.809	0.581	-1.404	0.64	0.585	-1.382	0.509	0.545	-1.39	0.418	0.549	-1.411	0.255	0.593	-1.382	0.087	0.539	-1.269	0.04	0.593	NaN	NaN	NaN	-1.31	0.813	0.206	-1.335	0.634	0.17	-1.34	0.499	0.223	-1.37	0.413	0.213	-1.356	0.193	0.115	NaN	NaN	NaN
360	1.8	NaN	NaN	NaN	NaN	NaN	NaN	-1.33	0.809	0.582	-1.404	0.64	0.585	-1.382	0.509	0.545	-1.39	0.418	0.55	-1.411	0.255	0.593	-1.382	0.087	0.539	-1.269	0.04	0.593	NaN	NaN	NaN	-1.31	0.813	0.206	-1.335	0.635	0.17	NaN	NaN	NaN	-1.369	0.413	0.213	-1.356	0.193	0.115	NaN	NaN	NaN
361	1.805	-1.434	0.897	0.392	NaN	NaN	NaN	-1.33	0.809	0.582	-1.404	0.64	0.585	-1.382	0.509	0.545	-1.39	0.418	0.55	-1.411	0.255	0.593	-1.382	0.087	0.539	-1.269	0.04	0.593	NaN	NaN	NaN	-1.31	0.814	0.206	-1.334	0.635	0.17	NaN	NaN	NaN	-1.368	0.413	0.213	-1.355	0.193	0.115	NaN	NaN	NaN
362	1.81	-1.434	0.897	0.392	NaN	NaN	NaN	-1.33	0.809	0.582	-1.404	0.64	0.585	-1.382	0.509	0.546	-1.39	0.418	0.55	-1.411	0.255	0.593	-1.382	0.087	0.539	-1.269	0.04	0.593	NaN	NaN	NaN	-1.31	0.813	0.206	-1.334	0.635	0.17	-1.337	0.499	0.223	-1.368	0.414	0.213	-1.355	0.193	0.115	NaN	NaN	NaN
363	1.815	-1.434	0.897	0.392	NaN	NaN	NaN	-1.33	0.809	0.582	-1.404	0.639	0.585	-1.382	0.509	0.546	-1.39	0.418	0.55	-1.411	0.255	0.593	-1.382	0.087	0.539	-1.269	0.04	0.593	NaN	NaN	NaN	-1.31	0.813	0.207	-1.334	0.635	0.17	-1.337	0.499	0.223	-1.367	0.414	0.213	-1.363	0.207	0.129	NaN	NaN	NaN
364	1.82	-1.434	0.897	0.393	NaN	NaN	NaN	-1.33	0.809	0.583	-1.404	0.64	0.585	-1.382	0.509	0.546	-1.39	0.417	0.55	-1.411	0.255	0.593	-1.382	0.087	0.539	-1.269	0.04	0.593	NaN	NaN	NaN	-1.31	0.813	0.207	-1.334	0.635	0.17	NaN	NaN	NaN	NaN	NaN	NaN	-1.381	0.24	0.159	NaN	NaN	NaN
365	1.825	-1.434	0.898	0.393	NaN	NaN	NaN	-1.331	0.809	0.583	-1.404	0.64	0.585	-1.382	0.509	0.546	-1.389	0.417	0.55	-1.411	0.255	0.593	-1.382	0.087	0.539	-1.269	0.04	0.593	NaN	NaN	NaN	-1.31	0.813	0.207	-1.334	0.635	0.17	NaN	NaN	NaN	-1.369	0.414	0.214	-1.386	0.248	0.166	NaN	NaN	NaN
366	1.83	-1.435	0.898	0.393	NaN	NaN	NaN	-1.331	0.809	0.583	-1.405	0.64	0.586	-1.382	0.509	0.546	-1.389	0.417	0.55	-1.411	0.255	0.593	-1.382	0.087	0.539	-1.269	0.04	0.593	NaN	NaN	NaN	-1.31	0.813	0.207	-1.333	0.635	0.17	-1.334	0.5	0.224	NaN	NaN	NaN	-1.386	0.251	0.168	NaN	NaN	NaN
367	1.835	-1.435	0.898	0.393	NaN	NaN	NaN	-1.331	0.809	0.583	-1.405	0.64	0.586	-1.382	0.509	0.546	-1.389	0.417	0.55	-1.411	0.255	0.593	-1.382	0.087	0.539	-1.269	0.04	0.593	NaN	NaN	NaN	-1.31	0.813	0.208	-1.332	0.634	0.17	NaN	NaN	NaN	NaN	NaN	NaN	-1.386	0.251	0.169	NaN	NaN	NaN
368	1.84	-1.435	0.898	0.393	NaN	NaN	NaN	-1.331	0.809	0.583	-1.405	0.64	0.586	-1.382	0.509	0.546	-1.389	0.417	0.551	-1.411	0.255	0.593	-1.382	0.087	0.539	-1.269	0.04	0.593	NaN	NaN	NaN	-1.311	0.813	0.208	-1.332	0.634	0.17	NaN	NaN	NaN	NaN	NaN	NaN	-1.385	0.252	0.169	NaN	NaN	NaN
369	1.845	-1.435	0.898	0.394	NaN	NaN	NaN	-1.331	0.809	0.583	-1.405	0.641	0.586	-1.382	0.509	0.546	-1.389	0.417	0.551	-1.411	0.255	0.593	-1.382	0.087	0.539	-1.269	0.04	0.593	NaN	NaN	NaN	-1.311	0.814	0.208	-1.331	0.634	0.171	-1.33	0.499	0.224	NaN	NaN	NaN	-1.384	0.251	0.169	NaN	NaN	NaN
370	1.85	-1.435	0.898	0.394	NaN	NaN	NaN	-1.331	0.809	0.583	-1.405	0.641	0.587	-1.382	0.509	0.546	-1.389	0.417	0.551	-1.411	0.255	0.593	-1.382	0.087	0.539	-1.269	0.04	0.593	NaN	NaN	NaN	-1.311	0.814	0.208	-1.33	0.634	0.171	NaN	NaN	NaN	NaN	NaN	NaN	-1.383	0.251	0.169	NaN	NaN	NaN
371	1.855	-1.435	0.898	0.394	NaN	NaN	NaN	-1.33	0.809	0.584	-1.405	0.64	0.587	-1.382	0.509	0.546	-1.389	0.417	0.551	-1.411	0.255	0.593	-1.382	0.087	0.539	-1.269	0.04	0.593	NaN	NaN	NaN	-1.312	0.814	0.208	-1.33	0.633	0.171	NaN	NaN	NaN	NaN	NaN	NaN	-1.383	0.252	0.169	NaN	NaN	NaN
372	1.86	-1.435	0.898	0.395	NaN	NaN	NaN	-1.33	0.809	0.584	-1.404	0.64	0.587	-1.382	0.509	0.547	-1.389	0.417	0.551	-1.411	0.255	0.593	-1.382	0.087	0.539	-1.269	0.04	0.593	NaN	NaN	NaN	-1.312	0.814	0.209	-1.329	0.633	0.172	-1.326	0.499	0.224	-1.363	0.417	0.215	-1.382	0.252	0.169	NaN	NaN	NaN
373	1.865	-1.435	0.898	0.395	NaN	NaN	NaN	-1.33	0.809	0.584	-1.404	0.64	0.587	-1.382	0.509	0.547	-1.389	0.417	0.551	-1.411	0.255	0.593	-1.382	0.087	0.539	-1.269	0.04	0.593	NaN	NaN	NaN	-1.312	0.814	0.209	-1.328	0.633	0.172	-1.325	0.498	0.224	NaN	NaN	NaN	-1.381	0.252	0.169	NaN	NaN	NaN
374	1.87	-1.435	0.899	0.395	NaN	NaN	NaN	-1.33	0.809	0.584	-1.403	0.64	0.587	-1.382	0.509	0.547	-1.389	0.417	0.551	-1.411	0.255	0.593	-1.382	0.087	0.539	-1.269	0.04	0.593	NaN	NaN	NaN	-1.312	0.813	0.21	-1.328	0.632	0.172	-1.323	0.498	0.224	NaN	NaN	NaN	-1.381	0.253	0.169	NaN	NaN	NaN
375	1.875	NaN	NaN	NaN	NaN	NaN	NaN	-1.33	0.809	0.584	-1.403	0.64	0.587	-1.382	0.509	0.547	-1.389	0.417	0.551	-1.411	0.255	0.593	-1.382	0.087	0.539	-1.269	0.04	0.593	NaN	NaN	NaN	-1.311	0.813	0.21	-1.328	0.632	0.172	-1.322	0.498	0.224	-1.358	0.416	0.215	-1.38	0.253	0.169	NaN	NaN	NaN
376	1.88	-1.435	0.899	0.396	NaN	NaN	NaN	-1.33	0.809	0.585	-1.403	0.64	0.587	-1.382	0.509	0.547	-1.389	0.417	0.551	-1.411	0.255	0.593	-1.382	0.087	0.539	-1.269	0.04	0.593	NaN	NaN	NaN	-1.312	0.813	0.21	-1.327	0.632	0.172	-1.321	0.498	0.224	NaN	NaN	NaN	-1.379	0.253	0.169	NaN	NaN	NaN
377	1.885	-1.435	0.899	0.396	NaN	NaN	NaN	-1.33	0.809	0.585	-1.403	0.64	0.587	-1.382	0.509	0.547	-1.389	0.417	0.551	-1.41	0.255	0.593	-1.382	0.087	0.539	-1.269	0.04	0.593	NaN	NaN	NaN	-1.312	0.813	0.21	-1.327	0.633	0.172	-1.319	0.498	0.225	-1.355	0.415	0.215	-1.377	0.252	0.169	NaN	NaN	NaN
378	1.89	NaN	NaN	NaN	NaN	NaN	NaN	-1.33	0.809	0.585	-1.403	0.64	0.588	-1.382	0.509	0.548	-1.389	0.417	0.552	-1.41	0.255	0.593	-1.382	0.087	0.539	-1.269	0.04	0.593	NaN	NaN	NaN	-1.313	0.813	0.21	-1.326	0.633	0.173	-1.318	0.498	0.225	NaN	NaN	NaN	-1.374	0.249	0.167	NaN	NaN	NaN
379	1.895	-1.435	0.899	0.397	NaN	NaN	NaN	-1.33	0.809	0.586	-1.403	0.64	0.588	-1.382	0.509	0.548	-1.389	0.417	0.552	-1.41	0.255	0.593	-1.382	0.087	0.539	-1.269	0.04	0.593	NaN	NaN	NaN	-1.313	0.813	0.211	-1.326	0.633	0.173	-1.318	0.499	0.225	NaN	NaN	NaN	-1.373	0.249	0.167	NaN	NaN	NaN
380	1.9	-1.435	0.899	0.398	NaN	NaN	NaN	-1.33	0.809	0.586	-1.403	0.64	0.589	-1.381	0.509	0.548	-1.389	0.417	0.552	-1.41	0.255	0.593	-1.382	0.087	0.539	-1.269	0.04	0.593	NaN	NaN	NaN	-1.313	0.813	0.211	-1.325	0.632	0.173	NaN	NaN	NaN	NaN	NaN	NaN	-1.372	0.249	0.167	NaN	NaN	NaN
381	1.905	-1.435	0.899	0.398	NaN	NaN	NaN	-1.329	0.809	0.586	-1.403	0.64	0.589	-1.381	0.509	0.548	-1.389	0.417	0.552	-1.41	0.255	0.593	-1.382	0.087	0.54	-1.269	0.04	0.593	NaN	NaN	NaN	-1.312	0.812	0.212	-1.325	0.632	0.173	-1.314	0.498	0.225	NaN	NaN	NaN	-1.371	0.249	0.167	NaN	NaN	NaN
382	1.91	-1.436	0.899	0.398	NaN	NaN	NaN	-1.329	0.809	0.586	-1.403	0.64	0.589	-1.381	0.509	0.549	-1.389	0.417	0.552	-1.41	0.255	0.593	-1.382	0.087	0.54	-1.269	0.04	0.593	NaN	NaN	NaN	-1.312	0.812	0.212	-1.324	0.631	0.174	-1.313	0.498	0.225	-1.348	0.416	0.215	-1.371	0.249	0.167	NaN	NaN	NaN
383	1.915	-1.436	0.899	0.398	NaN	NaN	NaN	-1.329	0.809	0.587	-1.403	0.639	0.59	-1.381	0.509	0.549	-1.389	0.417	0.552	-1.41	0.255	0.593	-1.382	0.087	0.54	-1.269	0.04	0.593	NaN	NaN	NaN	-1.313	0.812	0.212	-1.323	0.631	0.174	NaN	NaN	NaN	NaN	NaN	NaN	-1.37	0.249	0.167	NaN	NaN	NaN
384	1.92	-1.436	0.899	0.399	NaN	NaN	NaN	-1.329	0.809	0.587	-1.403	0.639	0.59	-1.381	0.509	0.549	-1.389	0.417	0.553	-1.41	0.255	0.593	-1.382	0.087	0.54	-1.269	0.04	0.593	NaN	NaN	NaN	-1.313	0.812	0.213	-1.323	0.63	0.175	-1.31	0.497	0.226	-1.343	0.413	0.215	-1.37	0.25	0.168	NaN	NaN	NaN
385	1.925	-1.436	0.899	0.399	NaN	NaN	NaN	-1.329	0.809	0.587	-1.402	0.639	0.59	-1.381	0.509	0.549	-1.389	0.417	0.553	-1.41	0.254	0.593	-1.382	0.087	0.54	-1.269	0.04	0.593	NaN	NaN	NaN	-1.313	0.811	0.213	-1.322	0.63	0.175	-1.309	0.497	0.226	-1.344	0.414	0.215	-1.37	0.252	0.169	NaN	NaN	NaN
386	1.93	NaN	NaN	NaN	NaN	NaN	NaN	-1.329	0.809	0.588	-1.402	0.639	0.591	-1.381	0.509	0.549	-1.389	0.417	0.553	-1.41	0.254	0.594	-1.382	0.087	0.54	-1.269	0.04	0.593	NaN	NaN	NaN	-1.313	0.811	0.213	-1.322	0.629	0.175	-1.309	0.496	0.226	NaN	NaN	NaN	-1.37	0.253	0.169	NaN	NaN	NaN
387	1.935	NaN	NaN	NaN	NaN	NaN	NaN	-1.329	0.809	0.588	-1.402	0.639	0.591	-1.381	0.509	0.55	-1.389	0.417	0.553	-1.41	0.254	0.594	-1.382	0.087	0.54	-1.269	0.04	0.593	NaN	NaN	NaN	-1.313	0.811	0.213	-1.322	0.629	0.175	NaN	NaN	NaN	NaN	NaN	NaN	-1.369	0.253	0.169	NaN	NaN	NaN
388	1.94	NaN	NaN	NaN	NaN	NaN	NaN	-1.329	0.809	0.589	-1.402	0.639	0.591	-1.381	0.509	0.55	-1.389	0.417	0.553	-1.409	0.254	0.594	-1.382	0.087	0.54	-1.269	0.04	0.593	NaN	NaN	NaN	-1.313	0.81	0.214	-1.322	0.629	0.175	NaN	NaN	NaN	NaN	NaN	NaN	-1.369	0.253	0.17	NaN	NaN	NaN
389	1.945	-1.445	0.904	0.399	NaN	NaN	NaN	-1.328	0.809	0.589	-1.402	0.64	0.592	-1.381	0.509	0.55	-1.389	0.417	0.554	-1.409	0.253	0.594	-1.382	0.087	0.54	-1.269	0.04	0.593	NaN	NaN	NaN	-1.313	0.81	0.215	-1.322	0.63	0.175	-1.305	0.495	0.227	NaN	NaN	NaN	-1.368	0.253	0.17	NaN	NaN	NaN
390	1.95	-1.445	0.904	0.4	NaN	NaN	NaN	-1.329	0.809	0.589	-1.402	0.64	0.592	-1.381	0.509	0.55	-1.389	0.417	0.554	-1.409	0.253	0.595	-1.382	0.087	0.54	-1.269	0.04	0.593	NaN	NaN	NaN	-1.313	0.809	0.215	-1.322	0.629	0.176	-1.305	0.495	0.227	NaN	NaN	NaN	-1.368	0.253	0.17	NaN	NaN	NaN
391	1.955	-1.445	0.903	0.4	NaN	NaN	NaN	-1.329	0.809	0.589	-1.401	0.639	0.593	-1.381	0.509	0.551	-1.389	0.417	0.554	-1.409	0.253	0.595	-1.382	0.087	0.54	-1.269	0.04	0.593	NaN	NaN	NaN	-1.313	0.809	0.215	-1.322	0.629	0.176	-1.304	0.495	0.228	NaN	NaN	NaN	-1.366	0.252	0.169	NaN	NaN	NaN
392	1.96	-1.445	0.903	0.401	NaN	NaN	NaN	-1.329	0.809	0.59	-1.401	0.639	0.593	-1.381	0.509	0.551	-1.389	0.417	0.554	-1.409	0.253	0.595	-1.382	0.087	0.54	-1.269	0.04	0.593	NaN	NaN	NaN	-1.313	0.809	0.215	-1.321	0.628	0.177	-1.303	0.494	0.228	NaN	NaN	NaN	-1.364	0.249	0.168	NaN	NaN	NaN
393	1.965	-1.445	0.903	0.401	NaN	NaN	NaN	-1.329	0.81	0.59	-1.401	0.639	0.593	-1.38	0.509	0.551	-1.388	0.417	0.555	-1.409	0.252	0.595	-1.382	0.087	0.54	-1.269	0.04	0.593	NaN	NaN	NaN	-1.313	0.809	0.216	-1.321	0.628	0.177	NaN	NaN	NaN	NaN	NaN	NaN	-1.364	0.249	0.168	NaN	NaN	NaN
394	1.97	-1.445	0.903	0.401	NaN	NaN	NaN	-1.328	0.809	0.591	-1.4	0.639	0.594	-1.38	0.509	0.552	-1.388	0.416	0.555	-1.409	0.252	0.596	-1.382	0.087	0.54	-1.269	0.04	0.593	NaN	NaN	NaN	-1.313	0.808	0.216	-1.321	0.628	0.178	NaN	NaN	NaN	NaN	NaN	NaN	-1.363	0.248	0.168	NaN	NaN	NaN
395	1.975	-1.445	0.903	0.402	NaN	NaN	NaN	-1.328	0.809	0.591	-1.4	0.639	0.595	-1.38	0.509	0.552	-1.388	0.416	0.555	-1.409	0.252	0.596	-1.382	0.087	0.54	-1.269	0.04	0.593	NaN	NaN	NaN	-1.313	0.808	0.216	-1.321	0.628	0.178	NaN	NaN	NaN	NaN	NaN	NaN	-1.363	0.249	0.168	NaN	NaN	NaN
396	1.98	-1.445	0.903	0.402	NaN	NaN	NaN	-1.328	0.81	0.591	-1.4	0.639	0.595	-1.38	0.509	0.552	-1.388	0.417	0.555	-1.409	0.252	0.596	-1.382	0.087	0.54	-1.269	0.04	0.593	NaN	NaN	NaN	-1.313	0.808	0.217	-1.321	0.628	0.178	NaN	NaN	NaN	-1.326	0.407	0.216	-1.363	0.249	0.168	NaN	NaN	NaN
397	1.985	-1.445	0.903	0.402	NaN	NaN	NaN	-1.328	0.81	0.592	-1.4	0.639	0.596	-1.38	0.509	0.553	-1.388	0.417	0.556	-1.409	0.253	0.597	-1.382	0.087	0.54	-1.269	0.04	0.593	NaN	NaN	NaN	-1.313	0.808	0.217	-1.321	0.628	0.178	NaN	NaN	NaN	-1.326	0.406	0.216	-1.363	0.249	0.168	NaN	NaN	NaN
398	1.99	-1.445	0.904	0.403	NaN	NaN	NaN	-1.327	0.81	0.592	-1.399	0.638	0.596	-1.38	0.509	0.553	-1.388	0.417	0.556	-1.409	0.253	0.597	-1.382	0.087	0.54	-1.269	0.04	0.593	NaN	NaN	NaN	-1.313	0.808	0.218	-1.321	0.628	0.178	NaN	NaN	NaN	-1.325	0.406	0.216	-1.363	0.249	0.168	NaN	NaN	NaN
399	1.995	-1.445	0.904	0.403	NaN	NaN	NaN	-1.327	0.81	0.593	-1.399	0.638	0.596	-1.38	0.509	0.553	-1.388	0.417	0.556	-1.408	0.253	0.597	-1.382	0.087	0.54	-1.269	0.04	0.593	NaN	NaN	NaN	-1.313	0.808	0.218	-1.32	0.628	0.179	NaN	NaN	NaN	-1.325	0.405	0.217	-1.363	0.249	0.168	NaN	NaN	NaN
400	2	-1.445	0.903	0.404	NaN	NaN	NaN	-1.327	0.81	0.593	-1.399	0.639	0.597	-1.38	0.509	0.554	-1.388	0.417	0.556	-1.408	0.253	0.597	-1.382	0.087	0.54	-1.269	0.04	0.593	NaN	NaN	NaN	-1.313	0.808	0.218	-1.32	0.627	0.18	-1.301	0.495	0.23	-1.325	0.405	0.217	-1.363	0.249	0.168	NaN	NaN	NaN
401	2.005	-1.444	0.903	0.404	NaN	NaN	NaN	-1.327	0.81	0.594	-1.399	0.639	0.597	-1.379	0.509	0.554	-1.388	0.417	0.557	-1.408	0.253	0.597	-1.382	0.087	0.54	-1.269	0.04	0.593	NaN	NaN	NaN	-1.313	0.808	0.219	-1.32	0.627	0.18	-1.301	0.495	0.23	-1.325	0.405	0.218	-1.362	0.249	0.168	NaN	NaN	NaN
402	2.01	-1.444	0.902	0.405	NaN	NaN	NaN	-1.327	0.81	0.594	-1.398	0.639	0.598	-1.379	0.509	0.554	-1.388	0.417	0.557	-1.408	0.253	0.597	-1.382	0.087	0.54	-1.269	0.04	0.593	NaN	NaN	NaN	-1.312	0.807	0.22	-1.32	0.627	0.18	-1.3	0.494	0.23	-1.325	0.405	0.218	-1.362	0.249	0.168	NaN	NaN	NaN
403	2.015	-1.444	0.902	0.405	NaN	NaN	NaN	-1.327	0.809	0.595	-1.398	0.639	0.599	-1.379	0.509	0.555	-1.388	0.417	0.557	-1.408	0.253	0.597	-1.382	0.087	0.54	-1.269	0.04	0.593	NaN	NaN	NaN	-1.312	0.807	0.22	-1.32	0.627	0.18	-1.3	0.494	0.23	-1.324	0.406	0.217	-1.362	0.249	0.169	NaN	NaN	NaN
404	2.02	-1.444	0.902	0.406	NaN	NaN	NaN	-1.326	0.809	0.595	-1.398	0.639	0.599	-1.378	0.509	0.555	-1.387	0.416	0.557	-1.408	0.253	0.597	-1.382	0.087	0.54	-1.269	0.04	0.593	NaN	NaN	NaN	-1.312	0.807	0.22	-1.32	0.627	0.181	-1.3	0.494	0.231	-1.323	0.406	0.217	-1.362	0.249	0.169	NaN	NaN	NaN
405	2.025	NaN	NaN	NaN	NaN	NaN	NaN	-1.327	0.81	0.596	-1.397	0.639	0.599	-1.378	0.509	0.555	-1.387	0.416	0.558	-1.408	0.253	0.598	-1.382	0.087	0.54	-1.269	0.04	0.593	NaN	NaN	NaN	-1.312	0.807	0.221	-1.32	0.628	0.181	-1.299	0.494	0.231	-1.323	0.406	0.217	-1.362	0.25	0.169	NaN	NaN	NaN
406	2.03	NaN	NaN	NaN	NaN	NaN	NaN	-1.327	0.81	0.596	-1.397	0.638	0.6	-1.378	0.509	0.556	-1.387	0.417	0.558	-1.408	0.253	0.598	-1.382	0.086	0.54	-1.269	0.04	0.593	NaN	NaN	NaN	-1.312	0.806	0.221	-1.32	0.627	0.182	-1.299	0.494	0.231	-1.323	0.406	0.217	-1.364	0.253	0.171	NaN	NaN	NaN
407	2.035	NaN	NaN	NaN	NaN	NaN	NaN	-1.326	0.81	0.597	-1.397	0.638	0.601	-1.378	0.509	0.556	-1.387	0.417	0.558	-1.408	0.253	0.598	-1.382	0.086	0.54	-1.269	0.04	0.593	NaN	NaN	NaN	-1.312	0.806	0.222	-1.319	0.627	0.182	-1.299	0.494	0.231	-1.323	0.407	0.217	-1.364	0.254	0.171	NaN	NaN	NaN
408	2.04	NaN	NaN	NaN	NaN	NaN	NaN	-1.326	0.81	0.597	-1.397	0.638	0.601	-1.378	0.509	0.556	-1.387	0.417	0.559	-1.408	0.253	0.599	-1.382	0.086	0.541	-1.269	0.04	0.593	NaN	NaN	NaN	-1.312	0.806	0.223	-1.319	0.626	0.183	-1.299	0.494	0.231	-1.322	0.406	0.217	-1.364	0.254	0.172	NaN	NaN	NaN
409	2.045	-1.444	0.903	0.408	NaN	NaN	NaN	-1.326	0.81	0.598	-1.396	0.638	0.602	-1.378	0.509	0.557	-1.387	0.417	0.559	-1.408	0.253	0.599	-1.382	0.086	0.541	-1.269	0.04	0.593	NaN	NaN	NaN	-1.313	0.807	0.223	-1.319	0.626	0.183	-1.298	0.494	0.232	-1.322	0.406	0.218	-1.364	0.255	0.172	NaN	NaN	NaN
410	2.05	-1.441	0.901	0.409	NaN	NaN	NaN	-1.326	0.81	0.598	-1.396	0.638	0.602	-1.377	0.509	0.557	-1.387	0.417	0.56	-1.408	0.253	0.599	-1.382	0.086	0.541	-1.269	0.04	0.593	NaN	NaN	NaN	-1.313	0.807	0.223	-1.319	0.626	0.183	NaN	NaN	NaN	-1.322	0.406	0.218	-1.364	0.255	0.172	NaN	NaN	NaN
411	2.055	-1.436	0.898	0.41	NaN	NaN	NaN	-1.326	0.81	0.599	-1.396	0.638	0.602	-1.377	0.508	0.558	-1.387	0.417	0.56	-1.408	0.253	0.599	-1.382	0.086	0.541	-1.269	0.04	0.593	NaN	NaN	NaN	-1.312	0.806	0.224	-1.319	0.627	0.184	NaN	NaN	NaN	-1.322	0.405	0.219	-1.364	0.254	0.172	NaN	NaN	NaN
412	2.06	-1.435	0.897	0.411	NaN	NaN	NaN	-1.326	0.81	0.599	-1.395	0.638	0.603	-1.377	0.509	0.558	-1.387	0.417	0.56	-1.408	0.253	0.599	-1.382	0.086	0.541	-1.269	0.04	0.593	NaN	NaN	NaN	-1.312	0.806	0.225	-1.319	0.626	0.184	-1.296	0.494	0.233	-1.321	0.406	0.219	-1.362	0.253	0.171	NaN	NaN	NaN
413	2.065	-1.435	0.897	0.412	NaN	NaN	NaN	-1.325	0.81	0.6	-1.395	0.638	0.603	-1.377	0.509	0.559	-1.386	0.416	0.56	-1.408	0.253	0.6	-1.382	0.086	0.541	-1.269	0.04	0.593	NaN	NaN	NaN	-1.313	0.806	0.225	-1.318	0.626	0.185	-1.296	0.494	0.233	-1.321	0.407	0.219	-1.362	0.253	0.171	NaN	NaN	NaN
414	2.07	-1.435	0.897	0.412	NaN	NaN	NaN	-1.325	0.81	0.601	-1.395	0.638	0.604	-1.377	0.509	0.559	-1.385	0.416	0.561	-1.408	0.253	0.6	-1.382	0.086	0.541	-1.269	0.04	0.593	NaN	NaN	NaN	-1.313	0.806	0.226	-1.318	0.626	0.185	-1.295	0.493	0.233	-1.319	0.407	0.219	-1.362	0.253	0.171	NaN	NaN	NaN
415	2.075	NaN	NaN	NaN	NaN	NaN	NaN	-1.325	0.81	0.601	-1.395	0.638	0.605	-1.377	0.509	0.559	-1.385	0.416	0.561	-1.407	0.253	0.6	-1.382	0.086	0.541	-1.269	0.04	0.593	NaN	NaN	NaN	-1.313	0.806	0.227	-1.317	0.626	0.186	-1.294	0.493	0.234	-1.318	0.406	0.219	-1.361	0.253	0.171	NaN	NaN	NaN
416	2.08	-1.444	0.903	0.413	NaN	NaN	NaN	-1.325	0.81	0.602	-1.395	0.638	0.605	-1.377	0.509	0.56	-1.385	0.416	0.561	-1.407	0.253	0.6	-1.382	0.086	0.541	-1.269	0.04	0.593	NaN	NaN	NaN	-1.313	0.806	0.227	-1.317	0.626	0.186	-1.293	0.493	0.234	-1.318	0.406	0.22	-1.36	0.253	0.171	NaN	NaN	NaN
417	2.085	-1.443	0.903	0.413	NaN	NaN	NaN	-1.325	0.81	0.602	-1.395	0.638	0.606	-1.376	0.509	0.56	-1.386	0.416	0.562	-1.407	0.253	0.601	-1.382	0.086	0.541	-1.269	0.04	0.593	NaN	NaN	NaN	-1.313	0.806	0.228	-1.316	0.626	0.187	-1.292	0.493	0.234	-1.318	0.406	0.22	-1.36	0.254	0.172	NaN	NaN	NaN
418	2.09	-1.443	0.903	0.414	NaN	NaN	NaN	-1.325	0.811	0.603	-1.394	0.637	0.606	-1.376	0.509	0.561	-1.386	0.416	0.562	-1.407	0.253	0.601	-1.382	0.086	0.541	-1.269	0.04	0.593	NaN	NaN	NaN	-1.313	0.806	0.228	-1.315	0.625	0.187	-1.291	0.493	0.234	-1.319	0.406	0.219	-1.36	0.254	0.172	NaN	NaN	NaN
419	2.095	-1.441	0.902	0.415	NaN	NaN	NaN	-1.325	0.81	0.604	-1.394	0.637	0.607	-1.376	0.509	0.561	-1.386	0.416	0.563	-1.407	0.252	0.601	-1.382	0.086	0.541	-1.269	0.04	0.593	NaN	NaN	NaN	-1.313	0.805	0.229	-1.315	0.624	0.188	-1.29	0.493	0.235	-1.318	0.407	0.22	-1.359	0.254	0.172	NaN	NaN	NaN
420	2.1	-1.436	0.898	0.416	NaN	NaN	NaN	-1.325	0.81	0.604	-1.394	0.637	0.607	-1.376	0.509	0.562	-1.385	0.416	0.563	-1.407	0.252	0.601	-1.382	0.086	0.541	-1.269	0.04	0.593	NaN	NaN	NaN	-1.313	0.805	0.23	-1.314	0.624	0.189	-1.289	0.492	0.235	-1.316	0.407	0.22	-1.359	0.255	0.173	NaN	NaN	NaN
421	2.105	-1.435	0.897	0.417	NaN	NaN	NaN	-1.325	0.811	0.605	-1.394	0.638	0.608	-1.376	0.509	0.562	-1.385	0.416	0.563	-1.407	0.252	0.602	-1.382	0.086	0.541	-1.269	0.04	0.593	NaN	NaN	NaN	-1.314	0.804	0.23	-1.314	0.624	0.189	-1.288	0.492	0.235	-1.315	0.407	0.22	-1.358	0.254	0.173	NaN	NaN	NaN
422	2.11	-1.435	0.897	0.418	NaN	NaN	NaN	-1.325	0.811	0.606	-1.394	0.638	0.608	-1.376	0.509	0.563	-1.385	0.416	0.564	-1.406	0.252	0.602	-1.382	0.086	0.541	-1.269	0.04	0.593	NaN	NaN	NaN	-1.314	0.804	0.231	-1.313	0.624	0.189	-1.286	0.492	0.236	-1.312	0.407	0.221	-1.356	0.253	0.173	NaN	NaN	NaN
423	2.115	-1.437	0.898	0.418	NaN	NaN	NaN	-1.324	0.81	0.606	-1.393	0.638	0.609	-1.376	0.509	0.563	-1.385	0.416	0.564	-1.406	0.252	0.602	-1.382	0.086	0.541	-1.269	0.04	0.593	NaN	NaN	NaN	-1.314	0.803	0.232	-1.312	0.624	0.19	-1.285	0.492	0.236	-1.309	0.405	0.222	-1.355	0.252	0.173	NaN	NaN	NaN
424	2.12	-1.442	0.901	0.418	NaN	NaN	NaN	-1.324	0.81	0.607	-1.393	0.638	0.61	-1.376	0.509	0.564	-1.385	0.416	0.565	-1.406	0.252	0.602	-1.382	0.086	0.541	-1.269	0.04	0.593	NaN	NaN	NaN	-1.313	0.802	0.232	-1.311	0.624	0.19	-1.283	0.492	0.236	-1.308	0.405	0.222	-1.354	0.252	0.173	NaN	NaN	NaN
425	2.125	-1.443	0.902	0.419	NaN	NaN	NaN	-1.324	0.81	0.608	-1.393	0.637	0.61	-1.376	0.509	0.564	-1.385	0.416	0.565	-1.406	0.252	0.603	-1.382	0.086	0.541	-1.269	0.04	0.593	NaN	NaN	NaN	-1.314	0.802	0.233	-1.31	0.623	0.191	-1.282	0.491	0.237	NaN	NaN	NaN	-1.353	0.252	0.173	NaN	NaN	NaN
426	2.13	-1.444	0.902	0.419	NaN	NaN	NaN	-1.324	0.81	0.608	-1.393	0.637	0.611	-1.376	0.509	0.565	-1.385	0.416	0.566	-1.406	0.252	0.603	-1.382	0.086	0.541	-1.269	0.04	0.593	NaN	NaN	NaN	-1.314	0.802	0.233	-1.309	0.623	0.191	-1.28	0.491	0.237	-1.306	0.405	0.222	-1.352	0.253	0.173	NaN	NaN	NaN
427	2.135	-1.444	0.902	0.42	NaN	NaN	NaN	-1.324	0.81	0.609	-1.393	0.637	0.611	-1.376	0.508	0.565	-1.385	0.415	0.566	-1.406	0.252	0.603	-1.382	0.086	0.541	-1.269	0.04	0.593	NaN	NaN	NaN	-1.314	0.801	0.234	-1.309	0.622	0.192	-1.278	0.49	0.237	NaN	NaN	NaN	-1.351	0.253	0.173	NaN	NaN	NaN
428	2.14	-1.444	0.902	0.421	NaN	NaN	NaN	-1.324	0.811	0.609	-1.393	0.637	0.612	-1.376	0.508	0.566	-1.386	0.415	0.566	-1.407	0.251	0.603	-1.382	0.086	0.542	-1.269	0.04	0.593	NaN	NaN	NaN	-1.314	0.801	0.235	-1.308	0.622	0.192	-1.276	0.49	0.238	NaN	NaN	NaN	-1.351	0.253	0.173	NaN	NaN	NaN
429	2.145	-1.444	0.902	0.421	NaN	NaN	NaN	-1.325	0.811	0.61	-1.393	0.637	0.613	-1.376	0.508	0.566	-1.386	0.415	0.567	-1.407	0.251	0.604	-1.382	0.086	0.542	-1.269	0.04	0.594	NaN	NaN	NaN	-1.314	0.8	0.235	-1.306	0.621	0.193	-1.275	0.49	0.238	-1.3	0.406	0.223	-1.35	0.254	0.173	NaN	NaN	NaN
430	2.15	-1.445	0.902	0.422	NaN	NaN	NaN	-1.325	0.811	0.611	-1.393	0.637	0.613	-1.376	0.508	0.567	-1.386	0.415	0.567	-1.407	0.251	0.604	-1.382	0.086	0.542	-1.269	0.039	0.594	NaN	NaN	NaN	-1.314	0.8	0.236	-1.305	0.621	0.193	-1.273	0.49	0.238	-1.301	0.406	0.223	-1.349	0.254	0.173	NaN	NaN	NaN
431	2.155	-1.445	0.901	0.423	NaN	NaN	NaN	-1.324	0.81	0.611	-1.393	0.637	0.614	-1.377	0.508	0.568	-1.386	0.415	0.568	-1.407	0.251	0.604	-1.382	0.086	0.542	-1.269	0.039	0.594	NaN	NaN	NaN	-1.314	0.799	0.237	-1.304	0.62	0.194	-1.272	0.49	0.238	-1.301	0.406	0.223	-1.348	0.254	0.173	NaN	NaN	NaN
432	2.16	-1.444	0.901	0.424	NaN	NaN	NaN	-1.324	0.81	0.612	-1.393	0.637	0.615	-1.377	0.508	0.568	-1.387	0.415	0.568	-1.407	0.251	0.604	-1.382	0.086	0.542	-1.269	0.039	0.594	NaN	NaN	NaN	-1.314	0.799	0.238	-1.303	0.62	0.194	-1.271	0.49	0.238	-1.299	0.406	0.224	-1.347	0.255	0.174	NaN	NaN	NaN
433	2.165	-1.444	0.9	0.424	NaN	NaN	NaN	-1.324	0.81	0.613	-1.393	0.637	0.615	-1.377	0.508	0.568	-1.387	0.415	0.569	-1.407	0.25	0.604	-1.382	0.085	0.542	-1.269	0.039	0.594	NaN	NaN	NaN	-1.314	0.799	0.238	-1.303	0.62	0.195	-1.27	0.491	0.238	-1.296	0.406	0.224	-1.348	0.257	0.175	NaN	NaN	NaN
434	2.17	-1.444	0.9	0.425	NaN	NaN	NaN	-1.324	0.81	0.613	NaN	NaN	NaN	-1.378	0.508	0.569	-1.387	0.415	0.569	-1.407	0.25	0.605	-1.382	0.085	0.542	-1.269	0.039	0.594	NaN	NaN	NaN	-1.314	0.798	0.239	-1.302	0.62	0.195	NaN	NaN	NaN	-1.293	0.405	0.225	-1.346	0.256	0.176	NaN	NaN	NaN
435	2.175	-1.444	0.9	0.425	NaN	NaN	NaN	-1.324	0.81	0.614	-1.393	0.637	0.617	-1.378	0.508	0.57	-1.388	0.415	0.57	-1.407	0.25	0.605	-1.382	0.085	0.542	-1.269	0.039	0.594	NaN	NaN	NaN	-1.313	0.797	0.24	-1.301	0.619	0.196	-1.265	0.489	0.24	-1.292	0.404	0.225	-1.344	0.254	0.175	NaN	NaN	NaN
436	2.18	-1.444	0.9	0.426	NaN	NaN	NaN	-1.325	0.81	0.614	-1.393	0.637	0.617	-1.378	0.508	0.57	-1.388	0.415	0.57	-1.408	0.249	0.606	-1.382	0.085	0.542	-1.269	0.039	0.594	NaN	NaN	NaN	-1.313	0.797	0.24	-1.3	0.619	0.197	-1.264	0.489	0.24	-1.291	0.404	0.226	-1.343	0.254	0.175	NaN	NaN	NaN
437	2.185	-1.444	0.9	0.427	NaN	NaN	NaN	-1.325	0.81	0.615	-1.393	0.637	0.618	-1.378	0.508	0.57	-1.388	0.415	0.57	-1.408	0.249	0.606	-1.382	0.085	0.542	-1.269	0.039	0.594	NaN	NaN	NaN	-1.313	0.796	0.241	-1.299	0.618	0.197	-1.264	0.489	0.24	-1.29	0.405	0.226	-1.343	0.255	0.176	NaN	NaN	NaN
438	2.19	-1.444	0.9	0.427	NaN	NaN	NaN	-1.325	0.81	0.616	-1.393	0.637	0.619	-1.379	0.508	0.571	-1.389	0.415	0.571	-1.408	0.249	0.606	-1.382	0.084	0.542	-1.269	0.039	0.594	NaN	NaN	NaN	-1.313	0.796	0.241	-1.298	0.618	0.197	-1.262	0.489	0.24	-1.289	0.406	0.226	-1.342	0.256	0.176	NaN	NaN	NaN
439	2.195	-1.444	0.899	0.427	NaN	NaN	NaN	-1.324	0.81	0.616	-1.393	0.636	0.619	-1.379	0.508	0.571	-1.389	0.415	0.571	-1.408	0.249	0.607	-1.382	0.084	0.542	-1.27	0.039	0.594	NaN	NaN	NaN	-1.313	0.795	0.242	-1.297	0.618	0.198	-1.26	0.489	0.241	-1.288	0.406	0.227	-1.342	0.257	0.177	NaN	NaN	NaN
440	2.2	-1.444	0.899	0.428	NaN	NaN	NaN	-1.324	0.81	0.617	-1.393	0.636	0.62	-1.38	0.508	0.572	-1.389	0.414	0.572	-1.408	0.249	0.607	-1.382	0.084	0.542	-1.27	0.039	0.594	NaN	NaN	NaN	-1.312	0.795	0.243	-1.297	0.618	0.199	-1.259	0.488	0.242	-1.286	0.406	0.227	-1.341	0.257	0.177	NaN	NaN	NaN
441	2.205	-1.444	0.899	0.428	NaN	NaN	NaN	-1.324	0.81	0.618	-1.393	0.636	0.62	-1.38	0.508	0.573	-1.389	0.414	0.572	-1.408	0.248	0.607	-1.382	0.084	0.542	-1.27	0.039	0.594	NaN	NaN	NaN	-1.312	0.794	0.243	-1.296	0.618	0.199	-1.257	0.488	0.242	-1.285	0.407	0.227	-1.34	0.258	0.177	NaN	NaN	NaN
442	2.21	-1.444	0.899	0.429	NaN	NaN	NaN	-1.325	0.81	0.618	-1.394	0.636	0.621	-1.38	0.507	0.573	-1.39	0.414	0.572	-1.408	0.248	0.607	-1.382	0.084	0.543	-1.27	0.039	0.594	NaN	NaN	NaN	-1.312	0.794	0.243	-1.295	0.618	0.2	-1.255	0.488	0.242	-1.284	0.407	0.227	-1.339	0.258	0.177	NaN	NaN	NaN
443	2.215	-1.444	0.899	0.43	NaN	NaN	NaN	-1.325	0.81	0.619	-1.394	0.637	0.621	-1.38	0.507	0.573	-1.39	0.414	0.573	-1.408	0.248	0.607	-1.382	0.084	0.543	-1.27	0.039	0.594	NaN	NaN	NaN	-1.311	0.793	0.244	-1.294	0.618	0.2	-1.254	0.488	0.243	-1.283	0.408	0.227	-1.338	0.259	0.177	NaN	NaN	NaN
444	2.22	-1.444	0.898	0.43	NaN	NaN	NaN	-1.325	0.81	0.619	-1.394	0.637	0.622	-1.381	0.507	0.574	-1.39	0.414	0.573	-1.408	0.248	0.608	-1.383	0.084	0.543	-1.27	0.039	0.594	NaN	NaN	NaN	-1.31	0.793	0.245	-1.293	0.617	0.201	-1.252	0.488	0.243	-1.282	0.408	0.227	-1.336	0.259	0.177	NaN	NaN	NaN
445	2.225	-1.444	0.898	0.431	NaN	NaN	NaN	-1.325	0.81	0.62	-1.394	0.636	0.622	-1.381	0.507	0.574	-1.391	0.414	0.574	-1.409	0.248	0.609	-1.383	0.084	0.543	-1.27	0.039	0.594	NaN	NaN	NaN	-1.31	0.792	0.245	-1.292	0.617	0.201	-1.25	0.488	0.243	-1.279	0.409	0.228	-1.335	0.26	0.177	NaN	NaN	NaN
446	2.23	-1.444	0.898	0.431	NaN	NaN	NaN	-1.326	0.81	0.621	-1.395	0.636	0.623	-1.381	0.507	0.575	-1.391	0.414	0.574	-1.409	0.248	0.609	-1.383	0.084	0.543	-1.27	0.039	0.594	NaN	NaN	NaN	-1.31	0.792	0.246	-1.291	0.617	0.202	-1.248	0.488	0.244	-1.277	0.409	0.228	-1.334	0.262	0.178	NaN	NaN	NaN
447	2.235	-1.444	0.899	0.432	NaN	NaN	NaN	-1.326	0.81	0.621	-1.395	0.636	0.624	-1.381	0.507	0.575	-1.391	0.414	0.575	-1.409	0.247	0.609	-1.383	0.084	0.543	-1.27	0.039	0.593	NaN	NaN	NaN	-1.31	0.792	0.246	-1.289	0.617	0.202	-1.247	0.489	0.244	-1.276	0.409	0.229	-1.333	0.264	0.179	NaN	NaN	NaN
448	2.24	-1.444	0.899	0.432	NaN	NaN	NaN	-1.326	0.81	0.622	-1.395	0.636	0.624	-1.381	0.507	0.576	-1.391	0.414	0.575	-1.409	0.247	0.61	-1.383	0.084	0.543	-1.27	0.039	0.593	NaN	NaN	NaN	-1.309	0.792	0.247	-1.288	0.617	0.203	-1.246	0.491	0.244	-1.271	0.409	0.229	-1.331	0.264	0.179	NaN	NaN	NaN
449	2.245	-1.444	0.899	0.433	NaN	NaN	NaN	-1.326	0.81	0.622	-1.395	0.636	0.625	-1.382	0.507	0.576	-1.391	0.414	0.576	-1.409	0.247	0.61	-1.383	0.084	0.543	-1.27	0.039	0.593	NaN	NaN	NaN	-1.309	0.791	0.248	-1.287	0.617	0.203	-1.244	0.492	0.243	-1.268	0.409	0.23	-1.329	0.264	0.179	NaN	NaN	NaN
450	2.25	-1.445	0.899	0.434	NaN	NaN	NaN	-1.326	0.81	0.623	-1.395	0.636	0.625	-1.382	0.507	0.577	-1.392	0.414	0.576	-1.409	0.247	0.61	-1.383	0.084	0.543	-1.27	0.039	0.593	NaN	NaN	NaN	-1.309	0.792	0.248	-1.285	0.617	0.203	-1.242	0.493	0.243	-1.266	0.41	0.23	-1.327	0.265	0.179	NaN	NaN	NaN
451	2.255	-1.442	0.897	0.435	NaN	NaN	NaN	-1.326	0.809	0.624	-1.395	0.636	0.626	-1.382	0.507	0.578	-1.392	0.414	0.576	-1.409	0.247	0.61	-1.383	0.084	0.543	-1.27	0.039	0.593	NaN	NaN	NaN	-1.309	0.792	0.249	-1.283	0.617	0.203	-1.24	0.493	0.243	-1.263	0.411	0.23	-1.324	0.265	0.18	NaN	NaN	NaN
452	2.26	-1.439	0.895	0.436	NaN	NaN	NaN	-1.326	0.809	0.624	-1.395	0.636	0.626	-1.382	0.507	0.578	-1.392	0.414	0.577	-1.409	0.247	0.61	-1.383	0.084	0.543	-1.27	0.039	0.593	NaN	NaN	NaN	-1.308	0.792	0.249	-1.282	0.618	0.203	-1.237	0.493	0.243	-1.262	0.411	0.23	-1.322	0.266	0.18	NaN	NaN	NaN
453	2.265	-1.44	0.896	0.436	NaN	NaN	NaN	-1.326	0.809	0.625	-1.395	0.636	0.627	-1.382	0.507	0.578	-1.392	0.414	0.577	-1.409	0.247	0.61	-1.383	0.084	0.543	-1.27	0.039	0.593	NaN	NaN	NaN	-1.308	0.792	0.25	-1.28	0.619	0.204	-1.234	0.493	0.243	NaN	NaN	NaN	-1.321	0.268	0.181	NaN	NaN	NaN
454	2.27	-1.436	0.893	0.438	NaN	NaN	NaN	-1.327	0.809	0.626	-1.395	0.635	0.627	-1.382	0.506	0.579	-1.392	0.414	0.577	-1.409	0.247	0.611	-1.383	0.084	0.544	-1.27	0.039	0.593	NaN	NaN	NaN	-1.307	0.791	0.25	-1.278	0.619	0.204	-1.231	0.494	0.243	NaN	NaN	NaN	-1.32	0.27	0.181	NaN	NaN	NaN
455	2.275	-1.435	0.892	0.439	NaN	NaN	NaN	-1.327	0.809	0.626	-1.395	0.635	0.628	-1.382	0.507	0.58	-1.392	0.414	0.578	-1.41	0.247	0.611	-1.383	0.085	0.544	-1.27	0.039	0.593	NaN	NaN	NaN	-1.307	0.791	0.251	-1.276	0.619	0.204	-1.228	0.495	0.243	-1.252	0.415	0.23	-1.318	0.272	0.181	NaN	NaN	NaN
456	2.28	-1.438	0.894	0.439	NaN	NaN	NaN	-1.327	0.809	0.626	-1.396	0.636	0.629	-1.382	0.507	0.58	-1.392	0.414	0.578	-1.41	0.246	0.612	-1.383	0.085	0.544	-1.27	0.039	0.593	NaN	NaN	NaN	-1.308	0.792	0.251	-1.273	0.62	0.204	-1.225	0.496	0.243	-1.251	0.416	0.23	-1.315	0.273	0.181	NaN	NaN	NaN
457	2.285	-1.443	0.898	0.439	NaN	NaN	NaN	NaN	NaN	NaN	-1.396	0.636	0.629	-1.382	0.506	0.581	-1.392	0.413	0.579	-1.41	0.246	0.612	-1.383	0.085	0.544	-1.27	0.039	0.593	NaN	NaN	NaN	NaN	NaN	NaN	-1.271	0.621	0.204	-1.222	0.497	0.242	NaN	NaN	NaN	-1.313	0.275	0.181	NaN	NaN	NaN
458	2.29	-1.445	0.899	0.439	NaN	NaN	NaN	NaN	NaN	NaN	-1.396	0.635	0.63	-1.383	0.506	0.581	-1.393	0.413	0.58	-1.41	0.246	0.612	-1.383	0.085	0.544	-1.27	0.039	0.593	NaN	NaN	NaN	NaN	NaN	NaN	-1.269	0.621	0.204	-1.219	0.498	0.242	NaN	NaN	NaN	-1.311	0.277	0.181	NaN	NaN	NaN
459	2.295	-1.445	0.899	0.44	NaN	NaN	NaN	-1.326	0.808	0.629	-1.396	0.635	0.63	-1.383	0.506	0.581	-1.393	0.413	0.58	-1.41	0.246	0.612	-1.383	0.084	0.544	-1.27	0.039	0.593	NaN	NaN	NaN	-1.307	0.792	0.253	-1.267	0.622	0.204	-1.214	0.498	0.243	NaN	NaN	NaN	-1.309	0.279	0.182	NaN	NaN	NaN
460	2.3	-1.445	0.899	0.441	NaN	NaN	NaN	-1.326	0.808	0.629	-1.396	0.635	0.631	-1.383	0.506	0.582	-1.393	0.413	0.58	-1.41	0.246	0.612	-1.383	0.084	0.544	-1.27	0.039	0.593	NaN	NaN	NaN	-1.306	0.792	0.253	-1.264	0.622	0.204	-1.21	0.499	0.243	NaN	NaN	NaN	-1.306	0.281	0.181	NaN	NaN	NaN
461	2.305	-1.445	0.899	0.441	NaN	NaN	NaN	NaN	NaN	NaN	-1.396	0.635	0.631	-1.383	0.506	0.582	-1.393	0.413	0.58	-1.41	0.246	0.612	-1.383	0.084	0.544	-1.27	0.039	0.593	NaN	NaN	NaN	NaN	NaN	NaN	-1.262	0.623	0.204	-1.208	0.501	0.243	NaN	NaN	NaN	-1.303	0.283	0.181	NaN	NaN	NaN
462	2.31	-1.445	0.899	0.442	NaN	NaN	NaN	-1.327	0.809	0.631	-1.396	0.635	0.632	-1.384	0.506	0.583	NaN	NaN	NaN	-1.41	0.246	0.613	-1.383	0.084	0.544	-1.27	0.039	0.593	NaN	NaN	NaN	-1.306	0.794	0.254	-1.26	0.624	0.204	-1.205	0.503	0.242	-1.229	0.425	0.229	-1.301	0.285	0.182	NaN	NaN	NaN
463	2.315	-1.445	0.899	0.443	NaN	NaN	NaN	-1.327	0.809	0.631	-1.396	0.635	0.632	-1.384	0.506	0.583	-1.393	0.413	0.582	-1.41	0.246	0.613	-1.383	0.084	0.544	-1.27	0.039	0.593	NaN	NaN	NaN	-1.306	0.794	0.254	-1.258	0.625	0.204	-1.201	0.505	0.242	-1.225	0.426	0.229	-1.298	0.288	0.182	NaN	NaN	NaN
464	2.32	-1.446	0.899	0.444	NaN	NaN	NaN	-1.327	0.808	0.632	-1.396	0.635	0.633	-1.384	0.506	0.584	-1.393	0.413	0.582	-1.41	0.246	0.613	-1.383	0.084	0.544	-1.27	0.039	0.593	NaN	NaN	NaN	-1.306	0.794	0.254	-1.255	0.625	0.204	-1.198	0.506	0.241	-1.222	0.427	0.229	-1.295	0.29	0.182	NaN	NaN	NaN
465	2.325	-1.446	0.9	0.444	NaN	NaN	NaN	-1.326	0.808	0.632	-1.396	0.635	0.633	-1.384	0.506	0.584	-1.394	0.413	0.582	-1.41	0.245	0.613	-1.383	0.084	0.544	-1.27	0.039	0.593	NaN	NaN	NaN	-1.306	0.794	0.254	-1.253	0.626	0.204	-1.194	0.507	0.241	-1.218	0.429	0.229	-1.292	0.292	0.182	NaN	NaN	NaN
466	2.33	-1.446	0.9	0.445	NaN	NaN	NaN	-1.326	0.808	0.633	-1.396	0.635	0.634	-1.384	0.506	0.585	-1.394	0.412	0.583	-1.41	0.245	0.614	-1.383	0.083	0.544	-1.27	0.039	0.593	NaN	NaN	NaN	-1.305	0.793	0.255	-1.251	0.627	0.204	-1.19	0.508	0.241	-1.214	0.431	0.229	-1.289	0.295	0.182	NaN	NaN	NaN
467	2.335	-1.446	0.9	0.446	NaN	NaN	NaN	-1.326	0.808	0.634	-1.396	0.635	0.635	-1.385	0.506	0.585	-1.394	0.412	0.583	-1.41	0.245	0.614	-1.383	0.083	0.544	-1.27	0.039	0.593	NaN	NaN	NaN	-1.305	0.793	0.255	-1.249	0.628	0.204	-1.186	0.51	0.241	-1.21	0.432	0.229	-1.285	0.297	0.182	NaN	NaN	NaN
468	2.34	-1.446	0.899	0.447	NaN	NaN	NaN	-1.326	0.808	0.634	-1.396	0.634	0.635	-1.385	0.506	0.586	-1.394	0.412	0.583	-1.41	0.245	0.614	-1.383	0.083	0.544	-1.27	0.039	0.593	NaN	NaN	NaN	-1.305	0.794	0.256	-1.247	0.629	0.204	-1.183	0.511	0.241	-1.206	0.434	0.229	-1.281	0.299	0.182	NaN	NaN	NaN
469	2.345	-1.446	0.899	0.447	NaN	NaN	NaN	-1.326	0.808	0.634	-1.397	0.635	0.635	-1.385	0.505	0.586	-1.394	0.412	0.584	-1.41	0.244	0.615	-1.383	0.083	0.545	-1.27	0.039	0.593	NaN	NaN	NaN	-1.305	0.794	0.256	-1.246	0.631	0.203	-1.179	0.513	0.24	-1.203	0.436	0.228	-1.279	0.302	0.182	NaN	NaN	NaN
470	2.35	-1.446	0.9	0.448	NaN	NaN	NaN	-1.326	0.808	0.635	-1.397	0.635	0.636	-1.385	0.505	0.586	-1.394	0.412	0.584	-1.41	0.244	0.615	-1.383	0.083	0.545	-1.27	0.038	0.593	NaN	NaN	NaN	-1.305	0.794	0.256	-1.244	0.631	0.203	-1.176	0.515	0.24	-1.2	0.439	0.227	-1.276	0.304	0.183	NaN	NaN	NaN
471	2.355	-1.446	0.899	0.449	NaN	NaN	NaN	-1.326	0.808	0.636	-1.397	0.635	0.637	-1.385	0.505	0.587	-1.395	0.412	0.585	-1.41	0.244	0.615	-1.383	0.083	0.545	-1.27	0.039	0.593	NaN	NaN	NaN	-1.304	0.795	0.256	-1.242	0.632	0.203	-1.172	0.516	0.24	-1.197	0.441	0.227	-1.272	0.305	0.183	NaN	NaN	NaN
472	2.36	-1.446	0.899	0.449	NaN	NaN	NaN	-1.326	0.807	0.636	-1.397	0.635	0.637	-1.385	0.505	0.588	-1.395	0.412	0.585	-1.41	0.244	0.616	-1.383	0.083	0.545	-1.27	0.039	0.593	NaN	NaN	NaN	-1.304	0.795	0.257	-1.24	0.633	0.203	-1.169	0.518	0.239	-1.193	0.443	0.227	-1.269	0.307	0.183	NaN	NaN	NaN
473	2.365	-1.446	0.9	0.45	NaN	NaN	NaN	-1.326	0.807	0.637	-1.396	0.634	0.638	-1.385	0.505	0.588	-1.395	0.412	0.585	-1.41	0.244	0.616	-1.383	0.083	0.545	-1.27	0.039	0.593	NaN	NaN	NaN	-1.304	0.794	0.257	-1.239	0.634	0.203	-1.167	0.52	0.239	-1.19	0.445	0.226	-1.266	0.309	0.183	NaN	NaN	NaN
474	2.37	-1.446	0.9	0.451	NaN	NaN	NaN	-1.325	0.807	0.637	-1.396	0.634	0.638	-1.386	0.505	0.588	-1.395	0.412	0.585	-1.41	0.244	0.616	-1.383	0.083	0.545	-1.27	0.039	0.593	NaN	NaN	NaN	-1.303	0.794	0.258	-1.237	0.634	0.203	-1.164	0.521	0.239	-1.186	0.446	0.226	-1.262	0.311	0.183	NaN	NaN	NaN
475	2.375	-1.446	0.899	0.451	NaN	NaN	NaN	-1.325	0.807	0.637	-1.396	0.634	0.638	-1.386	0.505	0.589	-1.395	0.412	0.586	-1.41	0.243	0.616	-1.384	0.083	0.545	-1.27	0.038	0.593	NaN	NaN	NaN	-1.303	0.794	0.258	-1.235	0.634	0.203	-1.161	0.523	0.238	-1.183	0.447	0.226	-1.259	0.312	0.183	NaN	NaN	NaN
476	2.38	-1.445	0.899	0.451	NaN	NaN	NaN	-1.326	0.807	0.638	-1.396	0.634	0.639	-1.386	0.505	0.589	-1.396	0.412	0.586	-1.41	0.243	0.616	-1.384	0.083	0.545	-1.27	0.038	0.593	NaN	NaN	NaN	-1.302	0.794	0.259	-1.234	0.635	0.203	-1.159	0.524	0.238	-1.18	0.449	0.226	-1.256	0.314	0.183	NaN	NaN	NaN
477	2.385	-1.445	0.899	0.452	NaN	NaN	NaN	-1.326	0.807	0.638	-1.397	0.634	0.64	-1.385	0.505	0.589	-1.396	0.412	0.586	-1.411	0.244	0.617	-1.384	0.083	0.545	-1.27	0.038	0.593	NaN	NaN	NaN	-1.302	0.794	0.259	-1.232	0.636	0.203	-1.156	0.525	0.238	-1.177	0.45	0.225	-1.254	0.315	0.183	NaN	NaN	NaN
478	2.39	-1.445	0.899	0.452	NaN	NaN	NaN	-1.326	0.807	0.639	-1.397	0.634	0.64	-1.386	0.505	0.589	-1.396	0.412	0.586	-1.411	0.244	0.617	-1.384	0.083	0.545	-1.27	0.038	0.593	NaN	NaN	NaN	-1.302	0.794	0.259	-1.232	0.636	0.203	-1.155	0.527	0.237	-1.174	0.451	0.225	-1.251	0.316	0.183	NaN	NaN	NaN
479	2.395	-1.445	0.899	0.453	NaN	NaN	NaN	-1.326	0.807	0.639	-1.397	0.634	0.64	-1.386	0.505	0.59	-1.396	0.412	0.587	-1.411	0.244	0.617	-1.384	0.083	0.545	-1.27	0.038	0.593	NaN	NaN	NaN	-1.302	0.794	0.259	-1.23	0.637	0.203	-1.153	0.528	0.237	-1.171	0.452	0.225	-1.249	0.317	0.183	NaN	NaN	NaN
480	2.4	-1.445	0.899	0.453	NaN	NaN	NaN	-1.326	0.807	0.639	-1.396	0.634	0.64	-1.386	0.505	0.59	-1.396	0.412	0.587	-1.412	0.243	0.617	-1.384	0.083	0.545	-1.27	0.038	0.593	NaN	NaN	NaN	-1.302	0.794	0.259	-1.23	0.637	0.203	-1.151	0.529	0.237	-1.169	0.453	0.224	-1.246	0.318	0.184	NaN	NaN	NaN
481	2.405	-1.445	0.899	0.453	NaN	NaN	NaN	-1.325	0.807	0.64	-1.396	0.634	0.641	-1.386	0.505	0.59	-1.397	0.412	0.587	-1.412	0.244	0.617	-1.384	0.083	0.545	-1.27	0.038	0.593	NaN	NaN	NaN	-1.301	0.794	0.259	-1.229	0.638	0.203	-1.149	0.53	0.237	-1.167	0.454	0.224	-1.243	0.319	0.185	NaN	NaN	NaN
482	2.41	-1.445	0.899	0.454	NaN	NaN	NaN	-1.325	0.806	0.64	-1.396	0.634	0.641	-1.386	0.505	0.59	-1.397	0.412	0.587	-1.412	0.244	0.618	-1.384	0.082	0.545	-1.27	0.038	0.593	NaN	NaN	NaN	-1.301	0.794	0.26	-1.228	0.638	0.203	-1.148	0.531	0.236	-1.165	0.455	0.224	-1.241	0.32	0.184	NaN	NaN	NaN
483	2.415	-1.445	0.899	0.454	NaN	NaN	NaN	-1.325	0.806	0.64	-1.395	0.634	0.641	-1.386	0.505	0.591	-1.397	0.412	0.588	-1.412	0.243	0.618	-1.384	0.082	0.545	-1.27	0.038	0.593	NaN	NaN	NaN	-1.3	0.794	0.26	-1.227	0.638	0.203	-1.147	0.532	0.236	-1.163	0.456	0.224	-1.239	0.321	0.184	NaN	NaN	NaN
484	2.42	-1.444	0.899	0.454	NaN	NaN	NaN	-1.325	0.806	0.64	-1.395	0.634	0.641	-1.386	0.505	0.591	-1.397	0.412	0.588	-1.412	0.243	0.617	-1.384	0.082	0.545	-1.27	0.038	0.593	NaN	NaN	NaN	-1.3	0.794	0.26	-1.227	0.638	0.204	-1.145	0.533	0.236	-1.162	0.456	0.224	-1.238	0.321	0.185	NaN	NaN	NaN
485	2.425	-1.444	0.899	0.454	NaN	NaN	NaN	-1.324	0.806	0.641	-1.395	0.634	0.641	-1.386	0.505	0.591	-1.397	0.412	0.588	-1.412	0.243	0.617	-1.384	0.082	0.545	-1.27	0.038	0.593	NaN	NaN	NaN	-1.299	0.794	0.26	-1.227	0.639	0.204	-1.144	0.533	0.236	-1.16	0.457	0.224	-1.236	0.322	0.185	NaN	NaN	NaN
486	2.43	-1.441	0.897	0.454	NaN	NaN	NaN	-1.324	0.806	0.641	-1.395	0.634	0.641	-1.386	0.505	0.591	-1.397	0.412	0.588	-1.412	0.243	0.618	-1.384	0.082	0.545	-1.27	0.038	0.593	NaN	NaN	NaN	-1.298	0.793	0.261	-1.227	0.639	0.204	-1.143	0.533	0.236	-1.159	0.457	0.223	-1.234	0.321	0.186	NaN	NaN	NaN
487	2.435	-1.437	0.895	0.455	NaN	NaN	NaN	-1.324	0.806	0.641	-1.395	0.634	0.641	-1.386	0.505	0.591	-1.397	0.412	0.588	-1.412	0.244	0.618	-1.384	0.082	0.545	-1.27	0.038	0.593	NaN	NaN	NaN	-1.297	0.793	0.261	-1.227	0.639	0.204	-1.142	0.534	0.236	-1.158	0.458	0.223	-1.23	0.321	0.185	NaN	NaN	NaN
488	2.44	-1.441	0.898	0.454	NaN	NaN	NaN	-1.325	0.806	0.641	-1.395	0.634	0.641	-1.386	0.505	0.591	-1.397	0.412	0.588	-1.412	0.243	0.618	-1.384	0.082	0.545	-1.27	0.038	0.593	NaN	NaN	NaN	-1.297	0.793	0.261	-1.226	0.639	0.204	-1.142	0.535	0.236	-1.157	0.458	0.223	-1.228	0.321	0.185	NaN	NaN	NaN
489	2.445	-1.442	0.899	0.454	NaN	NaN	NaN	-1.325	0.807	0.642	-1.395	0.634	0.642	-1.386	0.505	0.591	-1.396	0.412	0.588	-1.412	0.243	0.618	-1.384	0.082	0.545	-1.27	0.038	0.593	NaN	NaN	NaN	-1.296	0.793	0.261	-1.226	0.639	0.204	-1.141	0.535	0.236	-1.156	0.459	0.223	-1.225	0.32	0.185	NaN	NaN	NaN
490	2.45	-1.442	0.899	0.454	NaN	NaN	NaN	-1.325	0.807	0.642	-1.395	0.634	0.642	-1.386	0.505	0.591	-1.396	0.412	0.588	-1.412	0.243	0.618	-1.384	0.082	0.545	-1.27	0.038	0.593	NaN	NaN	NaN	-1.296	0.793	0.261	-1.226	0.639	0.205	-1.14	0.536	0.236	-1.155	0.459	0.223	-1.222	0.319	0.185	NaN	NaN	NaN
491	2.455	-1.441	0.899	0.454	NaN	NaN	NaN	-1.324	0.807	0.642	-1.395	0.634	0.642	-1.386	0.505	0.591	-1.396	0.412	0.588	-1.412	0.244	0.618	-1.384	0.082	0.545	-1.27	0.038	0.593	NaN	NaN	NaN	-1.295	0.793	0.262	-1.226	0.639	0.205	-1.139	0.536	0.236	-1.153	0.458	0.223	-1.219	0.318	0.185	NaN	NaN	NaN
492	2.46	-1.44	0.899	0.454	NaN	NaN	NaN	-1.324	0.807	0.642	-1.395	0.634	0.642	-1.385	0.505	0.591	-1.396	0.412	0.588	-1.412	0.244	0.618	-1.384	0.082	0.545	-1.27	0.038	0.593	NaN	NaN	NaN	-1.295	0.794	0.262	-1.225	0.638	0.206	-1.139	0.536	0.236	-1.151	0.456	0.224	-1.216	0.317	0.185	NaN	NaN	NaN
493	2.465	-1.44	0.899	0.454	NaN	NaN	NaN	-1.323	0.806	0.642	-1.395	0.634	0.642	-1.385	0.505	0.591	-1.396	0.412	0.588	-1.412	0.244	0.618	-1.384	0.083	0.545	-1.27	0.038	0.593	NaN	NaN	NaN	-1.295	0.794	0.262	-1.225	0.638	0.206	-1.139	0.536	0.237	-1.15	0.456	0.224	-1.213	0.316	0.185	NaN	NaN	NaN
494	2.47	-1.44	0.9	0.454	NaN	NaN	NaN	-1.323	0.806	0.642	-1.394	0.634	0.642	-1.385	0.505	0.591	-1.395	0.412	0.588	-1.411	0.244	0.618	-1.384	0.082	0.545	-1.27	0.038	0.593	NaN	NaN	NaN	-1.295	0.794	0.262	-1.225	0.638	0.206	-1.138	0.536	0.237	-1.15	0.457	0.223	-1.21	0.315	0.185	NaN	NaN	NaN
495	2.475	-1.439	0.9	0.454	NaN	NaN	NaN	-1.323	0.806	0.642	-1.394	0.634	0.641	-1.384	0.505	0.591	-1.395	0.412	0.588	-1.411	0.244	0.617	-1.384	0.082	0.545	-1.27	0.038	0.593	NaN	NaN	NaN	-1.294	0.795	0.262	-1.224	0.638	0.207	-1.138	0.535	0.237	-1.149	0.456	0.223	-1.207	0.313	0.185	NaN	NaN	NaN
496	2.48	-1.439	0.9	0.454	NaN	NaN	NaN	-1.322	0.806	0.642	-1.394	0.634	0.641	-1.384	0.505	0.591	-1.395	0.412	0.588	-1.411	0.244	0.617	-1.384	0.083	0.545	-1.27	0.038	0.593	NaN	NaN	NaN	-1.293	0.795	0.262	-1.224	0.638	0.207	-1.138	0.535	0.237	-1.148	0.456	0.224	-1.204	0.311	0.185	NaN	NaN	NaN
497	2.485	-1.438	0.9	0.454	NaN	NaN	NaN	-1.322	0.806	0.642	-1.394	0.634	0.641	-1.384	0.505	0.591	-1.394	0.412	0.587	-1.411	0.244	0.618	-1.384	0.083	0.545	-1.27	0.038	0.593	NaN	NaN	NaN	-1.293	0.795	0.262	-1.224	0.638	0.207	-1.137	0.535	0.238	-1.148	0.455	0.224	-1.2	0.309	0.184	NaN	NaN	NaN
498	2.49	-1.437	0.9	0.454	NaN	NaN	NaN	-1.322	0.806	0.642	-1.394	0.634	0.641	-1.383	0.505	0.591	-1.394	0.412	0.587	-1.411	0.244	0.618	-1.384	0.083	0.545	-1.27	0.038	0.593	NaN	NaN	NaN	-1.292	0.795	0.262	-1.224	0.638	0.207	-1.137	0.535	0.238	-1.147	0.454	0.224	-1.197	0.308	0.184	NaN	NaN	NaN
499	2.495	-1.436	0.9	0.453	NaN	NaN	NaN	-1.322	0.806	0.642	-1.393	0.634	0.641	-1.383	0.505	0.591	NaN	NaN	NaN	-1.411	0.244	0.617	-1.384	0.083	0.545	-1.27	0.038	0.593	NaN	NaN	NaN	-1.291	0.795	0.262	-1.224	0.639	0.207	-1.137	0.535	0.238	-1.145	0.453	0.224	-1.194	0.306	0.184	NaN	NaN	NaN
500	2.5	-1.433	0.898	0.454	NaN	NaN	NaN	-1.321	0.806	0.642	-1.393	0.634	0.641	-1.383	0.505	0.591	NaN	NaN	NaN	-1.41	0.244	0.617	-1.384	0.083	0.545	-1.27	0.038	0.593	NaN	NaN	NaN	-1.291	0.795	0.262	-1.224	0.638	0.207	-1.137	0.534	0.238	-1.145	0.452	0.224	-1.19	0.304	0.184	-1.199	0.135	0.261
501	2.505	-1.429	0.896	0.454	NaN	NaN	NaN	-1.32	0.806	0.642	-1.393	0.634	0.641	-1.382	0.505	0.59	-1.393	0.412	0.587	-1.41	0.244	0.617	-1.384	0.083	0.545	-1.27	0.038	0.593	NaN	NaN	NaN	-1.29	0.795	0.262	-1.224	0.638	0.208	-1.137	0.533	0.239	-1.144	0.452	0.224	-1.187	0.302	0.184	-1.191	0.134	0.262
502	2.51	-1.433	0.899	0.453	NaN	NaN	NaN	-1.319	0.806	0.642	-1.393	0.634	0.641	-1.382	0.505	0.59	-1.393	0.411	0.587	-1.41	0.244	0.616	-1.384	0.083	0.545	-1.27	0.038	0.593	NaN	NaN	NaN	-1.289	0.795	0.262	-1.223	0.638	0.208	-1.137	0.533	0.239	-1.143	0.45	0.225	-1.184	0.3	0.184	-1.184	0.131	0.261
503	2.515	-1.433	0.9	0.453	NaN	NaN	NaN	-1.319	0.805	0.642	-1.393	0.634	0.641	-1.382	0.505	0.59	-1.393	0.411	0.586	-1.41	0.244	0.616	-1.384	0.083	0.545	-1.27	0.038	0.593	NaN	NaN	NaN	-1.288	0.795	0.262	-1.222	0.638	0.208	-1.137	0.532	0.24	-1.142	0.448	0.226	-1.18	0.297	0.184	-1.177	0.128	0.261
504	2.52	-1.433	0.901	0.453	NaN	NaN	NaN	-1.319	0.805	0.641	-1.392	0.634	0.64	-1.381	0.505	0.59	-1.392	0.412	0.586	-1.41	0.244	0.616	-1.384	0.083	0.545	-1.27	0.038	0.593	NaN	NaN	NaN	-1.287	0.795	0.262	-1.222	0.638	0.208	-1.137	0.531	0.24	-1.142	0.447	0.226	-1.177	0.296	0.184	-1.17	0.125	0.261
505	2.525	-1.432	0.901	0.453	NaN	NaN	NaN	-1.318	0.806	0.641	-1.392	0.634	0.64	-1.381	0.505	0.59	-1.392	0.412	0.586	-1.41	0.244	0.616	-1.384	0.083	0.545	-1.27	0.038	0.593	NaN	NaN	NaN	-1.286	0.795	0.262	-1.221	0.637	0.209	-1.137	0.531	0.241	-1.142	0.446	0.226	-1.175	0.294	0.184	-1.162	0.122	0.261
506	2.53	-1.432	0.901	0.453	NaN	NaN	NaN	-1.318	0.806	0.641	-1.391	0.634	0.639	-1.381	0.505	0.59	-1.392	0.412	0.586	-1.41	0.244	0.616	-1.384	0.083	0.544	-1.27	0.038	0.593	NaN	NaN	NaN	-1.286	0.796	0.262	-1.22	0.637	0.209	-1.138	0.53	0.241	-1.142	0.446	0.226	-1.171	0.292	0.184	-1.157	0.122	0.259
507	2.535	-1.431	0.901	0.452	NaN	NaN	NaN	-1.318	0.806	0.641	-1.391	0.634	0.639	-1.38	0.505	0.59	-1.392	0.412	0.586	-1.41	0.244	0.616	-1.384	0.083	0.544	-1.27	0.038	0.593	NaN	NaN	NaN	-1.285	0.796	0.261	-1.22	0.637	0.209	-1.138	0.53	0.241	-1.142	0.444	0.227	-1.167	0.289	0.185	-1.15	0.119	0.259
508	2.54	-1.427	0.899	0.452	NaN	NaN	NaN	-1.317	0.806	0.641	-1.39	0.634	0.639	-1.38	0.505	0.589	-1.391	0.412	0.586	-1.409	0.244	0.616	-1.383	0.083	0.544	-1.27	0.038	0.593	NaN	NaN	NaN	-1.284	0.796	0.261	-1.219	0.637	0.208	-1.138	0.529	0.242	-1.14	0.441	0.228	-1.164	0.287	0.185	-1.142	0.115	0.26
509	2.545	-1.42	0.895	0.453	NaN	NaN	NaN	-1.316	0.806	0.641	-1.39	0.634	0.639	NaN	NaN	NaN	-1.391	0.412	0.586	-1.409	0.244	0.616	-1.383	0.083	0.544	-1.27	0.038	0.593	NaN	NaN	NaN	-1.283	0.796	0.261	-1.219	0.637	0.208	-1.138	0.528	0.243	-1.141	0.44	0.229	-1.161	0.284	0.185	-1.135	0.112	0.26
510	2.55	-1.42	0.895	0.453	NaN	NaN	NaN	-1.315	0.806	0.641	-1.39	0.634	0.639	-1.379	0.505	0.589	-1.391	0.413	0.586	-1.409	0.244	0.616	-1.383	0.083	0.544	-1.27	0.038	0.593	NaN	NaN	NaN	-1.282	0.796	0.26	-1.218	0.637	0.208	-1.138	0.526	0.243	-1.141	0.439	0.229	-1.158	0.283	0.185	-1.131	0.113	0.258
511	2.555	-1.425	0.9	0.451	NaN	NaN	NaN	-1.314	0.805	0.641	-1.389	0.635	0.638	-1.378	0.505	0.589	-1.39	0.413	0.586	-1.409	0.245	0.615	-1.383	0.083	0.544	-1.27	0.038	0.593	NaN	NaN	NaN	-1.281	0.796	0.26	-1.217	0.637	0.208	-1.139	0.525	0.244	-1.141	0.438	0.23	-1.156	0.282	0.185	-1.124	0.111	0.258
512	2.56	-1.423	0.899	0.451	NaN	NaN	NaN	-1.314	0.805	0.64	-1.389	0.635	0.638	-1.378	0.505	0.588	-1.39	0.413	0.585	-1.409	0.245	0.615	-1.383	0.083	0.544	-1.27	0.038	0.593	NaN	NaN	NaN	-1.279	0.796	0.26	-1.217	0.636	0.208	-1.139	0.523	0.244	-1.14	0.436	0.23	-1.152	0.279	0.185	-1.117	0.109	0.257
513	2.565	-1.419	0.897	0.451	NaN	NaN	NaN	-1.313	0.805	0.64	-1.388	0.635	0.638	-1.377	0.505	0.588	-1.389	0.412	0.585	-1.409	0.245	0.615	-1.383	0.083	0.544	-1.27	0.038	0.593	NaN	NaN	NaN	-1.278	0.795	0.26	-1.216	0.636	0.208	-1.139	0.522	0.245	-1.14	0.435	0.231	-1.15	0.278	0.185	-1.111	0.109	0.256
514	2.57	-1.422	0.9	0.45	NaN	NaN	NaN	-1.312	0.806	0.64	-1.387	0.635	0.637	-1.377	0.505	0.588	-1.389	0.412	0.585	-1.409	0.245	0.615	-1.383	0.083	0.544	-1.27	0.038	0.593	NaN	NaN	NaN	-1.277	0.795	0.26	-1.215	0.635	0.208	-1.14	0.521	0.245	-1.141	0.433	0.231	-1.146	0.275	0.186	-1.105	0.107	0.256
515	2.575	-1.42	0.899	0.45	NaN	NaN	NaN	-1.312	0.806	0.64	-1.387	0.635	0.637	-1.376	0.505	0.588	-1.388	0.412	0.585	-1.409	0.245	0.615	-1.383	0.083	0.544	-1.27	0.038	0.593	NaN	NaN	NaN	-1.277	0.795	0.259	-1.214	0.634	0.208	-1.141	0.52	0.246	-1.14	0.432	0.232	-1.144	0.274	0.185	-1.098	0.106	0.255
516	2.58	-1.413	0.894	0.45	NaN	NaN	NaN	-1.311	0.806	0.639	-1.386	0.635	0.637	-1.376	0.505	0.588	-1.388	0.412	0.584	-1.408	0.245	0.615	-1.383	0.083	0.544	-1.27	0.038	0.593	NaN	NaN	NaN	-1.275	0.795	0.259	-1.213	0.633	0.208	-1.14	0.518	0.247	-1.139	0.429	0.232	-1.14	0.272	0.186	-1.093	0.105	0.255
517	2.585	-1.41	0.893	0.45	NaN	NaN	NaN	-1.309	0.806	0.639	-1.385	0.635	0.637	-1.375	0.505	0.587	-1.387	0.412	0.584	-1.408	0.245	0.614	-1.383	0.083	0.544	-1.27	0.038	0.593	NaN	NaN	NaN	-1.274	0.794	0.259	-1.213	0.633	0.208	-1.14	0.516	0.248	-1.139	0.428	0.233	-1.138	0.271	0.186	-1.086	0.104	0.254
518	2.59	-1.411	0.895	0.449	NaN	NaN	NaN	-1.308	0.805	0.638	-1.384	0.635	0.637	-1.375	0.505	0.587	-1.387	0.412	0.584	-1.408	0.246	0.614	-1.383	0.083	0.544	-1.27	0.038	0.593	NaN	NaN	NaN	-1.272	0.794	0.258	-1.212	0.632	0.208	-1.14	0.515	0.248	-1.139	0.428	0.233	-1.134	0.268	0.186	-1.08	0.103	0.254
519	2.595	-1.414	0.897	0.448	NaN	NaN	NaN	-1.308	0.806	0.638	-1.384	0.635	0.637	-1.374	0.505	0.587	-1.387	0.412	0.584	-1.407	0.246	0.614	-1.383	0.084	0.544	-1.27	0.038	0.593	NaN	NaN	NaN	-1.271	0.793	0.258	-1.211	0.631	0.208	-1.141	0.514	0.249	-1.139	0.426	0.234	-1.131	0.267	0.185	-1.075	0.102	0.253
520	2.6	-1.408	0.894	0.448	NaN	NaN	NaN	-1.307	0.806	0.638	-1.383	0.635	0.636	-1.373	0.505	0.587	-1.386	0.413	0.584	-1.407	0.246	0.614	-1.383	0.084	0.544	-1.27	0.038	0.593	NaN	NaN	NaN	-1.27	0.793	0.258	-1.211	0.63	0.208	-1.141	0.512	0.25	-1.138	0.424	0.235	-1.128	0.266	0.185	-1.069	0.101	0.253
521	2.605	-1.408	0.895	0.447	NaN	NaN	NaN	-1.306	0.806	0.637	-1.382	0.635	0.636	-1.373	0.505	0.586	-1.386	0.413	0.584	-1.407	0.246	0.614	-1.383	0.084	0.544	-1.27	0.038	0.593	NaN	NaN	NaN	-1.269	0.793	0.257	-1.21	0.63	0.208	-1.141	0.511	0.251	-1.138	0.423	0.235	-1.124	0.264	0.186	-1.064	0.1	0.252
522	2.61	-1.41	0.896	0.446	NaN	NaN	NaN	-1.304	0.806	0.637	-1.381	0.635	0.636	-1.372	0.505	0.586	-1.386	0.413	0.584	-1.407	0.246	0.614	-1.383	0.084	0.544	-1.27	0.038	0.593	NaN	NaN	NaN	-1.268	0.792	0.257	-1.21	0.629	0.207	-1.141	0.51	0.251	-1.137	0.422	0.236	-1.121	0.263	0.186	-1.059	0.1	0.252
523	2.615	-1.404	0.893	0.446	NaN	NaN	NaN	-1.303	0.806	0.636	-1.38	0.635	0.635	-1.372	0.505	0.586	-1.385	0.413	0.583	-1.407	0.246	0.614	-1.384	0.084	0.544	-1.27	0.038	0.593	NaN	NaN	NaN	-1.266	0.791	0.256	-1.21	0.629	0.207	-1.142	0.509	0.251	-1.135	0.42	0.237	-1.118	0.262	0.186	-1.055	0.1	0.252
524	2.62	-1.404	0.894	0.445	NaN	NaN	NaN	-1.303	0.805	0.636	-1.379	0.635	0.635	-1.371	0.505	0.586	-1.384	0.413	0.583	-1.407	0.246	0.614	-1.384	0.084	0.544	-1.27	0.038	0.593	NaN	NaN	NaN	-1.265	0.791	0.256	-1.209	0.628	0.207	-1.142	0.508	0.252	-1.135	0.419	0.237	-1.117	0.261	0.186	-1.051	0.101	0.252
525	2.625	-1.406	0.896	0.444	NaN	NaN	NaN	-1.301	0.805	0.636	-1.379	0.636	0.635	-1.37	0.506	0.585	-1.384	0.412	0.583	-1.406	0.246	0.614	-1.384	0.084	0.544	-1.27	0.038	0.594	NaN	NaN	NaN	-1.263	0.79	0.256	-1.208	0.627	0.208	-1.141	0.506	0.253	-1.135	0.418	0.237	-1.115	0.262	0.185	-1.047	0.1	0.252
526	2.63	-1.4	0.892	0.444	NaN	NaN	NaN	-1.3	0.806	0.635	-1.377	0.635	0.635	-1.37	0.506	0.585	-1.383	0.412	0.582	-1.406	0.246	0.614	-1.384	0.084	0.543	-1.271	0.038	0.595	NaN	NaN	NaN	-1.262	0.789	0.256	-1.207	0.625	0.208	-1.141	0.505	0.253	-1.134	0.417	0.238	-1.113	0.262	0.185	-1.042	0.099	0.252
527	2.635	-1.398	0.891	0.443	NaN	NaN	NaN	-1.299	0.806	0.635	-1.376	0.635	0.634	-1.369	0.506	0.585	-1.382	0.413	0.582	-1.406	0.246	0.613	-1.384	0.084	0.543	-1.271	0.038	0.595	NaN	NaN	NaN	-1.261	0.789	0.255	-1.207	0.625	0.208	-1.141	0.505	0.254	-1.134	0.417	0.238	-1.11	0.26	0.186	-1.038	0.098	0.253
528	2.64	-1.396	0.891	0.442	NaN	NaN	NaN	-1.298	0.806	0.634	-1.375	0.635	0.634	-1.368	0.506	0.584	-1.382	0.413	0.582	-1.406	0.246	0.613	-1.384	0.084	0.543	-1.271	0.038	0.595	NaN	NaN	NaN	-1.259	0.789	0.254	-1.206	0.624	0.208	-1.141	0.503	0.254	-1.133	0.416	0.238	-1.108	0.259	0.186	-1.036	0.098	0.253
529	2.645	-1.395	0.891	0.442	NaN	NaN	NaN	-1.297	0.805	0.634	-1.375	0.635	0.633	-1.367	0.505	0.584	-1.382	0.413	0.581	-1.405	0.246	0.613	-1.384	0.084	0.543	-1.27	0.038	0.595	NaN	NaN	NaN	-1.258	0.788	0.254	-1.206	0.623	0.209	-1.141	0.502	0.254	-1.132	0.415	0.239	-1.105	0.257	0.187	-1.033	0.098	0.254
530	2.65	-1.393	0.891	0.441	NaN	NaN	NaN	-1.295	0.805	0.633	-1.374	0.636	0.633	-1.366	0.506	0.584	-1.381	0.413	0.581	-1.405	0.247	0.613	-1.383	0.084	0.543	-1.27	0.038	0.594	NaN	NaN	NaN	-1.256	0.787	0.254	-1.205	0.621	0.209	-1.14	0.5	0.255	-1.132	0.414	0.239	-1.103	0.256	0.186	-1.03	0.098	0.254
531	2.655	-1.392	0.891	0.44	NaN	NaN	NaN	-1.294	0.805	0.633	-1.373	0.636	0.632	-1.366	0.506	0.583	-1.381	0.413	0.581	-1.405	0.247	0.613	-1.383	0.084	0.543	-1.27	0.039	0.594	NaN	NaN	NaN	-1.254	0.786	0.254	-1.204	0.62	0.209	-1.14	0.5	0.255	-1.131	0.413	0.239	-1.102	0.256	0.186	-1.027	0.097	0.254
532	2.66	-1.39	0.891	0.439	NaN	NaN	NaN	-1.294	0.806	0.632	-1.372	0.635	0.632	-1.365	0.506	0.583	-1.38	0.414	0.58	-1.404	0.247	0.612	-1.383	0.084	0.543	-1.27	0.039	0.594	NaN	NaN	NaN	-1.252	0.786	0.253	-1.203	0.618	0.21	-1.139	0.499	0.255	-1.13	0.412	0.24	-1.101	0.256	0.187	-1.025	0.096	0.255
533	2.665	-1.389	0.89	0.438	NaN	NaN	NaN	-1.292	0.805	0.632	-1.371	0.636	0.631	-1.364	0.506	0.582	-1.379	0.413	0.58	-1.404	0.247	0.612	-1.383	0.084	0.543	-1.27	0.039	0.594	NaN	NaN	NaN	-1.251	0.786	0.253	-1.203	0.618	0.21	-1.139	0.498	0.256	-1.129	0.412	0.24	-1.099	0.255	0.187	-1.023	0.096	0.256
534	2.67	-1.387	0.89	0.438	NaN	NaN	NaN	-1.291	0.805	0.631	-1.37	0.636	0.631	-1.363	0.506	0.582	-1.378	0.413	0.58	-1.404	0.247	0.612	-1.383	0.084	0.543	-1.27	0.039	0.594	NaN	NaN	NaN	-1.249	0.786	0.252	-1.202	0.617	0.21	-1.139	0.497	0.256	-1.129	0.411	0.24	-1.098	0.254	0.188	-1.021	0.096	0.256
535	2.675	-1.386	0.89	0.437	NaN	NaN	NaN	-1.29	0.805	0.631	-1.369	0.636	0.63	-1.362	0.506	0.582	-1.377	0.413	0.579	-1.404	0.247	0.611	-1.383	0.084	0.543	-1.27	0.039	0.594	NaN	NaN	NaN	-1.247	0.785	0.252	-1.202	0.616	0.21	-1.138	0.496	0.256	-1.127	0.409	0.24	-1.097	0.254	0.188	-1.02	0.095	0.257
536	2.68	-1.384	0.89	0.436	NaN	NaN	NaN	-1.289	0.806	0.63	-1.368	0.636	0.63	-1.361	0.506	0.581	-1.377	0.414	0.579	-1.403	0.248	0.611	-1.383	0.084	0.543	-1.269	0.039	0.594	NaN	NaN	NaN	-1.245	0.784	0.252	-1.201	0.615	0.21	-1.137	0.495	0.257	-1.126	0.408	0.241	-1.096	0.254	0.188	-1.019	0.094	0.258
537	2.685	-1.382	0.89	0.435	NaN	NaN	NaN	-1.288	0.805	0.63	-1.367	0.636	0.629	-1.36	0.506	0.581	-1.376	0.414	0.579	-1.403	0.248	0.611	-1.383	0.084	0.543	-1.269	0.039	0.594	NaN	NaN	NaN	-1.244	0.784	0.252	-1.199	0.614	0.21	-1.136	0.494	0.257	-1.126	0.408	0.241	-1.095	0.253	0.189	-1.019	0.093	0.259
538	2.69	-1.381	0.89	0.435	NaN	NaN	NaN	-1.286	0.805	0.629	-1.366	0.636	0.629	-1.359	0.506	0.58	-1.375	0.414	0.578	-1.403	0.248	0.611	-1.383	0.084	0.543	-1.269	0.039	0.594	NaN	NaN	NaN	-1.242	0.784	0.251	-1.199	0.613	0.21	-1.135	0.493	0.257	-1.125	0.407	0.242	-1.094	0.251	0.19	-1.018	0.092	0.26
539	2.695	-1.379	0.889	0.434	NaN	NaN	NaN	-1.285	0.805	0.629	-1.365	0.636	0.628	-1.358	0.506	0.58	-1.374	0.414	0.578	-1.402	0.248	0.61	-1.383	0.084	0.543	-1.269	0.039	0.594	NaN	NaN	NaN	-1.24	0.784	0.251	-1.198	0.613	0.21	-1.134	0.492	0.258	-1.123	0.405	0.242	-1.093	0.25	0.19	-1.017	0.091	0.261
540	2.7	-1.377	0.89	0.433	NaN	NaN	NaN	-1.284	0.805	0.628	-1.364	0.636	0.628	-1.357	0.506	0.58	-1.373	0.414	0.578	-1.401	0.248	0.609	-1.383	0.084	0.543	-1.269	0.039	0.594	NaN	NaN	NaN	-1.239	0.783	0.25	-1.197	0.612	0.21	-1.132	0.491	0.258	-1.122	0.405	0.243	-1.093	0.25	0.191	-1.017	0.091	0.261
541	2.705	-1.376	0.89	0.432	NaN	NaN	NaN	-1.282	0.805	0.627	-1.363	0.636	0.627	-1.356	0.506	0.579	-1.372	0.414	0.577	-1.401	0.248	0.609	-1.382	0.084	0.542	-1.269	0.039	0.594	NaN	NaN	NaN	-1.237	0.783	0.25	-1.195	0.61	0.21	-1.131	0.491	0.258	-1.121	0.405	0.243	-1.092	0.249	0.192	-1.017	0.091	0.262
542	2.71	-1.374	0.889	0.431	NaN	NaN	NaN	-1.281	0.805	0.627	-1.362	0.637	0.626	-1.355	0.506	0.579	-1.371	0.414	0.577	-1.401	0.248	0.609	-1.382	0.084	0.542	-1.269	0.039	0.594	NaN	NaN	NaN	-1.235	0.782	0.25	-1.194	0.61	0.21	-1.13	0.49	0.258	-1.12	0.404	0.243	-1.09	0.247	0.193	-1.017	0.09	0.262
543	2.715	-1.372	0.889	0.43	NaN	NaN	NaN	-1.279	0.805	0.627	-1.361	0.637	0.626	-1.354	0.506	0.578	-1.37	0.414	0.577	-1.4	0.249	0.608	-1.382	0.084	0.542	-1.269	0.039	0.594	NaN	NaN	NaN	-1.233	0.782	0.249	-1.192	0.609	0.21	-1.129	0.491	0.258	-1.119	0.404	0.243	-1.09	0.247	0.193	-1.015	0.089	0.263
544	2.72	-1.37	0.889	0.43	NaN	NaN	NaN	-1.278	0.805	0.626	-1.36	0.637	0.625	-1.353	0.506	0.578	-1.369	0.414	0.576	-1.4	0.249	0.608	-1.382	0.084	0.542	-1.269	0.039	0.594	NaN	NaN	NaN	-1.231	0.782	0.248	-1.19	0.608	0.21	-1.128	0.491	0.258	-1.118	0.404	0.243	-1.089	0.247	0.193	-1.014	0.089	0.264
545	2.725	-1.368	0.889	0.429	NaN	NaN	NaN	-1.277	0.805	0.625	-1.358	0.637	0.624	-1.352	0.506	0.577	-1.368	0.414	0.576	-1.399	0.249	0.608	-1.382	0.084	0.542	-1.269	0.039	0.594	NaN	NaN	NaN	-1.229	0.781	0.248	-1.189	0.607	0.21	-1.127	0.491	0.257	-1.116	0.403	0.243	-1.089	0.246	0.194	-1.012	0.089	0.264
546	2.73	-1.366	0.889	0.428	NaN	NaN	NaN	-1.275	0.804	0.624	-1.357	0.637	0.624	-1.35	0.506	0.577	-1.367	0.414	0.575	-1.399	0.25	0.607	-1.382	0.084	0.542	-1.269	0.039	0.594	NaN	NaN	NaN	-1.227	0.781	0.248	-1.188	0.608	0.209	-1.125	0.49	0.257	-1.115	0.402	0.243	-1.087	0.244	0.195	-1.012	0.089	0.264
547	2.735	-1.364	0.889	0.427	NaN	NaN	NaN	-1.273	0.803	0.623	-1.356	0.637	0.623	-1.349	0.506	0.576	-1.366	0.414	0.575	-1.398	0.25	0.607	-1.382	0.084	0.542	-1.269	0.039	0.594	NaN	NaN	NaN	-1.225	0.781	0.247	-1.187	0.608	0.209	-1.123	0.489	0.258	-1.113	0.401	0.243	-1.085	0.244	0.195	-1.011	0.089	0.264
548	2.74	-1.362	0.889	0.426	NaN	NaN	NaN	-1.271	0.803	0.622	-1.355	0.637	0.623	-1.348	0.506	0.576	-1.365	0.414	0.574	-1.398	0.25	0.607	-1.382	0.084	0.542	-1.269	0.039	0.594	NaN	NaN	NaN	-1.223	0.781	0.246	-1.185	0.607	0.208	-1.121	0.488	0.258	-1.112	0.401	0.243	-1.084	0.245	0.195	-1.01	0.089	0.264
549	2.745	-1.36	0.889	0.426	NaN	NaN	NaN	-1.269	0.802	0.622	-1.353	0.637	0.622	-1.347	0.507	0.575	-1.364	0.414	0.574	-1.397	0.25	0.607	-1.382	0.084	0.542	-1.269	0.039	0.594	NaN	NaN	NaN	-1.22	0.781	0.246	-1.183	0.606	0.208	-1.12	0.488	0.257	-1.111	0.402	0.243	-1.083	0.245	0.195	-1.009	0.089	0.265
550	2.75	-1.359	0.889	0.425	NaN	NaN	NaN	-1.267	0.802	0.621	-1.352	0.637	0.621	-1.345	0.507	0.575	-1.363	0.414	0.573	-1.397	0.251	0.607	-1.382	0.085	0.542	-1.269	0.039	0.594	NaN	NaN	NaN	-1.218	0.781	0.245	-1.181	0.606	0.208	-1.119	0.488	0.257	-1.109	0.402	0.242	-1.081	0.246	0.194	-1.008	0.088	0.265
551	2.755	-1.356	0.889	0.424	NaN	NaN	NaN	-1.265	0.801	0.62	-1.351	0.637	0.62	-1.344	0.507	0.574	-1.361	0.414	0.573	-1.396	0.251	0.606	-1.382	0.085	0.542	-1.269	0.039	0.594	NaN	NaN	NaN	-1.216	0.781	0.245	-1.18	0.606	0.207	-1.118	0.488	0.256	-1.108	0.402	0.242	-1.078	0.246	0.194	-1.007	0.087	0.264
552	2.76	-1.354	0.889	0.423	NaN	NaN	NaN	-1.263	0.801	0.619	-1.349	0.637	0.62	-1.343	0.506	0.573	-1.36	0.415	0.573	-1.395	0.251	0.606	-1.382	0.085	0.542	-1.269	0.039	0.594	NaN	NaN	NaN	-1.213	0.781	0.244	-1.178	0.606	0.206	-1.116	0.488	0.255	-1.106	0.402	0.241	-1.076	0.246	0.194	-1.005	0.086	0.264
553	2.765	-1.352	0.889	0.422	NaN	NaN	NaN	-1.261	0.801	0.618	-1.347	0.637	0.619	-1.341	0.506	0.573	-1.359	0.415	0.572	-1.395	0.251	0.606	-1.382	0.086	0.542	-1.269	0.039	0.594	NaN	NaN	NaN	-1.211	0.781	0.244	-1.176	0.606	0.206	-1.115	0.488	0.255	-1.103	0.401	0.241	-1.074	0.246	0.193	-1.005	0.085	0.264
554	2.77	-1.35	0.889	0.422	NaN	NaN	NaN	-1.259	0.8	0.616	-1.346	0.637	0.618	-1.34	0.507	0.572	-1.358	0.415	0.572	-1.394	0.252	0.606	-1.382	0.086	0.541	-1.269	0.039	0.594	NaN	NaN	NaN	-1.209	0.781	0.243	-1.174	0.605	0.205	-1.114	0.489	0.254	-1.1	0.401	0.241	-1.071	0.246	0.192	-1.004	0.085	0.263
555	2.775	-1.348	0.889	0.421	NaN	NaN	NaN	-1.258	0.8	0.617	-1.345	0.637	0.617	-1.338	0.507	0.572	-1.356	0.414	0.571	-1.393	0.252	0.606	-1.382	0.086	0.541	-1.269	0.039	0.594	NaN	NaN	NaN	-1.207	0.782	0.242	-1.173	0.605	0.204	-1.111	0.488	0.254	-1.098	0.401	0.241	-1.069	0.246	0.192	-1.004	0.085	0.263
556	2.78	-1.346	0.889	0.42	NaN	NaN	NaN	-1.256	0.8	0.616	-1.343	0.637	0.617	-1.337	0.507	0.571	-1.355	0.415	0.571	-1.393	0.252	0.606	-1.382	0.086	0.541	-1.269	0.039	0.594	NaN	NaN	NaN	-1.205	0.782	0.242	-1.171	0.606	0.203	-1.108	0.487	0.254	-1.097	0.401	0.24	-1.067	0.245	0.191	-1.003	0.085	0.262
557	2.785	-1.344	0.889	0.419	NaN	NaN	NaN	-1.254	0.8	0.616	-1.341	0.637	0.616	-1.335	0.506	0.571	-1.354	0.415	0.57	-1.392	0.252	0.605	-1.382	0.086	0.541	-1.269	0.039	0.594	NaN	NaN	NaN	-1.203	0.782	0.241	-1.168	0.605	0.203	-1.105	0.487	0.253	-1.095	0.401	0.239	-1.065	0.245	0.19	-1.003	0.085	0.262
558	2.79	-1.342	0.889	0.418	NaN	NaN	NaN	-1.252	0.8	0.615	-1.34	0.637	0.615	-1.334	0.506	0.57	-1.353	0.414	0.57	-1.392	0.253	0.605	-1.382	0.086	0.541	-1.269	0.039	0.594	NaN	NaN	NaN	-1.201	0.783	0.24	-1.166	0.606	0.202	-1.103	0.487	0.253	-1.093	0.401	0.238	-1.064	0.245	0.189	-1.003	0.084	0.262
559	2.795	-1.34	0.889	0.418	NaN	NaN	NaN	-1.25	0.8	0.615	-1.338	0.637	0.615	-1.332	0.506	0.57	-1.351	0.414	0.569	-1.39	0.253	0.604	-1.382	0.085	0.541	-1.269	0.039	0.594	NaN	NaN	NaN	-1.198	0.783	0.239	-1.164	0.606	0.201	-1.1	0.487	0.252	-1.092	0.402	0.237	-1.062	0.245	0.189	-1.003	0.084	0.262
560	2.8	-1.338	0.889	0.417	NaN	NaN	NaN	-1.248	0.8	0.614	-1.336	0.637	0.614	-1.331	0.506	0.569	-1.35	0.415	0.569	-1.389	0.253	0.604	-1.381	0.085	0.541	-1.269	0.039	0.594	NaN	NaN	NaN	-1.196	0.783	0.238	-1.161	0.606	0.2	-1.098	0.488	0.25	-1.089	0.402	0.237	-1.062	0.246	0.188	-1.002	0.084	0.262
561	2.805	-1.335	0.889	0.416	NaN	NaN	NaN	-1.246	0.8	0.614	-1.334	0.637	0.613	-1.329	0.506	0.568	-1.349	0.415	0.568	-1.389	0.253	0.604	-1.381	0.085	0.54	-1.269	0.039	0.594	NaN	NaN	NaN	-1.194	0.784	0.237	-1.159	0.607	0.199	-1.096	0.488	0.249	-1.087	0.401	0.236	-1.061	0.246	0.188	-1.002	0.083	0.261
562	2.81	-1.333	0.889	0.415	NaN	NaN	NaN	-1.243	0.799	0.612	-1.332	0.637	0.612	-1.327	0.506	0.568	-1.347	0.415	0.568	-1.388	0.253	0.603	-1.381	0.085	0.54	-1.269	0.039	0.594	NaN	NaN	NaN	-1.192	0.784	0.236	-1.156	0.607	0.198	-1.093	0.489	0.249	-1.085	0.401	0.235	-1.06	0.246	0.187	-1.002	0.083	0.261
563	2.815	-1.331	0.889	0.415	NaN	NaN	NaN	-1.241	0.799	0.611	-1.33	0.637	0.612	-1.326	0.506	0.567	-1.346	0.414	0.567	-1.387	0.253	0.603	-1.381	0.085	0.54	-1.269	0.039	0.594	NaN	NaN	NaN	-1.189	0.784	0.236	-1.153	0.607	0.197	-1.091	0.49	0.248	-1.083	0.402	0.235	-1.059	0.246	0.187	-1.002	0.083	0.261
564	2.82	-1.329	0.889	0.414	NaN	NaN	NaN	-1.238	0.798	0.61	-1.329	0.637	0.611	-1.324	0.506	0.566	-1.344	0.415	0.567	-1.386	0.254	0.603	-1.381	0.085	0.54	-1.269	0.039	0.593	NaN	NaN	NaN	-1.187	0.784	0.235	-1.15	0.607	0.196	-1.088	0.491	0.247	-1.081	0.402	0.234	-1.058	0.246	0.186	-1.001	0.083	0.261
565	2.825	-1.326	0.889	0.413	NaN	NaN	NaN	-1.236	0.798	0.609	-1.326	0.636	0.61	-1.322	0.506	0.566	-1.343	0.415	0.566	-1.385	0.254	0.602	-1.381	0.085	0.54	-1.269	0.039	0.593	NaN	NaN	NaN	-1.185	0.784	0.234	-1.147	0.607	0.196	-1.085	0.492	0.247	-1.078	0.402	0.233	-1.056	0.245	0.186	-1	0.082	0.262
566	2.83	-1.324	0.889	0.412	NaN	NaN	NaN	-1.233	0.798	0.609	-1.325	0.636	0.609	-1.32	0.506	0.565	-1.341	0.414	0.566	-1.384	0.254	0.602	-1.38	0.086	0.54	-1.269	0.039	0.593	NaN	NaN	NaN	-1.183	0.785	0.233	-1.143	0.608	0.195	-1.081	0.491	0.247	-1.075	0.402	0.232	-1.054	0.244	0.186	-1	0.082	0.262
567	2.835	-1.322	0.888	0.412	NaN	NaN	NaN	-1.231	0.797	0.608	-1.323	0.636	0.609	-1.319	0.506	0.565	-1.34	0.414	0.565	-1.383	0.254	0.602	-1.38	0.086	0.54	-1.269	0.039	0.593	NaN	NaN	NaN	-1.181	0.785	0.232	-1.14	0.608	0.194	-1.078	0.492	0.246	-1.073	0.403	0.232	-1.051	0.243	0.186	-0.999	0.082	0.262
568	2.84	-1.319	0.888	0.411	NaN	NaN	NaN	-1.228	0.797	0.607	-1.32	0.636	0.608	-1.317	0.506	0.564	-1.338	0.415	0.565	-1.382	0.255	0.601	-1.38	0.086	0.54	-1.269	0.04	0.593	NaN	NaN	NaN	-1.179	0.785	0.231	-1.137	0.608	0.193	-1.075	0.492	0.245	-1.071	0.403	0.231	-1.05	0.244	0.185	-0.998	0.081	0.261
569	2.845	-1.317	0.888	0.41	NaN	NaN	NaN	-1.226	0.796	0.606	-1.318	0.636	0.607	-1.315	0.505	0.563	-1.337	0.415	0.564	-1.381	0.255	0.601	-1.38	0.086	0.54	-1.269	0.04	0.593	NaN	NaN	NaN	-1.176	0.786	0.23	-1.134	0.609	0.192	-1.072	0.493	0.244	-1.068	0.403	0.231	-1.048	0.244	0.185	-0.997	0.081	0.261
570	2.85	-1.315	0.888	0.41	NaN	NaN	NaN	-1.223	0.796	0.604	-1.316	0.636	0.606	-1.313	0.505	0.563	-1.335	0.414	0.564	-1.381	0.256	0.601	-1.38	0.086	0.539	-1.269	0.04	0.593	NaN	NaN	NaN	-1.174	0.786	0.229	-1.131	0.609	0.191	-1.07	0.494	0.243	-1.065	0.403	0.23	-1.047	0.245	0.184	-0.997	0.08	0.261
571	2.855	-1.313	0.888	0.409	NaN	NaN	NaN	-1.221	0.796	0.603	-1.314	0.636	0.605	-1.311	0.505	0.562	-1.334	0.415	0.563	-1.379	0.256	0.601	-1.38	0.086	0.539	-1.269	0.04	0.593	NaN	NaN	NaN	-1.172	0.786	0.228	-1.127	0.609	0.19	-1.067	0.494	0.243	-1.062	0.403	0.229	-1.045	0.245	0.184	-0.997	0.08	0.262
572	2.86	-1.312	0.889	0.408	NaN	NaN	NaN	-1.219	0.796	0.603	-1.312	0.635	0.605	-1.309	0.505	0.561	-1.332	0.415	0.563	-1.378	0.256	0.601	-1.379	0.086	0.539	-1.269	0.04	0.593	NaN	NaN	NaN	-1.169	0.786	0.227	-1.124	0.609	0.189	-1.062	0.493	0.243	-1.06	0.404	0.229	-1.043	0.246	0.183	-0.997	0.08	0.262
573	2.865	-1.313	0.891	0.406	NaN	NaN	NaN	-1.216	0.795	0.602	-1.31	0.636	0.604	-1.307	0.505	0.561	-1.33	0.414	0.562	-1.377	0.256	0.6	-1.379	0.087	0.539	-1.269	0.04	0.593	NaN	NaN	NaN	-1.166	0.786	0.226	-1.121	0.609	0.189	-1.059	0.493	0.242	-1.057	0.404	0.228	-1.041	0.246	0.183	-0.996	0.08	0.262
574	2.87	-1.311	0.891	0.406	NaN	NaN	NaN	-1.213	0.794	0.6	-1.308	0.635	0.603	-1.305	0.505	0.56	-1.328	0.414	0.561	-1.376	0.256	0.6	-1.379	0.087	0.539	-1.269	0.04	0.593	NaN	NaN	NaN	-1.164	0.786	0.225	-1.118	0.609	0.188	-1.056	0.493	0.241	-1.054	0.404	0.227	-1.038	0.246	0.183	-0.996	0.081	0.262
575	2.875	-1.305	0.889	0.406	NaN	NaN	NaN	-1.211	0.793	0.599	-1.305	0.635	0.602	-1.303	0.505	0.559	-1.327	0.414	0.561	-1.375	0.256	0.6	-1.379	0.087	0.539	-1.269	0.04	0.593	NaN	NaN	NaN	-1.162	0.787	0.224	-1.115	0.609	0.187	-1.054	0.493	0.24	-1.051	0.404	0.227	-1.036	0.245	0.183	-0.996	0.081	0.262
576	2.88	-1.303	0.889	0.405	NaN	NaN	NaN	-1.208	0.793	0.598	-1.303	0.635	0.602	-1.301	0.504	0.559	-1.325	0.414	0.561	-1.374	0.257	0.6	-1.379	0.087	0.539	-1.269	0.04	0.593	NaN	NaN	NaN	-1.16	0.787	0.223	-1.113	0.609	0.186	-1.052	0.494	0.24	-1.048	0.404	0.227	-1.033	0.245	0.182	-0.996	0.081	0.262
577	2.885	-1.303	0.89	0.403	NaN	NaN	NaN	-1.206	0.793	0.597	-1.301	0.635	0.601	-1.299	0.504	0.558	-1.323	0.414	0.56	-1.373	0.257	0.599	-1.379	0.087	0.539	-1.269	0.04	0.593	NaN	NaN	NaN	-1.157	0.787	0.222	-1.11	0.609	0.185	-1.05	0.495	0.239	-1.045	0.404	0.226	-1.031	0.245	0.182	-0.996	0.081	0.262
578	2.89	-1.301	0.89	0.402	NaN	NaN	NaN	-1.203	0.792	0.596	-1.299	0.634	0.6	-1.297	0.504	0.557	-1.321	0.414	0.559	-1.372	0.257	0.599	-1.379	0.087	0.539	-1.269	0.04	0.593	NaN	NaN	NaN	-1.154	0.787	0.221	-1.108	0.609	0.184	-1.048	0.495	0.238	-1.043	0.404	0.226	-1.029	0.245	0.181	-0.995	0.08	0.262
579	2.895	-1.298	0.89	0.401	NaN	NaN	NaN	-1.201	0.792	0.595	-1.297	0.635	0.599	-1.295	0.504	0.557	-1.32	0.414	0.559	-1.371	0.258	0.599	-1.379	0.087	0.539	-1.269	0.04	0.593	NaN	NaN	NaN	-1.152	0.787	0.22	-1.105	0.608	0.184	-1.045	0.494	0.238	-1.04	0.404	0.225	-1.027	0.245	0.181	-0.995	0.08	0.262
580	2.9	-1.295	0.889	0.401	NaN	NaN	NaN	-1.199	0.791	0.594	-1.295	0.634	0.598	-1.293	0.504	0.556	-1.318	0.414	0.558	-1.37	0.258	0.598	-1.378	0.087	0.538	-1.269	0.04	0.593	NaN	NaN	NaN	-1.149	0.788	0.219	-1.102	0.607	0.183	-1.042	0.494	0.238	-1.038	0.404	0.225	-1.025	0.244	0.181	-0.995	0.08	0.262
581	2.905	-1.294	0.89	0.399	NaN	NaN	NaN	-1.197	0.791	0.593	-1.293	0.634	0.597	-1.291	0.503	0.555	-1.316	0.413	0.558	-1.369	0.258	0.598	-1.378	0.087	0.538	-1.269	0.04	0.593	NaN	NaN	NaN	-1.146	0.788	0.218	-1.1	0.607	0.182	-1.039	0.494	0.238	-1.035	0.404	0.224	-1.023	0.244	0.181	-0.994	0.08	0.262
582	2.91	-1.291	0.889	0.399	NaN	NaN	NaN	-1.195	0.791	0.592	-1.291	0.634	0.596	-1.289	0.503	0.555	-1.314	0.413	0.557	-1.368	0.259	0.598	-1.378	0.087	0.538	-1.269	0.04	0.593	NaN	NaN	NaN	-1.144	0.788	0.217	-1.097	0.607	0.181	-1.037	0.494	0.236	-1.033	0.404	0.223	-1.022	0.244	0.181	-0.994	0.08	0.262
583	2.915	-1.287	0.888	0.399	NaN	NaN	NaN	-1.193	0.791	0.592	-1.289	0.634	0.595	-1.287	0.503	0.554	-1.313	0.413	0.557	-1.367	0.259	0.597	-1.377	0.088	0.538	-1.269	0.04	0.593	NaN	NaN	NaN	-1.141	0.788	0.216	-1.095	0.607	0.181	-1.034	0.494	0.236	-1.03	0.404	0.223	-1.021	0.244	0.181	-0.994	0.08	0.262
584	2.92	-1.286	0.889	0.397	NaN	NaN	NaN	-1.19	0.791	0.591	-1.287	0.634	0.594	-1.285	0.503	0.553	-1.311	0.413	0.556	-1.366	0.259	0.597	-1.377	0.088	0.538	-1.269	0.04	0.593	NaN	NaN	NaN	-1.139	0.788	0.215	-1.092	0.607	0.18	-1.031	0.493	0.235	-1.027	0.403	0.223	-1.021	0.245	0.181	-0.994	0.079	0.262
585	2.925	-1.285	0.889	0.396	NaN	NaN	NaN	-1.188	0.791	0.59	-1.285	0.634	0.593	-1.283	0.503	0.553	-1.309	0.413	0.556	-1.365	0.259	0.596	-1.377	0.088	0.538	-1.269	0.04	0.593	NaN	NaN	NaN	-1.136	0.788	0.214	-1.089	0.607	0.179	-1.027	0.493	0.235	-1.025	0.404	0.223	-1.02	0.245	0.181	-0.994	0.079	0.262
586	2.93	-1.283	0.889	0.395	NaN	NaN	NaN	-1.186	0.79	0.589	-1.283	0.633	0.592	-1.281	0.502	0.552	-1.308	0.413	0.555	-1.364	0.26	0.596	-1.377	0.088	0.538	-1.269	0.04	0.593	NaN	NaN	NaN	-1.134	0.788	0.213	-1.086	0.607	0.179	-1.025	0.493	0.235	-1.023	0.404	0.222	-1.019	0.245	0.181	-0.993	0.079	0.262
587	2.935	-1.28	0.889	0.393	NaN	NaN	NaN	-1.184	0.79	0.587	-1.281	0.633	0.591	-1.28	0.502	0.551	-1.306	0.413	0.555	-1.363	0.26	0.596	-1.377	0.088	0.537	-1.269	0.04	0.593	NaN	NaN	NaN	-1.131	0.787	0.212	-1.083	0.607	0.178	-1.023	0.494	0.234	-1.021	0.404	0.221	-1.017	0.245	0.18	-0.993	0.079	0.262
588	2.94	-1.278	0.889	0.392	NaN	NaN	NaN	-1.182	0.789	0.586	-1.28	0.633	0.59	-1.278	0.502	0.551	-1.304	0.413	0.554	-1.362	0.26	0.595	-1.377	0.089	0.537	-1.268	0.04	0.593	NaN	NaN	NaN	-1.129	0.787	0.211	-1.08	0.607	0.177	-1.021	0.495	0.233	-1.019	0.404	0.221	-1.016	0.245	0.18	-0.993	0.079	0.262
589	2.945	-1.276	0.889	0.391	NaN	NaN	NaN	-1.18	0.789	0.586	-1.278	0.633	0.589	-1.276	0.502	0.55	-1.303	0.413	0.554	-1.361	0.26	0.595	-1.376	0.089	0.537	-1.268	0.04	0.593	NaN	NaN	NaN	-1.126	0.787	0.21	-1.077	0.607	0.176	-1.018	0.494	0.233	-1.016	0.404	0.22	-1.015	0.244	0.18	-0.993	0.079	0.262
590	2.95	-1.274	0.889	0.39	NaN	NaN	NaN	-1.178	0.789	0.585	-1.276	0.633	0.588	-1.274	0.502	0.55	-1.301	0.413	0.553	-1.36	0.261	0.595	-1.376	0.089	0.537	-1.268	0.04	0.593	NaN	NaN	NaN	-1.124	0.787	0.209	-1.074	0.606	0.176	-1.014	0.493	0.232	-1.014	0.404	0.22	-1.013	0.244	0.179	-0.993	0.079	0.263
591	2.955	-1.271	0.888	0.389	NaN	NaN	NaN	-1.175	0.788	0.583	-1.274	0.633	0.587	-1.272	0.502	0.549	-1.3	0.413	0.553	-1.359	0.261	0.594	-1.376	0.09	0.537	-1.268	0.04	0.593	NaN	NaN	NaN	-1.122	0.788	0.207	-1.071	0.606	0.175	-1.011	0.492	0.232	-1.012	0.403	0.219	-1.011	0.243	0.179	-0.993	0.079	0.263
592	2.96	-1.269	0.888	0.388	NaN	NaN	NaN	-1.173	0.788	0.581	-1.273	0.633	0.586	-1.27	0.501	0.548	-1.298	0.413	0.552	-1.358	0.261	0.594	-1.376	0.09	0.537	-1.268	0.04	0.593	NaN	NaN	NaN	-1.119	0.788	0.206	-1.068	0.606	0.174	-1.009	0.493	0.231	-1.01	0.404	0.219	-1.009	0.243	0.179	-0.993	0.079	0.263
593	2.965	-1.267	0.888	0.387	NaN	NaN	NaN	-1.171	0.787	0.58	-1.271	0.633	0.585	-1.267	0.5	0.547	-1.296	0.413	0.551	-1.357	0.262	0.594	-1.376	0.091	0.537	-1.268	0.04	0.593	NaN	NaN	NaN	-1.117	0.788	0.206	-1.065	0.606	0.173	-1.007	0.493	0.23	-1.008	0.404	0.218	-1.008	0.243	0.178	-0.992	0.079	0.263
594	2.97	-1.265	0.888	0.386	NaN	NaN	NaN	-1.169	0.788	0.579	-1.269	0.633	0.584	-1.265	0.5	0.546	-1.295	0.413	0.551	-1.356	0.262	0.593	-1.376	0.091	0.537	-1.268	0.04	0.593	NaN	NaN	NaN	-1.114	0.788	0.205	-1.062	0.606	0.172	-1.005	0.494	0.229	-1.006	0.404	0.218	-1.006	0.243	0.178	-0.992	0.079	0.262
595	2.975	-1.262	0.888	0.385	NaN	NaN	NaN	-1.167	0.787	0.578	-1.267	0.633	0.583	-1.263	0.5	0.546	-1.293	0.413	0.55	-1.356	0.263	0.593	-1.375	0.091	0.536	-1.268	0.04	0.593	NaN	NaN	NaN	-1.111	0.788	0.204	-1.06	0.606	0.171	-1.003	0.494	0.229	-1.003	0.403	0.217	-1.005	0.243	0.177	-0.992	0.079	0.263
596	2.98	-1.26	0.888	0.384	NaN	NaN	NaN	-1.165	0.786	0.577	-1.266	0.633	0.581	-1.261	0.5	0.545	-1.291	0.413	0.55	-1.355	0.263	0.593	-1.375	0.092	0.536	-1.268	0.04	0.593	NaN	NaN	NaN	-1.109	0.788	0.203	-1.057	0.606	0.171	-1	0.493	0.229	-1	0.403	0.217	-1.003	0.243	0.177	-0.992	0.079	0.263
597	2.985	-1.258	0.888	0.383	NaN	NaN	NaN	-1.163	0.786	0.577	-1.264	0.633	0.58	-1.259	0.5	0.544	-1.29	0.413	0.549	-1.354	0.264	0.592	-1.375	0.092	0.536	-1.268	0.04	0.593	NaN	NaN	NaN	-1.107	0.788	0.202	-1.055	0.606	0.17	-0.997	0.492	0.229	-0.998	0.403	0.216	-1.001	0.243	0.177	-0.992	0.078	0.263
598	2.99	-1.256	0.887	0.382	NaN	NaN	NaN	-1.161	0.787	0.576	-1.262	0.633	0.579	-1.257	0.5	0.543	-1.289	0.413	0.549	-1.353	0.264	0.591	-1.375	0.092	0.536	-1.268	0.04	0.593	NaN	NaN	NaN	-1.104	0.788	0.201	-1.053	0.606	0.169	-0.995	0.492	0.228	-0.996	0.403	0.216	-0.999	0.242	0.176	-0.992	0.078	0.263
599	2.995	-1.253	0.887	0.381	NaN	NaN	NaN	-1.159	0.786	0.575	-1.26	0.633	0.578	-1.255	0.5	0.543	-1.287	0.413	0.548	-1.353	0.264	0.591	-1.375	0.093	0.536	-1.268	0.04	0.593	NaN	NaN	NaN	-1.102	0.788	0.2	-1.05	0.605	0.168	-0.993	0.492	0.227	-0.994	0.402	0.215	-0.997	0.242	0.176	-0.992	0.078	0.263
600	3	-1.251	0.887	0.379	NaN	NaN	NaN	-1.157	0.785	0.574	-1.259	0.634	0.577	-1.253	0.5	0.542	-1.285	0.413	0.547	-1.352	0.265	0.59	-1.375	0.094	0.535	-1.268	0.04	0.593	NaN	NaN	NaN	-1.1	0.788	0.199	-1.047	0.605	0.168	-0.991	0.492	0.226	-0.991	0.402	0.215	-0.996	0.242	0.176	-0.992	0.078	0.262
601	3.005	-1.249	0.887	0.378	NaN	NaN	NaN	-1.155	0.785	0.573	-1.257	0.634	0.576	-1.252	0.5	0.541	-1.284	0.413	0.547	-1.351	0.265	0.59	-1.375	0.094	0.535	-1.268	0.04	0.593	NaN	NaN	NaN	-1.098	0.788	0.198	-1.045	0.605	0.167	-0.989	0.492	0.226	-0.989	0.401	0.215	-0.994	0.242	0.176	-0.992	0.078	0.262
602	3.01	-1.247	0.887	0.377	NaN	NaN	NaN	-1.153	0.785	0.572	-1.255	0.634	0.575	-1.25	0.499	0.54	-1.282	0.413	0.546	-1.35	0.266	0.589	-1.374	0.094	0.535	-1.268	0.04	0.593	NaN	NaN	NaN	-1.096	0.788	0.197	-1.043	0.605	0.166	-0.987	0.492	0.226	-0.987	0.401	0.215	-0.993	0.241	0.175	-0.991	0.078	0.262
603	3.015	-1.245	0.887	0.376	NaN	NaN	NaN	-1.151	0.785	0.571	-1.254	0.634	0.574	-1.248	0.5	0.54	-1.281	0.413	0.545	-1.349	0.266	0.589	-1.374	0.095	0.535	-1.268	0.04	0.593	NaN	NaN	NaN	-1.093	0.788	0.196	-1.041	0.605	0.166	-0.984	0.491	0.226	-0.985	0.401	0.215	-0.991	0.241	0.175	-0.991	0.078	0.262
604	3.02	-1.243	0.887	0.375	NaN	NaN	NaN	-1.149	0.785	0.57	-1.252	0.634	0.573	-1.246	0.5	0.539	-1.279	0.414	0.545	-1.348	0.267	0.588	-1.373	0.095	0.534	-1.268	0.04	0.593	NaN	NaN	NaN	-1.09	0.787	0.195	-1.038	0.605	0.165	-0.982	0.491	0.225	-0.983	0.401	0.214	-0.99	0.241	0.175	-0.991	0.078	0.262
605	3.025	-1.241	0.887	0.374	NaN	NaN	NaN	-1.147	0.785	0.569	-1.25	0.634	0.572	-1.244	0.5	0.538	-1.278	0.414	0.544	-1.348	0.268	0.588	-1.373	0.096	0.534	-1.268	0.04	0.592	NaN	NaN	NaN	-1.088	0.787	0.194	-1.036	0.604	0.164	-0.98	0.491	0.225	-0.981	0.401	0.214	-0.989	0.241	0.174	-0.991	0.078	0.262
606	3.03	-1.239	0.887	0.373	NaN	NaN	NaN	-1.145	0.785	0.568	-1.247	0.633	0.571	-1.242	0.5	0.537	-1.276	0.414	0.543	-1.347	0.269	0.588	-1.373	0.097	0.534	-1.268	0.04	0.592	NaN	NaN	NaN	-1.086	0.787	0.193	-1.033	0.604	0.164	-0.979	0.491	0.224	-0.979	0.401	0.213	-0.988	0.24	0.174	-0.991	0.078	0.262
607	3.035	-1.237	0.887	0.372	NaN	NaN	NaN	-1.143	0.785	0.567	-1.244	0.633	0.569	-1.241	0.5	0.537	-1.275	0.414	0.543	-1.347	0.27	0.587	-1.373	0.097	0.534	-1.268	0.04	0.592	NaN	NaN	NaN	-1.084	0.787	0.192	-1.031	0.604	0.163	-0.977	0.491	0.223	-0.978	0.401	0.213	-0.986	0.24	0.174	-0.991	0.077	0.261
608	3.04	-1.235	0.887	0.371	NaN	NaN	NaN	-1.141	0.785	0.566	-1.244	0.634	0.569	-1.239	0.5	0.536	-1.273	0.415	0.542	-1.346	0.27	0.587	-1.372	0.098	0.533	-1.268	0.04	0.591	NaN	NaN	NaN	-1.082	0.787	0.191	-1.028	0.603	0.163	-0.974	0.49	0.223	-0.976	0.4	0.213	-0.985	0.24	0.174	-0.99	0.077	0.261
609	3.045	-1.233	0.887	0.369	NaN	NaN	NaN	-1.139	0.785	0.565	-1.242	0.635	0.568	-1.237	0.5	0.535	-1.272	0.415	0.542	-1.345	0.271	0.586	-1.372	0.098	0.533	-1.268	0.04	0.591	NaN	NaN	NaN	-1.079	0.786	0.191	-1.026	0.603	0.162	-0.972	0.49	0.223	-0.975	0.4	0.213	-0.985	0.24	0.173	-0.99	0.077	0.261
610	3.05	-1.231	0.887	0.369	NaN	NaN	NaN	-1.137	0.786	0.564	-1.241	0.635	0.568	-1.235	0.5	0.535	-1.27	0.415	0.541	-1.344	0.271	0.585	-1.371	0.099	0.533	-1.268	0.04	0.591	NaN	NaN	NaN	-1.077	0.786	0.19	-1.025	0.603	0.161	-0.971	0.489	0.223	-0.974	0.4	0.212	-0.984	0.24	0.173	-0.99	0.077	0.261
611	3.055	-1.229	0.888	0.367	NaN	NaN	NaN	-1.136	0.786	0.563	-1.239	0.635	0.567	-1.233	0.501	0.534	-1.269	0.416	0.541	-1.344	0.272	0.584	-1.371	0.1	0.533	-1.268	0.04	0.591	NaN	NaN	NaN	-1.075	0.786	0.189	-1.023	0.603	0.161	-0.969	0.489	0.223	-0.972	0.4	0.211	-0.983	0.239	0.173	-0.99	0.076	0.261
612	3.06	-1.227	0.888	0.366	NaN	NaN	NaN	-1.134	0.786	0.562	-1.237	0.635	0.566	-1.231	0.501	0.534	-1.267	0.416	0.541	-1.343	0.273	0.584	-1.371	0.101	0.532	-1.268	0.04	0.591	NaN	NaN	NaN	-1.074	0.787	0.188	-1.021	0.603	0.16	-0.968	0.49	0.222	-0.971	0.4	0.211	-0.983	0.239	0.173	-0.99	0.076	0.261
613	3.065	-1.225	0.888	0.365	NaN	NaN	NaN	-1.132	0.787	0.562	-1.235	0.636	0.565	-1.229	0.501	0.533	-1.266	0.417	0.541	-1.342	0.274	0.583	-1.37	0.102	0.532	-1.268	0.04	0.591	NaN	NaN	NaN	-1.071	0.786	0.187	-1.019	0.603	0.159	-0.967	0.49	0.221	-0.97	0.399	0.211	-0.982	0.239	0.173	-0.99	0.076	0.26
614	3.07	-1.223	0.888	0.364	NaN	NaN	NaN	-1.131	0.788	0.562	-1.233	0.635	0.564	-1.227	0.502	0.533	NaN	NaN	NaN	-1.342	0.276	0.583	-1.37	0.102	0.532	-1.268	0.04	0.591	NaN	NaN	NaN	-1.069	0.786	0.186	-1.017	0.603	0.159	-0.966	0.49	0.221	-0.969	0.399	0.211	-0.981	0.238	0.173	-0.991	0.077	0.259
615	3.075	-1.222	0.888	0.363	NaN	NaN	NaN	-1.129	0.789	0.561	-1.229	0.635	0.563	-1.225	0.502	0.533	NaN	NaN	NaN	-1.342	0.278	0.583	-1.37	0.103	0.532	-1.268	0.04	0.59	NaN	NaN	NaN	-1.068	0.786	0.185	-1.016	0.603	0.158	-0.964	0.489	0.22	-0.968	0.399	0.21	-0.98	0.238	0.172	-0.991	0.078	0.259
616	3.08	-1.22	0.889	0.362	NaN	NaN	NaN	-1.128	0.789	0.561	-1.229	0.636	0.563	-1.223	0.502	0.532	NaN	NaN	NaN	-1.341	0.279	0.583	-1.369	0.104	0.532	-1.268	0.04	0.59	NaN	NaN	NaN	-1.066	0.786	0.185	-1.014	0.602	0.158	-0.963	0.488	0.22	-0.966	0.399	0.21	-0.979	0.238	0.172	-0.99	0.077	0.259
617	3.085	-1.218	0.889	0.361	NaN	NaN	NaN	-1.126	0.79	0.56	-1.227	0.636	0.562	-1.221	0.503	0.532	-1.258	0.419	0.539	-1.34	0.28	0.583	-1.369	0.105	0.531	-1.269	0.04	0.59	NaN	NaN	NaN	-1.064	0.786	0.184	-1.012	0.602	0.157	-0.961	0.488	0.22	-0.966	0.399	0.21	-0.979	0.238	0.172	-0.99	0.076	0.26
618	3.09	-1.216	0.889	0.36	NaN	NaN	NaN	-1.124	0.79	0.559	-1.223	0.635	0.561	-1.219	0.503	0.532	-1.256	0.419	0.539	-1.339	0.282	0.583	-1.369	0.106	0.531	-1.269	0.04	0.59	NaN	NaN	NaN	-1.063	0.787	0.183	-1.011	0.602	0.157	-0.96	0.488	0.219	-0.965	0.399	0.209	-0.979	0.238	0.172	-0.989	0.076	0.26
619	3.095	-1.214	0.889	0.359	NaN	NaN	NaN	-1.122	0.791	0.558	-1.222	0.636	0.561	-1.216	0.504	0.531	-1.255	0.42	0.539	-1.338	0.283	0.583	-1.368	0.107	0.531	-1.269	0.04	0.59	NaN	NaN	NaN	-1.061	0.786	0.182	-1.01	0.602	0.156	-0.959	0.488	0.219	-0.964	0.399	0.209	-0.978	0.238	0.171	-0.989	0.076	0.26
620	3.1	-1.212	0.89	0.358	NaN	NaN	NaN	-1.12	0.791	0.557	-1.22	0.636	0.56	-1.214	0.504	0.531	-1.253	0.42	0.54	-1.337	0.283	0.582	-1.367	0.107	0.531	-1.269	0.039	0.589	NaN	NaN	NaN	-1.059	0.786	0.181	-1.009	0.602	0.155	-0.959	0.488	0.218	-0.964	0.399	0.208	-0.978	0.238	0.171	-0.989	0.076	0.26
621	3.105	-1.211	0.89	0.357	NaN	NaN	NaN	-1.118	0.791	0.557	-1.219	0.636	0.56	-1.212	0.504	0.531	-1.251	0.421	0.54	-1.334	0.283	0.582	-1.367	0.108	0.531	-1.269	0.039	0.589	NaN	NaN	NaN	-1.057	0.786	0.181	-1.008	0.602	0.155	-0.958	0.488	0.218	-0.964	0.399	0.208	-0.977	0.237	0.171	-0.989	0.076	0.26
622	3.11	-1.209	0.891	0.356	NaN	NaN	NaN	-1.117	0.792	0.556	-1.215	0.635	0.559	-1.21	0.505	0.531	-1.249	0.421	0.54	-1.333	0.284	0.582	-1.366	0.109	0.53	-1.269	0.039	0.589	NaN	NaN	NaN	-1.056	0.786	0.18	-1.007	0.602	0.154	-0.957	0.488	0.218	-0.963	0.399	0.207	-0.976	0.237	0.171	-0.989	0.076	0.26
623	3.115	-1.207	0.891	0.355	NaN	NaN	NaN	-1.115	0.793	0.555	-1.212	0.635	0.558	-1.207	0.505	0.531	-1.247	0.422	0.54	-1.332	0.285	0.581	-1.365	0.11	0.53	-1.269	0.039	0.589	NaN	NaN	NaN	-1.055	0.787	0.179	-1.006	0.602	0.154	-0.956	0.487	0.218	-0.961	0.398	0.207	-0.976	0.237	0.171	-0.989	0.076	0.26
624	3.12	-1.205	0.891	0.354	NaN	NaN	NaN	-1.113	0.793	0.554	-1.21	0.636	0.558	-1.205	0.506	0.531	-1.245	0.423	0.54	-1.331	0.285	0.581	-1.365	0.111	0.53	-1.269	0.039	0.589	NaN	NaN	NaN	-1.054	0.787	0.178	-1.005	0.602	0.153	-0.955	0.487	0.217	-0.96	0.397	0.207	-0.975	0.236	0.171	-0.989	0.076	0.26
625	3.125	-1.204	0.892	0.354	NaN	NaN	NaN	-1.111	0.794	0.554	-1.209	0.637	0.558	-1.203	0.506	0.531	-1.242	0.423	0.541	-1.33	0.287	0.581	-1.364	0.112	0.53	-1.269	0.039	0.589	NaN	NaN	NaN	-1.052	0.787	0.177	-1.004	0.602	0.153	-0.954	0.486	0.217	-0.959	0.396	0.207	-0.975	0.236	0.171	-0.989	0.076	0.26
626	3.13	-1.202	0.892	0.353	NaN	NaN	NaN	-1.11	0.794	0.553	-1.207	0.637	0.559	-1.2	0.506	0.531	-1.241	0.424	0.541	-1.329	0.289	0.581	-1.364	0.113	0.53	-1.269	0.039	0.589	NaN	NaN	NaN	-1.051	0.787	0.177	-1.003	0.601	0.152	-0.953	0.486	0.216	-0.958	0.396	0.207	-0.975	0.236	0.171	-0.989	0.076	0.26
627	3.135	-1.2	0.893	0.352	NaN	NaN	NaN	-1.108	0.795	0.552	-1.201	0.635	0.56	-1.198	0.507	0.531	-1.238	0.424	0.541	-1.327	0.29	0.581	-1.363	0.115	0.529	-1.269	0.039	0.589	NaN	NaN	NaN	-1.049	0.788	0.176	-1.002	0.601	0.152	-0.953	0.486	0.216	-0.958	0.396	0.207	-0.974	0.236	0.171	-0.989	0.076	0.26
628	3.14	-1.199	0.893	0.351	NaN	NaN	NaN	-1.106	0.796	0.552	-1.203	0.638	0.558	-1.196	0.508	0.531	-1.236	0.425	0.541	-1.326	0.291	0.581	-1.363	0.115	0.529	-1.269	0.039	0.589	NaN	NaN	NaN	-1.048	0.788	0.175	-1.001	0.602	0.151	-0.952	0.486	0.215	-0.957	0.396	0.206	-0.974	0.236	0.17	-0.989	0.076	0.26
629	3.145	-1.197	0.894	0.35	NaN	NaN	NaN	-1.104	0.796	0.551	-1.203	0.64	0.558	-1.194	0.508	0.531	-1.234	0.425	0.542	-1.325	0.292	0.581	-1.362	0.116	0.529	-1.27	0.039	0.589	NaN	NaN	NaN	-1.046	0.788	0.175	-1	0.602	0.151	-0.952	0.486	0.215	-0.957	0.396	0.206	-0.973	0.236	0.17	-0.989	0.076	0.26
630	3.15	-1.195	0.894	0.35	NaN	NaN	NaN	-1.102	0.797	0.55	-1.199	0.639	0.557	-1.191	0.508	0.532	-1.231	0.425	0.542	-1.323	0.293	0.581	-1.361	0.118	0.529	-1.27	0.039	0.589	NaN	NaN	NaN	-1.045	0.788	0.174	-1	0.602	0.15	-0.952	0.486	0.215	-0.957	0.396	0.206	-0.973	0.236	0.17	-0.989	0.076	0.26
631	3.155	-1.194	0.894	0.349	NaN	NaN	NaN	-1.101	0.798	0.55	-1.197	0.639	0.557	-1.189	0.509	0.532	-1.227	0.424	0.542	-1.322	0.294	0.581	-1.36	0.119	0.528	-1.27	0.039	0.588	NaN	NaN	NaN	-1.044	0.788	0.173	-0.999	0.602	0.15	-0.951	0.486	0.214	-0.957	0.396	0.205	-0.973	0.236	0.17	-0.989	0.076	0.26
632	3.16	-1.192	0.895	0.348	NaN	NaN	NaN	-1.099	0.798	0.549	-1.195	0.64	0.557	-1.186	0.509	0.532	-1.225	0.424	0.542	-1.32	0.295	0.581	-1.36	0.12	0.528	-1.27	0.039	0.588	NaN	NaN	NaN	-1.043	0.788	0.173	-0.998	0.602	0.149	-0.951	0.487	0.214	-0.957	0.396	0.205	-0.973	0.235	0.17	-0.989	0.076	0.26
633	3.165	-1.191	0.895	0.347	NaN	NaN	NaN	-1.097	0.799	0.548	-1.193	0.641	0.557	-1.184	0.51	0.533	-1.223	0.425	0.542	-1.318	0.296	0.581	-1.359	0.121	0.528	-1.27	0.039	0.588	NaN	NaN	NaN	-1.041	0.788	0.172	-0.998	0.603	0.149	-0.95	0.487	0.213	-0.957	0.396	0.205	-0.973	0.235	0.17	-0.989	0.076	0.26
634	3.17	-1.189	0.896	0.346	NaN	NaN	NaN	-1.096	0.8	0.548	-1.191	0.641	0.557	-1.182	0.51	0.533	-1.22	0.426	0.543	-1.317	0.297	0.581	-1.358	0.122	0.527	-1.27	0.039	0.588	NaN	NaN	NaN	-1.04	0.789	0.171	-0.997	0.603	0.149	-0.95	0.487	0.213	-0.957	0.396	0.204	-0.974	0.236	0.169	-0.989	0.076	0.26
635	3.175	-1.188	0.897	0.346	NaN	NaN	NaN	-1.094	0.801	0.548	-1.188	0.642	0.557	-1.179	0.511	0.534	-1.219	0.428	0.544	-1.315	0.298	0.581	-1.357	0.123	0.527	-1.27	0.039	0.588	NaN	NaN	NaN	-1.039	0.789	0.171	-0.996	0.603	0.148	-0.95	0.487	0.213	-0.956	0.395	0.204	-0.974	0.235	0.169	-0.989	0.076	0.26
636	3.18	-1.186	0.897	0.345	NaN	NaN	NaN	-1.092	0.802	0.547	-1.187	0.642	0.557	-1.177	0.511	0.534	-1.216	0.428	0.544	-1.313	0.299	0.581	-1.356	0.125	0.527	-1.27	0.039	0.588	NaN	NaN	NaN	-1.038	0.789	0.17	-0.996	0.603	0.148	-0.95	0.487	0.212	-0.956	0.395	0.204	-0.974	0.235	0.169	-0.989	0.076	0.26
637	3.185	-1.185	0.898	0.344	NaN	NaN	NaN	-1.091	0.803	0.547	-1.185	0.643	0.558	-1.175	0.512	0.535	-1.214	0.429	0.545	-1.311	0.3	0.581	-1.355	0.126	0.526	-1.27	0.04	0.587	NaN	NaN	NaN	-1.037	0.789	0.17	-0.995	0.603	0.147	-0.95	0.487	0.212	-0.956	0.395	0.203	-0.975	0.235	0.169	-0.989	0.076	0.26
638	3.19	-1.184	0.898	0.343	NaN	NaN	NaN	-1.089	0.804	0.546	-1.183	0.644	0.558	-1.172	0.513	0.535	-1.211	0.429	0.546	-1.309	0.3	0.581	-1.354	0.127	0.526	-1.27	0.04	0.587	NaN	NaN	NaN	-1.036	0.789	0.169	-0.995	0.603	0.147	-0.949	0.487	0.212	-0.956	0.395	0.203	-0.975	0.235	0.168	-0.989	0.076	0.259
639	3.195	-1.182	0.899	0.343	NaN	NaN	NaN	-1.088	0.805	0.546	-1.181	0.644	0.558	-1.17	0.513	0.536	-1.209	0.43	0.547	-1.308	0.302	0.581	-1.353	0.129	0.526	-1.27	0.041	0.587	NaN	NaN	NaN	-1.035	0.789	0.169	-0.994	0.603	0.146	-0.949	0.487	0.211	-0.957	0.395	0.203	-0.975	0.235	0.168	-0.989	0.076	0.259
640	3.2	-1.181	0.9	0.342	NaN	NaN	NaN	-1.086	0.806	0.545	-1.179	0.645	0.558	-1.167	0.514	0.537	-1.206	0.431	0.548	-1.305	0.302	0.581	-1.352	0.13	0.525	-1.27	0.041	0.586	NaN	NaN	NaN	-1.034	0.789	0.168	-0.993	0.603	0.146	-0.949	0.488	0.211	-0.957	0.395	0.202	-0.975	0.235	0.168	-0.989	0.076	0.259
641	3.205	-1.179	0.9	0.341	NaN	NaN	NaN	-1.085	0.807	0.545	-1.177	0.645	0.558	-1.165	0.514	0.537	-1.201	0.43	0.548	-1.303	0.303	0.581	-1.35	0.131	0.525	-1.27	0.042	0.586	NaN	NaN	NaN	-1.032	0.789	0.168	-0.993	0.603	0.145	-0.95	0.488	0.21	-0.957	0.395	0.202	-0.975	0.235	0.167	-0.989	0.076	0.259
642	3.21	-1.178	0.901	0.341	NaN	NaN	NaN	-1.084	0.808	0.544	-1.175	0.646	0.559	-1.162	0.515	0.538	-1.198	0.43	0.549	-1.301	0.304	0.581	-1.349	0.133	0.524	-1.27	0.043	0.585	NaN	NaN	NaN	-1.031	0.789	0.167	-0.993	0.603	0.145	-0.95	0.488	0.21	-0.957	0.395	0.201	-0.975	0.235	0.167	-0.989	0.076	0.259
643	3.215	-1.176	0.901	0.34	NaN	NaN	NaN	-1.082	0.809	0.544	-1.173	0.647	0.559	-1.16	0.515	0.539	-1.196	0.431	0.55	-1.299	0.305	0.581	-1.348	0.134	0.524	-1.27	0.043	0.585	NaN	NaN	NaN	-1.03	0.79	0.167	-0.992	0.604	0.145	-0.95	0.488	0.209	-0.957	0.395	0.201	-0.976	0.235	0.167	-0.989	0.076	0.259
644	3.22	-1.175	0.902	0.339	NaN	NaN	NaN	-1.081	0.81	0.544	-1.171	0.647	0.559	-1.157	0.516	0.539	-1.194	0.432	0.551	-1.297	0.306	0.582	-1.346	0.136	0.524	-1.269	0.044	0.584	NaN	NaN	NaN	-1.029	0.79	0.166	-0.992	0.604	0.144	-0.95	0.488	0.209	-0.958	0.395	0.2	-0.976	0.235	0.167	-0.989	0.076	0.259
645	3.225	-1.174	0.903	0.338	NaN	NaN	NaN	-1.08	0.81	0.543	-1.169	0.648	0.56	-1.155	0.516	0.54	-1.192	0.432	0.552	-1.295	0.307	0.582	-1.345	0.137	0.523	-1.269	0.044	0.584	NaN	NaN	NaN	-1.028	0.79	0.166	-0.991	0.604	0.144	-0.95	0.487	0.209	-0.959	0.396	0.2	-0.976	0.235	0.166	-0.989	0.076	0.259
646	3.23	-1.173	0.903	0.338	NaN	NaN	NaN	-1.079	0.811	0.542	-1.167	0.648	0.56	-1.152	0.517	0.541	-1.189	0.433	0.553	-1.293	0.308	0.582	-1.344	0.138	0.523	-1.269	0.045	0.583	NaN	NaN	NaN	-1.027	0.791	0.166	-0.991	0.604	0.144	-0.95	0.487	0.208	-0.959	0.396	0.2	-0.977	0.235	0.166	-0.989	0.076	0.259
647	3.235	-1.171	0.904	0.337	NaN	NaN	NaN	-1.077	0.812	0.542	-1.165	0.649	0.56	-1.15	0.517	0.542	-1.186	0.433	0.554	-1.291	0.308	0.582	-1.342	0.14	0.522	-1.268	0.045	0.583	NaN	NaN	NaN	-1.026	0.791	0.165	-0.991	0.604	0.143	-0.95	0.487	0.208	-0.959	0.396	0.2	-0.978	0.235	0.166	-0.989	0.076	0.259
648	3.24	-1.17	0.905	0.336	NaN	NaN	NaN	-1.076	0.813	0.542	-1.163	0.649	0.561	-1.147	0.518	0.543	-1.183	0.434	0.555	-1.288	0.309	0.583	-1.341	0.142	0.522	-1.268	0.046	0.582	NaN	NaN	NaN	-1.025	0.791	0.165	-0.991	0.605	0.143	-0.95	0.487	0.208	-0.96	0.396	0.2	-0.978	0.235	0.166	-0.989	0.076	0.259
649	3.245	-1.169	0.905	0.336	NaN	NaN	NaN	-1.075	0.814	0.541	-1.161	0.65	0.561	-1.145	0.519	0.543	-1.18	0.434	0.556	-1.286	0.31	0.583	-1.339	0.143	0.521	-1.267	0.047	0.582	NaN	NaN	NaN	-1.023	0.792	0.165	-0.991	0.605	0.143	-0.95	0.487	0.208	-0.96	0.396	0.2	-0.979	0.234	0.165	-0.989	0.076	0.259
650	3.25	-1.168	0.906	0.335	NaN	NaN	NaN	-1.073	0.815	0.54	-1.159	0.65	0.561	-1.141	0.518	0.545	-1.177	0.434	0.557	-1.284	0.311	0.583	-1.337	0.144	0.521	-1.267	0.047	0.582	NaN	NaN	NaN	-1.022	0.792	0.164	-0.99	0.605	0.142	-0.95	0.487	0.207	-0.961	0.396	0.199	-0.979	0.234	0.165	-0.989	0.076	0.259
651	3.255	-1.166	0.906	0.334	NaN	NaN	NaN	-1.072	0.815	0.54	-1.157	0.651	0.562	-1.137	0.518	0.547	-1.175	0.435	0.558	-1.282	0.312	0.583	-1.336	0.146	0.521	-1.266	0.048	0.582	NaN	NaN	NaN	-1.022	0.793	0.164	-0.99	0.605	0.142	-0.951	0.487	0.206	-0.962	0.397	0.199	-0.979	0.234	0.165	-0.989	0.076	0.259
652	3.26	-1.165	0.907	0.334	NaN	NaN	NaN	-1.071	0.816	0.54	-1.155	0.651	0.562	-1.137	0.52	0.546	-1.172	0.435	0.559	-1.28	0.312	0.584	-1.334	0.147	0.521	-1.266	0.049	0.581	NaN	NaN	NaN	-1.021	0.793	0.163	-0.99	0.606	0.142	-0.951	0.487	0.206	-0.962	0.397	0.198	-0.98	0.235	0.164	-0.989	0.075	0.259
653	3.265	-1.164	0.908	0.333	NaN	NaN	NaN	-1.07	0.817	0.54	-1.153	0.652	0.562	-1.135	0.521	0.547	-1.17	0.436	0.56	-1.277	0.313	0.584	-1.332	0.149	0.52	-1.265	0.05	0.581	NaN	NaN	NaN	-1.02	0.794	0.163	-0.99	0.606	0.141	-0.952	0.487	0.206	-0.963	0.397	0.198	-0.981	0.234	0.164	-0.989	0.075	0.259
654	3.27	-1.163	0.908	0.332	NaN	NaN	NaN	-1.069	0.818	0.54	-1.151	0.653	0.563	-1.132	0.522	0.548	-1.167	0.437	0.56	-1.275	0.315	0.585	-1.331	0.15	0.52	-1.263	0.051	0.581	NaN	NaN	NaN	-1.019	0.794	0.163	-0.99	0.607	0.141	-0.952	0.488	0.206	-0.963	0.397	0.198	-0.982	0.234	0.164	-0.989	0.075	0.259
655	3.275	-1.161	0.909	0.332	NaN	NaN	NaN	-1.067	0.819	0.539	-1.149	0.653	0.563	-1.13	0.522	0.548	-1.165	0.438	0.561	-1.273	0.315	0.585	-1.328	0.151	0.52	-1.262	0.051	0.581	NaN	NaN	NaN	-1.018	0.794	0.162	-0.99	0.607	0.141	-0.953	0.488	0.205	-0.964	0.397	0.197	-0.982	0.234	0.164	-0.99	0.075	0.259
656	3.28	-1.16	0.909	0.331	NaN	NaN	NaN	-1.066	0.82	0.539	-1.147	0.654	0.564	-1.128	0.523	0.549	-1.162	0.438	0.562	-1.271	0.316	0.585	-1.326	0.152	0.521	-1.26	0.052	0.582	NaN	NaN	NaN	-1.016	0.795	0.162	-0.99	0.607	0.14	-0.953	0.488	0.205	-0.964	0.397	0.197	-0.983	0.234	0.163	-0.99	0.075	0.259
657	3.285	-1.159	0.91	0.33	NaN	NaN	NaN	-1.065	0.82	0.538	-1.145	0.655	0.564	-1.126	0.524	0.55	-1.16	0.439	0.563	-1.268	0.317	0.586	-1.324	0.153	0.521	-1.258	0.052	0.582	NaN	NaN	NaN	-1.015	0.795	0.162	-0.989	0.607	0.14	-0.954	0.488	0.205	-0.965	0.396	0.197	-0.984	0.234	0.163	-0.99	0.075	0.259
658	3.29	-1.158	0.91	0.33	NaN	NaN	NaN	-1.063	0.821	0.538	-1.143	0.655	0.564	-1.123	0.524	0.55	-1.159	0.44	0.564	-1.266	0.317	0.587	-1.321	0.153	0.521	-1.256	0.053	0.582	NaN	NaN	NaN	-1.014	0.795	0.161	-0.989	0.608	0.14	-0.954	0.488	0.204	-0.965	0.396	0.197	-0.984	0.234	0.163	-0.99	0.075	0.259
659	3.295	-1.157	0.911	0.329	NaN	NaN	NaN	-1.062	0.822	0.538	-1.142	0.656	0.565	-1.121	0.525	0.551	-1.156	0.441	0.564	-1.264	0.318	0.587	-1.318	0.153	0.522	-1.254	0.054	0.583	NaN	NaN	NaN	-1.013	0.795	0.161	-0.989	0.608	0.139	-0.954	0.488	0.204	-0.966	0.396	0.197	-0.985	0.234	0.163	-0.99	0.075	0.259
660	3.3	-1.155	0.911	0.329	NaN	NaN	NaN	-1.061	0.823	0.538	-1.14	0.657	0.565	-1.119	0.526	0.552	-1.153	0.441	0.565	-1.261	0.318	0.588	-1.316	0.154	0.523	-1.251	0.054	0.583	NaN	NaN	NaN	-1.012	0.796	0.161	-0.989	0.608	0.139	-0.955	0.489	0.204	-0.966	0.396	0.196	-0.986	0.234	0.163	-0.99	0.075	0.259
661	3.305	-1.154	0.912	0.328	NaN	NaN	NaN	-1.06	0.824	0.538	-1.138	0.657	0.565	-1.117	0.527	0.552	-1.151	0.441	0.566	-1.259	0.319	0.589	-1.312	0.154	0.524	-1.248	0.054	0.584	NaN	NaN	NaN	-1.011	0.796	0.16	-0.989	0.609	0.139	-0.955	0.489	0.203	-0.967	0.397	0.196	-0.986	0.234	0.162	-0.99	0.075	0.259
662	3.31	-1.152	0.912	0.328	NaN	NaN	NaN	-1.059	0.825	0.538	-1.137	0.658	0.565	-1.116	0.527	0.553	-1.149	0.442	0.566	-1.256	0.319	0.589	-1.309	0.154	0.525	-1.243	0.053	0.586	NaN	NaN	NaN	-1.009	0.795	0.16	-0.989	0.609	0.138	-0.955	0.489	0.203	-0.967	0.397	0.196	-0.987	0.234	0.162	-0.99	0.075	0.259
663	3.315	-1.149	0.911	0.328	NaN	NaN	NaN	-1.057	0.825	0.538	-1.135	0.659	0.565	-1.114	0.528	0.553	-1.147	0.443	0.567	-1.254	0.319	0.59	-1.306	0.153	0.526	-1.239	0.054	0.586	NaN	NaN	NaN	-1.007	0.794	0.161	-0.989	0.61	0.138	-0.956	0.489	0.203	-0.968	0.397	0.196	-0.987	0.234	0.162	-0.99	0.075	0.258
664	3.32	-1.148	0.912	0.328	NaN	NaN	NaN	-1.056	0.826	0.537	-1.133	0.659	0.565	-1.112	0.529	0.553	-1.145	0.443	0.567	-1.251	0.319	0.59	-1.302	0.153	0.527	-1.235	0.054	0.587	NaN	NaN	NaN	-1.005	0.794	0.161	-0.989	0.61	0.138	-0.956	0.489	0.203	-0.968	0.397	0.196	-0.988	0.234	0.162	-0.99	0.075	0.258
665	3.325	-1.147	0.912	0.327	NaN	NaN	NaN	-1.055	0.826	0.537	-1.132	0.66	0.565	-1.11	0.529	0.554	-1.143	0.444	0.568	-1.248	0.318	0.591	-1.299	0.152	0.528	-1.23	0.053	0.589	NaN	NaN	NaN	-1.004	0.794	0.161	-0.988	0.61	0.138	-0.956	0.489	0.203	-0.969	0.397	0.195	-0.988	0.234	0.162	-0.99	0.075	0.258
666	3.33	-1.146	0.913	0.327	NaN	NaN	NaN	-1.054	0.827	0.537	-1.131	0.661	0.565	-1.109	0.53	0.554	-1.141	0.444	0.568	-1.245	0.318	0.592	-1.295	0.151	0.53	-1.225	0.053	0.59	NaN	NaN	NaN	-1.003	0.795	0.16	-0.988	0.61	0.138	-0.956	0.489	0.202	-0.97	0.398	0.195	-0.988	0.234	0.162	-0.99	0.075	0.259
667	3.335	-1.144	0.913	0.327	NaN	NaN	NaN	-1.052	0.828	0.537	-1.129	0.661	0.565	-1.107	0.53	0.554	-1.139	0.445	0.568	-1.242	0.318	0.593	-1.29	0.15	0.532	-1.219	0.053	0.592	NaN	NaN	NaN	-1.002	0.795	0.16	-0.988	0.61	0.138	-0.957	0.489	0.202	-0.971	0.398	0.195	-0.988	0.234	0.162	-0.99	0.075	0.259
668	3.34	-1.143	0.913	0.326	NaN	NaN	NaN	-1.052	0.829	0.537	-1.128	0.662	0.565	-1.105	0.531	0.554	-1.137	0.445	0.569	-1.238	0.317	0.594	-1.286	0.149	0.534	-1.213	0.052	0.594	NaN	NaN	NaN	-1.001	0.796	0.16	-0.988	0.61	0.137	-0.957	0.49	0.202	-0.971	0.398	0.195	-0.989	0.234	0.162	-0.99	0.075	0.259
669	3.345	-1.142	0.914	0.326	NaN	NaN	NaN	-1.051	0.829	0.537	-1.127	0.663	0.565	-1.104	0.531	0.554	-1.135	0.445	0.569	-1.236	0.317	0.595	-1.281	0.147	0.536	-1.207	0.051	0.595	NaN	NaN	NaN	-1	0.796	0.16	-0.988	0.611	0.137	-0.958	0.49	0.202	-0.972	0.398	0.195	-0.989	0.234	0.162	-0.99	0.075	0.259
670	3.35	-1.141	0.914	0.325	NaN	NaN	NaN	-1.05	0.83	0.536	-1.125	0.663	0.565	-1.102	0.532	0.554	-1.133	0.446	0.569	-1.232	0.317	0.596	-1.276	0.146	0.538	-1.201	0.05	0.597	NaN	NaN	NaN	-0.999	0.796	0.159	-0.988	0.611	0.137	-0.958	0.49	0.202	-0.972	0.399	0.195	-0.989	0.234	0.162	-0.99	0.075	0.258
671	3.355	-1.14	0.914	0.325	NaN	NaN	NaN	-1.049	0.831	0.536	-1.124	0.664	0.564	-1.101	0.533	0.554	-1.131	0.446	0.569	-1.228	0.315	0.597	-1.271	0.145	0.54	-1.194	0.05	0.599	NaN	NaN	NaN	-0.999	0.797	0.159	-0.987	0.612	0.137	-0.958	0.49	0.202	-0.972	0.399	0.195	-0.989	0.234	0.162	-0.99	0.075	0.258
672	3.36	-1.139	0.914	0.325	NaN	NaN	NaN	-1.048	0.831	0.536	-1.122	0.664	0.564	-1.099	0.533	0.554	-1.128	0.447	0.57	-1.224	0.314	0.598	-1.266	0.143	0.542	-1.187	0.049	0.601	NaN	NaN	NaN	-0.998	0.797	0.159	-0.987	0.612	0.137	-0.958	0.49	0.202	-0.973	0.399	0.195	-0.989	0.234	0.162	-0.99	0.075	0.258
673	3.365	-1.138	0.915	0.324	NaN	NaN	NaN	-1.046	0.832	0.535	-1.121	0.665	0.564	-1.098	0.534	0.553	-1.127	0.447	0.57	-1.222	0.315	0.6	-1.26	0.142	0.544	-1.18	0.048	0.602	NaN	NaN	NaN	-0.997	0.798	0.159	-0.987	0.613	0.137	-0.958	0.49	0.202	-0.973	0.399	0.194	-0.989	0.234	0.162	-0.99	0.075	0.259
674	3.37	-1.137	0.915	0.324	NaN	NaN	NaN	-1.046	0.832	0.535	-1.12	0.665	0.563	-1.096	0.534	0.553	-1.124	0.447	0.57	-1.218	0.315	0.601	-1.254	0.14	0.547	-1.172	0.047	0.604	NaN	NaN	NaN	-0.996	0.798	0.159	-0.987	0.613	0.137	-0.958	0.49	0.202	-0.973	0.399	0.194	-0.989	0.234	0.162	-0.99	0.075	0.259
675	3.375	-1.136	0.916	0.323	NaN	NaN	NaN	-1.045	0.833	0.535	-1.118	0.666	0.563	-1.094	0.534	0.553	-1.122	0.447	0.57	-1.214	0.314	0.603	-1.248	0.138	0.549	-1.165	0.046	0.607	NaN	NaN	NaN	-0.995	0.798	0.159	-0.987	0.613	0.137	-0.959	0.49	0.202	-0.973	0.399	0.194	-0.989	0.234	0.162	-0.99	0.075	0.259
676	3.38	-1.135	0.916	0.323	NaN	NaN	NaN	-1.044	0.834	0.535	-1.117	0.666	0.563	-1.093	0.535	0.553	-1.12	0.447	0.57	-1.21	0.312	0.603	-1.242	0.136	0.551	-1.157	0.046	0.609	NaN	NaN	NaN	-0.995	0.799	0.159	-0.986	0.614	0.137	-0.959	0.49	0.202	-0.974	0.399	0.194	-0.989	0.234	0.162	-0.99	0.076	0.259
677	3.385	-1.134	0.916	0.323	NaN	NaN	NaN	-1.043	0.834	0.535	-1.116	0.666	0.562	-1.091	0.535	0.552	-1.117	0.448	0.57	-1.204	0.309	0.604	-1.236	0.135	0.554	-1.149	0.045	0.61	NaN	NaN	NaN	-0.994	0.799	0.158	-0.986	0.614	0.137	-0.959	0.49	0.202	-0.974	0.399	0.194	-0.989	0.234	0.162	-0.99	0.076	0.259
678	3.39	-1.134	0.917	0.322	NaN	NaN	NaN	-1.042	0.835	0.535	-1.114	0.667	0.562	-1.089	0.535	0.552	-1.114	0.447	0.57	-1.2	0.309	0.606	-1.23	0.133	0.556	-1.141	0.045	0.613	NaN	NaN	NaN	-0.993	0.799	0.158	-0.986	0.614	0.137	-0.96	0.49	0.202	-0.975	0.399	0.194	-0.989	0.234	0.163	-0.99	0.076	0.259
679	3.395	-1.134	0.917	0.322	NaN	NaN	NaN	-1.041	0.835	0.534	-1.113	0.667	0.562	-1.087	0.535	0.552	-1.112	0.448	0.57	-1.197	0.31	0.608	-1.224	0.132	0.558	-1.134	0.045	0.615	NaN	NaN	NaN	-0.993	0.8	0.158	-0.985	0.614	0.137	-0.96	0.49	0.201	-0.975	0.399	0.194	-0.989	0.234	0.163	-0.99	0.076	0.259
680	3.4	-1.132	0.916	0.322	NaN	NaN	NaN	-1.04	0.836	0.534	-1.111	0.667	0.561	-1.086	0.535	0.551	-1.109	0.448	0.57	-1.193	0.31	0.609	-1.217	0.13	0.561	-1.125	0.044	0.617	NaN	NaN	NaN	-0.991	0.799	0.158	-0.985	0.614	0.137	-0.96	0.49	0.201	-0.976	0.399	0.194	-0.989	0.234	0.163	-0.99	0.076	0.259
681	3.405	-1.13	0.916	0.322	NaN	NaN	NaN	-1.039	0.836	0.534	-1.11	0.668	0.561	-1.084	0.536	0.551	-1.107	0.448	0.57	-1.188	0.309	0.61	-1.21	0.129	0.563	-1.117	0.044	0.619	NaN	NaN	NaN	-0.99	0.8	0.158	-0.984	0.613	0.137	-0.961	0.49	0.201	-0.976	0.399	0.194	-0.989	0.234	0.163	-0.99	0.076	0.259
682	3.41	-1.13	0.917	0.321	NaN	NaN	NaN	-1.038	0.836	0.534	-1.109	0.668	0.561	-1.082	0.536	0.551	-1.105	0.449	0.57	-1.182	0.306	0.611	-1.203	0.127	0.565	-1.109	0.044	0.621	NaN	NaN	NaN	-0.99	0.8	0.158	-0.983	0.613	0.137	-0.961	0.491	0.201	-0.976	0.399	0.194	-0.989	0.234	0.163	-0.99	0.076	0.259
683	3.415	-1.13	0.918	0.321	NaN	NaN	NaN	-1.037	0.836	0.533	-1.107	0.668	0.56	-1.08	0.536	0.55	-1.101	0.448	0.57	-1.176	0.304	0.611	-1.196	0.126	0.567	-1.101	0.044	0.622	NaN	NaN	NaN	-0.99	0.8	0.158	-0.983	0.613	0.137	-0.961	0.491	0.201	-0.976	0.399	0.194	-0.989	0.234	0.163	-0.99	0.076	0.259
684	3.42	-1.13	0.918	0.32	NaN	NaN	NaN	-1.036	0.837	0.533	-1.105	0.669	0.56	-1.078	0.536	0.55	-1.098	0.448	0.57	-1.172	0.304	0.612	-1.189	0.125	0.569	-1.092	0.044	0.625	NaN	NaN	NaN	-0.989	0.8	0.158	-0.983	0.614	0.137	-0.961	0.491	0.201	-0.977	0.399	0.194	-0.99	0.234	0.163	-0.99	0.076	0.259
685	3.425	-1.129	0.918	0.32	NaN	NaN	NaN	-1.035	0.837	0.533	-1.104	0.669	0.56	-1.076	0.536	0.55	-1.095	0.448	0.57	-1.167	0.304	0.614	-1.182	0.124	0.572	-1.083	0.045	0.626	NaN	NaN	NaN	-0.988	0.8	0.158	-0.983	0.614	0.137	-0.961	0.491	0.201	-0.977	0.399	0.194	-0.99	0.234	0.163	-0.99	0.076	0.259
686	3.43	-1.129	0.919	0.32	NaN	NaN	NaN	-1.033	0.837	0.533	-1.102	0.669	0.56	-1.074	0.536	0.55	-1.093	0.449	0.57	-1.162	0.303	0.615	-1.175	0.123	0.574	-1.075	0.045	0.628	NaN	NaN	NaN	-0.988	0.8	0.158	-0.982	0.614	0.137	-0.961	0.491	0.201	-0.977	0.399	0.194	-0.99	0.234	0.163	-0.99	0.076	0.259
687	3.435	-1.128	0.919	0.32	NaN	NaN	NaN	-1.032	0.838	0.533	-1.1	0.669	0.56	-1.072	0.536	0.55	-1.091	0.449	0.57	-1.156	0.302	0.616	-1.168	0.121	0.575	-1.067	0.046	0.63	NaN	NaN	NaN	-0.987	0.8	0.158	-0.982	0.614	0.137	-0.961	0.491	0.201	-0.977	0.398	0.194	-0.99	0.234	0.163	-0.99	0.076	0.259
688	3.44	-1.127	0.919	0.319	NaN	NaN	NaN	-1.031	0.838	0.533	-1.098	0.669	0.56	-1.069	0.536	0.549	-1.087	0.449	0.57	-1.151	0.301	0.617	-1.161	0.12	0.577	-1.059	0.046	0.632	NaN	NaN	NaN	-0.986	0.8	0.158	-0.982	0.614	0.137	-0.961	0.491	0.201	-0.977	0.398	0.194	-0.99	0.234	0.163	-0.99	0.076	0.259
689	3.445	-1.126	0.919	0.319	NaN	NaN	NaN	-1.03	0.838	0.534	-1.096	0.669	0.56	-1.067	0.536	0.549	-1.083	0.448	0.57	-1.146	0.3	0.618	-1.154	0.12	0.579	-1.051	0.046	0.634	NaN	NaN	NaN	-0.985	0.8	0.158	-0.982	0.615	0.137	-0.961	0.491	0.201	-0.977	0.398	0.193	-0.99	0.234	0.163	-0.99	0.076	0.259
690	3.45	-1.125	0.919	0.319	NaN	NaN	NaN	-1.029	0.839	0.533	-1.094	0.669	0.56	-1.064	0.536	0.549	-1.08	0.448	0.57	-1.141	0.3	0.619	-1.146	0.118	0.58	-1.042	0.047	0.635	NaN	NaN	NaN	-0.984	0.8	0.158	-0.982	0.615	0.137	-0.961	0.491	0.201	-0.977	0.398	0.193	-0.99	0.234	0.163	-0.99	0.076	0.259
691	3.455	-1.125	0.919	0.319	NaN	NaN	NaN	-1.028	0.839	0.533	-1.093	0.669	0.56	-1.062	0.536	0.549	-1.077	0.448	0.57	-1.135	0.299	0.619	-1.139	0.118	0.582	-1.034	0.047	0.637	NaN	NaN	NaN	-0.983	0.8	0.158	-0.981	0.615	0.137	-0.962	0.491	0.201	-0.977	0.399	0.193	-0.99	0.234	0.163	-0.99	0.076	0.259
692	3.46	-1.123	0.919	0.319	NaN	NaN	NaN	-1.027	0.839	0.533	-1.09	0.669	0.561	-1.06	0.536	0.549	-1.074	0.448	0.57	-1.13	0.298	0.619	-1.132	0.117	0.583	-1.026	0.048	0.638	NaN	NaN	NaN	-0.983	0.8	0.158	-0.981	0.615	0.137	-0.962	0.491	0.2	-0.978	0.399	0.193	-0.99	0.234	0.163	-0.99	0.076	0.259
693	3.465	-1.123	0.919	0.319	NaN	NaN	NaN	-1.026	0.839	0.533	-1.089	0.669	0.561	-1.057	0.536	0.549	-1.07	0.448	0.57	-1.125	0.298	0.62	-1.124	0.116	0.584	-1.018	0.048	0.64	NaN	NaN	NaN	-0.982	0.8	0.158	-0.981	0.616	0.136	-0.962	0.491	0.2	-0.978	0.399	0.193	-0.99	0.234	0.163	-0.99	0.076	0.259
694	3.47	-1.122	0.919	0.319	NaN	NaN	NaN	-1.025	0.839	0.533	-1.086	0.669	0.562	-1.054	0.535	0.549	-1.065	0.448	0.57	-1.121	0.298	0.621	-1.114	0.113	0.586	-1.01	0.049	0.641	NaN	NaN	NaN	-0.981	0.8	0.158	-0.981	0.616	0.136	-0.962	0.491	0.2	-0.978	0.399	0.193	-0.99	0.234	0.163	-0.99	0.076	0.259
695	3.475	-1.121	0.919	0.319	NaN	NaN	NaN	-1.023	0.839	0.533	-1.084	0.669	0.562	-1.051	0.536	0.549	-1.059	0.447	0.57	-1.114	0.296	0.621	-1.104	0.109	0.587	-1.002	0.049	0.642	NaN	NaN	NaN	-0.98	0.8	0.158	-0.981	0.616	0.136	-0.962	0.491	0.2	-0.978	0.399	0.193	-0.99	0.234	0.163	-0.99	0.076	0.259
696	3.48	-1.121	0.919	0.318	NaN	NaN	NaN	-1.022	0.839	0.533	-1.082	0.668	0.562	-1.049	0.536	0.549	-1.057	0.447	0.57	-1.109	0.296	0.622	-1.101	0.113	0.587	-0.994	0.05	0.644	NaN	NaN	NaN	-0.98	0.8	0.158	-0.98	0.616	0.136	-0.962	0.491	0.2	-0.978	0.399	0.193	-0.99	0.234	0.163	-0.99	0.076	0.259
697	3.485	-1.12	0.919	0.318	NaN	NaN	NaN	-1.021	0.84	0.533	-1.079	0.668	0.563	-1.045	0.536	0.549	-1.055	0.448	0.57	-1.105	0.296	0.622	-1.092	0.111	0.588	-0.986	0.051	0.645	NaN	NaN	NaN	-0.979	0.8	0.158	-0.98	0.616	0.136	-0.962	0.491	0.2	-0.978	0.399	0.193	-0.99	0.234	0.163	-0.99	0.076	0.259
698	3.49	-1.119	0.919	0.318	NaN	NaN	NaN	-1.02	0.84	0.533	-1.077	0.668	0.563	-1.042	0.536	0.549	-1.052	0.448	0.57	-1.099	0.295	0.623	-1.082	0.107	0.59	-0.978	0.051	0.645	NaN	NaN	NaN	-0.978	0.8	0.158	-0.98	0.617	0.136	-0.962	0.491	0.2	-0.978	0.399	0.193	-0.99	0.234	0.162	-0.99	0.076	0.259
699	3.495	-1.118	0.919	0.319	NaN	NaN	NaN	-1.018	0.84	0.533	-1.075	0.668	0.564	-1.039	0.536	0.549	-1.048	0.448	0.57	-1.093	0.294	0.622	-1.079	0.111	0.589	-0.97	0.053	0.646	NaN	NaN	NaN	-0.977	0.8	0.158	-0.979	0.617	0.136	-0.962	0.491	0.2	-0.978	0.399	0.193	-0.99	0.234	0.162	-0.99	0.076	0.259
700	3.5	-1.118	0.919	0.318	NaN	NaN	NaN	-1.017	0.84	0.533	-1.072	0.667	0.564	-1.036	0.536	0.549	-1.045	0.448	0.57	-1.088	0.294	0.623	-1.073	0.111	0.59	-0.962	0.053	0.646	NaN	NaN	NaN	-0.977	0.8	0.158	-0.979	0.617	0.136	-0.962	0.491	0.2	-0.979	0.399	0.193	-0.99	0.234	0.162	-0.99	0.076	0.259
701	3.505	-1.117	0.918	0.318	NaN	NaN	NaN	-1.016	0.84	0.533	-1.069	0.667	0.565	-1.033	0.536	0.55	-1.04	0.447	0.57	-1.083	0.293	0.623	-1.063	0.109	0.59	-0.955	0.053	0.647	NaN	NaN	NaN	-0.976	0.8	0.158	-0.978	0.617	0.136	-0.962	0.491	0.2	-0.979	0.399	0.193	-0.99	0.234	0.162	-0.99	0.076	0.259
702	3.51	-1.116	0.918	0.318	NaN	NaN	NaN	-1.015	0.84	0.533	-1.067	0.667	0.565	-1.029	0.535	0.551	-1.036	0.447	0.57	-1.077	0.293	0.623	-1.051	0.104	0.592	-0.947	0.054	0.647	NaN	NaN	NaN	-0.975	0.8	0.158	-0.978	0.617	0.136	-0.962	0.491	0.2	-0.979	0.399	0.193	-0.99	0.234	0.162	-0.99	0.076	0.259
703	3.515	-1.116	0.918	0.318	NaN	NaN	NaN	-1.014	0.841	0.533	-1.064	0.667	0.566	-1.025	0.535	0.55	-1.033	0.447	0.57	-1.072	0.292	0.623	-1.045	0.105	0.591	-0.939	0.055	0.647	NaN	NaN	NaN	-0.974	0.801	0.158	-0.978	0.617	0.136	-0.962	0.492	0.2	-0.979	0.399	0.193	-0.989	0.233	0.163	-0.991	0.076	0.259
704	3.52	-1.115	0.918	0.318	NaN	NaN	NaN	-1.013	0.841	0.533	-1.061	0.667	0.566	-1.022	0.535	0.551	-1.029	0.447	0.571	-1.068	0.292	0.623	-1.043	0.109	0.59	-0.932	0.055	0.647	NaN	NaN	NaN	-0.974	0.801	0.158	-0.978	0.617	0.136	-0.962	0.492	0.199	-0.98	0.399	0.192	-0.989	0.233	0.163	-0.991	0.076	0.259
705	3.525	-1.114	0.918	0.318	NaN	NaN	NaN	-1.011	0.841	0.533	-1.058	0.666	0.567	-1.019	0.535	0.551	-1.025	0.447	0.57	-1.062	0.292	0.623	-1.036	0.109	0.59	-0.924	0.055	0.647	NaN	NaN	NaN	-0.973	0.801	0.158	-0.977	0.617	0.136	-0.963	0.492	0.199	-0.98	0.4	0.192	-0.989	0.233	0.163	-0.991	0.076	0.259
706	3.53	-1.113	0.918	0.318	NaN	NaN	NaN	-1.01	0.841	0.533	-1.055	0.666	0.568	-1.016	0.536	0.551	-1.019	0.446	0.57	-1.056	0.291	0.623	-1.026	0.107	0.59	-0.916	0.056	0.647	NaN	NaN	NaN	-0.972	0.801	0.158	-0.976	0.618	0.136	-0.963	0.492	0.199	-0.98	0.4	0.192	-0.989	0.233	0.163	-0.99	0.076	0.259
707	3.535	-1.113	0.917	0.318	NaN	NaN	NaN	-1.009	0.841	0.533	-1.052	0.666	0.568	-1.013	0.536	0.551	-1.015	0.446	0.57	-1.051	0.291	0.623	-1.015	0.103	0.591	-0.909	0.057	0.646	NaN	NaN	NaN	-0.971	0.8	0.158	-0.975	0.618	0.136	-0.963	0.492	0.199	-0.981	0.4	0.192	-0.989	0.233	0.163	-0.991	0.076	0.259
708	3.54	-1.112	0.917	0.318	NaN	NaN	NaN	-1.008	0.842	0.534	-1.049	0.666	0.569	-1.008	0.536	0.55	-1.011	0.446	0.57	-1.045	0.29	0.622	-1.007	0.102	0.592	-0.902	0.058	0.646	NaN	NaN	NaN	-0.971	0.801	0.158	-0.975	0.618	0.136	-0.963	0.492	0.199	-0.981	0.4	0.192	-0.989	0.233	0.163	-0.991	0.076	0.259
709	3.545	-1.111	0.917	0.318	NaN	NaN	NaN	-1.007	0.842	0.534	-1.046	0.666	0.569	-1.005	0.537	0.551	-1.006	0.446	0.57	-1.04	0.291	0.622	-1.002	0.103	0.591	-0.894	0.058	0.645	NaN	NaN	NaN	-0.97	0.801	0.158	-0.975	0.618	0.136	-0.963	0.492	0.199	-0.982	0.4	0.191	-0.99	0.233	0.162	-0.991	0.076	0.259
710	3.55	-1.11	0.917	0.318	NaN	NaN	NaN	-1.005	0.842	0.534	-1.043	0.666	0.569	-1.002	0.537	0.551	-1.002	0.447	0.57	-1.035	0.29	0.622	-0.999	0.107	0.589	-0.887	0.058	0.645	NaN	NaN	NaN	-0.969	0.801	0.158	-0.974	0.618	0.135	-0.963	0.492	0.199	-0.982	0.4	0.191	-0.99	0.233	0.162	-0.991	0.076	0.259
711	3.555	-1.107	0.915	0.319	NaN	NaN	NaN	-1.004	0.843	0.534	-1.04	0.666	0.57	-0.999	0.538	0.552	-0.997	0.446	0.57	-1.029	0.29	0.622	-0.996	0.109	0.589	-0.88	0.059	0.644	NaN	NaN	NaN	-0.967	0.801	0.158	-0.974	0.618	0.135	-0.963	0.492	0.199	-0.983	0.401	0.191	-0.99	0.233	0.162	-0.991	0.076	0.259
712	3.56	-1.106	0.914	0.32	NaN	NaN	NaN	-1.002	0.843	0.534	-1.037	0.666	0.57	-0.994	0.537	0.552	-0.994	0.447	0.57	-1.023	0.29	0.622	-0.99	0.109	0.588	-0.873	0.06	0.642	NaN	NaN	NaN	-0.966	0.8	0.158	-0.974	0.618	0.135	-0.963	0.492	0.199	-0.983	0.401	0.191	-0.99	0.233	0.162	-0.991	0.076	0.259
713	3.565	-1.105	0.914	0.32	NaN	NaN	NaN	-1.001	0.843	0.534	-1.034	0.666	0.571	-0.989	0.536	0.551	-0.99	0.447	0.57	-1.018	0.29	0.622	-0.981	0.107	0.589	-0.866	0.061	0.641	NaN	NaN	NaN	-0.966	0.8	0.158	-0.973	0.619	0.135	-0.964	0.492	0.198	-0.984	0.401	0.191	-0.991	0.233	0.162	-0.991	0.076	0.259
714	3.57	-1.105	0.914	0.319	NaN	NaN	NaN	-0.999	0.843	0.534	-1.031	0.666	0.571	-0.985	0.536	0.551	-0.986	0.448	0.57	-1.012	0.29	0.621	-0.969	0.103	0.589	-0.859	0.061	0.64	NaN	NaN	NaN	-0.965	0.801	0.158	-0.973	0.619	0.135	-0.964	0.493	0.198	-0.984	0.401	0.192	-0.991	0.233	0.162	-0.991	0.076	0.259
715	3.575	-1.104	0.914	0.319	NaN	NaN	NaN	-0.997	0.843	0.534	-1.028	0.666	0.571	-0.982	0.536	0.551	-0.98	0.447	0.57	-1.007	0.29	0.621	-0.963	0.104	0.588	-0.853	0.062	0.639	NaN	NaN	NaN	-0.964	0.801	0.159	-0.972	0.619	0.135	-0.964	0.493	0.198	-0.984	0.401	0.192	-0.992	0.233	0.162	-0.991	0.076	0.259
716	3.58	-1.104	0.914	0.319	NaN	NaN	NaN	-0.996	0.843	0.534	-1.025	0.665	0.571	-0.978	0.537	0.551	-0.975	0.447	0.569	-1.001	0.29	0.621	-0.961	0.107	0.586	-0.846	0.062	0.638	NaN	NaN	NaN	-0.963	0.8	0.159	-0.972	0.619	0.135	-0.964	0.493	0.198	-0.984	0.401	0.192	-0.993	0.234	0.162	-0.991	0.076	0.259
717	3.585	-1.103	0.914	0.319	NaN	NaN	NaN	-0.995	0.843	0.534	-1.022	0.665	0.572	-0.974	0.537	0.551	-0.971	0.448	0.57	-0.995	0.29	0.621	-0.956	0.108	0.586	-0.84	0.062	0.636	NaN	NaN	NaN	-0.962	0.8	0.159	-0.972	0.619	0.135	-0.965	0.493	0.198	-0.984	0.4	0.192	-0.994	0.234	0.162	-0.991	0.076	0.259
718	3.59	-1.102	0.913	0.319	NaN	NaN	NaN	-0.993	0.843	0.534	-1.019	0.665	0.572	-0.971	0.538	0.551	-0.967	0.449	0.57	-0.99	0.29	0.621	-0.948	0.107	0.586	-0.833	0.063	0.635	NaN	NaN	NaN	-0.962	0.8	0.159	-0.972	0.619	0.135	-0.965	0.493	0.198	-0.985	0.4	0.192	-0.994	0.234	0.162	-0.991	0.076	0.259
719	3.595	-1.102	0.913	0.319	NaN	NaN	NaN	-0.991	0.843	0.534	-1.016	0.665	0.572	-0.967	0.538	0.551	-0.963	0.449	0.57	-0.985	0.29	0.62	-0.946	0.11	0.585	-0.827	0.063	0.634	NaN	NaN	NaN	-0.961	0.8	0.159	-0.972	0.62	0.135	-0.965	0.493	0.198	-0.985	0.4	0.192	-0.995	0.234	0.162	-0.991	0.076	0.259
720	3.6	-1.101	0.913	0.319	NaN	NaN	NaN	-0.99	0.844	0.534	-1.013	0.665	0.572	-0.962	0.538	0.551	-0.958	0.449	0.57	-0.98	0.291	0.62	-0.937	0.108	0.584	-0.821	0.063	0.632	NaN	NaN	NaN	-0.961	0.8	0.159	-0.973	0.621	0.135	-0.966	0.493	0.198	-0.986	0.399	0.192	-0.995	0.234	0.162	-0.991	0.076	0.259
721	3.605	-1.1	0.912	0.319	NaN	NaN	NaN	-0.989	0.844	0.534	-1.01	0.665	0.572	-0.958	0.539	0.551	-0.952	0.449	0.569	-0.974	0.291	0.62	-0.929	0.106	0.584	-0.815	0.064	0.63	NaN	NaN	NaN	-0.96	0.8	0.159	-0.974	0.622	0.135	-0.966	0.493	0.198	-0.986	0.399	0.192	-0.996	0.234	0.162	-0.991	0.076	0.259
722	3.61	-1.1	0.912	0.319	NaN	NaN	NaN	-0.987	0.844	0.534	-1.006	0.665	0.572	-0.955	0.539	0.552	-0.947	0.449	0.569	-0.969	0.291	0.62	-0.926	0.108	0.581	-0.809	0.065	0.629	NaN	NaN	NaN	-0.958	0.799	0.159	-0.974	0.622	0.135	-0.966	0.493	0.198	-0.987	0.4	0.192	-0.996	0.234	0.162	-0.991	0.076	0.259
723	3.615	-1.099	0.912	0.319	NaN	NaN	NaN	-0.985	0.844	0.535	-1.003	0.664	0.572	-0.951	0.54	0.552	-0.943	0.45	0.57	-0.964	0.291	0.62	-0.921	0.109	0.58	-0.802	0.065	0.627	NaN	NaN	NaN	-0.958	0.799	0.159	-0.974	0.622	0.135	-0.967	0.493	0.198	-0.988	0.4	0.192	-0.997	0.235	0.162	-0.991	0.076	0.259
724	3.62	-1.098	0.911	0.319	NaN	NaN	NaN	-0.984	0.844	0.535	-1.001	0.664	0.573	-0.947	0.54	0.552	-0.938	0.45	0.57	-0.959	0.291	0.62	-0.916	0.11	0.579	-0.797	0.065	0.625	NaN	NaN	NaN	-0.957	0.799	0.159	-0.974	0.622	0.135	-0.967	0.493	0.197	-0.988	0.401	0.192	-0.997	0.235	0.162	-0.991	0.076	0.259
725	3.625	-1.097	0.911	0.32	NaN	NaN	NaN	-0.982	0.844	0.535	-0.998	0.664	0.573	-0.942	0.539	0.552	-0.934	0.45	0.57	-0.954	0.291	0.619	-0.911	0.11	0.579	-0.791	0.066	0.624	NaN	NaN	NaN	-0.956	0.799	0.16	-0.973	0.622	0.135	-0.968	0.494	0.197	-0.989	0.401	0.192	-0.998	0.235	0.162	-0.991	0.076	0.259
726	3.63	-1.097	0.911	0.319	NaN	NaN	NaN	-0.981	0.844	0.535	-0.994	0.664	0.573	-0.938	0.54	0.552	-0.929	0.45	0.57	-0.949	0.291	0.619	-0.906	0.111	0.578	-0.786	0.066	0.622	NaN	NaN	NaN	-0.956	0.799	0.16	-0.973	0.622	0.135	-0.968	0.493	0.197	-0.989	0.401	0.192	-0.998	0.235	0.162	-0.991	0.076	0.259
727	3.635	-1.098	0.911	0.319	NaN	NaN	NaN	-0.979	0.844	0.535	-0.991	0.664	0.573	-0.934	0.54	0.552	-0.924	0.451	0.57	-0.944	0.292	0.619	-0.901	0.111	0.577	-0.78	0.066	0.62	NaN	NaN	NaN	-0.956	0.801	0.159	-0.972	0.622	0.135	-0.968	0.493	0.197	-0.99	0.401	0.192	-0.998	0.235	0.162	-0.991	0.076	0.26
728	3.64	-1.098	0.911	0.319	NaN	NaN	NaN	-0.978	0.844	0.535	-0.989	0.664	0.573	-0.929	0.54	0.552	-0.919	0.45	0.57	-0.94	0.292	0.619	-0.896	0.112	0.576	-0.775	0.067	0.619	NaN	NaN	NaN	-0.956	0.801	0.159	-0.972	0.623	0.135	-0.968	0.493	0.197	-0.99	0.401	0.192	-0.998	0.234	0.162	-0.991	0.076	0.26
729	3.645	-1.098	0.911	0.319	NaN	NaN	NaN	-0.976	0.844	0.536	-0.986	0.664	0.573	-0.926	0.54	0.552	-0.916	0.451	0.569	-0.935	0.292	0.619	-0.891	0.112	0.575	-0.769	0.067	0.617	NaN	NaN	NaN	-0.955	0.801	0.159	-0.972	0.623	0.135	-0.969	0.493	0.197	-0.991	0.401	0.191	-0.999	0.234	0.162	-0.991	0.076	0.26
730	3.65	-1.097	0.91	0.319	NaN	NaN	NaN	-0.974	0.844	0.536	-0.982	0.663	0.573	-0.923	0.541	0.552	-0.912	0.451	0.569	-0.93	0.292	0.618	-0.886	0.112	0.575	-0.764	0.068	0.615	NaN	NaN	NaN	-0.955	0.802	0.159	-0.972	0.623	0.135	-0.969	0.493	0.197	-0.991	0.401	0.191	-0.999	0.234	0.162	-0.991	0.076	0.26
731	3.655	-1.096	0.91	0.32	NaN	NaN	NaN	-0.973	0.844	0.536	-0.98	0.663	0.574	-0.92	0.541	0.552	-0.909	0.452	0.569	-0.926	0.292	0.618	-0.881	0.112	0.574	-0.759	0.068	0.614	NaN	NaN	NaN	-0.955	0.802	0.159	-0.972	0.624	0.135	-0.969	0.493	0.197	-0.992	0.401	0.191	-0.999	0.234	0.162	-0.991	0.076	0.26
732	3.66	-1.095	0.909	0.32	NaN	NaN	NaN	-0.971	0.844	0.536	-0.977	0.663	0.574	-0.916	0.542	0.552	-0.905	0.452	0.569	-0.921	0.292	0.618	-0.876	0.113	0.573	-0.754	0.068	0.613	NaN	NaN	NaN	-0.954	0.801	0.159	-0.971	0.624	0.135	-0.969	0.494	0.197	-0.992	0.401	0.191	-1	0.234	0.162	-0.992	0.076	0.26
733	3.665	-1.094	0.909	0.32	NaN	NaN	NaN	-0.97	0.844	0.536	-0.974	0.663	0.574	-0.912	0.542	0.552	-0.901	0.453	0.569	-0.917	0.292	0.617	-0.872	0.113	0.572	-0.749	0.068	0.611	NaN	NaN	NaN	-0.952	0.801	0.16	-0.971	0.624	0.135	-0.969	0.494	0.197	-0.992	0.401	0.191	-1	0.234	0.162	-0.992	0.076	0.26
734	3.67	-1.094	0.909	0.32	NaN	NaN	NaN	-0.968	0.844	0.536	-0.971	0.663	0.574	-0.909	0.542	0.552	-0.897	0.453	0.569	-0.912	0.292	0.617	-0.868	0.113	0.572	-0.744	0.068	0.61	NaN	NaN	NaN	-0.951	0.801	0.16	-0.97	0.624	0.135	-0.969	0.494	0.197	-0.993	0.401	0.191	-1	0.234	0.162	-0.992	0.076	0.26
735	3.675	-1.093	0.908	0.32	NaN	NaN	NaN	-0.966	0.844	0.536	-0.968	0.663	0.575	-0.906	0.543	0.552	-0.893	0.453	0.569	-0.908	0.292	0.616	-0.863	0.114	0.571	-0.739	0.068	0.609	NaN	NaN	NaN	-0.95	0.801	0.16	-0.97	0.624	0.135	-0.969	0.494	0.197	-0.993	0.402	0.191	-1.001	0.235	0.162	-0.992	0.076	0.26
736	3.68	-1.092	0.908	0.321	NaN	NaN	NaN	-0.964	0.844	0.536	-0.966	0.662	0.575	-0.903	0.543	0.552	-0.89	0.453	0.569	-0.904	0.292	0.616	-0.858	0.114	0.57	-0.734	0.069	0.608	NaN	NaN	NaN	-0.95	0.801	0.16	-0.969	0.625	0.135	-0.969	0.494	0.197	-0.993	0.402	0.191	-1.001	0.235	0.162	-0.992	0.076	0.26
737	3.685	-1.091	0.907	0.321	NaN	NaN	NaN	-0.962	0.843	0.536	-0.963	0.662	0.575	-0.899	0.543	0.552	-0.886	0.453	0.569	-0.9	0.292	0.615	-0.854	0.114	0.569	-0.73	0.069	0.606	NaN	NaN	NaN	-0.95	0.801	0.16	-0.969	0.625	0.135	-0.969	0.494	0.197	-0.993	0.402	0.192	-1.001	0.235	0.163	-0.992	0.076	0.26
738	3.69	-1.091	0.907	0.322	NaN	NaN	NaN	-0.96	0.843	0.536	-0.96	0.662	0.575	-0.895	0.542	0.551	-0.883	0.453	0.569	-0.896	0.292	0.615	-0.849	0.114	0.569	-0.725	0.07	0.605	NaN	NaN	NaN	-0.949	0.801	0.16	-0.968	0.624	0.135	-0.969	0.494	0.197	-0.993	0.402	0.192	-1.002	0.235	0.163	-0.992	0.076	0.26
739	3.695	-1.09	0.907	0.322	NaN	NaN	NaN	-0.959	0.843	0.536	-0.957	0.662	0.575	-0.892	0.542	0.551	-0.879	0.453	0.568	-0.892	0.292	0.615	-0.845	0.114	0.568	-0.72	0.07	0.604	NaN	NaN	NaN	-0.948	0.801	0.16	-0.968	0.624	0.135	-0.969	0.494	0.197	-0.993	0.402	0.192	-1.002	0.235	0.163	-0.992	0.076	0.26
740	3.7	-1.089	0.906	0.323	NaN	NaN	NaN	-0.955	0.841	0.536	-0.955	0.661	0.575	-0.889	0.541	0.551	-0.876	0.453	0.568	-0.888	0.292	0.615	-0.84	0.114	0.568	-0.716	0.071	0.603	NaN	NaN	NaN	-0.947	0.801	0.16	-0.967	0.624	0.135	-0.969	0.494	0.197	-0.993	0.402	0.192	-1.002	0.235	0.163	-0.992	0.076	0.26
741	3.705	-1.089	0.906	0.323	NaN	NaN	NaN	-0.952	0.839	0.536	-0.952	0.661	0.575	-0.886	0.541	0.551	-0.873	0.453	0.568	-0.884	0.292	0.614	-0.836	0.115	0.567	-0.711	0.071	0.602	NaN	NaN	NaN	-0.947	0.801	0.16	-0.966	0.624	0.135	-0.969	0.494	0.197	-0.993	0.402	0.192	-1.002	0.235	0.163	-0.992	0.076	0.26
742	3.71	-1.088	0.906	0.323	NaN	NaN	NaN	-0.952	0.841	0.536	-0.95	0.661	0.575	-0.883	0.541	0.551	-0.87	0.453	0.568	-0.881	0.292	0.614	-0.832	0.115	0.567	-0.707	0.072	0.602	NaN	NaN	NaN	-0.946	0.801	0.161	-0.966	0.624	0.135	-0.969	0.494	0.197	-0.993	0.402	0.192	-1.002	0.235	0.163	-0.992	0.075	0.26
743	3.715	-1.087	0.905	0.324	NaN	NaN	NaN	-0.951	0.841	0.537	-0.947	0.66	0.575	-0.881	0.542	0.551	-0.867	0.453	0.568	-0.877	0.292	0.614	-0.828	0.115	0.567	-0.702	0.072	0.601	NaN	NaN	NaN	-0.944	0.801	0.161	-0.965	0.624	0.135	-0.969	0.494	0.197	-0.993	0.402	0.192	-1.002	0.235	0.163	-0.992	0.075	0.26
744	3.72	-1.086	0.905	0.324	NaN	NaN	NaN	-0.948	0.84	0.537	-0.945	0.66	0.576	-0.878	0.542	0.551	-0.864	0.453	0.567	-0.873	0.292	0.614	-0.824	0.115	0.566	-0.698	0.073	0.6	NaN	NaN	NaN	-0.943	0.801	0.161	-0.965	0.624	0.135	-0.969	0.494	0.197	-0.993	0.402	0.192	-1.002	0.235	0.163	-0.992	0.075	0.26
745	3.725	-1.086	0.905	0.325	NaN	NaN	NaN	-0.943	0.837	0.536	-0.943	0.66	0.576	-0.875	0.541	0.551	-0.861	0.453	0.567	-0.87	0.292	0.614	-0.82	0.115	0.566	-0.694	0.073	0.599	NaN	NaN	NaN	-0.943	0.801	0.161	-0.964	0.624	0.135	-0.968	0.494	0.197	-0.993	0.402	0.192	-1.002	0.235	0.163	-0.992	0.076	0.26
746	3.73	-1.085	0.904	0.326	NaN	NaN	NaN	-0.941	0.836	0.536	-0.941	0.659	0.576	-0.873	0.541	0.55	-0.858	0.452	0.567	-0.866	0.292	0.614	-0.816	0.115	0.566	-0.689	0.073	0.599	NaN	NaN	NaN	-0.942	0.801	0.161	-0.963	0.624	0.135	-0.968	0.494	0.197	-0.993	0.402	0.192	-1.002	0.235	0.163	-0.992	0.076	0.26
747	3.735	-1.084	0.904	0.326	NaN	NaN	NaN	-0.94	0.837	0.536	-0.938	0.659	0.576	-0.871	0.541	0.55	-0.855	0.452	0.567	-0.862	0.291	0.614	-0.811	0.115	0.566	-0.685	0.074	0.598	NaN	NaN	NaN	-0.942	0.801	0.161	-0.963	0.625	0.135	-0.967	0.494	0.197	-0.992	0.402	0.192	-1.002	0.235	0.163	-0.992	0.076	0.26
748	3.74	-1.083	0.904	0.326	NaN	NaN	NaN	-0.941	0.839	0.537	-0.936	0.659	0.575	-0.868	0.541	0.55	-0.852	0.452	0.567	-0.859	0.291	0.614	-0.807	0.115	0.565	-0.68	0.074	0.598	NaN	NaN	NaN	-0.94	0.801	0.162	-0.962	0.625	0.135	-0.967	0.494	0.197	-0.992	0.403	0.193	-1.002	0.235	0.163	-0.992	0.075	0.26
749	3.745	-1.082	0.903	0.327	NaN	NaN	NaN	-0.939	0.838	0.537	-0.934	0.658	0.575	-0.866	0.541	0.55	-0.85	0.452	0.567	-0.855	0.291	0.613	-0.804	0.116	0.565	-0.676	0.074	0.598	NaN	NaN	NaN	-0.939	0.801	0.162	-0.961	0.625	0.135	-0.966	0.494	0.197	-0.992	0.403	0.193	-1.002	0.235	0.163	-0.992	0.075	0.26
750	3.75	-1.081	0.902	0.327	NaN	NaN	NaN	-0.935	0.835	0.537	-0.932	0.658	0.575	-0.864	0.54	0.55	-0.847	0.452	0.566	-0.852	0.291	0.613	-0.8	0.115	0.566	-0.671	0.075	0.597	NaN	NaN	NaN	-0.939	0.801	0.162	-0.961	0.625	0.135	-0.965	0.494	0.197	-0.992	0.403	0.193	-1.002	0.235	0.163	-0.992	0.075	0.26
751	3.755	-1.08	0.902	0.328	NaN	NaN	NaN	-0.934	0.836	0.537	-0.93	0.657	0.575	-0.861	0.539	0.55	-0.845	0.452	0.566	-0.849	0.291	0.613	-0.796	0.115	0.565	-0.668	0.075	0.597	NaN	NaN	NaN	-0.938	0.801	0.162	-0.96	0.625	0.135	-0.965	0.494	0.197	-0.992	0.403	0.193	-1.002	0.236	0.163	-0.992	0.076	0.26
752	3.76	-1.078	0.902	0.328	NaN	NaN	NaN	-0.934	0.837	0.538	-0.928	0.657	0.575	-0.859	0.539	0.55	-0.842	0.452	0.566	-0.846	0.29	0.613	-0.792	0.115	0.565	-0.664	0.076	0.597	NaN	NaN	NaN	-0.937	0.801	0.162	-0.959	0.625	0.135	-0.965	0.495	0.197	-0.991	0.403	0.193	-1.002	0.235	0.163	-0.992	0.075	0.26
753	3.765	-1.077	0.901	0.329	NaN	NaN	NaN	-0.933	0.838	0.538	-0.927	0.656	0.576	-0.857	0.539	0.55	-0.84	0.452	0.566	-0.842	0.29	0.613	-0.788	0.115	0.565	-0.659	0.076	0.597	NaN	NaN	NaN	-0.936	0.802	0.162	-0.958	0.625	0.135	-0.964	0.494	0.198	-0.991	0.403	0.193	-1.001	0.236	0.163	-0.992	0.075	0.26
754	3.77	-1.076	0.9	0.329	NaN	NaN	NaN	-0.932	0.837	0.538	-0.925	0.656	0.576	-0.856	0.539	0.55	-0.838	0.451	0.566	-0.839	0.29	0.613	-0.784	0.115	0.565	-0.655	0.076	0.596	NaN	NaN	NaN	-0.935	0.802	0.162	-0.958	0.625	0.135	-0.964	0.494	0.198	-0.991	0.403	0.193	-1.001	0.236	0.163	-0.992	0.075	0.26
755	3.775	-1.075	0.9	0.33	NaN	NaN	NaN	-0.93	0.837	0.539	-0.923	0.655	0.575	-0.854	0.538	0.549	-0.835	0.45	0.565	-0.836	0.29	0.613	-0.78	0.115	0.565	-0.652	0.076	0.596	NaN	NaN	NaN	-0.934	0.802	0.162	-0.957	0.625	0.135	-0.963	0.494	0.198	-0.99	0.403	0.193	-1.001	0.236	0.163	-0.992	0.076	0.26
756	3.78	-1.074	0.899	0.33	NaN	NaN	NaN	-0.929	0.836	0.539	-0.921	0.655	0.575	-0.852	0.538	0.549	-0.833	0.449	0.565	-0.833	0.289	0.613	-0.777	0.115	0.566	-0.648	0.077	0.596	NaN	NaN	NaN	-0.933	0.802	0.163	-0.956	0.625	0.135	-0.962	0.494	0.198	-0.99	0.403	0.193	-1.001	0.236	0.163	-0.992	0.076	0.26
757	3.785	-1.072	0.899	0.331	NaN	NaN	NaN	-0.925	0.834	0.539	-0.919	0.654	0.575	-0.85	0.538	0.549	-0.831	0.449	0.565	-0.83	0.289	0.613	-0.773	0.114	0.566	-0.643	0.076	0.596	NaN	NaN	NaN	-0.932	0.802	0.163	-0.955	0.625	0.135	-0.962	0.495	0.198	-0.989	0.403	0.194	-1	0.236	0.163	-0.992	0.076	0.26
758	3.79	-1.071	0.898	0.331	NaN	NaN	NaN	-0.92	0.83	0.538	-0.918	0.653	0.575	-0.849	0.537	0.548	-0.83	0.449	0.565	-0.828	0.288	0.613	-0.769	0.114	0.566	-0.64	0.076	0.596	NaN	NaN	NaN	-0.931	0.802	0.163	-0.954	0.625	0.136	-0.961	0.495	0.198	-0.989	0.403	0.194	-1	0.236	0.163	-0.992	0.076	0.26
759	3.795	-1.07	0.898	0.332	NaN	NaN	NaN	-0.918	0.829	0.538	-0.916	0.653	0.575	-0.847	0.536	0.548	-0.828	0.449	0.565	-0.825	0.288	0.613	-0.766	0.114	0.566	-0.637	0.077	0.596	NaN	NaN	NaN	-0.93	0.801	0.163	-0.954	0.625	0.136	-0.961	0.494	0.199	-0.988	0.403	0.194	-1	0.236	0.163	-0.992	0.076	0.26
760	3.8	-1.068	0.897	0.332	NaN	NaN	NaN	-0.919	0.83	0.538	-0.915	0.652	0.575	-0.845	0.535	0.548	-0.826	0.449	0.564	-0.822	0.287	0.613	-0.763	0.113	0.566	-0.633	0.077	0.595	NaN	NaN	NaN	-0.928	0.801	0.163	-0.953	0.625	0.136	-0.96	0.494	0.199	-0.988	0.403	0.194	-1	0.236	0.163	-0.992	0.076	0.26
761	3.805	-1.067	0.896	0.333	NaN	NaN	NaN	-0.918	0.831	0.539	-0.913	0.651	0.575	-0.843	0.534	0.548	-0.825	0.448	0.564	-0.819	0.287	0.613	-0.759	0.113	0.566	-0.629	0.077	0.595	NaN	NaN	NaN	-0.927	0.801	0.164	-0.952	0.625	0.136	-0.959	0.494	0.199	-0.987	0.403	0.194	-1	0.236	0.163	-0.992	0.076	0.26
762	3.81	-1.066	0.896	0.333	NaN	NaN	NaN	-0.914	0.828	0.539	-0.911	0.65	0.575	-0.842	0.534	0.547	-0.823	0.447	0.564	-0.817	0.286	0.612	-0.756	0.113	0.566	-0.626	0.077	0.596	NaN	NaN	NaN	-0.926	0.801	0.164	-0.95	0.624	0.136	-0.959	0.495	0.199	-0.987	0.403	0.194	-0.999	0.236	0.163	-0.991	0.076	0.26
763	3.815	-1.064	0.895	0.334	NaN	NaN	NaN	-0.912	0.827	0.539	-0.91	0.65	0.575	-0.841	0.534	0.547	-0.821	0.447	0.563	-0.815	0.285	0.612	-0.753	0.112	0.566	-0.623	0.076	0.596	NaN	NaN	NaN	-0.925	0.802	0.164	-0.95	0.625	0.136	-0.958	0.495	0.199	-0.986	0.403	0.194	-0.999	0.236	0.163	-0.991	0.075	0.26
764	3.82	-1.063	0.895	0.334	NaN	NaN	NaN	-0.911	0.827	0.539	-0.909	0.649	0.575	-0.839	0.533	0.547	-0.819	0.446	0.563	-0.812	0.285	0.612	-0.75	0.111	0.566	-0.62	0.076	0.595	NaN	NaN	NaN	-0.924	0.801	0.164	-0.949	0.625	0.136	-0.957	0.495	0.199	-0.986	0.403	0.195	-0.998	0.236	0.163	-0.991	0.075	0.26
765	3.825	-1.061	0.894	0.335	NaN	NaN	NaN	-0.908	0.825	0.54	-0.907	0.648	0.575	-0.838	0.532	0.547	-0.818	0.445	0.563	-0.81	0.284	0.612	-0.747	0.111	0.566	-0.617	0.076	0.595	NaN	NaN	NaN	-0.922	0.801	0.164	-0.948	0.625	0.136	-0.956	0.494	0.199	-0.985	0.403	0.195	-0.998	0.236	0.163	-0.991	0.075	0.26
766	3.83	-1.06	0.893	0.335	NaN	NaN	NaN	-0.909	0.826	0.54	-0.906	0.647	0.575	-0.837	0.531	0.547	-0.817	0.445	0.563	-0.808	0.284	0.612	-0.744	0.111	0.566	-0.613	0.076	0.594	NaN	NaN	NaN	-0.921	0.801	0.165	-0.947	0.625	0.136	-0.956	0.494	0.199	-0.984	0.403	0.195	-0.998	0.236	0.163	-0.991	0.075	0.26
767	3.835	-1.058	0.892	0.336	NaN	NaN	NaN	-0.91	0.828	0.541	-0.904	0.646	0.575	-0.835	0.53	0.547	-0.815	0.444	0.562	-0.806	0.283	0.612	-0.742	0.11	0.566	-0.61	0.075	0.594	NaN	NaN	NaN	-0.92	0.801	0.165	-0.946	0.625	0.136	-0.955	0.494	0.199	-0.984	0.403	0.195	-0.998	0.236	0.163	-0.992	0.076	0.261
768	3.84	-1.057	0.892	0.336	NaN	NaN	NaN	-0.907	0.826	0.541	-0.903	0.645	0.575	-0.834	0.529	0.546	-0.813	0.442	0.562	-0.804	0.282	0.612	-0.739	0.109	0.566	-0.607	0.074	0.594	NaN	NaN	NaN	-0.919	0.801	0.165	-0.944	0.625	0.136	-0.954	0.494	0.199	-0.983	0.403	0.195	-0.998	0.236	0.163	-0.992	0.076	0.261
769	3.845	-1.055	0.891	0.337	NaN	NaN	NaN	-0.902	0.822	0.54	-0.902	0.644	0.575	-0.833	0.528	0.546	-0.812	0.441	0.562	-0.802	0.281	0.612	-0.736	0.109	0.566	-0.605	0.074	0.594	NaN	NaN	NaN	-0.917	0.801	0.165	-0.943	0.625	0.136	-0.953	0.494	0.199	-0.983	0.403	0.195	-0.997	0.236	0.163	-0.992	0.076	0.261
770	3.85	-1.054	0.891	0.337	NaN	NaN	NaN	-0.901	0.821	0.54	-0.901	0.643	0.575	-0.832	0.527	0.546	-0.811	0.441	0.561	-0.8	0.28	0.612	-0.734	0.108	0.567	-0.602	0.073	0.593	NaN	NaN	NaN	-0.916	0.801	0.165	-0.942	0.625	0.136	-0.952	0.495	0.199	-0.982	0.404	0.195	-0.997	0.236	0.163	-0.992	0.076	0.261
771	3.855	-1.052	0.89	0.338	NaN	NaN	NaN	-0.899	0.82	0.54	-0.9	0.642	0.575	-0.831	0.526	0.546	-0.81	0.44	0.561	-0.799	0.279	0.612	-0.732	0.107	0.566	-0.6	0.073	0.593	NaN	NaN	NaN	-0.915	0.801	0.165	-0.941	0.624	0.136	-0.952	0.495	0.199	-0.982	0.404	0.195	-0.996	0.236	0.163	-0.991	0.075	0.26
772	3.86	-1.05	0.889	0.339	NaN	NaN	NaN	-0.897	0.819	0.541	-0.898	0.641	0.575	-0.83	0.525	0.546	-0.808	0.439	0.561	-0.797	0.279	0.611	-0.73	0.106	0.566	-0.597	0.072	0.593	NaN	NaN	NaN	-0.914	0.801	0.165	-0.938	0.623	0.136	-0.951	0.495	0.199	-0.982	0.404	0.195	-0.996	0.236	0.163	-0.991	0.075	0.26
773	3.865	-1.049	0.889	0.34	NaN	NaN	NaN	-0.896	0.818	0.541	-0.898	0.64	0.575	-0.829	0.524	0.546	-0.807	0.438	0.561	-0.796	0.278	0.611	-0.728	0.105	0.566	-0.595	0.071	0.593	NaN	NaN	NaN	-0.913	0.802	0.165	-0.937	0.623	0.136	-0.95	0.495	0.199	-0.981	0.404	0.195	-0.996	0.236	0.163	-0.992	0.076	0.261
774	3.87	-1.047	0.888	0.34	NaN	NaN	NaN	-0.896	0.819	0.542	-0.897	0.639	0.575	-0.828	0.523	0.545	-0.806	0.436	0.56	-0.794	0.277	0.611	-0.726	0.105	0.566	-0.594	0.07	0.592	NaN	NaN	NaN	-0.911	0.801	0.166	-0.936	0.623	0.136	-0.949	0.494	0.2	-0.98	0.404	0.195	-0.995	0.236	0.163	-0.991	0.075	0.26
775	3.875	-1.045	0.887	0.341	NaN	NaN	NaN	-0.896	0.819	0.542	-0.896	0.638	0.576	-0.827	0.522	0.545	-0.805	0.435	0.56	-0.793	0.275	0.611	-0.725	0.104	0.566	-0.592	0.069	0.591	NaN	NaN	NaN	-0.91	0.801	0.166	-0.936	0.624	0.136	-0.947	0.494	0.2	-0.979	0.403	0.196	-0.995	0.236	0.163	-0.991	0.075	0.26
776	3.88	-1.043	0.887	0.341	NaN	NaN	NaN	-0.891	0.815	0.542	-0.895	0.636	0.576	-0.826	0.521	0.545	-0.804	0.434	0.56	-0.792	0.274	0.61	-0.723	0.103	0.566	-0.59	0.068	0.591	NaN	NaN	NaN	-0.909	0.802	0.166	-0.934	0.624	0.136	-0.947	0.494	0.2	-0.978	0.403	0.196	-0.995	0.236	0.163	-0.991	0.075	0.26
777	3.885	-1.042	0.886	0.342	NaN	NaN	NaN	-0.889	0.814	0.541	-0.893	0.635	0.575	-0.825	0.519	0.544	-0.803	0.433	0.56	-0.791	0.273	0.61	-0.721	0.102	0.565	-0.589	0.067	0.59	NaN	NaN	NaN	-0.908	0.802	0.166	-0.932	0.622	0.137	-0.946	0.494	0.2	-0.977	0.403	0.196	-0.994	0.236	0.163	-0.991	0.075	0.26
778	3.89	-1.04	0.885	0.343	NaN	NaN	NaN	-0.888	0.813	0.542	-0.892	0.634	0.575	-0.824	0.518	0.544	-0.803	0.433	0.559	-0.79	0.272	0.61	-0.72	0.1	0.565	-0.587	0.065	0.59	NaN	NaN	NaN	-0.906	0.802	0.167	-0.93	0.622	0.137	-0.945	0.494	0.2	-0.977	0.403	0.196	-0.994	0.236	0.163	-0.991	0.075	0.26
779	3.895	-1.038	0.885	0.344	NaN	NaN	NaN	-0.886	0.812	0.543	-0.891	0.633	0.575	-0.824	0.517	0.544	-0.802	0.432	0.559	-0.788	0.271	0.609	-0.72	0.099	0.564	-0.585	0.064	0.589	NaN	NaN	NaN	-0.905	0.801	0.167	-0.929	0.622	0.136	-0.944	0.494	0.2	-0.976	0.403	0.196	-0.994	0.236	0.163	-0.991	0.075	0.26
780	3.9	-1.036	0.884	0.344	NaN	NaN	NaN	-0.885	0.811	0.543	-0.891	0.631	0.575	-0.823	0.516	0.543	-0.801	0.43	0.559	-0.788	0.27	0.609	-0.719	0.099	0.564	-0.585	0.062	0.588	NaN	NaN	NaN	-0.903	0.801	0.167	-0.928	0.623	0.136	-0.944	0.494	0.199	-0.976	0.403	0.196	-0.993	0.236	0.163	-0.991	0.075	0.26
781	3.905	-1.035	0.883	0.345	NaN	NaN	NaN	-0.884	0.81	0.544	-0.89	0.63	0.575	-0.822	0.515	0.543	-0.8	0.428	0.558	-0.787	0.268	0.609	-0.719	0.099	0.564	-0.584	0.061	0.587	NaN	NaN	NaN	-0.902	0.801	0.167	-0.927	0.623	0.136	-0.943	0.494	0.2	-0.975	0.404	0.196	-0.993	0.236	0.163	-0.991	0.075	0.26
782	3.91	-1.032	0.883	0.346	NaN	NaN	NaN	-0.882	0.809	0.544	-0.889	0.629	0.574	-0.821	0.513	0.543	-0.799	0.427	0.558	-0.786	0.267	0.608	-0.719	0.098	0.564	-0.583	0.059	0.586	NaN	NaN	NaN	-0.901	0.801	0.168	-0.926	0.623	0.136	-0.942	0.494	0.2	-0.974	0.404	0.196	-0.993	0.236	0.163	-0.991	0.075	0.26
783	3.915	-1.031	0.882	0.347	NaN	NaN	NaN	-0.881	0.809	0.544	-0.889	0.628	0.574	-0.821	0.512	0.542	-0.799	0.426	0.557	-0.785	0.266	0.608	-0.718	0.096	0.563	-0.583	0.057	0.586	NaN	NaN	NaN	-0.899	0.801	0.168	-0.925	0.623	0.137	-0.941	0.494	0.2	-0.974	0.404	0.196	-0.992	0.237	0.163	-0.991	0.075	0.26
784	3.92	-1.029	0.881	0.348	NaN	NaN	NaN	-0.881	0.809	0.545	-0.888	0.626	0.574	-0.82	0.511	0.542	-0.799	0.425	0.557	-0.785	0.265	0.607	-0.717	0.094	0.563	-0.582	0.055	0.585	NaN	NaN	NaN	-0.897	0.801	0.169	-0.923	0.622	0.137	-0.94	0.494	0.2	-0.973	0.404	0.196	-0.992	0.237	0.163	-0.991	0.075	0.26
785	3.925	-1.027	0.881	0.349	NaN	NaN	NaN	-0.877	0.805	0.545	-0.887	0.625	0.573	-0.819	0.509	0.542	-0.798	0.424	0.557	-0.785	0.263	0.607	-0.716	0.092	0.562	-0.582	0.053	0.584	-0.799	0.848	0.208	-0.896	0.801	0.169	-0.922	0.622	0.137	-0.939	0.494	0.199	-0.973	0.403	0.196	-0.992	0.237	0.163	-0.991	0.075	0.26
786	3.93	-1.025	0.88	0.349	NaN	NaN	NaN	-0.875	0.804	0.545	-0.887	0.624	0.573	-0.819	0.508	0.542	-0.798	0.422	0.556	-0.785	0.262	0.606	-0.716	0.091	0.561	-0.582	0.051	0.583	-0.798	0.848	0.208	-0.896	0.801	0.169	-0.921	0.622	0.137	-0.939	0.495	0.199	-0.972	0.403	0.196	-0.991	0.237	0.163	-0.991	0.075	0.26
787	3.935	-1.023	0.879	0.35	NaN	NaN	NaN	-0.876	0.805	0.546	-0.886	0.623	0.573	-0.819	0.507	0.541	-0.797	0.421	0.556	-0.784	0.261	0.606	-0.717	0.09	0.561	-0.582	0.049	0.582	-0.797	0.849	0.208	-0.894	0.802	0.169	-0.92	0.622	0.137	-0.938	0.495	0.199	-0.971	0.403	0.196	-0.991	0.237	0.163	-0.991	0.075	0.26
788	3.94	-1.021	0.879	0.351	NaN	NaN	NaN	-0.876	0.805	0.547	-0.886	0.621	0.572	-0.818	0.506	0.541	-0.797	0.419	0.555	-0.784	0.259	0.605	-0.717	0.088	0.559	-0.582	0.046	0.581	-0.797	0.849	0.208	-0.893	0.802	0.169	-0.919	0.622	0.137	-0.937	0.495	0.199	-0.97	0.403	0.196	-0.991	0.237	0.163	-0.991	0.075	0.26
789	3.945	-1.019	0.878	0.352	NaN	NaN	NaN	-0.873	0.803	0.547	-0.885	0.62	0.572	-0.818	0.504	0.541	-0.797	0.418	0.555	-0.784	0.258	0.605	-0.717	0.086	0.558	-0.583	0.044	0.579	-0.796	0.849	0.208	-0.891	0.801	0.17	-0.918	0.622	0.137	-0.937	0.495	0.199	-0.969	0.402	0.196	-0.991	0.237	0.163	-0.991	0.075	0.26
790	3.95	-1.017	0.878	0.353	NaN	NaN	NaN	-0.873	0.804	0.548	-0.885	0.619	0.571	-0.817	0.503	0.54	-0.796	0.417	0.554	-0.784	0.256	0.604	-0.717	0.084	0.557	-0.583	0.043	0.578	-0.794	0.849	0.208	-0.89	0.801	0.17	-0.917	0.622	0.138	-0.936	0.495	0.2	-0.968	0.402	0.196	-0.991	0.237	0.163	-0.991	0.075	0.26
791	3.955	-1.015	0.877	0.354	NaN	NaN	NaN	-0.871	0.802	0.548	-0.884	0.617	0.571	-0.817	0.502	0.539	-0.796	0.415	0.554	-0.784	0.255	0.603	-0.717	0.083	0.557	-0.583	0.041	0.577	-0.792	0.849	0.209	-0.888	0.801	0.17	-0.915	0.622	0.138	-0.935	0.494	0.2	-0.968	0.402	0.196	-0.99	0.237	0.163	-0.991	0.075	0.26
792	3.96	-1.013	0.877	0.355	NaN	NaN	NaN	-0.867	0.799	0.547	-0.883	0.616	0.571	-0.817	0.501	0.539	-0.796	0.414	0.553	-0.784	0.253	0.603	-0.718	0.082	0.556	-0.584	0.039	0.576	-0.791	0.848	0.209	-0.887	0.801	0.171	-0.914	0.622	0.138	-0.933	0.494	0.201	-0.967	0.402	0.196	-0.99	0.237	0.163	-0.991	0.075	0.26
793	3.965	-1.011	0.876	0.356	NaN	NaN	NaN	-0.866	0.799	0.548	-0.883	0.615	0.57	-0.816	0.499	0.539	-0.795	0.412	0.552	-0.785	0.252	0.602	-0.717	0.081	0.555	-0.583	0.037	0.574	-0.79	0.848	0.209	-0.886	0.801	0.171	-0.912	0.622	0.138	-0.932	0.493	0.201	-0.966	0.402	0.196	-0.99	0.237	0.163	-0.991	0.075	0.26
794	3.97	-1.009	0.875	0.357	NaN	NaN	NaN	-0.862	0.796	0.548	-0.883	0.614	0.57	-0.816	0.498	0.538	-0.795	0.41	0.552	-0.785	0.251	0.601	-0.717	0.08	0.554	-0.583	0.036	0.573	-0.788	0.849	0.21	-0.884	0.801	0.172	-0.911	0.622	0.139	-0.93	0.493	0.201	-0.966	0.403	0.197	-0.99	0.237	0.163	-0.991	0.075	0.26
795	3.975	-1.007	0.875	0.358	NaN	NaN	NaN	-0.861	0.796	0.549	-0.882	0.613	0.569	-0.815	0.497	0.538	-0.796	0.409	0.551	-0.785	0.249	0.6	-0.717	0.079	0.554	-0.583	0.035	0.572	-0.787	0.848	0.211	-0.883	0.801	0.172	-0.91	0.622	0.139	-0.929	0.493	0.201	-0.965	0.403	0.197	-0.989	0.237	0.163	-0.991	0.075	0.26
796	3.98	-1.005	0.874	0.359	NaN	NaN	NaN	-0.861	0.797	0.55	-0.882	0.613	0.569	-0.816	0.496	0.538	-0.796	0.409	0.551	-0.784	0.248	0.599	-0.716	0.079	0.553	-0.582	0.035	0.571	-0.785	0.848	0.211	-0.882	0.801	0.173	-0.909	0.622	0.139	-0.929	0.493	0.202	-0.965	0.403	0.197	-0.989	0.237	0.163	-0.991	0.075	0.26
797	3.985	-1.003	0.874	0.36	NaN	NaN	NaN	-0.857	0.794	0.55	-0.882	0.612	0.568	-0.816	0.495	0.537	-0.796	0.408	0.55	-0.783	0.247	0.598	-0.715	0.079	0.552	-0.582	0.034	0.57	-0.784	0.848	0.211	-0.881	0.801	0.173	-0.908	0.621	0.139	-0.928	0.493	0.202	-0.964	0.403	0.197	-0.989	0.237	0.163	-0.991	0.075	0.26
798	3.99	-1.001	0.874	0.361	NaN	NaN	NaN	-0.855	0.793	0.55	-0.881	0.612	0.568	-0.816	0.494	0.537	-0.797	0.407	0.549	-0.782	0.247	0.597	-0.714	0.079	0.551	-0.581	0.034	0.57	-0.783	0.848	0.212	-0.879	0.8	0.174	-0.906	0.621	0.14	-0.927	0.493	0.202	-0.964	0.404	0.197	-0.988	0.237	0.163	-0.991	0.075	0.26
799	3.995	-1	0.873	0.362	NaN	NaN	NaN	-0.854	0.792	0.551	-0.881	0.612	0.567	-0.816	0.493	0.536	-0.797	0.406	0.548	-0.781	0.246	0.597	-0.712	0.079	0.55	-0.58	0.033	0.57	-0.781	0.848	0.212	-0.877	0.8	0.175	-0.905	0.621	0.14	-0.926	0.493	0.203	-0.962	0.404	0.198	-0.987	0.237	0.163	-0.991	0.075	0.26
800	4	-0.997	0.873	0.364	NaN	NaN	NaN	-0.851	0.791	0.551	-0.881	0.611	0.567	-0.815	0.492	0.535	-0.796	0.406	0.548	-0.78	0.246	0.596	-0.711	0.079	0.55	-0.579	0.032	0.57	-0.78	0.848	0.213	-0.876	0.8	0.175	-0.904	0.621	0.141	-0.924	0.493	0.203	-0.961	0.404	0.198	-0.987	0.237	0.164	-0.991	0.075	0.26
801	4.005	-0.996	0.872	0.365	NaN	NaN	NaN	-0.849	0.791	0.552	-0.881	0.611	0.567	-0.815	0.492	0.534	-0.796	0.406	0.547	-0.779	0.246	0.596	-0.711	0.079	0.55	-0.578	0.031	0.571	-0.78	0.849	0.213	-0.875	0.8	0.175	-0.903	0.621	0.141	-0.923	0.493	0.204	-0.96	0.404	0.199	-0.986	0.237	0.164	-0.991	0.075	0.26
802	4.01	-0.994	0.872	0.366	NaN	NaN	NaN	-0.849	0.792	0.552	-0.88	0.611	0.567	-0.816	0.491	0.533	-0.796	0.406	0.547	-0.778	0.246	0.596	-0.711	0.079	0.549	-0.578	0.031	0.571	-0.781	0.85	0.212	-0.874	0.801	0.176	-0.901	0.621	0.141	-0.922	0.493	0.204	-0.96	0.404	0.199	-0.986	0.237	0.164	-0.991	0.075	0.26
803	4.015	-0.992	0.872	0.367	NaN	NaN	NaN	-0.85	0.795	0.554	-0.879	0.611	0.566	-0.816	0.491	0.533	-0.795	0.405	0.546	-0.778	0.246	0.596	-0.71	0.079	0.549	-0.578	0.031	0.57	-0.78	0.85	0.213	-0.872	0.8	0.176	-0.899	0.62	0.142	-0.921	0.493	0.205	-0.958	0.404	0.2	-0.985	0.237	0.164	-0.991	0.075	0.26
804	4.02	-0.991	0.872	0.368	NaN	NaN	NaN	-0.849	0.796	0.554	-0.878	0.611	0.566	-0.816	0.491	0.533	-0.795	0.405	0.546	-0.777	0.246	0.596	-0.71	0.079	0.549	-0.578	0.032	0.57	-0.779	0.851	0.213	-0.87	0.8	0.177	-0.898	0.621	0.143	-0.92	0.493	0.205	-0.957	0.404	0.2	-0.984	0.238	0.165	-0.991	0.075	0.261
805	4.025	-0.989	0.872	0.369	NaN	NaN	NaN	-0.848	0.797	0.555	-0.877	0.611	0.566	-0.815	0.491	0.533	-0.795	0.405	0.546	-0.776	0.246	0.596	-0.709	0.08	0.548	-0.578	0.032	0.569	-0.778	0.851	0.214	-0.869	0.799	0.178	-0.897	0.621	0.143	-0.918	0.493	0.206	-0.955	0.403	0.201	-0.984	0.238	0.165	-0.991	0.075	0.261
806	4.03	-0.988	0.872	0.37	NaN	NaN	NaN	-0.847	0.797	0.556	-0.877	0.612	0.566	-0.815	0.491	0.533	-0.794	0.405	0.546	-0.775	0.245	0.595	-0.709	0.08	0.548	-0.578	0.032	0.569	-0.776	0.85	0.214	-0.868	0.799	0.178	-0.897	0.621	0.144	-0.917	0.493	0.206	-0.954	0.402	0.201	-0.984	0.238	0.165	-0.991	0.075	0.261
807	4.035	-0.986	0.872	0.371	NaN	NaN	NaN	-0.845	0.798	0.556	-0.876	0.612	0.566	-0.814	0.491	0.533	-0.794	0.406	0.546	-0.775	0.245	0.595	-0.709	0.08	0.548	-0.578	0.032	0.57	-0.771	0.847	0.216	-0.867	0.799	0.179	-0.896	0.621	0.145	-0.916	0.493	0.207	-0.953	0.403	0.202	-0.983	0.238	0.166	-0.991	0.075	0.261
808	4.04	-0.985	0.873	0.371	NaN	NaN	NaN	-0.842	0.797	0.557	-0.874	0.613	0.567	-0.813	0.492	0.533	-0.794	0.405	0.546	-0.775	0.244	0.595	-0.709	0.08	0.548	-0.578	0.032	0.57	-0.769	0.846	0.217	-0.865	0.799	0.179	-0.894	0.621	0.146	-0.915	0.493	0.207	-0.952	0.403	0.203	-0.983	0.238	0.166	-0.991	0.075	0.261
809	4.045	-0.983	0.873	0.372	NaN	NaN	NaN	-0.837	0.794	0.557	-0.873	0.613	0.567	-0.812	0.492	0.534	-0.794	0.405	0.546	-0.775	0.244	0.595	-0.709	0.08	0.548	-0.578	0.031	0.57	-0.767	0.846	0.218	-0.864	0.799	0.18	-0.893	0.621	0.146	-0.914	0.493	0.208	-0.951	0.403	0.203	-0.982	0.238	0.166	-0.991	0.076	0.261
810	4.05	-0.982	0.873	0.373	NaN	NaN	NaN	-0.835	0.793	0.557	-0.871	0.613	0.568	-0.811	0.492	0.534	-0.794	0.405	0.546	-0.775	0.244	0.595	-0.709	0.08	0.548	-0.578	0.031	0.57	-0.766	0.846	0.218	-0.863	0.798	0.181	-0.892	0.621	0.147	-0.912	0.492	0.209	-0.95	0.403	0.204	-0.982	0.238	0.167	-0.992	0.077	0.261
811	4.055	-0.98	0.874	0.373	NaN	NaN	NaN	-0.834	0.795	0.557	-0.869	0.613	0.569	-0.81	0.493	0.535	-0.793	0.405	0.546	-0.776	0.244	0.595	-0.709	0.08	0.548	-0.578	0.031	0.57	-0.765	0.847	0.219	-0.862	0.798	0.181	-0.891	0.621	0.148	-0.911	0.492	0.21	-0.949	0.403	0.204	-0.981	0.239	0.167	-0.992	0.077	0.262
812	4.06	-0.979	0.874	0.374	NaN	NaN	NaN	-0.836	0.798	0.558	-0.867	0.614	0.57	-0.81	0.493	0.536	-0.793	0.404	0.546	-0.777	0.244	0.595	-0.709	0.08	0.548	-0.578	0.031	0.57	-0.763	0.846	0.22	-0.861	0.798	0.182	-0.89	0.62	0.148	-0.91	0.492	0.211	-0.948	0.403	0.205	-0.98	0.239	0.167	-0.992	0.077	0.262
813	4.065	-0.978	0.874	0.374	NaN	NaN	NaN	-0.835	0.8	0.559	-0.865	0.615	0.572	-0.809	0.493	0.536	-0.794	0.405	0.547	-0.777	0.244	0.595	-0.709	0.08	0.548	-0.578	0.031	0.57	-0.762	0.846	0.221	-0.859	0.798	0.183	-0.888	0.62	0.149	-0.909	0.492	0.211	-0.947	0.403	0.206	-0.98	0.239	0.167	-0.991	0.077	0.262
814	4.07	-0.976	0.875	0.375	NaN	NaN	NaN	-0.832	0.799	0.56	-0.863	0.615	0.573	-0.809	0.493	0.537	-0.793	0.404	0.547	-0.777	0.245	0.596	-0.709	0.08	0.548	-0.578	0.031	0.57	-0.761	0.847	0.221	-0.858	0.798	0.184	-0.888	0.62	0.15	-0.907	0.491	0.212	-0.946	0.403	0.206	-0.98	0.239	0.168	-0.99	0.077	0.262
815	4.075	-0.975	0.875	0.376	NaN	NaN	NaN	-0.828	0.797	0.56	-0.861	0.616	0.574	-0.808	0.494	0.538	-0.793	0.404	0.547	-0.777	0.245	0.597	-0.709	0.079	0.549	-0.578	0.031	0.57	-0.762	0.849	0.221	-0.857	0.798	0.184	-0.887	0.62	0.15	-0.906	0.491	0.213	-0.945	0.404	0.207	-0.979	0.239	0.168	-0.99	0.077	0.262
816	4.08	-0.974	0.876	0.376	NaN	NaN	NaN	-0.826	0.797	0.56	-0.859	0.616	0.576	-0.808	0.494	0.538	-0.794	0.405	0.548	-0.776	0.245	0.597	-0.709	0.079	0.549	-0.578	0.031	0.57	-0.762	0.85	0.222	-0.857	0.798	0.185	-0.887	0.62	0.151	-0.906	0.492	0.213	-0.944	0.404	0.207	-0.979	0.239	0.168	-0.99	0.077	0.262
817	4.085	-0.972	0.876	0.377	NaN	NaN	NaN	-0.825	0.798	0.561	-0.857	0.617	0.577	-0.807	0.494	0.539	-0.795	0.406	0.549	-0.776	0.245	0.598	-0.709	0.079	0.549	-0.578	0.031	0.57	-0.761	0.85	0.222	-0.855	0.797	0.186	-0.886	0.62	0.152	-0.906	0.492	0.213	-0.943	0.404	0.208	-0.979	0.24	0.169	-0.991	0.078	0.262
818	4.09	-0.971	0.876	0.378	NaN	NaN	NaN	-0.827	0.801	0.562	-0.855	0.617	0.578	-0.807	0.494	0.54	-0.794	0.406	0.549	-0.775	0.245	0.599	-0.709	0.079	0.55	-0.578	0.031	0.57	-0.761	0.851	0.222	-0.853	0.796	0.187	-0.886	0.62	0.153	-0.905	0.492	0.214	-0.943	0.404	0.208	-0.978	0.24	0.169	-0.99	0.078	0.262
819	4.095	-0.969	0.877	0.378	NaN	NaN	NaN	-0.826	0.803	0.563	-0.853	0.617	0.579	-0.807	0.494	0.541	-0.795	0.406	0.55	-0.775	0.245	0.6	-0.709	0.078	0.55	-0.578	0.031	0.57	-0.76	0.851	0.223	-0.852	0.796	0.188	-0.885	0.62	0.154	-0.904	0.492	0.215	-0.942	0.404	0.208	-0.978	0.24	0.169	-0.991	0.078	0.262
820	4.1	-0.968	0.877	0.379	NaN	NaN	NaN	-0.823	0.802	0.563	-0.852	0.618	0.581	-0.807	0.495	0.541	-0.795	0.406	0.55	-0.774	0.246	0.6	-0.709	0.078	0.55	-0.578	0.031	0.571	-0.759	0.851	0.223	-0.851	0.796	0.188	-0.885	0.62	0.155	-0.903	0.491	0.216	-0.943	0.404	0.209	-0.978	0.241	0.17	-0.991	0.078	0.262
821	4.105	-0.967	0.877	0.38	NaN	NaN	NaN	-0.819	0.8	0.563	-0.851	0.619	0.582	-0.806	0.495	0.542	-0.795	0.407	0.551	-0.774	0.245	0.601	-0.709	0.078	0.55	-0.578	0.031	0.571	-0.756	0.85	0.224	-0.849	0.795	0.19	-0.884	0.62	0.155	-0.902	0.491	0.217	-0.942	0.404	0.209	-0.978	0.241	0.17	-0.99	0.078	0.262
822	4.11	-0.965	0.877	0.381	NaN	NaN	NaN	-0.816	0.8	0.564	-0.85	0.619	0.583	-0.806	0.495	0.543	-0.794	0.406	0.551	-0.773	0.246	0.602	-0.709	0.078	0.551	-0.577	0.031	0.571	-0.752	0.847	0.226	-0.846	0.792	0.191	-0.883	0.62	0.156	-0.901	0.491	0.217	-0.942	0.404	0.209	-0.977	0.241	0.17	-0.99	0.078	0.263
823	4.115	-0.964	0.878	0.381	NaN	NaN	NaN	-0.814	0.799	0.564	-0.848	0.619	0.584	-0.806	0.495	0.543	-0.794	0.406	0.552	-0.773	0.246	0.602	-0.709	0.078	0.551	-0.577	0.031	0.571	-0.75	0.846	0.228	-0.845	0.792	0.192	-0.883	0.62	0.157	-0.901	0.491	0.218	-0.942	0.405	0.21	-0.977	0.241	0.17	-0.99	0.078	0.263
824	4.12	-0.963	0.878	0.382	NaN	NaN	NaN	-0.812	0.799	0.565	-0.847	0.62	0.584	-0.805	0.495	0.544	-0.793	0.406	0.552	-0.773	0.246	0.603	-0.708	0.078	0.551	-0.577	0.031	0.571	-0.749	0.846	0.228	-0.844	0.792	0.192	-0.882	0.62	0.158	-0.9	0.491	0.218	-0.941	0.405	0.21	-0.977	0.241	0.17	-0.99	0.078	0.263
825	4.125	-0.961	0.878	0.383	NaN	NaN	NaN	-0.812	0.8	0.566	-0.846	0.62	0.585	-0.805	0.495	0.544	-0.793	0.406	0.553	-0.773	0.246	0.603	-0.708	0.078	0.551	-0.577	0.031	0.571	-0.748	0.846	0.229	-0.843	0.792	0.193	-0.881	0.619	0.158	-0.899	0.491	0.219	-0.94	0.404	0.211	-0.977	0.242	0.171	-0.99	0.078	0.263
826	4.13	-0.96	0.878	0.384	NaN	NaN	NaN	-0.813	0.804	0.568	-0.846	0.62	0.586	-0.805	0.495	0.545	-0.792	0.406	0.553	-0.773	0.245	0.603	-0.708	0.078	0.551	-0.577	0.031	0.571	-0.747	0.847	0.23	-0.843	0.792	0.194	-0.88	0.619	0.159	-0.898	0.49	0.22	-0.939	0.404	0.212	-0.977	0.242	0.171	-0.99	0.079	0.263
827	4.135	-0.959	0.878	0.385	NaN	NaN	NaN	-0.811	0.803	0.569	-0.845	0.621	0.587	-0.804	0.496	0.545	-0.792	0.405	0.553	-0.772	0.245	0.603	-0.708	0.078	0.551	-0.577	0.031	0.571	-0.748	0.848	0.23	-0.842	0.792	0.195	-0.88	0.619	0.159	-0.898	0.49	0.221	-0.938	0.404	0.212	-0.977	0.242	0.172	-0.991	0.079	0.263
828	4.14	-0.957	0.878	0.386	NaN	NaN	NaN	-0.807	0.801	0.569	-0.844	0.621	0.588	-0.804	0.496	0.546	-0.791	0.405	0.554	-0.772	0.245	0.603	-0.708	0.078	0.551	-0.577	0.031	0.571	-0.748	0.849	0.23	-0.841	0.791	0.196	-0.879	0.619	0.16	-0.897	0.491	0.221	-0.938	0.404	0.213	-0.976	0.242	0.172	-0.99	0.079	0.263
829	4.145	-0.956	0.878	0.387	NaN	NaN	NaN	-0.806	0.8	0.57	-0.844	0.621	0.588	-0.803	0.496	0.547	-0.791	0.405	0.554	-0.772	0.245	0.603	-0.708	0.078	0.551	-0.577	0.031	0.571	-0.748	0.849	0.23	-0.84	0.791	0.197	-0.878	0.619	0.162	-0.897	0.491	0.221	-0.937	0.404	0.213	-0.976	0.242	0.172	-0.99	0.079	0.263
830	4.15	-0.954	0.878	0.388	NaN	NaN	NaN	-0.805	0.8	0.57	-0.843	0.621	0.589	-0.802	0.496	0.547	-0.792	0.405	0.555	-0.772	0.244	0.603	-0.708	0.078	0.551	-0.577	0.031	0.571	-0.746	0.848	0.231	-0.839	0.791	0.197	-0.877	0.619	0.163	-0.896	0.49	0.222	-0.936	0.404	0.214	-0.976	0.242	0.172	-0.991	0.079	0.263
831	4.155	-0.953	0.878	0.389	NaN	NaN	NaN	-0.803	0.8	0.571	-0.842	0.621	0.589	-0.802	0.495	0.548	-0.791	0.406	0.555	-0.772	0.244	0.604	-0.708	0.078	0.551	-0.577	0.031	0.571	-0.742	0.844	0.233	-0.838	0.79	0.199	-0.876	0.619	0.163	-0.894	0.49	0.223	-0.935	0.403	0.214	-0.975	0.242	0.173	-0.991	0.079	0.263
832	4.16	-0.952	0.878	0.39	NaN	NaN	NaN	-0.801	0.8	0.572	-0.842	0.622	0.59	-0.801	0.495	0.548	-0.791	0.405	0.556	-0.772	0.244	0.604	-0.708	0.078	0.551	-0.577	0.031	0.571	-0.74	0.844	0.235	-0.837	0.79	0.2	-0.876	0.62	0.164	-0.893	0.489	0.224	-0.935	0.403	0.215	-0.975	0.243	0.173	-0.991	0.079	0.263
833	4.165	-0.951	0.878	0.391	NaN	NaN	NaN	-0.802	0.801	0.573	-0.841	0.622	0.59	-0.801	0.495	0.549	-0.791	0.405	0.556	-0.772	0.244	0.604	-0.708	0.078	0.551	-0.577	0.031	0.571	-0.74	0.844	0.235	-0.836	0.79	0.2	-0.875	0.619	0.165	-0.893	0.489	0.224	-0.934	0.403	0.215	-0.974	0.243	0.173	-0.991	0.079	0.263
834	4.17	-0.95	0.879	0.392	NaN	NaN	NaN	-0.805	0.804	0.575	-0.84	0.622	0.591	-0.8	0.495	0.549	-0.791	0.405	0.556	-0.772	0.244	0.604	-0.708	0.078	0.551	-0.577	0.031	0.571	-0.741	0.845	0.235	-0.835	0.79	0.201	-0.874	0.619	0.165	-0.892	0.49	0.225	-0.933	0.403	0.216	-0.974	0.243	0.173	-0.991	0.079	0.263
835	4.175	-0.948	0.879	0.393	NaN	NaN	NaN	-0.805	0.805	0.576	-0.839	0.621	0.592	-0.8	0.495	0.55	-0.791	0.405	0.556	-0.772	0.243	0.604	-0.708	0.078	0.551	-0.577	0.031	0.571	-0.741	0.846	0.235	-0.834	0.79	0.202	-0.872	0.619	0.166	-0.892	0.49	0.225	-0.932	0.403	0.216	-0.973	0.242	0.174	-0.991	0.079	0.263
836	4.18	-0.947	0.879	0.394	NaN	NaN	NaN	-0.803	0.804	0.577	-0.839	0.621	0.592	-0.799	0.495	0.55	-0.791	0.405	0.557	-0.772	0.243	0.604	-0.708	0.078	0.551	-0.577	0.031	0.571	-0.739	0.845	0.236	-0.833	0.789	0.203	-0.872	0.619	0.167	-0.891	0.49	0.226	-0.931	0.403	0.216	-0.973	0.243	0.174	-0.991	0.079	0.263
837	4.185	-0.946	0.879	0.395	NaN	NaN	NaN	-0.798	0.801	0.577	-0.838	0.621	0.593	-0.799	0.495	0.55	-0.79	0.405	0.557	-0.772	0.243	0.604	-0.708	0.078	0.551	-0.577	0.031	0.571	-0.735	0.842	0.238	-0.832	0.789	0.204	-0.87	0.619	0.167	-0.889	0.489	0.227	-0.93	0.403	0.217	-0.973	0.243	0.174	-0.991	0.079	0.263
838	4.19	-0.945	0.879	0.395	NaN	NaN	NaN	-0.797	0.801	0.577	-0.838	0.621	0.593	-0.798	0.494	0.551	-0.79	0.405	0.558	-0.771	0.243	0.604	-0.708	0.078	0.55	-0.577	0.031	0.571	-0.733	0.841	0.24	-0.831	0.788	0.205	-0.869	0.618	0.168	-0.888	0.489	0.227	-0.93	0.403	0.217	-0.972	0.243	0.174	-0.991	0.079	0.263
839	4.195	-0.944	0.879	0.396	NaN	NaN	NaN	-0.797	0.802	0.578	-0.837	0.621	0.594	-0.798	0.494	0.552	-0.789	0.405	0.558	-0.771	0.242	0.605	-0.708	0.078	0.55	-0.577	0.031	0.571	-0.733	0.841	0.24	-0.83	0.788	0.206	-0.868	0.618	0.169	-0.888	0.489	0.228	-0.93	0.403	0.218	-0.971	0.243	0.175	-0.991	0.079	0.263
840	4.2	-0.943	0.879	0.397	NaN	NaN	NaN	-0.799	0.805	0.58	-0.837	0.622	0.594	-0.797	0.494	0.552	-0.789	0.406	0.559	-0.77	0.242	0.605	-0.708	0.078	0.55	-0.577	0.031	0.571	-0.732	0.841	0.241	-0.829	0.788	0.207	-0.867	0.618	0.17	-0.887	0.489	0.228	-0.928	0.403	0.219	-0.971	0.243	0.175	-0.991	0.079	0.263
841	4.205	-0.941	0.879	0.398	NaN	NaN	NaN	-0.799	0.806	0.581	-0.837	0.622	0.595	-0.797	0.495	0.553	-0.788	0.406	0.559	-0.77	0.242	0.605	-0.707	0.078	0.55	-0.577	0.03	0.571	-0.733	0.842	0.24	-0.828	0.788	0.208	-0.867	0.618	0.17	-0.886	0.489	0.229	-0.927	0.403	0.219	-0.97	0.243	0.175	-0.991	0.079	0.263
842	4.21	-0.94	0.879	0.399	NaN	NaN	NaN	-0.798	0.806	0.582	-0.836	0.622	0.595	-0.796	0.495	0.554	-0.788	0.405	0.56	-0.769	0.242	0.606	-0.707	0.077	0.55	-0.577	0.03	0.571	-0.734	0.843	0.24	-0.827	0.787	0.209	-0.866	0.618	0.171	-0.885	0.488	0.23	-0.927	0.402	0.22	-0.97	0.243	0.176	-0.991	0.079	0.263
843	4.215	-0.939	0.879	0.4	NaN	NaN	NaN	-0.797	0.805	0.583	-0.835	0.622	0.596	-0.796	0.495	0.554	-0.787	0.405	0.56	-0.768	0.242	0.606	-0.707	0.077	0.549	-0.577	0.03	0.571	-0.732	0.841	0.241	-0.826	0.787	0.21	-0.865	0.617	0.172	-0.884	0.488	0.23	-0.926	0.402	0.22	-0.97	0.243	0.176	-0.991	0.079	0.263
844	4.22	-0.938	0.879	0.401	NaN	NaN	NaN	-0.796	0.805	0.583	-0.834	0.621	0.596	-0.795	0.495	0.555	-0.786	0.405	0.56	-0.768	0.243	0.606	-0.707	0.077	0.549	-0.577	0.03	0.571	-0.728	0.839	0.244	-0.825	0.787	0.21	-0.864	0.617	0.173	-0.883	0.488	0.231	-0.924	0.402	0.22	-0.969	0.244	0.176	-0.991	0.079	0.264
845	4.225	-0.937	0.879	0.401	NaN	NaN	NaN	-0.793	0.804	0.584	-0.833	0.621	0.596	-0.795	0.495	0.555	-0.786	0.405	0.561	-0.767	0.243	0.606	-0.706	0.077	0.549	-0.577	0.03	0.571	-0.726	0.838	0.245	-0.824	0.787	0.211	-0.863	0.618	0.174	-0.882	0.488	0.231	-0.923	0.402	0.221	-0.969	0.244	0.176	-0.991	0.079	0.264
846	4.23	-0.936	0.879	0.402	NaN	NaN	NaN	-0.789	0.802	0.584	-0.832	0.621	0.597	-0.794	0.495	0.555	-0.785	0.405	0.562	-0.766	0.242	0.607	-0.706	0.077	0.549	-0.577	0.03	0.571	-0.725	0.838	0.246	-0.822	0.786	0.212	-0.862	0.618	0.175	-0.881	0.488	0.232	-0.922	0.402	0.222	-0.968	0.244	0.177	-0.99	0.079	0.264
847	4.235	-0.935	0.879	0.403	NaN	NaN	NaN	-0.789	0.802	0.585	-0.831	0.622	0.598	-0.792	0.495	0.556	-0.784	0.405	0.562	-0.766	0.242	0.607	-0.706	0.077	0.549	-0.577	0.03	0.571	-0.724	0.838	0.247	-0.821	0.786	0.213	-0.861	0.617	0.176	-0.88	0.487	0.233	-0.922	0.402	0.222	-0.968	0.244	0.177	-0.99	0.079	0.264
848	4.24	-0.934	0.879	0.403	NaN	NaN	NaN	-0.79	0.805	0.586	-0.83	0.622	0.599	-0.791	0.495	0.557	-0.784	0.405	0.563	-0.765	0.242	0.608	-0.706	0.077	0.549	-0.577	0.03	0.571	-0.723	0.838	0.247	-0.82	0.786	0.214	-0.86	0.617	0.176	-0.879	0.487	0.234	-0.921	0.402	0.223	-0.967	0.244	0.177	-0.99	0.079	0.264
849	4.245	-0.933	0.879	0.404	NaN	NaN	NaN	-0.79	0.805	0.587	-0.829	0.622	0.6	-0.791	0.495	0.557	-0.783	0.405	0.563	-0.764	0.242	0.608	-0.706	0.076	0.549	-0.577	0.03	0.571	-0.722	0.838	0.248	-0.819	0.786	0.215	-0.859	0.617	0.177	-0.878	0.487	0.234	-0.92	0.402	0.223	-0.967	0.244	0.178	-0.99	0.079	0.264
850	4.25	-0.932	0.879	0.405	NaN	NaN	NaN	-0.789	0.806	0.588	-0.828	0.622	0.6	-0.79	0.495	0.558	-0.782	0.405	0.564	-0.764	0.242	0.609	-0.706	0.076	0.549	-0.577	0.03	0.571	-0.72	0.837	0.25	-0.819	0.786	0.215	-0.858	0.617	0.178	-0.878	0.487	0.234	-0.92	0.402	0.224	-0.967	0.244	0.178	-0.99	0.079	0.264
851	4.255	-0.93	0.879	0.405	NaN	NaN	NaN	-0.788	0.806	0.589	-0.827	0.623	0.601	-0.789	0.495	0.559	-0.781	0.405	0.564	-0.763	0.242	0.609	-0.705	0.076	0.549	-0.577	0.03	0.571	-0.719	0.836	0.25	-0.818	0.785	0.216	-0.857	0.616	0.178	-0.877	0.487	0.235	-0.919	0.402	0.224	-0.966	0.244	0.178	-0.99	0.08	0.264
852	4.26	-0.929	0.879	0.406	NaN	NaN	NaN	-0.787	0.806	0.59	-0.825	0.623	0.602	-0.787	0.495	0.559	-0.781	0.404	0.564	-0.763	0.241	0.609	-0.705	0.076	0.549	-0.577	0.03	0.571	-0.718	0.836	0.251	-0.816	0.785	0.216	-0.856	0.616	0.179	-0.875	0.486	0.236	-0.918	0.402	0.225	-0.965	0.245	0.179	-0.99	0.08	0.264
853	4.265	-0.928	0.879	0.406	NaN	NaN	NaN	-0.786	0.806	0.59	-0.824	0.623	0.603	-0.786	0.495	0.56	-0.78	0.404	0.565	-0.763	0.242	0.609	-0.705	0.076	0.549	-0.577	0.03	0.571	-0.717	0.836	0.252	-0.815	0.785	0.217	-0.855	0.616	0.18	-0.874	0.486	0.237	-0.917	0.402	0.226	-0.965	0.245	0.179	-0.99	0.08	0.265
854	4.27	-0.927	0.879	0.407	NaN	NaN	NaN	-0.784	0.806	0.591	-0.822	0.623	0.604	-0.786	0.495	0.561	-0.779	0.404	0.565	-0.762	0.242	0.609	-0.705	0.076	0.549	-0.577	0.03	0.571	-0.716	0.835	0.253	-0.814	0.784	0.218	-0.855	0.616	0.181	-0.873	0.486	0.237	-0.916	0.402	0.226	-0.964	0.245	0.179	-0.989	0.08	0.265
855	4.275	-0.926	0.88	0.408	NaN	NaN	NaN	-0.782	0.805	0.591	-0.82	0.623	0.605	-0.785	0.495	0.561	-0.779	0.405	0.566	-0.762	0.241	0.609	-0.705	0.076	0.549	-0.577	0.03	0.571	-0.715	0.835	0.254	-0.814	0.784	0.218	-0.854	0.616	0.182	-0.872	0.487	0.237	-0.915	0.401	0.227	-0.963	0.245	0.18	-0.989	0.08	0.265
856	4.28	-0.925	0.88	0.409	NaN	NaN	NaN	-0.777	0.802	0.591	-0.818	0.622	0.606	-0.784	0.495	0.561	-0.778	0.405	0.566	-0.761	0.241	0.61	-0.705	0.076	0.549	-0.577	0.03	0.571	-0.714	0.835	0.255	-0.813	0.784	0.219	-0.853	0.616	0.183	-0.871	0.486	0.238	-0.913	0.401	0.227	-0.963	0.245	0.18	-0.989	0.08	0.265
857	4.285	-0.924	0.88	0.409	NaN	NaN	NaN	-0.776	0.802	0.592	-0.817	0.622	0.607	-0.783	0.495	0.562	-0.778	0.404	0.567	-0.76	0.241	0.61	-0.705	0.076	0.549	-0.577	0.03	0.571	-0.713	0.835	0.255	-0.812	0.784	0.22	-0.852	0.615	0.184	-0.869	0.486	0.239	-0.911	0.401	0.227	-0.962	0.245	0.18	-0.988	0.08	0.265
858	4.29	-0.923	0.88	0.41	NaN	NaN	NaN	-0.776	0.803	0.593	-0.816	0.623	0.607	-0.783	0.495	0.562	-0.777	0.404	0.567	-0.76	0.241	0.61	-0.705	0.077	0.549	-0.577	0.03	0.571	-0.712	0.835	0.256	-0.811	0.784	0.22	-0.851	0.616	0.185	-0.868	0.486	0.239	-0.91	0.401	0.228	-0.961	0.246	0.18	-0.988	0.08	0.265
859	4.295	-0.922	0.88	0.411	NaN	NaN	NaN	-0.775	0.804	0.594	-0.815	0.623	0.608	-0.782	0.495	0.563	-0.776	0.404	0.567	-0.76	0.241	0.61	-0.705	0.077	0.548	-0.577	0.03	0.571	-0.711	0.835	0.257	-0.811	0.784	0.221	-0.85	0.616	0.185	-0.867	0.486	0.239	-0.909	0.401	0.228	-0.961	0.246	0.181	-0.987	0.08	0.266
860	4.3	-0.921	0.881	0.411	NaN	NaN	NaN	-0.771	0.802	0.593	-0.813	0.623	0.609	-0.781	0.496	0.563	-0.776	0.404	0.568	-0.759	0.241	0.61	-0.705	0.077	0.548	-0.577	0.03	0.571	-0.711	0.835	0.257	-0.81	0.784	0.221	-0.849	0.616	0.186	-0.866	0.486	0.239	-0.908	0.401	0.229	-0.96	0.246	0.181	-0.985	0.078	0.267
861	4.305	-0.92	0.881	0.412	NaN	NaN	NaN	-0.771	0.803	0.594	-0.813	0.623	0.61	-0.781	0.496	0.563	-0.775	0.405	0.568	-0.759	0.241	0.611	-0.705	0.077	0.548	-0.577	0.03	0.571	-0.71	0.835	0.258	-0.809	0.784	0.222	-0.848	0.615	0.187	-0.864	0.486	0.24	-0.906	0.401	0.229	-0.959	0.247	0.181	-0.984	0.078	0.268
862	4.31	-0.919	0.881	0.413	NaN	NaN	NaN	-0.773	0.806	0.596	-0.812	0.624	0.61	-0.78	0.496	0.564	-0.774	0.405	0.568	-0.758	0.242	0.611	-0.705	0.077	0.548	-0.577	0.03	0.571	-0.709	0.834	0.259	-0.808	0.784	0.223	-0.847	0.615	0.187	-0.862	0.485	0.241	-0.905	0.401	0.23	-0.958	0.247	0.182	-0.985	0.08	0.268
863	4.315	-0.918	0.881	0.414	NaN	NaN	NaN	-0.773	0.807	0.597	-0.811	0.624	0.611	-0.779	0.496	0.564	-0.773	0.405	0.569	-0.757	0.242	0.611	-0.704	0.077	0.548	-0.577	0.03	0.571	-0.708	0.834	0.26	-0.808	0.784	0.223	-0.846	0.615	0.188	-0.861	0.485	0.241	-0.904	0.401	0.23	-0.957	0.247	0.182	-0.987	0.082	0.267
864	4.32	-0.917	0.881	0.415	NaN	NaN	NaN	-0.77	0.806	0.597	-0.81	0.624	0.611	-0.778	0.496	0.565	-0.773	0.405	0.569	-0.757	0.242	0.611	-0.704	0.077	0.548	-0.577	0.03	0.571	-0.707	0.834	0.26	-0.807	0.783	0.224	-0.845	0.615	0.188	-0.86	0.485	0.242	-0.902	0.401	0.231	-0.956	0.247	0.183	-0.987	0.083	0.267
865	4.325	-0.916	0.881	0.416	NaN	NaN	NaN	-0.766	0.803	0.597	-0.808	0.623	0.612	-0.777	0.496	0.565	-0.772	0.404	0.569	-0.756	0.241	0.611	-0.704	0.077	0.548	-0.577	0.03	0.571	-0.707	0.834	0.26	-0.806	0.784	0.225	-0.844	0.615	0.189	-0.858	0.485	0.242	-0.901	0.401	0.231	-0.956	0.248	0.183	-0.987	0.083	0.267
866	4.33	-0.915	0.882	0.416	NaN	NaN	NaN	-0.764	0.803	0.598	-0.807	0.623	0.612	-0.776	0.495	0.565	-0.771	0.404	0.569	-0.756	0.241	0.611	-0.704	0.077	0.548	-0.577	0.03	0.571	-0.707	0.835	0.261	-0.805	0.784	0.225	-0.843	0.615	0.189	-0.857	0.485	0.243	-0.899	0.4	0.231	-0.955	0.248	0.183	-0.987	0.083	0.267
867	4.335	-0.914	0.882	0.417	NaN	NaN	NaN	-0.764	0.803	0.598	-0.805	0.622	0.612	-0.775	0.495	0.566	-0.771	0.405	0.57	-0.755	0.241	0.611	-0.704	0.077	0.548	-0.577	0.03	0.571	-0.707	0.835	0.262	-0.805	0.784	0.226	-0.842	0.614	0.19	-0.855	0.484	0.243	-0.898	0.4	0.232	-0.955	0.248	0.183	-0.986	0.084	0.267
868	4.34	-0.913	0.882	0.418	NaN	NaN	NaN	-0.763	0.803	0.598	-0.805	0.622	0.613	-0.774	0.495	0.566	-0.771	0.405	0.57	-0.755	0.241	0.612	-0.704	0.077	0.548	-0.577	0.03	0.571	-0.706	0.836	0.262	-0.804	0.784	0.227	-0.841	0.615	0.191	-0.854	0.484	0.243	-0.897	0.4	0.232	-0.954	0.249	0.183	-0.986	0.084	0.267
869	4.345	-0.913	0.883	0.419	NaN	NaN	NaN	-0.76	0.802	0.599	-0.804	0.623	0.613	-0.774	0.495	0.566	-0.77	0.405	0.571	-0.754	0.24	0.612	-0.704	0.077	0.548	-0.577	0.03	0.571	-0.705	0.836	0.263	-0.804	0.784	0.228	-0.841	0.615	0.192	-0.853	0.484	0.244	-0.896	0.4	0.232	-0.953	0.249	0.184	-0.986	0.084	0.267
870	4.35	-0.911	0.883	0.42	NaN	NaN	NaN	-0.759	0.802	0.599	-0.803	0.623	0.614	-0.773	0.495	0.567	-0.77	0.405	0.571	-0.754	0.24	0.612	-0.704	0.077	0.548	-0.577	0.03	0.571	-0.704	0.836	0.263	-0.803	0.785	0.228	-0.84	0.615	0.192	-0.852	0.485	0.244	-0.895	0.401	0.232	-0.953	0.249	0.184	-0.986	0.084	0.268
871	4.355	-0.911	0.883	0.42	NaN	NaN	NaN	-0.758	0.802	0.6	-0.802	0.623	0.615	-0.773	0.495	0.567	-0.769	0.405	0.571	-0.753	0.24	0.612	-0.704	0.077	0.548	-0.577	0.03	0.571	-0.704	0.836	0.264	-0.802	0.785	0.229	-0.839	0.616	0.192	-0.851	0.484	0.244	-0.894	0.401	0.233	-0.952	0.25	0.184	-0.985	0.084	0.268
872	4.36	-0.91	0.883	0.421	NaN	NaN	NaN	-0.759	0.803	0.601	-0.801	0.623	0.616	-0.772	0.495	0.567	-0.769	0.405	0.571	-0.752	0.241	0.612	-0.704	0.077	0.548	-0.577	0.03	0.571	-0.703	0.836	0.264	-0.802	0.785	0.23	-0.838	0.616	0.193	-0.849	0.484	0.245	-0.893	0.401	0.233	-0.951	0.25	0.184	-0.985	0.085	0.268
873	4.365	-0.909	0.883	0.422	NaN	NaN	NaN	-0.762	0.806	0.602	-0.801	0.623	0.616	-0.771	0.495	0.568	-0.768	0.406	0.571	-0.752	0.241	0.612	-0.704	0.077	0.548	-0.577	0.03	0.571	-0.702	0.837	0.264	-0.801	0.785	0.23	-0.837	0.616	0.194	-0.848	0.484	0.245	-0.892	0.401	0.233	-0.951	0.251	0.184	-0.985	0.085	0.268
874	4.37	-0.908	0.884	0.423	NaN	NaN	NaN	-0.761	0.807	0.603	-0.8	0.623	0.616	-0.771	0.495	0.568	-0.768	0.406	0.572	-0.752	0.24	0.612	-0.704	0.077	0.548	-0.577	0.03	0.571	-0.702	0.837	0.265	-0.801	0.786	0.231	-0.836	0.615	0.194	-0.847	0.484	0.245	-0.891	0.401	0.234	-0.95	0.251	0.184	-0.984	0.084	0.268
875	4.375	-0.907	0.884	0.423	NaN	NaN	NaN	-0.759	0.806	0.603	-0.8	0.623	0.617	-0.771	0.495	0.569	-0.767	0.405	0.572	-0.751	0.24	0.612	-0.704	0.077	0.548	-0.577	0.03	0.571	-0.701	0.837	0.265	-0.8	0.786	0.231	-0.836	0.616	0.195	-0.846	0.484	0.245	-0.89	0.401	0.234	-0.949	0.251	0.184	-0.981	0.083	0.27
876	4.38	-0.906	0.884	0.424	NaN	NaN	NaN	-0.755	0.803	0.603	-0.799	0.624	0.617	-0.77	0.495	0.569	-0.766	0.405	0.572	-0.751	0.24	0.612	-0.704	0.077	0.548	-0.577	0.03	0.571	-0.7	0.837	0.265	-0.799	0.786	0.232	-0.835	0.616	0.195	-0.845	0.485	0.245	-0.889	0.401	0.234	-0.948	0.252	0.185	-0.98	0.082	0.27
877	4.385	-0.906	0.885	0.425	NaN	NaN	NaN	-0.753	0.802	0.603	-0.798	0.624	0.617	-0.77	0.495	0.569	-0.766	0.405	0.572	-0.751	0.24	0.613	-0.704	0.077	0.547	-0.577	0.03	0.571	-0.699	0.838	0.266	-0.798	0.786	0.233	-0.834	0.616	0.195	-0.844	0.485	0.245	-0.887	0.401	0.234	-0.947	0.252	0.185	-0.98	0.082	0.27
878	4.39	-0.904	0.885	0.425	NaN	NaN	NaN	-0.753	0.803	0.604	-0.798	0.624	0.617	-0.769	0.496	0.57	-0.766	0.405	0.573	-0.751	0.24	0.613	-0.704	0.077	0.547	-0.577	0.03	0.571	-0.698	0.838	0.267	-0.797	0.786	0.233	-0.834	0.616	0.195	-0.843	0.485	0.246	-0.886	0.401	0.234	-0.947	0.252	0.185	-0.982	0.084	0.269
879	4.395	-0.904	0.885	0.426	NaN	NaN	NaN	-0.753	0.803	0.604	-0.797	0.624	0.618	-0.769	0.496	0.57	-0.766	0.405	0.573	-0.751	0.24	0.613	-0.704	0.077	0.547	-0.577	0.03	0.571	-0.697	0.838	0.267	-0.797	0.786	0.234	-0.833	0.616	0.195	-0.842	0.485	0.246	-0.886	0.401	0.234	-0.946	0.252	0.185	-0.984	0.088	0.268
880	4.4	-0.903	0.885	0.426	NaN	NaN	NaN	-0.751	0.802	0.605	-0.795	0.624	0.619	-0.768	0.496	0.57	-0.766	0.406	0.573	-0.751	0.24	0.613	-0.704	0.077	0.547	-0.577	0.03	0.571	-0.697	0.838	0.267	-0.796	0.786	0.234	-0.832	0.616	0.195	-0.842	0.485	0.246	-0.884	0.402	0.234	-0.945	0.253	0.185	-0.985	0.089	0.268
881	4.405	-0.902	0.885	0.427	NaN	NaN	NaN	-0.75	0.802	0.606	-0.794	0.623	0.62	-0.768	0.496	0.57	-0.765	0.406	0.573	-0.751	0.24	0.613	-0.704	0.077	0.547	-0.577	0.03	0.571	-0.696	0.838	0.268	-0.795	0.786	0.235	-0.832	0.616	0.196	-0.841	0.485	0.246	-0.883	0.402	0.234	-0.944	0.253	0.185	-0.984	0.09	0.268
882	4.41	-0.901	0.886	0.427	NaN	NaN	NaN	-0.749	0.802	0.606	-0.794	0.623	0.62	-0.768	0.496	0.571	-0.764	0.405	0.574	-0.75	0.24	0.613	-0.704	0.077	0.547	-0.577	0.03	0.571	-0.695	0.838	0.268	-0.795	0.787	0.235	-0.831	0.616	0.196	-0.84	0.485	0.246	-0.883	0.402	0.235	-0.944	0.253	0.185	-0.984	0.09	0.268
883	4.415	-0.9	0.886	0.428	NaN	NaN	NaN	-0.748	0.802	0.606	-0.794	0.623	0.62	-0.767	0.496	0.571	-0.764	0.405	0.574	-0.75	0.24	0.613	-0.704	0.077	0.547	-0.577	0.03	0.571	-0.695	0.839	0.268	-0.794	0.787	0.236	-0.83	0.617	0.197	-0.84	0.486	0.246	-0.882	0.402	0.235	-0.943	0.253	0.186	-0.984	0.091	0.268
884	4.42	-0.899	0.886	0.428	NaN	NaN	NaN	-0.748	0.802	0.607	-0.794	0.623	0.62	-0.767	0.496	0.571	-0.763	0.405	0.574	-0.75	0.24	0.613	-0.704	0.077	0.547	-0.577	0.03	0.571	-0.696	0.84	0.268	-0.793	0.787	0.236	-0.83	0.616	0.198	-0.839	0.486	0.247	-0.881	0.402	0.235	-0.942	0.254	0.186	-0.983	0.091	0.268
885	4.425	-0.899	0.886	0.429	NaN	NaN	NaN	-0.747	0.802	0.607	-0.793	0.623	0.621	-0.766	0.496	0.572	-0.763	0.405	0.574	-0.75	0.24	0.614	-0.703	0.077	0.547	-0.577	0.03	0.571	-0.695	0.839	0.269	-0.792	0.786	0.237	-0.829	0.617	0.198	-0.839	0.486	0.247	-0.88	0.402	0.235	-0.942	0.254	0.186	-0.983	0.091	0.268
886	4.43	-0.898	0.886	0.429	NaN	NaN	NaN	-0.748	0.803	0.608	-0.792	0.623	0.621	-0.766	0.496	0.572	-0.763	0.405	0.575	-0.75	0.24	0.614	-0.704	0.077	0.547	-0.577	0.03	0.571	-0.692	0.837	0.271	-0.791	0.786	0.237	-0.829	0.617	0.199	-0.838	0.486	0.247	-0.88	0.402	0.236	-0.941	0.254	0.186	-0.983	0.091	0.267
887	4.435	-0.897	0.886	0.43	NaN	NaN	NaN	-0.749	0.804	0.609	-0.791	0.623	0.622	-0.766	0.496	0.572	-0.762	0.405	0.575	-0.749	0.24	0.614	-0.704	0.077	0.547	-0.577	0.03	0.57	-0.691	0.837	0.272	-0.79	0.787	0.238	-0.829	0.617	0.199	-0.838	0.486	0.247	-0.879	0.402	0.236	-0.941	0.255	0.186	-0.983	0.091	0.267
888	4.44	-0.896	0.886	0.43	NaN	NaN	NaN	-0.745	0.802	0.608	-0.791	0.623	0.622	-0.765	0.496	0.572	-0.761	0.404	0.575	-0.749	0.239	0.614	-0.703	0.077	0.547	-0.577	0.03	0.57	-0.69	0.837	0.272	-0.79	0.787	0.238	-0.828	0.618	0.199	-0.837	0.486	0.247	-0.879	0.402	0.236	-0.941	0.255	0.186	-0.983	0.091	0.267
889	4.445	-0.895	0.886	0.431	NaN	NaN	NaN	-0.745	0.803	0.609	-0.791	0.623	0.622	-0.765	0.496	0.573	-0.76	0.403	0.575	-0.749	0.239	0.614	-0.703	0.077	0.547	-0.577	0.03	0.57	-0.689	0.837	0.273	-0.789	0.787	0.238	-0.828	0.618	0.199	-0.836	0.486	0.248	-0.878	0.403	0.236	-0.941	0.255	0.186	-0.983	0.091	0.268
890	4.45	-0.894	0.886	0.431	NaN	NaN	NaN	-0.746	0.804	0.61	-0.79	0.623	0.622	-0.765	0.496	0.573	-0.76	0.403	0.575	-0.749	0.239	0.614	-0.703	0.077	0.547	-0.577	0.03	0.57	-0.688	0.837	0.274	-0.789	0.788	0.239	-0.827	0.618	0.2	-0.835	0.485	0.249	-0.878	0.403	0.237	-0.94	0.255	0.186	-0.982	0.091	0.268
891	4.455	-0.893	0.886	0.431	NaN	NaN	NaN	-0.743	0.802	0.609	-0.789	0.623	0.623	-0.764	0.496	0.573	-0.76	0.403	0.575	-0.749	0.239	0.614	-0.703	0.077	0.547	-0.577	0.03	0.57	-0.687	0.837	0.274	-0.788	0.787	0.239	-0.827	0.618	0.2	-0.834	0.485	0.25	-0.878	0.403	0.237	-0.94	0.255	0.187	-0.982	0.091	0.268
892	4.46	-0.893	0.886	0.432	NaN	NaN	NaN	-0.744	0.803	0.61	-0.789	0.623	0.623	-0.764	0.496	0.574	-0.759	0.403	0.575	-0.749	0.239	0.614	-0.703	0.077	0.547	-0.577	0.03	0.57	-0.686	0.837	0.275	-0.787	0.787	0.239	-0.826	0.618	0.2	-0.833	0.485	0.25	-0.877	0.403	0.237	-0.94	0.255	0.187	-0.982	0.091	0.268
893	4.465	-0.892	0.887	0.432	NaN	NaN	NaN	-0.746	0.806	0.612	-0.788	0.623	0.623	-0.763	0.496	0.574	-0.759	0.403	0.575	-0.749	0.239	0.614	-0.703	0.077	0.547	-0.577	0.03	0.57	-0.686	0.837	0.275	-0.786	0.787	0.24	-0.825	0.618	0.201	-0.833	0.485	0.25	-0.877	0.403	0.237	-0.939	0.255	0.187	-0.982	0.092	0.268
894	4.47	-0.891	0.887	0.433	NaN	NaN	NaN	-0.746	0.807	0.612	-0.788	0.623	0.623	-0.763	0.495	0.574	-0.759	0.404	0.575	-0.749	0.239	0.614	-0.703	0.077	0.547	-0.577	0.031	0.57	-0.685	0.837	0.276	-0.785	0.788	0.24	-0.825	0.618	0.201	-0.833	0.485	0.25	-0.877	0.403	0.237	-0.939	0.255	0.188	-0.982	0.092	0.268
895	4.475	-0.89	0.887	0.433	NaN	NaN	NaN	-0.744	0.806	0.612	-0.788	0.624	0.623	-0.762	0.495	0.574	-0.759	0.404	0.576	-0.748	0.239	0.615	-0.703	0.077	0.547	-0.577	0.031	0.57	-0.685	0.836	0.276	-0.785	0.788	0.241	-0.824	0.618	0.201	-0.832	0.485	0.251	-0.877	0.403	0.238	-0.939	0.255	0.188	-0.982	0.092	0.268
896	4.48	-0.89	0.887	0.433	NaN	NaN	NaN	-0.74	0.803	0.612	-0.787	0.624	0.624	-0.761	0.495	0.575	-0.76	0.405	0.577	-0.747	0.239	0.615	-0.703	0.077	0.547	-0.577	0.03	0.57	-0.684	0.836	0.276	-0.784	0.788	0.241	-0.823	0.618	0.202	-0.832	0.486	0.251	-0.876	0.403	0.238	-0.938	0.256	0.188	-0.982	0.092	0.268
897	4.485	-0.889	0.887	0.434	NaN	NaN	NaN	-0.739	0.802	0.612	-0.787	0.624	0.624	-0.761	0.495	0.575	-0.76	0.405	0.577	-0.747	0.239	0.615	-0.703	0.077	0.547	-0.577	0.031	0.57	-0.684	0.837	0.277	-0.783	0.788	0.241	-0.823	0.617	0.202	-0.832	0.486	0.251	-0.876	0.403	0.238	-0.938	0.256	0.188	-0.981	0.092	0.268
898	4.49	-0.888	0.887	0.434	NaN	NaN	NaN	-0.738	0.802	0.612	-0.786	0.624	0.624	-0.76	0.495	0.575	-0.759	0.405	0.577	-0.747	0.239	0.615	-0.703	0.077	0.547	-0.577	0.031	0.57	-0.683	0.838	0.277	-0.783	0.788	0.242	-0.822	0.617	0.202	-0.832	0.486	0.251	-0.875	0.403	0.238	-0.938	0.256	0.189	-0.981	0.092	0.268
899	4.495	-0.887	0.887	0.435	NaN	NaN	NaN	-0.737	0.802	0.613	-0.786	0.624	0.625	-0.76	0.495	0.576	-0.759	0.405	0.578	-0.747	0.239	0.615	-0.703	0.077	0.547	-0.577	0.031	0.57	-0.683	0.838	0.277	-0.783	0.788	0.242	-0.822	0.618	0.202	-0.831	0.486	0.252	-0.875	0.403	0.239	-0.938	0.256	0.189	-0.981	0.093	0.268
900	4.5	-0.887	0.887	0.435	NaN	NaN	NaN	-0.737	0.802	0.613	-0.785	0.624	0.626	-0.759	0.495	0.576	-0.758	0.405	0.578	-0.746	0.239	0.615	-0.703	0.077	0.547	-0.577	0.031	0.57	-0.684	0.84	0.277	-0.782	0.788	0.242	-0.821	0.618	0.202	-0.831	0.486	0.252	-0.874	0.403	0.239	-0.938	0.257	0.189	-0.981	0.093	0.268
901	4.505	-0.885	0.887	0.436	NaN	NaN	NaN	-0.736	0.802	0.613	-0.785	0.624	0.626	-0.759	0.495	0.576	-0.758	0.405	0.578	-0.746	0.239	0.615	-0.703	0.077	0.547	-0.577	0.031	0.57	-0.684	0.84	0.277	-0.781	0.788	0.243	-0.821	0.618	0.203	-0.831	0.486	0.252	-0.874	0.403	0.239	-0.937	0.257	0.19	-0.981	0.093	0.268
902	4.51	-0.885	0.887	0.436	NaN	NaN	NaN	-0.735	0.802	0.613	-0.784	0.624	0.626	-0.759	0.495	0.576	-0.758	0.405	0.578	-0.746	0.239	0.615	-0.703	0.077	0.547	-0.577	0.031	0.57	-0.684	0.84	0.277	-0.78	0.788	0.243	-0.821	0.618	0.203	-0.831	0.486	0.252	-0.874	0.403	0.239	-0.937	0.257	0.19	-0.981	0.093	0.268
903	4.515	-0.885	0.888	0.436	-0.656	0.849	0.551	-0.733	0.801	0.614	-0.784	0.625	0.627	-0.759	0.495	0.577	-0.757	0.405	0.578	-0.746	0.239	0.615	-0.703	0.077	0.547	-0.577	0.031	0.57	-0.684	0.84	0.277	-0.779	0.787	0.244	-0.821	0.618	0.203	-0.83	0.486	0.252	-0.873	0.403	0.24	-0.937	0.257	0.19	-0.981	0.093	0.268
904	4.52	-0.884	0.888	0.437	-0.655	0.847	0.552	-0.732	0.801	0.614	-0.783	0.625	0.627	-0.758	0.495	0.577	-0.757	0.405	0.579	-0.746	0.239	0.615	-0.703	0.077	0.547	-0.577	0.031	0.57	-0.684	0.84	0.278	-0.779	0.787	0.244	-0.82	0.618	0.204	-0.83	0.486	0.253	-0.873	0.404	0.24	-0.937	0.257	0.19	-0.981	0.093	0.268
905	4.525	-0.883	0.888	0.437	-0.653	0.847	0.552	-0.732	0.801	0.614	-0.782	0.625	0.627	-0.758	0.496	0.577	-0.757	0.405	0.579	-0.746	0.239	0.615	-0.703	0.077	0.547	-0.577	0.031	0.57	-0.682	0.839	0.278	-0.778	0.787	0.244	-0.82	0.618	0.204	-0.829	0.486	0.253	-0.873	0.404	0.24	-0.937	0.258	0.19	-0.981	0.093	0.268
906	4.53	-0.882	0.888	0.438	-0.652	0.847	0.552	-0.731	0.801	0.614	-0.781	0.624	0.627	-0.757	0.496	0.577	-0.757	0.405	0.579	-0.746	0.238	0.615	-0.703	0.077	0.547	-0.577	0.031	0.57	-0.678	0.836	0.28	-0.778	0.788	0.244	-0.82	0.618	0.205	-0.829	0.486	0.253	-0.873	0.404	0.24	-0.937	0.258	0.19	-0.981	0.093	0.268
907	4.535	-0.882	0.888	0.438	-0.651	0.847	0.552	-0.731	0.801	0.615	-0.78	0.624	0.628	-0.757	0.496	0.578	-0.756	0.405	0.579	-0.745	0.238	0.615	-0.703	0.077	0.547	-0.577	0.031	0.57	-0.677	0.836	0.281	-0.778	0.788	0.245	-0.819	0.618	0.205	-0.829	0.486	0.253	-0.873	0.404	0.24	-0.937	0.258	0.19	-0.981	0.093	0.268
908	4.54	-0.881	0.888	0.438	-0.651	0.847	0.552	-0.731	0.802	0.615	-0.78	0.623	0.628	-0.757	0.496	0.578	-0.756	0.405	0.579	-0.745	0.238	0.615	-0.703	0.077	0.547	-0.577	0.031	0.57	-0.677	0.835	0.281	-0.778	0.788	0.245	-0.819	0.619	0.206	-0.829	0.486	0.253	-0.873	0.404	0.24	-0.937	0.26	0.19	-0.981	0.094	0.268
909	4.545	-0.88	0.888	0.439	-0.65	0.847	0.552	-0.73	0.801	0.615	-0.778	0.623	0.628	-0.757	0.496	0.578	-0.756	0.405	0.58	-0.745	0.238	0.616	-0.703	0.077	0.547	-0.577	0.031	0.57	-0.677	0.835	0.281	-0.777	0.788	0.245	-0.819	0.619	0.206	-0.828	0.486	0.253	-0.873	0.404	0.24	-0.937	0.26	0.19	-0.981	0.094	0.268
910	4.55	-0.88	0.889	0.439	-0.65	0.847	0.553	-0.728	0.801	0.615	-0.777	0.623	0.628	-0.756	0.496	0.578	-0.755	0.405	0.58	-0.744	0.238	0.616	-0.703	0.077	0.547	-0.577	0.031	0.57	-0.676	0.835	0.281	-0.777	0.788	0.246	-0.819	0.619	0.206	-0.828	0.486	0.254	-0.873	0.404	0.24	-0.937	0.26	0.19	-0.981	0.094	0.268
911	4.555	-0.879	0.889	0.439	-0.65	0.847	0.553	-0.727	0.801	0.616	-0.777	0.623	0.629	-0.756	0.496	0.578	-0.755	0.405	0.58	-0.744	0.238	0.616	-0.703	0.077	0.547	-0.577	0.031	0.57	-0.676	0.835	0.281	-0.776	0.788	0.246	-0.819	0.619	0.206	-0.828	0.486	0.254	-0.872	0.404	0.24	-0.937	0.26	0.19	-0.981	0.094	0.269
912	4.56	-0.879	0.889	0.44	-0.649	0.847	0.553	-0.726	0.8	0.616	-0.776	0.623	0.629	-0.755	0.496	0.578	-0.755	0.405	0.58	-0.743	0.238	0.616	-0.703	0.077	0.547	-0.577	0.031	0.57	-0.676	0.835	0.281	-0.776	0.788	0.247	-0.819	0.619	0.207	-0.828	0.486	0.254	-0.872	0.405	0.241	-0.936	0.259	0.19	-0.981	0.094	0.269
913	4.565	-0.878	0.889	0.441	-0.647	0.847	0.554	-0.726	0.8	0.616	-0.776	0.623	0.629	-0.755	0.496	0.578	-0.754	0.405	0.58	-0.743	0.238	0.617	-0.703	0.077	0.547	-0.577	0.031	0.57	-0.675	0.835	0.282	-0.776	0.788	0.247	-0.818	0.619	0.207	-0.827	0.486	0.254	-0.872	0.405	0.241	-0.936	0.26	0.191	-0.98	0.095	0.269
914	4.57	-0.877	0.889	0.441	-0.646	0.847	0.554	-0.727	0.802	0.617	-0.775	0.623	0.629	-0.754	0.496	0.579	-0.754	0.405	0.58	-0.743	0.238	0.617	-0.703	0.077	0.547	-0.577	0.031	0.57	-0.674	0.835	0.282	-0.775	0.788	0.247	-0.818	0.619	0.207	-0.827	0.486	0.254	-0.871	0.405	0.241	-0.936	0.261	0.191	-0.98	0.095	0.269
915	4.575	-0.877	0.889	0.441	-0.646	0.847	0.554	-0.729	0.805	0.618	-0.775	0.623	0.629	-0.754	0.496	0.579	-0.754	0.405	0.58	-0.742	0.238	0.617	-0.703	0.077	0.547	-0.577	0.031	0.57	-0.674	0.835	0.283	-0.775	0.788	0.247	-0.818	0.619	0.208	-0.827	0.487	0.254	-0.871	0.405	0.241	-0.936	0.26	0.191	-0.98	0.096	0.269
916	4.58	-0.877	0.89	0.441	-0.646	0.847	0.554	-0.728	0.804	0.617	-0.775	0.623	0.63	-0.754	0.496	0.579	-0.754	0.405	0.581	-0.742	0.238	0.617	-0.703	0.077	0.547	-0.577	0.031	0.57	-0.674	0.835	0.283	-0.775	0.788	0.248	-0.818	0.619	0.208	-0.826	0.487	0.255	-0.871	0.405	0.241	-0.935	0.26	0.191	-0.98	0.096	0.269
917	4.585	-0.876	0.89	0.442	-0.646	0.847	0.554	-0.722	0.801	0.614	-0.774	0.624	0.63	-0.754	0.496	0.579	-0.753	0.404	0.581	-0.742	0.238	0.617	-0.703	0.077	0.547	-0.577	0.031	0.57	-0.673	0.835	0.283	-0.775	0.789	0.248	-0.818	0.619	0.208	-0.826	0.487	0.255	-0.871	0.406	0.242	-0.935	0.261	0.191	-0.98	0.096	0.269
918	4.59	-0.875	0.89	0.442	-0.647	0.846	0.555	-0.721	0.8	0.613	-0.774	0.624	0.631	-0.753	0.496	0.579	-0.751	0.403	0.58	-0.742	0.238	0.617	-0.703	0.077	0.547	-0.577	0.031	0.57	-0.673	0.836	0.283	-0.774	0.789	0.248	-0.819	0.62	0.208	-0.826	0.487	0.255	-0.87	0.406	0.242	-0.935	0.261	0.191	-0.98	0.097	0.269
919	4.595	-0.875	0.89	0.443	-0.647	0.845	0.555	-0.722	0.802	0.615	-0.773	0.623	0.631	-0.753	0.496	0.579	-0.751	0.403	0.58	-0.742	0.238	0.617	-0.703	0.077	0.547	-0.577	0.031	0.57	-0.673	0.836	0.284	-0.774	0.789	0.249	-0.819	0.62	0.209	-0.826	0.487	0.255	-0.87	0.406	0.242	-0.935	0.261	0.191	-0.98	0.097	0.269
920	4.6	-0.874	0.891	0.443	-0.646	0.844	0.555	-0.724	0.804	0.618	-0.772	0.623	0.631	-0.753	0.496	0.579	-0.75	0.403	0.58	-0.742	0.238	0.617	-0.703	0.077	0.547	-0.577	0.031	0.57	-0.673	0.836	0.284	-0.774	0.789	0.249	-0.818	0.62	0.209	-0.826	0.488	0.255	-0.87	0.406	0.242	-0.935	0.261	0.191	-0.98	0.097	0.269
921	4.605	-0.874	0.891	0.443	-0.644	0.844	0.556	-0.721	0.801	0.618	-0.772	0.624	0.632	-0.752	0.496	0.58	-0.75	0.403	0.58	-0.742	0.238	0.617	-0.703	0.077	0.547	-0.577	0.031	0.57	-0.672	0.836	0.284	-0.774	0.789	0.249	-0.818	0.62	0.209	-0.826	0.488	0.255	-0.87	0.406	0.242	-0.934	0.261	0.192	-0.98	0.097	0.27
922	4.61	-0.873	0.891	0.444	-0.643	0.844	0.556	-0.72	0.801	0.619	-0.771	0.624	0.632	-0.752	0.496	0.58	-0.75	0.403	0.58	-0.741	0.238	0.617	-0.703	0.077	0.547	-0.577	0.031	0.57	-0.671	0.836	0.284	-0.774	0.789	0.25	-0.818	0.62	0.209	-0.826	0.488	0.255	-0.869	0.406	0.242	-0.934	0.261	0.192	-0.979	0.097	0.27
923	4.615	-0.873	0.891	0.444	-0.642	0.844	0.556	-0.72	0.801	0.619	-0.771	0.624	0.632	-0.752	0.496	0.58	-0.749	0.403	0.58	-0.741	0.238	0.617	-0.703	0.077	0.547	-0.577	0.031	0.57	-0.672	0.837	0.284	-0.773	0.789	0.25	-0.818	0.621	0.21	-0.826	0.488	0.256	-0.869	0.406	0.242	-0.934	0.261	0.192	-0.979	0.097	0.27
924	4.62	-0.872	0.891	0.445	-0.641	0.845	0.556	-0.719	0.801	0.619	-0.771	0.624	0.632	-0.751	0.496	0.58	-0.749	0.403	0.58	-0.741	0.238	0.617	-0.703	0.077	0.547	-0.577	0.031	0.57	-0.671	0.836	0.284	-0.773	0.79	0.25	-0.818	0.621	0.21	-0.825	0.488	0.256	-0.868	0.407	0.242	-0.934	0.262	0.192	-0.979	0.097	0.27
925	4.625	-0.872	0.891	0.445	-0.641	0.845	0.556	-0.719	0.801	0.619	-0.771	0.624	0.632	-0.751	0.496	0.581	-0.749	0.403	0.581	-0.741	0.238	0.618	-0.703	0.077	0.547	-0.577	0.031	0.57	-0.671	0.836	0.284	-0.773	0.79	0.25	-0.818	0.621	0.21	-0.825	0.488	0.256	-0.868	0.407	0.242	-0.934	0.262	0.192	-0.979	0.097	0.27
926	4.63	-0.872	0.892	0.445	-0.641	0.845	0.556	-0.719	0.801	0.619	-0.77	0.624	0.632	-0.75	0.496	0.581	-0.749	0.403	0.581	-0.741	0.238	0.618	-0.703	0.077	0.547	-0.577	0.031	0.57	-0.67	0.836	0.284	-0.773	0.79	0.251	-0.818	0.621	0.21	-0.824	0.489	0.256	-0.867	0.407	0.243	-0.934	0.262	0.192	-0.979	0.097	0.27
927	4.635	-0.871	0.892	0.446	-0.641	0.845	0.556	-0.718	0.801	0.619	-0.77	0.625	0.632	-0.75	0.496	0.581	-0.749	0.403	0.581	-0.741	0.238	0.618	-0.703	0.077	0.547	-0.577	0.031	0.57	-0.67	0.836	0.284	-0.773	0.79	0.251	-0.817	0.621	0.211	-0.824	0.489	0.256	-0.867	0.407	0.243	-0.934	0.262	0.193	-0.979	0.097	0.27
928	4.64	-0.87	0.892	0.446	-0.642	0.844	0.557	-0.718	0.801	0.62	-0.769	0.625	0.633	-0.75	0.496	0.581	-0.748	0.403	0.581	-0.741	0.239	0.618	-0.703	0.077	0.547	-0.577	0.031	0.57	-0.67	0.836	0.284	-0.773	0.79	0.251	-0.817	0.621	0.211	-0.823	0.488	0.256	-0.867	0.407	0.243	-0.933	0.262	0.193	-0.979	0.097	0.27
929	4.645	-0.87	0.892	0.446	-0.642	0.844	0.557	-0.718	0.802	0.62	-0.769	0.625	0.633	-0.749	0.496	0.581	-0.748	0.403	0.581	-0.74	0.239	0.618	-0.703	0.077	0.547	-0.577	0.031	0.57	-0.67	0.836	0.285	-0.772	0.79	0.251	-0.817	0.621	0.211	-0.823	0.488	0.256	-0.867	0.407	0.243	-0.933	0.263	0.193	-0.979	0.097	0.27
930	4.65	-0.869	0.892	0.447	-0.642	0.844	0.557	-0.717	0.802	0.62	-0.768	0.624	0.633	-0.749	0.495	0.582	-0.748	0.404	0.581	-0.74	0.239	0.618	-0.703	0.077	0.547	-0.577	0.031	0.57	-0.67	0.837	0.285	-0.772	0.79	0.251	-0.817	0.621	0.211	-0.822	0.488	0.256	-0.866	0.407	0.243	-0.933	0.263	0.193	-0.979	0.098	0.27
931	4.655	-0.869	0.892	0.447	-0.642	0.844	0.557	-0.716	0.801	0.621	-0.767	0.624	0.633	-0.748	0.495	0.582	-0.747	0.404	0.581	-0.74	0.239	0.618	-0.703	0.077	0.547	-0.577	0.031	0.57	-0.669	0.837	0.285	-0.772	0.79	0.252	-0.816	0.621	0.211	-0.821	0.488	0.257	-0.866	0.407	0.243	-0.933	0.263	0.193	-0.979	0.098	0.27
932	4.66	-0.868	0.892	0.447	-0.642	0.844	0.558	-0.715	0.801	0.621	-0.767	0.624	0.633	-0.748	0.495	0.582	-0.747	0.404	0.581	-0.739	0.239	0.618	-0.703	0.077	0.547	-0.577	0.031	0.57	-0.669	0.837	0.285	-0.771	0.79	0.252	-0.816	0.621	0.211	-0.821	0.488	0.257	-0.866	0.407	0.243	-0.932	0.263	0.193	-0.978	0.098	0.27
933	4.665	-0.868	0.892	0.448	-0.64	0.843	0.558	-0.714	0.801	0.621	-0.766	0.624	0.633	-0.747	0.495	0.582	-0.747	0.404	0.581	-0.739	0.239	0.618	-0.703	0.077	0.547	-0.577	0.031	0.57	-0.669	0.837	0.285	-0.771	0.791	0.252	-0.816	0.621	0.211	-0.821	0.488	0.257	-0.865	0.407	0.243	-0.932	0.264	0.193	-0.978	0.098	0.27
934	4.67	-0.868	0.893	0.448	-0.638	0.844	0.558	-0.714	0.801	0.621	-0.766	0.623	0.633	-0.747	0.495	0.582	-0.747	0.404	0.581	-0.739	0.239	0.618	-0.703	0.077	0.547	-0.577	0.031	0.57	-0.669	0.838	0.285	-0.771	0.791	0.253	-0.815	0.621	0.212	-0.821	0.488	0.257	-0.865	0.407	0.244	-0.932	0.264	0.193	-0.978	0.098	0.27
935	4.675	-0.867	0.893	0.448	-0.637	0.844	0.558	-0.713	0.801	0.621	-0.765	0.623	0.633	-0.747	0.495	0.582	-0.747	0.404	0.581	-0.739	0.239	0.618	-0.703	0.077	0.547	-0.577	0.031	0.57	-0.669	0.838	0.285	-0.77	0.791	0.253	-0.815	0.621	0.212	-0.82	0.488	0.257	-0.865	0.407	0.244	-0.932	0.264	0.193	-0.978	0.099	0.27
936	4.68	-0.867	0.893	0.449	-0.637	0.843	0.558	-0.713	0.801	0.621	-0.764	0.623	0.634	-0.746	0.495	0.582	-0.746	0.404	0.581	-0.738	0.239	0.618	-0.703	0.077	0.547	-0.577	0.031	0.57	-0.668	0.837	0.286	-0.77	0.791	0.253	-0.815	0.622	0.212	-0.82	0.488	0.257	-0.864	0.407	0.244	-0.932	0.264	0.193	-0.978	0.099	0.27
937	4.685	-0.866	0.893	0.449	-0.636	0.843	0.558	-0.713	0.801	0.621	-0.764	0.623	0.634	-0.746	0.495	0.582	-0.747	0.404	0.582	-0.738	0.239	0.618	-0.703	0.077	0.547	-0.577	0.031	0.57	-0.668	0.838	0.286	-0.77	0.791	0.253	-0.815	0.622	0.212	-0.82	0.488	0.257	-0.864	0.407	0.244	-0.932	0.264	0.193	-0.977	0.099	0.27
938	4.69	-0.865	0.893	0.449	-0.636	0.843	0.558	-0.712	0.801	0.621	-0.764	0.623	0.634	-0.746	0.495	0.582	-0.747	0.405	0.583	-0.738	0.239	0.618	-0.703	0.077	0.547	-0.577	0.031	0.57	-0.667	0.838	0.286	-0.769	0.791	0.254	-0.814	0.622	0.212	-0.819	0.489	0.257	-0.864	0.408	0.244	-0.931	0.264	0.193	-0.977	0.099	0.27
939	4.695	-0.865	0.893	0.449	-0.635	0.844	0.558	-0.712	0.801	0.621	-0.763	0.623	0.634	-0.746	0.495	0.582	-0.746	0.404	0.583	-0.738	0.239	0.618	-0.703	0.077	0.547	-0.577	0.031	0.57	-0.668	0.838	0.286	-0.769	0.791	0.254	-0.814	0.622	0.212	-0.819	0.489	0.258	-0.864	0.408	0.244	-0.932	0.264	0.193	-0.977	0.099	0.27
940	4.7	-0.865	0.893	0.449	-0.634	0.844	0.557	-0.712	0.801	0.622	-0.763	0.623	0.634	-0.745	0.495	0.582	-0.747	0.405	0.583	-0.738	0.238	0.618	-0.703	0.077	0.547	-0.577	0.031	0.57	-0.668	0.839	0.286	-0.769	0.791	0.254	-0.814	0.622	0.212	-0.819	0.489	0.258	-0.864	0.408	0.244	-0.932	0.265	0.193	-0.977	0.1	0.27
941	4.705	-0.864	0.893	0.45	-0.634	0.844	0.557	-0.711	0.801	0.622	-0.763	0.623	0.634	-0.745	0.495	0.582	-0.745	0.404	0.583	-0.737	0.238	0.618	-0.703	0.077	0.547	-0.577	0.031	0.57	-0.666	0.838	0.287	-0.768	0.792	0.254	-0.813	0.622	0.213	-0.819	0.489	0.258	-0.864	0.408	0.244	-0.932	0.265	0.193	-0.977	0.1	0.27
942	4.71	-0.864	0.893	0.45	-0.634	0.844	0.557	-0.711	0.801	0.622	-0.763	0.624	0.634	-0.745	0.495	0.582	-0.745	0.403	0.583	-0.737	0.238	0.618	-0.703	0.077	0.547	-0.577	0.031	0.57	-0.666	0.838	0.287	-0.768	0.792	0.254	-0.813	0.622	0.213	-0.819	0.489	0.258	-0.864	0.408	0.244	-0.932	0.265	0.193	-0.977	0.1	0.27
943	4.715	-0.863	0.894	0.45	-0.634	0.844	0.557	-0.71	0.801	0.622	-0.762	0.624	0.634	-0.744	0.496	0.583	-0.744	0.403	0.582	-0.737	0.238	0.618	-0.702	0.076	0.547	-0.577	0.031	0.57	-0.666	0.838	0.287	-0.768	0.792	0.254	-0.813	0.622	0.213	-0.818	0.489	0.258	-0.864	0.408	0.244	-0.932	0.265	0.193	-0.977	0.1	0.271
944	4.72	-0.863	0.894	0.451	-0.633	0.844	0.557	-0.71	0.801	0.623	-0.761	0.624	0.635	-0.744	0.496	0.583	-0.745	0.404	0.583	-0.737	0.238	0.618	-0.702	0.076	0.547	-0.577	0.031	0.57	-0.666	0.838	0.287	-0.768	0.792	0.254	-0.813	0.622	0.213	-0.818	0.489	0.258	-0.863	0.408	0.244	-0.932	0.265	0.193	-0.977	0.1	0.271
945	4.725	-0.862	0.894	0.451	-0.632	0.844	0.558	-0.709	0.801	0.623	-0.761	0.624	0.635	-0.744	0.496	0.583	-0.745	0.405	0.583	-0.737	0.238	0.618	-0.703	0.077	0.547	-0.577	0.031	0.57	-0.666	0.838	0.287	-0.768	0.792	0.254	-0.813	0.623	0.213	-0.818	0.489	0.258	-0.863	0.409	0.244	-0.931	0.265	0.193	-0.977	0.1	0.27
946	4.73	-0.862	0.894	0.451	-0.631	0.844	0.558	-0.708	0.801	0.623	-0.761	0.624	0.635	-0.743	0.496	0.583	-0.744	0.404	0.583	-0.736	0.238	0.618	-0.703	0.077	0.547	-0.577	0.031	0.57	-0.665	0.838	0.287	-0.767	0.792	0.254	-0.813	0.623	0.214	-0.818	0.489	0.258	-0.863	0.409	0.244	-0.931	0.265	0.194	-0.977	0.1	0.27
947	4.735	-0.862	0.894	0.451	-0.63	0.844	0.558	-0.707	0.801	0.623	-0.76	0.624	0.635	-0.743	0.496	0.583	-0.744	0.404	0.583	-0.736	0.238	0.618	-0.703	0.077	0.547	-0.577	0.031	0.57	-0.665	0.838	0.287	-0.767	0.793	0.255	-0.813	0.623	0.214	-0.818	0.49	0.257	-0.863	0.409	0.244	-0.931	0.266	0.193	-0.977	0.101	0.27
948	4.74	-0.862	0.894	0.451	-0.629	0.844	0.558	-0.707	0.8	0.623	-0.76	0.624	0.636	-0.743	0.496	0.583	-0.744	0.404	0.583	-0.736	0.238	0.618	-0.702	0.076	0.547	-0.577	0.031	0.57	-0.665	0.839	0.288	-0.767	0.793	0.255	-0.813	0.623	0.214	-0.818	0.49	0.257	-0.863	0.409	0.244	-0.931	0.266	0.193	-0.977	0.101	0.27
949	4.745	-0.861	0.894	0.451	-0.629	0.844	0.558	-0.708	0.802	0.624	-0.76	0.624	0.636	-0.743	0.496	0.583	-0.745	0.406	0.584	-0.736	0.238	0.619	-0.703	0.077	0.547	-0.577	0.031	0.57	-0.665	0.839	0.288	-0.767	0.793	0.255	-0.813	0.624	0.214	-0.818	0.49	0.257	-0.863	0.409	0.244	-0.93	0.266	0.193	-0.977	0.101	0.271
950	4.75	-0.861	0.894	0.452	-0.629	0.844	0.558	-0.709	0.803	0.624	-0.759	0.624	0.637	-0.742	0.496	0.583	-0.745	0.406	0.584	-0.736	0.238	0.619	-0.702	0.076	0.547	-0.577	0.031	0.57	-0.665	0.839	0.288	-0.766	0.793	0.255	-0.812	0.624	0.214	-0.817	0.49	0.257	-0.862	0.409	0.244	-0.93	0.266	0.193	-0.976	0.101	0.271
951	4.755	-0.86	0.894	0.452	-0.629	0.844	0.559	-0.705	0.8	0.621	-0.759	0.624	0.637	-0.742	0.496	0.583	-0.744	0.406	0.584	-0.736	0.238	0.619	-0.703	0.077	0.547	-0.577	0.031	0.57	-0.664	0.839	0.288	-0.766	0.793	0.255	-0.812	0.624	0.214	-0.817	0.49	0.257	-0.862	0.41	0.244	-0.93	0.266	0.193	-0.976	0.101	0.27
952	4.76	-0.86	0.894	0.452	-0.629	0.844	0.559	-0.705	0.801	0.622	-0.758	0.624	0.637	-0.742	0.496	0.583	-0.744	0.406	0.584	-0.735	0.238	0.619	-0.703	0.077	0.547	-0.577	0.031	0.57	-0.664	0.839	0.288	-0.766	0.793	0.256	-0.812	0.625	0.215	-0.817	0.49	0.257	-0.862	0.41	0.244	-0.93	0.266	0.193	-0.976	0.102	0.27
953	4.765	-0.859	0.895	0.452	-0.629	0.844	0.559	-0.708	0.803	0.625	-0.758	0.624	0.637	-0.741	0.496	0.583	-0.744	0.406	0.584	-0.735	0.238	0.619	-0.703	0.077	0.547	-0.577	0.031	0.57	-0.664	0.839	0.288	-0.765	0.793	0.256	-0.812	0.625	0.215	-0.817	0.491	0.257	-0.862	0.41	0.244	-0.93	0.267	0.193	-0.976	0.102	0.27
954	4.77	-0.859	0.895	0.453	-0.63	0.843	0.559	-0.705	0.801	0.624	-0.758	0.624	0.637	-0.741	0.496	0.584	-0.744	0.406	0.584	-0.735	0.238	0.619	-0.703	0.077	0.547	-0.577	0.031	0.57	-0.665	0.84	0.288	-0.765	0.793	0.256	-0.812	0.625	0.215	-0.817	0.491	0.257	-0.861	0.41	0.244	-0.93	0.267	0.193	-0.976	0.102	0.271
955	4.775	-0.859	0.895	0.453	-0.63	0.843	0.559	-0.704	0.8	0.624	-0.757	0.623	0.637	-0.741	0.496	0.584	-0.743	0.406	0.584	-0.735	0.238	0.619	-0.702	0.076	0.547	-0.577	0.031	0.57	-0.666	0.841	0.288	-0.765	0.793	0.256	-0.812	0.625	0.215	-0.817	0.491	0.258	-0.861	0.41	0.244	-0.93	0.268	0.193	-0.976	0.102	0.271
956	4.78	-0.859	0.895	0.453	-0.63	0.843	0.56	-0.704	0.8	0.625	-0.756	0.623	0.638	-0.74	0.496	0.584	-0.743	0.406	0.584	-0.735	0.238	0.619	-0.702	0.076	0.547	-0.577	0.031	0.57	-0.666	0.841	0.288	-0.765	0.794	0.257	-0.812	0.625	0.215	-0.817	0.491	0.258	-0.861	0.411	0.244	-0.931	0.269	0.192	-0.976	0.102	0.271
957	4.785	-0.858	0.895	0.453	-0.63	0.843	0.56	-0.705	0.801	0.625	-0.755	0.623	0.638	-0.74	0.496	0.584	-0.743	0.406	0.584	-0.735	0.238	0.619	-0.702	0.076	0.547	-0.577	0.031	0.57	-0.665	0.841	0.288	-0.764	0.794	0.257	-0.811	0.625	0.215	-0.817	0.491	0.258	-0.861	0.411	0.244	-0.931	0.269	0.193	-0.976	0.102	0.271
958	4.79	-0.858	0.896	0.454	-0.629	0.843	0.56	-0.708	0.804	0.627	-0.755	0.623	0.638	-0.74	0.496	0.584	-0.743	0.406	0.585	-0.735	0.238	0.619	-0.703	0.077	0.547	-0.577	0.031	0.57	-0.665	0.841	0.288	-0.764	0.794	0.257	-0.811	0.626	0.215	-0.816	0.492	0.258	-0.861	0.411	0.245	-0.931	0.27	0.193	-0.976	0.102	0.271
959	4.795	-0.858	0.896	0.454	-0.629	0.843	0.561	-0.708	0.805	0.628	-0.754	0.623	0.638	-0.74	0.496	0.584	-0.743	0.406	0.585	-0.735	0.238	0.619	-0.703	0.077	0.547	-0.577	0.031	0.57	-0.665	0.841	0.289	-0.763	0.794	0.258	-0.811	0.626	0.215	-0.816	0.492	0.258	-0.861	0.411	0.245	-0.931	0.27	0.193	-0.976	0.103	0.271
960	4.8	-0.857	0.896	0.454	-0.629	0.842	0.562	-0.708	0.805	0.628	-0.754	0.623	0.638	-0.739	0.496	0.584	-0.743	0.406	0.585	-0.735	0.238	0.619	-0.702	0.076	0.547	-0.577	0.031	0.57	-0.665	0.841	0.289	-0.763	0.794	0.258	-0.811	0.626	0.215	-0.816	0.492	0.258	-0.861	0.411	0.245	-0.931	0.27	0.193	-0.975	0.103	0.271
961	4.805	-0.857	0.896	0.454	-0.629	0.842	0.562	-0.708	0.806	0.628	-0.754	0.622	0.638	-0.739	0.496	0.584	-0.743	0.407	0.585	-0.735	0.238	0.619	-0.702	0.076	0.547	-0.577	0.031	0.57	-0.664	0.841	0.289	-0.763	0.794	0.258	-0.811	0.626	0.216	-0.816	0.492	0.258	-0.861	0.412	0.245	-0.931	0.27	0.192	-0.975	0.103	0.271
962	4.81	-0.857	0.896	0.454	-0.629	0.841	0.563	-0.708	0.806	0.629	-0.753	0.622	0.638	-0.739	0.496	0.584	-0.743	0.407	0.585	-0.734	0.238	0.619	-0.702	0.077	0.547	-0.577	0.031	0.57	-0.664	0.842	0.289	-0.763	0.795	0.258	-0.811	0.627	0.216	-0.816	0.492	0.258	-0.861	0.412	0.245	-0.931	0.271	0.192	-0.975	0.103	0.271
963	4.815	-0.856	0.896	0.454	-0.629	0.841	0.563	-0.707	0.806	0.629	-0.753	0.622	0.638	-0.739	0.496	0.584	-0.743	0.407	0.585	-0.734	0.239	0.619	-0.702	0.076	0.546	-0.577	0.031	0.57	-0.664	0.842	0.29	-0.763	0.795	0.259	-0.811	0.627	0.216	-0.816	0.493	0.258	-0.861	0.412	0.245	-0.931	0.271	0.192	-0.975	0.103	0.271
964	4.82	-0.856	0.897	0.455	-0.628	0.842	0.563	-0.707	0.806	0.629	-0.753	0.622	0.639	-0.739	0.496	0.584	-0.743	0.407	0.585	-0.734	0.239	0.619	-0.702	0.076	0.546	-0.577	0.031	0.57	-0.663	0.842	0.29	-0.762	0.795	0.259	-0.811	0.627	0.216	-0.816	0.493	0.258	-0.861	0.413	0.245	-0.931	0.271	0.192	-0.975	0.103	0.271
965	4.825	-0.855	0.897	0.455	-0.627	0.842	0.563	-0.705	0.804	0.627	-0.753	0.623	0.639	-0.739	0.496	0.584	-0.742	0.406	0.585	-0.734	0.239	0.619	-0.702	0.076	0.547	-0.577	0.031	0.57	-0.663	0.842	0.29	-0.762	0.795	0.259	-0.811	0.628	0.217	-0.815	0.493	0.258	-0.861	0.413	0.245	-0.931	0.271	0.192	-0.975	0.103	0.271
966	4.83	-0.855	0.897	0.455	-0.626	0.842	0.563	-0.701	0.802	0.626	-0.752	0.623	0.639	-0.739	0.496	0.585	-0.742	0.406	0.585	-0.734	0.239	0.619	-0.702	0.076	0.547	-0.577	0.031	0.57	-0.663	0.842	0.29	-0.762	0.795	0.259	-0.811	0.628	0.217	-0.815	0.494	0.258	-0.861	0.413	0.245	-0.931	0.272	0.192	-0.974	0.103	0.271
967	4.835	-0.855	0.897	0.456	-0.625	0.842	0.563	-0.705	0.804	0.629	-0.752	0.623	0.639	-0.738	0.496	0.585	-0.741	0.406	0.585	-0.734	0.239	0.619	-0.702	0.076	0.547	-0.577	0.031	0.57	-0.662	0.842	0.29	-0.762	0.796	0.26	-0.811	0.628	0.217	-0.815	0.494	0.259	-0.861	0.414	0.245	-0.931	0.272	0.192	-0.974	0.103	0.27
968	4.84	-0.854	0.898	0.456	-0.625	0.842	0.563	-0.703	0.804	0.628	-0.752	0.623	0.64	-0.738	0.496	0.585	-0.741	0.406	0.586	-0.734	0.239	0.619	-0.702	0.077	0.547	-0.577	0.031	0.57	-0.662	0.842	0.29	-0.761	0.796	0.26	-0.811	0.628	0.218	-0.815	0.494	0.259	-0.861	0.414	0.245	-0.931	0.272	0.192	-0.974	0.104	0.27
969	4.845	-0.854	0.898	0.456	-0.624	0.843	0.563	-0.7	0.802	0.626	-0.752	0.623	0.64	-0.738	0.496	0.585	-0.741	0.406	0.586	-0.734	0.239	0.619	-0.702	0.076	0.547	-0.577	0.031	0.57	-0.662	0.842	0.291	-0.761	0.796	0.26	-0.81	0.628	0.218	-0.815	0.494	0.259	-0.861	0.414	0.245	-0.931	0.272	0.192	-0.974	0.104	0.27
970	4.85	-0.853	0.898	0.457	-0.624	0.843	0.563	-0.703	0.803	0.629	-0.752	0.623	0.64	-0.738	0.496	0.586	-0.741	0.406	0.586	-0.734	0.239	0.619	-0.702	0.076	0.547	-0.577	0.031	0.57	-0.661	0.842	0.291	-0.761	0.796	0.26	-0.81	0.629	0.218	-0.815	0.494	0.259	-0.861	0.414	0.246	-0.931	0.272	0.192	-0.974	0.104	0.27
971	4.855	-0.853	0.898	0.457	-0.622	0.843	0.563	-0.7	0.801	0.629	-0.752	0.623	0.64	-0.737	0.496	0.586	-0.74	0.405	0.586	-0.734	0.238	0.62	-0.702	0.076	0.547	-0.577	0.031	0.57	-0.661	0.843	0.291	-0.761	0.796	0.261	-0.81	0.629	0.218	-0.815	0.494	0.259	-0.861	0.415	0.246	-0.931	0.273	0.193	-0.974	0.104	0.27
972	4.86	-0.853	0.898	0.457	-0.621	0.843	0.563	-0.699	0.8	0.629	-0.752	0.623	0.64	-0.737	0.496	0.586	-0.739	0.404	0.586	-0.734	0.238	0.62	-0.702	0.076	0.547	-0.577	0.031	0.57	-0.661	0.843	0.291	-0.761	0.796	0.261	-0.81	0.629	0.218	-0.815	0.494	0.259	-0.861	0.415	0.246	-0.931	0.273	0.193	-0.974	0.104	0.27
973	4.865	-0.853	0.898	0.458	-0.621	0.842	0.564	-0.698	0.8	0.629	-0.752	0.623	0.641	-0.737	0.496	0.586	-0.739	0.404	0.586	-0.734	0.238	0.62	-0.702	0.076	0.547	-0.577	0.031	0.57	-0.661	0.843	0.291	-0.761	0.796	0.261	-0.809	0.629	0.218	-0.815	0.494	0.259	-0.861	0.415	0.246	-0.931	0.273	0.193	-0.974	0.104	0.27
974	4.87	-0.852	0.898	0.458	-0.62	0.842	0.564	-0.698	0.8	0.629	-0.752	0.623	0.641	-0.737	0.496	0.586	-0.738	0.403	0.586	-0.734	0.238	0.62	-0.702	0.076	0.547	-0.577	0.031	0.57	-0.661	0.842	0.291	-0.76	0.797	0.261	-0.809	0.629	0.219	-0.814	0.495	0.259	-0.861	0.415	0.246	-0.931	0.273	0.193	-0.973	0.104	0.27
975	4.875	-0.852	0.898	0.458	-0.62	0.842	0.565	-0.698	0.8	0.629	-0.752	0.623	0.641	-0.737	0.496	0.587	-0.738	0.403	0.586	-0.734	0.238	0.62	-0.702	0.076	0.546	-0.577	0.031	0.57	-0.66	0.842	0.292	-0.76	0.797	0.262	-0.809	0.629	0.219	-0.814	0.495	0.259	-0.86	0.415	0.246	-0.931	0.273	0.193	-0.973	0.104	0.27
976	4.88	-0.851	0.898	0.459	-0.62	0.842	0.565	-0.698	0.8	0.63	-0.751	0.623	0.641	-0.737	0.496	0.587	-0.737	0.403	0.586	-0.734	0.238	0.62	-0.702	0.076	0.546	-0.577	0.031	0.57	-0.658	0.841	0.293	-0.76	0.797	0.262	-0.808	0.629	0.219	-0.814	0.495	0.259	-0.86	0.416	0.246	-0.931	0.273	0.193	-0.973	0.104	0.27
977	4.885	-0.851	0.899	0.459	-0.62	0.842	0.565	-0.697	0.8	0.63	-0.751	0.623	0.642	-0.737	0.496	0.587	-0.737	0.403	0.586	-0.734	0.238	0.62	-0.702	0.076	0.547	-0.577	0.031	0.57	-0.656	0.84	0.294	-0.759	0.797	0.263	-0.808	0.629	0.22	-0.813	0.495	0.259	-0.86	0.416	0.246	-0.931	0.274	0.193	-0.973	0.104	0.27
978	4.89	-0.85	0.899	0.459	-0.62	0.842	0.566	-0.697	0.8	0.63	-0.751	0.623	0.642	-0.737	0.496	0.587	-0.737	0.404	0.586	-0.734	0.238	0.62	-0.702	0.076	0.547	-0.577	0.031	0.57	-0.655	0.84	0.295	-0.758	0.797	0.263	-0.808	0.629	0.22	-0.813	0.495	0.259	-0.859	0.416	0.246	-0.931	0.274	0.193	-0.973	0.104	0.27
979	4.895	-0.85	0.899	0.46	-0.621	0.842	0.566	-0.697	0.8	0.631	-0.751	0.623	0.642	-0.737	0.496	0.588	-0.738	0.404	0.586	-0.734	0.238	0.62	-0.702	0.076	0.547	-0.577	0.031	0.57	-0.654	0.84	0.295	-0.758	0.797	0.264	-0.807	0.629	0.221	-0.813	0.495	0.259	-0.859	0.416	0.246	-0.931	0.274	0.194	-0.973	0.105	0.27
980	4.9	-0.85	0.899	0.46	-0.621	0.842	0.567	-0.697	0.8	0.631	-0.75	0.623	0.643	-0.737	0.496	0.588	-0.737	0.404	0.586	-0.733	0.238	0.62	-0.702	0.076	0.547	-0.577	0.031	0.57	-0.654	0.839	0.295	-0.758	0.797	0.264	-0.807	0.629	0.221	-0.812	0.496	0.259	-0.859	0.416	0.246	-0.93	0.275	0.194	-0.973	0.105	0.27
981	4.905	-0.85	0.899	0.46	-0.622	0.842	0.567	-0.697	0.8	0.631	-0.75	0.623	0.643	-0.736	0.496	0.588	-0.738	0.404	0.586	-0.733	0.238	0.62	-0.702	0.076	0.547	-0.577	0.031	0.57	-0.653	0.839	0.296	-0.757	0.797	0.264	-0.807	0.63	0.221	-0.812	0.496	0.259	-0.859	0.416	0.247	-0.93	0.275	0.194	-0.973	0.105	0.27
982	4.91	-0.849	0.899	0.46	-0.623	0.841	0.567	-0.697	0.8	0.631	-0.75	0.623	0.643	-0.736	0.496	0.588	-0.737	0.404	0.586	-0.733	0.238	0.62	-0.702	0.076	0.547	-0.577	0.031	0.57	-0.653	0.839	0.296	-0.757	0.797	0.264	-0.806	0.63	0.222	-0.812	0.496	0.259	-0.858	0.416	0.247	-0.93	0.275	0.194	-0.972	0.105	0.27
983	4.915	-0.848	0.899	0.461	-0.622	0.841	0.568	-0.696	0.8	0.632	-0.75	0.623	0.643	-0.736	0.496	0.588	-0.737	0.404	0.586	-0.733	0.238	0.62	-0.702	0.076	0.547	-0.577	0.031	0.57	-0.652	0.839	0.297	-0.757	0.797	0.264	-0.806	0.63	0.222	-0.811	0.496	0.26	-0.858	0.416	0.247	-0.93	0.275	0.194	-0.972	0.105	0.27
984	4.92	-0.848	0.899	0.461	-0.621	0.841	0.568	-0.697	0.801	0.633	-0.75	0.623	0.643	-0.736	0.495	0.589	-0.737	0.403	0.587	-0.733	0.238	0.62	-0.702	0.076	0.547	-0.577	0.031	0.57	-0.652	0.839	0.297	-0.756	0.797	0.264	-0.806	0.63	0.222	-0.81	0.495	0.26	-0.857	0.416	0.247	-0.929	0.276	0.194	-0.972	0.105	0.27
985	4.925	-0.848	0.9	0.461	-0.619	0.841	0.568	-0.7	0.804	0.634	-0.75	0.623	0.644	-0.736	0.495	0.589	-0.737	0.403	0.587	-0.733	0.238	0.621	-0.702	0.076	0.547	-0.577	0.031	0.57	-0.652	0.839	0.297	-0.756	0.797	0.265	-0.805	0.63	0.222	-0.809	0.495	0.26	-0.856	0.416	0.247	-0.929	0.276	0.194	-0.972	0.105	0.27
986	4.93	-0.848	0.9	0.461	-0.618	0.841	0.568	-0.698	0.803	0.634	-0.75	0.623	0.644	-0.735	0.495	0.589	-0.737	0.403	0.587	-0.733	0.238	0.621	-0.702	0.076	0.547	-0.577	0.031	0.57	-0.652	0.838	0.297	-0.756	0.797	0.265	-0.805	0.63	0.222	-0.808	0.495	0.26	-0.855	0.416	0.247	-0.929	0.276	0.194	-0.972	0.105	0.27
987	4.935	-0.847	0.9	0.461	-0.617	0.841	0.569	-0.695	0.8	0.633	-0.749	0.623	0.644	-0.735	0.495	0.589	-0.737	0.403	0.587	-0.733	0.238	0.621	-0.702	0.076	0.547	-0.577	0.031	0.57	-0.651	0.838	0.298	-0.755	0.797	0.265	-0.804	0.63	0.222	-0.807	0.495	0.26	-0.855	0.416	0.247	-0.929	0.276	0.194	-0.972	0.105	0.27
988	4.94	-0.847	0.9	0.462	-0.617	0.841	0.569	-0.694	0.799	0.633	-0.749	0.623	0.644	-0.735	0.495	0.589	-0.737	0.403	0.587	-0.733	0.238	0.621	-0.702	0.076	0.547	-0.577	0.031	0.57	-0.651	0.838	0.298	-0.754	0.797	0.266	-0.803	0.63	0.223	-0.807	0.494	0.26	-0.854	0.416	0.247	-0.928	0.276	0.194	-0.971	0.105	0.27
989	4.945	-0.846	0.9	0.462	-0.617	0.84	0.569	-0.694	0.799	0.633	-0.749	0.623	0.644	-0.735	0.495	0.59	-0.737	0.403	0.587	-0.733	0.238	0.621	-0.702	0.076	0.547	-0.577	0.031	0.57	-0.651	0.839	0.298	-0.754	0.797	0.266	-0.803	0.63	0.223	-0.806	0.495	0.26	-0.853	0.416	0.247	-0.928	0.276	0.194	-0.971	0.105	0.27
990	4.95	-0.845	0.9	0.462	-0.617	0.84	0.569	-0.695	0.8	0.634	-0.749	0.623	0.644	-0.735	0.495	0.59	-0.737	0.403	0.587	-0.732	0.238	0.621	-0.702	0.076	0.547	-0.577	0.031	0.57	-0.65	0.838	0.298	-0.753	0.797	0.266	-0.802	0.629	0.223	-0.805	0.495	0.26	-0.852	0.415	0.247	-0.927	0.277	0.194	-0.971	0.106	0.27
991	4.955	-0.845	0.9	0.462	-0.617	0.84	0.569	-0.696	0.801	0.634	-0.749	0.623	0.644	-0.735	0.495	0.59	-0.737	0.404	0.588	-0.732	0.237	0.621	-0.702	0.076	0.547	-0.577	0.031	0.57	-0.65	0.839	0.298	-0.753	0.796	0.267	-0.801	0.629	0.223	-0.805	0.495	0.26	-0.85	0.415	0.247	-0.927	0.278	0.194	-0.97	0.106	0.27
992	4.96	-0.845	0.9	0.463	-0.618	0.839	0.57	-0.691	0.798	0.631	-0.748	0.623	0.645	-0.735	0.495	0.59	-0.738	0.405	0.589	-0.732	0.237	0.621	-0.702	0.076	0.547	-0.577	0.031	0.57	-0.652	0.84	0.298	-0.752	0.796	0.267	-0.8	0.629	0.223	-0.804	0.494	0.26	-0.849	0.415	0.247	-0.927	0.278	0.193	-0.97	0.106	0.27
993	4.965	-0.845	0.9	0.463	-0.617	0.839	0.571	-0.692	0.799	0.632	-0.748	0.623	0.645	-0.734	0.495	0.59	-0.739	0.405	0.589	-0.732	0.237	0.621	-0.702	0.076	0.547	-0.577	0.031	0.57	-0.652	0.84	0.297	-0.752	0.796	0.267	-0.799	0.629	0.223	-0.802	0.494	0.26	-0.848	0.415	0.246	-0.926	0.278	0.193	-0.97	0.106	0.27
994	4.97	-0.844	0.9	0.463	-0.617	0.84	0.571	-0.694	0.801	0.634	-0.748	0.623	0.645	-0.734	0.495	0.59	-0.738	0.405	0.59	-0.732	0.237	0.621	-0.702	0.076	0.547	-0.577	0.031	0.57	-0.652	0.84	0.298	-0.752	0.796	0.267	-0.798	0.629	0.223	-0.8	0.493	0.261	-0.847	0.415	0.246	-0.925	0.278	0.193	-0.97	0.106	0.27
995	4.975	-0.844	0.9	0.463	-0.616	0.84	0.572	-0.692	0.8	0.633	-0.748	0.623	0.645	-0.734	0.495	0.591	-0.736	0.404	0.59	-0.732	0.237	0.622	-0.702	0.076	0.547	-0.577	0.031	0.57	-0.652	0.84	0.298	-0.751	0.796	0.267	-0.798	0.628	0.223	-0.799	0.493	0.261	-0.846	0.415	0.246	-0.924	0.279	0.193	-0.969	0.106	0.271
996	4.98	-0.843	0.9	0.463	-0.616	0.84	0.572	-0.696	0.804	0.636	-0.747	0.623	0.646	-0.734	0.495	0.591	-0.736	0.403	0.59	-0.732	0.237	0.622	-0.702	0.076	0.547	-0.577	0.031	0.57	-0.65	0.84	0.299	-0.751	0.796	0.268	-0.796	0.628	0.223	-0.798	0.493	0.261	-0.845	0.415	0.246	-0.923	0.279	0.192	-0.968	0.106	0.272
997	4.985	-0.842	0.9	0.464	-0.615	0.84	0.572	-0.696	0.803	0.637	-0.746	0.623	0.646	-0.733	0.495	0.591	-0.736	0.403	0.59	-0.731	0.237	0.622	-0.702	0.076	0.547	-0.577	0.031	0.57	-0.648	0.838	0.3	-0.75	0.796	0.268	-0.795	0.627	0.223	-0.797	0.493	0.26	-0.843	0.415	0.246	-0.922	0.279	0.192	-0.967	0.106	0.272
998	4.99	-0.842	0.9	0.464	-0.615	0.84	0.573	-0.691	0.799	0.636	-0.746	0.622	0.647	-0.733	0.495	0.591	-0.736	0.403	0.59	-0.731	0.237	0.622	-0.702	0.076	0.547	-0.577	0.031	0.57	-0.646	0.837	0.301	-0.749	0.795	0.268	-0.794	0.627	0.224	-0.795	0.493	0.26	-0.841	0.414	0.246	-0.921	0.279	0.192	-0.967	0.106	0.272
999	4.995	-0.842	0.9	0.464	-0.614	0.84	0.573	-0.69	0.799	0.636	-0.745	0.622	0.647	-0.733	0.495	0.591	-0.736	0.403	0.59	-0.731	0.237	0.622	-0.702	0.076	0.547	-0.577	0.031	0.57	-0.645	0.837	0.302	-0.749	0.795	0.268	-0.793	0.627	0.224	-0.793	0.492	0.26	-0.839	0.414	0.246	-0.92	0.279	0.193	-0.968	0.108	0.271
1000	5	-0.842	0.9	0.464	-0.614	0.841	0.573	-0.691	0.8	0.637	-0.745	0.623	0.648	-0.733	0.495	0.592	-0.736	0.403	0.59	-0.731	0.237	0.622	-0.702	0.076	0.547	-0.577	0.031	0.57	-0.644	0.836	0.303	-0.748	0.795	0.269	-0.792	0.626	0.224	-0.791	0.491	0.26	-0.838	0.414	0.246	-0.919	0.279	0.193	-0.969	0.11	0.27
1001	5.005	-0.841	0.9	0.464	-0.613	0.841	0.573	-0.693	0.802	0.638	-0.745	0.623	0.648	-0.733	0.495	0.592	-0.736	0.403	0.59	-0.731	0.237	0.622	-0.702	0.076	0.547	-0.577	0.031	0.57	-0.643	0.836	0.303	-0.747	0.795	0.269	-0.79	0.626	0.224	-0.789	0.491	0.26	-0.836	0.414	0.245	-0.918	0.28	0.193	-0.967	0.109	0.271
1002	5.01	-0.84	0.899	0.465	-0.612	0.841	0.574	-0.69	0.8	0.637	-0.745	0.622	0.648	-0.733	0.495	0.592	-0.736	0.403	0.591	-0.731	0.237	0.622	-0.702	0.076	0.547	-0.577	0.031	0.57	-0.643	0.836	0.303	-0.746	0.795	0.269	-0.789	0.626	0.224	-0.788	0.491	0.26	-0.834	0.414	0.245	-0.917	0.28	0.193	-0.969	0.112	0.27
1003	5.015	-0.84	0.899	0.465	-0.61	0.841	0.574	-0.689	0.799	0.637	-0.744	0.622	0.648	-0.732	0.495	0.592	-0.736	0.404	0.591	-0.731	0.237	0.622	-0.702	0.076	0.547	-0.577	0.031	0.57	-0.643	0.836	0.303	-0.746	0.794	0.27	-0.787	0.625	0.224	-0.785	0.49	0.26	-0.831	0.413	0.245	-0.915	0.28	0.192	-0.969	0.113	0.269
1004	5.02	-0.839	0.899	0.465	-0.609	0.84	0.574	-0.689	0.8	0.638	-0.744	0.622	0.649	-0.732	0.496	0.592	-0.736	0.404	0.591	-0.731	0.237	0.622	-0.702	0.076	0.547	-0.577	0.031	0.57	-0.642	0.837	0.303	-0.745	0.794	0.27	-0.786	0.625	0.224	-0.783	0.49	0.26	-0.829	0.413	0.244	-0.913	0.281	0.192	-0.968	0.114	0.269
1005	5.025	-0.839	0.899	0.465	-0.609	0.84	0.575	-0.688	0.8	0.638	-0.743	0.622	0.649	-0.732	0.496	0.593	-0.736	0.404	0.592	-0.731	0.237	0.623	-0.702	0.076	0.547	-0.577	0.031	0.57	-0.642	0.837	0.304	-0.744	0.794	0.27	-0.784	0.625	0.224	-0.781	0.49	0.26	-0.827	0.413	0.244	-0.912	0.281	0.192	-0.967	0.114	0.268
1006	5.03	-0.839	0.899	0.465	-0.609	0.84	0.575	-0.688	0.799	0.638	-0.743	0.622	0.649	-0.732	0.495	0.593	-0.736	0.404	0.592	-0.731	0.237	0.623	-0.702	0.076	0.547	-0.577	0.031	0.57	-0.641	0.836	0.304	-0.744	0.794	0.27	-0.783	0.624	0.225	-0.778	0.489	0.259	-0.825	0.413	0.244	-0.91	0.281	0.192	-0.967	0.115	0.268
1007	5.035	-0.838	0.899	0.466	-0.609	0.84	0.576	-0.687	0.799	0.639	-0.742	0.622	0.649	-0.731	0.495	0.594	-0.736	0.404	0.592	-0.731	0.237	0.623	-0.702	0.076	0.547	-0.577	0.031	0.57	-0.641	0.837	0.304	-0.743	0.793	0.271	-0.781	0.624	0.225	-0.775	0.488	0.259	-0.822	0.413	0.244	-0.908	0.281	0.192	-0.966	0.115	0.268
1008	5.04	-0.837	0.899	0.466	-0.61	0.84	0.576	-0.687	0.799	0.639	-0.742	0.622	0.65	-0.731	0.496	0.594	-0.736	0.405	0.593	-0.731	0.237	0.623	-0.702	0.076	0.547	-0.577	0.031	0.57	-0.643	0.838	0.303	-0.742	0.793	0.271	-0.779	0.623	0.225	-0.773	0.488	0.259	-0.819	0.412	0.243	-0.906	0.281	0.192	-0.965	0.116	0.268
1009	5.045	-0.837	0.899	0.466	-0.611	0.839	0.577	-0.686	0.799	0.64	-0.741	0.622	0.65	-0.73	0.496	0.594	-0.736	0.405	0.593	-0.731	0.237	0.623	-0.702	0.076	0.547	-0.577	0.031	0.57	-0.643	0.838	0.303	-0.741	0.793	0.271	-0.777	0.623	0.225	-0.77	0.488	0.259	-0.816	0.412	0.243	-0.904	0.282	0.192	-0.964	0.117	0.268
1010	5.05	-0.836	0.899	0.467	-0.611	0.839	0.578	-0.685	0.799	0.64	-0.741	0.622	0.65	-0.73	0.496	0.594	-0.736	0.405	0.593	-0.731	0.237	0.623	-0.702	0.075	0.547	-0.577	0.031	0.57	-0.643	0.838	0.303	-0.741	0.793	0.271	-0.775	0.623	0.224	-0.767	0.487	0.259	-0.814	0.412	0.243	-0.901	0.282	0.191	-0.961	0.117	0.269
1011	5.055	-0.836	0.899	0.467	-0.609	0.839	0.578	-0.686	0.8	0.641	-0.74	0.622	0.65	-0.73	0.495	0.594	-0.736	0.405	0.593	-0.73	0.237	0.623	-0.702	0.075	0.547	-0.577	0.031	0.57	-0.641	0.838	0.304	-0.74	0.792	0.272	-0.773	0.622	0.224	-0.764	0.487	0.258	-0.81	0.412	0.242	-0.899	0.283	0.191	-0.96	0.118	0.269
1012	5.06	-0.836	0.899	0.467	-0.607	0.839	0.578	-0.687	0.802	0.641	-0.74	0.622	0.651	-0.729	0.495	0.595	-0.735	0.405	0.593	-0.73	0.237	0.623	-0.702	0.075	0.547	-0.577	0.031	0.57	-0.638	0.836	0.306	-0.739	0.792	0.272	-0.77	0.621	0.225	-0.761	0.487	0.258	-0.807	0.412	0.242	-0.897	0.283	0.191	-0.961	0.121	0.268
1013	5.065	-0.835	0.899	0.468	-0.605	0.839	0.578	-0.682	0.799	0.638	-0.74	0.622	0.651	-0.729	0.495	0.595	-0.735	0.405	0.593	-0.73	0.237	0.623	-0.702	0.075	0.547	-0.577	0.031	0.57	-0.637	0.835	0.307	-0.738	0.792	0.273	-0.768	0.621	0.224	-0.758	0.487	0.257	-0.804	0.412	0.241	-0.895	0.284	0.191	-0.96	0.123	0.268
1014	5.07	-0.834	0.899	0.468	-0.605	0.839	0.578	-0.683	0.8	0.639	-0.74	0.622	0.651	-0.729	0.495	0.595	-0.734	0.405	0.594	-0.73	0.237	0.624	-0.702	0.075	0.547	-0.577	0.031	0.57	-0.636	0.834	0.308	-0.737	0.792	0.273	-0.766	0.621	0.224	-0.754	0.486	0.257	-0.801	0.412	0.241	-0.892	0.285	0.191	-0.958	0.124	0.268
1015	5.075	-0.834	0.899	0.469	-0.605	0.839	0.578	-0.687	0.803	0.642	-0.739	0.622	0.652	-0.728	0.495	0.595	-0.734	0.405	0.594	-0.73	0.237	0.624	-0.702	0.075	0.547	-0.577	0.031	0.57	-0.635	0.834	0.308	-0.736	0.792	0.273	-0.764	0.621	0.224	-0.751	0.486	0.256	-0.797	0.412	0.241	-0.889	0.285	0.191	-0.956	0.124	0.268
1016	5.08	-0.833	0.899	0.469	-0.604	0.839	0.578	-0.686	0.802	0.643	-0.739	0.622	0.652	-0.728	0.495	0.595	-0.734	0.405	0.595	-0.729	0.237	0.624	-0.702	0.075	0.547	-0.577	0.031	0.57	-0.634	0.834	0.308	-0.735	0.791	0.273	-0.761	0.62	0.224	-0.747	0.486	0.256	-0.793	0.412	0.24	-0.886	0.286	0.191	-0.954	0.125	0.269
1017	5.085	-0.833	0.899	0.469	-0.605	0.839	0.579	-0.682	0.799	0.642	-0.739	0.623	0.653	-0.727	0.495	0.595	-0.734	0.405	0.595	-0.729	0.237	0.624	-0.702	0.075	0.547	-0.577	0.031	0.57	-0.634	0.834	0.309	-0.735	0.791	0.274	-0.759	0.62	0.224	-0.743	0.486	0.255	-0.789	0.412	0.24	-0.884	0.287	0.191	-0.953	0.129	0.268
1018	5.09	-0.832	0.899	0.469	-0.606	0.838	0.58	-0.68	0.798	0.642	-0.738	0.623	0.653	-0.727	0.495	0.596	-0.734	0.405	0.595	-0.729	0.236	0.624	-0.702	0.075	0.547	-0.577	0.031	0.57	-0.634	0.834	0.309	-0.734	0.791	0.274	-0.756	0.62	0.224	-0.74	0.486	0.255	-0.785	0.412	0.239	-0.88	0.287	0.191	-0.952	0.131	0.268
1019	5.095	-0.831	0.899	0.47	-0.606	0.838	0.581	-0.682	0.8	0.643	-0.737	0.623	0.654	-0.726	0.494	0.596	-0.734	0.406	0.595	-0.729	0.236	0.624	-0.702	0.075	0.547	-0.577	0.031	0.57	-0.634	0.834	0.309	-0.732	0.791	0.274	-0.753	0.62	0.224	-0.736	0.486	0.254	-0.781	0.413	0.238	-0.877	0.288	0.192	-0.95	0.133	0.268
1020	5.1	-0.831	0.899	0.47	-0.605	0.838	0.581	-0.685	0.803	0.645	-0.737	0.622	0.654	-0.726	0.494	0.597	-0.734	0.406	0.595	-0.728	0.236	0.625	-0.702	0.075	0.547	-0.577	0.031	0.57	-0.633	0.834	0.31	-0.731	0.791	0.275	-0.751	0.62	0.224	-0.731	0.485	0.253	-0.777	0.413	0.238	-0.874	0.289	0.192	-0.948	0.135	0.269
1021	5.105	-0.83	0.899	0.471	-0.603	0.838	0.581	-0.685	0.804	0.646	-0.736	0.622	0.654	-0.725	0.494	0.597	-0.734	0.406	0.596	-0.728	0.236	0.625	-0.702	0.075	0.547	-0.577	0.031	0.57	-0.632	0.834	0.31	-0.731	0.791	0.275	-0.748	0.619	0.223	-0.727	0.485	0.252	-0.772	0.413	0.237	-0.87	0.29	0.192	-0.946	0.138	0.269
1022	5.11	-0.83	0.899	0.471	-0.602	0.839	0.582	-0.682	0.802	0.645	-0.735	0.622	0.654	-0.725	0.494	0.598	-0.733	0.406	0.596	-0.728	0.236	0.625	-0.702	0.075	0.547	-0.577	0.031	0.57	-0.632	0.834	0.311	-0.73	0.791	0.275	-0.744	0.618	0.223	-0.723	0.485	0.252	-0.768	0.413	0.237	-0.866	0.292	0.192	-0.944	0.14	0.269
1023	5.115	-0.829	0.899	0.472	-0.602	0.839	0.582	-0.678	0.799	0.643	-0.735	0.622	0.655	-0.724	0.494	0.598	-0.733	0.406	0.597	-0.728	0.236	0.625	-0.702	0.075	0.547	-0.577	0.031	0.57	-0.631	0.834	0.311	-0.729	0.791	0.275	-0.741	0.618	0.223	-0.718	0.485	0.251	-0.762	0.414	0.236	-0.863	0.293	0.192	-0.942	0.143	0.269
1024	5.12	-0.829	0.899	0.472	-0.602	0.839	0.583	-0.678	0.799	0.645	-0.734	0.622	0.655	-0.724	0.495	0.598	-0.733	0.406	0.597	-0.727	0.236	0.625	-0.702	0.075	0.547	-0.577	0.031	0.57	-0.63	0.835	0.312	-0.729	0.791	0.275	-0.738	0.619	0.222	-0.713	0.485	0.25	-0.757	0.414	0.236	-0.859	0.295	0.192	-0.94	0.146	0.269
1025	5.125	-0.829	0.899	0.473	-0.603	0.838	0.584	-0.677	0.799	0.646	-0.733	0.622	0.655	-0.724	0.495	0.599	-0.731	0.405	0.597	-0.727	0.236	0.625	-0.702	0.075	0.547	-0.577	0.031	0.57	-0.63	0.835	0.312	-0.728	0.79	0.276	-0.735	0.618	0.222	-0.707	0.485	0.25	-0.752	0.415	0.235	-0.854	0.296	0.192	-0.937	0.15	0.27
1026	5.13	-0.828	0.899	0.473	-0.602	0.838	0.584	-0.676	0.799	0.646	-0.733	0.621	0.655	-0.724	0.495	0.599	-0.729	0.403	0.597	-0.727	0.236	0.625	-0.702	0.075	0.547	-0.577	0.031	0.57	-0.63	0.835	0.312	-0.727	0.79	0.276	-0.731	0.618	0.222	-0.702	0.486	0.249	-0.746	0.415	0.234	-0.85	0.298	0.192	-0.934	0.152	0.27
1027	5.135	-0.827	0.898	0.474	-0.6	0.838	0.584	-0.675	0.798	0.646	-0.732	0.621	0.656	-0.724	0.495	0.599	-0.728	0.403	0.597	-0.727	0.235	0.626	-0.702	0.075	0.547	-0.577	0.031	0.57	-0.63	0.835	0.313	-0.725	0.79	0.276	-0.728	0.619	0.221	-0.697	0.486	0.248	-0.741	0.416	0.234	-0.845	0.3	0.192	-0.93	0.155	0.27
1028	5.14	-0.826	0.898	0.475	-0.598	0.838	0.584	-0.675	0.798	0.646	-0.732	0.621	0.656	-0.723	0.495	0.599	-0.728	0.403	0.597	-0.727	0.235	0.626	-0.702	0.075	0.547	-0.577	0.031	0.57	-0.629	0.835	0.313	-0.725	0.789	0.276	-0.725	0.619	0.22	-0.691	0.487	0.247	-0.735	0.417	0.233	-0.84	0.302	0.193	-0.926	0.158	0.271
1029	5.145	-0.826	0.898	0.475	-0.596	0.839	0.584	-0.674	0.799	0.647	-0.731	0.622	0.657	-0.723	0.495	0.6	-0.728	0.403	0.597	-0.726	0.235	0.626	-0.702	0.075	0.548	-0.577	0.031	0.57	-0.628	0.834	0.313	-0.724	0.789	0.277	-0.721	0.618	0.22	-0.685	0.487	0.246	-0.728	0.418	0.232	-0.835	0.305	0.193	-0.923	0.161	0.271
1030	5.15	-0.826	0.898	0.475	-0.595	0.839	0.584	-0.674	0.799	0.647	-0.731	0.622	0.657	-0.723	0.495	0.6	-0.727	0.403	0.597	-0.726	0.235	0.626	-0.702	0.075	0.548	-0.577	0.031	0.57	-0.627	0.833	0.314	-0.723	0.789	0.277	-0.716	0.618	0.219	-0.679	0.488	0.245	-0.722	0.419	0.231	-0.83	0.307	0.192	-0.919	0.165	0.272
1031	5.155	-0.825	0.898	0.476	-0.594	0.839	0.584	-0.672	0.799	0.647	-0.73	0.622	0.658	-0.722	0.495	0.6	-0.727	0.403	0.597	-0.726	0.235	0.626	-0.702	0.075	0.548	-0.577	0.031	0.57	-0.626	0.833	0.315	-0.722	0.789	0.277	-0.712	0.618	0.219	-0.673	0.488	0.244	-0.715	0.42	0.231	-0.825	0.31	0.193	-0.914	0.168	0.272
1032	5.16	-0.824	0.898	0.477	-0.594	0.839	0.584	-0.672	0.798	0.648	-0.73	0.622	0.658	-0.722	0.494	0.601	-0.727	0.403	0.598	-0.726	0.235	0.627	-0.702	0.074	0.548	-0.577	0.031	0.57	-0.626	0.833	0.315	-0.722	0.789	0.277	-0.708	0.618	0.218	-0.666	0.489	0.243	-0.709	0.421	0.23	-0.819	0.312	0.193	-0.91	0.171	0.272
1033	5.165	-0.824	0.898	0.477	-0.593	0.839	0.584	-0.671	0.798	0.648	-0.729	0.622	0.659	-0.722	0.495	0.601	-0.727	0.403	0.598	-0.725	0.235	0.627	-0.702	0.074	0.548	-0.577	0.031	0.57	-0.626	0.833	0.316	-0.721	0.789	0.277	-0.704	0.618	0.218	-0.66	0.49	0.242	-0.702	0.422	0.23	-0.814	0.315	0.193	-0.905	0.175	0.272
1034	5.17	-0.824	0.898	0.478	-0.593	0.839	0.585	-0.67	0.798	0.648	-0.729	0.622	0.659	-0.722	0.494	0.602	-0.727	0.403	0.598	-0.725	0.235	0.627	-0.702	0.074	0.548	-0.577	0.031	0.57	-0.626	0.833	0.316	-0.72	0.789	0.277	-0.701	0.619	0.217	-0.653	0.491	0.242	-0.695	0.423	0.229	-0.808	0.318	0.193	-0.901	0.179	0.273
1035	5.175	-0.824	0.898	0.478	-0.592	0.839	0.585	-0.669	0.798	0.649	-0.728	0.622	0.659	-0.721	0.494	0.602	-0.728	0.403	0.599	-0.725	0.234	0.627	-0.702	0.074	0.548	-0.577	0.031	0.57	-0.627	0.833	0.316	-0.719	0.788	0.278	-0.697	0.619	0.217	-0.647	0.492	0.241	-0.688	0.425	0.228	-0.802	0.32	0.193	-0.895	0.182	0.273
1036	5.18	-0.823	0.897	0.479	-0.591	0.839	0.585	-0.669	0.798	0.649	-0.727	0.622	0.66	-0.721	0.494	0.603	-0.727	0.403	0.6	-0.725	0.234	0.628	-0.702	0.074	0.548	-0.577	0.031	0.57	-0.627	0.833	0.316	-0.718	0.788	0.278	-0.693	0.62	0.217	-0.641	0.494	0.24	-0.681	0.426	0.227	-0.796	0.323	0.193	-0.89	0.185	0.273
1037	5.185	-0.822	0.897	0.48	-0.59	0.838	0.585	-0.67	0.799	0.65	-0.727	0.622	0.66	-0.72	0.494	0.603	-0.727	0.403	0.6	-0.724	0.234	0.628	-0.702	0.074	0.548	-0.577	0.031	0.57	-0.627	0.833	0.316	-0.718	0.788	0.278	-0.689	0.621	0.217	-0.635	0.495	0.24	-0.674	0.428	0.227	-0.79	0.326	0.193	-0.884	0.188	0.273
1038	5.19	-0.822	0.897	0.48	-0.589	0.838	0.585	-0.67	0.8	0.65	-0.726	0.622	0.66	-0.72	0.494	0.603	-0.726	0.402	0.6	-0.724	0.234	0.628	-0.702	0.074	0.548	-0.577	0.031	0.57	-0.627	0.833	0.316	-0.717	0.788	0.278	-0.686	0.622	0.216	-0.629	0.497	0.239	-0.668	0.429	0.227	-0.784	0.328	0.193	-0.879	0.191	0.273
1039	5.195	-0.821	0.896	0.481	-0.588	0.838	0.585	-0.665	0.797	0.647	-0.725	0.621	0.661	-0.72	0.493	0.604	-0.725	0.401	0.601	-0.724	0.234	0.628	-0.702	0.074	0.548	-0.577	0.031	0.57	-0.626	0.833	0.316	-0.716	0.788	0.278	-0.682	0.622	0.216	-0.623	0.498	0.239	-0.662	0.431	0.227	-0.778	0.331	0.193	-0.873	0.194	0.273
1040	5.2	-0.821	0.896	0.481	-0.588	0.837	0.585	-0.662	0.796	0.646	-0.724	0.621	0.661	-0.719	0.493	0.604	-0.725	0.401	0.601	-0.724	0.234	0.628	-0.702	0.074	0.548	-0.578	0.031	0.57	-0.625	0.833	0.317	-0.715	0.788	0.278	-0.678	0.622	0.216	-0.618	0.5	0.239	-0.655	0.433	0.226	-0.772	0.333	0.193	-0.868	0.197	0.274
1041	5.205	-0.82	0.896	0.482	-0.588	0.837	0.585	-0.662	0.796	0.646	-0.723	0.621	0.661	-0.719	0.493	0.604	-0.725	0.401	0.601	-0.724	0.234	0.628	-0.702	0.074	0.549	-0.578	0.031	0.57	-0.625	0.833	0.317	-0.713	0.787	0.279	-0.675	0.623	0.216	-0.612	0.502	0.239	-0.649	0.434	0.226	-0.765	0.335	0.193	-0.862	0.199	0.274
1042	5.21	-0.82	0.896	0.482	-0.588	0.836	0.586	-0.661	0.796	0.646	-0.723	0.621	0.662	-0.719	0.493	0.605	-0.725	0.401	0.601	-0.724	0.234	0.629	-0.702	0.074	0.549	-0.578	0.031	0.57	-0.624	0.832	0.317	-0.712	0.787	0.279	-0.671	0.623	0.216	-0.607	0.503	0.238	-0.642	0.436	0.226	-0.759	0.337	0.193	-0.856	0.202	0.274
1043	5.215	-0.819	0.896	0.483	-0.589	0.835	0.586	-0.66	0.795	0.647	-0.722	0.621	0.662	-0.718	0.493	0.605	-0.725	0.401	0.601	-0.724	0.234	0.629	-0.702	0.074	0.549	-0.578	0.031	0.57	-0.624	0.833	0.317	-0.711	0.787	0.279	-0.668	0.624	0.216	-0.602	0.505	0.239	-0.636	0.438	0.226	-0.753	0.338	0.193	-0.851	0.204	0.274
1044	5.22	-0.819	0.895	0.483	-0.588	0.835	0.586	-0.662	0.797	0.649	-0.722	0.621	0.662	-0.718	0.493	0.605	-0.725	0.401	0.601	-0.724	0.234	0.629	-0.702	0.074	0.549	-0.577	0.031	0.57	-0.623	0.833	0.317	-0.71	0.787	0.279	-0.665	0.625	0.216	-0.597	0.506	0.239	-0.631	0.44	0.226	-0.747	0.34	0.193	-0.845	0.207	0.274
1045	5.225	-0.818	0.895	0.483	-0.588	0.834	0.586	-0.667	0.801	0.652	-0.722	0.621	0.663	-0.718	0.493	0.605	-0.725	0.401	0.602	-0.724	0.234	0.629	-0.702	0.074	0.549	-0.578	0.031	0.57	-0.622	0.832	0.316	-0.709	0.787	0.279	-0.661	0.625	0.216	-0.593	0.508	0.239	-0.625	0.442	0.226	-0.741	0.342	0.193	-0.841	0.209	0.274
1046	5.23	-0.817	0.895	0.483	-0.587	0.834	0.586	-0.665	0.8	0.652	-0.722	0.621	0.663	-0.717	0.493	0.606	-0.725	0.401	0.602	-0.724	0.234	0.629	-0.702	0.073	0.549	-0.578	0.031	0.57	-0.622	0.832	0.316	-0.707	0.786	0.279	-0.658	0.625	0.216	-0.588	0.509	0.239	-0.62	0.443	0.226	-0.736	0.344	0.193	-0.835	0.211	0.275
1047	5.235	-0.816	0.895	0.484	-0.587	0.834	0.586	-0.662	0.798	0.65	-0.722	0.621	0.663	-0.717	0.493	0.606	-0.725	0.401	0.602	-0.725	0.234	0.629	-0.702	0.073	0.549	-0.578	0.031	0.57	-0.621	0.832	0.316	-0.706	0.786	0.279	-0.655	0.626	0.216	-0.583	0.51	0.24	-0.614	0.445	0.226	-0.73	0.346	0.193	-0.83	0.213	0.275
1048	5.24	-0.816	0.895	0.484	-0.586	0.834	0.586	-0.663	0.799	0.651	-0.721	0.621	0.664	-0.717	0.493	0.606	-0.725	0.401	0.602	-0.725	0.234	0.629	-0.702	0.073	0.549	-0.577	0.031	0.57	-0.62	0.832	0.316	-0.704	0.786	0.279	-0.653	0.626	0.216	-0.579	0.512	0.24	-0.609	0.446	0.227	-0.724	0.347	0.194	-0.825	0.214	0.275
1049	5.245	-0.815	0.894	0.484	-0.585	0.835	0.586	-0.658	0.796	0.648	-0.721	0.621	0.664	-0.717	0.493	0.606	-0.725	0.401	0.602	-0.725	0.234	0.629	-0.702	0.073	0.549	-0.577	0.031	0.57	-0.62	0.832	0.316	-0.703	0.786	0.279	-0.65	0.626	0.217	-0.575	0.513	0.24	-0.604	0.448	0.227	-0.719	0.349	0.194	-0.82	0.216	0.275
1050	5.25	-0.814	0.894	0.484	-0.585	0.835	0.587	-0.657	0.795	0.648	-0.721	0.621	0.664	-0.717	0.493	0.606	-0.724	0.401	0.602	-0.725	0.234	0.629	-0.702	0.073	0.549	-0.578	0.031	0.57	-0.619	0.832	0.316	-0.701	0.786	0.279	-0.647	0.626	0.217	-0.571	0.515	0.241	-0.599	0.449	0.228	-0.714	0.351	0.194	-0.815	0.217	0.275
1051	5.255	-0.813	0.894	0.484	-0.584	0.835	0.587	-0.656	0.795	0.648	-0.72	0.621	0.664	-0.717	0.493	0.606	-0.724	0.401	0.602	-0.724	0.234	0.629	-0.702	0.073	0.549	-0.578	0.031	0.57	-0.618	0.832	0.316	-0.7	0.786	0.278	-0.645	0.627	0.217	-0.567	0.516	0.241	-0.595	0.451	0.228	-0.71	0.352	0.195	-0.809	0.218	0.276
1052	5.26	-0.813	0.894	0.484	-0.583	0.835	0.587	-0.656	0.795	0.65	-0.72	0.621	0.664	-0.717	0.493	0.606	-0.723	0.401	0.602	-0.724	0.234	0.63	-0.702	0.073	0.549	-0.578	0.031	0.57	-0.617	0.831	0.317	-0.699	0.786	0.278	-0.642	0.627	0.218	-0.563	0.517	0.242	-0.59	0.452	0.228	-0.705	0.354	0.195	-0.803	0.219	0.276
1053	5.265	-0.812	0.894	0.484	-0.584	0.835	0.587	-0.657	0.796	0.652	-0.72	0.621	0.664	-0.716	0.493	0.606	-0.723	0.401	0.602	-0.724	0.234	0.63	-0.702	0.073	0.549	-0.578	0.031	0.57	-0.615	0.83	0.318	-0.698	0.786	0.278	-0.64	0.627	0.218	-0.559	0.518	0.242	-0.586	0.454	0.229	-0.7	0.355	0.196	-0.797	0.219	0.276
1054	5.27	-0.812	0.894	0.484	-0.584	0.835	0.588	-0.657	0.796	0.653	-0.719	0.621	0.664	-0.716	0.493	0.606	-0.723	0.401	0.602	-0.724	0.234	0.63	-0.702	0.073	0.549	-0.578	0.031	0.57	-0.614	0.83	0.318	-0.697	0.786	0.278	-0.637	0.627	0.219	-0.556	0.52	0.243	-0.582	0.456	0.23	-0.696	0.356	0.196	-0.792	0.22	0.276
1055	5.275	-0.811	0.894	0.484	-0.583	0.834	0.589	-0.657	0.796	0.653	-0.719	0.621	0.664	-0.716	0.493	0.606	-0.723	0.401	0.602	-0.724	0.234	0.63	-0.702	0.073	0.549	-0.578	0.031	0.57	-0.612	0.829	0.318	-0.696	0.786	0.278	-0.634	0.626	0.219	-0.552	0.521	0.243	-0.577	0.457	0.231	-0.691	0.357	0.197	-0.786	0.219	0.277
1056	5.28	-0.81	0.894	0.483	-0.583	0.834	0.589	-0.657	0.796	0.653	-0.719	0.621	0.665	-0.716	0.493	0.607	-0.722	0.401	0.602	-0.723	0.234	0.63	-0.702	0.073	0.549	-0.578	0.031	0.57	-0.611	0.829	0.318	-0.694	0.786	0.278	-0.633	0.628	0.22	-0.548	0.522	0.244	-0.573	0.458	0.231	-0.687	0.358	0.197	-0.78	0.219	0.277
1057	5.285	-0.809	0.894	0.483	-0.581	0.835	0.59	-0.657	0.796	0.653	-0.718	0.621	0.665	-0.715	0.494	0.607	-0.722	0.401	0.603	-0.723	0.234	0.63	-0.702	0.073	0.549	-0.578	0.031	0.57	-0.61	0.829	0.318	-0.693	0.786	0.279	-0.631	0.629	0.22	-0.545	0.524	0.244	-0.57	0.459	0.232	-0.682	0.358	0.198	-0.774	0.218	0.277
1058	5.29	-0.809	0.894	0.483	-0.58	0.835	0.59	-0.657	0.797	0.653	-0.718	0.621	0.665	-0.715	0.494	0.607	-0.722	0.401	0.603	-0.723	0.234	0.63	-0.702	0.073	0.549	-0.578	0.031	0.57	-0.608	0.829	0.318	-0.692	0.786	0.278	-0.63	0.629	0.22	-0.542	0.526	0.245	-0.566	0.461	0.233	-0.677	0.358	0.198	-0.768	0.218	0.277
1059	5.295	-0.808	0.894	0.483	-0.58	0.835	0.59	-0.657	0.798	0.654	-0.718	0.621	0.665	-0.714	0.494	0.607	-0.721	0.401	0.603	-0.723	0.234	0.63	-0.702	0.073	0.549	-0.578	0.031	0.57	-0.607	0.829	0.318	-0.691	0.787	0.278	-0.628	0.63	0.221	-0.538	0.527	0.245	-0.562	0.462	0.233	-0.671	0.357	0.198	-0.762	0.216	0.277
1060	5.3	-0.807	0.894	0.483	-0.58	0.836	0.59	-0.659	0.8	0.655	-0.718	0.621	0.665	-0.714	0.494	0.607	-0.721	0.401	0.603	-0.723	0.234	0.63	-0.702	0.073	0.549	-0.577	0.031	0.57	-0.606	0.829	0.318	-0.69	0.787	0.278	-0.625	0.63	0.222	-0.535	0.528	0.246	-0.559	0.463	0.234	-0.667	0.357	0.198	-0.755	0.215	0.277
1061	5.305	-0.806	0.894	0.483	-0.58	0.836	0.59	-0.658	0.8	0.655	-0.717	0.621	0.665	-0.713	0.494	0.607	-0.72	0.401	0.603	-0.723	0.234	0.63	-0.702	0.073	0.549	-0.577	0.031	0.57	-0.606	0.83	0.318	-0.689	0.787	0.278	-0.619	0.628	0.224	-0.533	0.53	0.246	-0.555	0.464	0.235	-0.662	0.357	0.199	-0.749	0.213	0.277
1062	5.31	-0.806	0.895	0.482	-0.58	0.836	0.59	-0.656	0.798	0.654	-0.717	0.622	0.665	-0.713	0.494	0.607	-0.72	0.401	0.603	-0.723	0.234	0.63	-0.702	0.073	0.549	-0.577	0.031	0.57	-0.605	0.83	0.318	-0.688	0.788	0.278	-0.616	0.627	0.224	-0.529	0.531	0.247	-0.552	0.465	0.235	-0.657	0.356	0.199	-0.742	0.211	0.277
1063	5.315	-0.805	0.895	0.482	-0.579	0.836	0.59	-0.655	0.798	0.654	-0.716	0.622	0.665	-0.713	0.494	0.606	-0.72	0.401	0.603	-0.722	0.234	0.63	-0.702	0.073	0.549	-0.577	0.031	0.57	-0.604	0.83	0.318	-0.687	0.788	0.278	-0.614	0.628	0.224	-0.527	0.532	0.248	-0.549	0.466	0.236	-0.652	0.355	0.199	-0.736	0.21	0.277
1064	5.32	-0.805	0.896	0.482	-0.579	0.836	0.59	-0.654	0.798	0.654	-0.716	0.622	0.664	-0.712	0.494	0.606	-0.719	0.401	0.603	-0.722	0.234	0.63	-0.702	0.074	0.549	-0.578	0.031	0.57	-0.603	0.83	0.318	-0.686	0.788	0.278	-0.612	0.629	0.225	-0.524	0.533	0.248	-0.546	0.466	0.237	-0.647	0.353	0.199	-0.729	0.207	0.277
1065	5.325	-0.804	0.896	0.482	-0.578	0.836	0.59	-0.654	0.798	0.654	-0.715	0.622	0.664	-0.712	0.494	0.606	-0.719	0.401	0.603	-0.722	0.234	0.63	-0.702	0.074	0.549	-0.578	0.031	0.57	-0.602	0.831	0.319	-0.685	0.789	0.278	-0.611	0.631	0.225	-0.522	0.535	0.249	-0.543	0.467	0.237	-0.642	0.352	0.199	-0.722	0.205	0.277
1066	5.33	-0.803	0.896	0.482	-0.576	0.836	0.59	-0.652	0.797	0.654	-0.715	0.622	0.664	-0.711	0.494	0.606	-0.718	0.401	0.603	-0.722	0.234	0.629	-0.702	0.074	0.549	-0.578	0.031	0.57	-0.601	0.831	0.319	-0.684	0.789	0.278	-0.609	0.632	0.226	-0.519	0.535	0.25	-0.539	0.467	0.238	-0.638	0.351	0.2	-0.715	0.202	0.277
1067	5.335	-0.802	0.896	0.482	-0.574	0.837	0.59	-0.651	0.797	0.654	-0.715	0.622	0.664	-0.711	0.494	0.606	-0.718	0.401	0.602	-0.722	0.235	0.629	-0.702	0.074	0.549	-0.578	0.031	0.57	-0.6	0.831	0.319	-0.683	0.79	0.277	-0.605	0.631	0.226	-0.517	0.536	0.251	-0.536	0.467	0.239	-0.633	0.35	0.2	-0.708	0.2	0.277
1068	5.34	-0.801	0.896	0.482	-0.572	0.837	0.59	-0.651	0.797	0.654	-0.714	0.622	0.664	-0.71	0.494	0.606	-0.717	0.401	0.602	-0.722	0.235	0.629	-0.702	0.074	0.548	-0.578	0.031	0.57	-0.599	0.831	0.319	-0.682	0.791	0.277	-0.603	0.632	0.226	-0.515	0.537	0.251	-0.534	0.467	0.239	-0.628	0.348	0.2	-0.701	0.197	0.276
1069	5.345	-0.8	0.896	0.482	-0.571	0.837	0.59	-0.65	0.797	0.654	-0.714	0.622	0.664	-0.71	0.494	0.606	-0.717	0.401	0.602	-0.722	0.235	0.629	-0.702	0.073	0.548	-0.577	0.031	0.57	-0.598	0.832	0.319	-0.681	0.791	0.276	-0.602	0.633	0.226	-0.512	0.538	0.252	-0.531	0.467	0.239	-0.623	0.347	0.2	-0.694	0.194	0.276
1070	5.35	-0.799	0.896	0.482	-0.57	0.837	0.59	-0.65	0.797	0.654	-0.714	0.622	0.663	-0.709	0.494	0.606	-0.717	0.401	0.602	-0.722	0.235	0.629	-0.702	0.074	0.548	-0.577	0.031	0.57	-0.596	0.832	0.319	-0.68	0.791	0.276	-0.599	0.633	0.226	-0.51	0.538	0.252	-0.528	0.467	0.24	-0.619	0.345	0.2	-0.686	0.191	0.276
1071	5.355	-0.798	0.896	0.482	-0.57	0.837	0.59	-0.649	0.797	0.654	-0.713	0.622	0.663	-0.709	0.494	0.606	-0.716	0.402	0.602	-0.722	0.235	0.629	-0.702	0.073	0.548	-0.578	0.031	0.57	-0.595	0.832	0.319	-0.678	0.791	0.277	-0.597	0.633	0.226	-0.508	0.539	0.253	-0.525	0.467	0.24	-0.614	0.343	0.2	-0.679	0.188	0.275
1072	5.36	-0.797	0.897	0.482	-0.569	0.837	0.59	-0.649	0.797	0.654	-0.713	0.622	0.663	-0.708	0.494	0.606	-0.716	0.402	0.602	-0.722	0.235	0.629	-0.702	0.073	0.548	-0.577	0.031	0.57	-0.594	0.832	0.319	-0.676	0.791	0.277	-0.594	0.633	0.226	-0.506	0.54	0.253	-0.523	0.467	0.241	-0.609	0.341	0.2	-0.672	0.184	0.275
1073	5.365	-0.797	0.897	0.481	-0.567	0.838	0.59	-0.648	0.797	0.653	-0.712	0.622	0.663	-0.708	0.494	0.606	-0.716	0.402	0.602	-0.721	0.235	0.629	-0.702	0.073	0.548	-0.577	0.031	0.57	-0.593	0.832	0.319	-0.675	0.791	0.277	-0.592	0.634	0.226	-0.504	0.54	0.254	-0.52	0.467	0.241	-0.604	0.34	0.2	-0.664	0.181	0.274
1074	5.37	-0.796	0.897	0.481	-0.567	0.838	0.59	-0.648	0.798	0.654	-0.712	0.622	0.663	-0.708	0.494	0.606	-0.716	0.402	0.601	-0.721	0.235	0.629	-0.702	0.073	0.548	-0.577	0.031	0.57	-0.592	0.832	0.319	-0.673	0.791	0.277	-0.59	0.635	0.226	-0.502	0.54	0.255	-0.518	0.466	0.242	-0.6	0.338	0.2	-0.656	0.178	0.274
1075	5.375	-0.795	0.897	0.481	-0.567	0.838	0.59	-0.648	0.798	0.654	-0.712	0.622	0.663	-0.707	0.494	0.605	-0.715	0.402	0.602	-0.721	0.235	0.629	-0.702	0.073	0.548	-0.577	0.031	0.57	-0.591	0.832	0.319	-0.672	0.792	0.276	-0.588	0.636	0.226	-0.5	0.54	0.255	-0.516	0.466	0.242	-0.595	0.335	0.2	-0.648	0.174	0.273
1076	5.38	-0.794	0.897	0.481	-0.566	0.838	0.59	-0.647	0.798	0.654	-0.711	0.622	0.663	-0.707	0.494	0.605	-0.715	0.403	0.602	-0.721	0.235	0.629	-0.702	0.074	0.548	-0.577	0.031	0.57	-0.59	0.832	0.319	-0.671	0.793	0.276	-0.587	0.637	0.225	-0.499	0.541	0.255	-0.514	0.465	0.243	-0.59	0.333	0.2	-0.64	0.171	0.273
1077	5.385	-0.793	0.897	0.481	-0.566	0.838	0.59	-0.646	0.798	0.654	-0.711	0.622	0.663	-0.707	0.494	0.605	-0.715	0.403	0.602	-0.721	0.235	0.629	-0.702	0.073	0.548	-0.577	0.031	0.57	-0.589	0.832	0.319	-0.67	0.793	0.276	-0.585	0.637	0.225	-0.497	0.541	0.256	-0.512	0.465	0.243	-0.586	0.331	0.2	-0.633	0.167	0.272
1078	5.39	-0.792	0.897	0.481	-0.565	0.838	0.59	-0.645	0.798	0.654	-0.711	0.622	0.663	-0.706	0.494	0.605	-0.715	0.403	0.602	-0.721	0.235	0.629	-0.702	0.073	0.548	-0.577	0.031	0.57	-0.588	0.832	0.319	-0.669	0.793	0.275	-0.583	0.638	0.225	-0.496	0.541	0.256	-0.51	0.464	0.244	-0.581	0.329	0.2	-0.624	0.164	0.272
1079	5.395	-0.791	0.897	0.481	-0.564	0.837	0.59	-0.644	0.798	0.654	-0.71	0.622	0.663	-0.706	0.494	0.605	-0.715	0.403	0.602	-0.721	0.235	0.629	-0.702	0.073	0.548	-0.577	0.031	0.57	-0.587	0.832	0.319	-0.667	0.793	0.275	-0.581	0.638	0.224	-0.494	0.541	0.257	-0.508	0.463	0.244	-0.577	0.327	0.199	-0.616	0.16	0.272
1080	5.4	-0.79	0.897	0.481	-0.563	0.836	0.59	-0.644	0.797	0.654	-0.71	0.622	0.663	-0.706	0.494	0.605	-0.714	0.403	0.602	-0.721	0.235	0.629	-0.702	0.073	0.548	-0.577	0.031	0.57	-0.586	0.832	0.319	-0.666	0.793	0.275	-0.578	0.638	0.224	-0.493	0.541	0.257	-0.506	0.462	0.244	-0.572	0.324	0.199	-0.608	0.156	0.271
1081	5.405	-0.789	0.897	0.481	-0.562	0.836	0.59	-0.643	0.797	0.654	-0.709	0.622	0.663	-0.706	0.494	0.605	-0.714	0.403	0.602	-0.721	0.235	0.629	-0.702	0.073	0.548	-0.577	0.031	0.57	-0.586	0.832	0.319	-0.665	0.793	0.275	-0.576	0.638	0.224	-0.492	0.541	0.257	-0.504	0.461	0.244	-0.568	0.322	0.199	-0.6	0.153	0.27
1082	5.41	-0.788	0.897	0.481	-0.562	0.835	0.59	-0.642	0.797	0.654	-0.709	0.622	0.663	-0.705	0.494	0.605	-0.714	0.403	0.602	-0.721	0.235	0.629	-0.702	0.073	0.548	-0.577	0.031	0.57	-0.584	0.832	0.319	-0.663	0.793	0.275	-0.574	0.638	0.224	-0.491	0.54	0.257	-0.503	0.46	0.244	-0.564	0.32	0.199	-0.592	0.149	0.27
1083	5.415	-0.787	0.897	0.48	-0.562	0.835	0.59	-0.642	0.796	0.654	-0.708	0.622	0.663	-0.705	0.494	0.605	-0.714	0.403	0.602	-0.721	0.235	0.629	-0.702	0.073	0.548	-0.577	0.031	0.57	-0.583	0.832	0.319	-0.662	0.793	0.274	-0.573	0.638	0.223	-0.49	0.54	0.258	-0.501	0.459	0.245	-0.559	0.317	0.199	-0.583	0.146	0.269
1084	5.42	-0.787	0.897	0.48	-0.562	0.834	0.59	-0.641	0.796	0.653	-0.708	0.622	0.663	-0.705	0.495	0.606	-0.714	0.403	0.602	-0.721	0.235	0.629	-0.702	0.073	0.548	-0.577	0.031	0.57	-0.582	0.832	0.319	-0.661	0.793	0.274	-0.572	0.638	0.223	-0.488	0.539	0.258	-0.499	0.458	0.245	-0.554	0.314	0.199	-0.575	0.142	0.268
1085	5.425	-0.786	0.897	0.479	-0.561	0.834	0.59	-0.64	0.797	0.653	-0.708	0.623	0.663	-0.704	0.495	0.606	-0.714	0.403	0.602	-0.721	0.235	0.629	-0.702	0.073	0.548	-0.577	0.031	0.57	-0.58	0.83	0.319	-0.66	0.793	0.274	-0.571	0.638	0.222	-0.488	0.539	0.258	-0.497	0.456	0.245	-0.549	0.312	0.198	-0.567	0.139	0.268
1086	5.43	-0.784	0.897	0.479	-0.56	0.834	0.59	-0.639	0.797	0.653	-0.707	0.623	0.663	-0.704	0.495	0.606	-0.714	0.403	0.602	-0.721	0.235	0.629	-0.702	0.073	0.548	-0.577	0.031	0.57	-0.579	0.83	0.319	-0.659	0.793	0.273	-0.57	0.638	0.222	-0.487	0.538	0.259	-0.496	0.454	0.245	-0.545	0.309	0.198	-0.558	0.136	0.267
1087	5.435	-0.783	0.897	0.479	-0.558	0.835	0.59	-0.639	0.797	0.653	-0.706	0.622	0.662	-0.704	0.495	0.606	-0.714	0.403	0.602	-0.721	0.235	0.629	-0.702	0.073	0.548	-0.577	0.031	0.57	-0.578	0.83	0.319	-0.657	0.793	0.273	-0.569	0.638	0.222	-0.487	0.537	0.259	-0.495	0.453	0.245	-0.541	0.306	0.197	-0.55	0.132	0.267
1088	5.44	-0.782	0.897	0.479	-0.556	0.835	0.59	-0.638	0.797	0.653	-0.706	0.622	0.662	-0.703	0.495	0.605	-0.714	0.403	0.602	-0.721	0.235	0.629	-0.702	0.073	0.548	-0.577	0.031	0.57	-0.577	0.829	0.319	-0.656	0.793	0.273	-0.568	0.637	0.222	-0.486	0.535	0.259	-0.494	0.451	0.245	-0.536	0.303	0.197	-0.541	0.129	0.266
1089	5.445	-0.781	0.897	0.478	-0.555	0.834	0.59	-0.638	0.797	0.652	-0.704	0.622	0.662	-0.703	0.495	0.605	-0.714	0.403	0.602	-0.721	0.235	0.629	-0.702	0.073	0.548	-0.577	0.031	0.57	-0.576	0.829	0.319	-0.655	0.792	0.273	-0.566	0.635	0.222	-0.486	0.534	0.259	-0.493	0.449	0.245	-0.531	0.301	0.197	-0.533	0.126	0.264
1090	5.45	-0.78	0.897	0.477	-0.555	0.834	0.59	-0.638	0.797	0.652	-0.704	0.622	0.662	-0.703	0.495	0.605	-0.714	0.403	0.602	-0.721	0.235	0.629	-0.702	0.073	0.548	-0.577	0.031	0.57	-0.574	0.828	0.319	-0.653	0.792	0.272	-0.566	0.635	0.221	-0.486	0.533	0.259	-0.492	0.448	0.245	-0.526	0.298	0.196	-0.524	0.123	0.264
1091	5.455	-0.779	0.897	0.477	-0.555	0.834	0.59	-0.638	0.798	0.652	-0.703	0.622	0.662	-0.702	0.495	0.605	-0.714	0.403	0.602	-0.721	0.235	0.629	-0.702	0.073	0.548	-0.577	0.031	0.57	-0.573	0.828	0.319	-0.652	0.791	0.272	-0.566	0.634	0.221	-0.486	0.532	0.26	-0.491	0.446	0.245	-0.522	0.296	0.195	-0.516	0.12	0.263
1092	5.46	-0.778	0.897	0.476	-0.555	0.834	0.59	-0.639	0.8	0.653	-0.703	0.622	0.661	-0.702	0.495	0.605	-0.714	0.404	0.602	-0.721	0.235	0.629	-0.702	0.073	0.548	-0.577	0.03	0.57	-0.572	0.827	0.319	-0.651	0.791	0.272	-0.566	0.634	0.221	-0.486	0.53	0.26	-0.49	0.444	0.245	-0.517	0.293	0.195	-0.507	0.118	0.262
1093	5.465	-0.777	0.897	0.476	-0.555	0.834	0.59	-0.637	0.8	0.653	-0.703	0.622	0.661	-0.701	0.495	0.605	-0.715	0.405	0.603	-0.721	0.235	0.629	-0.702	0.073	0.548	-0.577	0.03	0.57	-0.57	0.827	0.318	-0.651	0.791	0.272	-0.566	0.633	0.221	-0.486	0.528	0.26	-0.49	0.443	0.245	-0.512	0.29	0.194	-0.498	0.115	0.261
1094	5.47	-0.775	0.897	0.476	-0.554	0.834	0.59	-0.633	0.796	0.652	-0.702	0.622	0.661	-0.701	0.495	0.604	-0.715	0.406	0.603	-0.72	0.235	0.629	-0.702	0.073	0.548	-0.577	0.031	0.57	-0.569	0.827	0.318	-0.65	0.79	0.272	-0.567	0.632	0.221	-0.487	0.526	0.261	-0.489	0.441	0.245	-0.507	0.288	0.193	-0.489	0.113	0.261
1095	5.475	-0.774	0.897	0.475	-0.554	0.833	0.59	-0.631	0.796	0.652	-0.702	0.622	0.661	-0.7	0.495	0.604	-0.715	0.406	0.602	-0.72	0.235	0.628	-0.702	0.073	0.548	-0.577	0.031	0.57	-0.568	0.827	0.318	-0.649	0.79	0.272	-0.566	0.629	0.221	-0.488	0.525	0.261	-0.488	0.439	0.245	-0.502	0.286	0.193	-0.48	0.11	0.26
1096	5.48	-0.773	0.897	0.474	-0.552	0.832	0.59	-0.631	0.796	0.651	-0.701	0.623	0.66	-0.7	0.495	0.604	-0.714	0.406	0.602	-0.72	0.236	0.628	-0.702	0.073	0.548	-0.577	0.03	0.57	-0.568	0.826	0.318	-0.648	0.789	0.272	-0.566	0.628	0.221	-0.489	0.523	0.261	-0.488	0.437	0.245	-0.497	0.283	0.192	-0.471	0.108	0.259
1097	5.485	-0.772	0.897	0.474	-0.55	0.832	0.59	-0.63	0.795	0.651	-0.701	0.623	0.66	-0.7	0.495	0.603	-0.714	0.406	0.602	-0.72	0.236	0.628	-0.702	0.073	0.548	-0.577	0.03	0.57	-0.566	0.825	0.318	-0.647	0.788	0.272	-0.566	0.626	0.221	-0.489	0.521	0.261	-0.487	0.436	0.245	-0.491	0.281	0.191	-0.463	0.107	0.258
1098	5.49	-0.771	0.897	0.473	-0.549	0.832	0.59	-0.629	0.795	0.65	-0.7	0.623	0.66	-0.699	0.495	0.603	-0.713	0.406	0.602	-0.72	0.236	0.628	-0.702	0.073	0.548	-0.577	0.03	0.57	-0.564	0.824	0.318	-0.646	0.788	0.272	-0.567	0.625	0.221	-0.49	0.519	0.262	-0.486	0.434	0.245	-0.487	0.279	0.19	-0.455	0.105	0.257
1099	5.495	-0.77	0.897	0.472	-0.547	0.832	0.59	-0.629	0.796	0.65	-0.7	0.623	0.66	-0.699	0.495	0.603	-0.713	0.406	0.601	-0.72	0.236	0.628	-0.702	0.073	0.548	-0.577	0.03	0.57	-0.563	0.824	0.318	-0.645	0.788	0.272	-0.568	0.623	0.221	-0.49	0.517	0.262	-0.485	0.433	0.245	-0.482	0.278	0.19	-0.447	0.104	0.257
1100	5.5	-0.768	0.897	0.472	-0.547	0.832	0.59	-0.628	0.796	0.65	-0.699	0.623	0.66	-0.698	0.495	0.603	-0.713	0.406	0.601	-0.72	0.236	0.628	-0.702	0.073	0.548	-0.577	0.03	0.57	-0.561	0.823	0.318	-0.645	0.787	0.271	-0.57	0.622	0.222	-0.492	0.516	0.263	-0.485	0.431	0.245	-0.478	0.276	0.189	-0.438	0.102	0.256
1101	5.505	-0.767	0.897	0.471	-0.546	0.832	0.59	-0.627	0.796	0.649	-0.699	0.624	0.659	-0.698	0.495	0.603	-0.712	0.406	0.601	-0.72	0.236	0.628	-0.702	0.073	0.548	-0.577	0.03	0.57	-0.559	0.823	0.318	-0.642	0.786	0.271	-0.572	0.621	0.222	-0.493	0.514	0.263	-0.485	0.429	0.245	-0.474	0.275	0.188	-0.43	0.101	0.255
1102	5.51	-0.766	0.897	0.47	-0.546	0.832	0.59	-0.626	0.796	0.649	-0.698	0.624	0.659	-0.697	0.495	0.602	-0.711	0.405	0.6	-0.72	0.236	0.628	-0.702	0.074	0.548	-0.577	0.03	0.57	-0.558	0.823	0.317	-0.641	0.785	0.271	-0.574	0.62	0.222	-0.494	0.513	0.263	-0.484	0.428	0.245	-0.469	0.274	0.188	-0.423	0.101	0.254
1103	5.515	-0.764	0.897	0.47	-0.546	0.831	0.59	-0.626	0.796	0.649	-0.698	0.624	0.659	-0.697	0.495	0.602	-0.709	0.404	0.599	-0.72	0.236	0.628	-0.702	0.074	0.548	-0.577	0.03	0.57	-0.557	0.822	0.317	-0.641	0.784	0.27	-0.574	0.618	0.223	-0.495	0.511	0.264	-0.484	0.427	0.245	-0.466	0.273	0.187	-0.416	0.101	0.253
1104	5.52	-0.763	0.897	0.469	-0.545	0.831	0.589	-0.625	0.796	0.649	-0.697	0.624	0.658	-0.696	0.495	0.602	-0.708	0.403	0.599	-0.72	0.236	0.628	-0.702	0.074	0.548	-0.577	0.03	0.57	-0.555	0.822	0.317	-0.64	0.784	0.27	-0.574	0.614	0.223	-0.496	0.509	0.265	-0.484	0.425	0.245	-0.462	0.272	0.187	-0.409	0.1	0.253
1105	5.525	-0.762	0.897	0.468	-0.544	0.831	0.589	-0.624	0.797	0.648	-0.696	0.624	0.658	-0.696	0.496	0.601	-0.708	0.403	0.598	-0.72	0.236	0.627	-0.702	0.074	0.547	-0.577	0.03	0.57	-0.554	0.822	0.317	-0.639	0.783	0.27	-0.576	0.613	0.224	-0.497	0.507	0.265	-0.484	0.424	0.246	-0.459	0.271	0.186	-0.403	0.1	0.252
1106	5.53	-0.761	0.897	0.467	-0.542	0.831	0.588	-0.624	0.797	0.648	-0.695	0.625	0.657	-0.695	0.496	0.601	-0.707	0.404	0.598	-0.719	0.236	0.627	-0.702	0.074	0.547	-0.577	0.03	0.57	-0.552	0.821	0.316	-0.637	0.782	0.27	-0.579	0.612	0.224	-0.498	0.506	0.265	-0.484	0.422	0.246	-0.455	0.27	0.185	-0.396	0.1	0.252
1107	5.535	-0.759	0.897	0.466	-0.541	0.831	0.588	-0.623	0.797	0.647	-0.695	0.625	0.657	-0.694	0.496	0.601	-0.707	0.404	0.598	-0.719	0.236	0.627	-0.702	0.074	0.547	-0.577	0.03	0.57	-0.55	0.82	0.316	-0.636	0.781	0.269	-0.58	0.611	0.224	-0.499	0.504	0.265	-0.484	0.421	0.246	-0.453	0.269	0.185	-0.39	0.1	0.252
1108	5.54	-0.757	0.896	0.466	-0.539	0.831	0.587	-0.622	0.797	0.647	-0.695	0.625	0.656	-0.694	0.496	0.601	-0.707	0.405	0.598	-0.719	0.237	0.627	-0.702	0.074	0.547	-0.577	0.03	0.57	-0.549	0.82	0.316	-0.635	0.781	0.269	-0.582	0.61	0.224	-0.5	0.502	0.265	-0.484	0.419	0.246	-0.451	0.268	0.185	-0.385	0.1	0.251
1109	5.545	-0.756	0.896	0.465	-0.539	0.831	0.587	-0.622	0.798	0.647	-0.694	0.625	0.655	-0.693	0.496	0.601	-0.708	0.406	0.598	-0.719	0.237	0.627	-0.702	0.074	0.547	-0.577	0.03	0.57	-0.547	0.819	0.316	-0.634	0.781	0.269	-0.583	0.61	0.224	-0.501	0.501	0.265	-0.484	0.418	0.246	-0.448	0.267	0.185	-0.379	0.1	0.252
1110	5.55	-0.754	0.896	0.464	-0.538	0.831	0.587	-0.622	0.799	0.647	-0.694	0.626	0.655	-0.692	0.496	0.6	-0.706	0.405	0.598	-0.719	0.237	0.627	-0.702	0.074	0.547	-0.577	0.03	0.57	-0.545	0.819	0.315	-0.633	0.78	0.269	-0.583	0.608	0.224	-0.502	0.499	0.265	-0.484	0.417	0.246	-0.446	0.266	0.184	-0.374	0.1	0.252
1111	5.555	-0.753	0.896	0.463	-0.537	0.831	0.587	-0.623	0.8	0.647	-0.693	0.626	0.655	-0.691	0.496	0.6	-0.705	0.405	0.597	-0.718	0.237	0.627	-0.702	0.074	0.547	-0.577	0.03	0.57	-0.543	0.819	0.315	-0.63	0.78	0.269	-0.584	0.607	0.224	-0.503	0.498	0.265	-0.484	0.416	0.245	-0.445	0.265	0.184	-0.37	0.1	0.252
1112	5.56	-0.751	0.896	0.462	-0.536	0.831	0.586	-0.622	0.801	0.647	-0.692	0.626	0.654	-0.691	0.496	0.599	-0.706	0.406	0.598	-0.718	0.238	0.626	-0.702	0.074	0.547	-0.577	0.03	0.57	-0.542	0.818	0.315	-0.629	0.779	0.269	-0.585	0.606	0.224	-0.504	0.497	0.265	-0.485	0.414	0.245	-0.444	0.264	0.185	-0.366	0.101	0.252
1113	5.565	-0.75	0.896	0.461	-0.534	0.831	0.586	-0.619	0.8	0.647	-0.691	0.626	0.654	-0.69	0.496	0.599	-0.706	0.407	0.597	-0.718	0.238	0.626	-0.701	0.074	0.547	-0.577	0.03	0.571	-0.539	0.818	0.314	-0.627	0.778	0.268	-0.585	0.606	0.224	-0.504	0.496	0.265	-0.485	0.413	0.245	-0.443	0.263	0.185	-0.363	0.101	0.252
1114	5.57	-0.748	0.896	0.46	-0.532	0.831	0.585	-0.615	0.798	0.646	-0.69	0.626	0.653	-0.689	0.496	0.598	-0.705	0.408	0.597	-0.718	0.238	0.626	-0.701	0.074	0.547	-0.577	0.03	0.571	-0.538	0.818	0.314	-0.625	0.778	0.268	-0.585	0.605	0.224	-0.505	0.495	0.264	-0.485	0.412	0.245	-0.442	0.262	0.185	-0.359	0.1	0.253
1115	5.575	-0.746	0.896	0.46	-0.531	0.831	0.585	-0.614	0.797	0.645	-0.689	0.626	0.653	-0.688	0.496	0.598	-0.705	0.408	0.597	-0.718	0.238	0.625	-0.701	0.074	0.547	-0.577	0.03	0.571	-0.536	0.818	0.313	-0.624	0.777	0.267	-0.584	0.604	0.223	-0.505	0.494	0.264	-0.485	0.411	0.245	-0.441	0.261	0.186	-0.357	0.1	0.253
1116	5.58	-0.744	0.896	0.459	-0.53	0.831	0.585	-0.613	0.797	0.644	-0.689	0.626	0.652	-0.687	0.496	0.597	-0.704	0.408	0.596	-0.717	0.238	0.625	-0.701	0.074	0.546	-0.577	0.03	0.571	-0.534	0.817	0.313	-0.622	0.777	0.267	-0.583	0.604	0.222	-0.504	0.493	0.263	-0.485	0.41	0.245	-0.44	0.26	0.186	-0.355	0.1	0.254
1117	5.585	-0.743	0.895	0.458	-0.528	0.831	0.586	-0.613	0.799	0.644	-0.688	0.627	0.652	-0.686	0.496	0.597	-0.702	0.406	0.595	-0.717	0.238	0.625	-0.701	0.074	0.546	-0.577	0.03	0.571	-0.531	0.816	0.313	-0.619	0.777	0.266	-0.582	0.604	0.221	-0.503	0.491	0.263	-0.484	0.408	0.245	-0.439	0.258	0.186	-0.353	0.099	0.254
1118	5.59	-0.741	0.895	0.457	-0.526	0.831	0.585	-0.614	0.801	0.644	-0.687	0.627	0.651	-0.684	0.496	0.596	-0.699	0.405	0.594	-0.716	0.239	0.624	-0.701	0.074	0.546	-0.577	0.03	0.571	-0.529	0.816	0.312	-0.618	0.776	0.266	-0.58	0.604	0.22	-0.502	0.491	0.263	-0.483	0.407	0.245	-0.439	0.257	0.186	-0.351	0.098	0.254
1119	5.595	-0.739	0.895	0.456	-0.523	0.832	0.584	-0.614	0.802	0.644	-0.686	0.627	0.65	-0.683	0.496	0.596	-0.698	0.404	0.593	-0.716	0.239	0.624	-0.701	0.074	0.546	-0.577	0.03	0.571	-0.528	0.816	0.312	-0.616	0.777	0.265	-0.578	0.603	0.219	-0.501	0.49	0.263	-0.483	0.407	0.245	-0.439	0.257	0.186	-0.351	0.097	0.255
1120	5.6	-0.737	0.895	0.456	-0.522	0.832	0.583	-0.612	0.801	0.643	-0.684	0.627	0.65	-0.683	0.496	0.595	-0.697	0.405	0.593	-0.715	0.239	0.624	-0.701	0.074	0.546	-0.577	0.03	0.571	-0.526	0.815	0.311	-0.615	0.776	0.265	-0.575	0.601	0.218	-0.5	0.489	0.262	-0.482	0.406	0.245	-0.438	0.256	0.187	-0.35	0.096	0.255
1121	5.605	-0.735	0.895	0.455	-0.521	0.832	0.583	-0.61	0.802	0.642	-0.682	0.627	0.649	-0.682	0.497	0.595	-0.696	0.405	0.593	-0.715	0.239	0.624	-0.701	0.075	0.546	-0.577	0.03	0.571	-0.525	0.815	0.311	-0.613	0.776	0.264	-0.572	0.601	0.217	-0.498	0.489	0.262	-0.481	0.405	0.245	-0.437	0.255	0.187	-0.35	0.096	0.255
1122	5.61	-0.734	0.895	0.454	-0.52	0.831	0.583	-0.609	0.802	0.642	-0.681	0.627	0.649	-0.68	0.497	0.595	-0.695	0.405	0.593	-0.714	0.239	0.624	-0.701	0.075	0.546	-0.577	0.03	0.571	-0.522	0.814	0.311	-0.61	0.776	0.263	-0.57	0.601	0.217	-0.497	0.489	0.261	-0.48	0.404	0.245	-0.436	0.254	0.187	-0.35	0.094	0.256
1123	5.615	-0.731	0.894	0.453	-0.518	0.831	0.583	-0.608	0.802	0.641	-0.68	0.627	0.649	-0.679	0.497	0.595	-0.695	0.405	0.592	-0.714	0.239	0.624	-0.701	0.075	0.546	-0.577	0.03	0.571	-0.52	0.814	0.31	-0.608	0.775	0.263	-0.569	0.601	0.216	-0.495	0.488	0.261	-0.478	0.404	0.245	-0.436	0.253	0.187	-0.351	0.092	0.256
1124	5.62	-0.729	0.894	0.452	-0.515	0.831	0.581	-0.605	0.801	0.64	-0.678	0.627	0.648	-0.677	0.497	0.594	-0.694	0.406	0.592	-0.713	0.24	0.623	-0.701	0.075	0.546	-0.577	0.03	0.571	-0.518	0.814	0.309	-0.605	0.775	0.262	-0.566	0.601	0.215	-0.493	0.487	0.261	-0.477	0.403	0.244	-0.435	0.252	0.187	-0.352	0.091	0.257
1125	5.625	-0.728	0.894	0.451	-0.514	0.831	0.581	-0.602	0.8	0.64	-0.676	0.627	0.648	-0.676	0.497	0.593	-0.693	0.406	0.592	-0.713	0.24	0.623	-0.701	0.075	0.546	-0.577	0.03	0.571	-0.517	0.813	0.309	-0.603	0.775	0.261	-0.563	0.601	0.215	-0.491	0.487	0.261	-0.475	0.403	0.244	-0.435	0.251	0.187	-0.354	0.09	0.258
1126	5.63	-0.726	0.894	0.45	-0.513	0.831	0.58	-0.597	0.798	0.638	-0.674	0.627	0.647	-0.675	0.497	0.593	-0.692	0.407	0.592	-0.712	0.24	0.623	-0.701	0.075	0.546	-0.577	0.03	0.571	-0.514	0.813	0.308	-0.602	0.776	0.261	-0.56	0.6	0.214	-0.489	0.487	0.261	-0.473	0.402	0.244	-0.434	0.25	0.187	-0.355	0.089	0.258
1127	5.635	-0.724	0.894	0.45	-0.511	0.83	0.579	-0.595	0.797	0.637	-0.673	0.627	0.646	-0.674	0.497	0.592	-0.691	0.407	0.591	-0.712	0.24	0.622	-0.701	0.075	0.546	-0.578	0.03	0.571	-0.512	0.813	0.307	-0.599	0.776	0.26	-0.558	0.6	0.213	-0.487	0.487	0.26	-0.472	0.402	0.244	-0.434	0.25	0.188	-0.356	0.088	0.258
1128	5.64	-0.721	0.894	0.449	-0.508	0.831	0.578	-0.595	0.798	0.637	-0.672	0.627	0.646	-0.673	0.497	0.592	-0.69	0.407	0.591	-0.711	0.24	0.622	-0.701	0.075	0.546	-0.578	0.03	0.571	-0.509	0.812	0.307	-0.597	0.775	0.259	-0.556	0.6	0.213	-0.484	0.486	0.26	-0.47	0.402	0.243	-0.434	0.25	0.188	-0.356	0.087	0.259
1129	5.645	-0.719	0.894	0.448	-0.507	0.83	0.578	-0.595	0.8	0.637	-0.67	0.627	0.645	-0.671	0.497	0.591	-0.69	0.408	0.591	-0.71	0.24	0.622	-0.701	0.075	0.545	-0.579	0.03	0.572	-0.507	0.812	0.305	-0.594	0.775	0.258	-0.554	0.601	0.213	-0.482	0.486	0.26	-0.468	0.401	0.243	-0.433	0.249	0.188	-0.356	0.087	0.259
1130	5.65	-0.717	0.894	0.447	-0.505	0.83	0.577	-0.593	0.801	0.636	-0.668	0.627	0.644	-0.669	0.497	0.59	-0.688	0.407	0.59	-0.709	0.241	0.621	-0.701	0.075	0.545	-0.579	0.03	0.572	-0.505	0.812	0.305	-0.592	0.775	0.257	-0.55	0.6	0.212	-0.48	0.486	0.259	-0.467	0.401	0.243	-0.433	0.248	0.188	-0.355	0.086	0.259
1131	5.655	-0.715	0.894	0.446	-0.502	0.83	0.576	-0.592	0.801	0.635	-0.667	0.627	0.644	-0.668	0.497	0.59	-0.684	0.405	0.588	-0.709	0.241	0.621	-0.7	0.075	0.545	-0.578	0.03	0.572	-0.504	0.812	0.304	-0.589	0.775	0.256	-0.548	0.6	0.212	-0.479	0.487	0.259	-0.465	0.4	0.243	-0.431	0.247	0.189	-0.353	0.086	0.26
1132	5.66	-0.713	0.894	0.445	-0.5	0.83	0.575	-0.59	0.8	0.634	-0.665	0.627	0.643	-0.667	0.497	0.589	-0.683	0.405	0.588	-0.708	0.241	0.621	-0.7	0.075	0.545	-0.578	0.03	0.571	-0.501	0.812	0.303	-0.586	0.775	0.256	-0.546	0.601	0.212	-0.477	0.487	0.258	-0.463	0.4	0.242	-0.43	0.247	0.189	-0.351	0.086	0.26
1133	5.665	-0.711	0.894	0.444	-0.499	0.83	0.574	-0.587	0.799	0.633	-0.663	0.627	0.642	-0.665	0.497	0.589	-0.682	0.405	0.587	-0.707	0.241	0.621	-0.7	0.075	0.545	-0.578	0.03	0.571	-0.499	0.812	0.302	-0.584	0.776	0.254	-0.544	0.601	0.211	-0.474	0.486	0.258	-0.462	0.4	0.242	-0.428	0.246	0.189	-0.349	0.086	0.26
1134	5.67	-0.709	0.894	0.443	-0.496	0.83	0.573	-0.581	0.796	0.632	-0.661	0.627	0.641	-0.664	0.497	0.588	-0.681	0.406	0.587	-0.707	0.241	0.62	-0.7	0.075	0.545	-0.578	0.03	0.571	-0.496	0.812	0.301	-0.582	0.776	0.253	-0.542	0.602	0.211	-0.473	0.486	0.258	-0.461	0.4	0.242	-0.426	0.247	0.188	-0.348	0.085	0.26
1135	5.675	-0.707	0.894	0.443	-0.494	0.83	0.572	-0.579	0.796	0.631	-0.66	0.627	0.64	-0.662	0.497	0.587	-0.68	0.406	0.586	-0.706	0.241	0.62	-0.7	0.075	0.545	-0.578	0.03	0.571	-0.494	0.812	0.3	-0.579	0.777	0.252	-0.54	0.602	0.21	-0.471	0.486	0.258	-0.459	0.4	0.242	-0.423	0.247	0.188	-0.346	0.084	0.26
1136	5.68	-0.705	0.894	0.442	-0.492	0.829	0.571	-0.578	0.797	0.63	-0.658	0.627	0.639	-0.661	0.498	0.586	-0.679	0.407	0.586	-0.705	0.242	0.62	-0.7	0.075	0.545	-0.578	0.03	0.571	-0.491	0.812	0.299	-0.577	0.777	0.251	-0.537	0.602	0.21	-0.47	0.487	0.257	-0.456	0.4	0.241	-0.42	0.248	0.187	-0.345	0.084	0.259
1137	5.685	-0.702	0.894	0.441	-0.489	0.83	0.57	-0.579	0.799	0.63	-0.657	0.627	0.639	-0.66	0.498	0.586	-0.678	0.407	0.585	-0.705	0.242	0.619	-0.7	0.075	0.545	-0.578	0.03	0.571	-0.49	0.811	0.298	-0.575	0.777	0.25	-0.535	0.601	0.21	-0.468	0.487	0.257	-0.454	0.4	0.24	-0.417	0.248	0.187	-0.345	0.083	0.259
1138	5.69	-0.7	0.894	0.44	-0.487	0.83	0.569	-0.578	0.799	0.629	-0.655	0.627	0.638	-0.658	0.498	0.585	-0.677	0.407	0.584	-0.704	0.242	0.619	-0.7	0.075	0.545	-0.577	0.03	0.571	-0.487	0.812	0.298	-0.572	0.777	0.249	-0.533	0.601	0.209	-0.467	0.487	0.256	-0.452	0.4	0.24	-0.415	0.249	0.186	-0.345	0.083	0.259
1139	5.695	-0.698	0.894	0.439	-0.485	0.829	0.568	-0.577	0.8	0.628	-0.653	0.627	0.637	-0.656	0.498	0.584	-0.676	0.407	0.583	-0.704	0.243	0.619	-0.7	0.075	0.545	-0.577	0.031	0.571	-0.484	0.812	0.297	-0.57	0.778	0.248	-0.531	0.601	0.208	-0.464	0.487	0.256	-0.45	0.4	0.239	-0.413	0.248	0.185	-0.345	0.083	0.258
1140	5.7	-0.696	0.895	0.438	-0.482	0.829	0.567	-0.574	0.799	0.627	-0.652	0.628	0.636	-0.655	0.498	0.583	-0.674	0.407	0.582	-0.703	0.243	0.618	-0.7	0.075	0.545	-0.577	0.031	0.571	-0.482	0.812	0.296	-0.568	0.778	0.248	-0.529	0.602	0.208	-0.461	0.487	0.255	-0.447	0.4	0.238	-0.411	0.247	0.184	-0.344	0.082	0.257
1141	5.705	-0.693	0.895	0.437	-0.48	0.829	0.566	-0.572	0.799	0.626	-0.651	0.628	0.635	-0.653	0.497	0.582	-0.673	0.408	0.582	-0.702	0.243	0.617	-0.7	0.075	0.545	-0.577	0.031	0.571	-0.48	0.812	0.294	-0.566	0.778	0.247	-0.527	0.601	0.207	-0.459	0.487	0.254	-0.445	0.401	0.237	-0.409	0.247	0.184	-0.343	0.082	0.257
1142	5.71	-0.691	0.895	0.436	-0.477	0.829	0.565	-0.57	0.799	0.625	-0.649	0.627	0.634	-0.652	0.497	0.582	-0.672	0.408	0.581	-0.701	0.243	0.617	-0.7	0.075	0.544	-0.577	0.031	0.571	-0.478	0.812	0.293	-0.564	0.779	0.246	-0.525	0.601	0.207	-0.456	0.487	0.253	-0.442	0.4	0.236	-0.408	0.246	0.184	-0.342	0.081	0.257
1143	5.715	-0.689	0.895	0.435	-0.474	0.829	0.564	-0.568	0.798	0.624	-0.647	0.628	0.633	-0.65	0.497	0.581	-0.67	0.408	0.581	-0.7	0.243	0.616	-0.7	0.076	0.544	-0.577	0.031	0.571	-0.476	0.812	0.292	-0.562	0.779	0.245	-0.522	0.601	0.206	-0.453	0.488	0.252	-0.44	0.401	0.235	-0.408	0.246	0.184	-0.341	0.08	0.256
1144	5.72	-0.686	0.895	0.434	-0.473	0.829	0.563	-0.566	0.798	0.623	-0.646	0.628	0.632	-0.648	0.497	0.58	-0.668	0.407	0.581	-0.7	0.244	0.616	-0.7	0.076	0.544	-0.577	0.031	0.571	-0.473	0.812	0.291	-0.56	0.779	0.244	-0.519	0.601	0.205	-0.45	0.489	0.251	-0.438	0.401	0.235	-0.407	0.245	0.184	-0.341	0.08	0.256
1145	5.725	-0.684	0.895	0.433	-0.471	0.828	0.562	-0.564	0.798	0.621	-0.643	0.627	0.631	-0.647	0.498	0.579	-0.666	0.407	0.58	-0.699	0.244	0.616	-0.699	0.076	0.544	-0.577	0.031	0.571	-0.471	0.813	0.29	-0.558	0.778	0.243	-0.516	0.601	0.204	-0.446	0.49	0.251	-0.435	0.401	0.234	-0.406	0.245	0.183	-0.34	0.08	0.256
1146	5.73	-0.681	0.895	0.432	-0.47	0.828	0.56	-0.561	0.798	0.621	-0.642	0.628	0.629	-0.646	0.498	0.579	-0.665	0.407	0.579	-0.698	0.244	0.616	-0.699	0.076	0.544	-0.577	0.031	0.571	-0.467	0.813	0.289	-0.555	0.778	0.242	-0.513	0.601	0.203	-0.443	0.49	0.25	-0.433	0.401	0.233	-0.406	0.245	0.183	-0.34	0.079	0.256
1147	5.735	-0.679	0.895	0.431	-0.467	0.828	0.559	-0.559	0.798	0.62	-0.641	0.628	0.628	-0.644	0.498	0.577	-0.664	0.407	0.578	-0.698	0.245	0.615	-0.699	0.076	0.544	-0.577	0.031	0.571	-0.465	0.813	0.287	-0.552	0.778	0.241	-0.51	0.601	0.202	-0.439	0.491	0.25	-0.431	0.401	0.232	-0.405	0.245	0.182	-0.339	0.079	0.255
1148	5.74	-0.677	0.895	0.43	-0.463	0.828	0.558	-0.557	0.797	0.618	-0.639	0.628	0.627	-0.642	0.498	0.576	-0.663	0.408	0.577	-0.697	0.245	0.615	-0.699	0.076	0.544	-0.577	0.031	0.571	-0.464	0.813	0.286	-0.55	0.778	0.24	-0.507	0.601	0.201	-0.437	0.492	0.249	-0.428	0.401	0.232	-0.404	0.244	0.182	-0.339	0.079	0.255
1149	5.745	-0.674	0.895	0.429	-0.461	0.828	0.557	-0.555	0.797	0.617	-0.637	0.628	0.626	-0.64	0.498	0.576	-0.661	0.408	0.577	-0.696	0.246	0.615	-0.699	0.076	0.544	-0.577	0.031	0.571	-0.46	0.813	0.285	-0.548	0.778	0.239	-0.504	0.601	0.201	-0.433	0.493	0.248	-0.426	0.401	0.231	-0.403	0.245	0.182	-0.339	0.079	0.255
1150	5.75	-0.672	0.895	0.428	-0.458	0.828	0.556	-0.553	0.797	0.616	-0.635	0.628	0.625	-0.638	0.498	0.575	-0.659	0.408	0.576	-0.695	0.246	0.614	-0.699	0.076	0.544	-0.577	0.031	0.571	-0.457	0.813	0.284	-0.546	0.778	0.237	-0.5	0.602	0.2	-0.43	0.493	0.248	-0.423	0.402	0.23	-0.401	0.245	0.181	-0.338	0.079	0.255
1151	5.755	-0.67	0.895	0.427	-0.457	0.827	0.555	-0.55	0.797	0.615	-0.633	0.628	0.624	-0.636	0.497	0.574	-0.658	0.408	0.575	-0.694	0.246	0.613	-0.699	0.076	0.544	-0.577	0.031	0.57	-0.455	0.814	0.282	-0.544	0.779	0.236	-0.497	0.602	0.199	-0.427	0.493	0.247	-0.421	0.401	0.23	-0.398	0.244	0.181	-0.338	0.079	0.254
1152	5.76	-0.667	0.895	0.426	-0.455	0.827	0.553	-0.547	0.796	0.614	-0.631	0.628	0.623	-0.634	0.497	0.573	-0.656	0.407	0.575	-0.693	0.246	0.613	-0.698	0.076	0.544	-0.577	0.031	0.57	-0.453	0.814	0.281	-0.541	0.779	0.235	-0.494	0.602	0.198	-0.424	0.492	0.246	-0.418	0.402	0.229	-0.396	0.245	0.18	-0.337	0.078	0.254
1153	5.765	-0.665	0.894	0.425	-0.452	0.827	0.552	-0.544	0.794	0.613	-0.628	0.628	0.622	-0.632	0.497	0.573	-0.653	0.406	0.575	-0.692	0.246	0.613	-0.698	0.076	0.544	-0.577	0.031	0.57	-0.451	0.814	0.28	-0.538	0.779	0.234	-0.49	0.602	0.197	-0.422	0.493	0.245	-0.416	0.402	0.228	-0.393	0.245	0.18	-0.336	0.078	0.255
1154	5.77	-0.662	0.895	0.424	-0.449	0.827	0.551	-0.54	0.793	0.611	-0.627	0.628	0.621	-0.63	0.497	0.572	-0.651	0.406	0.574	-0.69	0.246	0.612	-0.698	0.077	0.543	-0.577	0.031	0.57	-0.448	0.814	0.278	-0.535	0.78	0.233	-0.487	0.603	0.196	-0.42	0.493	0.244	-0.413	0.402	0.228	-0.39	0.245	0.179	-0.335	0.077	0.255
1155	5.775	-0.66	0.894	0.423	-0.446	0.827	0.55	-0.54	0.794	0.61	-0.625	0.628	0.62	-0.627	0.497	0.571	-0.65	0.407	0.573	-0.689	0.247	0.612	-0.698	0.077	0.543	-0.577	0.031	0.57	-0.446	0.814	0.277	-0.532	0.78	0.231	-0.484	0.603	0.194	-0.417	0.493	0.244	-0.41	0.402	0.227	-0.387	0.244	0.179	-0.335	0.077	0.256
1156	5.78	-0.657	0.894	0.422	-0.443	0.827	0.549	-0.538	0.794	0.609	-0.622	0.627	0.619	-0.625	0.496	0.57	-0.648	0.407	0.572	-0.688	0.247	0.612	-0.698	0.077	0.543	-0.577	0.031	0.57	-0.443	0.814	0.276	-0.528	0.78	0.231	-0.482	0.604	0.193	-0.414	0.493	0.243	-0.408	0.402	0.227	-0.385	0.244	0.178	-0.334	0.077	0.256
1157	5.785	-0.655	0.894	0.421	-0.441	0.826	0.548	-0.536	0.794	0.608	-0.62	0.627	0.618	-0.623	0.496	0.569	-0.646	0.407	0.572	-0.687	0.247	0.611	-0.698	0.077	0.542	-0.577	0.031	0.57	-0.44	0.814	0.274	-0.525	0.781	0.23	-0.48	0.604	0.192	-0.412	0.493	0.242	-0.405	0.402	0.226	-0.382	0.245	0.177	-0.334	0.077	0.256
1158	5.79	-0.652	0.894	0.42	-0.439	0.826	0.546	-0.533	0.794	0.607	-0.617	0.626	0.618	-0.621	0.496	0.569	-0.644	0.406	0.571	-0.686	0.247	0.611	-0.697	0.077	0.542	-0.577	0.031	0.57	-0.436	0.815	0.273	-0.523	0.781	0.228	-0.477	0.603	0.191	-0.41	0.493	0.242	-0.402	0.402	0.225	-0.379	0.244	0.177	-0.333	0.076	0.256
1159	5.795	-0.65	0.894	0.419	-0.437	0.826	0.545	-0.531	0.793	0.606	-0.615	0.626	0.617	-0.619	0.496	0.568	-0.641	0.406	0.57	-0.684	0.247	0.61	-0.697	0.077	0.542	-0.577	0.031	0.57	-0.433	0.815	0.272	-0.52	0.782	0.227	-0.474	0.603	0.19	-0.408	0.493	0.241	-0.399	0.402	0.225	-0.377	0.244	0.178	-0.333	0.076	0.256
1160	5.8	-0.647	0.894	0.418	-0.433	0.826	0.544	-0.528	0.793	0.605	-0.613	0.626	0.616	-0.616	0.496	0.567	-0.639	0.406	0.57	-0.683	0.247	0.61	-0.697	0.077	0.542	-0.577	0.031	0.57	-0.431	0.815	0.271	-0.517	0.782	0.226	-0.471	0.603	0.189	-0.405	0.493	0.241	-0.397	0.402	0.224	-0.375	0.245	0.177	-0.333	0.076	0.257
1161	5.805	-0.645	0.894	0.416	-0.43	0.826	0.543	-0.526	0.793	0.604	-0.61	0.626	0.614	-0.614	0.495	0.566	-0.637	0.405	0.568	-0.682	0.248	0.609	-0.697	0.077	0.542	-0.577	0.032	0.57	-0.428	0.815	0.269	-0.514	0.783	0.225	-0.469	0.603	0.188	-0.402	0.492	0.24	-0.394	0.402	0.224	-0.372	0.244	0.177	-0.333	0.076	0.257
1162	5.81	-0.642	0.894	0.415	-0.428	0.825	0.542	-0.524	0.792	0.602	-0.608	0.625	0.613	-0.611	0.495	0.565	-0.635	0.405	0.568	-0.681	0.248	0.609	-0.696	0.077	0.542	-0.577	0.032	0.57	-0.425	0.815	0.268	-0.511	0.783	0.223	-0.466	0.602	0.187	-0.4	0.492	0.239	-0.391	0.402	0.223	-0.37	0.243	0.177	-0.333	0.076	0.257
1163	5.815	-0.64	0.893	0.414	-0.425	0.825	0.541	-0.521	0.792	0.601	-0.606	0.625	0.612	-0.609	0.495	0.564	-0.633	0.405	0.567	-0.679	0.248	0.608	-0.696	0.077	0.541	-0.577	0.032	0.57	-0.422	0.816	0.267	-0.509	0.784	0.222	-0.464	0.602	0.186	-0.397	0.493	0.238	-0.389	0.402	0.223	-0.368	0.243	0.177	-0.333	0.076	0.257
1164	5.82	-0.637	0.893	0.413	-0.422	0.825	0.539	-0.518	0.791	0.6	-0.603	0.625	0.611	-0.607	0.495	0.563	-0.63	0.405	0.566	-0.678	0.248	0.608	-0.696	0.078	0.541	-0.577	0.032	0.57	-0.42	0.817	0.266	-0.506	0.784	0.221	-0.462	0.602	0.185	-0.395	0.493	0.238	-0.386	0.402	0.223	-0.368	0.243	0.177	-0.332	0.076	0.257
1165	5.825	-0.635	0.893	0.412	-0.419	0.825	0.538	-0.516	0.791	0.599	-0.601	0.625	0.61	-0.604	0.495	0.563	-0.628	0.405	0.566	-0.676	0.248	0.607	-0.696	0.078	0.541	-0.577	0.032	0.57	-0.417	0.817	0.264	-0.503	0.784	0.219	-0.459	0.602	0.184	-0.392	0.492	0.237	-0.384	0.402	0.222	-0.367	0.243	0.176	-0.332	0.076	0.257
1166	5.83	-0.632	0.893	0.411	-0.417	0.825	0.537	-0.512	0.79	0.597	-0.599	0.624	0.609	-0.602	0.494	0.562	-0.626	0.405	0.566	-0.674	0.248	0.607	-0.696	0.078	0.541	-0.577	0.032	0.57	-0.415	0.817	0.263	-0.501	0.784	0.218	-0.456	0.602	0.183	-0.389	0.492	0.236	-0.382	0.401	0.221	-0.366	0.243	0.176	-0.332	0.076	0.257
1167	5.835	-0.63	0.893	0.41	-0.414	0.825	0.535	-0.508	0.788	0.595	-0.596	0.624	0.608	-0.599	0.494	0.561	-0.624	0.405	0.565	-0.673	0.248	0.607	-0.696	0.078	0.541	-0.577	0.032	0.57	-0.413	0.817	0.261	-0.499	0.784	0.217	-0.454	0.602	0.183	-0.387	0.492	0.236	-0.38	0.401	0.221	-0.365	0.243	0.176	-0.331	0.075	0.257
1168	5.84	-0.627	0.893	0.408	-0.412	0.825	0.534	-0.508	0.789	0.595	-0.594	0.624	0.607	-0.596	0.494	0.56	-0.621	0.405	0.564	-0.672	0.249	0.606	-0.695	0.078	0.541	-0.577	0.032	0.57	-0.411	0.817	0.26	-0.497	0.785	0.215	-0.451	0.602	0.182	-0.384	0.493	0.235	-0.378	0.401	0.22	-0.364	0.242	0.176	-0.331	0.075	0.257
1169	5.845	-0.625	0.893	0.407	-0.409	0.825	0.533	-0.505	0.789	0.594	-0.592	0.623	0.606	-0.594	0.493	0.559	-0.618	0.404	0.563	-0.67	0.249	0.606	-0.695	0.078	0.54	-0.577	0.032	0.57	-0.409	0.817	0.259	-0.494	0.785	0.214	-0.448	0.602	0.181	-0.382	0.493	0.234	-0.376	0.401	0.22	-0.362	0.242	0.176	-0.331	0.075	0.257
1170	5.85	-0.622	0.893	0.406	-0.406	0.825	0.532	-0.502	0.788	0.592	-0.589	0.623	0.605	-0.591	0.493	0.559	-0.616	0.404	0.563	-0.668	0.249	0.605	-0.694	0.078	0.54	-0.578	0.032	0.57	-0.407	0.818	0.258	-0.491	0.785	0.213	-0.445	0.602	0.18	-0.38	0.493	0.234	-0.375	0.401	0.219	-0.361	0.242	0.176	-0.33	0.075	0.257
1171	5.855	-0.62	0.893	0.405	-0.404	0.824	0.53	-0.498	0.786	0.59	-0.587	0.623	0.603	-0.589	0.493	0.558	-0.613	0.403	0.562	-0.667	0.249	0.605	-0.694	0.079	0.54	-0.578	0.032	0.57	-0.403	0.819	0.257	-0.488	0.785	0.212	-0.442	0.602	0.179	-0.377	0.493	0.234	-0.372	0.401	0.219	-0.36	0.242	0.176	-0.33	0.075	0.258
1172	5.86	-0.618	0.893	0.404	-0.403	0.824	0.529	-0.498	0.788	0.59	-0.585	0.623	0.602	-0.586	0.492	0.558	-0.61	0.402	0.562	-0.665	0.25	0.604	-0.693	0.079	0.54	-0.578	0.032	0.57	-0.401	0.819	0.256	-0.485	0.785	0.21	-0.44	0.602	0.178	-0.375	0.492	0.233	-0.37	0.401	0.218	-0.359	0.242	0.176	-0.33	0.074	0.258
1173	5.865	-0.615	0.893	0.403	-0.401	0.823	0.528	-0.496	0.788	0.589	-0.582	0.622	0.601	-0.584	0.492	0.557	-0.608	0.402	0.561	-0.664	0.25	0.604	-0.693	0.079	0.54	-0.578	0.032	0.57	-0.398	0.819	0.254	-0.482	0.785	0.209	-0.437	0.602	0.177	-0.373	0.492	0.232	-0.369	0.401	0.218	-0.359	0.242	0.175	-0.33	0.074	0.258
1174	5.87	-0.613	0.893	0.402	-0.398	0.823	0.526	-0.494	0.787	0.587	-0.58	0.622	0.6	-0.581	0.491	0.556	-0.606	0.402	0.561	-0.663	0.25	0.604	-0.693	0.08	0.54	-0.578	0.032	0.57	-0.396	0.82	0.253	-0.479	0.785	0.208	-0.435	0.602	0.176	-0.371	0.493	0.231	-0.367	0.401	0.217	-0.358	0.242	0.175	-0.33	0.074	0.258
1175	5.875	-0.611	0.893	0.401	-0.396	0.823	0.525	-0.491	0.787	0.586	-0.578	0.622	0.599	-0.579	0.491	0.556	-0.603	0.402	0.56	-0.661	0.25	0.604	-0.693	0.08	0.539	-0.578	0.033	0.569	-0.394	0.82	0.252	-0.477	0.786	0.207	-0.432	0.603	0.175	-0.369	0.493	0.231	-0.365	0.401	0.217	-0.356	0.241	0.175	-0.33	0.074	0.258
1176	5.88	-0.608	0.893	0.4	-0.393	0.823	0.524	-0.489	0.787	0.585	-0.576	0.622	0.598	-0.577	0.491	0.555	-0.601	0.402	0.56	-0.66	0.25	0.603	-0.693	0.081	0.539	-0.578	0.033	0.569	-0.391	0.821	0.25	-0.474	0.787	0.206	-0.429	0.603	0.174	-0.367	0.493	0.23	-0.363	0.401	0.216	-0.354	0.242	0.174	-0.329	0.074	0.258
1177	5.885	-0.606	0.893	0.399	-0.39	0.823	0.522	-0.486	0.786	0.584	-0.573	0.621	0.597	-0.574	0.491	0.554	-0.599	0.402	0.559	-0.658	0.25	0.603	-0.693	0.082	0.538	-0.578	0.033	0.569	-0.388	0.821	0.249	-0.472	0.788	0.205	-0.427	0.603	0.173	-0.365	0.493	0.23	-0.361	0.401	0.216	-0.353	0.241	0.174	-0.329	0.074	0.258
1178	5.89	-0.604	0.893	0.398	-0.388	0.823	0.521	-0.484	0.786	0.583	-0.571	0.621	0.596	-0.572	0.491	0.553	-0.597	0.402	0.558	-0.657	0.251	0.602	-0.693	0.082	0.538	-0.578	0.033	0.569	-0.385	0.822	0.248	-0.47	0.788	0.204	-0.424	0.603	0.172	-0.362	0.493	0.23	-0.36	0.401	0.215	-0.352	0.241	0.174	-0.329	0.074	0.258
1179	5.895	-0.601	0.893	0.397	-0.385	0.823	0.52	-0.482	0.785	0.581	-0.569	0.621	0.595	-0.569	0.491	0.553	-0.595	0.402	0.557	-0.655	0.251	0.602	-0.692	0.083	0.538	-0.578	0.033	0.569	-0.382	0.822	0.247	-0.468	0.789	0.203	-0.42	0.604	0.172	-0.36	0.492	0.229	-0.358	0.401	0.215	-0.351	0.241	0.173	-0.329	0.074	0.258
1180	5.9	-0.599	0.893	0.396	-0.382	0.823	0.519	-0.48	0.785	0.58	-0.567	0.621	0.593	-0.567	0.491	0.552	-0.593	0.402	0.557	-0.654	0.251	0.602	-0.692	0.083	0.538	-0.578	0.033	0.569	-0.38	0.823	0.246	-0.465	0.789	0.201	-0.418	0.604	0.171	-0.359	0.492	0.228	-0.356	0.4	0.214	-0.348	0.241	0.173	-0.329	0.074	0.258
1181	5.905	-0.596	0.893	0.395	-0.38	0.823	0.518	-0.476	0.784	0.579	-0.565	0.621	0.592	-0.565	0.49	0.551	-0.591	0.402	0.557	-0.653	0.252	0.601	-0.692	0.084	0.538	-0.578	0.033	0.569	-0.378	0.823	0.245	-0.462	0.789	0.2	-0.416	0.604	0.169	-0.357	0.493	0.227	-0.354	0.4	0.214	-0.346	0.241	0.172	-0.328	0.074	0.258
1182	5.91	-0.594	0.893	0.394	-0.379	0.822	0.516	-0.471	0.782	0.577	-0.563	0.621	0.592	-0.562	0.49	0.55	-0.589	0.402	0.556	-0.652	0.252	0.601	-0.692	0.084	0.538	-0.578	0.033	0.569	-0.376	0.823	0.243	-0.46	0.79	0.199	-0.415	0.604	0.168	-0.354	0.493	0.227	-0.352	0.4	0.214	-0.345	0.24	0.172	-0.328	0.074	0.258
1183	5.915	-0.592	0.893	0.393	-0.377	0.822	0.515	-0.47	0.783	0.576	-0.561	0.621	0.59	-0.56	0.49	0.55	-0.587	0.402	0.556	-0.652	0.253	0.6	-0.691	0.084	0.537	-0.578	0.033	0.568	-0.373	0.824	0.242	-0.458	0.79	0.198	-0.411	0.604	0.167	-0.352	0.492	0.226	-0.35	0.4	0.213	-0.343	0.24	0.172	-0.328	0.074	0.258
1184	5.92	-0.59	0.892	0.392	-0.374	0.822	0.514	-0.47	0.785	0.576	-0.559	0.621	0.589	-0.557	0.49	0.549	-0.585	0.402	0.555	-0.651	0.254	0.6	-0.691	0.085	0.537	-0.577	0.033	0.568	-0.371	0.824	0.241	-0.456	0.79	0.197	-0.407	0.604	0.167	-0.35	0.492	0.226	-0.348	0.4	0.213	-0.341	0.239	0.171	-0.328	0.074	0.258
1185	5.925	-0.588	0.892	0.391	-0.372	0.823	0.513	-0.469	0.785	0.575	-0.557	0.621	0.588	-0.556	0.491	0.549	-0.583	0.402	0.555	-0.65	0.255	0.599	-0.691	0.086	0.536	-0.577	0.033	0.568	-0.368	0.824	0.24	-0.454	0.79	0.196	-0.405	0.604	0.166	-0.348	0.492	0.225	-0.345	0.4	0.213	-0.34	0.239	0.171	-0.328	0.074	0.258
1186	5.93	-0.586	0.893	0.39	-0.369	0.823	0.512	-0.467	0.785	0.574	-0.555	0.622	0.587	-0.553	0.491	0.548	-0.582	0.403	0.554	-0.65	0.256	0.598	-0.69	0.087	0.536	-0.577	0.033	0.568	-0.366	0.824	0.239	-0.452	0.79	0.195	-0.403	0.604	0.166	-0.347	0.492	0.225	-0.344	0.4	0.212	-0.339	0.239	0.171	-0.328	0.074	0.258
1187	5.935	-0.584	0.893	0.389	-0.367	0.823	0.511	-0.463	0.784	0.572	-0.553	0.622	0.586	-0.552	0.492	0.547	-0.58	0.403	0.554	-0.649	0.257	0.598	-0.69	0.088	0.536	-0.577	0.033	0.568	-0.364	0.825	0.238	-0.45	0.79	0.194	-0.401	0.604	0.165	-0.345	0.492	0.224	-0.343	0.4	0.212	-0.338	0.239	0.171	-0.328	0.074	0.258
1188	5.94	-0.582	0.893	0.388	-0.365	0.823	0.51	-0.458	0.782	0.571	-0.551	0.622	0.585	-0.549	0.492	0.547	-0.578	0.403	0.553	-0.648	0.258	0.598	-0.69	0.088	0.536	-0.577	0.033	0.568	-0.363	0.825	0.237	-0.448	0.79	0.193	-0.398	0.604	0.164	-0.343	0.492	0.223	-0.342	0.399	0.211	-0.337	0.239	0.171	-0.327	0.074	0.258
1189	5.945	-0.58	0.893	0.387	-0.363	0.824	0.508	-0.457	0.783	0.57	-0.55	0.623	0.584	-0.547	0.492	0.546	-0.576	0.404	0.553	-0.647	0.258	0.597	-0.689	0.089	0.536	-0.577	0.033	0.568	-0.362	0.824	0.236	-0.445	0.79	0.192	-0.396	0.604	0.164	-0.34	0.491	0.223	-0.34	0.399	0.211	-0.336	0.239	0.171	-0.327	0.073	0.258
1190	5.95	-0.577	0.893	0.386	-0.361	0.824	0.507	-0.458	0.786	0.57	-0.548	0.624	0.583	-0.545	0.493	0.545	-0.575	0.404	0.552	-0.646	0.259	0.597	-0.689	0.09	0.535	-0.577	0.033	0.568	-0.36	0.824	0.235	-0.443	0.79	0.191	-0.394	0.604	0.163	-0.339	0.491	0.223	-0.337	0.399	0.211	-0.334	0.239	0.171	-0.327	0.073	0.259
1191	5.955	-0.576	0.893	0.385	-0.359	0.824	0.506	-0.456	0.786	0.568	-0.547	0.624	0.582	-0.543	0.493	0.545	-0.573	0.405	0.552	-0.645	0.26	0.597	-0.689	0.091	0.535	-0.577	0.033	0.568	-0.358	0.824	0.234	-0.441	0.79	0.19	-0.392	0.604	0.163	-0.338	0.491	0.222	-0.335	0.399	0.211	-0.333	0.238	0.171	-0.327	0.073	0.259
1192	5.96	-0.573	0.893	0.384	-0.357	0.824	0.505	-0.451	0.784	0.567	-0.545	0.624	0.581	-0.541	0.493	0.544	-0.572	0.406	0.552	-0.645	0.261	0.597	-0.688	0.092	0.535	-0.577	0.033	0.567	-0.356	0.825	0.233	-0.439	0.79	0.189	-0.39	0.604	0.162	-0.336	0.491	0.222	-0.334	0.399	0.21	-0.332	0.238	0.171	-0.327	0.074	0.259
1193	5.965	-0.571	0.893	0.383	-0.355	0.824	0.504	-0.448	0.784	0.566	-0.543	0.625	0.58	-0.539	0.494	0.544	-0.57	0.406	0.552	-0.644	0.262	0.596	-0.688	0.093	0.535	-0.577	0.033	0.567	-0.354	0.825	0.232	-0.437	0.789	0.188	-0.389	0.603	0.161	-0.334	0.491	0.222	-0.333	0.399	0.21	-0.331	0.238	0.171	-0.327	0.074	0.259
1194	5.97	-0.569	0.893	0.382	-0.353	0.824	0.504	-0.448	0.785	0.565	-0.541	0.625	0.579	-0.537	0.494	0.543	-0.568	0.406	0.551	-0.643	0.263	0.596	-0.688	0.094	0.535	-0.577	0.033	0.567	-0.352	0.824	0.231	-0.435	0.79	0.187	-0.387	0.603	0.161	-0.332	0.491	0.222	-0.331	0.399	0.21	-0.33	0.237	0.171	-0.326	0.073	0.259
1195	5.975	-0.567	0.893	0.38	-0.351	0.825	0.503	-0.448	0.787	0.565	-0.54	0.625	0.578	-0.535	0.494	0.543	-0.566	0.407	0.551	-0.642	0.264	0.596	-0.687	0.094	0.535	-0.577	0.033	0.567	-0.351	0.824	0.23	-0.433	0.79	0.186	-0.385	0.603	0.16	-0.331	0.49	0.221	-0.33	0.399	0.21	-0.33	0.237	0.171	-0.326	0.073	0.259
1196	5.98	-0.565	0.893	0.379	-0.349	0.825	0.502	-0.447	0.789	0.564	-0.538	0.626	0.577	-0.533	0.495	0.543	-0.564	0.407	0.551	-0.641	0.265	0.596	-0.686	0.095	0.535	-0.577	0.033	0.567	-0.348	0.825	0.229	-0.432	0.79	0.186	-0.383	0.602	0.16	-0.329	0.49	0.221	-0.329	0.398	0.21	-0.329	0.237	0.171	-0.326	0.073	0.259
1197	5.985	-0.563	0.894	0.378	-0.348	0.826	0.501	-0.445	0.789	0.563	-0.536	0.626	0.577	-0.531	0.495	0.542	-0.562	0.408	0.551	-0.64	0.266	0.596	-0.686	0.096	0.535	-0.577	0.033	0.567	-0.345	0.825	0.228	-0.43	0.79	0.185	-0.381	0.602	0.16	-0.328	0.49	0.22	-0.328	0.398	0.209	-0.328	0.237	0.171	-0.326	0.073	0.259
1198	5.99	-0.561	0.894	0.377	-0.346	0.826	0.5	-0.443	0.789	0.563	-0.534	0.626	0.576	-0.529	0.496	0.542	-0.561	0.408	0.551	-0.639	0.267	0.596	-0.686	0.097	0.535	-0.577	0.033	0.567	-0.343	0.825	0.227	-0.427	0.79	0.184	-0.381	0.602	0.159	-0.326	0.49	0.22	-0.327	0.398	0.209	-0.328	0.237	0.171	-0.326	0.073	0.259
1199	5.995	-0.559	0.894	0.376	-0.343	0.827	0.499	-0.441	0.789	0.562	-0.533	0.627	0.576	-0.527	0.496	0.541	-0.559	0.409	0.551	-0.638	0.267	0.596	-0.685	0.098	0.535	-0.577	0.033	0.567	-0.341	0.826	0.226	-0.425	0.79	0.183	-0.38	0.602	0.158	-0.325	0.49	0.22	-0.326	0.398	0.208	-0.327	0.237	0.171	-0.326	0.073	0.259
1200	6	-0.558	0.894	0.375	-0.341	0.827	0.498	-0.439	0.79	0.561	-0.531	0.627	0.575	-0.526	0.497	0.541	-0.558	0.409	0.551	-0.637	0.268	0.596	-0.685	0.098	0.535	-0.577	0.033	0.567	-0.339	0.826	0.226	-0.423	0.79	0.182	-0.378	0.602	0.158	-0.324	0.49	0.22	-0.324	0.398	0.209	-0.327	0.237	0.171	-0.326	0.073	0.259
1201	6.005	-0.556	0.895	0.374	-0.34	0.827	0.497	-0.437	0.789	0.56	-0.53	0.628	0.574	-0.524	0.497	0.541	-0.556	0.41	0.551	-0.636	0.269	0.596	-0.684	0.099	0.535	-0.577	0.033	0.567	-0.337	0.826	0.225	-0.421	0.79	0.182	-0.377	0.602	0.158	-0.322	0.49	0.219	-0.323	0.398	0.208	-0.326	0.237	0.171	-0.326	0.073	0.259
1202	6.01	-0.554	0.895	0.373	-0.338	0.828	0.497	-0.433	0.788	0.558	-0.528	0.628	0.574	-0.522	0.497	0.541	-0.553	0.41	0.551	-0.635	0.27	0.596	-0.683	0.1	0.535	-0.577	0.033	0.567	-0.336	0.826	0.224	-0.419	0.79	0.181	-0.374	0.602	0.158	-0.321	0.49	0.219	-0.322	0.397	0.208	-0.326	0.236	0.171	-0.326	0.073	0.259
1203	6.015	-0.552	0.895	0.372	-0.336	0.828	0.496	-0.432	0.789	0.558	-0.526	0.628	0.574	-0.519	0.497	0.541	-0.551	0.41	0.551	-0.634	0.271	0.596	-0.683	0.101	0.535	-0.577	0.033	0.567	-0.334	0.826	0.223	-0.417	0.79	0.18	-0.373	0.601	0.157	-0.319	0.489	0.219	-0.321	0.397	0.208	-0.325	0.236	0.171	-0.326	0.073	0.259
1204	6.02	-0.55	0.895	0.371	-0.334	0.829	0.495	-0.43	0.79	0.557	-0.524	0.628	0.573	-0.517	0.497	0.541	-0.549	0.41	0.551	-0.633	0.272	0.596	-0.683	0.102	0.536	-0.577	0.033	0.567	-0.332	0.827	0.223	-0.415	0.79	0.179	-0.371	0.601	0.157	-0.318	0.489	0.219	-0.32	0.397	0.208	-0.323	0.236	0.171	-0.325	0.073	0.259
1205	6.025	-0.548	0.895	0.37	-0.333	0.829	0.494	-0.426	0.788	0.556	-0.522	0.629	0.573	-0.515	0.498	0.54	-0.548	0.411	0.551	-0.631	0.273	0.596	-0.683	0.103	0.536	-0.577	0.032	0.567	-0.331	0.826	0.221	-0.413	0.79	0.179	-0.37	0.601	0.156	-0.316	0.489	0.219	-0.319	0.396	0.208	-0.322	0.236	0.17	-0.325	0.073	0.259
1206	6.03	-0.546	0.895	0.369	-0.331	0.829	0.493	-0.424	0.788	0.555	-0.52	0.629	0.573	-0.513	0.498	0.541	-0.546	0.411	0.551	-0.63	0.274	0.596	-0.682	0.104	0.536	-0.577	0.032	0.567	-0.33	0.826	0.221	-0.411	0.79	0.178	-0.368	0.601	0.156	-0.315	0.489	0.218	-0.317	0.397	0.208	-0.321	0.236	0.17	-0.325	0.073	0.259
1207	6.035	-0.544	0.895	0.368	-0.33	0.829	0.492	-0.423	0.789	0.555	-0.518	0.629	0.573	-0.511	0.498	0.541	-0.544	0.412	0.552	-0.629	0.274	0.596	-0.681	0.105	0.537	-0.577	0.032	0.567	-0.328	0.826	0.22	-0.409	0.79	0.177	-0.367	0.601	0.155	-0.314	0.489	0.218	-0.315	0.397	0.208	-0.321	0.236	0.17	-0.325	0.073	0.259
1208	6.04	-0.543	0.896	0.367	-0.328	0.829	0.492	-0.422	0.79	0.554	-0.517	0.63	0.573	-0.51	0.499	0.541	-0.542	0.412	0.552	-0.627	0.275	0.597	-0.68	0.105	0.537	-0.577	0.032	0.567	-0.326	0.827	0.219	-0.407	0.79	0.176	-0.365	0.601	0.155	-0.312	0.489	0.218	-0.314	0.397	0.207	-0.32	0.236	0.17	-0.325	0.073	0.259
1209	6.045	-0.541	0.896	0.366	-0.327	0.829	0.491	-0.423	0.792	0.554	-0.515	0.63	0.573	-0.508	0.499	0.541	-0.541	0.413	0.552	-0.626	0.276	0.597	-0.68	0.106	0.537	-0.577	0.032	0.567	-0.323	0.827	0.219	-0.405	0.79	0.176	-0.362	0.601	0.155	-0.31	0.489	0.217	-0.313	0.396	0.207	-0.319	0.236	0.17	-0.325	0.073	0.259
1210	6.05	-0.539	0.896	0.365	-0.326	0.829	0.491	-0.421	0.792	0.554	-0.513	0.631	0.572	-0.507	0.5	0.541	-0.539	0.413	0.553	-0.625	0.276	0.597	-0.679	0.106	0.537	-0.577	0.032	0.567	-0.32	0.827	0.218	-0.403	0.791	0.175	-0.361	0.601	0.154	-0.309	0.488	0.217	-0.312	0.396	0.207	-0.319	0.235	0.17	-0.325	0.073	0.259
1211	6.055	-0.538	0.896	0.364	-0.324	0.829	0.49	-0.417	0.791	0.552	-0.511	0.631	0.572	-0.504	0.5	0.541	-0.537	0.413	0.553	-0.624	0.277	0.597	-0.679	0.107	0.537	-0.577	0.032	0.567	-0.319	0.828	0.218	-0.402	0.791	0.174	-0.36	0.601	0.153	-0.308	0.488	0.216	-0.311	0.396	0.206	-0.318	0.235	0.17	-0.325	0.073	0.259
1212	6.06	-0.536	0.896	0.363	-0.322	0.83	0.489	-0.416	0.791	0.551	-0.509	0.631	0.572	-0.501	0.499	0.542	-0.534	0.413	0.553	-0.622	0.278	0.597	-0.678	0.109	0.538	-0.577	0.032	0.567	-0.317	0.828	0.217	-0.399	0.791	0.174	-0.358	0.601	0.153	-0.307	0.488	0.216	-0.309	0.396	0.206	-0.317	0.234	0.17	-0.325	0.073	0.259
1213	6.065	-0.534	0.896	0.362	-0.321	0.831	0.488	-0.414	0.791	0.55	-0.508	0.631	0.572	-0.499	0.499	0.542	-0.533	0.414	0.553	-0.621	0.278	0.597	-0.678	0.11	0.538	-0.577	0.032	0.567	-0.314	0.828	0.217	-0.397	0.791	0.173	-0.356	0.601	0.152	-0.306	0.488	0.216	-0.308	0.396	0.206	-0.316	0.234	0.17	-0.325	0.073	0.259
1214	6.07	-0.532	0.896	0.361	-0.32	0.831	0.488	-0.412	0.792	0.55	-0.506	0.632	0.572	-0.497	0.5	0.542	-0.531	0.414	0.554	-0.619	0.279	0.598	-0.678	0.111	0.538	-0.577	0.032	0.567	-0.313	0.828	0.216	-0.395	0.791	0.172	-0.355	0.601	0.151	-0.304	0.489	0.216	-0.307	0.396	0.206	-0.316	0.234	0.17	-0.325	0.073	0.259
1215	6.075	-0.531	0.896	0.36	-0.319	0.831	0.487	-0.411	0.792	0.549	-0.504	0.632	0.572	-0.496	0.5	0.542	-0.529	0.415	0.554	-0.618	0.279	0.598	-0.677	0.112	0.538	-0.577	0.032	0.567	-0.312	0.828	0.216	-0.394	0.791	0.172	-0.354	0.602	0.151	-0.303	0.489	0.216	-0.307	0.396	0.206	-0.314	0.234	0.17	-0.324	0.073	0.259
1216	6.08	-0.529	0.897	0.359	-0.317	0.832	0.487	-0.41	0.793	0.549	-0.503	0.632	0.572	-0.494	0.501	0.542	-0.527	0.415	0.554	-0.616	0.28	0.598	-0.676	0.113	0.538	-0.577	0.032	0.567	-0.311	0.828	0.215	-0.392	0.791	0.171	-0.352	0.602	0.151	-0.302	0.488	0.215	-0.306	0.395	0.206	-0.314	0.234	0.17	-0.324	0.072	0.259
1217	6.085	-0.528	0.897	0.358	-0.315	0.832	0.486	-0.409	0.793	0.549	-0.501	0.633	0.572	-0.492	0.501	0.543	-0.525	0.415	0.555	-0.615	0.281	0.598	-0.675	0.113	0.538	-0.577	0.032	0.567	-0.308	0.828	0.215	-0.39	0.791	0.17	-0.35	0.602	0.15	-0.301	0.488	0.215	-0.305	0.395	0.206	-0.313	0.234	0.17	-0.324	0.072	0.259
1218	6.09	-0.526	0.897	0.357	-0.314	0.833	0.486	-0.409	0.794	0.549	-0.499	0.633	0.572	-0.49	0.501	0.543	-0.523	0.415	0.555	-0.614	0.281	0.598	-0.674	0.114	0.539	-0.577	0.032	0.567	-0.306	0.828	0.214	-0.388	0.791	0.17	-0.348	0.601	0.15	-0.3	0.487	0.215	-0.304	0.395	0.205	-0.313	0.234	0.17	-0.324	0.072	0.259
1219	6.095	-0.525	0.897	0.356	-0.312	0.833	0.485	-0.409	0.795	0.548	-0.497	0.633	0.571	-0.488	0.501	0.543	-0.521	0.415	0.556	-0.612	0.282	0.599	-0.673	0.115	0.539	-0.576	0.032	0.567	-0.305	0.828	0.214	-0.386	0.792	0.169	-0.345	0.602	0.15	-0.299	0.487	0.214	-0.303	0.395	0.205	-0.313	0.233	0.169	-0.324	0.072	0.259
1220	6.1	-0.523	0.897	0.355	-0.311	0.833	0.485	-0.407	0.795	0.548	-0.495	0.633	0.571	-0.486	0.501	0.544	-0.519	0.416	0.556	-0.611	0.283	0.599	-0.673	0.116	0.539	-0.577	0.032	0.567	-0.304	0.828	0.214	-0.384	0.792	0.168	-0.343	0.602	0.149	-0.298	0.487	0.214	-0.302	0.395	0.205	-0.312	0.233	0.169	-0.324	0.072	0.259
1221	6.105	-0.522	0.897	0.354	-0.31	0.834	0.485	-0.403	0.794	0.547	-0.494	0.633	0.571	-0.484	0.502	0.544	-0.517	0.416	0.557	-0.609	0.283	0.6	-0.672	0.116	0.539	-0.577	0.032	0.566	-0.302	0.828	0.213	-0.383	0.792	0.168	-0.342	0.602	0.149	-0.297	0.487	0.214	-0.301	0.395	0.204	-0.312	0.233	0.169	-0.324	0.072	0.259
1222	6.11	-0.52	0.897	0.353	-0.309	0.834	0.484	-0.402	0.795	0.546	-0.492	0.634	0.571	-0.482	0.502	0.544	-0.515	0.416	0.557	-0.608	0.284	0.6	-0.671	0.117	0.54	-0.577	0.032	0.566	-0.3	0.828	0.213	-0.381	0.792	0.167	-0.341	0.602	0.148	-0.296	0.488	0.213	-0.301	0.394	0.204	-0.312	0.233	0.169	-0.324	0.072	0.259
1223	6.115	-0.519	0.897	0.352	-0.308	0.834	0.484	-0.404	0.797	0.546	-0.491	0.634	0.571	-0.48	0.502	0.544	-0.513	0.416	0.558	-0.606	0.285	0.601	-0.67	0.118	0.54	-0.577	0.032	0.566	-0.299	0.828	0.212	-0.379	0.791	0.167	-0.341	0.602	0.147	-0.295	0.487	0.213	-0.3	0.394	0.203	-0.312	0.233	0.169	-0.324	0.072	0.258
1224	6.12	-0.517	0.897	0.352	-0.306	0.834	0.483	-0.403	0.798	0.546	-0.489	0.635	0.571	-0.478	0.502	0.544	-0.511	0.416	0.558	-0.604	0.285	0.601	-0.67	0.119	0.541	-0.576	0.032	0.566	-0.298	0.828	0.212	-0.377	0.791	0.166	-0.34	0.602	0.147	-0.294	0.487	0.212	-0.299	0.394	0.203	-0.312	0.233	0.169	-0.324	0.072	0.258
1225	6.125	-0.516	0.898	0.351	-0.305	0.834	0.483	-0.403	0.798	0.546	-0.487	0.635	0.571	-0.476	0.502	0.544	-0.509	0.417	0.558	-0.603	0.285	0.602	-0.669	0.12	0.541	-0.576	0.032	0.566	-0.296	0.828	0.212	-0.376	0.791	0.166	-0.338	0.602	0.146	-0.293	0.487	0.212	-0.298	0.394	0.203	-0.311	0.233	0.169	-0.324	0.072	0.258
1226	6.13	-0.514	0.898	0.35	-0.304	0.835	0.483	-0.402	0.799	0.545	-0.486	0.635	0.571	-0.474	0.503	0.545	-0.507	0.417	0.559	-0.601	0.286	0.602	-0.668	0.122	0.542	-0.575	0.032	0.567	-0.293	0.828	0.212	-0.374	0.791	0.165	-0.336	0.602	0.146	-0.292	0.487	0.212	-0.298	0.394	0.203	-0.311	0.232	0.169	-0.324	0.072	0.258
1227	6.135	-0.513	0.898	0.349	-0.303	0.835	0.483	-0.399	0.798	0.544	-0.484	0.635	0.571	-0.472	0.503	0.545	-0.505	0.417	0.559	-0.6	0.287	0.602	-0.668	0.123	0.543	-0.575	0.033	0.567	-0.291	0.828	0.211	-0.373	0.792	0.165	-0.335	0.602	0.145	-0.291	0.486	0.211	-0.297	0.394	0.202	-0.31	0.232	0.168	-0.324	0.072	0.258
1228	6.14	-0.512	0.898	0.348	-0.302	0.835	0.483	-0.396	0.798	0.543	-0.482	0.636	0.57	-0.47	0.504	0.545	-0.503	0.418	0.56	-0.598	0.287	0.602	-0.667	0.124	0.543	-0.575	0.033	0.567	-0.29	0.828	0.211	-0.372	0.792	0.164	-0.335	0.602	0.145	-0.29	0.486	0.211	-0.297	0.394	0.202	-0.31	0.231	0.168	-0.324	0.072	0.258
1229	6.145	-0.51	0.899	0.347	-0.301	0.835	0.482	-0.395	0.798	0.543	-0.481	0.636	0.57	-0.468	0.504	0.545	-0.501	0.418	0.56	-0.596	0.288	0.603	-0.666	0.124	0.543	-0.575	0.033	0.567	-0.289	0.828	0.211	-0.37	0.792	0.164	-0.334	0.602	0.145	-0.289	0.486	0.211	-0.296	0.394	0.202	-0.309	0.231	0.167	-0.323	0.072	0.258
1230	6.15	-0.509	0.898	0.346	-0.3	0.836	0.482	-0.394	0.798	0.543	-0.48	0.636	0.57	-0.466	0.504	0.545	-0.499	0.419	0.56	-0.595	0.288	0.603	-0.665	0.125	0.543	-0.575	0.033	0.567	-0.288	0.828	0.21	-0.368	0.792	0.163	-0.332	0.601	0.144	-0.289	0.486	0.211	-0.296	0.394	0.202	-0.309	0.231	0.167	-0.323	0.072	0.258
1231	6.155	-0.508	0.899	0.346	-0.299	0.837	0.481	-0.393	0.798	0.542	-0.478	0.637	0.57	-0.464	0.504	0.545	-0.497	0.419	0.561	-0.593	0.289	0.604	-0.665	0.126	0.543	-0.574	0.033	0.567	-0.287	0.828	0.21	-0.367	0.791	0.163	-0.33	0.601	0.144	-0.288	0.486	0.21	-0.295	0.393	0.201	-0.308	0.231	0.167	-0.323	0.072	0.258
1232	6.16	-0.506	0.899	0.345	-0.298	0.837	0.481	-0.392	0.799	0.542	-0.477	0.637	0.569	-0.463	0.505	0.545	-0.495	0.419	0.561	-0.592	0.29	0.604	-0.664	0.127	0.544	-0.574	0.033	0.567	-0.284	0.828	0.209	-0.365	0.791	0.163	-0.33	0.601	0.144	-0.287	0.486	0.21	-0.295	0.393	0.201	-0.308	0.231	0.167	-0.323	0.072	0.258
1233	6.165	-0.505	0.899	0.344	-0.297	0.837	0.48	-0.39	0.799	0.541	-0.476	0.637	0.569	-0.461	0.505	0.546	-0.493	0.419	0.562	-0.59	0.291	0.604	-0.663	0.127	0.544	-0.574	0.033	0.567	-0.283	0.828	0.209	-0.364	0.791	0.162	-0.329	0.602	0.144	-0.287	0.486	0.21	-0.294	0.393	0.201	-0.307	0.231	0.167	-0.323	0.072	0.258
1234	6.17	-0.503	0.899	0.344	-0.297	0.838	0.48	-0.389	0.8	0.54	-0.474	0.638	0.569	-0.459	0.506	0.546	-0.492	0.42	0.562	-0.589	0.291	0.605	-0.662	0.128	0.544	-0.573	0.034	0.567	-0.282	0.828	0.209	-0.362	0.791	0.162	-0.329	0.602	0.143	-0.287	0.486	0.209	-0.294	0.393	0.201	-0.307	0.231	0.167	-0.323	0.072	0.258
1235	6.175	-0.502	0.899	0.343	-0.296	0.838	0.48	-0.388	0.8	0.54	-0.473	0.638	0.569	-0.458	0.506	0.546	-0.49	0.421	0.563	-0.587	0.292	0.606	-0.66	0.129	0.544	-0.573	0.034	0.567	-0.281	0.828	0.208	-0.361	0.792	0.161	-0.328	0.602	0.143	-0.286	0.487	0.209	-0.293	0.393	0.201	-0.307	0.231	0.167	-0.323	0.072	0.258
1236	6.18	-0.501	0.9	0.342	-0.294	0.839	0.48	-0.387	0.801	0.54	-0.471	0.638	0.568	-0.456	0.507	0.547	-0.488	0.421	0.563	-0.585	0.293	0.606	-0.659	0.129	0.545	-0.573	0.034	0.568	-0.279	0.828	0.208	-0.36	0.792	0.161	-0.328	0.602	0.143	-0.286	0.486	0.209	-0.292	0.393	0.201	-0.306	0.231	0.167	-0.323	0.072	0.258
1237	6.185	-0.499	0.9	0.342	-0.293	0.839	0.479	-0.386	0.801	0.54	-0.47	0.639	0.568	-0.455	0.507	0.547	-0.486	0.422	0.564	-0.584	0.293	0.606	-0.658	0.13	0.545	-0.573	0.034	0.568	-0.278	0.828	0.207	-0.359	0.792	0.161	-0.327	0.602	0.143	-0.285	0.486	0.209	-0.292	0.393	0.201	-0.306	0.231	0.167	-0.323	0.072	0.258
1238	6.19	-0.499	0.9	0.341	-0.292	0.84	0.479	-0.385	0.802	0.539	-0.469	0.639	0.568	-0.453	0.508	0.547	-0.484	0.422	0.564	-0.583	0.294	0.607	-0.657	0.132	0.545	-0.572	0.034	0.568	-0.276	0.828	0.207	-0.358	0.792	0.16	-0.326	0.602	0.143	-0.285	0.486	0.209	-0.291	0.393	0.201	-0.306	0.231	0.167	-0.323	0.072	0.258
1239	6.195	-0.498	0.9	0.34	-0.291	0.84	0.479	-0.384	0.802	0.539	-0.468	0.639	0.568	-0.452	0.508	0.547	-0.483	0.422	0.564	-0.581	0.295	0.607	-0.656	0.133	0.546	-0.572	0.035	0.568	-0.275	0.829	0.207	-0.357	0.792	0.16	-0.325	0.602	0.142	-0.284	0.486	0.209	-0.29	0.393	0.2	-0.305	0.231	0.167	-0.323	0.072	0.258
1240	6.2	-0.497	0.901	0.339	-0.29	0.84	0.479	-0.383	0.803	0.539	-0.466	0.64	0.568	-0.45	0.509	0.547	-0.481	0.423	0.565	-0.58	0.296	0.607	-0.655	0.134	0.546	-0.571	0.035	0.568	-0.275	0.829	0.207	-0.356	0.792	0.16	-0.324	0.602	0.142	-0.284	0.486	0.209	-0.29	0.393	0.2	-0.305	0.231	0.167	-0.323	0.072	0.258
1241	6.205	-0.495	0.901	0.339	-0.289	0.841	0.478	-0.382	0.803	0.539	-0.465	0.64	0.567	-0.448	0.509	0.547	-0.479	0.423	0.565	-0.578	0.296	0.608	-0.654	0.135	0.546	-0.57	0.035	0.568	-0.275	0.829	0.207	-0.354	0.792	0.16	-0.323	0.602	0.142	-0.283	0.486	0.209	-0.29	0.393	0.2	-0.305	0.231	0.167	-0.323	0.072	0.258
1242	6.21	-0.494	0.901	0.338	-0.287	0.842	0.478	-0.38	0.803	0.538	-0.464	0.64	0.567	-0.446	0.51	0.548	-0.478	0.424	0.565	-0.576	0.297	0.608	-0.653	0.136	0.546	-0.57	0.035	0.568	-0.273	0.829	0.206	-0.353	0.792	0.159	-0.323	0.602	0.142	-0.282	0.486	0.209	-0.289	0.393	0.2	-0.304	0.231	0.167	-0.323	0.072	0.258
1243	6.215	-0.493	0.901	0.338	-0.287	0.843	0.478	-0.379	0.804	0.537	-0.463	0.641	0.567	-0.444	0.51	0.548	-0.476	0.425	0.565	-0.574	0.297	0.608	-0.652	0.137	0.547	-0.569	0.035	0.568	-0.271	0.83	0.206	-0.352	0.793	0.159	-0.322	0.602	0.142	-0.282	0.486	0.209	-0.289	0.393	0.2	-0.304	0.231	0.167	-0.323	0.072	0.258
1244	6.22	-0.491	0.902	0.337	-0.287	0.843	0.478	-0.377	0.804	0.537	-0.461	0.641	0.566	-0.443	0.51	0.548	-0.474	0.425	0.566	-0.573	0.298	0.608	-0.65	0.137	0.547	-0.567	0.035	0.569	-0.27	0.83	0.206	-0.35	0.793	0.159	-0.321	0.602	0.142	-0.281	0.486	0.209	-0.289	0.393	0.2	-0.304	0.231	0.167	-0.323	0.072	0.258
1245	6.225	-0.49	0.902	0.336	-0.286	0.844	0.477	-0.376	0.805	0.537	-0.46	0.642	0.566	-0.441	0.511	0.548	-0.472	0.426	0.566	-0.572	0.299	0.608	-0.648	0.137	0.548	-0.565	0.035	0.569	-0.268	0.83	0.205	-0.349	0.792	0.158	-0.319	0.602	0.142	-0.281	0.486	0.209	-0.289	0.393	0.2	-0.303	0.231	0.167	-0.323	0.072	0.258
1246	6.23	-0.489	0.902	0.336	-0.285	0.844	0.477	-0.375	0.805	0.537	-0.459	0.643	0.566	-0.44	0.511	0.548	-0.471	0.427	0.566	-0.57	0.3	0.609	-0.646	0.137	0.548	-0.563	0.036	0.569	-0.267	0.83	0.205	-0.347	0.792	0.158	-0.318	0.602	0.142	-0.28	0.486	0.209	-0.289	0.393	0.2	-0.303	0.231	0.167	-0.323	0.072	0.258
1247	6.235	-0.488	0.903	0.335	-0.285	0.845	0.477	-0.374	0.806	0.536	-0.458	0.643	0.566	-0.439	0.512	0.548	-0.469	0.427	0.566	-0.568	0.301	0.609	-0.644	0.138	0.549	-0.562	0.036	0.57	-0.266	0.831	0.205	-0.346	0.792	0.158	-0.317	0.602	0.142	-0.28	0.486	0.209	-0.288	0.393	0.2	-0.303	0.231	0.167	-0.323	0.072	0.258
1248	6.24	-0.488	0.903	0.334	-0.284	0.845	0.477	-0.374	0.807	0.536	-0.458	0.644	0.566	-0.437	0.513	0.548	-0.468	0.428	0.567	-0.566	0.301	0.609	-0.642	0.138	0.549	-0.559	0.036	0.57	-0.264	0.831	0.205	-0.345	0.793	0.158	-0.316	0.602	0.141	-0.279	0.486	0.209	-0.288	0.393	0.2	-0.302	0.231	0.167	-0.323	0.072	0.258
1249	6.245	-0.487	0.904	0.334	-0.284	0.846	0.477	-0.373	0.808	0.536	-0.457	0.645	0.566	-0.436	0.514	0.548	-0.466	0.428	0.567	-0.565	0.301	0.61	-0.64	0.138	0.55	-0.557	0.035	0.57	-0.263	0.832	0.205	-0.344	0.793	0.158	-0.316	0.602	0.141	-0.279	0.486	0.209	-0.288	0.393	0.2	-0.302	0.231	0.167	-0.323	0.072	0.258
1250	6.25	-0.486	0.904	0.333	-0.283	0.847	0.476	-0.373	0.809	0.536	-0.456	0.646	0.566	-0.435	0.514	0.548	-0.465	0.429	0.567	-0.563	0.302	0.61	-0.638	0.139	0.55	-0.554	0.035	0.571	-0.261	0.832	0.204	-0.342	0.793	0.157	-0.315	0.603	0.141	-0.279	0.486	0.209	-0.288	0.393	0.2	-0.302	0.231	0.167	-0.323	0.072	0.258
1251	6.255	-0.484	0.905	0.332	-0.282	0.848	0.476	-0.373	0.81	0.536	-0.454	0.646	0.565	-0.434	0.515	0.548	-0.463	0.43	0.567	-0.561	0.302	0.611	-0.635	0.138	0.551	-0.551	0.036	0.571	-0.261	0.832	0.204	-0.341	0.793	0.157	-0.314	0.603	0.141	-0.279	0.486	0.208	-0.288	0.393	0.2	-0.302	0.231	0.167	-0.323	0.072	0.258
1252	6.26	-0.484	0.905	0.332	-0.28	0.849	0.476	-0.372	0.81	0.535	-0.453	0.647	0.565	-0.432	0.516	0.548	-0.462	0.43	0.567	-0.558	0.301	0.611	-0.632	0.138	0.551	-0.548	0.036	0.572	-0.26	0.832	0.204	-0.34	0.793	0.157	-0.313	0.603	0.141	-0.278	0.486	0.208	-0.288	0.393	0.2	-0.302	0.231	0.167	-0.323	0.072	0.258
1253	6.265	-0.483	0.906	0.331	-0.279	0.85	0.476	-0.371	0.811	0.535	-0.452	0.647	0.565	-0.431	0.516	0.549	-0.46	0.431	0.567	-0.557	0.302	0.611	-0.629	0.138	0.551	-0.545	0.035	0.572	-0.259	0.832	0.204	-0.339	0.793	0.157	-0.313	0.603	0.141	-0.278	0.486	0.208	-0.288	0.393	0.2	-0.301	0.231	0.167	-0.323	0.072	0.258
1254	6.27	-0.482	0.906	0.33	-0.279	0.851	0.476	-0.371	0.812	0.535	-0.451	0.648	0.565	-0.43	0.517	0.549	-0.459	0.431	0.567	-0.555	0.302	0.611	-0.626	0.137	0.552	-0.542	0.035	0.573	-0.258	0.833	0.204	-0.337	0.793	0.157	-0.312	0.604	0.141	-0.278	0.486	0.208	-0.287	0.393	0.2	-0.301	0.231	0.167	-0.323	0.072	0.258
1255	6.275	-0.48	0.906	0.33	-0.279	0.851	0.476	-0.37	0.813	0.535	-0.45	0.648	0.565	-0.429	0.517	0.549	-0.457	0.432	0.567	-0.553	0.302	0.611	-0.623	0.137	0.553	-0.537	0.035	0.573	-0.256	0.833	0.204	-0.336	0.793	0.157	-0.312	0.604	0.141	-0.278	0.486	0.208	-0.287	0.393	0.2	-0.301	0.231	0.167	-0.323	0.072	0.258
1256	6.28	-0.479	0.907	0.329	-0.279	0.851	0.476	-0.37	0.814	0.535	-0.448	0.649	0.565	-0.427	0.518	0.549	-0.456	0.432	0.567	-0.551	0.302	0.611	-0.62	0.136	0.553	-0.533	0.035	0.574	-0.255	0.834	0.204	-0.335	0.793	0.157	-0.311	0.604	0.141	-0.277	0.487	0.208	-0.287	0.393	0.2	-0.301	0.231	0.167	-0.323	0.072	0.258
1257	6.285	-0.478	0.907	0.328	-0.279	0.851	0.476	-0.369	0.814	0.534	-0.447	0.65	0.565	-0.426	0.518	0.549	-0.454	0.433	0.567	-0.548	0.302	0.611	-0.616	0.135	0.553	-0.529	0.035	0.575	-0.254	0.834	0.205	-0.334	0.794	0.157	-0.31	0.604	0.141	-0.277	0.487	0.208	-0.287	0.393	0.2	-0.3	0.231	0.167	-0.323	0.072	0.258
1258	6.29	-0.477	0.907	0.328	-0.278	0.852	0.476	-0.368	0.815	0.535	-0.446	0.65	0.564	-0.425	0.519	0.549	-0.453	0.433	0.567	-0.546	0.302	0.611	-0.612	0.134	0.553	-0.525	0.035	0.576	-0.252	0.834	0.205	-0.333	0.794	0.157	-0.309	0.605	0.141	-0.277	0.487	0.208	-0.287	0.393	0.2	-0.3	0.231	0.167	-0.323	0.072	0.258
1259	6.295	-0.476	0.907	0.327	-0.277	0.854	0.476	-0.368	0.816	0.534	-0.445	0.651	0.564	-0.424	0.52	0.549	-0.452	0.434	0.567	-0.544	0.302	0.612	-0.609	0.133	0.554	-0.521	0.035	0.576	-0.251	0.834	0.205	-0.331	0.794	0.157	-0.309	0.605	0.141	-0.277	0.487	0.208	-0.287	0.393	0.2	-0.3	0.231	0.168	-0.323	0.072	0.258
1260	6.3	-0.476	0.908	0.326	-0.276	0.855	0.476	-0.368	0.817	0.534	-0.445	0.652	0.564	-0.422	0.52	0.548	-0.45	0.434	0.567	-0.542	0.302	0.612	-0.605	0.133	0.554	-0.516	0.034	0.577	-0.25	0.835	0.205	-0.33	0.794	0.157	-0.308	0.605	0.141	-0.277	0.487	0.208	-0.287	0.393	0.2	-0.299	0.23	0.168	-0.323	0.072	0.258
1261	6.305	-0.475	0.908	0.325	-0.275	0.856	0.476	-0.368	0.818	0.534	-0.444	0.652	0.564	-0.421	0.521	0.548	-0.449	0.435	0.567	-0.539	0.301	0.612	-0.601	0.132	0.555	-0.511	0.034	0.578	-0.249	0.835	0.205	-0.329	0.794	0.157	-0.308	0.605	0.141	-0.277	0.487	0.208	-0.287	0.394	0.2	-0.299	0.23	0.168	-0.323	0.072	0.258
1262	6.31	-0.474	0.909	0.325	-0.275	0.856	0.476	-0.368	0.819	0.533	-0.443	0.653	0.564	-0.42	0.521	0.548	-0.448	0.435	0.567	-0.537	0.301	0.612	-0.598	0.131	0.556	-0.507	0.034	0.579	-0.248	0.835	0.205	-0.327	0.794	0.157	-0.307	0.605	0.141	-0.277	0.487	0.209	-0.287	0.394	0.2	-0.299	0.23	0.168	-0.323	0.072	0.258
1263	6.315	-0.473	0.909	0.324	-0.274	0.857	0.476	-0.367	0.819	0.533	-0.442	0.654	0.564	-0.419	0.522	0.548	-0.446	0.435	0.567	-0.534	0.301	0.611	-0.593	0.129	0.556	-0.501	0.034	0.58	-0.247	0.835	0.205	-0.326	0.794	0.157	-0.306	0.606	0.141	-0.276	0.487	0.209	-0.286	0.394	0.2	-0.298	0.23	0.168	-0.323	0.072	0.258
1264	6.32	-0.472	0.909	0.323	-0.273	0.857	0.477	-0.366	0.82	0.533	-0.441	0.654	0.564	-0.417	0.522	0.548	-0.444	0.435	0.567	-0.532	0.301	0.611	-0.588	0.129	0.555	-0.495	0.034	0.581	-0.246	0.835	0.206	-0.325	0.794	0.156	-0.305	0.606	0.141	-0.276	0.487	0.209	-0.286	0.394	0.2	-0.298	0.23	0.168	-0.323	0.072	0.258
1265	6.325	-0.472	0.91	0.323	-0.273	0.858	0.477	-0.365	0.82	0.532	-0.44	0.655	0.564	-0.416	0.523	0.548	-0.443	0.436	0.567	-0.529	0.3	0.611	-0.584	0.128	0.556	-0.49	0.034	0.582	-0.245	0.835	0.206	-0.324	0.794	0.156	-0.304	0.606	0.141	-0.276	0.487	0.209	-0.286	0.394	0.2	-0.298	0.231	0.168	-0.323	0.072	0.258
1266	6.33	-0.471	0.91	0.322	-0.273	0.858	0.477	-0.364	0.82	0.532	-0.439	0.655	0.564	-0.415	0.523	0.548	-0.441	0.436	0.567	-0.527	0.3	0.611	-0.578	0.127	0.556	-0.485	0.034	0.583	-0.244	0.835	0.206	-0.324	0.795	0.156	-0.304	0.606	0.141	-0.275	0.487	0.209	-0.286	0.394	0.2	-0.298	0.231	0.168	-0.323	0.072	0.258
1267	6.335	-0.47	0.91	0.321	-0.273	0.859	0.477	-0.365	0.822	0.532	-0.437	0.656	0.564	-0.414	0.523	0.548	-0.439	0.436	0.567	-0.524	0.3	0.61	-0.574	0.125	0.556	-0.479	0.034	0.584	-0.243	0.835	0.206	-0.322	0.795	0.157	-0.303	0.606	0.141	-0.275	0.487	0.209	-0.286	0.394	0.2	-0.298	0.231	0.168	-0.323	0.072	0.258
1268	6.34	-0.469	0.91	0.321	-0.273	0.86	0.477	-0.369	0.825	0.533	-0.437	0.656	0.564	-0.413	0.524	0.548	-0.438	0.436	0.566	-0.522	0.299	0.61	-0.569	0.124	0.556	-0.474	0.033	0.584	-0.243	0.835	0.206	-0.321	0.795	0.157	-0.303	0.606	0.142	-0.274	0.487	0.209	-0.286	0.394	0.2	-0.298	0.231	0.168	-0.323	0.072	0.258
1269	6.345	-0.469	0.91	0.32	-0.272	0.86	0.477	-0.37	0.826	0.533	-0.436	0.656	0.564	-0.411	0.524	0.548	-0.436	0.437	0.566	-0.519	0.298	0.61	-0.565	0.123	0.556	-0.469	0.033	0.586	-0.242	0.835	0.206	-0.32	0.795	0.157	-0.302	0.606	0.142	-0.274	0.487	0.21	-0.286	0.394	0.2	-0.298	0.231	0.168	-0.323	0.072	0.258
1270	6.35	-0.468	0.911	0.32	-0.272	0.861	0.477	-0.368	0.826	0.532	-0.434	0.657	0.563	-0.41	0.524	0.548	-0.435	0.437	0.566	-0.516	0.298	0.609	-0.559	0.122	0.556	-0.463	0.033	0.588	-0.241	0.836	0.207	-0.319	0.795	0.157	-0.301	0.606	0.142	-0.274	0.487	0.21	-0.285	0.394	0.2	-0.297	0.231	0.168	-0.323	0.072	0.258
1271	6.355	-0.467	0.911	0.319	-0.271	0.862	0.477	-0.365	0.825	0.531	-0.433	0.657	0.563	-0.409	0.525	0.547	-0.433	0.437	0.565	-0.513	0.297	0.609	-0.554	0.12	0.556	-0.457	0.033	0.59	-0.239	0.836	0.207	-0.318	0.795	0.157	-0.3	0.607	0.142	-0.273	0.487	0.21	-0.285	0.394	0.2	-0.297	0.231	0.168	-0.323	0.072	0.258
1272	6.36	-0.466	0.911	0.319	-0.271	0.862	0.477	-0.364	0.825	0.531	-0.433	0.658	0.563	-0.408	0.525	0.547	-0.431	0.437	0.565	-0.511	0.297	0.609	-0.549	0.12	0.556	-0.452	0.033	0.591	-0.238	0.836	0.207	-0.317	0.795	0.157	-0.3	0.607	0.142	-0.273	0.487	0.21	-0.285	0.394	0.2	-0.297	0.231	0.168	-0.323	0.072	0.258
1273	6.365	-0.465	0.911	0.318	-0.271	0.863	0.477	-0.364	0.825	0.531	-0.432	0.658	0.563	-0.406	0.525	0.547	-0.429	0.437	0.564	-0.508	0.296	0.608	-0.543	0.118	0.556	-0.446	0.032	0.593	-0.237	0.836	0.207	-0.316	0.794	0.157	-0.299	0.607	0.142	-0.273	0.487	0.21	-0.285	0.394	0.201	-0.297	0.231	0.168	-0.323	0.072	0.258
1274	6.37	-0.464	0.911	0.318	-0.27	0.863	0.477	-0.364	0.826	0.531	-0.431	0.659	0.563	-0.405	0.526	0.547	-0.428	0.437	0.564	-0.505	0.295	0.608	-0.538	0.117	0.556	-0.44	0.033	0.594	-0.236	0.836	0.207	-0.315	0.794	0.157	-0.298	0.607	0.142	-0.273	0.487	0.21	-0.285	0.394	0.201	-0.297	0.231	0.168	-0.323	0.072	0.258
1275	6.375	-0.463	0.911	0.317	-0.27	0.864	0.477	-0.364	0.826	0.531	-0.43	0.659	0.563	-0.405	0.526	0.547	-0.426	0.437	0.564	-0.502	0.295	0.607	-0.533	0.116	0.556	-0.434	0.032	0.596	-0.235	0.837	0.207	-0.313	0.794	0.157	-0.297	0.607	0.142	-0.273	0.487	0.21	-0.285	0.394	0.201	-0.296	0.231	0.168	-0.323	0.072	0.258
1276	6.38	-0.463	0.911	0.317	-0.269	0.864	0.477	-0.364	0.827	0.53	-0.429	0.659	0.563	-0.404	0.526	0.546	-0.425	0.437	0.563	-0.499	0.294	0.607	-0.527	0.115	0.556	-0.428	0.032	0.597	-0.234	0.837	0.207	-0.312	0.794	0.157	-0.297	0.607	0.142	-0.273	0.487	0.21	-0.285	0.394	0.201	-0.296	0.231	0.168	-0.323	0.072	0.258
1277	6.385	-0.462	0.911	0.317	-0.268	0.865	0.477	-0.364	0.827	0.53	-0.428	0.66	0.563	-0.403	0.527	0.545	-0.423	0.437	0.562	-0.496	0.293	0.606	-0.521	0.113	0.555	-0.422	0.033	0.598	-0.233	0.837	0.207	-0.311	0.794	0.157	-0.296	0.607	0.142	-0.273	0.487	0.21	-0.284	0.394	0.201	-0.296	0.231	0.169	-0.323	0.072	0.258
1278	6.39	-0.461	0.911	0.316	-0.268	0.865	0.477	-0.364	0.827	0.53	-0.427	0.66	0.563	-0.401	0.527	0.545	-0.421	0.437	0.562	-0.493	0.292	0.605	-0.516	0.112	0.555	-0.416	0.032	0.599	-0.232	0.837	0.207	-0.31	0.794	0.157	-0.295	0.607	0.142	-0.272	0.487	0.21	-0.284	0.394	0.201	-0.295	0.23	0.169	-0.323	0.072	0.258
1279	6.395	-0.46	0.911	0.315	-0.268	0.865	0.477	-0.363	0.827	0.529	-0.427	0.66	0.563	-0.4	0.527	0.545	-0.42	0.437	0.561	-0.49	0.292	0.604	-0.51	0.111	0.555	-0.409	0.032	0.601	-0.231	0.837	0.208	-0.309	0.794	0.157	-0.294	0.607	0.142	-0.272	0.487	0.21	-0.284	0.394	0.201	-0.295	0.23	0.169	-0.323	0.072	0.258
1280	6.4	-0.46	0.911	0.315	-0.267	0.866	0.477	-0.363	0.828	0.529	-0.426	0.66	0.563	-0.399	0.527	0.544	-0.418	0.437	0.561	-0.487	0.291	0.604	-0.503	0.109	0.555	-0.403	0.032	0.603	-0.23	0.837	0.208	-0.308	0.794	0.157	-0.294	0.607	0.142	-0.272	0.487	0.209	-0.284	0.394	0.201	-0.295	0.23	0.169	-0.323	0.072	0.258
1281	6.405	-0.459	0.911	0.315	-0.267	0.866	0.477	-0.363	0.828	0.529	-0.425	0.66	0.562	-0.398	0.527	0.544	-0.416	0.437	0.56	-0.484	0.29	0.603	-0.497	0.108	0.555	-0.397	0.032	0.604	-0.229	0.837	0.208	-0.308	0.794	0.157	-0.293	0.608	0.142	-0.271	0.487	0.209	-0.283	0.394	0.201	-0.295	0.23	0.169	-0.323	0.072	0.258
1282	6.41	-0.459	0.911	0.314	-0.266	0.867	0.477	-0.362	0.829	0.529	-0.424	0.66	0.562	-0.396	0.527	0.544	-0.414	0.437	0.559	-0.481	0.29	0.602	-0.492	0.108	0.554	-0.39	0.032	0.605	-0.228	0.837	0.208	-0.306	0.794	0.157	-0.292	0.608	0.142	-0.271	0.488	0.209	-0.283	0.393	0.201	-0.294	0.23	0.169	-0.323	0.072	0.258
1283	6.415	-0.458	0.911	0.314	-0.266	0.867	0.477	-0.363	0.83	0.529	-0.423	0.66	0.561	-0.395	0.527	0.543	-0.412	0.437	0.559	-0.478	0.289	0.601	-0.486	0.106	0.554	-0.384	0.032	0.607	-0.227	0.837	0.208	-0.305	0.794	0.157	-0.291	0.608	0.141	-0.27	0.488	0.209	-0.283	0.393	0.201	-0.294	0.23	0.169	-0.323	0.072	0.258
1284	6.42	-0.457	0.91	0.313	-0.266	0.867	0.477	-0.363	0.83	0.529	-0.422	0.66	0.561	-0.394	0.527	0.542	-0.411	0.437	0.558	-0.475	0.288	0.6	-0.48	0.105	0.554	-0.377	0.032	0.608	-0.226	0.837	0.208	-0.304	0.794	0.157	-0.29	0.607	0.141	-0.27	0.487	0.209	-0.282	0.393	0.201	-0.294	0.23	0.169	-0.323	0.072	0.259
1285	6.425	-0.457	0.91	0.313	-0.266	0.867	0.477	-0.362	0.831	0.529	-0.421	0.66	0.561	-0.392	0.527	0.542	-0.408	0.436	0.557	-0.472	0.287	0.599	-0.473	0.103	0.553	-0.371	0.032	0.609	-0.226	0.837	0.208	-0.303	0.794	0.157	-0.289	0.607	0.141	-0.269	0.487	0.209	-0.282	0.393	0.2	-0.294	0.23	0.17	-0.323	0.072	0.259
1286	6.43	-0.456	0.91	0.313	-0.266	0.868	0.477	-0.362	0.831	0.529	-0.421	0.66	0.56	-0.391	0.527	0.542	-0.406	0.436	0.557	-0.469	0.286	0.598	-0.467	0.103	0.553	-0.364	0.032	0.611	-0.225	0.838	0.208	-0.302	0.794	0.157	-0.288	0.607	0.141	-0.269	0.487	0.209	-0.281	0.393	0.2	-0.294	0.23	0.17	-0.323	0.072	0.259
1287	6.435	-0.456	0.91	0.312	-0.265	0.868	0.477	-0.361	0.831	0.528	-0.42	0.66	0.56	-0.39	0.527	0.541	-0.404	0.436	0.556	-0.466	0.286	0.597	-0.461	0.101	0.553	-0.357	0.032	0.611	-0.224	0.838	0.209	-0.301	0.794	0.157	-0.288	0.607	0.141	-0.268	0.487	0.209	-0.281	0.393	0.2	-0.294	0.23	0.17	-0.323	0.072	0.259
1288	6.44	-0.455	0.91	0.312	-0.265	0.869	0.476	-0.361	0.831	0.528	-0.419	0.66	0.56	-0.388	0.526	0.541	-0.402	0.435	0.555	-0.462	0.284	0.596	-0.454	0.1	0.552	-0.351	0.031	0.612	-0.223	0.838	0.209	-0.3	0.794	0.157	-0.287	0.607	0.142	-0.268	0.486	0.209	-0.281	0.392	0.2	-0.293	0.23	0.17	-0.323	0.072	0.259
1289	6.445	-0.454	0.91	0.312	-0.264	0.869	0.476	-0.36	0.831	0.528	-0.418	0.659	0.559	-0.386	0.526	0.54	-0.4	0.435	0.554	-0.458	0.283	0.594	-0.447	0.099	0.553	-0.344	0.031	0.613	-0.222	0.838	0.209	-0.299	0.794	0.157	-0.286	0.607	0.142	-0.267	0.486	0.209	-0.28	0.392	0.2	-0.293	0.229	0.17	-0.323	0.072	0.259
1290	6.45	-0.454	0.91	0.312	-0.264	0.869	0.476	-0.358	0.831	0.528	-0.417	0.659	0.559	-0.385	0.526	0.539	-0.397	0.435	0.553	-0.455	0.282	0.593	-0.441	0.099	0.552	-0.337	0.032	0.614	-0.221	0.838	0.209	-0.299	0.794	0.157	-0.285	0.607	0.141	-0.267	0.486	0.209	-0.28	0.392	0.2	-0.293	0.229	0.17	-0.323	0.072	0.259
1291	6.455	-0.453	0.909	0.311	-0.264	0.869	0.476	-0.355	0.83	0.528	-0.416	0.659	0.558	-0.383	0.526	0.539	-0.395	0.434	0.553	-0.452	0.281	0.592	-0.434	0.098	0.552	-0.33	0.032	0.615	-0.22	0.838	0.209	-0.297	0.794	0.157	-0.284	0.607	0.141	-0.266	0.486	0.209	-0.28	0.392	0.2	-0.293	0.229	0.17	-0.323	0.072	0.259
1292	6.46	-0.452	0.909	0.311	-0.263	0.869	0.476	-0.355	0.83	0.527	-0.416	0.658	0.557	-0.382	0.525	0.538	-0.393	0.434	0.552	-0.448	0.28	0.591	-0.428	0.097	0.552	-0.324	0.033	0.616	-0.219	0.839	0.209	-0.296	0.794	0.157	-0.283	0.608	0.141	-0.265	0.486	0.209	-0.28	0.392	0.2	-0.293	0.229	0.17	-0.323	0.072	0.259
1293	6.465	-0.452	0.909	0.311	-0.263	0.869	0.476	-0.357	0.831	0.527	-0.415	0.657	0.557	-0.38	0.525	0.537	-0.391	0.434	0.551	-0.444	0.279	0.59	-0.42	0.096	0.552	-0.317	0.033	0.617	-0.218	0.839	0.209	-0.295	0.794	0.157	-0.283	0.608	0.141	-0.265	0.486	0.209	-0.28	0.392	0.2	-0.293	0.229	0.17	-0.323	0.072	0.259
1294	6.47	-0.451	0.909	0.311	-0.263	0.869	0.476	-0.358	0.831	0.527	-0.414	0.657	0.556	-0.378	0.525	0.537	-0.389	0.434	0.55	-0.44	0.278	0.589	-0.413	0.095	0.551	-0.31	0.033	0.618	-0.217	0.839	0.209	-0.294	0.794	0.157	-0.282	0.608	0.141	-0.265	0.486	0.209	-0.279	0.392	0.2	-0.293	0.229	0.17	-0.323	0.072	0.259
1295	6.475	-0.45	0.908	0.31	-0.262	0.869	0.476	-0.358	0.831	0.527	-0.413	0.656	0.555	-0.376	0.524	0.536	-0.386	0.434	0.549	-0.436	0.278	0.588	-0.407	0.094	0.551	-0.303	0.034	0.619	-0.217	0.839	0.209	-0.293	0.794	0.157	-0.281	0.608	0.141	-0.264	0.486	0.209	-0.279	0.392	0.2	-0.293	0.229	0.169	-0.323	0.072	0.259
1296	6.48	-0.449	0.908	0.31	-0.262	0.869	0.476	-0.358	0.831	0.527	-0.412	0.656	0.554	-0.374	0.524	0.535	-0.383	0.433	0.548	-0.432	0.277	0.586	-0.4	0.093	0.551	-0.296	0.034	0.62	-0.216	0.839	0.209	-0.292	0.794	0.157	-0.28	0.608	0.141	-0.264	0.486	0.209	-0.279	0.392	0.2	-0.293	0.229	0.169	-0.323	0.072	0.259
1297	6.485	-0.448	0.908	0.31	-0.262	0.869	0.476	-0.358	0.831	0.527	-0.411	0.655	0.554	-0.372	0.524	0.534	-0.38	0.432	0.547	-0.428	0.276	0.585	-0.393	0.092	0.55	-0.289	0.035	0.621	-0.215	0.839	0.209	-0.292	0.794	0.157	-0.279	0.608	0.14	-0.264	0.486	0.209	-0.279	0.392	0.2	-0.293	0.229	0.169	-0.323	0.072	0.259
1298	6.49	-0.448	0.908	0.309	-0.262	0.869	0.476	-0.357	0.83	0.527	-0.41	0.655	0.552	-0.37	0.523	0.534	-0.377	0.432	0.546	-0.424	0.275	0.585	-0.386	0.091	0.55	-0.282	0.035	0.622	-0.214	0.839	0.209	-0.291	0.794	0.157	-0.278	0.608	0.14	-0.264	0.486	0.208	-0.279	0.392	0.2	-0.293	0.229	0.169	-0.323	0.072	0.259
1299	6.495	-0.448	0.908	0.309	-0.261	0.869	0.476	-0.357	0.83	0.527	-0.409	0.654	0.551	-0.368	0.523	0.533	-0.374	0.431	0.546	-0.42	0.274	0.584	-0.38	0.092	0.55	-0.275	0.035	0.622	-0.213	0.839	0.209	-0.29	0.794	0.156	-0.278	0.608	0.14	-0.263	0.486	0.208	-0.279	0.392	0.199	-0.293	0.229	0.169	-0.323	0.072	0.259
1300	6.5	-0.447	0.908	0.309	-0.261	0.869	0.476	-0.357	0.83	0.527	-0.408	0.653	0.551	-0.366	0.522	0.532	-0.371	0.431	0.545	-0.415	0.273	0.583	-0.374	0.091	0.551	-0.268	0.036	0.623	-0.212	0.839	0.209	-0.289	0.794	0.156	-0.277	0.608	0.14	-0.263	0.486	0.208	-0.279	0.392	0.199	-0.293	0.229	0.169	-0.323	0.072	0.258
1301	6.505	-0.447	0.907	0.309	-0.26	0.869	0.475	-0.357	0.83	0.527	-0.407	0.652	0.55	-0.363	0.522	0.531	-0.368	0.43	0.544	-0.411	0.272	0.583	-0.367	0.09	0.551	-0.261	0.036	0.623	-0.212	0.839	0.209	-0.288	0.794	0.156	-0.276	0.608	0.14	-0.263	0.486	0.208	-0.279	0.392	0.199	-0.293	0.229	0.169	-0.323	0.072	0.258
1302	6.51	-0.446	0.907	0.308	-0.26	0.869	0.476	-0.356	0.829	0.527	-0.406	0.651	0.549	-0.361	0.522	0.53	-0.365	0.43	0.543	-0.406	0.272	0.582	-0.36	0.09	0.551	-0.254	0.037	0.624	-0.211	0.839	0.209	-0.287	0.794	0.156	-0.275	0.609	0.139	-0.263	0.486	0.208	-0.279	0.392	0.199	-0.293	0.229	0.169	-0.323	0.072	0.258
1303	6.515	-0.445	0.907	0.308	-0.26	0.869	0.476	-0.353	0.827	0.527	-0.404	0.65	0.548	-0.359	0.521	0.53	-0.362	0.43	0.542	-0.401	0.271	0.582	-0.353	0.09	0.551	-0.247	0.038	0.624	-0.21	0.84	0.209	-0.285	0.795	0.156	-0.275	0.609	0.139	-0.263	0.486	0.207	-0.279	0.392	0.199	-0.293	0.229	0.168	-0.323	0.072	0.258
1304	6.52	-0.445	0.907	0.308	-0.259	0.869	0.476	-0.352	0.826	0.526	-0.403	0.65	0.547	-0.356	0.521	0.529	-0.358	0.429	0.542	-0.397	0.27	0.581	-0.347	0.089	0.551	-0.24	0.038	0.624	-0.21	0.84	0.209	-0.285	0.795	0.156	-0.275	0.609	0.139	-0.263	0.486	0.207	-0.279	0.392	0.199	-0.293	0.229	0.168	-0.323	0.072	0.258
1305	6.525	-0.445	0.907	0.308	-0.259	0.869	0.476	-0.351	0.826	0.526	-0.402	0.649	0.546	-0.353	0.52	0.529	-0.355	0.429	0.542	-0.391	0.27	0.581	-0.341	0.089	0.551	-0.233	0.039	0.624	-0.209	0.84	0.209	-0.284	0.795	0.156	-0.273	0.609	0.139	-0.263	0.486	0.207	-0.279	0.392	0.198	-0.293	0.228	0.168	-0.323	0.072	0.258
1306	6.53	-0.444	0.907	0.307	-0.259	0.869	0.476	-0.351	0.825	0.525	-0.4	0.648	0.546	-0.351	0.52	0.528	-0.351	0.428	0.541	-0.387	0.269	0.581	-0.334	0.089	0.551	-0.227	0.04	0.624	-0.208	0.84	0.209	-0.283	0.795	0.156	-0.272	0.609	0.138	-0.263	0.486	0.206	-0.279	0.392	0.198	-0.293	0.228	0.168	-0.323	0.072	0.258
1307	6.535	-0.444	0.906	0.307	-0.259	0.868	0.476	-0.351	0.825	0.525	-0.399	0.647	0.545	-0.348	0.52	0.527	-0.347	0.428	0.541	-0.382	0.268	0.581	-0.328	0.089	0.552	-0.22	0.04	0.624	-0.207	0.841	0.209	-0.282	0.795	0.155	-0.272	0.609	0.138	-0.263	0.486	0.206	-0.28	0.392	0.198	-0.294	0.228	0.167	-0.323	0.072	0.258
1308	6.54	-0.443	0.906	0.307	-0.258	0.868	0.476	-0.351	0.825	0.525	-0.397	0.647	0.544	-0.345	0.519	0.527	-0.344	0.428	0.541	-0.377	0.268	0.581	-0.322	0.089	0.552	-0.213	0.04	0.623	-0.206	0.841	0.209	-0.281	0.796	0.155	-0.271	0.609	0.138	-0.263	0.486	0.205	-0.28	0.392	0.197	-0.294	0.228	0.167	-0.323	0.072	0.258
1309	6.545	-0.443	0.906	0.306	-0.258	0.868	0.477	-0.351	0.825	0.525	-0.396	0.646	0.543	-0.343	0.519	0.527	-0.341	0.428	0.54	-0.372	0.268	0.582	-0.316	0.088	0.552	-0.205	0.04	0.623	-0.206	0.841	0.209	-0.28	0.796	0.155	-0.271	0.609	0.137	-0.263	0.486	0.205	-0.28	0.392	0.197	-0.294	0.228	0.167	-0.323	0.072	0.258
1310	6.55	-0.442	0.906	0.306	-0.258	0.868	0.477	-0.35	0.824	0.524	-0.394	0.645	0.543	-0.34	0.519	0.527	-0.337	0.428	0.541	-0.367	0.267	0.582	-0.31	0.088	0.552	-0.198	0.041	0.622	-0.205	0.841	0.209	-0.28	0.796	0.155	-0.27	0.61	0.137	-0.263	0.486	0.204	-0.281	0.392	0.196	-0.295	0.228	0.167	-0.323	0.072	0.258
1311	6.555	-0.441	0.905	0.306	-0.257	0.868	0.477	-0.349	0.824	0.524	-0.392	0.644	0.543	-0.337	0.519	0.526	-0.334	0.427	0.541	-0.362	0.267	0.582	-0.304	0.089	0.553	-0.191	0.041	0.621	-0.204	0.841	0.209	-0.279	0.796	0.154	-0.269	0.61	0.137	-0.263	0.486	0.204	-0.281	0.392	0.196	-0.295	0.228	0.167	-0.323	0.072	0.258
1312	6.56	-0.44	0.905	0.306	-0.256	0.867	0.477	-0.348	0.823	0.524	-0.39	0.643	0.542	-0.334	0.519	0.526	-0.329	0.427	0.541	-0.357	0.267	0.583	-0.297	0.088	0.553	-0.184	0.041	0.621	-0.203	0.842	0.209	-0.278	0.797	0.154	-0.269	0.61	0.136	-0.263	0.486	0.204	-0.281	0.392	0.195	-0.295	0.228	0.167	-0.323	0.072	0.258
1313	6.565	-0.44	0.905	0.305	-0.255	0.867	0.477	-0.347	0.823	0.524	-0.388	0.643	0.542	-0.331	0.519	0.526	-0.326	0.427	0.541	-0.352	0.266	0.584	-0.292	0.088	0.554	-0.177	0.041	0.62	-0.202	0.842	0.209	-0.277	0.797	0.153	-0.269	0.611	0.136	-0.264	0.486	0.203	-0.282	0.392	0.195	-0.296	0.228	0.166	-0.323	0.072	0.258
1314	6.57	-0.439	0.904	0.305	-0.254	0.867	0.477	-0.346	0.822	0.524	-0.387	0.642	0.542	-0.328	0.518	0.526	-0.323	0.427	0.541	-0.347	0.266	0.585	-0.286	0.088	0.554	-0.171	0.041	0.618	-0.202	0.842	0.209	-0.277	0.797	0.153	-0.27	0.611	0.135	-0.264	0.486	0.202	-0.282	0.392	0.195	-0.296	0.228	0.166	-0.323	0.072	0.258
1315	6.575	-0.439	0.904	0.305	-0.253	0.867	0.477	-0.345	0.822	0.523	-0.385	0.642	0.542	-0.325	0.518	0.526	-0.319	0.427	0.541	-0.343	0.266	0.585	-0.28	0.088	0.555	-0.164	0.042	0.617	-0.201	0.843	0.209	-0.276	0.797	0.153	-0.27	0.612	0.135	-0.264	0.486	0.202	-0.282	0.392	0.194	-0.297	0.228	0.166	-0.323	0.072	0.258
1316	6.58	-0.438	0.904	0.305	-0.253	0.867	0.477	-0.345	0.822	0.523	-0.382	0.641	0.542	-0.322	0.518	0.526	-0.315	0.427	0.541	-0.338	0.266	0.586	-0.275	0.088	0.555	-0.157	0.041	0.616	-0.2	0.843	0.209	-0.275	0.798	0.152	-0.269	0.612	0.135	-0.264	0.486	0.201	-0.283	0.392	0.194	-0.297	0.228	0.166	-0.323	0.072	0.258
1317	6.585	-0.437	0.903	0.305	-0.252	0.867	0.477	-0.344	0.821	0.523	-0.38	0.64	0.542	-0.319	0.518	0.526	-0.312	0.427	0.542	-0.333	0.266	0.587	-0.27	0.088	0.556	-0.15	0.041	0.614	-0.2	0.843	0.209	-0.275	0.798	0.152	-0.269	0.612	0.134	-0.265	0.486	0.201	-0.283	0.392	0.193	-0.298	0.228	0.166	-0.323	0.072	0.258
1318	6.59	-0.436	0.903	0.304	-0.251	0.867	0.477	-0.343	0.82	0.523	-0.378	0.64	0.542	-0.316	0.518	0.526	-0.308	0.427	0.542	-0.328	0.266	0.588	-0.265	0.088	0.557	-0.144	0.042	0.612	-0.199	0.843	0.209	-0.274	0.798	0.152	-0.268	0.612	0.133	-0.265	0.486	0.2	-0.284	0.392	0.193	-0.298	0.228	0.166	-0.323	0.072	0.258
1319	6.595	-0.435	0.903	0.304	-0.25	0.867	0.477	-0.341	0.82	0.523	-0.376	0.639	0.542	-0.313	0.518	0.526	-0.304	0.427	0.542	-0.323	0.266	0.59	-0.26	0.088	0.557	-0.137	0.042	0.61	-0.199	0.844	0.209	-0.273	0.799	0.151	-0.268	0.612	0.133	-0.266	0.486	0.2	-0.285	0.392	0.192	-0.299	0.228	0.165	-0.323	0.072	0.258
1320	6.6	-0.435	0.902	0.304	-0.249	0.867	0.477	-0.34	0.819	0.522	-0.373	0.639	0.542	-0.31	0.517	0.527	-0.301	0.427	0.542	-0.318	0.266	0.591	-0.255	0.088	0.558	-0.131	0.042	0.608	-0.198	0.844	0.208	-0.272	0.799	0.151	-0.267	0.612	0.133	-0.266	0.487	0.199	-0.286	0.392	0.192	-0.299	0.228	0.165	-0.323	0.072	0.258
1321	6.605	-0.434	0.902	0.304	-0.248	0.867	0.477	-0.339	0.819	0.522	-0.371	0.639	0.542	-0.307	0.517	0.527	-0.298	0.427	0.543	-0.313	0.266	0.592	-0.25	0.088	0.559	-0.125	0.042	0.606	-0.196	0.844	0.208	-0.272	0.799	0.15	-0.267	0.612	0.132	-0.266	0.487	0.199	-0.286	0.392	0.191	-0.3	0.228	0.165	-0.323	0.072	0.258
1322	6.61	-0.434	0.902	0.304	-0.246	0.867	0.477	-0.338	0.819	0.522	-0.369	0.638	0.542	-0.305	0.517	0.527	-0.294	0.427	0.543	-0.308	0.266	0.593	-0.245	0.088	0.559	-0.119	0.042	0.604	-0.195	0.845	0.208	-0.271	0.799	0.15	-0.267	0.613	0.132	-0.266	0.487	0.198	-0.286	0.392	0.191	-0.3	0.228	0.164	-0.323	0.072	0.258
1323	6.615	-0.433	0.901	0.304	-0.245	0.866	0.477	-0.336	0.818	0.522	-0.366	0.637	0.542	-0.302	0.516	0.527	-0.29	0.426	0.544	-0.303	0.266	0.595	-0.241	0.088	0.56	-0.114	0.042	0.602	-0.194	0.845	0.207	-0.271	0.8	0.15	-0.267	0.613	0.131	-0.266	0.487	0.198	-0.286	0.392	0.191	-0.301	0.228	0.164	-0.323	0.072	0.258
1324	6.62	-0.432	0.9	0.304	-0.244	0.866	0.477	-0.334	0.817	0.522	-0.364	0.637	0.542	-0.299	0.516	0.527	-0.286	0.426	0.544	-0.299	0.267	0.596	-0.236	0.088	0.56	-0.109	0.042	0.6	-0.194	0.845	0.207	-0.27	0.8	0.149	-0.266	0.613	0.131	-0.267	0.487	0.197	-0.286	0.392	0.19	-0.301	0.228	0.164	-0.323	0.072	0.258
1325	6.625	-0.43	0.9	0.304	-0.242	0.866	0.477	-0.332	0.816	0.522	-0.362	0.636	0.542	-0.296	0.516	0.527	-0.284	0.426	0.544	-0.294	0.267	0.597	-0.232	0.087	0.56	-0.104	0.042	0.598	-0.193	0.846	0.206	-0.269	0.8	0.149	-0.266	0.613	0.13	-0.267	0.487	0.197	-0.287	0.392	0.19	-0.302	0.227	0.163	-0.323	0.071	0.258
1326	6.63	-0.43	0.899	0.305	-0.241	0.866	0.476	-0.331	0.816	0.522	-0.36	0.636	0.542	-0.294	0.515	0.527	-0.281	0.426	0.544	-0.289	0.266	0.598	-0.229	0.088	0.561	-0.099	0.042	0.596	-0.193	0.846	0.206	-0.269	0.8	0.149	-0.266	0.613	0.13	-0.267	0.487	0.196	-0.287	0.392	0.189	-0.302	0.227	0.163	-0.323	0.071	0.258
1327	6.635	-0.429	0.899	0.305	-0.24	0.866	0.476	-0.329	0.815	0.522	-0.358	0.635	0.542	-0.292	0.515	0.527	-0.277	0.426	0.544	-0.285	0.266	0.599	-0.225	0.088	0.561	-0.095	0.041	0.594	-0.192	0.846	0.206	-0.268	0.801	0.148	-0.265	0.613	0.129	-0.267	0.487	0.196	-0.287	0.392	0.189	-0.303	0.227	0.163	-0.323	0.071	0.258
1328	6.64	-0.428	0.899	0.305	-0.239	0.865	0.476	-0.327	0.815	0.522	-0.356	0.635	0.542	-0.29	0.514	0.527	-0.275	0.426	0.544	-0.282	0.266	0.6	-0.221	0.087	0.562	-0.09	0.041	0.593	-0.191	0.847	0.205	-0.267	0.801	0.148	-0.264	0.613	0.129	-0.267	0.487	0.195	-0.288	0.392	0.189	-0.303	0.227	0.163	-0.323	0.071	0.258
1329	6.645	-0.427	0.898	0.306	-0.237	0.865	0.476	-0.326	0.815	0.522	-0.354	0.634	0.542	-0.288	0.514	0.527	-0.273	0.425	0.543	-0.278	0.266	0.6	-0.217	0.086	0.562	-0.087	0.04	0.591	-0.19	0.847	0.205	-0.267	0.801	0.147	-0.263	0.613	0.128	-0.267	0.487	0.195	-0.288	0.392	0.188	-0.303	0.227	0.162	-0.323	0.071	0.258
1330	6.65	-0.426	0.897	0.306	-0.234	0.865	0.475	-0.323	0.814	0.522	-0.352	0.634	0.543	-0.286	0.514	0.527	-0.27	0.424	0.543	-0.275	0.266	0.601	-0.215	0.086	0.562	-0.084	0.04	0.59	-0.189	0.847	0.204	-0.267	0.801	0.147	-0.263	0.613	0.128	-0.267	0.487	0.194	-0.288	0.392	0.188	-0.303	0.227	0.162	-0.323	0.071	0.258
1331	6.655	-0.425	0.897	0.307	-0.233	0.864	0.475	-0.321	0.813	0.522	-0.35	0.633	0.543	-0.285	0.513	0.527	-0.268	0.424	0.543	-0.272	0.266	0.601	-0.213	0.086	0.562	-0.081	0.039	0.589	-0.188	0.848	0.204	-0.266	0.801	0.147	-0.263	0.613	0.128	-0.267	0.487	0.194	-0.288	0.392	0.188	-0.303	0.227	0.162	-0.323	0.071	0.258
1332	6.66	-0.424	0.896	0.307	-0.231	0.864	0.474	-0.319	0.812	0.522	-0.349	0.632	0.543	-0.283	0.512	0.526	-0.267	0.424	0.542	-0.27	0.265	0.601	-0.211	0.086	0.562	-0.078	0.038	0.588	-0.187	0.848	0.203	-0.266	0.801	0.147	-0.263	0.613	0.127	-0.267	0.487	0.193	-0.289	0.392	0.188	-0.303	0.227	0.162	-0.323	0.071	0.258
1333	6.665	-0.423	0.895	0.308	-0.229	0.863	0.474	-0.317	0.811	0.522	-0.347	0.632	0.542	-0.281	0.511	0.526	-0.266	0.423	0.542	-0.267	0.265	0.601	-0.208	0.084	0.562	-0.076	0.037	0.588	-0.187	0.848	0.203	-0.265	0.802	0.147	-0.263	0.614	0.127	-0.267	0.487	0.193	-0.289	0.392	0.188	-0.304	0.227	0.162	-0.323	0.071	0.258
1334	6.67	-0.422	0.895	0.308	-0.228	0.863	0.474	-0.315	0.811	0.522	-0.345	0.631	0.542	-0.28	0.51	0.526	-0.264	0.423	0.542	-0.266	0.264	0.6	-0.206	0.084	0.562	-0.074	0.036	0.587	-0.187	0.848	0.202	-0.264	0.802	0.147	-0.263	0.614	0.127	-0.267	0.487	0.193	-0.289	0.392	0.188	-0.304	0.227	0.162	-0.323	0.071	0.258
1335	6.675	-0.421	0.894	0.309	-0.226	0.862	0.473	-0.312	0.81	0.521	-0.344	0.63	0.542	-0.279	0.51	0.525	-0.263	0.421	0.541	-0.265	0.263	0.6	-0.205	0.084	0.562	-0.073	0.035	0.587	-0.187	0.849	0.202	-0.263	0.802	0.146	-0.262	0.614	0.127	-0.267	0.487	0.193	-0.289	0.392	0.188	-0.304	0.227	0.162	-0.323	0.071	0.258
1336	6.68	-0.42	0.894	0.31	-0.224	0.862	0.473	-0.31	0.808	0.521	-0.343	0.629	0.542	-0.279	0.509	0.524	-0.262	0.42	0.541	-0.264	0.262	0.599	-0.203	0.083	0.561	-0.072	0.034	0.587	-0.185	0.849	0.201	-0.263	0.802	0.146	-0.262	0.614	0.126	-0.267	0.487	0.193	-0.289	0.392	0.188	-0.305	0.227	0.162	-0.323	0.071	0.258
1337	6.685	-0.419	0.893	0.311	-0.222	0.862	0.473	-0.307	0.807	0.521	-0.341	0.628	0.542	-0.278	0.508	0.524	-0.261	0.419	0.54	-0.263	0.261	0.599	-0.202	0.082	0.561	-0.071	0.033	0.588	-0.184	0.85	0.2	-0.262	0.802	0.146	-0.26	0.614	0.126	-0.267	0.487	0.193	-0.289	0.392	0.188	-0.305	0.227	0.162	-0.323	0.071	0.258
1338	6.69	-0.418	0.892	0.312	-0.22	0.861	0.472	-0.306	0.807	0.521	-0.34	0.627	0.541	-0.277	0.507	0.523	-0.26	0.418	0.539	-0.262	0.26	0.597	-0.201	0.081	0.56	-0.071	0.032	0.588	-0.183	0.85	0.2	-0.262	0.802	0.146	-0.26	0.614	0.126	-0.266	0.487	0.193	-0.288	0.392	0.188	-0.305	0.227	0.162	-0.323	0.071	0.258
1339	6.695	-0.417	0.892	0.312	-0.218	0.86	0.472	-0.304	0.806	0.521	-0.339	0.626	0.541	-0.276	0.505	0.523	-0.26	0.417	0.538	-0.262	0.259	0.596	-0.201	0.081	0.56	-0.071	0.032	0.588	-0.182	0.85	0.2	-0.261	0.802	0.146	-0.26	0.614	0.126	-0.266	0.487	0.193	-0.288	0.392	0.188	-0.305	0.227	0.162	-0.323	0.071	0.258
1340	6.7	-0.416	0.891	0.313	-0.217	0.859	0.471	-0.301	0.804	0.521	-0.338	0.625	0.54	-0.275	0.504	0.522	-0.26	0.416	0.537	-0.263	0.258	0.595	-0.2	0.08	0.559	-0.07	0.031	0.589	-0.182	0.85	0.199	-0.26	0.803	0.146	-0.259	0.614	0.126	-0.265	0.487	0.193	-0.288	0.392	0.187	-0.304	0.227	0.161	-0.323	0.071	0.258
1341	6.705	-0.415	0.89	0.314	-0.214	0.858	0.471	-0.3	0.803	0.521	-0.337	0.624	0.54	-0.274	0.503	0.521	-0.26	0.415	0.537	-0.263	0.257	0.594	-0.2	0.079	0.557	-0.071	0.031	0.589	-0.181	0.851	0.199	-0.26	0.803	0.146	-0.259	0.614	0.126	-0.265	0.486	0.193	-0.288	0.392	0.188	-0.304	0.227	0.161	-0.323	0.071	0.258
1342	6.71	-0.413	0.89	0.315	-0.212	0.858	0.471	-0.299	0.803	0.522	-0.336	0.623	0.539	-0.274	0.502	0.52	-0.26	0.414	0.536	-0.263	0.256	0.592	-0.2	0.078	0.556	-0.071	0.031	0.589	-0.18	0.851	0.198	-0.259	0.803	0.146	-0.258	0.614	0.126	-0.264	0.486	0.193	-0.287	0.392	0.188	-0.304	0.227	0.161	-0.323	0.071	0.258
1343	6.715	-0.412	0.889	0.316	-0.211	0.857	0.471	-0.297	0.801	0.522	-0.336	0.622	0.539	-0.274	0.501	0.519	-0.259	0.412	0.534	-0.263	0.254	0.591	-0.2	0.078	0.555	-0.07	0.031	0.589	-0.179	0.851	0.198	-0.258	0.803	0.146	-0.257	0.614	0.126	-0.262	0.486	0.193	-0.287	0.392	0.188	-0.304	0.227	0.161	-0.323	0.071	0.258
1344	6.72	-0.411	0.889	0.317	-0.209	0.856	0.47	-0.295	0.8	0.521	-0.335	0.621	0.538	-0.274	0.5	0.518	-0.259	0.411	0.533	-0.264	0.253	0.589	-0.199	0.077	0.554	-0.07	0.031	0.589	-0.178	0.851	0.197	-0.257	0.803	0.146	-0.256	0.614	0.126	-0.261	0.486	0.193	-0.286	0.392	0.188	-0.303	0.227	0.162	-0.323	0.071	0.258
1345	6.725	-0.41	0.888	0.318	-0.207	0.855	0.47	-0.293	0.799	0.522	-0.335	0.62	0.537	-0.273	0.498	0.517	-0.26	0.41	0.532	-0.264	0.252	0.588	-0.198	0.077	0.553	-0.07	0.031	0.588	-0.176	0.852	0.197	-0.256	0.804	0.147	-0.255	0.614	0.126	-0.261	0.486	0.193	-0.286	0.392	0.188	-0.303	0.227	0.162	-0.323	0.071	0.258
1346	6.73	-0.409	0.887	0.318	-0.205	0.854	0.47	-0.292	0.798	0.522	-0.334	0.619	0.536	-0.274	0.498	0.515	-0.26	0.409	0.531	-0.264	0.251	0.586	-0.197	0.076	0.552	-0.069	0.03	0.588	-0.175	0.852	0.197	-0.255	0.804	0.147	-0.254	0.614	0.127	-0.26	0.487	0.193	-0.285	0.392	0.188	-0.303	0.227	0.162	-0.323	0.071	0.258
1347	6.735	-0.408	0.886	0.319	-0.204	0.853	0.47	-0.291	0.797	0.522	-0.334	0.618	0.535	-0.274	0.497	0.514	-0.261	0.409	0.53	-0.265	0.25	0.585	-0.197	0.076	0.552	-0.069	0.03	0.588	-0.174	0.852	0.197	-0.254	0.804	0.147	-0.253	0.614	0.127	-0.26	0.487	0.193	-0.285	0.392	0.188	-0.303	0.227	0.162	-0.323	0.071	0.258
1348	6.74	-0.407	0.886	0.32	-0.203	0.852	0.47	-0.29	0.797	0.522	-0.334	0.618	0.534	-0.274	0.497	0.513	-0.261	0.408	0.529	-0.265	0.25	0.584	-0.196	0.077	0.551	-0.069	0.03	0.588	-0.173	0.852	0.197	-0.253	0.804	0.147	-0.252	0.614	0.127	-0.259	0.487	0.193	-0.284	0.392	0.188	-0.302	0.227	0.162	-0.323	0.071	0.258
1349	6.745	-0.405	0.885	0.321	-0.201	0.851	0.47	-0.289	0.796	0.522	-0.334	0.618	0.533	-0.275	0.496	0.512	-0.261	0.407	0.528	-0.265	0.25	0.582	-0.196	0.077	0.551	-0.068	0.03	0.588	-0.173	0.852	0.197	-0.252	0.804	0.147	-0.251	0.614	0.127	-0.258	0.487	0.194	-0.283	0.392	0.189	-0.302	0.227	0.162	-0.323	0.071	0.258
1350	6.75	-0.404	0.885	0.321	-0.199	0.851	0.47	-0.288	0.796	0.523	-0.334	0.618	0.531	-0.275	0.496	0.51	-0.261	0.407	0.527	-0.264	0.25	0.582	-0.195	0.078	0.551	-0.068	0.03	0.588	-0.172	0.852	0.197	-0.251	0.804	0.147	-0.249	0.613	0.128	-0.257	0.486	0.194	-0.282	0.392	0.189	-0.302	0.228	0.162	-0.323	0.071	0.258
1351	6.755	-0.403	0.884	0.322	-0.198	0.85	0.47	-0.286	0.795	0.522	-0.335	0.618	0.53	-0.275	0.496	0.51	-0.262	0.408	0.526	-0.264	0.25	0.581	-0.195	0.078	0.551	-0.068	0.029	0.588	-0.17	0.852	0.197	-0.249	0.804	0.148	-0.248	0.613	0.128	-0.256	0.486	0.194	-0.281	0.392	0.189	-0.301	0.228	0.162	-0.323	0.072	0.258
1352	6.76	-0.401	0.884	0.322	-0.198	0.85	0.47	-0.285	0.795	0.522	-0.335	0.618	0.529	-0.275	0.495	0.509	-0.262	0.408	0.526	-0.264	0.25	0.581	-0.195	0.078	0.551	-0.068	0.029	0.588	-0.169	0.852	0.197	-0.248	0.803	0.148	-0.247	0.613	0.128	-0.255	0.486	0.195	-0.28	0.392	0.19	-0.3	0.228	0.162	-0.323	0.072	0.258
1353	6.765	-0.401	0.884	0.322	-0.198	0.85	0.47	-0.284	0.795	0.522	-0.334	0.618	0.528	-0.276	0.496	0.509	-0.262	0.408	0.525	-0.263	0.25	0.581	-0.195	0.078	0.55	-0.068	0.029	0.588	-0.168	0.852	0.197	-0.247	0.803	0.148	-0.246	0.613	0.129	-0.254	0.486	0.195	-0.279	0.392	0.19	-0.299	0.228	0.162	-0.323	0.072	0.258
1354	6.77	-0.4	0.884	0.322	-0.197	0.849	0.47	-0.283	0.796	0.522	-0.335	0.618	0.527	-0.276	0.496	0.508	-0.263	0.408	0.525	-0.263	0.25	0.581	-0.195	0.078	0.55	-0.068	0.029	0.588	-0.166	0.852	0.197	-0.245	0.803	0.148	-0.245	0.613	0.129	-0.253	0.486	0.196	-0.278	0.392	0.19	-0.298	0.228	0.162	-0.323	0.072	0.258
1355	6.775	-0.398	0.884	0.322	-0.196	0.85	0.47	-0.283	0.796	0.522	-0.335	0.619	0.526	-0.276	0.496	0.508	-0.263	0.408	0.524	-0.263	0.25	0.581	-0.195	0.078	0.55	-0.068	0.029	0.588	-0.165	0.852	0.197	-0.244	0.803	0.148	-0.244	0.613	0.129	-0.251	0.486	0.196	-0.277	0.392	0.191	-0.298	0.228	0.162	-0.323	0.072	0.258
1356	6.78	-0.397	0.884	0.322	-0.195	0.85	0.47	-0.282	0.797	0.521	-0.335	0.619	0.526	-0.276	0.496	0.508	-0.263	0.409	0.524	-0.263	0.25	0.581	-0.195	0.078	0.551	-0.068	0.029	0.588	-0.164	0.852	0.198	-0.243	0.803	0.148	-0.242	0.613	0.129	-0.251	0.485	0.196	-0.276	0.392	0.191	-0.297	0.228	0.163	-0.323	0.072	0.258
1357	6.785	-0.396	0.884	0.322	-0.193	0.85	0.47	-0.282	0.797	0.521	-0.335	0.619	0.526	-0.276	0.496	0.508	-0.263	0.408	0.524	-0.263	0.25	0.582	-0.195	0.078	0.551	-0.068	0.029	0.588	-0.163	0.852	0.198	-0.242	0.802	0.148	-0.241	0.612	0.129	-0.25	0.486	0.197	-0.275	0.392	0.191	-0.297	0.227	0.163	-0.323	0.072	0.258
1358	6.79	-0.395	0.884	0.321	-0.193	0.851	0.471	-0.281	0.797	0.521	-0.334	0.62	0.526	-0.275	0.496	0.509	-0.263	0.408	0.524	-0.263	0.25	0.582	-0.195	0.078	0.551	-0.068	0.029	0.588	-0.162	0.852	0.198	-0.241	0.802	0.148	-0.24	0.612	0.129	-0.248	0.486	0.197	-0.274	0.392	0.191	-0.296	0.227	0.163	-0.323	0.072	0.258
1359	6.795	-0.394	0.884	0.321	-0.192	0.851	0.471	-0.281	0.798	0.522	-0.334	0.62	0.526	-0.275	0.496	0.509	-0.263	0.408	0.524	-0.263	0.25	0.583	-0.195	0.078	0.551	-0.068	0.029	0.588	-0.161	0.852	0.198	-0.24	0.802	0.148	-0.239	0.612	0.129	-0.246	0.485	0.197	-0.273	0.391	0.192	-0.295	0.227	0.163	-0.323	0.072	0.258
1360	6.8	-0.394	0.884	0.32	-0.19	0.852	0.471	-0.281	0.798	0.522	-0.334	0.62	0.527	-0.275	0.496	0.509	-0.263	0.408	0.524	-0.263	0.251	0.583	-0.195	0.077	0.551	-0.068	0.029	0.588	-0.16	0.852	0.199	-0.239	0.801	0.148	-0.237	0.611	0.13	-0.245	0.485	0.197	-0.272	0.391	0.192	-0.294	0.227	0.163	-0.323	0.072	0.258
[truncated: 1,598 more rows]
[truncated: 3 more columns]
