# Supplementary material for: Associations between lower-limb muscle activation and knee flexion in post-stroke individuals: A study on the stance-to-swing phases of gait
Source: PLoS One. 2017 Sep 8;12(9):e0183865. doi: 10.1371/journal.pone.0183865 (PMC5590852; doi:10.1371/journal.pone.0183865)
Supplement: S1 Dataset — (ZIP) [file pone.0183865.s001.zip › S1_Dataset/Patient group/3/4/emg.csv]

Frame	Time	EMG Signal 1	EMG Signal 2	EMG Signal 3	EMG Signal 4	EMG Signal 5	EMG Signal 6	EMG Signal 7	EMG Signal 8
0	0	57.193	49.079	45.679	42.577	102.714	41.21	49.237	44.879
1	0.001	50.304	56.866	44.185	52.112	70.353	38.521	50.026	34.63
2	0.002	53.286	55.949	42.697	51.778	48.186	35.843	45.922	55.902
3	0.003	50.277	52.521	44.698	48.547	5.141	34.913	42.085	50.82
4	0.004	52.51	49.108	40.135	43.002	-1.72	35.537	34.589	46.17
5	0.005	49.537	41.643	40.425	30.301	-28.311	34.433	27.673	26.441
6	0.006	47.544	34.58	36.28	12.585	-16.182	30.824	21.359	17.531
7	0.007	49.645	33.153	38.742	17.136	11.445	30.905	23.992	43.298
8	0.008	44.413	28.655	32.71	21.13	-1.225	23.451	10.578	22.651
9	0.009	49.077	27.08	32.117	17.593	14.413	21.041	-5.318	17.486
10	0.01	41.966	26.888	34.647	17.366	9.932	17.491	-1.095	24.942
11	0.011	45.727	25.373	32.178	19.878	5.835	12.607	13.114	20.444
12	0.012	31.328	25.832	24.512	17.008	17.27	13.938	17.856	31.446
13	0.013	6.324	20.524	31.588	23.649	22.907	20.327	18.217	32.034
14	0.014	26.06	21.442	16.634	22.967	2.461	19.975	11.476	15.429
15	0.015	15.648	22.214	13.139	20.388	-1.327	17.523	11.53	15.696
16	0.016	11.089	22.257	9.869	30.228	27.806	17.038	14.335	12.332
17	0.017	11.414	16.922	15.354	24.041	14.207	16.399	4.006	25.07
18	0.018	11.591	16.472	17.399	18.284	24.257	15.796	15.784	21.593
19	0.019	11.63	15.878	14.65	13.148	6.06	15.035	16.175	11.385
20	0.02	8.052	13.012	12.136	8.247	26.807	10.44	25.901	20.962
21	0.021	7.82	13.297	3.865	7.839	51.269	6.271	20.386	-2.12
22	0.022	10.355	10.145	3.199	11.342	26.373	3.694	18.018	-19.15
23	0.023	7.532	6.666	4.131	7.534	9.674	9.867	25.174	-6.334
24	0.024	7.097	5.37	12.272	0.679	17.037	9.694	10.127	-5.085
25	0.025	6.526	7.617	12.149	-1.099	8.62	5.693	-4.489	9.958
26	0.026	6.021	7.594	12.083	3.755	14.769	-3.298	-3.747	10.919
27	0.027	0.353	7.634	11.88	1.876	28.848	-1.209	-3.147	23.342
28	0.028	-0.215	5.209	1.855	-7.117	-1.019	-3.137	-2.689	-0.564
29	0.029	0.434	-0.444	1.951	-7.157	2.259	0.207	-15.355	-10.863
30	0.03	-0.207	-1.008	1.907	-7.149	-32.574	-2.987	-20.849	-14.535
31	0.031	-0.787	2.741	-9.882	-3.798	-28.834	-1.883	-20.33	-12.927
32	0.032	-3.236	-1.575	-0.721	-2.337	-0.497	-3.242	-4.065	-6.819
33	0.033	-3.882	-6.607	2.106	1.693	2.546	-1.075	11.445	-5.496
34	0.034	-6.01	-5.009	0.147	0.355	5.208	-3.122	0.095	15.022
35	0.035	-7.302	-7.216	-16.658	0.222	-4.651	2.615	1.412	22.598
36	0.036	-9.306	-7.624	-5.743	-1.789	-7.89	-9.408	6.059	-16.628
37	0.037	-12.998	-7.199	-17.028	-5.693	4.394	-5.321	19.842	-11.877
38	0.038	-11.796	-12.144	-19.558	-8.388	1.641	-12.997	17.406	-37.631
39	0.039	-13.627	-12.383	-18.359	-10.074	-5.131	-9.796	29.135	-15.303
40	0.04	-17.732	-10.636	-17.306	-6.291	-22.92	-13.719	4.903	30.103
41	0.041	-15.002	-12.325	-16.4	-9.238	-20.924	-11.016	-26.431	11.55
42	0.042	-14.34	-10.864	-10.413	-11.951	-31.841	-8.463	-39.125	5.79
43	0.043	-12.081	-17.092	-11.919	-15.207	-6.961	-11.298	-58.157	-9.623
44	0.044	-15.957	-11.861	-9.125	-12.813	-10.481	-9.259	-48.31	3.626
45	0.045	-11.462	-14.126	-10.35	-16.577	-32.506	-4.662	-14.049	-0.732
46	0.046	-11.173	-16.343	-6.311	-11.012	-35.313	-6.798	-27.762	-19.731
47	0.047	-9.677	-11.163	-8.81	-8.891	3.09	-12.381	1.119	-43.713
48	0.048	-8.526	-11.944	-8.37	-8.474	-35.746	-4.573	35.049	-40.762
49	0.049	-7.336	-10.171	-5.174	-6.672	-30.793	-5.643	12.135	-21.129
50	0.05	-14.033	-13.195	-6.977	-5.032	-26.429	-6.686	24.509	-13.651
51	0.051	-11.116	-13.578	-9.444	-4.644	27.8	-12.661	58.675	7.487
52	0.052	-11.877	-11.243	-8.993	-5.984	5.724	-13.417	-9.9	33.088
53	0.053	-15.918	-16.07	-12.997	-8.096	12.27	-11.458	-19.602	-4.572
54	0.054	-19.385	-14.13	-14.286	-3.628	6.234	-13.378	-10.57	-9.554
55	0.055	-13.37	-12.383	-13.838	-9.035	0.759	-11.619	-18.606	13.299
56	0.056	-20.707	-15.867	-19.582	-5.547	-4.336	-10.249	-40.543	-7.369
57	0.057	-15.848	-17.229	-17.206	-11.549	36.858	-6.947	-33.892	-18.56
58	0.058	-15.054	-12.389	-13.659	-9.22	-1.816	-2.864	-39.877	-1.485
59	0.059	-14.259	-12.972	-13.019	-7.264	3.217	-4.211	-12.239	-17.131
60	0.06	-14.824	-13.55	-14.705	-11.886	16.804	-4.583	63.435	-31.235
61	0.061	-11.523	-17.029	-12.129	-19.603	-12.18	-3.402	52.653	-18.443
62	0.062	-12.083	-18.379	-11.686	-16.484	-0.923	-4.545	3.368	-20.765
63	0.063	-8.595	-13.532	-8.734	-15.49	-17.917	-8.783	-23.278	-18.597
64	0.064	-8.211	-18.175	-11.385	-17.977	-8.599	-8.362	-15.115	-16.608
65	0.065	-10.323	-18.758	-5.532	-15.634	-5.874	-8.714	-22.455	-21.803
66	0.066	-9.145	-13.914	-9.544	-13.677	-13.434	-13.521	-15.854	-20.235
67	0.067	-7.962	-13.327	-10.076	-15.589	-20.379	-14.08	-21.798	-18.898
68	0.068	-11.42	-13.908	-9.431	-16.156	-1.184	-12.304	-16.367	-17.684
69	0.069	-16.806	-13.518	-6.461	-13.625	-13.944	-10.911	-21.369	-16.48
70	0.07	-16.191	-14.869	-7.755	-13.226	-16.28	-10.494	-25.818	-17.419
71	0.071	-16.736	-10.032	-15.05	-9.163	15.646	-13.378	-29.865	-20.292
72	0.072	-18.448	-14.678	-14.028	-8.769	-16.284	-12.971	-26.177	-14.275
73	0.073	-21.897	-12.936	-11.074	-11.079	-37.017	-11.014	-29.448	-10.194
74	0.074	-17.418	-14.298	-15.278	-10.679	-71.082	-10.797	-26.322	-13.646
75	0.075	-20.299	-11.009	-17.546	-13.378	-66.628	-9.423	-40.416	-8.958
76	0.076	-18.922	-15.074	-18.08	-7.558	-20.758	-13.671	-37.892	-4.839
77	0.077	-21.227	-9.269	-12.034	-6.764	21.789	-14.249	-35.598	-8.262
78	0.078	-14.633	-11.591	-14.318	-8.68	5.295	-15.59	-20.822	-15.55
79	0.079	-15.589	-11.008	-12.351	-9.238	20.383	-11.133	8.12	-10.276
80	0.08	-13.061	-9.077	-16.971	-12.122	-2.457	-8.21	28.753	-13.145
81	0.081	-15.369	-13.144	-11.522	-8.619	9.864	-14.005	2.362	-10.61
82	0.082	-13.419	-12.763	-9.566	-13.048	-8.939	-11.665	19.293	-11.365
83	0.083	-16.696	-6.381	-8.952	-13.611	14.83	-9.711	16.112	-0.508
84	0.084	-14.942	-14.327	-10.659	-10.102	-7.071	-9.101	-20.878	16.952
85	0.085	-15.32	-13.364	-5.782	-17.438	-9.834	-9.652	-15.859	23.974
86	0.086	-9.888	-16.275	-10.408	-12.198	-12.404	-13.113	-11.39	17.633
87	0.087	-7.947	-10.284	-6.307	-13.157	-28.696	-11.748	-7.285	-7.516
88	0.088	-12.586	-15.904	-8.8	-8.897	-30.807	-8.834	-3.558	-38.467
89	0.089	-6.005	-13.977	-8.388	-12.957	-9.567	-6.111	-0.226	-34.407
90	0.09	-11.994	-9.345	-7.195	-12.374	-17.939	-11.127	-15.913	-68.446
91	0.091	-17.605	-13.414	-10.844	-10.428	-30.805	-13.049	-30.152	-36.459
92	0.092	-12.759	-14.774	-18.164	-7.514	4.103	-7.612	-32.76	-15.721
93	0.093	-17.395	-9.356	-15.033	-6.144	-11.051	-7.009	-30.497	3.069
94	0.094	-16.81	-14.201	-15.967	-3.806	-42.937	-11.64	-19.919	26.881
95	0.095	-18.174	-16.142	-13.419	-6.694	-55.307	-15.683	-6.419	-1.354
96	0.096	-16.823	-15.562	-14.168	-10.354	-13.697	-17.021	5.784	-12.58
97	0.097	-13.924	-13.045	-12.202	-12.65	25	-18.359	13.72	-9.303
98	0.098	-11.997	-12.65	-19.535	-9.721	-0.151	-11.766	-7.937	-12.442
99	0.099	-17.036	-14.777	-16.61	-10.083	22.678	-8.848	-36.154	-15.192
100	0.1	-12.4	-15.939	-12.333	-9.668	18.627	-11.351	-39.834	-17.707
101	0.101	-15.318	-15.547	-22.959	-13.131	22.301	-5.733	-49.902	-29.293
102	0.102	-17.849	-15.357	-15.783	-14.471	12.292	-10.573	-71.758	-27.115
103	0.103	-13.417	-11.486	-16.93	-17.358	-15.876	-3.227	-29.267	-5.763
104	0.104	-10.532	-14.972	-13.438	-14.639	2.941	-4.199	1.045	13.976
105	0.105	-14.038	-14.578	-12.466	-15.02	-0.333	-3.428	-26.682	-19.54
106	0.106	-17.345	-11.678	-7.621	-16.572	-9.599	-4.205	18.751	-15.098
107	0.107	-14.469	-16.911	-13.62	-12.706	-29.337	-9.047	61.274	-2.751
108	0.108	-18.93	-13.432	-12.843	-16.206	-6.113	-4.398	77.702	-6.484
109	0.109	-11.201	-15.355	-9.349	-14.862	-21.843	-10.979	22.141	-3.229
110	0.11	-14.306	-14.765	-11.275	-11.97	-24.602	-13.495	-14.822	6.016
111	0.111	-19.157	-13.398	-9.536	-5.992	-11.883	-12.725	-8.183	14.29
112	0.112	-14.915	-14.75	-9.142	-10.266	-5.048	-9.238	-2.147	-13.993
113	0.113	-22.281	-10.676	-12.423	-6.207	1.224	-13.882	14.298	-25.234
114	0.114	-17.459	-5.825	-12.029	-1.368	-4.667	-14.473	19.302	-15.188
115	0.115	-21.738	-13.168	-16.48	-6.005	14.603	-11.004	5.742	-5.926
116	0.116	-22.533	-12.184	-12.419	-3.092	1.795	-4.624	-23.303	19.586
117	0.117	-20.618	-11.396	-18.233	-3.457	-23.97	-14.31	3.015	-31.92
118	0.118	-20.059	-13.704	-17.466	-10.792	-0.245	-17.995	-7.046	-24.596
119	0.119	-18.348	-14.274	-12.636	-11.742	2.822	-9.677	8.64	-18.038
120	0.12	-17.993	-12.322	-12.064	-4.948	5.52	-4.455	-5.478	-12.054
121	0.121	-10.666	-11.735	-12.649	-10.929	2.952	-9.299	-13.011	-17.479
122	0.122	-11.66	-15.211	-9.177	-13.229	-4.035	-10.079	-24.612	-22.503
123	0.123	-8.787	-10.751	-9.575	-15.153	-36.035	-7.763	-30.968	-18.019
124	0.124	-4.56	-16.167	-4.737	-15.716	-31.661	-5.829	-44.485	-22.047
125	0.125	-6.9	-14.224	-2.805	-17.448	-35.817	-2.55	-28.579	-18.352
126	0.126	-4.985	-13.634	-6.869	-16.083	-1.823	-4.31	3.395	-21.654
127	0.127	-8.289	-15.368	-3.385	-14.716	11.727	-11.296	72.149	-18.6
128	0.128	-7.719	-18.84	-7.832	-21.284	-42.41	-6.479	22.854	-21.373
129	0.129	-9.078	-15.545	-4.922	-14.501	-35.057	-14.446	-3.797	-13.882
130	0.13	-12.374	-15.15	-10.719	-11.972	-1.588	-9.246	-11.84	-2.287
131	0.131	-14.509	-10.691	-11.487	-9.64	-19.809	-14.108	10.308	-0.193
132	0.132	-15.674	-14.754	-14.967	-6.156	7.837	-14.913	3.787	1.692
133	0.133	-14.519	-12.238	-14.392	-10.795	2.728	-20.554	-38.733	-17.704
134	0.134	-15.297	-15.525	-19.82	-6.75	16.228	-20.003	-55.137	-15.214
135	0.135	-18.005	-13.397	-13.259	-6.382	3.721	-9.967	-70.232	-8.258
136	0.136	-13.753	-11.465	-19.264	-6.015	-15.143	-8.648	-74.678	-10.41
137	0.137	-16.266	-12.629	-13.678	-4.855	-46.2	-7.527	-62.285	-8.497
138	0.138	-10.838	-13.399	-14.281	-9.306	7.92	-13.56	-51.061	-10.287
139	0.139	-20.315	-9.531	-16.248	-8.717	0.503	-12.631	0.405	-11.91
140	0.14	-13.922	-14.365	-10.863	-13.579	20.396	-11.707	52.052	-10.615
141	0.141	-17.403	-13.777	-14.377	-15.548	38.523	-12.531	5.177	-11.853
142	0.142	-16.434	-15.522	-9.762	-19.646	-22.508	-13.361	-25.254	-10.725
143	0.143	-11.59	-13.004	-11.541	-18.299	-79.418	-8.566	-19.888	-15.968
144	0.144	-5.581	-9.704	-10.219	-13.841	-42.505	-13.266	-14.908	-16.953
145	0.145	-9.633	-15.511	-6.972	-16.759	-36.05	-6.736	-28.491	-5.521
146	0.146	-11.555	-16.285	-11.852	-17.163	-17.947	-11.048	-24.455	-10.18
147	0.147	-9.601	-16.861	-8.608	-14.86	-1.564	-11.888	-13.251	-0.141
148	0.148	-13.644	-12.209	-11.55	-13.722	-16.686	-8.471	-9.989	3.51
149	0.149	-14.005	-9.303	-10.231	-14.132	-21.171	-10.477	-0.742	-14.51
150	0.15	-15.338	-16.269	-12.577	-8.349	-0.494	-6.479	1.912	-27.31
151	0.151	-14.925	-9.495	-14.726	-6.06	-11.772	-6.934	-0.666	-29.65
152	0.152	-12.965	-12.008	-14.363	-9.589	-56.504	-3.713	20.355	-27.55
153	0.153	-18.748	-12.784	-13.99	-7.699	-13.968	-6.681	0.521	-6.273
154	0.154	-16.398	-17.618	-11.103	-3.669	2.375	-10.436	-7.091	13.479
155	0.155	-15.788	-8.908	-13.823	-3.303	-12.82	-10.122	-14.094	0.728
156	0.156	-13.831	-7.746	-12.676	-2.925	0.654	-9.038	-16.285	3.034
157	0.157	-22.719	-10.839	-11.913	-0.028	21.269	-14.346	-25.991	5.151
158	0.158	-19.027	-21.674	-15.8	-6.032	24.89	-9.597	-20.787	-4.521
159	0.159	-20.177	-17.409	-14.461	-6.807	14.732	-12.979	-9.792	-9.749
160	0.16	-17.062	-18.567	-7.12	-2.74	17.747	-12.491	-8.544	-14.401
161	0.161	-12.206	-12.56	-14.491	-13.579	48.836	-18.383	-12.366	-18.658
162	0.162	-16.448	-17.783	-15.477	-18.222	28.102	-17.689	-18.507	-25.027
163	0.163	-12.367	-14.875	-12.972	-19.582	-13.524	-11.178	-13.412	-19.024
164	0.164	-8.866	-15.645	-10.664	-23.267	-8.157	-8.737	-12.566	-7.218
165	0.165	-13.493	-17.957	-7.193	-19.789	-43.446	-16.162	-10.176	-5.658
166	0.166	-14.05	-11.376	-7.79	-25.032	-47.915	-15.263	-11.092	-9.894
167	0.167	-13.64	-12.144	-11.87	-20.209	-2.091	-16.098	-13.19	-6.177
168	0.168	-9.163	-9.813	-11.5	-15.966	-26.919	-15.973	-10.043	-12.184
169	0.169	-13.199	-14.649	-11.125	-15.21	-45.112	-13.722	-8.459	-15.292
170	0.17	-15.299	-7.866	-16.943	-11.743	-6.362	-11.844	-9.96	-22.078
171	0.171	-14.884	-7.276	-16.171	-12.335	-11.353	-12.471	-4.702	-31.738
172	0.172	-12.537	-12.685	-14.241	-3.45	2.248	-11.947	-12.599	-40.236
173	0.173	-12.89	-7.843	-20.244	-12.374	-1.779	-13.358	-9.273	-33.835
174	0.174	-18.085	-13.833	-19.476	-6.388	-5.444	-6.053	-7.488	-18.144
175	0.175	-16.121	-13.053	-20.059	-9.106	-8.685	-0.884	-15.38	9.54
176	0.176	-16.673	-14.984	-18.124	-8.148	-24.311	-5.767	-14.539	28.338
177	0.177	-19.548	-14.397	-14.843	-9.116	-32.559	-5.039	-9.795	31.656
178	0.178	-17.016	-11.49	-17.754	-9.898	-4.234	0.531	1.587	9.846
179	0.179	-14.68	-14.969	-16.413	-13.975	7.02	-4.352	-6.447	-21.264
180	0.18	-12.537	-13.607	-15.064	-13.392	-2.995	-6.336	-2.313	-8.822
181	0.181	-15.236	-12.441	-8.501	-3.332	0.184	-6.963	-8.821	2.474
182	0.182	-11.744	-12.044	-1.747	-13.402	20.002	-8.356	-2.919	-7.526
183	0.183	-14.643	-10.877	-0.991	6.143	2.318	-8.008	-6.116	-16.749
184	0.184	-16.573	-14.349	1.315	3.423	37.484	-10.946	-1.41	-19.416
185	0.185	-10.764	-12.018	-9.543	-4.134	2.378	-7.305	-4.051	-11.835
186	0.186	-13.084	-14.913	1.48	-15.754	-1.955	-7.709	-4.941	-23.409
187	0.187	-17.911	-15.291	-2.789	-17.892	-30.851	-13.53	-0.202	-21.25
188	0.188	-17.324	-14.122	-1.631	-19.834	-27.092	-7.928	4.376	-15.41
189	0.189	-13.249	-17.603	-2.794	2.989	-23.685	-6.006	8.393	-17.113
190	0.19	-14.598	-16.238	-8.017	6.075	-7.889	-6.601	1.44	-15.536
191	0.191	-15.946	-10.43	-12.85	3.354	-10.489	-6.025	-7.411	-16.879
192	0.192	-14.784	-16.041	-12.078	-19.877	-28.172	-13.962	-3.925	-10.506
193	0.193	-19.236	-17.974	-12.855	-29.179	-6.989	-5.633	-4.91	0.341
194	0.194	-17.492	-11.967	-4.922	-9.439	30.045	-15.293	-11.69	-15.513
195	0.195	-17.097	-14.275	-5.89	-11.955	-5.074	-14.119	-12.462	-17.631
196	0.196	-18.461	-16.2	-4.922	-14.273	8.588	-5.773	-16.526	-15.666
197	0.197	-15.568	-15.61	-10.923	-12.145	-3.7	-6.721	-13.027	-10.363
198	0.198	-17.513	-11.538	-18.276	-10.193	-22.366	0.073	-23.069	-14.96
199	0.199	-15.593	-11.91	-23.115	-11.919	-12.194	-5.895	-30.199	-10.675
200	0.2	-14.061	-12.284	-20.596	-3.975	-2.779	-8.185	-21.256	-17.048
201	0.201	-14.853	-13.441	-21.373	0.296	-28.193	-6.216	-12.892	-11.05
202	0.202	-13.515	-8.973	-20.791	-3.369	-24.819	-14.893	-5.506	-18.4
203	0.203	-12.946	-11.863	-17.499	-14.198	9.674	-1.7	3.446	-17.429
204	0.204	-12.767	-12.234	-18.071	-21.351	14.217	-10.371	-4.838	-13.146
205	0.205	-9.68	-11.837	-12.253	-27.73	-14.691	-8.786	-10.028	-7.494
206	0.206	-6.782	-12.976	-13.014	-26.564	-3.339	-7.397	-10.964	-5.541
207	0.207	-5.631	-14.892	-12.412	-21.33	-40.932	-8.513	-4.93	-10.175
208	0.208	-7.573	-16.041	-11.815	-22.294	14.756	-4.988	-5.663	-8.43
209	0.209	-9.708	-13.134	-12.377	-21.519	-7.204	-10.165	-6.189	-2.628
210	0.21	-11.647	-15.058	-11.003	-12.619	-13.725	-16.893	-8.067	-6.681
211	0.211	-14.161	-10.787	-9.623	-11.453	-31.849	-19.357	-8.57	-17.511
212	0.212	-12.027	-13.287	-15.406	-8.361	-26.322	-21.635	-16.413	-25.438
213	0.213	-16.485	-10.951	-14.612	-5.461	8.966	-18.093	-15.17	-24.078
214	0.214	-13.194	-13.838	-14.005	-6.239	13.453	-17.449	-14.138	-17.702
215	0.215	-19.771	-11.889	-13.401	-2.174	-15.584	-14.479	-15.047	-16.564
216	0.216	-17.26	-16.13	-10.476	-5.648	-4.396	-14.037	-17.463	-13.481
217	0.217	-16.496	-16.497	-11.806	-8.931	-7.717	-12.616	-11.74	-10.605
218	0.218	-17.085	-13.195	-14.108	-11.823	-29.586	-10.425	-8.135	2.522
219	0.219	-15.157	-18.02	-9.251	-12.19	-55.155	-13.07	-7.453	8.285
220	0.22	-14.585	-16.076	-16.589	-11.786	-38.139	-16.49	-6.764	-11.112
221	0.221	-8.793	-15.486	-13.672	-10.601	-41.201	-9.841	-14.588	-13.665
222	0.222	-19.453	-11.992	-11.143	-8.651	-21.442	-8.806	-15.621	-11.383
223	0.223	-15.208	-13.345	-10.348	-14.437	-13.87	-11.249	-16.448	-5.034
224	0.224	-14.059	-13.724	-10.904	-16.752	-25.464	-3.831	-15.371	-3.13
225	0.225	-17.556	-11.019	-12.819	-13.259	-14.83	-10.538	-12.801	-11.832
226	0.226	-18.528	-12.18	-9.89	-16.539	-1.306	-9.696	-11.914	-13.365
227	0.227	-13.698	-11.411	-9.474	-7.628	10.883	-15.249	-16.622	-32.116
228	0.228	-12.929	-14.126	-9.06	-6.464	6.23	-7.257	-9.138	-19.334
229	0.229	-17.001	-12.189	-13.867	-12.46	4.901	-8.173	-8.037	-17.033
230	0.23	-16.424	-10.071	-9.192	-5.104	3.732	-3.282	-10.419	-19.211
231	0.231	-17	-12.009	-7.417	-2.191	-4.6	-11.162	-11.076	-13.435
232	0.232	-14.104	-11.819	-10.864	-6.431	-16.413	-8.017	-10.394	-15.199
233	0.233	-14.49	-14.53	-10.443	-4.103	-30.763	-10.872	-7.033	-10.594
234	0.234	-14.099	-14.146	-9.246	-4.664	-1.79	-4.83	-9.842	-0.59
235	0.235	-15.264	-12.604	-12.887	-6.582	-14.197	-10.402	-9.336	-1.806
236	0.236	-18.943	-11.832	-12.482	-8.317	-33.056	-8.426	-6.927	-0.688
237	0.237	-15.657	-12.611	-13.615	-10.838	-2.164	-10.323	-6.456	-5.954
238	0.238	-16.048	-9.908	-13.212	-9.484	10.152	-9.706	-0.363	-12.765
239	0.239	-18.763	-14.172	-15.136	-11.607	-1.118	-4.831	-8.159	-6.784
240	0.24	-12.962	-11.662	-12.992	-13.524	15.893	-10.789	-7.049	5.388
241	0.241	-12.196	-10.312	-8.539	-16.987	6.568	-9.973	-7.871	17.545
242	0.242	-10.268	-13.217	-5.248	-12.134	-13.215	-14.776	-8.543	-6.282
243	0.243	-10.85	-15.932	-8.148	-18.15	-26.071	-15.327	-7.707	-16.353
244	0.244	-13.758	-18.648	-9.493	-12.557	-9.867	-12.391	-5.75	-13.255
245	0.245	-5.824	-17.87	-8.128	-16.046	-7.781	-13.723	-9.117	-21.59
246	0.246	-9.31	-16.52	-11.023	-10.045	21.174	-10.409	-10.94	-60.111
247	0.247	-10.277	-14.594	-11.403	-20.696	17.038	-9.216	-3.029	-21.416
248	0.248	-11.245	-16.153	-11.785	-16.442	-1.799	-12.868	-6.505	-6.35
249	0.249	-12.021	-12.674	-13.331	-10.058	-18.937	-13.221	-7.463	-10.828
250	0.25	-12.792	-11.325	-10.044	-8.905	-9.728	-9.127	-6.495	-6.755
251	0.251	-13.363	-17.142	-14.109	-7.942	15.796	-6.584	-2.234	-10.437
252	0.252	-16.651	-14.832	-12.754	-8.905	12.41	-6.175	-4.539	-7.147
253	0.253	-18.394	-18.326	-16.044	-8.136	3.038	-10.993	-12.444	-10.229
254	0.254	-18.78	-15.049	-15.663	-7.371	-16.748	-11.547	-13.382	-12.918
255	0.255	-20.134	-17.969	-16.824	-7.966	-34.578	-7.466	-12.402	-10.362
256	0.256	-14.333	-14.501	-20.307	-12.623	-36.926	-14.413	-11.616	-8.003
257	0.257	-21.688	-12.196	-13.723	-8.562	-26.28	-11.493	-17.213	-5.855
258	0.258	-16.856	-13.371	-16.619	-12.041	2.73	-12.249	-17.776	-11.664
259	0.259	-17.641	-13.774	-14.108	-10.682	15.094	-9.902	-7.692	-27.526
260	0.26	-18.431	-14.953	-13.338	-14.736	-3.699	-11.826	-20.641	-25.375
261	0.261	-16.513	-12.837	-15.277	-14.338	-27.55	-8.522	-29.337	-23.424
262	0.262	-10.527	-13.622	-11.985	-16.649	-18.254	-15.089	-18.296	-21.691
263	0.263	-14.601	-12.865	-13.732	-12.569	-26.591	-12.56	3.386	-0.988
264	0.264	-14.03	-12.297	-10.254	-16.039	11.949	-11.772	6.49	13.15
265	0.265	-12.1	-15.408	-6.965	-16.416	6.568	-6.917	-24.663	0.396
266	0.266	-9.207	-12.712	-11.802	-13.504	1.491	-12.898	-28.717	2.751
267	0.267	-11.73	-8.469	-11.214	-10.792	5.892	-8.812	-32.382	4.917
268	0.268	-11.341	-9.84	-9.468	-13.509	1.86	-9.366	-8.559	3.017
269	0.269	-13.474	-11.207	-8.109	-8.673	-16.897	-6.047	-11.631	-2.163
270	0.27	-12.308	-9.092	-10.429	-12.163	-26.985	-10.09	-14.316	-13.159
271	0.271	-9.596	-11.809	-8.298	-4.804	-17.726	-8.716	-21.838	-14.495
272	0.272	-12.498	-9.88	-13.526	-5.769	-15.059	-13.143	-33.434	-18.161
273	0.273	-13.668	-14.144	-18.367	-4.986	-17.614	-6.54	-1.485	-12.15
274	0.274	-16.375	-8.726	-12.374	-4.212	-1.395	-5.752	39.75	-28.187
275	0.275	-20.626	-13.564	-14.709	-9.041	0.698	-6.501	-21.206	-16.537
276	0.276	-16.564	-11.63	-14.143	-9.608	-28.357	-5.909	-29.324	-14.383
277	0.277	-19.082	-11.053	-9.509	-6.696	-24.321	-7.835	-21.955	-12.44
278	0.278	-12.693	-15.891	-14.943	-9.188	-28.024	-2.413	-15.361	-10.716
279	0.279	-15.211	-8.541	-11.476	-11.493	2.911	-11.882	-21.341	-12.27
280	0.28	-19.281	-15.322	-13.43	-17.286	-9.51	-15.544	-4.872	-16.503
281	0.281	-11.355	-14.555	-11.707	-16.489	-13.235	-12.044	0.175	-15.285
282	0.282	-16.583	-15.342	-8.243	-12.986	10.541	-13.002	23.028	-9.226
283	0.283	-19.488	-14.765	-12.712	-12.396	7.396	-10.09	-5.989	0.5
284	0.284	-13.488	-14.196	-14.474	-15.284	-6.8	-10.857	-24.747	-5.839
285	0.285	-11.166	-17.113	-9.65	-13.921	10.965	-10.076	-0.93	-9.3
286	0.286	-13.098	-15.769	-12.957	-12.555	-10.165	-9.493	-4.017	-16.646
287	0.287	-15.032	-14.418	-8.908	-14.678	-29.959	-12.786	-12.325	-13.726
288	0.288	-13.283	-13.262	-7.57	-18.356	-37.528	-9.886	-45.793	-21.659
289	0.289	-10.763	-15.974	-14.939	-11	-44.52	-13.37	-41.329	-16.433
290	0.29	-10.375	-14.817	-9.733	-14.097	-12.64	-15.694	-45.387	-1.72
291	0.291	-12.495	-12.69	-12.646	-13.125	-8.202	-9.893	-11.317	-12.35
292	0.292	-16.166	-15.399	-13.433	-5.188	12.496	-12.224	20.62	-18.138
293	0.293	-15.773	-14.239	-19.058	-6.141	1.221	-8.752	41.331	-16.398
294	0.294	-16.929	-17.723	-12.492	-3.229	11.224	-9.34	98.033	-14.853
295	0.295	-14.223	-12.311	-13.285	-11.15	1.868	-8.765	73.65	-16.214
296	0.296	-16.154	-10.375	-12.522	-5.909	4.543	-10.127	6.876	-9.837
297	0.297	-13.253	-9.796	-16.03	-6.855	-13.259	-7.814	-19.835	8.132
298	0.298	-13.641	-12.7	-16.629	-7.617	7.821	-11.883	-27.964	0.592
299	0.299	-15.58	-13.088	-12.581	-5.276	-6.311	-15.375	-20.615	-25.117
300	0.3	-19.073	-9.789	-10.086	-4.669	-44.854	-14.028	-14.034	-15.032
301	0.301	-13.668	-10.945	-10.487	-12.001	5.052	-9.966	-20.036	-11.911
302	0.302	-10.197	-10.554	-7.601	-9.079	-1.496	-13.455	-25.459	-26.003
303	0.303	-13.501	-12.489	-1.61	-13.319	-7.524	-10.171	-20.431	-23.435
304	0.304	-14.09	-10.939	-7.619	-12.532	-23.99	-9.795	-15.988	-30.356
305	0.305	-8.291	-12.875	-5.304	-14.461	-39.091	-10.969	-20.055	-19.687
306	0.306	-12.365	-12.681	-10.145	-16.387	-43.554	-9.042	-23.738	-2.274
307	0.307	-10.434	-16.355	-13.436	-14.643	-39.521	-10.599	-20.453	9.323
308	0.308	-11.019	-14.993	-4.521	-12.115	9.616	-13.888	-23.565	-1.335
309	0.309	-10.435	-11.698	-8.187	-13.462	-10.307	-7.31	-20.871	-11.034
310	0.31	-12.952	-16.534	-9.335	-6.87	7.917	-14.086	-18.357	-9.299
311	0.311	-17.41	-14.593	-14.548	-7.829	-41.976	-11.564	-16.051	1.71
312	0.312	-19.16	-11.686	-13.569	-10.332	-8.513	-10.792	-18.203	-5.459
313	0.313	-20.519	-15.167	-12.783	-7.998	-14.502	-7.311	-16.272	-14.364
314	0.314	-20.14	-14.773	-15.095	-8.558	-19.92	-7.902	-11.02	-13.183
315	0.315	-18.99	-13.609	-17.017	-7.958	25.565	-7.333	-15.647	-20.514
316	0.316	-17.065	-15.544	-18.937	-7.36	31.558	-9.855	-17.006	-19.537
317	0.317	-21.338	-13.608	-17.189	-4.821	-40.636	-12.194	-15.853	-13.531
318	0.318	-15.557	-13.408	-17.566	-12.143	-30.781	-12.591	-17.039	-12.752
319	0.319	-19.644	-15.344	-13.104	-9.027	-4.104	-8.151	-16.084	-4.816
320	0.32	-16.186	-17.276	-17.157	-17.907	20.239	-8.746	-15.154	-7.91
321	0.321	-11.561	-15.725	-10.179	-14.405	27.551	-8.365	-12.673	-5.014
322	0.322	-11.002	-13.213	-9.201	-17.473	34.103	-8.778	-11.922	-4.252
323	0.323	-16.832	-18.056	-8.423	-12.619	28.061	-4.738	-8.46	-13.181
324	0.324	-17.629	-17.483	-4.355	-20.545	11.568	-10.573	-1.1	-21.543
325	0.325	-12.819	-14.204	-7.826	-17.438	6.535	-6.511	-3.995	-16.354
326	0.326	-12.264	-12.475	-9.748	-14.527	10.983	-5.951	-8.312	-1.65
327	0.327	-12.861	-15.004	-7.997	-18.792	6.898	-6.544	-10.689	4.72
328	0.328	-9.394	-13.665	-8.37	-11.453	-4.303	-10.618	-8.799	2.743
329	0.329	-10.757	-8.837	-11.659	-12.436	-7.56	-13.141	-9.417	-20.172
330	0.33	-7.863	-8.264	-9.534	-14.984	-4.397	-12.765	-7.721	-42.132
331	0.331	-13.873	-7.695	-9.145	-10.967	-29.921	-13.17	-10.268	-33.863
332	0.332	-13.099	-15.642	-14.953	-7.53	-19.856	-11.246	-7.002	-21.133
333	0.333	-15.427	-9.655	-12.634	-10.864	-10.534	-11.644	-7.401	-14.196
334	0.334	-14.85	-8.699	-16.125	-7.993	-13.234	-8.743	-8.609	9.274
335	0.335	-18.144	-11.614	-16.709	-12.874	-26.055	-10.676	-6.728	12.385
336	0.336	-17.554	-15.887	-16.132	-9.634	-19.111	-5.65	-9.646	-1.748
337	0.337	-18.907	-15.125	-14.792	-5.618	-21.224	-8.941	-9.267	0.735
338	0.338	-15.611	-14.556	-14.416	-8.193	-11.566	-10.688	-7.343	-6.286
339	0.339	-14.455	-16.503	-11.525	-7.87	-2.847	-8.178	-8.899	-8.447
340	0.34	-16.389	-14.774	-16.773	-12.752	-26.671	-11.474	-10.818	-10.414
341	0.341	-14.447	-16.144	-10.221	-12.226	-36.7	-7.418	-8.871	-12.16
342	0.342	-12.891	-15.769	-9.481	-16.33	-14.797	-9.935	-8.255	-16.842
343	0.343	-14.822	-16.946	-11.839	-13.856	-12.019	-12.256	-5.111	-21.112
344	0.344	-11.136	-12.514	-9.948	-11.591	5.829	-11.864	-8.77	-14.726
345	0.345	-13.447	-15.435	-14.622	-14.551	-19.876	-9.924	-5.499	-15.891
346	0.346	-12.263	-11.96	-6.906	-13.469	-29.868	-7.206	-9.586	-18.991
347	0.347	-15.918	-10.61	-12.147	-11.61	-20.557	-10.682	-7.143	-14.152
348	0.348	-14.545	-11.779	-13.129	-12.474	-40.272	-10.292	-8.601	-20.144
349	0.349	-11.621	-17.012	-10.626	-13.336	-22.444	-11.466	-14.49	-16.082
350	0.35	-9.682	-12.184	-12.955	-9.149	-15.491	-12.644	-10.486	-16.693
351	0.351	-12.394	-15.488	-12.38	-7.464	-38.941	-9.169	-7.053	-26.77
352	0.352	-13.937	-10.081	-17.031	-8.879	8.114	-10.331	-11.739	-33.943
353	0.353	-18.373	-13.562	-16.454	-5.649	-11.825	-9.947	-12.391	-27.578
354	0.354	-17.779	-8.919	-15.096	-2.8	-30.031	-8.786	-15.951	-9.602
355	0.355	-14.874	-12.984	-16.456	-8.852	-24.639	-10.915	-11.579	13.613
356	0.356	-15.259	-11.642	-17.63	-8.153	0.539	-15.367	-9.889	16.708
357	0.357	-18.556	-13.985	-20.364	-13.838	4.967	-18.653	-5.087	8.403
358	0.358	-18.946	-13.62	-17.678	-13.304	0.88	-14.593	-5.706	5.907
359	0.359	-14.5	-12.48	-15.567	-15.287	-10.336	-12.085	-8.67	-19.835
360	0.36	-10.444	-15.982	-12.295	-14.771	-27.356	-18.475	-7.359	-2.807
361	0.361	-9.097	-13.095	-11.167	-17.35	7.13	-8.806	-5.066	-12.099
362	0.362	-9.498	-12.715	-9.265	-16.069	-6.412	-12.483	-11.669	-14.801
363	0.363	-10.673	-16.207	-8.921	-19.054	0.988	-4.167	-20.589	-17.308
364	0.364	-9.527	-13.324	-9.739	-18.746	21.755	-3.007	-14.595	-14.983
365	0.365	-11.081	-13.733	-9.583	-15.336	18.085	-6.106	-17.694	-17.108
366	0.366	-7.606	-11.819	-7.101	-16.568	8.052	-3.2	-12.861	-15.169
367	0.367	-4.706	-15.328	-10.604	-21.079	11.174	-7.459	1.65	-15.753
368	0.368	-9.173	-12.442	-10.258	-12.237	13.817	-8.236	5.911	-17.483
369	0.369	-10.917	-16.902	-11.458	-11.139	6.192	-4.753	18.109	-22.111
370	0.37	-15.769	-15.184	-12.652	-12.162	-0.769	-14.808	5.928	-20.733
371	0.371	-13.839	-12.696	-11.504	-15.709	-2.884	1.068	-11.475	-14.333
372	0.372	-15.589	-12.332	-10.366	-8.403	10.7	-5.31	-18.426	-3.473
373	0.373	-16.947	-13.523	-13.279	-5.547	5.571	0.511	-16.277	9.514
374	0.374	-14.641	-8.329	-14.46	-9.844	-18.17	-22.315	1.166	-6.336
375	0.375	-18.735	-11.841	-16.412	-13.946	-14.804	-6.637	3.519	-21.231
376	0.376	-21.278	-11.288	-11.592	-3.134	-17.832	-14.955	-7.098	-7.678
377	0.377	-20.924	-10.736	-12.191	1.49	-43.265	-17.464	-9.01	11.696
378	0.378	-21.345	-18.7	-6.202	-5.687	-39.901	-15.145	-10.729	34.933
379	0.379	-20.211	-15.243	-2.152	3.203	-36.724	-17.279	-9.158	31.84
380	0.38	-20.616	-16.24	-10.104	6.678	-5.507	-11.48	-10.488	-10.752
381	0.381	-21.414	-15.306	-7.017	1.438	6.952	-13.229	-16.852	-16.79
382	0.382	-18.162	-14.566	-6.063	-1.476	-4.239	-11.689	-15.67	-22.223
383	0.383	-20.33	-15.392	-8.59	-14.638	5.859	-15.954	-12.552	-77.768
384	0.384	-14.369	-13.506	-14.21	-8.841	34.159	-17.119	-19.304	-40.789
385	0.385	-22.34	-12.98	-10.735	-3.622	15.407	-8.796	-30.699	-20.812
386	0.386	-17.154	-13.619	-6.095	-8.279	-36.064	-11.892	-35.319	-2.582
387	0.387	-20.097	-14.064	-8.997	-4.036	-14.002	-8.987	-33.946	13.897
388	0.388	-8.723	-12.752	-9.379	-5.206	-33.918	-6.467	-48.244	-11.238
389	0.389	-13.408	-13.954	-8.985	-18.371	-3.499	-8.783	-46.282	-6.772
390	0.39	-17.71	-11.299	-2.394	-13.147	-19.901	-6.847	-30.378	-19.146
391	0.391	-18.921	-13.285	-3.355	-24.18	-14.846	-8.781	-15.441	-0.367
392	0.392	-17.807	-12.581	-5.855	-17.019	-28.365	-11.681	-5.723	-24.162
393	0.393	-18.829	-9.934	-5.068	-8.114	-15.967	-11.301	20.638	-27.251
394	0.394	-19.851	-13.489	-14.543	-9.258	-4.744	-10.917	62.29	-18.93
395	0.395	-24.152	-17.621	-18.21	-1.888	-42.478	-13.829	12.391	-16.4
396	0.396	-21.895	-19.038	-24.204	-4.777	2.947	-11.894	-7.513	-14.044
397	0.397	-15.38	-16.783	-25.162	1.244	-15.259	-6.859	-1.508	-7.623
398	0.398	-16.23	-18.01	-24.187	-6.082	1.158	1.846	-17.948	-9.539
399	0.399	-4.117	-16.918	-23.408	-20.759	16.172	0.688	-22.963	-4.33
400	0.4	-2.452	-11.186	-21.078	-31.376	2.556	-6.669	-18.495	-9.008
401	0.401	-7.162	-15.304	-19.133	-29.408	-9.874	-9.574	-22.544	-7.657
402	0.402	-14.389	-26.207	-18.545	-24.154	8.797	-10.346	3.811	-8.836
403	0.403	-15.623	-21.625	-20.28	-28.768	5.448	-9.566	13.902	-2.845
404	0.404	-7.373	-20.346	-17.755	-24.482	2.254	-10.14	17.02	-16.774
405	0.405	-6.481	-11.502	-10.39	-4.907	-40.389	-10.714	-8.505	-10.951
406	0.406	-5.581	-5.565	-5.154	-7.602	2.137	-12.451	-18.548	-12.664
407	0.407	-9.902	-8.74	-9.98	-25.392	7.521	-7.61	-9.229	-11.078
408	0.408	-10.744	-9.783	-9.195	-18.414	12.525	-7.024	10.548	-3.895
409	0.409	-10.22	-10.636	-13.244	-3.499	-10.351	-7.592	-2.208	-12.784
410	0.41	-14.928	-16.321	-2.384	-1.551	-22.782	-8.933	-9.175	-11.634
411	0.411	-13.244	-21.237	-7.005	3.689	-26.478	-13.378	-11.289	-12.619
412	0.412	-14.654	-16.649	0.178	5.251	-29.777	-7.947	-13.207	-19.42
413	0.413	-14.322	-10.133	-0.962	1.011	-39.089	-9.871	-18.419	-18.661
414	0.414	-20.952	-9.418	-9.261	-5.36	3.478	-10.434	-13.765	-16.361
415	0.415	-16.173	-10.247	-12.344	-8.82	9.435	-14.489	-12.395	-16.955
416	0.416	-18.749	-9.72	-23.168	-16.15	3.979	-13.129	-11.221	-6.903
417	0.417	-11.451	-15.77	-1.484	-13.213	18.988	-12.734	-14.682	-14.069
418	0.418	-18.277	-21.433	-4.572	-13.965	32.457	-13.897	-13.684	-15.239
419	0.419	-12.336	-10.64	-7.275	-16.25	-21.82	-16.609	-14.625	-14.09
420	0.42	-18.01	-9.135	-25.072	-12.731	-14.534	-14.671	-13.82	-8.878
421	0.421	-13.231	-13.437	-8.811	-18.695	-34.544	-14.868	-11.477	-13.721
422	0.422	-19.287	-7.083	-19.448	-16.344	-77.224	-19.309	-12.055	-12.945
423	0.423	-13.723	-10.603	-9.763	-15.727	-49.627	-11.95	-13.996	-16.995
424	0.424	-4.284	-13.733	-11.498	-17.623	-64.841	-9.039	-12.255	-9.039
425	0.425	-7.992	-12.791	-13.036	-19.341	-51.415	-8.281	-12.623	-3.814
426	0.426	-6.869	-12.038	-14.376	-15.837	-72.23	-10.597	-12.22	-6.725
427	0.427	-9.993	-14.382	-18.031	-18.128	-30.723	-4.023	-13.375	-0.727
428	0.428	-16.783	-16.332	-14.529	-11.521	-36.258	-6.542	-9.697	0.059
429	0.429	-26.469	-11.708	-13.54	-12.468	-11.176	-7.319	-12.014	-3.408
430	0.43	-20.089	-11.138	-16.422	-6.446	-15.675	-6.735	-9.107	1.235
431	0.431	-14.092	-13.662	-12.152	-5.654	5.013	-6.143	-8.71	-7.711
432	0.432	-15.057	-6.313	-16.199	-10.482	16.242	-5.554	-8.323	-6.588
433	0.433	-17.944	-7.283	-14.251	-5.826	12.971	-9.03	-8.508	-14.947
434	0.434	-18.708	-6.311	-14.823	-5.246	28.667	-11.351	-10.427	-22.368
435	0.435	-19.466	-8.815	-14.241	-3.879	25.967	-11.74	-11.191	-19.487
436	0.436	-17.513	-14.416	-15.588	-0.573	33.55	-9.798	-7.51	-23.749
437	0.437	-14.198	-25.242	-15.192	-3.463	12.427	-14.045	-10.988	-18.131
438	0.438	-15.915	-23.677	-14.026	-9.445	4.103	-15.386	-12.332	-16.178
439	0.439	-12.401	-13.596	-13.632	-11.951	-3.461	-8.989	-18.906	-14.249
440	0.44	-11.013	-14.737	-10.915	-12.725	-1.105	-11.491	-17.921	-11.344
441	0.441	-13.887	-1.557	-13.035	-12.138	-7.46	-9.156	-18.659	-13.877
442	0.442	-7.851	-10.24	-9.733	-14.074	21.596	-4.306	-16.289	-14.259
443	0.443	-12.069	-5.567	-6.823	-20.647	25.692	-8.945	-14.3	-7.69
444	0.444	-19.379	-6.882	-7.975	-14.635	22.078	-4.874	-6.877	-14.478
445	0.445	-4.622	-15.75	-7.583	-12.298	39.192	-10.675	-3.889	-27.645
446	0.446	-6.703	-9.715	-6.807	-15.757	-7.764	-11.445	9.3	-25.704
447	0.447	-4.709	-12.769	-8.743	-16.319	12.282	-7.957	3.497	-6.339
448	0.448	-2.897	-11.762	-7.376	-16.876	30.607	-13.942	-5.204	16.899
449	0.449	-7.475	-12.489	-8.528	-12.023	25.328	-8.31	-9.86	26.201
450	0.45	-17.466	-24.632	-11.996	-11.437	0.293	-10.231	-5.621	-4.943
451	0.451	-18.552	-15.864	-9.652	-7.373	23.25	-10.804	-19.952	-0.876
452	0.452	-14.995	-14.255	-10.787	-9.878	10.948	-13.703	-14.161	-12.092
453	0.453	-18.029	-7.039	-11.919	-6.561	14.746	-13.318	-8.925	-15.376
454	0.454	-13.125	-18.781	-11.505	-6.915	-29.839	-11.955	-10.458	-12.268
455	0.455	-17.313	-17.17	-10.695	-1.646	-35.731	-10.782	-6.186	-9.561
456	0.456	-19.568	-4.123	-12.594	-3.519	-30.235	-11.931	-12.584	-22.332
457	0.457	-16.022	-9.272	-11.202	-5.397	-35.124	-13.083	-16.087	-20.01
458	0.458	-23.312	-7.648	-11.748	-7.093	-30.558	-13.844	-0.04	-17.879
459	0.459	-12.415	-11.833	-15.194	-8.388	-34.497	-11.892	6.926	-15.94
460	0.46	-13.707	-10.597	-12.843	-9.677	-60.725	-8.202	-7.993	-0.069
461	0.461	-14.809	-23.688	-11.641	-9.231	-36.838	-6.833	-9.949	-2.2
462	0.462	-15.913	-14.917	-10.447	-11.106	-33.628	-8.953	-11.709	-15.751
463	0.463	-18.948	-19.488	-12.339	-10.664	-36.178	-8.548	-13.279	-10.532
464	0.464	-9.985	-18.051	-7.467	-14.876	2.51	-3.506	-11.951	-15.183
465	0.465	-11.087	-16.807	-9.377	-11.936	-13.76	-5.432	-10.806	-16.534
466	0.466	-11.996	-15.568	-6.067	-18.873	11.546	-8.327	-14.306	-17.689
467	0.467	-12.904	-16.455	-10.115	-9.948	-1.85	-4.83	-11.226	-14.193
468	0.468	-12.062	-15.407	-10.473	-15.916	2.374	-7.138	-8.341	-11.089
469	0.469	-9.676	-17.853	-12.766	-12.794	-23.77	-10.022	-9.131	-12.05
470	0.47	-14.44	-12.161	-11.581	-13.737	-20.377	-11.939	-14.759	-16.297
471	0.471	-12.435	-16.92	-12.73	-11.194	1.622	-12.306	-12.843	-13.959
472	0.472	-17.788	-12.199	-14.641	-11.946	-12.392	-13.064	-9.566	-17.435
473	0.473	-18.309	-12.694	-13.854	-13.848	15.956	-12.856	-10.158	-15.488
474	0.474	-22.887	-13.969	-17.707	-6.455	-2.675	-8.581	-13.656	-12.577
475	0.475	-15.082	-17.189	-20.211	-7.384	-5.831	-13.976	-11.345	-15.079
476	0.476	-20.247	-14.216	-19.815	-11.598	-8.799	-9.117	-11.743	-9.645
477	0.477	-23.088	-16.853	-16.907	-7.476	-5.979	-11.032	-9.044	-10.212
478	0.478	-22.263	-13.305	-14.195	-10.903	-23.667	-8.104	-13.308	-5.549
479	0.479	-18.15	-16.143	-12.251	-8.918	-30.491	-13.885	-10.795	-4.952
480	0.48	-16.176	-14.139	-12.047	-8.294	-19.696	-13.091	-14.094	-6.301
481	0.481	-15.549	-12.912	-14.752	-9.599	-25.372	-11.132	-9.259	-13.65
482	0.482	-19.568	-10.721	-10.481	-14.978	-37.447	-9.175	-13.905	-14.622
483	0.483	-11.582	-14.52	-10.082	-14.363	-23.002	-6.248	-14.489	-17.528
484	0.484	-10.375	-15.807	-8.713	-18.976	6.115	-3.718	-11.983	-15.026
485	0.485	-13.426	-12.455	-11.604	-17.209	-31.326	-6.027	-10.633	-9.428
486	0.486	-12.412	-10.27	-9.653	-16.794	-6.064	-12.594	-10.255	-4.6
487	0.487	-11.591	-12.148	-10.029	-16.385	-1.546	-11.609	-7.552	-7.905
488	0.488	-7.473	-9.392	-11.555	-11.52	2.558	-9.082	-7.951	-9.646
489	0.489	-12.262	-11.475	-12.314	-10.925	-8.683	-13.142	-8.735	-13.129
490	0.49	-10.269	-7.543	-9.777	-10.338	-11.979	-11.194	-7.398	-5.773
491	0.491	-15.635	-12.33	-14.599	-8.979	3.698	-11.763	-6.635	-10.99
492	0.492	-13.656	-11.689	-12.645	-8.585	-4.653	-8.844	-6.454	-13.888
493	0.493	-15.544	-17.062	-14.569	-5.678	-12.236	-10.185	-8.003	-9.63
494	0.494	-17.246	-13.53	-16.301	-9.349	-14.615	-7.851	-5.681	-7.289
495	0.495	-15.862	-14.065	-12.815	-12.629	-21.104	-9.002	-10.128	-13.852
496	0.496	-18.147	-16.935	-12.425	-10.481	-11.523	-7.839	-6.838	-16.356
497	0.497	-20.243	-8.969	-18.226	-10.858	-34.512	-12.872	-8.569	-12.273
498	0.498	-15.76	-14.936	-10.872	-10.455	-18.987	-12.287	-7.211	-12.823
499	0.499	-11.672	-11.816	-11.845	-11.991	6.398	-10.552	-3.928	-10.861
500	0.5	-14.172	-14.696	-12.625	-9.274	-3.838	-11.901	-6.843	-6.779
501	0.501	-17.46	-17.197	-11.863	-11.972	17.848	-10.543	-6.457	-11.641
502	0.502	-13.394	-16.397	-12.453	-16.803	-2.064	-6.473	-9.182	-11.052
503	0.503	-15.906	-14.439	-10.534	-18.733	-4.74	-14.415	-12.093	-12.799
504	0.504	-12.612	-11.128	-13.446	-18.142	2.068	-15.583	-14.805	-10.284
505	0.505	-11.441	-17.7	-8.616	-16.398	-0.225	-14.624	-15.193	-9.895
506	0.506	-9.494	-9.755	-8.045	-13.882	-17.785	-11.726	-13.644	-8.731
507	0.507	-14.518	-12.832	-10.957	-15.241	7.806	-10.958	-9.194	-9.901
508	0.508	-12.576	-11.852	-13.481	-16.417	-2.407	-13.291	-9.78	-7.972
509	0.509	-15.478	-14.352	-10.201	-10.429	6.732	-9.819	-9.2	-12.827
510	0.51	-15.085	-13.574	-13.117	-6.176	3.933	-11.763	-12.682	-9.352
511	0.511	-11.784	-10.079	-11.965	-6.95	-19.412	-8.866	-14.048	-8.763
512	0.512	-16.621	-14.725	-16.231	-6.361	-47.784	-12.351	-11.931	-10.512
513	0.513	-14.689	-16.456	-12.762	-5.783	-51.55	-6.94	-9.232	-9.176
514	0.514	-17.6	-16.839	-12.391	-6.367	-13.954	-6.365	-12.728	-13.64
515	0.515	-11.803	-13.542	-10.273	-5.016	11.127	-8.312	-9.829	-15.402
516	0.516	-14.143	-16.436	-13.965	-5.398	-2.508	-11.223	-8.677	-11.933
517	0.517	-16.101	-19.144	-9.532	-10.239	-6.649	-9.891	-9.847	-13.291
518	0.518	-16.713	-13.343	-13.616	-5.594	-17.937	-13.202	-9.078	-12.911
519	0.519	-20.814	-12.579	-12.279	-7.334	-0.981	-12.843	-8.9	-14.093
520	0.52	-19.49	-13.185	-13.651	-6.945	-16.788	-10.942	-5.236	-14.494
521	0.521	-13.145	-15.139	-11.54	-7.332	-14.149	-5.947	-8.545	-11.04
522	0.522	-12.414	-18.074	-8.857	-13.914	-16.717	-7.906	-10.692	-13.399
523	0.523	-14.778	-16.737	-6.95	-16.832	-23.75	-5.05	-8.004	-13.051
524	0.524	-8.239	-12.314	-5.429	-16.096	-17.371	-8.574	-9.949	-11.152
525	0.525	-12.537	-11.761	-6.23	-18.456	3.872	-7.262	-9.773	-10.794
526	0.526	-14.885	-14.319	-6.065	-25.083	6.554	-10.189	-9.604	-12.371
527	0.527	-11.435	-11.067	-7.241	-20.864	29.752	-9.836	-12.728	-15.095
528	0.528	-16.116	-13.242	-10.745	-10.237	-4.723	-13.352	-12.361	-13.946
529	0.529	-14.408	-14.446	-12.118	-6.02	-0.319	-10.471	-8.908	-9.692
530	0.53	-14.061	-12.554	-9.23	-9.748	3.711	-14.181	-11.067	-9.12
531	0.531	-10.814	-13.374	-15.247	-3.802	14.898	-11.891	-13.039	-10.494
532	0.532	-17.444	-17.294	-16.044	-6.948	-2.181	-14.818	-10.361	-10.901
533	0.533	-16.523	-16.959	-15.291	-4.098	7.05	-9.615	-6.914	-8.806
534	0.534	-15.793	-13.719	-14.74	-3.353	-12.736	-10.224	-12.385	-11.55
535	0.535	-18.167	-13.395	-16.702	-9.002	-30.532	-10.822	-8.947	-11.187
536	0.536	-16.285	-18.679	-13.828	-5.559	-9.494	-12.583	-9.576	-7.717
537	0.537	-20.987	-16.809	-20.827	-15.663	-17.803	-10.095	-7.891	-15.081
538	0.538	-18.137	-13.585	-14.089	-11.453	10.44	-5.675	-10.458	-12.005
539	0.539	-23.995	-17.723	-18.387	-7.815	-15.839	-8.609	-8.193	-11.061
540	0.54	-18.451	-11.983	-12.816	-9.016	-25.9	-11.157	-11.163	-13.614
541	0.541	-15.037	-12.827	-16.338	-12.153	-10.255	-12.548	-9.299	-12.873
542	0.542	-15.696	-10.967	-9.028	-11.227	3.841	-8.521	-15.176	-9.426
543	0.543	-15.188	-12.976	-8.101	-17.28	6.313	-12.035	-12.933	-19.517
544	0.544	-12.742	-14.795	-7.369	-15.016	22.507	-8.781	-11.072	-20.899
545	0.545	-12.412	-12.362	-9.736	-19.921	7.583	-8.417	-7.847	-22.083
546	0.546	-13.63	-9.146	-13.256	-13.993	5.618	-7.277	-10.818	-20.954
547	0.547	-14.843	-15.035	-12.711	-18.114	7.372	-9.997	-12.238	-13.632
548	0.548	-12.189	-9.495	-8.689	-14.676	12.016	-6.52	-12.693	1.053
549	0.549	-12.045	-11.515	-12.217	-7.378	1.922	-13.877	-11.596	3.16
550	0.55	-11.317	-14.886	-10.911	-12.272	-17.662	-12.909	-17.655	5.075
551	0.551	-12.717	-16.719	-13.094	-8.073	-14.995	-15.811	-13.461	-21.263
552	0.552	-12.961	-14.292	-8.695	-10.452	-38.223	-6.134	-12.75	-17.605
553	0.553	-16.491	-11.092	-17.647	-13.993	-35.115	-7.289	-13.402	-20.91
554	0.554	-17.898	-10.788	-16.521	-10.756	-54.842	-6.131	-14.055	-17.829
555	0.555	-22.78	-12.798	-15.401	-7.909	-57.356	-9.227	-12.384	-15.134
556	0.556	-19.539	-14.043	-16.406	-9.311	-31.671	-10.192	-14.971	-12.637
557	0.557	-15.516	-14.903	-15.473	-6.066	-21.649	-7.674	-11.744	-10.327
558	0.558	-15.954	-19.441	-14.74	-12.676	-8.477	-8.051	-5.221	0.302
559	0.559	-12.709	-14.887	-14.008	-19.504	-49.298	-10.368	-6.248	-5.521
560	0.56	-19.531	-20.982	-14.625	-23.817	-21.602	-10.939	-8.821	-10.773
561	0.561	-12.999	-19.331	-14.085	-27.933	3.585	-14.22	-11.199	-2.854
562	0.562	-12.069	-20.758	-8.701	-17.142	-9.986	-11.306	-12.612	-6.35
563	0.563	-11.341	-18.516	-9.32	-15.639	35.844	-13.82	-10.731	-7.725
564	0.564	-7.316	-18.979	-12.643	-17.052	5.437	-6.463	-15.424	-6.584
565	0.565	-5.417	-18.666	-10.728	-19.639	0.051	-13.815	-10.06	-12.607
566	0.566	-6.026	-12.92	-7.85	-16.045	5.145	-4.91	-12.045	-19.974
567	0.567	-4.311	-8.914	-11.361	-10.135	-17.698	-6.081	-11.513	-13.208
568	0.568	-3.946	-7.038	-13.704	-15.459	-5.306	-5.11	-2.656	-0.056
569	0.569	-11.32	0.268	-15.852	-12.637	21.017	-4.143	-6.379	-9.739
570	0.57	-10.377	-6.548	-13.16	-10.193	-23.678	-4.911	-7.586	-1.035
571	0.571	-9.429	-2.34	-7.378	-7.939	-17.666	-17.095	-6.657	3.609
572	0.572	-17.378	-14.574	-8.175	-0.073	-12.256	2.272	-3.796	-0.65
573	0.573	-18.355	-9.386	-8.774	13.8	-37.383	-5.264	-15.251	-4.32
574	0.574	-21.267	-14.066	-12.078	11.802	-14.505	-2.93	-10.65	-10.315
575	0.575	-25.533	-6.93	-11.507	10.003	-26.86	-22.081	-3.533	-13.409
576	0.576	-21.479	-10.632	-19.46	-4.368	-23.158	-9.296	-4.729	-20.169
577	0.577	-19.556	-9.494	-11.164	-21.843	-13.072	-11.604	-10.759	-22.677
578	0.578	-18.982	-12.607	-10.214	-5.631	-3.704	-17.981	-5.566	-24.994
579	0.579	-10.092	-15.533	-13.138	0.722	-11.995	-12.167	-6.561	-20.147
580	0.58	-8.937	-14.776	-10.639	-1.237	5.808	-10.414	-5.805	-12.773
581	0.581	-5.458	-12.467	-8.331	-9.977	12.753	-15.056	-8.147	-17.593
582	0.582	-12.811	-11.898	-8.931	-11.561	14.879	-13.694	-8.741	-6.159
583	0.583	-11.846	-17.904	-4.302	-30.369	16.842	-7.304	1.309	-7.691
584	0.584	-7.584	-10.561	-8.375	-22.859	-9.442	-15.617	-5.859	-14.828
585	0.585	-11.641	-13.465	-9.733	-15.923	16.882	-14.633	-4.702	-18.482
586	0.586	-11.044	-9.208	-8.386	-13.83	-20.854	-11.718	-1.215	-17.304
587	0.587	-15.671	-13.276	-7.998	-8.056	4.306	-7.452	-8.566	-12.058
588	0.588	-15.072	-8.434	-7.611	-13.32	-36.926	-5.119	-5.655	-11.068
589	0.589	-8.085	-18.485	-7.988	-11.797	-9.255	-8.594	-3.131	-3.111
590	0.59	-9.038	-14.217	-10.881	-13.176	15.932	-2.588	-2.345	-4.057
591	0.591	-8.232	-15.354	-11.25	-12.032	20.369	-3.351	-5.819	-6.94
592	0.592	-13.813	-16.494	-12.397	-3.733	16.313	-8.193	-3.872	-16.608
593	0.593	-17.267	-17.433	-13.147	-2.784	20.016	-4.895	-11.6	-12.916
594	0.594	-27.302	-10.633	-11.767	-1.829	-17.663	-13.791	-18.939	-14.058
595	0.595	-23.013	-18.541	-16.004	-4.355	-12.586	-14.958	-19.892	-10.95
596	0.596	-26.658	-13.286	-15.404	-16.551	-35.411	-20.969	-19.097	-11.91
597	0.597	-20.639	-16.151	-14.034	-25.264	-31.367	-24.064	-16.752	-14.395
598	0.598	-19.656	-10.125	-6.667	-14.235	10.234	-21.16	-18.666	-15.126
599	0.599	-18.667	-12.422	-5.684	-15.582	26.661	-18.633	-19.228	-13.151
600	0.6	-19.404	-7.545	-4.7	-11.891	11.536	-16.31	-17.462	-11.19
601	0.601	-15.308	-10.8	-7.199	-15.368	-11.36	-12.828	-16.082	-14.06
602	0.602	-14.695	-10.18	-11.258	-16.34	-40.44	-12.256	-10.632	-15.42
603	0.603	-11.374	-13.621	-22.085	-19.248	-36.834	-9.352	-11.171	-14.063
604	0.604	-15.407	-18.027	-17.43	-13.244	-19.855	-9.732	-13.063	-11.928
605	0.605	-9.571	-13.918	-16.057	-17.297	20.907	-9.337	-10.113	-7.473
606	0.606	-15.151	-5.941	-17.194	-15.346	-6.801	-5.269	-13.544	-11.534
607	0.607	-10.273	-9.382	-13.688	-25.39	-31.955	-10.101	-13.108	-10.159
608	0.608	-13.52	-6.234	-14.628	-3.695	-36.355	-6.797	-10.921	-6.838
609	0.609	-11.726	-5.223	-15.567	-0.577	-32.214	-7.364	-10.469	-3.91
610	0.61	-11.287	-9.422	-13.015	-3.259	-35.838	-7.741	-12.342	-9.891
611	0.611	-15.686	-21.566	-15.303	-10.778	-4.799	-7.352	-9.372	-12.4
612	0.612	-11.568	-16.28	-14.69	-13.064	-8.783	-2.514	-8.918	-6.778
613	0.613	-14.029	-17.768	-14.073	-2.374	-12.395	-0.582	-10.012	-6.196
614	0.614	-16.301	-16.349	-21.78	3.493	-22.354	-2.332	-6.461	-6.774
615	0.615	-16.633	-22.669	-14.399	8.773	-25.348	-5.808	-6.782	-15.664
616	0.616	-17.74	-21.438	-13.398	7.283	17.337	0.585	-7.1	-14.504
617	0.617	-19.62	-18.262	-14.147	5.99	-0.755	-10.822	-8.971	-13.341
618	0.618	-18.024	-19.155	-16.449	-8.26	-6.077	-9.265	-6.971	-12.368
619	0.619	-13.533	-19.857	-14.488	-17.874	-0.979	-13.517	-6.125	-13.322
620	0.62	-14.083	-10.88	-8.47	-19.546	-14.467	-12.349	-8.765	-14.088
621	0.621	-11.156	-16.813	-7.673	-17.928	6.285	-13.507	-7.541	-10.019
622	0.622	-14.615	-17.71	-9.584	-25.021	-27.681	-12.55	-12.308	-16.606
623	0.623	-14.208	-14.757	-11.492	-21.268	-32.037	-11.567	-2.759	-12.362
624	0.624	-9.348	-17.216	-13.208	-20.029	-11.231	-10.79	-3.859	-8.301
625	0.625	-11.261	-13.098	-7.384	-23.057	7.671	-13.102	-9.791	-16.251
626	0.626	-10.663	-13.62	-3.298	-14.098	4.448	-16.6	-10.688	-11.046
627	0.627	-11.997	-14.152	-11.21	-17.543	-29.959	-10.609	-9.656	-10.092
628	0.628	-9.648	-8.675	-10.214	-14.422	-16.397	-11.387	-10.373	-10.895
629	0.629	-12.52	-12.105	-13.093	-17.285	12.701	-10.813	-12.635	-14.981
630	0.63	-12.87	-11.474	-12.291	-11.242	23.955	-6.172	-10.642	-13.031
631	0.631	-13.998	-10.843	-9.935	-3.846	6.996	-9.076	-13.881	-11.078
632	0.632	-13.767	-15.635	-11.846	-6.712	-33.79	-6.563	-8.413	-11.69
633	0.633	-17.025	-8.235	-13.76	-4.16	-28.289	-8.896	-8.947	-15.209
634	0.634	-16.609	-11.093	-15.475	-9.748	-13.107	-14.708	-13.541	-15.639
635	0.635	-22.583	-10.271	-10.614	-9.133	-17.508	-10.656	-14.083	-9.1
636	0.636	-18.308	-9.448	-12.529	-9.666	3.255	-10.081	-10.561	-10.05
637	0.637	-19.063	-11.343	-14.249	-9.031	6.91	-9.496	-11.878	-15.991
638	0.638	-14.211	-13.24	-14.618	-13.806	16.968	-5.425	-10.685	-11.854
639	0.639	-12.259	-12.613	-14.211	-10.46	-30.095	-8.894	-10.269	-9.881
640	0.64	-18.82	-17.414	-13.809	-14.465	3.394	-14.303	-7.528	-10.433
641	0.641	-14.544	-12.732	-11.854	-9.565	-2.543	-3.461	-7.688	-1.536
642	0.642	-12.207	-15.6	-12.994	-10.087	-7.9	-11.407	-9.597	-5.248
643	0.643	-10.26	-14.205	-12.778	-15.446	-33.035	-12.768	-7.056	-16.105
644	0.644	-12.192	-12.815	-8.306	-11.899	-10.166	-0.97	-4.139	-8.95
645	0.645	-11.611	-11.608	-10.213	-16.482	2.208	0.567	-6.839	-5.276
646	0.646	-4.635	-15.255	-8.447	-7.532	20.965	-12.414	-8.758	-20.94
647	0.647	-3.664	-8.826	-5.905	-8.66	3.855	-14.174	-7.197	-23.066
648	0.648	-9.652	-4.531	-6.263	-12.12	13.028	-18.835	-4.467	-9.521
649	0.649	-21.834	-16.685	-10.289	-8.976	4.697	-14.585	-7.159	-0.805
650	0.65	-16.59	-14.909	-9.867	-6.025	12.227	-10.913	-11.391	-11.828
651	0.651	-18.126	-16.416	-2.477	5.453	5.205	-7.427	-9.626	-1.751
652	0.652	-16.76	-15.031	-5.544	0.861	7.347	-8.389	-15.405	-5.409
653	0.653	-17.91	-13.841	-12.298	-9.149	-2.358	-15.153	-14.596	-11.399
654	0.654	-16.737	-12.658	-16.545	-10.26	6.329	-15.925	-15.148	-6.165
655	0.655	-19.83	-11.669	-17.301	-11.357	-17.481	-13.61	-15.707	-5.188
656	0.656	-20.793	-12.616	-15.347	-14.402	-20.712	-15.56	-11.622	-18.333
657	0.657	-18.278	-18.588	-15.91	-11.444	-42.567	-18.865	-15.082	-24.128
658	0.658	-23.891	-12.957	-15.31	-15.659	-45.317	-17.143	-14.676	-11.928
659	0.659	-20.409	-19.514	-18.778	-21.213	-42.882	-14.641	-12.527	-13.467
660	0.66	-22.346	-13.496	-15.474	-19.225	-26.73	-7.296	-16.967	-9.199
661	0.661	-18.285	-19.094	-12.55	-21.113	-11.907	-8.273	-16.37	-8.034
662	0.662	-16.936	-17.158	-12.142	-15.667	-9.993	-3.437	-15.001	-6.869
663	0.663	-13.646	-16.566	-11.733	-22.226	-15.241	-2.647	-11.695	-12.079
664	0.664	-15.781	-15.977	-8.224	-14.267	-39.095	-11.518	-12.844	-18.841
665	0.665	-15.399	-16.353	-13.617	-15.21	-42.461	-14.985	-10.123	-12.834
666	0.666	-17.338	-18.662	-5.651	-12.291	-26.842	-11.875	-6.633	-18.447
667	0.667	-12.499	-12.071	-6.583	-14.8	-35.186	-10.898	-7.792	-13.613
668	0.668	-9.015	-11.086	-13.326	-9.186	3.308	-8.393	-8.185	-13.035
669	0.669	-9.599	-10.298	-9.036	-12.686	19.734	-10.727	-10.119	-15.933
670	0.67	-5.532	-12.604	-11.327	-9.419	-5.466	-8.792	-6.636	-7.989
671	0.671	-8.046	-14.514	-9.358	-7.698	-37.438	-6.872	-13.998	0.336
672	0.672	-11.333	-8.497	-13.975	-10.227	-25.093	-13.493	-8.776	-2.751
673	0.673	-13.469	-12.541	-13.377	-6.948	-36.371	-11.027	-13.626	-17.451
674	0.674	-15.41	-13.103	-10.842	-6.558	-33.117	-15.107	-12.857	-11.054
675	0.675	-11.928	-13.664	-14.117	-4.617	13.886	-7.167	-12.094	-9.105
676	0.676	-11.557	-9.578	-18.164	-4.216	33.817	-1.949	-8.628	-17.805
677	0.677	-14.278	-17.497	-15.635	-6.329	52.019	-8.726	-8.063	-3.468
678	0.678	-16.227	-16.313	-11.177	-7.08	2.046	-9.471	-8.663	-9.254
679	0.679	-15.47	-15.324	-16.595	-7.253	21.976	-7.116	-8.293	-32.065
680	0.68	-14.132	-14.337	-18.531	-10.916	-8.377	-7.651	-5.014	-22.755
681	0.681	-16.086	-10.067	-9.827	-13.417	8.071	-9.532	-7.152	14.23
682	0.682	-18.809	-10.833	-8.669	-13	-27.147	-1.754	-7.556	19.287
683	0.683	-16.112	-14.311	-11.774	-14.15	-31.659	-2.711	-5.633	14.858
684	0.684	-11.868	-12.371	-12.754	-12.207	-19.293	-5.614	-5.835	2.485
685	0.685	-10.138	-15.269	-11.995	-14.916	-8.054	-9.87	-6.618	-46.652
686	0.686	-13.633	-7.329	-12.776	-17.052	22.911	-15.456	-6.821	-66.556
687	0.687	-13.25	-10.812	-10.85	-19	18.893	-13.495	-10.12	-60.535
688	0.688	-16.155	-16.028	-12.797	-14.758	7.719	-18.12	-7.227	-21.815
689	0.689	-13.445	-15.058	-9.902	-15.354	-9.273	-15.192	-9.173	-6.699
690	0.69	-15.378	-12.54	-15.719	-16.726	-37.519	-7.234	-13.441	16.164
691	0.691	-14.605	-11.772	-16.506	-12.293	-33.843	1.089	-10.929	28.571
692	0.692	-15.959	-16.603	-17.098	-8.246	-10.032	-8.6	-10.549	2.278
693	0.693	-12.863	-13.313	-13.822	-13.092	-19.266	-7.48	-7.657	-7.764
694	0.694	-15.566	-17.372	-17.902	-12.519	-10.902	-10.984	-8.826	-10.853
695	0.695	-17.501	-10.409	-15.4	-5.94	-3.284	-7.835	-13.869	-19.16
696	0.696	-12.657	-17.18	-15.029	-3.429	31.767	-8.75	-7.887	-11.604
697	0.697	-14.588	-14.664	-13.881	-2.644	56.943	-9.537	-11.967	-9.284
698	0.698	-12.652	-12.344	-15.059	-13.475	-11.732	-11.885	-10.047	-15.671
699	0.699	-18.074	-11.766	-12.369	-15.014	-1.868	-9.992	-14.708	-13.729
700	0.7	-13.25	-16.422	-13.94	-19.262	7.014	-13.349	-10.661	-15.459
701	0.701	-9.968	-11.009	-10.669	-15.574	-66.353	-12.851	-12.036	-20.101
702	0.702	-11.715	-11.604	-5.85	-14.398	-36.785	-14.297	-14.374	-10.027
703	0.703	-12.102	-9.682	-6.45	-13.426	-27.909	-7.068	-9.554	-8.859
704	0.704	-10.741	-13.756	-8.219	-18.274	-19.81	-1.961	-7.635	-7.689
705	0.705	-9.574	-11.248	-7.855	-10.354	-41.901	0.852	-5.907	-10.772
706	0.706	-12.278	-12.615	-7.493	-11.341	-22.014	-0.007	-11.722	-9.799
707	0.707	-11.109	-10.5	-6.353	-8.459	8.327	-4.113	-9.407	-7.286
708	0.708	-15.349	-14.198	-5.211	-5.965	35.972	-8.943	-8.834	-8.069
709	0.709	-14.761	-12.852	-6.385	-5.212	51.047	-14.905	-4.197	-8.645
710	0.71	-14.359	-14.027	-11.242	-7.172	19.098	-15.692	-11.943	-9.226
711	0.711	-17.631	-12.103	-13.189	0.162	-9.923	-20.52	-8.859	-10.963
712	0.712	-18.768	-15.605	-12.616	-0.822	-13.572	-30.598	-11.766	-16.762
713	0.713	-16.035	-14.451	-15.53	-1.602	3.476	-37.759	-10.994	-12.692
714	0.714	-17.948	-14.066	-19.028	-3.936	12.798	-23.412	-10.233	-10.766
715	0.715	-18.704	-19.875	-15.749	-0.448	-6.942	-21.457	-8.312	-10.203
716	0.716	-22.553	-14.275	-18.664	-3.741	-9.493	-12.743	-7.757	-6.154
717	0.717	-20.025	-16.216	-13.45	-6.647	-30.597	-4.8	-4.877	-7.537
718	0.718	-14.592	-12.924	-16.96	-7.04	-27.893	-3.451	-12.844	-12.012
719	0.719	-16.508	-14.666	-13.712	-10.32	-10.086	-15.266	-11.717	-16.103
720	0.72	-15.91	-15.057	-12.006	-13.231	-21.696	-0.955	-8.659	-10.328
721	0.721	-15.312	-14.676	-8.565	-15.951	-6.811	16.449	-13.521	-12.666
722	0.722	-10.462	-15.841	-5.317	-20.215	-20.355	18.752	-11.037	-14.621
723	0.723	-12.393	-13.138	-10.194	-25.07	-29.045	-13.22	-10.289	-12.726
724	0.724	-12.967	-15.08	-9.655	-21.81	-18.015	-26.825	-8.373	-12.199
725	0.725	-5.025	-14.898	-10.266	-25.906	-22.234	-14.496	-10.33	-13.606
726	0.726	-11.016	-10.454	-6.824	-18.01	-33.97	-18.233	-12.095	-15.019
727	0.727	-11.978	-17.814	-11.32	-24.051	-10.081	-35.33	-8.626	-16.241
728	0.728	-9.065	-12.985	-7.295	-16.731	-27.063	-32.306	-11.931	-19.965
729	0.729	-13.322	-15.509	-10.826	-11.929	-30.141	-35.082	-17.753	-16.714
730	0.73	-12.547	-9.899	-8.554	-9.448	1.024	-32.639	-15.451	-14.667
731	0.731	-17.387	-9.324	-9.766	-16.843	-19.669	-16.447	-10.633	-15.117
732	0.732	-17.974	-11.256	-10.197	-6.046	6.68	6.928	-10.074	-12.445
733	0.733	-17.399	-7.197	-9.849	-4.733	-17.134	9.982	-14.163	-7.623
734	0.734	-17.019	-13.01	-10.077	-5.937	-26.432	1.622	-15.541	-12.488
735	0.735	-19.351	-13.791	-14.561	-2.493	-12.274	-16.225	-13.24	-15.841
736	0.736	-18.979	-10.314	-15.176	-1.563	-30.048	-13.978	-10.368	-9.38
737	0.737	-18.612	-20.382	-14.63	-2.568	-27.687	-7.653	-10.007	-8.726
738	0.738	-15.918	-16.13	-18.142	-8.603	-8.504	-9.674	-8.882	-11.148
739	0.739	-15.162	-14.977	-14.887	-6.307	-16.087	-11.467	-8.136	-14.694
740	0.74	-15.951	-11.504	-12.781	-9.824	18.895	2.805	-12.614	-11.446
741	0.741	-13.452	-18.87	-13.969	-9.289	3.676	16.319	-9.355	-12.041
742	0.742	-10.564	-14.039	-12.831	-17.067	-37.631	25.009	-8.8	-11.664
743	0.743	-16.578	-16.563	-12.659	-20.205	-32.238	1.169	-10.178	-9.385
744	0.744	-12.334	-9.213	-11.899	-21.204	-27.234	-50.352	-5.745	-10.596
745	0.745	-16.411	-14.056	-13.845	-18.73	23.103	-43.054	-5.182	-5.429
746	0.746	-11.584	-14.827	-15.399	-22.849	29.697	3.736	-8.694	-8.984
747	0.747	-11.009	-9.22	-11.922	-19.42	-0.639	9.681	-8.327	-10.985
748	0.748	-12.765	-8.641	-12.308	-21.413	27.094	15.041	-7.965	-6.972
749	0.749	-12.387	-11.93	-14.433	-17.423	22.055	30.076	-9.147	-8.385
750	0.75	-12.783	-14.828	-16.366	-16.133	17.603	34.469	-10.335	-11.715
751	0.751	-14.92	-9.02	-12.877	-12.908	21.663	30.345	-11.899	-12.917
752	0.752	-16.859	-9.791	-15.777	-10.068	2.818	41.518	-12.68	-14.893
753	0.753	-20.354	-11.727	-14.61	-7.431	-4.791	17.852	-11.917	-20.73
754	0.754	-16.294	-13.657	-19.641	-5.562	-1.566	-13.157	-12.512	-19.985
755	0.755	-16.691	-10.364	-15.002	-3.504	-4.743	-17.26	-13.678	-13.435
756	0.756	-17.089	-10.94	-15.588	-4.931	-7.518	-51.356	-10.971	-15.983
757	0.757	-20.395	-9.585	-15.198	-4.23	-25.388	-83.34	-11.953	-11.753
758	0.758	-13.837	-15.965	-17.532	-7.966	-23.078	-87.46	-10.028	-14.1
759	0.759	-14.826	-15.191	-13.472	-8.409	-12.447	-30.811	-10.223	-10.648
760	0.76	-17.365	-12.877	-14.447	-9.236	-14.389	-38.993	-5.766	-12.614
761	0.761	-16.61	-10.944	-14.075	-12.581	-16.201	-16.979	-11.759	-14.397
762	0.762	-14.697	-18.299	-10.797	-14.763	-5.257	-23.602	-10.978	-14.055
763	0.763	-11.425	-19.267	-7.904	-13.658	-21.164	-41.835	-0.136	-6.746
764	0.764	-10.863	-16.753	-9.851	-17.975	-6.269	-36.445	-1.681	-5.815
765	0.765	-13.401	-9.402	-12.57	-12.226	22.751	-21.341	5.485	-4.882
766	0.766	-7.997	-16.181	-7.733	-9.967	10.351	-16.882	1.827	-0.652
767	0.767	-8.596	-16.952	0.209	-9.447	-0.884	-4.488	3.008	-3.003
768	0.768	-13.253	-14.626	5.445	-19.573	16.135	-0.797	-0.058	-3.618
769	0.769	-13.839	-11.13	-1.318	-6.674	13.026	-4.088	-1.002	-5.599
770	0.77	-13.454	-13.058	-0.527	-4.998	-1.119	-1	-14.137	-14.538
771	0.771	-13.069	-15.955	-2.827	-9.707	-39.668	1.726	-12.175	-8.162
772	0.772	-11.914	-10.142	-10.739	-5.515	-34.292	9.31	-13.889	0.151
773	0.773	-16.365	-14.2	-7.622	3.324	-19.248	20.959	-21.794	-2.953
774	0.774	-18.101	-10.703	-16.508	-0.225	-42.16	10.328	-17.508	-3.931
775	0.775	-16.756	-15.342	-8.173	0.694	-29.807	12.266	-13.798	-1.417
776	0.776	-15.404	-13.592	-9.124	-2.255	-33.502	14.01	-17.249	-8.775
777	0.777	-20.252	-16.095	-12.011	-13.703	-2.583	6.043	-16.254	-11.688
778	0.778	-14.266	-14.741	-2.325	-15.281	-23.266	-4.077	-15.261	-24.85
779	0.779	-13.503	-17.638	-5.986	-16.662	-4.507	-0.453	-10.971	-3.57
780	0.78	-11.582	-13.178	-7.134	-15.515	-35.488	-11.331	-10.166	-11.897
781	0.781	-9.663	-17.238	-8.093	-16.694	-31.386	-30.137	-10.712	-9.384
782	0.782	-13.743	-11.422	-12.916	-15.751	-20.132	-22.608	-10.093	-30.481
783	0.783	-11.239	-12.192	-18.9	-14.797	-16.78	-24.934	-9.477	-27.777
784	0.784	-7.957	-11.599	-19.66	-15.582	-32.472	-22.788	-12.929	-9.97
785	0.785	-5.057	-13.533	-16.161	-17.92	-18.363	2.435	-5.54	1.648
786	0.786	-7.766	-10.625	-15.562	-18.516	-5.593	-14.54	-10.724	-4.738
787	0.787	-13.574	-13.136	-17.286	-17.948	-3.282	7.364	-5.848	-6.661
788	0.788	-14.344	-14.493	-13.78	-20.865	28.635	-23.779	-10.063	-4.902
789	0.789	-16.265	-10.421	-19.175	-12.944	15.106	-19.736	-12.346	-12.822
790	0.79	-15.672	-9.061	-18.562	-4.633	52.655	-23.438	-10.373	-22.877
791	0.791	-17.403	-12.344	-19.107	-9.865	17.467	-26.746	-12.274	-24.028
792	0.792	-18.747	-15.246	-17.333	-5.03	-14.447	-17.48	-11.663	-20.543
793	0.793	-16.407	-14.855	-18.658	-18.199	-18.505	-9.204	-12.979	-21.512
794	0.794	-19.299	-16.013	-19.981	-8.524	-44.822	-1.722	-12.556	-14.725
795	0.795	-20.444	-16.773	-19.565	3.671	-27.786	-8.764	-5.939	-8.712
796	0.796	-20.042	-13.473	-15.091	-0.965	-30.816	-2.389	-8.808	-7.92
797	0.797	-15.189	-13.079	-17.97	-2.308	-28.083	-0.377	-6.264	-17.377
798	0.798	-17.112	-14.232	-17.558	-1.127	-25.553	-1.983	-8.557	-13.676
799	0.799	-20.389	-16.158	-13.08	-11.937	-18.536	-3.391	-5.044	-24.495
800	0.8	-16.31	-16.345	-14.799	-13.258	-7.845	-4.625	-11.016	-20.213
801	0.801	-17.65	-12.472	-8.967	-12.062	1.842	-10.889	-16.603	-19.046
802	0.802	-13.185	-9.95	-8.164	-3.702	21.207	-7.289	-11.743	-15.562
803	0.803	-19.757	-14.391	-6.199	-8.889	28.696	-10.308	-4.366	-14.595
804	0.804	-13.743	-14.968	-4.23	-9.82	40.238	-11.3	-11.123	-11.705
805	0.805	-12.952	-14.578	-5.947	-3.778	8.21	-13.935	-10.329	-10.931
806	0.806	-10.995	-11.285	-12.882	-6.06	21.673	-1.898	-4.696	-13.235
807	0.807	-7.685	-15.344	-2.01	-16.855	-7.475	-3.841	-6.613	-11.285
808	0.808	-11.728	-11.858	-9.133	-18.36	3.609	-8.661	-12.598	-6.623
809	0.809	-10.346	-5.473	-7.939	-19.675	-6.588	-12.975	-13.359	-7.196
810	0.81	-13.605	-11.476	-6.741	-18.475	9.013	-14.038	-18.183	-0.208
811	0.811	-13.196	-12.253	-9.802	-14.947	-5.178	-17.409	-12.17	0.782
812	0.812	-15.882	-14.187	-10.739	-13.939	-43.725	-18.199	-11.388	-3.447
813	0.813	-12.374	-12.253	-9.936	-12.928	-49.191	-24.659	-7.893	-7.493
814	0.814	-10.225	-10.511	-12.227	-17.144	-34.157	-33.93	-7.298	-6.889
815	0.815	-16.206	-11.861	-14.14	-9.75	-38.657	-21.701	-16.197	-11.504
816	0.816	-13.672	-15.142	-20.124	-14.535	-34.544	-10.303	-15.029	-7.417
817	0.817	-15.976	-14.749	-16.04	-13.707	-38.224	-8.672	-18.51	-4.875
818	0.818	-15.376	-19.198	-15.438	-9.587	-21.231	3.37	-15.417	0.564
819	0.819	-18.655	-15.126	-15.999	-11.47	0.639	-1.068	-12.523	-10.254
820	0.82	-16.908	-13.767	-16.57	-11.988	8.953	-10.963	-10.021	-24.554
821	0.821	-12.059	-13.379	-13.089	-10.191	21.656	-17.218	-12.366	-22.6
822	0.822	-13.981	-13.768	-9.801	-11.501	14.591	-18.268	-8.902	-20.835
823	0.823	-20.552	-16.475	-10.193	-8.163	25.213	-21.329	-6.988	-12.873
824	0.824	-7.39	-11.45	-7.491	-14.692	-3.834	-14.586	-8.758	-17.108
825	0.825	-9.317	-13.383	-10.985	-13.691	-16.304	-1.451	-9.165	-13.419
826	0.826	-11.05	-13.966	-8.855	-16.161	2.416	23.713	-4.729	-7.396
827	0.827	-9.49	-9.127	-6.921	-15.348	-35.368	27.083	-1.846	-12.602
828	0.828	-10.835	-11.07	-11.178	-7.388	-10.197	24.097	-9.797	-7.754
829	0.829	-11.984	-15.136	-10.784	-12.592	-5.709	10.021	-10.971	-5.246
830	0.83	-10.81	-8.169	-6.333	-5.804	-26.353	7.548	-10.012	-6.004
831	0.831	-13.892	-14.945	-12.917	-4.998	-30.001	5.227	-9.053	-6.577
832	0.832	-16.781	-12.431	-13.699	-5.737	-33.306	3.103	-6.545	-1.926
833	0.833	-17.55	-16.492	-11.39	-7.631	13.757	-18.115	-5.777	-7.359
834	0.834	-19.865	-13.007	-13.346	-5.656	7.197	-60.616	-9.262	-13.946
835	0.835	-20.446	-16.297	-16.656	-5.036	1.181	-54.559	-12.563	-9.669
836	0.836	-15.796	-13.392	-14.931	-8.476	-4.172	-26.809	-7.154	-15.239
837	0.837	-18.7	-13.778	-15.336	-8.044	0.955	-1.586	-10.653	-17.138
838	0.838	-22.196	-18.23	-17.68	-12.837	-12.478	21.309	-8.733	-16.534
839	0.839	-17.762	-14.172	-18.082	-12.209	-8.289	17.276	-8.172	-11.082
840	0.84	-14.876	-12.817	-17.714	-16.222	-11.892	13.604	-9.545	-10.482
841	0.841	-13.539	-13.2	-13.471	-15.772	-15.094	16.854	-5.11	-4.467
842	0.842	-16.853	-12.047	-10.005	-12.438	-30.734	26.098	-12.866	-3.672
843	0.843	-14.746	-12.444	-11.37	-16.455	-16.587	11.941	-11.914	-14.486
844	0.844	-15.14	-16.711	-9.255	-15.065	-9.036	-16.306	-10.963	-16.01
845	0.845	-16.314	-17.105	-5.592	-13.667	-25.313	-50.328	-10.213	-14.635
846	0.846	-12.067	-13.817	-8.894	-14.003	6.647	-73.114	-9.441	-23.508
847	0.847	-11.501	-11.699	-7.738	-13.577	-16.131	-102.102	-11.393	-19.989
848	0.848	-12.862	-13.649	-10.461	-16.264	-28.425	-83.314	-11.988	-12.606
849	0.849	-15.198	-14.059	-9.313	-14.693	-32.026	-45.624	-12.583	-17.41
850	0.85	-14.822	-13.312	-13.577	-10.801	-8.118	-40.635	-12.207	-4.222
851	0.851	-15.222	-12.566	-13.003	-9.424	-11.123	-36.142	-9.905	-2.253
852	0.852	-11.755	-16.85	-15.522	-7.073	25.92	1.463	-12.829	-3.961
853	0.853	-17.582	-13.972	-16.881	-4.906	20.997	57.051	-6.844	0.73
854	0.854	-15.287	-13.607	-12.051	-9.322	34.653	94.033	-11.115	-9.282
855	0.855	-18.796	-12.284	-13.993	-7.548	14.051	100.642	-13.456	-18.139
856	0.856	-15.531	-15.23	-15.74	-12.35	32.921	94.648	-8.626	-14.613
857	0.857	-17.295	-12.562	-17.109	-11.727	29.732	44.723	-8.051	-13.611
858	0.858	-16.934	-13.768	-13.831	-12.284	20.523	-42.745	-7.477	-6.813
859	0.859	-19.291	-11.684	-14.233	-10.902	-21.961	-102.346	-10.003	-16.46
860	0.86	-12.742	-10.36	-13.085	-16.287	-27.891	-91.51	-8.662	-17.582
861	0.861	-13.744	-13.492	-10.387	-12.774	-44.271	-101.376	-9.835	-21.029
862	0.862	-13	-16.236	-8.27	-14.674	-19.051	-182.068	-13.51	-11.314
863	0.863	-8.958	-15.889	-10.221	-10.581	-14.556	-214.59	-9.059	-10.122
864	0.864	-9.576	-16.116	-7.716	-10.158	-10.469	-165.25	-6.148	-16.098
865	0.865	-12.902	-14.792	-6.179	-15.545	-67.093	-66.738	-7.493	-10.846
866	0.866	-11.205	-16.178	-10.057	-13.572	-26.35	25.415	-11.946	-11.791
867	0.867	-14.719	-12.924	-8.719	-12.962	-4.218	61.058	-9.039	-10.995
868	0.868	-12.43	-15.857	-9.11	-15.838	-24.089	71.923	-10.391	-13.308
869	0.869	-10.339	-10.667	-11.239	-13.287	-17.985	81.824	-9.995	-15.23
870	0.87	-15.591	-10.122	-5.241	-6.869	20.827	90.741	-12.11	-18.505
871	0.871	-17.567	-10.737	-11.239	-4.32	15.923	82.608	-12.474	-15.606
872	0.872	-14.317	-11.35	-16.843	-5.058	-34.267	119.548	-11.296	-12.127
873	0.873	-12.622	-7.902	-11.999	-5.597	-14.234	139.459	-9.138	-12.509
874	0.874	-18.459	-15.293	-16.642	1.799	28.428	84.47	-11.052	-5.902
875	0.875	-17.71	-14.361	-19.542	-12.864	12.016	32.796	-10.841	-14.772
876	0.876	-18.322	-15.364	-17.026	-10.694	6.999	-41.084	-8.112	-15.91
877	0.877	-18.944	-11.144	-19.345	-8.715	-15.803	-70.658	-9.254	-8.531
878	0.878	-16.086	-15.236	-18.178	-6.935	-44.843	-25.888	-10.783	-1.739
879	0.879	-15.746	-17.204	-14.499	-2.242	-41.144	-17.683	-10.001	-5.978
880	0.88	-17.134	-12.593	-13.145	-15.17	-24.109	4.386	-10.184	-6.726
881	0.881	-16.76	-15.527	-11.01	-16.872	22.883	-15.573	-10.744	-4.784
882	0.882	-13.12	-15.953	-10.624	-18.379	-10.632	-58.181	-11.886	-1.495
883	0.883	-14.511	-15.593	-7.909	-14.093	7.493	-52.796	-14.956	-3.233
884	0.884	-8.742	-14.466	-7.709	-12.903	23.937	-27.672	-8.342	-11.165
885	0.885	-14.401	-17.205	-7.504	-16.365	-31.636	-23.289	-5.411	-22.014
886	0.886	-13.853	-15.302	-6.139	-15.377	-39.028	-27.396	-6.152	-20.681
887	0.887	-10.596	-16.1	-4.962	-12.457	-45.646	-8.628	-3.794	-11.8
888	0.888	-8.892	-12.255	-8.433	-14.965	-27.437	-11.893	-5.697	-17.809
889	0.889	-12.409	-15.77	-9.77	-10.894	0.229	10.03	-8.954	-10.438
890	0.89	-12.039	-18.121	-10.91	-14.372	5.283	35.627	-8.35	-13.328
891	0.891	-9.167	-11.562	-8.954	-5.654	9.704	25.628	-11.817	-14.096
892	0.892	-13.627	-12.55	-12.412	-6.802	-2.692	10.015	-9.481	-10.024
893	0.893	-22.558	-13.342	-9.484	-7.752	8.508	-21.086	-9.079	-9.45
894	0.894	-18.911	-15.68	-9.849	-8.705	11.732	-41.763	-3.061	-0.759
895	0.895	-20.107	-19.181	-10.984	-9.46	-10.217	-52.977	-16.207	-6.763
896	0.896	-14.904	-9.134	-12.512	-7.116	-30.056	-35.981	-6.508	-11.981
897	0.897	-17.81	-7.792	-8.04	0.841	-42.921	-14.158	-8.224	-12.949
898	0.898	-13.568	-4.125	-8.602	-4.362	-17.304	28.342	-9.751	-13.713
899	0.899	-17.67	-5.298	-11.491	-13.251	-27.487	10.106	-11.086	-14.473
900	0.9	-12.863	-6.276	-12.83	-14.398	-5.726	-62.09	-7.38	-13.886
901	0.901	-12.323	-7.246	-12.429	-17.478	8.317	-71.962	-10.838	-10.583
902	0.902	-6.941	-9.767	-12.807	-18.428	-9.609	-45.267	-9.839	-17.145
903	0.903	-8.906	-17.13	-10.084	-19.189	-12.025	-20.849	-6.911	-19.651
904	0.904	-8.367	-10.359	-12.008	-16.857	-10.014	-28.092	-7.662	-10.744
905	0.905	-11.304	-2.423	-16.245	-14.923	-31.465	-8.016	-14.996	-9.578
906	0.906	-14.834	-5.516	-14.48	-20.923	-23.324	-1.911	-12.073	-6.479
907	0.907	-11.584	-8.422	-9.624	-12.031	-25.974	-7.261	-12.824	0.292
908	0.908	-10.468	-9.201	-14.251	-13.201	-23.83	-12.28	-12.025	-3.967
909	0.909	-15.737	-18.104	-14.809	-16.303	-9.147	-7.902	-8.526	-16.166
910	0.91	-16.357	-19.261	-15.173	-9.542	0.258	-12.099	-11.807	-10.961
911	0.911	-19.683	-20.225	-17.472	-10.326	-5.212	-15.874	-15.865	-15.63
912	0.912	-27.459	-17.321	-13.39	-4.737	-13.376	1.06	-11.026	-14.313
913	0.913	-11.445	-19.827	-15.884	-9.598	8.124	-2.17	-14.323	-13.189
914	0.914	-13.807	-20.6	-16.269	-9.044	-20.33	-16.411	-13.746	-16.702
915	0.915	-11.73	-20.017	-18.406	-9.651	-31.776	-23.986	-8.919	-15.758
916	0.916	-21.459	-18.081	-12.42	-6.2	5.751	-12.281	-10.869	-12.865
917	0.917	-19.768	-19.822	-16.697	-4.873	10.619	-5.72	-9.151	-3.203
918	0.918	-15.171	-17.314	-15.937	-9.744	-12.387	-3.615	-10.527	-6.895
919	0.919	-25.286	-12.875	-14.023	-9.202	-0.182	1.765	-10.947	-17.739
920	0.92	-11.016	-12.296	-13.479	-12.138	-19.064	6.567	-15.05	-10.585
921	0.921	-9.132	-13.658	-15.256	-13.523	-15.861	13.884	-10.248	-6.922
922	0.922	-7.451	-11.335	-9.489	-18.013	-6.653	7.609	-16.288	-12.933
923	0.923	-24.929	-12.497	-7.213	-16.313	1.55	6.53	-7.421	-22.624
924	0.924	-18.014	-9.791	-7.831	-21.206	9.021	-9.517	-6.287	-26.32
925	0.925	-15.956	-12.513	-8.45	-15.257	11.341	-39.982	-9.417	-13.169
926	0.926	-10.217	-10.966	-10.243	-17.644	0.649	-11.082	-6.552	-11.434
927	0.927	-8.538	-15.422	-11.647	-11.129	6.392	-37.631	-5.811	-9.901
928	0.928	-10.15	-13.494	-11.315	-13.71	-5.859	-47.974	-5.073	-8.554
929	0.929	-23.177	-15.242	-8.469	-9.714	5.092	-1.197	-8.59	-14.951
930	0.93	-35.426	-11.775	-12.19	-7.843	15.122	18.523	-14.628	-1.809
931	0.931	-14.776	-11.404	-10.878	-11.205	6.193	12.363	-12.342	-0.078
932	0.932	-17.547	-17.996	-15.758	-3.536	24.215	6.749	-15.874	-4.75
933	0.933	-15.088	-13.172	-13.875	-8.834	-4.011	-8.548	-20.568	-11.928
934	0.934	-8.167	-13.967	-16.835	-4.06	-0.269	-4.226	-15.206	-5.561
935	0.935	-18.858	-13.207	-16.51	-6.641	-10.216	-8.366	-20.094	2.745
936	0.936	-13.113	-16.695	-16.961	-9.022	-19.465	-12.087	-15.499	-4.628
937	0.937	-11.431	-13.413	-12.193	-4.253	-61.98	-15.349	-13.809	-15.481
938	0.938	-16.135	-11.678	-16.9	-8.958	-43.728	-24.592	-11.345	-34.26
939	0.939	-23.352	-10.327	-16.385	-8.441	-60.115	-27.298	-4.048	-21.498
940	0.94	-9.106	-14.781	-13.944	-15.486	-14.529	-40.103	-1.013	-14.54
941	0.941	-26.592	-14.207	-12.669	-16.542	-32.603	-33.167	1.829	-12.427
942	0.942	-10.405	-15.558	-10.616	-17.4	-27.066	-22.585	-7.913	-2.767
943	0.943	-8.347	-15.947	-9.531	-16.719	18.55	-13.021	-9.14	-4.518
944	0.944	-6.481	-16.333	-13.088	-17.39	24.676	-14.92	-5.721	-15.567
945	0.945	-18.742	-14.402	-6.582	-18.049	19.335	5.588	-13.139	-22.763
946	0.946	-29.835	-14.796	-11.504	-17.546	24.435	8.033	-14.177	-19.104
947	0.947	-16.933	-13.236	-10.815	-16.263	20.054	25.574	-11.72	-20.267
948	0.948	-1.126	-13.425	-10.128	-10.911	1.354	22.027	-11.009	-15.049
949	0.949	-11.825	-14.195	-12.147	-10.404	-10.936	24.122	-17.649	-12.175
950	0.95	-4.526	-18.064	-14.167	-11.063	-14.55	17.463	-13.454	-7.939
951	0.951	-10.364	-14.774	-10.173	-12.873	9.353	22.976	-15.835	-13.564
952	0.952	-15.632	-12.65	-16.051	-9.463	0.229	3.465	-12.019	-9.5
953	0.953	-11.043	-14.595	-13.795	-8.172	3.105	-35.087	-7.235	-6.026
954	0.954	-15.349	-16.546	-17.341	-6.104	31.513	-51.529	-9.222	-14.736
955	0.955	-9.019	-15.786	-20.109	-8.663	12.849	-36.378	-11.012	-18.21
956	0.956	-12.565	-11.919	-15.526	-6.771	-24.781	-31.824	-10.675	-8.516
957	0.957	-11.666	-8.44	-15.007	-9.514	0.464	-35.835	-13.045	-9.659
958	0.958	-12.675	-12.902	-16.418	-14.385	14.06	-24.605	-6.511	-1.318
959	0.959	-18.73	-14.655	-16.858	-9.578	18.197	-0.785	-5.59	-0.333
960	0.96	-16.458	-13.316	-15.752	-15.61	-8.042	-3.844	-4.854	0.643
961	0.961	-18.462	-13.719	-9.802	-3.443	-24.992	4.53	-4.122	6.658
962	0.962	-8.463	-20.314	-14.106	-8.695	-40.586	2.02	-3.579	8.983
963	0.963	-15.69	-11.42	-1.954	-4.074	-9.309	-0.322	-5.548	-1.842
964	0.964	-9.353	-12.593	3.23	-8.356	11.578	-2.479	-1.515	-12.865
965	0.965	-12.881	-9.5	1.647	-9.541	-29.897	-16.096	-4.055	-20.016
966	0.966	-15.993	-10.467	-2.642	-13.05	-24.312	-21.414	-3.688	-16.33
967	0.967	-20.871	-2.53	-9.054	-9.98	0.978	-13.562	-6.61	-15.158
968	0.968	-16.657	-3.491	-7.916	-9.034	-3.36	-20.8	-1.403	-22.483
969	0.969	-15.917	-10.255	-0.581	-13.317	-49.155	-40.415	-0.835	-21.491
970	0.97	-20.805	-7.728	-3.498	-12.563	-30.903	-54.597	-8.205	-15.474
971	0.971	-13.48	-16.624	-9.509	-7.74	-36.283	-41.883	-7.253	-13.121
972	0.972	-12.547	-15.454	-10.298	-9.691	-31.211	-16.203	-13.252	-8.248
973	0.973	-18.565	-12.346	-15.141	-3.122	-35.587	14.697	-18.871	-6.297
974	0.974	-7.953	-11.367	-18.433	-7.388	-56.209	18.694	-15.378	-11.721
975	0.975	-12.23	-19.288	-9.536	-9.713	-22.104	-0.159	-12.08	-19.653
976	0.976	-15.915	-16.18	-10.702	-10.287	-8.476	23.575	-16.14	-12.288
977	0.977	-14.765	-11.323	-9.544	-9.699	-20.854	45.436	-14.78	-13.229
978	0.978	-15.737	-15.567	-8.581	-9.107	-9.64	48.104	-18.057	-7.2
979	0.979	-18.64	-8.203	-17.485	-11.607	-26.686	14.564	-13.206	-7.945
980	0.98	-17.879	-7.217	-18.642	-16.037	-4.816	-17.39	-15.128	-15.864
981	0.981	-13.826	-13.202	-17.671	-15.427	-7.481	-5.006	-7.375	-1.897
982	0.982	-15.748	-12.406	-10.891	-14.053	-30.695	-23.794	-8.325	-11.555
983	0.983	-25.791	-7.555	-8.37	-16.352	-33.797	-61.549	-5.399	-13.279
984	0.984	-18.608	-13.537	-7.582	-14.208	-53.554	-66.608	-7.894	-21.206
985	0.985	-12.19	-22.418	-9.505	-20.193	-15.119	-71.077	-8.637	-22.544
986	0.986	-13.329	-16.396	-7.548	-8.762	-20.594	-108.641	-9.186	-18.843
987	0.987	-12.329	-17.345	-16.423	-13.396	-5.555	-83.508	-9.727	-15.34
988	0.988	-15.2	-16.355	-17.556	-12.028	17.204	-33.211	-9.103	-14.361
989	0.989	-3.755	-18.85	-11.526	2.308	4.777	13.6	-9.441	-9.532
990	0.99	-11.66	-16.502	-10.529	4.258	1.065	19.591	-9.776	-5.26
991	0.991	-10.262	-18.412	-13.403	2.524	4.378	24.998	-9.334	-6.016
992	0.992	-13.907	-15.1	-15.89	4.084	-17.48	40.094	-7.351	-9.482
993	0.993	-19.862	-16.821	-15.08	-3.054	2.282	44.559	-8.465	-2.104
994	0.994	-14.589	-14.278	-15.624	-14.835	40.854	56.97	-6.879	12.627
995	0.995	-19.379	-13.866	-8.242	-16.351	24.445	91.056	-11.296	-10.781
996	0.996	-11.401	-20.417	-9.179	-17.671	9.365	86.646	-11.846	-26.455
997	0.997	-14.459	-13.615	-4.896	-16.476	4.926	74.298	-10.079	-18.12
998	0.998	-17.304	-12.812	-10.475	-15.272	8.951	55.562	-12.559	-0.295
999	0.999	-18.01	-13.563	-12.379	-16.19	27.708	52.304	-10.197	-7.226
1000	1	-30.147	-14.124	-22.413	-20.981	10.633	5.302	-9.769	-13.577
1001	1.001	-17.892	-12.169	-18.127	-14.942	-36.436	-95.518	-14.94	-19.338
1002	1.002	-3.518	-10.407	-19.248	-18.972	-43.043	-138.672	-11.41	-14.083
1003	1.003	-13.139	-11.737	-18.047	-16.998	-24.907	-125.531	-10.777	-18.705
1004	1.004	-7.852	-7.27	-18.974	-24.315	13.764	-137.384	-12.464	-17.34
1005	1.005	-6.242	-12.671	-16.031	-17.508	-1.351	-126.59	-13.763	-21.03
1006	1.006	-4.821	-16.134	-11.728	-23.477	21.43	-57.515	-10.422	-17.55
1007	1.007	-24.296	-12.819	-10.895	-12.799	42.05	-12.798	-9.209	-12.286
1008	1.008	-10.096	-13.368	-14.325	-11.412	15.69	-20.907	-7.228	-15.141
1009	1.009	-17.571	-14.699	-9.631	-10.222	12.35	-28.226	-9.109	-14.312
1010	1.01	-1.243	-12.352	-12.482	-9.028	9.216	-34.743	-7.509	-13.5
1011	1.011	-7.554	-11.939	-12.815	-8.031	-5	7.916	-10.746	-5.539
1012	1.012	-9.416	-13.845	-11.405	-5.089	-43.626	35.673	-7.79	-10.736
1013	1.013	-11.078	-10.337	-10.198	-9.308	-71.422	30.72	-10.449	-5.876
1014	1.014	-15.642	-15.145	-12.849	-6.946	-46.329	44.358	-12.338	-8.387
1015	1.015	-34.333	-15.692	-13.183	-6.322	-69.233	48.519	-9.387	-6.069
1016	1.016	-16.447	-12.757	-10.234	-2.988	-6.785	37.386	-9.73	-5.506
1017	1.017	-9.403	-16.209	-12.901	-7.003	2.092	27.417	-7.749	-14.219
1018	1.018	-11.457	-13.853	-12.484	-7.334	10.225	11.851	-11.192	-13.058
1019	1.019	-5.573	-11.697	-11.68	-9.605	17.594	-2.165	-6.691	-14.028
1020	1.02	-10.714	-7.225	-10.87	-14.392	10.946	0.441	-8.391	-16.933
1021	1.021	-5.985	-11.266	-7.159	-11.054	4.926	-1.806	-14.169	-16.145
1022	1.022	-18.862	-11.635	-10.428	-15.068	-22.77	-8.129	-10.071	-3.943
1023	1.023	-17.036	-12.975	-10.011	-11.538	-27.763	-10.006	-13.526	4.784
1024	1.024	-18.494	-13.341	-8.052	-15.94	4.255	-11.67	-10.21	-3.126
1025	1.025	-22.656	-13.711	-7.641	-14.151	-33.232	-35.357	-7.283	-1.758
1026	1.026	-13.661	-17.178	-10.51	-12.756	12.37	-52.303	-5.893	-13.553
1027	1.027	-17.053	-15.991	-9.315	-8.266	18.45	-30.36	-11.284	-15.094
1028	1.028	-20.049	-9.965	-9.67	-12.293	2.098	-10.554	-9.323	-13.733
1029	1.029	-15.115	-17.88	-11.765	-11.866	-12.91	-2.946	-11.225	-7.336
1030	1.03	-19.28	-10.496	-11.546	-16.279	-44.746	-9.894	-11.772	-13.341
1031	1.031	-18.413	-17.24	-12.29	-7.344	-23.91	-7.776	-11.351	-3.669
1032	1.032	-23.162	-12.96	-12.068	-6.143	-5.044	-13.579	-14.603	-10.045
1033	1.033	-18.427	-12.162	-15.521	-4.94	-21.995	-15.322	-12.438	-8.889
1034	1.034	-18.922	-15.619	-13.164	-1.802	25.118	-16.891	-12.021	-12
1035	1.035	-15.35	-15.022	-17.199	-4.667	-8.293	-15.547	-11.603	-14.927
1036	1.036	-17.58	-13.272	-17.559	-5.406	-14.172	-9.155	-12.341	-17.475
1037	1.037	-13.431	-13.638	-12.114	-6.134	-19.454	-12.646	-10.965	-16.736
1038	1.038	-10.829	-11.297	-15.578	-10.929	-24.367	-11.649	-11.719	-10.181
1039	1.039	-16.166	-14.182	-10.91	-10.301	-28.675	-18.347	-8.028	-16.182
1040	1.04	-14.139	-16.867	-7.981	-8.499	-32.628	-15.715	-9.369	-12.123
1041	1.041	-14.636	-12.585	-6.604	-11.923	-28.841	-11.543	-3.938	-10.202
1042	1.042	-10.493	-12.171	-11.029	-17.295	-25.461	-9.5	-11.862	-9.637
1043	1.043	-11.772	-16.588	-10.419	-15.313	-22.293	-8.822	-4.496	-12.564
1044	1.044	-12.084	-13.659	-6.905	-18.578	-8.124	-9.328	-1.586	-10.084
1045	1.045	-14.913	-14.987	-5.516	-16.817	-0.483	-7.913	-4.093	-8.745
1046	1.046	-15.236	-13.597	-6.635	-13.309	-2.716	-7.464	-1.769	-13.619
1047	1.047	-17.097	-13.185	-12.593	-16.581	24.993	-0.844	-8.346	-18.317
1048	1.048	-14.123	-8.699	-11.774	-15.399	-16.601	-7.614	-10.855	-23.781
1049	1.049	-11.344	-8.084	-10.964	-12.672	-0.156	-8.415	-14.921	-18.963
1050	1.05	-12.436	-10.567	-11.507	-6.842	-5.138	-4.389	-19.754	-22.281
1051	1.051	-10.247	-10.153	-17.474	-4.499	-0.682	-2.55	-12.401	-13.422
1052	1.052	-14.634	-12.252	-19.764	-6.399	11.631	-3.288	-13.376	-4.56
1053	1.053	-15.132	-7	-16.251	-6.945	-7.203	-4.036	-10.862	3.713
1054	1.054	-16.813	-11.81	-16.798	-4.003	-3.963	-8.984	-13.184	11.022
1055	1.055	-15.394	-13.71	-19.667	-6.488	5.316	-12.365	-11.254	-3.717
1056	1.056	-19.784	-14.268	-23.114	-9.736	2.559	-21.3	-10.678	-31.409
1057	1.057	-17.986	-17.733	-15.725	-10.856	-15.291	-20.091	-7.779	-35.115
1058	1.058	-16.598	-15.381	-12.589	-11.966	0.946	-16.529	-10.296	-31.858
1059	1.059	-17.901	-16.52	-13.522	-11.53	-9.802	-19.552	-9.914	-16.21
1060	1.06	-16.701	-16.117	-12.713	-13.029	11.406	-34.197	-12.047	-7.906
1061	1.061	-13.942	-18.032	-10.358	-12.208	19.656	-23.497	-12.441	-10.449
1062	1.062	-11.193	-17.24	-6.842	-16.426	17.072	-21.471	-11.291	-8.15
1063	1.063	-15.997	-15.29	-10.098	-13.486	-4.097	-30.074	-10.527	-6.038
1064	1.064	-12.481	-17.788	-7.162	-20.427	9.889	-31.539	-11.309	-7.996
1065	1.065	-14.382	-14.286	-6.742	-19.436	-23.693	-30.102	-11.126	-2.794
1066	1.066	-11.467	-15.625	-11.165	-23.674	-37.323	-26.363	-13.453	-10.745
1067	1.067	-12.789	-12.707	-8.223	-22.873	-33.318	-25.169	-12.687	-12.11
1068	1.068	-11.396	-11.537	-8.58	-16.277	-37.062	-24.181	-15.797	-13.288
1069	1.069	-15.427	-11.911	-10.875	-17.036	7.589	-11.412	-11.359	-9.815
1070	1.07	-16.744	-13.448	-13.753	-11.408	-10.618	0.759	-5.952	-17.189
1071	1.071	-14.388	-15.369	-9.276	-9.466	-5.204	24.54	-10.803	-10.452
1072	1.072	-9.515	-11.106	-16.99	-8.874	-40.496	41.548	-11.405	-14.748
1073	1.073	-19.562	-13.999	-13.871	-7.123	-63.421	32.237	-10.843	-18.836
1074	1.074	-15.282	-10.511	-14.82	-10.589	-34.489	-10.366	-6.024	-12.279
1075	1.075	-16.43	-14.961	-15.578	-6.129	-45.779	-4.392	-12.04	-14.826
1076	1.076	-17.579	-17.865	-14.79	-6.699	5.622	12.012	-7.993	-5.955
1077	1.077	-22.784	-14.383	-12.842	-6.296	-16.468	16.994	-6.075	-7.155
1078	1.078	-17.933	-12.062	-13.418	-8.602	3.446	3.434	-13.449	-8.163
1079	1.079	-15.404	-14.189	-12.829	-8.981	-14.803	-0.624	-8.632	0.709
1080	1.08	-14.61	-14.586	-14.182	-7.814	-20.306	-4.295	-11.167	-7.643
1081	1.081	-9.754	-13.422	-10.883	-12.07	4.724	-7.572	-8.865	-12.901
1082	1.082	-13.027	-13.625	-7.975	-11.677	0.198	-16.846	-9.469	-8.08
1083	1.083	-14.753	-12.854	-9.905	-11.287	-3.983	-19.526	-4.845	-3.83
1084	1.084	-12.212	-9.755	-7.196	-6.453	-0.375	-16.994	-10.277	-3.066
1085	1.085	-11.803	-8.601	-7.971	-8.392	-10.476	-19.295	-15.122	1.775
1086	1.086	-8.871	-14.411	-8.163	-8.982	-26.231	-17.158	-5.063	3.703
1087	1.087	-11.559	-12.089	-10.097	-11.51	-0.776	-11.351	-6.428	-5.205
1088	1.088	-11.918	-10.159	-12.407	-12.88	-10.897	-6.122	-2.762	-24.752
1089	1.089	-15.386	-16.172	-10.472	-14.069	-1.693	-10.751	-6.257	-16.414
1090	1.09	-16.738	-13.866	-7.365	-15.259	-10.068	-12.099	-7.224	-8.863
1091	1.091	-13.81	-15.817	-13.354	-9.473	2.688	-18.477	-8.205	-11.18
1092	1.092	-15.73	-17.76	-17.608	-11.819	-4.318	-12.467	-8.977	-9.046
1093	1.093	-19.199	-12.349	-15.289	-2.355	27.554	-7.228	-8.211	0.641
1094	1.094	-14.348	-10.43	-17.238	-8.77	-4.396	-4.311	-10.149	-11.542
1095	1.095	-11.05	-17.795	-16.656	-12.273	-25.12	-5.059	-9.575	-16.173
1096	1.096	-15.112	-12.97	-17.238	-7.058	1.194	-15.68	-11.324	-11.896
1097	1.097	-16.47	-15.495	-16.862	-8.03	4.48	-14.299	-13.852	-10.703
1098	1.098	-17.829	-14.729	-13.588	-5.523	13.749	-17.941	-8.448	-18.98
1099	1.099	-18.218	-14.154	-15.735	-11.139	-28.869	-21.398	-13.305	-17.974
1100	1.1	-17.048	-10.876	-16.143	-10.566	-10.746	-11.697	-8.676	-11.158
1101	1.101	-12.026	-12.632	-10.356	-16.565	16.871	-20.58	-8.117	-15.373
1102	1.102	-18.03	-10.127	-8.06	-17.333	1.661	-12.24	-10.64	-4.678
1103	1.103	-10.681	-14.593	-10.013	-16.758	6.053	-17.444	-12.007	-11.796
1104	1.104	-13.595	-17.506	-10.612	-13.475	-6.386	-10.655	-9.896	-20.673
1105	1.105	-12.83	-12.682	-10.047	-15.228	4.735	-20.316	-11.086	-28.974
1106	1.106	-12.064	-12.118	-6.578	-16.589	7.97	-16.635	-9.952	-12.908
1107	1.107	-10.134	-18.72	-12.011	-15.256	-13.963	-5.799	-12.108	-5.951
1108	1.108	-16.134	-12.735	-10.093	-13.168	22.893	-10.052	-9.426	-12.353
1109	1.109	-12.073	-10.427	-9.527	-12.827	-12.457	-6.38	-12.159	-18.162
1110	1.11	-12.651	-12.375	-11.284	-11.715	-26.119	-5.227	-9.272	-9.443
1111	1.111	-13.233	-11.808	-11.689	-6.934	-38.593	-6.214	-10.453	-7.874
1112	1.112	-13.816	-12.397	-13.071	-6.391	-49.885	-11.062	-9.314	-17.926
1113	1.113	-15.173	-12.799	-12.707	-4.5	1.541	-8.547	-13.585	-9.009
1114	1.114	-20.594	-18.223	-15.448	-3.958	-5.888	-12.608	-13.027	-12.48
1115	1.115	-14.018	-14.745	-11.225	-5.354	-25.907	-7.777	-14.406	-15.557
1116	1.116	-16.542	-12.813	-19.195	-11.796	4.36	-7.192	-12.104	-20.36
1117	1.117	-17.324	-11.078	-13.237	-9.334	9.626	-13.766	-7.287	-17.812
1118	1.118	-15.394	-13.592	-12.313	-11.711	-5.595	-11.26	-10.596	-20.109
1119	1.119	-17.341	-12.237	-9.453	-15.235	-37.64	-10.488	-8.879	-9.259
1120	1.12	-19.098	-12.627	-12.022	-11.96	-50.079	-8.538	-10.257	1.757
1121	1.121	-17.762	-10.695	-12.855	-13.724	-1.031	-11.803	-7.947	3.095
1122	1.122	-13.325	-16.509	-12.334	-14.143	-7.681	-15.828	-7.572	-3.288
1123	1.123	-16.235	-12.446	-10.461	-18.63	-1.74	-10.958	-10.295	-2.146
1124	1.124	-9.284	-11.866	-8.769	-14.606	-7.271	-11.525	-9.152	-5.253
1125	1.125	-12.193	-11.289	-10.173	-13.297	-22.436	-7.492	-8.396	-6.213
1126	1.126	-12.977	-14.2	-12.554	-16.647	-26.951	-7.133	-8.227	-10.459
1127	1.127	-10.66	-12.852	-7.773	-13.807	-31.01	-13.537	-10.766	-8.128
1128	1.128	-12.605	-12.465	-12.478	-11.161	-12.23	-11.048	-8.661	-14.699
1129	1.129	-15.898	-9.561	-10.795	-10.068	-2.159	-5.476	-11.406	-8.691
1130	1.13	-16.477	-15.566	-16.653	-10.325	13.526	-16.36	-11.048	-11.017
1131	1.131	-15.122	-11.309	-14.388	-9.601	-12.001	-14.867	-7.593	-15.859
1132	1.132	-16.475	-13.628	-15.019	-8.294	32.782	-27.896	-12.068	-25.925
1133	1.133	-18.6	-18.463	-13.134	-5.051	-22.111	-12.095	-14.992	-18.766
1134	1.134	-16.671	-12.462	-10.281	-7.22	-14.685	-14.296	-17.532	-27.678
1135	1.135	-18.604	-14.776	-16.139	-9.181	-8.041	-0.82	-17.174	-16.848
1136	1.136	-13.765	-16.707	-15.423	-10.368	-2.012	7.818	-11.398	-15.505
1137	1.137	-17.247	-13.42	-18.971	-9.618	-29.663	-0.189	-9.102	-14.361
1138	1.138	-7.184	-5.679	-11.687	-5.778	-4.43	-10.314	-9.701	-20.388
1139	1.139	-2.933	-8.774	-16.602	-7.161	-27.239	-6.688	-15.729	-10.746
1140	1.14	-22.483	-11.683	-15.897	-13.574	-47.922	-5.578	-5.117	-7.093
1141	1.141	-14.166	-15.943	-10.348	-14.377	-13.855	-4.672	-15.211	-5.956
1142	1.142	-11.648	-15.177	-9.834	-20.018	9.025	-7.646	-11.548	-9.07
1143	1.143	-13.972	-11.702	-3.9	-9.21	-20.36	-8.866	-10.394	-10.065
1144	1.144	-11.848	-14.999	-16.158	-17.17	-7.916	-18.6	-7.297	-10.887
1145	1.145	-10.678	-13.26	-14.475	-21.459	-11.549	-14.961	-10.208	-13.289
1146	1.146	-8.732	-16.174	-9.895	-20.341	-14.775	-16.161	-5.956	-24.202
1147	1.147	-10.465	-16.57	-11.316	-16.887	13.569	-19.294	-10.231	-31.225
1148	1.148	-12.006	-15.22	-10.219	-17.894	-5.138	-16.412	-7.915	-23.35
1149	1.149	-19.16	-11.161	-9.119	-11.158	25.93	-13.922	-12.76	-16.254
1150	1.15	-7.347	-12.522	-12.276	-14.099	5.293	-8.348	-8.123	-15.15
1151	1.151	-11.982	-15.812	-11.357	-18.391	46.991	-7.792	-13.54	-11.689
1152	1.152	-16.23	-14.655	-18.176	-9.531	-2.819	-12.463	-8.699	0.094
1153	1.153	-12.548	-14.268	-13.959	-10.724	-22.665	-9.574	-2.691	14.398
1154	1.154	-16.017	-15.441	-16.32	-7.653	20	-14.425	2.932	12.439
1155	1.155	-15.044	-13.902	-16.943	-14.446	-18.625	-7.085	1.011	7.168
1156	1.156	-19.866	-10.038	-17.57	-4.78	-13.51	-8.067	-2.262	-3.911
1157	1.157	-20.637	-17.974	-8.709	7.012	9.441	-10.593	-1.664	0.336
1158	1.158	-16.57	-14.499	-9.914	5.456	30.256	0.047	-8.621	-6.054
1159	1.159	-20.056	-15.467	-11.118	4.101	4.077	-1.306	-15.381	-4.912
1160	1.16	-15.408	-12.565	-10.194	5.257	-5.914	-2.462	-12.85	-10.151
1161	1.161	-12.503	-16.821	-3.462	-12.747	-21.532	-1.302	-10.506	-7.22
1162	1.162	-12.887	-9.466	-7.762	-10.236	-35.634	-8.658	-15.324	-11.442
1163	1.163	-16.178	-16.249	-7.024	-12.562	-28.039	-15.436	-7.943	-10.652
1164	1.164	-12.113	-15.482	-6.469	-14.699	-6.872	-5.761	-6.963	-20.116
1165	1.165	-11.726	-13.161	-8.436	-1.158	-4.082	-12.143	-11.215	-29.023
1166	1.166	-11.333	-11.231	-10.195	-6.397	19.179	-8.654	-11.977	-30.217
1167	1.167	-15.391	-15.876	-8.87	-4.871	3.573	3.162	-11.389	-22.885
1168	1.168	-9.579	-14.135	-12.174	-12.054	-4.649	-4.764	-9.43	-12.047
1169	1.169	-11.884	-10.656	-7.35	-31.617	-17.322	-11.913	-6.501	9.64
1170	1.17	-9.944	-12.983	-7.942	-17.508	13.138	-15.577	-13.454	0.39
1171	1.171	-13.221	-10.083	-6.215	-9.976	-15.782	-16.716	-16.37	-13.723
1172	1.172	-16.105	-12.786	-11.068	-7.661	-41.992	-11.479	-13.845	-0.968
1173	1.173	-15.698	-15.499	-19.792	-5.538	2.82	-16.308	-9.747	-12.581
1174	1.174	-18.976	-10.66	-18.647	-7.481	-3.091	-15.511	-7.773	-23.215
1175	1.175	-16.057	-11.238	-11.306	4.715	-8.442	-14.709	-7.136	-25.13
1176	1.176	-18.752	-13.174	-12.288	0.079	-23.484	-14.086	-6.489	-16.387
1177	1.177	-17.581	-14.911	-9.787	-4.168	-37.001	-9.412	-6.034	-17.913
1178	1.178	-16.019	-14.524	-12.116	-5.312	-16.26	-13.449	-3.668	-19.206
1179	1.179	-17.948	-10.079	-16.968	-11.297	-27.445	-13.798	-6.547	-4.81
1180	1.18	-14.842	-15.493	-13.69	-23.089	-30.686	-9.299	-10.188	-14.396
1181	1.181	-12.902	-16.08	-16.603	-24.622	-52.471	-7.522	-11.489	-19.516
1182	1.182	-17.925	-15.501	-15.25	-23.25	-38.299	-8.838	-14.328	-14.798
1183	1.183	-10.561	-13.763	-16.606	-24.397	-35.696	-5.527	-8.256	-7.646
1184	1.184	-15.393	-16.287	-13.701	-30.377	-19.408	-3.36	-8.94	-11.369
1185	1.185	-14.608	-12.996	-10.014	-27.265	4.072	-4.47	-11.141	-7.909
1186	1.186	-13.827	-11.834	-7.685	-24.353	1.042	-1.702	-6.161	-6.958
1187	1.187	-14.389	-12.998	-5.549	-18.35	-18.617	-6.48	-14.708	-7.992
1188	1.188	-11.09	-12.6	-4.381	-17.572	14.89	-11.274	-3.706	-16.005
1189	1.189	-15.13	-11.814	-10.164	-16.988	19.327	-14.527	-4.917	-15.068
1190	1.19	-14.72	-12.579	-14.211	-12.336	23.413	-5.576	-8.519	-8.25
1191	1.191	-17.04	-8.895	-14.776	-6.913	-2.925	-1.848	-21.615	-16.135
1192	1.192	-14.132	-11.213	-16.695	-7.48	0.366	-7.811	-23.38	-6.407
1193	1.193	-12.966	-8.302	-12.612	-5.536	-2.699	-4.683	-24.921	13.174
1194	1.194	-18.769	-11.969	-18.394	-6.096	-16.82	-19.359	-14.816	21.526
1195	1.195	-17.99	-10.606	-9.478	0.887	-40.02	-17.205	-13.612	8.767
1196	1.196	-17.407	-10.204	-8.303	-7.998	-30.743	-22.98	-2.734	-7.496
1197	1.197	-15.478	-15.418	-9.248	-1.978	-5.204	-28.173	-12.753	-5.382
1198	1.198	-14.9	-13.468	-8.26	-2.921	-29.011	-20.208	-6.377	-7.316
1199	1.199	-14.527	-12.87	-10.752	-7.725	-25.951	-7.204	-7.591	-12.515
1200	1.2	-14.153	-15.759	-18.085	-10.206	-17.691	-8.912	-10.707	-33.181
1201	1.201	-10.097	-14.382	-15.157	-6.105	-20.286	-10.418	-9.756	-30.42
1202	1.202	-11.459	-15.722	-15.908	-12.655	-4.026	-11.717	-14.034	-22.809
1203	1.203	-13.796	-9.901	-18.208	-15.131	-1.95	-12.844	-13.234	-20.451
1204	1.204	-9.739	-13.952	-13.342	-14.318	-3.923	-4.495	-12.636	-5.517
1205	1.205	-17.686	-12.005	-10.02	-19.119	1.302	-9.694	-12.051	-7.439
1206	1.206	-6.854	-16.638	-10.567	-14.445	-22.596	-6.763	-10.327	-23.307
1207	1.207	-8.221	-14.877	-13.045	-13.829	-26.005	-4.214	-3.402	-21.182
1208	1.208	-9.393	-16.215	-10.679	-16.298	-23.029	-11.544	-4.408	-11.505
1209	1.209	-12.881	-13.875	-9.467	-9.877	8.086	-10.538	-6.995	-16.728
1210	1.21	-11.916	-17.917	-12.134	-7.332	12.094	-4.508	-9.4	-40.532
1211	1.211	-14.819	-15.381	-10.153	-4.98	30.798	-5.258	-7.531	-37.248
1212	1.212	-12.303	-8.975	-14.942	-6.902	6.877	-7.168	-10.891	-21.584
1213	1.213	-14.627	-11.47	-19.736	-3.587	22.435	-7.735	-2.054	-13.271
1214	1.214	-16.565	-18.811	-13.695	-6.463	2.596	-13.146	4.265	4.529
1215	1.215	-15.989	-12.025	-19.268	-3.921	20.304	-9.64	-4.107	20.773
1216	1.216	-17.739	-14.527	-11.297	-2.522	8.611	-11.569	1.09	5.846
1217	1.217	-16.397	-13.738	-16.488	-2.869	-19.113	-13.307	-9.759	-11.584
1218	1.218	-22.797	-11.796	-13.552	-8.827	-30.406	-11.936	-14.03	-18.545
1219	1.219	-13.131	-11.206	-11.001	-9.561	-27.185	-9.607	-2.257	-29.168
1220	1.22	-19.529	-14.101	-10.186	-8.766	-49.132	-14.456	15.122	-0.118
1221	1.221	-20.703	-18.932	-8.212	-15.312	-6.638	-7.112	-6.007	20.599
1222	1.222	-17.626	-14.283	-7.594	-14.5	-12.745	-6.167	-25.778	-5.74
1223	1.223	-12.805	-13.698	-4.653	-13.688	3.632	-12.188	-28.309	-15.819
1224	1.224	-12.044	-15.051	-7.136	-17.131	8.607	-14.534	-35.267	-25.128
1225	1.225	-14.38	-11.761	-6.708	-17.675	4.087	-21.123	-37.393	-33.482
1226	1.226	-12.449	-17.564	-8.789	-18.211	16.393	-7.969	-31.589	-20.715
1227	1.227	-14.391	-11.955	-10.673	-18.57	5.072	-9.916	-8.781	-46.396
1228	1.228	-11.494	-7.122	-7.909	-11.182	8.333	-15.139	6.868	-49.646
1229	1.229	-16.336	-15.831	-8.634	-10.192	-0.936	-16.701	-7.292	-46.556
1230	1.23	-13.045	-9.827	-12.454	-11.143	-26.477	-12.449	-20.128	-49.286
1231	1.231	-14.791	-10.793	-14.917	-11.9	-16.35	-11.284	-22.535	-15.825
1232	1.232	-17.303	-11.762	-13.512	-7.811	-25.586	-2.965	-29.021	43.783
1233	1.233	-14.013	-10.99	-12.3	-11.266	-22.776	-3.926	-38.819	68.203
1234	1.234	-16.912	-13.311	-15.924	-10.653	-40.512	-16.695	-54.803	31.283
1235	1.235	-13.235	-15.25	-14.514	-6.558	-33.41	-11.473	-57.035	24.736
1236	1.236	-19.626	-11.957	-12.322	-3.997	-39.695	-9.933	-55.163	55.154
1237	1.237	-13.632	-19.692	-11.879	-5.287	-10.545	-5.688	-42.964	49.737
1238	1.238	-19.25	-14.464	-17.625	-4.044	35.454	-9.383	-19.149	-5.788
1239	1.239	-17.311	-15.423	-13.501	-9.968	-19.361	-15.403	32.363	-57.445
1240	1.24	-14.027	-14.648	-9.958	-12.415	2.802	-16.391	39.733	-50.882
1241	1.241	-9.964	-15.422	-6.616	-17.962	9.526	-3.634	86.595	-44.877
1242	1.242	-10.35	-15.999	-8.305	-14.408	-8.595	-5.383	44.034	-28.41
1243	1.243	-11.697	-14.067	-9.608	-14.942	-13.928	-6.949	5.339	-23.368
1244	1.244	-12.847	-14.652	-10.902	-14.351	-18.838	-8.32	0.332	-9.803
1245	1.245	-11.683	-17.174	-7.947	-15.678	4.089	-9.515	-4.079	2.6
1246	1.246	-5.873	-14.86	-12.333	-13.317	-8.204	-10.701	-8.137	-1.059
1247	1.247	-13.22	-16.031	-11.689	-12.134	3.092	-9.765	25.874	-18.11
1248	1.248	-6.444	-15.658	-12.985	-18.11	6.511	-12.699	48.688	-27.411
1249	1.249	-14.374	-9.863	-9.636	-12.091	34.813	-6.713	2.836	-30.114
1250	1.25	-11.273	-17.226	-15.379	-14.411	16.091	-10.775	-3.143	-32.662
1251	1.251	-16.106	-12.402	-11.27	-9.565	-35.331	-21.617	-8.534	-35.051
1252	1.252	-13.584	-11.636	-14.697	-11.483	-27.939	-7.296	-43.716	-3.181
1253	1.253	-17.647	-9.32	-14.059	-10.894	-47.786	-1.485	-30.141	1.254
1254	1.254	-15.715	-9.902	-16.908	-8.36	-41.698	-6.708	-17.718	5.313
1255	1.255	-19.006	-9.327	-16.464	-7.953	8.287	-5.156	-6.454	1.644
1256	1.256	-16.114	-13.396	-16.791	-6.767	28.282	-12.317	3.656	-8.427
1257	1.257	-15.727	-16.883	-13.841	-11.195	34.313	-8.639	-5.604	-11.565
1258	1.258	-17.09	-13.6	-19.023	-7.107	-26.62	-14.625	8.527	-19.911
1259	1.259	-19.23	-17.67	-12.398	-7.469	-34.731	-11.53	6.037	-17.401
1260	1.26	-17.305	-12.834	-13.128	-10.732	-27.319	-10.571	-10.176	-15.086
1261	1.261	-13.832	-14.769	-12.315	-11.872	6.247	-13.086	-7.99	-8.718
1262	1.262	-14.223	-11.87	-11.69	-17.849	0.34	-10.768	-17.589	-14.553
1263	1.263	-16.164	-10.502	-9.715	-18.61	-5.041	-11.354	-12.291	-16.319
1264	1.264	-11.141	-10.119	-9.091	-16.275	10.076	-15.997	-26.533	-14.768
1265	1.265	-9.214	-10.512	-8.66	-19.753	-3.47	-8.249	-43.867	-7.574
1266	1.266	-8.639	-10.903	-8.232	-17.818	-15.847	-5.146	-50.763	-13.92
1267	1.267	-11.16	-9.746	-7.794	-17.234	-12.197	-9.967	-40.045	-19.899
1268	1.268	-11.547	-11.292	-12.202	-18.595	-15.512	-10.732	-18.689	-20.859
1269	1.269	-14.454	-8.583	-12.742	-11.253	-12.449	-3.374	-10.328	-6.142
1270	1.27	-12.507	-12.839	-12.315	-8.161	13.059	-8.207	-17.811	-8.278
1271	1.271	-10.567	-9.358	-9.951	-5.263	9.728	1.464	-20.03	1.414
1272	1.272	-15.406	-12.652	-13.98	-4.5	-31.081	0.303	-26.318	3.163
1273	1.273	-17.338	-13.815	-13.559	-6.827	-3.384	-3.173	-35.888	-4.785
1274	1.274	-17.906	-10.143	-16.818	-6.253	1.73	-14.983	-23.574	-3.419
1275	1.275	-20.802	-14.596	-13.89	-6.832	6.236	-16.528	-15.524	-22.886
1276	1.276	-19.443	-11.695	-16.576	-1.41	10.369	-9.368	6.274	-59.812
1277	1.277	-17.117	-13.058	-15.397	-10.886	-46.326	-18.259	3.304	-34.647
1278	1.278	-15.956	-16.347	-12.479	-4.494	-54.478	-7.416	6.14	6.492
1279	1.279	-20.405	-17.502	-14.406	-5.641	-32.44	-14.574	24.046	22.8
1280	1.28	-11.509	-18.666	-12.465	-12.983	-65.955	-18.235	31.075	7.566
1281	1.281	-17.897	-15.171	-10.914	-15.884	-47.783	-12.205	33.221	-15.349
1282	1.282	-16.737	-14.781	-9.556	-13.365	-53.27	-19.529	39.054	-35.97
1283	1.283	-13.643	-15.94	-10.907	-14.136	-7.831	-14.656	26.902	-32.158
1284	1.284	-14.609	-13.23	-10.319	-12.208	-38.24	-8.627	9.524	-21.993
1285	1.285	-10.35	-16.128	-13.8	-16.86	11.634	-7.838	-25.493	-18.852
1286	1.286	-9.571	-18.062	-7.409	-25.768	-8.325	-4.332	-70.939	6.712
1287	1.287	-11.506	-15.35	-9.912	-29.45	-26.583	-6.241	-64.896	-10.299
1288	1.288	-16.145	-20.192	-12.221	-18.62	-10.164	-9.114	-59.392	-13.386
1289	1.289	-12.082	-12.253	-15.701	-11.466	25.01	-10.439	-34.112	12.104
1290	1.29	-15.568	-13.213	-12.407	-5.096	-16.286	-8.094	-38.431	-5.01
1291	1.291	-17.884	-14.172	-11.821	-8.599	22.401	-13.874	-25.914	-20.754
1292	1.292	-20.007	-11.653	-11.427	7.443	7.285	-9.775	-14.576	-6.686
1293	1.293	-20.396	-9.325	-15.871	28.522	-24.678	-9.162	-17.825	-4.202
1294	1.294	-16.145	-12.811	-10.453	2.97	-3.988	-5.844	-14.747	-6.539
1295	1.295	-14.797	-10.906	-15.295	-7.097	-15.246	-8.729	16.361	-21.448
1296	1.296	-15.191	-10.375	-13.361	-4	15.751	-6.2	62.1	-4.022
1297	1.297	-10.352	-11.786	-10.466	-6.706	-13.307	-6.589	19.405	-10.981
1298	1.298	-12.301	-13.165	-11.829	-9.215	35.82	-13.161	-8.316	-25.881
1299	1.299	-11.734	-14.333	-16.296	-2.243	29.23	-14.139	-13.382	3.127
1300	1.3	-13.11	-11.606	-7.401	-12.876	23.22	-9.886	-17.958	15.531
1301	1.301	-11.77	-15.849	-13.801	-18.669	28.582	-13.958	-22.201	11.847
1302	1.302	-9.664	-16.216	-14.982	-16.919	-6.73	-17.45	-11.13	-19.106
1303	1.303	-10.072	-15.806	-11.915	-24.865	-11.293	-14.153	-14.576	-23.115
1304	1.304	-11.255	-15.387	-10.972	-23.532	9.278	-8.733	-11.598	-19.434
1305	1.305	-9.135	-13.424	-11.773	-27.239	-2.032	-9.321	-14.39	-9.351
1306	1.306	-12.438	-16.88	-4.444	-18.96	1.223	-8.744	3.348	6.327
1307	1.307	-9.543	-12.023	-5.445	-18.043	-1.871	-17.656	24.363	-7.809
1308	1.308	-9.935	-12.588	-7.989	-19.058	6.459	-8.754	-1.267	-15.34
1309	1.309	-14.978	-14.322	-8.799	-14.847	-11.408	-2.748	-18.391	-17.687
1310	1.31	-14.403	-16.832	-8.248	-9.276	-37.176	-7.97	-27.785	-19.847
1311	1.311	-22.144	-11.405	-14.277	-11.265	-33.91	-5.071	-36.219	-2.432
1312	1.312	-16.917	-19.338	-13.539	-8.025	-12.058	-7.589	-28.803	4.551
1313	1.313	-15.946	-7.528	-20.147	-7.511	2.055	-13.2	-21.982	-14.605
1314	1.314	-16.722	-12.175	-14.185	-7.18	-5.521	-19.779	-19.97	-27.378
1315	1.315	-17.498	-7.916	-16.554	-4.913	-7.865	-13.785	-14.266	-25.038
1316	1.316	-18.08	-11.598	-17.183	-9.801	2.757	-21.131	-12.622	-22.845
1317	1.317	-18.67	-15.088	-15.295	-5.18	-22.411	-12.223	-14.268	-24.734
1318	1.318	-18.102	-11.993	-11.279	-8.115	-19.151	-6.223	7.332	-26.439
1319	1.319	-21.597	-12.971	-10.945	-16.07	-9.842	-5.256	-8.416	-15.37
1320	1.32	-18.319	-12.205	-13.327	-14.926	-18.107	-0.417	-28.251	-11.062
1321	1.321	-13.487	-14.539	-9.332	-13.976	-35.848	-1.203	-35.904	3.312
1322	1.322	-12.914	-11.064	-10.75	-16.897	-33.476	-8.554	-47.624	-6.311
1323	1.323	-16.997	-9.143	-10.427	-12.659	-65.392	-3.727	-45.609	-32.582
1324	1.324	-12.176	-13.222	-10.105	-20.04	-33.433	-11.674	-32.164	-81.723
1325	1.325	-12.771	-10.716	-12.103	-19.096	-45.776	-10.718	-27.017	-34.844
1326	1.326	-11.042	-10.347	-10.998	-18.355	10.931	-9.782	-16.052	7.74
1327	1.327	-11.439	-14.428	-12.601	-14.317	19.05	-7.297	2.67	57.647
1328	1.328	-11.831	-15.797	-8.213	-14.935	11.655	-8.103	25.852	91.151
1329	1.329	-9.707	-14.461	-8.855	-11.68	5.041	-18.946	35.107	73.022
1330	1.33	-12.421	-21.063	-11.827	-5.138	-25.305	-23.603	49.213	12.133
1331	1.331	-15.13	-14.309	-15.382	-7.698	24.634	-19.354	25.959	-93.671
1332	1.332	-14.939	-15.097	-14.093	-6.969	-8.811	-15.694	4.053	-79.333
1333	1.333	-15.72	-12.785	-17.052	-2.177	-14.743	-12.231	-4.299	-39.867
1334	1.334	-17.667	-17.638	-15.946	-4.153	1.876	-9.149	8.432	-28.053
1335	1.335	-17.096	-15.722	-15.615	-5.927	-13.102	-10.119	-7.887	-17.177
1336	1.336	-16.529	-12.829	-20.517	-7.314	18.968	-12.639	-10.115	-7.274
1337	1.337	-16.343	-13.231	-19.989	-8.703	6.648	-11.868	-31.556	-16.124
1338	1.338	-14.629	-14.6	-15.405	-10.861	40.34	-13.99	-40.015	-7.95
1339	1.339	-11.567	-17.521	-12.553	-8.947	6.277	-12.071	-16.876	-15.285
1340	1.34	-17.208	-16.391	-11.264	-8.586	-25.651	-12.661	-26.197	-8.69
1341	1.341	-13.568	-11.969	-13.634	-12.085	-21.591	-10.925	-0.668	-2.653
1342	1.342	-10.318	-13.743	-15.809	-12.494	-25.216	-10.528	3.012	-6.875
1343	1.343	-9.196	-5.844	-11.396	-19.09	-35.297	-10.13	6.329	-12.233
1344	1.344	-11.933	12.126	-10.851	-18.129	-19.698	-3.54	15.614	-7.139
1345	1.345	-13.135	19.64	-13.005	-20.49	-50.86	-2.56	58.223	-11.553
1346	1.346	-16.083	17.286	-12.647	-18.028	-4.959	5.381	27.916	-15.598
1347	1.347	-11.68	-14.684	-11.315	-18.853	1.084	-4.291	-21.914	-19.246
1348	1.348	-9.98	-28.27	-8.436	-18.323	-15.37	4.621	-28.434	-2.184
1349	1.349	-10.386	-40.693	-13.682	-16.434	-0.249	1.147	1.98	-30.423
1350	1.35	-15.839	-37.057	-13.123	-18.219	13.298	-4.071	29.704	-4.065
1351	1.351	-12.403	-33.809	-5.779	-10.328	0.9	-10.838	-5.445	-14.096
1352	1.352	-13.037	-30.757	-2.892	2.784	27.207	-13.351	-28.203	-23.365
1353	1.353	-15.993	-33.506	-8.906	7.97	30.455	-5.993	-40.455	19.203
1354	1.354	-23.014	-26.004	-9.697	9.481	-4.013	-6.944	-51.515	0.997
1355	1.355	-20.178	-23.724	-11.645	13.707	-8.463	-11.192	-48.036	6.402
1356	1.356	-21.01	-17.384	-5.66	12.52	-29.185	-11.96	-25.98	1.372
1357	1.357	-20.292	-15.496	-9.732	-0.656	-32.866	-16.785	-28.48	-21.448
1358	1.358	-15.51	-6.827	-7.807	-2.409	-15.838	-25.489	-10.475	7.593
1359	1.359	-20.213	-8.42	-9.756	-10.349	-37.741	-17.153	-7.999	11.276
1360	1.36	-20.855	-7.103	-11.511	-6.094	-23.647	-9.779	-14.305	-12.519
1361	1.361	-18.398	-5.981	-8.044	-12.479	-0.435	-12.667	3.182	-21.795
1362	1.362	-18.852	-7.179	-15.416	-4.161	-9.778	-13.43	5.58	-13.444
1363	1.363	-16.004	-4.118	-8.07	-13.844	-1.465	-12.638	-13.48	-10.878
1364	1.364	-11.605	-8.993	-3.245	-12.685	1.049	-10.692	-31.187	-22.479
1365	1.365	-13.4	-6.522	-5.759	-18.688	-10.552	-15.326	-33.388	-50.17
1366	1.366	-7.643	-8.888	-9.822	-34.754	-25.46	-11.239	-22.583	-31.395
1367	1.367	-10.007	-13.759	-11.759	-23.145	-0.305	-10.828	-20.485	-21.371
1368	1.368	-13.534	-9.149	-12.332	-29.541	-38.086	-11.19	-0.97	-18.358
1369	1.369	-15.509	-10.935	-8.257	-23.739	-53.206	-7.103	22.43	-15.733
1370	1.37	-18.454	-12.326	-2.44	-18.533	-30.4	-3.6	19.484	-18.289
1371	1.371	-15.97	-14.685	-9.782	-16.99	-17.993	-10.929	16.912	-11.343
1372	1.372	-10.584	-12.592	-12.668	-15.636	-14.321	-3.557	14.551	-9.196
1373	1.373	-14.094	-13.785	-11.879	-11.969	2.71	-8.384	-1.537	8.317
1374	1.374	-16.06	-15.747	-15.928	-15.446	-6.572	-16.309	-7.772	-17.404
1375	1.375	-17.826	-12.297	-17.849	-8.094	24.618	-0.24	-9.576	-0.389
1376	1.376	-17.463	-12.715	-19.773	-12.927	28.719	2.084	-7.692	2.722
1377	1.377	-18.844	-15.66	-10.86	-10.41	10.021	-4.304	-18.609	-11.365
1378	1.378	-16.745	-14.547	-9.694	-9.621	6.788	-17.848	-22.737	-13.806
1379	1.379	-18.708	-12.655	-6.202	-9.028	-27.692	-16.104	-21.411	-16.059
1380	1.38	-16.026	-14.249	-5.225	-9.591	-14.16	-17.658	-12.918	-18.171
1381	1.381	-17.603	-16.233	-10.06	-10.145	-10.122	-4.699	-11.753	-4.686
1382	1.382	-13.177	-18.21	-17.988	-6.638	-28.86	-6.447	-18.403	7.395
1383	1.383	-7.203	-14.575	-18.942	-11.068	-66.649	-7.991	-20.843	-6.973
1384	1.384	-12.834	-9.786	-16.025	-15.105	-31.514	-12.242	-15.191	-20.522
1385	1.385	-8.014	-19.899	-11.751	-16.446	-8.725	-11.071	-4.241	-11.797
1386	1.386	-15.381	-15.688	-15.795	-16.824	28.778	-9.906	19.631	-10.218
1387	1.387	-2.614	-14.559	-10.941	-17.204	43.841	-19.577	22.976	-20.288
1388	1.388	-4.354	-13.421	-19.632	-11.192	57.311	-2.552	-5.27	-0.787
1389	1.389	-8.995	0.489	-8.764	-1.508	53.219	-9.517	-16.603	13.31
1390	1.39	-7.631	-5.339	-18.798	-7.882	11.549	-11.65	-20.056	-25.218
1391	1.391	-8.787	-7.104	-17.608	-6.702	-16.228	-25.193	-17.03	-30.633
1392	1.392	-12.262	-5.574	-21.07	-3.593	18.929	-19.966	-19.745	-35.69
1393	1.393	-21.929	-12.756	-22.016	-4.55	32.429	-15.317	8.45	-31.308
1394	1.394	-7.593	-13.94	-22.958	-3.77	-21.803	-13.952	-17.962	-10.635
1395	1.395	-5.639	-15.115	-18.678	-1.429	-58.818	-10.256	-28.118	-6.952
1396	1.396	-7.369	-12.041	-17.888	-3.347	-39.016	-6.763	-18.872	-3.674
1397	1.397	-11.995	-13.034	-13.031	-7.963	-20.931	-11.99	-21.658	-13.018
1398	1.398	-33.651	-17.347	-13.6	-13.357	-15.596	-14.91	-14.267	-10.445
1399	1.399	-17.954	-15.09	-14.162	-9.839	-10.638	-10.65	-26.034	-8.046
1400	1.4	-9.613	-13.218	-13.765	-15.802	-15.157	-6.587	-36.783	-1.157
1401	1.401	-7.075	-15.208	-12.404	-13.443	-19.267	-6.019	-31.054	-3.393
1402	1.402	-9.372	-18.152	-11.228	-15.337	-23.028	-7.976	-54.065	-5.349
1403	1.403	-11.471	-13.345	-5.211	-17.222	-40.097	-13.396	-63.602	-3.606
1404	1.404	-5.636	-15.308	-7.717	-15.439	-37.08	-3.917	-61.123	-2.044
1405	1.405	-14.317	-11.257	-6.932	-16.755	-28.852	-2.773	-43.552	-9.288
1406	1.406	-18.93	-13.773	-6.339	-13.429	-31.495	-8.792	-36.793	-13.092
1407	1.407	-17.536	-16.095	-6.903	-13.016	-29.281	-7.829	-9.31	-21.537
1408	1.408	-16.335	-13.96	-6.316	-14.937	2.556	-8.788	9.271	-20.699
1409	1.409	-17.448	-19.944	-7.662	-11.447	-11.03	-9.553	53.764	-21.769
1410	1.41	-18.375	-19.159	-5.334	-9.31	-40.101	-10.322	47.553	-22.555
1411	1.411	-15.428	-16.825	-8.231	-6.586	9.026	-6.822	30.915	-21.756
1412	1.412	-19.637	-21.654	-13.453	-3.089	-10.924	-14.152	15.649	-32.604
1413	1.413	-18.818	-11.582	-11.52	-7.901	-4.966	-11.237	19.933	-11.912
1414	1.414	-16.835	-10.218	-16.158	-7.297	-21.409	-13.737	-0.945	2.203
1415	1.415	-18.722	-9.052	-14.407	-7.852	-6.301	-16.055	-27.42	-10.59
1416	1.416	-22.743	-22.206	-9.56	-11.31	-1.822	-19.531	-24.293	24.4
1417	1.417	-17.859	-20.468	-14.201	-3.946	10.529	-9.461	-21.352	49.513
1418	1.418	-18.397	-9.451	-11.299	-11.267	-0.682	-5.201	-18.791	35.949
1419	1.419	-15.459	-16.62	-10.907	-4.461	9.362	-4.038	-11.378	-1.577
1420	1.42	-18.913	-15.469	-13.223	-14.096	-37.691	-7.523	-13.81	-16.637
1421	1.421	-12.496	-16.633	-12.05	-15.204	-17.76	-6.555	-28.859	-39.455
1422	1.422	-16.719	-15.659	-11.657	-6.829	-11.744	-7.523	-38.763	-101.932
1423	1.423	-14.363	-18.557	-11.261	-16.454	-28.188	-5.009	-12.668	-39.379
1424	1.424	-14.912	-14.286	-9.701	-12.717	-13.073	-9.073	13.425	-31.133
1425	1.425	-14.301	-13.493	-8.919	-13.832	-17.486	-5.6	3.133	-8.966
1426	1.426	-11.366	-5.535	-8.708	-8.552	-5.049	-3.663	24.776	-2.271
1427	1.427	-8.823	-4.548	-5.013	-15.275	6.226	-7.727	10.446	-8.137
1428	1.428	-11.116	-9.378	-6.337	-10.965	57.721	-9.099	-17.984	-2.639
1429	1.429	-9.92	-6.851	-9.603	-13.241	20.77	-10.491	-29.376	2.361
1430	1.43	-11.048	-9.165	-7.443	-15.128	0.846	-9.361	-53.334	6.706
1431	1.431	-14.498	-9.738	-13.409	-14.499	-17.323	-6.671	-19.04	-22.424
1432	1.432	-13.306	-9.151	-15.899	-11.548	21.423	-11.682	-5.642	-41.222
1433	1.433	-16.955	-3.72	-16.654	-14.005	36.539	-11.08	6.585	-31.126
1434	1.434	-16.529	-7.188	-16.053	-6.604	4.601	-11.661	-50.323	-28.018
1435	1.435	-16.893	-9.112	-16.612	-5.588	-16.08	-8.178	-26.077	-25.315
1436	1.436	-18.805	-18	-14.841	-6.505	-4.823	-12.63	-18.745	13.21
1437	1.437	-21.5	-24.365	-13.465	-12.455	12.271	-3.73	1.254	29.7
1438	1.438	-18.578	-20.855	-17.892	-10.081	-15.905	-12.639	80.69	14.654
1439	1.439	-17.403	-21.795	-14.969	-11.964	-19.526	-6.632	113.293	-8.126
1440	1.44	-16.232	-16.921	-12.419	-16.56	-9.406	-13.989	4.755	-20.46
1441	1.441	-14.09	-16.122	-9.102	-12.454	-31.258	-11.093	-38.41	5.895
1442	1.442	-11.376	-13.784	-11.2	-9.899	-39.605	-13.624	1.062	29.726
1443	1.443	-14.087	-7.198	-11.556	-9.482	-37.05	-17.701	12.833	-11.074
1444	1.444	-18.348	-6.427	-9.582	-16.037	-11.284	-19.643	1.934	-38.704
1445	1.445	-11.76	-2.358	-7.414	-13.119	33.413	-12.303	-27.754	-23.553
1446	1.446	-17.751	-10.283	-10.647	-17.371	39.392	-1.475	-36.699	8.454
1447	1.447	-12.133	-11.235	-5.76	-11.758	11.73	-0.13	-12.314	62.743
1448	1.448	-12.714	-10.236	-11.701	-16.604	-13.439	-14.453	-19.605	40.777
1449	1.449	-10.796	-14.445	-9.318	-13.334	-9.005	-16.39	-39.425	-19.725
1450	1.45	-16.216	-12.057	-7.328	-12.767	-21.364	-11.163	-45.314	20.977
1451	1.451	-14.27	-13.933	-11.915	-9.307	-2.523	-9.618	4.713	-60.45
1452	1.452	-17.547	-14.463	-13.603	-9.71	-26.265	-25.512	38.308	-71.224
1453	1.453	-15.794	-14.993	-13.938	-3.144	2.026	-14.906	8.043	-41.516
1454	1.454	-17.145	-16.321	-15.238	-6.067	-16.724	-5.271	2.745	21.114
1455	1.455	-14.817	-20.757	-18.085	-6.859	7.131	-7.058	-12.209	45.599
1456	1.456	-17.724	-14.143	-16.878	-6.098	-21.029	-18.142	-7.581	23.571
1457	1.457	-15.021	-16.61	-11.032	-9.589	-24.617	-28.285	-11.454	3.522
1458	1.458	-16.185	-17.318	-13.313	-6.314	-48.367	-27.197	15.084	-2.545
1459	1.459	-11.926	-15.297	-12.694	-14.074	-45.162	-11.571	5.267	-74.764
1460	1.46	-13.672	-15.79	-13.24	-15.062	-30.957	-13.754	-22.709	-104.431
1461	1.461	-13.287	-13.957	-9.137	-16.051	-18.127	-19.593	-26.132	-59.692
1462	1.462	-10.956	-14.259	-10.46	-18.595	-1.758	-7.416	-29.191	-35.301
1463	1.463	-10.557	-14.562	-12.755	-20.948	-33.585	-8.973	-38.274	-27.861
1464	1.464	-9.382	-14.855	-11.57	-17.505	-29.042	1.098	-52.212	-21.1
1465	1.465	-8.202	-14.359	-14.251	-16.966	-41.363	-5.292	-34.254	-15.022
1466	1.466	-9.733	-9.211	-13.057	-10.435	7.891	-1.845	-22.513	12.653
1467	1.467	-11.064	-4.458	-10.118	-14.753	-11.964	-0.911	-20.256	-2.413
1468	1.468	-9.68	-7.24	-14.543	-14.031	-5.887	-1.889	-14.305	-25.205
1469	1.469	-9.071	-8.46	-11.614	-12.154	-0.45	0.618	-19.381	-29.275
1470	1.47	-12.521	-15.696	-12.941	-14.146	4.617	-1.658	4.575	-10.428
1471	1.471	-14.817	-22.93	-13.3	-11.304	0.127	-9.543	56.182	-13.652
1472	1.472	-11.879	-16.044	-15.408	-7.883	12.504	-4.315	34.235	-16.792
1473	1.473	-14.559	-21.935	-15.776	-12.385	8.827	-11.095	14.422	-59.53
1474	1.474	-15.687	-24.157	-12.271	-3.534	-14.971	-8.58	8.57	-53.633
1475	1.475	-18.564	-20.574	-18.831	-7.259	-5.692	-7.777	3.308	-37.188
1476	1.476	-14.085	-14.472	-15.912	-8.462	-8.36	-8.326	-11.643	-42.189
1477	1.477	-16.956	-7.026	-16.673	-9.459	-0.781	-2.315	-34.318	-0.916
1478	1.478	-19.444	-7.912	-9.3	-6.594	-3.122	1.76	-30.114	82.34
1479	1.479	-19.035	-3.586	-12.19	-9.141	-22.244	-3.072	-26.324	117.984
1480	1.48	-16.882	-5.839	-12.956	-11.495	-14.716	-13.135	-9.191	85.48
1481	1.481	-16.473	-6.366	-10.623	-13.463	-21.738	-34.828	-6.005	16.383
1482	1.482	-11.424	-10.964	-8.683	-19.492	-11.143	-31.75	2.441	-28.37
1483	1.483	-18.754	-10.344	-8.094	-13.899	-5.339	-12.023	41.087	-20.301
1484	1.484	-11.958	-4.515	-6.353	-17.409	3.372	-14.54	-8.716	-12.951
1485	1.485	-11.16	-13.418	-8.866	-18.013	14.37	-12.225	-82.571	-19.529
1486	1.486	-11.916	-14.576	-4.401	-16.296	7.133	-10.1	-112.091	-37.704
1487	1.487	-9.958	-15.535	-4.973	-16.711	-7.238	-12.036	-103.1	-43.065
1488	1.488	-11.87	-14.537	-7.475	-12.28	6.299	-10.271	-94.882	-27.906
1489	1.489	-14.75	-11.985	-10.747	-5.709	-13.079	-8.691	-27.989	-14.337
1490	1.49	-18.208	-9.647	-11.896	-8.235	-15.652	-7.302	16.829	-26.695
1491	1.491	-13.733	-4.8	-11.503	-9.017	0.491	-8.426	24.94	-15.425
1492	1.492	-13.126	1.185	-12.657	-2.438	-27.266	-4.917	46.945	-18.687
1493	1.493	-17.944	-1.146	-17.497	-4.946	-8.567	-5.863	80.396	-15.555
1494	1.494	-17.347	-9.105	-14.02	-0.871	-18.715	-0.978	62.163	-7.261
1495	1.495	-16.74	-14.359	-22.74	1.056	-21.881	-3.416	23.397	-20.13
1496	1.496	-18.084	-15.362	-11.921	-2.236	-19.196	-4.108	-1.852	-36.54
1497	1.497	-15.758	-26.831	-16.21	-3.971	19.299	-14.882	-43.173	-34.561
1498	1.498	-15.363	-37.908	-17.399	-1.461	24.633	-16.404	-59.707	-9.511
1499	1.499	-14.975	-42.226	-11.455	-7.864	-10.69	-15.05	-44.714	0.471
1500	1.5	-17.694	-27.963	-14.606	-7.096	-42.725	-8.661	-21.998	9.751
1501	1.501	-18.494	-18.346	-9.832	-12.724	-30.436	7.011	-18.066	-9.952
1502	1.502	-18.33	-16.655	-9.124	-16.217	-4.169	9.152	-21.838	-38.226
1503	1.503	-14.086	7.09	-9.957	-12.946	-0.948	3.358	-11.861	-49.48
1504	1.504	-12.368	10.32	-14.849	-13.528	-16.691	8.609	-8.888	-25.743
1505	1.505	-11.998	-5.433	-7.55	-18.399	-36.487	7.092	-11.718	21.279
1506	1.506	-12.405	-19.642	-6.63	-19.01	-23.725	17.2	-9.36	122.117
1507	1.507	-13.588	-32.492	-10.937	-13.624	11.29	5.405	-7.196	49.937
1508	1.508	-14.766	-39.539	-10.2	-11.72	-13.89	-18.395	-18.005	10.472
1509	1.509	-10.534	-37.484	-10.828	-9.783	-0.364	-15.087	-20.092	22.273
1510	1.51	-11.923	-31.76	-15.528	-9.215	-4.465	-30.701	-15.033	-53.678
1511	1.511	-18.349	-19.648	-12.677	-5.728	-15.722	-38.991	-16.77	-24.18
1512	1.512	-20.907	-18.186	-14.088	-5.335	-25.841	-41.486	-12.684	-86.754
1513	1.513	-18.631	-16.912	-10.854	-4.94	-10.169	-43.766	-1.07	-127.509
1514	1.514	-19.256	-25.904	-17.487	-7.633	-1.898	-28.844	6.673	-16.564
1515	1.515	-17.359	-27.163	-18.503	-4.894	-19.695	0.183	5.132	30.981
1516	1.516	-21.459	-26.29	-17.786	-2.735	-3.495	-3.906	8.663	16.607
1517	1.517	-20.142	-29.296	-12.247	-7.146	-1.361	-15.158	-4.61	3.397
1518	1.518	-16.895	-26.882	-11.743	-10.403	27.641	-11.895	-6.483	15.199
1519	1.519	-17.319	-16.359	-13.778	-8.618	6.927	-52.733	-5.071	-82.397
1520	1.52	-12.133	-15.128	-15.627	-14.379	25.688	-47.251	7.744	-69.076
1521	1.521	-15.66	-8.868	-9.935	-12.018	8.649	-1.74	2.386	14.46
1522	1.522	-12.413	-5.5	-10.825	-16.811	-0.652	4.281	-8.744	68.703
1523	1.523	-14.194	-2.516	-12.89	-21.409	-20.392	-1.174	-13.146	58.773
1524	1.524	-9.4	-1.656	-12.455	-18.46	2.792	-26.358	-9.626	-22.003
1525	1.525	-11.374	-7.74	-10.849	-21.896	-44.308	-21.909	-15.798	-32.769
1526	1.526	-14.323	2.826	-11.37	-24.182	-24.449	-1.284	-23.334	-42.548
1527	1.527	-9.522	4.113	-14.782	-19.306	18.072	-5.029	-24.512	-33.559
1528	1.528	-10.144	2.884	-13.711	-18.693	-9.64	-1.784	-25.508	-25.313
1529	1.529	-11.926	-3.179	-14.188	-16.915	-4.606	1.274	-23.394	-3.088
1530	1.53	-13.321	1.979	-16.207	-14.367	-0.162	15.347	-24.177	3.615
1531	1.531	-12.974	-0.988	-15.516	-13.952	-20.86	12.757	-24.932	9.656
1532	1.532	-18.815	-1.825	-20.045	-16.826	-32.09	1.086	-24.511	4.244
1533	1.533	-18.078	7.006	-11.411	-10.799	-30.753	-9.186	-16.738	-30.998
1534	1.534	-18.7	12.944	-14.962	-6.513	-27.473	-2.856	-15.712	-26.576
1535	1.535	-13.32	-2.398	-22.38	-5.709	-5.606	-4.865	-10.673	-30.653
1536	1.536	-18.004	-18.524	-15.675	-5.094	-19.74	-10.142	-8.012	-34.353
1537	1.537	-18.623	-39.678	-18.254	-15.12	-37.589	-21.2	-3.6	-30.316
1538	1.538	-15.179	-37.019	-23.933	-19.339	-39.927	-31.281	2.207	-13.314
1539	1.539	-16.58	-19.259	-14.522	-15.615	-8.033	-22.381	1.279	-35.22
1540	1.54	-13.718	-12.331	-8.594	-17.119	42.23	-25.864	3.15	-49.343
1541	1.541	-15.697	2.539	-9.838	-15.923	-4.655	-9.809	-1.514	-10.839
1542	1.542	-9.92	-7.163	-6.441	-16.86	-10.666	-7.497	-2.11	-5.447
1543	1.543	-12.269	1.52	-5.554	-15.862	5.79	-26.676	2.725	9.592
1544	1.544	-23.135	-3.144	-4.671	-2.681	10.811	-44.506	-1.907	41.454
1545	1.545	-5.744	-4.527	-2.236	-4.6	-2.732	-32.922	-5.984	87.264
1546	1.546	-8.09	-5.714	1.745	-13.297	-15.15	-5.278	-5.653	81.211
1547	1.547	-10.239	-16.578	-4.905	4.13	11.125	21.011	-4.376	53.464
1548	1.548	-8.317	-9.439	8.183	6.454	1.064	24.269	-1.58	-12.179
1549	1.549	-3.102	-18.363	2.313	0.068	4.162	14.952	-3.611	-110.699
1550	1.55	1.535	-19.538	4.003	5.878	-9.996	17.637	0.584	-97.55
1551	1.551	0.172	-29.203	-3.99	0.65	-27.864	-0.186	0.165	-85.756
1552	1.552	-19.377	-22.79	-14.11	5.295	-25.599	-11.809	-0.238	-53.272
1553	1.553	-11.053	-23.919	-20.553	-7.678	-2.178	-13.953	-6.824	15.758
1554	1.554	-18.598	-12.06	-19.448	11.676	-24.043	-12.044	-21.519	6.785
1555	1.555	-16.27	-13.56	-26.855	4.134	-38.172	-24.261	-6.588	-1.377
1556	1.556	-18.393	-14.875	-22.065	1.808	-45.752	-3.583	-8.491	-23.43
1557	1.557	-20.326	-16.009	-26.36	-4.578	-29.524	-6.306	-10.185	-43.291
1558	1.558	-15.096	-21.98	-19.048	-29.728	-31.613	-13.882	-8.578	-25.119
1559	1.559	-7.153	-14.597	-12.317	-19.656	-2.626	-35.033	-12.779	2.487
1560	1.56	-8.499	-17.458	-16.614	-28.936	9.746	-9.553	-16.388	17.529
1561	1.561	-9.646	-13.145	-11.04	-26.22	36.093	-6.346	-29.462	21.853
1562	1.562	-8.474	-18.684	-14.556	-23.701	-1.597	-15.714	-10.01	75.952
1563	1.563	-13.687	-12.026	-19.227	-26.024	13.56	-1.662	-12.418	83.188
1564	1.564	-20.446	-7.683	-20.977	-28.157	-27.606	16.08	-19.261	9.131
1565	1.565	-22.94	-11.669	-15.151	-22.365	22.378	18.365	-29.765	-0.755
1566	1.566	-22.135	-3.656	-2.936	-20.632	2.51	11.977	-39.306	8.164
1567	1.567	-20.166	-6.664	-1.168	-15.992	8.587	2.291	-16.322	-48.736
1568	1.568	-23.426	2.324	9.881	-20.267	-7.783	-24.034	-6.898	-159.843
1569	1.569	-20.483	-1.069	11.272	-16.613	-2.691	-73.182	1.563	-143.996
1570	1.57	-20.048	-8.322	7.649	-10.635	-7.106	-39.721	-0.806	-71.916
1571	1.571	-20.385	-20.993	4.264	-13.751	-11.122	-33.719	-2.969	-6.189
1572	1.572	-19.957	-15.667	7.497	-10.859	-14.8	16.275	3.58	77.236
1573	1.573	-17.206	-20.211	14.397	-13.383	9.052	-3.594	-9.814	44.783
1574	1.574	-19.87	-35.982	1.322	-7.778	12.159	-21.728	-4.426	-63.764
1575	1.575	-14.986	-29.5	-8.259	-4.29	14.857	39.264	-2.703	-49.499
1576	1.576	-16.877	-27.479	-16.874	-7.579	-8.402	14.925	7.532	-36.397
1577	1.577	-13.553	-18.681	-40.601	-4.666	-17.698	-7.074	4.025	-24.649
1578	1.578	-15.26	-20.144	-30.504	-8.136	-48.823	-13.61	0.729	-13.846
1579	1.579	-12.709	-12.91	-33.564	-7.735	-44.738	-7.584	4.015	15.747
1580	1.58	-10.366	-16.523	-30.823	-7.325	-41.071	-2.145	-4.689	24.654
1581	1.581	-13.25	-15.303	-28.315	-9.242	-24.03	-27.298	-12.807	-15.98
1582	1.582	-8.004	-10.029	-25.96	-11.926	-2.183	-50.144	-2.936	-23.33
1583	1.583	-9.918	-14.82	-28.023	-7.658	-4.885	4.013	-1.576	-3.401
1584	1.584	-7.962	-15.551	-26.001	-10.545	-7.387	11.331	-0.193	-9.427
1585	1.585	-7.362	-9.895	-20.72	-14.035	-0.398	-8.628	3.118	-4.032
1586	1.586	-9.843	-10.453	-19.153	-13.654	18.794	-26.844	-3.432	-9.078
1587	1.587	-9.424	-15.096	-14.883	-14.04	-19.672	-32.28	-3.978	-4.632
1588	1.588	-5.329	-13.37	-11.264	-15.983	8.026	-37.337	-7.817	16.079
1589	1.589	-13.226	-12.017	-12.578	-10.187	3.021	-32.911	-18.431	-10.212
1590	1.59	-12.034	-12.382	-3.006	-6.127	-1.368	-20.531	-19.761	-6.903
1591	1.591	-19.359	-11.963	0.643	-5.546	-21.938	-16.849	-20.904	14.988
1592	1.592	-18.357	-6.698	-5.375	-4.957	-48.2	-6.771	-19.541	29.175
1593	1.593	-17.551	-13.25	-4.413	-3.211	-10.362	-3.637	-20.504	31.76
1594	1.594	-16.751	-8.958	-3.459	-1.838	-25.376	-0.88	-23.403	15.582
1595	1.595	-14.797	-11.256	-5.979	-2.201	6.656	-3.343	-20.313	-3.487
1596	1.596	-16.699	-7.745	-6.744	-8.763	19.117	-5.593	-15.882	-0.858
1597	1.597	-18.415	-13.718	-7.3	-5.848	0.444	-11.86	-10.1	-26.508
1598	1.598	-17.046	-12.933	-11.912	-8.331	-2.727	-13.658	-13.417	-23.177
1599	1.599	-16.643	-12.34	-14.769	-17.203	-5.729	-11.799	-12.679	-20.092
1600	1.6	-16.242	-14.262	-8.933	-11.187	2.674	-10.183	-8.469	-17.465
1601	1.601	-17.381	-13.675	-6.559	-18.529	10.273	-5.872	-9.683	-20.024
1602	1.602	-18.528	-12.313	-4.585	-13.688	-20.119	-4.687	-11.872	-13.068
1603	1.603	-13.698	-12.687	-6.494	-16.204	-16.076	-3.549	-12.143	-6.648
1604	1.604	-13.11	-8.608	-10.515	-18.536	-19.764	-4.572	-15.718	-16.227
1605	1.605	-12.529	-14.382	-7.954	-11.954	-2.775	-5.609	-13.305	-21.373
1606	1.606	-9.626	-12.039	-15.254	-14.485	6.447	-13.618	-15.343	-19.756
1607	1.607	-12.139	-15.5	-12.114	-15.279	-24.758	-12.74	-16.422	-18.351
1608	1.608	-15.422	-13.539	-9.162	-13.368	21.089	-3.953	-13.641	-14.635
1609	1.609	-11.348	-14.098	-11.611	-11.48	2.898	6.738	-15.121	-22.904
1610	1.61	-17.139	-13.692	-12.336	-10.926	-35.754	10.831	-16.424	-13.15
1611	1.611	-16.356	-15.992	-11.769	-6.123	-50.749	4.326	-18.897	-14.224
1612	1.612	-16.928	-15.578	-15.092	-5.56	-55.058	5.422	-14.036	-22.465
1613	1.613	-13.628	-18.269	-24.012	-6.156	-25.974	-1.961	-13.421	-17.134
1614	1.614	-17.694	-15.533	-43.556	-2.677	-14.743	-6.749	-16.689	-14.138
1615	1.615	-21.184	-13.377	-35.204	-8.099	-31.824	-14.588	-10.097	-11.611
1616	1.616	-21.579	-17.221	-27.577	-11.578	-22.562	-11.424	-16.097	-13.932
1617	1.617	-15.012	-13.71	-11.222	-6.921	-19.886	-22.195	-10.495	-11.984
1618	1.618	-17.921	-13.295	-21.789	-6.324	13.537	-26.358	-11.073	-7.375
1619	1.619	-22.178	-12.885	-31.382	-7.67	9.017	-22.614	-10.486	-3.42
1620	1.62	-18.116	-14.023	-57.561	-13.076	4.904	-23.748	-9.913	-6.952
1621	1.621	-11.531	-11.31	-68.626	-17.902	23.579	-33.337	-13.419	-14.264
1622	1.622	-10.76	-11.502	-44.685	-19.827	-27.995	-26.867	-10.159	-23.845
1623	1.623	-14.827	-12.278	-3.695	-20.399	-6.013	-23.262	-15.039	-14.793
1624	1.624	-12.888	-13.639	-8.935	-22.916	27.373	-15.817	-15.684	-13.533
1625	1.625	-13.47	-13.846	-3.74	-17.491	9.138	-18.612	-11.69	-12.558
1626	1.626	-8.043	-13.654	9.961	-20.966	3.633	-15.944	-9.254	-11.553
1627	1.627	-7.456	-14.62	39.117	-16.323	-1.456	-3.661	-16.683	-14.008
1628	1.628	-10.735	-11.698	27.969	-13.418	-14.989	8.565	-11.552	-16.254
1629	1.629	-2.987	-12.847	24.69	-15.937	14.034	10.143	-10.693	-14.24
1630	1.63	-6.075	-10.113	46.56	-9.553	-4.716	20.252	-10.037	-12.214
1631	1.631	-8.963	-9.319	4.038	-13.819	5.396	19.119	0.478	-6.706
1632	1.632	-14.956	-13.754	-26.267	-3.188	-22.831	15.605	-1.022	-7.247
1633	1.633	-14.179	-9.085	-31.595	-4.552	-19.14	5.865	-12.965	-11.857
1634	1.634	-12.24	-11.97	-6.338	12.467	-15.883	-3.057	-5.172	-5.229
1635	1.635	-22.304	-11.567	16.595	5.488	-6.636	-9.077	-9.583	-9.441
1636	1.636	-20.951	-8.258	20.755	-5.167	-26.409	-18.823	-13.411	-13.463
1637	1.637	-19.801	-7.85	62.463	-7.122	-13.66	-17.761	-10.09	-9.949
1638	1.638	-20.968	-13.061	112.488	-8.882	-11.392	-19.004	-9.289	-14.567
1639	1.639	-15.752	-16.526	52.019	-10.448	-13.513	-22.145	-10.439	-16.271
1640	1.64	-12.872	-19.799	-21.223	-14.723	-42.521	-27.011	-9.852	-19.749
1641	1.641	-18.888	-16.878	-30.963	-18.411	-13.513	-19.105	-10.817	-14.331
1642	1.642	-13.296	-17.252	-39.737	-14.949	-47.618	-33.111	-12.942	-17.81
1643	1.643	-12.732	-18.59	-31.484	-22.326	-15.753	-46.741	-13.704	-15.863
1644	1.644	-14.682	-15.681	-38.72	-17.516	-28.184	-48.565	-13.31	-9.285
1645	1.645	-15.274	-20.899	-45.175	-15.033	-17.056	-40.679	-10.012	-11.822
1646	1.646	-12.766	-21.477	-51.054	-15.85	-40.939	-47.912	-11.543	-15.935
1647	1.647	-8.321	-15.474	-56.354	-20.739	-31.69	-39.131	-12.874	-11.147
1648	1.648	-12.393	-11.409	-51.213	-18.854	-17.607	-21.281	-9.358	-17.215
1649	1.649	-9.879	-17.987	-37.57	-14.85	-4.865	6.86	-8.164	-13.217
1650	1.65	-17.236	-11.989	-49.876	-9.111	6.735	10.481	-7.93	-8.444
1651	1.651	-16.267	-16.056	-38.573	-8.393	38.616	13.719	-10.015	-6.564
1652	1.652	-13.369	-12.578	-28.423	-6.518	42.963	35.541	-4.359	-4.872
1653	1.653	-19.368	-13.166	-37.622	-11.216	38.787	49.636	-5.284	-6.267
1654	1.654	-18.586	-17.235	-29.21	-8.362	34.99	47.14	-12.008	-3.972
1655	1.655	-15.103	-9.305	-31.633	-4.928	38.145	30.94	-6.147	-6.139
1656	1.656	-18.391	-12.798	-10.442	-6.328	9.806	45.888	-8.608	-7.341
1657	1.657	-20.132	-15.899	-13.07	-9.275	-1.504	47.869	-6.807	-6.983
1658	1.658	-17.617	-14.938	-15.505	-6.61	-18.676	49.63	-10.223	-2.173
1659	1.659	-16.267	-7.008	5.676	-12.462	-40.63	35.3	-6.272	-5.678
1660	1.66	-14.133	-12.235	48.348	-8.444	-66.28	6.294	-7.731	-8.987
1661	1.661	-15.291	-13.209	54.468	-16.427	-76.45	-39.51	-5.509	-9.571
1662	1.662	-16.454	-10.707	26.899	-11.252	-29.499	-69.824	-6.762	-6.093
1663	1.663	-11.613	-13.032	1.812	-18.071	17.298	-108.451	-6.46	-12.49
1664	1.664	-12.185	-12.462	-20.995	-15.609	23.285	-113.393	-9.245	-11.722
1665	1.665	-11.592	-15.759	-50.006	-13.345	28.696	-72.074	-10.094	-12.494
1666	1.666	-6.162	-11.694	-46.304	-15.341	3.495	-66.562	-11.511	-15.967
1667	1.667	-10.984	-16.536	-22.469	-13.474	16.99	-81.526	-8.477	-12.669
1668	1.668	-16.967	-9.178	-19.327	-9.479	4.534	-58.508	-12.21	-8.588
1669	1.669	-11.339	-15.95	-61.871	-9.153	-14.274	-37.594	-4.9	-14.373
1670	1.67	-16.167	-6.273	-67.848	-5.926	16.684	-41.085	-5.916	-13.574
1671	1.671	-8.794	-15.175	-40.204	-8.121	4.335	-17.159	-10.794	-6.975
1672	1.672	-9.738	-6.849	-45.289	-6.252	-14.343	-7.789	-6.576	-6.19
1673	1.673	-13.973	-7.808	-49.745	-3.608	9.494	0.561	-7.376	-8.507
1674	1.674	-11.636	-10.709	-37.334	-8.509	-37.508	-22.663	-6.825	-15.073
1675	1.675	-16.458	-11.488	-26.081	-10.503	-4.003	-13.388	-6.269	-19.321
1676	1.676	-15.865	-10.721	-2.257	-8.615	-46.596	12.132	-12.866	-21.63
1677	1.677	-17.584	-17.31	26.022	-11.564	-96.531	35.947	-8.621	-22.19
1678	1.678	-16.217	-11.316	82.761	-12.956	-76.612	26.688	-7.861	-14.817
1679	1.679	-15.82	-16.933	74.636	-15.312	-70.657	12.583	-7.283	-9.964
1680	1.68	-19.872	-15.007	22.957	-11.286	-65.251	25.386	-10.572	-12.467
1681	1.681	-15.023	-11.723	3.018	-10.927	-19.75	46.525	-8.822	-8.383
1682	1.682	-10.373	-15.79	-3.035	-16.371	10.699	49.285	-11.314	-10.294
1683	1.683	-14.43	-14.448	-8.535	-12.911	38.411	41.831	-12.649	-9.686
1684	1.684	-11.907	-14.068	-3.569	-16.229	33.457	30.307	-6.836	-16.246
1685	1.685	-12.284	-13.691	0.861	-17.988	19.969	41.012	-12.431	-11.968
1686	1.686	-9.376	-16.413	-3.206	-11.055	15.931	39.134	-11.841	-9.629
1687	1.687	-15.367	-15.267	0.467	-12.065	4.68	12.876	-11.25	-7.684
1688	1.688	-11.1	-17.408	-9.573	-14.619	-26.266	-21.134	-3.493	-9.609
1689	1.689	-8.764	-15.49	-12.62	-10.596	-38.615	-25.534	-8.71	-7.871
1690	1.69	-13.59	-16.274	-26.77	-14.116	-4.503	-13.075	-5.791	-4.38
1691	1.691	-15.505	-13.58	-24.344	-8.152	-0.029	21.069	-6.533	-1.102
1692	1.692	-16.064	-13.204	-26.767	-8.969	4.118	25.605	-10.58	-7.699
1693	1.693	-15.652	-11.667	-20.462	-7.073	15.435	13.268	-5.725	-6.76
1694	1.694	-16.989	-11.484	-26.359	-6.538	39.39	-20.764	-6.29	-12.764
1695	1.695	-16.582	-10.721	-24.782	-2.516	36.474	-7.185	-9.176	-8.711
1696	1.696	-18.493	-11.312	-23.401	-6.044	-0.311	21.895	-9.541	-8.146
1697	1.697	-16.538	-14.804	-16.389	-6.482	-15.256	25.64	-11.827	-11.447
1698	1.698	-18.646	-15.196	-10.126	-3.625	-28.662	-12.023	-12.204	-7.393
1699	1.699	-15.921	-12.294	-1.907	-6.372	-40.896	-57.41	-14.9	-4.897
1700	1.7	-17.06	-13.459	-1.018	-12.235	0.884	-51.316	-12.957	-10.342
1701	1.701	-12.198	-11.521	-11.931	-13.078	39.764	-45.808	-11.377	-13.849
1702	1.702	-15.661	-9.978	-16.24	-15.069	14.748	-50.763	-9.995	-15.819
1703	1.703	-17.578	-13.271	-19.948	-18.422	19.338	-82.623	-13.075	-19.928
1704	1.704	-9.81	-12.112	-25.985	-17.901	23.519	-94.934	-14.99	-15.14
1705	1.705	-12.884	-13.283	-26.973	-14.469	-10.477	-68.573	-9.965	-14.605
1706	1.706	-9.956	-15.221	-18.092	-16.849	-5.94	-58.514	-10.545	-18.722
1707	1.707	-12.448	-16.773	-16.928	-14.76	14.822	-24.092	-13.452	-15.302
1708	1.708	-11.648	-15.426	-20.021	-12.083	-3.895	7.796	-16.944	-14.982
1709	1.709	-16.463	-17.952	-28.918	-10.964	-7.117	-12.977	-19.276	-19.116
1710	1.71	-18.373	-13.124	-46.896	-8.87	-28.965	-39.402	-16.379	-20.552
1711	1.711	-11.766	-9.649	-29.062	-6.173	-48.635	-42.833	-18.331	-17.351
1712	1.712	-15.999	-17.02	-3.307	-12.006	-61.324	-39.906	-13.317	-14.538
1713	1.713	-16.749	-12.192	20.473	-7.923	-40.165	-42.782	-15.286	-11.922
1714	1.714	-20.202	-12.983	11.125	-4.428	-25.888	-40.461	-12.414	-13.971
1715	1.715	-19.599	-17.054	8.354	-9.06	-2.468	-29.015	-12.822	-17.568
1716	1.716	-20.157	-15.136	5.768	-7.333	13.368	-44.016	-11.496	-15.363
1717	1.717	-13.171	-18.435	-1.257	-4.83	27.622	-73.122	-8.623	-18.39
1718	1.718	-14.123	-14.384	-3.42	-12.181	14.977	-69.136	-14.659	-16.575
1719	1.719	-11.603	-14.009	-5.382	-13.143	-19.96	-27.584	-6.762	-16.307
1720	1.72	-13.911	-14.416	17.396	-14.101	-55.081	33.331	-9.894	-14.303
1721	1.721	-13.325	-15.587	26.644	-14.85	-77.784	57.671	-8.97	-11.14
1722	1.722	-12.733	-18.318	1.087	-14.046	-48.617	94.612	-13.266	-11.653
1723	1.723	-9.813	-13.299	-2.217	-13.427	-14.469	101.175	-9.23	-9.839
1724	1.724	-11.163	-10.027	-17.894	-15.339	8.467	95.157	-9.844	-5.705
1725	1.725	-9.803	-8.303	-15.163	-17.084	20.905	78.655	-9.314	-8.355
1726	1.726	-14.637	-7.932	-17.643	-17.512	2.217	33.131	-7.619	-13.899
1727	1.727	-8.637	-12.405	-19.909	-17.205	5.56	14.9	-9.021	-13.447
1728	1.728	-10.954	-11.851	-17.708	-15.168	19.744	17.57	-11.396	-10.282
1729	1.729	-10.367	-9.355	-23.412	-12.621	10.542	1.063	-10.285	-7.485
1730	1.73	-13.845	-11.896	-21.599	-14.67	-31.945	-14.115	-13.049	-12.42
1731	1.731	-13.261	-15.199	-23.14	-18.176	-49.999	-27.761	-15.796	-13.105
1732	1.732	-18.681	-10.363	-21.793	-11.736	-33.365	-65.374	-12.173	-16.869
1733	1.733	-16.746	-13.665	-33.622	-9.131	-48.239	-60.39	-9.319	-14.061
1734	1.734	-17.333	-13.089	-44.676	-9.77	-16.119	-37.624	-9.763	-10.655
1735	1.735	-17.926	-11.741	-41.409	-5.547	21.594	-33.661	-5.54	-12.095
1736	1.736	-17.554	-8.464	-37.17	-8.918	46.861	-37.44	-8.087	-10.037
1737	1.737	-14.281	-12.541	-36.029	-13.481	15.005	-20.54	-8.508	-9.711
1738	1.738	-17.208	-13.905	-37.215	-11.805	2.648	-17.606	-1.97	-3.959
1739	1.739	-11.229	-20.302	-34.149	-15.282	-8.58	-31.921	-8.771	-14.662
1740	1.74	-15.506	-16.052	-27.406	-15.61	1.437	-34.625	-20.224	-1.739
1741	1.741	-19.586	-15.284	-14.283	-8.951	-20.41	-23.191	-5.928	3.442
1742	1.742	-17.674	-14.709	-23.984	-7.938	-40.113	0.06	-7.883	4.958
1743	1.743	-10.346	-14.133	2.315	-5.367	-47.604	9.183	-6.166	-16.763
1744	1.744	-15.206	-11.235	59.007	-3.001	-63.819	6.307	-7.723	-7.506
1745	1.745	-17.743	-14.719	50.864	0.486	-36.076	-1.425	-9.1	-10.251
1746	1.746	-12.15	-14.334	28.785	3.803	-17.265	-17.838	-20.921	-17.832
1747	1.747	-11.585	-12.209	8.841	-5.093	6.511	-11.563	-0.229	-15.535
1748	1.748	-12.187	-13.379	2.841	-8.745	9.539	-13.59	-2.955	-13.427
1749	1.749	-16.275	-15.316	-2.577	9.368	1.158	-1.528	-0.447	-7.638
1750	1.75	-22.104	-16.096	-7.597	17.035	3.573	-6.32	-21.534	-9.39
1751	1.751	-16.521	-11.654	-12.048	0.879	38.523	-5.087	-18.816	-4.748
1752	1.752	-13.059	-12.24	-16.127	3.109	23.357	-1.498	-6.032	-0.497
1753	1.753	-23.146	-13.977	-12.474	-6.466	18.783	-12.433	-12.962	-4.174
1754	1.754	-16.009	-10.497	-15.792	-11.707	39.36	-5.397	1.957	-12.488
1755	1.755	-14.869	-11.853	-12.73	-7.08	5.14	3.373	-3.832	-11.498
1756	1.756	-16.056	-14.752	-15.471	-22.87	0.518	11.603	-5.547	-8.575
1757	1.757	-17.053	-13.595	-18.017	-29.185	-12.005	6.342	-3.939	-9.324
1758	1.758	-12.244	-11.661	-20.37	-15.574	-30.929	3.493	-8.132	-8.509
1759	1.759	-13.048	-6.818	-18.271	-24.348	-0.12	7.865	-11.757	-6.52
1760	1.76	-13.856	-14.752	-4.761	-35.387	-46.124	2.357	-5.71	-7.043
1761	1.761	-13.315	-9.519	-6.547	-22.392	-40.289	-8.396	-6.627	-9.88
1762	1.762	-13.928	-14.346	-8.122	-48.697	20.519	-22.609	0.202	-8.451
1763	1.763	-16.866	-11.82	-3.865	-37.455	-20.287	-8.935	-5.743	-1.011
1764	1.764	-11.091	-19.16	-18.176	-27.361	-57.395	-14.06	-17.866	-4.005
1765	1.765	-13.448	-12.38	-23.992	0.938	-24.005	-21.902	-12.567	-4.876
1766	1.766	-8.644	-16.629	-18.793	-2.706	-18.052	-23.158	-14.038	-3.995
1767	1.767	-13.319	-15.846	-14.178	-12.743	-12.68	-19.36	-6.815	-7.946
1768	1.768	-9.276	-10.997	-15.574	-9.628	2.384	-10.925	-10.421	-8.416
1769	1.769	-15.102	-11.565	-11.944	-12.32	-20.513	-1.11	-9.199	-10.227
1770	1.77	-12.803	-13.294	-18.002	-19.845	-24.64	-7.314	-6.029	-8.359
1771	1.771	-13.413	-10.762	-12.824	-22.149	-35.948	-10.585	-14.857	-6.877
1772	1.772	-20.795	-13.069	-8.039	-24.254	-5.085	-15.62	-20.765	-12.172
1773	1.773	-14.051	-11.896	-16.055	-6.805	-1.13	-14.468	-15.449	-13.977
1774	1.774	-14.854	-14.584	-19.239	9.483	2.502	-10.06	-2.581	-9.198
1775	1.775	-17.209	-16.499	-18.372	32.936	-0.863	-13.998	-7.71	-17.962
1776	1.776	-13.756	-11.634	-19.248	54.839	-3.988	-7.34	-12.254	-14.15
1777	1.777	-18.442	-12.195	-18.583	46.559	-29.577	-4.81	-5.005	-12.866
1778	1.778	-17.897	-12.755	-18.109	85.12	-19.562	-12.175	-8.585	-20.092
1779	1.779	-16.581	-12.157	-20.142	24.211	-3.907	-11.21	-5.012	-20.929
1780	1.78	-17.009	-20.08	-17.345	-49.091	-29.511	0.162	-20.985	-12.872
1781	1.781	-10.474	-23.55	-23.255	-98.399	-26.301	-23.701	-4.64	-22.433
1782	1.782	-9.547	-16.183	-14.447	-107.262	-35.668	-47.567	-10.941	-13.413
1783	1.783	-10.361	-19.067	-18.021	-115.347	1.225	-38.343	-5.045	-24.134
1784	1.784	-6.33	-14.798	-12.891	-107.954	-3.871	-24.261	-17.147	-16.86
1785	1.785	-8.303	-9.175	-13.958	-47.339	18.99	-21.721	-21.704	-20.419
1786	1.786	-7.75	-11.097	-16.563	-6.663	23.113	-5.345	-14.448	-21.465
1787	1.787	-9.514	-11.667	-9.285	104.457	34.373	-3.097	-5.454	-20.381
1788	1.788	-12.048	-12.234	-12.258	24.945	24.324	-4.941	-11.363	-13.497
1789	1.789	-14.387	-11.835	-13.093	-18.186	39.979	0.394	-8.171	-19.389
1790	1.79	-20.978	-13.185	-13.921	-31.318	-2.635	5.123	-12.922	-11.938
1791	1.791	-16.151	-11.047	-15.905	4.318	-20.862	18.14	-15.352	-16.672
1792	1.792	-15.388	-11.424	-15.361	-6.481	-37.38	12.979	-11.192	-6.885
1793	1.793	-17.719	-10.251	-13.667	3.427	-22.388	-1.322	-17.678	-13.17
1794	1.794	-19.657	-14.496	-11.181	30.164	-36.007	-7.118	-4.424	-9.605
1795	1.795	-19.086	-12.742	-5.758	5.816	-23.691	-12.329	-10.137	-4.291
1796	1.796	-21.996	-11.381	-7.719	13.208	-4.932	-23.315	-8.303	-7.112
1797	1.797	-15.031	-10.992	-9.714	-6.687	12.122	-33.326	-6.672	-9.558
1798	1.798	-14.07	-15.828	-6.901	-73.813	-9.702	-18.881	-10.83	-5.425
1799	1.799	-13.31	-9.824	-12.801	-64.887	15.923	-20.714	-19.633	-5.941
1800	1.8	-9.265	-9.043	-5.549	-40.467	19.254	-15.418	-13.535	-11.877
1801	1.801	-14.122	-10.974	-4.688	-33.072	22.38	-20.007	-10.366	-6.202
1802	1.802	-16.065	-18.318	-2.282	-26.477	25.145	1.691	-24.996	-8.078
1803	1.803	-16.65	-13.479	-3.156	65.068	17.669	17.352	-5.747	-11.318
1804	1.804	-13.18	-14.248	-2.658	51.909	24.67	31.451	-3.149	-11.856
1805	1.805	-13.572	-18.31	-6.036	-31.501	-2.964	28.948	-5.378	-4.856
1806	1.806	-10.671	-11.732	-2.051	-20.667	-29.308	-1.4	-28.713	-7.731
1807	1.807	-14.35	-14.253	-3.484	-10.815	-5.513	-38.899	-25.535	-11.954
1808	1.808	-13.961	-16.581	-8.974	87.676	-21.183	-53.971	-11.327	-15.988
1809	1.809	-15.122	-13.099	-9.627	21.893	-35.294	-49.487	-3.703	-15.385
1810	1.81	-10.671	-15.033	-12.985	-13.713	-22.507	-37.088	-1.307	-15.947
1811	1.811	-13.574	-14.467	-11.309	-2.907	-34.108	-40.756	-3.359	-14.186
1812	1.812	-14.93	-17.955	-17.182	-12.786	-19.155	-37.433	2.525	-15.536
1813	1.813	-18.223	-16.609	-14.921	-21.705	-9.356	-2.994	-9.593	-20.953
1814	1.814	-15.323	-10.038	-14.401	-29.837	-35.611	10.541	-7.978	-13.016
1815	1.815	-14.941	-14.894	-11.184	-22.485	-46.826	14.61	-9.28	-18.247
1816	1.816	-16.879	-12.383	-16.674	-15.879	-29.747	-11.685	5.106	-15.359
1817	1.817	-18.424	-14.714	-16.152	-9.861	-32.775	-14.961	-0.642	-11.12
1818	1.818	-18.624	-12.785	-16.797	-15.252	-18.586	-18.075	1.164	-16.765
1819	1.819	-14.374	-12.197	-11.456	-20.242	-36.324	-15.466	-3.418	-13.319
1820	1.82	-11.475	-15.101	-10.944	-15.755	-29.3	-2.85	-7.61	-10.073
1821	1.821	-12.838	-14.715	-9.064	-19.81	-10.094	13.28	-19.352	-3.532
1822	1.822	-12.457	-12.397	-12.002	-23.465	28.471	15.389	-17.752	-9.573
1823	1.823	-11.308	-16.467	-12.412	-20.136	0.864	13.528	-16.343	-10.39
1824	1.824	-10.923	-12.992	-13.784	-23.166	36.172	-2.249	-15.123	-11.019
1825	1.825	-13.643	-17.46	-9.725	-20.366	-4.979	-0.037	-16.225	-11.651
1826	1.826	-8.813	-12.059	-6.233	-22.774	-10.355	1.932	-4.37	-5.126
1827	1.827	-10.737	-16.913	-9.506	-25.002	-5.287	0.201	-12.257	-9.436
1828	1.828	-11.322	-13.632	-14.324	-22.81	-18.793	-10.811	-7.953	-10.273
1829	1.829	-10.746	-8.226	-9.651	-13.054	1.973	8.003	-6.765	-3.762
1830	1.83	-10.372	-13.09	-9.041	-11.315	-9.207	5.528	-7.888	-4.598
1831	1.831	-14.837	-15.052	-15.984	-9.839	-12.452	-1.41	-6.901	-8.722
1832	1.832	-17.746	-15.669	-15.007	-8.558	3.295	-16.34	-7.835	-12.266
1833	1.833	-19.115	-12.218	-15.752	-4.913	-4.926	-14.451	-7.036	-7.679
1834	1.834	-14.678	-11.865	-13.396	-8.428	-43.334	-40.79	-6.234	-11.807
1835	1.835	-21.275	-13.052	-12.774	-3.166	-37.799	-97.506	-11.061	-13.221
1836	1.836	-22.071	-10.366	-14.652	-7.884	-2.466	-73.139	-11.632	-13.669
1837	1.837	-19.772	-16.186	-14.005	-8.504	-15.875	-21.476	-11.035	-11.602
1838	1.838	-21.729	-15.435	-17.424	-6.002	4.999	-28.06	-11.403	-8.962
1839	1.839	-18.453	-13.516	-15.032	-10.753	8.787	-9.871	-11.78	-12.521
1840	1.84	-20.227	-12.954	-12.062	-10.142	12.159	17.803	-17.578	-12.209
1841	1.841	-19.877	-13.553	-12.388	-15.568	21.463	12.759	-13.522	-18.265
1842	1.842	-17.584	-13.958	-10.384	-13.677	35.564	53.976	-14.115	-15.8
1843	1.843	-15.474	-13.589	-8.773	-7.785	7.306	48.531	-13.549	-18.164
1844	1.844	-12.781	-12.453	-8.922	-13.501	3.637	23.317	-14.152	-17.637
1845	1.845	-15.504	-11.324	-8.093	-14.155	-13.38	-17.948	-14.565	-17.103
1846	1.846	-14.729	-8.642	-9.561	-14.818	-22.696	-34.431	-14.213	-13.082
1847	1.847	-10.284	-8.853	-6.962	-14.252	-19.944	-79.932	-12.113	-12.739
1848	1.848	-5.626	-13.315	-11.72	-12.826	-43.121	-49.563	-16.598	-9.509
1849	1.849	-6.188	-16.616	-11.056	-11.455	-14.868	-10.852	-14.897	-8.413
1850	1.85	-11.01	-14.877	-10.394	-14.304	-3.596	-5.78	-9.136	-13.702
1851	1.851	-14.28	-16.239	-10.886	-8.225	-6.875	17.152	-9.951	-11.824
1852	1.852	-13.688	-9.86	-18.736	-2.166	-35.089	37.916	-10.56	-7.232
1853	1.853	-13.284	-15.875	-24.655	-7.711	-8.78	26.752	-10.016	-9.025
1854	1.854	-13.657	-11.817	-17.216	-11.061	-5.502	-10.921	-10.621	-12.562
1855	1.855	-14.798	-11.251	-18.103	-3.625	16.356	-25.954	-9.297	-10.294
1856	1.856	-15.172	-11.852	-15.509	-2.665	-3.408	-30.36	-11.673	-16.921
1857	1.857	-17.86	-11.282	-17.754	-6.927	-21.227	-18.002	-11.372	-16.003
1858	1.858	-13.009	-14.771	-12.836	-19.136	-32.851	-29.329	-12.617	-11.8
1859	1.859	-13.574	-15.17	-9.468	-10.387	-0.961	-12.435	-13.865	-11.088
1860	1.86	-14.137	-9.376	-0.494	13.401	-23.866	-15.612	-11.806	-15.977
1861	1.861	-13.54	-14.995	-1.586	3.313	-36.334	-41.182	-14.564	-8.661
1862	1.862	-13.13	-15.589	-7.517	-6	-40.108	-10.244	-8.807	-9.66
1863	1.863	-14.46	-13.667	-4.357	-3.34	-16.433	2.103	-9.622	-8.919
1864	1.864	-9.601	-11.94	-3.319	4.135	11.727	-16.703	-7.745	-9.715
1865	1.865	-14.219	-17.751	-5.759	-2.878	7.941	-33.779	-13.796	-7.788
1866	1.866	-17.097	-16.979	-7.994	-5.004	-2.237	-18.182	-8.246	-8.378
1867	1.867	-12.233	-17.562	2.926	-22.422	6.939	12.867	-10.238	-4.326
1868	1.868	-10.27	-23.563	10.949	-29.384	9.558	75.292	-12.244	-4.717
1869	1.869	-17.982	-16.212	3.892	-22.972	-3.306	101.956	-14.061	-5.108
1870	1.87	-12.724	-17.176	-10.316	-5.554	3.532	45.06	-11.633	-11.694
1871	1.871	-15.594	-12.928	-19.888	-17.144	-7.197	-51.321	-9.404	-10.726
1872	1.872	-14.785	-13.708	-21.527	-27.738	2.429	-117.089	-14.354	-14.976
1873	1.873	-17.073	-11.775	-26.076	-33.505	-13.51	-105.259	-12.518	-12.643
1874	1.874	-10.457	-7.137	-30.242	-38.665	-2.927	-72.753	-6.034	-7.795
1875	1.875	-14.674	-8.876	-31.319	-37.038	10.578	-23.466	-5.355	-12.427
1876	1.876	-26.836	-8.484	-30.073	-18.194	5.263	3.121	-9.511	-11.827
1877	1.877	-14.609	-15.82	-22.637	-10.617	-18.673	-5.167	-6.106	-3.859
1878	1.878	-13.027	-12.719	-21.587	-12.948	-22.053	-27.363	2.514	-4.986
1879	1.879	-5.832	-3.806	-17.256	-2.304	-0.324	-20.886	-8.4	-12.309
1880	1.88	-6.963	-9.795	-4.99	3.515	-20.164	-2.775	-7.119	-7.442
1881	1.881	-10.415	-4.568	3.788	-15.822	-33.002	24.845	-8.351	-13.418
1882	1.882	-5.167	-3.606	-4.089	-28.58	-54.17	19.744	-9.586	-9.338
1883	1.883	-9.984	-6.124	-8.286	-7.472	-23.114	6.148	-10.638	-11.245
1884	1.884	-7.456	-11.726	-9.392	-32.979	-35.634	10.203	-7.845	-9.286
1885	1.885	-8.208	-11.148	-20.166	-36.245	-17.064	13.87	-10.487	-9.841
1886	1.886	-10.128	-21.228	-24.358	-26.898	-41.01	10.531	-11.404	-9.437
1887	1.887	-14.765	-14.078	-12.487	15.732	-56.785	1.227	-9.631	-2.075
1888	1.888	-22.498	-20.474	-17.044	9.734	-19.969	-7.087	-10.367	5.293
1889	1.889	-8.563	-16.99	-12.717	15.154	5.045	-9.593	-8.768	-3.587
1890	1.89	-10.495	-17.95	-6.266	30.217	18.431	-2.625	-3.089	-14.413
1891	1.891	-12.244	-16.989	-12.211	71.415	30.648	-9.001	-5.549	-21.546
1892	1.892	-20.187	-16.211	-4.824	87.847	-3.565	-3.252	-3.74	-20.377
1893	1.893	-21.546	-10.601	9.909	62.653	0.747	1.914	-5.806	-14.366
1894	1.894	-22.718	-8.674	-0.725	30.688	-11.848	-15.601	0.658	-17.447
1895	1.895	-28.721	-11.982	-18.155	1.618	29.563	-27.331	-1.944	-16.477
1896	1.896	-21.378	-19.744	-20.483	-55.119	-20.624	-38.122	-10.927	-17.259
1897	1.897	-28.159	-22.862	-18.356	-128.491	-14.244	-40.209	-9.845	-6.611
1898	1.898	-27.397	-23.846	-16.429	-98.906	3.712	-35.184	-10.892	-2.342
1899	1.899	-21.803	-23.077	-18.163	-90.043	-24.209	-56.104	-15.804	-6.006
1900	1.9	-19.887	-17.491	-16.647	-65.696	0.757	-81.825	-15.102	-16.818
1901	1.901	-15.269	-16.939	-12.414	-28.763	-31.319	-37.225	-24.084	-15.457
1902	1.902	-19.363	-15.034	-8.773	-22.215	6.085	-18.941	-25.326	-16.628
1903	1.903	-14.56	-16.776	-14.825	-16.24	-9.192	-13.35	-20.189	-15.474
1904	1.904	-16.529	-8.847	-11.787	0.201	-13.788	-8.183	-15.438	-12.405
1905	1.905	-9.988	-7.7	-12.8	5.244	-26.315	-3.7	-2.345	-13.413
1906	1.906	-14.29	-10.796	-10.329	9.695	-45.203	25.348	3.395	-12.672
1907	1.907	-10.272	-15.651	-14.435	22.057	-21.525	51.684	1.618	-10.365
1908	1.908	-12.263	-11.403	-16.418	25.685	-5.939	61.772	9.532	-5.551
1909	1.909	-14.242	-9.099	-11.821	1.769	8.085	14.754	-6.351	-12.93
1910	1.91	-10.231	-13.962	-11.286	-20.213	25.773	-18.711	-25.522	-19.734
1911	1.911	-17.237	-7.987	-8.815	-11.96	23.322	-12.711	-28.046	-18.987
1912	1.912	-18.267	-10.329	-9.263	0.762	50.884	3.683	-30.398	-14.96
1913	1.913	-15.814	-8.427	-12.234	12.28	16.728	18.751	-24.047	-22.934
1914	1.914	-16.659	-11.735	-15.015	-15.497	3.091	23.179	-26.017	-21.999
1915	1.915	-13.22	-17.18	-20.898	-41.891	-1.045	35.554	-17.322	-19.132
1916	1.916	-15.213	-15.272	-18.651	-24.932	10.14	24.313	-12.678	-11.239
1917	1.917	-15.857	-15.88	-20.672	-21.915	-13.725	-6.657	-8.406	-12.257
1918	1.918	-16.305	-13.009	-29.473	-36.131	-4.48	-44.192	-7.214	-13.275
1919	1.919	-14.037	-17.898	-28.402	-12.98	9.62	-69.299	-3.687	-7.327
1920	1.92	-12.942	-7.88	-18.829	-22.305	-23.871	-46.424	-4.615	-8.157
1921	1.921	-15.706	-12.189	-15.273	-42.05	-37.405	-58.851	0.262	-10.17
1922	1.922	-15.377	-13.397	-11.91	-24.278	0.141	-47.754	-7.65	-16.25
1923	1.923	-16.202	-12.275	-8.927	-35.983	-37.403	-22.384	-8.616	-14.003
1924	1.924	-19.543	-17.537	-6.141	-38.22	-32.386	8.449	-7.659	-14.655
1925	1.925	-13.206	-20.087	-5.477	-20.971	-27.956	45.904	-10.173	-18.031
1926	1.926	-14.414	-24.969	-4.804	13.827	1.045	60.948	-12.476	-21.039
1927	1.927	-15.633	-15.357	-11.478	38.832	-33.042	19.69	-9.354	-22.298
1928	1.928	-16.837	-16.577	-9.036	25.162	-1.134	-19.036	-15.896	-16.566
1929	1.929	-14.747	-13.158	-8.33	12.655	-21.857	-24.084	-15.076	-9.256
1930	1.93	-15.554	-10.125	-7.427	5.991	-55.929	-46.908	-17.354	-6.374
1931	1.931	-12.498	-7.298	-6.903	2.246	-42.416	-34.491	-12.462	-3.909
1932	1.932	-13.699	-11.61	-10.25	-1.098	-4.878	-53.209	-3.713	-16.147
1933	1.933	-7.937	-19.022	-8.575	-23.022	10.222	-70.196	14.301	-7.492
1934	1.934	-13.593	-8.249	-16.578	-14.759	33.086	-67.065	21.848	-12.207
1935	1.935	-13.054	-1.145	-17.81	-38.036	-12.768	-47.291	24.156	-5.122
1936	1.936	-8.458	-7.587	-20.979	-34.924	-18.724	-29.456	30.506	1.19
1937	1.937	-7.93	-13.656	-35.763	7.684	8.998	0.938	16.918	-4.882
1938	1.938	-5.471	-21.072	-20.923	1.791	14.075	-3.159	1.023	-10.188
1939	1.939	-6.887	-24.043	-15.18	18.342	18.642	15.562	-13.887	-5.426
1940	1.94	-4.028	-10.946	-6.532	3.295	14.714	18.779	-8.079	-18.63
1941	1.941	-5.235	-20.678	4.447	-10.205	-3.933	53.138	-13.317	-5.134
1942	1.942	-11.085	-15.495	5.749	2.242	-13.882	57.483	-8.719	-6.918
1943	1.943	-7.071	-10.891	9.388	-1.391	14.451	53.314	-18.867	-11.586
1944	1.944	-15.049	-3.774	17.68	-4.719	-4.245	26.882	-38.465	-1.492
1945	1.945	-14.12	-4.973	1.58	-14.077	26.772	9.7	-35.831	4.902
1946	1.946	-18.994	-6.174	-10.087	-22.496	-27.364	0.244	-28.407	-5.943
1947	1.947	-14.766	-13.571	-8.001	-20.139	9.604	14.205	-21.598	-13.1
1948	1.948	-10.731	-26.39	-29.328	-8.696	3.073	47.529	-23.898	-14.248
1949	1.949	-15.589	-10.567	1.796	-10.912	-15.046	33.839	-18.259	-25.07
1950	1.95	-16.183	-8.476	-10.616	-20.608	-42.664	-28.806	-6.229	-12.093
1951	1.951	-19.095	-10.435	-6.962	-15.384	-37.52	-163.226	-4.863	0.106
1952	1.952	-15.609	-29.818	-3.694	-19.943	-14.561	-182.415	-0.862	-4.536
1953	1.953	-18.908	-27.322	-6.803	-35.709	-18.484	-129.946	-2.344	5.545
1954	1.954	-16.005	-15.728	-15.143	-50.545	-14.691	-50.349	-18.363	6.728
1955	1.955	-14.844	-26.384	-17.667	-29.098	-17.867	-35.949	-16.628	-4.075
1956	1.956	-15.22	-12.847	-20.003	-9.214	-20.869	-22.697	-38.261	-25.73
1957	1.957	-11.733	-18.075	-17.886	3.682	-51.944	-10.799	-41.284	-16.412
1958	1.958	-19.083	-13.445	-15.958	38.812	-31.118	0.136	-39.069	-13.683
1959	1.959	-13.853	-9.186	-17.708	33.88	10.606	10.075	-32.358	-11.139
1960	1.96	-26.621	-8.022	-16.162	2.039	5.33	19	-26.229	-18.077
1961	1.961	-7.259	-16.342	-9	-26.908	-9.639	43.377	-5.194	-7.407
1962	1.962	-9.771	-6.656	-12.668	-0.51	-13.985	36.007	2.859	-9.312
1963	1.963	-7.447	-18.459	-11.492	2.863	6.806	29.429	0.018	-17.986
1964	1.964	-26.604	-10.517	-10.509	-18.893	10.553	-0.961	-16.569	-16.409
1965	1.965	-19.05	-14.776	-17.266	-27.102	-20.355	-6.373	-27.542	-12.101
1966	1.966	-16.718	-13.613	-12.995	-19.462	-7.905	-1.335	-29.764	-8.374
1967	1.967	-14.579	-10.114	-4.065	-21.72	-11.522	3.107	-38.746	-9.51
1968	1.968	-20.371	-0.414	-7.521	-32.308	-21.552	-0.998	-40.563	-12.595
1969	1.969	-15.132	-1.555	-8.459	-45.838	-37.198	2.615	-30.769	-11.612
1970	1.97	-19.761	-0.375	-7.45	-47.562	-39.841	5.835	-22.135	-1.91
1971	1.971	-18.384	-5.569	-15.325	-23.71	-27.032	2.713	-4.408	-3.033
1972	1.972	-22.044	-14.442	-18.351	21.002	-10.7	11.009	8.087	-11.314
1973	1.973	-20.866	-15.572	-15.372	26.971	-4.161	3.454	14.797	-14.352
1974	1.974	-15.627	-16.511	-17.814	65.658	13.394	5.808	3.941	0.466
1975	1.975	-20.453	-11.635	-20.055	100.9	25.105	12.252	-13.654	6.913
1976	1.976	-16.175	1.562	-18.04	32.293	14.583	10.404	-20.789	-2.731
1977	1.977	-16.929	-11.948	-23.965	2.873	-2.708	-15.83	-27.36	-18.565
1978	1.978	-17.491	-6.667	-21.575	-5.872	-4.924	-34.547	-25.607	-41.927
1979	1.979	-16.889	-5.064	-16.676	-30.141	10.061	-44.567	-31.002	-57.546
1980	1.98	-11.448	-3.652	-13.319	-37.419	15.954	-41.425	-32.675	-20.525
1981	1.981	-14.908	-20.632	-7.828	-57.298	-10.299	-38.683	-19.792	-25.517
1982	1.982	-8.888	-18.257	-8.327	-51.287	-21.422	-36.105	-0.493	-11.922
1983	1.983	-12.921	-16.076	-10.176	-23.612	-4.24	-38.347	7.045	0.512
1984	1.984	-12.305	-25.705	-8.342	-38.742	5.181	-31.876	14.041	4.207
1985	1.985	-7.634	-23.907	-13.093	-79.943	-2.991	-25.963	20.495	0.906
1986	1.986	-7.018	-15.903	-8.355	-63.42	-15.674	-13.64	14.781	-2.25
1987	1.987	-7.364	-14.502	-8.842	-78.44	-13.226	10.326	-4.426	6.03
1988	1.988	-7.709	-13.296	-8.369	-64.726	-32.262	13.808	-22.055	3.403
1989	1.989	-11.726	-12.102	-5.944	-10.396	-24.589	23.294	-28.827	-31.75
1990	1.99	-10.33	-17.287	-7.965	-2.87	-8.236	31.812	-13.727	-26.845
1991	1.991	-13.577	-24.005	-10.548	3.862	2.492	29.518	7.786	-31.388
1992	1.992	-11.411	-19.695	-15.465	9.975	0.628	22.794	27.785	-35.491
1993	1.993	-15.83	-12.286	-12.069	37.761	2.426	20.889	-10.417	-61.722
1994	1.994	-15.214	-15.126	-14.867	22.76	10.453	30.783	6.365	-30.653
1995	1.995	-17.707	-14.29	-8.957	18.333	29.289	25.731	31.883	-9.844
1996	1.996	-12.268	-15.008	-16.234	30.636	21.868	14.859	36.753	-13.436
1997	1.997	-14.183	-11.467	-11.328	4.267	-13.081	4.978	33.17	-10.123
1998	1.998	-16.102	-8.128	-10.485	-12.799	-18.03	-1.194	14.901	-6.995
[truncated: 13,191 more rows]
