# Supplementary material for: Associations between lower-limb muscle activation and knee flexion in post-stroke individuals: A study on the stance-to-swing phases of gait
Source: PLoS One. 2017 Sep 8;12(9):e0183865. doi: 10.1371/journal.pone.0183865 (PMC5590852; doi:10.1371/journal.pone.0183865)
Supplement: S1 Dataset — (ZIP) [file pone.0183865.s001.zip › S1_Dataset/Patient group/3/4/point.csv]

Frame	Time	sacrum.X	sacrum.Y	sacrum.Z	r asis.X	r asis.Y	r asis.Z	r thigh.X	r thigh.Y	r thigh.Z	r bar 1.X	r bar 1.Y	r bar 1.Z	r knee 1.X	r knee 1.Y	r knee 1.Z	r knee 2.X	r knee 2.Y	r knee 2.Z	r bar 2.X	r bar 2.Y	r bar 2.Z	r mall.X	r mall.Y	r mall.Z	r met.X	r met.Y	r met.Z	l asis.X	l asis.Y	l asis.Z	l thigh.X	l thigh.Y	l thigh.Z	l bar 1.X	l bar 1.Y	l bar 1.Z	l knee 1.X	l knee 1.Y	l knee 1.Z	l knee 2.X	l knee 2.Y	l knee 2.Z	l bar 2.X	l bar 2.Y	l bar 2.Z	l mall.X	l mall.Y	l mall.Z
0	0	NaN	NaN	NaN	NaN	NaN	NaN	-1.31	0.809	0.576	-1.375	0.639	0.587	-1.354	0.508	0.543	-1.359	0.416	0.548	-1.371	0.254	0.593	-1.343	0.082	0.532	-1.225	0.037	0.569	NaN	NaN	NaN	-1.3	0.808	0.198	-1.333	0.629	0.168	-1.377	0.409	0.22	NaN	NaN	NaN	-1.389	0.244	0.176	NaN	NaN	NaN
1	0.005	NaN	NaN	NaN	NaN	NaN	NaN	-1.31	0.809	0.576	-1.375	0.639	0.587	-1.354	0.508	0.543	-1.359	0.416	0.548	-1.37	0.254	0.593	-1.343	0.082	0.532	-1.225	0.037	0.569	NaN	NaN	NaN	-1.3	0.808	0.198	-1.333	0.629	0.168	-1.377	0.409	0.22	NaN	NaN	NaN	-1.389	0.244	0.177	NaN	NaN	NaN
2	0.01	NaN	NaN	NaN	NaN	NaN	NaN	-1.31	0.809	0.576	-1.375	0.639	0.587	-1.354	0.508	0.543	-1.359	0.416	0.548	-1.37	0.254	0.593	-1.343	0.082	0.532	-1.225	0.037	0.569	NaN	NaN	NaN	-1.3	0.808	0.198	-1.333	0.629	0.168	-1.377	0.409	0.22	NaN	NaN	NaN	-1.389	0.243	0.177	NaN	NaN	NaN
3	0.015	NaN	NaN	NaN	NaN	NaN	NaN	-1.31	0.809	0.576	-1.375	0.639	0.587	-1.354	0.508	0.543	-1.359	0.416	0.548	-1.37	0.254	0.593	-1.343	0.082	0.532	-1.225	0.037	0.569	NaN	NaN	NaN	-1.3	0.808	0.198	-1.333	0.629	0.168	-1.377	0.409	0.22	NaN	NaN	NaN	-1.388	0.243	0.177	NaN	NaN	NaN
4	0.02	NaN	NaN	NaN	NaN	NaN	NaN	-1.31	0.809	0.576	-1.375	0.639	0.587	-1.354	0.508	0.543	-1.359	0.416	0.548	-1.37	0.254	0.593	-1.343	0.082	0.532	-1.225	0.037	0.569	NaN	NaN	NaN	-1.3	0.807	0.198	-1.333	0.629	0.168	-1.377	0.409	0.22	NaN	NaN	NaN	-1.388	0.243	0.177	NaN	NaN	NaN
5	0.025	NaN	NaN	NaN	NaN	NaN	NaN	-1.31	0.809	0.576	-1.375	0.638	0.587	-1.354	0.508	0.543	-1.359	0.416	0.548	-1.37	0.254	0.593	-1.343	0.082	0.532	-1.225	0.037	0.569	NaN	NaN	NaN	-1.3	0.807	0.198	-1.333	0.629	0.168	-1.377	0.409	0.22	NaN	NaN	NaN	-1.388	0.243	0.177	NaN	NaN	NaN
6	0.03	NaN	NaN	NaN	NaN	NaN	NaN	-1.31	0.809	0.576	-1.375	0.638	0.587	-1.354	0.508	0.543	-1.359	0.416	0.548	-1.37	0.254	0.593	-1.343	0.082	0.532	-1.225	0.037	0.569	NaN	NaN	NaN	-1.3	0.807	0.198	-1.333	0.629	0.168	-1.377	0.409	0.22	NaN	NaN	NaN	-1.388	0.243	0.177	NaN	NaN	NaN
7	0.035	NaN	NaN	NaN	NaN	NaN	NaN	-1.31	0.809	0.576	-1.375	0.638	0.587	-1.354	0.508	0.543	-1.359	0.416	0.548	-1.37	0.254	0.593	-1.343	0.082	0.532	-1.225	0.037	0.569	NaN	NaN	NaN	-1.3	0.807	0.198	-1.333	0.629	0.168	-1.377	0.409	0.22	NaN	NaN	NaN	-1.388	0.243	0.177	NaN	NaN	NaN
8	0.04	NaN	NaN	NaN	NaN	NaN	NaN	-1.31	0.809	0.576	-1.375	0.638	0.587	-1.354	0.508	0.543	-1.359	0.416	0.548	-1.37	0.253	0.593	-1.343	0.082	0.532	-1.225	0.037	0.569	NaN	NaN	NaN	-1.3	0.807	0.198	-1.333	0.629	0.168	-1.377	0.409	0.22	NaN	NaN	NaN	-1.388	0.243	0.177	NaN	NaN	NaN
9	0.045	NaN	NaN	NaN	NaN	NaN	NaN	-1.31	0.809	0.576	-1.375	0.638	0.587	-1.354	0.508	0.543	-1.359	0.416	0.548	-1.37	0.254	0.593	-1.343	0.082	0.532	-1.225	0.037	0.569	NaN	NaN	NaN	-1.3	0.807	0.198	-1.333	0.629	0.168	-1.377	0.409	0.22	NaN	NaN	NaN	-1.388	0.243	0.177	NaN	NaN	NaN
10	0.05	NaN	NaN	NaN	NaN	NaN	NaN	-1.31	0.809	0.576	-1.375	0.638	0.587	-1.354	0.508	0.543	-1.359	0.416	0.548	-1.37	0.254	0.593	-1.343	0.082	0.532	-1.225	0.037	0.569	NaN	NaN	NaN	-1.3	0.807	0.198	-1.333	0.629	0.168	-1.377	0.409	0.22	NaN	NaN	NaN	-1.388	0.243	0.177	NaN	NaN	NaN
11	0.055	NaN	NaN	NaN	NaN	NaN	NaN	-1.31	0.809	0.576	-1.375	0.638	0.587	-1.354	0.508	0.543	-1.359	0.416	0.548	-1.37	0.254	0.593	-1.343	0.082	0.532	-1.225	0.037	0.569	NaN	NaN	NaN	-1.3	0.807	0.198	-1.333	0.629	0.168	-1.377	0.409	0.22	NaN	NaN	NaN	-1.388	0.243	0.177	NaN	NaN	NaN
12	0.06	NaN	NaN	NaN	NaN	NaN	NaN	-1.31	0.809	0.576	-1.375	0.638	0.587	-1.354	0.508	0.543	-1.359	0.416	0.548	-1.37	0.254	0.593	-1.343	0.082	0.532	-1.225	0.037	0.569	NaN	NaN	NaN	-1.3	0.807	0.198	-1.333	0.629	0.168	-1.377	0.409	0.22	NaN	NaN	NaN	-1.388	0.243	0.177	NaN	NaN	NaN
13	0.065	NaN	NaN	NaN	NaN	NaN	NaN	-1.31	0.809	0.576	-1.375	0.638	0.587	-1.354	0.508	0.543	-1.359	0.416	0.548	-1.37	0.254	0.593	-1.343	0.082	0.532	-1.225	0.037	0.569	NaN	NaN	NaN	-1.3	0.807	0.198	-1.333	0.629	0.168	-1.377	0.409	0.22	NaN	NaN	NaN	-1.388	0.243	0.177	NaN	NaN	NaN
14	0.07	NaN	NaN	NaN	NaN	NaN	NaN	-1.31	0.809	0.576	-1.375	0.638	0.587	-1.354	0.508	0.543	-1.359	0.416	0.548	-1.37	0.254	0.593	-1.343	0.082	0.532	-1.225	0.037	0.569	NaN	NaN	NaN	-1.3	0.807	0.198	-1.333	0.629	0.168	-1.377	0.409	0.22	NaN	NaN	NaN	-1.388	0.243	0.177	NaN	NaN	NaN
15	0.075	NaN	NaN	NaN	NaN	NaN	NaN	-1.31	0.809	0.576	-1.375	0.638	0.587	-1.354	0.508	0.543	-1.359	0.416	0.548	-1.37	0.254	0.593	-1.343	0.082	0.532	-1.225	0.037	0.569	NaN	NaN	NaN	-1.3	0.807	0.198	-1.333	0.629	0.168	-1.377	0.409	0.22	NaN	NaN	NaN	-1.388	0.243	0.177	NaN	NaN	NaN
16	0.08	NaN	NaN	NaN	NaN	NaN	NaN	-1.31	0.809	0.576	-1.375	0.638	0.587	-1.354	0.508	0.543	-1.359	0.416	0.548	-1.37	0.254	0.593	-1.343	0.082	0.532	-1.225	0.037	0.569	NaN	NaN	NaN	-1.3	0.807	0.198	-1.333	0.629	0.168	-1.377	0.409	0.22	NaN	NaN	NaN	-1.388	0.243	0.177	NaN	NaN	NaN
17	0.085	NaN	NaN	NaN	NaN	NaN	NaN	-1.31	0.809	0.576	-1.375	0.638	0.587	-1.354	0.508	0.543	-1.359	0.416	0.548	-1.37	0.254	0.593	-1.343	0.082	0.532	-1.225	0.037	0.569	NaN	NaN	NaN	-1.3	0.807	0.198	-1.333	0.629	0.168	-1.377	0.409	0.22	NaN	NaN	NaN	-1.388	0.243	0.177	NaN	NaN	NaN
18	0.09	NaN	NaN	NaN	NaN	NaN	NaN	-1.31	0.809	0.576	-1.375	0.639	0.587	-1.354	0.508	0.543	-1.359	0.416	0.548	-1.37	0.254	0.593	-1.343	0.082	0.532	-1.225	0.037	0.569	NaN	NaN	NaN	-1.3	0.807	0.198	-1.333	0.629	0.168	-1.377	0.409	0.22	NaN	NaN	NaN	-1.388	0.243	0.177	NaN	NaN	NaN
19	0.095	NaN	NaN	NaN	NaN	NaN	NaN	-1.31	0.809	0.576	-1.375	0.639	0.587	-1.354	0.508	0.543	-1.359	0.416	0.548	-1.37	0.254	0.593	-1.343	0.082	0.532	-1.225	0.037	0.569	NaN	NaN	NaN	-1.3	0.807	0.198	-1.333	0.629	0.168	-1.377	0.409	0.22	NaN	NaN	NaN	-1.388	0.243	0.177	NaN	NaN	NaN
20	0.1	NaN	NaN	NaN	NaN	NaN	NaN	-1.31	0.809	0.576	-1.375	0.639	0.587	-1.354	0.508	0.543	-1.359	0.416	0.548	-1.37	0.254	0.593	-1.343	0.082	0.532	-1.225	0.037	0.569	NaN	NaN	NaN	-1.3	0.807	0.198	-1.333	0.629	0.168	-1.377	0.409	0.22	NaN	NaN	NaN	-1.388	0.243	0.177	NaN	NaN	NaN
21	0.105	NaN	NaN	NaN	NaN	NaN	NaN	-1.31	0.809	0.576	-1.375	0.639	0.587	-1.354	0.508	0.543	-1.359	0.416	0.548	-1.37	0.253	0.593	-1.343	0.082	0.532	-1.225	0.037	0.569	NaN	NaN	NaN	-1.3	0.807	0.198	-1.333	0.629	0.168	-1.377	0.409	0.22	NaN	NaN	NaN	-1.388	0.243	0.177	NaN	NaN	NaN
22	0.11	NaN	NaN	NaN	NaN	NaN	NaN	-1.31	0.809	0.576	-1.375	0.639	0.587	-1.354	0.508	0.543	-1.359	0.416	0.548	-1.37	0.253	0.593	-1.343	0.082	0.532	-1.225	0.037	0.569	NaN	NaN	NaN	-1.3	0.807	0.198	-1.333	0.629	0.168	-1.377	0.409	0.22	NaN	NaN	NaN	-1.388	0.243	0.177	NaN	NaN	NaN
23	0.115	NaN	NaN	NaN	NaN	NaN	NaN	-1.31	0.809	0.576	-1.375	0.639	0.587	-1.354	0.508	0.543	-1.359	0.416	0.548	-1.37	0.254	0.593	-1.343	0.082	0.532	-1.225	0.037	0.569	NaN	NaN	NaN	-1.3	0.807	0.198	-1.333	0.629	0.168	-1.377	0.409	0.22	NaN	NaN	NaN	-1.388	0.243	0.177	NaN	NaN	NaN
24	0.12	NaN	NaN	NaN	NaN	NaN	NaN	-1.31	0.809	0.576	-1.375	0.639	0.587	-1.354	0.508	0.543	-1.359	0.416	0.548	-1.37	0.254	0.593	-1.343	0.082	0.532	-1.225	0.037	0.569	NaN	NaN	NaN	-1.301	0.807	0.198	-1.333	0.629	0.168	-1.377	0.409	0.22	NaN	NaN	NaN	-1.388	0.243	0.177	NaN	NaN	NaN
25	0.125	NaN	NaN	NaN	NaN	NaN	NaN	-1.31	0.809	0.576	-1.375	0.639	0.587	-1.354	0.508	0.543	-1.359	0.416	0.548	-1.37	0.254	0.593	-1.343	0.082	0.532	-1.225	0.037	0.569	NaN	NaN	NaN	-1.301	0.807	0.198	-1.333	0.629	0.168	-1.377	0.409	0.22	NaN	NaN	NaN	-1.388	0.243	0.177	NaN	NaN	NaN
26	0.13	NaN	NaN	NaN	NaN	NaN	NaN	-1.31	0.809	0.576	-1.375	0.639	0.587	-1.354	0.508	0.543	-1.359	0.416	0.548	-1.37	0.254	0.593	-1.343	0.082	0.532	-1.225	0.037	0.569	NaN	NaN	NaN	-1.301	0.807	0.198	-1.333	0.629	0.168	-1.377	0.409	0.22	NaN	NaN	NaN	-1.388	0.243	0.177	NaN	NaN	NaN
27	0.135	NaN	NaN	NaN	NaN	NaN	NaN	-1.31	0.809	0.576	-1.375	0.639	0.587	-1.354	0.508	0.543	-1.359	0.416	0.548	-1.37	0.254	0.593	-1.343	0.083	0.533	-1.225	0.037	0.569	NaN	NaN	NaN	-1.301	0.807	0.198	-1.333	0.629	0.168	-1.377	0.409	0.22	NaN	NaN	NaN	-1.388	0.243	0.177	NaN	NaN	NaN
28	0.14	NaN	NaN	NaN	NaN	NaN	NaN	-1.31	0.809	0.576	-1.375	0.639	0.587	-1.354	0.508	0.543	-1.359	0.416	0.548	-1.37	0.254	0.593	-1.344	0.085	0.533	-1.225	0.037	0.569	NaN	NaN	NaN	-1.301	0.807	0.198	-1.333	0.629	0.168	-1.377	0.409	0.22	NaN	NaN	NaN	-1.388	0.243	0.177	NaN	NaN	NaN
29	0.145	NaN	NaN	NaN	NaN	NaN	NaN	-1.31	0.809	0.576	-1.375	0.639	0.587	-1.354	0.508	0.543	-1.359	0.416	0.548	-1.37	0.253	0.593	-1.343	0.083	0.533	-1.225	0.037	0.569	NaN	NaN	NaN	-1.301	0.807	0.198	-1.333	0.629	0.168	-1.377	0.409	0.22	NaN	NaN	NaN	-1.388	0.243	0.177	NaN	NaN	NaN
30	0.15	NaN	NaN	NaN	NaN	NaN	NaN	-1.31	0.809	0.576	-1.375	0.639	0.587	-1.354	0.508	0.543	-1.359	0.416	0.548	-1.37	0.254	0.593	-1.343	0.082	0.532	-1.225	0.037	0.569	NaN	NaN	NaN	-1.301	0.807	0.198	-1.333	0.629	0.168	-1.377	0.409	0.22	NaN	NaN	NaN	-1.388	0.243	0.177	NaN	NaN	NaN
31	0.155	NaN	NaN	NaN	NaN	NaN	NaN	-1.31	0.809	0.576	-1.375	0.639	0.587	-1.354	0.508	0.543	-1.359	0.416	0.548	-1.37	0.254	0.593	-1.343	0.082	0.532	-1.225	0.037	0.569	NaN	NaN	NaN	-1.301	0.807	0.198	-1.333	0.629	0.168	-1.377	0.409	0.22	NaN	NaN	NaN	-1.388	0.243	0.177	NaN	NaN	NaN
32	0.16	NaN	NaN	NaN	NaN	NaN	NaN	-1.31	0.809	0.576	-1.375	0.639	0.587	-1.354	0.508	0.543	-1.359	0.416	0.548	-1.37	0.254	0.593	-1.343	0.082	0.532	-1.225	0.037	0.569	NaN	NaN	NaN	-1.301	0.807	0.198	-1.333	0.629	0.168	-1.377	0.409	0.22	NaN	NaN	NaN	-1.388	0.243	0.177	NaN	NaN	NaN
33	0.165	NaN	NaN	NaN	NaN	NaN	NaN	-1.31	0.809	0.576	-1.375	0.639	0.587	-1.354	0.508	0.543	-1.359	0.416	0.548	-1.37	0.254	0.593	-1.343	0.082	0.532	-1.225	0.037	0.569	NaN	NaN	NaN	-1.301	0.807	0.198	-1.333	0.629	0.168	-1.377	0.409	0.22	NaN	NaN	NaN	-1.388	0.243	0.177	NaN	NaN	NaN
34	0.17	NaN	NaN	NaN	NaN	NaN	NaN	-1.31	0.809	0.577	-1.375	0.639	0.587	-1.354	0.508	0.543	-1.359	0.416	0.548	-1.37	0.254	0.593	-1.343	0.082	0.532	-1.225	0.037	0.569	NaN	NaN	NaN	-1.301	0.807	0.198	-1.333	0.629	0.168	-1.377	0.409	0.22	NaN	NaN	NaN	-1.388	0.243	0.177	NaN	NaN	NaN
35	0.175	NaN	NaN	NaN	NaN	NaN	NaN	-1.31	0.809	0.577	-1.375	0.639	0.587	-1.354	0.508	0.543	-1.359	0.416	0.548	-1.37	0.254	0.593	-1.343	0.082	0.532	-1.225	0.037	0.569	NaN	NaN	NaN	-1.301	0.807	0.198	-1.333	0.629	0.168	-1.377	0.409	0.22	NaN	NaN	NaN	-1.388	0.243	0.177	NaN	NaN	NaN
36	0.18	NaN	NaN	NaN	NaN	NaN	NaN	-1.31	0.809	0.577	-1.375	0.639	0.587	-1.354	0.508	0.543	-1.359	0.416	0.548	-1.37	0.254	0.593	-1.343	0.082	0.532	-1.225	0.037	0.569	NaN	NaN	NaN	-1.301	0.808	0.198	-1.333	0.629	0.168	-1.377	0.409	0.22	NaN	NaN	NaN	-1.388	0.243	0.177	NaN	NaN	NaN
37	0.185	NaN	NaN	NaN	NaN	NaN	NaN	-1.31	0.809	0.577	-1.375	0.639	0.587	-1.354	0.508	0.543	-1.359	0.416	0.548	-1.37	0.253	0.593	-1.343	0.082	0.532	-1.225	0.037	0.569	NaN	NaN	NaN	-1.301	0.808	0.198	-1.333	0.629	0.168	-1.377	0.409	0.22	NaN	NaN	NaN	-1.388	0.243	0.177	NaN	NaN	NaN
38	0.19	NaN	NaN	NaN	NaN	NaN	NaN	-1.31	0.809	0.577	-1.375	0.639	0.587	-1.354	0.508	0.543	-1.359	0.416	0.548	-1.37	0.254	0.593	-1.343	0.082	0.532	-1.225	0.037	0.569	NaN	NaN	NaN	-1.301	0.808	0.198	-1.333	0.629	0.168	-1.377	0.409	0.22	NaN	NaN	NaN	-1.388	0.243	0.177	NaN	NaN	NaN
39	0.195	NaN	NaN	NaN	NaN	NaN	NaN	-1.31	0.809	0.577	-1.375	0.639	0.587	-1.354	0.508	0.543	-1.359	0.416	0.548	-1.37	0.254	0.593	-1.343	0.082	0.532	-1.225	0.037	0.569	NaN	NaN	NaN	-1.301	0.808	0.198	-1.333	0.629	0.168	-1.377	0.409	0.22	NaN	NaN	NaN	-1.388	0.243	0.177	NaN	NaN	NaN
40	0.2	NaN	NaN	NaN	NaN	NaN	NaN	-1.31	0.809	0.577	-1.375	0.639	0.587	-1.354	0.508	0.543	-1.359	0.416	0.548	-1.37	0.254	0.593	-1.343	0.082	0.532	-1.225	0.037	0.569	NaN	NaN	NaN	-1.301	0.808	0.198	-1.333	0.629	0.168	-1.377	0.409	0.22	NaN	NaN	NaN	-1.388	0.243	0.177	NaN	NaN	NaN
41	0.205	NaN	NaN	NaN	NaN	NaN	NaN	-1.31	0.809	0.577	-1.375	0.639	0.587	-1.354	0.508	0.543	-1.359	0.416	0.548	-1.37	0.253	0.593	-1.343	0.082	0.532	-1.225	0.037	0.569	NaN	NaN	NaN	-1.301	0.808	0.198	-1.333	0.629	0.168	-1.377	0.409	0.22	NaN	NaN	NaN	-1.388	0.243	0.177	NaN	NaN	NaN
42	0.21	NaN	NaN	NaN	NaN	NaN	NaN	-1.31	0.809	0.577	-1.375	0.639	0.587	-1.354	0.508	0.543	-1.359	0.416	0.548	-1.37	0.253	0.593	-1.343	0.083	0.533	-1.225	0.037	0.569	NaN	NaN	NaN	-1.301	0.808	0.198	-1.333	0.629	0.168	-1.377	0.409	0.22	NaN	NaN	NaN	-1.388	0.243	0.177	NaN	NaN	NaN
43	0.215	NaN	NaN	NaN	NaN	NaN	NaN	-1.31	0.809	0.577	-1.375	0.639	0.587	-1.354	0.508	0.543	-1.359	0.416	0.548	-1.37	0.254	0.593	-1.344	0.085	0.533	-1.225	0.037	0.569	NaN	NaN	NaN	-1.301	0.808	0.198	-1.333	0.629	0.168	-1.377	0.409	0.22	NaN	NaN	NaN	-1.388	0.243	0.177	NaN	NaN	NaN
44	0.22	NaN	NaN	NaN	NaN	NaN	NaN	-1.31	0.809	0.577	-1.375	0.639	0.587	-1.354	0.508	0.543	-1.359	0.416	0.548	-1.37	0.253	0.593	-1.343	0.083	0.533	-1.225	0.037	0.569	NaN	NaN	NaN	-1.301	0.808	0.198	-1.333	0.629	0.168	-1.377	0.409	0.22	NaN	NaN	NaN	-1.388	0.243	0.177	NaN	NaN	NaN
45	0.225	NaN	NaN	NaN	NaN	NaN	NaN	-1.31	0.809	0.577	-1.375	0.639	0.587	-1.354	0.508	0.543	-1.359	0.416	0.548	-1.37	0.253	0.593	-1.343	0.082	0.532	-1.225	0.037	0.569	NaN	NaN	NaN	-1.301	0.808	0.198	-1.333	0.629	0.168	-1.377	0.409	0.22	NaN	NaN	NaN	-1.388	0.243	0.177	NaN	NaN	NaN
46	0.23	NaN	NaN	NaN	NaN	NaN	NaN	-1.31	0.809	0.577	-1.375	0.639	0.587	-1.354	0.508	0.543	-1.359	0.416	0.548	-1.37	0.253	0.593	-1.343	0.082	0.532	-1.225	0.037	0.569	NaN	NaN	NaN	-1.301	0.808	0.198	-1.333	0.629	0.168	-1.377	0.409	0.22	NaN	NaN	NaN	-1.388	0.243	0.177	NaN	NaN	NaN
47	0.235	NaN	NaN	NaN	NaN	NaN	NaN	-1.31	0.809	0.577	-1.375	0.639	0.587	-1.354	0.508	0.543	-1.359	0.416	0.548	-1.37	0.253	0.593	-1.343	0.082	0.532	-1.225	0.037	0.569	NaN	NaN	NaN	-1.301	0.808	0.198	-1.333	0.629	0.168	-1.377	0.409	0.22	NaN	NaN	NaN	-1.388	0.243	0.177	NaN	NaN	NaN
48	0.24	NaN	NaN	NaN	NaN	NaN	NaN	-1.31	0.809	0.577	-1.375	0.639	0.587	-1.354	0.508	0.543	-1.359	0.416	0.548	-1.37	0.254	0.593	-1.343	0.082	0.532	-1.225	0.037	0.569	NaN	NaN	NaN	-1.301	0.808	0.198	-1.333	0.628	0.168	-1.377	0.409	0.22	NaN	NaN	NaN	-1.388	0.243	0.177	NaN	NaN	NaN
49	0.245	NaN	NaN	NaN	NaN	NaN	NaN	-1.31	0.809	0.577	-1.375	0.639	0.587	-1.354	0.508	0.543	-1.359	0.416	0.548	-1.37	0.253	0.593	-1.343	0.082	0.532	-1.225	0.037	0.569	NaN	NaN	NaN	-1.301	0.808	0.198	-1.333	0.629	0.168	-1.377	0.409	0.22	NaN	NaN	NaN	-1.388	0.243	0.177	NaN	NaN	NaN
50	0.25	NaN	NaN	NaN	NaN	NaN	NaN	-1.31	0.809	0.577	-1.375	0.639	0.587	-1.354	0.508	0.543	-1.359	0.416	0.548	-1.37	0.254	0.593	-1.343	0.082	0.532	-1.225	0.037	0.569	NaN	NaN	NaN	-1.301	0.808	0.198	-1.333	0.628	0.168	-1.377	0.409	0.22	NaN	NaN	NaN	-1.388	0.243	0.177	NaN	NaN	NaN
51	0.255	NaN	NaN	NaN	NaN	NaN	NaN	-1.31	0.809	0.577	-1.375	0.639	0.587	-1.354	0.508	0.543	-1.359	0.416	0.548	-1.37	0.253	0.593	-1.343	0.082	0.532	-1.225	0.037	0.569	NaN	NaN	NaN	-1.301	0.808	0.199	-1.333	0.628	0.168	-1.377	0.409	0.22	NaN	NaN	NaN	-1.388	0.243	0.177	NaN	NaN	NaN
52	0.26	NaN	NaN	NaN	NaN	NaN	NaN	-1.31	0.809	0.577	-1.375	0.639	0.587	-1.354	0.508	0.543	-1.359	0.416	0.548	-1.37	0.253	0.593	-1.343	0.082	0.532	-1.225	0.037	0.569	NaN	NaN	NaN	-1.301	0.808	0.199	-1.332	0.628	0.168	-1.377	0.409	0.22	NaN	NaN	NaN	-1.388	0.243	0.177	NaN	NaN	NaN
53	0.265	NaN	NaN	NaN	NaN	NaN	NaN	-1.31	0.809	0.577	-1.375	0.639	0.587	-1.354	0.508	0.543	-1.359	0.416	0.548	-1.37	0.253	0.593	-1.343	0.082	0.532	-1.225	0.037	0.569	NaN	NaN	NaN	-1.301	0.808	0.199	-1.332	0.628	0.168	-1.377	0.409	0.22	NaN	NaN	NaN	-1.388	0.243	0.177	NaN	NaN	NaN
54	0.27	NaN	NaN	NaN	NaN	NaN	NaN	-1.31	0.809	0.577	-1.375	0.639	0.587	-1.354	0.508	0.543	-1.359	0.416	0.548	-1.37	0.253	0.593	-1.343	0.082	0.532	-1.225	0.037	0.569	NaN	NaN	NaN	-1.301	0.808	0.199	-1.332	0.628	0.168	-1.377	0.409	0.22	NaN	NaN	NaN	-1.388	0.243	0.177	NaN	NaN	NaN
55	0.275	NaN	NaN	NaN	NaN	NaN	NaN	-1.31	0.809	0.577	-1.375	0.639	0.587	-1.354	0.508	0.543	-1.359	0.416	0.548	-1.37	0.253	0.593	-1.343	0.083	0.533	-1.225	0.037	0.569	NaN	NaN	NaN	-1.301	0.808	0.199	-1.333	0.628	0.168	-1.377	0.409	0.22	NaN	NaN	NaN	-1.388	0.243	0.177	NaN	NaN	NaN
56	0.28	NaN	NaN	NaN	NaN	NaN	NaN	-1.31	0.809	0.577	-1.375	0.639	0.587	-1.354	0.508	0.543	-1.359	0.416	0.548	-1.37	0.253	0.593	-1.344	0.085	0.533	-1.225	0.037	0.569	NaN	NaN	NaN	-1.301	0.808	0.199	-1.333	0.628	0.168	-1.377	0.409	0.22	NaN	NaN	NaN	-1.388	0.243	0.177	NaN	NaN	NaN
57	0.285	NaN	NaN	NaN	NaN	NaN	NaN	-1.31	0.809	0.577	-1.375	0.639	0.587	-1.354	0.508	0.543	-1.359	0.416	0.548	-1.37	0.253	0.593	-1.343	0.083	0.533	-1.225	0.037	0.569	NaN	NaN	NaN	-1.301	0.808	0.199	-1.333	0.628	0.168	-1.377	0.409	0.22	NaN	NaN	NaN	-1.388	0.243	0.177	NaN	NaN	NaN
58	0.29	NaN	NaN	NaN	NaN	NaN	NaN	-1.31	0.809	0.577	-1.375	0.639	0.587	-1.354	0.508	0.543	-1.359	0.416	0.548	-1.37	0.253	0.593	-1.343	0.082	0.532	-1.225	0.037	0.569	NaN	NaN	NaN	-1.301	0.808	0.199	-1.333	0.628	0.168	-1.377	0.409	0.22	NaN	NaN	NaN	-1.388	0.243	0.177	NaN	NaN	NaN
59	0.295	NaN	NaN	NaN	NaN	NaN	NaN	-1.31	0.809	0.577	-1.375	0.639	0.587	-1.354	0.508	0.543	-1.359	0.416	0.548	-1.37	0.253	0.593	-1.343	0.082	0.532	-1.225	0.037	0.569	NaN	NaN	NaN	-1.301	0.808	0.199	-1.333	0.628	0.168	-1.377	0.409	0.22	NaN	NaN	NaN	-1.388	0.243	0.177	NaN	NaN	NaN
60	0.3	NaN	NaN	NaN	NaN	NaN	NaN	-1.31	0.809	0.577	-1.375	0.639	0.587	-1.354	0.508	0.543	-1.359	0.416	0.548	-1.37	0.253	0.593	-1.343	0.082	0.532	-1.225	0.037	0.569	NaN	NaN	NaN	-1.301	0.808	0.199	-1.333	0.628	0.168	-1.377	0.409	0.22	NaN	NaN	NaN	-1.388	0.243	0.177	NaN	NaN	NaN
61	0.305	NaN	NaN	NaN	NaN	NaN	NaN	-1.31	0.809	0.577	-1.375	0.639	0.587	-1.354	0.508	0.543	-1.359	0.416	0.548	-1.37	0.253	0.593	-1.343	0.082	0.532	-1.225	0.037	0.569	NaN	NaN	NaN	-1.301	0.808	0.199	-1.333	0.628	0.168	-1.377	0.409	0.22	NaN	NaN	NaN	-1.388	0.243	0.177	NaN	NaN	NaN
62	0.31	NaN	NaN	NaN	NaN	NaN	NaN	-1.31	0.809	0.577	-1.375	0.639	0.587	-1.354	0.508	0.543	-1.359	0.416	0.548	-1.37	0.253	0.593	-1.343	0.082	0.532	-1.225	0.037	0.569	NaN	NaN	NaN	-1.301	0.808	0.199	-1.333	0.628	0.168	-1.377	0.409	0.22	NaN	NaN	NaN	-1.388	0.243	0.177	NaN	NaN	NaN
63	0.315	NaN	NaN	NaN	NaN	NaN	NaN	-1.31	0.809	0.577	-1.375	0.639	0.587	-1.354	0.508	0.543	-1.359	0.416	0.548	-1.37	0.253	0.593	-1.343	0.083	0.533	-1.225	0.037	0.569	NaN	NaN	NaN	-1.301	0.808	0.199	-1.333	0.628	0.168	-1.377	0.409	0.22	NaN	NaN	NaN	-1.388	0.243	0.177	NaN	NaN	NaN
64	0.32	NaN	NaN	NaN	NaN	NaN	NaN	-1.31	0.809	0.577	-1.375	0.639	0.587	-1.354	0.508	0.543	-1.359	0.416	0.548	-1.37	0.253	0.593	-1.344	0.085	0.533	-1.225	0.037	0.569	NaN	NaN	NaN	-1.301	0.808	0.199	-1.333	0.628	0.168	-1.377	0.409	0.22	NaN	NaN	NaN	-1.388	0.243	0.177	NaN	NaN	NaN
65	0.325	NaN	NaN	NaN	NaN	NaN	NaN	-1.31	0.809	0.577	-1.375	0.639	0.587	-1.354	0.508	0.543	-1.359	0.416	0.548	-1.37	0.253	0.593	-1.343	0.083	0.533	-1.225	0.037	0.569	NaN	NaN	NaN	-1.301	0.808	0.199	-1.333	0.628	0.168	-1.377	0.409	0.22	NaN	NaN	NaN	-1.388	0.243	0.177	NaN	NaN	NaN
66	0.33	NaN	NaN	NaN	NaN	NaN	NaN	-1.31	0.809	0.577	-1.375	0.639	0.587	-1.354	0.508	0.543	-1.359	0.416	0.548	-1.37	0.253	0.593	-1.344	0.083	0.533	-1.225	0.037	0.569	NaN	NaN	NaN	-1.301	0.808	0.199	-1.333	0.628	0.168	-1.377	0.409	0.22	NaN	NaN	NaN	-1.388	0.243	0.177	NaN	NaN	NaN
67	0.335	NaN	NaN	NaN	NaN	NaN	NaN	-1.31	0.809	0.577	-1.375	0.639	0.587	-1.354	0.508	0.543	-1.359	0.416	0.548	-1.37	0.253	0.593	-1.344	0.085	0.533	-1.225	0.037	0.569	NaN	NaN	NaN	-1.301	0.808	0.199	-1.333	0.628	0.168	-1.377	0.409	0.22	NaN	NaN	NaN	-1.388	0.243	0.177	NaN	NaN	NaN
68	0.34	NaN	NaN	NaN	NaN	NaN	NaN	-1.31	0.809	0.577	-1.375	0.639	0.587	-1.354	0.508	0.543	-1.359	0.416	0.548	-1.37	0.253	0.593	-1.343	0.083	0.533	-1.225	0.037	0.569	NaN	NaN	NaN	-1.301	0.808	0.199	-1.333	0.628	0.168	-1.377	0.409	0.22	NaN	NaN	NaN	-1.388	0.243	0.177	NaN	NaN	NaN
69	0.345	NaN	NaN	NaN	NaN	NaN	NaN	-1.31	0.809	0.577	-1.375	0.639	0.587	-1.354	0.508	0.543	-1.359	0.416	0.548	-1.37	0.253	0.593	-1.343	0.082	0.532	-1.225	0.037	0.569	NaN	NaN	NaN	-1.301	0.808	0.199	-1.333	0.628	0.168	-1.377	0.409	0.22	NaN	NaN	NaN	-1.388	0.243	0.177	NaN	NaN	NaN
70	0.35	NaN	NaN	NaN	NaN	NaN	NaN	-1.31	0.809	0.577	-1.375	0.639	0.587	-1.354	0.508	0.543	-1.359	0.416	0.548	-1.37	0.253	0.593	-1.343	0.082	0.532	-1.225	0.037	0.569	NaN	NaN	NaN	-1.301	0.808	0.199	-1.333	0.628	0.168	-1.377	0.409	0.22	NaN	NaN	NaN	-1.388	0.243	0.177	NaN	NaN	NaN
71	0.355	NaN	NaN	NaN	NaN	NaN	NaN	-1.31	0.809	0.577	-1.375	0.639	0.587	-1.354	0.508	0.543	-1.359	0.416	0.548	-1.37	0.253	0.593	-1.343	0.082	0.532	-1.225	0.037	0.569	NaN	NaN	NaN	-1.301	0.808	0.199	-1.333	0.628	0.168	-1.377	0.409	0.22	NaN	NaN	NaN	-1.388	0.243	0.177	NaN	NaN	NaN
72	0.36	NaN	NaN	NaN	NaN	NaN	NaN	-1.31	0.809	0.577	-1.375	0.639	0.587	-1.354	0.508	0.543	-1.359	0.416	0.548	-1.37	0.253	0.593	-1.343	0.082	0.532	-1.225	0.037	0.569	NaN	NaN	NaN	-1.301	0.808	0.199	-1.333	0.628	0.168	-1.377	0.409	0.22	NaN	NaN	NaN	-1.388	0.243	0.177	NaN	NaN	NaN
73	0.365	NaN	NaN	NaN	NaN	NaN	NaN	-1.31	0.809	0.577	-1.375	0.639	0.587	-1.354	0.508	0.543	-1.359	0.416	0.548	-1.37	0.253	0.593	-1.343	0.083	0.533	-1.225	0.037	0.569	NaN	NaN	NaN	-1.301	0.808	0.199	-1.333	0.628	0.168	-1.377	0.409	0.22	NaN	NaN	NaN	-1.388	0.243	0.177	NaN	NaN	NaN
74	0.37	NaN	NaN	NaN	NaN	NaN	NaN	-1.31	0.809	0.577	-1.375	0.639	0.587	-1.354	0.508	0.543	-1.359	0.416	0.548	-1.37	0.253	0.593	-1.344	0.085	0.533	-1.225	0.037	0.569	NaN	NaN	NaN	-1.301	0.808	0.199	-1.333	0.628	0.168	-1.377	0.409	0.22	NaN	NaN	NaN	-1.388	0.243	0.177	NaN	NaN	NaN
75	0.375	NaN	NaN	NaN	NaN	NaN	NaN	-1.31	0.809	0.577	-1.375	0.639	0.587	-1.354	0.508	0.543	-1.359	0.416	0.548	-1.37	0.253	0.593	-1.343	0.083	0.533	-1.225	0.037	0.569	NaN	NaN	NaN	-1.301	0.808	0.199	-1.333	0.628	0.168	-1.377	0.409	0.22	NaN	NaN	NaN	-1.388	0.243	0.177	NaN	NaN	NaN
76	0.38	NaN	NaN	NaN	NaN	NaN	NaN	-1.31	0.809	0.577	-1.375	0.639	0.587	-1.354	0.508	0.543	-1.359	0.416	0.548	-1.37	0.253	0.593	-1.343	0.082	0.532	-1.225	0.037	0.569	NaN	NaN	NaN	-1.301	0.808	0.199	-1.333	0.628	0.168	-1.377	0.409	0.22	NaN	NaN	NaN	-1.388	0.243	0.177	NaN	NaN	NaN
77	0.385	NaN	NaN	NaN	NaN	NaN	NaN	-1.31	0.809	0.577	-1.375	0.639	0.587	-1.354	0.508	0.543	-1.359	0.416	0.548	-1.37	0.253	0.593	-1.343	0.083	0.533	-1.225	0.037	0.569	NaN	NaN	NaN	-1.301	0.808	0.199	-1.333	0.628	0.169	-1.377	0.409	0.22	NaN	NaN	NaN	-1.388	0.243	0.177	NaN	NaN	NaN
78	0.39	NaN	NaN	NaN	NaN	NaN	NaN	-1.31	0.809	0.577	-1.375	0.639	0.587	-1.354	0.508	0.543	-1.359	0.416	0.548	-1.37	0.253	0.593	-1.344	0.085	0.533	-1.225	0.037	0.569	NaN	NaN	NaN	-1.301	0.808	0.199	-1.333	0.628	0.169	-1.377	0.409	0.22	NaN	NaN	NaN	-1.388	0.243	0.177	NaN	NaN	NaN
79	0.395	NaN	NaN	NaN	NaN	NaN	NaN	-1.31	0.809	0.577	-1.375	0.639	0.587	-1.354	0.508	0.543	-1.359	0.416	0.548	-1.37	0.253	0.593	-1.344	0.084	0.533	-1.225	0.037	0.569	NaN	NaN	NaN	-1.301	0.808	0.199	-1.332	0.628	0.169	-1.377	0.409	0.22	NaN	NaN	NaN	-1.388	0.243	0.177	NaN	NaN	NaN
80	0.4	NaN	NaN	NaN	NaN	NaN	NaN	-1.31	0.809	0.577	-1.375	0.639	0.587	-1.354	0.508	0.543	-1.359	0.416	0.548	-1.37	0.253	0.593	-1.344	0.085	0.534	-1.225	0.037	0.569	NaN	NaN	NaN	-1.301	0.808	0.199	-1.332	0.628	0.169	-1.377	0.409	0.22	NaN	NaN	NaN	-1.388	0.243	0.177	NaN	NaN	NaN
81	0.405	NaN	NaN	NaN	NaN	NaN	NaN	-1.31	0.809	0.577	-1.375	0.639	0.587	-1.354	0.508	0.543	-1.359	0.416	0.548	-1.37	0.253	0.593	-1.343	0.083	0.533	-1.225	0.037	0.569	NaN	NaN	NaN	-1.301	0.808	0.199	-1.332	0.628	0.169	-1.377	0.409	0.22	NaN	NaN	NaN	-1.388	0.243	0.177	NaN	NaN	NaN
82	0.41	NaN	NaN	NaN	NaN	NaN	NaN	-1.31	0.809	0.577	-1.375	0.639	0.587	-1.354	0.508	0.543	-1.359	0.416	0.548	-1.37	0.253	0.593	-1.343	0.082	0.532	-1.225	0.037	0.569	NaN	NaN	NaN	-1.301	0.808	0.199	-1.332	0.628	0.169	-1.377	0.409	0.22	NaN	NaN	NaN	-1.388	0.243	0.177	NaN	NaN	NaN
83	0.415	NaN	NaN	NaN	NaN	NaN	NaN	-1.31	0.809	0.577	-1.375	0.638	0.587	-1.354	0.508	0.543	-1.359	0.416	0.548	-1.37	0.253	0.593	-1.343	0.082	0.532	-1.225	0.037	0.569	NaN	NaN	NaN	-1.301	0.808	0.199	-1.332	0.628	0.169	-1.377	0.409	0.22	NaN	NaN	NaN	-1.388	0.243	0.177	NaN	NaN	NaN
84	0.42	NaN	NaN	NaN	NaN	NaN	NaN	-1.31	0.809	0.577	-1.375	0.638	0.587	-1.354	0.508	0.543	-1.359	0.416	0.548	-1.37	0.253	0.593	-1.343	0.082	0.532	-1.225	0.037	0.569	NaN	NaN	NaN	-1.301	0.808	0.199	-1.332	0.628	0.169	-1.377	0.409	0.22	NaN	NaN	NaN	-1.388	0.243	0.177	NaN	NaN	NaN
85	0.425	NaN	NaN	NaN	NaN	NaN	NaN	-1.31	0.809	0.577	-1.375	0.638	0.587	-1.354	0.508	0.543	-1.359	0.416	0.548	-1.37	0.253	0.593	-1.343	0.082	0.532	-1.225	0.037	0.569	NaN	NaN	NaN	-1.301	0.808	0.199	-1.332	0.628	0.169	-1.377	0.409	0.22	NaN	NaN	NaN	-1.388	0.243	0.177	NaN	NaN	NaN
86	0.43	NaN	NaN	NaN	NaN	NaN	NaN	-1.31	0.809	0.577	-1.375	0.638	0.587	-1.354	0.508	0.543	-1.359	0.416	0.548	-1.37	0.253	0.593	-1.343	0.082	0.532	-1.225	0.037	0.569	NaN	NaN	NaN	-1.301	0.808	0.199	-1.332	0.628	0.169	-1.377	0.409	0.22	NaN	NaN	NaN	-1.388	0.243	0.177	NaN	NaN	NaN
87	0.435	NaN	NaN	NaN	NaN	NaN	NaN	-1.31	0.809	0.577	-1.375	0.638	0.587	-1.354	0.508	0.543	-1.359	0.416	0.548	-1.37	0.253	0.593	-1.343	0.082	0.532	-1.225	0.037	0.569	NaN	NaN	NaN	-1.301	0.808	0.199	-1.332	0.628	0.169	-1.377	0.409	0.22	NaN	NaN	NaN	-1.388	0.243	0.177	NaN	NaN	NaN
88	0.44	NaN	NaN	NaN	NaN	NaN	NaN	-1.31	0.809	0.577	-1.375	0.638	0.587	-1.354	0.508	0.543	-1.359	0.416	0.548	-1.37	0.253	0.593	-1.343	0.082	0.532	-1.225	0.037	0.569	NaN	NaN	NaN	-1.301	0.808	0.199	-1.332	0.628	0.169	-1.377	0.409	0.22	NaN	NaN	NaN	-1.388	0.243	0.177	NaN	NaN	NaN
89	0.445	NaN	NaN	NaN	NaN	NaN	NaN	-1.31	0.809	0.577	-1.375	0.638	0.587	-1.354	0.508	0.544	-1.359	0.416	0.548	-1.37	0.253	0.593	-1.343	0.083	0.533	-1.225	0.037	0.569	NaN	NaN	NaN	-1.301	0.808	0.199	-1.332	0.628	0.169	-1.377	0.409	0.22	NaN	NaN	NaN	-1.388	0.243	0.177	NaN	NaN	NaN
90	0.45	NaN	NaN	NaN	NaN	NaN	NaN	-1.31	0.809	0.577	-1.375	0.638	0.587	-1.354	0.508	0.544	-1.359	0.416	0.548	-1.37	0.253	0.593	-1.345	0.086	0.534	-1.225	0.037	0.569	NaN	NaN	NaN	-1.301	0.808	0.199	-1.332	0.628	0.169	-1.377	0.409	0.22	NaN	NaN	NaN	-1.388	0.243	0.177	NaN	NaN	NaN
91	0.455	NaN	NaN	NaN	NaN	NaN	NaN	-1.31	0.809	0.577	-1.375	0.638	0.587	-1.354	0.508	0.544	-1.359	0.416	0.548	-1.37	0.253	0.593	-1.345	0.085	0.534	-1.225	0.037	0.569	NaN	NaN	NaN	-1.301	0.808	0.199	-1.332	0.628	0.169	-1.377	0.409	0.22	NaN	NaN	NaN	-1.388	0.243	0.177	NaN	NaN	NaN
92	0.46	NaN	NaN	NaN	NaN	NaN	NaN	-1.31	0.809	0.577	-1.375	0.638	0.587	-1.354	0.508	0.544	-1.359	0.416	0.548	-1.37	0.253	0.593	-1.343	0.083	0.533	-1.225	0.037	0.569	NaN	NaN	NaN	-1.301	0.808	0.199	-1.332	0.628	0.169	-1.377	0.409	0.22	NaN	NaN	NaN	-1.388	0.243	0.177	NaN	NaN	NaN
93	0.465	NaN	NaN	NaN	NaN	NaN	NaN	-1.31	0.809	0.577	-1.375	0.638	0.587	-1.354	0.508	0.544	-1.359	0.416	0.548	-1.37	0.253	0.593	-1.343	0.082	0.532	-1.225	0.037	0.569	NaN	NaN	NaN	-1.301	0.808	0.199	-1.332	0.628	0.169	-1.377	0.409	0.22	NaN	NaN	NaN	-1.388	0.243	0.177	NaN	NaN	NaN
94	0.47	NaN	NaN	NaN	NaN	NaN	NaN	-1.31	0.809	0.577	-1.375	0.638	0.587	-1.354	0.508	0.544	-1.359	0.416	0.548	-1.37	0.253	0.593	-1.343	0.082	0.532	-1.225	0.037	0.569	NaN	NaN	NaN	-1.301	0.808	0.199	-1.332	0.628	0.169	-1.377	0.409	0.22	NaN	NaN	NaN	-1.388	0.243	0.177	NaN	NaN	NaN
95	0.475	NaN	NaN	NaN	NaN	NaN	NaN	-1.31	0.809	0.577	-1.375	0.638	0.587	-1.354	0.508	0.544	-1.359	0.416	0.548	-1.37	0.253	0.593	-1.343	0.082	0.532	-1.225	0.037	0.569	NaN	NaN	NaN	-1.301	0.808	0.199	-1.332	0.628	0.169	-1.377	0.409	0.22	NaN	NaN	NaN	-1.388	0.243	0.177	NaN	NaN	NaN
96	0.48	NaN	NaN	NaN	NaN	NaN	NaN	-1.31	0.809	0.577	-1.375	0.638	0.587	-1.354	0.508	0.544	-1.359	0.416	0.548	-1.37	0.253	0.593	-1.343	0.082	0.532	-1.225	0.037	0.569	NaN	NaN	NaN	-1.301	0.808	0.199	-1.332	0.628	0.169	-1.377	0.409	0.22	NaN	NaN	NaN	-1.388	0.243	0.177	NaN	NaN	NaN
97	0.485	NaN	NaN	NaN	NaN	NaN	NaN	-1.31	0.809	0.577	-1.375	0.638	0.587	-1.354	0.508	0.544	-1.359	0.416	0.548	-1.37	0.253	0.593	-1.343	0.083	0.533	-1.225	0.037	0.569	NaN	NaN	NaN	-1.301	0.808	0.199	-1.332	0.628	0.169	-1.377	0.409	0.22	NaN	NaN	NaN	-1.388	0.243	0.177	NaN	NaN	NaN
98	0.49	NaN	NaN	NaN	NaN	NaN	NaN	-1.31	0.809	0.577	-1.375	0.638	0.587	-1.354	0.508	0.544	-1.359	0.416	0.548	-1.37	0.253	0.593	-1.344	0.085	0.533	-1.225	0.037	0.569	NaN	NaN	NaN	-1.301	0.808	0.199	-1.332	0.628	0.169	-1.377	0.409	0.22	NaN	NaN	NaN	-1.388	0.243	0.177	NaN	NaN	NaN
99	0.495	NaN	NaN	NaN	NaN	NaN	NaN	-1.31	0.809	0.577	-1.375	0.638	0.587	-1.354	0.508	0.544	-1.359	0.416	0.548	-1.37	0.253	0.593	-1.344	0.084	0.533	-1.225	0.037	0.569	NaN	NaN	NaN	-1.301	0.808	0.199	-1.332	0.628	0.169	-1.377	0.409	0.22	NaN	NaN	NaN	-1.388	0.243	0.177	NaN	NaN	NaN
100	0.5	NaN	NaN	NaN	NaN	NaN	NaN	-1.31	0.809	0.577	-1.375	0.638	0.587	-1.354	0.508	0.544	-1.359	0.416	0.548	-1.37	0.253	0.593	-1.344	0.085	0.534	-1.225	0.037	0.569	NaN	NaN	NaN	-1.301	0.808	0.199	-1.332	0.628	0.169	-1.377	0.409	0.22	NaN	NaN	NaN	-1.388	0.243	0.177	NaN	NaN	NaN
101	0.505	NaN	NaN	NaN	NaN	NaN	NaN	-1.31	0.809	0.577	-1.375	0.638	0.587	-1.354	0.508	0.544	-1.359	0.416	0.548	-1.37	0.253	0.593	-1.343	0.083	0.533	-1.225	0.037	0.569	NaN	NaN	NaN	-1.301	0.808	0.199	-1.332	0.628	0.169	-1.377	0.409	0.22	NaN	NaN	NaN	-1.388	0.243	0.177	NaN	NaN	NaN
102	0.51	NaN	NaN	NaN	NaN	NaN	NaN	-1.31	0.809	0.577	-1.375	0.638	0.587	-1.354	0.508	0.544	-1.359	0.416	0.548	-1.37	0.253	0.593	-1.343	0.082	0.532	-1.225	0.037	0.569	NaN	NaN	NaN	-1.301	0.808	0.199	-1.332	0.628	0.169	-1.377	0.409	0.22	NaN	NaN	NaN	-1.388	0.243	0.177	NaN	NaN	NaN
103	0.515	NaN	NaN	NaN	NaN	NaN	NaN	-1.31	0.809	0.577	-1.375	0.638	0.587	-1.354	0.508	0.544	-1.359	0.416	0.548	-1.37	0.253	0.593	-1.343	0.082	0.532	-1.225	0.037	0.569	NaN	NaN	NaN	-1.301	0.808	0.199	-1.332	0.628	0.169	-1.377	0.409	0.22	NaN	NaN	NaN	-1.388	0.243	0.177	NaN	NaN	NaN
104	0.52	NaN	NaN	NaN	NaN	NaN	NaN	-1.31	0.809	0.577	-1.375	0.638	0.587	-1.354	0.508	0.544	-1.359	0.416	0.548	-1.37	0.253	0.593	-1.343	0.082	0.532	-1.225	0.037	0.569	NaN	NaN	NaN	-1.301	0.808	0.199	-1.332	0.628	0.169	-1.377	0.409	0.22	NaN	NaN	NaN	-1.388	0.243	0.177	NaN	NaN	NaN
105	0.525	NaN	NaN	NaN	NaN	NaN	NaN	-1.31	0.809	0.577	-1.375	0.638	0.587	-1.354	0.508	0.544	-1.359	0.416	0.548	-1.37	0.253	0.593	-1.343	0.082	0.532	-1.225	0.037	0.569	NaN	NaN	NaN	-1.301	0.808	0.199	-1.332	0.628	0.169	-1.377	0.409	0.22	NaN	NaN	NaN	-1.388	0.243	0.177	NaN	NaN	NaN
106	0.53	NaN	NaN	NaN	NaN	NaN	NaN	-1.31	0.809	0.577	-1.375	0.638	0.587	-1.354	0.508	0.544	-1.359	0.416	0.548	-1.37	0.253	0.593	-1.343	0.082	0.532	-1.225	0.037	0.569	NaN	NaN	NaN	-1.301	0.808	0.199	-1.332	0.628	0.169	-1.377	0.409	0.22	NaN	NaN	NaN	-1.388	0.243	0.177	NaN	NaN	NaN
107	0.535	NaN	NaN	NaN	NaN	NaN	NaN	-1.31	0.809	0.577	-1.375	0.638	0.587	-1.354	0.508	0.544	-1.359	0.416	0.548	-1.37	0.253	0.593	-1.343	0.083	0.533	-1.225	0.037	0.569	NaN	NaN	NaN	-1.301	0.808	0.199	-1.332	0.628	0.169	-1.377	0.409	0.22	NaN	NaN	NaN	-1.388	0.243	0.177	NaN	NaN	NaN
108	0.54	NaN	NaN	NaN	NaN	NaN	NaN	-1.31	0.809	0.577	-1.375	0.638	0.587	-1.354	0.508	0.544	-1.359	0.416	0.548	-1.37	0.253	0.593	-1.345	0.086	0.534	-1.225	0.037	0.569	NaN	NaN	NaN	-1.301	0.808	0.199	-1.333	0.628	0.169	-1.377	0.409	0.22	NaN	NaN	NaN	-1.388	0.243	0.177	NaN	NaN	NaN
109	0.545	NaN	NaN	NaN	NaN	NaN	NaN	-1.31	0.809	0.577	-1.375	0.638	0.587	-1.354	0.508	0.544	-1.359	0.416	0.548	-1.37	0.253	0.593	-1.345	0.085	0.534	-1.225	0.037	0.569	NaN	NaN	NaN	-1.301	0.808	0.199	-1.332	0.628	0.169	-1.377	0.409	0.22	NaN	NaN	NaN	-1.388	0.243	0.177	NaN	NaN	NaN
110	0.55	NaN	NaN	NaN	NaN	NaN	NaN	-1.31	0.809	0.577	-1.375	0.638	0.587	-1.354	0.508	0.544	-1.359	0.416	0.548	-1.37	0.253	0.593	-1.343	0.083	0.533	-1.225	0.037	0.569	NaN	NaN	NaN	-1.301	0.808	0.199	-1.332	0.628	0.169	-1.377	0.409	0.22	NaN	NaN	NaN	-1.388	0.243	0.177	NaN	NaN	NaN
111	0.555	NaN	NaN	NaN	NaN	NaN	NaN	-1.31	0.809	0.577	-1.375	0.638	0.587	-1.354	0.508	0.544	-1.359	0.416	0.548	-1.37	0.253	0.593	-1.343	0.082	0.532	-1.225	0.037	0.569	NaN	NaN	NaN	-1.301	0.808	0.199	-1.332	0.628	0.169	-1.377	0.409	0.22	NaN	NaN	NaN	-1.388	0.243	0.177	NaN	NaN	NaN
112	0.56	NaN	NaN	NaN	NaN	NaN	NaN	-1.31	0.809	0.577	-1.375	0.638	0.587	-1.354	0.508	0.544	-1.359	0.416	0.548	-1.37	0.253	0.593	-1.343	0.082	0.532	-1.225	0.037	0.569	NaN	NaN	NaN	-1.301	0.808	0.199	-1.332	0.628	0.169	-1.377	0.409	0.22	NaN	NaN	NaN	-1.388	0.243	0.177	NaN	NaN	NaN
113	0.565	NaN	NaN	NaN	NaN	NaN	NaN	-1.31	0.809	0.577	-1.375	0.638	0.587	-1.354	0.508	0.544	-1.359	0.416	0.548	-1.37	0.253	0.593	-1.343	0.083	0.533	-1.225	0.037	0.569	NaN	NaN	NaN	-1.301	0.808	0.199	-1.332	0.628	0.169	-1.377	0.409	0.22	NaN	NaN	NaN	-1.388	0.243	0.177	NaN	NaN	NaN
114	0.57	NaN	NaN	NaN	NaN	NaN	NaN	-1.31	0.809	0.577	-1.375	0.638	0.587	-1.354	0.508	0.544	-1.359	0.416	0.548	-1.37	0.253	0.593	-1.344	0.085	0.533	-1.225	0.037	0.569	NaN	NaN	NaN	-1.301	0.808	0.199	-1.332	0.628	0.169	-1.377	0.409	0.22	NaN	NaN	NaN	-1.388	0.243	0.177	NaN	NaN	NaN
115	0.575	NaN	NaN	NaN	NaN	NaN	NaN	-1.31	0.809	0.577	-1.375	0.638	0.587	-1.354	0.508	0.544	-1.359	0.416	0.548	-1.37	0.253	0.593	-1.343	0.083	0.533	-1.225	0.037	0.569	NaN	NaN	NaN	-1.301	0.808	0.199	-1.332	0.628	0.169	-1.377	0.409	0.22	NaN	NaN	NaN	-1.388	0.243	0.177	NaN	NaN	NaN
116	0.58	NaN	NaN	NaN	NaN	NaN	NaN	-1.31	0.809	0.577	-1.375	0.638	0.587	-1.354	0.508	0.544	-1.359	0.416	0.548	-1.37	0.253	0.593	-1.343	0.082	0.532	-1.225	0.037	0.569	NaN	NaN	NaN	-1.301	0.808	0.199	-1.332	0.628	0.169	-1.377	0.409	0.22	NaN	NaN	NaN	-1.388	0.243	0.177	NaN	NaN	NaN
117	0.585	NaN	NaN	NaN	NaN	NaN	NaN	-1.31	0.809	0.577	-1.375	0.638	0.587	-1.354	0.508	0.544	-1.359	0.416	0.548	-1.37	0.253	0.593	-1.343	0.082	0.532	-1.225	0.037	0.569	NaN	NaN	NaN	-1.301	0.808	0.199	-1.332	0.628	0.169	-1.377	0.409	0.22	NaN	NaN	NaN	-1.388	0.243	0.177	NaN	NaN	NaN
118	0.59	NaN	NaN	NaN	NaN	NaN	NaN	-1.31	0.809	0.577	-1.375	0.638	0.587	-1.354	0.508	0.544	-1.359	0.416	0.548	-1.37	0.253	0.593	-1.343	0.083	0.533	-1.225	0.037	0.569	NaN	NaN	NaN	-1.301	0.808	0.199	-1.332	0.628	0.169	-1.377	0.409	0.22	NaN	NaN	NaN	-1.388	0.243	0.177	NaN	NaN	NaN
119	0.595	NaN	NaN	NaN	NaN	NaN	NaN	-1.31	0.809	0.577	-1.375	0.638	0.587	-1.354	0.508	0.544	-1.359	0.416	0.548	-1.37	0.253	0.593	-1.344	0.085	0.533	-1.225	0.037	0.569	NaN	NaN	NaN	-1.301	0.808	0.199	-1.332	0.628	0.169	-1.377	0.409	0.22	NaN	NaN	NaN	-1.388	0.243	0.177	NaN	NaN	NaN
120	0.6	NaN	NaN	NaN	NaN	NaN	NaN	-1.31	0.809	0.577	-1.375	0.638	0.587	-1.354	0.508	0.544	-1.359	0.416	0.548	-1.37	0.253	0.593	-1.344	0.084	0.533	-1.225	0.037	0.569	NaN	NaN	NaN	-1.301	0.808	0.199	-1.332	0.628	0.169	-1.377	0.409	0.22	NaN	NaN	NaN	-1.388	0.243	0.177	NaN	NaN	NaN
121	0.605	NaN	NaN	NaN	NaN	NaN	NaN	-1.31	0.809	0.577	-1.375	0.638	0.587	-1.354	0.508	0.544	-1.359	0.416	0.548	-1.37	0.253	0.593	-1.345	0.086	0.534	-1.225	0.037	0.569	NaN	NaN	NaN	-1.301	0.808	0.199	-1.332	0.628	0.169	-1.377	0.409	0.22	NaN	NaN	NaN	-1.388	0.243	0.177	NaN	NaN	NaN
122	0.61	NaN	NaN	NaN	NaN	NaN	NaN	-1.31	0.809	0.577	-1.375	0.638	0.587	-1.354	0.508	0.544	-1.359	0.416	0.548	-1.37	0.253	0.593	-1.345	0.085	0.534	-1.225	0.037	0.569	NaN	NaN	NaN	-1.301	0.808	0.199	-1.332	0.628	0.169	-1.377	0.409	0.22	NaN	NaN	NaN	-1.388	0.243	0.177	NaN	NaN	NaN
123	0.615	NaN	NaN	NaN	NaN	NaN	NaN	-1.31	0.809	0.577	-1.375	0.638	0.587	-1.354	0.508	0.544	-1.359	0.416	0.548	-1.37	0.253	0.593	-1.343	0.083	0.533	-1.225	0.037	0.569	NaN	NaN	NaN	-1.301	0.808	0.199	-1.332	0.628	0.169	-1.377	0.409	0.22	NaN	NaN	NaN	-1.388	0.243	0.177	NaN	NaN	NaN
124	0.62	NaN	NaN	NaN	NaN	NaN	NaN	-1.31	0.809	0.577	-1.375	0.638	0.587	-1.354	0.508	0.544	-1.359	0.416	0.548	-1.37	0.253	0.593	-1.343	0.082	0.532	-1.225	0.037	0.569	NaN	NaN	NaN	-1.301	0.808	0.199	-1.332	0.628	0.169	-1.377	0.409	0.22	NaN	NaN	NaN	-1.388	0.243	0.177	NaN	NaN	NaN
125	0.625	NaN	NaN	NaN	NaN	NaN	NaN	-1.31	0.809	0.577	-1.375	0.638	0.587	-1.354	0.508	0.544	-1.359	0.416	0.548	-1.37	0.253	0.593	-1.343	0.082	0.532	-1.225	0.037	0.569	NaN	NaN	NaN	-1.301	0.808	0.2	-1.332	0.628	0.169	-1.377	0.409	0.22	NaN	NaN	NaN	-1.388	0.243	0.177	NaN	NaN	NaN
126	0.63	NaN	NaN	NaN	NaN	NaN	NaN	-1.31	0.809	0.577	-1.375	0.638	0.587	-1.354	0.508	0.544	-1.359	0.416	0.548	-1.37	0.253	0.593	-1.343	0.083	0.533	-1.225	0.037	0.569	NaN	NaN	NaN	-1.301	0.808	0.2	-1.332	0.628	0.168	-1.377	0.409	0.22	NaN	NaN	NaN	-1.388	0.243	0.177	NaN	NaN	NaN
127	0.635	NaN	NaN	NaN	NaN	NaN	NaN	-1.31	0.809	0.577	-1.375	0.638	0.587	-1.354	0.508	0.544	-1.359	0.416	0.548	-1.37	0.253	0.593	-1.344	0.085	0.533	-1.225	0.037	0.569	NaN	NaN	NaN	-1.301	0.808	0.2	-1.332	0.628	0.168	-1.377	0.409	0.22	NaN	NaN	NaN	-1.388	0.243	0.177	NaN	NaN	NaN
128	0.64	NaN	NaN	NaN	NaN	NaN	NaN	-1.31	0.809	0.577	-1.375	0.638	0.587	-1.354	0.508	0.544	-1.359	0.416	0.548	-1.37	0.253	0.594	-1.344	0.084	0.533	-1.225	0.037	0.569	NaN	NaN	NaN	-1.301	0.808	0.2	-1.332	0.628	0.168	-1.377	0.409	0.22	NaN	NaN	NaN	-1.388	0.243	0.177	NaN	NaN	NaN
129	0.645	NaN	NaN	NaN	NaN	NaN	NaN	-1.31	0.809	0.577	-1.375	0.638	0.587	-1.354	0.508	0.544	-1.359	0.416	0.548	-1.37	0.253	0.594	-1.345	0.086	0.534	-1.225	0.037	0.569	NaN	NaN	NaN	-1.301	0.808	0.2	-1.332	0.629	0.168	-1.377	0.409	0.22	NaN	NaN	NaN	-1.388	0.243	0.177	NaN	NaN	NaN
130	0.65	NaN	NaN	NaN	NaN	NaN	NaN	-1.31	0.809	0.577	-1.375	0.638	0.587	-1.354	0.508	0.544	-1.359	0.416	0.548	-1.37	0.253	0.594	-1.345	0.085	0.534	-1.225	0.037	0.569	NaN	NaN	NaN	-1.301	0.808	0.2	-1.332	0.629	0.168	-1.377	0.409	0.219	NaN	NaN	NaN	-1.388	0.243	0.177	NaN	NaN	NaN
131	0.655	NaN	NaN	NaN	NaN	NaN	NaN	-1.31	0.809	0.577	-1.375	0.638	0.588	-1.354	0.508	0.544	-1.359	0.416	0.548	-1.37	0.253	0.594	-1.344	0.084	0.533	-1.225	0.037	0.569	NaN	NaN	NaN	-1.301	0.808	0.2	-1.332	0.629	0.168	-1.377	0.408	0.219	NaN	NaN	NaN	-1.388	0.243	0.177	NaN	NaN	NaN
132	0.66	NaN	NaN	NaN	NaN	NaN	NaN	-1.31	0.809	0.577	-1.375	0.638	0.588	-1.354	0.508	0.544	-1.359	0.416	0.548	-1.37	0.253	0.594	-1.344	0.085	0.534	-1.225	0.037	0.569	NaN	NaN	NaN	-1.301	0.807	0.2	-1.332	0.629	0.168	-1.377	0.408	0.219	NaN	NaN	NaN	-1.388	0.243	0.177	NaN	NaN	NaN
133	0.665	NaN	NaN	NaN	NaN	NaN	NaN	-1.31	0.809	0.577	-1.375	0.638	0.588	-1.354	0.508	0.544	-1.359	0.416	0.548	-1.37	0.253	0.594	-1.343	0.083	0.533	-1.225	0.037	0.569	NaN	NaN	NaN	-1.301	0.807	0.2	-1.332	0.629	0.168	-1.377	0.408	0.219	NaN	NaN	NaN	-1.389	0.243	0.177	NaN	NaN	NaN
134	0.67	NaN	NaN	NaN	NaN	NaN	NaN	-1.31	0.809	0.577	-1.375	0.638	0.588	-1.354	0.508	0.544	-1.359	0.416	0.549	-1.37	0.253	0.594	-1.343	0.082	0.532	-1.225	0.037	0.569	NaN	NaN	NaN	-1.301	0.807	0.2	-1.332	0.629	0.168	-1.377	0.408	0.219	NaN	NaN	NaN	-1.389	0.243	0.177	NaN	NaN	NaN
135	0.675	NaN	NaN	NaN	NaN	NaN	NaN	-1.31	0.809	0.577	-1.375	0.638	0.588	-1.354	0.508	0.544	-1.359	0.416	0.549	-1.37	0.253	0.594	-1.343	0.082	0.532	-1.225	0.037	0.569	NaN	NaN	NaN	-1.301	0.807	0.2	-1.332	0.629	0.168	-1.378	0.406	0.22	NaN	NaN	NaN	-1.389	0.244	0.177	NaN	NaN	NaN
136	0.68	NaN	NaN	NaN	NaN	NaN	NaN	-1.31	0.809	0.577	-1.375	0.638	0.588	-1.354	0.508	0.544	-1.359	0.416	0.549	-1.37	0.253	0.594	-1.343	0.082	0.532	-1.225	0.037	0.569	NaN	NaN	NaN	-1.301	0.807	0.2	-1.332	0.629	0.168	-1.378	0.405	0.22	NaN	NaN	NaN	-1.389	0.244	0.177	NaN	NaN	NaN
137	0.685	NaN	NaN	NaN	NaN	NaN	NaN	-1.31	0.809	0.578	-1.375	0.638	0.588	-1.354	0.508	0.544	-1.359	0.416	0.549	-1.37	0.253	0.594	-1.343	0.082	0.532	-1.225	0.037	0.569	NaN	NaN	NaN	-1.301	0.807	0.2	-1.332	0.629	0.168	-1.378	0.405	0.22	NaN	NaN	NaN	-1.389	0.244	0.177	NaN	NaN	NaN
138	0.69	NaN	NaN	NaN	NaN	NaN	NaN	-1.31	0.809	0.578	-1.375	0.638	0.588	-1.354	0.508	0.544	-1.359	0.416	0.549	-1.37	0.253	0.594	-1.343	0.082	0.532	-1.225	0.037	0.569	NaN	NaN	NaN	-1.301	0.807	0.2	-1.332	0.629	0.168	-1.378	0.405	0.22	NaN	NaN	NaN	-1.389	0.244	0.177	NaN	NaN	NaN
139	0.695	NaN	NaN	NaN	NaN	NaN	NaN	-1.31	0.809	0.578	-1.375	0.638	0.588	-1.354	0.508	0.544	-1.359	0.416	0.549	-1.37	0.253	0.594	-1.344	0.083	0.533	-1.225	0.037	0.569	NaN	NaN	NaN	-1.301	0.807	0.2	-1.332	0.629	0.168	-1.377	0.405	0.22	NaN	NaN	NaN	-1.389	0.244	0.177	NaN	NaN	NaN
140	0.7	NaN	NaN	NaN	NaN	NaN	NaN	-1.31	0.809	0.578	-1.375	0.638	0.588	-1.354	0.508	0.544	-1.359	0.416	0.549	-1.37	0.253	0.594	-1.344	0.085	0.534	-1.225	0.037	0.569	NaN	NaN	NaN	-1.301	0.807	0.2	-1.332	0.629	0.168	-1.377	0.405	0.22	NaN	NaN	NaN	-1.389	0.244	0.177	NaN	NaN	NaN
141	0.705	NaN	NaN	NaN	NaN	NaN	NaN	-1.309	0.809	0.578	-1.375	0.638	0.588	-1.354	0.508	0.544	-1.359	0.416	0.549	-1.37	0.253	0.594	-1.344	0.084	0.533	-1.225	0.037	0.569	NaN	NaN	NaN	-1.301	0.807	0.2	-1.332	0.629	0.168	-1.377	0.405	0.22	NaN	NaN	NaN	-1.389	0.244	0.177	NaN	NaN	NaN
142	0.71	NaN	NaN	NaN	NaN	NaN	NaN	-1.309	0.809	0.578	-1.375	0.638	0.588	-1.354	0.508	0.544	-1.359	0.416	0.549	-1.37	0.253	0.594	-1.345	0.086	0.534	-1.225	0.037	0.569	NaN	NaN	NaN	-1.301	0.807	0.2	-1.331	0.629	0.168	-1.377	0.405	0.22	NaN	NaN	NaN	-1.389	0.244	0.177	NaN	NaN	NaN
143	0.715	NaN	NaN	NaN	NaN	NaN	NaN	-1.309	0.809	0.578	-1.375	0.638	0.588	-1.354	0.508	0.544	-1.359	0.416	0.549	-1.37	0.253	0.594	-1.345	0.085	0.534	-1.225	0.037	0.569	NaN	NaN	NaN	-1.301	0.807	0.2	-1.331	0.629	0.168	-1.378	0.405	0.22	NaN	NaN	NaN	-1.389	0.244	0.177	NaN	NaN	NaN
144	0.72	NaN	NaN	NaN	NaN	NaN	NaN	-1.309	0.809	0.578	-1.375	0.638	0.588	-1.354	0.508	0.544	-1.358	0.416	0.549	-1.37	0.253	0.594	-1.344	0.084	0.533	-1.225	0.037	0.569	NaN	NaN	NaN	-1.301	0.807	0.2	-1.331	0.629	0.168	-1.378	0.405	0.22	NaN	NaN	NaN	-1.389	0.244	0.177	NaN	NaN	NaN
145	0.725	NaN	NaN	NaN	NaN	NaN	NaN	-1.309	0.809	0.578	-1.374	0.638	0.588	-1.354	0.508	0.544	-1.358	0.416	0.549	-1.37	0.253	0.594	-1.344	0.085	0.534	-1.225	0.037	0.569	NaN	NaN	NaN	-1.301	0.807	0.2	-1.331	0.629	0.168	-1.377	0.405	0.22	NaN	NaN	NaN	-1.389	0.244	0.177	NaN	NaN	NaN
146	0.73	NaN	NaN	NaN	NaN	NaN	NaN	-1.309	0.809	0.578	-1.374	0.638	0.588	-1.354	0.508	0.544	-1.358	0.416	0.549	-1.37	0.253	0.594	-1.343	0.083	0.533	-1.225	0.037	0.569	NaN	NaN	NaN	-1.301	0.807	0.2	-1.331	0.629	0.168	-1.377	0.405	0.22	NaN	NaN	NaN	-1.389	0.244	0.177	NaN	NaN	NaN
147	0.735	NaN	NaN	NaN	NaN	NaN	NaN	-1.309	0.809	0.578	-1.374	0.638	0.588	-1.354	0.508	0.544	-1.358	0.417	0.549	-1.37	0.253	0.594	-1.344	0.084	0.533	-1.225	0.037	0.569	NaN	NaN	NaN	-1.301	0.807	0.2	-1.331	0.629	0.168	-1.378	0.405	0.22	NaN	NaN	NaN	-1.389	0.244	0.177	NaN	NaN	NaN
148	0.74	NaN	NaN	NaN	NaN	NaN	NaN	-1.31	0.809	0.578	-1.374	0.638	0.588	-1.354	0.508	0.545	-1.358	0.417	0.549	-1.37	0.253	0.594	-1.345	0.086	0.534	-1.225	0.037	0.569	NaN	NaN	NaN	-1.301	0.807	0.2	-1.331	0.629	0.168	-1.378	0.405	0.22	NaN	NaN	NaN	-1.389	0.244	0.177	NaN	NaN	NaN
149	0.745	NaN	NaN	NaN	NaN	NaN	NaN	-1.31	0.809	0.578	-1.374	0.638	0.588	-1.354	0.508	0.545	-1.358	0.417	0.549	-1.37	0.253	0.594	-1.345	0.085	0.534	-1.225	0.037	0.569	NaN	NaN	NaN	-1.301	0.807	0.201	-1.331	0.629	0.168	-1.378	0.405	0.22	NaN	NaN	NaN	-1.389	0.244	0.177	NaN	NaN	NaN
150	0.75	NaN	NaN	NaN	NaN	NaN	NaN	-1.31	0.809	0.578	-1.374	0.638	0.589	-1.353	0.508	0.545	-1.358	0.417	0.549	-1.369	0.253	0.594	-1.343	0.083	0.533	-1.225	0.037	0.569	NaN	NaN	NaN	-1.301	0.807	0.201	-1.331	0.629	0.168	-1.378	0.405	0.22	NaN	NaN	NaN	-1.389	0.244	0.177	NaN	NaN	NaN
151	0.755	NaN	NaN	NaN	NaN	NaN	NaN	-1.31	0.809	0.578	-1.374	0.638	0.589	-1.353	0.508	0.545	-1.358	0.417	0.549	-1.369	0.253	0.594	-1.344	0.084	0.533	-1.225	0.037	0.569	NaN	NaN	NaN	-1.301	0.807	0.201	-1.331	0.629	0.168	-1.378	0.405	0.22	NaN	NaN	NaN	-1.389	0.244	0.177	NaN	NaN	NaN
152	0.76	NaN	NaN	NaN	NaN	NaN	NaN	-1.31	0.809	0.578	-1.374	0.638	0.589	-1.353	0.508	0.545	-1.358	0.417	0.549	-1.369	0.254	0.594	-1.345	0.086	0.534	-1.225	0.037	0.569	NaN	NaN	NaN	-1.301	0.807	0.201	-1.331	0.629	0.168	-1.378	0.405	0.22	NaN	NaN	NaN	-1.389	0.244	0.177	NaN	NaN	NaN
153	0.765	NaN	NaN	NaN	NaN	NaN	NaN	-1.31	0.809	0.578	-1.373	0.638	0.589	-1.353	0.508	0.545	-1.358	0.417	0.549	-1.369	0.254	0.594	-1.345	0.085	0.534	-1.225	0.037	0.569	NaN	NaN	NaN	-1.301	0.807	0.201	-1.331	0.629	0.168	-1.378	0.405	0.22	NaN	NaN	NaN	-1.389	0.244	0.177	NaN	NaN	NaN
154	0.77	NaN	NaN	NaN	NaN	NaN	NaN	-1.31	0.81	0.578	-1.373	0.638	0.589	-1.353	0.508	0.545	-1.358	0.416	0.549	-1.369	0.254	0.594	-1.343	0.083	0.533	-1.225	0.037	0.569	NaN	NaN	NaN	-1.301	0.807	0.201	-1.331	0.629	0.168	-1.378	0.405	0.22	NaN	NaN	NaN	-1.389	0.244	0.177	NaN	NaN	NaN
155	0.775	NaN	NaN	NaN	NaN	NaN	NaN	-1.31	0.81	0.578	-1.373	0.638	0.589	-1.353	0.508	0.545	-1.358	0.416	0.549	-1.369	0.254	0.594	-1.343	0.082	0.532	-1.225	0.037	0.569	NaN	NaN	NaN	-1.301	0.807	0.201	-1.331	0.629	0.169	-1.378	0.405	0.22	NaN	NaN	NaN	-1.389	0.244	0.177	NaN	NaN	NaN
156	0.78	NaN	NaN	NaN	NaN	NaN	NaN	-1.31	0.81	0.578	-1.373	0.638	0.589	-1.353	0.508	0.545	-1.358	0.416	0.549	-1.369	0.254	0.594	-1.344	0.083	0.533	-1.225	0.037	0.569	NaN	NaN	NaN	-1.301	0.807	0.201	-1.331	0.629	0.169	-1.378	0.405	0.22	NaN	NaN	NaN	-1.389	0.244	0.177	NaN	NaN	NaN
157	0.785	NaN	NaN	NaN	NaN	NaN	NaN	-1.31	0.81	0.579	-1.373	0.638	0.589	-1.353	0.508	0.545	-1.358	0.416	0.549	-1.369	0.254	0.594	-1.345	0.086	0.534	-1.225	0.037	0.569	NaN	NaN	NaN	-1.301	0.807	0.201	-1.331	0.629	0.169	-1.378	0.405	0.22	NaN	NaN	NaN	-1.389	0.244	0.177	NaN	NaN	NaN
158	0.79	NaN	NaN	NaN	NaN	NaN	NaN	-1.309	0.81	0.579	-1.373	0.638	0.589	-1.353	0.508	0.545	-1.358	0.416	0.549	-1.369	0.254	0.594	-1.345	0.085	0.534	-1.225	0.037	0.569	NaN	NaN	NaN	-1.301	0.807	0.201	-1.331	0.629	0.169	-1.377	0.406	0.22	NaN	NaN	NaN	-1.389	0.244	0.177	NaN	NaN	NaN
159	0.795	NaN	NaN	NaN	NaN	NaN	NaN	-1.309	0.81	0.579	-1.373	0.638	0.589	-1.353	0.508	0.545	-1.358	0.416	0.549	-1.369	0.254	0.594	-1.343	0.083	0.533	-1.225	0.037	0.569	NaN	NaN	NaN	-1.302	0.808	0.201	-1.331	0.629	0.169	-1.377	0.407	0.219	NaN	NaN	NaN	-1.389	0.244	0.177	NaN	NaN	NaN
160	0.8	NaN	NaN	NaN	NaN	NaN	NaN	-1.309	0.81	0.579	-1.373	0.638	0.589	-1.353	0.508	0.545	-1.358	0.416	0.549	-1.369	0.254	0.594	-1.344	0.084	0.533	-1.225	0.037	0.569	NaN	NaN	NaN	-1.302	0.808	0.201	-1.331	0.629	0.169	-1.377	0.408	0.219	NaN	NaN	NaN	-1.389	0.244	0.177	NaN	NaN	NaN
161	0.805	NaN	NaN	NaN	NaN	NaN	NaN	NaN	NaN	NaN	-1.373	0.638	0.59	-1.353	0.508	0.545	-1.358	0.416	0.55	-1.369	0.254	0.594	-1.344	0.085	0.534	-1.225	0.037	0.569	NaN	NaN	NaN	NaN	NaN	NaN	-1.331	0.629	0.169	-1.377	0.408	0.219	NaN	NaN	NaN	-1.389	0.244	0.177	NaN	NaN	NaN
162	0.81	-1.43	0.896	0.386	NaN	NaN	NaN	NaN	NaN	NaN	-1.373	0.638	0.59	-1.353	0.508	0.545	-1.358	0.416	0.55	-1.369	0.254	0.594	-1.344	0.084	0.533	-1.225	0.037	0.569	NaN	NaN	NaN	NaN	NaN	NaN	-1.331	0.629	0.169	-1.377	0.408	0.219	NaN	NaN	NaN	-1.389	0.244	0.177	NaN	NaN	NaN
163	0.815	-1.43	0.896	0.386	NaN	NaN	NaN	NaN	NaN	NaN	-1.373	0.638	0.59	-1.353	0.508	0.546	-1.358	0.417	0.55	-1.369	0.254	0.594	-1.344	0.085	0.534	-1.225	0.037	0.569	NaN	NaN	NaN	NaN	NaN	NaN	-1.331	0.629	0.169	-1.377	0.408	0.219	NaN	NaN	NaN	-1.389	0.244	0.177	NaN	NaN	NaN
164	0.82	-1.43	0.896	0.386	NaN	NaN	NaN	NaN	NaN	NaN	-1.373	0.638	0.59	-1.353	0.508	0.546	-1.358	0.417	0.55	-1.369	0.254	0.594	-1.343	0.083	0.533	-1.225	0.037	0.569	NaN	NaN	NaN	NaN	NaN	NaN	-1.331	0.629	0.169	-1.377	0.408	0.219	NaN	NaN	NaN	-1.389	0.244	0.177	NaN	NaN	NaN
165	0.825	-1.43	0.896	0.386	NaN	NaN	NaN	-1.308	0.81	0.579	-1.373	0.638	0.59	-1.353	0.508	0.546	-1.358	0.417	0.55	-1.369	0.254	0.594	-1.343	0.082	0.532	-1.225	0.037	0.569	NaN	NaN	NaN	-1.302	0.808	0.201	-1.331	0.628	0.169	-1.377	0.407	0.22	NaN	NaN	NaN	-1.389	0.244	0.177	NaN	NaN	NaN
166	0.83	-1.43	0.896	0.386	NaN	NaN	NaN	-1.308	0.809	0.579	-1.373	0.638	0.59	-1.352	0.507	0.546	-1.358	0.417	0.55	-1.369	0.254	0.594	-1.344	0.083	0.533	-1.225	0.037	0.569	NaN	NaN	NaN	-1.302	0.808	0.201	-1.331	0.628	0.169	-1.377	0.408	0.219	NaN	NaN	NaN	-1.389	0.244	0.177	NaN	NaN	NaN
167	0.835	-1.43	0.896	0.386	NaN	NaN	NaN	-1.308	0.809	0.579	-1.373	0.638	0.59	-1.352	0.507	0.545	-1.358	0.417	0.55	-1.369	0.254	0.594	-1.344	0.085	0.534	-1.225	0.037	0.569	NaN	NaN	NaN	-1.302	0.808	0.201	-1.331	0.628	0.169	-1.377	0.408	0.219	NaN	NaN	NaN	-1.389	0.244	0.177	NaN	NaN	NaN
168	0.84	-1.43	0.897	0.386	NaN	NaN	NaN	-1.308	0.809	0.579	-1.373	0.638	0.59	-1.352	0.508	0.546	-1.358	0.417	0.55	-1.369	0.254	0.594	-1.343	0.083	0.533	-1.225	0.037	0.569	NaN	NaN	NaN	-1.302	0.808	0.201	-1.331	0.628	0.169	-1.377	0.408	0.219	NaN	NaN	NaN	-1.389	0.244	0.177	NaN	NaN	NaN
169	0.845	-1.43	0.897	0.386	NaN	NaN	NaN	-1.308	0.809	0.579	-1.373	0.638	0.59	-1.353	0.508	0.546	-1.358	0.417	0.55	-1.369	0.254	0.594	-1.343	0.082	0.533	-1.225	0.037	0.569	NaN	NaN	NaN	-1.302	0.808	0.201	-1.331	0.628	0.169	-1.377	0.408	0.219	NaN	NaN	NaN	-1.389	0.244	0.177	NaN	NaN	NaN
170	0.85	-1.431	0.897	0.386	NaN	NaN	NaN	-1.308	0.809	0.58	-1.373	0.638	0.59	-1.352	0.508	0.546	-1.358	0.417	0.55	-1.369	0.254	0.594	-1.343	0.082	0.532	-1.225	0.037	0.569	NaN	NaN	NaN	-1.302	0.807	0.201	-1.332	0.629	0.169	-1.377	0.408	0.219	NaN	NaN	NaN	-1.389	0.244	0.177	NaN	NaN	NaN
171	0.855	-1.431	0.897	0.387	NaN	NaN	NaN	-1.308	0.809	0.58	-1.373	0.638	0.59	-1.351	0.506	0.545	-1.358	0.417	0.55	-1.369	0.254	0.594	-1.344	0.083	0.533	-1.225	0.037	0.569	NaN	NaN	NaN	-1.302	0.807	0.202	-1.332	0.629	0.169	-1.376	0.408	0.219	NaN	NaN	NaN	-1.389	0.244	0.177	NaN	NaN	NaN
172	0.86	-1.431	0.897	0.387	NaN	NaN	NaN	-1.308	0.809	0.58	-1.373	0.638	0.59	-1.351	0.506	0.546	-1.358	0.417	0.55	-1.369	0.254	0.594	-1.345	0.086	0.534	-1.225	0.037	0.569	NaN	NaN	NaN	-1.302	0.807	0.202	-1.332	0.629	0.169	-1.376	0.409	0.219	NaN	NaN	NaN	-1.389	0.244	0.177	NaN	NaN	NaN
173	0.865	-1.431	0.897	0.387	NaN	NaN	NaN	-1.308	0.809	0.58	-1.373	0.638	0.59	-1.352	0.507	0.546	-1.358	0.417	0.55	-1.369	0.254	0.594	-1.345	0.087	0.535	-1.225	0.037	0.569	NaN	NaN	NaN	-1.302	0.807	0.202	-1.332	0.629	0.169	-1.376	0.409	0.219	NaN	NaN	NaN	-1.389	0.244	0.177	NaN	NaN	NaN
174	0.87	-1.431	0.897	0.387	NaN	NaN	NaN	-1.308	0.809	0.58	-1.372	0.638	0.59	-1.351	0.506	0.545	-1.358	0.417	0.55	-1.369	0.254	0.594	-1.345	0.086	0.534	-1.225	0.037	0.569	NaN	NaN	NaN	-1.302	0.807	0.202	-1.332	0.629	0.169	-1.376	0.409	0.219	NaN	NaN	NaN	-1.389	0.244	0.177	NaN	NaN	NaN
175	0.875	-1.431	0.898	0.387	NaN	NaN	NaN	-1.308	0.81	0.58	-1.372	0.638	0.59	-1.351	0.506	0.545	-1.358	0.417	0.55	-1.369	0.254	0.594	-1.343	0.083	0.533	-1.225	0.037	0.569	NaN	NaN	NaN	-1.301	0.807	0.202	-1.332	0.629	0.169	-1.376	0.409	0.219	NaN	NaN	NaN	-1.389	0.244	0.178	NaN	NaN	NaN
176	0.88	-1.431	0.898	0.387	NaN	NaN	NaN	-1.308	0.81	0.58	-1.372	0.638	0.59	-1.351	0.506	0.545	-1.358	0.417	0.55	-1.369	0.254	0.594	-1.344	0.084	0.533	-1.225	0.037	0.569	NaN	NaN	NaN	-1.301	0.807	0.203	-1.332	0.629	0.169	-1.376	0.409	0.219	NaN	NaN	NaN	-1.389	0.244	0.178	NaN	NaN	NaN
177	0.885	NaN	NaN	NaN	NaN	NaN	NaN	-1.308	0.81	0.58	-1.372	0.638	0.591	-1.351	0.506	0.545	-1.357	0.417	0.551	-1.369	0.254	0.594	-1.345	0.086	0.534	-1.225	0.037	0.569	NaN	NaN	NaN	-1.301	0.807	0.203	-1.333	0.63	0.169	-1.376	0.409	0.219	NaN	NaN	NaN	-1.389	0.244	0.178	NaN	NaN	NaN
178	0.89	-1.429	0.896	0.388	NaN	NaN	NaN	-1.308	0.81	0.58	-1.372	0.638	0.591	-1.351	0.506	0.545	-1.357	0.417	0.551	-1.369	0.254	0.594	-1.345	0.085	0.534	-1.225	0.037	0.569	NaN	NaN	NaN	-1.301	0.807	0.203	-1.333	0.63	0.169	-1.376	0.409	0.219	NaN	NaN	NaN	-1.389	0.245	0.178	NaN	NaN	NaN
179	0.895	-1.425	0.894	0.388	NaN	NaN	NaN	-1.308	0.81	0.581	-1.372	0.638	0.591	-1.35	0.506	0.545	-1.357	0.417	0.551	-1.369	0.254	0.594	-1.344	0.084	0.533	-1.225	0.037	0.569	NaN	NaN	NaN	-1.301	0.807	0.203	-1.333	0.63	0.17	-1.376	0.409	0.219	NaN	NaN	NaN	-1.389	0.245	0.178	NaN	NaN	NaN
180	0.9	-1.424	0.893	0.389	NaN	NaN	NaN	-1.308	0.81	0.581	-1.371	0.638	0.591	-1.35	0.506	0.545	-1.357	0.417	0.551	-1.369	0.254	0.594	-1.345	0.086	0.534	-1.225	0.037	0.569	NaN	NaN	NaN	-1.301	0.807	0.203	-1.333	0.63	0.17	-1.376	0.409	0.219	NaN	NaN	NaN	-1.389	0.245	0.178	NaN	NaN	NaN
181	0.905	-1.424	0.893	0.389	NaN	NaN	NaN	-1.308	0.81	0.581	-1.371	0.638	0.591	-1.35	0.506	0.545	-1.357	0.417	0.551	-1.369	0.254	0.594	-1.345	0.085	0.534	-1.225	0.037	0.569	NaN	NaN	NaN	-1.301	0.807	0.203	-1.333	0.63	0.17	-1.376	0.409	0.219	NaN	NaN	NaN	-1.389	0.245	0.178	NaN	NaN	NaN
182	0.91	-1.423	0.892	0.389	NaN	NaN	NaN	-1.308	0.81	0.581	-1.371	0.637	0.591	-1.35	0.506	0.545	-1.357	0.416	0.551	-1.369	0.254	0.594	-1.343	0.083	0.533	-1.225	0.037	0.569	NaN	NaN	NaN	-1.302	0.807	0.203	-1.333	0.63	0.17	-1.376	0.409	0.219	NaN	NaN	NaN	-1.389	0.245	0.178	NaN	NaN	NaN
183	0.915	-1.422	0.892	0.39	NaN	NaN	NaN	-1.308	0.81	0.581	-1.371	0.637	0.591	-1.35	0.506	0.545	-1.357	0.416	0.551	-1.369	0.254	0.594	-1.344	0.084	0.533	-1.225	0.037	0.569	NaN	NaN	NaN	-1.302	0.807	0.203	-1.333	0.63	0.17	-1.376	0.409	0.219	NaN	NaN	NaN	-1.389	0.245	0.178	NaN	NaN	NaN
184	0.92	-1.422	0.891	0.39	NaN	NaN	NaN	NaN	NaN	NaN	-1.371	0.637	0.591	-1.35	0.506	0.546	-1.357	0.416	0.551	-1.369	0.254	0.594	-1.345	0.086	0.534	-1.225	0.037	0.569	NaN	NaN	NaN	NaN	NaN	NaN	-1.332	0.63	0.17	-1.376	0.409	0.219	NaN	NaN	NaN	-1.389	0.245	0.178	NaN	NaN	NaN
185	0.925	-1.421	0.891	0.391	NaN	NaN	NaN	NaN	NaN	NaN	-1.371	0.637	0.591	-1.351	0.506	0.546	-1.357	0.416	0.551	-1.369	0.254	0.594	-1.345	0.085	0.534	-1.225	0.037	0.569	NaN	NaN	NaN	NaN	NaN	NaN	-1.332	0.63	0.17	-1.375	0.409	0.219	NaN	NaN	NaN	-1.389	0.245	0.178	NaN	NaN	NaN
186	0.93	-1.421	0.891	0.391	NaN	NaN	NaN	NaN	NaN	NaN	-1.371	0.637	0.591	-1.351	0.507	0.546	-1.357	0.416	0.551	-1.369	0.254	0.594	-1.344	0.084	0.533	-1.225	0.037	0.569	NaN	NaN	NaN	NaN	NaN	NaN	-1.332	0.63	0.17	-1.375	0.409	0.219	NaN	NaN	NaN	-1.389	0.245	0.178	NaN	NaN	NaN
187	0.935	-1.421	0.891	0.391	NaN	NaN	NaN	-1.307	0.809	0.581	-1.371	0.637	0.591	-1.351	0.506	0.546	-1.357	0.416	0.551	-1.369	0.254	0.594	-1.345	0.086	0.534	-1.225	0.037	0.569	NaN	NaN	NaN	-1.302	0.808	0.203	-1.332	0.63	0.17	-1.375	0.409	0.219	NaN	NaN	NaN	-1.388	0.245	0.178	NaN	NaN	NaN
188	0.94	-1.421	0.891	0.391	NaN	NaN	NaN	-1.307	0.809	0.581	-1.371	0.638	0.591	-1.351	0.507	0.546	-1.357	0.416	0.551	-1.369	0.254	0.594	-1.345	0.085	0.534	-1.225	0.037	0.569	NaN	NaN	NaN	-1.302	0.808	0.203	-1.332	0.63	0.17	-1.374	0.409	0.219	NaN	NaN	NaN	-1.388	0.245	0.178	NaN	NaN	NaN
189	0.945	-1.421	0.89	0.391	NaN	NaN	NaN	-1.307	0.809	0.581	-1.371	0.638	0.592	-1.35	0.506	0.546	-1.357	0.416	0.551	-1.369	0.254	0.594	-1.343	0.083	0.533	-1.225	0.037	0.569	NaN	NaN	NaN	-1.302	0.808	0.203	-1.332	0.63	0.17	-1.374	0.409	0.219	NaN	NaN	NaN	-1.388	0.246	0.178	NaN	NaN	NaN
190	0.95	-1.421	0.891	0.391	NaN	NaN	NaN	-1.307	0.809	0.581	-1.371	0.638	0.592	-1.35	0.506	0.546	-1.357	0.416	0.551	-1.369	0.254	0.594	-1.344	0.084	0.533	-1.225	0.037	0.569	NaN	NaN	NaN	-1.302	0.808	0.203	-1.332	0.63	0.17	-1.374	0.41	0.219	NaN	NaN	NaN	-1.388	0.246	0.178	NaN	NaN	NaN
191	0.955	-1.421	0.891	0.391	NaN	NaN	NaN	-1.307	0.809	0.582	-1.371	0.638	0.592	-1.351	0.507	0.547	-1.357	0.416	0.551	-1.369	0.254	0.594	-1.344	0.085	0.534	-1.225	0.037	0.569	NaN	NaN	NaN	-1.302	0.808	0.203	-1.331	0.63	0.171	-1.374	0.409	0.219	NaN	NaN	NaN	-1.388	0.246	0.178	NaN	NaN	NaN
192	0.96	-1.421	0.891	0.391	NaN	NaN	NaN	-1.307	0.809	0.582	-1.371	0.638	0.592	-1.351	0.507	0.547	-1.357	0.416	0.551	-1.369	0.254	0.594	-1.344	0.084	0.533	-1.225	0.037	0.569	NaN	NaN	NaN	-1.302	0.809	0.203	-1.331	0.63	0.171	-1.374	0.409	0.219	NaN	NaN	NaN	-1.388	0.245	0.178	NaN	NaN	NaN
193	0.965	-1.422	0.892	0.391	NaN	NaN	NaN	-1.307	0.809	0.582	-1.371	0.638	0.592	-1.351	0.507	0.546	-1.357	0.416	0.551	-1.369	0.254	0.594	-1.345	0.086	0.534	-1.225	0.037	0.569	NaN	NaN	NaN	-1.302	0.809	0.204	-1.331	0.63	0.171	-1.374	0.41	0.219	NaN	NaN	NaN	-1.387	0.245	0.178	NaN	NaN	NaN
194	0.97	-1.422	0.892	0.391	NaN	NaN	NaN	-1.307	0.809	0.582	-1.371	0.638	0.592	-1.351	0.507	0.547	-1.357	0.416	0.551	-1.369	0.254	0.594	-1.345	0.086	0.534	-1.225	0.037	0.569	NaN	NaN	NaN	-1.302	0.809	0.204	-1.331	0.63	0.171	-1.374	0.41	0.219	NaN	NaN	NaN	-1.387	0.245	0.178	NaN	NaN	NaN
195	0.975	-1.422	0.892	0.392	NaN	NaN	NaN	-1.307	0.809	0.582	-1.372	0.638	0.592	-1.351	0.507	0.547	-1.357	0.416	0.551	-1.369	0.254	0.594	-1.343	0.083	0.533	-1.225	0.037	0.569	NaN	NaN	NaN	-1.302	0.809	0.204	-1.331	0.63	0.171	-1.374	0.409	0.219	NaN	NaN	NaN	-1.387	0.245	0.178	NaN	NaN	NaN
196	0.98	-1.422	0.892	0.392	NaN	NaN	NaN	-1.307	0.809	0.582	-1.372	0.638	0.592	-1.351	0.508	0.547	-1.357	0.416	0.551	-1.369	0.254	0.594	-1.344	0.084	0.533	-1.225	0.037	0.569	NaN	NaN	NaN	-1.302	0.809	0.204	-1.33	0.63	0.171	-1.376	0.409	0.22	NaN	NaN	NaN	-1.386	0.245	0.178	NaN	NaN	NaN
197	0.985	-1.422	0.893	0.392	NaN	NaN	NaN	-1.307	0.809	0.582	-1.371	0.638	0.592	-1.352	0.508	0.547	-1.357	0.416	0.551	-1.369	0.254	0.594	-1.344	0.085	0.534	-1.225	0.037	0.569	NaN	NaN	NaN	-1.302	0.809	0.204	-1.33	0.63	0.171	-1.376	0.409	0.22	NaN	NaN	NaN	-1.386	0.245	0.178	NaN	NaN	NaN
198	0.99	-1.422	0.893	0.392	NaN	NaN	NaN	-1.307	0.81	0.582	-1.371	0.638	0.592	-1.352	0.508	0.548	-1.357	0.416	0.551	-1.369	0.254	0.595	-1.343	0.083	0.533	-1.225	0.037	0.569	NaN	NaN	NaN	-1.302	0.809	0.204	-1.33	0.63	0.171	-1.375	0.409	0.22	NaN	NaN	NaN	-1.386	0.245	0.178	NaN	NaN	NaN
199	0.995	-1.421	0.893	0.392	NaN	NaN	NaN	-1.307	0.81	0.583	-1.371	0.638	0.592	-1.352	0.508	0.548	-1.357	0.416	0.551	-1.369	0.254	0.595	-1.343	0.082	0.533	-1.225	0.037	0.569	NaN	NaN	NaN	-1.302	0.808	0.204	-1.33	0.63	0.172	-1.373	0.41	0.219	NaN	NaN	NaN	-1.386	0.245	0.178	NaN	NaN	NaN
200	1	-1.421	0.892	0.393	NaN	NaN	NaN	-1.307	0.809	0.583	-1.371	0.638	0.592	-1.352	0.508	0.548	-1.357	0.416	0.551	-1.369	0.254	0.595	-1.343	0.082	0.533	-1.225	0.037	0.569	NaN	NaN	NaN	-1.301	0.808	0.205	-1.329	0.629	0.172	-1.372	0.41	0.219	NaN	NaN	NaN	-1.386	0.245	0.178	NaN	NaN	NaN
201	1.005	-1.42	0.892	0.393	NaN	NaN	NaN	-1.306	0.809	0.583	-1.371	0.638	0.592	-1.351	0.508	0.548	-1.356	0.416	0.551	-1.369	0.254	0.595	-1.343	0.082	0.533	-1.225	0.037	0.569	NaN	NaN	NaN	-1.301	0.808	0.205	-1.329	0.629	0.172	-1.372	0.41	0.219	NaN	NaN	NaN	-1.385	0.245	0.178	NaN	NaN	NaN
202	1.01	-1.42	0.892	0.393	NaN	NaN	NaN	NaN	NaN	NaN	-1.371	0.638	0.592	-1.351	0.508	0.548	-1.356	0.416	0.551	-1.369	0.254	0.595	-1.343	0.082	0.533	-1.225	0.037	0.569	NaN	NaN	NaN	NaN	NaN	NaN	-1.329	0.629	0.172	-1.372	0.41	0.219	NaN	NaN	NaN	-1.385	0.245	0.178	NaN	NaN	NaN
203	1.015	-1.42	0.892	0.393	NaN	NaN	NaN	NaN	NaN	NaN	-1.371	0.638	0.593	-1.351	0.508	0.548	-1.356	0.416	0.552	-1.369	0.254	0.595	-1.343	0.082	0.533	-1.225	0.037	0.569	NaN	NaN	NaN	NaN	NaN	NaN	-1.329	0.629	0.172	-1.372	0.41	0.219	NaN	NaN	NaN	NaN	NaN	NaN	NaN	NaN	NaN
204	1.02	-1.42	0.892	0.393	NaN	NaN	NaN	NaN	NaN	NaN	-1.371	0.638	0.593	-1.351	0.508	0.548	-1.356	0.416	0.552	-1.369	0.254	0.595	-1.343	0.082	0.533	-1.225	0.037	0.569	NaN	NaN	NaN	NaN	NaN	NaN	-1.329	0.63	0.172	-1.372	0.41	0.22	NaN	NaN	NaN	NaN	NaN	NaN	NaN	NaN	NaN
205	1.025	-1.421	0.893	0.393	NaN	NaN	NaN	NaN	NaN	NaN	-1.371	0.638	0.593	-1.351	0.508	0.548	-1.356	0.416	0.552	-1.369	0.254	0.595	-1.343	0.082	0.533	-1.225	0.037	0.569	NaN	NaN	NaN	NaN	NaN	NaN	-1.329	0.63	0.172	-1.372	0.41	0.219	NaN	NaN	NaN	-1.384	0.245	0.179	NaN	NaN	NaN
206	1.03	-1.421	0.893	0.393	NaN	NaN	NaN	NaN	NaN	NaN	-1.371	0.638	0.593	-1.351	0.508	0.548	-1.356	0.416	0.552	-1.369	0.254	0.595	-1.343	0.082	0.533	-1.225	0.037	0.569	NaN	NaN	NaN	NaN	NaN	NaN	-1.331	0.631	0.172	-1.371	0.411	0.219	NaN	NaN	NaN	-1.384	0.245	0.179	NaN	NaN	NaN
207	1.035	-1.421	0.893	0.394	NaN	NaN	NaN	NaN	NaN	NaN	-1.371	0.638	0.593	-1.351	0.508	0.548	-1.356	0.416	0.552	-1.369	0.254	0.595	-1.343	0.082	0.533	-1.225	0.037	0.569	NaN	NaN	NaN	NaN	NaN	NaN	-1.334	0.633	0.172	-1.37	0.41	0.219	NaN	NaN	NaN	-1.384	0.245	0.179	NaN	NaN	NaN
208	1.04	-1.421	0.893	0.394	NaN	NaN	NaN	NaN	NaN	NaN	-1.371	0.638	0.593	-1.351	0.508	0.548	-1.356	0.416	0.552	-1.369	0.254	0.595	-1.343	0.082	0.533	-1.225	0.037	0.569	NaN	NaN	NaN	NaN	NaN	NaN	-1.333	0.633	0.172	-1.37	0.41	0.22	NaN	NaN	NaN	-1.383	0.245	0.179	NaN	NaN	NaN
209	1.045	-1.421	0.893	0.394	NaN	NaN	NaN	NaN	NaN	NaN	-1.37	0.638	0.593	-1.351	0.508	0.548	-1.356	0.416	0.552	-1.369	0.254	0.595	-1.343	0.082	0.533	-1.225	0.037	0.569	NaN	NaN	NaN	NaN	NaN	NaN	-1.33	0.631	0.172	-1.373	0.412	0.22	NaN	NaN	NaN	-1.383	0.245	0.179	NaN	NaN	NaN
210	1.05	-1.42	0.893	0.394	NaN	NaN	NaN	NaN	NaN	NaN	-1.37	0.638	0.593	-1.351	0.508	0.548	-1.356	0.416	0.552	-1.369	0.254	0.595	-1.343	0.082	0.533	-1.225	0.037	0.569	NaN	NaN	NaN	NaN	NaN	NaN	-1.329	0.631	0.172	-1.374	0.412	0.221	NaN	NaN	NaN	-1.383	0.246	0.179	NaN	NaN	NaN
211	1.055	-1.42	0.893	0.394	NaN	NaN	NaN	NaN	NaN	NaN	-1.37	0.638	0.593	-1.351	0.508	0.548	-1.356	0.415	0.552	-1.369	0.254	0.595	-1.343	0.082	0.533	-1.225	0.037	0.569	NaN	NaN	NaN	NaN	NaN	NaN	-1.329	0.631	0.172	-1.372	0.411	0.221	NaN	NaN	NaN	-1.383	0.246	0.179	NaN	NaN	NaN
212	1.06	-1.42	0.893	0.395	NaN	NaN	NaN	NaN	NaN	NaN	-1.37	0.638	0.593	-1.351	0.508	0.548	-1.356	0.415	0.552	-1.369	0.254	0.595	-1.343	0.082	0.533	-1.225	0.037	0.569	NaN	NaN	NaN	NaN	NaN	NaN	-1.328	0.631	0.172	-1.368	0.408	0.221	NaN	NaN	NaN	-1.383	0.246	0.179	NaN	NaN	NaN
213	1.065	-1.42	0.893	0.395	NaN	NaN	NaN	NaN	NaN	NaN	-1.369	0.638	0.593	-1.351	0.508	0.548	-1.356	0.416	0.552	-1.369	0.254	0.595	-1.343	0.082	0.533	-1.225	0.037	0.569	NaN	NaN	NaN	NaN	NaN	NaN	-1.328	0.631	0.173	-1.367	0.407	0.221	NaN	NaN	NaN	-1.383	0.246	0.179	NaN	NaN	NaN
214	1.07	-1.422	0.894	0.395	NaN	NaN	NaN	NaN	NaN	NaN	-1.369	0.638	0.593	-1.351	0.508	0.549	-1.356	0.416	0.552	-1.369	0.254	0.595	-1.343	0.082	0.533	-1.225	0.037	0.569	NaN	NaN	NaN	NaN	NaN	NaN	-1.328	0.631	0.173	-1.366	0.407	0.221	NaN	NaN	NaN	-1.383	0.247	0.179	NaN	NaN	NaN
215	1.075	-1.427	0.898	0.395	NaN	NaN	NaN	NaN	NaN	NaN	-1.369	0.638	0.593	-1.351	0.508	0.549	-1.356	0.416	0.552	-1.368	0.254	0.595	-1.344	0.083	0.533	-1.225	0.037	0.569	NaN	NaN	NaN	NaN	NaN	NaN	-1.328	0.632	0.173	-1.367	0.406	0.221	NaN	NaN	NaN	-1.383	0.247	0.179	NaN	NaN	NaN
216	1.08	-1.428	0.899	0.395	NaN	NaN	NaN	NaN	NaN	NaN	-1.369	0.638	0.593	-1.351	0.508	0.549	-1.356	0.416	0.552	-1.368	0.254	0.595	-1.344	0.085	0.534	-1.225	0.037	0.569	NaN	NaN	NaN	NaN	NaN	NaN	-1.328	0.632	0.173	-1.367	0.406	0.221	NaN	NaN	NaN	-1.382	0.247	0.179	NaN	NaN	NaN
217	1.085	-1.428	0.899	0.395	NaN	NaN	NaN	NaN	NaN	NaN	-1.369	0.638	0.593	-1.351	0.508	0.549	-1.356	0.416	0.553	-1.368	0.254	0.595	-1.343	0.083	0.533	-1.225	0.037	0.569	NaN	NaN	NaN	NaN	NaN	NaN	-1.328	0.632	0.173	-1.366	0.406	0.221	NaN	NaN	NaN	-1.382	0.247	0.179	NaN	NaN	NaN
218	1.09	-1.426	0.898	0.395	NaN	NaN	NaN	NaN	NaN	NaN	-1.369	0.638	0.594	-1.35	0.508	0.549	-1.356	0.416	0.553	-1.368	0.254	0.595	-1.343	0.082	0.533	-1.225	0.037	0.569	NaN	NaN	NaN	NaN	NaN	NaN	-1.328	0.632	0.173	-1.365	0.406	0.221	NaN	NaN	NaN	-1.381	0.247	0.179	NaN	NaN	NaN
219	1.095	-1.421	0.895	0.396	NaN	NaN	NaN	NaN	NaN	NaN	-1.369	0.638	0.594	-1.35	0.508	0.549	-1.356	0.417	0.553	-1.368	0.254	0.595	-1.343	0.082	0.533	-1.225	0.037	0.569	NaN	NaN	NaN	NaN	NaN	NaN	-1.327	0.632	0.173	-1.356	0.43	0.223	NaN	NaN	NaN	-1.38	0.246	0.178	NaN	NaN	NaN
220	1.1	-1.42	0.894	0.396	NaN	NaN	NaN	NaN	NaN	NaN	-1.369	0.637	0.594	-1.35	0.508	0.549	-1.356	0.417	0.553	-1.368	0.254	0.595	-1.343	0.082	0.533	-1.225	0.037	0.569	NaN	NaN	NaN	NaN	NaN	NaN	-1.327	0.632	0.173	-1.339	0.481	0.228	NaN	NaN	NaN	-1.379	0.245	0.178	NaN	NaN	NaN
221	1.105	-1.419	0.894	0.397	NaN	NaN	NaN	-1.303	0.809	0.585	-1.369	0.637	0.594	-1.35	0.508	0.549	-1.356	0.417	0.553	-1.368	0.253	0.595	-1.343	0.082	0.533	-1.225	0.037	0.569	NaN	NaN	NaN	-1.301	0.811	0.207	-1.327	0.631	0.173	-1.334	0.493	0.229	NaN	NaN	NaN	-1.379	0.246	0.179	NaN	NaN	NaN
222	1.11	-1.418	0.893	0.397	NaN	NaN	NaN	-1.303	0.809	0.585	-1.369	0.637	0.594	-1.35	0.508	0.549	-1.356	0.417	0.553	-1.368	0.253	0.595	-1.343	0.082	0.533	-1.225	0.037	0.569	NaN	NaN	NaN	-1.301	0.811	0.207	-1.326	0.631	0.173	-1.333	0.497	0.229	NaN	NaN	NaN	-1.379	0.246	0.178	NaN	NaN	NaN
223	1.115	-1.418	0.893	0.398	NaN	NaN	NaN	-1.303	0.808	0.586	-1.368	0.637	0.594	-1.349	0.507	0.549	-1.356	0.417	0.553	-1.367	0.253	0.596	-1.343	0.082	0.533	-1.225	0.037	0.569	NaN	NaN	NaN	-1.301	0.811	0.208	-1.326	0.631	0.173	-1.332	0.497	0.229	NaN	NaN	NaN	-1.378	0.245	0.178	NaN	NaN	NaN
224	1.12	-1.418	0.894	0.398	NaN	NaN	NaN	-1.302	0.808	0.586	-1.368	0.637	0.594	-1.349	0.507	0.549	-1.355	0.417	0.553	-1.367	0.253	0.596	-1.343	0.082	0.533	-1.225	0.037	0.569	NaN	NaN	NaN	-1.3	0.81	0.208	-1.326	0.631	0.173	NaN	NaN	NaN	NaN	NaN	NaN	-1.379	0.246	0.179	NaN	NaN	NaN
225	1.125	-1.419	0.894	0.398	NaN	NaN	NaN	-1.302	0.808	0.586	-1.368	0.637	0.595	-1.349	0.507	0.55	-1.355	0.416	0.553	-1.367	0.253	0.596	-1.343	0.082	0.533	-1.225	0.037	0.569	NaN	NaN	NaN	-1.3	0.81	0.208	-1.326	0.632	0.173	NaN	NaN	NaN	NaN	NaN	NaN	-1.379	0.246	0.179	NaN	NaN	NaN
226	1.13	-1.419	0.894	0.398	NaN	NaN	NaN	-1.302	0.808	0.586	-1.367	0.637	0.595	-1.349	0.507	0.55	-1.355	0.416	0.553	-1.367	0.253	0.596	-1.343	0.082	0.533	-1.225	0.037	0.569	NaN	NaN	NaN	-1.3	0.811	0.208	-1.326	0.632	0.174	NaN	NaN	NaN	NaN	NaN	NaN	-1.378	0.246	0.179	NaN	NaN	NaN
227	1.135	-1.419	0.894	0.399	NaN	NaN	NaN	NaN	NaN	NaN	-1.367	0.637	0.595	-1.349	0.508	0.55	-1.355	0.416	0.553	-1.367	0.253	0.596	-1.343	0.082	0.533	-1.225	0.037	0.569	NaN	NaN	NaN	NaN	NaN	NaN	-1.325	0.632	0.174	-1.33	0.497	0.23	NaN	NaN	NaN	-1.378	0.246	0.178	NaN	NaN	NaN
228	1.14	-1.418	0.894	0.399	NaN	NaN	NaN	NaN	NaN	NaN	-1.367	0.637	0.595	-1.349	0.507	0.55	-1.354	0.416	0.554	-1.367	0.253	0.596	-1.343	0.082	0.533	-1.225	0.037	0.569	NaN	NaN	NaN	NaN	NaN	NaN	-1.325	0.632	0.174	-1.33	0.497	0.23	NaN	NaN	NaN	-1.378	0.246	0.179	NaN	NaN	NaN
229	1.145	-1.42	0.896	0.399	NaN	NaN	NaN	NaN	NaN	NaN	-1.367	0.637	0.596	-1.349	0.507	0.55	-1.354	0.416	0.554	-1.367	0.252	0.596	-1.343	0.082	0.533	-1.225	0.037	0.569	NaN	NaN	NaN	NaN	NaN	NaN	-1.325	0.632	0.174	-1.329	0.497	0.23	NaN	NaN	NaN	-1.377	0.246	0.179	NaN	NaN	NaN
230	1.15	-1.425	0.899	0.398	NaN	NaN	NaN	NaN	NaN	NaN	-1.367	0.637	0.596	-1.348	0.507	0.55	-1.354	0.415	0.554	-1.367	0.252	0.596	-1.343	0.082	0.533	-1.225	0.037	0.569	NaN	NaN	NaN	NaN	NaN	NaN	-1.324	0.631	0.174	-1.329	0.497	0.23	NaN	NaN	NaN	-1.377	0.246	0.179	NaN	NaN	NaN
231	1.155	-1.426	0.9	0.398	NaN	NaN	NaN	-1.302	0.808	0.587	-1.367	0.637	0.596	-1.348	0.507	0.55	-1.354	0.415	0.554	-1.367	0.252	0.596	-1.343	0.082	0.533	-1.225	0.037	0.569	NaN	NaN	NaN	-1.3	0.811	0.209	-1.324	0.631	0.175	-1.328	0.497	0.23	NaN	NaN	NaN	-1.377	0.246	0.179	NaN	NaN	NaN
232	1.16	-1.424	0.899	0.399	NaN	NaN	NaN	-1.301	0.808	0.587	-1.367	0.637	0.596	-1.348	0.507	0.55	-1.354	0.416	0.554	-1.366	0.252	0.596	-1.343	0.082	0.533	-1.225	0.037	0.569	NaN	NaN	NaN	-1.3	0.811	0.209	-1.324	0.631	0.175	-1.328	0.497	0.23	NaN	NaN	NaN	-1.376	0.246	0.179	NaN	NaN	NaN
233	1.165	-1.419	0.895	0.4	NaN	NaN	NaN	-1.301	0.808	0.587	-1.367	0.637	0.596	-1.348	0.508	0.55	-1.354	0.416	0.554	-1.366	0.252	0.597	-1.343	0.082	0.533	-1.225	0.037	0.569	NaN	NaN	NaN	-1.3	0.811	0.209	-1.324	0.631	0.175	-1.327	0.497	0.23	NaN	NaN	NaN	-1.376	0.247	0.179	NaN	NaN	NaN
234	1.17	-1.418	0.894	0.4	NaN	NaN	NaN	-1.301	0.808	0.588	-1.366	0.637	0.597	-1.348	0.508	0.55	-1.354	0.416	0.554	-1.366	0.252	0.597	-1.343	0.082	0.533	-1.225	0.037	0.569	NaN	NaN	NaN	-1.3	0.812	0.209	-1.323	0.632	0.175	-1.327	0.497	0.231	NaN	NaN	NaN	-1.376	0.247	0.179	NaN	NaN	NaN
235	1.175	-1.417	0.895	0.401	NaN	NaN	NaN	-1.3	0.808	0.588	-1.366	0.637	0.597	-1.348	0.508	0.551	-1.354	0.416	0.554	-1.366	0.252	0.597	-1.343	0.082	0.533	-1.225	0.037	0.569	NaN	NaN	NaN	-1.3	0.812	0.209	-1.323	0.632	0.175	NaN	NaN	NaN	NaN	NaN	NaN	-1.376	0.247	0.179	NaN	NaN	NaN
236	1.18	-1.417	0.895	0.401	NaN	NaN	NaN	-1.3	0.808	0.588	-1.366	0.637	0.597	-1.348	0.507	0.551	-1.354	0.416	0.554	-1.366	0.252	0.597	-1.343	0.082	0.533	-1.225	0.037	0.569	NaN	NaN	NaN	-1.3	0.812	0.209	-1.323	0.632	0.175	-1.326	0.498	0.231	NaN	NaN	NaN	-1.375	0.246	0.179	NaN	NaN	NaN
237	1.185	-1.417	0.895	0.401	NaN	NaN	NaN	-1.3	0.808	0.588	-1.365	0.637	0.597	-1.348	0.507	0.551	-1.354	0.416	0.554	-1.366	0.252	0.597	-1.343	0.082	0.533	-1.225	0.037	0.569	NaN	NaN	NaN	-1.3	0.812	0.21	-1.323	0.632	0.175	-1.326	0.498	0.231	NaN	NaN	NaN	-1.374	0.246	0.179	NaN	NaN	NaN
238	1.19	-1.417	0.895	0.401	NaN	NaN	NaN	-1.3	0.808	0.588	-1.365	0.637	0.597	-1.347	0.507	0.551	-1.354	0.416	0.554	-1.366	0.252	0.597	-1.343	0.082	0.533	-1.225	0.037	0.569	NaN	NaN	NaN	-1.299	0.812	0.21	-1.323	0.631	0.175	-1.325	0.498	0.231	NaN	NaN	NaN	-1.374	0.246	0.179	NaN	NaN	NaN
239	1.195	-1.416	0.895	0.401	NaN	NaN	NaN	-1.3	0.808	0.588	-1.365	0.637	0.597	-1.347	0.507	0.551	-1.354	0.416	0.554	-1.366	0.252	0.597	-1.343	0.082	0.533	-1.225	0.037	0.569	NaN	NaN	NaN	-1.299	0.811	0.21	-1.322	0.631	0.175	-1.324	0.498	0.231	NaN	NaN	NaN	-1.373	0.246	0.179	NaN	NaN	NaN
240	1.2	-1.416	0.895	0.402	NaN	NaN	NaN	-1.299	0.808	0.588	-1.365	0.636	0.597	-1.347	0.507	0.551	-1.353	0.416	0.554	-1.366	0.252	0.597	-1.343	0.082	0.533	-1.225	0.037	0.569	NaN	NaN	NaN	-1.298	0.811	0.211	-1.322	0.632	0.176	-1.324	0.498	0.231	-1.355	0.413	0.22	-1.373	0.247	0.18	NaN	NaN	NaN
241	1.205	-1.416	0.895	0.402	NaN	NaN	NaN	-1.299	0.808	0.589	-1.365	0.636	0.597	-1.347	0.507	0.551	-1.353	0.416	0.554	-1.366	0.252	0.597	-1.343	0.082	0.533	-1.225	0.037	0.569	NaN	NaN	NaN	-1.298	0.811	0.211	-1.322	0.632	0.176	NaN	NaN	NaN	-1.355	0.413	0.221	-1.373	0.248	0.18	NaN	NaN	NaN
242	1.21	-1.416	0.895	0.402	NaN	NaN	NaN	-1.299	0.808	0.589	-1.365	0.636	0.598	-1.347	0.508	0.552	-1.353	0.416	0.554	-1.366	0.252	0.597	-1.343	0.082	0.533	-1.225	0.037	0.569	NaN	NaN	NaN	-1.298	0.811	0.211	-1.321	0.632	0.176	NaN	NaN	NaN	-1.356	0.413	0.222	-1.373	0.247	0.179	NaN	NaN	NaN
243	1.215	-1.416	0.895	0.403	NaN	NaN	NaN	-1.299	0.808	0.589	-1.365	0.636	0.598	-1.347	0.508	0.552	-1.353	0.416	0.555	-1.365	0.252	0.597	-1.343	0.082	0.533	-1.225	0.037	0.569	NaN	NaN	NaN	-1.298	0.811	0.211	-1.321	0.632	0.176	-1.322	0.498	0.231	-1.357	0.413	0.222	-1.371	0.245	0.179	NaN	NaN	NaN
244	1.22	-1.418	0.897	0.403	NaN	NaN	NaN	-1.299	0.808	0.59	-1.364	0.637	0.598	-1.347	0.508	0.552	-1.353	0.415	0.555	-1.365	0.252	0.597	-1.343	0.082	0.533	-1.225	0.037	0.569	NaN	NaN	NaN	-1.298	0.811	0.211	-1.321	0.632	0.176	-1.322	0.497	0.231	-1.356	0.413	0.222	-1.371	0.245	0.178	NaN	NaN	NaN
245	1.225	-1.423	0.9	0.402	NaN	NaN	NaN	-1.299	0.808	0.59	-1.364	0.637	0.598	-1.347	0.508	0.552	-1.352	0.415	0.555	-1.365	0.252	0.597	-1.343	0.082	0.533	-1.225	0.037	0.569	NaN	NaN	NaN	-1.298	0.811	0.211	-1.32	0.632	0.177	-1.321	0.497	0.232	NaN	NaN	NaN	-1.37	0.245	0.178	NaN	NaN	NaN
246	1.23	-1.421	0.899	0.403	NaN	NaN	NaN	-1.299	0.808	0.59	-1.364	0.637	0.598	-1.347	0.508	0.552	-1.352	0.415	0.555	-1.365	0.252	0.597	-1.343	0.082	0.533	-1.225	0.037	0.569	NaN	NaN	NaN	-1.298	0.812	0.211	-1.32	0.631	0.177	-1.32	0.497	0.232	NaN	NaN	NaN	-1.369	0.245	0.178	NaN	NaN	NaN
247	1.235	-1.416	0.896	0.404	NaN	NaN	NaN	-1.298	0.808	0.591	-1.364	0.637	0.599	-1.346	0.508	0.552	-1.352	0.415	0.555	-1.365	0.252	0.597	-1.343	0.082	0.533	-1.225	0.037	0.569	NaN	NaN	NaN	-1.298	0.812	0.212	-1.32	0.631	0.178	-1.32	0.497	0.232	NaN	NaN	NaN	-1.369	0.245	0.178	NaN	NaN	NaN
248	1.24	-1.415	0.895	0.404	NaN	NaN	NaN	-1.298	0.808	0.591	-1.363	0.637	0.599	-1.346	0.507	0.553	-1.352	0.415	0.555	-1.365	0.252	0.597	-1.343	0.082	0.532	-1.225	0.037	0.569	NaN	NaN	NaN	-1.298	0.812	0.212	-1.319	0.631	0.178	-1.319	0.497	0.232	NaN	NaN	NaN	-1.369	0.245	0.178	NaN	NaN	NaN
249	1.245	-1.414	0.895	0.404	NaN	NaN	NaN	NaN	NaN	NaN	-1.363	0.637	0.599	-1.346	0.507	0.553	-1.352	0.415	0.555	-1.365	0.252	0.598	-1.343	0.081	0.531	-1.225	0.037	0.569	NaN	NaN	NaN	NaN	NaN	NaN	NaN	NaN	NaN	-1.318	0.497	0.232	NaN	NaN	NaN	-1.368	0.245	0.178	NaN	NaN	NaN
250	1.25	-1.414	0.895	0.405	NaN	NaN	NaN	-1.297	0.807	0.591	-1.363	0.637	0.599	-1.346	0.507	0.553	-1.352	0.415	0.556	-1.365	0.252	0.598	-1.343	0.081	0.531	-1.225	0.037	0.569	NaN	NaN	NaN	-1.297	0.812	0.213	-1.318	0.632	0.178	-1.317	0.497	0.232	NaN	NaN	NaN	-1.368	0.246	0.178	NaN	NaN	NaN
251	1.255	-1.416	0.897	0.405	NaN	NaN	NaN	-1.297	0.807	0.591	-1.363	0.637	0.6	-1.345	0.506	0.553	-1.352	0.415	0.556	-1.365	0.252	0.598	-1.343	0.081	0.531	-1.225	0.037	0.569	NaN	NaN	NaN	-1.297	0.812	0.213	-1.318	0.631	0.178	-1.317	0.497	0.233	NaN	NaN	NaN	-1.368	0.246	0.178	NaN	NaN	NaN
252	1.26	-1.421	0.901	0.404	NaN	NaN	NaN	-1.297	0.807	0.591	-1.363	0.637	0.6	-1.343	0.504	0.552	-1.352	0.415	0.556	-1.365	0.252	0.598	-1.343	0.081	0.531	-1.225	0.037	0.569	NaN	NaN	NaN	-1.297	0.812	0.213	-1.318	0.631	0.178	NaN	NaN	NaN	NaN	NaN	NaN	-1.367	0.246	0.178	NaN	NaN	NaN
253	1.265	-1.422	0.902	0.405	NaN	NaN	NaN	-1.296	0.807	0.592	-1.363	0.637	0.6	-1.343	0.504	0.552	-1.352	0.416	0.556	-1.365	0.252	0.598	-1.343	0.081	0.531	-1.225	0.037	0.569	NaN	NaN	NaN	-1.297	0.812	0.214	-1.317	0.632	0.178	NaN	NaN	NaN	NaN	NaN	NaN	-1.367	0.246	0.178	NaN	NaN	NaN
254	1.27	-1.423	0.902	0.405	NaN	NaN	NaN	-1.296	0.807	0.592	-1.363	0.637	0.6	-1.342	0.503	0.552	-1.352	0.416	0.556	-1.365	0.252	0.598	-1.343	0.081	0.531	-1.225	0.037	0.569	NaN	NaN	NaN	-1.296	0.812	0.214	-1.317	0.632	0.178	-1.314	0.497	0.233	NaN	NaN	NaN	-1.366	0.246	0.178	NaN	NaN	NaN
255	1.275	-1.423	0.902	0.405	NaN	NaN	NaN	-1.296	0.807	0.592	-1.362	0.637	0.6	-1.342	0.503	0.552	-1.352	0.416	0.557	-1.365	0.252	0.598	-1.343	0.081	0.531	-1.225	0.037	0.569	NaN	NaN	NaN	-1.297	0.812	0.214	-1.317	0.631	0.179	-1.313	0.497	0.233	-1.35	0.415	0.225	-1.366	0.247	0.179	NaN	NaN	NaN
256	1.28	-1.422	0.902	0.406	NaN	NaN	NaN	-1.296	0.807	0.592	-1.362	0.637	0.6	-1.342	0.503	0.552	-1.352	0.416	0.557	-1.365	0.252	0.598	-1.343	0.081	0.531	-1.225	0.037	0.569	NaN	NaN	NaN	-1.296	0.812	0.214	-1.316	0.631	0.179	NaN	NaN	NaN	NaN	NaN	NaN	-1.366	0.248	0.18	NaN	NaN	NaN
257	1.285	-1.422	0.902	0.406	NaN	NaN	NaN	-1.296	0.808	0.593	-1.361	0.636	0.6	-1.342	0.503	0.552	-1.352	0.416	0.557	-1.365	0.252	0.598	-1.343	0.081	0.531	-1.225	0.037	0.569	NaN	NaN	NaN	-1.296	0.812	0.215	-1.315	0.631	0.18	-1.311	0.497	0.233	-1.342	0.412	0.222	-1.365	0.248	0.179	NaN	NaN	NaN
258	1.29	-1.42	0.9	0.407	NaN	NaN	NaN	-1.296	0.808	0.593	-1.361	0.636	0.601	-1.342	0.503	0.552	-1.351	0.416	0.557	-1.365	0.252	0.598	-1.343	0.081	0.531	-1.225	0.037	0.569	NaN	NaN	NaN	-1.296	0.812	0.215	-1.315	0.631	0.18	-1.31	0.497	0.233	-1.344	0.411	0.222	-1.365	0.249	0.18	NaN	NaN	NaN
259	1.295	-1.416	0.899	0.407	NaN	NaN	NaN	-1.295	0.808	0.593	-1.361	0.636	0.601	-1.342	0.504	0.553	-1.351	0.416	0.557	-1.364	0.252	0.598	-1.343	0.081	0.531	-1.225	0.037	0.569	NaN	NaN	NaN	-1.296	0.812	0.216	-1.315	0.631	0.181	-1.309	0.497	0.233	-1.344	0.412	0.223	-1.365	0.25	0.181	NaN	NaN	NaN
260	1.3	-1.42	0.901	0.407	NaN	NaN	NaN	-1.295	0.808	0.594	-1.361	0.637	0.601	-1.344	0.506	0.554	-1.351	0.415	0.557	-1.364	0.252	0.598	-1.343	0.081	0.531	-1.225	0.037	0.569	NaN	NaN	NaN	-1.296	0.812	0.216	-1.314	0.631	0.181	-1.308	0.496	0.234	NaN	NaN	NaN	-1.365	0.251	0.181	NaN	NaN	NaN
261	1.305	-1.421	0.902	0.407	NaN	NaN	NaN	-1.295	0.807	0.594	-1.361	0.637	0.601	-1.344	0.507	0.555	-1.351	0.415	0.557	-1.364	0.252	0.598	-1.343	0.081	0.531	-1.225	0.037	0.569	NaN	NaN	NaN	-1.296	0.812	0.216	-1.313	0.631	0.181	-1.307	0.496	0.234	NaN	NaN	NaN	-1.364	0.251	0.181	NaN	NaN	NaN
262	1.31	-1.421	0.902	0.407	NaN	NaN	NaN	-1.295	0.807	0.594	-1.361	0.637	0.602	-1.344	0.507	0.555	-1.351	0.415	0.557	-1.364	0.252	0.599	-1.343	0.081	0.531	-1.225	0.037	0.569	NaN	NaN	NaN	-1.296	0.812	0.216	-1.313	0.631	0.181	-1.306	0.496	0.234	-1.342	0.414	0.226	-1.363	0.25	0.18	NaN	NaN	NaN
263	1.315	-1.421	0.903	0.408	NaN	NaN	NaN	-1.295	0.808	0.594	-1.361	0.637	0.602	-1.344	0.507	0.555	-1.35	0.415	0.557	-1.364	0.252	0.599	-1.343	0.082	0.532	-1.225	0.037	0.569	NaN	NaN	NaN	-1.296	0.812	0.217	-1.313	0.631	0.182	-1.305	0.496	0.234	NaN	NaN	NaN	-1.36	0.247	0.179	NaN	NaN	NaN
264	1.32	-1.421	0.903	0.408	NaN	NaN	NaN	-1.295	0.808	0.594	-1.36	0.637	0.602	-1.344	0.507	0.555	-1.35	0.416	0.558	-1.364	0.252	0.599	-1.344	0.083	0.534	-1.225	0.037	0.569	NaN	NaN	NaN	-1.295	0.811	0.217	-1.312	0.63	0.182	NaN	NaN	NaN	NaN	NaN	NaN	-1.359	0.246	0.179	NaN	NaN	NaN
265	1.325	-1.421	0.903	0.408	NaN	NaN	NaN	-1.294	0.807	0.595	-1.36	0.636	0.603	-1.344	0.507	0.556	-1.35	0.416	0.558	-1.364	0.252	0.599	-1.343	0.081	0.532	-1.225	0.037	0.569	NaN	NaN	NaN	-1.295	0.811	0.218	-1.311	0.63	0.183	-1.302	0.496	0.235	NaN	NaN	NaN	-1.358	0.246	0.179	NaN	NaN	NaN
266	1.33	-1.421	0.903	0.409	NaN	NaN	NaN	-1.294	0.807	0.595	-1.359	0.636	0.603	-1.344	0.507	0.556	-1.35	0.416	0.558	-1.364	0.252	0.599	-1.343	0.082	0.532	-1.225	0.037	0.569	NaN	NaN	NaN	-1.295	0.81	0.218	-1.31	0.63	0.183	-1.301	0.496	0.235	-1.336	0.413	0.226	-1.358	0.247	0.179	NaN	NaN	NaN
267	1.335	-1.421	0.903	0.409	NaN	NaN	NaN	-1.294	0.808	0.596	-1.359	0.636	0.603	-1.343	0.507	0.556	-1.35	0.416	0.558	-1.364	0.252	0.599	-1.344	0.085	0.535	-1.225	0.037	0.569	NaN	NaN	NaN	-1.295	0.81	0.219	-1.31	0.63	0.183	-1.3	0.496	0.235	-1.333	0.411	0.224	-1.357	0.247	0.179	NaN	NaN	NaN
268	1.34	-1.42	0.903	0.409	NaN	NaN	NaN	-1.293	0.808	0.596	-1.359	0.636	0.604	-1.343	0.507	0.556	-1.35	0.415	0.558	-1.364	0.252	0.599	-1.345	0.085	0.535	-1.225	0.037	0.569	NaN	NaN	NaN	-1.295	0.81	0.219	-1.309	0.63	0.184	-1.298	0.496	0.235	-1.332	0.41	0.223	-1.356	0.247	0.179	NaN	NaN	NaN
269	1.345	-1.42	0.903	0.41	NaN	NaN	NaN	-1.293	0.808	0.596	-1.359	0.636	0.604	-1.343	0.507	0.556	-1.35	0.415	0.558	-1.364	0.252	0.599	-1.345	0.085	0.535	-1.225	0.037	0.569	NaN	NaN	NaN	-1.295	0.81	0.219	-1.309	0.63	0.184	-1.298	0.495	0.236	-1.331	0.41	0.223	-1.355	0.247	0.179	NaN	NaN	NaN
270	1.35	-1.42	0.903	0.41	NaN	NaN	NaN	-1.293	0.808	0.597	-1.359	0.636	0.604	-1.343	0.507	0.556	-1.35	0.415	0.559	-1.363	0.252	0.599	-1.345	0.086	0.535	-1.225	0.037	0.569	NaN	NaN	NaN	-1.295	0.81	0.22	-1.309	0.63	0.184	NaN	NaN	NaN	-1.329	0.41	0.223	-1.355	0.247	0.179	NaN	NaN	NaN
271	1.355	-1.42	0.903	0.411	NaN	NaN	NaN	-1.293	0.808	0.597	-1.358	0.636	0.604	-1.342	0.507	0.557	-1.35	0.415	0.559	-1.363	0.252	0.599	-1.345	0.085	0.535	-1.225	0.037	0.569	NaN	NaN	NaN	-1.294	0.81	0.22	-1.308	0.629	0.185	-1.294	0.495	0.236	-1.329	0.411	0.224	-1.354	0.248	0.179	NaN	NaN	NaN
272	1.36	-1.417	0.902	0.412	NaN	NaN	NaN	-1.293	0.808	0.597	-1.358	0.636	0.605	-1.342	0.507	0.557	-1.35	0.415	0.559	-1.363	0.252	0.599	-1.345	0.085	0.535	-1.225	0.037	0.569	NaN	NaN	NaN	-1.294	0.81	0.221	-1.307	0.629	0.185	-1.293	0.495	0.237	-1.329	0.413	0.226	-1.354	0.248	0.179	NaN	NaN	NaN
273	1.365	-1.414	0.899	0.412	NaN	NaN	NaN	-1.292	0.808	0.598	-1.358	0.636	0.605	-1.342	0.507	0.557	-1.349	0.415	0.559	-1.363	0.251	0.6	-1.345	0.085	0.536	-1.225	0.037	0.569	NaN	NaN	NaN	-1.294	0.81	0.221	-1.306	0.628	0.186	NaN	NaN	NaN	NaN	NaN	NaN	-1.353	0.248	0.179	NaN	NaN	NaN
274	1.37	-1.417	0.902	0.412	NaN	NaN	NaN	-1.292	0.808	0.598	-1.357	0.636	0.606	-1.342	0.507	0.558	-1.349	0.415	0.56	-1.363	0.251	0.6	-1.345	0.085	0.536	-1.225	0.037	0.569	NaN	NaN	NaN	-1.295	0.81	0.221	-1.305	0.628	0.186	-1.29	0.495	0.237	-1.325	0.413	0.227	-1.353	0.249	0.18	NaN	NaN	NaN
275	1.375	-1.418	0.903	0.412	NaN	NaN	NaN	-1.292	0.808	0.598	-1.357	0.636	0.606	-1.342	0.507	0.558	-1.349	0.416	0.56	-1.363	0.251	0.6	-1.345	0.085	0.536	-1.225	0.037	0.569	NaN	NaN	NaN	-1.295	0.81	0.222	-1.304	0.628	0.187	-1.289	0.495	0.237	-1.325	0.413	0.227	-1.353	0.251	0.181	NaN	NaN	NaN
276	1.38	-1.419	0.903	0.413	NaN	NaN	NaN	-1.292	0.808	0.599	-1.357	0.636	0.606	-1.34	0.505	0.558	-1.349	0.416	0.56	-1.363	0.251	0.6	-1.345	0.085	0.536	-1.225	0.037	0.569	NaN	NaN	NaN	-1.294	0.809	0.222	-1.304	0.628	0.187	-1.288	0.495	0.237	NaN	NaN	NaN	-1.353	0.252	0.182	NaN	NaN	NaN
277	1.385	-1.419	0.903	0.413	NaN	NaN	NaN	-1.292	0.808	0.599	-1.357	0.636	0.607	-1.34	0.505	0.558	-1.349	0.416	0.56	-1.363	0.251	0.6	-1.345	0.085	0.536	-1.225	0.037	0.569	NaN	NaN	NaN	-1.293	0.809	0.223	-1.303	0.628	0.187	-1.287	0.496	0.237	NaN	NaN	NaN	-1.351	0.251	0.182	NaN	NaN	NaN
278	1.39	-1.419	0.903	0.414	NaN	NaN	NaN	-1.291	0.808	0.6	-1.356	0.636	0.607	-1.339	0.505	0.558	-1.349	0.415	0.561	-1.363	0.251	0.6	-1.345	0.085	0.536	-1.225	0.037	0.569	NaN	NaN	NaN	-1.293	0.808	0.224	-1.302	0.627	0.188	-1.286	0.496	0.237	-1.317	0.409	0.224	-1.348	0.248	0.18	NaN	NaN	NaN
279	1.395	-1.418	0.903	0.414	NaN	NaN	NaN	-1.291	0.808	0.6	-1.356	0.636	0.608	-1.339	0.505	0.558	-1.348	0.415	0.561	-1.363	0.251	0.6	-1.345	0.085	0.536	-1.225	0.037	0.569	NaN	NaN	NaN	-1.293	0.808	0.224	-1.301	0.626	0.189	-1.285	0.496	0.237	-1.316	0.409	0.225	-1.347	0.247	0.18	NaN	NaN	NaN
280	1.4	-1.418	0.903	0.415	NaN	NaN	NaN	-1.291	0.808	0.601	-1.355	0.636	0.608	-1.339	0.505	0.558	-1.348	0.415	0.561	-1.363	0.251	0.601	-1.345	0.085	0.536	-1.225	0.037	0.569	NaN	NaN	NaN	-1.293	0.808	0.224	-1.301	0.626	0.189	-1.283	0.495	0.238	-1.315	0.41	0.226	-1.346	0.248	0.18	NaN	NaN	NaN
281	1.405	-1.418	0.902	0.415	NaN	NaN	NaN	-1.29	0.808	0.601	-1.355	0.636	0.608	-1.339	0.505	0.558	-1.348	0.415	0.561	-1.363	0.251	0.601	-1.345	0.085	0.536	-1.225	0.037	0.569	NaN	NaN	NaN	-1.293	0.808	0.225	NaN	NaN	NaN	-1.281	0.494	0.238	NaN	NaN	NaN	-1.346	0.248	0.18	NaN	NaN	NaN
282	1.41	-1.417	0.902	0.416	NaN	NaN	NaN	-1.29	0.808	0.601	-1.355	0.636	0.609	-1.339	0.505	0.558	-1.348	0.415	0.561	-1.363	0.251	0.601	-1.345	0.085	0.536	-1.225	0.037	0.569	NaN	NaN	NaN	-1.293	0.807	0.225	-1.3	0.626	0.19	-1.28	0.495	0.239	NaN	NaN	NaN	-1.345	0.248	0.18	NaN	NaN	NaN
283	1.415	-1.417	0.902	0.416	NaN	NaN	NaN	-1.29	0.808	0.602	-1.355	0.636	0.61	-1.339	0.505	0.559	-1.348	0.415	0.562	-1.363	0.251	0.601	-1.345	0.085	0.536	-1.225	0.037	0.569	NaN	NaN	NaN	-1.292	0.806	0.226	-1.299	0.625	0.191	-1.279	0.495	0.239	NaN	NaN	NaN	-1.345	0.248	0.18	NaN	NaN	NaN
284	1.42	-1.417	0.902	0.416	NaN	NaN	NaN	-1.29	0.808	0.603	-1.354	0.636	0.61	-1.34	0.507	0.56	-1.348	0.415	0.562	-1.363	0.251	0.601	-1.345	0.085	0.536	-1.225	0.037	0.569	NaN	NaN	NaN	-1.292	0.806	0.226	-1.298	0.625	0.191	-1.278	0.495	0.239	NaN	NaN	NaN	-1.344	0.248	0.18	NaN	NaN	NaN
285	1.425	-1.417	0.902	0.417	NaN	NaN	NaN	-1.289	0.808	0.603	-1.354	0.635	0.61	-1.34	0.507	0.561	-1.348	0.415	0.562	-1.363	0.25	0.601	-1.345	0.085	0.536	-1.225	0.037	0.569	NaN	NaN	NaN	-1.292	0.806	0.227	-1.297	0.624	0.192	-1.276	0.494	0.24	-1.31	0.413	0.229	-1.344	0.249	0.181	NaN	NaN	NaN
286	1.43	-1.417	0.902	0.418	NaN	NaN	NaN	-1.289	0.808	0.604	-1.353	0.635	0.611	-1.34	0.507	0.562	-1.348	0.415	0.563	-1.362	0.25	0.601	-1.345	0.085	0.536	-1.225	0.037	0.569	NaN	NaN	NaN	-1.292	0.805	0.228	-1.297	0.624	0.192	-1.274	0.493	0.24	NaN	NaN	NaN	-1.343	0.249	0.181	NaN	NaN	NaN
287	1.435	-1.417	0.902	0.418	NaN	NaN	NaN	-1.289	0.808	0.604	-1.353	0.635	0.611	-1.34	0.507	0.562	-1.348	0.415	0.563	-1.362	0.25	0.602	-1.345	0.085	0.536	-1.225	0.037	0.569	NaN	NaN	NaN	-1.292	0.805	0.228	-1.296	0.624	0.192	-1.273	0.493	0.24	NaN	NaN	NaN	-1.343	0.25	0.181	NaN	NaN	NaN
288	1.44	-1.416	0.902	0.419	NaN	NaN	NaN	-1.289	0.808	0.604	-1.352	0.635	0.612	-1.339	0.507	0.562	-1.348	0.415	0.564	-1.362	0.25	0.602	-1.345	0.085	0.536	-1.225	0.037	0.569	NaN	NaN	NaN	-1.292	0.805	0.229	-1.295	0.623	0.193	-1.272	0.493	0.24	NaN	NaN	NaN	-1.342	0.251	0.182	NaN	NaN	NaN
289	1.445	-1.416	0.902	0.419	NaN	NaN	NaN	-1.288	0.808	0.605	-1.352	0.635	0.612	-1.339	0.507	0.563	-1.348	0.415	0.564	-1.362	0.25	0.602	-1.345	0.085	0.536	-1.225	0.037	0.569	NaN	NaN	NaN	-1.292	0.804	0.229	-1.294	0.623	0.194	-1.271	0.494	0.241	-1.302	0.408	0.226	-1.343	0.253	0.183	NaN	NaN	NaN
290	1.45	-1.416	0.902	0.42	NaN	NaN	NaN	-1.288	0.808	0.606	-1.352	0.635	0.613	-1.339	0.507	0.563	-1.347	0.415	0.564	-1.362	0.25	0.602	-1.345	0.085	0.536	-1.225	0.037	0.569	NaN	NaN	NaN	-1.292	0.804	0.23	-1.294	0.622	0.195	-1.269	0.493	0.241	NaN	NaN	NaN	-1.343	0.254	0.183	NaN	NaN	NaN
291	1.455	-1.416	0.902	0.42	-1.193	0.845	0.545	-1.288	0.809	0.606	-1.351	0.635	0.613	-1.339	0.507	0.563	-1.347	0.415	0.564	-1.362	0.25	0.602	-1.345	0.085	0.536	-1.225	0.037	0.569	NaN	NaN	NaN	-1.291	0.803	0.231	-1.293	0.622	0.195	-1.268	0.492	0.242	NaN	NaN	NaN	-1.342	0.254	0.184	NaN	NaN	NaN
292	1.46	-1.415	0.901	0.421	-1.193	0.845	0.545	-1.288	0.809	0.607	-1.35	0.635	0.614	-1.339	0.508	0.564	-1.347	0.415	0.565	-1.362	0.25	0.602	-1.345	0.085	0.536	-1.225	0.037	0.569	NaN	NaN	NaN	-1.291	0.803	0.231	-1.293	0.622	0.196	-1.266	0.492	0.242	NaN	NaN	NaN	-1.341	0.254	0.184	NaN	NaN	NaN
293	1.465	-1.415	0.901	0.421	-1.192	0.845	0.545	-1.287	0.809	0.607	-1.35	0.635	0.614	-1.339	0.507	0.565	-1.347	0.415	0.565	-1.362	0.25	0.603	-1.345	0.085	0.536	-1.225	0.037	0.569	NaN	NaN	NaN	-1.291	0.803	0.232	-1.292	0.622	0.196	-1.265	0.492	0.242	NaN	NaN	NaN	-1.34	0.254	0.184	NaN	NaN	NaN
294	1.47	-1.415	0.901	0.422	-1.192	0.845	0.546	-1.287	0.809	0.608	-1.35	0.635	0.615	-1.338	0.507	0.565	-1.347	0.415	0.565	-1.362	0.249	0.603	-1.345	0.085	0.536	-1.225	0.037	0.569	NaN	NaN	NaN	-1.291	0.802	0.232	-1.29	0.621	0.197	-1.264	0.492	0.242	NaN	NaN	NaN	-1.34	0.254	0.184	NaN	NaN	NaN
295	1.475	-1.415	0.901	0.422	-1.192	0.845	0.546	-1.287	0.809	0.609	-1.35	0.635	0.616	-1.338	0.507	0.565	-1.347	0.415	0.566	-1.362	0.249	0.603	-1.345	0.085	0.536	-1.225	0.037	0.569	NaN	NaN	NaN	-1.29	0.801	0.233	-1.289	0.62	0.197	-1.262	0.492	0.242	NaN	NaN	NaN	-1.338	0.253	0.183	NaN	NaN	NaN
296	1.48	-1.414	0.901	0.423	NaN	NaN	NaN	-1.286	0.809	0.609	-1.349	0.635	0.616	-1.338	0.507	0.566	-1.347	0.415	0.566	-1.362	0.249	0.604	-1.345	0.085	0.537	-1.225	0.037	0.569	NaN	NaN	NaN	-1.29	0.801	0.234	-1.288	0.62	0.198	-1.26	0.491	0.243	NaN	NaN	NaN	-1.335	0.251	0.183	NaN	NaN	NaN
297	1.485	-1.412	0.899	0.424	-1.19	0.843	0.548	-1.286	0.809	0.61	-1.349	0.634	0.617	-1.337	0.507	0.566	-1.346	0.415	0.567	-1.362	0.249	0.604	-1.345	0.085	0.537	-1.225	0.037	0.569	NaN	NaN	NaN	-1.29	0.8	0.234	-1.287	0.619	0.198	-1.258	0.491	0.243	-1.282	0.403	0.23	-1.334	0.25	0.182	NaN	NaN	NaN
298	1.49	-1.406	0.895	0.425	-1.19	0.843	0.548	-1.285	0.809	0.61	-1.348	0.634	0.617	-1.337	0.507	0.567	-1.346	0.414	0.567	-1.361	0.248	0.604	-1.345	0.085	0.537	-1.225	0.037	0.569	NaN	NaN	NaN	-1.289	0.8	0.235	-1.286	0.619	0.199	-1.257	0.491	0.243	-1.282	0.403	0.231	-1.333	0.251	0.183	NaN	NaN	NaN
299	1.495	-1.404	0.893	0.426	NaN	NaN	NaN	-1.285	0.809	0.611	-1.348	0.634	0.618	-1.337	0.507	0.568	-1.346	0.414	0.568	-1.361	0.248	0.604	-1.345	0.085	0.537	-1.225	0.037	0.569	NaN	NaN	NaN	-1.289	0.799	0.236	-1.285	0.619	0.199	-1.255	0.49	0.244	-1.281	0.403	0.231	-1.333	0.251	0.183	NaN	NaN	NaN
300	1.5	-1.406	0.894	0.426	NaN	NaN	NaN	-1.285	0.809	0.612	-1.347	0.634	0.619	-1.337	0.507	0.568	-1.346	0.414	0.568	-1.361	0.248	0.605	-1.345	0.085	0.537	-1.225	0.037	0.569	NaN	NaN	NaN	-1.289	0.798	0.237	-1.284	0.618	0.2	-1.252	0.488	0.244	-1.279	0.403	0.23	-1.332	0.252	0.183	-1.345	0.084	0.266
301	1.505	-1.411	0.898	0.426	-1.192	0.846	0.552	-1.285	0.809	0.613	-1.347	0.634	0.62	-1.337	0.507	0.569	-1.346	0.414	0.569	-1.36	0.248	0.605	-1.345	0.085	0.537	-1.225	0.037	0.569	NaN	NaN	NaN	-1.288	0.798	0.237	-1.283	0.618	0.2	-1.25	0.488	0.245	-1.278	0.403	0.231	-1.331	0.253	0.183	-1.345	0.084	0.266
302	1.51	-1.41	0.897	0.427	-1.191	0.846	0.553	-1.284	0.809	0.613	-1.347	0.634	0.62	-1.336	0.507	0.569	-1.346	0.415	0.569	-1.36	0.247	0.605	-1.345	0.085	0.537	-1.225	0.037	0.569	NaN	NaN	NaN	-1.288	0.797	0.238	-1.281	0.618	0.201	-1.249	0.489	0.245	-1.276	0.404	0.231	-1.33	0.253	0.183	-1.345	0.084	0.266
303	1.515	-1.404	0.893	0.428	-1.191	0.845	0.554	-1.284	0.809	0.614	-1.346	0.634	0.621	-1.336	0.507	0.57	-1.346	0.415	0.57	-1.36	0.247	0.606	-1.345	0.084	0.537	-1.225	0.037	0.569	NaN	NaN	NaN	-1.287	0.796	0.239	-1.28	0.618	0.201	-1.247	0.489	0.245	-1.275	0.404	0.231	-1.329	0.253	0.183	-1.345	0.084	0.266
304	1.52	-1.405	0.893	0.429	-1.19	0.844	0.554	-1.284	0.809	0.615	-1.346	0.634	0.622	-1.336	0.507	0.571	-1.345	0.414	0.57	-1.36	0.247	0.606	-1.345	0.084	0.537	-1.225	0.037	0.569	NaN	NaN	NaN	-1.287	0.796	0.239	-1.279	0.617	0.201	-1.244	0.487	0.245	-1.273	0.404	0.231	-1.328	0.253	0.184	-1.344	0.084	0.266
305	1.525	-1.41	0.897	0.429	NaN	NaN	NaN	-1.283	0.809	0.616	-1.345	0.634	0.622	-1.335	0.506	0.571	-1.345	0.414	0.57	-1.36	0.247	0.607	-1.345	0.084	0.537	-1.225	0.037	0.569	NaN	NaN	NaN	-1.287	0.795	0.24	-1.277	0.616	0.202	-1.242	0.487	0.246	-1.271	0.403	0.232	-1.327	0.253	0.184	-1.344	0.084	0.266
306	1.53	-1.411	0.898	0.429	-1.188	0.844	0.555	-1.283	0.809	0.616	-1.345	0.633	0.623	-1.333	0.503	0.571	-1.345	0.414	0.571	-1.36	0.247	0.607	-1.345	0.084	0.537	-1.225	0.037	0.569	NaN	NaN	NaN	-1.286	0.794	0.241	-1.275	0.616	0.203	-1.241	0.487	0.246	-1.27	0.403	0.232	-1.326	0.253	0.184	-1.343	0.085	0.267
307	1.535	-1.408	0.896	0.43	-1.188	0.844	0.555	-1.283	0.808	0.617	-1.344	0.633	0.624	-1.333	0.503	0.571	-1.345	0.414	0.572	-1.36	0.247	0.607	-1.345	0.084	0.537	-1.225	0.037	0.569	NaN	NaN	NaN	-1.285	0.793	0.242	-1.274	0.616	0.204	-1.239	0.487	0.246	-1.267	0.403	0.233	-1.324	0.254	0.184	-1.343	0.085	0.267
308	1.54	-1.403	0.891	0.432	-1.188	0.843	0.556	-1.283	0.809	0.618	-1.344	0.633	0.625	-1.332	0.502	0.571	-1.345	0.414	0.572	-1.36	0.247	0.608	-1.345	0.084	0.537	-1.225	0.037	0.569	NaN	NaN	NaN	-1.285	0.793	0.242	-1.273	0.616	0.204	-1.236	0.486	0.247	-1.264	0.403	0.233	-1.323	0.254	0.185	NaN	NaN	NaN
309	1.545	-1.403	0.892	0.433	-1.188	0.843	0.556	-1.282	0.809	0.619	-1.344	0.634	0.625	-1.333	0.503	0.572	-1.345	0.414	0.573	-1.36	0.247	0.608	-1.345	0.084	0.537	-1.225	0.037	0.569	NaN	NaN	NaN	-1.285	0.793	0.243	-1.272	0.616	0.204	-1.234	0.486	0.247	-1.263	0.403	0.234	-1.322	0.254	0.185	NaN	NaN	NaN
310	1.55	-1.408	0.895	0.433	-1.187	0.843	0.556	-1.281	0.808	0.619	-1.343	0.633	0.626	-1.334	0.505	0.574	-1.344	0.414	0.573	-1.36	0.247	0.608	-1.345	0.084	0.538	-1.225	0.037	0.569	NaN	NaN	NaN	-1.284	0.792	0.244	-1.27	0.616	0.205	-1.232	0.487	0.248	-1.262	0.404	0.234	-1.321	0.255	0.186	NaN	NaN	NaN
311	1.555	-1.409	0.896	0.433	NaN	NaN	NaN	-1.281	0.809	0.62	-1.343	0.633	0.627	-1.335	0.506	0.575	-1.344	0.413	0.573	-1.36	0.247	0.608	-1.345	0.083	0.538	-1.226	0.037	0.569	NaN	NaN	NaN	-1.284	0.791	0.245	-1.268	0.615	0.206	-1.231	0.488	0.247	-1.262	0.405	0.234	-1.319	0.257	0.186	NaN	NaN	NaN
312	1.56	-1.409	0.896	0.434	-1.185	0.841	0.558	-1.281	0.809	0.621	-1.342	0.632	0.627	-1.335	0.506	0.575	-1.344	0.413	0.574	-1.36	0.247	0.608	-1.345	0.083	0.538	-1.226	0.037	0.569	NaN	NaN	NaN	-1.284	0.792	0.245	-1.267	0.615	0.206	-1.23	0.489	0.247	-1.259	0.406	0.234	-1.318	0.258	0.187	NaN	NaN	NaN
313	1.565	-1.41	0.896	0.435	-1.185	0.842	0.559	-1.281	0.809	0.622	-1.339	0.629	0.628	-1.335	0.506	0.576	-1.344	0.413	0.575	-1.36	0.247	0.608	-1.345	0.083	0.538	-1.226	0.037	0.569	NaN	NaN	NaN	-1.283	0.791	0.246	-1.265	0.615	0.207	-1.227	0.489	0.248	-1.256	0.406	0.235	-1.317	0.259	0.187	NaN	NaN	NaN
314	1.57	-1.408	0.895	0.435	-1.186	0.843	0.561	-1.28	0.808	0.622	-1.339	0.628	0.628	-1.334	0.505	0.576	-1.344	0.413	0.575	-1.36	0.246	0.609	-1.345	0.083	0.538	-1.226	0.037	0.569	NaN	NaN	NaN	-1.282	0.791	0.247	-1.264	0.616	0.207	-1.223	0.488	0.248	-1.255	0.407	0.235	-1.314	0.26	0.187	NaN	NaN	NaN
315	1.575	-1.405	0.893	0.434	-1.187	0.844	0.562	-1.28	0.808	0.623	-1.338	0.628	0.628	-1.333	0.503	0.576	-1.344	0.413	0.576	-1.36	0.246	0.609	-1.345	0.083	0.538	-1.226	0.037	0.569	NaN	NaN	NaN	-1.282	0.79	0.247	-1.262	0.616	0.208	-1.221	0.489	0.248	-1.251	0.407	0.235	-1.312	0.26	0.188	NaN	NaN	NaN
316	1.58	-1.405	0.893	0.435	-1.187	0.844	0.563	-1.28	0.809	0.624	-1.339	0.629	0.629	-1.332	0.503	0.577	-1.344	0.413	0.576	-1.359	0.246	0.609	-1.345	0.083	0.538	-1.226	0.037	0.569	NaN	NaN	NaN	-1.281	0.79	0.248	-1.26	0.615	0.208	-1.219	0.49	0.248	-1.247	0.407	0.235	-1.309	0.261	0.188	NaN	NaN	NaN
317	1.585	-1.406	0.894	0.436	-1.187	0.844	0.564	-1.28	0.808	0.625	-1.341	0.632	0.631	-1.332	0.503	0.577	-1.344	0.413	0.576	-1.359	0.246	0.61	-1.344	0.083	0.538	-1.226	0.037	0.569	NaN	NaN	NaN	-1.281	0.789	0.249	-1.258	0.615	0.209	-1.216	0.491	0.248	NaN	NaN	NaN	-1.308	0.263	0.189	NaN	NaN	NaN
318	1.59	-1.408	0.895	0.438	-1.186	0.843	0.565	-1.279	0.808	0.625	-1.341	0.632	0.632	-1.332	0.503	0.577	-1.344	0.413	0.577	-1.359	0.246	0.611	-1.344	0.083	0.538	-1.226	0.037	0.569	NaN	NaN	NaN	-1.28	0.789	0.25	-1.256	0.616	0.209	-1.213	0.491	0.248	NaN	NaN	NaN	-1.306	0.264	0.19	NaN	NaN	NaN
319	1.595	-1.408	0.895	0.439	-1.186	0.842	0.565	-1.279	0.808	0.626	-1.341	0.632	0.632	-1.333	0.503	0.578	-1.344	0.413	0.578	-1.359	0.246	0.612	-1.344	0.082	0.538	-1.226	0.037	0.569	NaN	NaN	NaN	-1.28	0.789	0.25	-1.254	0.615	0.21	-1.209	0.491	0.249	-1.236	0.409	0.237	-1.303	0.266	0.19	NaN	NaN	NaN
320	1.6	-1.408	0.895	0.44	-1.185	0.842	0.566	-1.279	0.808	0.627	-1.341	0.632	0.633	-1.334	0.505	0.58	-1.344	0.413	0.578	-1.359	0.246	0.612	-1.345	0.083	0.538	-1.226	0.037	0.569	NaN	NaN	NaN	-1.279	0.789	0.251	-1.251	0.615	0.21	-1.206	0.491	0.249	-1.233	0.41	0.237	-1.301	0.267	0.19	NaN	NaN	NaN
321	1.605	-1.408	0.895	0.441	-1.185	0.842	0.566	-1.279	0.808	0.628	-1.341	0.632	0.634	-1.334	0.505	0.581	-1.344	0.413	0.579	-1.359	0.246	0.612	-1.345	0.083	0.538	-1.226	0.037	0.569	NaN	NaN	NaN	-1.279	0.789	0.252	-1.248	0.616	0.21	-1.203	0.492	0.248	-1.23	0.412	0.237	-1.298	0.269	0.19	NaN	NaN	NaN
322	1.61	-1.408	0.895	0.442	-1.184	0.842	0.566	-1.279	0.808	0.629	-1.341	0.632	0.634	-1.334	0.505	0.581	-1.344	0.413	0.579	-1.359	0.246	0.612	-1.345	0.083	0.538	-1.226	0.037	0.569	NaN	NaN	NaN	-1.278	0.789	0.253	-1.246	0.617	0.21	-1.199	0.493	0.248	-1.227	0.413	0.237	-1.295	0.271	0.19	-1.332	0.107	0.269
323	1.615	-1.407	0.895	0.443	-1.184	0.841	0.567	-1.279	0.808	0.629	-1.341	0.632	0.635	-1.334	0.505	0.582	-1.344	0.412	0.58	-1.359	0.245	0.613	-1.345	0.083	0.538	-1.226	0.037	0.569	NaN	NaN	NaN	-1.278	0.789	0.253	-1.243	0.617	0.211	-1.194	0.493	0.249	-1.223	0.414	0.237	-1.292	0.273	0.191	NaN	NaN	NaN
324	1.62	-1.406	0.895	0.443	-1.184	0.841	0.567	-1.279	0.808	0.63	-1.34	0.631	0.635	-1.334	0.505	0.583	-1.344	0.412	0.58	-1.36	0.245	0.613	-1.345	0.083	0.538	-1.226	0.037	0.569	NaN	NaN	NaN	-1.277	0.788	0.253	-1.241	0.618	0.211	-1.19	0.494	0.248	-1.219	0.415	0.237	-1.289	0.275	0.191	NaN	NaN	NaN
325	1.625	-1.405	0.894	0.443	NaN	NaN	NaN	-1.278	0.807	0.63	-1.338	0.629	0.636	-1.334	0.505	0.583	-1.344	0.412	0.581	-1.36	0.245	0.613	-1.345	0.083	0.538	-1.226	0.037	0.569	NaN	NaN	NaN	-1.276	0.788	0.254	-1.238	0.618	0.211	-1.187	0.495	0.248	-1.215	0.417	0.237	-1.286	0.277	0.191	NaN	NaN	NaN
326	1.63	-1.404	0.893	0.446	NaN	NaN	NaN	-1.278	0.807	0.631	-1.338	0.628	0.636	-1.335	0.505	0.584	-1.345	0.412	0.581	-1.36	0.245	0.613	-1.345	0.083	0.539	-1.226	0.037	0.569	NaN	NaN	NaN	-1.275	0.788	0.255	-1.235	0.618	0.211	-1.182	0.497	0.248	-1.211	0.419	0.237	-1.283	0.28	0.192	NaN	NaN	NaN
327	1.635	-1.399	0.889	0.448	-1.182	0.84	0.57	-1.278	0.807	0.632	-1.339	0.629	0.637	-1.335	0.505	0.585	-1.345	0.412	0.582	-1.36	0.245	0.613	-1.345	0.083	0.539	-1.226	0.037	0.569	NaN	NaN	NaN	-1.275	0.789	0.255	-1.232	0.619	0.211	-1.177	0.497	0.249	-1.207	0.42	0.237	-1.278	0.282	0.192	NaN	NaN	NaN
328	1.64	-1.397	0.888	0.449	-1.183	0.84	0.571	-1.278	0.807	0.633	-1.34	0.631	0.638	-1.335	0.505	0.585	-1.345	0.412	0.582	-1.36	0.245	0.614	-1.345	0.083	0.539	-1.226	0.037	0.569	NaN	NaN	NaN	-1.274	0.789	0.256	-1.229	0.62	0.212	-1.173	0.5	0.249	-1.202	0.422	0.237	-1.274	0.284	0.193	NaN	NaN	NaN
329	1.645	-1.398	0.889	0.449	-1.184	0.841	0.573	-1.278	0.807	0.633	-1.34	0.631	0.639	-1.335	0.505	0.586	-1.345	0.412	0.583	-1.36	0.244	0.614	-1.345	0.083	0.539	-1.226	0.037	0.569	NaN	NaN	NaN	-1.274	0.789	0.256	-1.225	0.621	0.212	-1.169	0.501	0.248	-1.197	0.424	0.238	-1.271	0.286	0.194	NaN	NaN	NaN
330	1.65	-1.403	0.893	0.449	-1.184	0.842	0.574	-1.278	0.807	0.634	-1.341	0.632	0.639	-1.336	0.505	0.586	-1.346	0.412	0.583	-1.36	0.244	0.614	-1.345	0.082	0.539	-1.226	0.037	0.569	NaN	NaN	NaN	-1.273	0.789	0.256	-1.222	0.622	0.212	-1.165	0.503	0.248	-1.193	0.426	0.237	-1.266	0.289	0.194	-1.324	0.141	0.274
331	1.655	-1.406	0.895	0.45	-1.184	0.842	0.574	-1.278	0.807	0.635	-1.341	0.632	0.64	-1.336	0.505	0.587	-1.346	0.412	0.584	-1.36	0.244	0.615	-1.345	0.082	0.539	-1.226	0.037	0.569	NaN	NaN	NaN	-1.272	0.789	0.257	-1.219	0.622	0.212	-1.159	0.504	0.248	-1.188	0.428	0.238	-1.263	0.293	0.194	-1.323	0.142	0.274
332	1.66	-1.405	0.895	0.451	NaN	NaN	NaN	-1.277	0.806	0.636	-1.341	0.631	0.64	-1.336	0.504	0.587	-1.347	0.412	0.585	-1.36	0.244	0.615	-1.345	0.082	0.539	-1.226	0.037	0.569	NaN	NaN	NaN	-1.271	0.789	0.258	-1.216	0.623	0.212	-1.154	0.505	0.249	-1.182	0.429	0.238	-1.261	0.296	0.195	NaN	NaN	NaN
333	1.665	-1.403	0.894	0.451	-1.182	0.84	0.576	-1.277	0.806	0.636	-1.341	0.631	0.641	-1.337	0.504	0.588	-1.347	0.412	0.585	-1.36	0.244	0.615	-1.345	0.082	0.539	-1.226	0.037	0.569	NaN	NaN	NaN	-1.271	0.789	0.258	-1.213	0.624	0.212	-1.151	0.508	0.249	-1.178	0.431	0.239	-1.257	0.299	0.196	-1.303	0.132	0.26
334	1.67	-1.405	0.895	0.453	-1.182	0.839	0.577	-1.277	0.806	0.637	-1.342	0.631	0.642	-1.337	0.504	0.589	-1.347	0.411	0.585	-1.361	0.243	0.616	-1.345	0.082	0.539	-1.226	0.037	0.569	NaN	NaN	NaN	-1.27	0.789	0.258	-1.21	0.625	0.212	-1.146	0.51	0.249	-1.172	0.433	0.239	-1.254	0.302	0.197	-1.292	0.121	0.249
335	1.675	-1.405	0.895	0.453	-1.182	0.839	0.577	-1.277	0.806	0.637	-1.343	0.632	0.642	-1.338	0.504	0.589	-1.348	0.411	0.586	-1.361	0.243	0.616	-1.345	0.082	0.54	-1.226	0.037	0.569	NaN	NaN	NaN	-1.269	0.789	0.259	-1.207	0.626	0.213	-1.141	0.511	0.249	-1.168	0.435	0.239	-1.25	0.305	0.197	-1.291	0.127	0.253
336	1.68	-1.402	0.893	0.453	-1.182	0.839	0.578	-1.277	0.806	0.638	-1.343	0.632	0.643	-1.338	0.504	0.59	-1.348	0.411	0.587	-1.361	0.243	0.617	-1.345	0.082	0.54	-1.226	0.037	0.569	NaN	NaN	NaN	-1.269	0.789	0.259	-1.204	0.627	0.213	-1.136	0.513	0.25	-1.163	0.438	0.24	-1.246	0.308	0.198	-1.263	0.092	0.22
337	1.685	-1.402	0.893	0.453	-1.182	0.839	0.578	-1.277	0.805	0.639	-1.343	0.631	0.643	-1.338	0.504	0.59	-1.348	0.411	0.587	-1.362	0.242	0.617	-1.345	0.082	0.54	-1.226	0.037	0.569	NaN	NaN	NaN	-1.268	0.789	0.259	-1.201	0.628	0.213	-1.132	0.516	0.25	-1.158	0.44	0.24	-1.242	0.31	0.199	-1.267	0.105	0.23
338	1.69	-1.4	0.891	0.455	-1.182	0.838	0.579	-1.277	0.805	0.64	-1.343	0.631	0.644	-1.339	0.504	0.591	-1.349	0.411	0.587	-1.362	0.242	0.618	-1.345	0.082	0.54	-1.226	0.037	0.569	NaN	NaN	NaN	-1.267	0.789	0.26	-1.198	0.629	0.213	-1.129	0.518	0.25	-1.154	0.442	0.24	-1.238	0.313	0.2	-1.291	0.15	0.266
339	1.695	-1.399	0.89	0.458	-1.182	0.838	0.579	-1.276	0.805	0.64	-1.343	0.631	0.644	-1.339	0.504	0.591	-1.349	0.41	0.588	-1.362	0.242	0.618	-1.346	0.082	0.54	-1.226	0.037	0.569	NaN	NaN	NaN	-1.267	0.789	0.26	-1.195	0.63	0.213	-1.124	0.519	0.25	-1.149	0.444	0.241	-1.234	0.316	0.201	-1.294	0.163	0.276
340	1.7	-1.402	0.893	0.457	-1.181	0.837	0.58	-1.276	0.805	0.64	-1.343	0.631	0.645	-1.339	0.504	0.592	-1.349	0.41	0.588	-1.362	0.242	0.618	-1.346	0.082	0.54	-1.226	0.037	0.569	NaN	NaN	NaN	-1.266	0.79	0.261	-1.193	0.631	0.214	-1.12	0.52	0.251	-1.145	0.446	0.241	-1.232	0.319	0.201	-1.292	0.168	0.279
341	1.705	-1.401	0.892	0.457	-1.181	0.836	0.581	-1.276	0.805	0.641	-1.343	0.631	0.645	-1.34	0.504	0.592	-1.35	0.411	0.589	-1.362	0.242	0.618	-1.346	0.082	0.54	-1.226	0.037	0.569	NaN	NaN	NaN	-1.265	0.789	0.261	-1.191	0.632	0.214	-1.116	0.522	0.251	-1.141	0.448	0.241	-1.227	0.321	0.202	-1.29	0.171	0.28
342	1.71	-1.4	0.892	0.457	-1.181	0.836	0.581	-1.276	0.805	0.641	-1.343	0.631	0.646	-1.34	0.504	0.593	-1.35	0.411	0.589	-1.362	0.241	0.619	-1.346	0.082	0.54	-1.226	0.037	0.569	NaN	NaN	NaN	-1.264	0.789	0.261	-1.188	0.633	0.214	-1.113	0.524	0.251	-1.137	0.451	0.242	-1.223	0.323	0.202	-1.287	0.174	0.281
343	1.715	-1.4	0.892	0.457	-1.181	0.836	0.581	-1.276	0.805	0.642	-1.343	0.631	0.646	-1.34	0.504	0.593	-1.351	0.411	0.59	-1.362	0.241	0.619	-1.346	0.082	0.54	-1.226	0.037	0.569	NaN	NaN	NaN	-1.264	0.789	0.262	-1.186	0.634	0.214	-1.109	0.526	0.252	-1.133	0.453	0.242	-1.219	0.326	0.203	-1.284	0.177	0.282
344	1.72	-1.399	0.892	0.458	-1.18	0.836	0.582	-1.276	0.804	0.643	-1.343	0.631	0.647	-1.34	0.503	0.594	-1.351	0.41	0.59	-1.362	0.241	0.619	-1.346	0.081	0.54	-1.226	0.037	0.569	NaN	NaN	NaN	-1.263	0.789	0.262	-1.185	0.634	0.214	-1.106	0.528	0.252	-1.129	0.455	0.242	-1.215	0.328	0.204	-1.28	0.179	0.283
345	1.725	-1.399	0.892	0.458	-1.18	0.836	0.582	-1.275	0.804	0.643	-1.344	0.632	0.647	-1.34	0.503	0.594	-1.351	0.41	0.59	-1.362	0.241	0.619	-1.346	0.081	0.54	-1.226	0.037	0.569	NaN	NaN	NaN	-1.262	0.79	0.262	-1.183	0.635	0.214	-1.104	0.53	0.252	-1.126	0.456	0.243	-1.212	0.33	0.205	-1.277	0.181	0.284
346	1.73	-1.399	0.892	0.459	-1.18	0.835	0.583	-1.275	0.804	0.643	-1.344	0.632	0.648	-1.34	0.503	0.594	-1.351	0.41	0.59	-1.363	0.241	0.619	-1.346	0.081	0.54	-1.226	0.037	0.569	NaN	NaN	NaN	-1.262	0.79	0.263	-1.181	0.636	0.215	-1.102	0.532	0.252	-1.122	0.458	0.243	-1.209	0.332	0.205	-1.274	0.183	0.285
347	1.735	-1.398	0.892	0.459	-1.179	0.835	0.583	-1.275	0.804	0.644	-1.344	0.631	0.648	-1.34	0.503	0.595	-1.351	0.41	0.591	-1.363	0.241	0.619	-1.346	0.081	0.54	-1.226	0.037	0.569	NaN	NaN	NaN	-1.261	0.789	0.263	-1.18	0.636	0.215	-1.098	0.532	0.253	-1.119	0.46	0.244	-1.206	0.333	0.206	-1.27	0.185	0.286
348	1.74	-1.398	0.892	0.46	-1.179	0.834	0.584	-1.275	0.804	0.644	-1.343	0.631	0.648	-1.34	0.503	0.595	-1.351	0.41	0.591	-1.363	0.241	0.62	-1.346	0.081	0.54	-1.226	0.037	0.569	NaN	NaN	NaN	-1.26	0.789	0.264	-1.179	0.637	0.215	-1.095	0.533	0.253	-1.115	0.46	0.244	-1.203	0.335	0.207	-1.266	0.186	0.287
349	1.745	-1.397	0.892	0.46	-1.178	0.834	0.584	-1.275	0.804	0.645	-1.343	0.631	0.649	-1.34	0.503	0.595	-1.351	0.41	0.591	-1.363	0.241	0.62	-1.346	0.081	0.54	-1.226	0.037	0.569	NaN	NaN	NaN	-1.259	0.789	0.264	-1.177	0.637	0.215	-1.093	0.535	0.254	-1.112	0.461	0.245	-1.201	0.336	0.208	-1.262	0.186	0.287
350	1.75	-1.397	0.892	0.46	-1.177	0.834	0.584	-1.274	0.803	0.645	-1.343	0.631	0.649	-1.34	0.503	0.596	-1.351	0.41	0.592	-1.363	0.24	0.62	-1.346	0.081	0.54	-1.226	0.036	0.569	NaN	NaN	NaN	-1.259	0.789	0.264	-1.176	0.637	0.216	-1.091	0.536	0.254	-1.109	0.462	0.246	-1.198	0.337	0.209	-1.257	0.187	0.288
351	1.755	-1.396	0.892	0.461	-1.176	0.833	0.584	-1.274	0.803	0.646	-1.342	0.63	0.649	-1.34	0.503	0.596	-1.351	0.41	0.592	-1.363	0.24	0.62	-1.346	0.081	0.54	-1.226	0.037	0.569	NaN	NaN	NaN	-1.258	0.789	0.265	-1.174	0.636	0.217	-1.089	0.537	0.254	-1.106	0.464	0.246	-1.194	0.338	0.209	-1.253	0.187	0.288
352	1.76	-1.396	0.892	0.461	-1.176	0.833	0.585	-1.274	0.804	0.646	-1.342	0.63	0.65	-1.338	0.502	0.596	-1.351	0.41	0.592	-1.363	0.24	0.62	-1.346	0.081	0.54	-1.226	0.037	0.569	NaN	NaN	NaN	-1.257	0.789	0.265	-1.173	0.637	0.217	-1.087	0.538	0.254	-1.104	0.465	0.246	-1.191	0.339	0.21	-1.249	0.188	0.289
353	1.765	-1.395	0.892	0.461	-1.176	0.833	0.585	-1.273	0.804	0.646	-1.342	0.63	0.65	-1.336	0.499	0.595	-1.351	0.411	0.593	-1.363	0.24	0.62	-1.346	0.081	0.54	-1.226	0.037	0.569	NaN	NaN	NaN	-1.257	0.789	0.265	-1.172	0.637	0.217	-1.084	0.539	0.255	-1.103	0.468	0.245	-1.187	0.34	0.21	-1.244	0.189	0.29
354	1.77	-1.394	0.892	0.461	-1.175	0.833	0.585	-1.273	0.803	0.647	-1.342	0.63	0.651	-1.335	0.498	0.595	-1.35	0.41	0.593	-1.363	0.24	0.62	-1.346	0.081	0.54	-1.226	0.036	0.569	NaN	NaN	NaN	-1.256	0.789	0.265	-1.172	0.638	0.218	-1.083	0.54	0.255	-1.1	0.468	0.246	-1.183	0.34	0.21	-1.24	0.188	0.29
355	1.775	-1.394	0.892	0.462	-1.174	0.833	0.586	-1.272	0.803	0.647	-1.342	0.63	0.651	-1.335	0.498	0.595	-1.35	0.41	0.593	-1.362	0.24	0.62	-1.346	0.081	0.54	-1.226	0.036	0.569	NaN	NaN	NaN	-1.255	0.789	0.266	-1.171	0.638	0.218	-1.081	0.541	0.256	-1.097	0.468	0.247	-1.179	0.34	0.211	-1.235	0.187	0.291
356	1.78	-1.394	0.892	0.462	-1.173	0.832	0.586	-1.272	0.803	0.648	-1.341	0.63	0.651	-1.335	0.498	0.595	-1.349	0.41	0.593	-1.362	0.24	0.62	-1.346	0.081	0.54	-1.226	0.036	0.569	NaN	NaN	NaN	-1.254	0.789	0.266	-1.169	0.638	0.219	-1.08	0.542	0.256	-1.094	0.468	0.247	-1.175	0.339	0.211	-1.227	0.185	0.292
357	1.785	-1.393	0.893	0.462	-1.173	0.832	0.587	-1.271	0.803	0.648	-1.34	0.63	0.651	-1.334	0.498	0.595	-1.349	0.41	0.593	-1.362	0.24	0.62	-1.346	0.081	0.54	-1.226	0.036	0.569	NaN	NaN	NaN	-1.253	0.789	0.267	-1.168	0.638	0.22	-1.078	0.542	0.257	-1.092	0.468	0.247	-1.172	0.339	0.211	-1.216	0.178	0.292
358	1.79	-1.392	0.893	0.462	-1.173	0.833	0.588	-1.271	0.803	0.648	-1.34	0.63	0.651	-1.334	0.498	0.596	-1.349	0.41	0.593	-1.362	0.24	0.62	-1.346	0.081	0.54	-1.226	0.036	0.569	NaN	NaN	NaN	-1.252	0.789	0.267	-1.167	0.639	0.22	-1.076	0.543	0.257	-1.09	0.469	0.248	-1.167	0.338	0.211	-1.207	0.173	0.293
359	1.795	-1.392	0.893	0.463	-1.173	0.834	0.589	-1.27	0.803	0.649	-1.339	0.63	0.652	-1.334	0.498	0.596	-1.348	0.41	0.593	-1.362	0.24	0.62	-1.346	0.081	0.54	-1.226	0.036	0.569	NaN	NaN	NaN	-1.252	0.79	0.267	-1.167	0.639	0.221	-1.075	0.544	0.257	-1.089	0.47	0.247	-1.163	0.336	0.211	-1.201	0.172	0.293
360	1.8	-1.391	0.893	0.463	-1.173	0.834	0.59	-1.27	0.802	0.649	-1.339	0.63	0.652	-1.333	0.498	0.596	-1.348	0.41	0.593	-1.362	0.24	0.62	-1.346	0.081	0.54	-1.226	0.037	0.57	NaN	NaN	NaN	-1.251	0.79	0.267	-1.156	0.629	0.229	-1.084	0.555	0.249	-1.087	0.47	0.248	-1.159	0.335	0.211	-1.197	0.172	0.292
361	1.805	-1.39	0.893	0.463	-1.173	0.835	0.591	-1.269	0.802	0.649	-1.339	0.63	0.652	-1.333	0.498	0.596	-1.348	0.41	0.593	-1.362	0.24	0.62	-1.346	0.081	0.541	-1.226	0.036	0.569	NaN	NaN	NaN	-1.251	0.791	0.268	-1.133	0.605	0.249	-1.107	0.581	0.23	-1.085	0.47	0.248	-1.155	0.334	0.211	-1.191	0.17	0.293
362	1.81	-1.389	0.893	0.464	-1.172	0.835	0.591	-1.268	0.802	0.649	-1.339	0.63	0.652	-1.332	0.498	0.596	-1.348	0.41	0.593	-1.362	0.24	0.62	-1.346	0.081	0.541	-1.226	0.037	0.569	NaN	NaN	NaN	-1.25	0.791	0.268	-1.126	0.6	0.254	-1.111	0.588	0.226	-1.083	0.469	0.248	-1.151	0.332	0.212	-1.183	0.166	0.294
363	1.815	-1.389	0.893	0.464	-1.172	0.835	0.591	-1.268	0.802	0.649	-1.338	0.63	0.652	-1.332	0.498	0.596	-1.347	0.41	0.594	-1.361	0.24	0.621	-1.346	0.081	0.54	-1.226	0.037	0.569	NaN	NaN	NaN	-1.249	0.791	0.268	-1.124	0.598	0.256	-1.111	0.589	0.225	-1.08	0.468	0.249	-1.146	0.33	0.212	-1.18	0.166	0.294
364	1.82	-1.386	0.892	0.465	-1.171	0.835	0.591	-1.267	0.802	0.65	-1.338	0.63	0.652	-1.331	0.498	0.596	NaN	NaN	NaN	-1.361	0.241	0.621	-1.346	0.081	0.54	-1.226	0.036	0.569	NaN	NaN	NaN	-1.248	0.792	0.268	-1.109	0.584	0.258	-1.123	0.602	0.225	-1.079	0.468	0.249	-1.141	0.328	0.213	NaN	NaN	NaN
365	1.825	-1.383	0.891	0.467	-1.169	0.834	0.591	-1.266	0.802	0.65	-1.337	0.63	0.652	-1.331	0.498	0.596	NaN	NaN	NaN	-1.361	0.241	0.621	-1.346	0.081	0.54	-1.226	0.036	0.569	NaN	NaN	NaN	-1.247	0.792	0.268	-1.088	0.566	0.251	-1.141	0.62	0.232	-1.077	0.467	0.25	-1.136	0.326	0.213	-1.111	0.092	0.328
366	1.83	-1.385	0.893	0.465	-1.168	0.834	0.592	-1.265	0.801	0.65	-1.336	0.63	0.652	-1.331	0.499	0.596	NaN	NaN	NaN	-1.361	0.241	0.621	-1.346	0.081	0.54	-1.226	0.036	0.569	NaN	NaN	NaN	-1.246	0.792	0.269	-1.117	0.597	0.232	-1.112	0.591	0.252	-1.076	0.467	0.25	-1.132	0.324	0.213	-1.121	0.109	0.324
367	1.835	-1.385	0.894	0.465	-1.167	0.834	0.592	-1.265	0.802	0.65	-1.336	0.63	0.652	-1.33	0.499	0.596	-1.345	0.41	0.593	-1.361	0.241	0.621	-1.346	0.081	0.54	-1.226	0.036	0.569	NaN	NaN	NaN	-1.246	0.793	0.269	-1.148	0.63	0.226	-1.078	0.557	0.259	-1.075	0.467	0.25	-1.128	0.322	0.213	-1.143	0.145	0.301
368	1.84	-1.384	0.894	0.465	-1.166	0.834	0.592	-1.264	0.802	0.65	-1.336	0.63	0.652	-1.33	0.499	0.596	-1.345	0.41	0.593	-1.36	0.241	0.621	-1.346	0.081	0.54	-1.226	0.036	0.569	NaN	NaN	NaN	-1.245	0.793	0.269	-1.155	0.638	0.225	-1.07	0.549	0.261	-1.073	0.465	0.251	-1.123	0.319	0.213	-1.143	0.152	0.295
369	1.845	-1.383	0.894	0.465	-1.165	0.834	0.592	-1.263	0.801	0.651	-1.335	0.63	0.652	-1.33	0.5	0.597	-1.344	0.41	0.593	-1.36	0.241	0.62	-1.346	0.081	0.54	-1.226	0.036	0.569	NaN	NaN	NaN	-1.243	0.793	0.269	-1.156	0.64	0.225	-1.067	0.547	0.262	-1.072	0.464	0.252	-1.119	0.317	0.214	-1.137	0.151	0.294
370	1.85	-1.383	0.895	0.465	-1.164	0.834	0.592	-1.262	0.801	0.651	-1.334	0.63	0.652	-1.331	0.502	0.598	-1.344	0.41	0.594	-1.359	0.241	0.62	-1.346	0.081	0.54	-1.226	0.037	0.569	NaN	NaN	NaN	-1.242	0.793	0.27	-1.156	0.641	0.225	-1.065	0.545	0.263	-1.071	0.463	0.252	-1.115	0.315	0.214	-1.13	0.149	0.294
371	1.855	-1.382	0.895	0.466	-1.163	0.834	0.592	-1.261	0.801	0.651	-1.334	0.63	0.652	-1.33	0.502	0.598	-1.343	0.41	0.594	-1.359	0.241	0.62	-1.346	0.081	0.54	-1.226	0.036	0.569	NaN	NaN	NaN	-1.241	0.793	0.27	-1.155	0.641	0.225	-1.065	0.544	0.264	-1.07	0.462	0.252	-1.111	0.312	0.214	-1.123	0.146	0.294
372	1.86	-1.383	0.896	0.467	-1.162	0.834	0.592	-1.26	0.801	0.651	-1.333	0.63	0.652	-1.33	0.502	0.598	-1.343	0.41	0.594	-1.359	0.241	0.62	-1.346	0.081	0.54	-1.226	0.036	0.569	NaN	NaN	NaN	-1.24	0.793	0.27	-1.154	0.64	0.226	-1.064	0.544	0.265	-1.068	0.46	0.253	-1.107	0.309	0.214	-1.116	0.143	0.293
373	1.865	-1.378	0.894	0.468	-1.161	0.834	0.592	-1.259	0.801	0.651	-1.332	0.63	0.652	-1.33	0.502	0.598	-1.342	0.411	0.594	-1.359	0.241	0.62	-1.346	0.081	0.54	-1.226	0.036	0.569	NaN	NaN	NaN	-1.239	0.792	0.27	-1.152	0.64	0.226	-1.065	0.543	0.265	-1.068	0.459	0.253	-1.103	0.307	0.214	-1.108	0.14	0.293
374	1.87	-1.375	0.892	0.469	-1.159	0.833	0.592	-1.258	0.801	0.651	-1.332	0.63	0.652	-1.329	0.502	0.598	-1.342	0.411	0.593	-1.358	0.241	0.62	-1.346	0.081	0.54	-1.226	0.036	0.569	NaN	NaN	NaN	-1.238	0.792	0.27	-1.151	0.64	0.227	-1.064	0.542	0.266	-1.067	0.458	0.253	-1.099	0.304	0.214	-1.1	0.137	0.293
375	1.875	-1.375	0.893	0.468	-1.158	0.833	0.592	-1.258	0.801	0.651	-1.331	0.63	0.652	-1.328	0.502	0.598	-1.341	0.41	0.593	-1.358	0.241	0.62	-1.346	0.081	0.54	-1.226	0.036	0.57	NaN	NaN	NaN	-1.237	0.793	0.27	-1.151	0.64	0.227	-1.063	0.54	0.267	-1.066	0.456	0.254	-1.095	0.301	0.215	-1.093	0.135	0.293
376	1.88	-1.372	0.892	0.469	-1.157	0.833	0.593	-1.257	0.801	0.651	-1.33	0.629	0.652	-1.328	0.502	0.598	-1.341	0.41	0.593	-1.358	0.242	0.62	-1.346	0.082	0.54	-1.226	0.036	0.569	NaN	NaN	NaN	-1.235	0.792	0.271	-1.151	0.64	0.227	-1.063	0.539	0.268	-1.066	0.454	0.255	-1.091	0.299	0.215	-1.085	0.132	0.293
377	1.885	-1.374	0.894	0.467	-1.156	0.833	0.593	-1.256	0.801	0.651	-1.329	0.629	0.652	-1.327	0.502	0.598	-1.34	0.41	0.593	-1.358	0.241	0.62	-1.346	0.081	0.54	-1.226	0.037	0.569	NaN	NaN	NaN	-1.234	0.792	0.271	-1.15	0.64	0.227	-1.063	0.537	0.269	-1.065	0.452	0.256	-1.087	0.296	0.215	-1.077	0.129	0.293
378	1.89	-1.373	0.895	0.467	-1.156	0.833	0.593	-1.255	0.801	0.651	-1.328	0.629	0.652	-1.326	0.502	0.598	-1.34	0.41	0.593	-1.357	0.241	0.62	-1.346	0.082	0.54	-1.226	0.036	0.569	NaN	NaN	NaN	-1.233	0.792	0.271	-1.149	0.639	0.228	-1.063	0.536	0.269	-1.065	0.45	0.256	-1.084	0.294	0.215	-1.069	0.126	0.292
379	1.895	-1.372	0.895	0.466	-1.155	0.833	0.593	-1.253	0.8	0.651	-1.327	0.629	0.652	-1.326	0.502	0.598	-1.339	0.41	0.592	-1.357	0.241	0.62	-1.346	0.082	0.54	-1.226	0.037	0.569	NaN	NaN	NaN	-1.232	0.792	0.271	-1.148	0.638	0.228	-1.064	0.534	0.27	-1.065	0.448	0.257	-1.081	0.291	0.215	-1.061	0.124	0.292
380	1.9	-1.371	0.895	0.466	-1.154	0.833	0.593	-1.252	0.8	0.651	-1.326	0.629	0.652	-1.325	0.502	0.598	-1.338	0.41	0.592	-1.357	0.242	0.62	-1.346	0.082	0.54	-1.226	0.036	0.569	NaN	NaN	NaN	-1.23	0.792	0.271	-1.147	0.638	0.228	-1.065	0.533	0.27	-1.065	0.446	0.257	-1.077	0.289	0.215	-1.053	0.121	0.292
381	1.905	-1.37	0.895	0.466	-1.153	0.833	0.593	-1.251	0.8	0.651	-1.326	0.629	0.652	-1.325	0.502	0.598	-1.338	0.41	0.592	-1.356	0.242	0.62	-1.346	0.082	0.54	-1.226	0.036	0.569	NaN	NaN	NaN	-1.229	0.791	0.27	-1.147	0.637	0.228	-1.066	0.532	0.271	-1.065	0.444	0.258	-1.074	0.287	0.216	-1.045	0.119	0.291
382	1.91	-1.368	0.894	0.466	-1.152	0.832	0.593	-1.25	0.8	0.651	-1.325	0.629	0.652	-1.323	0.501	0.597	-1.338	0.41	0.593	-1.356	0.242	0.62	-1.346	0.082	0.54	-1.226	0.037	0.569	NaN	NaN	NaN	-1.228	0.791	0.27	-1.146	0.636	0.228	-1.066	0.53	0.271	-1.065	0.442	0.259	-1.07	0.284	0.216	-1.037	0.117	0.291
383	1.915	-1.365	0.893	0.467	-1.15	0.832	0.593	-1.248	0.799	0.651	-1.324	0.629	0.652	-1.32	0.498	0.596	-1.338	0.41	0.593	-1.356	0.242	0.62	-1.346	0.082	0.54	-1.226	0.036	0.569	NaN	NaN	NaN	-1.227	0.791	0.27	-1.145	0.634	0.229	-1.066	0.527	0.272	-1.065	0.44	0.259	-1.067	0.282	0.216	-1.029	0.115	0.291
384	1.92	-1.362	0.891	0.468	-1.149	0.831	0.593	-1.247	0.799	0.651	-1.323	0.629	0.652	-1.319	0.497	0.596	-1.337	0.41	0.593	-1.356	0.242	0.62	-1.346	0.082	0.54	-1.226	0.036	0.569	NaN	NaN	NaN	-1.226	0.791	0.27	-1.144	0.633	0.229	-1.067	0.525	0.273	-1.065	0.437	0.26	-1.063	0.279	0.216	-1.021	0.113	0.291
385	1.925	-1.363	0.893	0.466	-1.147	0.83	0.592	-1.246	0.799	0.651	-1.322	0.629	0.652	-1.319	0.497	0.596	-1.337	0.41	0.593	-1.356	0.242	0.62	-1.346	0.082	0.54	-1.226	0.036	0.569	NaN	NaN	NaN	-1.225	0.791	0.27	-1.144	0.633	0.23	-1.068	0.523	0.273	-1.065	0.435	0.26	-1.059	0.277	0.216	-1.013	0.111	0.29
386	1.93	-1.362	0.894	0.465	-1.146	0.83	0.592	-1.245	0.799	0.651	-1.321	0.629	0.652	-1.318	0.497	0.596	-1.336	0.41	0.593	-1.356	0.242	0.62	-1.345	0.081	0.54	-1.226	0.036	0.569	NaN	NaN	NaN	-1.223	0.79	0.27	-1.144	0.632	0.23	-1.069	0.522	0.274	-1.065	0.433	0.261	-1.056	0.275	0.216	-1.006	0.11	0.289
387	1.935	-1.361	0.894	0.465	-1.145	0.829	0.591	-1.243	0.799	0.651	-1.32	0.629	0.652	-1.318	0.498	0.596	-1.336	0.41	0.593	-1.355	0.242	0.62	-1.345	0.081	0.54	-1.226	0.036	0.569	NaN	NaN	NaN	-1.222	0.789	0.27	-1.144	0.63	0.23	-1.069	0.519	0.276	-1.065	0.431	0.262	-1.052	0.272	0.216	-0.999	0.11	0.289
388	1.94	-1.36	0.894	0.465	-1.143	0.829	0.59	-1.242	0.799	0.651	-1.319	0.629	0.652	-1.317	0.498	0.596	-1.335	0.41	0.593	-1.355	0.242	0.62	-1.345	0.081	0.54	-1.226	0.036	0.569	NaN	NaN	NaN	-1.22	0.788	0.27	-1.144	0.629	0.23	-1.07	0.516	0.276	-1.064	0.428	0.262	-1.049	0.271	0.216	-0.992	0.108	0.288
389	1.945	-1.358	0.894	0.464	-1.142	0.828	0.591	-1.241	0.799	0.65	-1.318	0.629	0.652	-1.316	0.498	0.596	-1.334	0.41	0.593	-1.355	0.242	0.62	-1.345	0.081	0.54	-1.226	0.036	0.569	NaN	NaN	NaN	-1.218	0.787	0.27	-1.144	0.628	0.23	-1.071	0.515	0.277	-1.064	0.426	0.263	-1.044	0.269	0.216	-0.984	0.108	0.288
390	1.95	-1.356	0.893	0.464	-1.14	0.828	0.591	-1.24	0.799	0.65	-1.317	0.629	0.652	-1.316	0.498	0.596	-1.334	0.41	0.592	-1.355	0.242	0.62	-1.345	0.081	0.54	-1.226	0.036	0.569	NaN	NaN	NaN	-1.217	0.787	0.27	-1.144	0.626	0.23	-1.073	0.513	0.277	-1.064	0.424	0.264	-1.041	0.267	0.216	-0.978	0.107	0.288
391	1.955	-1.355	0.893	0.463	-1.139	0.827	0.591	-1.238	0.798	0.65	-1.316	0.629	0.652	-1.315	0.498	0.596	-1.333	0.41	0.592	-1.354	0.242	0.62	-1.345	0.081	0.54	-1.226	0.036	0.569	NaN	NaN	NaN	-1.216	0.786	0.27	-1.145	0.625	0.23	-1.074	0.511	0.278	-1.064	0.422	0.265	-1.037	0.266	0.216	-0.971	0.107	0.288
392	1.96	-1.353	0.893	0.463	-1.138	0.827	0.591	-1.237	0.798	0.65	-1.315	0.629	0.652	-1.315	0.498	0.595	-1.333	0.41	0.592	-1.354	0.242	0.62	-1.345	0.081	0.54	-1.226	0.036	0.569	NaN	NaN	NaN	-1.214	0.785	0.27	-1.145	0.624	0.231	-1.074	0.508	0.28	-1.064	0.421	0.265	-1.034	0.265	0.216	-0.965	0.106	0.288
393	1.965	-1.351	0.893	0.462	-1.137	0.827	0.591	-1.236	0.798	0.65	-1.314	0.629	0.651	-1.314	0.499	0.595	-1.332	0.41	0.592	-1.354	0.243	0.62	-1.345	0.081	0.539	-1.226	0.036	0.569	NaN	NaN	NaN	-1.213	0.784	0.27	-1.145	0.622	0.231	-1.075	0.506	0.281	-1.064	0.419	0.266	-1.03	0.263	0.216	-0.959	0.106	0.287
394	1.97	-1.35	0.893	0.462	-1.137	0.827	0.591	-1.234	0.798	0.65	-1.313	0.629	0.651	-1.314	0.499	0.595	-1.332	0.41	0.591	-1.353	0.243	0.62	-1.345	0.081	0.539	-1.226	0.036	0.569	NaN	NaN	NaN	-1.211	0.783	0.27	-1.145	0.621	0.231	-1.077	0.504	0.281	-1.064	0.417	0.266	-1.027	0.262	0.216	-0.953	0.106	0.288
395	1.975	-1.348	0.892	0.461	-1.135	0.827	0.591	-1.233	0.797	0.649	-1.312	0.629	0.651	-1.314	0.501	0.596	-1.331	0.409	0.591	-1.353	0.243	0.62	-1.345	0.081	0.539	-1.226	0.036	0.569	NaN	NaN	NaN	-1.21	0.783	0.27	-1.145	0.619	0.231	-1.079	0.503	0.281	-1.063	0.414	0.267	-1.024	0.261	0.216	-0.948	0.106	0.289
396	1.98	-1.346	0.892	0.461	-1.134	0.827	0.591	-1.231	0.797	0.649	-1.311	0.629	0.651	-1.313	0.501	0.596	-1.33	0.409	0.591	-1.353	0.243	0.62	-1.345	0.081	0.539	-1.226	0.036	0.569	NaN	NaN	NaN	-1.208	0.782	0.27	-1.144	0.617	0.232	-1.08	0.501	0.282	-1.064	0.413	0.267	-1.021	0.26	0.216	-0.942	0.105	0.289
397	1.985	-1.344	0.892	0.46	-1.132	0.827	0.592	-1.23	0.798	0.649	-1.31	0.629	0.651	-1.313	0.501	0.596	-1.329	0.41	0.591	-1.352	0.243	0.619	-1.345	0.081	0.539	-1.226	0.036	0.569	NaN	NaN	NaN	-1.206	0.781	0.27	-1.145	0.615	0.232	-1.079	0.498	0.283	-1.064	0.412	0.267	-1.019	0.26	0.216	-0.938	0.106	0.29
398	1.99	-1.342	0.892	0.46	-1.13	0.826	0.592	-1.229	0.798	0.649	-1.309	0.629	0.65	-1.312	0.502	0.596	-1.329	0.41	0.591	-1.352	0.243	0.619	-1.345	0.081	0.539	-1.226	0.036	0.569	NaN	NaN	NaN	-1.204	0.78	0.27	-1.145	0.614	0.232	-1.08	0.496	0.283	-1.065	0.411	0.268	-1.016	0.258	0.217	-0.935	0.106	0.29
399	1.995	-1.341	0.891	0.459	-1.129	0.826	0.592	-1.228	0.797	0.649	-1.308	0.629	0.65	-1.311	0.502	0.596	-1.328	0.41	0.591	-1.352	0.243	0.619	-1.345	0.081	0.539	-1.226	0.036	0.569	NaN	NaN	NaN	-1.203	0.779	0.27	-1.145	0.612	0.232	-1.082	0.494	0.283	-1.065	0.409	0.268	-1.014	0.257	0.217	-0.931	0.106	0.291
400	2	-1.338	0.891	0.459	-1.128	0.826	0.592	-1.225	0.797	0.648	-1.306	0.629	0.65	-1.31	0.502	0.595	-1.327	0.41	0.591	-1.352	0.243	0.619	-1.345	0.081	0.539	-1.226	0.036	0.569	NaN	NaN	NaN	-1.201	0.779	0.27	-1.146	0.61	0.232	-1.083	0.493	0.283	-1.064	0.407	0.269	-1.012	0.256	0.217	-0.927	0.105	0.291
401	2.005	-1.335	0.89	0.459	-1.126	0.826	0.592	-1.224	0.796	0.648	-1.305	0.629	0.65	-1.309	0.501	0.595	-1.326	0.41	0.59	-1.351	0.243	0.619	-1.345	0.081	0.539	-1.226	0.036	0.569	NaN	NaN	NaN	-1.2	0.779	0.27	-1.146	0.609	0.232	-1.084	0.492	0.283	-1.065	0.406	0.269	-1.01	0.255	0.217	-0.925	0.105	0.292
402	2.01	-1.331	0.888	0.46	-1.124	0.826	0.592	-1.222	0.796	0.648	-1.304	0.629	0.649	-1.307	0.501	0.594	-1.325	0.41	0.59	-1.35	0.243	0.618	-1.345	0.081	0.539	-1.226	0.036	0.569	NaN	NaN	NaN	-1.198	0.778	0.269	-1.146	0.607	0.233	-1.084	0.489	0.284	-1.066	0.405	0.269	-1.01	0.254	0.218	-0.922	0.104	0.293
403	2.015	-1.331	0.889	0.457	-1.122	0.826	0.592	-1.221	0.797	0.648	-1.303	0.629	0.649	-1.306	0.501	0.594	-1.324	0.41	0.589	-1.349	0.243	0.618	-1.345	0.081	0.539	-1.226	0.036	0.569	NaN	NaN	NaN	-1.196	0.778	0.269	-1.146	0.605	0.233	-1.084	0.487	0.284	-1.066	0.404	0.269	-1.009	0.253	0.218	-0.92	0.104	0.294
404	2.02	-1.33	0.89	0.457	-1.12	0.825	0.592	-1.219	0.797	0.648	-1.302	0.629	0.649	-1.305	0.501	0.594	-1.323	0.41	0.589	-1.348	0.243	0.618	-1.345	0.081	0.539	-1.226	0.036	0.569	NaN	NaN	NaN	-1.194	0.777	0.269	-1.147	0.604	0.233	-1.084	0.486	0.283	-1.066	0.403	0.27	-1.009	0.252	0.219	-0.92	0.102	0.295
405	2.025	-1.328	0.89	0.456	-1.118	0.825	0.591	-1.217	0.796	0.647	-1.3	0.629	0.649	-1.304	0.501	0.594	-1.322	0.41	0.589	-1.348	0.243	0.618	-1.345	0.081	0.538	-1.226	0.036	0.569	NaN	NaN	NaN	-1.192	0.776	0.269	-1.147	0.604	0.233	-1.085	0.485	0.283	-1.065	0.401	0.271	-1.008	0.25	0.22	-0.918	0.102	0.297
406	2.03	-1.326	0.889	0.455	-1.117	0.825	0.591	-1.215	0.796	0.647	-1.298	0.629	0.648	-1.302	0.501	0.594	-1.321	0.41	0.589	-1.347	0.243	0.618	-1.345	0.082	0.538	-1.226	0.036	0.569	NaN	NaN	NaN	-1.189	0.775	0.269	-1.146	0.603	0.233	-1.085	0.485	0.283	-1.064	0.4	0.271	-1.008	0.249	0.22	-0.919	0.101	0.298
407	2.035	-1.322	0.888	0.456	-1.115	0.825	0.591	-1.214	0.796	0.647	-1.297	0.629	0.648	-1.301	0.501	0.593	-1.32	0.41	0.589	-1.346	0.243	0.618	-1.344	0.082	0.538	-1.226	0.036	0.569	NaN	NaN	NaN	-1.187	0.775	0.269	-1.145	0.601	0.233	-1.084	0.484	0.283	-1.064	0.399	0.271	-1.008	0.248	0.221	-0.919	0.101	0.299
408	2.04	-1.318	0.887	0.457	-1.112	0.824	0.591	-1.212	0.795	0.646	-1.295	0.629	0.648	-1.299	0.501	0.593	-1.318	0.41	0.589	-1.346	0.243	0.618	-1.344	0.082	0.538	-1.226	0.036	0.569	NaN	NaN	NaN	-1.185	0.775	0.269	-1.144	0.6	0.233	-1.082	0.482	0.284	-1.064	0.399	0.271	-1.008	0.246	0.222	-0.921	0.099	0.3
409	2.045	-1.319	0.888	0.455	-1.109	0.824	0.59	-1.21	0.795	0.646	-1.294	0.629	0.647	-1.298	0.501	0.593	-1.317	0.41	0.589	-1.345	0.243	0.618	-1.344	0.082	0.538	-1.226	0.036	0.569	NaN	NaN	NaN	-1.183	0.774	0.269	-1.142	0.599	0.233	-1.081	0.481	0.284	-1.063	0.398	0.272	-1.008	0.244	0.223	-0.923	0.096	0.301
410	2.05	-1.317	0.888	0.454	-1.107	0.824	0.59	-1.208	0.795	0.646	-1.292	0.629	0.647	-1.296	0.501	0.593	-1.316	0.41	0.588	-1.344	0.244	0.618	-1.344	0.082	0.538	-1.226	0.036	0.569	NaN	NaN	NaN	-1.181	0.774	0.268	-1.141	0.599	0.233	-1.079	0.48	0.284	-1.062	0.396	0.273	-1.008	0.243	0.223	-0.923	0.095	0.302
411	2.055	-1.315	0.888	0.454	-1.105	0.823	0.589	-1.206	0.795	0.646	-1.29	0.628	0.647	-1.295	0.501	0.593	-1.314	0.41	0.588	-1.344	0.244	0.617	-1.344	0.082	0.538	-1.226	0.036	0.569	NaN	NaN	NaN	-1.179	0.774	0.268	-1.139	0.598	0.233	-1.078	0.48	0.284	-1.061	0.395	0.273	-1.009	0.242	0.224	-0.923	0.094	0.302
412	2.06	-1.312	0.888	0.453	-1.102	0.822	0.588	-1.203	0.794	0.645	-1.289	0.628	0.647	-1.294	0.501	0.592	-1.313	0.41	0.588	-1.343	0.244	0.617	-1.344	0.082	0.538	-1.226	0.036	0.569	NaN	NaN	NaN	-1.177	0.774	0.268	-1.137	0.598	0.232	-1.077	0.48	0.285	-1.061	0.394	0.273	-1.009	0.241	0.225	-0.923	0.094	0.303
413	2.065	-1.31	0.888	0.453	-1.1	0.822	0.588	-1.201	0.794	0.645	-1.287	0.628	0.646	-1.291	0.499	0.591	-1.312	0.41	0.587	-1.342	0.244	0.617	-1.344	0.082	0.538	-1.226	0.036	0.569	NaN	NaN	NaN	-1.175	0.774	0.267	-1.135	0.598	0.232	-1.074	0.479	0.286	-1.06	0.394	0.273	-1.009	0.239	0.226	-0.923	0.093	0.303
414	2.07	-1.308	0.888	0.453	-1.097	0.822	0.588	-1.199	0.793	0.644	-1.285	0.628	0.646	-1.288	0.497	0.59	-1.311	0.41	0.587	-1.341	0.244	0.617	-1.344	0.082	0.538	-1.226	0.036	0.569	NaN	NaN	NaN	-1.172	0.773	0.267	-1.133	0.598	0.232	-1.072	0.479	0.285	-1.059	0.394	0.273	-1.009	0.238	0.228	-0.922	0.092	0.304
415	2.075	-1.305	0.888	0.452	-1.095	0.822	0.588	-1.197	0.793	0.644	-1.283	0.628	0.646	-1.286	0.497	0.59	-1.31	0.41	0.587	-1.341	0.244	0.617	-1.344	0.082	0.538	-1.226	0.036	0.569	NaN	NaN	NaN	-1.17	0.774	0.267	-1.131	0.598	0.232	-1.071	0.479	0.285	-1.058	0.394	0.273	-1.009	0.238	0.228	-0.922	0.091	0.304
416	2.08	-1.303	0.888	0.452	-1.093	0.822	0.588	-1.195	0.793	0.644	-1.282	0.628	0.645	-1.285	0.497	0.59	-1.308	0.41	0.586	-1.34	0.244	0.616	-1.344	0.082	0.538	-1.226	0.036	0.569	NaN	NaN	NaN	-1.168	0.774	0.267	-1.129	0.598	0.231	-1.07	0.48	0.285	-1.057	0.393	0.274	-1.008	0.238	0.229	-0.919	0.091	0.305
417	2.085	-1.3	0.888	0.452	-1.091	0.822	0.588	-1.193	0.792	0.644	-1.28	0.628	0.645	-1.284	0.498	0.589	-1.307	0.41	0.586	-1.338	0.244	0.615	-1.344	0.083	0.538	-1.226	0.036	0.569	NaN	NaN	NaN	-1.166	0.774	0.266	-1.126	0.598	0.231	-1.069	0.48	0.284	-1.055	0.392	0.274	-1.007	0.238	0.229	-0.916	0.092	0.305
418	2.09	-1.298	0.888	0.452	-1.089	0.822	0.588	-1.19	0.792	0.643	-1.278	0.627	0.644	-1.284	0.499	0.589	-1.306	0.41	0.586	-1.338	0.244	0.615	-1.344	0.083	0.538	-1.226	0.036	0.569	NaN	NaN	NaN	-1.163	0.774	0.266	-1.125	0.598	0.231	-1.068	0.48	0.284	-1.054	0.392	0.274	-1.004	0.239	0.228	-0.916	0.091	0.305
419	2.095	-1.295	0.887	0.452	-1.086	0.822	0.588	-1.188	0.791	0.643	-1.276	0.627	0.644	-1.283	0.5	0.589	-1.305	0.41	0.585	-1.337	0.245	0.615	-1.344	0.083	0.537	-1.226	0.036	0.569	NaN	NaN	NaN	-1.161	0.775	0.266	-1.122	0.598	0.231	-1.068	0.48	0.284	-1.053	0.392	0.273	-1.001	0.24	0.227	-0.915	0.091	0.304
420	2.1	-1.291	0.886	0.453	-1.084	0.822	0.587	-1.186	0.791	0.642	-1.275	0.627	0.644	-1.281	0.5	0.589	-1.303	0.41	0.585	-1.336	0.245	0.615	-1.344	0.083	0.537	-1.226	0.036	0.569	NaN	NaN	NaN	-1.158	0.775	0.265	-1.12	0.598	0.231	-1.067	0.48	0.283	-1.051	0.392	0.273	-0.998	0.241	0.226	-0.913	0.09	0.303
421	2.105	-1.29	0.887	0.452	-1.082	0.822	0.587	-1.184	0.791	0.642	-1.273	0.627	0.643	-1.28	0.5	0.589	-1.302	0.41	0.584	-1.336	0.245	0.615	-1.343	0.083	0.537	-1.226	0.036	0.569	NaN	NaN	NaN	-1.156	0.776	0.265	-1.119	0.598	0.23	-1.065	0.48	0.283	-1.049	0.393	0.272	-0.996	0.241	0.225	-0.912	0.09	0.303
422	2.11	-1.288	0.888	0.451	-1.079	0.821	0.587	-1.182	0.79	0.642	-1.271	0.627	0.643	-1.278	0.5	0.588	-1.301	0.41	0.584	-1.335	0.245	0.615	-1.343	0.083	0.537	-1.226	0.036	0.569	NaN	NaN	NaN	-1.153	0.777	0.265	-1.117	0.598	0.23	-1.061	0.478	0.283	-1.046	0.392	0.271	-0.994	0.241	0.225	-0.911	0.09	0.302
423	2.115	-1.286	0.888	0.451	-1.076	0.82	0.586	-1.179	0.79	0.641	-1.27	0.627	0.642	-1.277	0.5	0.588	-1.3	0.41	0.584	-1.334	0.246	0.615	-1.343	0.083	0.537	-1.226	0.036	0.569	NaN	NaN	NaN	-1.151	0.777	0.264	-1.115	0.598	0.229	-1.058	0.478	0.282	-1.042	0.392	0.271	-0.991	0.24	0.224	-0.91	0.089	0.301
424	2.12	-1.284	0.888	0.451	-1.073	0.82	0.585	-1.177	0.789	0.641	-1.268	0.627	0.642	-1.275	0.5	0.587	-1.298	0.41	0.584	-1.334	0.246	0.614	-1.343	0.083	0.537	-1.226	0.036	0.569	NaN	NaN	NaN	-1.148	0.778	0.264	-1.113	0.598	0.229	-1.055	0.478	0.281	-1.04	0.393	0.27	-0.99	0.24	0.223	-0.908	0.088	0.301
425	2.125	-1.281	0.888	0.451	-1.07	0.819	0.584	-1.175	0.789	0.64	-1.266	0.627	0.641	-1.274	0.5	0.587	-1.297	0.41	0.583	-1.333	0.246	0.614	-1.343	0.083	0.537	-1.226	0.036	0.569	NaN	NaN	NaN	-1.146	0.778	0.263	-1.11	0.599	0.228	-1.052	0.479	0.28	-1.038	0.393	0.269	-0.988	0.239	0.222	-0.907	0.087	0.3
426	2.13	-1.279	0.888	0.451	-1.068	0.819	0.583	-1.172	0.788	0.64	-1.265	0.627	0.641	-1.272	0.499	0.586	-1.296	0.41	0.583	-1.332	0.246	0.614	-1.343	0.083	0.537	-1.226	0.036	0.569	NaN	NaN	NaN	-1.143	0.778	0.263	-1.108	0.599	0.227	-1.049	0.48	0.279	-1.035	0.393	0.268	-0.987	0.239	0.222	-0.905	0.086	0.3
427	2.135	-1.276	0.887	0.45	-1.065	0.818	0.583	-1.17	0.788	0.639	-1.262	0.626	0.64	-1.271	0.499	0.586	-1.294	0.41	0.582	-1.331	0.247	0.614	-1.342	0.083	0.537	-1.226	0.036	0.569	NaN	NaN	NaN	-1.141	0.778	0.262	-1.105	0.599	0.226	-1.046	0.481	0.278	-1.032	0.394	0.267	-0.985	0.239	0.221	-0.905	0.086	0.3
428	2.14	-1.274	0.887	0.45	-1.063	0.818	0.583	-1.167	0.787	0.639	-1.261	0.626	0.64	-1.269	0.5	0.586	-1.293	0.41	0.582	-1.331	0.247	0.614	-1.342	0.083	0.537	-1.226	0.036	0.569	NaN	NaN	NaN	-1.138	0.778	0.262	-1.102	0.6	0.225	-1.043	0.482	0.277	-1.03	0.395	0.266	-0.982	0.239	0.221	-0.904	0.085	0.3
429	2.145	-1.271	0.887	0.45	-1.061	0.818	0.583	-1.165	0.787	0.638	-1.259	0.626	0.639	-1.268	0.5	0.585	-1.292	0.41	0.582	-1.33	0.247	0.614	-1.342	0.083	0.537	-1.226	0.036	0.569	NaN	NaN	NaN	-1.136	0.779	0.261	-1.098	0.6	0.224	-1.039	0.482	0.276	-1.026	0.395	0.265	-0.98	0.239	0.22	-0.903	0.085	0.299
430	2.15	-1.269	0.887	0.45	-1.058	0.818	0.582	-1.162	0.786	0.638	-1.257	0.626	0.639	-1.266	0.499	0.584	-1.291	0.41	0.581	-1.329	0.247	0.614	-1.342	0.084	0.537	-1.226	0.036	0.569	NaN	NaN	NaN	-1.134	0.779	0.26	-1.094	0.6	0.224	-1.035	0.483	0.276	-1.023	0.395	0.265	-0.977	0.24	0.219	-0.901	0.084	0.298
431	2.155	-1.266	0.887	0.449	-1.055	0.817	0.581	-1.16	0.786	0.637	-1.255	0.626	0.638	-1.264	0.499	0.584	-1.29	0.41	0.581	-1.328	0.247	0.614	-1.342	0.084	0.537	-1.226	0.036	0.569	NaN	NaN	NaN	-1.131	0.779	0.259	-1.091	0.6	0.223	-1.032	0.483	0.275	-1.02	0.395	0.264	-0.974	0.24	0.218	-0.901	0.084	0.297
432	2.16	-1.264	0.887	0.449	-1.052	0.816	0.579	-1.158	0.785	0.637	-1.253	0.626	0.638	-1.263	0.499	0.584	-1.288	0.41	0.58	-1.328	0.247	0.614	-1.342	0.084	0.536	-1.226	0.036	0.569	NaN	NaN	NaN	-1.129	0.779	0.259	-1.087	0.601	0.222	-1.028	0.484	0.274	-1.016	0.395	0.263	-0.971	0.241	0.217	-0.9	0.084	0.297
433	2.165	-1.261	0.887	0.449	-1.049	0.815	0.579	-1.155	0.785	0.636	-1.252	0.626	0.637	-1.262	0.499	0.583	-1.287	0.41	0.58	-1.327	0.247	0.613	-1.342	0.084	0.536	-1.226	0.036	0.569	NaN	NaN	NaN	-1.126	0.779	0.258	-1.084	0.601	0.221	-1.025	0.485	0.274	-1.013	0.395	0.262	-0.968	0.241	0.216	-0.9	0.084	0.297
434	2.17	-1.258	0.887	0.448	-1.047	0.815	0.579	-1.153	0.784	0.635	-1.25	0.626	0.637	-1.26	0.499	0.583	-1.286	0.41	0.58	-1.326	0.248	0.613	-1.342	0.084	0.536	-1.226	0.036	0.569	NaN	NaN	NaN	-1.124	0.779	0.257	-1.08	0.601	0.221	-1.021	0.485	0.274	-1.01	0.396	0.262	-0.965	0.241	0.216	-0.899	0.084	0.297
435	2.175	-1.256	0.887	0.447	-1.045	0.815	0.578	-1.15	0.783	0.635	-1.248	0.625	0.636	-1.258	0.499	0.582	-1.285	0.41	0.579	-1.325	0.248	0.612	-1.341	0.085	0.536	-1.226	0.037	0.569	NaN	NaN	NaN	-1.121	0.78	0.256	-1.076	0.602	0.22	-1.017	0.485	0.273	-1.006	0.396	0.262	-0.962	0.241	0.216	-0.897	0.083	0.297
436	2.18	-1.253	0.886	0.447	-1.043	0.814	0.577	-1.148	0.783	0.634	-1.246	0.625	0.636	-1.257	0.499	0.582	-1.283	0.41	0.578	-1.324	0.247	0.612	-1.341	0.085	0.536	-1.226	0.037	0.569	NaN	NaN	NaN	-1.119	0.78	0.256	-1.073	0.602	0.22	-1.014	0.486	0.273	-1.002	0.397	0.261	-0.959	0.241	0.216	-0.895	0.081	0.297
437	2.185	-1.25	0.886	0.446	-1.039	0.813	0.576	-1.145	0.782	0.633	-1.244	0.625	0.635	-1.255	0.498	0.581	-1.282	0.41	0.578	-1.324	0.247	0.611	-1.341	0.085	0.536	-1.226	0.037	0.569	NaN	NaN	NaN	-1.116	0.781	0.255	-1.069	0.603	0.22	-1.011	0.487	0.273	-0.999	0.397	0.26	-0.957	0.241	0.216	-0.894	0.08	0.297
438	2.19	-1.248	0.886	0.446	-1.036	0.812	0.575	-1.143	0.782	0.632	-1.242	0.625	0.635	-1.254	0.498	0.58	-1.281	0.41	0.577	-1.323	0.247	0.611	-1.341	0.086	0.536	-1.226	0.037	0.569	NaN	NaN	NaN	-1.113	0.781	0.254	-1.066	0.603	0.219	-1.007	0.487	0.273	-0.996	0.397	0.261	-0.954	0.241	0.216	-0.893	0.08	0.297
439	2.195	-1.245	0.886	0.445	-1.034	0.812	0.575	-1.141	0.781	0.632	-1.24	0.625	0.634	-1.252	0.498	0.58	-1.28	0.41	0.577	-1.322	0.248	0.611	-1.341	0.086	0.535	-1.226	0.037	0.569	NaN	NaN	NaN	-1.109	0.781	0.253	-1.063	0.604	0.219	-1.003	0.487	0.273	-0.992	0.397	0.261	-0.952	0.241	0.216	-0.893	0.081	0.297
440	2.2	-1.243	0.886	0.444	-1.032	0.812	0.574	-1.138	0.781	0.631	-1.238	0.625	0.633	-1.251	0.498	0.579	-1.279	0.41	0.576	-1.321	0.248	0.61	-1.341	0.086	0.535	-1.226	0.037	0.569	NaN	NaN	NaN	-1.105	0.781	0.253	-1.059	0.604	0.218	-1	0.488	0.272	-0.988	0.398	0.261	-0.949	0.242	0.216	-0.892	0.081	0.298
441	2.205	-1.24	0.886	0.444	-1.03	0.812	0.574	-1.136	0.78	0.63	-1.234	0.622	0.634	-1.249	0.498	0.578	-1.277	0.41	0.576	-1.321	0.249	0.609	-1.341	0.086	0.535	-1.226	0.037	0.569	NaN	NaN	NaN	-1.102	0.781	0.252	-1.055	0.603	0.218	-0.996	0.489	0.272	-0.985	0.397	0.261	-0.948	0.242	0.217	-0.892	0.081	0.299
442	2.21	-1.237	0.886	0.443	-1.027	0.811	0.573	-1.134	0.78	0.63	-1.228	0.619	0.634	-1.248	0.498	0.578	-1.276	0.41	0.575	-1.32	0.249	0.609	-1.34	0.086	0.535	-1.226	0.037	0.569	NaN	NaN	NaN	-1.099	0.782	0.251	-1.051	0.603	0.217	-0.992	0.489	0.273	-0.981	0.397	0.261	-0.945	0.242	0.217	-0.891	0.081	0.3
443	2.215	-1.235	0.886	0.442	-1.024	0.81	0.572	-1.131	0.779	0.629	-1.231	0.623	0.632	-1.246	0.498	0.577	-1.275	0.41	0.574	-1.319	0.249	0.609	-1.34	0.086	0.535	-1.226	0.037	0.569	NaN	NaN	NaN	-1.096	0.782	0.251	-1.047	0.603	0.217	-0.988	0.489	0.273	-0.978	0.398	0.261	-0.943	0.241	0.218	-0.89	0.081	0.301
444	2.22	-1.232	0.885	0.441	-1.021	0.809	0.571	-1.129	0.779	0.628	-1.231	0.624	0.631	-1.244	0.498	0.576	-1.274	0.411	0.574	-1.319	0.25	0.608	-1.34	0.087	0.535	-1.226	0.037	0.569	NaN	NaN	NaN	-1.092	0.782	0.25	-1.043	0.602	0.217	-0.985	0.489	0.273	-0.975	0.398	0.262	-0.941	0.241	0.219	-0.89	0.081	0.301
445	2.225	-1.23	0.885	0.441	-1.019	0.809	0.57	-1.127	0.778	0.627	-1.23	0.624	0.63	-1.243	0.498	0.576	-1.272	0.411	0.573	-1.318	0.25	0.608	-1.34	0.087	0.535	-1.225	0.037	0.57	NaN	NaN	NaN	-1.089	0.782	0.249	-1.039	0.602	0.217	-0.981	0.489	0.273	-0.971	0.399	0.262	-0.939	0.241	0.22	-0.889	0.082	0.302
446	2.23	-1.227	0.885	0.44	-1.017	0.809	0.57	-1.125	0.778	0.626	-1.228	0.624	0.629	-1.241	0.498	0.575	-1.271	0.41	0.573	-1.318	0.25	0.608	-1.34	0.087	0.535	-1.225	0.037	0.57	NaN	NaN	NaN	-1.085	0.782	0.249	-1.036	0.602	0.216	-0.977	0.49	0.273	-0.968	0.399	0.262	-0.937	0.241	0.22	-0.889	0.081	0.302
447	2.235	-1.225	0.885	0.439	-1.015	0.809	0.57	-1.123	0.778	0.626	-1.226	0.624	0.628	-1.24	0.498	0.574	-1.269	0.41	0.572	-1.317	0.251	0.607	-1.34	0.088	0.534	-1.225	0.037	0.57	NaN	NaN	NaN	-1.082	0.782	0.248	-1.032	0.601	0.216	-0.973	0.49	0.274	-0.964	0.399	0.262	-0.935	0.241	0.22	-0.887	0.08	0.303
448	2.24	-1.222	0.885	0.438	-1.013	0.809	0.57	-1.12	0.777	0.625	-1.222	0.622	0.628	-1.238	0.498	0.573	-1.268	0.411	0.571	-1.316	0.251	0.607	-1.34	0.088	0.534	-1.225	0.038	0.569	NaN	NaN	NaN	-1.078	0.782	0.248	-1.028	0.601	0.216	-0.969	0.49	0.274	-0.96	0.4	0.262	-0.933	0.242	0.22	-0.887	0.08	0.303
449	2.245	-1.22	0.886	0.437	-1.01	0.808	0.569	-1.118	0.777	0.624	-1.216	0.619	0.628	-1.236	0.498	0.573	-1.267	0.411	0.571	-1.316	0.252	0.606	-1.339	0.088	0.534	-1.225	0.038	0.569	NaN	NaN	NaN	-1.075	0.782	0.247	-1.025	0.601	0.216	-0.966	0.49	0.273	-0.957	0.401	0.262	-0.93	0.242	0.221	-0.886	0.08	0.304
450	2.25	-1.217	0.886	0.436	-1.007	0.807	0.568	-1.116	0.777	0.623	-1.22	0.623	0.626	-1.235	0.498	0.572	-1.265	0.41	0.57	-1.315	0.252	0.606	-1.339	0.089	0.534	-1.225	0.038	0.569	NaN	NaN	NaN	-1.072	0.782	0.246	-1.021	0.601	0.216	-0.962	0.491	0.274	-0.953	0.401	0.262	-0.928	0.242	0.221	-0.886	0.08	0.304
451	2.255	-1.214	0.886	0.436	-1.006	0.807	0.567	-1.114	0.776	0.623	-1.219	0.624	0.625	-1.233	0.498	0.571	-1.264	0.411	0.57	-1.315	0.253	0.606	-1.339	0.089	0.534	-1.224	0.038	0.569	NaN	NaN	NaN	-1.069	0.782	0.246	-1.018	0.601	0.216	-0.958	0.491	0.274	-0.95	0.402	0.262	-0.925	0.243	0.221	-0.885	0.08	0.304
452	2.26	-1.212	0.886	0.435	-1.003	0.806	0.566	-1.112	0.776	0.622	-1.218	0.625	0.624	-1.232	0.499	0.571	-1.263	0.411	0.569	-1.314	0.253	0.605	-1.339	0.089	0.533	-1.224	0.038	0.569	NaN	NaN	NaN	-1.066	0.782	0.245	-1.015	0.602	0.215	-0.955	0.491	0.273	-0.946	0.402	0.262	-0.923	0.243	0.22	-0.885	0.08	0.304
453	2.265	-1.209	0.886	0.434	-1.001	0.806	0.565	-1.11	0.776	0.621	-1.216	0.624	0.622	-1.231	0.498	0.57	-1.262	0.412	0.568	-1.313	0.254	0.605	-1.339	0.09	0.533	-1.224	0.038	0.569	NaN	NaN	NaN	-1.064	0.783	0.244	-1.012	0.602	0.215	-0.951	0.492	0.273	-0.942	0.402	0.261	-0.92	0.243	0.22	-0.885	0.08	0.304
454	2.27	-1.207	0.886	0.433	-0.999	0.806	0.565	-1.108	0.776	0.621	-1.21	0.622	0.621	-1.229	0.498	0.569	-1.261	0.412	0.568	-1.313	0.254	0.604	-1.338	0.09	0.533	-1.224	0.038	0.569	NaN	NaN	NaN	-1.061	0.783	0.244	-1.009	0.602	0.215	-0.947	0.492	0.273	-0.939	0.403	0.261	-0.917	0.244	0.22	-0.884	0.08	0.304
455	2.275	-1.204	0.886	0.432	NaN	NaN	NaN	-1.106	0.776	0.62	-1.204	0.618	0.623	-1.228	0.499	0.569	-1.26	0.412	0.567	-1.312	0.255	0.603	-1.338	0.09	0.533	-1.224	0.038	0.569	NaN	NaN	NaN	-1.059	0.783	0.243	-1.005	0.602	0.214	-0.943	0.492	0.273	-0.936	0.404	0.261	-0.915	0.244	0.22	-0.884	0.08	0.304
456	2.28	-1.202	0.886	0.432	NaN	NaN	NaN	-1.105	0.775	0.619	-1.204	0.62	0.622	-1.226	0.499	0.568	-1.258	0.413	0.567	-1.311	0.255	0.603	-1.338	0.091	0.532	-1.224	0.038	0.569	NaN	NaN	NaN	-1.056	0.784	0.243	-1.002	0.602	0.214	-0.94	0.493	0.272	-0.933	0.404	0.261	-0.912	0.244	0.219	-0.884	0.08	0.304
457	2.285	-1.199	0.886	0.431	-0.992	0.805	0.564	-1.103	0.775	0.619	-1.208	0.624	0.619	-1.225	0.499	0.568	-1.257	0.413	0.566	-1.311	0.256	0.603	-1.338	0.091	0.532	-1.224	0.038	0.568	NaN	NaN	NaN	-1.054	0.784	0.242	-0.999	0.602	0.213	-0.937	0.494	0.272	-0.93	0.405	0.26	-0.91	0.244	0.219	-0.884	0.08	0.305
458	2.29	-1.197	0.886	0.43	-0.991	0.805	0.563	-1.101	0.775	0.618	-1.207	0.624	0.617	-1.224	0.499	0.567	-1.256	0.413	0.566	-1.31	0.256	0.602	-1.338	0.092	0.532	-1.224	0.038	0.568	NaN	NaN	NaN	-1.051	0.784	0.242	-0.995	0.602	0.213	-0.933	0.494	0.272	-0.927	0.405	0.26	-0.909	0.245	0.219	-0.883	0.08	0.305
459	2.295	-1.195	0.887	0.43	-0.989	0.805	0.563	-1.099	0.775	0.617	-1.206	0.625	0.616	-1.222	0.5	0.566	-1.255	0.413	0.565	-1.31	0.257	0.602	-1.337	0.092	0.532	-1.224	0.037	0.568	NaN	NaN	NaN	-1.048	0.784	0.241	-0.992	0.602	0.212	-0.93	0.494	0.272	-0.924	0.405	0.26	-0.907	0.245	0.219	-0.884	0.08	0.305
460	2.3	-1.192	0.887	0.429	-0.986	0.805	0.562	-1.097	0.775	0.617	-1.205	0.626	0.615	-1.221	0.5	0.566	-1.254	0.414	0.564	-1.309	0.257	0.601	-1.337	0.093	0.532	-1.224	0.037	0.567	NaN	NaN	NaN	-1.045	0.784	0.241	-0.989	0.602	0.212	-0.928	0.494	0.271	-0.921	0.404	0.26	-0.906	0.245	0.22	-0.883	0.08	0.306
461	2.305	-1.19	0.887	0.428	-0.985	0.804	0.562	-1.094	0.773	0.614	-1.202	0.625	0.614	-1.22	0.5	0.565	-1.253	0.414	0.564	-1.308	0.258	0.601	-1.337	0.094	0.532	-1.224	0.038	0.568	NaN	NaN	NaN	-1.043	0.784	0.24	-0.987	0.603	0.211	-0.926	0.494	0.271	-0.92	0.405	0.26	-0.905	0.244	0.22	-0.883	0.08	0.306
462	2.31	-1.188	0.887	0.428	NaN	NaN	NaN	-1.088	0.77	0.61	-1.198	0.624	0.614	-1.218	0.501	0.564	-1.252	0.414	0.563	-1.308	0.259	0.601	-1.337	0.094	0.531	-1.224	0.038	0.568	NaN	NaN	NaN	-1.041	0.785	0.239	-0.984	0.603	0.211	-0.923	0.494	0.27	-0.918	0.405	0.259	-0.904	0.244	0.22	-0.883	0.08	0.306
463	2.315	-1.185	0.888	0.427	NaN	NaN	NaN	-1.086	0.769	0.609	-1.196	0.623	0.615	-1.217	0.501	0.564	-1.251	0.415	0.563	-1.308	0.26	0.601	-1.337	0.095	0.531	-1.224	0.038	0.567	NaN	NaN	NaN	-1.039	0.785	0.239	-0.982	0.603	0.21	-0.92	0.493	0.27	-0.916	0.405	0.259	-0.904	0.244	0.22	-0.883	0.08	0.306
464	2.32	-1.183	0.888	0.427	NaN	NaN	NaN	-1.084	0.769	0.608	-1.199	0.627	0.613	-1.215	0.501	0.563	-1.25	0.416	0.562	-1.308	0.261	0.6	-1.336	0.095	0.531	-1.224	0.038	0.567	NaN	NaN	NaN	-1.037	0.785	0.238	-0.979	0.604	0.21	-0.918	0.493	0.27	-0.915	0.405	0.259	-0.903	0.244	0.22	-0.883	0.08	0.306
465	2.325	-1.18	0.888	0.426	NaN	NaN	NaN	-1.081	0.768	0.607	-1.197	0.627	0.611	-1.214	0.501	0.563	-1.249	0.416	0.562	-1.307	0.262	0.6	-1.336	0.096	0.531	-1.224	0.038	0.567	NaN	NaN	NaN	-1.034	0.786	0.238	-0.976	0.604	0.209	-0.917	0.493	0.27	-0.913	0.404	0.259	-0.901	0.243	0.219	-0.883	0.08	0.306
466	2.33	-1.178	0.888	0.425	NaN	NaN	NaN	-1.079	0.768	0.607	-1.197	0.629	0.611	-1.213	0.502	0.562	-1.247	0.416	0.561	-1.307	0.262	0.6	-1.336	0.096	0.531	-1.224	0.038	0.567	NaN	NaN	NaN	-1.031	0.786	0.237	-0.974	0.604	0.208	-0.916	0.493	0.269	-0.911	0.404	0.259	-0.9	0.243	0.219	-0.882	0.08	0.306
467	2.335	-1.176	0.889	0.425	NaN	NaN	NaN	-1.078	0.769	0.607	-1.192	0.627	0.61	-1.212	0.502	0.562	-1.246	0.416	0.561	-1.306	0.263	0.599	-1.335	0.097	0.531	-1.224	0.038	0.567	NaN	NaN	NaN	-1.028	0.786	0.237	-0.972	0.604	0.208	-0.915	0.493	0.269	-0.909	0.403	0.259	-0.9	0.243	0.219	-0.882	0.08	0.306
468	2.34	-1.174	0.889	0.424	NaN	NaN	NaN	-1.076	0.769	0.606	-1.189	0.626	0.611	-1.21	0.503	0.561	-1.245	0.417	0.56	-1.305	0.263	0.599	-1.335	0.098	0.531	-1.224	0.038	0.567	NaN	NaN	NaN	-1.026	0.786	0.236	-0.97	0.604	0.207	-0.913	0.494	0.269	-0.908	0.403	0.258	-0.899	0.243	0.219	-0.882	0.08	0.306
469	2.345	-1.172	0.889	0.423	NaN	NaN	NaN	-1.074	0.769	0.606	-1.19	0.628	0.61	-1.209	0.503	0.561	-1.244	0.418	0.56	-1.304	0.264	0.598	-1.335	0.099	0.531	-1.224	0.038	0.567	NaN	NaN	NaN	-1.024	0.786	0.236	-0.969	0.604	0.207	-0.912	0.494	0.268	-0.906	0.403	0.258	-0.899	0.243	0.219	-0.882	0.08	0.306
470	2.35	-1.17	0.89	0.422	NaN	NaN	NaN	-1.072	0.769	0.605	-1.186	0.626	0.61	-1.207	0.504	0.56	-1.243	0.418	0.56	-1.304	0.265	0.597	-1.335	0.099	0.53	-1.224	0.038	0.567	NaN	NaN	NaN	-1.022	0.787	0.235	-0.967	0.604	0.206	-0.91	0.494	0.268	-0.906	0.404	0.258	-0.898	0.243	0.219	-0.882	0.08	0.306
471	2.355	-1.167	0.89	0.422	NaN	NaN	NaN	-1.07	0.769	0.604	-1.185	0.627	0.608	-1.206	0.504	0.56	-1.242	0.418	0.559	-1.303	0.266	0.597	-1.335	0.1	0.53	-1.224	0.038	0.567	NaN	NaN	NaN	-1.019	0.787	0.235	-0.966	0.604	0.206	-0.908	0.493	0.268	-0.905	0.404	0.258	-0.897	0.243	0.219	-0.882	0.08	0.306
472	2.36	-1.165	0.891	0.421	NaN	NaN	NaN	-1.068	0.769	0.603	-1.183	0.628	0.609	-1.205	0.504	0.559	-1.24	0.419	0.559	-1.302	0.266	0.597	-1.334	0.101	0.53	-1.224	0.038	0.567	NaN	NaN	NaN	-1.016	0.787	0.234	-0.964	0.604	0.206	-0.906	0.493	0.268	-0.904	0.404	0.257	-0.896	0.242	0.219	-0.882	0.08	0.306
473	2.365	-1.163	0.892	0.42	NaN	NaN	NaN	-1.066	0.769	0.603	-1.186	0.631	0.607	-1.203	0.505	0.559	-1.239	0.42	0.559	-1.302	0.267	0.597	-1.334	0.101	0.531	-1.224	0.038	0.567	NaN	NaN	NaN	-1.014	0.787	0.234	-0.962	0.604	0.205	-0.904	0.492	0.267	-0.903	0.404	0.257	-0.895	0.242	0.219	-0.882	0.08	0.306
474	2.37	-1.161	0.892	0.42	NaN	NaN	NaN	-1.064	0.769	0.602	-1.184	0.632	0.606	-1.202	0.505	0.559	-1.238	0.42	0.558	-1.301	0.268	0.597	-1.333	0.102	0.53	-1.224	0.038	0.567	NaN	NaN	NaN	-1.013	0.788	0.233	-0.961	0.604	0.205	-0.903	0.492	0.267	-0.901	0.404	0.257	-0.895	0.242	0.218	-0.882	0.08	0.306
475	2.375	-1.159	0.893	0.419	NaN	NaN	NaN	-1.065	0.772	0.603	-1.183	0.633	0.606	-1.2	0.506	0.558	-1.236	0.42	0.558	-1.3	0.269	0.597	-1.333	0.103	0.53	-1.224	0.038	0.567	NaN	NaN	NaN	-1.011	0.788	0.233	-0.959	0.604	0.205	-0.902	0.493	0.267	-0.9	0.403	0.257	-0.894	0.242	0.218	-0.882	0.08	0.306
476	2.38	-1.157	0.893	0.418	-0.955	0.805	0.554	-1.067	0.776	0.607	-1.18	0.632	0.604	-1.198	0.506	0.558	-1.235	0.421	0.558	-1.3	0.27	0.597	-1.333	0.103	0.531	-1.224	0.038	0.567	NaN	NaN	NaN	-1.008	0.788	0.232	-0.957	0.604	0.205	-0.901	0.493	0.266	-0.898	0.403	0.257	-0.894	0.242	0.218	-0.882	0.08	0.306
477	2.385	-1.155	0.894	0.418	-0.954	0.805	0.554	-1.066	0.777	0.607	-1.176	0.631	0.605	-1.197	0.506	0.558	-1.234	0.422	0.558	-1.299	0.271	0.596	-1.332	0.104	0.531	-1.224	0.038	0.567	NaN	NaN	NaN	-1.007	0.788	0.232	-0.956	0.604	0.205	-0.9	0.493	0.266	-0.897	0.403	0.257	-0.893	0.242	0.218	-0.882	0.08	0.306
478	2.39	-1.153	0.894	0.417	-0.952	0.805	0.554	-1.065	0.778	0.607	-1.172	0.629	0.606	-1.195	0.507	0.557	-1.232	0.422	0.557	-1.298	0.272	0.596	-1.332	0.105	0.531	-1.224	0.038	0.567	NaN	NaN	NaN	-1.005	0.789	0.231	-0.954	0.604	0.204	-0.899	0.493	0.266	-0.896	0.403	0.256	-0.892	0.242	0.218	-0.882	0.079	0.306
479	2.395	-1.151	0.895	0.417	-0.95	0.805	0.553	-1.063	0.778	0.606	-1.172	0.631	0.605	-1.194	0.507	0.557	-1.231	0.423	0.557	-1.297	0.272	0.596	-1.331	0.105	0.531	-1.224	0.038	0.567	NaN	NaN	NaN	-1.003	0.789	0.231	-0.953	0.604	0.204	-0.897	0.492	0.266	-0.895	0.403	0.256	-0.891	0.242	0.217	-0.882	0.079	0.305
480	2.4	-1.149	0.895	0.416	-0.948	0.805	0.553	-1.062	0.779	0.606	-1.169	0.63	0.605	-1.192	0.507	0.557	-1.229	0.423	0.557	-1.296	0.273	0.596	-1.331	0.106	0.531	-1.224	0.038	0.567	NaN	NaN	NaN	-1.002	0.789	0.23	-0.952	0.604	0.204	-0.896	0.492	0.265	-0.894	0.403	0.256	-0.89	0.242	0.217	-0.882	0.079	0.306
481	2.405	-1.147	0.896	0.415	-0.947	0.805	0.553	-1.06	0.779	0.605	-1.17	0.633	0.603	-1.19	0.508	0.557	-1.228	0.424	0.557	-1.295	0.274	0.596	-1.331	0.107	0.531	-1.224	0.038	0.567	NaN	NaN	NaN	-1	0.789	0.23	-0.951	0.605	0.203	-0.895	0.492	0.265	-0.894	0.403	0.256	-0.89	0.242	0.217	-0.882	0.079	0.306
482	2.41	-1.145	0.896	0.415	-0.944	0.806	0.552	-1.058	0.779	0.605	-1.169	0.634	0.602	-1.188	0.508	0.557	-1.227	0.424	0.557	-1.294	0.274	0.596	-1.33	0.107	0.531	-1.224	0.038	0.567	NaN	NaN	NaN	-0.998	0.789	0.23	-0.949	0.605	0.203	-0.894	0.492	0.265	-0.893	0.404	0.256	-0.889	0.242	0.217	-0.881	0.079	0.305
483	2.415	-1.143	0.897	0.415	-0.943	0.806	0.552	-1.056	0.78	0.605	-1.167	0.634	0.602	-1.186	0.508	0.556	-1.225	0.424	0.556	-1.293	0.275	0.596	-1.33	0.108	0.531	-1.224	0.038	0.567	NaN	NaN	NaN	-0.997	0.79	0.229	-0.947	0.604	0.203	-0.892	0.492	0.265	-0.892	0.404	0.256	-0.889	0.242	0.217	-0.882	0.079	0.306
484	2.42	-1.142	0.897	0.414	-0.941	0.806	0.551	-1.055	0.78	0.604	-1.166	0.635	0.602	-1.185	0.509	0.556	-1.223	0.425	0.556	-1.292	0.276	0.596	-1.329	0.109	0.532	-1.224	0.038	0.567	NaN	NaN	NaN	-0.995	0.79	0.229	-0.946	0.604	0.203	-0.891	0.492	0.265	-0.891	0.404	0.255	-0.888	0.242	0.217	-0.881	0.079	0.305
485	2.425	-1.14	0.898	0.414	-0.94	0.807	0.551	-1.053	0.781	0.604	-1.164	0.635	0.601	-1.183	0.51	0.556	-1.222	0.425	0.556	-1.292	0.277	0.596	-1.329	0.109	0.532	-1.223	0.038	0.567	NaN	NaN	NaN	-0.994	0.79	0.228	-0.944	0.604	0.203	-0.89	0.493	0.265	-0.89	0.404	0.255	-0.887	0.242	0.217	-0.881	0.079	0.306
486	2.43	-1.138	0.898	0.413	-0.938	0.807	0.55	-1.051	0.781	0.603	-1.162	0.635	0.601	-1.182	0.51	0.556	-1.22	0.425	0.556	-1.291	0.278	0.596	-1.328	0.11	0.532	-1.223	0.038	0.567	NaN	NaN	NaN	-0.992	0.79	0.228	-0.943	0.605	0.202	-0.889	0.493	0.265	-0.889	0.404	0.255	-0.886	0.241	0.217	-0.881	0.079	0.305
487	2.435	-1.136	0.899	0.413	-0.936	0.807	0.55	-1.049	0.781	0.603	-1.16	0.636	0.601	-1.18	0.51	0.556	-1.218	0.425	0.556	-1.29	0.279	0.596	-1.328	0.111	0.532	-1.223	0.038	0.567	NaN	NaN	NaN	-0.99	0.79	0.228	-0.942	0.605	0.202	-0.889	0.493	0.265	-0.888	0.404	0.255	-0.885	0.242	0.217	-0.881	0.079	0.305
488	2.44	-1.134	0.899	0.412	-0.934	0.808	0.55	-1.048	0.782	0.602	-1.159	0.636	0.6	-1.178	0.51	0.556	-1.215	0.424	0.555	-1.289	0.28	0.596	-1.328	0.112	0.533	-1.224	0.038	0.568	NaN	NaN	NaN	-0.988	0.79	0.228	-0.941	0.605	0.202	-0.887	0.493	0.265	-0.887	0.403	0.255	-0.885	0.242	0.217	-0.881	0.079	0.305
489	2.445	-1.132	0.9	0.412	-0.933	0.808	0.55	-1.046	0.782	0.602	-1.157	0.637	0.6	-1.176	0.511	0.556	-1.213	0.424	0.555	-1.288	0.281	0.596	-1.327	0.112	0.533	-1.224	0.038	0.568	NaN	NaN	NaN	-0.987	0.791	0.227	-0.939	0.605	0.202	-0.886	0.493	0.265	-0.886	0.403	0.255	-0.884	0.242	0.217	-0.881	0.078	0.305
490	2.45	-1.131	0.9	0.412	-0.931	0.808	0.549	-1.044	0.782	0.602	-1.155	0.637	0.6	-1.174	0.511	0.556	-1.212	0.425	0.555	-1.287	0.281	0.596	-1.327	0.113	0.533	-1.223	0.038	0.568	NaN	NaN	NaN	-0.985	0.791	0.227	-0.937	0.605	0.202	-0.885	0.493	0.265	-0.885	0.403	0.255	-0.884	0.242	0.217	-0.88	0.078	0.306
491	2.455	-1.129	0.901	0.411	-0.929	0.808	0.549	-1.042	0.783	0.601	-1.154	0.637	0.6	-1.172	0.511	0.556	-1.21	0.425	0.555	-1.286	0.282	0.596	-1.326	0.113	0.533	-1.224	0.038	0.568	NaN	NaN	NaN	-0.984	0.791	0.226	-0.936	0.605	0.201	-0.884	0.493	0.265	-0.884	0.403	0.255	-0.884	0.242	0.217	-0.88	0.079	0.306
492	2.46	-1.127	0.901	0.411	-0.928	0.809	0.548	-1.041	0.783	0.601	-1.152	0.638	0.599	-1.17	0.511	0.556	-1.209	0.425	0.555	-1.285	0.283	0.596	-1.326	0.114	0.534	-1.224	0.038	0.569	NaN	NaN	NaN	-0.982	0.792	0.226	-0.935	0.605	0.201	-0.883	0.493	0.264	-0.883	0.403	0.255	-0.883	0.241	0.217	-0.88	0.079	0.306
493	2.465	-1.125	0.902	0.41	-0.926	0.809	0.548	-1.039	0.784	0.601	-1.15	0.638	0.599	-1.168	0.511	0.556	-1.207	0.426	0.555	-1.284	0.284	0.596	-1.326	0.115	0.534	-1.224	0.038	0.569	NaN	NaN	NaN	-0.981	0.792	0.225	-0.934	0.605	0.201	-0.882	0.493	0.264	-0.882	0.402	0.255	-0.883	0.241	0.217	-0.88	0.078	0.306
494	2.47	-1.124	0.902	0.41	-0.924	0.809	0.547	-1.037	0.784	0.6	-1.148	0.638	0.598	-1.166	0.511	0.555	-1.206	0.427	0.555	-1.284	0.285	0.596	-1.325	0.116	0.534	-1.224	0.038	0.569	NaN	NaN	NaN	-0.979	0.792	0.225	-0.932	0.605	0.201	-0.88	0.493	0.264	-0.881	0.402	0.255	-0.882	0.241	0.217	-0.88	0.079	0.306
495	2.475	-1.122	0.902	0.409	-0.923	0.809	0.547	-1.035	0.784	0.6	-1.147	0.638	0.598	-1.164	0.512	0.555	-1.204	0.427	0.555	-1.283	0.286	0.597	-1.325	0.117	0.535	-1.224	0.038	0.569	NaN	NaN	NaN	-0.977	0.792	0.225	-0.93	0.605	0.201	-0.879	0.492	0.264	-0.881	0.402	0.254	-0.881	0.241	0.217	-0.88	0.078	0.306
496	2.48	-1.12	0.903	0.409	-0.921	0.81	0.547	-1.034	0.785	0.599	-1.145	0.639	0.598	-1.162	0.512	0.556	-1.203	0.428	0.556	-1.282	0.287	0.597	-1.324	0.117	0.535	-1.224	0.038	0.569	NaN	NaN	NaN	-0.976	0.792	0.224	-0.929	0.605	0.2	-0.878	0.492	0.264	-0.88	0.403	0.254	-0.88	0.241	0.217	-0.88	0.078	0.306
497	2.485	-1.118	0.903	0.408	-0.919	0.81	0.546	-1.032	0.785	0.599	-1.144	0.639	0.598	-1.16	0.512	0.556	-1.202	0.429	0.557	-1.281	0.287	0.598	-1.324	0.118	0.535	-1.223	0.038	0.569	NaN	NaN	NaN	-0.974	0.792	0.224	-0.928	0.605	0.2	-0.877	0.493	0.263	-0.88	0.404	0.254	-0.88	0.241	0.217	-0.88	0.079	0.306
498	2.49	-1.116	0.903	0.408	-0.918	0.81	0.545	-1.03	0.785	0.599	-1.142	0.64	0.598	-1.158	0.512	0.556	-1.201	0.43	0.558	-1.28	0.288	0.598	-1.323	0.118	0.535	-1.223	0.038	0.569	NaN	NaN	NaN	-0.973	0.792	0.224	-0.927	0.605	0.2	-0.876	0.493	0.263	-0.879	0.404	0.254	-0.88	0.241	0.217	-0.88	0.078	0.306
499	2.495	-1.115	0.904	0.407	-0.917	0.811	0.545	-1.029	0.785	0.598	-1.141	0.64	0.597	-1.157	0.513	0.556	-1.199	0.431	0.558	-1.278	0.288	0.598	-1.323	0.119	0.536	-1.223	0.038	0.569	NaN	NaN	NaN	-0.971	0.792	0.223	-0.924	0.605	0.2	-0.876	0.493	0.263	-0.877	0.403	0.254	-0.879	0.241	0.217	-0.88	0.078	0.306
500	2.5	-1.113	0.904	0.407	-0.914	0.811	0.544	-1.027	0.786	0.598	-1.139	0.641	0.597	-1.154	0.513	0.556	-1.198	0.431	0.558	-1.277	0.288	0.598	-1.322	0.12	0.536	-1.223	0.038	0.569	NaN	NaN	NaN	-0.969	0.792	0.223	-0.923	0.605	0.199	-0.874	0.493	0.263	-0.876	0.403	0.254	-0.879	0.241	0.218	-0.88	0.078	0.306
501	2.505	-1.111	0.904	0.406	-0.913	0.811	0.544	-1.025	0.786	0.598	-1.137	0.641	0.597	-1.153	0.513	0.556	-1.196	0.431	0.558	-1.276	0.289	0.598	-1.322	0.121	0.537	-1.223	0.038	0.569	NaN	NaN	NaN	-0.967	0.792	0.223	-0.922	0.605	0.199	-0.873	0.492	0.263	-0.875	0.403	0.254	-0.878	0.241	0.218	-0.88	0.079	0.306
502	2.51	-1.109	0.905	0.406	-0.911	0.811	0.544	-1.024	0.786	0.597	-1.135	0.641	0.597	-1.151	0.513	0.556	-1.194	0.431	0.558	-1.274	0.289	0.598	-1.322	0.121	0.537	-1.223	0.038	0.569	NaN	NaN	NaN	-0.966	0.792	0.222	-0.921	0.605	0.199	-0.871	0.492	0.263	-0.874	0.402	0.254	-0.878	0.241	0.218	-0.88	0.079	0.306
503	2.515	-1.108	0.905	0.406	-0.909	0.811	0.543	-1.022	0.787	0.597	-1.133	0.641	0.597	-1.149	0.513	0.556	-1.192	0.432	0.559	-1.273	0.29	0.599	-1.321	0.122	0.537	-1.223	0.038	0.569	NaN	NaN	NaN	-0.964	0.792	0.222	-0.919	0.605	0.198	-0.87	0.491	0.263	-0.873	0.402	0.254	-0.877	0.24	0.217	-0.88	0.079	0.306
504	2.52	-1.106	0.905	0.405	-0.908	0.811	0.543	-1.02	0.787	0.596	-1.132	0.641	0.597	-1.147	0.513	0.556	-1.19	0.431	0.559	-1.272	0.291	0.599	-1.32	0.122	0.538	-1.223	0.038	0.569	NaN	NaN	NaN	-0.963	0.792	0.221	-0.917	0.604	0.198	-0.869	0.491	0.263	-0.872	0.402	0.254	-0.876	0.24	0.217	-0.88	0.079	0.306
505	2.525	-1.104	0.905	0.404	-0.906	0.812	0.542	-1.019	0.787	0.596	-1.13	0.641	0.597	-1.145	0.513	0.557	-1.187	0.43	0.559	-1.271	0.291	0.599	-1.32	0.123	0.538	-1.223	0.038	0.569	NaN	NaN	NaN	-0.961	0.792	0.221	-0.916	0.604	0.198	-0.867	0.491	0.262	-0.871	0.402	0.254	-0.876	0.24	0.217	-0.88	0.079	0.306
506	2.53	-1.103	0.906	0.404	-0.904	0.812	0.542	-1.017	0.787	0.596	-1.128	0.641	0.597	-1.143	0.513	0.557	-1.185	0.43	0.559	-1.27	0.292	0.599	-1.319	0.123	0.538	-1.223	0.038	0.569	NaN	NaN	NaN	-0.959	0.792	0.221	-0.914	0.605	0.198	-0.866	0.492	0.262	-0.87	0.402	0.254	-0.875	0.24	0.217	-0.88	0.079	0.306
507	2.535	-1.101	0.906	0.404	-0.903	0.812	0.542	-1.015	0.787	0.595	-1.126	0.641	0.597	-1.141	0.513	0.557	-1.184	0.43	0.559	-1.269	0.293	0.599	-1.319	0.124	0.538	-1.223	0.038	0.569	NaN	NaN	NaN	-0.957	0.792	0.221	-0.914	0.605	0.197	-0.865	0.492	0.262	-0.869	0.402	0.254	-0.875	0.24	0.217	-0.88	0.079	0.306
508	2.54	-1.099	0.906	0.403	-0.902	0.812	0.541	-1.013	0.788	0.595	-1.124	0.641	0.597	-1.139	0.513	0.557	-1.182	0.431	0.559	-1.268	0.294	0.6	-1.318	0.125	0.539	-1.223	0.038	0.569	NaN	NaN	NaN	-0.956	0.792	0.22	-0.912	0.604	0.197	-0.864	0.491	0.262	-0.868	0.402	0.253	-0.874	0.24	0.217	-0.88	0.079	0.306
509	2.545	-1.098	0.906	0.403	-0.9	0.812	0.541	-1.012	0.788	0.594	-1.123	0.641	0.597	-1.137	0.513	0.557	-1.181	0.431	0.56	-1.267	0.294	0.6	-1.318	0.125	0.539	-1.223	0.038	0.569	NaN	NaN	NaN	-0.954	0.792	0.22	-0.91	0.605	0.197	-0.862	0.491	0.262	-0.867	0.402	0.253	-0.874	0.24	0.217	-0.879	0.078	0.306
510	2.55	-1.096	0.906	0.402	-0.898	0.812	0.541	-1.01	0.788	0.594	-1.121	0.641	0.596	-1.135	0.513	0.557	-1.179	0.432	0.56	-1.265	0.294	0.6	-1.317	0.126	0.54	-1.223	0.038	0.569	NaN	NaN	NaN	-0.953	0.792	0.219	-0.909	0.604	0.197	-0.861	0.492	0.261	-0.866	0.401	0.253	-0.873	0.24	0.217	-0.879	0.078	0.306
511	2.555	-1.094	0.907	0.402	-0.896	0.812	0.54	-1.009	0.788	0.594	-1.119	0.642	0.596	-1.133	0.513	0.557	-1.178	0.432	0.561	-1.264	0.294	0.6	-1.317	0.127	0.54	-1.223	0.038	0.569	NaN	NaN	NaN	-0.952	0.792	0.219	-0.908	0.604	0.196	-0.86	0.491	0.261	-0.865	0.401	0.253	-0.872	0.24	0.217	-0.879	0.078	0.306
512	2.56	-1.093	0.907	0.401	-0.895	0.812	0.54	-1.007	0.788	0.593	-1.118	0.642	0.596	-1.131	0.513	0.558	-1.175	0.431	0.561	-1.262	0.294	0.6	-1.317	0.127	0.54	-1.223	0.038	0.569	NaN	NaN	NaN	-0.95	0.792	0.218	-0.907	0.604	0.196	-0.859	0.491	0.261	-0.864	0.401	0.253	-0.872	0.239	0.217	-0.879	0.078	0.306
513	2.565	-1.091	0.907	0.401	-0.892	0.812	0.539	-1.006	0.789	0.593	-1.116	0.642	0.596	-1.129	0.513	0.558	-1.172	0.43	0.56	-1.261	0.295	0.601	-1.316	0.128	0.54	-1.223	0.038	0.569	NaN	NaN	NaN	-0.948	0.792	0.218	-0.905	0.604	0.196	-0.857	0.491	0.261	-0.863	0.401	0.253	-0.871	0.239	0.217	-0.879	0.078	0.306
514	2.57	-1.089	0.907	0.4	-0.891	0.812	0.539	-1.004	0.789	0.593	-1.114	0.642	0.596	-1.127	0.513	0.558	-1.17	0.43	0.56	-1.259	0.295	0.601	-1.316	0.128	0.541	-1.223	0.038	0.569	NaN	NaN	NaN	-0.946	0.792	0.218	-0.903	0.603	0.196	-0.856	0.491	0.261	-0.862	0.401	0.253	-0.87	0.239	0.217	-0.879	0.078	0.306
515	2.575	-1.088	0.907	0.4	-0.89	0.813	0.538	-1.003	0.789	0.592	-1.112	0.642	0.596	-1.125	0.513	0.558	-1.168	0.43	0.561	-1.259	0.296	0.601	-1.315	0.129	0.541	-1.222	0.038	0.569	NaN	NaN	NaN	-0.945	0.791	0.218	-0.901	0.603	0.196	-0.855	0.491	0.26	-0.861	0.401	0.252	-0.87	0.239	0.217	-0.879	0.078	0.306
516	2.58	-1.086	0.907	0.399	-0.888	0.813	0.538	-1.001	0.789	0.592	-1.11	0.642	0.596	-1.124	0.513	0.558	-1.167	0.431	0.561	-1.258	0.297	0.602	-1.314	0.13	0.541	-1.222	0.038	0.569	NaN	NaN	NaN	-0.943	0.791	0.217	-0.9	0.602	0.196	-0.854	0.491	0.26	-0.86	0.401	0.252	-0.869	0.239	0.217	-0.879	0.078	0.306
517	2.585	-1.085	0.907	0.399	-0.887	0.813	0.538	-0.999	0.789	0.592	-1.108	0.642	0.596	-1.121	0.513	0.558	-1.165	0.431	0.561	-1.257	0.298	0.602	-1.314	0.13	0.541	-1.222	0.038	0.569	NaN	NaN	NaN	-0.942	0.791	0.217	-0.899	0.602	0.195	-0.853	0.49	0.26	-0.859	0.401	0.252	-0.868	0.238	0.217	-0.879	0.078	0.306
518	2.59	-1.083	0.907	0.399	-0.887	0.813	0.538	-0.995	0.787	0.589	-1.107	0.642	0.596	-1.119	0.513	0.558	-1.164	0.432	0.562	-1.256	0.299	0.602	-1.313	0.13	0.542	-1.222	0.038	0.569	NaN	NaN	NaN	-0.941	0.792	0.216	-0.898	0.602	0.195	-0.852	0.49	0.26	-0.858	0.401	0.252	-0.867	0.238	0.217	-0.879	0.078	0.306
519	2.595	-1.081	0.907	0.398	NaN	NaN	NaN	-0.99	0.784	0.586	-1.105	0.642	0.596	-1.117	0.513	0.559	-1.163	0.432	0.563	-1.255	0.299	0.603	-1.312	0.131	0.542	-1.222	0.038	0.569	NaN	NaN	NaN	-0.939	0.791	0.216	-0.897	0.602	0.195	-0.85	0.49	0.259	-0.857	0.401	0.251	-0.867	0.238	0.217	-0.879	0.078	0.306
520	2.6	-1.08	0.907	0.398	-0.881	0.813	0.536	-0.993	0.788	0.589	-1.103	0.642	0.596	-1.115	0.513	0.559	-1.161	0.433	0.563	-1.253	0.299	0.603	-1.312	0.131	0.542	-1.222	0.038	0.569	NaN	NaN	NaN	-0.938	0.791	0.216	-0.896	0.602	0.194	-0.849	0.489	0.259	-0.856	0.401	0.251	-0.867	0.238	0.217	-0.879	0.078	0.306
521	2.605	-1.078	0.907	0.397	-0.88	0.813	0.536	-0.992	0.789	0.59	-1.102	0.642	0.595	-1.113	0.513	0.559	-1.159	0.433	0.564	-1.251	0.299	0.603	-1.311	0.132	0.543	-1.222	0.038	0.569	NaN	NaN	NaN	-0.936	0.791	0.216	-0.895	0.603	0.194	-0.848	0.489	0.259	-0.855	0.401	0.251	-0.866	0.238	0.217	-0.879	0.078	0.306
522	2.61	-1.077	0.907	0.397	-0.879	0.813	0.536	-0.991	0.789	0.59	-1.1	0.642	0.595	-1.111	0.513	0.559	-1.157	0.433	0.564	-1.249	0.299	0.603	-1.311	0.133	0.543	-1.222	0.038	0.569	NaN	NaN	NaN	-0.934	0.791	0.215	-0.894	0.602	0.194	-0.847	0.489	0.259	-0.854	0.4	0.251	-0.866	0.238	0.217	-0.879	0.078	0.306
523	2.615	-1.075	0.907	0.396	-0.877	0.813	0.536	-0.99	0.79	0.59	-1.098	0.641	0.595	-1.109	0.512	0.559	-1.155	0.432	0.564	-1.248	0.299	0.603	-1.31	0.133	0.543	-1.222	0.038	0.569	NaN	NaN	NaN	-0.933	0.791	0.215	-0.892	0.602	0.194	-0.845	0.489	0.259	-0.853	0.4	0.251	-0.865	0.238	0.217	-0.879	0.078	0.306
524	2.62	-1.074	0.907	0.396	-0.876	0.813	0.535	-0.988	0.79	0.589	-1.096	0.641	0.595	-1.107	0.512	0.559	-1.153	0.431	0.565	-1.247	0.3	0.604	-1.31	0.134	0.544	-1.222	0.038	0.569	NaN	NaN	NaN	-0.932	0.791	0.214	-0.891	0.601	0.193	-0.844	0.489	0.258	-0.852	0.399	0.251	-0.864	0.237	0.217	-0.879	0.078	0.306
525	2.625	-1.072	0.907	0.396	-0.875	0.813	0.534	-0.983	0.787	0.586	-1.095	0.641	0.595	-1.105	0.512	0.56	-1.151	0.431	0.565	-1.246	0.3	0.604	-1.309	0.135	0.544	-1.222	0.038	0.569	NaN	NaN	NaN	-0.931	0.791	0.214	-0.889	0.601	0.193	-0.843	0.489	0.258	-0.85	0.399	0.251	-0.863	0.237	0.217	-0.879	0.078	0.306
526	2.63	-1.071	0.907	0.395	NaN	NaN	NaN	-0.978	0.784	0.583	-1.093	0.641	0.595	-1.103	0.512	0.56	-1.149	0.432	0.565	-1.245	0.301	0.604	-1.308	0.134	0.543	-1.223	0.037	0.569	NaN	NaN	NaN	-0.929	0.79	0.214	-0.888	0.601	0.193	-0.842	0.489	0.258	-0.849	0.398	0.251	-0.862	0.237	0.217	-0.879	0.078	0.306
527	2.635	-1.069	0.907	0.395	-0.871	0.813	0.534	-0.978	0.786	0.584	-1.091	0.641	0.595	-1.101	0.512	0.56	-1.148	0.432	0.566	-1.244	0.302	0.605	-1.307	0.134	0.543	-1.223	0.037	0.569	NaN	NaN	NaN	-0.927	0.79	0.213	-0.886	0.601	0.193	-0.841	0.488	0.258	-0.848	0.398	0.25	-0.862	0.237	0.217	-0.878	0.078	0.306
528	2.64	-1.068	0.907	0.394	NaN	NaN	NaN	-0.972	0.781	0.58	-1.089	0.641	0.595	-1.1	0.512	0.56	-1.145	0.432	0.566	-1.243	0.303	0.606	NaN	NaN	NaN	-1.223	0.037	0.569	NaN	NaN	NaN	-0.926	0.79	0.213	-0.885	0.601	0.192	-0.839	0.488	0.258	-0.847	0.398	0.25	-0.861	0.237	0.217	-0.878	0.078	0.306
529	2.645	-1.066	0.907	0.394	NaN	NaN	NaN	-0.969	0.78	0.578	-1.088	0.641	0.595	-1.097	0.512	0.56	-1.142	0.43	0.566	-1.241	0.303	0.607	NaN	NaN	NaN	-1.225	0.036	0.569	NaN	NaN	NaN	-0.925	0.79	0.212	-0.884	0.6	0.192	-0.838	0.487	0.258	-0.846	0.398	0.25	-0.861	0.237	0.216	-0.878	0.078	0.306
530	2.65	-1.065	0.907	0.394	NaN	NaN	NaN	-0.967	0.78	0.578	-1.086	0.641	0.595	-1.095	0.512	0.56	-1.14	0.43	0.566	-1.239	0.303	0.607	NaN	NaN	NaN	-1.224	0.036	0.569	NaN	NaN	NaN	-0.923	0.79	0.212	-0.883	0.6	0.192	-0.836	0.487	0.257	-0.844	0.398	0.25	-0.86	0.237	0.216	-0.878	0.078	0.306
531	2.655	-1.063	0.907	0.393	NaN	NaN	NaN	-0.965	0.78	0.577	-1.084	0.641	0.595	-1.094	0.512	0.561	-1.138	0.43	0.567	-1.237	0.303	0.607	NaN	NaN	NaN	-1.223	0.037	0.569	NaN	NaN	NaN	-0.922	0.79	0.212	-0.881	0.6	0.192	-0.835	0.487	0.257	-0.843	0.398	0.25	-0.859	0.237	0.216	-0.878	0.078	0.306
532	2.66	-1.062	0.907	0.393	NaN	NaN	NaN	-0.963	0.78	0.577	-1.083	0.641	0.595	-1.092	0.512	0.561	-1.137	0.431	0.567	-1.236	0.304	0.607	NaN	NaN	NaN	-1.223	0.037	0.569	NaN	NaN	NaN	-0.92	0.789	0.211	-0.879	0.6	0.191	-0.834	0.487	0.257	-0.842	0.398	0.25	-0.859	0.236	0.216	-0.878	0.078	0.306
533	2.665	-1.06	0.907	0.392	NaN	NaN	NaN	-0.962	0.78	0.576	-1.081	0.641	0.595	-1.09	0.511	0.561	-1.135	0.431	0.567	-1.235	0.304	0.607	NaN	NaN	NaN	-1.222	0.037	0.569	NaN	NaN	NaN	-0.918	0.789	0.211	-0.878	0.599	0.191	-0.832	0.487	0.257	-0.841	0.397	0.25	-0.858	0.236	0.216	-0.878	0.078	0.306
534	2.67	-1.059	0.907	0.392	NaN	NaN	NaN	-0.96	0.78	0.576	-1.08	0.641	0.595	-1.088	0.511	0.562	-1.133	0.431	0.568	-1.233	0.304	0.608	NaN	NaN	NaN	-1.222	0.037	0.569	NaN	NaN	NaN	-0.917	0.789	0.211	-0.876	0.599	0.191	-0.831	0.486	0.256	-0.841	0.397	0.249	-0.857	0.236	0.216	-0.878	0.078	0.306
535	2.675	-1.057	0.907	0.392	NaN	NaN	NaN	-0.958	0.78	0.575	-1.078	0.641	0.595	-1.086	0.511	0.562	-1.132	0.432	0.569	-1.231	0.303	0.608	NaN	NaN	NaN	-1.222	0.037	0.569	NaN	NaN	NaN	-0.916	0.789	0.21	-0.875	0.599	0.191	-0.83	0.486	0.256	-0.839	0.397	0.249	-0.857	0.236	0.215	-0.878	0.078	0.306
536	2.68	-1.056	0.906	0.391	NaN	NaN	NaN	-0.957	0.78	0.575	-1.077	0.641	0.595	-1.084	0.512	0.562	-1.13	0.431	0.57	-1.229	0.303	0.609	NaN	NaN	NaN	-1.222	0.037	0.569	NaN	NaN	NaN	-0.915	0.788	0.21	-0.874	0.599	0.19	-0.829	0.486	0.256	-0.838	0.397	0.249	-0.856	0.236	0.215	-0.878	0.078	0.306
537	2.685	-1.054	0.906	0.391	NaN	NaN	NaN	-0.958	0.783	0.577	-1.075	0.641	0.595	-1.082	0.512	0.563	-1.127	0.43	0.57	-1.228	0.304	0.61	NaN	NaN	NaN	-1.221	0.037	0.569	NaN	NaN	NaN	-0.914	0.788	0.209	-0.873	0.598	0.19	-0.828	0.486	0.256	-0.837	0.397	0.249	-0.855	0.236	0.215	-0.878	0.078	0.306
538	2.69	-1.053	0.906	0.391	-0.854	0.814	0.528	-0.963	0.788	0.583	-1.074	0.641	0.595	-1.08	0.512	0.563	-1.125	0.43	0.571	-1.228	0.306	0.61	NaN	NaN	NaN	-1.221	0.037	0.569	NaN	NaN	NaN	-0.912	0.788	0.209	-0.871	0.598	0.19	-0.826	0.485	0.256	-0.836	0.397	0.248	-0.854	0.235	0.215	-0.878	0.078	0.306
539	2.695	-1.051	0.906	0.39	-0.852	0.814	0.528	-0.963	0.79	0.584	-1.072	0.641	0.595	-1.079	0.511	0.563	-1.124	0.431	0.572	-1.228	0.309	0.612	NaN	NaN	NaN	-1.221	0.037	0.569	NaN	NaN	NaN	-0.911	0.788	0.209	-0.87	0.598	0.19	-0.825	0.485	0.256	-0.835	0.396	0.248	-0.854	0.235	0.215	-0.877	0.077	0.306
540	2.7	-1.05	0.906	0.39	-0.852	0.814	0.528	-0.962	0.791	0.584	-1.07	0.641	0.595	-1.077	0.511	0.564	-1.122	0.431	0.572	-1.226	0.309	0.613	NaN	NaN	NaN	-1.22	0.037	0.57	NaN	NaN	NaN	-0.909	0.787	0.208	-0.869	0.598	0.19	-0.824	0.485	0.255	-0.834	0.395	0.249	-0.853	0.234	0.215	-0.877	0.077	0.305
541	2.705	-1.049	0.906	0.389	-0.851	0.815	0.528	-0.961	0.791	0.584	-1.069	0.641	0.595	-1.075	0.511	0.564	-1.12	0.43	0.573	-1.223	0.307	0.613	NaN	NaN	NaN	-1.22	0.037	0.57	NaN	NaN	NaN	-0.907	0.787	0.208	-0.868	0.598	0.189	-0.823	0.485	0.255	-0.832	0.395	0.249	-0.852	0.234	0.215	-0.877	0.077	0.305
542	2.71	-1.047	0.906	0.389	-0.849	0.814	0.527	-0.959	0.791	0.584	-1.067	0.641	0.595	-1.073	0.511	0.564	-1.117	0.429	0.573	-1.221	0.307	0.613	NaN	NaN	NaN	-1.219	0.037	0.57	NaN	NaN	NaN	-0.906	0.787	0.208	-0.867	0.597	0.189	-0.822	0.484	0.255	-0.831	0.395	0.248	-0.852	0.235	0.215	-0.877	0.077	0.305
543	2.715	-1.046	0.906	0.389	-0.847	0.814	0.527	-0.957	0.791	0.584	-1.066	0.641	0.595	-1.071	0.511	0.565	-1.114	0.429	0.573	-1.219	0.307	0.613	NaN	NaN	NaN	-1.219	0.037	0.57	NaN	NaN	NaN	-0.905	0.787	0.208	-0.866	0.598	0.189	-0.821	0.484	0.255	-0.83	0.395	0.248	-0.851	0.234	0.215	-0.877	0.077	0.305
544	2.72	-1.045	0.905	0.388	-0.846	0.814	0.527	-0.953	0.788	0.58	-1.064	0.641	0.595	-1.069	0.511	0.565	-1.113	0.429	0.573	-1.217	0.307	0.614	-1.295	0.146	0.553	-1.219	0.036	0.57	NaN	NaN	NaN	-0.904	0.787	0.207	-0.865	0.597	0.188	-0.819	0.484	0.255	-0.829	0.394	0.248	-0.85	0.234	0.215	-0.877	0.077	0.305
545	2.725	-1.043	0.905	0.388	NaN	NaN	NaN	-0.944	0.782	0.574	-1.062	0.642	0.595	-1.068	0.511	0.565	-1.111	0.429	0.574	-1.214	0.306	0.614	-1.294	0.146	0.554	-1.219	0.036	0.57	NaN	NaN	NaN	-0.903	0.786	0.207	-0.863	0.597	0.188	-0.818	0.484	0.254	-0.828	0.394	0.248	-0.849	0.234	0.215	-0.877	0.077	0.305
546	2.73	-1.041	0.905	0.388	NaN	NaN	NaN	-0.944	0.784	0.575	-1.061	0.642	0.595	-1.066	0.511	0.566	-1.11	0.43	0.575	-1.213	0.306	0.615	-1.294	0.146	0.554	-1.219	0.036	0.57	NaN	NaN	NaN	-0.902	0.786	0.206	-0.862	0.596	0.189	-0.817	0.483	0.255	-0.827	0.394	0.248	-0.849	0.234	0.215	-0.877	0.077	0.305
547	2.735	-1.04	0.905	0.387	-0.841	0.814	0.526	-0.949	0.79	0.581	-1.059	0.641	0.595	-1.064	0.511	0.566	-1.108	0.431	0.577	-1.212	0.308	0.616	-1.293	0.146	0.555	-1.219	0.036	0.57	NaN	NaN	NaN	-0.9	0.786	0.206	-0.86	0.596	0.189	-0.816	0.483	0.255	-0.826	0.394	0.248	-0.848	0.234	0.215	-0.877	0.077	0.305
548	2.74	-1.039	0.905	0.387	-0.84	0.814	0.525	-0.95	0.791	0.582	-1.057	0.641	0.596	-1.062	0.511	0.567	-1.106	0.43	0.578	-1.213	0.311	0.617	-1.292	0.146	0.555	-1.219	0.036	0.57	NaN	NaN	NaN	-0.899	0.785	0.206	-0.859	0.595	0.189	-0.815	0.482	0.255	-0.825	0.394	0.248	-0.847	0.234	0.215	-0.877	0.077	0.305
549	2.745	-1.038	0.905	0.386	-0.838	0.815	0.525	-0.949	0.792	0.582	-1.056	0.641	0.596	-1.06	0.511	0.567	-1.103	0.429	0.578	-1.211	0.311	0.618	-1.291	0.146	0.555	-1.219	0.036	0.57	NaN	NaN	NaN	-0.897	0.785	0.206	-0.858	0.595	0.188	-0.813	0.482	0.255	-0.824	0.393	0.248	-0.846	0.233	0.215	-0.877	0.077	0.305
550	2.75	-1.036	0.905	0.386	-0.837	0.815	0.524	-0.947	0.792	0.582	-1.054	0.641	0.596	-1.058	0.511	0.567	-1.1	0.429	0.578	-1.207	0.309	0.619	-1.29	0.146	0.555	-1.218	0.036	0.57	NaN	NaN	NaN	-0.896	0.784	0.206	-0.857	0.595	0.188	-0.812	0.482	0.255	-0.823	0.393	0.248	-0.845	0.233	0.215	-0.877	0.077	0.305
551	2.755	-1.035	0.905	0.386	-0.836	0.815	0.524	-0.946	0.792	0.582	-1.052	0.641	0.596	-1.055	0.511	0.568	-1.098	0.429	0.579	-1.205	0.309	0.619	NaN	NaN	NaN	-1.218	0.036	0.57	NaN	NaN	NaN	-0.895	0.784	0.205	-0.856	0.595	0.188	-0.811	0.482	0.255	-0.822	0.393	0.248	-0.845	0.233	0.215	-0.877	0.077	0.305
552	2.76	-1.034	0.904	0.385	-0.835	0.816	0.524	-0.944	0.792	0.582	-1.05	0.641	0.596	-1.054	0.511	0.568	-1.097	0.429	0.579	-1.204	0.31	0.62	NaN	NaN	NaN	-1.218	0.036	0.571	NaN	NaN	NaN	-0.894	0.784	0.205	-0.856	0.595	0.188	-0.81	0.482	0.255	-0.821	0.393	0.248	-0.845	0.232	0.215	-0.877	0.077	0.304
553	2.765	-1.032	0.904	0.385	-0.833	0.816	0.523	-0.942	0.792	0.582	-1.048	0.641	0.597	-1.051	0.511	0.569	-1.095	0.43	0.58	-1.202	0.311	0.62	NaN	NaN	NaN	-1.218	0.036	0.571	NaN	NaN	NaN	-0.893	0.784	0.205	-0.854	0.595	0.188	-0.809	0.481	0.255	-0.82	0.392	0.248	-0.844	0.232	0.215	-0.877	0.077	0.304
554	2.77	-1.031	0.904	0.385	-0.831	0.816	0.523	-0.941	0.793	0.582	-1.046	0.641	0.597	-1.049	0.511	0.569	-1.092	0.43	0.581	-1.199	0.309	0.621	NaN	NaN	NaN	-1.217	0.036	0.571	NaN	NaN	NaN	-0.892	0.784	0.204	-0.852	0.594	0.188	-0.809	0.482	0.254	-0.818	0.392	0.248	-0.843	0.232	0.215	-0.877	0.077	0.304
555	2.775	-1.03	0.904	0.384	-0.83	0.817	0.522	-0.939	0.793	0.581	-1.044	0.641	0.597	-1.047	0.511	0.57	-1.089	0.428	0.581	-1.197	0.309	0.621	NaN	NaN	NaN	-1.217	0.036	0.571	NaN	NaN	NaN	-0.889	0.782	0.205	-0.851	0.593	0.189	-0.808	0.482	0.254	-0.818	0.392	0.248	-0.842	0.232	0.215	-0.877	0.076	0.304
556	2.78	-1.029	0.904	0.384	-0.829	0.817	0.522	-0.938	0.793	0.581	-1.042	0.641	0.597	-1.045	0.511	0.57	-1.087	0.429	0.582	-1.196	0.311	0.622	NaN	NaN	NaN	-1.217	0.036	0.571	NaN	NaN	NaN	-0.885	0.78	0.205	-0.849	0.593	0.189	-0.806	0.481	0.255	-0.817	0.392	0.248	-0.842	0.231	0.215	-0.877	0.076	0.304
557	2.785	-1.028	0.904	0.383	-0.828	0.817	0.522	-0.936	0.793	0.581	-1.04	0.641	0.598	-1.042	0.51	0.571	-1.085	0.429	0.583	-1.196	0.314	0.624	NaN	NaN	NaN	-1.216	0.037	0.571	NaN	NaN	NaN	-0.883	0.779	0.205	-0.849	0.593	0.188	-0.805	0.481	0.255	-0.816	0.391	0.248	-0.841	0.231	0.215	-0.877	0.076	0.304
558	2.79	-1.026	0.905	0.383	-0.826	0.817	0.522	-0.935	0.794	0.581	-1.038	0.641	0.598	-1.04	0.51	0.571	-1.083	0.429	0.584	-1.193	0.314	0.624	-1.28	0.155	0.562	-1.216	0.037	0.571	NaN	NaN	NaN	-0.882	0.779	0.205	-0.848	0.593	0.188	-0.805	0.481	0.255	-0.815	0.391	0.248	-0.841	0.231	0.215	-0.876	0.076	0.304
559	2.795	-1.025	0.904	0.383	-0.825	0.818	0.522	-0.933	0.794	0.581	-1.036	0.641	0.599	-1.037	0.51	0.572	-1.081	0.429	0.585	-1.19	0.313	0.625	-1.279	0.155	0.563	-1.215	0.037	0.571	NaN	NaN	NaN	-0.881	0.779	0.205	-0.846	0.592	0.189	-0.804	0.48	0.255	-0.815	0.391	0.248	-0.84	0.231	0.215	-0.876	0.076	0.304
560	2.8	-1.024	0.904	0.382	-0.824	0.818	0.522	-0.932	0.794	0.581	-1.034	0.641	0.599	-1.036	0.51	0.573	-1.078	0.428	0.585	-1.19	0.315	0.626	-1.278	0.155	0.563	-1.216	0.037	0.571	NaN	NaN	NaN	-0.88	0.779	0.205	-0.845	0.592	0.189	-0.803	0.48	0.255	-0.814	0.391	0.248	-0.839	0.23	0.215	-0.876	0.076	0.304
561	2.805	-1.023	0.904	0.382	-0.822	0.819	0.521	-0.93	0.795	0.581	-1.031	0.641	0.6	-1.033	0.51	0.573	-1.075	0.428	0.586	-1.187	0.315	0.627	-1.276	0.156	0.564	-1.215	0.037	0.571	NaN	NaN	NaN	-0.879	0.779	0.204	-0.844	0.592	0.189	-0.802	0.48	0.255	-0.814	0.391	0.248	-0.839	0.23	0.215	-0.876	0.076	0.304
562	2.81	-1.022	0.904	0.381	-0.821	0.819	0.521	-0.929	0.795	0.581	-1.029	0.641	0.6	-1.031	0.511	0.574	-1.072	0.429	0.587	-1.183	0.312	0.627	-1.274	0.157	0.565	-1.214	0.038	0.572	NaN	NaN	NaN	-0.879	0.779	0.204	-0.843	0.592	0.189	-0.801	0.48	0.255	-0.812	0.39	0.248	-0.838	0.23	0.215	-0.876	0.076	0.304
563	2.815	-1.021	0.904	0.381	-0.82	0.82	0.521	-0.928	0.796	0.58	-1.027	0.641	0.601	-1.029	0.511	0.574	-1.07	0.429	0.588	-1.181	0.313	0.628	-1.273	0.157	0.566	-1.214	0.038	0.573	NaN	NaN	NaN	-0.878	0.779	0.203	-0.843	0.592	0.188	-0.801	0.48	0.255	-0.811	0.39	0.249	-0.837	0.23	0.215	-0.876	0.076	0.304
564	2.82	-1.02	0.905	0.381	-0.819	0.82	0.521	-0.926	0.796	0.58	-1.025	0.641	0.602	-1.027	0.511	0.575	-1.068	0.43	0.59	-1.181	0.316	0.629	-1.272	0.158	0.566	-1.213	0.038	0.573	NaN	NaN	NaN	-0.877	0.779	0.203	-0.842	0.592	0.188	-0.8	0.48	0.255	-0.81	0.39	0.249	-0.837	0.23	0.215	-0.876	0.076	0.304
565	2.825	-1.019	0.905	0.38	-0.819	0.821	0.521	-0.925	0.797	0.58	-1.023	0.641	0.602	-1.024	0.511	0.576	-1.065	0.429	0.59	-1.179	0.317	0.63	-1.27	0.159	0.567	-1.213	0.038	0.573	NaN	NaN	NaN	-0.876	0.78	0.203	-0.841	0.592	0.189	-0.8	0.48	0.255	-0.81	0.39	0.249	-0.836	0.23	0.215	-0.876	0.076	0.304
566	2.83	-1.018	0.905	0.38	-0.817	0.822	0.52	-0.924	0.797	0.58	-1.021	0.641	0.603	-1.022	0.511	0.577	-1.062	0.428	0.591	-1.177	0.318	0.632	-1.268	0.16	0.568	-1.213	0.038	0.574	NaN	NaN	NaN	-0.875	0.78	0.202	-0.839	0.592	0.189	-0.799	0.48	0.255	-0.81	0.39	0.249	-0.836	0.23	0.215	-0.876	0.076	0.304
567	2.835	-1.017	0.905	0.379	-0.816	0.822	0.52	-0.922	0.798	0.58	-1.019	0.641	0.603	-1.019	0.511	0.578	-1.059	0.428	0.592	-1.174	0.318	0.633	-1.267	0.162	0.57	-1.213	0.038	0.574	NaN	NaN	NaN	-0.874	0.78	0.202	-0.838	0.592	0.189	-0.798	0.48	0.255	-0.809	0.39	0.249	-0.836	0.23	0.215	-0.876	0.076	0.304
568	2.84	-1.016	0.906	0.379	-0.816	0.823	0.52	-0.921	0.798	0.58	-1.016	0.64	0.604	-1.017	0.511	0.578	-1.057	0.429	0.594	-1.171	0.318	0.634	-1.266	0.163	0.571	-1.213	0.038	0.575	NaN	NaN	NaN	-0.873	0.78	0.202	-0.838	0.592	0.189	-0.797	0.479	0.256	-0.809	0.39	0.248	-0.836	0.23	0.215	-0.876	0.076	0.304
569	2.845	-1.015	0.906	0.378	-0.815	0.823	0.519	-0.92	0.799	0.58	-1.014	0.64	0.604	-1.014	0.511	0.579	-1.055	0.43	0.595	-1.167	0.316	0.635	-1.264	0.164	0.572	-1.212	0.039	0.575	NaN	NaN	NaN	-0.872	0.779	0.202	-0.837	0.592	0.188	-0.797	0.479	0.256	-0.809	0.39	0.248	-0.836	0.23	0.215	-0.876	0.076	0.304
570	2.85	-1.013	0.906	0.378	-0.814	0.824	0.519	-0.919	0.8	0.579	-1.013	0.641	0.604	-1.012	0.512	0.58	-1.052	0.43	0.596	-1.166	0.318	0.636	-1.262	0.164	0.574	-1.211	0.039	0.576	NaN	NaN	NaN	-0.871	0.779	0.202	-0.837	0.592	0.188	-0.797	0.479	0.256	-0.809	0.39	0.248	-0.835	0.23	0.215	-0.876	0.076	0.304
571	2.855	-1.012	0.906	0.377	-0.813	0.825	0.519	-0.918	0.8	0.579	-1.011	0.641	0.605	-1.009	0.512	0.58	-1.049	0.429	0.597	-1.164	0.319	0.638	-1.26	0.165	0.575	-1.21	0.039	0.576	NaN	NaN	NaN	-0.869	0.779	0.202	-0.836	0.592	0.188	-0.796	0.479	0.256	-0.808	0.39	0.248	-0.835	0.23	0.215	-0.876	0.076	0.304
572	2.86	-1.011	0.907	0.376	-0.812	0.826	0.518	-0.917	0.801	0.579	-1.009	0.642	0.606	-1.008	0.512	0.582	-1.045	0.429	0.599	-1.162	0.32	0.639	-1.258	0.166	0.576	-1.209	0.039	0.577	NaN	NaN	NaN	-0.868	0.779	0.202	-0.835	0.592	0.188	-0.796	0.479	0.256	-0.808	0.39	0.248	-0.834	0.23	0.215	-0.876	0.076	0.304
573	2.865	-1.011	0.907	0.376	-0.811	0.827	0.518	-0.916	0.802	0.579	-1.007	0.642	0.606	-1.005	0.513	0.583	-1.043	0.43	0.6	-1.158	0.319	0.641	-1.257	0.167	0.578	-1.208	0.039	0.576	NaN	NaN	NaN	-0.867	0.779	0.201	-0.834	0.593	0.188	-0.796	0.479	0.256	-0.808	0.39	0.248	-0.834	0.23	0.215	-0.876	0.076	0.304
574	2.87	-1.01	0.907	0.375	-0.811	0.828	0.518	-0.915	0.802	0.579	-1.006	0.642	0.607	-1.003	0.513	0.584	-1.04	0.43	0.602	-1.153	0.318	0.642	-1.254	0.168	0.58	-1.207	0.039	0.576	NaN	NaN	NaN	-0.866	0.779	0.201	-0.834	0.593	0.188	-0.795	0.479	0.256	-0.807	0.39	0.248	-0.833	0.23	0.215	-0.876	0.076	0.304
575	2.875	-1.009	0.908	0.374	-0.811	0.828	0.518	-0.914	0.803	0.579	-1.004	0.643	0.608	-1.001	0.513	0.585	-1.038	0.431	0.603	-1.151	0.319	0.644	-1.252	0.168	0.582	-1.205	0.039	0.577	NaN	NaN	NaN	-0.865	0.779	0.201	-0.833	0.593	0.188	-0.795	0.479	0.256	-0.807	0.39	0.248	-0.832	0.23	0.216	-0.876	0.076	0.304
576	2.88	-1.008	0.908	0.373	-0.81	0.829	0.518	-0.913	0.804	0.579	-1.003	0.643	0.608	-0.999	0.514	0.585	-1.036	0.432	0.604	-1.146	0.318	0.645	-1.249	0.168	0.584	-1.203	0.039	0.577	NaN	NaN	NaN	-0.863	0.78	0.201	-0.833	0.593	0.188	-0.794	0.479	0.256	-0.807	0.39	0.248	-0.832	0.23	0.216	-0.876	0.076	0.304
577	2.885	-1.007	0.909	0.373	-0.81	0.83	0.518	-0.913	0.805	0.579	-1.001	0.644	0.608	-0.997	0.515	0.586	-1.033	0.432	0.605	-1.144	0.318	0.647	-1.246	0.167	0.586	-1.201	0.038	0.578	NaN	NaN	NaN	-0.862	0.78	0.201	-0.832	0.593	0.188	-0.794	0.479	0.256	-0.807	0.39	0.248	-0.832	0.23	0.216	-0.876	0.076	0.304
578	2.89	-1.006	0.909	0.372	-0.809	0.831	0.517	-0.912	0.805	0.579	-1	0.644	0.609	-0.994	0.514	0.588	-1.03	0.431	0.607	-1.139	0.317	0.649	-1.244	0.168	0.588	-1.199	0.038	0.579	NaN	NaN	NaN	-0.861	0.78	0.2	-0.831	0.594	0.187	-0.794	0.479	0.256	-0.807	0.391	0.248	-0.831	0.23	0.216	-0.876	0.076	0.304
579	2.895	-1.005	0.909	0.371	-0.808	0.831	0.517	-0.911	0.806	0.579	-0.998	0.644	0.61	-0.991	0.514	0.589	-1.027	0.431	0.608	-1.137	0.318	0.65	-1.241	0.168	0.591	-1.197	0.039	0.58	NaN	NaN	NaN	-0.86	0.781	0.2	-0.831	0.594	0.187	-0.793	0.479	0.256	-0.807	0.391	0.248	-0.831	0.23	0.216	-0.876	0.076	0.304
580	2.9	-1.005	0.91	0.371	-0.807	0.832	0.517	-0.911	0.807	0.578	-0.997	0.645	0.61	-0.989	0.514	0.59	-1.025	0.432	0.609	-1.136	0.319	0.653	-1.237	0.167	0.593	-1.194	0.038	0.581	NaN	NaN	NaN	-0.859	0.781	0.2	-0.83	0.594	0.187	-0.793	0.48	0.256	-0.807	0.391	0.248	-0.832	0.23	0.216	-0.876	0.076	0.303
581	2.905	-1.004	0.91	0.37	-0.807	0.832	0.517	-0.91	0.807	0.578	-0.996	0.645	0.61	-0.987	0.515	0.591	-1.023	0.433	0.611	-1.133	0.319	0.654	-1.234	0.167	0.596	-1.191	0.037	0.582	NaN	NaN	NaN	-0.858	0.781	0.2	-0.83	0.594	0.187	-0.793	0.48	0.256	-0.807	0.391	0.248	-0.832	0.23	0.215	-0.876	0.076	0.303
582	2.91	-1.003	0.911	0.369	-0.807	0.833	0.517	-0.91	0.808	0.578	-0.994	0.646	0.611	-0.985	0.516	0.591	-1.02	0.434	0.613	-1.13	0.319	0.656	-1.231	0.167	0.598	-1.188	0.037	0.583	NaN	NaN	NaN	-0.857	0.782	0.199	-0.829	0.595	0.187	-0.793	0.48	0.256	-0.807	0.391	0.248	-0.832	0.231	0.215	-0.876	0.076	0.303
583	2.915	-1.002	0.911	0.368	-0.807	0.834	0.517	-0.909	0.809	0.578	-0.993	0.646	0.611	-0.984	0.517	0.592	-1.018	0.434	0.614	-1.126	0.319	0.658	-1.227	0.166	0.6	-1.183	0.037	0.583	NaN	NaN	NaN	-0.856	0.782	0.199	-0.828	0.595	0.187	-0.793	0.48	0.255	-0.807	0.391	0.248	-0.833	0.231	0.215	-0.875	0.076	0.303
584	2.92	-1.002	0.912	0.368	-0.806	0.834	0.516	-0.909	0.81	0.578	-0.992	0.647	0.611	-0.982	0.517	0.593	-1.015	0.434	0.614	-1.121	0.319	0.66	-1.223	0.164	0.603	-1.179	0.036	0.584	NaN	NaN	NaN	-0.855	0.782	0.199	-0.828	0.595	0.187	-0.794	0.481	0.255	-0.807	0.391	0.248	-0.834	0.231	0.215	-0.875	0.076	0.303
585	2.925	-1.001	0.912	0.367	-0.806	0.835	0.516	-0.909	0.81	0.577	-0.991	0.648	0.612	-0.98	0.518	0.594	-1.013	0.435	0.616	-1.119	0.319	0.663	-1.22	0.164	0.605	-1.174	0.035	0.585	NaN	NaN	NaN	-0.854	0.783	0.199	-0.827	0.595	0.186	-0.794	0.481	0.255	-0.807	0.391	0.248	-0.834	0.231	0.215	-0.875	0.076	0.303
586	2.93	-1	0.913	0.366	-0.806	0.835	0.517	-0.908	0.811	0.577	-0.99	0.648	0.612	-0.979	0.519	0.595	-1.011	0.436	0.617	-1.116	0.319	0.664	-1.216	0.164	0.608	-1.17	0.035	0.586	NaN	NaN	NaN	-0.853	0.783	0.198	-0.827	0.595	0.186	-0.794	0.481	0.255	-0.807	0.391	0.248	-0.835	0.231	0.215	-0.875	0.076	0.303
587	2.935	-1	0.913	0.366	-0.805	0.836	0.517	-0.908	0.812	0.577	-0.989	0.649	0.612	-0.977	0.519	0.596	-1.008	0.435	0.618	-1.112	0.318	0.666	-1.212	0.163	0.611	-1.165	0.035	0.588	NaN	NaN	NaN	-0.852	0.783	0.198	-0.826	0.596	0.186	-0.795	0.482	0.254	-0.807	0.391	0.248	-0.835	0.231	0.215	-0.875	0.076	0.303
588	2.94	-0.999	0.914	0.365	-0.804	0.837	0.516	-0.908	0.813	0.577	-0.988	0.65	0.612	-0.975	0.519	0.596	-1.005	0.436	0.619	-1.109	0.317	0.668	-1.208	0.162	0.614	-1.16	0.034	0.589	NaN	NaN	NaN	-0.852	0.784	0.198	-0.826	0.596	0.186	-0.795	0.482	0.254	-0.807	0.391	0.248	-0.835	0.231	0.215	-0.875	0.076	0.304
589	2.945	-0.999	0.914	0.364	-0.803	0.837	0.516	-0.907	0.813	0.577	-0.988	0.65	0.612	-0.973	0.52	0.597	-1.003	0.436	0.62	-1.104	0.316	0.67	-1.205	0.161	0.616	-1.154	0.033	0.59	NaN	NaN	NaN	-0.851	0.784	0.197	-0.826	0.596	0.185	-0.795	0.482	0.254	-0.808	0.391	0.248	-0.835	0.231	0.215	-0.875	0.076	0.304
590	2.95	-0.998	0.915	0.364	-0.803	0.838	0.516	-0.907	0.813	0.576	-0.987	0.651	0.612	-0.972	0.521	0.598	-1.001	0.437	0.621	-1.1	0.316	0.672	-1.201	0.16	0.619	-1.149	0.033	0.591	NaN	NaN	NaN	-0.85	0.784	0.197	-0.826	0.597	0.185	-0.795	0.482	0.254	-0.808	0.391	0.248	-0.836	0.231	0.215	-0.875	0.076	0.304
591	2.955	-0.997	0.915	0.363	-0.803	0.838	0.516	-0.907	0.814	0.576	-0.986	0.652	0.612	-0.97	0.522	0.598	-0.999	0.438	0.622	-1.097	0.316	0.673	-1.196	0.159	0.621	-1.144	0.032	0.592	NaN	NaN	NaN	-0.849	0.785	0.197	-0.826	0.597	0.184	-0.795	0.482	0.254	-0.809	0.391	0.247	-0.836	0.231	0.215	-0.876	0.077	0.304
592	2.96	-0.997	0.915	0.363	-0.803	0.839	0.516	-0.907	0.815	0.576	-0.985	0.652	0.612	-0.969	0.522	0.599	-0.998	0.439	0.624	-1.093	0.315	0.675	-1.192	0.157	0.623	-1.139	0.032	0.594	NaN	NaN	NaN	-0.849	0.785	0.197	-0.826	0.598	0.184	-0.795	0.482	0.254	-0.81	0.392	0.247	-0.836	0.231	0.215	-0.876	0.077	0.304
593	2.965	-0.996	0.916	0.363	-0.803	0.839	0.515	-0.907	0.815	0.575	-0.985	0.653	0.612	-0.967	0.523	0.599	-0.995	0.439	0.625	-1.09	0.315	0.677	-1.188	0.156	0.625	-1.135	0.032	0.595	NaN	NaN	NaN	-0.848	0.785	0.197	-0.826	0.598	0.184	-0.795	0.482	0.253	-0.811	0.392	0.246	-0.836	0.231	0.215	-0.876	0.077	0.304
594	2.97	-0.995	0.916	0.362	-0.803	0.84	0.515	-0.907	0.816	0.575	-0.984	0.653	0.612	-0.965	0.523	0.6	-0.991	0.437	0.625	-1.087	0.315	0.679	-1.184	0.155	0.627	-1.131	0.031	0.596	NaN	NaN	NaN	-0.848	0.786	0.197	-0.826	0.598	0.184	-0.796	0.482	0.253	-0.811	0.392	0.246	-0.836	0.231	0.215	-0.876	0.077	0.304
595	2.975	-0.995	0.917	0.362	-0.803	0.841	0.515	-0.907	0.816	0.575	-0.983	0.654	0.611	-0.963	0.523	0.601	-0.989	0.437	0.625	-1.083	0.314	0.68	-1.18	0.155	0.629	-1.127	0.03	0.597	NaN	NaN	NaN	-0.847	0.786	0.196	-0.825	0.598	0.184	-0.796	0.482	0.253	-0.812	0.392	0.246	-0.837	0.231	0.214	-0.876	0.077	0.304
596	2.98	-0.994	0.917	0.361	-0.803	0.841	0.515	-0.908	0.817	0.575	-0.983	0.654	0.611	-0.961	0.523	0.601	-0.986	0.437	0.626	-1.08	0.313	0.681	-1.177	0.154	0.63	-1.124	0.03	0.597	NaN	NaN	NaN	-0.847	0.786	0.196	-0.825	0.598	0.183	-0.796	0.482	0.253	-0.812	0.392	0.246	-0.837	0.231	0.214	-0.876	0.077	0.304
597	2.985	-0.994	0.918	0.361	-0.803	0.841	0.515	-0.908	0.818	0.575	-0.982	0.655	0.611	-0.959	0.523	0.601	-0.984	0.438	0.627	-1.076	0.313	0.683	-1.174	0.154	0.632	-1.121	0.03	0.597	NaN	NaN	NaN	-0.846	0.786	0.196	-0.825	0.598	0.183	-0.796	0.482	0.252	-0.812	0.393	0.246	-0.838	0.231	0.214	-0.876	0.077	0.304
598	2.99	-0.993	0.918	0.361	-0.803	0.842	0.516	-0.908	0.818	0.574	-0.981	0.655	0.61	-0.957	0.523	0.602	-0.981	0.438	0.627	-1.073	0.312	0.684	-1.171	0.154	0.634	-1.12	0.03	0.598	NaN	NaN	NaN	-0.846	0.786	0.196	-0.826	0.598	0.183	-0.796	0.482	0.252	-0.812	0.393	0.245	-0.838	0.231	0.214	-0.876	0.077	0.304
599	2.995	-0.993	0.918	0.361	-0.803	0.842	0.516	-0.908	0.819	0.574	-0.98	0.656	0.61	-0.955	0.523	0.602	-0.978	0.437	0.628	-1.069	0.312	0.685	-1.169	0.154	0.635	-1.118	0.03	0.599	NaN	NaN	NaN	-0.845	0.787	0.196	-0.826	0.599	0.182	-0.796	0.482	0.251	-0.812	0.393	0.245	-0.838	0.231	0.214	-0.876	0.077	0.304
600	3	-0.992	0.919	0.36	-0.802	0.843	0.516	-0.908	0.819	0.574	-0.979	0.655	0.609	-0.953	0.524	0.602	-0.975	0.437	0.628	-1.066	0.312	0.685	-1.167	0.155	0.636	-1.117	0.029	0.599	NaN	NaN	NaN	-0.845	0.787	0.196	-0.827	0.599	0.181	-0.797	0.482	0.251	-0.813	0.393	0.245	-0.839	0.231	0.214	-0.876	0.077	0.304
601	3.005	-0.992	0.919	0.36	-0.801	0.843	0.516	-0.908	0.819	0.574	-0.978	0.655	0.609	-0.952	0.524	0.602	-0.973	0.437	0.628	-1.063	0.312	0.686	-1.166	0.155	0.637	-1.117	0.029	0.599	NaN	NaN	NaN	-0.845	0.787	0.195	-0.827	0.6	0.18	-0.797	0.482	0.251	-0.813	0.393	0.245	-0.839	0.231	0.214	-0.876	0.077	0.304
602	3.01	-0.991	0.919	0.36	-0.801	0.843	0.515	-0.907	0.819	0.573	-0.977	0.655	0.609	-0.949	0.524	0.602	-0.971	0.437	0.629	-1.06	0.312	0.687	-1.164	0.154	0.638	-1.117	0.029	0.599	NaN	NaN	NaN	-0.844	0.787	0.195	-0.827	0.6	0.18	-0.797	0.482	0.251	-0.813	0.393	0.244	-0.84	0.232	0.213	-0.876	0.078	0.305
603	3.015	-0.991	0.919	0.359	-0.8	0.843	0.515	-0.907	0.82	0.573	-0.976	0.656	0.609	-0.947	0.524	0.603	-0.969	0.438	0.629	-1.06	0.313	0.687	-1.163	0.155	0.639	-1.116	0.029	0.6	NaN	NaN	NaN	-0.844	0.787	0.195	-0.827	0.6	0.18	-0.797	0.482	0.25	-0.813	0.393	0.244	-0.84	0.232	0.213	-0.876	0.078	0.305
604	3.02	-0.99	0.92	0.359	-0.8	0.843	0.515	-0.907	0.82	0.573	-0.975	0.656	0.609	-0.945	0.523	0.603	-0.967	0.437	0.629	-1.059	0.313	0.687	-1.162	0.156	0.64	-1.116	0.029	0.6	NaN	NaN	NaN	-0.844	0.787	0.195	-0.827	0.6	0.18	-0.797	0.482	0.25	-0.814	0.393	0.244	-0.84	0.232	0.213	-0.876	0.078	0.305
605	3.025	-0.99	0.919	0.359	-0.799	0.843	0.515	-0.906	0.82	0.573	-0.974	0.656	0.61	-0.942	0.523	0.603	-0.966	0.437	0.629	-1.058	0.313	0.688	-1.162	0.157	0.64	-1.116	0.029	0.6	NaN	NaN	NaN	-0.844	0.788	0.194	-0.827	0.599	0.18	-0.798	0.482	0.25	-0.814	0.393	0.243	-0.841	0.232	0.213	-0.876	0.078	0.305
606	3.03	-0.989	0.919	0.359	-0.798	0.843	0.515	-0.905	0.82	0.572	-0.973	0.656	0.611	-0.941	0.523	0.603	-0.964	0.437	0.627	-1.056	0.313	0.688	-1.161	0.156	0.64	-1.116	0.029	0.6	NaN	NaN	NaN	-0.843	0.788	0.194	-0.827	0.599	0.18	-0.798	0.482	0.249	-0.815	0.393	0.243	-0.841	0.231	0.213	-0.876	0.078	0.305
607	3.035	-0.988	0.92	0.359	-0.798	0.843	0.515	-0.904	0.82	0.572	-0.971	0.657	0.611	-0.94	0.523	0.603	-0.963	0.437	0.626	-1.055	0.313	0.688	-1.16	0.156	0.64	-1.115	0.029	0.6	NaN	NaN	NaN	-0.843	0.788	0.194	-0.828	0.599	0.179	-0.799	0.483	0.249	-0.815	0.393	0.243	-0.841	0.231	0.213	-0.876	0.078	0.305
608	3.04	-0.988	0.92	0.359	-0.796	0.843	0.515	-0.903	0.82	0.572	-0.97	0.657	0.611	-0.94	0.524	0.603	-0.962	0.437	0.626	-1.054	0.313	0.688	-1.159	0.155	0.64	-1.115	0.029	0.6	NaN	NaN	NaN	-0.843	0.788	0.194	-0.828	0.599	0.179	-0.8	0.483	0.248	-0.815	0.393	0.243	-0.841	0.231	0.213	-0.876	0.078	0.305
609	3.045	-0.988	0.92	0.359	-0.795	0.843	0.514	-0.901	0.82	0.572	-0.969	0.657	0.612	-0.939	0.524	0.603	-0.962	0.437	0.626	-1.052	0.313	0.688	-1.159	0.155	0.641	-1.115	0.029	0.6	NaN	NaN	NaN	-0.843	0.788	0.194	-0.828	0.599	0.179	-0.799	0.482	0.248	-0.816	0.393	0.243	-0.842	0.231	0.213	-0.876	0.078	0.305
610	3.05	-0.987	0.92	0.359	-0.794	0.842	0.514	-0.899	0.819	0.572	-0.969	0.658	0.612	-0.939	0.523	0.602	-0.963	0.437	0.626	-1.052	0.313	0.687	-1.159	0.155	0.641	-1.115	0.028	0.6	NaN	NaN	NaN	-0.843	0.788	0.193	-0.828	0.599	0.179	-0.799	0.482	0.248	-0.816	0.392	0.242	-0.842	0.231	0.213	-0.876	0.078	0.305
611	3.055	-0.987	0.92	0.359	-0.793	0.842	0.513	-0.898	0.82	0.572	-0.968	0.658	0.612	-0.94	0.523	0.602	-0.964	0.438	0.626	-1.054	0.314	0.687	-1.159	0.155	0.641	-1.115	0.028	0.6	NaN	NaN	NaN	-0.843	0.788	0.193	-0.828	0.599	0.178	-0.799	0.482	0.248	-0.816	0.392	0.242	-0.842	0.231	0.213	-0.876	0.078	0.305
612	3.06	-0.986	0.92	0.36	-0.792	0.843	0.513	-0.896	0.819	0.572	-0.967	0.658	0.612	-0.94	0.523	0.602	-0.965	0.439	0.626	-1.056	0.314	0.687	-1.159	0.155	0.641	-1.116	0.028	0.6	NaN	NaN	NaN	-0.843	0.788	0.192	-0.828	0.598	0.178	-0.799	0.482	0.247	-0.815	0.392	0.241	-0.842	0.231	0.212	-0.876	0.078	0.305
613	3.065	-0.985	0.919	0.36	-0.791	0.842	0.512	-0.894	0.819	0.572	-0.967	0.658	0.612	-0.941	0.523	0.601	-0.966	0.439	0.625	-1.056	0.315	0.686	-1.16	0.155	0.64	-1.116	0.028	0.6	NaN	NaN	NaN	-0.843	0.788	0.192	-0.828	0.598	0.178	-0.799	0.481	0.247	-0.815	0.392	0.241	-0.842	0.231	0.212	-0.876	0.078	0.305
614	3.07	-0.985	0.919	0.36	-0.789	0.842	0.511	-0.893	0.819	0.571	-0.967	0.659	0.612	-0.943	0.524	0.601	-0.967	0.439	0.625	-1.057	0.315	0.686	-1.161	0.154	0.64	-1.116	0.028	0.6	NaN	NaN	NaN	-0.843	0.787	0.191	-0.828	0.598	0.178	-0.799	0.481	0.247	-0.815	0.391	0.241	-0.842	0.231	0.212	-0.876	0.078	0.305
615	3.075	-0.984	0.919	0.36	-0.788	0.842	0.511	-0.891	0.819	0.571	-0.966	0.659	0.611	-0.946	0.526	0.6	-0.968	0.439	0.623	-1.056	0.315	0.685	-1.161	0.154	0.64	-1.116	0.028	0.6	NaN	NaN	NaN	-0.843	0.787	0.191	-0.828	0.598	0.177	-0.799	0.481	0.246	-0.815	0.391	0.24	-0.842	0.23	0.212	-0.876	0.078	0.305
616	3.08	-0.983	0.919	0.361	-0.787	0.842	0.51	-0.889	0.818	0.571	-0.966	0.659	0.611	-0.946	0.525	0.597	-0.97	0.439	0.621	-1.058	0.315	0.684	-1.162	0.154	0.64	-1.116	0.029	0.6	NaN	NaN	NaN	-0.843	0.787	0.191	-0.829	0.598	0.177	-0.798	0.481	0.246	-0.814	0.391	0.24	-0.842	0.231	0.212	-0.876	0.078	0.305
617	3.085	-0.983	0.919	0.362	-0.786	0.842	0.51	-0.887	0.818	0.571	-0.967	0.658	0.61	-0.947	0.525	0.596	-0.971	0.439	0.621	-1.061	0.316	0.683	-1.163	0.154	0.639	-1.116	0.029	0.6	NaN	NaN	NaN	-0.844	0.787	0.191	-0.829	0.597	0.177	-0.798	0.481	0.245	-0.814	0.391	0.24	-0.842	0.231	0.212	-0.876	0.078	0.305
618	3.09	-0.982	0.919	0.362	-0.784	0.842	0.509	-0.885	0.818	0.571	-0.967	0.658	0.609	-0.949	0.525	0.596	-0.974	0.44	0.62	-1.062	0.315	0.682	-1.164	0.154	0.638	-1.116	0.029	0.6	NaN	NaN	NaN	-0.844	0.787	0.191	-0.828	0.597	0.177	-0.798	0.481	0.245	-0.814	0.391	0.24	-0.841	0.23	0.212	-0.876	0.078	0.305
619	3.095	-0.982	0.919	0.362	-0.783	0.842	0.508	-0.884	0.817	0.571	-0.967	0.658	0.608	-0.95	0.525	0.595	-0.976	0.44	0.619	-1.064	0.316	0.681	-1.165	0.154	0.637	-1.116	0.029	0.599	NaN	NaN	NaN	-0.844	0.787	0.191	-0.828	0.596	0.177	-0.798	0.481	0.245	-0.813	0.391	0.24	-0.841	0.23	0.212	-0.876	0.078	0.305
620	3.1	-0.981	0.919	0.363	-0.782	0.841	0.508	-0.882	0.817	0.571	-0.968	0.658	0.608	-0.951	0.524	0.593	-0.978	0.44	0.618	-1.067	0.316	0.68	-1.167	0.155	0.636	-1.116	0.029	0.599	NaN	NaN	NaN	-0.844	0.787	0.191	-0.828	0.596	0.177	-0.797	0.481	0.244	-0.812	0.391	0.24	-0.841	0.23	0.212	-0.876	0.079	0.306
621	3.105	-0.981	0.919	0.364	-0.78	0.84	0.507	-0.881	0.816	0.57	-0.968	0.658	0.608	-0.953	0.524	0.591	-0.979	0.439	0.616	-1.069	0.316	0.679	-1.169	0.154	0.636	-1.116	0.029	0.599	NaN	NaN	NaN	-0.845	0.786	0.19	-0.828	0.596	0.177	-0.797	0.481	0.244	-0.812	0.391	0.239	-0.84	0.23	0.212	-0.876	0.079	0.306
622	3.11	-0.981	0.918	0.365	-0.778	0.84	0.507	-0.88	0.816	0.57	-0.969	0.658	0.607	-0.955	0.524	0.59	-0.981	0.439	0.615	-1.071	0.316	0.678	-1.17	0.154	0.635	-1.117	0.03	0.599	NaN	NaN	NaN	-0.845	0.786	0.19	-0.828	0.595	0.177	-0.796	0.48	0.244	-0.811	0.391	0.239	-0.84	0.23	0.212	-0.876	0.079	0.306
623	3.115	-0.98	0.918	0.365	-0.776	0.839	0.506	-0.879	0.815	0.57	-0.969	0.657	0.606	-0.957	0.525	0.589	-0.984	0.44	0.614	-1.072	0.315	0.676	-1.172	0.154	0.633	-1.118	0.031	0.598	NaN	NaN	NaN	-0.846	0.786	0.19	-0.829	0.595	0.176	-0.795	0.48	0.243	-0.81	0.39	0.239	-0.84	0.229	0.211	-0.877	0.079	0.306
624	3.12	-0.98	0.918	0.366	-0.775	0.839	0.505	-0.878	0.815	0.57	-0.969	0.657	0.605	-0.959	0.525	0.588	-0.987	0.44	0.612	-1.073	0.315	0.674	-1.174	0.153	0.632	-1.118	0.031	0.598	NaN	NaN	NaN	-0.846	0.785	0.19	-0.829	0.595	0.176	-0.795	0.48	0.243	-0.81	0.39	0.239	-0.84	0.229	0.211	-0.876	0.079	0.306
625	3.125	-0.979	0.918	0.367	-0.774	0.839	0.505	-0.877	0.814	0.569	-0.97	0.657	0.604	-0.961	0.524	0.586	-0.988	0.44	0.61	-1.077	0.315	0.673	-1.175	0.153	0.63	-1.119	0.031	0.598	NaN	NaN	NaN	-0.846	0.785	0.19	-0.829	0.595	0.176	-0.794	0.48	0.243	-0.809	0.39	0.239	-0.84	0.229	0.211	-0.876	0.079	0.307
626	3.13	-0.979	0.918	0.367	-0.773	0.838	0.504	-0.877	0.814	0.569	-0.97	0.656	0.603	-0.963	0.524	0.585	-0.99	0.439	0.609	-1.079	0.315	0.671	-1.177	0.153	0.628	-1.12	0.031	0.597	NaN	NaN	NaN	-0.847	0.785	0.19	-0.829	0.594	0.176	-0.793	0.479	0.243	-0.809	0.39	0.239	-0.84	0.229	0.211	-0.876	0.078	0.307
627	3.135	-0.979	0.918	0.368	-0.772	0.838	0.504	-0.877	0.813	0.569	-0.971	0.656	0.603	-0.964	0.524	0.585	-0.992	0.439	0.608	-1.081	0.315	0.67	-1.179	0.153	0.626	-1.12	0.032	0.597	NaN	NaN	NaN	-0.847	0.784	0.19	-0.829	0.594	0.176	-0.792	0.479	0.243	-0.808	0.39	0.238	-0.84	0.229	0.211	-0.876	0.078	0.307
628	3.14	-0.979	0.918	0.368	-0.771	0.837	0.503	-0.876	0.813	0.569	-0.971	0.656	0.602	-0.966	0.524	0.583	-0.994	0.439	0.606	-1.082	0.315	0.667	-1.181	0.153	0.624	-1.121	0.032	0.597	NaN	NaN	NaN	-0.847	0.784	0.19	-0.829	0.594	0.176	-0.792	0.478	0.243	-0.808	0.389	0.238	-0.84	0.229	0.211	-0.876	0.078	0.307
629	3.145	-0.979	0.917	0.369	-0.77	0.836	0.503	-0.876	0.812	0.569	-0.972	0.656	0.601	-0.967	0.523	0.582	-0.996	0.438	0.604	-1.085	0.314	0.666	-1.183	0.152	0.622	-1.122	0.032	0.596	NaN	NaN	NaN	-0.847	0.784	0.19	-0.829	0.593	0.176	-0.791	0.478	0.243	-0.808	0.389	0.238	-0.84	0.229	0.211	-0.876	0.078	0.307
630	3.15	-0.978	0.917	0.369	-0.77	0.836	0.503	-0.876	0.812	0.569	-0.972	0.655	0.601	-0.968	0.523	0.58	-0.998	0.438	0.603	-1.087	0.315	0.664	-1.184	0.152	0.62	-1.124	0.032	0.596	NaN	NaN	NaN	-0.847	0.783	0.19	-0.829	0.592	0.176	-0.791	0.477	0.243	-0.808	0.389	0.238	-0.84	0.229	0.211	-0.876	0.078	0.307
631	3.155	-0.978	0.916	0.37	-0.77	0.835	0.503	-0.875	0.811	0.568	-0.973	0.655	0.6	-0.97	0.523	0.579	-1.001	0.439	0.602	-1.09	0.315	0.662	-1.186	0.152	0.618	-1.125	0.032	0.594	NaN	NaN	NaN	-0.847	0.783	0.19	-0.829	0.592	0.176	-0.79	0.477	0.242	-0.807	0.388	0.238	-0.84	0.229	0.212	-0.876	0.078	0.307
632	3.16	-0.977	0.916	0.37	-0.769	0.834	0.502	-0.875	0.811	0.568	-0.973	0.655	0.599	-0.971	0.523	0.578	-1.002	0.439	0.6	-1.092	0.315	0.66	-1.188	0.152	0.616	-1.126	0.032	0.593	NaN	NaN	NaN	-0.848	0.782	0.19	-0.829	0.591	0.176	-0.79	0.477	0.242	-0.807	0.388	0.238	-0.839	0.229	0.212	-0.876	0.078	0.307
633	3.165	-0.977	0.916	0.37	-0.769	0.833	0.502	-0.875	0.81	0.568	-0.974	0.654	0.598	-0.973	0.523	0.577	-1.004	0.438	0.598	-1.094	0.314	0.659	-1.19	0.151	0.613	-1.128	0.033	0.593	NaN	NaN	NaN	-0.848	0.782	0.19	-0.83	0.591	0.175	-0.789	0.477	0.242	-0.806	0.388	0.238	-0.839	0.229	0.212	-0.876	0.078	0.308
634	3.17	-0.977	0.915	0.37	-0.769	0.832	0.501	-0.875	0.81	0.567	-0.974	0.654	0.598	-0.974	0.523	0.576	-1.006	0.438	0.597	-1.097	0.315	0.656	-1.192	0.152	0.612	-1.129	0.033	0.592	NaN	NaN	NaN	-0.848	0.782	0.19	-0.83	0.591	0.174	-0.789	0.476	0.241	-0.805	0.387	0.238	-0.839	0.228	0.212	-0.876	0.078	0.308
635	3.175	-0.977	0.915	0.37	-0.769	0.831	0.501	-0.875	0.809	0.567	-0.975	0.654	0.598	-0.975	0.522	0.575	-1.008	0.438	0.596	-1.099	0.315	0.654	-1.194	0.152	0.61	-1.13	0.033	0.591	NaN	NaN	NaN	-0.848	0.781	0.189	-0.83	0.591	0.174	-0.789	0.476	0.241	-0.804	0.387	0.238	-0.839	0.228	0.212	-0.876	0.078	0.308
636	3.18	-0.977	0.914	0.37	-0.77	0.83	0.501	-0.876	0.809	0.567	-0.975	0.654	0.597	-0.977	0.522	0.574	-1.011	0.439	0.595	-1.103	0.316	0.653	-1.196	0.151	0.607	-1.132	0.033	0.591	NaN	NaN	NaN	-0.847	0.781	0.189	-0.83	0.591	0.174	-0.788	0.476	0.241	-0.804	0.387	0.237	-0.838	0.228	0.211	-0.876	0.078	0.307
637	3.185	-0.977	0.914	0.369	-0.77	0.83	0.501	-0.876	0.809	0.567	-0.976	0.654	0.597	-0.979	0.523	0.573	-1.014	0.44	0.594	-1.106	0.316	0.651	-1.197	0.151	0.604	-1.133	0.033	0.591	NaN	NaN	NaN	-0.847	0.781	0.189	-0.83	0.591	0.174	-0.788	0.475	0.241	-0.803	0.387	0.237	-0.838	0.228	0.211	-0.876	0.078	0.307
638	3.19	-0.977	0.914	0.369	-0.77	0.829	0.501	-0.877	0.808	0.566	-0.976	0.653	0.597	-0.98	0.523	0.572	-1.015	0.44	0.592	-1.109	0.316	0.649	-1.199	0.151	0.602	-1.134	0.033	0.59	NaN	NaN	NaN	-0.847	0.78	0.188	-0.829	0.59	0.174	-0.787	0.475	0.241	-0.802	0.386	0.237	-0.838	0.228	0.211	-0.876	0.078	0.307
639	3.195	-0.977	0.914	0.368	-0.77	0.828	0.5	-0.877	0.808	0.566	-0.976	0.653	0.596	-0.981	0.522	0.571	-1.017	0.439	0.591	-1.111	0.316	0.647	-1.201	0.151	0.6	-1.136	0.034	0.59	NaN	NaN	NaN	-0.847	0.78	0.188	-0.828	0.589	0.174	-0.787	0.475	0.24	-0.802	0.386	0.237	-0.837	0.227	0.211	-0.876	0.078	0.307
640	3.2	-0.977	0.913	0.368	-0.771	0.828	0.499	-0.878	0.808	0.566	-0.977	0.653	0.596	-0.983	0.522	0.57	-1.018	0.439	0.589	-1.114	0.317	0.645	-1.202	0.15	0.598	-1.137	0.034	0.589	NaN	NaN	NaN	-0.847	0.779	0.188	-0.827	0.589	0.174	-0.786	0.475	0.24	-0.801	0.386	0.237	-0.836	0.226	0.211	-0.876	0.078	0.307
641	3.205	-0.977	0.913	0.367	-0.772	0.827	0.499	-0.878	0.807	0.565	-0.977	0.653	0.596	-0.983	0.522	0.569	-1.019	0.439	0.587	-1.116	0.317	0.643	-1.204	0.151	0.596	-1.138	0.034	0.587	NaN	NaN	NaN	-0.847	0.779	0.187	-0.826	0.588	0.174	-0.785	0.475	0.24	-0.801	0.386	0.236	-0.836	0.226	0.211	-0.876	0.078	0.307
642	3.21	-0.977	0.912	0.367	-0.773	0.827	0.499	-0.879	0.807	0.565	-0.978	0.653	0.596	-0.984	0.521	0.568	-1.021	0.438	0.586	-1.119	0.317	0.641	-1.205	0.151	0.594	-1.139	0.034	0.586	NaN	NaN	NaN	-0.847	0.778	0.187	-0.825	0.588	0.174	-0.784	0.474	0.24	-0.8	0.386	0.236	-0.836	0.226	0.211	-0.876	0.078	0.307
643	3.215	-0.977	0.912	0.366	-0.774	0.827	0.499	-0.879	0.807	0.565	-0.979	0.653	0.596	-0.985	0.52	0.568	-1.023	0.439	0.585	-1.121	0.318	0.64	-1.207	0.151	0.592	-1.139	0.034	0.586	NaN	NaN	NaN	-0.846	0.778	0.187	-0.825	0.587	0.174	-0.784	0.474	0.24	-0.799	0.385	0.236	-0.836	0.226	0.211	-0.876	0.078	0.307
644	3.22	-0.977	0.912	0.365	-0.774	0.827	0.499	-0.879	0.806	0.564	-0.979	0.652	0.595	-0.986	0.52	0.567	-1.025	0.44	0.585	-1.123	0.318	0.638	-1.208	0.15	0.59	-1.14	0.034	0.585	NaN	NaN	NaN	-0.846	0.778	0.186	-0.824	0.587	0.173	-0.784	0.474	0.24	-0.799	0.385	0.236	-0.835	0.226	0.21	-0.876	0.078	0.307
645	3.225	-0.977	0.911	0.364	-0.775	0.826	0.499	-0.88	0.806	0.564	-0.98	0.652	0.594	-0.987	0.52	0.566	-1.027	0.44	0.584	-1.125	0.318	0.637	-1.209	0.15	0.589	-1.141	0.034	0.584	NaN	NaN	NaN	-0.846	0.777	0.186	-0.823	0.586	0.173	-0.783	0.474	0.239	-0.799	0.385	0.236	-0.835	0.226	0.21	-0.877	0.078	0.307
646	3.23	-0.977	0.911	0.364	-0.776	0.826	0.499	-0.881	0.806	0.563	-0.98	0.652	0.593	-0.988	0.521	0.565	-1.028	0.44	0.583	-1.127	0.318	0.635	-1.21	0.15	0.587	-1.142	0.034	0.584	NaN	NaN	NaN	-0.845	0.777	0.186	-0.823	0.586	0.173	-0.783	0.474	0.239	-0.798	0.384	0.236	-0.835	0.226	0.21	-0.877	0.078	0.307
647	3.235	-0.977	0.911	0.363	-0.776	0.826	0.499	-0.881	0.806	0.563	-0.981	0.652	0.593	-0.989	0.521	0.564	-1.029	0.44	0.582	-1.128	0.318	0.634	-1.212	0.151	0.585	-1.143	0.034	0.584	NaN	NaN	NaN	-0.845	0.776	0.186	-0.823	0.586	0.173	-0.783	0.473	0.239	-0.798	0.384	0.236	-0.834	0.225	0.21	-0.877	0.078	0.306
648	3.24	-0.977	0.91	0.362	-0.777	0.826	0.499	-0.882	0.806	0.563	-0.982	0.652	0.593	-0.99	0.521	0.564	-1.03	0.44	0.581	-1.129	0.318	0.632	-1.213	0.151	0.584	-1.143	0.034	0.584	NaN	NaN	NaN	-0.844	0.776	0.185	-0.822	0.586	0.172	-0.782	0.473	0.239	-0.797	0.384	0.236	-0.834	0.225	0.21	-0.877	0.078	0.306
649	3.245	-0.977	0.91	0.361	-0.777	0.826	0.499	-0.882	0.806	0.563	-0.983	0.652	0.592	-0.991	0.52	0.563	-1.031	0.44	0.58	-1.132	0.319	0.631	-1.214	0.151	0.583	-1.144	0.034	0.584	NaN	NaN	NaN	-0.844	0.775	0.185	-0.822	0.586	0.172	-0.782	0.473	0.239	-0.797	0.384	0.236	-0.834	0.225	0.21	-0.877	0.078	0.306
650	3.25	-0.978	0.91	0.36	-0.777	0.826	0.499	-0.883	0.806	0.562	-0.984	0.652	0.592	-0.992	0.52	0.563	-1.032	0.439	0.579	-1.133	0.319	0.63	-1.215	0.151	0.582	-1.145	0.034	0.583	NaN	NaN	NaN	-0.844	0.775	0.185	-0.822	0.587	0.172	-0.781	0.473	0.239	-0.796	0.384	0.236	-0.832	0.224	0.21	-0.877	0.077	0.305
651	3.255	-0.978	0.909	0.36	-0.777	0.826	0.499	-0.884	0.806	0.562	-0.985	0.653	0.591	-0.993	0.521	0.563	-1.033	0.44	0.579	-1.135	0.319	0.629	-1.215	0.15	0.58	-1.145	0.034	0.582	NaN	NaN	NaN	-0.843	0.774	0.185	-0.821	0.586	0.172	-0.779	0.472	0.24	-0.795	0.383	0.236	-0.832	0.224	0.21	-0.876	0.077	0.305
652	3.26	-0.978	0.909	0.359	-0.778	0.825	0.499	-0.884	0.806	0.562	-0.987	0.654	0.591	-0.995	0.521	0.563	-1.034	0.44	0.579	-1.136	0.32	0.629	-1.216	0.15	0.579	-1.146	0.036	0.582	NaN	NaN	NaN	-0.843	0.774	0.184	-0.82	0.586	0.172	-0.779	0.471	0.24	-0.794	0.382	0.236	-0.831	0.223	0.21	-0.876	0.076	0.305
653	3.265	-0.978	0.909	0.358	-0.778	0.825	0.498	-0.884	0.806	0.561	-0.988	0.653	0.59	-0.996	0.522	0.562	-1.036	0.441	0.579	-1.137	0.32	0.628	-1.216	0.15	0.579	-1.149	0.04	0.585	NaN	NaN	NaN	-0.843	0.773	0.184	-0.819	0.585	0.172	-0.778	0.471	0.24	-0.793	0.382	0.236	-0.83	0.223	0.21	-0.876	0.075	0.305
654	3.27	-0.978	0.908	0.358	-0.778	0.825	0.498	-0.885	0.806	0.561	-0.989	0.654	0.589	-0.996	0.522	0.562	-1.037	0.442	0.578	-1.139	0.32	0.627	-1.217	0.149	0.578	-1.15	0.041	0.585	NaN	NaN	NaN	-0.843	0.773	0.184	-0.818	0.585	0.172	-0.778	0.471	0.24	-0.792	0.382	0.237	-0.829	0.223	0.21	-0.876	0.075	0.305
655	3.275	-0.978	0.908	0.358	-0.778	0.825	0.498	-0.886	0.806	0.561	-0.99	0.654	0.587	-0.997	0.522	0.561	-1.038	0.442	0.578	-1.139	0.32	0.626	-1.217	0.15	0.577	-1.151	0.041	0.586	NaN	NaN	NaN	-0.843	0.773	0.184	-0.818	0.584	0.172	-0.777	0.471	0.24	-0.792	0.382	0.237	-0.828	0.223	0.21	-0.876	0.075	0.304
656	3.28	-0.978	0.908	0.357	-0.778	0.825	0.498	-0.887	0.806	0.56	-0.99	0.654	0.587	-0.997	0.523	0.561	-1.038	0.442	0.578	-1.139	0.32	0.626	-1.218	0.151	0.577	-1.15	0.04	0.584	NaN	NaN	NaN	-0.843	0.772	0.184	-0.817	0.584	0.172	-0.777	0.471	0.24	-0.791	0.382	0.237	-0.828	0.223	0.209	-0.876	0.075	0.304
657	3.285	-0.978	0.908	0.356	-0.778	0.826	0.498	-0.887	0.807	0.56	-0.991	0.654	0.586	-0.998	0.523	0.561	-1.038	0.442	0.578	-1.139	0.32	0.626	-1.219	0.151	0.577	-1.148	0.036	0.581	NaN	NaN	NaN	-0.843	0.772	0.184	-0.817	0.584	0.172	-0.777	0.471	0.24	-0.791	0.382	0.237	-0.827	0.223	0.209	-0.876	0.075	0.304
658	3.29	-0.978	0.908	0.356	-0.779	0.826	0.498	-0.887	0.807	0.56	-0.992	0.654	0.585	-0.998	0.523	0.561	-1.038	0.442	0.578	-1.138	0.32	0.626	-1.219	0.152	0.577	-1.148	0.035	0.58	NaN	NaN	NaN	-0.842	0.771	0.183	-0.816	0.583	0.172	-0.777	0.47	0.24	-0.79	0.381	0.237	-0.827	0.223	0.209	-0.876	0.075	0.304
659	3.295	-0.978	0.907	0.355	-0.779	0.826	0.498	-0.887	0.807	0.56	-0.994	0.655	0.584	-0.999	0.523	0.561	-1.039	0.442	0.578	-1.137	0.32	0.626	-1.219	0.152	0.576	-1.148	0.035	0.58	NaN	NaN	NaN	-0.842	0.771	0.183	-0.816	0.583	0.172	-0.776	0.47	0.24	-0.79	0.381	0.237	-0.827	0.223	0.209	-0.876	0.075	0.304
660	3.3	-0.978	0.907	0.355	-0.779	0.826	0.498	-0.888	0.807	0.56	-0.994	0.656	0.584	-0.999	0.524	0.561	-1.039	0.442	0.578	-1.137	0.32	0.626	-1.219	0.152	0.576	-1.148	0.035	0.58	NaN	NaN	NaN	-0.842	0.77	0.183	-0.815	0.582	0.172	-0.776	0.47	0.24	-0.79	0.381	0.237	-0.826	0.223	0.209	-0.876	0.075	0.304
661	3.305	-0.978	0.907	0.355	-0.78	0.826	0.498	-0.889	0.808	0.56	-0.995	0.656	0.583	-1	0.525	0.561	-1.039	0.442	0.578	-1.137	0.32	0.626	-1.219	0.152	0.576	-1.148	0.035	0.58	NaN	NaN	NaN	-0.842	0.77	0.183	-0.815	0.582	0.171	-0.776	0.47	0.24	-0.789	0.381	0.237	-0.826	0.223	0.209	-0.876	0.075	0.303
662	3.31	-0.978	0.907	0.354	-0.78	0.826	0.498	-0.889	0.809	0.56	-0.996	0.656	0.582	-1	0.525	0.561	-1.038	0.442	0.578	-1.137	0.32	0.626	-1.219	0.152	0.577	-1.147	0.035	0.58	NaN	NaN	NaN	-0.842	0.77	0.183	-0.815	0.582	0.171	-0.775	0.47	0.24	-0.789	0.381	0.237	-0.826	0.223	0.209	-0.876	0.075	0.303
663	3.315	-0.978	0.907	0.354	-0.78	0.827	0.498	-0.889	0.809	0.56	-0.996	0.657	0.581	-1	0.526	0.561	-1.038	0.442	0.579	-1.137	0.321	0.627	-1.218	0.152	0.577	-1.147	0.035	0.58	NaN	NaN	NaN	-0.842	0.769	0.184	-0.815	0.582	0.171	-0.775	0.47	0.24	-0.789	0.381	0.237	-0.826	0.222	0.208	-0.877	0.075	0.303
664	3.32	-0.978	0.907	0.354	-0.781	0.827	0.498	-0.89	0.81	0.56	-0.996	0.657	0.581	-0.999	0.525	0.561	-1.038	0.442	0.579	-1.138	0.321	0.627	-1.218	0.153	0.577	-1.147	0.035	0.58	NaN	NaN	NaN	-0.842	0.769	0.184	-0.815	0.582	0.171	-0.775	0.47	0.24	-0.789	0.381	0.236	-0.826	0.222	0.208	-0.877	0.075	0.303
665	3.325	-0.978	0.907	0.353	-0.782	0.828	0.497	-0.891	0.811	0.56	-0.996	0.657	0.581	-0.999	0.525	0.562	-1.038	0.443	0.58	-1.139	0.321	0.627	-1.218	0.153	0.578	-1.148	0.037	0.582	NaN	NaN	NaN	-0.841	0.769	0.184	-0.815	0.582	0.171	-0.775	0.47	0.241	-0.789	0.381	0.236	-0.826	0.222	0.208	-0.877	0.074	0.303
666	3.33	-0.978	0.908	0.353	-0.782	0.828	0.497	-0.892	0.812	0.56	-0.996	0.657	0.581	-0.998	0.526	0.562	-1.037	0.443	0.581	-1.139	0.321	0.627	-1.218	0.154	0.578	-1.15	0.041	0.585	NaN	NaN	NaN	-0.841	0.768	0.184	-0.815	0.582	0.171	-0.774	0.469	0.241	-0.789	0.381	0.236	-0.827	0.222	0.207	-0.877	0.074	0.302
667	3.335	-0.979	0.908	0.352	-0.783	0.829	0.497	-0.892	0.812	0.56	-0.996	0.657	0.581	-0.998	0.526	0.562	-1.036	0.443	0.582	-1.137	0.322	0.628	-1.218	0.154	0.578	-1.15	0.042	0.585	NaN	NaN	NaN	-0.841	0.768	0.184	-0.815	0.582	0.171	-0.775	0.469	0.24	-0.789	0.38	0.236	-0.827	0.222	0.207	-0.877	0.074	0.302
668	3.34	-0.979	0.909	0.352	-0.783	0.829	0.497	-0.892	0.813	0.559	-0.996	0.658	0.581	-0.997	0.526	0.563	-1.036	0.444	0.583	-1.136	0.321	0.629	-1.217	0.154	0.579	-1.149	0.04	0.585	NaN	NaN	NaN	-0.841	0.768	0.184	-0.815	0.582	0.171	-0.775	0.47	0.24	-0.789	0.38	0.235	-0.827	0.222	0.207	-0.877	0.074	0.302
669	3.345	-0.979	0.909	0.351	-0.783	0.829	0.497	-0.892	0.813	0.559	-0.996	0.658	0.581	-0.996	0.526	0.564	-1.035	0.444	0.584	-1.132	0.32	0.632	-1.216	0.154	0.579	-1.148	0.037	0.583	NaN	NaN	NaN	-0.841	0.768	0.184	-0.815	0.582	0.171	-0.776	0.47	0.24	-0.789	0.38	0.235	-0.828	0.222	0.206	-0.877	0.073	0.302
670	3.35	-0.979	0.909	0.351	-0.784	0.83	0.497	-0.893	0.814	0.559	-0.996	0.659	0.582	-0.995	0.527	0.564	-1.034	0.444	0.585	-1.133	0.322	0.632	-1.215	0.154	0.58	-1.147	0.036	0.582	NaN	NaN	NaN	-0.841	0.767	0.184	-0.816	0.582	0.171	-0.776	0.47	0.24	-0.79	0.38	0.235	-0.83	0.223	0.206	-0.876	0.073	0.301
671	3.355	-0.979	0.909	0.35	-0.785	0.831	0.497	-0.893	0.815	0.559	-0.995	0.66	0.583	-0.994	0.527	0.565	-1.033	0.445	0.586	-1.135	0.323	0.632	-1.214	0.154	0.58	-1.147	0.035	0.582	NaN	NaN	NaN	-0.841	0.767	0.184	-0.816	0.582	0.171	-0.777	0.47	0.239	-0.79	0.38	0.234	-0.83	0.223	0.206	-0.876	0.073	0.301
672	3.36	-0.979	0.91	0.35	-0.786	0.832	0.497	-0.893	0.816	0.559	-0.995	0.66	0.584	-0.993	0.527	0.566	-1.032	0.445	0.587	-1.134	0.323	0.633	-1.213	0.155	0.581	-1.146	0.035	0.582	NaN	NaN	NaN	-0.841	0.768	0.184	-0.816	0.582	0.171	-0.777	0.47	0.239	-0.791	0.38	0.234	-0.831	0.223	0.205	-0.876	0.073	0.301
673	3.365	-0.979	0.91	0.349	-0.787	0.833	0.497	-0.894	0.817	0.559	-0.993	0.659	0.585	-0.992	0.528	0.567	-1.031	0.446	0.589	-1.132	0.323	0.634	-1.212	0.156	0.581	-1.146	0.035	0.583	NaN	NaN	NaN	-0.841	0.768	0.183	-0.817	0.583	0.171	-0.777	0.47	0.239	-0.791	0.38	0.234	-0.832	0.223	0.205	-0.876	0.073	0.301
674	3.37	-0.979	0.911	0.349	-0.788	0.833	0.497	-0.894	0.817	0.559	-0.992	0.66	0.586	-0.991	0.529	0.569	-1.029	0.446	0.59	-1.129	0.323	0.635	-1.212	0.158	0.582	-1.145	0.035	0.583	NaN	NaN	NaN	-0.841	0.768	0.183	-0.819	0.583	0.17	-0.778	0.47	0.239	-0.792	0.38	0.234	-0.832	0.223	0.204	-0.876	0.073	0.301
675	3.375	-0.979	0.911	0.348	-0.788	0.834	0.497	-0.894	0.818	0.559	-0.991	0.66	0.587	-0.99	0.529	0.57	-1.027	0.447	0.592	-1.129	0.323	0.636	-1.211	0.159	0.584	-1.145	0.035	0.584	NaN	NaN	NaN	-0.841	0.768	0.183	-0.82	0.584	0.17	-0.779	0.47	0.239	-0.793	0.38	0.234	-0.833	0.223	0.204	-0.876	0.073	0.301
676	3.38	-0.979	0.912	0.347	-0.788	0.835	0.497	-0.894	0.819	0.559	-0.99	0.661	0.589	-0.988	0.529	0.572	-1.026	0.447	0.594	-1.128	0.325	0.638	-1.21	0.159	0.584	-1.144	0.035	0.584	NaN	NaN	NaN	-0.841	0.769	0.183	-0.82	0.584	0.169	-0.78	0.47	0.238	-0.794	0.381	0.233	-0.834	0.223	0.203	-0.876	0.073	0.301
677	3.385	-0.979	0.913	0.346	-0.788	0.835	0.497	-0.895	0.82	0.559	-0.989	0.661	0.59	-0.986	0.529	0.574	-1.023	0.446	0.595	-1.126	0.325	0.639	-1.208	0.158	0.585	-1.144	0.035	0.584	NaN	NaN	NaN	-0.841	0.769	0.183	-0.82	0.584	0.169	-0.78	0.471	0.238	-0.795	0.382	0.233	-0.835	0.223	0.202	-0.876	0.072	0.301
678	3.39	-0.979	0.913	0.346	-0.788	0.836	0.498	-0.895	0.821	0.559	-0.987	0.661	0.591	-0.984	0.529	0.575	-1.02	0.446	0.596	-1.122	0.325	0.641	-1.206	0.159	0.586	-1.143	0.035	0.584	NaN	NaN	NaN	-0.841	0.77	0.183	-0.82	0.584	0.169	-0.781	0.471	0.238	-0.796	0.382	0.233	-0.835	0.223	0.202	-0.876	0.072	0.301
679	3.395	-0.979	0.914	0.345	-0.789	0.838	0.498	-0.895	0.821	0.559	-0.986	0.662	0.592	-0.982	0.529	0.577	-1.018	0.446	0.598	-1.123	0.326	0.642	-1.206	0.162	0.588	-1.143	0.036	0.584	NaN	NaN	NaN	-0.841	0.77	0.183	-0.821	0.584	0.169	-0.782	0.471	0.238	-0.796	0.382	0.233	-0.836	0.223	0.202	-0.876	0.072	0.301
680	3.4	-0.979	0.915	0.345	-0.79	0.839	0.498	-0.895	0.822	0.559	-0.985	0.663	0.594	-0.98	0.53	0.578	-1.017	0.447	0.6	-1.121	0.328	0.644	-1.205	0.163	0.589	-1.141	0.036	0.584	NaN	NaN	NaN	-0.841	0.77	0.183	-0.821	0.584	0.169	-0.784	0.472	0.238	-0.797	0.382	0.233	-0.837	0.223	0.202	-0.876	0.072	0.301
681	3.405	-0.98	0.915	0.344	-0.791	0.84	0.498	-0.895	0.823	0.559	-0.983	0.663	0.595	-0.978	0.53	0.58	-1.015	0.448	0.602	-1.117	0.327	0.646	-1.203	0.164	0.59	-1.14	0.036	0.585	NaN	NaN	NaN	-0.841	0.771	0.182	-0.822	0.586	0.169	-0.785	0.472	0.238	-0.799	0.383	0.233	-0.837	0.223	0.202	-0.876	0.072	0.301
682	3.41	-0.98	0.916	0.343	-0.791	0.84	0.498	-0.895	0.824	0.559	-0.982	0.664	0.596	-0.977	0.532	0.582	-1.012	0.448	0.604	-1.115	0.327	0.647	-1.201	0.163	0.591	-1.139	0.036	0.585	NaN	NaN	NaN	-0.841	0.771	0.182	-0.823	0.586	0.169	-0.785	0.473	0.238	-0.8	0.383	0.232	-0.838	0.223	0.201	-0.876	0.072	0.3
683	3.415	-0.98	0.917	0.343	-0.791	0.841	0.498	-0.895	0.825	0.559	-0.98	0.664	0.598	-0.975	0.532	0.584	-1.01	0.449	0.606	-1.111	0.327	0.649	-1.199	0.165	0.593	-1.137	0.037	0.586	NaN	NaN	NaN	-0.841	0.772	0.182	-0.824	0.587	0.168	-0.786	0.473	0.238	-0.801	0.383	0.232	-0.839	0.224	0.201	-0.876	0.072	0.3
684	3.42	-0.98	0.918	0.342	-0.791	0.842	0.498	-0.895	0.825	0.559	-0.979	0.665	0.599	-0.973	0.533	0.585	-1.007	0.448	0.607	-1.11	0.328	0.65	-1.197	0.166	0.595	-1.136	0.037	0.587	NaN	NaN	NaN	-0.841	0.773	0.182	-0.825	0.588	0.168	-0.787	0.473	0.237	-0.802	0.384	0.232	-0.84	0.224	0.201	-0.876	0.072	0.3
685	3.425	-0.981	0.919	0.341	-0.792	0.843	0.498	-0.895	0.826	0.559	-0.977	0.665	0.601	-0.971	0.533	0.587	-1.003	0.448	0.608	-1.108	0.328	0.652	-1.194	0.165	0.596	-1.133	0.038	0.588	NaN	NaN	NaN	-0.841	0.773	0.182	-0.825	0.589	0.168	-0.788	0.473	0.237	-0.803	0.384	0.232	-0.842	0.225	0.201	-0.876	0.072	0.3
686	3.43	-0.98	0.919	0.341	-0.793	0.844	0.498	-0.896	0.827	0.559	-0.975	0.666	0.602	-0.968	0.533	0.588	-1.001	0.449	0.61	-1.106	0.329	0.654	-1.192	0.166	0.598	-1.131	0.038	0.59	NaN	NaN	NaN	-0.841	0.774	0.182	-0.825	0.589	0.168	-0.789	0.473	0.237	-0.804	0.384	0.232	-0.843	0.225	0.201	-0.876	0.072	0.3
687	3.435	-0.98	0.92	0.34	-0.793	0.845	0.498	-0.896	0.828	0.559	-0.974	0.667	0.602	-0.965	0.532	0.59	-0.999	0.45	0.612	-1.102	0.329	0.656	-1.189	0.167	0.6	-1.127	0.038	0.591	NaN	NaN	NaN	-0.841	0.774	0.182	-0.825	0.59	0.168	-0.79	0.474	0.237	-0.806	0.385	0.232	-0.843	0.225	0.2	-0.876	0.072	0.3
688	3.44	-0.98	0.921	0.34	-0.794	0.846	0.498	-0.896	0.829	0.559	-0.972	0.667	0.603	-0.962	0.533	0.591	-0.997	0.45	0.613	-1.099	0.329	0.658	-1.186	0.167	0.602	-1.124	0.038	0.593	NaN	NaN	NaN	-0.841	0.775	0.182	-0.826	0.591	0.167	-0.791	0.475	0.236	-0.807	0.385	0.231	-0.844	0.225	0.2	-0.876	0.072	0.3
689	3.445	-0.98	0.921	0.34	-0.794	0.846	0.498	-0.896	0.83	0.559	-0.971	0.668	0.605	-0.96	0.534	0.593	-0.995	0.451	0.614	-1.097	0.33	0.66	-1.183	0.166	0.604	-1.12	0.039	0.595	NaN	NaN	NaN	-0.841	0.776	0.182	-0.827	0.592	0.167	-0.792	0.476	0.236	-0.808	0.386	0.231	-0.844	0.225	0.2	-0.876	0.072	0.3
690	3.45	-0.98	0.922	0.339	-0.795	0.847	0.498	-0.896	0.831	0.559	-0.97	0.669	0.606	-0.958	0.534	0.594	-0.993	0.453	0.616	-1.093	0.33	0.661	-1.18	0.167	0.606	-1.116	0.039	0.597	NaN	NaN	NaN	-0.841	0.777	0.182	-0.827	0.592	0.167	-0.793	0.476	0.236	-0.809	0.386	0.231	-0.845	0.225	0.2	-0.876	0.072	0.3
691	3.455	-0.98	0.923	0.339	-0.795	0.848	0.499	-0.896	0.831	0.559	-0.968	0.67	0.607	-0.956	0.535	0.595	-0.991	0.453	0.618	-1.09	0.33	0.663	-1.177	0.167	0.609	-1.111	0.039	0.6	NaN	NaN	NaN	-0.84	0.777	0.182	-0.827	0.592	0.166	-0.794	0.476	0.236	-0.81	0.386	0.231	-0.846	0.225	0.199	-0.876	0.072	0.3
692	3.46	-0.98	0.923	0.339	-0.796	0.849	0.499	-0.896	0.832	0.559	-0.967	0.67	0.607	-0.954	0.536	0.596	-0.987	0.452	0.618	-1.087	0.33	0.665	-1.173	0.167	0.612	-1.106	0.04	0.603	NaN	NaN	NaN	-0.84	0.778	0.182	-0.827	0.593	0.166	-0.795	0.476	0.236	-0.812	0.387	0.23	-0.847	0.226	0.199	-0.876	0.072	0.3
693	3.465	-0.98	0.924	0.338	-0.796	0.849	0.499	-0.896	0.833	0.559	-0.966	0.671	0.607	-0.952	0.537	0.597	-0.984	0.452	0.619	-1.085	0.331	0.667	-1.169	0.166	0.614	-1.101	0.04	0.607	NaN	NaN	NaN	-0.84	0.778	0.182	-0.828	0.594	0.166	-0.797	0.477	0.236	-0.813	0.387	0.23	-0.848	0.226	0.199	-0.877	0.072	0.3
694	3.47	-0.98	0.925	0.338	-0.796	0.85	0.499	-0.896	0.834	0.559	-0.965	0.672	0.608	-0.95	0.538	0.599	-0.981	0.452	0.62	-1.081	0.33	0.669	-1.164	0.165	0.616	-1.094	0.041	0.611	NaN	NaN	NaN	-0.84	0.779	0.182	-0.829	0.594	0.166	-0.798	0.478	0.235	-0.814	0.387	0.23	-0.85	0.227	0.199	-0.877	0.072	0.3
695	3.475	-0.98	0.925	0.338	-0.796	0.851	0.499	-0.896	0.835	0.559	-0.964	0.673	0.608	-0.949	0.539	0.6	-0.979	0.453	0.622	-1.078	0.33	0.671	-1.159	0.164	0.618	-1.087	0.041	0.615	NaN	NaN	NaN	-0.839	0.78	0.182	-0.83	0.595	0.166	-0.799	0.478	0.235	-0.815	0.387	0.23	-0.85	0.227	0.199	-0.877	0.072	0.3
696	3.48	-0.98	0.926	0.338	-0.796	0.852	0.499	-0.896	0.836	0.56	-0.964	0.674	0.608	-0.947	0.539	0.6	-0.977	0.454	0.623	-1.075	0.33	0.673	-1.154	0.162	0.621	-1.081	0.042	0.619	NaN	NaN	NaN	-0.839	0.78	0.182	-0.831	0.597	0.166	-0.8	0.478	0.236	-0.816	0.387	0.23	-0.851	0.228	0.199	-0.877	0.072	0.3
697	3.485	-0.98	0.927	0.338	-0.797	0.853	0.499	-0.896	0.837	0.56	-0.963	0.675	0.609	-0.946	0.54	0.601	-0.975	0.455	0.624	-1.071	0.331	0.674	-1.149	0.162	0.623	-1.073	0.042	0.623	NaN	NaN	NaN	-0.839	0.781	0.182	-0.831	0.597	0.166	-0.801	0.479	0.235	-0.818	0.388	0.23	-0.852	0.228	0.199	-0.877	0.072	0.3
698	3.49	-0.98	0.927	0.337	-0.797	0.854	0.499	-0.896	0.837	0.56	-0.963	0.676	0.609	-0.945	0.541	0.602	-0.973	0.456	0.625	-1.067	0.331	0.676	-1.145	0.163	0.626	-1.066	0.043	0.628	NaN	NaN	NaN	-0.839	0.781	0.182	-0.831	0.597	0.166	-0.802	0.479	0.235	-0.819	0.389	0.23	-0.853	0.228	0.199	-0.877	0.072	0.3
699	3.495	-0.98	0.928	0.337	-0.798	0.854	0.499	-0.896	0.838	0.56	-0.962	0.677	0.609	-0.944	0.543	0.603	-0.971	0.457	0.625	-1.065	0.331	0.677	-1.14	0.162	0.629	-1.058	0.043	0.633	NaN	NaN	NaN	-0.838	0.782	0.183	-0.832	0.597	0.166	-0.803	0.479	0.235	-0.821	0.389	0.23	-0.854	0.228	0.199	-0.877	0.072	0.3
700	3.5	-0.98	0.928	0.337	-0.797	0.855	0.5	-0.896	0.839	0.56	-0.961	0.677	0.608	-0.942	0.543	0.603	-0.969	0.458	0.627	-1.062	0.331	0.679	-1.134	0.161	0.631	-1.051	0.044	0.639	NaN	NaN	NaN	-0.838	0.782	0.183	-0.832	0.597	0.166	-0.804	0.48	0.235	-0.822	0.39	0.23	-0.854	0.228	0.199	-0.877	0.072	0.3
701	3.505	-0.98	0.929	0.337	-0.797	0.856	0.5	-0.896	0.84	0.56	-0.961	0.678	0.608	-0.94	0.543	0.604	-0.967	0.459	0.628	-1.058	0.331	0.68	-1.128	0.159	0.632	-1.043	0.044	0.644	NaN	NaN	NaN	-0.838	0.782	0.183	-0.832	0.598	0.166	-0.805	0.48	0.235	-0.822	0.39	0.23	-0.855	0.228	0.198	-0.877	0.072	0.3
702	3.51	-0.98	0.929	0.337	-0.797	0.857	0.5	-0.896	0.841	0.56	-0.961	0.678	0.608	-0.939	0.544	0.604	-0.965	0.46	0.629	-1.055	0.331	0.681	-1.122	0.157	0.635	-1.035	0.045	0.648	NaN	NaN	NaN	-0.838	0.783	0.183	-0.833	0.598	0.166	-0.806	0.48	0.235	-0.823	0.39	0.23	-0.856	0.228	0.199	-0.877	0.072	0.3
703	3.515	-0.979	0.93	0.337	-0.797	0.857	0.5	-0.896	0.842	0.56	-0.961	0.679	0.607	-0.938	0.545	0.605	-0.963	0.46	0.629	-1.052	0.332	0.682	-1.116	0.156	0.638	-1.027	0.045	0.653	NaN	NaN	NaN	-0.838	0.783	0.183	-0.834	0.599	0.166	-0.807	0.48	0.235	-0.823	0.39	0.23	-0.856	0.228	0.199	-0.877	0.072	0.3
704	3.52	-0.979	0.93	0.336	-0.797	0.858	0.5	-0.896	0.843	0.56	-0.96	0.679	0.607	-0.937	0.547	0.605	-0.961	0.461	0.63	-1.049	0.332	0.684	-1.109	0.155	0.64	-1.019	0.046	0.658	NaN	NaN	NaN	-0.839	0.784	0.183	-0.834	0.599	0.166	-0.807	0.481	0.236	-0.824	0.39	0.23	-0.857	0.228	0.199	-0.877	0.072	0.3
705	3.525	-0.979	0.93	0.336	-0.796	0.859	0.5	-0.896	0.843	0.56	-0.96	0.68	0.607	-0.936	0.548	0.605	-0.959	0.462	0.63	-1.046	0.332	0.685	-1.102	0.153	0.643	-1.012	0.046	0.663	NaN	NaN	NaN	-0.839	0.784	0.183	-0.835	0.6	0.167	-0.808	0.481	0.236	-0.825	0.391	0.23	-0.857	0.229	0.199	-0.877	0.072	0.3
706	3.53	-0.979	0.93	0.336	-0.797	0.86	0.501	-0.896	0.844	0.56	-0.96	0.681	0.607	-0.935	0.549	0.605	-0.957	0.463	0.631	-1.043	0.332	0.686	-1.094	0.152	0.645	-1.004	0.046	0.668	NaN	NaN	NaN	-0.839	0.784	0.184	-0.836	0.6	0.167	-0.808	0.481	0.236	-0.827	0.391	0.23	-0.858	0.229	0.199	-0.877	0.072	0.3
707	3.535	-0.979	0.931	0.336	-0.797	0.86	0.501	-0.896	0.845	0.56	-0.96	0.682	0.607	-0.934	0.55	0.605	-0.956	0.464	0.633	-1.039	0.332	0.686	-1.086	0.151	0.646	-0.996	0.046	0.672	NaN	NaN	NaN	-0.839	0.785	0.184	-0.837	0.601	0.167	-0.809	0.481	0.236	-0.828	0.391	0.23	-0.859	0.23	0.198	-0.877	0.072	0.3
708	3.54	-0.979	0.931	0.336	-0.796	0.861	0.501	-0.896	0.846	0.56	-0.96	0.682	0.607	-0.932	0.551	0.605	-0.954	0.465	0.633	-1.036	0.332	0.687	-1.081	0.15	0.649	-0.988	0.046	0.676	NaN	NaN	NaN	-0.838	0.785	0.184	-0.838	0.602	0.167	-0.811	0.482	0.236	-0.829	0.391	0.23	-0.86	0.23	0.198	-0.877	0.072	0.3
709	3.545	-0.979	0.931	0.336	-0.796	0.862	0.501	-0.896	0.846	0.561	-0.96	0.683	0.606	-0.931	0.551	0.606	-0.952	0.466	0.634	-1.033	0.332	0.688	-1.074	0.148	0.651	-0.98	0.046	0.679	NaN	NaN	NaN	-0.838	0.785	0.185	-0.838	0.602	0.167	-0.812	0.483	0.236	-0.829	0.392	0.23	-0.86	0.23	0.198	-0.877	0.072	0.3
710	3.55	-0.979	0.931	0.336	-0.796	0.863	0.502	-0.896	0.847	0.561	-0.96	0.683	0.606	-0.93	0.552	0.606	-0.949	0.467	0.634	-1.029	0.331	0.688	-1.068	0.147	0.653	-0.972	0.046	0.683	NaN	NaN	NaN	-0.838	0.785	0.185	-0.838	0.602	0.167	-0.813	0.483	0.236	-0.83	0.392	0.231	-0.861	0.23	0.199	-0.877	0.072	0.3
711	3.555	-0.978	0.932	0.336	-0.795	0.863	0.502	-0.896	0.847	0.561	-0.959	0.683	0.606	-0.928	0.552	0.606	-0.947	0.467	0.635	-1.024	0.331	0.689	-1.06	0.146	0.655	-0.963	0.047	0.686	NaN	NaN	NaN	-0.838	0.785	0.185	-0.838	0.602	0.168	-0.813	0.484	0.236	-0.83	0.391	0.231	-0.861	0.23	0.199	-0.877	0.072	0.3
712	3.56	-0.978	0.932	0.336	-0.795	0.864	0.502	-0.896	0.848	0.561	-0.959	0.684	0.606	-0.927	0.552	0.606	-0.945	0.468	0.635	-1.022	0.33	0.689	-1.053	0.146	0.656	-0.954	0.047	0.689	NaN	NaN	NaN	-0.838	0.785	0.186	-0.838	0.602	0.168	-0.814	0.484	0.236	-0.831	0.392	0.231	-0.861	0.23	0.199	-0.877	0.072	0.3
713	3.565	-0.978	0.932	0.336	-0.795	0.864	0.502	-0.896	0.848	0.561	-0.959	0.684	0.606	-0.925	0.553	0.607	-0.942	0.468	0.635	-1.018	0.33	0.691	-1.044	0.143	0.658	-0.945	0.048	0.691	NaN	NaN	NaN	-0.838	0.785	0.186	-0.839	0.602	0.168	-0.815	0.484	0.236	-0.831	0.392	0.231	-0.862	0.23	0.199	-0.877	0.072	0.301
714	3.57	-0.978	0.932	0.336	-0.795	0.865	0.503	-0.896	0.849	0.562	-0.958	0.684	0.606	-0.924	0.553	0.607	-0.938	0.467	0.635	-1.014	0.33	0.691	-1.03	0.136	0.661	-0.937	0.048	0.694	NaN	NaN	NaN	-0.837	0.785	0.186	-0.839	0.602	0.168	-0.815	0.484	0.237	-0.831	0.392	0.231	-0.862	0.23	0.199	-0.877	0.072	0.301
715	3.575	-0.978	0.932	0.336	-0.795	0.866	0.503	-0.897	0.85	0.562	-0.958	0.684	0.607	-0.922	0.554	0.607	-0.936	0.467	0.636	-1.008	0.328	0.691	-1.022	0.133	0.662	-0.928	0.049	0.696	NaN	NaN	NaN	-0.837	0.785	0.186	-0.84	0.603	0.168	-0.815	0.484	0.237	-0.832	0.392	0.231	-0.862	0.23	0.199	-0.877	0.072	0.301
716	3.58	-0.977	0.932	0.336	-0.795	0.866	0.503	-0.897	0.85	0.562	-0.957	0.684	0.607	-0.92	0.554	0.608	-0.933	0.468	0.636	-1.003	0.328	0.691	-1.013	0.132	0.663	-0.92	0.049	0.698	NaN	NaN	NaN	-0.837	0.785	0.187	-0.842	0.604	0.168	-0.816	0.484	0.237	-0.833	0.392	0.231	-0.862	0.23	0.2	-0.877	0.072	0.301
717	3.585	-0.977	0.931	0.336	-0.795	0.867	0.503	-0.897	0.851	0.562	-0.956	0.684	0.607	-0.918	0.554	0.608	-0.93	0.468	0.636	-0.998	0.326	0.692	-1.007	0.131	0.663	-0.911	0.049	0.699	NaN	NaN	NaN	-0.837	0.786	0.187	-0.843	0.604	0.169	-0.816	0.483	0.238	-0.833	0.392	0.232	-0.863	0.23	0.2	-0.878	0.073	0.301
718	3.59	-0.977	0.931	0.337	-0.794	0.867	0.504	-0.897	0.851	0.562	-0.955	0.684	0.608	-0.915	0.554	0.609	-0.926	0.468	0.637	-0.993	0.326	0.692	-1.002	0.132	0.663	-0.903	0.049	0.7	NaN	NaN	NaN	-0.836	0.786	0.188	-0.842	0.604	0.17	-0.816	0.484	0.238	-0.834	0.392	0.232	-0.863	0.23	0.2	-0.878	0.073	0.301
719	3.595	-0.977	0.931	0.337	-0.794	0.868	0.504	-0.897	0.851	0.562	-0.954	0.684	0.608	-0.912	0.553	0.61	-0.923	0.467	0.638	-0.988	0.325	0.692	-1	0.136	0.662	-0.894	0.05	0.7	NaN	NaN	NaN	-0.836	0.786	0.188	-0.842	0.604	0.17	-0.817	0.484	0.238	-0.834	0.392	0.233	-0.863	0.23	0.2	-0.878	0.073	0.302
720	3.6	-0.977	0.931	0.337	-0.794	0.868	0.504	-0.896	0.851	0.563	-0.953	0.683	0.609	-0.91	0.553	0.61	-0.919	0.468	0.638	-0.983	0.324	0.692	-0.991	0.134	0.662	-0.886	0.05	0.701	NaN	NaN	NaN	-0.835	0.786	0.188	-0.842	0.604	0.17	-0.817	0.484	0.239	-0.835	0.393	0.233	-0.862	0.23	0.201	-0.878	0.074	0.302
721	3.605	-0.977	0.931	0.337	-0.794	0.869	0.505	-0.896	0.852	0.563	-0.952	0.683	0.609	-0.907	0.553	0.611	-0.916	0.468	0.638	-0.977	0.323	0.692	-0.981	0.13	0.662	-0.877	0.05	0.701	NaN	NaN	NaN	-0.835	0.786	0.189	-0.842	0.605	0.171	-0.817	0.484	0.239	-0.836	0.393	0.234	-0.862	0.23	0.201	-0.878	0.074	0.302
722	3.61	-0.976	0.931	0.337	-0.794	0.869	0.505	-0.896	0.852	0.563	-0.95	0.683	0.61	-0.904	0.553	0.611	-0.912	0.467	0.639	-0.973	0.322	0.692	-0.973	0.13	0.662	-0.869	0.051	0.701	NaN	NaN	NaN	-0.835	0.786	0.189	-0.842	0.605	0.171	-0.818	0.484	0.239	-0.836	0.393	0.234	-0.861	0.23	0.202	-0.878	0.074	0.302
723	3.615	-0.976	0.93	0.337	-0.794	0.869	0.505	-0.895	0.853	0.564	-0.948	0.683	0.61	-0.901	0.554	0.611	-0.908	0.467	0.639	-0.967	0.321	0.692	-0.965	0.128	0.663	-0.861	0.051	0.701	NaN	NaN	NaN	-0.835	0.787	0.189	-0.842	0.605	0.171	-0.818	0.484	0.24	-0.836	0.393	0.234	-0.861	0.23	0.202	-0.878	0.074	0.302
724	3.62	-0.976	0.93	0.337	-0.794	0.87	0.505	-0.896	0.853	0.564	-0.946	0.682	0.611	-0.898	0.554	0.612	-0.904	0.467	0.639	-0.962	0.32	0.692	-0.962	0.131	0.661	-0.853	0.051	0.701	NaN	NaN	NaN	-0.834	0.787	0.189	-0.842	0.605	0.171	-0.818	0.484	0.24	-0.836	0.393	0.234	-0.861	0.23	0.203	-0.879	0.074	0.303
725	3.625	-0.976	0.93	0.337	-0.794	0.87	0.505	-0.895	0.854	0.564	-0.944	0.682	0.611	-0.895	0.554	0.612	-0.9	0.467	0.639	-0.957	0.32	0.692	-0.954	0.13	0.66	-0.845	0.051	0.701	NaN	NaN	NaN	-0.834	0.787	0.19	-0.842	0.605	0.172	-0.818	0.484	0.241	-0.837	0.393	0.235	-0.86	0.23	0.203	-0.879	0.074	0.303
726	3.63	-0.976	0.929	0.337	-0.794	0.87	0.506	-0.894	0.854	0.565	-0.942	0.682	0.612	-0.892	0.554	0.613	-0.895	0.466	0.64	-0.953	0.32	0.692	-0.945	0.127	0.66	-0.837	0.052	0.7	NaN	NaN	NaN	-0.833	0.787	0.19	-0.841	0.605	0.172	-0.818	0.484	0.241	-0.837	0.393	0.235	-0.86	0.23	0.204	-0.879	0.074	0.303
727	3.635	-0.976	0.929	0.337	-0.795	0.871	0.506	-0.893	0.854	0.565	-0.939	0.681	0.613	-0.888	0.554	0.613	-0.891	0.467	0.64	-0.947	0.319	0.692	-0.934	0.123	0.662	-0.829	0.052	0.699	NaN	NaN	NaN	-0.832	0.787	0.191	-0.841	0.605	0.173	-0.819	0.484	0.241	-0.837	0.393	0.235	-0.86	0.231	0.204	-0.879	0.074	0.303
728	3.64	-0.976	0.929	0.337	-0.795	0.871	0.506	-0.893	0.854	0.566	-0.936	0.681	0.614	-0.883	0.553	0.613	-0.886	0.466	0.64	-0.941	0.318	0.692	-0.928	0.124	0.661	-0.821	0.052	0.699	NaN	NaN	NaN	-0.831	0.787	0.191	-0.841	0.606	0.173	-0.819	0.484	0.242	-0.837	0.393	0.235	-0.86	0.231	0.204	-0.879	0.074	0.303
729	3.645	-0.976	0.929	0.337	-0.794	0.871	0.506	-0.893	0.855	0.566	-0.934	0.681	0.614	-0.88	0.553	0.613	-0.882	0.466	0.64	-0.935	0.318	0.692	-0.924	0.127	0.658	-0.813	0.052	0.697	NaN	NaN	NaN	-0.831	0.787	0.192	-0.841	0.607	0.173	-0.819	0.484	0.242	-0.837	0.393	0.235	-0.859	0.231	0.205	-0.879	0.074	0.303
730	3.65	-0.976	0.928	0.337	-0.794	0.872	0.506	-0.892	0.855	0.566	-0.931	0.681	0.615	-0.876	0.554	0.613	-0.877	0.467	0.64	-0.929	0.318	0.691	-0.919	0.128	0.658	-0.806	0.053	0.696	NaN	NaN	NaN	-0.83	0.787	0.192	-0.84	0.607	0.174	-0.819	0.484	0.242	-0.837	0.393	0.236	-0.859	0.23	0.205	-0.879	0.074	0.303
731	3.655	-0.975	0.928	0.337	-0.794	0.873	0.507	-0.891	0.855	0.567	-0.928	0.68	0.615	-0.872	0.554	0.613	-0.873	0.467	0.64	-0.923	0.317	0.691	-0.914	0.129	0.657	-0.798	0.054	0.694	NaN	NaN	NaN	-0.829	0.787	0.192	-0.838	0.606	0.175	-0.819	0.484	0.243	-0.837	0.393	0.236	-0.858	0.23	0.205	-0.879	0.074	0.304
732	3.66	-0.975	0.928	0.337	-0.794	0.873	0.507	-0.89	0.855	0.567	-0.925	0.68	0.616	-0.868	0.554	0.613	-0.868	0.467	0.64	-0.918	0.317	0.691	-0.905	0.128	0.656	-0.79	0.054	0.693	NaN	NaN	NaN	-0.828	0.787	0.193	-0.836	0.607	0.175	-0.819	0.484	0.243	-0.837	0.393	0.236	-0.858	0.23	0.206	-0.879	0.074	0.304
733	3.665	-0.975	0.927	0.337	-0.794	0.874	0.508	-0.889	0.855	0.567	-0.922	0.68	0.616	-0.865	0.555	0.613	-0.864	0.468	0.64	-0.912	0.317	0.691	-0.898	0.128	0.655	-0.783	0.055	0.691	NaN	NaN	NaN	-0.827	0.787	0.193	-0.835	0.607	0.176	-0.819	0.485	0.243	-0.838	0.393	0.236	-0.858	0.23	0.206	-0.879	0.074	0.304
734	3.67	-0.975	0.927	0.337	-0.794	0.874	0.508	-0.888	0.855	0.568	-0.918	0.68	0.617	-0.861	0.555	0.613	-0.859	0.468	0.64	-0.906	0.317	0.691	-0.89	0.126	0.655	-0.776	0.055	0.689	NaN	NaN	NaN	-0.826	0.787	0.194	-0.834	0.607	0.176	-0.819	0.485	0.243	-0.838	0.393	0.236	-0.858	0.23	0.206	-0.879	0.074	0.304
735	3.675	-0.974	0.927	0.337	-0.794	0.875	0.509	-0.888	0.855	0.568	-0.915	0.679	0.617	-0.857	0.556	0.613	-0.853	0.467	0.64	-0.899	0.317	0.69	-0.881	0.125	0.655	-0.768	0.056	0.687	NaN	NaN	NaN	-0.825	0.787	0.194	-0.834	0.607	0.176	-0.819	0.485	0.243	-0.838	0.393	0.237	-0.858	0.23	0.206	-0.879	0.074	0.304
736	3.68	-0.974	0.927	0.337	-0.793	0.875	0.51	-0.887	0.856	0.569	-0.912	0.679	0.617	-0.852	0.556	0.613	-0.848	0.468	0.64	-0.893	0.316	0.69	-0.877	0.127	0.653	-0.761	0.056	0.685	NaN	NaN	NaN	-0.824	0.787	0.195	-0.833	0.608	0.176	-0.819	0.486	0.243	-0.838	0.394	0.237	-0.858	0.23	0.207	-0.879	0.074	0.304
737	3.685	-0.974	0.926	0.338	-0.793	0.876	0.51	-0.886	0.856	0.569	-0.908	0.679	0.618	-0.847	0.556	0.614	-0.843	0.469	0.64	-0.887	0.317	0.69	-0.87	0.126	0.652	-0.753	0.057	0.683	NaN	NaN	NaN	-0.823	0.787	0.195	-0.833	0.608	0.176	-0.82	0.486	0.243	-0.838	0.394	0.237	-0.858	0.23	0.207	-0.879	0.074	0.304
738	3.69	-0.973	0.926	0.338	-0.792	0.876	0.511	-0.885	0.856	0.569	-0.905	0.679	0.618	-0.843	0.556	0.614	-0.838	0.469	0.64	-0.881	0.317	0.69	-0.861	0.125	0.652	-0.746	0.057	0.681	NaN	NaN	NaN	-0.823	0.787	0.195	-0.832	0.608	0.176	-0.82	0.486	0.244	-0.839	0.394	0.237	-0.858	0.23	0.207	-0.879	0.074	0.304
739	3.695	-0.973	0.925	0.338	-0.791	0.877	0.512	-0.884	0.856	0.569	-0.901	0.679	0.618	-0.838	0.556	0.613	-0.833	0.469	0.64	-0.875	0.317	0.689	-0.857	0.128	0.65	-0.739	0.058	0.678	NaN	NaN	NaN	-0.822	0.788	0.196	-0.832	0.609	0.176	-0.82	0.486	0.244	-0.839	0.394	0.238	-0.858	0.23	0.207	-0.879	0.074	0.304
740	3.7	-0.972	0.925	0.338	-0.791	0.878	0.512	-0.882	0.856	0.57	-0.898	0.679	0.619	-0.834	0.557	0.613	-0.829	0.47	0.639	-0.869	0.316	0.689	-0.851	0.128	0.649	-0.732	0.059	0.676	NaN	NaN	NaN	-0.822	0.788	0.196	-0.832	0.609	0.177	-0.82	0.487	0.244	-0.839	0.394	0.238	-0.858	0.23	0.207	-0.879	0.074	0.304
741	3.705	-0.972	0.925	0.338	-0.79	0.879	0.513	-0.881	0.856	0.57	-0.894	0.679	0.62	-0.83	0.557	0.614	-0.824	0.471	0.639	-0.863	0.316	0.689	-0.845	0.129	0.647	-0.725	0.06	0.674	-0.735	0.832	0.249	-0.821	0.788	0.197	-0.832	0.61	0.177	-0.821	0.487	0.244	-0.84	0.395	0.238	-0.858	0.23	0.207	-0.879	0.074	0.304
742	3.71	-0.972	0.925	0.338	-0.789	0.879	0.514	-0.88	0.857	0.57	-0.891	0.679	0.62	-0.825	0.558	0.613	-0.819	0.471	0.639	-0.857	0.316	0.688	-0.839	0.129	0.646	-0.717	0.06	0.671	-0.735	0.832	0.249	-0.82	0.788	0.197	-0.832	0.611	0.177	-0.821	0.487	0.244	-0.84	0.395	0.238	-0.858	0.23	0.208	-0.879	0.074	0.304
743	3.715	-0.971	0.924	0.339	-0.788	0.88	0.515	-0.879	0.857	0.57	-0.887	0.679	0.621	-0.821	0.558	0.613	-0.814	0.472	0.639	-0.851	0.316	0.688	-0.833	0.13	0.645	-0.71	0.061	0.669	-0.735	0.832	0.249	-0.82	0.788	0.198	-0.832	0.611	0.178	-0.821	0.487	0.244	-0.84	0.395	0.238	-0.858	0.23	0.208	-0.879	0.074	0.304
744	3.72	-0.971	0.924	0.339	-0.788	0.88	0.516	-0.877	0.857	0.57	-0.883	0.679	0.621	-0.817	0.559	0.613	-0.808	0.472	0.639	-0.845	0.316	0.687	-0.826	0.129	0.644	-0.703	0.062	0.666	-0.735	0.832	0.25	-0.819	0.789	0.198	-0.832	0.612	0.178	-0.821	0.487	0.245	-0.841	0.395	0.238	-0.859	0.231	0.208	-0.879	0.074	0.304
745	3.725	-0.97	0.924	0.339	-0.787	0.881	0.516	-0.876	0.857	0.571	-0.88	0.679	0.622	-0.814	0.56	0.613	-0.805	0.472	0.638	-0.84	0.316	0.687	-0.819	0.13	0.643	-0.696	0.063	0.664	-0.734	0.833	0.251	-0.819	0.789	0.198	-0.832	0.612	0.178	-0.822	0.488	0.245	-0.842	0.395	0.238	-0.859	0.231	0.208	-0.879	0.074	0.304
746	3.73	-0.97	0.923	0.34	-0.787	0.881	0.517	-0.874	0.857	0.571	-0.876	0.679	0.622	-0.81	0.56	0.613	-0.8	0.472	0.637	-0.834	0.316	0.687	-0.813	0.13	0.642	-0.689	0.064	0.662	-0.734	0.833	0.252	-0.818	0.789	0.198	-0.832	0.612	0.178	-0.822	0.488	0.245	-0.842	0.395	0.238	-0.86	0.231	0.208	-0.879	0.074	0.304
747	3.735	-0.969	0.923	0.34	-0.785	0.882	0.517	-0.872	0.857	0.571	-0.873	0.679	0.623	-0.806	0.561	0.613	-0.796	0.473	0.637	-0.829	0.316	0.686	-0.807	0.13	0.641	-0.682	0.065	0.66	NaN	NaN	NaN	-0.817	0.789	0.199	-0.832	0.612	0.178	-0.822	0.488	0.245	-0.843	0.396	0.238	-0.86	0.231	0.208	-0.879	0.074	0.304
748	3.74	-0.969	0.923	0.34	-0.784	0.883	0.517	-0.87	0.857	0.572	-0.87	0.679	0.623	-0.802	0.561	0.613	-0.791	0.473	0.637	-0.823	0.317	0.686	-0.801	0.131	0.64	-0.676	0.066	0.658	NaN	NaN	NaN	-0.817	0.789	0.199	-0.832	0.612	0.178	-0.823	0.488	0.245	-0.844	0.396	0.237	-0.861	0.231	0.208	-0.879	0.074	0.304
749	3.745	-0.968	0.922	0.341	-0.783	0.883	0.517	-0.869	0.857	0.572	-0.866	0.68	0.623	-0.798	0.562	0.613	-0.787	0.473	0.636	-0.818	0.317	0.685	-0.795	0.131	0.639	-0.669	0.067	0.657	NaN	NaN	NaN	-0.816	0.79	0.2	-0.832	0.612	0.179	-0.823	0.488	0.245	-0.844	0.396	0.237	-0.861	0.232	0.208	-0.879	0.074	0.304
750	3.75	-0.968	0.922	0.341	-0.782	0.884	0.517	-0.867	0.858	0.572	-0.863	0.68	0.624	-0.794	0.562	0.613	-0.783	0.473	0.636	-0.813	0.317	0.685	-0.789	0.131	0.638	-0.662	0.068	0.655	NaN	NaN	NaN	-0.816	0.79	0.2	-0.832	0.613	0.179	-0.823	0.488	0.245	-0.845	0.396	0.237	-0.862	0.232	0.208	-0.879	0.074	0.304
751	3.755	-0.967	0.922	0.342	-0.781	0.884	0.518	-0.865	0.858	0.573	-0.86	0.68	0.624	-0.791	0.563	0.612	-0.78	0.474	0.635	-0.808	0.317	0.684	-0.783	0.132	0.638	-0.656	0.069	0.654	NaN	NaN	NaN	-0.815	0.79	0.2	-0.832	0.613	0.179	-0.824	0.488	0.245	-0.845	0.396	0.237	-0.862	0.232	0.208	-0.879	0.074	0.304
752	3.76	-0.967	0.921	0.342	-0.78	0.884	0.517	-0.863	0.858	0.573	-0.856	0.68	0.625	-0.787	0.563	0.612	-0.776	0.475	0.635	-0.802	0.317	0.684	-0.777	0.132	0.637	-0.65	0.07	0.653	NaN	NaN	NaN	-0.815	0.79	0.2	-0.832	0.613	0.179	-0.824	0.488	0.245	-0.846	0.397	0.237	-0.863	0.232	0.208	-0.879	0.074	0.304
753	3.765	-0.966	0.921	0.343	-0.779	0.884	0.517	-0.861	0.858	0.573	-0.853	0.68	0.625	-0.783	0.563	0.612	-0.772	0.475	0.635	-0.798	0.317	0.683	-0.771	0.133	0.637	-0.644	0.071	0.652	NaN	NaN	NaN	-0.815	0.791	0.2	-0.832	0.614	0.179	-0.825	0.488	0.245	-0.846	0.397	0.237	-0.863	0.232	0.207	-0.879	0.074	0.304
754	3.77	-0.966	0.92	0.344	-0.777	0.884	0.517	-0.859	0.858	0.573	-0.849	0.68	0.625	-0.779	0.563	0.611	-0.767	0.475	0.635	-0.793	0.317	0.683	-0.765	0.133	0.636	-0.637	0.072	0.65	NaN	NaN	NaN	-0.814	0.791	0.201	-0.832	0.614	0.179	-0.825	0.488	0.244	-0.847	0.397	0.238	-0.864	0.232	0.207	-0.879	0.074	0.304
755	3.775	-0.965	0.92	0.344	-0.776	0.884	0.517	-0.857	0.858	0.574	-0.847	0.68	0.626	-0.776	0.563	0.611	-0.763	0.475	0.635	-0.788	0.317	0.682	-0.759	0.133	0.635	-0.631	0.073	0.649	NaN	NaN	NaN	-0.813	0.791	0.201	-0.832	0.615	0.18	-0.826	0.488	0.244	-0.848	0.396	0.238	-0.864	0.232	0.208	-0.879	0.074	0.304
756	3.78	-0.964	0.92	0.345	-0.775	0.885	0.517	-0.856	0.858	0.574	-0.844	0.68	0.626	-0.773	0.564	0.611	-0.76	0.476	0.634	-0.783	0.317	0.682	-0.753	0.133	0.635	-0.624	0.074	0.648	NaN	NaN	NaN	-0.813	0.791	0.201	-0.833	0.615	0.18	-0.826	0.488	0.244	-0.848	0.396	0.237	-0.865	0.232	0.208	-0.879	0.074	0.304
757	3.785	-0.964	0.919	0.345	-0.773	0.885	0.517	-0.853	0.857	0.574	-0.84	0.68	0.626	-0.77	0.564	0.611	-0.756	0.476	0.634	-0.779	0.317	0.681	-0.747	0.134	0.635	-0.618	0.076	0.648	NaN	NaN	NaN	-0.812	0.792	0.201	-0.833	0.615	0.18	-0.827	0.489	0.244	-0.849	0.397	0.237	-0.865	0.232	0.208	-0.879	0.074	0.304
758	3.79	-0.963	0.919	0.346	-0.772	0.885	0.517	-0.851	0.857	0.574	-0.838	0.68	0.626	-0.766	0.564	0.61	-0.753	0.477	0.634	-0.774	0.317	0.681	-0.741	0.134	0.635	-0.611	0.077	0.648	-0.724	0.84	0.251	-0.812	0.792	0.201	-0.833	0.616	0.18	-0.827	0.489	0.244	-0.85	0.397	0.237	-0.866	0.232	0.208	-0.879	0.074	0.304
759	3.795	-0.962	0.918	0.347	-0.771	0.884	0.517	-0.85	0.857	0.574	-0.835	0.68	0.627	-0.763	0.563	0.61	-0.75	0.477	0.633	-0.769	0.317	0.681	-0.736	0.135	0.634	-0.605	0.078	0.647	-0.725	0.84	0.251	-0.812	0.792	0.201	-0.833	0.616	0.18	-0.828	0.489	0.244	-0.851	0.397	0.237	-0.866	0.232	0.208	-0.879	0.074	0.304
760	3.8	-0.962	0.918	0.347	-0.77	0.884	0.517	-0.848	0.857	0.575	-0.832	0.679	0.627	-0.76	0.564	0.61	-0.746	0.477	0.633	-0.764	0.317	0.681	-0.73	0.135	0.634	-0.599	0.079	0.647	-0.725	0.84	0.251	-0.812	0.792	0.201	-0.833	0.616	0.18	-0.828	0.489	0.243	-0.851	0.397	0.237	-0.867	0.232	0.207	-0.879	0.074	0.304
761	3.805	-0.961	0.917	0.348	-0.768	0.884	0.517	-0.846	0.857	0.575	-0.83	0.679	0.627	-0.758	0.564	0.61	-0.743	0.477	0.632	-0.76	0.317	0.681	-0.724	0.135	0.634	-0.592	0.08	0.647	-0.725	0.84	0.251	-0.812	0.792	0.201	-0.833	0.616	0.18	-0.828	0.489	0.243	-0.852	0.397	0.237	-0.867	0.232	0.207	-0.879	0.074	0.304
762	3.81	-0.96	0.917	0.349	-0.767	0.884	0.517	-0.843	0.855	0.575	-0.827	0.679	0.627	-0.755	0.564	0.61	-0.739	0.477	0.632	-0.755	0.317	0.681	-0.717	0.135	0.634	-0.586	0.081	0.647	-0.726	0.84	0.251	-0.811	0.792	0.201	-0.833	0.616	0.18	-0.829	0.489	0.243	-0.853	0.397	0.237	-0.868	0.232	0.207	-0.879	0.074	0.304
763	3.815	-0.96	0.916	0.35	-0.765	0.884	0.517	-0.84	0.853	0.575	-0.825	0.679	0.627	-0.752	0.563	0.61	-0.735	0.476	0.631	-0.751	0.317	0.681	-0.712	0.136	0.635	-0.58	0.083	0.647	-0.726	0.84	0.25	-0.811	0.792	0.201	-0.833	0.616	0.18	-0.83	0.489	0.243	-0.853	0.398	0.237	-0.868	0.232	0.207	-0.879	0.074	0.304
764	3.82	-0.959	0.916	0.35	-0.764	0.884	0.516	-0.84	0.855	0.575	-0.823	0.678	0.627	-0.749	0.563	0.61	-0.733	0.476	0.631	-0.746	0.317	0.681	-0.707	0.136	0.635	-0.574	0.084	0.647	NaN	NaN	NaN	-0.811	0.792	0.201	-0.833	0.616	0.18	-0.83	0.49	0.242	-0.854	0.398	0.237	-0.869	0.232	0.207	-0.879	0.074	0.304
765	3.825	-0.959	0.915	0.351	-0.762	0.884	0.516	-0.839	0.855	0.576	-0.821	0.678	0.627	-0.747	0.563	0.609	-0.73	0.477	0.631	-0.742	0.317	0.681	-0.701	0.136	0.635	-0.568	0.085	0.647	NaN	NaN	NaN	-0.811	0.793	0.201	-0.834	0.617	0.179	-0.831	0.489	0.243	-0.854	0.398	0.237	-0.869	0.232	0.207	-0.879	0.074	0.304
766	3.83	-0.958	0.915	0.352	-0.761	0.883	0.516	-0.837	0.855	0.576	-0.819	0.677	0.627	-0.745	0.563	0.609	-0.726	0.477	0.631	-0.737	0.317	0.681	-0.695	0.137	0.635	-0.562	0.086	0.647	NaN	NaN	NaN	-0.81	0.793	0.201	-0.834	0.617	0.179	-0.831	0.489	0.243	-0.855	0.398	0.237	-0.87	0.232	0.207	-0.879	0.074	0.304
767	3.835	-0.958	0.914	0.352	-0.759	0.883	0.516	-0.836	0.854	0.576	-0.817	0.677	0.627	-0.742	0.563	0.609	-0.723	0.476	0.631	-0.733	0.317	0.681	-0.689	0.136	0.636	-0.556	0.087	0.648	NaN	NaN	NaN	-0.81	0.793	0.201	-0.834	0.617	0.179	-0.831	0.489	0.242	-0.855	0.398	0.236	-0.871	0.232	0.207	-0.879	0.074	0.304
768	3.84	-0.957	0.914	0.353	-0.757	0.883	0.516	-0.834	0.854	0.576	-0.814	0.676	0.627	-0.739	0.562	0.609	-0.72	0.476	0.63	-0.729	0.317	0.681	-0.684	0.137	0.636	-0.55	0.088	0.648	NaN	NaN	NaN	-0.81	0.793	0.201	-0.834	0.617	0.179	-0.832	0.49	0.242	-0.856	0.398	0.236	-0.871	0.233	0.207	-0.879	0.074	0.304
769	3.845	-0.956	0.913	0.354	-0.755	0.882	0.515	-0.833	0.853	0.576	-0.813	0.676	0.627	-0.737	0.562	0.608	-0.718	0.476	0.63	-0.724	0.317	0.681	-0.679	0.137	0.637	-0.544	0.089	0.648	NaN	NaN	NaN	-0.81	0.793	0.201	-0.834	0.617	0.179	-0.832	0.49	0.242	-0.856	0.398	0.236	-0.871	0.233	0.207	-0.879	0.074	0.304
770	3.85	-0.955	0.912	0.354	-0.754	0.882	0.515	-0.83	0.851	0.576	-0.811	0.675	0.626	-0.735	0.562	0.608	-0.715	0.476	0.63	-0.72	0.317	0.682	-0.673	0.137	0.637	-0.538	0.091	0.649	NaN	NaN	NaN	-0.809	0.794	0.201	-0.834	0.618	0.179	-0.833	0.49	0.242	-0.857	0.398	0.236	-0.871	0.233	0.207	-0.879	0.074	0.304
771	3.855	-0.955	0.912	0.355	-0.753	0.882	0.515	-0.825	0.848	0.575	-0.809	0.674	0.626	-0.732	0.561	0.607	-0.711	0.475	0.63	-0.716	0.317	0.682	-0.668	0.138	0.638	-0.532	0.092	0.649	NaN	NaN	NaN	-0.809	0.794	0.201	-0.833	0.618	0.179	-0.833	0.49	0.242	-0.857	0.398	0.236	-0.871	0.233	0.207	-0.879	0.074	0.304
772	3.86	-0.954	0.911	0.355	-0.751	0.882	0.515	-0.824	0.848	0.576	-0.807	0.674	0.626	-0.73	0.561	0.606	-0.709	0.476	0.63	-0.711	0.317	0.682	-0.663	0.138	0.638	-0.526	0.093	0.649	NaN	NaN	NaN	-0.808	0.794	0.201	-0.833	0.618	0.179	-0.833	0.49	0.241	-0.857	0.399	0.236	-0.872	0.233	0.207	-0.879	0.074	0.304
773	3.865	-0.953	0.91	0.356	-0.749	0.881	0.515	-0.825	0.85	0.576	-0.805	0.673	0.626	-0.728	0.56	0.606	-0.707	0.476	0.63	-0.707	0.317	0.683	-0.657	0.138	0.639	-0.52	0.094	0.649	NaN	NaN	NaN	-0.808	0.794	0.201	-0.832	0.618	0.178	-0.833	0.49	0.241	-0.858	0.399	0.236	-0.872	0.232	0.207	-0.879	0.074	0.304
774	3.87	-0.953	0.91	0.357	-0.748	0.88	0.514	-0.823	0.849	0.576	-0.804	0.672	0.626	-0.726	0.56	0.606	-0.704	0.476	0.629	-0.703	0.317	0.683	-0.652	0.138	0.64	-0.515	0.095	0.649	NaN	NaN	NaN	-0.807	0.794	0.201	-0.832	0.618	0.178	-0.833	0.49	0.241	-0.858	0.399	0.236	-0.872	0.232	0.207	-0.879	0.074	0.304
775	3.875	-0.952	0.909	0.357	-0.746	0.88	0.514	-0.818	0.846	0.576	-0.802	0.672	0.626	-0.724	0.56	0.606	-0.702	0.476	0.629	-0.699	0.316	0.683	-0.648	0.138	0.64	-0.51	0.096	0.649	NaN	NaN	NaN	-0.806	0.794	0.201	-0.831	0.618	0.178	-0.833	0.49	0.241	-0.858	0.399	0.236	-0.872	0.232	0.207	-0.879	0.074	0.304
776	3.88	-0.951	0.909	0.358	-0.745	0.88	0.514	-0.818	0.845	0.577	-0.8	0.671	0.626	-0.722	0.559	0.606	-0.699	0.475	0.629	-0.695	0.316	0.683	-0.642	0.138	0.641	-0.505	0.097	0.65	NaN	NaN	NaN	-0.806	0.794	0.201	-0.83	0.618	0.178	-0.833	0.49	0.241	-0.858	0.399	0.236	-0.872	0.232	0.207	-0.879	0.074	0.304
777	3.885	-0.95	0.908	0.359	-0.743	0.879	0.514	-0.819	0.847	0.577	-0.799	0.67	0.626	-0.719	0.558	0.606	-0.696	0.474	0.629	-0.691	0.316	0.683	-0.638	0.138	0.641	-0.499	0.097	0.65	-0.712	0.844	0.243	-0.805	0.794	0.201	-0.829	0.618	0.178	-0.833	0.49	0.241	-0.858	0.399	0.236	-0.873	0.232	0.207	-0.879	0.074	0.304
778	3.89	-0.949	0.907	0.359	-0.742	0.879	0.514	-0.817	0.845	0.577	-0.797	0.669	0.626	-0.718	0.558	0.606	-0.693	0.474	0.629	-0.687	0.316	0.684	-0.633	0.138	0.642	-0.494	0.098	0.65	-0.712	0.844	0.243	-0.804	0.794	0.201	-0.828	0.618	0.178	-0.833	0.49	0.241	-0.858	0.399	0.236	-0.873	0.232	0.207	-0.879	0.074	0.304
779	3.895	-0.949	0.906	0.36	-0.74	0.878	0.514	-0.812	0.841	0.576	-0.795	0.668	0.625	-0.716	0.557	0.606	-0.691	0.474	0.628	-0.683	0.316	0.684	-0.628	0.138	0.642	-0.49	0.099	0.65	-0.712	0.844	0.243	-0.803	0.795	0.201	-0.827	0.618	0.178	-0.833	0.49	0.241	-0.859	0.399	0.236	-0.873	0.232	0.207	-0.879	0.074	0.304
780	3.9	-0.948	0.905	0.36	-0.739	0.878	0.514	-0.81	0.84	0.576	-0.794	0.667	0.625	-0.713	0.556	0.606	-0.688	0.473	0.628	-0.68	0.316	0.684	-0.624	0.138	0.642	-0.485	0.1	0.65	-0.712	0.844	0.243	-0.802	0.795	0.201	-0.826	0.618	0.177	-0.833	0.49	0.241	-0.859	0.399	0.236	-0.873	0.232	0.207	-0.879	0.074	0.304
781	3.905	-0.946	0.904	0.361	-0.737	0.877	0.514	-0.807	0.838	0.576	-0.792	0.666	0.625	-0.711	0.556	0.605	-0.686	0.473	0.628	-0.677	0.315	0.684	-0.619	0.137	0.642	-0.481	0.1	0.65	-0.712	0.844	0.243	-0.801	0.795	0.201	-0.825	0.618	0.177	-0.833	0.49	0.24	-0.859	0.399	0.236	-0.873	0.232	0.207	-0.879	0.074	0.304
782	3.91	-0.946	0.904	0.361	-0.736	0.877	0.513	-0.806	0.838	0.577	-0.791	0.665	0.625	-0.71	0.555	0.605	-0.683	0.473	0.628	-0.673	0.315	0.684	-0.615	0.137	0.642	-0.477	0.1	0.65	-0.712	0.844	0.243	-0.8	0.795	0.201	-0.824	0.618	0.177	-0.833	0.49	0.24	-0.859	0.399	0.236	-0.873	0.232	0.207	-0.879	0.074	0.304
783	3.915	-0.945	0.903	0.362	-0.735	0.876	0.514	-0.806	0.837	0.577	-0.789	0.664	0.625	-0.708	0.555	0.605	-0.681	0.472	0.628	-0.67	0.314	0.684	-0.611	0.136	0.642	-0.472	0.101	0.65	-0.712	0.844	0.243	-0.799	0.794	0.201	-0.823	0.618	0.176	-0.832	0.49	0.24	-0.859	0.399	0.236	-0.873	0.232	0.207	-0.879	0.074	0.304
784	3.92	-0.944	0.902	0.362	-0.733	0.875	0.514	-0.806	0.838	0.577	-0.788	0.663	0.625	-0.706	0.554	0.605	-0.678	0.471	0.628	-0.667	0.314	0.684	-0.607	0.136	0.642	-0.468	0.101	0.65	-0.712	0.844	0.243	-0.798	0.794	0.201	-0.823	0.618	0.176	-0.832	0.49	0.24	-0.859	0.399	0.236	-0.874	0.232	0.207	-0.879	0.074	0.304
785	3.925	-0.943	0.901	0.363	-0.732	0.875	0.514	-0.806	0.838	0.578	-0.786	0.662	0.624	-0.704	0.553	0.605	-0.677	0.471	0.627	-0.664	0.313	0.684	-0.604	0.136	0.642	-0.465	0.101	0.65	NaN	NaN	NaN	-0.797	0.794	0.201	-0.822	0.618	0.175	-0.832	0.49	0.24	-0.859	0.399	0.236	-0.874	0.232	0.207	-0.879	0.074	0.304
786	3.93	-0.942	0.9	0.363	-0.73	0.874	0.514	-0.802	0.835	0.577	-0.785	0.661	0.624	-0.702	0.552	0.604	-0.674	0.47	0.627	-0.661	0.313	0.684	-0.6	0.136	0.642	-0.461	0.101	0.65	NaN	NaN	NaN	-0.796	0.794	0.201	-0.821	0.618	0.175	-0.832	0.49	0.24	-0.86	0.399	0.236	-0.874	0.232	0.207	-0.88	0.074	0.304
787	3.935	-0.941	0.899	0.364	-0.729	0.874	0.514	-0.802	0.834	0.577	-0.783	0.66	0.624	-0.7	0.552	0.604	-0.671	0.469	0.626	-0.659	0.312	0.684	-0.597	0.136	0.642	-0.457	0.101	0.649	NaN	NaN	NaN	-0.795	0.794	0.201	-0.82	0.618	0.175	-0.832	0.49	0.24	-0.86	0.399	0.236	-0.875	0.232	0.206	-0.88	0.074	0.304
788	3.94	-0.94	0.898	0.364	-0.727	0.873	0.514	-0.801	0.834	0.578	-0.782	0.659	0.624	-0.698	0.551	0.604	-0.67	0.469	0.626	-0.656	0.312	0.683	-0.594	0.136	0.642	-0.454	0.101	0.649	NaN	NaN	NaN	-0.794	0.794	0.201	-0.819	0.618	0.175	-0.831	0.49	0.24	-0.86	0.399	0.236	-0.875	0.232	0.206	-0.88	0.074	0.304
789	3.945	-0.938	0.897	0.365	-0.726	0.872	0.514	-0.797	0.831	0.578	-0.781	0.658	0.624	-0.697	0.55	0.604	-0.668	0.468	0.626	-0.654	0.311	0.683	-0.591	0.135	0.642	-0.451	0.1	0.649	NaN	NaN	NaN	-0.793	0.795	0.2	-0.818	0.617	0.174	-0.831	0.49	0.24	-0.86	0.399	0.236	-0.875	0.232	0.206	-0.88	0.074	0.304
790	3.95	-0.937	0.897	0.365	-0.724	0.872	0.514	-0.796	0.83	0.578	-0.779	0.657	0.624	-0.695	0.549	0.603	-0.665	0.466	0.625	-0.652	0.31	0.683	-0.587	0.134	0.64	-0.448	0.099	0.649	-0.703	0.845	0.241	-0.792	0.795	0.201	-0.817	0.617	0.174	-0.831	0.491	0.24	-0.86	0.399	0.236	-0.875	0.232	0.206	-0.88	0.074	0.304
791	3.955	-0.936	0.896	0.366	-0.722	0.872	0.514	-0.796	0.831	0.578	-0.777	0.655	0.624	-0.693	0.548	0.603	-0.664	0.465	0.625	-0.649	0.309	0.682	-0.585	0.133	0.64	-0.445	0.099	0.648	-0.702	0.845	0.242	-0.791	0.795	0.201	-0.816	0.617	0.174	-0.831	0.491	0.24	-0.86	0.4	0.236	-0.875	0.232	0.206	-0.88	0.074	0.304
792	3.96	-0.935	0.895	0.366	-0.721	0.871	0.514	-0.795	0.83	0.578	-0.776	0.654	0.623	-0.692	0.547	0.603	-0.663	0.465	0.625	-0.648	0.308	0.681	-0.582	0.132	0.64	-0.442	0.098	0.648	-0.701	0.845	0.242	-0.79	0.795	0.201	-0.816	0.617	0.174	-0.83	0.491	0.24	-0.86	0.4	0.236	-0.875	0.232	0.206	-0.88	0.074	0.304
793	3.965	-0.934	0.894	0.367	-0.718	0.87	0.514	-0.791	0.827	0.578	-0.775	0.653	0.623	-0.69	0.546	0.602	-0.662	0.464	0.624	-0.646	0.307	0.681	-0.58	0.132	0.64	-0.44	0.097	0.647	-0.7	0.845	0.242	-0.788	0.795	0.201	-0.815	0.617	0.175	-0.83	0.491	0.24	-0.86	0.4	0.236	-0.875	0.232	0.206	-0.879	0.074	0.304
794	3.97	-0.932	0.893	0.367	-0.717	0.87	0.515	-0.791	0.827	0.578	-0.773	0.652	0.623	-0.689	0.545	0.602	-0.66	0.463	0.624	-0.644	0.306	0.68	-0.578	0.131	0.639	-0.438	0.096	0.647	NaN	NaN	NaN	-0.787	0.795	0.2	-0.814	0.617	0.175	-0.83	0.491	0.24	-0.859	0.4	0.236	-0.875	0.233	0.206	-0.879	0.074	0.304
795	3.975	-0.931	0.893	0.368	-0.717	0.869	0.515	-0.791	0.827	0.579	-0.772	0.65	0.623	-0.687	0.544	0.602	-0.659	0.462	0.624	-0.642	0.304	0.68	-0.575	0.13	0.638	-0.435	0.095	0.646	NaN	NaN	NaN	-0.786	0.795	0.2	-0.813	0.617	0.175	-0.83	0.491	0.24	-0.859	0.4	0.236	-0.875	0.233	0.206	-0.879	0.074	0.304
796	3.98	-0.93	0.892	0.368	-0.715	0.868	0.515	-0.787	0.824	0.579	-0.77	0.649	0.623	-0.686	0.542	0.602	-0.657	0.46	0.623	-0.641	0.303	0.679	-0.573	0.129	0.638	-0.433	0.094	0.645	NaN	NaN	NaN	-0.786	0.795	0.2	-0.812	0.617	0.174	-0.829	0.491	0.239	-0.859	0.4	0.236	-0.875	0.233	0.206	-0.879	0.074	0.304
797	3.985	-0.928	0.891	0.369	-0.713	0.867	0.515	-0.787	0.823	0.579	-0.769	0.647	0.622	-0.684	0.541	0.601	-0.655	0.458	0.622	-0.64	0.302	0.678	-0.571	0.128	0.637	-0.431	0.092	0.645	-0.699	0.845	0.243	-0.785	0.795	0.2	-0.812	0.617	0.174	-0.829	0.491	0.239	-0.859	0.4	0.236	-0.875	0.233	0.206	-0.88	0.074	0.304
798	3.99	-0.926	0.89	0.369	-0.712	0.866	0.515	-0.787	0.823	0.579	-0.768	0.646	0.622	-0.683	0.54	0.601	-0.654	0.457	0.621	-0.638	0.3	0.677	-0.569	0.126	0.635	-0.429	0.091	0.644	-0.697	0.845	0.243	-0.784	0.795	0.2	-0.811	0.618	0.174	-0.828	0.491	0.239	-0.859	0.4	0.236	-0.874	0.233	0.206	-0.88	0.074	0.304
799	3.995	-0.925	0.889	0.37	-0.71	0.866	0.515	-0.782	0.819	0.579	-0.767	0.644	0.622	-0.682	0.539	0.6	-0.653	0.456	0.621	-0.637	0.299	0.677	-0.568	0.125	0.635	-0.428	0.089	0.643	-0.696	0.846	0.242	-0.783	0.795	0.2	-0.81	0.618	0.174	-0.828	0.491	0.239	-0.858	0.4	0.235	-0.874	0.233	0.206	-0.88	0.074	0.304
800	4	-0.924	0.888	0.37	-0.708	0.865	0.515	-0.782	0.818	0.579	-0.766	0.643	0.621	-0.681	0.537	0.6	-0.651	0.454	0.62	-0.636	0.297	0.676	-0.566	0.124	0.634	-0.427	0.088	0.642	NaN	NaN	NaN	-0.782	0.795	0.201	-0.81	0.618	0.174	-0.828	0.491	0.239	-0.858	0.4	0.235	-0.874	0.232	0.206	-0.88	0.074	0.304
801	4.005	-0.922	0.887	0.371	-0.706	0.864	0.515	-0.784	0.82	0.58	-0.765	0.641	0.621	-0.68	0.536	0.599	-0.651	0.454	0.62	-0.635	0.296	0.675	-0.565	0.122	0.633	-0.426	0.086	0.64	NaN	NaN	NaN	-0.781	0.795	0.201	-0.809	0.618	0.174	-0.827	0.491	0.238	-0.857	0.4	0.235	-0.874	0.232	0.206	-0.88	0.074	0.304
802	4.01	-0.921	0.887	0.372	-0.704	0.864	0.515	-0.784	0.819	0.581	-0.764	0.64	0.62	-0.679	0.534	0.598	-0.65	0.452	0.619	-0.634	0.294	0.674	-0.564	0.121	0.631	-0.424	0.084	0.639	NaN	NaN	NaN	-0.78	0.795	0.201	-0.808	0.618	0.174	-0.826	0.491	0.238	-0.857	0.4	0.235	-0.874	0.232	0.205	-0.88	0.074	0.304
803	4.015	-0.919	0.886	0.372	-0.702	0.863	0.516	-0.782	0.818	0.581	-0.763	0.638	0.62	-0.678	0.533	0.598	-0.648	0.449	0.617	-0.633	0.293	0.673	-0.562	0.119	0.63	-0.423	0.082	0.638	NaN	NaN	NaN	-0.779	0.795	0.202	-0.807	0.618	0.174	-0.825	0.491	0.238	-0.857	0.4	0.235	-0.874	0.232	0.205	-0.88	0.074	0.304
804	4.02	-0.917	0.885	0.373	-0.701	0.861	0.516	-0.781	0.817	0.581	-0.762	0.636	0.619	-0.677	0.531	0.597	-0.648	0.448	0.617	-0.632	0.291	0.672	-0.562	0.117	0.628	-0.422	0.08	0.637	NaN	NaN	NaN	-0.777	0.795	0.202	-0.806	0.618	0.174	-0.824	0.49	0.239	-0.857	0.4	0.235	-0.874	0.232	0.205	-0.88	0.074	0.304
805	4.025	-0.916	0.885	0.374	-0.699	0.861	0.516	-0.778	0.814	0.581	-0.762	0.635	0.618	-0.676	0.53	0.597	-0.648	0.447	0.616	-0.631	0.289	0.67	-0.562	0.116	0.627	-0.421	0.079	0.635	NaN	NaN	NaN	-0.776	0.795	0.202	-0.805	0.618	0.174	-0.823	0.49	0.239	-0.856	0.4	0.235	-0.874	0.232	0.205	-0.88	0.074	0.304
806	4.03	-0.914	0.884	0.375	-0.697	0.86	0.516	-0.774	0.811	0.581	-0.761	0.633	0.618	-0.676	0.528	0.596	-0.647	0.446	0.615	-0.631	0.287	0.669	-0.561	0.114	0.626	-0.421	0.076	0.634	NaN	NaN	NaN	-0.776	0.795	0.202	-0.805	0.618	0.174	-0.822	0.49	0.239	-0.856	0.4	0.235	-0.873	0.232	0.205	-0.88	0.074	0.304
807	4.035	-0.912	0.883	0.376	-0.695	0.859	0.516	-0.773	0.811	0.581	-0.761	0.632	0.617	-0.676	0.527	0.595	-0.647	0.444	0.615	-0.63	0.285	0.668	-0.56	0.112	0.624	-0.42	0.074	0.632	NaN	NaN	NaN	-0.775	0.795	0.202	-0.804	0.618	0.174	-0.821	0.49	0.239	-0.855	0.4	0.235	-0.873	0.232	0.205	-0.88	0.074	0.304
808	4.04	-0.91	0.882	0.376	-0.693	0.859	0.517	-0.77	0.808	0.581	-0.76	0.63	0.616	-0.675	0.525	0.594	-0.646	0.442	0.613	-0.63	0.284	0.667	-0.56	0.11	0.623	-0.42	0.072	0.63	NaN	NaN	NaN	-0.774	0.795	0.202	-0.803	0.617	0.175	-0.821	0.49	0.239	-0.854	0.4	0.235	-0.873	0.232	0.205	-0.88	0.074	0.304
809	4.045	-0.909	0.882	0.377	-0.691	0.858	0.517	-0.77	0.808	0.581	-0.76	0.629	0.616	-0.675	0.523	0.593	-0.645	0.438	0.612	-0.63	0.282	0.666	-0.56	0.109	0.621	-0.419	0.07	0.628	NaN	NaN	NaN	-0.772	0.795	0.203	-0.802	0.618	0.175	-0.82	0.491	0.239	-0.853	0.399	0.235	-0.872	0.232	0.205	-0.88	0.074	0.304
810	4.05	-0.907	0.881	0.378	-0.689	0.858	0.517	-0.769	0.808	0.582	-0.759	0.627	0.615	-0.675	0.521	0.593	-0.645	0.437	0.611	-0.63	0.28	0.664	-0.559	0.107	0.62	-0.419	0.068	0.626	NaN	NaN	NaN	-0.771	0.795	0.203	-0.801	0.618	0.175	-0.819	0.491	0.239	-0.852	0.399	0.235	-0.872	0.232	0.205	-0.88	0.074	0.304
811	4.055	-0.906	0.88	0.379	-0.687	0.857	0.517	-0.765	0.805	0.581	-0.759	0.625	0.614	-0.675	0.519	0.592	-0.646	0.436	0.61	-0.63	0.278	0.663	-0.559	0.105	0.618	-0.419	0.065	0.624	NaN	NaN	NaN	-0.77	0.795	0.203	-0.8	0.618	0.175	-0.819	0.491	0.239	-0.852	0.4	0.235	-0.872	0.232	0.205	-0.88	0.074	0.304
812	4.06	-0.904	0.88	0.38	-0.685	0.857	0.518	-0.764	0.805	0.582	-0.758	0.624	0.614	-0.675	0.517	0.591	-0.646	0.434	0.609	-0.63	0.276	0.661	-0.559	0.103	0.616	-0.419	0.063	0.622	NaN	NaN	NaN	-0.769	0.795	0.203	-0.798	0.617	0.175	-0.818	0.491	0.239	-0.851	0.4	0.235	-0.871	0.232	0.205	-0.88	0.074	0.304
813	4.065	-0.902	0.879	0.381	-0.682	0.856	0.518	-0.763	0.804	0.582	-0.758	0.623	0.613	-0.675	0.515	0.589	-0.645	0.431	0.607	-0.63	0.274	0.66	-0.56	0.101	0.614	-0.42	0.06	0.62	-0.676	0.843	0.243	-0.768	0.796	0.204	-0.797	0.617	0.175	-0.816	0.49	0.24	-0.85	0.4	0.235	-0.871	0.232	0.205	-0.879	0.074	0.304
814	4.07	-0.9	0.879	0.382	-0.68	0.855	0.518	-0.759	0.802	0.582	-0.758	0.621	0.612	-0.675	0.514	0.588	-0.647	0.43	0.606	-0.63	0.271	0.658	-0.56	0.098	0.612	-0.42	0.057	0.618	-0.675	0.843	0.243	-0.767	0.796	0.204	-0.795	0.617	0.176	-0.815	0.49	0.24	-0.849	0.4	0.235	-0.87	0.232	0.206	-0.879	0.074	0.304
815	4.075	-0.899	0.878	0.383	-0.678	0.854	0.518	-0.758	0.801	0.582	-0.757	0.619	0.611	-0.675	0.512	0.587	-0.647	0.428	0.605	-0.631	0.269	0.656	-0.561	0.096	0.61	-0.421	0.055	0.616	-0.674	0.843	0.244	-0.765	0.795	0.205	-0.794	0.617	0.176	-0.814	0.49	0.24	-0.848	0.4	0.235	-0.869	0.232	0.206	-0.879	0.074	0.304
816	4.08	-0.897	0.878	0.384	-0.676	0.853	0.518	-0.757	0.801	0.583	-0.757	0.618	0.61	-0.676	0.51	0.586	-0.646	0.425	0.603	-0.631	0.267	0.655	-0.561	0.094	0.609	-0.421	0.052	0.614	-0.673	0.843	0.244	-0.764	0.795	0.205	-0.793	0.617	0.176	-0.813	0.491	0.24	-0.847	0.4	0.236	-0.869	0.232	0.206	-0.879	0.074	0.304
817	4.085	-0.895	0.877	0.385	-0.674	0.853	0.518	-0.753	0.798	0.583	-0.757	0.616	0.609	-0.676	0.508	0.585	-0.648	0.424	0.602	-0.632	0.265	0.653	-0.562	0.092	0.607	-0.423	0.049	0.611	-0.672	0.844	0.244	-0.762	0.795	0.205	-0.791	0.617	0.176	-0.813	0.491	0.24	-0.846	0.399	0.236	-0.869	0.232	0.205	-0.879	0.074	0.304
818	4.09	-0.893	0.877	0.387	-0.672	0.852	0.519	-0.752	0.798	0.583	-0.757	0.615	0.609	-0.676	0.506	0.584	-0.649	0.422	0.601	-0.633	0.263	0.651	-0.563	0.09	0.604	-0.424	0.046	0.609	-0.671	0.843	0.244	-0.761	0.795	0.206	-0.79	0.617	0.176	-0.812	0.491	0.24	-0.845	0.399	0.236	-0.868	0.232	0.205	-0.879	0.074	0.304
819	4.095	-0.891	0.876	0.388	-0.669	0.851	0.519	-0.75	0.798	0.584	-0.756	0.613	0.608	-0.677	0.504	0.583	-0.649	0.42	0.599	-0.634	0.261	0.649	-0.564	0.088	0.602	-0.425	0.044	0.607	-0.668	0.842	0.245	-0.76	0.795	0.206	-0.789	0.617	0.176	-0.81	0.491	0.24	-0.844	0.399	0.236	-0.868	0.232	0.205	-0.879	0.074	0.304
820	4.1	-0.889	0.875	0.389	-0.668	0.85	0.519	-0.746	0.794	0.584	-0.756	0.612	0.607	-0.677	0.503	0.581	-0.65	0.417	0.598	-0.635	0.259	0.647	-0.565	0.085	0.6	-0.426	0.041	0.604	-0.666	0.842	0.245	-0.759	0.795	0.206	-0.787	0.617	0.177	-0.808	0.489	0.241	-0.843	0.399	0.236	-0.868	0.233	0.206	-0.88	0.074	0.304
821	4.105	-0.887	0.875	0.39	-0.665	0.85	0.52	-0.746	0.794	0.584	-0.756	0.61	0.606	-0.678	0.501	0.58	-0.651	0.416	0.596	-0.636	0.256	0.645	-0.566	0.083	0.597	-0.427	0.038	0.602	-0.665	0.842	0.245	-0.757	0.795	0.207	-0.786	0.617	0.177	-0.807	0.489	0.241	-0.843	0.399	0.236	-0.867	0.233	0.206	-0.88	0.074	0.304
822	4.11	-0.886	0.874	0.391	-0.663	0.849	0.52	-0.746	0.795	0.585	-0.755	0.609	0.606	-0.678	0.499	0.579	-0.652	0.414	0.594	-0.637	0.254	0.643	-0.568	0.081	0.595	-0.429	0.036	0.599	-0.664	0.842	0.245	-0.755	0.795	0.208	-0.785	0.617	0.177	-0.806	0.489	0.241	-0.842	0.399	0.237	-0.867	0.233	0.206	-0.88	0.074	0.304
823	4.115	-0.884	0.874	0.392	-0.661	0.848	0.52	-0.745	0.795	0.586	-0.755	0.608	0.605	-0.678	0.497	0.578	-0.653	0.412	0.593	-0.639	0.252	0.642	-0.569	0.08	0.593	-0.43	0.034	0.597	-0.663	0.842	0.246	-0.755	0.795	0.208	-0.784	0.616	0.178	-0.805	0.489	0.241	-0.841	0.399	0.237	-0.867	0.233	0.206	-0.88	0.074	0.304
824	4.12	-0.882	0.874	0.393	-0.659	0.848	0.52	-0.741	0.792	0.586	-0.755	0.607	0.604	-0.679	0.495	0.577	-0.654	0.41	0.591	-0.64	0.25	0.639	-0.57	0.078	0.59	-0.431	0.033	0.594	-0.66	0.842	0.247	-0.754	0.795	0.208	-0.783	0.616	0.178	-0.804	0.489	0.241	-0.84	0.399	0.237	-0.866	0.233	0.206	-0.88	0.074	0.304
825	4.125	-0.88	0.873	0.395	-0.656	0.847	0.521	-0.738	0.79	0.586	-0.754	0.606	0.603	-0.68	0.493	0.575	-0.656	0.408	0.59	-0.642	0.248	0.637	-0.571	0.076	0.588	-0.431	0.033	0.592	-0.659	0.842	0.247	-0.752	0.795	0.209	-0.781	0.616	0.178	-0.804	0.489	0.241	-0.839	0.399	0.237	-0.866	0.233	0.206	-0.88	0.074	0.304
826	4.13	-0.878	0.872	0.396	-0.654	0.846	0.521	-0.738	0.791	0.587	-0.754	0.605	0.603	-0.681	0.492	0.574	-0.656	0.406	0.588	-0.643	0.246	0.635	-0.572	0.077	0.586	-0.431	0.034	0.59	-0.658	0.842	0.248	-0.75	0.795	0.21	-0.78	0.616	0.179	-0.802	0.489	0.242	-0.838	0.399	0.238	-0.865	0.233	0.206	-0.88	0.074	0.304
827	4.135	-0.875	0.872	0.397	-0.652	0.845	0.521	-0.735	0.79	0.588	-0.753	0.604	0.603	-0.681	0.49	0.573	-0.658	0.404	0.586	-0.643	0.244	0.633	-0.572	0.077	0.585	-0.432	0.034	0.589	-0.656	0.842	0.248	-0.749	0.794	0.21	-0.779	0.616	0.179	-0.801	0.489	0.242	-0.837	0.398	0.238	-0.864	0.232	0.206	-0.88	0.074	0.304
828	4.14	-0.874	0.872	0.398	-0.649	0.845	0.521	-0.732	0.788	0.588	-0.753	0.604	0.603	-0.681	0.488	0.571	-0.659	0.403	0.585	-0.643	0.242	0.631	-0.57	0.077	0.584	-0.431	0.034	0.587	-0.654	0.841	0.249	-0.748	0.794	0.211	-0.777	0.616	0.179	-0.8	0.489	0.242	-0.836	0.398	0.238	-0.864	0.232	0.206	-0.88	0.074	0.304
829	4.145	-0.872	0.871	0.4	-0.648	0.844	0.522	-0.731	0.788	0.589	-0.752	0.604	0.602	-0.682	0.487	0.57	-0.66	0.402	0.583	-0.643	0.241	0.629	-0.567	0.077	0.583	-0.429	0.033	0.586	-0.653	0.842	0.249	-0.746	0.794	0.212	-0.776	0.615	0.18	-0.798	0.489	0.243	-0.835	0.398	0.238	-0.863	0.232	0.206	-0.88	0.074	0.304
830	4.15	-0.87	0.871	0.401	-0.646	0.844	0.522	-0.726	0.785	0.589	-0.752	0.605	0.602	-0.683	0.487	0.569	-0.662	0.402	0.581	-0.642	0.241	0.628	-0.565	0.077	0.583	-0.428	0.032	0.587	-0.652	0.842	0.249	-0.744	0.794	0.212	-0.774	0.615	0.18	-0.797	0.488	0.243	-0.833	0.399	0.239	-0.863	0.233	0.206	-0.88	0.074	0.304
831	4.155	-0.868	0.871	0.402	-0.645	0.844	0.522	-0.724	0.785	0.589	-0.752	0.605	0.601	-0.685	0.487	0.568	-0.663	0.402	0.58	-0.641	0.242	0.627	-0.563	0.078	0.582	-0.428	0.031	0.588	-0.65	0.841	0.25	-0.743	0.793	0.213	-0.773	0.615	0.181	-0.795	0.488	0.244	-0.832	0.398	0.24	-0.862	0.233	0.206	-0.88	0.074	0.304
832	4.16	-0.866	0.871	0.403	NaN	NaN	NaN	-0.722	0.786	0.589	-0.751	0.605	0.601	-0.686	0.487	0.567	-0.664	0.402	0.58	-0.641	0.243	0.627	-0.563	0.078	0.582	-0.428	0.03	0.589	-0.648	0.84	0.251	-0.741	0.793	0.213	-0.771	0.615	0.182	-0.793	0.488	0.244	-0.831	0.398	0.241	-0.861	0.233	0.207	-0.88	0.074	0.304
833	4.165	-0.865	0.87	0.404	-0.643	0.841	0.526	-0.721	0.786	0.589	-0.751	0.605	0.601	-0.689	0.487	0.566	-0.665	0.402	0.579	-0.64	0.244	0.627	-0.563	0.078	0.582	-0.428	0.03	0.589	-0.646	0.84	0.251	-0.739	0.793	0.214	-0.769	0.614	0.182	-0.793	0.488	0.245	-0.83	0.399	0.241	-0.861	0.234	0.207	-0.879	0.074	0.304
834	4.17	-0.863	0.871	0.405	-0.642	0.841	0.527	-0.72	0.788	0.59	-0.751	0.606	0.601	-0.691	0.487	0.565	-0.665	0.401	0.578	-0.64	0.245	0.628	-0.563	0.078	0.582	-0.428	0.031	0.589	-0.645	0.84	0.252	-0.738	0.792	0.214	-0.768	0.614	0.183	-0.792	0.488	0.246	-0.829	0.399	0.242	-0.86	0.234	0.207	-0.879	0.074	0.304
835	4.175	-0.861	0.871	0.406	-0.64	0.842	0.527	-0.721	0.79	0.591	-0.75	0.606	0.601	-0.692	0.487	0.565	-0.665	0.401	0.578	-0.64	0.244	0.628	-0.564	0.077	0.582	-0.428	0.031	0.588	-0.643	0.84	0.253	-0.736	0.792	0.215	-0.766	0.614	0.183	-0.79	0.488	0.247	-0.827	0.398	0.242	-0.859	0.234	0.208	-0.879	0.074	0.304
836	4.18	-0.86	0.871	0.407	-0.637	0.843	0.527	-0.719	0.791	0.592	-0.749	0.607	0.601	-0.693	0.487	0.565	-0.665	0.4	0.577	-0.64	0.243	0.629	-0.563	0.078	0.582	-0.428	0.031	0.588	-0.642	0.84	0.254	-0.735	0.792	0.215	-0.765	0.613	0.184	-0.789	0.488	0.248	-0.826	0.398	0.243	-0.858	0.234	0.208	-0.879	0.074	0.304
837	4.185	-0.858	0.871	0.407	-0.633	0.844	0.527	-0.717	0.791	0.592	-0.748	0.608	0.602	-0.693	0.487	0.566	-0.666	0.4	0.577	-0.641	0.243	0.629	-0.563	0.078	0.582	-0.428	0.031	0.589	-0.641	0.84	0.254	-0.733	0.791	0.216	-0.763	0.613	0.185	-0.787	0.487	0.248	-0.824	0.398	0.244	-0.857	0.234	0.209	-0.879	0.074	0.304
838	4.19	-0.857	0.872	0.408	-0.632	0.844	0.527	-0.714	0.791	0.592	-0.747	0.608	0.602	-0.692	0.488	0.567	-0.667	0.4	0.577	-0.642	0.242	0.63	-0.564	0.078	0.582	-0.428	0.03	0.589	-0.639	0.84	0.255	-0.732	0.791	0.216	-0.762	0.613	0.185	-0.785	0.487	0.249	-0.823	0.398	0.244	-0.857	0.234	0.209	-0.879	0.074	0.305
839	4.195	-0.856	0.872	0.408	-0.631	0.845	0.528	-0.709	0.788	0.592	-0.746	0.608	0.603	-0.69	0.487	0.568	-0.67	0.401	0.579	-0.643	0.242	0.63	-0.564	0.077	0.583	-0.428	0.03	0.589	-0.638	0.84	0.256	-0.73	0.791	0.217	-0.761	0.613	0.186	-0.784	0.487	0.25	-0.822	0.398	0.244	-0.856	0.234	0.21	-0.879	0.075	0.305
840	4.2	-0.854	0.872	0.409	-0.629	0.845	0.529	-0.707	0.788	0.592	-0.744	0.609	0.605	-0.689	0.487	0.568	-0.671	0.401	0.58	-0.644	0.242	0.63	-0.565	0.077	0.583	-0.428	0.03	0.59	-0.637	0.841	0.257	-0.729	0.79	0.217	-0.759	0.612	0.186	-0.783	0.487	0.25	-0.821	0.398	0.245	-0.855	0.234	0.21	-0.879	0.075	0.305
841	4.205	-0.852	0.872	0.409	-0.629	0.846	0.53	-0.705	0.788	0.592	-0.743	0.61	0.606	-0.688	0.487	0.569	-0.673	0.401	0.58	-0.646	0.242	0.63	-0.566	0.077	0.584	-0.429	0.03	0.59	-0.635	0.84	0.257	-0.727	0.79	0.218	-0.758	0.612	0.187	-0.782	0.487	0.25	-0.82	0.398	0.245	-0.855	0.234	0.21	-0.879	0.075	0.305
842	4.21	-0.851	0.873	0.409	-0.626	0.847	0.531	-0.704	0.789	0.591	-0.741	0.61	0.608	-0.689	0.487	0.57	-0.673	0.401	0.581	-0.646	0.242	0.631	-0.566	0.076	0.584	-0.429	0.03	0.59	-0.632	0.84	0.258	-0.726	0.79	0.219	-0.757	0.612	0.188	-0.782	0.487	0.251	-0.819	0.398	0.246	-0.854	0.234	0.21	-0.879	0.075	0.305
843	4.215	-0.85	0.873	0.409	-0.624	0.847	0.531	-0.703	0.79	0.591	-0.738	0.61	0.609	-0.689	0.488	0.571	-0.673	0.401	0.582	-0.646	0.242	0.633	-0.566	0.076	0.584	-0.429	0.03	0.59	-0.63	0.839	0.259	-0.724	0.789	0.219	-0.756	0.612	0.188	-0.78	0.487	0.251	-0.818	0.398	0.246	-0.854	0.235	0.21	-0.879	0.075	0.305
844	4.22	-0.849	0.874	0.41	-0.622	0.847	0.532	-0.706	0.793	0.594	-0.736	0.611	0.611	-0.689	0.488	0.572	-0.673	0.4	0.583	-0.645	0.242	0.634	-0.566	0.077	0.585	-0.428	0.029	0.59	-0.628	0.839	0.259	-0.723	0.789	0.22	-0.755	0.612	0.189	-0.779	0.486	0.252	-0.818	0.398	0.246	-0.853	0.235	0.211	-0.879	0.075	0.305
845	4.225	-0.848	0.874	0.41	-0.621	0.847	0.532	-0.704	0.793	0.595	-0.734	0.611	0.612	-0.688	0.488	0.573	-0.674	0.401	0.584	-0.644	0.243	0.636	-0.567	0.077	0.586	-0.428	0.029	0.59	-0.627	0.839	0.26	-0.722	0.789	0.22	-0.754	0.612	0.189	-0.777	0.486	0.253	-0.817	0.398	0.246	-0.853	0.235	0.211	-0.879	0.075	0.305
846	4.23	-0.846	0.874	0.41	-0.619	0.847	0.532	-0.701	0.791	0.595	-0.732	0.611	0.613	-0.687	0.489	0.574	-0.673	0.401	0.584	-0.643	0.243	0.637	-0.567	0.077	0.586	-0.429	0.029	0.591	-0.625	0.839	0.261	-0.721	0.789	0.22	-0.753	0.612	0.19	-0.777	0.485	0.254	-0.815	0.398	0.247	-0.853	0.235	0.211	-0.879	0.075	0.305
847	4.235	-0.845	0.875	0.41	-0.618	0.847	0.532	-0.699	0.791	0.596	-0.731	0.612	0.615	-0.686	0.489	0.575	-0.672	0.401	0.585	-0.642	0.244	0.638	-0.567	0.077	0.587	-0.429	0.029	0.591	-0.624	0.84	0.262	-0.719	0.789	0.221	-0.752	0.611	0.191	-0.776	0.485	0.254	-0.814	0.397	0.248	-0.852	0.236	0.211	-0.879	0.075	0.305
848	4.24	-0.844	0.875	0.41	-0.617	0.847	0.533	-0.698	0.792	0.596	-0.73	0.613	0.616	-0.685	0.489	0.576	-0.671	0.402	0.586	-0.641	0.244	0.639	-0.567	0.077	0.587	-0.429	0.028	0.591	-0.624	0.84	0.263	-0.717	0.788	0.222	-0.752	0.611	0.192	-0.775	0.485	0.255	-0.813	0.397	0.248	-0.851	0.236	0.212	-0.879	0.075	0.305
849	4.245	-0.842	0.875	0.411	-0.615	0.847	0.533	-0.698	0.793	0.597	-0.728	0.613	0.617	-0.684	0.49	0.577	-0.669	0.402	0.586	-0.641	0.244	0.639	-0.567	0.076	0.587	-0.429	0.028	0.591	-0.622	0.84	0.264	-0.715	0.787	0.223	-0.75	0.611	0.192	-0.774	0.485	0.255	-0.812	0.396	0.249	-0.851	0.236	0.212	-0.879	0.075	0.305
850	4.25	-0.841	0.875	0.411	-0.615	0.848	0.534	-0.698	0.794	0.598	-0.727	0.613	0.618	-0.683	0.49	0.578	-0.666	0.401	0.587	-0.64	0.244	0.64	-0.566	0.076	0.587	-0.428	0.028	0.591	-0.621	0.84	0.264	-0.714	0.787	0.223	-0.749	0.611	0.193	-0.774	0.485	0.256	-0.812	0.396	0.249	-0.85	0.236	0.212	-0.879	0.075	0.305
851	4.255	-0.84	0.876	0.411	-0.615	0.848	0.536	-0.699	0.796	0.599	-0.726	0.614	0.619	-0.682	0.491	0.579	-0.665	0.401	0.587	-0.639	0.244	0.64	-0.566	0.075	0.588	-0.428	0.028	0.591	-0.62	0.84	0.265	-0.713	0.786	0.224	-0.748	0.611	0.193	-0.773	0.485	0.256	-0.811	0.396	0.25	-0.85	0.236	0.213	-0.879	0.076	0.306
852	4.26	-0.839	0.876	0.412	-0.614	0.848	0.537	-0.699	0.797	0.6	-0.726	0.614	0.619	-0.68	0.491	0.579	-0.663	0.401	0.587	-0.638	0.244	0.64	-0.566	0.075	0.588	-0.428	0.028	0.591	-0.619	0.84	0.266	-0.712	0.786	0.225	-0.747	0.611	0.194	-0.772	0.485	0.256	-0.811	0.397	0.25	-0.85	0.235	0.213	-0.879	0.076	0.306
853	4.265	-0.838	0.876	0.412	-0.614	0.848	0.537	-0.695	0.794	0.6	-0.725	0.615	0.62	-0.679	0.491	0.58	-0.662	0.402	0.588	-0.637	0.244	0.64	-0.565	0.075	0.587	-0.428	0.028	0.591	-0.616	0.839	0.266	-0.712	0.787	0.225	-0.746	0.61	0.195	-0.771	0.485	0.257	-0.81	0.397	0.25	-0.849	0.236	0.213	-0.879	0.076	0.306
854	4.27	-0.837	0.876	0.412	-0.615	0.848	0.538	-0.694	0.795	0.601	-0.724	0.616	0.621	-0.677	0.491	0.58	-0.661	0.403	0.588	-0.636	0.244	0.64	-0.565	0.076	0.587	-0.428	0.028	0.591	-0.615	0.838	0.267	-0.712	0.788	0.225	-0.745	0.61	0.195	-0.77	0.485	0.258	-0.809	0.397	0.251	-0.849	0.235	0.214	-0.879	0.076	0.306
855	4.275	-0.835	0.876	0.412	-0.616	0.848	0.539	-0.694	0.796	0.602	-0.723	0.615	0.622	-0.676	0.492	0.581	-0.661	0.403	0.589	-0.635	0.244	0.64	-0.565	0.076	0.587	-0.428	0.028	0.591	-0.614	0.838	0.268	-0.711	0.787	0.226	-0.744	0.61	0.196	-0.768	0.484	0.259	-0.809	0.397	0.251	-0.848	0.235	0.214	-0.879	0.076	0.306
856	4.28	-0.834	0.876	0.413	-0.617	0.847	0.541	-0.695	0.797	0.603	-0.722	0.616	0.622	-0.674	0.492	0.581	-0.66	0.403	0.59	-0.635	0.243	0.64	-0.565	0.076	0.587	-0.428	0.028	0.591	-0.614	0.838	0.269	-0.708	0.785	0.227	-0.743	0.61	0.196	-0.768	0.483	0.259	-0.808	0.397	0.252	-0.848	0.235	0.214	-0.879	0.076	0.306
857	4.285	-0.834	0.876	0.413	-0.615	0.847	0.542	-0.697	0.799	0.605	-0.721	0.616	0.623	-0.673	0.492	0.582	-0.659	0.403	0.59	-0.634	0.243	0.64	-0.565	0.076	0.587	-0.428	0.028	0.591	-0.613	0.838	0.27	-0.706	0.785	0.227	-0.742	0.61	0.197	-0.767	0.484	0.26	-0.807	0.397	0.252	-0.848	0.235	0.214	-0.879	0.076	0.306
858	4.29	-0.832	0.877	0.414	-0.612	0.848	0.542	-0.697	0.8	0.605	-0.721	0.616	0.623	-0.673	0.492	0.582	-0.659	0.403	0.591	-0.634	0.243	0.64	-0.565	0.076	0.587	-0.428	0.028	0.591	-0.612	0.838	0.27	-0.706	0.785	0.228	-0.741	0.61	0.198	-0.767	0.484	0.26	-0.807	0.397	0.252	-0.848	0.236	0.214	-0.879	0.076	0.306
859	4.295	-0.832	0.877	0.414	-0.611	0.849	0.543	-0.696	0.801	0.606	-0.72	0.616	0.623	-0.672	0.492	0.583	-0.658	0.403	0.591	-0.634	0.243	0.64	-0.565	0.076	0.587	-0.428	0.028	0.591	-0.61	0.837	0.271	-0.705	0.785	0.228	-0.74	0.609	0.198	-0.766	0.484	0.261	-0.807	0.397	0.252	-0.847	0.236	0.214	-0.879	0.076	0.306
860	4.3	-0.831	0.877	0.414	-0.611	0.848	0.544	-0.696	0.801	0.607	-0.72	0.616	0.623	-0.671	0.492	0.583	-0.658	0.403	0.591	-0.633	0.243	0.64	-0.565	0.076	0.587	-0.428	0.028	0.591	-0.609	0.836	0.272	-0.704	0.784	0.23	-0.74	0.609	0.199	-0.765	0.484	0.262	-0.807	0.397	0.253	-0.848	0.236	0.215	-0.879	0.076	0.306
861	4.305	-0.83	0.877	0.415	-0.61	0.848	0.546	-0.696	0.801	0.608	-0.72	0.616	0.624	-0.671	0.492	0.584	-0.657	0.403	0.591	-0.633	0.243	0.64	-0.565	0.076	0.586	-0.428	0.028	0.591	-0.61	0.835	0.273	-0.703	0.784	0.231	-0.739	0.609	0.199	-0.765	0.484	0.262	-0.806	0.397	0.253	-0.848	0.237	0.215	-0.879	0.076	0.306
862	4.31	-0.829	0.877	0.415	-0.609	0.848	0.547	-0.694	0.801	0.609	-0.719	0.616	0.624	-0.67	0.492	0.584	-0.657	0.403	0.592	-0.633	0.243	0.641	-0.565	0.076	0.586	-0.428	0.028	0.591	-0.609	0.836	0.275	-0.704	0.785	0.231	-0.739	0.609	0.2	-0.764	0.484	0.262	-0.805	0.396	0.254	-0.848	0.237	0.215	-0.879	0.076	0.306
863	4.315	-0.828	0.877	0.416	-0.607	0.849	0.548	-0.694	0.801	0.609	-0.719	0.616	0.624	-0.67	0.492	0.585	-0.656	0.403	0.592	-0.633	0.243	0.641	-0.564	0.076	0.586	-0.428	0.028	0.591	-0.608	0.835	0.276	-0.703	0.785	0.232	-0.738	0.609	0.201	-0.764	0.484	0.263	-0.804	0.396	0.255	-0.848	0.237	0.215	-0.879	0.076	0.306
864	4.32	-0.827	0.877	0.417	-0.605	0.849	0.549	-0.692	0.799	0.609	-0.719	0.616	0.623	-0.67	0.492	0.585	-0.657	0.404	0.593	-0.633	0.243	0.641	-0.564	0.076	0.586	-0.428	0.028	0.591	-0.607	0.835	0.277	-0.702	0.784	0.233	-0.738	0.609	0.201	-0.764	0.484	0.263	-0.804	0.396	0.255	-0.848	0.237	0.215	-0.879	0.076	0.306
865	4.325	-0.826	0.877	0.418	-0.604	0.848	0.55	-0.687	0.797	0.609	-0.72	0.616	0.623	-0.67	0.492	0.585	-0.656	0.403	0.593	-0.632	0.243	0.641	-0.564	0.076	0.586	-0.428	0.028	0.591	-0.607	0.835	0.277	-0.701	0.783	0.234	-0.738	0.609	0.202	-0.764	0.484	0.263	-0.804	0.396	0.255	-0.848	0.237	0.215	-0.879	0.076	0.306
866	4.33	-0.825	0.878	0.419	-0.603	0.848	0.551	-0.686	0.796	0.61	-0.72	0.616	0.623	-0.67	0.492	0.585	-0.655	0.402	0.593	-0.632	0.243	0.641	-0.564	0.076	0.585	-0.428	0.028	0.591	-0.605	0.836	0.278	-0.7	0.783	0.235	-0.738	0.609	0.202	-0.764	0.484	0.263	-0.804	0.396	0.256	-0.848	0.237	0.215	-0.879	0.076	0.306
867	4.335	-0.824	0.878	0.419	-0.602	0.848	0.552	-0.686	0.797	0.61	-0.72	0.616	0.623	-0.67	0.492	0.585	-0.654	0.401	0.593	-0.632	0.242	0.642	-0.564	0.076	0.585	-0.428	0.028	0.591	-0.602	0.835	0.278	-0.7	0.783	0.236	-0.737	0.609	0.203	-0.763	0.483	0.264	-0.804	0.396	0.256	-0.848	0.237	0.216	-0.879	0.077	0.306
868	4.34	-0.823	0.878	0.42	-0.601	0.848	0.553	-0.688	0.8	0.612	-0.72	0.616	0.623	-0.67	0.492	0.586	-0.654	0.401	0.593	-0.632	0.242	0.642	-0.564	0.076	0.585	-0.428	0.028	0.591	-0.603	0.833	0.28	-0.699	0.783	0.236	-0.737	0.609	0.204	-0.761	0.482	0.265	-0.803	0.396	0.256	-0.847	0.237	0.216	-0.879	0.077	0.306
869	4.345	-0.822	0.878	0.421	-0.599	0.848	0.553	-0.688	0.8	0.613	-0.72	0.616	0.623	-0.67	0.492	0.586	-0.654	0.401	0.593	-0.632	0.242	0.642	-0.564	0.076	0.585	-0.428	0.028	0.591	-0.604	0.832	0.281	-0.699	0.783	0.237	-0.737	0.609	0.204	-0.761	0.482	0.266	-0.803	0.396	0.257	-0.847	0.237	0.216	-0.879	0.077	0.306
870	4.35	-0.821	0.878	0.422	-0.598	0.848	0.553	-0.686	0.8	0.614	-0.72	0.616	0.623	-0.67	0.492	0.586	-0.654	0.401	0.593	-0.631	0.242	0.642	-0.564	0.076	0.585	-0.428	0.028	0.591	-0.604	0.832	0.281	-0.698	0.782	0.238	-0.737	0.609	0.205	-0.761	0.482	0.267	-0.803	0.396	0.257	-0.847	0.237	0.216	-0.879	0.077	0.306
871	4.355	-0.819	0.878	0.423	-0.597	0.848	0.554	-0.685	0.8	0.614	-0.72	0.617	0.623	-0.67	0.492	0.587	-0.654	0.401	0.593	-0.631	0.242	0.642	-0.564	0.076	0.585	-0.428	0.028	0.591	-0.604	0.832	0.282	-0.698	0.782	0.239	-0.737	0.609	0.206	-0.761	0.482	0.267	-0.802	0.396	0.257	-0.847	0.237	0.216	-0.879	0.077	0.307
872	4.36	-0.818	0.878	0.424	-0.596	0.848	0.554	-0.685	0.801	0.615	-0.72	0.617	0.624	-0.67	0.492	0.588	-0.654	0.401	0.593	-0.63	0.242	0.642	-0.564	0.076	0.585	-0.428	0.028	0.591	-0.603	0.833	0.282	-0.698	0.782	0.24	-0.737	0.609	0.206	-0.76	0.482	0.267	-0.802	0.396	0.258	-0.847	0.238	0.217	-0.879	0.077	0.307
873	4.365	-0.817	0.878	0.425	-0.594	0.847	0.555	-0.684	0.801	0.616	-0.72	0.617	0.624	-0.67	0.492	0.588	-0.654	0.401	0.594	-0.63	0.241	0.642	-0.564	0.076	0.585	-0.428	0.028	0.591	-0.601	0.833	0.282	-0.697	0.782	0.241	-0.736	0.61	0.207	-0.76	0.482	0.267	-0.802	0.396	0.258	-0.847	0.238	0.217	-0.879	0.077	0.307
874	4.37	-0.816	0.878	0.426	-0.594	0.847	0.555	-0.683	0.801	0.617	-0.719	0.617	0.625	-0.67	0.492	0.589	-0.654	0.401	0.594	-0.63	0.241	0.643	-0.564	0.076	0.585	-0.427	0.028	0.591	-0.601	0.833	0.283	-0.697	0.782	0.241	-0.736	0.61	0.207	-0.76	0.482	0.268	-0.801	0.396	0.259	-0.847	0.238	0.217	-0.879	0.077	0.307
875	4.375	-0.815	0.878	0.427	-0.594	0.847	0.555	-0.682	0.801	0.617	-0.718	0.617	0.626	-0.67	0.492	0.589	-0.656	0.402	0.595	-0.63	0.241	0.643	-0.564	0.076	0.585	-0.427	0.028	0.591	-0.599	0.833	0.283	-0.696	0.782	0.242	-0.736	0.609	0.208	-0.759	0.482	0.268	-0.801	0.396	0.259	-0.846	0.238	0.218	-0.879	0.077	0.307
876	4.38	-0.814	0.878	0.428	-0.594	0.846	0.555	-0.68	0.801	0.617	-0.717	0.618	0.627	-0.669	0.492	0.59	-0.656	0.403	0.596	-0.63	0.241	0.643	-0.564	0.076	0.585	-0.427	0.028	0.591	-0.599	0.833	0.283	-0.695	0.781	0.243	-0.736	0.609	0.209	-0.759	0.482	0.269	-0.801	0.397	0.259	-0.846	0.238	0.218	-0.879	0.077	0.307
877	4.385	-0.813	0.878	0.428	-0.594	0.845	0.556	-0.679	0.801	0.618	-0.716	0.618	0.628	-0.669	0.492	0.59	-0.656	0.403	0.597	-0.629	0.241	0.643	-0.564	0.076	0.585	-0.427	0.028	0.591	-0.598	0.832	0.282	-0.695	0.781	0.244	-0.736	0.609	0.209	-0.758	0.482	0.269	-0.801	0.397	0.26	-0.846	0.238	0.218	-0.879	0.077	0.307
878	4.39	-0.812	0.878	0.429	-0.593	0.845	0.556	-0.678	0.801	0.618	-0.715	0.618	0.629	-0.668	0.492	0.59	-0.656	0.402	0.597	-0.629	0.241	0.643	-0.564	0.076	0.584	-0.427	0.028	0.591	-0.598	0.832	0.282	-0.694	0.781	0.244	-0.735	0.609	0.21	-0.758	0.482	0.269	-0.8	0.397	0.26	-0.845	0.238	0.218	-0.879	0.077	0.307
879	4.395	-0.811	0.878	0.43	-0.592	0.845	0.557	-0.676	0.801	0.618	-0.714	0.618	0.63	-0.667	0.492	0.59	-0.655	0.402	0.597	-0.629	0.241	0.643	-0.563	0.075	0.584	-0.427	0.028	0.591	-0.596	0.832	0.282	-0.694	0.781	0.245	-0.734	0.609	0.211	-0.757	0.482	0.27	-0.799	0.397	0.26	-0.845	0.238	0.218	-0.879	0.077	0.307
880	4.4	-0.81	0.878	0.431	-0.592	0.844	0.558	-0.676	0.802	0.619	-0.712	0.619	0.631	-0.667	0.492	0.591	-0.655	0.402	0.598	-0.629	0.241	0.644	-0.563	0.075	0.584	-0.427	0.028	0.591	-0.595	0.831	0.283	-0.693	0.78	0.246	-0.734	0.608	0.211	-0.757	0.482	0.27	-0.799	0.396	0.261	-0.845	0.238	0.218	-0.879	0.077	0.307
881	4.405	-0.809	0.878	0.431	-0.592	0.843	0.558	-0.674	0.801	0.619	-0.71	0.619	0.632	-0.666	0.492	0.592	-0.654	0.402	0.598	-0.629	0.241	0.644	-0.563	0.075	0.584	-0.427	0.028	0.591	-0.594	0.831	0.283	-0.692	0.78	0.246	-0.733	0.608	0.212	-0.757	0.482	0.271	-0.798	0.396	0.261	-0.844	0.238	0.219	-0.879	0.077	0.307
882	4.41	-0.809	0.878	0.432	-0.591	0.843	0.558	-0.67	0.799	0.619	-0.708	0.619	0.633	-0.665	0.492	0.592	-0.653	0.401	0.598	-0.629	0.241	0.644	-0.563	0.075	0.584	-0.427	0.028	0.591	-0.594	0.831	0.284	-0.692	0.78	0.247	-0.732	0.608	0.212	-0.756	0.481	0.272	-0.797	0.396	0.262	-0.844	0.238	0.219	-0.879	0.077	0.307
883	4.415	-0.808	0.878	0.433	-0.59	0.843	0.558	-0.668	0.799	0.619	-0.706	0.619	0.634	-0.664	0.492	0.593	-0.653	0.402	0.598	-0.628	0.241	0.644	-0.563	0.075	0.585	-0.427	0.028	0.591	-0.594	0.831	0.284	-0.691	0.779	0.247	-0.732	0.608	0.212	-0.755	0.481	0.272	-0.797	0.395	0.262	-0.843	0.237	0.219	-0.879	0.077	0.307
884	4.42	-0.807	0.879	0.433	-0.588	0.843	0.558	-0.666	0.799	0.62	-0.705	0.619	0.635	-0.663	0.492	0.593	-0.652	0.402	0.599	-0.628	0.24	0.645	-0.563	0.075	0.585	-0.427	0.028	0.591	-0.593	0.83	0.285	-0.691	0.779	0.248	-0.731	0.608	0.213	-0.754	0.48	0.273	-0.796	0.395	0.262	-0.843	0.238	0.22	-0.88	0.077	0.307
885	4.425	-0.807	0.879	0.434	-0.586	0.843	0.558	-0.666	0.799	0.62	-0.703	0.619	0.636	-0.663	0.492	0.593	-0.652	0.402	0.599	-0.628	0.24	0.645	-0.563	0.075	0.585	-0.427	0.028	0.591	-0.592	0.83	0.285	-0.69	0.779	0.248	-0.731	0.608	0.213	-0.753	0.48	0.273	-0.795	0.395	0.263	-0.843	0.238	0.22	-0.879	0.078	0.307
886	4.43	-0.805	0.879	0.434	-0.584	0.844	0.558	-0.664	0.799	0.621	-0.702	0.619	0.637	-0.662	0.492	0.594	-0.652	0.402	0.6	-0.627	0.24	0.645	-0.563	0.075	0.585	-0.427	0.028	0.591	-0.591	0.83	0.286	-0.689	0.778	0.249	-0.73	0.608	0.214	-0.752	0.48	0.273	-0.795	0.394	0.263	-0.842	0.238	0.22	-0.879	0.078	0.307
887	4.435	-0.804	0.879	0.434	-0.583	0.844	0.559	-0.662	0.799	0.621	-0.7	0.62	0.638	-0.661	0.492	0.595	-0.652	0.402	0.6	-0.627	0.24	0.646	-0.563	0.075	0.585	-0.427	0.028	0.591	-0.591	0.829	0.287	-0.688	0.778	0.249	-0.73	0.608	0.214	-0.751	0.48	0.274	-0.794	0.394	0.263	-0.842	0.238	0.22	-0.879	0.078	0.307
888	4.44	-0.804	0.879	0.435	-0.583	0.844	0.56	-0.661	0.799	0.622	-0.699	0.62	0.639	-0.661	0.492	0.595	-0.652	0.403	0.601	-0.627	0.24	0.646	-0.563	0.075	0.585	-0.427	0.028	0.591	-0.59	0.829	0.287	-0.687	0.778	0.249	-0.729	0.607	0.215	-0.751	0.48	0.274	-0.793	0.394	0.263	-0.842	0.238	0.22	-0.879	0.078	0.307
889	4.445	-0.803	0.88	0.435	-0.582	0.845	0.56	-0.661	0.8	0.622	-0.697	0.62	0.639	-0.66	0.492	0.595	-0.651	0.403	0.601	-0.626	0.241	0.647	-0.562	0.075	0.585	-0.427	0.028	0.591	-0.589	0.829	0.288	-0.687	0.778	0.25	-0.729	0.607	0.215	-0.751	0.48	0.274	-0.793	0.394	0.263	-0.842	0.238	0.22	-0.879	0.078	0.307
890	4.45	-0.802	0.88	0.436	-0.58	0.845	0.56	-0.66	0.801	0.623	-0.695	0.619	0.64	-0.659	0.492	0.596	-0.651	0.403	0.602	-0.626	0.241	0.647	-0.562	0.075	0.585	-0.427	0.028	0.591	-0.588	0.828	0.288	-0.687	0.777	0.25	-0.729	0.607	0.215	-0.75	0.48	0.274	-0.792	0.394	0.264	-0.841	0.238	0.22	-0.879	0.078	0.307
891	4.455	-0.802	0.88	0.436	-0.579	0.844	0.561	-0.657	0.799	0.623	-0.694	0.62	0.641	-0.658	0.492	0.596	-0.651	0.403	0.602	-0.626	0.24	0.647	-0.562	0.074	0.585	-0.427	0.028	0.591	-0.587	0.828	0.288	-0.686	0.777	0.251	-0.728	0.607	0.216	-0.75	0.48	0.275	-0.792	0.394	0.264	-0.841	0.238	0.22	-0.879	0.078	0.307
892	4.46	-0.801	0.881	0.436	-0.579	0.844	0.562	-0.655	0.798	0.623	-0.693	0.62	0.642	-0.658	0.492	0.596	-0.65	0.403	0.602	-0.625	0.241	0.647	-0.562	0.075	0.585	-0.427	0.028	0.591	-0.588	0.829	0.289	-0.685	0.777	0.251	-0.728	0.607	0.216	-0.749	0.479	0.275	-0.791	0.394	0.264	-0.841	0.238	0.22	-0.879	0.078	0.307
893	4.465	-0.8	0.881	0.437	-0.58	0.843	0.563	-0.654	0.799	0.624	-0.692	0.62	0.643	-0.657	0.492	0.597	-0.649	0.403	0.602	-0.624	0.241	0.647	-0.562	0.075	0.585	-0.427	0.028	0.591	-0.586	0.828	0.289	-0.685	0.777	0.252	-0.728	0.607	0.217	-0.749	0.479	0.275	-0.791	0.394	0.264	-0.841	0.238	0.22	-0.879	0.078	0.307
894	4.47	-0.799	0.881	0.437	-0.58	0.843	0.563	-0.654	0.799	0.623	-0.69	0.62	0.643	-0.656	0.492	0.597	-0.649	0.403	0.603	-0.624	0.241	0.647	-0.562	0.075	0.585	-0.427	0.028	0.591	-0.586	0.828	0.29	-0.684	0.777	0.252	-0.727	0.607	0.217	-0.749	0.479	0.275	-0.791	0.394	0.265	-0.841	0.239	0.22	-0.879	0.078	0.307
895	4.475	-0.798	0.881	0.437	-0.577	0.843	0.564	-0.652	0.799	0.623	-0.689	0.62	0.643	-0.656	0.492	0.597	-0.648	0.403	0.603	-0.624	0.241	0.647	-0.562	0.075	0.585	-0.427	0.028	0.591	-0.586	0.828	0.291	-0.684	0.777	0.253	-0.727	0.607	0.218	-0.749	0.48	0.276	-0.79	0.394	0.265	-0.841	0.239	0.22	-0.879	0.078	0.307
896	4.48	-0.798	0.881	0.438	-0.575	0.843	0.564	-0.651	0.799	0.624	-0.688	0.62	0.644	-0.655	0.492	0.598	-0.647	0.402	0.603	-0.623	0.241	0.647	-0.562	0.075	0.585	-0.427	0.028	0.591	-0.585	0.827	0.292	-0.684	0.777	0.253	-0.727	0.607	0.218	-0.749	0.48	0.276	-0.79	0.395	0.265	-0.841	0.239	0.22	-0.879	0.078	0.307
897	4.485	-0.797	0.881	0.438	-0.575	0.843	0.565	-0.651	0.799	0.625	-0.688	0.62	0.644	-0.655	0.492	0.598	-0.645	0.401	0.603	-0.623	0.241	0.647	-0.562	0.075	0.585	-0.427	0.028	0.591	-0.585	0.827	0.293	-0.683	0.777	0.254	-0.727	0.607	0.218	-0.749	0.48	0.276	-0.79	0.395	0.266	-0.842	0.24	0.221	-0.879	0.078	0.307
898	4.49	-0.796	0.882	0.438	-0.575	0.843	0.565	-0.649	0.799	0.625	-0.688	0.62	0.644	-0.654	0.492	0.598	-0.645	0.401	0.603	-0.622	0.241	0.647	-0.562	0.075	0.585	-0.427	0.028	0.591	-0.584	0.827	0.293	-0.683	0.778	0.254	-0.726	0.607	0.219	-0.749	0.48	0.276	-0.79	0.395	0.266	-0.842	0.24	0.221	-0.879	0.078	0.307
899	4.495	-0.795	0.882	0.439	-0.575	0.843	0.565	-0.648	0.799	0.625	-0.687	0.62	0.644	-0.654	0.492	0.598	-0.644	0.401	0.603	-0.622	0.241	0.648	-0.562	0.075	0.584	-0.427	0.028	0.591	-0.583	0.827	0.293	-0.683	0.778	0.254	-0.727	0.607	0.219	-0.748	0.48	0.276	-0.79	0.395	0.266	-0.842	0.24	0.221	-0.879	0.078	0.307
900	4.5	-0.794	0.882	0.439	-0.574	0.843	0.566	-0.647	0.799	0.625	-0.686	0.621	0.645	-0.653	0.492	0.599	-0.644	0.401	0.603	-0.621	0.241	0.648	-0.562	0.075	0.584	-0.427	0.028	0.591	-0.582	0.826	0.293	-0.683	0.778	0.255	-0.727	0.608	0.22	-0.748	0.48	0.276	-0.79	0.395	0.266	-0.842	0.24	0.221	-0.879	0.078	0.307
901	4.505	-0.793	0.882	0.439	-0.573	0.844	0.566	-0.648	0.8	0.627	-0.686	0.621	0.645	-0.653	0.492	0.599	-0.643	0.401	0.603	-0.621	0.241	0.648	-0.561	0.075	0.584	-0.427	0.028	0.591	-0.582	0.826	0.294	-0.682	0.778	0.255	-0.727	0.608	0.22	-0.748	0.48	0.276	-0.79	0.395	0.266	-0.842	0.24	0.221	-0.879	0.078	0.307
902	4.51	-0.793	0.882	0.44	-0.571	0.844	0.567	-0.648	0.8	0.627	-0.685	0.621	0.645	-0.652	0.492	0.599	-0.643	0.401	0.603	-0.62	0.241	0.648	-0.561	0.074	0.584	-0.427	0.028	0.591	-0.581	0.827	0.294	-0.682	0.778	0.256	-0.727	0.608	0.221	-0.748	0.48	0.276	-0.79	0.395	0.266	-0.842	0.241	0.221	-0.879	0.078	0.307
903	4.515	-0.792	0.883	0.44	-0.57	0.844	0.568	-0.647	0.8	0.628	-0.685	0.621	0.645	-0.652	0.492	0.599	-0.643	0.401	0.604	-0.62	0.24	0.648	-0.561	0.074	0.584	-0.427	0.028	0.591	-0.58	0.826	0.294	-0.681	0.778	0.256	-0.727	0.608	0.221	-0.748	0.48	0.276	-0.789	0.395	0.266	-0.842	0.241	0.221	-0.879	0.078	0.307
904	4.52	-0.792	0.883	0.44	-0.573	0.841	0.568	-0.645	0.8	0.628	-0.685	0.621	0.645	-0.651	0.492	0.6	-0.642	0.401	0.604	-0.62	0.24	0.648	-0.561	0.074	0.584	-0.427	0.028	0.591	-0.579	0.826	0.295	-0.68	0.778	0.256	-0.727	0.608	0.221	-0.747	0.48	0.276	-0.789	0.395	0.266	-0.843	0.242	0.221	-0.879	0.078	0.307
905	4.525	-0.791	0.883	0.441	-0.573	0.84	0.569	-0.645	0.799	0.628	-0.685	0.621	0.645	-0.651	0.493	0.6	-0.642	0.401	0.604	-0.619	0.24	0.648	-0.561	0.074	0.584	-0.427	0.028	0.591	-0.579	0.826	0.295	-0.68	0.778	0.257	-0.727	0.608	0.221	-0.747	0.48	0.277	-0.789	0.396	0.267	-0.843	0.242	0.221	-0.879	0.078	0.307
906	4.53	-0.79	0.884	0.441	-0.573	0.84	0.569	-0.644	0.799	0.628	-0.685	0.621	0.646	-0.65	0.493	0.6	-0.642	0.401	0.604	-0.619	0.24	0.648	-0.561	0.074	0.584	-0.427	0.028	0.591	-0.578	0.826	0.296	-0.68	0.778	0.257	-0.727	0.609	0.222	-0.747	0.48	0.277	-0.789	0.396	0.267	-0.843	0.242	0.221	-0.879	0.078	0.308
907	4.535	-0.79	0.884	0.441	-0.572	0.84	0.569	-0.644	0.799	0.629	-0.684	0.621	0.646	-0.65	0.493	0.6	-0.642	0.401	0.604	-0.619	0.24	0.648	-0.561	0.074	0.584	-0.427	0.028	0.591	-0.578	0.826	0.296	-0.68	0.778	0.258	-0.727	0.609	0.222	-0.747	0.48	0.277	-0.789	0.396	0.267	-0.843	0.242	0.221	-0.879	0.078	0.308
908	4.54	-0.789	0.884	0.442	-0.572	0.84	0.569	-0.643	0.799	0.629	-0.684	0.621	0.646	-0.65	0.493	0.6	-0.641	0.402	0.604	-0.619	0.24	0.648	-0.561	0.074	0.584	-0.427	0.028	0.591	-0.578	0.826	0.296	-0.679	0.778	0.258	-0.728	0.609	0.222	-0.746	0.48	0.278	-0.789	0.396	0.267	-0.844	0.242	0.221	-0.879	0.078	0.308
909	4.545	-0.789	0.885	0.442	-0.57	0.84	0.569	-0.643	0.799	0.63	-0.683	0.621	0.647	-0.65	0.493	0.601	-0.641	0.402	0.604	-0.619	0.24	0.648	-0.561	0.074	0.584	-0.427	0.028	0.591	-0.578	0.826	0.296	-0.679	0.779	0.258	-0.728	0.61	0.223	-0.746	0.48	0.278	-0.789	0.396	0.267	-0.844	0.243	0.221	-0.879	0.078	0.308
910	4.55	-0.788	0.885	0.442	-0.568	0.84	0.569	-0.643	0.8	0.63	-0.683	0.621	0.647	-0.649	0.493	0.601	-0.64	0.402	0.604	-0.618	0.24	0.648	-0.56	0.074	0.584	-0.427	0.028	0.591	-0.577	0.826	0.296	-0.679	0.779	0.259	-0.728	0.61	0.223	-0.746	0.48	0.278	-0.789	0.396	0.267	-0.844	0.243	0.221	-0.879	0.078	0.308
911	4.555	-0.787	0.885	0.443	-0.567	0.841	0.569	-0.644	0.801	0.63	-0.682	0.621	0.647	-0.649	0.493	0.601	-0.64	0.402	0.604	-0.618	0.24	0.648	-0.56	0.074	0.584	-0.427	0.028	0.591	-0.577	0.826	0.296	-0.679	0.779	0.259	-0.728	0.61	0.223	-0.746	0.48	0.278	-0.789	0.396	0.267	-0.845	0.243	0.221	-0.879	0.078	0.308
912	4.56	-0.787	0.885	0.443	-0.565	0.841	0.569	-0.646	0.804	0.631	-0.682	0.621	0.647	-0.648	0.493	0.601	-0.64	0.402	0.605	-0.618	0.24	0.648	-0.56	0.074	0.583	-0.427	0.028	0.591	-0.577	0.826	0.296	-0.679	0.779	0.259	-0.728	0.61	0.224	-0.746	0.481	0.278	-0.789	0.396	0.267	-0.845	0.244	0.221	-0.879	0.078	0.308
913	4.565	-0.786	0.886	0.443	-0.564	0.842	0.569	-0.646	0.804	0.632	-0.682	0.621	0.648	-0.648	0.493	0.601	-0.64	0.402	0.605	-0.618	0.24	0.648	-0.56	0.074	0.583	-0.427	0.028	0.591	-0.576	0.827	0.297	-0.679	0.78	0.259	-0.728	0.61	0.224	-0.746	0.481	0.278	-0.789	0.396	0.268	-0.846	0.244	0.221	-0.879	0.078	0.308
914	4.57	-0.785	0.886	0.443	-0.565	0.842	0.57	-0.644	0.803	0.632	-0.682	0.622	0.648	-0.647	0.493	0.602	-0.64	0.403	0.605	-0.618	0.24	0.648	-0.56	0.074	0.583	-0.427	0.028	0.591	-0.576	0.827	0.297	-0.678	0.78	0.259	-0.728	0.61	0.225	-0.746	0.481	0.278	-0.789	0.396	0.268	-0.846	0.245	0.221	-0.879	0.078	0.308
915	4.575	-0.785	0.886	0.444	-0.565	0.842	0.57	-0.641	0.801	0.631	-0.682	0.622	0.648	-0.647	0.493	0.602	-0.64	0.403	0.606	-0.617	0.24	0.648	-0.56	0.074	0.583	-0.427	0.028	0.591	-0.576	0.827	0.297	-0.678	0.78	0.26	-0.728	0.61	0.225	-0.746	0.481	0.279	-0.79	0.397	0.268	-0.846	0.245	0.221	-0.879	0.078	0.308
916	4.58	-0.784	0.886	0.444	-0.564	0.842	0.571	-0.644	0.803	0.632	-0.681	0.622	0.648	-0.647	0.493	0.602	-0.639	0.403	0.606	-0.617	0.24	0.648	-0.56	0.074	0.583	-0.427	0.028	0.591	-0.575	0.826	0.297	-0.678	0.78	0.26	-0.728	0.61	0.225	-0.747	0.481	0.279	-0.79	0.397	0.269	-0.846	0.245	0.222	-0.879	0.078	0.308
917	4.585	-0.784	0.886	0.444	-0.564	0.842	0.571	-0.644	0.804	0.633	-0.68	0.622	0.648	-0.646	0.493	0.602	-0.639	0.403	0.607	-0.617	0.241	0.648	-0.56	0.074	0.583	-0.427	0.028	0.591	-0.575	0.826	0.298	-0.678	0.78	0.26	-0.728	0.611	0.225	-0.747	0.482	0.279	-0.79	0.397	0.269	-0.846	0.245	0.222	-0.879	0.078	0.308
918	4.59	-0.783	0.887	0.444	-0.563	0.842	0.571	-0.644	0.804	0.633	-0.679	0.621	0.649	-0.646	0.493	0.602	-0.638	0.404	0.607	-0.617	0.241	0.648	-0.56	0.075	0.583	-0.427	0.028	0.591	-0.575	0.826	0.299	-0.677	0.78	0.26	-0.728	0.611	0.225	-0.747	0.482	0.279	-0.79	0.397	0.269	-0.847	0.245	0.222	-0.879	0.079	0.308
919	4.595	-0.783	0.887	0.444	-0.562	0.842	0.571	-0.644	0.804	0.633	-0.679	0.621	0.649	-0.645	0.494	0.602	-0.638	0.404	0.607	-0.616	0.241	0.648	-0.56	0.075	0.583	-0.427	0.028	0.591	-0.574	0.826	0.299	-0.677	0.78	0.261	-0.729	0.612	0.226	-0.747	0.482	0.279	-0.79	0.398	0.269	-0.847	0.245	0.222	-0.879	0.079	0.308
920	4.6	-0.782	0.887	0.445	-0.561	0.843	0.572	-0.642	0.804	0.633	-0.678	0.621	0.649	-0.645	0.494	0.603	-0.638	0.404	0.607	-0.616	0.241	0.648	-0.56	0.075	0.583	-0.427	0.028	0.591	-0.574	0.826	0.299	-0.676	0.78	0.261	-0.729	0.612	0.226	-0.747	0.482	0.279	-0.79	0.398	0.269	-0.847	0.246	0.222	-0.879	0.079	0.308
921	4.605	-0.781	0.888	0.445	-0.56	0.843	0.572	-0.641	0.804	0.633	-0.677	0.621	0.649	-0.644	0.494	0.603	-0.638	0.404	0.607	-0.615	0.241	0.648	-0.56	0.075	0.583	-0.427	0.028	0.591	-0.574	0.826	0.299	-0.676	0.78	0.261	-0.728	0.612	0.227	-0.747	0.482	0.279	-0.79	0.398	0.27	-0.848	0.247	0.222	-0.879	0.079	0.308
922	4.61	-0.781	0.888	0.445	-0.559	0.843	0.572	-0.641	0.805	0.634	-0.677	0.621	0.649	-0.644	0.494	0.603	-0.638	0.404	0.607	-0.615	0.241	0.649	-0.56	0.075	0.583	-0.427	0.028	0.591	-0.573	0.826	0.3	-0.675	0.78	0.262	-0.728	0.612	0.227	-0.747	0.482	0.279	-0.789	0.398	0.27	-0.848	0.247	0.223	-0.879	0.079	0.309
923	4.615	-0.781	0.888	0.446	-0.559	0.842	0.572	-0.641	0.805	0.634	-0.676	0.621	0.65	-0.644	0.494	0.603	-0.637	0.404	0.607	-0.615	0.241	0.649	-0.56	0.075	0.583	-0.427	0.028	0.591	-0.573	0.826	0.3	-0.675	0.78	0.262	-0.728	0.612	0.227	-0.746	0.482	0.279	-0.789	0.398	0.27	-0.848	0.247	0.223	-0.879	0.08	0.309
924	4.62	-0.78	0.889	0.446	-0.559	0.842	0.573	-0.64	0.805	0.634	-0.675	0.621	0.65	-0.643	0.494	0.603	-0.637	0.404	0.607	-0.614	0.24	0.649	-0.56	0.075	0.583	-0.427	0.028	0.591	-0.573	0.826	0.3	-0.675	0.78	0.262	-0.728	0.612	0.228	-0.746	0.482	0.28	-0.789	0.398	0.27	-0.848	0.248	0.223	-0.879	0.08	0.309
925	4.625	-0.779	0.889	0.446	-0.559	0.842	0.573	-0.638	0.803	0.634	-0.675	0.621	0.65	-0.643	0.494	0.603	-0.636	0.404	0.607	-0.614	0.24	0.649	-0.56	0.075	0.583	-0.427	0.028	0.591	-0.573	0.826	0.3	-0.674	0.78	0.262	-0.728	0.612	0.228	-0.745	0.483	0.28	-0.789	0.398	0.27	-0.848	0.248	0.223	-0.879	0.08	0.309
926	4.63	-0.778	0.889	0.446	-0.559	0.842	0.573	-0.634	0.801	0.634	-0.674	0.621	0.65	-0.642	0.494	0.604	-0.636	0.403	0.608	-0.614	0.24	0.649	-0.56	0.075	0.583	-0.427	0.028	0.591	-0.572	0.826	0.3	-0.674	0.78	0.262	-0.728	0.613	0.228	-0.745	0.483	0.28	-0.788	0.398	0.27	-0.848	0.248	0.223	-0.879	0.08	0.309
927	4.635	-0.778	0.889	0.447	-0.558	0.842	0.573	-0.632	0.8	0.634	-0.674	0.621	0.65	-0.641	0.494	0.604	-0.635	0.403	0.608	-0.613	0.24	0.649	-0.56	0.075	0.583	-0.427	0.028	0.591	-0.572	0.826	0.3	-0.674	0.78	0.263	-0.728	0.613	0.228	-0.744	0.483	0.28	-0.788	0.398	0.27	-0.848	0.248	0.223	-0.879	0.08	0.309
928	4.64	-0.777	0.889	0.447	-0.556	0.841	0.573	-0.631	0.8	0.634	-0.673	0.621	0.651	-0.641	0.494	0.604	-0.635	0.403	0.608	-0.613	0.24	0.649	-0.56	0.075	0.583	-0.427	0.028	0.591	-0.571	0.825	0.3	-0.674	0.78	0.263	-0.728	0.613	0.229	-0.744	0.483	0.28	-0.788	0.399	0.27	-0.848	0.248	0.223	-0.879	0.08	0.309
929	4.645	-0.776	0.89	0.447	-0.553	0.841	0.573	-0.631	0.801	0.634	-0.672	0.622	0.651	-0.641	0.494	0.604	-0.635	0.403	0.608	-0.613	0.24	0.649	-0.56	0.075	0.583	-0.427	0.028	0.591	-0.569	0.825	0.301	-0.673	0.78	0.263	-0.727	0.613	0.229	-0.744	0.483	0.28	-0.788	0.399	0.27	-0.848	0.249	0.223	-0.879	0.08	0.31
930	4.65	-0.776	0.89	0.448	-0.553	0.841	0.573	-0.63	0.801	0.634	-0.672	0.622	0.651	-0.64	0.493	0.604	-0.635	0.404	0.608	-0.613	0.24	0.649	-0.56	0.075	0.583	-0.427	0.028	0.591	-0.569	0.825	0.301	-0.673	0.781	0.263	-0.727	0.613	0.229	-0.743	0.483	0.281	-0.788	0.399	0.27	-0.848	0.249	0.223	-0.879	0.081	0.31
931	4.655	-0.775	0.89	0.448	-0.553	0.84	0.574	-0.63	0.801	0.634	-0.671	0.622	0.652	-0.64	0.493	0.604	-0.635	0.404	0.608	-0.612	0.24	0.649	-0.56	0.075	0.583	-0.427	0.028	0.591	-0.57	0.826	0.301	-0.673	0.781	0.263	-0.727	0.613	0.229	-0.743	0.483	0.281	-0.788	0.399	0.271	-0.848	0.249	0.224	-0.879	0.081	0.31
932	4.66	-0.774	0.89	0.449	-0.554	0.84	0.574	-0.63	0.802	0.635	-0.671	0.622	0.652	-0.64	0.493	0.604	-0.634	0.404	0.608	-0.612	0.24	0.649	-0.56	0.075	0.583	-0.427	0.028	0.591	-0.57	0.827	0.301	-0.672	0.781	0.264	-0.727	0.613	0.229	-0.743	0.483	0.281	-0.788	0.399	0.271	-0.848	0.249	0.224	-0.879	0.081	0.31
933	4.665	-0.774	0.89	0.449	-0.554	0.84	0.574	-0.63	0.802	0.635	-0.67	0.622	0.653	-0.639	0.493	0.605	-0.634	0.404	0.608	-0.612	0.24	0.649	-0.56	0.075	0.583	-0.427	0.028	0.591	-0.569	0.827	0.301	-0.672	0.781	0.264	-0.726	0.613	0.229	-0.743	0.483	0.281	-0.788	0.399	0.271	-0.848	0.249	0.224	-0.879	0.081	0.31
934	4.67	-0.773	0.89	0.45	-0.553	0.84	0.574	-0.627	0.8	0.635	-0.669	0.622	0.653	-0.639	0.493	0.605	-0.633	0.403	0.608	-0.612	0.24	0.649	-0.56	0.075	0.583	-0.427	0.028	0.591	-0.569	0.827	0.301	-0.671	0.781	0.265	-0.726	0.614	0.23	-0.743	0.483	0.281	-0.787	0.4	0.271	-0.847	0.249	0.224	-0.879	0.082	0.31
935	4.675	-0.772	0.891	0.45	-0.55	0.84	0.574	-0.625	0.8	0.635	-0.669	0.623	0.653	-0.638	0.493	0.605	-0.632	0.402	0.608	-0.612	0.24	0.649	-0.56	0.075	0.583	-0.427	0.028	0.591	-0.569	0.827	0.301	-0.67	0.781	0.265	-0.726	0.614	0.23	-0.743	0.483	0.281	-0.787	0.4	0.272	-0.847	0.25	0.224	-0.879	0.082	0.31
936	4.68	-0.772	0.891	0.45	-0.548	0.841	0.574	-0.624	0.799	0.635	-0.668	0.622	0.654	-0.638	0.493	0.605	-0.631	0.402	0.608	-0.611	0.24	0.649	-0.56	0.075	0.583	-0.427	0.028	0.591	-0.569	0.827	0.301	-0.67	0.781	0.265	-0.726	0.614	0.23	-0.742	0.483	0.281	-0.787	0.4	0.272	-0.848	0.25	0.224	-0.879	0.082	0.31
937	4.685	-0.771	0.891	0.451	-0.546	0.841	0.574	-0.623	0.799	0.635	-0.667	0.622	0.654	-0.638	0.493	0.605	-0.631	0.402	0.608	-0.611	0.24	0.649	-0.56	0.075	0.583	-0.427	0.028	0.591	-0.568	0.827	0.302	-0.669	0.781	0.265	-0.726	0.615	0.231	-0.742	0.483	0.281	-0.787	0.4	0.272	-0.848	0.251	0.224	-0.879	0.082	0.31
938	4.69	-0.77	0.891	0.451	-0.546	0.841	0.574	-0.623	0.799	0.635	-0.665	0.622	0.654	-0.637	0.493	0.605	-0.63	0.402	0.608	-0.611	0.24	0.649	-0.56	0.075	0.583	-0.427	0.028	0.591	-0.568	0.827	0.302	-0.669	0.781	0.266	-0.726	0.615	0.231	-0.742	0.483	0.281	-0.787	0.401	0.272	-0.848	0.251	0.224	-0.879	0.082	0.31
939	4.695	-0.77	0.892	0.451	-0.546	0.84	0.574	-0.622	0.8	0.635	-0.665	0.622	0.654	-0.637	0.493	0.605	-0.63	0.402	0.609	-0.611	0.24	0.649	-0.56	0.075	0.583	-0.427	0.028	0.591	-0.568	0.827	0.302	-0.668	0.781	0.266	-0.726	0.615	0.231	-0.741	0.484	0.281	-0.787	0.401	0.272	-0.848	0.251	0.225	-0.878	0.082	0.31
940	4.7	-0.769	0.892	0.451	-0.545	0.84	0.574	-0.621	0.8	0.635	-0.664	0.622	0.654	-0.637	0.494	0.605	-0.629	0.402	0.609	-0.61	0.24	0.649	-0.56	0.075	0.582	-0.427	0.028	0.591	-0.568	0.827	0.302	-0.668	0.781	0.266	-0.726	0.616	0.231	-0.741	0.484	0.281	-0.787	0.401	0.273	-0.848	0.251	0.225	-0.878	0.082	0.311
941	4.705	-0.769	0.892	0.451	-0.545	0.84	0.575	-0.62	0.8	0.635	-0.664	0.622	0.655	-0.636	0.494	0.605	-0.629	0.402	0.609	-0.61	0.24	0.649	-0.56	0.075	0.582	-0.427	0.028	0.591	-0.567	0.827	0.302	-0.667	0.782	0.266	-0.725	0.616	0.231	-0.741	0.484	0.281	-0.787	0.402	0.273	-0.848	0.252	0.225	-0.878	0.083	0.311
942	4.71	-0.768	0.892	0.452	-0.545	0.84	0.575	-0.619	0.799	0.635	-0.663	0.622	0.655	-0.636	0.494	0.606	-0.629	0.402	0.609	-0.61	0.24	0.649	-0.559	0.075	0.582	-0.427	0.028	0.59	-0.567	0.827	0.303	-0.667	0.782	0.266	-0.725	0.616	0.232	-0.741	0.484	0.281	-0.787	0.402	0.273	-0.848	0.252	0.226	-0.878	0.083	0.311
943	4.715	-0.767	0.893	0.452	-0.544	0.84	0.575	-0.618	0.799	0.634	-0.662	0.622	0.655	-0.635	0.494	0.606	-0.629	0.402	0.609	-0.609	0.24	0.649	-0.559	0.075	0.582	-0.427	0.028	0.59	-0.565	0.827	0.303	-0.667	0.782	0.266	-0.725	0.616	0.232	-0.74	0.485	0.281	-0.786	0.402	0.273	-0.848	0.252	0.225	-0.878	0.083	0.311
944	4.72	-0.767	0.893	0.453	-0.543	0.84	0.576	-0.617	0.799	0.635	-0.661	0.622	0.655	-0.635	0.494	0.606	-0.629	0.402	0.609	-0.609	0.24	0.649	-0.559	0.075	0.582	-0.427	0.028	0.59	-0.563	0.826	0.304	-0.667	0.782	0.267	-0.724	0.616	0.232	-0.74	0.485	0.282	-0.786	0.403	0.273	-0.848	0.252	0.225	-0.878	0.083	0.311
945	4.725	-0.766	0.893	0.453	-0.541	0.84	0.576	-0.617	0.799	0.637	-0.66	0.622	0.655	-0.634	0.494	0.606	-0.628	0.403	0.609	-0.609	0.24	0.649	-0.559	0.075	0.582	-0.427	0.028	0.59	-0.562	0.826	0.304	-0.666	0.783	0.267	-0.724	0.617	0.232	-0.74	0.485	0.282	-0.786	0.403	0.273	-0.848	0.253	0.225	-0.878	0.083	0.311
946	4.73	-0.765	0.893	0.453	-0.541	0.84	0.576	-0.617	0.8	0.637	-0.659	0.622	0.655	-0.634	0.494	0.606	-0.628	0.403	0.609	-0.609	0.24	0.649	-0.559	0.075	0.582	-0.427	0.028	0.59	-0.561	0.826	0.305	-0.666	0.783	0.267	-0.723	0.617	0.233	-0.74	0.485	0.282	-0.786	0.403	0.273	-0.848	0.253	0.225	-0.877	0.083	0.311
947	4.735	-0.765	0.894	0.454	-0.54	0.84	0.576	-0.617	0.8	0.637	-0.659	0.622	0.655	-0.633	0.494	0.607	-0.627	0.403	0.609	-0.608	0.24	0.649	-0.559	0.075	0.582	-0.427	0.028	0.59	-0.561	0.826	0.305	-0.666	0.783	0.267	-0.723	0.617	0.233	-0.739	0.486	0.283	-0.786	0.403	0.273	-0.849	0.254	0.225	-0.877	0.084	0.311
948	4.74	-0.764	0.894	0.454	-0.54	0.84	0.576	-0.616	0.8	0.637	-0.658	0.622	0.655	-0.633	0.494	0.607	-0.627	0.403	0.609	-0.608	0.24	0.649	-0.559	0.075	0.582	-0.427	0.028	0.59	-0.56	0.826	0.305	-0.665	0.784	0.267	-0.723	0.617	0.233	-0.739	0.486	0.283	-0.785	0.404	0.273	-0.85	0.256	0.225	-0.877	0.084	0.311
949	4.745	-0.763	0.894	0.454	-0.54	0.84	0.576	-0.616	0.801	0.638	-0.658	0.622	0.655	-0.632	0.494	0.607	-0.627	0.403	0.609	-0.608	0.24	0.65	-0.559	0.075	0.582	-0.427	0.028	0.59	-0.56	0.827	0.305	-0.665	0.784	0.268	-0.723	0.618	0.233	-0.739	0.486	0.283	-0.785	0.404	0.273	-0.85	0.257	0.225	-0.877	0.084	0.311
950	4.75	-0.762	0.894	0.454	-0.54	0.84	0.576	-0.616	0.802	0.638	-0.657	0.622	0.655	-0.632	0.494	0.607	-0.626	0.403	0.609	-0.608	0.24	0.65	-0.559	0.075	0.582	-0.427	0.028	0.59	-0.56	0.827	0.305	-0.664	0.785	0.268	-0.722	0.618	0.234	-0.738	0.487	0.283	-0.784	0.404	0.273	-0.85	0.257	0.225	-0.876	0.085	0.311
951	4.755	-0.762	0.894	0.455	-0.54	0.84	0.576	-0.618	0.804	0.64	-0.657	0.623	0.656	-0.631	0.494	0.607	-0.626	0.404	0.609	-0.607	0.24	0.65	-0.559	0.075	0.582	-0.427	0.028	0.59	-0.559	0.827	0.305	-0.664	0.785	0.269	-0.722	0.619	0.234	-0.738	0.487	0.283	-0.784	0.404	0.273	-0.849	0.257	0.226	-0.876	0.085	0.311
952	4.76	-0.761	0.895	0.455	-0.539	0.84	0.577	-0.617	0.804	0.64	-0.656	0.623	0.656	-0.63	0.494	0.607	-0.625	0.404	0.609	-0.607	0.24	0.65	-0.559	0.075	0.582	-0.427	0.028	0.59	-0.559	0.827	0.305	-0.663	0.785	0.269	-0.722	0.619	0.234	-0.737	0.487	0.283	-0.784	0.405	0.273	-0.849	0.258	0.226	-0.876	0.086	0.311
953	4.765	-0.761	0.895	0.455	-0.538	0.84	0.577	-0.613	0.801	0.639	-0.656	0.623	0.656	-0.63	0.494	0.607	-0.625	0.404	0.609	-0.607	0.24	0.65	-0.559	0.075	0.582	-0.428	0.028	0.59	-0.558	0.827	0.305	-0.663	0.785	0.269	-0.722	0.62	0.234	-0.737	0.488	0.283	-0.783	0.405	0.273	-0.849	0.258	0.226	-0.876	0.086	0.311
954	4.77	-0.76	0.895	0.455	-0.538	0.84	0.577	-0.611	0.8	0.639	-0.655	0.623	0.656	-0.629	0.494	0.607	-0.625	0.404	0.609	-0.607	0.24	0.65	-0.559	0.075	0.582	-0.427	0.028	0.59	-0.558	0.828	0.305	-0.662	0.785	0.269	-0.721	0.62	0.235	-0.736	0.488	0.283	-0.783	0.406	0.273	-0.849	0.259	0.226	-0.876	0.087	0.311
955	4.775	-0.759	0.896	0.456	-0.538	0.838	0.578	-0.61	0.8	0.639	-0.655	0.624	0.656	-0.628	0.494	0.607	-0.624	0.404	0.609	-0.606	0.241	0.65	-0.559	0.075	0.582	-0.427	0.028	0.59	-0.558	0.829	0.305	-0.661	0.786	0.269	-0.721	0.621	0.235	-0.736	0.488	0.282	-0.782	0.406	0.273	-0.848	0.259	0.226	-0.876	0.087	0.311
956	4.78	-0.758	0.896	0.456	-0.538	0.838	0.578	-0.609	0.8	0.639	-0.655	0.624	0.656	-0.628	0.494	0.607	-0.624	0.404	0.609	-0.606	0.241	0.65	-0.559	0.075	0.582	-0.427	0.028	0.59	-0.557	0.829	0.305	-0.66	0.786	0.27	-0.72	0.621	0.235	-0.735	0.488	0.282	-0.782	0.407	0.273	-0.848	0.259	0.226	-0.876	0.088	0.311
957	4.785	-0.758	0.897	0.456	-0.537	0.838	0.579	-0.609	0.801	0.639	-0.654	0.624	0.657	-0.627	0.494	0.607	-0.623	0.404	0.609	-0.606	0.241	0.65	-0.559	0.075	0.582	-0.427	0.028	0.59	-0.557	0.83	0.305	-0.66	0.786	0.27	-0.72	0.621	0.235	-0.735	0.489	0.282	-0.782	0.407	0.273	-0.848	0.26	0.225	-0.875	0.088	0.311
958	4.79	-0.757	0.897	0.457	-0.536	0.839	0.579	-0.608	0.801	0.639	-0.653	0.624	0.657	-0.627	0.495	0.607	-0.622	0.404	0.61	-0.606	0.241	0.65	-0.559	0.075	0.582	-0.428	0.028	0.59	-0.556	0.83	0.306	-0.659	0.787	0.27	-0.719	0.622	0.235	-0.734	0.489	0.282	-0.781	0.407	0.273	-0.847	0.26	0.225	-0.875	0.088	0.311
959	4.795	-0.756	0.897	0.457	-0.534	0.839	0.579	-0.607	0.801	0.639	-0.652	0.624	0.658	-0.626	0.495	0.607	-0.622	0.405	0.61	-0.605	0.241	0.65	-0.559	0.075	0.582	-0.428	0.028	0.59	-0.555	0.83	0.306	-0.659	0.787	0.271	-0.719	0.622	0.235	-0.734	0.489	0.282	-0.781	0.408	0.273	-0.846	0.26	0.225	-0.875	0.089	0.311
960	4.8	-0.756	0.897	0.458	-0.533	0.84	0.579	-0.606	0.801	0.64	-0.651	0.624	0.658	-0.626	0.495	0.607	-0.622	0.405	0.61	-0.605	0.241	0.65	-0.559	0.075	0.582	-0.428	0.028	0.59	-0.554	0.83	0.306	-0.658	0.788	0.271	-0.718	0.622	0.236	-0.733	0.49	0.282	-0.78	0.408	0.273	-0.846	0.261	0.225	-0.874	0.089	0.311
961	4.805	-0.754	0.897	0.458	-0.533	0.84	0.579	-0.605	0.8	0.64	-0.651	0.624	0.658	-0.625	0.495	0.607	-0.621	0.405	0.61	-0.605	0.241	0.65	-0.559	0.075	0.582	-0.428	0.028	0.59	-0.553	0.83	0.307	-0.658	0.788	0.271	-0.718	0.623	0.236	-0.733	0.49	0.282	-0.779	0.409	0.273	-0.846	0.262	0.225	-0.874	0.089	0.311
962	4.81	-0.753	0.898	0.458	-0.532	0.84	0.579	-0.605	0.801	0.64	-0.65	0.624	0.658	-0.625	0.495	0.608	-0.619	0.403	0.609	-0.606	0.24	0.65	-0.559	0.075	0.582	-0.428	0.028	0.59	-0.552	0.83	0.307	-0.657	0.789	0.271	-0.717	0.623	0.236	-0.732	0.49	0.282	-0.779	0.409	0.273	-0.846	0.263	0.225	-0.874	0.089	0.311
963	4.815	-0.753	0.898	0.459	-0.53	0.84	0.579	-0.604	0.801	0.64	-0.65	0.624	0.658	-0.624	0.495	0.608	-0.618	0.403	0.609	-0.605	0.24	0.65	-0.559	0.075	0.582	-0.428	0.028	0.59	-0.552	0.831	0.307	-0.656	0.789	0.272	-0.716	0.624	0.236	-0.731	0.491	0.282	-0.778	0.409	0.274	-0.846	0.264	0.225	-0.873	0.09	0.311
964	4.82	-0.752	0.898	0.459	-0.527	0.84	0.579	-0.603	0.801	0.64	-0.649	0.624	0.658	-0.624	0.495	0.608	-0.617	0.403	0.609	-0.605	0.241	0.65	-0.559	0.075	0.582	-0.427	0.028	0.59	-0.551	0.831	0.307	-0.656	0.79	0.272	-0.716	0.624	0.236	-0.73	0.491	0.282	-0.777	0.409	0.274	-0.846	0.264	0.226	-0.873	0.09	0.311
965	4.825	-0.751	0.899	0.459	-0.526	0.841	0.579	-0.603	0.801	0.641	-0.648	0.623	0.658	-0.623	0.495	0.608	-0.617	0.403	0.609	-0.604	0.241	0.65	-0.559	0.075	0.582	-0.427	0.028	0.59	-0.55	0.831	0.307	-0.655	0.79	0.272	-0.716	0.625	0.237	-0.73	0.491	0.282	-0.776	0.409	0.274	-0.846	0.265	0.226	-0.873	0.09	0.311
966	4.83	-0.75	0.899	0.46	-0.526	0.841	0.58	-0.602	0.801	0.641	-0.647	0.623	0.658	-0.622	0.495	0.608	-0.617	0.403	0.609	-0.604	0.241	0.65	-0.559	0.075	0.582	-0.428	0.028	0.59	-0.549	0.831	0.308	-0.655	0.79	0.272	-0.715	0.625	0.237	-0.729	0.492	0.282	-0.775	0.41	0.274	-0.845	0.265	0.226	-0.872	0.09	0.311
967	4.835	-0.75	0.899	0.46	-0.527	0.84	0.58	-0.601	0.801	0.642	-0.647	0.624	0.659	-0.622	0.495	0.608	-0.616	0.404	0.609	-0.604	0.241	0.65	-0.559	0.075	0.582	-0.428	0.028	0.59	-0.548	0.832	0.308	-0.654	0.79	0.272	-0.714	0.625	0.237	-0.728	0.492	0.282	-0.774	0.41	0.274	-0.844	0.266	0.226	-0.871	0.091	0.312
968	4.84	-0.749	0.9	0.46	-0.527	0.84	0.581	-0.6	0.8	0.642	-0.646	0.624	0.659	-0.621	0.495	0.608	-0.616	0.404	0.609	-0.604	0.241	0.65	-0.559	0.075	0.582	-0.427	0.028	0.59	-0.548	0.832	0.308	-0.652	0.79	0.272	-0.713	0.625	0.238	-0.726	0.492	0.283	-0.773	0.41	0.274	-0.844	0.266	0.226	-0.871	0.091	0.312
969	4.845	-0.748	0.9	0.461	-0.527	0.84	0.581	-0.599	0.8	0.642	-0.646	0.624	0.659	-0.621	0.496	0.609	-0.615	0.404	0.61	-0.603	0.241	0.65	-0.559	0.076	0.582	-0.427	0.028	0.59	-0.548	0.832	0.308	-0.651	0.791	0.273	-0.712	0.625	0.238	-0.725	0.492	0.283	-0.772	0.41	0.274	-0.843	0.266	0.226	-0.872	0.092	0.311
970	4.85	-0.747	0.9	0.461	-0.524	0.841	0.581	-0.598	0.8	0.643	-0.645	0.624	0.659	-0.62	0.496	0.609	-0.615	0.404	0.609	-0.603	0.241	0.65	-0.559	0.076	0.582	-0.427	0.028	0.59	-0.547	0.833	0.309	-0.651	0.791	0.273	-0.711	0.625	0.238	-0.724	0.492	0.283	-0.771	0.411	0.274	-0.843	0.267	0.226	-0.872	0.093	0.311
971	4.855	-0.746	0.9	0.461	-0.522	0.841	0.581	-0.597	0.8	0.643	-0.645	0.624	0.659	-0.62	0.496	0.609	-0.615	0.404	0.61	-0.603	0.241	0.65	-0.559	0.076	0.582	-0.427	0.028	0.59	-0.546	0.833	0.309	-0.651	0.792	0.273	-0.71	0.625	0.238	-0.723	0.492	0.283	-0.77	0.411	0.274	-0.842	0.267	0.226	-0.872	0.094	0.312
972	4.86	-0.745	0.9	0.462	-0.521	0.841	0.581	-0.597	0.801	0.643	-0.644	0.624	0.659	-0.619	0.496	0.609	-0.614	0.404	0.61	-0.603	0.241	0.65	-0.559	0.076	0.582	-0.428	0.028	0.59	-0.544	0.832	0.31	-0.65	0.792	0.273	-0.709	0.625	0.238	-0.722	0.492	0.283	-0.769	0.411	0.274	-0.841	0.267	0.226	-0.871	0.095	0.312
973	4.865	-0.744	0.9	0.462	-0.52	0.841	0.581	-0.596	0.801	0.644	-0.643	0.625	0.659	-0.619	0.496	0.609	-0.614	0.404	0.61	-0.602	0.241	0.65	-0.559	0.076	0.582	-0.428	0.028	0.59	-0.543	0.832	0.31	-0.649	0.792	0.273	-0.708	0.625	0.239	-0.721	0.492	0.283	-0.768	0.411	0.274	-0.841	0.268	0.227	-0.871	0.095	0.312
974	4.87	-0.743	0.9	0.462	-0.519	0.841	0.581	-0.595	0.801	0.644	-0.643	0.625	0.66	-0.619	0.496	0.609	-0.614	0.404	0.61	-0.602	0.241	0.65	-0.559	0.076	0.582	-0.427	0.028	0.59	-0.542	0.833	0.311	-0.648	0.792	0.274	-0.707	0.625	0.239	-0.719	0.492	0.283	-0.767	0.411	0.274	-0.84	0.268	0.227	-0.871	0.095	0.312
975	4.875	-0.742	0.901	0.463	-0.518	0.841	0.582	-0.594	0.801	0.644	-0.641	0.624	0.66	-0.618	0.496	0.609	-0.613	0.404	0.61	-0.602	0.241	0.65	-0.559	0.076	0.582	-0.427	0.028	0.59	-0.541	0.832	0.311	-0.647	0.792	0.275	-0.706	0.625	0.239	-0.717	0.491	0.283	-0.765	0.411	0.275	-0.839	0.268	0.227	-0.871	0.095	0.312
976	4.88	-0.741	0.901	0.463	-0.517	0.841	0.582	-0.593	0.801	0.645	-0.641	0.624	0.66	-0.617	0.496	0.609	-0.613	0.404	0.61	-0.601	0.241	0.65	-0.559	0.076	0.582	-0.427	0.028	0.59	-0.54	0.832	0.312	-0.646	0.792	0.275	-0.704	0.624	0.239	-0.716	0.491	0.283	-0.764	0.411	0.275	-0.839	0.269	0.227	-0.87	0.096	0.312
977	4.885	-0.74	0.9	0.463	-0.515	0.842	0.582	-0.592	0.801	0.645	-0.64	0.624	0.66	-0.617	0.496	0.61	-0.612	0.404	0.611	-0.601	0.241	0.65	-0.559	0.076	0.582	-0.427	0.028	0.59	-0.54	0.832	0.312	-0.644	0.791	0.276	-0.703	0.624	0.239	-0.714	0.491	0.283	-0.762	0.411	0.275	-0.838	0.269	0.227	-0.87	0.096	0.312
978	4.89	-0.739	0.901	0.464	-0.514	0.842	0.583	-0.591	0.801	0.645	-0.639	0.624	0.661	-0.616	0.496	0.61	-0.612	0.404	0.611	-0.601	0.241	0.65	-0.559	0.076	0.582	-0.427	0.029	0.59	-0.539	0.832	0.312	-0.643	0.791	0.276	-0.702	0.624	0.24	-0.713	0.491	0.283	-0.761	0.411	0.275	-0.837	0.269	0.227	-0.87	0.096	0.312
979	4.895	-0.738	0.901	0.464	-0.513	0.842	0.583	-0.591	0.801	0.645	-0.638	0.624	0.661	-0.615	0.496	0.61	-0.612	0.404	0.611	-0.6	0.241	0.65	-0.559	0.076	0.582	-0.427	0.029	0.59	-0.538	0.832	0.312	-0.642	0.791	0.276	-0.701	0.624	0.24	-0.711	0.491	0.284	-0.759	0.411	0.274	-0.835	0.269	0.227	-0.869	0.096	0.312
980	4.9	-0.737	0.901	0.464	-0.514	0.841	0.584	-0.59	0.802	0.645	-0.637	0.624	0.662	-0.614	0.496	0.61	-0.611	0.404	0.611	-0.6	0.241	0.65	-0.559	0.076	0.582	-0.427	0.029	0.59	-0.537	0.832	0.313	-0.641	0.792	0.276	-0.699	0.624	0.24	-0.709	0.491	0.284	-0.757	0.411	0.275	-0.834	0.269	0.227	-0.868	0.097	0.312
981	4.905	-0.736	0.9	0.465	-0.513	0.841	0.584	-0.588	0.802	0.646	-0.636	0.624	0.663	-0.614	0.496	0.61	-0.612	0.405	0.612	-0.599	0.24	0.651	-0.559	0.076	0.582	-0.427	0.029	0.59	-0.535	0.832	0.314	-0.641	0.791	0.277	-0.698	0.624	0.241	-0.707	0.49	0.284	-0.756	0.411	0.275	-0.833	0.27	0.227	-0.868	0.097	0.312
982	4.91	-0.735	0.9	0.465	-0.512	0.84	0.585	-0.587	0.801	0.646	-0.635	0.624	0.663	-0.613	0.496	0.611	-0.612	0.405	0.612	-0.599	0.24	0.651	-0.559	0.076	0.582	-0.427	0.029	0.59	-0.534	0.832	0.314	-0.639	0.791	0.277	-0.696	0.624	0.241	-0.706	0.491	0.284	-0.754	0.411	0.275	-0.832	0.27	0.227	-0.868	0.097	0.312
983	4.915	-0.734	0.901	0.466	-0.51	0.84	0.585	-0.586	0.801	0.647	-0.634	0.624	0.663	-0.613	0.496	0.611	-0.612	0.406	0.613	-0.598	0.24	0.651	-0.559	0.076	0.582	-0.427	0.029	0.59	-0.534	0.832	0.314	-0.638	0.791	0.278	-0.695	0.624	0.241	-0.704	0.491	0.284	-0.753	0.411	0.274	-0.83	0.27	0.227	-0.868	0.098	0.312
984	4.92	-0.733	0.901	0.466	-0.509	0.841	0.586	-0.585	0.801	0.647	-0.633	0.624	0.664	-0.612	0.496	0.611	-0.612	0.406	0.614	-0.598	0.24	0.651	-0.559	0.076	0.582	-0.427	0.029	0.59	-0.533	0.832	0.315	-0.637	0.791	0.278	-0.693	0.623	0.241	-0.701	0.49	0.284	-0.75	0.411	0.274	-0.829	0.271	0.227	-0.867	0.099	0.312
985	4.925	-0.732	0.901	0.467	-0.508	0.841	0.586	-0.584	0.802	0.647	-0.632	0.624	0.664	-0.611	0.496	0.612	-0.611	0.407	0.614	-0.598	0.24	0.651	-0.559	0.076	0.582	-0.427	0.029	0.59	-0.532	0.832	0.315	-0.636	0.791	0.278	-0.691	0.623	0.242	-0.7	0.49	0.284	-0.748	0.41	0.274	-0.827	0.271	0.227	-0.867	0.101	0.312
986	4.93	-0.731	0.901	0.467	-0.508	0.841	0.586	-0.583	0.802	0.648	-0.631	0.624	0.664	-0.611	0.496	0.612	-0.611	0.407	0.614	-0.598	0.24	0.651	-0.559	0.076	0.582	-0.427	0.029	0.59	-0.53	0.831	0.315	-0.636	0.791	0.278	-0.69	0.623	0.242	-0.698	0.49	0.284	-0.745	0.411	0.274	-0.826	0.271	0.227	-0.868	0.103	0.311
987	4.935	-0.73	0.901	0.467	-0.507	0.84	0.586	-0.581	0.801	0.648	-0.63	0.625	0.664	-0.61	0.496	0.612	-0.611	0.407	0.614	-0.598	0.24	0.651	-0.559	0.076	0.582	-0.427	0.029	0.59	-0.528	0.831	0.316	-0.634	0.791	0.279	-0.688	0.623	0.242	-0.695	0.489	0.284	-0.743	0.411	0.274	-0.824	0.271	0.227	-0.868	0.103	0.311
988	4.94	-0.729	0.9	0.468	-0.505	0.84	0.587	-0.58	0.801	0.648	-0.629	0.625	0.665	-0.61	0.496	0.612	-0.611	0.407	0.614	-0.597	0.24	0.651	-0.559	0.076	0.582	-0.427	0.029	0.59	-0.529	0.832	0.316	-0.632	0.79	0.28	-0.686	0.623	0.242	-0.693	0.489	0.284	-0.741	0.41	0.274	-0.822	0.271	0.226	-0.867	0.103	0.311
989	4.945	-0.728	0.901	0.468	-0.503	0.841	0.587	-0.579	0.801	0.649	-0.629	0.625	0.665	-0.609	0.496	0.612	-0.61	0.407	0.614	-0.597	0.24	0.651	-0.559	0.076	0.582	-0.427	0.029	0.59	-0.528	0.833	0.316	-0.631	0.79	0.28	-0.684	0.622	0.242	-0.69	0.488	0.284	-0.738	0.41	0.273	-0.819	0.271	0.226	-0.866	0.104	0.311
990	4.95	-0.727	0.9	0.469	-0.503	0.841	0.588	-0.577	0.801	0.648	-0.628	0.625	0.665	-0.608	0.496	0.613	-0.609	0.407	0.615	-0.597	0.24	0.651	-0.559	0.076	0.582	-0.427	0.029	0.59	-0.528	0.833	0.316	-0.629	0.79	0.28	-0.682	0.622	0.242	-0.687	0.488	0.283	-0.735	0.409	0.273	-0.817	0.272	0.226	-0.865	0.105	0.311
991	4.955	-0.726	0.9	0.469	-0.503	0.84	0.588	-0.576	0.801	0.648	-0.626	0.625	0.666	-0.608	0.496	0.613	-0.608	0.406	0.615	-0.597	0.24	0.651	-0.559	0.076	0.582	-0.427	0.029	0.59	-0.526	0.832	0.317	-0.628	0.79	0.28	-0.68	0.622	0.242	-0.684	0.487	0.284	-0.732	0.409	0.273	-0.816	0.272	0.225	-0.864	0.105	0.311
992	4.96	-0.725	0.9	0.47	-0.502	0.841	0.588	-0.575	0.801	0.648	-0.625	0.624	0.666	-0.607	0.496	0.613	-0.605	0.404	0.614	-0.596	0.24	0.651	-0.559	0.076	0.582	-0.427	0.029	0.59	-0.523	0.831	0.318	-0.627	0.79	0.28	-0.677	0.621	0.242	-0.681	0.487	0.283	-0.729	0.409	0.273	-0.813	0.273	0.225	-0.863	0.106	0.311
993	4.965	-0.723	0.9	0.47	-0.5	0.841	0.589	-0.574	0.8	0.65	-0.624	0.624	0.666	-0.607	0.496	0.614	-0.605	0.404	0.614	-0.596	0.24	0.651	-0.559	0.076	0.582	-0.427	0.029	0.59	-0.522	0.831	0.318	-0.626	0.79	0.28	-0.675	0.62	0.242	-0.678	0.487	0.283	-0.725	0.409	0.273	-0.81	0.273	0.225	-0.862	0.107	0.31
994	4.97	-0.722	0.9	0.47	-0.499	0.841	0.589	-0.573	0.801	0.65	-0.623	0.624	0.666	-0.606	0.496	0.614	-0.604	0.403	0.614	-0.596	0.24	0.651	-0.559	0.076	0.582	-0.427	0.029	0.59	-0.521	0.832	0.319	-0.625	0.79	0.281	-0.672	0.62	0.242	-0.675	0.486	0.283	-0.722	0.409	0.272	-0.807	0.273	0.225	-0.861	0.108	0.31
995	4.975	-0.721	0.9	0.471	-0.498	0.84	0.589	-0.572	0.801	0.651	-0.621	0.623	0.667	-0.605	0.496	0.614	-0.604	0.404	0.615	-0.595	0.24	0.651	-0.558	0.075	0.582	-0.427	0.029	0.59	-0.52	0.832	0.319	-0.623	0.789	0.282	-0.67	0.619	0.242	-0.671	0.485	0.283	-0.719	0.408	0.272	-0.805	0.273	0.225	-0.861	0.109	0.31
996	4.98	-0.72	0.9	0.471	-0.497	0.84	0.59	-0.571	0.801	0.651	-0.621	0.623	0.667	-0.604	0.496	0.614	-0.604	0.404	0.615	-0.595	0.24	0.651	-0.558	0.075	0.582	-0.427	0.028	0.59	-0.519	0.831	0.32	-0.621	0.789	0.282	-0.667	0.619	0.242	-0.667	0.484	0.283	-0.715	0.408	0.271	-0.802	0.274	0.225	-0.86	0.11	0.31
997	4.985	-0.719	0.9	0.472	-0.497	0.84	0.591	-0.569	0.801	0.65	-0.62	0.624	0.668	-0.604	0.496	0.614	-0.603	0.404	0.615	-0.594	0.24	0.652	-0.558	0.075	0.581	-0.427	0.028	0.59	-0.518	0.831	0.321	-0.62	0.788	0.283	-0.664	0.618	0.242	-0.663	0.484	0.282	-0.711	0.407	0.271	-0.799	0.274	0.225	-0.858	0.112	0.31
998	4.99	-0.718	0.9	0.472	-0.496	0.84	0.591	-0.567	0.801	0.649	-0.618	0.624	0.668	-0.603	0.496	0.615	-0.602	0.404	0.615	-0.594	0.24	0.652	-0.558	0.075	0.581	-0.427	0.029	0.59	-0.516	0.831	0.321	-0.618	0.788	0.283	-0.661	0.617	0.242	-0.659	0.483	0.282	-0.707	0.407	0.271	-0.796	0.275	0.225	-0.857	0.113	0.31
999	4.995	-0.717	0.9	0.472	-0.494	0.839	0.592	-0.566	0.801	0.65	-0.618	0.624	0.668	-0.603	0.496	0.615	-0.602	0.405	0.615	-0.593	0.24	0.652	-0.558	0.075	0.581	-0.427	0.029	0.59	-0.515	0.831	0.321	-0.617	0.788	0.283	-0.658	0.617	0.242	-0.656	0.483	0.282	-0.703	0.407	0.27	-0.793	0.275	0.225	-0.855	0.114	0.31
1000	5	-0.716	0.9	0.473	-0.493	0.84	0.593	-0.567	0.801	0.653	-0.617	0.624	0.669	-0.602	0.496	0.615	-0.601	0.405	0.615	-0.593	0.24	0.652	-0.558	0.075	0.581	-0.427	0.029	0.59	-0.515	0.831	0.321	-0.616	0.788	0.283	-0.655	0.616	0.242	-0.651	0.482	0.282	-0.698	0.407	0.27	-0.789	0.275	0.225	-0.854	0.116	0.31
1001	5.005	-0.715	0.9	0.473	-0.492	0.84	0.593	-0.566	0.802	0.653	-0.617	0.624	0.669	-0.601	0.496	0.615	-0.601	0.405	0.615	-0.593	0.24	0.652	-0.558	0.075	0.581	-0.427	0.029	0.59	-0.514	0.831	0.322	-0.614	0.788	0.284	-0.651	0.615	0.242	-0.646	0.481	0.281	-0.694	0.407	0.27	-0.785	0.276	0.225	-0.852	0.117	0.31
1002	5.01	-0.714	0.9	0.474	-0.491	0.84	0.593	-0.566	0.802	0.654	-0.616	0.625	0.669	-0.6	0.496	0.616	-0.601	0.405	0.615	-0.592	0.24	0.652	-0.558	0.075	0.581	-0.427	0.029	0.59	-0.512	0.831	0.322	-0.612	0.787	0.284	-0.648	0.615	0.241	-0.641	0.48	0.281	-0.688	0.406	0.269	-0.782	0.277	0.225	-0.85	0.119	0.31
1003	5.015	-0.712	0.9	0.474	-0.49	0.84	0.594	-0.564	0.802	0.654	-0.615	0.625	0.669	-0.599	0.496	0.616	-0.601	0.405	0.616	-0.592	0.24	0.653	-0.558	0.075	0.581	-0.427	0.029	0.59	-0.511	0.831	0.323	-0.611	0.787	0.284	-0.644	0.614	0.242	-0.637	0.481	0.28	-0.684	0.407	0.268	-0.778	0.278	0.225	-0.848	0.122	0.309
1004	5.02	-0.711	0.9	0.475	-0.488	0.84	0.594	-0.563	0.801	0.654	-0.614	0.625	0.67	-0.599	0.496	0.616	-0.6	0.405	0.616	-0.591	0.24	0.653	-0.558	0.075	0.581	-0.427	0.029	0.59	-0.51	0.831	0.323	-0.61	0.788	0.284	-0.641	0.614	0.241	-0.631	0.48	0.28	-0.679	0.407	0.267	-0.774	0.279	0.225	-0.846	0.123	0.309
1005	5.025	-0.71	0.9	0.475	-0.487	0.84	0.595	-0.561	0.801	0.655	-0.613	0.625	0.67	-0.598	0.496	0.617	-0.6	0.405	0.616	-0.591	0.24	0.653	-0.558	0.075	0.581	-0.427	0.029	0.59	-0.509	0.832	0.323	-0.608	0.787	0.284	-0.637	0.613	0.241	-0.626	0.48	0.279	-0.674	0.406	0.267	-0.769	0.279	0.224	-0.844	0.126	0.309
1006	5.03	-0.709	0.901	0.476	-0.487	0.84	0.595	-0.561	0.801	0.655	-0.612	0.625	0.67	-0.598	0.496	0.617	-0.6	0.406	0.617	-0.591	0.24	0.653	-0.558	0.075	0.581	-0.427	0.029	0.59	-0.508	0.832	0.324	-0.607	0.787	0.285	-0.633	0.613	0.241	-0.621	0.479	0.278	-0.668	0.406	0.266	-0.765	0.281	0.224	-0.841	0.129	0.309
1007	5.035	-0.708	0.901	0.476	-0.486	0.84	0.595	-0.56	0.801	0.655	-0.612	0.625	0.67	-0.597	0.496	0.617	-0.6	0.406	0.618	-0.59	0.24	0.653	-0.558	0.075	0.581	-0.427	0.029	0.59	-0.508	0.833	0.324	-0.605	0.787	0.285	-0.63	0.612	0.24	-0.616	0.479	0.277	-0.662	0.406	0.265	-0.76	0.282	0.224	-0.838	0.131	0.309
1008	5.04	-0.707	0.901	0.476	-0.485	0.84	0.595	-0.558	0.8	0.655	-0.611	0.625	0.67	-0.597	0.496	0.618	-0.6	0.407	0.619	-0.59	0.24	0.653	-0.558	0.075	0.581	-0.427	0.029	0.59	-0.507	0.833	0.324	-0.604	0.788	0.285	-0.625	0.612	0.24	-0.61	0.479	0.276	-0.656	0.407	0.264	-0.755	0.284	0.224	-0.835	0.134	0.309
1009	5.045	-0.705	0.901	0.477	-0.483	0.84	0.596	-0.557	0.8	0.655	-0.61	0.625	0.671	-0.596	0.496	0.618	-0.6	0.407	0.619	-0.59	0.239	0.653	-0.558	0.075	0.581	-0.427	0.028	0.59	-0.506	0.832	0.324	-0.603	0.788	0.285	-0.622	0.612	0.24	-0.603	0.479	0.275	-0.649	0.407	0.263	-0.75	0.286	0.224	-0.832	0.138	0.309
1010	5.05	-0.705	0.901	0.477	-0.482	0.839	0.596	-0.555	0.8	0.655	-0.609	0.625	0.671	-0.596	0.496	0.618	-0.599	0.407	0.619	-0.59	0.239	0.653	-0.558	0.075	0.581	-0.427	0.029	0.59	-0.504	0.832	0.325	-0.602	0.788	0.285	-0.618	0.612	0.239	-0.597	0.479	0.274	-0.643	0.408	0.262	-0.745	0.288	0.224	-0.828	0.141	0.309
1011	5.055	-0.704	0.901	0.478	-0.482	0.838	0.597	-0.554	0.8	0.655	-0.608	0.625	0.671	-0.595	0.496	0.618	-0.598	0.407	0.619	-0.589	0.239	0.653	-0.557	0.075	0.581	-0.427	0.029	0.59	-0.503	0.832	0.325	-0.6	0.787	0.285	-0.613	0.612	0.238	-0.591	0.479	0.272	-0.636	0.408	0.261	-0.739	0.29	0.223	-0.825	0.145	0.309
1012	5.06	-0.703	0.901	0.479	-0.482	0.837	0.597	-0.553	0.8	0.655	-0.607	0.624	0.672	-0.594	0.496	0.619	-0.596	0.406	0.62	-0.589	0.239	0.654	-0.557	0.074	0.581	-0.427	0.029	0.59	-0.502	0.832	0.326	-0.598	0.787	0.286	-0.608	0.611	0.237	-0.584	0.479	0.271	-0.628	0.409	0.26	-0.733	0.292	0.223	-0.821	0.149	0.309
1013	5.065	-0.702	0.901	0.479	-0.48	0.838	0.597	-0.552	0.8	0.654	-0.606	0.624	0.672	-0.593	0.496	0.619	-0.595	0.405	0.62	-0.588	0.239	0.654	-0.557	0.074	0.58	-0.427	0.029	0.59	-0.501	0.832	0.326	-0.597	0.787	0.286	-0.603	0.612	0.237	-0.576	0.48	0.27	-0.621	0.41	0.259	-0.727	0.294	0.223	-0.817	0.153	0.309
1014	5.07	-0.701	0.902	0.48	-0.476	0.839	0.597	-0.551	0.8	0.655	-0.606	0.624	0.673	-0.593	0.496	0.619	-0.594	0.404	0.62	-0.587	0.239	0.654	-0.556	0.074	0.58	-0.427	0.029	0.59	-0.5	0.832	0.327	-0.596	0.787	0.286	-0.599	0.611	0.236	-0.569	0.48	0.268	-0.613	0.41	0.257	-0.72	0.296	0.222	-0.812	0.158	0.308
1015	5.075	-0.7	0.901	0.48	-0.474	0.838	0.597	-0.55	0.799	0.657	-0.605	0.624	0.673	-0.592	0.496	0.619	-0.594	0.404	0.62	-0.587	0.239	0.654	-0.556	0.074	0.58	-0.427	0.029	0.59	-0.499	0.832	0.327	-0.595	0.787	0.286	-0.594	0.612	0.235	-0.561	0.481	0.267	-0.605	0.411	0.256	-0.714	0.299	0.222	-0.807	0.162	0.308
1016	5.08	-0.699	0.901	0.481	-0.474	0.838	0.597	-0.549	0.799	0.658	-0.604	0.624	0.673	-0.592	0.496	0.62	-0.594	0.404	0.62	-0.586	0.239	0.654	-0.556	0.074	0.58	-0.426	0.029	0.589	-0.499	0.832	0.327	-0.594	0.787	0.286	-0.589	0.612	0.234	-0.553	0.481	0.265	-0.596	0.412	0.255	-0.707	0.301	0.222	-0.802	0.166	0.308
1017	5.085	-0.698	0.901	0.482	-0.473	0.838	0.597	-0.548	0.8	0.658	-0.603	0.624	0.674	-0.591	0.496	0.62	-0.593	0.404	0.62	-0.586	0.239	0.655	-0.556	0.074	0.58	-0.426	0.029	0.589	-0.498	0.832	0.328	-0.593	0.787	0.286	-0.584	0.612	0.233	-0.545	0.482	0.263	-0.588	0.414	0.253	-0.7	0.304	0.221	-0.796	0.17	0.308
1018	5.09	-0.697	0.901	0.482	-0.473	0.838	0.597	-0.547	0.8	0.658	-0.602	0.624	0.674	-0.59	0.496	0.621	-0.593	0.404	0.62	-0.586	0.238	0.655	-0.556	0.074	0.58	-0.425	0.029	0.589	-0.498	0.832	0.328	-0.592	0.787	0.286	-0.579	0.612	0.232	-0.537	0.483	0.262	-0.58	0.415	0.252	-0.693	0.307	0.221	-0.79	0.174	0.308
1019	5.095	-0.696	0.902	0.483	-0.471	0.838	0.597	-0.546	0.8	0.658	-0.601	0.624	0.674	-0.59	0.496	0.621	-0.592	0.404	0.62	-0.586	0.238	0.655	-0.556	0.074	0.58	-0.425	0.029	0.589	-0.497	0.832	0.328	-0.59	0.787	0.286	-0.573	0.612	0.231	-0.529	0.485	0.261	-0.571	0.416	0.251	-0.685	0.31	0.22	-0.783	0.178	0.308
1020	5.1	-0.695	0.902	0.484	-0.469	0.838	0.598	-0.545	0.799	0.658	-0.6	0.624	0.675	-0.589	0.495	0.621	-0.592	0.404	0.621	-0.585	0.238	0.655	-0.556	0.074	0.58	-0.426	0.029	0.589	-0.497	0.832	0.328	-0.59	0.787	0.287	-0.568	0.613	0.231	-0.522	0.486	0.26	-0.562	0.417	0.25	-0.678	0.313	0.22	-0.777	0.182	0.308
1021	5.105	-0.695	0.901	0.484	-0.468	0.838	0.598	-0.543	0.799	0.659	-0.599	0.625	0.675	-0.588	0.495	0.622	-0.591	0.404	0.621	-0.585	0.238	0.655	-0.556	0.074	0.58	-0.426	0.029	0.589	-0.496	0.832	0.329	-0.589	0.787	0.287	-0.564	0.614	0.23	-0.514	0.488	0.259	-0.554	0.419	0.249	-0.67	0.316	0.22	-0.77	0.185	0.307
1022	5.11	-0.694	0.901	0.485	-0.468	0.837	0.598	-0.542	0.799	0.659	-0.598	0.625	0.675	-0.588	0.495	0.622	-0.591	0.404	0.621	-0.585	0.238	0.655	-0.556	0.074	0.58	-0.425	0.029	0.589	-0.495	0.831	0.329	-0.588	0.786	0.287	-0.559	0.614	0.229	-0.507	0.489	0.258	-0.546	0.421	0.248	-0.662	0.319	0.219	-0.762	0.189	0.307
1023	5.115	-0.693	0.901	0.486	-0.467	0.836	0.598	-0.541	0.799	0.659	-0.597	0.625	0.676	-0.587	0.495	0.623	-0.591	0.404	0.622	-0.584	0.238	0.656	-0.556	0.074	0.58	-0.425	0.029	0.589	-0.494	0.831	0.33	-0.586	0.786	0.287	-0.554	0.615	0.229	-0.499	0.491	0.257	-0.537	0.422	0.247	-0.654	0.322	0.219	-0.755	0.193	0.307
1024	5.12	-0.692	0.9	0.487	-0.465	0.836	0.598	-0.539	0.799	0.659	-0.596	0.624	0.676	-0.586	0.495	0.623	-0.591	0.404	0.622	-0.583	0.237	0.656	-0.556	0.074	0.58	-0.426	0.029	0.589	-0.494	0.831	0.33	-0.585	0.786	0.287	-0.55	0.615	0.228	-0.493	0.493	0.256	-0.529	0.424	0.246	-0.646	0.325	0.219	-0.748	0.196	0.306
1025	5.125	-0.691	0.9	0.487	-0.463	0.835	0.597	-0.537	0.799	0.658	-0.595	0.625	0.677	-0.586	0.495	0.623	-0.591	0.404	0.623	-0.583	0.237	0.656	-0.556	0.074	0.58	-0.426	0.029	0.589	-0.493	0.83	0.329	-0.583	0.785	0.287	-0.545	0.616	0.228	-0.486	0.495	0.256	-0.522	0.426	0.246	-0.638	0.327	0.218	-0.74	0.199	0.306
1026	5.13	-0.69	0.9	0.488	-0.462	0.835	0.597	-0.537	0.799	0.659	-0.593	0.625	0.677	-0.586	0.495	0.624	-0.591	0.404	0.623	-0.583	0.237	0.657	-0.556	0.073	0.58	-0.426	0.029	0.589	-0.493	0.83	0.329	-0.582	0.785	0.287	-0.542	0.616	0.227	-0.479	0.497	0.255	-0.514	0.428	0.245	-0.631	0.33	0.218	-0.733	0.202	0.305
1027	5.135	-0.689	0.899	0.488	-0.461	0.835	0.597	-0.535	0.798	0.66	-0.592	0.625	0.678	-0.586	0.495	0.624	-0.59	0.404	0.624	-0.582	0.237	0.657	-0.556	0.073	0.58	-0.426	0.029	0.589	-0.492	0.83	0.329	-0.581	0.785	0.287	-0.539	0.617	0.227	-0.473	0.499	0.255	-0.506	0.43	0.245	-0.623	0.331	0.217	-0.725	0.204	0.305
1028	5.14	-0.688	0.899	0.489	-0.461	0.834	0.597	-0.533	0.798	0.659	-0.591	0.624	0.678	-0.585	0.495	0.624	-0.59	0.404	0.624	-0.582	0.237	0.657	-0.556	0.073	0.58	-0.426	0.029	0.589	-0.492	0.83	0.328	-0.58	0.786	0.287	-0.535	0.618	0.227	-0.468	0.501	0.254	-0.499	0.433	0.244	-0.615	0.333	0.217	-0.718	0.206	0.305
1029	5.145	-0.686	0.898	0.489	-0.46	0.834	0.597	-0.532	0.798	0.658	-0.59	0.624	0.679	-0.584	0.494	0.625	-0.59	0.403	0.624	-0.582	0.237	0.657	-0.556	0.073	0.58	-0.426	0.029	0.589	-0.491	0.829	0.328	-0.579	0.785	0.287	-0.531	0.617	0.227	-0.461	0.502	0.255	-0.492	0.435	0.244	-0.608	0.335	0.216	-0.711	0.209	0.305
1030	5.15	-0.685	0.898	0.49	-0.459	0.834	0.597	-0.531	0.798	0.659	-0.589	0.624	0.679	-0.584	0.494	0.625	-0.589	0.403	0.624	-0.582	0.237	0.657	-0.556	0.073	0.58	-0.426	0.029	0.589	-0.49	0.828	0.328	-0.576	0.784	0.287	-0.527	0.617	0.227	-0.456	0.504	0.254	-0.485	0.437	0.243	-0.6	0.337	0.216	-0.704	0.211	0.304
1031	5.155	-0.684	0.897	0.49	-0.457	0.834	0.597	-0.53	0.798	0.66	-0.588	0.624	0.679	-0.583	0.494	0.625	-0.588	0.403	0.624	-0.582	0.237	0.657	-0.556	0.073	0.58	-0.426	0.029	0.589	-0.488	0.827	0.328	-0.574	0.784	0.287	-0.524	0.617	0.227	-0.451	0.506	0.255	-0.478	0.439	0.243	-0.593	0.34	0.215	-0.698	0.214	0.304
1032	5.16	-0.683	0.897	0.491	-0.455	0.834	0.596	-0.529	0.799	0.661	-0.587	0.624	0.68	-0.583	0.494	0.625	-0.588	0.402	0.625	-0.582	0.237	0.657	-0.556	0.073	0.58	-0.426	0.029	0.589	-0.487	0.827	0.328	-0.573	0.784	0.287	-0.521	0.617	0.228	-0.446	0.508	0.255	-0.472	0.441	0.243	-0.586	0.342	0.215	-0.692	0.216	0.303
1033	5.165	-0.682	0.897	0.491	-0.453	0.834	0.596	-0.527	0.798	0.66	-0.586	0.624	0.68	-0.582	0.495	0.625	-0.587	0.402	0.625	-0.582	0.237	0.657	-0.556	0.073	0.58	-0.426	0.029	0.589	-0.486	0.827	0.328	-0.571	0.784	0.286	-0.517	0.617	0.228	-0.441	0.509	0.255	-0.466	0.443	0.243	-0.58	0.344	0.215	-0.685	0.218	0.303
1034	5.17	-0.681	0.896	0.491	-0.453	0.833	0.596	-0.526	0.799	0.66	-0.585	0.624	0.68	-0.581	0.495	0.626	-0.586	0.402	0.625	-0.581	0.237	0.657	-0.556	0.073	0.58	-0.426	0.029	0.589	-0.485	0.827	0.328	-0.57	0.784	0.286	-0.515	0.617	0.229	-0.436	0.511	0.255	-0.46	0.446	0.243	-0.574	0.346	0.215	-0.679	0.219	0.302
1035	5.175	-0.68	0.896	0.491	-0.453	0.833	0.596	-0.528	0.801	0.662	-0.584	0.624	0.68	-0.58	0.495	0.626	-0.586	0.402	0.625	-0.581	0.237	0.658	-0.556	0.073	0.58	-0.426	0.029	0.589	-0.484	0.826	0.328	-0.568	0.783	0.286	-0.512	0.617	0.229	-0.431	0.512	0.255	-0.454	0.447	0.243	-0.568	0.348	0.215	-0.671	0.22	0.303
1036	5.18	-0.678	0.896	0.491	-0.452	0.833	0.596	-0.525	0.799	0.661	-0.583	0.624	0.68	-0.58	0.495	0.626	-0.585	0.402	0.625	-0.581	0.237	0.658	-0.556	0.073	0.58	-0.426	0.029	0.589	-0.482	0.826	0.328	-0.566	0.783	0.286	-0.508	0.617	0.229	-0.426	0.514	0.255	-0.449	0.449	0.243	-0.562	0.35	0.215	-0.664	0.221	0.302
1037	5.185	-0.677	0.896	0.491	-0.451	0.833	0.597	-0.521	0.798	0.659	-0.583	0.624	0.68	-0.579	0.495	0.626	-0.585	0.402	0.625	-0.581	0.237	0.658	-0.556	0.073	0.58	-0.425	0.029	0.589	-0.481	0.826	0.328	-0.564	0.782	0.285	-0.506	0.617	0.23	-0.422	0.516	0.255	-0.443	0.451	0.244	-0.556	0.352	0.215	-0.657	0.221	0.302
1038	5.19	-0.676	0.895	0.491	-0.45	0.833	0.597	-0.519	0.798	0.659	-0.582	0.625	0.68	-0.579	0.495	0.626	-0.584	0.402	0.625	-0.581	0.237	0.658	-0.556	0.073	0.58	-0.425	0.029	0.589	-0.479	0.826	0.328	-0.563	0.782	0.285	-0.503	0.618	0.231	-0.417	0.518	0.256	-0.438	0.453	0.244	-0.55	0.353	0.215	-0.65	0.221	0.302
1039	5.195	-0.675	0.896	0.491	-0.449	0.833	0.597	-0.518	0.798	0.659	-0.581	0.625	0.68	-0.578	0.495	0.626	-0.584	0.402	0.625	-0.581	0.237	0.658	-0.556	0.073	0.58	-0.425	0.029	0.589	-0.478	0.826	0.328	-0.562	0.782	0.285	-0.5	0.618	0.231	-0.412	0.52	0.256	-0.433	0.455	0.244	-0.544	0.353	0.215	-0.642	0.221	0.302
1040	5.2	-0.674	0.896	0.49	-0.448	0.833	0.597	-0.517	0.798	0.659	-0.58	0.625	0.68	-0.577	0.495	0.627	-0.583	0.403	0.625	-0.58	0.237	0.658	-0.556	0.073	0.58	-0.425	0.029	0.589	-0.477	0.826	0.328	-0.561	0.782	0.285	-0.497	0.618	0.232	-0.408	0.522	0.256	-0.428	0.456	0.245	-0.538	0.354	0.215	-0.635	0.22	0.302
1041	5.205	-0.673	0.896	0.49	-0.448	0.833	0.598	-0.517	0.798	0.659	-0.579	0.625	0.681	-0.576	0.495	0.627	-0.583	0.403	0.626	-0.58	0.237	0.658	-0.556	0.073	0.58	-0.425	0.029	0.589	-0.476	0.826	0.328	-0.56	0.782	0.285	-0.494	0.619	0.232	-0.404	0.524	0.256	-0.424	0.458	0.245	-0.533	0.354	0.215	-0.627	0.22	0.302
1042	5.21	-0.671	0.896	0.49	-0.446	0.833	0.598	-0.516	0.798	0.659	-0.578	0.625	0.681	-0.575	0.495	0.627	-0.582	0.403	0.626	-0.579	0.237	0.658	-0.556	0.073	0.58	-0.425	0.029	0.589	-0.475	0.826	0.328	-0.558	0.783	0.285	-0.492	0.62	0.233	-0.399	0.525	0.257	-0.419	0.46	0.245	-0.526	0.353	0.215	-0.62	0.219	0.302
1043	5.215	-0.67	0.896	0.49	-0.444	0.834	0.598	-0.516	0.798	0.66	-0.577	0.625	0.681	-0.575	0.495	0.627	-0.581	0.403	0.626	-0.578	0.237	0.658	-0.556	0.073	0.581	-0.426	0.029	0.589	-0.474	0.827	0.328	-0.557	0.783	0.285	-0.489	0.621	0.233	-0.396	0.528	0.257	-0.415	0.461	0.246	-0.521	0.353	0.215	-0.612	0.217	0.302
1044	5.22	-0.669	0.896	0.49	-0.442	0.834	0.598	-0.516	0.799	0.662	-0.576	0.625	0.681	-0.574	0.495	0.627	-0.581	0.403	0.626	-0.578	0.237	0.658	-0.556	0.073	0.581	-0.426	0.029	0.589	-0.472	0.827	0.328	-0.556	0.783	0.285	-0.486	0.622	0.234	-0.392	0.53	0.257	-0.411	0.463	0.246	-0.515	0.352	0.215	-0.605	0.215	0.302
1045	5.225	-0.668	0.896	0.49	-0.441	0.834	0.598	-0.516	0.799	0.663	-0.576	0.625	0.68	-0.574	0.496	0.627	-0.58	0.403	0.626	-0.577	0.237	0.659	-0.556	0.073	0.581	-0.426	0.029	0.589	-0.47	0.827	0.328	-0.555	0.784	0.285	-0.483	0.622	0.235	-0.389	0.531	0.257	-0.407	0.464	0.247	-0.509	0.352	0.215	-0.597	0.213	0.302
1046	5.23	-0.667	0.896	0.49	-0.439	0.834	0.598	-0.515	0.8	0.663	-0.575	0.625	0.68	-0.572	0.496	0.627	-0.579	0.403	0.626	-0.577	0.237	0.659	-0.556	0.073	0.581	-0.425	0.029	0.589	-0.469	0.827	0.328	-0.554	0.785	0.285	-0.481	0.624	0.235	-0.385	0.533	0.258	-0.403	0.465	0.247	-0.503	0.351	0.216	-0.588	0.211	0.302
1047	5.235	-0.666	0.897	0.49	-0.436	0.835	0.598	-0.514	0.8	0.663	-0.574	0.625	0.68	-0.572	0.496	0.627	-0.578	0.404	0.626	-0.577	0.237	0.659	-0.556	0.073	0.581	-0.425	0.029	0.589	-0.468	0.827	0.328	-0.553	0.785	0.286	-0.478	0.624	0.236	-0.382	0.535	0.258	-0.399	0.466	0.247	-0.498	0.35	0.216	-0.58	0.209	0.301
1048	5.24	-0.665	0.897	0.49	-0.435	0.836	0.598	-0.512	0.8	0.663	-0.573	0.625	0.68	-0.571	0.496	0.627	-0.578	0.404	0.626	-0.576	0.237	0.659	-0.556	0.073	0.581	-0.426	0.029	0.589	-0.467	0.827	0.327	-0.552	0.786	0.286	-0.475	0.625	0.236	-0.379	0.537	0.259	-0.395	0.467	0.248	-0.492	0.349	0.216	-0.572	0.206	0.301
1049	5.245	-0.663	0.897	0.49	-0.435	0.836	0.598	-0.511	0.8	0.663	-0.572	0.626	0.68	-0.57	0.496	0.627	-0.577	0.404	0.626	-0.576	0.237	0.659	-0.556	0.073	0.581	-0.426	0.029	0.589	-0.466	0.827	0.327	-0.55	0.786	0.285	-0.473	0.626	0.236	-0.376	0.538	0.259	-0.391	0.468	0.248	-0.487	0.348	0.216	-0.563	0.203	0.3
1050	5.25	-0.662	0.897	0.491	-0.434	0.836	0.598	-0.51	0.8	0.663	-0.571	0.626	0.68	-0.569	0.496	0.627	-0.577	0.404	0.626	-0.576	0.237	0.659	-0.556	0.073	0.581	-0.426	0.029	0.589	-0.465	0.828	0.327	-0.549	0.787	0.285	-0.471	0.627	0.236	-0.373	0.539	0.26	-0.388	0.468	0.248	-0.481	0.347	0.216	-0.555	0.2	0.3
1051	5.255	-0.661	0.898	0.491	-0.434	0.836	0.598	-0.509	0.8	0.663	-0.57	0.626	0.68	-0.568	0.496	0.626	-0.576	0.404	0.625	-0.575	0.237	0.658	-0.556	0.073	0.581	-0.426	0.029	0.589	-0.463	0.828	0.327	-0.548	0.787	0.285	-0.468	0.628	0.237	-0.371	0.54	0.26	-0.385	0.469	0.249	-0.476	0.346	0.216	-0.546	0.196	0.299
1052	5.26	-0.659	0.898	0.491	-0.433	0.836	0.598	-0.508	0.799	0.663	-0.57	0.626	0.68	-0.567	0.496	0.626	-0.575	0.404	0.625	-0.575	0.238	0.658	-0.556	0.073	0.581	-0.426	0.029	0.589	-0.461	0.828	0.327	-0.546	0.788	0.285	-0.464	0.628	0.238	-0.368	0.541	0.261	-0.382	0.469	0.249	-0.47	0.345	0.216	-0.537	0.193	0.299
1053	5.265	-0.658	0.898	0.491	-0.432	0.836	0.598	-0.507	0.799	0.663	-0.569	0.626	0.68	-0.566	0.496	0.626	-0.574	0.404	0.625	-0.575	0.238	0.658	-0.556	0.073	0.581	-0.426	0.029	0.589	-0.459	0.828	0.328	-0.545	0.788	0.285	-0.462	0.629	0.238	-0.365	0.542	0.261	-0.378	0.469	0.25	-0.465	0.343	0.216	-0.528	0.189	0.298
1054	5.27	-0.657	0.898	0.491	-0.43	0.837	0.598	-0.506	0.799	0.663	-0.568	0.626	0.68	-0.565	0.496	0.626	-0.574	0.404	0.625	-0.574	0.238	0.658	-0.556	0.073	0.581	-0.426	0.029	0.589	-0.458	0.828	0.327	-0.543	0.789	0.285	-0.459	0.629	0.238	-0.363	0.542	0.262	-0.375	0.469	0.25	-0.46	0.341	0.216	-0.518	0.186	0.297
1055	5.275	-0.655	0.899	0.49	-0.43	0.837	0.598	-0.505	0.799	0.663	-0.567	0.626	0.68	-0.565	0.496	0.626	-0.573	0.404	0.625	-0.574	0.238	0.658	-0.556	0.073	0.581	-0.425	0.029	0.589	-0.456	0.828	0.327	-0.542	0.789	0.285	-0.458	0.63	0.238	-0.361	0.543	0.262	-0.372	0.469	0.25	-0.454	0.339	0.216	-0.509	0.182	0.296
1056	5.28	-0.654	0.899	0.491	-0.429	0.836	0.598	-0.504	0.799	0.663	-0.566	0.626	0.68	-0.564	0.496	0.626	-0.572	0.404	0.625	-0.574	0.238	0.658	-0.556	0.073	0.581	-0.426	0.029	0.589	-0.456	0.828	0.327	-0.54	0.79	0.285	-0.456	0.631	0.238	-0.359	0.544	0.263	-0.37	0.468	0.251	-0.448	0.337	0.216	-0.499	0.178	0.295
1057	5.285	-0.653	0.899	0.49	-0.427	0.836	0.598	-0.503	0.799	0.663	-0.566	0.626	0.68	-0.563	0.496	0.626	-0.571	0.404	0.625	-0.574	0.238	0.658	-0.556	0.073	0.581	-0.426	0.029	0.589	-0.455	0.829	0.327	-0.538	0.79	0.285	-0.453	0.632	0.238	-0.357	0.544	0.264	-0.367	0.468	0.251	-0.442	0.335	0.215	-0.489	0.174	0.294
1058	5.29	-0.651	0.899	0.49	-0.425	0.836	0.597	-0.502	0.799	0.663	-0.565	0.626	0.68	-0.563	0.497	0.626	-0.57	0.404	0.625	-0.573	0.238	0.658	-0.556	0.073	0.581	-0.426	0.029	0.589	-0.453	0.829	0.326	-0.536	0.79	0.284	-0.451	0.632	0.238	-0.355	0.544	0.264	-0.364	0.467	0.252	-0.437	0.332	0.215	-0.479	0.17	0.293
1059	5.295	-0.65	0.899	0.49	-0.423	0.836	0.597	-0.5	0.799	0.663	-0.564	0.626	0.68	-0.562	0.497	0.626	-0.569	0.404	0.625	-0.573	0.238	0.658	-0.556	0.073	0.581	-0.426	0.029	0.589	-0.452	0.829	0.326	-0.535	0.79	0.284	-0.448	0.632	0.238	-0.354	0.544	0.264	-0.362	0.467	0.252	-0.431	0.329	0.214	-0.47	0.166	0.292
1060	5.3	-0.648	0.899	0.49	-0.422	0.837	0.598	-0.499	0.799	0.663	-0.563	0.626	0.68	-0.561	0.497	0.626	-0.569	0.404	0.625	-0.573	0.238	0.658	-0.556	0.073	0.581	-0.426	0.029	0.589	-0.451	0.83	0.326	-0.533	0.791	0.284	-0.447	0.633	0.237	-0.352	0.544	0.265	-0.36	0.466	0.252	-0.425	0.327	0.214	-0.46	0.161	0.29
1061	5.305	-0.647	0.899	0.49	-0.421	0.836	0.598	-0.498	0.799	0.663	-0.562	0.626	0.679	-0.56	0.497	0.626	-0.568	0.404	0.625	-0.573	0.238	0.658	-0.556	0.073	0.581	-0.426	0.029	0.589	-0.449	0.83	0.327	-0.531	0.791	0.284	-0.445	0.633	0.237	-0.35	0.544	0.266	-0.357	0.464	0.253	-0.419	0.324	0.213	-0.449	0.157	0.289
1062	5.31	-0.646	0.899	0.49	-0.42	0.836	0.598	-0.497	0.799	0.662	-0.561	0.626	0.679	-0.56	0.497	0.626	-0.568	0.404	0.625	-0.573	0.238	0.658	-0.556	0.073	0.581	-0.425	0.029	0.589	-0.447	0.829	0.327	-0.529	0.791	0.283	-0.443	0.633	0.237	-0.349	0.544	0.266	-0.355	0.463	0.253	-0.413	0.321	0.213	-0.439	0.153	0.288
1063	5.315	-0.644	0.899	0.49	-0.42	0.836	0.598	-0.495	0.799	0.662	-0.56	0.627	0.679	-0.559	0.497	0.626	-0.568	0.404	0.625	-0.572	0.238	0.658	-0.556	0.073	0.581	-0.426	0.029	0.589	-0.446	0.829	0.327	-0.527	0.791	0.283	-0.441	0.634	0.237	-0.348	0.543	0.267	-0.353	0.462	0.253	-0.408	0.318	0.212	-0.429	0.149	0.287
1064	5.32	-0.643	0.9	0.49	-0.418	0.836	0.597	-0.494	0.799	0.662	-0.56	0.627	0.679	-0.558	0.497	0.626	-0.568	0.404	0.625	-0.572	0.238	0.658	-0.556	0.073	0.581	-0.426	0.029	0.589	-0.444	0.828	0.327	-0.525	0.791	0.283	-0.439	0.634	0.236	-0.346	0.542	0.267	-0.351	0.46	0.253	-0.402	0.315	0.211	-0.419	0.145	0.286
1065	5.325	-0.642	0.9	0.489	-0.416	0.836	0.597	-0.493	0.799	0.662	-0.559	0.627	0.679	-0.558	0.497	0.625	-0.567	0.404	0.625	-0.572	0.238	0.658	-0.556	0.073	0.58	-0.426	0.029	0.589	-0.442	0.828	0.327	-0.523	0.791	0.282	-0.436	0.633	0.236	-0.345	0.542	0.268	-0.35	0.458	0.253	-0.395	0.312	0.211	-0.409	0.141	0.284
1066	5.33	-0.64	0.9	0.489	-0.413	0.836	0.597	-0.492	0.799	0.661	-0.558	0.627	0.679	-0.557	0.497	0.625	-0.567	0.404	0.625	-0.572	0.238	0.658	-0.556	0.073	0.58	-0.426	0.029	0.589	-0.441	0.828	0.327	-0.522	0.791	0.282	-0.435	0.633	0.236	-0.344	0.541	0.268	-0.348	0.457	0.254	-0.389	0.309	0.21	-0.398	0.137	0.283
1067	5.335	-0.638	0.9	0.489	-0.411	0.836	0.597	-0.49	0.798	0.659	-0.558	0.627	0.679	-0.556	0.497	0.625	-0.566	0.404	0.625	-0.572	0.239	0.658	-0.556	0.073	0.58	-0.426	0.029	0.589	-0.44	0.828	0.327	-0.52	0.791	0.281	-0.433	0.633	0.235	-0.343	0.539	0.268	-0.346	0.455	0.254	-0.384	0.306	0.209	-0.388	0.133	0.282
1068	5.34	-0.637	0.9	0.488	-0.41	0.836	0.597	-0.488	0.798	0.659	-0.556	0.627	0.679	-0.556	0.497	0.625	-0.566	0.405	0.624	-0.572	0.239	0.658	-0.556	0.073	0.581	-0.425	0.029	0.589	-0.438	0.827	0.327	-0.519	0.791	0.281	-0.431	0.633	0.235	-0.342	0.538	0.268	-0.345	0.453	0.254	-0.378	0.303	0.208	-0.377	0.13	0.28
1069	5.345	-0.635	0.9	0.488	-0.41	0.836	0.597	-0.487	0.799	0.66	-0.555	0.627	0.679	-0.555	0.497	0.625	-0.565	0.405	0.624	-0.571	0.239	0.658	-0.556	0.073	0.58	-0.425	0.029	0.589	-0.436	0.827	0.327	-0.517	0.791	0.281	-0.43	0.633	0.235	-0.342	0.537	0.269	-0.343	0.451	0.254	-0.372	0.3	0.207	-0.367	0.126	0.279
1070	5.35	-0.634	0.9	0.487	-0.409	0.835	0.597	-0.487	0.799	0.661	-0.554	0.627	0.678	-0.555	0.497	0.625	-0.565	0.405	0.624	-0.571	0.239	0.657	-0.556	0.073	0.58	-0.425	0.029	0.589	-0.434	0.826	0.327	-0.515	0.791	0.281	-0.428	0.632	0.235	-0.341	0.535	0.269	-0.342	0.449	0.254	-0.366	0.297	0.207	-0.357	0.123	0.278
1071	5.355	-0.632	0.899	0.486	-0.407	0.835	0.596	-0.486	0.799	0.661	-0.554	0.627	0.678	-0.554	0.497	0.625	-0.564	0.405	0.623	-0.571	0.239	0.657	-0.556	0.073	0.58	-0.425	0.029	0.589	-0.433	0.826	0.326	-0.513	0.79	0.281	-0.426	0.632	0.234	-0.341	0.533	0.269	-0.341	0.447	0.254	-0.36	0.294	0.206	-0.346	0.12	0.276
1072	5.36	-0.63	0.899	0.486	-0.405	0.834	0.595	-0.484	0.799	0.66	-0.552	0.627	0.678	-0.554	0.497	0.624	-0.564	0.405	0.623	-0.571	0.239	0.657	-0.556	0.073	0.58	-0.425	0.029	0.589	-0.431	0.825	0.326	-0.512	0.79	0.281	-0.426	0.631	0.234	-0.341	0.532	0.27	-0.339	0.444	0.254	-0.354	0.291	0.205	-0.336	0.117	0.275
1073	5.365	-0.629	0.899	0.486	-0.404	0.833	0.595	-0.483	0.798	0.66	-0.551	0.627	0.677	-0.553	0.497	0.624	-0.564	0.405	0.623	-0.571	0.239	0.657	-0.556	0.073	0.58	-0.425	0.029	0.589	-0.429	0.825	0.325	-0.51	0.79	0.28	-0.424	0.63	0.234	-0.341	0.53	0.27	-0.338	0.442	0.254	-0.348	0.288	0.204	-0.325	0.114	0.274
1074	5.37	-0.628	0.899	0.485	-0.404	0.833	0.595	-0.481	0.798	0.659	-0.55	0.627	0.677	-0.552	0.497	0.624	-0.563	0.405	0.623	-0.571	0.239	0.657	-0.556	0.073	0.58	-0.425	0.029	0.589	-0.427	0.824	0.325	-0.509	0.789	0.28	-0.423	0.629	0.233	-0.34	0.528	0.271	-0.337	0.44	0.254	-0.342	0.285	0.203	-0.316	0.112	0.273
1075	5.375	-0.626	0.899	0.484	-0.404	0.832	0.595	-0.48	0.798	0.659	-0.549	0.627	0.677	-0.552	0.497	0.624	-0.563	0.405	0.623	-0.571	0.239	0.657	-0.556	0.073	0.58	-0.425	0.029	0.589	-0.425	0.824	0.325	-0.506	0.788	0.279	-0.422	0.628	0.233	-0.34	0.525	0.271	-0.336	0.438	0.254	-0.337	0.283	0.202	-0.306	0.11	0.272
1076	5.38	-0.624	0.898	0.483	-0.403	0.831	0.595	-0.479	0.798	0.658	-0.548	0.627	0.677	-0.551	0.497	0.623	-0.563	0.405	0.622	-0.571	0.239	0.657	-0.556	0.073	0.58	-0.425	0.029	0.589	-0.424	0.823	0.325	-0.504	0.788	0.279	-0.421	0.627	0.233	-0.341	0.523	0.271	-0.335	0.436	0.254	-0.331	0.281	0.201	-0.296	0.108	0.27
1077	5.385	-0.622	0.898	0.482	-0.401	0.831	0.595	-0.478	0.798	0.658	-0.548	0.627	0.676	-0.55	0.497	0.623	-0.563	0.406	0.622	-0.571	0.239	0.657	-0.556	0.073	0.58	-0.425	0.029	0.589	-0.422	0.822	0.324	-0.503	0.787	0.279	-0.421	0.626	0.233	-0.341	0.521	0.272	-0.334	0.434	0.254	-0.325	0.279	0.2	-0.287	0.106	0.269
1078	5.39	-0.62	0.898	0.482	-0.399	0.831	0.594	-0.477	0.798	0.658	-0.547	0.628	0.676	-0.549	0.497	0.623	-0.562	0.406	0.622	-0.57	0.239	0.657	-0.556	0.073	0.58	-0.425	0.029	0.589	-0.419	0.821	0.324	-0.501	0.787	0.278	-0.42	0.625	0.233	-0.341	0.519	0.272	-0.333	0.432	0.254	-0.32	0.277	0.199	-0.279	0.105	0.268
1079	5.395	-0.619	0.897	0.481	-0.397	0.831	0.594	-0.475	0.798	0.657	-0.546	0.628	0.675	-0.549	0.497	0.622	-0.562	0.406	0.622	-0.57	0.239	0.656	-0.556	0.073	0.58	-0.425	0.029	0.589	-0.417	0.821	0.323	-0.499	0.786	0.278	-0.42	0.623	0.233	-0.342	0.517	0.273	-0.333	0.43	0.254	-0.315	0.275	0.198	-0.271	0.104	0.267
1080	5.4	-0.617	0.897	0.48	-0.396	0.831	0.594	-0.474	0.798	0.657	-0.545	0.628	0.675	-0.548	0.497	0.622	-0.562	0.406	0.621	-0.57	0.24	0.656	-0.556	0.073	0.58	-0.425	0.029	0.589	-0.415	0.82	0.323	-0.497	0.785	0.278	-0.419	0.622	0.232	-0.342	0.515	0.273	-0.332	0.428	0.255	-0.311	0.274	0.197	-0.263	0.102	0.267
1081	5.405	-0.615	0.897	0.479	-0.395	0.831	0.593	-0.472	0.798	0.657	-0.544	0.628	0.674	-0.547	0.497	0.622	-0.561	0.406	0.621	-0.57	0.24	0.656	-0.556	0.073	0.58	-0.425	0.029	0.589	-0.413	0.819	0.322	-0.496	0.784	0.277	-0.419	0.62	0.232	-0.342	0.512	0.273	-0.331	0.427	0.254	-0.307	0.273	0.196	-0.257	0.102	0.266
1082	5.41	-0.614	0.896	0.478	-0.394	0.83	0.593	-0.471	0.798	0.656	-0.543	0.628	0.674	-0.546	0.497	0.621	-0.56	0.406	0.621	-0.569	0.24	0.656	-0.556	0.073	0.58	-0.425	0.029	0.589	-0.411	0.819	0.322	-0.494	0.783	0.277	-0.419	0.619	0.231	-0.342	0.51	0.274	-0.33	0.425	0.254	-0.303	0.272	0.195	-0.251	0.101	0.265
1083	5.415	-0.612	0.896	0.477	-0.392	0.83	0.592	-0.47	0.798	0.656	-0.542	0.628	0.674	-0.545	0.497	0.621	-0.559	0.406	0.62	-0.569	0.24	0.655	-0.556	0.073	0.58	-0.425	0.029	0.589	-0.409	0.818	0.321	-0.491	0.782	0.276	-0.42	0.618	0.231	-0.343	0.509	0.273	-0.329	0.424	0.254	-0.3	0.271	0.195	-0.245	0.1	0.264
1084	5.42	-0.61	0.895	0.476	-0.39	0.83	0.592	-0.468	0.798	0.655	-0.541	0.628	0.673	-0.544	0.498	0.62	-0.558	0.406	0.62	-0.569	0.24	0.655	-0.556	0.073	0.58	-0.425	0.029	0.589	-0.406	0.817	0.321	-0.489	0.781	0.276	-0.42	0.616	0.231	-0.343	0.507	0.273	-0.329	0.422	0.254	-0.298	0.27	0.194	-0.241	0.1	0.264
1085	5.425	-0.607	0.895	0.475	-0.389	0.83	0.591	-0.467	0.798	0.654	-0.539	0.628	0.673	-0.543	0.498	0.62	-0.557	0.406	0.62	-0.569	0.24	0.655	-0.556	0.073	0.58	-0.425	0.029	0.589	-0.404	0.816	0.32	-0.487	0.78	0.275	-0.42	0.615	0.23	-0.343	0.505	0.273	-0.328	0.421	0.254	-0.296	0.269	0.194	-0.237	0.099	0.264
1086	5.43	-0.605	0.894	0.473	-0.387	0.83	0.591	-0.465	0.798	0.654	-0.538	0.628	0.672	-0.542	0.498	0.619	-0.556	0.406	0.62	-0.569	0.24	0.655	-0.556	0.073	0.58	-0.426	0.029	0.589	-0.402	0.816	0.319	-0.485	0.779	0.275	-0.42	0.614	0.23	-0.343	0.503	0.273	-0.328	0.42	0.254	-0.294	0.268	0.194	-0.233	0.098	0.264
1087	5.435	-0.603	0.894	0.472	-0.385	0.83	0.591	-0.464	0.798	0.653	-0.536	0.628	0.671	-0.541	0.498	0.619	-0.555	0.406	0.62	-0.568	0.241	0.655	-0.556	0.073	0.579	-0.427	0.029	0.59	-0.4	0.816	0.319	-0.483	0.778	0.274	-0.419	0.612	0.23	-0.343	0.502	0.273	-0.327	0.418	0.254	-0.293	0.266	0.194	-0.23	0.097	0.264
1088	5.44	-0.601	0.894	0.471	-0.383	0.831	0.59	-0.462	0.798	0.653	-0.535	0.628	0.671	-0.54	0.498	0.618	-0.554	0.407	0.619	-0.568	0.241	0.655	-0.556	0.073	0.579	-0.427	0.028	0.59	-0.397	0.815	0.318	-0.481	0.777	0.274	-0.419	0.611	0.23	-0.343	0.5	0.273	-0.326	0.416	0.254	-0.292	0.265	0.194	-0.228	0.096	0.265
1089	5.445	-0.599	0.893	0.47	-0.381	0.831	0.589	-0.461	0.799	0.653	-0.534	0.628	0.67	-0.539	0.498	0.618	-0.553	0.407	0.619	-0.567	0.241	0.654	-0.556	0.073	0.579	-0.427	0.028	0.59	-0.394	0.814	0.318	-0.478	0.776	0.274	-0.419	0.61	0.23	-0.343	0.5	0.272	-0.326	0.415	0.253	-0.291	0.263	0.194	-0.226	0.095	0.265
1090	5.45	-0.597	0.893	0.469	-0.38	0.831	0.589	-0.459	0.798	0.652	-0.533	0.629	0.669	-0.538	0.498	0.617	-0.552	0.406	0.618	-0.567	0.241	0.654	-0.556	0.073	0.579	-0.427	0.028	0.59	-0.391	0.813	0.318	-0.476	0.776	0.273	-0.418	0.61	0.23	-0.342	0.499	0.272	-0.325	0.413	0.253	-0.291	0.261	0.194	-0.224	0.094	0.265
1091	5.455	-0.595	0.893	0.467	-0.378	0.831	0.589	-0.457	0.798	0.651	-0.532	0.629	0.669	-0.537	0.499	0.616	-0.551	0.406	0.617	-0.567	0.241	0.654	-0.556	0.073	0.579	-0.427	0.028	0.59	-0.389	0.813	0.317	-0.473	0.775	0.272	-0.416	0.609	0.23	-0.341	0.497	0.272	-0.325	0.412	0.254	-0.291	0.259	0.195	-0.224	0.093	0.266
1092	5.46	-0.592	0.892	0.466	-0.375	0.831	0.588	-0.456	0.798	0.65	-0.531	0.629	0.668	-0.535	0.498	0.616	-0.549	0.406	0.616	-0.566	0.241	0.653	-0.556	0.073	0.579	-0.427	0.028	0.59	-0.387	0.812	0.317	-0.471	0.774	0.271	-0.415	0.608	0.23	-0.339	0.496	0.272	-0.325	0.41	0.254	-0.291	0.257	0.195	-0.224	0.091	0.266
1093	5.465	-0.59	0.892	0.465	-0.372	0.831	0.588	-0.454	0.798	0.649	-0.529	0.629	0.667	-0.534	0.498	0.615	-0.548	0.406	0.616	-0.566	0.242	0.653	-0.556	0.074	0.579	-0.427	0.028	0.59	-0.384	0.811	0.316	-0.469	0.774	0.271	-0.413	0.607	0.229	-0.338	0.495	0.271	-0.324	0.409	0.254	-0.291	0.256	0.196	-0.224	0.09	0.267
1094	5.47	-0.588	0.892	0.464	-0.37	0.831	0.588	-0.452	0.798	0.648	-0.528	0.629	0.667	-0.532	0.499	0.615	-0.548	0.407	0.616	-0.565	0.242	0.653	-0.556	0.074	0.579	-0.428	0.028	0.59	-0.382	0.811	0.316	-0.467	0.773	0.27	-0.412	0.607	0.229	-0.338	0.495	0.271	-0.323	0.407	0.254	-0.292	0.254	0.196	-0.224	0.089	0.268
1095	5.475	-0.585	0.892	0.462	-0.369	0.832	0.587	-0.451	0.798	0.648	-0.526	0.629	0.666	-0.531	0.499	0.614	-0.547	0.407	0.616	-0.564	0.242	0.652	-0.556	0.074	0.579	-0.427	0.028	0.59	-0.379	0.811	0.315	-0.464	0.773	0.27	-0.41	0.606	0.229	-0.336	0.494	0.271	-0.322	0.406	0.254	-0.293	0.253	0.197	-0.225	0.087	0.268
1096	5.48	-0.583	0.891	0.461	-0.366	0.832	0.586	-0.448	0.798	0.647	-0.524	0.629	0.665	-0.53	0.499	0.613	-0.546	0.408	0.615	-0.564	0.242	0.652	-0.556	0.074	0.579	-0.428	0.028	0.59	-0.377	0.811	0.314	-0.461	0.772	0.269	-0.407	0.605	0.228	-0.334	0.493	0.271	-0.322	0.405	0.254	-0.294	0.252	0.198	-0.226	0.087	0.268
1097	5.485	-0.58	0.891	0.46	-0.364	0.832	0.585	-0.445	0.798	0.646	-0.523	0.63	0.664	-0.528	0.499	0.613	-0.544	0.408	0.615	-0.563	0.243	0.652	-0.556	0.074	0.579	-0.428	0.028	0.59	-0.374	0.81	0.314	-0.459	0.772	0.268	-0.405	0.605	0.228	-0.332	0.492	0.271	-0.32	0.404	0.253	-0.295	0.251	0.199	-0.227	0.086	0.268
1098	5.49	-0.578	0.891	0.459	-0.362	0.831	0.584	-0.444	0.798	0.645	-0.522	0.63	0.663	-0.526	0.499	0.612	-0.543	0.408	0.614	-0.562	0.243	0.652	-0.556	0.074	0.579	-0.428	0.028	0.59	-0.371	0.81	0.313	-0.457	0.772	0.267	-0.403	0.604	0.228	-0.331	0.491	0.271	-0.32	0.403	0.253	-0.296	0.25	0.2	-0.227	0.084	0.269
1099	5.495	-0.575	0.891	0.458	-0.36	0.831	0.584	-0.442	0.798	0.645	-0.52	0.63	0.662	-0.525	0.499	0.611	-0.542	0.408	0.614	-0.562	0.243	0.652	-0.556	0.074	0.578	-0.428	0.028	0.59	-0.369	0.809	0.312	-0.454	0.772	0.267	-0.401	0.604	0.227	-0.329	0.491	0.271	-0.318	0.403	0.253	-0.295	0.249	0.201	-0.227	0.083	0.269
1100	5.5	-0.573	0.891	0.457	-0.358	0.831	0.583	-0.442	0.799	0.644	-0.518	0.63	0.661	-0.523	0.499	0.611	-0.54	0.408	0.613	-0.561	0.244	0.651	-0.556	0.074	0.578	-0.428	0.028	0.59	-0.366	0.809	0.311	-0.451	0.772	0.266	-0.399	0.603	0.227	-0.327	0.49	0.271	-0.316	0.402	0.253	-0.295	0.248	0.201	-0.226	0.083	0.269
1101	5.505	-0.571	0.891	0.456	-0.356	0.831	0.582	-0.442	0.801	0.644	-0.516	0.63	0.66	-0.522	0.499	0.61	-0.538	0.408	0.612	-0.56	0.244	0.651	-0.556	0.074	0.578	-0.428	0.028	0.59	-0.363	0.809	0.311	-0.448	0.772	0.266	-0.397	0.603	0.226	-0.325	0.49	0.27	-0.315	0.402	0.253	-0.295	0.247	0.202	-0.225	0.083	0.269
1102	5.51	-0.568	0.891	0.455	-0.354	0.831	0.581	-0.439	0.8	0.643	-0.515	0.63	0.66	-0.52	0.499	0.609	-0.536	0.408	0.611	-0.56	0.244	0.65	-0.556	0.074	0.578	-0.428	0.028	0.59	-0.36	0.809	0.31	-0.446	0.772	0.264	-0.395	0.603	0.225	-0.323	0.49	0.269	-0.313	0.402	0.252	-0.295	0.247	0.202	-0.223	0.083	0.269
1103	5.515	-0.566	0.891	0.453	-0.351	0.831	0.58	-0.434	0.798	0.641	-0.513	0.63	0.659	-0.518	0.499	0.608	-0.535	0.407	0.61	-0.559	0.245	0.65	-0.556	0.074	0.578	-0.427	0.028	0.59	-0.357	0.81	0.309	-0.444	0.772	0.263	-0.393	0.603	0.225	-0.322	0.49	0.269	-0.311	0.402	0.252	-0.293	0.246	0.202	-0.221	0.083	0.269
1104	5.52	-0.563	0.891	0.453	-0.348	0.831	0.58	-0.431	0.797	0.64	-0.511	0.63	0.658	-0.516	0.499	0.608	-0.533	0.408	0.61	-0.558	0.245	0.649	-0.556	0.074	0.578	-0.427	0.028	0.59	-0.355	0.81	0.308	-0.442	0.773	0.262	-0.392	0.603	0.224	-0.319	0.49	0.268	-0.309	0.402	0.251	-0.29	0.247	0.201	-0.22	0.083	0.269
1105	5.525	-0.561	0.892	0.452	-0.345	0.831	0.579	-0.429	0.797	0.64	-0.509	0.63	0.657	-0.515	0.499	0.607	-0.532	0.408	0.609	-0.557	0.245	0.649	-0.555	0.075	0.578	-0.427	0.028	0.59	-0.353	0.809	0.307	-0.439	0.773	0.261	-0.39	0.602	0.223	-0.317	0.49	0.268	-0.307	0.402	0.251	-0.287	0.247	0.2	-0.219	0.082	0.269
1106	5.53	-0.558	0.892	0.451	-0.343	0.831	0.578	-0.428	0.798	0.639	-0.507	0.63	0.656	-0.512	0.499	0.606	-0.531	0.408	0.609	-0.556	0.245	0.648	-0.555	0.075	0.578	-0.427	0.028	0.59	-0.351	0.81	0.305	-0.437	0.774	0.26	-0.388	0.602	0.223	-0.315	0.49	0.267	-0.304	0.402	0.25	-0.283	0.248	0.199	-0.218	0.082	0.268
1107	5.535	-0.556	0.892	0.45	-0.341	0.83	0.577	-0.428	0.799	0.639	-0.505	0.63	0.655	-0.511	0.499	0.605	-0.53	0.409	0.608	-0.555	0.245	0.648	-0.555	0.075	0.578	-0.427	0.028	0.59	-0.348	0.81	0.304	-0.435	0.774	0.258	-0.386	0.602	0.222	-0.313	0.49	0.266	-0.302	0.403	0.249	-0.279	0.249	0.198	-0.218	0.081	0.268
1108	5.54	-0.553	0.892	0.449	-0.339	0.83	0.575	-0.427	0.8	0.638	-0.504	0.63	0.654	-0.509	0.499	0.604	-0.529	0.409	0.607	-0.555	0.246	0.648	-0.555	0.075	0.577	-0.427	0.028	0.59	-0.345	0.81	0.304	-0.432	0.775	0.258	-0.384	0.601	0.221	-0.311	0.491	0.266	-0.299	0.403	0.248	-0.276	0.249	0.196	-0.218	0.081	0.268
1109	5.545	-0.551	0.893	0.448	-0.336	0.83	0.575	-0.423	0.798	0.636	-0.502	0.63	0.653	-0.507	0.499	0.603	-0.527	0.409	0.606	-0.554	0.246	0.647	-0.555	0.075	0.577	-0.427	0.028	0.59	-0.343	0.81	0.303	-0.43	0.776	0.256	-0.382	0.601	0.22	-0.309	0.492	0.265	-0.297	0.404	0.247	-0.272	0.249	0.195	-0.218	0.081	0.267
1110	5.55	-0.548	0.893	0.447	-0.333	0.83	0.574	-0.418	0.796	0.635	-0.5	0.63	0.652	-0.505	0.499	0.602	-0.525	0.409	0.606	-0.553	0.246	0.647	-0.555	0.076	0.577	-0.427	0.028	0.59	-0.34	0.81	0.302	-0.428	0.777	0.255	-0.38	0.601	0.219	-0.306	0.492	0.263	-0.294	0.404	0.246	-0.27	0.249	0.194	-0.218	0.081	0.266
1111	5.555	-0.546	0.893	0.446	-0.33	0.83	0.573	-0.415	0.795	0.634	-0.498	0.63	0.651	-0.504	0.499	0.602	-0.523	0.409	0.605	-0.552	0.246	0.646	-0.555	0.076	0.577	-0.427	0.028	0.59	-0.337	0.811	0.3	-0.425	0.777	0.254	-0.378	0.601	0.218	-0.303	0.492	0.263	-0.291	0.404	0.244	-0.268	0.248	0.193	-0.218	0.08	0.266
1112	5.56	-0.543	0.893	0.446	-0.328	0.829	0.571	-0.413	0.795	0.632	-0.496	0.63	0.65	-0.502	0.499	0.601	-0.522	0.409	0.604	-0.552	0.247	0.646	-0.555	0.076	0.577	-0.427	0.028	0.59	-0.335	0.811	0.299	-0.422	0.777	0.253	-0.375	0.6	0.217	-0.299	0.492	0.262	-0.288	0.403	0.243	-0.266	0.247	0.192	-0.217	0.08	0.265
1113	5.565	-0.541	0.893	0.445	-0.326	0.828	0.57	-0.412	0.796	0.631	-0.494	0.63	0.648	-0.5	0.499	0.6	-0.52	0.409	0.603	-0.551	0.247	0.645	-0.554	0.076	0.577	-0.427	0.029	0.59	-0.332	0.811	0.297	-0.419	0.777	0.252	-0.372	0.6	0.216	-0.296	0.493	0.261	-0.286	0.404	0.242	-0.264	0.246	0.192	-0.216	0.08	0.265
1114	5.57	-0.538	0.893	0.444	-0.323	0.828	0.569	-0.412	0.797	0.631	-0.492	0.63	0.647	-0.498	0.499	0.599	-0.519	0.409	0.603	-0.55	0.247	0.644	-0.554	0.076	0.577	-0.427	0.029	0.59	-0.329	0.812	0.296	-0.416	0.777	0.251	-0.37	0.6	0.215	-0.293	0.493	0.26	-0.284	0.404	0.241	-0.263	0.246	0.191	-0.215	0.079	0.265
1115	5.575	-0.535	0.893	0.443	-0.32	0.828	0.567	-0.411	0.797	0.63	-0.491	0.63	0.646	-0.496	0.499	0.598	-0.517	0.409	0.602	-0.549	0.248	0.644	-0.554	0.076	0.577	-0.427	0.029	0.59	-0.326	0.813	0.295	-0.413	0.777	0.25	-0.367	0.6	0.213	-0.291	0.494	0.258	-0.282	0.403	0.24	-0.263	0.245	0.191	-0.214	0.078	0.264
1116	5.58	-0.532	0.893	0.442	-0.318	0.828	0.566	-0.407	0.796	0.628	-0.488	0.63	0.645	-0.494	0.499	0.597	-0.515	0.409	0.6	-0.548	0.248	0.644	-0.554	0.076	0.576	-0.428	0.028	0.59	-0.324	0.813	0.293	-0.411	0.777	0.249	-0.364	0.599	0.212	-0.288	0.494	0.257	-0.28	0.403	0.239	-0.262	0.245	0.19	-0.214	0.078	0.264
1117	5.585	-0.529	0.893	0.441	-0.315	0.827	0.565	-0.403	0.795	0.627	-0.486	0.63	0.644	-0.492	0.499	0.596	-0.514	0.41	0.6	-0.547	0.248	0.643	-0.554	0.076	0.576	-0.428	0.028	0.591	-0.321	0.814	0.292	-0.408	0.778	0.248	-0.361	0.599	0.211	-0.285	0.493	0.256	-0.278	0.402	0.239	-0.261	0.245	0.19	-0.213	0.077	0.264
1118	5.59	-0.526	0.893	0.44	-0.313	0.827	0.563	-0.402	0.796	0.626	-0.484	0.63	0.643	-0.49	0.499	0.595	-0.513	0.41	0.6	-0.547	0.249	0.643	-0.554	0.076	0.576	-0.428	0.028	0.591	-0.318	0.814	0.29	-0.405	0.778	0.246	-0.358	0.599	0.21	-0.282	0.493	0.255	-0.276	0.402	0.238	-0.26	0.245	0.189	-0.213	0.077	0.264
1119	5.595	-0.523	0.893	0.438	-0.309	0.827	0.562	-0.4	0.796	0.625	-0.482	0.63	0.641	-0.488	0.499	0.594	-0.51	0.409	0.599	-0.546	0.249	0.642	-0.554	0.076	0.576	-0.428	0.029	0.591	-0.315	0.814	0.289	-0.402	0.778	0.245	-0.355	0.6	0.208	-0.28	0.493	0.254	-0.274	0.402	0.237	-0.258	0.245	0.189	-0.213	0.077	0.263
1120	5.6	-0.52	0.893	0.437	-0.306	0.827	0.561	-0.396	0.794	0.623	-0.48	0.63	0.64	-0.486	0.499	0.593	-0.508	0.409	0.598	-0.545	0.25	0.642	-0.554	0.076	0.576	-0.428	0.029	0.591	-0.312	0.814	0.288	-0.398	0.778	0.244	-0.352	0.6	0.207	-0.278	0.493	0.253	-0.271	0.402	0.236	-0.257	0.245	0.188	-0.212	0.076	0.263
1121	5.605	-0.518	0.892	0.436	-0.303	0.827	0.559	-0.392	0.793	0.622	-0.478	0.63	0.639	-0.484	0.499	0.592	-0.506	0.409	0.597	-0.543	0.25	0.641	-0.554	0.076	0.575	-0.428	0.029	0.591	-0.308	0.815	0.286	-0.395	0.779	0.242	-0.349	0.6	0.205	-0.276	0.493	0.252	-0.268	0.402	0.235	-0.255	0.245	0.188	-0.212	0.076	0.263
1122	5.61	-0.515	0.892	0.435	-0.301	0.826	0.558	-0.392	0.794	0.621	-0.475	0.629	0.638	-0.482	0.499	0.591	-0.504	0.409	0.596	-0.542	0.25	0.64	-0.554	0.076	0.575	-0.428	0.029	0.591	-0.305	0.815	0.285	-0.392	0.779	0.241	-0.347	0.6	0.204	-0.273	0.493	0.251	-0.266	0.402	0.234	-0.253	0.244	0.187	-0.212	0.076	0.263
1123	5.615	-0.512	0.892	0.433	-0.298	0.826	0.556	-0.39	0.794	0.62	-0.473	0.629	0.637	-0.48	0.498	0.59	-0.502	0.409	0.595	-0.541	0.25	0.64	-0.553	0.076	0.575	-0.428	0.029	0.591	-0.302	0.815	0.284	-0.389	0.779	0.24	-0.344	0.6	0.202	-0.27	0.492	0.25	-0.263	0.401	0.233	-0.25	0.244	0.187	-0.211	0.076	0.263
1124	5.62	-0.509	0.892	0.432	-0.295	0.826	0.555	-0.386	0.793	0.618	-0.471	0.629	0.635	-0.477	0.498	0.589	-0.5	0.409	0.594	-0.54	0.25	0.64	-0.553	0.077	0.574	-0.428	0.029	0.59	-0.299	0.815	0.282	-0.386	0.779	0.238	-0.341	0.6	0.201	-0.268	0.493	0.249	-0.261	0.401	0.232	-0.248	0.243	0.186	-0.211	0.075	0.263
1125	5.625	-0.506	0.891	0.431	-0.292	0.826	0.554	-0.382	0.791	0.616	-0.468	0.629	0.634	-0.475	0.498	0.588	-0.498	0.408	0.594	-0.538	0.25	0.639	-0.553	0.077	0.574	-0.427	0.029	0.59	-0.297	0.815	0.281	-0.383	0.779	0.237	-0.338	0.6	0.2	-0.265	0.493	0.248	-0.258	0.401	0.231	-0.246	0.243	0.186	-0.21	0.075	0.263
1126	5.63	-0.503	0.891	0.429	-0.289	0.825	0.552	-0.38	0.792	0.616	-0.466	0.629	0.633	-0.473	0.498	0.587	-0.495	0.407	0.593	-0.537	0.251	0.639	-0.553	0.077	0.574	-0.427	0.029	0.59	-0.293	0.815	0.279	-0.379	0.78	0.235	-0.335	0.6	0.198	-0.262	0.492	0.247	-0.255	0.401	0.23	-0.243	0.243	0.185	-0.21	0.075	0.263
1127	5.635	-0.501	0.891	0.428	-0.286	0.825	0.551	-0.376	0.79	0.614	-0.463	0.628	0.632	-0.47	0.497	0.586	-0.493	0.407	0.592	-0.536	0.251	0.638	-0.553	0.077	0.574	-0.427	0.029	0.59	-0.29	0.815	0.278	-0.377	0.78	0.234	-0.332	0.599	0.197	-0.26	0.492	0.246	-0.252	0.401	0.23	-0.241	0.243	0.185	-0.209	0.075	0.263
1128	5.64	-0.498	0.891	0.427	-0.283	0.825	0.55	-0.372	0.788	0.612	-0.461	0.628	0.631	-0.467	0.497	0.585	-0.491	0.407	0.591	-0.534	0.251	0.637	-0.552	0.077	0.574	-0.427	0.029	0.59	-0.287	0.815	0.277	-0.374	0.781	0.232	-0.329	0.599	0.196	-0.257	0.492	0.245	-0.249	0.401	0.229	-0.239	0.243	0.184	-0.209	0.075	0.263
1129	5.645	-0.495	0.891	0.425	-0.28	0.825	0.548	-0.371	0.789	0.611	-0.458	0.628	0.629	-0.465	0.497	0.584	-0.488	0.407	0.59	-0.533	0.251	0.637	-0.552	0.077	0.574	-0.427	0.03	0.59	-0.284	0.816	0.276	-0.37	0.781	0.231	-0.326	0.599	0.195	-0.254	0.492	0.244	-0.247	0.401	0.228	-0.237	0.242	0.184	-0.208	0.074	0.263
1130	5.65	-0.492	0.891	0.424	-0.277	0.825	0.547	-0.37	0.79	0.61	-0.456	0.627	0.628	-0.462	0.496	0.583	-0.486	0.407	0.589	-0.531	0.251	0.636	-0.552	0.078	0.573	-0.427	0.03	0.59	-0.281	0.816	0.274	-0.367	0.781	0.229	-0.322	0.599	0.194	-0.251	0.492	0.244	-0.244	0.401	0.228	-0.234	0.242	0.183	-0.208	0.074	0.264
1131	5.655	-0.49	0.891	0.422	-0.275	0.824	0.546	-0.365	0.788	0.608	-0.453	0.627	0.627	-0.459	0.496	0.582	-0.483	0.407	0.588	-0.53	0.251	0.636	-0.552	0.078	0.573	-0.427	0.03	0.59	-0.278	0.816	0.273	-0.364	0.781	0.228	-0.319	0.599	0.192	-0.248	0.492	0.243	-0.241	0.401	0.227	-0.233	0.242	0.183	-0.208	0.074	0.264
1132	5.66	-0.487	0.89	0.421	-0.272	0.824	0.544	-0.361	0.787	0.606	-0.451	0.627	0.626	-0.457	0.496	0.581	-0.481	0.407	0.587	-0.528	0.251	0.635	-0.551	0.078	0.573	-0.427	0.03	0.589	-0.275	0.816	0.272	-0.361	0.781	0.227	-0.316	0.599	0.191	-0.245	0.492	0.242	-0.239	0.401	0.227	-0.23	0.241	0.183	-0.208	0.074	0.264
1133	5.665	-0.485	0.89	0.42	-0.268	0.824	0.543	-0.36	0.787	0.605	-0.448	0.626	0.625	-0.454	0.495	0.58	-0.479	0.407	0.587	-0.526	0.252	0.634	-0.551	0.078	0.573	-0.426	0.03	0.589	-0.273	0.816	0.27	-0.358	0.781	0.226	-0.313	0.599	0.19	-0.242	0.491	0.241	-0.236	0.4	0.226	-0.228	0.241	0.183	-0.207	0.074	0.264
1134	5.67	-0.482	0.89	0.418	-0.266	0.824	0.542	-0.359	0.788	0.604	-0.446	0.626	0.623	-0.451	0.495	0.579	-0.476	0.406	0.586	-0.525	0.252	0.634	-0.551	0.078	0.572	-0.426	0.03	0.589	-0.271	0.816	0.269	-0.355	0.781	0.224	-0.31	0.598	0.189	-0.239	0.491	0.24	-0.233	0.4	0.225	-0.227	0.241	0.182	-0.207	0.074	0.264
1135	5.675	-0.479	0.89	0.417	-0.263	0.824	0.541	-0.355	0.787	0.603	-0.443	0.625	0.622	-0.449	0.495	0.579	-0.473	0.406	0.585	-0.523	0.252	0.633	-0.55	0.078	0.572	-0.426	0.03	0.589	-0.269	0.816	0.268	-0.353	0.781	0.223	-0.306	0.598	0.188	-0.236	0.491	0.24	-0.23	0.4	0.225	-0.226	0.24	0.182	-0.206	0.074	0.264
1136	5.68	-0.476	0.89	0.415	-0.261	0.823	0.539	-0.352	0.786	0.601	-0.44	0.625	0.621	-0.446	0.495	0.578	-0.47	0.406	0.585	-0.521	0.252	0.633	-0.55	0.079	0.572	-0.426	0.03	0.589	-0.265	0.816	0.267	-0.35	0.781	0.221	-0.303	0.598	0.187	-0.233	0.49	0.239	-0.228	0.399	0.224	-0.224	0.24	0.182	-0.206	0.074	0.265
1137	5.685	-0.474	0.889	0.414	-0.258	0.823	0.538	-0.349	0.786	0.6	-0.438	0.625	0.62	-0.443	0.494	0.577	-0.467	0.405	0.584	-0.519	0.252	0.632	-0.55	0.079	0.572	-0.426	0.03	0.589	-0.263	0.816	0.266	-0.347	0.781	0.22	-0.3	0.598	0.186	-0.23	0.49	0.238	-0.225	0.399	0.224	-0.222	0.24	0.182	-0.206	0.074	0.265
1138	5.69	-0.471	0.889	0.413	-0.255	0.823	0.537	-0.347	0.785	0.599	-0.435	0.624	0.619	-0.441	0.494	0.576	-0.464	0.404	0.583	-0.517	0.252	0.632	-0.549	0.079	0.572	-0.426	0.03	0.589	-0.26	0.816	0.264	-0.344	0.781	0.219	-0.296	0.598	0.185	-0.227	0.49	0.238	-0.223	0.399	0.223	-0.22	0.24	0.182	-0.205	0.073	0.265
1139	5.695	-0.468	0.889	0.411	-0.253	0.823	0.535	-0.343	0.784	0.597	-0.433	0.624	0.618	-0.437	0.493	0.575	-0.462	0.404	0.582	-0.516	0.252	0.631	-0.549	0.079	0.571	-0.426	0.03	0.589	-0.257	0.816	0.262	-0.341	0.781	0.218	-0.293	0.598	0.184	-0.224	0.49	0.237	-0.221	0.399	0.223	-0.219	0.24	0.181	-0.205	0.073	0.265
1140	5.7	-0.466	0.888	0.41	-0.25	0.822	0.534	-0.341	0.784	0.596	-0.43	0.624	0.616	-0.434	0.493	0.574	-0.459	0.404	0.582	-0.515	0.253	0.631	-0.549	0.08	0.571	-0.427	0.03	0.589	-0.253	0.817	0.261	-0.338	0.78	0.217	-0.29	0.598	0.183	-0.221	0.49	0.237	-0.218	0.399	0.223	-0.217	0.239	0.181	-0.205	0.073	0.265
1141	5.705	-0.463	0.888	0.409	-0.248	0.822	0.533	-0.339	0.784	0.595	-0.428	0.623	0.615	-0.432	0.492	0.574	-0.456	0.404	0.581	-0.513	0.253	0.63	-0.548	0.081	0.57	-0.427	0.03	0.588	-0.25	0.817	0.259	-0.335	0.78	0.216	-0.287	0.598	0.183	-0.219	0.49	0.237	-0.216	0.398	0.223	-0.215	0.239	0.181	-0.204	0.073	0.265
1142	5.71	-0.46	0.888	0.408	-0.245	0.822	0.532	-0.339	0.785	0.594	-0.425	0.623	0.614	-0.429	0.492	0.573	-0.454	0.403	0.58	-0.512	0.253	0.629	-0.548	0.081	0.57	-0.427	0.031	0.588	-0.247	0.817	0.258	-0.332	0.78	0.214	-0.283	0.597	0.182	-0.216	0.489	0.236	-0.213	0.398	0.222	-0.213	0.239	0.181	-0.203	0.073	0.265
1143	5.715	-0.458	0.887	0.406	-0.243	0.822	0.53	-0.337	0.785	0.593	-0.423	0.623	0.613	-0.426	0.492	0.572	-0.452	0.403	0.58	-0.51	0.254	0.629	-0.548	0.081	0.569	-0.427	0.031	0.588	-0.244	0.817	0.257	-0.329	0.78	0.213	-0.28	0.598	0.181	-0.213	0.489	0.235	-0.21	0.398	0.221	-0.212	0.238	0.181	-0.203	0.073	0.265
1144	5.72	-0.456	0.887	0.405	-0.241	0.822	0.529	-0.332	0.783	0.591	-0.421	0.623	0.611	-0.423	0.492	0.571	-0.45	0.403	0.579	-0.509	0.254	0.628	-0.547	0.081	0.569	-0.427	0.031	0.588	-0.241	0.817	0.255	-0.326	0.78	0.212	-0.277	0.598	0.18	-0.21	0.489	0.234	-0.208	0.397	0.221	-0.21	0.238	0.181	-0.203	0.073	0.265
1145	5.725	-0.453	0.887	0.404	-0.238	0.822	0.528	-0.331	0.784	0.59	-0.418	0.623	0.61	-0.42	0.492	0.571	-0.447	0.403	0.578	-0.507	0.254	0.628	-0.547	0.082	0.568	-0.427	0.031	0.588	-0.238	0.817	0.254	-0.322	0.78	0.211	-0.274	0.597	0.179	-0.208	0.489	0.234	-0.206	0.397	0.221	-0.208	0.238	0.181	-0.203	0.073	0.265
1146	5.73	-0.45	0.887	0.403	-0.236	0.822	0.527	-0.329	0.784	0.59	-0.416	0.623	0.609	-0.417	0.491	0.57	-0.444	0.403	0.578	-0.506	0.254	0.627	-0.547	0.082	0.567	-0.427	0.031	0.588	-0.235	0.817	0.253	-0.319	0.78	0.21	-0.27	0.597	0.178	-0.205	0.489	0.234	-0.203	0.397	0.221	-0.207	0.238	0.181	-0.203	0.073	0.265
1147	5.735	-0.448	0.887	0.401	-0.233	0.822	0.525	-0.326	0.784	0.588	-0.414	0.623	0.607	-0.415	0.491	0.569	-0.442	0.403	0.577	-0.505	0.255	0.627	-0.547	0.083	0.567	-0.427	0.031	0.588	-0.233	0.817	0.252	-0.317	0.781	0.209	-0.267	0.597	0.177	-0.202	0.488	0.234	-0.201	0.397	0.22	-0.205	0.238	0.18	-0.203	0.073	0.265
1148	5.74	-0.446	0.886	0.4	-0.231	0.822	0.524	-0.324	0.784	0.587	-0.412	0.623	0.606	-0.412	0.491	0.568	-0.44	0.404	0.577	-0.504	0.256	0.626	-0.547	0.084	0.567	-0.427	0.031	0.587	-0.23	0.817	0.251	-0.313	0.781	0.208	-0.264	0.597	0.177	-0.199	0.488	0.233	-0.199	0.397	0.22	-0.204	0.237	0.18	-0.203	0.073	0.265
1149	5.745	-0.443	0.886	0.399	-0.229	0.822	0.523	-0.32	0.783	0.586	-0.41	0.623	0.605	-0.41	0.491	0.568	-0.438	0.404	0.576	-0.504	0.257	0.626	-0.547	0.085	0.567	-0.427	0.031	0.587	-0.227	0.817	0.25	-0.311	0.781	0.207	-0.261	0.597	0.176	-0.197	0.488	0.232	-0.196	0.396	0.22	-0.202	0.237	0.18	-0.203	0.073	0.265
1150	5.75	-0.441	0.886	0.398	-0.227	0.821	0.522	-0.318	0.783	0.585	-0.407	0.623	0.604	-0.407	0.491	0.567	-0.436	0.404	0.575	-0.503	0.258	0.625	-0.547	0.086	0.566	-0.427	0.031	0.587	-0.225	0.817	0.249	-0.307	0.781	0.206	-0.258	0.597	0.175	-0.195	0.488	0.231	-0.194	0.396	0.219	-0.201	0.237	0.18	-0.202	0.073	0.265
1151	5.755	-0.439	0.886	0.396	-0.225	0.821	0.521	-0.315	0.783	0.583	-0.405	0.623	0.603	-0.404	0.492	0.566	-0.434	0.404	0.575	-0.502	0.259	0.625	-0.546	0.087	0.566	-0.427	0.031	0.587	-0.222	0.817	0.248	-0.305	0.781	0.205	-0.255	0.597	0.174	-0.192	0.487	0.231	-0.192	0.396	0.219	-0.199	0.236	0.18	-0.202	0.073	0.265
1152	5.76	-0.436	0.886	0.395	-0.222	0.822	0.52	-0.313	0.783	0.582	-0.403	0.623	0.602	-0.402	0.492	0.566	-0.432	0.405	0.575	-0.501	0.26	0.624	-0.545	0.088	0.566	-0.427	0.031	0.587	-0.22	0.817	0.248	-0.302	0.781	0.204	-0.253	0.597	0.173	-0.19	0.487	0.231	-0.19	0.395	0.218	-0.198	0.236	0.179	-0.202	0.073	0.265
1153	5.765	-0.433	0.886	0.394	-0.22	0.822	0.519	-0.311	0.783	0.581	-0.401	0.624	0.601	-0.399	0.492	0.565	-0.43	0.405	0.574	-0.5	0.26	0.624	-0.545	0.088	0.566	-0.427	0.031	0.587	-0.218	0.817	0.247	-0.299	0.781	0.203	-0.25	0.597	0.173	-0.188	0.487	0.23	-0.188	0.395	0.217	-0.197	0.236	0.179	-0.202	0.072	0.265
1154	5.77	-0.431	0.886	0.393	-0.218	0.822	0.518	-0.309	0.784	0.581	-0.399	0.624	0.6	-0.397	0.493	0.564	-0.428	0.406	0.574	-0.499	0.261	0.623	-0.544	0.089	0.566	-0.428	0.031	0.587	-0.216	0.816	0.246	-0.297	0.78	0.202	-0.247	0.597	0.172	-0.185	0.487	0.23	-0.186	0.395	0.217	-0.196	0.236	0.178	-0.202	0.072	0.265
1155	5.775	-0.429	0.886	0.392	-0.216	0.823	0.518	-0.306	0.784	0.58	-0.398	0.625	0.598	-0.395	0.493	0.564	-0.426	0.406	0.574	-0.498	0.263	0.623	-0.544	0.09	0.565	-0.428	0.031	0.587	-0.214	0.816	0.246	-0.294	0.78	0.201	-0.245	0.597	0.171	-0.183	0.486	0.229	-0.184	0.394	0.217	-0.195	0.235	0.178	-0.202	0.072	0.265
1156	5.78	-0.427	0.886	0.39	-0.214	0.823	0.517	-0.305	0.785	0.579	-0.395	0.625	0.598	-0.392	0.494	0.564	-0.424	0.407	0.573	-0.498	0.264	0.623	-0.544	0.092	0.565	-0.428	0.031	0.587	-0.211	0.816	0.245	-0.291	0.78	0.2	-0.242	0.597	0.17	-0.181	0.486	0.228	-0.182	0.394	0.216	-0.194	0.235	0.178	-0.202	0.072	0.265
1157	5.785	-0.424	0.886	0.389	-0.211	0.824	0.516	-0.302	0.785	0.579	-0.393	0.626	0.597	-0.39	0.494	0.563	-0.422	0.407	0.573	-0.497	0.265	0.622	-0.544	0.093	0.564	-0.428	0.031	0.587	-0.209	0.816	0.244	-0.289	0.78	0.199	-0.24	0.597	0.169	-0.179	0.486	0.227	-0.181	0.393	0.216	-0.193	0.234	0.178	-0.202	0.072	0.264
1158	5.79	-0.421	0.886	0.388	-0.209	0.824	0.515	-0.3	0.785	0.577	-0.392	0.626	0.596	-0.387	0.495	0.563	-0.419	0.408	0.573	-0.495	0.266	0.622	-0.543	0.094	0.564	-0.428	0.031	0.587	-0.207	0.816	0.243	-0.287	0.78	0.198	-0.238	0.597	0.169	-0.177	0.485	0.227	-0.18	0.393	0.215	-0.192	0.234	0.177	-0.202	0.072	0.264
1159	5.795	-0.419	0.886	0.387	-0.207	0.825	0.515	-0.298	0.786	0.577	-0.389	0.627	0.595	-0.385	0.495	0.563	-0.417	0.409	0.573	-0.494	0.267	0.622	-0.543	0.095	0.564	-0.429	0.031	0.587	-0.204	0.816	0.243	-0.285	0.78	0.197	-0.237	0.596	0.168	-0.176	0.485	0.226	-0.178	0.393	0.214	-0.192	0.234	0.177	-0.202	0.072	0.264
1160	5.8	-0.417	0.886	0.385	-0.205	0.825	0.514	-0.297	0.788	0.576	-0.387	0.627	0.595	-0.383	0.496	0.562	-0.415	0.409	0.573	-0.493	0.268	0.622	-0.542	0.096	0.564	-0.429	0.031	0.587	-0.201	0.816	0.242	-0.282	0.78	0.197	-0.235	0.596	0.167	-0.174	0.485	0.226	-0.177	0.393	0.214	-0.191	0.233	0.177	-0.202	0.072	0.264
1161	5.805	-0.414	0.887	0.384	-0.203	0.826	0.513	-0.296	0.788	0.575	-0.385	0.627	0.594	-0.38	0.497	0.562	-0.413	0.41	0.573	-0.492	0.269	0.621	-0.541	0.097	0.564	-0.429	0.031	0.587	-0.199	0.816	0.241	-0.279	0.78	0.196	-0.233	0.596	0.167	-0.173	0.485	0.225	-0.176	0.393	0.214	-0.19	0.233	0.176	-0.202	0.072	0.264
1162	5.81	-0.412	0.887	0.383	-0.2	0.826	0.513	-0.293	0.789	0.574	-0.383	0.628	0.593	-0.378	0.497	0.562	-0.411	0.411	0.573	-0.49	0.27	0.621	-0.541	0.099	0.564	-0.429	0.031	0.587	-0.196	0.816	0.24	-0.277	0.78	0.195	-0.231	0.596	0.166	-0.172	0.484	0.224	-0.175	0.392	0.213	-0.19	0.233	0.176	-0.202	0.072	0.264
1163	5.815	-0.409	0.887	0.382	-0.198	0.827	0.512	-0.29	0.789	0.573	-0.381	0.629	0.593	-0.375	0.498	0.562	-0.408	0.411	0.574	-0.489	0.271	0.621	-0.54	0.1	0.563	-0.429	0.031	0.587	-0.194	0.816	0.239	-0.275	0.78	0.194	-0.229	0.596	0.165	-0.171	0.484	0.224	-0.174	0.392	0.213	-0.189	0.233	0.176	-0.201	0.072	0.264
1164	5.82	-0.408	0.888	0.381	-0.196	0.828	0.511	-0.288	0.789	0.573	-0.379	0.629	0.592	-0.373	0.498	0.562	-0.406	0.412	0.574	-0.488	0.273	0.621	-0.54	0.101	0.563	-0.429	0.031	0.587	-0.192	0.816	0.238	-0.273	0.78	0.193	-0.229	0.596	0.165	-0.17	0.484	0.223	-0.173	0.392	0.213	-0.189	0.233	0.175	-0.201	0.072	0.264
1165	5.825	-0.406	0.888	0.38	-0.194	0.829	0.51	-0.286	0.789	0.572	-0.377	0.63	0.592	-0.37	0.499	0.562	-0.403	0.413	0.574	-0.486	0.274	0.621	-0.539	0.102	0.563	-0.429	0.031	0.586	-0.19	0.817	0.238	-0.271	0.78	0.193	-0.228	0.596	0.164	-0.169	0.484	0.223	-0.173	0.392	0.212	-0.189	0.233	0.175	-0.201	0.072	0.264
1166	5.83	-0.403	0.889	0.379	-0.192	0.829	0.51	-0.283	0.79	0.571	-0.375	0.631	0.592	-0.368	0.5	0.562	-0.401	0.413	0.574	-0.485	0.275	0.621	-0.538	0.103	0.563	-0.429	0.031	0.586	-0.188	0.817	0.237	-0.268	0.781	0.192	-0.226	0.596	0.164	-0.168	0.483	0.223	-0.172	0.392	0.211	-0.189	0.232	0.175	-0.201	0.072	0.264
1167	5.835	-0.401	0.889	0.378	-0.19	0.83	0.509	-0.282	0.791	0.57	-0.373	0.631	0.592	-0.366	0.5	0.562	-0.398	0.414	0.575	-0.483	0.276	0.621	-0.537	0.105	0.562	-0.43	0.031	0.586	-0.185	0.817	0.236	-0.266	0.781	0.191	-0.225	0.596	0.163	-0.167	0.483	0.223	-0.172	0.392	0.211	-0.188	0.232	0.175	-0.201	0.072	0.264
1168	5.84	-0.399	0.889	0.377	-0.188	0.831	0.509	-0.282	0.793	0.57	-0.371	0.632	0.591	-0.363	0.501	0.562	-0.396	0.414	0.575	-0.482	0.277	0.621	-0.536	0.106	0.562	-0.43	0.031	0.586	-0.182	0.818	0.235	-0.264	0.782	0.19	-0.224	0.596	0.163	-0.166	0.483	0.222	-0.171	0.392	0.211	-0.188	0.232	0.174	-0.201	0.072	0.263
1169	5.845	-0.397	0.89	0.375	-0.186	0.832	0.508	-0.28	0.794	0.569	-0.368	0.632	0.591	-0.36	0.501	0.562	-0.393	0.415	0.576	-0.48	0.278	0.621	-0.535	0.107	0.562	-0.43	0.031	0.586	-0.181	0.819	0.235	-0.262	0.782	0.189	-0.222	0.596	0.163	-0.165	0.483	0.222	-0.171	0.392	0.21	-0.187	0.232	0.174	-0.201	0.072	0.263
1170	5.85	-0.395	0.891	0.374	-0.184	0.833	0.507	-0.278	0.794	0.568	-0.366	0.633	0.591	-0.357	0.501	0.563	-0.39	0.416	0.576	-0.478	0.279	0.621	-0.534	0.109	0.561	-0.43	0.03	0.586	-0.179	0.819	0.235	-0.26	0.783	0.189	-0.221	0.596	0.162	-0.164	0.483	0.221	-0.17	0.392	0.21	-0.187	0.232	0.174	-0.201	0.072	0.263
1171	5.855	-0.393	0.891	0.373	-0.182	0.834	0.506	-0.275	0.794	0.567	-0.364	0.634	0.591	-0.354	0.502	0.563	-0.388	0.416	0.577	-0.476	0.281	0.621	-0.533	0.11	0.561	-0.43	0.03	0.585	-0.175	0.82	0.234	-0.258	0.783	0.188	-0.22	0.597	0.162	-0.164	0.484	0.221	-0.17	0.392	0.21	-0.186	0.232	0.174	-0.201	0.072	0.263
1172	5.86	-0.391	0.892	0.372	-0.18	0.835	0.505	-0.273	0.795	0.567	-0.361	0.634	0.591	-0.352	0.503	0.564	-0.385	0.417	0.577	-0.474	0.282	0.621	-0.532	0.112	0.561	-0.431	0.029	0.585	-0.174	0.821	0.233	-0.255	0.783	0.187	-0.219	0.597	0.162	-0.163	0.484	0.22	-0.169	0.392	0.21	-0.186	0.232	0.174	-0.201	0.072	0.263
1173	5.865	-0.389	0.892	0.371	-0.179	0.836	0.505	-0.272	0.796	0.566	-0.359	0.635	0.591	-0.349	0.504	0.564	-0.382	0.417	0.578	-0.472	0.283	0.621	-0.531	0.113	0.561	-0.431	0.029	0.585	-0.172	0.821	0.233	-0.254	0.784	0.187	-0.218	0.597	0.161	-0.163	0.484	0.22	-0.169	0.392	0.21	-0.186	0.232	0.174	-0.201	0.072	0.263
1174	5.87	-0.387	0.893	0.37	-0.177	0.837	0.504	-0.27	0.797	0.566	-0.357	0.636	0.591	-0.347	0.504	0.565	-0.379	0.418	0.578	-0.47	0.284	0.621	-0.53	0.114	0.561	-0.43	0.029	0.585	-0.17	0.822	0.232	-0.252	0.784	0.186	-0.217	0.597	0.161	-0.163	0.484	0.22	-0.168	0.392	0.21	-0.185	0.232	0.174	-0.201	0.072	0.263
1175	5.875	-0.386	0.894	0.369	-0.175	0.838	0.504	-0.268	0.799	0.565	-0.354	0.636	0.591	-0.343	0.504	0.565	-0.376	0.418	0.579	-0.468	0.285	0.621	-0.528	0.115	0.561	-0.43	0.03	0.584	-0.168	0.822	0.231	-0.25	0.785	0.185	-0.215	0.598	0.161	-0.162	0.484	0.22	-0.168	0.392	0.21	-0.185	0.232	0.174	-0.201	0.072	0.263
1176	5.88	-0.383	0.895	0.369	-0.173	0.838	0.503	-0.267	0.799	0.564	-0.352	0.637	0.591	-0.34	0.505	0.566	-0.373	0.419	0.58	-0.465	0.286	0.621	-0.527	0.117	0.56	-0.429	0.03	0.584	-0.166	0.823	0.231	-0.248	0.786	0.184	-0.214	0.598	0.16	-0.161	0.484	0.22	-0.168	0.392	0.21	-0.185	0.232	0.174	-0.201	0.072	0.263
1177	5.885	-0.381	0.895	0.368	-0.171	0.839	0.502	-0.265	0.8	0.563	-0.349	0.638	0.591	-0.337	0.505	0.566	-0.37	0.419	0.58	-0.463	0.287	0.622	-0.526	0.119	0.56	-0.429	0.03	0.584	-0.165	0.824	0.23	-0.246	0.786	0.184	-0.213	0.599	0.16	-0.161	0.484	0.22	-0.168	0.392	0.21	-0.185	0.232	0.174	-0.201	0.072	0.263
1178	5.89	-0.379	0.896	0.367	-0.17	0.84	0.501	-0.263	0.801	0.562	-0.347	0.638	0.592	-0.334	0.506	0.567	-0.367	0.42	0.581	-0.46	0.288	0.622	-0.525	0.121	0.56	-0.428	0.031	0.584	-0.163	0.825	0.23	-0.244	0.787	0.183	-0.212	0.599	0.159	-0.16	0.484	0.219	-0.168	0.392	0.21	-0.184	0.232	0.174	-0.201	0.072	0.263
1179	5.895	-0.378	0.897	0.366	-0.169	0.841	0.5	-0.261	0.801	0.562	-0.344	0.639	0.592	-0.332	0.507	0.567	-0.364	0.421	0.582	-0.458	0.289	0.622	-0.524	0.123	0.56	-0.427	0.031	0.584	-0.16	0.826	0.229	-0.242	0.787	0.182	-0.21	0.599	0.159	-0.16	0.484	0.219	-0.168	0.392	0.21	-0.184	0.232	0.174	-0.201	0.072	0.263
1180	5.9	-0.376	0.897	0.365	-0.167	0.842	0.5	-0.259	0.802	0.561	-0.342	0.64	0.592	-0.329	0.508	0.567	-0.361	0.421	0.582	-0.455	0.29	0.623	-0.522	0.124	0.56	-0.427	0.031	0.584	-0.158	0.826	0.228	-0.24	0.787	0.182	-0.209	0.6	0.159	-0.159	0.484	0.219	-0.167	0.392	0.21	-0.184	0.232	0.175	-0.201	0.072	0.263
1181	5.905	-0.374	0.898	0.364	-0.166	0.842	0.499	-0.258	0.803	0.561	-0.34	0.641	0.592	-0.326	0.508	0.568	-0.358	0.422	0.583	-0.453	0.291	0.624	-0.521	0.125	0.561	-0.427	0.031	0.584	-0.157	0.827	0.228	-0.238	0.788	0.181	-0.208	0.6	0.158	-0.159	0.484	0.219	-0.167	0.392	0.21	-0.183	0.232	0.175	-0.201	0.072	0.263
1182	5.91	-0.372	0.898	0.363	-0.164	0.843	0.499	-0.256	0.804	0.56	-0.337	0.641	0.592	-0.323	0.509	0.568	-0.355	0.423	0.583	-0.45	0.293	0.624	-0.519	0.126	0.562	-0.427	0.031	0.584	-0.155	0.828	0.227	-0.236	0.788	0.181	-0.206	0.601	0.158	-0.159	0.485	0.219	-0.167	0.392	0.21	-0.183	0.232	0.175	-0.201	0.072	0.263
1183	5.915	-0.371	0.899	0.362	-0.163	0.844	0.498	-0.254	0.805	0.56	-0.335	0.642	0.592	-0.32	0.509	0.568	-0.351	0.423	0.584	-0.448	0.294	0.625	-0.516	0.127	0.562	-0.427	0.031	0.585	-0.153	0.828	0.227	-0.234	0.789	0.18	-0.205	0.601	0.158	-0.158	0.485	0.219	-0.167	0.392	0.21	-0.183	0.232	0.175	-0.201	0.072	0.264
1184	5.92	-0.369	0.9	0.361	-0.162	0.845	0.498	-0.252	0.805	0.559	-0.332	0.643	0.592	-0.317	0.51	0.569	-0.348	0.424	0.585	-0.445	0.295	0.625	-0.514	0.129	0.562	-0.426	0.031	0.585	-0.151	0.829	0.226	-0.233	0.789	0.18	-0.204	0.601	0.158	-0.158	0.485	0.219	-0.167	0.392	0.21	-0.183	0.232	0.175	-0.201	0.072	0.264
1185	5.925	-0.367	0.901	0.36	-0.16	0.846	0.497	-0.25	0.806	0.558	-0.33	0.643	0.592	-0.314	0.511	0.569	-0.346	0.425	0.585	-0.443	0.296	0.625	-0.512	0.13	0.562	-0.424	0.032	0.585	-0.149	0.829	0.226	-0.231	0.789	0.179	-0.202	0.602	0.157	-0.158	0.485	0.219	-0.167	0.392	0.21	-0.182	0.232	0.175	-0.201	0.072	0.264
1186	5.93	-0.366	0.901	0.359	-0.158	0.847	0.496	-0.249	0.807	0.558	-0.327	0.644	0.592	-0.311	0.512	0.57	-0.342	0.425	0.586	-0.44	0.297	0.626	-0.51	0.131	0.562	-0.422	0.033	0.585	-0.147	0.83	0.225	-0.229	0.79	0.179	-0.2	0.602	0.157	-0.157	0.485	0.219	-0.167	0.392	0.209	-0.182	0.232	0.175	-0.201	0.072	0.264
1187	5.935	-0.364	0.902	0.358	-0.157	0.848	0.496	-0.248	0.808	0.557	-0.325	0.645	0.592	-0.308	0.512	0.57	-0.339	0.426	0.586	-0.437	0.298	0.626	-0.508	0.133	0.563	-0.421	0.033	0.585	-0.144	0.831	0.224	-0.227	0.79	0.178	-0.199	0.602	0.156	-0.157	0.485	0.219	-0.167	0.392	0.209	-0.182	0.232	0.175	-0.201	0.072	0.264
1188	5.94	-0.362	0.902	0.357	-0.155	0.848	0.495	-0.246	0.809	0.557	-0.323	0.645	0.592	-0.306	0.513	0.571	-0.336	0.427	0.587	-0.435	0.299	0.626	-0.505	0.134	0.563	-0.419	0.033	0.586	-0.143	0.831	0.224	-0.225	0.791	0.178	-0.198	0.603	0.156	-0.156	0.486	0.219	-0.166	0.392	0.209	-0.182	0.232	0.175	-0.201	0.072	0.264
1189	5.945	-0.36	0.903	0.356	-0.154	0.849	0.495	-0.245	0.809	0.556	-0.32	0.646	0.592	-0.303	0.513	0.571	-0.333	0.427	0.587	-0.431	0.299	0.627	-0.503	0.135	0.564	-0.416	0.033	0.586	-0.142	0.832	0.224	-0.223	0.791	0.177	-0.197	0.603	0.156	-0.156	0.486	0.219	-0.166	0.392	0.209	-0.182	0.232	0.175	-0.201	0.072	0.264
1190	5.95	-0.359	0.903	0.355	-0.153	0.85	0.495	-0.243	0.81	0.556	-0.318	0.646	0.592	-0.3	0.514	0.571	-0.33	0.428	0.588	-0.428	0.3	0.628	-0.5	0.135	0.565	-0.413	0.033	0.586	-0.14	0.832	0.223	-0.221	0.792	0.177	-0.195	0.603	0.155	-0.156	0.486	0.219	-0.166	0.393	0.209	-0.182	0.232	0.175	-0.201	0.072	0.264
1191	5.955	-0.357	0.904	0.354	-0.152	0.85	0.494	-0.241	0.81	0.555	-0.316	0.647	0.592	-0.297	0.515	0.571	-0.328	0.429	0.588	-0.425	0.301	0.628	-0.496	0.135	0.567	-0.409	0.034	0.587	-0.138	0.833	0.223	-0.219	0.792	0.176	-0.194	0.604	0.155	-0.155	0.486	0.219	-0.166	0.393	0.209	-0.181	0.232	0.175	-0.201	0.072	0.264
1192	5.96	-0.356	0.905	0.353	-0.151	0.851	0.494	-0.239	0.811	0.555	-0.314	0.648	0.591	-0.295	0.516	0.571	-0.325	0.429	0.588	-0.422	0.301	0.629	-0.493	0.136	0.567	-0.406	0.033	0.588	-0.137	0.833	0.223	-0.218	0.793	0.176	-0.193	0.604	0.155	-0.155	0.486	0.219	-0.166	0.393	0.209	-0.181	0.232	0.175	-0.201	0.072	0.264
1193	5.965	-0.355	0.905	0.352	-0.15	0.852	0.493	-0.238	0.812	0.555	-0.312	0.648	0.591	-0.292	0.516	0.572	-0.322	0.43	0.589	-0.419	0.302	0.63	-0.49	0.136	0.568	-0.402	0.033	0.588	-0.135	0.833	0.222	-0.216	0.793	0.175	-0.192	0.604	0.155	-0.155	0.486	0.219	-0.166	0.393	0.209	-0.181	0.232	0.175	-0.201	0.072	0.264
1194	5.97	-0.353	0.905	0.351	-0.148	0.853	0.492	-0.237	0.813	0.554	-0.31	0.649	0.591	-0.29	0.517	0.572	-0.319	0.43	0.589	-0.415	0.301	0.631	-0.485	0.135	0.569	-0.398	0.033	0.589	-0.133	0.834	0.222	-0.214	0.793	0.175	-0.191	0.605	0.154	-0.155	0.486	0.219	-0.166	0.393	0.209	-0.181	0.232	0.175	-0.201	0.072	0.264
1195	5.975	-0.351	0.906	0.35	-0.147	0.853	0.492	-0.237	0.815	0.554	-0.308	0.65	0.59	-0.288	0.518	0.572	-0.316	0.431	0.589	-0.411	0.302	0.631	-0.481	0.135	0.571	-0.393	0.033	0.59	-0.132	0.834	0.221	-0.212	0.793	0.175	-0.19	0.605	0.154	-0.155	0.486	0.219	-0.166	0.393	0.209	-0.18	0.232	0.175	-0.201	0.072	0.264
1196	5.98	-0.349	0.906	0.35	-0.146	0.854	0.491	-0.235	0.815	0.553	-0.307	0.65	0.59	-0.285	0.519	0.571	-0.313	0.432	0.59	-0.408	0.302	0.632	-0.476	0.135	0.572	-0.388	0.033	0.59	-0.13	0.834	0.221	-0.21	0.793	0.174	-0.189	0.605	0.154	-0.155	0.486	0.219	-0.166	0.393	0.208	-0.18	0.232	0.175	-0.201	0.072	0.264
1197	5.985	-0.348	0.907	0.349	-0.145	0.855	0.491	-0.233	0.816	0.552	-0.305	0.651	0.59	-0.283	0.519	0.571	-0.311	0.433	0.59	-0.404	0.302	0.633	-0.472	0.134	0.574	-0.383	0.033	0.592	-0.128	0.835	0.221	-0.209	0.794	0.174	-0.188	0.605	0.153	-0.154	0.486	0.219	-0.166	0.393	0.208	-0.18	0.232	0.175	-0.201	0.072	0.264
1198	5.99	-0.346	0.907	0.348	-0.143	0.855	0.491	-0.232	0.816	0.552	-0.303	0.652	0.589	-0.281	0.52	0.571	-0.308	0.433	0.59	-0.4	0.302	0.634	-0.467	0.134	0.575	-0.377	0.033	0.593	-0.126	0.835	0.22	-0.207	0.794	0.173	-0.187	0.606	0.153	-0.154	0.487	0.218	-0.166	0.393	0.208	-0.18	0.232	0.175	-0.201	0.072	0.264
1199	5.995	-0.345	0.908	0.347	-0.142	0.856	0.49	-0.231	0.817	0.551	-0.301	0.652	0.588	-0.279	0.521	0.571	-0.305	0.434	0.59	-0.397	0.302	0.635	-0.462	0.133	0.576	-0.371	0.033	0.594	-0.125	0.835	0.22	-0.206	0.794	0.173	-0.186	0.606	0.153	-0.154	0.487	0.218	-0.166	0.393	0.208	-0.18	0.232	0.175	-0.201	0.072	0.264
1200	6	-0.344	0.908	0.346	-0.141	0.857	0.49	-0.23	0.818	0.551	-0.3	0.653	0.588	-0.277	0.521	0.571	-0.303	0.434	0.59	-0.393	0.301	0.635	-0.457	0.132	0.578	-0.364	0.032	0.595	-0.124	0.835	0.22	-0.204	0.794	0.173	-0.185	0.606	0.153	-0.154	0.487	0.218	-0.166	0.393	0.208	-0.18	0.231	0.175	-0.201	0.072	0.264
1201	6.005	-0.342	0.908	0.345	-0.14	0.858	0.49	-0.229	0.819	0.551	-0.298	0.654	0.587	-0.275	0.522	0.571	-0.3	0.435	0.591	-0.389	0.302	0.636	-0.452	0.131	0.579	-0.358	0.032	0.597	-0.123	0.835	0.22	-0.202	0.794	0.172	-0.184	0.606	0.152	-0.153	0.487	0.218	-0.166	0.393	0.208	-0.179	0.231	0.175	-0.201	0.072	0.264
1202	6.01	-0.341	0.909	0.344	-0.139	0.858	0.49	-0.228	0.82	0.55	-0.296	0.654	0.587	-0.273	0.523	0.57	-0.297	0.435	0.591	-0.385	0.301	0.636	-0.447	0.13	0.581	-0.351	0.032	0.598	-0.12	0.835	0.22	-0.201	0.794	0.172	-0.184	0.606	0.152	-0.153	0.487	0.218	-0.166	0.393	0.207	-0.179	0.231	0.175	-0.201	0.072	0.264
1203	6.015	-0.34	0.909	0.343	-0.138	0.859	0.489	-0.226	0.821	0.55	-0.295	0.655	0.586	-0.27	0.523	0.57	-0.294	0.436	0.59	-0.381	0.301	0.637	-0.441	0.129	0.582	-0.345	0.032	0.6	-0.119	0.836	0.219	-0.2	0.794	0.172	-0.183	0.606	0.152	-0.153	0.487	0.217	-0.166	0.393	0.207	-0.179	0.231	0.175	-0.201	0.072	0.264
1204	6.02	-0.338	0.909	0.343	-0.137	0.859	0.489	-0.225	0.821	0.549	-0.293	0.656	0.585	-0.269	0.524	0.57	-0.292	0.436	0.59	-0.377	0.301	0.637	-0.434	0.128	0.583	-0.337	0.032	0.601	-0.117	0.836	0.219	-0.198	0.794	0.171	-0.182	0.607	0.152	-0.153	0.487	0.217	-0.166	0.393	0.207	-0.179	0.231	0.174	-0.201	0.072	0.264
1205	6.025	-0.336	0.909	0.342	-0.137	0.86	0.489	-0.223	0.822	0.549	-0.292	0.656	0.585	-0.267	0.525	0.569	-0.289	0.437	0.59	-0.372	0.3	0.638	-0.428	0.127	0.585	-0.33	0.032	0.603	-0.116	0.836	0.219	-0.196	0.795	0.171	-0.181	0.607	0.152	-0.153	0.487	0.217	-0.166	0.393	0.207	-0.179	0.231	0.174	-0.2	0.072	0.264
1206	6.03	-0.335	0.91	0.341	-0.136	0.86	0.489	-0.222	0.822	0.549	-0.29	0.657	0.584	-0.265	0.525	0.569	-0.287	0.438	0.59	-0.368	0.3	0.639	-0.421	0.126	0.586	-0.322	0.032	0.605	-0.115	0.836	0.219	-0.195	0.795	0.171	-0.181	0.607	0.152	-0.153	0.487	0.217	-0.166	0.393	0.207	-0.179	0.231	0.174	-0.2	0.072	0.264
1207	6.035	-0.334	0.91	0.34	-0.134	0.861	0.488	-0.221	0.823	0.548	-0.289	0.657	0.583	-0.262	0.526	0.569	-0.284	0.438	0.59	-0.364	0.3	0.639	-0.414	0.125	0.587	-0.315	0.032	0.607	-0.112	0.837	0.218	-0.194	0.795	0.171	-0.18	0.607	0.151	-0.152	0.487	0.217	-0.166	0.394	0.207	-0.179	0.231	0.174	-0.2	0.072	0.264
1208	6.04	-0.333	0.91	0.34	-0.132	0.862	0.488	-0.22	0.824	0.548	-0.287	0.658	0.583	-0.26	0.526	0.568	-0.281	0.438	0.589	-0.36	0.299	0.639	-0.407	0.123	0.589	-0.307	0.032	0.609	-0.111	0.837	0.218	-0.192	0.794	0.171	-0.179	0.607	0.151	-0.152	0.487	0.216	-0.166	0.394	0.206	-0.179	0.231	0.174	-0.2	0.072	0.264
1209	6.045	-0.331	0.911	0.339	-0.131	0.863	0.488	-0.219	0.825	0.548	-0.285	0.658	0.582	-0.258	0.527	0.568	-0.278	0.439	0.589	-0.355	0.299	0.64	-0.401	0.122	0.59	-0.299	0.032	0.611	-0.11	0.837	0.217	-0.191	0.794	0.17	-0.179	0.607	0.151	-0.152	0.487	0.216	-0.166	0.394	0.206	-0.179	0.231	0.174	-0.2	0.072	0.264
1210	6.05	-0.33	0.911	0.338	-0.131	0.863	0.487	-0.218	0.825	0.547	-0.284	0.659	0.582	-0.256	0.527	0.568	-0.276	0.439	0.589	-0.351	0.299	0.64	-0.393	0.121	0.591	-0.291	0.032	0.613	-0.109	0.837	0.217	-0.189	0.794	0.17	-0.178	0.607	0.151	-0.152	0.487	0.216	-0.166	0.394	0.206	-0.178	0.231	0.174	-0.2	0.072	0.264
1211	6.055	-0.329	0.911	0.337	-0.13	0.864	0.487	-0.217	0.826	0.547	-0.282	0.659	0.582	-0.254	0.528	0.567	-0.273	0.44	0.589	-0.347	0.298	0.64	-0.386	0.12	0.592	-0.283	0.032	0.615	-0.108	0.837	0.217	-0.188	0.794	0.17	-0.178	0.608	0.151	-0.151	0.487	0.216	-0.166	0.394	0.206	-0.179	0.231	0.174	-0.2	0.072	0.264
1212	6.06	-0.328	0.911	0.337	-0.128	0.865	0.487	-0.216	0.827	0.546	-0.28	0.659	0.581	-0.252	0.528	0.567	-0.27	0.44	0.588	-0.342	0.298	0.64	-0.379	0.119	0.593	-0.275	0.032	0.617	-0.106	0.837	0.217	-0.187	0.794	0.17	-0.178	0.608	0.15	-0.151	0.487	0.215	-0.166	0.394	0.206	-0.179	0.23	0.174	-0.2	0.072	0.264
1213	6.065	-0.326	0.912	0.336	-0.127	0.866	0.487	-0.215	0.827	0.546	-0.278	0.66	0.581	-0.249	0.528	0.567	-0.268	0.44	0.588	-0.338	0.298	0.64	-0.372	0.117	0.593	-0.267	0.032	0.619	-0.103	0.837	0.217	-0.186	0.795	0.169	-0.177	0.608	0.15	-0.15	0.487	0.215	-0.166	0.394	0.206	-0.179	0.23	0.174	-0.2	0.072	0.264
1214	6.07	-0.325	0.911	0.336	-0.126	0.866	0.487	-0.214	0.827	0.546	-0.276	0.66	0.581	-0.247	0.529	0.566	-0.265	0.441	0.588	-0.333	0.297	0.64	-0.364	0.116	0.594	-0.259	0.032	0.621	-0.102	0.838	0.217	-0.185	0.795	0.169	-0.177	0.608	0.15	-0.15	0.487	0.215	-0.166	0.394	0.206	-0.179	0.23	0.173	-0.2	0.072	0.264
1215	6.075	-0.323	0.911	0.335	-0.125	0.867	0.486	-0.213	0.828	0.546	-0.275	0.661	0.58	-0.245	0.529	0.566	-0.262	0.441	0.587	-0.329	0.297	0.64	-0.357	0.115	0.594	-0.25	0.032	0.623	-0.101	0.838	0.217	-0.183	0.794	0.169	-0.176	0.608	0.15	-0.15	0.487	0.215	-0.166	0.394	0.205	-0.179	0.23	0.173	-0.2	0.072	0.264
1216	6.08	-0.322	0.911	0.334	-0.125	0.867	0.487	-0.213	0.829	0.546	-0.273	0.661	0.58	-0.242	0.529	0.566	-0.259	0.441	0.587	-0.324	0.296	0.639	-0.349	0.114	0.595	-0.241	0.033	0.626	-0.1	0.838	0.217	-0.182	0.794	0.169	-0.176	0.609	0.15	-0.15	0.488	0.215	-0.166	0.394	0.205	-0.179	0.23	0.173	-0.2	0.072	0.264
1217	6.085	-0.321	0.911	0.334	-0.124	0.868	0.487	-0.212	0.83	0.546	-0.271	0.662	0.58	-0.24	0.53	0.565	-0.255	0.441	0.587	-0.319	0.296	0.639	-0.342	0.113	0.595	-0.232	0.034	0.628	-0.1	0.838	0.217	-0.18	0.795	0.169	-0.175	0.609	0.15	-0.15	0.488	0.214	-0.166	0.394	0.205	-0.179	0.23	0.173	-0.2	0.072	0.264
1218	6.09	-0.32	0.912	0.333	-0.122	0.868	0.486	-0.211	0.83	0.546	-0.269	0.662	0.58	-0.238	0.53	0.565	-0.252	0.441	0.586	-0.315	0.295	0.639	-0.334	0.112	0.595	-0.224	0.035	0.63	-0.098	0.838	0.217	-0.179	0.795	0.169	-0.175	0.609	0.15	-0.15	0.488	0.214	-0.166	0.394	0.205	-0.179	0.23	0.173	-0.2	0.072	0.264
1219	6.095	-0.319	0.912	0.332	-0.121	0.869	0.486	-0.211	0.831	0.546	-0.267	0.662	0.58	-0.235	0.53	0.565	-0.249	0.442	0.586	-0.31	0.295	0.638	-0.326	0.111	0.595	-0.215	0.035	0.632	-0.096	0.838	0.216	-0.178	0.794	0.169	-0.175	0.609	0.15	-0.15	0.488	0.214	-0.166	0.394	0.205	-0.179	0.23	0.173	-0.2	0.072	0.264
1220	6.1	-0.318	0.912	0.332	-0.12	0.87	0.486	-0.21	0.831	0.545	-0.265	0.662	0.58	-0.232	0.53	0.564	-0.246	0.442	0.585	-0.305	0.294	0.638	-0.318	0.11	0.595	-0.206	0.036	0.634	-0.094	0.838	0.216	-0.177	0.794	0.169	-0.174	0.609	0.149	-0.15	0.488	0.214	-0.166	0.394	0.204	-0.179	0.23	0.173	-0.2	0.072	0.264
1221	6.105	-0.316	0.912	0.331	-0.119	0.87	0.486	-0.208	0.832	0.544	-0.263	0.663	0.58	-0.23	0.53	0.564	-0.243	0.442	0.585	-0.301	0.294	0.637	-0.309	0.109	0.595	-0.198	0.037	0.635	-0.092	0.838	0.216	-0.175	0.794	0.168	-0.173	0.609	0.149	-0.15	0.488	0.213	-0.166	0.394	0.204	-0.179	0.23	0.173	-0.2	0.072	0.264
1222	6.11	-0.315	0.912	0.331	-0.118	0.87	0.486	-0.207	0.832	0.544	-0.261	0.663	0.58	-0.227	0.53	0.564	-0.239	0.442	0.584	-0.296	0.293	0.636	-0.301	0.108	0.595	-0.189	0.038	0.636	-0.091	0.838	0.216	-0.174	0.795	0.168	-0.172	0.609	0.149	-0.15	0.488	0.213	-0.166	0.394	0.204	-0.179	0.23	0.173	-0.2	0.072	0.264
1223	6.115	-0.313	0.912	0.331	-0.117	0.871	0.486	-0.205	0.832	0.543	-0.259	0.663	0.58	-0.225	0.531	0.563	-0.235	0.442	0.584	-0.291	0.292	0.636	-0.293	0.107	0.595	-0.18	0.039	0.638	-0.091	0.838	0.215	-0.173	0.795	0.168	-0.171	0.61	0.148	-0.15	0.488	0.213	-0.166	0.394	0.204	-0.179	0.23	0.173	-0.2	0.072	0.264
1224	6.12	-0.312	0.912	0.33	-0.116	0.871	0.485	-0.205	0.833	0.543	-0.257	0.663	0.58	-0.222	0.531	0.563	-0.232	0.442	0.583	-0.287	0.292	0.635	-0.285	0.107	0.594	-0.172	0.04	0.639	-0.09	0.838	0.215	-0.172	0.795	0.168	-0.17	0.61	0.148	-0.15	0.488	0.213	-0.166	0.394	0.203	-0.179	0.23	0.173	-0.2	0.072	0.264
1225	6.125	-0.311	0.912	0.33	-0.115	0.871	0.485	-0.204	0.834	0.543	-0.255	0.664	0.58	-0.219	0.531	0.563	-0.229	0.442	0.583	-0.282	0.291	0.634	-0.277	0.106	0.594	-0.163	0.041	0.64	-0.088	0.838	0.215	-0.17	0.795	0.168	-0.17	0.61	0.148	-0.15	0.488	0.212	-0.166	0.394	0.203	-0.179	0.229	0.173	-0.2	0.072	0.264
1226	6.13	-0.31	0.912	0.329	-0.115	0.872	0.485	-0.201	0.833	0.542	-0.253	0.664	0.58	-0.217	0.531	0.563	-0.226	0.442	0.582	-0.277	0.29	0.633	-0.268	0.105	0.594	-0.155	0.043	0.641	-0.086	0.839	0.215	-0.169	0.795	0.168	-0.169	0.61	0.148	-0.149	0.488	0.212	-0.166	0.393	0.203	-0.179	0.229	0.173	-0.2	0.072	0.264
1227	6.135	-0.309	0.912	0.329	-0.114	0.872	0.485	-0.199	0.833	0.542	-0.25	0.664	0.58	-0.214	0.531	0.562	-0.222	0.442	0.582	-0.272	0.29	0.632	-0.26	0.105	0.593	-0.146	0.044	0.642	-0.084	0.839	0.215	-0.167	0.795	0.168	-0.168	0.611	0.148	-0.149	0.487	0.212	-0.166	0.393	0.203	-0.179	0.229	0.173	-0.2	0.072	0.264
1228	6.14	-0.309	0.912	0.328	-0.114	0.872	0.485	-0.198	0.833	0.541	-0.248	0.664	0.581	-0.211	0.532	0.562	-0.218	0.442	0.581	-0.267	0.289	0.631	-0.252	0.104	0.592	-0.137	0.045	0.643	-0.083	0.839	0.215	-0.166	0.794	0.167	-0.168	0.611	0.148	-0.148	0.487	0.211	-0.166	0.394	0.203	-0.179	0.229	0.172	-0.2	0.072	0.264
1229	6.145	-0.307	0.912	0.328	-0.113	0.872	0.485	-0.197	0.834	0.541	-0.246	0.664	0.581	-0.208	0.532	0.562	-0.215	0.442	0.581	-0.262	0.289	0.63	-0.244	0.104	0.591	-0.129	0.046	0.643	-0.082	0.839	0.215	-0.164	0.795	0.167	-0.166	0.611	0.148	-0.148	0.487	0.211	-0.165	0.394	0.203	-0.179	0.229	0.172	-0.2	0.072	0.264
1230	6.15	-0.306	0.912	0.328	-0.112	0.873	0.484	-0.196	0.834	0.541	-0.244	0.664	0.581	-0.205	0.532	0.562	-0.211	0.442	0.58	-0.256	0.288	0.629	-0.236	0.104	0.591	-0.12	0.047	0.644	-0.082	0.839	0.215	-0.163	0.795	0.167	-0.165	0.611	0.147	-0.148	0.487	0.211	-0.165	0.394	0.203	-0.179	0.229	0.172	-0.2	0.072	0.264
1231	6.155	-0.304	0.912	0.327	-0.11	0.873	0.484	-0.195	0.835	0.541	-0.242	0.664	0.58	-0.202	0.533	0.562	-0.207	0.442	0.58	-0.251	0.287	0.628	-0.227	0.103	0.59	-0.111	0.048	0.645	-0.08	0.839	0.215	-0.162	0.795	0.167	-0.163	0.611	0.147	-0.147	0.487	0.211	-0.164	0.394	0.202	-0.179	0.229	0.172	-0.2	0.072	0.264
1232	6.16	-0.303	0.912	0.327	-0.109	0.874	0.483	-0.194	0.835	0.541	-0.239	0.664	0.58	-0.199	0.533	0.561	-0.202	0.442	0.579	-0.245	0.286	0.626	-0.219	0.103	0.59	-0.103	0.049	0.645	-0.078	0.839	0.215	-0.161	0.795	0.167	-0.162	0.611	0.147	-0.147	0.487	0.211	-0.164	0.394	0.202	-0.179	0.229	0.172	-0.2	0.072	0.264
1233	6.165	-0.302	0.911	0.327	-0.108	0.874	0.483	-0.193	0.836	0.541	-0.237	0.664	0.58	-0.195	0.533	0.561	-0.198	0.442	0.578	-0.24	0.286	0.625	-0.21	0.103	0.589	-0.095	0.049	0.645	-0.077	0.839	0.215	-0.159	0.795	0.167	-0.161	0.611	0.147	-0.147	0.487	0.211	-0.164	0.394	0.202	-0.179	0.229	0.172	-0.2	0.072	0.264
1234	6.17	-0.301	0.911	0.326	-0.107	0.874	0.483	-0.192	0.836	0.541	-0.234	0.664	0.58	-0.192	0.533	0.561	-0.194	0.442	0.577	-0.234	0.286	0.625	-0.202	0.102	0.588	-0.086	0.051	0.645	-0.075	0.839	0.215	-0.158	0.795	0.166	-0.16	0.612	0.146	-0.147	0.487	0.211	-0.165	0.394	0.202	-0.179	0.229	0.172	-0.2	0.072	0.264
1235	6.175	-0.3	0.911	0.326	-0.107	0.874	0.483	-0.191	0.836	0.541	-0.232	0.663	0.58	-0.188	0.533	0.56	-0.19	0.442	0.577	-0.228	0.285	0.624	-0.193	0.102	0.588	-0.077	0.053	0.645	-0.074	0.839	0.215	-0.157	0.795	0.166	-0.159	0.612	0.146	-0.147	0.487	0.21	-0.166	0.393	0.201	-0.179	0.229	0.172	-0.2	0.072	0.264
1236	6.18	-0.299	0.911	0.325	-0.107	0.874	0.482	-0.19	0.837	0.541	-0.229	0.663	0.579	-0.184	0.533	0.56	-0.186	0.442	0.576	-0.222	0.285	0.623	-0.185	0.102	0.587	-0.068	0.054	0.645	-0.073	0.839	0.215	-0.155	0.795	0.166	-0.158	0.612	0.146	-0.147	0.487	0.21	-0.166	0.393	0.201	-0.179	0.229	0.171	-0.2	0.072	0.264
1237	6.185	-0.298	0.911	0.325	-0.106	0.875	0.482	-0.189	0.837	0.541	-0.227	0.663	0.579	-0.18	0.533	0.559	-0.181	0.442	0.576	-0.217	0.285	0.622	-0.177	0.103	0.587	-0.059	0.055	0.645	-0.072	0.84	0.215	-0.154	0.795	0.166	-0.158	0.613	0.146	-0.146	0.487	0.21	-0.166	0.393	0.201	-0.179	0.229	0.171	-0.2	0.072	0.264
1238	6.19	-0.296	0.911	0.325	-0.105	0.875	0.482	-0.187	0.837	0.541	-0.224	0.663	0.579	-0.176	0.533	0.559	-0.176	0.443	0.575	-0.21	0.285	0.621	-0.169	0.103	0.587	-0.05	0.056	0.644	-0.071	0.84	0.215	-0.152	0.795	0.166	-0.157	0.613	0.146	-0.146	0.487	0.21	-0.166	0.393	0.201	-0.179	0.229	0.171	-0.2	0.072	0.264
1239	6.195	-0.293	0.91	0.325	-0.104	0.876	0.482	-0.186	0.838	0.541	-0.221	0.663	0.578	-0.173	0.534	0.558	-0.172	0.443	0.575	-0.204	0.284	0.621	-0.16	0.104	0.587	-0.041	0.058	0.644	-0.069	0.84	0.215	-0.151	0.795	0.166	-0.156	0.613	0.146	-0.146	0.487	0.21	-0.166	0.394	0.201	-0.179	0.229	0.171	-0.2	0.072	0.264
1240	6.2	-0.293	0.91	0.324	-0.103	0.876	0.482	-0.185	0.838	0.54	-0.218	0.662	0.578	-0.169	0.534	0.558	-0.166	0.443	0.574	-0.197	0.285	0.621	-0.152	0.104	0.586	-0.033	0.059	0.643	-0.068	0.84	0.215	-0.149	0.795	0.166	-0.155	0.613	0.146	-0.146	0.487	0.209	-0.166	0.394	0.201	-0.179	0.229	0.171	-0.2	0.072	0.264
1241	6.205	-0.293	0.91	0.324	-0.102	0.876	0.482	-0.183	0.838	0.54	-0.216	0.663	0.578	-0.164	0.534	0.557	-0.161	0.444	0.574	-0.19	0.285	0.621	-0.144	0.105	0.586	-0.024	0.061	0.643	-0.066	0.841	0.215	-0.148	0.795	0.166	-0.154	0.613	0.145	-0.145	0.487	0.209	-0.166	0.393	0.201	-0.179	0.229	0.171	-0.2	0.072	0.264
1242	6.21	-0.292	0.91	0.323	-0.101	0.877	0.482	-0.182	0.838	0.54	-0.213	0.662	0.577	-0.16	0.535	0.557	-0.156	0.444	0.574	-0.183	0.285	0.621	-0.136	0.106	0.586	-0.015	0.063	0.642	-0.065	0.841	0.215	-0.147	0.795	0.166	-0.153	0.614	0.145	-0.145	0.487	0.209	-0.166	0.393	0.201	-0.179	0.229	0.171	-0.2	0.072	0.264
1243	6.215	-0.291	0.91	0.323	-0.1	0.877	0.483	-0.181	0.838	0.541	-0.209	0.662	0.577	-0.155	0.535	0.556	-0.151	0.444	0.574	-0.176	0.285	0.621	-0.127	0.106	0.586	-0.006	0.064	0.641	-0.064	0.841	0.215	-0.145	0.795	0.166	-0.152	0.614	0.145	-0.145	0.487	0.209	-0.166	0.393	0.2	-0.18	0.229	0.171	-0.2	0.072	0.264
1244	6.22	-0.29	0.91	0.322	-0.099	0.877	0.484	-0.18	0.839	0.54	-0.206	0.662	0.577	-0.152	0.536	0.556	-0.146	0.445	0.573	-0.169	0.286	0.622	-0.119	0.106	0.586	0.002	0.066	0.64	-0.062	0.841	0.216	-0.144	0.795	0.166	-0.152	0.614	0.145	-0.144	0.487	0.208	-0.166	0.393	0.2	-0.18	0.229	0.171	-0.2	0.072	0.264
1245	6.225	-0.29	0.909	0.322	-0.098	0.878	0.484	-0.178	0.839	0.54	-0.203	0.661	0.576	-0.147	0.536	0.556	-0.14	0.446	0.573	-0.162	0.286	0.622	-0.112	0.107	0.586	0.011	0.067	0.638	-0.061	0.841	0.216	-0.142	0.795	0.166	-0.151	0.614	0.145	-0.144	0.488	0.208	-0.166	0.394	0.2	-0.18	0.229	0.171	-0.2	0.072	0.264
1246	6.23	-0.289	0.909	0.321	-0.096	0.878	0.485	-0.176	0.839	0.54	-0.2	0.661	0.576	-0.143	0.537	0.556	-0.134	0.446	0.573	-0.155	0.286	0.622	-0.104	0.108	0.586	0.02	0.069	0.637	-0.06	0.841	0.216	-0.141	0.795	0.166	-0.15	0.615	0.145	-0.144	0.488	0.208	-0.167	0.394	0.2	-0.18	0.229	0.171	-0.2	0.072	0.264
1247	6.235	-0.288	0.909	0.321	-0.095	0.878	0.485	-0.175	0.839	0.54	-0.196	0.661	0.576	-0.139	0.537	0.555	-0.129	0.447	0.573	-0.148	0.287	0.622	-0.096	0.108	0.586	0.029	0.07	0.635	-0.059	0.841	0.216	-0.14	0.794	0.166	-0.15	0.615	0.144	-0.144	0.488	0.207	-0.167	0.394	0.2	-0.18	0.229	0.171	-0.2	0.072	0.264
1248	6.24	-0.287	0.909	0.32	-0.094	0.879	0.485	-0.173	0.839	0.54	-0.193	0.661	0.576	-0.134	0.538	0.555	-0.123	0.447	0.574	-0.141	0.288	0.623	-0.088	0.109	0.586	0.037	0.072	0.634	-0.058	0.841	0.216	-0.138	0.795	0.165	-0.149	0.615	0.144	-0.144	0.488	0.207	-0.167	0.394	0.2	-0.181	0.229	0.171	-0.2	0.072	0.264
1249	6.245	-0.285	0.909	0.32	-0.093	0.879	0.485	-0.172	0.839	0.54	-0.19	0.661	0.576	-0.129	0.538	0.556	-0.117	0.448	0.574	-0.134	0.288	0.624	-0.081	0.11	0.586	0.046	0.073	0.632	-0.056	0.842	0.216	-0.137	0.795	0.165	-0.148	0.615	0.144	-0.144	0.488	0.207	-0.167	0.394	0.2	-0.181	0.229	0.17	-0.2	0.072	0.264
1250	6.25	-0.284	0.908	0.32	-0.091	0.879	0.485	-0.17	0.839	0.54	-0.186	0.661	0.576	-0.124	0.538	0.556	-0.112	0.449	0.574	-0.127	0.289	0.624	-0.073	0.111	0.586	0.054	0.074	0.631	-0.054	0.842	0.216	-0.136	0.795	0.165	-0.147	0.615	0.143	-0.145	0.488	0.207	-0.167	0.394	0.199	-0.181	0.229	0.17	-0.2	0.072	0.264
1251	6.255	-0.282	0.908	0.32	-0.09	0.88	0.485	-0.168	0.839	0.54	-0.182	0.661	0.576	-0.119	0.539	0.556	-0.107	0.45	0.574	-0.121	0.29	0.625	-0.065	0.111	0.585	0.063	0.075	0.629	-0.053	0.842	0.216	-0.135	0.795	0.165	-0.147	0.615	0.143	-0.145	0.488	0.206	-0.168	0.394	0.199	-0.182	0.229	0.17	-0.201	0.072	0.264
1252	6.26	-0.281	0.907	0.319	-0.088	0.88	0.485	-0.167	0.839	0.539	-0.179	0.661	0.576	-0.115	0.54	0.557	-0.101	0.45	0.574	-0.113	0.29	0.626	-0.058	0.113	0.586	0.071	0.077	0.627	-0.052	0.842	0.215	-0.134	0.795	0.165	-0.146	0.615	0.143	-0.145	0.488	0.206	-0.168	0.394	0.199	-0.182	0.229	0.17	-0.201	0.072	0.264
1253	6.265	-0.28	0.907	0.319	-0.087	0.88	0.486	-0.165	0.84	0.539	-0.175	0.661	0.576	-0.11	0.54	0.557	-0.096	0.451	0.575	-0.107	0.291	0.626	-0.051	0.113	0.586	0.079	0.078	0.626	-0.051	0.842	0.215	-0.132	0.794	0.165	-0.145	0.615	0.143	-0.145	0.488	0.206	-0.168	0.394	0.199	-0.183	0.229	0.17	-0.201	0.072	0.264
1254	6.27	-0.279	0.906	0.319	-0.086	0.88	0.486	-0.163	0.84	0.539	-0.171	0.662	0.577	-0.106	0.541	0.558	-0.091	0.452	0.575	-0.1	0.292	0.627	-0.044	0.114	0.586	0.087	0.08	0.624	-0.05	0.842	0.215	-0.131	0.794	0.164	-0.145	0.615	0.142	-0.145	0.488	0.206	-0.169	0.394	0.198	-0.183	0.229	0.17	-0.201	0.072	0.264
1255	6.275	-0.278	0.906	0.319	-0.085	0.881	0.486	-0.161	0.84	0.539	-0.167	0.662	0.577	-0.101	0.541	0.558	-0.085	0.452	0.576	-0.094	0.292	0.627	-0.037	0.115	0.586	0.094	0.081	0.622	-0.049	0.842	0.215	-0.131	0.795	0.164	-0.144	0.616	0.142	-0.145	0.488	0.205	-0.169	0.394	0.198	-0.184	0.229	0.17	-0.201	0.072	0.264
1256	6.28	-0.277	0.905	0.318	-0.083	0.881	0.486	-0.159	0.84	0.539	-0.164	0.662	0.577	-0.096	0.542	0.558	-0.08	0.453	0.576	-0.087	0.293	0.628	-0.03	0.116	0.586	0.102	0.083	0.62	-0.047	0.842	0.214	-0.13	0.795	0.164	-0.144	0.616	0.142	-0.145	0.488	0.205	-0.169	0.394	0.198	-0.184	0.229	0.169	-0.201	0.072	0.264
1257	6.285	-0.275	0.905	0.318	-0.081	0.881	0.486	-0.157	0.84	0.539	-0.16	0.663	0.578	-0.092	0.543	0.558	-0.075	0.454	0.576	-0.081	0.294	0.628	-0.024	0.117	0.586	0.109	0.084	0.619	-0.045	0.843	0.214	-0.129	0.795	0.164	-0.144	0.616	0.142	-0.145	0.488	0.205	-0.169	0.394	0.198	-0.185	0.229	0.169	-0.201	0.072	0.264
1258	6.29	-0.273	0.904	0.318	-0.08	0.881	0.485	-0.154	0.84	0.539	-0.156	0.663	0.578	-0.088	0.544	0.559	-0.07	0.455	0.577	-0.075	0.295	0.628	-0.017	0.118	0.587	0.116	0.085	0.618	-0.044	0.843	0.214	-0.127	0.795	0.164	-0.143	0.616	0.142	-0.145	0.488	0.204	-0.169	0.394	0.198	-0.185	0.229	0.169	-0.201	0.072	0.264
1259	6.295	-0.272	0.904	0.318	-0.078	0.881	0.485	-0.153	0.84	0.539	-0.152	0.663	0.579	-0.084	0.544	0.559	-0.065	0.456	0.577	-0.069	0.296	0.629	-0.011	0.119	0.587	0.123	0.087	0.616	-0.043	0.843	0.214	-0.126	0.794	0.163	-0.143	0.616	0.141	-0.145	0.488	0.204	-0.17	0.394	0.198	-0.185	0.229	0.169	-0.201	0.072	0.264
1260	6.3	-0.271	0.903	0.318	-0.076	0.882	0.485	-0.15	0.84	0.538	-0.148	0.664	0.579	-0.079	0.544	0.559	-0.06	0.457	0.577	-0.063	0.297	0.629	-0.005	0.12	0.587	0.13	0.088	0.615	-0.042	0.843	0.214	-0.126	0.794	0.163	-0.141	0.615	0.141	-0.145	0.488	0.204	-0.17	0.394	0.198	-0.186	0.229	0.169	-0.201	0.072	0.264
1261	6.305	-0.27	0.903	0.318	-0.075	0.882	0.484	-0.147	0.84	0.538	-0.144	0.664	0.58	-0.074	0.545	0.56	-0.055	0.457	0.578	-0.057	0.298	0.63	0.001	0.121	0.587	0.136	0.089	0.614	-0.041	0.843	0.213	-0.125	0.794	0.163	-0.14	0.615	0.14	-0.145	0.488	0.203	-0.17	0.394	0.198	-0.186	0.229	0.169	-0.201	0.072	0.264
1262	6.31	-0.268	0.902	0.319	-0.073	0.882	0.484	-0.146	0.84	0.538	-0.14	0.664	0.581	-0.069	0.546	0.56	-0.05	0.458	0.578	-0.052	0.299	0.631	0.008	0.122	0.588	0.143	0.09	0.614	-0.039	0.843	0.213	-0.124	0.794	0.163	-0.14	0.615	0.14	-0.145	0.488	0.203	-0.17	0.394	0.197	-0.186	0.229	0.169	-0.201	0.072	0.264
1263	6.315	-0.267	0.902	0.319	-0.071	0.881	0.483	-0.143	0.84	0.538	-0.137	0.664	0.581	-0.065	0.546	0.56	-0.045	0.459	0.578	-0.046	0.299	0.631	0.014	0.123	0.588	0.149	0.091	0.613	-0.038	0.843	0.212	-0.123	0.794	0.163	-0.14	0.615	0.14	-0.145	0.488	0.203	-0.17	0.395	0.197	-0.186	0.229	0.169	-0.201	0.072	0.264
1264	6.32	-0.266	0.902	0.319	-0.069	0.881	0.483	-0.14	0.84	0.538	-0.133	0.665	0.582	-0.061	0.547	0.56	-0.039	0.459	0.579	-0.041	0.3	0.631	0.019	0.124	0.588	0.155	0.093	0.613	-0.037	0.843	0.212	-0.122	0.794	0.162	-0.14	0.616	0.14	-0.145	0.488	0.203	-0.17	0.395	0.197	-0.186	0.229	0.169	-0.201	0.072	0.264
1265	6.325	-0.265	0.901	0.319	-0.068	0.881	0.483	-0.138	0.84	0.537	-0.129	0.665	0.582	-0.057	0.548	0.56	-0.035	0.46	0.579	-0.036	0.301	0.632	0.025	0.125	0.589	0.16	0.094	0.612	-0.036	0.844	0.211	-0.121	0.794	0.162	-0.139	0.616	0.139	-0.145	0.488	0.202	-0.17	0.395	0.197	-0.187	0.229	0.169	-0.201	0.072	0.264
1266	6.33	-0.264	0.901	0.319	-0.066	0.881	0.482	-0.135	0.839	0.538	-0.125	0.665	0.583	-0.053	0.548	0.561	-0.031	0.461	0.579	-0.03	0.301	0.632	0.03	0.125	0.589	0.166	0.096	0.612	-0.035	0.844	0.211	-0.12	0.794	0.162	-0.139	0.616	0.139	-0.145	0.488	0.202	-0.17	0.395	0.197	-0.187	0.229	0.169	-0.201	0.072	0.264
1267	6.335	-0.263	0.901	0.32	-0.063	0.882	0.482	-0.133	0.839	0.538	-0.121	0.665	0.583	-0.049	0.549	0.561	-0.026	0.461	0.579	-0.025	0.302	0.633	0.036	0.126	0.589	0.171	0.097	0.612	-0.033	0.844	0.21	-0.119	0.794	0.162	-0.139	0.616	0.139	-0.144	0.488	0.202	-0.171	0.395	0.197	-0.187	0.229	0.169	-0.201	0.072	0.264
1268	6.34	-0.262	0.901	0.32	-0.061	0.882	0.482	-0.131	0.839	0.537	-0.118	0.666	0.583	-0.045	0.55	0.561	-0.022	0.462	0.58	-0.02	0.303	0.633	0.041	0.127	0.589	0.176	0.098	0.612	-0.032	0.844	0.209	-0.118	0.794	0.161	-0.139	0.616	0.139	-0.144	0.488	0.202	-0.171	0.395	0.197	-0.187	0.229	0.169	-0.201	0.072	0.264
1269	6.345	-0.261	0.9	0.32	-0.059	0.881	0.481	-0.128	0.839	0.537	-0.114	0.666	0.584	-0.041	0.55	0.561	-0.018	0.463	0.58	-0.015	0.304	0.633	0.046	0.128	0.59	0.182	0.1	0.612	-0.032	0.844	0.209	-0.117	0.794	0.161	-0.138	0.616	0.139	-0.144	0.488	0.202	-0.171	0.395	0.196	-0.188	0.229	0.169	-0.201	0.072	0.264
1270	6.35	-0.259	0.9	0.32	-0.058	0.881	0.481	-0.125	0.839	0.537	-0.111	0.666	0.584	-0.038	0.551	0.561	-0.014	0.463	0.58	-0.01	0.305	0.634	0.051	0.129	0.59	0.187	0.101	0.612	-0.031	0.845	0.209	-0.116	0.794	0.161	-0.138	0.616	0.139	-0.144	0.488	0.202	-0.17	0.395	0.196	-0.188	0.229	0.169	-0.201	0.072	0.264
1271	6.355	-0.258	0.899	0.321	-0.057	0.88	0.48	-0.123	0.839	0.537	-0.107	0.666	0.585	-0.034	0.551	0.562	-0.01	0.464	0.58	-0.006	0.305	0.634	0.056	0.13	0.59	0.192	0.102	0.613	-0.03	0.845	0.208	-0.115	0.794	0.161	-0.137	0.616	0.138	-0.144	0.488	0.202	-0.17	0.395	0.196	-0.188	0.229	0.169	-0.201	0.072	0.264
1272	6.36	-0.256	0.898	0.321	-0.055	0.881	0.479	-0.121	0.839	0.536	-0.104	0.666	0.585	-0.03	0.551	0.562	-0.006	0.464	0.58	-0.001	0.306	0.634	0.06	0.13	0.591	0.197	0.103	0.613	-0.028	0.845	0.207	-0.115	0.794	0.161	-0.136	0.616	0.138	-0.144	0.488	0.202	-0.17	0.395	0.196	-0.188	0.229	0.169	-0.201	0.072	0.264
1273	6.365	-0.255	0.898	0.321	-0.052	0.881	0.479	-0.118	0.839	0.536	-0.101	0.666	0.585	-0.026	0.551	0.562	-0.002	0.464	0.581	0.003	0.306	0.635	0.066	0.131	0.591	0.202	0.104	0.613	-0.027	0.845	0.206	-0.114	0.794	0.161	-0.136	0.616	0.138	-0.144	0.488	0.202	-0.17	0.395	0.196	-0.188	0.229	0.169	-0.201	0.072	0.264
1274	6.37	-0.254	0.897	0.322	-0.05	0.88	0.478	-0.116	0.838	0.536	-0.098	0.666	0.586	-0.023	0.551	0.562	0.002	0.465	0.581	0.008	0.307	0.635	0.07	0.131	0.591	0.206	0.105	0.614	-0.026	0.845	0.206	-0.113	0.794	0.161	-0.135	0.616	0.138	-0.143	0.488	0.202	-0.17	0.395	0.196	-0.188	0.229	0.169	-0.201	0.072	0.264
1275	6.375	-0.253	0.897	0.322	-0.049	0.88	0.478	-0.113	0.838	0.536	-0.095	0.666	0.586	-0.02	0.552	0.562	0.005	0.465	0.581	0.011	0.307	0.635	0.075	0.132	0.592	0.211	0.107	0.614	-0.025	0.845	0.206	-0.111	0.794	0.161	-0.135	0.616	0.137	-0.143	0.488	0.201	-0.17	0.395	0.196	-0.189	0.229	0.169	-0.201	0.072	0.264
1276	6.38	-0.252	0.897	0.323	-0.047	0.879	0.478	-0.111	0.838	0.536	-0.092	0.666	0.586	-0.017	0.552	0.562	0.009	0.465	0.581	0.015	0.307	0.636	0.079	0.132	0.592	0.216	0.108	0.615	-0.024	0.846	0.206	-0.111	0.794	0.161	-0.134	0.616	0.137	-0.143	0.488	0.201	-0.17	0.395	0.196	-0.189	0.229	0.169	-0.201	0.072	0.264
1277	6.385	-0.251	0.897	0.323	-0.045	0.879	0.477	-0.109	0.838	0.536	-0.089	0.666	0.586	-0.014	0.552	0.562	0.012	0.466	0.581	0.019	0.307	0.636	0.084	0.133	0.593	0.22	0.109	0.615	-0.022	0.846	0.205	-0.11	0.794	0.161	-0.134	0.616	0.137	-0.142	0.488	0.201	-0.17	0.395	0.196	-0.189	0.229	0.169	-0.201	0.072	0.265
1278	6.39	-0.249	0.896	0.323	-0.043	0.878	0.477	-0.107	0.837	0.536	-0.087	0.665	0.586	-0.011	0.552	0.563	0.015	0.466	0.581	0.023	0.308	0.636	0.088	0.133	0.593	0.225	0.109	0.615	-0.021	0.846	0.204	-0.109	0.794	0.161	-0.133	0.616	0.137	-0.141	0.488	0.201	-0.17	0.395	0.196	-0.189	0.229	0.169	-0.201	0.072	0.265
1279	6.395	-0.248	0.895	0.324	-0.042	0.878	0.477	-0.105	0.837	0.536	-0.084	0.665	0.586	-0.008	0.552	0.563	0.018	0.466	0.581	0.027	0.308	0.637	0.092	0.134	0.594	0.229	0.11	0.616	-0.02	0.846	0.204	-0.108	0.794	0.161	-0.133	0.616	0.137	-0.141	0.487	0.201	-0.17	0.395	0.196	-0.189	0.229	0.169	-0.201	0.072	0.265
1280	6.4	-0.247	0.895	0.324	-0.04	0.878	0.477	-0.102	0.837	0.536	-0.082	0.665	0.586	-0.005	0.552	0.562	0.021	0.466	0.581	0.03	0.308	0.637	0.096	0.134	0.594	0.233	0.11	0.616	-0.019	0.846	0.203	-0.106	0.793	0.161	-0.132	0.616	0.137	-0.14	0.487	0.201	-0.17	0.395	0.196	-0.189	0.229	0.169	-0.201	0.072	0.265
1281	6.405	-0.245	0.894	0.324	-0.037	0.878	0.476	-0.1	0.836	0.536	-0.08	0.664	0.586	-0.002	0.551	0.563	0.024	0.466	0.582	0.034	0.308	0.637	0.101	0.135	0.594	0.237	0.111	0.616	-0.017	0.847	0.203	-0.105	0.794	0.161	-0.131	0.615	0.137	-0.14	0.487	0.201	-0.17	0.395	0.196	-0.189	0.229	0.169	-0.201	0.073	0.265
1282	6.41	-0.243	0.893	0.325	-0.035	0.878	0.476	-0.098	0.835	0.536	-0.077	0.664	0.586	0	0.551	0.563	0.027	0.466	0.582	0.037	0.308	0.637	0.105	0.134	0.595	0.242	0.112	0.616	-0.016	0.847	0.203	-0.104	0.794	0.161	-0.13	0.615	0.137	-0.14	0.487	0.201	-0.17	0.395	0.197	-0.189	0.229	0.169	-0.201	0.073	0.265
1283	6.415	-0.242	0.893	0.325	-0.033	0.877	0.476	-0.097	0.835	0.536	-0.075	0.663	0.586	0.002	0.551	0.562	0.03	0.465	0.582	0.041	0.308	0.637	0.109	0.134	0.595	0.246	0.112	0.616	-0.014	0.847	0.203	-0.103	0.794	0.16	-0.13	0.615	0.137	-0.14	0.487	0.2	-0.169	0.395	0.197	-0.19	0.229	0.169	-0.201	0.073	0.265
1284	6.42	-0.241	0.893	0.326	-0.031	0.877	0.476	-0.095	0.834	0.536	-0.073	0.663	0.586	0.004	0.551	0.562	0.032	0.465	0.582	0.044	0.308	0.638	0.113	0.134	0.596	0.25	0.112	0.617	-0.013	0.847	0.202	-0.102	0.794	0.16	-0.128	0.615	0.137	-0.139	0.487	0.2	-0.169	0.395	0.197	-0.19	0.229	0.169	-0.201	0.073	0.265
1285	6.425	-0.239	0.892	0.326	-0.029	0.877	0.475	-0.093	0.834	0.536	-0.071	0.662	0.586	0.007	0.551	0.563	0.035	0.465	0.582	0.047	0.308	0.638	0.116	0.135	0.596	0.254	0.113	0.616	-0.013	0.846	0.202	-0.101	0.794	0.16	-0.128	0.615	0.136	-0.139	0.488	0.2	-0.168	0.395	0.197	-0.19	0.23	0.169	-0.201	0.073	0.265
1286	6.43	-0.238	0.892	0.326	-0.027	0.876	0.475	-0.091	0.833	0.536	-0.069	0.661	0.586	0.009	0.55	0.562	0.037	0.465	0.582	0.05	0.308	0.638	0.12	0.135	0.596	0.258	0.113	0.617	-0.012	0.846	0.202	-0.1	0.794	0.16	-0.127	0.615	0.136	-0.138	0.488	0.2	-0.168	0.395	0.197	-0.19	0.23	0.169	-0.201	0.073	0.265
1287	6.435	-0.236	0.891	0.327	-0.026	0.875	0.475	-0.089	0.833	0.536	-0.067	0.66	0.586	0.011	0.549	0.562	0.04	0.464	0.582	0.053	0.307	0.638	0.124	0.134	0.596	0.261	0.113	0.617	-0.01	0.846	0.202	-0.099	0.794	0.16	-0.127	0.615	0.136	-0.137	0.488	0.2	-0.168	0.395	0.197	-0.19	0.23	0.169	-0.201	0.073	0.265
1288	6.44	-0.234	0.89	0.327	-0.024	0.875	0.475	-0.087	0.832	0.537	-0.066	0.659	0.586	0.013	0.548	0.562	0.042	0.463	0.582	0.056	0.307	0.638	0.127	0.134	0.596	0.265	0.113	0.617	-0.008	0.846	0.202	-0.097	0.794	0.16	-0.126	0.616	0.136	-0.136	0.488	0.2	-0.167	0.395	0.197	-0.19	0.23	0.169	-0.201	0.073	0.265
1289	6.445	-0.232	0.889	0.328	-0.022	0.875	0.475	-0.085	0.831	0.537	-0.065	0.658	0.585	0.014	0.548	0.562	0.044	0.463	0.582	0.059	0.306	0.638	0.131	0.134	0.596	0.268	0.113	0.617	-0.006	0.846	0.202	-0.095	0.794	0.16	-0.125	0.616	0.137	-0.136	0.488	0.2	-0.166	0.395	0.197	-0.19	0.23	0.169	-0.201	0.073	0.265
1290	6.45	-0.231	0.889	0.328	-0.019	0.874	0.475	-0.083	0.83	0.537	-0.064	0.657	0.585	0.016	0.547	0.562	0.046	0.462	0.581	0.062	0.306	0.638	0.134	0.134	0.596	0.272	0.113	0.617	-0.005	0.847	0.201	-0.094	0.793	0.16	-0.124	0.615	0.137	-0.135	0.488	0.2	-0.166	0.395	0.197	-0.19	0.23	0.169	-0.201	0.073	0.265
1291	6.455	-0.23	0.888	0.328	-0.018	0.874	0.475	-0.082	0.829	0.537	-0.062	0.656	0.585	0.018	0.546	0.561	0.049	0.462	0.581	0.064	0.305	0.638	0.137	0.133	0.597	0.275	0.113	0.617	-0.004	0.846	0.201	-0.093	0.793	0.16	-0.123	0.615	0.137	-0.134	0.488	0.2	-0.165	0.396	0.197	-0.19	0.23	0.169	-0.201	0.073	0.265
1292	6.46	-0.228	0.887	0.328	-0.017	0.873	0.475	-0.08	0.828	0.537	-0.061	0.655	0.584	0.02	0.545	0.561	0.051	0.461	0.581	0.068	0.305	0.638	0.14	0.133	0.596	0.278	0.112	0.617	-0.003	0.846	0.201	-0.092	0.793	0.161	-0.123	0.615	0.137	-0.134	0.488	0.2	-0.165	0.396	0.197	-0.189	0.23	0.169	-0.201	0.073	0.265
1293	6.465	-0.226	0.887	0.329	-0.015	0.872	0.476	-0.078	0.828	0.537	-0.06	0.654	0.584	0.021	0.544	0.561	0.053	0.461	0.581	0.07	0.304	0.638	0.143	0.133	0.596	0.281	0.112	0.616	-0.001	0.846	0.201	-0.091	0.794	0.161	-0.122	0.615	0.137	-0.133	0.487	0.2	-0.164	0.396	0.197	-0.189	0.23	0.169	-0.201	0.073	0.265
1294	6.47	-0.225	0.887	0.329	-0.012	0.872	0.476	-0.077	0.827	0.537	-0.058	0.653	0.584	0.023	0.543	0.561	0.054	0.46	0.581	0.072	0.304	0.638	0.146	0.132	0.596	0.284	0.112	0.616	0.002	0.846	0.201	-0.09	0.794	0.161	-0.121	0.615	0.137	-0.131	0.487	0.2	-0.163	0.396	0.197	-0.188	0.23	0.169	-0.201	0.073	0.265
1295	6.475	-0.223	0.886	0.329	-0.011	0.871	0.475	-0.075	0.826	0.538	-0.057	0.652	0.583	0.024	0.542	0.561	0.056	0.459	0.58	0.074	0.303	0.638	0.149	0.131	0.596	0.287	0.111	0.616	0.003	0.846	0.201	-0.088	0.794	0.161	-0.119	0.615	0.137	-0.13	0.487	0.2	-0.162	0.396	0.197	-0.188	0.23	0.169	-0.2	0.073	0.266
1296	6.48	-0.221	0.885	0.33	-0.009	0.871	0.475	-0.073	0.825	0.538	-0.056	0.65	0.583	0.026	0.541	0.561	0.058	0.458	0.58	0.076	0.302	0.637	0.151	0.131	0.596	0.289	0.111	0.616	0.004	0.846	0.201	-0.086	0.793	0.161	-0.118	0.615	0.137	-0.128	0.488	0.2	-0.162	0.395	0.197	-0.187	0.23	0.169	-0.2	0.073	0.266
1297	6.485	-0.22	0.884	0.33	-0.007	0.87	0.476	-0.072	0.823	0.538	-0.055	0.649	0.583	0.027	0.54	0.561	0.06	0.457	0.58	0.079	0.301	0.637	0.154	0.13	0.595	0.292	0.11	0.615	0.005	0.845	0.201	-0.085	0.793	0.161	-0.117	0.615	0.137	-0.128	0.488	0.2	-0.161	0.395	0.197	-0.187	0.23	0.169	-0.2	0.073	0.266
1298	6.49	-0.217	0.883	0.331	-0.005	0.869	0.476	-0.07	0.822	0.538	-0.054	0.648	0.583	0.028	0.539	0.56	0.061	0.456	0.58	0.08	0.3	0.637	0.156	0.129	0.595	0.295	0.109	0.615	0.006	0.845	0.201	-0.084	0.793	0.161	-0.115	0.615	0.137	-0.127	0.488	0.2	-0.16	0.396	0.197	-0.186	0.23	0.169	-0.2	0.073	0.266
1299	6.495	-0.216	0.883	0.331	-0.003	0.869	0.476	-0.069	0.822	0.539	-0.054	0.646	0.582	0.029	0.538	0.56	0.063	0.455	0.579	0.082	0.299	0.636	0.158	0.128	0.594	0.297	0.108	0.615	0.008	0.845	0.201	-0.082	0.793	0.162	-0.115	0.615	0.137	-0.127	0.487	0.2	-0.159	0.396	0.197	-0.186	0.23	0.168	-0.2	0.074	0.266
1300	6.5	-0.215	0.883	0.331	-0.001	0.868	0.476	-0.068	0.82	0.539	-0.052	0.645	0.582	0.031	0.537	0.559	0.064	0.454	0.579	0.084	0.298	0.636	0.16	0.127	0.594	0.298	0.107	0.614	0.01	0.845	0.201	-0.081	0.793	0.162	-0.114	0.615	0.137	-0.126	0.487	0.2	-0.158	0.396	0.197	-0.186	0.23	0.168	-0.2	0.074	0.266
1301	6.505	-0.213	0.882	0.332	0.001	0.868	0.476	-0.066	0.819	0.539	-0.051	0.644	0.581	0.032	0.536	0.559	0.065	0.453	0.578	0.085	0.297	0.635	0.162	0.127	0.593	0.301	0.105	0.614	0.012	0.845	0.201	-0.08	0.793	0.162	-0.112	0.615	0.137	-0.124	0.487	0.2	-0.157	0.395	0.197	-0.185	0.231	0.168	-0.2	0.074	0.266
1302	6.51	-0.211	0.882	0.332	0.003	0.867	0.476	-0.064	0.818	0.539	-0.05	0.642	0.581	0.033	0.535	0.559	0.067	0.452	0.578	0.086	0.295	0.635	0.164	0.125	0.593	0.302	0.104	0.613	0.013	0.845	0.201	-0.078	0.793	0.162	-0.111	0.615	0.137	-0.122	0.487	0.2	-0.156	0.395	0.197	-0.185	0.231	0.168	-0.2	0.074	0.266
1303	6.515	-0.209	0.881	0.333	0.005	0.867	0.476	-0.062	0.817	0.539	-0.049	0.641	0.581	0.034	0.533	0.558	0.067	0.451	0.577	0.087	0.294	0.634	0.166	0.124	0.592	0.304	0.103	0.613	0.014	0.845	0.201	-0.077	0.793	0.162	-0.109	0.614	0.137	-0.121	0.487	0.2	-0.155	0.395	0.198	-0.184	0.231	0.168	-0.2	0.074	0.266
1304	6.52	-0.207	0.88	0.333	0.007	0.866	0.476	-0.061	0.816	0.54	-0.048	0.64	0.58	0.035	0.532	0.557	0.068	0.449	0.577	0.088	0.293	0.633	0.167	0.123	0.591	0.305	0.101	0.612	0.015	0.844	0.202	-0.075	0.792	0.162	-0.107	0.615	0.137	-0.12	0.487	0.2	-0.155	0.395	0.198	-0.184	0.231	0.168	-0.199	0.074	0.266
1305	6.525	-0.206	0.88	0.334	0.009	0.865	0.476	-0.059	0.815	0.54	-0.047	0.639	0.58	0.036	0.53	0.557	0.069	0.447	0.576	0.089	0.291	0.632	0.168	0.122	0.59	0.306	0.1	0.612	0.017	0.844	0.202	-0.074	0.792	0.162	-0.106	0.615	0.137	-0.119	0.487	0.2	-0.154	0.395	0.198	-0.184	0.231	0.168	-0.199	0.074	0.266
1306	6.53	-0.203	0.879	0.335	0.011	0.865	0.476	-0.057	0.814	0.54	-0.046	0.637	0.58	0.037	0.529	0.557	0.07	0.446	0.576	0.09	0.29	0.631	0.169	0.12	0.589	0.307	0.098	0.611	0.02	0.844	0.202	-0.072	0.792	0.162	-0.105	0.615	0.137	-0.118	0.487	0.2	-0.153	0.395	0.198	-0.183	0.231	0.168	-0.199	0.074	0.266
1307	6.535	-0.202	0.879	0.335	0.012	0.864	0.477	-0.056	0.813	0.54	-0.045	0.636	0.579	0.038	0.528	0.556	0.071	0.445	0.575	0.091	0.288	0.63	0.17	0.119	0.588	0.309	0.096	0.61	0.021	0.844	0.202	-0.071	0.792	0.162	-0.104	0.615	0.138	-0.117	0.487	0.2	-0.152	0.395	0.198	-0.183	0.231	0.168	-0.199	0.074	0.266
1308	6.54	-0.2	0.878	0.336	0.015	0.863	0.477	-0.054	0.812	0.541	-0.044	0.635	0.579	0.039	0.526	0.556	0.071	0.443	0.574	0.091	0.287	0.629	0.171	0.117	0.587	0.309	0.095	0.61	0.022	0.843	0.202	-0.07	0.793	0.163	-0.103	0.614	0.138	-0.116	0.486	0.2	-0.151	0.395	0.198	-0.182	0.231	0.168	-0.199	0.074	0.266
1309	6.545	-0.198	0.878	0.336	0.017	0.863	0.477	-0.052	0.811	0.541	-0.043	0.634	0.578	0.039	0.525	0.555	0.072	0.442	0.573	0.092	0.285	0.628	0.172	0.115	0.586	0.31	0.093	0.609	0.023	0.843	0.202	-0.068	0.792	0.163	-0.102	0.614	0.138	-0.114	0.486	0.2	-0.15	0.395	0.198	-0.182	0.231	0.168	-0.198	0.074	0.266
1310	6.55	-0.196	0.877	0.337	0.019	0.862	0.477	-0.05	0.81	0.541	-0.042	0.632	0.578	0.039	0.523	0.554	0.073	0.44	0.573	0.092	0.283	0.627	0.172	0.114	0.585	0.31	0.091	0.609	0.025	0.843	0.203	-0.067	0.792	0.163	-0.1	0.614	0.138	-0.113	0.486	0.201	-0.149	0.395	0.198	-0.181	0.231	0.169	-0.198	0.074	0.266
1311	6.555	-0.194	0.877	0.338	0.02	0.861	0.477	-0.049	0.809	0.542	-0.041	0.631	0.578	0.04	0.522	0.554	0.073	0.439	0.572	0.092	0.282	0.626	0.173	0.113	0.584	0.311	0.088	0.608	0.025	0.842	0.203	-0.065	0.792	0.163	-0.098	0.614	0.138	-0.111	0.486	0.201	-0.148	0.395	0.198	-0.181	0.231	0.169	-0.198	0.074	0.266
1312	6.56	-0.192	0.876	0.338	0.023	0.861	0.477	-0.047	0.808	0.542	-0.04	0.63	0.578	0.041	0.52	0.553	0.073	0.437	0.571	0.092	0.28	0.625	0.173	0.111	0.582	0.311	0.086	0.607	0.027	0.842	0.203	-0.063	0.791	0.164	-0.097	0.614	0.138	-0.11	0.486	0.201	-0.146	0.394	0.198	-0.181	0.231	0.169	-0.198	0.074	0.266
1313	6.565	-0.19	0.875	0.339	0.025	0.86	0.477	-0.045	0.808	0.542	-0.039	0.629	0.577	0.041	0.519	0.553	0.074	0.436	0.57	0.092	0.278	0.623	0.174	0.109	0.581	0.311	0.084	0.606	0.029	0.842	0.203	-0.062	0.792	0.164	-0.096	0.614	0.138	-0.11	0.486	0.201	-0.145	0.394	0.198	-0.18	0.231	0.169	-0.198	0.074	0.266
1314	6.57	-0.188	0.875	0.34	0.028	0.859	0.477	-0.043	0.807	0.543	-0.038	0.628	0.577	0.042	0.517	0.552	0.074	0.434	0.569	0.092	0.277	0.622	0.173	0.108	0.58	0.311	0.081	0.605	0.031	0.842	0.203	-0.061	0.792	0.164	-0.095	0.613	0.139	-0.109	0.485	0.201	-0.144	0.395	0.198	-0.179	0.231	0.169	-0.198	0.074	0.266
1315	6.575	-0.186	0.875	0.341	0.029	0.859	0.478	-0.041	0.806	0.543	-0.037	0.626	0.576	0.043	0.516	0.551	0.074	0.432	0.568	0.092	0.274	0.621	0.174	0.106	0.578	0.311	0.079	0.604	0.032	0.842	0.203	-0.059	0.791	0.166	-0.093	0.613	0.139	-0.108	0.485	0.201	-0.143	0.395	0.198	-0.179	0.231	0.169	-0.198	0.074	0.266
1316	6.58	-0.185	0.874	0.342	0.031	0.858	0.478	-0.04	0.805	0.543	-0.036	0.625	0.576	0.043	0.515	0.551	0.074	0.431	0.567	0.091	0.272	0.619	0.173	0.104	0.577	0.311	0.076	0.602	0.034	0.841	0.203	-0.058	0.791	0.166	-0.092	0.613	0.139	-0.106	0.484	0.202	-0.143	0.395	0.198	-0.179	0.231	0.169	-0.198	0.074	0.266
1317	6.585	-0.183	0.874	0.343	0.034	0.858	0.478	-0.037	0.804	0.543	-0.035	0.624	0.576	0.043	0.513	0.55	0.074	0.429	0.566	0.091	0.271	0.618	0.173	0.102	0.575	0.31	0.074	0.601	0.035	0.841	0.204	-0.057	0.791	0.167	-0.091	0.613	0.14	-0.105	0.484	0.202	-0.142	0.394	0.199	-0.178	0.231	0.169	-0.198	0.074	0.266
1318	6.59	-0.181	0.874	0.344	0.037	0.857	0.478	-0.034	0.803	0.543	-0.035	0.623	0.576	0.044	0.512	0.549	0.074	0.428	0.565	0.091	0.269	0.617	0.173	0.101	0.573	0.31	0.071	0.6	0.036	0.841	0.204	-0.055	0.791	0.167	-0.09	0.613	0.14	-0.104	0.484	0.202	-0.141	0.394	0.199	-0.178	0.231	0.169	-0.198	0.074	0.266
1319	6.595	-0.179	0.873	0.345	0.039	0.856	0.479	-0.032	0.802	0.544	-0.034	0.622	0.575	0.045	0.51	0.548	0.074	0.426	0.564	0.091	0.267	0.615	0.172	0.098	0.572	0.309	0.068	0.598	0.037	0.84	0.204	-0.054	0.79	0.167	-0.089	0.613	0.14	-0.102	0.484	0.202	-0.14	0.394	0.199	-0.177	0.231	0.169	-0.198	0.074	0.266
1320	6.6	-0.177	0.873	0.346	0.04	0.855	0.479	-0.03	0.802	0.544	-0.033	0.621	0.575	0.045	0.509	0.548	0.074	0.424	0.563	0.09	0.265	0.614	0.172	0.096	0.57	0.308	0.066	0.596	0.04	0.84	0.204	-0.052	0.79	0.168	-0.088	0.613	0.14	-0.102	0.484	0.202	-0.139	0.394	0.199	-0.177	0.231	0.169	-0.198	0.074	0.266
1321	6.605	-0.175	0.872	0.346	0.042	0.855	0.479	-0.028	0.801	0.545	-0.032	0.62	0.575	0.046	0.508	0.547	0.074	0.422	0.562	0.089	0.263	0.612	0.171	0.095	0.568	0.307	0.063	0.595	0.042	0.84	0.205	-0.051	0.79	0.168	-0.086	0.613	0.141	-0.101	0.484	0.202	-0.138	0.394	0.2	-0.176	0.232	0.17	-0.198	0.074	0.266
1322	6.61	-0.173	0.872	0.347	0.045	0.854	0.48	-0.026	0.8	0.545	-0.031	0.619	0.575	0.046	0.506	0.546	0.074	0.421	0.561	0.089	0.262	0.611	0.17	0.093	0.566	0.307	0.06	0.592	0.044	0.84	0.205	-0.049	0.79	0.168	-0.085	0.612	0.141	-0.1	0.484	0.203	-0.137	0.394	0.2	-0.176	0.232	0.17	-0.198	0.074	0.266
1323	6.615	-0.171	0.871	0.348	0.048	0.854	0.48	-0.023	0.799	0.545	-0.029	0.618	0.574	0.046	0.505	0.545	0.074	0.419	0.56	0.089	0.26	0.609	0.169	0.091	0.564	0.305	0.058	0.59	0.045	0.839	0.205	-0.047	0.789	0.169	-0.083	0.612	0.141	-0.098	0.484	0.203	-0.136	0.394	0.2	-0.176	0.232	0.17	-0.198	0.074	0.266
1324	6.62	-0.168	0.871	0.349	0.049	0.853	0.481	-0.021	0.798	0.546	-0.028	0.617	0.574	0.047	0.503	0.545	0.074	0.417	0.559	0.088	0.258	0.608	0.168	0.089	0.563	0.304	0.055	0.588	0.046	0.839	0.206	-0.046	0.789	0.169	-0.082	0.612	0.142	-0.097	0.483	0.203	-0.135	0.394	0.201	-0.176	0.232	0.17	-0.198	0.074	0.266
1325	6.625	-0.166	0.87	0.35	0.051	0.852	0.481	-0.019	0.798	0.546	-0.027	0.616	0.574	0.047	0.502	0.544	0.073	0.416	0.557	0.087	0.256	0.606	0.167	0.087	0.561	0.303	0.052	0.586	0.047	0.838	0.207	-0.045	0.789	0.169	-0.081	0.612	0.142	-0.096	0.483	0.204	-0.134	0.394	0.201	-0.175	0.232	0.17	-0.198	0.075	0.266
1326	6.63	-0.164	0.87	0.351	0.054	0.852	0.482	-0.017	0.797	0.547	-0.026	0.615	0.574	0.047	0.501	0.543	0.073	0.414	0.556	0.086	0.254	0.605	0.166	0.085	0.559	0.302	0.049	0.584	0.048	0.838	0.207	-0.044	0.789	0.17	-0.08	0.612	0.143	-0.095	0.484	0.204	-0.134	0.394	0.201	-0.175	0.232	0.17	-0.198	0.075	0.266
[truncated: 1,289 more rows]
[truncated: 3 more columns]
