# Supplementary material for: Associations between lower-limb muscle activation and knee flexion in post-stroke individuals: A study on the stance-to-swing phases of gait
Source: PLoS One. 2017 Sep 8;12(9):e0183865. doi: 10.1371/journal.pone.0183865 (PMC5590852; doi:10.1371/journal.pone.0183865)
Supplement: S1 Dataset — (ZIP) [file pone.0183865.s001.zip › S1_Dataset/Patient group/3/5/emg.csv]

Frame	Time	EMG Signal 1	EMG Signal 2	EMG Signal 3	EMG Signal 4	EMG Signal 5	EMG Signal 6	EMG Signal 7	EMG Signal 8
0	0	54.413	55.882	47.489	44.769	71.323	38.001	46.004	52.173
1	0.001	56.043	50.72	41.99	44.835	50.165	35.883	47.93	45.406
2	0.002	52.248	51.164	47.331	40.448	46.251	34.539	45.015	39.221
3	0.003	51.157	45.425	44.36	37.817	37.885	32.04	27.21	39.634
4	0.004	42.913	43.565	39.459	38.679	21.554	31.086	37.093	39.651
5	0.005	42.808	43.267	39.981	34.906	49.173	29.557	33.247	37.166
6	0.006	36.916	46.858	32.398	33.271	35.38	30.172	33.482	39.336
7	0.007	33.939	39.046	35.285	30.093	30.309	30.409	30.052	29.51
8	0.008	40.477	33.37	31.415	30.207	38.986	28.935	29.932	31.136
9	0.009	36.975	31.785	28.925	28.599	28.303	24.957	29.652	26.2
10	0.01	31.179	35.068	27.427	23.72	18.606	21.97	24.345	31.164
11	0.011	29.868	31.021	23.248	22.347	50.726	22.869	26.219	26.865
12	0.012	30.533	21.596	26.263	23.331	8.189	22.823	17.283	22.786
13	0.013	22.33	24.396	22.532	18.746	23.36	17.384	18.647	16.217
14	0.014	24.226	23.189	26.191	18.257	17.058	18.361	12.889	12.596
15	0.015	25.584	20.447	17.879	16.252	2.261	18.209	20.317	9.2
16	0.016	20.217	20.456	20.448	14.476	-3.019	12.669	17.719	15.51
17	0.017	15.285	20.504	13.188	13.713	-7.891	10.84	17.276	19.912
18	0.018	14.66	14.632	13.521	12.987	-19.084	16.789	14.935	25.706
19	0.019	10.404	16.357	13.896	7.851	-17.117	14.458	0.428	19.363
20	0.02	13.364	8.252	9.477	12.238	-4.074	10.224	12.668	23.904
21	0.021	10.956	10.823	8.39	10.085	7.662	8.15	9.655	15.13
22	0.022	5.122	6.867	4.647	6.815	13.601	6.119	3.791	-0.956
23	0.023	6.886	8.771	7.339	8.814	10.466	5.478	9.784	-0.157
24	0.024	1.936	7.828	3.505	5.828	-0.218	10.301	4.97	0.496
25	0.025	6.92	5.787	2.627	1.149	-6.424	3.553	2.726	1.015
26	0.026	2.483	-0.452	-1.494	3.294	-12.013	0.533	4.782	7.777
27	0.027	3.526	1.484	-0.72	1.03	-11.587	0.079	-10.921	-0.487
28	0.028	-0.21	1.931	-0.672	-1.954	-21.358	-3.815	-5.488	-0.395
29	0.029	3.274	-4.139	0.401	-4.896	-18.754	0.085	-0.59	-2.582
30	0.03	-5.366	-5.905	-0.409	-1.015	-14.334	-2.747	0.294	-4.539
31	0.031	-3.688	-4.129	-0.587	-5.401	-21.899	-0.693	-2.069	-10.303
32	0.032	-2.329	-8.685	0.837	-5.68	-9.471	-4.986	-7.095	-11.959
33	0.033	-5.751	-5.251	-4.462	-2.425	3.398	-7.105	-6.663	-8.749
34	0.034	-7.365	-7.94	-5.84	-0.669	-20.041	-6.656	-20.501	-1.64
35	0.035	-3.687	-6.307	-6.001	-3.707	26.372	-6.944	-5.269	-3.397
36	0.036	-8.657	-4.821	-9.21	-8.432	32.382	-9.507	-3.735	-8.971
37	0.037	-9.12	-10.453	-8.501	-6.534	25.856	-10.281	-6.22	-10.43
38	0.038	-12.231	-13.131	-6.966	-5.752	-2.328	-6.943	-15.436	1.117
39	0.039	-6.376	-13.235	-5.583	-10.346	-7.83	-10.923	-1.58	9.247
40	0.04	-8.013	-13.487	-8.792	-7.348	5.298	-10.992	-3.94	0.79
41	0.041	-12.878	-17.356	-7.114	-5.466	-7.475	-7.351	-6.064	-1.042
42	0.042	-11.101	-13.822	-10.232	-8.767	-0.67	-4.239	1.523	-21.031
43	0.043	-11.01	-15.656	-9.432	-8.734	-12.194	-10.386	-5.946	-13.082
44	0.044	-16.094	-13.77	-14.01	-9.437	-36.279	-8.359	-2.541	-0.659
45	0.045	-14.36	-13.778	-7.713	-13.201	-27.239	-10.554	-3.935	-12.558
46	0.046	-14.12	-16.259	-8.731	-11.122	-24.776	-10.195	-13.818	-14.926
47	0.047	-13.06	-17.734	-11.255	-14.23	-17.453	-13.288	-14.189	-20.552
48	0.048	-15.625	-12.973	-16.261	-11.694	-6.033	-9.966	-13.179	-26.523
49	0.049	-13.697	-11.261	-11.753	-12.606	-33.891	-4.679	-2.463	-21.45
50	0.05	-17.53	-15.511	-12.43	-14.65	-15.264	-9.622	-6.808	-23.154
51	0.051	-10.195	-7.635	-11.063	-9.815	-25.381	-7.696	-3.129	-18.934
52	0.052	-2.856	-11.189	-14.343	-16.402	-16.165	-9.444	-9.125	-25.365
53	0.053	-3.834	-10.291	-9.489	-15.634	14.918	-1.512	-12.223	-7.417
54	0.054	-4.619	-11.317	-4.837	-13.32	2.456	-0.353	-13.205	-9.969
55	0.055	-10.237	-13.909	-12.571	-9.845	6.07	-5.582	-13.99	-7.678
56	0.056	-5.405	-11.66	-13.532	-2.495	2.713	-2.672	-11.673	2.93
57	0.057	-15.474	-0.897	-10.633	8.332	5.741	-15.831	-12.252	-10.648
58	0.058	-14.12	-5.599	-13.152	4.063	19.787	-10.015	-22.334	-8.946
59	0.059	-15.272	-9.903	-12.394	2.894	12.153	-11.744	-6.483	-13.618
60	0.06	-16.422	-6.287	-12.993	1.722	9.721	-7.081	-4.367	-12.295
61	0.061	-21.642	-14.671	-14.957	-7.966	-13.782	-5.71	-6.327	-11.161
62	0.062	-18.728	-13.766	-10.918	-19.786	-23.151	-6.849	-18.529	-7.709
63	0.063	-14.459	-28.545	-13.452	-18.246	-9.096	-7.986	-23.187	-17.427
64	0.064	-15.218	-5.195	-6.121	-16.895	-6.646	-11.064	-16.054	-13.793
65	0.065	-18.679	-8.352	-11.384	-15.737	-13.704	-10.07	-17.236	-7.855
66	0.066	-18.076	-5.692	-12.39	-21.742	-7.424	-10.819	-8.929	-0.57
67	0.067	-18.631	-34.008	-14.947	-18.645	-36.547	-11.568	-9.907	-1.591
68	0.068	-13.767	-30.384	-14.224	-17.68	-7.603	-16.386	-1.019	-14.781
69	0.069	-15.679	-20.39	-12.331	-15.166	-18.892	-10.361	-4.518	-16.699
70	0.07	-12.749	-4.777	-10.44	-12.849	-29.034	-4.725	-1.448	-11.467
71	0.071	-14.07	-7.55	-14.557	-12.266	-7.223	-8.185	-12.3	-9.926
72	0.072	-9.584	-10.13	-14.233	-11.684	1.058	-4.872	-19.47	-11.299
73	0.073	-11.298	-12.508	-17.587	-12.265	24.243	-8.917	-7.682	-12.499
74	0.074	-14.75	-18.95	-18.032	-13.622	21.125	-7.539	-15.625	-20.868
75	0.075	-16.075	-20.94	-14.419	-14.976	12.81	-14.867	-14.285	-19.949
76	0.076	-14.877	-12.296	-16.811	-10.137	20.327	-17.94	-13.136	-32.77
77	0.077	-12.906	-13.906	-13.972	-14.782	-5.448	-15.017	-9.669	-16.93
78	0.078	-10.93	-18.217	-16.755	-9.37	25.492	-20.989	-10.671	-10.583
79	0.079	-15.734	-9.373	-14.896	-9.951	-12.085	-15.348	-13.593	-0.934
80	0.08	-13.758	-10.591	-14.196	-14.593	2.999	-15.895	-11.092	-13.171
81	0.081	-17.011	-9.69	-14.456	-9.166	-19.849	-9.864	-11.861	-8.576
82	0.082	-12.913	-8.769	-13.152	-11.095	-32.222	-10.608	-7.029	7.249
83	0.083	-15.389	-20.251	-10.881	-11.67	-58.506	-15.415	-13.034	17.856
84	0.084	-17.675	-24.95	-15.399	-8.759	-13.768	-8.028	-8.979	19.754
85	0.085	-17.249	-14.943	-12.177	-14.553	-19.745	-10.888	-8.417	7.543
86	0.086	-11.208	-6.098	-10.504	-10.481	-25.118	-13.361	-10.35	-0.435
87	0.087	-13.693	-4.978	-13.092	-11.053	-9.98	-15.643	-10.928	0.879
88	0.088	-15.98	-10.252	-7.751	-7.755	-14.385	-9.018	-10.539	-18.688
89	0.089	-14.009	-7.382	-12.661	-9.492	-26.748	-8.202	-10.156	-27.036
90	0.09	-17.258	-15.367	-14.671	-10.844	-23.031	-2.551	-13.044	-24.567
91	0.091	-21.292	-14.445	-11.852	-10.445	-19.701	-13.343	-8.585	-17.623
92	0.092	-19.911	-15.463	-15.408	-12.561	-35.316	-5.36	-10.318	-36.789
93	0.093	-16.592	-12.985	-13.161	-11.39	-21.144	-12.481	-10.693	-19.025
94	0.094	-9.982	-10.683	-10.333	-8.67	-18.577	-11.284	-13.01	-35.315
95	0.095	-14.789	-10.121	-10.803	-8.852	2.547	-12.407	-6.415	-37.478
96	0.096	-12.245	-8.21	-15.146	-10.198	5.294	-9.274	-5.431	-27.853
97	0.097	-16.285	-11.145	-11.749	-9.407	-2.198	-6.339	-2.906	-29.653
98	0.098	-14.322	-19.11	-10.485	-10.946	9.486	-5.524	-3.653	-8.995
99	0.099	-14.874	-17.971	-15.991	-9.38	-5.321	-4.719	-10.206	16.519
100	0.1	-16.592	-17.028	-13.166	-9.56	8.281	-5.259	-2.244	6.429
101	0.101	-14.052	-10.271	-14.394	-6.647	-0.324	-7.16	-5.329	3.316
102	0.102	-16.347	-11.061	-14.067	-9.336	-4.853	-8.862	-6.283	0.573
103	0.103	-13.412	-23.284	-9.29	-8.93	-11.917	-8.439	-8.793	-12.22
104	0.104	-19.389	-7.444	-14.185	-8.137	-28.81	-6.076	-4.725	-14.561
105	0.105	-13.37	-9.602	-12.294	-12.569	-2.98	-12.616	-12.644	-12.447
106	0.106	-14.136	-7.702	-9.443	-7.896	-12.969	-5.808	-17.854	-14.404
107	0.107	-14.701	-27.078	-9.107	-8.444	-3.587	-11.773	-3.138	-12.668
108	0.108	-14.12	-34.639	-1.799	-10.926	4.84	-12.526	-5.256	-20.623
109	0.109	-14.698	-18.395	-4.943	-8.58	12.465	-17.336	-11.064	-16.383
110	0.11	-11.215	-12.041	-0.145	-10.688	-13.192	-14.019	-5.827	-15.244
111	0.111	-13.536	-14.004	-8.115	-7.958	3.946	-14.573	-16.832	-14.092
112	0.112	-10.636	-12.296	-13.37	-11.434	-30.422	-13.187	-18.158	-6.749
113	0.113	-16.639	-10.778	-12.428	-16.278	-16.776	-10.837	-3.826	-9.639
114	0.114	-17.417	-15.046	-1.037	-14.34	4.024	-12.938	-13.495	3.518
115	0.115	-13.352	-23.951	-8.991	-12.593	7.803	-10.211	-11.722	5.467
116	0.116	-16.839	-10.79	-7.66	-16.069	-2.127	-12.121	-16.33	-3.231
117	0.117	-16.26	-16.014	-6.517	-11.613	-5.095	-7.256	-12.025	-20.661
118	0.118	-12.196	-5.004	-14.859	-11.021	-19.13	-6.649	-13.142	-51.078
119	0.119	-14.709	-9.268	-13.909	-10.623	4.189	-6.041	-11.924	-38.742
120	0.12	-16.059	-12.933	-11.014	-12.925	1.178	-8.914	-10.908	-19.996
121	0.121	-15.664	-9.423	-5.018	-12.514	-1.428	-9.272	-15.703	-16.714
122	0.122	-11.207	-16.75	-9.094	-11.331	1.195	-5.959	-11.404	-7.439
123	0.123	-11.786	-13.817	-12.58	-8.601	-14.969	-8.838	-13.702	0.87
124	0.124	-11.395	-13.027	-12.003	-12.058	-38.279	-7.658	-10.183	3.383
125	0.125	-13.728	-5.659	-9.102	-14.355	-3.739	-10.348	-12.099	1.042
126	0.126	-14.128	-12.419	-17.028	-9.493	0.812	-8.209	-6.641	-9.589
127	0.127	-16.072	-14.896	-8.698	-6.175	-3.163	-12.646	-1.763	-7.645
128	0.128	-13.364	-9.249	-7.718	-12.735	0.564	-14.569	-9.06	-16.303
129	0.129	-14.917	-14.054	-10.617	-15.237	-9.433	-12.81	-8.045	-1.924
130	0.13	-16.857	-5.297	-18.537	-14.454	-0.111	-11.434	-21.135	0.064
131	0.131	-12.606	-18.412	-30.322	-13.854	-19.8	-8.123	-11.395	-8.638
132	0.132	-15.515	-6.177	-25.657	-11.896	-22.265	-11	-13.085	-13.273
133	0.133	-15.131	-10.771	-15.567	-10.136	-6.001	-12.133	-8.393	-8.973
134	0.134	-16.488	-9.371	-14.374	-11.472	-12.393	-17.921	-6.997	-17.852
135	0.135	-16.88	-8.169	-13.187	-11.062	1.163	-15.562	-10.628	0.163
136	0.136	-10.882	-18.958	-12.183	-13.956	-0.571	-12.045	-9.421	-7.376
137	0.137	-15.138	-14.642	-7.309	-10.26	-14.863	-13.952	-10.354	-23.618
138	0.138	-17.46	-26.393	-11.533	-6.959	-16.734	-8.51	-9.358	-8.684
139	0.139	-16.881	-8.922	-9.17	-9.07	-28.89	-7.902	-13.592	8.755
140	0.14	-9.527	-11.185	-4.297	-13.504	-14.512	-12.525	-9.508	-21.606
141	0.141	-12.427	-9.006	-14.322	-11.748	-35.753	-10.757	-11.426	-33.99
142	0.142	-13.196	-14.752	-12.925	-12.123	-10.137	-2.811	-9.463	-15.223
143	0.143	-15.512	-26.89	-11.726	-10.762	-20.187	-6.282	-8.85	-11.987
144	0.144	-18.985	-22.184	-8.2	-12.886	-10.898	-7.235	-14.62	-2.723
145	0.145	-15.68	-14.962	-2.928	-10.941	-2.58	-8.191	-15.374	-0.031
146	0.146	-11.603	-8.509	-3.849	-15.189	-10.084	-5.667	-14.777	2.486
147	0.147	-15.071	-9.604	-4.584	-9.377	-12.353	-14.553	-24.827	-9.081
148	0.148	-18.348	-12.635	-10.155	-13.44	-18.691	-3.699	-17.655	-23.948
149	0.149	-12.528	-9.671	-13.598	-9.949	-1.241	-10.847	-8.741	-18.094
150	0.15	-16.582	-17.54	-20.911	-8.016	-22.351	-9.675	-0.416	-23.256
151	0.151	-14.636	-12.243	-21.84	-12.081	-30.679	-13.149	-1.36	-2.511
152	0.152	-15.205	-3.266	-19.281	-14.598	-2.453	-12.181	-0.348	-16.604
153	0.153	-12.296	-6.677	-16.912	-12.275	-13.711	-11.217	-2.835	-3.8
154	0.154	-13.64	-7.578	-20.347	-9.378	10.032	-11.988	-11.717	-10.735
155	0.155	-11.31	-6.529	-17.009	-14.605	19.247	-12.758	-10.539	-4.305
156	0.156	-16.135	-14.389	-15.221	-12.678	-6.33	-12.185	-0.851	-13.952
157	0.157	-12.832	-15.276	-13.818	-9.398	-16.468	-10.252	-4.521	-12.19
158	0.158	-13.399	-20.05	-11.453	-7.658	11.759	-10.843	-1.032	-13.716
159	0.159	-12.994	-6.825	-14.3	-10.182	-7.078	-11.243	-1.992	-12.342
160	0.16	-15.301	-8.679	-15.415	-13.475	-30.968	-7.97	-12.84	-21.219
161	0.161	-14.122	-10.335	-17.298	-10.575	-21.736	-12.048	-17.104	-15.193
162	0.162	-11.392	-11.804	-13.001	-6.902	-35.928	-10.703	-8.222	-31.239
163	0.163	-9.434	-33.392	-11.221	-10.196	-12.824	-12.068	-7.088	-19.605
164	0.164	-14.251	-17.637	-9.835	-9.818	-16.008	-5.495	-18.895	-25.952
165	0.165	-13.654	-20.27	-9.403	-9.437	-41.604	-12.273	-20.448	-16.221
166	0.166	-14.214	-17.682	-11.497	-9.83	-24.615	-13.047	-19.109	6.662
167	0.167	-15.939	-15.279	-8.763	-11.388	-9.014	-12.28	-15.445	15.98
168	0.168	-14.564	-17.337	-7.57	-8.104	10.642	-15.762	-18.944	13.275
169	0.169	-16.864	-19.192	-12.377	-12.949	8.043	-11.12	-13.714	-9.944
170	0.17	-18.003	-17.377	-11.769	-13.538	-13.141	-7.056	-8.875	-19.208
171	0.171	-16.819	-18.856	-5.74	-10.648	0.945	-6.67	-14.875	-10.809
172	0.172	-10.997	-20.144	-11.319	-9.305	13.624	-6.289	-4.232	-13.284
173	0.173	-16.584	-8.273	-9.35	-14.736	6.583	-7.458	-5.584	-20.212
174	0.174	-7.079	-9.757	-8.741	-14.162	4.347	-8.63	0.807	-9.559
175	0.175	-8.217	-8.342	-11.613	-12.238	-17.06	-5.923	-14.875	-30.803
176	0.176	-11.685	-20.081	-10.225	-12.824	-8.784	-10.772	-12.753	-28.076
177	0.177	-16.895	-15.38	-9.811	-9.341	-1.267	-7.298	-22.436	-40.854
178	0.178	-13.975	-13.971	-3.198	-1.987	1.034	-13.311	-13.729	-33.881
179	0.179	-16.475	-17.59	-9.936	-1.02	-5.373	-11.002	-31.135	-18.989
180	0.18	-14.143	-14.057	-12.419	-15.737	-11.173	-10.432	-19.542	10.025
181	0.181	-16.072	-10.907	-10.074	-13.615	-27.063	-9.859	-8.918	5.975
182	0.182	-15.482	-15.699	-13.537	-11.683	4.828	-12.763	-3.117	-12.716
183	0.183	-17.217	-16.422	-14.082	-13.427	0.335	-7.931	-4.862	4.379
184	0.184	-15.861	-12.31	-11.136	-14.977	21.048	-18.009	-6.411	1.334
185	0.185	-16.242	-8.785	-15.927	-7.819	9.805	-16.672	-7.769	-6.946
186	0.186	-15.072	-10.679	-12.588	-14.2	-13.98	-13.003	-1.393	-19.697
187	0.187	-14.674	-7.744	-11.96	-8.201	-29.618	-9.53	-0.255	-31.323
188	0.188	-15.049	-11.193	-13.264	-13.422	-9.878	-8.573	0.678	-29.198
189	0.189	-14.272	-14.458	-11.863	-14.383	-33.085	-5.668	-0.316	-27.236
190	0.19	-18.14	-11.513	-14.716	-13.608	-17.382	-8.181	-2.865	-0.892
191	0.191	-19.492	-17.477	-14.276	-11.285	-31.434	-5.863	-10.247	10.331
192	0.192	-17.169	-11.44	-12.3	-9.35	7.107	-3.93	-17.054	34.139
193	0.193	-16.785	-13.732	-13.033	-8.771	23.65	-12.637	-19.59	18.483
194	0.194	-14.079	-11.779	-13.766	-11.671	18.671	-9.162	-7.397	-1.238
195	0.195	-16.8	-15.051	-13.536	-12.061	-13.204	-8.207	-2.178	-13.983
196	0.196	-16.031	-13.281	-10.202	-11.677	-25.492	-13.062	-3.719	-35.039
197	0.197	-15.844	-14.601	-9.777	-8.779	-29.103	-12.306	-5.056	-20.887
198	0.198	-14.492	-14.958	-8.58	-14.779	-12.014	-10.012	-8.716	-13.32
199	0.199	-11.206	-15.321	-13.583	-6.849	9.888	-10.615	-9.851	-11.001
200	0.2	-13.335	-16.458	-8.913	-9.947	1.624	-11.222	-21.637	-4.634
201	0.201	-11.407	-13.729	-12.961	-8.984	4.166	-7.187	-39.031	-10.459
202	0.202	-9.475	-12.16	-15.459	-13.256	-2.765	-6.83	-22.748	-12.2
203	0.203	-11.613	-15.429	-13.114	-9.221	7.926	-13.248	-16.365	-23.221
204	0.204	-12.971	-14.253	-15.986	-12.738	2.166	-12.505	-10.61	-30.361
205	0.205	-13.752	-11.527	-12.281	-10.836	-17.102	-8.473	-12.422	-13.319
206	0.206	-13.564	-15.774	-12.636	-7.982	6.199	-9.09	-10.914	-6.367
207	0.207	-14.741	-14.416	-9.697	-14.985	-28.19	-8.54	-0.85	-8.53
208	0.208	-17.849	-15.772	-15.661	-12.1	3.777	-6.828	-7.212	-10.487
209	0.209	-14.958	-14.61	-13.109	-14.633	16.211	-7.241	1.105	-12.237
210	0.21	-14.582	-13.432	-15.395	-15.421	-32.929	-7.667	-2.004	-10.698
211	0.211	-18.86	-9.939	-11.884	-11.952	-13.005	-11.769	-1.053	-3.551
212	0.212	-17.517	-16.514	-15.152	-15.257	5.182	-9.302	1.45	-4.731
213	0.213	-19.857	-9.742	-8.543	-12.367	-11.265	-11.667	-10.749	-22.759
214	0.214	-15.035	-12.274	-12.773	-11.995	-26.318	-13.817	-15.974	-25.286
215	0.215	-14.472	-14.594	-11.968	-9.689	-30.712	-15.774	-4.954	-18.344
216	0.216	-13.911	-12.656	-4.003	-9.318	-9.98	-10.772	-12.124	-11.966
217	0.217	-15.286	-9.365	-11.332	-8.942	-6.255	-14.081	-5.74	-6.14
218	0.218	-14.922	-12.261	-16.137	-8.57	-16.262	-11.201	-23.731	-21.997
219	0.219	-16.105	-12.644	-11.85	-7.811	5.682	-13.732	-16.177	-19.868
220	0.22	-16.519	-13.989	-11.055	-6.474	-36.826	-15.095	-13.842	-41.172
221	0.221	-10.736	-11.081	-10.455	-8.425	5.772	-11.043	-15.963	-4.244
222	0.222	-16.37	-17.073	-15.074	-7.856	-10.639	-7.569	-14.02	0.753
223	0.223	-14.447	-14.549	-12.156	-11.347	4.481	-8.931	-15.75	23.562
224	0.224	-15.05	-12.216	-13.494	-10.007	0.044	-15.519	-4.705	-14.037
225	0.225	-12.157	-14.139	-13.083	-16.6	-28.984	-10.695	-6.051	1.012
226	0.226	-12.558	-13.548	-12.683	-15.641	-32.699	-9.93	-4.896	5.398
227	0.227	-15.867	-14.13	-10.733	-13.133	-36.024	-9.174	-8.377	-7.038
228	0.228	-12.984	-15.477	-13.432	-17.202	-26.783	-11.118	-24.445	-3.407
229	0.229	-10.291	-13.151	-12.643	-10.627	-46.566	-10.543	1.298	6.633
230	0.23	-9.925	-13.537	-9.352	-11.408	-8.104	-11.135	-8.765	-21.652
231	0.231	-10.711	-17.21	-13.418	-12.195	-2.756	-14.631	-11.838	-78.384
232	0.232	-12.086	-13.91	-16.898	-11.623	2.199	-11.351	-14.526	-54.029
233	0.233	-9.584	-16.811	-13.61	-11.05	-20.674	-4.792	-11.984	-32.034
234	0.234	-14.437	-11.588	-14.776	-10.477	0.003	-7.713	-9.632	-25.53
235	0.235	-17.935	-13.515	-14.392	-17.453	-18.804	-11.993	-7.482	4.787
236	0.236	-14.664	-15.448	-11.687	-12.616	-28.918	-6.388	2.213	21.191
237	0.237	-20.095	-13.703	-11.884	-13.4	-1.721	-8.523	7.458	-4.016
238	0.238	-13.527	-13.307	-11.694	-12.624	-11.122	-15.108	-3.551	-17.617
239	0.239	-12.765	-15.627	-13.631	-10.696	-19.551	-14.34	-2.191	-5.292
240	0.24	-10.451	-12.914	-14.215	-12.636	-37.47	-12.017	-5.86	-9.013
241	0.241	-12.784	-15.813	-10.732	-10.9	-2.521	-11.441	-4.695	-19.104
242	0.242	-12.218	-13.883	-11.123	-9.541	-27.774	-9.509	-14.186	-14.079
243	0.243	-14.166	-12.715	-9.969	-11.865	4.111	-6.609	-30.241	-10.987
244	0.244	-11.271	-7.874	-5.524	-8.765	8.15	-5.266	-23.278	-13.725
245	0.245	-14.758	-12.708	-10.947	-8.379	-18.214	-4.886	-29.671	-21.346
246	0.246	-12.445	-14.64	-9.008	-9.541	5.533	-3.729	-31.621	-9.813
247	0.247	-19.028	-14.055	-10.944	-9.154	8.562	-4.129	-29.896	-16.28
248	0.248	-19.998	-12.692	-10.359	-9.92	22.653	-2.97	-25.268	-6.666
249	0.249	-17.49	-13.074	-9.968	-9.72	9.843	-7.816	-9.408	9.149
250	0.25	-15.166	-15.195	-8.617	-7.776	16.782	-5.889	-7.288	2.727
251	0.251	-17.109	-13.251	-9.009	-4.095	1.825	-7.832	-13.128	-3.111
252	0.252	-13.817	-9.751	-10.179	3.846	11.473	-7.257	9.66	-22.503
253	0.253	-16.725	-10.899	-14.458	5.007	-0.712	-7.638	37.885	-20.025
254	0.254	-15.369	-15.338	-13.131	1.912	-18.115	-8.031	34.191	-17.754
255	0.255	-15.756	-12.426	-13.552	6.752	-11.163	-5.124	3.226	5.603
256	0.256	-11.695	-12.796	-14.746	-6.406	-17.563	-11.12	-25.819	8.667
257	0.257	-14.21	-10.461	-12.837	-19.941	-4.027	-10.341	-44.602	-5.499
258	0.258	-14.603	-15.279	-12.473	-18.195	1.156	-14.401	-13.629	-18.317
259	0.259	-15.776	-18.552	-15.417	-22.832	5.812	-3.554	-9.583	-16.021
260	0.26	-11.326	-14.468	-9.449	-21.473	7.182	-5.099	-13.279	-18.163
261	0.261	-16.747	-13.094	-6.983	-17.791	8.318	-0.835	-16.599	-8.502
262	0.262	-11.918	-10.752	-11.093	-16.618	-9.691	-7.219	-13.523	-10.253
263	0.263	-12.503	-11.901	-10.559	-15.64	-22.457	-25.21	-16.238	-14.925
264	0.264	-16.576	-13.815	-13.888	-14.664	-34.085	-17.658	-13.75	-7.805
265	0.265	-14.064	-14.191	-14.511	-13.877	-19.202	-15.328	-11.459	-14.237
266	0.266	-14.45	-10.693	-13.218	-17.926	-21.148	-21.709	-13.608	-22.592
267	0.267	-13.292	-13.965	-18.691	-14.431	-15.909	-15.897	-15.571	-15.243
268	0.268	-13.684	-12.786	-15.275	-11.132	-20.531	-21.121	-13.849	-14.281
269	0.269	-11.756	-17.223	-13.413	-12.862	-21.887	-19.565	-12.339	-20.289
270	0.27	-14.663	-11.786	-12.896	-13.238	-2.312	-12.409	-5.207	-9.652
271	0.271	-15.056	-13.706	-14.317	-13.614	-10.643	-13.567	-8.908	-5.415
272	0.272	-17.765	-14.28	-12.06	-14.767	2.162	-14.728	-5.449	-14.303
273	0.273	-12.937	-8.853	-13.309	-12.047	-4.791	-13.752	-10.698	1.399
274	0.274	-17.776	-13.676	-19.391	-10.885	-2.643	-8.906	-3.96	-0.692
275	0.275	-15.839	-11.723	-13.473	-12.431	7.068	-11.418	-4.762	-2.624
276	0.276	-14.096	-12.291	-14.335	-11.656	5.343	-7.349	-10.405	-11.316
277	0.277	-17.584	-14.792	-10.931	-11.459	13.312	-12.185	-9.852	-19.235
278	0.278	-16.241	-11.493	-12.935	-7.78	0.386	-16.827	-9.299	-26.411
279	0.279	-13.343	-11.869	-8.946	-7.388	-4.787	-7.916	-15.923	-6.867
280	0.28	-18.574	-12.244	-9.41	-12.796	3.177	-6.753	-21.945	7.271
281	0.281	-11.998	-14.94	-13.941	-13.375	-6.788	-7.912	-9.773	-5.518
282	0.282	-16.267	-12.798	-12.288	-11.434	-18.517	-0.558	-11.541	6.047
283	0.283	-15.504	-9.49	-11.03	-10.851	-29.478	-1.525	-16.214	16.672
284	0.284	-13.576	-16.06	-11.515	-10.458	-13.511	-5.771	-11.985	-4.584
285	0.285	-10.291	-9.271	-14.51	-10.066	-15.577	-14.664	-10.849	-30.107
286	0.286	-14.361	-13.511	-12.665	-7.935	-1.999	-11.18	-9.707	-33.346
287	0.287	-13.979	-17.564	-13.142	-12.382	3.222	-8.078	-12.824	-30.19
288	0.288	-13.599	-14.066	-15.359	-8.311	11.171	-7.103	-1.992	-16.028
289	0.289	-15.728	-17.333	-14.088	-10.826	-1.8	-11.359	-9.178	-23.518
290	0.29	-15.341	-15.58	-17.271	-7.526	-17.687	-9.032	-10.349	-16.498
291	0.291	-12.63	-10.728	-14.633	-14.105	-11.275	-8.436	-6.902	-27.095
292	0.292	-10.505	-16.717	-10.471	-7.329	-20.916	-9.014	-23	-17.39
293	0.293	-14.959	-14.382	-13.081	-11.585	-29.605	-8.428	-11.435	-15.603
294	0.294	-15.541	-13.79	-15.504	-9.262	-21.662	-8.802	-0.841	1.861
295	0.295	-12.642	-15.712	-20.996	-9.844	-31.708	-10.145	4.936	-5.064
296	0.296	-16.13	-13.961	-14.488	-10.423	-22.849	-7.236	-0.304	-15.685
297	0.297	-16.519	-16.471	-18.827	-13.326	-40.857	-13.229	-4.979	-13.707
298	0.298	-9.951	-14.143	-18.15	-15.845	-17.606	-7.225	-15.063	-11.93
299	0.299	-16.733	-15.296	-14.762	-10.426	-8.31	-6.445	-16.24	-22.912
300	0.3	-10.738	-14.903	-11.572	-9.847	5.809	-8.376	-3.054	-18.598
301	0.301	-18.097	-18.382	-12.247	-10.427	-17.439	-7.792	-1.278	-14.88
302	0.302	-11.333	-13.536	-4.402	-8.684	-45.709	-16.695	-2.813	-13.689
303	0.303	-19.268	-14.109	-1.014	-7.325	-34.478	-10.305	-9.939	-8.448
304	0.304	-18.301	-10.041	-2.072	-10.616	-10.7	-16.299	-18.798	-1.659
305	0.305	-15.4	-14.878	-3.136	-9.467	-20.01	-11.07	-7.936	-9.573
306	0.306	-17.918	-14.295	-11.172	-15.47	-0.273	-12.032	-12.203	0.139
307	0.307	-12.305	-17.202	-14.369	-12.974	2.247	-11.256	-21.144	1.346
308	0.308	-10.376	-14.689	-5.567	-12.232	-14.022	-13.572	-5.505	-16.59
309	0.309	-16.379	-15.084	-13.982	-10.32	-7.672	-8.728	-3.37	-24.109
310	0.31	-14.057	-12.185	-2.259	-10.926	-5.764	-11.997	-1.437	-17.111
311	0.311	-12.125	-11.796	-6.982	-12.688	2.899	-10.237	-13.628	-14.947
312	0.312	-14.065	-9.854	-11.331	-13.097	1.309	-12.738	-24.657	-1.385
313	0.313	-11.167	-12.753	-15.102	-8.651	8.381	-10.403	-14.583	-3.131
314	0.314	-12.523	-7.526	-16.359	-12.727	1.892	-13.31	-13.413	1.514
315	0.315	-15.815	-12.367	-2.52	-12.344	-1.666	-10.593	-14.559	-2.723
316	0.316	-12.911	-14.302	-8.419	-9.055	-2.694	-6.315	-13.575	-19.744
317	0.317	-12.522	-12.559	-6.772	-8.674	-5.65	-5.912	-14.526	-12.771
318	0.318	-10.577	-11.209	-8.41	-11.386	7.443	-8.212	-10.255	-19.161
319	0.319	-15.414	-15.658	-15.665	-11.776	-2.286	-1.609	-11.018	-13.347
320	0.32	-13.47	-13.922	-14.593	-11.58	-0.535	-8.353	-11.576	-11.605
321	0.321	-15.398	-5.987	-15.844	-10.801	-2.067	-4.055	-10.963	-10.065
322	0.322	-11.333	-11.989	-4.126	-13.895	-0.716	-9.634	-9.195	-17.269
323	0.323	-18.299	-15.091	-8.846	-8.666	2.965	-10.178	-1.242	-13.629
324	0.324	-19.259	-16.059	-13.181	-9.242	-15.052	-12.072	-2.388	-14.818
325	0.325	-16.737	-11.805	-9.582	-12.526	-17.571	-9.124	-3.332	-13.86
326	0.326	-12.658	-14.133	-17.972	-13.1	-24.547	-6.571	-8.153	-10.907
327	0.327	-10.713	-10.654	-25.393	-9.608	-22.41	-7.889	-12.393	2.265
328	0.328	-13.994	-12.594	-20.614	-14.053	-16.584	-14.436	-8.297	-7.439
329	0.329	-13.403	-12.019	-18.167	-12.296	-4.37	-7.629	-7.701	-12.691
330	0.33	-14.747	-14.542	-14.168	-7.452	-28.165	-10.102	-17.77	-11.146
331	0.331	-11.449	-15.899	-10.748	-10.742	-4.331	-9.287	-13.513	-15.416
332	0.332	-14.341	-17.073	-8.876	-8.997	-1.164	-8.668	-12.311	-6.506
333	0.333	-15.491	-11.074	-6.033	-12.472	-38.077	-13.272	-8.787	-24.489
334	0.334	-21.283	-13.597	-14.01	-11.104	7.5	-13.821	-9.732	-6.684
335	0.335	-20.493	-15.933	-15.219	-13.227	13.572	-10.315	-12.617	-9.069
336	0.336	-16.987	-12.456	-14.297	-11.287	30.127	-9.907	-6.599	-11.264
337	0.337	-17.543	-14.397	-15.317	-13.212	25.234	-13.945	-17.222	-13.253
338	0.338	-16.946	-19.827	-19.628	-8.364	20.946	-12.563	-10.047	-39.614
339	0.339	-16.542	-11.897	-17.358	-14.937	17.004	-12.143	-21.8	-20.886
340	0.34	-15.169	-12.873	-28.245	-8.934	-32.067	-18.694	-1.064	-17.639
341	0.341	-13.023	-11.914	-4.492	-9.694	-12.072	-5.888	-3.75	-8.371
342	0.342	-14.167	-12.694	-7.819	-9.112	-17.96	-7.598	-1.205	-16.727
343	0.343	-16.08	-11.928	-4.744	-11.04	9.794	-12.215	-8.165	-14.236
344	0.344	-11.227	-12.513	-24.512	-8.131	-5.2	-10.834	-14.52	-11.95
345	0.345	-14.696	-13.096	-27.069	-11.607	17.758	-7.136	-24.157	-1.326
346	0.346	-14.097	-12.521	-15.497	-11.983	-2.823	-8.279	-4.766	-11.004
347	0.347	-10.019	-12.91	-4.885	-10.807	-36.796	-9.226	-7.249	-9.274
348	0.348	-13.484	-14.273	-6.854	-13.509	-13.837	-10.181	-4.905	-13.928
349	0.349	-13.073	-13.115	-5.138	-13.117	-17.758	-12.684	-24.053	-12.58
350	0.35	-10.929	-14.277	-9.808	-12.91	-6.412	-10.348	-26.553	-8.931
351	0.351	-8.971	-14.667	-14.08	-12.116	-30.076	-8.407	-10.27	-7.79
352	0.352	-14.757	-13.899	-10.426	-10.745	-39.246	-11.684	-12.377	-10.894
353	0.353	-15.509	-12.54	-16.441	-10.154	-19.387	-12.258	-6.536	-8.007
354	0.354	-13.562	-13.89	-9.104	-6.651	-32.043	-10.893	-4.786	-10.542
355	0.355	-12.965	-13.306	-6.22	-13.991	-34.239	-9.531	-6.338	-8.232
356	0.356	-12.366	-9.825	-7.007	-10.883	-36.261	-10.679	-2.067	-19.073
357	0.357	-9.83	-10.211	-6.261	-9.903	-7.114	-12.607	-10.948	-42.894
358	0.358	-13.102	-10.601	-11.121	-12.409	13.721	-12.212	-16.951	-19.102
359	0.359	-15.981	-16.602	-21.197	-11.622	2.589	-15.112	-5.117	-16.019
360	0.36	-10.741	-17.38	-16.969	-11.028	12.772	-13.166	-9.74	-18.751
361	0.361	-14.208	-19.706	-5.176	-5.013	3.572	-7.358	-11.084	4.464
362	0.362	-10.893	-14.871	-6.752	-15.639	23.417	-11.412	-12.247	13.753
363	0.363	-14.944	-14.291	-5.423	-8.467	20.971	-6.568	-11.099	-0.356
364	0.364	-17.442	-12.56	-9.122	-12.124	-9.329	-8.49	-12.066	-13.114
365	0.365	-16.068	-15.076	-10.291	-13.277	-5.206	-13.907	-9.154	-10.77
366	0.366	-17.221	-13.728	-7.188	-10.175	-8.818	-11.968	-9.915	-12.887
367	0.367	-20.88	-12.582	-13.959	-9.193	8.263	-8.672	-7.579	0.663
368	0.368	-13.511	-16.264	-6.013	-6.66	-7.382	-11.58	-4.079	-11.521
369	0.369	-18.718	-12.999	-9.096	-12.26	-49.943	-11.189	-11.418	-9.96
370	0.37	-17.747	-13.404	-8.118	-14.183	-31.743	-13.5	-14.294	3.031
371	0.371	-11.744	-13.037	-10.619	-10.878	-15.278	-6.926	-11.753	25.897
372	0.372	-14.054	-11.109	-17.957	-11.443	-10.264	-9.834	-2.816	4.054
373	0.373	-14.626	-12.678	-15.024	-10.077	3.306	-12.361	-6.27	1.372
374	0.374	-16.561	-14.063	-15.78	-10.444	-9.061	-10.048	-9.31	-21.804
375	0.375	-20.627	-11.559	-16.534	-11.596	2.133	-6.573	-6.362	-68.802
376	0.376	-13.671	-13.72	-15.921	-12.758	-14.916	-4.641	-12.324	-35.3
377	0.377	-14.64	-15.108	-17.831	-10.045	-18.041	-6.388	-21.2	-4.878
378	0.378	-13.868	-12.043	-8.909	-14.87	-26.384	-9.887	-5.505	-10.269
379	0.379	-11.554	-11.666	-10.05	-6.928	-13.657	-11.253	5.161	-15.279
380	0.38	-13.497	-16.7	-11.187	-7.886	-20.656	-9.136	-4.491	-1.729
381	0.381	-11.573	-9.356	-14.26	-10.775	-52.642	-10.304	-27.319	-30.757
382	0.382	-14.485	-18.273	-13.261	-13.281	-29.86	-8.37	-24.212	-27.062
383	0.383	-15.863	-9.974	-24.64	-15.588	-58.945	-4.887	-10.066	-10.001
384	0.384	-15.495	-10.971	-16.654	-8.996	-9.873	-4.512	-2.501	18.262
385	0.385	-17.652	-11.968	-17.975	-8.212	-29.853	-10.329	-4.803	-0.501
386	0.386	-22.129	-16.261	-9.038	-12.262	-35.911	-12.664	-6.919	-10.555
387	0.387	-14.411	-13.971	-7.817	-14.189	-41.392	-10.737	-4.963	-13.645
388	0.388	-13.467	-15.938	-8.749	-9.535	4.005	-15.393	-27.787	0.509
389	0.389	-16.395	-14.048	-9.687	-8.946	22.087	-14.834	-12.089	-7.01
390	0.39	-13.904	-12.342	-8.879	-14.747	27.351	-16.192	-9.368	-18.597
391	0.391	-13.154	-11.031	-16.185	-9.128	-8.032	-13.89	-11.856	-12.178
392	0.392	-15.114	-14.367	-22.878	-9.706	14.656	-10.999	-4.869	-10.196
393	0.393	-13.21	-14.805	-16.815	-11.635	-6.199	-9.848	-15.499	-1.451
394	0.394	-13.818	-16.014	-4.573	-11.054	-9.985	-7.16	-13.553	-6.066
395	0.395	-14.245	-14.124	-9.759	-14.535	-13.381	-7.37	-11.804	-27.709
396	0.396	-13.894	-14.946	-8.176	-16.867	27.367	-8.748	-13.353	-24.57
397	0.397	-16.833	-11.716	-9.48	-11.078	-11.453	-7.992	-9.081	-21.812
398	0.398	-16.481	-13.897	-13.092	-10.323	-6.552	-4.34	-7.91	-19.255
399	0.399	-13.811	-16.657	-9.553	-12.276	16.155	-7.849	-11.374	-7.615
400	0.4	-15.984	-14.782	-14.716	-16.954	3.642	-5.557	-10.423	-9.715
401	0.401	-19.321	-13.287	-7.884	-12.921	-0.131	-12.166	-7.534	-15.489
402	0.402	-14.529	-17.798	-8.605	-7.153	-17.301	-13.168	-20.693	-6.758
403	0.403	-12.645	-17.282	-7.768	-14.55	-1.763	-10.696	-3.258	-2.085
404	0.404	-14.442	-14.443	-9.647	-11.68	6.471	-13.059	-0.908	-6.314
405	0.405	-14.107	-13.153	-15.586	-9.18	8.901	-12.519	-7.277	-20.605
406	0.406	-17.449	-15.543	-9.922	-13.262	6.501	-9.264	-16.942	-3.168
407	0.407	-11.699	-14.441	-14.712	-8.439	-8.429	-9.881	-1.07	-10.123
408	0.408	-15.825	-13.33	-15.248	-10.383	1.228	-8.559	-15.975	-20.773
409	0.409	-13.956	-12.232	-6.304	-9.816	-21.648	-11.891	-10.184	-14.947
410	0.41	-14.61	-11.522	-12.653	-12.346	0.157	-7.868	-1.47	-16.66
411	0.411	-20.093	-12.359	-4.291	-14.685	-14.008	-14.872	-3.013	-18.173
412	0.412	-12.217	-14.94	-9.453	-8.115	3.771	-12.009	-1.64	-22.391
413	0.413	-15.362	-10.162	-14.247	-12.967	-12.496	-16.302	-5.309	-18.686
414	0.414	-18.315	-16.803	-22.143	-6.977	-6.128	-8.99	-11.304	-19.84
415	0.415	-12.361	-16.09	-21.137	-4.671	-19.741	-10.009	-14.399	-14.619
416	0.416	-18.026	-10.548	-20.114	-11.263	-14.573	-9.292	-13.428	-17.528
417	0.417	-16.146	-18.545	-22.566	-13.786	-6.699	-3.735	-14.206	-11.529
418	0.418	-18.134	-2.551	-21.742	-11.476	6.218	-14.625	-10.136	-17.136
419	0.419	-10.443	-14.225	-19.758	-12.067	-6.004	-16.217	-19.615	-17.724
420	0.42	-11.476	-12.159	-17.789	-14.014	-17.092	-9.104	-15.949	-17.15
421	0.421	-20.434	-18.029	-16.014	-13.445	1.644	-7.977	-21.96	-10.557
422	0.422	-14.495	-12.866	-15.601	-10.937	-36.86	-9.172	-14.617	-14.804
423	0.423	-13.587	-8.282	-8.223	-15.395	-31.415	-12.312	-29.333	-23.726
424	0.424	-12.67	-24.212	-11.292	-6.503	-6.233	-13.32	-18.692	-5.74
425	0.425	-4.78	-5.105	-16.111	-2.835	-19.742	-15.881	-12.887	1.767
426	0.426	-12.18	-7.683	-13.567	-8.844	-15.619	-11.858	-7.667	-9.909
427	0.427	-13.182	-10.076	-9.471	-14.078	-19.281	-5.313	-6.122	4.967
428	0.428	-12.438	-29.307	-2.877	-13.119	4.522	-15.031	-4.79	-0.848
429	0.429	-14.792	-31.882	-3.63	-12.355	-4.779	-8.688	-8.479	7.819
430	0.43	-14.24	-24.961	0.451	-13.127	-7.45	-14.736	-2.489	6.238
431	0.431	-14.846	-18.625	-6.115	-12.551	5.346	-17.877	-1.541	-12.55
432	0.432	-8.292	-12.864	-10.353	-15.849	1.096	-16.564	-8.329	-15.106
433	0.433	-14.312	-4.22	-19.239	-15.275	-5.876	-9.831	-5.827	-8.16
434	0.434	-12.013	-8.917	-8.388	-11.799	-8.007	-10.64	-9.885	2.502
435	0.435	-13.004	-7.811	-9.738	-16.246	-2.143	-6.612	-6.402	-3.237
436	0.436	-14.96	-9.223	-26.76	-9.667	-0.383	-10.135	-9.71	-4.937
437	0.437	-14.405	-12.948	-5.657	-12.184	-1.874	-10.754	-9.917	-22.122
438	0.438	-14.997	-6.996	-2.947	-8.127	5.344	-1.89	-12.823	-36.437
439	0.439	-15.39	-10.144	-5.455	-11.611	24.996	-16.243	-10.333	-11.321
440	0.44	-15.786	-7.288	-21.712	-8.122	-11.887	-6.597	-9.96	-14.702
441	0.441	-15.396	-8.109	-28.096	-7.543	-6.773	-4.888	-7.055	-17.882
442	0.442	-12.688	-7.38	-14.567	-11.606	-11.186	-9.559	-4.357	-15.215
443	0.443	-18.498	-12.268	-2.401	-9.085	-23.51	-5.319	-9.393	-7.667
444	0.444	-6.302	-15.6	-10.353	-10.436	-34.721	-9.013	-11.344	-9.968
445	0.445	-15.002	-15.053	-6.104	-3.851	-31.413	-3.025	-9.618	-12.097
446	0.446	-16.546	-7.159	-9.796	-0.947	-22.069	-10.381	-8.265	-25.644
447	0.447	-15.187	-15.528	-15.797	-1.717	-24.692	-7.483	-8.649	-16.948
448	0.448	-16.342	-18.671	-10.594	-7.32	-1.422	-8.264	-15.237	-9.007
449	0.449	-12.857	-9.823	-17.403	3.527	-4.458	-7.492	-0.541	-10.378
450	0.45	-11.88	-18.198	-18.203	-1.109	-18.535	-8.08	-2.689	-11.528
451	0.451	-12.835	-13.017	-15.915	0.25	4.734	-3.435	-4.627	-5.506
452	0.452	-15.344	-10.158	-20.786	1.423	1.667	-1.699	-20.492	-15.178
453	0.453	-13.007	-10.981	-17.52	-9.406	-18.063	-6.537	-22.646	-14.021
454	0.454	-14.929	-13.336	-15.796	-22.37	-20.578	-7.118	-12.973	-17.506
455	0.455	-15.495	-11.437	-7.888	-24.112	-18.255	-12.538	-11.239	-7.833
456	0.456	-12.578	-17.462	-9.071	-22.557	-45.93	-11.951	-3.327	-11.514
457	0.457	-7.726	-24.846	-8.13	-23.912	-19.61	-16.582	-7.612	-10.347
458	0.458	-9.639	-14.036	-11.06	-20.235	11.344	-7.667	-3.933	-11.298
459	0.459	-7.878	-18.32	-15.347	-16.762	15.418	-11.33	-12.28	-16.126
460	0.46	-12.698	-17.185	-13.047	-13.667	-3.372	-12.471	-17.524	-22.103
461	0.461	-20.032	-16.05	-23.926	-14.649	-20.408	-7.219	-26.425	-9.909
462	0.462	-24.852	-15.112	-9.641	-18.917	-17.338	-13.978	-15.58	-1.231
463	0.463	-24.047	-14.172	-7.745	-14.855	-14.656	-6.015	-11.305	-2.765
464	0.464	-26.342	-13.421	-13.02	-11.374	3.125	-2.891	-10.133	-6.993
465	0.465	-15.481	-7.825	-27.391	-14.664	0.795	-3.819	-8.968	-5.817
466	0.466	-13.902	-14.425	-29.371	-15.246	2.867	-6.297	-5.879	-14.123
467	0.467	-15.226	-8.456	-20.689	-10.419	4.706	-7.03	-12.662	-11.008
468	0.468	-11.518	-17.392	-12.801	-9.847	-21.694	-16.462	-10.161	-11.946
469	0.469	-3.164	-13.928	-5.682	-12.753	-18.04	-12.747	-4.556	-12.681
470	0.47	-10.474	-12.99	-6.885	-13.143	-8.067	-23.537	-6.499	-21.552
471	0.471	-3.662	-13.977	-5.731	-11.791	-23.815	-16.329	-5.914	-8.383
472	0.472	-7.89	-14.756	-10.959	-12.953	-26.549	-9.894	-5.328	-6.615
473	0.473	-15.207	-15.531	-11.944	-8.497	-8.825	-13.332	-13.261	-17.615
474	0.474	-20.008	-22.106	-5.953	-9.081	-25.178	-8.062	-16.747	-10.454
475	0.475	-19.195	-10.701	-14.868	-10.437	-27.371	-8.98	-11.517	-16.806
476	0.476	-19.924	-6.048	-16.037	-10.047	1.601	-13.19	-16.344	-13.28
477	0.477	-21.822	-7.405	-4.242	-8.894	13.959	-9.071	-4.916	-3.583
478	0.478	-17.143	-16.308	-5.795	-10.062	17.587	-10.953	-3.37	13.486
479	0.479	-16.528	-24.651	-7.15	-13.549	-13.383	-6.258	-2.014	-2.744
480	0.48	-19.008	-21.571	-8.317	-9.485	-1.015	-7.954	-5.693	-9.101
481	0.481	-14.526	-18.676	-16.653	-8.132	-4.712	-11.391	-23.698	-11.013
482	0.482	-19.917	-7.26	-13.579	-11.425	26.253	-9.028	-16.149	-19.743
483	0.483	-15.041	-11.894	-18.444	-10.264	5.544	-11.889	-18.474	-34.065
484	0.484	-13.073	-10.53	-5.314	-13.941	-5.703	-9.907	-7.834	-51.467
485	0.485	-14.786	-9.359	-11.134	-9.487	11.313	-11.026	1.826	-39.832
486	0.486	-11.272	-20.194	-5.915	-11.231	-23.172	-11.752	-6.89	-37.688
487	0.487	-14.535	-15.933	-4.389	-7.739	-18.756	-7.84	-14.852	-8.653
488	0.488	-16.639	-12.255	-14.469	-9.086	-22.842	-14.767	-10.619	37.202
489	0.489	-14.677	-13.416	-10.609	-13.92	3.453	-11.813	-6.973	55.382
490	0.49	-19.683	-12.442	-14.304	-10.627	-6.621	-7.524	-17.844	27.72
491	0.491	-13.654	-11.457	-6.015	-8.878	-3.55	-9.813	-7.808	-7.508
492	0.492	-11.302	-10.677	-5.076	-12.354	-11.908	-11.711	-9.001	-39.452
493	0.493	-14.749	-16.281	-9.905	-11.958	5.873	-9.739	-7.871	-43.511
494	0.494	-18.012	-21.13	-10.677	-12.332	-5.773	-11.444	-6.938	-24.73
495	0.495	-12.559	-11.073	-13.002	-9.614	-37.711	-17.218	-15.873	-34.785
496	0.496	-10.598	-6.822	-23.835	-13.082	-33.265	-13.118	-19.389	-12.916
497	0.497	-13.861	-5.66	-9.523	-11.908	-29.203	-9.609	-5.492	-21.24
498	0.498	-8.417	-2.173	-3.73	-10.73	-32.877	-9	-3.599	1.99
499	0.499	-11.881	-7.404	-12.456	-11.882	-9.059	-7.233	-1.899	-13.664
500	0.5	-15.141	-12.253	-10.925	-9.738	-18.365	-10.696	-16.254	-21.959
501	0.501	-11.048	-11.491	-9.569	-12.434	-10.032	-9.322	-18.227	-9.174
502	0.502	-13.539	-10.723	-18.47	-6.616	-7.461	-11.429	-2.405	2.451
503	0.503	-10.219	-21.562	-24.471	-7.38	8.821	-7.732	-8.854	0.336
504	0.504	-12.316	-13.623	-17.118	-3.896	6.686	-6.367	-6.982	-5.458
505	0.505	-11.128	-20.77	-23.898	-9.901	0.876	-10.423	-1.805	-14.183
506	0.506	-13.814	-17.078	-14.216	-7.586	-7.803	-11.777	-6.482	-9.535
507	0.507	-14.559	-15.909	-17.895	-5.652	-12.425	-9.453	-19.478	-22.494
508	0.508	-15.302	-14.937	-14.408	-1.007	-22.45	-8.29	-7.32	-20.747
509	0.509	-12.18	-13.943	-13.425	-9.9	-13.492	-13.509	-8.904	-22.295
510	0.51	-14.085	-13.15	-4.523	-3.502	-7.419	-14.078	-19.009	-3.525
511	0.511	-15.225	-10.805	-5.687	-9.478	-2.164	-6.719	-25.431	19.698
512	0.512	-18.689	-14.265	-8.794	-12.558	6.791	-13.485	-28.962	-21.119
513	0.513	-16.353	-13.656	-5.878	-15.447	-11.128	-12.708	-23.753	-26.521
514	0.514	-14.206	-22.532	-10.11	-12.912	-18.632	-15.025	-18.939	-11.414
515	0.515	-15.347	-16.116	-12.421	-12.118	11.829	-11.534	-9.282	-6.961
516	0.516	-18.023	-2.925	-23.238	-10.167	40.952	-12.112	-5.625	-11.032
517	0.517	-15.862	-8.118	-5.819	-13.437	22.24	-15.018	-2.169	-14.718
518	0.518	-16.606	-9.63	-8.125	-16.321	-22.424	-10.186	-5.294	-24.787
519	0.519	-19.67	-10.958	-5.976	-14.942	20.178	-16.196	-12.096	-15.507
520	0.52	-15.957	-17.312	-31.085	-16.266	-7.488	-8.85	-16.375	4.225
521	0.521	-14.573	-30.435	-27.753	-15.08	-32.639	-7.893	-17.163	-8.563
522	0.522	-14.932	-25.175	-12.043	-16.99	-9.793	-7.129	-6.345	-15.536
523	0.523	-14.523	-23.586	-14.726	-11.936	10.926	-7.895	-11.008	3.613
524	0.524	-14.891	-16.386	-12.187	-7.264	-0.248	-11.381	-6.789	-14.206
525	0.525	-16.43	-17.51	-19.131	-11.302	-17.262	-10.794	-7.987	-16.552
526	0.526	-15.059	-11.464	-12.728	-7.796	-32.92	-11.367	-4.532	-10.182
527	0.527	-14.849	-14.514	-14.646	-12.229	-13.141	-5.56	2.787	-16.007
528	0.528	-13.284	-9.628	-12.877	-13.951	-30.877	-11.162	-4.012	-14.277
529	0.529	-16.749	-10.363	-11.3	-14.325	-23.832	-3.221	-6.535	-12.737
530	0.53	-12.281	-9.554	-4.112	-12.954	-21.681	-8.432	-2.483	-14.113
531	0.531	-10.523	-7.579	-5.258	-10.813	-27.476	-5.52	-11.985	5.426
532	0.532	-15.336	-14.885	-6.411	-13.506	-25.763	-6.288	-15.706	-14.34
533	0.533	-15.897	-8.047	-9.496	-12.328	-11.423	-5.506	-12.252	-21.923
534	0.534	-11.813	-13.993	-14.33	-10.77	-17.226	-4.922	-7.059	-19.632
535	0.535	-14.304	-8.323	-20.308	-9.414	5.597	-9.56	-13.86	-17.546
536	0.536	-12.928	-11.749	-14.682	-12.499	2.493	-7.81	-0.708	-11.768
537	0.537	-11.74	-12.274	-3.829	-13.653	-11.665	-9.158	-6.528	-10.04
538	0.538	-13.653	-9.314	-8.464	-7.839	-4.142	-13.602	-4.811	-14.67
539	0.539	-14.021	-17.189	-7.109	-10.159	-6.481	-9.539	-3.274	-13.269
540	0.54	-16.899	-23.132	-5.945	-10.74	-21.4	-4.697	-10.447	-1.42
541	0.541	-15.72	-13.4	-11.936	-11.32	-3.983	-10.691	-6.79	0.134
542	0.542	-18.406	-14.501	-27.969	-15.389	-15.603	-14.753	-7.974	-12.864
543	0.543	-14.892	-3.603	-11.692	-15.012	-9.229	-12.819	-11.092	-11.178
544	0.544	-12.545	-10.712	-13.806	-11.73	-30.537	-13.4	-14.012	-12.769
545	0.545	-12.909	-9.5	-15.73	-12.903	-16.455	-12.817	-13.259	-8.527
546	0.546	-15.599	-10.6	-7.018	-10.201	-3.728	-11.459	-9.212	-14.941
547	0.547	-12.091	-17.887	-8.573	-14.474	-6.095	-12.806	-7.3	-13.769
548	0.548	-9.943	-11.049	-1.409	-13.13	4.539	-11.632	-13.319	-19.006
549	0.549	-15.92	-1.305	-7.787	-10.812	21.956	-8.913	-9.269	-23.834
550	0.55	-15.13	-7.63	-20.935	-13.724	-13.028	-10.064	-11.219	-10.683
551	0.551	-12.796	-8.732	-15.696	-13.348	-28.096	-10.837	-6.6	-8.748
552	0.552	-19.363	-11.771	-14.152	-10.651	-5.254	-10.639	-7.203	-17.449
553	0.553	-18.577	-16.552	-9.895	-11.432	7.15	-8.118	-5.856	-12.799
554	0.554	-14.508	-24.43	-3.523	-12.795	3.506	-8.88	-11.287	5.976
555	0.555	-12.564	-21.271	-9.525	-8.543	-20.26	-8.097	-22.138	-6.799
556	0.556	-15.848	-16.379	-6.427	-7.979	-23.361	-8.865	-17.499	-13.764
557	0.557	-14.108	-15.545	-11.268	-7.606	-9.256	-12.537	-16.156	-11.643
558	0.558	-12.753	-22.831	-22.681	-9.94	-1.746	-9.046	-12.504	-9.733
559	0.559	-17.201	-15.992	-11.637	-7.044	-18.042	-16.389	-13.67	-11.492
560	0.56	-13.143	-15.149	-7.382	-13.061	1.141	-11.161	-18.901	-16.148
561	0.561	-16.628	-14.304	-8.544	-7.074	-27.133	-10.194	-12.136	-20.396
562	0.562	-13.337	-14.812	-16.864	-7.866	-38.37	-10.962	-25.301	-14.001
563	0.563	-14.5	-11.455	-24.224	-8.464	-0.623	-8.633	-11.76	-12.866
564	0.564	-14.884	-13.13	-15.317	-6.543	-15.742	-9.208	-13.498	-9.797
565	0.565	-16.046	-10.557	-28.472	-7.139	-29.325	-8.624	-11.935	-4.965
566	0.566	-14.496	-15.91	-9.124	-10.634	-0.306	-8.039	-4.749	-10.97
567	0.567	-14.308	-13.9	-11.657	-6.189	10.946	-7.646	-8.405	-11.755
568	0.568	-13.532	-11.897	-9.337	-12.779	0.88	-9.963	-7.225	-9.829
569	0.569	-13.336	-13.578	-28.491	-18.788	16.512	-9.564	-10.302	-11.787
570	0.57	-14.494	-14.872	-20.93	-13.181	19.227	-12.27	-17.066	-11.213
571	0.571	-11.39	-12.492	-13.969	-12.607	1.407	-6.457	-11.055	-9.849
572	0.572	-12.543	-16.51	-11.842	-10.678	-0.956	-15.354	-11.81	-6.575
573	0.573	-16.214	-15.099	-9.88	-12.419	-20.142	-9.349	-0.954	-13.179
574	0.574	-10.79	-14.656	-8.133	-12.801	-2.313	-12.444	-5.588	-0.411
575	0.575	-15.621	-12.464	-9.672	-11.438	-4.641	-13.415	-6.928	-12.632
576	0.576	-15.035	-9.696	-11.027	-9.306	-2.56	-10.898	-5.749	-8.009
577	0.577	-14.444	-13.12	-12.169	-10.463	-23.881	-14.965	-4.571	-9.367
578	0.578	-13.083	-12.675	-15.619	-8.524	-32.179	-11.479	-20.615	-5.713
579	0.579	-10.751	-12.229	-16.559	-13.356	-8.945	-14.773	-13.637	-11.743
580	0.58	-12.878	-11.786	-7.649	-8.519	6.743	-10.711	-11.502	-27.835
581	0.581	-16.552	-14.64	-8.79	-11.806	26.495	-11.104	-1.813	-11.609
582	0.582	-16.156	-19.04	-9.74	-15.854	-1.722	-10.724	-7.034	-9.499
583	0.583	-12.096	-12.419	-6.835	-10.045	-12.879	-8.603	-5.478	-19.209
584	0.584	-15.581	-14.889	-12.833	-5.966	-9.524	-9.006	-1.205	-14.02
585	0.585	-15.194	-14.076	-12.065	-12.538	-6.381	-11.741	-12.986	-9.419
586	0.586	-17.327	-18.874	-10.141	-11.752	-14.656	-9.644	-14.514	-13.713
587	0.587	-16.184	-14.201	-8.2	-10.981	-12.12	-7.739	-10.224	-14.91
588	0.588	-15.046	-12.437	-8.755	-9.04	-19.064	-6.415	-16.585	-13.785
589	0.589	-18.555	-11.062	-9.114	-10.964	0.103	-7.614	-10.555	-12.847
590	0.59	-15.294	-10.666	-16.439	-10.376	-23.076	-6.487	-11.496	-13.854
591	0.591	-15.711	-13.563	-26.084	-6.895	-13.785	-7.488	-0.646	-13.102
592	0.592	-20.197	-13.163	-17.151	-6.514	-16.501	-5.796	-4.886	-12.353
593	0.593	-17.322	-10.442	-15.969	-9.433	1.272	-7.007	-8.549	-17.237
594	0.594	-17.733	-11.974	-12.839	-8.285	8.268	-10.155	-5.053	-19.223
595	0.595	-10.415	-13.318	-7.96	-11.01	-15.141	-14.271	-14.719	-10.371
596	0.596	-15.683	-15.251	-7.148	-8.115	-5.818	-12.963	-8.319	-22.222
597	0.597	-14.764	-14.086	-4.784	-12.588	-25.548	-13.383	-2.306	-7.947
598	0.598	-14.028	-15.644	-8.223	-16.689	-28.069	-10.513	-7.509	-9.93
599	0.599	-13.288	-15.851	-18.235	-13.242	-39.705	-10.934	-8.46	-8.233
600	0.6	-12.736	-16.83	-16.843	-10.943	-24.804	-5.934	-9.215	-19.321
601	0.601	-12.195	-14.725	-2.483	-12.116	0.279	-9.264	-11.529	-15.097
602	0.602	-15.145	-14.367	-12.115	-13.305	-9.834	-11.032	-12.09	-6.234
603	0.603	-8.222	-19.23	-3.363	-12.943	-12.954	-14.545	-12.654	-9.758
604	0.604	-15.054	-15.781	-7.96	-14.516	-21.286	-11.282	-9.734	-12.897
605	0.605	-12.595	-12.545	-15.066	-10.667	6.924	-11.7	-13.205	-21.831
606	0.606	-10.334	-14.331	-3.212	-12.056	10.544	-12.114	-11.84	-8.72
607	0.607	-13.884	-17.864	-14.191	-13.45	13.761	-11.757	-8.924	-3.552
608	0.608	-17.237	-14.625	-15.5	-14.654	4.404	-13.337	-14.897	-8.243
609	0.609	-8.392	-15.83	-3.657	-13.543	-38.207	-10.66	-14.094	-12.538
610	0.61	-14.833	-17.029	-2.053	-12.424	4.309	-7.211	-16.385	-16.25
611	0.611	-18.373	-15.904	-9.158	-13.231	-1.118	-9.368	-18.292	-3.127
612	0.612	-17.465	-13.812	-7.94	-14.612	-16.282	-13.844	-13.603	-8.389
613	0.613	-18.489	-14.049	-16.212	-17.156	-2.755	-12.139	-12.991	-9.964
614	0.614	-14.29	-10.99	-19.262	-12.347	1.314	-10.821	-14.297	-14.246
615	0.615	-16.67	-13.737	-12.435	-12.955	-2.373	-9.502	-14.639	-13.098
616	0.616	-13.256	-13.396	-9.871	-14.916	-19.436	-10.698	-8.003	-11.946
617	0.617	-17.963	-14.225	-9.027	-12.044	-16.383	-12.671	-5.043	-15.051
618	0.618	-17.437	-10.972	-18.441	-13.425	-13.725	-13.084	-10.987	-10.228
619	0.619	-20.009	-13.916	-22.049	-13.07	-21.288	-10.99	-6.879	-14.499
620	0.62	-18.713	-16.675	-20.842	-10.975	-23.653	-8.313	-11.66	-15.28
621	0.621	-18.383	-14.793	-15.563	-9.08	-13.069	-7.962	-14.903	-5.806
622	0.622	-16.502	-15.634	-24.399	-14.158	-3.447	-10.123	-5.959	-6.978
623	0.623	-16.175	-13.764	-6.331	-12.261	-29.843	-8.8	-4.751	-10.465
624	0.624	-17.009	-13.639	-8.779	-11.71	-11.148	-8.638	-5.868	-7.381
625	0.625	-17.844	-12.165	-6.396	-10.402	12.612	-12.352	-11.057	-14.143
626	0.626	-19.259	-10.677	-16.974	-9.097	-9.312	-9.863	-8.128	-23.825
627	0.627	-15.642	-13.82	-26.589	-12.058	-33.332	-11.811	-7.33	-9.502
628	0.628	-18.214	-13.494	-17.816	-13.282	-25.066	-11.437	-8.071	-3.698
629	0.629	-13.821	-14.711	-0.338	-7.541	-12.357	-8.546	-7.469	-5.44
630	0.63	-12.522	-11.087	-7.246	-9.935	-5.418	-11.266	-10.738	-6.989
631	0.631	-17.994	-15.4	-9.308	-17.92	-24.581	-10.119	-11.292	-5.649
632	0.632	-11.467	-14.101	0.436	-8.282	-37.348	-10.9	-15.131	-12.234
633	0.633	-15.775	-15.512	-4.732	-17.228	-16.262	-6.455	-15.494	-13.393
634	0.634	-13.499	-16.715	-3.125	-8.751	-2.15	-0.46	-16.826	-5.079
635	0.635	-14.121	-14.827	-4.423	-12.257	10.597	-2.784	-16.416	-10.299
636	0.636	-4.099	-11.39	-13.271	-2.613	22.214	-6.272	-15.247	-7.371
637	0.637	-2.786	-9.315	-21.538	-11.546	3.045	-8.206	-13.298	-8.122
638	0.638	-6.5	-9.745	-24.577	-12.731	15.819	-6.456	-14.833	-17.003
639	0.639	-7.689	-9.397	-21.616	-11.785	-19.221	-7.802	-10.378	-8.672
640	0.64	-10.818	-12.919	-20.79	-5.035	5.965	-7.41	-4.366	-16.01
641	0.641	-7.942	-12.565	-21.53	-4.284	19.504	-0.823	-6.668	-15.021
642	0.642	-17.645	-14.725	-19.568	-1.98	23.616	-5.66	-4.713	-9
643	0.643	-18.833	-13.594	-13.531	-5.485	-25.5	-4.883	-6.631	-4.907
644	0.644	-8.013	-17.875	-19.094	-3.571	-18.908	-5.662	-6.033	-8.345
645	0.645	-6.678	-12.091	-14.226	-12.49	-24.877	-10.504	-7.373	-10.241
646	0.646	-7.844	-17.728	-9.544	-0.705	2.776	-20.584	-4.077	-15.621
647	0.647	-16.176	-12.913	-13.584	3.923	7.78	-19.242	-10.644	-12.11
648	0.648	-19.281	-6.931	-13.147	-0.357	21.29	-15.58	-9.66	-16.712
649	0.649	-28.184	-7.721	-6.717	-12.182	0.573	-14.422	-8.885	-7.768
650	0.65	-17.343	-7.15	-16.368	-23.235	26.876	-9.201	-1.53	-16.623
651	0.651	-10.179	-9.091	-12.641	-10.279	-10.834	-20.035	-8.309	-10.583
652	0.652	-19.075	-16.829	-9.119	-12.041	-15.82	-15.767	-7.545	-15.755
653	0.653	-5.911	-13.724	-8.128	-13.604	-20.256	-14.6	-8.321	-8.924
654	0.654	-7.64	-4.819	-11.001	-17.875	0.453	-11.112	-8.906	-8.102
655	0.655	-6.08	-10.811	-10.19	-6.085	-10.763	-14.196	-12.195	-5.729
656	0.656	-7.421	-5.57	-10.94	-4.54	-0.653	-11.277	-9.308	-6.271
657	0.657	-11.075	-6.52	-8.958	-5.896	2.485	-12.033	-17.262	-13.572
658	0.658	-17.058	-19.663	-8.345	-4.732	-23.017	-7.955	-13.794	-18.357
659	0.659	-22.263	-17.705	-13.724	-13.057	-12.929	-11.435	-14.782	-19.082
660	0.66	-17.398	-19.427	-10.19	-24.86	-41.184	-10.856	-13.823	-18.265
661	0.661	-16.596	-17.852	-12.074	-23.315	-7.058	-11.437	-19.847	-17.653
662	0.662	-17.346	-13.565	-11.443	-21.951	-48.255	-3.502	-14.26	-17.038
663	0.663	-16.732	-17.207	-11.005	-20.785	-31.779	-2.334	-16.208	-15.268
664	0.664	-17.28	-18.336	-7.672	-19.616	-26.701	-5.412	-12.928	-20.08
665	0.665	-8.34	-10.947	-11.692	-20.572	-13.117	-6.361	-19.521	-18.113
666	0.666	-14.686	-9.946	-12.99	-17.652	15.957	-5.556	-13.537	-19.83
667	0.667	-20.644	-23.067	-13.324	-16.859	19.656	-14.433	-15.867	-11.867
668	0.668	-17.5	-17.217	-12.107	-16.065	-25.017	-8.41	-5.04	-10.68
669	0.669	-14.551	-11.944	-6.057	-15.464	5.413	-9.338	-19.379	-15.893
670	0.67	-17.02	-10.354	-5.234	-5.384	10.852	-8.33	-13.588	-11.048
671	0.671	-16.196	-0.248	-10.796	-1.105	-14.264	-7.514	-4.892	-6.782
672	0.672	-12.667	-6.587	-12.675	-7.473	-0.657	-13.088	-9.56	-10.827
673	0.673	-14.554	-5.376	-10.687	-15.771	-12.962	-8.215	-2.42	-7.326
674	0.674	-10.434	-2.223	-5.2	-1.817	-24.156	-4.887	-3.596	-17.373
675	0.675	-13.862	-14.942	-13.063	0.145	-14.03	-13.752	-0.143	-10.192
676	0.676	-13.421	-23.596	-12.03	5.403	-35.807	-20.102	-1.144	-11.349
677	0.677	-14.528	-12.508	-14.874	3.882	-15.99	-18.913	-12.017	-7.876
678	0.678	-11.76	-16.708	-14.047	2.552	-8.368	-13.662	-13.413	-6.902
679	0.679	-12.097	-17.814	-13.212	1.415	-15.276	-14.609	-7.06	-9.799
680	0.68	-14.945	-14.274	-13.713	-14.229	-21.567	-6.641	-10.577	-7.28
681	0.681	-16.83	-15.187	-15.585	-24.842	-15.653	-11.842	-9.649	-1.665
682	0.682	-15.622	-16.093	-10.106	-19.017	-24.267	-10.845	-10.665	-6.513
683	0.683	-14.792	-20.294	-10.617	-17.246	-19.533	-10.052	-9.942	-4.589
684	0.684	-18.613	-14.628	-14.43	-25.156	-3.532	-10.799	-9.234	-10.019
685	0.685	-16.046	-13.993	-12.44	-17.963	-22.566	-10.191	-8.712	-20.864
686	0.686	-14.64	-9.293	-11.812	-16.78	-9.663	-12.107	-13.414	-19.33
687	0.687	-15.742	-13.298	-14.282	-17.906	-11.857	-13.834	-10.566	-15.083
688	0.688	-18.397	-13.626	-15.601	-16.918	-1.116	-13.441	-8.1	-3.293
689	0.689	-14.864	-12.215	-11.498	-13.992	-14.571	-8.982	-11.445	-7.947
690	0.69	-13.663	-15.063	-3.523	-11.454	1.388	-10.723	-18.077	-12.218
691	0.691	-12.466	-16.948	-4.642	-12.202	-30.484	-5.888	-11.342	-11.086
692	0.692	-13.586	-14.963	-7.693	-8.691	-16.889	-6.467	-13.911	-14.605
693	0.693	-15.103	-17.047	-16.552	-10.597	20.694	-2.407	-18.028	-28.571
694	0.694	-11.202	-15.646	1.498	-12.313	5.6	-5.903	-13.254	-18.933
695	0.695	-16.972	-13.089	-6.008	-9.777	28.436	0.467	-12.737	-10.251
696	0.696	-14.613	-12.268	1.012	-9.378	32.556	-2.06	-14.533	-8.713
697	0.697	-12.648	-14.165	-22.351	-7.231	21.356	-1.297	-13.207	-10.094
698	0.698	-15.918	-14.315	-19.213	-9.917	-2.405	-9.257	-5.909	-11.28
699	0.699	-17.642	-15.429	-10.854	-4.094	0.731	-8.32	-9.057	-14.806
700	0.7	-14.148	-15.969	-28.615	-11.441	-19.029	-11.248	-6.206	-15.809
701	0.701	-14.513	-18.253	-7.487	-2.543	-11.478	-19.209	-5.481	-20.691
702	0.702	-13.325	-17.441	-4.746	-8.535	4.753	-14.009	-14.442	-16.472
703	0.703	-14.471	-13.16	-7.234	-7.558	11.115	-13.042	-11.014	-10.892
704	0.704	-16.378	-11.389	-18.819	-6.581	-2.428	-15.518	-14.164	-15.763
705	0.705	-14.227	-13.87	-12.409	-12.574	-14.595	-16.241	-3.378	-11.151
706	0.706	-18.662	-14.227	-22.065	-13.332	-9.935	-15.638	-2.077	-12.923
707	0.707	-14.003	-13.035	-16.822	-15.257	-14.18	-10.96	-5.805	-10.447
708	0.708	-16.893	-12.617	-21.448	-9.245	-7.796	-2.033	-7.014	-12.815
709	0.709	-13.403	-9.117	-20.081	-11.554	-16.147	1.669	-16.725	-11.703
710	0.71	-17.852	-13.936	-18.91	-4.969	-32.207	0.526	-4.96	-5.75
711	0.711	-13.778	-11.983	-22.389	-14.646	-1.873	-4.65	-6.553	-1.537
712	0.712	-18.607	-13.705	-19.291	-10.965	-14.284	-13.501	-13.756	-5.642
713	0.713	-15.307	-10.2	-16.389	-12.115	-18.038	-19.44	-14.947	-7.627
714	0.714	-13.555	-9.795	-15.617	-11.133	-8.004	-16.289	-13.814	-16.38
715	0.715	-16.059	-10.16	-17.936	-14.013	-17.35	-23.024	-10.739	-10.434
716	0.716	-12.749	-12.839	-11.365	-14.767	-9.06	-16.986	-13.668	-13.572
717	0.717	-19.314	-17.068	-12.151	-12.416	-11.589	-14.612	-11.171	-14.571
718	0.718	-14.47	-15.696	-12.945	-11.81	-18.542	-24.064	-10.409	-1.442
719	0.719	-15.232	-11.223	-11.024	-8.492	0.597	-20.362	-12.359	-3.395
720	0.72	-14.444	-12.938	-9.104	-10.206	-17.227	-16.878	-17.016	-8.65
721	0.721	-9.596	-14.269	-8.537	-7.648	-19.552	-11.658	-10.441	-13.316
722	0.722	-10.166	-15.598	-9.916	-14.963	-25.965	-10.701	-7.921	-14.694
723	0.723	-15.569	-17.707	-8.585	-9.704	-0.817	-11.463	-13.535	-18.397
724	0.724	-14.979	-14.01	-14.415	-14.517	-10.877	-10.647	-4.051	-19.575
725	0.725	-13.036	-12.637	-8.826	-17	-20.204	-11.247	-7.747	-12.246
726	0.726	-13.611	-13.799	-10.791	-11.352	-22.922	-2.606	-6.596	-7.428
727	0.727	-14.955	-15.736	-10.245	-11.902	-30.495	-3.864	-3.508	-11.713
728	0.728	-9.536	-13.019	-9.7	-11.296	-4.803	-0.858	-12.435	-10.963
729	0.729	-11.469	-14.564	-12.25	-13.024	-21.876	-9.838	-13.612	-12.922
730	0.73	-8.172	-10.112	-6.87	-14.363	-25.023	-6.396	-10.534	-16.242
731	0.731	-12.238	-18.82	-8.843	-8.947	-22.389	-9.509	-5.708	-7.367
732	0.732	-14.749	-12.822	-10.818	-10.891	-19.929	-2.747	-6.504	-13.776
733	0.733	-15.131	-11.858	-9.107	-12.825	-31.594	-8.684	4.127	-14.967
734	0.734	-14.747	-12.827	-7.788	-12.246	-12.472	-6.304	-5.952	-14.027
735	0.735	-15.907	-12.048	-6.471	-7.405	-9.976	-5.771	-7.132	-13.097
736	0.736	-17.843	-12.82	-13.089	-12.036	-7.692	-6.463	-8.298	-15.668
737	0.737	-15.712	-13.394	-10.221	-7.958	-1.327	-3.714	-11.389	-13.399
738	0.738	-17.069	-12.813	-12.779	-11.427	4.453	-6.4	-8.49	-24.291
739	0.739	-12.813	-13.4	-10.494	-10.06	-21.913	-4.261	-9.257	-13.298
740	0.74	-13.389	-13.018	-9.947	-9.655	19.634	-4.066	-16.599	-6.172
741	0.741	-18.221	-13.41	-13.265	-11.571	25.025	-6.185	-7.693	-2.523
742	0.742	-17.631	-11.285	-9.229	-14.258	19.944	-9.041	-8.84	-3.708
743	0.743	-15.887	-13.222	-12.738	-14.048	6.361	-4.311	-3.604	-0.621
744	0.744	-14.534	-12.069	-9.485	-9.583	10.441	-4.982	-6.496	-15.341
745	0.745	-15.884	-13.622	-15.316	-10.151	-38.752	-15.019	-16.16	-30.221
746	0.746	-12.982	-11.686	-14.574	-8.4	8.084	-19.128	-33.169	-16.659
747	0.747	-13.362	-13.046	-9.761	-11.868	-10.134	-4.676	-12.053	-14.916
748	0.748	-12.961	-14.6	-7.875	-13.209	-4.749	1.185	-14.739	-3.895
749	0.749	-13.15	-11.513	-11.982	-12.814	20.358	-4.022	-12.196	-5.236
750	0.75	-13.917	-12.679	-13.37	-9.128	6.815	-2.491	-9.847	-6.377
751	0.751	-13.134	-15.4	-10.131	-8.735	-5.615	-12.511	-7.692	-7.53
752	0.752	-12.535	-10.574	-8.024	-11.629	-9.35	-26.744	-9.603	-17.196
753	0.753	-14.654	-14.069	-10.759	-11.238	-33.206	-51.861	-11.325	-10.8
754	0.754	-13.867	-14.659	-12.721	-10.844	-30.177	-48.553	-12.849	-11.943
755	0.755	-10.565	-16.412	-12.562	-10.067	-27.551	-20.22	-11.469	-12.895
756	0.756	-13.461	-15.068	-13.361	-5.618	-14.831	-23.765	-10.278	-8.007
757	0.757	-17.135	-17.401	-14.748	-10.269	-3.266	-13.522	-16.243	-8.737
758	0.758	-15.764	-15.288	-12.445	-12.012	-1.175	-10.288	-19.316	-9.477
759	0.759	-15.368	-14.917	-15.759	-10.663	-18.623	-7.492	-12.518	-11.383
760	0.76	-17.29	-14.542	-10.936	-12.99	7.062	-30.66	-4.567	-10.78
761	0.761	-14.571	-14.755	-11.53	-10.869	10.233	-27.567	-9.761	-11.334
762	0.762	-16.687	-12.842	-12.117	-13.59	19.427	-24.869	-12.634	-4.338
763	0.763	-15.321	-13.057	-12.515	-12.427	-6.218	-17.38	-11.826	-7.213
764	0.764	-16.088	-16.749	-16.959	-15.334	17.483	-5.813	-12.569	-4.656
765	0.765	-17.62	-18.12	-11.542	-11.667	1.734	-8.015	-10.603	-11.955
766	0.766	-17.412	-16.786	-12.116	-14.968	-1.062	-17.825	-8.631	-18.662
767	0.767	-14.305	-15.649	-7.459	-9.174	-29.411	-5.721	-14.025	-12.6
768	0.768	-15.456	-14.51	-12.863	-11.498	-33.152	2.261	-3.161	-21.439
769	0.769	-15.054	-14.146	-10.911	-9.569	-9.428	18.255	-14.167	-13.053
770	0.77	-13.105	-12.618	-14.177	-15.572	-25.181	16.196	-12.794	-16.094
771	0.771	-13.86	-10.702	-11.251	-11.507	-22.549	14.295	-11.603	-11.226
772	0.772	-15.778	-13.236	-14.717	-13.437	-25.128	-12.032	-10.407	-11.972
773	0.773	-12.081	-14.803	-13.337	-12.866	-41.422	-30.782	-7.27	-17.558
774	0.774	-9.747	-13.467	-12.149	-9.975	-9.525	20.732	5.537	-15.586
775	0.775	-11.868	-9.218	-13.29	-13.472	-23.119	42.817	-3.128	-12.252
776	0.776	-16.305	-14.65	-9.782	-9.032	-19.11	49.43	-7.737	-8.141
777	0.777	-9.718	-12.726	-11.886	-9.62	14.887	31.332	-3.452	-8.481
778	0.778	-10.481	-13.321	-12.247	-6.138	10.409	14.977	-9.811	-9.797
779	0.779	-16.083	-11.585	-7.969	-12.523	6.334	-20.165	-3.791	-6.857
780	0.78	-11.239	-9.081	-10.462	-8.271	17.533	-33.626	-11.127	-8.753
781	0.781	-18.583	-9.471	-10.048	-10.597	0.475	-37.571	-2.206	-9.873
782	0.782	-15.684	-9.878	-14.09	-11.176	-8.804	-86.618	-10.505	-9.056
783	0.783	-9.689	-14.324	-10.59	-6.535	-17.09	-66.616	-7.383	-9.789
784	0.784	-15.32	-14.92	-11.926	-14.28	-19.581	24.901	-4.449	-6.665
785	0.785	-11.861	-12.426	-10.742	-15.245	-17.235	64.281	-15.85	-0.623
786	0.786	-13.822	-13.802	-11.883	-12.343	-19.287	75.918	-23.772	0.174
787	0.787	-10.946	-13.409	-9.16	-11.582	-17.294	64.872	-10.795	2.533
788	0.788	-14.448	-8.96	-12.634	-9.275	5.591	54.804	-16.006	-5.371
789	0.789	-15.834	-10.712	-12.237	-11.249	2.619	45.703	-20.633	-12.71
790	0.79	-16.246	-14.196	-11.842	-10.702	-17.071	21.085	-13.461	-19.446
791	0.791	-18.217	-16.527	-13.764	-14.802	-19.526	-16.051	-14.616	-20.184
792	0.792	-12.456	-15.377	-18.015	-7.879	-17.128	-49.595	-11.118	-29.06
793	0.793	-11.721	-11.714	-13.164	-8.878	-31.986	-55.687	-12.071	-30.197
794	0.794	-15.244	-14.046	-9.863	-9.671	-2.915	-139.025	-7.213	-39.854
795	0.795	-14.69	-16.96	-11.591	-7.39	-23.623	-198.791	-13.197	-20.31
796	0.796	-18.795	-11.742	-12.938	-14.014	-4.905	-144.742	-12.414	-6.18
797	0.797	-22.331	-13.681	-9.641	-11.54	-14.966	-56.017	-10.484	1.387
798	0.798	-15.027	-11.751	-9.241	-10.791	-18.05	-20.498	-8.531	-19.697
799	0.799	-18.176	-15.805	-9.614	-8.888	-55.024	11.91	-10.263	-22.382
800	0.8	-15.331	-10.969	-6.122	-13.549	-19.771	-37.491	-8.892	-9.592
801	0.801	-23.322	-12.899	-12.694	-10.657	3.076	-64.21	-7.51	-11.916
802	0.802	-13.711	-12.33	-7.844	-13.186	7.173	-7.41	-10.402	-5.541
803	0.803	-17.45	-11.941	-10.344	-15.517	18.415	14.474	-10	-7.503
804	0.804	-16.355	-10.593	-11.106	-12.615	15.134	-32.527	-12.695	-9.267
805	0.805	-11.205	-13.505	-11.675	-12.232	-19.317	-62.987	-7.851	-29.978
806	0.806	-12.247	-15.443	-11.083	-10.299	-14.851	-79.436	-12.677	-21.669
807	0.807	-18.327	-10.417	-13.977	-14.557	-18.862	-23.879	-8.021	-8.935
808	0.808	-14.349	-11.008	-11.456	-6.818	-15.158	27.811	-9.74	-6.651
809	0.809	-15.01	-13.921	-13.774	-9.916	1.9	47.756	-10.123	-0.299
810	0.81	-15.658	-12.58	-11.64	-5.078	42.751	78.14	-12.432	-2.264
811	0.811	-15.152	-9.3	-16.085	-11.083	37.372	61.656	-13.573	-4.039
812	0.812	-16.579	-13.376	-7.177	-18.436	22.336	76.707	-19.556	-8.711
813	0.813	-11.231	-16.874	-18.978	-13.595	17.939	44.737	-15.282	-21.716
814	0.814	-17.883	-15.534	-7.942	-7.595	-2.752	57.095	-11.206	-33.942
815	0.815	-17.176	-12.641	-15.104	-9.921	0.969	83.454	-13.129	-32.434
816	0.816	-13.184	-13.801	-13.942	-9.341	11.037	32.03	-4.395	-25.316
817	0.817	-16.734	-17.283	-15.1	-15.344	-17.225	-78.987	-5.54	-21.685
818	0.818	-17.377	-14.378	-16.063	-11.281	-6.072	-126.492	-4.568	-10.882
819	0.819	-16.858	-13.216	-18.967	-11.862	3.926	-54.211	-1.654	-6.672
820	0.82	-20.406	-15.922	-14.709	-16.506	-11.777	-14.678	-14.795	7.609
821	0.821	-16.016	-16.69	-10.652	-17.091	-20.156	20.916	-12.832	1.766
822	0.822	-18.977	-15.913	-17.234	-10.127	-38.605	-9.144	-14.562	-0.015
823	0.823	-16.519	-16.103	-16.466	-5.29	-15.449	-20.086	-12.993	-11.087
824	0.824	-13.289	-19.777	-14.144	-7.807	-12.436	-10.35	-14.337	-15.393
825	0.825	-18.183	-13.78	-12.209	-11.874	-9.783	-19.325	-10.635	-11.765
826	0.826	-13.402	-16.289	-14.151	-9.945	-2.293	-59.967	-4.621	-8.319
827	0.827	-18.106	-12.999	-13.573	-14.586	-32.73	-52.521	-4.807	-7.386
828	0.828	-14.093	-17.837	-8.741	-16.322	-20.348	-32.509	-7.895	-6.454
829	0.829	-13.76	-13.197	-12.044	-11.287	-16.646	-38.483	-6.925	-11.338
830	0.83	-17.105	-16.1	-12.629	-12.644	-13.344	-54.98	-6.138	-15.64
831	0.831	-10.576	-8.167	-10.126	-13.03	-35.193	-39.924	-8.456	-10.072
832	0.832	-13.533	-23.851	-7.812	-10.128	-43.528	1.241	-11.926	-14.956
833	0.833	-3.902	-4.696	-8.986	-12.064	-30.762	62.108	-11.343	-4.927
834	0.834	-2.78	-2.193	-12.673	-15.541	-9.705	102.693	-9.597	-17.925
835	0.835	-6.302	-4.526	-10.361	-8.967	-46.702	124.785	-8.232	-2.062
836	0.836	-9.433	-27.955	-9.993	-4.133	-21.581	118.231	-7.844	-16.978
837	0.837	-16.237	-18.678	-5.562	-1.611	-8.056	75.687	-14.426	-11.193
838	0.838	-8.33	-10.37	-9.638	10.59	-62.263	48.047	-13.449	-5.981
839	0.839	-13.585	-17.929	-6.186	1.891	-10.58	53.134	-9.178	-17.036
840	0.84	-6.835	-10.973	-11.643	0.35	9.365	-15.501	-9.951	-12.805
841	0.841	-7.623	-8.855	-9.748	1.715	-8.845	-104.317	-10.525	-6.443
842	0.842	-13.252	-6.938	-11.718	-12.605	7.598	-68.745	-11.1	-9.944
843	0.843	-13.836	-12.175	-13.473	-22.272	-7.504	-36.311	-12.823	-8.997
844	0.844	-23.904	-10.636	-13.888	0.574	24.395	-6.776	-11.43	-6.116
845	0.845	-13.844	-14.907	-11.576	-2.513	28.458	-33.629	-12.752	-19.293
846	0.846	-4.939	-16.082	-11.202	-5.208	9.683	-58.188	-9.826	-21.224
847	0.847	-10.932	-14.925	-12.372	-23.012	-14.119	-50.872	-10.191	-12.495
848	0.848	-11.895	-26.741	-13.543	-16.033	7.748	-30.851	-5.898	-17.113
849	0.849	-10.907	-12.427	-11.998	-26.664	-12.005	-73.369	-9.345	-15.752
850	0.85	-15.148	-18.248	-12.778	-24.716	-9.507	-89.741	-16.671	-3.933
851	0.851	-9.51	-6.062	-13.55	-19.481	-35.217	-13.995	-2.703	-2.364
852	0.852	-14.326	-14.004	-15.1	-24.11	-18.138	40.306	-8.475	-0.988
853	0.853	-14.87	-9.748	-15.296	-25.45	-21.209	10.937	-10.186	-4.645
854	0.854	-8.258	-8.593	-15.107	-19.052	-1.42	-51.285	-5.497	-22.622
855	0.855	-10.736	-14.597	-14.53	-17.873	-8.934	-75.478	-9.717	-15.049
856	0.856	-9.919	-11.51	-12.402	-14.761	-25.191	-67.951	-8.509	6.066
857	0.857	-10.455	-8.619	-10.466	-15.709	6.781	-47.825	-21.624	-2.223
858	0.858	-16.411	-7.848	-8.342	-14.918	2.346	-29.346	-5.705	-9.718
859	0.859	-25.269	-5.525	-12.21	-12.576	-1.683	-12.595	-7.784	-16.634
860	0.86	-19.219	-10.363	-9.693	-9.074	-5.348	2.788	-9.668	-14.451
861	0.861	-18.197	-9.788	-11.043	-12.346	-22.317	16.621	-11.353	-20.205
862	0.862	-21.05	-8.059	-11.421	-12.909	-13.01	12.836	-12.85	-7.961
863	0.863	-16.742	-9.413	-12.568	-9.421	-4.684	9.397	-8.548	-15.849
864	0.864	-20.748	-16.775	-9.855	-6.119	-12.237	-35.124	-9.675	-11.56
865	0.865	-15.855	-24.137	-9.061	-6.491	3.988	-40.988	-17.941	-15.194
866	0.866	-19.089	-21.232	-12.348	-5.317	6.097	-46.343	-8.214	-16.314
867	0.867	-18.445	-18.72	-11.939	-4.152	35.13	-51.407	-4.476	-19.35
868	0.868	-17.999	-16.398	-11.544	-7.625	22.735	-28.655	-3.28	-12.513
869	0.869	-14.648	-16.976	-11.913	-7.222	3.966	17.09	-19.298	-11.674
870	0.87	-14.975	-17.554	-9.772	-6.819	14.034	59.608	-21.58	-15.667
871	0.871	-16.855	-13.487	-11.684	-5.647	17.143	76.074	-6.64	-9.009
872	0.872	-16.405	-16.002	-11.857	-8.339	14.448	71.138	-12.411	-9.723
873	0.873	-11.504	-16.39	-15.132	-8.501	11.923	66.733	-3.641	-7.341
874	0.874	-13.372	-11.541	-13.95	-5.182	9.611	37.69	-8.244	-5.359
875	0.875	-12.723	-16.182	-9.481	-5.548	-5.252	-19.048	-9.562	-12.666
876	0.876	-13.241	-14.426	-12.359	-11.524	-7.143	-92.41	-8.359	-11.641
877	0.877	-14.531	-13.057	-10.985	-14.016	-26.431	-82.572	-7.15	-12.369
878	0.878	-12.144	-10.717	-6.514	-8.384	-54.653	-37.896	-8.075	-4.974
879	0.879	-13.242	-13.6	-12.683	-10.3	-43.362	2.749	-12.873	-5.906
880	0.88	-12.011	-11.644	-8.6	-9.691	-40.005	-4.549	-10.32	-8.386
881	0.881	-13.108	-8.913	-13.423	-10.244	-24.244	15.453	-11.061	-9.113
882	0.882	-15.171	-13.724	-12.822	-10.608	-32.501	21.562	-9.071	-16.999
883	0.883	-13.757	-10.221	-12.224	-13.867	-9.205	16.285	-7.09	-17.92
884	0.884	-16.786	-13.474	-13.559	-8.041	-12.22	11.362	-11.11	-32.549
885	0.885	-14.788	-10.535	-6.188	-10.343	-3.794	24.932	-10.69	-17.588
886	0.886	-16.668	-11.858	-7.133	-15.149	-16.505	4.19	-10.265	-11.709
887	0.887	-14.494	-10.492	-13.888	-15.702	-14.103	-22.169	-8.1	-16.875
888	0.888	-12.52	-11.631	-0.711	-13.936	-20.377	-53.137	-13.304	-12.165
889	0.889	-16.736	-13.538	1.238	-12.55	-22.223	-65.508	-3.794	-13.443
890	0.89	-19.605	-16.221	-0.49	-13.881	-9.924	-31.516	-2.606	-14.539
891	0.891	-14.73	-11.35	-8.419	-8.06	-17.759	-8.797	-3.744	-15.638
892	0.892	-17.987	-14.805	-27.184	-10.372	-10.497	11.681	-11.074	-12.478
893	0.893	-13.903	-14.191	-9.375	-12.308	3.905	15.08	-25.761	-5.655
894	0.894	-14.267	-12.422	-20.988	-11.739	-1.822	31.858	-15.1	-9.853
895	0.895	-15.604	-13.745	-18.855	-14.628	-13.948	40.956	-9.286	-7.485
896	0.896	-17.71	-17.009	-20.79	-7.648	-2.849	-1.792	-7.531	-8.025
897	0.897	-14	-12.919	-15.559	-14.413	-7.059	-20.139	-15.453	-9.93
898	0.898	-17.27	-13.279	-20.203	-13.647	1.845	29.651	-14.09	-6.983
899	0.899	-13.19	-10.939	-15.948	-11.321	-16.139	22.952	-7.693	-11.779
900	0.9	-15.685	-13.809	-19.626	-11.902	-18.66	-19.761	-11.162	-5.728
901	0.901	-14.322	-14.164	-18.46	-13.834	-16.338	-58.576	-10.19	-7.991
902	0.902	-15.472	-17.611	-13.235	-13.24	2.795	-104.073	-9.216	-3.094
903	0.903	-11.787	-13.519	-12.267	-10.708	-14.997	-110.047	-18.896	-6.325
904	0.904	-14.1	-13.101	-13.042	-13.008	-8.008	-49.104	-12.519	-11.7
905	0.905	-12.929	-11.713	-13.814	-10.076	-5.823	-41.046	-16.015	-18.253
906	0.906	-13.311	-10.527	-13.237	-11.982	-30.959	-48.468	-15.055	-15.698
907	0.907	-15.243	-14.175	-9.94	-11.564	-7.16	-68.445	-14.097	-19.703
908	0.908	-11.754	-17.439	-12.838	-8.628	-16.435	-38.066	-13.348	-14.822
909	0.909	-15.043	-17.022	-11.478	-10.533	14.721	-21.591	-14.134	-12.848
910	0.91	-17.176	-10.995	-11.859	-7.795	-5.991	-16.527	-17.633	-13.4
911	0.911	-11.177	-3.044	-16.695	-12.606	12.765	-39.311	-11.667	-13.754
912	0.912	-11.957	-19.086	-12.058	-5.995	2.683	-10.217	-7.641	-13.347
913	0.913	-14.281	-12.101	-10.323	-8.48	-0.389	-6.493	3.154	-7.511
914	0.914	-14.861	-9.953	-15.168	-7.676	2.346	24.512	-11.205	-19.697
915	0.915	-14.282	-15.753	-5.11	-9.587	-5.165	70.379	-9.311	-10.993
916	0.916	-16.021	-10.521	-18.089	-2.208	-16.76	76.378	-11.108	-15.631
917	0.917	-14.665	-15.156	-5.913	-13.016	-23.15	26.457	6.263	-11.373
918	0.918	-15.047	-13.788	-13.868	-14.351	-17.33	33.048	-5.392	-4.988
919	0.919	-13.883	-12.612	-9.626	-13.174	-8.609	39.077	-3.308	-8.473
920	0.92	-11.171	-13.756	-13.322	-11.999	-22.916	0.444	-13.046	-7.504
921	0.921	-14.65	-10.645	-7.33	-15.083	-20.989	-44.932	-7.88	-2.672
922	0.922	-15.811	-9.664	-8.313	-19.913	-5.134	-26.632	-28.644	-8.669
923	0.923	-16.971	-17.581	-11.228	-13.906	1.258	12.163	-8.968	-7.877
924	0.924	-15.805	-12.34	-6.986	-9.838	-16.135	27.334	-6.516	-11.357
925	0.925	-14.257	-15.222	-11.064	-14.672	-13.827	-4.553	-8.913	-17.366
926	0.926	-13.478	-15.976	-9.142	-12.735	-20.247	-16.942	-11.116	-5.189
927	0.927	-17.738	-15.185	-8.577	-12.156	-10.608	-5.763	-9.248	-3.455
928	0.928	-13.673	-18.648	-10.333	-11.777	-19.394	-15.841	-11.072	-1.916
929	0.929	-19.482	-13.983	-9.956	-14.105	-11.562	-56.629	-9.605	-9.067
930	0.93	-17.159	-15.707	-7.657	-13.731	-18.789	-61.971	-8.339	-20.875
931	0.931	-15.219	-14.339	-11.745	-9.295	-9.947	-66.965	-27.979	-16.232
932	0.932	-13.282	-17.607	-9.246	-13.372	-13.5	-53.384	-19.756	-17.606
933	0.933	-16.187	-17.211	-13.717	-6.416	-3.889	9.177	-17.34	-34.667
934	0.934	-14.833	-14.491	-14.316	-9.336	-5.087	71.719	-5.824	-23.086
935	0.935	-14.447	-14.874	-16.849	-13.602	5.721	79.821	-12.302	-21.002
936	0.936	-12.318	-14.085	-13.57	-8.004	9.932	28.082	-10.467	-19.092
937	0.937	-12.709	-12.145	-10.684	-6.09	-9.683	-59.467	-5.337	-17.361
938	0.938	-12.325	-11.947	-11.861	-8.052	-23.896	-95.111	-10.089	-22.024
939	0.939	-12.519	-14.268	-12.251	-12.133	4.27	-19.264	-8.844	-17.771
940	0.94	-12.328	-14.072	-10.129	-9.637	15.43	-29.183	-7.785	-11.397
941	0.941	-13.11	-10.401	-11.495	-7.33	-8.442	15.488	-11.37	-7.932
942	0.942	-9.431	-13.694	-11.326	-10.252	13.359	88.84	-10.501	-2.735
943	0.943	-14.274	-13.316	-9.033	-6.596	-6.431	79.011	-9.637	-11.669
944	0.944	-17.563	-15.259	-13.496	-11.067	16.735	34.284	-3.763	-0.85
945	0.945	-13.499	-14.099	-10.23	-15.153	1.012	-6.426	-11.225	-8.04
946	0.946	-18.343	-13.334	-14.315	-12.66	-7.353	-28.546	-10.359	-1.684
947	0.947	-13.7	-12.568	-11.818	-11.321	5.385	-22.088	-9.675	-7.713
948	0.948	-13.116	-11.801	-10.473	-12.506	3.004	-16.211	-10.522	-10.844
949	0.949	-17.949	-12.968	-11.651	-13.689	-3.415	-21.669	-18.545	-17.643
950	0.95	-11.947	-16.069	-16.881	-10.993	-9.305	-36.808	-15.539	-15.163
951	0.951	-12.721	-10.857	-13.403	-13.137	-7.636	-41.257	-8.849	-15.965
952	0.952	-14.645	-11.448	-13.988	-15.092	-25.127	-37.09	-8.153	-17.922
953	0.953	-16.572	-12.047	-13.403	-16.463	-32.14	-25.717	-7.449	-9.226
954	0.954	-13.664	-13.8	-14.751	-14.934	-42.85	-22.308	-5.61	-10.404
955	0.955	-13.268	-12.459	-9.324	-11.464	-17.753	-25.02	-15.754	-13.508
956	0.956	-13.653	-13.825	-17.248	-10.125	-7.741	-21.861	-14.483	-16.424
957	0.957	-16.552	-10.934	-14.143	-13.046	-4.697	-23.953	-10.885	-12.174
958	0.958	-17.713	-14.623	-13.165	-8.607	-2.025	-25.97	-12.115	-16.258
959	0.959	-18.096	-13.285	-17.417	-8.04	-9.627	-15.081	-13.135	-12.807
960	0.96	-14.605	-9.232	-11.797	-5.532	-7.337	-20.622	-2.365	-13.42
961	0.961	-9.179	-14.079	-6.948	-12.894	-18.03	-22.091	-3.78	-6.887
962	0.962	-14.002	-12.148	-8.881	-13.88	-43.228	-13.929	-4.972	-7.695
963	0.963	-13.404	-15.065	-11.774	-10.989	-33.217	-15.062	-8.499	2.927
964	0.964	-13.971	-10.24	-10.41	-6.743	-42.586	-11.198	-9.498	10.078
965	0.965	-13.573	-14.895	-7.114	-10.825	-11.523	-7.523	-6.641	-6.938
966	0.966	-14.91	-13.17	-7.483	-15.685	0.761	-10.422	-9.19	-4.614
967	0.967	-17.021	-12.791	-6.317	-8.341	-3.036	-5.422	-11.545	-6.754
968	0.968	-14.292	-12.417	-11.335	-11.261	-20.196	0.643	-13.495	-4.83
969	0.969	-11.567	-15.333	-9.39	-10.505	-35.966	-4.982	-12.942	-10.065
970	0.97	-14.45	-12.636	-18.284	-11.296	-10.472	-11.646	-14.71	-8.53
971	0.971	-12.494	-9.162	-11.888	-9.375	-7.248	-19.73	-6.8	-12.793
972	0.972	-13.636	-15.756	-15.363	-12.678	-29.183	-23.061	-7.986	-27.109
973	0.973	-14.398	-14.799	-14.382	-10.955	-43.339	-28.137	-4.922	-13.565
974	0.974	-11.665	-15.594	-13.409	-10.574	-9.905	-29.141	-3.97	-4.86
975	0.975	-17.452	-17.934	-10.886	-10.97	-5.502	-25.266	-8.233	-9.504
976	0.976	-11.821	-14.468	-11.658	-13.882	-1.46	-23.433	-15.588	-16.667
977	0.977	-16.645	-16.43	-12.232	-9.438	17.267	-14.767	-4.748	-15.493
978	0.978	-11.978	-14.713	-12.812	-8.861	20.513	-15.915	-9.004	-26.311
979	0.979	-16.04	-16.092	-7.393	-6.348	4.811	-4.087	-7.836	-16.24
980	0.98	-18.565	-11.662	-5.461	-5.97	7.511	19.671	-4.337	-19.924
981	0.981	-17.214	-18.271	-15.525	-10.05	25.281	29.543	-3.353	-6.778
982	0.982	-15.086	-12.289	-11.27	-12.582	13.642	7.351	-4.315	-5.041
983	0.983	-14.695	-11.549	-12.428	-10.296	2.976	9.773	-8.557	-6.607
984	0.984	-15.863	-11.002	-13.595	-13.234	-6.716	43.041	-15.884	-5.279
985	0.985	-15.091	-18.391	-12.634	-11.339	9.139	65.728	-9.071	-8.971
986	0.986	-12.387	-11.642	-9.734	-9.447	11.258	36.532	-13.288	-17.308
987	0.987	-12.004	-12.445	-15.739	-5.992	20.919	-20.398	-2.592	-14.21
988	0.988	-12.794	-11.688	-16.514	-12.394	12.187	-45.103	-6.8	-20.982
989	0.989	-14.748	-15.182	-13.029	-9.896	-11.636	-8.396	-7.929	-14.982
990	0.99	-11.677	-10.555	-12.444	-13.974	-1.573	11.427	-9.052	-10.914
991	0.991	-16.154	-11.152	-8.382	-7.407	-10.833	-6.903	-14.235	-4.32
992	0.992	-12.117	-9.802	-15.346	-9.933	-19.163	-23.465	-15.167	-1.796
993	0.993	-13.499	-12.141	-14.382	-12.267	-6.354	22.067	-5.447	-10.68
994	0.994	-13.922	-16.213	-10.121	-10.336	-22.602	52.52	-9.066	-7.198
995	0.995	-9.906	-11.389	-9.348	-12.284	-33.205	24.862	-10.177	-8.168
996	0.996	-15.758	-14.689	-9.928	-12.883	-27.389	29.823	-17.491	-11.085
997	0.997	-16.587	-12.959	-11.871	-11.537	-11.495	6.888	-32.148	-10.308
998	0.998	-18.574	-15.48	-7.807	-11.934	-26.362	-30.76	-12.941	-15.911
999	0.999	-13.977	-14.129	-12.647	-16.781	2.702	-35.924	-5.347	-12.44
1000	1	-13.442	-11.234	-13.235	-14.86	-9.653	-95.676	-12.277	-14.39
1001	1.001	-21.417	-13.954	-11.502	-11.96	-5.935	-169.143	-14.368	-20.991
1002	1.002	-17.976	-10.472	-12.857	-13.329	-15.933	-179.144	-16.256	-23.522
1003	1.003	-12.795	-13.377	-14.216	-8.89	-12.801	-98.52	-0.338	-21.209
1004	1.004	-17.683	-12.222	-14.607	-15.481	-10.039	-218.008	-6.674	-29.147
1005	1.005	-11.725	-14.163	-15.773	-11.227	-17.538	-202.235	-4.695	-23.925
1006	1.006	-14.09	-13.395	-12.295	-10.458	-29.086	-130.152	-6.399	-21.041
1007	1.007	-12.197	-16.108	-11.138	-15.301	-18.34	-11.812	-11.003	-9.637
1008	1.008	-14.182	-14.952	-10.753	-10.665	-8.55	67.681	-21.024	4.669
1009	1.009	-19.653	-17.096	-10.365	-17.251	-6.69	53.395	-3.953	2.718
1010	1.01	-19.123	-15.167	-13.849	-14.737	-11.209	40.297	-10.881	11.414
1011	1.011	-19.755	-13.811	-9.397	-9.128	-6.841	52.157	-25.728	-2.928
1012	1.012	-21.544	-17.489	-12.296	-9.726	-7.894	63.026	-8.26	-12.622
1013	1.013	-19.082	-12.657	-10.94	-13.03	10.194	72.908	-10.546	-17.877
1014	1.014	-16.808	-14.599	-12.297	-7.625	17.871	64.008	-8.379	-41.71
1015	1.015	-19.765	-12.858	-14.428	-7.057	11.035	55.864	-14.152	-17.937
1016	1.016	-20.208	-16.346	-12.49	-13.073	13.309	48.494	-12.372	-8.69
1017	1.017	-19.104	-14.995	-11.33	-13.865	15.014	57.016	-13.887	-6.013
1018	1.018	-14.322	-13.833	-14.816	-13.302	-9.998	90.502	-9.598	-3.532
1019	1.019	-17.854	-12.675	-9.4	-11.385	-33.694	108.696	-8.412	-5.9
1020	1.02	-15.194	-15.974	-14.245	-11.985	-24.315	92.248	-14.384	-12.317
1021	1.021	-17.184	-10.944	-9.61	-13.356	-15.88	97.271	-7.004	-18.169
1022	1.022	-11.809	-12.884	-15.033	-10.081	-28.523	83.698	-10.853	-14.734
1023	1.023	-21.342	-11.151	-10.201	-14.165	-7.312	71.255	-5.993	-13.048
1024	1.024	-15.006	-9.802	-10.782	-8.182	-15.542	14.486	-10.229	-17.735
1025	1.025	-13.894	-12.129	-10.206	-11.685	-28.17	-91.399	-14.276	-16.418
1026	1.026	-10.853	-5.553	-12.727	-10.345	-6.947	-134.527	-13.675	-17.616
1027	1.027	-19.793	-8.457	-9.437	-12.489	1.502	-147.598	-9.025	-21.145
1028	1.028	-1.835	-10.972	-10.599	-12.113	-16.16	-135.713	-11.906	-9.379
1029	1.029	0.646	-10.195	-8.665	-8.64	-18.362	-81.508	-14.416	-4.777
1030	1.03	-6.361	-6.707	-10.6	-2.84	0.884	46.701	-11.114	-6.158
1031	1.031	-8.525	-15.41	-12.739	-2.075	3.467	134.102	-11.49	-9.842
1032	1.032	-14.361	-4.576	-15.49	8.749	-3.438	86.464	-8.767	0.995
1033	1.033	-9.162	-5.926	-11.263	7.186	-1.281	43.385	-11.469	-3.267
1034	1.034	-13.836	-4.763	-10.915	2.918	-3.204	4.024	-11.286	-2.116
1035	1.035	-12.499	-15.593	-14.248	-0.773	-1.471	-7.595	-14.59	-0.97
1036	1.036	-13.68	-11.333	-9.452	-11.622	3.185	-18.255	-18.666	-12.794
1037	1.037	-7.695	-20.229	-11.407	-21.689	-6.878	-8.295	-10.745	-11.269
1038	1.038	-8.682	-23.706	-14.343	-20.529	-15.777	-70.77	0.089	-12.649
1039	1.039	-7.731	-18.476	-16.883	-24.027	-7.477	-111.393	-4.178	-11.501
1040	1.04	-10.262	-17.507	-9.55	-20.941	-23.561	-74.421	-7.876	-14.981
1041	1.041	-12.592	-23.502	-14.793	-19.982	-7.335	-54.502	-4.402	-9.749
1042	1.042	-13.182	-14.592	-9.969	-19.208	-26.538	-133.905	-9.651	-16.514
1043	1.043	-12.606	-20.586	-14.24	-21.535	-13.814	-144.788	-20.512	-8.578
1044	1.044	-7.194	-15.356	-13.487	-14.962	-20.782	-115.188	-7.569	-3.336
1045	1.045	-9.132	-16.321	-12.916	-12.449	-5.932	-52.621	-5.835	-4.289
1046	1.046	-8.547	-13.792	-8.282	-16.516	-19.531	-28.136	-13.772	-17.441
1047	1.047	-10.285	-17.848	-13.713	-13.037	-14.343	-6.004	-9.534	-27.115
1048	1.048	-16.091	-17.26	-11.792	-13.617	-12.83	27.507	-8.415	-11.238
1049	1.049	-21.693	-13.961	-8.509	-9.556	-11.484	33.521	-7.266	-13.37
1050	1.05	-22.259	-13.37	-11.42	-15.366	-17.897	5.853	-4.184	-7.566
1051	1.051	-20.308	-15.876	-14.915	-6.462	-28.772	20.903	-9.043	-12.782
1052	1.052	-20.879	-15.482	-11.63	-9.939	-7.118	-11.086	-9.834	-17.41
1053	1.053	-17.379	-12.568	-11.253	-10.902	-16.441	9.6	-12.152	-16.043
1054	1.054	-21.806	-12.942	-11.648	-13.794	-8.145	28.481	-7.319	-17.206
1055	1.055	-20.042	-11.772	-8.173	-9.532	4.593	31.823	-10.62	-6.379
1056	1.056	-19.628	-13.893	-14.759	-8.75	-16.557	28.787	-11.187	-13.55
1057	1.057	-16.312	-11.177	-13.795	-8.155	-19.322	-13.701	-10.806	-9.865
1058	1.058	-14.153	-5.366	-14.565	-8.727	-16.874	-68.547	-10.432	-13.325
1059	1.059	-15.287	-12.713	-15.344	-11.616	-23.88	-61.034	-10.831	-12.31
1060	1.06	-12.547	-15.602	-11.861	-10.248	-4.772	-40.998	-16.832	-7.429
1061	1.061	-13.289	-16.367	-12.449	-4.814	-7.351	-10.585	-16.061	-8.164
1062	1.062	-12.48	-10.742	-11.871	-8.279	-5.084	17.053	-7.172	-2.527
1063	1.063	-16.701	-11.319	-12.262	-7.68	-20.037	22.069	-13.168	-0.582
1064	1.064	-12.598	-13.241	-11.873	-7.08	-18.137	35.722	-10.071	-1.15
1065	1.065	-11.199	-12.648	-14.775	-7.44	-2.32	31.817	-14.908	-10.051
1066	1.066	-12.513	-12.251	-12.065	-10.707	-4.493	5.641	-12.399	-18.926
1067	1.067	-13.629	-14.562	-11.679	-5.855	-2.625	9.062	-13.161	-17.731
1068	1.068	-18.035	-10.495	-15.16	-9.129	13.173	12.292	-9.686	-8.014
1069	1.069	-13.921	-9.128	-10.709	-8.529	15.202	4.121	-11.631	-25.012
1070	1.07	-12.52	-12.404	-14.77	-11.998	9.271	6.757	-12.21	-8.726
1071	1.071	-18.856	-8.331	-12.25	-11.591	-6.705	13.805	-4.285	-10.835
1072	1.072	-12.806	-10.835	-13.599	-9.445	-13.176	33.029	-7.763	-12.765
1073	1.073	-13.529	-12.178	-15.72	-12.125	0.301	30.501	-8.737	-11.011
1074	1.074	-11.548	-13.327	-10.291	-9.398	-19.086	-4.576	-7.765	-9.442
1075	1.075	-10.919	-14.479	-9.12	-12.854	-6.366	-39.93	-15.703	-13.698
1076	1.076	-19.779	-13.31	-14.14	-14.19	-8.714	-72.019	-8.355	-10.014
1077	1.077	-18.568	-15.427	-13.556	-13.776	-15.138	-43.205	-15.122	-13.511
1078	1.078	-17.365	-14.642	-12.966	-13.361	-5.5	13.263	-7.179	-14.47
1079	1.079	-14.213	-15.413	-10.44	-15.269	-0.356	102.721	-12.397	-17.348
1080	1.08	-17.063	-13.086	-3.069	-11.758	7.486	67.09	-11.426	-30.453
1081	1.081	-17.792	-10.366	10.874	-12.12	8.769	12.966	-13.934	-20.749
1082	1.082	-15.429	-13.075	1.208	-11.708	12.356	-95.461	-11.6	-15.505
1083	1.083	-11.915	-10.938	2.955	-12.836	3.953	-109.693	-2.103	-10.838
1084	1.084	-19.232	-15.384	1.423	-10.879	4.833	-122.815	-5.766	-6.569
1085	1.085	-14.366	-15.954	-2.821	-11.639	-9.96	-87.222	-4.588	-7.733
1086	1.086	-15.112	-13.053	-19.842	-14.918	-7.937	-33.05	-7.673	-8.877
1087	1.087	-9.467	-14.402	-12.86	-13.758	-13.826	-23.176	-10.574	-3.642
1088	1.088	-11.368	-13.049	-19.231	-7.766	-8.666	-14.264	-9.791	-16.397
1089	1.089	-13.271	-12.666	-17.281	-8.539	-29.436	26.302	-4.159	-21.61
1090	1.09	-14.98	-12.278	-19.009	-12.603	-15.362	48.267	-14.989	-16.958
1091	1.091	-15.336	-15.753	-17.441	-13.18	-12.949	54.781	-7.04	-12.702
1092	1.092	-13.958	-12.848	-21.684	-11.237	-15.391	24.322	-8.377	-6.321
1093	1.093	-11.03	-14.768	-12.76	-9.484	-43.161	18.716	-1.983	-24.327
1094	1.094	-14.683	-15.922	-18.737	-11.986	-9.187	-26.954	-19.981	-16.781
1095	1.095	-15.043	-19.393	-15.623	-11.583	-13.713	-82.044	-22.488	-9.806
1096	1.096	-17.157	-16.095	-14.634	-9.428	-17.828	-45.13	-10.863	-7.678
1097	1.097	-11.132	-13.957	-13.832	-12.115	-6.646	-25.19	-0.208	-9.619
1098	1.098	-19.055	-15.886	-16.133	-7.827	-37.643	-31.116	-9.875	-4.407
1099	1.099	-15.952	-14.709	-18.047	-10.318	-0.116	-14.53	-4.65	-2.859
1100	1.1	-14.976	-12.568	-13.382	-11.637	-5.174	0.787	-6.194	-12.927
1101	1.101	-12.454	-12.359	-16.266	-11.999	-18.758	-12.572	-10.453	-19.321
1102	1.102	-13.217	-13.704	-11.417	-10.805	-14.712	-8.378	-27.488	-13.338
1103	1.103	-13.783	-16.984	-13.335	-11.935	-18.353	-27.06	-6.394	2.713
1104	1.104	-14.344	-12.136	-11.578	-9.785	-8.279	-30.273	-9.101	5.02
1105	1.105	-12.591	-12.709	-12.922	-9.577	1.005	16.766	-26.897	7.146
1106	1.106	-12.186	-10.955	-10.591	-13.817	-7.302	63.556	-10.632	-6.389
1107	1.107	-14.483	-12.301	-16.391	-10.893	10.503	106.086	-8.501	-11.608
1108	1.108	-12.334	-11.909	-7.485	-11.256	-10.561	78.417	-14.304	-22.628
1109	1.109	-17.529	-18.474	-10.962	-14.531	-2.183	63.441	-9.074	-21.27
1110	1.11	-15.57	-11.7	-7.861	-11.611	0.388	68.019	-13.727	-14.879
1111	1.111	-16.128	-14.214	-8.819	-9.665	-6.499	80.505	-12.371	-16.024
1112	1.112	-15.522	-8.6	-9.592	-10.822	-12.802	23.896	-11.208	-10.793
1113	1.113	-14.138	-13.432	-13.654	-12.96	-14.636	-98.119	-10.026	-15.635
1114	1.114	-15.472	-14.007	-13.07	-14.315	-2.36	-150.483	-9.036	-18.147
1115	1.115	-12.546	-11.11	-12.488	-11.217	-19.711	-134.571	-6.127	-15.806
1116	1.116	-16.197	-14.588	-9.582	-8.503	-3.384	-120.269	-19.283	-13.884
1117	1.117	-12.888	-7.233	-10.938	-10.435	-5.486	-107.17	-1.856	-17.192
1118	1.118	-14.028	-14.587	-10.544	-11.203	-3.552	-95.436	0.473	-10.632
1119	1.119	-12.851	-15.555	-9.385	-6.749	1.643	-63.024	-10.16	-11.393
1120	1.12	-14.765	-13.03	-13.059	-11.401	-3.048	-53.323	-4.343	-9.077
1121	1.121	-16.29	-12.261	-10.734	-9.662	-13.132	-44.573	-13.042	-2.489
1122	1.122	-12.982	-14.186	-15.569	-17.596	-27.475	-4.01	-5.094	-6.743
1123	1.123	-15.092	-13.604	-12.278	-9.274	-33.302	3.396	-12.245	-12.35
1124	1.124	-13.143	-11.865	-12.856	-12.374	-17.395	23.354	-8.574	-1.502
1125	1.125	-8.87	-13.227	-12.467	-9.468	-40.824	-19.255	-9.74	-6.137
1126	1.126	-14.654	-12.845	-8.013	-13.728	-6.39	30.565	-17.103	6.843
1127	1.127	-15.417	-15.756	-10.916	-16.051	-1.934	63.955	-14.205	-15.982
1128	1.128	-14.821	-12.086	-12.27	-14.114	18.764	21.326	-13.43	-19.072
1129	1.129	-15.391	-13.444	-16.73	-10.825	22.452	-17.427	-11.097	-38.795
1130	1.13	-17.114	-16.36	-10.151	-6.767	12.402	7.711	-10.518	-15.534
1131	1.131	-16.712	-14.43	-12.67	-9.285	21.734	-15.226	-13.806	-12.421
1132	1.132	-13.407	-13.273	-10.342	-11.613	2.032	-27.825	-13.238	-9.687
1133	1.133	-16.294	-14.056	-15.186	-7.551	4.603	-24.517	-13.633	-7.148
1134	1.134	-12.596	-17.931	-11.904	-8.91	-2.333	-7.847	-14.024	-0.152
1135	1.135	-13.941	-15.427	-10.173	-12.205	12.618	-11.231	-11.125	-19.279
1136	1.136	-17.988	-16.794	-11.55	-9.307	-8.607	-25.492	-5.123	-21.757
1137	1.137	-16.618	-15.638	-13.906	-10.475	-28.279	-12.707	-4.35	-24.043
1138	1.138	-16.218	-13.71	-13.547	-13.962	-30.699	22.364	-8.423	-17.618
1139	1.139	-17.365	-11.008	-13.967	-11.059	-23.632	27.44	-4.951	-11.797
1140	1.14	-18.513	-15.851	-12.056	-9.131	8.374	41.005	-13.665	-6.556
1141	1.141	-14.249	-12.375	-11.305	-10.301	31.337	61.749	-14.852	-1.884
1142	1.142	-15.592	-15.678	-14.035	-11.088	-6.097	95.832	-9.653	-6.119
1143	1.143	-15.197	-11.618	-15.993	-11.867	-0.954	91.326	-10.643	-7.253
1144	1.144	-14.027	-12.007	-11.166	-8.198	-14.425	62.187	-8.147	-13.241
1145	1.145	-8.022	-8.725	-13.117	-14.593	-18.389	35.791	-10.5	-7.991
1146	1.146	-17.692	-9.119	-15.062	-13.826	-29.51	-2.014	-15.366	-14.747
1147	1.147	-8.787	-11.058	-13.322	-16.153	-26.143	-47.441	-9.382	-12.219
1148	1.148	-9.941	-16.868	-11.973	-11.323	-29.127	-77.686	-2.024	-9.883
1149	1.149	-15.168	-11.259	-9.655	-17.325	-14.9	-138.515	-6.87	-7.944
1150	1.15	-12.262	-14.74	-10.82	-11.721	-7.211	-114.072	-2.615	-3.29
1151	1.151	-13.026	-11.447	-8.109	-12.307	-23.341	-47.286	-6.692	-2.713
1152	1.152	-15.343	-12.032	-10.824	-14.252	-42.406	-38.374	-11.541	-10.651
1153	1.153	-15.913	-10.675	-10.628	-7.678	-19.093	-14	-14.857	-7.151
1154	1.154	-11.266	-11.068	-7.918	-5.164	2.861	37.594	-15.436	-16.786
1155	1.155	-14.168	-15.126	-5.981	-7.494	-5.371	57.416	-16.801	-20.438
1156	1.156	-19.003	-13.772	-10.237	-10.991	-7.796	26.898	-11.402	-19.252
1157	1.157	-11.648	-10.475	-8.491	-14.29	-28.815	-56.414	-10.828	-18.271
1158	1.158	-18.424	-16.283	-11.981	-7.717	-37.035	-163.798	-11.406	-13.4
1159	1.159	-14.163	-10.664	-10.621	-13.724	-29.387	-120.566	-2.51	-12.619
1160	1.16	-11.846	-15.509	-13.522	-8.114	-26.969	-54.679	-14.316	-18.221
1161	1.161	-15.331	-14.929	-7.518	-1.541	-24.703	-19.04	-12.775	-10.309
1162	1.162	-18.625	-14.343	-10.032	2.712	-30.413	-8.208	-19.94	-0.612
1163	1.163	-14.57	-15.69	-12.353	-9.491	-18.135	1.58	-23.616	-9.507
1164	1.164	-14.191	-8.341	-11.778	-11.244	2.639	28.128	-5.612	-22.671
1165	1.165	-15.552	-18.032	-15.077	-15.895	11.079	52.34	-8.126	-3.331
1166	1.166	-12.652	-14.376	-9.669	-17.253	39.411	44.818	-10.448	-5.867
1167	1.167	-15.368	-15.581	-17.609	-16.097	50.731	38.118	-8.331	-3.554
1168	1.168	-14.216	-12.543	-12.389	-14.944	67.847	44.039	-10.257	-22.727
1169	1.169	-15.774	-19.363	-13.364	-7.601	58.636	71.622	-11.992	-15.186
1170	1.17	-16.557	-11.435	-15.88	-14.377	16.091	36.402	-10.45	-12.877
1171	1.171	-16.367	-21.09	-15.107	-16.906	-2.072	-32.29	-9.095	-10.774
1172	1.172	-12.709	-14.677	-13.174	-12.849	-7.477	-121.076	-10.265	-12.72
1173	1.173	-10.208	-13.527	-16.471	-12.286	-42.74	-85.409	0.571	-14.483
1174	1.174	-11.592	-10.435	-11.054	-15.581	-10.815	-52.837	-3.687	-12.968
1175	1.175	-18.185	-13.345	-12.995	-12.688	1.554	-3.384	-7.374	-17.25
1176	1.176	-15.304	-10.834	-13.578	-14.052	-17.244	-29.999	-6.232	-10.896
1177	1.177	-16.107	-13.155	-14.158	-13.686	-7.176	-21.725	-15.915	-9.755
1178	1.178	-12.072	-15.102	-7.2	-10.814	-16.461	15.459	-17.091	-17.154
1179	1.179	-15.588	-7.753	-12.043	-8.134	-13.727	35.537	-11.098	-31.903
1180	1.18	-15.04	-12.615	-7.796	-8.548	-31.512	41.615	-12.067	-17.058
1181	1.181	-15.668	-13.41	-10.121	-7.022	-24.547	69.356	-3.163	-11.281
1182	1.182	-14.359	-11.106	-12.057	-10.339	-35.217	104.593	-6.651	-6.094
1183	1.183	-15.762	-14.611	-12.639	-9.209	-17.866	81.767	-5.682	-7.676
1184	1.184	-12.911	-11.338	-14.381	-8.077	-29.562	19.28	-10.519	-9.072
1185	1.185	-15.656	-11.945	-9.546	-10.041	-44.544	-61.413	-16.514	-15.507
1186	1.186	-14.529	-15.46	-12.833	-10.857	-34.954	-115.617	-15.728	-14.421
1187	1.187	-11.083	-14.139	-11.097	-12.835	-50.935	-105.778	-10.874	-13.518
1188	1.188	-14.41	-13.015	-9.745	-10.947	-36.131	-79.096	-8.931	-4.676
1189	1.189	-16.573	-15.762	-14.201	-7.322	-18.792	-22.187	-10.668	-8.207
1190	1.19	-12.927	-12.312	-13.617	-9.879	-39.969	-29.52	-2.735	-13.486
1191	1.191	-17.41	-11.175	-12.264	-8.548	-14.512	-22.917	0.747	-6.779
1192	1.192	-14.534	-16.431	-11.875	-13.406	-11.282	7.508	-6.609	-7.594
1193	1.193	-13.209	-18.391	-12.262	-10.134	4.297	35.222	-5.639	-8.377
1194	1.194	-14.588	-13.771	-11.871	-11.891	12.553	-30.388	-11.637	-13.24
1195	1.195	-16.742	-15.537	-13.029	-13.26	4.944	-57.144	-12.406	-3.216
1196	1.196	-14.054	-14.21	-17.281	-12.889	21.138	-97.864	-12.978	-1.898
1197	1.197	-14.475	-12.885	-11.868	-12.518	-2.374	-120.036	-20.33	-8.345
1198	1.198	-13.725	-14.082	-13.804	-14.474	-11.736	-86.677	-17.406	-0.094
1199	1.199	-15.686	-17.798	-13.22	-11.776	-14.515	4.736	-16.607	-9.829
1200	1.2	-19.976	-15.512	-12.637	-14.695	-7.047	44.069	-9.251	-8.718
1201	1.201	-14.587	-9.746	-9.157	-11.026	9.143	32.175	-14.084	-14.758
1202	1.202	-19.458	-17.14	-11.478	-13.357	11.203	43.005	-11.563	-24.476
1203	1.203	-13.494	-12.341	-11.094	-16.272	9.185	72.619	-15.628	-33.412
1204	1.204	-14.303	-18.38	-11.485	-10.279	7.391	81.544	-7.683	-17.774
1205	1.205	-14.914	-12.81	-11.881	-6.027	5.818	106	-10.774	-19.945
1206	1.206	-14.361	-17.696	-12.657	-13.386	4.424	69.108	-7.866	-21.921
1207	1.207	-13.816	-11.737	-8.211	-12.433	-9.935	-31.693	-13.872	-37.841
1208	1.208	-17.325	-19.131	-11.509	-11.675	-27.411	-103.92	-9.806	-18.722
1209	1.209	-15.036	-12.399	-12.101	-17.301	-15.88	-117.187	-10.388	-16.243
1210	1.21	-15.445	-11.665	-12.496	-10.738	-47.875	-57.611	-8.442	14.118
1211	1.211	-14.304	-19.062	-12.114	-11.526	-16.009	-25.042	-9.015	-23.458
1212	1.212	-10.844	-16.193	-12.506	-7.474	-11.987	-8.289	-11.52	-8.38
1213	1.213	-12.028	-10.229	-9.798	-9.422	0.328	-18.01	-14.8	-3.934
1214	1.214	-14.754	-4.654	-7.869	-14.086	-33.814	-8.962	-9.96	0.101
1215	1.215	-16.323	0.155	-5.739	-13.53	-11.009	31.824	-6.653	3.736
1216	1.216	-15.956	10.956	-10.194	-10.074	-15.061	24.618	-7.222	-6.347
1217	1.217	-12.492	18.865	-12.127	-9.716	-11.386	18.16	-11.662	-7.142
1218	1.218	-13.869	-2.837	-10.391	-9.345	-8.099	48.633	-10.296	-10.265
1219	1.219	-15.043	-37.306	-15.231	-13.234	26.331	-1.209	-7.962	-7.583
1220	1.22	-20.278	-50.882	-17.171	-8.019	12.758	5.462	-10.082	-0.044
1221	1.221	-9.448	-46.841	-13.111	-12.873	8.582	-12.69	-8.921	-11.648
1222	1.222	-11.003	-12.803	-12.725	-9.595	34.772	3.74	-10.076	-9.504
1223	1.223	-3.851	-17.274	-13.109	-13.665	-3.077	-1.366	-14.911	-7.552
1224	1.224	-18.177	-13.226	-10.986	-11.151	11.873	-33.312	-4.066	-9.286
1225	1.225	-8.509	-16.915	-12.139	-10.777	-1.798	-53.983	0.587	-10.823
1226	1.226	-10.264	-20.216	-12.528	-4.2	-5.966	-57.588	-15.293	-15.081
1227	1.227	-11.824	-10.938	-7.693	0.632	-9.76	-95.274	-4.641	-13.929
1228	1.228	-10.479	-13.656	-12.551	-1.889	-19.932	-59.984	-10.442	-17.42
1229	1.229	-11.649	-0.894	-10.632	-4.219	-23.14	-27.957	-12.188	-14.327
1230	1.23	-3.334	-7.867	-12.407	-7.699	-20.513	1.175	-13.732	-17.216
1231	1.231	-6.434	-10.001	-14.945	-8.282	-2.786	20.052	-9.472	-7.506
1232	1.232	-5.473	-8.065	-13.618	-7.696	4.121	10.092	-13.139	-11.157
1233	1.233	-7.992	-13.293	-15.768	-9.055	10.475	0.919	-11.979	-5.111
1234	1.234	-20.189	-8.644	-11.335	-11.378	-6.955	20.715	-12.949	0.159
1235	1.235	-21.931	-4.38	-14.258	-4.796	-0.011	28.247	-15.862	3.112
1236	1.236	-20.384	-5.532	-9.438	-3.828	-2.147	21.201	-13.36	-8.264
1237	1.237	-19.037	-4.366	-12.738	-4.601	-27.252	18.969	-7.76	-12.869
1238	1.238	-20.204	-5.33	-11.001	-5.382	-37.262	1.472	-9.687	-17.089
1239	1.239	-21.363	-10.152	-16.814	-13.312	-21.499	-14.81	-2.351	-8.133
1240	1.24	-20.397	-21.557	-11.205	-25.109	4.162	-16.896	-11.265	2.759
1241	1.241	-19.43	-13.606	-13.141	-26.657	-12.733	-30.416	-10.114	-18.853
1242	1.242	-16.913	-20.744	-13.718	-25.295	-15.661	-21.67	-9.163	-47.014
1243	1.243	-20.97	-17.049	-16.62	-24.135	-35.23	-10.559	-10.156	-28.126
1244	1.244	-17.476	-18.196	-10.815	-20.642	-42.602	-11.826	-10.956	-17.962
1245	1.245	-16.893	-12.943	-14.877	-19.665	-35.455	-15.487	-15.055	-14.797
1246	1.246	-12.82	-13.88	-6.94	-16.757	-7.641	-16.657	-11.622	-0.616
1247	1.247	-15.325	-11.333	-10.041	-12.491	-18.757	-28.496	-21.721	6.964
1248	1.248	-15.694	-13.623	-12.941	-14.807	-15.364	-23.889	-17.507	-4.635
1249	1.249	-13.553	-11.655	-10.427	-12.86	6.616	-19.642	-3.224	-11.033
1250	1.25	-13.928	-12.203	-8.103	-13.43	-1.6	-15.9	-5.19	-16.836
1251	1.251	-11.982	-10.425	-11.587	-12.845	-9.054	-14.665	-10.444	-15.037
1252	1.252	-11.776	-12.9	-11.003	-9.349	-6.635	-7.264	-8.921	-26.016
1253	1.253	-12.541	-12.481	-10.419	-9.723	-8.687	-2.392	-19.003	-15.923
1254	1.254	-13.293	-11.284	-6.938	-9.326	-14.414	-10.277	-12.639	-17.063
1255	1.255	-16.955	-10.086	-12.361	-12.023	-9.102	-9.245	-11.49	-15.846
1256	1.256	-12.105	-15.847	-14.294	-6.197	-10.567	-6.286	2.423	-3.977
1257	1.257	-15.376	-13.491	-11.004	-8.502	-6.239	-7.064	-7.28	-8.568
1258	1.258	-12.454	-15.384	-11.585	-5.005	10.843	-4.813	-5.576	-7.172
1259	1.259	-17.273	-12.062	-12.936	-8.279	3.906	-5.503	-10.257	-15.992
1260	1.26	-16.672	-13.759	-17.388	-6.532	10.33	-11.593	-17.453	-9.929
1261	1.261	-14.913	-18.552	-11.973	-5.162	-7.052	-23.813	-16.33	-12.937
1262	1.262	-16.251	-15.221	-16.81	-5.538	14.102	-43.185	-17.523	-15.792
1263	1.263	-16.615	-13.437	-13.522	-11.323	28.287	-30.39	-10.205	-2.575
1264	1.264	-11.755	-14.746	-18.938	-7.249	-5.128	-14.059	-9.273	-0.576
1265	1.265	-12.317	-14.316	-14.101	-7.821	-37.023	-11.839	-8.529	-5.732
1266	1.266	-11.715	-18.342	-14.679	-7.231	-7.897	-9.82	-10.888	-7.222
1267	1.267	-10.338	-15.777	-12.938	-14.957	-11.48	-1.061	-10.337	-2.922
1268	1.268	-16.695	-17.086	-10.428	-9.721	-1.349	-8.954	-12.314	-14.688
1269	1.269	-19.187	-13.005	-9.652	-10.678	-16.98	-7.581	-11.778	-19.304
1270	1.27	-18.395	-10.488	-11.011	-11.445	14.267	-3.962	-3.885	-26.428
1271	1.271	-16.445	-15.896	-12.176	-13.752	10.235	-7.479	-9.925	-25.228
1272	1.272	-11.775	-11.028	-13.335	-14.322	-8.521	-8.472	-8.994	-21.718
1273	1.273	-13.497	-12.906	-7.529	-14.889	1.559	-9.483	-8.055	-12.011
1274	1.274	-10.959	-13.436	-14.882	-7.139	10.803	-12.04	-14.085	-10.815
1275	1.275	-12.299	-14.742	-8.104	-12.352	2.47	-1.443	-3.466	-2.459
1276	1.276	-10.151	-12.369	-8.868	-9.434	-0.062	-5.756	-19.357	9.378
1277	1.277	-12.066	-14.454	3.331	-10.188	2.224	-9.486	-21.525	4.766
1278	1.278	-10.119	-12.473	1.596	-6.101	0.065	-8.414	-11.88	-5.272
1279	1.279	-14.942	-11.271	6.249	-14.021	-17.401	-9.413	-13.668	-24.804
1280	1.28	-15.513	-14.707	-3.806	-8.781	-24.403	-18.3	-12.158	-22.1
1281	1.281	-12.198	-17.963	-4.956	-15.544	-22.304	-12.255	-13.554	-9.315
1282	1.282	-13.919	-11.351	-13.273	-9.539	-39.726	-17.426	-7.201	-20.925
1283	1.283	-13.513	-18.092	-16.363	-11.852	-28.111	-6.553	-8.378	-18.796
1284	1.284	-13.892	-15.55	-15.39	-12.428	-17.465	-5.181	-7.434	-20.734
1285	1.285	-15.049	-16.299	-12.862	-12.999	-27.124	-6.314	-8.43	-15.505
1286	1.286	-9.046	-12.793	-21.754	-13.568	-53.452	-5.136	-9.231	-10.845
1287	1.287	-8.266	-9.481	-22.906	-7.754	-42.21	6.648	-21.444	-6.599
1288	1.288	-18.901	-17.204	-17.669	-15.094	-38.93	-1.317	1.373	-13.004
1289	1.289	-14.629	-14.091	-22.497	-14.118	-35.872	-8.525	-7.943	-16.507
1290	1.29	-13.451	-13.111	-21.716	-9.855	-50.042	0.314	-5.248	-23.879
1291	1.291	-16.921	-15.627	-20.923	-13.921	-42.511	-3.233	-2.765	-38.601
1292	1.292	-17.87	-13.294	-16.07	-10.437	-30.934	-19.362	-5.111	-49.28
1293	1.293	-18.815	-9.808	-14.122	-15.071	-16.038	-12.452	-7.263	-28.06
1294	1.294	-12.802	-15.794	-14.694	-14.479	-14.141	-6.104	-5.351	-2.552
1295	1.295	-18.396	-16.553	-15.065	-10.978	12.154	-0.335	3.34	14.448
1296	1.296	-16.442	-14.602	-10.601	-12.309	38.467	1.381	-11.002	23.711
1297	1.297	-21.063	-12.65	-12.324	-9.379	14.689	6	-9.093	26.403
1298	1.298	-14.463	-13.216	-8.827	-13.801	-1.002	18.94	-10.865	39.177
1299	1.299	-15.224	-13.587	-11.137	-9.704	1.687	17.184	-15.536	8.784
1300	1.3	-15.979	-13.183	-8.998	-7.154	14.504	15.615	-11.291	-37.13
1301	1.301	-12.481	-12.013	-10.148	-10.409	16.873	5.542	-17.683	-31.183
1302	1.302	-11.891	-10.069	-12.069	-12.502	23.259	1.862	-18.86	-14.781
1303	1.303	-18.46	-9.676	-7.212	-10.524	9.692	-13.815	-17.909	-9.804
1304	1.304	-12.456	-13.922	-7.783	-7.78	-6.201	-41.493	-18.909	-23.385
1305	1.305	-10.134	-15.662	-12.418	-12.585	-8.329	-37.824	-12.93	-27.471
1306	1.306	-16.711	-8.684	-11.83	-14.492	-2.492	-34.548	-7.348	-16.279
1307	1.307	-15.932	-11.591	-8.34	-9.814	-0.724	-50.228	-3.887	-13.003
1308	1.308	-16.707	-9.075	-14.716	-11.528	3.967	-47.527	-4.503	-28.684
1309	1.309	-16.12	-14.69	-10.451	-5.685	5.391	-39.97	-7.432	-8.922
1310	1.31	-12.832	-14.106	-8.121	-9.717	-14.109	-23.678	-6.126	-11.438
1311	1.311	-12.258	-16.052	-12.955	-7.753	-5.771	-0.23	-12.559	-9.102
1312	1.312	-14.774	-13.17	-9.653	-13.727	-3.276	-22.095	-11.811	-6.959
1313	1.313	-16.13	-12.794	-12.551	-6.346	-5.607	-64.678	-14.137	-12.777
1314	1.314	-14.97	-8.348	-7.704	-9.229	-7.709	-58.662	-13.549	-18.044
1315	1.315	-17.675	-5.451	-10.991	-9.979	-36.728	-19.918	-7.528	-10.147
1316	1.316	-17.283	-13.383	-12.729	-12.285	-32.684	-4.782	-14.86	-8.849
1317	1.317	-19.415	-12.223	-9.239	-8.779	-6.389	-9.191	-8.073	-10.074
1318	1.318	-14.964	-9.121	-14.649	-9.34	10.613	19.88	-5.553	-6.634
1319	1.319	-11.681	-19.947	-12.708	-9.9	-11.266	31.14	-7.874	-14.027
1320	1.32	-12.27	-27.094	-12.124	-12.399	14.249	7.376	-11.349	-13.069
1321	1.321	-13.631	-28.248	-12.702	-12.764	10.925	-14.459	-13.27	-13.844
1322	1.322	-11.313	-19.922	-10.185	-12.355	13.965	11.109	-19.863	-16.181
1323	1.323	-10.933	-16.822	-11.544	-11.174	22.223	1.067	-19.096	-18.11
1324	1.324	-16.942	-11.984	-12.699	-12.316	-6.115	-14.587	-13.477	-20.032
1325	1.325	-12.688	-16.24	-17.155	-13.071	-17.415	-11.863	-14.038	-18.311
1326	1.326	-16.758	-12.175	-13.087	-13.242	-7.42	-4.287	-10.677	-20.882
1327	1.327	-11.922	-8.694	-9.608	-13.991	-16.774	11.995	-8.869	-13.549
1328	1.328	-13.867	-9.276	-15.018	-10.289	-8.508	1.379	-1.853	-6.235
1329	1.329	-12.133	-8.695	-13.08	-13.751	-21.328	-8.275	-10.745	8.41
1330	1.33	-20.081	-7.343	-16.369	-12.381	-19.059	-13.482	-7.206	-10.813
1331	1.331	-18.932	-10.642	-10.961	-9.461	-25.497	-11.921	-10.233	1.914
1332	1.332	-17.974	-11.811	-10.395	-12.159	-27.499	-10.537	-24.908	-5.097
1333	1.333	-11.219	-12.978	-10.997	-9.432	-22.331	-6.835	-14.267	-2.985
1334	1.334	-17.233	-11.049	-12.757	-14.253	-46.187	-7.96	-8.475	-8.821
1335	1.335	-14.925	-8.92	-13.161	-10.756	-15.24	-2.708	-10.229	-21.036
1336	1.336	-14.355	-13.375	-8.73	-8.814	-35.979	12.027	-11.788	-10.015
1337	1.337	-13.778	-12.793	-12.813	-14.222	-24.781	5.665	-7.531	-8.658
1338	1.338	-17.85	-14.531	-11.476	-10.726	-0.993	-0.108	-3.857	-12.37
1339	1.339	-17.478	-15.894	-11.869	-12.65	14.668	-1.833	-9.85	-8.951
1340	1.34	-13.039	-13.579	-16.718	-12.056	6.346	-3.371	-2.5	-8
1341	1.341	-14.792	-16.488	-13.43	-10.691	3.82	-7.608	-9.27	-8.975
1342	1.342	-15.191	-13.792	-11.693	-13.009	-21.929	-6.433	-8.487	0.685
1343	1.343	-10.748	-18.828	-10.334	-8.938	-4.881	-12.43	-9.226	-8.223
1344	1.344	-11.334	-19.419	-11.678	-9.327	-14.142	-13.383	-12.643	-7.054
1345	1.345	-12.692	-15.366	-12.83	-11.648	-16.821	-22.268	-12.012	-10.112
1346	1.346	-14.054	-16.733	-11.659	-10.477	-19.301	-18.765	-3.067	-11.024
1347	1.347	-13.668	-13.454	-10.488	-8.542	6.501	-21.849	-6.724	-24.121
1348	1.348	-9.219	-16.367	-12.606	-12.796	9.798	-20.861	-5.536	-25.983
1349	1.349	-14.629	-15.987	-9.302	-11.435	-31.046	-7.68	-6.493	0.414
1350	1.35	-11.139	-10.192	-10.455	-12.785	-36.458	-13.478	-15.404	-3.223
1351	1.351	-9.193	-10.975	-15.676	-12.392	-1.24	-15.225	-9.385	-6.514
1352	1.352	-12.083	-11.57	-17.614	-15.099	12.297	-10.589	-8.353	-9.608
1353	1.353	-9.556	-16.243	-10.259	-9.295	8.208	-6.354	-1.507	-17.911
1354	1.354	-9.168	-8.518	-9.285	-8.521	-18.161	-10.06	-7.426	-25.431
1355	1.355	-15.747	-15.895	-11.794	-7.938	-35.254	-4.108	1.563	-13.819
1356	1.356	-14.777	-9.141	-12.571	-9.873	-26.032	-11.495	0.48	-20.196
1357	1.357	-14.004	-11.676	-13.168	-8.137	-34.409	-8.617	-0.416	-29.834
1358	1.358	-18.066	-10.921	-11.241	-15.116	-37	-21.804	-9.249	-45.66
1359	1.359	-14.582	-14.417	-12.985	-14.167	-20.825	-39.243	3.943	-26.479
1360	1.36	-11.289	-5.726	-12.599	-9.92	6.778	-32.276	-4.761	-28.947
1361	1.361	-16.701	-2.257	-13.955	-9.162	17.91	-13.102	-19.036	-26.563
1362	1.362	-16.11	-9.625	-11.059	-12.655	14.56	-10.549	-32.536	-3.089
1363	1.363	-16.679	-14.475	-11.452	-10.737	-13.752	-12.854	-30.754	25.232
1364	1.364	-18.415	-15.263	-10.297	-12.484	-25.053	-15	-35.34	14.075
1365	1.365	-18.793	-20.879	-8.171	-7.655	-15.07	-13.069	-28.098	17.426
1366	1.366	-13.372	-18.951	-10.891	-13.666	13.085	-11.29	-19.085	14.379
1367	1.367	-15.296	-20.898	-12.06	-15.999	9.302	-6.601	-8.135	-5.362
1368	1.368	-15.867	-23.812	-8.583	-11.176	-0.842	-7.921	-6.692	-18.076
1369	1.369	-15.269	-20.344	-8.2	-10.607	2.2	-11.545	-10.295	-39.098
1370	1.37	-15.638	-13.006	-10.332	-14.692	21.88	-5.499	-9.04	-41.745
1371	1.371	-15.228	-13.99	-10.726	-14.318	24.337	-0.257	7.085	-18.479
1372	1.372	-11.146	-11.107	-8.797	-12.996	8.009	-3.173	0.136	-27.722
1373	1.373	-11.516	-10.333	-13.645	-10.899	22.872	-5.689	-10.492	-19.348
1374	1.374	-15.946	-12.653	-11.71	-6.491	13.15	-3.395	-24.101	8.952
1375	1.375	-15.35	-13.223	-13.65	-14.273	-6.295	-8.272	-50.514	35.3
1376	1.376	-17.839	-9.933	-9.592	-13.357	-13.939	-11.601	-46.863	4.366
1377	1.377	-13.37	-12.829	-14.438	-14.376	-21.01	-15.698	-23.078	8.459
1378	1.378	-15.085	-13.204	-13.859	-8.408	-27.493	-9.914	17.744	12.165
1379	1.379	-13.709	-10.872	-12.127	-10.779	-29.524	-7.62	-20.962	-4.818
1380	1.38	-15.04	-9.703	-13.486	-8.908	-27.887	-9.594	-25.996	-14.035
1381	1.381	-14.631	-12.403	-12.136	-9.549	-7.261	-16.994	5.93	-5.654
1382	1.382	-9.385	-10.461	-12.519	-11.327	-21.49	-14.133	34.957	-33.846
1383	1.383	-12.847	-14.714	-16.194	-12.709	-8.832	-14.944	31.261	-15.015
1384	1.384	-13.404	-17.613	-13.874	-9.454	-25.186	-6.08	21.197	-18.25
1385	1.385	-17.451	-14.125	-9.04	-6.592	-14.622	-9.603	11.908	-21.324
1386	1.386	-17.813	-15.477	-15.04	-10.319	-28.206	-8.675	-2.204	-24.03
1387	1.387	-14.499	-15.086	-12.717	-9.018	-16.062	-9.666	-9.738	9.469
1388	1.388	-15.635	-11.401	-16.202	-13.92	-8.151	-5.453	-2.753	23.071
1389	1.389	-13.681	-10.039	-12.912	-14.562	-12.417	-7.828	-4.889	-22.743
1390	1.39	-13.278	-11.191	-15.811	-9.197	-8.697	-11.372	-10.745	-28.668
1391	1.391	-14.028	-8.471	-10.974	-8.671	2.168	-10.841	-16.05	-23.179
1392	1.392	-16.721	-14.266	-12.907	-9.302	-10.764	-11.479	-36.824	-28.167
1393	1.393	-17.861	-8.638	-15.802	-7.629	-9.002	-15.019	-56.614	-14.605
1394	1.394	-13.003	-13.465	-14.44	-10.211	-10.515	-11.79	-33.42	-18.696
1395	1.395	-13.567	-12.877	-13.075	-14.731	-3.336	-10.7	-17.787	-22.394
1396	1.396	-15.486	-12.279	-10.169	-9.387	-17.613	-6.325	-9.456	-25.731
1397	1.397	-16.053	-12.647	-12.863	-11.386	-0.185	-12.97	-11.909	-35.058
1398	1.398	-18.556	-15.918	-13.233	-17.435	-7.113	-8.777	-0.26	-32.358
1399	1.399	-15.255	-12.994	-10.322	-13.425	-21.973	-6.509	10.45	-24.781
1400	1.4	-18.148	-14.909	-6.633	-14.051	-8.413	-3.067	-10.722	-17.757
1401	1.401	-15.422	-9.858	-4.296	-13.518	-10.104	-13.173	-47.573	-7.102
1402	1.402	-14.249	0.224	-10.868	-12.979	-2.096	-6.045	-42.462	-5.21
1403	1.403	-9.404	-12.725	-11.827	-13.404	-0.644	-12.463	-38.005	-6.944
1404	1.404	-5.915	-10.972	-14.324	-14.789	-6.958	-11.333	-33.996	7.372
1405	1.405	-7.845	-15.594	-10.241	-15.977	-5.775	-12.338	-15.242	-2.386
1406	1.406	-10.756	-11.329	0.609	-12.325	-13.103	-9.461	-5.155	-14.615
1407	1.407	-12.118	-14.989	-7.311	-5.001	2.036	-11.428	-2.063	-13.014
1408	1.408	-11.736	-18.465	-17.359	-4.063	4.984	-5.446	23.477	-2.977
1409	1.409	-12.908	-17.483	-13.669	-8.936	-8.145	-11.076	33.556	-9.412
1410	1.41	-14.266	-17.666	-12.493	-9.733	-6.142	-7.616	-7.243	-20.293
1411	1.411	-16.206	-18.616	-11.51	-15.371	-25.408	-10.918	-12.626	-13.153
1412	1.412	-18.15	-16.08	-10.529	-13.459	-22.805	-11.492	-6.221	-17.63
1413	1.413	-13.321	-13.749	-13.026	-18.127	-6.462	-7.995	-21.27	-21.309
1414	1.414	-15.266	-18.586	-12.238	-17.567	-4.237	-5.658	-34.762	-15.29
1415	1.415	-10.631	-13.937	-8.739	-14.684	-6.109	-8.55	-47.078	0.765
1416	1.416	-17.222	-15.679	-13.371	-17.218	6.145	-7.37	-43.359	35.784
1417	1.417	-16.459	-14.322	-11.619	-10.85	4.675	-7.739	-12.366	-19.807
1418	1.418	-17.244	-8.905	-16.447	-15.121	-8.169	-9.845	0.125	-27.214
1419	1.419	-15.319	-15.482	-14.495	-7.779	-20.282	-8.466	-18.502	-20.675
1420	1.42	-19.976	-16.253	-10.414	-16.687	-2.733	-11.543	5.45	-2.545
1421	1.421	-15.918	-10.627	-11.762	-1.022	-0.288	-7.072	33.861	-8.022
1422	1.422	-13.412	-17.196	-7.31	-3.158	-27.847	-5.306	22.794	-13.122
1423	1.423	-17.869	-14.665	-16.204	2.633	-16.518	2.647	74.395	-8.777
1424	1.424	-16.14	-16.976	-12.541	-2.605	0.625	-5.653	81.768	3.476
1425	1.425	-20.995	-10.392	-13.72	2.032	-2.392	-6.598	7.813	-0.269
1426	1.426	-15.007	-12.901	-8.518	-2.234	11.799	-9.48	-2.09	-3.592
1427	1.427	-19.079	-15.222	-11.44	-19.27	-0.918	-11.974	-11	-0.555
1428	1.428	-14.243	-13.284	-8.942	-3.02	6.098	-19.318	-19.071	-14.748
1429	1.429	-16.189	-12.699	-11.269	3.364	4.006	-18.331	-26.312	-27.566
1430	1.43	-17.938	-13.279	-13.23	-2.441	-9.528	-15.797	-19.659	-29.95
1431	1.431	-15.438	-14.646	-15.2	-21.795	6.367	-16.552	-25.592	-23.598
1432	1.432	-13.122	-12.34	-13.493	-29.34	17.066	-18.471	-20.099	-25.531
1433	1.433	-10.999	-12.746	-10.024	-17.727	7.398	-13.807	-25.076	-20.338
1434	1.434	-11.392	-12.381	-9.656	-15.594	-18.935	-14.366	-20.548	0.332
1435	1.435	-15.658	-9.693	-13.758	-5.909	-22.627	-10.848	-32.842	2.982
1436	1.436	-14.312	-13.965	-11.265	-4.154	-19.315	-16.246	-29.087	-4.651
1437	1.437	-15.68	-15.708	-12.647	-2.597	-22.387	-6.735	-25.767	-35.157
1438	1.438	-12.781	-15.313	-12.293	-3.937	-14.023	-7.873	-3.871	-31.26
1439	1.439	-10.079	-16.663	-16	-12.835	-42.224	-4.352	21.674	-42.603
1440	1.44	-15.12	-13.762	-13.707	-11.667	-30.965	-16.102	38.697	-32.626
1441	1.441	-10.482	-14.93	-13.35	-14.755	-34.204	-11.411	10.418	-10.776
1442	1.442	-15.902	-16.098	-15.307	-1.971	-31.063	-10.016	-8.374	14.749
1443	1.443	-12.418	-13.985	-13.411	-3.703	-22.721	-8.815	-25.407	31.745
1444	1.444	-11.845	-9.546	-16.364	-5.24	-9.944	-0.456	-16.1	16.05
1445	1.445	-14.749	-14.206	-11.189	-3.873	-26.217	-1.377	-52.995	24.365
1446	1.446	-13.394	-14.806	-19.168	-12.761	5.726	-6.173	-78.073	6.54
1447	1.447	-14.753	-12.307	-18.221	-23.585	1.256	-5.355	-46.062	-28.538
1448	1.448	-10.7	-15.612	-11.49	-19.313	-2.789	-9.383	-58.357	-53.71
1449	1.449	-15.544	-12.722	-12.306	-22.977	-6.451	-8.766	-84.579	-49.274
1450	1.45	-18.834	-9.057	-14.677	-19.48	-30.261	-10.675	-67.481	-11.737
1451	1.451	-14.774	-10.427	-12.784	-20.436	-14.567	-17.227	-20.461	23.483
1452	1.452	-13.412	-11.601	-13.414	-21.389	-22.84	-11.207	40.014	-26.834
1453	1.453	-13.02	-10.442	-15.218	-20.604	-5	-7.121	80.558	-20.251
1454	1.454	-14.173	-14.725	-13.93	-19.815	16.106	-5.167	28.837	34.698
1455	1.455	-8.936	-8.945	-10.701	-17.863	1.97	-9.785	-4.688	-2.233
1456	1.456	-10.868	-13.037	-13.66	-13.2	-0.55	-9.188	13.446	-76.141
1457	1.457	-12.805	-8.216	-14.085	-11.438	-2.877	-17.113	7.98	-7.043
1458	1.458	-12.225	-15.594	-9.874	-10.058	12.024	-20.589	-17.182	1.878
1459	1.459	-15.703	-14.653	-13.405	-16.425	-5.372	-19.603	-21.599	10.016
1460	1.46	-13.378	-15.446	-13.061	-8.476	-3.02	-14.751	-25.645	-12.041
1461	1.461	-14.543	-16.236	-11.942	-9.434	-0.898	-10.484	-14.437	-5.454
1462	1.462	-14.163	-14.317	-13.912	-10.396	-10.592	-12.805	-38.285	-11.42
1463	1.463	-13.777	-12.393	-11.236	-9.61	-36.941	-12.216	-29.04	-16.839
1464	1.464	-14.546	-15.306	-12.047	-10.372	-10.644	-8.899	-31.804	-11.776
1465	1.465	-13.765	-13.961	-9.172	-6.883	-0.583	-11.781	6.659	-16.187
1466	1.466	-10.661	-13.58	-11.133	-10.159	2.494	-8.28	23.056	4.574
1467	1.467	-13.367	-10.684	-12.324	-13.048	-40.093	-8.659	-32.529	-14.145
1468	1.468	-14.529	-15.138	-15.84	-8.189	-9.715	-10.782	-54.603	-31.203
1469	1.469	-13.753	-12.233	-16.26	-12.82	-48.43	-8.082	-48.017	-21.967
1470	1.47	-18.203	-14.751	-9.707	-8.727	-23.27	-4.615	-42.028	-19.283
1471	1.471	-14.906	-14.366	-6.822	-9.096	-18.813	-6.759	-25.574	8.927
1472	1.472	-15.482	-16.496	-12.839	-1.71	-22.871	-5.604	-0.378	27.662
1473	1.473	-11.99	-13.786	-0.662	-2.652	-19.243	-11.421	68.351	44.687
1474	1.474	-12.371	-10.299	1.061	-5.529	-2.258	-10.643	78.275	-2.271
1475	1.475	-17.207	-15.125	-0.493	-9.764	-5.379	-12.572	51.585	-22.152
1476	1.476	-20.495	-9.112	-4.763	-10.52	-2.682	-13.153	27.171	-28.137
1477	1.477	-19.906	-14.709	-11.146	-8.571	-0.136	-5.418	-9.861	-22.671
1478	1.478	-14.097	-16.633	-21.974	-7.991	6.834	-8.521	-29.873	-37.676
1479	1.479	-16.408	-11.985	-3.185	-12.043	25.998	-5.625	-23.961	-33.147
1480	1.48	-9.819	-4.25	-0.663	-8.544	13.286	-8.147	-18.626	-53.776
1481	1.481	-17.742	-5.23	-2.974	-11.822	1.715	-10.477	-3.592	-64.951
1482	1.482	-14.64	-6.206	-22.128	-12.213	25.204	-8.538	19.168	-41.079
1483	1.483	-17.527	-8.72	-19.604	-13.381	40.938	-10.481	-18.422	-12.776
1484	1.484	-15.002	-12.778	-3.332	-12.986	21.242	-13.382	-43.631	5.972
1485	1.485	-17.314	-16.256	-13.955	-14.523	-7.013	-5.446	-39.18	23.007
1486	1.486	-12.472	-26.307	-15.872	-12.563	-18.222	-11.434	-10.162	44.912
1487	1.487	-17.116	-30.554	-10.624	-15.633	-21.492	-8.323	-13.827	87.502
1488	1.488	-14.206	-21.631	-15.248	-9.608	-24.552	-17.207	9.992	32.416
1489	1.489	-11.687	-15.614	-13.865	-10.361	-10.4	-30.365	6.95	-34.483
1490	1.49	-14.007	-12.507	-14.99	-8.018	-23.186	-21.654	9.681	-79.155
1491	1.491	-18.068	-11.522	-18.435	-9.933	-11.543	-13.736	-3.046	-54.904
1492	1.492	-19.422	-10.731	-6.601	-9.338	-5.134	-12.388	-28.766	-33.063
1493	1.493	-13.045	-9.954	-1.939	-11.046	4.551	-11.217	-45.787	-26.666
1494	1.494	-13.821	-11.889	-3.272	-12.371	13.29	-14.678	-55.092	-32.561
1495	1.495	-14.596	-9.955	-9.645	-16.8	-10.466	-9.426	-40.986	-15.945
1496	1.496	-12.669	-11.717	-27.63	-10.198	-0.361	-8.45	-28.258	9.391
1497	1.497	-8.026	-14.27	-9.818	-12.692	-22.175	-7.672	-35.258	-22.454
1498	1.498	-13.448	-17.598	-12.135	-13.454	-24.851	-5.345	-28.839	-10.024
1499	1.499	-15.386	-14.727	-5.749	-9.943	-17.266	1.213	0.231	-6.332
1500	1.5	-13.464	-13.56	-11.551	-7.981	-24.207	-1.315	37.813	-3.033
1501	1.501	-18.891	-11.617	-6.327	-9.689	-47.61	-5.392	73.099	0.035
1502	1.502	-15.417	-15.106	-4.776	-7.132	-25.718	-3.456	59.657	-2.673
1503	1.503	-14.841	-7.782	-3.413	-10.377	-5.973	-8.098	13.917	4.836
1504	1.504	-16.59	-6.827	-12.312	-12.454	1.604	-13.512	8.065	-25.643
1505	1.505	-11.757	-9.728	-13.456	-12.792	-5.316	-6.926	24.59	-21.531
1506	1.506	-11.184	-15.72	-20.756	-11.574	-11.665	-0.917	9.543	-17.794
1507	1.507	-14.093	-11.651	-19.714	-10.742	-5.846	-3.234	-31.604	-21.076
1508	1.508	-18.944	-12.216	-23.888	-7.972	-25.185	-11.167	-47.977	-5.348
1509	1.509	-15.669	-15.501	-19.72	-9.08	-37.949	-12.136	-32.845	-8.03
1510	1.51	-11.622	-16.079	-17.68	-6.896	-2.92	-7.291	-37.28	-15.584
1511	1.511	-10.286	-14.722	-19.527	-8.766	-7.957	-4.765	-16.557	-27.263
1512	1.512	-15.722	-15.116	-17.715	-12.386	5.609	-13.649	-12.854	0.339
1513	1.513	-16.319	-13.952	-14.196	-13.68	9.668	-24.465	-16.141	-26.035
1514	1.514	-18.27	-15.89	-18.637	-7.041	-9.125	-17.283	-25.436	-22.817
1515	1.515	-14.225	-13.948	-14.605	-11.821	0.974	-16.098	-22.726	-19.777
1516	1.516	-15.601	-14.133	-13.353	-12.538	-2.09	-7.765	-20.156	-0.083
1517	1.517	-11.172	-15.472	-8.006	-13.256	-10.4	-8.722	-17.777	17.653
1518	1.518	-12.937	-14.679	-9.989	-9.726	-17.988	0.171	-24.17	29.163
1519	1.519	-11.604	-15.829	-10.606	-17.023	-29.6	3.658	-22.24	5.635
1520	1.52	-18.008	-14.661	-13.541	-14.07	-14.716	-3.701	-17	27.333
1521	1.521	-12.033	-11.558	-13.188	-13.249	-12.753	-10.479	-27.995	7.431
1522	1.522	-14.378	-16.391	-9.929	-12.429	13.63	-6.231	-32.193	-26.183
1523	1.523	-14.978	-15.806	-12.866	-10.44	17.338	-16.881	-25.712	-76.527
1524	1.524	-10.348	-22.382	-17.347	-13.679	7.296	-24.025	-7.589	-42.977
1525	1.525	-13.268	-16.367	-9.644	-9.567	-8.343	-17.628	-30.718	-12.64
1526	1.526	-14.644	-18.677	-17.031	-10.881	-33.863	-14.129	-2.419	-40.432
1527	1.527	-12.338	-15.181	-21.903	-10.457	-16.805	-15.074	1.271	-65.651
1528	1.528	-16.422	-6.475	-21.171	-9.262	-13.703	-15.998	4.557	-52.154
1529	1.529	-15.079	-0.467	-10.572	-9.616	-56.24	-13.455	1.423	-48.146
1530	1.53	-18.384	0.513	-14.857	-12.302	-37.993	-7.798	-6.948	-14.132
1531	1.531	-11.811	-6.245	-8.499	-12.083	-43.394	-15.678	5.792	-18.64
1532	1.532	-18.592	-14.166	-7.375	-10.705	-18.238	-5.952	-10.467	2.011
1533	1.533	-12.603	-17.255	-10.523	-10.495	-13.773	-9.598	-4.098	58.699
1534	1.534	-14.934	-16.288	-13.471	-9.897	6.939	-8.417	-33.197	34.349
1535	1.535	-14.361	-18.816	-12.725	-12.976	-4.309	-13.644	-20.895	-2.577
1536	1.536	-11.079	-19.604	-11.992	-13.347	-1.041	-18.481	-24.644	4.058
1537	1.537	-17.667	-26.203	-10.095	-11.393	-10.384	-12.516	-14.613	83.456
1538	1.538	-13.419	-20.225	-14.767	-10.605	9.306	-0.34	-23.937	72.684
1539	1.539	-12.656	-12.879	-20.222	-15.045	22	-2.092	18.624	-75.362
1540	1.54	-17.506	-15.795	-16.771	-11.739	-3.78	2.55	0.425	72.83
1541	1.541	-12.868	-15.038	-6.735	-7.658	6.236	-4.591	-4.998	130.414
1542	1.542	-9.975	-4.41	0.393	-14.607	21.867	-16.371	-10.043	77.934
1543	1.543	-15.794	-3.075	-3.304	-11.696	7.708	-24.285	3.465	-160.675
1544	1.544	-16.581	-1.929	0.161	-7.43	0.154	-20.022	15.806	-194.722
1545	1.545	-13.107	6.379	1.117	-8.206	-6.787	-5.668	12.08	-163.708
1546	1.546	-17.76	13.732	-1.805	-13.046	3.86	-7.549	-4.978	-79.228
1547	1.547	-18.348	8.888	-1.06	-9.75	9.683	-9.258	-20.667	-53.556
1548	1.548	-14.867	-4.287	4.543	-15.171	-2.509	8.166	-23.392	-30.25
1549	1.549	-11.588	-33.34	-3.406	-13.24	-0.972	-3.427	-20.876	-9.055
1550	1.55	-17.409	-29.302	-4.383	-12.658	-8.151	-5.533	-13.879	48.71
1551	1.551	-13.353	-18.108	-9.235	-15.56	-4.496	-19.06	-7.439	31.42
1552	1.552	-16.851	-1.116	-15.238	-15.179	3.819	-13.86	10.033	15.701
1553	1.553	-14.923	-16.83	-12.916	-15.572	-7.996	-12.348	-1.563	59.013
1554	1.554	-16.671	-30.993	-23.744	-10.744	-12.641	-11.03	0.527	-32.953
1555	1.555	-13.192	-28.525	-47.557	-12.694	-19.769	-17.428	-9.212	-68.442
1556	1.556	-16.485	-26.257	-57.634	-8.641	-5.417	-11.438	-21.461	-57.479
1557	1.557	-12.427	-28.442	-54.551	-10.009	-11.208	-12.423	-29.474	-27.718
1558	1.558	-12.043	-22.683	-57.245	-4.605	-2.46	-9.541	-13.724	-0.885
1559	1.559	-13.406	-17.504	-49.685	-11.2	-13.5	-12.083	1.065	23.642
1560	1.56	-11.275	-15.996	-28.571	-13.741	-9.246	-9.778	-0.962	45.851
1561	1.561	-13.983	-8.871	-8.811	-8.151	-28.805	-11.745	-2.802	39.411
1562	1.562	-14.363	-15.279	14.422	-13.014	-14.724	-15.096	-1.327	9.14
1563	1.563	-15.133	-9.293	30.095	-11.103	-17.268	-13.4	11.57	14.73
1564	1.564	-13.195	-18.984	49.836	-12.875	-38.362	-10.933	2.791	-0.23
1565	1.565	-11.257	-17.828	88.343	-9.418	-24.26	-3.632	-17.984	-13.63
1566	1.566	-9.705	-21.318	38.425	-12.746	-6.45	-2.707	-15.342	15.582
1567	1.567	-12.216	-20.363	4.932	-7.957	5.16	10.062	-7.854	19.446
1568	1.568	-15.104	-15.538	-13.265	-14.024	-5.512	-5.828	-19.526	9.569
1569	1.569	-17.032	-9.554	-18.668	-11.773	-15.204	0.519	-21.715	56.737
1570	1.57	-14.31	-11.891	-13.602	-8.37	-27.384	-1.464	-27.576	36.885
1571	1.571	-12.754	-9.969	-18.025	-9.029	-44.809	-3.259	-29.364	18.753
1572	1.572	-16.027	-11.917	-22.065	-13.161	-14.461	-7.957	-37.349	-64.376
1573	1.573	-16.4	-9.031	-18.369	-14.591	-2.061	-29.67	-21.532	-123.894
1574	1.574	-15.225	-16.013	-15.039	-15.064	-5.721	-20.432	-10.929	-48.02
1575	1.575	-14.816	-16.996	-24.264	-13.994	-2.413	-23.188	-9.017	1.51
1576	1.576	-19.056	-12.744	-26.895	-11.377	-5.514	-25.738	-14.292	-43.017
1577	1.577	-13.615	-5.395	-24.298	-9.544	8.59	-32.726	-28.644	-34.774
1578	1.578	-15.533	-16.229	-26.529	-10.41	-19.67	-17.845	-11.263	-27.367
1579	1.579	-13.578	-14.858	-24.302	-7.197	-23.349	-27.544	4.952	-20.825
1580	1.58	-15.294	-13.682	-22.253	-8.436	-6.363	-32.78	-5.73	-14.878
1581	1.581	-20.111	-14.834	-16.922	-11.222	-3.294	-24.848	-19.331	-9.408
1582	1.582	-14.085	-11.748	-18.364	-7.039	-6.068	-6.098	3.459	-14.394
1583	1.583	-16.387	-8.868	-16.922	-10.602	1.394	1.43	12.686	-27.852
1584	1.584	-14.423	-4.628	-18.05	-12.031	-1.001	13.03	4.298	-15.38
1585	1.585	-14.975	-6.972	-14.624	-11.722	-24.444	10.89	1.692	-18.966
1586	1.586	-10.884	-10.46	-15.612	-14.508	-2.591	28.296	-9.997	-8.86
1587	1.587	-13.368	-8.5	-18.507	-11.874	-5.307	7.18	-12.202	-5.763
1588	1.588	-10.05	-11.348	-12.499	-7.689	17.917	-6.97	-14.196	-8.372
1589	1.589	-8.859	-3.338	-13.267	-14.339	-3.942	-19.747	-26.462	-10.795
1590	1.59	-14.829	-2.118	-15.198	-15.183	-6.663	-26.729	-28.042	0.755
1591	1.591	-15.574	-5.165	-10.553	-17.569	0.817	-20.353	-29.451	-9.825
1592	1.592	-11.47	-6.094	-12.275	-11.047	-6.203	-14.578	-20.608	-19.442
1593	1.593	-7.95	-12.068	-9.731	-13.627	-21.126	-2.422	-19.514	-7.305
1594	1.594	-12.563	-16.125	-17.049	-8.066	-38.576	-26.261	-12.215	-31.369
1595	1.595	-14.281	-25.616	-13.918	-12.955	-31.644	-36.347	-11.301	-48.593
1596	1.596	-13.868	-21.945	-14.846	-14.939	-29.586	-14.47	-8.85	-39.41
1597	1.597	-15.197	-15.963	-14.037	-10.929	-23.877	5.27	-8.163	-19.686
1598	1.598	-12.275	-10.778	-9.94	-11.355	-8.083	-7.521	-13.103	-17.132
1599	1.599	-11.09	-7.934	-7.969	-14.688	6.709	-9.842	-16.49	-5.446
1600	1.6	-15.329	-5.504	-8.507	-14.34	4.66	-11.981	-15.997	-28.79
1601	1.601	-13.953	-1.495	-12.523	-11.672	-18.282	17.03	-8.149	-37.99
1602	1.602	-15.283	-8.08	-12.861	-12.097	8.359	18.549	-4.75	-35.217
1603	1.603	-15.668	-7.346	-18.242	-12.903	11.419	6.142	-5.776	-22.411
1604	1.604	-16.822	-1.801	-7.367	-12.168	-14.131	-20.195	3.04	-10.743
1605	1.605	-14.311	-4.187	-2.687	-15.303	-17.428	-16.924	1.79	-4.393
1606	1.606	-11.598	-9.041	-6.924	-13.392	-8.128	-7.652	0.717	-18.001
1607	1.607	-16.44	-16.382	-23.936	-12.248	-22.257	-10.377	3.117	5.76
1608	1.608	-14.511	-17.358	-16.928	-12.462	6.018	-12.906	-7.851	4.008
1609	1.609	-19.155	-23.367	-14.757	-6.279	-5.227	-19.885	-6.607	-3.915
1610	1.61	-15.071	-25.704	-8.902	-10.742	25.682	-4.997	-0.327	-2.539
1611	1.611	-17.583	-32.357	-0.103	-11.332	38.016	16.271	-3.92	11.808
1612	1.612	-18.94	-34.916	11.045	-15.392	19.165	-9.3	-4.998	-17.227
1613	1.613	-16.043	-27.582	6.914	-11.907	-11.901	-12.616	-8.003	-4.877
1614	1.614	-15.667	-32.427	5.879	-11.52	-7.938	-3.344	-14.093	-8.598
1615	1.615	-12.19	-24.499	-7.158	-6.679	-26.853	-11.67	-10.133	-32.463
1616	1.616	-14.34	-17.138	12.298	-0.672	-23.682	-34.883	-12.187	-16.857
1617	1.617	-18.046	-16.164	4.792	9.973	-8.101	-19.176	-9.018	-8.584
1618	1.618	-13.619	-11.87	-16.307	8.628	-22.358	0.608	-12.033	24.85
1619	1.619	-16.546	-12.619	-30.464	4.964	-45.69	3.149	-12.532	38.339
1620	1.62	-15.222	-11.963	-22.945	1.491	-11.331	-3.793	-14.97	50.705
1621	1.621	-18.538	-9.879	-16.007	-10.294	11.417	-10.167	-17.202	-6.057
1622	1.622	-15.678	-9.126	-9.627	-5.631	-17.7	-19.83	-13.626	-30.525
1623	1.623	-15.326	-10.348	-27.062	1.551	-21.411	-14.594	-15.083	6.291
1624	1.624	-18.069	-13.515	-43.319	-2.106	-31.495	-19.259	-16.322	-94.707
1625	1.625	-15.978	-13.834	-41.212	-0.923	-22.226	-20.617	-10.388	-51.629
1626	1.626	-18.712	-14.195	-39.306	0.073	-19.548	-24.302	-6.19	-12.174
1627	1.627	-12.95	-16.896	-41.076	-10.733	-17.054	-20.84	-5.472	23.369
1628	1.628	-17.053	-19.033	-36.46	-23.66	-14.723	-15.656	-6.101	99.192
1629	1.629	-19.028	-14.604	-32.219	-21.883	-4.116	-20.519	-16.185	89.29
1630	1.63	-15.78	-11.334	-23.337	-23.395	1.668	-19.773	-11.948	8.571
1631	1.631	-14.084	-2.442	-15.033	-22	27.992	-7.594	-13.125	-2.277
1632	1.632	-13.744	-1.313	1.006	-15.576	54.328	-2.341	-14.299	-31.886
1633	1.633	-16.115	-7.342	36.005	-19.018	30.548	-13.309	-9.078	-5.174
1634	1.634	-16.552	-4.232	91.51	-13.752	-3.877	-11.905	-10.04	-45.814
1635	1.635	-13.885	-18.84	39.791	-16.616	-26.654	-12.992	-9.27	-38.445
1636	1.636	-15.874	-37.914	6.275	-15.8	-30.687	-6.891	-11.578	-4.949
1637	1.637	-16.702	-55.69	0.246	-14.983	-41.82	-1.555	-18.132	-47.499
1638	1.638	-14.82	-53.384	-5.208	-14.36	-31.64	-8.262	-10.18	-63.92
1639	1.639	-13.514	-25.732	-10.26	-16.251	-9.642	-4.011	-17.512	-38.735
1640	1.64	-17.243	-14.555	-5.818	-15.629	10.173	-6.404	-16.53	-34.258
1641	1.641	-20.784	-4.577	-18.23	-15.975	-2.558	1.414	-17.277	-13.516
1642	1.642	-16.399	10.993	-21.927	-13.618	-23.627	-3.984	-14.918	12.83
1643	1.643	-15.882	19.191	-32.01	-18.408	-26.322	-8.965	-15.443	9.566
1644	1.644	-10.146	21.583	-28.942	-13.721	-28.857	-13.272	-12.061	-31.223
1645	1.645	-10.995	14.507	-31.678	-14.259	-3.144	-23.855	-11.387	-36.613
1646	1.646	-14.557	16.543	-29.192	-10.735	20.599	-16.657	-7.798	-21.48
1647	1.647	-9.991	18.419	-26.907	-18.054	-1.328	-2.365	-7.304	-34.975
1648	1.648	-11.811	13.125	-24.823	-14.911	12.738	-8.176	-9.316	-38.963
1649	1.649	-8.398	8.389	-34.536	-11.96	10.197	-9.952	-11.909	-20.114
1650	1.65	-15.813	-13.399	-36.323	-7.656	-6.049	-5.433	-5.98	-3.003
1651	1.651	-16.849	-41.786	-34.828	-9.931	-33.734	-6.996	-3.506	-12.233
1652	1.652	-2.199	-0.304	-24.824	-11.818	-44.965	-8.333	-14.187	-9.465
1653	1.653	-8.642	5.015	-18.487	-3.065	-68.777	-9.661	-2.992	-11.903
1654	1.654	-2.898	-10.148	-19.672	0.461	-53.125	-6.644	-1.479	-9.482
1655	1.655	-11.661	-42.13	-16.562	-11.305	-55.867	-11.452	2.361	-7.237
1656	1.656	-10.17	-54.592	-11.707	-12.818	-22.389	-7.197	1.362	-5.182
1657	1.657	-8.861	-28.362	-15.953	-8.525	-35.91	-9.473	8.882	-6.818
1658	1.658	-17.812	-18.414	-8.589	-12.163	9.947	-8.807	4.22	-8.252
1659	1.659	-33.535	-9.223	-1.825	-13.294	28.115	-8.168	6.914	-6.794
1660	1.66	-18.685	33.244	-16.542	-14.222	22.68	-2.685	3.033	-7.859
1661	1.661	-16.789	2.754	-23.001	-17.097	27.731	-2.056	-1.612	-1.768
1662	1.662	-15.082	-25	-17.428	-14.56	50.63	-3.947	-8.781	-9.022
1663	1.663	-13.572	-30.104	-15.904	-8.923	38.288	-10.516	-11.498	-4.115
1664	1.664	-17.863	-34.613	-11.39	-10.832	49.543	-18.404	-8.797	-6.557
1665	1.665	-6.087	-38.731	10.157	-8.87	32.548	-23.492	-10.942	-8.814
1666	1.666	-4.56	-35.119	0.706	-4.78	16.878	-36.078	-2.812	-6.835
1667	1.667	-14.651	-52.219	3.274	-8.237	42.424	-34.175	-3.572	-11.418
1668	1.668	-18.35	-30.474	5.646	-12.657	4.699	-26.125	-10.14	-13.097
1669	1.669	-14.885	-61.79	-1.497	-7.223	-20.485	-18.815	-3.94	-16.493
1670	1.67	-17.997	-107.845	0.456	-10.69	-25	-9.769	-12.63	-9.049
1671	1.671	-5.233	-102.028	-21.006	-8.743	-29.073	-10.86	-8.944	-5.875
1672	1.672	-17.432	-52.281	-12.843	-12.814	-40.282	-11.804	-5.649	-6.834
1673	1.673	-18.983	-32.582	-20.535	-10.298	-36.98	0.94	-8.35	-7.623
1674	1.674	-14.725	9.756	0.428	-8.94	-33.864	-4.342	-7.377	-5.283
1675	1.675	-26.527	37.225	-2.406	-11.842	-19.707	0.287	-9.499	-8.833
1676	1.676	-12.197	42.112	-5.032	-11.456	-27.219	10.312	-12.782	-2.848
1677	1.677	-14.12	46.401	-2.817	-14.17	-38.789	19.238	-22.652	-10.176
1678	1.678	-15.846	33.863	-13.571	-9.344	-15.297	13.323	-23.824	-5.287
1679	1.679	-14.285	22.5	-7.875	-8.782	-24.522	6.003	-9.324	-7.709
1680	1.68	-12.918	5.393	-9.714	-12.085	-27.139	-8.685	-18.834	-6.877
1681	1.681	-16.577	14.636	-1.862	-11.518	-29.567	-32.061	-23.887	-10.392
1682	1.682	-10.554	6.293	-3.28	-11.141	-31.788	-41.32	-9.391	-15.078
1683	1.683	-13.628	-32.222	0.346	-12.492	-21.035	-21.6	-11.153	-15.718
1684	1.684	-18.44	-93.174	1.472	-10.365	-46.123	-34.416	-9.248	-12.27
1685	1.685	-10.48	-68.757	-10.354	-12.288	-29.028	-55.574	-23.403	-11.947
1686	1.686	-9.478	-17.06	-18.367	-14.214	-50.812	-47.351	-32.924	-11.61
1687	1.687	-14.282	16.425	-17.129	-9.368	-59.064	-24.268	-16.906	-9.695
1688	1.688	-16.762	10.426	-26.16	-8.783	-41.179	22.58	-14.642	-9.368
1689	1.689	-14.401	26.884	-34.607	-12.065	-6.098	55.849	-8.7	-10.202
1690	1.69	-14.94	42.029	-20.801	-10.313	19.183	73.85	-10.32	-8.879
1691	1.691	-8.902	37.631	-22.848	-6.82	32.867	101.421	-8.653	-10.838
1692	1.692	-9.63	33.622	-24.713	-12.225	28.875	55.927	-9.9	-14.514
1693	1.693	-4.746	14.929	-16.886	-10.276	40.125	-23.373	-29.346	-19.335
1694	1.694	-7.985	-8.796	-24.148	-6.974	30.096	-121.038	-15.129	-17.391
1695	1.695	-7.356	-30.569	-17.848	-11.02	58.373	-81.517	-17.561	-26.325
1696	1.696	-8.661	-50.207	-14.424	-7.522	47.165	1.789	-10.518	-19.975
1697	1.697	-10.939	-32.282	-9.242	-14.857	43.927	-9.182	-12.579	-18.833
1698	1.698	-15.728	-11.06	-16.034	-15.819	15.703	0.527	-10.58	-13.631
1699	1.699	-21.684	3.2	-10.036	-16.778	-10.563	62.9	-12.268	-8.815
1700	1.7	-17.575	10.862	-7.718	-15.989	-0.443	103.442	-26.556	-8.048
1701	1.701	-22.373	-0.667	-9.652	-13.649	-22.26	66.43	-16.845	-10.365
1702	1.702	-21.753	-32.573	-19.704	-11.7	-2.5	32.926	-15.081	-18.3
1703	1.703	-15.122	-55.38	-41.357	-11.105	5.047	-58.583	-7.138	-21.4
1704	1.704	-19.339	-59.411	-56.993	-9.342	-11.208	-150.634	-2.872	-24.315
1705	1.705	-13.683	-33.079	-48.63	-8.93	-34.632	-90.913	-4.037	-21.808
1706	1.706	-18.488	-23.024	-41.036	-8.533	-43.934	-101.634	-7.521	-19.499
1707	1.707	-17.87	-7.362	-43.313	-12.589	-18.39	-111.434	-12.761	-11.58
1708	1.708	-14.936	-21.483	-15.601	-6.774	12.595	-66.703	-19.552	-8.503
1709	1.709	-12.392	-13.932	-11.882	-12.378	-8.027	-58.558	-17.071	-13.358
1710	1.71	-16.831	-16.246	39.639	-7.531	-19.154	-21.59	-16.341	-10.865
1711	1.711	-18.54	-35.409	150.761	-5.594	-50.038	-1.662	-9.821	-13.206
1712	1.712	-13.671	-32.906	103.192	-13.331	-45.929	4.33	-9.113	-11.278
1713	1.713	-13.057	-30.613	2.216	-12.357	-49.548	-23.328	-8.425	-8.004
1714	1.714	-14.766	-28.48	-10.88	-13.312	-39.451	-78.866	-3.674	-7.437
1715	1.715	-16.087	-7.167	1.002	-10.786	-17.508	-100.979	-13.828	-7.069
1716	1.716	-10.624	1.176	-9.743	-10.001	-3.306	-67.556	-21.08	-9.415
1717	1.717	-15.424	39.719	-19.531	-11.924	-0.749	-0.458	-12.266	-7.307
1718	1.718	-13.453	56.206	-10.549	-5.92	20.345	-9.388	-8.883	-10.048
1719	1.719	-15.168	61.343	-18.599	-14.823	34.418	-1.292	-16.344	-14.333
1720	1.72	-16.489	38.683	-11.174	-15.976	11.121	50.337	-7.54	-9.528
1721	1.721	-17.814	26.496	-17.684	-10.75	1.778	70.231	-4.164	-3.549
1722	1.722	-15.642	53.011	-23.637	-13.653	-18.005	88.382	-5.235	-2.792
1723	1.723	-15.228	36.246	-40.031	-12.883	-20.556	93.735	-4.367	-4.748
1724	1.724	-16.362	-4.291	-45.004	-15.208	-27.547	38.171	-6.983	-4.179
1725	1.725	-17.108	-53.895	-40.485	-13.277	-16.938	45.597	-4.758	-3.61
1726	1.726	-17.282	-33.621	-28.037	-11.351	-15	-14.836	-0.019	-7.104
1727	1.727	-14.157	-39.214	-16.751	-13.102	-34.329	-55.336	3.169	-9.437
1728	1.728	-12.195	-44.242	-6.621	-14.466	-16.493	-3.577	-0.996	-9.063
1729	1.729	-11.003	-79.12	-9.664	-13.118	-28.036	3.053	-2.453	-14.301
1730	1.73	-12.519	-83.304	-12.329	-10.218	-17.359	-15.089	-8.919	-12.371
1731	1.731	-13.263	-79.063	-19.836	-8.288	-11.514	1.39	-15.004	-14.309
1732	1.732	-12.467	-75.233	-17.469	-13.326	-9.734	36.618	-15.864	-17.216
1733	1.733	-15.147	-71.82	-11.05	-8.684	-5.035	32.195	-8.003	-13.739
1734	1.734	-12.411	-68.608	-1.352	-15.263	-26.661	36.361	-15.427	-14.128
1735	1.735	-17.229	-54.385	-10.045	-12.75	-48.442	47.679	-10.65	-11.993
1736	1.736	-16.621	-31.035	-8.498	-8.687	-22.783	64.778	-11.497	-9.276
1737	1.737	-16.016	-21.62	-4.247	-5.207	-25.956	74.154	-9.24	-4.229
1738	1.738	-15.417	-7.391	-10.628	-8.485	15.004	65.952	-8.709	-7.496
1739	1.739	-15.016	-9.83	-9.45	-10.211	-23.597	27.597	-8.17	-4.573
1740	1.74	-14.608	1.884	-16.784	-8.847	-18.41	-55.451	-9.949	-4.157
1741	1.741	-20.394	8.414	-9.969	-12.13	22.963	-114.895	-6.502	-9.551
1742	1.742	-14.752	-1.162	-19.601	-9.217	39.54	-147.257	-5.183	-8.945
1743	1.743	-16.658	0.651	-20.714	-10.376	24.552	-137.292	-4.05	-10.862
1744	1.744	-10.628	-13.602	-19.497	-11.533	29.123	-92.578	-4.479	-9.101
1745	1.745	-12.933	-23.217	-31.253	-8.618	41.609	29.482	-5.669	-5.594
1746	1.746	-12.331	-31.85	-29.64	-10.542	15.401	46.91	-5.504	-7.895
1747	1.747	-12.892	-30.236	-33.83	-5.499	5.433	62.872	-9.97	-11.927
1748	1.748	-11.137	-31.504	-32.596	-6.07	-10.184	19.792	-11.92	-11.503
1749	1.749	-10.739	-14.369	-24.209	-10.125	-18.479	-19.608	-4.195	-9.148
1750	1.75	-14.023	1.982	-16.786	-10.507	-26.022	-55.1	-9.437	-9.498
1751	1.751	-12.847	33.99	-13.815	-10.114	-14.428	-65.809	-6.556	-13.925
1752	1.752	-13.997	56.861	-5.816	-13.015	0.428	-95.346	-10.827	-12.158
1753	1.753	-12.048	44.474	-10.988	-13.388	-9.256	-104.223	-10.062	-9.63
1754	1.754	-12.805	40.772	-8.043	-16.091	17.041	-112.409	-8.124	-11.941
1755	1.755	-12.985	30.687	-5.493	-13.176	20.702	-90.452	-16.829	-9.804
1756	1.756	-16.061	27.603	0.17	-12.003	30.684	-29.909	-13.339	-10.179
1757	1.757	-11.599	30.314	3.719	-10.831	-3.809	10.712	-14.301	-11.326
1758	1.758	-15.66	32.852	4.372	-12.949	-26.619	18.057	-11.402	-16.142
1759	1.759	-10.825	25.879	5.053	-12.741	-30.639	24.676	-10.644	-12.648
1760	1.76	-15.462	49.284	-2.785	-8.48	-26.928	30.735	-8.336	-17.297
1761	1.761	-12.556	14.818	-8.656	-11.382	-3.115	25.421	-13.196	-22.733
1762	1.762	-13.909	1.243	-7.495	-11.001	-12.426	0.38	-7.217	-20.806
1763	1.763	-12.553	-27.812	-18.222	-12.376	-15.185	4.941	-11.303	-17.541
1764	1.764	-17.399	-39.053	-22.468	-12.01	-48.714	42.551	-9.391	-15.818
1765	1.765	-17.995	-29.026	-18.786	-11.641	-62.329	37.541	-12.694	-13.33
1766	1.766	-13.954	-26.003	-17.613	-11.277	-41.687	24.007	-12.143	-14.716
1767	1.767	-20.943	-34.409	-14.507	-9.171	7.423	3.35	-6.383	-8.172
1768	1.768	-14.203	-62.75	-13.538	-9.018	13.969	14.681	-8.735	-13.053
1769	1.769	-18.485	-119.547	-14.29	-13.315	7.921	24.824	-13.611	-8.84
1770	1.77	-16.193	-127.807	-11.95	-9.297	-8.567	21.808	-13.076	-12.959
1771	1.771	-18.151	-76.308	-7.094	-9.733	-13.689	13.608	-13.688	-13.591
1772	1.772	-14.906	-69.891	-7.661	-9.38	-18.22	26.532	-14.114	-11.707
1773	1.773	-15.526	-64.017	-13.063	-9.022	-14.252	-8.335	-15.51	-18.356
1774	1.774	-13.049	-47.665	-5.126	-8.669	4.444	-83.882	-15.941	-15.924
1775	1.775	-14.448	-42.761	-6.08	-7.551	-12.702	-116.367	-14.824	-16.785
1776	1.776	-11.558	-93.242	-8.953	-9.146	-28.482	-86.749	-12.164	-12.041
1777	1.777	-12.741	-73.454	-13.163	-10.552	-31.301	-24.273	-17.06	-14.063
1778	1.778	-18.568	-43.246	-10.783	-9.832	-33.922	0.052	-10.525	-10.092
1779	1.779	-17.809	6.508	0.134	-13.567	-3.628	-7.335	-14.86	-17.151
1780	1.78	-15.897	53.165	-1.328	-14.001	-7.786	-0.837	-14.169	-16.282
1781	1.781	-12.622	59.042	-2.602	-12.704	-4.207	5.016	-12.325	-15.604
1782	1.782	-15.548	53.531	1.152	-14.894	-14.333	-11.595	-7.755	-13.383
1783	1.783	-15.96	18.244	7.231	-17.675	1.274	-46.941	-10.733	-14.078
1784	1.784	-15.594	-4.631	4.217	-12.713	-41.379	-33.525	-14.292	-14.762
1785	1.785	-15.229	-0.597	3.343	-14.719	-35.471	-12.952	-11.092	-13.131
1786	1.786	-14.093	33.467	-0.825	-13.043	-41.008	-9.407	-16.956	-16.726
1787	1.787	-14.5	56.329	-11.383	-21.043	-36.072	-12.822	-11.417	-19.143
1788	1.788	-12.974	43.985	-24.265	-22.278	5.007	-9.866	-12.072	-12.65
1789	1.789	-17.442	9.977	-25.922	-17.14	-11.571	-7.325	-10.214	-19.523
1790	1.79	-16.879	-31.208	-27.387	-12.39	3.36	-5.021	-9.714	-11.68
1791	1.791	-20.956	-14.718	-25.953	-13.252	16.773	1.689	-7.274	-12.737
1792	1.792	-21.359	-9.66	-24.703	-11.01	12.634	-4.972	-13.745	-7.999
1793	1.793	-19.042	-32.492	-21.146	-10.488	-6.21	4.425	-11.309	-10.614
1794	1.794	-12.472	-44.878	-17.979	-15.209	-9.597	2.446	-7.324	-9.921
1795	1.795	-17.321	-63.65	-22.744	-17.03	-12.796	-2.34	-6.813	-11.933
1796	1.796	-18.109	-53.595	-20.16	-13.62	-21.227	-3.706	-11.549	-12.589
1797	1.797	-14.058	-44.332	-19.316	-17.001	-5.113	-1.937	-11.06	-13.236
1798	1.798	-16.01	-36.021	-17.306	-14.181	-7.8	-0.734	-7.676	-5.378
1799	1.799	-15.451	-18.245	-15.297	-10.601	-10.306	0.417	-7.378	-6.628
1800	1.8	-16.829	-4.492	-13.471	-9.334	12.937	-2.726	-10.344	0.637
1801	1.801	-16.269	11.785	-12.996	-4.568	15.856	-7.641	-7.698	-6.215
1802	1.802	-15.908	9.699	-11.543	-14.705	-4.018	-5.196	-8.728	-2.613
1803	1.803	-12.641	11.652	-13.568	-7.636	8.64	-1.192	-11.496	-5.214
1804	1.804	-13.046	6.422	-9.798	-11.988	-12.587	-6.071	-11.36	-6.073
1805	1.805	-14.223	-1.549	-10.1	-13.249	24.287	1.244	-14.118	-8.086
1806	1.806	-10.761	8.456	-11.172	-12.187	-11.04	0.275	-16.103	-8.739
1807	1.807	-4.202	-5.962	-13.03	-15.375	-43.074	1.12	-11.302	-11.709
1808	1.808	-1.312	-0.276	-14.11	-14.503	-30.831	5.266	-4.745	-3.834
1809	1.809	-11.012	1.302	-10.547	-10.338	-34.641	-2.585	-3.991	-0.411
1810	1.81	-12.19	-3.529	-8.155	-6.363	-17.735	-14.313	1.607	4.763
1811	1.811	-13.368	-13.738	-9.276	-2.944	-8.548	-15.802	2.185	-10.001
1812	1.812	-10.286	-15.013	-10.407	0.242	22.537	-14.406	-1.104	0.597
1813	1.813	-5.466	-21.095	-15.391	-2.751	18.379	-5.491	-2.832	-9.119
1814	1.814	-4.703	-5.141	-18.669	-8.654	37.053	-8.967	-10.758	-7.409
1815	1.815	-2.394	29.773	-13.251	-4.651	40.23	-7.978	-7.248	-8.972
1816	1.816	-4.34	24.619	-18.1	-8.193	18.261	-6.992	0.137	-13.241
1817	1.817	-3.772	28.969	-13.472	1.807	-1.548	-9.488	-8.723	-9.568
1818	1.818	-12.687	16.567	-18.915	0.382	11.214	-7.154	-2.668	-15.566
1819	1.819	-11.539	20.23	-17.006	-6.069	-5.036	-13.698	-5.708	-12.465
1820	1.82	-19.873	10.08	-6.971	-7.3	5.593	-26.841	-12.421	-15.358
1821	1.821	-3.82	-24.468	-5.635	-17.044	-19.616	-55.871	-6.349	-14.574
1822	1.822	-10.8	-47.378	-9.325	-23.5	-22.952	-68.272	-10.33	-5.658
1823	1.823	-12.932	-84.983	-3.342	-17.573	-38.636	-49.512	-10.821	-2.15
1824	1.824	-10.997	-79.974	-8.6	-12.418	-7.433	-25.75	-14.009	-5.232
1825	1.825	-37.316	-66.367	-9.598	-9.588	-11.423	-16.563	-10.997	-6.177
1826	1.826	-26.092	-45.554	-8.859	-7.133	-7.702	-30.802	-5.075	-19.3
1827	1.827	-22.794	-11.431	-6.574	-9.494	-24.718	-28.35	-17.137	-17.316
1828	1.828	-25.885	-6.869	-17.458	-8.961	-21.589	-7.254	2.352	-19.015
1829	1.829	-17.565	-19.12	-22.153	-19.085	-24.232	29.727	-0.011	-17.416
1830	1.83	-25.113	-45.267	-17.94	-9.087	-11.368	54.889	-2.181	-18.716
1831	1.831	-18.14	-41.761	-16.819	-7.989	-37.011	59.34	-21.175	-14.982
1832	1.832	-16.006	-38.436	-13.383	-6.888	-26.844	30.312	-18.483	-6.587
1833	1.833	-21.803	-35.482	-10.33	-7.901	-17.47	11.539	-11.332	-13.866
1834	1.834	-16.57	-22.545	-13.281	-14.719	-20.098	1.491	-4.758	-8.956
1835	1.835	-18.11	-24.745	-17.595	-17.284	-7.243	-7.697	-25.861	-8.096
1836	1.836	-19.451	-18.254	-12.047	-15.009	-4.79	-15.94	-11.542	-20.204
1837	1.837	-15.756	-20.06	-8.634	-8.473	27.253	-13.379	-8.834	-21.869
1838	1.838	-19.222	-18.193	-14.711	-4.257	31.853	-11.026	-6.308	-13.857
1839	1.839	-16.11	-7.062	-12.472	-8.355	19.633	-13.118	-3.976	-18.021
1840	1.84	-19.002	-5.626	-14.48	-10.314	-6.526	-26.638	-9.575	-19.089
1841	1.841	-18.214	3.297	-15.136	-20.406	-30.171	-28.363	-0.656	-12.989
1842	1.842	-20.522	6.806	-9.804	-33.4	-26.919	-10.961	-5.087	-11.919
1843	1.843	-15.668	3.739	-6.398	-17.558	-24.101	-4.036	-6.227	-24.587
1844	1.844	-11.006	-10.958	-8.403	-15.452	-21.502	-23.261	-14.92	-22.743
1845	1.845	-10.409	-8.834	-11.37	-17.407	-14.464	-30.888	3.298	-17.997
1846	1.846	-11.754	0.866	-7.954	-5.217	-12.252	-52.059	1	-22.155
1847	1.847	-9.421	-7.801	-13.44	-9.861	1.413	-54.836	3.525	-13.158
1848	1.848	-5.341	6.586	-8.671	-2.695	-0.156	-42.171	-6.919	0.104
1849	1.849	-6.684	-14.624	-10.69	-14.489	-11.022	-30.696	-20.247	1.955
1850	1.85	-12.092	-11.814	-10.169	-25.516	-6.61	-15.928	-18.299	-5.875
1851	1.851	-7.241	-14.221	-18.164	-21.239	-25.973	-10.217	-13.446	-10.026
1852	1.852	-11.872	6.953	-19.389	-6.893	-23.11	-19.017	-14.595	1.884
1853	1.853	-14.768	-1.343	-16.348	-4.948	-10.209	-14.436	-10.713	3.53
1854	1.854	-16.108	6.211	-11.756	-3.199	-21.668	4.264	-11.683	-3.53
1855	1.855	-11.642	3.862	-16.64	-1.644	-6.654	6.652	-12.456	-4.594
1856	1.856	-13.372	18.71	-8.751	-8.82	-4.579	-0.453	-13.237	-7.989
1857	1.857	-16.848	24.471	-16.157	-5.153	4.258	14.305	-19.048	-10.997
1858	1.858	-9.481	43.795	-19.111	-8.649	-13.067	4.495	-11.511	-9.945
1859	1.859	-12.567	36.253	-16.647	-11.762	-10.63	2.7	-10.362	-10.634
1860	1.86	-15.466	1.288	-4.505	-26.476	-12.639	7.41	-12.71	-6.482
1861	1.861	-14.686	-54.141	-6.292	5.469	-10.571	3.209	-13.318	-12.977
1862	1.862	-12.36	-76.035	-23.745	-8.058	5.432	-0.465	-12.579	-10.393
1863	1.863	-15.838	-55.949	-2.691	-3.974	11.967	0.659	-6.428	-9.54
1864	1.864	-16.41	-37.617	-0.029	-30.278	6.285	3.675	-13.645	-17.406
1865	1.865	-16.988	-9.814	7.471	-26.976	1.193	-11.136	-12.555	-12.117
1866	1.866	-11.181	-14.714	5.103	-17.676	2.85	-30.329	-14.959	-14.954
1867	1.867	-15.245	-74.219	7.187	-9.341	-4.243	-37.826	-14.073	-10.641
1868	1.868	-8.668	-66.022	1.345	-11.838	-13.115	-44.769	-10.492	-12.908
1869	1.869	-12.935	-14.321	-3.909	-9.508	0.091	-21.338	-10.977	-10.926
1870	1.87	-12.168	19.176	-14.969	-7.367	16.018	-12.072	-12.64	-10.291
1871	1.871	-10.247	49.54	-19.247	-5.42	9.713	-9.388	-15.091	-10.822
1872	1.872	-16.247	44.073	-20.423	-3.676	-19.297	-6.907	-11.738	-14.244
1873	1.873	-17.023	18.86	-14.444	-5.221	-48.329	-9.24	-15.749	-6.831
1874	1.874	-16.455	-31.539	-13.498	-3.852	-44.641	-2.891	-13.19	-7.736
1875	1.875	-14.527	-51.55	-14.494	-12.738	-20.803	2.919	-10.835	-16.586
1876	1.876	-19.967	-33.435	-18.779	-28.389	1.088	4.693	-13.713	-17.702
1877	1.877	-16.49	-38.929	-16.474	-17.712	-7.242	3.147	-14.849	-10.32
1878	1.878	-14.553	-23.925	-13	-4.133	-25.077	4.473	-16.778	-11.257
1879	1.879	-13.976	-19.598	-13.594	-2.361	-13.497	3.273	-12.496	-15.48
1880	1.88	-16.489	-32.093	-22.513	-3.888	-15.665	4.396	-15.39	-13.127
1881	1.881	-13.194	-50.955	-18.855	-5.211	-13.741	-0.869	-16.759	-21.026
1882	1.882	-18.021	-74.777	-22.354	-16.982	-1.601	-15.621	-13.499	-15.756
1883	1.883	-16.072	-33.913	-17.141	-15.403	12.657	-47.623	-13.92	-10.877
1884	1.884	-15.482	-17.416	-16.174	-5.302	-16.412	-88.892	-9.503	-18.779
1885	1.885	-17.978	-2.265	-13.66	-6.438	-37.199	-39.007	-8.955	-13.518
1886	1.886	-20.287	-6.642	-14.454	-7.565	-10.983	-5.537	-9.396	-6.714
1887	1.887	-18.144	-2.489	-16.389	-12.748	-28.112	0.483	-10.795	-7.465
1888	1.888	-14.449	-6.104	-16.96	-15.6	-6.305	-4.881	-7.944	-14.798
1889	1.889	-14.046	-23.091	-22.369	-16.319	-14.715	0.22	-8.383	-15.745
1890	1.89	-15.185	-1.175	-14.421	-5.618	-2.044	4.714	-8.83	-13.215
1891	1.891	-17.104	7.202	-0.471	-6.925	4.841	25.461	-9.679	-13.977
1892	1.892	-15.925	4.772	-6.266	-5.715	28.201	29.211	-13.035	-12.022
1893	1.893	-13.782	2.557	-7.999	-9.165	25.027	39.309	-6.528	-11.416
1894	1.894	-9.312	9.033	-9.531	-14.338	22.248	30.027	-11.457	-10.83
1895	1.895	-8.705	-19.958	-8.153	-25.118	4.324	10.298	-10.777	-10.429
1896	1.896	-10.431	-15.874	-4.457	-20.791	-30.815	-7.51	-1.959	-7.122
1897	1.897	-12.935	-19.55	-3.275	-21.875	-56.081	18.143	-3.217	-13.688
1898	1.898	-11.563	-16.264	8.54	-20.635	-42.641	28.08	-17.249	-14.631
1899	1.899	-11.927	-19.349	-12.156	-8.743	-30.427	12.325	-7.692	-12.083
1900	1.9	-14.623	-16.633	-9.435	-19.7	-34.269	-30.311	-13.045	-11.279
1901	1.901	-15.001	11.637	-6.902	-18.277	-10.562	-36.389	-11.622	-16.099
1902	1.902	-10.151	37.94	-13.862	-11.807	-7.579	-52.842	-13.105	-10.08
1903	1.903	-14.986	34.656	-15.987	-3.389	-21.816	-37.558	-6.853	-15.659
1904	1.904	-16.925	37.733	-17.909	-6.392	-4.112	3.821	-12.982	-13.698
1905	1.905	-15.186	34.985	-16.139	8.404	-6.561	9.365	-10.019	-10.394
1906	1.906	-10.352	17.097	-11.472	2.111	-25.829	4.396	-14.988	-10.971
1907	1.907	-13.649	-18.02	-12.8	0.26	-13.169	-9.123	-9.115	-10.584
1908	1.908	-13.079	-43.283	-11.625	2.084	-15.595	-71.587	-8.473	-8.267
1909	1.909	-16.568	-84.585	-10.465	-5.771	-17.839	-152.174	-3.76	-10.403
1910	1.91	-19.867	-112.352	-11.426	-18.662	-12.157	-119.55	-5.82	-9.257
1911	1.911	-17.754	-137.657	-20.31	-20.33	-7.036	-50.38	-8.844	-8.105
1912	1.912	-16.611	-96.625	-14.299	-18.683	-5.559	-5.638	-12.453	-12.967
1913	1.913	-17.786	-69.151	-11.2	-17.242	1.523	35.063	-8.122	-12.41
1914	1.914	-12.967	-34.084	-10.212	-15.995	-7.448	42.532	-8.82	-9.145
1915	1.915	-13.565	-11.382	-7.669	-12.449	0.789	-17.922	-4.102	-13.235
1916	1.916	-15.517	0.934	-9.96	-15.472	3.82	-74.762	-7.509	-8.414
1917	1.917	-14.945	19.643	-11.867	-12.481	10.572	-37.763	-9.361	-6.501
1918	1.918	-16.318	29.634	-19.194	-6.395	-2.612	-17.833	-9.862	-5.934
1919	1.919	-16.718	26.507	-14.327	-15.209	-27.798	12.558	-6.682	-11.762
1920	1.92	-15.574	34.846	-11.778	-13.959	-37.828	7.171	-6.406	-9.461
1921	1.921	-14.427	22.084	-15.824	-10.772	-3.346	2.224	-7.672	-18.967
1922	1.922	-18.693	10.482	-12.329	-11.655	10.211	-11.279	-8.93	-10.092
1923	1.923	-10.771	12.57	-7.673	-12.335	-10.522	34.631	-8.254	-13.604
1924	1.924	-14.267	22.16	-7.072	-8.183	-6.899	16.468	-7.572	-10.529
1925	1.925	-17.378	34.241	-8.407	-11.589	-3.638	0.028	-5.726	-7.657
1926	1.926	-16.421	42.08	-15.736	-14.807	18.229	15.128	-9.485	-5.172
1927	1.927	-17.204	63.679	-18.814	-14.171	15.557	37.952	-8.212	-7.522
1928	1.928	-11.599	66.706	-19.756	-10.622	13.049	50.302	-15.65	-11.023
1929	1.929	-9.669	24.061	-15.468	-8.219	10.724	53.911	-12.637	-7.764
1930	1.93	-15.675	-18.567	-6.533	-7.755	-8.404	43.733	-3.81	-13.214
1931	1.931	-13.361	-68.544	-7.674	-8.845	4.389	21.766	-9.889	-16.717
1932	1.932	-13.941	-88.505	-6.675	-5.297	15.986	1.999	-8.994	-9.388
1933	1.933	-13.367	-82.496	-13.414	-11.822	-3.204	-36.427	-8.088	-10.375
1934	1.934	-17.437	-65.995	-12.593	-4.989	20.007	-41.824	-10.671	-11.166
1935	1.935	-12.605	-70.958	-0.344	-12.858	35.647	-67.003	-13.052	-8.864
1936	1.936	-13.189	-66.443	-12.48	-13.757	15.847	-80.54	-12.515	-13.719
1937	1.937	-13.772	-37.377	-17.072	-14.659	-7.452	-84.645	-9.272	-11.795
1938	1.938	-15.126	-18.579	-18.37	-13.825	1.8	-73.445	-13.378	-6.382
1939	1.939	-16.475	-15.271	-17.159	-16.096	-12.295	-35.722	-9.94	-5.812
1940	1.94	-13.565	-24.56	-18.28	-9.461	-50.764	-30.682	-7.666	-7.761
1941	1.941	-14.721	-44.282	-10.884	-13.657	-78.347	-44.261	-13.518	-10.683
1942	1.942	-12.784	-57.028	-5.988	-6.254	-43.064	9.89	-15.884	-16.508
1943	1.943	-12.975	-40.747	-10.192	-7.174	-38.541	31.847	-6.451	-9.177
1944	1.944	-17.415	-8.803	-17.497	-7.901	7.342	11.774	-12.877	-14.038
1945	1.945	-10.047	4.745	-14.547	-16.766	1.359	17.632	-11.754	-13.286
1946	1.946	-11.004	17.102	-11.994	-13.256	-4.05	67.465	-8.694	-14.086
1947	1.947	-15.256	5.855	-7.897	-16.317	0.938	87.323	-11.62	-16.043
1948	1.948	-19.313	-4.237	-5.918	-17.254	42.141	44.695	-5.645	-15.492
1949	1.949	-14.472	-19.943	-7.809	-12.96	14.438	28.177	-9.749	-16.101
1950	1.95	-16.4	-22.676	-13.204	-13.692	-41.095	43.145	-9.198	-15.739
1951	1.951	-15.817	0.535	-8.342	-18.501	-33.76	-25.731	-4.589	-20.221
1952	1.952	-14.465	-8.743	-6.388	-15.176	-27.169	-173.904	-2.887	-24.318
1953	1.953	-11.178	-0.398	-10.437	-11.076	-21.135	-110.537	-5.442	-18.539
1954	1.954	-13.326	12.4	-18.369	-7.553	-4.699	-52.923	-5.101	-16.26
1955	1.955	-10.641	33.491	-14.873	-12.946	-9.742	-0.453	-9.195	-9.71
1956	1.956	-11.822	30.766	-11.767	-10.972	-5.273	15.439	-12.722	-12.275
1957	1.957	-11.651	28.208	-6.908	-7.67	-9.364	1.144	-11.413	-10.006
1958	1.958	-13.032	2.392	2.787	-9.408	-13.045	-64.655	-11.059	-9.469
1959	1.959	-12.868	-7.773	-3.582	-8.052	-2.986	-52.894	-9.916	-4.87
1960	1.96	-11.347	1.381	-7.053	-15.443	-18.649	-20.469	-13.392	-8.988
1961	1.961	-9.249	-1.454	-6.069	-12.385	-38.378	9.127	-9.328	-4.212
1962	1.962	-13.546	0.955	-10.898	-13.4	-15.185	-17.482	-11.84	-3.688
1963	1.963	-13.001	-10.69	-11.661	-10.931	-18.328	-57.948	-9.511	-5.509
1964	1.964	-14.396	-8.544	-17.261	-8.645	-10.057	-50.423	-11.626	-10.426
1965	1.965	-15.783	-37.535	-17.825	-12.163	-27.888	-3.468	-10.446	-13.797
1966	1.966	-17.946	-41.575	-19.744	-14.133	-53.618	2.58	-16.227	-12.137
1967	1.967	-14.302	-60.316	-19.149	-7.606	-43.578	30.306	-8.849	-14.716
1968	1.968	-13.96	-63.549	-24.942	-11.914	-34.328	15.29	-7.866	-9.351
1969	1.969	-15.17	-47.799	-30.547	-11.188	-59.92	10.919	-7.079	-9.99
1970	1.97	-17.925	-16.582	-21.053	-11.829	-36.171	-26.544	-11.125	-9.477
1971	1.971	-20.671	-4.144	-14.65	-8.594	-14.399	8.751	-15.939	-6.643
1972	1.972	-20.493	14.657	-11.151	-17.534	-0.349	4.359	-9.93	-10.202
1973	1.973	-19.177	17.995	-12.104	-13.9	12.319	8.482	-13.981	-10.639
1974	1.974	-16.137	-3.743	-9.185	-7.97	5.271	19.807	-10.473	-6.621
1975	1.975	-17.349	-23.377	-13.423	-11.135	7.344	16.601	-12.371	-13.644
1976	1.976	-20.891	-15.733	-7.801	-8.305	-6.259	19.773	-11.746	-14.661
1977	1.977	-16.885	-17.98	-11.279	-7.601	13.062	22.55	-6.866	-17.226
1978	1.978	-16.557	-3.001	-10.698	-13.272	10.479	35.399	-6.237	-6.634
1979	1.979	-15.243	-12.634	-12.443	-11.401	-5.826	51.733	-7.938	-10.947
1980	1.98	-14.908	-21.356	-6.633	-10.895	4.744	19.847	-4.401	-17.387
1981	1.981	-19.421	-38.844	-10.683	-10.387	33.684	-48.859	-7.62	-16.273
1982	1.982	-15.413	-64.695	-14.152	-11.82	45.997	-137.727	-12.388	-15.357
1983	1.983	-14.121	-47.794	-17.423	-15.196	27.15	-78.206	-4.958	-12.493
1984	1.984	-13.796	-38.629	-21.477	-14.113	17.003	-45.803	-7.777	-15.06
1985	1.985	-16.755	-18.99	-16.623	-18.622	20.04	-16.34	-17.375	-12.784
1986	1.986	-17.213	-1.264	-11.961	-18.111	45.533	45.961	-10.914	-13.4
1987	1.987	-17.673	5.639	-16.024	-16.816	-6.016	21.4	-14.322	-18.082
1988	1.988	-16.973	3.462	-9.06	-12.429	-43.045	-0.736	-6.906	-18.693
1989	1.989	-18.381	1.495	-4.23	-15.39	-49.684	-20.606	-3.945	-15.234
1990	1.99	-15.932	-0.28	-1.722	-14.092	-67.943	10.039	-6.408	-7.896
1991	1.991	-14.438	-8.258	-7.336	-7.754	-29.325	15.742	-7.115	-8.886
1992	1.992	-14.688	-12.578	-12.168	-8.579	-23.224	53.323	-3.554	-6.007
1993	1.993	-19	-8.968	-11.58	-14.236	11.972	58.65	-6.737	-6.802
1994	1.994	-18.467	-0.676	-12.157	-10.795	-1.572	27.013	-9.511	-9.139
1995	1.995	-16.391	-2.024	-4.222	-10.254	-13.902	-35.241	-8.994	-7.217
1996	1.996	-13.922	-5.099	-3.055	-13.204	4.911	-61.732	-12.158	-10.515
1997	1.997	-18.424	-4.098	-14.858	-9.762	-26.011	-53.385	-11.075	-10.136
1998	1.998	-13.058	-1.551	-10.211	-13.092	3.059	-31.142	-6.926	-11.884
[truncated: 11,750 more rows]
