# Supplementary material for: Associations between lower-limb muscle activation and knee flexion in post-stroke individuals: A study on the stance-to-swing phases of gait
Source: PLoS One. 2017 Sep 8;12(9):e0183865. doi: 10.1371/journal.pone.0183865 (PMC5590852; doi:10.1371/journal.pone.0183865)
Supplement: S1 Dataset — (ZIP) [file pone.0183865.s001.zip › S1_Dataset/Patient group/3/5/point.csv]

Frame	Time	sacrum.X	sacrum.Y	sacrum.Z	r asis.X	r asis.Y	r asis.Z	r thigh.X	r thigh.Y	r thigh.Z	r bar 1.X	r bar 1.Y	r bar 1.Z	r knee 1.X	r knee 1.Y	r knee 1.Z	r knee 2.X	r knee 2.Y	r knee 2.Z	r bar 2.X	r bar 2.Y	r bar 2.Z	r mall.X	r mall.Y	r mall.Z	r met.X	r met.Y	r met.Z	l asis.X	l asis.Y	l asis.Z	l thigh.X	l thigh.Y	l thigh.Z	l bar 1.X	l bar 1.Y	l bar 1.Z	l knee 1.X	l knee 1.Y	l knee 1.Z	l knee 2.X	l knee 2.Y	l knee 2.Z	l bar 2.X	l bar 2.Y	l bar 2.Z	l mall.X	l mall.Y	l mall.Z
0	0	NaN	NaN	NaN	2.014	0.838	0.302	2.059	0.733	0.242	2.178	0.621	0.249	NaN	NaN	NaN	NaN	NaN	NaN	2.185	0.239	0.254	2.154	0.072	0.312	2.053	0.023	0.249	NaN	NaN	NaN	2.094	0.799	0.626	2.122	0.62	0.658	NaN	NaN	NaN	2.166	0.398	0.608	2.172	0.234	0.65	2.132	0.071	0.565
1	0.005	NaN	NaN	NaN	2.014	0.838	0.302	2.066	0.74	0.251	2.178	0.621	0.25	NaN	NaN	NaN	NaN	NaN	NaN	2.185	0.239	0.254	2.154	0.072	0.312	2.053	0.023	0.249	NaN	NaN	NaN	2.091	0.795	0.624	2.122	0.62	0.658	NaN	NaN	NaN	2.167	0.399	0.609	2.172	0.233	0.65	2.132	0.071	0.564
2	0.01	NaN	NaN	NaN	2.014	0.838	0.302	2.082	0.755	0.271	2.178	0.62	0.249	NaN	NaN	NaN	NaN	NaN	NaN	2.185	0.239	0.254	2.154	0.072	0.312	2.053	0.022	0.249	NaN	NaN	NaN	2.09	0.794	0.623	2.121	0.62	0.657	NaN	NaN	NaN	2.168	0.399	0.609	2.171	0.233	0.649	2.131	0.071	0.563
3	0.015	NaN	NaN	NaN	2.014	0.838	0.302	2.079	0.752	0.267	2.177	0.62	0.248	NaN	NaN	NaN	NaN	NaN	NaN	2.185	0.239	0.254	2.154	0.072	0.312	2.053	0.022	0.249	NaN	NaN	NaN	2.09	0.794	0.623	2.121	0.62	0.657	NaN	NaN	NaN	2.168	0.399	0.609	2.171	0.233	0.649	2.131	0.071	0.563
4	0.02	NaN	NaN	NaN	2.014	0.838	0.302	2.064	0.738	0.248	2.177	0.62	0.249	NaN	NaN	NaN	NaN	NaN	NaN	2.185	0.239	0.254	2.154	0.072	0.312	2.053	0.022	0.249	NaN	NaN	NaN	2.09	0.794	0.623	2.121	0.62	0.657	NaN	NaN	NaN	2.168	0.399	0.609	2.171	0.233	0.649	2.131	0.071	0.563
5	0.025	NaN	NaN	NaN	2.014	0.838	0.302	2.06	0.734	0.243	2.177	0.62	0.248	NaN	NaN	NaN	NaN	NaN	NaN	2.185	0.239	0.254	2.154	0.072	0.312	2.053	0.022	0.249	NaN	NaN	NaN	2.09	0.794	0.623	2.121	0.62	0.657	NaN	NaN	NaN	2.167	0.399	0.609	2.171	0.233	0.649	2.131	0.071	0.563
6	0.03	NaN	NaN	NaN	2.014	0.838	0.302	2.059	0.733	0.242	2.177	0.62	0.248	NaN	NaN	NaN	NaN	NaN	NaN	2.185	0.239	0.254	2.154	0.072	0.312	2.053	0.022	0.249	NaN	NaN	NaN	2.09	0.794	0.623	2.121	0.62	0.657	NaN	NaN	NaN	2.167	0.399	0.609	2.171	0.233	0.649	2.131	0.071	0.563
7	0.035	NaN	NaN	NaN	2.014	0.838	0.302	2.059	0.733	0.242	2.177	0.62	0.247	NaN	NaN	NaN	NaN	NaN	NaN	2.185	0.239	0.254	2.154	0.072	0.312	2.053	0.022	0.249	NaN	NaN	NaN	2.09	0.794	0.623	2.121	0.62	0.657	NaN	NaN	NaN	2.167	0.399	0.609	2.171	0.233	0.649	2.131	0.071	0.563
8	0.04	NaN	NaN	NaN	2.014	0.838	0.302	2.059	0.733	0.242	2.177	0.62	0.247	NaN	NaN	NaN	NaN	NaN	NaN	2.185	0.239	0.254	2.154	0.072	0.312	2.053	0.022	0.249	NaN	NaN	NaN	2.09	0.794	0.623	2.121	0.62	0.657	NaN	NaN	NaN	2.167	0.399	0.609	2.171	0.233	0.649	2.131	0.071	0.563
9	0.045	NaN	NaN	NaN	2.014	0.838	0.302	2.059	0.733	0.242	2.177	0.62	0.247	NaN	NaN	NaN	NaN	NaN	NaN	2.185	0.239	0.254	2.154	0.072	0.312	2.053	0.022	0.249	NaN	NaN	NaN	2.09	0.794	0.623	2.121	0.62	0.657	NaN	NaN	NaN	2.167	0.399	0.609	2.171	0.233	0.649	2.131	0.071	0.563
10	0.05	NaN	NaN	NaN	2.014	0.838	0.302	2.059	0.732	0.242	2.177	0.62	0.247	NaN	NaN	NaN	NaN	NaN	NaN	2.185	0.239	0.254	2.154	0.072	0.312	2.053	0.022	0.249	NaN	NaN	NaN	2.09	0.794	0.623	2.121	0.62	0.657	NaN	NaN	NaN	2.167	0.399	0.609	2.171	0.233	0.649	2.131	0.071	0.563
11	0.055	NaN	NaN	NaN	2.014	0.838	0.302	2.059	0.732	0.242	2.177	0.62	0.247	NaN	NaN	NaN	NaN	NaN	NaN	2.186	0.239	0.254	2.154	0.072	0.312	2.053	0.022	0.249	NaN	NaN	NaN	2.09	0.794	0.623	2.121	0.62	0.657	NaN	NaN	NaN	2.167	0.399	0.609	2.171	0.233	0.649	2.131	0.071	0.563
12	0.06	NaN	NaN	NaN	2.014	0.838	0.302	2.059	0.732	0.242	2.177	0.62	0.247	NaN	NaN	NaN	NaN	NaN	NaN	2.185	0.239	0.254	2.154	0.072	0.312	2.053	0.022	0.249	NaN	NaN	NaN	2.09	0.794	0.623	2.121	0.62	0.657	NaN	NaN	NaN	2.167	0.399	0.609	2.171	0.233	0.649	2.131	0.071	0.563
13	0.065	NaN	NaN	NaN	2.014	0.838	0.302	2.059	0.732	0.242	2.177	0.62	0.247	NaN	NaN	NaN	NaN	NaN	NaN	2.185	0.239	0.254	2.154	0.072	0.312	2.053	0.022	0.249	NaN	NaN	NaN	2.09	0.794	0.623	2.121	0.62	0.657	NaN	NaN	NaN	2.167	0.399	0.609	2.171	0.233	0.649	2.131	0.071	0.563
14	0.07	NaN	NaN	NaN	2.014	0.838	0.302	2.059	0.732	0.242	2.177	0.62	0.247	NaN	NaN	NaN	NaN	NaN	NaN	2.185	0.239	0.254	2.154	0.072	0.312	2.053	0.022	0.249	NaN	NaN	NaN	2.09	0.794	0.623	2.121	0.62	0.657	NaN	NaN	NaN	2.167	0.399	0.609	2.171	0.233	0.649	2.131	0.071	0.563
15	0.075	NaN	NaN	NaN	2.014	0.838	0.302	2.059	0.732	0.242	2.177	0.619	0.247	NaN	NaN	NaN	NaN	NaN	NaN	2.186	0.239	0.254	2.154	0.072	0.312	2.053	0.022	0.249	NaN	NaN	NaN	2.09	0.794	0.623	2.121	0.62	0.657	NaN	NaN	NaN	2.167	0.399	0.609	2.171	0.233	0.649	2.131	0.071	0.563
16	0.08	NaN	NaN	NaN	2.014	0.838	0.302	2.059	0.732	0.242	2.177	0.619	0.247	NaN	NaN	NaN	NaN	NaN	NaN	2.186	0.239	0.254	2.154	0.072	0.312	2.053	0.022	0.249	NaN	NaN	NaN	2.09	0.794	0.623	2.121	0.62	0.657	NaN	NaN	NaN	2.167	0.399	0.609	2.171	0.233	0.649	2.131	0.071	0.563
17	0.085	NaN	NaN	NaN	2.014	0.838	0.302	2.059	0.732	0.242	2.177	0.619	0.247	NaN	NaN	NaN	NaN	NaN	NaN	2.186	0.239	0.254	2.154	0.072	0.312	2.053	0.022	0.249	NaN	NaN	NaN	2.09	0.794	0.623	2.121	0.62	0.657	NaN	NaN	NaN	2.167	0.399	0.61	2.171	0.233	0.649	2.131	0.071	0.563
18	0.09	NaN	NaN	NaN	2.014	0.838	0.302	2.059	0.732	0.241	2.177	0.619	0.247	NaN	NaN	NaN	NaN	NaN	NaN	2.186	0.239	0.254	2.154	0.072	0.312	2.053	0.022	0.249	NaN	NaN	NaN	2.09	0.794	0.623	2.121	0.62	0.657	NaN	NaN	NaN	2.167	0.399	0.61	2.171	0.233	0.649	2.131	0.071	0.563
19	0.095	NaN	NaN	NaN	2.014	0.838	0.302	2.058	0.732	0.241	2.178	0.619	0.247	NaN	NaN	NaN	NaN	NaN	NaN	2.186	0.239	0.254	2.154	0.072	0.312	2.053	0.022	0.249	NaN	NaN	NaN	2.09	0.794	0.623	2.121	0.62	0.657	NaN	NaN	NaN	2.167	0.399	0.61	2.171	0.233	0.649	2.131	0.071	0.563
20	0.1	NaN	NaN	NaN	2.014	0.838	0.302	2.058	0.732	0.241	2.178	0.62	0.248	NaN	NaN	NaN	NaN	NaN	NaN	2.186	0.239	0.254	2.154	0.072	0.312	2.053	0.022	0.249	NaN	NaN	NaN	2.09	0.794	0.623	2.121	0.62	0.657	NaN	NaN	NaN	2.167	0.399	0.61	2.171	0.233	0.649	2.131	0.071	0.563
21	0.105	NaN	NaN	NaN	2.014	0.838	0.302	2.058	0.732	0.241	2.178	0.62	0.249	NaN	NaN	NaN	NaN	NaN	NaN	2.186	0.239	0.254	2.154	0.072	0.312	2.053	0.022	0.249	NaN	NaN	NaN	2.09	0.794	0.623	2.121	0.62	0.657	NaN	NaN	NaN	2.167	0.399	0.61	2.171	0.233	0.649	2.131	0.071	0.563
22	0.11	NaN	NaN	NaN	2.014	0.838	0.302	2.058	0.732	0.241	2.178	0.62	0.248	NaN	NaN	NaN	NaN	NaN	NaN	2.186	0.239	0.254	2.154	0.072	0.312	2.053	0.022	0.249	NaN	NaN	NaN	2.09	0.794	0.623	2.12	0.62	0.657	NaN	NaN	NaN	2.167	0.399	0.61	2.171	0.233	0.649	2.131	0.071	0.563
23	0.115	NaN	NaN	NaN	2.014	0.838	0.302	2.058	0.731	0.241	2.178	0.62	0.249	NaN	NaN	NaN	NaN	NaN	NaN	2.186	0.239	0.254	2.154	0.072	0.312	2.053	0.022	0.249	NaN	NaN	NaN	2.09	0.794	0.623	2.12	0.62	0.657	NaN	NaN	NaN	2.167	0.399	0.61	2.171	0.233	0.649	2.131	0.071	0.563
24	0.12	NaN	NaN	NaN	2.014	0.838	0.302	2.058	0.731	0.241	2.178	0.62	0.25	NaN	NaN	NaN	NaN	NaN	NaN	2.186	0.239	0.254	2.154	0.072	0.312	2.053	0.022	0.249	NaN	NaN	NaN	2.09	0.794	0.623	2.12	0.62	0.657	NaN	NaN	NaN	2.167	0.399	0.61	2.171	0.233	0.649	2.131	0.071	0.563
25	0.125	NaN	NaN	NaN	2.014	0.838	0.302	2.058	0.731	0.241	2.178	0.62	0.25	NaN	NaN	NaN	NaN	NaN	NaN	2.186	0.239	0.254	2.154	0.072	0.312	2.053	0.022	0.249	NaN	NaN	NaN	2.09	0.794	0.623	2.12	0.62	0.657	NaN	NaN	NaN	2.167	0.399	0.61	2.171	0.233	0.649	2.131	0.071	0.563
26	0.13	NaN	NaN	NaN	2.014	0.838	0.302	2.058	0.731	0.241	2.178	0.62	0.25	NaN	NaN	NaN	NaN	NaN	NaN	2.186	0.239	0.254	2.154	0.072	0.312	2.053	0.022	0.249	NaN	NaN	NaN	2.09	0.794	0.623	2.12	0.62	0.657	NaN	NaN	NaN	2.167	0.399	0.61	2.171	0.233	0.649	2.131	0.071	0.563
27	0.135	NaN	NaN	NaN	2.014	0.838	0.302	2.058	0.731	0.241	2.178	0.62	0.25	NaN	NaN	NaN	NaN	NaN	NaN	2.186	0.239	0.254	2.154	0.072	0.312	2.053	0.022	0.249	NaN	NaN	NaN	2.089	0.794	0.623	2.12	0.62	0.657	NaN	NaN	NaN	2.167	0.399	0.61	2.171	0.233	0.649	2.131	0.071	0.563
28	0.14	NaN	NaN	NaN	2.014	0.838	0.302	2.058	0.731	0.241	2.178	0.62	0.25	NaN	NaN	NaN	NaN	NaN	NaN	2.186	0.239	0.254	2.154	0.072	0.312	2.053	0.022	0.249	NaN	NaN	NaN	2.089	0.794	0.623	2.12	0.62	0.657	NaN	NaN	NaN	2.167	0.399	0.61	2.171	0.233	0.649	2.131	0.071	0.563
29	0.145	NaN	NaN	NaN	2.014	0.838	0.302	2.058	0.731	0.241	2.178	0.62	0.249	NaN	NaN	NaN	NaN	NaN	NaN	2.186	0.239	0.254	2.154	0.072	0.312	2.053	0.022	0.249	NaN	NaN	NaN	2.089	0.794	0.623	2.12	0.62	0.657	NaN	NaN	NaN	2.167	0.399	0.61	2.171	0.233	0.649	2.131	0.07	0.563
30	0.15	NaN	NaN	NaN	2.014	0.838	0.302	2.058	0.731	0.241	2.178	0.62	0.248	NaN	NaN	NaN	NaN	NaN	NaN	2.186	0.239	0.254	2.154	0.072	0.312	2.053	0.022	0.249	NaN	NaN	NaN	2.089	0.794	0.623	2.12	0.62	0.657	NaN	NaN	NaN	2.167	0.399	0.61	2.171	0.233	0.649	2.131	0.071	0.563
31	0.155	NaN	NaN	NaN	2.014	0.838	0.302	2.058	0.731	0.241	2.178	0.62	0.249	NaN	NaN	NaN	NaN	NaN	NaN	2.186	0.239	0.254	2.154	0.072	0.312	2.053	0.022	0.249	NaN	NaN	NaN	2.089	0.794	0.623	2.12	0.619	0.657	NaN	NaN	NaN	2.167	0.399	0.61	2.171	0.233	0.649	2.131	0.071	0.563
32	0.16	NaN	NaN	NaN	2.014	0.838	0.302	2.058	0.73	0.241	2.178	0.62	0.248	NaN	NaN	NaN	NaN	NaN	NaN	2.186	0.239	0.254	2.154	0.072	0.312	2.053	0.022	0.249	NaN	NaN	NaN	2.089	0.794	0.623	2.12	0.619	0.657	NaN	NaN	NaN	2.167	0.399	0.61	2.171	0.233	0.649	2.131	0.071	0.563
33	0.165	NaN	NaN	NaN	2.014	0.838	0.302	2.058	0.73	0.241	2.178	0.619	0.248	NaN	NaN	NaN	NaN	NaN	NaN	2.186	0.239	0.254	2.154	0.072	0.312	2.053	0.022	0.249	NaN	NaN	NaN	2.089	0.794	0.623	2.12	0.619	0.657	NaN	NaN	NaN	2.167	0.399	0.61	2.171	0.233	0.649	2.131	0.071	0.563
34	0.17	NaN	NaN	NaN	2.015	0.838	0.302	2.058	0.73	0.241	2.178	0.619	0.247	NaN	NaN	NaN	NaN	NaN	NaN	2.186	0.239	0.254	2.154	0.072	0.312	2.053	0.022	0.249	NaN	NaN	NaN	2.089	0.794	0.623	2.12	0.619	0.657	NaN	NaN	NaN	2.167	0.399	0.61	2.171	0.233	0.649	2.131	0.071	0.563
35	0.175	NaN	NaN	NaN	2.015	0.838	0.301	2.058	0.73	0.241	2.178	0.619	0.247	NaN	NaN	NaN	NaN	NaN	NaN	2.186	0.239	0.254	2.154	0.072	0.312	2.053	0.022	0.249	NaN	NaN	NaN	2.089	0.794	0.623	2.12	0.619	0.657	NaN	NaN	NaN	2.167	0.399	0.61	2.171	0.233	0.649	2.131	0.071	0.563
36	0.18	NaN	NaN	NaN	2.015	0.838	0.301	2.058	0.73	0.241	2.178	0.619	0.247	NaN	NaN	NaN	NaN	NaN	NaN	2.186	0.239	0.254	2.154	0.072	0.312	2.053	0.022	0.249	NaN	NaN	NaN	2.089	0.794	0.623	2.12	0.619	0.657	NaN	NaN	NaN	2.167	0.399	0.61	2.171	0.233	0.649	2.131	0.071	0.563
37	0.185	NaN	NaN	NaN	2.015	0.838	0.301	2.058	0.73	0.241	2.178	0.619	0.247	NaN	NaN	NaN	NaN	NaN	NaN	2.186	0.239	0.254	2.154	0.072	0.312	2.053	0.022	0.249	NaN	NaN	NaN	2.089	0.794	0.623	2.12	0.619	0.657	NaN	NaN	NaN	2.167	0.399	0.61	2.171	0.233	0.649	2.131	0.071	0.563
38	0.19	NaN	NaN	NaN	2.015	0.838	0.302	2.058	0.73	0.241	2.178	0.619	0.247	NaN	NaN	NaN	NaN	NaN	NaN	2.186	0.239	0.254	2.154	0.072	0.312	2.053	0.022	0.249	NaN	NaN	NaN	2.089	0.794	0.623	2.12	0.619	0.657	NaN	NaN	NaN	2.167	0.399	0.61	2.171	0.233	0.649	2.131	0.071	0.563
39	0.195	NaN	NaN	NaN	2.015	0.838	0.302	2.058	0.73	0.241	2.178	0.619	0.247	NaN	NaN	NaN	NaN	NaN	NaN	2.186	0.239	0.254	2.154	0.072	0.312	2.053	0.022	0.249	NaN	NaN	NaN	2.089	0.794	0.623	2.12	0.619	0.657	NaN	NaN	NaN	2.167	0.399	0.61	2.171	0.233	0.649	2.131	0.071	0.563
40	0.2	NaN	NaN	NaN	2.015	0.838	0.301	2.058	0.73	0.241	2.178	0.619	0.247	NaN	NaN	NaN	NaN	NaN	NaN	2.186	0.239	0.254	2.154	0.072	0.312	2.053	0.022	0.249	NaN	NaN	NaN	2.089	0.794	0.623	2.12	0.619	0.657	NaN	NaN	NaN	2.167	0.399	0.61	2.171	0.233	0.649	2.131	0.071	0.563
41	0.205	NaN	NaN	NaN	2.015	0.838	0.301	2.058	0.73	0.241	2.178	0.619	0.247	NaN	NaN	NaN	NaN	NaN	NaN	2.186	0.239	0.254	2.154	0.072	0.312	2.053	0.022	0.249	NaN	NaN	NaN	2.089	0.794	0.623	2.12	0.619	0.657	NaN	NaN	NaN	2.167	0.399	0.61	2.171	0.233	0.649	2.131	0.071	0.563
42	0.21	NaN	NaN	NaN	2.015	0.838	0.301	2.058	0.73	0.241	2.178	0.619	0.247	NaN	NaN	NaN	NaN	NaN	NaN	2.186	0.239	0.254	2.154	0.072	0.312	2.053	0.022	0.249	NaN	NaN	NaN	2.089	0.794	0.623	2.12	0.619	0.657	NaN	NaN	NaN	2.167	0.399	0.61	2.171	0.233	0.649	2.131	0.071	0.563
43	0.215	NaN	NaN	NaN	2.015	0.838	0.302	2.058	0.73	0.241	2.178	0.619	0.247	NaN	NaN	NaN	NaN	NaN	NaN	2.186	0.239	0.254	2.154	0.072	0.312	2.053	0.022	0.249	NaN	NaN	NaN	2.089	0.794	0.623	2.12	0.619	0.657	NaN	NaN	NaN	2.167	0.399	0.61	2.17	0.233	0.65	2.131	0.07	0.563
44	0.22	NaN	NaN	NaN	2.015	0.838	0.302	2.058	0.73	0.241	2.178	0.619	0.247	NaN	NaN	NaN	NaN	NaN	NaN	2.186	0.239	0.254	2.154	0.072	0.312	2.053	0.022	0.249	NaN	NaN	NaN	2.089	0.794	0.623	2.12	0.619	0.657	NaN	NaN	NaN	2.167	0.399	0.61	2.171	0.233	0.649	2.131	0.07	0.563
45	0.225	NaN	NaN	NaN	2.015	0.838	0.301	2.058	0.73	0.241	2.178	0.619	0.247	NaN	NaN	NaN	NaN	NaN	NaN	2.186	0.239	0.254	2.154	0.072	0.312	2.053	0.022	0.249	NaN	NaN	NaN	2.089	0.794	0.623	2.12	0.619	0.657	NaN	NaN	NaN	2.167	0.399	0.61	2.171	0.233	0.649	2.131	0.071	0.563
46	0.23	NaN	NaN	NaN	2.015	0.838	0.3	2.058	0.73	0.241	2.178	0.619	0.247	NaN	NaN	NaN	NaN	NaN	NaN	2.186	0.239	0.254	2.154	0.072	0.312	2.053	0.022	0.249	NaN	NaN	NaN	2.089	0.794	0.623	2.12	0.619	0.657	NaN	NaN	NaN	2.167	0.399	0.61	2.171	0.233	0.649	2.131	0.071	0.563
47	0.235	NaN	NaN	NaN	2.015	0.838	0.3	2.058	0.73	0.241	2.178	0.619	0.247	NaN	NaN	NaN	NaN	NaN	NaN	2.186	0.239	0.254	2.154	0.072	0.312	2.053	0.022	0.249	NaN	NaN	NaN	2.089	0.794	0.623	2.12	0.619	0.657	NaN	NaN	NaN	2.167	0.399	0.61	2.17	0.233	0.65	2.131	0.071	0.563
48	0.24	NaN	NaN	NaN	2.015	0.838	0.301	2.058	0.73	0.241	2.178	0.619	0.247	NaN	NaN	NaN	NaN	NaN	NaN	2.186	0.239	0.254	2.154	0.072	0.312	2.053	0.022	0.249	NaN	NaN	NaN	2.089	0.794	0.623	2.12	0.619	0.657	NaN	NaN	NaN	2.167	0.399	0.61	2.171	0.233	0.649	2.131	0.07	0.563
49	0.245	NaN	NaN	NaN	2.015	0.838	0.301	2.058	0.73	0.241	2.178	0.619	0.247	NaN	NaN	NaN	NaN	NaN	NaN	2.186	0.239	0.254	2.154	0.072	0.312	2.053	0.022	0.249	NaN	NaN	NaN	2.089	0.794	0.623	2.12	0.619	0.657	NaN	NaN	NaN	2.167	0.399	0.61	2.17	0.233	0.649	2.131	0.071	0.563
50	0.25	NaN	NaN	NaN	2.015	0.838	0.3	2.058	0.73	0.241	2.178	0.619	0.247	NaN	NaN	NaN	NaN	NaN	NaN	2.186	0.239	0.254	2.154	0.072	0.312	2.053	0.022	0.249	NaN	NaN	NaN	2.089	0.794	0.623	2.12	0.619	0.657	NaN	NaN	NaN	2.167	0.399	0.61	2.17	0.233	0.65	2.131	0.071	0.563
51	0.255	NaN	NaN	NaN	2.015	0.838	0.301	2.058	0.73	0.241	2.178	0.619	0.247	NaN	NaN	NaN	NaN	NaN	NaN	2.186	0.239	0.254	2.154	0.072	0.312	2.053	0.022	0.249	NaN	NaN	NaN	2.089	0.794	0.623	2.12	0.619	0.657	NaN	NaN	NaN	2.167	0.399	0.61	2.171	0.233	0.649	2.131	0.071	0.563
52	0.26	NaN	NaN	NaN	2.015	0.838	0.301	2.058	0.73	0.241	2.178	0.619	0.247	NaN	NaN	NaN	NaN	NaN	NaN	2.186	0.239	0.254	2.154	0.072	0.312	2.053	0.022	0.249	NaN	NaN	NaN	2.089	0.794	0.623	2.12	0.619	0.657	NaN	NaN	NaN	2.167	0.399	0.61	2.17	0.233	0.649	2.131	0.071	0.563
53	0.265	NaN	NaN	NaN	2.015	0.838	0.301	2.058	0.73	0.241	2.178	0.619	0.247	NaN	NaN	NaN	NaN	NaN	NaN	2.186	0.239	0.254	2.154	0.072	0.312	2.053	0.022	0.249	NaN	NaN	NaN	2.089	0.794	0.623	2.12	0.619	0.657	NaN	NaN	NaN	2.167	0.399	0.61	2.17	0.233	0.65	2.131	0.071	0.563
54	0.27	NaN	NaN	NaN	2.015	0.838	0.301	2.058	0.73	0.241	2.178	0.619	0.247	NaN	NaN	NaN	NaN	NaN	NaN	2.186	0.239	0.254	2.154	0.072	0.312	2.053	0.022	0.249	NaN	NaN	NaN	2.089	0.794	0.623	2.12	0.619	0.657	NaN	NaN	NaN	2.167	0.399	0.61	2.171	0.233	0.649	2.131	0.071	0.563
55	0.275	NaN	NaN	NaN	2.015	0.838	0.301	2.058	0.73	0.241	2.178	0.619	0.247	NaN	NaN	NaN	NaN	NaN	NaN	2.186	0.239	0.254	2.154	0.072	0.312	2.053	0.022	0.248	NaN	NaN	NaN	2.089	0.794	0.623	2.12	0.619	0.657	NaN	NaN	NaN	2.167	0.399	0.61	2.17	0.233	0.649	2.131	0.071	0.563
56	0.28	NaN	NaN	NaN	2.015	0.838	0.301	2.058	0.73	0.241	2.178	0.619	0.247	NaN	NaN	NaN	NaN	NaN	NaN	2.186	0.239	0.254	2.154	0.072	0.312	2.053	0.022	0.248	NaN	NaN	NaN	2.089	0.794	0.623	2.12	0.619	0.657	NaN	NaN	NaN	2.167	0.399	0.61	2.17	0.232	0.65	2.131	0.071	0.563
57	0.285	NaN	NaN	NaN	2.015	0.838	0.301	2.058	0.73	0.241	2.178	0.619	0.247	NaN	NaN	NaN	NaN	NaN	NaN	2.186	0.239	0.254	2.154	0.072	0.312	2.053	0.022	0.249	NaN	NaN	NaN	2.089	0.794	0.623	2.12	0.619	0.657	NaN	NaN	NaN	2.167	0.399	0.61	2.17	0.232	0.65	2.131	0.071	0.563
58	0.29	NaN	NaN	NaN	2.015	0.838	0.3	2.058	0.73	0.241	2.178	0.619	0.247	NaN	NaN	NaN	NaN	NaN	NaN	2.186	0.239	0.254	2.154	0.072	0.312	2.053	0.022	0.249	NaN	NaN	NaN	2.089	0.794	0.623	2.12	0.619	0.657	NaN	NaN	NaN	2.167	0.399	0.61	2.17	0.232	0.65	2.131	0.071	0.563
59	0.295	NaN	NaN	NaN	2.015	0.838	0.3	2.058	0.73	0.241	2.178	0.619	0.247	NaN	NaN	NaN	NaN	NaN	NaN	2.186	0.239	0.254	2.154	0.072	0.312	2.053	0.022	0.249	NaN	NaN	NaN	2.089	0.794	0.623	2.12	0.619	0.657	NaN	NaN	NaN	2.167	0.399	0.61	2.17	0.232	0.65	2.131	0.071	0.563
60	0.3	NaN	NaN	NaN	2.015	0.838	0.3	2.058	0.73	0.241	2.178	0.619	0.247	NaN	NaN	NaN	NaN	NaN	NaN	2.186	0.239	0.254	2.154	0.072	0.312	2.053	0.022	0.249	NaN	NaN	NaN	2.089	0.794	0.623	2.12	0.619	0.657	NaN	NaN	NaN	2.167	0.399	0.61	2.17	0.232	0.65	2.131	0.071	0.563
61	0.305	NaN	NaN	NaN	2.015	0.838	0.301	2.058	0.73	0.241	2.178	0.619	0.247	NaN	NaN	NaN	NaN	NaN	NaN	2.186	0.239	0.254	2.154	0.072	0.312	2.053	0.022	0.249	NaN	NaN	NaN	2.089	0.794	0.623	2.12	0.619	0.657	NaN	NaN	NaN	2.167	0.399	0.61	2.17	0.232	0.65	2.131	0.071	0.563
62	0.31	NaN	NaN	NaN	2.015	0.838	0.301	2.058	0.73	0.241	2.178	0.619	0.247	NaN	NaN	NaN	NaN	NaN	NaN	2.186	0.239	0.254	2.154	0.072	0.312	2.053	0.022	0.249	NaN	NaN	NaN	2.089	0.794	0.623	2.119	0.619	0.657	NaN	NaN	NaN	2.167	0.399	0.61	2.17	0.232	0.65	2.131	0.071	0.563
63	0.315	NaN	NaN	NaN	2.015	0.838	0.3	2.058	0.73	0.241	2.178	0.619	0.247	NaN	NaN	NaN	NaN	NaN	NaN	2.186	0.239	0.254	2.154	0.072	0.312	2.053	0.022	0.248	NaN	NaN	NaN	2.089	0.794	0.623	2.119	0.619	0.657	NaN	NaN	NaN	2.167	0.399	0.61	2.17	0.232	0.65	2.131	0.071	0.563
64	0.32	NaN	NaN	NaN	2.015	0.838	0.3	2.058	0.73	0.241	2.178	0.619	0.247	NaN	NaN	NaN	NaN	NaN	NaN	2.186	0.239	0.254	2.154	0.072	0.312	2.053	0.022	0.249	NaN	NaN	NaN	2.089	0.794	0.623	2.119	0.619	0.657	NaN	NaN	NaN	2.167	0.399	0.61	2.17	0.233	0.65	2.131	0.071	0.563
65	0.325	NaN	NaN	NaN	2.015	0.838	0.301	2.058	0.73	0.241	2.178	0.619	0.247	NaN	NaN	NaN	NaN	NaN	NaN	2.186	0.239	0.254	2.154	0.072	0.312	2.053	0.022	0.249	NaN	NaN	NaN	2.089	0.794	0.623	2.119	0.619	0.657	NaN	NaN	NaN	2.167	0.399	0.61	2.17	0.233	0.649	2.131	0.071	0.563
66	0.33	NaN	NaN	NaN	2.015	0.838	0.301	2.058	0.73	0.241	2.178	0.619	0.248	NaN	NaN	NaN	NaN	NaN	NaN	2.186	0.239	0.254	2.154	0.072	0.312	2.053	0.022	0.249	NaN	NaN	NaN	2.089	0.794	0.623	2.119	0.619	0.657	NaN	NaN	NaN	2.167	0.399	0.61	2.17	0.233	0.65	2.131	0.071	0.563
67	0.335	NaN	NaN	NaN	2.015	0.838	0.301	2.058	0.73	0.241	2.178	0.619	0.248	NaN	NaN	NaN	NaN	NaN	NaN	2.186	0.239	0.254	2.154	0.072	0.312	2.053	0.022	0.249	NaN	NaN	NaN	2.089	0.794	0.623	2.119	0.619	0.657	NaN	NaN	NaN	2.167	0.399	0.61	2.17	0.233	0.649	2.131	0.071	0.563
68	0.34	NaN	NaN	NaN	2.015	0.838	0.301	2.058	0.73	0.241	2.178	0.62	0.248	NaN	NaN	NaN	NaN	NaN	NaN	2.186	0.239	0.254	2.154	0.072	0.312	2.053	0.022	0.249	NaN	NaN	NaN	2.089	0.794	0.623	2.119	0.619	0.657	NaN	NaN	NaN	2.167	0.399	0.61	2.17	0.232	0.65	2.131	0.071	0.563
69	0.345	NaN	NaN	NaN	2.015	0.838	0.3	2.058	0.73	0.241	2.178	0.619	0.248	NaN	NaN	NaN	NaN	NaN	NaN	2.186	0.239	0.254	2.154	0.072	0.312	2.053	0.022	0.249	NaN	NaN	NaN	2.089	0.794	0.623	2.119	0.619	0.657	NaN	NaN	NaN	2.167	0.399	0.61	2.17	0.233	0.65	2.131	0.071	0.563
70	0.35	NaN	NaN	NaN	2.015	0.838	0.301	2.058	0.73	0.241	2.178	0.62	0.248	NaN	NaN	NaN	NaN	NaN	NaN	2.186	0.239	0.254	2.154	0.072	0.312	2.053	0.022	0.249	NaN	NaN	NaN	2.089	0.794	0.623	2.119	0.619	0.657	NaN	NaN	NaN	2.167	0.399	0.61	2.171	0.233	0.649	2.131	0.071	0.563
71	0.355	NaN	NaN	NaN	2.015	0.838	0.302	2.058	0.73	0.241	2.178	0.62	0.248	NaN	NaN	NaN	NaN	NaN	NaN	2.186	0.239	0.254	2.154	0.072	0.312	2.053	0.022	0.249	NaN	NaN	NaN	2.089	0.794	0.623	2.119	0.619	0.657	NaN	NaN	NaN	2.167	0.399	0.61	2.17	0.233	0.649	2.131	0.071	0.563
72	0.36	NaN	NaN	NaN	2.015	0.838	0.302	2.058	0.73	0.241	2.178	0.619	0.248	NaN	NaN	NaN	NaN	NaN	NaN	2.186	0.239	0.254	2.154	0.072	0.312	2.053	0.022	0.249	NaN	NaN	NaN	2.089	0.794	0.623	2.119	0.619	0.657	NaN	NaN	NaN	2.167	0.399	0.61	2.17	0.233	0.65	2.131	0.071	0.563
73	0.365	NaN	NaN	NaN	2.015	0.838	0.302	2.058	0.73	0.241	2.178	0.619	0.248	NaN	NaN	NaN	NaN	NaN	NaN	2.186	0.239	0.254	2.154	0.072	0.312	2.053	0.022	0.249	NaN	NaN	NaN	2.089	0.794	0.623	2.119	0.619	0.657	NaN	NaN	NaN	2.167	0.399	0.61	2.17	0.233	0.649	2.131	0.071	0.563
74	0.37	NaN	NaN	NaN	2.015	0.838	0.301	2.058	0.73	0.241	2.179	0.62	0.248	NaN	NaN	NaN	NaN	NaN	NaN	2.186	0.239	0.254	2.154	0.072	0.312	2.053	0.022	0.249	NaN	NaN	NaN	2.089	0.794	0.623	2.119	0.619	0.657	NaN	NaN	NaN	2.167	0.399	0.61	2.17	0.233	0.65	2.131	0.071	0.563
75	0.375	NaN	NaN	NaN	2.015	0.838	0.301	2.058	0.73	0.241	2.179	0.62	0.249	NaN	NaN	NaN	NaN	NaN	NaN	2.186	0.239	0.254	2.154	0.072	0.312	2.053	0.022	0.249	NaN	NaN	NaN	2.089	0.794	0.623	2.119	0.619	0.657	NaN	NaN	NaN	2.167	0.399	0.61	2.171	0.233	0.649	2.131	0.071	0.563
76	0.38	NaN	NaN	NaN	2.015	0.838	0.302	2.058	0.73	0.241	2.179	0.62	0.249	NaN	NaN	NaN	NaN	NaN	NaN	2.186	0.239	0.254	2.154	0.072	0.312	2.053	0.022	0.249	NaN	NaN	NaN	2.089	0.794	0.623	2.119	0.619	0.657	NaN	NaN	NaN	2.167	0.399	0.61	2.17	0.233	0.649	2.131	0.071	0.563
77	0.385	NaN	NaN	NaN	2.015	0.838	0.302	2.058	0.73	0.241	2.179	0.62	0.249	NaN	NaN	NaN	NaN	NaN	NaN	2.186	0.239	0.254	2.154	0.072	0.312	2.053	0.022	0.249	NaN	NaN	NaN	2.089	0.794	0.623	2.119	0.619	0.657	NaN	NaN	NaN	2.167	0.399	0.61	2.17	0.232	0.65	2.131	0.071	0.563
78	0.39	NaN	NaN	NaN	2.015	0.838	0.302	2.058	0.73	0.241	2.179	0.62	0.249	NaN	NaN	NaN	NaN	NaN	NaN	2.186	0.239	0.254	2.154	0.072	0.312	2.053	0.022	0.249	NaN	NaN	NaN	2.089	0.794	0.623	2.119	0.619	0.657	NaN	NaN	NaN	2.167	0.399	0.61	2.17	0.232	0.65	2.131	0.071	0.563
79	0.395	NaN	NaN	NaN	2.015	0.838	0.302	2.058	0.73	0.241	2.179	0.62	0.249	NaN	NaN	NaN	NaN	NaN	NaN	2.186	0.239	0.254	2.154	0.072	0.312	2.053	0.022	0.249	NaN	NaN	NaN	2.089	0.794	0.623	2.119	0.619	0.657	NaN	NaN	NaN	2.167	0.399	0.61	2.17	0.232	0.65	2.131	0.071	0.563
80	0.4	NaN	NaN	NaN	2.015	0.838	0.302	2.058	0.73	0.241	2.179	0.62	0.249	NaN	NaN	NaN	NaN	NaN	NaN	2.186	0.239	0.254	2.154	0.072	0.312	2.053	0.022	0.249	NaN	NaN	NaN	2.089	0.794	0.623	2.119	0.619	0.657	NaN	NaN	NaN	2.167	0.399	0.61	2.17	0.232	0.65	2.131	0.071	0.563
81	0.405	NaN	NaN	NaN	2.015	0.838	0.301	2.058	0.73	0.241	2.179	0.62	0.249	NaN	NaN	NaN	NaN	NaN	NaN	2.186	0.239	0.254	2.154	0.072	0.312	2.053	0.022	0.249	NaN	NaN	NaN	2.089	0.794	0.623	2.119	0.619	0.657	NaN	NaN	NaN	2.167	0.399	0.61	2.17	0.232	0.65	2.131	0.071	0.563
82	0.41	NaN	NaN	NaN	2.015	0.838	0.301	2.058	0.73	0.241	2.179	0.62	0.249	NaN	NaN	NaN	NaN	NaN	NaN	2.186	0.239	0.254	2.154	0.072	0.312	2.053	0.022	0.249	NaN	NaN	NaN	2.089	0.794	0.623	2.119	0.619	0.657	NaN	NaN	NaN	2.167	0.399	0.61	2.17	0.233	0.65	2.131	0.071	0.563
83	0.415	NaN	NaN	NaN	2.016	0.838	0.301	2.058	0.73	0.241	2.179	0.62	0.249	NaN	NaN	NaN	NaN	NaN	NaN	2.186	0.239	0.254	2.154	0.072	0.312	2.053	0.022	0.249	NaN	NaN	NaN	2.089	0.794	0.623	2.119	0.619	0.657	NaN	NaN	NaN	2.167	0.399	0.61	2.17	0.233	0.65	2.131	0.071	0.563
84	0.42	NaN	NaN	NaN	2.016	0.838	0.301	2.058	0.73	0.241	2.179	0.62	0.249	NaN	NaN	NaN	NaN	NaN	NaN	2.186	0.239	0.254	2.154	0.072	0.312	2.053	0.022	0.249	NaN	NaN	NaN	2.089	0.794	0.623	2.119	0.619	0.657	NaN	NaN	NaN	2.167	0.399	0.61	2.17	0.233	0.65	2.131	0.071	0.563
85	0.425	NaN	NaN	NaN	2.015	0.838	0.302	2.058	0.73	0.241	2.179	0.62	0.249	NaN	NaN	NaN	NaN	NaN	NaN	2.186	0.239	0.254	2.154	0.072	0.312	2.053	0.022	0.249	NaN	NaN	NaN	2.089	0.794	0.623	2.119	0.619	0.657	NaN	NaN	NaN	2.167	0.399	0.61	2.17	0.232	0.65	2.131	0.071	0.563
86	0.43	NaN	NaN	NaN	2.015	0.838	0.302	2.058	0.73	0.241	2.179	0.62	0.249	NaN	NaN	NaN	NaN	NaN	NaN	2.186	0.239	0.254	2.154	0.072	0.312	2.053	0.022	0.249	NaN	NaN	NaN	2.089	0.794	0.623	2.119	0.619	0.657	NaN	NaN	NaN	2.167	0.399	0.61	2.17	0.232	0.65	2.131	0.07	0.563
87	0.435	NaN	NaN	NaN	2.015	0.838	0.302	2.058	0.73	0.241	2.179	0.62	0.249	NaN	NaN	NaN	NaN	NaN	NaN	2.186	0.239	0.254	2.154	0.072	0.312	2.053	0.022	0.249	NaN	NaN	NaN	2.089	0.794	0.623	2.119	0.619	0.657	NaN	NaN	NaN	2.166	0.398	0.609	2.17	0.232	0.65	2.131	0.07	0.563
88	0.44	NaN	NaN	NaN	2.016	0.838	0.301	2.058	0.73	0.241	2.179	0.62	0.249	NaN	NaN	NaN	NaN	NaN	NaN	2.186	0.239	0.254	2.154	0.072	0.312	2.053	0.022	0.249	NaN	NaN	NaN	2.089	0.794	0.623	2.119	0.619	0.657	NaN	NaN	NaN	2.166	0.397	0.609	2.17	0.232	0.65	2.131	0.071	0.563
89	0.445	NaN	NaN	NaN	2.016	0.838	0.301	2.058	0.73	0.241	2.179	0.62	0.249	NaN	NaN	NaN	NaN	NaN	NaN	2.186	0.239	0.254	2.154	0.072	0.312	2.053	0.022	0.249	NaN	NaN	NaN	2.089	0.794	0.623	2.119	0.619	0.657	NaN	NaN	NaN	2.167	0.398	0.61	2.17	0.232	0.65	2.131	0.071	0.563
90	0.45	NaN	NaN	NaN	2.016	0.838	0.301	2.058	0.73	0.241	2.179	0.62	0.25	NaN	NaN	NaN	NaN	NaN	NaN	2.186	0.239	0.254	2.154	0.072	0.312	2.053	0.022	0.249	NaN	NaN	NaN	2.089	0.794	0.623	2.119	0.619	0.657	NaN	NaN	NaN	2.166	0.398	0.609	2.17	0.232	0.65	2.131	0.071	0.563
91	0.455	NaN	NaN	NaN	2.016	0.838	0.301	2.058	0.73	0.241	2.179	0.62	0.25	NaN	NaN	NaN	NaN	NaN	NaN	2.186	0.239	0.254	2.154	0.072	0.312	2.053	0.022	0.249	NaN	NaN	NaN	2.09	0.796	0.624	2.12	0.62	0.658	NaN	NaN	NaN	2.166	0.397	0.609	2.17	0.232	0.65	2.131	0.071	0.563
92	0.46	NaN	NaN	NaN	2.016	0.838	0.302	2.058	0.73	0.241	2.179	0.62	0.25	NaN	NaN	NaN	NaN	NaN	NaN	2.186	0.239	0.254	2.154	0.072	0.312	2.053	0.022	0.249	NaN	NaN	NaN	2.092	0.798	0.626	2.12	0.62	0.658	NaN	NaN	NaN	2.167	0.398	0.609	2.17	0.232	0.65	2.131	0.071	0.563
93	0.465	NaN	NaN	NaN	2.016	0.839	0.302	2.058	0.73	0.241	2.18	0.62	0.25	NaN	NaN	NaN	NaN	NaN	NaN	2.186	0.239	0.254	2.154	0.072	0.312	2.053	0.022	0.249	NaN	NaN	NaN	2.093	0.799	0.626	2.119	0.619	0.658	NaN	NaN	NaN	2.167	0.399	0.61	2.17	0.232	0.65	2.131	0.071	0.563
94	0.47	NaN	NaN	NaN	2.016	0.839	0.302	2.058	0.73	0.241	2.18	0.62	0.25	NaN	NaN	NaN	NaN	NaN	NaN	2.186	0.239	0.254	2.154	0.072	0.312	2.053	0.022	0.249	NaN	NaN	NaN	2.093	0.799	0.627	2.119	0.619	0.658	NaN	NaN	NaN	2.166	0.398	0.609	2.17	0.232	0.65	2.131	0.071	0.563
95	0.475	NaN	NaN	NaN	2.016	0.839	0.302	2.058	0.73	0.241	2.18	0.62	0.25	NaN	NaN	NaN	NaN	NaN	NaN	2.186	0.239	0.254	2.154	0.072	0.312	2.053	0.022	0.249	NaN	NaN	NaN	2.093	0.799	0.627	2.119	0.619	0.658	NaN	NaN	NaN	2.166	0.397	0.609	2.17	0.233	0.65	2.131	0.071	0.563
96	0.48	NaN	NaN	NaN	2.016	0.839	0.302	2.058	0.73	0.241	2.18	0.62	0.25	NaN	NaN	NaN	NaN	NaN	NaN	2.186	0.239	0.254	2.154	0.072	0.312	2.053	0.022	0.249	NaN	NaN	NaN	2.093	0.799	0.627	2.12	0.62	0.658	NaN	NaN	NaN	2.167	0.398	0.61	2.17	0.232	0.65	2.131	0.071	0.563
97	0.485	NaN	NaN	NaN	2.016	0.839	0.302	2.058	0.73	0.241	2.18	0.62	0.25	NaN	NaN	NaN	NaN	NaN	NaN	2.186	0.239	0.254	2.154	0.072	0.312	2.053	0.022	0.249	NaN	NaN	NaN	2.093	0.799	0.627	2.12	0.62	0.658	NaN	NaN	NaN	2.166	0.398	0.609	2.17	0.232	0.65	2.131	0.071	0.563
98	0.49	NaN	NaN	NaN	2.016	0.839	0.302	2.058	0.73	0.241	2.18	0.62	0.25	NaN	NaN	NaN	NaN	NaN	NaN	2.186	0.239	0.254	2.154	0.072	0.312	2.053	0.022	0.249	NaN	NaN	NaN	2.093	0.799	0.627	2.119	0.619	0.658	NaN	NaN	NaN	2.166	0.397	0.609	2.17	0.232	0.65	2.131	0.071	0.563
99	0.495	NaN	NaN	NaN	2.016	0.839	0.302	2.058	0.73	0.241	2.18	0.62	0.25	NaN	NaN	NaN	NaN	NaN	NaN	2.186	0.239	0.254	2.154	0.072	0.312	2.053	0.022	0.249	NaN	NaN	NaN	2.093	0.799	0.627	2.119	0.619	0.658	NaN	NaN	NaN	2.167	0.398	0.61	2.17	0.233	0.65	2.131	0.07	0.563
100	0.5	NaN	NaN	NaN	2.016	0.839	0.302	2.058	0.73	0.241	2.18	0.62	0.25	NaN	NaN	NaN	NaN	NaN	NaN	2.186	0.239	0.254	2.154	0.072	0.312	2.053	0.022	0.249	NaN	NaN	NaN	2.093	0.799	0.627	2.119	0.619	0.658	NaN	NaN	NaN	2.166	0.398	0.609	2.17	0.232	0.65	2.131	0.071	0.563
101	0.505	NaN	NaN	NaN	2.016	0.839	0.302	2.058	0.73	0.241	2.18	0.62	0.25	NaN	NaN	NaN	NaN	NaN	NaN	2.186	0.239	0.254	2.154	0.072	0.312	2.053	0.022	0.249	NaN	NaN	NaN	2.093	0.799	0.627	2.119	0.619	0.658	NaN	NaN	NaN	2.166	0.397	0.609	2.17	0.232	0.65	2.131	0.071	0.563
102	0.51	NaN	NaN	NaN	2.016	0.839	0.302	2.059	0.73	0.241	2.18	0.62	0.25	NaN	NaN	NaN	NaN	NaN	NaN	2.186	0.239	0.254	2.154	0.072	0.312	2.053	0.022	0.249	NaN	NaN	NaN	2.093	0.799	0.627	2.119	0.619	0.658	NaN	NaN	NaN	2.167	0.398	0.61	2.17	0.232	0.65	2.131	0.071	0.563
103	0.515	NaN	NaN	NaN	2.016	0.839	0.302	2.059	0.73	0.241	2.18	0.62	0.25	NaN	NaN	NaN	NaN	NaN	NaN	2.186	0.239	0.254	2.154	0.072	0.312	2.053	0.022	0.249	NaN	NaN	NaN	2.093	0.799	0.627	2.119	0.619	0.658	NaN	NaN	NaN	2.167	0.399	0.61	2.17	0.233	0.65	2.131	0.071	0.563
104	0.52	NaN	NaN	NaN	2.016	0.839	0.302	2.059	0.73	0.242	2.18	0.62	0.25	NaN	NaN	NaN	NaN	NaN	NaN	2.186	0.239	0.254	2.154	0.072	0.312	2.053	0.022	0.249	NaN	NaN	NaN	2.093	0.799	0.627	2.119	0.619	0.658	NaN	NaN	NaN	2.167	0.399	0.61	2.17	0.232	0.65	2.131	0.071	0.563
105	0.525	NaN	NaN	NaN	2.016	0.839	0.302	2.059	0.73	0.242	2.18	0.62	0.25	NaN	NaN	NaN	NaN	NaN	NaN	2.186	0.239	0.254	2.154	0.072	0.312	2.053	0.022	0.249	NaN	NaN	NaN	2.093	0.799	0.627	2.119	0.619	0.658	NaN	NaN	NaN	2.166	0.398	0.609	2.17	0.232	0.65	2.131	0.071	0.563
106	0.53	NaN	NaN	NaN	2.016	0.838	0.301	2.059	0.73	0.242	2.18	0.62	0.25	NaN	NaN	NaN	NaN	NaN	NaN	2.186	0.24	0.254	2.154	0.072	0.312	2.053	0.022	0.249	NaN	NaN	NaN	2.093	0.799	0.627	2.119	0.619	0.658	NaN	NaN	NaN	2.166	0.397	0.609	2.17	0.232	0.65	2.131	0.07	0.563
107	0.535	NaN	NaN	NaN	2.016	0.839	0.302	2.059	0.73	0.242	2.18	0.62	0.25	NaN	NaN	NaN	NaN	NaN	NaN	2.186	0.239	0.254	2.154	0.072	0.312	2.053	0.022	0.249	NaN	NaN	NaN	2.093	0.799	0.627	2.119	0.619	0.658	NaN	NaN	NaN	2.167	0.398	0.61	2.17	0.232	0.65	2.131	0.07	0.563
108	0.54	NaN	NaN	NaN	2.016	0.839	0.302	2.059	0.73	0.242	2.18	0.62	0.25	NaN	NaN	NaN	NaN	NaN	NaN	2.186	0.239	0.254	2.154	0.072	0.312	2.053	0.022	0.249	NaN	NaN	NaN	2.093	0.799	0.627	2.12	0.619	0.658	NaN	NaN	NaN	2.166	0.398	0.609	2.17	0.232	0.65	2.131	0.071	0.563
109	0.545	NaN	NaN	NaN	2.016	0.838	0.301	2.059	0.73	0.242	2.18	0.62	0.25	NaN	NaN	NaN	NaN	NaN	NaN	2.186	0.24	0.254	2.154	0.072	0.312	2.053	0.022	0.249	NaN	NaN	NaN	2.093	0.799	0.627	2.12	0.619	0.658	NaN	NaN	NaN	2.166	0.397	0.609	2.17	0.232	0.65	2.131	0.071	0.563
110	0.55	NaN	NaN	NaN	2.016	0.838	0.302	2.059	0.73	0.242	2.18	0.62	0.25	NaN	NaN	NaN	NaN	NaN	NaN	2.186	0.24	0.254	2.154	0.072	0.312	2.053	0.022	0.249	NaN	NaN	NaN	2.093	0.799	0.627	2.12	0.619	0.658	NaN	NaN	NaN	2.167	0.398	0.61	2.17	0.233	0.65	2.131	0.071	0.563
111	0.555	NaN	NaN	NaN	2.016	0.838	0.301	2.059	0.73	0.242	2.18	0.62	0.25	NaN	NaN	NaN	NaN	NaN	NaN	2.186	0.239	0.254	2.154	0.072	0.312	2.053	0.022	0.249	NaN	NaN	NaN	2.093	0.799	0.627	2.12	0.619	0.658	NaN	NaN	NaN	2.167	0.399	0.61	2.17	0.232	0.65	2.131	0.071	0.563
112	0.56	NaN	NaN	NaN	2.016	0.838	0.301	2.059	0.731	0.242	2.18	0.62	0.25	NaN	NaN	NaN	NaN	NaN	NaN	2.186	0.239	0.254	2.154	0.072	0.312	2.053	0.022	0.249	NaN	NaN	NaN	2.094	0.799	0.627	2.12	0.619	0.658	NaN	NaN	NaN	2.167	0.398	0.609	2.17	0.232	0.65	2.131	0.071	0.563
113	0.565	NaN	NaN	NaN	2.016	0.838	0.301	2.059	0.731	0.242	2.18	0.62	0.25	NaN	NaN	NaN	NaN	NaN	NaN	2.186	0.239	0.254	2.154	0.072	0.312	2.053	0.022	0.249	NaN	NaN	NaN	2.094	0.799	0.627	2.12	0.619	0.658	NaN	NaN	NaN	2.166	0.397	0.609	2.17	0.232	0.65	2.131	0.071	0.563
114	0.57	NaN	NaN	NaN	2.016	0.838	0.301	2.059	0.731	0.242	2.18	0.62	0.25	NaN	NaN	NaN	NaN	NaN	NaN	2.186	0.239	0.254	2.154	0.072	0.312	2.053	0.022	0.249	NaN	NaN	NaN	2.094	0.799	0.627	2.12	0.619	0.658	NaN	NaN	NaN	2.167	0.398	0.61	2.17	0.232	0.65	2.131	0.071	0.563
115	0.575	NaN	NaN	NaN	2.016	0.838	0.301	2.059	0.731	0.242	2.18	0.62	0.25	NaN	NaN	NaN	NaN	NaN	NaN	2.186	0.24	0.254	2.154	0.072	0.312	2.053	0.022	0.249	NaN	NaN	NaN	2.094	0.799	0.627	2.12	0.619	0.658	NaN	NaN	NaN	2.166	0.398	0.609	2.17	0.232	0.65	2.131	0.071	0.563
116	0.58	NaN	NaN	NaN	2.016	0.838	0.301	2.059	0.731	0.242	2.18	0.62	0.25	NaN	NaN	NaN	NaN	NaN	NaN	2.186	0.239	0.254	2.154	0.072	0.312	2.053	0.022	0.249	NaN	NaN	NaN	2.094	0.799	0.627	2.12	0.62	0.658	NaN	NaN	NaN	2.166	0.397	0.609	2.17	0.232	0.65	2.131	0.071	0.563
117	0.585	NaN	NaN	NaN	2.016	0.838	0.301	2.059	0.731	0.242	2.18	0.62	0.25	NaN	NaN	NaN	NaN	NaN	NaN	2.186	0.239	0.254	2.154	0.072	0.312	2.053	0.022	0.249	NaN	NaN	NaN	2.094	0.799	0.627	2.121	0.62	0.658	NaN	NaN	NaN	2.167	0.398	0.61	2.17	0.232	0.65	2.131	0.071	0.563
118	0.59	NaN	NaN	NaN	2.016	0.838	0.301	2.059	0.731	0.242	2.18	0.62	0.25	NaN	NaN	NaN	NaN	NaN	NaN	2.186	0.239	0.254	2.154	0.072	0.312	2.053	0.022	0.249	NaN	NaN	NaN	2.094	0.799	0.627	2.12	0.62	0.658	NaN	NaN	NaN	2.167	0.399	0.61	2.17	0.232	0.65	2.131	0.071	0.563
119	0.595	NaN	NaN	NaN	2.016	0.838	0.301	2.059	0.731	0.242	2.18	0.62	0.25	NaN	NaN	NaN	NaN	NaN	NaN	2.186	0.24	0.254	2.154	0.072	0.312	2.053	0.022	0.249	NaN	NaN	NaN	2.094	0.799	0.627	2.12	0.619	0.658	NaN	NaN	NaN	2.167	0.398	0.609	2.17	0.232	0.65	2.131	0.071	0.563
120	0.6	NaN	NaN	NaN	2.016	0.838	0.301	2.059	0.731	0.242	2.18	0.62	0.25	NaN	NaN	NaN	NaN	NaN	NaN	2.186	0.239	0.254	2.154	0.072	0.312	2.053	0.022	0.249	NaN	NaN	NaN	2.094	0.799	0.627	2.12	0.619	0.658	NaN	NaN	NaN	2.165	0.397	0.608	2.17	0.232	0.65	2.131	0.07	0.563
121	0.605	NaN	NaN	NaN	2.016	0.838	0.301	2.06	0.731	0.242	2.18	0.62	0.25	NaN	NaN	NaN	NaN	NaN	NaN	2.186	0.239	0.254	2.154	0.072	0.312	2.053	0.022	0.249	NaN	NaN	NaN	2.094	0.799	0.627	2.12	0.619	0.658	NaN	NaN	NaN	2.165	0.396	0.608	2.17	0.232	0.65	2.131	0.07	0.563
122	0.61	NaN	NaN	NaN	2.016	0.838	0.301	2.06	0.731	0.242	2.18	0.62	0.25	NaN	NaN	NaN	NaN	NaN	NaN	2.186	0.239	0.254	2.154	0.072	0.312	2.053	0.022	0.249	NaN	NaN	NaN	2.094	0.799	0.627	2.121	0.62	0.658	NaN	NaN	NaN	2.165	0.396	0.608	2.17	0.232	0.65	2.131	0.07	0.563
123	0.615	NaN	NaN	NaN	2.016	0.838	0.301	2.06	0.731	0.242	2.18	0.62	0.25	NaN	NaN	NaN	NaN	NaN	NaN	2.186	0.24	0.254	2.154	0.072	0.312	2.053	0.022	0.249	NaN	NaN	NaN	2.094	0.799	0.627	2.121	0.62	0.658	NaN	NaN	NaN	2.165	0.396	0.608	2.17	0.232	0.65	2.131	0.07	0.563
124	0.62	NaN	NaN	NaN	2.016	0.838	0.301	2.06	0.731	0.242	2.18	0.62	0.25	NaN	NaN	NaN	NaN	NaN	NaN	2.186	0.239	0.254	2.154	0.072	0.312	2.053	0.022	0.249	NaN	NaN	NaN	2.094	0.799	0.627	2.121	0.62	0.658	NaN	NaN	NaN	2.165	0.396	0.608	2.17	0.232	0.65	2.131	0.07	0.563
125	0.625	NaN	NaN	NaN	2.016	0.838	0.301	2.06	0.731	0.242	2.18	0.62	0.25	NaN	NaN	NaN	NaN	NaN	NaN	2.186	0.239	0.254	2.154	0.072	0.312	2.053	0.022	0.249	NaN	NaN	NaN	2.094	0.799	0.627	2.121	0.62	0.658	NaN	NaN	NaN	2.165	0.396	0.608	2.17	0.232	0.65	2.131	0.071	0.563
126	0.63	NaN	NaN	NaN	2.016	0.838	0.301	2.06	0.731	0.242	2.18	0.62	0.25	NaN	NaN	NaN	NaN	NaN	NaN	2.186	0.239	0.254	2.154	0.072	0.312	2.053	0.022	0.249	NaN	NaN	NaN	2.094	0.799	0.627	2.121	0.62	0.658	NaN	NaN	NaN	2.165	0.396	0.608	2.17	0.232	0.65	2.131	0.07	0.563
127	0.635	NaN	NaN	NaN	2.016	0.838	0.301	2.06	0.731	0.242	2.181	0.62	0.25	NaN	NaN	NaN	NaN	NaN	NaN	2.186	0.239	0.254	2.154	0.072	0.312	2.053	0.022	0.249	NaN	NaN	NaN	2.094	0.799	0.627	2.121	0.62	0.658	NaN	NaN	NaN	2.165	0.396	0.608	2.17	0.232	0.65	2.131	0.07	0.563
128	0.64	NaN	NaN	NaN	2.016	0.838	0.301	2.06	0.731	0.242	2.181	0.62	0.25	NaN	NaN	NaN	NaN	NaN	NaN	2.186	0.239	0.254	2.154	0.072	0.312	2.053	0.022	0.249	NaN	NaN	NaN	2.094	0.799	0.627	2.121	0.62	0.658	NaN	NaN	NaN	2.165	0.396	0.608	2.17	0.232	0.65	2.131	0.07	0.563
129	0.645	NaN	NaN	NaN	2.016	0.838	0.301	2.06	0.731	0.242	2.181	0.62	0.25	NaN	NaN	NaN	NaN	NaN	NaN	2.186	0.239	0.254	2.154	0.072	0.312	2.054	0.022	0.249	NaN	NaN	NaN	2.094	0.799	0.627	2.121	0.62	0.658	NaN	NaN	NaN	2.166	0.397	0.608	2.17	0.232	0.65	2.131	0.07	0.563
130	0.65	NaN	NaN	NaN	2.016	0.839	0.302	2.073	0.746	0.244	2.181	0.62	0.25	NaN	NaN	NaN	NaN	NaN	NaN	2.186	0.239	0.254	2.154	0.072	0.312	2.053	0.022	0.249	NaN	NaN	NaN	2.094	0.799	0.627	2.122	0.621	0.658	NaN	NaN	NaN	2.166	0.398	0.609	2.17	0.232	0.65	2.131	0.07	0.563
131	0.655	NaN	NaN	NaN	2.017	0.838	0.301	2.09	0.764	0.247	2.181	0.62	0.25	NaN	NaN	NaN	NaN	NaN	NaN	2.186	0.239	0.254	2.154	0.072	0.312	2.053	0.022	0.249	NaN	NaN	NaN	2.094	0.799	0.627	2.122	0.62	0.658	NaN	NaN	NaN	2.165	0.396	0.608	2.171	0.232	0.65	2.131	0.07	0.563
132	0.66	NaN	NaN	NaN	2.017	0.838	0.301	2.068	0.739	0.243	2.181	0.62	0.25	NaN	NaN	NaN	NaN	NaN	NaN	2.186	0.239	0.254	2.154	0.072	0.312	2.053	0.022	0.249	NaN	NaN	NaN	2.094	0.799	0.627	2.121	0.62	0.658	NaN	NaN	NaN	2.165	0.396	0.608	2.171	0.232	0.65	2.131	0.07	0.563
133	0.665	NaN	NaN	NaN	2.017	0.839	0.301	2.075	0.748	0.245	2.181	0.62	0.25	NaN	NaN	NaN	NaN	NaN	NaN	2.186	0.239	0.254	2.154	0.072	0.312	2.053	0.022	0.249	NaN	NaN	NaN	2.094	0.799	0.627	2.121	0.62	0.658	NaN	NaN	NaN	2.165	0.396	0.608	2.17	0.232	0.65	2.131	0.07	0.563
134	0.67	NaN	NaN	NaN	2.017	0.839	0.302	2.1	0.776	0.249	2.181	0.62	0.25	NaN	NaN	NaN	NaN	NaN	NaN	2.186	0.239	0.254	2.154	0.072	0.312	2.053	0.022	0.249	NaN	NaN	NaN	2.094	0.799	0.627	2.121	0.62	0.658	NaN	NaN	NaN	2.165	0.396	0.608	2.17	0.232	0.65	2.131	0.07	0.563
135	0.675	NaN	NaN	NaN	2.017	0.839	0.302	NaN	NaN	NaN	2.181	0.62	0.25	NaN	NaN	NaN	NaN	NaN	NaN	2.186	0.239	0.254	2.154	0.072	0.312	2.053	0.022	0.249	NaN	NaN	NaN	2.094	0.799	0.627	2.121	0.62	0.658	NaN	NaN	NaN	2.165	0.396	0.608	2.17	0.232	0.65	2.131	0.07	0.563
136	0.68	NaN	NaN	NaN	2.017	0.839	0.302	2.113	0.791	0.252	2.181	0.62	0.25	NaN	NaN	NaN	NaN	NaN	NaN	2.186	0.239	0.254	2.154	0.072	0.312	2.053	0.022	0.249	NaN	NaN	NaN	2.094	0.799	0.627	2.121	0.62	0.658	NaN	NaN	NaN	2.165	0.396	0.608	2.17	0.232	0.65	2.131	0.07	0.563
137	0.685	NaN	NaN	NaN	2.017	0.839	0.302	NaN	NaN	NaN	2.181	0.62	0.25	NaN	NaN	NaN	NaN	NaN	NaN	2.186	0.239	0.254	2.154	0.072	0.312	2.053	0.022	0.249	NaN	NaN	NaN	2.094	0.799	0.627	2.121	0.62	0.658	NaN	NaN	NaN	2.165	0.396	0.608	2.17	0.232	0.65	2.131	0.07	0.563
138	0.69	NaN	NaN	NaN	2.017	0.839	0.302	2.113	0.791	0.252	2.181	0.62	0.25	NaN	NaN	NaN	NaN	NaN	NaN	2.186	0.239	0.254	2.154	0.072	0.312	2.053	0.022	0.249	NaN	NaN	NaN	2.095	0.799	0.627	2.121	0.62	0.658	NaN	NaN	NaN	2.165	0.396	0.608	2.17	0.232	0.65	2.131	0.07	0.563
139	0.695	NaN	NaN	NaN	2.017	0.839	0.302	2.113	0.791	0.252	2.181	0.62	0.25	NaN	NaN	NaN	NaN	NaN	NaN	2.187	0.239	0.254	2.154	0.072	0.312	2.053	0.022	0.249	NaN	NaN	NaN	2.095	0.799	0.627	2.121	0.62	0.658	NaN	NaN	NaN	2.165	0.396	0.608	2.17	0.232	0.65	2.131	0.07	0.563
140	0.7	NaN	NaN	NaN	2.017	0.839	0.302	2.113	0.791	0.252	2.181	0.62	0.25	NaN	NaN	NaN	NaN	NaN	NaN	2.187	0.239	0.254	2.154	0.072	0.312	2.053	0.022	0.249	NaN	NaN	NaN	2.095	0.799	0.627	2.121	0.62	0.658	NaN	NaN	NaN	2.165	0.396	0.608	2.17	0.232	0.65	2.131	0.07	0.563
141	0.705	NaN	NaN	NaN	2.017	0.839	0.302	2.113	0.791	0.252	2.181	0.62	0.25	NaN	NaN	NaN	NaN	NaN	NaN	2.187	0.239	0.254	2.154	0.072	0.312	2.053	0.022	0.249	NaN	NaN	NaN	2.095	0.799	0.627	2.121	0.62	0.658	NaN	NaN	NaN	2.165	0.396	0.608	2.17	0.232	0.65	2.131	0.07	0.563
142	0.71	NaN	NaN	NaN	2.017	0.839	0.302	2.113	0.791	0.252	2.181	0.62	0.25	NaN	NaN	NaN	NaN	NaN	NaN	2.187	0.239	0.254	2.154	0.072	0.312	2.053	0.022	0.249	NaN	NaN	NaN	2.095	0.799	0.627	2.121	0.62	0.658	NaN	NaN	NaN	2.165	0.396	0.608	2.17	0.232	0.65	2.131	0.07	0.563
143	0.715	NaN	NaN	NaN	2.017	0.839	0.302	2.113	0.791	0.252	2.181	0.62	0.25	NaN	NaN	NaN	NaN	NaN	NaN	2.187	0.239	0.254	2.154	0.072	0.312	2.053	0.022	0.249	NaN	NaN	NaN	2.095	0.799	0.627	2.121	0.62	0.658	NaN	NaN	NaN	2.165	0.396	0.608	2.17	0.232	0.65	2.131	0.07	0.563
144	0.72	NaN	NaN	NaN	2.017	0.839	0.302	2.113	0.791	0.252	2.181	0.62	0.25	NaN	NaN	NaN	NaN	NaN	NaN	2.187	0.239	0.254	2.154	0.072	0.312	2.053	0.022	0.249	NaN	NaN	NaN	2.095	0.799	0.627	2.121	0.62	0.658	NaN	NaN	NaN	2.165	0.396	0.608	2.17	0.232	0.65	2.131	0.07	0.563
145	0.725	NaN	NaN	NaN	2.017	0.838	0.302	2.113	0.791	0.252	2.181	0.62	0.25	NaN	NaN	NaN	NaN	NaN	NaN	2.187	0.239	0.254	2.154	0.072	0.312	2.053	0.022	0.249	NaN	NaN	NaN	2.095	0.799	0.627	2.122	0.62	0.658	NaN	NaN	NaN	2.165	0.396	0.608	2.17	0.232	0.65	2.131	0.07	0.563
146	0.73	NaN	NaN	NaN	2.017	0.838	0.302	2.113	0.791	0.252	2.181	0.62	0.25	NaN	NaN	NaN	NaN	NaN	NaN	2.187	0.239	0.254	2.154	0.072	0.312	2.053	0.022	0.249	NaN	NaN	NaN	2.095	0.799	0.627	2.122	0.62	0.659	NaN	NaN	NaN	2.165	0.396	0.608	2.17	0.232	0.65	2.131	0.07	0.563
147	0.735	NaN	NaN	NaN	2.017	0.838	0.302	2.113	0.791	0.252	2.181	0.62	0.25	NaN	NaN	NaN	NaN	NaN	NaN	2.187	0.239	0.254	2.154	0.072	0.312	2.053	0.022	0.248	NaN	NaN	NaN	2.095	0.799	0.627	2.122	0.62	0.659	NaN	NaN	NaN	2.165	0.396	0.608	2.17	0.232	0.65	2.131	0.07	0.563
148	0.74	NaN	NaN	NaN	2.017	0.838	0.302	2.113	0.791	0.252	2.181	0.62	0.25	NaN	NaN	NaN	NaN	NaN	NaN	2.187	0.239	0.254	2.154	0.072	0.312	2.053	0.022	0.248	NaN	NaN	NaN	2.095	0.799	0.627	2.122	0.62	0.659	NaN	NaN	NaN	2.165	0.396	0.608	2.17	0.232	0.65	2.131	0.07	0.563
149	0.745	NaN	NaN	NaN	2.017	0.838	0.301	2.113	0.791	0.252	2.181	0.62	0.25	NaN	NaN	NaN	NaN	NaN	NaN	2.187	0.239	0.254	2.154	0.072	0.312	2.053	0.022	0.248	NaN	NaN	NaN	2.095	0.799	0.627	2.121	0.62	0.659	NaN	NaN	NaN	2.165	0.396	0.608	2.17	0.232	0.65	2.131	0.07	0.563
150	0.75	NaN	NaN	NaN	2.018	0.838	0.301	2.113	0.79	0.252	2.181	0.62	0.25	NaN	NaN	NaN	NaN	NaN	NaN	2.187	0.239	0.254	2.154	0.072	0.312	2.053	0.022	0.249	NaN	NaN	NaN	2.095	0.799	0.627	2.121	0.62	0.659	NaN	NaN	NaN	2.165	0.396	0.608	2.17	0.232	0.65	2.131	0.07	0.563
151	0.755	NaN	NaN	NaN	2.018	0.838	0.302	2.113	0.79	0.252	2.181	0.62	0.25	NaN	NaN	NaN	NaN	NaN	NaN	2.187	0.239	0.254	2.154	0.072	0.312	2.053	0.022	0.249	NaN	NaN	NaN	2.095	0.799	0.627	2.121	0.62	0.659	NaN	NaN	NaN	2.165	0.396	0.608	2.17	0.232	0.65	2.131	0.07	0.563
152	0.76	NaN	NaN	NaN	2.018	0.838	0.302	2.113	0.79	0.252	2.181	0.62	0.25	NaN	NaN	NaN	NaN	NaN	NaN	2.187	0.239	0.254	2.154	0.072	0.312	2.053	0.022	0.249	NaN	NaN	NaN	2.096	0.799	0.627	2.122	0.62	0.659	NaN	NaN	NaN	2.165	0.396	0.608	2.17	0.232	0.65	2.131	0.07	0.563
153	0.765	NaN	NaN	NaN	2.018	0.838	0.302	2.113	0.79	0.252	2.181	0.62	0.25	NaN	NaN	NaN	NaN	NaN	NaN	2.187	0.239	0.254	2.154	0.072	0.312	2.053	0.022	0.249	NaN	NaN	NaN	2.096	0.799	0.627	2.121	0.62	0.659	NaN	NaN	NaN	2.165	0.396	0.608	2.17	0.232	0.65	2.131	0.07	0.563
154	0.77	NaN	NaN	NaN	2.018	0.838	0.302	2.113	0.79	0.252	2.181	0.62	0.25	NaN	NaN	NaN	NaN	NaN	NaN	2.187	0.239	0.254	2.154	0.072	0.312	2.053	0.022	0.249	NaN	NaN	NaN	2.096	0.799	0.627	2.122	0.621	0.659	NaN	NaN	NaN	2.165	0.396	0.608	2.17	0.232	0.65	2.131	0.07	0.563
155	0.775	NaN	NaN	NaN	2.018	0.839	0.302	2.113	0.79	0.252	2.181	0.62	0.25	NaN	NaN	NaN	NaN	NaN	NaN	2.187	0.239	0.254	2.154	0.072	0.312	2.053	0.022	0.249	NaN	NaN	NaN	2.096	0.799	0.627	2.122	0.621	0.659	NaN	NaN	NaN	2.165	0.396	0.609	2.17	0.231	0.65	2.131	0.07	0.563
156	0.78	NaN	NaN	NaN	2.018	0.839	0.302	2.113	0.79	0.252	2.181	0.62	0.25	NaN	NaN	NaN	NaN	NaN	NaN	2.187	0.239	0.254	2.154	0.072	0.312	2.053	0.022	0.249	NaN	NaN	NaN	2.096	0.799	0.627	2.122	0.621	0.659	NaN	NaN	NaN	2.166	0.398	0.611	2.17	0.231	0.651	2.131	0.07	0.563
157	0.785	NaN	NaN	NaN	2.018	0.839	0.303	2.113	0.79	0.252	2.181	0.62	0.25	NaN	NaN	NaN	NaN	NaN	NaN	2.187	0.239	0.254	2.154	0.072	0.312	2.053	0.022	0.249	NaN	NaN	NaN	2.096	0.799	0.627	2.122	0.621	0.659	NaN	NaN	NaN	2.167	0.398	0.611	2.169	0.231	0.651	2.132	0.07	0.563
158	0.79	NaN	NaN	NaN	2.018	0.839	0.303	2.113	0.79	0.252	2.181	0.62	0.25	NaN	NaN	NaN	NaN	NaN	NaN	2.187	0.239	0.254	2.154	0.072	0.312	2.053	0.022	0.249	NaN	NaN	NaN	2.096	0.799	0.627	2.122	0.621	0.659	NaN	NaN	NaN	2.167	0.398	0.611	2.169	0.231	0.651	2.132	0.07	0.563
159	0.795	NaN	NaN	NaN	2.018	0.839	0.303	2.113	0.79	0.252	2.181	0.62	0.25	NaN	NaN	NaN	NaN	NaN	NaN	2.187	0.239	0.254	2.154	0.072	0.312	2.053	0.022	0.249	NaN	NaN	NaN	2.096	0.799	0.627	2.122	0.621	0.659	NaN	NaN	NaN	2.167	0.398	0.611	2.169	0.231	0.651	2.132	0.07	0.563
160	0.8	NaN	NaN	NaN	2.018	0.839	0.303	2.113	0.79	0.252	2.181	0.62	0.25	NaN	NaN	NaN	NaN	NaN	NaN	2.187	0.239	0.254	2.154	0.072	0.312	2.053	0.022	0.249	NaN	NaN	NaN	2.096	0.799	0.627	2.121	0.621	0.659	NaN	NaN	NaN	2.166	0.398	0.611	2.169	0.231	0.651	2.132	0.07	0.563
161	0.805	NaN	NaN	NaN	2.018	0.839	0.303	2.113	0.79	0.252	2.181	0.62	0.25	NaN	NaN	NaN	NaN	NaN	NaN	2.187	0.239	0.254	2.154	0.072	0.312	2.053	0.022	0.248	NaN	NaN	NaN	2.096	0.799	0.627	2.121	0.621	0.659	NaN	NaN	NaN	2.166	0.398	0.611	2.169	0.231	0.651	2.132	0.07	0.563
162	0.81	NaN	NaN	NaN	2.018	0.839	0.303	2.113	0.79	0.252	2.181	0.62	0.25	NaN	NaN	NaN	NaN	NaN	NaN	2.187	0.239	0.254	2.154	0.072	0.312	2.053	0.022	0.248	NaN	NaN	NaN	2.096	0.798	0.627	2.12	0.62	0.659	NaN	NaN	NaN	2.166	0.398	0.611	2.169	0.231	0.651	2.132	0.07	0.564
163	0.815	NaN	NaN	NaN	2.018	0.839	0.303	2.113	0.79	0.252	2.181	0.62	0.25	NaN	NaN	NaN	NaN	NaN	NaN	2.187	0.239	0.254	2.154	0.072	0.312	2.053	0.022	0.249	NaN	NaN	NaN	2.096	0.798	0.627	2.121	0.62	0.659	NaN	NaN	NaN	2.166	0.398	0.611	2.169	0.231	0.651	2.132	0.07	0.564
164	0.82	NaN	NaN	NaN	2.019	0.839	0.303	2.113	0.79	0.252	2.181	0.62	0.25	NaN	NaN	NaN	NaN	NaN	NaN	2.187	0.239	0.254	2.154	0.072	0.312	2.053	0.022	0.249	NaN	NaN	NaN	2.096	0.798	0.627	2.121	0.62	0.659	NaN	NaN	NaN	2.166	0.398	0.611	2.168	0.231	0.651	2.132	0.07	0.564
165	0.825	NaN	NaN	NaN	2.019	0.839	0.303	2.113	0.79	0.252	2.181	0.62	0.25	NaN	NaN	NaN	NaN	NaN	NaN	2.187	0.239	0.254	2.154	0.072	0.312	2.053	0.022	0.248	NaN	NaN	NaN	2.096	0.798	0.627	2.12	0.62	0.659	NaN	NaN	NaN	2.166	0.398	0.611	2.168	0.231	0.651	2.132	0.07	0.564
166	0.83	NaN	NaN	NaN	2.019	0.839	0.303	2.113	0.79	0.252	2.181	0.62	0.25	NaN	NaN	NaN	NaN	NaN	NaN	2.187	0.239	0.254	2.154	0.072	0.312	2.053	0.022	0.248	NaN	NaN	NaN	2.097	0.798	0.627	2.121	0.621	0.659	NaN	NaN	NaN	2.165	0.397	0.61	NaN	NaN	NaN	2.132	0.07	0.564
167	0.835	NaN	NaN	NaN	2.019	0.839	0.303	2.113	0.79	0.252	2.181	0.62	0.25	NaN	NaN	NaN	NaN	NaN	NaN	2.187	0.239	0.254	2.154	0.072	0.312	2.053	0.022	0.249	NaN	NaN	NaN	2.097	0.798	0.627	2.121	0.621	0.659	NaN	NaN	NaN	2.165	0.397	0.61	NaN	NaN	NaN	2.132	0.07	0.564
168	0.84	NaN	NaN	NaN	2.019	0.839	0.303	2.114	0.79	0.252	2.181	0.62	0.25	NaN	NaN	NaN	NaN	NaN	NaN	2.187	0.239	0.254	2.154	0.072	0.312	2.053	0.022	0.249	NaN	NaN	NaN	2.097	0.798	0.627	2.121	0.621	0.659	NaN	NaN	NaN	2.165	0.397	0.61	2.168	0.231	0.651	2.132	0.07	0.564
169	0.845	NaN	NaN	NaN	2.019	0.839	0.303	2.114	0.79	0.251	2.181	0.619	0.25	NaN	NaN	NaN	NaN	NaN	NaN	2.187	0.239	0.254	2.154	0.072	0.312	2.053	0.022	0.248	NaN	NaN	NaN	2.097	0.798	0.627	2.121	0.621	0.659	NaN	NaN	NaN	2.165	0.397	0.61	NaN	NaN	NaN	2.132	0.071	0.564
170	0.85	NaN	NaN	NaN	2.019	0.839	0.303	2.114	0.79	0.251	2.181	0.619	0.25	NaN	NaN	NaN	NaN	NaN	NaN	2.187	0.239	0.254	2.154	0.072	0.312	2.053	0.022	0.249	NaN	NaN	NaN	2.097	0.798	0.627	2.121	0.621	0.659	NaN	NaN	NaN	2.165	0.397	0.61	NaN	NaN	NaN	2.134	0.072	0.566
171	0.855	NaN	NaN	NaN	2.019	0.839	0.303	2.114	0.79	0.251	2.181	0.619	0.25	NaN	NaN	NaN	NaN	NaN	NaN	2.187	0.239	0.254	2.154	0.072	0.312	2.053	0.022	0.249	NaN	NaN	NaN	2.097	0.798	0.627	2.121	0.621	0.659	NaN	NaN	NaN	2.165	0.397	0.611	2.168	0.23	0.651	2.134	0.072	0.566
172	0.86	NaN	NaN	NaN	2.019	0.839	0.303	2.113	0.79	0.251	2.182	0.619	0.25	NaN	NaN	NaN	NaN	NaN	NaN	2.187	0.239	0.254	2.154	0.072	0.312	2.053	0.022	0.249	NaN	NaN	NaN	2.097	0.798	0.627	2.121	0.621	0.659	NaN	NaN	NaN	2.165	0.397	0.611	2.168	0.231	0.651	2.134	0.072	0.566
173	0.865	NaN	NaN	NaN	2.019	0.839	0.303	2.114	0.79	0.251	2.182	0.619	0.25	NaN	NaN	NaN	NaN	NaN	NaN	2.187	0.239	0.254	2.154	0.072	0.312	2.053	0.022	0.248	NaN	NaN	NaN	2.097	0.798	0.627	2.12	0.621	0.659	NaN	NaN	NaN	2.164	0.397	0.611	2.168	0.23	0.651	2.134	0.072	0.566
174	0.87	NaN	NaN	NaN	2.019	0.839	0.303	2.114	0.79	0.251	2.182	0.619	0.25	NaN	NaN	NaN	NaN	NaN	NaN	2.187	0.239	0.254	2.154	0.072	0.312	2.053	0.022	0.248	NaN	NaN	NaN	2.097	0.798	0.627	2.12	0.62	0.659	NaN	NaN	NaN	2.164	0.397	0.611	2.168	0.231	0.651	2.134	0.072	0.566
175	0.875	NaN	NaN	NaN	2.019	0.839	0.303	2.113	0.79	0.251	2.182	0.619	0.25	NaN	NaN	NaN	NaN	NaN	NaN	2.187	0.239	0.254	2.154	0.072	0.312	2.053	0.022	0.248	NaN	NaN	NaN	2.097	0.798	0.627	2.12	0.621	0.659	NaN	NaN	NaN	2.164	0.397	0.611	2.168	0.231	0.651	2.134	0.072	0.566
176	0.88	NaN	NaN	NaN	2.019	0.839	0.303	2.114	0.79	0.251	2.182	0.619	0.25	NaN	NaN	NaN	NaN	NaN	NaN	2.187	0.239	0.254	2.154	0.072	0.312	2.053	0.022	0.248	NaN	NaN	NaN	2.097	0.798	0.627	2.12	0.621	0.659	NaN	NaN	NaN	2.164	0.397	0.611	2.168	0.231	0.651	2.134	0.072	0.566
177	0.885	NaN	NaN	NaN	2.019	0.839	0.303	2.114	0.79	0.252	2.182	0.619	0.249	NaN	NaN	NaN	NaN	NaN	NaN	2.187	0.239	0.254	2.154	0.072	0.312	2.053	0.022	0.248	NaN	NaN	NaN	2.097	0.798	0.627	2.12	0.621	0.659	NaN	NaN	NaN	2.164	0.397	0.611	2.168	0.231	0.651	2.134	0.072	0.566
178	0.89	NaN	NaN	NaN	2.019	0.839	0.303	2.114	0.79	0.252	2.182	0.619	0.249	NaN	NaN	NaN	NaN	NaN	NaN	2.187	0.239	0.254	2.154	0.072	0.312	2.053	0.022	0.249	NaN	NaN	NaN	2.097	0.798	0.627	2.12	0.621	0.659	NaN	NaN	NaN	2.164	0.397	0.611	2.167	0.232	0.651	2.134	0.072	0.566
179	0.895	NaN	NaN	NaN	2.019	0.839	0.303	2.114	0.79	0.252	2.182	0.619	0.249	NaN	NaN	NaN	NaN	NaN	NaN	2.187	0.239	0.254	2.154	0.072	0.312	2.053	0.022	0.248	NaN	NaN	NaN	2.097	0.798	0.627	2.12	0.621	0.659	NaN	NaN	NaN	2.164	0.397	0.611	2.167	0.232	0.651	2.134	0.072	0.566
180	0.9	NaN	NaN	NaN	2.019	0.839	0.303	2.114	0.79	0.252	2.182	0.619	0.249	NaN	NaN	NaN	NaN	NaN	NaN	2.187	0.239	0.254	2.154	0.072	0.312	2.053	0.022	0.248	NaN	NaN	NaN	2.097	0.798	0.627	2.12	0.62	0.659	NaN	NaN	NaN	2.164	0.397	0.611	2.167	0.232	0.651	2.134	0.072	0.566
181	0.905	NaN	NaN	NaN	2.019	0.839	0.303	2.114	0.79	0.252	2.182	0.619	0.249	NaN	NaN	NaN	NaN	NaN	NaN	2.187	0.239	0.254	2.154	0.072	0.312	2.053	0.022	0.248	NaN	NaN	NaN	2.097	0.798	0.627	2.12	0.621	0.659	NaN	NaN	NaN	2.164	0.397	0.611	2.167	0.232	0.651	2.134	0.072	0.566
182	0.91	NaN	NaN	NaN	2.019	0.839	0.303	2.114	0.79	0.252	2.181	0.619	0.249	NaN	NaN	NaN	NaN	NaN	NaN	2.187	0.239	0.254	2.154	0.072	0.312	2.053	0.022	0.248	NaN	NaN	NaN	2.097	0.798	0.627	2.12	0.621	0.659	NaN	NaN	NaN	2.164	0.397	0.611	2.167	0.232	0.651	2.134	0.072	0.566
183	0.915	NaN	NaN	NaN	2.019	0.839	0.303	2.114	0.79	0.252	2.181	0.619	0.248	NaN	NaN	NaN	NaN	NaN	NaN	2.187	0.239	0.254	2.154	0.072	0.312	2.053	0.022	0.249	NaN	NaN	NaN	2.097	0.798	0.627	2.12	0.621	0.659	NaN	NaN	NaN	2.164	0.397	0.611	2.167	0.232	0.651	2.134	0.072	0.566
184	0.92	NaN	NaN	NaN	2.019	0.839	0.303	2.114	0.789	0.252	2.181	0.619	0.248	NaN	NaN	NaN	NaN	NaN	NaN	2.187	0.239	0.254	2.154	0.072	0.312	2.053	0.022	0.249	NaN	NaN	NaN	2.097	0.798	0.627	2.119	0.621	0.659	NaN	NaN	NaN	2.164	0.397	0.611	2.167	0.232	0.651	2.134	0.072	0.566
185	0.925	NaN	NaN	NaN	2.019	0.839	0.303	2.114	0.789	0.251	2.181	0.619	0.248	NaN	NaN	NaN	NaN	NaN	NaN	2.187	0.239	0.254	2.154	0.072	0.312	2.053	0.022	0.249	NaN	NaN	NaN	2.097	0.798	0.627	2.12	0.621	0.659	NaN	NaN	NaN	2.164	0.397	0.611	2.167	0.232	0.651	2.134	0.072	0.566
186	0.93	NaN	NaN	NaN	2.019	0.839	0.303	2.114	0.789	0.252	2.181	0.619	0.248	NaN	NaN	NaN	NaN	NaN	NaN	2.187	0.239	0.254	2.154	0.072	0.312	2.053	0.022	0.248	NaN	NaN	NaN	2.097	0.798	0.627	2.119	0.621	0.659	NaN	NaN	NaN	2.163	0.397	0.611	2.167	0.232	0.651	2.134	0.072	0.566
187	0.935	NaN	NaN	NaN	2.019	0.84	0.303	2.114	0.789	0.252	2.181	0.619	0.247	NaN	NaN	NaN	NaN	NaN	NaN	2.187	0.239	0.254	2.154	0.072	0.312	2.053	0.022	0.248	NaN	NaN	NaN	2.097	0.798	0.627	2.119	0.621	0.659	NaN	NaN	NaN	2.163	0.397	0.611	2.167	0.232	0.651	2.134	0.072	0.566
188	0.94	NaN	NaN	NaN	2.019	0.84	0.302	2.114	0.789	0.252	2.181	0.618	0.247	NaN	NaN	NaN	NaN	NaN	NaN	2.187	0.239	0.254	2.154	0.072	0.312	2.053	0.022	0.248	NaN	NaN	NaN	2.097	0.798	0.627	2.119	0.621	0.659	NaN	NaN	NaN	2.163	0.397	0.612	2.167	0.232	0.651	2.134	0.072	0.566
189	0.945	NaN	NaN	NaN	2.019	0.84	0.302	2.114	0.789	0.252	2.181	0.618	0.247	NaN	NaN	NaN	NaN	NaN	NaN	2.187	0.239	0.254	2.154	0.072	0.312	2.053	0.022	0.248	NaN	NaN	NaN	2.097	0.798	0.627	2.118	0.62	0.659	NaN	NaN	NaN	2.163	0.397	0.612	2.167	0.232	0.651	2.134	0.072	0.566
190	0.95	NaN	NaN	NaN	2.019	0.84	0.302	2.114	0.789	0.252	2.181	0.618	0.247	NaN	NaN	NaN	NaN	NaN	NaN	2.187	0.239	0.254	2.154	0.072	0.312	2.053	0.022	0.248	NaN	NaN	NaN	2.097	0.798	0.627	2.118	0.621	0.659	NaN	NaN	NaN	2.163	0.397	0.612	2.167	0.232	0.651	2.134	0.072	0.566
191	0.955	NaN	NaN	NaN	2.019	0.839	0.302	2.114	0.789	0.252	2.18	0.618	0.247	NaN	NaN	NaN	NaN	NaN	NaN	2.187	0.239	0.254	2.154	0.072	0.312	2.053	0.022	0.248	NaN	NaN	NaN	2.097	0.798	0.627	2.119	0.621	0.659	NaN	NaN	NaN	2.163	0.397	0.612	2.167	0.232	0.651	2.134	0.072	0.566
192	0.96	NaN	NaN	NaN	2.02	0.839	0.301	2.114	0.789	0.252	2.18	0.618	0.247	NaN	NaN	NaN	NaN	NaN	NaN	2.187	0.239	0.254	2.154	0.072	0.312	2.053	0.022	0.248	NaN	NaN	NaN	2.097	0.798	0.627	2.119	0.621	0.658	NaN	NaN	NaN	2.163	0.397	0.612	2.167	0.232	0.651	2.134	0.072	0.566
193	0.965	NaN	NaN	NaN	2.02	0.839	0.301	2.114	0.789	0.252	2.18	0.618	0.247	NaN	NaN	NaN	NaN	NaN	NaN	2.187	0.239	0.254	2.154	0.072	0.312	2.053	0.022	0.248	NaN	NaN	NaN	2.097	0.798	0.627	2.118	0.621	0.659	NaN	NaN	NaN	2.163	0.397	0.612	2.167	0.232	0.651	2.134	0.072	0.566
194	0.97	NaN	NaN	NaN	2.02	0.839	0.3	2.114	0.789	0.252	2.181	0.618	0.247	NaN	NaN	NaN	NaN	NaN	NaN	2.187	0.239	0.253	2.154	0.072	0.312	2.053	0.022	0.248	NaN	NaN	NaN	2.097	0.798	0.627	2.118	0.621	0.658	NaN	NaN	NaN	2.162	0.397	0.612	2.167	0.232	0.651	2.134	0.072	0.566
195	0.975	NaN	NaN	NaN	2.02	0.839	0.3	2.114	0.789	0.251	2.18	0.618	0.247	NaN	NaN	NaN	NaN	NaN	NaN	2.187	0.239	0.253	2.154	0.072	0.312	2.053	0.022	0.248	NaN	NaN	NaN	2.097	0.798	0.627	2.118	0.621	0.658	NaN	NaN	NaN	2.162	0.397	0.612	2.167	0.232	0.651	2.134	0.072	0.566
196	0.98	NaN	NaN	NaN	2.02	0.839	0.3	2.114	0.789	0.251	2.18	0.618	0.246	NaN	NaN	NaN	NaN	NaN	NaN	2.187	0.239	0.253	2.154	0.072	0.312	2.053	0.022	0.248	NaN	NaN	NaN	2.096	0.797	0.626	2.118	0.621	0.658	NaN	NaN	NaN	2.162	0.397	0.612	2.167	0.232	0.651	2.134	0.072	0.567
197	0.985	NaN	NaN	NaN	2.02	0.839	0.3	2.118	0.788	0.252	2.18	0.618	0.246	NaN	NaN	NaN	NaN	NaN	NaN	2.187	0.239	0.253	2.154	0.072	0.312	2.053	0.022	0.248	NaN	NaN	NaN	2.094	0.795	0.624	2.118	0.621	0.658	NaN	NaN	NaN	2.162	0.397	0.612	2.167	0.231	0.651	2.134	0.072	0.567
198	0.99	NaN	NaN	NaN	2.02	0.839	0.3	2.128	0.785	0.254	2.18	0.618	0.246	NaN	NaN	NaN	NaN	NaN	NaN	2.187	0.239	0.253	2.154	0.072	0.312	2.053	0.022	0.248	NaN	NaN	NaN	2.093	0.794	0.623	2.117	0.621	0.658	NaN	NaN	NaN	2.162	0.397	0.612	2.167	0.231	0.651	2.134	0.072	0.567
199	0.995	NaN	NaN	NaN	2.02	0.839	0.3	2.131	0.784	0.255	2.18	0.618	0.246	NaN	NaN	NaN	NaN	NaN	NaN	2.187	0.239	0.253	2.154	0.072	0.312	2.053	0.022	0.248	NaN	NaN	NaN	2.093	0.794	0.623	2.117	0.621	0.658	NaN	NaN	NaN	2.162	0.397	0.611	2.167	0.231	0.651	2.134	0.072	0.566
200	1	NaN	NaN	NaN	2.02	0.839	0.3	2.132	0.783	0.255	2.181	0.618	0.246	NaN	NaN	NaN	NaN	NaN	NaN	2.187	0.239	0.253	2.154	0.072	0.312	2.053	0.022	0.248	NaN	NaN	NaN	2.093	0.794	0.623	2.117	0.621	0.658	NaN	NaN	NaN	2.162	0.397	0.611	2.167	0.231	0.651	2.134	0.072	0.567
201	1.005	NaN	NaN	NaN	2.02	0.839	0.3	2.133	0.783	0.255	2.181	0.618	0.246	NaN	NaN	NaN	NaN	NaN	NaN	2.187	0.239	0.253	2.154	0.072	0.312	2.053	0.022	0.248	NaN	NaN	NaN	2.093	0.794	0.623	2.117	0.622	0.658	NaN	NaN	NaN	2.162	0.397	0.611	2.167	0.231	0.651	2.134	0.072	0.567
202	1.01	NaN	NaN	NaN	2.02	0.839	0.3	2.134	0.783	0.255	2.181	0.618	0.246	NaN	NaN	NaN	NaN	NaN	NaN	2.187	0.239	0.253	2.154	0.072	0.312	2.053	0.022	0.248	NaN	NaN	NaN	2.093	0.794	0.623	2.117	0.622	0.658	NaN	NaN	NaN	2.161	0.397	0.611	2.167	0.231	0.651	2.134	0.072	0.567
203	1.015	NaN	NaN	NaN	2.02	0.839	0.3	2.129	0.784	0.253	2.181	0.619	0.246	NaN	NaN	NaN	NaN	NaN	NaN	2.187	0.239	0.253	2.154	0.072	0.312	2.053	0.022	0.248	NaN	NaN	NaN	2.093	0.794	0.623	2.117	0.622	0.658	NaN	NaN	NaN	2.161	0.397	0.611	2.167	0.231	0.652	2.134	0.072	0.567
204	1.02	NaN	NaN	NaN	2.02	0.839	0.3	2.123	0.785	0.251	2.181	0.619	0.246	NaN	NaN	NaN	NaN	NaN	NaN	2.187	0.239	0.253	2.154	0.072	0.312	2.053	0.022	0.248	NaN	NaN	NaN	2.093	0.794	0.622	2.117	0.621	0.658	NaN	NaN	NaN	2.161	0.397	0.611	2.167	0.231	0.652	2.134	0.072	0.566
205	1.025	NaN	NaN	NaN	2.02	0.839	0.3	2.127	0.784	0.252	2.181	0.619	0.246	NaN	NaN	NaN	NaN	NaN	NaN	2.187	0.239	0.253	2.154	0.072	0.312	2.053	0.022	0.248	NaN	NaN	NaN	2.093	0.794	0.622	2.117	0.622	0.658	NaN	NaN	NaN	2.161	0.397	0.611	2.167	0.231	0.651	2.134	0.072	0.566
206	1.03	NaN	NaN	NaN	2.02	0.839	0.3	2.116	0.786	0.249	2.181	0.619	0.246	NaN	NaN	NaN	NaN	NaN	NaN	2.187	0.239	0.253	2.154	0.072	0.312	2.053	0.022	0.248	NaN	NaN	NaN	2.093	0.794	0.622	2.117	0.622	0.658	NaN	NaN	NaN	2.161	0.397	0.611	2.167	0.231	0.651	2.134	0.072	0.566
207	1.035	NaN	NaN	NaN	2.02	0.839	0.3	2.113	0.787	0.248	2.181	0.619	0.246	NaN	NaN	NaN	NaN	NaN	NaN	2.187	0.239	0.253	2.154	0.072	0.312	2.053	0.022	0.248	NaN	NaN	NaN	2.093	0.794	0.622	2.117	0.622	0.657	NaN	NaN	NaN	2.161	0.397	0.611	2.167	0.231	0.651	2.134	0.072	0.566
208	1.04	NaN	NaN	NaN	2.02	0.839	0.3	2.112	0.787	0.248	2.181	0.619	0.245	NaN	NaN	NaN	NaN	NaN	NaN	2.187	0.239	0.253	2.154	0.072	0.312	2.053	0.022	0.248	NaN	NaN	NaN	2.093	0.794	0.622	2.116	0.622	0.657	NaN	NaN	NaN	2.161	0.397	0.611	2.166	0.231	0.651	2.134	0.072	0.566
209	1.045	NaN	NaN	NaN	2.02	0.839	0.3	2.112	0.787	0.248	2.181	0.619	0.245	NaN	NaN	NaN	NaN	NaN	NaN	2.187	0.239	0.253	2.154	0.072	0.312	2.053	0.022	0.248	NaN	NaN	NaN	2.093	0.795	0.622	2.116	0.621	0.657	NaN	NaN	NaN	2.161	0.397	0.611	2.166	0.232	0.651	2.134	0.072	0.566
210	1.05	NaN	NaN	NaN	2.02	0.839	0.299	2.112	0.787	0.248	2.181	0.619	0.245	NaN	NaN	NaN	NaN	NaN	NaN	2.187	0.239	0.253	2.154	0.072	0.312	2.053	0.022	0.248	NaN	NaN	NaN	2.094	0.795	0.622	2.115	0.621	0.657	NaN	NaN	NaN	2.16	0.397	0.611	2.166	0.232	0.65	2.134	0.072	0.566
211	1.055	NaN	NaN	NaN	2.02	0.839	0.299	2.112	0.787	0.248	2.181	0.619	0.245	NaN	NaN	NaN	NaN	NaN	NaN	2.187	0.239	0.253	2.154	0.072	0.312	2.053	0.022	0.248	NaN	NaN	NaN	2.094	0.795	0.622	2.115	0.621	0.657	NaN	NaN	NaN	2.16	0.397	0.611	2.166	0.232	0.651	2.134	0.072	0.567
212	1.06	NaN	NaN	NaN	2.02	0.839	0.299	2.112	0.787	0.248	2.181	0.619	0.245	NaN	NaN	NaN	NaN	NaN	NaN	2.187	0.239	0.253	2.154	0.072	0.312	2.053	0.022	0.248	NaN	NaN	NaN	2.094	0.795	0.622	2.115	0.621	0.657	NaN	NaN	NaN	2.16	0.397	0.611	2.166	0.232	0.651	2.134	0.072	0.567
213	1.065	NaN	NaN	NaN	2.021	0.84	0.299	2.112	0.787	0.248	2.181	0.619	0.245	NaN	NaN	NaN	NaN	NaN	NaN	2.187	0.239	0.253	2.154	0.072	0.312	2.053	0.022	0.248	NaN	NaN	NaN	2.094	0.795	0.622	2.116	0.622	0.657	NaN	NaN	NaN	2.16	0.397	0.61	2.165	0.232	0.65	2.134	0.072	0.566
214	1.07	NaN	NaN	NaN	2.021	0.84	0.299	2.112	0.787	0.248	2.182	0.619	0.245	NaN	NaN	NaN	NaN	NaN	NaN	2.187	0.239	0.253	2.154	0.072	0.312	2.053	0.022	0.248	NaN	NaN	NaN	2.094	0.795	0.621	2.115	0.621	0.656	NaN	NaN	NaN	2.16	0.397	0.61	2.165	0.232	0.65	2.134	0.072	0.566
215	1.075	NaN	NaN	NaN	2.021	0.84	0.298	2.112	0.787	0.248	2.182	0.619	0.245	NaN	NaN	NaN	NaN	NaN	NaN	2.187	0.239	0.253	2.154	0.072	0.312	2.053	0.022	0.248	NaN	NaN	NaN	2.094	0.796	0.621	2.115	0.621	0.656	NaN	NaN	NaN	2.16	0.397	0.61	2.164	0.233	0.65	2.134	0.072	0.566
216	1.08	NaN	NaN	NaN	2.021	0.84	0.298	2.112	0.787	0.247	2.182	0.619	0.245	NaN	NaN	NaN	NaN	NaN	NaN	2.187	0.239	0.253	2.154	0.072	0.312	2.053	0.022	0.248	NaN	NaN	NaN	2.094	0.796	0.621	2.115	0.621	0.656	NaN	NaN	NaN	2.16	0.397	0.61	2.164	0.233	0.65	2.134	0.072	0.566
217	1.085	NaN	NaN	NaN	2.02	0.84	0.298	2.113	0.787	0.247	2.182	0.619	0.245	NaN	NaN	NaN	NaN	NaN	NaN	2.187	0.239	0.253	2.154	0.072	0.312	2.053	0.022	0.248	NaN	NaN	NaN	2.094	0.796	0.621	2.114	0.621	0.656	NaN	NaN	NaN	2.16	0.397	0.61	2.164	0.233	0.65	2.134	0.072	0.566
218	1.09	NaN	NaN	NaN	2.02	0.84	0.298	2.113	0.787	0.247	2.182	0.619	0.245	NaN	NaN	NaN	NaN	NaN	NaN	2.187	0.239	0.253	2.154	0.072	0.312	2.054	0.022	0.248	NaN	NaN	NaN	2.094	0.796	0.621	2.114	0.621	0.656	NaN	NaN	NaN	2.159	0.397	0.61	2.164	0.233	0.65	2.134	0.072	0.566
219	1.095	NaN	NaN	NaN	2.02	0.84	0.298	2.113	0.787	0.247	2.182	0.619	0.245	NaN	NaN	NaN	NaN	NaN	NaN	2.187	0.239	0.253	2.154	0.072	0.312	2.054	0.022	0.248	NaN	NaN	NaN	2.094	0.796	0.621	2.114	0.621	0.656	NaN	NaN	NaN	2.159	0.397	0.61	2.164	0.233	0.65	2.134	0.072	0.566
220	1.1	NaN	NaN	NaN	2.02	0.84	0.298	2.113	0.788	0.247	2.182	0.619	0.245	NaN	NaN	NaN	NaN	NaN	NaN	2.187	0.239	0.253	2.154	0.072	0.312	2.054	0.022	0.248	NaN	NaN	NaN	2.094	0.797	0.621	2.114	0.621	0.656	NaN	NaN	NaN	2.159	0.397	0.61	2.164	0.233	0.65	2.134	0.072	0.566
221	1.105	NaN	NaN	NaN	2.02	0.84	0.298	2.113	0.788	0.246	2.182	0.619	0.245	NaN	NaN	NaN	NaN	NaN	NaN	2.187	0.239	0.253	2.154	0.072	0.312	2.054	0.022	0.248	NaN	NaN	NaN	2.094	0.797	0.62	2.114	0.621	0.655	NaN	NaN	NaN	2.158	0.397	0.61	2.164	0.233	0.65	2.134	0.072	0.566
222	1.11	NaN	NaN	NaN	2.02	0.84	0.297	2.113	0.788	0.246	2.182	0.619	0.245	NaN	NaN	NaN	NaN	NaN	NaN	2.187	0.239	0.252	2.154	0.072	0.312	2.054	0.022	0.248	NaN	NaN	NaN	2.095	0.797	0.621	2.114	0.621	0.655	NaN	NaN	NaN	2.158	0.397	0.61	2.164	0.233	0.65	2.134	0.072	0.566
223	1.115	NaN	NaN	NaN	2.02	0.84	0.297	2.113	0.788	0.246	2.182	0.619	0.244	NaN	NaN	NaN	NaN	NaN	NaN	2.187	0.239	0.252	2.154	0.072	0.312	2.054	0.022	0.248	NaN	NaN	NaN	2.095	0.798	0.621	2.113	0.621	0.655	NaN	NaN	NaN	2.158	0.397	0.61	2.164	0.233	0.65	2.134	0.072	0.566
224	1.12	NaN	NaN	NaN	2.02	0.84	0.297	2.113	0.788	0.246	2.182	0.619	0.245	NaN	NaN	NaN	NaN	NaN	NaN	2.187	0.239	0.252	2.154	0.072	0.312	2.054	0.022	0.248	NaN	NaN	NaN	2.095	0.798	0.621	2.113	0.622	0.655	NaN	NaN	NaN	2.157	0.397	0.61	2.164	0.233	0.65	2.134	0.072	0.566
225	1.125	NaN	NaN	NaN	2.02	0.84	0.297	2.113	0.788	0.246	2.182	0.62	0.245	NaN	NaN	NaN	NaN	NaN	NaN	2.187	0.238	0.252	2.154	0.072	0.312	2.054	0.022	0.248	NaN	NaN	NaN	2.094	0.798	0.621	2.113	0.622	0.655	NaN	NaN	NaN	2.157	0.398	0.61	2.164	0.233	0.65	2.134	0.072	0.566
226	1.13	NaN	NaN	NaN	2.02	0.84	0.297	2.114	0.788	0.246	2.182	0.62	0.245	NaN	NaN	NaN	NaN	NaN	NaN	2.187	0.238	0.252	2.154	0.072	0.312	2.054	0.022	0.248	NaN	NaN	NaN	2.094	0.798	0.621	2.113	0.622	0.655	NaN	NaN	NaN	2.157	0.398	0.61	2.163	0.233	0.65	2.134	0.072	0.566
227	1.135	NaN	NaN	NaN	2.02	0.84	0.297	2.114	0.789	0.246	2.182	0.62	0.245	NaN	NaN	NaN	NaN	NaN	NaN	2.187	0.238	0.252	2.154	0.072	0.312	2.053	0.022	0.248	NaN	NaN	NaN	2.094	0.798	0.621	2.113	0.622	0.655	NaN	NaN	NaN	2.157	0.398	0.61	2.163	0.233	0.649	2.134	0.072	0.566
228	1.14	NaN	NaN	NaN	2.021	0.84	0.296	2.114	0.789	0.246	2.182	0.62	0.245	NaN	NaN	NaN	NaN	NaN	NaN	2.187	0.238	0.252	2.154	0.072	0.312	2.053	0.022	0.248	NaN	NaN	NaN	2.094	0.798	0.621	2.112	0.621	0.655	NaN	NaN	NaN	2.157	0.398	0.61	2.163	0.233	0.649	2.134	0.072	0.566
229	1.145	NaN	NaN	NaN	2.021	0.839	0.295	2.114	0.789	0.246	2.182	0.62	0.245	NaN	NaN	NaN	NaN	NaN	NaN	2.187	0.238	0.252	2.154	0.072	0.312	2.053	0.022	0.248	NaN	NaN	NaN	2.094	0.798	0.621	2.112	0.621	0.655	NaN	NaN	NaN	2.157	0.398	0.61	2.163	0.233	0.649	2.134	0.072	0.566
230	1.15	NaN	NaN	NaN	2.021	0.839	0.295	2.115	0.789	0.245	2.182	0.62	0.245	NaN	NaN	NaN	NaN	NaN	NaN	2.187	0.238	0.252	2.154	0.072	0.312	2.053	0.022	0.248	NaN	NaN	NaN	2.094	0.798	0.621	2.112	0.621	0.654	NaN	NaN	NaN	2.156	0.398	0.61	2.163	0.233	0.649	2.134	0.072	0.566
231	1.155	NaN	NaN	NaN	2.021	0.839	0.295	2.115	0.789	0.245	2.183	0.62	0.245	NaN	NaN	NaN	NaN	NaN	NaN	2.187	0.238	0.252	2.154	0.072	0.312	2.054	0.022	0.248	NaN	NaN	NaN	2.094	0.798	0.62	2.112	0.622	0.654	NaN	NaN	NaN	2.156	0.398	0.61	2.163	0.233	0.649	2.134	0.072	0.566
232	1.16	NaN	NaN	NaN	2.021	0.839	0.294	2.115	0.789	0.245	2.183	0.62	0.245	NaN	NaN	NaN	NaN	NaN	NaN	2.187	0.238	0.252	2.154	0.072	0.312	2.054	0.022	0.248	NaN	NaN	NaN	2.094	0.798	0.62	2.112	0.622	0.654	NaN	NaN	NaN	2.156	0.398	0.61	2.163	0.233	0.649	2.134	0.072	0.566
233	1.165	NaN	NaN	NaN	2.021	0.839	0.294	2.103	0.775	0.243	2.183	0.62	0.245	NaN	NaN	NaN	NaN	NaN	NaN	2.187	0.238	0.252	2.154	0.072	0.312	2.053	0.022	0.248	NaN	NaN	NaN	2.093	0.798	0.62	2.111	0.622	0.654	NaN	NaN	NaN	2.155	0.398	0.61	2.163	0.233	0.649	2.134	0.072	0.566
234	1.17	NaN	NaN	NaN	2.021	0.839	0.294	2.087	0.758	0.24	2.183	0.62	0.244	NaN	NaN	NaN	NaN	NaN	NaN	2.187	0.238	0.252	2.154	0.072	0.312	2.053	0.022	0.248	NaN	NaN	NaN	2.093	0.798	0.62	2.111	0.622	0.654	NaN	NaN	NaN	2.155	0.398	0.609	2.162	0.233	0.649	2.134	0.072	0.566
235	1.175	NaN	NaN	NaN	2.021	0.839	0.294	2.109	0.782	0.244	2.183	0.62	0.244	NaN	NaN	NaN	NaN	NaN	NaN	2.187	0.238	0.252	2.154	0.072	0.312	2.053	0.022	0.248	NaN	NaN	NaN	2.093	0.798	0.62	2.111	0.622	0.654	NaN	NaN	NaN	2.155	0.398	0.609	2.162	0.234	0.649	2.134	0.072	0.566
236	1.18	NaN	NaN	NaN	2.021	0.839	0.294	2.118	0.786	0.246	2.183	0.62	0.244	NaN	NaN	NaN	NaN	NaN	NaN	2.187	0.238	0.252	2.154	0.072	0.312	2.053	0.022	0.248	NaN	NaN	NaN	2.093	0.798	0.619	2.111	0.622	0.654	NaN	NaN	NaN	2.155	0.398	0.609	2.162	0.234	0.649	2.134	0.072	0.566
237	1.185	NaN	NaN	NaN	2.021	0.839	0.293	2.128	0.785	0.248	2.183	0.62	0.244	NaN	NaN	NaN	NaN	NaN	NaN	2.187	0.238	0.252	2.154	0.072	0.312	2.053	0.022	0.248	NaN	NaN	NaN	2.092	0.798	0.62	2.111	0.622	0.653	NaN	NaN	NaN	2.154	0.398	0.609	2.162	0.234	0.649	2.134	0.072	0.566
238	1.19	NaN	NaN	NaN	2.02	0.839	0.293	2.131	0.785	0.249	2.183	0.62	0.244	NaN	NaN	NaN	NaN	NaN	NaN	2.187	0.238	0.252	2.154	0.072	0.312	2.053	0.022	0.248	NaN	NaN	NaN	2.092	0.798	0.62	2.111	0.622	0.653	NaN	NaN	NaN	2.154	0.398	0.609	2.161	0.234	0.649	2.134	0.072	0.566
239	1.195	NaN	NaN	NaN	2.02	0.839	0.293	2.127	0.786	0.247	2.183	0.62	0.244	NaN	NaN	NaN	NaN	NaN	NaN	2.187	0.238	0.252	2.154	0.072	0.312	2.053	0.022	0.248	NaN	NaN	NaN	2.091	0.798	0.62	2.111	0.622	0.653	NaN	NaN	NaN	2.153	0.398	0.609	2.161	0.234	0.649	2.134	0.072	0.566
240	1.2	NaN	NaN	NaN	2.02	0.839	0.293	2.123	0.787	0.246	2.183	0.62	0.244	NaN	NaN	NaN	NaN	NaN	NaN	2.187	0.238	0.251	2.154	0.072	0.312	2.054	0.022	0.248	NaN	NaN	NaN	2.091	0.797	0.62	2.11	0.622	0.653	NaN	NaN	NaN	2.152	0.398	0.608	2.16	0.234	0.649	2.134	0.072	0.566
241	1.205	NaN	NaN	NaN	2.02	0.84	0.293	2.127	0.786	0.247	2.183	0.62	0.244	NaN	NaN	NaN	NaN	NaN	NaN	2.187	0.238	0.251	2.154	0.072	0.312	2.054	0.022	0.248	NaN	NaN	NaN	2.091	0.797	0.619	2.11	0.622	0.653	NaN	NaN	NaN	2.152	0.398	0.608	2.16	0.234	0.649	2.134	0.072	0.566
242	1.21	NaN	NaN	NaN	2.02	0.84	0.293	2.105	0.774	0.242	2.183	0.62	0.244	NaN	NaN	NaN	NaN	NaN	NaN	2.187	0.238	0.251	2.154	0.072	0.312	2.054	0.022	0.248	NaN	NaN	NaN	2.091	0.797	0.617	2.11	0.622	0.653	NaN	NaN	NaN	2.151	0.398	0.608	2.16	0.234	0.649	2.134	0.073	0.566
243	1.215	NaN	NaN	NaN	2.02	0.84	0.292	2.075	0.743	0.236	2.183	0.62	0.243	NaN	NaN	NaN	NaN	NaN	NaN	2.187	0.238	0.251	2.154	0.072	0.312	2.054	0.022	0.248	NaN	NaN	NaN	2.091	0.797	0.617	2.11	0.623	0.653	NaN	NaN	NaN	2.151	0.398	0.608	2.16	0.234	0.649	2.134	0.073	0.566
244	1.22	NaN	NaN	NaN	2.02	0.84	0.292	2.067	0.735	0.235	2.183	0.619	0.243	NaN	NaN	NaN	NaN	NaN	NaN	2.187	0.238	0.251	2.154	0.072	0.312	2.054	0.022	0.248	NaN	NaN	NaN	2.09	0.797	0.616	2.11	0.623	0.652	NaN	NaN	NaN	2.15	0.398	0.608	2.159	0.234	0.649	2.134	0.073	0.566
245	1.225	NaN	NaN	NaN	2.02	0.84	0.292	2.066	0.734	0.234	2.183	0.619	0.243	NaN	NaN	NaN	NaN	NaN	NaN	2.187	0.238	0.251	2.154	0.072	0.312	2.054	0.022	0.248	NaN	NaN	NaN	2.09	0.797	0.616	2.11	0.622	0.652	NaN	NaN	NaN	2.15	0.398	0.608	2.159	0.233	0.648	2.134	0.073	0.566
246	1.23	NaN	NaN	NaN	2.02	0.84	0.292	2.077	0.747	0.236	2.183	0.619	0.243	NaN	NaN	NaN	NaN	NaN	NaN	2.187	0.238	0.251	2.154	0.072	0.312	2.054	0.022	0.248	NaN	NaN	NaN	2.09	0.797	0.616	2.109	0.622	0.652	NaN	NaN	NaN	2.15	0.398	0.608	2.158	0.233	0.648	2.133	0.072	0.566
247	1.235	NaN	NaN	NaN	2.02	0.839	0.292	2.105	0.777	0.24	2.182	0.619	0.242	NaN	NaN	NaN	NaN	NaN	NaN	2.187	0.238	0.251	2.154	0.072	0.312	2.053	0.022	0.248	NaN	NaN	NaN	2.09	0.797	0.616	2.109	0.623	0.652	NaN	NaN	NaN	2.149	0.398	0.608	2.158	0.233	0.648	2.132	0.071	0.564
248	1.24	NaN	NaN	NaN	2.02	0.839	0.291	2.111	0.784	0.241	2.182	0.619	0.241	NaN	NaN	NaN	NaN	NaN	NaN	2.187	0.238	0.251	2.154	0.072	0.312	2.054	0.022	0.248	NaN	NaN	NaN	2.09	0.797	0.616	2.109	0.623	0.652	NaN	NaN	NaN	2.148	0.398	0.608	2.158	0.233	0.648	2.131	0.07	0.564
249	1.245	NaN	NaN	NaN	2.02	0.839	0.29	2.113	0.786	0.241	2.182	0.619	0.241	NaN	NaN	NaN	NaN	NaN	NaN	2.187	0.238	0.251	2.154	0.072	0.312	2.054	0.022	0.248	NaN	NaN	NaN	2.09	0.797	0.615	2.109	0.623	0.652	NaN	NaN	NaN	2.147	0.398	0.608	2.158	0.233	0.648	2.132	0.07	0.564
250	1.25	NaN	NaN	NaN	2.02	0.838	0.29	2.113	0.786	0.241	2.182	0.619	0.241	NaN	NaN	NaN	NaN	NaN	NaN	2.187	0.238	0.251	2.154	0.072	0.312	2.053	0.022	0.248	NaN	NaN	NaN	2.09	0.797	0.615	2.109	0.623	0.652	NaN	NaN	NaN	2.147	0.398	0.608	2.157	0.234	0.648	2.132	0.071	0.564
251	1.255	NaN	NaN	NaN	2.02	0.838	0.29	2.113	0.787	0.24	2.182	0.619	0.241	NaN	NaN	NaN	NaN	NaN	NaN	2.187	0.238	0.251	2.154	0.072	0.312	2.053	0.022	0.248	NaN	NaN	NaN	2.09	0.797	0.615	2.108	0.623	0.651	NaN	NaN	NaN	2.146	0.398	0.608	2.157	0.234	0.649	2.131	0.07	0.564
252	1.26	NaN	NaN	NaN	2.02	0.838	0.29	2.113	0.787	0.24	2.182	0.618	0.241	NaN	NaN	NaN	NaN	NaN	NaN	2.187	0.238	0.251	2.154	0.072	0.312	2.053	0.022	0.248	NaN	NaN	NaN	2.09	0.798	0.615	2.108	0.623	0.651	NaN	NaN	NaN	2.146	0.398	0.608	2.157	0.234	0.649	2.132	0.071	0.564
253	1.265	NaN	NaN	NaN	2.02	0.838	0.289	2.113	0.787	0.24	2.182	0.618	0.241	NaN	NaN	NaN	NaN	NaN	NaN	2.187	0.238	0.251	2.154	0.072	0.312	2.053	0.022	0.248	NaN	NaN	NaN	2.09	0.798	0.615	2.107	0.623	0.651	NaN	NaN	NaN	2.145	0.398	0.607	2.156	0.234	0.649	2.133	0.072	0.566
254	1.27	NaN	NaN	NaN	2.02	0.838	0.289	2.113	0.787	0.24	2.182	0.618	0.241	NaN	NaN	NaN	NaN	NaN	NaN	2.187	0.237	0.25	2.154	0.072	0.312	2.053	0.022	0.248	NaN	NaN	NaN	2.09	0.798	0.615	2.106	0.623	0.651	NaN	NaN	NaN	2.145	0.398	0.607	2.155	0.234	0.648	2.133	0.073	0.566
255	1.275	NaN	NaN	NaN	2.019	0.838	0.289	2.113	0.787	0.24	2.182	0.618	0.24	NaN	NaN	NaN	NaN	NaN	NaN	2.186	0.236	0.249	2.154	0.072	0.312	2.053	0.022	0.248	NaN	NaN	NaN	2.09	0.799	0.614	2.106	0.623	0.651	NaN	NaN	NaN	2.143	0.398	0.607	2.155	0.235	0.648	2.133	0.072	0.566
256	1.28	NaN	NaN	NaN	2.019	0.838	0.289	2.113	0.787	0.24	2.182	0.618	0.24	NaN	NaN	NaN	NaN	NaN	NaN	2.186	0.236	0.249	2.154	0.072	0.312	2.053	0.022	0.248	NaN	NaN	NaN	2.09	0.799	0.614	2.106	0.623	0.651	NaN	NaN	NaN	2.142	0.398	0.607	2.155	0.235	0.649	2.132	0.072	0.565
257	1.285	NaN	NaN	NaN	2.019	0.838	0.289	2.113	0.786	0.24	2.182	0.618	0.24	NaN	NaN	NaN	NaN	NaN	NaN	2.186	0.236	0.249	2.154	0.072	0.312	2.054	0.022	0.248	NaN	NaN	NaN	2.09	0.799	0.614	2.105	0.623	0.651	NaN	NaN	NaN	2.141	0.398	0.606	2.155	0.235	0.649	2.131	0.071	0.565
258	1.29	NaN	NaN	NaN	2.019	0.838	0.289	2.113	0.786	0.24	2.182	0.618	0.24	NaN	NaN	NaN	NaN	NaN	NaN	2.186	0.236	0.249	2.154	0.072	0.312	2.054	0.022	0.248	NaN	NaN	NaN	2.09	0.799	0.614	2.105	0.623	0.65	NaN	NaN	NaN	2.14	0.398	0.606	2.154	0.235	0.649	2.131	0.071	0.565
259	1.295	NaN	NaN	NaN	2.019	0.838	0.289	2.113	0.786	0.24	2.182	0.618	0.24	NaN	NaN	NaN	NaN	NaN	NaN	2.186	0.236	0.249	2.154	0.072	0.312	2.054	0.022	0.248	NaN	NaN	NaN	2.09	0.8	0.614	2.104	0.623	0.65	NaN	NaN	NaN	2.139	0.398	0.606	2.154	0.235	0.648	2.131	0.071	0.565
260	1.3	NaN	NaN	NaN	2.019	0.838	0.288	2.113	0.786	0.239	2.182	0.618	0.24	NaN	NaN	NaN	NaN	NaN	NaN	2.186	0.237	0.249	2.154	0.072	0.312	2.054	0.022	0.248	NaN	NaN	NaN	2.09	0.8	0.614	2.104	0.623	0.65	NaN	NaN	NaN	2.138	0.398	0.606	2.153	0.236	0.648	2.131	0.071	0.565
261	1.305	NaN	NaN	NaN	2.019	0.838	0.288	2.111	0.787	0.239	2.181	0.617	0.239	NaN	NaN	NaN	NaN	NaN	NaN	2.187	0.237	0.25	2.154	0.072	0.312	2.054	0.022	0.248	NaN	NaN	NaN	2.09	0.8	0.613	2.104	0.623	0.65	NaN	NaN	NaN	2.137	0.398	0.606	NaN	NaN	NaN	2.131	0.071	0.565
262	1.31	NaN	NaN	NaN	2.019	0.838	0.287	2.107	0.788	0.238	2.181	0.617	0.239	NaN	NaN	NaN	NaN	NaN	NaN	2.187	0.238	0.25	2.154	0.072	0.312	2.054	0.022	0.248	NaN	NaN	NaN	2.09	0.801	0.614	2.103	0.623	0.65	NaN	NaN	NaN	2.136	0.398	0.606	NaN	NaN	NaN	2.131	0.071	0.565
263	1.315	NaN	NaN	NaN	2.019	0.838	0.287	2.108	0.788	0.238	2.181	0.617	0.239	NaN	NaN	NaN	NaN	NaN	NaN	2.187	0.238	0.25	2.154	0.072	0.312	2.054	0.022	0.248	NaN	NaN	NaN	2.09	0.801	0.614	2.103	0.623	0.649	NaN	NaN	NaN	2.135	0.398	0.606	NaN	NaN	NaN	2.131	0.071	0.565
264	1.32	NaN	NaN	NaN	2.019	0.838	0.286	2.111	0.787	0.239	2.181	0.617	0.239	NaN	NaN	NaN	NaN	NaN	NaN	2.187	0.238	0.25	2.154	0.072	0.312	2.054	0.022	0.248	NaN	NaN	NaN	2.09	0.801	0.614	2.102	0.623	0.649	NaN	NaN	NaN	2.134	0.398	0.606	NaN	NaN	NaN	2.131	0.071	0.565
265	1.325	NaN	NaN	NaN	2.02	0.838	0.286	2.112	0.787	0.239	2.181	0.617	0.238	NaN	NaN	NaN	NaN	NaN	NaN	2.187	0.238	0.25	2.154	0.072	0.312	2.053	0.022	0.248	NaN	NaN	NaN	2.09	0.801	0.613	2.102	0.623	0.649	NaN	NaN	NaN	2.133	0.398	0.606	2.148	0.235	0.648	2.13	0.071	0.564
266	1.33	NaN	NaN	NaN	2.02	0.838	0.286	2.113	0.787	0.239	2.181	0.618	0.239	NaN	NaN	NaN	NaN	NaN	NaN	2.187	0.238	0.25	2.154	0.072	0.312	2.053	0.022	0.248	NaN	NaN	NaN	2.089	0.801	0.613	2.101	0.623	0.649	NaN	NaN	NaN	2.131	0.397	0.605	2.147	0.235	0.648	2.13	0.07	0.563
267	1.335	NaN	NaN	NaN	2.02	0.838	0.286	2.112	0.787	0.239	2.182	0.618	0.239	NaN	NaN	NaN	NaN	NaN	NaN	2.187	0.237	0.25	2.154	0.072	0.312	2.054	0.022	0.248	NaN	NaN	NaN	2.088	0.8	0.613	2.101	0.623	0.649	NaN	NaN	NaN	2.13	0.398	0.605	2.146	0.235	0.648	2.13	0.07	0.563
268	1.34	NaN	NaN	NaN	2.02	0.838	0.286	2.112	0.787	0.238	2.182	0.618	0.239	NaN	NaN	NaN	NaN	NaN	NaN	2.187	0.237	0.25	2.154	0.072	0.312	2.054	0.022	0.248	NaN	NaN	NaN	2.088	0.8	0.611	2.1	0.622	0.648	NaN	NaN	NaN	2.129	0.398	0.605	2.145	0.233	0.648	2.13	0.07	0.563
269	1.345	NaN	NaN	NaN	2.019	0.838	0.286	2.112	0.787	0.238	2.182	0.618	0.239	NaN	NaN	NaN	NaN	NaN	NaN	2.187	0.237	0.25	2.154	0.072	0.312	2.054	0.022	0.248	NaN	NaN	NaN	2.088	0.799	0.61	2.099	0.622	0.648	NaN	NaN	NaN	2.128	0.398	0.605	2.144	0.233	0.648	2.13	0.07	0.563
270	1.35	NaN	NaN	NaN	2.019	0.838	0.286	2.112	0.787	0.238	2.182	0.619	0.239	NaN	NaN	NaN	NaN	NaN	NaN	2.187	0.237	0.25	2.154	0.072	0.312	2.054	0.022	0.248	NaN	NaN	NaN	2.088	0.799	0.609	2.099	0.622	0.648	NaN	NaN	NaN	2.127	0.398	0.605	2.144	0.234	0.648	2.13	0.07	0.563
271	1.355	NaN	NaN	NaN	2.019	0.838	0.286	2.112	0.787	0.238	2.182	0.619	0.239	NaN	NaN	NaN	NaN	NaN	NaN	2.187	0.237	0.249	2.154	0.072	0.312	2.054	0.022	0.248	NaN	NaN	NaN	2.088	0.799	0.609	2.098	0.622	0.648	NaN	NaN	NaN	2.125	0.397	0.604	2.143	0.234	0.648	2.13	0.07	0.563
272	1.36	NaN	NaN	NaN	2.019	0.838	0.286	2.112	0.787	0.238	2.182	0.619	0.239	NaN	NaN	NaN	NaN	NaN	NaN	2.187	0.237	0.249	2.154	0.072	0.312	2.054	0.022	0.248	NaN	NaN	NaN	2.088	0.799	0.609	2.098	0.622	0.647	NaN	NaN	NaN	2.124	0.397	0.604	2.143	0.234	0.647	2.13	0.07	0.563
273	1.365	NaN	NaN	NaN	2.019	0.838	0.285	NaN	NaN	NaN	2.182	0.619	0.238	NaN	NaN	NaN	NaN	NaN	NaN	2.187	0.237	0.249	2.154	0.072	0.312	2.054	0.022	0.248	NaN	NaN	NaN	2.088	0.799	0.609	2.097	0.622	0.647	NaN	NaN	NaN	2.122	0.397	0.604	2.142	0.235	0.648	2.13	0.07	0.563
274	1.37	NaN	NaN	NaN	2.019	0.838	0.285	NaN	NaN	NaN	2.182	0.619	0.238	NaN	NaN	NaN	NaN	NaN	NaN	2.187	0.237	0.249	2.154	0.072	0.312	2.053	0.022	0.248	NaN	NaN	NaN	2.088	0.799	0.609	2.097	0.622	0.647	NaN	NaN	NaN	2.121	0.397	0.603	2.141	0.235	0.648	2.13	0.07	0.563
275	1.375	NaN	NaN	NaN	2.019	0.837	0.284	NaN	NaN	NaN	2.182	0.619	0.238	NaN	NaN	NaN	NaN	NaN	NaN	2.187	0.237	0.249	2.154	0.072	0.312	2.053	0.022	0.248	NaN	NaN	NaN	2.088	0.799	0.608	2.097	0.622	0.646	NaN	NaN	NaN	2.12	0.397	0.603	2.141	0.235	0.648	2.13	0.07	0.563
276	1.38	NaN	NaN	NaN	2.019	0.837	0.283	NaN	NaN	NaN	2.182	0.619	0.238	NaN	NaN	NaN	NaN	NaN	NaN	2.187	0.237	0.249	2.154	0.072	0.312	2.053	0.022	0.248	NaN	NaN	NaN	2.088	0.8	0.609	2.096	0.621	0.646	NaN	NaN	NaN	2.119	0.398	0.603	2.14	0.235	0.648	2.13	0.07	0.563
277	1.385	NaN	NaN	NaN	2.019	0.837	0.283	2.113	0.787	0.233	2.182	0.619	0.238	NaN	NaN	NaN	NaN	NaN	NaN	2.187	0.237	0.249	2.153	0.072	0.311	2.054	0.022	0.248	NaN	NaN	NaN	2.088	0.8	0.609	2.096	0.621	0.645	NaN	NaN	NaN	2.119	0.398	0.603	2.14	0.236	0.648	2.129	0.07	0.563
278	1.39	NaN	NaN	NaN	2.019	0.837	0.282	2.113	0.787	0.233	2.182	0.619	0.238	NaN	NaN	NaN	NaN	NaN	NaN	2.187	0.237	0.249	2.153	0.071	0.31	2.053	0.022	0.248	NaN	NaN	NaN	2.088	0.8	0.609	2.095	0.621	0.645	NaN	NaN	NaN	2.118	0.398	0.603	2.139	0.237	0.648	2.129	0.07	0.563
279	1.395	NaN	NaN	NaN	2.019	0.837	0.282	2.113	0.787	0.233	2.181	0.619	0.238	NaN	NaN	NaN	NaN	NaN	NaN	2.187	0.237	0.249	2.153	0.071	0.311	2.053	0.022	0.248	NaN	NaN	NaN	2.088	0.799	0.608	2.095	0.621	0.645	NaN	NaN	NaN	2.116	0.398	0.603	2.138	0.237	0.648	2.129	0.07	0.563
280	1.4	NaN	NaN	NaN	2.019	0.837	0.282	2.113	0.787	0.232	2.181	0.619	0.238	NaN	NaN	NaN	NaN	NaN	NaN	2.187	0.237	0.249	2.153	0.071	0.31	2.054	0.022	0.248	NaN	NaN	NaN	2.088	0.799	0.608	2.094	0.621	0.644	NaN	NaN	NaN	2.114	0.398	0.602	2.137	0.237	0.648	2.129	0.07	0.563
281	1.405	NaN	NaN	NaN	2.019	0.837	0.282	2.112	0.787	0.232	2.181	0.619	0.237	NaN	NaN	NaN	NaN	NaN	NaN	2.187	0.237	0.249	2.153	0.071	0.311	2.054	0.022	0.248	NaN	NaN	NaN	2.087	0.799	0.607	2.094	0.621	0.644	NaN	NaN	NaN	2.113	0.397	0.601	2.137	0.237	0.647	2.129	0.07	0.562
282	1.41	NaN	NaN	NaN	2.018	0.837	0.281	2.112	0.787	0.232	2.18	0.618	0.235	NaN	NaN	NaN	NaN	NaN	NaN	2.187	0.237	0.249	2.152	0.071	0.309	2.054	0.022	0.248	NaN	NaN	NaN	2.087	0.799	0.606	2.094	0.62	0.643	NaN	NaN	NaN	2.111	0.396	0.601	2.137	0.238	0.647	2.129	0.07	0.562
283	1.415	NaN	NaN	NaN	2.018	0.837	0.281	2.112	0.787	0.232	2.18	0.617	0.234	NaN	NaN	NaN	NaN	NaN	NaN	2.187	0.237	0.249	2.153	0.071	0.31	2.054	0.022	0.248	NaN	NaN	NaN	2.086	0.797	0.605	2.093	0.62	0.643	NaN	NaN	NaN	2.109	0.396	0.601	2.136	0.238	0.647	2.129	0.07	0.562
284	1.42	NaN	NaN	NaN	2.018	0.837	0.281	2.112	0.787	0.232	2.179	0.617	0.233	NaN	NaN	NaN	NaN	NaN	NaN	2.186	0.237	0.249	2.153	0.071	0.311	2.054	0.022	0.248	NaN	NaN	NaN	2.086	0.797	0.604	2.092	0.62	0.642	NaN	NaN	NaN	2.108	0.396	0.6	2.135	0.238	0.647	2.129	0.07	0.562
285	1.425	NaN	NaN	NaN	2.018	0.837	0.28	2.111	0.787	0.231	2.179	0.617	0.232	NaN	NaN	NaN	NaN	NaN	NaN	2.186	0.237	0.248	2.152	0.071	0.309	2.054	0.022	0.248	NaN	NaN	NaN	2.086	0.797	0.604	2.092	0.619	0.642	NaN	NaN	NaN	2.107	0.397	0.6	2.134	0.239	0.647	2.129	0.07	0.562
286	1.43	NaN	NaN	NaN	2.018	0.837	0.28	2.108	0.788	0.231	2.179	0.617	0.232	NaN	NaN	NaN	NaN	NaN	NaN	2.186	0.237	0.248	2.152	0.071	0.309	2.054	0.022	0.248	NaN	NaN	NaN	2.086	0.797	0.603	2.091	0.619	0.641	NaN	NaN	NaN	2.105	0.396	0.599	2.134	0.239	0.647	2.129	0.07	0.562
287	1.435	NaN	NaN	NaN	2.018	0.837	0.279	2.108	0.788	0.231	2.18	0.618	0.233	NaN	NaN	NaN	NaN	NaN	NaN	2.186	0.237	0.248	2.152	0.07	0.309	2.054	0.022	0.248	NaN	NaN	NaN	2.087	0.797	0.603	2.091	0.619	0.641	NaN	NaN	NaN	2.104	0.396	0.599	2.133	0.239	0.647	2.129	0.07	0.562
288	1.44	NaN	NaN	NaN	2.018	0.837	0.279	2.107	0.788	0.23	2.18	0.618	0.233	NaN	NaN	NaN	NaN	NaN	NaN	2.186	0.237	0.248	2.152	0.07	0.309	2.054	0.022	0.248	NaN	NaN	NaN	2.087	0.797	0.603	2.09	0.619	0.64	NaN	NaN	NaN	2.103	0.396	0.599	2.133	0.239	0.647	2.129	0.07	0.562
289	1.445	NaN	NaN	NaN	2.018	0.837	0.279	2.107	0.788	0.23	2.18	0.618	0.232	NaN	NaN	NaN	NaN	NaN	NaN	2.186	0.237	0.248	2.152	0.07	0.309	2.054	0.022	0.248	NaN	NaN	NaN	2.086	0.796	0.602	2.09	0.618	0.64	NaN	NaN	NaN	2.102	0.396	0.599	2.132	0.239	0.647	2.129	0.07	0.562
290	1.45	NaN	NaN	NaN	2.018	0.837	0.278	2.107	0.788	0.23	2.18	0.619	0.232	NaN	NaN	NaN	NaN	NaN	NaN	2.186	0.237	0.247	2.152	0.07	0.309	2.054	0.022	0.248	NaN	NaN	NaN	2.086	0.796	0.601	2.089	0.618	0.639	NaN	NaN	NaN	2.1	0.396	0.598	2.131	0.24	0.646	2.129	0.07	0.562
291	1.455	NaN	NaN	NaN	2.018	0.837	0.278	2.107	0.788	0.23	2.18	0.619	0.232	NaN	NaN	NaN	NaN	NaN	NaN	2.186	0.237	0.247	2.152	0.07	0.309	2.054	0.022	0.248	NaN	NaN	NaN	2.085	0.795	0.601	2.088	0.618	0.639	NaN	NaN	NaN	2.098	0.396	0.597	2.131	0.24	0.646	2.128	0.07	0.561
292	1.46	NaN	NaN	NaN	2.017	0.837	0.278	2.107	0.787	0.229	2.18	0.619	0.232	NaN	NaN	NaN	NaN	NaN	NaN	2.186	0.237	0.247	2.152	0.07	0.309	2.054	0.022	0.248	NaN	NaN	NaN	2.085	0.795	0.6	2.087	0.617	0.638	NaN	NaN	NaN	2.097	0.395	0.596	2.13	0.24	0.646	2.128	0.07	0.561
293	1.465	NaN	NaN	NaN	2.018	0.837	0.278	2.107	0.787	0.229	2.179	0.619	0.231	NaN	NaN	NaN	NaN	NaN	NaN	2.186	0.237	0.247	2.152	0.07	0.309	2.054	0.022	0.248	NaN	NaN	NaN	2.085	0.795	0.601	2.086	0.617	0.637	NaN	NaN	NaN	2.096	0.396	0.597	2.13	0.24	0.646	2.128	0.07	0.561
294	1.47	NaN	NaN	NaN	2.018	0.837	0.277	2.103	0.781	0.235	2.179	0.618	0.23	NaN	NaN	NaN	NaN	NaN	NaN	2.186	0.236	0.247	2.152	0.07	0.309	2.054	0.022	0.248	NaN	NaN	NaN	2.084	0.794	0.6	2.085	0.616	0.637	NaN	NaN	NaN	2.094	0.396	0.597	2.129	0.241	0.646	2.128	0.07	0.561
295	1.475	NaN	NaN	NaN	2.018	0.837	0.276	2.095	0.768	0.25	2.177	0.617	0.229	NaN	NaN	NaN	NaN	NaN	NaN	2.186	0.236	0.247	2.152	0.07	0.309	2.054	0.022	0.248	NaN	NaN	NaN	2.085	0.794	0.599	2.085	0.616	0.636	NaN	NaN	NaN	2.093	0.396	0.596	2.128	0.241	0.646	2.128	0.07	0.561
296	1.48	NaN	NaN	NaN	2.018	0.837	0.275	2.092	0.764	0.253	2.177	0.617	0.228	NaN	NaN	NaN	NaN	NaN	NaN	2.186	0.236	0.246	2.152	0.07	0.309	2.054	0.022	0.248	NaN	NaN	NaN	2.085	0.794	0.598	2.084	0.615	0.636	NaN	NaN	NaN	2.092	0.395	0.596	2.128	0.241	0.646	2.128	0.07	0.561
297	1.485	NaN	NaN	NaN	2.018	0.837	0.274	2.092	0.763	0.253	2.176	0.616	0.227	NaN	NaN	NaN	NaN	NaN	NaN	2.186	0.236	0.246	2.153	0.07	0.309	2.054	0.022	0.248	NaN	NaN	NaN	2.086	0.794	0.598	2.083	0.615	0.635	NaN	NaN	NaN	2.091	0.396	0.596	2.125	0.24	0.645	2.128	0.07	0.561
298	1.49	NaN	NaN	NaN	2.017	0.836	0.274	2.092	0.763	0.253	2.176	0.616	0.226	NaN	NaN	NaN	NaN	NaN	NaN	2.186	0.236	0.246	2.153	0.07	0.309	2.054	0.022	0.248	NaN	NaN	NaN	2.085	0.794	0.597	2.082	0.614	0.635	NaN	NaN	NaN	2.09	0.396	0.596	2.122	0.237	0.642	2.128	0.07	0.561
299	1.495	NaN	NaN	NaN	2.017	0.836	0.273	2.092	0.763	0.252	2.176	0.616	0.226	NaN	NaN	NaN	NaN	NaN	NaN	2.185	0.235	0.245	2.153	0.07	0.309	2.054	0.022	0.248	NaN	NaN	NaN	2.085	0.794	0.597	2.081	0.614	0.634	NaN	NaN	NaN	2.087	0.395	0.596	2.121	0.236	0.641	2.128	0.07	0.561
300	1.5	NaN	NaN	NaN	2.017	0.836	0.273	2.092	0.763	0.252	2.176	0.616	0.226	NaN	NaN	NaN	NaN	NaN	NaN	2.185	0.235	0.245	2.153	0.07	0.309	2.054	0.022	0.248	NaN	NaN	NaN	2.085	0.794	0.597	2.081	0.614	0.634	2.054	0.484	0.583	2.086	0.395	0.595	2.12	0.236	0.641	2.128	0.07	0.561
301	1.505	NaN	NaN	NaN	2.017	0.836	0.272	2.092	0.763	0.252	2.176	0.616	0.226	NaN	NaN	NaN	NaN	NaN	NaN	2.185	0.235	0.245	2.153	0.07	0.309	2.054	0.022	0.248	NaN	NaN	NaN	2.086	0.793	0.596	2.08	0.613	0.633	2.054	0.484	0.583	2.084	0.395	0.595	2.12	0.236	0.642	2.127	0.07	0.561
302	1.51	NaN	NaN	NaN	2.017	0.836	0.271	2.092	0.763	0.251	2.175	0.616	0.225	NaN	NaN	NaN	NaN	NaN	NaN	2.185	0.235	0.244	2.153	0.07	0.309	2.054	0.022	0.248	NaN	NaN	NaN	2.084	0.791	0.594	2.079	0.613	0.632	2.054	0.484	0.583	2.082	0.395	0.595	2.119	0.237	0.642	NaN	NaN	NaN
303	1.515	NaN	NaN	NaN	2.017	0.836	0.27	NaN	NaN	NaN	2.175	0.616	0.225	NaN	NaN	NaN	NaN	NaN	NaN	2.185	0.235	0.244	2.153	0.07	0.309	2.054	0.022	0.248	NaN	NaN	NaN	2.084	0.79	0.594	2.079	0.613	0.632	2.054	0.484	0.582	2.081	0.394	0.595	2.118	0.237	0.642	2.127	0.07	0.561
304	1.52	NaN	NaN	NaN	2.017	0.836	0.27	NaN	NaN	NaN	2.175	0.616	0.225	NaN	NaN	NaN	NaN	NaN	NaN	2.185	0.235	0.244	2.153	0.07	0.309	2.054	0.022	0.248	NaN	NaN	NaN	2.084	0.789	0.593	2.078	0.613	0.631	2.053	0.484	0.582	2.079	0.394	0.594	2.118	0.238	0.641	NaN	NaN	NaN
305	1.525	NaN	NaN	NaN	2.017	0.836	0.27	NaN	NaN	NaN	2.175	0.616	0.224	NaN	NaN	NaN	NaN	NaN	NaN	2.185	0.235	0.244	2.153	0.07	0.309	2.054	0.022	0.248	NaN	NaN	NaN	2.084	0.789	0.592	2.077	0.612	0.631	2.052	0.483	0.581	2.077	0.395	0.594	2.118	0.238	0.641	NaN	NaN	NaN
306	1.53	NaN	NaN	NaN	2.017	0.836	0.269	NaN	NaN	NaN	2.174	0.616	0.222	NaN	NaN	NaN	NaN	NaN	NaN	2.185	0.235	0.244	2.153	0.07	0.308	2.054	0.022	0.248	NaN	NaN	NaN	2.082	0.787	0.591	2.076	0.612	0.63	2.051	0.483	0.581	2.076	0.395	0.594	2.118	0.239	0.642	NaN	NaN	NaN
307	1.535	NaN	NaN	NaN	2.017	0.836	0.268	NaN	NaN	NaN	2.174	0.616	0.221	NaN	NaN	NaN	NaN	NaN	NaN	2.185	0.235	0.243	2.153	0.07	0.308	2.054	0.022	0.248	NaN	NaN	NaN	2.082	0.787	0.591	2.075	0.611	0.629	2.05	0.483	0.581	2.075	0.395	0.594	2.117	0.241	0.643	2.126	0.071	0.561
308	1.54	NaN	NaN	NaN	2.017	0.835	0.268	NaN	NaN	NaN	2.174	0.616	0.221	NaN	NaN	NaN	NaN	NaN	NaN	2.185	0.235	0.243	2.153	0.069	0.308	2.054	0.022	0.248	NaN	NaN	NaN	2.084	0.789	0.591	2.074	0.61	0.629	2.048	0.483	0.58	2.074	0.396	0.594	2.117	0.241	0.644	2.126	0.071	0.561
309	1.545	NaN	NaN	NaN	2.017	0.835	0.267	NaN	NaN	NaN	2.174	0.616	0.22	NaN	NaN	NaN	NaN	NaN	NaN	2.185	0.235	0.243	2.153	0.069	0.308	2.054	0.022	0.248	NaN	NaN	NaN	2.085	0.789	0.591	2.072	0.609	0.628	2.047	0.483	0.579	2.072	0.395	0.593	2.116	0.242	0.644	2.125	0.071	0.561
310	1.55	NaN	NaN	NaN	2.017	0.834	0.265	NaN	NaN	NaN	2.174	0.616	0.22	NaN	NaN	NaN	NaN	NaN	NaN	2.185	0.234	0.242	2.153	0.069	0.307	2.054	0.022	0.248	NaN	NaN	NaN	2.085	0.789	0.591	2.071	0.609	0.628	2.044	0.481	0.579	2.07	0.394	0.592	2.115	0.242	0.643	2.125	0.071	0.561
311	1.555	NaN	NaN	NaN	2.017	0.834	0.265	NaN	NaN	NaN	2.174	0.616	0.219	NaN	NaN	NaN	NaN	NaN	NaN	2.185	0.234	0.242	2.153	0.068	0.307	2.054	0.022	0.248	NaN	NaN	NaN	2.085	0.788	0.59	2.071	0.609	0.627	2.041	0.479	0.578	2.068	0.394	0.592	2.114	0.241	0.641	NaN	NaN	NaN
312	1.56	NaN	NaN	NaN	2.017	0.834	0.265	NaN	NaN	NaN	2.174	0.616	0.219	NaN	NaN	NaN	NaN	NaN	NaN	2.185	0.234	0.241	NaN	NaN	NaN	2.055	0.022	0.248	NaN	NaN	NaN	2.082	0.785	0.588	2.07	0.609	0.626	2.04	0.479	0.578	2.067	0.394	0.591	2.113	0.241	0.641	NaN	NaN	NaN
313	1.565	NaN	NaN	NaN	2.017	0.834	0.264	NaN	NaN	NaN	2.174	0.616	0.218	NaN	NaN	NaN	NaN	NaN	NaN	2.185	0.234	0.241	2.153	0.068	0.306	2.055	0.021	0.248	NaN	NaN	NaN	2.081	0.783	0.586	2.069	0.608	0.626	2.038	0.479	0.578	2.065	0.394	0.591	2.112	0.242	0.64	NaN	NaN	NaN
314	1.57	NaN	NaN	NaN	2.017	0.834	0.263	NaN	NaN	NaN	2.174	0.616	0.217	NaN	NaN	NaN	NaN	NaN	NaN	2.185	0.234	0.241	2.153	0.067	0.306	2.055	0.021	0.248	NaN	NaN	NaN	2.08	0.783	0.586	2.068	0.608	0.625	2.036	0.479	0.577	2.063	0.394	0.591	2.112	0.244	0.641	NaN	NaN	NaN
315	1.575	NaN	NaN	NaN	2.018	0.835	0.263	NaN	NaN	NaN	2.174	0.615	0.216	NaN	NaN	NaN	NaN	NaN	NaN	2.185	0.234	0.241	2.152	0.067	0.305	2.055	0.021	0.248	NaN	NaN	NaN	2.08	0.782	0.585	2.067	0.608	0.625	2.034	0.478	0.576	2.061	0.394	0.591	2.112	0.245	0.641	NaN	NaN	NaN
316	1.58	NaN	NaN	NaN	2.017	0.834	0.262	NaN	NaN	NaN	2.174	0.615	0.216	NaN	NaN	NaN	NaN	NaN	NaN	2.186	0.234	0.241	2.152	0.066	0.305	2.055	0.021	0.248	NaN	NaN	NaN	2.08	0.782	0.585	2.065	0.607	0.624	2.032	0.478	0.576	2.06	0.394	0.591	2.111	0.245	0.64	NaN	NaN	NaN
317	1.585	NaN	NaN	NaN	2.017	0.834	0.262	NaN	NaN	NaN	2.174	0.615	0.215	NaN	NaN	NaN	NaN	NaN	NaN	2.186	0.233	0.241	2.152	0.066	0.305	2.055	0.021	0.248	NaN	NaN	NaN	2.081	0.782	0.585	2.064	0.607	0.624	2.03	0.478	0.576	2.058	0.395	0.59	2.11	0.246	0.64	2.125	0.078	0.56
318	1.59	NaN	NaN	NaN	2.017	0.833	0.26	NaN	NaN	NaN	2.174	0.615	0.215	NaN	NaN	NaN	NaN	NaN	NaN	2.187	0.233	0.241	2.152	0.066	0.304	2.055	0.021	0.248	NaN	NaN	NaN	2.08	0.782	0.584	2.063	0.607	0.623	2.029	0.478	0.576	2.056	0.395	0.59	2.109	0.247	0.64	2.125	0.079	0.56
319	1.595	NaN	NaN	NaN	2.017	0.832	0.259	NaN	NaN	NaN	2.174	0.615	0.214	NaN	NaN	NaN	NaN	NaN	NaN	2.187	0.233	0.24	2.152	0.066	0.304	2.054	0.021	0.248	NaN	NaN	NaN	2.08	0.782	0.583	2.062	0.607	0.623	2.027	0.479	0.575	2.055	0.396	0.59	2.108	0.247	0.64	2.124	0.079	0.56
320	1.6	NaN	NaN	NaN	2.017	0.832	0.258	NaN	NaN	NaN	2.175	0.615	0.214	NaN	NaN	NaN	NaN	NaN	NaN	2.187	0.233	0.24	2.152	0.066	0.304	2.054	0.021	0.248	NaN	NaN	NaN	2.079	0.78	0.582	2.061	0.607	0.622	2.025	0.478	0.575	2.053	0.397	0.59	2.106	0.248	0.639	2.124	0.078	0.559
321	1.605	NaN	NaN	NaN	2.017	0.832	0.258	NaN	NaN	NaN	2.176	0.615	0.214	NaN	NaN	NaN	NaN	NaN	NaN	2.187	0.233	0.239	2.152	0.066	0.304	2.054	0.021	0.248	NaN	NaN	NaN	2.078	0.78	0.582	2.06	0.606	0.622	2.022	0.478	0.574	2.052	0.397	0.589	2.105	0.248	0.639	2.123	0.079	0.559
322	1.61	NaN	NaN	NaN	2.018	0.832	0.257	NaN	NaN	NaN	2.176	0.615	0.214	NaN	NaN	NaN	NaN	NaN	NaN	2.187	0.233	0.239	2.152	0.066	0.304	2.054	0.022	0.248	NaN	NaN	NaN	2.078	0.779	0.581	2.058	0.606	0.621	2.02	0.478	0.574	2.049	0.397	0.589	2.103	0.248	0.638	2.122	0.079	0.558
323	1.615	NaN	NaN	NaN	2.018	0.832	0.257	2.11	0.788	0.208	2.176	0.615	0.213	NaN	NaN	NaN	NaN	NaN	NaN	2.187	0.233	0.239	2.152	0.066	0.304	2.054	0.022	0.248	NaN	NaN	NaN	2.077	0.778	0.58	2.057	0.606	0.621	2.018	0.479	0.574	2.045	0.397	0.589	2.101	0.249	0.638	2.121	0.08	0.557
324	1.62	NaN	NaN	NaN	2.018	0.832	0.257	2.111	0.788	0.208	2.177	0.615	0.213	NaN	NaN	NaN	NaN	NaN	NaN	2.187	0.232	0.238	2.152	0.066	0.304	2.054	0.022	0.248	NaN	NaN	NaN	2.077	0.778	0.58	2.055	0.606	0.62	2.016	0.479	0.574	2.042	0.398	0.588	2.099	0.25	0.637	2.121	0.081	0.556
325	1.625	NaN	NaN	NaN	2.018	0.832	0.256	2.111	0.788	0.207	2.177	0.615	0.212	NaN	NaN	NaN	NaN	NaN	NaN	2.187	0.232	0.238	2.152	0.066	0.304	2.054	0.022	0.248	NaN	NaN	NaN	2.077	0.778	0.579	2.053	0.606	0.62	2.014	0.48	0.574	2.039	0.398	0.588	2.097	0.251	0.637	NaN	NaN	NaN
326	1.63	NaN	NaN	NaN	2.018	0.831	0.256	2.111	0.788	0.207	2.176	0.614	0.21	NaN	NaN	NaN	NaN	NaN	NaN	2.188	0.232	0.238	2.152	0.066	0.304	2.054	0.022	0.248	NaN	NaN	NaN	2.077	0.778	0.579	2.052	0.606	0.62	2.01	0.48	0.574	2.036	0.398	0.587	2.095	0.251	0.636	2.12	0.087	0.56
327	1.635	NaN	NaN	NaN	2.017	0.831	0.255	2.111	0.787	0.207	2.177	0.614	0.21	NaN	NaN	NaN	NaN	NaN	NaN	2.188	0.232	0.237	2.152	0.066	0.304	2.054	0.021	0.248	NaN	NaN	NaN	2.078	0.779	0.579	2.05	0.606	0.619	2.007	0.48	0.573	2.034	0.4	0.587	2.093	0.253	0.636	2.119	0.087	0.56
328	1.64	NaN	NaN	NaN	2.017	0.831	0.255	2.112	0.787	0.206	2.177	0.614	0.209	NaN	NaN	NaN	NaN	NaN	NaN	2.188	0.232	0.237	2.152	0.066	0.304	2.054	0.022	0.248	NaN	NaN	NaN	2.078	0.779	0.579	2.048	0.606	0.619	2.004	0.481	0.573	2.032	0.402	0.588	2.092	0.256	0.637	2.118	0.087	0.56
329	1.645	NaN	NaN	NaN	2.017	0.831	0.254	2.112	0.787	0.206	2.177	0.614	0.209	NaN	NaN	NaN	NaN	NaN	NaN	2.189	0.231	0.237	2.153	0.066	0.305	2.054	0.022	0.248	NaN	NaN	NaN	2.078	0.779	0.579	2.046	0.607	0.619	2.001	0.482	0.573	2.027	0.402	0.587	2.089	0.258	0.637	NaN	NaN	NaN
330	1.65	NaN	NaN	NaN	2.018	0.831	0.253	2.112	0.787	0.206	2.177	0.614	0.209	NaN	NaN	NaN	NaN	NaN	NaN	2.189	0.231	0.236	2.153	0.066	0.305	2.054	0.022	0.247	NaN	NaN	NaN	2.077	0.778	0.578	2.043	0.607	0.619	1.998	0.483	0.574	2.023	0.402	0.587	2.086	0.259	0.636	NaN	NaN	NaN
331	1.655	NaN	NaN	NaN	2.018	0.831	0.252	2.112	0.787	0.205	2.178	0.614	0.209	NaN	NaN	NaN	NaN	NaN	NaN	2.189	0.231	0.236	2.153	0.066	0.305	2.054	0.022	0.247	NaN	NaN	NaN	2.075	0.776	0.576	2.041	0.608	0.618	1.994	0.483	0.574	2.019	0.403	0.587	2.084	0.261	0.636	2.113	0.094	0.559
332	1.66	NaN	NaN	NaN	2.019	0.83	0.251	2.112	0.787	0.204	2.179	0.615	0.209	NaN	NaN	NaN	NaN	NaN	NaN	2.189	0.23	0.236	2.153	0.066	0.305	2.054	0.022	0.247	NaN	NaN	NaN	2.074	0.776	0.576	2.039	0.608	0.618	1.99	0.484	0.574	2.016	0.405	0.587	2.082	0.263	0.636	2.113	0.096	0.558
333	1.665	NaN	NaN	NaN	2.019	0.83	0.251	2.113	0.787	0.203	2.18	0.615	0.208	NaN	NaN	NaN	NaN	NaN	NaN	2.189	0.23	0.236	2.153	0.066	0.305	2.054	0.022	0.248	NaN	NaN	NaN	2.075	0.777	0.576	2.036	0.609	0.618	1.986	0.484	0.574	2.012	0.406	0.587	2.078	0.265	0.635	2.111	0.099	0.557
334	1.67	NaN	NaN	NaN	2.019	0.83	0.25	2.113	0.787	0.202	2.18	0.615	0.208	NaN	NaN	NaN	NaN	NaN	NaN	2.189	0.23	0.236	2.153	0.066	0.305	2.054	0.022	0.247	NaN	NaN	NaN	2.075	0.777	0.576	2.034	0.609	0.618	1.982	0.486	0.574	2.008	0.408	0.587	2.075	0.267	0.635	2.109	0.1	0.557
335	1.675	NaN	NaN	NaN	2.019	0.83	0.249	2.114	0.787	0.201	2.18	0.615	0.208	NaN	NaN	NaN	NaN	NaN	NaN	2.189	0.23	0.235	2.153	0.066	0.305	2.054	0.022	0.247	NaN	NaN	NaN	2.074	0.777	0.574	2.031	0.609	0.618	1.978	0.487	0.574	2.004	0.409	0.588	2.071	0.269	0.635	2.107	0.103	0.558
336	1.68	NaN	NaN	NaN	2.019	0.83	0.249	2.114	0.787	0.201	2.18	0.615	0.207	NaN	NaN	NaN	NaN	NaN	NaN	2.189	0.23	0.235	2.153	0.066	0.305	2.054	0.022	0.247	NaN	NaN	NaN	2.073	0.777	0.573	2.028	0.61	0.618	1.974	0.488	0.575	2	0.411	0.588	2.068	0.271	0.634	2.106	0.104	0.558
337	1.685	NaN	NaN	NaN	2.019	0.83	0.248	2.114	0.787	0.2	2.18	0.615	0.207	NaN	NaN	NaN	NaN	NaN	NaN	2.189	0.229	0.235	2.154	0.066	0.305	2.054	0.022	0.247	NaN	NaN	NaN	2.073	0.777	0.573	2.026	0.611	0.618	1.97	0.489	0.575	1.995	0.412	0.587	2.065	0.274	0.634	NaN	NaN	NaN
338	1.69	NaN	NaN	NaN	2.019	0.83	0.247	2.114	0.787	0.2	2.181	0.614	0.206	NaN	NaN	NaN	NaN	NaN	NaN	2.19	0.229	0.234	2.154	0.066	0.305	2.054	0.022	0.247	NaN	NaN	NaN	2.072	0.777	0.572	2.023	0.612	0.618	1.965	0.49	0.575	1.991	0.414	0.587	2.062	0.277	0.635	2.101	0.111	0.558
339	1.695	NaN	NaN	NaN	2.019	0.83	0.246	2.114	0.787	0.199	2.18	0.614	0.204	NaN	NaN	NaN	NaN	NaN	NaN	2.19	0.229	0.234	2.154	0.066	0.305	2.054	0.022	0.247	NaN	NaN	NaN	2.072	0.777	0.572	2.02	0.612	0.618	1.96	0.491	0.574	1.986	0.416	0.587	2.059	0.279	0.634	2.1	0.112	0.558
340	1.7	NaN	NaN	NaN	2.019	0.829	0.246	2.114	0.787	0.199	2.18	0.613	0.203	NaN	NaN	NaN	NaN	NaN	NaN	2.19	0.229	0.234	2.154	0.066	0.305	2.054	0.022	0.247	NaN	NaN	NaN	2.071	0.777	0.572	2.018	0.613	0.618	1.957	0.493	0.575	1.982	0.417	0.587	2.055	0.281	0.634	NaN	NaN	NaN
341	1.705	NaN	NaN	NaN	2.02	0.829	0.245	2.114	0.786	0.199	2.18	0.613	0.203	NaN	NaN	NaN	NaN	NaN	NaN	2.191	0.229	0.234	2.154	0.066	0.305	2.054	0.022	0.247	NaN	NaN	NaN	2.071	0.777	0.571	2.015	0.614	0.618	1.953	0.496	0.575	1.978	0.419	0.587	2.05	0.282	0.633	2.094	0.12	0.558
342	1.71	NaN	NaN	NaN	2.02	0.829	0.245	2.114	0.786	0.198	2.18	0.613	0.202	NaN	NaN	NaN	NaN	NaN	NaN	2.191	0.229	0.234	2.155	0.065	0.305	2.054	0.022	0.247	NaN	NaN	NaN	2.071	0.778	0.572	2.013	0.615	0.618	1.95	0.498	0.576	1.974	0.421	0.587	2.047	0.285	0.634	2.092	0.122	0.557
343	1.715	NaN	NaN	NaN	2.02	0.829	0.244	2.114	0.786	0.198	2.181	0.613	0.202	NaN	NaN	NaN	NaN	NaN	NaN	2.191	0.228	0.234	2.155	0.065	0.305	2.054	0.022	0.247	NaN	NaN	NaN	2.072	0.779	0.573	2.011	0.616	0.618	1.946	0.5	0.576	1.969	0.422	0.587	2.044	0.288	0.634	2.09	0.126	0.557
344	1.72	NaN	NaN	NaN	2.02	0.829	0.244	2.114	0.785	0.197	2.181	0.614	0.202	NaN	NaN	NaN	NaN	NaN	NaN	2.191	0.228	0.234	2.155	0.065	0.305	2.054	0.022	0.247	NaN	NaN	NaN	2.072	0.779	0.572	2.008	0.617	0.618	1.943	0.502	0.576	1.965	0.424	0.586	2.041	0.29	0.634	2.087	0.128	0.557
345	1.725	NaN	NaN	NaN	2.02	0.828	0.243	2.114	0.785	0.196	2.182	0.614	0.202	NaN	NaN	NaN	NaN	NaN	NaN	2.191	0.228	0.233	2.155	0.065	0.305	2.054	0.022	0.247	NaN	NaN	NaN	2.07	0.778	0.571	2.006	0.619	0.618	1.94	0.504	0.577	1.961	0.427	0.587	2.037	0.293	0.634	2.084	0.13	0.558
346	1.73	NaN	NaN	NaN	2.02	0.828	0.242	2.114	0.784	0.196	2.182	0.614	0.202	NaN	NaN	NaN	NaN	NaN	NaN	2.191	0.228	0.233	2.155	0.065	0.305	2.054	0.022	0.247	NaN	NaN	NaN	2.069	0.778	0.571	2.004	0.619	0.618	1.937	0.508	0.578	1.957	0.429	0.588	2.034	0.297	0.634	2.082	0.132	0.558
347	1.735	NaN	NaN	NaN	2.02	0.827	0.241	2.114	0.784	0.195	2.182	0.614	0.202	NaN	NaN	NaN	NaN	NaN	NaN	2.191	0.228	0.233	2.156	0.065	0.306	2.054	0.022	0.247	NaN	NaN	NaN	2.069	0.778	0.571	2.002	0.62	0.618	1.934	0.509	0.578	1.953	0.431	0.588	2.03	0.298	0.634	2.08	0.136	0.558
348	1.74	NaN	NaN	NaN	2.02	0.827	0.241	2.114	0.784	0.195	2.182	0.614	0.201	NaN	NaN	NaN	NaN	NaN	NaN	2.191	0.228	0.233	2.156	0.066	0.307	2.053	0.022	0.247	NaN	NaN	NaN	2.069	0.778	0.571	2	0.621	0.618	1.929	0.51	0.577	1.949	0.433	0.588	2.026	0.3	0.634	2.077	0.138	0.558
349	1.745	NaN	NaN	NaN	2.02	0.827	0.241	2.114	0.784	0.194	2.182	0.614	0.201	NaN	NaN	NaN	NaN	NaN	NaN	2.191	0.227	0.232	2.156	0.065	0.307	2.053	0.022	0.247	NaN	NaN	NaN	2.069	0.779	0.571	1.998	0.622	0.618	1.926	0.511	0.577	1.946	0.435	0.589	2.022	0.302	0.634	2.075	0.139	0.558
350	1.75	NaN	NaN	NaN	2.02	0.826	0.24	2.114	0.785	0.194	2.182	0.614	0.201	NaN	NaN	NaN	NaN	NaN	NaN	2.191	0.227	0.232	2.156	0.065	0.307	2.053	0.022	0.247	NaN	NaN	NaN	2.069	0.779	0.571	1.997	0.623	0.617	1.922	0.512	0.577	1.942	0.437	0.589	2.019	0.304	0.635	NaN	NaN	NaN
351	1.755	NaN	NaN	NaN	2.02	0.826	0.24	2.115	0.785	0.193	2.182	0.614	0.201	NaN	NaN	NaN	NaN	NaN	NaN	2.191	0.227	0.232	2.156	0.065	0.307	2.053	0.022	0.247	NaN	NaN	NaN	2.069	0.78	0.571	1.995	0.623	0.617	1.919	0.513	0.577	1.938	0.438	0.589	2.016	0.307	0.635	2.069	0.147	0.558
352	1.76	NaN	NaN	NaN	2.02	0.826	0.24	2.115	0.785	0.193	2.182	0.613	0.2	NaN	NaN	NaN	NaN	NaN	NaN	2.192	0.227	0.232	2.156	0.065	0.307	2.053	0.022	0.247	NaN	NaN	NaN	2.068	0.78	0.57	1.993	0.624	0.617	1.916	0.514	0.577	1.935	0.44	0.589	2.014	0.309	0.635	2.067	0.148	0.558
353	1.765	NaN	NaN	NaN	2.02	0.826	0.239	2.115	0.786	0.193	2.182	0.612	0.199	NaN	NaN	NaN	NaN	NaN	NaN	2.192	0.227	0.231	2.156	0.065	0.307	2.053	0.022	0.247	NaN	NaN	NaN	2.067	0.78	0.57	1.992	0.625	0.617	1.914	0.516	0.577	1.931	0.441	0.589	2.011	0.311	0.635	2.065	0.149	0.558
354	1.77	NaN	NaN	NaN	2.02	0.826	0.239	2.115	0.786	0.192	2.182	0.612	0.198	NaN	NaN	NaN	NaN	NaN	NaN	2.192	0.227	0.231	2.156	0.065	0.307	2.053	0.022	0.247	NaN	NaN	NaN	2.067	0.78	0.569	1.99	0.626	0.617	1.912	0.519	0.577	1.928	0.442	0.589	2.007	0.312	0.634	NaN	NaN	NaN
355	1.775	NaN	NaN	NaN	2.02	0.826	0.239	2.115	0.786	0.191	2.181	0.612	0.198	NaN	NaN	NaN	NaN	NaN	NaN	2.192	0.227	0.231	2.156	0.065	0.307	2.053	0.022	0.247	NaN	NaN	NaN	2.067	0.78	0.569	1.989	0.626	0.617	1.91	0.52	0.577	1.925	0.444	0.589	2.005	0.314	0.634	NaN	NaN	NaN
356	1.78	NaN	NaN	NaN	2.02	0.826	0.239	2.116	0.786	0.191	2.181	0.612	0.197	NaN	NaN	NaN	NaN	NaN	NaN	2.192	0.227	0.231	2.157	0.065	0.307	2.053	0.022	0.247	NaN	NaN	NaN	2.066	0.78	0.569	1.988	0.627	0.617	1.908	0.521	0.577	1.923	0.446	0.589	2.002	0.315	0.634	2.056	0.158	0.56
357	1.785	NaN	NaN	NaN	2.02	0.826	0.239	2.116	0.786	0.191	2.181	0.612	0.197	NaN	NaN	NaN	NaN	NaN	NaN	2.193	0.227	0.231	2.157	0.065	0.307	2.053	0.022	0.247	NaN	NaN	NaN	2.065	0.78	0.569	1.987	0.628	0.617	1.906	0.522	0.578	1.921	0.447	0.589	1.999	0.316	0.634	2.054	0.159	0.56
358	1.79	NaN	NaN	NaN	2.02	0.826	0.238	2.116	0.786	0.191	2.181	0.611	0.196	NaN	NaN	NaN	NaN	NaN	NaN	2.193	0.227	0.231	2.157	0.065	0.307	2.053	0.022	0.247	NaN	NaN	NaN	2.064	0.78	0.568	1.986	0.628	0.616	1.904	0.524	0.578	1.919	0.448	0.589	1.997	0.317	0.634	2.05	0.159	0.558
359	1.795	NaN	NaN	NaN	2.019	0.826	0.238	2.116	0.786	0.191	2.181	0.611	0.196	NaN	NaN	NaN	NaN	NaN	NaN	2.193	0.227	0.231	2.157	0.065	0.307	2.053	0.022	0.247	NaN	NaN	NaN	2.064	0.78	0.568	1.985	0.628	0.616	1.903	0.526	0.578	1.916	0.449	0.589	1.994	0.318	0.634	2.047	0.158	0.556
360	1.8	NaN	NaN	NaN	2.019	0.826	0.237	2.115	0.786	0.191	2.181	0.611	0.196	NaN	NaN	NaN	NaN	NaN	NaN	2.193	0.227	0.231	2.157	0.065	0.307	2.053	0.022	0.247	NaN	NaN	NaN	2.063	0.78	0.568	1.984	0.629	0.616	1.902	0.527	0.578	1.914	0.45	0.589	1.991	0.318	0.633	NaN	NaN	NaN
361	1.805	NaN	NaN	NaN	2.019	0.825	0.237	2.115	0.786	0.19	2.181	0.611	0.196	NaN	NaN	NaN	NaN	NaN	NaN	2.193	0.227	0.231	2.157	0.065	0.307	2.053	0.022	0.247	NaN	NaN	NaN	2.062	0.78	0.567	1.984	0.63	0.616	1.901	0.529	0.578	1.913	0.451	0.589	1.987	0.318	0.633	2.036	0.155	0.556
362	1.81	NaN	NaN	NaN	2.019	0.825	0.237	2.115	0.785	0.19	2.181	0.611	0.195	NaN	NaN	NaN	NaN	NaN	NaN	2.193	0.227	0.231	2.157	0.065	0.307	2.053	0.022	0.247	NaN	NaN	NaN	2.062	0.78	0.567	1.983	0.63	0.616	1.899	0.53	0.578	1.91	0.452	0.589	1.985	0.318	0.633	2.034	0.157	0.557
363	1.815	NaN	NaN	NaN	2.019	0.825	0.236	2.115	0.785	0.19	2.181	0.612	0.196	NaN	NaN	NaN	NaN	NaN	NaN	2.193	0.227	0.231	2.157	0.065	0.307	2.053	0.022	0.247	NaN	NaN	NaN	2.061	0.78	0.567	1.981	0.63	0.616	1.898	0.531	0.578	1.909	0.452	0.589	1.983	0.319	0.633	2.031	0.157	0.557
364	1.82	NaN	NaN	NaN	2.019	0.825	0.236	2.115	0.785	0.189	2.182	0.613	0.196	NaN	NaN	NaN	NaN	NaN	NaN	2.193	0.227	0.231	2.157	0.065	0.307	2.053	0.022	0.247	NaN	NaN	NaN	2.061	0.78	0.567	1.98	0.63	0.615	1.896	0.531	0.577	1.907	0.453	0.589	1.98	0.319	0.633	NaN	NaN	NaN
365	1.825	NaN	NaN	NaN	2.019	0.825	0.235	2.114	0.785	0.189	2.182	0.613	0.196	NaN	NaN	NaN	NaN	NaN	NaN	2.193	0.227	0.231	2.157	0.065	0.307	2.053	0.022	0.247	NaN	NaN	NaN	2.06	0.78	0.567	1.98	0.631	0.615	1.893	0.53	0.576	1.905	0.453	0.589	1.977	0.318	0.633	2.02	0.157	0.557
366	1.83	NaN	NaN	NaN	2.019	0.825	0.235	2.114	0.785	0.189	2.182	0.613	0.196	NaN	NaN	NaN	NaN	NaN	NaN	2.193	0.227	0.231	2.157	0.065	0.307	2.053	0.022	0.247	NaN	NaN	NaN	2.06	0.781	0.567	1.979	0.631	0.614	1.892	0.53	0.576	1.904	0.454	0.589	1.973	0.318	0.632	2.016	0.154	0.556
367	1.835	NaN	NaN	NaN	2.018	0.825	0.234	2.114	0.785	0.189	2.182	0.613	0.196	NaN	NaN	NaN	NaN	NaN	NaN	2.192	0.227	0.231	2.157	0.065	0.307	2.053	0.022	0.247	NaN	NaN	NaN	2.059	0.781	0.566	1.979	0.631	0.614	1.891	0.53	0.576	1.902	0.454	0.589	1.971	0.317	0.633	2.011	0.153	0.556
368	1.84	NaN	NaN	NaN	2.018	0.825	0.234	2.114	0.784	0.189	2.181	0.613	0.196	NaN	NaN	NaN	NaN	NaN	NaN	2.192	0.227	0.231	2.157	0.065	0.307	2.053	0.022	0.247	NaN	NaN	NaN	2.059	0.781	0.566	1.978	0.631	0.614	1.89	0.53	0.576	1.901	0.454	0.589	1.968	0.317	0.633	2.006	0.151	0.556
369	1.845	NaN	NaN	NaN	2.018	0.825	0.234	2.114	0.784	0.188	2.181	0.613	0.196	NaN	NaN	NaN	NaN	NaN	NaN	2.192	0.227	0.231	2.157	0.065	0.307	2.053	0.022	0.247	NaN	NaN	NaN	2.058	0.782	0.566	1.978	0.631	0.613	1.889	0.531	0.576	1.9	0.454	0.589	1.966	0.317	0.633	2.001	0.149	0.555
370	1.85	NaN	NaN	NaN	2.017	0.825	0.233	2.113	0.784	0.188	2.18	0.612	0.196	NaN	NaN	NaN	NaN	NaN	NaN	2.192	0.227	0.231	2.157	0.065	0.307	2.053	0.022	0.247	NaN	NaN	NaN	2.058	0.782	0.566	1.977	0.632	0.613	1.888	0.531	0.576	1.899	0.454	0.588	1.962	0.315	0.633	1.996	0.148	0.556
371	1.855	NaN	NaN	NaN	2.017	0.825	0.233	2.113	0.784	0.188	2.181	0.612	0.195	NaN	NaN	NaN	NaN	NaN	NaN	2.192	0.227	0.231	2.157	0.065	0.307	2.053	0.022	0.247	NaN	NaN	NaN	2.057	0.782	0.566	1.976	0.632	0.613	1.887	0.532	0.575	1.898	0.454	0.588	1.959	0.314	0.633	1.99	0.146	0.556
372	1.86	NaN	NaN	NaN	2.017	0.825	0.233	2.113	0.784	0.188	2.181	0.611	0.195	NaN	NaN	NaN	NaN	NaN	NaN	2.192	0.227	0.231	2.157	0.065	0.307	2.053	0.022	0.247	NaN	NaN	NaN	2.057	0.783	0.566	1.975	0.632	0.612	1.887	0.532	0.575	1.896	0.454	0.588	1.956	0.313	0.633	1.985	0.145	0.557
373	1.865	NaN	NaN	NaN	2.016	0.825	0.233	2.113	0.784	0.188	2.181	0.611	0.195	NaN	NaN	NaN	NaN	NaN	NaN	2.192	0.227	0.231	2.156	0.065	0.307	2.052	0.022	0.247	NaN	NaN	NaN	2.056	0.783	0.566	1.974	0.632	0.612	1.887	0.532	0.575	1.895	0.454	0.588	1.953	0.312	0.633	1.98	0.143	0.557
374	1.87	NaN	NaN	NaN	2.015	0.825	0.233	2.112	0.784	0.188	2.18	0.612	0.196	NaN	NaN	NaN	NaN	NaN	NaN	2.191	0.227	0.231	2.156	0.065	0.307	2.053	0.022	0.247	NaN	NaN	NaN	2.055	0.783	0.566	1.974	0.633	0.612	1.887	0.534	0.575	1.894	0.453	0.587	1.951	0.312	0.634	1.974	0.142	0.558
375	1.875	NaN	NaN	NaN	2.015	0.825	0.233	2.112	0.784	0.187	2.179	0.612	0.196	NaN	NaN	NaN	NaN	NaN	NaN	2.191	0.227	0.231	2.156	0.065	0.307	2.053	0.022	0.247	NaN	NaN	NaN	2.055	0.783	0.566	1.973	0.633	0.612	1.887	0.534	0.575	1.893	0.452	0.586	1.947	0.309	0.633	1.968	0.139	0.558
376	1.88	NaN	NaN	NaN	2.015	0.825	0.232	2.111	0.784	0.187	2.179	0.612	0.196	NaN	NaN	NaN	NaN	NaN	NaN	2.191	0.227	0.231	2.156	0.065	0.307	2.053	0.022	0.247	NaN	NaN	NaN	2.054	0.783	0.566	1.973	0.633	0.612	1.886	0.533	0.574	1.892	0.452	0.587	1.943	0.307	0.632	1.962	0.138	0.558
377	1.885	NaN	NaN	NaN	2.014	0.825	0.232	2.111	0.784	0.187	2.179	0.612	0.196	NaN	NaN	NaN	NaN	NaN	NaN	2.191	0.227	0.231	2.156	0.065	0.307	2.053	0.022	0.247	NaN	NaN	NaN	2.053	0.783	0.565	1.972	0.634	0.612	1.883	0.531	0.573	1.891	0.451	0.587	1.94	0.306	0.633	1.957	0.136	0.558
378	1.89	NaN	NaN	NaN	2.014	0.825	0.232	2.111	0.784	0.187	2.178	0.612	0.196	NaN	NaN	NaN	NaN	NaN	NaN	2.191	0.227	0.231	2.156	0.066	0.307	2.053	0.022	0.247	NaN	NaN	NaN	2.052	0.783	0.565	1.971	0.634	0.612	1.883	0.53	0.572	1.89	0.451	0.587	1.937	0.305	0.633	1.95	0.133	0.558
379	1.895	NaN	NaN	NaN	2.013	0.825	0.232	2.11	0.784	0.187	2.178	0.612	0.196	NaN	NaN	NaN	NaN	NaN	NaN	2.191	0.228	0.231	2.156	0.066	0.307	2.053	0.022	0.247	NaN	NaN	NaN	2.051	0.783	0.565	1.97	0.634	0.612	1.883	0.53	0.572	1.889	0.45	0.587	1.934	0.303	0.633	1.945	0.131	0.56
380	1.9	NaN	NaN	NaN	2.013	0.825	0.232	2.11	0.785	0.187	2.177	0.612	0.197	NaN	NaN	NaN	NaN	NaN	NaN	2.19	0.228	0.231	2.156	0.066	0.307	2.053	0.022	0.247	NaN	NaN	NaN	2.049	0.782	0.565	1.969	0.634	0.611	1.883	0.53	0.572	1.888	0.449	0.586	1.93	0.301	0.633	1.939	0.13	0.561
381	1.905	NaN	NaN	NaN	2.012	0.825	0.232	2.11	0.785	0.187	2.177	0.613	0.197	NaN	NaN	NaN	NaN	NaN	NaN	2.19	0.228	0.231	2.156	0.066	0.307	2.053	0.022	0.247	NaN	NaN	NaN	2.049	0.783	0.566	1.968	0.634	0.611	1.883	0.53	0.572	1.887	0.448	0.586	1.927	0.298	0.633	1.932	0.128	0.562
382	1.91	NaN	NaN	NaN	2.012	0.825	0.232	2.109	0.785	0.187	2.177	0.613	0.197	NaN	NaN	NaN	NaN	NaN	NaN	2.19	0.228	0.232	2.156	0.066	0.307	2.053	0.022	0.247	NaN	NaN	NaN	2.048	0.782	0.566	1.967	0.633	0.611	1.883	0.53	0.572	1.887	0.446	0.586	1.924	0.297	0.633	1.926	0.125	0.561
383	1.915	NaN	NaN	NaN	2.011	0.825	0.232	2.109	0.785	0.187	2.177	0.613	0.197	NaN	NaN	NaN	NaN	NaN	NaN	2.19	0.228	0.232	2.156	0.066	0.306	2.053	0.022	0.247	NaN	NaN	NaN	2.046	0.782	0.566	1.966	0.633	0.611	1.884	0.53	0.571	1.886	0.446	0.585	1.92	0.295	0.633	1.919	0.123	0.561
384	1.92	NaN	NaN	NaN	2.01	0.825	0.232	2.108	0.785	0.187	2.177	0.613	0.197	NaN	NaN	NaN	NaN	NaN	NaN	2.19	0.228	0.232	2.155	0.065	0.305	2.053	0.022	0.247	NaN	NaN	NaN	2.045	0.782	0.566	1.965	0.633	0.611	1.884	0.53	0.571	1.886	0.444	0.585	1.917	0.293	0.634	1.912	0.12	0.562
385	1.925	NaN	NaN	NaN	2.009	0.825	0.232	2.107	0.785	0.188	2.176	0.613	0.197	NaN	NaN	NaN	NaN	NaN	NaN	2.19	0.228	0.232	2.155	0.065	0.305	2.053	0.022	0.247	NaN	NaN	NaN	2.043	0.781	0.565	1.964	0.633	0.611	1.884	0.53	0.571	1.885	0.443	0.585	1.913	0.29	0.634	1.906	0.118	0.564
386	1.93	NaN	NaN	NaN	2.009	0.825	0.232	2.107	0.785	0.188	2.176	0.613	0.197	NaN	NaN	NaN	NaN	NaN	NaN	2.19	0.228	0.232	2.155	0.065	0.305	2.053	0.022	0.247	NaN	NaN	NaN	2.042	0.781	0.565	1.963	0.633	0.611	1.883	0.528	0.57	1.885	0.442	0.585	1.91	0.289	0.635	1.899	0.116	0.564
387	1.935	NaN	NaN	NaN	2.008	0.825	0.232	2.106	0.785	0.189	2.175	0.613	0.198	NaN	NaN	NaN	NaN	NaN	NaN	2.19	0.228	0.232	2.155	0.065	0.305	2.052	0.022	0.247	NaN	NaN	NaN	2.042	0.782	0.565	1.963	0.633	0.61	1.882	0.524	0.569	1.884	0.44	0.585	1.906	0.287	0.635	1.893	0.114	0.565
388	1.94	NaN	NaN	NaN	2.007	0.825	0.232	2.105	0.783	0.189	2.175	0.613	0.198	NaN	NaN	NaN	NaN	NaN	NaN	2.19	0.228	0.232	2.156	0.066	0.306	2.052	0.022	0.247	NaN	NaN	NaN	2.042	0.782	0.566	1.962	0.633	0.61	1.881	0.523	0.569	1.884	0.439	0.584	1.903	0.285	0.635	1.887	0.114	0.565
389	1.945	NaN	NaN	NaN	2.007	0.824	0.232	2.104	0.783	0.189	2.175	0.614	0.198	NaN	NaN	NaN	NaN	NaN	NaN	2.19	0.228	0.233	2.156	0.066	0.306	2.052	0.022	0.247	NaN	NaN	NaN	2.041	0.782	0.566	1.961	0.632	0.61	1.882	0.522	0.569	1.884	0.438	0.584	1.898	0.283	0.635	1.88	0.111	0.566
390	1.95	NaN	NaN	NaN	2.006	0.824	0.232	2.103	0.783	0.189	2.175	0.614	0.198	NaN	NaN	NaN	NaN	NaN	NaN	2.19	0.228	0.233	2.155	0.065	0.305	2.052	0.022	0.247	NaN	NaN	NaN	2.04	0.783	0.566	1.959	0.631	0.61	1.882	0.522	0.568	1.883	0.436	0.584	1.894	0.282	0.635	1.872	0.109	0.567
391	1.955	NaN	NaN	NaN	2.006	0.824	0.232	2.103	0.783	0.189	2.175	0.615	0.2	NaN	NaN	NaN	NaN	NaN	NaN	2.19	0.228	0.233	2.155	0.065	0.305	2.052	0.022	0.247	NaN	NaN	NaN	2.039	0.783	0.566	1.959	0.631	0.61	1.883	0.522	0.568	1.882	0.435	0.584	1.891	0.28	0.636	1.866	0.107	0.567
392	1.96	NaN	NaN	NaN	2.005	0.824	0.232	2.102	0.783	0.189	2.175	0.615	0.2	NaN	NaN	NaN	NaN	NaN	NaN	2.19	0.228	0.233	2.155	0.065	0.305	2.053	0.022	0.247	NaN	NaN	NaN	2.037	0.782	0.566	1.958	0.63	0.61	1.884	0.521	0.568	1.882	0.434	0.584	1.888	0.279	0.636	1.859	0.106	0.567
393	1.965	NaN	NaN	NaN	2.004	0.823	0.232	2.101	0.784	0.189	2.175	0.616	0.2	NaN	NaN	NaN	NaN	NaN	NaN	2.19	0.228	0.233	2.155	0.065	0.305	2.053	0.022	0.247	NaN	NaN	NaN	2.034	0.78	0.566	1.958	0.63	0.61	1.885	0.521	0.569	1.881	0.432	0.584	1.884	0.278	0.636	1.853	0.105	0.568
394	1.97	NaN	NaN	NaN	2.003	0.823	0.232	2.101	0.784	0.19	2.174	0.616	0.2	NaN	NaN	NaN	NaN	NaN	NaN	2.19	0.228	0.233	2.155	0.065	0.305	2.052	0.022	0.247	NaN	NaN	NaN	2.033	0.78	0.567	1.958	0.629	0.61	1.884	0.519	0.568	1.881	0.431	0.584	1.881	0.275	0.636	1.846	0.104	0.568
395	1.975	NaN	NaN	NaN	2.003	0.823	0.232	2.1	0.784	0.19	2.173	0.616	0.201	NaN	NaN	NaN	NaN	NaN	NaN	2.19	0.229	0.233	2.155	0.065	0.305	2.052	0.022	0.247	NaN	NaN	NaN	2.032	0.779	0.567	1.957	0.628	0.61	1.882	0.515	0.567	1.88	0.429	0.584	1.877	0.273	0.636	1.84	0.102	0.569
396	1.98	NaN	NaN	NaN	2.002	0.823	0.232	2.1	0.784	0.19	2.173	0.616	0.201	NaN	NaN	NaN	NaN	NaN	NaN	2.19	0.229	0.233	2.155	0.065	0.305	2.052	0.022	0.247	NaN	NaN	NaN	2.031	0.779	0.567	1.956	0.628	0.61	1.882	0.514	0.567	1.879	0.428	0.583	1.874	0.272	0.636	1.833	0.101	0.569
397	1.985	NaN	NaN	NaN	2.001	0.823	0.232	2.099	0.785	0.19	2.172	0.616	0.201	NaN	NaN	NaN	NaN	NaN	NaN	2.19	0.229	0.233	2.155	0.065	0.305	2.052	0.022	0.247	NaN	NaN	NaN	2.03	0.779	0.567	1.956	0.628	0.61	1.883	0.513	0.566	1.878	0.427	0.583	1.87	0.271	0.638	1.827	0.1	0.569
398	1.99	NaN	NaN	NaN	2	0.822	0.232	2.098	0.785	0.19	2.172	0.616	0.201	NaN	NaN	NaN	NaN	NaN	NaN	2.19	0.229	0.234	2.154	0.065	0.305	2.052	0.022	0.247	NaN	NaN	NaN	2.029	0.779	0.567	1.955	0.627	0.61	1.883	0.513	0.566	1.878	0.425	0.583	1.867	0.27	0.639	1.822	0.1	0.57
399	1.995	NaN	NaN	NaN	1.999	0.822	0.232	2.098	0.786	0.19	2.171	0.617	0.201	NaN	NaN	NaN	NaN	NaN	NaN	2.189	0.229	0.234	2.154	0.065	0.305	2.052	0.022	0.247	NaN	NaN	NaN	2.028	0.778	0.567	1.954	0.626	0.61	1.885	0.512	0.566	1.877	0.424	0.583	1.864	0.269	0.639	1.816	0.1	0.57
400	2	NaN	NaN	NaN	1.998	0.822	0.233	2.097	0.786	0.191	2.171	0.617	0.201	NaN	NaN	NaN	NaN	NaN	NaN	2.189	0.229	0.234	2.154	0.065	0.305	2.052	0.022	0.247	NaN	NaN	NaN	2.026	0.777	0.567	1.954	0.624	0.61	1.885	0.512	0.567	1.876	0.423	0.583	1.86	0.267	0.639	1.81	0.099	0.571
401	2.005	NaN	NaN	NaN	1.997	0.822	0.233	2.096	0.785	0.191	2.171	0.617	0.201	NaN	NaN	NaN	NaN	NaN	NaN	2.189	0.229	0.234	2.154	0.065	0.305	2.052	0.022	0.247	NaN	NaN	NaN	2.024	0.776	0.567	1.954	0.624	0.61	1.884	0.509	0.566	1.876	0.422	0.583	1.856	0.265	0.639	1.804	0.098	0.571
402	2.01	NaN	NaN	NaN	1.996	0.822	0.233	2.094	0.785	0.192	2.169	0.617	0.202	NaN	NaN	NaN	NaN	NaN	NaN	2.189	0.229	0.234	2.154	0.065	0.305	2.052	0.022	0.247	NaN	NaN	NaN	2.024	0.776	0.567	1.954	0.624	0.61	1.885	0.508	0.566	1.875	0.42	0.583	1.853	0.264	0.639	1.799	0.097	0.571
403	2.015	NaN	NaN	NaN	1.995	0.821	0.233	2.093	0.784	0.193	2.168	0.617	0.202	NaN	NaN	NaN	NaN	NaN	NaN	2.188	0.23	0.234	2.154	0.065	0.305	2.052	0.022	0.247	NaN	NaN	NaN	2.024	0.776	0.568	1.954	0.623	0.61	1.887	0.509	0.567	1.875	0.419	0.583	1.85	0.263	0.639	1.794	0.097	0.571
404	2.02	NaN	NaN	NaN	1.994	0.821	0.233	2.092	0.784	0.193	2.167	0.617	0.202	NaN	NaN	NaN	NaN	NaN	NaN	2.188	0.23	0.234	2.154	0.065	0.305	2.052	0.022	0.247	NaN	NaN	NaN	2.023	0.776	0.568	1.953	0.622	0.61	1.887	0.509	0.567	1.874	0.418	0.583	1.847	0.262	0.639	1.788	0.097	0.571
405	2.025	NaN	NaN	NaN	1.993	0.821	0.233	2.092	0.785	0.193	2.166	0.616	0.202	NaN	NaN	NaN	NaN	NaN	NaN	2.188	0.23	0.234	2.154	0.065	0.305	2.052	0.022	0.247	NaN	NaN	NaN	2.021	0.775	0.568	1.953	0.621	0.61	1.888	0.508	0.567	1.873	0.417	0.583	1.844	0.262	0.639	1.784	0.097	0.571
406	2.03	NaN	NaN	NaN	1.992	0.821	0.234	2.091	0.785	0.194	2.165	0.615	0.202	NaN	NaN	NaN	NaN	NaN	NaN	2.188	0.23	0.234	2.154	0.065	0.305	2.052	0.022	0.247	NaN	NaN	NaN	2.018	0.773	0.568	1.953	0.62	0.61	1.887	0.505	0.566	1.873	0.416	0.583	1.842	0.261	0.639	1.779	0.097	0.571
407	2.035	NaN	NaN	NaN	1.991	0.821	0.234	2.09	0.785	0.194	2.164	0.615	0.202	NaN	NaN	NaN	NaN	NaN	NaN	2.188	0.23	0.234	2.154	0.065	0.305	2.052	0.022	0.247	NaN	NaN	NaN	2.016	0.772	0.568	1.953	0.62	0.61	1.884	0.501	0.565	1.873	0.415	0.583	1.839	0.261	0.64	1.774	0.096	0.571
408	2.04	NaN	NaN	NaN	1.99	0.821	0.234	2.089	0.785	0.194	2.163	0.616	0.202	NaN	NaN	NaN	NaN	NaN	NaN	2.188	0.23	0.234	2.154	0.065	0.305	2.052	0.022	0.247	NaN	NaN	NaN	2.015	0.772	0.568	1.953	0.619	0.61	1.884	0.5	0.565	1.872	0.414	0.583	1.837	0.26	0.64	1.771	0.096	0.571
409	2.045	NaN	NaN	NaN	1.989	0.821	0.235	2.089	0.785	0.194	2.163	0.616	0.203	NaN	NaN	NaN	NaN	NaN	NaN	2.188	0.23	0.235	2.154	0.065	0.305	2.052	0.022	0.247	NaN	NaN	NaN	2.014	0.772	0.569	1.952	0.618	0.611	1.884	0.499	0.565	1.871	0.413	0.583	1.835	0.259	0.639	1.767	0.097	0.571
410	2.05	NaN	NaN	NaN	1.988	0.821	0.235	2.088	0.785	0.194	2.162	0.616	0.203	NaN	NaN	NaN	NaN	NaN	NaN	2.188	0.23	0.235	2.154	0.065	0.305	2.052	0.022	0.247	NaN	NaN	NaN	2.013	0.771	0.569	1.952	0.617	0.611	1.885	0.499	0.565	1.87	0.412	0.583	1.833	0.259	0.639	1.763	0.096	0.57
411	2.055	NaN	NaN	NaN	1.987	0.821	0.235	2.086	0.785	0.195	2.162	0.617	0.204	NaN	NaN	NaN	NaN	NaN	NaN	2.188	0.23	0.235	2.154	0.066	0.305	2.052	0.022	0.247	NaN	NaN	NaN	2.011	0.771	0.57	1.952	0.616	0.611	1.886	0.499	0.565	1.87	0.411	0.582	1.832	0.258	0.64	1.759	0.096	0.57
412	2.06	NaN	NaN	NaN	1.986	0.821	0.235	2.085	0.784	0.195	2.161	0.617	0.206	NaN	NaN	NaN	NaN	NaN	NaN	2.187	0.231	0.235	2.153	0.066	0.305	2.052	0.022	0.247	NaN	NaN	NaN	2.01	0.771	0.57	1.951	0.616	0.611	1.886	0.498	0.565	1.869	0.41	0.582	1.83	0.257	0.64	1.757	0.096	0.57
413	2.065	NaN	NaN	NaN	1.984	0.821	0.235	2.083	0.784	0.196	2.161	0.618	0.207	NaN	NaN	NaN	NaN	NaN	NaN	2.187	0.231	0.236	2.153	0.066	0.305	2.052	0.022	0.247	NaN	NaN	NaN	2.008	0.771	0.571	1.95	0.615	0.612	1.884	0.496	0.565	1.869	0.409	0.582	1.828	0.256	0.639	1.754	0.095	0.569
414	2.07	NaN	NaN	NaN	1.983	0.821	0.236	2.082	0.784	0.196	2.16	0.618	0.207	NaN	NaN	NaN	NaN	NaN	NaN	2.187	0.231	0.236	2.153	0.066	0.305	2.052	0.022	0.247	NaN	NaN	NaN	2.007	0.771	0.571	1.949	0.614	0.612	1.884	0.495	0.566	1.868	0.408	0.582	1.827	0.256	0.64	1.751	0.095	0.569
415	2.075	NaN	NaN	NaN	1.981	0.821	0.237	2.081	0.784	0.197	2.159	0.618	0.208	NaN	NaN	NaN	NaN	NaN	NaN	2.187	0.232	0.236	2.153	0.066	0.305	2.052	0.022	0.247	NaN	NaN	NaN	2.005	0.77	0.571	1.949	0.613	0.612	1.883	0.494	0.566	1.868	0.407	0.582	1.826	0.255	0.64	1.749	0.095	0.568
416	2.08	NaN	NaN	NaN	1.98	0.821	0.237	2.081	0.785	0.197	2.157	0.618	0.208	NaN	NaN	NaN	NaN	NaN	NaN	2.186	0.232	0.236	2.153	0.066	0.305	2.052	0.022	0.247	NaN	NaN	NaN	2.004	0.771	0.572	1.948	0.612	0.612	1.883	0.494	0.566	1.867	0.407	0.582	1.825	0.254	0.639	1.747	0.094	0.567
417	2.085	NaN	NaN	NaN	1.979	0.821	0.238	2.08	0.786	0.197	2.156	0.617	0.207	NaN	NaN	NaN	NaN	NaN	NaN	2.186	0.232	0.237	2.153	0.066	0.305	2.052	0.022	0.247	NaN	NaN	NaN	2.003	0.771	0.572	1.946	0.611	0.612	1.883	0.495	0.566	1.866	0.406	0.582	1.824	0.253	0.638	1.745	0.094	0.567
418	2.09	NaN	NaN	NaN	1.977	0.82	0.238	2.078	0.786	0.198	2.155	0.617	0.208	NaN	NaN	NaN	NaN	NaN	NaN	2.186	0.232	0.237	2.153	0.066	0.305	2.052	0.022	0.247	NaN	NaN	NaN	2.002	0.77	0.573	1.945	0.611	0.612	1.883	0.495	0.566	1.865	0.405	0.582	1.823	0.252	0.637	1.745	0.093	0.566
419	2.095	NaN	NaN	NaN	1.976	0.82	0.238	2.077	0.786	0.199	2.153	0.617	0.208	NaN	NaN	NaN	NaN	NaN	NaN	2.186	0.232	0.237	2.153	0.066	0.305	2.052	0.022	0.247	NaN	NaN	NaN	1.999	0.77	0.573	1.944	0.611	0.613	1.881	0.493	0.566	1.864	0.404	0.582	1.821	0.251	0.637	1.743	0.092	0.565
420	2.1	NaN	NaN	NaN	1.974	0.82	0.238	2.075	0.785	0.2	2.152	0.617	0.208	NaN	NaN	NaN	NaN	NaN	NaN	2.186	0.233	0.237	2.153	0.066	0.305	2.052	0.022	0.247	NaN	NaN	NaN	1.996	0.768	0.572	1.943	0.61	0.613	1.877	0.49	0.565	1.862	0.404	0.582	1.82	0.25	0.636	1.742	0.091	0.564
421	2.105	NaN	NaN	NaN	1.972	0.82	0.239	2.074	0.785	0.201	2.151	0.617	0.209	NaN	NaN	NaN	NaN	NaN	NaN	2.185	0.233	0.237	2.153	0.066	0.305	2.052	0.022	0.247	NaN	NaN	NaN	1.994	0.768	0.572	1.941	0.61	0.613	1.876	0.489	0.565	1.861	0.403	0.582	1.819	0.249	0.636	1.742	0.09	0.564
422	2.11	NaN	NaN	NaN	1.971	0.82	0.239	2.072	0.786	0.201	2.15	0.617	0.21	NaN	NaN	NaN	NaN	NaN	NaN	2.184	0.233	0.238	2.153	0.066	0.305	2.052	0.022	0.247	NaN	NaN	NaN	1.992	0.768	0.573	1.94	0.609	0.614	1.875	0.489	0.566	1.86	0.403	0.582	1.819	0.249	0.636	1.742	0.09	0.564
423	2.115	NaN	NaN	NaN	1.97	0.82	0.24	2.071	0.787	0.201	2.149	0.618	0.212	NaN	NaN	NaN	NaN	NaN	NaN	2.184	0.234	0.238	2.153	0.066	0.305	2.052	0.022	0.247	NaN	NaN	NaN	1.991	0.768	0.574	1.938	0.609	0.614	1.874	0.489	0.566	1.858	0.402	0.582	1.818	0.248	0.636	1.742	0.089	0.563
424	2.12	NaN	NaN	NaN	1.968	0.82	0.24	2.07	0.787	0.202	2.148	0.618	0.212	NaN	NaN	NaN	2.187	0.385	0.272	2.183	0.234	0.238	2.153	0.066	0.305	2.052	0.022	0.247	NaN	NaN	NaN	1.989	0.767	0.575	1.937	0.608	0.614	1.873	0.49	0.566	1.857	0.401	0.582	1.818	0.248	0.635	1.742	0.088	0.562
425	2.125	NaN	NaN	NaN	1.966	0.82	0.24	2.068	0.786	0.202	2.147	0.619	0.213	NaN	NaN	NaN	2.184	0.385	0.272	2.182	0.234	0.239	2.153	0.066	0.305	2.052	0.022	0.247	NaN	NaN	NaN	1.987	0.767	0.575	1.935	0.607	0.614	1.872	0.491	0.567	1.855	0.401	0.581	1.817	0.247	0.635	1.742	0.087	0.561
426	2.13	NaN	NaN	NaN	1.964	0.82	0.24	2.066	0.785	0.203	2.146	0.619	0.213	NaN	NaN	NaN	2.18	0.386	0.272	2.182	0.234	0.239	2.152	0.066	0.305	2.052	0.022	0.247	NaN	NaN	NaN	1.986	0.768	0.576	1.933	0.607	0.615	1.869	0.49	0.567	1.854	0.4	0.581	1.817	0.246	0.634	1.743	0.086	0.56
427	2.135	NaN	NaN	NaN	1.962	0.82	0.242	2.064	0.785	0.204	2.145	0.619	0.214	NaN	NaN	NaN	2.177	0.387	0.272	2.181	0.234	0.239	2.152	0.066	0.305	2.052	0.022	0.247	NaN	NaN	NaN	1.983	0.767	0.576	1.931	0.606	0.615	1.865	0.486	0.566	1.852	0.4	0.581	1.817	0.246	0.634	1.743	0.085	0.559
428	2.14	NaN	NaN	NaN	1.961	0.82	0.242	2.063	0.786	0.204	2.143	0.62	0.215	NaN	NaN	NaN	2.175	0.387	0.272	2.181	0.235	0.24	2.152	0.066	0.305	2.052	0.022	0.247	NaN	NaN	NaN	1.98	0.766	0.576	1.929	0.606	0.616	1.863	0.486	0.566	1.85	0.399	0.581	1.817	0.246	0.634	1.744	0.083	0.559
429	2.145	NaN	NaN	NaN	1.958	0.819	0.243	2.061	0.785	0.205	2.142	0.62	0.216	NaN	NaN	NaN	2.173	0.389	0.272	2.18	0.235	0.24	2.152	0.066	0.305	2.052	0.022	0.247	NaN	NaN	NaN	1.977	0.766	0.577	1.927	0.604	0.616	1.861	0.486	0.567	1.849	0.398	0.581	1.817	0.245	0.633	1.745	0.082	0.559
430	2.15	NaN	NaN	NaN	1.956	0.819	0.244	2.059	0.784	0.206	2.139	0.619	0.215	NaN	NaN	NaN	2.17	0.39	0.272	2.179	0.235	0.24	2.152	0.066	0.305	2.052	0.022	0.247	NaN	NaN	NaN	1.974	0.765	0.577	1.925	0.604	0.616	1.86	0.486	0.567	1.847	0.398	0.581	1.816	0.243	0.633	1.745	0.081	0.558
431	2.155	NaN	NaN	NaN	1.954	0.819	0.244	2.056	0.784	0.207	2.138	0.619	0.216	NaN	NaN	NaN	2.167	0.391	0.272	2.179	0.235	0.24	2.152	0.066	0.305	2.053	0.022	0.247	NaN	NaN	NaN	1.972	0.765	0.577	1.922	0.603	0.617	1.858	0.486	0.567	1.846	0.397	0.581	1.815	0.241	0.632	1.745	0.081	0.558
432	2.16	NaN	NaN	NaN	1.952	0.819	0.245	2.055	0.784	0.207	2.137	0.62	0.218	NaN	NaN	NaN	2.162	0.394	0.272	2.179	0.235	0.24	2.152	0.066	0.306	2.053	0.022	0.247	NaN	NaN	NaN	1.97	0.765	0.578	1.92	0.602	0.617	1.858	0.486	0.568	1.844	0.397	0.581	1.814	0.24	0.631	1.746	0.081	0.558
433	2.165	NaN	NaN	NaN	1.95	0.819	0.246	2.053	0.785	0.207	2.136	0.62	0.219	NaN	NaN	NaN	2.157	0.396	0.272	2.178	0.236	0.241	2.152	0.067	0.306	2.053	0.022	0.247	NaN	NaN	NaN	1.968	0.765	0.579	1.918	0.601	0.618	1.855	0.485	0.568	1.842	0.396	0.581	1.814	0.24	0.631	1.745	0.081	0.557
434	2.17	NaN	NaN	NaN	1.948	0.819	0.247	2.051	0.785	0.209	2.134	0.62	0.219	NaN	NaN	NaN	NaN	NaN	NaN	2.177	0.236	0.241	2.152	0.067	0.306	2.053	0.022	0.247	NaN	NaN	NaN	1.965	0.764	0.58	1.916	0.6	0.618	1.851	0.482	0.567	1.841	0.396	0.581	1.814	0.239	0.631	1.744	0.08	0.557
435	2.175	NaN	NaN	NaN	1.946	0.819	0.247	2.049	0.784	0.21	2.132	0.62	0.22	NaN	NaN	NaN	NaN	NaN	NaN	2.177	0.236	0.242	NaN	NaN	NaN	2.053	0.022	0.247	NaN	NaN	NaN	1.963	0.764	0.58	1.914	0.6	0.619	1.849	0.482	0.568	1.839	0.395	0.581	1.813	0.238	0.63	1.743	0.079	0.557
436	2.18	NaN	NaN	NaN	1.943	0.819	0.248	2.047	0.784	0.211	2.13	0.619	0.22	NaN	NaN	NaN	NaN	NaN	NaN	2.176	0.237	0.242	2.153	0.068	0.308	2.053	0.022	0.247	NaN	NaN	NaN	1.96	0.764	0.581	1.912	0.599	0.619	1.848	0.482	0.568	1.838	0.394	0.581	1.813	0.238	0.629	1.742	0.078	0.556
437	2.185	NaN	NaN	NaN	1.941	0.818	0.248	2.045	0.784	0.211	2.128	0.619	0.22	NaN	NaN	NaN	2.165	0.391	0.278	2.175	0.237	0.242	2.153	0.069	0.308	2.053	0.022	0.247	NaN	NaN	NaN	1.958	0.764	0.582	1.91	0.598	0.62	1.847	0.482	0.569	1.837	0.394	0.582	1.812	0.238	0.629	1.74	0.078	0.556
438	2.19	NaN	NaN	NaN	1.938	0.818	0.249	2.042	0.784	0.212	2.126	0.619	0.222	NaN	NaN	NaN	2.163	0.39	0.278	2.174	0.237	0.242	2.153	0.069	0.309	2.053	0.022	0.247	NaN	NaN	NaN	1.956	0.764	0.583	1.909	0.598	0.62	1.847	0.483	0.57	1.835	0.394	0.582	1.81	0.238	0.629	1.738	0.078	0.556
439	2.195	NaN	NaN	NaN	1.936	0.818	0.25	2.04	0.783	0.213	2.125	0.62	0.223	NaN	NaN	NaN	2.16	0.39	0.278	2.174	0.238	0.243	2.153	0.07	0.309	2.053	0.022	0.247	NaN	NaN	NaN	1.954	0.765	0.585	1.907	0.597	0.621	1.845	0.483	0.571	1.833	0.394	0.583	1.807	0.237	0.629	1.737	0.077	0.556
440	2.2	NaN	NaN	NaN	1.934	0.818	0.25	2.038	0.783	0.214	2.123	0.62	0.224	NaN	NaN	NaN	2.156	0.391	0.278	2.173	0.238	0.243	2.153	0.07	0.309	2.053	0.022	0.247	NaN	NaN	NaN	1.951	0.765	0.585	1.906	0.597	0.622	1.842	0.481	0.571	1.831	0.393	0.583	1.804	0.237	0.63	1.736	0.076	0.557
441	2.205	NaN	NaN	NaN	1.931	0.818	0.252	2.035	0.784	0.214	2.121	0.62	0.225	NaN	NaN	NaN	2.151	0.391	0.278	2.172	0.238	0.243	2.153	0.07	0.309	2.053	0.022	0.247	NaN	NaN	NaN	1.948	0.764	0.586	1.904	0.596	0.623	1.84	0.48	0.571	1.829	0.393	0.583	1.802	0.237	0.63	1.735	0.076	0.557
442	2.21	NaN	NaN	NaN	1.928	0.817	0.252	2.032	0.782	0.215	2.119	0.62	0.225	2.105	0.49	0.27	2.147	0.392	0.277	2.171	0.239	0.244	2.153	0.07	0.309	2.053	0.022	0.247	NaN	NaN	NaN	1.945	0.763	0.586	1.902	0.596	0.623	1.838	0.48	0.571	1.826	0.393	0.584	1.8	0.237	0.631	1.734	0.076	0.557
443	2.215	NaN	NaN	NaN	1.926	0.817	0.253	2.03	0.782	0.217	2.116	0.62	0.226	2.104	0.49	0.271	2.145	0.393	0.277	2.17	0.239	0.244	2.153	0.07	0.31	2.054	0.022	0.247	NaN	NaN	NaN	1.942	0.763	0.586	1.9	0.595	0.624	1.835	0.479	0.571	1.823	0.393	0.584	1.798	0.238	0.632	1.734	0.075	0.557
444	2.22	NaN	NaN	NaN	1.923	0.817	0.253	2.027	0.782	0.217	2.113	0.619	0.226	2.103	0.489	0.271	2.145	0.393	0.278	2.169	0.239	0.245	2.152	0.07	0.31	2.054	0.022	0.247	NaN	NaN	NaN	1.939	0.764	0.588	1.898	0.594	0.625	1.832	0.479	0.571	1.82	0.392	0.584	1.795	0.237	0.633	1.733	0.075	0.557
445	2.225	NaN	NaN	NaN	1.92	0.817	0.255	2.025	0.781	0.218	2.112	0.619	0.227	2.102	0.488	0.272	2.146	0.392	0.278	2.168	0.239	0.245	2.152	0.07	0.31	2.054	0.022	0.247	NaN	NaN	NaN	1.937	0.764	0.589	1.896	0.593	0.626	1.829	0.479	0.572	1.817	0.393	0.586	1.793	0.236	0.633	1.732	0.074	0.557
446	2.23	NaN	NaN	NaN	1.917	0.817	0.255	2.022	0.781	0.219	2.11	0.62	0.229	2.101	0.488	0.273	NaN	NaN	NaN	2.167	0.24	0.246	2.152	0.07	0.31	2.054	0.021	0.248	NaN	NaN	NaN	1.936	0.765	0.59	1.893	0.593	0.626	1.827	0.479	0.574	1.814	0.393	0.587	1.791	0.236	0.633	1.732	0.074	0.557
447	2.235	NaN	NaN	NaN	1.915	0.816	0.256	2.019	0.781	0.22	2.108	0.62	0.23	2.099	0.488	0.274	2.156	0.387	0.284	2.166	0.24	0.246	2.152	0.07	0.31	2.054	0.022	0.248	NaN	NaN	NaN	1.933	0.765	0.591	1.891	0.593	0.627	1.824	0.479	0.575	1.812	0.393	0.588	1.788	0.235	0.634	1.731	0.074	0.557
448	2.24	NaN	NaN	NaN	1.911	0.816	0.257	2.017	0.78	0.22	2.105	0.619	0.23	2.098	0.488	0.274	2.152	0.388	0.284	2.165	0.24	0.246	2.152	0.071	0.31	2.054	0.022	0.248	NaN	NaN	NaN	1.929	0.764	0.591	1.889	0.593	0.628	1.821	0.48	0.576	1.809	0.393	0.588	1.786	0.235	0.634	1.73	0.074	0.558
449	2.245	NaN	NaN	NaN	1.908	0.816	0.258	2.013	0.779	0.222	2.103	0.62	0.231	2.096	0.487	0.275	2.148	0.388	0.284	2.163	0.24	0.246	2.153	0.072	0.312	2.054	0.021	0.248	NaN	NaN	NaN	1.927	0.764	0.593	1.886	0.593	0.629	1.818	0.481	0.577	1.806	0.393	0.589	1.785	0.235	0.635	1.729	0.073	0.558
450	2.25	NaN	NaN	NaN	1.905	0.816	0.259	2.011	0.78	0.223	2.1	0.619	0.232	2.093	0.487	0.275	2.146	0.388	0.283	2.162	0.24	0.247	2.153	0.072	0.312	2.055	0.021	0.248	NaN	NaN	NaN	1.924	0.764	0.593	1.882	0.592	0.63	1.815	0.481	0.577	1.804	0.393	0.59	1.783	0.235	0.636	1.728	0.072	0.558
451	2.255	NaN	NaN	NaN	1.902	0.816	0.26	2.008	0.78	0.224	2.097	0.619	0.232	2.091	0.487	0.276	2.142	0.388	0.283	2.161	0.241	0.247	2.153	0.072	0.312	2.055	0.021	0.248	NaN	NaN	NaN	1.921	0.764	0.594	1.879	0.592	0.631	1.812	0.481	0.578	1.8	0.392	0.591	1.781	0.235	0.636	1.727	0.072	0.558
452	2.26	2.08	0.877	0.434	1.899	0.815	0.26	2.004	0.779	0.225	2.095	0.619	0.233	2.089	0.487	0.277	2.136	0.389	0.283	2.16	0.241	0.247	2.153	0.072	0.312	2.055	0.021	0.248	NaN	NaN	NaN	1.919	0.765	0.596	1.876	0.592	0.631	1.809	0.482	0.579	1.797	0.393	0.592	1.778	0.235	0.636	1.727	0.071	0.559
453	2.265	2.078	0.876	0.434	1.895	0.815	0.261	2.001	0.779	0.225	2.092	0.618	0.233	2.086	0.487	0.277	2.129	0.391	0.283	2.159	0.241	0.248	2.152	0.072	0.312	2.055	0.021	0.248	NaN	NaN	NaN	1.916	0.764	0.596	1.872	0.592	0.632	1.806	0.483	0.58	1.794	0.393	0.592	1.777	0.235	0.637	1.726	0.071	0.559
454	2.27	2.075	0.876	0.435	1.892	0.815	0.263	1.998	0.778	0.227	2.09	0.619	0.235	2.084	0.487	0.277	2.127	0.392	0.283	2.157	0.242	0.248	2.152	0.072	0.313	2.055	0.021	0.248	NaN	NaN	NaN	1.913	0.765	0.598	1.868	0.592	0.633	1.802	0.482	0.581	1.791	0.393	0.593	1.775	0.236	0.637	1.726	0.071	0.559
455	2.275	2.072	0.876	0.435	1.888	0.814	0.263	1.995	0.778	0.228	2.087	0.619	0.236	2.081	0.487	0.278	2.125	0.392	0.283	2.156	0.242	0.248	2.152	0.072	0.313	2.055	0.021	0.248	NaN	NaN	NaN	1.909	0.764	0.599	1.865	0.593	0.634	1.796	0.48	0.581	1.788	0.393	0.594	1.772	0.236	0.637	1.725	0.071	0.559
456	2.28	2.069	0.876	0.436	1.885	0.814	0.264	1.991	0.777	0.228	2.084	0.619	0.236	2.078	0.487	0.279	2.121	0.392	0.283	2.155	0.242	0.248	2.152	0.072	0.313	2.055	0.021	0.248	NaN	NaN	NaN	1.906	0.764	0.599	1.861	0.593	0.635	1.794	0.482	0.582	1.784	0.393	0.594	1.769	0.235	0.638	1.725	0.071	0.559
457	2.285	2.067	0.875	0.437	1.882	0.814	0.265	1.988	0.776	0.23	2.081	0.619	0.237	2.075	0.487	0.279	2.114	0.392	0.283	2.153	0.242	0.248	2.151	0.072	0.313	2.055	0.021	0.248	NaN	NaN	NaN	1.903	0.764	0.6	1.857	0.594	0.636	1.792	0.484	0.584	1.78	0.393	0.595	1.766	0.235	0.639	1.725	0.071	0.559
458	2.29	NaN	NaN	NaN	1.878	0.814	0.266	1.984	0.776	0.23	2.078	0.617	0.237	2.073	0.486	0.279	2.112	0.392	0.283	2.151	0.242	0.248	2.151	0.072	0.313	2.055	0.021	0.248	NaN	NaN	NaN	1.9	0.765	0.602	1.852	0.593	0.637	1.787	0.484	0.584	1.777	0.394	0.596	1.762	0.236	0.64	1.724	0.071	0.559
459	2.295	2.059	0.875	0.438	1.875	0.813	0.268	1.981	0.775	0.231	2.074	0.617	0.237	2.07	0.486	0.279	2.115	0.39	0.284	2.149	0.243	0.248	2.151	0.072	0.313	2.055	0.022	0.248	NaN	NaN	NaN	1.897	0.766	0.603	1.848	0.593	0.638	1.783	0.484	0.584	1.774	0.394	0.597	1.759	0.236	0.641	1.723	0.07	0.559
460	2.3	2.056	0.875	0.439	1.871	0.813	0.269	1.978	0.775	0.232	2.07	0.616	0.238	2.066	0.486	0.28	2.119	0.388	0.285	2.147	0.243	0.248	2.151	0.072	0.313	2.055	0.022	0.248	NaN	NaN	NaN	1.894	0.766	0.604	1.844	0.594	0.639	1.78	0.484	0.584	1.77	0.394	0.597	1.756	0.235	0.641	1.722	0.069	0.559
461	2.305	2.054	0.874	0.439	1.868	0.813	0.27	1.974	0.774	0.233	2.067	0.616	0.238	2.063	0.485	0.28	NaN	NaN	NaN	2.145	0.243	0.248	2.15	0.073	0.314	2.054	0.022	0.248	NaN	NaN	NaN	1.891	0.767	0.605	1.841	0.595	0.64	1.776	0.485	0.586	1.767	0.394	0.597	1.753	0.235	0.642	1.722	0.069	0.559
462	2.31	NaN	NaN	NaN	1.864	0.813	0.272	1.971	0.773	0.234	2.064	0.616	0.239	2.06	0.485	0.281	2.117	0.384	0.289	2.144	0.243	0.248	2.15	0.073	0.314	2.054	0.022	0.248	NaN	NaN	NaN	1.888	0.767	0.605	1.837	0.595	0.641	1.774	0.486	0.588	1.763	0.394	0.598	1.75	0.235	0.642	1.722	0.069	0.56
463	2.315	2.047	0.874	0.441	1.861	0.812	0.273	1.967	0.773	0.235	2.062	0.616	0.241	2.057	0.484	0.281	2.115	0.384	0.289	2.142	0.242	0.248	2.149	0.073	0.313	2.054	0.022	0.248	NaN	NaN	NaN	1.884	0.767	0.606	1.833	0.596	0.642	1.768	0.485	0.587	1.759	0.394	0.599	1.747	0.235	0.643	1.722	0.069	0.56
464	2.32	2.045	0.874	0.441	1.858	0.812	0.274	1.964	0.772	0.236	2.058	0.615	0.241	2.053	0.484	0.281	2.109	0.385	0.288	2.14	0.243	0.248	2.148	0.071	0.313	2.054	0.022	0.248	NaN	NaN	NaN	1.881	0.768	0.607	1.829	0.595	0.643	1.765	0.484	0.587	1.756	0.395	0.599	1.744	0.235	0.644	1.722	0.069	0.56
465	2.325	2.042	0.874	0.442	1.854	0.811	0.275	1.961	0.772	0.237	2.056	0.615	0.242	2.05	0.484	0.281	2.102	0.386	0.288	2.138	0.243	0.249	2.147	0.071	0.312	2.054	0.022	0.248	NaN	NaN	NaN	1.878	0.768	0.608	1.825	0.595	0.644	1.762	0.485	0.587	1.753	0.394	0.6	1.742	0.234	0.644	1.721	0.069	0.559
466	2.33	2.039	0.873	0.443	1.851	0.811	0.277	1.958	0.771	0.238	2.052	0.615	0.242	2.046	0.483	0.282	2.097	0.386	0.288	2.136	0.243	0.25	2.148	0.074	0.315	2.054	0.022	0.249	NaN	NaN	NaN	1.875	0.768	0.609	1.822	0.595	0.645	1.758	0.485	0.587	1.749	0.394	0.6	1.739	0.234	0.644	1.721	0.069	0.559
467	2.335	2.037	0.873	0.444	1.848	0.811	0.278	1.954	0.77	0.239	2.048	0.613	0.242	2.042	0.483	0.282	2.094	0.386	0.288	2.134	0.243	0.25	2.148	0.075	0.316	2.054	0.022	0.249	NaN	NaN	NaN	1.873	0.769	0.611	1.818	0.595	0.645	1.754	0.484	0.587	1.746	0.394	0.6	1.737	0.234	0.644	1.72	0.069	0.559
468	2.34	2.033	0.873	0.445	1.845	0.811	0.28	1.951	0.77	0.24	2.044	0.613	0.242	2.038	0.482	0.282	2.089	0.385	0.288	2.132	0.243	0.25	2.148	0.075	0.316	2.054	0.022	0.249	NaN	NaN	NaN	1.87	0.769	0.612	1.815	0.595	0.646	1.751	0.484	0.587	1.743	0.394	0.6	1.735	0.234	0.644	1.72	0.068	0.559
469	2.345	2.031	0.872	0.445	1.842	0.81	0.282	1.948	0.769	0.241	2.041	0.612	0.243	2.033	0.481	0.281	2.088	0.383	0.288	2.129	0.244	0.25	2.148	0.076	0.316	2.053	0.022	0.249	NaN	NaN	NaN	1.866	0.769	0.612	1.811	0.594	0.646	1.748	0.484	0.588	1.741	0.393	0.601	1.733	0.233	0.644	1.72	0.068	0.559
470	2.35	2.027	0.872	0.446	1.839	0.81	0.283	1.944	0.769	0.242	2.038	0.612	0.244	2.03	0.48	0.281	2.088	0.382	0.288	2.127	0.244	0.249	2.147	0.076	0.315	2.053	0.022	0.249	NaN	NaN	NaN	1.862	0.769	0.613	1.807	0.594	0.647	1.746	0.483	0.589	1.738	0.393	0.601	1.731	0.233	0.644	1.719	0.068	0.559
471	2.355	2.025	0.872	0.447	1.836	0.81	0.284	1.941	0.768	0.242	2.035	0.612	0.245	2.026	0.479	0.282	2.084	0.381	0.288	2.125	0.244	0.25	2.146	0.075	0.315	2.053	0.022	0.249	NaN	NaN	NaN	1.859	0.769	0.614	1.804	0.594	0.648	1.742	0.483	0.588	1.735	0.393	0.601	1.73	0.233	0.643	1.719	0.068	0.559
472	2.36	2.022	0.872	0.448	1.833	0.81	0.285	1.938	0.768	0.243	2.032	0.611	0.246	2.022	0.479	0.282	2.078	0.381	0.287	2.123	0.245	0.25	2.145	0.076	0.315	2.053	0.022	0.249	NaN	NaN	NaN	1.856	0.769	0.616	1.801	0.594	0.648	1.739	0.483	0.589	1.732	0.392	0.601	1.729	0.233	0.643	1.718	0.067	0.559
473	2.365	2.019	0.871	0.45	1.83	0.809	0.287	1.935	0.768	0.245	2.028	0.611	0.247	2.019	0.478	0.282	2.073	0.381	0.287	2.121	0.245	0.25	2.144	0.076	0.314	2.053	0.023	0.249	NaN	NaN	NaN	1.852	0.768	0.616	1.797	0.594	0.649	1.736	0.483	0.589	1.729	0.392	0.601	1.728	0.233	0.643	1.718	0.067	0.559
474	2.37	2.016	0.871	0.451	1.828	0.809	0.289	1.932	0.768	0.246	2.024	0.61	0.247	2.015	0.478	0.282	2.068	0.382	0.287	2.119	0.245	0.25	2.144	0.076	0.313	2.053	0.023	0.249	NaN	NaN	NaN	1.85	0.769	0.618	1.794	0.593	0.65	1.734	0.483	0.589	1.728	0.392	0.601	1.727	0.233	0.643	1.718	0.067	0.559
475	2.375	2.013	0.871	0.452	1.825	0.809	0.29	1.928	0.767	0.247	2.02	0.609	0.247	2.011	0.477	0.282	2.064	0.381	0.287	2.116	0.245	0.25	2.143	0.077	0.313	2.052	0.023	0.249	NaN	NaN	NaN	1.847	0.769	0.619	1.791	0.593	0.65	1.732	0.483	0.59	1.725	0.392	0.602	1.725	0.233	0.643	1.718	0.067	0.559
476	2.38	2.01	0.871	0.453	1.822	0.809	0.291	1.926	0.767	0.248	2.016	0.608	0.247	2.007	0.477	0.282	2.063	0.38	0.287	2.113	0.245	0.248	2.142	0.077	0.312	2.052	0.023	0.249	NaN	NaN	NaN	1.843	0.768	0.619	1.788	0.592	0.65	1.728	0.482	0.59	1.723	0.391	0.602	1.724	0.233	0.643	1.718	0.067	0.559
477	2.385	2.007	0.87	0.454	1.82	0.809	0.292	1.923	0.768	0.249	2.013	0.608	0.247	2.001	0.476	0.281	2.054	0.382	0.285	2.112	0.245	0.248	2.142	0.079	0.312	2.052	0.023	0.249	NaN	NaN	NaN	1.84	0.767	0.62	1.785	0.592	0.651	1.725	0.481	0.589	1.721	0.391	0.602	1.722	0.232	0.643	1.717	0.067	0.558
478	2.39	2.005	0.87	0.456	1.817	0.809	0.293	1.92	0.767	0.25	2.009	0.608	0.248	1.997	0.476	0.281	2.034	0.389	0.282	2.111	0.247	0.248	2.142	0.081	0.313	2.052	0.023	0.25	NaN	NaN	NaN	1.836	0.768	0.621	1.782	0.593	0.651	1.723	0.481	0.589	1.719	0.391	0.602	1.721	0.232	0.643	1.717	0.066	0.558
479	2.395	2.002	0.87	0.457	1.814	0.809	0.294	1.917	0.767	0.251	2.006	0.607	0.248	1.993	0.476	0.281	2.027	0.391	0.282	2.11	0.249	0.25	2.143	0.083	0.317	2.052	0.023	0.25	NaN	NaN	NaN	1.834	0.768	0.622	1.78	0.593	0.652	1.72	0.482	0.59	1.716	0.39	0.602	1.719	0.232	0.643	1.716	0.066	0.558
480	2.4	1.999	0.87	0.458	1.812	0.809	0.295	1.914	0.767	0.251	2.002	0.607	0.249	1.989	0.476	0.281	2.024	0.391	0.282	2.109	0.251	0.251	2.143	0.084	0.317	2.052	0.024	0.25	NaN	NaN	NaN	1.831	0.768	0.623	1.777	0.592	0.653	1.718	0.481	0.59	1.714	0.39	0.602	1.718	0.232	0.643	1.716	0.066	0.558
481	2.405	1.996	0.87	0.459	1.809	0.81	0.295	1.911	0.767	0.252	1.999	0.607	0.249	1.986	0.476	0.281	2.021	0.391	0.282	2.107	0.253	0.251	2.141	0.085	0.317	2.051	0.024	0.25	NaN	NaN	NaN	1.829	0.769	0.624	1.774	0.592	0.653	1.716	0.481	0.591	1.712	0.39	0.603	1.717	0.231	0.643	1.716	0.066	0.558
482	2.41	1.994	0.87	0.46	1.806	0.81	0.296	1.908	0.767	0.253	1.996	0.608	0.25	1.982	0.476	0.281	2.018	0.391	0.281	2.106	0.254	0.251	2.14	0.086	0.317	2.051	0.024	0.25	NaN	NaN	NaN	1.825	0.768	0.625	1.771	0.592	0.654	1.714	0.481	0.592	1.711	0.39	0.603	1.715	0.231	0.644	1.716	0.066	0.558
483	2.415	1.992	0.87	0.461	1.803	0.81	0.297	1.905	0.768	0.254	1.993	0.608	0.251	1.979	0.477	0.28	2.014	0.391	0.28	2.104	0.255	0.251	2.139	0.086	0.316	2.051	0.024	0.25	NaN	NaN	NaN	1.823	0.768	0.625	1.769	0.592	0.655	1.712	0.481	0.593	1.709	0.39	0.603	1.714	0.23	0.644	1.716	0.066	0.558
484	2.42	1.989	0.871	0.462	1.801	0.81	0.298	1.902	0.768	0.255	1.99	0.608	0.251	1.976	0.477	0.28	2.01	0.392	0.279	2.102	0.256	0.251	2.138	0.088	0.316	2.051	0.024	0.25	NaN	NaN	NaN	1.82	0.768	0.626	1.767	0.592	0.655	1.71	0.481	0.593	1.708	0.39	0.603	1.713	0.23	0.644	1.716	0.066	0.558
485	2.425	1.987	0.871	0.463	1.799	0.811	0.298	1.9	0.769	0.257	1.987	0.608	0.252	1.972	0.477	0.28	2.006	0.393	0.278	2.1	0.257	0.251	2.138	0.091	0.318	2.051	0.024	0.25	NaN	NaN	NaN	1.818	0.768	0.627	1.764	0.592	0.656	1.708	0.48	0.594	1.706	0.39	0.604	1.712	0.229	0.644	1.716	0.066	0.558
486	2.43	1.984	0.871	0.464	1.796	0.811	0.299	1.897	0.769	0.257	1.983	0.608	0.252	1.968	0.478	0.28	2.004	0.394	0.277	2.098	0.258	0.251	2.137	0.093	0.318	2.051	0.024	0.251	NaN	NaN	NaN	1.816	0.768	0.628	1.763	0.592	0.656	1.707	0.48	0.594	1.705	0.389	0.605	1.711	0.229	0.644	1.716	0.066	0.558
487	2.435	1.982	0.872	0.465	1.793	0.812	0.3	1.894	0.77	0.258	1.981	0.609	0.252	1.965	0.478	0.28	2.002	0.394	0.277	2.096	0.259	0.25	2.137	0.094	0.318	2.051	0.024	0.251	NaN	NaN	NaN	1.814	0.768	0.629	1.761	0.592	0.657	1.706	0.481	0.594	1.703	0.389	0.605	1.71	0.23	0.645	1.716	0.066	0.558
488	2.44	1.979	0.872	0.466	1.79	0.813	0.301	1.892	0.771	0.258	1.978	0.609	0.253	1.962	0.479	0.28	1.999	0.395	0.276	2.094	0.261	0.25	2.135	0.095	0.317	2.051	0.024	0.251	NaN	NaN	NaN	1.812	0.768	0.63	1.759	0.592	0.658	1.705	0.481	0.595	1.702	0.389	0.606	1.71	0.229	0.646	1.716	0.066	0.558
489	2.445	1.976	0.872	0.467	1.788	0.814	0.301	1.89	0.771	0.258	1.975	0.61	0.253	1.958	0.48	0.279	1.996	0.396	0.276	2.091	0.262	0.249	2.134	0.096	0.316	2.051	0.024	0.251	NaN	NaN	NaN	1.81	0.769	0.631	1.757	0.592	0.658	1.702	0.48	0.595	1.701	0.388	0.606	1.709	0.229	0.646	1.716	0.067	0.559
490	2.45	1.974	0.872	0.468	1.785	0.814	0.302	1.887	0.772	0.259	1.973	0.611	0.254	1.955	0.481	0.279	1.993	0.397	0.275	2.089	0.264	0.247	2.133	0.098	0.315	2.052	0.024	0.251	NaN	NaN	NaN	1.809	0.77	0.632	1.755	0.592	0.659	1.7	0.48	0.596	1.699	0.388	0.607	1.708	0.228	0.646	1.717	0.067	0.559
491	2.455	1.972	0.873	0.468	1.783	0.815	0.303	1.884	0.773	0.261	1.97	0.611	0.254	1.952	0.481	0.278	1.99	0.398	0.274	2.087	0.266	0.247	2.133	0.101	0.317	2.052	0.024	0.251	NaN	NaN	NaN	1.807	0.77	0.633	1.754	0.592	0.66	1.699	0.48	0.597	1.698	0.388	0.607	1.707	0.228	0.647	1.717	0.067	0.559
492	2.46	1.97	0.873	0.469	1.78	0.815	0.304	1.882	0.774	0.262	1.968	0.612	0.255	1.949	0.482	0.277	1.986	0.399	0.272	2.085	0.268	0.247	2.132	0.103	0.317	2.052	0.024	0.251	NaN	NaN	NaN	1.804	0.769	0.633	1.752	0.592	0.66	1.699	0.481	0.598	1.697	0.388	0.607	1.707	0.228	0.647	1.716	0.067	0.559
493	2.465	1.967	0.873	0.47	1.777	0.816	0.305	1.879	0.774	0.262	1.965	0.613	0.255	1.945	0.483	0.277	1.982	0.399	0.271	2.082	0.269	0.246	2.13	0.104	0.317	2.052	0.024	0.251	NaN	NaN	NaN	1.802	0.769	0.634	1.75	0.591	0.661	1.699	0.481	0.598	1.697	0.388	0.608	1.706	0.228	0.647	1.716	0.066	0.56
494	2.47	1.964	0.874	0.47	1.775	0.817	0.305	1.877	0.775	0.262	1.963	0.614	0.256	1.942	0.483	0.276	1.978	0.399	0.27	2.08	0.27	0.246	2.128	0.105	0.316	2.052	0.025	0.251	NaN	NaN	NaN	1.8	0.769	0.634	1.749	0.591	0.661	1.698	0.481	0.599	1.696	0.388	0.608	1.705	0.228	0.647	1.716	0.066	0.56
495	2.475	1.962	0.874	0.471	1.772	0.818	0.306	1.874	0.776	0.263	1.962	0.615	0.256	1.939	0.484	0.275	1.976	0.4	0.27	2.077	0.272	0.246	2.125	0.105	0.314	2.052	0.025	0.251	NaN	NaN	NaN	1.799	0.77	0.635	1.747	0.591	0.661	1.696	0.48	0.599	1.695	0.388	0.608	1.705	0.228	0.647	1.716	0.066	0.56
496	2.48	1.96	0.875	0.472	1.77	0.819	0.307	1.872	0.777	0.263	1.959	0.615	0.256	1.936	0.484	0.274	1.973	0.4	0.269	2.075	0.273	0.245	2.125	0.108	0.314	2.052	0.025	0.251	NaN	NaN	NaN	1.797	0.77	0.636	1.746	0.591	0.662	1.695	0.48	0.599	1.695	0.389	0.609	1.704	0.227	0.646	1.716	0.066	0.56
497	2.485	1.958	0.875	0.472	1.767	0.82	0.308	1.869	0.778	0.264	1.955	0.616	0.256	1.932	0.485	0.274	1.97	0.401	0.267	2.072	0.274	0.245	2.125	0.112	0.315	2.052	0.025	0.251	NaN	NaN	NaN	1.795	0.77	0.637	1.745	0.592	0.663	1.694	0.48	0.599	1.694	0.388	0.609	1.704	0.227	0.646	1.716	0.066	0.56
498	2.49	1.956	0.876	0.473	1.764	0.82	0.309	1.867	0.778	0.264	1.953	0.616	0.256	1.929	0.486	0.273	1.966	0.402	0.266	2.069	0.276	0.244	2.123	0.114	0.315	2.052	0.025	0.251	NaN	NaN	NaN	1.793	0.771	0.638	1.744	0.592	0.663	1.692	0.48	0.599	1.693	0.387	0.609	1.704	0.227	0.646	1.716	0.066	0.56
499	2.495	1.954	0.876	0.474	1.762	0.821	0.31	1.864	0.779	0.265	1.95	0.616	0.256	1.926	0.486	0.272	1.961	0.403	0.264	2.067	0.277	0.244	2.121	0.115	0.314	2.051	0.026	0.251	NaN	NaN	NaN	1.793	0.772	0.639	1.743	0.592	0.663	1.691	0.48	0.599	1.692	0.386	0.609	1.703	0.227	0.646	1.716	0.066	0.559
500	2.5	1.951	0.877	0.474	1.76	0.822	0.311	1.862	0.78	0.266	1.947	0.617	0.256	1.923	0.487	0.272	1.958	0.403	0.263	2.063	0.278	0.242	2.119	0.117	0.313	2.05	0.027	0.251	NaN	NaN	NaN	1.79	0.772	0.639	1.741	0.592	0.663	1.69	0.479	0.599	1.691	0.386	0.609	1.703	0.227	0.646	1.716	0.066	0.559
501	2.505	1.949	0.877	0.475	1.758	0.823	0.312	1.859	0.781	0.267	1.945	0.617	0.255	1.92	0.488	0.271	1.955	0.404	0.262	2.06	0.279	0.241	2.118	0.119	0.313	2.049	0.027	0.251	NaN	NaN	NaN	1.788	0.771	0.64	1.74	0.592	0.664	1.69	0.479	0.599	1.69	0.386	0.609	1.702	0.227	0.646	1.716	0.066	0.559
502	2.51	1.948	0.878	0.475	1.756	0.824	0.313	1.857	0.782	0.267	1.942	0.618	0.255	1.917	0.488	0.27	1.951	0.404	0.261	2.057	0.281	0.24	2.116	0.121	0.313	2.048	0.028	0.251	NaN	NaN	NaN	1.785	0.772	0.64	1.738	0.592	0.664	1.689	0.479	0.599	1.69	0.386	0.609	1.702	0.227	0.646	1.716	0.066	0.559
503	2.515	1.945	0.879	0.476	1.753	0.824	0.314	1.854	0.783	0.268	1.939	0.618	0.254	1.913	0.489	0.269	1.947	0.405	0.259	2.055	0.282	0.239	2.115	0.123	0.313	2.047	0.029	0.251	NaN	NaN	NaN	1.783	0.772	0.641	1.737	0.592	0.664	1.688	0.479	0.599	1.689	0.386	0.609	1.701	0.227	0.646	1.716	0.066	0.559
504	2.52	1.943	0.879	0.476	1.751	0.825	0.315	1.852	0.784	0.268	1.936	0.619	0.253	1.91	0.49	0.268	1.943	0.406	0.257	2.052	0.283	0.239	2.113	0.125	0.313	2.046	0.03	0.251	NaN	NaN	NaN	1.782	0.773	0.642	1.736	0.592	0.664	1.687	0.479	0.599	1.689	0.386	0.609	1.701	0.227	0.646	1.716	0.066	0.559
505	2.525	1.942	0.88	0.477	1.749	0.826	0.316	1.85	0.784	0.268	1.933	0.62	0.252	1.907	0.49	0.267	1.941	0.407	0.256	2.049	0.284	0.238	2.11	0.127	0.313	2.046	0.031	0.251	NaN	NaN	NaN	1.78	0.773	0.642	1.735	0.592	0.664	1.686	0.479	0.6	1.688	0.386	0.609	1.701	0.227	0.646	1.716	0.066	0.559
506	2.53	1.94	0.881	0.478	1.748	0.827	0.317	1.847	0.785	0.269	1.93	0.62	0.252	1.904	0.491	0.266	1.938	0.408	0.256	2.046	0.286	0.238	2.108	0.128	0.312	2.046	0.031	0.251	NaN	NaN	NaN	1.778	0.773	0.643	1.733	0.592	0.665	1.686	0.479	0.6	1.688	0.386	0.61	1.7	0.227	0.646	1.716	0.066	0.559
507	2.535	1.938	0.881	0.478	1.746	0.827	0.318	1.845	0.785	0.269	1.927	0.621	0.251	1.901	0.492	0.265	1.935	0.409	0.254	2.043	0.287	0.237	2.106	0.13	0.312	2.045	0.032	0.251	NaN	NaN	NaN	1.776	0.773	0.643	1.733	0.593	0.665	1.685	0.479	0.6	1.688	0.387	0.61	1.7	0.227	0.646	1.716	0.066	0.559
508	2.54	1.936	0.883	0.479	1.744	0.828	0.319	1.842	0.787	0.269	1.924	0.622	0.25	1.898	0.493	0.264	1.933	0.41	0.254	2.04	0.288	0.235	2.104	0.132	0.311	2.044	0.032	0.251	NaN	NaN	NaN	1.774	0.774	0.644	1.732	0.593	0.666	1.685	0.479	0.6	1.688	0.387	0.61	1.7	0.227	0.646	1.716	0.066	0.559
509	2.545	1.934	0.883	0.48	1.742	0.829	0.32	1.84	0.788	0.27	1.922	0.624	0.25	1.895	0.494	0.263	1.929	0.411	0.252	2.037	0.289	0.234	2.102	0.134	0.311	2.043	0.033	0.251	NaN	NaN	NaN	1.774	0.775	0.645	1.73	0.593	0.666	1.684	0.479	0.6	1.687	0.387	0.61	1.7	0.227	0.646	1.716	0.066	0.559
510	2.55	1.932	0.884	0.48	1.74	0.83	0.321	1.838	0.789	0.27	1.919	0.625	0.249	1.892	0.495	0.262	1.925	0.411	0.251	2.034	0.29	0.233	2.1	0.135	0.31	2.041	0.034	0.25	NaN	NaN	NaN	1.772	0.776	0.646	1.728	0.593	0.666	1.683	0.479	0.601	1.687	0.387	0.61	1.699	0.227	0.646	1.716	0.066	0.559
511	2.555	1.931	0.885	0.481	1.739	0.83	0.322	1.836	0.789	0.271	1.916	0.626	0.249	1.889	0.496	0.261	1.922	0.412	0.25	2.031	0.291	0.233	2.096	0.136	0.309	2.039	0.034	0.25	NaN	NaN	NaN	1.771	0.777	0.647	1.727	0.593	0.666	1.683	0.479	0.601	1.687	0.387	0.61	1.699	0.227	0.646	1.716	0.066	0.559
512	2.56	1.928	0.886	0.482	1.737	0.831	0.323	1.834	0.79	0.272	1.913	0.627	0.248	1.886	0.497	0.26	1.92	0.413	0.25	2.028	0.292	0.232	2.092	0.136	0.306	2.036	0.035	0.249	NaN	NaN	NaN	1.769	0.777	0.647	1.725	0.593	0.666	1.682	0.479	0.601	1.686	0.387	0.61	1.699	0.227	0.646	1.716	0.066	0.559
513	2.565	1.926	0.886	0.483	1.735	0.832	0.324	1.832	0.792	0.272	1.91	0.628	0.246	1.883	0.498	0.26	1.917	0.414	0.249	2.025	0.292	0.231	2.089	0.137	0.306	2.032	0.036	0.248	NaN	NaN	NaN	1.767	0.777	0.648	1.725	0.594	0.666	1.682	0.479	0.601	1.686	0.387	0.611	1.699	0.227	0.646	1.716	0.066	0.559
514	2.57	1.925	0.887	0.484	1.733	0.833	0.324	1.83	0.793	0.273	1.907	0.629	0.246	1.88	0.499	0.259	1.915	0.415	0.249	2.02	0.293	0.228	2.086	0.138	0.305	2.03	0.036	0.246	NaN	NaN	NaN	1.765	0.778	0.648	1.724	0.595	0.667	1.682	0.479	0.601	1.686	0.387	0.611	1.699	0.227	0.647	1.716	0.066	0.559
515	2.575	1.923	0.888	0.485	1.732	0.834	0.325	1.828	0.794	0.273	1.905	0.63	0.245	1.878	0.5	0.258	1.911	0.416	0.247	2.016	0.293	0.227	2.083	0.139	0.305	2.026	0.036	0.245	NaN	NaN	NaN	1.763	0.778	0.648	1.723	0.595	0.668	1.682	0.479	0.601	1.686	0.387	0.611	1.699	0.227	0.647	1.716	0.066	0.559
516	2.58	1.921	0.888	0.485	1.73	0.835	0.326	1.826	0.795	0.273	1.902	0.631	0.245	1.875	0.501	0.258	1.907	0.417	0.246	2.013	0.294	0.227	2.079	0.138	0.303	2.021	0.036	0.244	NaN	NaN	NaN	1.762	0.778	0.648	1.722	0.595	0.668	1.681	0.48	0.602	1.686	0.387	0.611	1.699	0.226	0.647	1.716	0.066	0.559
517	2.585	1.919	0.889	0.486	1.728	0.836	0.326	1.825	0.796	0.273	1.899	0.632	0.245	1.872	0.502	0.257	1.904	0.418	0.245	2.01	0.295	0.226	2.073	0.137	0.3	2.015	0.036	0.242	NaN	NaN	NaN	1.76	0.779	0.649	1.722	0.596	0.668	1.681	0.48	0.602	1.686	0.387	0.611	1.699	0.226	0.647	1.716	0.066	0.559
518	2.59	1.917	0.89	0.487	1.727	0.837	0.326	1.824	0.798	0.274	1.897	0.633	0.245	1.87	0.503	0.257	1.901	0.419	0.244	2.007	0.295	0.225	2.07	0.138	0.299	2.011	0.036	0.24	NaN	NaN	NaN	1.759	0.78	0.65	1.72	0.596	0.668	1.681	0.48	0.602	1.686	0.387	0.611	1.699	0.226	0.647	1.716	0.066	0.559
519	2.595	1.916	0.89	0.488	1.725	0.838	0.326	1.822	0.799	0.275	1.894	0.634	0.244	1.867	0.504	0.256	1.898	0.419	0.244	2.003	0.295	0.223	2.066	0.137	0.298	2.005	0.036	0.238	NaN	NaN	NaN	1.757	0.78	0.65	1.719	0.596	0.669	1.681	0.48	0.602	1.687	0.387	0.611	1.699	0.226	0.647	1.716	0.066	0.559
520	2.6	1.914	0.891	0.488	1.723	0.839	0.326	1.82	0.8	0.275	1.892	0.635	0.244	1.865	0.505	0.256	1.895	0.42	0.243	1.999	0.295	0.222	2.061	0.136	0.296	1.999	0.036	0.237	NaN	NaN	NaN	1.755	0.78	0.651	1.718	0.596	0.669	1.681	0.48	0.602	1.687	0.387	0.612	1.699	0.226	0.647	1.716	0.066	0.559
521	2.605	1.912	0.892	0.489	1.722	0.84	0.327	1.818	0.801	0.275	1.89	0.636	0.244	1.863	0.506	0.256	1.892	0.42	0.242	1.996	0.295	0.222	2.055	0.135	0.293	1.992	0.036	0.234	NaN	NaN	NaN	1.752	0.78	0.65	1.718	0.597	0.67	1.681	0.481	0.603	1.688	0.387	0.612	1.7	0.226	0.648	1.716	0.066	0.559
522	2.61	1.91	0.892	0.49	1.72	0.841	0.327	1.816	0.801	0.276	1.888	0.637	0.244	1.861	0.507	0.256	1.89	0.421	0.242	1.992	0.295	0.221	2.05	0.134	0.291	1.981	0.038	0.231	NaN	NaN	NaN	1.75	0.78	0.65	1.717	0.597	0.67	1.682	0.481	0.604	1.688	0.387	0.613	1.7	0.226	0.648	1.716	0.066	0.559
523	2.615	1.909	0.893	0.491	1.718	0.842	0.327	1.815	0.802	0.277	1.885	0.638	0.244	1.858	0.508	0.255	1.889	0.422	0.243	1.988	0.295	0.22	2.045	0.133	0.289	1.973	0.038	0.229	NaN	NaN	NaN	1.749	0.78	0.651	1.717	0.598	0.671	1.682	0.481	0.604	1.688	0.387	0.613	1.7	0.226	0.648	1.716	0.066	0.559
524	2.62	1.907	0.894	0.492	1.717	0.843	0.327	1.813	0.803	0.278	1.883	0.639	0.244	1.856	0.509	0.255	1.886	0.423	0.243	1.984	0.295	0.218	2.039	0.132	0.286	1.965	0.038	0.227	NaN	NaN	NaN	1.747	0.78	0.651	1.717	0.598	0.671	1.681	0.48	0.604	1.689	0.387	0.613	1.701	0.226	0.649	1.716	0.066	0.559
525	2.625	1.905	0.894	0.492	1.715	0.844	0.328	1.812	0.804	0.277	1.881	0.64	0.245	1.853	0.51	0.255	1.883	0.424	0.242	1.98	0.295	0.217	2.034	0.13	0.285	1.958	0.037	0.224	NaN	NaN	NaN	1.746	0.781	0.651	1.716	0.599	0.671	1.682	0.481	0.605	1.689	0.387	0.614	1.701	0.226	0.649	1.716	0.066	0.559
526	2.63	1.904	0.895	0.493	1.714	0.845	0.328	1.81	0.806	0.277	1.878	0.641	0.245	1.851	0.51	0.256	1.881	0.425	0.243	1.976	0.294	0.216	2.027	0.129	0.282	1.951	0.037	0.221	NaN	NaN	NaN	1.745	0.781	0.651	1.716	0.599	0.671	1.682	0.481	0.605	1.689	0.387	0.614	1.702	0.226	0.649	1.716	0.066	0.56
527	2.635	1.902	0.895	0.493	1.712	0.846	0.328	1.809	0.807	0.278	1.876	0.642	0.244	1.848	0.511	0.256	1.878	0.426	0.243	1.972	0.294	0.214	2.02	0.127	0.279	1.943	0.037	0.218	NaN	NaN	NaN	1.744	0.782	0.652	1.716	0.599	0.672	1.683	0.481	0.606	1.69	0.387	0.614	1.703	0.226	0.65	1.716	0.066	0.56
528	2.64	1.9	0.896	0.494	1.71	0.847	0.328	1.808	0.808	0.278	1.874	0.643	0.245	1.846	0.512	0.256	1.875	0.426	0.242	1.967	0.294	0.213	2.014	0.126	0.277	1.935	0.037	0.215	NaN	NaN	NaN	1.743	0.783	0.652	1.715	0.599	0.672	1.683	0.481	0.607	1.69	0.387	0.614	1.703	0.225	0.65	1.716	0.066	0.56
529	2.645	1.899	0.896	0.494	1.709	0.848	0.328	1.806	0.809	0.278	1.872	0.643	0.245	1.844	0.513	0.256	1.871	0.426	0.241	1.963	0.293	0.212	2.008	0.124	0.274	1.927	0.036	0.212	NaN	NaN	NaN	1.743	0.784	0.653	1.715	0.599	0.672	1.684	0.481	0.607	1.691	0.387	0.615	1.703	0.225	0.65	1.716	0.066	0.56
530	2.65	1.897	0.897	0.495	1.707	0.849	0.329	1.805	0.81	0.279	1.87	0.644	0.246	1.842	0.514	0.257	1.868	0.426	0.241	1.958	0.293	0.211	2	0.122	0.272	1.919	0.035	0.209	NaN	NaN	NaN	1.741	0.784	0.653	1.715	0.6	0.673	1.684	0.481	0.607	1.691	0.388	0.615	1.703	0.225	0.651	1.716	0.066	0.56
531	2.655	1.895	0.897	0.495	1.706	0.85	0.329	1.803	0.811	0.279	1.869	0.645	0.246	1.84	0.515	0.257	1.867	0.427	0.242	1.954	0.292	0.21	1.993	0.121	0.269	1.91	0.034	0.206	NaN	NaN	NaN	1.739	0.783	0.653	1.714	0.599	0.672	1.684	0.481	0.607	1.691	0.388	0.615	1.704	0.225	0.65	1.716	0.066	0.56
532	2.66	1.894	0.898	0.496	1.704	0.85	0.329	1.801	0.812	0.279	1.867	0.646	0.247	1.837	0.515	0.257	1.864	0.428	0.242	1.949	0.292	0.209	1.984	0.119	0.265	1.902	0.035	0.204	NaN	NaN	NaN	1.738	0.783	0.654	1.714	0.599	0.672	1.684	0.481	0.608	1.691	0.387	0.615	1.704	0.225	0.65	1.716	0.066	0.56
533	2.665	1.893	0.899	0.496	1.702	0.851	0.329	1.8	0.812	0.279	1.865	0.647	0.248	1.835	0.516	0.258	1.861	0.429	0.243	1.944	0.291	0.207	1.976	0.117	0.262	1.893	0.034	0.201	NaN	NaN	NaN	1.737	0.784	0.654	1.714	0.6	0.673	1.684	0.481	0.608	1.692	0.388	0.615	1.705	0.225	0.651	1.716	0.066	0.56
534	2.67	1.891	0.899	0.496	1.701	0.852	0.33	1.798	0.813	0.28	1.864	0.648	0.248	1.832	0.516	0.258	1.857	0.429	0.243	1.939	0.29	0.206	1.97	0.116	0.261	1.884	0.034	0.198	NaN	NaN	NaN	1.735	0.784	0.654	1.714	0.6	0.673	1.684	0.481	0.608	1.693	0.388	0.616	1.705	0.225	0.651	1.716	0.066	0.56
535	2.675	1.889	0.899	0.496	1.699	0.853	0.33	1.796	0.813	0.28	1.861	0.648	0.249	1.83	0.516	0.258	1.854	0.429	0.243	1.934	0.29	0.205	1.962	0.114	0.258	1.875	0.034	0.194	NaN	NaN	NaN	1.734	0.784	0.654	1.714	0.601	0.674	1.684	0.481	0.608	1.694	0.389	0.617	1.705	0.225	0.651	1.716	0.066	0.56
536	2.68	1.888	0.9	0.497	1.698	0.854	0.33	1.795	0.814	0.281	1.859	0.648	0.249	1.827	0.516	0.259	1.851	0.429	0.242	1.929	0.289	0.204	1.954	0.113	0.255	1.865	0.034	0.191	NaN	NaN	NaN	1.733	0.784	0.654	1.714	0.601	0.674	1.684	0.481	0.609	1.694	0.389	0.617	1.706	0.225	0.652	1.716	0.066	0.56
537	2.685	1.887	0.9	0.497	1.696	0.854	0.33	1.793	0.814	0.281	1.857	0.649	0.249	1.825	0.517	0.259	1.846	0.43	0.242	1.923	0.288	0.203	1.945	0.111	0.252	1.856	0.034	0.188	NaN	NaN	NaN	1.732	0.785	0.654	1.714	0.601	0.674	1.684	0.481	0.609	1.695	0.389	0.618	1.706	0.225	0.652	1.716	0.066	0.56
538	2.69	1.886	0.901	0.497	1.695	0.855	0.331	1.791	0.815	0.281	1.855	0.649	0.25	1.823	0.517	0.259	1.842	0.43	0.242	1.918	0.288	0.202	1.936	0.11	0.249	1.846	0.034	0.186	NaN	NaN	NaN	1.731	0.785	0.654	1.713	0.601	0.674	1.685	0.482	0.609	1.696	0.389	0.618	1.706	0.225	0.652	1.716	0.066	0.56
539	2.695	1.885	0.901	0.497	1.693	0.855	0.331	1.79	0.816	0.282	1.853	0.649	0.25	1.82	0.518	0.26	1.839	0.431	0.242	1.912	0.287	0.201	1.928	0.108	0.246	1.837	0.035	0.183	NaN	NaN	NaN	1.73	0.785	0.654	1.713	0.601	0.674	1.686	0.482	0.61	1.696	0.389	0.618	1.706	0.225	0.652	1.716	0.066	0.56
540	2.7	1.883	0.901	0.497	1.692	0.856	0.332	1.788	0.816	0.282	1.852	0.65	0.25	1.817	0.518	0.26	1.836	0.43	0.242	1.907	0.286	0.2	1.919	0.107	0.244	1.827	0.036	0.181	NaN	NaN	NaN	1.729	0.785	0.654	1.713	0.602	0.675	1.686	0.482	0.61	1.696	0.389	0.618	1.707	0.225	0.652	1.716	0.066	0.56
541	2.705	1.881	0.901	0.497	1.69	0.856	0.333	1.786	0.817	0.282	1.85	0.65	0.252	1.815	0.518	0.261	1.832	0.431	0.242	1.901	0.286	0.199	1.911	0.106	0.243	1.817	0.036	0.178	NaN	NaN	NaN	1.728	0.786	0.655	1.713	0.602	0.675	1.687	0.483	0.611	1.696	0.388	0.618	1.707	0.225	0.652	1.716	0.066	0.56
542	2.71	1.88	0.902	0.498	1.689	0.857	0.333	1.785	0.817	0.282	1.848	0.651	0.252	1.813	0.518	0.261	1.828	0.431	0.242	1.895	0.285	0.199	1.902	0.104	0.24	1.808	0.037	0.176	NaN	NaN	NaN	1.728	0.786	0.655	1.713	0.602	0.675	1.688	0.484	0.611	1.697	0.388	0.618	1.708	0.224	0.653	1.716	0.066	0.56
543	2.715	1.879	0.902	0.498	1.688	0.857	0.333	1.783	0.817	0.282	1.845	0.651	0.251	1.81	0.519	0.261	1.824	0.432	0.242	1.889	0.284	0.198	1.893	0.103	0.238	1.798	0.037	0.174	NaN	NaN	NaN	1.726	0.786	0.655	1.714	0.603	0.675	1.688	0.484	0.612	1.697	0.388	0.618	1.708	0.224	0.653	1.717	0.066	0.56
544	2.72	1.877	0.902	0.498	1.687	0.858	0.333	1.782	0.818	0.282	1.844	0.651	0.252	1.807	0.519	0.262	1.82	0.432	0.242	1.883	0.284	0.197	1.885	0.102	0.237	1.788	0.038	0.171	NaN	NaN	NaN	1.725	0.786	0.655	1.713	0.603	0.675	1.688	0.483	0.612	1.697	0.388	0.618	1.709	0.225	0.653	1.717	0.066	0.56
545	2.725	1.876	0.902	0.498	1.685	0.858	0.334	1.78	0.818	0.282	1.842	0.652	0.252	1.804	0.519	0.262	1.816	0.432	0.242	1.877	0.283	0.196	1.876	0.101	0.234	1.779	0.04	0.169	NaN	NaN	NaN	1.723	0.786	0.655	1.713	0.603	0.676	1.687	0.482	0.612	1.698	0.388	0.619	1.709	0.225	0.653	1.717	0.066	0.56
546	2.73	1.875	0.903	0.498	1.684	0.858	0.334	1.779	0.819	0.282	1.84	0.652	0.252	1.802	0.519	0.262	1.813	0.432	0.242	1.871	0.283	0.196	1.867	0.1	0.233	1.769	0.04	0.167	NaN	NaN	NaN	1.722	0.786	0.655	1.713	0.604	0.676	1.686	0.482	0.612	1.698	0.388	0.619	1.71	0.225	0.653	1.717	0.066	0.56
547	2.735	1.874	0.903	0.498	1.683	0.859	0.334	1.777	0.819	0.283	1.837	0.652	0.252	1.799	0.52	0.263	1.809	0.433	0.242	1.865	0.282	0.195	1.858	0.1	0.231	1.76	0.041	0.165	NaN	NaN	NaN	1.721	0.786	0.655	1.713	0.604	0.676	1.687	0.482	0.613	1.699	0.388	0.619	1.71	0.224	0.653	1.717	0.066	0.56
548	2.74	1.873	0.903	0.498	1.682	0.859	0.334	1.775	0.82	0.283	1.835	0.652	0.252	1.796	0.52	0.263	1.805	0.432	0.243	1.859	0.281	0.194	1.849	0.099	0.23	1.75	0.042	0.163	NaN	NaN	NaN	1.722	0.787	0.656	1.712	0.604	0.676	1.686	0.481	0.613	1.699	0.388	0.62	1.711	0.224	0.654	1.717	0.066	0.56
549	2.745	1.871	0.903	0.498	1.68	0.859	0.335	1.774	0.82	0.283	1.832	0.652	0.252	1.793	0.52	0.263	1.801	0.432	0.243	1.853	0.281	0.194	1.84	0.1	0.229	1.74	0.044	0.161	NaN	NaN	NaN	1.721	0.788	0.657	1.712	0.604	0.676	1.685	0.48	0.612	1.7	0.388	0.62	1.711	0.224	0.654	1.717	0.066	0.56
550	2.75	1.87	0.903	0.498	1.679	0.86	0.335	1.772	0.821	0.283	1.83	0.652	0.252	1.79	0.52	0.263	1.797	0.433	0.243	1.847	0.281	0.194	1.831	0.099	0.228	1.73	0.045	0.16	NaN	NaN	NaN	1.72	0.788	0.657	1.712	0.604	0.676	1.686	0.481	0.613	1.7	0.388	0.62	1.711	0.224	0.654	1.717	0.066	0.56
551	2.755	1.869	0.904	0.499	1.677	0.86	0.335	1.771	0.821	0.283	1.828	0.652	0.252	1.786	0.521	0.263	1.793	0.433	0.244	1.841	0.281	0.194	1.822	0.098	0.228	1.72	0.046	0.158	NaN	NaN	NaN	1.72	0.788	0.657	1.711	0.604	0.676	1.686	0.482	0.614	1.7	0.388	0.621	1.712	0.224	0.654	1.717	0.066	0.56
552	2.76	1.868	0.904	0.499	1.676	0.86	0.335	1.769	0.822	0.283	1.825	0.652	0.252	1.783	0.521	0.263	1.788	0.433	0.243	1.835	0.28	0.194	1.813	0.097	0.226	1.711	0.048	0.157	NaN	NaN	NaN	1.719	0.789	0.657	1.711	0.605	0.677	1.687	0.482	0.614	1.701	0.388	0.621	1.712	0.224	0.654	1.717	0.066	0.56
553	2.765	1.866	0.904	0.499	1.675	0.861	0.335	1.768	0.822	0.283	1.822	0.652	0.251	1.78	0.521	0.264	1.784	0.433	0.243	1.829	0.28	0.193	1.804	0.097	0.225	1.701	0.049	0.155	NaN	NaN	NaN	1.717	0.788	0.657	1.711	0.605	0.678	1.687	0.482	0.614	1.701	0.388	0.621	1.712	0.224	0.654	1.717	0.066	0.56
554	2.77	1.865	0.904	0.499	1.674	0.861	0.336	1.767	0.822	0.283	1.82	0.652	0.25	1.776	0.522	0.263	1.779	0.433	0.243	1.822	0.279	0.193	1.796	0.097	0.226	1.692	0.05	0.154	NaN	NaN	NaN	1.714	0.787	0.656	1.71	0.606	0.678	1.687	0.482	0.615	1.701	0.388	0.621	1.713	0.224	0.654	1.717	0.066	0.56
555	2.775	1.863	0.904	0.499	1.673	0.862	0.335	1.765	0.823	0.283	1.817	0.652	0.25	1.772	0.522	0.263	1.776	0.434	0.244	1.816	0.279	0.193	1.787	0.098	0.225	1.682	0.052	0.153	NaN	NaN	NaN	1.713	0.787	0.656	1.71	0.605	0.678	1.687	0.482	0.615	1.702	0.388	0.622	1.713	0.224	0.654	1.717	0.066	0.56
556	2.78	1.863	0.904	0.499	1.671	0.862	0.336	1.764	0.823	0.283	1.814	0.652	0.25	1.768	0.522	0.263	1.77	0.433	0.243	1.81	0.279	0.193	1.777	0.097	0.224	1.673	0.054	0.153	NaN	NaN	NaN	1.711	0.787	0.656	1.709	0.605	0.678	1.687	0.482	0.615	1.702	0.388	0.622	1.713	0.224	0.654	1.717	0.066	0.56
557	2.785	1.861	0.904	0.499	1.67	0.863	0.336	1.762	0.824	0.283	1.812	0.652	0.251	1.765	0.523	0.263	1.766	0.433	0.243	1.804	0.279	0.193	1.768	0.096	0.223	1.663	0.055	0.152	NaN	NaN	NaN	1.71	0.787	0.656	1.709	0.606	0.678	1.687	0.482	0.615	1.702	0.388	0.622	1.714	0.224	0.654	1.717	0.066	0.56
558	2.79	1.86	0.904	0.499	1.669	0.863	0.336	1.761	0.824	0.283	1.808	0.652	0.251	1.761	0.523	0.263	1.761	0.433	0.243	1.797	0.278	0.193	1.759	0.097	0.223	1.654	0.057	0.151	NaN	NaN	NaN	1.709	0.787	0.656	1.709	0.607	0.678	1.688	0.482	0.615	1.703	0.388	0.623	1.714	0.224	0.654	1.717	0.066	0.56
559	2.795	1.859	0.904	0.5	1.668	0.863	0.336	1.759	0.825	0.283	1.805	0.652	0.25	1.757	0.523	0.263	1.756	0.434	0.244	1.791	0.278	0.193	1.751	0.097	0.223	1.645	0.058	0.15	NaN	NaN	NaN	1.708	0.787	0.656	1.709	0.607	0.678	1.688	0.482	0.615	1.703	0.388	0.623	1.714	0.224	0.654	1.717	0.066	0.56
560	2.8	1.858	0.904	0.5	1.667	0.864	0.336	1.757	0.825	0.283	1.802	0.652	0.249	1.753	0.523	0.263	1.752	0.434	0.245	1.784	0.278	0.193	1.742	0.098	0.223	1.636	0.06	0.15	NaN	NaN	NaN	1.707	0.787	0.655	1.709	0.607	0.678	1.688	0.482	0.615	1.703	0.388	0.623	1.715	0.224	0.654	1.717	0.066	0.56
561	2.805	1.857	0.904	0.5	1.666	0.864	0.336	1.755	0.825	0.282	1.798	0.652	0.249	1.748	0.524	0.263	1.747	0.435	0.245	1.778	0.278	0.193	1.733	0.098	0.222	1.626	0.061	0.15	NaN	NaN	NaN	1.707	0.787	0.656	1.708	0.608	0.678	1.688	0.482	0.615	1.704	0.388	0.623	1.715	0.224	0.654	1.717	0.066	0.56
562	2.81	1.856	0.904	0.5	1.665	0.864	0.336	1.754	0.826	0.282	1.795	0.652	0.249	1.744	0.524	0.263	1.742	0.435	0.245	1.771	0.278	0.193	1.725	0.098	0.222	1.617	0.063	0.15	NaN	NaN	NaN	1.706	0.788	0.656	1.707	0.607	0.678	1.688	0.482	0.616	1.704	0.389	0.623	1.715	0.224	0.654	1.717	0.066	0.56
563	2.815	1.854	0.904	0.5	1.664	0.865	0.336	1.753	0.827	0.282	1.792	0.652	0.249	1.74	0.525	0.263	1.736	0.436	0.245	1.764	0.279	0.193	1.716	0.1	0.222	1.608	0.064	0.15	NaN	NaN	NaN	1.703	0.786	0.655	1.706	0.607	0.679	1.688	0.482	0.616	1.704	0.389	0.623	1.716	0.224	0.654	1.717	0.066	0.56
564	2.82	1.853	0.904	0.5	1.662	0.865	0.335	1.751	0.827	0.282	1.788	0.652	0.248	1.735	0.525	0.263	1.731	0.436	0.245	1.757	0.278	0.193	1.708	0.1	0.221	1.599	0.066	0.15	NaN	NaN	NaN	1.702	0.786	0.655	1.705	0.607	0.679	1.688	0.482	0.616	1.704	0.389	0.624	1.716	0.224	0.655	1.717	0.066	0.56
565	2.825	1.852	0.904	0.5	1.662	0.866	0.335	1.749	0.827	0.282	1.784	0.652	0.247	1.73	0.525	0.263	1.725	0.436	0.245	1.75	0.279	0.193	1.699	0.101	0.222	1.59	0.068	0.15	NaN	NaN	NaN	1.701	0.786	0.654	1.704	0.607	0.679	1.688	0.482	0.616	1.705	0.389	0.624	1.717	0.224	0.655	1.717	0.066	0.56
566	2.83	1.851	0.903	0.501	1.661	0.866	0.336	1.747	0.827	0.282	1.781	0.653	0.247	1.725	0.526	0.263	1.72	0.437	0.245	1.743	0.279	0.193	1.691	0.101	0.222	1.582	0.07	0.151	NaN	NaN	NaN	1.699	0.786	0.654	1.703	0.607	0.679	1.688	0.482	0.616	1.705	0.389	0.624	1.717	0.224	0.655	1.717	0.066	0.56
567	2.835	1.85	0.903	0.501	1.66	0.867	0.336	1.746	0.828	0.282	1.777	0.653	0.247	1.72	0.526	0.263	1.715	0.438	0.244	1.736	0.279	0.192	1.683	0.102	0.222	1.573	0.072	0.152	NaN	NaN	NaN	1.699	0.787	0.655	1.703	0.607	0.679	1.688	0.482	0.616	1.706	0.389	0.624	1.717	0.224	0.655	1.717	0.066	0.56
568	2.84	1.849	0.903	0.501	1.659	0.867	0.336	1.744	0.828	0.282	1.773	0.653	0.246	1.716	0.527	0.263	1.709	0.438	0.244	1.728	0.28	0.192	1.675	0.103	0.222	1.564	0.073	0.153	NaN	NaN	NaN	1.698	0.787	0.656	1.702	0.607	0.679	1.688	0.482	0.617	1.706	0.389	0.624	1.718	0.224	0.655	1.717	0.066	0.56
569	2.845	1.848	0.903	0.501	1.658	0.868	0.336	1.742	0.828	0.282	1.769	0.653	0.246	1.711	0.527	0.262	1.703	0.439	0.244	1.721	0.281	0.191	1.667	0.104	0.222	1.555	0.075	0.154	NaN	NaN	NaN	1.697	0.788	0.656	1.701	0.608	0.679	1.689	0.482	0.617	1.707	0.389	0.624	1.718	0.224	0.655	1.717	0.066	0.56
570	2.85	1.847	0.903	0.501	1.656	0.869	0.336	1.74	0.829	0.282	1.765	0.653	0.245	1.706	0.528	0.262	1.697	0.439	0.243	1.714	0.281	0.191	1.659	0.105	0.222	1.547	0.076	0.155	NaN	NaN	NaN	1.696	0.788	0.656	1.7	0.608	0.679	1.689	0.482	0.617	1.707	0.389	0.624	1.718	0.224	0.655	1.717	0.066	0.56
571	2.855	1.845	0.903	0.501	1.655	0.869	0.336	1.738	0.829	0.282	1.761	0.653	0.245	1.701	0.528	0.261	1.691	0.44	0.243	1.708	0.281	0.19	1.652	0.106	0.222	1.538	0.077	0.156	NaN	NaN	NaN	1.695	0.788	0.656	1.7	0.608	0.679	1.689	0.482	0.617	1.707	0.389	0.625	1.718	0.224	0.655	1.717	0.066	0.56
572	2.86	1.844	0.903	0.501	1.653	0.87	0.336	1.736	0.829	0.282	1.757	0.653	0.245	1.695	0.529	0.261	1.685	0.441	0.242	1.701	0.282	0.19	1.644	0.106	0.223	1.529	0.079	0.157	NaN	NaN	NaN	1.694	0.788	0.656	1.7	0.609	0.679	1.689	0.483	0.618	1.707	0.389	0.625	1.719	0.224	0.655	1.717	0.066	0.56
573	2.865	1.843	0.903	0.501	1.652	0.87	0.336	1.733	0.829	0.282	1.753	0.653	0.244	1.69	0.53	0.261	1.679	0.441	0.241	1.694	0.283	0.19	1.636	0.107	0.223	1.521	0.08	0.158	NaN	NaN	NaN	1.693	0.789	0.656	1.698	0.608	0.679	1.689	0.483	0.618	1.708	0.389	0.625	1.719	0.224	0.655	1.717	0.066	0.56
574	2.87	1.842	0.902	0.501	1.65	0.87	0.335	1.731	0.829	0.281	1.749	0.653	0.243	1.685	0.53	0.26	1.673	0.442	0.241	1.687	0.284	0.189	1.629	0.108	0.223	1.513	0.081	0.16	NaN	NaN	NaN	1.693	0.789	0.656	1.697	0.608	0.679	1.689	0.483	0.618	1.708	0.389	0.625	1.719	0.224	0.655	1.717	0.066	0.56
575	2.875	1.841	0.902	0.501	1.648	0.871	0.335	1.729	0.83	0.281	1.744	0.653	0.242	1.68	0.531	0.259	1.668	0.443	0.241	1.68	0.284	0.189	1.622	0.109	0.223	1.505	0.082	0.162	NaN	NaN	NaN	1.69	0.788	0.655	1.697	0.609	0.679	1.69	0.483	0.619	1.708	0.389	0.625	1.719	0.224	0.655	1.717	0.066	0.56
576	2.88	1.84	0.902	0.501	1.647	0.871	0.335	1.727	0.83	0.281	1.74	0.654	0.241	1.675	0.532	0.259	1.662	0.444	0.24	1.673	0.285	0.188	1.615	0.11	0.223	1.497	0.083	0.163	NaN	NaN	NaN	1.689	0.788	0.656	1.696	0.609	0.679	1.69	0.484	0.619	1.708	0.389	0.625	1.72	0.224	0.655	1.717	0.066	0.559
577	2.885	1.839	0.901	0.501	1.645	0.872	0.335	1.725	0.83	0.281	1.736	0.654	0.241	1.67	0.533	0.258	1.656	0.446	0.239	1.666	0.286	0.188	1.608	0.111	0.223	1.489	0.085	0.164	NaN	NaN	NaN	1.688	0.788	0.656	1.696	0.609	0.679	1.69	0.484	0.619	1.709	0.389	0.625	1.72	0.224	0.655	1.717	0.066	0.559
578	2.89	1.837	0.901	0.501	1.644	0.872	0.335	1.723	0.831	0.281	1.732	0.655	0.24	1.665	0.534	0.258	1.651	0.446	0.239	1.66	0.287	0.187	1.601	0.112	0.223	1.482	0.086	0.166	NaN	NaN	NaN	1.687	0.788	0.655	1.695	0.61	0.679	1.69	0.484	0.619	1.709	0.389	0.625	1.72	0.224	0.655	1.717	0.066	0.559
579	2.895	1.836	0.9	0.501	1.642	0.873	0.335	1.721	0.831	0.281	1.728	0.655	0.24	1.66	0.535	0.257	1.645	0.447	0.238	1.653	0.288	0.187	1.595	0.114	0.224	1.474	0.086	0.168	NaN	NaN	NaN	1.686	0.788	0.655	1.696	0.611	0.68	1.69	0.484	0.619	1.709	0.389	0.625	1.72	0.224	0.655	1.717	0.066	0.559
580	2.9	1.835	0.9	0.501	1.641	0.873	0.335	1.719	0.831	0.281	1.724	0.655	0.239	1.655	0.536	0.257	1.639	0.448	0.237	1.647	0.288	0.186	1.588	0.115	0.224	1.467	0.087	0.169	NaN	NaN	NaN	1.685	0.788	0.655	1.696	0.612	0.68	1.69	0.484	0.619	1.709	0.389	0.625	1.721	0.224	0.655	1.717	0.066	0.559
581	2.905	1.833	0.898	0.5	1.64	0.873	0.335	1.716	0.831	0.28	1.72	0.656	0.238	1.649	0.536	0.256	1.633	0.449	0.237	1.64	0.289	0.186	1.582	0.115	0.224	1.46	0.089	0.171	NaN	NaN	NaN	1.684	0.788	0.655	1.696	0.613	0.681	1.69	0.484	0.619	1.71	0.389	0.625	1.721	0.224	0.655	1.718	0.066	0.559
582	2.91	1.832	0.897	0.499	1.638	0.874	0.335	1.713	0.831	0.28	1.715	0.656	0.238	1.644	0.537	0.256	1.628	0.45	0.237	1.635	0.291	0.185	1.575	0.117	0.225	1.453	0.09	0.173	NaN	NaN	NaN	1.683	0.789	0.655	1.696	0.613	0.681	1.69	0.484	0.619	1.71	0.389	0.625	1.722	0.224	0.655	1.718	0.066	0.559
583	2.915	1.83	0.897	0.499	1.636	0.874	0.335	1.711	0.832	0.28	1.711	0.656	0.237	1.639	0.538	0.255	1.622	0.451	0.236	1.628	0.291	0.185	1.569	0.117	0.225	1.446	0.091	0.174	NaN	NaN	NaN	1.683	0.789	0.655	1.696	0.614	0.681	1.69	0.484	0.619	1.71	0.389	0.624	1.722	0.224	0.655	1.717	0.066	0.559
584	2.92	1.829	0.898	0.499	1.634	0.874	0.335	1.709	0.832	0.28	1.707	0.657	0.236	1.634	0.54	0.254	1.617	0.452	0.236	1.622	0.292	0.184	1.563	0.118	0.225	1.44	0.092	0.175	NaN	NaN	NaN	1.681	0.789	0.656	1.695	0.614	0.681	1.69	0.484	0.619	1.711	0.389	0.624	1.722	0.224	0.655	1.717	0.066	0.558
585	2.925	1.828	0.896	0.498	1.632	0.874	0.334	1.707	0.832	0.28	1.703	0.657	0.235	1.63	0.541	0.253	1.611	0.453	0.235	1.616	0.294	0.184	1.557	0.12	0.225	1.433	0.093	0.177	NaN	NaN	NaN	1.68	0.789	0.655	1.695	0.614	0.681	1.69	0.484	0.619	1.711	0.39	0.624	1.722	0.224	0.655	1.717	0.066	0.559
586	2.93	1.827	0.896	0.498	1.631	0.875	0.334	1.704	0.832	0.279	1.698	0.657	0.234	1.625	0.542	0.253	1.606	0.454	0.235	1.61	0.295	0.184	1.551	0.121	0.226	1.427	0.094	0.178	NaN	NaN	NaN	1.68	0.789	0.655	1.694	0.614	0.681	1.691	0.484	0.619	1.711	0.39	0.624	1.722	0.224	0.655	1.717	0.066	0.558
587	2.935	1.825	0.896	0.498	1.629	0.875	0.335	1.702	0.832	0.279	1.694	0.658	0.234	1.62	0.543	0.252	1.6	0.455	0.234	1.605	0.296	0.183	1.546	0.122	0.226	1.42	0.095	0.179	NaN	NaN	NaN	1.679	0.789	0.655	1.694	0.614	0.681	1.691	0.484	0.619	1.712	0.39	0.624	1.722	0.224	0.655	1.717	0.066	0.558
588	2.94	1.824	0.895	0.497	1.627	0.875	0.335	1.7	0.833	0.279	1.69	0.658	0.233	1.615	0.544	0.252	1.595	0.456	0.234	1.599	0.297	0.183	1.54	0.123	0.226	1.414	0.097	0.181	NaN	NaN	NaN	1.678	0.789	0.655	1.694	0.614	0.681	1.691	0.484	0.619	1.712	0.39	0.624	1.722	0.224	0.655	1.717	0.066	0.558
589	2.945	1.823	0.895	0.497	1.625	0.875	0.336	1.697	0.833	0.279	1.687	0.658	0.233	1.611	0.545	0.251	1.59	0.457	0.233	1.593	0.298	0.183	1.535	0.125	0.226	1.409	0.098	0.182	NaN	NaN	NaN	1.676	0.789	0.655	1.693	0.615	0.681	1.691	0.484	0.619	1.712	0.39	0.624	1.723	0.224	0.655	1.717	0.066	0.558
590	2.95	1.822	0.894	0.496	1.623	0.875	0.336	1.695	0.833	0.279	1.683	0.659	0.232	1.606	0.546	0.251	1.585	0.458	0.232	1.588	0.299	0.182	1.53	0.126	0.226	1.402	0.099	0.183	NaN	NaN	NaN	1.676	0.789	0.655	1.693	0.615	0.681	1.69	0.484	0.619	1.713	0.39	0.624	1.723	0.224	0.655	1.717	0.065	0.558
591	2.955	1.82	0.894	0.496	1.622	0.876	0.336	1.692	0.833	0.279	1.679	0.659	0.232	1.601	0.547	0.251	1.58	0.459	0.232	1.582	0.3	0.182	1.525	0.127	0.226	1.397	0.1	0.184	NaN	NaN	NaN	1.675	0.789	0.655	1.692	0.615	0.681	1.69	0.483	0.618	1.713	0.39	0.624	1.723	0.224	0.655	1.717	0.065	0.558
592	2.96	1.819	0.894	0.496	1.62	0.876	0.336	1.689	0.833	0.279	1.675	0.66	0.232	1.596	0.548	0.251	1.575	0.461	0.231	1.577	0.301	0.181	1.519	0.128	0.226	1.392	0.101	0.185	NaN	NaN	NaN	1.674	0.789	0.655	1.692	0.615	0.681	1.69	0.482	0.618	1.713	0.39	0.624	1.723	0.224	0.655	1.717	0.066	0.557
593	2.965	1.818	0.894	0.495	1.618	0.876	0.336	1.687	0.833	0.279	1.671	0.66	0.231	1.592	0.549	0.25	1.57	0.462	0.231	1.572	0.302	0.181	1.514	0.129	0.226	1.387	0.102	0.185	NaN	NaN	NaN	1.673	0.789	0.655	1.69	0.614	0.681	1.689	0.482	0.618	1.713	0.39	0.624	1.724	0.225	0.655	1.717	0.066	0.557
594	2.97	1.817	0.894	0.495	1.616	0.876	0.336	1.685	0.833	0.279	1.668	0.661	0.231	1.588	0.55	0.25	1.565	0.463	0.23	1.567	0.303	0.181	1.51	0.13	0.226	1.382	0.103	0.186	NaN	NaN	NaN	1.672	0.788	0.655	1.687	0.612	0.68	1.689	0.482	0.618	1.713	0.39	0.624	1.724	0.225	0.655	1.717	0.066	0.557
595	2.975	1.816	0.893	0.494	1.613	0.876	0.336	1.683	0.833	0.279	1.664	0.661	0.23	1.584	0.551	0.25	1.561	0.464	0.23	1.562	0.304	0.181	1.505	0.131	0.226	1.377	0.105	0.186	NaN	NaN	NaN	1.67	0.787	0.654	1.686	0.612	0.68	1.689	0.483	0.618	1.713	0.39	0.623	1.724	0.225	0.655	1.717	0.066	0.557
596	2.98	1.815	0.893	0.494	1.612	0.876	0.337	1.68	0.833	0.278	1.661	0.661	0.23	1.58	0.552	0.249	1.556	0.465	0.23	1.557	0.305	0.18	1.5	0.132	0.226	1.372	0.106	0.187	NaN	NaN	NaN	1.669	0.787	0.654	1.686	0.612	0.68	1.689	0.483	0.618	1.713	0.39	0.623	1.724	0.225	0.655	1.717	0.066	0.557
597	2.985	1.814	0.893	0.493	1.61	0.876	0.337	1.677	0.833	0.278	1.657	0.662	0.23	1.576	0.553	0.249	1.551	0.466	0.23	1.552	0.306	0.18	1.495	0.133	0.227	1.367	0.108	0.187	NaN	NaN	NaN	1.669	0.788	0.654	1.686	0.612	0.68	1.689	0.483	0.619	1.713	0.39	0.623	1.724	0.225	0.655	1.717	0.066	0.557
598	2.99	1.812	0.892	0.493	1.608	0.876	0.337	1.675	0.833	0.279	1.654	0.662	0.23	1.572	0.553	0.249	1.547	0.467	0.229	1.547	0.307	0.18	1.491	0.134	0.227	1.363	0.109	0.188	NaN	NaN	NaN	1.671	0.79	0.655	1.685	0.613	0.681	1.689	0.484	0.619	1.713	0.39	0.623	1.724	0.225	0.655	1.718	0.066	0.557
599	2.995	1.811	0.892	0.492	1.606	0.876	0.337	1.673	0.833	0.279	1.651	0.662	0.229	1.568	0.554	0.249	1.543	0.467	0.229	1.543	0.308	0.18	1.487	0.135	0.227	1.358	0.11	0.188	NaN	NaN	NaN	1.669	0.79	0.655	1.685	0.613	0.681	1.689	0.485	0.62	1.713	0.391	0.623	1.724	0.225	0.655	1.718	0.067	0.558
600	3	1.81	0.892	0.492	1.604	0.876	0.337	1.671	0.833	0.279	1.647	0.662	0.229	1.563	0.554	0.249	1.539	0.468	0.229	1.539	0.309	0.179	1.482	0.136	0.227	1.353	0.111	0.188	NaN	NaN	NaN	1.667	0.789	0.655	1.684	0.613	0.68	1.689	0.485	0.62	1.713	0.391	0.623	1.724	0.225	0.654	1.719	0.068	0.558
601	3.005	1.808	0.891	0.491	1.602	0.876	0.337	1.668	0.833	0.278	1.644	0.662	0.228	1.56	0.555	0.249	1.534	0.469	0.229	1.534	0.31	0.18	1.478	0.137	0.227	1.35	0.112	0.188	NaN	NaN	NaN	1.666	0.788	0.654	1.683	0.613	0.68	1.689	0.485	0.62	1.712	0.391	0.623	1.724	0.225	0.654	1.719	0.068	0.558
602	3.01	1.807	0.891	0.491	1.6	0.876	0.337	1.666	0.833	0.278	1.641	0.662	0.227	1.556	0.556	0.249	1.531	0.47	0.229	1.53	0.31	0.179	1.474	0.137	0.227	1.345	0.113	0.188	NaN	NaN	NaN	1.664	0.788	0.654	1.683	0.613	0.681	1.688	0.485	0.619	1.712	0.391	0.623	1.724	0.225	0.654	1.719	0.068	0.558
603	3.015	1.806	0.891	0.49	1.598	0.876	0.337	1.664	0.833	0.278	1.638	0.662	0.228	1.553	0.557	0.248	1.527	0.47	0.229	1.526	0.311	0.179	1.47	0.138	0.227	1.341	0.114	0.188	NaN	NaN	NaN	1.663	0.788	0.654	1.682	0.613	0.68	1.688	0.485	0.619	1.712	0.391	0.623	1.724	0.225	0.654	1.719	0.068	0.558
604	3.02	1.805	0.89	0.49	1.597	0.876	0.338	1.661	0.832	0.278	1.635	0.662	0.228	1.55	0.557	0.248	1.523	0.471	0.229	1.522	0.312	0.179	1.466	0.139	0.227	1.337	0.115	0.188	NaN	NaN	NaN	1.661	0.788	0.654	1.681	0.613	0.68	1.687	0.485	0.619	1.712	0.391	0.622	1.723	0.225	0.654	1.719	0.068	0.558
605	3.025	1.803	0.89	0.489	1.595	0.876	0.338	1.659	0.832	0.278	1.632	0.662	0.228	1.546	0.557	0.248	1.519	0.471	0.229	1.518	0.312	0.179	1.461	0.14	0.227	1.333	0.116	0.188	NaN	NaN	NaN	1.66	0.788	0.654	1.68	0.613	0.68	1.687	0.485	0.619	1.712	0.391	0.622	1.723	0.225	0.654	1.719	0.068	0.558
606	3.03	1.802	0.89	0.489	1.593	0.875	0.338	1.657	0.832	0.278	1.63	0.662	0.228	1.543	0.557	0.248	1.516	0.472	0.229	1.514	0.312	0.179	1.457	0.14	0.227	1.329	0.117	0.188	NaN	NaN	NaN	1.659	0.788	0.654	1.679	0.614	0.68	1.686	0.485	0.619	1.711	0.391	0.622	1.723	0.225	0.654	1.719	0.068	0.557
607	3.035	1.8	0.889	0.489	1.591	0.875	0.339	1.655	0.832	0.278	1.628	0.663	0.228	1.539	0.557	0.248	1.513	0.472	0.228	1.51	0.313	0.179	1.453	0.141	0.227	1.325	0.118	0.188	NaN	NaN	NaN	1.658	0.788	0.654	1.679	0.614	0.68	1.686	0.485	0.619	1.711	0.391	0.622	1.722	0.225	0.654	1.719	0.068	0.557
608	3.04	1.799	0.889	0.488	1.589	0.875	0.339	1.653	0.832	0.278	1.625	0.662	0.227	1.537	0.558	0.248	1.51	0.472	0.228	1.506	0.313	0.179	1.449	0.142	0.227	1.321	0.119	0.188	NaN	NaN	NaN	1.657	0.788	0.654	1.678	0.614	0.68	1.685	0.485	0.619	1.71	0.391	0.622	1.722	0.225	0.654	1.719	0.068	0.557
609	3.045	1.797	0.888	0.488	1.587	0.875	0.338	1.651	0.831	0.278	1.622	0.662	0.227	1.534	0.558	0.248	1.507	0.473	0.229	1.503	0.313	0.179	1.446	0.142	0.227	1.317	0.12	0.188	NaN	NaN	NaN	1.656	0.788	0.654	1.676	0.614	0.68	1.683	0.485	0.619	1.709	0.391	0.622	1.722	0.225	0.654	1.719	0.068	0.557
610	3.05	1.796	0.888	0.487	1.585	0.874	0.338	1.649	0.831	0.278	1.62	0.661	0.227	1.532	0.558	0.248	1.503	0.473	0.229	1.499	0.314	0.179	1.442	0.142	0.227	1.314	0.121	0.188	NaN	NaN	NaN	1.655	0.788	0.653	1.675	0.613	0.68	1.682	0.484	0.618	1.709	0.391	0.622	1.721	0.225	0.654	1.719	0.068	0.557
611	3.055	1.794	0.888	0.487	1.583	0.874	0.339	1.647	0.831	0.278	1.618	0.661	0.228	1.529	0.558	0.248	1.5	0.473	0.229	1.496	0.314	0.179	1.438	0.142	0.227	1.309	0.121	0.188	NaN	NaN	NaN	1.653	0.787	0.653	1.674	0.613	0.68	1.682	0.484	0.618	1.708	0.392	0.622	1.721	0.225	0.654	1.719	0.068	0.557
612	3.06	1.793	0.887	0.486	1.581	0.874	0.339	1.645	0.83	0.277	1.616	0.661	0.228	1.526	0.558	0.248	1.498	0.473	0.229	1.493	0.314	0.179	1.434	0.143	0.227	1.306	0.121	0.188	NaN	NaN	NaN	1.652	0.787	0.653	1.674	0.613	0.68	1.681	0.484	0.618	1.708	0.392	0.622	1.72	0.225	0.654	1.719	0.068	0.557
613	3.065	1.791	0.887	0.486	1.579	0.874	0.339	1.643	0.83	0.277	1.614	0.66	0.227	1.524	0.558	0.248	1.495	0.473	0.229	1.489	0.314	0.179	1.43	0.143	0.228	1.302	0.122	0.188	NaN	NaN	NaN	1.651	0.787	0.653	1.672	0.613	0.68	1.681	0.484	0.618	1.707	0.392	0.622	1.72	0.225	0.654	1.719	0.068	0.557
614	3.07	1.79	0.886	0.485	1.578	0.874	0.339	1.642	0.83	0.277	1.611	0.659	0.228	1.522	0.557	0.248	1.492	0.472	0.229	1.486	0.314	0.179	1.427	0.143	0.228	1.298	0.122	0.189	NaN	NaN	NaN	1.649	0.787	0.653	1.671	0.613	0.68	1.68	0.485	0.618	1.706	0.392	0.622	1.72	0.225	0.654	1.719	0.068	0.557
615	3.075	1.788	0.886	0.485	1.576	0.874	0.339	1.639	0.829	0.277	1.61	0.659	0.228	1.52	0.557	0.249	1.49	0.472	0.229	1.483	0.313	0.179	1.423	0.143	0.228	1.294	0.122	0.189	NaN	NaN	NaN	1.648	0.787	0.653	1.67	0.613	0.68	1.679	0.485	0.618	1.706	0.392	0.622	1.719	0.225	0.654	1.719	0.068	0.557
616	3.08	1.787	0.885	0.485	1.574	0.873	0.339	1.637	0.828	0.277	1.608	0.658	0.228	1.517	0.556	0.249	1.488	0.472	0.229	1.48	0.312	0.179	1.42	0.143	0.228	1.291	0.123	0.189	NaN	NaN	NaN	1.646	0.786	0.652	1.669	0.613	0.68	1.679	0.485	0.618	1.705	0.392	0.621	1.719	0.225	0.654	1.719	0.068	0.557
617	3.085	1.785	0.885	0.484	1.572	0.873	0.339	1.636	0.828	0.276	1.606	0.657	0.227	1.515	0.556	0.249	1.485	0.471	0.23	1.477	0.312	0.18	1.416	0.142	0.228	1.288	0.123	0.189	NaN	NaN	NaN	1.645	0.786	0.652	1.669	0.613	0.68	1.678	0.485	0.618	1.704	0.392	0.621	1.719	0.226	0.654	1.719	0.068	0.557
618	3.09	1.783	0.884	0.484	1.57	0.873	0.339	1.634	0.828	0.276	1.604	0.657	0.228	1.514	0.555	0.249	1.483	0.471	0.23	1.475	0.312	0.18	1.413	0.142	0.228	1.284	0.123	0.189	NaN	NaN	NaN	1.644	0.787	0.652	1.668	0.613	0.68	1.677	0.485	0.618	1.704	0.392	0.622	1.718	0.226	0.654	1.719	0.068	0.557
619	3.095	1.782	0.884	0.483	1.568	0.872	0.339	1.632	0.827	0.276	1.602	0.656	0.228	1.512	0.554	0.249	1.482	0.47	0.231	1.472	0.311	0.18	1.409	0.141	0.228	1.281	0.123	0.189	NaN	NaN	NaN	1.643	0.787	0.652	1.667	0.614	0.68	1.676	0.485	0.618	1.703	0.392	0.621	1.718	0.226	0.654	1.719	0.068	0.557
620	3.1	1.78	0.883	0.483	1.566	0.872	0.339	1.63	0.827	0.276	1.601	0.655	0.228	1.51	0.554	0.25	1.48	0.469	0.231	1.469	0.311	0.18	1.406	0.141	0.228	1.277	0.123	0.189	NaN	NaN	NaN	1.642	0.787	0.652	1.666	0.614	0.68	1.675	0.485	0.618	1.702	0.392	0.621	1.718	0.226	0.654	1.719	0.068	0.557
621	3.105	1.779	0.883	0.482	1.564	0.871	0.338	1.628	0.826	0.276	1.599	0.655	0.229	1.509	0.553	0.25	1.478	0.468	0.231	1.467	0.31	0.181	1.402	0.14	0.228	1.274	0.124	0.189	NaN	NaN	NaN	1.64	0.787	0.652	1.665	0.613	0.68	1.674	0.485	0.618	1.702	0.392	0.621	1.718	0.226	0.654	1.719	0.068	0.557
622	3.11	1.777	0.882	0.482	1.562	0.871	0.338	1.626	0.825	0.275	1.598	0.654	0.229	1.507	0.552	0.251	1.476	0.468	0.232	1.464	0.309	0.181	1.399	0.14	0.228	1.27	0.124	0.19	NaN	NaN	NaN	1.639	0.787	0.652	1.664	0.613	0.68	1.673	0.484	0.618	1.701	0.392	0.621	1.717	0.226	0.654	1.719	0.068	0.557
623	3.115	1.775	0.882	0.481	1.56	0.87	0.339	1.625	0.825	0.275	1.596	0.653	0.229	1.506	0.551	0.251	1.475	0.466	0.232	1.462	0.308	0.181	1.396	0.14	0.229	1.266	0.124	0.19	NaN	NaN	NaN	1.637	0.786	0.651	1.663	0.613	0.68	1.672	0.484	0.618	1.7	0.392	0.621	1.717	0.226	0.654	1.719	0.068	0.557
624	3.12	1.773	0.881	0.481	1.558	0.87	0.339	1.623	0.824	0.275	1.595	0.652	0.229	1.505	0.55	0.251	1.473	0.466	0.232	1.46	0.307	0.182	1.393	0.139	0.229	1.263	0.124	0.19	NaN	NaN	NaN	1.636	0.786	0.651	1.662	0.613	0.68	1.671	0.484	0.618	1.7	0.392	0.621	1.717	0.226	0.654	1.718	0.068	0.557
625	3.125	1.772	0.881	0.48	1.556	0.87	0.339	1.621	0.823	0.275	1.594	0.651	0.229	1.504	0.548	0.252	1.472	0.465	0.233	1.457	0.306	0.182	1.39	0.138	0.229	1.26	0.124	0.19	NaN	NaN	NaN	1.634	0.786	0.651	1.661	0.614	0.68	1.67	0.484	0.617	1.699	0.392	0.621	1.716	0.226	0.653	1.718	0.068	0.557
626	3.13	1.77	0.88	0.48	1.554	0.87	0.338	1.619	0.822	0.275	1.592	0.65	0.229	1.503	0.547	0.252	1.471	0.463	0.233	1.456	0.305	0.182	1.387	0.137	0.229	1.257	0.123	0.191	NaN	NaN	NaN	1.633	0.787	0.651	1.659	0.613	0.679	1.669	0.484	0.617	1.699	0.393	0.621	1.716	0.226	0.653	1.718	0.068	0.557
627	3.135	1.768	0.88	0.479	1.552	0.869	0.338	1.617	0.822	0.275	1.591	0.649	0.23	1.502	0.546	0.253	1.469	0.462	0.234	1.454	0.304	0.182	1.384	0.136	0.229	1.254	0.123	0.191	NaN	NaN	NaN	1.632	0.787	0.651	1.657	0.612	0.679	1.668	0.484	0.617	1.698	0.393	0.621	1.715	0.226	0.653	1.718	0.068	0.557
628	3.14	1.766	0.879	0.479	1.55	0.869	0.339	1.615	0.821	0.275	1.589	0.648	0.23	1.501	0.544	0.253	1.468	0.461	0.235	1.452	0.303	0.183	1.382	0.135	0.23	1.251	0.122	0.192	NaN	NaN	NaN	1.63	0.787	0.651	1.655	0.612	0.678	1.667	0.484	0.617	1.697	0.392	0.621	1.715	0.226	0.653	1.718	0.068	0.557
629	3.145	1.764	0.879	0.478	1.548	0.868	0.339	1.613	0.82	0.274	1.588	0.647	0.23	1.5	0.543	0.254	1.467	0.459	0.235	1.45	0.302	0.184	1.379	0.134	0.23	1.248	0.121	0.192	NaN	NaN	NaN	1.629	0.787	0.65	1.654	0.612	0.678	1.666	0.484	0.617	1.696	0.392	0.62	1.714	0.227	0.653	1.718	0.068	0.557
630	3.15	1.763	0.878	0.478	1.546	0.868	0.339	1.611	0.819	0.274	1.587	0.646	0.23	1.5	0.541	0.254	1.467	0.458	0.236	1.449	0.3	0.184	1.377	0.133	0.231	1.246	0.121	0.192	NaN	NaN	NaN	1.627	0.786	0.65	1.652	0.611	0.679	1.665	0.484	0.617	1.694	0.392	0.62	1.714	0.227	0.653	1.718	0.068	0.557
631	3.155	1.76	0.877	0.477	1.544	0.868	0.339	1.609	0.818	0.274	1.586	0.645	0.231	1.499	0.54	0.255	1.466	0.456	0.237	1.447	0.299	0.185	1.374	0.132	0.232	1.244	0.12	0.193	NaN	NaN	NaN	1.625	0.786	0.65	1.651	0.611	0.678	1.664	0.484	0.617	1.693	0.392	0.62	1.713	0.227	0.653	1.718	0.068	0.557
632	3.16	1.759	0.877	0.477	1.542	0.867	0.338	1.607	0.817	0.274	1.585	0.644	0.231	1.498	0.538	0.256	1.465	0.455	0.238	1.445	0.297	0.185	1.372	0.131	0.232	1.242	0.119	0.193	NaN	NaN	NaN	1.624	0.786	0.65	1.65	0.611	0.678	1.662	0.484	0.617	1.692	0.392	0.62	1.713	0.227	0.653	1.718	0.068	0.557
633	3.165	1.757	0.876	0.476	1.539	0.866	0.339	1.606	0.816	0.274	1.584	0.643	0.231	1.498	0.537	0.256	1.464	0.453	0.238	1.444	0.296	0.186	1.37	0.13	0.232	1.24	0.118	0.193	NaN	NaN	NaN	1.622	0.786	0.649	1.649	0.612	0.678	1.661	0.484	0.617	1.691	0.392	0.62	1.712	0.227	0.653	1.718	0.068	0.557
634	3.17	1.754	0.876	0.475	1.537	0.866	0.338	1.604	0.816	0.274	1.583	0.642	0.232	1.497	0.535	0.257	1.464	0.452	0.239	1.443	0.294	0.186	1.368	0.129	0.232	1.238	0.116	0.193	NaN	NaN	NaN	1.621	0.786	0.649	1.648	0.612	0.678	1.66	0.484	0.616	1.69	0.392	0.62	1.712	0.227	0.653	1.718	0.069	0.557
635	3.175	1.752	0.875	0.475	1.536	0.865	0.338	1.601	0.814	0.273	1.582	0.64	0.232	1.496	0.533	0.257	1.464	0.45	0.24	1.442	0.293	0.187	1.366	0.127	0.233	1.236	0.115	0.194	NaN	NaN	NaN	1.62	0.786	0.649	1.647	0.612	0.678	1.659	0.484	0.616	1.69	0.392	0.62	1.711	0.227	0.653	1.718	0.069	0.557
636	3.18	1.75	0.875	0.474	1.534	0.865	0.338	1.599	0.813	0.273	1.58	0.639	0.232	1.496	0.531	0.258	1.463	0.448	0.241	1.442	0.291	0.188	1.365	0.126	0.233	1.234	0.114	0.194	NaN	NaN	NaN	1.618	0.786	0.649	1.645	0.612	0.678	1.658	0.483	0.616	1.689	0.392	0.62	1.711	0.227	0.653	1.718	0.069	0.557
637	3.185	1.748	0.874	0.474	1.531	0.864	0.338	1.598	0.813	0.273	1.579	0.638	0.232	1.496	0.53	0.259	1.463	0.447	0.242	1.441	0.29	0.189	1.363	0.125	0.234	1.233	0.112	0.195	NaN	NaN	NaN	1.615	0.785	0.648	1.643	0.611	0.677	1.656	0.483	0.616	1.688	0.392	0.62	1.71	0.227	0.653	1.718	0.069	0.557
638	3.19	1.746	0.874	0.473	1.529	0.864	0.338	1.596	0.812	0.273	1.579	0.637	0.233	1.496	0.529	0.26	1.463	0.445	0.243	1.44	0.288	0.19	1.362	0.124	0.235	1.232	0.111	0.195	NaN	NaN	NaN	1.614	0.785	0.648	1.642	0.611	0.677	1.655	0.483	0.616	1.687	0.392	0.62	1.71	0.227	0.653	1.718	0.069	0.557
639	3.195	1.744	0.873	0.472	1.527	0.863	0.338	1.593	0.811	0.273	1.578	0.635	0.233	1.495	0.527	0.261	1.463	0.444	0.244	1.44	0.287	0.191	1.361	0.122	0.236	1.231	0.109	0.196	NaN	NaN	NaN	1.612	0.785	0.648	1.641	0.611	0.676	1.655	0.483	0.616	1.687	0.392	0.62	1.709	0.227	0.653	1.718	0.069	0.556
640	3.2	1.742	0.873	0.472	1.525	0.862	0.338	1.591	0.81	0.273	1.577	0.634	0.234	1.495	0.525	0.261	1.463	0.442	0.245	1.439	0.285	0.192	1.359	0.12	0.237	1.229	0.107	0.196	NaN	NaN	NaN	1.611	0.785	0.648	1.639	0.611	0.677	1.654	0.483	0.616	1.686	0.392	0.62	1.709	0.227	0.653	1.718	0.069	0.556
641	3.205	1.74	0.872	0.471	1.523	0.862	0.338	1.59	0.809	0.272	1.576	0.633	0.234	1.495	0.523	0.262	1.462	0.44	0.246	1.439	0.283	0.193	1.358	0.119	0.237	1.229	0.105	0.197	NaN	NaN	NaN	1.61	0.785	0.648	1.638	0.611	0.677	1.653	0.484	0.616	1.685	0.392	0.619	1.708	0.227	0.653	1.718	0.069	0.556
642	3.21	1.738	0.872	0.471	1.52	0.862	0.338	1.587	0.808	0.272	1.575	0.632	0.234	1.494	0.521	0.263	1.463	0.438	0.247	1.439	0.281	0.193	1.358	0.117	0.238	1.228	0.103	0.197	NaN	NaN	NaN	1.607	0.785	0.647	1.637	0.611	0.677	1.652	0.483	0.616	1.684	0.392	0.619	1.708	0.227	0.653	1.718	0.069	0.556
643	3.215	1.736	0.871	0.47	1.518	0.861	0.337	1.585	0.807	0.272	1.574	0.63	0.234	1.494	0.52	0.263	1.463	0.436	0.248	1.439	0.279	0.194	1.357	0.115	0.239	1.227	0.102	0.198	NaN	NaN	NaN	1.605	0.784	0.647	1.636	0.611	0.676	1.65	0.483	0.615	1.684	0.393	0.619	1.707	0.227	0.653	1.718	0.069	0.556
644	3.22	1.733	0.871	0.469	1.516	0.861	0.337	1.583	0.806	0.272	1.573	0.629	0.235	1.494	0.518	0.264	1.463	0.435	0.248	1.438	0.278	0.196	1.356	0.114	0.24	1.227	0.1	0.199	NaN	NaN	NaN	1.604	0.784	0.646	1.635	0.611	0.676	1.649	0.483	0.615	1.682	0.393	0.619	1.707	0.227	0.653	1.718	0.069	0.556
645	3.225	1.731	0.87	0.469	1.514	0.86	0.337	1.581	0.805	0.271	1.572	0.628	0.235	1.494	0.516	0.265	1.463	0.433	0.25	1.438	0.276	0.197	1.356	0.112	0.241	1.227	0.098	0.199	NaN	NaN	NaN	1.602	0.784	0.646	1.634	0.611	0.676	1.647	0.483	0.615	1.681	0.392	0.618	1.707	0.227	0.653	1.718	0.069	0.556
646	3.23	1.729	0.87	0.468	1.511	0.859	0.337	1.579	0.805	0.271	1.571	0.626	0.235	1.494	0.515	0.266	1.463	0.431	0.251	1.439	0.274	0.198	1.356	0.11	0.242	1.226	0.095	0.2	NaN	NaN	NaN	1.601	0.784	0.646	1.633	0.612	0.676	1.646	0.483	0.615	1.679	0.392	0.618	1.706	0.227	0.652	1.718	0.069	0.556
647	3.235	1.727	0.869	0.467	1.509	0.858	0.336	1.577	0.804	0.271	1.57	0.625	0.236	1.494	0.514	0.267	1.463	0.429	0.252	1.439	0.272	0.199	1.356	0.109	0.243	1.226	0.093	0.202	NaN	NaN	NaN	1.6	0.784	0.645	1.632	0.612	0.676	1.645	0.483	0.615	1.678	0.392	0.618	1.705	0.227	0.652	1.718	0.069	0.556
648	3.24	1.725	0.869	0.466	1.507	0.858	0.336	1.574	0.803	0.27	1.57	0.624	0.236	1.494	0.512	0.268	1.464	0.427	0.253	1.439	0.27	0.2	1.356	0.107	0.244	1.227	0.091	0.202	NaN	NaN	NaN	1.598	0.784	0.645	1.631	0.612	0.676	1.644	0.482	0.615	1.677	0.392	0.618	1.705	0.227	0.652	1.717	0.068	0.556
649	3.245	1.722	0.868	0.465	1.504	0.857	0.336	1.572	0.802	0.27	1.569	0.623	0.237	1.494	0.51	0.269	1.464	0.425	0.254	1.44	0.268	0.201	1.357	0.105	0.246	1.227	0.088	0.203	NaN	NaN	NaN	1.596	0.784	0.644	1.629	0.611	0.675	1.643	0.482	0.615	1.676	0.392	0.618	1.704	0.227	0.652	1.717	0.068	0.556
650	3.25	1.72	0.868	0.465	1.502	0.857	0.336	1.57	0.801	0.27	1.568	0.622	0.237	1.494	0.508	0.269	1.465	0.424	0.255	1.44	0.267	0.203	1.357	0.103	0.247	1.228	0.086	0.205	NaN	NaN	NaN	1.594	0.784	0.644	1.627	0.611	0.675	1.641	0.482	0.615	1.675	0.392	0.618	1.704	0.228	0.652	1.717	0.068	0.556
651	3.255	1.718	0.867	0.464	1.5	0.856	0.336	1.568	0.8	0.27	1.567	0.621	0.238	1.494	0.507	0.27	1.465	0.422	0.256	1.441	0.265	0.204	1.358	0.101	0.249	1.229	0.083	0.206	NaN	NaN	NaN	1.593	0.784	0.644	1.626	0.611	0.674	1.64	0.482	0.614	1.674	0.392	0.618	1.703	0.228	0.652	1.717	0.068	0.556
652	3.26	1.716	0.867	0.463	1.497	0.856	0.335	1.566	0.799	0.269	1.566	0.62	0.238	1.494	0.505	0.271	1.466	0.42	0.257	1.442	0.263	0.205	1.359	0.099	0.25	1.23	0.08	0.207	NaN	NaN	NaN	1.592	0.784	0.643	1.624	0.61	0.674	1.638	0.482	0.614	1.673	0.392	0.617	1.702	0.228	0.652	1.716	0.068	0.556
653	3.265	1.713	0.866	0.462	1.495	0.855	0.335	1.563	0.798	0.269	1.565	0.619	0.238	1.494	0.503	0.272	1.466	0.419	0.258	1.442	0.261	0.207	1.36	0.097	0.251	1.231	0.078	0.208	NaN	NaN	NaN	1.59	0.784	0.643	1.623	0.611	0.674	1.637	0.481	0.613	1.672	0.392	0.617	1.702	0.228	0.652	1.716	0.069	0.556
654	3.27	1.711	0.866	0.461	1.493	0.854	0.334	1.561	0.798	0.268	1.564	0.618	0.238	1.494	0.502	0.272	1.467	0.417	0.259	1.443	0.258	0.207	1.361	0.096	0.253	1.232	0.074	0.21	NaN	NaN	NaN	1.588	0.783	0.642	1.622	0.611	0.674	1.636	0.482	0.613	1.671	0.392	0.617	1.701	0.228	0.652	1.716	0.069	0.556
655	3.275	1.709	0.866	0.461	1.491	0.854	0.334	1.559	0.797	0.268	1.563	0.616	0.238	1.494	0.501	0.273	1.467	0.415	0.26	1.444	0.257	0.209	1.362	0.093	0.255	1.233	0.072	0.212	NaN	NaN	NaN	1.586	0.783	0.642	1.619	0.609	0.673	1.635	0.482	0.613	1.67	0.392	0.617	1.701	0.228	0.651	1.716	0.069	0.555
656	3.28	1.707	0.866	0.46	1.488	0.853	0.334	1.557	0.796	0.268	1.562	0.616	0.238	1.494	0.5	0.274	1.468	0.414	0.261	1.446	0.255	0.21	1.364	0.091	0.256	1.235	0.069	0.213	NaN	NaN	NaN	1.585	0.783	0.641	1.618	0.609	0.672	1.633	0.482	0.613	1.668	0.392	0.617	1.7	0.228	0.65	1.716	0.069	0.555
657	3.285	1.705	0.865	0.459	1.485	0.852	0.334	1.554	0.795	0.267	1.561	0.615	0.239	1.494	0.498	0.274	1.469	0.412	0.262	1.447	0.253	0.212	1.366	0.089	0.258	1.237	0.066	0.215	NaN	NaN	NaN	1.584	0.783	0.641	1.616	0.608	0.671	1.632	0.481	0.612	1.667	0.392	0.616	1.699	0.228	0.65	1.716	0.069	0.555
658	3.29	1.703	0.865	0.458	1.483	0.852	0.333	1.552	0.794	0.267	1.561	0.614	0.239	1.494	0.497	0.275	1.469	0.41	0.263	1.448	0.251	0.213	1.367	0.087	0.259	1.239	0.063	0.217	NaN	NaN	NaN	1.582	0.783	0.64	1.615	0.608	0.671	1.63	0.48	0.611	1.666	0.392	0.616	1.699	0.228	0.65	1.716	0.069	0.555
659	3.295	1.701	0.864	0.457	1.481	0.852	0.333	1.55	0.794	0.266	1.56	0.613	0.239	1.494	0.495	0.276	1.47	0.409	0.264	1.45	0.25	0.214	1.369	0.085	0.261	1.241	0.06	0.219	NaN	NaN	NaN	1.58	0.783	0.639	1.613	0.608	0.67	1.628	0.48	0.61	1.664	0.391	0.616	1.698	0.228	0.649	1.716	0.069	0.555
660	3.3	1.699	0.864	0.456	1.478	0.851	0.333	1.548	0.793	0.266	1.559	0.612	0.24	1.494	0.494	0.276	1.47	0.407	0.265	1.451	0.248	0.216	1.371	0.083	0.263	1.242	0.057	0.221	NaN	NaN	NaN	1.578	0.783	0.639	1.612	0.608	0.67	1.626	0.48	0.61	1.663	0.391	0.615	1.697	0.228	0.649	1.716	0.069	0.555
661	3.305	1.696	0.864	0.455	1.476	0.85	0.332	1.545	0.792	0.266	1.558	0.611	0.24	1.494	0.493	0.277	1.471	0.406	0.266	1.452	0.246	0.218	1.373	0.081	0.265	1.244	0.054	0.223	NaN	NaN	NaN	1.577	0.783	0.639	1.611	0.609	0.669	1.625	0.48	0.61	1.662	0.391	0.615	1.696	0.228	0.649	1.716	0.069	0.555
662	3.31	1.694	0.863	0.454	1.474	0.85	0.332	1.543	0.791	0.266	1.557	0.61	0.24	1.494	0.492	0.278	1.471	0.404	0.267	1.454	0.244	0.219	1.376	0.079	0.267	1.247	0.051	0.225	NaN	NaN	NaN	1.576	0.783	0.638	1.609	0.609	0.669	1.624	0.48	0.61	1.661	0.391	0.615	1.696	0.228	0.649	1.716	0.069	0.555
663	3.315	1.692	0.863	0.453	1.472	0.849	0.331	1.541	0.791	0.265	1.555	0.609	0.24	1.493	0.491	0.278	1.472	0.402	0.267	1.455	0.242	0.22	1.378	0.077	0.269	1.249	0.048	0.227	NaN	NaN	NaN	1.573	0.782	0.637	1.608	0.609	0.668	1.622	0.479	0.609	1.659	0.391	0.614	1.695	0.228	0.648	1.716	0.069	0.555
664	3.32	1.69	0.863	0.452	1.469	0.848	0.33	1.539	0.79	0.264	1.554	0.608	0.24	1.494	0.49	0.279	1.472	0.401	0.269	1.457	0.241	0.222	1.38	0.076	0.27	1.251	0.045	0.23	NaN	NaN	NaN	1.571	0.782	0.637	1.606	0.608	0.667	1.62	0.479	0.609	1.658	0.391	0.614	1.694	0.228	0.648	1.716	0.069	0.555
665	3.325	1.688	0.863	0.451	1.467	0.848	0.331	1.537	0.789	0.264	1.553	0.608	0.24	1.494	0.488	0.279	1.473	0.4	0.27	1.458	0.239	0.223	1.383	0.074	0.272	1.253	0.042	0.232	NaN	NaN	NaN	1.57	0.782	0.636	1.604	0.609	0.667	1.619	0.479	0.609	1.656	0.39	0.613	1.693	0.228	0.648	1.715	0.069	0.555
666	3.33	1.686	0.862	0.45	1.464	0.847	0.33	1.534	0.788	0.263	1.552	0.607	0.24	1.493	0.487	0.28	1.474	0.398	0.271	1.46	0.238	0.225	1.385	0.073	0.274	1.255	0.04	0.235	NaN	NaN	NaN	1.569	0.782	0.636	1.602	0.608	0.667	1.618	0.48	0.609	1.654	0.39	0.613	1.693	0.229	0.648	1.715	0.07	0.555
667	3.335	1.684	0.862	0.449	1.461	0.847	0.33	1.532	0.787	0.263	1.551	0.606	0.24	1.493	0.486	0.28	1.474	0.397	0.272	1.461	0.236	0.226	1.387	0.072	0.275	1.257	0.038	0.237	NaN	NaN	NaN	1.567	0.782	0.635	1.601	0.608	0.666	1.617	0.48	0.609	1.653	0.39	0.612	1.692	0.229	0.648	1.715	0.07	0.555
668	3.34	1.682	0.862	0.448	1.46	0.846	0.329	1.53	0.787	0.263	1.55	0.606	0.24	1.493	0.485	0.281	1.475	0.396	0.273	1.462	0.235	0.228	1.388	0.071	0.276	1.257	0.036	0.239	NaN	NaN	NaN	1.565	0.781	0.634	1.599	0.607	0.665	1.615	0.479	0.607	1.652	0.39	0.612	1.691	0.229	0.648	1.715	0.07	0.555
669	3.345	1.679	0.862	0.447	1.458	0.846	0.328	1.528	0.786	0.262	1.549	0.605	0.24	1.493	0.484	0.281	1.475	0.395	0.274	1.462	0.233	0.229	1.389	0.071	0.277	1.257	0.034	0.24	NaN	NaN	NaN	1.563	0.781	0.634	1.597	0.607	0.665	1.612	0.478	0.607	1.65	0.39	0.612	1.69	0.229	0.647	1.715	0.07	0.554
670	3.35	1.677	0.861	0.446	1.455	0.845	0.327	1.526	0.786	0.261	1.547	0.605	0.24	1.493	0.484	0.282	1.476	0.394	0.275	1.463	0.233	0.231	1.388	0.071	0.278	1.256	0.032	0.241	NaN	NaN	NaN	1.561	0.781	0.633	1.595	0.607	0.664	1.611	0.479	0.607	1.649	0.39	0.612	1.689	0.229	0.647	1.714	0.071	0.554
671	3.355	1.675	0.861	0.445	1.452	0.845	0.327	1.524	0.785	0.261	1.546	0.604	0.24	1.493	0.484	0.283	1.477	0.393	0.276	1.463	0.232	0.232	1.386	0.072	0.278	1.255	0.032	0.242	NaN	NaN	NaN	1.559	0.781	0.632	1.593	0.606	0.663	1.609	0.478	0.606	1.647	0.39	0.611	1.687	0.229	0.647	1.714	0.071	0.554
672	3.36	1.673	0.861	0.444	1.449	0.844	0.327	1.522	0.785	0.26	1.545	0.604	0.24	1.493	0.483	0.283	1.477	0.393	0.277	1.463	0.231	0.233	1.383	0.072	0.278	1.254	0.031	0.243	NaN	NaN	NaN	1.558	0.781	0.631	1.591	0.606	0.662	1.608	0.478	0.606	1.646	0.39	0.61	1.686	0.229	0.646	1.713	0.071	0.554
673	3.365	1.671	0.861	0.443	1.447	0.844	0.326	1.519	0.785	0.259	1.544	0.604	0.24	1.494	0.483	0.284	1.478	0.392	0.278	1.462	0.231	0.234	1.381	0.073	0.278	1.252	0.03	0.244	NaN	NaN	NaN	1.556	0.781	0.631	1.59	0.606	0.662	1.606	0.478	0.605	1.644	0.39	0.609	1.685	0.229	0.645	1.713	0.071	0.554
674	3.37	1.669	0.861	0.442	1.445	0.843	0.325	1.517	0.784	0.259	1.543	0.604	0.24	1.495	0.482	0.284	1.479	0.392	0.278	1.46	0.232	0.234	1.379	0.073	0.278	1.251	0.029	0.244	NaN	NaN	NaN	1.554	0.78	0.63	1.588	0.606	0.662	1.604	0.478	0.604	1.644	0.391	0.609	1.684	0.23	0.645	1.713	0.071	0.554
675	3.375	1.667	0.861	0.441	1.443	0.843	0.324	1.515	0.784	0.258	1.542	0.604	0.24	1.496	0.481	0.285	1.479	0.391	0.278	1.458	0.233	0.233	1.378	0.073	0.278	1.25	0.028	0.244	NaN	NaN	NaN	1.552	0.78	0.63	1.586	0.606	0.661	1.602	0.477	0.603	1.642	0.39	0.609	1.683	0.23	0.645	1.712	0.071	0.554
676	3.38	1.665	0.861	0.439	1.441	0.843	0.323	1.513	0.784	0.258	1.542	0.603	0.24	1.497	0.48	0.286	1.48	0.391	0.279	1.457	0.233	0.232	1.378	0.072	0.278	1.25	0.026	0.243	NaN	NaN	NaN	1.55	0.78	0.629	1.584	0.606	0.66	1.601	0.478	0.604	1.64	0.39	0.608	1.682	0.23	0.645	1.712	0.071	0.553
677	3.385	1.663	0.861	0.439	1.439	0.843	0.322	1.511	0.784	0.257	1.541	0.603	0.24	1.498	0.48	0.286	1.48	0.391	0.279	1.455	0.234	0.231	1.378	0.072	0.279	1.251	0.026	0.242	NaN	NaN	NaN	1.548	0.78	0.629	1.582	0.606	0.66	1.599	0.478	0.603	1.638	0.39	0.607	1.681	0.23	0.644	1.712	0.071	0.553
678	3.39	1.661	0.861	0.438	1.437	0.843	0.321	1.509	0.784	0.256	1.541	0.603	0.24	1.498	0.48	0.286	1.48	0.391	0.278	1.454	0.234	0.231	1.378	0.072	0.279	1.251	0.026	0.242	NaN	NaN	NaN	1.547	0.78	0.629	1.58	0.606	0.659	1.596	0.477	0.603	1.636	0.39	0.607	1.681	0.231	0.644	1.712	0.072	0.553
679	3.395	1.659	0.861	0.437	1.434	0.842	0.321	1.507	0.783	0.256	1.54	0.603	0.239	1.498	0.479	0.286	1.479	0.39	0.278	1.453	0.233	0.23	1.379	0.072	0.279	1.251	0.026	0.242	NaN	NaN	NaN	1.545	0.78	0.629	1.578	0.605	0.658	1.595	0.477	0.602	1.635	0.39	0.607	1.68	0.231	0.644	1.711	0.072	0.553
680	3.4	1.657	0.861	0.436	1.432	0.842	0.32	1.505	0.782	0.255	1.539	0.603	0.239	1.497	0.479	0.285	1.478	0.39	0.277	1.452	0.232	0.229	1.378	0.071	0.279	1.251	0.026	0.242	NaN	NaN	NaN	1.543	0.78	0.627	1.576	0.605	0.657	1.594	0.478	0.601	1.634	0.39	0.607	1.68	0.231	0.644	1.711	0.072	0.553
681	3.405	1.655	0.861	0.435	1.43	0.842	0.319	1.503	0.782	0.254	1.539	0.603	0.239	1.495	0.479	0.284	1.477	0.39	0.277	1.452	0.231	0.229	1.378	0.071	0.279	1.251	0.026	0.242	NaN	NaN	NaN	1.541	0.78	0.626	1.575	0.605	0.657	1.592	0.478	0.6	1.632	0.391	0.607	1.678	0.231	0.643	1.711	0.073	0.553
682	3.41	1.653	0.861	0.434	1.428	0.841	0.318	1.501	0.782	0.253	1.539	0.603	0.239	1.494	0.479	0.284	1.476	0.39	0.276	1.452	0.231	0.229	1.377	0.071	0.279	1.251	0.026	0.242	NaN	NaN	NaN	1.539	0.78	0.625	1.573	0.605	0.656	1.59	0.478	0.6	1.631	0.391	0.606	1.677	0.231	0.642	1.711	0.073	0.553
683	3.415	1.651	0.861	0.433	1.425	0.841	0.318	1.5	0.783	0.252	1.538	0.603	0.239	1.493	0.479	0.283	1.475	0.39	0.275	1.451	0.23	0.229	1.377	0.071	0.279	1.251	0.026	0.242	NaN	NaN	NaN	1.537	0.779	0.624	1.571	0.605	0.655	1.589	0.478	0.599	1.629	0.391	0.605	1.676	0.232	0.642	1.711	0.074	0.552
684	3.42	1.649	0.861	0.432	1.423	0.841	0.317	1.498	0.783	0.251	1.538	0.603	0.238	1.491	0.48	0.281	1.474	0.39	0.275	1.451	0.229	0.229	1.377	0.071	0.279	1.25	0.026	0.242	NaN	NaN	NaN	1.535	0.779	0.623	1.569	0.606	0.654	1.587	0.478	0.599	1.628	0.391	0.605	1.675	0.233	0.642	1.711	0.074	0.551
685	3.425	1.647	0.862	0.431	1.421	0.841	0.316	1.496	0.783	0.251	1.537	0.604	0.237	1.489	0.48	0.28	1.473	0.39	0.274	1.451	0.229	0.228	1.377	0.071	0.279	1.25	0.026	0.242	NaN	NaN	NaN	1.534	0.78	0.623	1.568	0.606	0.653	1.586	0.478	0.599	1.626	0.391	0.605	1.674	0.234	0.642	1.711	0.075	0.552
686	3.43	1.645	0.862	0.43	1.419	0.841	0.315	1.495	0.784	0.25	1.535	0.604	0.236	1.488	0.481	0.279	1.472	0.391	0.273	1.45	0.23	0.228	1.377	0.07	0.279	1.25	0.026	0.242	NaN	NaN	NaN	1.532	0.78	0.623	1.567	0.607	0.653	1.584	0.478	0.598	1.626	0.392	0.605	1.674	0.234	0.642	1.711	0.077	0.553
687	3.435	1.643	0.862	0.429	1.418	0.841	0.314	1.493	0.785	0.249	1.534	0.604	0.235	1.486	0.481	0.278	1.47	0.391	0.272	1.45	0.23	0.228	1.377	0.071	0.278	1.25	0.026	0.242	NaN	NaN	NaN	1.53	0.78	0.622	1.566	0.607	0.652	1.582	0.478	0.597	1.625	0.393	0.604	1.673	0.235	0.642	1.71	0.078	0.553
688	3.44	1.642	0.863	0.429	1.416	0.841	0.313	1.492	0.785	0.248	1.532	0.605	0.234	1.484	0.482	0.277	1.469	0.391	0.271	1.448	0.231	0.227	1.376	0.071	0.278	1.249	0.026	0.242	NaN	NaN	NaN	1.528	0.781	0.621	1.564	0.607	0.651	1.58	0.479	0.597	1.623	0.393	0.603	1.672	0.236	0.641	1.71	0.078	0.553
689	3.445	1.64	0.863	0.428	1.414	0.841	0.311	1.491	0.786	0.247	1.53	0.606	0.232	1.482	0.482	0.276	1.467	0.392	0.27	1.446	0.231	0.225	1.376	0.071	0.278	1.249	0.026	0.242	NaN	NaN	NaN	1.526	0.781	0.62	1.562	0.607	0.65	1.579	0.479	0.596	1.621	0.393	0.603	1.671	0.236	0.641	1.709	0.079	0.553
690	3.45	1.638	0.864	0.427	1.413	0.841	0.311	1.489	0.786	0.246	1.527	0.606	0.231	1.48	0.482	0.275	1.465	0.392	0.27	1.445	0.232	0.224	1.376	0.07	0.278	1.249	0.026	0.242	NaN	NaN	NaN	1.524	0.78	0.619	1.56	0.607	0.65	1.577	0.479	0.596	1.62	0.394	0.602	1.671	0.237	0.641	1.709	0.079	0.553
691	3.455	1.637	0.865	0.427	1.412	0.842	0.31	1.488	0.787	0.245	1.524	0.607	0.229	1.478	0.483	0.274	1.463	0.392	0.269	1.442	0.233	0.223	1.376	0.07	0.278	1.249	0.026	0.242	NaN	NaN	NaN	1.523	0.781	0.618	1.558	0.607	0.648	1.575	0.479	0.595	1.618	0.394	0.602	1.669	0.238	0.641	1.709	0.08	0.553
692	3.46	1.635	0.865	0.426	1.41	0.842	0.309	1.487	0.787	0.244	1.521	0.608	0.227	1.476	0.483	0.273	1.462	0.392	0.269	1.44	0.233	0.222	1.376	0.07	0.278	1.249	0.026	0.242	NaN	NaN	NaN	1.523	0.782	0.617	1.556	0.607	0.648	1.573	0.48	0.595	1.616	0.394	0.601	1.668	0.238	0.641	1.708	0.08	0.553
693	3.465	1.634	0.866	0.425	1.408	0.842	0.307	1.486	0.788	0.243	1.518	0.608	0.226	1.474	0.483	0.272	1.46	0.393	0.268	1.439	0.233	0.221	1.376	0.07	0.278	1.249	0.026	0.242	NaN	NaN	NaN	1.519	0.781	0.616	1.555	0.608	0.647	1.572	0.48	0.594	1.615	0.395	0.601	1.667	0.239	0.641	1.708	0.081	0.553
694	3.47	1.632	0.867	0.425	1.408	0.843	0.306	1.485	0.788	0.242	1.515	0.608	0.224	1.472	0.483	0.271	1.459	0.393	0.267	1.438	0.233	0.22	1.375	0.07	0.277	1.249	0.026	0.242	NaN	NaN	NaN	1.517	0.781	0.616	1.553	0.608	0.647	1.57	0.481	0.593	1.613	0.395	0.6	1.667	0.24	0.641	1.708	0.081	0.553
695	3.475	1.631	0.867	0.424	1.407	0.844	0.305	1.483	0.789	0.241	1.512	0.609	0.223	1.47	0.484	0.27	1.457	0.394	0.266	1.436	0.233	0.219	1.375	0.07	0.277	1.249	0.026	0.242	NaN	NaN	NaN	1.514	0.781	0.614	1.551	0.609	0.646	1.569	0.481	0.593	1.612	0.396	0.6	1.666	0.241	0.641	1.707	0.082	0.553
696	3.48	1.629	0.868	0.424	1.405	0.844	0.304	1.481	0.789	0.24	1.51	0.609	0.222	1.469	0.484	0.269	1.456	0.394	0.265	1.435	0.233	0.219	1.375	0.07	0.277	1.249	0.026	0.242	NaN	NaN	NaN	1.513	0.781	0.613	1.55	0.609	0.645	1.567	0.481	0.592	1.61	0.396	0.6	1.665	0.241	0.641	1.707	0.083	0.553
697	3.485	1.628	0.869	0.423	1.404	0.844	0.302	1.48	0.789	0.24	1.507	0.61	0.221	1.467	0.485	0.269	1.455	0.394	0.264	1.434	0.233	0.218	1.375	0.07	0.277	1.249	0.026	0.242	NaN	NaN	NaN	1.511	0.781	0.612	1.548	0.609	0.644	1.565	0.481	0.591	1.608	0.397	0.599	1.664	0.242	0.641	1.706	0.084	0.553
698	3.49	1.626	0.87	0.422	1.403	0.845	0.301	1.479	0.79	0.239	1.505	0.61	0.22	1.466	0.485	0.268	1.454	0.395	0.264	1.434	0.233	0.218	1.375	0.07	0.277	1.249	0.026	0.242	NaN	NaN	NaN	1.51	0.782	0.611	1.546	0.61	0.643	1.563	0.481	0.591	1.607	0.397	0.599	1.663	0.243	0.64	1.706	0.085	0.553
699	3.495	1.625	0.871	0.421	1.402	0.845	0.3	1.477	0.79	0.238	1.503	0.61	0.219	1.464	0.486	0.267	1.452	0.395	0.263	1.433	0.233	0.218	1.375	0.071	0.277	1.249	0.026	0.242	NaN	NaN	NaN	1.508	0.783	0.61	1.544	0.611	0.643	1.561	0.482	0.59	1.605	0.398	0.599	1.662	0.244	0.64	1.705	0.086	0.553
700	3.5	1.623	0.871	0.421	1.399	0.845	0.299	1.476	0.791	0.237	1.501	0.61	0.218	1.463	0.486	0.267	1.451	0.395	0.263	1.433	0.233	0.218	1.375	0.07	0.276	1.249	0.026	0.242	NaN	NaN	NaN	1.507	0.784	0.61	1.543	0.611	0.642	1.56	0.482	0.59	1.603	0.398	0.599	1.661	0.245	0.64	1.705	0.087	0.554
701	3.505	1.622	0.872	0.42	1.398	0.845	0.297	1.474	0.791	0.236	1.5	0.611	0.217	1.461	0.486	0.266	1.45	0.395	0.262	1.432	0.233	0.218	1.374	0.07	0.276	1.249	0.026	0.242	NaN	NaN	NaN	1.505	0.784	0.609	1.541	0.612	0.641	1.558	0.483	0.589	1.602	0.398	0.598	1.66	0.245	0.64	1.705	0.088	0.554
702	3.51	1.62	0.873	0.419	1.397	0.846	0.296	1.473	0.791	0.235	1.498	0.611	0.217	1.46	0.486	0.265	1.448	0.395	0.262	1.432	0.233	0.218	1.375	0.07	0.276	1.249	0.026	0.242	NaN	NaN	NaN	1.503	0.784	0.608	1.539	0.612	0.641	1.557	0.483	0.589	1.6	0.399	0.598	1.658	0.246	0.639	1.704	0.088	0.554
703	3.515	1.619	0.874	0.418	1.395	0.847	0.295	1.472	0.792	0.234	1.497	0.611	0.216	1.459	0.487	0.264	1.447	0.395	0.261	1.432	0.233	0.218	1.375	0.071	0.277	1.249	0.026	0.242	NaN	NaN	NaN	1.501	0.784	0.607	1.538	0.613	0.64	1.555	0.484	0.588	1.598	0.399	0.597	1.657	0.247	0.639	1.703	0.089	0.554
704	3.52	1.617	0.874	0.418	1.394	0.847	0.293	1.469	0.792	0.233	1.496	0.611	0.216	1.458	0.487	0.263	1.446	0.395	0.261	1.432	0.233	0.218	1.375	0.07	0.277	1.249	0.026	0.242	NaN	NaN	NaN	1.5	0.785	0.606	1.536	0.613	0.639	1.553	0.484	0.588	1.597	0.399	0.597	1.656	0.247	0.639	1.702	0.089	0.554
705	3.525	1.615	0.875	0.417	1.393	0.847	0.292	1.468	0.792	0.232	1.495	0.611	0.215	1.457	0.487	0.263	1.445	0.396	0.26	1.432	0.233	0.218	1.374	0.07	0.277	1.249	0.026	0.242	NaN	NaN	NaN	1.498	0.785	0.605	1.535	0.614	0.638	1.551	0.484	0.587	1.595	0.4	0.597	1.655	0.248	0.639	1.702	0.09	0.554
706	3.53	1.613	0.875	0.416	1.391	0.847	0.291	1.466	0.792	0.231	1.494	0.611	0.215	1.456	0.488	0.262	1.445	0.396	0.26	1.432	0.233	0.218	1.374	0.069	0.277	1.249	0.026	0.242	NaN	NaN	NaN	1.496	0.786	0.604	1.533	0.614	0.637	1.549	0.484	0.586	1.594	0.4	0.596	1.653	0.248	0.638	1.701	0.09	0.554
707	3.535	1.612	0.876	0.415	1.389	0.847	0.289	1.465	0.792	0.23	1.494	0.611	0.214	1.455	0.488	0.262	1.444	0.396	0.259	1.432	0.233	0.218	1.374	0.069	0.277	1.249	0.026	0.242	NaN	NaN	NaN	1.495	0.786	0.603	1.531	0.614	0.636	1.547	0.485	0.586	1.592	0.401	0.596	1.652	0.249	0.638	1.701	0.091	0.553
708	3.54	1.61	0.876	0.414	1.387	0.848	0.289	1.464	0.792	0.229	1.493	0.611	0.214	1.454	0.488	0.262	1.443	0.396	0.259	1.432	0.233	0.218	1.373	0.069	0.277	1.249	0.026	0.242	NaN	NaN	NaN	1.493	0.787	0.602	1.53	0.614	0.635	1.546	0.485	0.585	1.59	0.401	0.595	1.651	0.25	0.638	1.7	0.092	0.553
709	3.545	1.608	0.876	0.413	1.386	0.848	0.287	1.463	0.792	0.228	1.492	0.611	0.213	1.453	0.488	0.261	1.443	0.396	0.258	1.431	0.233	0.217	1.373	0.069	0.277	1.249	0.026	0.242	NaN	NaN	NaN	1.492	0.787	0.601	1.528	0.614	0.634	1.544	0.485	0.584	1.589	0.401	0.595	1.651	0.251	0.638	1.699	0.093	0.554
710	3.55	1.606	0.876	0.412	1.384	0.848	0.286	1.461	0.792	0.227	1.493	0.612	0.213	1.453	0.487	0.261	1.442	0.396	0.258	1.431	0.234	0.217	1.373	0.069	0.277	1.249	0.026	0.242	NaN	NaN	NaN	1.489	0.786	0.599	1.526	0.615	0.633	1.542	0.485	0.584	1.588	0.403	0.594	1.649	0.252	0.638	1.699	0.093	0.554
711	3.555	1.604	0.877	0.411	1.382	0.848	0.285	1.46	0.792	0.226	1.493	0.612	0.213	1.452	0.487	0.261	1.442	0.396	0.258	1.431	0.234	0.217	1.373	0.069	0.277	1.249	0.026	0.242	NaN	NaN	NaN	1.488	0.787	0.598	1.525	0.615	0.632	1.54	0.485	0.583	1.586	0.403	0.594	1.648	0.252	0.637	1.699	0.094	0.554
712	3.56	1.602	0.877	0.41	1.381	0.848	0.284	1.458	0.792	0.225	1.492	0.612	0.213	1.452	0.487	0.26	1.442	0.396	0.257	1.43	0.233	0.217	1.373	0.069	0.277	1.249	0.026	0.242	NaN	NaN	NaN	1.487	0.788	0.597	1.523	0.615	0.631	1.538	0.485	0.583	1.584	0.403	0.593	1.647	0.253	0.637	1.698	0.096	0.554
713	3.565	1.6	0.877	0.409	1.379	0.848	0.282	1.457	0.792	0.224	1.492	0.612	0.213	1.451	0.488	0.259	1.441	0.396	0.257	1.43	0.233	0.217	1.373	0.069	0.277	1.249	0.026	0.242	NaN	NaN	NaN	1.485	0.787	0.596	1.521	0.615	0.63	1.536	0.486	0.582	1.582	0.403	0.593	1.646	0.253	0.637	1.698	0.096	0.554
714	3.57	1.598	0.878	0.408	1.377	0.848	0.282	1.455	0.792	0.223	1.492	0.612	0.213	1.451	0.488	0.259	1.441	0.396	0.257	1.43	0.233	0.217	1.373	0.069	0.277	1.249	0.026	0.242	NaN	NaN	NaN	1.483	0.787	0.595	1.519	0.616	0.63	1.535	0.486	0.582	1.581	0.403	0.592	1.646	0.254	0.638	1.697	0.097	0.554
715	3.575	1.596	0.878	0.407	1.375	0.848	0.281	1.454	0.792	0.222	1.492	0.612	0.212	1.45	0.487	0.259	1.441	0.396	0.256	1.429	0.233	0.216	1.373	0.069	0.277	1.249	0.026	0.242	NaN	NaN	NaN	1.481	0.788	0.595	1.518	0.616	0.629	1.533	0.486	0.581	1.578	0.403	0.592	1.645	0.255	0.637	1.697	0.097	0.554
716	3.58	1.594	0.878	0.406	1.373	0.848	0.28	1.453	0.792	0.221	1.491	0.612	0.212	1.45	0.487	0.258	1.441	0.396	0.256	1.429	0.233	0.216	1.373	0.069	0.278	1.249	0.026	0.242	NaN	NaN	NaN	1.479	0.787	0.594	1.516	0.616	0.628	1.531	0.486	0.581	1.576	0.403	0.591	1.643	0.256	0.637	1.696	0.097	0.554
717	3.585	1.592	0.878	0.404	1.371	0.848	0.279	1.452	0.792	0.22	1.491	0.612	0.212	1.45	0.487	0.258	1.441	0.396	0.256	1.429	0.233	0.216	1.373	0.069	0.278	1.249	0.026	0.242	NaN	NaN	NaN	1.477	0.787	0.592	1.514	0.616	0.628	1.529	0.486	0.58	1.574	0.403	0.591	1.642	0.256	0.637	1.695	0.098	0.554
718	3.59	1.59	0.878	0.403	1.37	0.847	0.278	1.45	0.793	0.219	1.491	0.613	0.211	1.449	0.487	0.258	1.441	0.396	0.256	1.429	0.232	0.215	1.373	0.069	0.278	1.249	0.026	0.242	NaN	NaN	NaN	1.475	0.787	0.591	1.512	0.616	0.627	1.527	0.486	0.58	1.573	0.403	0.591	1.64	0.256	0.636	1.695	0.098	0.553
719	3.595	1.588	0.878	0.402	1.368	0.847	0.277	1.449	0.793	0.218	1.49	0.613	0.211	1.449	0.487	0.257	1.441	0.396	0.255	1.429	0.232	0.215	1.373	0.069	0.278	1.249	0.026	0.242	NaN	NaN	NaN	1.473	0.787	0.59	1.51	0.616	0.626	1.525	0.486	0.579	1.571	0.404	0.59	1.638	0.256	0.636	1.694	0.099	0.554
720	3.6	1.586	0.878	0.402	1.366	0.847	0.276	1.447	0.793	0.218	1.49	0.613	0.21	1.449	0.487	0.257	1.441	0.396	0.255	1.429	0.232	0.215	1.373	0.069	0.278	1.249	0.026	0.242	NaN	NaN	NaN	1.471	0.787	0.589	1.508	0.616	0.626	1.523	0.486	0.579	1.568	0.403	0.59	1.637	0.257	0.635	1.693	0.1	0.554
721	3.605	1.585	0.878	0.4	1.363	0.847	0.275	1.446	0.793	0.217	1.489	0.613	0.21	1.449	0.487	0.256	1.442	0.396	0.255	1.429	0.232	0.214	1.373	0.069	0.278	1.249	0.026	0.242	NaN	NaN	NaN	1.468	0.786	0.588	1.506	0.616	0.625	1.52	0.486	0.578	1.566	0.403	0.589	1.636	0.257	0.635	1.693	0.1	0.554
722	3.61	1.583	0.878	0.399	1.361	0.846	0.274	1.444	0.793	0.216	1.489	0.613	0.209	1.449	0.487	0.256	1.442	0.396	0.255	1.429	0.231	0.214	1.374	0.069	0.278	1.249	0.026	0.242	NaN	NaN	NaN	1.467	0.787	0.588	1.504	0.616	0.624	1.518	0.486	0.577	1.564	0.403	0.589	1.635	0.258	0.635	1.692	0.101	0.554
723	3.615	1.58	0.878	0.399	1.36	0.846	0.273	1.443	0.793	0.215	1.488	0.613	0.209	1.449	0.486	0.255	1.442	0.396	0.254	1.429	0.231	0.214	1.374	0.069	0.278	1.249	0.026	0.242	NaN	NaN	NaN	1.465	0.787	0.587	1.501	0.616	0.623	1.516	0.486	0.577	1.562	0.403	0.589	1.633	0.259	0.635	1.692	0.102	0.554
724	3.62	1.579	0.878	0.398	1.358	0.846	0.272	1.441	0.793	0.214	1.487	0.613	0.208	1.449	0.487	0.255	1.442	0.395	0.254	1.429	0.231	0.214	1.374	0.069	0.278	1.249	0.026	0.242	NaN	NaN	NaN	1.464	0.787	0.586	1.499	0.616	0.623	1.514	0.486	0.576	1.56	0.403	0.589	1.632	0.26	0.636	1.691	0.103	0.554
725	3.625	1.577	0.878	0.397	1.355	0.846	0.271	1.439	0.793	0.213	1.486	0.613	0.207	1.449	0.487	0.255	1.442	0.395	0.253	1.429	0.231	0.214	1.374	0.069	0.278	1.249	0.026	0.242	NaN	NaN	NaN	1.461	0.786	0.585	1.497	0.615	0.622	1.511	0.485	0.576	1.558	0.404	0.589	1.631	0.26	0.636	1.691	0.104	0.554
726	3.63	1.575	0.878	0.396	1.354	0.846	0.271	1.437	0.792	0.212	1.484	0.613	0.206	1.448	0.487	0.254	1.441	0.395	0.253	1.429	0.231	0.213	1.374	0.069	0.278	1.249	0.026	0.242	NaN	NaN	NaN	1.458	0.785	0.584	1.494	0.615	0.622	1.509	0.485	0.575	1.556	0.404	0.588	1.629	0.261	0.635	1.69	0.104	0.554
727	3.635	1.573	0.878	0.395	1.352	0.845	0.27	1.435	0.792	0.211	1.483	0.614	0.205	1.448	0.487	0.253	1.441	0.395	0.252	1.429	0.23	0.213	1.374	0.069	0.278	1.249	0.025	0.242	NaN	NaN	NaN	1.455	0.785	0.583	1.492	0.615	0.621	1.506	0.485	0.575	1.553	0.404	0.588	1.627	0.261	0.635	1.69	0.106	0.554
728	3.64	1.571	0.878	0.395	1.35	0.845	0.268	1.434	0.792	0.21	1.482	0.614	0.204	1.447	0.487	0.252	1.441	0.394	0.252	1.429	0.23	0.213	1.374	0.069	0.278	1.249	0.025	0.242	NaN	NaN	NaN	1.454	0.785	0.582	1.489	0.614	0.62	1.503	0.484	0.574	1.55	0.404	0.588	1.625	0.261	0.634	1.69	0.108	0.554
729	3.645	1.569	0.877	0.394	1.349	0.845	0.267	1.432	0.792	0.209	1.48	0.614	0.203	1.446	0.487	0.252	1.44	0.394	0.252	1.429	0.23	0.213	1.374	0.069	0.278	1.249	0.025	0.242	NaN	NaN	NaN	1.451	0.785	0.581	1.487	0.614	0.619	1.5	0.484	0.574	1.547	0.403	0.587	1.623	0.261	0.635	1.69	0.109	0.554
730	3.65	1.567	0.877	0.393	1.347	0.844	0.266	1.43	0.792	0.209	1.478	0.614	0.202	1.445	0.487	0.251	1.439	0.394	0.252	1.428	0.231	0.213	1.373	0.069	0.279	1.249	0.025	0.242	NaN	NaN	NaN	1.449	0.784	0.581	1.484	0.613	0.618	1.497	0.484	0.574	1.545	0.403	0.587	1.621	0.262	0.635	1.689	0.11	0.555
731	3.655	1.565	0.877	0.393	1.345	0.844	0.265	1.428	0.792	0.208	1.476	0.613	0.201	1.444	0.487	0.251	1.438	0.395	0.251	1.428	0.231	0.213	1.373	0.069	0.279	1.249	0.025	0.242	NaN	NaN	NaN	1.447	0.784	0.58	1.481	0.613	0.618	1.494	0.483	0.573	1.542	0.403	0.587	1.619	0.262	0.634	1.688	0.11	0.554
732	3.66	1.563	0.877	0.392	1.343	0.844	0.264	1.426	0.792	0.207	1.474	0.613	0.2	1.442	0.486	0.251	1.437	0.395	0.251	1.427	0.231	0.213	1.373	0.069	0.278	1.249	0.025	0.242	NaN	NaN	NaN	1.444	0.783	0.579	1.478	0.612	0.618	1.491	0.482	0.573	1.538	0.402	0.587	1.617	0.262	0.634	1.687	0.111	0.554
733	3.665	1.561	0.877	0.392	1.342	0.844	0.263	1.425	0.792	0.206	1.473	0.614	0.199	1.44	0.486	0.25	1.436	0.394	0.25	1.427	0.231	0.213	1.373	0.069	0.279	1.249	0.025	0.242	NaN	NaN	NaN	1.442	0.783	0.578	1.476	0.612	0.617	1.488	0.482	0.572	1.535	0.402	0.586	1.615	0.263	0.634	1.685	0.11	0.554
734	3.67	1.559	0.877	0.391	1.34	0.843	0.261	1.423	0.792	0.205	1.471	0.614	0.198	1.439	0.486	0.249	1.435	0.394	0.25	1.425	0.23	0.212	1.373	0.069	0.278	1.249	0.025	0.242	NaN	NaN	NaN	1.44	0.783	0.577	1.473	0.612	0.617	1.484	0.481	0.572	1.532	0.402	0.586	1.612	0.263	0.634	1.684	0.111	0.554
735	3.675	1.557	0.876	0.391	1.339	0.843	0.261	1.422	0.792	0.205	1.468	0.614	0.197	1.438	0.486	0.249	1.434	0.394	0.249	1.424	0.23	0.211	1.373	0.069	0.278	1.249	0.025	0.242	NaN	NaN	NaN	1.437	0.782	0.576	1.47	0.611	0.616	1.48	0.481	0.572	1.528	0.401	0.586	1.61	0.264	0.634	1.682	0.112	0.554
736	3.68	1.555	0.876	0.39	1.337	0.843	0.26	1.419	0.792	0.204	1.466	0.614	0.196	1.437	0.487	0.248	1.433	0.395	0.249	1.424	0.23	0.211	1.373	0.069	0.278	1.249	0.025	0.242	NaN	NaN	NaN	1.435	0.782	0.576	1.466	0.611	0.615	1.477	0.48	0.571	1.525	0.401	0.586	1.607	0.264	0.634	1.681	0.113	0.554
737	3.685	1.554	0.876	0.389	1.335	0.843	0.258	1.418	0.792	0.203	1.464	0.614	0.195	1.435	0.487	0.247	1.432	0.395	0.248	1.423	0.23	0.211	1.373	0.069	0.278	1.249	0.025	0.242	NaN	NaN	NaN	1.433	0.781	0.575	1.463	0.611	0.615	1.473	0.48	0.571	1.521	0.401	0.586	1.605	0.265	0.634	1.68	0.114	0.553
738	3.69	1.552	0.877	0.389	1.334	0.843	0.257	1.417	0.793	0.202	1.461	0.613	0.194	1.434	0.487	0.247	1.431	0.395	0.248	1.422	0.23	0.211	1.373	0.069	0.278	1.249	0.025	0.242	NaN	NaN	NaN	1.43	0.781	0.574	1.46	0.61	0.614	1.468	0.479	0.57	1.517	0.401	0.586	1.602	0.266	0.634	1.678	0.115	0.554
739	3.695	1.55	0.877	0.389	1.333	0.843	0.256	1.415	0.793	0.202	1.459	0.613	0.193	1.433	0.487	0.246	1.43	0.395	0.247	1.422	0.23	0.211	1.372	0.069	0.278	1.249	0.025	0.242	NaN	NaN	NaN	1.427	0.78	0.574	1.456	0.609	0.614	1.463	0.478	0.57	1.513	0.4	0.586	1.599	0.266	0.633	1.676	0.116	0.554
740	3.7	1.549	0.877	0.388	1.331	0.842	0.255	1.413	0.793	0.201	1.457	0.613	0.192	1.432	0.487	0.246	1.429	0.395	0.247	1.421	0.23	0.211	1.372	0.068	0.278	1.249	0.025	0.242	NaN	NaN	NaN	1.426	0.781	0.573	1.453	0.609	0.613	1.46	0.477	0.57	1.508	0.401	0.585	1.595	0.266	0.633	1.675	0.118	0.554
741	3.705	1.547	0.877	0.388	1.33	0.842	0.254	1.411	0.793	0.2	1.455	0.613	0.191	1.43	0.487	0.245	1.428	0.395	0.246	1.421	0.23	0.211	1.372	0.068	0.278	1.249	0.025	0.241	NaN	NaN	NaN	1.425	0.781	0.573	1.449	0.609	0.613	1.456	0.477	0.57	1.504	0.4	0.585	1.592	0.267	0.633	1.674	0.121	0.554
742	3.71	1.545	0.877	0.388	1.328	0.842	0.253	1.41	0.793	0.199	1.453	0.613	0.191	1.429	0.487	0.244	1.427	0.395	0.246	1.421	0.23	0.21	1.372	0.068	0.278	1.249	0.025	0.242	NaN	NaN	NaN	1.422	0.781	0.572	1.446	0.608	0.612	1.451	0.477	0.57	1.499	0.4	0.585	1.589	0.268	0.633	1.673	0.122	0.554
743	3.715	1.543	0.877	0.387	1.327	0.842	0.252	1.408	0.794	0.198	1.451	0.613	0.19	1.428	0.487	0.244	1.427	0.395	0.245	1.42	0.23	0.21	1.372	0.068	0.278	1.249	0.025	0.242	NaN	NaN	NaN	1.419	0.779	0.571	1.442	0.608	0.612	1.446	0.477	0.57	1.495	0.4	0.585	1.586	0.269	0.632	1.671	0.124	0.554
744	3.72	1.542	0.877	0.387	1.325	0.842	0.251	1.406	0.793	0.197	1.45	0.614	0.19	1.427	0.487	0.243	1.426	0.395	0.245	1.42	0.229	0.209	1.372	0.068	0.278	1.249	0.025	0.242	NaN	NaN	NaN	1.416	0.779	0.57	1.439	0.607	0.611	1.441	0.476	0.57	1.489	0.4	0.586	1.582	0.271	0.632	1.668	0.126	0.554
745	3.725	1.54	0.877	0.386	1.323	0.843	0.25	1.404	0.793	0.197	1.449	0.614	0.189	1.426	0.487	0.243	1.425	0.395	0.244	1.419	0.229	0.209	1.372	0.068	0.278	1.249	0.025	0.242	NaN	NaN	NaN	1.413	0.779	0.569	1.434	0.607	0.611	1.436	0.476	0.57	1.484	0.4	0.586	1.578	0.272	0.632	1.665	0.128	0.554
746	3.73	1.538	0.877	0.386	1.322	0.843	0.249	1.403	0.794	0.196	1.447	0.614	0.188	1.425	0.487	0.242	1.424	0.395	0.244	1.418	0.23	0.208	1.371	0.068	0.278	1.249	0.025	0.242	NaN	NaN	NaN	1.412	0.779	0.569	1.431	0.606	0.611	1.43	0.475	0.57	1.479	0.4	0.586	1.574	0.273	0.632	1.663	0.131	0.554
747	3.735	1.536	0.877	0.385	1.32	0.843	0.248	1.401	0.794	0.195	1.446	0.613	0.188	1.424	0.487	0.242	1.423	0.395	0.243	1.418	0.23	0.208	1.371	0.068	0.278	1.249	0.025	0.242	NaN	NaN	NaN	1.41	0.779	0.568	1.427	0.606	0.61	1.425	0.475	0.57	1.474	0.4	0.586	1.57	0.275	0.632	1.66	0.132	0.553
748	3.74	1.534	0.877	0.384	1.318	0.843	0.247	1.399	0.793	0.195	1.445	0.613	0.187	1.423	0.487	0.241	1.423	0.395	0.243	1.418	0.23	0.208	1.371	0.068	0.278	1.249	0.025	0.242	NaN	NaN	NaN	1.407	0.778	0.567	1.423	0.605	0.61	1.419	0.474	0.571	1.468	0.4	0.586	1.566	0.276	0.631	1.657	0.134	0.553
749	3.745	1.533	0.877	0.384	1.316	0.843	0.246	1.398	0.794	0.194	1.444	0.613	0.187	1.422	0.488	0.241	1.422	0.395	0.243	1.417	0.229	0.208	1.371	0.068	0.278	1.249	0.025	0.242	NaN	NaN	NaN	1.404	0.778	0.567	1.419	0.605	0.61	1.414	0.474	0.571	1.461	0.4	0.586	1.561	0.278	0.631	1.654	0.138	0.554
750	3.75	1.531	0.878	0.383	1.314	0.843	0.245	1.397	0.794	0.193	1.443	0.613	0.187	1.422	0.488	0.241	1.421	0.395	0.242	1.417	0.229	0.208	1.371	0.068	0.278	1.249	0.025	0.242	NaN	NaN	NaN	1.403	0.778	0.566	1.415	0.605	0.61	1.408	0.473	0.571	1.455	0.4	0.586	1.556	0.279	0.631	1.65	0.141	0.554
751	3.755	1.529	0.878	0.382	1.313	0.843	0.245	1.396	0.794	0.193	1.443	0.614	0.186	1.421	0.487	0.24	1.42	0.395	0.242	1.417	0.229	0.208	1.371	0.068	0.278	1.249	0.025	0.242	NaN	NaN	NaN	1.4	0.778	0.566	1.411	0.604	0.61	1.401	0.473	0.571	1.448	0.4	0.586	1.551	0.281	0.631	1.647	0.144	0.554
752	3.76	1.528	0.878	0.381	1.312	0.843	0.244	1.393	0.793	0.192	1.442	0.614	0.186	1.42	0.487	0.24	1.42	0.396	0.242	1.417	0.229	0.208	1.371	0.068	0.278	1.249	0.025	0.242	NaN	NaN	NaN	1.398	0.778	0.565	1.407	0.604	0.61	1.395	0.473	0.572	1.442	0.4	0.587	1.545	0.283	0.631	1.643	0.147	0.554
753	3.765	1.526	0.878	0.381	1.31	0.842	0.243	1.392	0.793	0.191	1.442	0.615	0.186	1.419	0.487	0.239	1.419	0.395	0.241	1.416	0.229	0.207	1.371	0.068	0.278	1.249	0.025	0.242	NaN	NaN	NaN	1.397	0.778	0.565	1.402	0.603	0.61	1.388	0.473	0.572	1.435	0.4	0.587	1.54	0.285	0.631	1.639	0.15	0.554
754	3.77	1.525	0.879	0.38	1.309	0.842	0.242	1.391	0.793	0.191	1.441	0.615	0.185	1.419	0.487	0.238	1.419	0.395	0.241	1.416	0.229	0.207	1.371	0.067	0.278	1.249	0.025	0.242	NaN	NaN	NaN	1.395	0.778	0.564	1.397	0.603	0.61	1.381	0.472	0.573	1.427	0.401	0.587	1.534	0.286	0.63	1.635	0.153	0.554
755	3.775	1.523	0.878	0.379	1.307	0.842	0.241	1.389	0.793	0.19	1.441	0.615	0.185	1.418	0.487	0.238	1.418	0.395	0.24	1.416	0.229	0.207	1.371	0.067	0.278	1.249	0.025	0.242	NaN	NaN	NaN	1.393	0.778	0.563	1.392	0.603	0.61	1.374	0.472	0.573	1.42	0.402	0.587	1.528	0.289	0.63	1.63	0.156	0.554
756	3.78	1.521	0.877	0.378	1.306	0.842	0.241	1.387	0.793	0.189	1.44	0.615	0.185	1.417	0.488	0.237	1.418	0.395	0.24	1.416	0.229	0.207	1.371	0.067	0.278	1.249	0.025	0.242	NaN	NaN	NaN	1.391	0.778	0.562	1.387	0.603	0.61	1.367	0.472	0.573	1.413	0.402	0.588	1.522	0.291	0.631	1.625	0.16	0.553
757	3.785	1.519	0.876	0.377	1.304	0.841	0.241	1.386	0.793	0.189	1.44	0.615	0.184	1.417	0.487	0.237	1.417	0.395	0.239	1.415	0.229	0.206	1.371	0.067	0.278	1.249	0.025	0.242	NaN	NaN	NaN	1.389	0.777	0.562	1.382	0.602	0.61	1.36	0.472	0.574	1.406	0.403	0.589	1.515	0.294	0.631	1.62	0.163	0.554
758	3.79	1.518	0.877	0.377	1.302	0.841	0.24	1.385	0.793	0.188	1.439	0.615	0.184	1.417	0.487	0.236	1.417	0.395	0.239	1.415	0.228	0.206	1.371	0.067	0.278	1.249	0.025	0.242	NaN	NaN	NaN	1.388	0.777	0.562	1.377	0.602	0.61	1.352	0.472	0.574	1.397	0.403	0.589	1.509	0.296	0.631	1.615	0.166	0.553
759	3.795	1.518	0.879	0.376	1.3	0.84	0.24	1.384	0.793	0.188	1.439	0.615	0.183	1.416	0.488	0.236	1.417	0.395	0.238	1.414	0.228	0.206	1.371	0.067	0.278	1.249	0.025	0.242	NaN	NaN	NaN	1.386	0.777	0.561	1.372	0.602	0.61	1.345	0.473	0.575	1.389	0.404	0.588	1.502	0.299	0.63	1.61	0.17	0.553
760	3.8	1.516	0.879	0.375	1.299	0.84	0.24	1.383	0.793	0.187	1.438	0.616	0.183	1.415	0.488	0.235	1.416	0.395	0.238	1.414	0.228	0.205	1.371	0.067	0.278	1.249	0.025	0.242	NaN	NaN	NaN	1.385	0.777	0.56	1.367	0.602	0.609	1.337	0.473	0.575	1.381	0.404	0.589	1.495	0.3	0.63	1.604	0.173	0.553
761	3.805	1.514	0.878	0.374	1.297	0.839	0.24	1.381	0.793	0.186	1.437	0.616	0.182	1.415	0.488	0.235	1.415	0.395	0.237	1.413	0.228	0.205	1.371	0.067	0.278	1.249	0.025	0.242	NaN	NaN	NaN	1.383	0.777	0.56	1.362	0.602	0.609	1.33	0.473	0.574	1.373	0.405	0.589	1.488	0.303	0.63	1.598	0.175	0.552
762	3.81	1.513	0.878	0.373	1.296	0.839	0.24	1.38	0.793	0.186	1.436	0.616	0.182	1.414	0.487	0.234	1.415	0.395	0.237	1.413	0.227	0.205	1.371	0.067	0.278	1.249	0.025	0.241	NaN	NaN	NaN	1.382	0.776	0.559	1.358	0.602	0.609	1.322	0.473	0.574	1.365	0.405	0.589	1.481	0.304	0.63	1.591	0.178	0.552
763	3.815	1.512	0.878	0.373	1.294	0.838	0.239	1.379	0.793	0.186	1.435	0.616	0.181	1.413	0.487	0.234	1.415	0.395	0.236	1.413	0.227	0.204	1.371	0.067	0.278	1.249	0.025	0.241	NaN	NaN	NaN	1.381	0.775	0.559	1.353	0.602	0.609	1.316	0.475	0.575	1.357	0.406	0.589	1.473	0.306	0.63	1.585	0.181	0.552
764	3.82	1.51	0.877	0.372	1.293	0.838	0.239	1.378	0.793	0.185	1.434	0.616	0.18	1.412	0.487	0.233	1.414	0.395	0.236	1.412	0.227	0.204	1.371	0.067	0.278	1.249	0.025	0.241	NaN	NaN	NaN	1.378	0.774	0.558	1.348	0.603	0.609	1.309	0.476	0.575	1.349	0.408	0.589	1.466	0.309	0.63	1.579	0.184	0.552
765	3.825	1.509	0.879	0.371	1.291	0.837	0.239	1.376	0.793	0.185	1.433	0.615	0.18	1.412	0.486	0.233	1.414	0.395	0.235	1.412	0.227	0.204	1.371	0.067	0.278	1.25	0.025	0.241	NaN	NaN	NaN	1.376	0.773	0.558	1.343	0.603	0.608	1.302	0.478	0.575	1.342	0.409	0.589	1.459	0.311	0.63	1.572	0.187	0.551
766	3.83	1.508	0.879	0.371	1.29	0.837	0.239	1.374	0.792	0.184	1.432	0.615	0.179	1.411	0.486	0.232	1.414	0.395	0.235	1.412	0.227	0.204	1.371	0.067	0.278	1.25	0.025	0.241	NaN	NaN	NaN	1.375	0.774	0.558	1.338	0.603	0.608	1.295	0.478	0.574	1.335	0.41	0.589	1.452	0.313	0.629	1.566	0.189	0.551
767	3.835	1.506	0.878	0.37	1.288	0.837	0.239	1.373	0.792	0.184	1.43	0.615	0.179	1.411	0.486	0.232	1.414	0.395	0.235	1.412	0.227	0.204	1.371	0.067	0.278	1.25	0.025	0.241	NaN	NaN	NaN	1.374	0.774	0.557	1.334	0.604	0.608	1.289	0.48	0.574	1.327	0.411	0.589	1.444	0.314	0.629	1.56	0.192	0.55
768	3.84	1.505	0.877	0.369	1.287	0.836	0.238	1.372	0.792	0.183	1.429	0.615	0.178	1.41	0.486	0.231	1.413	0.394	0.235	1.412	0.227	0.203	1.371	0.066	0.278	1.25	0.025	0.241	NaN	NaN	NaN	1.372	0.773	0.557	1.33	0.604	0.607	1.283	0.481	0.574	1.32	0.413	0.588	1.437	0.316	0.629	1.554	0.195	0.55
769	3.845	1.503	0.877	0.369	1.286	0.835	0.238	1.371	0.792	0.183	1.428	0.615	0.178	1.41	0.486	0.231	1.413	0.394	0.234	1.412	0.227	0.203	1.371	0.066	0.278	1.25	0.025	0.241	1.279	0.825	0.508	1.37	0.773	0.556	1.325	0.604	0.607	1.277	0.482	0.573	1.313	0.414	0.588	1.43	0.317	0.628	1.548	0.198	0.549
770	3.85	1.501	0.876	0.368	1.284	0.834	0.237	1.37	0.793	0.183	1.427	0.615	0.177	1.409	0.487	0.23	1.413	0.394	0.234	1.412	0.227	0.203	1.371	0.066	0.278	1.25	0.025	0.241	1.281	0.826	0.508	1.368	0.773	0.556	1.322	0.605	0.606	1.271	0.484	0.573	1.305	0.416	0.588	1.423	0.319	0.628	1.541	0.2	0.549
771	3.855	1.5	0.876	0.368	1.283	0.834	0.236	1.368	0.792	0.182	1.426	0.616	0.177	1.409	0.487	0.23	1.412	0.394	0.234	1.411	0.227	0.203	1.371	0.066	0.278	1.25	0.025	0.241	1.28	0.825	0.507	1.367	0.773	0.556	1.318	0.605	0.606	1.265	0.485	0.572	1.299	0.417	0.587	1.416	0.321	0.628	1.534	0.203	0.548
772	3.86	1.499	0.877	0.368	1.281	0.834	0.236	1.366	0.792	0.181	1.425	0.616	0.177	1.408	0.487	0.23	1.412	0.394	0.234	1.411	0.227	0.202	1.371	0.066	0.278	1.25	0.025	0.241	1.279	0.825	0.507	1.365	0.773	0.556	1.314	0.605	0.606	1.259	0.486	0.572	1.292	0.419	0.587	1.409	0.322	0.628	1.528	0.205	0.547
773	3.865	1.498	0.878	0.367	1.28	0.834	0.236	1.365	0.791	0.181	1.424	0.616	0.176	1.407	0.487	0.23	1.411	0.394	0.233	1.411	0.227	0.202	1.371	0.066	0.278	1.25	0.025	0.241	1.279	0.824	0.507	1.363	0.773	0.556	1.311	0.606	0.605	1.254	0.488	0.571	1.285	0.42	0.587	1.402	0.323	0.627	1.521	0.207	0.547
774	3.87	1.496	0.877	0.367	1.278	0.833	0.235	1.363	0.791	0.181	1.422	0.616	0.175	1.407	0.487	0.23	1.41	0.394	0.233	1.41	0.227	0.202	1.371	0.066	0.278	1.25	0.025	0.241	1.278	0.824	0.507	1.361	0.773	0.556	1.308	0.606	0.605	1.249	0.489	0.57	1.278	0.422	0.586	1.396	0.325	0.627	1.515	0.208	0.546
775	3.875	1.494	0.877	0.367	1.277	0.833	0.235	1.362	0.791	0.181	1.42	0.615	0.174	1.407	0.487	0.23	1.41	0.394	0.233	1.41	0.227	0.202	1.371	0.066	0.278	1.25	0.025	0.241	1.275	0.825	0.507	1.359	0.773	0.556	1.305	0.607	0.604	1.243	0.491	0.57	1.272	0.423	0.586	1.389	0.326	0.626	1.508	0.21	0.545
776	3.88	1.493	0.878	0.366	1.276	0.833	0.235	1.361	0.791	0.181	1.419	0.615	0.174	1.406	0.488	0.229	1.41	0.394	0.233	1.41	0.227	0.202	1.371	0.066	0.278	1.25	0.025	0.241	1.273	0.824	0.506	1.357	0.773	0.556	1.302	0.607	0.604	1.238	0.493	0.569	1.266	0.425	0.585	1.382	0.328	0.625	1.501	0.211	0.545
777	3.885	1.492	0.878	0.366	1.274	0.833	0.234	1.359	0.791	0.18	1.418	0.615	0.174	1.405	0.488	0.229	1.409	0.394	0.232	1.409	0.227	0.202	1.371	0.066	0.278	1.25	0.025	0.241	1.271	0.824	0.505	1.356	0.773	0.556	1.298	0.607	0.603	1.233	0.494	0.569	1.259	0.427	0.584	1.376	0.329	0.624	1.494	0.212	0.544
778	3.89	1.49	0.878	0.366	1.273	0.833	0.234	1.357	0.791	0.18	1.417	0.615	0.174	1.404	0.488	0.229	1.409	0.394	0.232	1.409	0.227	0.202	1.371	0.066	0.278	1.25	0.025	0.241	1.27	0.824	0.505	1.354	0.774	0.556	1.295	0.607	0.603	1.228	0.496	0.568	1.254	0.429	0.583	1.37	0.331	0.624	1.487	0.213	0.543
779	3.895	1.489	0.879	0.366	1.272	0.833	0.234	1.356	0.791	0.18	1.416	0.615	0.173	1.404	0.488	0.229	1.408	0.394	0.232	1.409	0.227	0.202	1.371	0.066	0.278	1.25	0.025	0.241	1.268	0.825	0.505	1.352	0.774	0.556	1.292	0.608	0.602	1.222	0.498	0.568	1.248	0.431	0.582	1.363	0.333	0.623	1.48	0.214	0.542
780	3.9	1.488	0.879	0.366	1.271	0.833	0.234	1.355	0.791	0.18	1.415	0.616	0.173	1.403	0.488	0.229	1.407	0.395	0.232	1.409	0.227	0.202	1.371	0.066	0.278	1.25	0.025	0.241	1.267	0.825	0.505	1.35	0.774	0.556	1.288	0.608	0.602	1.218	0.5	0.567	1.243	0.433	0.582	1.357	0.334	0.622	1.472	0.214	0.542
781	3.905	1.486	0.879	0.366	1.27	0.833	0.234	1.355	0.791	0.18	1.415	0.616	0.173	1.402	0.487	0.229	1.406	0.395	0.232	1.409	0.227	0.202	1.371	0.066	0.278	1.25	0.025	0.241	1.266	0.824	0.505	1.347	0.774	0.556	1.286	0.609	0.601	1.213	0.502	0.567	1.237	0.434	0.581	1.351	0.335	0.621	1.464	0.214	0.541
782	3.91	1.484	0.88	0.366	1.269	0.833	0.234	1.353	0.791	0.18	1.413	0.616	0.173	1.401	0.487	0.229	1.406	0.395	0.232	1.408	0.228	0.202	1.371	0.066	0.278	1.25	0.025	0.241	1.263	0.825	0.504	1.345	0.775	0.555	1.282	0.61	0.601	1.208	0.504	0.567	1.232	0.436	0.58	1.344	0.336	0.62	1.456	0.213	0.54
783	3.915	1.483	0.881	0.366	1.267	0.833	0.233	1.352	0.791	0.18	1.412	0.615	0.173	1.399	0.487	0.229	1.405	0.395	0.232	1.408	0.228	0.202	1.371	0.066	0.278	1.25	0.025	0.241	1.26	0.825	0.503	1.343	0.776	0.556	1.279	0.61	0.6	1.203	0.506	0.566	1.226	0.438	0.579	1.338	0.337	0.619	1.448	0.213	0.539
784	3.92	1.482	0.88	0.365	1.266	0.832	0.233	1.351	0.792	0.179	1.411	0.616	0.173	1.398	0.487	0.229	1.405	0.395	0.232	1.407	0.228	0.202	1.371	0.066	0.278	1.25	0.025	0.241	1.259	0.825	0.503	1.341	0.776	0.556	1.275	0.611	0.6	1.198	0.508	0.566	1.221	0.44	0.579	1.332	0.337	0.618	1.44	0.212	0.538
785	3.925	1.48	0.88	0.366	1.265	0.832	0.233	1.35	0.791	0.179	1.41	0.616	0.173	1.397	0.487	0.229	1.404	0.395	0.233	1.407	0.228	0.202	1.371	0.066	0.278	1.25	0.025	0.241	1.258	0.825	0.503	1.34	0.777	0.556	1.273	0.612	0.599	1.194	0.51	0.566	1.216	0.442	0.578	1.325	0.337	0.617	1.433	0.212	0.537
786	3.93	1.479	0.881	0.365	1.263	0.832	0.232	1.348	0.791	0.179	1.409	0.616	0.173	1.397	0.487	0.229	1.403	0.395	0.233	1.407	0.229	0.202	1.371	0.066	0.278	1.249	0.025	0.242	1.257	0.826	0.503	1.338	0.778	0.556	1.269	0.613	0.599	1.19	0.512	0.565	1.212	0.444	0.577	1.319	0.338	0.616	1.425	0.21	0.537
787	3.935	1.478	0.882	0.365	1.262	0.832	0.232	1.347	0.791	0.179	1.409	0.616	0.174	1.396	0.487	0.229	1.402	0.395	0.233	1.407	0.229	0.202	1.371	0.067	0.278	1.249	0.025	0.242	1.255	0.826	0.502	1.336	0.778	0.556	1.266	0.614	0.599	1.185	0.513	0.565	1.208	0.446	0.577	1.313	0.338	0.615	1.417	0.209	0.536
788	3.94	1.476	0.882	0.366	1.261	0.833	0.232	1.346	0.791	0.179	1.408	0.616	0.174	1.395	0.488	0.229	1.401	0.395	0.233	1.406	0.229	0.202	1.371	0.067	0.278	1.249	0.025	0.242	1.253	0.827	0.502	1.334	0.779	0.556	1.263	0.615	0.598	1.181	0.515	0.564	1.203	0.448	0.577	1.307	0.338	0.615	1.409	0.207	0.535
789	3.945	1.474	0.883	0.366	1.26	0.833	0.232	1.345	0.791	0.179	1.408	0.617	0.174	1.394	0.488	0.229	1.401	0.395	0.233	1.406	0.229	0.202	1.371	0.067	0.278	1.249	0.025	0.242	1.253	0.827	0.502	1.332	0.78	0.556	1.26	0.616	0.598	1.177	0.517	0.564	1.197	0.448	0.575	1.301	0.338	0.614	1.4	0.205	0.534
790	3.95	1.473	0.883	0.366	1.259	0.833	0.232	1.345	0.791	0.179	1.407	0.617	0.174	1.394	0.488	0.229	1.4	0.396	0.233	1.406	0.229	0.202	1.371	0.067	0.278	1.249	0.025	0.242	1.252	0.828	0.502	1.33	0.78	0.555	1.257	0.617	0.598	1.173	0.519	0.564	1.193	0.449	0.575	1.295	0.337	0.613	1.391	0.203	0.533
791	3.955	1.471	0.883	0.366	1.257	0.833	0.232	1.344	0.792	0.178	1.406	0.617	0.174	1.393	0.488	0.229	1.399	0.396	0.233	1.406	0.229	0.202	1.371	0.067	0.278	1.249	0.025	0.242	1.251	0.828	0.502	1.327	0.78	0.555	1.253	0.618	0.597	1.169	0.521	0.563	1.188	0.45	0.574	1.288	0.336	0.612	1.383	0.2	0.532
792	3.96	1.47	0.883	0.366	1.255	0.833	0.231	1.343	0.792	0.178	1.406	0.617	0.174	1.393	0.488	0.229	1.399	0.396	0.233	1.406	0.229	0.202	1.37	0.067	0.278	1.249	0.025	0.242	1.249	0.829	0.502	1.326	0.782	0.555	1.25	0.619	0.597	1.166	0.522	0.563	1.184	0.452	0.574	1.283	0.336	0.611	1.374	0.198	0.531
793	3.965	1.468	0.884	0.366	1.254	0.834	0.231	1.342	0.792	0.178	1.405	0.617	0.174	1.392	0.489	0.229	1.399	0.396	0.233	1.405	0.229	0.202	1.37	0.067	0.278	1.249	0.025	0.242	1.247	0.829	0.502	1.325	0.783	0.556	1.247	0.621	0.597	1.162	0.524	0.563	1.18	0.453	0.573	1.277	0.335	0.611	1.365	0.195	0.53
794	3.97	1.466	0.883	0.366	1.253	0.834	0.231	1.341	0.792	0.178	1.405	0.617	0.175	1.391	0.489	0.229	1.398	0.396	0.233	1.405	0.229	0.202	1.37	0.067	0.279	1.249	0.025	0.242	1.245	0.829	0.502	1.323	0.783	0.556	1.244	0.622	0.597	1.159	0.525	0.563	1.177	0.454	0.573	1.271	0.334	0.61	1.356	0.192	0.53
795	3.975	1.465	0.884	0.366	1.252	0.834	0.23	1.341	0.792	0.178	1.404	0.618	0.175	1.39	0.489	0.229	1.397	0.396	0.233	1.405	0.23	0.202	1.37	0.067	0.279	1.249	0.025	0.242	1.243	0.829	0.501	1.32	0.784	0.556	1.241	0.623	0.597	1.155	0.526	0.562	1.173	0.454	0.572	1.265	0.333	0.61	1.347	0.189	0.529
796	3.98	1.464	0.885	0.366	1.251	0.834	0.23	1.34	0.792	0.178	1.404	0.618	0.175	1.39	0.489	0.229	1.396	0.397	0.233	1.404	0.23	0.202	1.37	0.067	0.279	1.249	0.025	0.242	1.24	0.828	0.501	1.318	0.784	0.556	1.238	0.624	0.597	1.153	0.527	0.562	1.169	0.454	0.572	1.259	0.332	0.609	1.338	0.186	0.528
797	3.985	1.462	0.885	0.366	1.249	0.834	0.229	1.338	0.792	0.178	1.403	0.618	0.175	1.389	0.489	0.229	1.396	0.397	0.233	1.404	0.23	0.202	1.37	0.067	0.279	1.249	0.025	0.242	1.238	0.828	0.5	1.316	0.785	0.556	1.235	0.625	0.597	1.15	0.529	0.562	1.165	0.455	0.572	1.253	0.33	0.608	1.328	0.183	0.528
798	3.99	1.46	0.885	0.366	1.248	0.835	0.229	1.337	0.792	0.178	1.402	0.618	0.176	1.388	0.489	0.23	1.395	0.397	0.234	1.404	0.23	0.202	1.37	0.067	0.279	1.249	0.025	0.242	1.236	0.828	0.5	1.314	0.785	0.556	1.232	0.626	0.597	1.147	0.53	0.561	1.162	0.455	0.571	1.247	0.329	0.608	1.319	0.179	0.527
799	3.995	1.459	0.885	0.366	1.246	0.835	0.229	1.336	0.792	0.178	1.401	0.618	0.176	1.386	0.489	0.23	1.394	0.397	0.234	1.404	0.23	0.203	1.37	0.067	0.279	1.249	0.025	0.242	1.234	0.829	0.5	1.312	0.785	0.556	1.23	0.627	0.597	1.143	0.531	0.561	1.158	0.455	0.571	1.241	0.327	0.607	1.309	0.176	0.526
800	4	1.457	0.885	0.367	1.245	0.835	0.229	1.335	0.792	0.178	1.4	0.618	0.176	1.385	0.489	0.23	1.393	0.398	0.234	1.403	0.23	0.203	1.37	0.067	0.279	1.249	0.025	0.242	1.232	0.829	0.5	1.31	0.786	0.556	1.227	0.628	0.597	1.141	0.532	0.56	1.154	0.455	0.57	1.235	0.325	0.607	1.299	0.172	0.526
801	4.005	1.455	0.886	0.367	1.243	0.835	0.229	1.333	0.792	0.178	1.399	0.619	0.176	1.384	0.489	0.23	1.393	0.398	0.234	1.403	0.23	0.203	1.37	0.067	0.279	1.249	0.025	0.242	1.232	0.83	0.5	1.308	0.786	0.556	1.224	0.628	0.597	1.138	0.533	0.56	1.151	0.455	0.57	1.229	0.323	0.606	1.29	0.168	0.525
802	4.01	1.454	0.885	0.367	1.241	0.835	0.229	1.331	0.792	0.178	1.398	0.619	0.176	1.384	0.489	0.23	1.392	0.398	0.234	1.403	0.23	0.203	1.37	0.067	0.279	1.249	0.025	0.242	1.23	0.83	0.5	1.306	0.786	0.556	1.222	0.629	0.597	1.135	0.533	0.559	1.148	0.455	0.569	1.223	0.321	0.606	1.28	0.165	0.525
803	4.015	1.452	0.885	0.367	1.239	0.835	0.228	1.33	0.791	0.178	1.397	0.618	0.176	1.383	0.489	0.23	1.391	0.397	0.234	1.402	0.23	0.203	1.37	0.067	0.279	1.249	0.025	0.242	1.228	0.829	0.5	1.304	0.786	0.556	1.218	0.629	0.597	1.132	0.533	0.559	1.144	0.454	0.568	1.217	0.319	0.605	1.27	0.161	0.524
804	4.02	1.45	0.886	0.367	1.238	0.835	0.228	1.329	0.792	0.177	1.395	0.619	0.176	1.382	0.489	0.23	1.39	0.397	0.234	1.402	0.231	0.203	1.37	0.067	0.279	1.249	0.025	0.242	1.225	0.828	0.5	1.301	0.787	0.556	1.216	0.63	0.598	1.13	0.534	0.559	1.141	0.454	0.568	1.211	0.316	0.605	1.26	0.157	0.524
805	4.025	1.448	0.886	0.367	1.237	0.835	0.228	1.328	0.792	0.177	1.394	0.619	0.176	1.38	0.489	0.23	1.389	0.397	0.234	1.402	0.231	0.203	1.37	0.067	0.279	1.249	0.025	0.242	1.223	0.828	0.499	1.3	0.787	0.556	1.213	0.63	0.598	1.128	0.534	0.558	1.138	0.453	0.567	1.204	0.313	0.605	1.249	0.153	0.525
806	4.03	1.446	0.886	0.367	1.235	0.835	0.228	1.326	0.792	0.177	1.393	0.619	0.176	1.38	0.489	0.23	1.388	0.397	0.234	1.401	0.231	0.203	1.37	0.067	0.279	1.249	0.025	0.242	1.221	0.828	0.499	1.297	0.787	0.556	1.21	0.63	0.598	1.125	0.534	0.558	1.135	0.452	0.567	1.198	0.311	0.605	1.239	0.149	0.525
807	4.035	1.445	0.885	0.367	1.234	0.834	0.228	1.325	0.792	0.177	1.392	0.619	0.176	1.379	0.49	0.23	1.387	0.397	0.234	1.4	0.231	0.203	1.37	0.067	0.279	1.249	0.025	0.242	1.22	0.828	0.499	1.295	0.786	0.556	1.208	0.63	0.598	1.123	0.533	0.558	1.132	0.451	0.567	1.191	0.309	0.605	1.229	0.145	0.525
808	4.04	1.442	0.885	0.367	1.232	0.834	0.228	1.323	0.792	0.177	1.391	0.619	0.176	1.378	0.49	0.23	1.387	0.397	0.234	1.4	0.231	0.203	1.37	0.067	0.279	1.249	0.025	0.242	1.218	0.827	0.499	1.293	0.786	0.556	1.206	0.631	0.598	1.121	0.533	0.557	1.129	0.451	0.566	1.185	0.306	0.605	1.218	0.141	0.525
809	4.045	1.441	0.885	0.368	1.23	0.834	0.228	1.321	0.791	0.177	1.389	0.619	0.176	1.377	0.49	0.229	1.386	0.397	0.234	1.4	0.231	0.203	1.37	0.067	0.279	1.249	0.025	0.242	1.216	0.827	0.499	1.291	0.786	0.556	1.203	0.63	0.598	1.118	0.533	0.557	1.126	0.449	0.566	1.179	0.303	0.605	1.207	0.137	0.526
810	4.05	1.439	0.885	0.368	1.228	0.834	0.228	1.318	0.791	0.177	1.388	0.619	0.176	1.376	0.49	0.23	1.385	0.397	0.234	1.399	0.231	0.203	1.37	0.067	0.279	1.249	0.025	0.242	1.213	0.826	0.499	1.289	0.786	0.556	1.201	0.63	0.598	1.116	0.532	0.556	1.123	0.448	0.566	1.173	0.3	0.605	1.197	0.134	0.526
811	4.055	1.437	0.885	0.368	1.226	0.833	0.228	1.317	0.791	0.177	1.387	0.619	0.176	1.375	0.489	0.23	1.384	0.397	0.234	1.399	0.231	0.203	1.37	0.067	0.279	1.249	0.025	0.242	1.211	0.825	0.498	1.287	0.785	0.557	1.199	0.63	0.599	1.115	0.531	0.556	1.121	0.447	0.566	1.166	0.298	0.606	1.186	0.13	0.527
812	4.06	1.435	0.885	0.368	1.224	0.833	0.228	1.316	0.791	0.177	1.385	0.619	0.176	1.374	0.489	0.23	1.384	0.397	0.234	1.399	0.231	0.204	1.37	0.067	0.279	1.249	0.025	0.242	1.209	0.825	0.499	1.285	0.785	0.557	1.197	0.629	0.599	1.113	0.53	0.556	1.119	0.445	0.566	1.16	0.295	0.606	1.175	0.127	0.527
813	4.065	1.433	0.885	0.368	1.223	0.832	0.228	1.314	0.791	0.177	1.384	0.619	0.176	1.373	0.489	0.23	1.383	0.397	0.234	1.398	0.231	0.204	1.37	0.067	0.279	1.249	0.025	0.242	1.208	0.825	0.499	1.283	0.785	0.557	1.195	0.629	0.599	1.112	0.529	0.555	1.117	0.444	0.566	1.154	0.292	0.606	1.165	0.123	0.528
814	4.07	1.431	0.884	0.369	1.221	0.832	0.228	1.312	0.791	0.178	1.382	0.619	0.176	1.372	0.49	0.231	1.382	0.398	0.234	1.398	0.231	0.204	1.37	0.067	0.279	1.249	0.025	0.242	1.206	0.824	0.5	1.281	0.784	0.557	1.192	0.628	0.599	1.11	0.528	0.555	1.114	0.442	0.565	1.148	0.29	0.607	1.154	0.12	0.529
815	4.075	1.429	0.884	0.369	1.219	0.831	0.228	1.31	0.791	0.178	1.38	0.619	0.176	1.371	0.49	0.231	1.382	0.398	0.234	1.398	0.231	0.204	1.37	0.067	0.279	1.249	0.025	0.242	1.203	0.824	0.5	1.279	0.783	0.557	1.19	0.627	0.599	1.109	0.527	0.555	1.112	0.44	0.565	1.141	0.287	0.607	1.143	0.116	0.53
816	4.08	1.427	0.884	0.369	1.218	0.831	0.228	1.308	0.791	0.178	1.379	0.619	0.176	1.37	0.49	0.23	1.381	0.398	0.234	1.397	0.231	0.204	1.37	0.067	0.279	1.249	0.025	0.242	1.202	0.824	0.5	1.278	0.783	0.558	1.189	0.626	0.599	1.108	0.526	0.554	1.11	0.438	0.565	1.135	0.284	0.608	1.132	0.113	0.531
817	4.085	1.424	0.884	0.37	1.215	0.831	0.229	1.306	0.791	0.178	1.377	0.619	0.176	1.369	0.49	0.23	1.38	0.398	0.234	1.396	0.231	0.204	1.37	0.067	0.279	1.249	0.025	0.242	1.2	0.823	0.501	1.276	0.783	0.558	1.187	0.625	0.599	1.107	0.524	0.554	1.108	0.436	0.565	1.129	0.281	0.608	1.122	0.11	0.531
818	4.09	1.422	0.884	0.37	1.214	0.83	0.229	1.305	0.791	0.178	1.376	0.619	0.176	1.368	0.49	0.231	1.379	0.398	0.234	1.396	0.231	0.204	1.37	0.067	0.279	1.249	0.025	0.242	1.198	0.822	0.501	1.273	0.782	0.558	1.186	0.624	0.599	1.106	0.522	0.554	1.106	0.434	0.565	1.122	0.279	0.609	1.111	0.107	0.533
819	4.095	1.42	0.883	0.37	1.212	0.83	0.229	1.303	0.791	0.178	1.374	0.619	0.176	1.367	0.49	0.231	1.378	0.398	0.235	1.395	0.231	0.204	1.37	0.067	0.279	1.249	0.025	0.242	1.196	0.821	0.501	1.271	0.781	0.558	1.185	0.623	0.599	1.106	0.52	0.553	1.104	0.433	0.565	1.116	0.276	0.61	1.1	0.105	0.534
820	4.1	1.418	0.883	0.37	1.21	0.829	0.23	1.301	0.791	0.179	1.373	0.619	0.176	1.365	0.49	0.231	1.378	0.398	0.235	1.395	0.231	0.204	1.37	0.067	0.279	1.249	0.025	0.242	1.193	0.821	0.501	1.269	0.781	0.558	1.184	0.621	0.599	1.105	0.518	0.553	1.103	0.431	0.565	1.11	0.274	0.61	1.09	0.103	0.535
821	4.105	1.416	0.883	0.371	1.208	0.829	0.23	1.298	0.79	0.179	1.371	0.619	0.176	1.364	0.489	0.231	1.377	0.398	0.235	1.395	0.231	0.204	1.37	0.067	0.279	1.249	0.025	0.242	1.191	0.82	0.5	1.267	0.78	0.558	1.183	0.62	0.599	1.105	0.516	0.552	1.101	0.429	0.565	1.103	0.272	0.611	1.079	0.101	0.536
822	4.11	1.414	0.883	0.372	1.206	0.828	0.23	1.296	0.79	0.179	1.37	0.619	0.176	1.363	0.489	0.232	1.376	0.398	0.235	1.394	0.231	0.204	1.37	0.067	0.279	1.249	0.025	0.242	1.189	0.819	0.501	1.264	0.779	0.558	1.182	0.619	0.598	1.105	0.514	0.552	1.1	0.427	0.564	1.097	0.27	0.612	1.07	0.099	0.537
823	4.115	1.411	0.883	0.372	1.204	0.828	0.23	1.294	0.79	0.179	1.369	0.619	0.176	1.361	0.489	0.232	1.375	0.398	0.235	1.394	0.232	0.204	1.37	0.067	0.28	1.249	0.025	0.242	1.187	0.818	0.501	1.262	0.779	0.558	1.182	0.617	0.598	1.105	0.512	0.551	1.098	0.425	0.564	1.091	0.268	0.613	1.06	0.098	0.538
824	4.12	1.409	0.882	0.372	1.203	0.828	0.231	1.293	0.79	0.179	1.367	0.619	0.177	1.36	0.49	0.232	1.374	0.398	0.235	1.393	0.232	0.204	1.37	0.067	0.28	1.249	0.025	0.242	1.185	0.818	0.501	1.261	0.779	0.558	1.182	0.615	0.598	1.105	0.51	0.551	1.097	0.423	0.564	1.085	0.267	0.614	1.051	0.097	0.539
825	4.125	1.407	0.882	0.373	1.2	0.828	0.231	1.291	0.79	0.179	1.365	0.619	0.177	1.359	0.49	0.232	1.373	0.398	0.235	1.392	0.232	0.204	1.37	0.067	0.28	1.249	0.025	0.242	1.181	0.818	0.501	1.259	0.778	0.559	1.181	0.614	0.597	1.104	0.508	0.55	1.095	0.422	0.564	1.079	0.265	0.615	1.042	0.096	0.54
826	4.13	1.405	0.882	0.374	1.198	0.828	0.231	1.289	0.79	0.18	1.363	0.619	0.177	1.358	0.49	0.232	1.372	0.398	0.236	1.392	0.232	0.204	1.37	0.067	0.28	1.249	0.025	0.242	1.179	0.817	0.5	1.256	0.777	0.559	1.181	0.613	0.597	1.104	0.506	0.549	1.094	0.42	0.564	1.073	0.264	0.616	1.034	0.095	0.541
827	4.135	1.402	0.881	0.374	1.196	0.828	0.231	1.287	0.79	0.18	1.362	0.619	0.177	1.357	0.49	0.232	1.37	0.398	0.236	1.391	0.232	0.204	1.37	0.067	0.28	1.249	0.025	0.241	1.177	0.816	0.501	1.254	0.776	0.559	1.181	0.611	0.597	1.104	0.505	0.549	1.092	0.419	0.564	1.068	0.263	0.616	1.026	0.094	0.542
828	4.14	1.4	0.881	0.375	1.194	0.828	0.231	1.285	0.79	0.181	1.36	0.619	0.178	1.355	0.49	0.232	1.369	0.398	0.236	1.39	0.232	0.204	1.37	0.067	0.28	1.249	0.025	0.242	1.176	0.815	0.501	1.251	0.775	0.559	1.18	0.609	0.597	1.104	0.503	0.549	1.09	0.417	0.564	1.063	0.262	0.617	1.019	0.094	0.543
829	4.145	1.397	0.88	0.375	1.192	0.827	0.231	1.283	0.79	0.181	1.359	0.62	0.178	1.353	0.49	0.233	1.368	0.398	0.236	1.39	0.232	0.204	1.369	0.067	0.28	1.249	0.025	0.242	1.172	0.815	0.502	1.249	0.774	0.559	1.18	0.608	0.597	1.104	0.501	0.549	1.089	0.416	0.564	1.058	0.262	0.618	1.011	0.094	0.543
830	4.15	1.394	0.88	0.376	1.189	0.827	0.231	1.281	0.79	0.181	1.357	0.62	0.178	1.352	0.49	0.233	1.367	0.398	0.236	1.39	0.232	0.205	1.369	0.067	0.28	1.249	0.025	0.242	1.168	0.815	0.502	1.247	0.773	0.559	1.18	0.607	0.597	1.104	0.5	0.548	1.087	0.415	0.564	1.054	0.261	0.619	1.005	0.093	0.544
831	4.155	1.392	0.88	0.377	1.187	0.827	0.232	1.279	0.79	0.182	1.356	0.62	0.179	1.35	0.49	0.233	1.366	0.398	0.236	1.389	0.233	0.205	1.369	0.067	0.28	1.249	0.025	0.242	1.166	0.815	0.502	1.245	0.772	0.56	1.179	0.606	0.597	1.103	0.498	0.548	1.086	0.414	0.564	1.051	0.261	0.619	1	0.093	0.544
832	4.16	1.389	0.879	0.377	1.185	0.827	0.232	1.277	0.79	0.182	1.354	0.62	0.179	1.349	0.49	0.233	1.365	0.399	0.237	1.388	0.233	0.205	1.369	0.067	0.281	1.249	0.025	0.242	1.163	0.814	0.503	1.242	0.771	0.56	1.179	0.605	0.597	1.103	0.496	0.548	1.085	0.413	0.565	1.047	0.26	0.62	0.994	0.093	0.544
833	4.165	1.387	0.879	0.378	1.183	0.826	0.232	1.275	0.79	0.182	1.352	0.62	0.179	1.348	0.49	0.233	1.363	0.399	0.237	1.387	0.233	0.205	1.369	0.066	0.28	1.249	0.025	0.242	1.163	0.813	0.503	1.24	0.771	0.56	1.178	0.604	0.597	1.102	0.495	0.548	1.083	0.412	0.565	1.045	0.259	0.62	0.99	0.093	0.544
834	4.17	1.384	0.879	0.379	1.181	0.826	0.232	1.273	0.789	0.183	1.35	0.62	0.18	1.346	0.49	0.234	1.362	0.399	0.237	1.387	0.233	0.205	1.368	0.066	0.28	1.249	0.025	0.242	1.166	0.811	0.505	1.238	0.77	0.56	1.177	0.603	0.598	1.101	0.494	0.549	1.082	0.41	0.565	1.042	0.258	0.62	0.986	0.092	0.544
835	4.175	1.381	0.879	0.38	1.178	0.826	0.233	1.27	0.789	0.183	1.348	0.62	0.18	1.344	0.49	0.234	1.36	0.399	0.238	1.386	0.234	0.206	1.368	0.066	0.28	1.249	0.025	0.242	1.162	0.811	0.505	1.235	0.77	0.561	1.175	0.603	0.598	1.1	0.493	0.55	1.081	0.409	0.565	1.041	0.257	0.62	0.982	0.092	0.544
836	4.18	1.378	0.878	0.38	1.176	0.826	0.233	1.268	0.789	0.184	1.346	0.62	0.181	1.342	0.49	0.234	1.358	0.399	0.238	1.386	0.234	0.206	1.368	0.066	0.28	1.249	0.025	0.242	1.154	0.811	0.504	1.231	0.769	0.561	1.173	0.602	0.599	1.098	0.491	0.55	1.08	0.408	0.565	1.04	0.255	0.62	0.98	0.091	0.544
837	4.185	1.376	0.878	0.381	1.173	0.826	0.233	1.267	0.79	0.184	1.344	0.62	0.181	1.341	0.49	0.235	1.357	0.398	0.238	1.385	0.234	0.206	1.368	0.066	0.281	1.249	0.025	0.242	1.15	0.811	0.503	1.229	0.768	0.561	1.171	0.601	0.599	1.097	0.491	0.551	1.078	0.407	0.566	1.038	0.254	0.62	0.978	0.091	0.544
838	4.19	1.373	0.878	0.381	1.171	0.826	0.234	1.264	0.79	0.185	1.342	0.62	0.182	1.339	0.49	0.235	1.355	0.398	0.238	1.384	0.234	0.206	1.368	0.066	0.281	1.249	0.025	0.242	1.147	0.811	0.503	1.227	0.769	0.562	1.169	0.601	0.599	1.096	0.491	0.552	1.077	0.406	0.566	1.037	0.253	0.62	0.976	0.09	0.544
839	4.195	1.37	0.877	0.382	1.168	0.826	0.234	1.262	0.789	0.185	1.341	0.62	0.182	1.336	0.489	0.236	1.354	0.399	0.239	1.383	0.235	0.206	1.368	0.066	0.281	1.249	0.025	0.242	1.145	0.809	0.504	1.224	0.768	0.562	1.167	0.601	0.6	1.094	0.49	0.552	1.076	0.404	0.566	1.037	0.252	0.619	0.974	0.088	0.543
840	4.2	1.367	0.877	0.383	1.166	0.826	0.234	1.26	0.789	0.186	1.339	0.62	0.183	1.334	0.489	0.236	1.352	0.399	0.239	1.382	0.235	0.207	1.368	0.066	0.281	1.249	0.025	0.242	1.143	0.809	0.504	1.221	0.768	0.563	1.164	0.6	0.6	1.092	0.489	0.552	1.074	0.403	0.567	1.037	0.25	0.619	0.974	0.087	0.543
841	4.205	1.364	0.877	0.384	1.163	0.826	0.235	1.258	0.789	0.187	1.336	0.62	0.183	1.333	0.49	0.236	1.35	0.399	0.239	1.381	0.235	0.207	1.368	0.067	0.281	1.249	0.025	0.242	1.138	0.809	0.504	1.218	0.768	0.563	1.161	0.6	0.601	1.09	0.488	0.552	1.073	0.402	0.567	1.038	0.249	0.619	0.974	0.087	0.543
842	4.21	1.361	0.877	0.384	1.161	0.826	0.235	1.255	0.789	0.188	1.334	0.62	0.184	1.331	0.49	0.237	1.349	0.399	0.24	1.38	0.235	0.207	1.369	0.068	0.282	1.249	0.025	0.242	1.134	0.809	0.504	1.215	0.768	0.564	1.158	0.6	0.601	1.088	0.487	0.553	1.072	0.401	0.567	1.038	0.248	0.619	0.974	0.086	0.543
843	4.215	1.359	0.877	0.385	1.158	0.826	0.235	1.252	0.789	0.188	1.332	0.62	0.184	1.328	0.49	0.237	1.347	0.399	0.24	1.379	0.236	0.207	1.369	0.068	0.282	1.25	0.025	0.242	1.132	0.809	0.504	1.213	0.768	0.564	1.154	0.6	0.602	1.086	0.487	0.553	1.071	0.4	0.567	1.038	0.246	0.618	0.974	0.085	0.543
844	4.22	1.355	0.877	0.385	1.155	0.825	0.236	1.25	0.788	0.189	1.33	0.62	0.185	1.326	0.49	0.238	1.345	0.399	0.241	1.378	0.236	0.207	1.369	0.068	0.282	1.25	0.025	0.242	1.129	0.808	0.505	1.21	0.768	0.565	1.151	0.599	0.602	1.084	0.486	0.554	1.069	0.399	0.567	1.038	0.245	0.618	0.974	0.084	0.543
845	4.225	1.352	0.877	0.386	1.152	0.825	0.236	1.247	0.788	0.189	1.327	0.62	0.186	1.324	0.489	0.238	1.343	0.399	0.241	1.376	0.236	0.208	1.369	0.068	0.282	1.25	0.025	0.242	1.127	0.808	0.505	1.206	0.768	0.566	1.149	0.599	0.602	1.081	0.486	0.554	1.067	0.399	0.567	1.038	0.244	0.617	0.973	0.083	0.543
846	4.23	1.349	0.877	0.387	1.149	0.825	0.237	1.244	0.788	0.19	1.325	0.62	0.186	1.322	0.49	0.239	1.341	0.399	0.241	1.375	0.236	0.208	1.368	0.068	0.282	1.249	0.025	0.242	1.123	0.808	0.506	1.204	0.768	0.567	1.146	0.599	0.603	1.078	0.485	0.554	1.066	0.398	0.568	1.039	0.244	0.617	0.972	0.082	0.543
847	4.235	1.346	0.877	0.387	1.146	0.824	0.238	1.241	0.787	0.19	1.323	0.62	0.187	1.32	0.49	0.239	1.339	0.399	0.242	1.374	0.236	0.209	1.368	0.068	0.282	1.249	0.025	0.242	1.119	0.808	0.506	1.2	0.769	0.567	1.143	0.599	0.603	1.076	0.485	0.554	1.064	0.398	0.568	1.039	0.243	0.616	0.97	0.082	0.543
848	4.24	1.343	0.877	0.388	1.143	0.824	0.238	1.238	0.787	0.191	1.32	0.619	0.188	1.318	0.49	0.24	1.337	0.399	0.242	1.373	0.236	0.209	1.367	0.067	0.281	1.249	0.025	0.242	1.116	0.808	0.507	1.197	0.769	0.567	1.14	0.599	0.603	1.074	0.486	0.555	1.062	0.398	0.568	1.039	0.242	0.615	0.969	0.081	0.543
849	4.245	1.34	0.877	0.389	1.139	0.824	0.239	1.235	0.786	0.192	1.318	0.619	0.188	1.316	0.49	0.24	1.336	0.399	0.243	1.372	0.236	0.209	1.367	0.067	0.281	1.249	0.025	0.242	1.114	0.808	0.508	1.194	0.769	0.568	1.137	0.599	0.604	1.072	0.486	0.555	1.061	0.397	0.569	1.039	0.241	0.615	0.967	0.081	0.543
850	4.25	1.337	0.877	0.389	1.136	0.824	0.239	1.232	0.786	0.193	1.316	0.619	0.189	1.313	0.489	0.241	1.334	0.399	0.243	1.37	0.236	0.209	1.366	0.067	0.281	1.25	0.025	0.242	1.112	0.808	0.509	1.19	0.769	0.569	1.135	0.599	0.604	1.07	0.486	0.556	1.059	0.397	0.569	1.037	0.241	0.615	0.965	0.08	0.544
851	4.255	1.334	0.877	0.39	1.133	0.823	0.24	1.229	0.785	0.193	1.313	0.619	0.19	1.311	0.489	0.242	1.331	0.399	0.244	1.369	0.237	0.209	1.366	0.067	0.282	1.25	0.025	0.242	1.109	0.808	0.51	1.187	0.769	0.57	1.132	0.599	0.605	1.067	0.486	0.556	1.057	0.396	0.57	1.034	0.241	0.615	0.964	0.08	0.545
852	4.26	1.331	0.876	0.391	1.129	0.823	0.241	1.225	0.785	0.194	1.311	0.619	0.191	1.309	0.489	0.242	1.329	0.399	0.244	1.368	0.237	0.209	1.366	0.067	0.282	1.25	0.025	0.242	1.105	0.808	0.511	1.184	0.77	0.571	1.13	0.599	0.605	1.064	0.485	0.556	1.054	0.396	0.57	1.031	0.241	0.616	0.964	0.079	0.545
853	4.265	1.328	0.876	0.391	1.126	0.823	0.242	1.223	0.784	0.195	1.308	0.619	0.191	1.306	0.489	0.243	1.327	0.398	0.245	1.366	0.237	0.21	1.366	0.067	0.282	1.25	0.025	0.242	1.101	0.808	0.512	1.181	0.771	0.571	1.128	0.599	0.606	1.062	0.485	0.557	1.052	0.396	0.571	1.028	0.242	0.617	0.963	0.079	0.546
854	4.27	1.325	0.877	0.392	1.123	0.823	0.243	1.22	0.784	0.195	1.305	0.618	0.192	1.304	0.489	0.244	1.325	0.399	0.246	1.365	0.237	0.21	1.365	0.067	0.282	1.25	0.025	0.242	1.097	0.809	0.512	1.178	0.772	0.572	1.125	0.598	0.607	1.06	0.485	0.557	1.049	0.396	0.572	1.025	0.242	0.618	0.961	0.078	0.546
855	4.275	1.322	0.877	0.393	1.119	0.822	0.243	1.217	0.783	0.196	1.303	0.618	0.193	1.302	0.489	0.244	1.324	0.399	0.246	1.364	0.237	0.21	1.365	0.068	0.283	1.25	0.026	0.242	1.093	0.809	0.513	1.175	0.772	0.573	1.123	0.598	0.607	1.058	0.485	0.558	1.046	0.396	0.572	1.021	0.242	0.619	0.96	0.077	0.546
856	4.28	1.318	0.877	0.393	1.115	0.822	0.244	1.213	0.782	0.197	1.301	0.618	0.194	1.299	0.489	0.245	1.322	0.399	0.246	1.363	0.237	0.211	1.366	0.068	0.283	1.25	0.026	0.242	1.09	0.81	0.515	1.171	0.773	0.574	1.12	0.598	0.608	1.055	0.485	0.559	1.043	0.396	0.573	1.018	0.242	0.62	0.96	0.077	0.547
857	4.285	1.316	0.876	0.394	1.112	0.822	0.245	1.21	0.782	0.198	1.298	0.618	0.195	1.297	0.488	0.246	1.319	0.399	0.247	1.362	0.238	0.211	1.366	0.069	0.283	1.25	0.026	0.242	1.088	0.81	0.516	1.169	0.774	0.575	1.117	0.597	0.609	1.052	0.485	0.56	1.04	0.396	0.574	1.014	0.242	0.621	0.959	0.076	0.547
858	4.29	1.312	0.876	0.394	1.109	0.821	0.247	1.208	0.782	0.199	1.296	0.618	0.196	1.295	0.488	0.247	1.317	0.398	0.248	1.36	0.238	0.211	1.366	0.069	0.284	1.25	0.026	0.242	1.085	0.809	0.517	1.164	0.774	0.575	1.115	0.597	0.61	1.049	0.485	0.56	1.037	0.396	0.575	1.01	0.242	0.622	0.958	0.076	0.547
859	4.295	1.309	0.876	0.395	1.105	0.821	0.247	1.205	0.781	0.2	1.293	0.617	0.197	1.293	0.489	0.247	1.315	0.398	0.248	1.359	0.239	0.212	1.365	0.069	0.284	1.25	0.026	0.242	1.083	0.809	0.519	1.161	0.774	0.576	1.112	0.597	0.611	1.046	0.485	0.56	1.033	0.396	0.576	1.007	0.242	0.623	0.958	0.076	0.547
860	4.3	1.305	0.876	0.396	1.102	0.82	0.248	1.202	0.781	0.201	1.291	0.617	0.198	1.29	0.488	0.248	1.313	0.398	0.249	1.358	0.239	0.212	1.365	0.07	0.284	1.25	0.026	0.242	1.08	0.81	0.52	1.158	0.774	0.577	1.109	0.597	0.612	1.042	0.486	0.561	1.03	0.397	0.577	1.004	0.241	0.624	0.957	0.075	0.547
861	4.305	1.302	0.876	0.397	1.099	0.82	0.249	1.198	0.78	0.201	1.288	0.618	0.198	1.287	0.488	0.249	1.311	0.398	0.25	1.357	0.24	0.213	1.365	0.07	0.284	1.25	0.026	0.242	1.077	0.81	0.521	1.154	0.774	0.578	1.106	0.597	0.613	1.039	0.487	0.562	1.027	0.397	0.577	1.001	0.241	0.624	0.957	0.075	0.547
862	4.31	1.299	0.876	0.398	1.095	0.82	0.251	1.195	0.78	0.202	1.286	0.617	0.2	1.285	0.487	0.249	1.309	0.399	0.25	1.356	0.24	0.213	1.365	0.07	0.284	1.25	0.026	0.242	1.073	0.811	0.522	1.151	0.774	0.579	1.102	0.597	0.614	1.035	0.487	0.562	1.024	0.397	0.578	0.999	0.241	0.625	0.956	0.075	0.547
863	4.315	1.296	0.876	0.398	1.092	0.82	0.252	1.192	0.779	0.203	1.283	0.617	0.201	1.282	0.487	0.25	1.307	0.398	0.251	1.354	0.24	0.214	1.365	0.07	0.284	1.249	0.026	0.242	1.069	0.812	0.523	1.148	0.775	0.581	1.099	0.597	0.614	1.031	0.488	0.563	1.021	0.397	0.578	0.997	0.241	0.625	0.956	0.075	0.547
864	4.32	1.293	0.876	0.399	1.089	0.819	0.253	1.189	0.778	0.205	1.281	0.617	0.202	1.28	0.488	0.251	1.304	0.398	0.252	1.353	0.24	0.214	1.365	0.071	0.285	1.249	0.026	0.242	1.066	0.812	0.524	1.145	0.775	0.582	1.094	0.597	0.615	1.027	0.489	0.564	1.018	0.398	0.579	0.994	0.241	0.625	0.956	0.075	0.547
865	4.325	1.29	0.876	0.4	1.085	0.819	0.254	1.185	0.777	0.206	1.278	0.617	0.203	1.278	0.487	0.252	1.302	0.398	0.252	1.352	0.241	0.215	1.365	0.071	0.285	1.249	0.026	0.242	1.063	0.812	0.525	1.142	0.775	0.583	1.09	0.598	0.616	1.023	0.489	0.564	1.014	0.399	0.579	0.992	0.241	0.626	0.956	0.075	0.547
866	4.33	1.287	0.876	0.401	1.082	0.819	0.255	1.182	0.777	0.207	1.276	0.617	0.203	1.275	0.487	0.252	1.3	0.398	0.253	1.35	0.241	0.215	1.364	0.071	0.285	1.249	0.026	0.242	1.06	0.813	0.526	1.138	0.776	0.584	1.086	0.598	0.617	1.019	0.49	0.565	1.011	0.399	0.58	0.99	0.241	0.626	0.955	0.075	0.547
867	4.335	1.284	0.876	0.402	1.079	0.819	0.256	1.179	0.776	0.208	1.273	0.617	0.204	1.273	0.487	0.253	1.298	0.398	0.254	1.349	0.241	0.216	1.364	0.072	0.285	1.249	0.026	0.242	1.057	0.813	0.528	1.135	0.777	0.585	1.082	0.598	0.618	1.015	0.49	0.565	1.007	0.399	0.58	0.988	0.242	0.626	0.955	0.075	0.547
868	4.34	1.281	0.876	0.403	1.076	0.818	0.258	1.177	0.776	0.209	1.27	0.616	0.205	1.271	0.487	0.254	1.296	0.398	0.255	1.347	0.241	0.216	1.364	0.072	0.286	1.249	0.026	0.242	1.053	0.814	0.529	1.132	0.777	0.586	1.077	0.599	0.619	1.011	0.491	0.566	1.003	0.4	0.581	0.986	0.242	0.627	0.954	0.075	0.547
869	4.345	1.278	0.876	0.403	1.073	0.818	0.259	1.173	0.776	0.21	1.267	0.616	0.206	1.268	0.487	0.254	1.293	0.398	0.255	1.346	0.241	0.216	1.364	0.072	0.286	1.249	0.026	0.242	1.049	0.815	0.53	1.129	0.778	0.587	1.074	0.599	0.62	1.008	0.491	0.566	1	0.4	0.581	0.983	0.243	0.627	0.954	0.074	0.547
870	4.35	1.275	0.876	0.404	1.069	0.817	0.26	1.17	0.775	0.211	1.265	0.616	0.207	1.266	0.487	0.255	1.291	0.398	0.255	1.344	0.242	0.217	1.363	0.073	0.286	1.249	0.026	0.242	1.045	0.815	0.531	1.126	0.779	0.588	1.07	0.599	0.621	1.005	0.491	0.567	0.996	0.4	0.581	0.98	0.243	0.627	0.954	0.074	0.547
871	4.355	1.272	0.876	0.405	1.067	0.817	0.261	1.167	0.775	0.212	1.263	0.616	0.208	1.263	0.487	0.256	1.289	0.397	0.256	1.343	0.242	0.217	1.363	0.073	0.286	1.249	0.026	0.242	1.042	0.816	0.533	1.123	0.779	0.589	1.066	0.599	0.622	1.001	0.491	0.567	0.993	0.4	0.582	0.976	0.243	0.627	0.954	0.074	0.547
872	4.36	1.269	0.876	0.406	1.064	0.817	0.262	1.165	0.775	0.213	1.26	0.616	0.209	1.261	0.487	0.257	1.287	0.398	0.257	1.342	0.243	0.218	1.363	0.074	0.286	1.249	0.026	0.243	1.04	0.816	0.535	1.119	0.779	0.59	1.062	0.6	0.623	0.998	0.491	0.567	0.99	0.4	0.582	0.973	0.242	0.627	0.953	0.074	0.547
873	4.365	1.266	0.876	0.407	1.061	0.817	0.264	1.162	0.774	0.215	1.258	0.616	0.21	1.259	0.487	0.258	1.285	0.398	0.258	1.341	0.243	0.218	1.362	0.074	0.286	1.249	0.026	0.243	1.037	0.816	0.536	1.116	0.779	0.591	1.059	0.6	0.623	0.994	0.491	0.568	0.986	0.4	0.582	0.97	0.242	0.627	0.953	0.074	0.547
874	4.37	1.263	0.876	0.408	1.058	0.817	0.265	1.159	0.774	0.216	1.255	0.616	0.211	1.256	0.487	0.259	1.283	0.398	0.259	1.34	0.244	0.219	1.362	0.074	0.286	1.249	0.026	0.243	1.034	0.817	0.538	1.113	0.78	0.592	1.056	0.599	0.624	0.992	0.491	0.568	0.983	0.4	0.583	0.968	0.241	0.627	0.953	0.073	0.547
875	4.375	1.26	0.876	0.409	1.055	0.816	0.266	1.157	0.774	0.217	1.253	0.616	0.212	1.253	0.486	0.259	1.28	0.398	0.259	1.339	0.244	0.22	1.362	0.075	0.287	1.249	0.026	0.243	1.03	0.817	0.539	1.11	0.78	0.593	1.053	0.599	0.624	0.989	0.491	0.569	0.981	0.4	0.583	0.967	0.241	0.627	0.953	0.073	0.547
876	4.38	1.257	0.876	0.41	1.053	0.816	0.267	1.155	0.774	0.218	1.251	0.616	0.213	1.251	0.487	0.26	1.278	0.398	0.26	1.337	0.245	0.22	1.361	0.076	0.287	1.249	0.026	0.243	1.026	0.818	0.54	1.107	0.78	0.594	1.049	0.599	0.625	0.986	0.491	0.569	0.978	0.4	0.583	0.966	0.241	0.627	0.952	0.073	0.547
877	4.385	1.255	0.876	0.411	1.05	0.816	0.269	1.153	0.774	0.219	1.249	0.616	0.215	1.248	0.486	0.261	1.276	0.398	0.261	1.336	0.245	0.221	1.361	0.076	0.288	1.249	0.026	0.243	1.022	0.818	0.542	1.103	0.78	0.595	1.047	0.599	0.626	0.983	0.491	0.569	0.975	0.4	0.584	0.965	0.242	0.627	0.952	0.073	0.547
878	4.39	1.251	0.876	0.413	1.048	0.816	0.27	1.15	0.774	0.22	1.246	0.617	0.216	1.246	0.487	0.261	1.274	0.398	0.261	1.335	0.246	0.221	1.36	0.077	0.288	1.249	0.026	0.243	1.02	0.818	0.543	1.1	0.78	0.596	1.044	0.599	0.626	0.98	0.49	0.57	0.972	0.399	0.584	0.963	0.242	0.628	0.952	0.073	0.547
879	4.395	1.248	0.876	0.414	1.045	0.816	0.271	1.148	0.774	0.221	1.245	0.617	0.217	1.244	0.487	0.262	1.272	0.399	0.262	1.335	0.247	0.222	1.36	0.077	0.288	1.249	0.026	0.243	1.018	0.818	0.544	1.096	0.78	0.597	1.04	0.598	0.627	0.977	0.49	0.57	0.97	0.399	0.584	0.962	0.241	0.628	0.952	0.073	0.547
880	4.4	1.246	0.877	0.415	1.043	0.816	0.272	1.146	0.775	0.222	1.242	0.618	0.218	1.242	0.487	0.263	1.27	0.399	0.263	1.334	0.248	0.223	1.36	0.078	0.289	1.249	0.026	0.243	1.015	0.818	0.546	1.093	0.78	0.598	1.037	0.598	0.627	0.975	0.49	0.571	0.968	0.399	0.584	0.961	0.241	0.628	0.951	0.073	0.547
881	4.405	1.243	0.877	0.417	1.04	0.816	0.273	1.144	0.775	0.223	1.24	0.618	0.22	1.239	0.487	0.264	1.269	0.4	0.263	1.333	0.249	0.223	1.359	0.078	0.289	1.249	0.026	0.243	1.012	0.818	0.547	1.089	0.78	0.599	1.034	0.598	0.628	0.971	0.49	0.571	0.966	0.399	0.585	0.959	0.241	0.628	0.951	0.073	0.547
882	4.41	1.24	0.877	0.418	1.038	0.816	0.274	1.141	0.775	0.224	1.238	0.618	0.221	1.236	0.487	0.264	1.267	0.4	0.264	1.332	0.25	0.224	1.359	0.079	0.289	1.249	0.026	0.244	1.009	0.818	0.548	1.086	0.78	0.6	1.031	0.598	0.629	0.969	0.49	0.571	0.964	0.399	0.585	0.958	0.241	0.628	0.951	0.073	0.547
883	4.415	1.237	0.877	0.42	1.036	0.816	0.275	1.139	0.775	0.225	1.236	0.618	0.222	1.234	0.488	0.265	1.265	0.401	0.265	1.331	0.251	0.224	1.358	0.08	0.29	1.249	0.026	0.244	1.005	0.818	0.548	1.083	0.78	0.601	1.028	0.599	0.629	0.967	0.49	0.572	0.962	0.399	0.585	0.956	0.241	0.629	0.951	0.072	0.547
884	4.42	1.234	0.877	0.421	1.033	0.816	0.276	1.137	0.776	0.227	1.234	0.619	0.224	1.231	0.488	0.266	1.263	0.401	0.265	1.33	0.252	0.225	1.358	0.08	0.29	1.249	0.026	0.244	1.002	0.818	0.548	1.08	0.78	0.602	1.025	0.599	0.63	0.964	0.49	0.572	0.96	0.399	0.585	0.955	0.24	0.629	0.95	0.072	0.547
885	4.425	1.232	0.878	0.422	1.031	0.816	0.277	1.134	0.776	0.228	1.231	0.619	0.225	1.229	0.489	0.267	1.261	0.402	0.266	1.329	0.253	0.226	1.358	0.082	0.29	1.249	0.026	0.244	0.999	0.818	0.549	1.077	0.78	0.603	1.023	0.599	0.631	0.962	0.49	0.572	0.958	0.398	0.586	0.954	0.24	0.629	0.95	0.072	0.547
886	4.43	1.229	0.878	0.424	1.028	0.817	0.278	1.132	0.776	0.228	1.229	0.62	0.226	1.227	0.489	0.268	1.259	0.403	0.266	1.328	0.254	0.226	1.358	0.084	0.291	1.249	0.026	0.244	0.997	0.817	0.55	1.074	0.78	0.603	1.02	0.599	0.631	0.959	0.489	0.572	0.956	0.398	0.586	0.953	0.24	0.629	0.95	0.072	0.547
887	4.435	1.226	0.878	0.425	1.026	0.817	0.278	1.13	0.777	0.229	1.227	0.62	0.227	1.225	0.49	0.268	1.257	0.403	0.267	1.327	0.255	0.226	1.358	0.085	0.291	1.249	0.027	0.244	0.994	0.817	0.551	1.071	0.78	0.604	1.017	0.599	0.632	0.957	0.489	0.573	0.954	0.398	0.586	0.951	0.24	0.629	0.95	0.072	0.547
888	4.44	1.224	0.879	0.427	1.024	0.818	0.279	1.128	0.777	0.23	1.225	0.621	0.229	1.222	0.49	0.269	1.254	0.403	0.267	1.326	0.256	0.227	1.357	0.085	0.291	1.249	0.027	0.244	0.991	0.817	0.551	1.068	0.78	0.605	1.014	0.599	0.633	0.955	0.489	0.573	0.952	0.398	0.587	0.95	0.239	0.629	0.95	0.072	0.547
889	4.445	1.221	0.879	0.428	1.022	0.818	0.279	1.125	0.778	0.231	1.223	0.621	0.23	1.219	0.491	0.269	1.252	0.404	0.268	1.325	0.258	0.227	1.357	0.086	0.291	1.249	0.027	0.244	0.988	0.817	0.551	1.065	0.781	0.606	1.011	0.6	0.633	0.954	0.489	0.574	0.95	0.398	0.587	0.948	0.239	0.629	0.95	0.072	0.547
890	4.45	1.218	0.88	0.429	1.019	0.819	0.28	1.123	0.779	0.232	1.221	0.622	0.231	1.217	0.491	0.269	1.25	0.404	0.268	1.324	0.259	0.228	1.356	0.087	0.291	1.249	0.027	0.244	0.985	0.817	0.551	1.062	0.781	0.606	1.009	0.6	0.634	0.951	0.489	0.575	0.948	0.398	0.587	0.947	0.239	0.629	0.95	0.072	0.547
891	4.455	1.216	0.881	0.43	1.017	0.819	0.281	1.121	0.779	0.233	1.219	0.623	0.232	1.215	0.492	0.27	1.248	0.405	0.268	1.323	0.261	0.228	1.355	0.088	0.292	1.249	0.027	0.244	0.983	0.817	0.552	1.06	0.781	0.607	1.006	0.6	0.635	0.95	0.489	0.575	0.947	0.397	0.588	0.946	0.239	0.629	0.95	0.072	0.547
892	4.46	1.213	0.881	0.431	1.014	0.82	0.282	1.118	0.78	0.234	1.217	0.623	0.233	1.212	0.493	0.27	1.245	0.406	0.268	1.322	0.262	0.228	1.355	0.089	0.292	1.249	0.027	0.244	0.981	0.817	0.553	1.057	0.781	0.608	1.004	0.6	0.636	0.949	0.489	0.576	0.945	0.397	0.588	0.946	0.239	0.63	0.949	0.072	0.547
893	4.465	1.211	0.881	0.432	1.012	0.82	0.282	1.116	0.78	0.234	1.215	0.624	0.234	1.21	0.493	0.271	1.243	0.407	0.268	1.321	0.263	0.228	1.355	0.091	0.292	1.249	0.027	0.244	0.979	0.816	0.554	1.055	0.782	0.609	1.002	0.6	0.636	0.947	0.489	0.576	0.944	0.397	0.589	0.945	0.238	0.63	0.949	0.072	0.547
894	4.47	1.208	0.882	0.433	1.01	0.821	0.283	1.114	0.781	0.235	1.212	0.625	0.235	1.207	0.494	0.271	1.241	0.407	0.268	1.319	0.264	0.228	1.354	0.092	0.291	1.249	0.027	0.244	0.977	0.816	0.554	1.053	0.782	0.61	1	0.6	0.637	0.946	0.489	0.577	0.943	0.397	0.589	0.944	0.238	0.63	0.949	0.072	0.547
895	4.475	1.206	0.883	0.435	1.008	0.822	0.283	1.111	0.782	0.236	1.21	0.625	0.235	1.204	0.494	0.271	1.239	0.408	0.268	1.318	0.265	0.228	1.354	0.093	0.291	1.249	0.026	0.244	0.974	0.817	0.555	1.05	0.783	0.611	0.998	0.601	0.638	0.944	0.489	0.577	0.942	0.397	0.589	0.943	0.238	0.63	0.949	0.072	0.548
896	4.48	1.203	0.883	0.436	1.005	0.822	0.284	1.109	0.782	0.236	1.208	0.626	0.236	1.201	0.495	0.271	1.236	0.409	0.268	1.317	0.267	0.228	1.353	0.094	0.291	1.249	0.026	0.244	0.971	0.817	0.555	1.049	0.783	0.611	0.997	0.601	0.639	0.943	0.489	0.578	0.941	0.397	0.59	0.942	0.237	0.631	0.949	0.072	0.548
897	4.485	1.201	0.884	0.437	1.003	0.823	0.284	1.107	0.783	0.237	1.205	0.626	0.236	1.199	0.495	0.271	1.234	0.41	0.268	1.315	0.268	0.228	1.352	0.095	0.291	1.249	0.026	0.244	0.968	0.818	0.556	1.046	0.783	0.612	0.995	0.601	0.64	0.941	0.488	0.578	0.94	0.396	0.591	0.942	0.237	0.631	0.949	0.072	0.548
898	4.49	1.198	0.884	0.437	1	0.824	0.285	1.105	0.784	0.238	1.203	0.627	0.237	1.196	0.496	0.271	1.232	0.411	0.268	1.314	0.269	0.228	1.351	0.096	0.291	1.249	0.026	0.244	0.966	0.818	0.556	1.044	0.784	0.613	0.993	0.602	0.64	0.94	0.488	0.579	0.939	0.396	0.591	0.941	0.237	0.631	0.949	0.072	0.548
899	4.495	1.196	0.885	0.438	0.998	0.824	0.286	1.102	0.785	0.239	1.2	0.627	0.237	1.193	0.496	0.271	1.229	0.412	0.267	1.312	0.27	0.228	1.35	0.098	0.291	1.249	0.026	0.244	0.963	0.818	0.557	1.042	0.784	0.614	0.992	0.602	0.641	0.939	0.488	0.579	0.939	0.396	0.591	0.941	0.237	0.632	0.949	0.072	0.548
900	4.5	1.194	0.885	0.439	0.996	0.825	0.287	1.1	0.785	0.24	1.198	0.628	0.238	1.19	0.497	0.271	1.227	0.412	0.266	1.31	0.271	0.227	1.35	0.099	0.291	1.249	0.026	0.244	0.961	0.819	0.557	1.04	0.784	0.614	0.99	0.602	0.641	0.938	0.488	0.579	0.938	0.396	0.591	0.941	0.237	0.632	0.949	0.072	0.548
901	4.505	1.191	0.886	0.44	0.994	0.825	0.287	1.097	0.786	0.24	1.195	0.629	0.238	1.187	0.498	0.271	1.224	0.413	0.266	1.309	0.273	0.227	1.349	0.1	0.29	1.249	0.026	0.244	0.959	0.819	0.558	1.038	0.785	0.615	0.989	0.602	0.641	0.937	0.488	0.58	0.938	0.396	0.592	0.941	0.237	0.632	0.949	0.072	0.548
902	4.51	1.189	0.887	0.441	0.992	0.826	0.288	1.095	0.787	0.241	1.192	0.629	0.238	1.185	0.499	0.27	1.221	0.414	0.265	1.307	0.274	0.227	1.348	0.102	0.29	1.249	0.026	0.244	0.957	0.82	0.559	1.035	0.785	0.616	0.987	0.602	0.642	0.936	0.488	0.58	0.937	0.396	0.592	0.941	0.237	0.632	0.949	0.072	0.548
903	4.515	1.187	0.887	0.442	0.989	0.827	0.289	1.092	0.788	0.242	1.19	0.63	0.238	1.182	0.5	0.27	1.218	0.414	0.265	1.305	0.276	0.227	1.348	0.103	0.29	1.249	0.026	0.244	0.955	0.82	0.56	1.033	0.785	0.617	0.986	0.602	0.643	0.935	0.488	0.58	0.936	0.396	0.592	0.941	0.237	0.633	0.949	0.072	0.548
904	4.52	1.184	0.888	0.443	0.987	0.828	0.29	1.09	0.789	0.242	1.187	0.631	0.238	1.179	0.5	0.269	1.215	0.415	0.264	1.304	0.277	0.226	1.346	0.105	0.289	1.249	0.026	0.245	0.954	0.821	0.561	1.031	0.786	0.617	0.985	0.602	0.643	0.934	0.488	0.581	0.935	0.396	0.593	0.94	0.236	0.633	0.949	0.072	0.548
905	4.525	1.182	0.889	0.443	0.985	0.829	0.291	1.088	0.789	0.243	1.184	0.631	0.238	1.175	0.5	0.269	1.212	0.415	0.264	1.302	0.278	0.226	1.346	0.106	0.289	1.249	0.026	0.245	0.952	0.821	0.561	1.029	0.786	0.618	0.984	0.602	0.644	0.934	0.488	0.581	0.935	0.396	0.593	0.94	0.236	0.633	0.949	0.072	0.548
906	4.53	1.18	0.889	0.444	0.983	0.83	0.292	1.085	0.79	0.244	1.182	0.632	0.238	1.172	0.501	0.269	1.209	0.416	0.263	1.299	0.279	0.226	1.345	0.108	0.289	1.249	0.026	0.245	0.95	0.822	0.562	1.027	0.786	0.619	0.983	0.602	0.644	0.933	0.488	0.582	0.935	0.396	0.593	0.939	0.236	0.633	0.949	0.071	0.548
907	4.535	1.177	0.89	0.445	0.981	0.83	0.293	1.083	0.791	0.245	1.179	0.633	0.238	1.169	0.501	0.268	1.206	0.417	0.262	1.297	0.281	0.226	1.344	0.109	0.289	1.249	0.026	0.245	0.948	0.822	0.563	1.026	0.787	0.619	0.982	0.602	0.644	0.933	0.488	0.582	0.934	0.395	0.593	0.939	0.236	0.633	0.949	0.071	0.548
908	4.54	1.176	0.891	0.446	0.979	0.831	0.294	1.081	0.792	0.245	1.176	0.633	0.238	1.166	0.502	0.267	1.203	0.417	0.261	1.296	0.282	0.225	1.343	0.111	0.289	1.25	0.026	0.246	0.946	0.823	0.564	1.024	0.787	0.62	0.981	0.602	0.645	0.932	0.488	0.583	0.934	0.395	0.594	0.938	0.236	0.633	0.949	0.071	0.548
909	4.545	1.173	0.891	0.446	0.976	0.832	0.295	1.079	0.793	0.246	1.173	0.634	0.237	1.163	0.503	0.267	1.2	0.418	0.26	1.294	0.283	0.225	1.342	0.112	0.289	1.25	0.026	0.246	0.944	0.823	0.565	1.022	0.787	0.621	0.981	0.603	0.645	0.932	0.488	0.583	0.933	0.395	0.595	0.938	0.235	0.633	0.949	0.071	0.548
910	4.55	1.171	0.892	0.447	0.974	0.833	0.296	1.076	0.793	0.246	1.17	0.634	0.237	1.16	0.503	0.266	1.197	0.419	0.259	1.291	0.285	0.225	1.34	0.114	0.289	1.25	0.026	0.246	0.942	0.824	0.566	1.02	0.788	0.622	0.98	0.603	0.646	0.931	0.488	0.583	0.933	0.395	0.595	0.938	0.235	0.634	0.949	0.071	0.548
911	4.555	1.169	0.893	0.448	0.972	0.834	0.296	1.074	0.794	0.247	1.167	0.635	0.236	1.156	0.504	0.265	1.194	0.419	0.258	1.289	0.286	0.224	1.339	0.115	0.289	1.25	0.026	0.246	0.94	0.824	0.567	1.019	0.788	0.622	0.979	0.603	0.646	0.93	0.488	0.584	0.933	0.395	0.595	0.937	0.235	0.634	0.949	0.071	0.548
912	4.56	1.167	0.894	0.448	0.97	0.835	0.297	1.072	0.795	0.248	1.164	0.636	0.236	1.152	0.504	0.264	1.19	0.42	0.257	1.286	0.287	0.224	1.338	0.117	0.289	1.25	0.026	0.246	0.938	0.825	0.568	1.017	0.788	0.623	0.978	0.603	0.647	0.929	0.488	0.584	0.932	0.395	0.595	0.937	0.235	0.634	0.949	0.071	0.548
913	4.565	1.165	0.894	0.449	0.968	0.835	0.298	1.07	0.796	0.248	1.161	0.636	0.235	1.149	0.505	0.263	1.187	0.421	0.256	1.284	0.288	0.223	1.336	0.119	0.289	1.25	0.027	0.246	0.936	0.825	0.569	1.015	0.789	0.623	0.977	0.603	0.647	0.929	0.488	0.585	0.932	0.395	0.596	0.937	0.235	0.634	0.949	0.071	0.548
914	4.57	1.163	0.895	0.45	0.966	0.836	0.299	1.068	0.797	0.249	1.158	0.637	0.235	1.146	0.506	0.263	1.183	0.421	0.255	1.281	0.29	0.222	1.335	0.12	0.289	1.25	0.027	0.246	0.934	0.826	0.57	1.013	0.789	0.624	0.976	0.604	0.648	0.928	0.488	0.585	0.932	0.395	0.596	0.937	0.234	0.634	0.949	0.071	0.548
915	4.575	1.161	0.896	0.451	0.965	0.837	0.3	1.066	0.798	0.25	1.155	0.638	0.235	1.142	0.506	0.262	1.18	0.421	0.254	1.279	0.291	0.222	1.334	0.122	0.288	1.25	0.027	0.247	0.932	0.826	0.57	1.011	0.789	0.625	0.975	0.604	0.648	0.928	0.488	0.585	0.932	0.395	0.596	0.937	0.234	0.634	0.949	0.071	0.548
916	4.58	1.159	0.896	0.452	0.962	0.838	0.301	1.063	0.799	0.25	1.152	0.638	0.234	1.139	0.507	0.261	1.176	0.422	0.252	1.276	0.292	0.221	1.333	0.124	0.288	1.25	0.028	0.247	0.93	0.827	0.571	1.01	0.789	0.625	0.975	0.604	0.648	0.928	0.488	0.586	0.932	0.395	0.597	0.937	0.234	0.634	0.949	0.071	0.548
917	4.585	1.157	0.897	0.452	0.96	0.839	0.301	1.061	0.8	0.251	1.149	0.639	0.233	1.135	0.507	0.26	1.172	0.422	0.251	1.273	0.293	0.221	1.331	0.126	0.288	1.25	0.028	0.247	0.928	0.827	0.572	1.008	0.79	0.626	0.974	0.604	0.648	0.928	0.488	0.586	0.932	0.395	0.597	0.937	0.234	0.635	0.949	0.071	0.548
918	4.59	1.155	0.898	0.453	0.958	0.84	0.302	1.059	0.801	0.251	1.145	0.639	0.233	1.131	0.507	0.259	1.169	0.423	0.25	1.27	0.295	0.22	1.33	0.128	0.288	1.25	0.028	0.247	0.926	0.828	0.573	1.006	0.79	0.626	0.972	0.604	0.649	0.928	0.488	0.587	0.932	0.395	0.597	0.937	0.234	0.635	0.949	0.071	0.548
919	4.595	1.153	0.898	0.454	0.956	0.841	0.303	1.057	0.802	0.252	1.142	0.64	0.232	1.128	0.508	0.258	1.165	0.424	0.248	1.267	0.296	0.219	1.328	0.13	0.288	1.249	0.029	0.247	0.924	0.829	0.573	1.004	0.79	0.626	0.971	0.605	0.65	0.927	0.488	0.587	0.932	0.395	0.598	0.937	0.234	0.635	0.949	0.071	0.548
920	4.6	1.151	0.899	0.455	0.955	0.841	0.304	1.054	0.802	0.252	1.139	0.641	0.231	1.124	0.509	0.257	1.161	0.424	0.247	1.264	0.297	0.218	1.326	0.131	0.287	1.249	0.029	0.247	0.922	0.829	0.574	1.002	0.79	0.627	0.97	0.605	0.65	0.927	0.488	0.587	0.932	0.395	0.598	0.937	0.234	0.635	0.949	0.071	0.549
921	4.605	1.149	0.899	0.455	0.953	0.842	0.304	1.051	0.803	0.252	1.136	0.641	0.231	1.121	0.509	0.256	1.157	0.424	0.246	1.261	0.298	0.218	1.324	0.133	0.287	1.249	0.03	0.247	0.92	0.83	0.575	1.001	0.791	0.628	0.969	0.605	0.65	0.926	0.488	0.588	0.931	0.395	0.598	0.937	0.234	0.635	0.949	0.071	0.549
922	4.61	1.148	0.9	0.456	0.951	0.843	0.305	1.049	0.804	0.253	1.133	0.642	0.23	1.117	0.51	0.255	1.153	0.425	0.244	1.258	0.299	0.217	1.322	0.135	0.287	1.248	0.03	0.247	0.918	0.83	0.576	0.999	0.791	0.629	0.968	0.605	0.651	0.926	0.488	0.588	0.931	0.395	0.599	0.937	0.233	0.636	0.949	0.071	0.549
923	4.615	1.146	0.9	0.457	0.949	0.844	0.305	1.047	0.805	0.253	1.13	0.642	0.23	1.113	0.51	0.253	1.149	0.425	0.243	1.255	0.301	0.216	1.32	0.137	0.287	1.247	0.031	0.248	0.917	0.83	0.576	0.998	0.792	0.629	0.968	0.606	0.651	0.926	0.488	0.589	0.931	0.395	0.599	0.937	0.233	0.636	0.949	0.071	0.549
924	4.62	1.144	0.901	0.458	0.947	0.844	0.306	1.045	0.805	0.254	1.127	0.643	0.229	1.109	0.511	0.252	1.145	0.426	0.241	1.252	0.302	0.215	1.318	0.139	0.287	1.247	0.031	0.248	0.916	0.83	0.577	0.996	0.792	0.63	0.967	0.606	0.652	0.925	0.488	0.589	0.931	0.395	0.6	0.937	0.233	0.636	0.949	0.071	0.549
925	4.625	1.142	0.902	0.459	0.946	0.845	0.306	1.043	0.806	0.254	1.124	0.643	0.229	1.105	0.511	0.251	1.141	0.426	0.24	1.248	0.303	0.214	1.316	0.141	0.286	1.246	0.032	0.248	0.914	0.831	0.577	0.994	0.793	0.63	0.966	0.606	0.652	0.925	0.488	0.589	0.931	0.395	0.6	0.937	0.233	0.636	0.949	0.071	0.549
926	4.63	1.14	0.902	0.46	0.944	0.846	0.307	1.041	0.807	0.255	1.121	0.644	0.228	1.102	0.512	0.25	1.137	0.427	0.238	1.244	0.303	0.213	1.313	0.143	0.286	1.245	0.033	0.248	0.913	0.831	0.578	0.993	0.793	0.63	0.965	0.606	0.653	0.925	0.488	0.589	0.931	0.395	0.6	0.937	0.233	0.637	0.949	0.071	0.549
927	4.635	1.138	0.903	0.46	0.942	0.847	0.308	1.04	0.808	0.255	1.118	0.644	0.228	1.098	0.512	0.249	1.134	0.428	0.236	1.241	0.304	0.212	1.311	0.145	0.285	1.244	0.034	0.248	0.911	0.831	0.579	0.992	0.793	0.631	0.964	0.606	0.653	0.925	0.489	0.59	0.931	0.395	0.6	0.937	0.233	0.637	0.949	0.071	0.549
928	4.64	1.137	0.903	0.461	0.94	0.847	0.308	1.038	0.809	0.255	1.115	0.645	0.227	1.094	0.513	0.247	1.129	0.428	0.235	1.238	0.306	0.212	1.308	0.146	0.284	1.243	0.035	0.247	0.909	0.832	0.579	0.989	0.794	0.632	0.963	0.607	0.654	0.924	0.489	0.59	0.931	0.395	0.601	0.937	0.233	0.637	0.949	0.071	0.549
929	4.645	1.135	0.904	0.462	0.939	0.848	0.309	1.036	0.809	0.256	1.112	0.645	0.226	1.091	0.513	0.246	1.125	0.429	0.234	1.234	0.307	0.211	1.305	0.148	0.284	1.241	0.036	0.247	0.907	0.832	0.58	0.988	0.794	0.633	0.962	0.607	0.654	0.924	0.489	0.59	0.931	0.395	0.601	0.937	0.233	0.637	0.949	0.071	0.549
930	4.65	1.133	0.904	0.463	0.938	0.848	0.309	1.034	0.81	0.257	1.109	0.646	0.226	1.087	0.514	0.245	1.122	0.43	0.232	1.231	0.308	0.21	1.302	0.15	0.283	1.239	0.036	0.247	0.906	0.832	0.58	0.986	0.794	0.633	0.961	0.607	0.655	0.924	0.489	0.591	0.932	0.395	0.601	0.937	0.233	0.638	0.949	0.071	0.549
931	4.655	1.131	0.904	0.464	0.936	0.849	0.309	1.032	0.81	0.257	1.106	0.646	0.225	1.083	0.515	0.244	1.118	0.43	0.231	1.228	0.309	0.208	1.299	0.151	0.282	1.237	0.037	0.246	0.904	0.832	0.58	0.984	0.795	0.633	0.96	0.608	0.655	0.923	0.489	0.591	0.932	0.395	0.602	0.937	0.232	0.638	0.949	0.071	0.549
932	4.66	1.13	0.905	0.465	0.934	0.849	0.31	1.03	0.811	0.257	1.103	0.647	0.225	1.08	0.516	0.243	1.114	0.431	0.23	1.224	0.31	0.207	1.296	0.152	0.282	1.235	0.038	0.246	0.902	0.833	0.581	0.982	0.795	0.634	0.959	0.608	0.656	0.923	0.489	0.592	0.932	0.395	0.602	0.937	0.232	0.638	0.949	0.071	0.549
933	4.665	1.128	0.905	0.466	0.933	0.85	0.311	1.028	0.812	0.258	1.1	0.647	0.225	1.076	0.516	0.242	1.11	0.431	0.229	1.22	0.311	0.206	1.293	0.153	0.28	1.232	0.039	0.245	0.901	0.833	0.581	0.98	0.795	0.635	0.958	0.608	0.656	0.923	0.489	0.592	0.932	0.395	0.602	0.937	0.232	0.638	0.949	0.071	0.549
934	4.67	1.126	0.906	0.466	0.931	0.851	0.312	1.027	0.813	0.258	1.098	0.648	0.224	1.073	0.517	0.241	1.106	0.432	0.227	1.216	0.311	0.205	1.29	0.154	0.279	1.228	0.039	0.244	0.899	0.833	0.582	0.979	0.795	0.635	0.957	0.608	0.657	0.923	0.489	0.593	0.931	0.395	0.603	0.937	0.232	0.638	0.949	0.071	0.549
935	4.675	1.124	0.906	0.467	0.93	0.851	0.312	1.025	0.814	0.258	1.095	0.648	0.224	1.069	0.517	0.239	1.103	0.433	0.226	1.213	0.312	0.203	1.286	0.155	0.278	1.225	0.039	0.243	0.897	0.834	0.582	0.977	0.795	0.636	0.956	0.609	0.657	0.923	0.489	0.593	0.932	0.395	0.603	0.937	0.232	0.639	0.949	0.071	0.55
936	4.68	1.123	0.907	0.468	0.928	0.852	0.313	1.023	0.814	0.259	1.092	0.649	0.224	1.066	0.518	0.239	1.099	0.434	0.225	1.209	0.313	0.202	1.282	0.156	0.276	1.221	0.04	0.241	0.895	0.834	0.583	0.975	0.795	0.636	0.955	0.609	0.657	0.922	0.489	0.594	0.932	0.395	0.604	0.938	0.232	0.639	0.949	0.071	0.55
937	4.685	1.121	0.907	0.469	0.927	0.852	0.313	1.021	0.815	0.259	1.09	0.65	0.223	1.063	0.519	0.238	1.095	0.434	0.224	1.205	0.313	0.201	1.278	0.156	0.274	1.216	0.04	0.24	0.893	0.834	0.583	0.974	0.795	0.636	0.955	0.609	0.658	0.922	0.489	0.594	0.932	0.395	0.604	0.938	0.232	0.639	0.949	0.071	0.55
938	4.69	1.119	0.908	0.47	0.926	0.853	0.313	1.019	0.815	0.259	1.088	0.65	0.224	1.06	0.52	0.237	1.091	0.434	0.223	1.201	0.313	0.2	1.273	0.156	0.273	1.211	0.04	0.238	0.891	0.834	0.583	0.972	0.796	0.637	0.954	0.609	0.658	0.922	0.489	0.594	0.932	0.395	0.605	0.938	0.232	0.639	0.949	0.071	0.55
939	4.695	1.118	0.908	0.471	0.925	0.853	0.314	1.018	0.816	0.26	1.085	0.651	0.224	1.057	0.521	0.237	1.088	0.435	0.222	1.197	0.314	0.198	1.269	0.155	0.271	1.206	0.04	0.237	0.89	0.834	0.583	0.971	0.796	0.637	0.953	0.61	0.659	0.922	0.489	0.595	0.933	0.395	0.605	0.938	0.232	0.639	0.949	0.071	0.55
940	4.7	1.116	0.909	0.471	0.923	0.854	0.314	1.016	0.817	0.26	1.083	0.652	0.224	1.054	0.522	0.236	1.084	0.436	0.221	1.193	0.314	0.197	1.264	0.155	0.269	1.2	0.04	0.235	0.889	0.834	0.584	0.969	0.796	0.638	0.952	0.61	0.659	0.923	0.489	0.596	0.933	0.395	0.605	0.939	0.231	0.64	0.95	0.071	0.55
941	4.705	1.115	0.909	0.472	0.922	0.855	0.315	1.015	0.818	0.26	1.081	0.653	0.224	1.051	0.522	0.236	1.081	0.437	0.22	1.188	0.314	0.195	1.259	0.154	0.267	1.193	0.039	0.233	0.888	0.835	0.584	0.967	0.796	0.638	0.951	0.61	0.66	0.923	0.489	0.597	0.933	0.395	0.606	0.939	0.231	0.64	0.95	0.071	0.55
942	4.71	1.113	0.909	0.473	0.921	0.855	0.315	1.013	0.818	0.261	1.079	0.653	0.223	1.048	0.523	0.235	1.078	0.438	0.219	1.184	0.313	0.194	1.253	0.153	0.264	1.187	0.039	0.23	0.886	0.835	0.585	0.965	0.796	0.639	0.951	0.611	0.66	0.923	0.489	0.597	0.934	0.395	0.606	0.94	0.231	0.64	0.95	0.071	0.55
943	4.715	1.112	0.91	0.474	0.919	0.856	0.316	1.012	0.819	0.261	1.077	0.654	0.224	1.045	0.523	0.235	1.074	0.438	0.219	1.179	0.313	0.192	1.248	0.152	0.262	1.18	0.039	0.228	0.885	0.835	0.585	0.964	0.797	0.639	0.95	0.611	0.66	0.923	0.489	0.597	0.934	0.395	0.607	0.94	0.231	0.64	0.95	0.071	0.55
944	4.72	1.11	0.91	0.474	0.917	0.857	0.316	1.01	0.82	0.261	1.074	0.654	0.224	1.042	0.524	0.235	1.071	0.438	0.218	1.175	0.313	0.191	1.242	0.151	0.259	1.173	0.038	0.225	0.883	0.835	0.585	0.963	0.797	0.64	0.95	0.611	0.661	0.922	0.489	0.597	0.934	0.395	0.607	0.94	0.231	0.641	0.95	0.071	0.55
945	4.725	1.109	0.91	0.475	0.916	0.857	0.317	1.009	0.82	0.262	1.072	0.654	0.224	1.04	0.525	0.234	1.068	0.439	0.218	1.17	0.313	0.189	1.235	0.149	0.257	1.165	0.038	0.222	0.881	0.836	0.586	0.962	0.797	0.64	0.95	0.611	0.661	0.922	0.489	0.598	0.934	0.395	0.607	0.941	0.231	0.641	0.95	0.071	0.55
946	4.73	1.107	0.91	0.476	0.915	0.857	0.317	1.007	0.821	0.262	1.07	0.655	0.224	1.037	0.525	0.234	1.065	0.439	0.217	1.166	0.312	0.188	1.229	0.147	0.254	1.157	0.037	0.219	0.88	0.836	0.586	0.96	0.797	0.64	0.949	0.611	0.662	0.922	0.489	0.598	0.935	0.395	0.608	0.941	0.231	0.641	0.95	0.07	0.55
947	4.735	1.105	0.911	0.476	0.913	0.858	0.317	1.006	0.821	0.263	1.068	0.656	0.225	1.035	0.526	0.234	1.062	0.44	0.216	1.161	0.311	0.186	1.223	0.146	0.252	1.149	0.037	0.216	0.879	0.836	0.586	0.959	0.797	0.641	0.949	0.611	0.662	0.922	0.489	0.598	0.935	0.395	0.608	0.941	0.231	0.642	0.95	0.07	0.55
948	4.74	1.104	0.911	0.477	0.912	0.859	0.317	1.004	0.822	0.263	1.066	0.656	0.225	1.032	0.526	0.234	1.058	0.44	0.216	1.156	0.311	0.185	1.216	0.144	0.249	1.141	0.036	0.213	0.877	0.836	0.587	0.957	0.797	0.642	0.949	0.611	0.662	0.922	0.489	0.599	0.935	0.395	0.608	0.941	0.23	0.642	0.95	0.07	0.55
949	4.745	1.102	0.911	0.477	0.911	0.859	0.317	1.003	0.822	0.263	1.064	0.656	0.226	1.03	0.527	0.234	1.055	0.44	0.215	1.151	0.31	0.183	1.209	0.142	0.246	1.132	0.035	0.21	0.876	0.836	0.587	0.956	0.798	0.642	0.949	0.611	0.663	0.923	0.489	0.599	0.935	0.395	0.608	0.942	0.23	0.642	0.95	0.07	0.55
950	4.75	1.101	0.911	0.478	0.909	0.859	0.318	1.002	0.823	0.263	1.062	0.656	0.227	1.027	0.527	0.234	1.051	0.441	0.215	1.146	0.309	0.181	1.202	0.14	0.244	1.124	0.035	0.207	0.875	0.836	0.587	0.955	0.798	0.642	0.948	0.611	0.663	0.923	0.489	0.6	0.936	0.395	0.609	0.942	0.23	0.643	0.95	0.07	0.55
951	4.755	1.1	0.911	0.479	0.908	0.86	0.318	1.001	0.824	0.263	1.06	0.657	0.227	1.025	0.528	0.235	1.048	0.441	0.214	1.141	0.308	0.18	1.195	0.139	0.241	1.115	0.035	0.203	0.873	0.836	0.587	0.954	0.798	0.642	0.948	0.612	0.664	0.923	0.489	0.601	0.936	0.395	0.609	0.942	0.23	0.643	0.95	0.07	0.551
952	4.76	1.098	0.912	0.479	0.906	0.86	0.318	0.999	0.824	0.264	1.058	0.658	0.228	1.022	0.528	0.235	1.045	0.441	0.214	1.136	0.307	0.179	1.187	0.137	0.238	1.106	0.035	0.2	0.871	0.836	0.588	0.953	0.798	0.643	0.947	0.612	0.664	0.924	0.49	0.601	0.937	0.395	0.61	0.942	0.23	0.643	0.95	0.07	0.551
953	4.765	1.097	0.912	0.48	0.905	0.861	0.318	0.998	0.824	0.265	1.056	0.658	0.228	1.019	0.528	0.235	1.041	0.441	0.214	1.13	0.306	0.177	1.18	0.135	0.236	1.097	0.034	0.196	0.87	0.837	0.588	0.952	0.798	0.643	0.947	0.612	0.664	0.924	0.49	0.601	0.937	0.395	0.61	0.942	0.23	0.643	0.95	0.07	0.551
954	4.77	1.095	0.912	0.48	0.903	0.861	0.319	0.997	0.825	0.265	1.054	0.658	0.228	1.017	0.529	0.235	1.038	0.442	0.214	1.124	0.305	0.176	1.172	0.133	0.233	1.088	0.034	0.193	0.868	0.837	0.589	0.951	0.798	0.643	0.947	0.612	0.664	0.924	0.489	0.602	0.937	0.395	0.61	0.943	0.23	0.643	0.95	0.07	0.551
955	4.775	1.094	0.912	0.48	0.902	0.862	0.319	0.996	0.825	0.265	1.052	0.658	0.229	1.015	0.529	0.236	1.035	0.442	0.214	1.119	0.305	0.175	1.164	0.131	0.23	1.078	0.034	0.189	0.867	0.837	0.589	0.95	0.798	0.643	0.947	0.612	0.665	0.924	0.489	0.602	0.938	0.395	0.611	0.943	0.23	0.643	0.95	0.07	0.551
956	4.78	1.092	0.912	0.481	0.9	0.862	0.319	0.994	0.826	0.265	1.051	0.659	0.23	1.012	0.529	0.236	1.031	0.442	0.215	1.114	0.304	0.173	1.156	0.129	0.228	1.069	0.034	0.186	0.866	0.837	0.59	0.948	0.798	0.644	0.946	0.612	0.665	0.924	0.489	0.602	0.938	0.395	0.611	0.943	0.23	0.644	0.95	0.07	0.551
957	4.785	1.091	0.912	0.481	0.899	0.862	0.32	0.993	0.826	0.266	1.049	0.659	0.23	1.009	0.529	0.236	1.028	0.442	0.215	1.108	0.303	0.172	1.149	0.127	0.225	1.059	0.034	0.182	0.865	0.837	0.59	0.947	0.798	0.644	0.946	0.612	0.665	0.924	0.489	0.602	0.938	0.395	0.611	0.944	0.23	0.644	0.95	0.07	0.551
958	4.79	1.089	0.912	0.482	0.898	0.862	0.32	0.992	0.826	0.266	1.046	0.659	0.231	1.007	0.529	0.237	1.025	0.442	0.215	1.103	0.302	0.171	1.14	0.125	0.222	1.049	0.033	0.179	0.864	0.837	0.59	0.946	0.798	0.644	0.945	0.612	0.666	0.924	0.489	0.603	0.938	0.395	0.611	0.944	0.23	0.644	0.95	0.07	0.551
959	4.795	1.088	0.912	0.482	0.896	0.863	0.32	0.99	0.827	0.266	1.044	0.659	0.232	1.004	0.529	0.237	1.021	0.442	0.215	1.097	0.301	0.17	1.131	0.123	0.22	1.04	0.033	0.175	0.862	0.837	0.591	0.944	0.798	0.645	0.945	0.613	0.666	0.924	0.489	0.603	0.938	0.395	0.612	0.944	0.23	0.644	0.95	0.07	0.551
960	4.8	1.087	0.912	0.482	0.895	0.863	0.321	0.989	0.827	0.267	1.043	0.659	0.232	1.002	0.53	0.238	1.017	0.442	0.216	1.092	0.301	0.169	1.123	0.122	0.218	1.03	0.033	0.172	0.86	0.838	0.591	0.943	0.798	0.645	0.944	0.613	0.666	0.923	0.489	0.604	0.939	0.395	0.612	0.945	0.229	0.644	0.95	0.07	0.551
961	4.805	1.085	0.912	0.483	0.894	0.863	0.321	0.987	0.827	0.267	1.041	0.66	0.232	1	0.53	0.238	1.014	0.442	0.216	1.086	0.3	0.168	1.114	0.12	0.215	1.02	0.033	0.168	0.859	0.838	0.591	0.942	0.798	0.645	0.943	0.613	0.666	0.923	0.489	0.604	0.939	0.395	0.612	0.945	0.229	0.644	0.95	0.07	0.551
962	4.81	1.084	0.912	0.483	0.892	0.864	0.321	0.985	0.827	0.267	1.039	0.66	0.233	0.997	0.53	0.239	1.011	0.443	0.216	1.08	0.299	0.168	1.105	0.118	0.213	1.01	0.033	0.165	0.857	0.838	0.592	0.94	0.798	0.645	0.943	0.613	0.667	0.923	0.489	0.604	0.939	0.395	0.613	0.945	0.229	0.645	0.95	0.07	0.551
963	4.815	1.082	0.912	0.483	0.891	0.864	0.321	0.984	0.827	0.267	1.037	0.66	0.233	0.995	0.53	0.239	1.007	0.443	0.216	1.074	0.298	0.167	1.096	0.117	0.211	1	0.034	0.162	0.856	0.838	0.592	0.939	0.798	0.645	0.942	0.613	0.667	0.923	0.489	0.605	0.939	0.395	0.613	0.945	0.229	0.645	0.95	0.07	0.551
964	4.82	1.081	0.912	0.483	0.89	0.864	0.322	0.982	0.828	0.267	1.035	0.66	0.233	0.992	0.53	0.24	1.003	0.442	0.217	1.069	0.298	0.166	1.087	0.116	0.209	0.99	0.034	0.159	0.854	0.838	0.592	0.938	0.798	0.646	0.941	0.613	0.667	0.923	0.489	0.605	0.939	0.395	0.613	0.945	0.229	0.645	0.95	0.07	0.551
965	4.825	1.08	0.912	0.484	0.888	0.864	0.322	0.98	0.828	0.268	1.033	0.66	0.234	0.99	0.53	0.24	1	0.443	0.217	1.063	0.297	0.166	1.078	0.114	0.207	0.979	0.035	0.156	0.853	0.838	0.593	0.937	0.798	0.646	0.94	0.613	0.668	0.923	0.489	0.606	0.939	0.395	0.614	0.945	0.229	0.645	0.95	0.07	0.551
966	4.83	1.078	0.912	0.484	0.887	0.865	0.322	0.979	0.828	0.268	1.031	0.66	0.234	0.987	0.53	0.241	0.997	0.443	0.218	1.057	0.296	0.165	1.069	0.113	0.205	0.968	0.036	0.153	0.852	0.838	0.593	0.936	0.798	0.646	0.939	0.614	0.668	0.923	0.489	0.606	0.939	0.395	0.614	0.945	0.229	0.645	0.95	0.07	0.551
967	4.835	1.077	0.912	0.484	0.886	0.865	0.323	0.978	0.828	0.268	1.028	0.661	0.234	0.985	0.53	0.241	0.994	0.443	0.218	1.052	0.295	0.165	1.06	0.112	0.203	0.958	0.037	0.151	0.85	0.839	0.593	0.935	0.798	0.646	0.939	0.614	0.668	0.923	0.489	0.606	0.939	0.394	0.614	0.945	0.229	0.645	0.95	0.07	0.551
968	4.84	1.075	0.912	0.485	0.884	0.865	0.323	0.976	0.828	0.269	1.026	0.66	0.234	0.982	0.53	0.242	0.99	0.443	0.218	1.046	0.295	0.165	1.05	0.111	0.201	0.948	0.038	0.148	0.849	0.839	0.593	0.933	0.798	0.646	0.938	0.614	0.668	0.923	0.489	0.607	0.939	0.394	0.615	0.945	0.229	0.645	0.951	0.07	0.551
969	4.845	1.074	0.912	0.485	0.882	0.865	0.323	0.975	0.829	0.269	1.024	0.661	0.235	0.98	0.53	0.242	0.987	0.443	0.219	1.04	0.294	0.164	1.041	0.11	0.2	0.937	0.039	0.146	0.848	0.839	0.593	0.932	0.798	0.646	0.937	0.615	0.668	0.923	0.489	0.607	0.939	0.394	0.615	0.945	0.229	0.645	0.951	0.07	0.551
970	4.85	1.073	0.911	0.485	0.881	0.865	0.324	0.973	0.829	0.269	1.022	0.661	0.235	0.977	0.53	0.242	0.983	0.443	0.219	1.034	0.293	0.164	1.032	0.11	0.199	0.926	0.041	0.144	0.847	0.839	0.594	0.93	0.797	0.646	0.936	0.615	0.669	0.922	0.489	0.607	0.939	0.394	0.615	0.945	0.229	0.645	0.951	0.07	0.551
971	4.855	1.071	0.911	0.485	0.88	0.866	0.324	0.971	0.829	0.27	1.02	0.661	0.235	0.975	0.53	0.243	0.98	0.443	0.22	1.029	0.293	0.164	1.022	0.109	0.198	0.916	0.042	0.142	0.845	0.839	0.594	0.929	0.797	0.646	0.935	0.615	0.669	0.922	0.489	0.607	0.939	0.394	0.615	0.945	0.229	0.645	0.951	0.07	0.551
972	4.86	1.07	0.911	0.485	0.878	0.866	0.324	0.969	0.829	0.27	1.018	0.661	0.235	0.972	0.53	0.243	0.976	0.443	0.22	1.023	0.292	0.164	1.012	0.108	0.197	0.905	0.044	0.141	0.843	0.839	0.594	0.927	0.797	0.646	0.934	0.615	0.669	0.922	0.489	0.608	0.94	0.394	0.615	0.946	0.229	0.645	0.951	0.07	0.551
973	4.865	1.069	0.911	0.485	0.877	0.866	0.324	0.968	0.829	0.27	1.015	0.661	0.234	0.97	0.53	0.244	0.972	0.443	0.22	1.017	0.292	0.164	1.003	0.107	0.196	0.895	0.045	0.139	0.842	0.839	0.594	0.926	0.797	0.646	0.933	0.615	0.669	0.921	0.489	0.608	0.939	0.394	0.616	0.946	0.229	0.645	0.951	0.07	0.551
974	4.87	1.067	0.911	0.485	0.876	0.866	0.324	0.966	0.829	0.27	1.014	0.661	0.234	0.967	0.53	0.244	0.969	0.443	0.221	1.011	0.291	0.164	0.993	0.107	0.196	0.884	0.047	0.138	0.841	0.839	0.594	0.925	0.797	0.646	0.932	0.615	0.669	0.921	0.489	0.608	0.939	0.394	0.616	0.946	0.229	0.646	0.951	0.07	0.551
975	4.875	1.066	0.911	0.485	0.874	0.866	0.324	0.964	0.829	0.271	1.011	0.661	0.234	0.964	0.53	0.245	0.965	0.443	0.221	1.005	0.29	0.164	0.983	0.107	0.195	0.874	0.049	0.137	0.84	0.839	0.594	0.924	0.797	0.647	0.931	0.615	0.669	0.921	0.489	0.608	0.939	0.394	0.616	0.946	0.229	0.646	0.951	0.07	0.551
976	4.88	1.065	0.91	0.485	0.873	0.867	0.324	0.963	0.83	0.271	1.009	0.661	0.234	0.961	0.53	0.245	0.961	0.443	0.222	0.999	0.29	0.165	0.974	0.106	0.195	0.864	0.051	0.136	0.838	0.839	0.594	0.923	0.797	0.646	0.93	0.615	0.669	0.92	0.489	0.608	0.939	0.394	0.616	0.946	0.229	0.646	0.951	0.07	0.551
977	4.885	1.063	0.91	0.486	0.872	0.867	0.325	0.961	0.83	0.271	1.006	0.66	0.234	0.959	0.53	0.246	0.958	0.443	0.223	0.992	0.289	0.165	0.964	0.106	0.195	0.854	0.052	0.135	0.836	0.839	0.594	0.921	0.797	0.646	0.929	0.616	0.669	0.92	0.489	0.609	0.939	0.394	0.616	0.945	0.229	0.646	0.951	0.07	0.551
978	4.89	1.062	0.91	0.486	0.87	0.867	0.325	0.959	0.83	0.271	1.004	0.66	0.234	0.956	0.531	0.246	0.954	0.443	0.224	0.986	0.288	0.166	0.954	0.105	0.195	0.843	0.053	0.134	0.835	0.839	0.595	0.919	0.797	0.646	0.929	0.616	0.669	0.92	0.489	0.609	0.939	0.394	0.616	0.945	0.229	0.646	0.951	0.07	0.551
979	4.895	1.061	0.91	0.486	0.869	0.868	0.325	0.957	0.83	0.272	1.002	0.66	0.234	0.952	0.531	0.246	0.95	0.443	0.224	0.98	0.288	0.166	0.945	0.105	0.195	0.833	0.055	0.134	0.834	0.839	0.595	0.918	0.797	0.647	0.927	0.616	0.67	0.919	0.489	0.609	0.938	0.394	0.616	0.945	0.229	0.646	0.951	0.07	0.551
980	4.9	1.059	0.91	0.486	0.867	0.868	0.325	0.955	0.83	0.271	0.999	0.66	0.233	0.949	0.531	0.246	0.946	0.443	0.224	0.973	0.287	0.166	0.935	0.105	0.195	0.823	0.057	0.133	0.832	0.839	0.595	0.916	0.797	0.647	0.926	0.616	0.67	0.919	0.489	0.609	0.938	0.394	0.616	0.945	0.229	0.646	0.951	0.07	0.551
981	4.905	1.058	0.91	0.486	0.867	0.868	0.325	0.953	0.83	0.271	0.996	0.66	0.233	0.946	0.531	0.246	0.942	0.443	0.225	0.968	0.287	0.167	0.926	0.106	0.196	0.813	0.059	0.133	0.831	0.839	0.595	0.915	0.797	0.647	0.925	0.616	0.669	0.919	0.489	0.609	0.938	0.394	0.616	0.945	0.229	0.646	0.951	0.07	0.551
982	4.91	1.057	0.909	0.486	0.865	0.869	0.325	0.951	0.831	0.271	0.993	0.66	0.233	0.943	0.531	0.246	0.938	0.443	0.226	0.962	0.287	0.168	0.917	0.106	0.196	0.803	0.061	0.133	0.829	0.839	0.595	0.914	0.796	0.647	0.924	0.616	0.669	0.918	0.489	0.609	0.938	0.394	0.616	0.945	0.229	0.646	0.951	0.07	0.551
983	4.915	1.055	0.909	0.487	0.864	0.869	0.325	0.95	0.831	0.271	0.991	0.66	0.232	0.939	0.531	0.247	0.934	0.443	0.226	0.956	0.286	0.169	0.907	0.106	0.196	0.793	0.062	0.133	0.827	0.839	0.595	0.913	0.796	0.646	0.923	0.616	0.669	0.918	0.489	0.609	0.938	0.394	0.616	0.945	0.229	0.646	0.951	0.07	0.551
984	4.92	1.054	0.909	0.487	0.863	0.869	0.325	0.948	0.832	0.271	0.988	0.66	0.232	0.936	0.531	0.247	0.93	0.443	0.227	0.95	0.286	0.17	0.898	0.106	0.197	0.783	0.064	0.134	0.826	0.839	0.594	0.911	0.796	0.646	0.921	0.616	0.669	0.917	0.489	0.609	0.937	0.394	0.616	0.945	0.229	0.646	0.951	0.07	0.551
985	4.925	1.052	0.909	0.487	0.862	0.87	0.325	0.947	0.832	0.271	0.985	0.661	0.232	0.932	0.532	0.247	0.925	0.443	0.228	0.944	0.286	0.171	0.889	0.107	0.197	0.774	0.065	0.134	0.825	0.839	0.594	0.909	0.796	0.646	0.92	0.617	0.669	0.917	0.489	0.609	0.937	0.394	0.616	0.945	0.229	0.646	0.951	0.07	0.551
986	4.93	1.051	0.909	0.487	0.861	0.87	0.325	0.946	0.833	0.271	0.981	0.661	0.231	0.929	0.531	0.248	0.921	0.443	0.229	0.938	0.286	0.172	0.881	0.107	0.198	0.764	0.067	0.135	0.823	0.839	0.594	0.908	0.795	0.646	0.919	0.617	0.669	0.916	0.489	0.609	0.937	0.395	0.616	0.945	0.229	0.646	0.951	0.07	0.551
987	4.935	1.05	0.908	0.487	0.86	0.87	0.325	0.944	0.834	0.27	0.978	0.661	0.231	0.925	0.531	0.249	0.916	0.443	0.23	0.932	0.286	0.173	0.872	0.108	0.199	0.755	0.069	0.135	0.821	0.839	0.594	0.907	0.795	0.646	0.918	0.617	0.669	0.915	0.489	0.609	0.937	0.395	0.616	0.945	0.229	0.646	0.951	0.07	0.551
988	4.94	1.049	0.908	0.487	0.858	0.871	0.325	0.942	0.834	0.27	0.975	0.661	0.231	0.921	0.532	0.25	0.912	0.443	0.23	0.926	0.286	0.173	0.863	0.109	0.199	0.746	0.071	0.136	0.82	0.839	0.594	0.905	0.795	0.645	0.917	0.617	0.668	0.915	0.489	0.609	0.936	0.395	0.615	0.945	0.229	0.646	0.951	0.07	0.551
989	4.945	1.047	0.908	0.487	0.857	0.872	0.325	0.941	0.834	0.27	0.972	0.661	0.231	0.917	0.532	0.25	0.907	0.444	0.231	0.92	0.286	0.174	0.855	0.11	0.2	0.737	0.073	0.137	0.819	0.84	0.594	0.904	0.795	0.645	0.916	0.618	0.668	0.914	0.489	0.609	0.936	0.395	0.615	0.945	0.229	0.646	0.951	0.07	0.551
990	4.95	1.046	0.908	0.488	0.856	0.872	0.325	0.939	0.835	0.27	0.968	0.661	0.231	0.913	0.532	0.25	0.903	0.444	0.232	0.913	0.287	0.175	0.846	0.111	0.2	0.728	0.075	0.138	0.817	0.84	0.594	0.902	0.795	0.645	0.915	0.618	0.668	0.914	0.49	0.609	0.936	0.395	0.615	0.945	0.229	0.646	0.951	0.07	0.551
991	4.955	1.045	0.908	0.487	0.854	0.872	0.324	0.938	0.835	0.269	0.964	0.661	0.23	0.908	0.533	0.251	0.897	0.445	0.232	0.907	0.287	0.175	0.838	0.111	0.201	0.72	0.077	0.139	0.816	0.84	0.594	0.9	0.795	0.645	0.914	0.618	0.668	0.914	0.49	0.609	0.936	0.395	0.615	0.945	0.229	0.646	0.951	0.07	0.551
992	4.96	1.044	0.907	0.488	0.853	0.873	0.324	0.936	0.836	0.269	0.961	0.661	0.23	0.904	0.533	0.252	0.892	0.445	0.233	0.9	0.287	0.176	0.831	0.112	0.202	0.712	0.079	0.14	0.814	0.84	0.593	0.899	0.795	0.644	0.912	0.618	0.668	0.913	0.49	0.609	0.936	0.395	0.615	0.945	0.229	0.646	0.951	0.07	0.551
993	4.965	1.043	0.907	0.488	0.852	0.874	0.324	0.934	0.836	0.268	0.958	0.661	0.23	0.899	0.534	0.252	0.887	0.446	0.233	0.892	0.287	0.176	0.823	0.113	0.203	0.704	0.081	0.142	0.813	0.84	0.593	0.898	0.795	0.644	0.911	0.618	0.667	0.913	0.49	0.609	0.936	0.395	0.615	0.945	0.229	0.646	0.951	0.07	0.55
994	4.97	1.041	0.907	0.488	0.851	0.874	0.323	0.932	0.836	0.268	0.954	0.66	0.23	0.895	0.534	0.252	0.882	0.446	0.234	0.885	0.288	0.177	0.815	0.114	0.204	0.695	0.083	0.144	0.811	0.84	0.593	0.896	0.795	0.644	0.91	0.618	0.667	0.913	0.49	0.609	0.936	0.395	0.615	0.945	0.229	0.646	0.951	0.07	0.55
995	4.975	1.04	0.907	0.488	0.85	0.875	0.323	0.93	0.837	0.268	0.95	0.66	0.23	0.89	0.534	0.252	0.876	0.447	0.234	0.879	0.289	0.177	0.808	0.115	0.205	0.687	0.084	0.145	0.81	0.84	0.592	0.894	0.795	0.643	0.909	0.618	0.667	0.913	0.49	0.608	0.936	0.395	0.615	0.945	0.229	0.646	0.951	0.07	0.55
996	4.98	1.039	0.906	0.488	0.848	0.876	0.322	0.928	0.837	0.268	0.946	0.661	0.23	0.885	0.535	0.252	0.87	0.448	0.234	0.872	0.289	0.177	0.801	0.116	0.206	0.68	0.086	0.148	0.808	0.84	0.592	0.893	0.794	0.643	0.908	0.618	0.667	0.912	0.49	0.608	0.936	0.395	0.615	0.945	0.229	0.645	0.951	0.07	0.55
997	4.985	1.037	0.906	0.488	0.847	0.876	0.322	0.926	0.837	0.267	0.942	0.66	0.23	0.88	0.535	0.252	0.865	0.448	0.234	0.865	0.29	0.177	0.793	0.117	0.207	0.672	0.087	0.15	0.807	0.84	0.591	0.891	0.794	0.643	0.907	0.619	0.667	0.912	0.49	0.608	0.935	0.395	0.615	0.945	0.229	0.645	0.951	0.07	0.55
998	4.99	1.036	0.905	0.488	0.845	0.877	0.321	0.924	0.837	0.267	0.938	0.66	0.23	0.875	0.536	0.252	0.859	0.449	0.234	0.858	0.29	0.178	0.786	0.118	0.208	0.665	0.088	0.152	0.805	0.841	0.591	0.89	0.794	0.643	0.906	0.619	0.667	0.911	0.49	0.608	0.935	0.395	0.615	0.945	0.23	0.645	0.951	0.07	0.55
999	4.995	1.035	0.905	0.488	0.844	0.877	0.321	0.922	0.838	0.267	0.934	0.66	0.23	0.87	0.537	0.252	0.853	0.45	0.234	0.852	0.291	0.178	0.78	0.118	0.21	0.657	0.089	0.154	0.804	0.841	0.59	0.888	0.794	0.643	0.905	0.619	0.667	0.911	0.49	0.608	0.935	0.396	0.614	0.946	0.23	0.645	0.951	0.07	0.55
1000	5	1.033	0.904	0.488	0.843	0.878	0.32	0.92	0.838	0.267	0.93	0.66	0.229	0.865	0.538	0.252	0.848	0.45	0.234	0.845	0.291	0.178	0.773	0.119	0.211	0.65	0.09	0.157	0.802	0.841	0.59	0.887	0.794	0.643	0.904	0.619	0.667	0.91	0.49	0.608	0.935	0.396	0.614	0.946	0.23	0.645	0.951	0.07	0.55
1001	5.005	1.032	0.904	0.488	0.841	0.879	0.32	0.917	0.838	0.266	0.926	0.66	0.229	0.86	0.539	0.251	0.842	0.451	0.234	0.839	0.292	0.178	0.767	0.12	0.212	0.643	0.091	0.159	0.801	0.841	0.59	0.886	0.794	0.642	0.903	0.619	0.666	0.91	0.49	0.608	0.935	0.396	0.614	0.946	0.23	0.645	0.95	0.07	0.55
1002	5.01	1.03	0.904	0.488	0.84	0.879	0.319	0.915	0.838	0.266	0.922	0.66	0.229	0.855	0.539	0.251	0.836	0.452	0.233	0.833	0.293	0.178	0.761	0.121	0.213	0.636	0.091	0.162	0.799	0.841	0.589	0.884	0.794	0.642	0.902	0.619	0.666	0.91	0.49	0.607	0.935	0.396	0.614	0.946	0.23	0.645	0.95	0.07	0.55
1003	5.015	1.029	0.903	0.488	0.838	0.88	0.319	0.913	0.839	0.266	0.918	0.66	0.228	0.85	0.54	0.25	0.83	0.453	0.233	0.826	0.294	0.178	0.755	0.122	0.215	0.629	0.092	0.165	0.798	0.841	0.589	0.883	0.794	0.642	0.901	0.619	0.666	0.909	0.49	0.607	0.935	0.396	0.614	0.946	0.23	0.645	0.95	0.07	0.55
1004	5.02	1.028	0.903	0.488	0.837	0.88	0.319	0.911	0.839	0.266	0.914	0.661	0.228	0.845	0.541	0.25	0.824	0.454	0.233	0.82	0.294	0.179	0.749	0.122	0.216	0.623	0.093	0.167	0.797	0.841	0.589	0.882	0.794	0.642	0.901	0.619	0.666	0.909	0.49	0.607	0.935	0.396	0.614	0.946	0.23	0.645	0.95	0.07	0.549
1005	5.025	1.026	0.902	0.488	0.835	0.88	0.318	0.908	0.838	0.266	0.91	0.661	0.228	0.839	0.542	0.25	0.819	0.454	0.232	0.814	0.295	0.179	0.743	0.123	0.217	0.617	0.093	0.17	0.795	0.841	0.589	0.881	0.794	0.642	0.9	0.619	0.666	0.909	0.49	0.607	0.934	0.396	0.613	0.946	0.23	0.645	0.95	0.07	0.549
1006	5.03	1.025	0.902	0.488	0.833	0.881	0.318	0.906	0.838	0.266	0.905	0.661	0.227	0.834	0.543	0.249	0.813	0.455	0.232	0.808	0.296	0.179	0.737	0.124	0.218	0.61	0.093	0.173	0.794	0.841	0.588	0.88	0.794	0.642	0.899	0.619	0.666	0.908	0.49	0.607	0.934	0.396	0.613	0.946	0.23	0.645	0.95	0.07	0.549
1007	5.035	1.023	0.901	0.487	0.831	0.881	0.318	0.904	0.838	0.266	0.9	0.662	0.226	0.829	0.543	0.249	0.808	0.456	0.232	0.802	0.296	0.179	0.732	0.124	0.219	0.604	0.094	0.176	0.793	0.841	0.588	0.879	0.794	0.642	0.898	0.619	0.666	0.908	0.49	0.607	0.934	0.396	0.613	0.946	0.23	0.645	0.95	0.07	0.549
1008	5.04	1.022	0.901	0.487	0.83	0.881	0.318	0.902	0.839	0.265	0.896	0.662	0.225	0.824	0.544	0.248	0.803	0.456	0.231	0.797	0.297	0.179	0.726	0.125	0.22	0.598	0.094	0.178	0.792	0.841	0.588	0.878	0.794	0.641	0.898	0.619	0.666	0.908	0.49	0.607	0.934	0.396	0.613	0.946	0.23	0.645	0.95	0.071	0.549
1009	5.045	1.021	0.9	0.487	0.828	0.881	0.318	0.9	0.839	0.265	0.892	0.662	0.225	0.819	0.545	0.248	0.797	0.457	0.231	0.792	0.298	0.179	0.722	0.126	0.221	0.593	0.094	0.181	0.791	0.841	0.588	0.876	0.793	0.641	0.897	0.619	0.666	0.907	0.49	0.607	0.934	0.396	0.613	0.946	0.23	0.645	0.95	0.071	0.549
1010	5.05	1.019	0.9	0.486	0.826	0.881	0.318	0.897	0.838	0.265	0.887	0.662	0.224	0.814	0.545	0.248	0.792	0.458	0.231	0.787	0.298	0.179	0.717	0.126	0.222	0.587	0.094	0.183	0.79	0.841	0.588	0.876	0.793	0.641	0.896	0.619	0.666	0.907	0.49	0.607	0.933	0.397	0.613	0.946	0.23	0.644	0.95	0.071	0.549
1011	5.055	1.018	0.9	0.486	0.824	0.881	0.318	0.895	0.838	0.265	0.883	0.663	0.223	0.809	0.546	0.247	0.787	0.459	0.23	0.782	0.299	0.18	0.712	0.127	0.223	0.582	0.094	0.186	0.789	0.841	0.588	0.875	0.793	0.641	0.896	0.619	0.666	0.906	0.49	0.607	0.933	0.397	0.613	0.946	0.23	0.644	0.95	0.071	0.549
1012	5.06	1.017	0.899	0.485	0.822	0.881	0.318	0.892	0.838	0.265	0.879	0.663	0.223	0.804	0.547	0.247	0.781	0.459	0.23	0.776	0.3	0.18	0.708	0.127	0.224	0.577	0.094	0.188	0.787	0.841	0.589	0.874	0.793	0.641	0.895	0.619	0.666	0.906	0.49	0.607	0.933	0.397	0.613	0.946	0.231	0.645	0.95	0.071	0.548
1013	5.065	1.015	0.899	0.485	0.82	0.881	0.318	0.89	0.838	0.264	0.874	0.663	0.222	0.799	0.548	0.246	0.776	0.46	0.229	0.771	0.3	0.18	0.703	0.128	0.225	0.572	0.094	0.19	0.786	0.841	0.589	0.873	0.793	0.641	0.894	0.619	0.665	0.905	0.49	0.606	0.933	0.396	0.612	0.946	0.231	0.644	0.95	0.071	0.548
1014	5.07	1.014	0.898	0.484	0.818	0.881	0.317	0.887	0.838	0.264	0.87	0.664	0.221	0.794	0.549	0.246	0.771	0.461	0.229	0.766	0.301	0.18	0.699	0.129	0.226	0.568	0.094	0.192	0.785	0.841	0.589	0.872	0.793	0.64	0.893	0.619	0.665	0.905	0.49	0.606	0.932	0.396	0.612	0.946	0.231	0.644	0.95	0.071	0.548
1015	5.075	1.013	0.898	0.484	0.816	0.881	0.318	0.884	0.838	0.264	0.865	0.664	0.221	0.79	0.549	0.246	0.766	0.461	0.229	0.761	0.302	0.18	0.695	0.129	0.227	0.563	0.094	0.194	0.783	0.841	0.59	0.871	0.793	0.64	0.893	0.619	0.665	0.904	0.49	0.606	0.932	0.396	0.612	0.946	0.231	0.644	0.95	0.071	0.548
1016	5.08	1.011	0.898	0.483	0.814	0.881	0.318	0.881	0.838	0.264	0.862	0.664	0.22	0.785	0.55	0.245	0.761	0.462	0.228	0.757	0.302	0.18	0.69	0.129	0.228	0.559	0.094	0.196	0.782	0.841	0.59	0.869	0.793	0.64	0.892	0.619	0.665	0.904	0.49	0.606	0.931	0.396	0.612	0.946	0.231	0.644	0.95	0.071	0.548
1017	5.085	1.01	0.897	0.482	0.812	0.88	0.318	0.879	0.838	0.264	0.857	0.664	0.219	0.781	0.551	0.244	0.757	0.463	0.228	0.752	0.303	0.18	0.687	0.13	0.228	0.555	0.094	0.198	0.781	0.841	0.59	0.869	0.793	0.64	0.891	0.619	0.665	0.903	0.49	0.606	0.93	0.396	0.612	0.946	0.231	0.644	0.95	0.071	0.548
1018	5.09	1.009	0.897	0.482	0.809	0.88	0.318	0.877	0.838	0.264	0.853	0.664	0.219	0.776	0.551	0.244	0.752	0.464	0.228	0.748	0.303	0.18	0.683	0.131	0.229	0.551	0.094	0.199	0.78	0.841	0.591	0.868	0.793	0.64	0.89	0.619	0.665	0.903	0.49	0.606	0.93	0.396	0.612	0.946	0.231	0.644	0.95	0.071	0.548
1019	5.095	1.008	0.896	0.481	0.807	0.88	0.318	0.874	0.837	0.264	0.85	0.664	0.218	0.772	0.552	0.244	0.747	0.464	0.228	0.743	0.304	0.181	0.679	0.131	0.23	0.547	0.094	0.201	0.778	0.841	0.591	0.866	0.793	0.64	0.889	0.619	0.666	0.902	0.49	0.606	0.929	0.396	0.612	0.946	0.231	0.644	0.95	0.071	0.548
1020	5.1	1.007	0.896	0.48	0.805	0.88	0.318	0.871	0.837	0.264	0.846	0.665	0.218	0.768	0.553	0.243	0.743	0.465	0.228	0.738	0.305	0.181	0.676	0.132	0.231	0.544	0.095	0.202	0.777	0.841	0.592	0.865	0.793	0.639	0.888	0.619	0.666	0.901	0.49	0.606	0.929	0.396	0.612	0.946	0.231	0.644	0.95	0.071	0.548
1021	5.105	1.005	0.896	0.48	0.803	0.879	0.319	0.868	0.837	0.263	0.842	0.665	0.217	0.763	0.553	0.243	0.738	0.466	0.227	0.735	0.305	0.181	0.672	0.133	0.232	0.541	0.095	0.203	0.776	0.841	0.592	0.864	0.793	0.639	0.888	0.619	0.666	0.9	0.489	0.606	0.928	0.397	0.612	0.945	0.231	0.644	0.95	0.071	0.548
1022	5.11	1.004	0.895	0.479	0.8	0.879	0.319	0.866	0.837	0.264	0.838	0.665	0.217	0.759	0.554	0.243	0.734	0.466	0.227	0.73	0.306	0.181	0.668	0.133	0.232	0.537	0.095	0.204	0.774	0.842	0.592	0.863	0.793	0.639	0.887	0.618	0.665	0.899	0.489	0.606	0.928	0.397	0.612	0.945	0.231	0.644	0.95	0.071	0.548
1023	5.115	1.003	0.895	0.478	0.798	0.879	0.319	0.863	0.836	0.264	0.835	0.665	0.217	0.755	0.554	0.242	0.73	0.467	0.227	0.726	0.306	0.181	0.665	0.133	0.233	0.534	0.095	0.205	0.772	0.842	0.593	0.862	0.793	0.639	0.885	0.618	0.665	0.898	0.489	0.606	0.927	0.397	0.611	0.945	0.231	0.644	0.95	0.071	0.548
1024	5.12	1.001	0.894	0.478	0.796	0.879	0.32	0.86	0.836	0.264	0.831	0.665	0.217	0.751	0.554	0.242	0.725	0.467	0.227	0.722	0.307	0.181	0.662	0.134	0.233	0.531	0.095	0.206	0.771	0.842	0.593	0.861	0.793	0.639	0.884	0.618	0.665	0.897	0.489	0.606	0.927	0.397	0.611	0.945	0.231	0.643	0.95	0.071	0.548
1025	5.125	0.999	0.894	0.477	0.793	0.878	0.32	0.858	0.836	0.263	0.828	0.665	0.216	0.747	0.555	0.242	0.721	0.468	0.227	0.718	0.307	0.181	0.659	0.134	0.234	0.528	0.095	0.206	0.77	0.842	0.593	0.859	0.792	0.639	0.883	0.618	0.665	0.897	0.489	0.606	0.926	0.397	0.611	0.944	0.231	0.643	0.95	0.071	0.548
1026	5.13	0.998	0.893	0.476	0.791	0.878	0.32	0.856	0.836	0.263	0.825	0.664	0.216	0.743	0.555	0.242	0.717	0.468	0.226	0.714	0.308	0.181	0.655	0.135	0.234	0.525	0.095	0.207	0.768	0.842	0.594	0.858	0.792	0.639	0.882	0.618	0.665	0.896	0.489	0.606	0.925	0.397	0.611	0.944	0.231	0.643	0.95	0.071	0.548
1027	5.135	0.996	0.893	0.476	0.789	0.878	0.32	0.853	0.835	0.263	0.821	0.664	0.216	0.74	0.555	0.242	0.713	0.468	0.226	0.71	0.308	0.181	0.652	0.135	0.234	0.522	0.096	0.207	0.767	0.842	0.594	0.856	0.792	0.639	0.881	0.618	0.665	0.895	0.489	0.606	0.925	0.397	0.611	0.944	0.231	0.643	0.95	0.071	0.548
1028	5.14	0.995	0.892	0.476	0.786	0.877	0.32	0.85	0.835	0.263	0.819	0.664	0.216	0.736	0.555	0.241	0.71	0.469	0.226	0.707	0.308	0.181	0.65	0.135	0.235	0.519	0.096	0.207	0.765	0.842	0.594	0.855	0.792	0.639	0.88	0.618	0.665	0.895	0.489	0.605	0.924	0.397	0.611	0.943	0.232	0.643	0.95	0.071	0.547
1029	5.145	0.993	0.892	0.475	0.784	0.877	0.32	0.848	0.835	0.263	0.816	0.664	0.215	0.733	0.555	0.241	0.706	0.469	0.226	0.703	0.308	0.181	0.646	0.135	0.235	0.515	0.096	0.207	0.764	0.842	0.594	0.853	0.792	0.638	0.879	0.618	0.665	0.894	0.489	0.605	0.924	0.397	0.611	0.943	0.232	0.643	0.95	0.071	0.547
1030	5.15	0.991	0.891	0.474	0.782	0.877	0.32	0.845	0.834	0.263	0.813	0.664	0.215	0.729	0.556	0.241	0.703	0.469	0.226	0.7	0.308	0.181	0.643	0.135	0.236	0.513	0.096	0.208	0.762	0.842	0.594	0.852	0.792	0.638	0.878	0.618	0.665	0.894	0.489	0.605	0.923	0.397	0.611	0.943	0.232	0.643	0.95	0.071	0.547
1031	5.155	0.989	0.891	0.474	0.78	0.876	0.32	0.843	0.833	0.263	0.81	0.663	0.215	0.726	0.556	0.241	0.699	0.469	0.226	0.696	0.308	0.181	0.64	0.135	0.236	0.51	0.096	0.208	0.761	0.842	0.595	0.851	0.792	0.638	0.876	0.618	0.665	0.892	0.489	0.605	0.922	0.397	0.611	0.942	0.232	0.643	0.95	0.071	0.547
1032	5.16	0.987	0.89	0.473	0.778	0.876	0.321	0.841	0.833	0.262	0.807	0.663	0.215	0.723	0.555	0.241	0.696	0.469	0.226	0.693	0.308	0.181	0.637	0.135	0.236	0.507	0.096	0.208	0.759	0.843	0.595	0.849	0.792	0.638	0.875	0.618	0.665	0.89	0.489	0.605	0.921	0.397	0.61	0.942	0.232	0.643	0.95	0.071	0.547
1033	5.165	0.985	0.889	0.473	0.775	0.875	0.32	0.838	0.833	0.262	0.804	0.662	0.215	0.72	0.555	0.241	0.693	0.468	0.226	0.69	0.308	0.181	0.634	0.136	0.236	0.504	0.096	0.208	0.757	0.843	0.595	0.848	0.792	0.638	0.874	0.617	0.665	0.889	0.489	0.605	0.92	0.397	0.61	0.942	0.232	0.643	0.95	0.071	0.547
1034	5.17	0.983	0.889	0.472	0.773	0.875	0.32	0.836	0.832	0.262	0.802	0.662	0.215	0.718	0.555	0.241	0.69	0.468	0.226	0.687	0.307	0.181	0.631	0.135	0.236	0.502	0.096	0.207	0.755	0.843	0.595	0.846	0.791	0.638	0.873	0.617	0.665	0.888	0.489	0.605	0.919	0.397	0.61	0.941	0.232	0.643	0.949	0.071	0.547
1035	5.175	0.982	0.888	0.472	0.771	0.875	0.32	0.834	0.832	0.262	0.799	0.661	0.215	0.715	0.555	0.241	0.688	0.468	0.226	0.684	0.307	0.181	0.628	0.134	0.236	0.499	0.096	0.207	0.754	0.843	0.595	0.844	0.791	0.638	0.872	0.617	0.665	0.887	0.489	0.605	0.918	0.397	0.61	0.941	0.232	0.643	0.949	0.072	0.547
1036	5.18	0.98	0.888	0.472	0.769	0.874	0.32	0.831	0.831	0.262	0.797	0.66	0.214	0.712	0.554	0.241	0.685	0.468	0.226	0.682	0.307	0.182	0.625	0.134	0.236	0.496	0.096	0.207	0.752	0.843	0.595	0.843	0.791	0.638	0.871	0.617	0.665	0.887	0.489	0.605	0.917	0.397	0.609	0.94	0.232	0.643	0.949	0.072	0.547
1037	5.185	0.977	0.887	0.471	0.767	0.874	0.32	0.829	0.83	0.261	0.795	0.66	0.214	0.71	0.554	0.241	0.682	0.467	0.226	0.679	0.307	0.181	0.623	0.134	0.236	0.493	0.096	0.207	0.75	0.843	0.595	0.841	0.792	0.638	0.87	0.617	0.665	0.886	0.489	0.605	0.916	0.397	0.609	0.94	0.232	0.643	0.949	0.072	0.547
1038	5.19	0.975	0.886	0.47	0.764	0.874	0.32	0.827	0.83	0.261	0.793	0.659	0.214	0.707	0.553	0.241	0.68	0.467	0.226	0.676	0.306	0.181	0.619	0.134	0.236	0.49	0.096	0.207	0.748	0.843	0.595	0.84	0.792	0.638	0.869	0.617	0.664	0.884	0.489	0.605	0.915	0.397	0.609	0.939	0.233	0.642	0.949	0.072	0.547
1039	5.195	0.974	0.886	0.47	0.762	0.873	0.32	0.825	0.829	0.261	0.79	0.658	0.215	0.706	0.552	0.241	0.678	0.466	0.226	0.674	0.305	0.181	0.617	0.133	0.236	0.488	0.095	0.207	0.747	0.843	0.595	0.839	0.791	0.637	0.867	0.617	0.664	0.883	0.489	0.605	0.914	0.397	0.609	0.939	0.233	0.642	0.949	0.072	0.547
1040	5.2	0.972	0.885	0.469	0.76	0.873	0.32	0.823	0.828	0.26	0.789	0.657	0.215	0.704	0.551	0.241	0.676	0.465	0.226	0.671	0.305	0.182	0.614	0.133	0.236	0.485	0.095	0.207	0.745	0.843	0.595	0.837	0.791	0.637	0.866	0.617	0.664	0.881	0.489	0.605	0.913	0.397	0.609	0.938	0.233	0.642	0.949	0.072	0.546
1041	5.205	0.97	0.885	0.469	0.757	0.872	0.32	0.821	0.828	0.26	0.787	0.657	0.215	0.702	0.551	0.242	0.674	0.464	0.226	0.669	0.304	0.182	0.611	0.132	0.236	0.482	0.095	0.207	0.744	0.843	0.595	0.835	0.791	0.637	0.865	0.617	0.664	0.88	0.488	0.605	0.912	0.397	0.609	0.938	0.233	0.642	0.949	0.072	0.546
1042	5.21	0.967	0.884	0.469	0.755	0.872	0.32	0.819	0.827	0.26	0.785	0.655	0.215	0.7	0.55	0.242	0.672	0.463	0.226	0.666	0.303	0.182	0.608	0.131	0.236	0.479	0.094	0.207	0.742	0.842	0.595	0.833	0.791	0.637	0.864	0.616	0.664	0.879	0.488	0.604	0.911	0.397	0.609	0.938	0.233	0.642	0.949	0.072	0.546
1043	5.215	0.965	0.884	0.468	0.753	0.872	0.319	0.816	0.826	0.26	0.783	0.654	0.215	0.699	0.548	0.242	0.67	0.462	0.227	0.664	0.302	0.182	0.605	0.13	0.236	0.476	0.094	0.206	0.74	0.842	0.594	0.832	0.791	0.636	0.862	0.617	0.664	0.878	0.488	0.604	0.91	0.397	0.608	0.937	0.233	0.642	0.949	0.072	0.546
1044	5.22	0.963	0.883	0.468	0.751	0.871	0.319	0.814	0.825	0.26	0.782	0.654	0.215	0.697	0.547	0.242	0.669	0.462	0.227	0.662	0.301	0.182	0.603	0.13	0.236	0.473	0.093	0.206	0.738	0.842	0.594	0.831	0.791	0.636	0.862	0.617	0.664	0.877	0.488	0.604	0.91	0.397	0.608	0.937	0.234	0.642	0.948	0.072	0.546
1045	5.225	0.961	0.883	0.467	0.749	0.871	0.319	0.812	0.824	0.259	0.78	0.653	0.215	0.696	0.546	0.243	0.667	0.46	0.227	0.659	0.3	0.182	0.6	0.129	0.236	0.47	0.093	0.206	0.737	0.842	0.594	0.829	0.791	0.636	0.86	0.617	0.663	0.875	0.489	0.604	0.909	0.397	0.608	0.937	0.234	0.642	0.948	0.073	0.546
1046	5.23	0.959	0.882	0.467	0.746	0.871	0.319	0.81	0.823	0.259	0.779	0.651	0.216	0.694	0.545	0.243	0.666	0.459	0.228	0.657	0.299	0.182	0.597	0.128	0.236	0.467	0.092	0.206	0.735	0.842	0.594	0.828	0.791	0.635	0.859	0.617	0.663	0.874	0.488	0.604	0.908	0.398	0.608	0.936	0.234	0.642	0.948	0.073	0.546
1047	5.235	0.957	0.881	0.466	0.744	0.87	0.319	0.808	0.822	0.259	0.777	0.65	0.216	0.693	0.544	0.244	0.665	0.458	0.228	0.656	0.298	0.182	0.595	0.127	0.236	0.465	0.092	0.206	0.733	0.842	0.594	0.826	0.791	0.635	0.858	0.617	0.663	0.872	0.488	0.603	0.906	0.398	0.608	0.936	0.234	0.641	0.948	0.073	0.546
1048	5.24	0.955	0.881	0.466	0.742	0.87	0.319	0.806	0.821	0.259	0.776	0.649	0.216	0.693	0.542	0.244	0.663	0.456	0.228	0.654	0.296	0.182	0.592	0.126	0.235	0.462	0.091	0.206	0.732	0.842	0.594	0.824	0.791	0.635	0.856	0.617	0.663	0.871	0.489	0.604	0.905	0.398	0.608	0.935	0.234	0.641	0.948	0.073	0.546
1049	5.245	0.953	0.881	0.465	0.739	0.869	0.319	0.804	0.82	0.259	0.775	0.648	0.216	0.692	0.54	0.244	0.662	0.455	0.229	0.652	0.295	0.183	0.589	0.125	0.235	0.459	0.091	0.206	0.73	0.842	0.594	0.823	0.791	0.635	0.855	0.617	0.663	0.87	0.489	0.603	0.904	0.398	0.608	0.935	0.235	0.641	0.948	0.073	0.546
1050	5.25	0.951	0.88	0.465	0.736	0.869	0.319	0.802	0.819	0.259	0.774	0.646	0.216	0.691	0.539	0.244	0.662	0.454	0.23	0.65	0.294	0.183	0.587	0.124	0.235	0.456	0.09	0.206	0.728	0.842	0.594	0.821	0.791	0.635	0.854	0.617	0.663	0.869	0.488	0.603	0.903	0.398	0.608	0.934	0.235	0.641	0.948	0.073	0.546
1051	5.255	0.949	0.879	0.464	0.735	0.868	0.319	0.8	0.819	0.258	0.773	0.645	0.217	0.69	0.537	0.245	0.661	0.452	0.23	0.648	0.292	0.183	0.584	0.122	0.235	0.454	0.089	0.206	0.726	0.842	0.593	0.819	0.791	0.634	0.852	0.617	0.663	0.867	0.488	0.603	0.902	0.398	0.608	0.934	0.235	0.641	0.948	0.074	0.546
1052	5.26	0.947	0.879	0.464	0.733	0.868	0.318	0.798	0.818	0.258	0.772	0.644	0.217	0.69	0.536	0.245	0.661	0.45	0.23	0.647	0.291	0.183	0.582	0.121	0.235	0.451	0.088	0.206	0.725	0.842	0.593	0.818	0.791	0.634	0.851	0.617	0.662	0.866	0.488	0.603	0.901	0.398	0.607	0.933	0.235	0.641	0.948	0.074	0.546
1053	5.265	0.945	0.879	0.463	0.73	0.867	0.318	0.796	0.817	0.258	0.771	0.643	0.217	0.69	0.534	0.246	0.66	0.449	0.231	0.646	0.289	0.183	0.58	0.12	0.235	0.449	0.087	0.206	0.723	0.841	0.593	0.816	0.791	0.634	0.849	0.617	0.662	0.865	0.489	0.603	0.9	0.398	0.607	0.932	0.235	0.641	0.948	0.074	0.546
1054	5.27	0.943	0.879	0.462	0.728	0.867	0.318	0.794	0.816	0.258	0.771	0.641	0.218	0.69	0.532	0.247	0.659	0.447	0.231	0.644	0.288	0.183	0.578	0.118	0.235	0.447	0.087	0.206	0.722	0.841	0.593	0.815	0.792	0.634	0.848	0.617	0.662	0.864	0.489	0.603	0.899	0.398	0.607	0.932	0.235	0.641	0.947	0.075	0.546
1055	5.275	0.94	0.878	0.461	0.726	0.866	0.318	0.792	0.815	0.257	0.77	0.64	0.219	0.689	0.531	0.247	0.659	0.446	0.232	0.643	0.286	0.184	0.576	0.117	0.235	0.444	0.086	0.206	0.719	0.841	0.593	0.813	0.792	0.633	0.847	0.617	0.662	0.862	0.489	0.603	0.898	0.399	0.607	0.931	0.235	0.641	0.947	0.075	0.546
1056	5.28	0.938	0.878	0.461	0.726	0.865	0.318	0.79	0.814	0.257	0.769	0.639	0.219	0.689	0.529	0.248	0.659	0.444	0.233	0.642	0.285	0.184	0.574	0.116	0.235	0.442	0.085	0.205	0.717	0.841	0.593	0.811	0.791	0.633	0.845	0.617	0.662	0.861	0.488	0.603	0.897	0.399	0.607	0.931	0.235	0.641	0.947	0.075	0.546
1057	5.285	0.936	0.877	0.46	0.723	0.865	0.318	0.788	0.813	0.257	0.769	0.638	0.219	0.689	0.527	0.248	0.659	0.442	0.234	0.641	0.283	0.185	0.571	0.115	0.235	0.44	0.083	0.206	0.715	0.841	0.592	0.809	0.791	0.633	0.844	0.617	0.662	0.86	0.488	0.603	0.896	0.399	0.607	0.93	0.235	0.641	0.947	0.076	0.546
1058	5.29	0.934	0.877	0.459	0.721	0.864	0.318	0.786	0.812	0.257	0.769	0.636	0.22	0.69	0.525	0.249	0.659	0.441	0.234	0.64	0.282	0.185	0.57	0.114	0.235	0.438	0.082	0.205	0.714	0.841	0.592	0.808	0.791	0.632	0.842	0.617	0.661	0.858	0.489	0.603	0.894	0.398	0.606	0.929	0.236	0.641	0.947	0.076	0.546
1059	5.295	0.932	0.877	0.459	0.719	0.863	0.318	0.784	0.811	0.256	0.768	0.635	0.22	0.69	0.524	0.25	0.659	0.439	0.235	0.64	0.28	0.185	0.568	0.112	0.236	0.437	0.081	0.205	0.713	0.841	0.592	0.806	0.791	0.632	0.841	0.617	0.661	0.857	0.489	0.602	0.893	0.398	0.606	0.928	0.236	0.641	0.947	0.076	0.546
1060	5.3	0.93	0.876	0.458	0.717	0.863	0.318	0.782	0.81	0.256	0.768	0.634	0.22	0.69	0.522	0.251	0.658	0.437	0.236	0.639	0.279	0.186	0.566	0.111	0.236	0.435	0.08	0.206	0.711	0.84	0.592	0.805	0.791	0.632	0.84	0.617	0.661	0.855	0.488	0.602	0.892	0.398	0.606	0.928	0.236	0.64	0.947	0.076	0.546
1061	5.305	0.927	0.875	0.457	0.714	0.862	0.318	0.78	0.809	0.256	0.767	0.632	0.221	0.689	0.52	0.251	0.659	0.435	0.237	0.639	0.277	0.187	0.565	0.11	0.236	0.434	0.079	0.206	0.709	0.84	0.592	0.803	0.791	0.632	0.838	0.617	0.661	0.854	0.488	0.602	0.891	0.399	0.606	0.928	0.236	0.64	0.947	0.076	0.545
1062	5.31	0.925	0.875	0.456	0.711	0.862	0.318	0.778	0.808	0.256	0.767	0.631	0.221	0.69	0.518	0.252	0.66	0.434	0.237	0.639	0.275	0.187	0.564	0.108	0.236	0.432	0.078	0.206	0.707	0.841	0.591	0.802	0.791	0.631	0.837	0.617	0.66	0.853	0.488	0.601	0.89	0.399	0.606	0.927	0.236	0.64	0.947	0.076	0.545
1063	5.315	0.923	0.875	0.455	0.709	0.861	0.317	0.776	0.807	0.255	0.767	0.63	0.222	0.691	0.517	0.253	0.66	0.432	0.238	0.638	0.274	0.188	0.563	0.106	0.237	0.431	0.076	0.206	0.705	0.841	0.591	0.8	0.791	0.631	0.835	0.617	0.66	0.851	0.488	0.601	0.888	0.399	0.606	0.926	0.237	0.64	0.947	0.076	0.545
1064	5.32	0.921	0.874	0.454	0.707	0.86	0.317	0.774	0.806	0.255	0.766	0.629	0.222	0.691	0.515	0.253	0.66	0.43	0.239	0.638	0.272	0.188	0.562	0.105	0.237	0.43	0.075	0.206	0.704	0.84	0.591	0.798	0.791	0.631	0.833	0.617	0.66	0.85	0.488	0.601	0.887	0.399	0.606	0.926	0.237	0.64	0.947	0.077	0.545
1065	5.325	0.919	0.874	0.453	0.704	0.86	0.317	0.772	0.805	0.255	0.766	0.628	0.223	0.691	0.513	0.254	0.661	0.429	0.24	0.638	0.27	0.189	0.561	0.104	0.238	0.429	0.074	0.206	0.702	0.84	0.591	0.796	0.791	0.63	0.832	0.617	0.659	0.848	0.488	0.601	0.886	0.399	0.605	0.925	0.237	0.64	0.946	0.077	0.545
1066	5.33	0.917	0.874	0.453	0.702	0.859	0.317	0.769	0.804	0.254	0.765	0.626	0.223	0.691	0.511	0.255	0.662	0.427	0.241	0.638	0.269	0.19	0.561	0.102	0.238	0.428	0.072	0.207	0.701	0.84	0.591	0.795	0.791	0.63	0.831	0.617	0.659	0.847	0.488	0.601	0.885	0.399	0.605	0.925	0.237	0.64	0.946	0.077	0.545
1067	5.335	0.914	0.874	0.451	0.699	0.859	0.317	0.767	0.803	0.254	0.764	0.625	0.223	0.691	0.509	0.256	0.662	0.425	0.242	0.639	0.267	0.191	0.56	0.101	0.239	0.428	0.07	0.207	0.7	0.839	0.59	0.794	0.791	0.629	0.829	0.617	0.659	0.845	0.488	0.601	0.883	0.399	0.605	0.924	0.237	0.64	0.946	0.077	0.545
1068	5.34	0.912	0.873	0.45	0.697	0.858	0.317	0.765	0.802	0.254	0.764	0.624	0.223	0.692	0.508	0.257	0.663	0.424	0.242	0.639	0.266	0.192	0.56	0.099	0.239	0.428	0.068	0.208	0.698	0.839	0.59	0.792	0.791	0.629	0.828	0.617	0.658	0.844	0.488	0.6	0.882	0.399	0.605	0.924	0.238	0.64	0.946	0.078	0.545
1069	5.345	0.91	0.873	0.449	0.694	0.858	0.316	0.763	0.802	0.253	0.764	0.623	0.223	0.692	0.507	0.257	0.664	0.422	0.243	0.639	0.264	0.193	0.56	0.097	0.24	0.428	0.067	0.208	0.695	0.84	0.59	0.79	0.79	0.629	0.826	0.616	0.658	0.843	0.488	0.6	0.881	0.399	0.605	0.923	0.238	0.64	0.946	0.078	0.545
1070	5.35	0.907	0.872	0.448	0.692	0.857	0.316	0.761	0.801	0.253	0.763	0.622	0.224	0.693	0.505	0.258	0.665	0.421	0.244	0.64	0.262	0.193	0.56	0.096	0.241	0.428	0.065	0.208	0.693	0.84	0.59	0.789	0.791	0.628	0.825	0.617	0.657	0.841	0.487	0.6	0.88	0.399	0.604	0.922	0.238	0.64	0.946	0.078	0.545
1071	5.355	0.905	0.872	0.447	0.689	0.856	0.316	0.758	0.8	0.252	0.762	0.621	0.224	0.693	0.504	0.258	0.665	0.419	0.245	0.641	0.26	0.194	0.56	0.095	0.242	0.429	0.063	0.209	0.692	0.839	0.59	0.787	0.791	0.628	0.824	0.617	0.657	0.84	0.487	0.6	0.879	0.399	0.604	0.921	0.239	0.639	0.946	0.078	0.545
1072	5.36	0.903	0.872	0.446	0.687	0.856	0.316	0.756	0.8	0.252	0.762	0.62	0.224	0.693	0.502	0.259	0.666	0.417	0.246	0.642	0.259	0.195	0.561	0.093	0.243	0.429	0.061	0.209	0.691	0.839	0.589	0.786	0.791	0.627	0.822	0.617	0.657	0.839	0.488	0.6	0.877	0.399	0.604	0.921	0.239	0.639	0.945	0.079	0.545
1073	5.365	0.901	0.872	0.445	0.684	0.855	0.316	0.754	0.799	0.251	0.761	0.619	0.224	0.694	0.501	0.26	0.667	0.416	0.247	0.643	0.257	0.196	0.561	0.091	0.244	0.43	0.058	0.21	0.689	0.839	0.589	0.784	0.79	0.625	0.821	0.616	0.656	0.837	0.487	0.599	0.876	0.399	0.604	0.92	0.239	0.639	0.945	0.079	0.545
1074	5.37	0.899	0.872	0.444	0.682	0.854	0.315	0.751	0.798	0.251	0.761	0.618	0.225	0.694	0.5	0.261	0.668	0.415	0.248	0.644	0.255	0.197	0.563	0.09	0.244	0.431	0.056	0.211	0.687	0.839	0.588	0.782	0.79	0.624	0.819	0.616	0.656	0.835	0.488	0.599	0.874	0.399	0.603	0.92	0.239	0.639	0.945	0.079	0.545
1075	5.375	0.897	0.871	0.443	0.679	0.854	0.315	0.749	0.797	0.25	0.76	0.617	0.225	0.694	0.498	0.261	0.668	0.413	0.249	0.645	0.253	0.198	0.564	0.088	0.246	0.432	0.053	0.212	0.685	0.839	0.588	0.78	0.79	0.624	0.818	0.616	0.655	0.834	0.488	0.599	0.873	0.399	0.603	0.919	0.239	0.639	0.945	0.079	0.545
1076	5.38	0.895	0.871	0.442	0.677	0.853	0.315	0.747	0.797	0.25	0.759	0.616	0.225	0.694	0.496	0.262	0.669	0.411	0.25	0.646	0.252	0.199	0.565	0.086	0.247	0.433	0.051	0.213	0.684	0.838	0.588	0.779	0.79	0.624	0.816	0.617	0.655	0.833	0.487	0.598	0.872	0.399	0.603	0.918	0.239	0.639	0.945	0.079	0.545
1077	5.385	0.892	0.871	0.441	0.674	0.853	0.315	0.744	0.796	0.249	0.758	0.615	0.225	0.694	0.496	0.262	0.669	0.41	0.251	0.648	0.25	0.201	0.566	0.084	0.248	0.435	0.048	0.214	0.681	0.838	0.588	0.777	0.79	0.624	0.815	0.617	0.654	0.831	0.487	0.598	0.871	0.399	0.603	0.918	0.24	0.639	0.945	0.08	0.545
1078	5.39	0.89	0.871	0.44	0.671	0.852	0.314	0.742	0.795	0.249	0.757	0.614	0.225	0.695	0.495	0.262	0.67	0.408	0.251	0.649	0.248	0.202	0.568	0.083	0.25	0.437	0.045	0.215	0.679	0.838	0.587	0.776	0.79	0.623	0.813	0.617	0.654	0.829	0.487	0.598	0.869	0.399	0.603	0.917	0.24	0.639	0.944	0.08	0.545
1079	5.395	0.887	0.87	0.439	0.669	0.851	0.314	0.739	0.795	0.248	0.756	0.614	0.225	0.695	0.493	0.263	0.671	0.407	0.252	0.65	0.247	0.203	0.57	0.081	0.251	0.439	0.042	0.216	0.677	0.838	0.587	0.774	0.79	0.623	0.812	0.617	0.654	0.828	0.487	0.598	0.868	0.399	0.602	0.916	0.24	0.639	0.944	0.08	0.545
1080	5.4	0.885	0.87	0.438	0.667	0.851	0.313	0.737	0.794	0.248	0.755	0.613	0.225	0.694	0.492	0.263	0.671	0.405	0.253	0.652	0.245	0.204	0.571	0.079	0.252	0.441	0.04	0.217	0.675	0.838	0.586	0.772	0.79	0.622	0.81	0.617	0.653	0.827	0.487	0.597	0.867	0.4	0.602	0.916	0.24	0.639	0.944	0.08	0.545
1081	5.405	0.883	0.87	0.437	0.664	0.85	0.313	0.735	0.793	0.247	0.754	0.612	0.225	0.694	0.491	0.264	0.672	0.404	0.254	0.653	0.243	0.206	0.573	0.078	0.253	0.442	0.038	0.219	0.673	0.838	0.586	0.77	0.789	0.621	0.808	0.617	0.653	0.825	0.487	0.597	0.865	0.4	0.602	0.915	0.241	0.639	0.944	0.081	0.545
1082	5.41	0.88	0.869	0.435	0.661	0.85	0.312	0.732	0.792	0.247	0.753	0.611	0.225	0.694	0.49	0.264	0.672	0.403	0.254	0.655	0.242	0.207	0.575	0.076	0.255	0.444	0.035	0.22	0.671	0.838	0.585	0.768	0.789	0.62	0.807	0.617	0.652	0.824	0.487	0.597	0.864	0.4	0.601	0.915	0.241	0.639	0.943	0.081	0.545
1083	5.415	0.878	0.869	0.434	0.66	0.849	0.312	0.73	0.792	0.246	0.752	0.61	0.225	0.694	0.489	0.264	0.673	0.402	0.255	0.656	0.24	0.208	0.577	0.075	0.256	0.446	0.033	0.222	0.67	0.837	0.584	0.766	0.789	0.619	0.805	0.617	0.651	0.822	0.487	0.596	0.863	0.4	0.601	0.914	0.241	0.639	0.943	0.081	0.545
1084	5.42	0.876	0.869	0.433	0.657	0.848	0.311	0.728	0.791	0.245	0.75	0.61	0.224	0.693	0.488	0.264	0.673	0.4	0.256	0.657	0.239	0.209	0.578	0.074	0.257	0.447	0.032	0.223	0.668	0.837	0.584	0.764	0.788	0.618	0.804	0.617	0.651	0.82	0.487	0.596	0.862	0.4	0.601	0.913	0.242	0.639	0.943	0.081	0.545
1085	5.425	0.873	0.869	0.432	0.654	0.848	0.31	0.725	0.79	0.244	0.749	0.609	0.224	0.693	0.487	0.265	0.673	0.399	0.257	0.658	0.238	0.211	0.579	0.073	0.258	0.447	0.031	0.225	0.666	0.837	0.583	0.762	0.788	0.617	0.802	0.617	0.65	0.819	0.487	0.596	0.86	0.4	0.6	0.912	0.242	0.639	0.943	0.082	0.545
1086	5.43	0.871	0.869	0.431	0.652	0.847	0.31	0.723	0.79	0.244	0.748	0.609	0.224	0.693	0.486	0.265	0.673	0.398	0.257	0.658	0.236	0.212	0.579	0.073	0.26	0.446	0.03	0.226	0.664	0.837	0.582	0.76	0.788	0.616	0.8	0.617	0.649	0.817	0.487	0.596	0.859	0.4	0.6	0.912	0.242	0.639	0.943	0.082	0.545
1087	5.435	0.869	0.868	0.43	0.649	0.846	0.309	0.72	0.789	0.244	0.747	0.608	0.224	0.693	0.486	0.265	0.674	0.397	0.258	0.658	0.235	0.213	0.579	0.073	0.26	0.446	0.031	0.227	0.662	0.837	0.582	0.758	0.789	0.616	0.799	0.617	0.649	0.816	0.487	0.595	0.858	0.4	0.6	0.911	0.243	0.638	0.943	0.083	0.545
1088	5.44	0.866	0.868	0.429	0.647	0.846	0.308	0.718	0.788	0.243	0.745	0.608	0.223	0.692	0.485	0.266	0.674	0.396	0.259	0.658	0.234	0.214	0.577	0.074	0.261	0.445	0.031	0.228	0.659	0.836	0.581	0.757	0.789	0.616	0.796	0.616	0.648	0.814	0.487	0.594	0.856	0.4	0.599	0.911	0.243	0.638	0.942	0.083	0.545
1089	5.445	0.864	0.868	0.428	0.644	0.845	0.307	0.716	0.788	0.242	0.743	0.608	0.223	0.692	0.484	0.266	0.675	0.395	0.26	0.657	0.234	0.215	0.574	0.074	0.261	0.444	0.031	0.229	0.658	0.836	0.58	0.755	0.788	0.615	0.794	0.616	0.648	0.812	0.486	0.593	0.855	0.4	0.599	0.91	0.244	0.638	0.942	0.084	0.545
1090	5.45	0.862	0.868	0.426	0.642	0.845	0.306	0.713	0.788	0.241	0.742	0.607	0.223	0.692	0.484	0.267	0.675	0.395	0.261	0.655	0.234	0.215	0.572	0.075	0.262	0.443	0.03	0.229	0.656	0.836	0.579	0.752	0.788	0.613	0.793	0.617	0.647	0.81	0.486	0.593	0.853	0.401	0.599	0.909	0.244	0.638	0.942	0.084	0.545
1091	5.455	0.859	0.868	0.425	0.639	0.845	0.305	0.711	0.788	0.24	0.741	0.607	0.223	0.692	0.483	0.268	0.675	0.394	0.261	0.653	0.234	0.215	0.571	0.074	0.262	0.442	0.03	0.229	0.654	0.836	0.578	0.751	0.788	0.612	0.791	0.617	0.647	0.809	0.487	0.592	0.852	0.401	0.598	0.908	0.245	0.638	0.942	0.085	0.545
1092	5.46	0.857	0.868	0.424	0.637	0.844	0.305	0.709	0.788	0.24	0.74	0.607	0.223	0.692	0.483	0.268	0.675	0.394	0.262	0.651	0.235	0.215	0.57	0.074	0.262	0.442	0.029	0.228	0.652	0.835	0.577	0.748	0.788	0.611	0.789	0.617	0.646	0.807	0.487	0.592	0.85	0.401	0.598	0.907	0.245	0.638	0.942	0.085	0.545
1093	5.465	0.855	0.868	0.423	0.634	0.844	0.304	0.706	0.787	0.239	0.738	0.606	0.222	0.692	0.482	0.269	0.675	0.394	0.262	0.649	0.236	0.214	0.57	0.074	0.263	0.442	0.028	0.228	0.65	0.835	0.577	0.747	0.788	0.61	0.787	0.617	0.645	0.805	0.487	0.591	0.848	0.401	0.597	0.906	0.246	0.638	0.941	0.086	0.545
1094	5.47	0.853	0.868	0.422	0.632	0.844	0.303	0.704	0.787	0.238	0.737	0.606	0.222	0.692	0.482	0.269	0.674	0.394	0.262	0.647	0.236	0.213	0.569	0.074	0.263	0.442	0.027	0.228	0.647	0.836	0.576	0.745	0.788	0.61	0.786	0.617	0.644	0.803	0.487	0.591	0.847	0.401	0.597	0.905	0.246	0.637	0.941	0.086	0.545
1095	5.475	0.85	0.868	0.421	0.629	0.844	0.302	0.701	0.787	0.238	0.735	0.606	0.222	0.692	0.481	0.269	0.673	0.394	0.261	0.646	0.236	0.213	0.568	0.074	0.264	0.441	0.028	0.228	0.645	0.835	0.575	0.743	0.788	0.61	0.784	0.617	0.643	0.801	0.487	0.59	0.845	0.401	0.596	0.905	0.247	0.637	0.94	0.086	0.545
1096	5.48	0.848	0.868	0.42	0.628	0.844	0.301	0.699	0.786	0.237	0.734	0.605	0.222	0.691	0.482	0.269	0.67	0.393	0.261	0.644	0.235	0.213	0.568	0.074	0.264	0.441	0.028	0.229	0.643	0.835	0.574	0.741	0.789	0.609	0.782	0.617	0.642	0.799	0.487	0.59	0.843	0.402	0.596	0.904	0.248	0.637	0.94	0.087	0.545
1097	5.485	0.846	0.868	0.419	0.625	0.844	0.3	0.697	0.786	0.236	0.733	0.605	0.222	0.689	0.482	0.268	0.668	0.394	0.26	0.643	0.234	0.213	0.568	0.074	0.264	0.44	0.028	0.229	0.641	0.835	0.573	0.738	0.788	0.608	0.78	0.617	0.642	0.798	0.487	0.589	0.842	0.402	0.595	0.902	0.248	0.637	0.94	0.087	0.545
1098	5.49	0.843	0.868	0.418	0.623	0.843	0.299	0.694	0.786	0.235	0.732	0.605	0.222	0.687	0.482	0.266	0.667	0.394	0.26	0.642	0.233	0.213	0.567	0.074	0.265	0.44	0.028	0.229	0.639	0.835	0.572	0.736	0.788	0.606	0.778	0.617	0.641	0.795	0.487	0.589	0.84	0.402	0.595	0.901	0.249	0.636	0.939	0.088	0.545
1099	5.495	0.841	0.869	0.417	0.62	0.843	0.298	0.692	0.786	0.234	0.73	0.605	0.222	0.684	0.482	0.265	0.665	0.394	0.259	0.64	0.232	0.213	0.567	0.074	0.265	0.44	0.028	0.229	0.637	0.835	0.571	0.734	0.787	0.605	0.776	0.617	0.64	0.793	0.487	0.588	0.838	0.402	0.595	0.9	0.249	0.636	0.939	0.088	0.545
1100	5.5	0.84	0.869	0.416	0.617	0.843	0.297	0.69	0.786	0.233	0.729	0.606	0.221	0.682	0.482	0.264	0.664	0.394	0.258	0.639	0.232	0.213	0.567	0.074	0.264	0.44	0.028	0.229	0.635	0.835	0.57	0.732	0.787	0.604	0.774	0.617	0.639	0.791	0.487	0.588	0.836	0.402	0.594	0.899	0.25	0.636	0.938	0.089	0.545
1101	5.505	0.838	0.869	0.414	0.615	0.843	0.296	0.688	0.786	0.232	0.727	0.606	0.22	0.679	0.482	0.264	0.662	0.393	0.257	0.638	0.232	0.213	0.567	0.074	0.264	0.44	0.027	0.228	0.632	0.835	0.569	0.73	0.787	0.603	0.771	0.617	0.638	0.789	0.487	0.587	0.834	0.402	0.594	0.897	0.25	0.635	0.938	0.09	0.545
1102	5.51	0.835	0.869	0.413	0.612	0.843	0.295	0.686	0.787	0.231	0.725	0.607	0.219	0.676	0.483	0.262	0.66	0.393	0.257	0.637	0.233	0.212	0.567	0.074	0.264	0.44	0.027	0.228	0.63	0.835	0.569	0.728	0.788	0.602	0.769	0.617	0.637	0.787	0.487	0.586	0.832	0.402	0.593	0.896	0.251	0.635	0.938	0.09	0.545
1103	5.515	0.833	0.869	0.413	0.611	0.843	0.294	0.684	0.787	0.23	0.723	0.607	0.218	0.674	0.483	0.261	0.658	0.394	0.256	0.636	0.233	0.211	0.566	0.074	0.264	0.44	0.028	0.229	0.628	0.835	0.568	0.726	0.788	0.602	0.767	0.617	0.636	0.785	0.487	0.585	0.829	0.402	0.592	0.894	0.251	0.635	0.937	0.091	0.545
1104	5.52	0.831	0.87	0.412	0.608	0.844	0.293	0.682	0.788	0.229	0.72	0.608	0.216	0.671	0.484	0.26	0.656	0.395	0.254	0.634	0.234	0.211	0.566	0.074	0.264	0.439	0.028	0.229	0.626	0.835	0.567	0.724	0.787	0.601	0.765	0.617	0.636	0.782	0.487	0.584	0.827	0.402	0.592	0.893	0.252	0.634	0.937	0.092	0.545
1105	5.525	0.828	0.87	0.411	0.606	0.844	0.292	0.68	0.789	0.228	0.717	0.609	0.214	0.669	0.485	0.259	0.655	0.395	0.253	0.632	0.234	0.209	0.566	0.074	0.263	0.44	0.027	0.228	0.624	0.835	0.566	0.721	0.787	0.599	0.762	0.617	0.635	0.78	0.487	0.583	0.825	0.402	0.591	0.891	0.252	0.634	0.936	0.093	0.545
1106	5.53	0.826	0.87	0.41	0.605	0.844	0.291	0.678	0.79	0.227	0.714	0.61	0.212	0.667	0.485	0.258	0.653	0.395	0.253	0.63	0.235	0.208	0.565	0.073	0.263	0.439	0.027	0.228	0.622	0.835	0.565	0.719	0.787	0.599	0.76	0.617	0.634	0.777	0.487	0.583	0.822	0.403	0.591	0.889	0.253	0.634	0.936	0.093	0.545
1107	5.535	0.825	0.871	0.409	0.603	0.845	0.29	0.677	0.79	0.226	0.71	0.61	0.21	0.665	0.486	0.256	0.651	0.396	0.252	0.628	0.235	0.207	0.565	0.073	0.263	0.439	0.027	0.228	0.62	0.835	0.564	0.717	0.787	0.598	0.758	0.617	0.633	0.775	0.486	0.582	0.82	0.403	0.59	0.888	0.254	0.634	0.935	0.094	0.545
1108	5.54	0.823	0.872	0.408	0.601	0.845	0.289	0.675	0.791	0.225	0.706	0.611	0.209	0.662	0.486	0.255	0.649	0.396	0.251	0.627	0.235	0.205	0.565	0.073	0.263	0.439	0.027	0.228	0.617	0.835	0.563	0.714	0.787	0.598	0.756	0.617	0.632	0.772	0.486	0.581	0.818	0.403	0.59	0.886	0.254	0.633	0.934	0.095	0.545
1109	5.545	0.821	0.872	0.408	0.599	0.846	0.288	0.673	0.792	0.224	0.703	0.612	0.207	0.661	0.487	0.254	0.648	0.397	0.25	0.625	0.236	0.204	0.565	0.073	0.263	0.439	0.027	0.228	0.614	0.835	0.562	0.712	0.787	0.597	0.753	0.617	0.631	0.77	0.487	0.581	0.815	0.403	0.589	0.884	0.255	0.633	0.934	0.096	0.545
1110	5.55	0.819	0.872	0.407	0.597	0.846	0.286	0.672	0.792	0.223	0.7	0.612	0.205	0.659	0.487	0.253	0.646	0.397	0.249	0.624	0.236	0.203	0.565	0.073	0.262	0.439	0.027	0.228	0.612	0.835	0.561	0.71	0.787	0.596	0.75	0.617	0.63	0.767	0.487	0.58	0.813	0.404	0.589	0.883	0.256	0.633	0.933	0.097	0.545
1111	5.555	0.817	0.873	0.407	0.596	0.847	0.285	0.67	0.793	0.222	0.697	0.613	0.204	0.657	0.488	0.252	0.645	0.397	0.249	0.624	0.236	0.203	0.564	0.073	0.262	0.439	0.027	0.228	0.61	0.835	0.559	0.708	0.787	0.595	0.748	0.617	0.629	0.764	0.487	0.579	0.81	0.404	0.588	0.881	0.257	0.632	0.932	0.098	0.546
1112	5.56	0.815	0.874	0.406	0.595	0.847	0.284	0.668	0.793	0.221	0.694	0.614	0.203	0.656	0.488	0.251	0.643	0.397	0.248	0.623	0.236	0.203	0.564	0.073	0.262	0.439	0.027	0.228	0.608	0.835	0.558	0.705	0.787	0.594	0.746	0.617	0.628	0.762	0.487	0.578	0.808	0.404	0.588	0.879	0.258	0.632	0.932	0.099	0.546
1113	5.565	0.813	0.874	0.405	0.593	0.848	0.283	0.666	0.794	0.22	0.691	0.614	0.202	0.654	0.488	0.251	0.642	0.397	0.247	0.623	0.236	0.203	0.564	0.072	0.262	0.439	0.027	0.228	0.605	0.835	0.557	0.703	0.787	0.593	0.743	0.617	0.627	0.759	0.487	0.578	0.805	0.405	0.587	0.878	0.258	0.632	0.931	0.1	0.546
1114	5.57	0.811	0.874	0.405	0.591	0.848	0.281	0.664	0.794	0.219	0.689	0.614	0.201	0.652	0.489	0.25	0.641	0.398	0.247	0.622	0.236	0.203	0.564	0.072	0.262	0.439	0.027	0.228	0.603	0.836	0.556	0.701	0.787	0.592	0.74	0.617	0.627	0.756	0.487	0.577	0.803	0.405	0.587	0.876	0.259	0.632	0.93	0.101	0.546
1115	5.575	0.809	0.875	0.404	0.589	0.849	0.28	0.662	0.795	0.219	0.686	0.614	0.199	0.651	0.489	0.249	0.64	0.398	0.246	0.621	0.236	0.202	0.564	0.072	0.262	0.439	0.027	0.228	0.601	0.836	0.554	0.698	0.787	0.591	0.737	0.617	0.626	0.753	0.487	0.576	0.8	0.405	0.586	0.874	0.26	0.632	0.929	0.101	0.546
1116	5.58	0.807	0.876	0.403	0.587	0.85	0.279	0.66	0.795	0.218	0.684	0.615	0.199	0.65	0.489	0.249	0.638	0.398	0.246	0.621	0.236	0.202	0.564	0.072	0.262	0.439	0.027	0.228	0.599	0.837	0.553	0.696	0.787	0.59	0.735	0.618	0.625	0.751	0.487	0.576	0.797	0.405	0.586	0.872	0.261	0.631	0.928	0.102	0.546
1117	5.585	0.805	0.876	0.403	0.585	0.85	0.278	0.658	0.796	0.216	0.682	0.615	0.198	0.648	0.49	0.248	0.637	0.398	0.246	0.621	0.236	0.202	0.564	0.072	0.262	0.439	0.027	0.228	0.596	0.837	0.551	0.693	0.788	0.589	0.732	0.618	0.624	0.748	0.488	0.575	0.795	0.406	0.585	0.87	0.261	0.631	0.927	0.103	0.546
1118	5.59	0.803	0.876	0.402	0.584	0.85	0.276	0.656	0.796	0.215	0.68	0.615	0.197	0.647	0.49	0.247	0.636	0.398	0.245	0.621	0.236	0.202	0.564	0.072	0.262	0.439	0.027	0.228	0.594	0.836	0.55	0.691	0.788	0.588	0.73	0.618	0.623	0.745	0.487	0.575	0.792	0.406	0.585	0.868	0.262	0.631	0.927	0.104	0.546
1119	5.595	0.8	0.877	0.401	0.582	0.851	0.275	0.653	0.796	0.215	0.679	0.615	0.197	0.646	0.49	0.247	0.635	0.398	0.244	0.621	0.236	0.202	0.564	0.072	0.262	0.439	0.027	0.228	0.592	0.837	0.549	0.688	0.787	0.586	0.727	0.618	0.622	0.742	0.487	0.574	0.789	0.406	0.585	0.866	0.263	0.631	0.926	0.105	0.546
1120	5.6	0.798	0.877	0.4	0.58	0.851	0.274	0.651	0.796	0.214	0.678	0.615	0.197	0.645	0.49	0.246	0.635	0.399	0.244	0.621	0.236	0.202	0.564	0.072	0.262	0.439	0.027	0.228	0.589	0.837	0.547	0.686	0.788	0.585	0.724	0.618	0.621	0.739	0.487	0.574	0.787	0.406	0.584	0.864	0.264	0.631	0.925	0.107	0.546
1121	5.605	0.796	0.877	0.4	0.577	0.851	0.272	0.65	0.796	0.213	0.678	0.616	0.196	0.644	0.49	0.246	0.634	0.399	0.243	0.62	0.236	0.201	0.563	0.072	0.262	0.439	0.027	0.227	0.587	0.837	0.546	0.684	0.788	0.584	0.721	0.618	0.621	0.736	0.488	0.573	0.784	0.407	0.584	0.862	0.264	0.631	0.924	0.108	0.547
1122	5.61	0.794	0.878	0.399	0.576	0.851	0.271	0.647	0.796	0.211	0.677	0.616	0.196	0.644	0.49	0.246	0.634	0.399	0.243	0.62	0.236	0.201	0.563	0.072	0.263	0.439	0.027	0.227	0.584	0.838	0.545	0.682	0.788	0.583	0.718	0.618	0.62	0.733	0.488	0.573	0.781	0.407	0.584	0.86	0.265	0.631	0.923	0.109	0.547
1123	5.615	0.792	0.879	0.398	0.574	0.852	0.27	0.646	0.797	0.21	0.676	0.616	0.195	0.643	0.49	0.245	0.633	0.399	0.243	0.62	0.235	0.201	0.563	0.072	0.263	0.439	0.027	0.227	0.582	0.838	0.544	0.679	0.788	0.582	0.716	0.618	0.619	0.73	0.487	0.572	0.779	0.407	0.584	0.858	0.266	0.631	0.923	0.11	0.547
1124	5.62	0.79	0.879	0.397	0.572	0.852	0.268	0.645	0.797	0.209	0.676	0.616	0.194	0.641	0.49	0.244	0.633	0.398	0.242	0.62	0.235	0.201	0.563	0.072	0.263	0.439	0.027	0.227	0.579	0.837	0.543	0.676	0.788	0.581	0.713	0.618	0.618	0.728	0.488	0.572	0.775	0.407	0.583	0.856	0.267	0.631	0.922	0.111	0.547
1125	5.625	0.788	0.879	0.396	0.57	0.852	0.267	0.643	0.797	0.208	0.675	0.616	0.194	0.641	0.49	0.244	0.632	0.398	0.242	0.62	0.235	0.201	0.563	0.072	0.263	0.439	0.027	0.227	0.577	0.838	0.541	0.674	0.788	0.58	0.71	0.618	0.618	0.724	0.488	0.571	0.772	0.407	0.583	0.854	0.267	0.63	0.92	0.112	0.547
1126	5.63	0.785	0.879	0.395	0.568	0.852	0.266	0.642	0.797	0.207	0.675	0.616	0.194	0.64	0.49	0.244	0.632	0.398	0.242	0.62	0.235	0.201	0.563	0.072	0.263	0.439	0.027	0.227	0.575	0.838	0.54	0.672	0.788	0.579	0.707	0.618	0.617	0.721	0.487	0.57	0.77	0.407	0.583	0.852	0.268	0.63	0.919	0.113	0.547
1127	5.635	0.783	0.879	0.394	0.566	0.852	0.265	0.64	0.797	0.206	0.674	0.616	0.193	0.64	0.49	0.243	0.631	0.398	0.242	0.62	0.235	0.201	0.563	0.072	0.263	0.439	0.027	0.227	0.572	0.838	0.539	0.669	0.789	0.578	0.705	0.618	0.616	0.718	0.487	0.57	0.767	0.407	0.583	0.85	0.269	0.63	0.918	0.114	0.547
1128	5.64	0.78	0.879	0.393	0.564	0.852	0.263	0.639	0.797	0.205	0.674	0.616	0.193	0.64	0.49	0.243	0.631	0.398	0.241	0.62	0.235	0.201	0.563	0.072	0.263	0.439	0.027	0.227	0.57	0.838	0.538	0.667	0.789	0.577	0.702	0.618	0.615	0.715	0.487	0.57	0.763	0.407	0.583	0.847	0.269	0.63	0.917	0.115	0.547
1129	5.645	0.778	0.879	0.392	0.562	0.851	0.262	0.638	0.797	0.204	0.674	0.616	0.193	0.64	0.49	0.242	0.631	0.398	0.241	0.619	0.235	0.201	0.563	0.072	0.263	0.439	0.027	0.227	0.567	0.838	0.536	0.664	0.788	0.576	0.699	0.618	0.615	0.711	0.487	0.569	0.76	0.408	0.582	0.845	0.27	0.63	0.916	0.116	0.548
1130	5.65	0.776	0.879	0.391	0.56	0.851	0.261	0.637	0.797	0.203	0.674	0.616	0.193	0.639	0.491	0.242	0.631	0.398	0.241	0.619	0.235	0.2	0.563	0.072	0.263	0.439	0.027	0.227	0.565	0.838	0.535	0.662	0.788	0.575	0.695	0.618	0.614	0.708	0.487	0.569	0.757	0.408	0.582	0.843	0.27	0.63	0.915	0.117	0.548
1131	5.655	0.774	0.879	0.39	0.557	0.851	0.26	0.636	0.798	0.202	0.674	0.616	0.192	0.639	0.491	0.241	0.632	0.398	0.24	0.619	0.235	0.2	0.563	0.072	0.263	0.439	0.027	0.227	0.562	0.838	0.534	0.66	0.788	0.574	0.693	0.617	0.613	0.705	0.486	0.569	0.754	0.407	0.582	0.84	0.271	0.63	0.914	0.118	0.548
1132	5.66	0.771	0.879	0.39	0.555	0.851	0.259	0.634	0.798	0.201	0.674	0.617	0.192	0.64	0.491	0.24	0.632	0.399	0.239	0.619	0.235	0.2	0.563	0.072	0.263	0.439	0.027	0.227	0.56	0.838	0.533	0.657	0.788	0.573	0.69	0.617	0.613	0.701	0.486	0.568	0.75	0.407	0.582	0.838	0.272	0.63	0.913	0.12	0.548
1133	5.665	0.769	0.879	0.389	0.553	0.851	0.258	0.633	0.798	0.2	0.674	0.617	0.192	0.64	0.491	0.24	0.632	0.399	0.239	0.619	0.235	0.199	0.563	0.072	0.263	0.439	0.027	0.227	0.557	0.838	0.532	0.654	0.788	0.572	0.686	0.617	0.612	0.698	0.486	0.568	0.747	0.407	0.582	0.835	0.272	0.63	0.912	0.121	0.548
1134	5.67	0.766	0.879	0.388	0.552	0.851	0.257	0.631	0.798	0.199	0.673	0.617	0.191	0.64	0.491	0.24	0.632	0.399	0.238	0.619	0.234	0.199	0.563	0.072	0.263	0.439	0.027	0.227	0.555	0.837	0.531	0.652	0.788	0.571	0.683	0.617	0.612	0.694	0.485	0.568	0.743	0.407	0.582	0.833	0.273	0.63	0.91	0.122	0.548
1135	5.675	0.764	0.879	0.387	0.55	0.851	0.256	0.63	0.798	0.198	0.673	0.617	0.191	0.639	0.491	0.239	0.632	0.399	0.238	0.619	0.234	0.199	0.563	0.072	0.263	0.439	0.027	0.227	0.553	0.837	0.529	0.649	0.787	0.57	0.68	0.616	0.611	0.69	0.485	0.567	0.74	0.407	0.582	0.83	0.273	0.629	0.909	0.123	0.548
1136	5.68	0.762	0.879	0.386	0.548	0.85	0.255	0.628	0.798	0.197	0.672	0.617	0.19	0.639	0.491	0.238	0.631	0.399	0.238	0.619	0.234	0.199	0.563	0.072	0.263	0.439	0.027	0.227	0.55	0.837	0.528	0.646	0.787	0.57	0.676	0.616	0.611	0.686	0.484	0.567	0.736	0.407	0.582	0.827	0.274	0.629	0.907	0.124	0.549
1137	5.685	0.761	0.879	0.386	0.546	0.85	0.254	0.627	0.798	0.196	0.672	0.618	0.19	0.638	0.491	0.238	0.631	0.399	0.238	0.619	0.234	0.199	0.563	0.072	0.263	0.439	0.027	0.227	0.548	0.836	0.527	0.643	0.786	0.569	0.673	0.615	0.61	0.682	0.484	0.567	0.732	0.407	0.582	0.824	0.275	0.629	0.905	0.126	0.549
1138	5.69	0.758	0.879	0.385	0.545	0.85	0.252	0.625	0.798	0.196	0.671	0.618	0.189	0.637	0.491	0.237	0.63	0.399	0.237	0.619	0.234	0.198	0.563	0.072	0.263	0.439	0.027	0.227	0.545	0.836	0.526	0.641	0.786	0.569	0.669	0.615	0.61	0.678	0.483	0.567	0.728	0.407	0.582	0.821	0.275	0.629	0.904	0.127	0.549
1139	5.695	0.756	0.879	0.384	0.542	0.85	0.251	0.624	0.798	0.195	0.67	0.618	0.189	0.636	0.491	0.236	0.63	0.399	0.237	0.619	0.233	0.198	0.563	0.072	0.263	0.439	0.027	0.227	0.543	0.836	0.525	0.638	0.785	0.568	0.666	0.614	0.609	0.674	0.483	0.567	0.724	0.406	0.582	0.818	0.276	0.629	0.902	0.128	0.549
1140	5.7	0.754	0.879	0.384	0.54	0.85	0.25	0.623	0.798	0.194	0.669	0.618	0.188	0.635	0.491	0.236	0.629	0.399	0.236	0.618	0.233	0.198	0.563	0.072	0.263	0.439	0.027	0.227	0.541	0.835	0.524	0.635	0.784	0.567	0.662	0.614	0.609	0.67	0.482	0.567	0.719	0.406	0.582	0.815	0.277	0.629	0.9	0.13	0.549
1141	5.705	0.752	0.879	0.383	0.538	0.849	0.249	0.621	0.798	0.193	0.667	0.618	0.187	0.635	0.491	0.235	0.628	0.399	0.236	0.618	0.233	0.198	0.563	0.072	0.264	0.439	0.027	0.227	0.538	0.835	0.523	0.633	0.784	0.566	0.658	0.613	0.608	0.665	0.482	0.567	0.715	0.406	0.582	0.811	0.277	0.629	0.897	0.131	0.548
1142	5.71	0.75	0.879	0.382	0.537	0.849	0.248	0.619	0.798	0.193	0.666	0.618	0.187	0.634	0.491	0.235	0.627	0.398	0.235	0.617	0.233	0.198	0.562	0.072	0.264	0.439	0.027	0.227	0.535	0.834	0.522	0.63	0.783	0.565	0.654	0.613	0.608	0.66	0.481	0.567	0.71	0.406	0.582	0.807	0.278	0.629	0.895	0.133	0.549
1143	5.715	0.748	0.878	0.382	0.535	0.849	0.247	0.618	0.798	0.192	0.664	0.618	0.186	0.633	0.491	0.235	0.627	0.398	0.235	0.616	0.233	0.197	0.562	0.071	0.264	0.439	0.027	0.227	0.532	0.834	0.521	0.627	0.783	0.565	0.65	0.612	0.608	0.655	0.48	0.567	0.705	0.405	0.582	0.803	0.279	0.629	0.893	0.136	0.549
1144	5.72	0.745	0.878	0.382	0.533	0.849	0.246	0.616	0.797	0.191	0.662	0.618	0.185	0.631	0.491	0.235	0.626	0.398	0.235	0.616	0.233	0.197	0.562	0.071	0.264	0.439	0.027	0.227	0.531	0.833	0.519	0.624	0.782	0.564	0.646	0.611	0.607	0.65	0.48	0.567	0.7	0.405	0.582	0.799	0.28	0.629	0.891	0.138	0.549
1145	5.725	0.743	0.878	0.381	0.531	0.848	0.245	0.615	0.797	0.191	0.661	0.618	0.184	0.629	0.49	0.234	0.625	0.398	0.234	0.615	0.233	0.197	0.562	0.071	0.264	0.439	0.027	0.227	0.528	0.833	0.518	0.621	0.782	0.563	0.642	0.611	0.607	0.645	0.479	0.567	0.694	0.405	0.582	0.795	0.281	0.629	0.889	0.141	0.55
1146	5.73	0.741	0.878	0.381	0.529	0.848	0.243	0.614	0.798	0.19	0.659	0.618	0.183	0.628	0.49	0.233	0.624	0.398	0.234	0.615	0.233	0.197	0.562	0.071	0.264	0.439	0.027	0.227	0.526	0.833	0.517	0.618	0.781	0.563	0.637	0.61	0.607	0.639	0.478	0.567	0.688	0.404	0.582	0.79	0.282	0.629	0.886	0.143	0.55
1147	5.735	0.74	0.878	0.381	0.528	0.848	0.242	0.612	0.798	0.189	0.657	0.618	0.182	0.627	0.49	0.232	0.622	0.398	0.233	0.614	0.233	0.197	0.562	0.071	0.264	0.439	0.027	0.227	0.523	0.832	0.515	0.615	0.781	0.562	0.633	0.61	0.607	0.633	0.478	0.567	0.682	0.404	0.583	0.785	0.283	0.629	0.882	0.145	0.55
1148	5.74	0.738	0.878	0.38	0.526	0.848	0.241	0.61	0.798	0.188	0.655	0.618	0.181	0.626	0.49	0.232	0.621	0.398	0.233	0.613	0.233	0.196	0.562	0.071	0.264	0.44	0.027	0.227	0.521	0.831	0.514	0.612	0.78	0.561	0.629	0.609	0.606	0.627	0.477	0.567	0.676	0.404	0.583	0.78	0.284	0.629	0.878	0.147	0.55
1149	5.745	0.736	0.878	0.38	0.525	0.848	0.24	0.609	0.798	0.188	0.653	0.618	0.181	0.625	0.49	0.231	0.621	0.398	0.233	0.613	0.233	0.196	0.562	0.071	0.264	0.44	0.027	0.227	0.519	0.831	0.513	0.609	0.78	0.561	0.624	0.609	0.607	0.621	0.477	0.568	0.67	0.404	0.583	0.774	0.285	0.629	0.875	0.15	0.55
1150	5.75	0.734	0.878	0.379	0.523	0.847	0.239	0.607	0.798	0.187	0.651	0.618	0.18	0.623	0.49	0.231	0.62	0.398	0.232	0.613	0.233	0.196	0.562	0.071	0.264	0.439	0.027	0.227	0.517	0.831	0.512	0.607	0.779	0.56	0.619	0.608	0.607	0.615	0.476	0.568	0.663	0.404	0.584	0.769	0.287	0.629	0.871	0.152	0.55
1151	5.755	0.732	0.878	0.379	0.522	0.847	0.238	0.606	0.798	0.186	0.649	0.619	0.179	0.622	0.491	0.231	0.619	0.398	0.232	0.612	0.233	0.195	0.562	0.071	0.264	0.439	0.027	0.227	0.515	0.831	0.511	0.604	0.779	0.56	0.615	0.608	0.607	0.608	0.475	0.569	0.656	0.404	0.584	0.763	0.288	0.629	0.866	0.155	0.55
1152	5.76	0.731	0.878	0.379	0.521	0.847	0.237	0.604	0.798	0.186	0.648	0.619	0.178	0.621	0.491	0.23	0.619	0.398	0.231	0.612	0.232	0.195	0.562	0.071	0.264	0.439	0.027	0.227	0.513	0.83	0.51	0.602	0.778	0.559	0.609	0.607	0.606	0.601	0.475	0.569	0.649	0.404	0.585	0.758	0.29	0.629	0.861	0.158	0.55
1153	5.765	0.729	0.878	0.378	0.52	0.847	0.236	0.602	0.798	0.185	0.646	0.619	0.177	0.62	0.491	0.23	0.618	0.398	0.231	0.611	0.232	0.195	0.562	0.071	0.264	0.439	0.027	0.227	0.511	0.83	0.508	0.599	0.778	0.559	0.604	0.606	0.606	0.594	0.475	0.57	0.641	0.404	0.585	0.751	0.291	0.629	0.856	0.16	0.55
1154	5.77	0.727	0.878	0.378	0.518	0.848	0.235	0.601	0.799	0.184	0.645	0.618	0.177	0.619	0.491	0.229	0.617	0.398	0.23	0.611	0.232	0.194	0.562	0.071	0.264	0.44	0.026	0.227	0.508	0.83	0.508	0.596	0.777	0.558	0.599	0.606	0.606	0.587	0.474	0.57	0.633	0.404	0.586	0.745	0.293	0.629	0.852	0.164	0.55
1155	5.775	0.725	0.878	0.378	0.517	0.847	0.234	0.599	0.799	0.184	0.644	0.619	0.176	0.618	0.49	0.228	0.617	0.398	0.23	0.611	0.232	0.194	0.562	0.071	0.264	0.44	0.026	0.227	0.506	0.83	0.507	0.594	0.777	0.557	0.594	0.605	0.606	0.579	0.474	0.571	0.625	0.404	0.586	0.739	0.295	0.629	0.846	0.167	0.55
1156	5.78	0.723	0.878	0.377	0.516	0.847	0.233	0.597	0.799	0.183	0.642	0.619	0.175	0.618	0.491	0.228	0.616	0.399	0.229	0.611	0.232	0.194	0.562	0.071	0.264	0.44	0.026	0.227	0.505	0.829	0.506	0.592	0.777	0.557	0.589	0.605	0.606	0.571	0.474	0.571	0.617	0.404	0.587	0.731	0.297	0.629	0.84	0.169	0.55
1157	5.785	0.722	0.878	0.377	0.514	0.847	0.232	0.596	0.799	0.183	0.641	0.619	0.175	0.617	0.491	0.227	0.615	0.399	0.229	0.61	0.232	0.194	0.562	0.071	0.264	0.44	0.026	0.227	0.503	0.829	0.505	0.59	0.777	0.556	0.583	0.604	0.606	0.563	0.474	0.572	0.609	0.404	0.587	0.725	0.299	0.629	0.835	0.173	0.55
1158	5.79	0.72	0.879	0.376	0.513	0.847	0.232	0.594	0.798	0.182	0.64	0.619	0.174	0.616	0.491	0.227	0.615	0.398	0.228	0.61	0.232	0.193	0.562	0.071	0.264	0.44	0.026	0.227	0.502	0.828	0.504	0.587	0.777	0.556	0.578	0.604	0.606	0.556	0.474	0.572	0.601	0.405	0.587	0.717	0.302	0.629	0.829	0.176	0.549
1159	5.795	0.719	0.879	0.375	0.511	0.847	0.232	0.592	0.798	0.182	0.639	0.619	0.174	0.616	0.491	0.226	0.614	0.398	0.228	0.609	0.232	0.193	0.562	0.071	0.264	0.44	0.026	0.227	0.5	0.829	0.503	0.585	0.777	0.556	0.573	0.604	0.606	0.548	0.474	0.572	0.593	0.405	0.587	0.71	0.304	0.629	0.823	0.179	0.55
1160	5.8	0.718	0.879	0.375	0.508	0.847	0.231	0.591	0.799	0.181	0.639	0.619	0.174	0.615	0.491	0.226	0.614	0.398	0.228	0.609	0.232	0.193	0.562	0.071	0.264	0.44	0.026	0.227	0.498	0.829	0.502	0.583	0.776	0.555	0.568	0.604	0.606	0.54	0.474	0.572	0.584	0.406	0.587	0.703	0.306	0.629	0.816	0.182	0.55
1161	5.805	0.716	0.879	0.375	0.507	0.846	0.231	0.589	0.799	0.181	0.638	0.619	0.174	0.615	0.491	0.226	0.614	0.398	0.227	0.609	0.232	0.192	0.562	0.071	0.264	0.44	0.026	0.227	0.497	0.828	0.502	0.581	0.776	0.555	0.563	0.604	0.606	0.533	0.475	0.572	0.576	0.406	0.587	0.695	0.308	0.629	0.809	0.184	0.55
1162	5.81	0.714	0.879	0.374	0.505	0.846	0.231	0.588	0.799	0.18	0.637	0.62	0.173	0.614	0.491	0.225	0.613	0.398	0.227	0.608	0.232	0.192	0.562	0.07	0.264	0.44	0.026	0.227	0.495	0.827	0.502	0.58	0.776	0.554	0.557	0.604	0.605	0.526	0.475	0.572	0.568	0.407	0.587	0.688	0.31	0.629	0.803	0.187	0.55
1163	5.815	0.712	0.879	0.374	0.504	0.845	0.23	0.587	0.799	0.18	0.637	0.62	0.173	0.614	0.491	0.225	0.613	0.398	0.226	0.608	0.232	0.192	0.562	0.07	0.264	0.44	0.026	0.227	0.494	0.827	0.501	0.578	0.775	0.554	0.553	0.604	0.605	0.518	0.476	0.572	0.56	0.408	0.587	0.68	0.311	0.628	0.796	0.19	0.55
1164	5.82	0.71	0.878	0.373	0.503	0.845	0.229	0.585	0.799	0.18	0.636	0.62	0.173	0.613	0.491	0.225	0.613	0.398	0.226	0.608	0.232	0.192	0.562	0.07	0.264	0.44	0.026	0.227	0.492	0.827	0.501	0.577	0.775	0.553	0.548	0.605	0.605	0.511	0.477	0.571	0.552	0.409	0.587	0.672	0.313	0.628	0.789	0.192	0.549
1165	5.825	0.709	0.879	0.372	0.501	0.844	0.229	0.584	0.798	0.179	0.635	0.62	0.173	0.613	0.491	0.224	0.613	0.398	0.226	0.608	0.232	0.192	0.562	0.07	0.264	0.44	0.026	0.227	0.492	0.826	0.501	0.575	0.775	0.553	0.543	0.605	0.605	0.504	0.478	0.571	0.544	0.41	0.586	0.665	0.314	0.628	0.782	0.195	0.549
1166	5.83	0.707	0.879	0.372	0.499	0.844	0.229	0.582	0.798	0.179	0.635	0.62	0.172	0.612	0.491	0.224	0.613	0.398	0.226	0.608	0.231	0.192	0.562	0.07	0.264	0.44	0.026	0.227	0.49	0.825	0.501	0.573	0.774	0.553	0.538	0.606	0.604	0.498	0.479	0.57	0.536	0.411	0.586	0.657	0.316	0.628	0.775	0.198	0.549
1167	5.835	0.706	0.879	0.371	0.497	0.844	0.229	0.581	0.798	0.179	0.634	0.621	0.172	0.612	0.491	0.224	0.612	0.398	0.225	0.608	0.231	0.192	0.562	0.07	0.264	0.44	0.026	0.227	0.488	0.825	0.501	0.571	0.774	0.553	0.534	0.606	0.604	0.491	0.481	0.57	0.528	0.412	0.585	0.649	0.317	0.627	0.769	0.2	0.549
1168	5.84	0.704	0.879	0.371	0.496	0.844	0.229	0.58	0.798	0.178	0.634	0.621	0.172	0.612	0.491	0.224	0.612	0.398	0.225	0.608	0.231	0.192	0.562	0.07	0.264	0.44	0.026	0.227	0.487	0.825	0.501	0.569	0.774	0.553	0.53	0.606	0.603	0.485	0.482	0.569	0.521	0.414	0.585	0.641	0.319	0.627	0.762	0.202	0.548
1169	5.845	0.702	0.879	0.37	0.494	0.843	0.23	0.579	0.798	0.178	0.633	0.621	0.172	0.611	0.491	0.223	0.612	0.398	0.225	0.608	0.231	0.192	0.562	0.07	0.264	0.44	0.026	0.227	0.485	0.825	0.501	0.568	0.774	0.553	0.525	0.607	0.603	0.478	0.483	0.568	0.514	0.415	0.584	0.634	0.32	0.626	0.756	0.205	0.548
1170	5.85	0.7	0.878	0.37	0.493	0.842	0.23	0.578	0.798	0.178	0.633	0.621	0.172	0.61	0.491	0.223	0.611	0.398	0.225	0.607	0.231	0.192	0.562	0.07	0.264	0.44	0.026	0.227	0.483	0.825	0.502	0.565	0.774	0.552	0.521	0.607	0.602	0.472	0.484	0.567	0.507	0.416	0.584	0.627	0.321	0.626	0.75	0.207	0.547
1171	5.855	0.698	0.878	0.37	0.491	0.842	0.23	0.576	0.798	0.178	0.632	0.621	0.172	0.61	0.491	0.223	0.611	0.398	0.225	0.607	0.231	0.192	0.562	0.07	0.264	0.44	0.026	0.227	0.482	0.825	0.502	0.563	0.774	0.552	0.517	0.607	0.601	0.467	0.486	0.566	0.5	0.418	0.583	0.62	0.323	0.626	0.744	0.209	0.546
1172	5.86	0.697	0.879	0.37	0.491	0.841	0.229	0.575	0.799	0.177	0.631	0.621	0.172	0.609	0.491	0.223	0.61	0.399	0.225	0.607	0.231	0.192	0.562	0.07	0.264	0.44	0.026	0.227	0.481	0.825	0.502	0.561	0.774	0.552	0.513	0.607	0.601	0.461	0.487	0.566	0.493	0.419	0.582	0.613	0.325	0.625	0.738	0.211	0.546
1173	5.865	0.696	0.879	0.369	0.489	0.841	0.23	0.574	0.799	0.177	0.63	0.621	0.172	0.608	0.491	0.223	0.609	0.399	0.224	0.607	0.232	0.192	0.562	0.07	0.264	0.44	0.026	0.227	0.479	0.825	0.502	0.559	0.774	0.552	0.51	0.608	0.6	0.455	0.488	0.565	0.487	0.421	0.581	0.607	0.327	0.624	0.731	0.212	0.546
1174	5.87	0.694	0.879	0.369	0.487	0.841	0.23	0.573	0.799	0.177	0.629	0.622	0.172	0.608	0.492	0.223	0.609	0.399	0.224	0.607	0.232	0.192	0.562	0.07	0.264	0.44	0.026	0.227	0.476	0.825	0.502	0.557	0.774	0.552	0.506	0.608	0.599	0.45	0.49	0.564	0.481	0.422	0.58	0.6	0.328	0.623	0.724	0.214	0.545
1175	5.875	0.693	0.88	0.369	0.486	0.841	0.23	0.572	0.799	0.177	0.628	0.622	0.172	0.607	0.491	0.223	0.608	0.399	0.224	0.606	0.232	0.192	0.562	0.07	0.264	0.44	0.026	0.227	0.474	0.826	0.502	0.555	0.775	0.552	0.502	0.608	0.599	0.445	0.491	0.563	0.475	0.424	0.579	0.594	0.33	0.622	0.717	0.216	0.544
1176	5.88	0.691	0.88	0.369	0.485	0.841	0.229	0.571	0.799	0.177	0.627	0.622	0.172	0.606	0.491	0.223	0.608	0.399	0.224	0.606	0.232	0.192	0.562	0.07	0.264	0.44	0.026	0.227	0.473	0.826	0.502	0.553	0.775	0.552	0.498	0.609	0.598	0.439	0.493	0.563	0.469	0.425	0.578	0.587	0.331	0.621	0.711	0.217	0.543
1177	5.885	0.69	0.88	0.369	0.483	0.841	0.229	0.57	0.799	0.177	0.626	0.622	0.172	0.604	0.492	0.223	0.607	0.399	0.225	0.606	0.232	0.192	0.562	0.07	0.264	0.44	0.026	0.227	0.472	0.826	0.502	0.551	0.775	0.552	0.495	0.609	0.597	0.434	0.494	0.562	0.463	0.427	0.577	0.581	0.333	0.62	0.704	0.217	0.543
1178	5.89	0.689	0.881	0.369	0.483	0.841	0.229	0.569	0.799	0.177	0.625	0.622	0.172	0.603	0.492	0.223	0.606	0.399	0.225	0.606	0.232	0.192	0.562	0.07	0.264	0.44	0.026	0.227	0.47	0.827	0.502	0.549	0.775	0.551	0.492	0.609	0.597	0.428	0.496	0.561	0.457	0.429	0.576	0.575	0.334	0.619	0.697	0.218	0.542
1179	5.895	0.688	0.881	0.369	0.481	0.841	0.228	0.568	0.799	0.177	0.624	0.622	0.172	0.603	0.492	0.223	0.606	0.399	0.225	0.605	0.232	0.192	0.562	0.07	0.264	0.44	0.026	0.227	0.467	0.827	0.501	0.546	0.776	0.551	0.488	0.61	0.596	0.424	0.498	0.56	0.451	0.43	0.575	0.569	0.335	0.618	0.689	0.218	0.541
1180	5.9	0.685	0.881	0.37	0.48	0.841	0.228	0.566	0.799	0.177	0.623	0.622	0.172	0.602	0.492	0.223	0.605	0.4	0.225	0.605	0.232	0.192	0.562	0.07	0.264	0.44	0.026	0.227	0.464	0.828	0.501	0.544	0.776	0.552	0.485	0.61	0.596	0.419	0.499	0.56	0.446	0.432	0.574	0.562	0.336	0.617	0.682	0.218	0.54
1181	5.905	0.684	0.881	0.37	0.478	0.841	0.227	0.565	0.799	0.177	0.621	0.622	0.172	0.601	0.492	0.223	0.604	0.4	0.225	0.604	0.233	0.192	0.562	0.07	0.264	0.44	0.026	0.227	0.463	0.828	0.501	0.543	0.776	0.552	0.481	0.611	0.595	0.414	0.501	0.559	0.441	0.434	0.573	0.556	0.337	0.616	0.674	0.218	0.539
1182	5.91	0.683	0.881	0.37	0.477	0.841	0.227	0.564	0.799	0.177	0.62	0.623	0.172	0.6	0.492	0.223	0.603	0.4	0.225	0.604	0.233	0.192	0.562	0.071	0.264	0.44	0.026	0.227	0.461	0.828	0.501	0.54	0.777	0.552	0.478	0.612	0.595	0.409	0.502	0.559	0.436	0.435	0.572	0.55	0.337	0.615	0.667	0.217	0.538
1183	5.915	0.681	0.882	0.37	0.475	0.842	0.227	0.563	0.799	0.176	0.619	0.623	0.172	0.599	0.492	0.223	0.602	0.4	0.225	0.603	0.233	0.192	0.562	0.071	0.264	0.44	0.026	0.227	0.459	0.828	0.5	0.538	0.778	0.552	0.474	0.612	0.594	0.404	0.504	0.558	0.43	0.437	0.572	0.544	0.338	0.615	0.659	0.217	0.537
1184	5.92	0.679	0.882	0.37	0.474	0.842	0.227	0.562	0.799	0.176	0.618	0.623	0.172	0.598	0.493	0.223	0.601	0.4	0.225	0.603	0.233	0.192	0.562	0.071	0.264	0.44	0.026	0.227	0.459	0.828	0.5	0.535	0.778	0.552	0.471	0.613	0.594	0.4	0.506	0.558	0.425	0.438	0.571	0.537	0.338	0.614	0.651	0.215	0.537
1185	5.925	0.678	0.883	0.37	0.473	0.842	0.226	0.561	0.799	0.176	0.617	0.623	0.172	0.597	0.493	0.223	0.601	0.4	0.225	0.603	0.234	0.192	0.562	0.071	0.264	0.44	0.026	0.227	0.457	0.829	0.499	0.533	0.779	0.553	0.468	0.614	0.594	0.395	0.507	0.558	0.42	0.44	0.571	0.531	0.339	0.614	0.644	0.214	0.536
1186	5.93	0.676	0.883	0.371	0.471	0.842	0.226	0.56	0.799	0.176	0.616	0.623	0.172	0.596	0.493	0.223	0.6	0.4	0.226	0.602	0.234	0.192	0.562	0.071	0.264	0.44	0.026	0.227	0.455	0.829	0.498	0.531	0.779	0.553	0.464	0.615	0.594	0.39	0.509	0.557	0.415	0.441	0.57	0.525	0.338	0.613	0.636	0.213	0.535
1187	5.935	0.675	0.883	0.371	0.47	0.842	0.226	0.558	0.799	0.177	0.615	0.623	0.173	0.595	0.493	0.223	0.599	0.4	0.226	0.602	0.234	0.192	0.562	0.071	0.264	0.44	0.026	0.227	0.453	0.829	0.498	0.529	0.78	0.553	0.461	0.616	0.594	0.386	0.511	0.557	0.41	0.442	0.57	0.519	0.338	0.612	0.628	0.211	0.533
1188	5.94	0.674	0.884	0.372	0.469	0.843	0.226	0.556	0.799	0.176	0.614	0.623	0.173	0.594	0.493	0.224	0.599	0.401	0.226	0.602	0.234	0.192	0.562	0.071	0.264	0.44	0.026	0.227	0.451	0.829	0.498	0.527	0.781	0.553	0.457	0.617	0.594	0.381	0.512	0.557	0.405	0.444	0.57	0.513	0.338	0.612	0.619	0.209	0.532
1189	5.945	0.672	0.884	0.372	0.468	0.843	0.226	0.556	0.8	0.176	0.613	0.623	0.173	0.593	0.493	0.224	0.598	0.401	0.226	0.602	0.234	0.192	0.562	0.071	0.264	0.44	0.026	0.227	0.449	0.829	0.497	0.525	0.781	0.553	0.454	0.618	0.594	0.377	0.514	0.557	0.4	0.444	0.569	0.507	0.337	0.611	0.611	0.207	0.532
1190	5.95	0.67	0.884	0.372	0.467	0.843	0.226	0.555	0.8	0.176	0.613	0.623	0.173	0.593	0.493	0.224	0.597	0.401	0.226	0.602	0.234	0.192	0.562	0.071	0.264	0.44	0.026	0.227	0.448	0.829	0.497	0.523	0.782	0.553	0.45	0.62	0.594	0.373	0.516	0.557	0.395	0.445	0.569	0.501	0.337	0.611	0.603	0.205	0.531
1191	5.955	0.668	0.884	0.373	0.465	0.843	0.226	0.554	0.8	0.176	0.612	0.624	0.173	0.592	0.494	0.224	0.596	0.401	0.226	0.601	0.234	0.192	0.562	0.071	0.264	0.44	0.026	0.227	0.447	0.829	0.497	0.52	0.782	0.554	0.447	0.621	0.594	0.369	0.517	0.557	0.391	0.446	0.569	0.495	0.336	0.61	0.595	0.203	0.531
1192	5.96	0.666	0.884	0.372	0.463	0.843	0.226	0.552	0.8	0.176	0.61	0.624	0.173	0.592	0.494	0.224	0.596	0.402	0.226	0.601	0.234	0.192	0.562	0.071	0.264	0.44	0.026	0.227	0.445	0.829	0.496	0.518	0.783	0.554	0.443	0.622	0.594	0.365	0.519	0.557	0.386	0.447	0.569	0.489	0.335	0.609	0.586	0.201	0.53
1193	5.965	0.665	0.885	0.373	0.461	0.843	0.226	0.55	0.8	0.176	0.609	0.624	0.173	0.591	0.494	0.224	0.595	0.402	0.226	0.6	0.234	0.192	0.562	0.071	0.264	0.44	0.026	0.227	0.443	0.83	0.496	0.516	0.783	0.554	0.44	0.623	0.594	0.361	0.52	0.557	0.382	0.448	0.568	0.483	0.334	0.609	0.578	0.198	0.529
1194	5.97	0.663	0.885	0.373	0.46	0.843	0.226	0.549	0.8	0.176	0.609	0.624	0.174	0.59	0.495	0.224	0.595	0.402	0.226	0.6	0.234	0.193	0.562	0.071	0.264	0.44	0.026	0.227	0.44	0.83	0.496	0.514	0.784	0.554	0.437	0.624	0.594	0.358	0.521	0.557	0.378	0.448	0.568	0.477	0.333	0.609	0.569	0.195	0.528
1195	5.975	0.662	0.886	0.373	0.459	0.843	0.226	0.548	0.8	0.176	0.608	0.624	0.174	0.589	0.495	0.224	0.594	0.402	0.226	0.6	0.235	0.193	0.562	0.071	0.264	0.44	0.026	0.227	0.439	0.83	0.496	0.512	0.785	0.555	0.434	0.625	0.594	0.354	0.523	0.557	0.374	0.449	0.568	0.471	0.332	0.608	0.56	0.192	0.528
1196	5.98	0.66	0.886	0.373	0.458	0.843	0.226	0.547	0.8	0.176	0.607	0.624	0.174	0.588	0.495	0.224	0.593	0.402	0.226	0.599	0.235	0.193	0.561	0.071	0.264	0.44	0.026	0.227	0.438	0.83	0.496	0.51	0.785	0.555	0.431	0.626	0.595	0.351	0.524	0.557	0.369	0.449	0.568	0.464	0.33	0.608	0.551	0.189	0.527
1197	5.985	0.659	0.886	0.373	0.456	0.843	0.226	0.546	0.8	0.177	0.606	0.624	0.174	0.588	0.495	0.225	0.592	0.402	0.226	0.599	0.235	0.193	0.561	0.071	0.264	0.44	0.026	0.227	0.436	0.83	0.497	0.507	0.785	0.556	0.428	0.627	0.595	0.348	0.525	0.557	0.365	0.449	0.568	0.458	0.329	0.608	0.541	0.185	0.527
1198	5.99	0.656	0.886	0.374	0.454	0.843	0.226	0.544	0.8	0.177	0.605	0.624	0.174	0.587	0.495	0.225	0.592	0.402	0.226	0.599	0.235	0.193	0.561	0.071	0.264	0.44	0.026	0.227	0.433	0.83	0.497	0.506	0.786	0.556	0.425	0.628	0.595	0.344	0.526	0.557	0.361	0.45	0.567	0.451	0.327	0.608	0.532	0.181	0.526
1199	5.995	0.655	0.886	0.374	0.453	0.843	0.226	0.543	0.8	0.177	0.604	0.625	0.174	0.586	0.495	0.224	0.591	0.402	0.226	0.598	0.235	0.193	0.561	0.071	0.264	0.44	0.026	0.227	0.431	0.831	0.497	0.504	0.786	0.556	0.422	0.628	0.595	0.341	0.527	0.556	0.357	0.45	0.567	0.445	0.325	0.608	0.523	0.178	0.526
1200	6	0.654	0.886	0.374	0.452	0.843	0.226	0.541	0.8	0.177	0.603	0.625	0.174	0.585	0.495	0.224	0.591	0.402	0.226	0.598	0.235	0.193	0.561	0.071	0.265	0.44	0.026	0.227	0.429	0.83	0.497	0.502	0.786	0.556	0.419	0.629	0.596	0.338	0.528	0.556	0.353	0.451	0.567	0.438	0.323	0.607	0.513	0.174	0.526
1201	6.005	0.651	0.886	0.374	0.451	0.842	0.227	0.54	0.801	0.177	0.602	0.625	0.175	0.584	0.495	0.224	0.59	0.402	0.226	0.598	0.235	0.193	0.561	0.071	0.265	0.44	0.026	0.227	0.427	0.83	0.498	0.499	0.786	0.556	0.417	0.63	0.596	0.335	0.529	0.556	0.35	0.451	0.567	0.432	0.322	0.607	0.503	0.17	0.526
1202	6.01	0.649	0.886	0.374	0.453	0.841	0.228	0.539	0.801	0.176	0.601	0.626	0.175	0.583	0.495	0.225	0.589	0.402	0.227	0.598	0.235	0.193	0.561	0.071	0.265	0.44	0.026	0.227	0.426	0.83	0.498	0.497	0.787	0.556	0.414	0.63	0.597	0.332	0.529	0.556	0.346	0.451	0.567	0.425	0.319	0.607	0.493	0.166	0.526
1203	6.015	0.648	0.886	0.374	0.452	0.841	0.228	0.537	0.801	0.176	0.601	0.626	0.175	0.582	0.495	0.225	0.589	0.402	0.227	0.597	0.235	0.193	0.561	0.071	0.265	0.44	0.026	0.227	0.425	0.83	0.498	0.496	0.787	0.556	0.412	0.631	0.597	0.329	0.53	0.556	0.342	0.451	0.567	0.419	0.317	0.608	0.482	0.163	0.526
1204	6.02	0.646	0.886	0.375	0.45	0.841	0.228	0.535	0.801	0.177	0.599	0.626	0.175	0.582	0.495	0.225	0.588	0.402	0.227	0.597	0.236	0.193	0.561	0.071	0.265	0.44	0.026	0.227	0.422	0.829	0.497	0.494	0.787	0.557	0.409	0.631	0.597	0.326	0.53	0.556	0.339	0.45	0.567	0.412	0.315	0.608	0.472	0.159	0.527
1205	6.025	0.644	0.886	0.375	0.446	0.842	0.227	0.534	0.801	0.177	0.597	0.626	0.175	0.581	0.495	0.225	0.587	0.402	0.227	0.597	0.236	0.193	0.561	0.071	0.265	0.44	0.026	0.227	0.42	0.829	0.498	0.492	0.787	0.557	0.406	0.631	0.597	0.324	0.531	0.556	0.335	0.45	0.567	0.405	0.313	0.608	0.462	0.155	0.527
1206	6.03	0.642	0.886	0.375	0.445	0.841	0.228	0.532	0.801	0.177	0.596	0.626	0.175	0.58	0.495	0.225	0.587	0.402	0.227	0.596	0.236	0.194	0.561	0.071	0.265	0.44	0.026	0.227	0.42	0.828	0.498	0.49	0.786	0.557	0.404	0.631	0.598	0.321	0.531	0.556	0.332	0.449	0.567	0.399	0.311	0.608	0.452	0.151	0.527
1207	6.035	0.64	0.886	0.375	0.445	0.84	0.228	0.531	0.801	0.177	0.595	0.626	0.175	0.579	0.496	0.225	0.586	0.403	0.227	0.596	0.236	0.194	0.561	0.071	0.265	0.44	0.026	0.226	0.418	0.827	0.498	0.488	0.786	0.557	0.402	0.631	0.598	0.319	0.531	0.556	0.328	0.449	0.567	0.392	0.308	0.609	0.441	0.148	0.528
1208	6.04	0.638	0.886	0.375	0.444	0.84	0.228	0.529	0.801	0.177	0.595	0.626	0.175	0.578	0.496	0.225	0.585	0.403	0.227	0.596	0.236	0.194	0.561	0.071	0.265	0.44	0.026	0.226	0.415	0.827	0.498	0.487	0.786	0.557	0.4	0.631	0.598	0.317	0.531	0.556	0.325	0.448	0.567	0.385	0.306	0.609	0.431	0.144	0.529
1209	6.045	0.637	0.886	0.376	0.44	0.84	0.228	0.528	0.8	0.177	0.594	0.626	0.175	0.577	0.496	0.225	0.584	0.403	0.227	0.596	0.236	0.194	0.561	0.071	0.265	0.44	0.026	0.226	0.413	0.827	0.498	0.485	0.786	0.558	0.398	0.631	0.598	0.314	0.531	0.556	0.322	0.447	0.567	0.379	0.303	0.609	0.42	0.14	0.529
1210	6.05	0.635	0.886	0.376	0.439	0.839	0.228	0.526	0.801	0.178	0.592	0.626	0.176	0.576	0.496	0.225	0.584	0.403	0.227	0.595	0.236	0.194	0.561	0.071	0.265	0.44	0.026	0.226	0.412	0.826	0.499	0.484	0.785	0.558	0.396	0.631	0.599	0.312	0.531	0.556	0.319	0.446	0.567	0.372	0.301	0.61	0.409	0.136	0.53
1211	6.055	0.632	0.886	0.376	0.439	0.838	0.229	0.524	0.8	0.178	0.59	0.626	0.176	0.575	0.496	0.225	0.584	0.403	0.228	0.595	0.236	0.194	0.561	0.071	0.265	0.44	0.026	0.226	0.41	0.826	0.5	0.482	0.785	0.559	0.394	0.63	0.599	0.31	0.53	0.556	0.316	0.445	0.567	0.366	0.298	0.611	0.398	0.133	0.531
1212	6.06	0.631	0.886	0.377	0.439	0.838	0.229	0.522	0.8	0.178	0.589	0.626	0.176	0.574	0.496	0.226	0.583	0.403	0.228	0.595	0.236	0.194	0.561	0.071	0.265	0.44	0.026	0.226	0.408	0.825	0.5	0.479	0.784	0.559	0.392	0.63	0.599	0.308	0.53	0.556	0.314	0.444	0.567	0.359	0.296	0.612	0.387	0.129	0.532
1213	6.065	0.629	0.886	0.377	0.437	0.837	0.23	0.52	0.8	0.178	0.588	0.627	0.176	0.574	0.496	0.226	0.582	0.404	0.228	0.594	0.237	0.194	0.561	0.071	0.265	0.44	0.026	0.226	0.405	0.825	0.5	0.478	0.784	0.559	0.39	0.63	0.599	0.307	0.529	0.556	0.311	0.443	0.568	0.352	0.294	0.612	0.376	0.125	0.533
1214	6.07	0.627	0.886	0.378	0.437	0.836	0.23	0.519	0.8	0.179	0.587	0.627	0.176	0.573	0.496	0.226	0.582	0.404	0.228	0.594	0.237	0.194	0.561	0.071	0.265	0.44	0.026	0.226	0.403	0.825	0.5	0.476	0.784	0.559	0.389	0.629	0.6	0.306	0.528	0.556	0.308	0.442	0.568	0.345	0.291	0.613	0.365	0.122	0.534
1215	6.075	0.625	0.886	0.378	0.436	0.835	0.23	0.517	0.8	0.179	0.585	0.627	0.177	0.572	0.496	0.226	0.581	0.404	0.228	0.593	0.237	0.194	0.561	0.071	0.265	0.44	0.026	0.226	0.402	0.824	0.5	0.474	0.783	0.56	0.387	0.628	0.6	0.304	0.527	0.556	0.305	0.441	0.569	0.339	0.289	0.614	0.354	0.119	0.536
1216	6.08	0.624	0.886	0.379	0.433	0.836	0.23	0.515	0.8	0.18	0.584	0.627	0.177	0.571	0.496	0.227	0.58	0.404	0.229	0.593	0.238	0.194	0.561	0.071	0.265	0.44	0.026	0.226	0.4	0.823	0.501	0.473	0.783	0.56	0.386	0.627	0.6	0.303	0.526	0.556	0.303	0.439	0.569	0.332	0.286	0.615	0.343	0.116	0.537
1217	6.085	0.621	0.886	0.379	0.43	0.836	0.231	0.513	0.8	0.18	0.582	0.628	0.177	0.569	0.496	0.227	0.579	0.404	0.229	0.593	0.238	0.195	0.561	0.071	0.265	0.44	0.026	0.226	0.397	0.823	0.501	0.471	0.782	0.561	0.385	0.626	0.601	0.302	0.525	0.556	0.301	0.438	0.569	0.325	0.284	0.616	0.333	0.113	0.538
1218	6.09	0.619	0.886	0.38	0.429	0.836	0.231	0.511	0.8	0.18	0.581	0.628	0.177	0.568	0.496	0.228	0.578	0.404	0.229	0.593	0.238	0.195	0.561	0.071	0.265	0.44	0.026	0.226	0.395	0.823	0.502	0.469	0.781	0.561	0.384	0.625	0.601	0.301	0.524	0.556	0.299	0.437	0.569	0.318	0.282	0.617	0.322	0.11	0.539
1219	6.095	0.617	0.886	0.38	0.425	0.836	0.231	0.51	0.8	0.181	0.58	0.628	0.178	0.568	0.496	0.228	0.577	0.404	0.229	0.592	0.238	0.195	0.561	0.071	0.265	0.44	0.026	0.226	0.393	0.822	0.502	0.467	0.781	0.561	0.382	0.624	0.601	0.3	0.522	0.556	0.297	0.435	0.569	0.311	0.28	0.618	0.311	0.108	0.541
1220	6.1	0.615	0.886	0.381	0.423	0.836	0.231	0.508	0.8	0.181	0.578	0.628	0.178	0.566	0.496	0.228	0.576	0.404	0.23	0.592	0.238	0.195	0.561	0.071	0.265	0.44	0.026	0.226	0.391	0.822	0.503	0.465	0.781	0.562	0.382	0.623	0.601	0.3	0.521	0.556	0.295	0.434	0.57	0.304	0.277	0.619	0.301	0.106	0.542
1221	6.105	0.613	0.885	0.382	0.422	0.836	0.232	0.506	0.8	0.182	0.577	0.628	0.179	0.565	0.496	0.228	0.576	0.404	0.23	0.592	0.238	0.195	0.561	0.071	0.265	0.44	0.026	0.226	0.389	0.821	0.503	0.464	0.78	0.562	0.381	0.621	0.602	0.299	0.519	0.556	0.294	0.432	0.57	0.297	0.276	0.62	0.291	0.104	0.543
1222	6.11	0.61	0.885	0.383	0.42	0.836	0.233	0.504	0.8	0.182	0.575	0.628	0.179	0.564	0.497	0.229	0.574	0.404	0.23	0.591	0.238	0.195	0.561	0.071	0.265	0.44	0.026	0.226	0.386	0.821	0.503	0.461	0.78	0.562	0.38	0.62	0.602	0.299	0.518	0.556	0.291	0.431	0.57	0.291	0.275	0.621	0.28	0.102	0.545
1223	6.115	0.608	0.885	0.383	0.419	0.835	0.234	0.502	0.8	0.183	0.574	0.628	0.18	0.563	0.497	0.229	0.573	0.404	0.231	0.591	0.238	0.196	0.561	0.071	0.265	0.44	0.026	0.226	0.383	0.821	0.504	0.459	0.78	0.563	0.38	0.619	0.602	0.298	0.516	0.556	0.289	0.429	0.57	0.285	0.273	0.622	0.27	0.1	0.546
1224	6.12	0.606	0.884	0.384	0.416	0.836	0.234	0.5	0.8	0.183	0.573	0.628	0.18	0.561	0.497	0.229	0.572	0.404	0.231	0.59	0.238	0.196	0.561	0.071	0.265	0.44	0.026	0.226	0.382	0.82	0.505	0.457	0.779	0.563	0.379	0.617	0.602	0.298	0.514	0.556	0.287	0.428	0.571	0.279	0.272	0.623	0.262	0.099	0.547
1225	6.125	0.603	0.884	0.385	0.412	0.836	0.234	0.498	0.8	0.184	0.571	0.628	0.181	0.559	0.497	0.23	0.571	0.405	0.231	0.589	0.239	0.196	0.561	0.071	0.265	0.44	0.026	0.226	0.379	0.82	0.506	0.456	0.779	0.563	0.379	0.616	0.602	0.297	0.513	0.555	0.285	0.427	0.571	0.273	0.27	0.624	0.254	0.097	0.548
1226	6.13	0.601	0.884	0.386	0.41	0.836	0.235	0.496	0.8	0.185	0.569	0.628	0.181	0.558	0.497	0.23	0.57	0.405	0.231	0.589	0.239	0.197	0.561	0.072	0.265	0.44	0.026	0.226	0.376	0.819	0.506	0.453	0.778	0.564	0.378	0.614	0.602	0.297	0.511	0.555	0.284	0.425	0.571	0.268	0.269	0.625	0.245	0.096	0.549
1227	6.135	0.599	0.884	0.387	0.406	0.836	0.235	0.494	0.8	0.185	0.567	0.629	0.182	0.557	0.497	0.231	0.569	0.405	0.232	0.588	0.239	0.197	0.561	0.072	0.265	0.44	0.026	0.226	0.374	0.819	0.506	0.451	0.778	0.564	0.377	0.613	0.602	0.297	0.509	0.555	0.282	0.424	0.571	0.263	0.268	0.626	0.238	0.095	0.549
1228	6.14	0.597	0.884	0.388	0.404	0.836	0.236	0.493	0.8	0.186	0.566	0.629	0.183	0.555	0.498	0.232	0.568	0.405	0.232	0.588	0.239	0.197	0.56	0.072	0.266	0.44	0.026	0.226	0.372	0.819	0.507	0.448	0.778	0.565	0.376	0.612	0.603	0.296	0.508	0.555	0.28	0.423	0.571	0.259	0.268	0.626	0.231	0.094	0.55
1229	6.145	0.594	0.883	0.389	0.405	0.835	0.237	0.49	0.8	0.187	0.564	0.629	0.183	0.554	0.498	0.232	0.566	0.405	0.233	0.587	0.24	0.197	0.56	0.072	0.266	0.44	0.026	0.226	0.369	0.818	0.508	0.445	0.777	0.565	0.375	0.611	0.603	0.295	0.506	0.555	0.278	0.422	0.572	0.255	0.266	0.627	0.226	0.093	0.551
1230	6.15	0.592	0.883	0.39	0.401	0.835	0.237	0.488	0.8	0.188	0.562	0.629	0.184	0.552	0.498	0.232	0.565	0.405	0.234	0.587	0.24	0.198	0.56	0.072	0.266	0.44	0.026	0.226	0.367	0.818	0.508	0.443	0.777	0.566	0.374	0.61	0.604	0.295	0.505	0.555	0.277	0.421	0.572	0.252	0.265	0.627	0.22	0.093	0.552
1231	6.155	0.589	0.883	0.39	0.397	0.836	0.237	0.486	0.8	0.189	0.56	0.629	0.185	0.55	0.498	0.233	0.563	0.405	0.234	0.586	0.24	0.198	0.56	0.072	0.266	0.44	0.026	0.226	0.363	0.817	0.509	0.441	0.776	0.567	0.373	0.609	0.605	0.294	0.503	0.556	0.276	0.419	0.573	0.249	0.265	0.628	0.215	0.092	0.552
1232	6.16	0.586	0.882	0.391	0.395	0.835	0.238	0.484	0.8	0.189	0.558	0.629	0.186	0.548	0.498	0.234	0.562	0.405	0.235	0.585	0.241	0.198	0.56	0.072	0.266	0.44	0.026	0.226	0.361	0.817	0.51	0.438	0.776	0.567	0.372	0.608	0.605	0.293	0.502	0.556	0.274	0.418	0.573	0.246	0.264	0.628	0.21	0.091	0.552
1233	6.165	0.583	0.882	0.392	0.389	0.836	0.238	0.482	0.8	0.191	0.557	0.629	0.186	0.546	0.498	0.234	0.56	0.406	0.235	0.584	0.241	0.199	0.56	0.072	0.266	0.44	0.026	0.226	0.358	0.817	0.511	0.435	0.775	0.568	0.37	0.608	0.606	0.292	0.501	0.557	0.273	0.417	0.573	0.244	0.263	0.629	0.206	0.091	0.552
1234	6.17	0.581	0.882	0.394	0.386	0.837	0.239	0.48	0.8	0.192	0.555	0.629	0.187	0.544	0.498	0.235	0.559	0.406	0.235	0.583	0.242	0.199	0.56	0.072	0.266	0.44	0.026	0.226	0.355	0.817	0.512	0.432	0.775	0.568	0.368	0.607	0.607	0.29	0.5	0.558	0.272	0.415	0.574	0.243	0.261	0.629	0.203	0.09	0.552
1235	6.175	0.578	0.882	0.395	0.383	0.837	0.24	0.478	0.8	0.193	0.552	0.63	0.188	0.542	0.498	0.236	0.557	0.406	0.236	0.583	0.242	0.2	0.56	0.072	0.266	0.44	0.026	0.226	0.351	0.817	0.512	0.429	0.774	0.569	0.365	0.606	0.608	0.288	0.499	0.558	0.27	0.414	0.574	0.242	0.26	0.629	0.201	0.089	0.552
1236	6.18	0.575	0.882	0.396	0.382	0.837	0.241	0.475	0.8	0.193	0.55	0.63	0.189	0.54	0.498	0.236	0.555	0.406	0.237	0.582	0.242	0.2	0.56	0.072	0.266	0.44	0.026	0.226	0.348	0.816	0.513	0.426	0.774	0.57	0.363	0.605	0.609	0.287	0.498	0.559	0.27	0.412	0.575	0.241	0.258	0.629	0.199	0.088	0.552
1237	6.185	0.573	0.881	0.397	0.38	0.836	0.242	0.471	0.8	0.194	0.548	0.63	0.19	0.538	0.498	0.237	0.553	0.406	0.237	0.581	0.242	0.2	0.56	0.072	0.267	0.44	0.026	0.226	0.346	0.816	0.513	0.423	0.773	0.571	0.36	0.605	0.609	0.285	0.497	0.559	0.268	0.411	0.575	0.24	0.257	0.629	0.198	0.086	0.552
1238	6.19	0.569	0.881	0.398	0.375	0.837	0.242	0.47	0.8	0.195	0.546	0.63	0.191	0.536	0.498	0.237	0.551	0.406	0.238	0.58	0.243	0.201	0.56	0.072	0.267	0.44	0.026	0.226	0.342	0.816	0.514	0.42	0.773	0.572	0.358	0.604	0.61	0.284	0.496	0.559	0.267	0.41	0.576	0.24	0.255	0.629	0.198	0.085	0.552
1239	6.195	0.565	0.88	0.4	0.373	0.837	0.243	0.467	0.8	0.196	0.544	0.63	0.192	0.533	0.498	0.238	0.549	0.407	0.238	0.579	0.243	0.201	0.56	0.072	0.267	0.44	0.026	0.226	0.339	0.816	0.514	0.417	0.773	0.573	0.355	0.604	0.611	0.281	0.495	0.56	0.266	0.408	0.576	0.24	0.253	0.629	0.198	0.084	0.552
1240	6.2	0.563	0.88	0.401	0.37	0.836	0.244	0.464	0.8	0.198	0.541	0.63	0.193	0.531	0.498	0.239	0.547	0.407	0.239	0.578	0.243	0.201	0.56	0.072	0.267	0.44	0.026	0.226	0.337	0.815	0.515	0.414	0.772	0.574	0.352	0.603	0.612	0.28	0.494	0.561	0.265	0.406	0.577	0.24	0.252	0.629	0.198	0.083	0.553
1241	6.205	0.559	0.88	0.402	0.367	0.837	0.244	0.462	0.799	0.199	0.539	0.63	0.193	0.529	0.498	0.24	0.546	0.407	0.239	0.576	0.243	0.201	0.56	0.072	0.268	0.44	0.026	0.226	0.335	0.814	0.516	0.411	0.772	0.575	0.349	0.602	0.613	0.278	0.493	0.561	0.264	0.405	0.577	0.241	0.251	0.629	0.198	0.082	0.553
1242	6.21	0.556	0.879	0.404	0.363	0.837	0.245	0.458	0.799	0.2	0.536	0.63	0.194	0.527	0.498	0.24	0.543	0.407	0.24	0.575	0.243	0.202	0.559	0.072	0.268	0.44	0.026	0.226	0.33	0.814	0.517	0.407	0.772	0.576	0.346	0.602	0.614	0.276	0.492	0.561	0.263	0.404	0.578	0.241	0.249	0.628	0.198	0.081	0.553
1243	6.215	0.553	0.879	0.405	0.36	0.837	0.246	0.456	0.799	0.201	0.534	0.63	0.195	0.524	0.499	0.241	0.541	0.407	0.24	0.574	0.244	0.202	0.559	0.072	0.268	0.44	0.026	0.226	0.326	0.814	0.517	0.404	0.771	0.576	0.343	0.601	0.614	0.274	0.492	0.562	0.261	0.404	0.578	0.241	0.248	0.628	0.197	0.08	0.553
1244	6.22	0.549	0.879	0.406	0.357	0.836	0.247	0.453	0.799	0.202	0.531	0.63	0.197	0.521	0.499	0.241	0.539	0.407	0.241	0.573	0.244	0.203	0.559	0.072	0.268	0.44	0.026	0.227	0.322	0.814	0.517	0.401	0.771	0.577	0.34	0.601	0.614	0.271	0.492	0.562	0.26	0.403	0.579	0.241	0.247	0.628	0.195	0.08	0.553
1245	6.225	0.546	0.879	0.407	0.354	0.836	0.248	0.45	0.798	0.203	0.528	0.63	0.197	0.519	0.498	0.242	0.536	0.407	0.241	0.571	0.245	0.203	0.559	0.072	0.268	0.44	0.026	0.227	0.319	0.813	0.518	0.397	0.771	0.578	0.337	0.601	0.615	0.269	0.492	0.562	0.258	0.403	0.579	0.241	0.246	0.627	0.193	0.08	0.553
1246	6.23	0.543	0.879	0.409	0.35	0.836	0.249	0.447	0.798	0.204	0.526	0.63	0.198	0.516	0.498	0.243	0.534	0.407	0.242	0.57	0.245	0.203	0.559	0.072	0.268	0.44	0.026	0.227	0.317	0.813	0.519	0.393	0.771	0.579	0.334	0.601	0.616	0.266	0.492	0.563	0.256	0.402	0.58	0.241	0.245	0.627	0.191	0.079	0.553
1247	6.235	0.54	0.879	0.41	0.347	0.836	0.249	0.444	0.798	0.205	0.523	0.63	0.199	0.514	0.498	0.244	0.532	0.407	0.243	0.568	0.245	0.204	0.559	0.073	0.269	0.44	0.026	0.227	0.314	0.813	0.52	0.39	0.771	0.581	0.331	0.601	0.616	0.264	0.492	0.563	0.254	0.402	0.58	0.24	0.245	0.627	0.19	0.079	0.554
1248	6.24	0.537	0.879	0.412	0.344	0.836	0.251	0.44	0.797	0.206	0.52	0.63	0.2	0.511	0.498	0.245	0.529	0.407	0.243	0.567	0.246	0.204	0.559	0.073	0.269	0.44	0.026	0.227	0.309	0.814	0.521	0.386	0.771	0.582	0.328	0.601	0.617	0.261	0.492	0.564	0.251	0.402	0.581	0.238	0.246	0.627	0.189	0.078	0.555
1249	6.245	0.534	0.879	0.413	0.341	0.835	0.252	0.437	0.797	0.208	0.517	0.63	0.201	0.508	0.498	0.245	0.526	0.407	0.243	0.565	0.246	0.204	0.559	0.073	0.269	0.44	0.026	0.227	0.306	0.814	0.522	0.382	0.772	0.583	0.326	0.601	0.618	0.258	0.492	0.565	0.249	0.402	0.582	0.234	0.246	0.628	0.188	0.077	0.555
1250	6.25	0.53	0.879	0.414	0.338	0.835	0.253	0.434	0.797	0.209	0.515	0.629	0.202	0.505	0.498	0.246	0.524	0.407	0.244	0.564	0.246	0.204	0.559	0.073	0.269	0.44	0.026	0.227	0.304	0.813	0.523	0.379	0.773	0.585	0.322	0.601	0.619	0.256	0.492	0.566	0.246	0.402	0.583	0.231	0.247	0.629	0.187	0.076	0.556
1251	6.255	0.528	0.879	0.415	0.335	0.835	0.254	0.431	0.796	0.21	0.512	0.629	0.203	0.502	0.497	0.246	0.521	0.406	0.245	0.562	0.246	0.205	0.558	0.073	0.269	0.44	0.026	0.227	0.301	0.813	0.525	0.376	0.773	0.586	0.319	0.601	0.621	0.254	0.492	0.567	0.243	0.402	0.584	0.227	0.247	0.631	0.187	0.076	0.556
1252	6.26	0.524	0.879	0.416	0.331	0.835	0.256	0.428	0.796	0.211	0.509	0.629	0.204	0.499	0.497	0.247	0.518	0.406	0.245	0.56	0.247	0.205	0.558	0.073	0.269	0.44	0.026	0.227	0.298	0.814	0.526	0.373	0.773	0.587	0.316	0.601	0.622	0.251	0.492	0.568	0.24	0.402	0.584	0.223	0.247	0.632	0.186	0.076	0.556
1253	6.265	0.521	0.879	0.417	0.328	0.835	0.257	0.425	0.796	0.212	0.506	0.629	0.206	0.496	0.497	0.248	0.515	0.406	0.246	0.558	0.247	0.205	0.558	0.073	0.269	0.44	0.026	0.227	0.295	0.814	0.528	0.37	0.774	0.588	0.313	0.602	0.623	0.248	0.492	0.569	0.237	0.402	0.585	0.219	0.246	0.633	0.185	0.076	0.557
1254	6.27	0.519	0.879	0.418	0.325	0.835	0.258	0.423	0.795	0.213	0.503	0.628	0.207	0.493	0.497	0.249	0.512	0.406	0.246	0.557	0.247	0.206	0.558	0.074	0.269	0.44	0.026	0.227	0.291	0.814	0.529	0.367	0.775	0.589	0.31	0.602	0.624	0.246	0.492	0.57	0.234	0.402	0.586	0.215	0.246	0.634	0.184	0.075	0.557
1255	6.275	0.516	0.879	0.42	0.322	0.835	0.26	0.42	0.794	0.215	0.501	0.628	0.208	0.49	0.496	0.25	0.509	0.406	0.247	0.555	0.247	0.206	0.558	0.074	0.27	0.44	0.026	0.227	0.287	0.815	0.53	0.364	0.776	0.59	0.307	0.602	0.625	0.242	0.492	0.571	0.231	0.401	0.587	0.211	0.245	0.634	0.183	0.075	0.557
1256	6.28	0.513	0.879	0.421	0.319	0.834	0.261	0.417	0.794	0.216	0.498	0.627	0.209	0.487	0.496	0.25	0.506	0.405	0.247	0.553	0.248	0.207	0.558	0.074	0.27	0.44	0.026	0.227	0.283	0.816	0.532	0.361	0.776	0.592	0.304	0.602	0.627	0.24	0.492	0.571	0.228	0.401	0.588	0.207	0.245	0.635	0.183	0.075	0.557
1257	6.285	0.51	0.879	0.422	0.316	0.834	0.263	0.414	0.794	0.217	0.495	0.627	0.21	0.484	0.496	0.251	0.504	0.405	0.248	0.551	0.248	0.207	0.558	0.074	0.27	0.44	0.026	0.227	0.28	0.817	0.533	0.358	0.777	0.593	0.301	0.602	0.628	0.237	0.492	0.572	0.226	0.401	0.588	0.205	0.244	0.636	0.182	0.075	0.557
1258	6.29	0.507	0.879	0.423	0.313	0.834	0.264	0.411	0.793	0.219	0.492	0.627	0.211	0.48	0.495	0.252	0.5	0.405	0.248	0.549	0.248	0.207	0.557	0.074	0.27	0.44	0.027	0.227	0.278	0.817	0.535	0.355	0.778	0.594	0.299	0.602	0.629	0.234	0.492	0.572	0.223	0.401	0.589	0.202	0.244	0.636	0.181	0.074	0.557
1259	6.295	0.504	0.879	0.424	0.31	0.834	0.266	0.409	0.793	0.22	0.489	0.627	0.212	0.477	0.495	0.253	0.497	0.404	0.249	0.547	0.248	0.208	0.557	0.074	0.27	0.44	0.027	0.227	0.279	0.817	0.538	0.352	0.778	0.596	0.296	0.602	0.63	0.231	0.492	0.573	0.221	0.401	0.589	0.201	0.243	0.636	0.181	0.074	0.557
1260	6.3	0.501	0.88	0.425	0.307	0.834	0.267	0.406	0.793	0.222	0.486	0.626	0.213	0.473	0.495	0.253	0.494	0.404	0.249	0.545	0.248	0.208	0.557	0.075	0.27	0.44	0.027	0.227	0.277	0.817	0.54	0.349	0.778	0.597	0.293	0.602	0.631	0.229	0.492	0.574	0.219	0.401	0.59	0.199	0.242	0.637	0.181	0.074	0.557
1261	6.305	0.498	0.88	0.426	0.304	0.834	0.269	0.403	0.792	0.223	0.483	0.626	0.215	0.47	0.494	0.254	0.491	0.404	0.25	0.544	0.248	0.208	0.556	0.075	0.271	0.44	0.027	0.227	0.27	0.819	0.54	0.346	0.779	0.599	0.29	0.602	0.632	0.227	0.492	0.574	0.217	0.401	0.59	0.197	0.242	0.637	0.18	0.074	0.557
1262	6.31	0.495	0.88	0.428	0.302	0.833	0.27	0.399	0.792	0.224	0.48	0.626	0.216	0.467	0.494	0.255	0.488	0.404	0.25	0.541	0.248	0.208	0.555	0.075	0.27	0.44	0.027	0.228	0.266	0.82	0.542	0.343	0.779	0.6	0.288	0.602	0.632	0.225	0.492	0.575	0.215	0.401	0.591	0.196	0.242	0.637	0.18	0.074	0.557
1263	6.315	0.493	0.88	0.429	0.299	0.833	0.272	0.397	0.792	0.226	0.477	0.625	0.217	0.464	0.493	0.255	0.485	0.403	0.25	0.539	0.249	0.208	0.555	0.076	0.271	0.44	0.027	0.228	0.263	0.821	0.543	0.339	0.78	0.602	0.286	0.602	0.633	0.223	0.492	0.575	0.212	0.401	0.591	0.194	0.242	0.637	0.18	0.074	0.557
1264	6.32	0.49	0.88	0.43	0.296	0.833	0.273	0.394	0.791	0.227	0.474	0.625	0.218	0.46	0.493	0.256	0.481	0.403	0.251	0.537	0.249	0.209	0.554	0.076	0.271	0.44	0.027	0.228	0.26	0.822	0.545	0.336	0.78	0.603	0.283	0.601	0.634	0.221	0.492	0.576	0.21	0.401	0.591	0.192	0.242	0.637	0.179	0.073	0.557
1265	6.325	0.487	0.88	0.431	0.293	0.833	0.275	0.391	0.791	0.229	0.471	0.625	0.219	0.457	0.493	0.256	0.478	0.403	0.251	0.536	0.25	0.21	0.554	0.076	0.271	0.44	0.027	0.228	0.256	0.823	0.546	0.333	0.78	0.604	0.28	0.601	0.635	0.219	0.492	0.577	0.208	0.4	0.592	0.191	0.242	0.637	0.179	0.073	0.556
1266	6.33	0.484	0.88	0.433	0.292	0.833	0.278	0.388	0.79	0.23	0.468	0.625	0.22	0.454	0.493	0.257	0.476	0.403	0.252	0.534	0.25	0.21	0.553	0.077	0.272	0.44	0.027	0.228	0.254	0.823	0.547	0.33	0.781	0.606	0.278	0.601	0.636	0.217	0.492	0.577	0.207	0.4	0.592	0.189	0.242	0.637	0.179	0.073	0.556
1267	6.335	0.481	0.88	0.434	0.293	0.832	0.28	0.385	0.79	0.231	0.466	0.624	0.221	0.451	0.492	0.258	0.473	0.403	0.252	0.532	0.251	0.211	0.553	0.078	0.272	0.44	0.027	0.229	0.251	0.823	0.549	0.327	0.781	0.607	0.276	0.601	0.636	0.215	0.491	0.578	0.205	0.4	0.592	0.188	0.241	0.637	0.179	0.073	0.556
1268	6.34	0.479	0.88	0.436	0.29	0.832	0.282	0.381	0.79	0.231	0.462	0.625	0.222	0.448	0.493	0.258	0.47	0.403	0.253	0.531	0.251	0.211	0.553	0.078	0.273	0.44	0.028	0.229	0.248	0.824	0.55	0.324	0.782	0.608	0.273	0.601	0.637	0.212	0.491	0.578	0.203	0.4	0.593	0.187	0.241	0.637	0.178	0.073	0.556
1269	6.345	0.476	0.881	0.437	0.288	0.832	0.284	0.378	0.79	0.233	0.46	0.624	0.223	0.444	0.493	0.259	0.468	0.403	0.253	0.529	0.252	0.211	0.552	0.079	0.273	0.44	0.028	0.229	0.246	0.824	0.552	0.321	0.782	0.61	0.27	0.601	0.638	0.21	0.491	0.579	0.201	0.399	0.593	0.186	0.24	0.637	0.178	0.073	0.556
1270	6.35	0.473	0.881	0.439	0.286	0.831	0.285	0.375	0.79	0.234	0.457	0.625	0.225	0.441	0.493	0.259	0.465	0.403	0.254	0.528	0.253	0.212	0.552	0.079	0.274	0.44	0.028	0.229	0.243	0.825	0.553	0.318	0.782	0.611	0.268	0.601	0.639	0.208	0.491	0.579	0.2	0.399	0.593	0.186	0.24	0.637	0.178	0.073	0.556
1271	6.355	0.471	0.881	0.44	0.284	0.831	0.287	0.372	0.79	0.235	0.455	0.625	0.226	0.439	0.493	0.26	0.463	0.404	0.254	0.528	0.254	0.212	0.552	0.08	0.274	0.44	0.028	0.229	0.24	0.826	0.554	0.315	0.782	0.612	0.265	0.602	0.64	0.206	0.491	0.58	0.198	0.399	0.594	0.185	0.24	0.637	0.178	0.072	0.556
1272	6.36	0.468	0.881	0.442	0.28	0.831	0.288	0.37	0.79	0.237	0.452	0.625	0.227	0.436	0.494	0.261	0.461	0.404	0.255	0.526	0.255	0.213	0.552	0.081	0.275	0.44	0.028	0.229	0.237	0.826	0.556	0.312	0.783	0.613	0.262	0.602	0.641	0.204	0.491	0.581	0.197	0.399	0.595	0.185	0.239	0.638	0.178	0.072	0.556
1273	6.365	0.465	0.882	0.443	0.278	0.831	0.29	0.367	0.791	0.238	0.449	0.625	0.228	0.434	0.494	0.261	0.459	0.405	0.255	0.526	0.256	0.214	0.551	0.083	0.275	0.44	0.028	0.23	0.234	0.826	0.557	0.309	0.783	0.614	0.259	0.603	0.642	0.202	0.491	0.581	0.196	0.399	0.595	0.184	0.239	0.638	0.178	0.072	0.556
1274	6.37	0.463	0.882	0.445	0.276	0.832	0.291	0.365	0.791	0.239	0.447	0.626	0.229	0.431	0.495	0.262	0.457	0.405	0.255	0.526	0.258	0.215	0.551	0.084	0.275	0.44	0.028	0.23	0.231	0.827	0.558	0.307	0.783	0.615	0.256	0.603	0.643	0.2	0.491	0.582	0.194	0.399	0.596	0.184	0.239	0.638	0.177	0.072	0.556
1275	6.375	0.46	0.882	0.446	0.274	0.833	0.292	0.363	0.792	0.24	0.445	0.626	0.23	0.428	0.495	0.262	0.455	0.406	0.256	0.525	0.259	0.216	0.55	0.085	0.276	0.44	0.028	0.23	0.228	0.827	0.559	0.304	0.784	0.617	0.254	0.603	0.644	0.198	0.491	0.583	0.193	0.399	0.597	0.184	0.238	0.639	0.177	0.072	0.557
1276	6.38	0.458	0.883	0.448	0.271	0.833	0.293	0.36	0.793	0.241	0.442	0.627	0.232	0.425	0.496	0.263	0.453	0.407	0.256	0.524	0.261	0.216	0.55	0.086	0.276	0.44	0.028	0.23	0.225	0.827	0.56	0.302	0.784	0.618	0.251	0.604	0.645	0.196	0.491	0.584	0.192	0.399	0.598	0.183	0.238	0.639	0.177	0.072	0.557
1277	6.385	0.455	0.883	0.449	0.269	0.834	0.294	0.358	0.793	0.242	0.44	0.628	0.233	0.423	0.497	0.263	0.451	0.408	0.256	0.524	0.262	0.217	0.549	0.087	0.276	0.44	0.028	0.23	0.223	0.828	0.562	0.299	0.784	0.619	0.249	0.604	0.647	0.195	0.491	0.585	0.191	0.398	0.598	0.183	0.238	0.639	0.177	0.072	0.557
1278	6.39	0.453	0.884	0.45	0.267	0.834	0.296	0.355	0.794	0.243	0.439	0.629	0.234	0.421	0.498	0.264	0.449	0.409	0.256	0.523	0.264	0.217	0.548	0.089	0.277	0.44	0.028	0.23	0.22	0.827	0.563	0.297	0.784	0.62	0.247	0.605	0.648	0.193	0.491	0.586	0.19	0.398	0.599	0.183	0.238	0.64	0.177	0.072	0.557
1279	6.395	0.451	0.885	0.452	0.265	0.835	0.297	0.353	0.795	0.244	0.436	0.63	0.235	0.419	0.499	0.264	0.447	0.41	0.257	0.522	0.265	0.217	0.548	0.09	0.277	0.44	0.028	0.23	0.218	0.827	0.564	0.294	0.785	0.621	0.245	0.605	0.649	0.192	0.491	0.586	0.189	0.398	0.6	0.182	0.238	0.641	0.177	0.072	0.557
1280	6.4	0.448	0.885	0.453	0.261	0.836	0.297	0.352	0.796	0.246	0.434	0.631	0.236	0.416	0.5	0.264	0.445	0.411	0.257	0.521	0.267	0.218	0.547	0.091	0.277	0.44	0.028	0.23	0.216	0.827	0.565	0.293	0.785	0.622	0.243	0.605	0.65	0.191	0.491	0.587	0.188	0.398	0.6	0.183	0.238	0.641	0.178	0.072	0.557
1281	6.405	0.446	0.886	0.454	0.255	0.838	0.297	0.351	0.797	0.248	0.433	0.632	0.237	0.414	0.501	0.265	0.443	0.413	0.256	0.52	0.269	0.218	0.547	0.092	0.277	0.44	0.028	0.23	0.214	0.827	0.566	0.29	0.786	0.623	0.24	0.606	0.651	0.19	0.491	0.588	0.187	0.397	0.601	0.183	0.238	0.642	0.178	0.071	0.558
1282	6.41	0.444	0.887	0.456	0.254	0.839	0.298	0.349	0.798	0.248	0.431	0.632	0.239	0.412	0.502	0.265	0.441	0.414	0.256	0.519	0.27	0.218	0.546	0.094	0.277	0.44	0.028	0.231	0.212	0.827	0.567	0.288	0.786	0.624	0.239	0.606	0.652	0.188	0.491	0.589	0.187	0.397	0.602	0.183	0.238	0.642	0.178	0.071	0.558
1283	6.415	0.441	0.887	0.457	0.255	0.839	0.3	0.347	0.799	0.249	0.429	0.633	0.24	0.41	0.503	0.265	0.439	0.415	0.256	0.518	0.271	0.218	0.546	0.095	0.278	0.441	0.027	0.231	0.209	0.827	0.568	0.285	0.786	0.625	0.238	0.606	0.652	0.188	0.491	0.59	0.186	0.397	0.603	0.183	0.238	0.643	0.178	0.071	0.558
1284	6.42	0.439	0.888	0.458	0.249	0.841	0.3	0.346	0.8	0.251	0.427	0.635	0.241	0.407	0.504	0.265	0.437	0.416	0.256	0.516	0.273	0.218	0.545	0.097	0.278	0.441	0.027	0.231	0.206	0.828	0.569	0.283	0.786	0.626	0.236	0.606	0.653	0.187	0.491	0.59	0.186	0.397	0.603	0.182	0.237	0.643	0.178	0.071	0.558
1285	6.425	0.436	0.888	0.46	0.246	0.842	0.3	0.345	0.801	0.252	0.426	0.636	0.242	0.405	0.505	0.265	0.434	0.417	0.255	0.514	0.274	0.218	0.544	0.098	0.278	0.441	0.027	0.231	0.204	0.828	0.569	0.281	0.787	0.627	0.234	0.606	0.654	0.186	0.492	0.591	0.185	0.397	0.604	0.182	0.237	0.644	0.178	0.07	0.558
1286	6.43	0.434	0.889	0.461	0.244	0.843	0.3	0.343	0.802	0.253	0.424	0.636	0.242	0.403	0.506	0.265	0.432	0.418	0.255	0.513	0.275	0.218	0.543	0.099	0.278	0.441	0.027	0.231	0.202	0.829	0.57	0.278	0.788	0.627	0.233	0.607	0.655	0.185	0.492	0.592	0.185	0.397	0.604	0.182	0.236	0.645	0.179	0.07	0.558
1287	6.435	0.432	0.889	0.462	0.242	0.844	0.302	0.341	0.803	0.254	0.421	0.637	0.243	0.4	0.507	0.265	0.429	0.418	0.255	0.511	0.277	0.218	0.542	0.1	0.278	0.441	0.027	0.231	0.2	0.829	0.571	0.276	0.788	0.628	0.232	0.607	0.655	0.185	0.492	0.593	0.184	0.397	0.605	0.181	0.236	0.645	0.179	0.07	0.558
1288	6.44	0.43	0.89	0.463	0.239	0.845	0.302	0.339	0.803	0.255	0.42	0.638	0.244	0.398	0.507	0.265	0.427	0.419	0.254	0.509	0.278	0.218	0.541	0.102	0.279	0.441	0.027	0.231	0.198	0.83	0.572	0.274	0.788	0.629	0.231	0.607	0.656	0.184	0.492	0.593	0.184	0.397	0.606	0.18	0.236	0.646	0.178	0.07	0.559
1289	6.445	0.427	0.891	0.464	0.238	0.846	0.302	0.337	0.804	0.256	0.419	0.639	0.245	0.395	0.508	0.265	0.425	0.42	0.254	0.508	0.279	0.218	0.54	0.103	0.279	0.441	0.027	0.231	0.196	0.83	0.572	0.272	0.789	0.63	0.23	0.607	0.657	0.184	0.492	0.594	0.184	0.397	0.606	0.18	0.236	0.647	0.178	0.07	0.559
1290	6.45	0.426	0.892	0.465	0.236	0.846	0.303	0.335	0.805	0.256	0.416	0.64	0.245	0.393	0.509	0.265	0.422	0.421	0.253	0.506	0.28	0.218	0.54	0.104	0.279	0.441	0.027	0.231	0.194	0.831	0.573	0.27	0.789	0.631	0.229	0.607	0.657	0.183	0.492	0.595	0.183	0.397	0.606	0.179	0.236	0.647	0.178	0.07	0.559
1291	6.455	0.423	0.893	0.467	0.233	0.847	0.304	0.333	0.806	0.257	0.414	0.64	0.246	0.39	0.51	0.264	0.419	0.422	0.253	0.504	0.282	0.218	0.539	0.106	0.279	0.441	0.027	0.232	0.192	0.831	0.574	0.268	0.789	0.632	0.228	0.607	0.658	0.183	0.491	0.595	0.182	0.397	0.607	0.179	0.235	0.647	0.178	0.07	0.559
1292	6.46	0.421	0.893	0.468	0.231	0.848	0.305	0.331	0.807	0.258	0.412	0.641	0.246	0.388	0.51	0.264	0.416	0.422	0.253	0.502	0.283	0.218	0.538	0.108	0.279	0.441	0.027	0.232	0.19	0.832	0.575	0.267	0.79	0.633	0.227	0.608	0.658	0.182	0.491	0.596	0.182	0.397	0.608	0.179	0.235	0.647	0.178	0.07	0.559
1293	6.465	0.419	0.894	0.469	0.23	0.849	0.305	0.329	0.808	0.259	0.411	0.642	0.246	0.385	0.511	0.264	0.414	0.423	0.252	0.5	0.284	0.218	0.537	0.109	0.28	0.44	0.028	0.232	0.188	0.833	0.575	0.264	0.791	0.634	0.226	0.608	0.659	0.182	0.491	0.596	0.181	0.397	0.608	0.178	0.235	0.648	0.178	0.07	0.559
1294	6.47	0.417	0.894	0.47	0.228	0.85	0.306	0.328	0.808	0.26	0.409	0.643	0.247	0.383	0.512	0.264	0.411	0.424	0.252	0.498	0.285	0.218	0.536	0.11	0.28	0.44	0.028	0.233	0.187	0.833	0.576	0.263	0.791	0.634	0.226	0.608	0.66	0.181	0.492	0.597	0.181	0.397	0.608	0.178	0.235	0.648	0.179	0.07	0.559
1295	6.475	0.415	0.895	0.471	0.225	0.851	0.307	0.326	0.809	0.261	0.406	0.644	0.247	0.38	0.512	0.263	0.409	0.424	0.251	0.496	0.286	0.218	0.535	0.111	0.28	0.44	0.028	0.233	0.185	0.834	0.577	0.261	0.792	0.635	0.225	0.608	0.66	0.18	0.492	0.598	0.18	0.397	0.609	0.178	0.235	0.648	0.179	0.07	0.559
1296	6.48	0.413	0.895	0.472	0.224	0.851	0.308	0.324	0.81	0.261	0.404	0.644	0.247	0.378	0.513	0.263	0.407	0.425	0.25	0.494	0.287	0.218	0.534	0.113	0.281	0.44	0.029	0.233	0.182	0.835	0.578	0.259	0.792	0.636	0.224	0.609	0.661	0.18	0.492	0.598	0.181	0.397	0.609	0.178	0.235	0.648	0.179	0.07	0.559
1297	6.485	0.411	0.896	0.472	0.222	0.852	0.309	0.322	0.811	0.262	0.402	0.645	0.247	0.375	0.514	0.262	0.403	0.426	0.25	0.492	0.288	0.218	0.532	0.114	0.281	0.44	0.029	0.233	0.18	0.836	0.578	0.257	0.793	0.636	0.223	0.609	0.661	0.18	0.492	0.599	0.181	0.397	0.61	0.178	0.235	0.648	0.179	0.07	0.559
1298	6.49	0.409	0.897	0.473	0.22	0.853	0.31	0.32	0.812	0.262	0.399	0.645	0.246	0.372	0.514	0.262	0.401	0.426	0.25	0.491	0.29	0.218	0.531	0.116	0.281	0.439	0.029	0.233	0.178	0.836	0.579	0.256	0.793	0.637	0.223	0.609	0.662	0.18	0.491	0.599	0.181	0.397	0.61	0.179	0.235	0.649	0.179	0.07	0.559
1299	6.495	0.407	0.897	0.474	0.219	0.853	0.31	0.319	0.813	0.263	0.397	0.646	0.246	0.37	0.515	0.262	0.398	0.427	0.249	0.489	0.291	0.218	0.53	0.117	0.282	0.439	0.03	0.234	0.176	0.837	0.58	0.255	0.793	0.638	0.222	0.609	0.662	0.179	0.491	0.6	0.182	0.397	0.611	0.18	0.234	0.649	0.179	0.07	0.559
1300	6.5	0.406	0.898	0.475	0.217	0.854	0.311	0.317	0.813	0.264	0.394	0.647	0.246	0.367	0.516	0.261	0.396	0.428	0.249	0.487	0.292	0.218	0.529	0.119	0.282	0.439	0.03	0.234	0.174	0.838	0.58	0.254	0.793	0.639	0.221	0.609	0.663	0.179	0.491	0.6	0.182	0.397	0.611	0.18	0.234	0.65	0.179	0.07	0.559
1301	6.505	0.404	0.899	0.476	0.216	0.855	0.312	0.314	0.814	0.264	0.392	0.647	0.245	0.365	0.516	0.261	0.393	0.429	0.248	0.485	0.293	0.218	0.528	0.12	0.283	0.438	0.031	0.234	0.173	0.838	0.581	0.252	0.793	0.64	0.22	0.609	0.664	0.179	0.492	0.601	0.183	0.397	0.612	0.181	0.234	0.65	0.179	0.07	0.559
1302	6.51	0.402	0.899	0.477	0.214	0.855	0.313	0.312	0.814	0.265	0.389	0.648	0.245	0.362	0.517	0.26	0.391	0.429	0.248	0.483	0.294	0.219	0.526	0.122	0.283	0.438	0.031	0.234	0.172	0.838	0.582	0.249	0.794	0.64	0.219	0.61	0.664	0.179	0.492	0.602	0.183	0.397	0.612	0.182	0.234	0.651	0.179	0.07	0.559
1303	6.515	0.401	0.9	0.477	0.213	0.856	0.314	0.31	0.815	0.265	0.386	0.649	0.244	0.359	0.517	0.26	0.388	0.43	0.248	0.481	0.295	0.219	0.524	0.123	0.284	0.437	0.032	0.234	0.17	0.838	0.583	0.248	0.794	0.641	0.218	0.61	0.665	0.179	0.492	0.602	0.183	0.397	0.613	0.183	0.234	0.651	0.179	0.07	0.559
1304	6.52	0.399	0.9	0.478	0.211	0.856	0.314	0.309	0.816	0.266	0.384	0.65	0.244	0.356	0.518	0.26	0.385	0.431	0.247	0.479	0.296	0.219	0.523	0.124	0.284	0.436	0.033	0.234	0.168	0.839	0.584	0.247	0.794	0.641	0.218	0.611	0.665	0.179	0.492	0.603	0.184	0.397	0.613	0.183	0.234	0.652	0.179	0.07	0.559
1305	6.525	0.397	0.901	0.479	0.209	0.857	0.315	0.308	0.817	0.266	0.382	0.651	0.243	0.354	0.519	0.259	0.383	0.431	0.247	0.478	0.297	0.22	0.521	0.125	0.284	0.435	0.034	0.234	0.166	0.839	0.584	0.245	0.794	0.642	0.217	0.611	0.666	0.179	0.492	0.603	0.184	0.397	0.614	0.183	0.234	0.652	0.179	0.07	0.56
1306	6.53	0.395	0.901	0.479	0.207	0.858	0.316	0.305	0.817	0.267	0.379	0.651	0.243	0.352	0.52	0.259	0.381	0.432	0.246	0.475	0.298	0.22	0.519	0.126	0.285	0.433	0.034	0.234	0.165	0.839	0.585	0.243	0.795	0.643	0.217	0.611	0.666	0.179	0.492	0.604	0.184	0.397	0.614	0.184	0.234	0.652	0.179	0.07	0.56
1307	6.535	0.393	0.902	0.48	0.207	0.858	0.316	0.302	0.818	0.267	0.376	0.652	0.242	0.349	0.52	0.258	0.378	0.433	0.246	0.473	0.299	0.22	0.517	0.127	0.285	0.431	0.035	0.234	0.164	0.839	0.586	0.242	0.795	0.643	0.216	0.611	0.667	0.178	0.492	0.604	0.184	0.397	0.615	0.184	0.234	0.652	0.179	0.07	0.56
1308	6.54	0.392	0.902	0.481	0.205	0.859	0.317	0.301	0.818	0.267	0.373	0.652	0.242	0.346	0.521	0.258	0.376	0.434	0.246	0.471	0.3	0.22	0.515	0.128	0.285	0.429	0.036	0.233	0.161	0.84	0.586	0.241	0.795	0.643	0.215	0.611	0.668	0.178	0.492	0.605	0.184	0.397	0.615	0.184	0.234	0.652	0.18	0.07	0.56
1309	6.545	0.39	0.903	0.482	0.203	0.86	0.317	0.3	0.819	0.269	0.371	0.653	0.241	0.343	0.521	0.257	0.373	0.434	0.245	0.469	0.301	0.22	0.512	0.129	0.286	0.426	0.037	0.233	0.159	0.84	0.586	0.24	0.796	0.643	0.215	0.612	0.668	0.178	0.492	0.605	0.184	0.397	0.616	0.185	0.234	0.653	0.18	0.07	0.56
1310	6.55	0.388	0.903	0.482	0.201	0.86	0.318	0.299	0.82	0.269	0.368	0.654	0.241	0.341	0.522	0.257	0.371	0.435	0.245	0.467	0.301	0.22	0.509	0.129	0.286	0.424	0.037	0.232	0.157	0.84	0.586	0.238	0.796	0.644	0.214	0.612	0.668	0.179	0.493	0.606	0.184	0.397	0.616	0.185	0.234	0.653	0.18	0.07	0.56
1311	6.555	0.387	0.904	0.483	0.2	0.861	0.319	0.297	0.821	0.269	0.366	0.655	0.241	0.339	0.522	0.256	0.368	0.435	0.245	0.464	0.302	0.22	0.506	0.13	0.286	0.421	0.038	0.232	0.155	0.84	0.587	0.236	0.797	0.645	0.214	0.612	0.669	0.179	0.493	0.606	0.184	0.397	0.616	0.185	0.234	0.653	0.18	0.07	0.56
1312	6.56	0.385	0.904	0.483	0.2	0.861	0.32	0.295	0.821	0.27	0.364	0.655	0.24	0.336	0.523	0.256	0.366	0.436	0.245	0.462	0.302	0.22	0.503	0.13	0.286	0.417	0.038	0.231	0.154	0.84	0.588	0.234	0.797	0.645	0.213	0.612	0.669	0.179	0.492	0.607	0.184	0.397	0.617	0.185	0.233	0.654	0.18	0.07	0.56
1313	6.565	0.383	0.904	0.484	0.2	0.861	0.321	0.291	0.821	0.27	0.361	0.656	0.24	0.334	0.524	0.255	0.364	0.436	0.244	0.459	0.303	0.22	0.5	0.13	0.285	0.414	0.039	0.23	0.153	0.84	0.589	0.233	0.797	0.645	0.212	0.613	0.67	0.178	0.492	0.607	0.184	0.397	0.617	0.185	0.233	0.654	0.18	0.069	0.56
1314	6.57	0.382	0.904	0.485	0.195	0.863	0.32	0.289	0.822	0.27	0.359	0.656	0.24	0.331	0.524	0.255	0.361	0.437	0.244	0.457	0.303	0.22	0.496	0.13	0.285	0.41	0.039	0.229	0.152	0.84	0.589	0.232	0.797	0.646	0.212	0.613	0.67	0.178	0.492	0.608	0.184	0.397	0.617	0.185	0.233	0.654	0.18	0.069	0.56
1315	6.575	0.38	0.905	0.485	0.193	0.863	0.321	0.288	0.822	0.271	0.357	0.657	0.24	0.329	0.524	0.255	0.359	0.437	0.244	0.454	0.303	0.22	0.493	0.13	0.284	0.405	0.04	0.229	0.15	0.84	0.589	0.232	0.797	0.646	0.211	0.613	0.671	0.178	0.492	0.608	0.184	0.397	0.618	0.185	0.233	0.655	0.18	0.069	0.56
1316	6.58	0.378	0.905	0.486	0.194	0.863	0.322	0.287	0.823	0.271	0.355	0.657	0.24	0.327	0.525	0.255	0.356	0.437	0.244	0.451	0.303	0.22	0.488	0.13	0.283	0.401	0.041	0.228	0.149	0.84	0.59	0.23	0.797	0.647	0.211	0.613	0.671	0.177	0.492	0.608	0.184	0.397	0.618	0.185	0.232	0.655	0.18	0.069	0.56
1317	6.585	0.377	0.905	0.486	0.196	0.862	0.324	0.285	0.823	0.271	0.353	0.658	0.24	0.325	0.526	0.255	0.354	0.438	0.244	0.448	0.303	0.219	0.484	0.13	0.283	0.395	0.041	0.227	0.148	0.84	0.59	0.228	0.797	0.647	0.21	0.613	0.672	0.177	0.492	0.609	0.185	0.397	0.619	0.185	0.232	0.655	0.18	0.069	0.56
1318	6.59	0.375	0.905	0.486	0.193	0.863	0.324	0.282	0.824	0.272	0.351	0.658	0.24	0.323	0.526	0.255	0.351	0.438	0.244	0.445	0.303	0.219	0.48	0.129	0.282	0.391	0.042	0.226	0.146	0.841	0.59	0.226	0.797	0.648	0.21	0.613	0.672	0.177	0.492	0.609	0.185	0.397	0.619	0.185	0.232	0.655	0.18	0.069	0.56
1319	6.595	0.374	0.906	0.487	0.188	0.864	0.323	0.281	0.825	0.272	0.349	0.659	0.24	0.32	0.527	0.255	0.349	0.439	0.243	0.441	0.303	0.219	0.475	0.128	0.281	0.386	0.042	0.224	0.144	0.841	0.591	0.225	0.797	0.648	0.209	0.613	0.672	0.177	0.492	0.61	0.185	0.397	0.619	0.185	0.232	0.655	0.18	0.069	0.561
1320	6.6	0.373	0.906	0.488	0.186	0.865	0.323	0.281	0.825	0.273	0.347	0.659	0.241	0.318	0.527	0.255	0.346	0.439	0.243	0.438	0.302	0.218	0.471	0.128	0.28	0.38	0.042	0.223	0.142	0.841	0.591	0.225	0.797	0.648	0.208	0.613	0.673	0.177	0.492	0.61	0.185	0.397	0.619	0.186	0.232	0.655	0.18	0.069	0.561
1321	6.605	0.371	0.907	0.488	0.184	0.865	0.324	0.279	0.826	0.274	0.346	0.66	0.241	0.316	0.527	0.255	0.343	0.439	0.243	0.434	0.302	0.218	0.466	0.127	0.279	0.374	0.043	0.222	0.141	0.842	0.591	0.223	0.797	0.648	0.207	0.614	0.673	0.177	0.492	0.611	0.185	0.397	0.619	0.186	0.232	0.656	0.18	0.069	0.561
1322	6.61	0.37	0.907	0.489	0.183	0.865	0.324	0.277	0.826	0.274	0.343	0.66	0.242	0.314	0.527	0.256	0.341	0.439	0.243	0.431	0.302	0.217	0.461	0.126	0.278	0.368	0.043	0.22	0.14	0.842	0.592	0.221	0.797	0.649	0.206	0.614	0.673	0.177	0.492	0.611	0.185	0.397	0.62	0.187	0.232	0.656	0.18	0.069	0.561
1323	6.615	0.368	0.907	0.489	0.181	0.866	0.324	0.276	0.827	0.274	0.341	0.66	0.242	0.311	0.528	0.256	0.338	0.44	0.243	0.427	0.301	0.217	0.456	0.126	0.277	0.362	0.043	0.219	0.138	0.842	0.592	0.22	0.797	0.649	0.205	0.614	0.674	0.177	0.492	0.611	0.185	0.397	0.62	0.187	0.231	0.656	0.18	0.069	0.561
1324	6.62	0.367	0.907	0.489	0.179	0.866	0.325	0.275	0.827	0.275	0.34	0.66	0.243	0.309	0.528	0.256	0.335	0.44	0.243	0.423	0.301	0.216	0.451	0.125	0.276	0.356	0.043	0.218	0.138	0.842	0.593	0.219	0.798	0.649	0.205	0.614	0.674	0.177	0.492	0.611	0.185	0.397	0.62	0.187	0.231	0.656	0.18	0.069	0.561
1325	6.625	0.366	0.908	0.49	0.179	0.867	0.326	0.273	0.828	0.275	0.338	0.66	0.244	0.307	0.529	0.256	0.332	0.44	0.243	0.419	0.301	0.215	0.445	0.124	0.274	0.35	0.043	0.216	0.137	0.842	0.593	0.218	0.798	0.65	0.204	0.614	0.674	0.177	0.492	0.612	0.186	0.397	0.62	0.188	0.231	0.656	0.18	0.069	0.561
1326	6.63	0.364	0.908	0.49	0.177	0.867	0.326	0.27	0.828	0.275	0.337	0.661	0.244	0.305	0.529	0.257	0.329	0.44	0.244	0.415	0.3	0.215	0.439	0.123	0.273	0.344	0.043	0.214	0.136	0.842	0.594	0.217	0.798	0.65	0.204	0.614	0.675	0.177	0.492	0.612	0.186	0.397	0.621	0.188	0.231	0.656	0.18	0.069	0.561
1327	6.635	0.362	0.908	0.49	0.175	0.868	0.326	0.269	0.828	0.275	0.335	0.661	0.245	0.302	0.529	0.257	0.326	0.44	0.244	0.41	0.3	0.214	0.433	0.122	0.271	0.337	0.043	0.213	0.134	0.842	0.595	0.216	0.798	0.651	0.203	0.615	0.675	0.176	0.492	0.612	0.186	0.397	0.621	0.188	0.231	0.656	0.18	0.069	0.561
1328	6.64	0.361	0.908	0.491	0.174	0.868	0.326	0.268	0.828	0.275	0.333	0.661	0.246	0.3	0.529	0.258	0.323	0.441	0.244	0.406	0.299	0.214	0.427	0.121	0.27	0.331	0.043	0.211	0.133	0.842	0.595	0.215	0.798	0.651	0.202	0.615	0.675	0.176	0.492	0.612	0.185	0.397	0.621	0.188	0.231	0.657	0.18	0.069	0.561
1329	6.645	0.36	0.908	0.491	0.173	0.869	0.327	0.266	0.829	0.276	0.331	0.661	0.247	0.298	0.53	0.258	0.319	0.441	0.244	0.402	0.299	0.213	0.421	0.12	0.269	0.324	0.043	0.21	0.131	0.843	0.595	0.214	0.798	0.652	0.202	0.615	0.676	0.176	0.492	0.612	0.185	0.397	0.622	0.188	0.231	0.657	0.18	0.069	0.561
1330	6.65	0.359	0.908	0.492	0.175	0.868	0.329	0.264	0.829	0.276	0.329	0.661	0.247	0.295	0.53	0.259	0.316	0.441	0.244	0.397	0.298	0.212	0.416	0.119	0.267	0.318	0.043	0.208	0.129	0.843	0.596	0.212	0.798	0.652	0.202	0.615	0.676	0.176	0.492	0.613	0.185	0.397	0.622	0.187	0.231	0.657	0.18	0.069	0.561
1331	6.655	0.357	0.908	0.492	0.176	0.868	0.331	0.262	0.829	0.276	0.327	0.661	0.248	0.293	0.53	0.259	0.313	0.441	0.244	0.392	0.297	0.212	0.41	0.118	0.265	0.311	0.043	0.206	0.128	0.843	0.596	0.21	0.798	0.652	0.201	0.615	0.676	0.175	0.492	0.613	0.185	0.397	0.622	0.187	0.231	0.657	0.18	0.069	0.56
1332	6.66	0.356	0.909	0.493	0.175	0.867	0.332	0.261	0.829	0.277	0.326	0.661	0.248	0.29	0.53	0.26	0.31	0.441	0.244	0.388	0.297	0.211	0.403	0.117	0.264	0.304	0.043	0.205	0.127	0.844	0.597	0.208	0.799	0.652	0.201	0.615	0.676	0.175	0.492	0.614	0.185	0.397	0.622	0.187	0.231	0.657	0.18	0.069	0.56
1333	6.665	0.355	0.909	0.493	0.175	0.867	0.332	0.26	0.83	0.277	0.324	0.661	0.249	0.287	0.53	0.26	0.306	0.441	0.244	0.383	0.296	0.211	0.397	0.116	0.263	0.297	0.043	0.203	0.125	0.844	0.597	0.207	0.799	0.652	0.2	0.615	0.677	0.175	0.492	0.614	0.185	0.397	0.622	0.187	0.231	0.657	0.18	0.069	0.56
1334	6.67	0.354	0.909	0.493	0.172	0.868	0.331	0.259	0.83	0.278	0.321	0.661	0.25	0.285	0.53	0.261	0.303	0.441	0.244	0.378	0.296	0.21	0.391	0.115	0.261	0.29	0.043	0.202	0.124	0.844	0.597	0.207	0.799	0.652	0.199	0.615	0.677	0.175	0.492	0.614	0.185	0.397	0.623	0.186	0.231	0.657	0.18	0.069	0.56
1335	6.675	0.353	0.909	0.493	0.166	0.87	0.33	0.258	0.83	0.278	0.32	0.661	0.25	0.282	0.53	0.261	0.299	0.441	0.245	0.373	0.295	0.209	0.384	0.114	0.26	0.283	0.043	0.2	0.123	0.844	0.597	0.206	0.799	0.653	0.199	0.615	0.677	0.175	0.492	0.615	0.185	0.397	0.623	0.186	0.231	0.657	0.18	0.069	0.56
1336	6.68	0.352	0.909	0.494	0.163	0.87	0.33	0.256	0.83	0.278	0.317	0.661	0.25	0.279	0.53	0.261	0.296	0.441	0.245	0.368	0.295	0.209	0.378	0.114	0.259	0.275	0.043	0.198	0.122	0.844	0.598	0.205	0.799	0.653	0.198	0.616	0.677	0.174	0.492	0.615	0.185	0.397	0.623	0.186	0.231	0.657	0.18	0.069	0.56
1337	6.685	0.35	0.909	0.494	0.163	0.87	0.33	0.255	0.831	0.279	0.315	0.661	0.251	0.277	0.53	0.262	0.292	0.441	0.245	0.364	0.294	0.208	0.371	0.113	0.257	0.268	0.044	0.197	0.121	0.844	0.598	0.204	0.799	0.653	0.197	0.616	0.677	0.174	0.492	0.615	0.185	0.397	0.623	0.186	0.231	0.657	0.18	0.069	0.56
1338	6.69	0.349	0.909	0.494	0.162	0.87	0.33	0.254	0.831	0.279	0.313	0.661	0.251	0.274	0.53	0.262	0.288	0.441	0.245	0.359	0.293	0.208	0.364	0.112	0.256	0.26	0.045	0.196	0.12	0.844	0.599	0.203	0.799	0.654	0.196	0.616	0.678	0.174	0.492	0.615	0.185	0.396	0.623	0.186	0.231	0.657	0.18	0.069	0.56
1339	6.695	0.348	0.909	0.495	0.162	0.87	0.331	0.253	0.831	0.279	0.311	0.661	0.251	0.271	0.53	0.262	0.285	0.441	0.245	0.353	0.293	0.207	0.358	0.111	0.254	0.252	0.045	0.195	0.118	0.844	0.6	0.202	0.799	0.654	0.196	0.616	0.678	0.174	0.492	0.616	0.185	0.396	0.624	0.186	0.23	0.657	0.18	0.069	0.56
1340	6.7	0.346	0.909	0.495	0.163	0.87	0.333	0.251	0.831	0.28	0.308	0.661	0.251	0.268	0.53	0.263	0.281	0.441	0.245	0.348	0.293	0.207	0.351	0.11	0.253	0.245	0.045	0.193	0.117	0.844	0.6	0.201	0.799	0.654	0.195	0.616	0.678	0.174	0.492	0.616	0.185	0.396	0.624	0.186	0.23	0.657	0.18	0.069	0.56
1341	6.705	0.344	0.909	0.496	0.163	0.869	0.334	0.249	0.831	0.28	0.306	0.661	0.251	0.265	0.53	0.263	0.278	0.441	0.245	0.343	0.292	0.207	0.344	0.109	0.252	0.238	0.045	0.192	0.116	0.844	0.6	0.2	0.799	0.655	0.195	0.616	0.678	0.173	0.492	0.616	0.185	0.396	0.624	0.186	0.23	0.657	0.18	0.069	0.56
1342	6.71	0.343	0.909	0.496	0.163	0.869	0.335	0.247	0.831	0.28	0.303	0.661	0.251	0.262	0.53	0.263	0.274	0.441	0.245	0.338	0.291	0.206	0.337	0.109	0.251	0.23	0.046	0.191	0.115	0.844	0.6	0.198	0.799	0.655	0.194	0.616	0.678	0.173	0.492	0.616	0.185	0.396	0.624	0.186	0.23	0.658	0.18	0.069	0.56
1343	6.715	0.343	0.909	0.497	0.163	0.869	0.335	0.246	0.831	0.28	0.301	0.661	0.251	0.259	0.53	0.263	0.27	0.441	0.246	0.333	0.291	0.206	0.33	0.108	0.251	0.223	0.046	0.19	0.113	0.844	0.6	0.196	0.799	0.655	0.193	0.616	0.679	0.173	0.492	0.616	0.185	0.396	0.624	0.186	0.23	0.658	0.18	0.069	0.56
1344	6.72	0.342	0.909	0.497	0.161	0.869	0.335	0.245	0.832	0.281	0.299	0.661	0.251	0.256	0.53	0.264	0.266	0.441	0.246	0.328	0.291	0.205	0.322	0.107	0.25	0.215	0.046	0.189	0.112	0.844	0.6	0.195	0.799	0.656	0.193	0.616	0.679	0.173	0.492	0.617	0.185	0.396	0.624	0.186	0.23	0.658	0.18	0.069	0.56
1345	6.725	0.34	0.908	0.497	0.159	0.87	0.335	0.244	0.832	0.281	0.296	0.661	0.251	0.252	0.53	0.264	0.262	0.441	0.246	0.322	0.29	0.205	0.315	0.106	0.249	0.207	0.047	0.188	0.111	0.844	0.6	0.194	0.799	0.656	0.192	0.616	0.679	0.172	0.491	0.617	0.185	0.396	0.625	0.186	0.23	0.658	0.18	0.069	0.56
1346	6.73	0.339	0.908	0.498	0.157	0.87	0.335	0.242	0.832	0.281	0.293	0.661	0.251	0.249	0.53	0.264	0.258	0.441	0.246	0.317	0.289	0.204	0.308	0.106	0.248	0.2	0.047	0.187	0.11	0.844	0.601	0.194	0.799	0.656	0.191	0.616	0.68	0.172	0.492	0.617	0.185	0.396	0.625	0.186	0.23	0.658	0.18	0.069	0.56
1347	6.735	0.338	0.908	0.498	0.156	0.87	0.335	0.241	0.832	0.282	0.291	0.661	0.251	0.246	0.53	0.264	0.254	0.441	0.246	0.311	0.289	0.204	0.301	0.106	0.247	0.192	0.048	0.186	0.109	0.844	0.601	0.193	0.799	0.656	0.19	0.616	0.68	0.172	0.492	0.618	0.185	0.396	0.625	0.186	0.229	0.659	0.18	0.069	0.56
1348	6.74	0.337	0.908	0.499	0.153	0.871	0.335	0.24	0.833	0.282	0.288	0.661	0.251	0.243	0.531	0.264	0.25	0.441	0.246	0.305	0.288	0.204	0.293	0.105	0.247	0.184	0.049	0.186	0.108	0.844	0.601	0.192	0.799	0.656	0.189	0.616	0.68	0.172	0.492	0.618	0.185	0.396	0.626	0.186	0.229	0.659	0.18	0.069	0.56
1349	6.745	0.335	0.908	0.499	0.149	0.872	0.333	0.238	0.833	0.282	0.285	0.661	0.25	0.239	0.53	0.264	0.246	0.441	0.246	0.3	0.288	0.204	0.286	0.105	0.246	0.176	0.05	0.185	0.107	0.844	0.602	0.19	0.799	0.657	0.188	0.617	0.68	0.171	0.492	0.618	0.184	0.396	0.626	0.186	0.229	0.659	0.18	0.069	0.56
1350	6.75	0.334	0.908	0.5	0.148	0.872	0.333	0.236	0.833	0.282	0.282	0.661	0.25	0.236	0.53	0.264	0.242	0.441	0.246	0.295	0.288	0.204	0.278	0.105	0.246	0.167	0.051	0.184	0.105	0.844	0.602	0.188	0.799	0.657	0.187	0.617	0.681	0.171	0.491	0.619	0.184	0.396	0.626	0.186	0.229	0.659	0.18	0.069	0.56
1351	6.755	0.332	0.908	0.5	0.147	0.872	0.334	0.235	0.833	0.283	0.279	0.661	0.25	0.232	0.531	0.264	0.238	0.441	0.246	0.289	0.287	0.204	0.271	0.104	0.245	0.159	0.052	0.184	0.104	0.844	0.602	0.187	0.799	0.657	0.186	0.617	0.681	0.171	0.491	0.619	0.184	0.396	0.626	0.186	0.229	0.659	0.18	0.069	0.56
1352	6.76	0.331	0.908	0.5	0.148	0.872	0.336	0.233	0.833	0.283	0.276	0.661	0.249	0.229	0.531	0.264	0.234	0.441	0.247	0.283	0.287	0.203	0.264	0.104	0.244	0.151	0.053	0.183	0.103	0.844	0.602	0.186	0.799	0.657	0.185	0.617	0.681	0.17	0.491	0.619	0.183	0.396	0.627	0.186	0.229	0.659	0.18	0.069	0.56
1353	6.765	0.33	0.908	0.5	0.148	0.872	0.337	0.232	0.834	0.283	0.273	0.66	0.249	0.225	0.531	0.264	0.229	0.441	0.247	0.277	0.287	0.203	0.256	0.104	0.244	0.143	0.054	0.183	0.102	0.844	0.602	0.185	0.798	0.657	0.185	0.617	0.682	0.17	0.491	0.62	0.183	0.396	0.627	0.186	0.229	0.659	0.18	0.069	0.56
1354	6.77	0.329	0.908	0.501	0.149	0.872	0.338	0.23	0.834	0.283	0.27	0.66	0.249	0.221	0.531	0.264	0.225	0.441	0.247	0.272	0.287	0.203	0.249	0.104	0.244	0.135	0.056	0.183	0.101	0.844	0.603	0.184	0.798	0.658	0.184	0.617	0.682	0.169	0.491	0.62	0.183	0.396	0.627	0.186	0.228	0.66	0.18	0.069	0.56
1355	6.775	0.328	0.908	0.501	0.148	0.872	0.338	0.229	0.834	0.284	0.267	0.66	0.249	0.218	0.531	0.264	0.22	0.442	0.247	0.266	0.286	0.203	0.241	0.104	0.243	0.127	0.056	0.183	0.1	0.844	0.603	0.182	0.798	0.659	0.183	0.617	0.682	0.168	0.491	0.62	0.182	0.396	0.627	0.186	0.228	0.66	0.18	0.069	0.56
1356	6.78	0.327	0.907	0.501	0.147	0.872	0.338	0.227	0.834	0.284	0.264	0.66	0.249	0.214	0.531	0.264	0.216	0.442	0.247	0.26	0.286	0.202	0.234	0.104	0.243	0.12	0.057	0.183	0.098	0.844	0.603	0.181	0.799	0.659	0.181	0.618	0.682	0.168	0.491	0.62	0.182	0.396	0.628	0.186	0.228	0.66	0.18	0.069	0.56
1357	6.785	0.326	0.907	0.501	0.145	0.872	0.338	0.226	0.834	0.284	0.261	0.661	0.248	0.21	0.532	0.264	0.211	0.442	0.247	0.254	0.286	0.202	0.227	0.104	0.243	0.112	0.058	0.183	0.097	0.845	0.604	0.18	0.799	0.659	0.18	0.618	0.682	0.167	0.492	0.621	0.182	0.396	0.628	0.186	0.228	0.66	0.18	0.069	0.56
1358	6.79	0.325	0.907	0.502	0.144	0.872	0.338	0.224	0.834	0.284	0.257	0.661	0.248	0.206	0.532	0.264	0.207	0.442	0.247	0.248	0.286	0.202	0.22	0.104	0.243	0.103	0.059	0.183	0.095	0.845	0.604	0.179	0.799	0.659	0.179	0.618	0.682	0.167	0.492	0.621	0.182	0.396	0.628	0.186	0.228	0.66	0.18	0.069	0.56
1359	6.795	0.324	0.907	0.502	0.142	0.873	0.338	0.222	0.835	0.284	0.254	0.661	0.248	0.202	0.532	0.265	0.203	0.443	0.247	0.242	0.286	0.202	0.212	0.104	0.242	0.095	0.061	0.183	0.094	0.845	0.604	0.178	0.799	0.659	0.178	0.618	0.683	0.167	0.492	0.621	0.182	0.396	0.628	0.186	0.228	0.66	0.18	0.069	0.56
1360	6.8	0.322	0.907	0.502	0.14	0.873	0.338	0.221	0.835	0.284	0.251	0.661	0.248	0.199	0.533	0.265	0.198	0.443	0.247	0.236	0.286	0.202	0.204	0.105	0.242	0.087	0.061	0.184	0.092	0.845	0.604	0.177	0.799	0.659	0.177	0.618	0.683	0.167	0.492	0.621	0.182	0.396	0.628	0.186	0.228	0.66	0.18	0.069	0.56
1361	6.805	0.32	0.907	0.502	0.137	0.874	0.338	0.219	0.835	0.284	0.248	0.661	0.248	0.194	0.533	0.265	0.193	0.443	0.247	0.23	0.286	0.202	0.197	0.105	0.242	0.08	0.063	0.184	0.091	0.846	0.604	0.175	0.799	0.66	0.176	0.618	0.683	0.167	0.492	0.621	0.182	0.396	0.628	0.186	0.228	0.66	0.18	0.069	0.56
1362	6.81	0.319	0.907	0.503	0.135	0.875	0.338	0.217	0.835	0.285	0.245	0.661	0.248	0.19	0.533	0.265	0.188	0.443	0.247	0.224	0.286	0.202	0.19	0.105	0.242	0.072	0.064	0.184	0.09	0.846	0.604	0.173	0.799	0.66	0.175	0.618	0.683	0.166	0.492	0.621	0.182	0.396	0.628	0.186	0.228	0.66	0.18	0.069	0.56
1363	6.815	0.318	0.907	0.503	0.134	0.875	0.339	0.215	0.836	0.285	0.241	0.661	0.247	0.186	0.534	0.265	0.184	0.444	0.247	0.218	0.286	0.201	0.183	0.105	0.242	0.064	0.065	0.185	0.089	0.846	0.604	0.172	0.798	0.66	0.174	0.618	0.683	0.166	0.491	0.621	0.182	0.396	0.628	0.186	0.228	0.66	0.18	0.069	0.56
1364	6.82	0.317	0.907	0.503	0.134	0.875	0.339	0.214	0.836	0.285	0.238	0.661	0.247	0.182	0.534	0.265	0.179	0.444	0.247	0.212	0.287	0.201	0.175	0.106	0.242	0.056	0.066	0.185	0.088	0.846	0.605	0.172	0.798	0.66	0.173	0.619	0.683	0.166	0.491	0.621	0.182	0.396	0.628	0.186	0.228	0.66	0.18	0.069	0.56
1365	6.825	0.316	0.906	0.503	0.133	0.875	0.339	0.212	0.836	0.285	0.234	0.661	0.247	0.178	0.534	0.265	0.174	0.444	0.247	0.206	0.286	0.201	0.168	0.106	0.242	0.048	0.067	0.186	0.087	0.846	0.605	0.171	0.798	0.66	0.172	0.619	0.683	0.166	0.491	0.621	0.182	0.396	0.628	0.186	0.228	0.66	0.18	0.069	0.56
1366	6.83	0.315	0.906	0.503	0.131	0.875	0.34	0.21	0.837	0.285	0.231	0.661	0.246	0.174	0.535	0.265	0.169	0.445	0.247	0.2	0.287	0.201	0.161	0.107	0.242	0.041	0.068	0.187	0.086	0.846	0.605	0.169	0.798	0.66	0.171	0.619	0.683	0.166	0.491	0.622	0.182	0.396	0.628	0.186	0.228	0.66	0.18	0.069	0.559
1367	6.835	0.314	0.906	0.503	0.13	0.875	0.34	0.208	0.837	0.285	0.228	0.661	0.246	0.17	0.535	0.265	0.164	0.446	0.247	0.193	0.287	0.2	0.154	0.107	0.242	0.034	0.069	0.187	0.085	0.846	0.606	0.168	0.798	0.66	0.17	0.619	0.683	0.166	0.491	0.622	0.182	0.395	0.628	0.186	0.227	0.66	0.18	0.069	0.559
1368	6.84	0.312	0.906	0.503	0.13	0.874	0.341	0.207	0.837	0.285	0.224	0.662	0.246	0.166	0.536	0.265	0.159	0.446	0.247	0.187	0.287	0.2	0.147	0.108	0.242	0.026	0.07	0.188	0.083	0.846	0.606	0.166	0.798	0.66	0.169	0.619	0.683	0.165	0.491	0.622	0.182	0.395	0.628	0.186	0.227	0.66	0.18	0.069	0.559
1369	6.845	0.311	0.905	0.503	0.13	0.874	0.341	0.205	0.837	0.285	0.221	0.662	0.246	0.162	0.536	0.265	0.155	0.447	0.247	0.182	0.288	0.2	0.141	0.108	0.242	0.018	0.072	0.188	0.082	0.846	0.606	0.165	0.798	0.661	0.168	0.619	0.683	0.165	0.491	0.622	0.182	0.395	0.628	0.186	0.227	0.66	0.18	0.069	0.559
1370	6.85	0.31	0.905	0.503	0.128	0.875	0.341	0.203	0.838	0.285	0.217	0.662	0.246	0.158	0.537	0.265	0.15	0.447	0.247	0.176	0.288	0.2	0.133	0.108	0.242	0.011	0.073	0.189	0.08	0.846	0.606	0.164	0.798	0.661	0.167	0.619	0.683	0.165	0.491	0.622	0.182	0.395	0.628	0.186	0.227	0.66	0.18	0.069	0.559
1371	6.855	0.308	0.905	0.503	0.126	0.875	0.341	0.201	0.838	0.286	0.214	0.662	0.245	0.154	0.537	0.265	0.145	0.447	0.247	0.169	0.288	0.2	0.127	0.109	0.242	0.003	0.075	0.191	0.079	0.846	0.607	0.163	0.798	0.661	0.167	0.619	0.683	0.164	0.491	0.623	0.182	0.396	0.628	0.187	0.227	0.66	0.18	0.069	0.559
1372	6.86	0.307	0.905	0.503	0.124	0.876	0.341	0.199	0.838	0.285	0.21	0.662	0.245	0.149	0.538	0.265	0.14	0.448	0.247	0.163	0.289	0.2	0.12	0.11	0.242	-0.004	0.076	0.191	0.078	0.846	0.607	0.163	0.798	0.661	0.166	0.619	0.683	0.164	0.491	0.623	0.182	0.395	0.628	0.187	0.228	0.66	0.18	0.069	0.559
1373	6.865	0.306	0.905	0.503	0.122	0.876	0.341	0.198	0.839	0.285	0.207	0.663	0.245	0.145	0.538	0.265	0.135	0.449	0.247	0.157	0.289	0.199	0.113	0.111	0.242	-0.011	0.077	0.192	0.078	0.846	0.607	0.162	0.798	0.661	0.165	0.619	0.683	0.164	0.491	0.623	0.182	0.395	0.628	0.187	0.228	0.66	0.18	0.069	0.559
1374	6.87	0.304	0.905	0.503	0.119	0.877	0.34	0.195	0.839	0.285	0.203	0.662	0.244	0.141	0.539	0.265	0.131	0.449	0.247	0.152	0.29	0.199	0.106	0.111	0.242	-0.018	0.079	0.194	0.076	0.846	0.607	0.16	0.797	0.66	0.164	0.619	0.683	0.163	0.491	0.623	0.182	0.395	0.629	0.187	0.228	0.66	0.18	0.069	0.559
1375	6.875	0.303	0.904	0.503	0.114	0.879	0.339	0.191	0.838	0.285	0.2	0.663	0.244	0.137	0.539	0.264	0.126	0.45	0.247	0.146	0.29	0.199	0.099	0.112	0.242	-0.025	0.08	0.194	0.075	0.847	0.607	0.159	0.797	0.66	0.164	0.619	0.684	0.163	0.491	0.624	0.182	0.395	0.629	0.187	0.228	0.66	0.18	0.069	0.559
1376	6.88	0.302	0.904	0.503	0.111	0.879	0.339	0.189	0.838	0.285	0.196	0.663	0.243	0.133	0.54	0.264	0.121	0.45	0.246	0.14	0.291	0.198	0.093	0.113	0.242	-0.032	0.081	0.195	0.073	0.847	0.607	0.158	0.797	0.66	0.163	0.619	0.684	0.163	0.491	0.624	0.182	0.395	0.629	0.188	0.228	0.66	0.18	0.069	0.559
1377	6.885	0.3	0.904	0.503	0.109	0.88	0.339	0.187	0.838	0.285	0.192	0.663	0.243	0.128	0.54	0.264	0.116	0.451	0.246	0.134	0.291	0.198	0.087	0.113	0.242	-0.039	0.082	0.196	0.072	0.847	0.607	0.156	0.798	0.66	0.162	0.619	0.684	0.163	0.491	0.624	0.182	0.395	0.629	0.188	0.228	0.661	0.18	0.069	0.559
1378	6.89	0.299	0.904	0.503	0.107	0.88	0.339	0.185	0.839	0.285	0.189	0.663	0.243	0.124	0.541	0.264	0.111	0.452	0.246	0.128	0.292	0.198	0.081	0.114	0.242	-0.046	0.084	0.197	0.071	0.847	0.608	0.155	0.798	0.661	0.161	0.619	0.684	0.162	0.491	0.624	0.182	0.395	0.629	0.188	0.228	0.661	0.18	0.069	0.559
1379	6.895	0.298	0.903	0.503	0.106	0.88	0.339	0.183	0.839	0.284	0.186	0.663	0.242	0.12	0.541	0.264	0.107	0.452	0.246	0.123	0.292	0.198	0.074	0.115	0.243	-0.052	0.085	0.198	0.07	0.847	0.608	0.154	0.798	0.661	0.161	0.619	0.684	0.162	0.491	0.624	0.182	0.395	0.629	0.188	0.228	0.661	0.18	0.069	0.559
1380	6.9	0.297	0.903	0.503	0.105	0.88	0.339	0.181	0.839	0.284	0.182	0.663	0.242	0.116	0.542	0.264	0.102	0.453	0.246	0.117	0.293	0.198	0.069	0.116	0.243	-0.059	0.086	0.198	0.069	0.847	0.608	0.153	0.798	0.661	0.161	0.619	0.684	0.162	0.491	0.624	0.182	0.395	0.629	0.188	0.228	0.661	0.18	0.069	0.559
1381	6.905	0.296	0.903	0.502	0.103	0.881	0.339	0.179	0.839	0.285	0.179	0.664	0.242	0.112	0.543	0.263	0.098	0.453	0.246	0.112	0.294	0.198	0.063	0.116	0.242	-0.065	0.087	0.199	0.068	0.846	0.609	0.152	0.798	0.661	0.16	0.619	0.683	0.161	0.491	0.624	0.181	0.395	0.629	0.188	0.228	0.661	0.18	0.069	0.559
1382	6.91	0.295	0.903	0.502	0.101	0.881	0.339	0.177	0.839	0.284	0.175	0.664	0.241	0.108	0.543	0.263	0.093	0.454	0.245	0.106	0.294	0.198	0.056	0.117	0.243	-0.072	0.088	0.199	0.067	0.846	0.609	0.151	0.798	0.661	0.16	0.619	0.683	0.161	0.491	0.624	0.181	0.396	0.629	0.188	0.228	0.66	0.18	0.069	0.559
1383	6.915	0.293	0.903	0.502	0.1	0.881	0.339	0.175	0.839	0.284	0.172	0.664	0.241	0.104	0.544	0.263	0.088	0.455	0.245	0.101	0.295	0.197	0.051	0.118	0.243	-0.078	0.09	0.2	0.066	0.847	0.609	0.15	0.798	0.661	0.159	0.619	0.683	0.161	0.491	0.624	0.181	0.396	0.629	0.189	0.228	0.66	0.18	0.069	0.559
1384	6.92	0.292	0.902	0.501	0.098	0.881	0.339	0.173	0.84	0.284	0.168	0.664	0.241	0.1	0.544	0.263	0.084	0.455	0.245	0.096	0.295	0.197	0.045	0.119	0.243	-0.084	0.091	0.201	0.065	0.847	0.609	0.15	0.797	0.661	0.158	0.62	0.683	0.16	0.491	0.624	0.181	0.396	0.629	0.189	0.228	0.66	0.18	0.069	0.559
1385	6.925	0.291	0.902	0.501	0.096	0.881	0.34	0.17	0.839	0.284	0.165	0.664	0.24	0.096	0.545	0.263	0.079	0.456	0.245	0.09	0.296	0.197	0.039	0.12	0.243	-0.09	0.092	0.201	0.063	0.846	0.609	0.149	0.797	0.661	0.158	0.62	0.683	0.16	0.491	0.624	0.181	0.396	0.629	0.189	0.228	0.66	0.18	0.069	0.559
1386	6.93	0.29	0.902	0.501	0.094	0.881	0.34	0.168	0.839	0.284	0.161	0.665	0.24	0.092	0.546	0.263	0.075	0.457	0.245	0.085	0.297	0.197	0.033	0.121	0.243	-0.095	0.093	0.201	0.063	0.846	0.609	0.149	0.797	0.661	0.157	0.62	0.683	0.16	0.491	0.624	0.181	0.396	0.629	0.189	0.228	0.66	0.18	0.069	0.559
1387	6.935	0.288	0.902	0.501	0.093	0.881	0.34	0.166	0.84	0.284	0.158	0.665	0.24	0.088	0.546	0.262	0.07	0.458	0.244	0.08	0.297	0.197	0.028	0.121	0.243	-0.101	0.094	0.202	0.062	0.846	0.609	0.148	0.797	0.661	0.156	0.62	0.683	0.159	0.491	0.623	0.181	0.396	0.629	0.189	0.228	0.66	0.18	0.069	0.559
1388	6.94	0.286	0.901	0.501	0.091	0.881	0.34	0.163	0.84	0.284	0.155	0.665	0.24	0.084	0.547	0.262	0.066	0.458	0.244	0.075	0.298	0.196	0.023	0.122	0.243	-0.107	0.096	0.202	0.061	0.846	0.609	0.146	0.797	0.661	0.155	0.62	0.683	0.159	0.491	0.623	0.181	0.396	0.628	0.189	0.228	0.66	0.18	0.069	0.559
1389	6.945	0.285	0.901	0.5	0.089	0.881	0.34	0.16	0.84	0.284	0.151	0.665	0.239	0.08	0.547	0.262	0.062	0.459	0.244	0.069	0.298	0.196	0.017	0.123	0.242	-0.112	0.097	0.203	0.059	0.847	0.61	0.144	0.797	0.661	0.155	0.62	0.683	0.159	0.491	0.623	0.181	0.396	0.628	0.189	0.228	0.66	0.18	0.069	0.559
1390	6.95	0.284	0.901	0.5	0.088	0.881	0.34	0.158	0.839	0.284	0.148	0.665	0.239	0.076	0.548	0.262	0.057	0.459	0.244	0.064	0.299	0.196	0.012	0.124	0.242	-0.118	0.098	0.203	0.058	0.847	0.61	0.143	0.797	0.661	0.154	0.62	0.683	0.158	0.491	0.623	0.181	0.396	0.628	0.189	0.228	0.66	0.18	0.069	0.558
1391	6.955	0.283	0.9	0.5	0.086	0.881	0.34	0.155	0.84	0.284	0.145	0.665	0.239	0.073	0.548	0.262	0.053	0.46	0.244	0.059	0.3	0.195	0.007	0.125	0.243	-0.123	0.1	0.203	0.056	0.847	0.611	0.142	0.797	0.661	0.153	0.62	0.683	0.158	0.491	0.623	0.181	0.396	0.628	0.189	0.228	0.66	0.18	0.069	0.558
1392	6.96	0.282	0.9	0.5	0.084	0.881	0.341	0.153	0.84	0.284	0.142	0.666	0.239	0.069	0.549	0.262	0.049	0.461	0.243	0.055	0.301	0.195	0.002	0.126	0.243	-0.128	0.101	0.203	0.055	0.848	0.611	0.141	0.797	0.661	0.153	0.62	0.683	0.157	0.491	0.623	0.18	0.396	0.628	0.189	0.228	0.66	0.18	0.069	0.558
1393	6.965	0.28	0.899	0.499	0.083	0.881	0.341	0.151	0.84	0.283	0.139	0.666	0.239	0.065	0.549	0.262	0.045	0.461	0.243	0.05	0.301	0.195	-0.003	0.126	0.243	-0.133	0.102	0.204	0.053	0.848	0.611	0.141	0.797	0.661	0.152	0.62	0.683	0.157	0.491	0.623	0.18	0.396	0.628	0.189	0.228	0.659	0.179	0.069	0.558
1394	6.97	0.279	0.898	0.499	0.081	0.881	0.341	0.149	0.84	0.283	0.135	0.666	0.238	0.062	0.55	0.261	0.041	0.462	0.243	0.045	0.302	0.195	-0.008	0.127	0.242	-0.138	0.103	0.204	0.052	0.848	0.611	0.14	0.797	0.661	0.151	0.62	0.683	0.156	0.491	0.623	0.18	0.396	0.628	0.188	0.228	0.659	0.179	0.069	0.558
1395	6.975	0.278	0.898	0.499	0.079	0.882	0.341	0.147	0.84	0.283	0.132	0.666	0.238	0.058	0.551	0.261	0.036	0.463	0.243	0.041	0.302	0.195	-0.013	0.128	0.243	-0.143	0.105	0.204	0.051	0.848	0.611	0.139	0.796	0.66	0.15	0.619	0.683	0.155	0.491	0.623	0.179	0.396	0.627	0.188	0.228	0.659	0.179	0.069	0.558
1396	6.98	0.277	0.898	0.498	0.077	0.882	0.341	0.145	0.84	0.283	0.129	0.666	0.238	0.054	0.551	0.261	0.032	0.463	0.243	0.036	0.303	0.194	-0.018	0.129	0.243	-0.148	0.106	0.204	0.05	0.848	0.611	0.138	0.796	0.66	0.149	0.619	0.683	0.154	0.491	0.623	0.178	0.395	0.627	0.188	0.228	0.659	0.179	0.069	0.558
1397	6.985	0.275	0.898	0.498	0.075	0.882	0.341	0.142	0.84	0.283	0.126	0.667	0.238	0.051	0.551	0.261	0.028	0.464	0.243	0.032	0.304	0.194	-0.023	0.129	0.242	-0.153	0.107	0.204	0.049	0.848	0.612	0.137	0.796	0.66	0.148	0.619	0.683	0.153	0.491	0.623	0.178	0.395	0.627	0.188	0.228	0.659	0.179	0.069	0.558
1398	6.99	0.274	0.897	0.498	0.073	0.882	0.341	0.14	0.84	0.283	0.123	0.667	0.238	0.047	0.552	0.261	0.025	0.465	0.242	0.027	0.304	0.194	-0.028	0.13	0.242	-0.158	0.108	0.204	0.048	0.848	0.612	0.136	0.796	0.66	0.147	0.619	0.683	0.152	0.491	0.623	0.177	0.396	0.627	0.187	0.228	0.659	0.179	0.069	0.558
1399	6.995	0.272	0.897	0.497	0.071	0.882	0.341	0.138	0.84	0.283	0.12	0.667	0.237	0.043	0.553	0.26	0.021	0.465	0.242	0.023	0.305	0.194	-0.033	0.131	0.242	-0.163	0.109	0.204	0.047	0.848	0.613	0.134	0.796	0.66	0.146	0.619	0.683	0.151	0.491	0.623	0.176	0.396	0.627	0.187	0.228	0.659	0.179	0.07	0.558
[truncated: 915 more rows]
[truncated: 3 more columns]
