# Supplementary material for: Associations between lower-limb muscle activation and knee flexion in post-stroke individuals: A study on the stance-to-swing phases of gait
Source: PLoS One. 2017 Sep 8;12(9):e0183865. doi: 10.1371/journal.pone.0183865 (PMC5590852; doi:10.1371/journal.pone.0183865)
Supplement: S1 Dataset — (ZIP) [file pone.0183865.s001.zip › S1_Dataset/Patient group/4/1/emg.csv]

Frame	Time	EMG Signal 1	EMG Signal 2	EMG Signal 3	EMG Signal 4	EMG Signal 5	EMG Signal 6	EMG Signal 7	EMG Signal 8
0	0	55.094	51.559	51.183	34.512	37.951	41.013	40.912	54.33
1	0.001	53.841	41.637	44.911	30.111	36.854	40.613	42.133	64.599
2	0.002	59.742	41.599	46.965	49.324	29.571	43.322	32.524	43.33
3	0.003	43.39	54.133	45.546	67.187	32.161	36.174	36.849	48.966
4	0.004	46.784	45.971	37.556	31.835	32.634	32.522	34.217	30.801
5	0.005	46.126	52.353	36.346	34.426	25.179	32.756	29.661	39.546
6	0.006	45.297	51.593	39.222	44.969	26.058	27.011	32.275	20.258
7	0.007	38.683	45.05	35.335	1.527	22.693	28.827	26.59	25.363
8	0.008	35.196	28.465	31.661	5.118	25.924	21.756	23.057	29.912
9	0.009	31.732	20.428	26.271	28.488	23.942	20.706	30.184	26.161
10	0.01	34.697	23.446	23.033	40.28	22.949	25.094	27.462	33.077
11	0.011	33.426	29.212	26.982	34.487	19.271	24.281	18.577	42.344
12	0.012	30.464	28.447	22.832	36.468	20.837	20.785	23.852	27.643
13	0.013	32.392	27.521	25.874	17.777	17.587	15.967	19.861	3.101
14	0.014	25.458	21.992	26.052	13.042	15.914	21.052	22.473	-1.662
15	0.015	16.047	12.647	22.588	19.758	15.429	17.079	14.474	10.839
16	0.016	13.064	25.414	19.543	20.719	14.39	17.979	15.6	22.03
17	0.017	20.771	21.41	18.29	30.802	10.666	18.528	13.457	18.164
18	0.018	22.539	13.791	14.563	27.187	12.392	15.238	16.97	14.531
19	0.019	26.69	10.283	14.945	12.196	10.088	9.867	12.385	11.125
20	0.02	17.528	3.942	16.148	12.544	6.271	8.983	7.066	7.966
21	0.021	16.728	6.565	9.848	9.654	4.429	6.401	13.782	11.23
22	0.022	10.753	3.825	9.018	4.093	2.62	2.308	23.446	8.526
23	0.023	11.418	-1.174	9.586	-0.839	5.877	7.167	18.051	3.51
24	0.024	7.884	2.597	0.531	-12.884	5.497	5.298	5.159	3.372
25	0.025	-1.01	2.173	0.229	1.817	12.514	13.147	5.665	1.164
26	0.026	2.351	0.063	-1.959	-1.44	8.154	6.141	-2.493	2.88
27	0.027	-5.062	7.7	-5.637	3.287	2.087	-0.048	0.225	4.244
28	0.028	-5.652	5.343	-4.43	0.522	-3.551	1.932	-4.159	-4.203
29	0.029	-10.428	7.295	-3.555	4.189	-1.798	7.06	-5.99	-2.303
30	0.03	-1.604	15.11	-2.625	1.896	-4.843	7.014	-9.723	-3.967
31	0.031	-4.136	3.244	-7.647	-5.376	-3.584	5.655	-6.258	-4.064
32	0.032	-17.054	-10.696	-2.74	-9.689	-4.808	0.28	-11.072	-1.439
33	0.033	-16.569	-13.361	-2.812	-5.242	-4.828	8.505	-0.932	5.111
34	0.034	-10.429	-6.288	-1.67	2.921	-5.006	1.493	-3.133	3.384
35	0.035	-5.003	-8.445	7.646	13.061	-4.17	4.401	-8.005	-1.601
36	0.036	-14.241	-2.79	-6.016	-6.36	-11.233	2.913	-7.417	-4.575
37	0.037	-1.146	-4.626	-8.395	0.594	-6.842	3.405	-6.778	-0.334
38	0.038	-3.869	6.56	-10.535	-16.214	-6.483	-1.281	-6.303	-6.892
39	0.039	-6.347	4.455	-3.917	-18.84	-4.543	-0.898	-7.712	-5.09
40	0.04	-14.962	2.607	-10.799	-9.618	-6.824	-4.722	-7.326	-16.42
41	0.041	-22.756	8.559	-5.247	-8.278	-6.551	-12.377	-9.992	-18.436
42	0.042	-24.492	9.342	-10.87	-3.982	-8.571	-11.668	-12.233	-17.507
43	0.043	-16.693	9.971	-10.26	-2.946	-7.468	-16.15	-9.198	-19.094
44	0.044	-16.185	-1.178	-11.351	-12.127	-9.044	-12.278	-14.829	-15.967
45	0.045	-11.761	-17.342	-7.566	-15.852	-11.367	-19.022	-16.921	-6.533
46	0.046	-16.373	-11.179	-14.388	-19.151	-6.312	-16.636	-20.336	-7.853
47	0.047	-15.899	-1.671	-15.359	-14.484	-11.296	-20.796	-13.863	10.015
48	0.048	-15.586	-0.079	-14.747	-12.103	-12.001	-20.282	-9.721	-2.882
49	0.049	-5.74	1.341	-18.359	-12.989	-10.362	-20.894	-7.535	-14.586
50	0.05	1.245	-11.721	-20.397	-14.994	-6.956	-16.825	-8.214	-12.537
51	0.051	4.881	-20.419	-17.479	-13.046	-10.246	-21.567	-11.495	-14.473
52	0.052	3.68	-9.397	-18.819	-11.279	-7.341	-22.061	-4.907	-12.766
53	0.053	2.675	-10.746	-16.479	-7.731	-10.057	-21.388	-7.442	-8.132
54	0.054	-0.281	-25.045	-9.884	-8.039	-8.132	-19.953	-6.686	-6.747
55	0.055	-8.249	-23.086	-14.712	-10.905	-7.939	-21.231	-4.791	-18.537
56	0.056	-11.363	-24.804	-8.703	-4.869	-8.715	-14.574	-10.836	-10.579
57	0.057	-18.147	-20.122	-7.911	4.847	-8.526	-9.659	-14.915	-14.866
58	0.058	-15.644	-24.346	-9.828	-12.181	-4.855	-8.801	-10.092	-13.795
59	0.059	-26.286	-17.942	-9.232	-19.127	-7.37	-4.658	-9.523	-12.714
60	0.06	-16.228	-21.404	-7.482	-16.961	-9.695	-4.001	-13.595	-13.744
61	0.061	-28.034	-31.055	-7.856	-18.847	-6.798	-3.342	-17.077	-14.756
62	0.062	-35.972	-22.116	-8.226	-20.545	-6.419	-6.178	-12.638	-12.215
63	0.063	-31.721	-20.911	-11.118	-9.467	-8.353	-7.474	-6.067	-16.194
64	0.064	-25.332	-28.212	-10.717	-8.085	-8.554	-9.759	-8.585	-19.655
65	0.065	-19.35	-27.187	-6.451	-19.868	-6.626	-10.103	-6.267	-22.959
66	0.066	-18.408	-36.788	-14.381	-8.821	-3.534	-8.12	3.199	-20.062
67	0.067	-25.202	-40.35	-13.219	-10.157	-4.703	-3.048	-5.716	-17.518
68	0.068	-29.468	-29.401	-14.193	-11.284	-7.416	-10.364	-2.243	-10.144
69	0.069	-17.276	-36.438	-15.166	-17.26	-8.961	-5.498	-5.351	-17.486
70	0.07	-5.086	-35.151	-12.655	-20.344	-12.828	-7.993	-4.398	-10.708
71	0.071	-3.541	-26.703	-14.99	-13.561	-10.305	-3.913	-10.41	0.707
72	0.072	-7.795	-25.606	-10.164	-14.331	-8.94	-8.743	-6.352	24.514
73	0.073	-8.971	-22.565	-13.465	-13.557	-11.834	-9.318	-14.292	21.219
74	0.074	-10.149	-19.909	-8.056	-5.616	-14.518	-6.405	-15.275	5.544
75	0.075	-13.264	-12.415	-7.489	-0.398	-16.433	-7.749	-16.271	-2.778
76	0.076	-16.194	-17.105	-13.494	-3.288	-11.572	-5.42	-10.301	4.771
77	0.077	-6.547	-19.471	-9.442	-9.278	-13.484	-2.514	-22.528	-6.84
78	0.078	-15.49	-7.122	-11.385	-6.939	-11.526	-7.751	-13.842	-38.779
79	0.079	-9.518	-1.736	-13.321	-0.349	-10.928	-11.243	-5.93	-80.018
80	0.08	-10.512	-0.027	-9.259	-4.595	-16.713	-6.607	-1.695	-41.319
81	0.081	-13.439	4.385	-15.066	-11.952	-9.338	-9.516	-2.874	-6.106
82	0.082	-5.523	10.898	-14.292	-12.942	-12.215	-14.369	-11.203	-10.565
83	0.083	6.253	7.516	-14.868	-5.026	-9.674	-17.681	-12.171	-6.502
84	0.084	1.59	4.513	-10.226	-1.942	-15.258	-19.45	-9.264	4.706
85	0.085	8.747	-6.229	-10.806	-4.849	-11.74	-25.295	-8.488	-19.126
86	0.086	-10.801	-4.781	-17.767	-12.775	-9.77	-21.277	-15.84	-22.254
87	0.087	-8.103	-3.515	-12.933	-9.687	-5.673	-21.91	-6.937	-13.955
88	0.088	-5.581	-9.406	-13.711	-16.446	-4.282	-14.611	-15.26	-6.432
89	0.089	-7.906	-14.512	-12.943	-13.913	-6.567	-19.512	-24.932	5.145
90	0.09	-5.783	-17.312	-13.529	-21.255	-9.427	-17.066	-26.086	15.759
91	0.091	-11.606	-17.975	-16.828	-26.083	-5.705	-16.373	-22.59	9.919
92	0.092	-13.378	-7.25	-12.762	-14.668	-2.374	-11.622	-29.935	36.213
93	0.093	-24.44	8.646	-11.416	-13.121	-3.49	-7.059	-30.886	2.139
94	0.094	-20.196	27.805	-8.137	-11.76	-1.513	-1.729	-40.544	-57.466
95	0.095	-29.104	-0.458	-7.76	-12.926	0.465	-3.749	-31.628	-81.851
96	0.096	-32.596	-11.697	-13.761	-9.447	0.697	-5.77	-15.941	-59.784
97	0.097	-20.802	5.313	-11.253	-10.422	2.092	-5.281	16.01	-26.3
98	0.098	-25.476	14.584	-10.486	-3.659	2.904	-10.209	47.959	-20.285
99	0.099	-24.145	11.849	-5.654	-13.361	-0.745	-16.315	27.267	-3.844
100	0.1	-23.005	19.37	-8.949	-1.569	1.786	-10.804	8.5	21.301
101	0.101	-21.858	21.649	-13.015	-12.598	-3.61	-4.321	5.217	44.131
102	0.102	-16.645	2.443	-13.4	-28.463	-3.023	-8.67	14.513	-1.748
103	0.103	-13.768	-5.147	-12.041	-26.335	-1.082	-6.44	11.815	-32.138
104	0.104	-23.472	-16.814	-13.199	-16.66	-9.984	-7.108	19.381	-26.721
105	0.105	-32.407	-14.755	-12.028	-11.435	-13.648	-9.123	12.425	-21.688
106	0.106	-31.3	-28.366	-15.511	-6.797	-10.15	-13.273	-15.244	10.224
107	0.107	-28.258	-30.191	-17.633	-5.455	-11.109	-16.838	-18.925	56.089
108	0.108	-35.091	-25.619	-16.467	-11.844	-13.998	-17.3	-22.212	37.896
109	0.109	-23.723	-29.958	-11.443	-5.868	-11.472	-14.474	-19.108	10.206
110	0.11	-19.15	-26.369	-16.113	-9.012	-9.139	-12.628	-27.433	-4.904
111	0.111	-14.954	-27.627	-14.393	-11.962	-11.07	-6.911	-19.889	-55.236
112	0.112	-11.355	-30.836	-10.94	-14.51	-15.711	-4.681	-17.573	-102.077
113	0.113	-14.908	-35.765	-10.588	-12.216	-10.292	4.714	-23.967	-47.095
114	0.114	-3.173	-38.382	-7.72	-10.302	-10.88	-1.754	-18.168	-10.129
115	0.115	-1.67	-50.682	-7.378	-0.276	-12.82	-12.675	-12.957	-3.55
116	0.116	-5.977	-62.972	-8.577	-4.567	-9.933	-8.51	-14.519	-21.735
117	0.117	-9.687	-52.038	-4.364	-13.489	-14.785	-9.749	-15.881	-16.3
118	0.118	-13.208	-56.385	-9.836	-10.029	-16.739	-8.67	-12.221	-11.251
119	0.119	-10.15	-47.576	-9.306	-13.153	-16.191	-9.732	-13.39	-6.777
120	0.12	-15.006	-41.673	-4.706	-10.284	-18.742	-8.839	-16.505	-2.694
121	0.121	-19.272	-32.092	-10.151	-7.801	-18.391	-8.149	-15.563	-6.356
122	0.122	-7.093	-33.347	-12.131	-8.601	-14.364	-10.546	-9.598	-3.058
123	0.123	-5.359	-29.961	-12.75	-16.568	-21.367	-14.11	-8.868	-12.335
124	0.124	-6.933	-20.389	-15.698	-9.25	-14.643	-17.497	-8.328	-9.625
125	0.125	-5.62	-21.659	-19.221	-14.12	-10.435	-11.011	-6.439	-12.152
126	0.126	-1.979	-20.611	-12.876	-11.631	-12.815	-17.106	-7.063	-9.844
127	0.127	1.467	-17.629	-17.181	-13.994	-14.797	-11.575	-12.908	-3.447
128	0.128	-10.347	-20.658	-18.007	-10.553	-11.559	-15.131	-13.737	-1.471
129	0.129	-11.91	-16.527	-14.574	-10.011	-9.879	-13.271	-11.865	-10.152
130	0.13	-7.665	-7.76	-14.055	-2.303	-9.545	-18.772	-15.208	-8.606
131	0.131	-14.066	2.937	-15.855	5.017	-9.999	-15.36	-16.996	-9.926
132	0.132	-12.925	9.937	-15.54	-3.924	-8.9	-14.854	-21.89	-13.556
133	0.133	-18.142	10.945	-9.22	-7.448	-8.574	-8.345	-13.246	2.162
134	0.134	-22.968	9.615	-11.795	-10.568	-12.122	-7.64	-12.164	4.344
135	0.135	-18.693	4.206	-12.622	-17.369	-9.291	-5.377	-13.213	-1.405
136	0.136	-16.372	-4.907	-14.612	-18.178	-10.525	-4.851	-10.38	-13.56
137	0.137	-21.24	-13.44	-15.248	-30.419	-7.887	-8.179	-6.191	-8.885
138	0.138	-16.627	-16.756	-14.709	-39.164	-8.149	-8.799	-10.317	-7.491
139	0.139	-16.077	-10.202	-9.919	-28.174	-10.157	-5.341	-12.335	-11.125
140	0.14	-13.588	-21.836	-11.9	-15.239	-11.586	-3.051	-14.371	-14.56
141	0.141	-8.207	1.753	-17.358	-3.076	-8.379	-5.975	-11.58	-19.733
142	0.142	-7.666	32.509	-12.564	-4.654	-11.555	-10.442	-16.519	-24.54
143	0.143	-16.423	36.391	-9.308	-11.833	-6.794	-8.517	-13.33	-32.418
144	0.144	-22.475	17.453	-12.248	-10.689	-8.817	-8.91	-11.673	-20.595
145	0.145	-15.154	0.264	-15.77	-11.873	-7.161	-12.396	-8.286	-15.971
146	0.146	-18.086	3.171	-14.448	-10.928	-4.73	-5.036	-13.783	-14.634
147	0.147	-3.003	-0.89	-14.873	-4.176	-7.145	-10.25	-5.916	-13.455
148	0.148	-10.931	-3.767	-13.748	7.222	-0.659	4.469	-2.861	-5.075
149	0.149	-9.957	-11.491	-15.72	-7.126	8.153	-1.904	3.884	-10.249
150	0.15	-14.795	-13.99	-17.299	-20.707	-0.269	-3.828	-1.984	-13.856
151	0.151	-19.037	-20.535	-15.973	-18.972	6.99	-12.516	-6.331	-8.964
152	0.152	-13.402	-18.753	-16.589	-12.41	3.985	-10.934	-7.187	-11.431
153	0.153	-18.212	-13.699	-12.364	-10.897	1.369	-12.249	-16.734	-10.642
154	0.154	-18.769	-15.41	-12.977	-12.282	-10.919	-15.881	-10.413	-12.594
155	0.155	-9.85	-19.83	-9.523	-11.138	-12.767	-9.829	-6.987	-2.519
156	0.156	-13.501	-8.181	-11.871	-2.826	-11.321	-8.812	-6.091	-12.571
157	0.157	-14.633	-16.262	-10.735	-10.191	-15.672	-11.671	-15.075	-13.698
158	0.158	-19.826	-15.035	-4.759	-7.296	-12.091	-10.848	-13.984	-0.496
159	0.159	-7.026	-8.757	6.64	5.857	-15.658	-0.152	-6.693	-2.227
160	0.16	-8.734	-10.022	-1.304	3.927	-12.64	-4.349	-9.659	-3.8
161	0.161	-4.051	-7.011	0.043	-11.94	-11.744	-5.435	-10.529	-11.001
162	0.162	-14.076	-21.788	-1.123	-14.064	-11.041	-13.663	-6.608	-28.087
163	0.163	-7.638	-15.458	-7.126	-12.123	-8.781	-18.792	-4.804	-11.9
164	0.164	-20.752	-17.428	-1.898	0.079	-12.317	-17.728	-5.483	-9.799
165	0.165	-11.985	-26.156	-8.664	-14.238	-5.01	-9.71	-7.298	-15.608
166	0.166	-22.954	-30.817	-11.178	-16.154	-7.956	-19.318	-9.861	-17.345
167	0.167	-21.538	-35.085	-5.566	-14.399	-8.764	-10.333	-12.238	-12.705
168	0.168	-20.327	-20.74	-10.407	-12.837	-3.189	-6.761	-18.864	-11.33
169	0.169	-23.758	-22.626	-16.409	-11.477	-5.152	-18.487	-14.074	-12.475
170	0.17	-22.734	-20.812	-28.599	-12.64	-9.816	-10.463	-9.867	-4.155
171	0.171	-17.83	-16.085	-12.721	-13.801	-9.246	-14.635	-9.147	5.531
172	0.172	-25.689	-14.625	-14.847	-8.563	-10.608	-10.876	-1.274	9.188
173	0.173	-11.665	-10.836	-12.91	-5.644	-4.222	2.364	-13.139	3.19
174	0.174	-1.91	-9.553	-14.644	-6.414	-8.479	0.696	-8.554	-6.496
175	0.175	-10.553	-6.32	-13.093	-10.469	-4.397	-0.784	-12.854	-12.895
176	0.176	-12.047	-15.077	-14.437	-5.622	-10.955	-10.765	-11.711	-28.577
177	0.177	-27.858	-11.435	-8.038	-10.266	-10.156	-14.364	-8.254	-56.257
178	0.178	-25.674	-8.185	-11.505	-13.167	-2.775	-13.121	3.531	-52.589
179	0.179	-19.833	-5.141	-6.26	-14.498	-11.642	-7.814	-4.42	-35.561
180	0.18	-18.073	-9.242	-7.2	-17.752	-5.599	-10.633	-11.594	-19.911
181	0.181	-13.408	1.58	-2.914	-18.869	-6.518	-8.03	-7.927	-0.173
182	0.182	-29.26	-11.206	-8.488	-15.147	-11.303	-10.26	-9.086	-2.699
183	0.183	-22.872	-9.294	-15.031	-22.474	-8.735	-10.748	-1.723	-9.681
184	0.184	-28.688	-7.591	-15.762	-15.106	-7.904	-13.95	-0.732	-7.551
185	0.185	-9.35	-0.28	-14.946	-12.184	-5.912	-14.437	-13.868	-9.498
186	0.186	-1.796	-3.81	-18.387	-6.172	-7.783	-17.822	-19.652	-4.283
187	0.187	0.537	-2.514	-22.988	-13.512	-9.455	-10.381	-17.89	-5.845
188	0.188	-1.593	-9.746	-15.203	-12.531	-8.026	-11.272	-6.822	-4.501
189	0.189	-7.401	-16.394	-16.125	-15.026	-10.276	-4.425	0.374	-5.662
190	0.19	1.306	-17.025	-18.976	-19.057	-7.297	-8.618	6.809	-6.836
191	0.191	-3.33	-19.211	-14.669	-15.532	-8.382	-7.779	-1.466	-1.622
192	0.192	0.944	-29.913	-18.688	-12.188	-10.233	-7.136	-6.636	-12.471
193	0.193	-2.725	-28.203	-12.061	-10.401	-5.318	-5.141	-17.415	-11.15
194	0.194	-13.572	-20.884	-9.492	-4.566	-7.17	-4.499	-10.193	-17.559
195	0.195	-17.845	-17.071	-13.504	-5.315	-9.025	-12.375	-13.798	-21.039
196	0.196	-26.759	-20.458	-12.871	-4.708	-4.872	-15.806	-10.239	-17.929
197	0.197	-25.615	-21.323	-10.887	-6.608	-6.14	-12.651	-13.273	-18.89
198	0.198	-22.532	-6.522	-9.095	1.177	-10.503	-15.507	-12.263	-5.739
199	0.199	-11.716	-8.566	-11.562	-1.869	-6.345	-12.931	-11.432	-11.544
200	0.2	-18.891	-18.152	-13.826	-16.548	-9.739	-12.114	-10.597	11.301
201	0.201	-20.074	-19.797	-10.865	-14.404	-8.298	-15.564	-21.38	14.408
202	0.202	-16.62	-15.053	-10.413	-8.578	-8.601	-18.821	-29.269	-5.314
203	0.203	-9.285	-19.225	-9.185	-6.814	-10.457	-18.203	-30.579	-2.787
204	0.204	-10.27	-17.982	-11.248	-8.34	-6.119	-19.525	-29.37	-19.031
205	0.205	-19.962	-9.579	-10.996	-9.68	-8.567	-14.083	-23.308	-12.632
206	0.206	-16.295	-16.855	-12.293	-5.98	-9.849	-9.217	-28.459	-10.682
207	0.207	-12.827	-17.73	-12.043	-9.43	-5.716	-11.13	-31.289	1.518
208	0.208	-9.756	-15.128	-12.182	-14.632	-13.587	-9.373	-26.961	-3.111
209	0.209	-4.944	-9.436	-13.482	-19.45	-10.034	-10.716	-14.694	-4.436
210	0.21	-7.469	-9.94	-15.938	-16.921	-10.932	-17.087	11.704	-8.097
211	0.211	-6.713	-11.798	-13.756	-19.239	-7.954	-23.073	53.392	-26.069
212	0.212	-17.568	-11.132	-9.834	-17.318	-13.885	-18.992	37.029	-28.571
213	0.213	-16.044	-19.001	-13.277	-16.744	-11.488	-11.05	1.9	-7.479
214	0.214	-20.328	-17.769	-13.63	-9.001	-11.992	-5.821	-11.547	0.856
215	0.215	-24.038	-12.473	-7.794	-14.217	-11.339	-0.979	-23.836	-6.671
216	0.216	-27.55	-9.51	-6.995	-13.258	-11.845	-8.905	-12.513	-13.615
217	0.217	-20.235	-11.979	-3.487	-17.52	-6.937	-12.003	-15.698	-28.497
218	0.218	-25.119	-19.282	-8.102	-6.875	-10.158	-3.096	-6.312	-18.788
219	0.219	-24.401	-16.307	-10.981	-2.618	-11.827	-11.415	-3.518	-2.886
220	0.22	-33.359	-8.302	-12.318	-3.774	-13.121	-6.196	-0.919	-13.498
221	0.221	-39.394	-11.329	-10.95	-12.091	-8.61	-3.301	6.14	3.956
222	0.222	-36.314	-10.294	-9.763	-15.192	-6.823	-4.094	8.353	-17.107
223	0.223	-23.561	-9.46	-13.415	-8.406	-6.395	-1.787	6.51	-14.371
224	0.224	-14.857	-10.17	-8.946	-7.637	-11.767	0.151	-9.285	-11.84
225	0.225	-6.916	-14.959	-15.507	-9.962	-6.888	-7.218	-24.099	-18.79
226	0.226	-11.179	-20.915	-9.489	-2.042	-7.424	-8.207	-14.341	-16.65
227	0.227	-10.039	-10.251	-13.532	-5.155	-6.808	-7.463	-19.485	-10.849
228	0.228	-6.576	-3.062	-12.931	-19.882	-8.13	-9.824	-17.844	-16.089
229	0.229	3.095	-11.93	-14.848	-26.285	-10.418	-10.441	-13.496	-5.061
230	0.23	-0.565	-22.731	-13.088	-24.37	-11.558	-15.115	-14.594	-23.827
231	0.231	-6.537	-18.449	-18.874	-19.174	-11.14	-15.727	-20.544	-16.247
232	0.232	3.173	-9.516	-14.795	-11.27	-7.634	-14.406	-21.464	-13.883
233	0.233	4.351	-3.506	-12.852	-4.129	-8.782	-7.084	-20.461	-15.97
234	0.234	0.902	-8.711	-13.43	-10.543	-8.379	-12.337	-14.407	-6.264
235	0.235	-15.123	-15.472	-12.845	-9.41	-10.3	-17.204	-10.29	-14.963
236	0.236	-17.399	-14.697	-13.23	-8.466	-12.415	-9.291	-3.668	-19.625
237	0.237	-10.963	-12.376	-12.838	-13.312	-11.626	-6.218	-13.294	-15.395
238	0.238	-8.977	-17.21	-11.677	-19.304	-7.945	-7.195	-12.074	-21.831
239	0.239	-10.664	-25.927	-13.602	-13.674	-11.23	-1.203	-20.322	-11.044
240	0.24	-18.55	-24.787	-11.652	-8.83	-10.072	-5.271	-15.025	-12.438
241	0.241	-22.751	-8.749	-10.867	-10.766	-11.227	-10.118	-15.92	-13.588
242	0.242	-16.314	-15.737	-8.92	-7.863	-6.973	-13.412	-16.643	4.44
243	0.243	-10.269	-22.162	-12.01	-2.06	-7.37	-15.158	-12.53	-8.339
244	0.244	-11.206	-24.126	-13.163	-1.29	-6.025	-13.809	-15.974	-15.328
245	0.245	-10.229	-8.284	-15.086	-6.121	-11.848	-13.428	-12.64	-17.491
246	0.246	-9.439	-14.693	-10.242	-13.478	-7.808	-13.83	-3.699	-7.858
247	0.247	-5.366	-12.798	-10.819	-16.378	-11.319	-11.14	15.875	4.297
248	0.248	-10.177	-11.134	-10.238	-17.149	-10.772	-13.867	1.769	-0.392
249	0.249	-17.484	-22.248	-17.977	-11.537	-4.241	-9.044	-0.73	-13.39
250	0.25	-16.461	-26.603	-17.014	-9.611	-10.28	-7.124	-3.048	-15.17
251	0.251	-13.908	-27.874	-19.923	-11.564	-6.264	-14.496	-0.907	-16.745
252	0.252	-17.928	-12.304	-19.154	-8.677	-8.249	-17.42	-2.836	-12.518
253	0.253	-22.734	-6.017	-13.548	-8.31	-12.955	-14.918	-11.546	-11.408
254	0.254	-22.108	-8.058	-8.719	-5.996	-11.278	-9.318	-16.187	-12.623
255	0.255	-19.172	-9.891	-8.15	-12.584	-14.829	-9.908	-20.437	-7.465
256	0.256	-17.795	-14.615	-9.9	-17.433	-8.518	-6.622	-16.738	-10.418
257	0.257	-11.396	-16.039	-9.527	-14.926	-6.081	-6.04	-17.874	-16.469
258	0.258	-13.893	-9.727	-8.186	-10.867	-8.483	-5.652	-16.887	-17.292
259	0.259	-19.481	-6.311	-9.361	-0.04	-10.508	-4.294	-12.019	-9.416
260	0.26	-14.6	-11.607	-13.822	-1.603	-11.173	-10.865	-14.499	-19.177
261	0.261	-13.988	-18.45	-14.413	-2.966	-5.845	-15.695	-18.518	-12.869
262	0.262	-15.693	-14.261	-9.577	-11.879	-10.768	-14.923	-19.029	-9.471
263	0.263	-10.838	-13.557	-11.507	-17.892	-11.435	-14.14	-20.934	-8.589
264	0.264	-15.473	-15.571	-7.446	-14.802	-10.936	-12.182	-16.882	-13.509
265	0.265	-11.391	-13.703	-10.937	-11.909	-8.5	-10.227	-17.294	-17.846
266	0.266	-10.021	-6.03	-13.266	-16.177	-8.965	-9.622	-21.783	-13.86
267	0.267	-3.621	-11.317	-14.436	-16.946	-11.172	-8.256	-12.913	-18.778
268	0.268	4.336	-18.137	-13.281	-13.451	-11.625	-6.897	-6.561	-16.931
269	0.269	-0.874	-17.404	-12.906	-16.721	-5.886	-9.017	-0.582	-15.277
270	0.27	-15.571	-16.663	-15.055	-16.126	-11.563	-3.029	-5.825	-12.832
271	0.271	-26.204	-13.184	-11.783	-8.18	-0.784	-0.519	-1.002	-5.571
272	0.272	-24.249	-9.897	-12.964	-19.025	-2.378	-2.837	-5.271	-4.667
273	0.273	-22.476	-13.961	-6.989	-3.165	-6.68	-12.323	-1.228	-5.725
274	0.274	-23.985	-7.004	-9.525	-9.558	-7.878	-3.43	-10.735	-17.223
275	0.275	-19.674	-6.039	-8.76	-3.753	-11.397	-4.597	-9.621	-15.744
276	0.276	-7.819	-0.031	-13.614	-2.005	-10.453	-7.7	-8.533	-11.556
277	0.277	-18.8	-10.651	-8.984	-6.655	-9.505	-4.811	-15.942	-15.297
278	0.278	-23.008	-17.768	-11.898	-10.907	-8.738	-7.344	-7.093	-11.876
279	0.279	-31.867	-21.391	-9.391	-9.762	-7.966	-9.679	3.699	-2.26
280	0.28	-32.981	-17.865	-13.859	-3.78	-12.8	-11.624	5.02	-11.201
281	0.281	-27.714	-18.782	-9.801	-4.734	-9.504	-8.339	3.824	-7.759
282	0.282	-20.912	-15.802	-10.196	-11.471	-7.742	-12.408	7.263	-15.149
283	0.283	-23.4	-23.632	-11.555	-8.912	-10.226	-15.89	-8.836	-12.285
284	0.284	-24.151	-18.282	-13.69	-3.26	-10.581	-16.266	-11.195	0.843
285	0.285	-13.299	-7.33	-10.985	-6.715	-10.924	-19.159	-13.34	14.373
286	0.286	-11.761	-14.384	-15.248	-16.746	-14.554	-17.217	-23.032	16.074
287	0.287	-13.116	-20.648	-12.738	-32.597	-9.078	-19.917	-24.777	20.685
288	0.288	-19.499	-17.053	-14.097	-34.714	-9.599	-19.71	-26.335	10.613
289	0.289	-18.338	-11.72	-18.161	-21.154	-7.589	-15.251	-19.185	-8.947
290	0.29	-17.377	-10.638	-14.684	-15.918	-14.093	-14.65	-18.031	-51.54
291	0.291	-16.421	-14.761	-12.366	-11.262	-8	-15.22	-9.718	-57.529
292	0.292	-10.437	-7.214	-10.245	-6.986	-5.584	-13.856	-12.824	-29.872
293	0.293	-3.09	-11.839	-8.313	-5.802	-6.061	-10.555	-13.801	-14.75
294	0.294	3.684	-7.359	-11.028	-11.787	-4.021	-10.167	-11.286	-10.267
295	0.295	-5.991	-9.436	-10.844	-6.55	-2.176	-8.231	-10.513	-6.186
296	0.296	-4.836	1.667	-10.073	-13.316	-0.704	-5.516	0.328	-9.83
297	0.297	-15.675	25.727	-6.979	-14.095	-0.98	-3.389	-1.197	-6.499
298	0.298	-25.752	29.267	-10.667	-8.493	4.939	-7.832	0.196	-9.569
299	0.299	-19.385	26.412	-8.351	-5.022	-3.847	-4.539	6.607	-12.25
300	0.3	-8.594	18.304	-10.49	-11.02	-2.564	-1.627	-4.203	-9.74
301	0.301	-12.895	5.749	-10.883	-8.7	-3.413	-2.971	-8.428	-12.064
302	0.302	-1.125	-1.009	-10.505	-2.117	3.479	-9.365	-7.214	-14.2
303	0.303	-9.106	-2.92	-9.738	-11.784	1.087	-8.598	-10.644	-12.262
304	0.304	-1.996	-16.282	-11.679	-12.94	1.998	-9.374	-9.649	-13.99
305	0.305	-3.211	-21.395	-14.188	-11.762	2.698	-8.792	-16.436	-21.901
306	0.306	5.053	-32.355	-12.07	-10.803	0.876	-9.364	-19.012	-17.618
307	0.307	-2.358	-25.14	-11.89	-15.626	1.577	-9.936	-13.497	-11.219
308	0.308	-9.19	-26.235	-13.269	-13.107	0.359	-11.277	-15.501	-10.043
309	0.309	-22.41	-17.858	-16.944	-10.786	-3.954	-15.718	-12.257	6.031
310	0.31	-16.662	-18.785	-17.334	-11.366	-0.916	-17.459	-5.717	-5.556
311	0.311	-21.94	-19.726	-20.64	-9.446	-5.623	-9.53	-10.026	-11.926
312	0.312	-14.067	-17.186	-21.821	-4.034	-8.773	-13.03	-6.026	-9.966
313	0.313	-6.976	-13.111	-15.837	-8.9	-10.382	-16.138	-6.681	2.243
314	0.314	-18.858	-19.705	-11.6	-1.587	-10.637	-9.365	-8.677	0.717
315	0.315	-17.391	-11.795	-9.295	-6.466	-10.897	-11.879	-6.968	-9.319
316	0.316	-16.105	-14.911	-8.734	-17.932	-9.612	-7.814	-4.472	-12.97
317	0.317	-17.329	-25.777	-10.69	-22.635	-14.716	-5.885	-6.813	-14.101
318	0.318	-13.913	-30.093	-11.298	-18.421	-14.022	-3.966	-12.628	-4.398
319	0.319	-10.888	-26.468	-7.832	-12.047	-14.493	2.604	-14.947	-8.045
320	0.32	-15.806	-37.376	-10.176	-10.9	-16.121	-1.664	-16.874	0.304
321	0.321	-23.847	-33.195	-9.038	-3.556	-18.543	-10.576	-17.464	-13.606
322	0.322	-24.93	-26.896	-6.343	-4.533	-15.15	-7.097	-10.888	-7.769
323	0.323	-20.204	-13.823	-12.168	-3.767	-17.961	-4.021	-13.407	-12.971
324	0.324	-24.559	-15.662	-17.796	-9.383	-17.494	-8.898	-7.797	-17.588
325	0.325	-19.031	-23.685	-15.883	-17.349	-17.811	-14.93	3.031	-18.908
326	0.326	-23.935	-30.963	-11.255	-3.444	-17.56	-9.353	-4.91	-17.703
327	0.327	-24.561	-29.923	-16.701	-17	-20.797	-7.462	-9.179	-11.675
328	0.328	-19.205	-26.566	-16.133	-8.302	-20.361	-13.504	-12.876	-14.731
329	0.329	-19.856	-16.987	-10.172	-9.882	-19.936	-15.871	-16.383	-21.484
330	0.33	-21.871	-23.461	-15.814	-28.673	-14.871	-19.401	-13.298	-27.463
331	0.331	-19.037	-31.851	-16.44	-36.236	-19.492	-17.513	-8.473	-20.105
332	0.332	-15.615	-37.157	-14.535	-29.293	-18.893	-18.14	-12.742	-11.199
333	0.333	-16.053	-38.199	-10.481	-18.673	-13.078	-18.578	-8.688	-14.677
334	0.334	-17.266	-25.115	-11.862	-12.892	-17.144	-19.013	-18.201	-17.751
335	0.335	-11.329	-15.54	-9.593	-14.666	-13.668	-16.151	-14.558	-3.006
336	0.336	-21.047	-20.863	-10.8	-3.673	-15.621	-10.953	-18.065	-9.353
337	0.337	-19.922	-3.54	-11.236	-2.376	-11.199	-12.327	-17.123	-22.891
338	0.338	-16.498	-1.303	-13.218	-8.819	-14.13	-8.857	-14.233	-17.654
339	0.339	-13.467	-7.769	-9.776	-2.87	-11.652	-14.87	-18.501	-3.336
340	0.34	-16.433	-17.533	-10.215	-1.935	-18.081	-10.818	-9.603	-24.65
341	0.341	-15.721	-43.941	-7.35	-10.855	-12.138	-12.759	-8.442	0.845
342	0.342	-16.549	-53.712	-11.064	-14.357	-11.421	-14.697	-7.46	-22.993
343	0.343	-18.909	-50.13	-12.463	-4.701	-8	-5.791	-10.351	-32.297
344	0.344	-20.869	-53.524	-10.377	-5.883	-2.069	-4.624	-11.119	-18.175
345	0.345	-14.894	-44.334	-16.426	-9.385	-14.336	-8.098	-10.913	-27.66
346	0.346	-18.985	-30.314	-12.215	-6.301	-2.225	-2.86	-19.801	-20.124
347	0.347	-8.173	-17.644	-7.618	-5.551	-3.864	-9.618	-18.612	0.971
348	0.348	-9.759	-6.116	-11.724	-4.609	-2.607	-7.089	-19.562	-7.352
349	0.349	3.167	8.689	-13.704	-12.576	-1.547	-9.4	-22.45	10.445
350	0.35	-2.099	2.779	-15.686	-9.503	-2.822	-9.967	-24.952	3.493
351	0.351	-10.051	7.894	-12.827	-16.307	0.154	-1.242	-35.587	5.62
352	0.352	-5.821	9.316	-12.485	-18.857	-4.813	-4.717	-31.325	-0.207
353	0.353	-6.988	30.856	-10.205	-14.812	-16.359	-7.808	-11.775	-8.944
354	0.354	-5.847	71.563	-16.819	-22.778	0.923	-6.829	19.386	-16.891
355	0.355	-2.761	76.848	-4.087	-6.732	3.107	-14.76	48.412	-12.655
356	0.356	-5.687	61.625	-5.871	-27.844	0.832	-11.658	67.175	-3.776
357	0.357	-3.185	29.561	-1.262	-13.739	-12.873	-16.494	29.43	-9.779
358	0.358	-8.829	25.374	-22.972	-6.222	-14.771	-13.977	4.274	-6.686
359	0.359	-16.813	21.563	-19.909	-3.92	-13.384	-6.628	-0.176	-11.515
360	0.36	-17.837	11.383	-11.627	2.454	-9.295	-7.599	3.896	-10.716
361	0.361	-11.111	-4.396	-9.142	-11.115	-13.135	-3.345	7.593	-11.481
362	0.362	-8.632	-1.787	-11.489	-2.432	-12.141	-7.401	10.9	-3.546
363	0.363	-3.039	5.677	-9.389	2.21	-11.342	-15.329	-4.763	-8.785
364	0.364	-7.892	-1.367	-11.344	0.848	-8.612	-14.36	-24.494	-17.701
365	0.365	-17.987	-16.347	-13.098	4.522	-6.263	-11.45	-32.039	-16.552
366	0.366	-22.264	-14.478	-14.658	5.669	-7.2	-7.184	-29.715	-15.595
367	0.367	-15.892	-5.835	-10.425	-10.415	-6.78	0.181	-27.581	-14.638
368	0.368	-12.408	-26.608	-16.839	-31.528	-6.356	-6.58	-29.507	-13.876
369	0.369	-13.36	-18.352	-13.38	-28.851	-9.415	-10.826	-27.761	-9.831
370	0.37	-6.564	-20.923	-14.366	-26.361	-2.6	-8.488	-16.733	-6.367
371	0.371	-7.315	-18.651	-17.289	-19.418	-7.581	-13.322	-18.083	-9.659
372	0.372	-8.058	-25.085	-14.793	-25.811	-6.948	-4.62	-21.747	-5.605
373	0.373	-18.863	-27.05	-14.036	-16.127	-6.3	1.372	-18.246	-13.547
374	0.374	-26.749	-35.77	-10.568	-0.252	-4.489	-1.724	-19.193	-26.71
375	0.375	-33.87	-18.369	-16.586	-2.373	-4.028	-4.636	-18.196	-28.463
376	0.376	-37.502	-20.71	-10.987	-19.795	-4.722	-2.132	-12.152	-11.071
377	0.377	-26.619	-31.37	-20.474	-22.105	-7.342	-4.453	-9.793	-22.7
378	0.378	-19.41	-60.413	-0.934	-7.216	-4.15	-7.932	-0.276	-3.546
379	0.379	-12.966	-64.479	-9.256	-16.891	-7.145	-8.509	-6.631	-1.038
380	0.38	-18.902	-68.147	-1.696	-15.14	-8.39	-10.252	-7.769	1.293
381	0.381	-15.74	-51.111	-13.3	-10.5	-7.303	-8.896	-12.976	-0.821
382	0.382	-16.637	-48.014	-28.192	-14.761	-5.828	-8.504	-13.945	-10.48
383	0.383	-15.782	-45.312	-14.629	-11.072	-5.698	-13.338	-9.69	-22.664
384	0.384	-5.069	-17.06	4.744	-2.717	-8.267	-16.615	-7.364	-24.217
385	0.385	-15.071	-13.359	-2.782	-3.636	-6.768	-25.512	-15.304	-19.979
386	0.386	-18.676	-23.395	-5.08	3.18	-6.04	-24.346	-16.259	-0.444
387	0.387	-0.61	-32.662	-7.186	-8.197	-9.173	-25.504	-21.087	-8.785
388	0.388	-3.055	-29.925	-12.971	-9.708	-8.041	-20.283	-16.819	-11.307
389	0.389	-5.301	-17.133	-7.723	-11.029	-9.232	-13.514	-11.187	-8.92
390	0.39	-7.352	-14.797	-15.631	-17.38	-8.477	-16.039	-10.585	-15.24
391	0.391	-13.089	-12.666	-14.25	-11.346	-9.853	-15.278	-13.841	-21.027
392	0.392	-21.737	-6.882	-7.835	-8.227	-9.671	-17.23	-12.062	-8.799
393	0.393	-26.316	-5.162	-8.967	-9.186	-10.838	-13.959	-6.214	-4.134
394	0.394	-21.999	-6.721	-7.971	-15.174	-11.423	-15.705	-8.477	-5.453
395	0.395	-25.614	-2.473	-10.84	-15.942	-10.059	-14.351	-9.003	0.984
396	0.396	-24.384	-1.309	-10.041	-11.09	-8.316	-14.743	-12.239	-14.656
397	0.397	-19.096	-7.284	-14.071	-9.136	-9.846	-10.686	-5.622	-12.515
398	0.398	-19.983	-2.02	-14.614	-1.371	-9.633	-12.055	-4.809	-10.544
399	0.399	-10.223	-6.817	-11.283	-8.698	-10.588	-10.712	-2.463	-29.873
400	0.4	-19.034	-12.775	-15.306	-7.711	-9.79	-11.89	-9.027	-12.02
401	0.401	-12.952	-10.44	-13.921	-5.174	-7.646	-7.45	-8.238	-0.369
402	0.402	-20.244	-6.926	-15.23	-14.071	-8.788	-9.193	-5.931	1.783
403	0.403	-13.413	-12.911	-19.254	-10.573	-8.966	-12.68	-7.875	-11.756
404	0.404	-15.878	-12.112	-14.373	-22.36	-10.89	-6.303	-1.891	-6.552
405	0.405	-6.922	-14.01	-12.398	-17.697	-7.184	-7.092	-2.661	-11.217
406	0.406	-10.358	-9.34	-15.253	-10.505	-3.862	-4.796	-4.559	-21.31
407	0.407	-2.964	-2.77	-13.854	-6.8	-7.897	-4.233	-7.806	-14.944
408	0.408	3.859	10.336	-14.2	-12.739	-8.266	-0.967	-7.228	-23.273
409	0.409	-0.358	4.46	-10.112	-15.787	-6.896	-6.413	-8.609	-24.229
410	0.41	-2.651	-4.345	-14.921	-6.84	-9.785	-5.858	-14.062	-19.393
411	0.411	-13.465	-2.894	-18.173	-3.312	-10.144	-9.173	-13.509	-15.139
412	0.412	-18.086	-10.144	-11.55	-19.349	-10.503	-9.768	-7.531	-2.956
413	0.413	-13.801	-9.064	-12.281	-16.992	-5.636	-6.308	-5.224	2.276
414	0.414	-7.395	-7.974	-13.015	-14.842	-9.081	-6.721	-3.312	-5.654
415	0.415	-13.377	-9.009	-11.041	-9.021	-9.623	-9.646	-2.766	-15.729
416	0.416	-14.354	-8.106	-0.941	-10.746	-7.841	-9.275	-6.867	-16.916
417	0.417	-23.253	-10.688	-2.253	-12.254	-11.278	-9.671	-11.73	-13.453
418	0.418	-26.723	-8.434	-5.886	3.616	-6.783	-8.903	-12.329	-1.679
419	0.419	-25.742	-7.926	-9.322	1.48	-6.164	-10.277	-5.766	-6.339
420	0.42	-24.779	-13.979	-10.239	-0.463	-10.964	-7.195	-13.713	-16.391
421	0.421	-29.026	-5.125	-9.224	-12.661	-8.978	-5.269	-16.812	-17.543
422	0.422	-23.405	-11.17	-9.957	-23.654	-11.841	-4.901	-13.913	-14.054
423	0.423	-25.342	-14.322	-15.526	-19.36	-10.447	-9.743	-16.43	-19.26
424	0.424	-15.282	-9.531	-13.546	-23.007	-8.082	-7.804	-17.194	-12.496
425	0.425	-11.034	-12.099	-14.073	-14.648	-7.65	-9.738	-22.019	0.653
426	0.426	-12.209	-16.177	-15.77	-15.573	-8.767	-15.157	-20.063	-5.18
427	0.427	-11.062	-11.31	-14.372	-4.711	-10.655	-15.738	-19.455	-10.428
428	0.428	-12.036	-15.913	-16.667	-8.94	-9.059	-17.666	-15.942	-8.89
429	0.429	-14.924	-15.287	-19.522	-15.309	-8.238	-13.6	-10.484	-24.755
430	0.43	-15.684	-15.598	-16.773	-14.141	-8.002	-14.951	-2.518	-26.885
431	0.431	-14.893	-15.136	-14.795	-13.154	-6.412	-13.585	13.568	-17.204
432	0.432	-18.352	-8.456	-15.538	-14.089	-8.885	-11.442	6.621	-1.331
433	0.433	-8.275	-9.33	-13.582	-18.316	-8.651	-15.871	0.253	5.059
434	0.434	-4.013	-20.641	-14.332	-23.899	-9.383	-8.11	-1.65	10.85
435	0.435	-10.383	-15.818	-13.708	-15.936	-5.087	-5.003	-13.798	9.094
436	0.436	-13.874	-16.953	-11.154	-6.234	-10.464	-2.088	-12.216	4.449
437	0.437	-14.854	-10.334	-9.575	-5.072	-9.845	0.447	-10.834	-17.228
438	0.438	-15.824	-8.953	-11.483	-8.595	-6.514	-0.308	-14.478	-64.261
439	0.439	-15.06	-13.954	-11.267	-7.629	-10.539	-3.764	-17.938	-44.326
440	0.44	-11.011	-14.689	-10.083	-8.563	-9.145	-0.436	-18.881	-13.942
441	0.441	-6.203	-11.977	-10.263	-6.03	-8.722	-2.142	-19.825	-8.534
442	0.442	-12.245	-14.124	-12.566	1.321	-9.073	-4.616	-22.312	-13.576
443	0.443	-9.971	-14.543	-12.348	2.29	-6.329	-11.941	-34.473	-27.11
444	0.444	-14.854	-12.464	-13.093	1.519	-11.331	-17.134	-25.726	-23.029
445	0.445	-16.832	-11.739	-9.399	-10.671	-10.716	-16.142	-21.048	-11.786
446	0.446	-15.139	-18.591	-11.896	-12.406	-13.588	-11.849	-10.955	12.037
447	0.447	-23.123	-21.381	-11.496	-17.048	-13.165	-12.589	-9.768	2.752
448	0.448	-26.642	-18.751	-16.324	-18.396	-5.782	-13.136	3.424	0.038
449	0.449	-25.705	-14.577	-15.739	-17.233	-13.105	-12.515	5.189	-12.747
450	0.45	-24.762	-4.997	-6.832	-13.755	-6.3	-16.542	3.665	-15.085
451	0.451	-15.106	-24.454	-15.742	-6.406	-7.047	-19.029	19.549	-4.433
452	0.452	-11.446	-16.041	-9.739	-13.181	-7.79	-18.607	13.175	-2.482
453	0.453	-10.295	-18.46	-10.701	-12.424	-9.702	-16.44	26.745	9.735
454	0.454	-15.522	-16.055	-11.668	-14.764	-9.092	-10.415	18.053	-1.283
455	0.455	-12.617	-22.348	-9.147	-12.852	-10.809	-6.121	-5.722	5.879
456	0.456	-11.831	-20.323	-9.913	-22.938	-10.398	-11.692	-15.748	-0.499
457	0.457	-20.737	-18.501	-6.424	-33.012	-9.017	-8.164	-18.814	-18.496
458	0.458	-19.563	-13.781	-8.351	-13.473	-4.93	-3.465	-21.492	-31.269
459	0.459	-16.442	-0.727	-8.929	-10.768	-1.425	-1.669	-18.947	-19.663
460	0.46	-11.605	-12.852	-10.276	-8.263	-8.76	-5.095	-21.249	-17.529
461	0.461	-9.097	-27.126	-12.591	-5.939	-9.708	-11.424	-23.376	-11.712
462	0.462	-13.172	-25.157	-14.715	-8.065	-6.793	-8.855	-25.34	-20.408
463	0.463	-6.606	-23.381	-11.028	1.6	-12.775	-11.12	-27.137	-21.931
464	0.464	-12.606	-24.888	-12.371	-0.143	-8.694	-11.646	-25.617	-11.835
465	0.465	-0.412	-29.114	-11.197	-4.793	-8.093	-13.532	-18.463	-0.017
466	0.466	-16.274	-14.776	-17.189	-26.47	-12.722	-14.063	-17.316	-4.649
467	0.467	-18.393	-1.22	-14.654	-4.608	-9.799	-11.504	-13.848	2.53
468	0.468	-16.455	-6.431	-20.25	-12.941	-4.954	-6.048	-8.639	-11.765
469	0.469	-4.26	-7.975	-18.31	-5.391	-6.859	-12.579	-5.754	-29.144
470	0.47	-15.278	-6.619	-15.019	-3.075	-12.261	-13.298	-3.248	-22.149
471	0.471	-16.609	-0.235	-10.957	-30.763	-7.402	-7.638	-0.944	-20.004
472	0.472	-10.19	8.089	-10.577	-27.125	-6.799	-12.417	-5.793	-25.791
473	0.473	-18.48	4.977	-11.94	-10.129	-9.683	-14.29	-9.095	-6.41
474	0.474	-17.463	7.864	-16.016	-7.05	-10.051	-13.645	-9.685	-13.932
475	0.475	-14.505	-5.318	-13.505	-15.382	-9.645	-13.961	-12.214	2.357
476	0.476	-13.679	-34.366	-8.085	-12.865	-13.685	-10.604	-11.847	8.778
477	0.477	-9.573	-38.432	-3.253	-15.197	-14.053	-17.122	-10.683	-12.471
478	0.478	-20.371	-42.117	-9.262	3.975	-10.745	-12.214	-11.838	-9.743
479	0.479	-15.698	-45.415	-11.58	1.467	-9.564	-11.367	-10.671	-7.203
480	0.48	-22.838	-23.543	-11.006	-10.146	-9.154	-15.349	-5.826	-14.152
481	0.481	-23.984	-15.206	-11.587	-16.531	-9.521	-13.324	-7.758	-16.258
482	0.482	-15.65	2.631	-13.325	-18.476	-6.596	-16.527	-5.809	-22.036
483	0.483	-8.277	0.335	-5.387	-13.245	-8.511	-12.374	-14.709	-13.287
484	0.484	-13.081	-31.577	-11.382	-8.594	-8.107	-4.36	-21.097	-11.7
485	0.485	-5.109	-54.413	-16.603	-9.952	-9.635	-7.753	-15.096	-15.902
486	0.486	-6.042	-58.468	-13.698	9.598	-7.674	-6.708	-7.743	-1.533
487	0.487	-5.043	-39.692	-14.469	23.732	-11.332	-3.737	-14.505	-7.309
488	0.488	-7.513	-29.623	-15.238	-14.766	-8.988	-2.891	-1.328	-16.002
489	0.489	-9.778	-20.343	-11.759	-42.424	-9.355	-5.148	0.625	-11.37
490	0.49	-3.135	10.804	-11.173	-27.31	-6.638	-4.517	-1.109	-7.106
491	0.491	-2.304	23.161	-14.068	-4.466	-7.801	-6.412	-9.053	-10.747
492	0.492	-6.323	26.823	-14.446	-8.517	-6.25	2.516	-10.421	-19.028
493	0.493	-12.85	30.094	-19.861	-12.183	-4.9	1.37	-11.593	-18.025
494	0.494	-10.296	14.383	-9.021	-15.469	-9.159	4.849	-10.453	-18.963
495	0.495	-7.935	28.481	-13.669	-18.565	-5.101	-4.838	-9.488	-14.668
496	0.496	-7.34	15.68	-9.414	-10.253	-8.585	-3.696	-8.512	-13.849
497	0.497	-14.688	-0.621	-10.573	-12.778	-5.298	-2.565	-11.017	-2.954
498	0.498	-19.529	-2.79	-7.086	-5.813	-8.195	-9.96	-5.391	1.742
499	0.499	-17.011	-4.764	-6.124	-7.953	-8.567	-7.101	-7.306	-8.278
500	0.5	-25.885	-10.033	-1.287	-9.904	-5.855	-2.896	-6.721	-11.927
501	0.501	-22.337	-14.708	-10.967	-11.647	-8.748	-7.017	-7.305	-10.728
502	0.502	-29.611	-21.9	-14.663	-6.999	-4.289	-11.923	-15.236	-18.056
503	0.503	-28.571	-18.251	-11.188	-5.648	-10.864	-5.996	-11.762	-17.082
504	0.504	-29.266	-29.114	-12.174	-9.331	-8.346	-11.697	-19.118	-3.901
505	0.505	-26.879	-27.779	-13.159	-5.865	-6.025	-16.626	-25.917	-13.556
506	0.506	-15.976	-18.911	-12.389	-11.105	-7.96	-18.66	-19.957	-11.806
507	0.507	-23.852	-15.444	-14.721	-12.098	-9.898	-25.35	-20.774	-3.87
508	0.508	-28.057	-22.812	-9.892	-18.117	-9.323	-22.943	-17.312	-5.226
509	0.509	-10.97	-17.992	-11.838	-14.057	-6.811	-27.125	-9.959	-11.642
510	0.51	-8.593	-13.743	-15.914	-17.548	-11.264	-23.771	0.863	-10.503
511	0.511	-14.923	-8.166	-14.576	-15.621	-5.849	-20.615	22.523	-7.438
512	0.512	-12.932	-19.045	-13.234	-15.051	-10.692	-22.489	38.177	-10.345
513	0.513	-18.109	-27.028	-16.156	-18.561	-7.407	-15.66	6.974	-14.601
514	0.514	-13.407	-19.918	-16.558	-11.233	-14	-10.962	-13.802	-5.718
515	0.515	-20.507	-11.079	-10.764	-10.295	-9.756	-13.624	-10.187	-14.023
516	0.516	-19.268	-9.971	-14.841	-7.427	-12.09	-8.167	-13.535	-17.125
517	0.517	-15.735	-19.688	-15.441	-6.714	-4.171	-4.843	-16.699	-18.105
518	0.518	-12.607	-13.347	-10.81	-9.087	-20.248	-15.063	-14.074	-18.921
519	0.519	-15.473	-14.566	-11.4	-7.208	-8.648	-19.473	-16.688	-13.379
520	0.52	-17.948	-17.724	-10.053	-6.679	-15.045	-10.741	-14.459	-9.994
521	0.521	-21.993	-18.754	-6.767	2.176	-13.135	-19.232	-20.915	-12.015
522	0.522	-11.148	-10.903	-7.928	-9.687	-11.409	-20.357	-15.178	-14.989
523	0.523	-22.172	-16.221	-10.636	-17.668	-9.882	-23.415	-17.002	-14.64
524	0.524	-15.009	-9.54	-13.338	-21.947	-8.549	-24.351	-12.434	-13.219
525	0.525	-8.624	-17.563	-18.179	-20.826	-12.243	-20.445	-8.258	-6.638
526	0.526	-2.623	-33.751	-11.599	-10.041	-8.778	-17.116	-22.66	-17.489
527	0.527	-1.656	-22.255	-7.345	-20.166	-9.768	-20.567	-20.813	-4.547
528	0.528	3.193	-24.453	-19.531	-19.04	-8.822	-20.15	-15.678	-9.832
529	0.529	3.955	-30.316	-10.827	-13.071	-11.354	-21.667	-11.114	-14.531
530	0.53	4.719	-35.603	-12.385	-14.086	-9.049	-25.12	-4.043	-15.951
531	0.531	2.767	-43.579	-13.755	-3.301	-9.646	-18.707	-7.802	-9.635
532	0.532	-7.305	-27.757	-12.606	-16.327	-10.633	-15.771	-9.03	-10.866
533	0.533	-14.473	-21.401	-11.455	-18.12	-7.361	-11.093	-14.329	-7.85
534	0.534	-15.645	-11.763	-12.425	-10.226	-10.286	-13.756	-19.239	-22.639
535	0.535	-19.131	-13.602	-9.537	-8.909	-11.659	-3.248	-23.577	-20.582
536	0.536	-18.182	-9.086	-10.322	-5.262	-10.325	0.876	-27.722	-10.987
537	0.537	-29.237	-6.874	-11.103	-13.598	-11.504	-5.639	-27.226	-16.289
538	0.538	-34.103	3.108	-6.264	-18.837	-7.074	-6.919	-24.034	-17.915
539	0.539	-33.366	-3.34	-14.969	-17.921	-1.672	-1.808	-15.224	-7.923
540	0.54	-21.215	7.4	-16.127	-10.059	4.884	2.925	1.332	-8.384
541	0.541	-9.063	-5.67	-17.086	-13.208	-1.132	5.348	2.404	-9.607
542	0.542	-20.144	-7.526	-13.405	-8.594	1.172	4.486	-1.175	-10.843
543	0.543	-7.232	3.39	-12.431	-5.732	-2.328	7.889	-0.306	-14.015
544	0.544	-12.523	-3.872	-8.169	-8.297	-4.276	3.172	-7.193	-15.071
545	0.545	4.824	-7.615	-7.382	-10.669	-9.712	4.839	-11.556	-12.637
546	0.546	7.08	-1.657	-13.953	-11.307	-9.147	10.565	-6.054	-10.395
547	0.547	4.886	-9.162	-14.713	-20.07	-15.17	9.714	-9.651	-17.064
548	0.548	-4.858	-8.417	-10.641	-9.291	-15.96	3.065	-9.186	-16.362
549	0.549	-24.269	-4.365	-12.569	-5.079	-11.14	3.763	-1.543	-14.103
550	0.55	-47.544	-11.925	-5.211	-14.035	-11.736	-3.661	-2.607	-22.111
551	0.551	-44.508	-24.904	-2.305	-12.93	-11.167	-0.82	-5.617	-6.131
552	0.552	-30.441	-19.902	-8.312	-12.009	-9.824	-3.392	-8.243	5.392
553	0.553	-33.016	-21.62	-2.712	-9.131	-9.446	5.463	-12.423	-5.345
554	0.554	-21.456	-23.12	-7.556	-3.149	-6.559	1.951	-7.697	-18.985
555	0.555	-19.365	-14.335	-17.62	-5.492	-10.247	2.901	-17.858	-6.866
556	0.556	-13.589	-25.163	-13.361	-4.927	-6.968	-1.948	-19.322	-11.572
557	0.557	-15.352	-23.817	-12.193	-15	-5.824	-7.939	-33.745	-21.704
558	0.558	-16.913	-14.982	-13.357	-10.748	-5.447	-5.604	-43.508	-4.734
559	0.559	-12.682	-16.221	-14.314	-7.083	-7.388	-3.641	-20.751	-2.476
560	0.56	-11.539	-6.643	-11.409	-8.259	-12.227	-10.952	-17.729	3.844
561	0.561	-12.74	-13.138	-15.676	-7.305	-12.81	-21.72	-9.477	-17.504
562	0.562	-11.817	-4.899	-11.616	-0.542	-9.522	-17.387	8.272	-25.885
563	0.563	-16.7	-4.033	-12.201	0.223	-7.784	-20.979	24.473	-8.139
564	0.564	-24.686	2.641	-15.486	-5.402	-5.261	-17.401	13.747	-29.294
565	0.565	-29.96	-10.591	-12.581	-8.895	-7.588	-14.201	11.716	-3.796
566	0.566	-17.239	-12.58	-11.2	-4.253	-7.971	-13.119	13.377	-7.132
567	0.567	-5.082	-3.904	-13.512	-0.183	-7.584	-15.511	21.238	14.69
568	0.568	-9.75	-5.488	-18.337	-5.968	-7.193	-17.706	25.424	17.351
569	0.569	-8.422	-9.791	-15.034	-8.273	-10.68	-9.658	11.045	19.824
570	0.57	-2.059	-13.523	-14.44	-13.091	-3.318	-12.643	-14.17	8.18
571	0.571	1.39	2.091	-14.03	-23.139	-8.542	-19.289	-17.495	-6.743
572	0.572	0.39	4.16	-13.621	-24.465	-5.632	-23.418	-14.436	-35.789
573	0.573	-6.416	-9.45	-19.407	-28.128	-8.137	-17.679	-22.789	-98.308
574	0.574	-5.678	-18.245	-12.037	-10.107	-12.189	-18.12	-20.298	-35.804
575	0.575	-9.792	-4.03	-11.061	-7.57	-10.245	-18.563	-22.642	-11.422
576	0.576	-10.42	-33.16	-5.05	-0.579	-9.656	-9.5	-16.271	-4.057
577	0.577	-20.519	-62.262	-12.383	-23.963	-9.067	-10.498	-14.364	2.532
578	0.578	-10.497	-58.598	-9.457	-14.65	-10.408	-6.848	-23.091	-3.438
579	0.579	-11.699	-41.571	-6.929	-6.292	-9.041	-5.72	-15.163	2.004
580	0.58	-12.9	-32.279	-4.582	-13.797	-9.417	-4.596	-19.42	-3.018
581	0.581	-20.299	-18.132	-8.04	-11.428	-7.472	-6.96	-31.218	-7.464
582	0.582	-15.514	-20.62	-11.311	-17.76	-7.072	-7.565	-23.278	-3.372
583	0.583	-11.326	-18.249	-13.033	-19.653	-6.287	-12.239	-27.525	0.328
584	0.584	-23.594	5.224	-7.204	-17.874	-10.14	-12.647	-21.133	-9.702
585	0.585	-7.799	14.594	-14.545	-22.47	-8.771	-15.395	-12.804	-6.579
586	0.586	-10.005	0.551	-13.565	-21.063	-10.111	-14.849	-5.434	-3.836
587	0.587	-12.005	-6.914	-19.555	-14.626	-9.704	-16.045	-0.575	-11.336
588	0.588	-10.323	-13.8	-18.76	-13.422	-10.076	-16.289	0.236	-22.9
589	0.589	-11.927	18.215	-13.898	-10.287	-5.797	-19.831	-7.069	-16.463
590	0.59	-13.329	31.828	-17.177	-9.272	-9.255	-22.989	-9.906	-22.208
591	0.591	-9.679	27.839	-13.103	-8.455	-9.616	-20.734	-12.343	-13.434
592	0.592	-13.181	9.128	-14.445	-4.348	-9.984	-14.611	-9.933	-18.003
593	0.593	-12.244	-14.619	-14.039	-0.814	-11.897	-17.014	0.988	-4.959
594	0.594	-9.348	-61.586	-11.121	-4.047	-10.725	-8	-6.873	-10.109
595	0.595	-13.6	-68.112	-12.256	1.43	-8.59	-6.75	-2.545	-8.48
596	0.596	-17.652	11.282	-12.619	2.068	-5.301	-3.572	-1.318	-1.234
597	0.597	-21.121	43.845	-7.769	2.699	-9.365	-4.471	-2.402	-10.055
598	0.598	-29.818	14.281	-7.174	-6.16	-8.984	-0.149	-14.139	-15.983
599	0.599	-28.63	5.429	-5.219	-2.431	-11.309	2.234	-15.618	-14.946
600	0.6	-23.38	-2.634	-4.625	-3.532	-10.921	1.698	-5.482	-10.028
601	0.601	-16.593	4.782	-5.954	-13.157	-12.079	-1.562	-4.246	-3.951
602	0.602	-19.085	-41.996	-5.541	-24.913	-9.368	-6.95	-5.349	-6.185
603	0.603	-19.826	-47.922	-8.425	-26.408	-8.592	-11.772	-4.319	-4.15
604	0.604	-26.361	-64.273	-14.404	-22.099	-9.359	-16.396	-18.957	-11.408
605	0.605	-25.503	-139.846	-15.161	-20.879	-6.838	-14.645	-8.24	-26.035
606	0.606	-19.796	-85.565	-17.473	-24.315	-3.356	-21.609	-6.238	-15.305
607	0.607	-29.195	-16.386	-9.53	-23.299	-10.712	-16.771	-14.873	-13.281
608	0.608	-14.785	-7.379	-16.876	-16.496	-11.682	-16.014	-13.257	-11.457
609	0.609	-8.903	17.125	-10.099	-6.776	-12.648	-18.347	-8.929	-12.909
610	0.61	7.059	24.596	-4.097	-7.892	-11.882	-24.938	-5.153	-14.168
611	0.611	0.765	4.818	-8.161	-6.696	-7.824	-15.28	-6.197	-10.395
612	0.612	-1.079	10.98	-7.576	-5.699	-8.415	-14.14	-2.976	-11.481
613	0.613	-2.735	5.706	-16.278	-2.761	-13.069	-8.152	-9.608	-10.442
614	0.614	-4.208	-9.257	-12.79	-0.219	-6.496	-7.195	-11.968	-11.33
615	0.615	-8.392	-13.571	-26.717	-5.811	-9.015	-12.038	-15.898	-15.519
616	0.616	-20.122	-25.852	-13.158	-10.635	-6.701	-11.266	-19.255	-13.104
617	0.617	-24.688	-22.04	-14.889	-20.685	-3.228	-7.195	-15.848	-8.181
618	0.618	-17.444	-4.869	-10.239	-16.411	-9.232	-0.606	-17.47	-8.665
619	0.619	-21.038	4.556	-11.593	-15.232	-6.919	0.177	-14.851	-10.322
620	0.62	-12.626	7.393	-17.976	-9.212	-6.355	-3.871	-22.124	-13.721
621	0.621	-15.64	4.982	-14.485	-14.415	-8.301	-8.693	-16.841	-15.01
622	0.622	-6.66	12.011	-13.506	-9.553	-8.898	-4.038	-10.008	-17.869
623	0.623	-12.572	22.674	-12.529	-19.209	-7.558	-12.935	-10.718	-15.135
624	0.624	3.571	36.181	-8.265	-15.522	-5.254	-6.538	-5.046	-12.438
625	0.625	1.336	16.77	-13.865	-12.011	-7.398	-19.682	-4.389	-14.503
626	0.626	-9.237	-16.72	-14.44	-8.877	-4.704	-14.442	-1.014	-17.129
627	0.627	-7.255	-48.642	-13.858	-5.937	-10.524	-15.965	-2.667	-18.979
628	0.628	-8.961	-44.56	-12.123	-13.856	-8.217	-8.781	-5.087	-14.054
629	0.629	-13.54	-40.834	-15.602	-10.741	-8.817	-5.086	-4.622	-3.144
630	0.63	-12.124	-44.012	-15.208	-13.611	-6.901	-3.91	-3.373	1.579
631	0.631	-10.912	-40.778	-11.129	-11.078	-9.821	-13.584	-4.449	-11.312
632	0.632	-7.384	-32.284	-9.766	-10.298	-9.448	-7.199	-7.857	-6.024
633	0.633	-8.316	-24.618	-12.088	-5.463	-11.788	-13.195	-4.859	-10.606
634	0.634	-9.252	-31.512	-5.51	-8.756	-11.42	-3.52	-5.93	-11.898
635	0.635	-8.474	-29.294	-4.537	-10.492	-11.056	-4.675	-11.634	-10.681
636	0.636	-15.808	-19.514	-5.307	-7.972	-14.561	-8.144	-12.304	-11.792
637	0.637	-22.567	-14.2	-15.95	-8.354	-9.75	-7.165	-17.03	-12.703
638	0.638	-21.783	-9.498	-14.599	-7.949	-11.705	-6.182	-17.502	-11.7
639	0.639	-19.456	-2.301	-10.926	-13.141	-12.311	-6.932	-19.143	-10.892
640	0.64	-21.386	-5.898	-9.756	-3.617	-9.814	-6.146	-14.211	-13.178
641	0.641	-16.737	-6.996	-12.844	-7.25	-11.185	-10.974	-20.127	-19.728
642	0.642	-12.662	-5.981	-13.8	-10.695	-13.332	-10.377	-17.717	-18.907
643	0.643	-20.598	-3.064	-9.529	-15.89	-8.119	-14.427	-8.134	-14.8
644	0.644	-31.448	-5.536	-16.876	-18.772	-7.55	-6.478	-9.181	-16.692
645	0.645	-21.395	-4.75	-13.965	-17.979	-5.628	-7.61	-7.919	-14.72
646	0.646	-22.559	-4.177	-9.702	-12.335	-7.379	-2.358	-10.908	-8.102
647	0.647	-21.393	-8.776	-12.025	-11.732	-6.035	-9.098	-5.962	-3.807
648	0.648	-37.447	-11.616	-13.958	-11.144	-8.367	-17.009	-5.096	-1.456
649	0.649	-39.778	-19.513	-9.315	-15.221	-7.218	-9.625	-2.713	-8.015
650	0.65	-33.392	-20.645	-15.896	-14.843	-9.164	-8.628	-7.53	-10.509
651	0.651	-23.72	-19.643	-15.132	-11.564	-7.241	-11.122	2.517	-6.423
652	0.652	-11.516	-24.443	-14.368	-13.717	-7.445	-7.038	-4.695	-11.237
653	0.653	-16.152	-37.587	-12.445	-11.038	-11.321	-8.96	-13.62	-17.218
654	0.654	-32.004	-27.9	-14.395	-13.775	-7.846	-8.367	-10.117	-13.134
655	0.655	-29.85	-12.026	-14.999	-8.946	-6.494	-7.784	-11.055	-8.284
656	0.656	-12.41	-14.198	-9.212	-10.873	-5.334	-13.588	-13.932	-14.28
657	0.657	-14.714	-19.966	-8.465	-4.865	-5.716	-6.243	-13.136	-13.494
658	0.658	-4.056	-21.586	-6.545	-13.761	-9.973	-13.013	-15.45	-12.899
659	0.659	-13.697	-16.819	-7.141	-12.585	-5.136	-12.24	-14.854	-12.302
660	0.66	-11.922	-38.373	-4.239	-7.345	-11.137	-13.016	-23.556	-10.552
661	0.661	-10.324	-41.348	-12.171	-4.433	-7.07	-16.509	-20.088	-10.165
662	0.662	-6.034	-15.724	-11.016	-8.677	-6.484	-18.442	-21.084	-11.521
663	0.663	-2.322	-5.591	-10.055	-4.595	-8.412	-17.861	-24.025	-4.936
664	0.664	-5.775	-8.66	-14.916	-8.063	-10.151	-16.508	-18.091	-11.71
665	0.665	-8.837	5.523	-15.707	-7.473	-8.782	-14.192	-15.844	-12.493
666	0.666	-2.041	-22.605	-13.415	-6.898	-8.385	-19.04	-11.071	-10.187
667	0.667	-1.266	-18.84	-9.949	-9.422	-13.206	-19.644	-11.69	-9.628
668	0.668	-8.623	-15.492	-10.55	-16.792	-8.546	-16.765	-2.814	-6.347
669	0.669	-15.394	-12.317	-9.988	-19.901	-6.79	-15.433	-1.679	-12.934
670	0.67	-7.457	1.93	-12.525	-22.821	-7.159	-15.066	-2.862	-12.172
671	0.671	-6.47	40.548	-15.834	-27.093	-7.531	-12.969	-5.972	-8.122
672	0.672	-19.236	57.105	-12.951	-18.205	-7.903	-8.559	-5.021	-11.629
673	0.673	-20.967	72.309	-13.36	-7.366	-7.496	-6.851	-5.8	-13.593
674	0.674	-25.597	58.86	-12.983	-8.735	-12.51	-9.415	-14.723	-17.684
675	0.675	-15.502	13.081	-8.156	-15.129	-10.551	-8.103	-18.225	-14.224
676	0.676	1.555	-29.466	-3.332	-11.648	-9.946	-8.53	-13.024	-11.92
677	0.677	-0.747	-45.871	-5.282	-10.685	-8.568	-8.96	-14.018	-13.105
678	0.678	-19.89	-50.897	-14.199	-5.85	-6.231	-3.195	-4.364	-10.418
679	0.679	-17.376	-73.825	-15.373	-11.863	-6.593	-2.457	-5.554	-14.697
680	0.68	-10.429	-69.884	-21.393	-6.272	-8.5	4.087	-6.734	-19.553
681	0.681	-12.583	-73.609	-18.315	3.195	-9.637	1.545	-5.782	-13.578
682	0.682	-2.94	-22.165	-13.489	2.031	-6.129	-5.846	-12.573	-12.847
683	0.683	-1.249	14.731	-12.727	-1.449	-6.492	-6.844	-10.083	-13.465
684	0.684	6.624	8.017	-15.056	-8.795	-6.092	-12.891	-12.434	-16.793
685	0.685	-0.613	-10.313	-18.54	-9.754	-7.243	-20.28	-8.975	-11.409
686	0.686	-4.355	-15.901	-13.904	-8.971	-3.751	-13.563	-12.301	-16.273
687	0.687	-7.914	-0.949	-13.337	-14.579	-9.553	-16.136	-9.428	-6.236
688	0.688	-7.017	3.384	-9.872	-25.43	-5.473	-20.27	-8.097	-13.418
689	0.689	-13.873	-17.427	-17.247	-26.995	-8.925	-9.501	-11.417	-9.758
690	0.69	-16.47	-6.303	-16.296	-25.65	-12.197	-8.022	-7.38	-8.617
691	0.691	-22.141	-9.709	-15.341	-19.26	-10.447	-9.451	-15.333	-15.993
692	0.692	-15.639	-6.743	-16.131	-10.949	-13.917	-3.141	-23.682	-15.067
693	0.693	-9.709	-49.513	-10.539	-3.609	-14.302	-6.687	-26.818	-7.208
694	0.694	-13.829	-43.764	-8.628	-8.479	-9.456	-11.982	-22.007	-8.206
695	0.695	-24.74	-16.325	-9.241	-18.176	-10.027	-11.078	-24.567	-11.146
696	0.696	-32.728	-1.392	-6.378	-11.822	-7.105	-15.399	-23.831	-8.658
697	0.697	-34.132	-5.831	-6.804	-3.536	-10.575	-9.849	-13.04	-11.03
698	0.698	-22.359	-18.28	-6.462	1.651	-7.264	-14.753	1.235	-10.498
699	0.699	-23.971	-22.023	-8.636	-3.22	-9.376	-14.235	26.368	-11.128
700	0.7	-13.971	-32.197	-4.216	-5.755	-7.423	-11.382	50.13	-8.281
701	0.701	-22.936	-29.187	-8.302	-5.016	-7.8	-14.907	59.372	-9.694
702	0.702	-21.844	-37.597	-9.679	-6.992	-9.332	-13.591	16.757	-10.121
703	0.703	-27.139	-24.891	-11.054	-8.968	-6.611	-15.755	-25.84	-12.289
704	0.704	-33.999	-18.078	-9.907	-17.902	-10.083	-9.793	-42.317	-12.725
705	0.705	-26.169	-11.83	-13.594	-26.837	-9.68	-7.314	-27.262	-15.489
706	0.706	-16.584	-17.777	-7.223	-23.406	-12.375	-3.288	-22.856	-12.642
707	0.707	-17.829	-26.628	-13.233	-16.11	-11.97	-9.916	-18.836	-13.867
708	0.708	-23.945	-22.13	-17.306	-15.192	-9.83	-5.703	-22.549	-14.314
709	0.709	-18.819	-9.291	-22.166	-9.245	-8.469	-6.519	-12.527	-9.513
710	0.71	-23.765	-14.54	-20.246	-6.936	-9.23	-5.983	3.141	-6.064
711	0.711	-17.871	-3.538	-16.198	-11.803	-8.061	-7.957	5.813	-4.161
712	0.712	-23.584	-2.198	-14.868	-16.478	-9.603	-7.408	8.285	-13.084
713	0.713	-23.102	17.414	-7.521	-13.624	-8.239	-3.946	15.226	-9.431
714	0.714	-27.839	-25.071	-10.622	-8.838	-11.144	-3.579	13.069	-5.961
715	0.715	-20.179	-79.928	-7.73	-4.241	-9.206	-7.659	-4.359	-5.026
716	0.716	-10.584	-42.912	-8.514	-8.358	-11.911	0.26	-30.112	-2.153
717	0.717	-9.482	-9.365	-7.744	-8.789	-8.418	-0.926	-33.403	-11.836
718	0.718	-8.383	-15.309	-7.167	-7.466	-10.739	-4.041	-30.308	-15.517
719	0.719	-11.568	-42.888	-7.749	-4.578	-11.896	-10.839	-27.586	-14.364
720	0.72	-18.422	-27.634	-14.333	-4.203	-7.443	-8.337	-35.122	-15.374
721	0.721	-10.56	-31.948	-10.074	-9.253	-9.174	-7.564	-23.518	-8.679
722	0.722	-9.679	-27.763	-9.302	-19.338	-11.683	-14.132	-25.653	-7.947
723	0.723	-18.676	-16.507	-17.24	-12.205	-8.388	-9.867	-12.101	-8.738
724	0.724	-22.258	-6.43	-14.15	-13.394	-11.284	-12.172	-10.352	-10.691
725	0.725	-21.388	15.477	-15.113	-14.571	-12.443	-22.997	-8.818	-16.742
726	0.726	-24.37	-27.106	-14.334	-11.503	-8.182	-15.053	-7.478	-14.449
727	0.727	-18.449	-8.947	-13.55	-12.514	-5.853	-16.014	-13.875	-15.068
728	0.728	-6.341	74.243	-12.963	-10.04	-11.652	-14.646	-12.738	-13.154
729	0.729	2.287	86.054	-9.671	-2.747	-12.42	-13.464	-20.115	-9.111
730	0.73	3.761	10.181	-10.252	-11.703	-7.583	-21.774	-21.108	-5.666
731	0.731	5.06	0.321	-13.73	-20.069	-9.519	-18.659	-18.622	-4.357
732	0.732	14.494	29.767	-12.367	-23.213	-7.784	-17.675	-13.035	-8.436
733	0.733	13.274	74.584	-18.94	-22.305	0.153	-7.988	-8.224	-13.28
734	0.734	14.368	50.326	-17.965	-23.156	1.318	-11.66	-12.901	-17.937
735	0.735	-1.745	57.789	-11.955	-22.467	0.352	1.498	-6.541	-22.009
736	0.736	-4.118	24.403	-9.613	-15.967	1.313	-3.728	-10.635	-21.438
737	0.737	-14.828	-5.895	-14.224	-1.72	-6.621	4.217	-16.476	-22.812
738	0.738	-5.232	-22.245	-9.348	-2.575	-20.56	-0.031	-7.614	-24.171
739	0.739	-7.041	-27.157	-11.239	-13.299	-7.016	-3.698	-8.813	-17.6
740	0.74	-27.815	-22.615	-12.95	-17.632	1.689	-2.523	-9.812	-16.65
741	0.741	-8.128	-18.437	-12.532	-8.78	-6.254	-5.594	-4.989	-3.495
742	0.742	-15.727	23.277	-9.222	-9.979	0.899	-16.411	8.148	21.648
743	0.743	-32.013	51.05	-4.36	-0.343	-2.785	-12.131	2.304	-16.094
744	0.744	-21.385	15.89	-3.749	-12.189	-6.275	-10.945	10.978	-11.062
745	0.745	-27.197	-52.739	2.873	-1.193	-13.636	-12.081	3.025	-15.503
746	0.746	-28.954	-180.951	0.391	3.019	-10.732	-8.966	4.363	5.208
747	0.747	-36.906	-93.383	1.205	1.815	-16.734	-11.844	3.184	1.537
748	0.748	-18.148	-77.445	-3.61	-6.552	-14.414	-17.825	-14.825	-1.751
749	0.749	-15.622	-34.23	-13.651	-20.529	-13.832	-18.584	-2.053	-4.847
750	0.75	-8.641	-47.336	-23.704	-7.029	-9.185	-22.058	-4.359	-7.547
751	0.751	2.027	-35.467	-20.015	-1.839	-13.242	-21.467	-6.463	-20.307
752	0.752	3.987	-46.184	-18.845	-6.538	-9.748	-17.4	-27.738	-22.622
753	0.753	5.754	23.085	-19.802	-13.754	-12.063	-13.908	-25.066	-16.228
754	0.754	4.233	14.366	-22.699	-14.961	-13.22	-11.582	-7.327	-6.548
755	0.755	-8.718	22.669	-14.762	2.985	-10.507	-8.662	-5.06	-4.805
756	0.756	-6.933	15.474	-13.794	0.43	-13.214	-3.414	-7.217	-3.252
757	0.757	10.533	9.012	-14.745	-6.58	-8.375	-1.441	-13.041	-7.501
758	0.758	-5.669	-9.143	-3.312	-12.993	-7.791	-7.411	-7.823	-24.521
759	0.759	-12.014	-81.223	-11.237	-42.04	-11.084	-3.314	-31.641	-22.194
760	0.76	-17.764	-71.227	-9.873	-21.343	-10.505	-8.139	-7.848	-20.075
761	0.761	-22.932	-62.283	-8.697	-17.679	-7.023	-12.765	1.436	-25.923
762	0.762	-24.41	-86.728	-21.835	-7.647	-9.348	-18.148	-12.705	-20.733
763	0.763	-28.606	-79.444	-20.082	-4.585	-2.768	-13.257	-10.209	-22.317
764	0.764	-40.348	-72.904	-15.421	-12.923	-9.538	-11.266	-17.2	-9.34
765	0.765	-38.73	-5.824	-14.057	-10.419	-8.764	-7.155	-10.862	-10.961
766	0.766	-48.713	-32.525	-15.209	-17.384	-12.827	-1.311	-16.726	-25.232
767	0.767	-39.724	-8.092	-11.711	-28.025	-9.345	-5.32	-15.033	-23.252
768	0.768	-21.636	-30.116	-12.669	-41.586	-7.404	2.653	-19.706	-14.513
769	0.769	-29.099	-63.581	-9.76	-36.378	-5.659	-4.671	-18.365	9.31
770	0.77	-26.708	-21.057	-15.759	-25.376	-13.597	-13.551	-4.047	33.145
771	0.771	-11.733	17.535	-11.698	-18.22	-10.108	-19.526	-9.861	-1.26
772	0.772	-13.607	83.056	-8.217	-3.894	-9.144	-9.82	-18.587	-24.051
773	0.773	-8.309	74.112	-4.936	1.919	-10.114	-16.177	-20.188	-19.947
774	0.774	-9.781	17.21	-13.847	-10.268	-9.339	-12.659	-7.295	6.407
775	0.775	-13.96	9.853	-10.172	-5.613	-8.564	-7.398	-9.081	-10.587
776	0.776	-2.089	3.228	-11.333	7.359	-10.495	-6.395	-7.554	-1.259
777	0.777	-3.575	-2.889	-10.367	2.126	-8.552	-12.339	2.504	-15.349
778	0.778	-19.364	-19.531	-13.267	16.463	-6.805	-13.053	3.652	-12.789
779	0.779	-17.157	-4.552	-10.751	-0.924	-3.325	-6.406	0.172	-1.126
780	0.78	-22.885	-0.247	-16.361	-7.846	-5.647	-8.845	-0.788	1.042
781	0.781	-24.563	-4.488	-12.878	-1.426	-2.738	-11.092	-7.549	-20.198
782	0.782	-7.077	-23.46	-6.885	0.54	-8.74	-11.596	-11.787	-22.863
783	0.783	-0.041	-6.569	-7.659	5.792	-11.252	-8.229	-6.141	-15.28
784	0.784	-10.626	-3.556	-11.153	1.176	-8.923	-5.239	-12.681	-17.596
785	0.785	-16.377	-6.365	-18.503	-5.952	-4.078	-9.994	-8.384	-11.211
786	0.786	-4.143	-3.959	-23.346	-12.306	-8.728	-11.834	-7.559	-5.411
787	0.787	3.85	-6.433	-22.57	-11.103	-9.313	-10.004	-2.674	-10.624
788	0.788	-6.167	-21.507	-21.804	-16.277	-7.975	-10.305	-5.916	-12.149
789	0.789	-9.786	-12.022	-13.873	-17.197	-9.353	-4.819	-14.756	-2.053
790	0.79	-18.062	-20.932	-10.793	-30.309	-8.202	-12.697	-23.596	-13.806
791	0.791	-17.066	-16.477	-1.907	-28.326	-7.045	-9.549	-20.061	-9.111
792	0.792	-21.87	-9.495	-5.411	-16.09	-8.997	-6.612	-10.329	-16.218
793	0.793	-22.613	-8.476	-8.521	-11.403	-8.232	-12.592	-11.422	-12.447
794	0.794	-26.652	-7.45	-17.434	-18.526	-4.948	-14.883	-17.367	-20.716
795	0.795	-18.686	-6.629	-11.44	-14.805	-11.54	-6.891	-16.346	-15.407
796	0.796	-13.432	2.104	-14.532	-11.271	-6.72	-14.181	-11.465	-14.358
797	0.797	-8.562	10.163	-3.698	-3.863	-9.255	-3.283	-7.17	-11.728
798	0.798	-12.798	0.345	-5.054	-4.779	-10.051	-4.583	-7.906	-9.325
799	0.799	-11.985	-3.462	-1.385	-8.991	-12.005	-0.864	-9.82	-15.885
800	0.8	-8.448	-21.57	-2.565	-19.6	-13.954	0.348	-11.728	-15.114
801	0.801	-13.017	-60.254	-7.816	-3.676	-15.701	1.379	-9.956	-11.05
802	0.802	-7.527	-99.155	-10.74	-5.746	-12.234	-3.411	-8.57	-10.459
803	0.803	-9.384	-74.177	-9.98	-15.374	-7.794	-2.576	-15.904	-8.521
804	0.804	-0.599	-51.398	-7.667	-13.598	-9.544	-9.868	-25.546	-6.777
805	0.805	-13.682	-30.631	-9.613	-24.592	-8.191	-12.705	-24.332	-10.251
806	0.806	-8.411	-4.347	-19.678	-11.572	-7.804	-22.32	-20.8	-10.629
807	0.807	-13.026	47.101	-21.037	-16.748	-8.971	-18.582	-19.79	-11.752
808	0.808	-5.826	-19.688	-17.368	-18.251	-2.973	-17.379	-10.842	-5.729
809	0.809	-12.203	-28.633	-18.523	-16.862	-3.747	-1.282	-2.47	7.421
810	0.81	-15.686	28.164	-17.56	-10.467	-6.065	-8.22	2.787	28.72
811	0.811	-18.799	94.876	-18.533	0.41	-5.482	-23.106	5.746	14.612
812	0.812	-13.999	68.134	-7.128	-0.9	-8.771	-32.779	6.585	1.861
813	0.813	-13.268	27.431	-8.705	-12.655	-11.68	-27.553	7.405	-33.132
814	0.814	-18.918	5.306	-7.381	-11.052	-9.163	-16.524	16.948	-108.754
815	0.815	-19.542	-95.564	-8.56	-18.166	-9.559	-12.277	5.191	-32.838
816	0.816	-17.67	-81.222	-14.571	-19.279	-8.407	-18.673	-18.554	-22.929
817	0.817	-19.485	-41.733	-11.475	-3.564	-12.101	-5.517	-28.553	-13.989
818	0.818	-16.078	-29.884	-10.481	-1.4	-10.76	-3.788	-25.393	-5.844
819	0.819	-8.804	2.648	-7.929	8.305	-6.708	-2.245	-22.626	-13.234
820	0.82	-18.559	52.007	-11.953	-14.488	-10.2	-3.631	-15.024	-19.794
821	0.821	-4.316	7.369	-9.998	-23.715	-4.794	-7.358	6.136	-13.747
822	0.822	-17.925	-33.147	-6.684	-26.346	-8.287	-10.889	31.739	-8.341
823	0.823	-26.686	-55.032	-13.239	-13.491	-8.874	-9.961	48.818	-3.34
824	0.824	-28.26	-48.295	-15.725	-15.735	-10.617	-10.978	14.415	-7.825
825	0.825	-15.316	-5.589	-16.474	-9.297	-14.108	-15.284	-8.376	-11.882
826	0.826	-13.581	11.009	-14.51	4.291	-11.791	-20.933	-20.722	-8.227
827	0.827	-24.615	66.69	-16.44	-15.018	-8.887	-20.377	-17.004	-11.523
828	0.828	-14.54	29.879	-13.525	-22.534	-6.176	-19.83	-27.021	-14.581
829	0.829	-13.337	23.436	-13.138	-24.813	-10.43	-22.778	-30.079	-0.454
830	0.83	-7.267	-31.386	-11.784	-18.405	-10.814	-21.459	-27.336	-8.029
831	0.831	-16.878	-23.892	-9.67	-16.456	-5.391	-14.131	-24.787	-5.708
832	0.832	-17.984	-57.268	-14.914	-11.196	-10.227	-11.08	-27.088	-3.58
833	0.833	-16.744	-75.427	-10.095	-6.502	-8.294	-10.163	-24.945	13.804
834	0.834	-19.716	-80.834	-20.17	-7.798	-10.047	-9.441	-22.991	11.417
835	0.835	-24.47	-65.727	-7.219	-4.061	-4.245	-10.265	-24.726	9.281
836	0.836	-37.584	-52.098	-12.466	-5.184	-6.567	-10.892	-20.065	-8.085
837	0.837	-31.762	-47.986	-7.846	-4.199	-4.64	-4.945	-21.386	-15.042
838	0.838	-30.008	-29.261	-9.23	-5.157	-9.289	2.357	-22.499	-21.43
839	0.839	-18.982	-12.305	-2.857	-13.086	-8.709	3.267	-18.973	-27.232
840	0.84	-17.658	-9.289	-6.344	-14.042	-8.331	3.99	-9.268	-22.013
841	0.841	-5.962	-6.646	-5.387	-3.196	-6.011	9.551	-8.09	-14.093
842	0.842	-10.748	-4.082	-10.229	-4.534	-8.913	8.929	-11.57	-32.871
843	0.843	-15.159	2.901	-11.01	1.889	-14.913	-1.18	-6.354	-25.351
844	0.844	-8.875	-16.321	-16.634	-13.753	-12.4	-22.904	-3.46	-41.621
845	0.845	-10.099	-34.191	-21.489	-11.599	-10.074	-26.056	-4.255	-35.242
846	0.846	-11.11	-13.136	-18.216	-13.504	-6.597	-17.793	-1.973	-41.057
847	0.847	-6.28	-10.455	-19.974	-15.215	-7.182	-15.353	-6.873	-14.742
848	0.848	-5.536	12.751	-18.62	-16.719	-6.609	-8.463	-6.343	26.861
849	0.849	-17.714	34.619	-15.34	-15.329	-9.128	-14.92	-2.313	32.279
850	0.85	-29.896	71.593	-13.223	-18.994	-11.455	-24.655	-7.18	17.18
851	0.851	-18.857	86.685	-11.297	-17.841	-4.883	-8.848	-10.505	-5.665
852	0.852	-25.992	54.697	-14.028	-12.624	-5.857	-15.293	-12.297	-1.608
853	0.853	-24.859	-7.889	-14.819	-5.864	-10.115	-13.422	-15.838	2.062
854	0.854	-28.408	-106.435	-12.902	-8.385	-14.174	-15.21	-14.55	-1.233
855	0.855	-12.299	-14.342	-11.559	-10.684	-12.235	-10.62	-8.055	-4.337
856	0.856	-0.558	-26.14	-8.863	-11.234	-7.588	-9.322	-5.21	-29.899
857	0.857	-2.503	-36.928	-6.176	-14.483	-8.161	2.414	-11.243	-19.864
858	0.858	3.511	-26.952	-10.448	-9.029	-8.549	-2.28	-10.492	-4.235
859	0.859	1.938	-18.014	-8.707	-5.504	-13.963	-0.966	-9.922	-18.393
860	0.86	6.712	-26.111	-8.327	-11.457	-10.475	0.184	-9.349	-20.907
861	0.861	16.881	-18.679	-2.914	-10.629	-7.188	1.329	-11.097	-23.201
862	0.862	13.282	1.382	-0.981	-8.654	-3.127	-3.925	-6.279	-25.327
863	0.863	2.498	19.645	0.965	-11.914	-6.62	-1.039	-16.398	-31.157
864	0.864	-1.71	14.243	-6.766	-12.488	-4.306	1.468	-9.366	-22.497
865	0.865	15.361	9.173	-11.983	-11.123	-4.692	-2.596	-13.149	-11.569
866	0.866	13.063	-4.516	-20.875	-8.782	-2.762	-9.164	-19.246	-18.751
867	0.867	19.469	-17.013	-36.539	-11.666	-3.152	-9.942	-14.11	0.784
868	0.868	25.296	-13.411	-38.655	-10.466	-5.279	-15.579	-11.302	43.358
869	0.869	9.446	-23.533	-32.841	-13.909	-7.988	-4.778	-5.381	0.783
870	0.87	3.071	-32.825	-16.959	-16.763	-10.689	-0.21	-6.226	-15.678
871	0.871	-6.604	-52.495	-14.827	-21.193	-9.91	-10.398	-6.868	-0.596
872	0.872	-22.479	-54.976	-12.886	-14.61	-11.841	-11.702	-6.315	-5.044
873	0.873	-41.66	-57.301	-14.618	-10.342	-14.935	-10.597	-5.745	-0.979
874	0.874	-44.195	-76.468	-16.163	-1.424	-8.935	-11.569	0.055	-19.745
875	0.875	-55.821	-83.992	-14.809	4.589	-9.711	-18.23	-0.763	-9.688
876	0.876	-45.148	-67.665	2.222	3.639	-15.325	-27.83	-5.664	-18.98
877	0.877	-54.806	-69.7	-4.742	0.751	-13.385	-24.174	-7.672	-61.557
878	0.878	-81.083	-52.148	1.651	-7.18	-12.8	-13.437	-5.993	-18.99
879	0.879	-84.694	-30.955	-0.266	-8.152	-9.9	-17.801	-10.887	8.669
880	0.88	-67.618	-22.56	4.982	-11.049	-12.439	-26.817	-14.234	-16.492
881	0.881	-45.7	5.723	6.555	-24.201	-9.169	-11.256	-12.535	-30.042
882	0.882	-42.967	47.386	5.23	-33.856	-10.347	-9.263	-11.207	-1.009
883	0.883	-66.166	63.871	-6.555	-35.592	-4.369	-7.41	-12.586	25.316
884	0.884	-31.702	48.793	-8.083	-37.149	-8.647	-9.103	-9.697	-26.145
885	0.885	0.232	-19.875	-9.418	-21.277	-9.429	-16.863	-15.705	-63.093
886	0.886	29.239	9.822	-10.553	-6.383	-5.949	-12.537	-28.87	-16.256
887	0.887	25.515	72.44	-4.529	-0.605	-9.246	-11.398	-34.687	-10.292
888	0.888	22.185	64.432	-16.309	-2.381	-10.995	-8.036	-29.452	-15.763
889	0.889	31.449	57.205	-17.846	-7.095	-5.199	-11.3	-21.506	-0.72
890	0.89	74.012	23.84	-10.677	-11.395	-9.273	-16.33	-14.329	-5.225
891	0.891	79.996	-67.582	-11.838	-12.54	-11.219	-20.832	0.016	-9.34
892	0.892	63.551	-27.975	-15.336	-15.994	-10.64	-13.669	13.59	1.846
893	0.893	7.983	31.767	-14.383	-8.61	-7.745	-14.768	4.895	-8.274
894	0.894	-29.019	21.082	-17.314	-7.62	-11.239	-8.769	6.471	-17.602
895	0.895	-35.658	-8.395	-11.359	-8.399	-6.791	-1.416	16.554	-9.327
896	0.896	-53.919	-17.17	-15.464	-6.083	-5.049	5.41	28.382	-11.877
897	0.897	-26.332	-25.155	-20.332	-14.039	-5.431	9.66	10.991	-9.599
898	0.898	-61.642	-47.074	-14.366	-8.87	-9.882	-2.565	-10.089	-11.741
899	0.899	-48.168	-53.498	-12.061	3.856	-8.14	-11.388	-18.39	-13.673
900	0.9	-35.882	-47.336	-16.9	9.028	-6.79	-9.988	-15.853	-8.457
901	0.901	-47.222	-19.49	-12.242	13.62	-8.149	-14.321	-4.225	-6.942
902	0.902	4.157	-14.317	-17.648	9.324	-9.307	-13.231	-2.071	-8.352
903	0.903	26.131	-9.798	-15.696	-10.266	-9.693	-26.503	-3.991	-9.564
904	0.904	-61.419	2.595	-17.612	-30.055	-10.086	-21.387	1.25	-8.458
905	0.905	-121.114	-8.703	-17.023	-37.654	-7.96	-16.908	-19.436	-5.43
906	0.906	-132.054	-25.698	-14.507	-30.746	-12.416	-10.009	-33.54	1.275
907	0.907	-122.282	-41.357	-18.958	-24.433	-5.056	-19.179	-36.026	10.858
908	0.908	-59.877	-33.034	-21.862	-26.46	-7.956	-20.523	-33.68	-3.532
909	0.909	-19.332	-30.503	-14.898	-24.812	-8.729	-27.944	-27.27	-24.876
910	0.91	2.629	-28.15	-12.003	-23.343	-6.406	-24.962	-25.318	-33.259
911	0.911	22.463	-34.517	-12.792	-4.637	-6.982	-18.782	-13.117	-25.78
912	0.912	40.544	-24.801	-15.13	-2.171	-5.041	-26.018	10.682	-14.223
913	0.913	34.962	-19.515	-14.567	4.739	-7.933	-19.287	55.38	-16.409
914	0.914	29.758	4.374	-12.645	-1.739	-13.73	-13.409	24.976	-10.656
915	0.915	34.028	21.467	-14.408	-15.379	-8.105	-15.854	-2.704	-8.959
916	0.916	29.783	18.393	-17.92	-13.71	-8.679	-5.183	-27.864	-7.444
917	0.917	18.392	21.057	-14.656	-18.438	-14.667	18.442	-23.416	-8.827
918	0.918	14.947	13.442	-8.108	-19.883	-10.589	21.656	-27.482	-7.666
919	0.919	17.886	-12.338	-11.032	-21.159	-14.065	43.469	-23.803	-6.471
920	0.92	9.4	-43.372	-6.789	-15.27	-12.126	63.102	-20.503	-9.591
921	0.921	16.773	-47.488	-7.568	-5.696	-8.061	55.459	-29.786	-18.536
922	0.922	9.59	-36.306	-9.506	-12.184	-8.642	-29.788	-27.069	-12.571
923	0.923	-5.537	-33.082	-8.928	-6.263	-8.25	-64.856	-24.555	-15.706
924	0.924	-11.552	-36.229	-7.202	-7.295	-6.889	-140.577	-22.233	-10.91
925	0.925	-38.054	-33.554	-7.602	-8.328	-9.005	-86.405	-20.098	-16.967
926	0.926	-26.971	-36.103	-8.957	-0.466	-11.706	2.314	-14.283	-16.239
927	0.927	-51.888	-32.421	-11.849	-10.228	-8.229	61.781	-12.546	-12.81
928	0.928	-55.298	-34.722	-17.86	-9.156	-1.67	50.995	-17.206	-9.595
929	0.929	-33.519	-19.787	-18.64	-17.593	9.14	41.591	-10.059	-12.521
930	0.93	-30.861	-17.816	-17.881	-12.486	1.949	33.226	-10.467	-18.725
931	0.931	-18.094	-23.006	-18.482	-21.485	0.753	41.683	-14.169	-22.24
932	0.932	-20.384	-18.29	-12.701	-5.328	-2.762	-9.726	-10.704	-21.89
933	0.933	-13.952	0.564	-9.441	5.388	-3.753	-110.236	-9.758	-20.732
934	0.934	-8.132	-1.897	-14.912	-10.583	-16.525	-182.114	-6.875	-24.391
935	0.935	4.121	-18.132	-10.132	-4.265	-14.758	-63.385	-6.122	-17.064
936	0.936	8.854	-11.791	-13.472	5.361	-13.152	16.417	6.044	-1.047
937	0.937	1.796	-9.883	-10.619	3.586	-11.724	88.843	-9.86	5.923
938	0.938	-12.42	2.316	-2.725	20.969	-12.802	102.352	-7.76	-0.455
939	0.939	-18.126	19.709	0.711	-14.102	-11.582	90.895	-5.842	-2.388
940	0.94	-19.773	12.685	-0.298	-59.61	-10.571	101.875	-4.11	-0.63
941	0.941	-30.704	-2.312	6.443	-53.644	-15.374	32.856	-5.658	-5.259
942	0.942	-14.752	-12.167	-1.531	-48.275	-11.088	-29.505	1.517	-3.893
943	0.943	-12.562	-24.501	3.649	-33.233	-11.839	-135.348	-7.371	-10.267
944	0.944	0.962	-23.042	8.448	-19.715	-13.74	-120.955	-1.37	-11.43
945	0.945	-0.856	-27.395	-1.274	-15.679	-13.126	-134.046	-6.593	-12.407
946	0.946	3.734	-21.158	-10.203	-4.477	-12.511	-50.465	-9.492	-3.506
947	0.947	-3.47	-20.143	-9.075	19.303	-9.002	-17.697	-5.235	-9.507
948	0.948	-23.04	-17.193	-20.905	3.6	-8.596	51.681	-10.868	0.175
949	0.949	-14.773	-16.366	-28.851	6.292	-6.455	60.842	-8.976	-0.971
950	0.95	-12.293	-13.981	-36.027	-1.274	-7.603	-12.322	-9.609	-4.445
951	0.951	-19.248	-1.907	-29.66	-12.899	-8.749	-2.326	-18.554	-9.653
952	0.952	-34.132	10.204	-30.835	-6.518	-8.939	24.497	-9.684	-12.528
953	0.953	-39.865	2.178	-29.887	-0.728	-5.639	16.425	-10.881	-9.989
954	0.954	-27.565	3.406	-17.126	-5.987	-9.695	53.285	-14.008	-5.907
955	0.955	-3.723	-11.05	-8.427	-4.483	-6.211	113.686	-9.196	-10.723
956	0.956	-7.001	-5.358	-9.986	2.646	-10.655	89.084	-13.491	-8.772
957	0.957	-10.073	-0.23	-8.637	9.037	-7.747	7.375	-12.765	-17.662
958	0.958	-18.337	-4.945	-12.329	7.892	-7.355	-90.589	-10.867	-16.482
959	0.959	-20.729	-12.154	-8.853	-8.151	-9.693	-183.018	-6.25	-19.962
960	0.96	-22.89	-11.035	-5.756	-24.378	-8.551	-218.872	-0.848	-12.619
961	0.961	-12.08	-21.903	-4.788	-34.987	-7.408	-121.259	5.726	-21.532
962	0.962	17.113	-26.172	-7.303	-25.27	-9.356	23.342	4.958	-15.519
963	0.963	4.904	-37.988	-12.916	1.089	-10.143	80.724	4.215	-18.578
964	0.964	1.361	-26.958	-14.851	-2.523	-11.532	63.169	-6.568	-13.706
965	0.965	4.77	-5.246	-12.924	-19.485	-7.33	78.939	-14.481	-12.901
966	0.966	-16.984	29.263	-19.503	-10.141	-10.282	64.641	-15.848	-20.226
967	0.967	-25.231	24.864	-20.28	-7.382	-12.832	-27.5	-12.211	-26.984
968	0.968	-22.66	-4.109	-22.593	10.469	-8.4	-39.304	-13.402	-27.735
969	0.969	-29.574	7.157	-15.998	-1.092	-7.813	14.79	-16.513	-15.516
970	0.97	-23.14	-16.621	-9.966	-11.672	-6.439	4.699	-15.551	-10.265
971	0.971	5.917	-32.289	-10.696	-13.55	-5.07	-4.405	-18.066	-5.599
972	0.972	1.872	-6.725	-10.089	-25.666	-9.113	-45.118	-10.707	-6.929
973	0.973	-16.878	-16.747	-2.72	-30.261	-11.618	-23.397	-13.605	-3.23
974	0.974	-26.941	-32.379	-7.546	-20.132	-10.273	-43.801	-16.106	-4.367
975	0.975	-48.811	-24.006	-17.219	-11.139	-6.225	35.066	-20.149	-5.311
976	0.976	-17.682	-31.48	-16.053	-5.041	1.663	45.636	-13.539	-4.328
977	0.977	-30.076	-33.717	-5.207	-8.037	12.409	-102.563	-7.5	-10.307
978	0.978	-48.861	-22.988	-9.454	4.803	13.671	-378.03	-9.779	-14.344
979	0.979	-52.138	-9.381	-8.274	3.13	12.431	-340.513	-7.811	-4.832
980	0.98	-48.991	-7.565	-4.768	-17.527	8.855	-101.665	-8.347	-8.486
981	0.981	-40.607	-24.915	-5.71	-20.176	3.517	-8.362	-11.207	-9.624
982	0.982	-32.987	-17.916	-8.585	-2.31	-7.436	-35.921	-8.642	-14.836
983	0.983	-7.186	-7.227	-2.557	-13.829	-23.41	-9.88	-10.919	-15.785
984	0.984	-10.418	-12.941	-1.744	-32.878	-42.671	13.646	-7.968	-16.535
985	0.985	-7.272	-18.075	-11.204	-25.263	-60.568	34.925	-9.08	-17.289
986	0.986	-4.496	-16.467	-12.346	-22.858	-58.342	54.402	-8.645	-13.771
987	0.987	-17.198	-15.035	-15.81	-16.395	-56.284	-32.64	-13.425	-11.794
988	0.988	-19.471	-16.076	-16.763	-10.517	-27.284	-16.201	-13.962	-10.006
989	0.989	-13.042	-12.471	-19.643	-22.64	-6.578	143.213	-10.631	-11.324
990	0.99	0.54	-17.617	-18.852	-17.961	-2.892	164.721	-12.324	-13.611
991	0.991	-1.177	-10.822	-11.487	-2.079	0.423	68.95	-14.797	-13.198
992	0.992	-12.196	-4.802	-8.568	0.073	3.544	156.873	-9.335	-7.187
993	0.993	9.493	-8.821	-11.077	-13.439	-4.76	77.918	-9.872	-4.656
994	0.994	25.18	-18.26	-7.01	-11.664	-7.26	64.075	-13.129	-5.418
995	0.995	5.447	1.312	-16.488	-13.154	-4.93	-27.763	-11.354	-5.982
996	0.996	-7.314	-7.018	-12.812	-8.807	1.466	-87.299	-6.482	-7.896
997	0.997	4.308	-9.508	-18.821	-9.847	3.412	-97.936	-9.744	-11.932
998	0.998	10.689	-21.057	-21.921	-10.875	1.68	-67.976	-6.801	-19.844
999	0.999	12.612	-18.786	-13.038	-1.098	0.122	-4.929	-4.257	-13.817
1000	1	-13.697	-12.903	-11.902	-4.698	-4.147	36.165	-8.679	-14.757
1001	1.001	-17.35	-14.622	-10.962	-10.643	2.211	29.104	-6.909	-21.505
1002	1.002	-20.607	-0.314	-8.07	-7.511	-6.154	62.835	-3.398	-15.491
1003	1.003	-36.273	28.736	-12.335	-6.516	-7.193	154.583	-10.715	-11.423
1004	1.004	-33.578	32.827	-13.1	-7.241	-2.403	167.95	-9.711	-13.348
1005	1.005	-31.045	-1.255	-9.589	-14.542	-8.425	156.354	-14.517	-5.978
1006	1.006	-19.392	-24.162	-10.125	-27.279	-10.762	123.967	-8.483	-1.135
1007	1.007	-12.965	-44.948	-6.023	-22.014	-5.943	74.71	-10.772	-5.381
1008	1.008	-7.106	-41.346	-11.793	-17.356	4.094	101.558	-10.156	-6.154
1009	1.009	-8.811	-31.371	-10.991	-16.012	2.695	12.095	-8.185	-9.633
1010	1.01	-4.13	-28.348	-9.022	-12.345	-1.037	-95.216	-11.051	-10.211
1011	1.011	-2.721	-36.722	-10.928	-1.507	-9.41	-51.981	-8.499	-19.099
1012	1.012	-16.994	-18.971	-10.329	-0.177	-10.419	40.295	-13.876	-25.476
1013	1.013	-3.369	-16.733	-9.93	-17.237	2.321	-90.655	-8.998	-19.459
1014	1.014	-12.023	-27.456	-2.57	-24.214	11.004	-107.814	-13.616	-9.767
1015	1.015	-19.903	-33.264	-12.247	-17.832	3.04	-187.146	-8.182	-8.586
1016	1.016	-3.984	-27.942	-11.077	-8.17	-12.837	-114.748	-1.597	2.277
1017	1.017	-10.345	-29.316	-17.061	-6.439	-27.741	-101.37	-2.361	-7.763
1018	1.018	-20.002	-22.068	-16.082	-7.981	-41.268	-17.881	-12.996	-11.415
1019	1.019	-21.734	-23.273	-30.787	-15.104	-46.46	79.997	-11.627	-10.222
1020	1.02	-17.072	-19.794	-32.896	-3.28	-32.088	40.642	-10.455	-9.2
1021	1.021	-12.798	-16.741	-15.457	-11.221	-30.118	-90.5	-13.924	-18.05
1022	1.022	-27.086	-15.82	-8.475	4.643	-17.913	67.065	-6.559	-9.674
1023	1.023	-21.258	-6.178	-6.329	-6.015	-0.491	130.515	-9.445	-12.721
1024	1.024	-23.011	-7.398	-0.499	-27.332	1.855	72.783	-8.657	-7.821
1025	1.025	-15.084	-15.77	-5.711	-30.045	21.06	-49.818	-10.963	-7.01
1026	1.026	-19.36	-18.882	-10.351	-22.487	44.342	-65.718	-12.888	-9.314
1027	1.027	-25.72	-8.066	-14.599	-1.387	35.096	-80.072	-13.446	-12.768
1028	1.028	-36.551	13.587	-23.484	-4.111	15.402	-119.711	-5.675	-12.158
1029	1.029	-37.906	10.453	-22.308	3.44	23.009	-299.143	-10.872	-9.226
1030	1.03	-36.738	13.146	-19.2	-3.527	20.752	-376.38	-9.873	-14.028
1031	1.031	-28.414	30.926	-18.218	-9.936	10.158	-353.316	-15.844	-6.641
1032	1.032	-18.739	14.648	-12.214	-23.506	-7.237	-289.924	-10.201	-9.522
1033	1.033	-9.843	-17.309	-17.82	-28.737	-14.19	-116.862	-10.749	-12.02
1034	1.034	-1.503	-21.774	-6.97	-4.961	-29.071	-0.691	-11.299	-9.677
1035	1.035	-13.306	-9.406	-2.312	-15.062	-19.387	20.329	-9.524	-14.495
1036	1.036	-17.947	-20.663	-6.564	-5.795	-35.257	1.097	-12.984	-11.163
1037	1.037	-10.788	-51.652	-2.883	-8.517	-58.686	-51.489	-12.573	-12.845
1038	1.038	-17.178	-39.286	-6.361	-0.975	-67.999	-4.158	-9.653	-14.157
1039	1.039	-13.689	2.299	-3.259	-3.303	-59.683	67.73	-15.635	-16.438
1040	1.04	-6.325	29.955	-4.221	-13.956	-57.172	54.335	-9.618	-9.833
1041	1.041	-3.401	4.743	-8.475	-8.148	-45.561	-29.262	-11.928	-4.979
1042	1.042	4.522	-27.248	-10.789	-6.395	-26.407	-148.9	-8.429	-9.222
1043	1.043	3.503	-31.326	-7.294	7.941	-18.867	-69.572	-8.99	-13.255
1044	1.044	8.299	-12.577	-10.579	-5.614	-7.267	146.835	-6.067	-16.701
1045	1.045	-4.912	11.191	-14.628	-28.465	-5.161	301.469	-11.859	-19.98
1046	1.046	-6.918	-17.135	-15.011	-44.146	-3.254	216.638	-9.522	-18.258
1047	1.047	-5.259	-43.568	-17.339	-35.822	1.962	88.016	-16.085	-16.897
1048	1.048	-16.353	-95.161	-10.767	-23.051	16.261	-28.786	-10.073	-13.611
1049	1.049	-26.484	-28.516	-7.879	-6.809	14.309	34.248	-9.28	-15.748
1050	1.05	-32.946	16.097	-7.11	-0.422	22.994	91.554	-8.681	-16.907
1051	1.051	-39.033	40.38	-11.174	1.513	27.581	108.625	-13.313	-11.096
1052	1.052	-23.058	3.321	-11.736	6.713	40.491	124.166	-12.716	-3.744
1053	1.053	-2.043	-16.688	-19.045	-14.024	14.102	80.717	-12.317	-8.574
1054	1.054	-16.245	13.691	-19.977	-22.366	-12.289	67.318	-9.992	-9.339
1055	1.055	-18.837	30.178	-25.947	-9.605	-15.677	126.656	-7.86	-5.294
1056	1.056	-21.226	25.177	-20.31	-11.959	-12.692	72.173	-10.566	-10.128
1057	1.057	-31.923	11.649	-15.46	7.164	-4.488	-56.477	-10.169	-6.824
1058	1.058	-22.292	7.567	-12.161	14.681	8.154	-109.296	-9.383	-8.553
1059	1.059	-20.569	-18.739	-15.058	-6.442	10.349	-93.781	-7.435	-7.194
1060	1.06	-31.617	-35.731	-9.25	-26.195	3.807	-51.059	-4.899	-10.476
1061	1.061	-15.744	-38.741	-3.64	-8.371	-6.013	-12.098	-9.725	-10.864
1062	1.062	-22.114	-13.012	-3.055	3.274	-14.854	-0.725	-11.643	-11.26
1063	1.063	-16.315	-22.758	-4.987	1.153	-19.61	9.774	-5.634	-10.881
1064	1.064	-21.532	-69.553	-3.235	-12.423	-15.389	-0.542	-6.384	-8.742
1065	1.065	-16.898	-116.457	-11.161	-17.666	-27.198	-27.689	-4.432	-13.172
1066	1.066	-12.662	-134.816	-19.493	-13.013	-28.729	-68.787	-9.055	-15.078
1067	1.067	-11.505	-51.698	-14.277	-25.962	-41.684	-32.125	-4.968	-16.786
1068	1.068	-0.664	31.69	-7.518	-38.159	-39.909	-92.771	-9.787	-18.117
1069	1.069	-10.728	-0.815	-15.464	-30.231	-44.551	-35.797	-9.193	-22.555
1070	1.07	-4.336	9.15	-12.39	-14.348	-22.89	-13.61	-9.759	-15.963
1071	1.071	-0.845	0.334	-9.504	-16.445	-1.027	-7.005	-7.227	-13.428
1072	1.072	-1.793	8.536	-12.019	-14.491	1.692	-1.128	-6.83	-11.11
1073	1.073	4.997	15.899	-14.344	-2.28	-16.103	26.617	-7.97	-20.573
1074	1.074	-6.398	-4.054	-10.852	-13.29	-27.726	21.668	-10.663	-1.02
1075	1.075	-11.033	-22.268	-11.431	-17.538	-29.855	-1.135	-7.166	7.309
1076	1.076	-21.1	-16.915	-14.326	-8.612	-8.557	-21.931	-11.997	-5.457
1077	1.077	-12.203	-11.777	-12.966	2.272	-5.837	-33.215	-13.921	-12.409
1078	1.078	-15.661	11.381	-15.286	-7.748	-18.604	18.263	-14.489	-14.532
1079	1.079	-16.609	-0.81	-12.387	-11.392	-25.593	85.056	-14.861	-12.586
1080	1.08	-5.75	2.932	-13.541	-7.874	-14.953	58.279	-12.524	-14.312
1081	1.081	4.356	-14.128	-7.728	-8.819	2.464	33.812	-16.576	-6.361
1082	1.082	10.796	-4.821	-13.336	-9.778	0.136	26.472	-15.222	-7.704
1083	1.083	0.021	-7.531	-15.266	-1.851	-14.792	6.734	-13.847	-11.372
1084	1.084	1.443	-10.03	-17.202	-7.092	-9.021	-59.947	-13.462	-10.212
1085	1.085	-7.384	-3.025	-16.616	-9.995	-3.833	-68.157	-7.467	-26.271
1086	1.086	-8.48	-9.402	-15.254	-14.266	16.856	-26.851	-8.249	-33.255
1087	1.087	-22.355	-11.382	-16.611	-11.97	30.974	-4.195	-5.919	-14.103
1088	1.088	-31.963	-9.758	-15.453	-8.539	33.504	2.878	-7.859	-11.593
1089	1.089	-30.169	-11.416	-15.081	-13.219	35.857	21.563	-5.921	0.01
1090	1.09	-31.662	10.177	-10.058	-17.273	21.003	-61.073	-4.179	2.122
1091	1.091	-9.92	13.215	-8.144	-12.404	15.265	-120.151	-9.004	0.174
1092	1.092	5.826	-23.825	-9.915	-15.683	6.654	-87.181	-9.574	-12.043
1093	1.093	3.193	-18.814	-7.422	-7.96	-4.252	-57.237	-10.141	-16.719
1094	1.094	5.764	-14.285	-13.834	-2.741	-2.793	-47.963	-8.768	2.018
1095	1.095	-5.793	23.228	-11.349	-11.684	-3.849	-55.58	-7.394	19.783
1096	1.096	-12.138	38.237	-0.745	-15.258	-19.411	-32.893	-8.54	-10.64
1097	1.097	-25.64	24.577	-5.033	-12.23	-12.911	-25.798	-8.135	-6.617
1098	1.098	-20.359	12.103	-1.4	-3.368	-22.479	-19.587	-12.384	-10.339
1099	1.099	-18.782	-14.354	-4.933	-11.697	-20.609	-24.957	-11.016	-13.681
1100	1.1	-28.837	-4.313	-10.202	-14.787	0.233	-9.659	-10.618	-16.835
1101	1.101	-27.671	-13.452	-24.956	-0.061	-2.353	-32.21	-12.741	-14.187
1102	1.102	-31.16	-21.666	-39.902	2.053	-4.722	-36.105	-8.284	-16.762
1103	1.103	-38.525	-60.142	-30.282	-7.638	-6.88	-24.847	-7.7	-14.493
1104	1.104	-23.82	-87.807	-21.636	-16.371	12.389	-14.816	-7.305	4.615
1105	1.105	-21.698	-92.893	-13.761	-5.372	9.949	-24.113	-11.742	-13.248
1106	1.106	-19.746	-79.425	-3.763	-9.667	7.712	-21.425	-11.146	-20.274
1107	1.107	-18	-42.006	-2.662	-8.553	14.203	-28.994	-14.625	-22.48
1108	1.108	-32.322	-47.118	-6.198	-5.081	8.51	-17.495	-14.257	-16.761
1109	1.109	-30.394	-42.747	-5.278	-16.894	20.854	-2.702	-17.182	-22.064
1110	1.11	-39.097	-63.504	-2.426	-37.651	-2.78	22.359	-11.19	-14.211
1111	1.111	-40.662	-120.262	-12.159	-35.012	-19.646	18.973	-13.701	-12.943
1112	1.112	-24.787	-177.241	-11.055	-11.874	-35.154	28.176	-9.629	-16.702
1113	1.113	-22.656	-66.266	-17.114	3.756	-77.594	42.145	-17.56	-22.789
1114	1.114	-9.106	172.234	-11.958	-10.439	-83.494	59.775	-12.33	-21.911
1115	1.115	-3.878	206.096	-5.257	-23.334	-88.827	57.243	-11.35	-26.843
1116	1.116	-5.425	112.996	-7.839	-21.107	-73.677	25.089	-8.824	-20.929
1117	1.117	-15.504	28.44	-8.692	-2.025	-79.063	-104.38	-8.041	-20.237
1118	1.118	-14.343	2.768	-10.707	-4.63	-37.82	-108.911	-11.517	-12.395
1119	1.119	-15.507	-66.971	-10.196	-25.815	-10.128	-46.496	-9.584	-11.517
1120	1.12	-8.163	-45.962	-13.181	-28.588	4.988	15.961	-10.168	-16.454
1121	1.121	-13.012	-26.819	-12.872	-21.064	0.593	56.529	-6.679	-3.374
1122	1.122	-14.957	23.837	-7.534	-9.465	13.041	19.473	-9.963	-17.004
1123	1.123	-10.716	41.334	-17.104	-20.124	39.413	39.34	-9.573	-8.375
1124	1.124	1.452	25.46	-10.811	-22.078	22.45	21.16	-5.893	-6.931
1125	1.125	17.282	39.697	-21.74	-27.349	19.431	37.532	-4.347	-7.798
1126	1.126	10.851	-105.265	-23.181	-32.046	22.251	22.291	-8.794	-17.945
1127	1.127	-18.236	-240.142	-21.532	-10.411	4.523	-9.742	-9.37	-11.668
1128	1.128	-14.205	-82.767	-20.454	-6.186	6.908	-22.338	-6.858	-15.266
1129	1.129	-10.544	23.057	-24.018	-5.081	-7.957	-11.314	-10.15	-16.354
1130	1.13	-20.646	80.61	-18.864	-3.998	-13.76	26.278	-8.019	-19.358
1131	1.131	-17.574	28.026	-14.09	-0.955	-15.51	41.152	-2.026	-9.743
1132	1.132	-14.879	12.033	-9.887	1.905	-7.568	-0.313	-15.203	-10.953
1133	1.133	-12.385	-31.178	-10.726	4.382	-0.392	-61.534	2.198	-5.019
1134	1.134	-14.758	-44.28	-10.208	5.125	-1.532	-135.218	-0.135	-10.321
1135	1.135	-16.945	-8.667	-10.849	4.487	-2.673	-86.2	1.989	2.374
1136	1.136	-15.089	23.767	-10.324	14.486	-12.322	-41.748	-15.429	-6.42
1137	1.137	-16.919	53.273	-9.995	24.477	-31.838	-1.196	-3.812	-11.151
1138	1.138	-9.075	44.245	-6.769	4.86	-29.095	20.749	-10.192	-9.851
1139	1.139	-10.516	35.992	-13.401	-37.759	-16.307	-26.238	-12.116	-6.22
1140	1.14	-16.989	13.741	-6.68	-55.997	-14.018	-20.426	-17.326	-7.421
1141	1.141	-20.56	-6.398	-7.5	-28.377	-16.239	-37.127	-15.767	2.223
1142	1.142	-21.576	-73.777	-16.44	-3.276	-14.429	-12.259	-14.413	-1.493
1143	1.143	-10.787	-136.577	-12.984	-7.773	11.758	19.427	-18.097	-5.029
1144	1.144	-12.206	-14.732	-12.041	4.589	15.306	23.259	-16.947	-6.048
1145	1.145	-15.932	37.437	-9.177	23.335	5.105	-33.665	-15.993	-10.922
1146	1.146	-21.984	21.332	-17.147	-7.66	1.866	-74.528	-15.03	-8.428
1147	1.147	-29.394	-21.985	-7.503	-20.073	4.426	36.356	-10.784	-6.159
1148	1.148	-14.746	-8.963	-1.147	-31.319	-8.493	52.028	-10.021	-1.361
1149	1.149	-4.15	-44.544	-7.18	-28.053	-20.27	-49.171	-8.095	-3.333
1150	1.15	-6.123	-142.14	-8.182	-31.18	-9.783	-88.825	-4.814	-3.945
1151	1.151	-0.941	-76.262	-14.987	-5.67	-31.242	-5.519	-8.888	-5.333
1152	1.152	13.356	-40.59	-7.101	-8.989	-39.769	70.273	-6.389	-10.776
1153	1.153	11.396	-29.71	-8.117	-18.311	-16.757	40.623	-10.857	-18.733
1154	1.154	-4.509	39.408	-11.05	-15.646	-7.705	-21.909	-13.782	-15.651
1155	1.155	-27.954	48.312	-10.29	-2.908	-16.229	2.465	-13.413	-14.67
1156	1.156	-18.685	56.405	-9.518	-0.601	-23.961	-64.319	-6.087	-6.738
1157	1.157	-21.4	-10.453	-12.995	-19.773	-21.806	-73.205	9.945	-1.502
1158	1.158	-8.637	-19.395	-14.913	-22.293	-41.105	-81.29	7.592	-14.27
1159	1.159	-20.264	-59.982	-15.474	-6.012	-48.786	-44.235	-7.331	-12.502
1160	1.16	-9.635	-52.632	-7.529	-3.866	-41.929	2.73	-17.022	-14.025
1161	1.161	-19.334	-19.297	-6.35	17.433	-44.155	21.043	-22.265	-18.242
1162	1.162	-21.095	23.108	-9.439	-13.717	-15.251	71.014	-17.642	-14.522
1163	1.163	-19.554	17.482	-6.527	-1.293	13.644	64.479	-13.412	-13.315
1164	1.164	-23.807	42.51	-7.301	25.074	24.688	58.571	-19.832	-10.173
1165	1.165	-20.101	19.821	-19.474	-5.85	34.594	31.004	-16.375	-20.96
1166	1.166	-6.908	-0.73	-14.229	-18.219	43.743	-24.464	-17.37	-22.269
1167	1.167	-22.752	25.633	-9.569	-14.529	35.305	-76.075	-12.557	-13.306
1168	1.168	-16.336	22.251	-13.813	-17.775	32.676	-82.717	-8.331	-14.395
1169	1.169	-22.093	-6.114	-10.121	-27.01	20.992	-52.408	-7.592	-9.086
1170	1.17	-20.309	-62.992	-11.268	-41.11	1.79	-13.759	-14.201	-17.902
1171	1.171	-21.811	-185.304	-8.159	-43.622	4.271	1.336	-13.458	-11.83
1172	1.172	-20.411	-98.005	-7.178	-32.027	1.9	-21.415	-9.42	-12.73
1173	1.173	-13.988	-18.583	-4.655	-17.093	-30.075	-67.251	-11.387	0.106
1174	1.174	-15.115	24.576	-5.425	-3.486	-43.669	-0.05	-8.128	1.931
1175	1.175	-16.038	90.465	-11.993	-1.682	-64.434	26.761	-11.062	-5.905
1176	1.176	-13.093	55.008	-9.466	-6.254	-15.344	-29.909	-14.571	1.356
1177	1.177	-26.247	22.538	-15.064	-7.545	-8.81	51.937	-7.249	-2.231
1178	1.178	-39.815	-66.287	-18.514	1.432	-2.835	63.047	-8.251	-0.973
1179	1.179	-16.963	-6.559	-20.398	12.35	13.611	33.65	-11.195	-14.818
1180	1.18	-20.021	4.414	-24.413	-9.232	18.638	42.678	-1.56	-43.757
1181	1.181	-22.689	-24.97	-23.967	-18.437	5.112	18.426	2.068	-39.601
1182	1.182	-15.098	-69.326	-17.515	-21.052	-15.54	11.238	0.856	-20.73
1183	1.183	-3.438	-142.318	-16.679	-18.441	-34.22	44.906	-4.43	-10.573
1184	1.184	-1.27	-72.886	-17.39	-2.069	-30.852	-9.914	-9.305	-7.38
1185	1.185	4.559	8.093	-16.754	0.16	-33.958	-61.525	-10.12	-10.006
1186	1.186	6.318	19.208	-10.701	2.184	-25.671	-135.334	-15.773	-7.4
1187	1.187	-4.7	29.507	-5.028	0.519	-28.228	-66.051	-15.249	-14.286
1188	1.188	-11.841	21.002	-12.903	-20.127	-21.288	-21.126	-19.938	-16.334
1189	1.189	-5.44	61.93	-9.76	-17.37	6.421	19.689	-20.56	-10.44
1190	1.19	-4.257	69.504	-10.692	-9.805	25.263	12.465	-14.799	-15.578
1191	1.191	-18.165	63.109	-14.904	-2.849	28.613	19.259	-9.234	-10.852
1192	1.192	-8.46	69.289	-22.211	-13.473	13.012	25.558	-5.798	-6.522
1193	1.193	-3.205	41.746	-19.271	-23.115	-6.634	42.227	-3.9	-7.624
1194	1.194	-17.48	36.836	-9.545	-14.369	-3.987	37.377	-3.362	-6.404
1195	1.195	-23.243	14.268	-8.326	-15.847	-6.164	33.098	-11.338	-7.32
1196	1.196	-21.457	-47.897	-4.784	-17.122	-12.388	29.209	-7.884	-4.372
1197	1.197	-22.962	-74.256	-9.964	-15.902	-10.295	25.776	-8.885	-10.331
1198	1.198	-21.568	-196.118	-5.077	-5.019	-1.41	9.049	-13.749	-12.608
1199	1.199	-22.665	-248.308	-9.281	-6.333	-5.872	-0.052	-12.999	-14.494
1200	1.2	-19.107	-136.796	-13.292	-2.597	15.984	-42.57	-10.697	-9.805
1201	1.201	-26.401	-93.465	-6.662	0.945	31.848	-72.897	-7.231	-10.341
1202	1.202	-19.579	-53.791	-10.881	1.983	23.693	-78.073	-5.317	-8.952
1203	1.203	-8.11	-41.761	-11.62	1.075	31.376	-62.592	-3.593	-10.281
1204	1.204	-0.162	-9.008	-13.531	-12.034	5.789	-48.776	-8.447	-15.096
1205	1.205	-4.424	40.64	-14.082	-17.789	-17.856	-36.321	-5.171	-13.14
1206	1.206	-13.354	103.417	-12.311	-19.474	-33.365	-47.541	-4.605	-22.015
1207	1.207	-7.363	79.288	-20.208	-20.963	-47.327	-57.677	-8.09	-10.182
1208	1.208	-10.449	-2.019	-21.33	-36.803	-49.643	-67.056	-15.433	-18.089
1209	1.209	-5.597	52.274	-11.604	-30.392	-51.751	-69.867	-20.653	-13.823
1210	1.21	-3.085	141.149	-15.234	-28.416	-66.421	-31.435	-11.762	-14.972
1211	1.211	-3.859	105.521	-11.701	-12.518	-37.152	29.489	-10.619	-11.474
1212	1.212	-0.375	94.649	-10.69	-14.612	-24.53	21.336	-3.282	-12.434
1213	1.213	-10.432	104.436	-5.813	-8.793	2.043	-15.558	-6.195	-11.465
1214	1.214	-20.483	5.708	-15.453	-13.976	-0.999	-21.988	-8.709	-8.943
1215	1.215	-21.644	-34.086	-9.043	0.392	2.327	-3.629	-7.919	-4.862
1216	1.216	-18.144	-46.263	-7.871	6.209	10.882	-20.062	-9.825	-8.335
1217	1.217	-27.799	-14.107	-6.872	-5.982	18.657	5.044	-5.138	-14.326
1218	1.218	-39.598	-24.123	-9.742	-16.995	21.189	36.872	-8	-13.538
1219	1.219	-28.56	-14.852	-7.199	-6.905	15.021	74.37	-11.446	-14.105
1220	1.22	-24.285	26.046	-7.937	12.657	13.276	59.349	-11.787	-4.019
1221	1.221	-25.402	18.799	-7.315	32.411	15.134	-0.159	-12.921	6.058
1222	1.222	-17.054	-1.236	0.08	-6.099	10.57	7.915	-12.504	-2.823
1223	1.223	-11.781	-92.921	-4.718	-33.754	20.698	0.383	-12.085	-13.64
1224	1.224	-14.622	-158.868	-7.199	-28.696	3.659	-60.376	-10.5	-23.675
1225	1.225	-6.623	-170.787	-12.78	-33.116	1.326	-133.937	-14.321	-24.811
1226	1.226	9.491	-138.263	-13.335	-20.708	-17.812	-222.913	-12.914	-18.802
1227	1.227	2.586	-128.406	-23.364	-9.443	-45.95	-115.711	-11.501	-17.822
1228	1.228	-25.049	-47.861	-30.505	-12.682	-49.505	-43.668	-4.854	-12.987
1229	1.229	-36.239	27.721	-24.094	-21.93	-46.067	48.266	-7.686	-12.22
1230	1.23	-39.461	-21.849	-22.917	-13.579	-55.173	59.838	-1.607	-14.562
1231	1.231	-30.125	-156.418	-19.803	-21.115	-63.367	27.18	0.798	-12.67
1232	1.232	-27.382	-137.549	-13.007	-18.786	-65.801	-22.292	-2.618	-9.398
1233	1.233	-14.565	-120.449	-13.748	-33.679	-30.693	-13.566	-12.663	-9.968
1234	1.234	-2.926	-41.339	-8.102	-20.135	45.049	26.869	-11.314	-6.459
1235	1.235	-0.773	1.428	-7.495	-11.433	56.002	33.905	-12.472	-6.047
1236	1.236	1.187	-90.962	-13.458	-0.408	46.24	13.633	-11.291	-8.926
1237	1.237	-7.505	-31.599	-12.646	9.653	19.606	19.274	-12.231	-14.901
1238	1.238	0.425	43.999	-1.771	-2.153	-21.014	57.716	-17.033	-19.143
1239	1.239	-9.639	73.304	-0.195	-6.822	-28.353	42.414	-12.744	-16.822
1240	1.24	-18.542	64.096	-7.321	9.017	-8.461	-26.452	-11.937	-13.357
1241	1.241	-19.719	39.428	-10.967	6.88	-14.521	-95.697	-7.056	-3.303
1242	1.242	-18.786	31.774	-9.775	8.831	-20.02	2.659	-13.004	-1.948
1243	1.243	-21.725	11.54	-17.11	-3.363	-25.137	41.96	-7.338	-8.33
1244	1.244	-19.254	-7.007	-21.914	-24.103	-29.682	29.959	-5.351	-7.174
1245	1.245	-21.626	-35.065	-19.355	-21.416	-42.155	-24.473	-12.652	-8.148
1246	1.246	-21.097	-50.574	-11.967	-28.993	-31.023	-93.841	-5.83	-5.253
1247	1.247	-19.201	-0.7	-9.029	-22.049	-34.374	-49.448	-8.299	-11.273
1248	1.248	-24.66	5.404	-11.517	-19.922	-37.529	39.785	-7.477	-13.615
1249	1.249	-24.13	-1.152	-17.106	-25.726	-29.289	51.164	-9.368	-14.213
1250	1.25	-14.115	-7.143	-15.156	-20.502	-16.639	18.238	-8.746	-17.521
1251	1.251	-4.092	37.953	-10.512	-9.467	-5.131	-70.959	-8.13	-10.95
1252	1.252	-2.972	31.685	-3.926	-5.206	22.441	-130.816	-9.446	-10.188
1253	1.253	14.974	15.034	0.34	-6.374	25.976	-55.229	-12.7	-14.264
1254	1.254	7.387	-0.246	-8.553	-5.216	22.516	53.277	-13.053	-9.443
1255	1.255	5.015	3.984	-9.709	-4.264	6.643	96.433	-10.314	-14.108
1256	1.256	-5.659	-8.63	-17.052	-9.126	3.711	83.252	-12.995	-10.06
1257	1.257	-23.1	-5.018	-19.942	-1.204	-19.738	71.407	-12.773	-9.698
1258	1.258	-16.168	25.702	-25.933	-0.243	-35.64	60.507	-11.402	-5.259
1259	1.259	-9.8	29.479	-21.858	-5.093	-38.538	50.49	-8.875	-9.345
1260	1.26	-7.871	70.928	-15.252	0.909	-25.925	23.649	-7.313	-12.838
1261	1.261	-16.569	76.337	-10.978	1.69	-14.453	-0.826	-9.231	-10.525
1262	1.262	-21.216	101.33	-10.184	-9.131	-3.922	-67.546	-6.704	-3.949
1263	1.263	-22.56	151.441	-8.223	-26.529	13.406	-148.225	-11.532	-8.79
1264	1.264	-13.651	171.175	-0.852	-14.9	20.293	-159.082	-22.356	-16.728
1265	1.265	-21.981	128.302	-1.814	-12.761	5.276	-50.47	-23.871	-17.696
1266	1.266	-16.774	44.759	-14.954	-14.688	-0.663	-35.995	-28.087	-14.798
1267	1.267	-15.835	-134.576	-13.009	-23.387	-9.505	-22.569	-16.24	-12.287
1268	1.268	-11.608	-519.416	-11.262	-28.037	-30.362	-57.841	-8.269	-13.078
1269	1.269	-23.831	-354.771	-15.908	-20.877	-22.22	-111.757	-12.489	-16.578
1270	1.27	-39.736	-205.098	-20.172	-22.026	16.107	-81.89	-0.659	-16.016
1271	1.271	-20.598	-69.103	-16.506	-6.335	32.37	52.601	-2.182	-16.61
1272	1.272	-33.384	54.431	-15.355	-8.439	27.145	110.344	-0.817	-16.237
1273	1.273	-35.719	91.88	-10.135	-2.647	49.778	57.948	-7.218	-14.899
1274	1.274	-33.611	57.666	-9.173	-0.942	28.893	105.593	-13.254	-13.77
1275	1.275	-20.088	-35.392	-11.698	0.588	-12.891	33.322	-16.395	-9.352
1276	1.276	-25.356	-63.576	-15.779	-21.103	-51.783	19.996	-19.365	-9.958
1277	1.277	-14.354	13.242	-7.863	-30.381	-46.961	8.108	-18.694	-3.013
1278	1.278	-15.721	36.605	-13.113	-16.239	-60.734	19.19	-19.569	-4.003
1279	1.279	-22.157	15.838	-6.374	-3.463	-73.331	9.609	-24.493	-6.541
1280	1.28	-6.543	35.344	-8.913	-10.442	-24.378	-70.777	-17.202	-5.797
1281	1.281	-0.213	18.16	-11.256	-12.568	-4.637	-102.958	-2.539	-16.658
1282	1.282	-6.067	2.445	-13.194	-14.505	-22.986	-53.369	29.326	-21.32
1283	1.283	9.774	45.85	-12.618	-2.327	-28.506	-8.459	33.722	-22.697
1284	1.284	3.358	59.307	-7.205	8.679	-53.676	32.477	12.956	-19.043
1285	1.285	-2.43	0.102	-15.148	1.53	-40.06	10.685	-5.873	-20.228
1286	1.286	-4.167	-31.972	-12.043	-7.355	-2.479	-8.995	-15.999	-17.162
1287	1.287	-2.619	-21.784	-9.143	-13.332	32.706	-14.76	-19.187	-14.29
1288	1.288	-15.609	-12.514	-9.945	-10.219	28.19	-19.978	-16.562	-1.161
1289	1.289	-13.91	-4.004	-14.031	-3.448	73.918	-24.826	-14.14	12.341
1290	1.29	-6.033	-40.608	-13.488	-16.622	67.723	-38.244	-16.551	-3.564
1291	1.291	-4.714	-46.891	-15.474	-30.17	51.084	-34.142	-18.755	-9.987
1292	1.292	-1.075	-52.655	-11.463	-21.466	15.688	-7.842	-16.898	-11.948
1293	1.293	2.379	-35.98	-19.439	-0.752	-7.27	9.292	-15.253	-6.746
1294	1.294	-9.458	-20.66	-18.324	-3.48	-19.692	31.273	-16.894	-8.329
1295	1.295	-14.138	-15.994	-11.005	-1.005	-23.304	39.711	-18.342	-9.719
1296	1.296	-21.35	-28.231	-11.999	-8.01	-54.232	47.396	-14.769	-0.863
1297	1.297	-20.217	-1.847	-11.254	-22.936	-50.06	73.252	-16.004	-9.224
1298	1.298	-9.385	8.305	-7.22	-17.148	-23.633	83.479	-15.122	-14.49
1299	1.299	-13.661	30.273	-6.666	-15.434	0.226	49.237	-12.298	-13.559
1300	1.3	-17.359	-6.543	-0.705	-17.016	-9.021	-19.273	-6.381	-17.859
1301	1.301	-20.866	-41.573	-4.805	-15.691	-11.686	-108.048	-8.78	-15.594
1302	1.302	-6.944	-45.8	-12.769	-9.314	1.145	-48.497	-8.27	-13.714
1303	1.303	-12.759	-33.226	-15.888	-15.295	12.87	-168.001	-8.92	-11.829
1304	1.304	-4.036	23.734	-13.018	-14.323	2.331	-152.087	-10.736	-12.473
1305	1.305	-27.844	48.37	-19.05	-9.495	0.511	-79.705	-9.459	-13.883
1306	1.306	-37.941	-62.581	-18.312	-17.463	-8.126	-40.055	-11.848	-11.613
1307	1.307	-22.298	48.714	-17.778	-18.468	-12.709	-4.342	-7.072	-12.819
1308	1.308	-36.475	5.597	-18.41	-19.441	-34.349	71.559	-10.417	-10.929
1309	1.309	-39.035	-60.114	-22.535	-18.694	-43.627	61.772	-14.538	-16.008
1310	1.31	-46.048	-119.633	-14.654	-14.661	-51.925	52.971	-11.104	-16.63
1311	1.311	-31.169	-21.785	-15.864	-8.108	-34.133	-20.455	-6.702	-17.256
1312	1.312	-36.998	-8.54	-19.011	-12.404	-34.683	-6.427	-5.014	-17.696
1313	1.313	-35.273	-20.257	-10.158	-6.842	-18.375	3.26	-12.997	-15.42
1314	1.314	-24.244	-9.293	-9.038	-4.98	5.106	-41.67	-31.04	-15.857
1315	1.315	-11.259	0.692	-16.424	2.314	14.482	-98.72	-33.6	-9.91
1316	1.316	0.953	9.653	-9.692	-0.649	11.866	-165.537	-31.322	-14.204
1317	1.317	-4.052	29.53	-7.227	-3.233	19.462	-156.773	-20.725	-8.633
1318	1.318	-8.669	-11.305	-6.491	-15.488	31.106	-51.133	-22.685	-9.241
1319	1.319	7.231	-78.517	-4.595	-17.286	16.213	-8.209	-13.993	-7.332
1320	1.32	-3.409	-69.734	-5.223	-9.399	6.527	30.983	-13.431	-7.357
1321	1.321	-9.235	3.681	-8.164	-10.787	4.784	66.366	-2.403	-4.482
1322	1.322	-3.99	-25.698	-10.316	-11.952	3.262	77.132	13.458	-12.445
1323	1.323	3.947	-16.496	-17.308	-10.79	-15.481	67.192	24.095	-8.987
1324	1.324	-0.332	-8.013	-16.358	-16.793	-28.204	111.852	22.147	-14.235
1325	1.325	13.962	-0.286	-13.856	-15.839	-16.567	119.981	27.36	-17.155
1326	1.326	4.292	-19.938	-13.103	-22.633	-5.943	8.759	44.768	-12.905
1327	1.327	-22.01	-86.864	-13.71	-14.739	-4.083	-134.668	28.498	-10.594
1328	1.328	-10.74	-131.286	-7.728	-7.44	-5.884	-77.176	9.337	-7.124
1329	1.329	-7.38	-57.638	-10.08	-2.646	1.985	-24.885	-18.924	-2.49
1330	1.33	-10.416	11.706	-10.678	-8.675	-2.307	-41	-30.151	-11.407
1331	1.331	-7.624	3.045	-20.769	-9.48	-21.829	1.803	-13.109	-15.093
1332	1.332	-20.289	-21.134	-13.636	1.322	-47.31	-11.72	-28.755	-9.112
1333	1.333	-8.582	-13.57	-12.5	-0.251	-71.061	-71.631	-31.414	-10.101
1334	1.334	-40.414	-19.907	-9.038	-19.045	-67.928	-17.686	-28.852	-9.143
1335	1.335	-26.786	-13.672	-22.99	-16.552	-30.965	-8.06	-21.866	-6.629
1336	1.336	-22.662	25.238	-17.204	-14.261	14.491	-17.133	1.552	-10.691
1337	1.337	-11.368	30.454	2.136	-7.905	8.475	7.253	-7.738	-15.515
1338	1.338	5.74	53.478	-0.394	-6	36.158	29.257	-5.021	-5.442
1339	1.339	2.699	57.721	6.567	-4.284	71.37	35.833	-7.526	-12.58
1340	1.34	-22.805	61.578	4.424	-8.952	66.923	41.813	-19.123	-8.863
1341	1.341	-19.469	58.435	-1.388	-13.245	37.842	36.382	-12.718	-12.323
1342	1.342	-22.538	30.329	-13.589	-25.089	-11.374	1.171	-3.024	-15.4
1343	1.343	-19.813	-3.583	-15.137	-14.084	-71.992	5.641	-4.739	-12.482
1344	1.344	-12.243	-16.943	-25.21	-9.838	-128.92	-23.382	-6.247	-11.701
1345	1.345	-0.612	12.299	-26.368	-8.69	-77.275	-80.099	-4.852	-6.107
1346	1.346	-19.756	61.666	-15.52	-21.86	-97.248	-88.171	-24.355	-10.957
1347	1.347	-32.546	55.276	-14.159	-16.655	-66.954	-66.094	-15.984	-15.604
1348	1.348	-20.967	25.088	-17.831	-5.652	-6.047	-32.599	-18.453	-18.504
1349	1.349	-14.604	-35.674	-11.823	-4.307	18.274	-26.54	-16.076	-12.687
1350	1.35	-4.954	-76.116	-12.783	-3.153	25.5	45.724	-18.144	-2.043
1351	1.351	-10.225	-68.61	-13.735	-13.998	18.724	55.563	-20.011	-0.683
1352	1.352	-14.918	-48.563	-16.239	-32.774	-11.843	46.514	-18.211	-7.036
1353	1.353	-25.052	-115.593	-7.338	-19.998	-6.522	-10.344	-13.506	-1.002
1354	1.354	-18.76	-106.556	-15.66	-8.398	-21.563	-62.076	-9.189	-6.182
1355	1.355	-0.85	-0.551	-14.676	6.497	1.329	-28.63	-12.799	-12.913
1356	1.356	-13.707	71.76	-9.823	0.68	5.496	-10.394	-16.219	-15.409
1357	1.357	-11.4	32.313	-7.289	-22.166	9.225	6.129	-17.128	-14.624
1358	1.358	-9.22	-3.17	-3.19	-6.493	19.286	-59.369	-10.29	-9.777
1359	1.359	-3.32	-13.946	-5.088	-9.202	9.997	-85.836	-12.743	-18.493
1360	1.36	-22.605	-23.828	-4.479	-11.716	46.934	36.536	-8.624	-15.022
1361	1.361	-25.058	-15.006	-2.703	-4.736	11.677	19.443	-5.082	-7.702
1362	1.362	-27.354	-23.13	-6.154	-6.85	-1.894	35.534	-6.964	-8.69
1363	1.363	-33.743	-45.184	-13.473	-1.027	-5.992	21.391	-10.979	-11.184
1364	1.364	-35.678	-51.777	-16.519	-2.738	-24.764	-17.803	-14.414	-13.428
1365	1.365	-33.894	-57.772	-11.637	-4.252	-41.788	-5.813	-7.988	-22.858
1366	1.366	-29.203	-30.089	-14.112	0.039	-7.33	70.097	-3.687	-13.907
1367	1.367	-22.01	-25.065	-21.429	-11.745	-2.879	119.52	-9.244	-19.843
1368	1.368	-18.323	-11.497	-16.551	-16.374	1.187	74.916	-7.241	-18.813
1369	1.369	-2.656	-49.079	-12.252	-15.006	19.983	67.005	-6.595	-17.801
1370	1.37	7.982	-24.04	-19.573	-23.899	30.073	30.251	-9.429	-11.746
1371	1.371	-9.444	-28.593	-24.373	-32.215	1.845	-16.359	-6.849	-9.372
1372	1.372	-2.479	0.395	-18.334	-33.157	-16.906	-10.246	-7.157	-9.895
1373	1.373	16.678	-41.302	-17.527	-22.274	-26.962	-93.426	-6.687	-9.271
1374	1.374	19.191	-91.311	-18.078	-12.165	-30.059	-105.219	-9.319	-12.157
1375	1.375	-1.93	-71.466	-12.05	-8.445	-21.742	-50.883	-10.427	-14.679
1376	1.376	-16.084	-28.995	-9.692	-7.247	1.479	-1.298	-5.55	-10.201
1377	1.377	-28.9	-12.673	-10.227	0.117	-1.617	-45.706	-10.372	-4.768
1378	1.378	-45.241	-17.899	-4.179	1.081	1.099	-53.599	-4.392	-9.578
1379	1.379	-34.665	-4.547	-9.75	-3.136	-22.122	13.426	-6.744	-8.963
1380	1.38	-36.642	7.735	-4.867	-10.452	-25.206	40.374	-8.723	-12.994
1381	1.381	-48.851	11.38	-6.757	-7.536	-39.303	32.418	-12.046	-11.629
1382	1.382	-37.843	-12.48	-9.622	-17.199	-36.736	25.257	-9.136	-9.313
1383	1.383	-27.803	-15.654	-10.926	-10.76	-20.433	5.458	-10.483	-15.903
1384	1.384	-18.903	-13.019	-10.49	-4.694	-1.224	23.752	-9.114	-14.926
1385	1.385	-8.081	-36.341	-12.569	-7.736	27.081	-59.248	-7.947	-15.68
1386	1.386	-18.159	-33.348	-14.472	-16.598	38.39	-190.258	-12.417	-18.003
1387	1.387	-24.601	-19.303	-10.177	-17.697	21.486	-102.617	-15.381	-10.073
1388	1.388	-13.824	-1.595	-15.926	-16.683	12.309	-118.317	-10.613	-11.056
1389	1.389	-0.91	0.624	-10.268	-11.84	9.729	-75.011	-8.743	-17.841
1390	1.39	-2.691	2.635	-15.054	-11.078	22.647	-61.72	-10.534	-17.102
1391	1.391	8.258	0.574	-11.729	-13.355	-7.614	-49.77	-8.076	-16.378
1392	1.392	12.437	2.156	-13.45	-11.426	-53.399	-17.092	-10.428	-11.585
1393	1.393	0.616	-12.375	-9.955	-8.13	-71.554	12.606	-17.031	-1.591
1394	1.394	-10.385	-18.43	-15.357	-9.827	-66.144	39.401	-14.157	14.182
1395	1.395	-11.711	-13.444	-13.413	-11.186	-41.007	-17.452	-13.409	3.451
1396	1.396	7.877	-5.715	-10.099	-8.897	-9.023	19.48	-12.657	-2.4
1397	1.397	16.227	4.166	-7.158	-11.078	-21.358	25.988	-9.216	-14.581
1398	1.398	8.69	-2.425	-8.477	-17.13	12.794	-16.672	-12.535	-22.548
1399	1.399	1.711	0.822	-7.088	-14.607	72.551	-55.386	-13.13	-9.618
1400	1.4	8.092	-0.405	-11.89	-12.269	97.101	0.15	-14.487	-14.879
1401	1.401	2.289	2.222	-12.426	-11.676	60.288	51.738	-7.135	-32.23
1402	1.402	21.64	-9.432	-6.961	-11.085	-13.504	-35.89	-10.229	-25.215
1403	1.403	24.134	-8.088	-8.864	-2.197	-121.968	-0.408	-9.246	-27.372
1404	1.404	12.538	13.361	-18.882	-5.89	-107.532	32.013	-17.165	-21.65
1405	1.405	-15.086	22.465	-17.492	0.096	-120.595	41.772	-11.923	-2.395
1406	1.406	-71.77	2.667	-16.292	-7.233	-60.88	50.393	-9.017	5.077
1407	1.407	-96.17	-4.873	-24.575	-12.041	-6.575	42.05	-11.527	2.713
1408	1.408	-118.247	-2.59	-21.436	-12.803	-16.317	-24.914	-12.288	13.328
1409	1.409	-71.413	3.708	-12.49	-10.443	10.503	-51.912	-8.786	7.524
1410	1.41	-53.238	21.057	-8.967	-15.25	18.72	-109.011	-9.346	19.754
1411	1.411	-3.351	18.682	-7.967	-10.574	26.178	-57.442	-3.908	2.37
1412	1.412	16.527	7.991	-10.844	-15.933	32.809	2.868	-3.308	-32.63
1413	1.413	10.485	2.123	-15.076	-20.726	14.65	-70.821	-10.648	-67.84
1414	1.414	-17.234	-17.308	-9.447	-21.262	20.096	-2.09	-13.553	-35.908
1415	1.415	-12.229	-24.908	-11.367	-14.642	15.07	78.344	-14.328	-23.55
1416	1.416	1.288	-17.978	-3.991	-8.605	10.618	24.015	-16.648	-34.832
1417	1.417	5.33	-41.39	-6.872	-7.821	6.582	33.855	-16.064	-24.793
1418	1.418	9	-32.068	-9.373	-14.422	-12.164	24.926	-14.139	-9.098
1419	1.419	5.7	-12.276	-3.737	-10.169	-29.172	49.139	-10.078	-17.381
1420	1.42	-9.975	-14.748	-11.642	-1.266	-32.236	41.523	-7.571	-14.857
1421	1.421	-24.094	-16.995	-14.712	-19.288	-23.886	115.149	-14.938	-17.17
1422	1.422	-21.588	-10.53	-11.784	-32.064	-11.12	124.734	-11.847	-10.697
1423	1.423	-19.257	-20.088	-12.527	-25.084	-13.47	79.822	-8.937	10.704
1424	1.424	-8.592	-14.764	-10.172	-22.914	-11.37	-42.501	-0.998	19.11
1425	1.425	-6.637	-6.757	-13.621	-13.209	2.145	-129.992	2.093	-14.306
1426	1.426	-8.395	-13.811	-19.584	6.177	7.349	-241.28	16.8	-0.735
1427	1.427	2.615	-7.266	-20.322	18.993	2.706	-226.964	14.682	-13.092
1428	1.428	-7.46	-25.091	-9.45	-15.996	4.051	-134.941	-2.734	-16.722
1429	1.429	-27.029	-32.48	-14.063	-10.925	0.362	-51.69	-14.324	-13.374
1430	1.43	-46.771	-43.93	-15.393	2.648	-17.664	2.373	-24.954	-4.029
1431	1.431	-33.993	-37.389	-14.201	-1.402	-40.905	12.196	-38.488	4.311
1432	1.432	-36.314	-39.195	-17.659	-27.697	-37.817	38.868	-40.218	6.835
1433	1.433	-38.437	-37.335	-14.542	-37.745	-35.113	14.37	-35.565	-14.23
1434	1.434	-40.355	-22.893	-11.622	-34.607	-11.879	-37.51	-16.784	-22.587
1435	1.435	-20.98	-16.959	-7.351	-14.819	-2.569	-17.759	11.476	-4.807
1436	1.436	17.573	-15.105	-6.562	-27.55	-5.236	0.143	53.104	-7.158
1437	1.437	23.021	-13.455	-11.389	-6.433	-2.684	5.188	36.681	-5.049
1438	1.438	18.01	-9.085	-8.084	24.757	-5.003	20.098	21.611	-3.15
1439	1.439	-4.793	-12.627	-12.148	28.858	-7.144	15.676	-1.196	5.494
1440	1.44	7.637	-20.809	-4.199	-27.806	-9.109	-13.245	-5.22	13.42
1441	1.441	3.989	-11.006	-3.03	12.875	-7.389	-47.155	-23.947	0.482
1442	1.442	-47.454	-1.977	-6.111	-9.151	-8.989	-15.085	-20.606	12.725
1443	1.443	-69.477	-0.676	-12.882	-29.047	-4.815	-19.023	-17.467	27.053
1444	1.444	-49.529	-16.633	-10.355	13.585	-11.286	-7.627	-20.143	9.672
1445	1.445	-43.529	-18.866	-20.995	30.085	-10.198	16.315	-22.615	-25.284
1446	1.446	-38.106	-8.14	-19.633	25.088	-5.002	44.661	-15.606	-70.728
1447	1.447	-22.999	-6.111	-15.95	20.689	-2.098	63.565	-17.708	-28.141
1448	1.448	8.942	-7.768	-14.784	-25.123	-4.626	12.201	-27.388	-22.728
1449	1.449	4.876	-25.129	-11.69	-31.088	-6.935	4.904	-29.127	-17.705
1450	1.45	1.186	-18.116	-18.469	-25.642	-2.048	92.457	-24.467	-86.408
1451	1.451	-2.116	-20.228	-19.26	-30.636	-6.661	104.39	-23.104	-56.793
1452	1.452	7.154	-10.531	-8.634	-17.057	-9.592	28.702	-26.754	5.707
1453	1.453	-29.82	-15.744	-12.907	-4.664	-15.486	-59.99	-18.407	46.339
1454	1.454	-44.929	-11.063	-11.766	-0.938	-11.581	-71.571	-13.157	38.979
1455	1.455	-3.73	-21.052	-12.954	-24.703	-6.859	91.396	-4.226	5.495
1456	1.456	12.69	-24.658	-9.876	-33.989	-17.015	21.867	-7.666	-24.877
1457	1.457	7.621	-18.631	-12.795	-31.299	-27.093	0.888	-12.839	-30.272
1458	1.458	-5.967	-2.585	-12.044	-33.881	-12.737	20.144	-9.881	-45.348
1459	1.459	6.381	-18.887	-12.826	-26.97	-6.912	-67.386	-12.325	-68.182
1460	1.46	10.087	-25.335	-7.992	-24.872	-5.125	-51.623	-6.626	-47.467
1461	1.461	13.436	-11.812	-6.071	-38.417	-0.434	49.301	-5.971	-28.69
1462	1.462	-2.132	4.08	-10.148	-22.508	-1.749	88.741	-3.966	-11.693
1463	1.463	-4.718	10.486	-9.773	-16.088	-5.397	53.124	4.987	-2.448
1464	1.464	-17.393	-3.045	-11.145	-14.162	-1.912	-66.345	-1.351	17.226
1465	1.465	-10.362	-4.814	-12.313	-12.423	-7.141	-145.807	-0.144	29.953
1466	1.466	-12.43	-6.396	-14.259	11.403	-4.265	-160.047	-1.083	4.204
1467	1.467	-18.17	-16.486	-12.336	21.515	-5.079	-120.461	3.772	-33.508
1468	1.468	-12.889	-15.36	-14.484	-0.302	-4.356	-36.891	-4.167	-38.507
1469	1.469	-14.404	-23.755	-15.277	-2.954	-6.366	17.453	-1.098	-6.544
1470	1.47	-18.634	-18.585	-17.229	9.886	-7.033	7.695	-2.135	-2.461
1471	1.471	-19.784	-15.702	-15.708	-11.157	-6.525	-36.96	-8.228	-59.146
1472	1.472	-30.617	-21.738	-13.607	-19.475	-5.225	-77.521	-18.964	-67.293
1473	1.473	-29.241	-27.367	-13.442	-27.084	-10.682	-99.56	-14.762	-30.327
1474	1.474	-30.379	-22.557	-14.634	-6.066	-7.241	-200.45	-8.428	-10.368
1475	1.475	-19.484	-15.192	-11.182	-8.837	-7.86	-99.605	-11.957	20.02
1476	1.476	-23.683	-16.139	-10.834	-16.402	-11.949	-34.012	-17.226	14.557
1477	1.477	-35.442	-13.597	-12.041	-9.421	-8.493	25.313	-12.431	-0.559
1478	1.478	-27.456	-4.673	-6.862	-11.537	-8.138	79.209	-22.14	-14.138
1479	1.479	-26.069	-1.212	-8.83	-5.759	-13.011	88.809	-15.797	-10.119
1480	1.48	-24.899	6.129	-13.502	-4.035	-20.411	26.12	-14.673	16.163
1481	1.481	-21.422	16.979	-11.791	-11.983	-29.375	1.662	-13.75	19.443
1482	1.482	-9.609	-1.781	-12.222	-10.669	-21.132	53.358	-7.023	-2.438
1483	1.483	-8.059	-9.332	-10.916	-25.062	-15.969	100.411	-7.868	40.122
1484	1.484	-6.699	-16.307	-9.815	-23.205	-11.179	70.192	-3.93	21.897
1485	1.485	-15.59	-18.443	-13.554	-18.05	-13.708	86.732	-14.901	16.449
1486	1.486	-14.39	-4.899	-12.254	-7.065	-11.381	71.753	-22.911	1.338
1487	1.487	-11.229	-6.638	-12.696	-14.271	-6.542	3.111	-18.69	14.869
1488	1.488	-14.065	-17.652	-6.753	-15.47	-7.135	-144.925	-15.076	27.232
1489	1.489	-16.533	-24.792	-14.729	-11.987	-0.609	-123.895	-21.145	-29.513
1490	1.49	-9.156	-18.392	-13.832	-11.033	-4.939	-104.775	-22.197	-53.926
1491	1.491	-12.032	-24.397	-16.799	-10.143	-5.773	-52.399	-21.326	-61.289
1492	1.492	-18.028	-38.307	-8.937	-9.416	-7.759	-4.885	-13.494	-14.463
1493	1.493	-10.719	-20.847	-14.214	-21.674	-7.195	-19.186	-8.355	-32.674
1494	1.494	-9.801	-13.871	-13.291	-16.557	0.575	20.217	-13.278	-49.148
1495	1.495	-14.076	-7.482	-14.126	-5.585	-8.994	8.201	-9.096	-24.033
1496	1.496	-10.01	-17.153	-11.88	-18.569	-7.7	-2.893	3.024	-10.528
1497	1.497	-8.065	-8.417	-11.36	-20.342	-6.469	6.828	25.806	-6.523
1498	1.498	-11.327	-0.463	-8.137	-6.045	-5.461	15.62	10.079	-10.181
1499	1.499	-10.699	0.918	-7.61	-0.289	-6.38	-25.173	-4.111	-6.866
1500	1.5	-11.044	12.706	-5.141	-9.061	1.593	-17.963	-1.652	-16.123
1501	1.501	-13.336	-1.631	-7.515	-4.514	0.677	-24.515	-13.311	-13.436
1502	1.502	-10.406	-11.349	-8.733	11.215	-10.103	-54.868	-15.482	-5.844
1503	1.503	-13.086	-34.238	-9.175	-20.889	-14.293	-82.576	-13.584	-8.063
1504	1.504	-18.891	-49.962	-11.946	-16.555	-10.568	-37.202	-22.327	-5.785
1505	1.505	-29.546	-41.674	-16.846	12.394	-14.004	17.602	-27	-7.589
1506	1.506	-48.288	-23.937	-17.493	15.998	-14.915	24.91	-28.362	-16.218
1507	1.507	-35.483	1.746	-15.609	39.772	-11.377	15.485	-29.527	-17.75
1508	1.508	-23.852	18.72	-22.239	17.906	-6.492	75.967	-37.868	-1.932
1509	1.509	-21.717	21.785	-18.028	-7.644	-12.434	84.076	-40.974	-16.935
1510	1.51	-19.765	-9.418	-7.43	-38.639	-13.143	32.299	-26.27	-11.215
1511	1.511	-18.016	-55.343	-11.724	-59.362	-11.147	25.64	-15.62	0.953
1512	1.512	-20.142	-57.12	-15.438	-48.15	-7.786	31.666	-2.066	-16.443
1513	1.513	-9.132	-51.148	-14.317	-10.395	-5.979	15.252	-7.281	-14.066
1514	1.514	-4.896	-23.506	-19.581	-15.413	-5.53	-50.376	-8.819	0.894
1515	1.515	-1.247	-18.535	-16.711	-28.955	1.89	-5.826	4.137	-18.374
1516	1.516	-0.109	-14.14	-12.484	-41.34	2.916	-79.437	8.391	-47.342
1517	1.517	2.96	-18.255	-10.384	-38.387	2.001	-109.35	20.188	-34.946
1518	1.518	13.758	23.3	-14.467	-42.003	4.56	-100.595	31.205	-16.225
1519	1.519	3.657	17.836	-13.903	-38.676	2.281	-43.712	52.859	-12.999
1520	1.52	-0.062	-17.442	-11.984	-16.772	-7.172	-6.671	55.943	-9.935
1521	1.521	-8.424	-3.96	-13.747	8.818	-10.812	0.022	30.404	15.583
1522	1.522	-18.135	-16.406	-11.252	46.593	-11.934	18.368	-7.326	-1.507
1523	1.523	-17.015	-12.796	-10.889	51.626	-8.804	24.01	-12.352	-10.843
1524	1.524	-35.048	-36.656	-8.776	28.75	-9.747	19.124	-16.801	3.282
1525	1.525	-32.567	-33.635	-7.62	-8.83	-10.498	-3.79	-20.864	10.848
1526	1.526	-20.972	-36.395	-6.461	-23.955	-8.163	16.963	-17.175	-5.375
1527	1.527	-18.858	-23.67	-7.237	-19.574	-10.093	73.969	-34.202	-7.492
1528	1.528	-13.07	2.036	-11.109	-15.592	-8.145	131.268	-37.277	-1.69
1529	1.529	-7.85	-8.041	-19.034	-19.322	-4.07	94.633	-45.593	-6.942
1530	1.53	-6.291	-29.903	-15.549	-15.986	-3.677	21.037	-38.049	-24.379
1531	1.531	-4.929	-15.749	-3.761	-0.202	-2.323	-67.51	-35.731	-17.419
1532	1.532	-1.247	2.095	-5.339	2.519	-6.404	-198.436	-8.046	-15.316
1533	1.533	-4.704	9.061	4.691	0.002	-8.93	-145.741	41.111	-17.298
1534	1.534	-9.91	15.439	3.491	-2.32	-16.292	-97.918	47.691	-22.543
1535	1.535	-16.67	9.62	-4.878	-8.711	-21.516	-83.437	5.093	-17.953
1536	1.536	-15.895	0.898	-8.012	-18.351	-18.613	-17.565	-11.383	-19.365
1537	1.537	-23.247	-13.43	-12.867	-9.6	-5.457	18.062	-16.441	-10.545
1538	1.538	-20.349	-15.372	-22.566	-23.891	23.564	72.159	-29.979	2.518
1539	1.539	-21.137	-13.641	-3.029	-18.062	27.622	22.547	-34.002	-6.288
1540	1.54	-18.828	-5.721	-5.745	-9.335	8.838	13.463	-22.734	-20.753
1541	1.541	-7.99	-24.495	-3.217	-7.762	-1.243	5.18	-25.981	-30.585
1542	1.542	-6.431	-32.034	-24.292	-12.003	-29.512	-61.59	-29.042	-11.383
1543	1.543	-10.69	-6.306	-32.576	7.553	-55.848	19.137	-20.676	-3.924
1544	1.544	-14.356	-16.362	-14.738	-6.586	-107.329	116.891	-23.128	-6.317
1545	1.545	-20.344	-19.459	-7.747	-34.856	-99.984	130.221	-20.734	-29.789
1546	1.546	-17.237	-27.775	-18.361	-31.196	-26.094	22.847	-22.797	-32.918
1547	1.547	-20.125	-20.218	-8.651	-41.293	3.481	-20.354	-20.799	-47.081
1548	1.548	-15.845	-27.17	-17.32	-44.411	-5.455	-33.591	-12.017	-34.336
1549	1.549	-21.434	-3.729	-18.824	-24.681	2.644	-45.448	-10.393	-27.382
1550	1.55	-19.471	-0.608	-17.421	13.818	-4.729	-121.4	-8.969	-16.761
1551	1.551	-22.743	13.561	-10.983	41.467	-11.31	-111.525	-7.742	-30.353
1552	1.552	-22.155	21.134	-4.938	66.602	-17.313	-102.452	-8.84	-25.167
1553	1.553	-24.671	4.888	-3.931	16.265	-0.893	-77.629	-1.432	-36.239
1554	1.554	-19.246	-10.002	-4.862	-17.28	4.103	-10.351	-2.354	-32.025
1555	1.555	-21.177	7.446	-4.054	-35.514	-0.388	16.714	-11.993	-15.027
1556	1.556	-15.179	-8.751	-14.663	-63.172	-4.499	24.659	-15.65	15.337
1557	1.557	-14.427	-6.551	-15.974	-68.209	-0.868	-27.225	-4.792	61.192
1558	1.558	-17.909	-20.002	-17.093	-45.368	2.389	-60.465	-9.03	79.39
1559	1.559	-19.833	-21.638	-15.895	-7.835	-0.73	-29.842	-12.704	40.716
1560	1.56	-13.233	-13.609	-18.936	-12.909	1.973	-13.22	-13.877	5.504
1561	1.561	-13.994	-23.616	-15.971	-17.44	-5.572	-18.321	-12.905	-17.339
1562	1.562	-9.911	-19.92	-15.143	-21.587	-3.251	-4.953	-11.915	-29.735
1563	1.563	-13.376	-16.4	-14.319	-10.425	-5.385	7.246	-5.881	-26.083
1564	1.564	-16.637	-8.976	-17.748	-0.383	-7.321	33.727	3.045	-36.162
1565	1.565	-13.707	-17.768	-17.112	2.684	-5.583	85.312	-2.94	-14.274
1566	1.566	-12.319	-23.667	-17.639	-22.893	-0.93	122.423	-1.949	-0.143
1567	1.567	-4.936	-26.645	-20.113	-26.22	3.334	35.03	2.908	17.637
1568	1.568	-3.934	-29.438	-18.726	-23.145	-0.333	-0.348	0.425	19.962
1569	1.569	-2.923	-21.368	-15.799	-20.459	5.687	-32.652	-6.891	9.336
1570	1.57	-7.156	-7.313	-9.765	-17.954	-3.958	-61.851	-21.557	-0.315
1571	1.571	-12.752	-9.172	-7.213	-24.906	-7.616	-106.023	-23.66	-16.158
1572	1.572	-10.813	-7.337	-1.564	2.804	-4.125	-146.203	-21.734	-22.496
1573	1.573	-11.391	-18.303	-8.098	29.178	-3.164	-49.503	-9.578	-24.411
1574	1.574	-8.489	3.422	-15.994	32.512	-2.194	95.541	-1.682	-26.162
1575	1.575	-13.346	-12.214	-12.861	16.855	2.068	76.656	-11.772	-21.521
1576	1.576	-15.301	-14.878	-11.854	36.575	1.3	-80.658	-5.41	-17.236
1577	1.577	-17.057	-22.399	-11.032	39.058	-5.272	-101.523	-13.743	-20.889
1578	1.578	-16.67	-29.318	-15.044	4.002	-6.037	-5.107	-4.087	-14.875
1579	1.579	-24.021	-39.905	-8.42	-71.68	-8.333	-22.426	10.23	-20.068
1580	1.58	-16.648	-45.661	3.034	-104.207	-8.878	-38.51	8.298	-15.196
1581	1.581	-9.864	-43.894	11	-15.376	-0.139	-53.153	-3.875	-7.255
1582	1.582	-19.534	-20.058	9.686	-3.552	-1.273	12.282	7.185	-12.485
1583	1.583	-13.149	-16.73	10.888	-14.372	-2.216	47.45	2.981	-13.454
1584	1.584	-9.68	-13.598	12.102	-4.497	-8.972	36.271	17.381	-9.185
1585	1.585	-8.728	-10.86	-1.79	-31.198	-11.497	85.472	7.747	-18.067
1586	1.586	-9.727	-3.31	-19.179	-23.064	-9.182	76.728	-0.963	-12.033
1587	1.587	-3.759	-5.651	-12.187	-15.71	-5.707	85.184	-24.75	4.071
1588	1.588	-3.021	-7.817	-18.547	-9.121	-11.709	107.502	-41.757	1.801
1589	1.589	-7.899	-5.927	-24.339	-3.115	-7.615	60.835	-38.634	-4.528
1590	1.59	-15.288	-7.71	-33.02	-8.519	-9.537	54.914	-30.271	-6.401
1591	1.591	-26.161	-15.697	-34.535	-3.466	-16.893	-28.323	-17.436	-4.613
1592	1.592	-19.025	-2.791	-35.863	1.011	-17.869	-16.551	-15.061	-15.609
1593	1.593	-22.732	-1.121	-29.468	5.095	-27.594	-27.43	-25.637	-37.23
1594	1.594	-21.598	9.858	-16.307	8.809	-15.847	-116.249	-31.361	-46.465
1595	1.595	-22.588	5.536	-18.023	12.127	-1.621	-8.723	-19.089	-32.292
1596	1.596	-21.647	-6.341	-16.445	9.04	-7.494	34.612	-7.973	-14.466
1597	1.597	-25.921	-4.874	-17.774	-5.063	-9.231	47.784	-6.55	-16.754
1598	1.598	-26.711	-9.212	-16.568	-7.547	-13.855	12.145	-26.018	-27.363
1599	1.599	-27.316	-10.445	-17.693	-5.177	-23.902	1.124	-28.607	-13.759
1600	1.6	-17.275	-18.808	-16.691	-7.236	-30.276	-68.284	-20.947	-1.5
1601	1.601	-10.138	-17.887	-11.815	-9.069	-26.798	-185.226	-23.167	-2.977
1602	1.602	-3.776	-11.173	-7.515	-7.213	-10.761	-360.619	-12.442	1.344
1603	1.603	-12.118	-24.385	-5.142	0.827	-8.468	-337.783	-2.673	0.239
1604	1.604	-15.226	-38.002	-5.675	-15.002	-2.104	-105.09	-0.84	-8.023
1605	1.605	-14.258	-39.817	-8.92	-42.652	-0.194	359.826	10.273	-19.747
1606	1.606	-6.332	-25.562	-14.303	-23.865	-1.982	293.353	8.949	-27.601
1607	1.607	-11.565	-23.721	-9.436	-20.575	-9.993	-129.682	7.789	-34.665
1608	1.608	-8.665	-22.081	-7.471	-29.845	-14.336	-75.067	16.088	-35.716
1609	1.609	-14.665	-14.256	-16.351	-21.475	-28.738	-25.524	23.39	-22.453
1610	1.61	-7.308	-10.109	-12.651	-8.62	-30.754	110.1	16.548	0.437
1611	1.611	-12.134	-6.517	-9.141	-10.864	-18.642	150.904	3.32	9.759
1612	1.612	-14.646	-12.621	-8.147	-8.663	-10.8	112.999	-2.547	7.057
1613	1.613	-15.417	-24.514	-11.017	-10.529	-12.249	-194.294	-4.324	-0.484
1614	1.614	-14.832	-29.23	-13.5	-8.709	-8.674	-152.88	-2.805	-16.733
1615	1.615	-19.482	-13.407	-7.852	-13.262	-12.266	-114.804	-7.085	-14.581
1616	1.616	-18.891	-24.114	3.021	-11.823	-11.398	-80.355	-8.298	-4.855
1617	1.617	-23.714	-18.376	7.705	-15.433	-14.394	-173.264	-19.184	-10.021
1618	1.618	-26.986	-13.22	6.392	-9.374	-20.482	-89.086	-23.474	-5.309
1619	1.619	-21.544	-14.863	-5.375	-10.283	-27.933	-166.127	-22.352	-6.612
1620	1.62	-19.591	-7.813	-6.889	-13.123	-19.126	-189.439	-18.923	-5.407
1621	1.621	-16.284	-14.297	-11.104	-13.835	-8.403	-83.912	-19.954	-8.861
1622	1.622	-20.331	-3.565	-17.447	-11.457	4.461	50.439	-24.865	-1.51
1623	1.623	-14.511	6.426	-11.405	-13.307	-0.865	67.603	-22.415	13.175
1624	1.624	-10.436	-5.444	-10.406	-19.202	-2.506	51.548	-28.08	11.047
1625	1.625	-3.85	-7.037	-13.284	-16.798	-3.946	65.682	-24.628	-14.098
1626	1.626	0.419	5.886	-21.189	-13.255	-2.873	52.408	-25.252	-24.127
1627	1.627	-11.762	-6.322	-24.263	-9.895	-4.118	64.098	-19.882	-14.801
1628	1.628	-10.007	-1.68	-19.403	-15.253	-15.989	161.674	-24.781	-23.094
1629	1.629	-21.023	-11.751	-16.869	-11.762	-17.591	306.364	-22.908	-25.57
1630	1.63	-13.837	-10.597	-9.502	-17.818	-10.476	248.596	-18.892	-9.283
1631	1.631	-12.649	-9.427	-10.464	-17.104	-6.843	161.039	-15.463	5.644
1632	1.632	-6.607	-8.422	-14.714	-13.585	-8.033	113.336	-11.083	3.742
1633	1.633	-3.469	-11.256	-18.777	-6.192	-2.834	70.165	-2.243	-8.412
1634	1.634	-10.198	-11.979	-13.943	-9.081	11.847	-48.275	17.226	-16.31
1635	1.635	-4.143	-6.341	-12.01	-11.583	5.439	-255.268	8.839	-20.509
1636	1.636	-4.875	-5.717	-12.618	-10.821	7.375	-283.468	-19.486	-21.633
1637	1.637	-8.316	-7.579	-16.138	-8.903	9.139	-155.47	-23.243	-20.431
1638	1.638	-3.631	-8.087	-11.711	-12.19	-5.168	-39.191	-26.635	-15.139
1639	1.639	-9.022	-13.855	-8.837	-10.406	0.644	-18.015	-29.846	-23.968
1640	1.64	-7.067	-4.849	-16.807	-6.848	-8.031	39.627	-27.235	-17.899
1641	1.641	-11.711	-15.444	-10.851	-8.145	-12.65	22.006	-14.536	-10.473
1642	1.642	-8.818	-11.03	-9.912	-5.189	0.319	-25.923	-21.559	-9.44
1643	1.643	-16.751	-12.055	-7.029	-6.311	-4.927	-11.905	-19.461	-5.151
1644	1.644	-22.745	-13.15	-13.029	-9.759	2.998	-51.686	-13.678	-2.819
1645	1.645	-21.773	-12.137	-10.692	-10.897	1.66	-111.568	-11.96	-0.868
1646	1.646	-24.673	-11.139	-15.524	-13.592	2.854	-57.446	2.349	-10.87
1647	1.647	-23.888	-8.588	-21.521	-17.082	4.048	-47.466	-3.459	-15.055
1648	1.648	-11.68	-20.704	-19.202	-21.963	-7.713	69.16	-29.787	-16.175
1649	1.649	-16.884	-29.365	-15.723	-16.025	-6.09	148.738	-18.582	-14.965
1650	1.65	-12.211	-24.669	-15.155	-15.321	-4.634	163.126	-8.526	-9.661
1651	1.651	-13.524	-8.749	-13.423	-11.894	1.872	150.044	7.156	-12.497
1652	1.652	-14.639	-19.332	-15.944	-1.853	-6.321	90.419	-6.947	-1.03
1653	1.653	-20.598	-21.267	-13.621	2.384	-5.217	36.08	-4.4	-12.033
1654	1.654	-23.675	-29.937	-14.013	-11.963	-7.971	-72.603	-2.04	-22.08
1655	1.655	-14.748	-21.963	-8.019	-10.071	-1.818	-86.873	25.677	-7.73
1656	1.656	-11.231	-11.966	-10.54	-8.395	10.529	-20.69	36.963	-5.766
1657	1.657	-14.296	-5.67	-11.332	-13.08	8.923	62.947	47.074	-0.527
1658	1.658	-19.115	-9.213	-6.511	-8.852	-2.013	51.96	50.209	-5.17
1659	1.659	-19.883	-8.277	-5.941	-7.726	-11.997	81.541	41.94	-12.307
1660	1.66	-22.2	-21.018	-11.384	-8.92	-15.625	54.917	24.2	-26.568
1661	1.661	-14.252	-8.796	-7.918	-7.976	-14.449	-18.179	7.987	-20.671
1662	1.662	-11.149	-16.599	-13.931	-8.98	-15.406	-165.878	-19.648	-22.33
1663	1.663	-15.976	-23.646	-11.622	-8.236	-12.474	-398.639	-23.285	-14.34
1664	1.664	-9.98	-32.485	-16.482	-15.618	-11.659	-553.788	-26.528	-27.272
1665	1.665	-20.619	-19.268	-14.583	-10.809	-18.944	-300.273	-10.796	-25.553
1666	1.666	-21.971	-13.996	-16.355	-16.835	-21.761	74.745	-19.065	-20.903
1667	1.667	-18.294	-9.325	-17.731	-11.25	-22.406	124.557	-31.791	-16.622
1668	1.668	-21.782	12.335	-12.337	-6.443	-18.145	79.274	-29.417	-7.706
1669	1.669	-16.566	28.006	-7.551	-9.779	-16.028	-44.015	-22.995	-13.704
1670	1.67	-19.479	19.686	-10.898	-8.068	-7.182	144.084	-24.898	-10.655
1671	1.671	-22.005	17.175	-12.699	-8.508	-20.213	110.397	-16.145	3.995
1672	1.672	-16.4	-13.301	-10.251	-15.911	-14.858	18.018	-17.622	14.579
1673	1.673	-12.939	-25.954	-9.923	-21.197	-19.374	46.566	-18.905	-6.763
1674	1.674	-6.961	-22.712	-11.138	-10.421	-20.631	123.8	-30.638	-15.133
1675	1.675	-15.884	-33.221	-13.908	-14.729	-11.663	7.854	-25.936	-22.726
1676	1.676	-14.746	-49.332	-8.176	-18.444	-15.093	-97.689	-15.797	-15.82
1677	1.677	-15.733	-52.379	-9.024	-19.635	-28.993	-39.702	-12.059	-9.49
1678	1.678	-14.814	-39.688	-11.034	-7.856	-30.9	-22.038	-5.993	-11.482
1679	1.679	-24.539	-32.21	-3.752	-6.349	-29.15	-6.024	-11.13	-6.336
1680	1.68	-15.697	-34.022	2.962	-10.653	-21.222	-20.179	-12.025	1.51
1681	1.681	-21.776	-39.606	-1.359	-14.381	-19.883	-7.05	-9.423	-2.81
1682	1.682	-24.957	-34.281	-7.039	-10.942	-16.22	-19.087	-11.653	-11.776
1683	1.683	-18.276	-10.412	-9.047	-1.302	-10.23	-8.549	-4.983	-10.684
1684	1.684	-22.597	13.511	-16.475	-0.175	-13.356	60.319	-9.15	-24.699
1685	1.685	-10.481	-2.072	-9.777	-1.386	-24.211	86.834	-16.413	-11.221
1686	1.686	-12.292	-21.747	-15.843	5.907	-28.507	29.669	-13.433	-9.538
1687	1.687	-7.724	-19.206	-19.977	-8.849	-8.989	-51.912	-9.132	-20.622
1688	1.688	-0.633	6.58	-18.111	-36.578	-0.706	-127.588	-3.475	-27.837
1689	1.689	-1.863	-44.825	-13.543	-55.418	-13.547	-58.3	-5.382	-26.719
1690	1.69	4.068	-141.156	-10.712	-38.457	-2.003	76.133	-12.72	-27.936
1691	1.691	3.032	-48.96	-18.737	-29.231	17.069	95.439	-11.741	-18.326
1692	1.692	-3.808	-13.349	-19.978	-15.163	34.762	78.071	-24.878	1.16
1693	1.693	-9.871	40.853	-25.28	-12.702	18.389	62.323	-30.673	3.814
1694	1.694	-7.617	50.785	-24.377	-5.793	7.618	-9.768	-21.954	-3.784
1695	1.695	-8.262	41.965	-16.509	-3.729	5.556	-75.549	-14.017	-24.929
1696	1.696	-14.32	17.689	-11.342	2.009	0.204	-158.942	-9.757	-16.647
1697	1.697	-19.997	-19.168	-8.504	14.129	-7.874	-126.411	-3.356	6.524
1698	1.698	-21.999	0.949	-7.798	18.71	-29.681	-57.363	-4.518	-9.198
1699	1.699	-24.002	-4.887	-3.795	17.293	-45.503	-66.106	-9.772	-23.36
1700	1.7	-25.811	-10.183	-8.689	-2.32	-48.367	-90.202	-10.752	-5.593
1701	1.701	-23.353	-15.228	-10.681	-33.573	-35.757	-38.343	-20.437	1.327
1702	1.702	-16.075	34.951	-14.795	-29.596	-19.854	20.604	-11.534	11.914
1703	1.703	-8.786	-11.954	-11.365	-18.406	-22.342	81.19	-8.078	9.925
1704	1.704	-17.752	-18.037	-14.708	-15.123	-16.123	138.122	-11.216	-12.98
1705	1.705	-23.816	65.016	-19.599	-12.018	-14.357	130.697	-18.034	-22.34
1706	1.706	-18.646	76.641	-13.646	-14.739	1.352	97.004	-8.377	-14.053
1707	1.707	-14.055	32.706	-11.378	-17.271	24.638	54.095	-4.729	-6.539
1708	1.708	-5.198	0.118	-18.003	-14.969	27.578	3.979	-13.093	-22.851
1709	1.709	-13.566	-49.292	-13.787	-8.607	35.708	-43.006	-20.515	-37.798
1710	1.71	-16.71	-40.544	-16.151	-6.705	53.317	-85.829	-9.003	-42.504
1711	1.711	-17.73	-113.916	-18.134	-1.52	50.817	-147.097	-15.903	-29.033
1712	1.712	-23.77	-84.194	-17.015	-8.139	27.237	-90.475	-16.814	-13.229
1713	1.713	-13.158	-39.55	-13.773	-12.823	5.21	20.215	-19.293	-6.91
1714	1.714	-20.357	-31.52	-4.913	-11.505	-20.468	131.082	-20.022	22.075
1715	1.715	-21.557	-9.44	-8.632	-17.933	-37.61	173.83	-15.512	-6.996
1716	1.716	-18.116	-2.783	-12.147	-14.501	-65.973	81.642	-6.725	-18.261
1717	1.717	-17.185	27.646	-11.206	-13.591	-107.693	-73.213	-13.227	-15.002
1718	1.718	-14.32	10.966	3.478	1.064	-80.129	-263.444	2.334	-5.736
1719	1.719	-10.108	-4.525	-7.182	-13.87	-34.72	-237.621	8.604	25.412
1720	1.72	-10.917	-9.194	-9.127	-0.332	-16.584	-167.789	2.693	21.343
1721	1.721	-12.882	53.43	-7.394	-5.546	-11.239	-146.318	-16.771	10.116
1722	1.722	-5.562	170.15	-18.429	2.418	-6.273	-11.313	-14.369	0.054
1723	1.723	-6.547	249.907	-17.078	-1.818	7.218	41.328	-7.527	-3.048
1724	1.724	-9.079	177.625	-10.691	-16.137	19.556	25.651	2.964	-17.195
1725	1.725	-8.32	111.668	-2.365	-21.938	15.829	40.188	-6.895	-24.777
1726	1.726	-14.92	4.388	-9.721	-23.68	19.065	0.789	5.157	-31.772
1727	1.727	-5.265	-212.318	-8.743	-22.143	9.716	36.405	3.496	-21.127
1728	1.728	-8.964	-615.476	-6.219	-12.096	6.962	134.193	-18.269	-7.571
1729	1.729	-10.137	-340.656	-15.112	-5.71	9.472	121.089	-2.656	-2.347
1730	1.73	5.909	-190.684	-6.771	-6.88	11.804	132.926	-11.042	-13.379
1731	1.731	3.583	-54.554	-5.783	-12.109	1.179	143.763	-13.61	-6.24
1732	1.732	5.709	-13.325	-6.732	-15.021	-12.327	94.397	-11.33	-9.971
1733	1.733	-23.322	-50.89	-9.237	-12.513	-0.07	-39.976	-9.241	-13.475
1734	1.734	-19.255	-16.828	-5.157	-3.603	-11.021	-136.285	-3.469	-27.406
1735	1.735	-22.938	14.194	-11.723	-0.111	-9.579	-153.823	-8.736	-33.218
1736	1.736	-19.643	42.305	-10.927	-11.908	-23.807	-201.511	-7.239	-31.494
1737	1.737	-28.917	16.837	-13.226	-7.246	-21.786	-244.806	-11.542	-23.549
1738	1.738	-26.189	-6.338	-5.267	-0.081	-12.963	-100.258	-2.691	-24.883
1739	1.739	-28.676	14.759	-8.329	-1.261	-14.397	-4.259	3.25	-15.976
1740	1.74	-26.328	-4.493	-1.516	-7.282	-10.039	13.229	4.147	-0.308
1741	1.741	-28.42	47.761	-7.468	-12.507	1.884	61.231	-2.71	-2.417
1742	1.742	-26.445	31.804	-11.489	-15.393	6.662	-39.468	-3.577	-8.191
1743	1.743	-24.651	-11.295	-19.376	-14.583	2.538	0.175	-5.998	-9.929
1744	1.744	-26.146	-24.215	-20.295	-12.216	-1.019	35.812	-2.601	-11.45
1745	1.745	-24.729	-35.837	-23.147	-10.236	-9.232	3.226	-8.66	-18.575
1746	1.746	-15.762	-24.867	-18.821	-8.257	-1.758	52.461	-16.064	-14.893
1747	1.747	-9.706	-74.12	-16.425	-17.116	-16.346	97.017	-15.135	-20.883
1748	1.748	0.028	-47.356	-16.925	-18.227	-14.116	-8.885	-15.932	-26.068
1749	1.749	-6.31	-6.621	-16.267	-7.351	-8.229	-81.069	-21.563	-17.161
1750	1.75	-9.757	104.549	-12.124	14.356	-2.921	-15.231	-19.639	-3.999
1751	1.751	2.076	184.166	-15.533	5.084	-4.378	-3.379	-22.943	1.254
1752	1.752	-8.926	83.195	-12.172	-31.895	-8.522	7.556	-15.211	2.831
1753	1.753	-13.149	70.099	-9.208	-46.999	-7.224	-61.417	-7.844	4.201
1754	1.754	-11.955	105.711	-8.752	-60.53	-8.241	-34.542	-10.719	-2.17
1755	1.755	-10.756	94.87	-10.621	-31.487	-11.186	87.828	-20.376	-20.164
1756	1.756	-9.736	85.047	-5.716	-20.241	-25.737	210.403	-16.694	-17.65
1757	1.757	-18.584	-31.416	-13.578	-16.933	-6.419	99.219	-13.201	3.476
1758	1.758	-17.347	-47.309	-12.532	-7.627	11.563	27.131	-5.833	-10.604
1759	1.759	-14.166	24.817	-11.492	0.713	4.749	92.91	-2.922	-3.027
1760	1.76	-9.237	-93.711	-10.641	3.255	-10.015	80.97	-5.421	-0.675
1761	1.761	-11.671	-173.326	-11.345	0.959	-15.698	-16.949	-16.037	-2.78
1762	1.762	-15.672	-14.557	-9.335	-1.144	-13.864	-4.033	-17.371	-0.805
1763	1.763	-12.17	6.479	-11.199	-3.053	-24.843	-87.453	-21.029	-12.93
1764	1.764	-7.523	-89.708	-12.868	-4.772	-31.99	-76.273	-27.004	-20.81
1765	1.765	-11.592	-107.097	-16.278	6.28	-28.329	-66.134	-23.88	-13.551
1766	1.766	-15.064	-59.448	-17.562	4.931	-15.186	-110.643	-22.873	-14.651
1767	1.767	-8.627	157.355	-16.339	3.785	-6.499	-118.716	-23.592	-13.439
1768	1.768	-4.32	250.315	-15.114	-11.873	-27.239	-67.105	-11.349	-16.482
1769	1.769	-8.335	53.146	-14.656	-31	-24.519	-60.725	-9.538	-23.228
1770	1.77	-14.85	-228.786	-15.375	-38.532	3.799	-103.43	-1.53	-18.934
1771	1.771	-10.521	-266.3	-16.677	-45.479	-7.343	-87.02	8.598	-11.528
1772	1.772	-17.79	-232.193	-12.362	-34.819	-3.977	-61.844	15.027	-2.566
1773	1.773	-14.807	46.971	-12.894	-13.504	-7.001	-38.856	33.063	-10.849
1774	1.774	-12.207	84.607	-14.202	-5.167	1.387	-17.934	40.655	-3.479
1775	1.775	-14.464	-154.036	-8.73	-2.651	14.232	-6.542	5.68	-12.39
1776	1.776	-10.928	-61.262	-12.162	4.305	16.611	-9.663	-9.378	-25.571
1777	1.777	-11.445	22.899	-10.183	6.425	-2.503	6.161	-22.883	-23.865
1778	1.778	-17.96	-3.017	-9.552	0.613	-25.694	20.45	-35.224	-12.873
1779	1.779	-17.133	-119.931	-12.016	5.853	-22.575	43.869	-31.52	-8.645
1780	1.78	-19.414	-14.281	-8.696	-5.14	-14.239	47.081	-34.764	10.901
1781	1.781	-19.943	43.386	-10.784	-3.738	-21.771	55.488	-31.623	25.03
1782	1.782	-19.326	60.95	-8.816	-2.542	-28.728	68.3	-28.874	-13.44
1783	1.783	-15.225	45.265	-12.27	-10.832	-26.609	103.288	-21.293	-29.778
1784	1.784	-8.238	2.254	-12.634	-11.765	-24.671	108.142	-14.29	-24.657
1785	1.785	-9.166	-10.733	-11.452	-14.638	-26.419	48.298	-7.854	-1.765
1786	1.786	-18.809	-46.162	-14.149	-17.131	-12.105	23.725	-5.872	-22.432
1787	1.787	-17.612	-13.468	-12.594	-17.891	-14.053	16.194	2.88	-33.641
1788	1.788	-21.079	36.033	-15.296	-13.034	-5.35	-44.543	10.86	-16.571
1789	1.789	-20.09	62.865	-12.577	-14.945	-0.708	-166.656	15.174	-0.841
1790	1.79	-24.902	71.119	-14.118	-10.855	-4.987	-289.07	16.399	-20.52
1791	1.791	-27.376	49.144	-13.337	-12.18	-6.167	-177.711	19.932	-17.973
1792	1.792	-39.512	-51.568	-13.536	-14.493	-0.17	-47.555	12.621	17.098
1793	1.793	-37.721	-152.513	-13.35	-19.326	-7.521	39.93	-0.12	-8.005
1794	1.794	-36.138	-86.683	-9.875	-13.31	-8.498	55.829	-12.281	-21.474
1795	1.795	-31.847	-51.056	-15.305	-12.513	-18.19	41.553	-10.696	-9.027
1796	1.796	-22.904	-40.205	-13.383	-10.55	-19.369	28.378	-14.925	-5.318
1797	1.797	-21.702	-30.313	-15.324	-12.458	-6.213	-7.224	-21.28	-15.347
1798	1.798	-9.871	-39.227	-12.427	-5.856	-1.009	25.291	-22.408	0.354
1799	1.799	1.175	-31.074	-11.071	-10.077	-5.665	-4.413	-27.607	-7.924
1800	1.8	8.345	-23.656	-11.465	-15.643	-4.305	-13.415	-20.804	-15.413
1801	1.801	7.194	-3.581	-10.299	-8.999	-5.45	-5.304	-25.028	-13.034
1802	1.802	6.037	14.767	-5.077	-6.441	-8.913	16.714	-29.048	1.92
1803	1.803	9.127	20.196	-9.914	-15.327	-14.131	-3.289	-30.929	-7.717
1804	1.804	-5.601	15.121	-9.323	-9.319	-11.223	-58.435	-20.802	-16.401
1805	1.805	-20.508	19.537	-13.38	-12.408	-13.727	52.488	-7.783	-14.841
1806	1.806	-14.71	7.08	-12.022	-11.393	-4.813	-27.205	-2.515	-30.702
1807	1.807	-26.92	10.656	-15.305	-10.563	-10.819	-70.461	-4.02	-32.833
1808	1.808	-25.402	7.165	-14.147	-9.728	0.989	-4.941	-5.326	-23.147
1809	1.809	-32.591	-2.329	-13.766	-11.591	5.652	54.325	-14.176	-24.905
1810	1.81	-23.715	0.264	-10.29	-12.098	12.817	64.947	-10.644	-13.879
1811	1.811	-5.744	-2.478	-14.36	-9.126	13.973	74.792	-7.504	-9.623
1812	1.812	22.484	-9.702	-10.884	-16.034	12.814	-59.604	-4.56	-18.512
1813	1.813	33.672	-11.918	-9.537	-15.017	15.917	-233.024	-8.775	-2.842
1814	1.814	23.564	-25.53	-7.418	-12.454	14.947	-70.653	-7.966	-22.046
1815	1.815	1.653	-16.956	-11.105	-3.512	1.771	-7.473	-11.41	-14.503
1816	1.816	-29.539	-21.707	-8.791	-9.462	-7.906	11.566	-16.012	-12.151
1817	1.817	-25.504	-17.488	-11.696	-10.383	-13.096	-5.971	-14.226	-10.016
1818	1.818	-21.846	-13.667	-10.535	-13.247	-11.497	9.747	-17.663	15.172
1819	1.819	-31.92	-29.164	-10.149	-10.708	-12.82	23.917	-17.22	18.458
1820	1.82	-35.034	-22.819	-12.278	-6.638	-16.468	36.951	-15.04	-9.812
1821	1.821	-43.383	2.082	-16.148	-8.564	-10.404	25.09	-8.986	-28.599
1822	1.822	-30.63	11.925	-17.502	-14.557	-9.384	14.188	-2.929	-18.551
1823	1.823	-32.979	14.909	-14.209	-10.464	-2.553	-15.502	-3.641	-2.886
1824	1.824	-18.106	0.949	-15.367	-8.472	-10.453	-6.654	-5.504	5.422
1825	1.825	-8.472	-1.387	-10.915	-2.418	-11.387	-14.856	-2.162	7.924
1826	1.826	-24.406	-8.386	-12.652	-4.688	-10.37	-36.962	-0.409	14.873
1827	1.827	-18.091	-10.44	-18.458	-4.067	-16.305	-30.406	-8.339	21.234
1828	1.828	-12.371	-8.367	-19.235	-14.106	-15.51	-12.17	-9.512	15.415
1829	1.829	-7.235	-20.443	-8.4	-27.063	-13.605	4.332	-12.618	-10.89
1830	1.83	-8.86	-21.967	-13.052	-32.278	-19.641	-0.638	-15.532	-22.102
1831	1.831	-4.667	-26.117	-8.797	-21.244	-25.288	3.809	-11.285	-45.895
1832	1.832	-11.115	-27.153	-9.969	-16.989	-18.74	-0.299	-3.933	-92.896
1833	1.833	-19.476	-23.547	-8.814	-15.834	-19.54	3.427	-4.887	-59.413
1834	1.834	-29.18	-22.492	-7.85	-5.012	-20.323	0.254	-12.797	-29.065
1835	1.835	-22.824	-15.676	-8.825	-0.786	-16.804	-21.539	-13.731	-12.639
1836	1.836	-19.375	-14.845	-6.314	-4.497	-18.642	-24.265	-8.856	12.519
1837	1.837	-7.595	-25.433	-10.385	-5.685	-19.056	-16.79	-13.073	-1.043
1838	1.838	-9.162	-29.537	-8.458	-8.81	-11.006	-14.534	-15.351	-13.487
1839	1.839	-13.428	-23.006	-11.752	-11.739	2.255	-12.523	-17.244	-9.843
1840	1.84	-22.341	-14.552	-10.01	-19.709	0.61	-3.062	-7.142	21.109
1841	1.841	-30.684	-15.41	-7.493	-5.806	-7.258	-8.571	-8.474	0.364
1842	1.842	-18.908	-12.444	-10.779	-3.901	-11.449	-16.644	-2.07	-18.426
1843	1.843	-4.617	-14.98	-15.614	-12.644	-7.712	-9.485	-5.559	-35.435
1844	1.844	-6.572	-17.378	-12.326	-14.229	-6.511	-10.62	-8.678	-19.765
1845	1.845	-11.819	-20.841	-11.739	-15.607	-11.711	0.246	-7.741	-0.041
1846	1.846	-7.19	-18.861	-13.101	-11.948	-16.546	-1.052	-13.776	-2.551
1847	1.847	2.864	-20.549	-10.779	-13.136	-10.557	5.444	-11.492	-0.2
1848	1.848	9.239	-21.845	-16.589	-22.837	-12.896	-12.507	-4.959	-19.363
1849	1.849	-1.603	-24.131	-9.238	-19.185	-19.463	-50.949	-9.254	-21.882
1850	1.85	-11.658	-23.709	-16.011	-18.052	-20.218	-56.366	-10.053	-10.289
1851	1.851	-5.252	-17.662	-11.757	-10.731	-20.959	-21.111	-16.639	-8.184
1852	1.852	-11.25	-6.176	-14.084	-13.66	-10.093	1.781	-15.872	-2.405
1853	1.853	-8.149	4.926	-18.925	-11.179	-5.433	39.385	-16.651	2.818
1854	1.854	-22.859	-2.178	-15.642	-8.912	-9.683	34.413	-8.721	1.253
1855	1.855	-20.732	-5.827	-15.071	-12.431	-8.516	84.775	-7.757	-11.734
1856	1.856	-14.937	-9.286	-14.694	-9.164	-0.208	64.99	-4.843	-3.047
1857	1.857	-13.197	-14.507	-12.378	-9.75	7.132	71.06	-7.352	-1.52
1858	1.858	-14.749	-9.67	-9.482	-13.234	2.264	32.353	-6.563	2.729
1859	1.859	-16.117	-22.849	-8.33	-10.921	4.735	-43.276	-4.617	-6.179
1860	1.86	-14.988	-5.485	-10.275	-10.552	-0.909	-205.967	-6.555	-12.177
1861	1.861	-18.513	-3.219	-10.472	-7.85	-8.86	-182.631	-13.141	-28.231
1862	1.862	-15.443	-5.415	-9.705	-5.909	-7.894	-34.328	-13.939	-11.962
1863	1.863	-8.687	-7.434	-10.487	-9.403	-5.008	61.748	-8.339	7.188
1864	1.864	-11.214	-9.26	-12.054	-8.063	6.38	9.104	-14.938	-31.307
1865	1.865	-23.428	-20.395	-15.552	-12.136	-1.59	-102.15	-12.445	-47.769
1866	1.866	-28.691	-19.142	-18.874	-14.66	-17.512	-87.807	-10.148	-22.609
1867	1.867	-30.293	-22.911	-16.008	-13.312	-19.698	-21.997	-12.108	-36.159
1868	1.868	-31.703	-28.959	-14.114	-12.923	-13.961	37.623	-10.194	-7.136
1869	1.869	-28.079	-19.404	-12.222	-10.192	-5.308	26.746	-7.334	-3.449
1870	1.87	-22.121	-18.423	-13.035	-12.867	-13.301	-42.42	-8.732	-0.153
1871	1.871	-23.116	-12.648	-13.274	-9.954	-12.004	2.26	-9.171	2.935
1872	1.872	-20.242	-15.987	-10.809	-14.401	-13.213	42.899	-15.793	0.237
1873	1.873	-14.261	-23.025	-11.636	-18.472	2.418	35.54	-18.732	-7.299
1874	1.874	-2.075	-22.526	-10.906	-12.642	4.513	55.509	-7.35	-4.972
1875	1.875	10.131	-13.892	-10.182	-11.848	-5.199	25.267	-8.95	-11.354
1876	1.876	11.704	-10.689	-10.415	-2.363	-21.105	-2.358	-16.164	-13.306
1877	1.877	15.973	-3.568	-7.364	4.027	-1.988	-47.878	-9.837	-18.544
1878	1.878	7.094	-12.674	-9.348	2.864	21.195	-41.897	-15.902	-29.596
1879	1.879	-6.035	-11.695	-8.236	-2.362	24.251	-36.495	-6.282	-22.453
1880	1.88	-18.199	4.198	-10.4	-9.136	21.509	8.986	-5.179	-8.188
1881	1.881	-19.723	15.641	-7.737	-8.362	8.69	27.156	-6.401	-17.927
1882	1.882	-32.65	4.86	-11.264	-7.574	-2.967	-56.057	-13.823	-26.678
1883	1.883	-34.345	-1.097	-16.144	-9.498	-13.625	-91.639	-14.85	-2.928
1884	1.884	-23.269	-9.932	-12.898	0.581	-42.671	-59.116	-15.692	-6.221
1885	1.885	-18.974	-33.83	-14.688	-3.644	-80.235	-29.508	-13.446	-9.29
1886	1.886	-30.733	-50.975	-13.378	-12.513	-105.416	-2.843	-17.01	-11.947
1887	1.887	-29.141	-91.906	-12.074	-11.327	-45.839	-11.023	-15.15	16.352
1888	1.888	-33.352	-42.086	-16.198	-10.334	-21.471	-3.686	-12.32	5.104
1889	1.889	-24.405	-22.249	-16.641	-5.471	-14.124	16.24	-12.783	-4.966
1890	1.89	-13.536	-16.324	-17.085	-7.966	5.811	34.413	-5.502	-1.882
1891	1.891	-6.353	-10.965	-17.528	-12.012	-0.194	39.816	-6.535	-15.992
1892	1.892	-10	-16.043	-15.656	-11.405	5.211	34.78	-1.775	-23.543
1893	1.893	-11.105	-20.538	-11.47	-11.969	10.209	57.619	-2.62	-21.256
1894	1.894	-3.678	-24.648	-15.024	-18.55	14.628	36.902	-6.76	-19.149
1895	1.895	-4.579	-5.931	-8.704	-21.067	18.667	-19.847	-3.352	-24.974
1896	1.896	-1.998	-2.696	-13.013	-12.16	22.318	-76.777	-4.014	-37.174
1897	1.897	-1.17	0.348	-10.734	-15.626	26.929	-42.551	-2.349	-13.365
1898	1.898	-3.046	8.651	-10.199	-10.391	-4.068	-35.215	-9.395	-3.298
1899	1.899	-10.335	11.117	-13.535	-13.292	-16.477	-1.725	-20.306	-0.23
1900	1.9	-19.191	-0.529	-10.666	-12.504	-27.744	-32.134	-24.643	-2.984
1901	1.901	-10.822	-11.196	-11.092	-13.261	-24.529	-37.579	-21.04	-0.506
1902	1.902	-18.905	-10.789	-9.776	-5.298	-15.346	-22.483	-19.951	-12.151
1903	1.903	-15.778	-8.835	-12.717	2.073	-12.729	-35.988	-14.797	-10.08
1904	1.904	-28.527	-3.604	-10.823	-12.613	-10.287	-48.298	-5.968	-12.071
1905	1.905	-26.769	-11.528	-15.11	-23.238	1.276	-44.568	-9.711	-8.615
1906	1.906	-25.198	-15.748	-15.528	-32.911	3.375	-34.426	-6.283	-17.345
1907	1.907	-26.527	-16.876	-17.299	-30.975	5.324	6.428	-16.004	-22.074
1908	1.908	-12.178	-13.36	-14.028	-18.793	17.568	22.884	-14.886	-12.096
1909	1.909	1.398	-1.527	-12.887	-10.868	0.256	27.86	-11.434	-15.737
1910	1.91	13.613	-6.16	-14.84	-18.032	-15.937	-22.593	-6.223	-12.223
1911	1.911	8.981	-7.483	-16.021	-24.429	-30.798	10.653	6.544	-11.29
1912	1.912	10.352	-6.297	-11.787	-11.274	-21.124	40.904	-5.664	-0.513
1913	1.913	-1.434	-12.274	-4.069	-6.059	-12.41	13.254	-7.226	-13.512
1914	1.914	-12.443	-9.162	-9.318	-7.627	-13.958	-21.885	-5.886	-4.832
1915	1.915	-19.582	-8.178	-0.439	-3.39	-12.59	28.462	-9.6	-9.531
1916	1.916	-25.954	-21.321	0.698	-9.808	-16.27	34.967	-13.151	-5.324
1917	1.917	-15.113	-50.35	-2.417	-15.844	-7.971	4.536	-14.231	-4.208
1918	1.918	-10.853	12.108	-3.39	-29.808	-15.354	43.26	0.39	-5.4
1919	1.919	-22.664	38.78	-9.4	-31.77	-12.481	58.396	-1.803	-8.477
1920	1.92	-27.304	63.148	-8.623	-5.489	-11.723	-1.174	3.966	-21.215
1921	1.921	-23.036	70.477	-8.046	-1.848	-12.526	-41.783	-4.773	-44.062
1922	1.922	-14.115	63.845	-8.625	1.405	-13.134	-49.046	-9.447	-28.396
1923	1.923	-20.105	45.652	-14.039	-20.514	-15.072	-95.801	-13.739	-8.68
1924	1.924	-21.051	7.051	-10.545	-12.236	-16.805	-150.724	-4.863	-6.219
1925	1.925	-22	2.083	-16.539	5.55	-13.322	-54.315	-6.033	5.368
1926	1.926	-19.463	-48.138	-14.206	-1.433	-5.969	11.455	-5.08	-1.034
1927	1.927	-20.227	-67.873	-14.78	0.688	-9.087	-0.372	-9.931	0.902
1928	1.928	-20.804	-73.666	-14.192	-9.006	-6.2	10.43	-19.598	-14.983
1929	1.929	-14.829	-78.909	-17.087	-14.254	-8.727	0.464	-18.436	-4.361
1930	1.93	-12.545	-63.663	-12.233	-12.742	0.151	9.258	-17.262	-6.31
1931	1.931	-23.436	-77.065	-12.801	-11.436	-3.363	-15.242	-7.575	-32.637
1932	1.932	-31.425	-47.833	-15.691	-5.092	-19.476	-37.408	-11.23	-36.323
1933	1.933	-30.123	-51.356	-14.325	-6.284	-12.57	-17.677	-7.725	-33.058
1934	1.934	-23.786	-61.363	-11.03	-13.666	-6.245	-11.825	-8.668	-23.773
1935	1.935	-20.343	-26.954	-15.08	-12.729	-0.515	4.657	-5.741	-26.504
1936	1.936	-13.03	-31.39	-10.213	-10.26	4.622	9.768	-8.22	-3.281
1937	1.937	-6.298	-18.965	-6.898	-12.638	-6.492	-12.952	-13.8	31.169
1938	1.938	-8.848	-22.611	-10.935	-14.619	-7.863	-16.898	-11.828	-0.726
1939	1.939	-3.269	-25.799	-12.264	-12.726	-6.701	-5.487	-13.732	3.355
1940	1.94	-3.879	-22.588	-12.614	-14.499	-5.524	-2.001	-11.952	-7.858
1941	1.941	-13.963	-25.247	-5.993	-11.043	-6.445	-17.438	-3.969	-11.145
1942	1.942	-24.038	-17.653	-3.048	-3.716	4.425	-25.588	-7.397	-1.872
1943	1.943	-25.221	-10.703	-8.999	1.486	3.103	-7.655	-8.31	-21.615
1944	1.944	-21.763	-0.144	-9.725	-3.385	-5.76	18.252	-11.161	-8.847
1945	1.945	-22.752	1.768	-20.521	-9.424	-9.211	8.283	-6.847	-6.518
1946	1.946	-9.998	3.707	-25.119	-16.819	-6.078	-1.048	-14.131	-21.405
1947	1.947	-11.773	-19.956	-17.913	-12.026	-3.146	-9.436	-9.219	-19.456
1948	1.948	-16.45	11.081	-19.023	-11.291	-12.809	-42.903	-8.35	-7.212
1949	1.949	-12.228	-1.208	-20.131	-16.934	-1.025	-29.339	-7.48	3.879
1950	1.95	-21.172	-4.765	-16.985	-16.396	22.745	-16.919	-12.249	2.57
1951	1.951	-15.225	-28.476	-12.099	-19.739	39.735	-5.671	-15.456	-3.787
1952	1.952	-7.903	-12.731	-12.827	-12.05	24.018	-22.66	-11.307	14.22
1953	1.953	-3.098	7.027	-10.458	-15.18	4.256	-25.652	-7.748	6.652
1954	1.954	-9.134	-5.754	-15.244	-12.271	-24.014	-17.251	-7.276	-23.75
1955	1.955	-11.507	-26.853	-10.546	-4.342	-35.246	-14.71	-13.768	-36.147
1956	1.956	-9.607	-18.543	-9.912	-3.393	-59.05	1.581	-18.526	20.541
1957	1.957	-11.577	-16.063	-14.697	1.415	-74.73	-0.472	-19.227	12.376
1958	1.958	-14.517	-4.509	-9.997	-6.537	-105.89	9.283	-23.229	-84.06
1959	1.959	-11.058	1.839	-10.517	-11.766	-51.694	18.05	-31.105	-70.935
1960	1.96	-3.721	-0.107	-9.102	-8.861	-29.644	7.092	-32.024	-11.319
1961	1.961	-11.092	5.092	-6.73	-13.119	3.808	-14.497	-21.119	-0.469
1962	1.962	-12.079	3.534	-5.514	-10.802	-2.223	-11.207	-16.774	-10.327
1963	1.963	-12.872	4.875	-6.616	-8.86	3.174	3.114	-7.794	-1.408
1964	1.964	-15.21	1.162	-7.716	-9.425	-1.876	-4.349	7.961	-9.523
1965	1.965	-18.707	-7.224	-8.43	-6.499	2.552	7.301	31.442	-16.838
1966	1.966	-11.362	8.752	-12.814	-6.86	6.602	9.513	59.766	3.141
1967	1.967	-10.391	43.693	-17.395	-13.228	10.263	7.601	25.774	-14.996
1968	1.968	-4.361	18.484	-9.6	-15.731	13.547	19.722	3.005	-31.441
1969	1.969	-9.94	5.087	-16.905	-5.09	4.237	-4.147	-17.618	-36.532
1970	1.97	-11.847	9.219	-10.091	-12.249	6.926	-48.925	-21.214	4.705
1971	1.971	-19.169	27.915	-12.565	-11.058	4.406	-54.979	-17.846	-0.691
1972	1.972	-10.23	-23.66	-11.751	-5.03	-16.68	-16.283	-14.685	4.321
1973	1.973	-18.505	-105.222	-15.196	-14.675	-13.99	-1.237	-17.329	17.857
1974	1.974	-11.105	-51.144	-9.164	-28.986	-6.488	3.111	-19.795	-11.157
1975	1.975	-12.032	-61.185	-11.455	-27.038	-13.497	15.365	-12.775	-22.377
1976	1.976	-11.224	-123.922	-7.943	-25.273	-7.15	-18.734	-14.861	-32.425
1977	1.977	-11.953	-99.806	-7.332	-14.237	2.524	-32.314	-24.495	-16.723
1978	1.978	-5.329	-63.114	-9.042	-12.897	7.762	30.215	-15.748	-13.993
1979	1.979	-9.527	-29.871	-13.849	-9.233	9.355	39.152	-14.171	-11.512
1980	1.98	-10.235	-11.896	-11.88	-5.757	2.261	63.549	-9.881	-4.551
1981	1.981	-10.747	-50.763	-10.104	-10.976	1.223	41.471	-18.755	-10.944
1982	1.982	-20.749	-15.619	-10.464	-19.856	-2.149	48.068	-17.559	-1.328
1983	1.983	-19.342	53.116	-7.145	-20.987	-9.45	-19.019	-16.563	-3.105
1984	1.984	-15.615	102.548	-11.948	-11.282	-12.314	-117.48	-11.699	4.812
1985	1.985	-12.07	21.944	-21.977	-2.344	-14.779	-104.305	-15.94	-16.87
1986	1.986	-19.356	-10.511	-14.79	-3.478	-15.493	-92.483	-10.305	-19.995
1987	1.987	-20.24	-20.333	-13.6	-10.809	-10.599	-81.627	-8.345	-28.309
1988	1.988	-20.928	-29.127	-12.413	-11.75	-3.207	-111.25	-0.97	-20.724
1989	1.989	-13.51	-20.838	-19.75	-15.98	-9.953	-84.568	-5.788	-23.046
1990	1.99	-14.403	30.908	-18.768	-18.276	-23.074	-92.733	-8.276	-12.395
1991	1.991	-18.604	24.332	-16.239	-18.837	-17.234	-25.996	-13.863	-6.593
1992	1.992	-14.496	54.685	-16.994	-16.862	-15.449	0.692	-8.997	-18.81
1993	1.993	-15.042	82.3	-12.138	-7.915	-20.053	-23.71	-8.391	-10.912
1994	1.994	-14.419	6.645	-7.482	-4.194	-15.757	13.222	-13.79	-15.232
1995	1.995	-19.796	-156.032	-8.058	-2.994	-19.405	73.8	-20.352	-21.674
1996	1.996	-8.917	-86.312	-10.571	6.704	-15.909	49.449	-21.115	-20.583
1997	1.997	-13.513	-22.841	-12.896	-2.191	-6.214	12.488	-33.305	-28.033
1998	1.998	-14.823	-42.052	-13.271	-5.67	-5.028	19.072	-31.566	-23.286
[truncated: 8,293 more rows]
