# Supplementary material for: Associations between lower-limb muscle activation and knee flexion in post-stroke individuals: A study on the stance-to-swing phases of gait
Source: PLoS One. 2017 Sep 8;12(9):e0183865. doi: 10.1371/journal.pone.0183865 (PMC5590852; doi:10.1371/journal.pone.0183865)
Supplement: S1 Dataset — (ZIP) [file pone.0183865.s001.zip › S1_Dataset/Patient group/4/1/point.csv]

Frame	Time	sacrum.X	sacrum.Y	sacrum.Z	r asis.X	r asis.Y	r asis.Z	r thigh.X	r thigh.Y	r thigh.Z	r bar 1.X	r bar 1.Y	r bar 1.Z	r knee 1.X	r knee 1.Y	r knee 1.Z	r knee 2.X	r knee 2.Y	r knee 2.Z	r bar 2.X	r bar 2.Y	r bar 2.Z	r mall.X	r mall.Y	r mall.Z	r met.X	r met.Y	r met.Z	l asis.X	l asis.Y	l asis.Z	l thigh.X	l thigh.Y	l thigh.Z	l bar 1.X	l bar 1.Y	l bar 1.Z	l knee 1.X	l knee 1.Y	l knee 1.Z	l knee 2.X	l knee 2.Y	l knee 2.Z	l bar 2.X	l bar 2.Y	l bar 2.Z	l mall.X	l mall.Y	l mall.Z
0	0	-1.405	0.979	0.506	NaN	NaN	NaN	NaN	NaN	NaN	-1.268	0.701	0.696	NaN	NaN	NaN	-1.279	0.438	0.633	NaN	NaN	NaN	-1.313	0.084	0.597	-1.19	0.036	0.628	NaN	NaN	NaN	NaN	NaN	NaN	-1.348	0.712	0.257	-1.311	0.559	0.298	-1.333	0.46	0.288	NaN	NaN	NaN	NaN	NaN	NaN
1	0.005	-1.405	0.979	0.506	NaN	NaN	NaN	NaN	NaN	NaN	-1.268	0.7	0.696	NaN	NaN	NaN	-1.279	0.438	0.633	NaN	NaN	NaN	-1.313	0.085	0.597	-1.19	0.036	0.628	NaN	NaN	NaN	NaN	NaN	NaN	-1.35	0.713	0.258	-1.311	0.559	0.298	-1.333	0.459	0.287	NaN	NaN	NaN	NaN	NaN	NaN
2	0.01	-1.405	0.979	0.506	NaN	NaN	NaN	NaN	NaN	NaN	-1.268	0.7	0.696	NaN	NaN	NaN	-1.279	0.438	0.633	NaN	NaN	NaN	-1.313	0.086	0.597	-1.19	0.036	0.628	NaN	NaN	NaN	NaN	NaN	NaN	-1.35	0.713	0.258	-1.311	0.559	0.299	-1.332	0.458	0.287	NaN	NaN	NaN	NaN	NaN	NaN
3	0.015	-1.405	0.979	0.506	NaN	NaN	NaN	NaN	NaN	NaN	-1.268	0.7	0.696	NaN	NaN	NaN	-1.279	0.438	0.634	NaN	NaN	NaN	-1.313	0.085	0.597	-1.19	0.036	0.628	NaN	NaN	NaN	NaN	NaN	NaN	-1.349	0.712	0.258	-1.312	0.559	0.299	-1.331	0.458	0.287	NaN	NaN	NaN	NaN	NaN	NaN
4	0.02	-1.405	0.979	0.507	NaN	NaN	NaN	NaN	NaN	NaN	-1.268	0.7	0.697	-1.262	0.533	0.628	-1.279	0.438	0.634	NaN	NaN	NaN	-1.314	0.086	0.598	-1.19	0.036	0.628	NaN	NaN	NaN	NaN	NaN	NaN	-1.349	0.712	0.258	-1.312	0.559	0.299	-1.331	0.458	0.287	NaN	NaN	NaN	NaN	NaN	NaN
5	0.025	-1.405	0.979	0.507	NaN	NaN	NaN	NaN	NaN	NaN	-1.268	0.7	0.697	-1.262	0.533	0.628	-1.279	0.438	0.633	NaN	NaN	NaN	-1.314	0.087	0.598	-1.19	0.036	0.628	NaN	NaN	NaN	NaN	NaN	NaN	-1.349	0.712	0.258	-1.312	0.56	0.299	-1.331	0.458	0.287	NaN	NaN	NaN	NaN	NaN	NaN
6	0.03	-1.405	0.979	0.507	NaN	NaN	NaN	NaN	NaN	NaN	-1.268	0.7	0.697	-1.262	0.533	0.628	-1.279	0.437	0.632	NaN	NaN	NaN	-1.314	0.087	0.598	-1.19	0.036	0.628	NaN	NaN	NaN	NaN	NaN	NaN	-1.349	0.712	0.258	-1.313	0.56	0.299	-1.332	0.458	0.287	NaN	NaN	NaN	NaN	NaN	NaN
7	0.035	-1.405	0.979	0.508	NaN	NaN	NaN	NaN	NaN	NaN	-1.268	0.7	0.697	-1.262	0.533	0.628	-1.279	0.437	0.632	NaN	NaN	NaN	-1.314	0.087	0.598	-1.19	0.036	0.628	NaN	NaN	NaN	NaN	NaN	NaN	-1.349	0.712	0.258	-1.313	0.56	0.299	-1.332	0.458	0.287	NaN	NaN	NaN	NaN	NaN	NaN
8	0.04	-1.405	0.979	0.508	NaN	NaN	NaN	NaN	NaN	NaN	-1.268	0.701	0.697	-1.262	0.533	0.628	-1.279	0.437	0.632	NaN	NaN	NaN	-1.314	0.087	0.598	-1.19	0.036	0.628	NaN	NaN	NaN	NaN	NaN	NaN	-1.349	0.712	0.258	-1.313	0.561	0.299	-1.332	0.458	0.287	NaN	NaN	NaN	NaN	NaN	NaN
9	0.045	-1.405	0.979	0.508	NaN	NaN	NaN	NaN	NaN	NaN	-1.269	0.701	0.697	-1.262	0.533	0.628	-1.279	0.437	0.632	NaN	NaN	NaN	-1.314	0.087	0.598	-1.19	0.036	0.628	NaN	NaN	NaN	NaN	NaN	NaN	-1.349	0.712	0.258	-1.313	0.56	0.299	-1.332	0.458	0.287	NaN	NaN	NaN	NaN	NaN	NaN
10	0.05	-1.404	0.977	0.509	NaN	NaN	NaN	NaN	NaN	NaN	-1.269	0.701	0.697	-1.262	0.533	0.628	-1.28	0.438	0.634	NaN	NaN	NaN	-1.314	0.087	0.598	-1.19	0.036	0.628	NaN	NaN	NaN	NaN	NaN	NaN	-1.35	0.712	0.258	-1.313	0.56	0.299	-1.332	0.458	0.287	NaN	NaN	NaN	NaN	NaN	NaN
11	0.055	-1.4	0.975	0.512	NaN	NaN	NaN	NaN	NaN	NaN	-1.268	0.701	0.697	-1.262	0.533	0.628	-1.28	0.438	0.634	NaN	NaN	NaN	-1.314	0.087	0.598	-1.19	0.036	0.628	NaN	NaN	NaN	NaN	NaN	NaN	-1.35	0.712	0.258	-1.313	0.56	0.299	-1.332	0.458	0.287	NaN	NaN	NaN	NaN	NaN	NaN
12	0.06	-1.399	0.974	0.513	NaN	NaN	NaN	NaN	NaN	NaN	-1.268	0.701	0.698	-1.262	0.533	0.628	-1.28	0.438	0.634	NaN	NaN	NaN	-1.314	0.087	0.598	-1.19	0.036	0.628	NaN	NaN	NaN	NaN	NaN	NaN	-1.35	0.712	0.259	-1.313	0.56	0.299	-1.332	0.458	0.288	NaN	NaN	NaN	NaN	NaN	NaN
13	0.065	-1.402	0.976	0.513	NaN	NaN	NaN	NaN	NaN	NaN	-1.268	0.7	0.698	-1.262	0.533	0.628	-1.28	0.438	0.634	NaN	NaN	NaN	-1.314	0.087	0.598	-1.19	0.036	0.628	NaN	NaN	NaN	NaN	NaN	NaN	-1.35	0.712	0.259	-1.314	0.56	0.299	-1.332	0.458	0.288	NaN	NaN	NaN	NaN	NaN	NaN
14	0.07	-1.408	0.98	0.512	NaN	NaN	NaN	NaN	NaN	NaN	-1.268	0.7	0.698	-1.262	0.533	0.628	-1.28	0.438	0.634	NaN	NaN	NaN	-1.314	0.087	0.598	-1.19	0.036	0.628	NaN	NaN	NaN	NaN	NaN	NaN	-1.35	0.712	0.259	-1.314	0.56	0.299	-1.333	0.458	0.288	NaN	NaN	NaN	NaN	NaN	NaN
15	0.075	-1.41	0.981	0.512	NaN	NaN	NaN	NaN	NaN	NaN	-1.268	0.7	0.698	-1.262	0.533	0.628	-1.279	0.437	0.633	NaN	NaN	NaN	-1.314	0.086	0.598	-1.19	0.036	0.628	NaN	NaN	NaN	NaN	NaN	NaN	-1.35	0.712	0.259	-1.314	0.56	0.299	-1.333	0.458	0.288	NaN	NaN	NaN	NaN	NaN	NaN
16	0.08	-1.41	0.982	0.512	NaN	NaN	NaN	NaN	NaN	NaN	-1.268	0.7	0.698	-1.262	0.533	0.628	-1.28	0.438	0.634	NaN	NaN	NaN	-1.314	0.087	0.598	-1.19	0.036	0.628	NaN	NaN	NaN	NaN	NaN	NaN	-1.35	0.712	0.259	-1.314	0.56	0.299	-1.333	0.458	0.288	NaN	NaN	NaN	NaN	NaN	NaN
17	0.085	-1.41	0.982	0.512	NaN	NaN	NaN	NaN	NaN	NaN	-1.268	0.7	0.698	-1.262	0.533	0.628	-1.28	0.438	0.634	NaN	NaN	NaN	-1.314	0.086	0.598	-1.19	0.036	0.628	NaN	NaN	NaN	NaN	NaN	NaN	-1.35	0.712	0.259	-1.314	0.56	0.3	-1.333	0.458	0.288	NaN	NaN	NaN	NaN	NaN	NaN
18	0.09	-1.408	0.98	0.513	NaN	NaN	NaN	NaN	NaN	NaN	-1.268	0.7	0.698	-1.262	0.533	0.628	-1.28	0.438	0.634	NaN	NaN	NaN	-1.314	0.086	0.598	-1.19	0.036	0.628	NaN	NaN	NaN	NaN	NaN	NaN	-1.351	0.712	0.259	-1.314	0.56	0.3	-1.334	0.459	0.288	NaN	NaN	NaN	NaN	NaN	NaN
19	0.095	-1.403	0.976	0.513	NaN	NaN	NaN	NaN	NaN	NaN	-1.268	0.7	0.698	-1.262	0.533	0.628	-1.28	0.438	0.634	NaN	NaN	NaN	-1.314	0.086	0.598	-1.19	0.036	0.628	NaN	NaN	NaN	NaN	NaN	NaN	-1.351	0.712	0.259	-1.314	0.56	0.3	-1.335	0.46	0.289	NaN	NaN	NaN	NaN	NaN	NaN
20	0.1	-1.405	0.978	0.511	NaN	NaN	NaN	NaN	NaN	NaN	-1.268	0.7	0.699	-1.262	0.533	0.629	-1.28	0.438	0.635	NaN	NaN	NaN	-1.314	0.086	0.598	-1.19	0.036	0.628	NaN	NaN	NaN	NaN	NaN	NaN	-1.351	0.712	0.26	-1.314	0.56	0.3	-1.336	0.46	0.29	NaN	NaN	NaN	NaN	NaN	NaN
21	0.105	-1.406	0.979	0.51	NaN	NaN	NaN	NaN	NaN	NaN	-1.268	0.7	0.699	-1.262	0.533	0.629	-1.28	0.438	0.635	NaN	NaN	NaN	-1.314	0.086	0.598	-1.19	0.036	0.628	NaN	NaN	NaN	NaN	NaN	NaN	-1.351	0.712	0.26	-1.314	0.56	0.3	-1.336	0.46	0.29	NaN	NaN	NaN	NaN	NaN	NaN
22	0.11	-1.406	0.979	0.51	NaN	NaN	NaN	NaN	NaN	NaN	-1.268	0.7	0.699	-1.262	0.533	0.629	-1.28	0.438	0.635	NaN	NaN	NaN	-1.314	0.086	0.598	-1.19	0.036	0.628	NaN	NaN	NaN	NaN	NaN	NaN	-1.351	0.712	0.26	-1.314	0.56	0.3	-1.336	0.46	0.29	NaN	NaN	NaN	NaN	NaN	NaN
23	0.115	-1.406	0.979	0.51	NaN	NaN	NaN	NaN	NaN	NaN	-1.267	0.7	0.699	-1.262	0.533	0.629	-1.28	0.438	0.635	NaN	NaN	NaN	-1.314	0.086	0.598	-1.19	0.036	0.628	NaN	NaN	NaN	NaN	NaN	NaN	-1.351	0.713	0.26	-1.314	0.56	0.3	-1.336	0.46	0.29	NaN	NaN	NaN	NaN	NaN	NaN
24	0.12	-1.406	0.979	0.511	NaN	NaN	NaN	NaN	NaN	NaN	-1.267	0.7	0.699	-1.262	0.533	0.629	-1.28	0.438	0.635	NaN	NaN	NaN	-1.314	0.086	0.598	-1.19	0.036	0.628	NaN	NaN	NaN	NaN	NaN	NaN	-1.351	0.713	0.26	-1.314	0.56	0.3	-1.336	0.46	0.29	NaN	NaN	NaN	NaN	NaN	NaN
25	0.125	-1.406	0.979	0.511	NaN	NaN	NaN	NaN	NaN	NaN	-1.267	0.7	0.699	-1.262	0.533	0.629	-1.28	0.438	0.635	NaN	NaN	NaN	-1.314	0.086	0.598	-1.19	0.036	0.628	NaN	NaN	NaN	NaN	NaN	NaN	-1.351	0.713	0.26	-1.314	0.56	0.3	-1.336	0.46	0.29	NaN	NaN	NaN	NaN	NaN	NaN
26	0.13	-1.406	0.979	0.511	NaN	NaN	NaN	NaN	NaN	NaN	-1.267	0.7	0.699	-1.262	0.533	0.629	-1.28	0.438	0.635	NaN	NaN	NaN	-1.314	0.086	0.598	-1.19	0.036	0.628	NaN	NaN	NaN	NaN	NaN	NaN	-1.351	0.713	0.26	-1.315	0.56	0.3	-1.336	0.46	0.29	NaN	NaN	NaN	NaN	NaN	NaN
27	0.135	-1.406	0.979	0.511	NaN	NaN	NaN	NaN	NaN	NaN	-1.267	0.7	0.699	-1.262	0.533	0.629	-1.28	0.438	0.635	NaN	NaN	NaN	-1.314	0.086	0.598	-1.19	0.036	0.628	NaN	NaN	NaN	NaN	NaN	NaN	-1.351	0.713	0.261	-1.315	0.56	0.3	-1.336	0.46	0.29	NaN	NaN	NaN	NaN	NaN	NaN
28	0.14	-1.406	0.979	0.511	NaN	NaN	NaN	NaN	NaN	NaN	-1.267	0.7	0.699	-1.262	0.533	0.629	-1.28	0.438	0.635	NaN	NaN	NaN	-1.314	0.086	0.598	-1.19	0.036	0.628	NaN	NaN	NaN	NaN	NaN	NaN	-1.351	0.713	0.261	-1.315	0.56	0.3	-1.336	0.46	0.29	NaN	NaN	NaN	NaN	NaN	NaN
29	0.145	-1.406	0.979	0.511	NaN	NaN	NaN	NaN	NaN	NaN	-1.267	0.7	0.699	-1.262	0.533	0.629	-1.28	0.438	0.635	NaN	NaN	NaN	-1.314	0.086	0.598	-1.19	0.036	0.628	NaN	NaN	NaN	NaN	NaN	NaN	-1.351	0.713	0.261	-1.315	0.56	0.3	-1.336	0.46	0.29	NaN	NaN	NaN	NaN	NaN	NaN
30	0.15	-1.405	0.977	0.513	NaN	NaN	NaN	NaN	NaN	NaN	-1.267	0.7	0.699	-1.262	0.533	0.629	-1.28	0.438	0.635	NaN	NaN	NaN	-1.314	0.086	0.598	-1.19	0.036	0.628	NaN	NaN	NaN	NaN	NaN	NaN	-1.351	0.712	0.261	-1.315	0.56	0.3	-1.335	0.46	0.29	NaN	NaN	NaN	NaN	NaN	NaN
31	0.155	-1.401	0.974	0.516	NaN	NaN	NaN	NaN	NaN	NaN	-1.267	0.7	0.699	-1.262	0.533	0.629	-1.28	0.438	0.635	NaN	NaN	NaN	-1.314	0.086	0.598	-1.19	0.036	0.628	NaN	NaN	NaN	NaN	NaN	NaN	-1.351	0.712	0.261	-1.315	0.56	0.3	-1.333	0.459	0.289	NaN	NaN	NaN	NaN	NaN	NaN
32	0.16	-1.4	0.973	0.516	NaN	NaN	NaN	NaN	NaN	NaN	-1.267	0.7	0.699	-1.262	0.533	0.629	-1.28	0.439	0.635	NaN	NaN	NaN	-1.314	0.086	0.598	-1.19	0.036	0.628	NaN	NaN	NaN	NaN	NaN	NaN	-1.351	0.712	0.261	-1.315	0.56	0.3	-1.333	0.458	0.289	NaN	NaN	NaN	NaN	NaN	NaN
33	0.165	-1.4	0.973	0.517	NaN	NaN	NaN	NaN	NaN	NaN	-1.267	0.7	0.699	-1.262	0.533	0.629	-1.28	0.439	0.635	NaN	NaN	NaN	-1.314	0.086	0.598	-1.19	0.036	0.628	NaN	NaN	NaN	NaN	NaN	NaN	-1.351	0.712	0.261	-1.315	0.56	0.3	-1.333	0.458	0.289	NaN	NaN	NaN	NaN	NaN	NaN
34	0.17	-1.4	0.973	0.517	NaN	NaN	NaN	NaN	NaN	NaN	-1.267	0.7	0.699	-1.262	0.533	0.629	-1.28	0.439	0.635	NaN	NaN	NaN	-1.314	0.086	0.598	-1.19	0.036	0.628	NaN	NaN	NaN	NaN	NaN	NaN	-1.351	0.712	0.261	-1.315	0.56	0.3	-1.333	0.458	0.289	NaN	NaN	NaN	NaN	NaN	NaN
35	0.175	-1.399	0.973	0.517	NaN	NaN	NaN	NaN	NaN	NaN	-1.267	0.7	0.699	-1.262	0.533	0.629	-1.28	0.439	0.635	NaN	NaN	NaN	-1.314	0.086	0.598	-1.19	0.036	0.628	NaN	NaN	NaN	NaN	NaN	NaN	-1.351	0.712	0.261	-1.315	0.56	0.3	-1.332	0.459	0.289	NaN	NaN	NaN	NaN	NaN	NaN
36	0.18	-1.399	0.973	0.518	NaN	NaN	NaN	NaN	NaN	NaN	-1.267	0.7	0.699	-1.262	0.533	0.629	-1.28	0.439	0.635	NaN	NaN	NaN	-1.314	0.086	0.598	-1.19	0.036	0.628	NaN	NaN	NaN	NaN	NaN	NaN	-1.351	0.712	0.261	-1.314	0.56	0.3	-1.332	0.459	0.289	NaN	NaN	NaN	NaN	NaN	NaN
37	0.185	-1.399	0.973	0.518	NaN	NaN	NaN	NaN	NaN	NaN	-1.267	0.7	0.699	-1.262	0.533	0.629	-1.28	0.439	0.635	NaN	NaN	NaN	-1.314	0.086	0.598	-1.19	0.036	0.628	NaN	NaN	NaN	NaN	NaN	NaN	-1.351	0.712	0.261	-1.314	0.56	0.3	-1.332	0.459	0.289	NaN	NaN	NaN	NaN	NaN	NaN
38	0.19	-1.399	0.973	0.518	NaN	NaN	NaN	NaN	NaN	NaN	-1.267	0.7	0.699	-1.262	0.533	0.629	-1.28	0.439	0.635	NaN	NaN	NaN	-1.314	0.086	0.598	-1.19	0.036	0.628	NaN	NaN	NaN	NaN	NaN	NaN	-1.351	0.712	0.261	-1.314	0.56	0.3	-1.333	0.459	0.289	NaN	NaN	NaN	NaN	NaN	NaN
39	0.195	-1.4	0.973	0.518	NaN	NaN	NaN	NaN	NaN	NaN	-1.267	0.7	0.699	-1.262	0.533	0.629	-1.28	0.439	0.635	NaN	NaN	NaN	-1.314	0.086	0.598	-1.19	0.036	0.628	NaN	NaN	NaN	NaN	NaN	NaN	-1.351	0.712	0.261	-1.314	0.56	0.3	-1.334	0.46	0.29	NaN	NaN	NaN	NaN	NaN	NaN
40	0.2	-1.4	0.973	0.518	NaN	NaN	NaN	NaN	NaN	NaN	-1.267	0.7	0.699	-1.262	0.533	0.629	-1.28	0.439	0.635	NaN	NaN	NaN	-1.314	0.086	0.598	-1.19	0.036	0.628	NaN	NaN	NaN	NaN	NaN	NaN	-1.351	0.712	0.261	-1.314	0.56	0.3	-1.335	0.461	0.29	NaN	NaN	NaN	NaN	NaN	NaN
41	0.205	-1.403	0.975	0.517	NaN	NaN	NaN	NaN	NaN	NaN	-1.267	0.7	0.699	-1.262	0.533	0.629	-1.28	0.439	0.635	NaN	NaN	NaN	-1.314	0.086	0.598	-1.19	0.036	0.628	NaN	NaN	NaN	NaN	NaN	NaN	-1.351	0.712	0.261	-1.314	0.56	0.3	-1.335	0.461	0.29	NaN	NaN	NaN	NaN	NaN	NaN
42	0.21	-1.409	0.98	0.516	NaN	NaN	NaN	NaN	NaN	NaN	-1.267	0.7	0.699	-1.262	0.533	0.629	-1.28	0.439	0.635	NaN	NaN	NaN	-1.314	0.086	0.598	-1.19	0.036	0.628	NaN	NaN	NaN	NaN	NaN	NaN	-1.351	0.712	0.261	-1.314	0.56	0.3	-1.335	0.461	0.29	NaN	NaN	NaN	NaN	NaN	NaN
43	0.215	-1.411	0.981	0.516	NaN	NaN	NaN	NaN	NaN	NaN	-1.267	0.7	0.699	-1.262	0.533	0.629	-1.28	0.439	0.636	NaN	NaN	NaN	-1.314	0.086	0.598	-1.19	0.036	0.628	NaN	NaN	NaN	NaN	NaN	NaN	-1.351	0.712	0.261	-1.314	0.56	0.3	-1.334	0.461	0.29	NaN	NaN	NaN	NaN	NaN	NaN
44	0.22	-1.411	0.981	0.516	NaN	NaN	NaN	NaN	NaN	NaN	-1.267	0.7	0.699	-1.262	0.533	0.629	-1.28	0.439	0.636	NaN	NaN	NaN	-1.314	0.086	0.598	-1.19	0.036	0.628	NaN	NaN	NaN	NaN	NaN	NaN	-1.351	0.712	0.261	-1.313	0.56	0.3	-1.334	0.461	0.29	NaN	NaN	NaN	NaN	NaN	NaN
45	0.225	-1.411	0.981	0.516	NaN	NaN	NaN	NaN	NaN	NaN	-1.267	0.7	0.7	-1.262	0.533	0.629	-1.28	0.439	0.636	NaN	NaN	NaN	-1.314	0.086	0.598	-1.19	0.036	0.628	NaN	NaN	NaN	NaN	NaN	NaN	-1.351	0.712	0.261	-1.313	0.56	0.3	-1.334	0.461	0.29	NaN	NaN	NaN	NaN	NaN	NaN
46	0.23	-1.41	0.981	0.515	NaN	NaN	NaN	NaN	NaN	NaN	-1.267	0.7	0.7	-1.262	0.533	0.629	-1.28	0.439	0.636	NaN	NaN	NaN	-1.314	0.086	0.598	-1.19	0.036	0.628	NaN	NaN	NaN	NaN	NaN	NaN	-1.351	0.712	0.261	-1.313	0.56	0.3	-1.333	0.46	0.289	NaN	NaN	NaN	NaN	NaN	NaN
47	0.235	-1.407	0.979	0.514	NaN	NaN	NaN	NaN	NaN	NaN	-1.266	0.7	0.7	-1.261	0.533	0.629	-1.279	0.439	0.636	NaN	NaN	NaN	-1.314	0.086	0.598	-1.19	0.036	0.628	NaN	NaN	NaN	NaN	NaN	NaN	-1.351	0.712	0.261	-1.313	0.561	0.3	-1.331	0.459	0.288	NaN	NaN	NaN	NaN	NaN	NaN
48	0.24	-1.407	0.978	0.514	NaN	NaN	NaN	NaN	NaN	NaN	-1.266	0.7	0.7	-1.261	0.533	0.629	-1.279	0.439	0.636	NaN	NaN	NaN	-1.314	0.086	0.598	-1.19	0.036	0.628	NaN	NaN	NaN	NaN	NaN	NaN	-1.35	0.712	0.261	-1.313	0.561	0.3	-1.33	0.459	0.288	NaN	NaN	NaN	NaN	NaN	NaN
49	0.245	-1.407	0.978	0.514	NaN	NaN	NaN	NaN	NaN	NaN	-1.266	0.7	0.7	-1.261	0.533	0.629	-1.279	0.439	0.636	NaN	NaN	NaN	-1.314	0.086	0.598	-1.19	0.036	0.628	NaN	NaN	NaN	NaN	NaN	NaN	-1.35	0.712	0.261	-1.313	0.561	0.3	-1.331	0.459	0.289	NaN	NaN	NaN	NaN	NaN	NaN
50	0.25	-1.407	0.978	0.514	NaN	NaN	NaN	NaN	NaN	NaN	-1.266	0.7	0.7	-1.261	0.533	0.629	-1.279	0.438	0.636	NaN	NaN	NaN	-1.314	0.086	0.598	-1.19	0.036	0.628	NaN	NaN	NaN	NaN	NaN	NaN	-1.35	0.712	0.261	-1.313	0.561	0.3	-1.332	0.46	0.289	NaN	NaN	NaN	NaN	NaN	NaN
51	0.255	-1.406	0.978	0.514	NaN	NaN	NaN	NaN	NaN	NaN	-1.266	0.7	0.7	-1.261	0.533	0.629	-1.279	0.439	0.636	NaN	NaN	NaN	-1.314	0.086	0.598	-1.19	0.036	0.628	NaN	NaN	NaN	NaN	NaN	NaN	-1.35	0.712	0.261	-1.312	0.561	0.3	-1.332	0.46	0.29	NaN	NaN	NaN	NaN	NaN	NaN
52	0.26	-1.406	0.978	0.514	NaN	NaN	NaN	NaN	NaN	NaN	-1.266	0.7	0.7	-1.261	0.533	0.629	-1.279	0.438	0.636	NaN	NaN	NaN	-1.314	0.086	0.598	-1.19	0.036	0.628	NaN	NaN	NaN	NaN	NaN	NaN	-1.35	0.712	0.261	-1.312	0.561	0.3	-1.331	0.46	0.289	NaN	NaN	NaN	NaN	NaN	NaN
53	0.265	-1.407	0.978	0.514	NaN	NaN	NaN	NaN	NaN	NaN	-1.266	0.7	0.7	-1.261	0.533	0.629	-1.279	0.438	0.636	NaN	NaN	NaN	-1.314	0.086	0.598	-1.19	0.036	0.628	NaN	NaN	NaN	NaN	NaN	NaN	-1.35	0.712	0.261	-1.312	0.561	0.3	-1.33	0.459	0.289	NaN	NaN	NaN	NaN	NaN	NaN
54	0.27	-1.407	0.978	0.514	NaN	NaN	NaN	NaN	NaN	NaN	-1.266	0.7	0.7	-1.261	0.533	0.629	-1.279	0.438	0.636	NaN	NaN	NaN	-1.314	0.086	0.598	-1.19	0.036	0.628	NaN	NaN	NaN	NaN	NaN	NaN	-1.349	0.712	0.261	-1.312	0.561	0.3	-1.331	0.46	0.29	NaN	NaN	NaN	NaN	NaN	NaN
55	0.275	-1.407	0.978	0.514	NaN	NaN	NaN	NaN	NaN	NaN	-1.266	0.7	0.7	-1.261	0.533	0.629	-1.279	0.438	0.636	NaN	NaN	NaN	-1.314	0.086	0.598	-1.19	0.036	0.628	NaN	NaN	NaN	NaN	NaN	NaN	-1.349	0.712	0.261	-1.312	0.561	0.3	-1.331	0.46	0.29	NaN	NaN	NaN	NaN	NaN	NaN
56	0.28	-1.407	0.978	0.514	NaN	NaN	NaN	NaN	NaN	NaN	-1.266	0.7	0.7	-1.261	0.533	0.629	-1.279	0.438	0.636	NaN	NaN	NaN	-1.314	0.086	0.598	-1.19	0.036	0.628	NaN	NaN	NaN	NaN	NaN	NaN	-1.349	0.712	0.261	-1.312	0.561	0.3	-1.331	0.46	0.29	NaN	NaN	NaN	NaN	NaN	NaN
57	0.285	-1.407	0.978	0.514	NaN	NaN	NaN	NaN	NaN	NaN	-1.266	0.7	0.7	-1.261	0.533	0.629	-1.279	0.438	0.636	NaN	NaN	NaN	-1.314	0.086	0.598	-1.19	0.036	0.628	NaN	NaN	NaN	NaN	NaN	NaN	-1.349	0.712	0.261	-1.311	0.561	0.3	-1.331	0.46	0.29	NaN	NaN	NaN	NaN	NaN	NaN
58	0.29	-1.407	0.978	0.514	NaN	NaN	NaN	NaN	NaN	NaN	-1.266	0.7	0.7	-1.261	0.533	0.629	-1.279	0.438	0.636	NaN	NaN	NaN	-1.314	0.086	0.598	-1.19	0.036	0.628	NaN	NaN	NaN	NaN	NaN	NaN	-1.349	0.712	0.262	-1.311	0.561	0.3	-1.331	0.46	0.29	NaN	NaN	NaN	NaN	NaN	NaN
59	0.295	-1.407	0.978	0.515	NaN	NaN	NaN	NaN	NaN	NaN	-1.266	0.7	0.701	-1.261	0.533	0.629	-1.279	0.438	0.636	NaN	NaN	NaN	-1.314	0.086	0.598	-1.19	0.036	0.628	NaN	NaN	NaN	NaN	NaN	NaN	-1.349	0.712	0.262	-1.311	0.561	0.3	-1.331	0.46	0.29	NaN	NaN	NaN	NaN	NaN	NaN
60	0.3	-1.407	0.978	0.515	NaN	NaN	NaN	NaN	NaN	NaN	-1.266	0.7	0.701	-1.261	0.533	0.629	-1.279	0.438	0.636	NaN	NaN	NaN	-1.314	0.086	0.598	-1.19	0.036	0.628	NaN	NaN	NaN	NaN	NaN	NaN	-1.349	0.712	0.262	-1.311	0.561	0.3	-1.331	0.461	0.29	NaN	NaN	NaN	NaN	NaN	NaN
61	0.305	-1.407	0.978	0.515	NaN	NaN	NaN	NaN	NaN	NaN	-1.266	0.7	0.701	-1.261	0.533	0.629	-1.279	0.438	0.636	NaN	NaN	NaN	-1.314	0.086	0.598	-1.19	0.036	0.628	NaN	NaN	NaN	NaN	NaN	NaN	-1.349	0.712	0.262	-1.31	0.56	0.301	-1.331	0.461	0.29	NaN	NaN	NaN	NaN	NaN	NaN
62	0.31	-1.407	0.978	0.515	NaN	NaN	NaN	NaN	NaN	NaN	-1.266	0.7	0.701	-1.261	0.533	0.629	-1.279	0.438	0.636	NaN	NaN	NaN	-1.314	0.086	0.598	-1.19	0.036	0.628	NaN	NaN	NaN	NaN	NaN	NaN	-1.349	0.711	0.262	-1.311	0.561	0.3	-1.331	0.461	0.29	NaN	NaN	NaN	NaN	NaN	NaN
63	0.315	-1.407	0.978	0.515	NaN	NaN	NaN	NaN	NaN	NaN	-1.266	0.7	0.701	-1.261	0.533	0.629	-1.279	0.438	0.636	NaN	NaN	NaN	-1.314	0.086	0.598	-1.19	0.036	0.628	NaN	NaN	NaN	NaN	NaN	NaN	-1.349	0.711	0.262	-1.31	0.561	0.3	-1.33	0.461	0.29	NaN	NaN	NaN	NaN	NaN	NaN
64	0.32	-1.408	0.978	0.516	NaN	NaN	NaN	NaN	NaN	NaN	-1.266	0.7	0.701	-1.261	0.533	0.629	-1.279	0.438	0.636	NaN	NaN	NaN	-1.314	0.086	0.598	-1.19	0.036	0.628	NaN	NaN	NaN	NaN	NaN	NaN	-1.349	0.711	0.262	-1.309	0.56	0.301	-1.33	0.461	0.29	NaN	NaN	NaN	NaN	NaN	NaN
65	0.325	-1.41	0.98	0.517	NaN	NaN	NaN	NaN	NaN	NaN	-1.266	0.7	0.701	-1.261	0.533	0.629	-1.279	0.438	0.636	NaN	NaN	NaN	-1.314	0.086	0.598	-1.19	0.036	0.628	NaN	NaN	NaN	NaN	NaN	NaN	-1.349	0.712	0.262	-1.309	0.56	0.301	-1.33	0.461	0.29	NaN	NaN	NaN	NaN	NaN	NaN
66	0.33	-1.411	0.98	0.517	NaN	NaN	NaN	NaN	NaN	NaN	-1.266	0.7	0.701	-1.261	0.533	0.629	-1.279	0.438	0.636	NaN	NaN	NaN	-1.314	0.086	0.598	-1.19	0.036	0.628	NaN	NaN	NaN	NaN	NaN	NaN	-1.349	0.712	0.262	-1.309	0.56	0.301	-1.33	0.461	0.29	NaN	NaN	NaN	NaN	NaN	NaN
67	0.335	-1.411	0.981	0.517	NaN	NaN	NaN	NaN	NaN	NaN	-1.266	0.7	0.701	-1.261	0.533	0.629	-1.279	0.438	0.637	NaN	NaN	NaN	-1.314	0.086	0.598	-1.19	0.036	0.628	NaN	NaN	NaN	NaN	NaN	NaN	-1.349	0.711	0.262	-1.309	0.56	0.302	-1.33	0.461	0.29	NaN	NaN	NaN	NaN	NaN	NaN
68	0.34	-1.411	0.98	0.518	NaN	NaN	NaN	NaN	NaN	NaN	-1.266	0.7	0.701	-1.261	0.533	0.629	-1.279	0.438	0.637	NaN	NaN	NaN	-1.314	0.086	0.598	-1.19	0.036	0.628	NaN	NaN	NaN	NaN	NaN	NaN	-1.349	0.711	0.262	-1.309	0.56	0.302	-1.33	0.461	0.29	NaN	NaN	NaN	NaN	NaN	NaN
69	0.345	-1.411	0.98	0.518	NaN	NaN	NaN	NaN	NaN	NaN	-1.265	0.7	0.701	-1.261	0.533	0.629	-1.278	0.438	0.637	NaN	NaN	NaN	-1.314	0.086	0.598	-1.19	0.036	0.628	NaN	NaN	NaN	NaN	NaN	NaN	-1.348	0.711	0.262	-1.309	0.56	0.302	-1.33	0.461	0.29	NaN	NaN	NaN	NaN	NaN	NaN
70	0.35	-1.411	0.98	0.518	NaN	NaN	NaN	NaN	NaN	NaN	-1.265	0.7	0.701	-1.261	0.533	0.629	-1.278	0.438	0.637	NaN	NaN	NaN	-1.314	0.086	0.598	-1.19	0.036	0.628	NaN	NaN	NaN	NaN	NaN	NaN	-1.349	0.711	0.262	-1.309	0.56	0.302	-1.33	0.461	0.29	NaN	NaN	NaN	NaN	NaN	NaN
71	0.355	-1.408	0.978	0.519	NaN	NaN	NaN	NaN	NaN	NaN	-1.265	0.7	0.701	-1.261	0.533	0.629	-1.278	0.438	0.637	NaN	NaN	NaN	-1.314	0.086	0.598	-1.19	0.036	0.628	NaN	NaN	NaN	NaN	NaN	NaN	-1.349	0.711	0.262	-1.309	0.56	0.302	-1.33	0.461	0.29	NaN	NaN	NaN	NaN	NaN	NaN
72	0.36	-1.402	0.973	0.52	NaN	NaN	NaN	NaN	NaN	NaN	-1.265	0.7	0.701	-1.261	0.533	0.629	-1.278	0.438	0.637	NaN	NaN	NaN	-1.314	0.086	0.598	-1.19	0.036	0.628	NaN	NaN	NaN	NaN	NaN	NaN	-1.349	0.711	0.262	-1.309	0.56	0.302	-1.33	0.461	0.29	NaN	NaN	NaN	NaN	NaN	NaN
73	0.365	-1.4	0.972	0.521	NaN	NaN	NaN	NaN	NaN	NaN	-1.265	0.7	0.701	-1.261	0.533	0.629	-1.278	0.438	0.637	NaN	NaN	NaN	-1.314	0.086	0.598	-1.19	0.036	0.628	NaN	NaN	NaN	NaN	NaN	NaN	-1.349	0.711	0.262	-1.309	0.56	0.302	-1.33	0.461	0.29	NaN	NaN	NaN	NaN	NaN	NaN
74	0.37	-1.399	0.972	0.521	NaN	NaN	NaN	NaN	NaN	NaN	-1.265	0.7	0.701	-1.26	0.533	0.629	-1.278	0.438	0.637	NaN	NaN	NaN	-1.314	0.086	0.598	-1.19	0.036	0.628	NaN	NaN	NaN	NaN	NaN	NaN	-1.349	0.711	0.262	-1.309	0.56	0.302	-1.33	0.461	0.29	NaN	NaN	NaN	NaN	NaN	NaN
75	0.375	-1.399	0.972	0.521	NaN	NaN	NaN	NaN	NaN	NaN	-1.265	0.7	0.701	-1.26	0.533	0.629	-1.278	0.438	0.637	NaN	NaN	NaN	-1.314	0.086	0.598	-1.19	0.036	0.628	NaN	NaN	NaN	NaN	NaN	NaN	-1.348	0.711	0.262	-1.309	0.56	0.302	-1.33	0.46	0.29	NaN	NaN	NaN	NaN	NaN	NaN
76	0.38	-1.399	0.972	0.521	NaN	NaN	NaN	NaN	NaN	NaN	-1.265	0.7	0.701	-1.26	0.533	0.629	-1.278	0.438	0.637	NaN	NaN	NaN	-1.314	0.086	0.598	-1.19	0.036	0.628	NaN	NaN	NaN	NaN	NaN	NaN	-1.348	0.711	0.262	-1.309	0.56	0.302	-1.33	0.46	0.29	NaN	NaN	NaN	NaN	NaN	NaN
77	0.385	-1.399	0.972	0.521	NaN	NaN	NaN	NaN	NaN	NaN	-1.265	0.7	0.701	-1.26	0.533	0.629	-1.278	0.438	0.637	NaN	NaN	NaN	-1.314	0.086	0.598	-1.19	0.036	0.628	NaN	NaN	NaN	NaN	NaN	NaN	-1.348	0.711	0.262	-1.309	0.56	0.302	-1.33	0.46	0.29	NaN	NaN	NaN	NaN	NaN	NaN
78	0.39	-1.399	0.972	0.521	NaN	NaN	NaN	NaN	NaN	NaN	-1.265	0.7	0.701	-1.26	0.533	0.629	-1.278	0.438	0.637	NaN	NaN	NaN	-1.314	0.086	0.598	-1.19	0.036	0.628	NaN	NaN	NaN	NaN	NaN	NaN	-1.348	0.711	0.262	-1.309	0.56	0.302	-1.33	0.46	0.29	NaN	NaN	NaN	NaN	NaN	NaN
79	0.395	-1.399	0.971	0.521	NaN	NaN	NaN	NaN	NaN	NaN	-1.264	0.7	0.701	-1.26	0.533	0.629	-1.278	0.438	0.637	NaN	NaN	NaN	-1.314	0.086	0.598	-1.19	0.036	0.628	NaN	NaN	NaN	NaN	NaN	NaN	-1.348	0.711	0.262	-1.309	0.56	0.302	-1.33	0.46	0.29	NaN	NaN	NaN	NaN	NaN	NaN
80	0.4	-1.399	0.971	0.522	NaN	NaN	NaN	NaN	NaN	NaN	-1.264	0.7	0.701	-1.26	0.533	0.629	-1.278	0.438	0.637	NaN	NaN	NaN	-1.314	0.086	0.598	-1.19	0.036	0.628	NaN	NaN	NaN	NaN	NaN	NaN	-1.348	0.711	0.262	-1.309	0.56	0.302	-1.33	0.46	0.29	NaN	NaN	NaN	NaN	NaN	NaN
81	0.405	-1.398	0.971	0.522	NaN	NaN	NaN	NaN	NaN	NaN	-1.264	0.7	0.701	-1.26	0.533	0.629	-1.278	0.438	0.637	NaN	NaN	NaN	-1.314	0.086	0.598	-1.19	0.036	0.628	NaN	NaN	NaN	NaN	NaN	NaN	-1.348	0.711	0.262	-1.309	0.56	0.302	-1.33	0.46	0.29	NaN	NaN	NaN	NaN	NaN	NaN
82	0.41	-1.401	0.974	0.521	NaN	NaN	NaN	NaN	NaN	NaN	-1.264	0.7	0.701	-1.26	0.533	0.629	-1.278	0.438	0.637	NaN	NaN	NaN	-1.313	0.086	0.598	-1.19	0.036	0.628	NaN	NaN	NaN	NaN	NaN	NaN	-1.348	0.711	0.263	-1.309	0.56	0.302	-1.33	0.46	0.29	NaN	NaN	NaN	NaN	NaN	NaN
83	0.415	-1.408	0.979	0.519	NaN	NaN	NaN	NaN	NaN	NaN	-1.263	0.7	0.701	-1.26	0.533	0.629	-1.277	0.437	0.637	NaN	NaN	NaN	-1.313	0.086	0.598	-1.19	0.036	0.628	NaN	NaN	NaN	NaN	NaN	NaN	-1.348	0.711	0.263	-1.309	0.56	0.302	-1.329	0.46	0.29	NaN	NaN	NaN	NaN	NaN	NaN
84	0.42	-1.41	0.98	0.519	NaN	NaN	NaN	NaN	NaN	NaN	-1.263	0.7	0.702	-1.26	0.533	0.629	-1.277	0.437	0.637	NaN	NaN	NaN	-1.313	0.086	0.598	-1.19	0.036	0.628	NaN	NaN	NaN	NaN	NaN	NaN	-1.348	0.711	0.263	-1.309	0.56	0.302	-1.329	0.46	0.29	NaN	NaN	NaN	NaN	NaN	NaN
85	0.425	-1.41	0.98	0.519	NaN	NaN	NaN	NaN	NaN	NaN	-1.263	0.7	0.702	-1.26	0.533	0.629	-1.277	0.437	0.637	NaN	NaN	NaN	-1.313	0.086	0.598	-1.19	0.036	0.628	NaN	NaN	NaN	NaN	NaN	NaN	-1.348	0.711	0.263	-1.309	0.56	0.302	-1.329	0.46	0.29	NaN	NaN	NaN	NaN	NaN	NaN
86	0.43	-1.41	0.98	0.519	NaN	NaN	NaN	NaN	NaN	NaN	-1.263	0.7	0.702	-1.26	0.533	0.629	-1.277	0.437	0.637	NaN	NaN	NaN	-1.313	0.086	0.598	-1.19	0.036	0.628	NaN	NaN	NaN	NaN	NaN	NaN	-1.348	0.711	0.263	-1.309	0.56	0.302	-1.329	0.46	0.29	NaN	NaN	NaN	NaN	NaN	NaN
87	0.435	-1.41	0.98	0.519	NaN	NaN	NaN	NaN	NaN	NaN	-1.263	0.7	0.702	-1.259	0.533	0.629	-1.277	0.437	0.637	NaN	NaN	NaN	-1.313	0.086	0.598	-1.19	0.036	0.628	NaN	NaN	NaN	NaN	NaN	NaN	-1.348	0.711	0.263	-1.309	0.56	0.302	-1.329	0.46	0.29	NaN	NaN	NaN	NaN	NaN	NaN
88	0.44	-1.409	0.98	0.519	NaN	NaN	NaN	NaN	NaN	NaN	-1.263	0.7	0.702	-1.259	0.533	0.629	-1.277	0.437	0.637	NaN	NaN	NaN	-1.313	0.086	0.598	-1.19	0.036	0.628	NaN	NaN	NaN	NaN	NaN	NaN	-1.348	0.711	0.263	-1.309	0.56	0.302	-1.329	0.46	0.29	NaN	NaN	NaN	NaN	NaN	NaN
89	0.445	-1.409	0.98	0.519	NaN	NaN	NaN	NaN	NaN	NaN	-1.263	0.7	0.702	-1.259	0.533	0.629	-1.277	0.437	0.637	NaN	NaN	NaN	-1.313	0.086	0.598	-1.19	0.036	0.628	NaN	NaN	NaN	NaN	NaN	NaN	-1.348	0.711	0.263	-1.308	0.56	0.302	-1.329	0.46	0.29	NaN	NaN	NaN	NaN	NaN	NaN
90	0.45	-1.409	0.98	0.519	NaN	NaN	NaN	NaN	NaN	NaN	-1.262	0.7	0.702	-1.259	0.533	0.629	-1.277	0.437	0.637	NaN	NaN	NaN	-1.313	0.086	0.598	-1.19	0.036	0.628	NaN	NaN	NaN	NaN	NaN	NaN	-1.348	0.711	0.263	-1.308	0.559	0.302	-1.329	0.46	0.29	NaN	NaN	NaN	NaN	NaN	NaN
91	0.455	-1.409	0.98	0.519	NaN	NaN	NaN	NaN	NaN	NaN	-1.262	0.7	0.702	-1.259	0.533	0.629	-1.276	0.437	0.637	NaN	NaN	NaN	-1.313	0.086	0.598	-1.19	0.036	0.628	NaN	NaN	NaN	NaN	NaN	NaN	-1.348	0.711	0.263	-1.308	0.559	0.302	-1.329	0.46	0.29	NaN	NaN	NaN	NaN	NaN	NaN
92	0.46	-1.409	0.98	0.519	NaN	NaN	NaN	NaN	NaN	NaN	-1.262	0.7	0.702	-1.258	0.533	0.629	-1.276	0.437	0.637	NaN	NaN	NaN	-1.313	0.086	0.598	-1.19	0.036	0.628	NaN	NaN	NaN	NaN	NaN	NaN	-1.347	0.711	0.263	-1.308	0.559	0.302	-1.329	0.46	0.29	NaN	NaN	NaN	NaN	NaN	NaN
93	0.465	-1.409	0.98	0.519	NaN	NaN	NaN	NaN	NaN	NaN	-1.262	0.7	0.702	-1.258	0.533	0.629	-1.276	0.437	0.637	NaN	NaN	NaN	-1.313	0.086	0.598	-1.19	0.036	0.628	NaN	NaN	NaN	NaN	NaN	NaN	-1.347	0.711	0.263	-1.308	0.559	0.302	-1.329	0.46	0.29	NaN	NaN	NaN	NaN	NaN	NaN
94	0.47	-1.409	0.98	0.519	NaN	NaN	NaN	NaN	NaN	NaN	-1.262	0.7	0.702	-1.258	0.533	0.629	-1.276	0.437	0.637	NaN	NaN	NaN	-1.313	0.086	0.598	-1.19	0.036	0.628	NaN	NaN	NaN	NaN	NaN	NaN	-1.347	0.711	0.264	-1.308	0.559	0.302	-1.329	0.46	0.29	NaN	NaN	NaN	NaN	NaN	NaN
95	0.475	-1.409	0.98	0.519	NaN	NaN	NaN	NaN	NaN	NaN	-1.262	0.7	0.702	-1.258	0.533	0.629	-1.276	0.437	0.637	NaN	NaN	NaN	-1.313	0.086	0.598	-1.19	0.036	0.628	NaN	NaN	NaN	NaN	NaN	NaN	-1.347	0.711	0.264	-1.308	0.559	0.302	-1.329	0.46	0.29	NaN	NaN	NaN	NaN	NaN	NaN
96	0.48	-1.409	0.98	0.519	NaN	NaN	NaN	NaN	NaN	NaN	-1.262	0.7	0.702	-1.258	0.533	0.629	-1.276	0.437	0.637	NaN	NaN	NaN	-1.313	0.086	0.598	-1.19	0.036	0.628	NaN	NaN	NaN	NaN	NaN	NaN	-1.347	0.711	0.264	-1.308	0.559	0.302	-1.329	0.46	0.29	NaN	NaN	NaN	NaN	NaN	NaN
97	0.485	-1.409	0.98	0.519	NaN	NaN	NaN	NaN	NaN	NaN	-1.262	0.7	0.702	-1.258	0.533	0.629	-1.276	0.437	0.637	NaN	NaN	NaN	-1.313	0.086	0.598	-1.19	0.036	0.628	NaN	NaN	NaN	NaN	NaN	NaN	-1.347	0.711	0.264	-1.308	0.559	0.302	-1.329	0.46	0.29	NaN	NaN	NaN	NaN	NaN	NaN
98	0.49	-1.409	0.98	0.52	NaN	NaN	NaN	NaN	NaN	NaN	-1.262	0.7	0.702	-1.258	0.532	0.63	-1.276	0.437	0.637	NaN	NaN	NaN	-1.313	0.086	0.598	-1.19	0.036	0.628	NaN	NaN	NaN	NaN	NaN	NaN	-1.347	0.711	0.264	-1.308	0.559	0.302	-1.329	0.46	0.29	NaN	NaN	NaN	NaN	NaN	NaN
99	0.495	-1.409	0.98	0.52	NaN	NaN	NaN	NaN	NaN	NaN	-1.262	0.7	0.702	-1.258	0.532	0.63	-1.276	0.437	0.637	NaN	NaN	NaN	-1.313	0.086	0.598	-1.19	0.036	0.628	NaN	NaN	NaN	NaN	NaN	NaN	-1.347	0.711	0.264	-1.308	0.559	0.302	-1.329	0.46	0.291	NaN	NaN	NaN	NaN	NaN	NaN
100	0.5	-1.406	0.977	0.521	NaN	NaN	NaN	NaN	NaN	NaN	-1.262	0.7	0.702	-1.257	0.532	0.63	-1.276	0.437	0.637	NaN	NaN	NaN	-1.313	0.086	0.598	-1.19	0.036	0.628	NaN	NaN	NaN	NaN	NaN	NaN	-1.347	0.711	0.264	-1.308	0.559	0.302	-1.328	0.46	0.291	NaN	NaN	NaN	NaN	NaN	NaN
101	0.505	-1.399	0.972	0.522	NaN	NaN	NaN	NaN	NaN	NaN	-1.262	0.7	0.702	-1.257	0.532	0.63	-1.275	0.437	0.637	NaN	NaN	NaN	-1.313	0.086	0.598	-1.19	0.036	0.628	NaN	NaN	NaN	NaN	NaN	NaN	-1.347	0.711	0.264	-1.308	0.559	0.302	-1.328	0.46	0.291	NaN	NaN	NaN	NaN	NaN	NaN
102	0.51	-1.397	0.971	0.523	NaN	NaN	NaN	NaN	NaN	NaN	-1.262	0.7	0.702	-1.257	0.532	0.63	-1.275	0.437	0.637	NaN	NaN	NaN	-1.313	0.086	0.598	-1.19	0.036	0.628	NaN	NaN	NaN	NaN	NaN	NaN	-1.347	0.711	0.264	-1.308	0.559	0.302	-1.328	0.46	0.291	NaN	NaN	NaN	NaN	NaN	NaN
103	0.515	-1.396	0.97	0.523	NaN	NaN	NaN	NaN	NaN	NaN	-1.261	0.7	0.702	-1.257	0.532	0.63	-1.275	0.437	0.637	NaN	NaN	NaN	-1.313	0.086	0.598	-1.19	0.036	0.628	NaN	NaN	NaN	NaN	NaN	NaN	-1.347	0.711	0.264	-1.308	0.559	0.302	-1.328	0.46	0.291	NaN	NaN	NaN	NaN	NaN	NaN
104	0.52	-1.396	0.97	0.523	NaN	NaN	NaN	NaN	NaN	NaN	-1.261	0.7	0.702	-1.257	0.532	0.63	-1.275	0.437	0.637	NaN	NaN	NaN	-1.313	0.086	0.598	-1.19	0.036	0.628	NaN	NaN	NaN	NaN	NaN	NaN	-1.347	0.711	0.264	-1.308	0.559	0.302	-1.328	0.46	0.291	NaN	NaN	NaN	NaN	NaN	NaN
105	0.525	-1.396	0.97	0.523	NaN	NaN	NaN	NaN	NaN	NaN	-1.261	0.699	0.702	-1.257	0.532	0.63	-1.275	0.437	0.637	NaN	NaN	NaN	-1.313	0.086	0.598	-1.19	0.036	0.628	NaN	NaN	NaN	NaN	NaN	NaN	-1.347	0.711	0.264	-1.308	0.559	0.302	-1.328	0.459	0.29	NaN	NaN	NaN	NaN	NaN	NaN
106	0.53	-1.396	0.97	0.523	NaN	NaN	NaN	NaN	NaN	NaN	-1.26	0.699	0.702	-1.257	0.532	0.63	-1.275	0.437	0.637	NaN	NaN	NaN	-1.313	0.086	0.598	-1.19	0.036	0.628	NaN	NaN	NaN	NaN	NaN	NaN	-1.347	0.711	0.264	-1.307	0.559	0.302	-1.326	0.458	0.29	NaN	NaN	NaN	NaN	NaN	NaN
107	0.535	-1.398	0.972	0.522	NaN	NaN	NaN	NaN	NaN	NaN	-1.26	0.699	0.702	-1.257	0.532	0.63	-1.275	0.437	0.637	NaN	NaN	NaN	-1.313	0.086	0.598	-1.19	0.036	0.628	NaN	NaN	NaN	NaN	NaN	NaN	-1.347	0.711	0.264	-1.307	0.559	0.302	-1.325	0.458	0.289	NaN	NaN	NaN	NaN	NaN	NaN
108	0.54	-1.402	0.975	0.519	NaN	NaN	NaN	NaN	NaN	NaN	-1.26	0.699	0.702	-1.257	0.532	0.63	-1.275	0.437	0.637	NaN	NaN	NaN	-1.313	0.086	0.598	-1.19	0.036	0.628	NaN	NaN	NaN	NaN	NaN	NaN	-1.347	0.711	0.264	-1.307	0.559	0.302	-1.325	0.458	0.289	NaN	NaN	NaN	NaN	NaN	NaN
109	0.545	-1.403	0.976	0.518	NaN	NaN	NaN	NaN	NaN	NaN	-1.26	0.699	0.702	-1.257	0.532	0.63	-1.275	0.437	0.637	NaN	NaN	NaN	-1.313	0.086	0.598	-1.19	0.036	0.628	NaN	NaN	NaN	NaN	NaN	NaN	-1.347	0.711	0.264	-1.307	0.559	0.302	-1.325	0.458	0.289	NaN	NaN	NaN	NaN	NaN	NaN
110	0.55	-1.403	0.976	0.518	NaN	NaN	NaN	NaN	NaN	NaN	-1.259	0.699	0.702	-1.257	0.532	0.63	-1.275	0.437	0.638	NaN	NaN	NaN	-1.313	0.086	0.598	-1.19	0.036	0.628	NaN	NaN	NaN	NaN	NaN	NaN	-1.347	0.711	0.264	-1.307	0.559	0.302	-1.325	0.458	0.289	NaN	NaN	NaN	NaN	NaN	NaN
111	0.555	-1.403	0.976	0.518	NaN	NaN	NaN	NaN	NaN	NaN	-1.259	0.699	0.702	-1.256	0.532	0.63	-1.275	0.437	0.638	NaN	NaN	NaN	-1.313	0.086	0.598	-1.19	0.036	0.628	NaN	NaN	NaN	NaN	NaN	NaN	-1.347	0.711	0.264	-1.307	0.559	0.302	-1.325	0.458	0.289	NaN	NaN	NaN	NaN	NaN	NaN
112	0.56	-1.403	0.976	0.518	NaN	NaN	NaN	NaN	NaN	NaN	-1.259	0.699	0.702	-1.256	0.532	0.63	-1.275	0.437	0.638	NaN	NaN	NaN	-1.313	0.086	0.598	-1.19	0.036	0.628	NaN	NaN	NaN	NaN	NaN	NaN	-1.347	0.711	0.264	-1.307	0.559	0.302	-1.325	0.458	0.289	NaN	NaN	NaN	NaN	NaN	NaN
113	0.565	-1.403	0.976	0.518	NaN	NaN	NaN	NaN	NaN	NaN	-1.259	0.699	0.702	-1.256	0.532	0.63	-1.275	0.438	0.638	NaN	NaN	NaN	-1.313	0.086	0.598	-1.19	0.036	0.628	NaN	NaN	NaN	NaN	NaN	NaN	-1.347	0.711	0.264	-1.307	0.559	0.302	-1.325	0.458	0.289	NaN	NaN	NaN	NaN	NaN	NaN
114	0.57	-1.402	0.976	0.518	NaN	NaN	NaN	NaN	NaN	NaN	-1.259	0.699	0.702	-1.256	0.532	0.63	-1.275	0.438	0.638	NaN	NaN	NaN	-1.313	0.086	0.598	-1.19	0.036	0.628	NaN	NaN	NaN	NaN	NaN	NaN	-1.347	0.711	0.264	-1.307	0.559	0.302	-1.325	0.458	0.289	NaN	NaN	NaN	NaN	NaN	NaN
115	0.575	-1.402	0.976	0.518	NaN	NaN	NaN	NaN	NaN	NaN	-1.259	0.699	0.702	-1.256	0.532	0.63	-1.275	0.438	0.638	NaN	NaN	NaN	-1.313	0.086	0.598	-1.19	0.036	0.628	NaN	NaN	NaN	NaN	NaN	NaN	-1.347	0.711	0.264	-1.307	0.559	0.302	-1.325	0.458	0.289	NaN	NaN	NaN	NaN	NaN	NaN
116	0.58	-1.401	0.974	0.52	NaN	NaN	NaN	NaN	NaN	NaN	-1.259	0.699	0.702	-1.256	0.532	0.63	-1.275	0.438	0.638	NaN	NaN	NaN	-1.313	0.086	0.598	-1.19	0.036	0.628	NaN	NaN	NaN	NaN	NaN	NaN	-1.347	0.711	0.264	-1.307	0.559	0.302	-1.325	0.458	0.289	NaN	NaN	NaN	NaN	NaN	NaN
117	0.585	-1.397	0.971	0.523	NaN	NaN	NaN	NaN	NaN	NaN	-1.259	0.699	0.702	-1.256	0.531	0.63	-1.275	0.438	0.638	NaN	NaN	NaN	-1.313	0.086	0.598	-1.19	0.036	0.628	NaN	NaN	NaN	NaN	NaN	NaN	-1.347	0.711	0.264	-1.307	0.559	0.302	-1.325	0.458	0.289	NaN	NaN	NaN	NaN	NaN	NaN
118	0.59	-1.396	0.97	0.523	NaN	NaN	NaN	NaN	NaN	NaN	-1.259	0.699	0.702	-1.255	0.531	0.63	-1.275	0.438	0.638	NaN	NaN	NaN	-1.313	0.086	0.598	-1.19	0.036	0.628	NaN	NaN	NaN	NaN	NaN	NaN	-1.347	0.711	0.265	-1.307	0.559	0.302	-1.325	0.458	0.289	NaN	NaN	NaN	NaN	NaN	NaN
119	0.595	-1.395	0.97	0.524	NaN	NaN	NaN	NaN	NaN	NaN	-1.259	0.699	0.702	-1.255	0.531	0.63	-1.275	0.438	0.638	NaN	NaN	NaN	-1.313	0.086	0.598	-1.19	0.036	0.628	NaN	NaN	NaN	NaN	NaN	NaN	-1.348	0.712	0.265	-1.307	0.559	0.302	-1.325	0.458	0.289	NaN	NaN	NaN	NaN	NaN	NaN
120	0.6	-1.395	0.97	0.524	NaN	NaN	NaN	NaN	NaN	NaN	-1.259	0.699	0.702	-1.255	0.531	0.63	-1.275	0.438	0.638	NaN	NaN	NaN	-1.313	0.086	0.598	-1.19	0.036	0.628	NaN	NaN	NaN	NaN	NaN	NaN	-1.349	0.712	0.265	-1.307	0.559	0.302	-1.325	0.458	0.289	NaN	NaN	NaN	NaN	NaN	NaN
121	0.605	-1.395	0.97	0.524	NaN	NaN	NaN	NaN	NaN	NaN	-1.259	0.699	0.702	-1.255	0.531	0.63	-1.275	0.438	0.638	NaN	NaN	NaN	-1.313	0.086	0.598	-1.19	0.036	0.628	NaN	NaN	NaN	NaN	NaN	NaN	-1.349	0.712	0.266	-1.307	0.559	0.302	-1.325	0.458	0.289	NaN	NaN	NaN	NaN	NaN	NaN
122	0.61	-1.395	0.97	0.524	NaN	NaN	NaN	NaN	NaN	NaN	-1.259	0.699	0.702	-1.255	0.531	0.63	-1.275	0.438	0.638	NaN	NaN	NaN	-1.313	0.086	0.598	-1.19	0.036	0.628	NaN	NaN	NaN	NaN	NaN	NaN	-1.348	0.712	0.265	-1.307	0.559	0.302	-1.325	0.458	0.289	NaN	NaN	NaN	NaN	NaN	NaN
123	0.615	-1.395	0.97	0.524	NaN	NaN	NaN	NaN	NaN	NaN	-1.259	0.699	0.702	-1.255	0.531	0.63	-1.275	0.438	0.638	NaN	NaN	NaN	-1.313	0.086	0.598	-1.19	0.036	0.628	NaN	NaN	NaN	NaN	NaN	NaN	-1.347	0.711	0.265	-1.307	0.559	0.302	-1.325	0.458	0.289	NaN	NaN	NaN	NaN	NaN	NaN
124	0.62	-1.395	0.97	0.524	NaN	NaN	NaN	NaN	NaN	NaN	-1.259	0.699	0.702	-1.255	0.531	0.63	-1.275	0.438	0.638	NaN	NaN	NaN	-1.313	0.086	0.598	-1.19	0.036	0.628	NaN	NaN	NaN	NaN	NaN	NaN	-1.347	0.711	0.265	-1.307	0.559	0.302	-1.325	0.458	0.289	NaN	NaN	NaN	NaN	NaN	NaN
125	0.625	-1.398	0.972	0.523	NaN	NaN	NaN	NaN	NaN	NaN	-1.259	0.699	0.702	-1.255	0.531	0.63	-1.275	0.438	0.638	NaN	NaN	NaN	-1.313	0.086	0.598	-1.19	0.036	0.628	NaN	NaN	NaN	NaN	NaN	NaN	-1.346	0.711	0.265	-1.307	0.559	0.302	-1.325	0.458	0.29	NaN	NaN	NaN	NaN	NaN	NaN
126	0.63	-1.404	0.976	0.522	NaN	NaN	NaN	NaN	NaN	NaN	-1.258	0.699	0.702	-1.255	0.531	0.63	-1.275	0.438	0.638	NaN	NaN	NaN	-1.313	0.086	0.598	-1.19	0.036	0.628	NaN	NaN	NaN	NaN	NaN	NaN	-1.346	0.711	0.265	-1.307	0.559	0.302	-1.325	0.458	0.29	NaN	NaN	NaN	NaN	NaN	NaN
127	0.635	-1.405	0.977	0.521	NaN	NaN	NaN	NaN	NaN	NaN	-1.258	0.699	0.702	-1.255	0.532	0.63	-1.275	0.438	0.638	NaN	NaN	NaN	-1.313	0.086	0.598	-1.19	0.036	0.628	NaN	NaN	NaN	NaN	NaN	NaN	-1.346	0.711	0.265	-1.306	0.559	0.302	-1.325	0.458	0.29	NaN	NaN	NaN	NaN	NaN	NaN
128	0.64	-1.405	0.978	0.521	NaN	NaN	NaN	NaN	NaN	NaN	-1.258	0.699	0.702	-1.255	0.532	0.63	-1.275	0.438	0.638	NaN	NaN	NaN	-1.313	0.086	0.598	-1.19	0.036	0.628	NaN	NaN	NaN	NaN	NaN	NaN	-1.346	0.711	0.265	-1.306	0.559	0.302	-1.325	0.458	0.29	NaN	NaN	NaN	NaN	NaN	NaN
129	0.645	-1.405	0.978	0.521	NaN	NaN	NaN	NaN	NaN	NaN	-1.258	0.699	0.702	-1.255	0.532	0.63	-1.275	0.438	0.638	NaN	NaN	NaN	-1.313	0.086	0.598	-1.19	0.036	0.628	NaN	NaN	NaN	NaN	NaN	NaN	-1.346	0.711	0.265	-1.306	0.559	0.302	-1.325	0.458	0.29	NaN	NaN	NaN	NaN	NaN	NaN
130	0.65	-1.405	0.978	0.521	NaN	NaN	NaN	NaN	NaN	NaN	-1.258	0.699	0.702	-1.255	0.532	0.63	-1.274	0.438	0.638	NaN	NaN	NaN	-1.313	0.086	0.598	-1.19	0.036	0.628	NaN	NaN	NaN	NaN	NaN	NaN	-1.346	0.711	0.265	-1.306	0.559	0.302	-1.325	0.458	0.29	NaN	NaN	NaN	NaN	NaN	NaN
131	0.655	-1.405	0.978	0.521	NaN	NaN	NaN	NaN	NaN	NaN	-1.258	0.699	0.702	-1.254	0.532	0.63	-1.274	0.438	0.638	NaN	NaN	NaN	-1.313	0.086	0.598	-1.19	0.036	0.628	NaN	NaN	NaN	NaN	NaN	NaN	-1.346	0.711	0.265	-1.306	0.559	0.302	-1.325	0.458	0.29	NaN	NaN	NaN	NaN	NaN	NaN
132	0.66	-1.405	0.978	0.521	NaN	NaN	NaN	NaN	NaN	NaN	-1.258	0.699	0.702	-1.254	0.532	0.63	-1.274	0.438	0.637	NaN	NaN	NaN	-1.313	0.086	0.598	-1.19	0.036	0.628	NaN	NaN	NaN	NaN	NaN	NaN	-1.346	0.711	0.265	-1.306	0.559	0.302	-1.325	0.458	0.29	NaN	NaN	NaN	NaN	NaN	NaN
133	0.665	-1.405	0.978	0.521	NaN	NaN	NaN	NaN	NaN	NaN	-1.257	0.699	0.703	-1.254	0.532	0.63	-1.274	0.438	0.637	NaN	NaN	NaN	-1.313	0.086	0.598	-1.19	0.036	0.628	NaN	NaN	NaN	NaN	NaN	NaN	-1.346	0.711	0.265	-1.306	0.559	0.302	-1.325	0.458	0.29	NaN	NaN	NaN	NaN	NaN	NaN
134	0.67	-1.405	0.977	0.522	NaN	NaN	NaN	NaN	NaN	NaN	-1.257	0.699	0.703	-1.254	0.532	0.63	-1.274	0.438	0.637	NaN	NaN	NaN	-1.313	0.086	0.598	-1.19	0.036	0.628	NaN	NaN	NaN	NaN	NaN	NaN	-1.347	0.711	0.265	-1.307	0.559	0.302	-1.325	0.458	0.29	NaN	NaN	NaN	NaN	NaN	NaN
135	0.675	-1.405	0.977	0.522	NaN	NaN	NaN	NaN	NaN	NaN	-1.257	0.699	0.703	-1.254	0.532	0.63	-1.274	0.438	0.637	NaN	NaN	NaN	-1.313	0.086	0.598	-1.19	0.036	0.628	NaN	NaN	NaN	NaN	NaN	NaN	-1.347	0.711	0.265	-1.307	0.559	0.302	-1.325	0.458	0.29	NaN	NaN	NaN	NaN	NaN	NaN
136	0.68	-1.405	0.977	0.522	NaN	NaN	NaN	NaN	NaN	NaN	-1.256	0.699	0.703	-1.254	0.532	0.63	-1.274	0.437	0.637	NaN	NaN	NaN	-1.313	0.086	0.598	-1.19	0.036	0.628	NaN	NaN	NaN	NaN	NaN	NaN	-1.347	0.711	0.266	-1.307	0.559	0.302	-1.325	0.458	0.29	NaN	NaN	NaN	NaN	NaN	NaN
137	0.685	-1.404	0.977	0.522	NaN	NaN	NaN	NaN	NaN	NaN	-1.256	0.699	0.703	-1.254	0.532	0.63	-1.274	0.437	0.637	NaN	NaN	NaN	-1.313	0.086	0.598	-1.19	0.036	0.628	NaN	NaN	NaN	NaN	NaN	NaN	-1.347	0.711	0.266	-1.307	0.559	0.302	-1.325	0.458	0.29	NaN	NaN	NaN	NaN	NaN	NaN
138	0.69	-1.404	0.977	0.522	NaN	NaN	NaN	NaN	NaN	NaN	-1.256	0.698	0.703	-1.254	0.532	0.63	-1.274	0.438	0.637	NaN	NaN	NaN	-1.313	0.086	0.598	-1.19	0.036	0.628	NaN	NaN	NaN	NaN	NaN	NaN	-1.347	0.711	0.266	-1.307	0.559	0.302	-1.325	0.458	0.29	NaN	NaN	NaN	NaN	NaN	NaN
139	0.695	-1.404	0.977	0.522	NaN	NaN	NaN	NaN	NaN	NaN	-1.256	0.698	0.703	-1.254	0.532	0.63	-1.274	0.438	0.637	NaN	NaN	NaN	-1.313	0.086	0.598	-1.19	0.036	0.628	NaN	NaN	NaN	NaN	NaN	NaN	-1.347	0.711	0.266	-1.307	0.559	0.302	-1.325	0.458	0.29	NaN	NaN	NaN	NaN	NaN	NaN
140	0.7	-1.404	0.977	0.522	NaN	NaN	NaN	NaN	NaN	NaN	-1.255	0.698	0.703	-1.254	0.532	0.63	-1.274	0.438	0.637	NaN	NaN	NaN	-1.313	0.086	0.598	-1.19	0.036	0.628	NaN	NaN	NaN	NaN	NaN	NaN	-1.347	0.711	0.266	-1.307	0.559	0.303	-1.325	0.458	0.29	NaN	NaN	NaN	NaN	NaN	NaN
141	0.705	-1.404	0.977	0.522	NaN	NaN	NaN	NaN	NaN	NaN	-1.255	0.698	0.703	-1.254	0.532	0.63	-1.273	0.438	0.637	NaN	NaN	NaN	-1.313	0.086	0.598	-1.19	0.036	0.628	NaN	NaN	NaN	NaN	NaN	NaN	-1.347	0.711	0.266	-1.307	0.559	0.303	-1.325	0.458	0.29	NaN	NaN	NaN	NaN	NaN	NaN
142	0.71	-1.404	0.977	0.522	NaN	NaN	NaN	NaN	NaN	NaN	-1.255	0.698	0.703	-1.254	0.532	0.63	-1.273	0.438	0.637	NaN	NaN	NaN	-1.313	0.086	0.598	-1.19	0.036	0.628	NaN	NaN	NaN	NaN	NaN	NaN	-1.347	0.711	0.266	-1.307	0.559	0.303	-1.325	0.458	0.29	NaN	NaN	NaN	NaN	NaN	NaN
143	0.715	-1.404	0.977	0.522	NaN	NaN	NaN	NaN	NaN	NaN	-1.255	0.699	0.703	-1.253	0.532	0.63	-1.273	0.438	0.637	NaN	NaN	NaN	-1.313	0.086	0.598	-1.19	0.036	0.628	NaN	NaN	NaN	NaN	NaN	NaN	-1.347	0.711	0.266	-1.307	0.559	0.303	-1.325	0.458	0.29	NaN	NaN	NaN	NaN	NaN	NaN
144	0.72	-1.401	0.975	0.523	NaN	NaN	NaN	NaN	NaN	NaN	-1.255	0.699	0.703	-1.253	0.532	0.63	-1.273	0.438	0.637	NaN	NaN	NaN	-1.313	0.086	0.598	-1.19	0.036	0.628	NaN	NaN	NaN	NaN	NaN	NaN	-1.347	0.711	0.266	-1.307	0.559	0.303	-1.325	0.458	0.29	NaN	NaN	NaN	NaN	NaN	NaN
145	0.725	-1.394	0.97	0.525	NaN	NaN	NaN	NaN	NaN	NaN	-1.255	0.699	0.703	-1.253	0.532	0.63	-1.272	0.438	0.637	NaN	NaN	NaN	-1.313	0.086	0.598	-1.19	0.036	0.628	NaN	NaN	NaN	NaN	NaN	NaN	-1.347	0.711	0.266	-1.307	0.559	0.303	-1.325	0.458	0.29	NaN	NaN	NaN	NaN	NaN	NaN
146	0.73	-1.393	0.969	0.525	NaN	NaN	NaN	NaN	NaN	NaN	-1.254	0.698	0.703	-1.253	0.532	0.63	-1.272	0.438	0.637	NaN	NaN	NaN	-1.313	0.086	0.598	-1.19	0.036	0.628	NaN	NaN	NaN	NaN	NaN	NaN	-1.347	0.711	0.266	-1.307	0.559	0.303	-1.325	0.458	0.29	NaN	NaN	NaN	NaN	NaN	NaN
147	0.735	-1.392	0.969	0.525	NaN	NaN	NaN	NaN	NaN	NaN	-1.254	0.698	0.703	-1.253	0.532	0.63	-1.272	0.438	0.637	NaN	NaN	NaN	-1.313	0.086	0.598	-1.19	0.036	0.628	NaN	NaN	NaN	NaN	NaN	NaN	-1.347	0.711	0.266	-1.307	0.559	0.303	-1.325	0.458	0.29	NaN	NaN	NaN	NaN	NaN	NaN
148	0.74	-1.395	0.971	0.525	NaN	NaN	NaN	NaN	NaN	NaN	-1.253	0.698	0.703	-1.253	0.532	0.63	-1.272	0.438	0.637	NaN	NaN	NaN	-1.313	0.086	0.598	-1.19	0.036	0.628	NaN	NaN	NaN	NaN	NaN	NaN	-1.347	0.711	0.266	-1.307	0.559	0.302	-1.325	0.458	0.29	NaN	NaN	NaN	NaN	NaN	NaN
149	0.745	-1.402	0.976	0.523	NaN	NaN	NaN	NaN	NaN	NaN	-1.253	0.698	0.703	-1.252	0.532	0.63	-1.272	0.438	0.637	NaN	NaN	NaN	-1.313	0.086	0.598	-1.19	0.036	0.628	NaN	NaN	NaN	NaN	NaN	NaN	-1.347	0.711	0.266	-1.306	0.559	0.302	-1.325	0.458	0.29	NaN	NaN	NaN	NaN	NaN	NaN
150	0.75	-1.403	0.977	0.523	NaN	NaN	NaN	NaN	NaN	NaN	-1.253	0.698	0.703	-1.252	0.532	0.63	-1.271	0.438	0.637	NaN	NaN	NaN	-1.313	0.086	0.598	-1.19	0.036	0.628	NaN	NaN	NaN	NaN	NaN	NaN	-1.347	0.711	0.266	-1.306	0.559	0.302	-1.325	0.458	0.29	NaN	NaN	NaN	NaN	NaN	NaN
151	0.755	-1.402	0.976	0.522	NaN	NaN	NaN	NaN	NaN	NaN	-1.252	0.698	0.703	-1.252	0.532	0.63	-1.271	0.438	0.637	NaN	NaN	NaN	-1.313	0.086	0.598	-1.19	0.036	0.628	NaN	NaN	NaN	NaN	NaN	NaN	-1.347	0.711	0.266	-1.306	0.559	0.302	-1.324	0.458	0.29	NaN	NaN	NaN	NaN	NaN	NaN
152	0.76	-1.4	0.975	0.521	NaN	NaN	NaN	NaN	NaN	NaN	-1.252	0.698	0.703	-1.252	0.532	0.63	-1.271	0.438	0.637	NaN	NaN	NaN	-1.313	0.086	0.598	-1.19	0.036	0.628	NaN	NaN	NaN	NaN	NaN	NaN	-1.346	0.711	0.266	-1.306	0.559	0.302	-1.325	0.458	0.29	NaN	NaN	NaN	NaN	NaN	NaN
153	0.765	-1.399	0.974	0.52	NaN	NaN	NaN	NaN	NaN	NaN	-1.252	0.698	0.703	-1.252	0.532	0.63	-1.271	0.438	0.637	NaN	NaN	NaN	-1.313	0.086	0.598	-1.19	0.036	0.628	NaN	NaN	NaN	NaN	NaN	NaN	-1.346	0.711	0.266	-1.306	0.559	0.302	-1.326	0.46	0.291	NaN	NaN	NaN	NaN	NaN	NaN
154	0.77	-1.398	0.974	0.52	NaN	NaN	NaN	NaN	NaN	NaN	-1.252	0.698	0.703	-1.252	0.532	0.63	-1.271	0.438	0.637	NaN	NaN	NaN	-1.313	0.086	0.598	-1.19	0.036	0.628	NaN	NaN	NaN	NaN	NaN	NaN	-1.346	0.711	0.266	-1.306	0.559	0.302	-1.327	0.46	0.291	NaN	NaN	NaN	NaN	NaN	NaN
155	0.775	-1.398	0.974	0.521	NaN	NaN	NaN	NaN	NaN	NaN	-1.252	0.698	0.703	-1.252	0.532	0.63	-1.271	0.438	0.637	NaN	NaN	NaN	-1.313	0.086	0.598	-1.19	0.036	0.628	NaN	NaN	NaN	NaN	NaN	NaN	-1.346	0.711	0.266	-1.306	0.559	0.302	-1.326	0.46	0.291	NaN	NaN	NaN	NaN	NaN	NaN
156	0.78	-1.398	0.974	0.521	NaN	NaN	NaN	NaN	NaN	NaN	-1.251	0.698	0.703	-1.252	0.532	0.63	-1.27	0.438	0.637	NaN	NaN	NaN	-1.313	0.086	0.598	-1.19	0.036	0.628	NaN	NaN	NaN	NaN	NaN	NaN	-1.346	0.711	0.267	-1.306	0.559	0.302	-1.326	0.46	0.291	NaN	NaN	NaN	NaN	NaN	NaN
157	0.785	-1.398	0.974	0.521	NaN	NaN	NaN	NaN	NaN	NaN	-1.251	0.698	0.704	-1.252	0.532	0.63	-1.27	0.438	0.637	NaN	NaN	NaN	-1.313	0.086	0.598	-1.19	0.036	0.628	NaN	NaN	NaN	NaN	NaN	NaN	-1.346	0.711	0.267	-1.305	0.56	0.302	-1.326	0.459	0.291	NaN	NaN	NaN	NaN	NaN	NaN
158	0.79	-1.398	0.974	0.521	NaN	NaN	NaN	NaN	NaN	NaN	-1.25	0.697	0.704	-1.251	0.532	0.63	-1.27	0.437	0.637	NaN	NaN	NaN	-1.313	0.086	0.598	-1.19	0.036	0.628	NaN	NaN	NaN	NaN	NaN	NaN	-1.346	0.711	0.267	-1.305	0.56	0.302	-1.325	0.459	0.291	NaN	NaN	NaN	NaN	NaN	NaN
159	0.795	-1.398	0.974	0.521	NaN	NaN	NaN	NaN	NaN	NaN	-1.25	0.697	0.704	-1.251	0.532	0.63	-1.269	0.437	0.637	NaN	NaN	NaN	-1.313	0.086	0.598	-1.19	0.036	0.628	NaN	NaN	NaN	NaN	NaN	NaN	-1.345	0.71	0.267	-1.305	0.56	0.302	-1.324	0.458	0.29	NaN	NaN	NaN	NaN	NaN	NaN
160	0.8	-1.398	0.974	0.521	NaN	NaN	NaN	NaN	NaN	NaN	-1.249	0.697	0.704	-1.251	0.532	0.63	-1.269	0.437	0.637	NaN	NaN	NaN	-1.313	0.086	0.598	-1.19	0.036	0.628	NaN	NaN	NaN	NaN	NaN	NaN	-1.345	0.71	0.267	-1.305	0.56	0.302	-1.322	0.457	0.29	NaN	NaN	NaN	NaN	NaN	NaN
161	0.805	-1.398	0.974	0.521	NaN	NaN	NaN	NaN	NaN	NaN	-1.249	0.697	0.704	-1.25	0.532	0.63	-1.269	0.437	0.637	NaN	NaN	NaN	-1.313	0.086	0.598	-1.19	0.036	0.628	NaN	NaN	NaN	NaN	NaN	NaN	-1.345	0.71	0.267	-1.304	0.56	0.302	-1.321	0.457	0.289	NaN	NaN	NaN	NaN	NaN	NaN
162	0.81	-1.398	0.974	0.521	NaN	NaN	NaN	NaN	NaN	NaN	-1.249	0.697	0.704	-1.25	0.532	0.63	-1.268	0.437	0.638	NaN	NaN	NaN	-1.313	0.086	0.598	-1.19	0.036	0.628	NaN	NaN	NaN	NaN	NaN	NaN	-1.345	0.71	0.267	-1.304	0.56	0.302	-1.321	0.458	0.289	NaN	NaN	NaN	NaN	NaN	NaN
163	0.815	-1.398	0.974	0.522	NaN	NaN	NaN	NaN	NaN	NaN	-1.249	0.697	0.704	-1.25	0.532	0.63	-1.267	0.437	0.638	NaN	NaN	NaN	-1.312	0.086	0.598	-1.19	0.036	0.628	NaN	NaN	NaN	NaN	NaN	NaN	-1.344	0.71	0.267	-1.304	0.56	0.302	-1.323	0.459	0.29	NaN	NaN	NaN	NaN	NaN	NaN
164	0.82	-1.397	0.973	0.522	NaN	NaN	NaN	NaN	NaN	NaN	-1.249	0.697	0.704	-1.249	0.532	0.63	-1.267	0.436	0.638	NaN	NaN	NaN	-1.312	0.086	0.598	-1.19	0.036	0.628	NaN	NaN	NaN	NaN	NaN	NaN	-1.345	0.711	0.267	-1.303	0.56	0.301	-1.323	0.46	0.29	NaN	NaN	NaN	NaN	NaN	NaN
165	0.825	-1.397	0.973	0.522	NaN	NaN	NaN	NaN	NaN	NaN	-1.248	0.698	0.704	-1.249	0.532	0.631	-1.266	0.436	0.638	NaN	NaN	NaN	-1.312	0.086	0.598	-1.19	0.036	0.628	NaN	NaN	NaN	NaN	NaN	NaN	-1.345	0.711	0.268	-1.303	0.56	0.302	-1.323	0.46	0.29	NaN	NaN	NaN	NaN	NaN	NaN
166	0.83	-1.397	0.973	0.522	NaN	NaN	NaN	NaN	NaN	NaN	-1.248	0.697	0.705	-1.249	0.532	0.631	-1.266	0.436	0.638	NaN	NaN	NaN	-1.312	0.086	0.598	-1.19	0.036	0.628	NaN	NaN	NaN	NaN	NaN	NaN	-1.344	0.711	0.267	-1.302	0.559	0.302	-1.322	0.46	0.29	NaN	NaN	NaN	NaN	NaN	NaN
167	0.835	-1.395	0.972	0.524	NaN	NaN	NaN	NaN	NaN	NaN	-1.247	0.697	0.705	-1.248	0.532	0.631	-1.266	0.436	0.638	NaN	NaN	NaN	-1.312	0.086	0.598	-1.19	0.036	0.628	NaN	NaN	NaN	NaN	NaN	NaN	-1.343	0.71	0.267	-1.301	0.559	0.303	-1.319	0.458	0.289	NaN	NaN	NaN	NaN	NaN	NaN
168	0.84	-1.391	0.969	0.527	NaN	NaN	NaN	NaN	NaN	NaN	-1.247	0.697	0.705	-1.248	0.531	0.631	-1.266	0.436	0.638	NaN	NaN	NaN	-1.312	0.086	0.598	-1.19	0.036	0.628	NaN	NaN	NaN	NaN	NaN	NaN	-1.343	0.71	0.267	-1.3	0.559	0.303	-1.318	0.458	0.288	NaN	NaN	NaN	NaN	NaN	NaN
169	0.845	-1.39	0.968	0.528	NaN	NaN	NaN	NaN	NaN	NaN	-1.247	0.697	0.705	-1.247	0.531	0.631	-1.266	0.436	0.638	NaN	NaN	NaN	-1.312	0.086	0.598	-1.19	0.036	0.628	NaN	NaN	NaN	NaN	NaN	NaN	-1.342	0.71	0.267	-1.299	0.559	0.303	-1.317	0.458	0.288	NaN	NaN	NaN	NaN	NaN	NaN
170	0.85	-1.391	0.969	0.527	NaN	NaN	NaN	NaN	NaN	NaN	-1.247	0.697	0.705	-1.247	0.531	0.631	-1.266	0.436	0.638	NaN	NaN	NaN	-1.312	0.086	0.598	-1.19	0.036	0.628	NaN	NaN	NaN	NaN	NaN	NaN	-1.342	0.71	0.267	-1.298	0.559	0.303	-1.317	0.458	0.288	NaN	NaN	NaN	NaN	NaN	NaN
171	0.855	-1.395	0.972	0.524	NaN	NaN	NaN	NaN	NaN	NaN	-1.247	0.697	0.706	-1.246	0.531	0.631	-1.266	0.436	0.638	NaN	NaN	NaN	-1.312	0.086	0.598	-1.19	0.036	0.628	NaN	NaN	NaN	NaN	NaN	NaN	-1.342	0.71	0.268	-1.298	0.559	0.303	-1.316	0.458	0.288	NaN	NaN	NaN	NaN	NaN	NaN
172	0.86	-1.396	0.972	0.524	NaN	NaN	NaN	NaN	NaN	NaN	-1.246	0.697	0.706	-1.246	0.531	0.632	-1.265	0.436	0.638	NaN	NaN	NaN	-1.312	0.086	0.598	-1.19	0.036	0.628	NaN	NaN	NaN	NaN	NaN	NaN	-1.341	0.71	0.268	-1.297	0.558	0.303	-1.316	0.458	0.288	NaN	NaN	NaN	NaN	NaN	NaN
173	0.865	-1.396	0.972	0.524	NaN	NaN	NaN	NaN	NaN	NaN	-1.246	0.697	0.706	-1.246	0.531	0.632	-1.265	0.436	0.638	NaN	NaN	NaN	-1.312	0.085	0.598	-1.19	0.036	0.628	NaN	NaN	NaN	NaN	NaN	NaN	-1.341	0.71	0.268	-1.296	0.558	0.303	-1.317	0.459	0.288	NaN	NaN	NaN	NaN	NaN	NaN
174	0.87	-1.396	0.972	0.524	NaN	NaN	NaN	NaN	NaN	NaN	-1.246	0.697	0.706	-1.246	0.531	0.632	-1.265	0.436	0.638	NaN	NaN	NaN	-1.312	0.085	0.598	-1.19	0.036	0.628	NaN	NaN	NaN	NaN	NaN	NaN	-1.34	0.71	0.268	-1.296	0.558	0.302	-1.316	0.459	0.288	NaN	NaN	NaN	NaN	NaN	NaN
175	0.875	-1.396	0.972	0.524	NaN	NaN	NaN	NaN	NaN	NaN	-1.245	0.697	0.706	-1.246	0.531	0.632	-1.265	0.436	0.638	NaN	NaN	NaN	-1.312	0.085	0.598	-1.19	0.036	0.628	NaN	NaN	NaN	NaN	NaN	NaN	-1.34	0.71	0.268	-1.295	0.559	0.302	-1.314	0.458	0.287	NaN	NaN	NaN	NaN	NaN	NaN
176	0.88	-1.396	0.972	0.524	NaN	NaN	NaN	NaN	NaN	NaN	-1.245	0.696	0.707	-1.245	0.531	0.632	-1.265	0.436	0.638	NaN	NaN	NaN	-1.312	0.085	0.598	-1.19	0.036	0.628	NaN	NaN	NaN	NaN	NaN	NaN	-1.339	0.71	0.268	-1.295	0.559	0.302	-1.312	0.458	0.287	NaN	NaN	NaN	NaN	NaN	NaN
177	0.885	-1.396	0.972	0.525	NaN	NaN	NaN	NaN	NaN	NaN	-1.245	0.696	0.707	-1.245	0.531	0.632	-1.264	0.436	0.639	NaN	NaN	NaN	-1.312	0.085	0.598	-1.19	0.036	0.628	NaN	NaN	NaN	NaN	NaN	NaN	-1.339	0.71	0.267	-1.294	0.559	0.302	-1.312	0.458	0.287	NaN	NaN	NaN	NaN	NaN	NaN
178	0.89	-1.395	0.972	0.525	NaN	NaN	NaN	NaN	NaN	NaN	-1.245	0.697	0.707	-1.245	0.531	0.632	-1.264	0.436	0.639	NaN	NaN	NaN	-1.312	0.085	0.599	-1.191	0.036	0.628	NaN	NaN	NaN	NaN	NaN	NaN	-1.338	0.71	0.267	-1.293	0.559	0.301	-1.312	0.459	0.287	NaN	NaN	NaN	NaN	NaN	NaN
179	0.895	-1.395	0.972	0.525	NaN	NaN	NaN	NaN	NaN	NaN	-1.244	0.697	0.707	-1.245	0.531	0.632	-1.263	0.436	0.64	NaN	NaN	NaN	-1.312	0.085	0.599	-1.191	0.036	0.628	NaN	NaN	NaN	NaN	NaN	NaN	-1.337	0.709	0.267	-1.292	0.559	0.301	-1.312	0.46	0.287	NaN	NaN	NaN	NaN	NaN	NaN
180	0.9	-1.395	0.972	0.525	NaN	NaN	NaN	NaN	NaN	NaN	-1.244	0.696	0.707	-1.244	0.531	0.632	-1.263	0.436	0.64	NaN	NaN	NaN	-1.312	0.085	0.599	-1.191	0.036	0.628	NaN	NaN	NaN	NaN	NaN	NaN	-1.337	0.709	0.267	-1.291	0.559	0.301	-1.311	0.46	0.287	NaN	NaN	NaN	NaN	NaN	NaN
181	0.905	-1.395	0.972	0.526	NaN	NaN	NaN	NaN	NaN	NaN	-1.244	0.696	0.707	-1.243	0.53	0.633	-1.262	0.435	0.64	NaN	NaN	NaN	-1.312	0.085	0.599	-1.191	0.036	0.628	NaN	NaN	NaN	NaN	NaN	NaN	-1.336	0.709	0.267	-1.29	0.559	0.301	-1.308	0.459	0.286	NaN	NaN	NaN	NaN	NaN	NaN
182	0.91	-1.393	0.97	0.527	NaN	NaN	NaN	NaN	NaN	NaN	-1.244	0.696	0.708	-1.243	0.53	0.633	-1.261	0.435	0.64	NaN	NaN	NaN	-1.312	0.085	0.599	-1.19	0.036	0.628	NaN	NaN	NaN	NaN	NaN	NaN	-1.335	0.709	0.267	-1.289	0.559	0.3	-1.307	0.459	0.285	NaN	NaN	NaN	NaN	NaN	NaN
183	0.915	-1.389	0.967	0.531	NaN	NaN	NaN	NaN	NaN	NaN	-1.244	0.696	0.708	-1.242	0.53	0.633	-1.261	0.434	0.64	NaN	NaN	NaN	-1.312	0.085	0.599	-1.191	0.036	0.628	NaN	NaN	NaN	NaN	NaN	NaN	-1.334	0.709	0.267	-1.288	0.559	0.299	-1.306	0.459	0.285	NaN	NaN	NaN	NaN	NaN	NaN
184	0.92	-1.387	0.966	0.532	NaN	NaN	NaN	NaN	NaN	NaN	-1.244	0.696	0.708	-1.242	0.53	0.633	-1.26	0.434	0.64	NaN	NaN	NaN	-1.312	0.085	0.599	-1.19	0.036	0.628	NaN	NaN	NaN	NaN	NaN	NaN	-1.333	0.709	0.266	-1.287	0.559	0.298	-1.307	0.461	0.286	NaN	NaN	NaN	NaN	NaN	NaN
185	0.925	-1.387	0.965	0.533	NaN	NaN	NaN	NaN	NaN	NaN	-1.244	0.696	0.708	-1.241	0.529	0.634	-1.26	0.434	0.64	NaN	NaN	NaN	-1.312	0.085	0.599	-1.191	0.036	0.628	NaN	NaN	NaN	NaN	NaN	NaN	-1.333	0.709	0.266	-1.286	0.559	0.298	-1.305	0.46	0.285	NaN	NaN	NaN	NaN	NaN	NaN
186	0.93	-1.39	0.968	0.532	NaN	NaN	NaN	NaN	NaN	NaN	-1.244	0.695	0.708	-1.241	0.529	0.634	-1.259	0.433	0.638	NaN	NaN	NaN	-1.312	0.085	0.599	-1.191	0.036	0.628	NaN	NaN	NaN	NaN	NaN	NaN	-1.332	0.71	0.266	-1.285	0.559	0.297	-1.303	0.459	0.284	NaN	NaN	NaN	NaN	NaN	NaN
187	0.935	-1.397	0.973	0.53	NaN	NaN	NaN	NaN	NaN	NaN	-1.244	0.695	0.708	-1.24	0.529	0.634	-1.258	0.433	0.638	NaN	NaN	NaN	-1.312	0.085	0.599	-1.191	0.036	0.628	NaN	NaN	NaN	NaN	NaN	NaN	-1.331	0.71	0.265	-1.284	0.56	0.297	-1.302	0.46	0.283	NaN	NaN	NaN	NaN	NaN	NaN
188	0.94	-1.397	0.973	0.53	NaN	NaN	NaN	NaN	NaN	NaN	-1.244	0.695	0.709	-1.24	0.529	0.634	-1.258	0.433	0.638	NaN	NaN	NaN	-1.312	0.085	0.599	-1.191	0.036	0.628	NaN	NaN	NaN	NaN	NaN	NaN	-1.33	0.709	0.265	-1.283	0.56	0.297	-1.302	0.461	0.284	NaN	NaN	NaN	NaN	NaN	NaN
189	0.945	-1.395	0.971	0.528	NaN	NaN	NaN	NaN	NaN	NaN	-1.244	0.695	0.709	-1.239	0.529	0.634	-1.257	0.433	0.638	NaN	NaN	NaN	-1.312	0.085	0.599	-1.191	0.036	0.628	NaN	NaN	NaN	NaN	NaN	NaN	-1.329	0.71	0.265	-1.282	0.56	0.296	-1.301	0.461	0.283	NaN	NaN	NaN	NaN	NaN	NaN
190	0.95	-1.394	0.971	0.528	NaN	NaN	NaN	NaN	NaN	NaN	-1.244	0.695	0.709	-1.239	0.529	0.634	-1.257	0.433	0.638	NaN	NaN	NaN	-1.312	0.085	0.599	-1.191	0.036	0.628	NaN	NaN	NaN	NaN	NaN	NaN	-1.328	0.71	0.265	-1.281	0.561	0.296	-1.298	0.46	0.282	NaN	NaN	NaN	NaN	NaN	NaN
191	0.955	-1.394	0.971	0.528	NaN	NaN	NaN	NaN	NaN	NaN	-1.244	0.695	0.709	-1.239	0.529	0.634	-1.257	0.433	0.638	NaN	NaN	NaN	-1.312	0.085	0.599	-1.191	0.036	0.628	NaN	NaN	NaN	NaN	NaN	NaN	-1.327	0.71	0.264	-1.279	0.561	0.295	-1.297	0.461	0.282	NaN	NaN	NaN	NaN	NaN	NaN
192	0.96	-1.394	0.971	0.529	NaN	NaN	NaN	NaN	NaN	NaN	-1.244	0.695	0.709	-1.239	0.529	0.634	-1.257	0.433	0.638	NaN	NaN	NaN	-1.312	0.085	0.599	-1.191	0.036	0.628	NaN	NaN	NaN	NaN	NaN	NaN	-1.326	0.71	0.264	-1.278	0.562	0.295	-1.297	0.462	0.282	NaN	NaN	NaN	NaN	NaN	NaN
193	0.965	-1.392	0.969	0.53	NaN	NaN	NaN	NaN	NaN	NaN	-1.245	0.695	0.709	-1.239	0.529	0.634	-1.256	0.432	0.638	NaN	NaN	NaN	-1.312	0.085	0.599	-1.191	0.036	0.628	NaN	NaN	NaN	NaN	NaN	NaN	-1.324	0.71	0.264	-1.277	0.562	0.294	-1.296	0.462	0.281	NaN	NaN	NaN	NaN	NaN	NaN
194	0.97	-1.391	0.968	0.533	NaN	NaN	NaN	NaN	NaN	NaN	-1.245	0.695	0.709	-1.238	0.529	0.634	-1.255	0.432	0.638	NaN	NaN	NaN	-1.312	0.085	0.599	-1.191	0.036	0.628	NaN	NaN	NaN	NaN	NaN	NaN	-1.324	0.71	0.264	-1.276	0.562	0.294	-1.293	0.462	0.28	NaN	NaN	NaN	NaN	NaN	NaN
195	0.975	-1.393	0.97	0.533	NaN	NaN	NaN	NaN	NaN	NaN	-1.245	0.694	0.709	-1.238	0.529	0.634	-1.255	0.432	0.638	NaN	NaN	NaN	-1.312	0.085	0.599	-1.191	0.036	0.628	NaN	NaN	NaN	NaN	NaN	NaN	-1.322	0.71	0.263	-1.274	0.562	0.294	-1.29	0.461	0.28	NaN	NaN	NaN	NaN	NaN	NaN
196	0.98	-1.388	0.966	0.535	NaN	NaN	NaN	NaN	NaN	NaN	-1.244	0.694	0.709	-1.238	0.529	0.634	-1.254	0.432	0.638	NaN	NaN	NaN	-1.312	0.085	0.599	-1.191	0.036	0.628	NaN	NaN	NaN	NaN	NaN	NaN	-1.321	0.711	0.263	-1.272	0.563	0.293	-1.287	0.46	0.28	NaN	NaN	NaN	NaN	NaN	NaN
197	0.985	-1.386	0.965	0.536	NaN	NaN	NaN	NaN	NaN	NaN	-1.244	0.694	0.709	-1.238	0.529	0.634	-1.254	0.432	0.64	NaN	NaN	NaN	-1.312	0.085	0.599	-1.191	0.036	0.628	NaN	NaN	NaN	NaN	NaN	NaN	-1.32	0.711	0.263	-1.271	0.563	0.293	-1.287	0.462	0.279	NaN	NaN	NaN	NaN	NaN	NaN
198	0.99	-1.386	0.965	0.536	NaN	NaN	NaN	NaN	NaN	NaN	-1.244	0.694	0.709	-1.238	0.529	0.633	-1.254	0.432	0.64	NaN	NaN	NaN	-1.312	0.085	0.599	-1.191	0.036	0.628	NaN	NaN	NaN	NaN	NaN	NaN	-1.319	0.711	0.263	-1.27	0.563	0.293	-1.287	0.463	0.279	NaN	NaN	NaN	NaN	NaN	NaN
199	0.995	-1.386	0.964	0.536	NaN	NaN	NaN	NaN	NaN	NaN	-1.244	0.694	0.709	-1.237	0.529	0.633	-1.253	0.432	0.64	NaN	NaN	NaN	-1.312	0.085	0.599	-1.191	0.036	0.628	NaN	NaN	NaN	NaN	NaN	NaN	-1.318	0.711	0.262	-1.268	0.563	0.293	-1.287	0.465	0.279	NaN	NaN	NaN	NaN	NaN	NaN
200	1	-1.387	0.966	0.535	NaN	NaN	NaN	NaN	NaN	NaN	-1.244	0.694	0.709	-1.237	0.529	0.633	-1.253	0.432	0.64	NaN	NaN	NaN	-1.312	0.085	0.599	-1.191	0.036	0.628	NaN	NaN	NaN	NaN	NaN	NaN	-1.317	0.712	0.262	-1.266	0.564	0.292	-1.284	0.464	0.277	NaN	NaN	NaN	NaN	NaN	NaN
201	1.005	-1.391	0.969	0.532	NaN	NaN	NaN	NaN	NaN	NaN	-1.243	0.693	0.709	-1.237	0.529	0.633	-1.253	0.432	0.64	NaN	NaN	NaN	-1.312	0.085	0.599	-1.191	0.036	0.628	NaN	NaN	NaN	NaN	NaN	NaN	-1.316	0.712	0.262	-1.264	0.564	0.292	-1.282	0.465	0.277	NaN	NaN	NaN	NaN	NaN	NaN
202	1.01	-1.392	0.97	0.532	NaN	NaN	NaN	NaN	NaN	NaN	-1.243	0.693	0.709	-1.237	0.529	0.633	-1.253	0.431	0.64	NaN	NaN	NaN	-1.312	0.085	0.599	-1.191	0.036	0.628	NaN	NaN	NaN	NaN	NaN	NaN	-1.315	0.712	0.261	-1.263	0.565	0.291	-1.281	0.466	0.277	NaN	NaN	NaN	NaN	NaN	NaN
203	1.015	-1.392	0.97	0.532	NaN	NaN	NaN	NaN	NaN	NaN	-1.243	0.693	0.709	-1.236	0.529	0.633	-1.252	0.431	0.64	NaN	NaN	NaN	-1.312	0.085	0.599	-1.191	0.036	0.628	NaN	NaN	NaN	NaN	NaN	NaN	-1.313	0.713	0.261	-1.261	0.565	0.291	-1.279	0.466	0.276	NaN	NaN	NaN	NaN	NaN	NaN
204	1.02	-1.392	0.97	0.532	NaN	NaN	NaN	NaN	NaN	NaN	-1.243	0.693	0.709	-1.236	0.529	0.633	-1.252	0.431	0.64	NaN	NaN	NaN	-1.312	0.085	0.599	-1.191	0.036	0.628	NaN	NaN	NaN	NaN	NaN	NaN	-1.312	0.713	0.261	-1.259	0.565	0.291	-1.278	0.467	0.276	NaN	NaN	NaN	NaN	NaN	NaN
205	1.025	-1.392	0.97	0.532	NaN	NaN	NaN	NaN	NaN	NaN	-1.243	0.693	0.709	-1.236	0.528	0.633	-1.252	0.431	0.64	NaN	NaN	NaN	-1.312	0.085	0.599	-1.191	0.036	0.628	NaN	NaN	NaN	NaN	NaN	NaN	-1.311	0.713	0.26	-1.257	0.566	0.29	-1.275	0.467	0.275	NaN	NaN	NaN	NaN	NaN	NaN
206	1.03	-1.392	0.97	0.532	NaN	NaN	NaN	NaN	NaN	NaN	-1.243	0.693	0.709	-1.235	0.528	0.633	-1.252	0.431	0.64	NaN	NaN	NaN	-1.312	0.085	0.599	-1.191	0.036	0.628	NaN	NaN	NaN	NaN	NaN	NaN	-1.31	0.714	0.26	-1.255	0.566	0.29	-1.272	0.468	0.274	NaN	NaN	NaN	NaN	NaN	NaN
207	1.035	-1.393	0.971	0.533	NaN	NaN	NaN	NaN	NaN	NaN	-1.243	0.693	0.709	-1.235	0.527	0.632	-1.252	0.431	0.64	NaN	NaN	NaN	-1.312	0.085	0.599	-1.191	0.036	0.628	NaN	NaN	NaN	NaN	NaN	NaN	-1.308	0.714	0.259	-1.253	0.567	0.289	-1.27	0.468	0.273	NaN	NaN	NaN	NaN	NaN	NaN
208	1.04	-1.395	0.972	0.534	NaN	NaN	NaN	NaN	NaN	NaN	-1.242	0.693	0.709	-1.235	0.527	0.632	-1.252	0.432	0.64	NaN	NaN	NaN	-1.312	0.085	0.599	-1.191	0.036	0.628	NaN	NaN	NaN	NaN	NaN	NaN	-1.307	0.714	0.259	-1.251	0.567	0.289	-1.269	0.469	0.273	NaN	NaN	NaN	NaN	NaN	NaN
209	1.045	-1.393	0.971	0.533	NaN	NaN	NaN	NaN	NaN	NaN	-1.242	0.693	0.709	-1.234	0.527	0.632	-1.252	0.431	0.64	NaN	NaN	NaN	-1.312	0.085	0.599	-1.191	0.036	0.628	NaN	NaN	NaN	NaN	NaN	NaN	-1.305	0.715	0.258	-1.249	0.568	0.288	-1.268	0.47	0.273	NaN	NaN	NaN	NaN	NaN	NaN
210	1.05	-1.393	0.971	0.533	NaN	NaN	NaN	NaN	NaN	NaN	-1.242	0.693	0.709	-1.234	0.526	0.632	-1.251	0.43	0.638	NaN	NaN	NaN	-1.312	0.085	0.599	-1.191	0.036	0.628	NaN	NaN	NaN	NaN	NaN	NaN	-1.304	0.715	0.258	-1.247	0.569	0.287	-1.265	0.471	0.273	NaN	NaN	NaN	NaN	NaN	NaN
211	1.055	-1.396	0.973	0.534	NaN	NaN	NaN	NaN	NaN	NaN	-1.242	0.693	0.709	-1.233	0.526	0.632	-1.251	0.43	0.638	NaN	NaN	NaN	-1.312	0.085	0.599	-1.191	0.036	0.628	NaN	NaN	NaN	NaN	NaN	NaN	-1.302	0.715	0.257	-1.245	0.569	0.287	-1.264	0.472	0.273	NaN	NaN	NaN	NaN	NaN	NaN
212	1.06	-1.396	0.973	0.535	NaN	NaN	NaN	NaN	NaN	NaN	-1.241	0.693	0.709	-1.233	0.525	0.631	-1.251	0.43	0.638	NaN	NaN	NaN	-1.312	0.085	0.599	-1.191	0.036	0.628	NaN	NaN	NaN	NaN	NaN	NaN	-1.301	0.716	0.257	-1.244	0.57	0.286	-1.261	0.471	0.272	NaN	NaN	NaN	NaN	NaN	NaN
213	1.065	-1.396	0.973	0.535	NaN	NaN	NaN	NaN	NaN	NaN	-1.241	0.693	0.709	-1.233	0.525	0.631	-1.251	0.43	0.638	NaN	NaN	NaN	-1.312	0.085	0.599	-1.191	0.036	0.628	NaN	NaN	NaN	NaN	NaN	NaN	-1.299	0.716	0.256	-1.242	0.571	0.285	-1.258	0.472	0.271	NaN	NaN	NaN	NaN	NaN	NaN
214	1.07	-1.395	0.973	0.534	NaN	NaN	NaN	NaN	NaN	NaN	-1.241	0.693	0.709	-1.232	0.525	0.631	-1.251	0.43	0.638	NaN	NaN	NaN	-1.312	0.085	0.599	-1.191	0.036	0.628	NaN	NaN	NaN	NaN	NaN	NaN	-1.297	0.716	0.256	-1.24	0.571	0.285	-1.256	0.472	0.271	NaN	NaN	NaN	NaN	NaN	NaN
215	1.075	-1.392	0.971	0.533	NaN	NaN	NaN	NaN	NaN	NaN	-1.241	0.693	0.709	-1.232	0.525	0.631	-1.25	0.43	0.637	NaN	NaN	NaN	-1.312	0.085	0.599	-1.191	0.036	0.628	NaN	NaN	NaN	NaN	NaN	NaN	-1.296	0.716	0.255	-1.238	0.572	0.284	-1.254	0.472	0.271	NaN	NaN	NaN	NaN	NaN	NaN
216	1.08	-1.391	0.97	0.532	NaN	NaN	NaN	NaN	NaN	NaN	-1.241	0.693	0.709	-1.232	0.525	0.631	-1.25	0.43	0.637	NaN	NaN	NaN	-1.312	0.085	0.599	-1.191	0.036	0.628	NaN	NaN	NaN	NaN	NaN	NaN	-1.294	0.716	0.255	-1.236	0.573	0.284	-1.252	0.473	0.271	NaN	NaN	NaN	NaN	NaN	NaN
217	1.085	-1.391	0.97	0.532	NaN	NaN	NaN	NaN	NaN	NaN	-1.241	0.693	0.709	-1.232	0.525	0.631	-1.25	0.43	0.637	NaN	NaN	NaN	-1.312	0.085	0.599	-1.191	0.036	0.628	NaN	NaN	NaN	NaN	NaN	NaN	-1.292	0.717	0.254	-1.234	0.573	0.283	-1.25	0.473	0.271	NaN	NaN	NaN	NaN	NaN	NaN
218	1.09	-1.39	0.97	0.532	NaN	NaN	NaN	NaN	NaN	NaN	-1.241	0.693	0.709	-1.232	0.525	0.631	-1.25	0.43	0.637	NaN	NaN	NaN	-1.312	0.085	0.599	-1.191	0.036	0.628	NaN	NaN	NaN	NaN	NaN	NaN	-1.291	0.716	0.254	-1.233	0.574	0.283	-1.249	0.474	0.27	NaN	NaN	NaN	NaN	NaN	NaN
219	1.095	-1.39	0.97	0.532	NaN	NaN	NaN	NaN	NaN	NaN	-1.24	0.693	0.709	-1.232	0.525	0.631	-1.25	0.43	0.637	NaN	NaN	NaN	-1.312	0.085	0.599	-1.191	0.036	0.628	NaN	NaN	NaN	NaN	NaN	NaN	-1.289	0.717	0.253	-1.231	0.574	0.283	-1.247	0.474	0.27	NaN	NaN	NaN	NaN	NaN	NaN
220	1.1	-1.39	0.97	0.532	NaN	NaN	NaN	NaN	NaN	NaN	-1.24	0.693	0.709	-1.231	0.525	0.631	-1.25	0.43	0.637	NaN	NaN	NaN	-1.312	0.085	0.599	-1.191	0.036	0.628	NaN	NaN	NaN	NaN	NaN	NaN	-1.288	0.717	0.253	-1.228	0.574	0.283	-1.245	0.475	0.27	NaN	NaN	NaN	NaN	NaN	NaN
221	1.105	-1.39	0.969	0.532	NaN	NaN	NaN	NaN	NaN	NaN	-1.24	0.693	0.709	-1.231	0.525	0.631	-1.249	0.43	0.637	NaN	NaN	NaN	-1.312	0.085	0.599	-1.191	0.036	0.628	NaN	NaN	NaN	NaN	NaN	NaN	-1.286	0.717	0.252	-1.226	0.574	0.283	-1.243	0.475	0.27	NaN	NaN	NaN	NaN	NaN	NaN
222	1.11	-1.389	0.969	0.532	NaN	NaN	NaN	NaN	NaN	NaN	-1.24	0.692	0.708	-1.231	0.525	0.631	-1.249	0.43	0.637	NaN	NaN	NaN	-1.312	0.085	0.599	-1.191	0.036	0.628	NaN	NaN	NaN	NaN	NaN	NaN	-1.285	0.717	0.252	-1.224	0.574	0.283	-1.242	0.475	0.27	NaN	NaN	NaN	NaN	NaN	NaN
223	1.115	-1.389	0.969	0.532	NaN	NaN	NaN	NaN	NaN	NaN	-1.24	0.692	0.708	-1.231	0.525	0.631	-1.249	0.43	0.637	NaN	NaN	NaN	-1.312	0.085	0.599	-1.191	0.036	0.628	NaN	NaN	NaN	NaN	NaN	NaN	-1.284	0.717	0.252	-1.223	0.574	0.282	-1.24	0.476	0.27	NaN	NaN	NaN	NaN	NaN	NaN
224	1.12	-1.389	0.969	0.531	NaN	NaN	NaN	NaN	NaN	NaN	-1.24	0.692	0.708	-1.231	0.525	0.631	-1.249	0.43	0.637	NaN	NaN	NaN	-1.312	0.085	0.599	-1.191	0.036	0.628	NaN	NaN	NaN	NaN	NaN	NaN	-1.283	0.718	0.251	-1.221	0.574	0.282	-1.239	0.477	0.27	NaN	NaN	NaN	NaN	NaN	NaN
225	1.125	-1.389	0.969	0.531	NaN	NaN	NaN	NaN	NaN	NaN	-1.24	0.692	0.708	-1.231	0.525	0.631	-1.249	0.43	0.637	NaN	NaN	NaN	-1.312	0.085	0.599	-1.191	0.036	0.628	NaN	NaN	NaN	NaN	NaN	NaN	-1.282	0.718	0.251	-1.22	0.574	0.282	-1.239	0.478	0.271	NaN	NaN	NaN	NaN	NaN	NaN
226	1.13	-1.388	0.969	0.531	NaN	NaN	NaN	NaN	NaN	NaN	-1.24	0.693	0.708	-1.23	0.525	0.631	-1.248	0.43	0.637	NaN	NaN	NaN	-1.312	0.085	0.599	-1.191	0.036	0.628	NaN	NaN	NaN	NaN	NaN	NaN	-1.281	0.718	0.251	-1.219	0.575	0.282	-1.236	0.477	0.27	NaN	NaN	NaN	NaN	NaN	NaN
227	1.135	-1.388	0.97	0.531	NaN	NaN	NaN	NaN	NaN	NaN	-1.24	0.693	0.708	-1.23	0.525	0.631	-1.248	0.43	0.637	NaN	NaN	NaN	-1.312	0.085	0.599	-1.191	0.036	0.628	NaN	NaN	NaN	NaN	NaN	NaN	-1.28	0.718	0.25	-1.218	0.575	0.281	-1.235	0.477	0.27	NaN	NaN	NaN	NaN	NaN	NaN
228	1.14	-1.388	0.97	0.53	NaN	NaN	NaN	NaN	NaN	NaN	-1.24	0.693	0.708	-1.23	0.525	0.631	-1.249	0.431	0.638	NaN	NaN	NaN	-1.312	0.085	0.599	-1.191	0.036	0.628	NaN	NaN	NaN	NaN	NaN	NaN	-1.28	0.718	0.25	-1.217	0.575	0.281	-1.233	0.477	0.27	NaN	NaN	NaN	NaN	NaN	NaN
229	1.145	-1.388	0.97	0.53	NaN	NaN	NaN	NaN	NaN	NaN	-1.24	0.692	0.708	-1.23	0.525	0.631	-1.251	0.434	0.64	NaN	NaN	NaN	-1.312	0.085	0.599	-1.191	0.036	0.628	NaN	NaN	NaN	NaN	NaN	NaN	-1.279	0.718	0.25	-1.216	0.576	0.281	-1.232	0.477	0.27	NaN	NaN	NaN	NaN	NaN	NaN
230	1.15	-1.387	0.97	0.53	NaN	NaN	NaN	NaN	NaN	NaN	-1.24	0.692	0.708	-1.23	0.525	0.631	-1.251	0.435	0.641	NaN	NaN	NaN	-1.312	0.085	0.599	-1.191	0.036	0.628	NaN	NaN	NaN	NaN	NaN	NaN	-1.279	0.719	0.25	-1.216	0.576	0.281	-1.23	0.477	0.269	NaN	NaN	NaN	NaN	NaN	NaN
231	1.155	-1.387	0.97	0.53	NaN	NaN	NaN	NaN	NaN	NaN	-1.24	0.692	0.708	-1.23	0.525	0.631	-1.25	0.434	0.64	NaN	NaN	NaN	-1.312	0.085	0.599	-1.191	0.036	0.628	NaN	NaN	NaN	NaN	NaN	NaN	-1.278	0.719	0.249	-1.215	0.576	0.28	-1.229	0.477	0.269	NaN	NaN	NaN	NaN	NaN	NaN
232	1.16	-1.387	0.97	0.529	NaN	NaN	NaN	NaN	NaN	NaN	-1.24	0.692	0.707	-1.23	0.525	0.631	-1.248	0.431	0.637	NaN	NaN	NaN	-1.312	0.085	0.599	-1.191	0.036	0.628	NaN	NaN	NaN	NaN	NaN	NaN	-1.277	0.719	0.249	-1.214	0.576	0.28	-1.228	0.477	0.269	NaN	NaN	NaN	NaN	NaN	NaN
233	1.165	-1.386	0.97	0.529	NaN	NaN	NaN	NaN	NaN	NaN	-1.24	0.692	0.707	-1.23	0.525	0.631	-1.248	0.431	0.637	NaN	NaN	NaN	-1.312	0.085	0.599	-1.191	0.036	0.628	NaN	NaN	NaN	NaN	NaN	NaN	-1.276	0.719	0.249	-1.214	0.577	0.28	-1.227	0.477	0.269	NaN	NaN	NaN	NaN	NaN	NaN
234	1.17	-1.386	0.97	0.529	NaN	NaN	NaN	NaN	NaN	NaN	-1.241	0.692	0.707	-1.23	0.525	0.631	-1.248	0.431	0.638	NaN	NaN	NaN	-1.312	0.085	0.599	-1.191	0.036	0.628	NaN	NaN	NaN	NaN	NaN	NaN	-1.276	0.719	0.249	-1.213	0.577	0.28	-1.226	0.477	0.269	NaN	NaN	NaN	NaN	NaN	NaN
235	1.175	-1.385	0.97	0.529	NaN	NaN	NaN	NaN	NaN	NaN	-1.241	0.692	0.707	-1.23	0.525	0.631	-1.248	0.431	0.638	NaN	NaN	NaN	-1.312	0.085	0.599	-1.191	0.036	0.628	NaN	NaN	NaN	NaN	NaN	NaN	-1.275	0.719	0.249	-1.212	0.577	0.28	-1.224	0.477	0.269	NaN	NaN	NaN	NaN	NaN	NaN
236	1.18	-1.383	0.968	0.53	NaN	NaN	NaN	NaN	NaN	NaN	-1.241	0.692	0.706	-1.229	0.525	0.631	-1.248	0.431	0.638	NaN	NaN	NaN	-1.312	0.085	0.599	-1.191	0.036	0.628	NaN	NaN	NaN	NaN	NaN	NaN	-1.275	0.719	0.249	-1.212	0.577	0.281	-1.223	0.476	0.269	NaN	NaN	NaN	NaN	NaN	NaN
237	1.185	-1.38	0.967	0.531	NaN	NaN	NaN	NaN	NaN	NaN	-1.241	0.692	0.706	-1.229	0.525	0.631	-1.247	0.431	0.636	NaN	NaN	NaN	-1.312	0.085	0.599	-1.191	0.036	0.628	NaN	NaN	NaN	NaN	NaN	NaN	-1.274	0.719	0.25	-1.211	0.577	0.281	-1.222	0.476	0.269	NaN	NaN	NaN	NaN	NaN	NaN
238	1.19	-1.383	0.969	0.529	NaN	NaN	NaN	NaN	NaN	NaN	-1.241	0.692	0.706	-1.229	0.525	0.631	-1.247	0.43	0.636	NaN	NaN	NaN	-1.312	0.085	0.599	-1.191	0.036	0.628	NaN	NaN	NaN	NaN	NaN	NaN	-1.273	0.719	0.25	-1.21	0.577	0.281	-1.221	0.476	0.269	NaN	NaN	NaN	NaN	NaN	NaN
239	1.195	-1.383	0.969	0.528	NaN	NaN	NaN	NaN	NaN	NaN	-1.241	0.692	0.706	-1.229	0.525	0.63	-1.247	0.43	0.636	NaN	NaN	NaN	-1.312	0.085	0.599	-1.191	0.036	0.628	NaN	NaN	NaN	NaN	NaN	NaN	-1.272	0.719	0.25	-1.209	0.576	0.282	-1.22	0.476	0.269	NaN	NaN	NaN	NaN	NaN	NaN
240	1.2	-1.383	0.969	0.528	NaN	NaN	NaN	NaN	NaN	NaN	-1.241	0.692	0.706	-1.229	0.525	0.63	-1.247	0.43	0.636	NaN	NaN	NaN	-1.312	0.085	0.599	-1.191	0.036	0.628	NaN	NaN	NaN	NaN	NaN	NaN	-1.272	0.719	0.25	-1.208	0.576	0.282	-1.219	0.475	0.269	NaN	NaN	NaN	NaN	NaN	NaN
241	1.205	-1.382	0.97	0.527	NaN	NaN	NaN	NaN	NaN	NaN	-1.24	0.692	0.706	-1.228	0.525	0.63	-1.247	0.43	0.636	NaN	NaN	NaN	-1.312	0.085	0.599	-1.191	0.036	0.628	NaN	NaN	NaN	NaN	NaN	NaN	-1.271	0.719	0.25	-1.207	0.576	0.282	-1.218	0.475	0.27	-1.259	0.323	0.221	NaN	NaN	NaN
242	1.21	-1.382	0.97	0.527	NaN	NaN	NaN	NaN	NaN	NaN	-1.24	0.692	0.706	-1.228	0.525	0.63	-1.247	0.43	0.636	NaN	NaN	NaN	-1.312	0.085	0.599	-1.191	0.036	0.628	NaN	NaN	NaN	NaN	NaN	NaN	-1.27	0.719	0.25	-1.206	0.576	0.283	-1.217	0.475	0.27	-1.258	0.323	0.222	NaN	NaN	NaN
243	1.215	-1.381	0.97	0.527	NaN	NaN	NaN	NaN	NaN	NaN	-1.24	0.692	0.705	-1.228	0.525	0.63	-1.247	0.431	0.636	NaN	NaN	NaN	-1.312	0.085	0.599	-1.191	0.036	0.628	NaN	NaN	NaN	NaN	NaN	NaN	-1.269	0.718	0.25	-1.206	0.576	0.283	-1.216	0.474	0.27	-1.255	0.322	0.221	NaN	NaN	NaN
244	1.22	-1.38	0.97	0.527	NaN	NaN	NaN	NaN	NaN	NaN	-1.239	0.693	0.705	-1.228	0.525	0.63	-1.246	0.431	0.636	NaN	NaN	NaN	-1.312	0.085	0.599	-1.191	0.036	0.628	NaN	NaN	NaN	NaN	NaN	NaN	-1.268	0.718	0.25	-1.206	0.576	0.283	-1.215	0.474	0.27	-1.254	0.322	0.221	NaN	NaN	NaN
245	1.225	-1.38	0.97	0.527	NaN	NaN	NaN	NaN	NaN	NaN	-1.239	0.693	0.705	-1.228	0.526	0.63	-1.246	0.431	0.636	NaN	NaN	NaN	-1.312	0.085	0.599	-1.191	0.036	0.628	NaN	NaN	NaN	NaN	NaN	NaN	-1.268	0.718	0.25	-1.205	0.576	0.283	-1.214	0.474	0.271	-1.251	0.322	0.221	NaN	NaN	NaN
246	1.23	-1.379	0.969	0.526	NaN	NaN	NaN	NaN	NaN	NaN	-1.238	0.692	0.705	-1.228	0.526	0.63	-1.246	0.431	0.636	NaN	NaN	NaN	-1.312	0.085	0.599	-1.191	0.036	0.628	NaN	NaN	NaN	NaN	NaN	NaN	-1.267	0.719	0.249	-1.204	0.576	0.284	-1.213	0.473	0.271	-1.248	0.32	0.221	NaN	NaN	NaN
247	1.235	-1.378	0.969	0.526	NaN	NaN	NaN	NaN	NaN	NaN	-1.238	0.692	0.704	-1.227	0.526	0.63	-1.246	0.432	0.637	NaN	NaN	NaN	-1.312	0.085	0.599	-1.191	0.036	0.628	NaN	NaN	NaN	NaN	NaN	NaN	-1.266	0.719	0.249	-1.203	0.575	0.284	-1.212	0.473	0.271	-1.246	0.32	0.22	NaN	NaN	NaN
248	1.24	-1.376	0.968	0.527	NaN	NaN	NaN	NaN	NaN	NaN	-1.237	0.692	0.704	-1.227	0.526	0.63	-1.246	0.432	0.637	NaN	NaN	NaN	-1.312	0.085	0.599	-1.191	0.036	0.628	NaN	NaN	NaN	NaN	NaN	NaN	-1.265	0.719	0.249	-1.202	0.575	0.284	-1.21	0.473	0.272	-1.244	0.319	0.22	NaN	NaN	NaN
249	1.245	-1.371	0.965	0.53	NaN	NaN	NaN	NaN	NaN	NaN	-1.237	0.692	0.704	-1.227	0.526	0.63	-1.245	0.432	0.637	NaN	NaN	NaN	-1.312	0.085	0.599	-1.191	0.036	0.628	NaN	NaN	NaN	NaN	NaN	NaN	-1.264	0.718	0.249	-1.201	0.575	0.285	-1.209	0.472	0.272	-1.241	0.319	0.22	NaN	NaN	NaN
250	1.25	-1.371	0.965	0.529	NaN	NaN	NaN	NaN	NaN	NaN	-1.236	0.692	0.704	-1.226	0.526	0.63	-1.245	0.432	0.637	NaN	NaN	NaN	-1.312	0.085	0.599	-1.191	0.036	0.628	NaN	NaN	NaN	NaN	NaN	NaN	-1.263	0.718	0.249	-1.201	0.575	0.285	-1.208	0.472	0.272	-1.239	0.319	0.22	NaN	NaN	NaN
251	1.255	-1.374	0.968	0.526	NaN	NaN	NaN	NaN	NaN	NaN	-1.236	0.692	0.703	-1.226	0.526	0.629	-1.244	0.431	0.637	NaN	NaN	NaN	-1.312	0.085	0.599	-1.191	0.036	0.628	NaN	NaN	NaN	-1.294	0.894	0.303	-1.262	0.718	0.248	-1.2	0.575	0.285	-1.207	0.472	0.272	-1.236	0.318	0.22	-1.203	0.111	0.281
252	1.26	-1.375	0.969	0.525	NaN	NaN	NaN	NaN	NaN	NaN	-1.235	0.692	0.703	-1.225	0.526	0.629	-1.244	0.431	0.636	NaN	NaN	NaN	-1.312	0.085	0.599	-1.191	0.036	0.628	NaN	NaN	NaN	-1.293	0.894	0.303	-1.26	0.718	0.249	-1.199	0.575	0.285	-1.206	0.472	0.272	-1.233	0.317	0.219	-1.197	0.112	0.283
253	1.265	-1.374	0.969	0.524	NaN	NaN	NaN	NaN	NaN	NaN	-1.234	0.692	0.703	-1.225	0.525	0.629	-1.243	0.431	0.636	NaN	NaN	NaN	-1.312	0.085	0.599	-1.191	0.036	0.628	NaN	NaN	NaN	-1.293	0.894	0.302	-1.257	0.716	0.249	-1.199	0.575	0.285	-1.205	0.471	0.273	-1.231	0.317	0.219	-1.192	0.113	0.283
254	1.27	-1.373	0.969	0.524	NaN	NaN	NaN	NaN	NaN	NaN	-1.233	0.692	0.703	-1.224	0.525	0.628	-1.242	0.431	0.636	NaN	NaN	NaN	-1.312	0.085	0.599	-1.191	0.036	0.628	NaN	NaN	NaN	-1.292	0.894	0.302	-1.255	0.716	0.249	-1.198	0.575	0.285	-1.204	0.471	0.273	-1.229	0.317	0.219	-1.187	0.112	0.283
255	1.275	-1.371	0.968	0.525	NaN	NaN	NaN	NaN	NaN	NaN	-1.233	0.692	0.702	-1.224	0.525	0.628	-1.241	0.43	0.634	NaN	NaN	NaN	-1.312	0.085	0.599	-1.191	0.036	0.628	NaN	NaN	NaN	-1.276	0.88	0.311	-1.255	0.716	0.249	-1.197	0.575	0.285	-1.202	0.471	0.273	-1.226	0.315	0.219	-1.183	0.112	0.282
256	1.28	-1.366	0.965	0.527	NaN	NaN	NaN	NaN	NaN	NaN	-1.232	0.692	0.702	-1.223	0.525	0.628	-1.241	0.429	0.633	NaN	NaN	NaN	-1.312	0.085	0.599	-1.191	0.036	0.628	NaN	NaN	NaN	-1.241	0.849	0.331	-1.255	0.717	0.248	-1.196	0.575	0.285	-1.201	0.471	0.273	-1.223	0.315	0.219	-1.178	0.112	0.281
257	1.285	-1.367	0.965	0.526	NaN	NaN	NaN	NaN	NaN	NaN	-1.232	0.692	0.702	-1.222	0.525	0.627	-1.24	0.429	0.633	NaN	NaN	NaN	-1.312	0.085	0.599	-1.191	0.036	0.628	NaN	NaN	NaN	-1.247	0.855	0.326	-1.252	0.716	0.248	-1.195	0.574	0.285	-1.2	0.47	0.273	-1.22	0.314	0.219	-1.174	0.112	0.281
258	1.29	-1.369	0.968	0.523	NaN	NaN	NaN	NaN	NaN	NaN	-1.231	0.692	0.702	-1.222	0.525	0.627	-1.239	0.428	0.633	NaN	NaN	NaN	-1.312	0.085	0.599	-1.191	0.036	0.628	NaN	NaN	NaN	-1.278	0.884	0.307	-1.25	0.716	0.248	-1.194	0.574	0.285	-1.198	0.47	0.273	-1.218	0.314	0.218	-1.17	0.112	0.28
259	1.295	-1.369	0.968	0.522	NaN	NaN	NaN	NaN	NaN	NaN	-1.23	0.692	0.701	-1.221	0.525	0.626	-1.238	0.428	0.632	NaN	NaN	NaN	-1.312	0.085	0.599	-1.191	0.036	0.628	NaN	NaN	NaN	-1.285	0.891	0.302	-1.25	0.716	0.248	-1.193	0.574	0.285	-1.197	0.47	0.273	-1.214	0.314	0.218	-1.166	0.112	0.279
260	1.3	-1.369	0.968	0.521	NaN	NaN	NaN	NaN	NaN	NaN	-1.229	0.691	0.701	-1.22	0.524	0.625	-1.238	0.428	0.632	NaN	NaN	NaN	-1.312	0.085	0.599	-1.191	0.036	0.628	NaN	NaN	NaN	-1.286	0.892	0.3	-1.249	0.716	0.247	-1.191	0.574	0.285	-1.195	0.47	0.273	-1.211	0.314	0.217	-1.16	0.111	0.279
261	1.305	-1.368	0.969	0.521	NaN	NaN	NaN	NaN	NaN	NaN	-1.228	0.691	0.701	-1.219	0.524	0.625	-1.237	0.428	0.632	NaN	NaN	NaN	-1.312	0.085	0.599	-1.191	0.036	0.628	NaN	NaN	NaN	-1.286	0.893	0.299	-1.248	0.715	0.247	-1.19	0.574	0.285	-1.194	0.469	0.273	-1.208	0.313	0.216	-1.156	0.111	0.278
262	1.31	-1.367	0.968	0.52	NaN	NaN	NaN	NaN	NaN	NaN	-1.227	0.691	0.7	-1.218	0.524	0.625	-1.236	0.428	0.632	NaN	NaN	NaN	-1.312	0.085	0.599	-1.191	0.036	0.628	NaN	NaN	NaN	-1.285	0.893	0.299	-1.246	0.715	0.247	-1.19	0.574	0.285	-1.193	0.469	0.273	-1.205	0.313	0.216	-1.151	0.112	0.278
263	1.315	-1.367	0.968	0.52	NaN	NaN	NaN	NaN	NaN	NaN	-1.227	0.692	0.7	-1.218	0.524	0.625	-1.236	0.428	0.632	NaN	NaN	NaN	-1.312	0.085	0.599	-1.191	0.036	0.628	NaN	NaN	NaN	-1.284	0.893	0.299	-1.245	0.715	0.247	-1.189	0.574	0.285	-1.192	0.47	0.273	-1.202	0.313	0.215	-1.147	0.112	0.277
264	1.32	-1.366	0.968	0.519	NaN	NaN	NaN	NaN	NaN	NaN	-1.226	0.692	0.7	-1.217	0.524	0.625	-1.235	0.428	0.631	NaN	NaN	NaN	-1.312	0.085	0.599	-1.191	0.036	0.628	NaN	NaN	NaN	-1.283	0.893	0.298	-1.244	0.714	0.247	-1.188	0.574	0.284	-1.189	0.469	0.272	-1.199	0.313	0.215	-1.143	0.112	0.275
265	1.325	-1.365	0.968	0.519	NaN	NaN	NaN	NaN	NaN	NaN	-1.226	0.691	0.7	-1.216	0.524	0.625	-1.234	0.428	0.631	NaN	NaN	NaN	-1.312	0.085	0.599	-1.191	0.036	0.628	NaN	NaN	NaN	-1.282	0.893	0.298	-1.243	0.714	0.246	-1.187	0.574	0.284	-1.187	0.469	0.272	-1.196	0.312	0.215	-1.139	0.112	0.274
266	1.33	-1.364	0.968	0.519	NaN	NaN	NaN	NaN	NaN	NaN	-1.225	0.691	0.699	-1.216	0.524	0.625	-1.234	0.428	0.632	NaN	NaN	NaN	-1.312	0.085	0.599	-1.191	0.036	0.628	NaN	NaN	NaN	-1.281	0.892	0.297	-1.242	0.714	0.246	-1.185	0.573	0.284	-1.185	0.469	0.272	-1.193	0.312	0.214	-1.135	0.111	0.274
267	1.335	-1.363	0.968	0.518	NaN	NaN	NaN	NaN	NaN	NaN	-1.224	0.691	0.699	-1.215	0.524	0.625	-1.234	0.429	0.633	NaN	NaN	NaN	-1.312	0.085	0.599	-1.191	0.036	0.628	NaN	NaN	NaN	-1.28	0.892	0.297	-1.241	0.714	0.246	-1.183	0.572	0.284	-1.182	0.468	0.272	-1.189	0.312	0.213	-1.13	0.111	0.274
268	1.34	-1.362	0.967	0.518	NaN	NaN	NaN	NaN	NaN	NaN	-1.222	0.69	0.699	-1.214	0.524	0.625	-1.234	0.429	0.633	NaN	NaN	NaN	-1.312	0.085	0.598	-1.191	0.036	0.628	NaN	NaN	NaN	-1.279	0.892	0.297	-1.24	0.714	0.245	-1.181	0.572	0.284	-1.178	0.466	0.272	-1.186	0.312	0.213	-1.127	0.112	0.273
269	1.345	-1.361	0.967	0.517	NaN	NaN	NaN	NaN	NaN	NaN	-1.222	0.69	0.699	-1.214	0.524	0.625	-1.234	0.429	0.633	NaN	NaN	NaN	-1.312	0.085	0.598	-1.191	0.036	0.628	NaN	NaN	NaN	-1.278	0.892	0.296	-1.239	0.713	0.245	-1.18	0.572	0.284	-1.178	0.467	0.271	-1.183	0.312	0.212	-1.124	0.112	0.273
270	1.35	-1.36	0.967	0.517	NaN	NaN	NaN	NaN	NaN	NaN	-1.221	0.691	0.698	-1.213	0.523	0.625	-1.233	0.429	0.633	NaN	NaN	NaN	-1.312	0.085	0.598	-1.191	0.036	0.628	NaN	NaN	NaN	-1.277	0.892	0.296	-1.238	0.713	0.245	-1.179	0.572	0.284	-1.177	0.468	0.271	-1.18	0.312	0.211	-1.119	0.112	0.273
271	1.355	-1.359	0.967	0.516	NaN	NaN	NaN	NaN	NaN	NaN	-1.22	0.691	0.698	-1.212	0.523	0.624	-1.232	0.429	0.633	NaN	NaN	NaN	-1.312	0.085	0.598	-1.191	0.036	0.628	NaN	NaN	NaN	-1.276	0.891	0.295	-1.236	0.712	0.245	-1.177	0.572	0.284	-1.175	0.468	0.271	-1.178	0.311	0.211	-1.116	0.112	0.272
272	1.36	-1.358	0.967	0.516	NaN	NaN	NaN	NaN	NaN	NaN	-1.219	0.69	0.698	-1.211	0.523	0.624	-1.232	0.429	0.632	NaN	NaN	NaN	-1.312	0.085	0.598	-1.191	0.036	0.628	NaN	NaN	NaN	-1.275	0.891	0.295	-1.236	0.713	0.244	-1.176	0.572	0.283	-1.173	0.468	0.27	-1.176	0.311	0.211	-1.112	0.112	0.271
273	1.365	-1.357	0.966	0.515	NaN	NaN	NaN	NaN	NaN	NaN	-1.218	0.69	0.697	-1.211	0.523	0.624	-1.231	0.429	0.632	NaN	NaN	NaN	-1.312	0.085	0.598	-1.191	0.036	0.628	NaN	NaN	NaN	-1.274	0.89	0.294	-1.236	0.714	0.243	-1.175	0.572	0.283	-1.171	0.467	0.27	-1.174	0.311	0.21	-1.109	0.112	0.27
274	1.37	-1.354	0.965	0.516	NaN	NaN	NaN	NaN	NaN	NaN	-1.217	0.69	0.697	-1.21	0.523	0.623	-1.23	0.428	0.63	NaN	NaN	NaN	-1.312	0.085	0.598	-1.191	0.036	0.628	NaN	NaN	NaN	-1.258	0.877	0.302	-1.233	0.712	0.243	-1.173	0.572	0.283	-1.169	0.467	0.27	-1.17	0.311	0.209	-1.105	0.112	0.27
275	1.375	-1.351	0.963	0.516	NaN	NaN	NaN	NaN	NaN	NaN	-1.216	0.69	0.697	-1.209	0.523	0.623	-1.229	0.428	0.63	NaN	NaN	NaN	-1.312	0.085	0.598	-1.191	0.036	0.628	NaN	NaN	NaN	-1.237	0.859	0.313	-1.231	0.712	0.243	-1.171	0.572	0.283	-1.168	0.467	0.269	-1.167	0.311	0.209	-1.102	0.113	0.269
276	1.38	-1.353	0.965	0.514	NaN	NaN	NaN	NaN	NaN	NaN	-1.215	0.69	0.696	-1.208	0.523	0.623	-1.229	0.429	0.631	NaN	NaN	NaN	-1.312	0.085	0.598	-1.191	0.036	0.628	NaN	NaN	NaN	-1.261	0.881	0.298	-1.229	0.711	0.243	-1.17	0.571	0.283	-1.165	0.467	0.269	-1.165	0.312	0.209	-1.099	0.113	0.269
277	1.385	-1.352	0.965	0.513	NaN	NaN	NaN	NaN	NaN	NaN	-1.214	0.69	0.696	-1.207	0.522	0.621	-1.229	0.429	0.631	NaN	NaN	NaN	-1.312	0.085	0.598	-1.191	0.036	0.628	NaN	NaN	NaN	-1.267	0.887	0.293	-1.228	0.711	0.242	-1.168	0.571	0.283	-1.164	0.467	0.268	-1.164	0.311	0.208	-1.096	0.113	0.268
278	1.39	-1.351	0.965	0.512	NaN	NaN	NaN	NaN	NaN	NaN	-1.212	0.689	0.695	-1.206	0.521	0.62	-1.228	0.428	0.63	NaN	NaN	NaN	-1.312	0.085	0.598	-1.191	0.036	0.628	NaN	NaN	NaN	-1.267	0.888	0.292	-1.226	0.71	0.242	-1.166	0.571	0.282	-1.161	0.466	0.268	-1.161	0.309	0.208	-1.093	0.112	0.268
279	1.395	-1.35	0.965	0.512	NaN	NaN	NaN	NaN	NaN	NaN	-1.211	0.689	0.695	-1.205	0.521	0.62	-1.226	0.427	0.629	NaN	NaN	NaN	-1.312	0.085	0.598	-1.191	0.036	0.628	NaN	NaN	NaN	-1.266	0.888	0.291	-1.225	0.71	0.241	-1.164	0.571	0.281	-1.16	0.466	0.268	-1.158	0.308	0.208	-1.09	0.112	0.267
280	1.4	-1.349	0.965	0.511	NaN	NaN	NaN	NaN	NaN	NaN	-1.21	0.689	0.695	-1.204	0.521	0.62	-1.225	0.426	0.628	NaN	NaN	NaN	-1.312	0.085	0.598	-1.191	0.036	0.628	NaN	NaN	NaN	-1.264	0.888	0.29	-1.223	0.709	0.241	-1.163	0.571	0.281	-1.158	0.466	0.267	-1.153	0.309	0.207	-1.087	0.112	0.267
281	1.405	-1.347	0.964	0.51	NaN	NaN	NaN	NaN	NaN	NaN	-1.209	0.689	0.694	-1.204	0.521	0.62	-1.224	0.426	0.628	NaN	NaN	NaN	-1.312	0.085	0.598	-1.191	0.036	0.628	NaN	NaN	NaN	-1.263	0.887	0.29	-1.221	0.709	0.24	-1.161	0.57	0.28	-1.156	0.466	0.267	-1.15	0.309	0.207	-1.084	0.112	0.266
282	1.41	-1.346	0.964	0.509	NaN	NaN	NaN	NaN	NaN	NaN	-1.208	0.689	0.694	-1.203	0.521	0.62	-1.223	0.426	0.628	NaN	NaN	NaN	-1.312	0.085	0.598	-1.191	0.036	0.628	NaN	NaN	NaN	-1.261	0.887	0.289	-1.22	0.71	0.239	-1.159	0.57	0.28	-1.154	0.466	0.266	-1.149	0.309	0.206	-1.081	0.112	0.266
283	1.415	-1.345	0.964	0.509	NaN	NaN	NaN	NaN	NaN	NaN	-1.207	0.689	0.694	-1.202	0.521	0.62	-1.223	0.426	0.628	NaN	NaN	NaN	-1.312	0.085	0.598	-1.191	0.036	0.628	NaN	NaN	NaN	-1.26	0.887	0.289	-1.218	0.709	0.238	-1.157	0.57	0.279	-1.152	0.465	0.266	-1.147	0.309	0.206	-1.079	0.112	0.265
284	1.42	-1.343	0.964	0.508	NaN	NaN	NaN	NaN	NaN	NaN	-1.205	0.689	0.693	-1.201	0.521	0.62	-1.222	0.425	0.627	NaN	NaN	NaN	-1.312	0.085	0.598	-1.191	0.036	0.628	NaN	NaN	NaN	-1.258	0.886	0.288	-1.216	0.708	0.238	-1.155	0.57	0.279	-1.15	0.465	0.265	-1.146	0.309	0.205	-1.076	0.112	0.264
285	1.425	-1.342	0.964	0.507	NaN	NaN	NaN	NaN	NaN	NaN	-1.204	0.689	0.693	-1.2	0.521	0.62	-1.221	0.426	0.627	NaN	NaN	NaN	-1.312	0.085	0.598	-1.191	0.036	0.628	NaN	NaN	NaN	-1.257	0.886	0.287	-1.214	0.708	0.237	-1.153	0.569	0.279	-1.148	0.465	0.265	-1.143	0.308	0.204	-1.074	0.112	0.264
286	1.43	-1.34	0.963	0.506	NaN	NaN	NaN	NaN	NaN	NaN	-1.203	0.688	0.692	-1.199	0.521	0.62	-1.221	0.426	0.628	NaN	NaN	NaN	-1.312	0.085	0.598	-1.191	0.036	0.628	NaN	NaN	NaN	-1.255	0.886	0.286	-1.213	0.708	0.237	-1.151	0.569	0.278	-1.145	0.465	0.264	-1.14	0.308	0.204	-1.071	0.112	0.263
287	1.435	-1.339	0.963	0.505	NaN	NaN	NaN	NaN	NaN	NaN	-1.202	0.688	0.692	-1.198	0.521	0.619	-1.22	0.426	0.629	NaN	NaN	NaN	-1.312	0.085	0.598	-1.191	0.036	0.628	NaN	NaN	NaN	-1.253	0.885	0.286	-1.211	0.708	0.236	-1.149	0.569	0.277	-1.144	0.465	0.263	-1.138	0.308	0.203	-1.068	0.111	0.263
288	1.44	-1.338	0.963	0.505	NaN	NaN	NaN	NaN	NaN	NaN	-1.2	0.688	0.691	-1.197	0.521	0.619	-1.219	0.426	0.629	NaN	NaN	NaN	-1.312	0.085	0.598	-1.191	0.036	0.628	NaN	NaN	NaN	-1.252	0.885	0.285	-1.209	0.707	0.235	-1.148	0.568	0.277	-1.142	0.464	0.263	-1.136	0.308	0.203	-1.066	0.111	0.262
289	1.445	-1.336	0.962	0.504	NaN	NaN	NaN	NaN	NaN	NaN	-1.199	0.688	0.691	-1.196	0.521	0.618	-1.219	0.426	0.628	NaN	NaN	NaN	-1.312	0.085	0.598	-1.191	0.036	0.628	NaN	NaN	NaN	-1.25	0.885	0.284	-1.207	0.707	0.235	-1.146	0.568	0.276	-1.139	0.464	0.262	-1.133	0.308	0.202	-1.064	0.111	0.262
290	1.45	-1.334	0.962	0.503	NaN	NaN	NaN	NaN	NaN	NaN	-1.198	0.688	0.69	-1.195	0.52	0.618	-1.218	0.426	0.628	NaN	NaN	NaN	-1.312	0.085	0.598	-1.191	0.036	0.628	NaN	NaN	NaN	-1.248	0.884	0.283	-1.205	0.707	0.234	-1.144	0.568	0.275	-1.138	0.464	0.262	-1.131	0.308	0.201	-1.061	0.111	0.261
291	1.455	-1.333	0.962	0.502	NaN	NaN	NaN	NaN	NaN	NaN	-1.197	0.688	0.69	-1.193	0.519	0.617	-1.217	0.426	0.627	NaN	NaN	NaN	-1.312	0.085	0.598	-1.191	0.036	0.628	NaN	NaN	NaN	-1.246	0.884	0.283	-1.203	0.706	0.234	-1.142	0.568	0.275	-1.136	0.464	0.261	-1.129	0.308	0.2	-1.06	0.111	0.26
292	1.46	-1.331	0.962	0.501	NaN	NaN	NaN	NaN	NaN	NaN	-1.195	0.688	0.69	-1.192	0.519	0.616	-1.216	0.425	0.625	NaN	NaN	NaN	-1.312	0.085	0.598	-1.191	0.036	0.629	NaN	NaN	NaN	-1.244	0.884	0.282	-1.201	0.706	0.233	-1.14	0.567	0.274	-1.133	0.463	0.26	-1.127	0.308	0.199	-1.058	0.11	0.259
293	1.465	-1.329	0.961	0.5	NaN	NaN	NaN	NaN	NaN	NaN	-1.194	0.688	0.689	-1.191	0.519	0.615	-1.216	0.425	0.625	NaN	NaN	NaN	-1.312	0.085	0.598	-1.191	0.036	0.629	NaN	NaN	NaN	-1.242	0.883	0.281	-1.199	0.705	0.232	-1.138	0.567	0.274	-1.132	0.463	0.26	-1.125	0.307	0.199	-1.055	0.109	0.259
294	1.47	-1.328	0.961	0.499	NaN	NaN	NaN	NaN	NaN	NaN	-1.193	0.688	0.688	-1.19	0.519	0.615	-1.215	0.425	0.625	NaN	NaN	NaN	-1.312	0.085	0.598	-1.191	0.036	0.629	NaN	NaN	NaN	-1.24	0.883	0.28	-1.197	0.705	0.231	-1.136	0.566	0.273	-1.13	0.462	0.259	-1.122	0.306	0.198	-1.054	0.109	0.258
295	1.475	-1.326	0.961	0.498	NaN	NaN	NaN	NaN	NaN	NaN	-1.192	0.688	0.688	-1.189	0.519	0.615	-1.215	0.426	0.626	NaN	NaN	NaN	-1.312	0.086	0.598	-1.191	0.036	0.629	NaN	NaN	NaN	-1.238	0.883	0.279	-1.195	0.705	0.23	-1.134	0.566	0.272	-1.128	0.462	0.258	-1.12	0.306	0.197	-1.052	0.109	0.257
296	1.48	-1.324	0.96	0.497	NaN	NaN	NaN	NaN	NaN	NaN	-1.19	0.687	0.687	-1.189	0.519	0.615	-1.215	0.428	0.627	NaN	NaN	NaN	-1.311	0.086	0.598	-1.191	0.036	0.629	NaN	NaN	NaN	-1.236	0.882	0.278	-1.193	0.704	0.229	-1.132	0.565	0.271	-1.126	0.462	0.257	-1.118	0.307	0.196	-1.05	0.108	0.257
297	1.485	-1.322	0.96	0.496	NaN	NaN	NaN	NaN	NaN	NaN	-1.189	0.687	0.687	-1.188	0.519	0.615	-1.213	0.427	0.626	NaN	NaN	NaN	-1.311	0.086	0.598	-1.191	0.036	0.629	NaN	NaN	NaN	-1.234	0.882	0.277	-1.191	0.703	0.229	-1.13	0.565	0.27	-1.123	0.461	0.257	-1.116	0.305	0.194	-1.048	0.108	0.257
298	1.49	-1.32	0.96	0.495	NaN	NaN	NaN	NaN	NaN	NaN	-1.188	0.687	0.686	-1.187	0.519	0.614	-1.211	0.424	0.623	NaN	NaN	NaN	-1.311	0.086	0.598	-1.191	0.036	0.629	NaN	NaN	NaN	-1.232	0.881	0.276	-1.189	0.703	0.228	-1.129	0.565	0.27	-1.121	0.461	0.256	-1.114	0.304	0.193	-1.047	0.108	0.256
299	1.495	-1.319	0.96	0.494	NaN	NaN	NaN	NaN	NaN	NaN	-1.186	0.687	0.685	-1.186	0.519	0.613	-1.21	0.424	0.622	NaN	NaN	NaN	-1.311	0.086	0.598	-1.191	0.036	0.629	NaN	NaN	NaN	-1.23	0.881	0.275	-1.187	0.703	0.227	-1.127	0.565	0.268	-1.119	0.46	0.255	-1.112	0.304	0.193	-1.046	0.107	0.255
300	1.5	-1.317	0.959	0.493	NaN	NaN	NaN	NaN	NaN	NaN	-1.185	0.687	0.685	-1.185	0.52	0.613	-1.21	0.424	0.623	NaN	NaN	NaN	-1.311	0.086	0.598	-1.191	0.036	0.629	NaN	NaN	NaN	-1.228	0.881	0.274	-1.185	0.702	0.226	-1.124	0.564	0.268	-1.117	0.46	0.254	-1.11	0.304	0.192	-1.044	0.107	0.255
301	1.505	-1.315	0.959	0.491	NaN	NaN	NaN	NaN	NaN	NaN	-1.184	0.687	0.684	-1.185	0.52	0.613	-1.209	0.424	0.623	NaN	NaN	NaN	-1.311	0.086	0.598	-1.191	0.036	0.629	NaN	NaN	NaN	-1.226	0.88	0.273	-1.183	0.702	0.225	-1.122	0.563	0.267	-1.116	0.46	0.253	-1.109	0.304	0.192	-1.043	0.106	0.254
302	1.51	-1.313	0.959	0.49	NaN	NaN	NaN	NaN	NaN	NaN	-1.182	0.687	0.683	-1.183	0.519	0.612	-1.209	0.425	0.623	NaN	NaN	NaN	-1.311	0.086	0.598	-1.191	0.036	0.629	NaN	NaN	NaN	-1.223	0.88	0.272	-1.181	0.702	0.224	-1.12	0.563	0.266	-1.114	0.459	0.252	-1.107	0.303	0.191	-1.043	0.106	0.254
303	1.515	-1.311	0.959	0.489	NaN	NaN	NaN	NaN	NaN	NaN	-1.18	0.686	0.683	-1.18	0.516	0.611	-1.208	0.425	0.623	NaN	NaN	NaN	-1.311	0.086	0.598	-1.19	0.036	0.629	NaN	NaN	NaN	-1.221	0.879	0.271	-1.178	0.701	0.223	-1.118	0.563	0.266	-1.112	0.459	0.251	-1.106	0.303	0.191	-1.042	0.105	0.254
304	1.52	-1.308	0.958	0.488	NaN	NaN	NaN	NaN	NaN	NaN	-1.179	0.686	0.682	-1.179	0.516	0.61	-1.208	0.425	0.622	NaN	NaN	NaN	-1.311	0.086	0.598	-1.19	0.036	0.629	NaN	NaN	NaN	-1.219	0.879	0.27	-1.177	0.701	0.222	-1.116	0.562	0.265	-1.11	0.458	0.251	-1.104	0.302	0.191	-1.042	0.104	0.254
305	1.525	-1.306	0.958	0.487	NaN	NaN	NaN	NaN	NaN	NaN	-1.178	0.686	0.681	-1.178	0.516	0.61	-1.207	0.425	0.622	NaN	NaN	NaN	-1.311	0.086	0.598	-1.19	0.036	0.629	NaN	NaN	NaN	-1.216	0.878	0.269	-1.175	0.701	0.221	-1.114	0.561	0.264	-1.108	0.458	0.25	-1.103	0.302	0.19	-1.042	0.103	0.254
306	1.53	-1.304	0.958	0.485	NaN	NaN	NaN	NaN	NaN	NaN	-1.177	0.686	0.68	-1.178	0.516	0.61	-1.206	0.426	0.621	NaN	NaN	NaN	-1.311	0.086	0.598	-1.19	0.036	0.629	NaN	NaN	NaN	-1.214	0.878	0.268	-1.172	0.7	0.22	-1.112	0.561	0.262	-1.106	0.458	0.249	-1.101	0.301	0.189	-1.042	0.103	0.253
307	1.535	-1.302	0.958	0.484	NaN	NaN	NaN	NaN	NaN	NaN	-1.175	0.686	0.679	-1.177	0.516	0.609	-1.206	0.425	0.621	NaN	NaN	NaN	-1.311	0.086	0.598	-1.19	0.036	0.629	NaN	NaN	NaN	-1.212	0.878	0.267	-1.17	0.699	0.219	-1.11	0.561	0.261	-1.104	0.457	0.248	-1.1	0.3	0.189	-1.042	0.102	0.253
308	1.54	-1.3	0.958	0.483	NaN	NaN	NaN	NaN	NaN	NaN	-1.174	0.686	0.678	-1.177	0.517	0.609	-1.205	0.425	0.62	NaN	NaN	NaN	-1.311	0.086	0.598	-1.19	0.036	0.629	NaN	NaN	NaN	-1.21	0.877	0.266	-1.168	0.699	0.218	-1.108	0.561	0.26	-1.102	0.456	0.248	-1.1	0.299	0.188	-1.041	0.102	0.253
309	1.545	-1.298	0.958	0.482	NaN	NaN	NaN	NaN	NaN	NaN	-1.172	0.686	0.678	-1.176	0.517	0.609	-1.205	0.425	0.619	NaN	NaN	NaN	-1.311	0.087	0.598	-1.19	0.036	0.629	NaN	NaN	NaN	-1.208	0.877	0.264	-1.166	0.699	0.217	-1.106	0.56	0.259	-1.101	0.456	0.247	-1.099	0.299	0.188	-1.041	0.101	0.253
310	1.55	-1.295	0.958	0.48	NaN	NaN	NaN	NaN	NaN	NaN	-1.171	0.686	0.677	-1.175	0.517	0.608	-1.204	0.425	0.618	NaN	NaN	NaN	-1.311	0.087	0.598	-1.19	0.036	0.629	NaN	NaN	NaN	-1.205	0.877	0.263	-1.163	0.698	0.216	-1.104	0.559	0.258	-1.099	0.455	0.246	-1.097	0.298	0.188	-1.04	0.101	0.253
311	1.555	-1.293	0.957	0.479	NaN	NaN	NaN	NaN	NaN	NaN	-1.17	0.686	0.676	-1.174	0.517	0.607	-1.202	0.424	0.616	NaN	NaN	NaN	-1.311	0.087	0.598	-1.19	0.036	0.629	NaN	NaN	NaN	-1.203	0.877	0.262	-1.161	0.698	0.215	-1.102	0.559	0.258	-1.097	0.455	0.245	-1.096	0.297	0.188	-1.039	0.1	0.253
312	1.56	-1.291	0.957	0.478	NaN	NaN	NaN	NaN	NaN	NaN	-1.168	0.686	0.675	-1.173	0.516	0.606	-1.201	0.424	0.616	NaN	NaN	NaN	-1.311	0.087	0.598	-1.19	0.036	0.629	NaN	NaN	NaN	-1.201	0.876	0.261	-1.161	0.698	0.213	-1.1	0.559	0.257	-1.096	0.455	0.245	-1.095	0.297	0.188	-1.038	0.099	0.254
313	1.565	-1.289	0.957	0.476	NaN	NaN	NaN	NaN	NaN	NaN	-1.167	0.686	0.674	-1.172	0.516	0.606	-1.201	0.424	0.617	NaN	NaN	NaN	-1.311	0.087	0.598	-1.19	0.036	0.629	NaN	NaN	NaN	-1.198	0.876	0.259	-1.161	0.699	0.211	-1.098	0.558	0.256	-1.094	0.454	0.244	-1.094	0.297	0.187	-1.037	0.098	0.254
314	1.57	-1.286	0.957	0.475	NaN	NaN	NaN	NaN	NaN	NaN	-1.165	0.686	0.673	-1.171	0.516	0.605	-1.2	0.424	0.616	NaN	NaN	NaN	-1.311	0.088	0.598	-1.19	0.036	0.629	NaN	NaN	NaN	-1.196	0.876	0.258	-1.16	0.699	0.21	-1.096	0.557	0.255	-1.093	0.454	0.243	-1.093	0.297	0.187	-1.036	0.098	0.254
315	1.575	-1.284	0.957	0.474	NaN	NaN	NaN	NaN	NaN	NaN	-1.164	0.686	0.672	-1.169	0.516	0.603	-1.199	0.424	0.616	NaN	NaN	NaN	-1.311	0.088	0.598	-1.19	0.036	0.629	NaN	NaN	NaN	-1.193	0.876	0.257	-1.158	0.699	0.209	-1.095	0.557	0.254	-1.091	0.453	0.242	-1.092	0.296	0.186	-1.035	0.097	0.254
316	1.58	-1.281	0.957	0.472	NaN	NaN	NaN	NaN	NaN	NaN	-1.162	0.686	0.671	-1.168	0.516	0.603	-1.199	0.425	0.615	NaN	NaN	NaN	-1.311	0.088	0.598	-1.19	0.036	0.629	NaN	NaN	NaN	-1.191	0.875	0.255	-1.156	0.698	0.208	-1.093	0.557	0.253	-1.089	0.453	0.242	-1.09	0.296	0.185	-1.035	0.097	0.254
317	1.585	-1.279	0.957	0.471	NaN	NaN	NaN	NaN	NaN	NaN	-1.161	0.686	0.67	-1.168	0.517	0.602	-1.198	0.425	0.614	NaN	NaN	NaN	-1.311	0.088	0.598	-1.19	0.036	0.629	NaN	NaN	NaN	-1.188	0.876	0.254	-1.154	0.698	0.207	-1.091	0.557	0.253	-1.087	0.453	0.241	-1.088	0.295	0.185	-1.034	0.097	0.254
318	1.59	-1.277	0.957	0.469	NaN	NaN	NaN	NaN	NaN	NaN	-1.159	0.686	0.669	-1.167	0.517	0.602	-1.197	0.425	0.614	NaN	NaN	NaN	-1.311	0.088	0.598	-1.19	0.036	0.629	NaN	NaN	NaN	-1.186	0.876	0.252	-1.152	0.697	0.206	-1.089	0.556	0.251	-1.085	0.453	0.24	-1.087	0.295	0.185	-1.033	0.097	0.253
319	1.595	-1.274	0.957	0.468	NaN	NaN	NaN	NaN	NaN	NaN	-1.158	0.686	0.667	-1.166	0.517	0.602	-1.197	0.425	0.614	NaN	NaN	NaN	-1.311	0.088	0.598	-1.19	0.036	0.629	NaN	NaN	NaN	-1.184	0.876	0.251	-1.15	0.697	0.205	-1.087	0.556	0.25	-1.083	0.452	0.239	-1.085	0.294	0.184	-1.033	0.096	0.253
320	1.6	-1.272	0.957	0.466	NaN	NaN	NaN	NaN	NaN	NaN	-1.156	0.686	0.666	-1.167	0.519	0.603	-1.196	0.425	0.613	NaN	NaN	NaN	-1.311	0.088	0.598	-1.19	0.036	0.629	NaN	NaN	NaN	-1.182	0.876	0.25	-1.149	0.696	0.204	-1.085	0.556	0.249	-1.081	0.452	0.238	-1.083	0.293	0.183	-1.033	0.096	0.253
321	1.605	-1.269	0.957	0.465	NaN	NaN	NaN	NaN	NaN	NaN	-1.154	0.685	0.665	-1.168	0.522	0.604	-1.194	0.426	0.612	NaN	NaN	NaN	-1.311	0.089	0.598	-1.19	0.036	0.629	NaN	NaN	NaN	-1.179	0.876	0.248	-1.147	0.696	0.203	-1.083	0.556	0.248	-1.079	0.452	0.237	-1.082	0.294	0.183	-1.032	0.096	0.253
322	1.61	-1.267	0.957	0.463	NaN	NaN	NaN	NaN	NaN	NaN	-1.152	0.685	0.663	-1.168	0.523	0.603	-1.193	0.426	0.611	NaN	NaN	NaN	-1.311	0.089	0.598	-1.19	0.036	0.629	NaN	NaN	NaN	-1.176	0.876	0.247	-1.145	0.696	0.202	-1.081	0.556	0.247	-1.077	0.452	0.236	-1.08	0.294	0.182	-1.032	0.096	0.252
323	1.615	-1.264	0.957	0.462	NaN	NaN	NaN	NaN	NaN	NaN	-1.15	0.684	0.662	-1.165	0.521	0.601	-1.192	0.425	0.611	NaN	NaN	NaN	-1.311	0.089	0.598	-1.19	0.036	0.629	NaN	NaN	NaN	-1.174	0.876	0.245	-1.143	0.696	0.201	-1.078	0.556	0.245	-1.075	0.452	0.234	-1.079	0.293	0.181	-1.031	0.095	0.251
324	1.62	-1.262	0.957	0.46	NaN	NaN	NaN	NaN	NaN	NaN	-1.148	0.684	0.661	-1.159	0.517	0.597	-1.191	0.425	0.61	NaN	NaN	NaN	-1.31	0.089	0.598	-1.19	0.036	0.629	NaN	NaN	NaN	-1.172	0.876	0.244	-1.14	0.695	0.2	-1.076	0.555	0.244	-1.073	0.452	0.233	-1.077	0.293	0.18	-1.03	0.095	0.251
325	1.625	-1.26	0.957	0.458	NaN	NaN	NaN	NaN	NaN	NaN	-1.146	0.684	0.659	-1.158	0.516	0.596	-1.189	0.425	0.609	NaN	NaN	NaN	NaN	NaN	NaN	-1.19	0.036	0.629	NaN	NaN	NaN	-1.169	0.876	0.242	-1.138	0.695	0.198	-1.073	0.555	0.243	-1.071	0.451	0.232	-1.076	0.294	0.179	-1.029	0.094	0.251
326	1.63	-1.257	0.957	0.457	NaN	NaN	NaN	NaN	NaN	NaN	-1.145	0.684	0.658	-1.157	0.517	0.596	-1.187	0.424	0.607	NaN	NaN	NaN	-1.309	0.086	0.595	-1.19	0.036	0.629	NaN	NaN	NaN	-1.167	0.876	0.241	-1.135	0.695	0.197	-1.071	0.555	0.242	-1.069	0.451	0.231	-1.074	0.293	0.178	-1.029	0.094	0.25
327	1.635	-1.255	0.958	0.455	NaN	NaN	NaN	NaN	NaN	NaN	-1.143	0.684	0.657	-1.156	0.517	0.596	-1.186	0.424	0.606	NaN	NaN	NaN	-1.308	0.087	0.596	-1.19	0.036	0.629	NaN	NaN	NaN	-1.165	0.876	0.239	-1.133	0.695	0.195	-1.069	0.555	0.241	-1.067	0.451	0.23	-1.072	0.292	0.177	-1.028	0.094	0.25
328	1.64	-1.253	0.958	0.454	NaN	NaN	NaN	NaN	NaN	NaN	-1.141	0.683	0.655	-1.155	0.518	0.596	-1.185	0.425	0.607	NaN	NaN	NaN	-1.308	0.087	0.596	-1.189	0.036	0.629	NaN	NaN	NaN	-1.162	0.876	0.238	-1.13	0.695	0.194	-1.067	0.555	0.239	-1.065	0.451	0.229	-1.07	0.292	0.176	-1.028	0.093	0.25
329	1.645	-1.25	0.958	0.452	NaN	NaN	NaN	NaN	NaN	NaN	-1.14	0.683	0.654	-1.155	0.521	0.596	-1.184	0.426	0.607	NaN	NaN	NaN	-1.307	0.087	0.595	-1.189	0.035	0.629	NaN	NaN	NaN	-1.16	0.876	0.237	-1.128	0.695	0.192	-1.064	0.554	0.238	-1.063	0.451	0.227	-1.069	0.293	0.175	-1.027	0.093	0.25
330	1.65	-1.248	0.958	0.451	NaN	NaN	NaN	NaN	NaN	NaN	-1.138	0.683	0.652	-1.154	0.521	0.596	-1.182	0.426	0.606	NaN	NaN	NaN	-1.307	0.087	0.595	-1.189	0.035	0.629	NaN	NaN	NaN	-1.158	0.876	0.235	-1.126	0.695	0.191	-1.062	0.554	0.236	-1.061	0.451	0.226	-1.067	0.292	0.174	-1.027	0.093	0.249
331	1.655	-1.246	0.958	0.449	NaN	NaN	NaN	NaN	NaN	NaN	-1.136	0.683	0.651	-1.151	0.519	0.593	-1.18	0.425	0.605	NaN	NaN	NaN	-1.307	0.087	0.595	-1.189	0.035	0.629	NaN	NaN	NaN	-1.155	0.876	0.233	-1.123	0.694	0.189	-1.06	0.554	0.235	-1.059	0.45	0.225	-1.066	0.292	0.174	-1.026	0.092	0.249
332	1.66	-1.243	0.958	0.448	NaN	NaN	NaN	NaN	NaN	NaN	-1.135	0.683	0.649	-1.146	0.516	0.591	-1.178	0.425	0.604	NaN	NaN	NaN	-1.306	0.087	0.595	-1.189	0.035	0.629	NaN	NaN	NaN	-1.153	0.876	0.232	-1.121	0.694	0.188	-1.057	0.554	0.234	-1.057	0.45	0.224	-1.065	0.292	0.173	-1.026	0.092	0.249
333	1.665	-1.241	0.958	0.446	NaN	NaN	NaN	NaN	NaN	NaN	-1.131	0.681	0.649	-1.144	0.516	0.591	-1.177	0.425	0.603	NaN	NaN	NaN	-1.306	0.087	0.594	-1.189	0.035	0.629	NaN	NaN	NaN	-1.15	0.876	0.231	-1.118	0.694	0.186	-1.055	0.554	0.233	-1.055	0.45	0.223	-1.063	0.292	0.172	-1.025	0.092	0.249
334	1.67	-1.239	0.958	0.444	NaN	NaN	NaN	NaN	NaN	NaN	-1.128	0.68	0.649	-1.141	0.515	0.59	-1.175	0.426	0.603	NaN	NaN	NaN	-1.305	0.087	0.593	-1.189	0.035	0.629	NaN	NaN	NaN	-1.148	0.876	0.229	-1.116	0.694	0.185	-1.053	0.554	0.232	-1.053	0.45	0.222	-1.062	0.291	0.171	-1.024	0.091	0.249
335	1.675	-1.236	0.958	0.443	NaN	NaN	NaN	NaN	NaN	NaN	-1.129	0.682	0.646	-1.14	0.517	0.59	-1.173	0.426	0.603	NaN	NaN	NaN	-1.305	0.087	0.592	-1.189	0.035	0.629	NaN	NaN	NaN	-1.145	0.876	0.227	-1.113	0.694	0.183	-1.051	0.553	0.231	-1.051	0.449	0.221	-1.06	0.291	0.171	-1.024	0.091	0.249
336	1.68	-1.234	0.958	0.441	NaN	NaN	NaN	NaN	NaN	NaN	-1.128	0.682	0.644	-1.14	0.519	0.59	-1.171	0.426	0.602	NaN	NaN	NaN	-1.304	0.088	0.592	-1.189	0.035	0.629	NaN	NaN	NaN	-1.143	0.876	0.226	-1.111	0.694	0.182	-1.049	0.553	0.23	-1.049	0.449	0.22	-1.059	0.291	0.17	-1.024	0.091	0.249
337	1.685	-1.232	0.958	0.439	NaN	NaN	NaN	NaN	NaN	NaN	-1.126	0.682	0.643	-1.138	0.519	0.589	-1.169	0.426	0.602	NaN	NaN	NaN	-1.305	0.09	0.593	-1.189	0.035	0.629	NaN	NaN	NaN	-1.141	0.876	0.224	-1.108	0.694	0.18	-1.047	0.553	0.228	-1.048	0.449	0.219	-1.057	0.289	0.17	-1.024	0.091	0.248
338	1.69	-1.23	0.958	0.438	NaN	NaN	NaN	NaN	NaN	NaN	-1.124	0.682	0.641	-1.135	0.519	0.588	-1.166	0.426	0.601	NaN	NaN	NaN	-1.306	0.095	0.596	-1.189	0.036	0.629	NaN	NaN	NaN	-1.138	0.876	0.223	-1.106	0.694	0.179	-1.045	0.553	0.227	-1.046	0.449	0.218	-1.055	0.289	0.169	-1.023	0.091	0.248
339	1.695	-1.228	0.958	0.436	NaN	NaN	NaN	NaN	NaN	NaN	-1.122	0.682	0.64	-1.13	0.516	0.586	-1.164	0.426	0.601	NaN	NaN	NaN	-1.306	0.096	0.596	-1.189	0.036	0.629	NaN	NaN	NaN	-1.136	0.877	0.221	-1.104	0.694	0.178	-1.043	0.553	0.226	-1.044	0.448	0.218	-1.055	0.29	0.168	-1.023	0.091	0.248
340	1.7	-1.226	0.958	0.434	NaN	NaN	NaN	NaN	NaN	NaN	-1.12	0.683	0.638	-1.128	0.516	0.585	-1.162	0.426	0.6	NaN	NaN	NaN	-1.304	0.094	0.595	-1.189	0.036	0.629	NaN	NaN	NaN	-1.134	0.877	0.219	-1.101	0.694	0.177	-1.041	0.553	0.225	-1.041	0.447	0.217	-1.055	0.29	0.168	-1.023	0.092	0.249
341	1.705	-1.223	0.958	0.433	NaN	NaN	NaN	NaN	NaN	NaN	-1.118	0.683	0.637	-1.125	0.516	0.585	-1.159	0.427	0.6	NaN	NaN	NaN	-1.303	0.094	0.595	-1.189	0.036	0.629	NaN	NaN	NaN	-1.131	0.877	0.218	-1.099	0.694	0.176	-1.039	0.553	0.225	-1.04	0.447	0.216	-1.052	0.289	0.168	-1.023	0.092	0.249
342	1.71	-1.221	0.958	0.431	NaN	NaN	NaN	NaN	NaN	NaN	-1.115	0.683	0.636	-1.121	0.516	0.584	-1.156	0.427	0.599	NaN	NaN	NaN	-1.302	0.096	0.595	-1.189	0.036	0.629	NaN	NaN	NaN	-1.129	0.877	0.217	-1.097	0.694	0.174	-1.038	0.553	0.224	-1.039	0.448	0.215	-1.051	0.289	0.167	-1.023	0.092	0.249
343	1.715	-1.219	0.958	0.429	NaN	NaN	NaN	NaN	NaN	NaN	-1.113	0.683	0.635	-1.119	0.516	0.583	-1.153	0.427	0.599	NaN	NaN	NaN	-1.304	0.101	0.596	-1.189	0.036	0.629	NaN	NaN	NaN	-1.127	0.877	0.215	-1.095	0.694	0.173	-1.036	0.553	0.223	-1.037	0.448	0.215	-1.05	0.289	0.167	-1.022	0.092	0.249
344	1.72	-1.217	0.958	0.428	NaN	NaN	NaN	NaN	NaN	NaN	-1.11	0.683	0.633	-1.116	0.518	0.583	-1.15	0.427	0.598	NaN	NaN	NaN	-1.303	0.103	0.596	-1.189	0.036	0.629	NaN	NaN	NaN	-1.124	0.877	0.214	-1.092	0.693	0.172	-1.034	0.552	0.222	-1.036	0.448	0.214	-1.048	0.288	0.166	-1.021	0.092	0.249
345	1.725	-1.215	0.959	0.426	NaN	NaN	NaN	NaN	NaN	NaN	-1.108	0.683	0.632	-1.111	0.516	0.581	-1.147	0.428	0.598	NaN	NaN	NaN	-1.303	0.105	0.596	-1.189	0.036	0.629	NaN	NaN	NaN	-1.122	0.877	0.212	-1.09	0.693	0.171	-1.032	0.552	0.221	-1.034	0.448	0.213	-1.047	0.288	0.165	-1.02	0.091	0.248
346	1.73	-1.213	0.959	0.424	NaN	NaN	NaN	NaN	NaN	NaN	-1.105	0.684	0.631	-1.108	0.516	0.581	-1.143	0.428	0.597	NaN	NaN	NaN	-1.302	0.106	0.596	-1.189	0.036	0.629	NaN	NaN	NaN	-1.119	0.877	0.211	-1.088	0.693	0.17	-1.03	0.552	0.22	-1.033	0.448	0.213	-1.046	0.288	0.165	-1.02	0.09	0.248
347	1.735	-1.211	0.959	0.422	NaN	NaN	NaN	NaN	NaN	NaN	-1.102	0.684	0.63	-1.104	0.517	0.58	-1.139	0.428	0.597	NaN	NaN	NaN	-1.301	0.108	0.596	-1.189	0.036	0.629	NaN	NaN	NaN	-1.117	0.877	0.209	-1.086	0.693	0.169	-1.029	0.553	0.219	-1.031	0.448	0.212	-1.045	0.287	0.165	-1.019	0.089	0.249
348	1.74	-1.209	0.959	0.421	NaN	NaN	NaN	NaN	NaN	NaN	-1.099	0.684	0.629	-1.1	0.517	0.58	-1.136	0.429	0.597	NaN	NaN	NaN	-1.3	0.11	0.596	-1.189	0.036	0.629	NaN	NaN	NaN	-1.114	0.877	0.208	-1.084	0.693	0.168	-1.027	0.552	0.219	-1.03	0.447	0.212	-1.043	0.287	0.165	-1.018	0.089	0.249
349	1.745	-1.207	0.959	0.419	NaN	NaN	NaN	NaN	NaN	NaN	-1.096	0.684	0.628	-1.095	0.516	0.579	-1.132	0.43	0.597	NaN	NaN	NaN	-1.299	0.112	0.597	-1.189	0.036	0.629	NaN	NaN	NaN	-1.112	0.877	0.207	-1.082	0.693	0.166	-1.025	0.552	0.218	-1.029	0.447	0.211	-1.043	0.287	0.165	-1.018	0.089	0.249
350	1.75	-1.205	0.96	0.418	NaN	NaN	NaN	NaN	NaN	NaN	-1.093	0.685	0.627	-1.091	0.517	0.579	-1.127	0.429	0.596	NaN	NaN	NaN	-1.297	0.114	0.597	-1.188	0.036	0.629	NaN	NaN	NaN	-1.109	0.877	0.205	-1.079	0.693	0.165	-1.023	0.551	0.218	-1.027	0.447	0.21	-1.042	0.287	0.165	-1.018	0.089	0.249
351	1.755	-1.203	0.96	0.416	NaN	NaN	NaN	NaN	NaN	NaN	-1.09	0.685	0.626	-1.088	0.518	0.579	-1.123	0.43	0.596	NaN	NaN	NaN	-1.296	0.116	0.597	-1.188	0.036	0.629	NaN	NaN	NaN	-1.107	0.877	0.204	-1.077	0.693	0.164	-1.021	0.551	0.217	-1.026	0.447	0.21	-1.041	0.287	0.164	-1.018	0.089	0.249
352	1.76	-1.201	0.96	0.414	NaN	NaN	NaN	NaN	NaN	NaN	-1.087	0.685	0.625	-1.083	0.518	0.579	-1.118	0.43	0.596	NaN	NaN	NaN	-1.294	0.118	0.597	-1.188	0.037	0.629	NaN	NaN	NaN	-1.105	0.877	0.202	-1.076	0.693	0.163	-1.02	0.551	0.216	-1.025	0.447	0.21	-1.04	0.287	0.164	-1.017	0.088	0.249
353	1.765	-1.199	0.961	0.413	NaN	NaN	NaN	NaN	NaN	NaN	-1.083	0.685	0.624	-1.077	0.516	0.578	-1.114	0.431	0.596	NaN	NaN	NaN	-1.292	0.12	0.597	-1.188	0.037	0.629	NaN	NaN	NaN	-1.102	0.877	0.201	-1.074	0.693	0.162	-1.019	0.551	0.215	-1.023	0.446	0.209	-1.039	0.287	0.163	-1.017	0.088	0.249
354	1.77	-1.197	0.961	0.411	NaN	NaN	NaN	NaN	NaN	NaN	-1.08	0.686	0.623	-1.072	0.516	0.578	-1.109	0.431	0.595	NaN	NaN	NaN	-1.291	0.122	0.597	-1.187	0.037	0.629	NaN	NaN	NaN	-1.099	0.877	0.2	-1.071	0.693	0.161	-1.018	0.551	0.214	-1.021	0.444	0.208	-1.038	0.287	0.163	-1.017	0.088	0.249
355	1.775	-1.195	0.961	0.41	NaN	NaN	NaN	NaN	NaN	NaN	-1.077	0.686	0.622	-1.067	0.517	0.578	-1.104	0.432	0.595	NaN	NaN	NaN	-1.289	0.125	0.597	-1.187	0.038	0.628	NaN	NaN	NaN	-1.097	0.877	0.199	-1.069	0.693	0.16	-1.016	0.551	0.214	-1.02	0.444	0.208	-1.037	0.287	0.162	-1.017	0.089	0.249
356	1.78	-1.193	0.961	0.408	NaN	NaN	NaN	NaN	NaN	NaN	-1.074	0.686	0.622	-1.062	0.517	0.577	-1.099	0.432	0.595	NaN	NaN	NaN	-1.287	0.127	0.597	-1.186	0.039	0.628	NaN	NaN	NaN	-1.095	0.878	0.197	-1.068	0.693	0.159	-1.015	0.551	0.213	-1.019	0.444	0.207	-1.037	0.288	0.162	-1.018	0.089	0.249
357	1.785	-1.191	0.962	0.407	NaN	NaN	NaN	NaN	NaN	NaN	-1.07	0.687	0.621	-1.057	0.517	0.576	-1.093	0.433	0.595	NaN	NaN	NaN	-1.285	0.13	0.597	-1.186	0.039	0.628	NaN	NaN	NaN	-1.092	0.878	0.196	-1.066	0.693	0.159	-1.014	0.551	0.212	-1.018	0.444	0.207	-1.037	0.288	0.162	-1.018	0.089	0.249
358	1.79	-1.189	0.962	0.405	NaN	NaN	NaN	NaN	NaN	NaN	-1.067	0.687	0.62	-1.052	0.518	0.576	-1.088	0.433	0.595	NaN	NaN	NaN	-1.283	0.132	0.597	-1.185	0.04	0.628	NaN	NaN	NaN	-1.09	0.878	0.195	-1.064	0.693	0.158	-1.012	0.551	0.212	-1.017	0.444	0.207	-1.036	0.288	0.162	-1.018	0.089	0.249
359	1.795	-1.187	0.962	0.404	NaN	NaN	NaN	NaN	NaN	NaN	-1.063	0.687	0.619	-1.047	0.518	0.576	-1.083	0.433	0.594	NaN	NaN	NaN	-1.28	0.135	0.597	-1.184	0.04	0.628	NaN	NaN	NaN	-1.087	0.878	0.194	-1.062	0.694	0.156	-1.011	0.551	0.211	-1.017	0.444	0.206	-1.036	0.287	0.161	-1.018	0.089	0.249
360	1.8	-1.185	0.962	0.403	NaN	NaN	NaN	NaN	NaN	NaN	-1.059	0.687	0.618	-1.041	0.518	0.575	-1.078	0.434	0.594	NaN	NaN	NaN	-1.278	0.138	0.597	-1.183	0.041	0.628	NaN	NaN	NaN	-1.085	0.878	0.193	-1.06	0.694	0.156	-1.01	0.551	0.21	-1.016	0.445	0.206	-1.034	0.286	0.161	-1.018	0.089	0.249
361	1.805	-1.183	0.962	0.401	NaN	NaN	NaN	NaN	NaN	NaN	-1.056	0.687	0.618	-1.036	0.519	0.575	-1.072	0.434	0.594	NaN	NaN	NaN	-1.275	0.14	0.597	-1.182	0.042	0.628	NaN	NaN	NaN	-1.083	0.879	0.192	-1.058	0.693	0.155	-1.008	0.551	0.21	-1.015	0.445	0.205	-1.034	0.286	0.16	-1.018	0.089	0.249
362	1.81	-1.182	0.963	0.4	NaN	NaN	NaN	NaN	NaN	NaN	-1.052	0.687	0.617	-1.032	0.519	0.575	-1.067	0.434	0.593	NaN	NaN	NaN	-1.274	0.142	0.597	-1.181	0.043	0.627	NaN	NaN	NaN	-1.081	0.879	0.191	-1.056	0.694	0.154	-1.007	0.55	0.21	-1.015	0.445	0.205	-1.033	0.286	0.16	-1.018	0.089	0.249
363	1.815	-1.18	0.963	0.399	NaN	NaN	NaN	NaN	NaN	NaN	-1.049	0.688	0.616	-1.027	0.52	0.574	-1.062	0.435	0.592	NaN	NaN	NaN	NaN	NaN	NaN	-1.181	0.044	0.627	NaN	NaN	NaN	-1.078	0.879	0.19	-1.054	0.694	0.153	-1.005	0.55	0.209	-1.014	0.446	0.204	-1.032	0.286	0.16	-1.018	0.089	0.249
364	1.82	-1.178	0.963	0.397	NaN	NaN	NaN	NaN	NaN	NaN	-1.045	0.688	0.616	-1.022	0.52	0.574	-1.057	0.436	0.592	NaN	NaN	NaN	NaN	NaN	NaN	-1.18	0.046	0.626	NaN	NaN	NaN	-1.076	0.879	0.189	-1.053	0.694	0.153	-1.004	0.55	0.209	-1.013	0.445	0.204	-1.032	0.285	0.16	-1.017	0.089	0.249
365	1.825	-1.176	0.963	0.396	NaN	NaN	NaN	NaN	NaN	NaN	-1.042	0.688	0.615	-1.017	0.521	0.574	-1.052	0.436	0.592	-1.135	0.317	0.656	NaN	NaN	NaN	-1.18	0.048	0.626	NaN	NaN	NaN	-1.074	0.879	0.188	-1.051	0.694	0.152	-1.003	0.55	0.208	-1.012	0.444	0.203	-1.031	0.285	0.16	-1.017	0.089	0.249
366	1.83	-1.174	0.963	0.395	NaN	NaN	NaN	NaN	NaN	NaN	-1.039	0.689	0.614	-1.013	0.522	0.573	-1.046	0.437	0.591	-1.138	0.326	0.652	NaN	NaN	NaN	-1.178	0.049	0.625	NaN	NaN	NaN	-1.072	0.879	0.187	-1.049	0.694	0.151	-1.002	0.551	0.208	-1.011	0.444	0.203	-1.03	0.285	0.159	-1.017	0.089	0.249
367	1.835	-1.172	0.963	0.394	NaN	NaN	NaN	NaN	NaN	NaN	-1.035	0.689	0.614	-1.008	0.522	0.573	-1.041	0.438	0.591	-1.137	0.329	0.651	NaN	NaN	NaN	-1.176	0.052	0.625	NaN	NaN	NaN	-1.07	0.88	0.186	-1.047	0.694	0.151	-1.001	0.551	0.208	-1.01	0.444	0.202	-1.03	0.286	0.159	-1.017	0.089	0.249
368	1.84	-1.17	0.963	0.393	NaN	NaN	NaN	NaN	NaN	NaN	-1.032	0.689	0.613	-1.003	0.522	0.572	-1.037	0.439	0.591	-1.133	0.332	0.65	NaN	NaN	NaN	-1.174	0.054	0.625	NaN	NaN	NaN	-1.068	0.88	0.185	-1.045	0.694	0.15	-0.999	0.55	0.207	-1.009	0.444	0.202	-1.03	0.286	0.159	-1.017	0.089	0.249
369	1.845	-1.168	0.963	0.392	NaN	NaN	NaN	NaN	NaN	NaN	-1.029	0.69	0.612	-0.998	0.523	0.571	-1.032	0.44	0.59	-1.131	0.333	0.65	NaN	NaN	NaN	-1.172	0.057	0.625	NaN	NaN	NaN	-1.065	0.879	0.184	-1.044	0.693	0.149	-0.998	0.55	0.207	-1.009	0.445	0.202	-1.029	0.286	0.159	-1.017	0.089	0.249
370	1.85	-1.166	0.963	0.391	NaN	NaN	NaN	NaN	NaN	NaN	-1.026	0.69	0.612	-0.993	0.524	0.571	-1.027	0.44	0.589	NaN	NaN	NaN	-1.251	0.166	0.59	-1.17	0.06	0.628	NaN	NaN	NaN	-1.064	0.879	0.183	-1.042	0.693	0.149	-0.997	0.55	0.206	-1.008	0.445	0.202	-1.027	0.284	0.159	-1.017	0.089	0.249
371	1.855	-1.164	0.963	0.39	NaN	NaN	NaN	NaN	NaN	NaN	-1.023	0.691	0.611	-0.988	0.525	0.57	-1.022	0.441	0.588	NaN	NaN	NaN	-1.248	0.168	0.589	-1.168	0.063	0.629	NaN	NaN	NaN	-1.062	0.879	0.183	-1.04	0.693	0.148	-0.996	0.55	0.206	-1.007	0.445	0.202	-1.026	0.284	0.159	-1.017	0.089	0.249
372	1.86	-1.162	0.964	0.389	NaN	NaN	NaN	NaN	NaN	NaN	-1.02	0.691	0.61	-0.984	0.525	0.569	-1.017	0.442	0.587	NaN	NaN	NaN	-1.245	0.17	0.588	-1.165	0.066	0.63	NaN	NaN	NaN	-1.06	0.879	0.182	-1.039	0.694	0.148	-0.995	0.55	0.206	-1.006	0.445	0.202	-1.026	0.285	0.159	-1.016	0.089	0.249
373	1.865	-1.161	0.964	0.388	NaN	NaN	NaN	NaN	NaN	NaN	-1.017	0.692	0.61	-0.979	0.526	0.569	-1.013	0.443	0.587	NaN	NaN	NaN	-1.242	0.173	0.587	-1.162	0.069	0.631	NaN	NaN	NaN	-1.058	0.879	0.181	-1.037	0.694	0.147	-0.994	0.55	0.205	-1.005	0.444	0.202	-1.026	0.285	0.159	-1.016	0.089	0.249
374	1.87	-1.159	0.964	0.387	NaN	NaN	NaN	NaN	NaN	NaN	-1.014	0.692	0.609	-0.975	0.526	0.568	-1.008	0.444	0.586	NaN	NaN	NaN	-1.238	0.174	0.585	-1.159	0.071	0.631	NaN	NaN	NaN	-1.056	0.879	0.18	-1.036	0.693	0.147	-0.992	0.55	0.205	-1.003	0.443	0.202	-1.024	0.284	0.158	-1.016	0.089	0.249
375	1.875	-1.157	0.964	0.386	NaN	NaN	NaN	NaN	NaN	NaN	-1.011	0.693	0.609	-0.971	0.527	0.568	-1.004	0.445	0.586	NaN	NaN	NaN	-1.234	0.176	0.584	-1.156	0.074	0.631	NaN	NaN	NaN	-1.054	0.879	0.18	-1.034	0.693	0.147	-0.991	0.549	0.205	-1.002	0.443	0.202	-1.023	0.284	0.158	-1.016	0.089	0.249
376	1.88	-1.155	0.964	0.386	NaN	NaN	NaN	NaN	NaN	NaN	-1.008	0.693	0.608	-0.967	0.528	0.568	-1	0.446	0.585	NaN	NaN	NaN	-1.23	0.178	0.583	-1.153	0.077	0.632	NaN	NaN	NaN	-1.052	0.879	0.179	-1.032	0.693	0.146	-0.99	0.549	0.205	-1.002	0.443	0.202	-1.023	0.284	0.158	-1.016	0.089	0.249
377	1.885	-1.153	0.964	0.385	NaN	NaN	NaN	NaN	NaN	NaN	-1.005	0.693	0.607	-0.963	0.529	0.568	-0.996	0.447	0.585	NaN	NaN	NaN	-1.226	0.179	0.582	-1.148	0.078	0.632	NaN	NaN	NaN	-1.05	0.879	0.178	-1.03	0.693	0.146	-0.989	0.55	0.204	-1.001	0.444	0.201	-1.021	0.284	0.158	-1.015	0.089	0.25
378	1.89	-1.151	0.965	0.384	NaN	NaN	NaN	NaN	NaN	NaN	-1.003	0.694	0.607	-0.959	0.53	0.567	-0.992	0.449	0.584	NaN	NaN	NaN	-1.221	0.18	0.58	-1.144	0.079	0.632	NaN	NaN	NaN	-1.048	0.879	0.178	-1.029	0.693	0.146	-0.988	0.55	0.204	-1	0.444	0.201	-1.02	0.284	0.158	-1.015	0.089	0.25
379	1.895	-1.149	0.965	0.383	NaN	NaN	NaN	NaN	NaN	NaN	-1	0.694	0.606	-0.955	0.531	0.567	-0.989	0.45	0.584	NaN	NaN	NaN	-1.224	0.19	0.586	-1.14	0.081	0.631	NaN	NaN	NaN	-1.046	0.879	0.177	-1.027	0.693	0.145	-0.986	0.549	0.204	-0.999	0.444	0.201	-1.02	0.284	0.158	-1.015	0.089	0.25
380	1.9	-1.147	0.965	0.383	NaN	NaN	NaN	NaN	NaN	NaN	-0.997	0.694	0.605	-0.951	0.531	0.566	-0.982	0.45	0.583	NaN	NaN	NaN	-1.227	0.202	0.593	-1.135	0.081	0.63	NaN	NaN	NaN	-1.045	0.879	0.177	-1.026	0.693	0.145	-0.985	0.549	0.204	-0.998	0.444	0.201	-1.019	0.283	0.158	-1.015	0.089	0.25
381	1.905	-1.145	0.965	0.382	NaN	NaN	NaN	NaN	NaN	NaN	-0.994	0.694	0.605	-0.946	0.531	0.565	-0.978	0.451	0.582	NaN	NaN	NaN	-1.21	0.187	0.58	-1.129	0.083	0.631	NaN	NaN	NaN	-1.043	0.879	0.176	-1.024	0.692	0.145	-0.984	0.549	0.204	-0.997	0.444	0.201	-1.018	0.283	0.158	-1.014	0.089	0.25
382	1.91	-1.143	0.965	0.381	NaN	NaN	NaN	NaN	NaN	NaN	-0.991	0.694	0.604	-0.943	0.532	0.565	-0.975	0.453	0.582	NaN	NaN	NaN	-1.202	0.183	0.576	-1.124	0.084	0.631	NaN	NaN	NaN	-1.04	0.878	0.176	-1.022	0.692	0.144	-0.982	0.549	0.204	-0.996	0.443	0.201	-1.017	0.283	0.159	-1.014	0.089	0.251
383	1.915	-1.141	0.965	0.381	NaN	NaN	NaN	NaN	NaN	NaN	-0.988	0.695	0.604	-0.94	0.534	0.565	-0.971	0.454	0.581	-1.07	0.348	0.631	-1.195	0.181	0.574	-1.118	0.084	0.63	NaN	NaN	NaN	-1.038	0.878	0.175	-1.02	0.692	0.144	-0.981	0.549	0.204	-0.993	0.441	0.201	-1.016	0.283	0.159	-1.013	0.089	0.251
384	1.92	-1.139	0.965	0.38	NaN	NaN	NaN	NaN	NaN	NaN	-0.986	0.696	0.603	-0.936	0.535	0.564	-0.966	0.455	0.581	-1.065	0.349	0.631	-1.19	0.181	0.573	-1.112	0.085	0.63	NaN	NaN	NaN	-1.036	0.878	0.175	-1.019	0.692	0.144	-0.98	0.549	0.204	-0.992	0.441	0.201	-1.015	0.283	0.159	-1.013	0.089	0.251
385	1.925	-1.137	0.965	0.379	NaN	NaN	NaN	NaN	NaN	NaN	-0.984	0.697	0.603	-0.932	0.536	0.564	-0.962	0.456	0.58	-1.062	0.349	0.631	-1.184	0.181	0.571	-1.106	0.085	0.629	NaN	NaN	NaN	-1.034	0.878	0.174	-1.017	0.692	0.144	-0.979	0.549	0.204	-0.991	0.441	0.201	-1.015	0.283	0.159	-1.013	0.088	0.251
386	1.93	-1.135	0.966	0.378	NaN	NaN	NaN	NaN	NaN	NaN	-0.981	0.697	0.602	-0.928	0.537	0.564	-0.958	0.456	0.58	-1.06	0.35	0.63	-1.178	0.18	0.57	-1.099	0.084	0.627	NaN	NaN	NaN	-1.032	0.878	0.173	-1.015	0.692	0.143	-0.977	0.548	0.204	-0.99	0.441	0.2	-1.014	0.283	0.159	-1.012	0.088	0.251
387	1.935	-1.133	0.966	0.378	NaN	NaN	NaN	NaN	NaN	NaN	-0.978	0.697	0.602	-0.925	0.538	0.564	-0.954	0.456	0.579	NaN	NaN	NaN	-1.172	0.179	0.569	-1.092	0.084	0.626	NaN	NaN	NaN	-1.03	0.878	0.173	-1.014	0.692	0.143	-0.975	0.548	0.204	-0.989	0.441	0.2	-1.013	0.284	0.158	-1.012	0.088	0.251
388	1.94	-1.131	0.966	0.377	NaN	NaN	NaN	NaN	NaN	NaN	-0.974	0.696	0.602	-0.921	0.538	0.563	-0.95	0.457	0.579	-1.045	0.347	0.626	-1.165	0.177	0.568	-1.085	0.083	0.625	NaN	NaN	NaN	-1.028	0.878	0.173	-1.012	0.692	0.143	-0.974	0.547	0.204	-0.989	0.441	0.2	-1.012	0.283	0.158	-1.011	0.088	0.252
389	1.945	-1.129	0.966	0.376	NaN	NaN	NaN	NaN	NaN	NaN	-0.972	0.697	0.601	-0.917	0.538	0.563	-0.946	0.458	0.578	-1.041	0.347	0.627	-1.158	0.176	0.567	-1.077	0.082	0.623	NaN	NaN	NaN	-1.026	0.878	0.172	-1.01	0.692	0.143	-0.973	0.547	0.204	-0.988	0.441	0.2	-1.011	0.283	0.158	-1.012	0.088	0.251
390	1.95	-1.127	0.966	0.376	NaN	NaN	NaN	NaN	NaN	NaN	-0.97	0.699	0.601	-0.913	0.539	0.563	-0.941	0.458	0.578	-1.036	0.347	0.627	-1.15	0.173	0.566	-1.07	0.081	0.622	NaN	NaN	NaN	-1.024	0.878	0.171	-1.008	0.691	0.142	-0.972	0.548	0.204	-0.987	0.441	0.2	-1.01	0.283	0.158	-1.012	0.088	0.251
391	1.955	-1.125	0.966	0.375	NaN	NaN	NaN	NaN	NaN	NaN	-0.967	0.699	0.601	-0.909	0.54	0.562	-0.936	0.458	0.577	-1.031	0.345	0.626	-1.138	0.167	0.566	-1.062	0.08	0.621	NaN	NaN	NaN	-1.021	0.877	0.171	-1.007	0.691	0.142	-0.971	0.548	0.203	-0.986	0.441	0.2	-1.01	0.283	0.158	-1.012	0.089	0.252
392	1.96	-1.123	0.966	0.374	NaN	NaN	NaN	NaN	NaN	NaN	-0.963	0.697	0.6	-0.906	0.541	0.562	-0.932	0.458	0.577	-1.026	0.344	0.624	-1.131	0.166	0.565	-1.054	0.079	0.619	NaN	NaN	NaN	-1.018	0.877	0.171	-1.005	0.691	0.141	-0.97	0.548	0.203	-0.985	0.442	0.2	-1.009	0.283	0.158	-1.012	0.089	0.252
393	1.965	-1.121	0.967	0.374	NaN	NaN	NaN	NaN	NaN	NaN	-0.96	0.698	0.6	-0.902	0.541	0.561	-0.928	0.459	0.576	-1.02	0.343	0.625	-1.126	0.166	0.563	-1.046	0.078	0.617	NaN	NaN	NaN	-1.016	0.877	0.17	-1.003	0.691	0.141	-0.968	0.547	0.203	-0.983	0.441	0.2	-1.008	0.283	0.158	-1.011	0.089	0.252
394	1.97	-1.119	0.967	0.373	NaN	NaN	NaN	NaN	NaN	NaN	-0.958	0.699	0.6	-0.899	0.542	0.561	-0.922	0.458	0.576	-1.015	0.343	0.624	-1.116	0.161	0.563	-1.038	0.077	0.616	NaN	NaN	NaN	-1.014	0.877	0.17	-1.001	0.691	0.141	-0.967	0.547	0.203	-0.982	0.44	0.201	-1.007	0.283	0.158	-1.011	0.089	0.252
395	1.975	-1.117	0.967	0.372	NaN	NaN	NaN	NaN	NaN	NaN	-0.957	0.702	0.6	-0.896	0.544	0.561	-0.919	0.458	0.576	-1.009	0.341	0.624	-1.109	0.16	0.561	-1.029	0.075	0.615	NaN	NaN	NaN	-1.012	0.877	0.169	-0.999	0.691	0.141	-0.965	0.547	0.203	-0.982	0.44	0.2	-1.007	0.284	0.158	-1.011	0.089	0.252
396	1.98	-1.115	0.967	0.372	NaN	NaN	NaN	NaN	NaN	NaN	-0.955	0.703	0.6	-0.893	0.545	0.561	-0.915	0.459	0.576	-1.002	0.34	0.623	-1.106	0.161	0.559	-1.02	0.074	0.613	NaN	NaN	NaN	-1.01	0.877	0.169	-0.998	0.691	0.141	-0.965	0.547	0.203	-0.981	0.441	0.2	-1.006	0.284	0.158	-1.011	0.089	0.252
397	1.985	-1.114	0.967	0.371	NaN	NaN	NaN	NaN	NaN	NaN	-0.953	0.704	0.6	-0.888	0.544	0.56	-0.911	0.459	0.575	-0.996	0.339	0.623	-1.097	0.159	0.558	-1.011	0.072	0.611	NaN	NaN	NaN	-1.008	0.877	0.169	-0.996	0.691	0.141	-0.964	0.547	0.202	-0.98	0.441	0.2	-1.006	0.283	0.159	-1.011	0.089	0.252
398	1.99	-1.112	0.967	0.37	NaN	NaN	NaN	NaN	NaN	NaN	-0.948	0.703	0.598	-0.885	0.545	0.559	-0.907	0.459	0.575	-0.991	0.337	0.622	-1.085	0.153	0.558	-1.002	0.07	0.61	NaN	NaN	NaN	-1.006	0.877	0.168	-0.994	0.691	0.14	-0.963	0.547	0.202	-0.98	0.441	0.2	-1.004	0.282	0.158	-1.011	0.089	0.252
399	1.995	-1.11	0.967	0.37	NaN	NaN	NaN	NaN	NaN	NaN	-0.943	0.701	0.596	-0.882	0.546	0.559	-0.903	0.459	0.575	-0.985	0.336	0.621	-1.078	0.151	0.556	-0.993	0.069	0.609	NaN	NaN	NaN	-1.003	0.877	0.168	-0.992	0.691	0.14	-0.962	0.548	0.202	-0.979	0.441	0.2	-1.003	0.282	0.158	-1.011	0.089	0.252
400	2	-1.107	0.967	0.369	NaN	NaN	NaN	NaN	NaN	NaN	-0.944	0.705	0.599	-0.878	0.546	0.559	-0.899	0.459	0.574	-0.98	0.335	0.621	-1.072	0.15	0.555	-0.984	0.067	0.607	NaN	NaN	NaN	-1.002	0.877	0.168	-0.99	0.691	0.14	-0.96	0.547	0.202	-0.978	0.441	0.2	-1.002	0.282	0.158	-1.011	0.089	0.252
401	2.005	-1.105	0.967	0.369	NaN	NaN	NaN	NaN	NaN	NaN	-0.942	0.706	0.599	-0.874	0.546	0.559	-0.896	0.46	0.573	-0.974	0.333	0.62	-1.062	0.147	0.554	-0.974	0.065	0.606	NaN	NaN	NaN	-1	0.878	0.167	-0.988	0.691	0.14	-0.959	0.547	0.203	-0.978	0.442	0.2	-1.002	0.282	0.158	-1.011	0.089	0.252
402	2.01	-1.103	0.967	0.368	NaN	NaN	NaN	NaN	NaN	NaN	-0.939	0.707	0.599	-0.872	0.548	0.559	-0.891	0.459	0.573	-0.969	0.332	0.619	-1.054	0.145	0.552	-0.965	0.064	0.605	NaN	NaN	NaN	-0.997	0.877	0.167	-0.987	0.691	0.139	-0.957	0.546	0.203	-0.977	0.442	0.2	-1.001	0.282	0.158	-1.011	0.089	0.252
403	2.015	-1.102	0.968	0.367	NaN	NaN	NaN	NaN	NaN	NaN	-0.937	0.707	0.599	-0.869	0.549	0.559	-0.887	0.459	0.572	-0.963	0.33	0.619	-1.044	0.141	0.552	-0.956	0.062	0.605	NaN	NaN	NaN	-0.995	0.877	0.167	-0.985	0.691	0.139	-0.956	0.547	0.203	-0.976	0.441	0.201	-1.001	0.282	0.158	-1.011	0.09	0.252
404	2.02	-1.1	0.968	0.367	NaN	NaN	NaN	NaN	NaN	NaN	-0.934	0.707	0.599	-0.866	0.549	0.559	-0.884	0.459	0.572	-0.958	0.329	0.618	-1.037	0.14	0.55	-0.946	0.061	0.604	NaN	NaN	NaN	-0.993	0.877	0.167	-0.983	0.691	0.139	-0.955	0.546	0.203	-0.973	0.44	0.201	-1	0.282	0.158	-1.01	0.09	0.253
405	2.025	-1.098	0.968	0.367	NaN	NaN	NaN	NaN	NaN	NaN	-0.932	0.708	0.599	-0.863	0.549	0.559	-0.881	0.459	0.571	-0.953	0.328	0.617	-1.027	0.136	0.55	-0.936	0.06	0.603	NaN	NaN	NaN	-0.99	0.876	0.166	-0.981	0.69	0.139	-0.954	0.546	0.203	-0.973	0.44	0.201	-0.999	0.282	0.158	-1.01	0.09	0.253
406	2.03	-1.096	0.968	0.366	NaN	NaN	NaN	NaN	NaN	NaN	-0.929	0.709	0.599	-0.86	0.549	0.558	-0.876	0.459	0.571	-0.947	0.327	0.617	-1.019	0.134	0.549	-0.926	0.058	0.602	NaN	NaN	NaN	-0.988	0.876	0.166	-0.979	0.69	0.139	-0.953	0.546	0.203	-0.972	0.44	0.201	-0.998	0.281	0.158	-1.01	0.09	0.253
407	2.035	-1.094	0.968	0.366	NaN	NaN	NaN	NaN	NaN	NaN	-0.925	0.708	0.599	-0.857	0.55	0.558	-0.873	0.459	0.571	-0.942	0.326	0.616	-1.009	0.131	0.549	-0.916	0.057	0.601	NaN	NaN	NaN	-0.986	0.876	0.166	-0.977	0.69	0.139	-0.952	0.547	0.203	-0.972	0.44	0.201	-0.997	0.281	0.159	-1.01	0.09	0.253
408	2.04	-1.092	0.968	0.366	NaN	NaN	NaN	NaN	NaN	NaN	-0.92	0.705	0.598	-0.854	0.551	0.558	-0.87	0.459	0.571	-0.936	0.325	0.616	-1.004	0.132	0.547	-0.905	0.056	0.6	NaN	NaN	NaN	-0.984	0.876	0.166	-0.976	0.69	0.139	-0.951	0.547	0.203	-0.971	0.44	0.201	-0.997	0.281	0.159	-1.01	0.09	0.253
409	2.045	-1.089	0.968	0.365	NaN	NaN	NaN	NaN	NaN	NaN	-0.917	0.705	0.597	-0.852	0.551	0.558	-0.866	0.46	0.57	-0.931	0.324	0.615	-0.993	0.129	0.546	-0.895	0.055	0.599	NaN	NaN	NaN	-0.982	0.876	0.165	-0.974	0.691	0.139	-0.95	0.547	0.203	-0.969	0.44	0.201	-0.996	0.281	0.159	-1.01	0.09	0.253
410	2.05	-1.087	0.968	0.365	NaN	NaN	NaN	NaN	NaN	NaN	-0.916	0.706	0.597	-0.85	0.552	0.558	-0.863	0.46	0.57	-0.926	0.322	0.614	-0.984	0.126	0.545	-0.885	0.054	0.599	NaN	NaN	NaN	-0.98	0.876	0.165	-0.973	0.691	0.138	-0.95	0.547	0.203	-0.969	0.44	0.201	-0.996	0.281	0.159	-1.01	0.09	0.253
411	2.055	-1.085	0.968	0.365	NaN	NaN	NaN	NaN	NaN	NaN	-0.914	0.707	0.598	-0.847	0.552	0.557	-0.86	0.459	0.569	-0.92	0.321	0.614	-0.975	0.124	0.545	-0.875	0.054	0.599	NaN	NaN	NaN	-0.978	0.876	0.165	-0.972	0.691	0.138	-0.949	0.547	0.203	-0.969	0.441	0.201	-0.996	0.281	0.159	-1.01	0.09	0.253
412	2.06	-1.083	0.968	0.365	NaN	NaN	NaN	NaN	NaN	NaN	-0.91	0.705	0.597	-0.844	0.552	0.556	-0.856	0.46	0.568	-0.915	0.319	0.613	-0.967	0.122	0.545	-0.865	0.053	0.598	NaN	NaN	NaN	-0.975	0.876	0.165	-0.97	0.691	0.139	-0.947	0.547	0.203	-0.969	0.441	0.201	-0.995	0.281	0.159	-1.01	0.091	0.254
413	2.065	-1.081	0.968	0.364	NaN	NaN	NaN	NaN	NaN	NaN	-0.907	0.705	0.597	-0.84	0.551	0.555	-0.853	0.46	0.568	-0.909	0.318	0.613	-0.956	0.12	0.544	-0.854	0.052	0.598	NaN	NaN	NaN	-0.973	0.876	0.165	-0.968	0.69	0.139	-0.946	0.546	0.204	-0.969	0.441	0.201	-0.995	0.281	0.159	-1.01	0.091	0.254
414	2.07	-1.079	0.968	0.364	NaN	NaN	NaN	NaN	NaN	NaN	-0.907	0.706	0.597	-0.838	0.551	0.555	-0.85	0.459	0.567	-0.903	0.317	0.612	-0.945	0.116	0.544	-0.843	0.052	0.598	NaN	NaN	NaN	-0.971	0.876	0.165	-0.966	0.69	0.138	-0.945	0.546	0.204	-0.969	0.441	0.201	-0.995	0.281	0.159	-1.01	0.091	0.254
415	2.075	-1.077	0.968	0.364	NaN	NaN	NaN	NaN	NaN	NaN	-0.906	0.708	0.597	-0.836	0.551	0.554	-0.846	0.459	0.567	-0.898	0.316	0.612	-0.933	0.111	0.545	-0.832	0.051	0.598	NaN	NaN	NaN	-0.969	0.876	0.165	-0.965	0.691	0.139	-0.944	0.545	0.204	-0.967	0.44	0.202	-0.994	0.281	0.159	-1.01	0.091	0.254
416	2.08	-1.075	0.968	0.364	NaN	NaN	NaN	NaN	NaN	NaN	-0.905	0.709	0.598	-0.834	0.552	0.554	-0.844	0.459	0.566	-0.893	0.315	0.611	-0.926	0.112	0.543	-0.822	0.051	0.598	NaN	NaN	NaN	-0.967	0.876	0.165	-0.963	0.69	0.139	-0.943	0.545	0.204	-0.964	0.438	0.202	-0.994	0.282	0.159	-1.01	0.091	0.254
417	2.085	-1.073	0.968	0.364	NaN	NaN	NaN	NaN	NaN	NaN	-0.904	0.709	0.598	-0.832	0.552	0.554	-0.84	0.459	0.566	-0.887	0.313	0.611	-0.917	0.11	0.543	-0.811	0.051	0.598	NaN	NaN	NaN	-0.965	0.876	0.165	-0.961	0.69	0.139	-0.942	0.546	0.204	-0.964	0.439	0.202	-0.993	0.282	0.159	-1.01	0.091	0.254
418	2.09	-1.071	0.968	0.364	NaN	NaN	NaN	NaN	NaN	NaN	-0.9	0.707	0.596	-0.83	0.551	0.554	-0.837	0.458	0.565	-0.881	0.312	0.61	-0.908	0.109	0.542	-0.801	0.051	0.598	NaN	NaN	NaN	-0.963	0.876	0.165	-0.96	0.69	0.139	-0.941	0.546	0.204	-0.964	0.439	0.202	-0.993	0.282	0.159	-1.01	0.091	0.255
419	2.095	-1.069	0.968	0.363	NaN	NaN	NaN	NaN	NaN	NaN	-0.894	0.703	0.592	-0.827	0.551	0.553	-0.833	0.458	0.565	-0.875	0.311	0.61	-0.898	0.107	0.542	-0.79	0.051	0.598	NaN	NaN	NaN	-0.961	0.876	0.165	-0.959	0.691	0.138	-0.941	0.546	0.204	-0.964	0.439	0.202	-0.993	0.282	0.16	-1.01	0.091	0.255
420	2.1	-1.066	0.968	0.363	NaN	NaN	NaN	NaN	NaN	NaN	-0.893	0.703	0.592	-0.824	0.551	0.552	-0.831	0.458	0.564	-0.869	0.31	0.61	-0.889	0.106	0.542	-0.78	0.052	0.598	NaN	NaN	NaN	-0.959	0.876	0.165	-0.957	0.691	0.138	-0.94	0.546	0.204	-0.963	0.439	0.202	-0.993	0.282	0.16	-1.01	0.091	0.254
421	2.105	-1.064	0.968	0.363	NaN	NaN	NaN	NaN	NaN	NaN	-0.893	0.705	0.594	-0.823	0.551	0.552	-0.827	0.458	0.563	-0.863	0.309	0.61	-0.879	0.104	0.542	-0.769	0.053	0.598	NaN	NaN	NaN	-0.957	0.876	0.165	-0.956	0.69	0.138	-0.939	0.546	0.204	-0.963	0.44	0.202	-0.992	0.282	0.16	-1.01	0.092	0.255
422	2.11	-1.062	0.968	0.363	NaN	NaN	NaN	NaN	NaN	NaN	-0.89	0.703	0.593	-0.82	0.551	0.551	-0.823	0.457	0.562	-0.857	0.308	0.61	-0.869	0.102	0.543	-0.758	0.053	0.598	NaN	NaN	NaN	-0.955	0.876	0.165	-0.955	0.69	0.138	-0.938	0.546	0.204	-0.963	0.44	0.202	-0.992	0.282	0.16	-1.01	0.092	0.255
423	2.115	-1.06	0.968	0.363	NaN	NaN	NaN	NaN	NaN	NaN	-0.891	0.705	0.595	-0.818	0.55	0.55	-0.821	0.457	0.562	-0.852	0.307	0.61	-0.86	0.101	0.542	-0.748	0.054	0.598	NaN	NaN	NaN	-0.953	0.875	0.165	-0.953	0.69	0.138	-0.937	0.546	0.204	-0.963	0.44	0.202	-0.992	0.282	0.16	-1.01	0.092	0.255
424	2.12	-1.057	0.969	0.363	NaN	NaN	NaN	NaN	NaN	NaN	-0.887	0.702	0.594	-0.816	0.55	0.55	-0.818	0.457	0.561	-0.846	0.306	0.609	-0.851	0.101	0.543	-0.739	0.055	0.598	NaN	NaN	NaN	-0.951	0.875	0.165	-0.952	0.69	0.139	-0.936	0.546	0.204	-0.962	0.44	0.202	-0.992	0.282	0.16	-1.01	0.092	0.255
425	2.125	-1.055	0.968	0.364	NaN	NaN	NaN	NaN	NaN	NaN	-0.885	0.702	0.594	-0.814	0.55	0.55	-0.815	0.456	0.561	-0.84	0.305	0.609	-0.841	0.099	0.543	-0.729	0.056	0.598	NaN	NaN	NaN	-0.949	0.875	0.165	-0.95	0.69	0.139	-0.935	0.546	0.204	-0.961	0.441	0.202	-0.992	0.282	0.16	-1.01	0.092	0.255
426	2.13	-1.053	0.968	0.364	NaN	NaN	NaN	NaN	NaN	NaN	-0.885	0.702	0.594	-0.812	0.549	0.549	-0.811	0.456	0.561	-0.835	0.304	0.609	-0.832	0.098	0.543	-0.718	0.057	0.598	NaN	NaN	NaN	-0.947	0.875	0.165	-0.949	0.69	0.139	-0.934	0.545	0.205	-0.961	0.441	0.203	-0.992	0.282	0.16	-1.01	0.092	0.255
427	2.135	-1.051	0.968	0.364	NaN	NaN	NaN	NaN	NaN	NaN	-0.884	0.702	0.594	-0.81	0.549	0.548	-0.809	0.456	0.56	-0.83	0.304	0.608	-0.823	0.097	0.543	-0.709	0.058	0.598	NaN	NaN	NaN	-0.945	0.875	0.165	-0.948	0.69	0.139	-0.933	0.545	0.205	-0.961	0.441	0.203	-0.992	0.282	0.16	-1.01	0.092	0.255
428	2.14	-1.048	0.968	0.364	NaN	NaN	NaN	NaN	NaN	NaN	-0.881	0.7	0.594	-0.809	0.55	0.548	-0.806	0.456	0.559	-0.824	0.303	0.608	-0.813	0.096	0.543	-0.699	0.059	0.599	NaN	NaN	NaN	-0.943	0.875	0.165	-0.946	0.69	0.139	-0.933	0.545	0.205	-0.96	0.441	0.203	-0.991	0.282	0.16	-1.01	0.092	0.255
429	2.145	-1.046	0.968	0.364	NaN	NaN	NaN	NaN	NaN	NaN	-0.879	0.701	0.594	-0.808	0.55	0.548	-0.802	0.455	0.559	-0.819	0.302	0.608	-0.804	0.095	0.543	-0.689	0.06	0.598	NaN	NaN	NaN	-0.941	0.875	0.166	-0.944	0.69	0.138	-0.932	0.545	0.205	-0.96	0.44	0.203	-0.991	0.282	0.161	-1.01	0.092	0.255
430	2.15	-1.044	0.968	0.365	NaN	NaN	NaN	NaN	NaN	NaN	-0.878	0.702	0.594	-0.806	0.55	0.547	-0.799	0.454	0.558	-0.813	0.302	0.607	-0.795	0.095	0.543	-0.68	0.062	0.598	NaN	NaN	NaN	-0.939	0.875	0.166	-0.943	0.69	0.138	-0.931	0.545	0.205	-0.959	0.44	0.203	-0.991	0.283	0.161	-1.01	0.091	0.255
431	2.155	-1.041	0.968	0.365	NaN	NaN	NaN	NaN	NaN	NaN	-0.877	0.702	0.593	-0.803	0.548	0.546	-0.797	0.454	0.557	-0.808	0.302	0.607	-0.787	0.095	0.544	-0.67	0.063	0.598	NaN	NaN	NaN	-0.937	0.874	0.166	-0.942	0.69	0.138	-0.93	0.545	0.205	-0.958	0.44	0.203	-0.991	0.283	0.161	-1.009	0.091	0.255
432	2.16	-1.039	0.968	0.365	NaN	NaN	NaN	NaN	NaN	NaN	-0.874	0.701	0.593	-0.801	0.548	0.546	-0.794	0.455	0.557	-0.803	0.301	0.607	-0.778	0.094	0.544	-0.661	0.064	0.598	NaN	NaN	NaN	-0.934	0.874	0.166	-0.941	0.69	0.138	-0.929	0.545	0.205	-0.957	0.44	0.204	-0.991	0.283	0.161	-1.009	0.09	0.255
433	2.165	-1.037	0.968	0.366	NaN	NaN	NaN	NaN	NaN	NaN	-0.872	0.701	0.593	-0.799	0.547	0.545	-0.792	0.455	0.557	-0.798	0.301	0.607	-0.769	0.094	0.544	-0.652	0.065	0.598	NaN	NaN	NaN	-0.933	0.874	0.166	-0.94	0.691	0.138	-0.928	0.544	0.206	-0.957	0.44	0.204	-0.99	0.283	0.161	-1.009	0.09	0.255
434	2.17	-1.034	0.968	0.366	NaN	NaN	NaN	NaN	NaN	NaN	-0.87	0.701	0.593	-0.797	0.547	0.545	-0.789	0.454	0.556	-0.793	0.3	0.607	-0.761	0.095	0.544	-0.643	0.067	0.598	NaN	NaN	NaN	-0.93	0.874	0.166	-0.938	0.691	0.139	-0.927	0.544	0.206	-0.956	0.44	0.204	-0.99	0.283	0.161	-1.009	0.09	0.255
435	2.175	-1.032	0.968	0.366	NaN	NaN	NaN	NaN	NaN	NaN	-0.868	0.7	0.593	-0.795	0.546	0.545	-0.786	0.454	0.555	-0.788	0.3	0.606	-0.752	0.094	0.544	-0.634	0.068	0.597	NaN	NaN	NaN	-0.928	0.874	0.166	-0.937	0.69	0.139	-0.926	0.544	0.206	-0.956	0.44	0.204	-0.99	0.283	0.161	-1.009	0.09	0.255
436	2.18	-1.029	0.968	0.366	NaN	NaN	NaN	NaN	NaN	NaN	-0.865	0.699	0.593	-0.792	0.545	0.544	-0.783	0.454	0.555	-0.783	0.3	0.606	-0.745	0.094	0.543	-0.626	0.07	0.597	NaN	NaN	NaN	-0.926	0.874	0.167	-0.935	0.69	0.139	-0.925	0.544	0.206	-0.956	0.44	0.204	-0.99	0.283	0.161	-1.009	0.09	0.255
437	2.185	-1.027	0.968	0.367	NaN	NaN	NaN	NaN	NaN	NaN	-0.862	0.697	0.593	-0.791	0.545	0.544	-0.781	0.454	0.555	-0.778	0.299	0.606	-0.737	0.095	0.543	-0.618	0.072	0.597	NaN	NaN	NaN	-0.924	0.874	0.167	-0.934	0.69	0.139	-0.925	0.545	0.206	-0.955	0.44	0.204	-0.99	0.283	0.161	-1.008	0.09	0.255
438	2.19	-1.024	0.968	0.367	NaN	NaN	NaN	NaN	NaN	NaN	-0.86	0.697	0.593	-0.789	0.546	0.545	-0.778	0.454	0.555	-0.773	0.299	0.606	-0.729	0.094	0.544	-0.609	0.073	0.597	NaN	NaN	NaN	-0.922	0.874	0.167	-0.932	0.689	0.139	-0.924	0.545	0.206	-0.955	0.44	0.204	-0.99	0.283	0.161	-1.008	0.09	0.255
439	2.195	-1.022	0.968	0.367	NaN	NaN	NaN	NaN	NaN	NaN	-0.857	0.696	0.593	-0.787	0.545	0.545	-0.775	0.453	0.554	-0.768	0.299	0.606	-0.722	0.095	0.543	-0.602	0.074	0.596	NaN	NaN	NaN	-0.92	0.874	0.167	-0.931	0.689	0.139	-0.924	0.545	0.206	-0.954	0.44	0.204	-0.99	0.283	0.161	-1.008	0.09	0.255
440	2.2	-1.019	0.967	0.368	NaN	NaN	NaN	NaN	NaN	NaN	-0.855	0.696	0.593	-0.784	0.544	0.544	-0.772	0.452	0.553	-0.763	0.299	0.605	-0.715	0.095	0.543	-0.594	0.075	0.596	NaN	NaN	NaN	-0.918	0.874	0.168	-0.929	0.689	0.139	-0.923	0.545	0.206	-0.954	0.44	0.204	-0.989	0.283	0.161	-1.008	0.091	0.255
441	2.205	-1.016	0.967	0.368	NaN	NaN	NaN	NaN	NaN	NaN	-0.853	0.696	0.593	-0.781	0.544	0.544	-0.769	0.452	0.552	-0.759	0.299	0.605	-0.707	0.095	0.543	-0.586	0.076	0.596	NaN	NaN	NaN	-0.916	0.874	0.168	-0.928	0.69	0.139	-0.922	0.545	0.206	-0.953	0.44	0.204	-0.989	0.283	0.161	-1.008	0.091	0.255
442	2.21	-1.014	0.967	0.368	NaN	NaN	NaN	NaN	NaN	NaN	-0.851	0.696	0.593	-0.779	0.544	0.544	-0.766	0.452	0.552	-0.754	0.299	0.605	-0.701	0.095	0.543	-0.579	0.078	0.595	NaN	NaN	NaN	-0.914	0.874	0.168	-0.927	0.69	0.139	-0.921	0.544	0.206	-0.953	0.44	0.204	-0.989	0.283	0.161	-1.008	0.091	0.256
443	2.215	-1.011	0.967	0.369	NaN	NaN	NaN	NaN	NaN	NaN	-0.848	0.696	0.593	-0.777	0.543	0.544	-0.763	0.452	0.552	-0.749	0.298	0.605	-0.694	0.096	0.543	-0.572	0.079	0.594	NaN	NaN	NaN	-0.912	0.873	0.168	-0.926	0.69	0.139	-0.919	0.544	0.207	-0.952	0.441	0.205	-0.989	0.283	0.162	-1.008	0.091	0.256
444	2.22	-1.008	0.966	0.369	NaN	NaN	NaN	NaN	NaN	NaN	-0.846	0.695	0.593	-0.774	0.543	0.544	-0.76	0.452	0.552	-0.745	0.298	0.604	-0.688	0.097	0.543	-0.565	0.081	0.594	NaN	NaN	NaN	-0.91	0.873	0.168	-0.924	0.69	0.14	-0.918	0.544	0.207	-0.952	0.44	0.205	-0.989	0.284	0.162	-1.008	0.091	0.256
445	2.225	-1.005	0.966	0.37	NaN	NaN	NaN	NaN	NaN	NaN	-0.843	0.694	0.593	-0.771	0.543	0.544	-0.757	0.451	0.552	-0.741	0.298	0.604	-0.682	0.097	0.542	-0.559	0.082	0.593	NaN	NaN	NaN	-0.907	0.873	0.169	-0.923	0.691	0.14	-0.918	0.544	0.207	-0.951	0.44	0.205	-0.989	0.284	0.162	-1.008	0.091	0.256
446	2.23	-1.003	0.966	0.37	NaN	NaN	NaN	NaN	NaN	NaN	-0.838	0.693	0.596	-0.769	0.543	0.544	-0.754	0.451	0.551	-0.737	0.298	0.604	-0.676	0.097	0.542	-0.553	0.083	0.593	NaN	NaN	NaN	-0.905	0.872	0.169	-0.922	0.69	0.141	-0.917	0.544	0.207	-0.95	0.44	0.206	-0.989	0.284	0.162	-1.008	0.091	0.256
447	2.235	-1	0.966	0.37	NaN	NaN	NaN	NaN	NaN	NaN	-0.836	0.693	0.595	-0.767	0.543	0.544	-0.751	0.45	0.551	-0.732	0.298	0.604	-0.67	0.097	0.542	-0.546	0.084	0.592	NaN	NaN	NaN	-0.902	0.872	0.169	-0.92	0.69	0.141	-0.916	0.544	0.207	-0.949	0.44	0.206	-0.989	0.284	0.162	-1.008	0.091	0.256
448	2.24	-0.997	0.965	0.371	NaN	NaN	NaN	NaN	NaN	NaN	-0.833	0.693	0.595	-0.764	0.542	0.544	-0.748	0.45	0.551	-0.728	0.298	0.603	-0.665	0.097	0.542	-0.54	0.085	0.591	NaN	NaN	NaN	-0.9	0.872	0.17	-0.919	0.69	0.141	-0.916	0.545	0.207	-0.948	0.44	0.206	-0.989	0.284	0.162	-1.008	0.091	0.256
449	2.245	-0.994	0.965	0.371	NaN	NaN	NaN	NaN	NaN	NaN	-0.829	0.692	0.596	-0.76	0.541	0.543	-0.746	0.45	0.551	-0.723	0.298	0.603	-0.66	0.098	0.541	-0.535	0.086	0.591	NaN	NaN	NaN	-0.898	0.872	0.17	-0.917	0.69	0.141	-0.915	0.545	0.207	-0.948	0.44	0.206	-0.989	0.284	0.162	-1.008	0.091	0.256
450	2.25	-0.992	0.965	0.372	NaN	NaN	NaN	NaN	NaN	NaN	-0.826	0.692	0.596	-0.758	0.541	0.543	-0.742	0.45	0.551	-0.719	0.298	0.603	-0.654	0.098	0.54	-0.53	0.086	0.59	NaN	NaN	NaN	-0.896	0.872	0.17	-0.916	0.69	0.142	-0.913	0.545	0.208	-0.947	0.44	0.207	-0.988	0.284	0.162	-1.008	0.091	0.256
451	2.255	-0.989	0.965	0.372	NaN	NaN	NaN	NaN	NaN	NaN	-0.821	0.691	0.597	-0.755	0.541	0.543	-0.738	0.45	0.55	-0.715	0.298	0.603	-0.65	0.098	0.54	-0.525	0.086	0.589	NaN	NaN	NaN	-0.893	0.871	0.171	-0.914	0.69	0.142	-0.912	0.544	0.208	-0.946	0.44	0.207	-0.988	0.284	0.162	-1.008	0.091	0.256
452	2.26	-0.986	0.964	0.373	NaN	NaN	NaN	NaN	NaN	NaN	-0.818	0.69	0.598	-0.751	0.54	0.543	-0.735	0.45	0.55	-0.712	0.298	0.603	-0.645	0.098	0.54	-0.52	0.087	0.588	NaN	NaN	NaN	-0.891	0.871	0.171	-0.913	0.69	0.143	-0.911	0.544	0.209	-0.946	0.441	0.207	-0.987	0.284	0.163	-1.008	0.091	0.256
453	2.265	-0.983	0.964	0.373	NaN	NaN	NaN	NaN	NaN	NaN	-0.815	0.69	0.598	-0.748	0.54	0.543	-0.732	0.449	0.55	-0.707	0.297	0.603	-0.641	0.098	0.54	-0.516	0.087	0.588	NaN	NaN	NaN	-0.889	0.871	0.172	-0.912	0.69	0.143	-0.91	0.544	0.209	-0.946	0.441	0.207	-0.987	0.284	0.163	-1.008	0.092	0.256
454	2.27	-0.98	0.963	0.374	NaN	NaN	NaN	NaN	NaN	NaN	-0.812	0.69	0.598	-0.745	0.54	0.542	-0.728	0.449	0.549	-0.703	0.297	0.603	-0.637	0.098	0.539	-0.512	0.087	0.587	NaN	NaN	NaN	-0.886	0.871	0.172	-0.91	0.69	0.144	-0.909	0.544	0.209	-0.945	0.441	0.207	-0.987	0.285	0.163	-1.008	0.092	0.256
455	2.275	-0.977	0.963	0.374	NaN	NaN	NaN	NaN	NaN	NaN	-0.809	0.69	0.598	-0.742	0.54	0.542	-0.725	0.449	0.549	-0.7	0.297	0.603	-0.633	0.098	0.539	-0.509	0.087	0.586	NaN	NaN	NaN	-0.884	0.871	0.173	-0.909	0.691	0.144	-0.908	0.544	0.209	-0.944	0.442	0.208	-0.987	0.285	0.164	-1.007	0.092	0.256
456	2.28	-0.975	0.963	0.375	NaN	NaN	NaN	NaN	NaN	NaN	-0.806	0.69	0.598	-0.739	0.539	0.542	-0.721	0.448	0.549	-0.696	0.296	0.603	-0.63	0.098	0.539	-0.505	0.087	0.585	NaN	NaN	NaN	-0.882	0.871	0.173	-0.907	0.69	0.144	-0.907	0.544	0.21	-0.943	0.442	0.208	-0.986	0.285	0.164	-1.007	0.092	0.256
457	2.285	-0.972	0.963	0.375	NaN	NaN	NaN	NaN	NaN	NaN	-0.803	0.69	0.598	-0.735	0.539	0.542	-0.717	0.448	0.549	-0.692	0.296	0.602	-0.627	0.098	0.538	-0.502	0.086	0.584	NaN	NaN	NaN	-0.879	0.87	0.174	-0.905	0.69	0.145	-0.905	0.544	0.21	-0.941	0.441	0.209	-0.986	0.285	0.164	-1.007	0.092	0.256
458	2.29	-0.968	0.962	0.376	NaN	NaN	NaN	NaN	NaN	NaN	-0.799	0.689	0.599	-0.732	0.538	0.542	-0.714	0.448	0.549	-0.689	0.296	0.602	-0.623	0.097	0.538	-0.499	0.086	0.583	NaN	NaN	NaN	-0.876	0.869	0.174	-0.903	0.689	0.145	-0.904	0.544	0.211	-0.94	0.441	0.209	-0.986	0.286	0.164	-1.007	0.092	0.256
459	2.295	-0.965	0.962	0.377	NaN	NaN	NaN	NaN	NaN	NaN	-0.796	0.689	0.599	-0.728	0.538	0.542	-0.711	0.448	0.549	-0.685	0.296	0.603	-0.621	0.096	0.537	-0.496	0.085	0.582	NaN	NaN	NaN	-0.873	0.869	0.175	-0.901	0.689	0.145	-0.902	0.544	0.211	-0.939	0.441	0.209	-0.985	0.286	0.164	-1.007	0.092	0.256
460	2.3	-0.962	0.962	0.377	NaN	NaN	NaN	NaN	NaN	NaN	-0.792	0.688	0.599	-0.725	0.538	0.542	-0.707	0.447	0.549	-0.682	0.295	0.602	-0.619	0.095	0.537	-0.494	0.083	0.581	NaN	NaN	NaN	-0.871	0.869	0.175	-0.9	0.689	0.146	-0.901	0.544	0.211	-0.938	0.441	0.21	-0.985	0.286	0.165	-1.007	0.092	0.256
461	2.305	-0.959	0.961	0.378	NaN	NaN	NaN	NaN	NaN	NaN	-0.79	0.686	0.598	-0.721	0.537	0.542	-0.704	0.447	0.549	-0.679	0.294	0.602	-0.616	0.094	0.536	-0.492	0.082	0.579	NaN	NaN	NaN	-0.869	0.869	0.176	-0.898	0.689	0.146	-0.9	0.544	0.212	-0.938	0.442	0.21	-0.984	0.286	0.165	-1.007	0.092	0.256
462	2.31	-0.957	0.961	0.379	NaN	NaN	NaN	NaN	NaN	NaN	-0.786	0.686	0.597	-0.718	0.537	0.542	-0.7	0.446	0.549	-0.676	0.294	0.602	-0.615	0.093	0.536	-0.489	0.081	0.578	NaN	NaN	NaN	-0.866	0.868	0.176	-0.896	0.689	0.147	-0.898	0.544	0.212	-0.937	0.442	0.211	-0.984	0.287	0.165	-1.007	0.092	0.256
463	2.315	-0.954	0.961	0.379	NaN	NaN	NaN	NaN	NaN	NaN	-0.781	0.687	0.598	-0.714	0.536	0.542	-0.696	0.445	0.549	-0.672	0.294	0.602	-0.614	0.093	0.535	-0.488	0.08	0.577	NaN	NaN	NaN	-0.864	0.868	0.177	-0.895	0.689	0.147	-0.896	0.543	0.212	-0.935	0.441	0.211	-0.983	0.287	0.165	-1.007	0.092	0.256
464	2.32	-0.951	0.961	0.38	NaN	NaN	NaN	NaN	NaN	NaN	-0.776	0.686	0.598	-0.71	0.536	0.542	-0.693	0.445	0.549	-0.67	0.293	0.602	-0.613	0.093	0.535	-0.487	0.078	0.576	NaN	NaN	NaN	-0.861	0.868	0.178	-0.892	0.689	0.147	-0.895	0.543	0.213	-0.933	0.441	0.211	-0.982	0.287	0.165	-1.006	0.092	0.256
465	2.325	-0.948	0.96	0.381	NaN	NaN	NaN	NaN	NaN	NaN	-0.771	0.686	0.598	-0.706	0.535	0.542	-0.689	0.445	0.549	-0.666	0.292	0.602	-0.611	0.091	0.534	-0.485	0.076	0.575	NaN	NaN	NaN	-0.858	0.867	0.178	-0.89	0.688	0.148	-0.893	0.543	0.213	-0.932	0.441	0.212	-0.981	0.287	0.165	-1.006	0.092	0.256
466	2.33	-0.944	0.96	0.382	NaN	NaN	NaN	NaN	NaN	NaN	-0.768	0.686	0.598	-0.702	0.535	0.542	-0.685	0.444	0.549	-0.664	0.292	0.602	-0.61	0.09	0.534	-0.484	0.074	0.574	NaN	NaN	NaN	-0.856	0.867	0.179	-0.888	0.688	0.149	-0.891	0.543	0.214	-0.931	0.441	0.212	-0.981	0.288	0.165	-1.005	0.092	0.257
467	2.335	-0.941	0.959	0.383	NaN	NaN	NaN	NaN	NaN	NaN	-0.763	0.685	0.599	-0.699	0.535	0.542	-0.682	0.444	0.549	-0.661	0.291	0.601	-0.61	0.089	0.534	-0.483	0.073	0.573	NaN	NaN	NaN	-0.853	0.866	0.18	-0.886	0.688	0.149	-0.889	0.542	0.214	-0.929	0.441	0.212	-0.98	0.288	0.165	-1.004	0.092	0.257
468	2.34	-0.938	0.959	0.383	NaN	NaN	NaN	NaN	NaN	NaN	-0.759	0.685	0.599	-0.695	0.534	0.542	-0.679	0.443	0.549	-0.659	0.29	0.601	-0.609	0.088	0.533	-0.482	0.07	0.572	NaN	NaN	NaN	-0.85	0.866	0.18	-0.884	0.688	0.15	-0.887	0.542	0.214	-0.927	0.44	0.213	-0.979	0.288	0.166	-1.004	0.092	0.257
469	2.345	-0.934	0.959	0.384	NaN	NaN	NaN	NaN	NaN	NaN	-0.755	0.685	0.599	-0.691	0.534	0.542	-0.675	0.442	0.549	-0.657	0.289	0.601	-0.609	0.088	0.533	-0.482	0.068	0.571	NaN	NaN	NaN	-0.847	0.865	0.181	-0.882	0.687	0.151	-0.885	0.542	0.215	-0.925	0.44	0.213	-0.978	0.288	0.166	-1.005	0.092	0.256
470	2.35	-0.931	0.958	0.385	NaN	NaN	NaN	NaN	NaN	NaN	-0.751	0.684	0.6	-0.687	0.533	0.542	-0.672	0.442	0.549	-0.654	0.289	0.601	-0.607	0.087	0.532	-0.48	0.067	0.571	NaN	NaN	NaN	-0.845	0.865	0.182	-0.879	0.687	0.152	-0.883	0.541	0.215	-0.924	0.44	0.213	-0.977	0.289	0.166	-1.005	0.092	0.256
471	2.355	-0.928	0.958	0.386	NaN	NaN	NaN	NaN	NaN	NaN	-0.746	0.684	0.6	-0.683	0.533	0.541	-0.668	0.441	0.549	-0.652	0.288	0.6	-0.605	0.086	0.532	-0.478	0.065	0.57	NaN	NaN	NaN	-0.842	0.865	0.183	-0.877	0.687	0.152	-0.881	0.541	0.216	-0.922	0.44	0.214	-0.976	0.289	0.167	-1.005	0.093	0.257
472	2.36	-0.925	0.957	0.388	NaN	NaN	NaN	NaN	NaN	NaN	-0.742	0.683	0.6	-0.68	0.533	0.541	-0.666	0.44	0.55	-0.649	0.287	0.6	-0.604	0.085	0.532	-0.477	0.063	0.57	NaN	NaN	NaN	-0.84	0.864	0.184	-0.876	0.687	0.153	-0.879	0.541	0.216	-0.92	0.44	0.215	-0.975	0.289	0.167	-1.007	0.095	0.257
473	2.365	-0.921	0.957	0.389	NaN	NaN	NaN	NaN	NaN	NaN	-0.738	0.683	0.6	-0.676	0.533	0.541	-0.663	0.44	0.55	-0.647	0.287	0.6	-0.602	0.084	0.532	-0.477	0.061	0.57	NaN	NaN	NaN	-0.837	0.863	0.185	-0.874	0.688	0.153	-0.876	0.54	0.217	-0.918	0.439	0.215	-0.974	0.289	0.167	-1.007	0.096	0.257
474	2.37	-0.918	0.956	0.39	NaN	NaN	NaN	NaN	NaN	NaN	-0.735	0.683	0.601	-0.672	0.532	0.542	-0.659	0.439	0.55	-0.644	0.286	0.6	-0.601	0.083	0.532	-0.476	0.058	0.571	NaN	NaN	NaN	-0.834	0.863	0.185	-0.872	0.687	0.154	-0.874	0.54	0.217	-0.916	0.44	0.215	-0.973	0.29	0.168	-1.007	0.096	0.257
475	2.375	-0.915	0.956	0.391	NaN	NaN	NaN	NaN	NaN	NaN	NaN	NaN	NaN	-0.669	0.531	0.542	-0.656	0.439	0.551	-0.641	0.285	0.6	-0.6	0.083	0.532	-0.475	0.056	0.571	NaN	NaN	NaN	-0.832	0.863	0.186	-0.868	0.686	0.155	-0.872	0.54	0.218	-0.913	0.439	0.216	-0.972	0.29	0.168	-1.006	0.097	0.258
476	2.38	-0.911	0.955	0.392	NaN	NaN	NaN	NaN	NaN	NaN	-0.725	0.682	0.602	-0.666	0.531	0.542	-0.653	0.439	0.551	-0.638	0.285	0.6	-0.599	0.083	0.533	-0.474	0.053	0.572	NaN	NaN	NaN	-0.828	0.862	0.187	-0.866	0.686	0.156	-0.869	0.539	0.218	-0.911	0.439	0.216	-0.97	0.29	0.168	-1.006	0.097	0.258
477	2.385	-0.908	0.955	0.393	NaN	NaN	NaN	NaN	NaN	NaN	-0.722	0.682	0.602	-0.662	0.531	0.542	-0.649	0.439	0.552	-0.635	0.285	0.601	-0.598	0.083	0.533	-0.473	0.052	0.572	NaN	NaN	NaN	-0.825	0.861	0.188	-0.864	0.685	0.157	-0.866	0.539	0.219	-0.909	0.439	0.217	-0.969	0.29	0.169	-1.005	0.097	0.258
478	2.39	-0.905	0.954	0.394	NaN	NaN	NaN	NaN	NaN	NaN	-0.718	0.683	0.602	-0.658	0.531	0.543	-0.646	0.439	0.552	-0.632	0.285	0.601	-0.597	0.083	0.533	-0.473	0.049	0.572	NaN	NaN	NaN	-0.823	0.861	0.189	-0.861	0.685	0.158	-0.864	0.538	0.219	-0.907	0.439	0.217	-0.968	0.291	0.169	-1.004	0.096	0.257
479	2.395	-0.901	0.954	0.395	NaN	NaN	NaN	NaN	NaN	NaN	-0.715	0.682	0.603	-0.655	0.531	0.543	-0.642	0.439	0.553	-0.629	0.285	0.602	-0.596	0.082	0.533	-0.472	0.047	0.573	NaN	NaN	NaN	-0.82	0.86	0.19	-0.859	0.685	0.159	-0.861	0.538	0.22	-0.904	0.438	0.217	-0.967	0.291	0.17	-1.004	0.096	0.257
480	2.4	-0.898	0.954	0.396	NaN	NaN	NaN	NaN	NaN	NaN	-0.711	0.682	0.603	-0.651	0.531	0.544	-0.638	0.439	0.554	-0.626	0.284	0.602	-0.595	0.081	0.533	-0.472	0.045	0.573	NaN	NaN	NaN	-0.816	0.86	0.191	-0.856	0.684	0.16	-0.859	0.538	0.22	-0.902	0.438	0.218	-0.965	0.291	0.17	-1.003	0.096	0.257
481	2.405	-0.895	0.953	0.397	NaN	NaN	NaN	NaN	NaN	NaN	-0.707	0.682	0.603	-0.647	0.531	0.545	-0.635	0.438	0.554	-0.622	0.284	0.603	-0.594	0.08	0.534	-0.471	0.043	0.573	NaN	NaN	NaN	-0.814	0.859	0.192	-0.854	0.684	0.161	-0.856	0.537	0.221	-0.9	0.438	0.218	-0.964	0.292	0.171	-1.003	0.097	0.257
482	2.41	-0.891	0.953	0.398	NaN	NaN	NaN	NaN	NaN	NaN	-0.704	0.682	0.604	-0.643	0.531	0.545	-0.631	0.438	0.555	-0.62	0.284	0.603	-0.593	0.08	0.534	-0.471	0.041	0.574	NaN	NaN	NaN	-0.812	0.859	0.193	-0.851	0.684	0.161	-0.853	0.537	0.221	-0.897	0.438	0.219	-0.962	0.292	0.171	-1.003	0.097	0.258
483	2.415	-0.888	0.953	0.398	NaN	NaN	NaN	NaN	NaN	NaN	NaN	NaN	NaN	-0.638	0.531	0.545	-0.628	0.438	0.555	-0.617	0.284	0.604	-0.592	0.08	0.534	-0.471	0.04	0.574	NaN	NaN	NaN	-0.808	0.858	0.194	-0.849	0.683	0.162	-0.85	0.536	0.222	-0.894	0.438	0.219	-0.961	0.292	0.171	-1.002	0.098	0.258
484	2.42	-0.885	0.952	0.399	NaN	NaN	NaN	NaN	NaN	NaN	NaN	NaN	NaN	-0.635	0.532	0.546	-0.624	0.438	0.555	-0.614	0.283	0.604	-0.591	0.08	0.534	-0.47	0.039	0.573	NaN	NaN	NaN	-0.805	0.857	0.195	-0.846	0.683	0.163	-0.847	0.536	0.222	-0.892	0.438	0.219	-0.959	0.293	0.171	-1.002	0.098	0.257
485	2.425	-0.882	0.952	0.4	NaN	NaN	NaN	NaN	NaN	NaN	NaN	NaN	NaN	-0.631	0.532	0.547	-0.62	0.438	0.556	-0.611	0.283	0.605	-0.59	0.08	0.534	-0.469	0.037	0.573	NaN	NaN	NaN	-0.803	0.857	0.196	-0.844	0.684	0.164	-0.845	0.536	0.223	-0.889	0.437	0.22	-0.957	0.293	0.172	-1.002	0.099	0.258
486	2.43	-0.878	0.952	0.401	NaN	NaN	NaN	NaN	NaN	NaN	-0.686	0.681	0.607	-0.626	0.531	0.547	-0.616	0.438	0.556	-0.607	0.283	0.605	-0.59	0.08	0.534	-0.468	0.036	0.573	NaN	NaN	NaN	-0.799	0.856	0.197	-0.841	0.683	0.165	-0.842	0.535	0.223	-0.886	0.437	0.22	-0.956	0.294	0.172	-1.002	0.101	0.258
487	2.435	-0.875	0.951	0.402	NaN	NaN	NaN	NaN	NaN	NaN	NaN	NaN	NaN	-0.622	0.531	0.547	-0.613	0.437	0.556	-0.605	0.283	0.605	-0.589	0.08	0.534	-0.468	0.035	0.572	NaN	NaN	NaN	-0.796	0.856	0.198	-0.838	0.682	0.166	-0.839	0.535	0.224	-0.883	0.437	0.22	-0.954	0.294	0.172	-1.002	0.103	0.259
488	2.44	-0.872	0.951	0.403	NaN	NaN	NaN	NaN	NaN	NaN	-0.678	0.682	0.61	-0.619	0.531	0.548	-0.609	0.438	0.556	-0.601	0.282	0.605	-0.588	0.079	0.533	-0.467	0.035	0.573	NaN	NaN	NaN	-0.793	0.856	0.199	-0.836	0.682	0.167	-0.836	0.535	0.224	-0.88	0.437	0.22	-0.952	0.295	0.172	-1.002	0.103	0.259
489	2.445	-0.869	0.951	0.404	NaN	NaN	NaN	NaN	NaN	NaN	-0.675	0.683	0.61	-0.616	0.531	0.548	-0.606	0.438	0.557	-0.599	0.282	0.606	-0.587	0.078	0.533	-0.467	0.034	0.573	NaN	NaN	NaN	-0.79	0.855	0.2	-0.833	0.682	0.167	-0.832	0.534	0.224	-0.877	0.437	0.221	-0.951	0.295	0.172	-1.001	0.104	0.259
490	2.45	-0.865	0.951	0.405	NaN	NaN	NaN	NaN	NaN	NaN	-0.671	0.682	0.611	-0.612	0.531	0.548	-0.602	0.437	0.557	-0.596	0.282	0.606	-0.586	0.078	0.533	-0.467	0.034	0.573	NaN	NaN	NaN	-0.787	0.855	0.201	-0.83	0.682	0.168	-0.829	0.534	0.225	-0.874	0.437	0.221	-0.949	0.296	0.172	-1	0.105	0.259
491	2.455	-0.862	0.951	0.406	NaN	NaN	NaN	NaN	NaN	NaN	-0.668	0.682	0.611	-0.608	0.531	0.549	-0.599	0.437	0.557	-0.593	0.281	0.606	-0.586	0.078	0.532	-0.467	0.034	0.573	NaN	NaN	NaN	-0.784	0.855	0.202	-0.827	0.682	0.169	-0.827	0.534	0.225	-0.871	0.437	0.221	-0.947	0.297	0.173	-1	0.106	0.258
492	2.46	-0.859	0.951	0.407	NaN	NaN	NaN	NaN	NaN	NaN	NaN	NaN	NaN	-0.605	0.53	0.549	-0.596	0.437	0.558	-0.591	0.281	0.606	-0.585	0.078	0.532	-0.467	0.034	0.573	NaN	NaN	NaN	-0.781	0.855	0.203	-0.823	0.681	0.17	-0.825	0.535	0.224	-0.868	0.437	0.221	-0.945	0.298	0.173	-0.999	0.107	0.258
493	2.465	-0.856	0.951	0.408	NaN	NaN	NaN	NaN	NaN	NaN	NaN	NaN	NaN	-0.602	0.53	0.55	-0.593	0.437	0.558	-0.589	0.281	0.607	-0.585	0.077	0.532	-0.467	0.034	0.573	NaN	NaN	NaN	-0.778	0.854	0.204	-0.82	0.681	0.171	-0.822	0.535	0.224	-0.865	0.437	0.221	-0.943	0.298	0.173	-0.998	0.108	0.259
494	2.47	-0.853	0.95	0.409	NaN	NaN	NaN	NaN	NaN	NaN	-0.657	0.682	0.614	-0.6	0.53	0.55	-0.591	0.437	0.558	-0.587	0.281	0.607	-0.584	0.077	0.533	-0.467	0.034	0.573	NaN	NaN	NaN	-0.774	0.854	0.205	-0.817	0.681	0.171	-0.819	0.535	0.225	-0.862	0.438	0.22	-0.941	0.299	0.173	-0.998	0.11	0.258
495	2.475	-0.849	0.951	0.41	NaN	NaN	NaN	NaN	NaN	NaN	NaN	NaN	NaN	-0.598	0.53	0.551	-0.588	0.437	0.559	-0.586	0.281	0.607	-0.584	0.077	0.533	-0.467	0.034	0.573	NaN	NaN	NaN	-0.772	0.854	0.206	-0.814	0.681	0.172	-0.815	0.536	0.225	-0.859	0.438	0.22	-0.938	0.3	0.173	-0.997	0.111	0.258
496	2.48	-0.846	0.951	0.411	NaN	NaN	NaN	NaN	NaN	NaN	-0.651	0.681	0.615	-0.595	0.53	0.551	-0.586	0.437	0.559	-0.585	0.28	0.607	-0.584	0.077	0.533	-0.467	0.034	0.573	NaN	NaN	NaN	-0.768	0.855	0.207	-0.811	0.682	0.173	-0.812	0.536	0.225	-0.855	0.438	0.22	-0.936	0.302	0.172	-0.995	0.112	0.258
497	2.485	-0.843	0.951	0.412	NaN	NaN	NaN	NaN	NaN	NaN	NaN	NaN	NaN	-0.592	0.53	0.552	-0.583	0.436	0.56	-0.584	0.28	0.607	-0.584	0.077	0.533	-0.467	0.033	0.573	NaN	NaN	NaN	-0.765	0.854	0.208	-0.807	0.682	0.174	-0.808	0.536	0.225	-0.851	0.439	0.22	-0.934	0.304	0.172	-0.994	0.113	0.258
498	2.49	-0.839	0.951	0.413	NaN	NaN	NaN	NaN	NaN	NaN	-0.644	0.682	0.617	-0.589	0.53	0.552	-0.581	0.435	0.56	-0.583	0.28	0.608	-0.584	0.077	0.533	-0.467	0.033	0.573	NaN	NaN	NaN	-0.762	0.855	0.209	-0.804	0.683	0.174	-0.804	0.536	0.225	-0.847	0.44	0.22	-0.932	0.305	0.172	-0.992	0.114	0.257
499	2.495	-0.836	0.952	0.415	NaN	NaN	NaN	NaN	NaN	NaN	-0.642	0.682	0.617	-0.586	0.53	0.553	-0.58	0.435	0.561	-0.582	0.28	0.608	-0.584	0.077	0.533	-0.467	0.033	0.573	NaN	NaN	NaN	-0.759	0.856	0.21	-0.8	0.683	0.175	-0.799	0.537	0.225	-0.844	0.44	0.22	-0.929	0.306	0.171	-0.991	0.117	0.257
500	2.5	-0.833	0.952	0.416	NaN	NaN	NaN	NaN	NaN	NaN	-0.64	0.682	0.618	-0.584	0.53	0.554	-0.578	0.435	0.561	-0.581	0.28	0.608	-0.584	0.077	0.533	-0.467	0.033	0.573	NaN	NaN	NaN	-0.756	0.856	0.211	-0.796	0.683	0.175	-0.795	0.537	0.225	-0.84	0.441	0.219	-0.926	0.307	0.171	-0.99	0.12	0.257
501	2.505	-0.83	0.953	0.417	NaN	NaN	NaN	NaN	NaN	NaN	-0.637	0.682	0.619	-0.582	0.53	0.554	-0.576	0.436	0.562	-0.58	0.28	0.609	-0.584	0.077	0.533	-0.467	0.033	0.573	NaN	NaN	NaN	-0.752	0.857	0.212	-0.793	0.684	0.176	-0.791	0.538	0.225	-0.835	0.442	0.218	-0.923	0.309	0.171	-0.989	0.123	0.257
502	2.51	-0.826	0.953	0.418	NaN	NaN	NaN	NaN	NaN	NaN	-0.636	0.682	0.619	-0.58	0.53	0.555	-0.575	0.436	0.562	-0.58	0.279	0.609	-0.584	0.077	0.533	-0.467	0.033	0.573	NaN	NaN	NaN	-0.749	0.858	0.213	-0.789	0.685	0.176	-0.786	0.538	0.224	-0.831	0.442	0.218	-0.92	0.311	0.171	-0.988	0.125	0.256
503	2.515	-0.823	0.954	0.42	NaN	NaN	NaN	NaN	NaN	NaN	NaN	NaN	NaN	-0.578	0.53	0.555	-0.574	0.435	0.562	-0.58	0.279	0.609	-0.584	0.077	0.533	-0.467	0.033	0.573	NaN	NaN	NaN	-0.747	0.859	0.214	-0.785	0.685	0.177	-0.781	0.539	0.224	-0.826	0.443	0.217	-0.917	0.313	0.17	-0.986	0.128	0.256
504	2.52	-0.82	0.955	0.421	NaN	NaN	NaN	NaN	NaN	NaN	-0.631	0.683	0.619	-0.577	0.53	0.556	-0.573	0.435	0.563	-0.579	0.279	0.609	-0.584	0.077	0.533	-0.466	0.033	0.573	NaN	NaN	NaN	-0.743	0.859	0.215	-0.781	0.686	0.177	-0.776	0.539	0.223	-0.821	0.444	0.216	-0.914	0.316	0.17	-0.984	0.13	0.255
505	2.525	-0.817	0.956	0.422	NaN	NaN	NaN	NaN	NaN	NaN	-0.628	0.682	0.619	-0.576	0.53	0.557	-0.571	0.434	0.564	-0.579	0.28	0.609	-0.584	0.077	0.533	-0.466	0.033	0.573	NaN	NaN	NaN	-0.74	0.86	0.216	-0.777	0.687	0.177	-0.771	0.54	0.223	-0.816	0.445	0.215	-0.91	0.318	0.169	-0.981	0.132	0.255
506	2.53	-0.814	0.957	0.423	NaN	NaN	NaN	NaN	NaN	NaN	-0.626	0.683	0.621	-0.575	0.53	0.557	-0.57	0.434	0.564	-0.579	0.28	0.61	-0.584	0.077	0.533	-0.466	0.033	0.573	NaN	NaN	NaN	-0.738	0.861	0.217	-0.773	0.687	0.177	-0.766	0.54	0.222	-0.811	0.446	0.214	-0.906	0.319	0.169	-0.979	0.134	0.254
507	2.535	-0.811	0.957	0.425	NaN	NaN	NaN	NaN	NaN	NaN	-0.623	0.684	0.623	-0.573	0.53	0.558	-0.57	0.434	0.564	-0.578	0.28	0.61	-0.584	0.076	0.533	-0.466	0.033	0.573	NaN	NaN	NaN	-0.734	0.862	0.218	-0.769	0.688	0.177	-0.761	0.541	0.221	-0.805	0.447	0.213	-0.901	0.321	0.168	-0.978	0.138	0.254
508	2.54	-0.808	0.958	0.426	NaN	NaN	NaN	NaN	NaN	NaN	-0.621	0.685	0.623	-0.572	0.53	0.559	-0.569	0.434	0.565	-0.577	0.279	0.611	-0.584	0.076	0.533	-0.466	0.033	0.573	NaN	NaN	NaN	-0.731	0.862	0.219	-0.765	0.689	0.177	-0.755	0.541	0.221	-0.799	0.448	0.212	-0.897	0.324	0.167	-0.975	0.142	0.254
509	2.545	-0.805	0.959	0.427	NaN	NaN	NaN	NaN	NaN	NaN	-0.619	0.686	0.625	-0.571	0.53	0.559	-0.568	0.434	0.566	-0.576	0.279	0.611	-0.584	0.076	0.533	-0.466	0.033	0.573	NaN	NaN	NaN	-0.728	0.863	0.22	-0.76	0.689	0.177	-0.75	0.542	0.22	-0.793	0.449	0.211	-0.893	0.326	0.167	-0.972	0.145	0.253
510	2.55	-0.802	0.96	0.428	NaN	NaN	NaN	NaN	NaN	NaN	-0.617	0.687	0.625	-0.57	0.53	0.56	-0.568	0.434	0.566	-0.576	0.279	0.612	-0.584	0.076	0.533	-0.466	0.033	0.573	NaN	NaN	NaN	-0.726	0.864	0.22	-0.756	0.69	0.177	-0.744	0.542	0.219	-0.787	0.449	0.21	-0.888	0.328	0.166	-0.969	0.148	0.252
511	2.555	-0.798	0.96	0.429	NaN	NaN	NaN	NaN	NaN	NaN	-0.613	0.685	0.624	-0.569	0.529	0.56	-0.567	0.434	0.567	-0.575	0.279	0.612	-0.584	0.076	0.533	-0.466	0.033	0.573	NaN	NaN	NaN	-0.722	0.864	0.222	-0.751	0.69	0.177	-0.738	0.543	0.218	-0.781	0.45	0.209	-0.883	0.329	0.165	-0.966	0.151	0.252
512	2.56	-0.795	0.961	0.431	NaN	NaN	NaN	NaN	NaN	NaN	-0.61	0.685	0.625	-0.568	0.529	0.561	-0.567	0.434	0.567	-0.574	0.279	0.613	-0.584	0.076	0.533	-0.466	0.033	0.573	NaN	NaN	NaN	-0.719	0.865	0.223	-0.747	0.691	0.177	-0.732	0.543	0.216	-0.775	0.451	0.208	-0.877	0.331	0.164	-0.963	0.153	0.251
513	2.565	-0.793	0.962	0.432	NaN	NaN	NaN	NaN	NaN	NaN	-0.607	0.686	0.625	-0.567	0.53	0.561	-0.566	0.434	0.568	-0.574	0.278	0.613	-0.583	0.076	0.534	-0.466	0.033	0.573	NaN	NaN	NaN	-0.716	0.866	0.223	-0.742	0.691	0.177	-0.726	0.543	0.216	-0.769	0.452	0.206	-0.871	0.332	0.163	-0.959	0.156	0.25
514	2.57	-0.789	0.963	0.433	NaN	NaN	NaN	NaN	NaN	NaN	-0.606	0.687	0.627	-0.566	0.53	0.561	-0.565	0.435	0.568	-0.573	0.278	0.614	-0.583	0.076	0.534	-0.466	0.033	0.573	NaN	NaN	NaN	-0.713	0.866	0.224	-0.737	0.692	0.177	-0.72	0.544	0.215	-0.762	0.453	0.205	-0.866	0.334	0.163	-0.955	0.16	0.25
515	2.575	-0.786	0.963	0.435	NaN	NaN	NaN	NaN	NaN	NaN	-0.603	0.687	0.628	-0.565	0.53	0.562	-0.565	0.435	0.568	-0.572	0.278	0.614	-0.583	0.076	0.534	-0.466	0.033	0.573	NaN	NaN	NaN	-0.71	0.867	0.225	-0.733	0.692	0.176	-0.714	0.545	0.214	-0.755	0.453	0.204	-0.86	0.336	0.162	-0.952	0.163	0.249
516	2.58	-0.783	0.964	0.436	NaN	NaN	NaN	NaN	NaN	NaN	-0.6	0.686	0.627	-0.564	0.53	0.562	-0.564	0.434	0.569	-0.572	0.278	0.614	-0.583	0.076	0.534	-0.466	0.033	0.573	NaN	NaN	NaN	-0.707	0.868	0.226	-0.729	0.693	0.176	-0.708	0.545	0.213	-0.749	0.454	0.203	-0.854	0.338	0.161	-0.948	0.165	0.249
517	2.585	-0.78	0.964	0.437	NaN	NaN	NaN	NaN	NaN	NaN	-0.598	0.686	0.627	-0.563	0.53	0.563	-0.564	0.434	0.569	-0.571	0.278	0.614	-0.583	0.076	0.534	-0.466	0.033	0.573	NaN	NaN	NaN	-0.704	0.868	0.227	-0.724	0.693	0.176	-0.702	0.546	0.212	-0.742	0.455	0.202	-0.848	0.339	0.16	-0.944	0.169	0.249
518	2.59	-0.777	0.965	0.438	NaN	NaN	NaN	NaN	NaN	NaN	-0.595	0.686	0.628	-0.562	0.531	0.563	-0.563	0.433	0.569	-0.571	0.278	0.614	-0.583	0.076	0.534	-0.466	0.032	0.573	NaN	NaN	NaN	-0.701	0.868	0.227	-0.72	0.693	0.176	-0.696	0.546	0.211	-0.736	0.455	0.202	-0.842	0.34	0.16	-0.94	0.172	0.249
519	2.595	-0.774	0.965	0.439	NaN	NaN	NaN	NaN	NaN	NaN	-0.596	0.689	0.631	-0.561	0.531	0.564	-0.562	0.433	0.57	-0.571	0.277	0.615	-0.583	0.076	0.534	-0.466	0.032	0.573	NaN	NaN	NaN	-0.699	0.869	0.228	-0.715	0.694	0.176	-0.691	0.547	0.21	-0.729	0.456	0.2	-0.836	0.342	0.159	-0.936	0.175	0.249
520	2.6	-0.772	0.966	0.44	NaN	NaN	NaN	NaN	NaN	NaN	-0.595	0.691	0.633	-0.561	0.53	0.565	-0.561	0.433	0.57	-0.571	0.277	0.615	-0.583	0.076	0.534	-0.466	0.032	0.573	NaN	NaN	NaN	-0.696	0.869	0.228	-0.711	0.694	0.177	-0.685	0.547	0.21	-0.723	0.456	0.2	-0.83	0.343	0.159	-0.933	0.179	0.249
521	2.605	-0.768	0.966	0.441	NaN	NaN	NaN	NaN	NaN	NaN	-0.592	0.689	0.633	-0.56	0.53	0.565	-0.561	0.433	0.571	-0.571	0.277	0.615	-0.583	0.076	0.534	-0.466	0.032	0.573	NaN	NaN	NaN	-0.693	0.87	0.229	-0.707	0.695	0.177	-0.679	0.548	0.209	-0.716	0.457	0.199	-0.825	0.345	0.158	-0.929	0.182	0.25
522	2.61	-0.765	0.966	0.442	NaN	NaN	NaN	NaN	NaN	NaN	-0.589	0.689	0.633	-0.558	0.53	0.566	-0.561	0.433	0.571	-0.571	0.277	0.615	-0.583	0.076	0.534	-0.466	0.032	0.573	NaN	NaN	NaN	-0.69	0.87	0.23	-0.702	0.695	0.177	-0.674	0.549	0.209	-0.71	0.458	0.199	-0.819	0.347	0.158	-0.925	0.185	0.251
523	2.615	-0.763	0.966	0.443	NaN	NaN	NaN	NaN	NaN	NaN	-0.587	0.689	0.633	-0.557	0.53	0.566	-0.562	0.433	0.572	-0.57	0.277	0.616	-0.584	0.077	0.534	-0.466	0.032	0.573	NaN	NaN	NaN	-0.687	0.87	0.23	-0.698	0.695	0.177	-0.668	0.549	0.209	-0.704	0.459	0.199	-0.814	0.349	0.159	-0.92	0.187	0.251
524	2.62	-0.76	0.967	0.444	NaN	NaN	NaN	NaN	NaN	NaN	-0.584	0.688	0.632	-0.557	0.529	0.566	-0.562	0.433	0.572	-0.57	0.277	0.616	-0.584	0.077	0.534	-0.466	0.032	0.573	NaN	NaN	NaN	-0.684	0.87	0.231	-0.694	0.696	0.178	-0.663	0.55	0.208	-0.698	0.46	0.198	-0.81	0.351	0.159	-0.915	0.189	0.252
525	2.625	-0.757	0.967	0.445	NaN	NaN	NaN	NaN	NaN	NaN	-0.581	0.687	0.632	-0.556	0.529	0.567	-0.562	0.433	0.573	-0.57	0.277	0.616	-0.584	0.076	0.534	-0.466	0.032	0.573	NaN	NaN	NaN	-0.681	0.871	0.232	-0.69	0.696	0.178	-0.657	0.551	0.208	-0.693	0.461	0.198	-0.804	0.352	0.16	-0.911	0.191	0.253
526	2.63	-0.754	0.967	0.446	NaN	NaN	NaN	NaN	NaN	NaN	-0.58	0.688	0.632	-0.555	0.529	0.567	-0.561	0.433	0.574	-0.57	0.276	0.617	-0.584	0.077	0.534	-0.466	0.032	0.573	NaN	NaN	NaN	-0.679	0.872	0.232	-0.686	0.697	0.179	-0.652	0.551	0.208	-0.687	0.462	0.198	-0.8	0.354	0.16	-0.905	0.193	0.254
527	2.635	-0.751	0.967	0.447	NaN	NaN	NaN	NaN	NaN	NaN	-0.58	0.689	0.634	-0.555	0.529	0.568	-0.56	0.433	0.574	-0.57	0.276	0.617	-0.584	0.077	0.534	-0.466	0.032	0.573	NaN	NaN	NaN	-0.676	0.872	0.232	-0.682	0.698	0.179	-0.647	0.552	0.208	-0.681	0.463	0.198	-0.795	0.356	0.161	-0.9	0.194	0.255
528	2.64	-0.749	0.968	0.448	NaN	NaN	NaN	NaN	NaN	NaN	-0.581	0.691	0.637	-0.554	0.529	0.568	-0.56	0.433	0.574	-0.569	0.276	0.617	-0.584	0.077	0.534	-0.466	0.032	0.573	NaN	NaN	NaN	-0.673	0.872	0.233	-0.678	0.698	0.18	-0.642	0.553	0.208	-0.676	0.464	0.198	-0.79	0.358	0.162	-0.894	0.195	0.255
529	2.645	-0.746	0.968	0.448	NaN	NaN	NaN	NaN	NaN	NaN	-0.578	0.69	0.638	-0.553	0.529	0.568	-0.559	0.433	0.574	-0.569	0.275	0.618	-0.584	0.077	0.534	-0.466	0.032	0.573	NaN	NaN	NaN	-0.67	0.873	0.233	-0.674	0.699	0.18	-0.637	0.554	0.208	-0.671	0.466	0.199	-0.786	0.359	0.163	-0.888	0.196	0.256
530	2.65	-0.743	0.968	0.449	NaN	NaN	NaN	NaN	NaN	NaN	-0.578	0.691	0.639	-0.552	0.529	0.569	-0.559	0.433	0.574	-0.568	0.275	0.618	-0.584	0.077	0.534	-0.466	0.032	0.573	NaN	NaN	NaN	-0.667	0.874	0.234	-0.671	0.699	0.181	-0.632	0.555	0.208	-0.667	0.467	0.199	-0.781	0.361	0.164	-0.882	0.196	0.256
531	2.655	-0.74	0.968	0.45	NaN	NaN	NaN	NaN	NaN	NaN	-0.576	0.691	0.639	-0.551	0.53	0.569	-0.558	0.433	0.575	-0.568	0.275	0.618	-0.584	0.077	0.534	-0.466	0.032	0.573	NaN	NaN	NaN	-0.663	0.874	0.235	-0.667	0.7	0.181	-0.628	0.556	0.208	-0.662	0.468	0.2	-0.777	0.363	0.165	-0.875	0.196	0.256
532	2.66	-0.738	0.968	0.45	NaN	NaN	NaN	NaN	NaN	NaN	-0.574	0.69	0.639	-0.551	0.529	0.569	-0.558	0.433	0.575	-0.568	0.275	0.618	-0.584	0.077	0.534	-0.466	0.032	0.573	NaN	NaN	NaN	-0.66	0.875	0.236	-0.663	0.7	0.181	-0.623	0.557	0.208	-0.657	0.469	0.2	-0.772	0.364	0.167	-0.868	0.196	0.257
533	2.665	-0.735	0.969	0.451	NaN	NaN	NaN	NaN	NaN	NaN	-0.572	0.69	0.639	-0.55	0.529	0.57	-0.558	0.433	0.575	-0.567	0.275	0.618	-0.584	0.077	0.535	-0.466	0.032	0.573	NaN	NaN	NaN	-0.658	0.876	0.236	-0.66	0.701	0.182	-0.619	0.558	0.208	-0.652	0.47	0.201	-0.768	0.365	0.168	-0.861	0.196	0.257
534	2.67	-0.732	0.969	0.452	NaN	NaN	NaN	NaN	NaN	NaN	-0.57	0.69	0.639	-0.549	0.529	0.571	-0.557	0.433	0.576	-0.567	0.275	0.618	-0.584	0.077	0.535	-0.466	0.032	0.573	NaN	NaN	NaN	-0.655	0.876	0.237	-0.657	0.702	0.182	-0.614	0.559	0.209	-0.647	0.47	0.201	-0.763	0.365	0.169	-0.854	0.194	0.257
535	2.675	-0.73	0.969	0.452	NaN	NaN	NaN	NaN	NaN	NaN	-0.569	0.69	0.64	-0.548	0.529	0.571	-0.555	0.432	0.576	-0.567	0.275	0.619	-0.584	0.077	0.535	-0.466	0.032	0.573	NaN	NaN	NaN	-0.652	0.878	0.237	-0.653	0.702	0.183	-0.609	0.559	0.209	-0.642	0.471	0.201	-0.757	0.366	0.169	-0.846	0.192	0.257
536	2.68	-0.727	0.969	0.453	NaN	NaN	NaN	NaN	NaN	NaN	-0.567	0.69	0.64	-0.547	0.529	0.571	-0.554	0.431	0.576	-0.567	0.275	0.619	-0.584	0.076	0.535	-0.466	0.032	0.573	NaN	NaN	NaN	-0.649	0.878	0.238	-0.649	0.703	0.183	-0.605	0.56	0.209	-0.637	0.472	0.201	-0.751	0.365	0.17	-0.838	0.191	0.257
537	2.685	-0.724	0.97	0.453	NaN	NaN	NaN	NaN	NaN	NaN	-0.565	0.69	0.641	-0.546	0.529	0.572	-0.554	0.431	0.576	-0.567	0.275	0.619	-0.584	0.076	0.535	-0.466	0.032	0.573	NaN	NaN	NaN	-0.645	0.878	0.239	-0.645	0.703	0.184	-0.6	0.561	0.209	-0.631	0.472	0.202	-0.745	0.365	0.17	-0.829	0.189	0.257
538	2.69	-0.721	0.97	0.454	NaN	NaN	NaN	NaN	NaN	NaN	-0.563	0.69	0.641	-0.545	0.529	0.572	-0.553	0.432	0.577	-0.567	0.275	0.619	-0.584	0.076	0.535	-0.466	0.032	0.573	NaN	NaN	NaN	-0.643	0.879	0.24	-0.642	0.703	0.184	-0.595	0.561	0.209	-0.626	0.473	0.202	-0.739	0.364	0.17	-0.821	0.186	0.256
539	2.695	-0.719	0.97	0.455	NaN	NaN	NaN	NaN	NaN	NaN	-0.562	0.69	0.641	-0.544	0.529	0.572	-0.553	0.432	0.577	-0.566	0.275	0.619	-0.584	0.076	0.535	-0.466	0.032	0.573	NaN	NaN	NaN	-0.64	0.879	0.24	-0.638	0.704	0.185	-0.591	0.562	0.21	-0.621	0.473	0.202	-0.732	0.363	0.169	-0.812	0.184	0.256
540	2.7	-0.716	0.97	0.455	NaN	NaN	NaN	-0.613	0.915	0.614	-0.561	0.691	0.642	-0.542	0.529	0.573	-0.552	0.432	0.577	-0.566	0.275	0.619	-0.584	0.076	0.535	-0.466	0.032	0.573	NaN	NaN	NaN	-0.637	0.88	0.24	-0.635	0.704	0.185	-0.586	0.562	0.21	-0.615	0.473	0.202	-0.724	0.361	0.169	-0.802	0.18	0.255
541	2.705	-0.713	0.97	0.456	NaN	NaN	NaN	-0.58	0.894	0.617	-0.559	0.69	0.642	-0.541	0.529	0.573	-0.552	0.432	0.578	-0.566	0.275	0.619	-0.584	0.076	0.535	-0.466	0.032	0.573	NaN	NaN	NaN	-0.635	0.881	0.241	-0.631	0.704	0.185	-0.582	0.563	0.21	-0.609	0.473	0.203	-0.716	0.359	0.168	-0.793	0.178	0.255
542	2.71	-0.711	0.97	0.457	NaN	NaN	NaN	-0.57	0.889	0.619	-0.556	0.689	0.642	-0.54	0.529	0.573	-0.551	0.432	0.578	-0.565	0.275	0.62	-0.584	0.076	0.535	-0.466	0.032	0.573	NaN	NaN	NaN	-0.632	0.881	0.241	-0.627	0.704	0.186	-0.577	0.564	0.211	-0.604	0.473	0.203	-0.708	0.356	0.167	-0.784	0.176	0.255
543	2.715	-0.708	0.97	0.457	NaN	NaN	NaN	-0.566	0.888	0.619	-0.554	0.689	0.641	-0.539	0.529	0.573	-0.55	0.432	0.578	-0.565	0.275	0.62	-0.584	0.076	0.535	-0.466	0.032	0.573	NaN	NaN	NaN	-0.629	0.882	0.241	-0.623	0.705	0.186	-0.573	0.564	0.211	-0.598	0.473	0.203	-0.701	0.354	0.167	-0.774	0.172	0.254
544	2.72	-0.705	0.971	0.458	NaN	NaN	NaN	-0.564	0.888	0.62	-0.552	0.689	0.642	-0.538	0.529	0.574	-0.549	0.432	0.579	-0.564	0.274	0.62	-0.584	0.076	0.535	-0.466	0.032	0.573	NaN	NaN	NaN	-0.627	0.882	0.241	-0.619	0.705	0.186	-0.568	0.565	0.212	-0.592	0.472	0.203	-0.693	0.352	0.166	-0.764	0.169	0.253
545	2.725	-0.703	0.971	0.458	NaN	NaN	NaN	-0.561	0.887	0.621	-0.551	0.689	0.643	-0.536	0.529	0.574	-0.548	0.431	0.579	-0.564	0.274	0.62	-0.584	0.076	0.535	-0.466	0.032	0.573	NaN	NaN	NaN	-0.624	0.882	0.242	-0.615	0.705	0.187	-0.564	0.566	0.212	-0.586	0.472	0.203	-0.685	0.349	0.165	-0.753	0.166	0.252
546	2.73	-0.7	0.971	0.458	NaN	NaN	NaN	-0.558	0.887	0.621	-0.549	0.689	0.643	-0.535	0.528	0.574	-0.547	0.431	0.579	-0.563	0.274	0.62	-0.584	0.076	0.535	-0.467	0.032	0.573	NaN	NaN	NaN	-0.621	0.883	0.242	-0.611	0.706	0.187	-0.559	0.566	0.212	-0.581	0.471	0.203	-0.677	0.347	0.165	-0.742	0.162	0.252
547	2.735	-0.698	0.971	0.459	NaN	NaN	NaN	-0.556	0.887	0.621	-0.547	0.689	0.643	-0.534	0.528	0.574	-0.546	0.431	0.579	-0.563	0.274	0.62	-0.584	0.076	0.535	-0.467	0.032	0.574	NaN	NaN	NaN	-0.618	0.883	0.242	-0.606	0.706	0.187	-0.555	0.567	0.213	-0.575	0.471	0.204	-0.669	0.345	0.165	-0.732	0.159	0.251
548	2.74	-0.695	0.971	0.459	NaN	NaN	NaN	-0.553	0.887	0.621	-0.545	0.689	0.644	-0.533	0.528	0.575	-0.545	0.431	0.579	-0.562	0.274	0.62	-0.584	0.076	0.535	-0.467	0.031	0.574	NaN	NaN	NaN	-0.615	0.884	0.242	-0.603	0.707	0.187	-0.55	0.567	0.213	-0.57	0.471	0.204	-0.662	0.343	0.165	-0.721	0.156	0.251
549	2.745	-0.692	0.971	0.46	NaN	NaN	NaN	-0.551	0.886	0.621	-0.543	0.689	0.644	-0.532	0.528	0.575	-0.544	0.431	0.579	-0.562	0.274	0.621	-0.584	0.076	0.535	-0.467	0.031	0.574	NaN	NaN	NaN	-0.612	0.884	0.242	-0.598	0.707	0.188	-0.545	0.567	0.213	-0.564	0.471	0.204	-0.654	0.342	0.165	-0.711	0.153	0.25
550	2.75	-0.69	0.971	0.46	NaN	NaN	NaN	-0.548	0.886	0.622	-0.541	0.688	0.643	-0.53	0.528	0.575	-0.543	0.431	0.579	-0.561	0.274	0.621	-0.584	0.076	0.535	-0.467	0.031	0.574	NaN	NaN	NaN	-0.609	0.884	0.242	-0.594	0.708	0.188	-0.541	0.568	0.214	-0.559	0.471	0.205	-0.647	0.341	0.166	-0.7	0.15	0.249
551	2.755	-0.687	0.971	0.461	NaN	NaN	NaN	-0.545	0.886	0.622	-0.539	0.688	0.644	-0.529	0.527	0.576	-0.543	0.431	0.579	-0.561	0.274	0.621	-0.584	0.076	0.535	-0.467	0.031	0.574	NaN	NaN	NaN	-0.606	0.884	0.243	-0.59	0.708	0.188	-0.536	0.568	0.214	-0.554	0.471	0.206	-0.64	0.34	0.166	-0.689	0.147	0.249
552	2.76	-0.685	0.971	0.461	NaN	NaN	NaN	-0.543	0.885	0.622	-0.536	0.688	0.644	-0.528	0.527	0.576	-0.541	0.431	0.58	-0.561	0.274	0.621	-0.584	0.076	0.535	-0.467	0.031	0.574	NaN	NaN	NaN	-0.602	0.885	0.243	-0.585	0.708	0.188	-0.53	0.568	0.215	-0.549	0.471	0.206	-0.633	0.338	0.166	-0.678	0.144	0.248
553	2.765	-0.682	0.971	0.461	NaN	NaN	NaN	-0.541	0.886	0.623	-0.535	0.688	0.644	-0.526	0.527	0.576	-0.54	0.431	0.58	-0.56	0.274	0.621	-0.584	0.076	0.535	-0.467	0.031	0.574	NaN	NaN	NaN	-0.599	0.885	0.243	-0.581	0.709	0.188	-0.525	0.568	0.216	-0.543	0.471	0.207	-0.625	0.336	0.166	-0.667	0.141	0.248
554	2.77	-0.68	0.971	0.462	NaN	NaN	NaN	-0.539	0.885	0.623	-0.533	0.688	0.644	-0.524	0.527	0.576	-0.539	0.43	0.58	-0.559	0.274	0.621	-0.584	0.076	0.535	-0.467	0.031	0.574	NaN	NaN	NaN	-0.597	0.886	0.243	-0.576	0.709	0.188	-0.519	0.568	0.217	-0.538	0.471	0.208	-0.617	0.335	0.166	-0.656	0.139	0.247
555	2.775	-0.677	0.971	0.462	NaN	NaN	NaN	-0.536	0.885	0.623	-0.531	0.688	0.645	-0.523	0.527	0.576	-0.537	0.43	0.58	-0.558	0.274	0.621	-0.584	0.076	0.535	-0.467	0.031	0.574	NaN	NaN	NaN	-0.594	0.886	0.243	-0.571	0.71	0.188	-0.514	0.569	0.217	-0.533	0.471	0.209	-0.61	0.333	0.167	-0.645	0.136	0.247
556	2.78	-0.674	0.971	0.462	NaN	NaN	NaN	-0.533	0.884	0.623	-0.528	0.688	0.645	-0.521	0.527	0.577	-0.536	0.43	0.58	-0.557	0.274	0.621	-0.584	0.076	0.535	-0.466	0.031	0.574	NaN	NaN	NaN	-0.59	0.886	0.243	-0.567	0.71	0.188	-0.51	0.569	0.218	-0.528	0.471	0.209	-0.603	0.332	0.167	-0.634	0.134	0.247
557	2.785	-0.672	0.971	0.462	NaN	NaN	NaN	-0.531	0.884	0.624	-0.527	0.687	0.644	-0.519	0.526	0.577	-0.534	0.429	0.58	-0.557	0.273	0.621	-0.584	0.076	0.535	-0.466	0.031	0.574	NaN	NaN	NaN	-0.587	0.886	0.243	-0.562	0.71	0.188	-0.505	0.569	0.219	-0.523	0.47	0.21	-0.596	0.331	0.168	-0.623	0.132	0.246
558	2.79	-0.669	0.971	0.462	NaN	NaN	NaN	-0.529	0.884	0.624	-0.524	0.687	0.644	-0.518	0.526	0.577	-0.533	0.43	0.58	-0.556	0.273	0.621	-0.583	0.077	0.535	-0.466	0.031	0.574	NaN	NaN	NaN	-0.583	0.886	0.243	-0.558	0.71	0.188	-0.501	0.57	0.22	-0.517	0.47	0.21	-0.588	0.33	0.168	-0.612	0.13	0.246
559	2.795	-0.667	0.97	0.462	NaN	NaN	NaN	-0.527	0.884	0.623	-0.522	0.687	0.644	-0.516	0.526	0.577	-0.532	0.43	0.579	-0.556	0.273	0.621	-0.583	0.077	0.535	-0.466	0.031	0.574	NaN	NaN	NaN	-0.58	0.886	0.244	-0.554	0.71	0.189	-0.496	0.57	0.221	-0.512	0.47	0.211	-0.58	0.328	0.168	-0.6	0.128	0.246
560	2.8	-0.664	0.97	0.463	NaN	NaN	NaN	-0.523	0.884	0.623	-0.52	0.687	0.645	-0.514	0.526	0.577	-0.531	0.43	0.58	-0.555	0.273	0.621	-0.583	0.077	0.534	-0.466	0.031	0.574	NaN	NaN	NaN	-0.576	0.886	0.244	-0.55	0.71	0.189	-0.492	0.571	0.221	-0.506	0.47	0.212	-0.573	0.327	0.169	-0.589	0.126	0.246
561	2.805	-0.661	0.97	0.462	NaN	NaN	NaN	-0.521	0.883	0.623	-0.518	0.687	0.645	-0.513	0.525	0.577	-0.53	0.43	0.58	-0.555	0.273	0.621	-0.583	0.077	0.534	-0.466	0.031	0.574	NaN	NaN	NaN	-0.573	0.886	0.244	-0.545	0.71	0.189	-0.487	0.571	0.222	-0.501	0.47	0.213	-0.565	0.326	0.169	-0.578	0.125	0.245
562	2.81	-0.659	0.969	0.462	NaN	NaN	NaN	-0.519	0.883	0.624	-0.516	0.687	0.645	-0.511	0.525	0.577	-0.528	0.43	0.58	-0.554	0.273	0.621	-0.583	0.077	0.534	-0.466	0.031	0.574	NaN	NaN	NaN	-0.57	0.886	0.244	-0.542	0.71	0.19	-0.482	0.571	0.222	-0.495	0.47	0.213	-0.557	0.325	0.169	-0.567	0.123	0.245
563	2.815	-0.656	0.969	0.462	-0.435	0.954	0.566	-0.517	0.883	0.624	-0.515	0.687	0.646	-0.51	0.525	0.577	-0.527	0.429	0.58	-0.553	0.273	0.621	-0.582	0.076	0.534	-0.466	0.03	0.574	NaN	NaN	NaN	-0.567	0.886	0.243	-0.538	0.71	0.19	-0.478	0.571	0.223	-0.49	0.47	0.214	-0.549	0.324	0.169	-0.555	0.122	0.244
564	2.82	-0.653	0.969	0.462	-0.432	0.954	0.566	-0.514	0.883	0.624	-0.512	0.686	0.645	-0.508	0.525	0.577	-0.525	0.429	0.58	-0.552	0.273	0.621	-0.582	0.076	0.534	-0.466	0.03	0.574	NaN	NaN	NaN	-0.564	0.886	0.243	-0.534	0.71	0.19	-0.473	0.571	0.224	-0.485	0.47	0.215	-0.542	0.323	0.17	-0.544	0.12	0.244
565	2.825	-0.651	0.968	0.462	-0.429	0.954	0.567	-0.512	0.882	0.624	-0.511	0.686	0.645	-0.506	0.525	0.577	-0.524	0.429	0.58	-0.551	0.273	0.621	-0.582	0.077	0.534	-0.466	0.03	0.574	NaN	NaN	NaN	-0.561	0.886	0.243	-0.53	0.71	0.191	-0.469	0.571	0.225	-0.479	0.47	0.215	-0.533	0.322	0.17	-0.532	0.119	0.243
566	2.83	-0.648	0.968	0.462	-0.427	0.954	0.567	-0.509	0.882	0.624	-0.509	0.686	0.645	-0.504	0.524	0.576	-0.522	0.429	0.58	-0.551	0.273	0.621	-0.582	0.077	0.534	-0.466	0.03	0.574	NaN	NaN	NaN	-0.558	0.887	0.243	-0.526	0.71	0.191	-0.464	0.571	0.225	-0.473	0.469	0.216	-0.525	0.32	0.17	-0.521	0.119	0.243
567	2.835	-0.646	0.968	0.462	-0.425	0.953	0.568	-0.507	0.882	0.624	-0.507	0.686	0.646	-0.503	0.524	0.576	-0.52	0.428	0.58	-0.55	0.273	0.621	-0.582	0.077	0.534	-0.466	0.03	0.574	NaN	NaN	NaN	-0.554	0.887	0.243	-0.522	0.71	0.192	-0.46	0.571	0.226	-0.468	0.469	0.216	-0.517	0.32	0.17	-0.511	0.117	0.243
568	2.84	-0.643	0.968	0.462	-0.422	0.953	0.568	-0.505	0.881	0.624	-0.504	0.685	0.645	-0.501	0.524	0.576	-0.519	0.428	0.58	-0.549	0.273	0.621	-0.582	0.077	0.534	-0.466	0.03	0.574	NaN	NaN	NaN	-0.551	0.886	0.243	-0.518	0.709	0.192	-0.455	0.571	0.226	-0.462	0.469	0.217	-0.509	0.319	0.17	-0.5	0.116	0.242
569	2.845	-0.64	0.967	0.462	-0.42	0.953	0.568	-0.503	0.881	0.623	-0.503	0.685	0.645	-0.499	0.524	0.576	-0.518	0.428	0.58	-0.549	0.273	0.621	-0.582	0.077	0.534	-0.466	0.03	0.574	NaN	NaN	NaN	-0.548	0.886	0.243	-0.515	0.709	0.192	-0.45	0.571	0.227	-0.456	0.469	0.217	-0.501	0.318	0.17	-0.489	0.115	0.241
570	2.85	-0.638	0.967	0.461	-0.417	0.953	0.569	-0.5	0.881	0.624	-0.5	0.685	0.646	-0.496	0.523	0.576	-0.517	0.428	0.58	-0.548	0.274	0.621	-0.582	0.077	0.534	-0.466	0.03	0.574	NaN	NaN	NaN	-0.544	0.886	0.243	-0.511	0.709	0.192	-0.446	0.571	0.228	-0.451	0.468	0.217	-0.493	0.317	0.17	-0.478	0.114	0.241
571	2.855	-0.635	0.967	0.461	-0.415	0.953	0.569	-0.498	0.88	0.624	-0.499	0.685	0.646	-0.495	0.523	0.576	-0.515	0.428	0.58	-0.547	0.274	0.621	-0.582	0.077	0.534	-0.466	0.03	0.574	NaN	NaN	NaN	-0.54	0.885	0.243	-0.506	0.709	0.192	-0.441	0.571	0.228	-0.445	0.468	0.218	-0.485	0.317	0.17	-0.467	0.113	0.241
572	2.86	-0.632	0.966	0.461	-0.413	0.953	0.569	-0.495	0.88	0.623	-0.497	0.685	0.646	-0.493	0.523	0.577	-0.513	0.428	0.58	-0.547	0.274	0.621	-0.581	0.077	0.534	-0.466	0.03	0.574	NaN	NaN	NaN	-0.536	0.885	0.243	-0.502	0.709	0.193	-0.437	0.571	0.229	-0.44	0.468	0.218	-0.477	0.316	0.17	-0.456	0.113	0.241
573	2.865	-0.63	0.966	0.461	-0.41	0.952	0.569	-0.493	0.88	0.623	-0.495	0.685	0.646	-0.491	0.523	0.577	-0.511	0.428	0.579	-0.546	0.274	0.62	-0.581	0.077	0.534	-0.466	0.03	0.574	NaN	NaN	NaN	-0.533	0.885	0.243	-0.498	0.708	0.193	-0.432	0.572	0.23	-0.434	0.468	0.219	-0.469	0.315	0.17	-0.446	0.113	0.24
574	2.87	-0.627	0.966	0.461	-0.408	0.952	0.569	-0.49	0.88	0.623	-0.492	0.684	0.646	-0.489	0.522	0.576	-0.51	0.427	0.579	-0.545	0.274	0.62	-0.581	0.077	0.534	-0.466	0.03	0.575	NaN	NaN	NaN	-0.53	0.885	0.243	-0.494	0.708	0.193	-0.427	0.572	0.23	-0.428	0.468	0.219	-0.461	0.314	0.17	-0.435	0.112	0.24
575	2.875	-0.624	0.966	0.46	-0.405	0.952	0.569	-0.488	0.879	0.623	-0.49	0.684	0.645	-0.487	0.522	0.576	-0.508	0.427	0.579	-0.543	0.273	0.62	-0.581	0.077	0.534	-0.466	0.03	0.575	NaN	NaN	NaN	-0.527	0.885	0.242	-0.49	0.708	0.193	-0.423	0.572	0.231	-0.422	0.468	0.22	-0.453	0.314	0.17	-0.424	0.111	0.24
576	2.88	-0.621	0.965	0.46	-0.403	0.952	0.569	-0.486	0.879	0.623	-0.488	0.683	0.645	-0.486	0.522	0.577	-0.507	0.426	0.579	-0.542	0.273	0.62	-0.581	0.077	0.534	-0.466	0.03	0.575	NaN	NaN	NaN	-0.524	0.885	0.242	-0.485	0.708	0.193	-0.418	0.572	0.231	-0.417	0.468	0.221	-0.445	0.314	0.17	-0.413	0.112	0.24
577	2.885	-0.619	0.965	0.46	-0.4	0.951	0.569	-0.483	0.879	0.623	-0.486	0.683	0.645	-0.483	0.522	0.577	-0.505	0.426	0.58	-0.541	0.273	0.62	-0.581	0.077	0.534	-0.466	0.03	0.575	NaN	NaN	NaN	-0.521	0.885	0.241	-0.481	0.708	0.193	-0.414	0.572	0.232	-0.411	0.468	0.221	-0.437	0.314	0.17	-0.403	0.112	0.24
578	2.89	-0.616	0.964	0.459	-0.398	0.951	0.57	-0.481	0.878	0.623	-0.484	0.683	0.645	-0.482	0.521	0.576	-0.503	0.426	0.579	-0.54	0.273	0.621	-0.58	0.077	0.535	-0.466	0.03	0.575	NaN	NaN	NaN	-0.517	0.885	0.241	-0.476	0.708	0.193	-0.409	0.572	0.232	-0.406	0.468	0.222	-0.429	0.313	0.17	-0.393	0.111	0.24
579	2.895	-0.613	0.964	0.459	-0.396	0.951	0.57	-0.479	0.878	0.622	-0.481	0.683	0.645	-0.48	0.521	0.576	-0.501	0.425	0.579	-0.539	0.273	0.621	-0.58	0.077	0.535	-0.466	0.029	0.575	NaN	NaN	NaN	-0.513	0.885	0.241	-0.472	0.707	0.193	-0.404	0.572	0.233	-0.4	0.468	0.222	-0.422	0.313	0.17	-0.382	0.111	0.24
580	2.9	-0.611	0.964	0.458	-0.393	0.951	0.57	-0.476	0.877	0.622	-0.479	0.682	0.645	-0.477	0.521	0.577	-0.499	0.425	0.579	-0.538	0.273	0.62	-0.58	0.077	0.535	-0.466	0.029	0.575	NaN	NaN	NaN	-0.509	0.884	0.241	-0.467	0.708	0.193	-0.4	0.572	0.233	-0.395	0.468	0.223	-0.414	0.312	0.17	-0.373	0.112	0.24
581	2.905	-0.608	0.964	0.458	-0.391	0.95	0.57	-0.473	0.877	0.622	-0.477	0.682	0.645	-0.475	0.52	0.577	-0.497	0.425	0.579	-0.538	0.273	0.62	-0.58	0.078	0.535	-0.466	0.029	0.575	NaN	NaN	NaN	-0.506	0.884	0.241	-0.463	0.708	0.193	-0.395	0.572	0.234	-0.39	0.467	0.223	-0.407	0.312	0.171	-0.363	0.112	0.24
582	2.91	-0.605	0.963	0.458	-0.388	0.95	0.57	-0.471	0.877	0.622	-0.475	0.681	0.645	-0.473	0.52	0.576	-0.496	0.425	0.58	-0.536	0.273	0.62	-0.58	0.078	0.535	-0.466	0.029	0.575	NaN	NaN	NaN	-0.503	0.884	0.241	-0.459	0.708	0.193	-0.39	0.572	0.234	-0.384	0.467	0.223	-0.399	0.312	0.171	-0.353	0.112	0.24
583	2.915	-0.602	0.963	0.458	-0.386	0.95	0.57	-0.469	0.876	0.622	-0.472	0.681	0.644	-0.471	0.52	0.576	-0.494	0.425	0.579	-0.535	0.272	0.62	-0.58	0.078	0.535	-0.466	0.029	0.575	NaN	NaN	NaN	-0.499	0.884	0.24	-0.454	0.707	0.193	-0.386	0.572	0.234	-0.379	0.467	0.224	-0.392	0.312	0.172	-0.344	0.112	0.241
584	2.92	-0.599	0.962	0.457	-0.383	0.949	0.57	-0.466	0.876	0.621	-0.47	0.68	0.644	-0.469	0.52	0.576	-0.492	0.424	0.579	-0.533	0.272	0.62	-0.58	0.078	0.535	-0.466	0.029	0.575	NaN	NaN	NaN	-0.494	0.883	0.24	-0.449	0.707	0.193	-0.381	0.572	0.235	-0.373	0.467	0.224	-0.385	0.311	0.172	-0.335	0.112	0.241
585	2.925	-0.597	0.962	0.457	-0.38	0.949	0.57	-0.463	0.875	0.621	-0.468	0.681	0.645	-0.466	0.519	0.576	-0.489	0.423	0.579	-0.532	0.272	0.62	-0.58	0.078	0.535	-0.466	0.029	0.575	NaN	NaN	NaN	-0.49	0.883	0.24	-0.444	0.707	0.193	-0.376	0.572	0.235	-0.368	0.467	0.224	-0.378	0.311	0.172	-0.326	0.113	0.241
586	2.93	-0.593	0.962	0.456	-0.378	0.949	0.571	-0.461	0.875	0.621	-0.465	0.68	0.645	-0.464	0.518	0.576	-0.487	0.423	0.579	-0.531	0.272	0.62	-0.579	0.078	0.535	-0.466	0.029	0.575	NaN	NaN	NaN	-0.486	0.882	0.24	-0.44	0.707	0.192	-0.372	0.572	0.235	-0.362	0.467	0.225	-0.371	0.311	0.173	-0.317	0.113	0.241
587	2.935	-0.59	0.961	0.456	-0.375	0.948	0.571	-0.458	0.874	0.62	-0.463	0.68	0.645	-0.462	0.518	0.576	-0.486	0.423	0.579	-0.53	0.272	0.62	-0.579	0.078	0.534	-0.466	0.029	0.575	NaN	NaN	NaN	-0.482	0.882	0.239	-0.435	0.706	0.192	-0.367	0.572	0.236	-0.357	0.466	0.225	-0.364	0.311	0.173	-0.308	0.113	0.242
588	2.94	-0.588	0.96	0.455	-0.372	0.948	0.571	-0.455	0.874	0.62	-0.46	0.679	0.644	-0.459	0.518	0.576	-0.484	0.423	0.579	-0.529	0.272	0.62	-0.579	0.078	0.534	-0.466	0.029	0.575	NaN	NaN	NaN	-0.478	0.882	0.239	-0.431	0.706	0.192	-0.362	0.572	0.236	-0.352	0.466	0.226	-0.357	0.311	0.173	-0.299	0.113	0.242
589	2.945	-0.585	0.96	0.455	-0.37	0.948	0.571	-0.453	0.874	0.62	-0.458	0.679	0.644	-0.457	0.517	0.576	-0.482	0.422	0.579	-0.528	0.272	0.62	-0.578	0.078	0.534	-0.466	0.029	0.575	NaN	NaN	NaN	-0.475	0.882	0.239	-0.426	0.706	0.192	-0.357	0.572	0.236	-0.346	0.466	0.226	-0.35	0.31	0.174	-0.291	0.113	0.243
590	2.95	-0.581	0.959	0.454	-0.367	0.948	0.571	-0.45	0.873	0.62	-0.455	0.679	0.644	-0.456	0.517	0.576	-0.48	0.422	0.579	-0.527	0.272	0.619	-0.578	0.078	0.534	-0.466	0.029	0.575	NaN	NaN	NaN	-0.471	0.882	0.238	-0.422	0.706	0.191	-0.352	0.572	0.237	-0.341	0.466	0.226	-0.344	0.31	0.174	-0.283	0.114	0.244
591	2.955	-0.578	0.959	0.453	-0.364	0.947	0.57	-0.447	0.872	0.619	-0.453	0.678	0.644	-0.453	0.516	0.576	-0.479	0.422	0.579	-0.526	0.272	0.619	-0.578	0.079	0.534	-0.466	0.029	0.575	NaN	NaN	NaN	-0.467	0.881	0.238	-0.418	0.706	0.191	-0.348	0.572	0.236	-0.336	0.466	0.227	-0.337	0.31	0.174	-0.275	0.115	0.244
592	2.96	-0.576	0.959	0.452	-0.361	0.947	0.57	-0.444	0.872	0.619	-0.45	0.678	0.643	-0.451	0.516	0.576	-0.477	0.421	0.579	-0.525	0.272	0.619	-0.578	0.079	0.534	-0.466	0.029	0.575	NaN	NaN	NaN	-0.463	0.88	0.237	-0.413	0.705	0.191	-0.343	0.572	0.236	-0.331	0.466	0.227	-0.33	0.31	0.175	-0.267	0.115	0.245
593	2.965	-0.572	0.958	0.452	-0.36	0.946	0.571	-0.441	0.871	0.619	-0.448	0.677	0.643	-0.449	0.515	0.575	-0.475	0.421	0.579	-0.524	0.272	0.619	-0.578	0.079	0.534	-0.466	0.029	0.575	NaN	NaN	NaN	-0.458	0.88	0.237	-0.409	0.704	0.191	-0.338	0.571	0.236	-0.326	0.466	0.227	-0.324	0.309	0.175	-0.26	0.115	0.246
594	2.97	-0.569	0.957	0.451	-0.357	0.946	0.571	-0.439	0.871	0.618	-0.445	0.677	0.643	-0.446	0.515	0.575	-0.473	0.42	0.579	-0.522	0.272	0.619	-0.578	0.079	0.534	-0.466	0.029	0.575	NaN	NaN	NaN	-0.455	0.879	0.237	-0.405	0.704	0.191	-0.334	0.571	0.236	-0.321	0.466	0.227	-0.318	0.309	0.175	-0.252	0.115	0.246
595	2.975	-0.566	0.957	0.45	-0.353	0.945	0.57	-0.435	0.87	0.618	-0.443	0.677	0.643	-0.444	0.515	0.575	-0.471	0.42	0.578	-0.521	0.272	0.619	-0.577	0.079	0.534	-0.466	0.029	0.575	NaN	NaN	NaN	-0.452	0.879	0.236	-0.401	0.703	0.19	-0.329	0.571	0.237	-0.315	0.465	0.228	-0.312	0.309	0.176	-0.244	0.115	0.246
596	2.98	-0.562	0.956	0.449	-0.351	0.945	0.571	-0.433	0.87	0.617	-0.441	0.676	0.643	-0.442	0.514	0.574	-0.469	0.42	0.578	-0.52	0.272	0.619	-0.577	0.079	0.534	-0.466	0.028	0.575	NaN	NaN	NaN	-0.447	0.879	0.235	-0.397	0.703	0.19	-0.324	0.571	0.237	-0.31	0.465	0.228	-0.306	0.308	0.176	-0.237	0.115	0.247
597	2.985	-0.559	0.955	0.449	-0.348	0.944	0.57	-0.43	0.869	0.617	-0.438	0.676	0.642	-0.44	0.514	0.574	-0.467	0.419	0.578	-0.519	0.272	0.619	-0.578	0.079	0.534	-0.466	0.028	0.575	NaN	NaN	NaN	-0.443	0.878	0.235	-0.393	0.703	0.19	-0.32	0.57	0.237	-0.305	0.464	0.228	-0.3	0.308	0.176	-0.231	0.115	0.247
598	2.99	-0.556	0.955	0.448	-0.344	0.944	0.57	-0.427	0.869	0.616	-0.436	0.675	0.642	-0.437	0.513	0.574	-0.465	0.419	0.578	-0.518	0.272	0.618	-0.578	0.081	0.533	-0.466	0.028	0.575	NaN	NaN	NaN	-0.439	0.877	0.235	-0.388	0.702	0.189	-0.315	0.57	0.237	-0.299	0.464	0.228	-0.294	0.308	0.177	-0.224	0.115	0.248
599	2.995	-0.553	0.954	0.447	-0.343	0.943	0.57	-0.424	0.868	0.616	-0.433	0.675	0.641	-0.435	0.513	0.574	-0.464	0.419	0.578	-0.516	0.272	0.618	-0.578	0.081	0.533	-0.466	0.028	0.575	NaN	NaN	NaN	-0.435	0.877	0.234	-0.384	0.701	0.189	-0.311	0.569	0.237	-0.295	0.464	0.229	-0.288	0.307	0.177	-0.218	0.115	0.248
600	3	-0.55	0.954	0.446	-0.34	0.943	0.57	-0.421	0.868	0.616	-0.431	0.674	0.641	-0.433	0.512	0.574	-0.462	0.419	0.578	-0.515	0.272	0.618	-0.578	0.081	0.533	-0.466	0.028	0.575	NaN	NaN	NaN	-0.432	0.877	0.233	-0.38	0.701	0.189	-0.306	0.569	0.237	-0.29	0.463	0.229	-0.282	0.307	0.177	-0.211	0.115	0.249
601	3.005	-0.546	0.953	0.445	-0.336	0.942	0.569	-0.418	0.867	0.615	-0.429	0.674	0.641	-0.431	0.512	0.574	-0.459	0.418	0.578	-0.514	0.272	0.618	-0.578	0.081	0.532	-0.466	0.028	0.575	NaN	NaN	NaN	-0.427	0.876	0.233	-0.375	0.7	0.189	-0.302	0.568	0.237	-0.286	0.463	0.229	-0.277	0.306	0.178	-0.204	0.114	0.249
602	3.01	-0.543	0.952	0.445	-0.333	0.941	0.568	-0.416	0.867	0.615	-0.426	0.674	0.641	-0.429	0.511	0.573	-0.458	0.418	0.578	-0.513	0.271	0.618	-0.577	0.081	0.532	-0.466	0.028	0.575	NaN	NaN	NaN	-0.422	0.875	0.232	-0.371	0.699	0.188	-0.297	0.568	0.237	-0.281	0.462	0.229	-0.271	0.306	0.178	-0.199	0.114	0.25
603	3.015	-0.539	0.952	0.444	-0.329	0.941	0.568	-0.413	0.866	0.614	-0.424	0.673	0.641	-0.427	0.511	0.573	-0.456	0.418	0.578	-0.512	0.271	0.618	-0.577	0.082	0.532	-0.466	0.028	0.576	NaN	NaN	NaN	-0.419	0.874	0.232	-0.366	0.699	0.188	-0.293	0.568	0.237	-0.276	0.462	0.229	-0.266	0.305	0.178	-0.192	0.114	0.25
604	3.02	-0.536	0.951	0.443	-0.326	0.94	0.567	-0.41	0.865	0.613	-0.422	0.673	0.64	-0.424	0.51	0.573	-0.454	0.417	0.577	-0.511	0.271	0.617	-0.577	0.082	0.532	-0.466	0.028	0.576	NaN	NaN	NaN	-0.416	0.874	0.231	-0.362	0.698	0.188	-0.289	0.567	0.237	-0.271	0.461	0.229	-0.26	0.305	0.178	-0.187	0.114	0.251
605	3.025	-0.533	0.95	0.442	-0.323	0.94	0.567	-0.407	0.865	0.613	-0.419	0.672	0.64	-0.422	0.51	0.573	-0.452	0.416	0.577	-0.509	0.271	0.617	-0.577	0.082	0.532	-0.466	0.028	0.576	NaN	NaN	NaN	-0.411	0.873	0.23	-0.358	0.697	0.188	-0.284	0.566	0.237	-0.267	0.461	0.23	-0.255	0.304	0.178	-0.182	0.114	0.251
606	3.03	-0.529	0.949	0.441	-0.321	0.939	0.568	-0.404	0.864	0.612	-0.417	0.672	0.64	-0.42	0.509	0.572	-0.451	0.416	0.577	-0.508	0.271	0.617	-0.577	0.082	0.532	-0.466	0.028	0.576	NaN	NaN	NaN	-0.406	0.872	0.23	-0.354	0.697	0.187	-0.28	0.566	0.237	-0.263	0.46	0.23	-0.25	0.303	0.178	-0.176	0.113	0.252
607	3.035	-0.526	0.949	0.44	-0.318	0.939	0.567	-0.401	0.864	0.612	-0.415	0.671	0.639	-0.418	0.509	0.572	-0.449	0.416	0.577	-0.507	0.271	0.617	-0.577	0.082	0.532	-0.466	0.028	0.575	NaN	NaN	NaN	-0.402	0.871	0.229	-0.349	0.696	0.187	-0.276	0.565	0.237	-0.258	0.459	0.23	-0.244	0.302	0.178	-0.17	0.113	0.252
608	3.04	-0.523	0.948	0.439	-0.315	0.938	0.567	-0.398	0.863	0.611	-0.412	0.671	0.639	-0.416	0.509	0.572	-0.447	0.416	0.577	-0.506	0.271	0.616	-0.576	0.082	0.532	-0.466	0.028	0.576	NaN	NaN	NaN	-0.399	0.871	0.228	-0.344	0.695	0.186	-0.272	0.565	0.237	-0.253	0.458	0.23	-0.24	0.302	0.178	-0.165	0.112	0.253
609	3.045	-0.519	0.947	0.438	-0.312	0.937	0.567	-0.395	0.863	0.611	-0.41	0.671	0.638	-0.414	0.508	0.572	-0.446	0.416	0.576	-0.505	0.271	0.616	-0.576	0.082	0.532	-0.466	0.028	0.576	NaN	NaN	NaN	-0.395	0.87	0.228	-0.34	0.695	0.186	-0.268	0.564	0.237	-0.25	0.458	0.23	-0.235	0.301	0.178	-0.16	0.111	0.253
610	3.05	-0.516	0.947	0.437	-0.31	0.937	0.567	-0.392	0.862	0.61	-0.408	0.67	0.638	-0.412	0.507	0.571	-0.444	0.415	0.576	-0.504	0.271	0.616	-0.576	0.083	0.532	-0.466	0.028	0.576	NaN	NaN	NaN	-0.39	0.869	0.227	-0.335	0.694	0.185	-0.263	0.563	0.237	-0.245	0.457	0.23	-0.23	0.3	0.179	-0.156	0.111	0.253
611	3.055	-0.513	0.946	0.436	-0.306	0.936	0.567	-0.389	0.861	0.61	-0.406	0.67	0.637	-0.411	0.507	0.571	-0.443	0.415	0.575	-0.503	0.271	0.616	-0.576	0.083	0.532	-0.466	0.028	0.576	NaN	NaN	NaN	-0.386	0.868	0.227	-0.331	0.693	0.185	-0.259	0.562	0.237	-0.241	0.456	0.23	-0.226	0.299	0.179	-0.151	0.11	0.254
612	3.06	-0.508	0.945	0.434	-0.303	0.935	0.566	-0.386	0.861	0.609	-0.404	0.67	0.637	-0.409	0.507	0.571	-0.441	0.415	0.575	-0.503	0.271	0.615	-0.576	0.083	0.532	-0.466	0.028	0.576	NaN	NaN	NaN	-0.381	0.867	0.226	-0.327	0.692	0.185	-0.255	0.561	0.237	-0.237	0.455	0.23	-0.221	0.298	0.179	-0.147	0.109	0.254
613	3.065	-0.505	0.944	0.433	-0.298	0.934	0.565	-0.383	0.86	0.608	-0.401	0.669	0.636	-0.407	0.507	0.57	-0.44	0.415	0.575	-0.502	0.272	0.615	-0.576	0.083	0.531	-0.466	0.028	0.576	NaN	NaN	NaN	-0.375	0.866	0.225	-0.322	0.691	0.184	-0.251	0.56	0.237	-0.233	0.454	0.23	-0.217	0.297	0.179	-0.143	0.108	0.254
614	3.07	-0.501	0.944	0.432	-0.296	0.934	0.565	-0.38	0.86	0.607	-0.399	0.669	0.636	-0.405	0.506	0.57	-0.438	0.414	0.575	-0.501	0.272	0.615	-0.575	0.083	0.531	-0.466	0.028	0.576	NaN	NaN	NaN	-0.371	0.865	0.225	-0.317	0.69	0.183	-0.247	0.559	0.236	-0.229	0.453	0.23	-0.213	0.296	0.179	-0.139	0.107	0.255
615	3.075	-0.497	0.943	0.431	-0.292	0.934	0.564	-0.377	0.859	0.607	-0.396	0.669	0.636	-0.403	0.506	0.569	-0.437	0.414	0.575	-0.5	0.272	0.615	-0.575	0.083	0.531	-0.466	0.028	0.575	NaN	NaN	NaN	-0.367	0.865	0.224	-0.313	0.689	0.183	-0.243	0.558	0.236	-0.225	0.452	0.229	-0.209	0.295	0.178	-0.135	0.106	0.255
616	3.08	-0.493	0.942	0.43	-0.288	0.933	0.564	-0.374	0.859	0.606	-0.394	0.668	0.635	-0.401	0.506	0.569	-0.435	0.414	0.574	-0.5	0.272	0.615	-0.575	0.083	0.531	-0.466	0.028	0.575	NaN	NaN	NaN	-0.362	0.864	0.223	-0.308	0.689	0.183	-0.24	0.557	0.236	-0.221	0.451	0.229	-0.204	0.294	0.178	-0.131	0.105	0.255
617	3.085	-0.489	0.941	0.429	-0.285	0.932	0.564	-0.37	0.858	0.606	-0.391	0.668	0.634	-0.399	0.506	0.569	-0.434	0.414	0.574	-0.499	0.272	0.614	-0.575	0.084	0.531	-0.466	0.028	0.575	NaN	NaN	NaN	-0.358	0.863	0.223	-0.304	0.688	0.182	-0.236	0.556	0.236	-0.218	0.45	0.229	-0.201	0.293	0.178	-0.128	0.104	0.255
618	3.09	-0.485	0.941	0.427	-0.283	0.931	0.563	-0.367	0.858	0.605	-0.389	0.668	0.634	-0.397	0.505	0.568	-0.432	0.414	0.574	-0.498	0.272	0.614	-0.574	0.084	0.531	-0.466	0.028	0.575	NaN	NaN	NaN	-0.353	0.862	0.222	-0.3	0.687	0.181	-0.232	0.555	0.236	-0.214	0.449	0.229	-0.197	0.292	0.178	-0.124	0.102	0.256
619	3.095	-0.481	0.94	0.426	-0.279	0.931	0.563	-0.364	0.857	0.604	-0.387	0.668	0.633	-0.395	0.505	0.568	-0.431	0.414	0.573	-0.496	0.272	0.614	-0.574	0.085	0.531	-0.466	0.028	0.575	NaN	NaN	NaN	-0.349	0.862	0.221	-0.295	0.686	0.181	-0.228	0.554	0.236	-0.21	0.448	0.228	-0.192	0.29	0.178	-0.121	0.101	0.256
620	3.1	-0.477	0.939	0.425	-0.276	0.93	0.562	-0.361	0.857	0.603	-0.384	0.667	0.632	-0.393	0.504	0.567	-0.43	0.414	0.573	-0.495	0.272	0.614	-0.575	0.086	0.531	-0.466	0.028	0.575	NaN	NaN	NaN	-0.344	0.861	0.22	-0.291	0.685	0.18	-0.224	0.553	0.235	-0.206	0.447	0.228	-0.19	0.289	0.178	-0.118	0.1	0.256
621	3.105	-0.472	0.938	0.423	-0.271	0.93	0.561	-0.357	0.857	0.602	-0.382	0.667	0.632	-0.391	0.504	0.567	-0.428	0.414	0.573	-0.494	0.272	0.614	-0.575	0.087	0.531	-0.466	0.028	0.575	NaN	NaN	NaN	-0.339	0.86	0.22	-0.287	0.684	0.18	-0.221	0.552	0.235	-0.203	0.445	0.228	-0.186	0.288	0.178	-0.116	0.098	0.256
622	3.11	-0.468	0.938	0.422	-0.267	0.929	0.56	-0.354	0.856	0.602	-0.379	0.667	0.631	-0.389	0.504	0.566	-0.426	0.414	0.572	-0.493	0.273	0.613	-0.575	0.088	0.531	-0.466	0.028	0.575	NaN	NaN	NaN	-0.334	0.858	0.219	-0.283	0.683	0.179	-0.217	0.55	0.234	-0.199	0.444	0.228	-0.182	0.287	0.178	-0.113	0.097	0.256
623	3.115	-0.464	0.937	0.421	-0.264	0.928	0.56	-0.351	0.856	0.601	-0.377	0.667	0.631	-0.387	0.504	0.566	-0.425	0.414	0.572	-0.492	0.273	0.613	-0.575	0.088	0.531	-0.466	0.028	0.575	NaN	NaN	NaN	-0.329	0.857	0.218	-0.278	0.681	0.178	-0.214	0.549	0.234	-0.196	0.443	0.228	-0.179	0.286	0.177	-0.111	0.095	0.257
624	3.12	-0.459	0.936	0.419	-0.26	0.927	0.559	-0.347	0.855	0.6	-0.374	0.667	0.63	-0.385	0.504	0.566	-0.423	0.414	0.572	-0.492	0.273	0.613	-0.575	0.089	0.531	-0.466	0.028	0.575	NaN	NaN	NaN	-0.324	0.856	0.218	-0.274	0.68	0.178	-0.21	0.548	0.234	-0.192	0.442	0.228	-0.176	0.284	0.177	-0.11	0.094	0.257
625	3.125	-0.455	0.936	0.418	-0.258	0.927	0.559	-0.343	0.855	0.599	-0.371	0.666	0.629	-0.383	0.503	0.565	-0.422	0.414	0.571	-0.491	0.274	0.613	-0.575	0.089	0.531	-0.466	0.028	0.576	NaN	NaN	NaN	-0.319	0.855	0.217	-0.27	0.679	0.177	-0.206	0.547	0.234	-0.189	0.441	0.227	-0.173	0.283	0.177	-0.109	0.093	0.257
626	3.13	-0.45	0.935	0.416	-0.255	0.926	0.559	-0.34	0.854	0.598	-0.368	0.666	0.629	-0.381	0.503	0.565	-0.42	0.414	0.571	-0.49	0.274	0.613	-0.574	0.089	0.531	-0.466	0.028	0.576	NaN	NaN	NaN	-0.316	0.855	0.215	-0.266	0.678	0.176	-0.203	0.546	0.233	-0.185	0.44	0.226	-0.17	0.282	0.177	-0.107	0.091	0.257
627	3.135	-0.446	0.934	0.415	-0.25	0.926	0.557	-0.337	0.854	0.597	-0.366	0.666	0.628	-0.378	0.503	0.565	-0.418	0.413	0.571	-0.488	0.275	0.612	-0.574	0.09	0.531	-0.466	0.028	0.576	NaN	NaN	NaN	-0.312	0.854	0.214	-0.263	0.677	0.176	-0.199	0.544	0.233	-0.182	0.439	0.226	-0.167	0.281	0.177	-0.106	0.091	0.257
628	3.14	-0.441	0.934	0.413	-0.247	0.925	0.556	-0.333	0.854	0.596	-0.363	0.666	0.627	-0.376	0.503	0.564	-0.415	0.413	0.571	-0.487	0.275	0.611	-0.573	0.09	0.531	-0.466	0.028	0.576	NaN	NaN	NaN	-0.307	0.853	0.213	-0.259	0.676	0.175	-0.196	0.544	0.232	-0.179	0.438	0.225	-0.164	0.279	0.177	-0.104	0.09	0.258
629	3.145	-0.436	0.933	0.411	-0.242	0.925	0.555	-0.33	0.854	0.595	-0.36	0.666	0.627	-0.373	0.503	0.564	-0.413	0.413	0.57	-0.486	0.276	0.611	-0.573	0.092	0.531	-0.466	0.028	0.576	NaN	NaN	NaN	-0.303	0.852	0.212	-0.255	0.675	0.174	-0.192	0.543	0.232	-0.175	0.437	0.225	-0.162	0.279	0.177	-0.102	0.089	0.258
630	3.15	-0.432	0.933	0.41	-0.238	0.924	0.555	-0.326	0.853	0.594	-0.357	0.666	0.626	-0.371	0.503	0.563	-0.411	0.413	0.57	-0.484	0.277	0.611	-0.573	0.092	0.531	-0.466	0.028	0.576	NaN	NaN	NaN	-0.298	0.852	0.211	-0.251	0.675	0.174	-0.189	0.542	0.231	-0.172	0.437	0.225	-0.159	0.278	0.177	-0.101	0.089	0.257
631	3.155	-0.427	0.932	0.408	-0.234	0.923	0.553	-0.323	0.853	0.593	-0.354	0.666	0.625	-0.368	0.502	0.563	-0.408	0.413	0.57	-0.483	0.277	0.611	-0.572	0.093	0.531	-0.466	0.028	0.576	NaN	NaN	NaN	-0.293	0.851	0.209	-0.247	0.675	0.173	-0.185	0.542	0.23	-0.169	0.437	0.224	-0.155	0.278	0.177	-0.099	0.088	0.256
632	3.16	-0.423	0.932	0.407	-0.23	0.923	0.552	-0.319	0.853	0.592	-0.351	0.666	0.624	-0.365	0.502	0.562	-0.406	0.413	0.569	-0.482	0.278	0.611	-0.571	0.093	0.531	-0.466	0.028	0.576	NaN	NaN	NaN	-0.288	0.851	0.208	-0.244	0.675	0.172	-0.181	0.542	0.23	-0.165	0.437	0.223	-0.153	0.278	0.176	-0.098	0.088	0.256
633	3.165	-0.419	0.932	0.405	-0.227	0.922	0.552	-0.316	0.852	0.591	-0.348	0.666	0.623	-0.362	0.502	0.562	-0.404	0.414	0.569	-0.48	0.279	0.611	-0.57	0.095	0.532	-0.466	0.028	0.576	NaN	NaN	NaN	-0.284	0.851	0.207	-0.24	0.674	0.171	-0.177	0.542	0.228	-0.161	0.437	0.222	-0.149	0.278	0.176	-0.096	0.087	0.256
634	3.17	-0.414	0.932	0.404	-0.223	0.922	0.551	-0.312	0.852	0.59	-0.345	0.666	0.622	-0.359	0.502	0.562	-0.401	0.414	0.569	-0.479	0.28	0.611	-0.57	0.096	0.532	-0.466	0.028	0.576	NaN	NaN	NaN	-0.28	0.852	0.206	-0.235	0.674	0.17	-0.173	0.542	0.227	-0.157	0.438	0.22	-0.146	0.278	0.174	-0.095	0.087	0.255
635	3.175	-0.411	0.932	0.403	-0.22	0.922	0.55	-0.308	0.852	0.588	-0.342	0.666	0.621	-0.356	0.502	0.561	-0.398	0.414	0.569	-0.477	0.281	0.611	-0.57	0.098	0.532	-0.466	0.028	0.576	NaN	NaN	NaN	-0.276	0.852	0.205	-0.231	0.675	0.168	-0.168	0.543	0.226	-0.152	0.438	0.219	-0.143	0.278	0.173	-0.094	0.087	0.255
636	3.18	-0.407	0.933	0.402	-0.217	0.922	0.549	-0.305	0.852	0.588	-0.339	0.667	0.621	-0.353	0.503	0.561	-0.395	0.415	0.569	-0.475	0.282	0.611	-0.569	0.099	0.532	-0.466	0.028	0.576	NaN	NaN	NaN	-0.272	0.853	0.204	-0.227	0.675	0.167	-0.164	0.543	0.225	-0.148	0.438	0.218	-0.14	0.279	0.172	-0.093	0.087	0.255
637	3.185	-0.403	0.933	0.401	-0.212	0.922	0.548	-0.301	0.852	0.587	-0.335	0.667	0.62	-0.349	0.503	0.561	-0.392	0.415	0.569	-0.473	0.283	0.611	-0.568	0.101	0.532	-0.466	0.028	0.575	NaN	NaN	NaN	-0.268	0.853	0.203	-0.222	0.675	0.165	-0.158	0.544	0.223	-0.144	0.439	0.217	-0.136	0.279	0.17	-0.092	0.087	0.254
638	3.19	-0.399	0.933	0.399	-0.208	0.922	0.547	-0.297	0.852	0.585	-0.332	0.667	0.619	-0.346	0.503	0.561	-0.389	0.416	0.569	-0.472	0.285	0.612	-0.567	0.102	0.532	-0.466	0.028	0.575	NaN	NaN	NaN	-0.264	0.854	0.203	-0.218	0.676	0.164	-0.153	0.544	0.222	-0.14	0.439	0.216	-0.133	0.279	0.169	-0.092	0.087	0.253
639	3.195	-0.395	0.933	0.398	-0.204	0.922	0.546	-0.294	0.852	0.584	-0.329	0.668	0.618	-0.342	0.503	0.561	-0.386	0.417	0.57	-0.47	0.287	0.612	-0.566	0.104	0.533	-0.466	0.028	0.575	NaN	NaN	NaN	-0.261	0.855	0.202	-0.213	0.676	0.163	-0.148	0.545	0.22	-0.136	0.439	0.215	-0.129	0.279	0.168	-0.091	0.087	0.253
640	3.2	-0.391	0.934	0.398	-0.201	0.922	0.544	-0.291	0.853	0.583	-0.325	0.668	0.617	-0.338	0.504	0.561	-0.383	0.418	0.57	-0.468	0.289	0.612	-0.565	0.106	0.533	-0.465	0.028	0.575	NaN	NaN	NaN	-0.258	0.855	0.201	-0.208	0.677	0.161	-0.144	0.545	0.219	-0.132	0.439	0.213	-0.126	0.28	0.167	-0.09	0.086	0.252
641	3.205	-0.387	0.934	0.396	-0.197	0.922	0.543	-0.288	0.853	0.582	-0.321	0.669	0.616	-0.334	0.504	0.561	-0.379	0.418	0.57	-0.465	0.29	0.612	-0.564	0.108	0.533	-0.465	0.028	0.576	NaN	NaN	NaN	-0.254	0.856	0.2	-0.203	0.677	0.16	-0.139	0.545	0.217	-0.128	0.439	0.212	-0.123	0.28	0.166	-0.089	0.086	0.252
642	3.21	-0.383	0.935	0.395	-0.192	0.922	0.542	-0.284	0.854	0.581	-0.318	0.669	0.616	-0.33	0.504	0.561	-0.376	0.419	0.571	-0.463	0.292	0.613	-0.563	0.11	0.534	-0.465	0.029	0.576	NaN	NaN	NaN	-0.25	0.856	0.199	-0.199	0.677	0.159	-0.135	0.546	0.216	-0.125	0.439	0.211	-0.12	0.28	0.165	-0.087	0.085	0.252
643	3.215	-0.379	0.935	0.394	-0.188	0.922	0.54	-0.28	0.854	0.58	-0.314	0.67	0.615	-0.326	0.504	0.562	-0.372	0.42	0.571	-0.461	0.294	0.614	-0.562	0.112	0.535	-0.465	0.029	0.576	NaN	NaN	NaN	-0.245	0.856	0.197	-0.195	0.678	0.157	-0.132	0.546	0.216	-0.122	0.439	0.211	-0.117	0.28	0.164	-0.087	0.085	0.252
644	3.22	-0.375	0.936	0.393	-0.185	0.923	0.538	-0.277	0.854	0.579	-0.311	0.671	0.614	-0.321	0.505	0.562	-0.367	0.42	0.572	-0.458	0.295	0.615	-0.56	0.115	0.535	-0.465	0.029	0.576	NaN	NaN	NaN	-0.242	0.856	0.196	-0.191	0.678	0.157	-0.129	0.546	0.215	-0.118	0.44	0.21	-0.115	0.279	0.163	-0.086	0.085	0.252
645	3.225	-0.372	0.937	0.391	-0.181	0.924	0.537	-0.273	0.854	0.577	-0.307	0.671	0.614	-0.316	0.505	0.563	-0.363	0.421	0.573	-0.455	0.298	0.615	-0.559	0.117	0.535	-0.464	0.029	0.576	NaN	NaN	NaN	-0.238	0.856	0.194	-0.188	0.678	0.155	-0.126	0.546	0.214	-0.115	0.439	0.209	-0.112	0.279	0.163	-0.086	0.085	0.252
646	3.23	-0.368	0.937	0.39	-0.178	0.925	0.536	-0.27	0.855	0.576	-0.303	0.672	0.613	-0.311	0.506	0.563	-0.358	0.422	0.573	-0.452	0.3	0.615	-0.557	0.119	0.536	-0.464	0.029	0.576	NaN	NaN	NaN	-0.235	0.857	0.193	-0.184	0.677	0.154	-0.124	0.545	0.213	-0.113	0.439	0.208	-0.11	0.279	0.162	-0.085	0.085	0.252
647	3.235	-0.364	0.938	0.388	-0.175	0.925	0.535	-0.267	0.856	0.575	-0.3	0.673	0.612	-0.307	0.506	0.564	-0.353	0.423	0.574	-0.449	0.303	0.616	-0.555	0.122	0.537	-0.464	0.029	0.576	NaN	NaN	NaN	-0.231	0.857	0.191	-0.181	0.678	0.153	-0.121	0.545	0.213	-0.11	0.439	0.208	-0.109	0.279	0.162	-0.085	0.085	0.252
648	3.24	-0.361	0.938	0.387	-0.171	0.926	0.534	-0.263	0.856	0.574	-0.296	0.674	0.612	-0.301	0.506	0.564	-0.348	0.424	0.575	-0.446	0.305	0.616	-0.553	0.125	0.537	-0.463	0.029	0.576	NaN	NaN	NaN	-0.227	0.857	0.19	-0.18	0.679	0.153	-0.119	0.545	0.212	-0.108	0.439	0.208	-0.107	0.279	0.162	-0.085	0.085	0.252
649	3.245	-0.357	0.939	0.385	-0.168	0.926	0.533	-0.259	0.856	0.573	-0.291	0.674	0.611	-0.296	0.507	0.565	-0.343	0.424	0.576	-0.443	0.308	0.617	-0.55	0.128	0.538	-0.463	0.03	0.576	NaN	NaN	NaN	-0.223	0.857	0.188	-0.178	0.679	0.153	-0.117	0.545	0.212	-0.106	0.439	0.207	-0.106	0.278	0.162	-0.084	0.085	0.252
650	3.25	-0.353	0.94	0.383	-0.165	0.926	0.531	-0.256	0.857	0.571	-0.287	0.675	0.61	-0.29	0.508	0.566	-0.338	0.426	0.577	-0.439	0.31	0.618	-0.548	0.131	0.539	-0.463	0.03	0.576	NaN	NaN	NaN	-0.218	0.857	0.187	-0.174	0.679	0.152	-0.115	0.544	0.211	-0.104	0.438	0.207	-0.104	0.278	0.162	-0.084	0.085	0.252
651	3.255	-0.349	0.94	0.382	-0.162	0.927	0.53	-0.253	0.857	0.57	-0.283	0.676	0.61	-0.284	0.508	0.567	-0.332	0.427	0.578	-0.434	0.312	0.618	-0.545	0.134	0.539	-0.462	0.03	0.576	NaN	NaN	NaN	-0.213	0.857	0.186	-0.171	0.679	0.151	-0.113	0.544	0.211	-0.102	0.438	0.207	-0.103	0.278	0.162	-0.083	0.085	0.252
652	3.26	-0.345	0.941	0.38	-0.158	0.927	0.529	-0.249	0.858	0.568	-0.279	0.677	0.609	-0.278	0.509	0.567	-0.326	0.427	0.578	-0.43	0.315	0.619	-0.542	0.137	0.54	-0.462	0.03	0.576	NaN	NaN	NaN	-0.209	0.858	0.184	-0.167	0.678	0.15	-0.11	0.544	0.21	-0.101	0.438	0.206	-0.102	0.278	0.162	-0.083	0.085	0.253
653	3.265	-0.342	0.942	0.378	-0.155	0.929	0.528	-0.247	0.859	0.567	-0.274	0.677	0.608	-0.272	0.509	0.568	-0.32	0.428	0.579	-0.425	0.318	0.619	-0.539	0.141	0.541	-0.461	0.031	0.576	NaN	NaN	NaN	-0.207	0.859	0.183	-0.164	0.678	0.15	-0.108	0.544	0.21	-0.099	0.438	0.206	-0.102	0.278	0.162	-0.083	0.085	0.253
654	3.27	-0.339	0.943	0.376	-0.152	0.929	0.527	-0.244	0.859	0.565	-0.27	0.678	0.608	-0.265	0.509	0.569	-0.313	0.429	0.58	-0.42	0.32	0.62	-0.535	0.144	0.541	-0.461	0.031	0.576	NaN	NaN	NaN	-0.203	0.86	0.182	-0.16	0.678	0.149	-0.106	0.544	0.209	-0.098	0.438	0.205	-0.101	0.278	0.162	-0.082	0.085	0.253
655	3.275	-0.335	0.943	0.375	-0.15	0.93	0.526	-0.241	0.86	0.564	-0.265	0.678	0.608	-0.258	0.51	0.57	-0.307	0.43	0.581	-0.415	0.322	0.621	-0.531	0.148	0.542	-0.46	0.032	0.575	NaN	NaN	NaN	-0.197	0.86	0.181	-0.157	0.678	0.148	-0.104	0.544	0.209	-0.096	0.438	0.205	-0.101	0.278	0.162	-0.082	0.085	0.253
656	3.28	-0.332	0.944	0.373	-0.147	0.93	0.525	-0.238	0.861	0.563	-0.26	0.679	0.607	-0.252	0.51	0.571	-0.3	0.431	0.582	-0.409	0.325	0.621	-0.527	0.151	0.542	-0.459	0.033	0.575	NaN	NaN	NaN	-0.193	0.861	0.18	-0.154	0.679	0.147	-0.101	0.544	0.209	-0.095	0.438	0.205	-0.1	0.277	0.162	-0.083	0.085	0.253
657	3.285	-0.329	0.945	0.371	-0.144	0.931	0.524	-0.235	0.861	0.561	-0.256	0.679	0.607	-0.245	0.511	0.572	-0.293	0.432	0.583	-0.402	0.326	0.622	-0.523	0.154	0.542	-0.459	0.034	0.575	NaN	NaN	NaN	-0.189	0.861	0.179	-0.152	0.679	0.147	-0.099	0.544	0.208	-0.093	0.437	0.205	-0.099	0.277	0.162	-0.082	0.085	0.253
658	3.29	-0.325	0.945	0.37	-0.141	0.931	0.523	-0.232	0.861	0.56	-0.251	0.68	0.607	-0.238	0.511	0.573	-0.286	0.432	0.584	-0.397	0.328	0.623	-0.519	0.158	0.543	-0.458	0.036	0.574	-0.135	0.945	0.218	-0.185	0.862	0.179	-0.15	0.681	0.146	-0.097	0.544	0.208	-0.092	0.437	0.205	-0.097	0.277	0.161	-0.082	0.084	0.253
659	3.295	-0.322	0.946	0.368	-0.137	0.931	0.522	-0.228	0.861	0.559	-0.246	0.681	0.606	-0.231	0.511	0.573	-0.279	0.433	0.585	-0.391	0.331	0.623	-0.515	0.161	0.543	-0.457	0.038	0.574	-0.132	0.943	0.218	-0.181	0.862	0.178	-0.147	0.682	0.145	-0.094	0.544	0.207	-0.091	0.438	0.204	-0.095	0.277	0.161	-0.082	0.084	0.253
660	3.3	-0.319	0.947	0.367	-0.135	0.932	0.521	-0.225	0.862	0.558	-0.241	0.681	0.606	-0.224	0.512	0.574	-0.271	0.434	0.586	-0.385	0.333	0.624	-0.51	0.165	0.543	-0.455	0.039	0.574	-0.129	0.944	0.218	-0.179	0.863	0.177	-0.144	0.682	0.144	-0.092	0.545	0.207	-0.089	0.438	0.204	-0.094	0.277	0.161	-0.081	0.084	0.253
661	3.305	-0.315	0.947	0.365	-0.131	0.933	0.52	-0.223	0.862	0.557	-0.236	0.682	0.606	-0.217	0.513	0.575	-0.264	0.434	0.587	-0.378	0.335	0.624	-0.506	0.17	0.543	-0.455	0.042	0.573	-0.127	0.943	0.218	-0.176	0.864	0.176	-0.141	0.683	0.144	-0.09	0.545	0.206	-0.087	0.437	0.203	-0.092	0.277	0.16	-0.081	0.084	0.253
662	3.31	-0.312	0.948	0.364	-0.129	0.934	0.519	-0.22	0.863	0.555	-0.232	0.682	0.606	-0.21	0.513	0.576	-0.256	0.435	0.588	-0.372	0.337	0.625	-0.501	0.174	0.542	-0.453	0.044	0.573	-0.123	0.945	0.216	-0.171	0.864	0.175	-0.138	0.683	0.143	-0.088	0.545	0.206	-0.085	0.437	0.203	-0.091	0.277	0.16	-0.081	0.084	0.253
663	3.315	-0.308	0.948	0.363	-0.127	0.934	0.519	-0.217	0.863	0.555	-0.227	0.682	0.605	-0.203	0.514	0.576	-0.249	0.436	0.588	-0.365	0.338	0.625	-0.496	0.178	0.542	-0.451	0.046	0.573	NaN	NaN	NaN	-0.168	0.865	0.174	-0.135	0.684	0.142	-0.086	0.545	0.205	-0.083	0.437	0.202	-0.09	0.277	0.16	-0.08	0.084	0.252
664	3.32	-0.305	0.949	0.362	-0.124	0.935	0.518	-0.214	0.863	0.554	-0.222	0.683	0.605	-0.196	0.514	0.577	-0.241	0.436	0.589	-0.358	0.34	0.625	-0.491	0.181	0.542	-0.449	0.049	0.572	-0.116	0.943	0.216	-0.165	0.865	0.173	-0.131	0.684	0.141	-0.084	0.545	0.205	-0.082	0.437	0.202	-0.088	0.277	0.159	-0.08	0.084	0.252
665	3.325	-0.302	0.949	0.361	-0.121	0.935	0.517	-0.21	0.864	0.553	-0.217	0.683	0.605	-0.189	0.515	0.577	-0.233	0.437	0.589	-0.351	0.342	0.625	-0.485	0.185	0.542	-0.447	0.052	0.572	-0.115	0.943	0.216	-0.161	0.865	0.173	-0.128	0.684	0.141	-0.081	0.545	0.204	-0.08	0.437	0.202	-0.087	0.277	0.159	-0.08	0.084	0.252
666	3.33	-0.299	0.95	0.36	-0.119	0.935	0.516	-0.207	0.864	0.552	-0.212	0.683	0.605	-0.182	0.516	0.578	-0.226	0.438	0.59	-0.345	0.344	0.625	-0.479	0.188	0.541	-0.445	0.055	0.572	NaN	NaN	NaN	-0.158	0.865	0.172	-0.126	0.685	0.141	-0.08	0.545	0.204	-0.079	0.438	0.202	-0.086	0.277	0.159	-0.08	0.084	0.252
667	3.335	-0.296	0.95	0.359	-0.116	0.936	0.516	-0.204	0.865	0.552	-0.207	0.684	0.604	-0.175	0.516	0.578	-0.218	0.439	0.59	-0.337	0.346	0.625	-0.474	0.192	0.541	-0.442	0.058	0.572	-0.103	0.947	0.212	-0.156	0.866	0.17	-0.122	0.685	0.14	-0.078	0.546	0.204	-0.078	0.438	0.201	-0.085	0.276	0.159	-0.079	0.084	0.252
668	3.34	-0.293	0.951	0.358	-0.113	0.936	0.515	-0.201	0.865	0.551	-0.202	0.684	0.604	-0.168	0.517	0.579	-0.211	0.44	0.591	-0.33	0.347	0.625	-0.469	0.196	0.541	-0.44	0.061	0.572	NaN	NaN	NaN	-0.154	0.867	0.169	-0.12	0.685	0.139	-0.076	0.545	0.203	-0.077	0.437	0.201	-0.085	0.276	0.159	-0.079	0.084	0.252
669	3.345	-0.29	0.951	0.358	-0.11	0.936	0.514	-0.198	0.866	0.55	-0.198	0.685	0.603	-0.161	0.518	0.579	-0.203	0.441	0.591	-0.323	0.349	0.625	-0.463	0.2	0.54	-0.437	0.064	0.572	NaN	NaN	NaN	-0.149	0.867	0.169	-0.117	0.686	0.139	-0.074	0.545	0.203	-0.076	0.437	0.201	-0.085	0.276	0.159	-0.079	0.084	0.253
670	3.35	-0.287	0.952	0.357	-0.107	0.937	0.513	-0.194	0.866	0.55	-0.193	0.685	0.603	-0.154	0.519	0.579	-0.196	0.441	0.591	-0.316	0.351	0.625	-0.458	0.204	0.54	-0.433	0.068	0.573	NaN	NaN	NaN	-0.146	0.867	0.168	-0.114	0.686	0.138	-0.072	0.545	0.203	-0.074	0.437	0.201	-0.084	0.276	0.159	-0.079	0.084	0.253
671	3.355	-0.284	0.952	0.356	-0.104	0.938	0.512	-0.191	0.867	0.55	-0.188	0.685	0.603	-0.148	0.52	0.579	-0.188	0.443	0.591	-0.309	0.352	0.625	-0.451	0.206	0.538	-0.428	0.071	0.573	NaN	NaN	NaN	-0.145	0.868	0.167	-0.112	0.686	0.138	-0.071	0.545	0.202	-0.073	0.437	0.201	-0.084	0.276	0.159	-0.079	0.084	0.253
672	3.36	-0.281	0.953	0.355	-0.101	0.938	0.511	-0.188	0.867	0.549	-0.183	0.686	0.602	-0.141	0.521	0.579	-0.181	0.444	0.591	-0.302	0.355	0.624	-0.445	0.209	0.537	-0.423	0.075	0.574	-0.09	0.947	0.209	-0.143	0.869	0.166	-0.11	0.686	0.138	-0.069	0.545	0.202	-0.072	0.437	0.201	-0.083	0.276	0.159	-0.079	0.084	0.253
673	3.365	-0.278	0.953	0.355	-0.098	0.94	0.511	-0.184	0.868	0.549	-0.179	0.686	0.602	-0.134	0.522	0.579	-0.174	0.445	0.591	-0.296	0.357	0.623	-0.439	0.212	0.537	-0.416	0.078	0.575	NaN	NaN	NaN	-0.14	0.869	0.165	-0.107	0.686	0.137	-0.067	0.545	0.202	-0.071	0.437	0.201	-0.082	0.276	0.158	-0.079	0.084	0.253
674	3.37	-0.275	0.953	0.354	-0.096	0.941	0.511	-0.181	0.868	0.549	-0.174	0.687	0.601	-0.127	0.523	0.579	-0.167	0.446	0.591	-0.289	0.358	0.623	-0.433	0.215	0.536	-0.409	0.081	0.576	NaN	NaN	NaN	-0.138	0.87	0.165	-0.105	0.686	0.137	-0.066	0.545	0.202	-0.07	0.437	0.201	-0.081	0.276	0.158	-0.079	0.084	0.254
675	3.375	-0.272	0.954	0.353	-0.093	0.941	0.51	-0.178	0.869	0.549	-0.169	0.687	0.601	-0.121	0.524	0.579	-0.16	0.447	0.591	-0.282	0.36	0.623	-0.425	0.217	0.535	-0.402	0.084	0.577	NaN	NaN	NaN	-0.135	0.87	0.164	-0.103	0.686	0.137	-0.064	0.545	0.202	-0.07	0.437	0.201	-0.081	0.276	0.159	-0.079	0.084	0.254
676	3.38	-0.269	0.954	0.353	-0.09	0.942	0.509	-0.175	0.87	0.548	-0.164	0.687	0.6	-0.114	0.525	0.579	-0.153	0.449	0.591	-0.275	0.362	0.622	-0.418	0.22	0.535	-0.394	0.088	0.578	NaN	NaN	NaN	-0.132	0.871	0.164	-0.101	0.686	0.137	-0.063	0.545	0.202	-0.068	0.437	0.2	-0.08	0.276	0.159	-0.078	0.084	0.254
677	3.385	-0.266	0.954	0.352	-0.087	0.942	0.509	-0.172	0.871	0.548	-0.159	0.688	0.6	-0.108	0.527	0.578	-0.145	0.45	0.591	-0.268	0.363	0.621	-0.411	0.221	0.534	-0.386	0.09	0.579	-0.075	0.948	0.206	-0.13	0.871	0.164	-0.099	0.686	0.136	-0.061	0.545	0.201	-0.066	0.436	0.2	-0.079	0.276	0.159	-0.078	0.084	0.254
678	3.39	-0.263	0.955	0.351	-0.084	0.942	0.508	-0.169	0.872	0.548	-0.155	0.688	0.6	-0.101	0.528	0.578	-0.139	0.452	0.59	-0.261	0.365	0.621	-0.403	0.223	0.533	-0.377	0.092	0.58	NaN	NaN	NaN	-0.127	0.871	0.163	-0.097	0.686	0.136	-0.06	0.545	0.201	-0.065	0.436	0.2	-0.078	0.276	0.158	-0.078	0.084	0.254
679	3.395	-0.26	0.955	0.351	-0.081	0.943	0.508	-0.166	0.873	0.548	-0.15	0.689	0.599	-0.095	0.529	0.578	-0.132	0.453	0.59	-0.255	0.367	0.62	-0.396	0.224	0.533	-0.369	0.095	0.58	NaN	NaN	NaN	-0.124	0.871	0.163	-0.095	0.686	0.136	-0.059	0.545	0.201	-0.064	0.436	0.2	-0.078	0.276	0.158	-0.078	0.084	0.254
680	3.4	-0.258	0.956	0.35	-0.079	0.943	0.508	-0.162	0.873	0.547	-0.146	0.69	0.599	-0.088	0.53	0.578	-0.125	0.454	0.59	-0.248	0.368	0.619	-0.389	0.225	0.532	-0.361	0.097	0.581	NaN	NaN	NaN	-0.122	0.871	0.162	-0.093	0.685	0.136	-0.057	0.545	0.201	-0.063	0.436	0.2	-0.077	0.276	0.158	-0.078	0.084	0.254
681	3.405	-0.254	0.956	0.35	-0.076	0.944	0.508	-0.159	0.874	0.547	-0.141	0.69	0.599	-0.082	0.532	0.578	-0.119	0.456	0.589	-0.241	0.369	0.618	-0.38	0.225	0.531	-0.351	0.099	0.581	NaN	NaN	NaN	-0.119	0.87	0.162	-0.091	0.685	0.135	-0.056	0.545	0.201	-0.063	0.436	0.199	-0.077	0.276	0.158	-0.078	0.084	0.254
682	3.41	-0.252	0.957	0.349	-0.072	0.944	0.507	-0.156	0.875	0.547	-0.136	0.691	0.598	-0.076	0.533	0.577	-0.112	0.457	0.589	-0.234	0.37	0.617	-0.372	0.225	0.531	-0.343	0.1	0.582	-0.061	0.948	0.203	-0.117	0.87	0.161	-0.089	0.685	0.135	-0.055	0.545	0.2	-0.062	0.437	0.199	-0.076	0.276	0.158	-0.078	0.084	0.254
683	3.415	-0.249	0.957	0.349	-0.07	0.946	0.506	-0.153	0.875	0.546	-0.132	0.692	0.598	-0.07	0.534	0.577	-0.105	0.458	0.588	-0.227	0.371	0.617	-0.365	0.226	0.53	-0.334	0.101	0.582	NaN	NaN	NaN	-0.114	0.87	0.161	-0.087	0.686	0.135	-0.053	0.545	0.2	-0.061	0.437	0.199	-0.076	0.276	0.158	-0.078	0.084	0.254
684	3.42	-0.246	0.958	0.348	-0.067	0.947	0.506	-0.15	0.876	0.546	-0.127	0.692	0.598	-0.064	0.535	0.577	-0.099	0.459	0.588	-0.22	0.372	0.617	-0.357	0.226	0.53	-0.325	0.102	0.582	NaN	NaN	NaN	-0.112	0.871	0.16	-0.086	0.686	0.135	-0.052	0.545	0.2	-0.061	0.437	0.199	-0.076	0.276	0.158	-0.078	0.084	0.254
685	3.425	-0.243	0.959	0.348	-0.064	0.947	0.505	-0.147	0.877	0.546	-0.122	0.693	0.597	-0.058	0.536	0.576	-0.092	0.46	0.587	-0.213	0.373	0.616	-0.348	0.224	0.529	-0.316	0.102	0.583	NaN	NaN	NaN	-0.109	0.871	0.16	-0.084	0.686	0.135	-0.05	0.545	0.2	-0.06	0.436	0.199	-0.075	0.276	0.158	-0.078	0.084	0.254
686	3.43	-0.24	0.959	0.348	-0.061	0.948	0.505	-0.144	0.878	0.546	-0.117	0.694	0.597	-0.052	0.537	0.576	-0.086	0.461	0.587	-0.206	0.373	0.615	-0.339	0.223	0.529	-0.306	0.102	0.584	NaN	NaN	NaN	-0.106	0.871	0.16	-0.082	0.686	0.134	-0.05	0.545	0.2	-0.059	0.436	0.2	-0.075	0.276	0.158	-0.077	0.084	0.254
687	3.435	-0.238	0.959	0.347	-0.058	0.949	0.505	-0.14	0.878	0.545	-0.112	0.694	0.597	-0.046	0.538	0.575	-0.079	0.462	0.586	-0.199	0.373	0.615	-0.331	0.223	0.529	-0.296	0.102	0.584	-0.044	0.95	0.2	-0.104	0.871	0.159	-0.08	0.686	0.134	-0.049	0.545	0.2	-0.058	0.436	0.2	-0.075	0.276	0.158	-0.077	0.084	0.254
688	3.44	-0.235	0.96	0.347	-0.056	0.949	0.504	-0.137	0.879	0.545	-0.107	0.694	0.597	-0.04	0.539	0.575	-0.073	0.463	0.586	-0.191	0.373	0.614	-0.324	0.223	0.529	-0.286	0.101	0.584	-0.043	0.949	0.2	-0.101	0.871	0.159	-0.079	0.686	0.134	-0.047	0.545	0.2	-0.057	0.436	0.199	-0.074	0.276	0.158	-0.077	0.084	0.254
689	3.445	-0.232	0.961	0.347	-0.053	0.949	0.504	-0.134	0.879	0.545	-0.102	0.695	0.596	-0.035	0.541	0.575	-0.066	0.464	0.586	-0.184	0.374	0.614	-0.314	0.22	0.529	-0.275	0.1	0.584	-0.043	0.949	0.2	-0.099	0.871	0.159	-0.077	0.686	0.134	-0.046	0.545	0.199	-0.056	0.436	0.199	-0.074	0.276	0.158	-0.077	0.084	0.254
690	3.45	-0.229	0.961	0.347	-0.051	0.949	0.503	-0.13	0.88	0.545	-0.097	0.695	0.597	-0.029	0.542	0.575	-0.06	0.465	0.585	-0.177	0.373	0.614	-0.305	0.218	0.529	-0.264	0.099	0.585	NaN	NaN	NaN	-0.097	0.872	0.159	-0.075	0.686	0.134	-0.045	0.545	0.199	-0.055	0.436	0.199	-0.074	0.277	0.158	-0.077	0.084	0.254
691	3.455	-0.226	0.961	0.347	-0.049	0.949	0.503	-0.127	0.881	0.545	-0.093	0.696	0.596	-0.023	0.543	0.574	-0.054	0.466	0.585	-0.169	0.373	0.614	-0.296	0.216	0.529	-0.253	0.098	0.585	NaN	NaN	NaN	-0.094	0.872	0.158	-0.073	0.686	0.134	-0.044	0.545	0.2	-0.055	0.436	0.199	-0.073	0.277	0.158	-0.077	0.084	0.254
692	3.46	-0.223	0.961	0.346	-0.046	0.95	0.502	-0.124	0.881	0.545	-0.088	0.697	0.596	-0.018	0.544	0.574	-0.048	0.466	0.584	-0.162	0.372	0.613	-0.287	0.214	0.53	-0.243	0.097	0.585	NaN	NaN	NaN	-0.091	0.872	0.158	-0.072	0.686	0.134	-0.043	0.545	0.2	-0.055	0.436	0.199	-0.073	0.277	0.158	-0.077	0.085	0.254
693	3.465	-0.221	0.962	0.346	-0.044	0.95	0.502	-0.121	0.882	0.545	-0.084	0.697	0.597	-0.012	0.545	0.573	-0.041	0.467	0.583	-0.154	0.371	0.614	-0.277	0.211	0.53	-0.231	0.095	0.586	NaN	NaN	NaN	-0.088	0.872	0.158	-0.07	0.687	0.133	-0.041	0.545	0.199	-0.054	0.436	0.199	-0.073	0.277	0.158	-0.077	0.085	0.254
694	3.47	-0.218	0.962	0.346	-0.041	0.95	0.502	-0.117	0.883	0.544	-0.079	0.698	0.596	-0.007	0.546	0.573	-0.035	0.467	0.583	-0.147	0.37	0.614	-0.268	0.209	0.53	-0.22	0.094	0.586	-0.025	0.951	0.197	-0.086	0.873	0.158	-0.068	0.687	0.133	-0.04	0.545	0.199	-0.054	0.436	0.199	-0.072	0.276	0.158	-0.077	0.085	0.254
695	3.475	-0.215	0.962	0.346	-0.038	0.952	0.501	-0.114	0.883	0.544	-0.074	0.699	0.596	-0.001	0.548	0.572	-0.029	0.468	0.582	-0.139	0.369	0.613	-0.259	0.207	0.531	-0.208	0.092	0.586	-0.024	0.951	0.197	-0.083	0.873	0.158	-0.066	0.687	0.133	-0.039	0.545	0.199	-0.053	0.436	0.199	-0.072	0.276	0.158	-0.077	0.085	0.254
696	3.48	-0.211	0.963	0.345	-0.035	0.952	0.5	-0.11	0.883	0.544	-0.07	0.7	0.596	0.005	0.549	0.572	-0.023	0.468	0.582	-0.132	0.368	0.614	-0.249	0.204	0.531	-0.196	0.09	0.587	NaN	NaN	NaN	-0.081	0.873	0.158	-0.064	0.687	0.133	-0.038	0.545	0.199	-0.052	0.436	0.199	-0.072	0.277	0.158	-0.077	0.085	0.254
697	3.485	-0.209	0.963	0.345	-0.031	0.952	0.5	-0.107	0.884	0.544	-0.065	0.7	0.596	0.01	0.55	0.572	-0.017	0.469	0.582	-0.124	0.366	0.614	-0.239	0.2	0.531	-0.184	0.088	0.587	-0.02	0.95	0.198	-0.078	0.873	0.158	-0.063	0.687	0.133	-0.037	0.545	0.199	-0.051	0.436	0.199	-0.072	0.277	0.158	-0.077	0.085	0.254
698	3.49	-0.206	0.964	0.345	-0.028	0.954	0.499	-0.104	0.885	0.544	-0.06	0.701	0.596	0.015	0.551	0.571	-0.011	0.47	0.581	-0.116	0.365	0.614	-0.229	0.197	0.532	-0.172	0.086	0.587	-0.019	0.95	0.198	-0.076	0.873	0.157	-0.06	0.687	0.133	-0.036	0.545	0.199	-0.051	0.436	0.199	-0.072	0.277	0.158	-0.077	0.085	0.254
699	3.495	-0.203	0.964	0.345	-0.025	0.954	0.499	-0.101	0.885	0.544	-0.056	0.702	0.596	0.021	0.552	0.571	-0.005	0.47	0.581	-0.108	0.363	0.614	-0.219	0.194	0.533	-0.16	0.084	0.587	NaN	NaN	NaN	-0.073	0.873	0.157	-0.059	0.687	0.133	-0.035	0.545	0.199	-0.05	0.437	0.199	-0.072	0.277	0.158	-0.077	0.085	0.254
700	3.5	-0.2	0.964	0.344	-0.022	0.955	0.499	-0.098	0.886	0.544	-0.051	0.702	0.596	0.026	0.553	0.57	0.001	0.47	0.58	-0.099	0.361	0.614	-0.208	0.19	0.533	-0.147	0.081	0.587	NaN	NaN	NaN	-0.07	0.873	0.157	-0.057	0.688	0.133	-0.034	0.545	0.199	-0.05	0.437	0.199	-0.072	0.277	0.158	-0.077	0.085	0.254
701	3.505	-0.197	0.964	0.344	-0.019	0.956	0.499	-0.095	0.886	0.544	-0.046	0.703	0.596	0.031	0.554	0.569	0.008	0.47	0.58	-0.091	0.359	0.614	-0.198	0.187	0.534	-0.135	0.079	0.588	NaN	NaN	NaN	-0.067	0.873	0.156	-0.056	0.688	0.133	-0.033	0.545	0.199	-0.049	0.437	0.199	-0.072	0.277	0.158	-0.077	0.085	0.255
702	3.51	-0.195	0.965	0.344	-0.017	0.956	0.499	-0.091	0.886	0.544	-0.042	0.704	0.596	0.036	0.554	0.569	0.014	0.47	0.579	-0.083	0.358	0.615	-0.188	0.183	0.535	-0.122	0.077	0.588	-0.003	0.952	0.195	-0.065	0.873	0.156	-0.053	0.688	0.133	-0.032	0.545	0.199	-0.049	0.437	0.199	-0.072	0.277	0.158	-0.077	0.085	0.255
703	3.515	-0.192	0.965	0.344	-0.014	0.956	0.499	-0.088	0.887	0.543	-0.038	0.705	0.596	0.041	0.555	0.568	0.019	0.471	0.579	-0.075	0.356	0.615	-0.177	0.18	0.536	-0.109	0.075	0.588	-0.002	0.952	0.195	-0.062	0.873	0.156	-0.051	0.688	0.133	-0.031	0.545	0.199	-0.049	0.437	0.199	-0.072	0.277	0.158	-0.077	0.085	0.255
704	3.52	-0.189	0.965	0.344	-0.01	0.957	0.498	-0.086	0.887	0.543	-0.033	0.705	0.596	0.046	0.556	0.568	0.025	0.471	0.579	-0.067	0.354	0.615	-0.167	0.176	0.537	-0.096	0.072	0.589	0.001	0.952	0.195	-0.06	0.873	0.156	-0.05	0.688	0.132	-0.03	0.545	0.199	-0.049	0.437	0.199	-0.072	0.277	0.158	-0.077	0.085	0.255
705	3.525	-0.186	0.965	0.344	-0.008	0.957	0.498	-0.082	0.888	0.543	-0.029	0.706	0.596	0.051	0.557	0.568	0.031	0.471	0.579	-0.059	0.351	0.616	-0.156	0.173	0.537	-0.083	0.07	0.589	0.002	0.951	0.196	-0.057	0.873	0.156	-0.048	0.688	0.132	-0.029	0.545	0.199	-0.048	0.437	0.199	-0.072	0.277	0.158	-0.077	0.085	0.255
706	3.53	-0.183	0.965	0.344	-0.005	0.957	0.498	-0.079	0.888	0.543	-0.025	0.706	0.596	0.056	0.558	0.567	0.037	0.471	0.578	-0.05	0.349	0.616	-0.145	0.169	0.538	-0.07	0.068	0.589	0.004	0.95	0.196	-0.055	0.873	0.156	-0.047	0.688	0.132	-0.028	0.545	0.199	-0.048	0.437	0.199	-0.072	0.277	0.158	-0.077	0.085	0.255
707	3.535	-0.18	0.965	0.344	-0.002	0.957	0.497	-0.076	0.888	0.543	-0.02	0.707	0.596	0.06	0.559	0.567	0.043	0.471	0.578	-0.042	0.347	0.616	-0.133	0.164	0.538	-0.056	0.066	0.59	0.005	0.95	0.196	-0.053	0.874	0.156	-0.045	0.688	0.133	-0.027	0.545	0.199	-0.048	0.437	0.2	-0.072	0.277	0.158	-0.077	0.085	0.255
708	3.54	-0.178	0.966	0.343	0.001	0.958	0.497	-0.073	0.888	0.543	-0.017	0.707	0.596	0.065	0.559	0.567	0.048	0.471	0.578	-0.034	0.346	0.617	-0.122	0.161	0.539	-0.043	0.064	0.591	NaN	NaN	NaN	-0.05	0.874	0.156	-0.044	0.688	0.133	-0.027	0.545	0.199	-0.047	0.437	0.2	-0.072	0.277	0.158	-0.077	0.085	0.255
709	3.545	-0.175	0.966	0.343	0.004	0.958	0.497	-0.07	0.888	0.543	-0.013	0.707	0.596	0.07	0.56	0.566	0.054	0.471	0.577	-0.027	0.344	0.617	-0.111	0.158	0.54	-0.029	0.062	0.591	NaN	NaN	NaN	-0.048	0.874	0.156	-0.043	0.688	0.133	-0.026	0.545	0.199	-0.047	0.437	0.2	-0.072	0.277	0.158	-0.077	0.085	0.255
710	3.55	-0.172	0.966	0.343	0.007	0.958	0.497	-0.067	0.889	0.543	-0.009	0.707	0.596	0.074	0.56	0.566	0.059	0.471	0.577	-0.018	0.342	0.618	-0.099	0.154	0.542	-0.016	0.06	0.592	NaN	NaN	NaN	-0.045	0.874	0.156	-0.041	0.688	0.133	-0.025	0.545	0.199	-0.046	0.437	0.2	-0.072	0.277	0.158	-0.077	0.085	0.255
711	3.555	-0.17	0.966	0.344	0.009	0.958	0.497	-0.064	0.889	0.543	-0.006	0.707	0.595	0.078	0.561	0.565	0.064	0.471	0.577	-0.011	0.34	0.618	-0.088	0.15	0.542	-0.002	0.058	0.592	0.021	0.951	0.193	-0.043	0.874	0.156	-0.039	0.688	0.133	-0.024	0.545	0.199	-0.046	0.437	0.2	-0.072	0.277	0.158	-0.077	0.085	0.255
712	3.56	-0.167	0.966	0.344	0.012	0.958	0.497	-0.06	0.889	0.543	-0.001	0.708	0.595	0.082	0.561	0.565	0.069	0.471	0.576	-0.003	0.338	0.618	-0.077	0.147	0.543	0.012	0.057	0.593	0.022	0.951	0.193	-0.041	0.874	0.156	-0.038	0.688	0.133	-0.024	0.545	0.199	-0.045	0.437	0.2	-0.072	0.277	0.158	-0.077	0.085	0.255
713	3.565	-0.164	0.966	0.344	0.015	0.958	0.496	-0.058	0.889	0.543	0.003	0.708	0.595	0.085	0.562	0.564	0.074	0.471	0.576	0.005	0.336	0.619	-0.065	0.143	0.544	0.025	0.055	0.594	0.023	0.951	0.193	-0.038	0.874	0.156	-0.037	0.688	0.133	-0.023	0.545	0.199	-0.045	0.437	0.2	-0.072	0.277	0.158	-0.077	0.085	0.255
714	3.57	-0.161	0.966	0.344	0.018	0.958	0.496	-0.055	0.89	0.543	0.006	0.708	0.595	0.088	0.562	0.564	0.079	0.471	0.576	0.013	0.335	0.619	-0.052	0.14	0.545	0.039	0.054	0.595	NaN	NaN	NaN	-0.036	0.874	0.156	-0.035	0.688	0.133	-0.022	0.546	0.199	-0.045	0.437	0.2	-0.072	0.277	0.159	-0.077	0.085	0.255
715	3.575	-0.158	0.966	0.344	0.021	0.958	0.496	-0.052	0.89	0.543	0.009	0.708	0.595	0.093	0.562	0.563	0.084	0.471	0.576	0.02	0.333	0.619	-0.04	0.137	0.547	0.053	0.053	0.596	0.027	0.949	0.194	-0.034	0.874	0.156	-0.034	0.688	0.133	-0.021	0.545	0.199	-0.044	0.437	0.2	-0.072	0.277	0.159	-0.077	0.085	0.255
716	3.58	-0.155	0.966	0.344	0.023	0.957	0.496	-0.048	0.89	0.543	0.013	0.708	0.595	0.096	0.562	0.563	0.089	0.471	0.575	0.028	0.332	0.619	-0.029	0.134	0.548	0.067	0.052	0.597	0.029	0.949	0.194	-0.031	0.874	0.156	-0.032	0.689	0.133	-0.021	0.545	0.199	-0.044	0.437	0.2	-0.072	0.277	0.159	-0.077	0.085	0.255
717	3.585	-0.152	0.966	0.344	0.026	0.957	0.496	-0.045	0.89	0.543	0.016	0.708	0.595	0.1	0.562	0.562	0.093	0.471	0.575	0.035	0.331	0.62	-0.016	0.13	0.549	0.08	0.051	0.598	0.031	0.949	0.194	-0.029	0.874	0.156	-0.032	0.689	0.133	-0.02	0.545	0.2	-0.044	0.437	0.2	-0.072	0.277	0.159	-0.077	0.085	0.255
718	3.59	-0.15	0.966	0.344	0.029	0.957	0.496	-0.043	0.89	0.543	0.019	0.708	0.595	0.103	0.562	0.562	0.098	0.471	0.574	0.043	0.329	0.62	-0.004	0.127	0.551	0.094	0.05	0.599	NaN	NaN	NaN	-0.027	0.874	0.156	-0.03	0.689	0.133	-0.019	0.545	0.2	-0.043	0.437	0.2	-0.072	0.277	0.159	-0.077	0.085	0.255
719	3.595	-0.147	0.967	0.344	0.032	0.957	0.496	-0.04	0.89	0.543	0.022	0.708	0.595	0.107	0.562	0.561	0.102	0.471	0.574	0.05	0.328	0.62	0.007	0.125	0.552	0.108	0.05	0.6	NaN	NaN	NaN	-0.024	0.874	0.156	-0.029	0.689	0.133	-0.019	0.545	0.2	-0.043	0.437	0.201	-0.073	0.278	0.159	-0.077	0.085	0.255
720	3.6	-0.144	0.967	0.345	0.035	0.957	0.496	-0.037	0.89	0.543	0.025	0.707	0.594	0.11	0.561	0.56	0.106	0.47	0.573	0.057	0.327	0.621	0.019	0.122	0.553	0.121	0.05	0.601	NaN	NaN	NaN	-0.022	0.874	0.156	-0.027	0.689	0.133	-0.018	0.545	0.2	-0.043	0.438	0.201	-0.073	0.278	0.159	-0.077	0.085	0.255
721	3.605	-0.141	0.967	0.345	0.039	0.957	0.496	-0.034	0.89	0.543	0.027	0.706	0.594	0.113	0.561	0.56	0.111	0.47	0.573	0.064	0.326	0.621	0.031	0.119	0.554	0.136	0.05	0.602	0.047	0.952	0.191	-0.02	0.874	0.156	-0.026	0.689	0.133	-0.017	0.545	0.2	-0.042	0.438	0.201	-0.073	0.278	0.159	-0.077	0.085	0.255
722	3.61	-0.139	0.967	0.345	0.042	0.957	0.496	-0.032	0.89	0.543	0.03	0.706	0.594	0.116	0.561	0.559	0.115	0.47	0.572	0.071	0.324	0.621	0.043	0.117	0.555	0.149	0.05	0.604	NaN	NaN	NaN	-0.018	0.874	0.156	-0.024	0.689	0.133	-0.016	0.545	0.2	-0.042	0.438	0.201	-0.073	0.278	0.159	-0.077	0.085	0.255
723	3.615	-0.136	0.966	0.345	0.045	0.958	0.496	-0.029	0.889	0.543	0.033	0.706	0.593	0.119	0.561	0.558	0.119	0.469	0.572	0.078	0.323	0.621	0.055	0.115	0.556	0.163	0.051	0.605	NaN	NaN	NaN	-0.015	0.874	0.156	-0.023	0.689	0.134	-0.016	0.546	0.2	-0.042	0.438	0.201	-0.073	0.278	0.159	-0.077	0.085	0.255
724	3.62	-0.133	0.966	0.346	0.048	0.958	0.496	-0.026	0.889	0.543	0.035	0.705	0.593	0.122	0.561	0.558	0.123	0.469	0.571	0.085	0.322	0.621	0.067	0.113	0.557	0.176	0.051	0.606	0.055	0.95	0.192	-0.013	0.874	0.156	-0.022	0.689	0.134	-0.015	0.546	0.2	-0.041	0.438	0.201	-0.073	0.278	0.16	-0.077	0.085	0.255
725	3.625	-0.13	0.966	0.346	0.051	0.957	0.496	-0.024	0.889	0.543	0.038	0.704	0.593	0.125	0.56	0.557	0.127	0.469	0.571	0.092	0.321	0.621	0.079	0.111	0.558	0.189	0.052	0.607	0.057	0.951	0.192	-0.01	0.873	0.157	-0.021	0.689	0.134	-0.014	0.546	0.2	-0.041	0.438	0.202	-0.073	0.278	0.16	-0.077	0.085	0.255
726	3.63	-0.127	0.966	0.347	0.053	0.957	0.497	-0.021	0.889	0.543	0.041	0.704	0.593	0.128	0.56	0.556	0.131	0.468	0.57	0.099	0.32	0.621	0.09	0.109	0.559	0.202	0.053	0.608	NaN	NaN	NaN	-0.008	0.873	0.157	-0.019	0.689	0.134	-0.014	0.546	0.2	-0.041	0.438	0.202	-0.073	0.279	0.16	-0.077	0.085	0.255
727	3.635	-0.124	0.966	0.347	0.057	0.957	0.496	-0.018	0.888	0.543	0.043	0.703	0.593	0.13	0.559	0.556	0.135	0.468	0.57	0.106	0.319	0.621	0.102	0.108	0.56	0.215	0.054	0.609	0.063	0.949	0.193	-0.005	0.873	0.157	-0.018	0.69	0.134	-0.014	0.546	0.2	-0.041	0.438	0.202	-0.073	0.279	0.16	-0.077	0.085	0.255
728	3.64	-0.121	0.966	0.347	0.06	0.956	0.497	-0.014	0.888	0.543	0.046	0.703	0.593	0.133	0.559	0.556	0.139	0.467	0.569	0.113	0.318	0.621	0.114	0.107	0.561	0.228	0.055	0.61	0.063	0.949	0.193	-0.003	0.873	0.157	-0.016	0.689	0.134	-0.013	0.546	0.201	-0.04	0.438	0.202	-0.073	0.279	0.16	-0.077	0.085	0.255
729	3.645	-0.118	0.966	0.348	0.063	0.956	0.497	-0.011	0.888	0.543	0.048	0.702	0.593	0.136	0.558	0.555	0.143	0.467	0.569	0.119	0.317	0.621	0.125	0.106	0.562	0.24	0.056	0.61	NaN	NaN	NaN	-0.001	0.873	0.157	-0.015	0.689	0.135	-0.011	0.545	0.201	-0.04	0.438	0.202	-0.073	0.279	0.16	-0.077	0.085	0.255
730	3.65	-0.116	0.966	0.348	0.067	0.956	0.497	-0.006	0.888	0.544	0.051	0.701	0.593	0.138	0.558	0.555	0.146	0.466	0.568	0.126	0.316	0.622	0.137	0.104	0.563	0.252	0.058	0.611	NaN	NaN	NaN	0.002	0.873	0.157	-0.013	0.689	0.135	-0.01	0.545	0.201	-0.039	0.439	0.203	-0.073	0.279	0.16	-0.077	0.085	0.255
731	3.655	-0.113	0.965	0.348	0.07	0.956	0.497	-0.003	0.888	0.544	0.053	0.7	0.593	0.141	0.557	0.554	0.15	0.466	0.568	0.133	0.315	0.622	0.148	0.103	0.563	0.265	0.059	0.612	0.071	0.947	0.194	0.005	0.873	0.158	-0.012	0.689	0.135	-0.009	0.545	0.201	-0.038	0.439	0.203	-0.073	0.279	0.16	-0.077	0.085	0.256
732	3.66	-0.11	0.965	0.349	0.073	0.956	0.497	0	0.888	0.544	0.055	0.7	0.593	0.144	0.556	0.553	0.154	0.465	0.568	0.14	0.314	0.622	0.159	0.103	0.564	0.277	0.061	0.613	0.072	0.947	0.194	0.007	0.873	0.158	-0.01	0.69	0.135	-0.008	0.546	0.201	-0.038	0.439	0.203	-0.073	0.28	0.161	-0.077	0.086	0.256
733	3.665	-0.107	0.965	0.349	0.077	0.956	0.497	0.004	0.887	0.545	0.058	0.699	0.593	0.146	0.556	0.553	0.158	0.465	0.568	0.146	0.313	0.622	0.169	0.102	0.564	0.289	0.062	0.613	NaN	NaN	NaN	0.009	0.873	0.158	-0.009	0.69	0.135	-0.007	0.546	0.201	-0.037	0.439	0.204	-0.073	0.28	0.161	-0.077	0.086	0.256
734	3.67	-0.103	0.965	0.349	0.08	0.955	0.497	0.007	0.887	0.545	0.06	0.699	0.593	0.148	0.555	0.553	0.161	0.464	0.567	0.153	0.313	0.622	0.18	0.102	0.565	0.301	0.064	0.613	0.078	0.945	0.195	0.012	0.872	0.158	-0.007	0.69	0.136	-0.006	0.546	0.201	-0.037	0.439	0.204	-0.073	0.28	0.161	-0.077	0.086	0.256
735	3.675	-0.1	0.964	0.35	0.083	0.954	0.498	0.01	0.887	0.545	0.063	0.698	0.593	0.15	0.554	0.553	0.164	0.464	0.567	0.16	0.312	0.622	0.191	0.101	0.565	0.312	0.066	0.613	NaN	NaN	NaN	0.015	0.872	0.159	-0.006	0.69	0.136	-0.006	0.546	0.202	-0.037	0.439	0.204	-0.072	0.28	0.161	-0.077	0.086	0.256
736	3.68	-0.097	0.964	0.35	0.086	0.954	0.498	0.014	0.886	0.545	0.066	0.698	0.593	0.153	0.553	0.553	0.168	0.463	0.566	0.166	0.311	0.622	0.202	0.101	0.566	0.323	0.068	0.613	NaN	NaN	NaN	0.017	0.872	0.159	-0.004	0.69	0.136	-0.005	0.546	0.202	-0.036	0.439	0.204	-0.072	0.28	0.161	-0.077	0.086	0.256
737	3.685	-0.094	0.964	0.351	0.09	0.954	0.498	0.017	0.886	0.546	0.068	0.697	0.593	0.156	0.552	0.552	0.171	0.462	0.566	0.172	0.31	0.622	0.213	0.101	0.566	0.335	0.07	0.613	NaN	NaN	NaN	0.02	0.872	0.159	-0.002	0.69	0.136	-0.004	0.546	0.202	-0.035	0.439	0.204	-0.072	0.281	0.161	-0.077	0.086	0.256
738	3.69	-0.091	0.963	0.351	0.093	0.953	0.498	0.02	0.885	0.546	0.071	0.696	0.593	0.158	0.552	0.552	0.174	0.461	0.566	0.178	0.31	0.622	0.223	0.101	0.566	0.346	0.072	0.613	0.094	0.947	0.193	0.022	0.872	0.16	0	0.69	0.136	-0.002	0.546	0.202	-0.034	0.439	0.205	-0.071	0.281	0.162	-0.077	0.086	0.256
739	3.695	-0.088	0.963	0.352	0.097	0.953	0.498	0.023	0.885	0.546	0.074	0.695	0.594	0.161	0.551	0.552	0.178	0.461	0.566	0.184	0.309	0.622	0.233	0.101	0.566	0.357	0.074	0.613	0.096	0.947	0.193	0.025	0.872	0.16	0.001	0.69	0.137	-0.001	0.546	0.202	-0.033	0.439	0.205	-0.071	0.281	0.162	-0.077	0.086	0.256
740	3.7	-0.085	0.963	0.352	0.1	0.952	0.498	0.027	0.884	0.547	0.076	0.695	0.594	0.163	0.55	0.552	0.181	0.46	0.565	0.19	0.308	0.622	0.243	0.101	0.566	0.367	0.076	0.613	NaN	NaN	NaN	0.028	0.871	0.16	0.003	0.69	0.137	0.001	0.545	0.203	-0.032	0.439	0.205	-0.071	0.281	0.162	-0.076	0.086	0.256
741	3.705	-0.081	0.962	0.352	0.103	0.952	0.499	0.03	0.884	0.547	0.079	0.694	0.594	0.166	0.549	0.552	0.185	0.46	0.565	0.196	0.307	0.621	0.253	0.102	0.566	0.378	0.078	0.613	0.104	0.946	0.193	0.03	0.871	0.161	0.005	0.689	0.137	0.002	0.545	0.203	-0.031	0.44	0.205	-0.071	0.281	0.162	-0.076	0.086	0.256
742	3.71	-0.078	0.962	0.353	0.107	0.952	0.499	0.033	0.883	0.547	0.082	0.693	0.594	0.168	0.548	0.551	0.188	0.459	0.565	0.202	0.307	0.621	0.262	0.102	0.566	0.388	0.08	0.612	0.107	0.946	0.194	0.033	0.871	0.161	0.007	0.689	0.137	0.004	0.545	0.203	-0.03	0.44	0.205	-0.07	0.281	0.162	-0.076	0.086	0.256
743	3.715	-0.075	0.961	0.353	0.11	0.951	0.499	0.037	0.882	0.548	0.085	0.693	0.594	0.171	0.547	0.551	0.192	0.459	0.565	0.208	0.307	0.621	0.271	0.103	0.566	0.397	0.083	0.612	0.109	0.945	0.194	0.036	0.871	0.161	0.009	0.689	0.138	0.005	0.545	0.203	-0.029	0.44	0.205	-0.069	0.281	0.162	-0.076	0.086	0.256
744	3.72	-0.071	0.961	0.354	0.113	0.95	0.499	0.04	0.882	0.548	0.088	0.692	0.594	0.174	0.547	0.551	0.195	0.458	0.565	0.214	0.307	0.621	0.28	0.103	0.566	0.407	0.086	0.612	0.112	0.945	0.194	0.039	0.87	0.162	0.011	0.689	0.138	0.007	0.545	0.204	-0.027	0.44	0.206	-0.069	0.282	0.162	-0.076	0.086	0.256
745	3.725	-0.068	0.961	0.355	0.117	0.949	0.5	0.043	0.881	0.549	0.09	0.691	0.594	0.177	0.546	0.551	0.199	0.458	0.564	0.22	0.306	0.621	0.289	0.104	0.566	0.416	0.089	0.611	0.115	0.945	0.195	0.042	0.87	0.162	0.013	0.689	0.138	0.008	0.545	0.204	-0.026	0.44	0.206	-0.068	0.282	0.162	-0.076	0.086	0.257
746	3.73	-0.065	0.96	0.355	0.12	0.949	0.5	0.047	0.88	0.549	0.094	0.691	0.594	0.179	0.545	0.55	0.202	0.457	0.564	0.226	0.306	0.621	0.298	0.104	0.566	0.425	0.091	0.611	0.118	0.944	0.195	0.045	0.87	0.162	0.015	0.689	0.138	0.01	0.545	0.204	-0.025	0.44	0.206	-0.067	0.282	0.163	-0.076	0.087	0.257
747	3.735	-0.062	0.96	0.356	0.123	0.948	0.5	0.05	0.88	0.549	0.097	0.69	0.594	0.182	0.544	0.55	0.206	0.456	0.563	0.231	0.306	0.621	0.306	0.105	0.566	0.434	0.093	0.61	0.121	0.944	0.195	0.048	0.87	0.163	0.018	0.689	0.139	0.012	0.545	0.205	-0.023	0.44	0.206	-0.066	0.282	0.163	-0.076	0.087	0.257
748	3.74	-0.058	0.959	0.356	0.127	0.947	0.501	0.054	0.879	0.55	0.099	0.689	0.594	0.185	0.544	0.55	0.209	0.456	0.563	0.237	0.306	0.621	0.315	0.106	0.566	0.442	0.095	0.609	0.124	0.943	0.196	0.051	0.869	0.163	0.02	0.689	0.139	0.014	0.545	0.205	-0.022	0.439	0.206	-0.065	0.282	0.163	-0.076	0.087	0.257
749	3.745	-0.055	0.959	0.357	0.13	0.947	0.501	0.057	0.878	0.55	0.102	0.689	0.594	0.188	0.543	0.55	0.213	0.455	0.563	0.243	0.305	0.621	0.323	0.106	0.566	0.451	0.097	0.609	0.127	0.943	0.196	0.054	0.869	0.164	0.022	0.689	0.139	0.016	0.545	0.205	-0.02	0.439	0.207	-0.064	0.282	0.163	-0.076	0.087	0.257
750	3.75	-0.051	0.958	0.358	0.134	0.946	0.501	0.061	0.877	0.551	0.105	0.688	0.594	0.192	0.543	0.55	0.217	0.455	0.563	0.248	0.305	0.62	0.33	0.107	0.566	0.459	0.1	0.608	0.13	0.943	0.196	0.057	0.869	0.164	0.024	0.688	0.14	0.018	0.544	0.206	-0.018	0.439	0.207	-0.063	0.282	0.163	-0.076	0.087	0.257
751	3.755	-0.048	0.958	0.358	0.138	0.945	0.502	0.063	0.877	0.551	0.108	0.687	0.594	0.194	0.542	0.55	0.22	0.454	0.563	0.254	0.305	0.62	0.337	0.108	0.565	0.466	0.102	0.608	0.133	0.942	0.197	0.06	0.868	0.165	0.027	0.688	0.14	0.02	0.544	0.206	-0.017	0.439	0.207	-0.062	0.282	0.163	-0.076	0.087	0.257
752	3.76	-0.045	0.957	0.359	0.141	0.945	0.502	0.065	0.875	0.55	0.112	0.686	0.595	0.198	0.541	0.55	0.224	0.454	0.563	0.259	0.305	0.62	0.344	0.108	0.565	0.472	0.103	0.608	0.136	0.942	0.197	0.063	0.868	0.166	0.029	0.688	0.141	0.022	0.544	0.206	-0.015	0.439	0.207	-0.061	0.283	0.163	-0.076	0.087	0.257
753	3.765	-0.041	0.956	0.359	0.144	0.944	0.503	0.068	0.875	0.55	0.116	0.686	0.595	0.201	0.541	0.55	0.228	0.453	0.562	0.264	0.304	0.62	0.351	0.108	0.565	0.479	0.105	0.608	0.14	0.941	0.198	0.067	0.867	0.166	0.032	0.688	0.141	0.024	0.544	0.206	-0.013	0.439	0.208	-0.06	0.283	0.163	-0.076	0.088	0.257
754	3.77	-0.037	0.956	0.36	0.148	0.944	0.503	0.072	0.875	0.551	0.119	0.684	0.595	0.205	0.54	0.55	0.232	0.453	0.562	0.269	0.304	0.619	0.357	0.108	0.564	0.486	0.106	0.607	0.142	0.94	0.198	0.075	0.864	0.168	0.035	0.687	0.141	0.026	0.543	0.206	-0.011	0.439	0.208	-0.059	0.283	0.163	-0.075	0.088	0.257
755	3.775	-0.034	0.955	0.36	0.152	0.943	0.504	0.075	0.874	0.552	0.123	0.684	0.595	0.208	0.54	0.549	0.236	0.452	0.562	0.274	0.304	0.619	0.363	0.109	0.563	0.492	0.107	0.606	0.146	0.94	0.198	0.079	0.863	0.168	0.037	0.687	0.142	0.029	0.543	0.206	-0.009	0.439	0.208	-0.058	0.283	0.164	-0.075	0.088	0.257
756	3.78	-0.03	0.955	0.361	0.155	0.942	0.504	0.08	0.874	0.553	0.127	0.683	0.595	0.212	0.539	0.55	0.239	0.452	0.562	0.279	0.303	0.619	0.369	0.109	0.563	0.498	0.108	0.606	0.149	0.939	0.199	0.081	0.863	0.168	0.039	0.687	0.142	0.03	0.543	0.206	-0.007	0.439	0.209	-0.057	0.284	0.164	-0.075	0.088	0.257
757	3.785	-0.027	0.954	0.362	0.159	0.942	0.505	0.083	0.873	0.553	0.131	0.683	0.595	0.216	0.539	0.55	0.243	0.451	0.562	0.284	0.303	0.619	0.375	0.109	0.563	0.503	0.108	0.605	0.152	0.939	0.2	0.085	0.863	0.169	0.042	0.687	0.143	0.032	0.542	0.206	-0.006	0.439	0.209	-0.056	0.284	0.164	-0.075	0.088	0.257
758	3.79	-0.024	0.954	0.363	0.162	0.941	0.506	0.087	0.872	0.554	0.135	0.682	0.596	0.22	0.538	0.55	0.247	0.45	0.562	0.289	0.302	0.619	0.38	0.109	0.562	0.509	0.109	0.605	0.155	0.938	0.2	0.089	0.862	0.17	0.045	0.686	0.143	0.035	0.542	0.207	-0.004	0.438	0.209	-0.055	0.284	0.164	-0.075	0.089	0.257
759	3.795	-0.02	0.953	0.363	0.165	0.94	0.506	0.091	0.872	0.554	0.139	0.682	0.596	0.224	0.538	0.55	0.251	0.45	0.562	0.293	0.302	0.619	0.385	0.108	0.562	0.514	0.109	0.604	0.158	0.937	0.201	0.093	0.861	0.171	0.048	0.686	0.143	0.036	0.542	0.207	-0.002	0.438	0.21	-0.053	0.284	0.164	-0.075	0.089	0.257
760	3.8	-0.017	0.953	0.364	0.169	0.94	0.507	0.095	0.871	0.555	0.144	0.681	0.597	0.228	0.537	0.55	0.255	0.449	0.562	0.298	0.302	0.618	0.39	0.108	0.561	0.519	0.108	0.603	0.161	0.937	0.202	0.097	0.86	0.172	0.05	0.686	0.144	0.038	0.542	0.208	0	0.438	0.21	-0.052	0.284	0.165	-0.075	0.089	0.257
761	3.805	-0.013	0.952	0.365	0.173	0.939	0.507	0.099	0.871	0.556	0.148	0.681	0.597	0.233	0.536	0.549	0.259	0.448	0.562	0.302	0.301	0.618	0.394	0.107	0.561	0.523	0.108	0.602	0.164	0.936	0.203	0.1	0.86	0.172	0.053	0.686	0.144	0.041	0.542	0.208	0.002	0.438	0.21	-0.051	0.285	0.165	-0.075	0.089	0.257
762	3.81	-0.009	0.952	0.365	0.177	0.938	0.508	0.103	0.87	0.556	0.152	0.681	0.597	0.237	0.536	0.549	0.264	0.448	0.562	0.306	0.3	0.618	0.398	0.106	0.561	0.527	0.107	0.601	0.168	0.935	0.203	0.102	0.861	0.173	0.056	0.686	0.145	0.043	0.542	0.209	0.004	0.438	0.211	-0.049	0.285	0.165	-0.075	0.09	0.257
763	3.815	-0.006	0.951	0.366	0.181	0.938	0.509	0.107	0.869	0.557	0.157	0.68	0.598	0.241	0.535	0.55	0.268	0.447	0.562	0.311	0.3	0.618	0.402	0.106	0.56	0.532	0.107	0.601	0.17	0.934	0.204	0.103	0.861	0.173	0.058	0.685	0.145	0.045	0.541	0.209	0.006	0.438	0.211	-0.048	0.285	0.165	-0.074	0.09	0.257
764	3.82	-0.002	0.95	0.367	0.184	0.937	0.509	0.111	0.869	0.558	0.162	0.679	0.598	0.245	0.535	0.55	0.272	0.447	0.562	0.315	0.299	0.618	0.405	0.105	0.56	0.535	0.106	0.6	0.174	0.934	0.205	0.107	0.861	0.173	0.061	0.685	0.145	0.047	0.541	0.21	0.008	0.438	0.211	-0.047	0.285	0.165	-0.074	0.09	0.257
765	3.825	0.003	0.949	0.368	0.188	0.936	0.51	0.115	0.868	0.559	0.166	0.679	0.599	0.25	0.534	0.55	0.277	0.446	0.562	0.319	0.298	0.618	0.408	0.104	0.559	0.538	0.104	0.599	0.177	0.933	0.206	0.111	0.86	0.174	0.063	0.684	0.145	0.05	0.541	0.21	0.01	0.438	0.212	-0.046	0.285	0.166	-0.074	0.09	0.257
766	3.83	0.006	0.949	0.369	0.192	0.936	0.511	0.12	0.867	0.559	0.171	0.678	0.599	0.254	0.533	0.55	0.281	0.445	0.562	0.324	0.297	0.618	0.411	0.103	0.559	0.542	0.103	0.598	0.181	0.933	0.206	0.115	0.859	0.175	0.065	0.684	0.146	0.052	0.54	0.21	0.012	0.438	0.212	-0.045	0.286	0.166	-0.073	0.091	0.258
767	3.835	0.009	0.948	0.37	0.196	0.935	0.512	0.124	0.866	0.56	0.176	0.677	0.599	0.258	0.533	0.551	0.286	0.444	0.562	0.327	0.296	0.618	0.414	0.101	0.558	0.544	0.101	0.597	0.185	0.932	0.207	0.119	0.858	0.176	0.068	0.684	0.147	0.055	0.54	0.211	0.014	0.438	0.213	-0.044	0.286	0.166	-0.073	0.091	0.258
768	3.84	0.014	0.948	0.37	0.2	0.934	0.512	0.128	0.865	0.561	0.181	0.677	0.6	0.262	0.533	0.551	0.29	0.444	0.562	0.331	0.296	0.618	0.416	0.1	0.558	0.547	0.098	0.596	0.189	0.932	0.207	0.122	0.857	0.177	0.071	0.683	0.147	0.057	0.539	0.211	0.016	0.437	0.213	-0.043	0.286	0.166	-0.073	0.091	0.258
769	3.845	0.017	0.947	0.371	0.204	0.933	0.513	0.132	0.865	0.561	0.186	0.676	0.6	0.268	0.532	0.551	0.294	0.443	0.562	0.335	0.294	0.618	0.418	0.098	0.557	0.548	0.096	0.595	0.193	0.932	0.208	0.125	0.857	0.178	0.074	0.683	0.148	0.059	0.539	0.212	0.017	0.437	0.214	-0.041	0.287	0.167	-0.073	0.091	0.258
770	3.85	0.021	0.946	0.372	0.208	0.933	0.514	0.137	0.863	0.562	0.191	0.675	0.601	0.272	0.531	0.551	0.299	0.442	0.562	0.339	0.294	0.618	0.42	0.096	0.557	0.55	0.093	0.594	0.197	0.931	0.208	0.129	0.856	0.178	0.077	0.683	0.148	0.062	0.539	0.212	0.019	0.437	0.214	-0.04	0.287	0.167	-0.073	0.091	0.258
771	3.855	0.025	0.945	0.373	0.212	0.932	0.514	0.141	0.863	0.563	0.196	0.675	0.601	0.278	0.53	0.551	0.303	0.441	0.562	0.342	0.292	0.617	0.421	0.095	0.557	0.552	0.091	0.593	0.201	0.931	0.209	0.134	0.855	0.18	0.079	0.683	0.149	0.064	0.539	0.213	0.021	0.437	0.214	-0.039	0.287	0.167	-0.072	0.092	0.258
772	3.86	0.03	0.944	0.375	0.217	0.931	0.515	0.145	0.862	0.564	0.201	0.674	0.602	0.283	0.529	0.551	0.307	0.44	0.562	0.346	0.291	0.618	0.422	0.093	0.556	0.552	0.088	0.591	0.204	0.93	0.21	0.138	0.854	0.18	0.082	0.682	0.15	0.066	0.539	0.214	0.023	0.437	0.215	-0.038	0.287	0.168	-0.072	0.092	0.258
773	3.865	0.034	0.944	0.376	0.221	0.93	0.516	0.15	0.861	0.565	0.206	0.673	0.602	0.287	0.529	0.551	0.312	0.439	0.563	0.349	0.29	0.618	0.423	0.091	0.555	0.554	0.085	0.591	0.208	0.929	0.21	0.139	0.854	0.181	0.085	0.681	0.151	0.068	0.539	0.214	0.025	0.437	0.215	-0.037	0.287	0.168	-0.072	0.092	0.258
774	3.87	0.038	0.943	0.377	0.226	0.929	0.516	0.154	0.86	0.565	0.211	0.672	0.603	0.292	0.528	0.551	0.316	0.438	0.563	0.352	0.288	0.618	0.423	0.089	0.555	0.555	0.083	0.589	0.211	0.928	0.211	0.141	0.854	0.182	0.087	0.681	0.152	0.071	0.538	0.215	0.027	0.437	0.216	-0.036	0.288	0.169	-0.072	0.093	0.258
775	3.875	0.042	0.942	0.378	0.23	0.928	0.517	0.16	0.859	0.566	0.217	0.671	0.603	0.297	0.527	0.551	0.32	0.437	0.563	0.355	0.287	0.617	0.424	0.087	0.554	0.556	0.08	0.588	0.216	0.928	0.212	0.146	0.854	0.183	0.09	0.681	0.153	0.073	0.538	0.215	0.029	0.437	0.216	-0.035	0.288	0.169	-0.072	0.093	0.258
776	3.88	0.046	0.942	0.379	0.234	0.927	0.518	0.165	0.858	0.567	0.222	0.67	0.604	0.302	0.526	0.552	0.324	0.436	0.563	0.358	0.286	0.617	0.425	0.085	0.554	0.557	0.077	0.588	0.22	0.928	0.212	0.15	0.853	0.184	0.092	0.681	0.154	0.075	0.538	0.216	0.03	0.437	0.217	-0.034	0.288	0.169	-0.072	0.093	0.259
777	3.885	0.051	0.941	0.381	0.239	0.926	0.519	0.169	0.858	0.568	0.227	0.669	0.604	0.306	0.525	0.552	0.328	0.435	0.563	0.361	0.284	0.617	0.427	0.084	0.554	0.559	0.074	0.586	0.222	0.926	0.214	0.152	0.853	0.185	0.095	0.68	0.154	0.077	0.537	0.216	0.032	0.437	0.218	-0.032	0.289	0.17	-0.072	0.094	0.259
778	3.89	0.055	0.94	0.382	0.244	0.926	0.519	0.174	0.857	0.569	0.232	0.669	0.605	0.311	0.524	0.552	0.332	0.434	0.563	0.363	0.282	0.616	0.429	0.083	0.553	0.561	0.072	0.585	0.226	0.926	0.214	0.155	0.852	0.186	0.098	0.68	0.155	0.08	0.537	0.217	0.035	0.437	0.218	-0.031	0.289	0.17	-0.071	0.094	0.259
779	3.895	0.059	0.939	0.384	0.249	0.925	0.52	0.179	0.856	0.57	0.237	0.668	0.605	0.316	0.523	0.552	0.335	0.433	0.563	0.366	0.281	0.615	0.432	0.082	0.553	0.563	0.068	0.585	0.231	0.926	0.215	0.159	0.851	0.187	0.1	0.68	0.156	0.082	0.537	0.218	0.036	0.437	0.219	-0.03	0.29	0.171	-0.071	0.095	0.259
780	3.9	0.063	0.939	0.385	0.253	0.924	0.521	0.184	0.855	0.571	0.241	0.667	0.606	0.32	0.523	0.553	0.339	0.431	0.564	0.369	0.28	0.615	0.436	0.081	0.553	0.565	0.065	0.585	0.234	0.924	0.216	0.164	0.85	0.188	0.103	0.68	0.157	0.085	0.537	0.219	0.038	0.437	0.22	-0.029	0.291	0.171	-0.071	0.096	0.259
781	3.905	0.067	0.939	0.386	0.258	0.923	0.521	0.189	0.855	0.572	0.246	0.667	0.606	0.323	0.522	0.553	0.342	0.431	0.564	0.373	0.279	0.614	0.439	0.081	0.553	0.567	0.061	0.585	0.238	0.924	0.217	0.167	0.849	0.189	0.105	0.68	0.158	0.087	0.537	0.219	0.041	0.437	0.22	-0.028	0.291	0.172	-0.07	0.096	0.259
782	3.91	0.07	0.938	0.388	0.262	0.923	0.522	0.194	0.855	0.573	0.25	0.667	0.607	0.327	0.521	0.554	0.346	0.43	0.564	0.377	0.279	0.614	0.441	0.08	0.553	0.569	0.057	0.586	0.242	0.924	0.217	0.169	0.849	0.19	0.108	0.68	0.159	0.09	0.536	0.22	0.043	0.437	0.221	-0.026	0.292	0.172	-0.07	0.096	0.26
783	3.915	0.075	0.938	0.389	0.267	0.922	0.523	0.199	0.855	0.574	0.254	0.666	0.607	0.33	0.521	0.554	0.35	0.43	0.565	0.381	0.279	0.614	0.443	0.079	0.553	0.57	0.053	0.586	0.245	0.922	0.218	0.172	0.849	0.192	0.111	0.679	0.16	0.093	0.536	0.221	0.045	0.437	0.222	-0.025	0.292	0.173	-0.07	0.097	0.26
784	3.92	0.08	0.937	0.391	0.271	0.921	0.524	0.203	0.855	0.575	0.258	0.666	0.608	0.333	0.52	0.555	0.355	0.43	0.565	0.385	0.28	0.615	0.444	0.079	0.553	0.572	0.05	0.586	0.249	0.922	0.219	0.176	0.849	0.193	0.114	0.679	0.161	0.096	0.536	0.222	0.047	0.437	0.222	-0.023	0.292	0.173	-0.069	0.098	0.26
785	3.925	0.084	0.936	0.392	0.276	0.921	0.525	0.208	0.855	0.576	0.262	0.666	0.609	0.337	0.52	0.556	0.359	0.43	0.566	0.39	0.28	0.615	0.446	0.078	0.553	0.572	0.046	0.587	0.254	0.922	0.22	0.176	0.849	0.193	0.116	0.679	0.162	0.098	0.536	0.223	0.05	0.437	0.223	-0.022	0.293	0.174	-0.069	0.099	0.26
786	3.93	0.089	0.936	0.394	0.28	0.921	0.526	0.212	0.855	0.577	0.266	0.665	0.61	0.341	0.52	0.556	0.364	0.43	0.566	0.395	0.28	0.616	0.447	0.078	0.553	0.573	0.043	0.587	0.256	0.921	0.221	0.173	0.851	0.193	0.119	0.679	0.163	0.101	0.536	0.224	0.052	0.437	0.224	-0.02	0.294	0.175	-0.068	0.1	0.26
787	3.935	0.093	0.936	0.395	0.284	0.921	0.527	0.217	0.855	0.578	0.27	0.665	0.61	0.346	0.521	0.557	0.368	0.43	0.567	0.399	0.279	0.617	0.448	0.077	0.553	0.574	0.04	0.587	0.26	0.92	0.222	0.178	0.85	0.194	0.122	0.679	0.165	0.104	0.536	0.224	0.055	0.438	0.224	-0.019	0.295	0.175	-0.068	0.101	0.261
788	3.94	0.096	0.936	0.397	0.289	0.921	0.528	0.221	0.855	0.579	0.274	0.665	0.611	0.351	0.521	0.557	0.372	0.43	0.567	0.403	0.278	0.617	0.45	0.076	0.553	0.575	0.038	0.587	0.265	0.921	0.223	0.188	0.848	0.197	0.125	0.679	0.166	0.108	0.536	0.225	0.058	0.438	0.225	-0.017	0.296	0.176	-0.067	0.102	0.261
789	3.945	0.1	0.936	0.397	0.293	0.921	0.529	0.225	0.855	0.58	0.278	0.665	0.612	0.356	0.521	0.558	0.377	0.43	0.568	0.407	0.278	0.618	0.452	0.076	0.554	0.576	0.035	0.587	0.268	0.92	0.224	0.189	0.848	0.198	0.128	0.68	0.167	0.111	0.536	0.226	0.061	0.438	0.225	-0.016	0.297	0.176	-0.066	0.103	0.261
790	3.95	0.104	0.935	0.399	0.297	0.921	0.53	0.229	0.856	0.581	0.283	0.665	0.613	0.361	0.521	0.558	0.381	0.43	0.569	0.41	0.277	0.618	0.453	0.076	0.554	0.577	0.033	0.587	0.271	0.92	0.225	0.187	0.85	0.198	0.131	0.68	0.168	0.115	0.536	0.226	0.065	0.438	0.226	-0.013	0.298	0.177	-0.065	0.104	0.261
791	3.955	0.108	0.936	0.4	0.302	0.921	0.531	0.233	0.856	0.582	0.287	0.665	0.614	0.366	0.522	0.559	0.385	0.43	0.569	0.414	0.277	0.619	0.454	0.076	0.554	0.578	0.032	0.587	0.278	0.921	0.225	0.19	0.85	0.199	0.134	0.68	0.169	0.118	0.536	0.227	0.068	0.439	0.226	-0.011	0.299	0.177	-0.065	0.105	0.261
792	3.96	0.113	0.935	0.402	0.306	0.922	0.531	0.237	0.857	0.583	0.292	0.665	0.615	0.371	0.522	0.56	0.39	0.431	0.57	0.417	0.277	0.619	0.455	0.075	0.553	0.578	0.031	0.587	0.281	0.921	0.227	0.196	0.849	0.201	0.138	0.68	0.171	0.122	0.536	0.227	0.072	0.439	0.226	-0.009	0.3	0.177	-0.064	0.107	0.261
793	3.965	0.116	0.936	0.403	0.31	0.922	0.533	0.241	0.857	0.583	0.297	0.666	0.616	0.375	0.522	0.561	0.394	0.431	0.57	0.42	0.278	0.62	0.456	0.075	0.553	0.579	0.031	0.586	0.284	0.921	0.228	0.202	0.849	0.203	0.141	0.68	0.172	0.127	0.536	0.228	0.076	0.439	0.226	-0.006	0.301	0.177	-0.063	0.108	0.261
794	3.97	0.12	0.936	0.404	0.314	0.923	0.534	0.246	0.857	0.585	0.302	0.667	0.617	0.379	0.523	0.562	0.397	0.431	0.571	0.423	0.278	0.62	0.456	0.075	0.553	0.579	0.031	0.586	0.287	0.921	0.229	0.201	0.85	0.203	0.145	0.681	0.173	0.131	0.536	0.228	0.08	0.44	0.226	-0.004	0.303	0.177	-0.062	0.11	0.261
795	3.975	0.123	0.937	0.405	0.318	0.923	0.535	0.25	0.858	0.586	0.307	0.667	0.618	0.383	0.524	0.562	0.401	0.431	0.571	0.426	0.278	0.62	0.457	0.075	0.553	0.579	0.031	0.586	0.292	0.922	0.23	0.204	0.851	0.204	0.148	0.681	0.174	0.135	0.536	0.229	0.084	0.44	0.226	-0.001	0.304	0.177	-0.061	0.112	0.261
796	3.98	0.127	0.937	0.406	0.322	0.924	0.536	0.254	0.859	0.587	0.311	0.668	0.62	0.387	0.524	0.562	0.405	0.432	0.571	0.429	0.279	0.621	0.457	0.075	0.553	0.579	0.031	0.586	0.296	0.922	0.231	0.208	0.851	0.205	0.152	0.681	0.175	0.14	0.537	0.229	0.089	0.44	0.225	0.002	0.306	0.177	-0.059	0.114	0.261
797	3.985	0.131	0.938	0.407	0.326	0.925	0.538	0.257	0.859	0.588	0.315	0.669	0.621	0.391	0.525	0.563	0.408	0.432	0.572	0.431	0.279	0.621	0.457	0.075	0.553	0.579	0.031	0.586	0.299	0.923	0.232	0.211	0.851	0.206	0.157	0.682	0.175	0.145	0.537	0.229	0.093	0.441	0.225	0.005	0.307	0.177	-0.058	0.116	0.261
798	3.99	0.135	0.939	0.409	0.33	0.925	0.539	0.262	0.86	0.589	0.32	0.67	0.622	0.394	0.525	0.563	0.411	0.433	0.572	0.433	0.279	0.622	0.458	0.075	0.553	0.58	0.031	0.586	0.302	0.923	0.234	0.214	0.852	0.207	0.161	0.682	0.176	0.15	0.537	0.229	0.098	0.441	0.225	0.008	0.309	0.177	-0.056	0.119	0.26
799	3.995	0.138	0.94	0.41	0.334	0.926	0.54	0.266	0.861	0.59	0.323	0.671	0.623	0.397	0.525	0.564	0.414	0.433	0.573	0.435	0.279	0.622	0.458	0.075	0.553	0.58	0.031	0.586	0.305	0.924	0.235	0.219	0.852	0.209	0.165	0.683	0.177	0.155	0.537	0.228	0.103	0.442	0.224	0.012	0.311	0.176	-0.054	0.121	0.26
800	4	0.142	0.941	0.411	0.337	0.928	0.542	0.27	0.862	0.592	0.327	0.671	0.624	0.4	0.526	0.565	0.416	0.433	0.574	0.437	0.279	0.623	0.459	0.075	0.553	0.58	0.031	0.586	0.308	0.925	0.236	0.223	0.852	0.21	0.169	0.683	0.178	0.16	0.537	0.228	0.108	0.443	0.223	0.015	0.313	0.176	-0.052	0.123	0.26
801	4.005	0.145	0.942	0.412	0.342	0.929	0.543	0.274	0.864	0.593	0.33	0.672	0.625	0.402	0.526	0.566	0.419	0.433	0.575	0.438	0.279	0.624	0.459	0.075	0.553	0.58	0.03	0.586	0.312	0.926	0.237	0.227	0.853	0.211	0.174	0.684	0.178	0.166	0.538	0.228	0.113	0.443	0.223	0.019	0.315	0.176	-0.05	0.126	0.26
802	4.01	0.149	0.943	0.414	0.346	0.93	0.544	0.278	0.865	0.594	0.333	0.673	0.626	0.404	0.526	0.566	0.42	0.433	0.575	0.44	0.279	0.624	0.459	0.075	0.554	0.58	0.03	0.586	0.316	0.928	0.239	0.23	0.855	0.212	0.178	0.685	0.179	0.171	0.538	0.227	0.119	0.444	0.222	0.023	0.317	0.176	-0.048	0.129	0.259
803	4.015	0.153	0.944	0.415	0.35	0.931	0.545	0.282	0.865	0.595	0.336	0.673	0.626	0.406	0.527	0.567	0.422	0.433	0.576	0.441	0.279	0.625	0.459	0.075	0.554	0.58	0.03	0.586	0.32	0.929	0.24	0.233	0.855	0.213	0.183	0.685	0.179	0.177	0.539	0.227	0.125	0.445	0.221	0.027	0.319	0.175	-0.046	0.132	0.259
804	4.02	0.157	0.945	0.417	0.354	0.932	0.546	0.286	0.866	0.596	0.338	0.674	0.627	0.408	0.527	0.568	0.423	0.433	0.577	0.442	0.278	0.625	0.459	0.074	0.554	0.58	0.03	0.586	0.323	0.93	0.241	0.237	0.856	0.215	0.188	0.686	0.18	0.182	0.539	0.226	0.131	0.446	0.22	0.032	0.321	0.174	-0.044	0.135	0.259
805	4.025	0.161	0.947	0.419	0.358	0.933	0.547	0.29	0.867	0.597	0.341	0.674	0.628	0.409	0.527	0.569	0.424	0.433	0.577	0.442	0.278	0.625	0.459	0.074	0.554	0.58	0.03	0.586	0.325	0.931	0.242	0.24	0.857	0.216	0.192	0.687	0.18	0.189	0.54	0.225	0.137	0.447	0.218	0.036	0.323	0.174	-0.041	0.138	0.258
806	4.03	0.164	0.949	0.42	0.362	0.934	0.548	0.295	0.868	0.599	0.343	0.675	0.629	0.411	0.526	0.57	0.426	0.434	0.578	0.443	0.278	0.626	0.459	0.074	0.554	0.58	0.03	0.586	0.328	0.932	0.244	0.244	0.858	0.217	0.197	0.687	0.18	0.195	0.541	0.225	0.144	0.448	0.217	0.041	0.325	0.173	-0.038	0.141	0.257
807	4.035	0.168	0.95	0.422	0.366	0.935	0.549	0.299	0.869	0.6	0.346	0.675	0.63	0.413	0.527	0.571	0.427	0.434	0.579	0.443	0.278	0.626	0.458	0.074	0.554	0.58	0.03	0.586	0.331	0.933	0.245	0.247	0.859	0.218	0.202	0.688	0.181	0.201	0.541	0.224	0.15	0.448	0.216	0.046	0.328	0.172	-0.035	0.145	0.257
808	4.04	0.172	0.951	0.424	0.37	0.936	0.55	0.303	0.87	0.601	0.348	0.676	0.631	0.415	0.527	0.571	0.429	0.434	0.58	0.443	0.278	0.626	0.458	0.074	0.555	0.58	0.03	0.586	0.333	0.935	0.246	0.251	0.86	0.22	0.206	0.689	0.181	0.208	0.541	0.222	0.157	0.449	0.215	0.052	0.33	0.171	-0.031	0.148	0.257
809	4.045	0.175	0.953	0.426	0.374	0.937	0.551	0.306	0.871	0.602	0.351	0.677	0.632	0.416	0.528	0.572	0.429	0.433	0.58	0.443	0.278	0.626	0.459	0.074	0.555	0.58	0.03	0.586	0.336	0.936	0.247	0.253	0.861	0.221	0.211	0.689	0.181	0.214	0.542	0.221	0.165	0.45	0.213	0.058	0.332	0.17	-0.027	0.151	0.256
810	4.05	0.178	0.955	0.428	0.378	0.938	0.551	0.31	0.871	0.603	0.354	0.677	0.633	0.418	0.528	0.572	0.43	0.433	0.581	0.443	0.278	0.626	0.459	0.074	0.554	0.58	0.03	0.586	0.338	0.937	0.248	0.257	0.862	0.222	0.216	0.69	0.181	0.221	0.542	0.221	0.172	0.45	0.212	0.065	0.333	0.17	-0.023	0.155	0.256
811	4.055	0.182	0.956	0.43	0.382	0.939	0.552	0.315	0.872	0.604	0.357	0.678	0.634	0.42	0.528	0.573	0.43	0.433	0.581	0.443	0.278	0.626	0.459	0.074	0.554	0.58	0.03	0.586	0.341	0.938	0.25	0.261	0.862	0.223	0.22	0.69	0.181	0.228	0.542	0.22	0.18	0.451	0.211	0.072	0.335	0.169	-0.02	0.158	0.255
812	4.06	0.186	0.957	0.432	0.386	0.94	0.553	0.318	0.873	0.606	0.36	0.679	0.635	0.421	0.528	0.574	0.432	0.433	0.582	0.443	0.278	0.626	0.459	0.074	0.554	0.58	0.03	0.586	0.343	0.939	0.251	0.263	0.863	0.225	0.225	0.691	0.181	0.235	0.542	0.219	0.188	0.451	0.21	0.079	0.336	0.168	-0.016	0.162	0.255
813	4.065	0.19	0.958	0.435	0.391	0.941	0.554	0.322	0.874	0.606	0.364	0.68	0.636	0.423	0.528	0.574	0.433	0.433	0.582	0.443	0.278	0.626	0.459	0.074	0.555	0.58	0.03	0.586	0.345	0.94	0.252	0.266	0.864	0.226	0.231	0.691	0.181	0.242	0.543	0.218	0.196	0.451	0.208	0.086	0.338	0.167	-0.011	0.166	0.255
814	4.07	0.193	0.96	0.436	0.394	0.942	0.554	0.326	0.875	0.607	0.367	0.68	0.637	0.424	0.528	0.575	0.434	0.433	0.583	0.443	0.278	0.627	0.459	0.074	0.555	0.58	0.03	0.586	0.348	0.94	0.252	0.269	0.864	0.227	0.236	0.691	0.181	0.249	0.543	0.216	0.204	0.451	0.207	0.094	0.339	0.166	-0.007	0.169	0.255
815	4.075	0.196	0.961	0.438	0.398	0.942	0.555	0.33	0.876	0.608	0.37	0.681	0.637	0.426	0.528	0.576	0.435	0.433	0.583	0.444	0.277	0.628	0.459	0.074	0.555	0.58	0.03	0.586	0.35	0.941	0.253	0.272	0.865	0.228	0.241	0.692	0.181	0.256	0.543	0.216	0.211	0.452	0.206	0.101	0.34	0.165	-0.002	0.172	0.255
816	4.08	0.199	0.962	0.44	0.403	0.943	0.555	0.334	0.877	0.609	0.373	0.681	0.638	0.428	0.528	0.577	0.436	0.433	0.584	0.445	0.277	0.628	0.459	0.074	0.555	0.58	0.03	0.586	0.352	0.942	0.253	0.275	0.865	0.229	0.246	0.692	0.181	0.263	0.543	0.215	0.219	0.452	0.205	0.107	0.342	0.165	0.002	0.176	0.256
817	4.085	0.203	0.963	0.442	0.406	0.944	0.556	0.338	0.878	0.61	0.376	0.682	0.639	0.429	0.528	0.577	0.437	0.433	0.585	0.446	0.277	0.629	0.459	0.074	0.555	0.58	0.03	0.586	0.355	0.943	0.254	0.278	0.865	0.23	0.251	0.692	0.181	0.269	0.544	0.215	0.227	0.453	0.205	0.114	0.344	0.165	0.007	0.179	0.256
818	4.09	0.206	0.963	0.443	0.41	0.944	0.556	0.342	0.878	0.611	0.379	0.683	0.64	0.431	0.528	0.577	0.438	0.434	0.585	0.447	0.277	0.629	0.459	0.074	0.555	0.58	0.03	0.586	0.358	0.944	0.255	0.281	0.866	0.231	0.256	0.692	0.181	0.276	0.544	0.214	0.234	0.453	0.204	0.12	0.345	0.165	0.012	0.183	0.257
819	4.095	0.209	0.964	0.445	0.414	0.945	0.557	0.346	0.879	0.612	0.382	0.683	0.641	0.432	0.528	0.578	0.439	0.433	0.586	0.448	0.277	0.63	0.459	0.074	0.555	0.58	0.03	0.586	0.36	0.944	0.256	0.284	0.866	0.232	0.261	0.693	0.182	0.282	0.545	0.214	0.241	0.454	0.203	0.126	0.348	0.165	0.017	0.185	0.257
820	4.1	0.213	0.964	0.446	0.418	0.946	0.558	0.35	0.88	0.613	0.385	0.684	0.642	0.433	0.529	0.578	0.44	0.433	0.586	0.449	0.277	0.63	0.459	0.074	0.555	0.58	0.03	0.586	0.363	0.945	0.257	0.286	0.866	0.233	0.265	0.694	0.182	0.289	0.545	0.213	0.247	0.455	0.203	0.131	0.35	0.165	0.022	0.188	0.258
821	4.105	0.217	0.964	0.448	0.421	0.946	0.559	0.354	0.88	0.614	0.388	0.684	0.643	0.435	0.529	0.579	0.441	0.433	0.587	0.45	0.277	0.631	0.459	0.074	0.555	0.581	0.03	0.586	0.366	0.945	0.258	0.289	0.867	0.234	0.269	0.694	0.183	0.295	0.545	0.213	0.254	0.456	0.203	0.137	0.352	0.166	0.029	0.19	0.258
822	4.11	0.22	0.965	0.449	0.424	0.946	0.559	0.357	0.881	0.615	0.392	0.685	0.643	0.437	0.529	0.58	0.443	0.433	0.587	0.451	0.277	0.631	0.459	0.074	0.555	0.581	0.03	0.586	0.368	0.946	0.258	0.292	0.867	0.235	0.274	0.695	0.184	0.301	0.546	0.213	0.26	0.458	0.203	0.142	0.354	0.167	0.034	0.192	0.259
823	4.115	0.224	0.965	0.45	0.428	0.946	0.56	0.361	0.881	0.616	0.395	0.685	0.644	0.439	0.528	0.581	0.444	0.433	0.587	0.453	0.276	0.631	0.459	0.074	0.555	0.581	0.03	0.586	0.371	0.946	0.259	0.295	0.868	0.236	0.278	0.696	0.184	0.307	0.547	0.213	0.266	0.459	0.203	0.147	0.356	0.168	0.04	0.193	0.259
824	4.12	0.227	0.965	0.451	0.432	0.947	0.56	0.364	0.881	0.617	0.398	0.685	0.645	0.44	0.529	0.581	0.446	0.433	0.588	0.453	0.276	0.632	0.459	0.074	0.555	0.581	0.03	0.586	0.374	0.947	0.26	0.298	0.868	0.237	0.283	0.696	0.185	0.312	0.549	0.213	0.271	0.461	0.203	0.152	0.359	0.169	0.046	0.195	0.26
825	4.125	0.229	0.965	0.452	0.435	0.947	0.561	0.367	0.882	0.618	0.4	0.686	0.645	0.442	0.529	0.582	0.447	0.433	0.588	0.454	0.276	0.632	0.459	0.074	0.555	0.581	0.03	0.586	0.377	0.948	0.261	0.301	0.869	0.238	0.286	0.697	0.185	0.317	0.55	0.213	0.277	0.462	0.204	0.158	0.361	0.169	0.053	0.196	0.26
826	4.13	0.233	0.965	0.453	0.438	0.947	0.562	0.371	0.882	0.619	0.403	0.686	0.646	0.444	0.529	0.582	0.449	0.433	0.589	0.455	0.276	0.633	0.459	0.074	0.555	0.581	0.03	0.586	0.38	0.948	0.262	0.305	0.869	0.239	0.29	0.698	0.186	0.322	0.551	0.213	0.282	0.464	0.204	0.163	0.363	0.17	0.06	0.196	0.26
827	4.135	0.236	0.965	0.454	0.442	0.948	0.563	0.374	0.882	0.619	0.406	0.686	0.647	0.446	0.529	0.582	0.45	0.433	0.589	0.456	0.276	0.633	0.459	0.074	0.555	0.581	0.03	0.586	0.383	0.949	0.262	0.308	0.87	0.24	0.294	0.698	0.187	0.327	0.552	0.214	0.288	0.465	0.204	0.169	0.364	0.171	0.068	0.197	0.26
828	4.14	0.239	0.965	0.455	0.446	0.948	0.564	0.377	0.882	0.62	0.409	0.686	0.647	0.448	0.529	0.583	0.45	0.433	0.589	0.457	0.276	0.633	0.459	0.074	0.555	0.581	0.03	0.586	0.386	0.949	0.263	0.311	0.871	0.24	0.298	0.699	0.188	0.333	0.553	0.214	0.294	0.466	0.204	0.174	0.366	0.171	0.075	0.197	0.26
829	4.145	0.242	0.965	0.456	0.449	0.948	0.564	0.381	0.882	0.621	0.411	0.686	0.648	0.449	0.529	0.583	0.452	0.433	0.59	0.458	0.276	0.633	0.459	0.074	0.555	0.581	0.03	0.586	0.389	0.95	0.264	0.315	0.871	0.241	0.302	0.7	0.189	0.338	0.554	0.214	0.3	0.467	0.205	0.18	0.366	0.172	0.083	0.196	0.26
830	4.15	0.245	0.965	0.457	0.452	0.948	0.566	0.384	0.882	0.622	0.414	0.686	0.648	0.451	0.529	0.584	0.453	0.433	0.59	0.459	0.276	0.633	0.459	0.074	0.555	0.581	0.03	0.586	0.392	0.951	0.265	0.318	0.872	0.242	0.306	0.7	0.189	0.343	0.555	0.214	0.306	0.468	0.204	0.186	0.366	0.173	0.09	0.195	0.261
831	4.155	0.248	0.966	0.458	0.455	0.949	0.567	0.387	0.883	0.622	0.417	0.686	0.649	0.453	0.529	0.584	0.455	0.433	0.59	0.459	0.276	0.633	0.459	0.074	0.555	0.581	0.03	0.586	0.395	0.951	0.265	0.321	0.873	0.243	0.31	0.701	0.19	0.348	0.556	0.214	0.311	0.469	0.205	0.193	0.366	0.173	0.098	0.194	0.26
832	4.16	0.251	0.966	0.459	0.458	0.949	0.567	0.389	0.883	0.623	0.419	0.686	0.649	0.455	0.529	0.584	0.457	0.432	0.59	0.46	0.276	0.633	0.459	0.074	0.555	0.581	0.03	0.586	0.397	0.952	0.267	0.323	0.874	0.244	0.314	0.701	0.19	0.353	0.557	0.214	0.317	0.469	0.205	0.2	0.366	0.173	0.106	0.193	0.26
833	4.165	0.254	0.966	0.46	0.461	0.949	0.568	0.392	0.883	0.624	0.421	0.686	0.65	0.456	0.529	0.584	0.458	0.432	0.59	0.46	0.275	0.634	0.459	0.074	0.555	0.581	0.03	0.586	0.4	0.953	0.268	0.327	0.874	0.245	0.318	0.702	0.191	0.358	0.558	0.215	0.323	0.47	0.205	0.207	0.366	0.173	0.115	0.191	0.259
834	4.17	0.258	0.966	0.461	0.465	0.95	0.569	0.395	0.883	0.625	0.424	0.686	0.65	0.458	0.529	0.585	0.459	0.432	0.59	0.461	0.275	0.634	0.459	0.074	0.555	0.581	0.03	0.586	0.404	0.953	0.268	0.329	0.875	0.246	0.323	0.702	0.191	0.364	0.558	0.215	0.329	0.47	0.206	0.214	0.364	0.172	0.124	0.189	0.259
835	4.175	0.26	0.966	0.462	0.467	0.95	0.57	0.399	0.883	0.625	0.426	0.687	0.651	0.459	0.529	0.585	0.46	0.432	0.591	0.461	0.275	0.634	0.459	0.074	0.555	0.581	0.03	0.586	0.407	0.954	0.269	0.332	0.876	0.246	0.327	0.702	0.192	0.369	0.559	0.215	0.336	0.47	0.206	0.222	0.363	0.172	0.133	0.187	0.259
836	4.18	0.263	0.966	0.463	0.47	0.949	0.571	0.402	0.883	0.626	0.428	0.687	0.651	0.461	0.529	0.585	0.462	0.432	0.591	0.462	0.275	0.634	0.46	0.074	0.555	0.581	0.03	0.586	0.41	0.955	0.27	0.335	0.877	0.247	0.331	0.703	0.192	0.375	0.559	0.216	0.342	0.47	0.206	0.23	0.361	0.171	0.142	0.185	0.259
837	4.185	0.266	0.967	0.464	0.474	0.951	0.571	0.405	0.883	0.626	0.43	0.687	0.652	0.463	0.529	0.586	0.463	0.432	0.591	0.463	0.275	0.634	0.46	0.074	0.555	0.581	0.03	0.586	0.412	0.956	0.271	0.338	0.878	0.248	0.335	0.703	0.193	0.38	0.56	0.216	0.348	0.47	0.206	0.238	0.359	0.171	0.151	0.182	0.259
838	4.19	0.269	0.967	0.465	0.477	0.951	0.572	0.408	0.883	0.627	0.433	0.687	0.652	0.464	0.529	0.586	0.464	0.432	0.592	0.464	0.275	0.634	0.46	0.074	0.555	0.581	0.03	0.586	0.414	0.956	0.272	0.341	0.878	0.248	0.34	0.704	0.193	0.385	0.561	0.216	0.354	0.47	0.206	0.246	0.358	0.17	0.161	0.18	0.258
839	4.195	0.272	0.967	0.466	0.48	0.952	0.572	0.411	0.884	0.628	0.435	0.687	0.653	0.466	0.529	0.586	0.465	0.432	0.592	0.465	0.275	0.634	0.46	0.074	0.555	0.581	0.03	0.586	0.416	0.956	0.273	0.344	0.878	0.249	0.344	0.704	0.194	0.389	0.561	0.217	0.361	0.47	0.206	0.254	0.355	0.17	0.17	0.177	0.258
840	4.2	0.275	0.968	0.466	0.483	0.952	0.573	0.414	0.884	0.628	0.437	0.687	0.653	0.468	0.528	0.586	0.467	0.432	0.592	0.465	0.275	0.635	0.46	0.074	0.555	0.581	0.03	0.586	0.418	0.956	0.274	0.347	0.879	0.249	0.348	0.705	0.194	0.395	0.562	0.217	0.367	0.47	0.206	0.262	0.353	0.169	0.18	0.174	0.257
841	4.205	0.278	0.968	0.467	0.486	0.952	0.573	0.417	0.884	0.629	0.44	0.687	0.653	0.47	0.528	0.587	0.468	0.432	0.592	0.466	0.275	0.635	0.46	0.074	0.555	0.581	0.03	0.586	0.423	0.958	0.274	0.35	0.879	0.25	0.352	0.705	0.195	0.4	0.563	0.217	0.373	0.47	0.206	0.269	0.352	0.169	0.189	0.171	0.257
842	4.21	0.28	0.968	0.468	0.489	0.952	0.574	0.42	0.884	0.629	0.443	0.687	0.654	0.471	0.528	0.587	0.47	0.432	0.592	0.467	0.275	0.635	0.46	0.074	0.555	0.581	0.03	0.586	0.426	0.958	0.274	0.353	0.88	0.25	0.357	0.705	0.195	0.405	0.563	0.218	0.379	0.47	0.207	0.277	0.35	0.169	0.199	0.169	0.257
843	4.215	0.283	0.968	0.469	0.492	0.953	0.574	0.423	0.884	0.63	0.445	0.688	0.654	0.472	0.528	0.587	0.471	0.432	0.593	0.468	0.275	0.635	0.46	0.074	0.555	0.581	0.03	0.586	0.428	0.958	0.275	0.357	0.88	0.25	0.361	0.706	0.195	0.411	0.563	0.218	0.385	0.469	0.207	0.285	0.348	0.169	0.21	0.166	0.256
844	4.22	0.287	0.968	0.47	0.495	0.953	0.575	0.426	0.884	0.63	0.448	0.688	0.654	0.475	0.528	0.587	0.472	0.432	0.593	0.469	0.275	0.635	0.46	0.074	0.555	0.581	0.03	0.586	0.43	0.959	0.276	0.36	0.881	0.251	0.365	0.706	0.196	0.416	0.564	0.218	0.39	0.47	0.208	0.292	0.347	0.169	0.22	0.163	0.256
845	4.225	0.289	0.968	0.47	0.499	0.954	0.576	0.429	0.884	0.631	0.45	0.688	0.655	0.477	0.528	0.588	0.473	0.432	0.593	0.47	0.275	0.635	0.46	0.074	0.555	0.581	0.03	0.586	0.434	0.96	0.276	0.362	0.881	0.251	0.37	0.707	0.196	0.42	0.564	0.219	0.396	0.47	0.209	0.299	0.346	0.17	0.23	0.16	0.255
846	4.23	0.293	0.969	0.471	0.502	0.954	0.576	0.432	0.884	0.631	0.453	0.688	0.655	0.478	0.528	0.588	0.475	0.432	0.594	0.471	0.275	0.636	0.46	0.074	0.555	0.581	0.03	0.586	0.437	0.961	0.276	0.366	0.882	0.251	0.375	0.707	0.196	0.426	0.565	0.22	0.402	0.47	0.21	0.307	0.345	0.17	0.24	0.157	0.255
847	4.235	0.296	0.968	0.472	0.504	0.954	0.576	0.436	0.884	0.631	0.456	0.688	0.655	0.48	0.528	0.588	0.477	0.432	0.594	0.472	0.274	0.636	0.46	0.074	0.555	0.581	0.03	0.586	0.44	0.962	0.277	0.369	0.882	0.252	0.379	0.707	0.197	0.431	0.565	0.221	0.407	0.47	0.211	0.313	0.344	0.171	0.251	0.155	0.255
848	4.24	0.298	0.968	0.472	0.507	0.954	0.576	0.439	0.884	0.632	0.458	0.688	0.656	0.482	0.528	0.588	0.478	0.432	0.594	0.473	0.274	0.636	0.46	0.074	0.555	0.581	0.03	0.586	0.442	0.961	0.278	0.372	0.882	0.252	0.384	0.708	0.197	0.436	0.565	0.222	0.413	0.47	0.212	0.32	0.342	0.172	0.261	0.152	0.255
849	4.245	0.302	0.968	0.473	0.51	0.954	0.577	0.442	0.884	0.632	0.461	0.688	0.656	0.484	0.528	0.589	0.479	0.432	0.594	0.474	0.274	0.636	0.46	0.074	0.555	0.581	0.03	0.586	0.443	0.962	0.279	0.375	0.883	0.252	0.389	0.708	0.197	0.44	0.565	0.223	0.418	0.47	0.212	0.328	0.341	0.172	0.271	0.15	0.255
850	4.25	0.305	0.968	0.474	0.514	0.954	0.577	0.445	0.884	0.632	0.464	0.688	0.656	0.486	0.528	0.589	0.48	0.431	0.594	0.474	0.274	0.636	0.46	0.074	0.555	0.581	0.03	0.586	0.446	0.963	0.279	0.379	0.883	0.252	0.393	0.708	0.197	0.445	0.566	0.224	0.423	0.47	0.213	0.335	0.34	0.173	0.282	0.147	0.255
851	4.255	0.307	0.968	0.474	0.517	0.954	0.577	0.448	0.884	0.632	0.467	0.688	0.656	0.488	0.528	0.589	0.481	0.431	0.594	0.475	0.274	0.636	0.461	0.073	0.555	0.581	0.03	0.586	0.451	0.964	0.279	0.381	0.884	0.253	0.398	0.708	0.198	0.45	0.567	0.225	0.428	0.47	0.214	0.342	0.338	0.174	0.292	0.145	0.255
852	4.26	0.31	0.968	0.475	0.52	0.954	0.577	0.452	0.884	0.633	0.469	0.688	0.656	0.49	0.527	0.589	0.483	0.431	0.594	0.476	0.274	0.636	0.461	0.073	0.555	0.581	0.03	0.586	0.453	0.964	0.279	0.384	0.885	0.253	0.403	0.709	0.198	0.455	0.567	0.225	0.434	0.47	0.215	0.349	0.337	0.175	0.303	0.142	0.255
853	4.265	0.313	0.969	0.475	0.523	0.954	0.578	0.454	0.883	0.633	0.472	0.688	0.657	0.491	0.527	0.589	0.484	0.431	0.595	0.476	0.274	0.636	0.461	0.073	0.555	0.581	0.03	0.586	0.456	0.964	0.28	0.388	0.885	0.253	0.407	0.709	0.199	0.46	0.567	0.226	0.44	0.47	0.217	0.357	0.336	0.175	0.314	0.14	0.255
854	4.27	0.316	0.969	0.476	0.525	0.955	0.578	0.457	0.883	0.634	0.475	0.688	0.657	0.493	0.527	0.589	0.486	0.431	0.595	0.477	0.274	0.636	0.461	0.073	0.555	0.581	0.03	0.586	0.458	0.964	0.28	0.391	0.885	0.253	0.411	0.709	0.199	0.464	0.568	0.227	0.445	0.47	0.218	0.364	0.335	0.176	0.324	0.138	0.256
855	4.275	0.318	0.969	0.476	0.529	0.955	0.578	0.461	0.883	0.634	0.477	0.688	0.657	0.495	0.527	0.589	0.487	0.431	0.594	0.478	0.274	0.636	0.461	0.073	0.555	0.581	0.03	0.586	0.461	0.965	0.28	0.394	0.885	0.254	0.415	0.709	0.2	0.469	0.568	0.228	0.451	0.47	0.219	0.371	0.334	0.177	0.335	0.136	0.256
856	4.28	0.321	0.969	0.477	0.532	0.955	0.578	0.463	0.883	0.634	0.48	0.688	0.657	0.497	0.527	0.589	0.487	0.43	0.594	0.479	0.274	0.636	0.461	0.073	0.555	0.581	0.03	0.586	0.463	0.965	0.281	0.397	0.885	0.254	0.419	0.709	0.201	0.474	0.568	0.229	0.456	0.47	0.22	0.378	0.333	0.178	0.346	0.134	0.256
857	4.285	0.324	0.969	0.477	0.534	0.954	0.579	0.467	0.883	0.634	0.482	0.688	0.657	0.498	0.527	0.589	0.489	0.431	0.594	0.48	0.274	0.636	0.461	0.073	0.555	0.581	0.03	0.586	0.463	0.964	0.282	0.4	0.886	0.254	0.424	0.709	0.201	0.478	0.569	0.23	0.461	0.47	0.221	0.386	0.331	0.179	0.357	0.131	0.256
858	4.29	0.327	0.968	0.478	0.537	0.954	0.579	0.469	0.883	0.634	0.485	0.688	0.657	0.5	0.527	0.589	0.491	0.431	0.594	0.481	0.274	0.636	0.461	0.073	0.554	0.581	0.03	0.586	0.465	0.964	0.283	0.403	0.886	0.254	0.427	0.709	0.202	0.483	0.569	0.231	0.466	0.47	0.222	0.394	0.33	0.179	0.367	0.129	0.256
859	4.295	0.33	0.968	0.478	0.54	0.954	0.579	0.472	0.883	0.635	0.488	0.688	0.658	0.501	0.527	0.59	0.492	0.43	0.595	0.481	0.274	0.636	0.461	0.073	0.554	0.581	0.03	0.586	0.468	0.965	0.284	0.406	0.886	0.254	0.431	0.709	0.202	0.487	0.569	0.232	0.472	0.47	0.223	0.401	0.328	0.18	0.378	0.128	0.256
860	4.3	0.333	0.968	0.478	0.543	0.954	0.58	0.475	0.883	0.635	0.49	0.687	0.658	0.503	0.526	0.59	0.493	0.43	0.595	0.482	0.274	0.636	0.461	0.073	0.554	0.581	0.03	0.586	0.472	0.966	0.283	0.41	0.886	0.254	0.435	0.709	0.203	0.492	0.569	0.233	0.478	0.47	0.224	0.409	0.327	0.181	0.389	0.126	0.256
861	4.305	0.336	0.968	0.479	0.545	0.954	0.58	0.478	0.882	0.635	0.493	0.687	0.657	0.505	0.526	0.59	0.494	0.43	0.595	0.482	0.273	0.636	0.461	0.073	0.554	0.581	0.03	0.586	0.478	0.967	0.282	0.412	0.886	0.254	0.44	0.709	0.204	0.497	0.569	0.234	0.483	0.47	0.225	0.417	0.326	0.181	0.4	0.124	0.256
862	4.31	0.338	0.968	0.479	0.548	0.954	0.58	0.48	0.883	0.635	0.495	0.687	0.658	0.506	0.526	0.59	0.496	0.43	0.594	0.483	0.273	0.636	0.462	0.073	0.554	0.581	0.03	0.586	0.48	0.967	0.282	0.416	0.886	0.255	0.443	0.709	0.204	0.501	0.569	0.235	0.489	0.469	0.226	0.425	0.325	0.181	0.411	0.122	0.256
863	4.315	0.341	0.968	0.479	0.551	0.954	0.58	0.484	0.882	0.636	0.497	0.687	0.658	0.508	0.526	0.59	0.497	0.43	0.594	0.484	0.273	0.636	0.462	0.073	0.554	0.581	0.03	0.586	0.483	0.967	0.283	0.419	0.886	0.255	0.447	0.709	0.205	0.506	0.569	0.236	0.494	0.469	0.227	0.433	0.324	0.182	0.422	0.121	0.256
864	4.32	0.344	0.967	0.479	0.554	0.954	0.581	0.487	0.882	0.636	0.5	0.687	0.658	0.51	0.526	0.59	0.498	0.43	0.595	0.485	0.273	0.636	0.462	0.073	0.554	0.581	0.03	0.586	0.486	0.967	0.282	0.421	0.887	0.255	0.451	0.709	0.206	0.51	0.57	0.237	0.5	0.469	0.228	0.441	0.322	0.182	0.432	0.12	0.256
865	4.325	0.346	0.967	0.479	0.557	0.954	0.581	0.489	0.882	0.636	0.502	0.687	0.658	0.511	0.526	0.59	0.499	0.43	0.595	0.485	0.273	0.636	0.462	0.073	0.554	0.581	0.03	0.586	0.489	0.967	0.283	0.424	0.887	0.255	0.455	0.708	0.206	0.515	0.57	0.239	0.505	0.468	0.229	0.449	0.321	0.183	0.443	0.117	0.256
866	4.33	0.35	0.967	0.479	0.56	0.954	0.581	0.492	0.882	0.636	0.504	0.687	0.658	0.512	0.526	0.59	0.501	0.43	0.595	0.486	0.273	0.636	0.462	0.073	0.554	0.581	0.03	0.586	0.491	0.967	0.283	0.427	0.887	0.255	0.459	0.708	0.207	0.519	0.57	0.239	0.511	0.468	0.23	0.457	0.32	0.183	0.454	0.116	0.256
867	4.335	0.353	0.966	0.48	0.563	0.954	0.581	0.495	0.882	0.636	0.506	0.687	0.659	0.513	0.526	0.59	0.502	0.43	0.595	0.487	0.273	0.636	0.462	0.073	0.554	0.581	0.029	0.586	0.494	0.967	0.283	0.43	0.887	0.256	0.463	0.708	0.207	0.524	0.57	0.24	0.517	0.468	0.231	0.465	0.319	0.184	0.465	0.115	0.257
868	4.34	0.355	0.966	0.48	0.565	0.954	0.581	0.497	0.882	0.637	0.507	0.687	0.659	0.515	0.526	0.59	0.503	0.429	0.595	0.487	0.273	0.636	0.462	0.073	0.554	0.581	0.029	0.586	0.497	0.967	0.283	0.433	0.886	0.256	0.467	0.708	0.208	0.528	0.571	0.241	0.522	0.468	0.231	0.473	0.318	0.184	0.476	0.114	0.257
869	4.345	0.359	0.966	0.48	0.569	0.954	0.581	0.5	0.882	0.637	0.509	0.687	0.659	0.517	0.526	0.59	0.504	0.429	0.595	0.488	0.273	0.636	0.462	0.073	0.554	0.581	0.029	0.587	0.499	0.967	0.284	0.436	0.886	0.256	0.471	0.708	0.208	0.533	0.571	0.242	0.528	0.468	0.232	0.481	0.317	0.184	0.487	0.114	0.257
870	4.35	0.361	0.966	0.48	0.571	0.955	0.582	0.502	0.882	0.637	0.512	0.687	0.66	0.519	0.526	0.59	0.505	0.429	0.595	0.488	0.273	0.636	0.462	0.073	0.554	0.582	0.029	0.587	0.501	0.967	0.284	0.439	0.886	0.256	0.475	0.707	0.208	0.538	0.57	0.243	0.534	0.467	0.233	0.489	0.316	0.185	0.497	0.112	0.258
871	4.355	0.364	0.966	0.48	0.574	0.955	0.582	0.505	0.881	0.637	0.514	0.687	0.66	0.52	0.525	0.59	0.506	0.428	0.596	0.488	0.273	0.637	0.462	0.073	0.554	0.582	0.029	0.587	0.506	0.967	0.284	0.443	0.886	0.256	0.48	0.707	0.209	0.542	0.571	0.244	0.539	0.467	0.233	0.497	0.315	0.185	0.508	0.111	0.258
872	4.36	0.367	0.965	0.48	0.577	0.955	0.582	0.508	0.881	0.637	0.516	0.687	0.66	0.522	0.525	0.59	0.507	0.428	0.596	0.489	0.273	0.637	0.462	0.073	0.554	0.582	0.029	0.587	0.508	0.966	0.284	0.446	0.886	0.256	0.484	0.707	0.209	0.547	0.57	0.245	0.545	0.467	0.234	0.505	0.314	0.186	0.519	0.111	0.258
873	4.365	0.369	0.965	0.48	0.579	0.954	0.582	0.51	0.881	0.637	0.518	0.687	0.66	0.523	0.525	0.59	0.509	0.429	0.596	0.49	0.272	0.637	0.462	0.073	0.554	0.582	0.029	0.587	0.511	0.967	0.284	0.449	0.886	0.256	0.488	0.707	0.209	0.552	0.57	0.245	0.55	0.467	0.235	0.513	0.313	0.186	0.529	0.11	0.258
874	4.37	0.371	0.965	0.48	0.582	0.954	0.582	0.513	0.881	0.637	0.52	0.687	0.66	0.524	0.525	0.591	0.51	0.428	0.596	0.49	0.272	0.637	0.462	0.073	0.554	0.582	0.029	0.587	0.514	0.967	0.284	0.453	0.885	0.256	0.492	0.707	0.209	0.556	0.571	0.246	0.555	0.466	0.236	0.52	0.312	0.186	0.54	0.11	0.258
875	4.375	0.375	0.965	0.48	0.585	0.954	0.582	0.516	0.881	0.638	0.522	0.687	0.66	0.526	0.525	0.591	0.512	0.428	0.596	0.491	0.272	0.637	0.462	0.073	0.554	0.582	0.029	0.587	0.516	0.966	0.285	0.456	0.885	0.256	0.497	0.707	0.21	0.561	0.571	0.247	0.56	0.466	0.237	0.528	0.312	0.187	0.551	0.11	0.259
876	4.38	0.378	0.964	0.48	0.588	0.954	0.583	0.518	0.88	0.638	0.525	0.686	0.66	0.528	0.525	0.59	0.513	0.428	0.596	0.492	0.272	0.637	0.462	0.073	0.554	0.582	0.029	0.587	0.519	0.966	0.286	0.46	0.885	0.256	0.501	0.707	0.21	0.565	0.571	0.248	0.566	0.466	0.238	0.536	0.311	0.187	0.561	0.109	0.259
877	4.385	0.38	0.964	0.48	0.59	0.954	0.583	0.521	0.88	0.638	0.527	0.686	0.661	0.529	0.524	0.59	0.513	0.428	0.595	0.492	0.272	0.637	0.462	0.073	0.554	0.582	0.029	0.587	0.523	0.967	0.285	0.463	0.885	0.256	0.506	0.707	0.21	0.57	0.571	0.249	0.571	0.466	0.239	0.544	0.31	0.188	0.572	0.109	0.26
878	4.39	0.384	0.964	0.479	0.593	0.954	0.583	0.524	0.88	0.638	0.529	0.686	0.661	0.531	0.524	0.591	0.515	0.428	0.596	0.493	0.272	0.638	0.462	0.073	0.554	0.582	0.029	0.587	0.528	0.968	0.285	0.467	0.885	0.255	0.51	0.707	0.21	0.574	0.571	0.25	0.577	0.466	0.239	0.551	0.309	0.189	0.581	0.109	0.26
879	4.395	0.387	0.963	0.479	0.596	0.954	0.583	0.526	0.88	0.638	0.531	0.686	0.661	0.533	0.524	0.591	0.516	0.427	0.596	0.494	0.272	0.638	0.462	0.073	0.554	0.582	0.029	0.587	0.529	0.966	0.286	0.47	0.885	0.255	0.515	0.707	0.21	0.579	0.571	0.25	0.582	0.466	0.24	0.559	0.309	0.189	0.591	0.107	0.26
880	4.4	0.39	0.963	0.479	0.599	0.953	0.584	0.529	0.879	0.638	0.533	0.686	0.661	0.535	0.524	0.591	0.518	0.427	0.596	0.494	0.272	0.638	0.462	0.073	0.554	0.582	0.029	0.587	0.532	0.965	0.286	0.474	0.885	0.255	0.52	0.707	0.21	0.584	0.57	0.251	0.587	0.466	0.241	0.566	0.308	0.19	0.6	0.107	0.26
881	4.405	0.392	0.963	0.479	0.601	0.953	0.584	0.532	0.879	0.638	0.536	0.685	0.661	0.537	0.523	0.591	0.519	0.427	0.596	0.495	0.272	0.638	0.462	0.073	0.554	0.582	0.029	0.587	0.535	0.965	0.287	0.478	0.885	0.255	0.524	0.707	0.21	0.588	0.57	0.252	0.592	0.465	0.242	0.573	0.308	0.19	0.61	0.107	0.261
882	4.41	0.395	0.962	0.479	0.604	0.952	0.584	0.535	0.879	0.638	0.538	0.685	0.661	0.538	0.523	0.591	0.521	0.427	0.596	0.496	0.271	0.637	0.462	0.073	0.554	0.582	0.029	0.587	0.54	0.966	0.286	0.482	0.884	0.255	0.529	0.707	0.21	0.593	0.57	0.252	0.598	0.465	0.243	0.58	0.308	0.191	0.62	0.107	0.261
883	4.415	0.398	0.962	0.478	0.607	0.952	0.585	0.536	0.879	0.638	0.54	0.685	0.661	0.539	0.523	0.591	0.522	0.427	0.596	0.497	0.271	0.637	0.462	0.073	0.554	0.582	0.029	0.587	0.544	0.966	0.286	0.489	0.883	0.256	0.534	0.707	0.21	0.598	0.57	0.253	0.603	0.465	0.243	0.587	0.307	0.191	0.629	0.107	0.262
884	4.42	0.401	0.961	0.478	0.61	0.952	0.585	0.538	0.879	0.638	0.543	0.685	0.661	0.541	0.522	0.591	0.523	0.426	0.595	0.498	0.271	0.637	0.462	0.073	0.554	0.582	0.029	0.587	0.547	0.966	0.287	0.497	0.882	0.256	0.538	0.707	0.21	0.602	0.57	0.253	0.608	0.464	0.244	0.594	0.307	0.191	0.639	0.107	0.262
885	4.425	0.405	0.96	0.477	0.613	0.952	0.585	0.541	0.878	0.638	0.545	0.685	0.661	0.543	0.522	0.591	0.523	0.426	0.595	0.498	0.271	0.637	0.462	0.073	0.554	0.582	0.029	0.587	0.551	0.966	0.287	0.495	0.883	0.255	0.543	0.706	0.211	0.607	0.57	0.254	0.613	0.464	0.245	0.602	0.307	0.191	0.648	0.107	0.263
886	4.43	0.408	0.96	0.477	0.615	0.952	0.585	0.544	0.878	0.638	0.547	0.684	0.661	0.545	0.522	0.591	0.526	0.426	0.595	0.499	0.271	0.637	0.462	0.073	0.554	0.582	0.029	0.587	0.554	0.965	0.287	0.497	0.883	0.254	0.547	0.706	0.211	0.611	0.57	0.254	0.619	0.464	0.245	0.609	0.307	0.192	0.656	0.107	0.263
887	4.435	0.411	0.96	0.477	0.618	0.952	0.585	0.546	0.878	0.638	0.549	0.684	0.661	0.547	0.521	0.591	0.528	0.426	0.595	0.499	0.271	0.637	0.462	0.073	0.554	0.582	0.029	0.588	0.559	0.966	0.286	0.5	0.884	0.254	0.552	0.706	0.211	0.616	0.57	0.255	0.624	0.464	0.246	0.616	0.306	0.192	0.665	0.107	0.263
888	4.44	0.414	0.959	0.476	0.621	0.951	0.586	0.549	0.878	0.638	0.552	0.683	0.662	0.549	0.521	0.591	0.529	0.426	0.596	0.5	0.271	0.637	0.462	0.073	0.553	0.582	0.029	0.588	0.562	0.965	0.286	0.503	0.884	0.254	0.556	0.707	0.21	0.62	0.57	0.255	0.629	0.464	0.246	0.622	0.306	0.193	0.674	0.107	0.263
889	4.445	0.417	0.959	0.476	0.623	0.95	0.586	0.552	0.877	0.638	0.554	0.683	0.661	0.551	0.521	0.59	0.53	0.425	0.596	0.501	0.271	0.637	0.462	0.073	0.553	0.582	0.029	0.588	0.567	0.966	0.286	0.507	0.883	0.253	0.561	0.706	0.21	0.625	0.57	0.256	0.634	0.464	0.247	0.63	0.306	0.193	0.683	0.108	0.264
890	4.45	0.42	0.958	0.475	0.628	0.951	0.586	0.555	0.877	0.638	0.556	0.683	0.661	0.553	0.52	0.59	0.532	0.425	0.596	0.503	0.271	0.637	0.463	0.073	0.553	0.582	0.028	0.588	0.57	0.965	0.286	0.511	0.883	0.253	0.566	0.706	0.21	0.629	0.57	0.256	0.639	0.463	0.247	0.637	0.306	0.193	0.691	0.108	0.264
891	4.455	0.423	0.958	0.475	0.631	0.95	0.586	0.558	0.876	0.637	0.558	0.682	0.661	0.555	0.52	0.59	0.534	0.425	0.595	0.504	0.271	0.637	0.463	0.073	0.553	0.582	0.028	0.588	0.574	0.965	0.286	0.515	0.883	0.253	0.569	0.706	0.21	0.634	0.57	0.257	0.645	0.463	0.248	0.644	0.306	0.193	0.7	0.108	0.264
892	4.46	0.427	0.957	0.475	0.632	0.949	0.586	0.56	0.876	0.637	0.56	0.682	0.661	0.557	0.52	0.59	0.535	0.425	0.595	0.505	0.27	0.637	0.463	0.073	0.553	0.582	0.028	0.588	0.577	0.964	0.286	0.519	0.882	0.253	0.574	0.706	0.211	0.638	0.57	0.257	0.65	0.463	0.248	0.651	0.306	0.193	0.708	0.109	0.264
893	4.465	0.43	0.957	0.474	0.635	0.948	0.587	0.562	0.876	0.637	0.563	0.682	0.661	0.559	0.519	0.59	0.537	0.425	0.595	0.506	0.27	0.637	0.463	0.073	0.553	0.582	0.028	0.588	0.582	0.965	0.286	0.522	0.882	0.252	0.578	0.706	0.211	0.643	0.569	0.257	0.655	0.463	0.248	0.658	0.305	0.193	0.717	0.109	0.264
894	4.47	0.433	0.956	0.474	0.638	0.948	0.587	0.564	0.875	0.637	0.565	0.681	0.661	0.561	0.519	0.59	0.539	0.424	0.595	0.507	0.27	0.637	0.463	0.073	0.553	0.582	0.028	0.588	0.586	0.964	0.285	0.527	0.881	0.252	0.583	0.705	0.211	0.647	0.569	0.257	0.66	0.463	0.248	0.664	0.305	0.194	0.725	0.109	0.265
895	4.475	0.437	0.955	0.473	0.641	0.947	0.587	0.568	0.875	0.637	0.567	0.681	0.661	0.563	0.519	0.59	0.541	0.423	0.595	0.507	0.27	0.637	0.463	0.073	0.553	0.581	0.028	0.588	0.589	0.964	0.286	0.531	0.881	0.252	0.587	0.705	0.211	0.652	0.569	0.258	0.666	0.463	0.249	0.671	0.305	0.193	0.733	0.11	0.265
896	4.48	0.44	0.955	0.472	0.644	0.947	0.587	0.571	0.874	0.637	0.57	0.68	0.66	0.566	0.518	0.59	0.543	0.423	0.595	0.508	0.27	0.636	0.463	0.073	0.553	0.581	0.028	0.588	0.594	0.964	0.285	0.534	0.881	0.251	0.592	0.705	0.211	0.656	0.569	0.258	0.67	0.463	0.249	0.678	0.305	0.193	0.741	0.11	0.265
897	4.485	0.443	0.955	0.472	0.647	0.946	0.587	0.573	0.874	0.636	0.572	0.68	0.66	0.568	0.518	0.59	0.544	0.423	0.595	0.51	0.27	0.636	0.463	0.074	0.553	0.581	0.028	0.589	0.597	0.964	0.285	0.539	0.88	0.251	0.596	0.704	0.211	0.661	0.569	0.258	0.676	0.463	0.249	0.685	0.305	0.193	0.749	0.11	0.264
898	4.49	0.447	0.954	0.471	0.649	0.946	0.587	0.576	0.873	0.636	0.574	0.68	0.66	0.569	0.518	0.59	0.545	0.422	0.594	0.511	0.27	0.636	0.463	0.074	0.553	0.581	0.028	0.589	0.601	0.963	0.285	0.545	0.879	0.252	0.6	0.704	0.21	0.666	0.569	0.259	0.681	0.462	0.249	0.692	0.306	0.193	0.756	0.111	0.264
899	4.495	0.449	0.954	0.47	0.653	0.945	0.587	0.579	0.873	0.635	0.576	0.679	0.66	0.571	0.517	0.589	0.548	0.422	0.594	0.512	0.27	0.636	0.463	0.074	0.553	0.581	0.028	0.589	0.604	0.962	0.285	0.554	0.878	0.252	0.604	0.704	0.21	0.671	0.569	0.259	0.686	0.462	0.249	0.699	0.305	0.193	0.764	0.111	0.264
900	4.5	0.453	0.953	0.47	0.655	0.945	0.587	0.582	0.872	0.635	0.578	0.679	0.66	0.573	0.517	0.589	0.549	0.422	0.594	0.513	0.27	0.636	0.463	0.074	0.553	0.581	0.027	0.589	0.609	0.962	0.285	0.552	0.879	0.25	0.609	0.704	0.21	0.676	0.569	0.259	0.691	0.462	0.249	0.705	0.305	0.193	0.771	0.111	0.264
901	4.505	0.456	0.952	0.469	0.658	0.944	0.586	0.584	0.872	0.635	0.581	0.679	0.66	0.576	0.516	0.589	0.552	0.422	0.594	0.514	0.27	0.636	0.464	0.074	0.552	0.581	0.027	0.589	0.614	0.962	0.285	0.557	0.879	0.25	0.614	0.703	0.21	0.681	0.569	0.26	0.696	0.462	0.249	0.712	0.305	0.192	0.779	0.112	0.264
902	4.51	0.46	0.952	0.468	0.662	0.944	0.586	0.586	0.872	0.635	0.583	0.678	0.66	0.578	0.516	0.589	0.554	0.422	0.594	0.515	0.27	0.636	0.464	0.074	0.552	0.581	0.027	0.589	0.617	0.962	0.285	0.566	0.877	0.251	0.619	0.703	0.21	0.685	0.568	0.26	0.701	0.462	0.249	0.718	0.305	0.192	0.786	0.112	0.264
903	4.515	0.463	0.952	0.468	0.665	0.944	0.586	0.589	0.872	0.635	0.585	0.678	0.659	0.581	0.516	0.589	0.556	0.421	0.594	0.516	0.27	0.635	0.464	0.074	0.552	0.581	0.027	0.589	0.62	0.961	0.284	0.568	0.877	0.25	0.623	0.703	0.209	0.69	0.568	0.26	0.706	0.462	0.249	0.725	0.306	0.192	0.792	0.112	0.264
904	4.52	0.467	0.951	0.467	0.668	0.944	0.586	0.591	0.871	0.635	0.587	0.677	0.659	0.582	0.515	0.589	0.556	0.421	0.593	0.517	0.27	0.635	0.464	0.074	0.552	0.581	0.027	0.589	0.624	0.96	0.284	0.58	0.874	0.251	0.628	0.703	0.209	0.694	0.568	0.259	0.711	0.461	0.249	0.732	0.306	0.192	0.799	0.112	0.264
905	4.525	0.47	0.95	0.466	0.672	0.944	0.586	0.594	0.871	0.634	0.59	0.677	0.659	0.584	0.515	0.588	0.558	0.42	0.593	0.518	0.27	0.635	0.464	0.074	0.552	0.581	0.027	0.589	0.629	0.96	0.284	0.586	0.873	0.251	0.633	0.702	0.209	0.698	0.568	0.259	0.716	0.461	0.249	0.738	0.306	0.192	0.806	0.112	0.263
906	4.53	0.474	0.95	0.465	0.675	0.943	0.585	0.597	0.87	0.633	0.592	0.676	0.659	0.586	0.514	0.588	0.56	0.42	0.593	0.519	0.27	0.635	0.465	0.075	0.552	0.581	0.027	0.589	0.634	0.961	0.284	0.59	0.873	0.251	0.638	0.701	0.208	0.703	0.568	0.259	0.721	0.461	0.249	0.744	0.306	0.191	0.812	0.113	0.263
907	4.535	0.477	0.949	0.464	0.678	0.943	0.585	0.6	0.869	0.633	0.594	0.676	0.658	0.589	0.514	0.588	0.562	0.42	0.593	0.52	0.27	0.634	0.465	0.075	0.552	0.581	0.027	0.589	0.638	0.96	0.283	0.594	0.873	0.25	0.643	0.701	0.208	0.707	0.568	0.259	0.726	0.461	0.249	0.75	0.306	0.191	0.819	0.113	0.263
908	4.54	0.481	0.949	0.463	0.682	0.942	0.585	0.603	0.869	0.633	0.597	0.676	0.658	0.591	0.513	0.588	0.564	0.419	0.593	0.521	0.27	0.634	0.465	0.075	0.552	0.581	0.027	0.589	0.641	0.959	0.283	0.598	0.873	0.249	0.648	0.7	0.207	0.712	0.567	0.259	0.731	0.46	0.249	0.756	0.305	0.19	0.825	0.113	0.262
909	4.545	0.484	0.948	0.463	0.684	0.942	0.585	0.606	0.868	0.632	0.599	0.676	0.658	0.593	0.513	0.588	0.566	0.419	0.593	0.523	0.27	0.634	0.465	0.075	0.552	0.581	0.027	0.589	0.646	0.959	0.282	0.604	0.872	0.249	0.653	0.7	0.206	0.717	0.567	0.259	0.736	0.46	0.248	0.762	0.305	0.19	0.832	0.113	0.262
910	4.55	0.488	0.948	0.462	0.687	0.941	0.585	0.609	0.867	0.631	0.601	0.675	0.657	0.595	0.513	0.587	0.568	0.419	0.592	0.524	0.269	0.634	0.465	0.075	0.552	0.581	0.027	0.589	0.65	0.958	0.282	0.608	0.871	0.249	0.657	0.699	0.206	0.721	0.567	0.259	0.741	0.46	0.248	0.768	0.305	0.19	0.838	0.113	0.262
911	4.555	0.492	0.947	0.461	0.69	0.94	0.585	0.612	0.867	0.631	0.604	0.674	0.656	0.597	0.512	0.587	0.57	0.418	0.592	0.525	0.269	0.634	0.465	0.075	0.551	0.581	0.027	0.589	0.654	0.958	0.282	0.613	0.871	0.248	0.662	0.698	0.205	0.726	0.566	0.258	0.745	0.46	0.248	0.773	0.305	0.189	0.844	0.114	0.261
912	4.56	0.495	0.946	0.46	0.693	0.94	0.585	0.615	0.866	0.63	0.606	0.674	0.656	0.6	0.512	0.587	0.572	0.418	0.592	0.526	0.269	0.634	0.465	0.076	0.551	0.581	0.027	0.589	0.659	0.958	0.282	0.617	0.87	0.247	0.665	0.697	0.205	0.73	0.566	0.258	0.75	0.459	0.248	0.779	0.305	0.189	0.849	0.113	0.261
913	4.565	0.498	0.946	0.459	0.696	0.939	0.585	0.618	0.866	0.63	0.608	0.674	0.656	0.602	0.511	0.587	0.574	0.418	0.591	0.527	0.269	0.634	0.465	0.076	0.551	0.581	0.027	0.589	0.662	0.957	0.281	0.62	0.87	0.247	0.669	0.696	0.205	0.734	0.565	0.258	0.755	0.459	0.247	0.784	0.305	0.189	0.855	0.113	0.261
914	4.57	0.502	0.946	0.458	0.7	0.939	0.585	0.621	0.865	0.629	0.611	0.673	0.655	0.604	0.511	0.587	0.575	0.417	0.591	0.528	0.27	0.633	0.466	0.076	0.551	0.581	0.027	0.589	0.666	0.956	0.281	0.625	0.87	0.246	0.674	0.696	0.204	0.738	0.565	0.258	0.759	0.459	0.247	0.789	0.304	0.188	0.861	0.113	0.26
915	4.575	0.506	0.945	0.457	0.703	0.938	0.584	0.624	0.865	0.629	0.613	0.673	0.655	0.606	0.51	0.586	0.578	0.417	0.591	0.529	0.27	0.633	0.466	0.076	0.551	0.581	0.027	0.589	0.671	0.956	0.28	0.63	0.869	0.246	0.678	0.696	0.204	0.742	0.564	0.257	0.763	0.458	0.246	0.795	0.304	0.188	0.867	0.113	0.26
916	4.58	0.51	0.945	0.456	0.706	0.937	0.583	0.627	0.864	0.628	0.616	0.673	0.654	0.608	0.51	0.586	0.58	0.417	0.591	0.531	0.27	0.633	0.466	0.077	0.551	0.581	0.027	0.589	0.676	0.956	0.28	0.634	0.869	0.245	0.682	0.695	0.202	0.746	0.564	0.257	0.768	0.457	0.246	0.8	0.304	0.187	0.872	0.113	0.26
917	4.585	0.514	0.944	0.455	0.71	0.937	0.583	0.631	0.863	0.627	0.618	0.672	0.654	0.611	0.509	0.585	0.581	0.417	0.591	0.532	0.27	0.633	0.466	0.077	0.551	0.581	0.027	0.589	0.68	0.955	0.279	0.638	0.868	0.244	0.686	0.695	0.2	0.75	0.563	0.256	0.772	0.457	0.246	0.805	0.303	0.187	0.877	0.112	0.259
918	4.59	0.518	0.943	0.454	0.714	0.937	0.582	0.633	0.863	0.627	0.621	0.671	0.653	0.614	0.509	0.585	0.583	0.416	0.59	0.533	0.27	0.632	0.466	0.077	0.551	0.581	0.027	0.589	0.684	0.954	0.279	0.642	0.868	0.243	0.69	0.694	0.198	0.755	0.563	0.256	0.776	0.456	0.245	0.809	0.303	0.186	0.881	0.112	0.259
919	4.595	0.521	0.943	0.453	0.717	0.936	0.582	0.636	0.863	0.625	0.624	0.671	0.653	0.616	0.509	0.585	0.585	0.416	0.59	0.534	0.27	0.632	0.466	0.077	0.551	0.581	0.027	0.589	0.688	0.954	0.278	0.644	0.868	0.242	0.693	0.694	0.198	0.759	0.562	0.256	0.781	0.456	0.245	0.814	0.302	0.186	0.886	0.112	0.258
920	4.6	0.525	0.942	0.452	0.719	0.935	0.582	0.639	0.862	0.625	0.626	0.671	0.652	0.618	0.508	0.585	0.588	0.415	0.59	0.535	0.27	0.632	0.467	0.078	0.551	0.581	0.027	0.589	0.693	0.954	0.277	0.642	0.87	0.24	NaN	NaN	NaN	0.763	0.562	0.255	0.785	0.455	0.244	0.819	0.302	0.185	0.891	0.111	0.258
921	4.605	0.529	0.942	0.45	0.723	0.934	0.582	0.643	0.861	0.624	0.629	0.671	0.652	0.621	0.508	0.584	0.59	0.415	0.59	0.536	0.27	0.632	0.467	0.078	0.551	0.581	0.027	0.589	0.697	0.953	0.277	0.644	0.87	0.238	0.702	0.69	0.196	0.767	0.561	0.254	0.789	0.455	0.244	0.823	0.301	0.185	0.896	0.11	0.258
922	4.61	0.533	0.941	0.449	0.726	0.934	0.581	0.645	0.861	0.623	0.631	0.67	0.651	0.623	0.507	0.584	0.592	0.414	0.589	0.537	0.27	0.631	0.467	0.078	0.551	0.581	0.027	0.589	0.701	0.952	0.276	0.648	0.87	0.237	NaN	NaN	NaN	0.771	0.56	0.254	0.793	0.454	0.243	0.827	0.3	0.185	0.9	0.11	0.258
923	4.615	0.536	0.941	0.448	0.731	0.933	0.58	0.649	0.86	0.622	0.634	0.67	0.651	0.625	0.507	0.583	0.593	0.414	0.589	0.539	0.27	0.631	0.467	0.078	0.551	0.581	0.027	0.589	0.706	0.952	0.276	0.652	0.87	0.236	0.708	0.689	0.195	0.775	0.56	0.253	0.797	0.453	0.243	0.832	0.3	0.184	0.904	0.109	0.257
924	4.62	0.54	0.94	0.447	0.734	0.933	0.579	0.652	0.859	0.621	0.637	0.669	0.65	0.628	0.506	0.583	0.594	0.413	0.588	0.54	0.271	0.631	0.468	0.079	0.551	0.581	0.027	0.589	0.71	0.951	0.275	0.656	0.869	0.235	NaN	NaN	NaN	0.779	0.559	0.252	0.801	0.453	0.242	0.836	0.299	0.183	0.908	0.109	0.257
925	4.625	0.544	0.94	0.445	0.737	0.931	0.579	0.655	0.859	0.62	0.64	0.669	0.649	0.63	0.506	0.583	0.597	0.414	0.588	0.541	0.271	0.631	0.468	0.079	0.551	0.581	0.027	0.589	0.715	0.95	0.274	0.66	0.869	0.234	NaN	NaN	NaN	0.783	0.558	0.252	0.805	0.452	0.242	0.84	0.298	0.183	0.913	0.108	0.257
926	4.63	0.548	0.939	0.444	0.74	0.931	0.578	0.659	0.858	0.619	0.642	0.669	0.649	0.633	0.506	0.582	0.599	0.414	0.588	0.542	0.271	0.631	0.468	0.08	0.551	0.581	0.027	0.589	0.719	0.95	0.273	0.664	0.868	0.233	NaN	NaN	NaN	0.787	0.557	0.251	0.809	0.451	0.241	0.844	0.297	0.183	0.916	0.107	0.256
927	4.635	0.553	0.938	0.442	0.745	0.931	0.577	0.662	0.858	0.618	0.644	0.669	0.648	0.635	0.505	0.582	0.601	0.413	0.588	0.543	0.271	0.631	0.468	0.08	0.55	0.581	0.027	0.589	0.723	0.949	0.272	0.669	0.867	0.232	NaN	NaN	NaN	0.791	0.556	0.25	0.813	0.45	0.241	0.847	0.296	0.182	0.92	0.106	0.256
928	4.64	0.556	0.938	0.441	0.748	0.93	0.577	0.665	0.858	0.617	0.647	0.669	0.648	0.636	0.504	0.582	0.603	0.413	0.587	0.544	0.271	0.63	0.468	0.08	0.55	0.581	0.027	0.589	0.728	0.948	0.272	0.673	0.866	0.231	NaN	NaN	NaN	0.795	0.555	0.25	0.816	0.449	0.24	0.851	0.296	0.181	0.923	0.106	0.255
929	4.645	0.56	0.938	0.44	0.751	0.929	0.576	0.669	0.857	0.616	0.649	0.669	0.647	0.638	0.504	0.581	0.605	0.413	0.587	0.545	0.272	0.63	0.469	0.081	0.55	0.581	0.027	0.589	0.733	0.948	0.271	0.677	0.866	0.23	NaN	NaN	NaN	0.798	0.555	0.249	0.82	0.449	0.239	0.855	0.294	0.181	0.927	0.104	0.255
930	4.65	0.565	0.937	0.438	0.755	0.928	0.576	0.672	0.857	0.615	0.651	0.668	0.646	0.641	0.504	0.581	0.607	0.413	0.587	0.546	0.272	0.63	0.469	0.081	0.55	0.581	0.027	0.589	0.737	0.947	0.269	0.682	0.865	0.229	NaN	NaN	NaN	0.802	0.554	0.248	0.824	0.448	0.239	0.858	0.293	0.181	0.93	0.103	0.255
931	4.655	0.568	0.937	0.437	0.759	0.928	0.574	0.675	0.856	0.614	0.654	0.668	0.645	0.644	0.504	0.58	0.608	0.413	0.586	0.547	0.272	0.63	0.469	0.081	0.55	0.581	0.027	0.589	0.741	0.946	0.269	0.686	0.864	0.228	NaN	NaN	NaN	0.806	0.553	0.248	0.828	0.447	0.238	0.861	0.292	0.18	0.933	0.103	0.254
932	4.66	0.572	0.936	0.435	0.763	0.927	0.573	0.679	0.856	0.613	0.657	0.668	0.644	0.646	0.504	0.58	0.61	0.413	0.586	0.548	0.273	0.63	0.469	0.082	0.55	0.581	0.027	0.589	0.746	0.945	0.268	0.69	0.863	0.228	NaN	NaN	NaN	0.809	0.552	0.247	0.831	0.446	0.237	0.864	0.291	0.179	0.936	0.101	0.254
933	4.665	0.577	0.935	0.434	0.766	0.926	0.573	0.682	0.855	0.612	0.659	0.668	0.644	0.648	0.504	0.579	0.612	0.413	0.585	0.549	0.274	0.63	0.469	0.082	0.55	0.581	0.027	0.589	0.75	0.945	0.267	0.694	0.862	0.227	NaN	NaN	NaN	0.813	0.551	0.246	0.834	0.445	0.237	0.868	0.29	0.179	0.938	0.1	0.254
934	4.67	0.581	0.935	0.432	0.771	0.926	0.572	0.686	0.855	0.611	0.662	0.668	0.643	0.65	0.503	0.579	0.614	0.413	0.585	0.549	0.274	0.63	0.47	0.083	0.55	0.58	0.027	0.589	0.755	0.944	0.266	0.699	0.862	0.226	NaN	NaN	NaN	0.816	0.55	0.245	0.838	0.444	0.236	0.871	0.289	0.179	0.939	0.098	0.254
935	4.675	0.585	0.935	0.431	0.775	0.926	0.57	0.69	0.855	0.609	0.665	0.668	0.642	0.653	0.503	0.578	0.616	0.413	0.585	0.55	0.275	0.63	0.47	0.084	0.55	0.58	0.027	0.589	0.76	0.944	0.264	0.703	0.861	0.224	NaN	NaN	NaN	0.82	0.549	0.244	0.841	0.443	0.235	0.873	0.288	0.178	0.94	0.097	0.254
936	4.68	0.589	0.934	0.429	0.779	0.925	0.57	0.694	0.854	0.608	0.668	0.667	0.641	0.655	0.503	0.578	0.618	0.414	0.585	0.551	0.275	0.63	0.47	0.084	0.55	0.58	0.027	0.589	0.764	0.943	0.263	0.708	0.86	0.223	NaN	NaN	NaN	0.824	0.548	0.243	0.845	0.442	0.234	0.876	0.287	0.177	0.941	0.095	0.254
937	4.685	0.593	0.934	0.428	0.783	0.924	0.568	0.697	0.854	0.607	0.671	0.667	0.64	0.658	0.503	0.577	0.62	0.414	0.584	0.552	0.276	0.629	0.47	0.085	0.55	0.581	0.027	0.589	0.769	0.942	0.262	0.712	0.859	0.222	NaN	NaN	NaN	0.828	0.547	0.243	0.848	0.441	0.234	0.878	0.285	0.177	0.942	0.094	0.254
938	4.69	0.597	0.934	0.426	0.787	0.923	0.567	0.701	0.853	0.606	0.674	0.667	0.639	0.661	0.503	0.577	0.622	0.413	0.584	0.554	0.276	0.629	0.471	0.086	0.55	0.581	0.027	0.589	0.773	0.941	0.261	0.716	0.859	0.221	NaN	NaN	NaN	0.832	0.546	0.242	0.852	0.441	0.233	0.88	0.284	0.177	0.943	0.093	0.254
939	4.695	0.602	0.933	0.425	0.791	0.923	0.566	0.704	0.853	0.605	0.677	0.667	0.638	0.663	0.503	0.576	0.625	0.414	0.584	0.555	0.277	0.629	0.471	0.087	0.55	0.581	0.027	0.589	0.778	0.941	0.26	0.721	0.859	0.22	NaN	NaN	NaN	0.835	0.546	0.24	0.855	0.44	0.232	0.882	0.283	0.177	0.945	0.092	0.254
940	4.7	0.606	0.933	0.423	0.796	0.923	0.565	0.708	0.852	0.603	0.68	0.668	0.637	0.666	0.503	0.576	0.627	0.414	0.584	0.556	0.278	0.629	0.471	0.088	0.55	0.581	0.026	0.589	0.783	0.941	0.259	0.725	0.858	0.218	NaN	NaN	NaN	0.839	0.545	0.239	0.857	0.439	0.231	0.884	0.282	0.177	0.946	0.091	0.254
941	4.705	0.61	0.933	0.422	0.799	0.922	0.564	0.712	0.852	0.602	0.683	0.668	0.636	0.668	0.503	0.575	0.63	0.414	0.583	0.558	0.279	0.629	0.472	0.089	0.551	0.581	0.026	0.589	0.787	0.941	0.257	0.73	0.858	0.217	NaN	NaN	NaN	0.843	0.545	0.238	0.86	0.439	0.23	0.887	0.282	0.176	0.948	0.09	0.254
942	4.71	0.615	0.932	0.421	0.803	0.922	0.563	0.716	0.852	0.601	0.686	0.668	0.635	0.672	0.503	0.574	0.632	0.414	0.583	0.559	0.28	0.629	0.473	0.09	0.551	0.581	0.027	0.59	0.792	0.941	0.256	0.734	0.858	0.216	NaN	NaN	NaN	0.846	0.545	0.237	0.863	0.438	0.229	0.89	0.281	0.176	0.95	0.09	0.253
943	4.715	0.619	0.932	0.419	0.808	0.921	0.561	0.72	0.852	0.6	0.689	0.668	0.634	0.675	0.503	0.574	0.636	0.414	0.583	0.562	0.281	0.629	0.474	0.091	0.551	0.581	0.027	0.59	0.796	0.941	0.255	0.738	0.858	0.214	NaN	NaN	NaN	0.849	0.545	0.236	0.867	0.438	0.228	0.892	0.281	0.175	0.951	0.089	0.253
944	4.72	0.622	0.933	0.418	0.812	0.921	0.56	0.724	0.851	0.598	0.693	0.668	0.633	0.679	0.503	0.573	0.639	0.415	0.583	0.564	0.282	0.629	0.474	0.093	0.551	0.581	0.027	0.59	0.8	0.941	0.254	0.743	0.859	0.213	NaN	NaN	NaN	0.853	0.545	0.235	0.87	0.439	0.227	0.895	0.281	0.174	0.952	0.089	0.253
945	4.725	0.627	0.933	0.417	0.816	0.921	0.558	0.728	0.851	0.597	0.696	0.668	0.632	0.682	0.503	0.573	0.642	0.415	0.583	0.566	0.283	0.628	0.475	0.094	0.552	0.581	0.027	0.59	0.804	0.941	0.252	0.747	0.86	0.212	NaN	NaN	NaN	0.856	0.545	0.234	0.875	0.439	0.226	0.898	0.281	0.173	0.953	0.089	0.252
946	4.73	0.631	0.933	0.415	0.82	0.921	0.557	0.732	0.851	0.595	0.7	0.669	0.631	0.687	0.503	0.573	0.645	0.416	0.582	0.568	0.284	0.628	0.476	0.096	0.552	0.581	0.027	0.59	0.808	0.942	0.251	0.751	0.86	0.21	NaN	NaN	NaN	0.86	0.545	0.233	0.878	0.439	0.225	0.901	0.282	0.172	0.955	0.089	0.251
947	4.735	0.635	0.933	0.414	0.824	0.921	0.556	0.736	0.851	0.594	0.704	0.669	0.63	0.69	0.503	0.572	0.649	0.416	0.582	0.571	0.285	0.628	0.477	0.098	0.552	0.581	0.027	0.59	0.812	0.942	0.25	0.755	0.861	0.209	NaN	NaN	NaN	0.864	0.546	0.232	0.882	0.439	0.224	0.904	0.282	0.172	0.955	0.089	0.251
948	4.74	0.638	0.934	0.413	0.828	0.921	0.554	0.739	0.851	0.593	0.708	0.669	0.629	0.694	0.503	0.572	0.653	0.416	0.582	0.574	0.286	0.628	0.478	0.099	0.553	0.581	0.027	0.59	0.816	0.942	0.249	0.758	0.862	0.208	NaN	NaN	NaN	0.869	0.546	0.231	0.886	0.44	0.223	0.907	0.282	0.171	0.956	0.088	0.251
949	4.745	0.642	0.934	0.412	0.832	0.921	0.553	0.744	0.851	0.591	0.712	0.669	0.627	0.699	0.504	0.571	0.657	0.416	0.582	0.576	0.288	0.629	0.479	0.102	0.553	0.581	0.027	0.589	0.82	0.943	0.247	0.762	0.863	0.207	NaN	NaN	NaN	0.873	0.547	0.229	0.889	0.44	0.222	0.91	0.282	0.17	0.957	0.088	0.251
950	4.75	0.646	0.935	0.411	0.835	0.921	0.551	0.748	0.851	0.59	0.716	0.67	0.626	0.703	0.504	0.571	0.661	0.417	0.582	0.579	0.289	0.629	0.48	0.104	0.553	0.581	0.027	0.589	0.824	0.944	0.246	0.766	0.864	0.205	NaN	NaN	NaN	0.878	0.547	0.228	0.893	0.441	0.221	0.913	0.283	0.169	0.958	0.088	0.251
951	4.755	0.651	0.935	0.41	0.839	0.921	0.55	0.752	0.851	0.589	0.72	0.67	0.626	0.708	0.503	0.571	0.665	0.418	0.582	0.582	0.291	0.629	0.482	0.106	0.553	0.582	0.027	0.589	0.827	0.944	0.244	0.77	0.865	0.204	NaN	NaN	NaN	0.882	0.548	0.227	0.896	0.441	0.22	0.916	0.283	0.168	0.959	0.088	0.251
952	4.76	0.654	0.936	0.408	0.843	0.922	0.548	0.756	0.851	0.587	0.725	0.671	0.625	0.713	0.504	0.571	0.67	0.418	0.582	0.586	0.292	0.629	0.483	0.108	0.554	0.582	0.027	0.589	0.83	0.945	0.243	0.773	0.865	0.203	NaN	NaN	NaN	0.885	0.548	0.226	0.899	0.441	0.22	0.919	0.283	0.168	0.959	0.088	0.25
953	4.765	0.658	0.937	0.407	0.847	0.922	0.546	0.76	0.852	0.586	0.729	0.671	0.624	0.718	0.505	0.571	0.674	0.419	0.583	0.589	0.294	0.63	0.485	0.111	0.554	0.582	0.027	0.589	0.835	0.946	0.241	0.777	0.866	0.202	NaN	NaN	NaN	0.889	0.549	0.225	0.903	0.442	0.219	0.921	0.283	0.167	0.96	0.088	0.25
954	4.77	0.662	0.938	0.406	0.851	0.923	0.545	0.764	0.852	0.585	0.733	0.672	0.623	0.723	0.505	0.571	0.679	0.42	0.583	0.592	0.296	0.63	0.487	0.113	0.555	0.583	0.027	0.589	0.839	0.946	0.24	0.781	0.866	0.2	NaN	NaN	NaN	0.892	0.549	0.224	0.906	0.442	0.218	0.923	0.283	0.166	0.961	0.087	0.25
955	4.775	0.666	0.939	0.404	0.855	0.923	0.543	0.769	0.853	0.584	0.737	0.672	0.622	0.729	0.505	0.571	0.684	0.421	0.584	0.596	0.298	0.63	0.489	0.116	0.555	0.583	0.027	0.589	0.843	0.947	0.238	0.785	0.866	0.199	NaN	NaN	NaN	0.895	0.549	0.223	0.908	0.441	0.217	0.925	0.283	0.166	0.962	0.087	0.25
956	4.78	0.669	0.939	0.403	0.859	0.923	0.541	0.772	0.854	0.582	0.742	0.673	0.621	0.734	0.505	0.571	0.689	0.421	0.584	0.599	0.3	0.63	0.49	0.119	0.556	0.584	0.027	0.589	0.847	0.947	0.236	0.789	0.866	0.197	NaN	NaN	NaN	0.898	0.549	0.223	0.91	0.441	0.217	0.927	0.283	0.165	0.962	0.087	0.25
957	4.785	0.674	0.94	0.401	0.863	0.924	0.54	0.776	0.854	0.581	0.747	0.674	0.62	0.739	0.506	0.571	0.694	0.422	0.585	0.603	0.302	0.631	0.493	0.122	0.556	0.585	0.027	0.589	0.85	0.947	0.235	0.793	0.867	0.195	NaN	NaN	NaN	0.901	0.549	0.222	0.913	0.442	0.216	0.929	0.282	0.165	0.963	0.086	0.25
958	4.79	0.678	0.941	0.399	0.866	0.925	0.538	0.78	0.854	0.579	0.751	0.675	0.619	0.745	0.507	0.572	0.7	0.424	0.585	0.607	0.304	0.631	0.496	0.125	0.557	0.585	0.027	0.59	0.854	0.948	0.234	0.797	0.867	0.194	NaN	NaN	NaN	0.903	0.549	0.221	0.915	0.442	0.215	0.93	0.282	0.164	0.964	0.086	0.25
959	4.795	0.681	0.942	0.398	0.871	0.926	0.536	0.783	0.855	0.578	0.756	0.675	0.618	0.751	0.507	0.572	0.705	0.424	0.585	0.611	0.306	0.632	0.499	0.128	0.557	0.586	0.027	0.59	0.858	0.948	0.232	0.801	0.867	0.192	NaN	NaN	NaN	0.905	0.549	0.22	0.916	0.441	0.215	0.931	0.282	0.164	0.964	0.086	0.25
960	4.8	0.685	0.943	0.396	0.875	0.928	0.535	0.787	0.856	0.577	0.76	0.676	0.618	0.757	0.508	0.572	0.711	0.425	0.586	0.616	0.309	0.632	0.501	0.131	0.558	0.586	0.028	0.59	0.862	0.949	0.231	0.805	0.867	0.191	NaN	NaN	NaN	0.907	0.548	0.219	0.918	0.441	0.214	0.932	0.281	0.164	0.965	0.086	0.25
961	4.805	0.689	0.944	0.395	0.879	0.929	0.533	0.79	0.857	0.575	0.765	0.677	0.617	0.764	0.508	0.573	0.718	0.426	0.587	0.62	0.311	0.633	0.504	0.134	0.558	0.587	0.029	0.59	0.866	0.949	0.229	0.809	0.868	0.189	NaN	NaN	NaN	0.909	0.548	0.219	0.92	0.441	0.213	0.933	0.281	0.164	0.966	0.086	0.25
962	4.81	0.692	0.945	0.393	0.882	0.929	0.532	0.794	0.858	0.574	0.77	0.677	0.617	0.771	0.508	0.573	0.724	0.427	0.587	0.625	0.313	0.633	0.507	0.138	0.559	0.588	0.029	0.59	0.87	0.949	0.228	0.813	0.868	0.188	NaN	NaN	NaN	0.911	0.548	0.218	0.921	0.44	0.212	0.934	0.28	0.163	0.966	0.086	0.25
963	4.815	0.695	0.945	0.391	0.885	0.929	0.531	0.797	0.858	0.573	0.775	0.678	0.616	0.779	0.508	0.574	0.73	0.428	0.587	0.63	0.315	0.633	0.511	0.141	0.56	0.588	0.03	0.59	0.874	0.95	0.227	0.817	0.868	0.187	NaN	NaN	NaN	0.913	0.548	0.217	0.923	0.44	0.212	0.936	0.28	0.163	0.967	0.085	0.25
964	4.82	0.7	0.945	0.389	0.889	0.93	0.53	0.801	0.859	0.571	0.779	0.678	0.615	0.784	0.509	0.574	0.737	0.429	0.588	0.635	0.318	0.634	0.514	0.145	0.56	0.588	0.03	0.59	0.878	0.95	0.226	0.821	0.869	0.185	NaN	NaN	NaN	0.914	0.548	0.216	0.924	0.44	0.212	0.937	0.279	0.163	0.967	0.085	0.25
965	4.825	0.704	0.946	0.388	0.892	0.93	0.529	0.805	0.859	0.57	0.784	0.678	0.614	0.79	0.509	0.575	0.743	0.429	0.588	0.64	0.32	0.634	0.517	0.148	0.561	0.589	0.031	0.59	0.882	0.95	0.224	0.824	0.869	0.184	NaN	NaN	NaN	0.916	0.547	0.216	0.925	0.44	0.211	0.938	0.279	0.162	0.968	0.085	0.249
966	4.83	0.708	0.947	0.386	0.896	0.931	0.528	0.808	0.86	0.569	0.79	0.679	0.614	0.797	0.51	0.575	0.75	0.43	0.589	0.646	0.322	0.635	0.521	0.152	0.561	0.59	0.033	0.59	0.886	0.95	0.223	0.828	0.87	0.183	NaN	NaN	NaN	0.918	0.547	0.215	0.927	0.439	0.21	0.939	0.279	0.162	0.969	0.085	0.249
967	4.835	0.711	0.947	0.385	0.899	0.932	0.527	0.811	0.86	0.568	0.795	0.68	0.613	0.804	0.51	0.576	0.757	0.431	0.59	0.652	0.324	0.635	0.526	0.155	0.562	0.591	0.034	0.59	0.89	0.95	0.222	0.832	0.87	0.182	NaN	NaN	NaN	0.919	0.547	0.214	0.928	0.439	0.209	0.94	0.278	0.161	0.969	0.085	0.249
968	4.84	0.714	0.948	0.383	0.902	0.931	0.526	0.815	0.86	0.567	0.8	0.68	0.612	0.811	0.51	0.576	0.765	0.432	0.59	0.658	0.327	0.635	0.53	0.159	0.562	0.592	0.035	0.589	0.894	0.95	0.221	0.836	0.871	0.181	NaN	NaN	NaN	0.921	0.547	0.213	0.929	0.439	0.209	0.941	0.278	0.161	0.97	0.085	0.249
969	4.845	0.717	0.948	0.382	0.906	0.932	0.524	0.82	0.86	0.565	0.804	0.68	0.612	0.818	0.511	0.576	0.772	0.432	0.591	0.664	0.329	0.636	0.534	0.163	0.562	0.594	0.037	0.589	0.898	0.951	0.22	0.839	0.872	0.18	NaN	NaN	NaN	0.923	0.547	0.212	0.93	0.438	0.208	0.943	0.278	0.16	0.971	0.084	0.249
970	4.85	0.721	0.948	0.38	0.909	0.933	0.523	0.823	0.86	0.564	0.809	0.681	0.612	0.825	0.511	0.576	0.779	0.433	0.591	0.67	0.331	0.636	0.539	0.166	0.562	0.595	0.039	0.589	0.901	0.951	0.219	0.843	0.872	0.179	NaN	NaN	NaN	0.925	0.547	0.211	0.932	0.438	0.207	0.944	0.277	0.16	0.971	0.084	0.249
971	4.855	0.725	0.949	0.379	0.912	0.932	0.522	0.827	0.86	0.562	0.815	0.681	0.611	0.832	0.511	0.577	0.787	0.433	0.591	0.677	0.333	0.636	0.544	0.17	0.562	0.597	0.041	0.589	0.904	0.951	0.218	0.846	0.872	0.178	NaN	NaN	NaN	0.927	0.547	0.21	0.934	0.438	0.206	0.945	0.277	0.159	0.972	0.084	0.248
972	4.86	0.729	0.949	0.378	0.916	0.933	0.521	0.83	0.86	0.561	0.821	0.681	0.611	0.84	0.512	0.577	0.795	0.434	0.591	0.684	0.334	0.636	0.549	0.174	0.562	0.598	0.043	0.589	0.909	0.951	0.217	0.849	0.872	0.177	NaN	NaN	NaN	0.929	0.546	0.21	0.935	0.438	0.206	0.947	0.277	0.159	0.972	0.084	0.248
973	4.865	0.732	0.949	0.377	0.919	0.934	0.52	0.834	0.86	0.56	0.826	0.682	0.61	0.847	0.512	0.577	0.803	0.434	0.592	0.691	0.336	0.635	0.554	0.178	0.562	0.6	0.045	0.589	0.912	0.951	0.216	0.852	0.873	0.176	NaN	NaN	NaN	0.931	0.546	0.209	0.937	0.438	0.205	0.948	0.276	0.158	0.973	0.084	0.248
974	4.87	0.735	0.949	0.376	0.923	0.934	0.519	0.838	0.86	0.559	0.831	0.682	0.61	0.855	0.512	0.577	0.811	0.435	0.592	0.697	0.338	0.635	0.56	0.181	0.562	0.602	0.048	0.589	0.916	0.951	0.215	0.856	0.873	0.175	NaN	NaN	NaN	0.933	0.546	0.208	0.939	0.438	0.204	0.949	0.276	0.158	0.973	0.084	0.248
975	4.875	0.739	0.949	0.374	0.926	0.933	0.518	0.842	0.86	0.558	0.837	0.682	0.609	0.862	0.512	0.577	0.819	0.435	0.592	0.705	0.34	0.636	0.565	0.186	0.562	0.604	0.05	0.588	0.919	0.951	0.214	0.859	0.873	0.174	NaN	NaN	NaN	0.935	0.546	0.208	0.94	0.438	0.204	0.95	0.276	0.158	0.973	0.084	0.248
976	4.88	0.742	0.949	0.374	0.929	0.932	0.517	0.845	0.86	0.557	0.842	0.682	0.609	0.87	0.513	0.577	0.827	0.436	0.592	0.712	0.342	0.635	0.571	0.189	0.561	0.606	0.053	0.588	0.922	0.951	0.212	0.862	0.872	0.173	NaN	NaN	NaN	0.937	0.546	0.207	0.941	0.437	0.203	0.952	0.275	0.157	0.974	0.084	0.249
977	4.885	0.746	0.95	0.373	0.932	0.932	0.516	0.849	0.86	0.557	0.848	0.682	0.608	0.877	0.513	0.577	0.835	0.436	0.592	0.72	0.343	0.635	0.577	0.192	0.561	0.609	0.056	0.588	0.925	0.951	0.212	0.865	0.872	0.172	NaN	NaN	NaN	0.939	0.546	0.206	0.943	0.437	0.203	0.953	0.275	0.157	0.974	0.083	0.249
978	4.89	0.749	0.95	0.372	0.936	0.933	0.515	0.852	0.86	0.555	0.853	0.682	0.608	0.885	0.514	0.576	0.843	0.437	0.592	0.727	0.345	0.634	0.583	0.196	0.561	0.611	0.059	0.588	0.928	0.95	0.211	0.868	0.872	0.171	NaN	NaN	NaN	0.941	0.546	0.206	0.945	0.437	0.203	0.954	0.275	0.157	0.975	0.083	0.249
979	4.895	0.752	0.95	0.371	0.939	0.934	0.513	0.856	0.861	0.555	0.859	0.682	0.607	0.892	0.514	0.576	0.851	0.437	0.591	0.735	0.346	0.634	0.589	0.199	0.56	0.613	0.061	0.588	0.932	0.951	0.21	0.872	0.873	0.17	NaN	NaN	NaN	0.944	0.546	0.205	0.946	0.437	0.202	0.955	0.275	0.157	0.975	0.083	0.249
980	4.9	0.755	0.951	0.37	0.943	0.934	0.512	0.86	0.861	0.554	0.865	0.682	0.606	0.9	0.514	0.576	0.859	0.437	0.59	0.743	0.348	0.633	0.596	0.202	0.56	0.617	0.064	0.588	0.935	0.951	0.208	0.874	0.873	0.169	NaN	NaN	NaN	0.946	0.546	0.205	0.948	0.437	0.202	0.956	0.275	0.157	0.976	0.083	0.249
981	4.905	0.758	0.951	0.37	0.946	0.935	0.511	0.863	0.861	0.553	0.871	0.682	0.606	0.908	0.515	0.575	0.868	0.438	0.59	0.75	0.349	0.633	0.602	0.205	0.559	0.621	0.067	0.588	0.937	0.95	0.208	0.878	0.873	0.168	NaN	NaN	NaN	0.948	0.546	0.205	0.95	0.437	0.202	0.957	0.275	0.157	0.976	0.083	0.249
982	4.91	0.762	0.951	0.369	0.95	0.935	0.51	0.867	0.861	0.553	0.877	0.682	0.605	0.915	0.516	0.574	0.876	0.439	0.59	0.758	0.351	0.632	0.608	0.208	0.559	0.625	0.07	0.588	0.94	0.95	0.207	0.881	0.874	0.168	NaN	NaN	NaN	0.95	0.546	0.204	0.952	0.437	0.201	0.958	0.274	0.157	0.976	0.083	0.25
983	4.915	0.765	0.952	0.368	0.952	0.934	0.509	0.871	0.862	0.552	0.882	0.682	0.604	0.923	0.517	0.574	0.884	0.439	0.589	0.766	0.352	0.632	0.615	0.212	0.558	0.631	0.073	0.588	0.944	0.951	0.206	0.884	0.874	0.167	NaN	NaN	NaN	0.952	0.546	0.204	0.953	0.437	0.201	0.959	0.274	0.157	0.976	0.083	0.25
984	4.92	0.767	0.952	0.367	0.956	0.934	0.508	0.875	0.862	0.552	0.887	0.682	0.603	0.93	0.517	0.573	0.892	0.44	0.589	0.774	0.354	0.631	0.621	0.214	0.557	0.637	0.076	0.589	0.946	0.95	0.205	0.887	0.874	0.166	NaN	NaN	NaN	0.954	0.546	0.203	0.955	0.437	0.201	0.96	0.274	0.156	0.977	0.083	0.25
985	4.925	0.771	0.952	0.367	0.959	0.936	0.508	0.878	0.862	0.551	0.892	0.682	0.603	0.937	0.518	0.572	0.901	0.442	0.588	0.781	0.355	0.63	0.628	0.217	0.556	0.644	0.079	0.59	0.949	0.95	0.204	0.89	0.874	0.166	NaN	NaN	NaN	0.956	0.546	0.203	0.956	0.437	0.2	0.961	0.274	0.156	0.977	0.083	0.25
986	4.93	0.774	0.953	0.366	0.962	0.935	0.507	0.881	0.863	0.551	0.898	0.683	0.602	0.945	0.519	0.571	0.908	0.442	0.587	0.789	0.357	0.63	0.636	0.219	0.555	0.652	0.082	0.59	0.952	0.95	0.203	0.893	0.875	0.165	NaN	NaN	NaN	0.958	0.546	0.203	0.957	0.437	0.2	0.963	0.274	0.156	0.977	0.083	0.25
987	4.935	0.777	0.953	0.365	0.966	0.936	0.506	0.886	0.863	0.55	0.903	0.683	0.601	0.952	0.52	0.57	0.915	0.443	0.586	0.797	0.359	0.629	0.643	0.222	0.554	0.661	0.086	0.59	0.955	0.95	0.203	0.896	0.875	0.165	NaN	NaN	NaN	0.959	0.546	0.202	0.959	0.437	0.199	0.964	0.274	0.156	0.977	0.083	0.25
988	4.94	0.78	0.953	0.364	0.969	0.937	0.505	0.889	0.864	0.55	0.908	0.684	0.6	0.959	0.522	0.57	0.924	0.445	0.585	0.804	0.36	0.627	0.651	0.224	0.553	0.669	0.089	0.591	0.958	0.951	0.202	0.898	0.875	0.164	NaN	NaN	NaN	0.961	0.546	0.202	0.961	0.437	0.199	0.965	0.274	0.156	0.977	0.083	0.25
989	4.945	0.784	0.953	0.364	0.972	0.936	0.505	0.892	0.865	0.549	0.913	0.684	0.6	0.966	0.523	0.569	0.931	0.446	0.584	0.812	0.362	0.626	0.658	0.225	0.552	0.679	0.091	0.592	0.961	0.951	0.201	0.901	0.875	0.163	NaN	NaN	NaN	0.963	0.546	0.202	0.962	0.437	0.199	0.966	0.274	0.156	0.978	0.083	0.25
990	4.95	0.787	0.954	0.364	0.976	0.937	0.504	0.896	0.865	0.549	0.919	0.685	0.599	0.973	0.524	0.568	0.938	0.446	0.583	0.819	0.363	0.625	0.666	0.227	0.551	0.688	0.094	0.592	0.964	0.951	0.2	0.905	0.875	0.163	NaN	NaN	NaN	0.965	0.546	0.201	0.964	0.437	0.199	0.967	0.274	0.155	0.978	0.083	0.25
991	4.955	0.79	0.955	0.363	0.98	0.94	0.504	0.899	0.866	0.549	0.924	0.685	0.598	0.98	0.525	0.567	0.946	0.449	0.582	0.826	0.365	0.624	0.675	0.228	0.55	0.697	0.096	0.593	0.967	0.951	0.199	0.907	0.875	0.162	NaN	NaN	NaN	0.967	0.546	0.201	0.965	0.436	0.199	0.968	0.274	0.155	0.978	0.083	0.25
992	4.96	0.792	0.955	0.362	0.983	0.94	0.503	0.902	0.867	0.548	0.929	0.685	0.597	0.987	0.526	0.566	0.953	0.45	0.581	0.834	0.366	0.622	0.683	0.228	0.549	0.707	0.097	0.593	0.97	0.951	0.199	0.91	0.875	0.162	NaN	NaN	NaN	0.968	0.546	0.201	0.966	0.436	0.199	0.969	0.274	0.155	0.978	0.083	0.25
993	4.965	0.797	0.955	0.362	0.986	0.94	0.502	0.906	0.867	0.547	0.936	0.686	0.596	0.993	0.527	0.565	0.96	0.451	0.58	0.842	0.367	0.621	0.691	0.229	0.548	0.717	0.099	0.593	0.973	0.951	0.198	0.913	0.875	0.161	NaN	NaN	NaN	0.97	0.546	0.201	0.966	0.437	0.199	0.969	0.274	0.155	0.978	0.083	0.25
994	4.97	0.801	0.955	0.361	0.989	0.942	0.502	0.91	0.868	0.547	0.941	0.686	0.595	1	0.529	0.564	0.968	0.453	0.578	0.849	0.368	0.62	0.7	0.229	0.547	0.727	0.1	0.594	0.976	0.952	0.197	0.916	0.875	0.161	NaN	NaN	NaN	0.972	0.546	0.201	0.967	0.437	0.199	0.97	0.274	0.155	0.978	0.083	0.25
995	4.975	0.803	0.956	0.361	0.992	0.942	0.501	0.913	0.869	0.547	0.945	0.686	0.594	1.007	0.53	0.563	0.976	0.456	0.577	0.857	0.369	0.619	0.709	0.229	0.546	0.737	0.101	0.593	0.98	0.952	0.197	0.919	0.875	0.16	NaN	NaN	NaN	0.973	0.546	0.2	0.969	0.437	0.199	0.971	0.274	0.155	0.978	0.083	0.25
996	4.98	0.805	0.957	0.36	0.995	0.943	0.501	0.916	0.869	0.546	0.951	0.687	0.594	1.014	0.531	0.562	0.983	0.457	0.576	0.865	0.37	0.617	0.717	0.228	0.545	0.748	0.101	0.593	0.983	0.952	0.196	0.922	0.875	0.159	NaN	NaN	NaN	0.975	0.546	0.2	0.97	0.437	0.199	0.971	0.274	0.155	0.978	0.083	0.25
997	4.985	0.809	0.957	0.36	0.998	0.944	0.5	0.921	0.87	0.546	0.956	0.687	0.593	1.02	0.533	0.561	0.989	0.457	0.575	0.874	0.372	0.616	0.726	0.228	0.544	0.759	0.101	0.593	0.986	0.952	0.196	0.924	0.875	0.159	NaN	NaN	NaN	0.976	0.546	0.2	0.971	0.437	0.199	0.972	0.275	0.155	0.979	0.083	0.251
998	4.99	0.813	0.958	0.36	1.001	0.945	0.5	0.923	0.871	0.545	0.961	0.688	0.592	1.027	0.534	0.56	0.996	0.458	0.574	0.881	0.372	0.615	0.736	0.227	0.544	0.77	0.101	0.593	0.989	0.953	0.195	0.927	0.875	0.158	NaN	NaN	NaN	0.978	0.546	0.2	0.973	0.437	0.199	0.972	0.275	0.155	0.979	0.083	0.251
999	4.995	0.815	0.958	0.359	1.004	0.946	0.499	0.927	0.872	0.545	0.966	0.688	0.591	1.033	0.535	0.559	1.003	0.46	0.572	0.888	0.372	0.614	0.745	0.226	0.543	0.781	0.101	0.592	0.992	0.953	0.195	0.93	0.876	0.158	NaN	NaN	NaN	0.979	0.546	0.2	0.974	0.438	0.199	0.973	0.275	0.155	0.979	0.083	0.251
1000	5	0.819	0.959	0.358	1.008	0.947	0.499	0.931	0.873	0.544	0.971	0.689	0.591	1.039	0.537	0.558	1.01	0.461	0.571	0.896	0.372	0.613	0.755	0.224	0.542	0.793	0.1	0.592	0.994	0.952	0.195	0.933	0.876	0.158	NaN	NaN	NaN	0.98	0.546	0.2	0.975	0.437	0.199	0.974	0.275	0.155	0.979	0.083	0.251
1001	5.005	0.822	0.959	0.358	1.012	0.947	0.498	0.933	0.874	0.544	0.976	0.69	0.59	1.045	0.538	0.557	1.017	0.462	0.57	0.904	0.372	0.612	0.764	0.223	0.542	0.804	0.099	0.591	0.997	0.953	0.194	0.935	0.876	0.157	NaN	NaN	NaN	0.982	0.546	0.199	0.976	0.437	0.198	0.974	0.275	0.155	0.979	0.083	0.251
1002	5.01	0.824	0.96	0.357	1.015	0.948	0.498	0.936	0.875	0.544	0.981	0.691	0.589	1.051	0.539	0.556	1.024	0.463	0.569	0.912	0.372	0.611	0.774	0.22	0.541	0.817	0.098	0.591	1.001	0.953	0.193	0.938	0.876	0.157	NaN	NaN	NaN	0.984	0.546	0.199	0.977	0.437	0.198	0.975	0.275	0.155	0.979	0.083	0.251
1003	5.015	0.827	0.96	0.357	1.018	0.949	0.497	0.94	0.876	0.544	0.986	0.691	0.588	1.058	0.54	0.555	1.031	0.464	0.568	0.92	0.372	0.61	0.784	0.218	0.54	0.829	0.097	0.59	1.004	0.953	0.193	0.942	0.877	0.157	NaN	NaN	NaN	0.985	0.547	0.199	0.978	0.437	0.198	0.975	0.275	0.155	0.979	0.083	0.251
1004	5.02	0.83	0.961	0.357	1.021	0.949	0.497	0.943	0.876	0.544	0.991	0.692	0.588	1.064	0.542	0.554	1.038	0.465	0.567	0.928	0.371	0.609	0.794	0.216	0.54	0.841	0.096	0.589	1.008	0.954	0.192	0.945	0.877	0.157	NaN	NaN	NaN	0.986	0.547	0.199	0.979	0.437	0.198	0.976	0.275	0.155	0.979	0.083	0.251
1005	5.025	0.834	0.961	0.356	1.024	0.949	0.496	0.947	0.877	0.543	0.996	0.692	0.587	1.07	0.543	0.552	1.044	0.466	0.566	0.936	0.37	0.608	0.804	0.213	0.539	0.854	0.094	0.588	1.01	0.954	0.192	0.947	0.877	0.156	NaN	NaN	NaN	0.988	0.546	0.199	0.98	0.437	0.198	0.976	0.275	0.155	0.979	0.083	0.251
1006	5.03	0.836	0.962	0.356	1.027	0.95	0.496	0.951	0.878	0.543	1.001	0.693	0.586	1.076	0.544	0.552	1.051	0.466	0.565	0.944	0.37	0.607	0.814	0.21	0.538	0.866	0.092	0.587	1.014	0.954	0.191	0.95	0.877	0.156	NaN	NaN	NaN	0.99	0.546	0.199	0.981	0.438	0.198	0.977	0.275	0.155	0.979	0.083	0.251
1007	5.035	0.84	0.962	0.355	1.03	0.95	0.495	0.954	0.878	0.543	1.006	0.694	0.586	1.082	0.546	0.551	1.058	0.467	0.563	0.953	0.369	0.607	0.824	0.207	0.538	0.879	0.09	0.586	1.018	0.955	0.191	0.953	0.877	0.155	NaN	NaN	NaN	0.991	0.547	0.199	0.981	0.438	0.198	0.978	0.275	0.155	0.979	0.083	0.251
1008	5.04	0.844	0.962	0.355	1.033	0.951	0.495	0.958	0.879	0.542	1.011	0.694	0.586	1.088	0.547	0.55	1.064	0.468	0.562	0.96	0.368	0.606	0.835	0.204	0.537	0.892	0.088	0.585	1.02	0.954	0.191	0.956	0.877	0.155	NaN	NaN	NaN	0.992	0.547	0.198	0.983	0.438	0.198	0.978	0.275	0.155	0.979	0.083	0.251
1009	5.045	0.847	0.962	0.355	1.037	0.952	0.494	0.961	0.879	0.542	1.016	0.695	0.585	1.093	0.548	0.549	1.07	0.468	0.561	0.969	0.366	0.605	0.846	0.201	0.537	0.906	0.086	0.584	1.024	0.955	0.19	0.957	0.876	0.154	NaN	NaN	NaN	0.994	0.547	0.198	0.984	0.437	0.198	0.979	0.275	0.155	0.98	0.083	0.252
1010	5.05	0.85	0.963	0.354	1.04	0.952	0.494	0.965	0.88	0.542	1.021	0.696	0.585	1.099	0.549	0.548	1.077	0.469	0.561	0.977	0.365	0.604	0.857	0.198	0.536	0.919	0.084	0.583	1.026	0.954	0.19	0.96	0.876	0.154	NaN	NaN	NaN	0.996	0.547	0.198	0.985	0.437	0.198	0.979	0.275	0.155	0.98	0.083	0.252
1011	5.055	0.853	0.963	0.354	1.043	0.952	0.493	0.968	0.88	0.542	1.026	0.697	0.585	1.104	0.55	0.547	1.084	0.469	0.559	0.986	0.363	0.603	0.868	0.194	0.535	0.933	0.082	0.582	1.029	0.955	0.189	0.964	0.877	0.154	NaN	NaN	NaN	0.997	0.547	0.198	0.986	0.437	0.198	0.98	0.275	0.155	0.98	0.083	0.252
1012	5.06	0.856	0.964	0.354	1.046	0.952	0.493	0.972	0.881	0.542	1.031	0.698	0.585	1.11	0.551	0.547	1.09	0.469	0.559	0.994	0.362	0.603	0.879	0.191	0.535	0.946	0.08	0.581	1.033	0.955	0.189	0.967	0.877	0.154	NaN	NaN	NaN	0.999	0.547	0.198	0.987	0.438	0.198	0.98	0.275	0.155	0.98	0.083	0.252
1013	5.065	0.858	0.964	0.353	1.05	0.953	0.493	0.976	0.881	0.541	1.035	0.699	0.585	1.116	0.552	0.546	1.096	0.47	0.558	1.003	0.359	0.602	0.891	0.187	0.534	0.96	0.077	0.58	1.035	0.954	0.189	0.969	0.877	0.153	NaN	NaN	NaN	1	0.547	0.198	0.988	0.437	0.198	0.981	0.274	0.155	0.98	0.083	0.252
1014	5.07	0.861	0.964	0.353	1.053	0.953	0.492	0.979	0.881	0.541	1.04	0.699	0.584	1.121	0.553	0.545	1.103	0.47	0.557	1.012	0.358	0.602	0.902	0.183	0.533	0.974	0.075	0.579	1.038	0.954	0.188	0.971	0.877	0.153	NaN	NaN	NaN	1.002	0.546	0.198	0.989	0.437	0.198	0.982	0.274	0.155	0.98	0.083	0.252
1015	5.075	0.866	0.964	0.353	1.056	0.953	0.492	0.983	0.881	0.541	1.045	0.7	0.584	1.127	0.554	0.545	1.109	0.47	0.556	1.02	0.356	0.601	0.913	0.179	0.533	0.988	0.073	0.578	1.041	0.954	0.188	0.975	0.877	0.153	NaN	NaN	NaN	1.003	0.546	0.197	0.99	0.437	0.198	0.982	0.275	0.155	0.981	0.084	0.252
1016	5.08	0.869	0.964	0.353	1.06	0.954	0.492	0.987	0.881	0.541	1.05	0.7	0.584	1.132	0.555	0.544	1.116	0.47	0.555	1.029	0.353	0.6	0.925	0.175	0.532	1.002	0.071	0.576	1.044	0.954	0.188	0.978	0.876	0.152	NaN	NaN	NaN	1.005	0.546	0.197	0.991	0.437	0.198	0.983	0.275	0.155	0.981	0.084	0.252
1017	5.085	0.871	0.964	0.352	1.063	0.953	0.491	0.99	0.882	0.54	1.055	0.701	0.584	1.137	0.555	0.543	1.122	0.47	0.554	1.038	0.351	0.6	0.937	0.172	0.532	1.016	0.069	0.576	1.047	0.953	0.188	0.98	0.876	0.152	NaN	NaN	NaN	1.007	0.546	0.197	0.993	0.437	0.198	0.984	0.275	0.155	0.981	0.084	0.252
1018	5.09	0.875	0.964	0.352	1.067	0.952	0.491	0.993	0.882	0.54	1.059	0.701	0.583	1.142	0.556	0.542	1.127	0.47	0.553	1.047	0.35	0.6	0.949	0.168	0.531	1.03	0.067	0.574	1.05	0.954	0.187	0.983	0.876	0.152	NaN	NaN	NaN	1.008	0.546	0.197	0.994	0.437	0.197	0.984	0.275	0.155	0.981	0.084	0.252
1019	5.095	0.878	0.964	0.352	1.07	0.952	0.49	0.996	0.882	0.54	1.064	0.702	0.583	1.147	0.557	0.542	1.134	0.47	0.552	1.055	0.347	0.599	0.961	0.164	0.53	1.044	0.065	0.573	1.054	0.954	0.186	0.986	0.876	0.152	NaN	NaN	NaN	1.01	0.546	0.197	0.996	0.438	0.197	0.985	0.275	0.155	0.981	0.084	0.252
1020	5.1	0.881	0.965	0.352	1.073	0.952	0.49	1	0.882	0.54	1.068	0.702	0.583	1.152	0.557	0.541	1.14	0.47	0.551	1.064	0.345	0.598	0.972	0.16	0.53	1.058	0.062	0.572	1.056	0.953	0.186	0.989	0.876	0.151	NaN	NaN	NaN	1.012	0.546	0.197	0.997	0.437	0.197	0.986	0.275	0.155	0.982	0.084	0.252
1021	5.105	0.884	0.965	0.352	1.076	0.953	0.49	1.003	0.882	0.539	1.073	0.703	0.583	1.157	0.558	0.54	1.146	0.47	0.551	1.073	0.343	0.598	0.985	0.156	0.529	1.073	0.061	0.571	1.059	0.953	0.186	0.992	0.875	0.151	NaN	NaN	NaN	1.014	0.546	0.197	0.999	0.437	0.197	0.986	0.275	0.155	0.982	0.084	0.252
1022	5.11	0.888	0.965	0.352	1.079	0.954	0.49	1.007	0.882	0.539	1.077	0.703	0.583	1.162	0.558	0.539	1.152	0.47	0.55	1.081	0.34	0.597	0.997	0.152	0.528	1.088	0.059	0.57	1.063	0.953	0.186	0.995	0.875	0.151	NaN	NaN	NaN	1.015	0.546	0.197	1	0.437	0.197	0.987	0.275	0.155	0.982	0.084	0.252
1023	5.115	0.89	0.965	0.351	1.082	0.954	0.49	1.01	0.882	0.539	1.082	0.704	0.583	1.167	0.559	0.539	1.158	0.47	0.55	1.09	0.338	0.597	1.01	0.148	0.528	1.102	0.058	0.569	1.066	0.953	0.185	0.998	0.875	0.151	NaN	NaN	NaN	1.017	0.546	0.197	1.001	0.437	0.197	0.988	0.275	0.155	0.982	0.084	0.252
1024	5.12	0.893	0.965	0.351	1.086	0.954	0.489	1.014	0.882	0.539	1.086	0.704	0.582	1.171	0.559	0.538	1.163	0.47	0.549	1.099	0.336	0.596	1.022	0.145	0.528	1.117	0.056	0.569	1.069	0.953	0.185	1.001	0.875	0.151	NaN	NaN	NaN	1.019	0.545	0.196	1.002	0.437	0.197	0.989	0.275	0.155	0.982	0.084	0.252
1025	5.125	0.898	0.964	0.351	1.089	0.953	0.489	1.017	0.882	0.539	1.09	0.704	0.582	1.175	0.559	0.538	1.168	0.469	0.548	1.108	0.334	0.596	1.034	0.141	0.527	1.132	0.055	0.568	1.071	0.952	0.185	1.005	0.875	0.15	NaN	NaN	NaN	1.021	0.545	0.196	1.004	0.437	0.197	0.99	0.275	0.154	0.982	0.084	0.252
1026	5.13	0.901	0.964	0.351	1.094	0.952	0.488	1.021	0.882	0.539	1.094	0.704	0.582	1.179	0.559	0.537	1.173	0.469	0.548	1.116	0.332	0.595	1.047	0.137	0.527	1.146	0.054	0.567	1.075	0.952	0.185	1.007	0.875	0.15	NaN	NaN	NaN	1.023	0.545	0.196	1.006	0.437	0.197	0.991	0.275	0.154	0.983	0.084	0.253
1027	5.135	0.903	0.964	0.351	1.097	0.952	0.488	1.024	0.882	0.539	1.098	0.703	0.582	1.183	0.559	0.536	1.178	0.469	0.547	1.124	0.33	0.594	1.06	0.134	0.526	1.161	0.053	0.566	1.079	0.952	0.184	1.011	0.875	0.15	NaN	NaN	NaN	1.025	0.545	0.196	1.007	0.437	0.197	0.991	0.275	0.154	0.983	0.084	0.253
1028	5.14	0.908	0.963	0.351	1.1	0.951	0.488	1.028	0.882	0.538	1.101	0.703	0.581	1.187	0.559	0.535	1.183	0.469	0.546	1.133	0.328	0.594	1.073	0.131	0.525	1.176	0.052	0.565	1.082	0.952	0.184	1.014	0.875	0.15	NaN	NaN	NaN	1.027	0.545	0.196	1.009	0.437	0.197	0.992	0.275	0.154	0.983	0.084	0.253
1029	5.145	0.911	0.963	0.351	1.103	0.952	0.488	1.031	0.882	0.538	1.105	0.703	0.581	1.191	0.559	0.535	1.188	0.468	0.546	1.141	0.327	0.594	1.086	0.128	0.525	1.19	0.051	0.564	1.085	0.952	0.184	1.017	0.874	0.15	NaN	NaN	NaN	1.029	0.545	0.196	1.01	0.437	0.197	0.992	0.275	0.154	0.983	0.084	0.253
1030	5.15	0.914	0.963	0.351	1.107	0.952	0.488	1.034	0.882	0.538	1.109	0.703	0.581	1.195	0.559	0.534	1.193	0.468	0.545	1.149	0.325	0.593	1.098	0.124	0.524	1.205	0.05	0.563	1.088	0.952	0.184	1.02	0.874	0.15	NaN	NaN	NaN	1.031	0.545	0.196	1.011	0.437	0.197	0.993	0.275	0.155	0.983	0.084	0.253
1031	5.155	0.917	0.963	0.35	1.11	0.953	0.488	1.038	0.882	0.538	1.112	0.702	0.58	1.198	0.559	0.534	1.198	0.467	0.545	1.157	0.324	0.593	1.111	0.121	0.524	1.219	0.05	0.563	1.091	0.951	0.184	1.025	0.873	0.15	NaN	NaN	NaN	1.033	0.544	0.196	1.012	0.436	0.197	0.994	0.275	0.155	0.983	0.084	0.253
1032	5.16	0.922	0.962	0.351	1.113	0.953	0.488	1.041	0.881	0.538	1.115	0.701	0.58	1.202	0.558	0.533	1.203	0.467	0.544	1.164	0.323	0.593	1.124	0.118	0.524	1.233	0.049	0.563	1.095	0.951	0.183	1.028	0.873	0.15	NaN	NaN	NaN	1.035	0.544	0.196	1.014	0.436	0.197	0.995	0.275	0.155	0.984	0.084	0.253
1033	5.165	0.924	0.962	0.35	1.117	0.951	0.488	1.045	0.881	0.538	1.118	0.701	0.579	1.205	0.558	0.532	1.207	0.466	0.543	1.172	0.321	0.592	1.136	0.116	0.524	1.248	0.05	0.562	1.099	0.951	0.183	1.031	0.873	0.15	NaN	NaN	NaN	1.037	0.544	0.196	1.016	0.436	0.197	0.996	0.275	0.155	0.984	0.085	0.252
1034	5.17	0.928	0.962	0.351	1.12	0.951	0.488	1.048	0.881	0.538	1.121	0.7	0.579	1.209	0.557	0.531	1.212	0.466	0.543	1.179	0.32	0.591	1.149	0.114	0.524	1.262	0.05	0.562	1.102	0.951	0.183	1.034	0.873	0.15	NaN	NaN	NaN	1.039	0.544	0.196	1.017	0.436	0.197	0.997	0.275	0.155	0.984	0.085	0.252
1035	5.175	0.932	0.962	0.351	1.124	0.951	0.488	1.052	0.881	0.538	1.124	0.699	0.579	1.212	0.557	0.531	1.217	0.465	0.542	1.186	0.318	0.59	1.162	0.112	0.523	1.276	0.05	0.562	1.105	0.951	0.183	1.037	0.873	0.15	NaN	NaN	NaN	1.041	0.544	0.196	1.019	0.436	0.197	0.998	0.275	0.155	0.984	0.085	0.252
1036	5.18	0.935	0.962	0.351	1.128	0.951	0.487	1.055	0.88	0.538	1.127	0.698	0.579	1.216	0.556	0.53	1.221	0.465	0.541	1.194	0.317	0.59	1.175	0.11	0.523	1.29	0.05	0.562	1.108	0.95	0.183	1.041	0.872	0.15	NaN	NaN	NaN	1.043	0.544	0.196	1.02	0.436	0.197	0.999	0.275	0.155	0.984	0.085	0.252
1037	5.185	0.938	0.962	0.351	1.132	0.951	0.487	1.059	0.88	0.538	1.13	0.697	0.578	1.219	0.556	0.529	1.225	0.464	0.54	1.201	0.316	0.59	1.187	0.108	0.523	1.303	0.051	0.561	1.112	0.95	0.183	1.045	0.872	0.15	NaN	NaN	NaN	1.045	0.543	0.196	1.022	0.436	0.197	0.999	0.275	0.155	0.984	0.085	0.253
1038	5.19	0.942	0.961	0.351	1.135	0.95	0.487	1.062	0.88	0.537	1.133	0.696	0.578	1.222	0.555	0.529	1.229	0.464	0.539	1.209	0.315	0.589	1.2	0.106	0.523	1.317	0.052	0.561	1.116	0.95	0.183	1.048	0.872	0.15	NaN	NaN	NaN	1.047	0.543	0.196	1.023	0.436	0.197	1	0.275	0.155	0.984	0.085	0.253
1039	5.195	0.945	0.961	0.351	1.138	0.95	0.487	1.066	0.879	0.537	1.135	0.695	0.577	1.225	0.554	0.528	1.233	0.463	0.539	1.216	0.314	0.589	1.212	0.105	0.522	1.33	0.053	0.561	1.119	0.95	0.183	1.05	0.872	0.149	NaN	NaN	NaN	1.049	0.543	0.196	1.025	0.436	0.197	1.001	0.275	0.155	0.984	0.085	0.253
1040	5.2	0.948	0.961	0.351	1.142	0.95	0.488	1.07	0.879	0.537	1.138	0.694	0.577	1.228	0.553	0.527	1.237	0.463	0.538	1.223	0.313	0.588	1.224	0.104	0.522	1.343	0.054	0.561	1.123	0.95	0.183	1.054	0.872	0.15	NaN	NaN	NaN	1.051	0.543	0.196	1.026	0.436	0.197	1.002	0.274	0.155	0.984	0.085	0.253
1041	5.205	0.952	0.96	0.351	1.146	0.949	0.488	1.073	0.878	0.537	1.14	0.693	0.577	1.23	0.553	0.526	1.242	0.462	0.537	1.229	0.311	0.588	1.236	0.103	0.522	1.356	0.056	0.56	1.126	0.949	0.183	1.058	0.871	0.15	NaN	NaN	NaN	1.053	0.543	0.196	1.028	0.436	0.197	1.002	0.275	0.155	0.984	0.085	0.253
1042	5.21	0.956	0.96	0.351	1.149	0.95	0.488	1.076	0.878	0.537	1.143	0.692	0.576	1.233	0.552	0.526	1.246	0.461	0.536	1.237	0.31	0.587	1.247	0.101	0.522	1.369	0.058	0.559	1.13	0.949	0.183	1.062	0.871	0.15	NaN	NaN	NaN	1.056	0.542	0.196	1.029	0.436	0.197	1.003	0.275	0.155	0.984	0.085	0.253
1043	5.215	0.959	0.96	0.351	1.153	0.949	0.488	1.08	0.878	0.537	1.146	0.691	0.576	1.236	0.551	0.525	1.25	0.46	0.535	1.244	0.309	0.586	1.259	0.101	0.521	1.381	0.059	0.559	1.133	0.948	0.184	1.066	0.87	0.15	NaN	NaN	NaN	1.058	0.542	0.197	1.031	0.436	0.197	1.004	0.275	0.155	0.984	0.085	0.253
1044	5.22	0.963	0.959	0.351	1.157	0.949	0.488	1.084	0.877	0.537	1.149	0.69	0.576	1.239	0.55	0.524	1.254	0.46	0.535	1.251	0.308	0.586	1.27	0.1	0.521	1.393	0.061	0.559	1.137	0.948	0.183	1.069	0.87	0.15	NaN	NaN	NaN	1.06	0.542	0.197	1.032	0.436	0.197	1.005	0.275	0.155	0.984	0.085	0.253
1045	5.225	0.967	0.959	0.351	1.161	0.948	0.488	1.087	0.877	0.537	1.151	0.689	0.576	1.241	0.549	0.524	1.259	0.459	0.534	1.258	0.307	0.585	1.282	0.099	0.52	1.405	0.063	0.559	1.141	0.948	0.183	1.072	0.87	0.15	NaN	NaN	NaN	1.062	0.542	0.197	1.034	0.435	0.198	1.005	0.275	0.155	0.984	0.085	0.253
1046	5.23	0.97	0.958	0.352	1.165	0.948	0.488	1.091	0.876	0.537	1.154	0.688	0.575	1.244	0.548	0.523	1.262	0.458	0.534	1.264	0.306	0.585	1.293	0.099	0.52	1.416	0.065	0.559	1.145	0.948	0.183	1.076	0.869	0.15	NaN	NaN	NaN	1.064	0.542	0.197	1.035	0.436	0.198	1.006	0.275	0.155	0.984	0.085	0.253
1047	5.235	0.98	0.956	0.353	1.168	0.948	0.488	1.095	0.875	0.537	1.157	0.687	0.575	1.246	0.547	0.523	1.266	0.458	0.533	1.271	0.305	0.584	1.303	0.098	0.519	1.427	0.067	0.559	1.148	0.947	0.183	1.079	0.869	0.15	NaN	NaN	NaN	1.066	0.542	0.196	1.037	0.435	0.198	1.007	0.275	0.155	0.984	0.085	0.253
1048	5.24	0.989	0.955	0.355	1.173	0.948	0.488	1.099	0.875	0.537	1.16	0.687	0.575	1.249	0.546	0.522	1.269	0.457	0.533	1.278	0.303	0.583	1.314	0.098	0.519	1.438	0.069	0.559	1.151	0.947	0.183	1.082	0.869	0.15	NaN	NaN	NaN	1.066	0.542	0.196	1.038	0.435	0.198	1.008	0.275	0.155	0.985	0.085	0.253
1049	5.245	0.985	0.956	0.353	1.176	0.946	0.488	1.102	0.874	0.536	1.163	0.686	0.575	1.252	0.544	0.522	1.273	0.455	0.532	1.285	0.303	0.583	1.324	0.098	0.518	1.449	0.072	0.558	1.155	0.946	0.184	1.086	0.868	0.15	NaN	NaN	NaN	1.068	0.541	0.195	1.039	0.435	0.198	1.009	0.275	0.155	0.985	0.085	0.253
1050	5.25	0.986	0.956	0.352	1.18	0.946	0.488	1.106	0.874	0.537	1.167	0.686	0.575	1.255	0.543	0.521	1.277	0.455	0.532	1.291	0.302	0.583	1.334	0.098	0.517	1.46	0.074	0.557	1.159	0.946	0.183	1.09	0.868	0.15	NaN	NaN	NaN	1.07	0.541	0.196	1.041	0.435	0.198	1.01	0.276	0.155	0.985	0.085	0.253
1051	5.255	0.989	0.956	0.352	1.185	0.945	0.488	1.11	0.873	0.537	1.17	0.685	0.575	1.257	0.542	0.521	1.281	0.454	0.531	1.297	0.301	0.582	1.345	0.098	0.517	1.471	0.075	0.556	1.163	0.946	0.183	1.093	0.868	0.15	NaN	NaN	NaN	1.073	0.541	0.196	1.043	0.435	0.198	1.01	0.276	0.155	0.985	0.085	0.253
1052	5.26	0.994	0.956	0.353	1.189	0.944	0.488	1.114	0.873	0.537	1.174	0.684	0.575	1.26	0.541	0.521	1.284	0.453	0.531	1.303	0.301	0.581	1.355	0.098	0.516	1.481	0.078	0.555	1.167	0.945	0.183	1.096	0.867	0.15	NaN	NaN	NaN	1.074	0.541	0.196	1.044	0.435	0.198	1.011	0.276	0.155	0.985	0.085	0.253
1053	5.265	0.997	0.955	0.353	1.193	0.944	0.488	1.118	0.872	0.537	1.177	0.684	0.575	1.263	0.54	0.521	1.287	0.452	0.53	1.309	0.3	0.581	1.364	0.098	0.516	1.491	0.08	0.555	1.17	0.945	0.183	1.1	0.866	0.151	NaN	NaN	NaN	1.076	0.54	0.196	1.046	0.435	0.199	1.011	0.276	0.155	0.985	0.085	0.253
1054	5.27	1.001	0.955	0.353	1.197	0.943	0.488	1.122	0.872	0.537	1.18	0.682	0.575	1.266	0.539	0.52	1.29	0.451	0.53	1.315	0.3	0.581	1.373	0.098	0.515	1.5	0.082	0.554	1.173	0.944	0.183	1.104	0.866	0.15	NaN	NaN	NaN	1.077	0.54	0.196	1.047	0.435	0.199	1.012	0.276	0.155	0.985	0.085	0.253
1055	5.275	1.005	0.954	0.354	1.201	0.943	0.488	1.126	0.871	0.537	1.183	0.681	0.575	1.269	0.538	0.52	1.294	0.45	0.528	1.321	0.299	0.58	1.382	0.098	0.514	1.509	0.084	0.553	1.177	0.944	0.184	1.107	0.865	0.151	NaN	NaN	NaN	1.079	0.54	0.196	1.049	0.435	0.199	1.013	0.276	0.155	0.985	0.085	0.253
1056	5.28	1.009	0.954	0.353	1.205	0.942	0.488	1.13	0.87	0.536	1.187	0.681	0.574	1.272	0.537	0.52	1.298	0.45	0.529	1.326	0.298	0.579	1.391	0.099	0.514	1.518	0.085	0.552	1.18	0.943	0.184	1.111	0.865	0.151	NaN	NaN	NaN	1.081	0.54	0.196	1.051	0.435	0.199	1.014	0.276	0.155	0.985	0.085	0.253
1057	5.285	1.013	0.953	0.354	1.209	0.942	0.488	1.134	0.87	0.537	1.19	0.68	0.574	1.275	0.536	0.519	1.302	0.449	0.529	1.332	0.298	0.579	1.399	0.099	0.514	1.527	0.087	0.55	1.184	0.943	0.183	1.114	0.865	0.151	NaN	NaN	NaN	1.083	0.54	0.196	1.052	0.435	0.199	1.015	0.277	0.155	0.985	0.086	0.253
1058	5.29	1.016	0.953	0.354	1.213	0.941	0.489	1.139	0.869	0.537	1.194	0.68	0.574	1.278	0.535	0.519	1.306	0.449	0.529	1.338	0.297	0.578	1.406	0.099	0.514	1.535	0.089	0.549	1.188	0.942	0.183	1.117	0.864	0.151	NaN	NaN	NaN	1.085	0.539	0.196	1.054	0.435	0.199	1.016	0.277	0.155	0.986	0.086	0.253
1059	5.295	1.021	0.952	0.355	1.218	0.942	0.489	1.143	0.869	0.537	1.198	0.679	0.574	1.281	0.534	0.519	1.31	0.449	0.528	1.344	0.296	0.578	1.415	0.1	0.513	1.543	0.089	0.548	1.191	0.942	0.183	1.121	0.864	0.151	NaN	NaN	NaN	1.087	0.539	0.196	1.055	0.434	0.2	1.017	0.277	0.155	0.986	0.086	0.253
1060	5.3	1.025	0.952	0.355	1.222	0.941	0.489	1.146	0.868	0.537	1.202	0.678	0.575	1.284	0.533	0.518	1.314	0.448	0.528	1.349	0.296	0.578	1.424	0.101	0.512	1.552	0.092	0.546	1.195	0.941	0.184	1.124	0.863	0.152	NaN	NaN	NaN	1.09	0.539	0.197	1.057	0.434	0.2	1.017	0.277	0.155	0.986	0.086	0.254
1061	5.305	1.028	0.951	0.355	1.226	0.94	0.489	1.151	0.867	0.537	1.206	0.677	0.575	1.288	0.532	0.518	1.317	0.446	0.527	1.355	0.296	0.577	1.43	0.1	0.512	1.559	0.094	0.545	1.199	0.941	0.184	1.127	0.863	0.152	NaN	NaN	NaN	1.092	0.539	0.198	1.059	0.434	0.2	1.018	0.277	0.155	0.986	0.086	0.254
1062	5.31	1.033	0.95	0.356	1.231	0.939	0.489	1.157	0.867	0.537	1.209	0.676	0.575	1.292	0.531	0.518	1.32	0.445	0.527	1.36	0.295	0.577	1.436	0.1	0.511	1.566	0.095	0.544	1.203	0.94	0.184	1.131	0.862	0.152	NaN	NaN	NaN	1.094	0.538	0.198	1.061	0.434	0.2	1.019	0.277	0.156	0.986	0.086	0.254
1063	5.315	1.038	0.949	0.356	1.235	0.938	0.489	1.161	0.867	0.538	1.213	0.675	0.575	1.296	0.53	0.518	1.324	0.444	0.527	1.365	0.295	0.577	1.442	0.1	0.511	1.573	0.096	0.542	1.207	0.939	0.184	1.134	0.862	0.153	NaN	NaN	NaN	1.096	0.538	0.197	1.063	0.434	0.2	1.019	0.277	0.156	0.986	0.086	0.254
1064	5.32	1.046	0.948	0.358	1.239	0.937	0.489	1.165	0.866	0.538	1.217	0.675	0.575	1.299	0.529	0.518	1.328	0.444	0.526	1.37	0.294	0.576	1.448	0.1	0.51	1.579	0.096	0.542	1.211	0.939	0.184	1.138	0.862	0.153	NaN	NaN	NaN	1.098	0.538	0.198	1.064	0.434	0.2	1.02	0.277	0.156	0.986	0.087	0.254
1065	5.325	1.054	0.946	0.359	1.243	0.936	0.489	1.17	0.865	0.538	1.222	0.674	0.575	1.302	0.528	0.518	1.332	0.443	0.526	1.376	0.294	0.576	1.454	0.1	0.509	1.585	0.096	0.541	1.214	0.938	0.184	1.141	0.861	0.153	NaN	NaN	NaN	1.101	0.538	0.198	1.066	0.433	0.201	1.021	0.277	0.156	0.986	0.087	0.254
1066	5.33	1.053	0.947	0.358	1.248	0.935	0.489	1.175	0.864	0.538	1.226	0.674	0.575	1.306	0.527	0.518	1.337	0.442	0.526	1.381	0.294	0.576	1.46	0.1	0.509	1.59	0.096	0.54	1.218	0.937	0.185	1.144	0.86	0.153	NaN	NaN	NaN	1.103	0.537	0.199	1.068	0.433	0.201	1.022	0.278	0.156	0.987	0.087	0.254
1067	5.335	1.055	0.946	0.358	1.253	0.935	0.489	1.179	0.864	0.539	1.23	0.673	0.576	1.31	0.526	0.517	1.341	0.441	0.526	1.385	0.293	0.576	1.464	0.099	0.508	1.594	0.095	0.539	1.221	0.937	0.185	1.148	0.86	0.154	NaN	NaN	NaN	1.105	0.537	0.199	1.07	0.433	0.201	1.023	0.278	0.157	0.987	0.088	0.254
1068	5.34	1.059	0.946	0.359	1.257	0.934	0.489	1.184	0.863	0.539	1.235	0.672	0.576	1.315	0.526	0.517	1.345	0.441	0.525	1.39	0.292	0.575	1.468	0.097	0.508	1.599	0.095	0.538	1.225	0.936	0.185	1.151	0.859	0.155	NaN	NaN	NaN	1.107	0.536	0.199	1.072	0.433	0.201	1.024	0.278	0.157	0.987	0.088	0.254
1069	5.345	1.063	0.946	0.359	1.261	0.933	0.49	1.188	0.862	0.54	1.24	0.672	0.576	1.32	0.526	0.517	1.349	0.44	0.525	1.395	0.291	0.575	1.472	0.096	0.508	1.603	0.095	0.538	1.229	0.935	0.185	1.155	0.858	0.155	NaN	NaN	NaN	1.11	0.536	0.199	1.074	0.433	0.201	1.025	0.278	0.157	0.987	0.088	0.254
1070	5.35	1.067	0.945	0.36	1.266	0.932	0.49	1.193	0.861	0.54	1.245	0.671	0.576	1.324	0.525	0.517	1.353	0.439	0.525	1.399	0.29	0.575	1.476	0.095	0.507	1.607	0.094	0.537	1.233	0.934	0.186	1.16	0.857	0.156	NaN	NaN	NaN	1.112	0.535	0.2	1.076	0.433	0.202	1.025	0.278	0.157	0.987	0.088	0.254
1071	5.355	1.071	0.945	0.361	1.27	0.932	0.49	1.198	0.861	0.54	1.25	0.67	0.577	1.328	0.523	0.517	1.357	0.438	0.525	1.402	0.289	0.574	1.48	0.094	0.507	1.61	0.092	0.536	1.237	0.934	0.186	1.163	0.857	0.156	NaN	NaN	NaN	1.115	0.535	0.2	1.078	0.432	0.202	1.026	0.279	0.157	0.988	0.089	0.254
1072	5.36	1.075	0.944	0.362	1.275	0.931	0.49	1.202	0.86	0.541	1.255	0.669	0.577	1.332	0.522	0.517	1.361	0.436	0.524	1.406	0.288	0.574	1.483	0.092	0.506	1.613	0.09	0.536	1.241	0.933	0.186	1.167	0.856	0.157	NaN	NaN	NaN	1.118	0.535	0.2	1.08	0.432	0.202	1.027	0.279	0.158	0.988	0.089	0.254
1073	5.365	1.08	0.943	0.363	1.279	0.93	0.491	1.207	0.859	0.541	1.259	0.669	0.577	1.337	0.522	0.517	1.364	0.434	0.524	1.41	0.287	0.574	1.485	0.091	0.506	1.615	0.088	0.534	1.245	0.932	0.186	1.17	0.855	0.157	NaN	NaN	NaN	1.12	0.535	0.2	1.081	0.432	0.203	1.028	0.279	0.158	0.988	0.089	0.254
1074	5.37	1.085	0.942	0.364	1.283	0.929	0.491	1.212	0.859	0.541	1.264	0.668	0.577	1.342	0.522	0.517	1.369	0.434	0.525	1.413	0.286	0.574	1.487	0.089	0.505	1.617	0.086	0.534	1.249	0.931	0.187	1.173	0.855	0.158	NaN	NaN	NaN	1.123	0.534	0.201	1.083	0.432	0.203	1.029	0.279	0.158	0.988	0.089	0.254
1075	5.375	1.089	0.941	0.364	1.288	0.928	0.492	1.216	0.858	0.542	1.27	0.667	0.576	1.346	0.52	0.517	1.373	0.433	0.525	1.417	0.284	0.574	1.489	0.088	0.505	1.619	0.084	0.533	1.253	0.931	0.187	1.177	0.854	0.158	NaN	NaN	NaN	1.125	0.534	0.201	1.085	0.432	0.204	1.03	0.28	0.158	0.988	0.089	0.254
1076	5.38	1.094	0.941	0.365	1.293	0.928	0.492	1.221	0.857	0.542	1.275	0.666	0.576	1.351	0.52	0.517	1.377	0.432	0.524	1.419	0.283	0.573	1.49	0.087	0.504	1.62	0.081	0.533	1.257	0.93	0.187	1.18	0.854	0.159	NaN	NaN	NaN	1.127	0.533	0.201	1.088	0.432	0.204	1.031	0.28	0.158	0.989	0.09	0.254
1077	5.385	1.098	0.94	0.366	1.298	0.927	0.492	1.225	0.856	0.542	1.28	0.665	0.577	1.355	0.518	0.516	1.382	0.432	0.524	1.422	0.281	0.572	1.492	0.086	0.502	1.621	0.077	0.532	1.261	0.929	0.188	1.185	0.853	0.159	NaN	NaN	NaN	1.13	0.533	0.202	1.09	0.432	0.204	1.032	0.28	0.159	0.989	0.09	0.254
1078	5.39	1.102	0.94	0.366	1.302	0.926	0.493	1.231	0.855	0.543	1.285	0.664	0.577	1.36	0.517	0.515	1.387	0.431	0.523	1.425	0.28	0.572	1.493	0.084	0.501	1.622	0.075	0.53	1.265	0.928	0.188	1.188	0.852	0.16	NaN	NaN	NaN	1.133	0.533	0.202	1.092	0.431	0.205	1.033	0.28	0.159	0.989	0.09	0.254
1079	5.395	1.106	0.939	0.368	1.307	0.925	0.493	1.236	0.855	0.544	1.291	0.664	0.577	1.366	0.517	0.516	1.391	0.43	0.523	1.427	0.278	0.571	1.493	0.081	0.501	1.624	0.072	0.53	1.269	0.927	0.189	1.191	0.851	0.161	NaN	NaN	NaN	1.135	0.532	0.202	1.094	0.431	0.205	1.034	0.281	0.159	0.989	0.09	0.254
1080	5.4	1.11	0.938	0.369	1.312	0.924	0.494	1.24	0.854	0.545	1.296	0.663	0.577	1.371	0.516	0.516	1.396	0.429	0.524	1.43	0.277	0.571	1.493	0.079	0.501	1.625	0.068	0.529	1.273	0.926	0.189	1.195	0.851	0.162	NaN	NaN	NaN	1.138	0.532	0.203	1.096	0.431	0.205	1.035	0.281	0.16	0.989	0.09	0.255
1081	5.405	1.115	0.937	0.37	1.316	0.923	0.494	1.246	0.853	0.545	1.301	0.662	0.577	1.375	0.515	0.516	1.4	0.428	0.524	1.433	0.275	0.57	1.496	0.078	0.501	1.628	0.066	0.529	1.276	0.925	0.19	1.199	0.85	0.163	NaN	NaN	NaN	1.14	0.532	0.204	1.098	0.431	0.206	1.036	0.281	0.16	0.989	0.091	0.255
1082	5.41	1.124	0.936	0.372	1.321	0.923	0.494	1.251	0.852	0.546	1.307	0.661	0.577	1.379	0.515	0.516	1.402	0.426	0.524	1.435	0.273	0.57	1.499	0.077	0.501	1.63	0.063	0.529	1.28	0.924	0.19	1.202	0.849	0.164	NaN	NaN	NaN	1.143	0.531	0.204	1.1	0.431	0.206	1.037	0.282	0.16	0.99	0.092	0.255
1083	5.415	1.133	0.934	0.374	1.326	0.922	0.495	1.256	0.852	0.546	1.312	0.661	0.577	1.384	0.515	0.516	1.406	0.425	0.524	1.439	0.273	0.569	1.502	0.077	0.501	1.632	0.059	0.528	1.285	0.923	0.191	1.206	0.849	0.164	NaN	NaN	NaN	1.145	0.531	0.205	1.102	0.431	0.207	1.037	0.282	0.161	0.99	0.092	0.255
1084	5.42	1.132	0.935	0.373	1.331	0.921	0.495	1.261	0.851	0.547	1.317	0.661	0.577	1.39	0.515	0.517	1.409	0.424	0.524	1.442	0.272	0.569	1.505	0.077	0.501	1.634	0.057	0.528	1.289	0.923	0.191	1.209	0.848	0.165	NaN	NaN	NaN	1.148	0.531	0.205	1.104	0.43	0.207	1.039	0.283	0.161	0.99	0.093	0.255
1085	5.425	1.134	0.935	0.374	1.336	0.92	0.495	1.266	0.851	0.548	1.321	0.66	0.577	1.393	0.514	0.517	1.413	0.424	0.525	1.446	0.272	0.568	1.508	0.077	0.501	1.637	0.054	0.528	1.293	0.922	0.191	1.213	0.848	0.165	NaN	NaN	NaN	1.151	0.531	0.206	1.107	0.43	0.208	1.04	0.283	0.162	0.99	0.093	0.256
1086	5.43	1.138	0.934	0.375	1.34	0.919	0.496	1.271	0.851	0.548	1.326	0.66	0.577	1.396	0.513	0.517	1.418	0.424	0.525	1.45	0.272	0.569	1.511	0.077	0.501	1.637	0.048	0.529	1.297	0.922	0.192	1.217	0.847	0.166	NaN	NaN	NaN	1.154	0.531	0.206	1.109	0.43	0.208	1.041	0.284	0.162	0.991	0.094	0.256
1087	5.435	1.142	0.934	0.376	1.344	0.918	0.497	1.276	0.851	0.549	1.33	0.66	0.577	1.399	0.513	0.516	1.422	0.423	0.526	1.454	0.272	0.569	1.513	0.077	0.501	1.637	0.043	0.529	1.301	0.921	0.192	1.221	0.846	0.167	NaN	NaN	NaN	1.157	0.53	0.207	1.112	0.431	0.208	1.042	0.285	0.162	0.991	0.095	0.256
1088	5.44	1.147	0.934	0.377	1.349	0.918	0.497	1.28	0.851	0.549	1.334	0.66	0.578	1.404	0.513	0.517	1.428	0.424	0.526	1.459	0.272	0.569	1.513	0.075	0.501	1.638	0.039	0.53	1.305	0.92	0.193	1.225	0.846	0.168	NaN	NaN	NaN	1.159	0.53	0.207	1.114	0.431	0.209	1.043	0.286	0.163	0.992	0.096	0.256
1089	5.445	1.15	0.934	0.378	1.354	0.919	0.498	1.285	0.851	0.55	1.339	0.66	0.578	1.408	0.513	0.517	1.433	0.425	0.527	1.464	0.273	0.57	1.514	0.074	0.501	1.639	0.036	0.53	1.309	0.92	0.193	1.229	0.845	0.169	NaN	NaN	NaN	1.163	0.53	0.208	1.117	0.431	0.21	1.045	0.286	0.163	0.993	0.097	0.255
1090	5.45	1.155	0.933	0.378	1.359	0.919	0.498	1.29	0.852	0.55	1.343	0.661	0.579	1.413	0.513	0.517	1.437	0.424	0.527	1.468	0.271	0.57	1.516	0.074	0.502	1.64	0.033	0.53	1.313	0.919	0.194	1.232	0.845	0.17	NaN	NaN	NaN	1.166	0.53	0.208	1.12	0.431	0.21	1.046	0.287	0.164	0.993	0.097	0.256
1091	5.455	1.159	0.933	0.379	1.363	0.919	0.499	1.294	0.852	0.551	1.348	0.661	0.579	1.419	0.514	0.518	1.441	0.424	0.527	1.472	0.271	0.57	1.517	0.073	0.502	1.641	0.03	0.53	1.318	0.919	0.195	1.236	0.844	0.171	NaN	NaN	NaN	1.17	0.53	0.208	1.123	0.431	0.21	1.048	0.288	0.164	0.993	0.098	0.256
1092	5.46	1.165	0.933	0.379	1.368	0.919	0.499	1.298	0.852	0.552	1.353	0.661	0.58	1.424	0.515	0.518	1.446	0.424	0.527	1.477	0.271	0.571	1.518	0.072	0.502	1.642	0.029	0.53	1.322	0.919	0.195	1.239	0.844	0.172	NaN	NaN	NaN	1.173	0.529	0.209	1.126	0.432	0.21	1.049	0.29	0.164	0.994	0.1	0.256
1093	5.465	1.168	0.933	0.38	1.372	0.919	0.499	1.303	0.852	0.552	1.358	0.661	0.58	1.429	0.515	0.519	1.451	0.424	0.528	1.481	0.271	0.571	1.52	0.072	0.502	1.644	0.028	0.53	1.326	0.918	0.196	1.243	0.844	0.173	NaN	NaN	NaN	1.176	0.53	0.209	1.129	0.432	0.21	1.051	0.291	0.164	0.995	0.101	0.256
1094	5.47	1.173	0.932	0.38	1.377	0.919	0.5	1.307	0.853	0.553	1.363	0.662	0.581	1.434	0.515	0.518	1.456	0.425	0.528	1.484	0.272	0.572	1.52	0.071	0.5	1.645	0.028	0.53	1.33	0.918	0.196	1.247	0.844	0.174	NaN	NaN	NaN	1.18	0.53	0.209	1.133	0.432	0.21	1.053	0.292	0.164	0.996	0.102	0.256
1095	5.475	1.177	0.932	0.381	1.381	0.92	0.501	1.311	0.853	0.553	1.368	0.662	0.581	1.44	0.516	0.518	1.46	0.425	0.528	1.488	0.272	0.573	1.522	0.071	0.501	1.646	0.028	0.529	1.334	0.918	0.197	1.251	0.844	0.175	NaN	NaN	NaN	1.184	0.53	0.21	1.136	0.432	0.21	1.055	0.293	0.164	0.996	0.104	0.256
1096	5.48	1.182	0.932	0.382	1.385	0.921	0.502	1.315	0.854	0.554	1.373	0.663	0.582	1.444	0.516	0.518	1.463	0.425	0.528	1.491	0.273	0.572	1.523	0.071	0.501	1.646	0.028	0.529	1.338	0.918	0.198	1.254	0.844	0.175	NaN	NaN	NaN	1.189	0.53	0.21	1.14	0.433	0.21	1.058	0.294	0.164	0.997	0.106	0.255
1097	5.485	1.185	0.933	0.383	1.39	0.922	0.503	1.32	0.854	0.555	1.378	0.663	0.583	1.449	0.517	0.519	1.468	0.425	0.527	1.495	0.273	0.572	1.523	0.07	0.501	1.647	0.028	0.529	1.342	0.918	0.199	1.258	0.844	0.176	NaN	NaN	NaN	1.193	0.53	0.21	1.144	0.433	0.21	1.06	0.296	0.164	0.998	0.108	0.255
1098	5.49	1.194	0.932	0.384	1.394	0.923	0.504	1.324	0.855	0.556	1.383	0.664	0.583	1.453	0.517	0.518	1.473	0.425	0.527	1.498	0.273	0.572	1.524	0.071	0.5	1.647	0.028	0.529	1.346	0.918	0.2	1.263	0.844	0.177	NaN	NaN	NaN	1.197	0.53	0.209	1.148	0.433	0.209	1.063	0.297	0.164	0.999	0.109	0.254
1099	5.495	1.202	0.932	0.387	1.397	0.923	0.504	1.328	0.856	0.557	1.388	0.664	0.584	1.458	0.518	0.519	1.477	0.426	0.526	1.502	0.274	0.573	1.524	0.071	0.499	1.647	0.027	0.528	1.35	0.918	0.201	1.267	0.844	0.178	NaN	NaN	NaN	1.202	0.53	0.209	1.153	0.434	0.209	1.066	0.299	0.164	1.001	0.111	0.254
1100	5.5	1.199	0.934	0.386	1.402	0.924	0.505	1.332	0.857	0.557	1.393	0.665	0.584	1.462	0.519	0.519	1.482	0.427	0.526	1.504	0.274	0.572	1.524	0.071	0.499	1.646	0.026	0.528	1.354	0.919	0.202	1.271	0.845	0.179	NaN	NaN	NaN	1.207	0.53	0.209	1.157	0.434	0.208	1.069	0.3	0.163	1.002	0.113	0.254
1101	5.505	1.202	0.936	0.385	1.406	0.925	0.506	1.337	0.857	0.558	1.397	0.666	0.585	1.466	0.519	0.519	1.485	0.427	0.527	1.507	0.273	0.572	1.524	0.071	0.499	1.646	0.026	0.528	1.358	0.919	0.203	1.276	0.845	0.18	NaN	NaN	NaN	1.212	0.531	0.209	1.162	0.435	0.207	1.072	0.302	0.163	1.004	0.116	0.253
1102	5.51	1.206	0.936	0.386	1.41	0.925	0.507	1.341	0.858	0.558	1.402	0.667	0.586	1.47	0.519	0.519	1.489	0.427	0.526	1.509	0.274	0.571	1.524	0.071	0.499	1.646	0.025	0.528	1.362	0.919	0.204	1.28	0.846	0.181	NaN	NaN	NaN	1.217	0.531	0.208	1.167	0.435	0.207	1.075	0.304	0.162	1.005	0.118	0.252
1103	5.515	1.209	0.938	0.387	1.414	0.926	0.508	1.346	0.859	0.559	1.405	0.667	0.586	1.473	0.519	0.519	1.491	0.427	0.527	1.511	0.274	0.572	1.524	0.071	0.499	1.647	0.025	0.528	1.366	0.92	0.205	1.284	0.846	0.181	NaN	NaN	NaN	1.222	0.531	0.208	1.172	0.436	0.206	1.079	0.306	0.161	1.007	0.121	0.252
1104	5.52	1.214	0.939	0.387	1.418	0.928	0.509	1.351	0.86	0.56	1.409	0.668	0.587	1.475	0.519	0.52	1.494	0.427	0.527	1.513	0.273	0.572	1.525	0.071	0.499	1.647	0.025	0.528	1.371	0.921	0.205	1.288	0.847	0.182	NaN	NaN	NaN	1.228	0.531	0.207	1.178	0.436	0.204	1.082	0.308	0.161	1.009	0.123	0.251
1105	5.525	1.217	0.94	0.388	1.423	0.928	0.51	1.355	0.861	0.561	1.412	0.668	0.587	1.478	0.519	0.52	1.495	0.427	0.527	1.513	0.273	0.572	1.525	0.071	0.498	1.647	0.025	0.528	1.375	0.922	0.206	1.293	0.847	0.183	NaN	NaN	NaN	1.233	0.532	0.207	1.183	0.437	0.203	1.086	0.31	0.16	1.012	0.126	0.25
1106	5.53	1.221	0.941	0.389	1.427	0.93	0.511	1.36	0.862	0.562	1.415	0.668	0.588	1.481	0.519	0.521	1.496	0.426	0.527	1.513	0.273	0.572	1.525	0.071	0.498	1.647	0.025	0.528	1.379	0.923	0.207	1.296	0.848	0.184	NaN	NaN	NaN	1.239	0.532	0.205	1.188	0.438	0.202	1.09	0.312	0.159	1.014	0.129	0.248
1107	5.535	1.225	0.943	0.391	1.431	0.93	0.511	1.363	0.862	0.563	1.419	0.669	0.588	1.483	0.519	0.521	1.498	0.426	0.528	1.514	0.273	0.572	1.525	0.071	0.498	1.647	0.025	0.528	1.382	0.924	0.208	1.3	0.849	0.185	NaN	NaN	NaN	1.245	0.533	0.204	1.194	0.439	0.201	1.094	0.315	0.158	1.016	0.132	0.248
1108	5.54	1.228	0.944	0.392	1.436	0.931	0.512	1.368	0.862	0.564	1.422	0.669	0.589	1.485	0.519	0.521	1.5	0.426	0.529	1.514	0.273	0.573	1.525	0.071	0.498	1.647	0.025	0.528	1.386	0.925	0.209	1.305	0.85	0.186	NaN	NaN	NaN	1.251	0.533	0.203	1.2	0.44	0.199	1.099	0.317	0.156	1.019	0.135	0.247
1109	5.545	1.233	0.945	0.393	1.44	0.932	0.513	1.372	0.863	0.565	1.424	0.67	0.59	1.489	0.52	0.522	1.502	0.426	0.53	1.515	0.273	0.573	1.525	0.071	0.498	1.647	0.024	0.528	1.389	0.925	0.21	1.308	0.851	0.186	NaN	NaN	NaN	1.258	0.534	0.202	1.207	0.44	0.198	1.103	0.319	0.155	1.022	0.138	0.245
1110	5.55	1.237	0.947	0.394	1.444	0.933	0.514	1.376	0.864	0.566	1.427	0.67	0.591	1.49	0.52	0.523	1.504	0.427	0.531	1.516	0.273	0.574	1.526	0.071	0.498	1.647	0.024	0.529	1.392	0.926	0.211	1.312	0.852	0.187	NaN	NaN	NaN	1.264	0.534	0.201	1.213	0.441	0.196	1.109	0.322	0.154	1.025	0.141	0.243
1111	5.555	1.241	0.948	0.395	1.448	0.933	0.515	1.38	0.865	0.567	1.431	0.67	0.591	1.492	0.52	0.523	1.508	0.429	0.532	1.517	0.273	0.574	1.526	0.071	0.499	1.648	0.025	0.529	1.396	0.927	0.211	1.316	0.853	0.188	NaN	NaN	NaN	1.27	0.535	0.2	1.22	0.442	0.194	1.114	0.324	0.152	1.029	0.144	0.242
1112	5.56	1.246	0.95	0.397	1.452	0.934	0.515	1.383	0.864	0.567	1.434	0.671	0.592	1.494	0.521	0.524	1.509	0.429	0.533	1.519	0.273	0.575	1.526	0.071	0.499	1.648	0.025	0.529	1.4	0.928	0.212	1.32	0.854	0.189	NaN	NaN	NaN	1.277	0.535	0.198	1.227	0.443	0.192	1.121	0.326	0.15	1.033	0.147	0.24
1113	5.565	1.25	0.951	0.398	1.457	0.935	0.516	1.387	0.865	0.568	1.437	0.672	0.593	1.497	0.521	0.525	1.509	0.428	0.533	1.52	0.273	0.576	1.526	0.071	0.499	1.648	0.025	0.529	1.403	0.929	0.213	1.324	0.855	0.19	NaN	NaN	NaN	1.284	0.536	0.196	1.235	0.443	0.19	1.127	0.327	0.149	1.037	0.15	0.238
1114	5.57	1.254	0.952	0.4	1.461	0.936	0.516	1.391	0.866	0.569	1.439	0.672	0.593	1.499	0.521	0.525	1.51	0.427	0.533	1.522	0.273	0.576	1.526	0.071	0.499	1.648	0.025	0.529	1.407	0.93	0.214	1.327	0.856	0.191	NaN	NaN	NaN	1.291	0.536	0.195	1.242	0.444	0.189	1.134	0.329	0.147	1.041	0.153	0.237
1115	5.575	1.258	0.953	0.401	1.465	0.937	0.517	1.395	0.867	0.57	1.443	0.673	0.594	1.5	0.521	0.526	1.511	0.427	0.533	1.524	0.273	0.576	1.526	0.071	0.499	1.649	0.025	0.53	1.411	0.931	0.214	1.332	0.856	0.192	NaN	NaN	NaN	1.298	0.536	0.193	1.25	0.444	0.186	1.141	0.33	0.144	1.046	0.156	0.235
1116	5.58	1.261	0.955	0.402	1.469	0.938	0.518	1.4	0.869	0.571	1.446	0.674	0.595	1.502	0.522	0.527	1.512	0.426	0.533	1.526	0.274	0.577	1.526	0.071	0.499	1.649	0.025	0.53	1.414	0.932	0.215	1.336	0.857	0.192	NaN	NaN	NaN	1.305	0.537	0.192	1.258	0.445	0.184	1.149	0.331	0.142	1.05	0.159	0.232
1117	5.585	1.265	0.956	0.404	1.473	0.938	0.518	1.402	0.869	0.572	1.448	0.674	0.596	1.505	0.522	0.528	1.514	0.426	0.534	1.527	0.273	0.577	1.526	0.071	0.499	1.649	0.024	0.53	1.418	0.933	0.217	1.339	0.857	0.193	NaN	NaN	NaN	1.311	0.537	0.191	1.265	0.445	0.183	1.156	0.332	0.14	1.054	0.162	0.23
1118	5.59	1.27	0.956	0.405	1.477	0.939	0.519	1.406	0.87	0.573	1.451	0.674	0.596	1.506	0.522	0.528	1.516	0.427	0.535	1.527	0.273	0.577	1.526	0.07	0.499	1.649	0.024	0.53	1.421	0.934	0.217	1.343	0.858	0.193	NaN	NaN	NaN	1.318	0.537	0.19	1.273	0.445	0.181	1.163	0.333	0.139	1.059	0.165	0.228
1119	5.595	1.273	0.957	0.406	1.481	0.939	0.519	1.411	0.871	0.574	1.454	0.675	0.597	1.508	0.522	0.529	1.518	0.427	0.535	1.528	0.272	0.577	1.527	0.07	0.5	1.649	0.024	0.53	1.425	0.935	0.218	1.347	0.859	0.194	NaN	NaN	NaN	1.325	0.538	0.189	1.28	0.446	0.18	1.17	0.334	0.137	1.063	0.168	0.227
1120	5.6	1.281	0.957	0.408	1.485	0.94	0.52	1.414	0.871	0.574	1.457	0.675	0.598	1.51	0.522	0.53	1.518	0.426	0.535	1.528	0.272	0.578	1.527	0.07	0.5	1.649	0.024	0.53	1.428	0.935	0.219	1.351	0.859	0.195	NaN	NaN	NaN	1.331	0.538	0.188	1.287	0.446	0.178	1.177	0.336	0.135	1.067	0.171	0.225
1121	5.605	1.289	0.956	0.41	1.489	0.941	0.521	1.417	0.871	0.575	1.461	0.676	0.599	1.512	0.522	0.531	1.519	0.426	0.536	1.528	0.272	0.578	1.527	0.07	0.5	1.649	0.024	0.53	1.431	0.936	0.22	1.355	0.859	0.196	NaN	NaN	NaN	1.337	0.538	0.187	1.295	0.446	0.177	1.184	0.337	0.133	1.072	0.175	0.223
1122	5.61	1.291	0.957	0.41	1.493	0.941	0.522	1.421	0.872	0.575	1.464	0.676	0.6	1.514	0.522	0.532	1.52	0.425	0.537	1.528	0.271	0.579	1.527	0.069	0.5	1.648	0.024	0.53	1.435	0.937	0.221	1.358	0.86	0.196	NaN	NaN	NaN	1.344	0.539	0.186	1.302	0.447	0.176	1.191	0.338	0.132	1.076	0.178	0.221
1123	5.615	1.296	0.958	0.411	1.496	0.941	0.522	1.425	0.872	0.576	1.466	0.676	0.6	1.515	0.522	0.532	1.521	0.426	0.538	1.529	0.272	0.58	1.527	0.069	0.5	1.648	0.024	0.53	1.439	0.937	0.221	1.361	0.86	0.197	NaN	NaN	NaN	1.351	0.539	0.186	1.309	0.448	0.175	1.197	0.34	0.13	1.08	0.181	0.22
1124	5.62	1.294	0.959	0.411	1.5	0.942	0.523	1.429	0.873	0.577	1.468	0.676	0.601	1.517	0.522	0.533	1.523	0.427	0.539	1.529	0.271	0.581	1.527	0.069	0.501	1.648	0.023	0.53	1.442	0.937	0.221	1.365	0.861	0.198	NaN	NaN	NaN	1.357	0.539	0.186	1.315	0.449	0.174	1.203	0.342	0.129	1.085	0.183	0.218
1125	5.625	1.296	0.96	0.41	1.503	0.942	0.523	1.434	0.874	0.578	1.471	0.677	0.602	1.518	0.522	0.533	1.524	0.427	0.54	1.53	0.271	0.581	1.527	0.069	0.501	1.648	0.023	0.53	1.445	0.937	0.222	1.369	0.861	0.198	NaN	NaN	NaN	1.363	0.54	0.185	1.322	0.449	0.174	1.21	0.343	0.128	1.09	0.186	0.216
1126	5.63	1.3	0.96	0.411	1.507	0.942	0.524	1.437	0.874	0.578	1.474	0.677	0.602	1.519	0.52	0.534	1.525	0.426	0.54	1.531	0.272	0.582	1.527	0.069	0.5	1.648	0.023	0.53	1.448	0.938	0.223	1.373	0.861	0.198	NaN	NaN	NaN	1.37	0.541	0.184	1.328	0.45	0.173	1.216	0.345	0.127	1.096	0.188	0.215
1127	5.635	1.303	0.96	0.411	1.511	0.943	0.525	1.44	0.874	0.578	1.476	0.677	0.603	1.52	0.52	0.535	1.525	0.425	0.539	1.532	0.273	0.583	1.526	0.069	0.499	1.648	0.023	0.53	1.453	0.94	0.223	1.378	0.861	0.198	NaN	NaN	NaN	1.375	0.541	0.183	1.335	0.452	0.172	1.221	0.347	0.127	1.1	0.189	0.214
1128	5.64	1.306	0.961	0.412	1.514	0.942	0.525	1.443	0.874	0.579	1.478	0.677	0.603	1.522	0.52	0.535	1.526	0.425	0.54	1.533	0.271	0.582	1.526	0.069	0.498	1.648	0.023	0.53	1.456	0.94	0.224	1.381	0.862	0.198	NaN	NaN	NaN	1.382	0.542	0.182	1.341	0.452	0.172	1.227	0.349	0.126	1.106	0.191	0.213
1129	5.645	1.31	0.961	0.413	1.518	0.943	0.526	1.448	0.875	0.58	1.48	0.678	0.604	1.524	0.521	0.534	1.528	0.425	0.54	1.533	0.271	0.582	1.526	0.069	0.498	1.648	0.023	0.53	1.459	0.94	0.225	1.384	0.863	0.198	NaN	NaN	NaN	1.387	0.543	0.182	1.347	0.454	0.171	1.233	0.35	0.125	1.113	0.191	0.212
1130	5.65	1.317	0.961	0.414	1.521	0.943	0.526	1.45	0.875	0.58	1.483	0.678	0.604	1.526	0.522	0.535	1.53	0.425	0.54	1.533	0.27	0.582	1.526	0.069	0.498	1.648	0.023	0.53	1.462	0.941	0.225	1.388	0.864	0.199	NaN	NaN	NaN	1.393	0.544	0.182	1.353	0.455	0.171	1.238	0.352	0.125	1.119	0.192	0.21
1131	5.655	1.325	0.96	0.416	1.525	0.943	0.527	1.452	0.874	0.581	1.486	0.678	0.604	1.528	0.522	0.535	1.531	0.425	0.541	1.533	0.27	0.582	1.526	0.069	0.498	1.648	0.023	0.53	1.467	0.943	0.226	1.392	0.864	0.199	NaN	NaN	NaN	1.398	0.545	0.182	1.358	0.456	0.171	1.243	0.353	0.125	1.126	0.191	0.209
1132	5.66	1.322	0.962	0.415	1.528	0.943	0.527	1.455	0.875	0.581	1.487	0.678	0.604	1.53	0.521	0.536	1.532	0.425	0.541	1.534	0.271	0.582	1.526	0.069	0.498	1.648	0.023	0.531	1.47	0.944	0.226	1.396	0.865	0.199	NaN	NaN	NaN	1.404	0.546	0.181	1.364	0.457	0.17	1.249	0.354	0.124	1.134	0.191	0.208
1133	5.665	1.324	0.962	0.415	1.532	0.943	0.528	1.46	0.876	0.582	1.489	0.678	0.604	1.531	0.521	0.536	1.534	0.425	0.541	1.535	0.27	0.582	1.526	0.069	0.498	1.648	0.023	0.531	1.474	0.945	0.227	1.399	0.866	0.199	NaN	NaN	NaN	1.408	0.547	0.181	1.369	0.458	0.17	1.254	0.355	0.124	1.141	0.19	0.207
1134	5.67	1.332	0.962	0.417	1.535	0.944	0.529	1.463	0.876	0.583	1.492	0.678	0.605	1.532	0.521	0.536	1.535	0.424	0.541	1.536	0.27	0.582	1.526	0.069	0.498	1.648	0.023	0.531	1.477	0.946	0.227	1.402	0.868	0.2	NaN	NaN	NaN	1.414	0.548	0.181	1.374	0.459	0.17	1.26	0.356	0.124	1.149	0.188	0.205
1135	5.675	1.34	0.961	0.418	1.538	0.944	0.529	1.465	0.876	0.583	1.494	0.678	0.606	1.534	0.521	0.536	1.535	0.424	0.541	1.537	0.27	0.583	1.526	0.069	0.498	1.648	0.023	0.531	1.481	0.947	0.228	1.409	0.868	0.201	NaN	NaN	NaN	1.419	0.549	0.181	1.38	0.46	0.17	1.266	0.356	0.123	1.157	0.187	0.203
1136	5.68	1.335	0.963	0.417	1.541	0.944	0.53	1.467	0.875	0.583	1.497	0.678	0.606	1.536	0.521	0.536	1.536	0.424	0.541	1.537	0.27	0.583	1.526	0.069	0.498	1.648	0.023	0.531	1.484	0.947	0.228	1.417	0.868	0.203	NaN	NaN	NaN	1.424	0.55	0.181	1.385	0.46	0.169	1.272	0.356	0.122	1.166	0.185	0.202
1137	5.685	1.337	0.964	0.418	1.544	0.944	0.53	1.47	0.875	0.584	1.5	0.679	0.606	1.538	0.521	0.537	1.538	0.424	0.541	1.538	0.27	0.583	1.526	0.069	0.498	1.648	0.023	0.531	1.487	0.948	0.229	1.414	0.871	0.203	NaN	NaN	NaN	1.428	0.551	0.181	1.39	0.461	0.168	1.278	0.355	0.122	1.174	0.182	0.201
1138	5.69	1.339	0.965	0.418	1.548	0.945	0.531	1.474	0.876	0.584	1.504	0.68	0.607	1.54	0.521	0.537	1.54	0.424	0.542	1.539	0.27	0.583	1.526	0.069	0.498	1.648	0.023	0.531	1.49	0.949	0.229	1.414	0.873	0.203	NaN	NaN	NaN	1.434	0.552	0.18	1.396	0.462	0.168	1.286	0.354	0.121	1.184	0.18	0.199
1139	5.695	1.341	0.966	0.419	1.551	0.945	0.531	1.479	0.877	0.585	1.507	0.679	0.607	1.541	0.52	0.537	1.541	0.424	0.542	1.539	0.27	0.583	1.526	0.069	0.498	1.648	0.023	0.531	1.493	0.95	0.23	1.416	0.874	0.203	NaN	NaN	NaN	1.438	0.552	0.18	1.402	0.462	0.168	1.293	0.353	0.12	1.193	0.177	0.198
1140	5.7	1.344	0.966	0.419	1.554	0.945	0.532	1.481	0.877	0.585	1.508	0.679	0.607	1.542	0.52	0.537	1.543	0.425	0.542	1.54	0.27	0.583	1.526	0.069	0.498	1.648	0.023	0.531	1.496	0.951	0.23	1.42	0.875	0.204	NaN	NaN	NaN	1.443	0.553	0.179	1.408	0.462	0.167	1.301	0.351	0.119	1.203	0.174	0.197
1141	5.705	1.348	0.966	0.42	1.558	0.946	0.532	1.483	0.875	0.585	1.51	0.678	0.607	1.544	0.52	0.537	1.544	0.424	0.542	1.54	0.27	0.583	1.526	0.069	0.498	1.648	0.023	0.531	1.499	0.952	0.231	1.424	0.875	0.204	NaN	NaN	NaN	1.448	0.554	0.18	1.414	0.462	0.167	1.309	0.35	0.118	1.213	0.171	0.195
1142	5.71	1.353	0.967	0.42	1.561	0.946	0.532	1.485	0.875	0.585	1.513	0.679	0.607	1.545	0.52	0.537	1.545	0.424	0.542	1.54	0.271	0.583	1.527	0.069	0.498	1.648	0.023	0.531	1.502	0.952	0.231	1.428	0.876	0.204	NaN	NaN	NaN	1.454	0.555	0.179	1.42	0.462	0.167	1.318	0.347	0.116	1.223	0.168	0.194
1143	5.715	1.355	0.967	0.421	1.564	0.946	0.533	1.489	0.875	0.585	1.516	0.679	0.608	1.547	0.52	0.537	1.546	0.424	0.542	1.541	0.271	0.583	1.527	0.069	0.498	1.648	0.022	0.531	1.505	0.953	0.232	1.43	0.876	0.204	NaN	NaN	NaN	1.459	0.555	0.179	1.426	0.462	0.166	1.326	0.345	0.115	1.234	0.165	0.193
1144	5.72	1.358	0.967	0.421	1.567	0.947	0.533	1.495	0.877	0.586	1.518	0.679	0.608	1.549	0.52	0.537	1.547	0.424	0.542	1.541	0.272	0.584	1.527	0.069	0.499	1.648	0.022	0.531	1.508	0.954	0.232	1.432	0.878	0.204	NaN	NaN	NaN	1.464	0.556	0.178	1.433	0.462	0.166	1.335	0.344	0.114	1.244	0.162	0.192
1145	5.725	1.366	0.966	0.423	1.57	0.947	0.533	1.497	0.877	0.586	1.521	0.68	0.608	1.551	0.52	0.538	1.548	0.423	0.542	1.542	0.273	0.585	1.527	0.069	0.5	1.648	0.022	0.531	1.511	0.954	0.232	1.434	0.879	0.204	NaN	NaN	NaN	1.469	0.557	0.179	1.439	0.462	0.164	1.343	0.342	0.113	1.255	0.159	0.191
1146	5.73	1.375	0.965	0.425	1.574	0.947	0.533	1.499	0.876	0.586	1.523	0.679	0.608	1.553	0.52	0.537	1.55	0.423	0.541	1.543	0.272	0.585	1.527	0.069	0.501	1.648	0.022	0.531	1.513	0.955	0.232	1.437	0.879	0.203	NaN	NaN	NaN	1.474	0.558	0.178	1.446	0.462	0.164	1.352	0.341	0.112	1.266	0.156	0.19
1147	5.735	1.37	0.968	0.424	1.577	0.947	0.533	1.502	0.876	0.586	1.525	0.679	0.608	1.554	0.52	0.537	1.552	0.424	0.542	1.545	0.272	0.584	1.527	0.069	0.5	1.648	0.022	0.531	1.516	0.956	0.232	1.438	0.88	0.202	NaN	NaN	NaN	1.479	0.558	0.178	1.452	0.462	0.164	1.36	0.339	0.112	1.277	0.153	0.189
1148	5.74	1.369	0.969	0.424	1.58	0.947	0.533	1.506	0.877	0.586	1.527	0.68	0.608	1.555	0.519	0.537	1.555	0.426	0.542	1.546	0.271	0.583	1.527	0.069	0.499	1.648	0.022	0.531	1.519	0.957	0.233	1.441	0.88	0.202	NaN	NaN	NaN	1.484	0.559	0.178	1.458	0.463	0.164	1.368	0.338	0.111	1.288	0.151	0.187
1149	5.745	1.371	0.969	0.424	1.583	0.948	0.533	1.51	0.878	0.586	1.53	0.68	0.608	1.558	0.52	0.537	1.556	0.425	0.543	1.547	0.271	0.583	1.527	0.069	0.5	1.648	0.022	0.531	1.522	0.958	0.233	1.444	0.881	0.202	NaN	NaN	NaN	1.49	0.56	0.178	1.464	0.463	0.164	1.375	0.337	0.111	1.299	0.148	0.187
1150	5.75	1.375	0.969	0.425	1.586	0.948	0.533	1.512	0.877	0.586	1.534	0.68	0.608	1.561	0.521	0.538	1.556	0.425	0.542	1.548	0.271	0.583	1.527	0.069	0.501	1.648	0.022	0.531	1.525	0.959	0.233	1.446	0.881	0.203	NaN	NaN	NaN	1.495	0.56	0.178	1.47	0.463	0.164	1.383	0.337	0.111	1.31	0.146	0.186
1151	5.755	1.38	0.97	0.425	1.589	0.948	0.533	1.514	0.876	0.586	1.537	0.681	0.609	1.562	0.521	0.538	1.557	0.425	0.542	1.548	0.271	0.583	1.527	0.069	0.501	1.648	0.022	0.531	1.527	0.959	0.233	1.449	0.882	0.204	NaN	NaN	NaN	1.5	0.561	0.178	1.476	0.463	0.164	1.39	0.336	0.111	1.321	0.144	0.185
1152	5.76	1.381	0.97	0.425	1.592	0.948	0.533	1.517	0.876	0.586	1.539	0.68	0.608	1.564	0.521	0.538	1.558	0.425	0.542	1.549	0.27	0.583	1.527	0.069	0.501	1.648	0.022	0.531	1.53	0.96	0.233	1.452	0.883	0.204	NaN	NaN	NaN	1.505	0.561	0.178	1.482	0.464	0.164	1.398	0.335	0.111	1.332	0.142	0.184
1153	5.765	1.383	0.97	0.426	1.595	0.948	0.533	1.521	0.876	0.586	1.54	0.68	0.608	1.565	0.521	0.538	1.559	0.425	0.543	1.55	0.27	0.584	1.527	0.069	0.501	1.648	0.022	0.531	1.533	0.961	0.233	1.455	0.884	0.204	NaN	NaN	NaN	1.511	0.562	0.178	1.488	0.465	0.164	1.406	0.335	0.11	1.343	0.14	0.183
1154	5.77	1.387	0.97	0.426	1.598	0.947	0.532	1.526	0.878	0.587	1.544	0.681	0.608	1.566	0.52	0.538	1.561	0.425	0.543	1.55	0.27	0.584	1.527	0.069	0.501	1.648	0.022	0.531	1.537	0.962	0.233	1.457	0.884	0.204	NaN	NaN	NaN	1.516	0.562	0.178	1.494	0.465	0.164	1.413	0.334	0.111	1.354	0.138	0.183
1155	5.775	1.39	0.971	0.426	1.601	0.948	0.532	1.529	0.878	0.587	1.546	0.68	0.608	1.567	0.52	0.538	1.562	0.424	0.542	1.551	0.27	0.583	1.527	0.069	0.501	1.648	0.022	0.531	1.54	0.963	0.233	1.46	0.884	0.205	NaN	NaN	NaN	1.521	0.563	0.178	1.499	0.465	0.164	1.421	0.333	0.111	1.366	0.136	0.183
1156	5.78	1.394	0.971	0.426	1.604	0.948	0.532	1.532	0.878	0.587	1.548	0.68	0.608	1.569	0.52	0.537	1.563	0.424	0.542	1.551	0.27	0.583	1.527	0.069	0.5	1.648	0.022	0.531	1.544	0.964	0.233	1.463	0.885	0.204	NaN	NaN	NaN	1.527	0.564	0.177	1.506	0.466	0.164	1.428	0.332	0.111	1.377	0.134	0.182
1157	5.785	1.397	0.97	0.427	1.607	0.948	0.532	1.534	0.877	0.587	1.551	0.681	0.608	1.57	0.519	0.536	1.563	0.424	0.542	1.552	0.27	0.583	1.527	0.069	0.5	1.648	0.022	0.531	1.547	0.965	0.233	1.466	0.885	0.204	NaN	NaN	NaN	1.532	0.564	0.177	1.512	0.466	0.164	1.436	0.332	0.111	1.389	0.132	0.181
1158	5.79	1.399	0.97	0.427	1.61	0.948	0.532	1.534	0.875	0.587	1.553	0.681	0.607	1.573	0.52	0.537	1.564	0.423	0.541	1.553	0.269	0.583	1.527	0.069	0.5	1.648	0.022	0.531	NaN	NaN	NaN	1.469	0.885	0.204	NaN	NaN	NaN	1.537	0.564	0.178	1.518	0.466	0.164	1.444	0.331	0.111	1.401	0.13	0.181
1159	5.795	1.407	0.97	0.428	1.613	0.948	0.532	1.539	0.876	0.586	1.555	0.68	0.607	1.576	0.521	0.538	1.565	0.423	0.541	1.554	0.269	0.583	1.527	0.07	0.5	1.648	0.022	0.531	NaN	NaN	NaN	1.472	0.885	0.204	NaN	NaN	NaN	1.543	0.565	0.177	1.525	0.467	0.164	1.452	0.33	0.11	1.412	0.129	0.18
1160	5.8	1.418	0.968	0.43	1.616	0.948	0.532	1.546	0.878	0.586	1.557	0.68	0.607	1.576	0.521	0.537	1.566	0.423	0.541	1.554	0.269	0.583	1.527	0.07	0.5	1.648	0.022	0.531	NaN	NaN	NaN	1.475	0.885	0.203	NaN	NaN	NaN	1.548	0.566	0.178	1.531	0.467	0.164	1.461	0.33	0.11	1.423	0.128	0.18
1161	5.805	1.412	0.97	0.428	1.619	0.948	0.532	1.544	0.874	0.585	1.559	0.68	0.607	1.577	0.52	0.537	1.568	0.423	0.541	1.555	0.27	0.583	1.527	0.07	0.499	1.648	0.022	0.531	NaN	NaN	NaN	1.478	0.886	0.202	NaN	NaN	NaN	1.553	0.566	0.178	1.538	0.467	0.164	1.469	0.329	0.11	1.434	0.127	0.179
1162	5.81	1.411	0.971	0.428	1.622	0.947	0.532	1.545	0.873	0.585	1.562	0.681	0.607	1.579	0.52	0.537	1.569	0.423	0.541	1.557	0.27	0.583	1.527	0.07	0.499	1.648	0.022	0.531	NaN	NaN	NaN	1.481	0.886	0.203	NaN	NaN	NaN	1.558	0.567	0.179	1.544	0.468	0.164	1.477	0.328	0.11	1.446	0.125	0.179
1163	5.815	1.413	0.971	0.428	1.625	0.947	0.531	1.548	0.873	0.585	1.565	0.681	0.607	1.58	0.519	0.537	1.571	0.424	0.541	1.558	0.271	0.583	1.527	0.07	0.499	1.648	0.022	0.531	NaN	NaN	NaN	1.484	0.886	0.203	NaN	NaN	NaN	1.563	0.567	0.179	1.55	0.468	0.164	1.486	0.327	0.109	1.457	0.124	0.178
1164	5.82	1.416	0.97	0.427	1.627	0.947	0.531	1.551	0.874	0.585	1.566	0.68	0.606	1.582	0.519	0.537	1.574	0.425	0.542	1.559	0.271	0.582	1.528	0.07	0.499	1.648	0.022	0.531	NaN	NaN	NaN	1.487	0.886	0.203	NaN	NaN	NaN	1.569	0.568	0.179	1.557	0.468	0.164	1.494	0.327	0.109	1.468	0.123	0.177
1165	5.825	1.42	0.97	0.427	1.63	0.947	0.531	1.554	0.874	0.585	1.568	0.68	0.606	1.583	0.519	0.537	1.574	0.424	0.542	1.559	0.271	0.582	1.528	0.07	0.499	1.648	0.022	0.532	NaN	NaN	NaN	1.49	0.887	0.202	NaN	NaN	NaN	1.574	0.569	0.179	1.564	0.468	0.163	1.503	0.327	0.108	1.479	0.122	0.176
1166	5.83	1.422	0.97	0.427	1.633	0.947	0.531	1.556	0.874	0.585	1.57	0.679	0.605	1.585	0.518	0.536	1.575	0.424	0.542	1.559	0.27	0.582	1.528	0.07	0.499	1.648	0.022	0.532	NaN	NaN	NaN	1.493	0.887	0.202	NaN	NaN	NaN	1.58	0.569	0.179	1.57	0.469	0.163	1.512	0.326	0.108	1.49	0.121	0.176
1167	5.835	1.424	0.97	0.427	1.636	0.948	0.531	1.559	0.874	0.585	1.573	0.679	0.605	1.586	0.518	0.535	1.576	0.423	0.542	1.559	0.27	0.581	1.528	0.07	0.499	1.648	0.022	0.532	NaN	NaN	NaN	1.496	0.887	0.202	NaN	NaN	NaN	1.585	0.569	0.179	1.576	0.469	0.163	1.521	0.326	0.107	1.502	0.12	0.175
1168	5.84	1.425	0.97	0.427	1.639	0.948	0.531	1.563	0.874	0.585	1.576	0.68	0.606	1.587	0.517	0.535	1.577	0.422	0.541	1.56	0.269	0.581	1.528	0.07	0.499	1.648	0.022	0.532	NaN	NaN	NaN	1.499	0.887	0.202	NaN	NaN	NaN	1.591	0.57	0.178	1.583	0.469	0.163	1.529	0.325	0.107	1.513	0.119	0.174
1169	5.845	1.433	0.969	0.428	1.641	0.948	0.531	1.565	0.874	0.584	1.578	0.68	0.606	1.589	0.517	0.535	1.578	0.422	0.54	1.561	0.27	0.581	1.528	0.071	0.499	1.648	0.022	0.532	NaN	NaN	NaN	1.503	0.887	0.202	NaN	NaN	NaN	1.596	0.57	0.178	1.59	0.469	0.163	1.538	0.325	0.107	1.524	0.119	0.174
1170	5.85	1.442	0.968	0.429	1.644	0.948	0.531	1.567	0.872	0.583	1.58	0.68	0.606	1.591	0.516	0.534	1.579	0.421	0.54	1.562	0.27	0.581	1.528	0.071	0.499	1.648	0.022	0.532	NaN	NaN	NaN	1.506	0.887	0.202	NaN	NaN	NaN	1.602	0.571	0.179	1.597	0.47	0.163	1.547	0.324	0.106	1.535	0.118	0.173
1171	5.855	1.437	0.969	0.427	1.646	0.947	0.53	1.568	0.872	0.583	1.583	0.681	0.606	1.593	0.517	0.535	1.58	0.421	0.539	1.563	0.27	0.581	1.528	0.071	0.499	1.648	0.022	0.532	NaN	NaN	NaN	1.509	0.887	0.201	NaN	NaN	NaN	1.607	0.571	0.179	1.603	0.47	0.163	1.555	0.324	0.106	1.546	0.118	0.173
1172	5.86	1.438	0.969	0.427	1.649	0.947	0.53	1.571	0.872	0.583	1.585	0.681	0.606	1.597	0.519	0.535	1.582	0.421	0.539	1.563	0.27	0.581	1.528	0.071	0.499	1.648	0.022	0.532	NaN	NaN	NaN	1.513	0.887	0.201	NaN	NaN	NaN	1.613	0.572	0.179	1.61	0.47	0.163	1.564	0.324	0.106	1.557	0.117	0.172
1173	5.865	1.441	0.969	0.426	1.652	0.947	0.53	1.574	0.872	0.583	1.586	0.68	0.605	1.598	0.518	0.535	1.583	0.42	0.539	1.564	0.27	0.581	1.529	0.071	0.499	1.648	0.022	0.532	NaN	NaN	NaN	1.516	0.887	0.2	NaN	NaN	NaN	1.62	0.572	0.178	1.617	0.471	0.163	1.572	0.323	0.105	1.568	0.117	0.172
1174	5.87	1.443	0.968	0.425	1.655	0.947	0.53	1.577	0.872	0.583	1.588	0.68	0.605	1.6	0.518	0.535	1.585	0.42	0.538	1.565	0.27	0.581	1.53	0.072	0.499	1.648	0.022	0.532	NaN	NaN	NaN	1.519	0.887	0.2	NaN	NaN	NaN	1.625	0.573	0.178	1.623	0.471	0.163	1.581	0.323	0.105	1.578	0.116	0.172
1175	5.875	1.445	0.968	0.425	1.657	0.947	0.53	1.58	0.872	0.583	1.591	0.68	0.605	1.602	0.517	0.535	1.587	0.421	0.538	1.567	0.27	0.581	1.53	0.072	0.499	1.648	0.022	0.532	NaN	NaN	NaN	1.523	0.887	0.199	NaN	NaN	NaN	1.63	0.573	0.178	1.629	0.471	0.163	1.589	0.323	0.105	1.589	0.116	0.171
1176	5.88	1.447	0.969	0.424	1.66	0.947	0.529	1.582	0.871	0.582	1.593	0.68	0.605	1.603	0.517	0.535	1.59	0.423	0.539	1.567	0.27	0.581	1.53	0.073	0.498	1.648	0.022	0.532	NaN	NaN	NaN	1.527	0.888	0.198	NaN	NaN	NaN	1.636	0.573	0.179	1.635	0.471	0.163	1.597	0.323	0.105	1.599	0.116	0.171
1177	5.885	1.45	0.969	0.423	1.663	0.947	0.529	1.584	0.871	0.582	1.596	0.681	0.605	1.605	0.516	0.534	1.591	0.423	0.539	1.568	0.27	0.581	1.53	0.073	0.498	1.648	0.022	0.532	NaN	NaN	NaN	1.53	0.887	0.198	NaN	NaN	NaN	1.641	0.573	0.178	1.642	0.472	0.163	1.605	0.323	0.104	1.61	0.116	0.17
1178	5.89	1.452	0.969	0.423	1.665	0.947	0.529	1.586	0.87	0.581	1.597	0.679	0.603	1.607	0.516	0.533	1.593	0.423	0.539	1.569	0.27	0.581	1.53	0.073	0.498	1.648	0.022	0.532	NaN	NaN	NaN	1.534	0.887	0.198	NaN	NaN	NaN	1.647	0.574	0.178	1.648	0.472	0.163	1.613	0.323	0.104	1.62	0.116	0.17
1179	5.895	1.454	0.969	0.423	1.668	0.947	0.529	1.589	0.87	0.581	1.599	0.679	0.603	1.609	0.516	0.533	1.594	0.422	0.539	1.57	0.271	0.581	1.53	0.073	0.498	1.648	0.022	0.532	NaN	NaN	NaN	1.538	0.887	0.197	NaN	NaN	NaN	1.652	0.575	0.178	1.654	0.473	0.163	1.621	0.322	0.104	1.631	0.116	0.17
1180	5.9	1.458	0.968	0.422	1.67	0.947	0.529	1.592	0.871	0.58	1.601	0.679	0.603	1.611	0.516	0.533	1.596	0.422	0.539	1.571	0.271	0.581	1.531	0.073	0.498	1.648	0.022	0.532	NaN	NaN	NaN	1.541	0.887	0.197	NaN	NaN	NaN	1.657	0.575	0.178	1.659	0.473	0.163	1.629	0.322	0.104	1.641	0.116	0.17
1181	5.905	1.462	0.968	0.421	1.673	0.946	0.528	1.598	0.872	0.581	1.604	0.679	0.603	1.613	0.516	0.532	1.597	0.422	0.538	1.573	0.272	0.58	1.531	0.073	0.498	1.648	0.022	0.532	NaN	NaN	NaN	1.545	0.888	0.196	NaN	NaN	NaN	1.662	0.575	0.179	1.665	0.473	0.163	1.636	0.322	0.105	1.651	0.116	0.17
1182	5.91	1.465	0.967	0.421	1.676	0.946	0.528	1.6	0.872	0.58	1.608	0.68	0.604	1.615	0.515	0.532	1.599	0.421	0.537	1.574	0.272	0.58	1.531	0.073	0.498	1.648	0.022	0.532	NaN	NaN	NaN	1.549	0.887	0.195	NaN	NaN	NaN	1.667	0.575	0.179	1.671	0.473	0.163	1.644	0.322	0.104	1.66	0.115	0.169
1183	5.915	1.468	0.966	0.42	1.678	0.946	0.528	1.601	0.871	0.579	1.611	0.68	0.603	1.617	0.515	0.532	1.6	0.42	0.536	1.575	0.272	0.58	1.531	0.073	0.498	1.648	0.022	0.532	NaN	NaN	NaN	1.553	0.887	0.194	NaN	NaN	NaN	1.672	0.576	0.179	1.677	0.473	0.163	1.651	0.322	0.104	1.67	0.115	0.169
1184	5.92	1.471	0.966	0.419	1.681	0.946	0.528	1.603	0.871	0.578	1.612	0.679	0.603	1.619	0.515	0.532	1.602	0.42	0.536	1.576	0.271	0.579	1.531	0.073	0.498	1.648	0.022	0.532	NaN	NaN	NaN	1.557	0.887	0.193	NaN	NaN	NaN	1.677	0.576	0.179	1.682	0.473	0.164	1.659	0.321	0.104	1.68	0.115	0.169
1185	5.925	1.477	0.965	0.419	1.684	0.946	0.528	1.606	0.87	0.578	1.614	0.679	0.602	1.621	0.514	0.531	1.603	0.419	0.535	1.577	0.27	0.579	1.53	0.072	0.498	1.648	0.022	0.532	NaN	NaN	NaN	1.561	0.887	0.193	NaN	NaN	NaN	1.682	0.576	0.178	1.688	0.473	0.164	1.666	0.321	0.104	1.689	0.115	0.169
1186	5.93	1.489	0.963	0.42	1.686	0.946	0.528	1.609	0.87	0.577	1.616	0.678	0.601	1.624	0.514	0.531	1.605	0.419	0.535	1.578	0.27	0.579	1.53	0.072	0.497	1.648	0.022	0.532	NaN	NaN	NaN	1.565	0.887	0.192	NaN	NaN	NaN	1.687	0.576	0.178	1.694	0.473	0.164	1.673	0.32	0.104	1.698	0.115	0.169
1187	5.935	1.491	0.963	0.419	1.689	0.945	0.527	1.612	0.869	0.577	1.618	0.677	0.6	1.626	0.513	0.531	1.606	0.418	0.534	1.579	0.27	0.578	1.53	0.072	0.497	1.648	0.022	0.532	NaN	NaN	NaN	1.569	0.887	0.192	NaN	NaN	NaN	1.692	0.576	0.178	1.699	0.473	0.164	1.68	0.32	0.104	1.708	0.115	0.169
1188	5.94	1.485	0.964	0.416	1.691	0.945	0.527	1.615	0.869	0.576	1.621	0.677	0.6	1.627	0.513	0.53	1.609	0.419	0.535	1.58	0.27	0.578	1.531	0.072	0.497	1.648	0.022	0.532	NaN	NaN	NaN	1.572	0.887	0.192	NaN	NaN	NaN	1.697	0.576	0.179	1.705	0.473	0.164	1.688	0.32	0.104	1.717	0.115	0.168
1189	5.945	1.484	0.965	0.414	1.694	0.945	0.527	1.62	0.87	0.576	1.623	0.676	0.599	1.629	0.512	0.53	1.613	0.421	0.536	1.58	0.27	0.578	1.531	0.073	0.497	1.648	0.022	0.532	NaN	NaN	NaN	1.576	0.886	0.191	NaN	NaN	NaN	1.701	0.576	0.179	1.71	0.473	0.164	1.695	0.32	0.103	1.726	0.115	0.168
1190	5.95	1.486	0.964	0.413	1.697	0.945	0.526	1.622	0.87	0.575	1.626	0.677	0.599	1.632	0.512	0.529	1.616	0.421	0.536	1.582	0.269	0.577	1.531	0.073	0.497	1.648	0.022	0.532	NaN	NaN	NaN	1.58	0.886	0.19	NaN	NaN	NaN	1.706	0.576	0.179	1.715	0.473	0.164	1.703	0.32	0.103	1.735	0.114	0.167
1191	5.955	1.489	0.964	0.412	1.7	0.945	0.526	1.622	0.867	0.574	1.63	0.677	0.599	1.634	0.511	0.528	1.618	0.421	0.536	1.583	0.269	0.577	1.531	0.073	0.497	1.648	0.022	0.532	NaN	NaN	NaN	1.584	0.886	0.188	NaN	NaN	NaN	1.711	0.576	0.179	1.72	0.472	0.164	1.71	0.319	0.103	1.744	0.114	0.167
1192	5.96	1.492	0.963	0.411	1.702	0.944	0.526	1.625	0.867	0.574	1.632	0.677	0.598	1.636	0.511	0.528	1.619	0.42	0.535	1.584	0.269	0.577	1.531	0.073	0.497	1.648	0.022	0.532	NaN	NaN	NaN	1.588	0.886	0.188	NaN	NaN	NaN	1.715	0.576	0.179	1.725	0.472	0.164	1.717	0.319	0.103	1.753	0.114	0.167
1193	5.965	1.495	0.962	0.41	1.705	0.944	0.525	1.63	0.868	0.573	1.634	0.676	0.598	1.638	0.51	0.527	1.62	0.418	0.533	1.586	0.269	0.577	1.531	0.073	0.497	1.648	0.022	0.532	NaN	NaN	NaN	1.592	0.885	0.187	NaN	NaN	NaN	1.719	0.576	0.179	1.731	0.472	0.164	1.724	0.318	0.103	1.761	0.114	0.167
1194	5.97	1.498	0.962	0.409	1.708	0.943	0.525	1.633	0.867	0.573	1.636	0.675	0.597	1.641	0.511	0.527	1.622	0.417	0.533	1.587	0.269	0.576	1.531	0.073	0.497	1.648	0.022	0.532	NaN	NaN	NaN	1.595	0.885	0.187	NaN	NaN	NaN	1.724	0.576	0.179	1.736	0.472	0.164	1.731	0.318	0.103	1.77	0.115	0.167
1195	5.975	1.501	0.962	0.408	1.711	0.943	0.525	1.635	0.867	0.572	1.639	0.675	0.596	1.646	0.513	0.528	1.623	0.417	0.532	1.589	0.269	0.577	1.531	0.073	0.497	1.648	0.022	0.532	NaN	NaN	NaN	1.6	0.884	0.187	NaN	NaN	NaN	1.728	0.575	0.179	1.741	0.472	0.164	1.738	0.318	0.102	1.779	0.115	0.167
1196	5.98	1.505	0.961	0.407	1.713	0.942	0.524	1.639	0.867	0.571	1.643	0.675	0.597	1.648	0.512	0.528	1.625	0.416	0.532	1.59	0.269	0.577	1.531	0.073	0.497	1.648	0.022	0.532	NaN	NaN	NaN	1.604	0.884	0.186	NaN	NaN	NaN	1.732	0.575	0.179	1.746	0.471	0.164	1.745	0.317	0.102	1.787	0.115	0.167
1197	5.985	1.509	0.96	0.406	1.716	0.942	0.524	1.642	0.866	0.57	1.645	0.674	0.596	1.649	0.511	0.527	1.627	0.416	0.532	1.591	0.269	0.576	1.531	0.073	0.497	1.648	0.022	0.532	NaN	NaN	NaN	1.608	0.884	0.184	NaN	NaN	NaN	1.737	0.575	0.179	1.751	0.471	0.164	1.751	0.317	0.102	1.795	0.115	0.167
1198	5.99	1.511	0.96	0.405	1.719	0.942	0.523	1.644	0.865	0.57	1.647	0.674	0.595	1.651	0.51	0.527	1.629	0.415	0.532	1.592	0.268	0.576	1.531	0.072	0.497	1.648	0.022	0.532	NaN	NaN	NaN	1.612	0.884	0.183	NaN	NaN	NaN	1.741	0.574	0.179	1.756	0.47	0.164	1.758	0.316	0.102	1.803	0.115	0.167
1199	5.995	1.514	0.959	0.404	1.722	0.941	0.523	1.646	0.864	0.569	1.65	0.674	0.595	1.653	0.509	0.527	1.63	0.414	0.531	1.593	0.268	0.576	1.531	0.072	0.497	1.648	0.022	0.532	NaN	NaN	NaN	1.616	0.883	0.182	NaN	NaN	NaN	1.745	0.574	0.179	1.76	0.47	0.164	1.764	0.316	0.102	1.811	0.114	0.167
1200	6	1.518	0.958	0.403	1.725	0.941	0.522	1.649	0.864	0.568	1.653	0.673	0.595	1.655	0.508	0.527	1.632	0.414	0.53	1.594	0.268	0.576	1.531	0.072	0.497	1.648	0.022	0.532	NaN	NaN	NaN	1.62	0.882	0.182	NaN	NaN	NaN	1.749	0.574	0.179	1.765	0.469	0.164	1.77	0.315	0.101	1.818	0.114	0.167
1201	6.005	1.521	0.957	0.401	1.727	0.94	0.522	1.651	0.863	0.567	1.654	0.673	0.594	1.657	0.508	0.525	1.634	0.414	0.529	1.595	0.268	0.576	1.531	0.072	0.497	1.648	0.022	0.532	NaN	NaN	NaN	1.624	0.882	0.18	NaN	NaN	NaN	1.753	0.573	0.179	1.77	0.469	0.164	1.776	0.314	0.101	1.825	0.114	0.167
1202	6.01	1.523	0.957	0.401	1.73	0.94	0.521	1.653	0.861	0.566	1.657	0.672	0.593	1.659	0.507	0.524	1.636	0.414	0.529	1.596	0.268	0.575	1.531	0.072	0.497	1.648	0.022	0.532	NaN	NaN	NaN	1.628	0.881	0.179	NaN	NaN	NaN	1.758	0.572	0.179	1.775	0.468	0.164	1.782	0.314	0.101	1.831	0.114	0.167
1203	6.015	1.527	0.956	0.399	1.733	0.939	0.521	1.655	0.86	0.565	1.659	0.671	0.593	1.661	0.507	0.524	1.638	0.413	0.528	1.596	0.267	0.575	1.531	0.072	0.497	1.647	0.021	0.532	NaN	NaN	NaN	1.632	0.88	0.179	NaN	NaN	NaN	1.762	0.572	0.178	1.779	0.468	0.163	1.788	0.313	0.101	1.838	0.114	0.167
1204	6.02	1.531	0.955	0.398	1.736	0.939	0.52	1.657	0.859	0.564	1.661	0.671	0.592	1.663	0.506	0.523	1.64	0.413	0.528	1.597	0.267	0.574	1.53	0.072	0.498	1.646	0.019	0.532	NaN	NaN	NaN	1.636	0.88	0.177	NaN	NaN	NaN	1.766	0.571	0.178	1.784	0.467	0.164	1.794	0.313	0.101	1.845	0.113	0.167
1205	6.025	1.533	0.955	0.397	1.739	0.938	0.519	1.659	0.858	0.564	1.665	0.672	0.592	1.665	0.506	0.523	1.641	0.412	0.528	1.597	0.266	0.574	1.531	0.072	0.498	1.647	0.02	0.532	NaN	NaN	NaN	1.64	0.879	0.176	NaN	NaN	NaN	1.77	0.57	0.177	1.788	0.466	0.164	1.8	0.312	0.101	1.851	0.113	0.168
1206	6.03	1.537	0.954	0.395	1.743	0.938	0.519	1.666	0.86	0.563	1.667	0.671	0.591	1.667	0.505	0.522	1.643	0.412	0.528	1.598	0.266	0.574	1.531	0.073	0.497	1.649	0.021	0.532	NaN	NaN	NaN	1.644	0.878	0.174	NaN	NaN	NaN	1.774	0.569	0.177	1.793	0.466	0.163	1.805	0.311	0.101	1.857	0.112	0.168
1207	6.035	1.541	0.953	0.394	1.746	0.937	0.518	1.67	0.861	0.562	1.67	0.671	0.591	1.67	0.506	0.522	1.645	0.412	0.528	1.599	0.267	0.574	1.531	0.073	0.497	1.649	0.021	0.533	NaN	NaN	NaN	1.648	0.877	0.173	NaN	NaN	NaN	1.778	0.568	0.177	1.797	0.465	0.163	1.81	0.31	0.101	1.863	0.112	0.169
1208	6.04	1.544	0.952	0.393	1.747	0.936	0.518	1.674	0.86	0.561	1.672	0.67	0.59	1.675	0.508	0.523	1.647	0.412	0.528	1.6	0.267	0.574	1.532	0.073	0.497	1.649	0.022	0.533	NaN	NaN	NaN	1.652	0.876	0.172	NaN	NaN	NaN	1.782	0.567	0.177	1.801	0.464	0.163	1.815	0.31	0.101	1.868	0.111	0.169
1209	6.045	1.547	0.951	0.391	NaN	NaN	NaN	1.676	0.86	0.561	1.673	0.669	0.589	1.676	0.507	0.523	1.649	0.412	0.528	1.6	0.267	0.574	1.532	0.073	0.497	1.649	0.022	0.533	NaN	NaN	NaN	1.657	0.876	0.172	NaN	NaN	NaN	1.786	0.566	0.177	1.805	0.463	0.163	1.821	0.309	0.101	1.874	0.11	0.169
1210	6.05	1.552	0.95	0.39	NaN	NaN	NaN	1.679	0.859	0.559	1.675	0.668	0.589	1.676	0.504	0.521	1.65	0.412	0.528	1.601	0.267	0.574	1.532	0.073	0.497	1.649	0.022	0.533	NaN	NaN	NaN	1.662	0.875	0.171	NaN	NaN	NaN	1.79	0.566	0.176	1.809	0.462	0.163	1.825	0.308	0.101	1.879	0.109	0.169
1211	6.055	1.555	0.949	0.388	NaN	NaN	NaN	1.681	0.858	0.558	1.678	0.668	0.588	1.678	0.503	0.52	1.652	0.411	0.528	1.602	0.267	0.574	1.532	0.073	0.497	1.649	0.022	0.533	NaN	NaN	NaN	1.666	0.874	0.17	NaN	NaN	NaN	1.794	0.565	0.176	1.813	0.46	0.162	1.83	0.306	0.102	1.884	0.108	0.17
1212	6.06	1.565	0.946	0.388	NaN	NaN	NaN	1.683	0.857	0.557	1.68	0.668	0.587	1.68	0.504	0.52	1.654	0.411	0.528	1.603	0.268	0.573	1.532	0.074	0.496	1.649	0.022	0.533	NaN	NaN	NaN	1.67	0.873	0.168	NaN	NaN	NaN	1.798	0.564	0.176	1.817	0.459	0.162	1.834	0.305	0.102	1.889	0.107	0.17
1213	6.065	1.576	0.944	0.388	1.765	0.934	0.514	1.686	0.856	0.556	1.682	0.667	0.586	1.683	0.503	0.52	1.655	0.41	0.528	1.604	0.268	0.573	1.533	0.074	0.496	1.649	0.022	0.533	NaN	NaN	NaN	1.674	0.872	0.167	NaN	NaN	NaN	1.802	0.563	0.175	1.821	0.458	0.162	1.839	0.305	0.102	1.893	0.107	0.17
1214	6.07	1.57	0.945	0.384	1.768	0.933	0.513	1.689	0.856	0.554	1.684	0.667	0.585	1.684	0.503	0.519	1.657	0.409	0.528	1.605	0.268	0.573	1.533	0.074	0.496	1.649	0.022	0.533	NaN	NaN	NaN	1.677	0.872	0.167	NaN	NaN	NaN	1.806	0.562	0.175	1.825	0.457	0.162	1.843	0.304	0.102	1.898	0.106	0.172
1215	6.075	1.573	0.945	0.382	1.771	0.932	0.512	1.692	0.855	0.553	1.686	0.666	0.584	1.686	0.502	0.519	1.658	0.408	0.528	1.606	0.269	0.573	1.533	0.074	0.496	1.649	0.022	0.533	NaN	NaN	NaN	1.682	0.87	0.166	NaN	NaN	NaN	1.81	0.561	0.174	1.829	0.456	0.162	1.847	0.302	0.102	1.901	0.105	0.172
1216	6.08	1.575	0.944	0.381	1.774	0.932	0.511	1.695	0.855	0.553	1.69	0.666	0.584	1.688	0.501	0.519	1.659	0.408	0.527	1.607	0.268	0.573	1.533	0.075	0.496	1.649	0.022	0.533	NaN	NaN	NaN	1.686	0.869	0.164	NaN	NaN	NaN	1.814	0.561	0.174	1.833	0.455	0.162	1.852	0.301	0.102	1.905	0.104	0.173
1217	6.085	1.578	0.943	0.379	1.777	0.931	0.511	1.698	0.854	0.552	1.693	0.667	0.584	1.69	0.501	0.519	1.661	0.407	0.525	1.608	0.268	0.573	1.534	0.075	0.496	1.649	0.022	0.533	NaN	NaN	NaN	1.691	0.869	0.163	NaN	NaN	NaN	1.818	0.559	0.174	1.837	0.454	0.161	1.855	0.299	0.102	1.909	0.103	0.173
1218	6.09	1.582	0.943	0.377	1.78	0.931	0.509	1.701	0.853	0.55	1.696	0.667	0.583	1.692	0.5	0.519	1.663	0.407	0.524	1.609	0.268	0.573	1.534	0.075	0.496	1.649	0.022	0.533	NaN	NaN	NaN	1.697	0.868	0.162	NaN	NaN	NaN	1.822	0.558	0.174	1.841	0.453	0.161	1.859	0.298	0.102	1.912	0.102	0.174
1219	6.095	1.585	0.942	0.375	1.784	0.93	0.509	1.705	0.853	0.549	1.698	0.666	0.582	1.695	0.499	0.517	1.665	0.408	0.524	1.61	0.268	0.573	1.534	0.075	0.496	1.649	0.022	0.533	NaN	NaN	NaN	1.701	0.867	0.162	NaN	NaN	NaN	1.825	0.556	0.173	1.844	0.451	0.161	1.863	0.297	0.102	1.915	0.101	0.174
1220	6.1	1.589	0.941	0.373	1.787	0.93	0.508	1.71	0.854	0.549	1.7	0.665	0.581	1.697	0.499	0.516	1.67	0.41	0.525	1.611	0.268	0.572	1.534	0.076	0.496	1.649	0.022	0.533	NaN	NaN	NaN	1.705	0.866	0.161	NaN	NaN	NaN	1.829	0.555	0.172	1.848	0.45	0.161	1.867	0.296	0.102	1.918	0.099	0.175
1221	6.105	1.593	0.94	0.371	1.79	0.929	0.507	1.713	0.853	0.548	1.702	0.664	0.58	1.699	0.499	0.516	1.672	0.41	0.525	1.612	0.268	0.572	1.534	0.076	0.496	1.649	0.022	0.533	NaN	NaN	NaN	1.709	0.865	0.159	NaN	NaN	NaN	1.833	0.554	0.172	1.851	0.449	0.161	1.869	0.295	0.102	1.921	0.097	0.174
1222	6.11	1.602	0.938	0.371	1.794	0.928	0.506	1.715	0.852	0.546	1.706	0.665	0.579	1.701	0.498	0.515	1.674	0.41	0.524	1.613	0.268	0.572	1.535	0.076	0.497	1.649	0.022	0.533	NaN	NaN	NaN	1.713	0.864	0.157	NaN	NaN	NaN	1.837	0.553	0.172	1.855	0.447	0.16	1.873	0.294	0.102	1.924	0.096	0.174
1223	6.115	1.612	0.936	0.37	1.797	0.927	0.505	1.719	0.852	0.545	1.708	0.665	0.578	1.704	0.499	0.515	1.675	0.41	0.524	1.614	0.268	0.571	1.535	0.076	0.497	1.649	0.022	0.533	NaN	NaN	NaN	1.719	0.863	0.157	NaN	NaN	NaN	1.841	0.551	0.172	1.858	0.446	0.16	1.877	0.291	0.102	1.926	0.094	0.175
1224	6.12	1.613	0.935	0.368	1.801	0.927	0.504	1.723	0.852	0.544	1.71	0.663	0.577	1.708	0.5	0.515	1.676	0.409	0.523	1.615	0.268	0.571	1.535	0.076	0.497	1.649	0.022	0.533	NaN	NaN	NaN	1.724	0.862	0.156	NaN	NaN	NaN	1.843	0.549	0.171	1.861	0.444	0.16	1.881	0.29	0.102	1.927	0.093	0.175
1225	6.125	1.627	0.933	0.368	1.804	0.926	0.503	1.725	0.851	0.543	1.712	0.663	0.576	1.711	0.5	0.515	1.677	0.407	0.522	1.616	0.268	0.571	1.535	0.076	0.496	1.649	0.022	0.533	NaN	NaN	NaN	1.727	0.86	0.154	NaN	NaN	NaN	1.847	0.548	0.171	1.864	0.443	0.159	1.884	0.288	0.102	1.929	0.091	0.175
1226	6.13	1.635	0.93	0.367	1.808	0.925	0.501	1.728	0.85	0.541	1.715	0.662	0.575	1.713	0.5	0.514	1.678	0.406	0.521	1.618	0.269	0.57	1.535	0.077	0.496	1.649	0.022	0.533	NaN	NaN	NaN	1.732	0.859	0.153	NaN	NaN	NaN	1.85	0.547	0.171	1.868	0.442	0.159	1.887	0.287	0.102	1.93	0.089	0.176
1227	6.135	1.635	0.93	0.364	1.811	0.924	0.5	1.73	0.849	0.54	1.719	0.663	0.574	1.715	0.499	0.513	1.681	0.406	0.521	1.618	0.268	0.57	1.535	0.077	0.496	1.649	0.022	0.533	NaN	NaN	NaN	1.737	0.859	0.152	NaN	NaN	NaN	1.854	0.545	0.17	1.871	0.441	0.159	1.889	0.286	0.102	1.931	0.088	0.176
1228	6.14	1.626	0.932	0.359	1.814	0.923	0.499	1.733	0.848	0.538	1.722	0.663	0.574	1.717	0.498	0.512	1.682	0.406	0.52	1.62	0.269	0.57	1.535	0.078	0.496	1.649	0.022	0.533	NaN	NaN	NaN	1.742	0.858	0.151	NaN	NaN	NaN	1.857	0.544	0.169	1.875	0.44	0.159	1.892	0.284	0.102	1.933	0.087	0.176
1229	6.145	1.626	0.932	0.356	1.818	0.923	0.498	1.736	0.847	0.536	1.724	0.662	0.572	1.718	0.496	0.51	1.684	0.405	0.52	1.621	0.269	0.569	1.535	0.078	0.496	1.649	0.022	0.533	NaN	NaN	NaN	1.747	0.857	0.15	NaN	NaN	NaN	1.86	0.543	0.168	1.879	0.439	0.158	1.895	0.283	0.102	1.934	0.086	0.176
1230	6.15	1.629	0.932	0.354	1.821	0.922	0.497	1.74	0.847	0.535	1.726	0.661	0.57	1.72	0.495	0.51	1.686	0.405	0.519	1.622	0.269	0.569	1.536	0.078	0.496	1.649	0.022	0.533	NaN	NaN	NaN	1.751	0.856	0.149	NaN	NaN	NaN	1.863	0.542	0.168	1.883	0.438	0.158	1.897	0.282	0.102	1.936	0.085	0.176
1231	6.155	1.633	0.931	0.352	1.834	0.929	0.505	1.743	0.847	0.535	1.73	0.662	0.57	1.723	0.495	0.509	1.689	0.405	0.519	1.623	0.269	0.568	1.537	0.079	0.496	1.649	0.022	0.533	NaN	NaN	NaN	1.755	0.856	0.147	NaN	NaN	NaN	1.867	0.542	0.167	1.886	0.438	0.157	1.899	0.282	0.101	1.937	0.085	0.177
1232	6.16	1.636	0.931	0.35	1.86	0.944	0.525	NaN	NaN	NaN	1.733	0.662	0.569	1.725	0.494	0.508	1.693	0.407	0.519	1.624	0.27	0.568	1.538	0.082	0.496	1.649	0.023	0.533	NaN	NaN	NaN	1.76	0.856	0.146	NaN	NaN	NaN	1.871	0.542	0.167	1.888	0.437	0.155	1.903	0.282	0.1	1.939	0.085	0.177
1233	6.165	1.64	0.931	0.348	1.859	0.94	0.52	NaN	NaN	NaN	1.735	0.661	0.568	1.728	0.494	0.507	1.696	0.407	0.519	1.626	0.27	0.568	1.538	0.083	0.496	1.649	0.022	0.533	NaN	NaN	NaN	1.765	0.856	0.145	NaN	NaN	NaN	1.874	0.542	0.166	1.892	0.438	0.154	1.907	0.281	0.1	1.94	0.085	0.176
1234	6.17	1.644	0.93	0.347	1.841	0.924	0.499	1.748	0.841	0.53	1.737	0.66	0.566	1.731	0.493	0.506	1.697	0.405	0.518	1.628	0.271	0.567	1.538	0.082	0.495	1.649	0.022	0.533	NaN	NaN	NaN	1.769	0.856	0.143	NaN	NaN	NaN	1.878	0.543	0.164	1.896	0.438	0.153	1.912	0.281	0.099	1.941	0.084	0.175
1235	6.175	1.648	0.93	0.345	1.839	0.92	0.493	1.751	0.841	0.529	1.74	0.66	0.564	1.733	0.491	0.506	1.699	0.404	0.517	1.629	0.271	0.566	1.539	0.082	0.495	1.649	0.022	0.533	NaN	NaN	NaN	1.773	0.856	0.142	NaN	NaN	NaN	1.883	0.543	0.163	1.9	0.438	0.152	1.915	0.281	0.098	1.942	0.084	0.175
1236	6.18	1.651	0.931	0.344	1.842	0.919	0.491	1.759	0.843	0.527	1.744	0.66	0.563	NaN	NaN	NaN	1.702	0.404	0.516	1.631	0.272	0.566	1.539	0.082	0.494	1.649	0.022	0.532	NaN	NaN	NaN	1.777	0.856	0.141	NaN	NaN	NaN	1.889	0.543	0.161	1.905	0.439	0.15	1.917	0.282	0.097	1.943	0.084	0.175
1237	6.185	1.654	0.931	0.342	1.844	0.918	0.489	1.764	0.844	0.526	1.747	0.66	0.562	NaN	NaN	NaN	1.705	0.405	0.515	1.633	0.273	0.566	1.538	0.084	0.493	1.649	0.022	0.532	NaN	NaN	NaN	1.781	0.857	0.141	NaN	NaN	NaN	1.895	0.544	0.159	1.909	0.439	0.149	1.921	0.282	0.095	1.944	0.084	0.174
1238	6.19	1.663	0.93	0.343	1.847	0.918	0.487	1.767	0.844	0.525	1.75	0.661	0.561	NaN	NaN	NaN	1.709	0.405	0.515	1.634	0.274	0.565	1.539	0.086	0.494	1.649	0.022	0.532	NaN	NaN	NaN	1.785	0.857	0.139	NaN	NaN	NaN	1.9	0.544	0.157	1.913	0.439	0.148	1.923	0.282	0.095	1.946	0.084	0.174
1239	6.195	1.678	0.928	0.344	1.85	0.918	0.486	1.77	0.844	0.524	1.753	0.661	0.56	NaN	NaN	NaN	1.712	0.405	0.515	1.636	0.275	0.566	1.54	0.088	0.494	1.649	0.022	0.532	NaN	NaN	NaN	1.787	0.858	0.136	NaN	NaN	NaN	1.905	0.544	0.156	1.917	0.439	0.147	1.927	0.281	0.093	1.947	0.084	0.173
1240	6.2	1.679	0.929	0.341	1.853	0.918	0.484	1.772	0.844	0.522	1.755	0.66	0.559	1.754	0.492	0.503	1.715	0.404	0.515	1.638	0.276	0.565	1.541	0.09	0.494	1.647	0.023	0.533	NaN	NaN	NaN	1.791	0.858	0.135	NaN	NaN	NaN	1.91	0.544	0.154	1.921	0.438	0.145	1.929	0.281	0.092	1.948	0.084	0.173
1241	6.205	1.671	0.931	0.337	1.856	0.918	0.483	1.774	0.843	0.52	1.757	0.66	0.557	1.758	0.493	0.503	1.719	0.405	0.514	1.64	0.277	0.565	1.542	0.093	0.495	1.645	0.024	0.533	NaN	NaN	NaN	1.795	0.859	0.135	NaN	NaN	NaN	1.914	0.544	0.153	1.924	0.438	0.144	1.931	0.281	0.092	1.949	0.083	0.173
1242	6.21	1.672	0.932	0.335	1.859	0.918	0.481	1.775	0.842	0.517	1.758	0.659	0.556	1.761	0.492	0.503	1.723	0.406	0.515	1.643	0.278	0.566	1.543	0.094	0.494	1.649	0.023	0.531	NaN	NaN	NaN	1.799	0.859	0.134	NaN	NaN	NaN	1.917	0.544	0.152	1.928	0.438	0.143	1.933	0.281	0.091	1.949	0.083	0.173
1243	6.215	1.68	0.931	0.334	1.862	0.918	0.48	1.779	0.844	0.516	1.758	0.659	0.555	1.765	0.492	0.502	1.726	0.406	0.515	1.646	0.28	0.565	1.545	0.095	0.494	1.65	0.023	0.531	NaN	NaN	NaN	1.802	0.858	0.132	NaN	NaN	NaN	1.92	0.544	0.151	1.932	0.438	0.143	1.936	0.281	0.091	1.95	0.083	0.173
1244	6.22	1.695	0.929	0.335	1.864	0.918	0.478	1.783	0.845	0.516	NaN	NaN	NaN	1.771	0.492	0.503	1.73	0.406	0.514	1.649	0.282	0.566	1.548	0.096	0.495	1.651	0.023	0.53	NaN	NaN	NaN	1.806	0.857	0.13	NaN	NaN	NaN	1.923	0.543	0.15	1.934	0.438	0.143	1.941	0.28	0.09	1.951	0.083	0.173
1245	6.225	1.696	0.929	0.333	1.867	0.918	0.477	1.785	0.846	0.514	NaN	NaN	NaN	1.774	0.492	0.502	1.734	0.406	0.514	1.651	0.282	0.566	1.547	0.099	0.494	1.651	0.023	0.53	NaN	NaN	NaN	1.809	0.857	0.128	NaN	NaN	NaN	1.925	0.543	0.15	1.937	0.437	0.142	1.944	0.279	0.09	1.951	0.083	0.173
1246	6.23	1.687	0.932	0.328	1.87	0.918	0.475	1.787	0.845	0.512	NaN	NaN	NaN	1.778	0.492	0.502	1.735	0.408	0.516	1.654	0.284	0.565	1.548	0.102	0.494	1.652	0.024	0.53	NaN	NaN	NaN	1.812	0.856	0.125	NaN	NaN	NaN	1.927	0.543	0.149	1.939	0.437	0.142	1.945	0.279	0.09	1.952	0.082	0.173
1247	6.235	1.687	0.933	0.326	1.872	0.918	0.474	1.789	0.844	0.51	NaN	NaN	NaN	1.783	0.493	0.502	1.734	0.411	0.518	1.657	0.286	0.565	1.549	0.104	0.494	1.652	0.024	0.53	NaN	NaN	NaN	1.816	0.856	0.124	NaN	NaN	NaN	1.93	0.542	0.148	1.942	0.437	0.141	1.946	0.279	0.09	1.953	0.082	0.174
1248	6.24	1.69	0.933	0.323	1.875	0.918	0.473	1.791	0.844	0.508	NaN	NaN	NaN	1.788	0.494	0.501	1.746	0.409	0.516	1.66	0.287	0.565	1.551	0.107	0.495	1.652	0.024	0.53	NaN	NaN	NaN	1.821	0.856	0.123	NaN	NaN	NaN	1.931	0.542	0.148	1.944	0.436	0.141	1.946	0.278	0.09	1.953	0.082	0.174
1249	6.245	1.694	0.934	0.321	1.877	0.918	0.471	1.793	0.844	0.507	NaN	NaN	NaN	1.792	0.493	0.501	1.753	0.409	0.515	1.663	0.289	0.565	1.553	0.109	0.495	1.652	0.024	0.529	NaN	NaN	NaN	1.824	0.856	0.121	NaN	NaN	NaN	1.932	0.542	0.147	1.946	0.436	0.141	1.948	0.278	0.089	1.954	0.082	0.174
1250	6.25	1.697	0.934	0.319	1.88	0.918	0.47	1.796	0.845	0.506	NaN	NaN	NaN	1.797	0.492	0.5	1.759	0.41	0.515	1.667	0.291	0.565	1.555	0.112	0.494	1.652	0.025	0.529	NaN	NaN	NaN	1.828	0.857	0.12	NaN	NaN	NaN	1.935	0.541	0.147	1.947	0.436	0.141	1.948	0.278	0.089	1.954	0.081	0.174
1251	6.255	1.701	0.934	0.317	1.882	0.918	0.469	1.799	0.846	0.505	NaN	NaN	NaN	1.803	0.494	0.501	1.763	0.41	0.515	1.671	0.294	0.565	1.557	0.115	0.494	1.652	0.026	0.53	NaN	NaN	NaN	1.832	0.857	0.119	NaN	NaN	NaN	1.936	0.541	0.146	1.948	0.435	0.14	1.948	0.277	0.09	1.954	0.081	0.174
1252	6.26	1.703	0.935	0.316	1.884	0.919	0.468	1.801	0.845	0.503	NaN	NaN	NaN	1.808	0.494	0.501	1.768	0.41	0.515	1.675	0.296	0.565	1.559	0.118	0.494	1.653	0.026	0.53	NaN	NaN	NaN	1.837	0.859	0.119	NaN	NaN	NaN	1.939	0.541	0.146	1.948	0.435	0.14	1.95	0.276	0.089	1.955	0.081	0.175
1253	6.265	1.706	0.935	0.313	1.886	0.919	0.467	1.803	0.846	0.501	NaN	NaN	NaN	1.814	0.496	0.501	1.774	0.411	0.515	1.678	0.297	0.564	1.562	0.121	0.494	1.653	0.027	0.53	NaN	NaN	NaN	1.84	0.859	0.117	NaN	NaN	NaN	1.938	0.542	0.145	1.948	0.434	0.139	1.95	0.276	0.089	1.955	0.081	0.175
1254	6.27	1.709	0.936	0.312	1.888	0.919	0.466	1.804	0.846	0.5	NaN	NaN	NaN	1.82	0.495	0.502	1.78	0.413	0.516	1.682	0.299	0.564	1.565	0.124	0.494	1.653	0.027	0.529	NaN	NaN	NaN	1.843	0.86	0.115	NaN	NaN	NaN	1.939	0.542	0.145	1.948	0.434	0.138	1.951	0.275	0.089	1.955	0.081	0.175
1255	6.275	1.712	0.936	0.31	1.89	0.92	0.465	1.805	0.846	0.497	1.595	0.574	0.574	1.826	0.496	0.502	1.785	0.413	0.516	1.687	0.301	0.564	1.567	0.128	0.493	1.654	0.028	0.529	NaN	NaN	NaN	1.846	0.861	0.114	NaN	NaN	NaN	1.941	0.541	0.144	1.949	0.433	0.138	1.951	0.275	0.089	1.956	0.081	0.175
1256	6.28	1.714	0.937	0.307	1.892	0.92	0.464	1.809	0.847	0.496	NaN	NaN	NaN	1.83	0.496	0.502	1.791	0.413	0.515	1.691	0.303	0.563	1.57	0.131	0.492	1.654	0.029	0.529	NaN	NaN	NaN	1.849	0.862	0.114	NaN	NaN	NaN	1.948	0.539	0.143	1.95	0.433	0.137	1.951	0.275	0.089	1.956	0.081	0.175
1257	6.285	1.715	0.939	0.306	1.894	0.921	0.464	1.81	0.847	0.495	NaN	NaN	NaN	1.835	0.497	0.502	1.796	0.413	0.515	1.696	0.304	0.563	1.572	0.134	0.491	1.655	0.031	0.528	NaN	NaN	NaN	1.852	0.862	0.114	NaN	NaN	NaN	1.958	0.537	0.144	1.951	0.433	0.136	1.952	0.275	0.088	1.956	0.081	0.175
1258	6.29	1.721	0.939	0.305	1.896	0.921	0.463	1.812	0.847	0.494	NaN	NaN	NaN	1.84	0.5	0.503	1.801	0.413	0.514	1.7	0.306	0.562	1.575	0.137	0.49	1.655	0.032	0.528	NaN	NaN	NaN	1.855	0.863	0.113	NaN	NaN	NaN	1.949	0.541	0.142	1.952	0.433	0.136	1.951	0.275	0.088	1.956	0.081	0.175
1259	6.295	1.727	0.939	0.304	1.898	0.921	0.462	1.813	0.847	0.492	NaN	NaN	NaN	1.843	0.499	0.501	1.806	0.414	0.514	1.704	0.308	0.561	1.577	0.14	0.488	1.656	0.034	0.527	NaN	NaN	NaN	1.858	0.864	0.112	NaN	NaN	NaN	1.948	0.541	0.141	1.954	0.434	0.135	1.951	0.276	0.088	1.956	0.081	0.175
1260	6.3	1.724	0.94	0.302	1.9	0.922	0.461	1.815	0.847	0.491	NaN	NaN	NaN	1.847	0.499	0.499	1.811	0.416	0.514	1.708	0.31	0.561	1.58	0.143	0.486	1.657	0.036	0.526	NaN	NaN	NaN	1.86	0.864	0.11	NaN	NaN	NaN	1.949	0.541	0.139	1.956	0.434	0.135	1.952	0.276	0.087	1.956	0.081	0.175
1261	6.305	1.731	0.94	0.301	1.901	0.922	0.46	1.817	0.847	0.49	NaN	NaN	NaN	1.853	0.499	0.5	1.816	0.416	0.514	1.712	0.312	0.56	1.604	0.125	0.497	1.657	0.038	0.525	NaN	NaN	NaN	1.862	0.864	0.109	NaN	NaN	NaN	1.953	0.541	0.138	1.957	0.434	0.135	1.953	0.275	0.086	1.956	0.081	0.175
1262	6.31	1.744	0.939	0.301	1.903	0.922	0.46	1.819	0.849	0.489	NaN	NaN	NaN	1.858	0.498	0.5	1.821	0.417	0.514	1.716	0.313	0.559	1.655	0.078	0.522	1.658	0.04	0.524	NaN	NaN	NaN	1.864	0.863	0.108	NaN	NaN	NaN	1.955	0.542	0.138	1.958	0.434	0.135	1.955	0.274	0.086	1.957	0.08	0.175
1263	6.315	1.742	0.941	0.299	1.905	0.923	0.459	1.821	0.849	0.488	NaN	NaN	NaN	1.862	0.499	0.5	1.827	0.419	0.514	1.72	0.315	0.558	1.668	0.067	0.528	1.659	0.043	0.524	NaN	NaN	NaN	1.866	0.864	0.106	NaN	NaN	NaN	1.957	0.542	0.138	1.959	0.434	0.135	1.956	0.274	0.086	1.957	0.081	0.174
1264	6.32	1.737	0.943	0.297	1.907	0.923	0.458	1.823	0.85	0.488	NaN	NaN	NaN	1.868	0.501	0.5	1.833	0.421	0.514	1.724	0.317	0.557	1.672	0.066	0.528	1.66	0.045	0.523	NaN	NaN	NaN	1.869	0.864	0.105	NaN	NaN	NaN	1.958	0.542	0.138	1.959	0.435	0.135	1.956	0.274	0.085	1.957	0.08	0.174
1265	6.325	1.737	0.944	0.296	1.909	0.924	0.457	1.826	0.85	0.487	NaN	NaN	NaN	1.873	0.502	0.5	1.836	0.421	0.513	1.728	0.318	0.556	1.674	0.066	0.527	1.661	0.047	0.522	NaN	NaN	NaN	1.87	0.863	0.104	NaN	NaN	NaN	1.957	0.542	0.137	1.96	0.435	0.134	1.956	0.274	0.085	1.957	0.08	0.174
1266	6.33	1.738	0.945	0.295	1.911	0.924	0.457	1.828	0.851	0.486	NaN	NaN	NaN	1.879	0.504	0.5	1.84	0.422	0.512	1.732	0.32	0.555	NaN	NaN	NaN	1.663	0.05	0.521	NaN	NaN	NaN	1.873	0.864	0.103	NaN	NaN	NaN	1.956	0.542	0.137	1.96	0.435	0.134	1.956	0.274	0.085	1.957	0.081	0.174
1267	6.335	1.74	0.946	0.294	1.913	0.925	0.456	1.83	0.851	0.486	NaN	NaN	NaN	1.883	0.504	0.5	1.845	0.422	0.512	1.735	0.323	0.553	NaN	NaN	NaN	1.665	0.052	0.521	NaN	NaN	NaN	1.876	0.864	0.102	NaN	NaN	NaN	1.956	0.542	0.136	1.96	0.435	0.133	1.956	0.274	0.085	1.957	0.081	0.174
1268	6.34	1.741	0.947	0.293	1.915	0.926	0.455	1.832	0.852	0.486	NaN	NaN	NaN	1.887	0.506	0.499	1.85	0.423	0.51	1.739	0.326	0.552	NaN	NaN	NaN	1.667	0.055	0.52	NaN	NaN	NaN	1.878	0.865	0.102	NaN	NaN	NaN	1.956	0.543	0.136	1.96	0.435	0.132	1.956	0.273	0.085	1.957	0.081	0.174
1269	6.345	1.742	0.949	0.292	1.917	0.926	0.454	1.835	0.853	0.486	NaN	NaN	NaN	1.889	0.508	0.499	1.854	0.425	0.51	1.742	0.327	0.551	NaN	NaN	NaN	1.669	0.057	0.52	NaN	NaN	NaN	1.88	0.865	0.101	NaN	NaN	NaN	1.956	0.543	0.135	1.96	0.435	0.132	1.956	0.273	0.085	1.957	0.081	0.175
1270	6.35	1.751	0.948	0.292	1.919	0.926	0.453	1.836	0.853	0.485	NaN	NaN	NaN	1.89	0.508	0.495	1.859	0.427	0.51	1.745	0.329	0.549	NaN	NaN	NaN	1.672	0.06	0.519	NaN	NaN	NaN	1.883	0.866	0.101	NaN	NaN	NaN	1.957	0.543	0.135	1.959	0.435	0.131	1.956	0.273	0.085	1.957	0.081	0.175
1271	6.355	1.766	0.946	0.295	1.921	0.927	0.453	1.837	0.853	0.484	NaN	NaN	NaN	1.895	0.508	0.495	1.862	0.428	0.509	1.749	0.331	0.548	NaN	NaN	NaN	1.675	0.062	0.518	NaN	NaN	NaN	1.886	0.867	0.101	NaN	NaN	NaN	1.958	0.543	0.134	1.959	0.435	0.13	1.956	0.273	0.084	1.957	0.081	0.175
1272	6.36	1.765	0.947	0.294	1.923	0.927	0.452	1.839	0.854	0.483	NaN	NaN	NaN	1.901	0.508	0.496	1.865	0.428	0.508	1.753	0.333	0.546	NaN	NaN	NaN	1.679	0.064	0.519	NaN	NaN	NaN	1.889	0.867	0.102	NaN	NaN	NaN	1.964	0.541	0.135	1.959	0.435	0.13	1.957	0.273	0.084	1.957	0.081	0.175
1273	6.365	1.756	0.951	0.29	1.924	0.928	0.451	1.842	0.856	0.483	NaN	NaN	NaN	1.904	0.509	0.496	1.865	0.429	0.507	1.757	0.335	0.545	NaN	NaN	NaN	1.683	0.067	0.518	NaN	NaN	NaN	1.891	0.868	0.102	NaN	NaN	NaN	1.972	0.538	0.135	1.959	0.435	0.13	1.957	0.273	0.084	1.957	0.081	0.175
1274	6.37	1.756	0.953	0.288	1.926	0.929	0.451	1.844	0.857	0.483	NaN	NaN	NaN	1.908	0.512	0.497	NaN	NaN	NaN	1.76	0.337	0.543	NaN	NaN	NaN	1.688	0.068	0.517	NaN	NaN	NaN	1.893	0.868	0.1	NaN	NaN	NaN	1.962	0.542	0.134	1.959	0.435	0.13	1.957	0.273	0.084	1.957	0.081	0.175
1275	6.375	1.758	0.953	0.288	1.928	0.929	0.45	1.846	0.859	0.483	NaN	NaN	NaN	1.913	0.514	0.497	1.887	0.459	0.503	1.762	0.337	0.542	NaN	NaN	NaN	1.693	0.07	0.516	NaN	NaN	NaN	1.894	0.868	0.099	NaN	NaN	NaN	1.96	0.542	0.133	1.961	0.434	0.13	1.957	0.273	0.084	1.957	0.081	0.175
1276	6.38	1.76	0.954	0.287	1.929	0.93	0.449	1.848	0.861	0.483	NaN	NaN	NaN	1.907	0.498	0.501	1.909	0.499	0.498	1.766	0.339	0.54	NaN	NaN	NaN	1.697	0.071	0.515	NaN	NaN	NaN	1.895	0.868	0.098	NaN	NaN	NaN	1.96	0.543	0.133	1.961	0.434	0.13	1.957	0.273	0.084	1.957	0.081	0.175
1277	6.385	1.761	0.956	0.286	1.931	0.93	0.449	1.849	0.861	0.482	NaN	NaN	NaN	1.883	0.441	0.508	1.917	0.512	0.496	1.769	0.34	0.539	NaN	NaN	NaN	1.703	0.072	0.514	NaN	NaN	NaN	1.897	0.868	0.098	NaN	NaN	NaN	1.96	0.543	0.133	1.961	0.434	0.129	1.957	0.273	0.084	1.958	0.082	0.176
1278	6.39	1.764	0.957	0.285	1.933	0.931	0.449	1.851	0.862	0.482	NaN	NaN	NaN	NaN	NaN	NaN	1.918	0.515	0.493	1.773	0.341	0.538	NaN	NaN	NaN	1.708	0.072	0.513	NaN	NaN	NaN	1.899	0.868	0.097	NaN	NaN	NaN	1.96	0.543	0.133	1.961	0.434	0.129	1.957	0.273	0.083	1.958	0.082	0.176
1279	6.395	1.766	0.957	0.284	1.934	0.932	0.448	1.851	0.863	0.481	NaN	NaN	NaN	NaN	NaN	NaN	1.922	0.517	0.492	1.778	0.342	0.537	NaN	NaN	NaN	1.713	0.072	0.511	NaN	NaN	NaN	1.901	0.868	0.097	NaN	NaN	NaN	1.96	0.543	0.133	1.961	0.434	0.129	1.957	0.273	0.083	1.958	0.082	0.176
1280	6.4	1.766	0.958	0.283	1.935	0.933	0.448	1.852	0.863	0.48	NaN	NaN	NaN	NaN	NaN	NaN	1.927	0.517	0.493	1.781	0.344	0.535	NaN	NaN	NaN	1.719	0.073	0.511	NaN	NaN	NaN	1.902	0.869	0.096	NaN	NaN	NaN	1.961	0.543	0.133	1.961	0.434	0.129	1.957	0.273	0.083	1.958	0.082	0.176
1281	6.405	1.768	0.96	0.281	1.937	0.933	0.447	1.853	0.863	0.48	NaN	NaN	NaN	NaN	NaN	NaN	1.929	0.52	0.492	1.785	0.344	0.534	NaN	NaN	NaN	1.725	0.074	0.51	NaN	NaN	NaN	1.903	0.869	0.095	NaN	NaN	NaN	1.962	0.543	0.133	1.961	0.434	0.129	1.957	0.273	0.083	1.957	0.082	0.176
1282	6.41	1.775	0.959	0.282	1.938	0.934	0.447	1.855	0.865	0.479	NaN	NaN	NaN	NaN	NaN	NaN	1.936	0.522	0.493	1.789	0.344	0.533	NaN	NaN	NaN	1.732	0.074	0.509	NaN	NaN	NaN	1.905	0.869	0.095	NaN	NaN	NaN	1.962	0.543	0.133	1.961	0.434	0.129	1.957	0.273	0.083	1.957	0.082	0.176
1283	6.415	1.79	0.957	0.284	1.94	0.934	0.447	1.856	0.866	0.478	NaN	NaN	NaN	NaN	NaN	NaN	1.939	0.522	0.494	1.792	0.343	0.532	NaN	NaN	NaN	1.738	0.074	0.508	NaN	NaN	NaN	1.907	0.869	0.095	NaN	NaN	NaN	1.963	0.543	0.132	1.96	0.435	0.129	1.957	0.273	0.083	1.957	0.082	0.177
1284	6.42	1.789	0.958	0.282	1.941	0.935	0.446	1.857	0.866	0.477	NaN	NaN	NaN	NaN	NaN	NaN	1.94	0.52	0.494	1.796	0.343	0.531	NaN	NaN	NaN	1.743	0.074	0.506	NaN	NaN	NaN	1.909	0.869	0.095	NaN	NaN	NaN	1.963	0.544	0.132	1.96	0.435	0.129	1.957	0.274	0.083	1.957	0.082	0.177
1285	6.425	1.778	0.962	0.278	1.942	0.935	0.446	1.858	0.866	0.477	NaN	NaN	NaN	NaN	NaN	NaN	1.94	0.518	0.494	1.799	0.342	0.53	NaN	NaN	NaN	1.755	0.072	0.507	NaN	NaN	NaN	1.911	0.869	0.094	NaN	NaN	NaN	1.964	0.544	0.132	1.96	0.435	0.129	1.957	0.273	0.083	1.957	0.082	0.177
1286	6.43	1.781	0.963	0.278	1.944	0.935	0.445	1.859	0.867	0.476	NaN	NaN	NaN	NaN	NaN	NaN	NaN	NaN	NaN	1.804	0.34	0.529	NaN	NaN	NaN	1.772	0.067	0.508	NaN	NaN	NaN	1.914	0.87	0.094	NaN	NaN	NaN	1.964	0.544	0.131	1.96	0.435	0.129	1.957	0.273	0.083	1.957	0.082	0.177
1287	6.435	1.796	0.961	0.28	1.945	0.936	0.445	1.861	0.868	0.476	NaN	NaN	NaN	NaN	NaN	NaN	NaN	NaN	NaN	1.808	0.339	0.528	NaN	NaN	NaN	1.769	0.07	0.505	NaN	NaN	NaN	1.916	0.87	0.094	NaN	NaN	NaN	1.965	0.544	0.131	1.96	0.434	0.129	1.957	0.273	0.084	1.957	0.082	0.177
1288	6.44	1.802	0.961	0.28	1.947	0.937	0.445	1.863	0.869	0.476	NaN	NaN	NaN	NaN	NaN	NaN	NaN	NaN	NaN	1.811	0.34	0.528	NaN	NaN	NaN	1.773	0.071	0.503	NaN	NaN	NaN	1.918	0.87	0.094	NaN	NaN	NaN	1.965	0.544	0.131	1.96	0.434	0.129	1.957	0.273	0.084	1.957	0.082	0.177
1289	6.445	1.799	0.962	0.279	1.948	0.937	0.444	1.864	0.87	0.476	NaN	NaN	NaN	NaN	NaN	NaN	1.925	0.448	0.503	1.815	0.339	0.528	NaN	NaN	NaN	1.778	0.071	0.502	NaN	NaN	NaN	1.919	0.87	0.094	NaN	NaN	NaN	1.966	0.544	0.131	1.961	0.434	0.129	1.957	0.273	0.084	1.958	0.082	0.178
1290	6.45	1.79	0.966	0.276	1.949	0.938	0.444	1.865	0.87	0.475	NaN	NaN	NaN	NaN	NaN	NaN	1.927	0.445	0.5	1.819	0.339	0.527	NaN	NaN	NaN	1.785	0.07	0.501	NaN	NaN	NaN	1.921	0.87	0.094	NaN	NaN	NaN	1.972	0.542	0.132	1.962	0.434	0.129	1.958	0.273	0.084	1.958	0.082	0.178
1291	6.455	1.79	0.968	0.275	1.95	0.938	0.444	1.866	0.87	0.475	NaN	NaN	NaN	NaN	NaN	NaN	NaN	NaN	NaN	1.825	0.337	0.526	NaN	NaN	NaN	1.798	0.067	0.501	NaN	NaN	NaN	1.924	0.871	0.093	NaN	NaN	NaN	1.987	0.538	0.134	1.962	0.434	0.13	1.958	0.273	0.084	1.958	0.082	0.178
1292	6.46	1.791	0.968	0.274	1.951	0.938	0.443	1.867	0.871	0.474	NaN	NaN	NaN	NaN	NaN	NaN	NaN	NaN	NaN	1.829	0.334	0.525	NaN	NaN	NaN	1.811	0.064	0.502	NaN	NaN	NaN	1.926	0.872	0.093	NaN	NaN	NaN	1.985	0.538	0.134	1.962	0.434	0.13	1.958	0.273	0.084	1.958	0.082	0.178
1293	6.465	1.792	0.968	0.273	1.953	0.939	0.443	1.868	0.872	0.474	NaN	NaN	NaN	NaN	NaN	NaN	1.832	0.337	0.527	1.834	0.332	0.525	NaN	NaN	NaN	1.808	0.067	0.5	NaN	NaN	NaN	1.928	0.872	0.093	NaN	NaN	NaN	1.979	0.541	0.133	1.962	0.434	0.13	1.958	0.273	0.084	1.958	0.082	0.179
1294	6.47	1.794	0.968	0.272	1.954	0.939	0.443	1.87	0.873	0.473	NaN	NaN	NaN	NaN	NaN	NaN	NaN	NaN	NaN	1.837	0.331	0.524	NaN	NaN	NaN	1.814	0.066	0.499	NaN	NaN	NaN	1.93	0.872	0.093	NaN	NaN	NaN	1.99	0.537	0.135	1.963	0.434	0.13	1.958	0.273	0.084	1.958	0.082	0.179
1295	6.475	1.794	0.97	0.271	1.955	0.939	0.443	1.87	0.873	0.473	NaN	NaN	NaN	NaN	NaN	NaN	NaN	NaN	NaN	1.841	0.33	0.523	NaN	NaN	NaN	1.821	0.064	0.498	NaN	NaN	NaN	1.932	0.871	0.093	NaN	NaN	NaN	1.993	0.536	0.135	1.963	0.434	0.13	1.958	0.273	0.084	1.961	0.081	0.179
1296	6.48	1.794	0.971	0.271	1.956	0.939	0.442	1.871	0.873	0.473	NaN	NaN	NaN	NaN	NaN	NaN	NaN	NaN	NaN	1.845	0.33	0.523	NaN	NaN	NaN	1.827	0.065	0.497	NaN	NaN	NaN	1.934	0.871	0.093	NaN	NaN	NaN	1.994	0.536	0.135	1.964	0.434	0.13	1.959	0.273	0.084	1.963	0.08	0.179
1297	6.485	1.797	0.971	0.27	1.957	0.939	0.442	1.872	0.873	0.472	NaN	NaN	NaN	NaN	NaN	NaN	NaN	NaN	NaN	1.849	0.329	0.523	NaN	NaN	NaN	1.832	0.066	0.496	NaN	NaN	NaN	1.937	0.871	0.092	NaN	NaN	NaN	1.989	0.538	0.134	1.964	0.434	0.13	1.959	0.273	0.084	1.96	0.082	0.179
1298	6.49	1.8	0.971	0.268	1.957	0.939	0.442	1.872	0.874	0.471	NaN	NaN	NaN	NaN	NaN	NaN	NaN	NaN	NaN	1.852	0.328	0.522	NaN	NaN	NaN	1.842	0.062	0.497	NaN	NaN	NaN	1.939	0.872	0.092	NaN	NaN	NaN	1.977	0.542	0.133	1.965	0.434	0.13	1.96	0.273	0.084	1.959	0.082	0.18
1299	6.495	1.802	0.971	0.267	1.958	0.94	0.442	1.874	0.875	0.472	NaN	NaN	NaN	NaN	NaN	NaN	NaN	NaN	NaN	1.855	0.326	0.52	NaN	NaN	NaN	1.847	0.061	0.496	NaN	NaN	NaN	1.942	0.872	0.092	NaN	NaN	NaN	1.975	0.543	0.132	1.965	0.433	0.13	1.959	0.273	0.084	1.959	0.082	0.18
1300	6.5	1.804	0.971	0.267	1.959	0.94	0.441	1.876	0.877	0.472	NaN	NaN	NaN	NaN	NaN	NaN	NaN	NaN	NaN	1.858	0.325	0.519	NaN	NaN	NaN	1.851	0.061	0.495	NaN	NaN	NaN	1.944	0.872	0.092	NaN	NaN	NaN	1.975	0.543	0.132	1.966	0.434	0.13	1.958	0.274	0.085	1.959	0.083	0.18
1301	6.505	1.805	0.971	0.266	1.96	0.94	0.441	1.875	0.876	0.47	NaN	NaN	NaN	NaN	NaN	NaN	NaN	NaN	NaN	1.861	0.325	0.519	NaN	NaN	NaN	1.857	0.061	0.494	NaN	NaN	NaN	1.946	0.871	0.092	NaN	NaN	NaN	1.976	0.544	0.132	1.967	0.434	0.13	1.958	0.274	0.085	1.959	0.083	0.18
1302	6.51	1.806	0.972	0.264	1.961	0.94	0.441	1.875	0.875	0.47	NaN	NaN	NaN	NaN	NaN	NaN	NaN	NaN	NaN	1.865	0.324	0.519	NaN	NaN	NaN	1.863	0.061	0.494	NaN	NaN	NaN	1.948	0.871	0.092	NaN	NaN	NaN	1.977	0.544	0.132	1.967	0.434	0.13	1.958	0.274	0.085	1.959	0.083	0.18
1303	6.515	1.808	0.973	0.263	1.962	0.94	0.441	1.876	0.875	0.469	NaN	NaN	NaN	NaN	NaN	NaN	NaN	NaN	NaN	1.868	0.324	0.518	NaN	NaN	NaN	1.87	0.058	0.495	NaN	NaN	NaN	1.95	0.87	0.092	NaN	NaN	NaN	1.978	0.544	0.132	1.968	0.434	0.13	1.958	0.274	0.085	1.959	0.083	0.18
1304	6.52	1.81	0.973	0.262	1.963	0.941	0.441	1.877	0.876	0.469	NaN	NaN	NaN	NaN	NaN	NaN	NaN	NaN	NaN	1.87	0.323	0.517	NaN	NaN	NaN	1.877	0.058	0.495	NaN	NaN	NaN	1.952	0.87	0.092	NaN	NaN	NaN	1.979	0.543	0.132	1.969	0.434	0.13	1.959	0.274	0.085	1.96	0.083	0.18
1305	6.525	1.812	0.973	0.262	1.964	0.941	0.441	1.878	0.876	0.468	NaN	NaN	NaN	NaN	NaN	NaN	NaN	NaN	NaN	1.871	0.323	0.516	NaN	NaN	NaN	1.892	0.054	0.497	NaN	NaN	NaN	1.956	0.871	0.092	NaN	NaN	NaN	1.98	0.544	0.132	1.969	0.434	0.13	1.96	0.274	0.085	1.96	0.083	0.18
1306	6.53	1.813	0.973	0.261	1.964	0.941	0.441	1.878	0.877	0.468	NaN	NaN	NaN	NaN	NaN	NaN	NaN	NaN	NaN	1.874	0.322	0.516	NaN	NaN	NaN	1.919	0.044	0.504	NaN	NaN	NaN	1.958	0.871	0.091	NaN	NaN	NaN	1.981	0.544	0.132	1.97	0.434	0.13	1.96	0.274	0.086	1.96	0.083	0.18
1307	6.535	1.815	0.973	0.261	1.965	0.941	0.441	1.879	0.878	0.467	NaN	NaN	NaN	NaN	NaN	NaN	NaN	NaN	NaN	1.878	0.319	0.515	NaN	NaN	NaN	1.924	0.044	0.504	NaN	NaN	NaN	1.96	0.871	0.092	NaN	NaN	NaN	1.99	0.541	0.133	1.972	0.434	0.13	1.962	0.274	0.086	1.96	0.083	0.181
1308	6.54	1.822	0.972	0.261	1.966	0.941	0.441	1.88	0.878	0.467	NaN	NaN	NaN	NaN	NaN	NaN	NaN	NaN	NaN	1.881	0.317	0.513	NaN	NaN	NaN	1.914	0.048	0.502	NaN	NaN	NaN	1.962	0.871	0.092	NaN	NaN	NaN	2.007	0.536	0.135	1.974	0.435	0.131	1.965	0.274	0.086	1.96	0.083	0.181
1309	6.545	1.832	0.971	0.261	1.966	0.941	0.441	1.88	0.878	0.466	NaN	NaN	NaN	NaN	NaN	NaN	NaN	NaN	NaN	1.884	0.316	0.512	NaN	NaN	NaN	1.926	0.045	0.503	NaN	NaN	NaN	1.964	0.871	0.092	NaN	NaN	NaN	2.012	0.535	0.136	1.974	0.435	0.131	1.966	0.274	0.087	1.96	0.083	0.181
1310	6.55	1.822	0.974	0.258	1.967	0.941	0.441	1.881	0.878	0.466	NaN	NaN	NaN	NaN	NaN	NaN	NaN	NaN	NaN	1.887	0.314	0.511	NaN	NaN	NaN	1.949	0.038	0.507	NaN	NaN	NaN	1.966	0.87	0.093	NaN	NaN	NaN	2.013	0.535	0.136	1.975	0.435	0.131	1.966	0.274	0.087	1.961	0.083	0.181
1311	6.555	1.82	0.975	0.257	1.968	0.942	0.441	1.881	0.878	0.466	NaN	NaN	NaN	NaN	NaN	NaN	NaN	NaN	NaN	1.89	0.313	0.51	NaN	NaN	NaN	1.951	0.039	0.507	NaN	NaN	NaN	1.968	0.87	0.093	NaN	NaN	NaN	2.013	0.535	0.136	1.976	0.435	0.131	1.967	0.274	0.087	1.961	0.083	0.182
1312	6.56	1.822	0.975	0.256	1.969	0.942	0.442	1.882	0.878	0.465	NaN	NaN	NaN	NaN	NaN	NaN	NaN	NaN	NaN	1.892	0.311	0.509	NaN	NaN	NaN	1.941	0.045	0.502	NaN	NaN	NaN	1.97	0.87	0.093	NaN	NaN	NaN	2.007	0.537	0.136	1.977	0.434	0.132	1.966	0.274	0.088	1.961	0.083	0.182
1313	6.565	1.831	0.974	0.256	1.969	0.942	0.442	1.883	0.879	0.464	NaN	NaN	NaN	NaN	NaN	NaN	NaN	NaN	NaN	1.895	0.31	0.509	NaN	NaN	NaN	1.941	0.046	0.5	NaN	NaN	NaN	1.973	0.87	0.093	NaN	NaN	NaN	1.994	0.542	0.134	1.977	0.434	0.131	1.965	0.274	0.088	1.961	0.083	0.182
1314	6.57	1.848	0.971	0.259	1.97	0.942	0.442	1.883	0.879	0.464	NaN	NaN	NaN	NaN	NaN	NaN	NaN	NaN	NaN	1.898	0.309	0.508	NaN	NaN	NaN	1.947	0.046	0.502	NaN	NaN	NaN	1.975	0.87	0.093	NaN	NaN	NaN	1.991	0.543	0.134	1.977	0.434	0.131	1.966	0.274	0.088	1.961	0.083	0.181
1315	6.575	1.854	0.969	0.26	1.971	0.942	0.442	1.884	0.88	0.464	NaN	NaN	NaN	NaN	NaN	NaN	NaN	NaN	NaN	1.901	0.308	0.507	NaN	NaN	NaN	1.953	0.045	0.503	NaN	NaN	NaN	1.978	0.87	0.093	NaN	NaN	NaN	1.991	0.543	0.134	1.978	0.433	0.131	1.966	0.274	0.088	1.961	0.083	0.182
1316	6.58	1.857	0.969	0.259	1.971	0.942	0.442	1.884	0.88	0.463	NaN	NaN	NaN	NaN	NaN	NaN	NaN	NaN	NaN	1.903	0.306	0.505	NaN	NaN	NaN	1.957	0.045	0.504	NaN	NaN	NaN	1.98	0.87	0.093	NaN	NaN	NaN	1.992	0.543	0.134	1.978	0.433	0.131	1.967	0.274	0.088	1.962	0.083	0.182
1317	6.585	1.853	0.97	0.257	1.972	0.942	0.442	1.884	0.879	0.462	NaN	NaN	NaN	NaN	NaN	NaN	NaN	NaN	NaN	1.905	0.304	0.504	NaN	NaN	NaN	NaN	NaN	NaN	NaN	NaN	NaN	1.982	0.87	0.093	NaN	NaN	NaN	1.993	0.543	0.134	1.979	0.433	0.132	1.967	0.274	0.088	1.962	0.083	0.182
1318	6.59	1.847	0.972	0.255	1.973	0.942	0.442	1.885	0.879	0.462	NaN	NaN	NaN	NaN	NaN	NaN	NaN	NaN	NaN	1.908	0.304	0.503	NaN	NaN	NaN	1.99	0.036	0.51	NaN	NaN	NaN	1.984	0.87	0.094	NaN	NaN	NaN	1.994	0.543	0.134	1.981	0.433	0.133	1.968	0.274	0.088	1.962	0.083	0.182
1319	6.595	1.848	0.972	0.254	1.973	0.942	0.442	1.885	0.879	0.461	NaN	NaN	NaN	NaN	NaN	NaN	NaN	NaN	NaN	1.911	0.302	0.502	NaN	NaN	NaN	1.983	0.039	0.508	NaN	NaN	NaN	1.986	0.869	0.094	NaN	NaN	NaN	1.995	0.543	0.134	1.983	0.433	0.134	1.968	0.274	0.088	1.962	0.083	0.182
1320	6.6	1.852	0.972	0.254	1.974	0.942	0.442	1.885	0.879	0.461	NaN	NaN	NaN	NaN	NaN	NaN	NaN	NaN	NaN	1.913	0.301	0.5	NaN	NaN	NaN	1.998	0.036	0.511	NaN	NaN	NaN	1.988	0.869	0.094	NaN	NaN	NaN	1.997	0.543	0.134	1.984	0.433	0.134	1.969	0.274	0.088	1.962	0.083	0.183
1321	6.605	1.856	0.972	0.254	1.974	0.942	0.442	1.885	0.878	0.46	NaN	NaN	NaN	NaN	NaN	NaN	NaN	NaN	NaN	1.889	0.311	0.497	NaN	NaN	NaN	2.01	0.033	0.512	NaN	NaN	NaN	1.99	0.869	0.095	NaN	NaN	NaN	1.998	0.543	0.134	1.985	0.433	0.134	1.969	0.274	0.089	1.962	0.083	0.183
1322	6.61	1.859	0.972	0.254	1.975	0.942	0.443	1.885	0.878	0.459	NaN	NaN	NaN	NaN	NaN	NaN	NaN	NaN	NaN	1.846	0.329	0.495	NaN	NaN	NaN	2.013	0.032	0.513	NaN	NaN	NaN	1.993	0.869	0.095	NaN	NaN	NaN	2	0.543	0.136	1.985	0.433	0.134	1.97	0.275	0.089	1.962	0.083	0.183
1323	6.615	1.865	0.972	0.255	1.976	0.942	0.443	1.886	0.878	0.459	NaN	NaN	NaN	NaN	NaN	NaN	NaN	NaN	NaN	NaN	NaN	NaN	NaN	NaN	NaN	2.014	0.032	0.513	NaN	NaN	NaN	1.996	0.871	0.095	NaN	NaN	NaN	2.001	0.543	0.136	1.986	0.433	0.134	1.97	0.275	0.089	1.962	0.083	0.183
1324	6.62	1.872	0.97	0.255	1.976	0.942	0.443	1.886	0.879	0.458	NaN	NaN	NaN	NaN	NaN	NaN	NaN	NaN	NaN	NaN	NaN	NaN	NaN	NaN	NaN	2.011	0.036	0.51	NaN	NaN	NaN	1.999	0.871	0.096	NaN	NaN	NaN	2.002	0.543	0.136	1.985	0.433	0.134	1.971	0.274	0.088	1.962	0.083	0.183
1325	6.625	1.875	0.97	0.255	1.977	0.942	0.443	1.887	0.879	0.458	NaN	NaN	NaN	NaN	NaN	NaN	NaN	NaN	NaN	NaN	NaN	NaN	NaN	NaN	NaN	1.999	0.043	0.505	NaN	NaN	NaN	2.002	0.871	0.096	NaN	NaN	NaN	2.01	0.541	0.137	1.986	0.433	0.134	1.971	0.274	0.088	1.962	0.083	0.183
1326	6.63	NaN	NaN	NaN	1.978	0.942	0.444	1.888	0.879	0.458	NaN	NaN	NaN	NaN	NaN	NaN	NaN	NaN	NaN	NaN	NaN	NaN	NaN	NaN	NaN	2.009	0.039	0.508	NaN	NaN	NaN	2.004	0.871	0.097	NaN	NaN	NaN	2.028	0.536	0.14	1.987	0.433	0.134	1.972	0.275	0.088	1.962	0.083	0.183
1327	6.635	1.864	0.973	0.249	1.978	0.942	0.444	1.888	0.879	0.457	NaN	NaN	NaN	NaN	NaN	NaN	NaN	NaN	NaN	NaN	NaN	NaN	NaN	NaN	NaN	2.028	0.031	0.513	NaN	NaN	NaN	2.006	0.871	0.097	NaN	NaN	NaN	2.034	0.535	0.141	1.988	0.432	0.134	1.972	0.275	0.089	1.962	0.083	0.183
1328	6.64	1.868	0.972	0.249	1.979	0.942	0.444	1.889	0.879	0.457	NaN	NaN	NaN	NaN	NaN	NaN	NaN	NaN	NaN	NaN	NaN	NaN	NaN	NaN	NaN	2.033	0.029	0.514	NaN	NaN	NaN	2.009	0.871	0.098	NaN	NaN	NaN	2.036	0.534	0.141	1.989	0.433	0.135	1.973	0.275	0.089	1.962	0.083	0.183
1329	6.645	1.866	0.972	0.248	1.979	0.942	0.444	1.889	0.879	0.457	NaN	NaN	NaN	NaN	NaN	NaN	NaN	NaN	NaN	1.891	0.682	0.502	NaN	NaN	NaN	2.028	0.032	0.511	NaN	NaN	NaN	2.011	0.87	0.099	NaN	NaN	NaN	2.037	0.534	0.141	1.992	0.435	0.136	1.973	0.276	0.09	1.962	0.083	0.183
1330	6.65	1.859	0.974	0.247	1.98	0.942	0.445	1.889	0.879	0.456	NaN	NaN	NaN	NaN	NaN	NaN	NaN	NaN	NaN	NaN	NaN	NaN	NaN	NaN	NaN	2.013	0.042	0.504	NaN	NaN	NaN	2.014	0.87	0.099	NaN	NaN	NaN	2.038	0.534	0.142	1.993	0.435	0.137	1.974	0.276	0.09	1.963	0.083	0.183
1331	6.655	1.858	0.974	0.246	1.98	0.942	0.445	1.888	0.878	0.455	NaN	NaN	NaN	NaN	NaN	NaN	NaN	NaN	NaN	NaN	NaN	NaN	NaN	NaN	NaN	2.011	0.043	0.502	NaN	NaN	NaN	2.016	0.869	0.1	NaN	NaN	NaN	2.038	0.534	0.142	1.994	0.435	0.137	1.974	0.276	0.09	1.963	0.083	0.183
1332	6.66	1.859	0.974	0.245	1.981	0.942	0.445	1.888	0.876	0.454	NaN	NaN	NaN	NaN	NaN	NaN	NaN	NaN	NaN	NaN	NaN	NaN	NaN	NaN	NaN	2.012	0.043	0.502	NaN	NaN	NaN	2.018	0.869	0.1	NaN	NaN	NaN	2.038	0.535	0.142	1.995	0.434	0.137	1.975	0.276	0.09	1.963	0.083	0.183
1333	6.665	1.86	0.974	0.245	1.981	0.941	0.446	1.888	0.876	0.453	NaN	NaN	NaN	NaN	NaN	NaN	NaN	NaN	NaN	NaN	NaN	NaN	NaN	NaN	NaN	NaN	NaN	NaN	NaN	NaN	NaN	2.021	0.869	0.101	NaN	NaN	NaN	2.038	0.536	0.143	1.994	0.434	0.137	1.976	0.276	0.091	1.963	0.083	0.183
1334	6.67	1.862	0.973	0.243	1.982	0.941	0.446	1.887	0.875	0.452	NaN	NaN	NaN	NaN	NaN	NaN	NaN	NaN	NaN	NaN	NaN	NaN	NaN	NaN	NaN	2.014	0.038	0.498	NaN	NaN	NaN	2.024	0.869	0.101	NaN	NaN	NaN	2.032	0.538	0.142	1.995	0.434	0.137	1.976	0.276	0.091	1.963	0.083	0.184
1335	6.675	1.864	0.973	0.242	1.982	0.941	0.446	1.888	0.875	0.451	NaN	NaN	NaN	NaN	NaN	NaN	NaN	NaN	NaN	NaN	NaN	NaN	NaN	NaN	NaN	2.015	0.038	0.498	NaN	NaN	NaN	2.027	0.87	0.102	NaN	NaN	NaN	2.02	0.542	0.14	1.996	0.433	0.136	1.977	0.276	0.091	1.963	0.083	0.184
1336	6.68	1.866	0.973	0.241	1.983	0.941	0.447	1.889	0.875	0.451	NaN	NaN	NaN	NaN	NaN	NaN	NaN	NaN	NaN	NaN	NaN	NaN	NaN	NaN	NaN	2.016	0.038	0.498	NaN	NaN	NaN	2.03	0.87	0.102	NaN	NaN	NaN	2.019	0.544	0.14	1.997	0.433	0.136	1.978	0.276	0.091	1.963	0.084	0.184
1337	6.685	1.867	0.973	0.241	1.984	0.941	0.447	1.891	0.876	0.452	NaN	NaN	NaN	NaN	NaN	NaN	NaN	NaN	NaN	NaN	NaN	NaN	NaN	NaN	NaN	NaN	NaN	NaN	NaN	NaN	NaN	2.033	0.87	0.103	NaN	NaN	NaN	2.019	0.544	0.141	1.997	0.434	0.136	1.979	0.276	0.091	1.963	0.084	0.184
1338	6.69	1.868	0.972	0.24	1.984	0.94	0.447	1.895	0.879	0.455	NaN	NaN	NaN	NaN	NaN	NaN	NaN	NaN	NaN	NaN	NaN	NaN	NaN	NaN	NaN	NaN	NaN	NaN	NaN	NaN	NaN	2.036	0.87	0.104	NaN	NaN	NaN	2.02	0.544	0.141	1.998	0.435	0.136	1.979	0.276	0.092	1.963	0.084	0.184
1339	6.695	1.869	0.972	0.24	1.985	0.94	0.448	1.897	0.879	0.455	NaN	NaN	NaN	NaN	NaN	NaN	NaN	NaN	NaN	NaN	NaN	NaN	NaN	NaN	NaN	NaN	NaN	NaN	NaN	NaN	NaN	2.039	0.871	0.105	NaN	NaN	NaN	2.024	0.544	0.142	2	0.435	0.136	1.98	0.276	0.092	1.963	0.084	0.184
1340	6.7	NaN	NaN	NaN	1.985	0.94	0.448	1.897	0.878	0.453	NaN	NaN	NaN	NaN	NaN	NaN	NaN	NaN	NaN	NaN	NaN	NaN	NaN	NaN	NaN	1.82	0.167	0.45	NaN	NaN	NaN	2.042	0.87	0.105	NaN	NaN	NaN	2.034	0.541	0.143	1.988	0.44	0.132	1.98	0.276	0.092	1.963	0.084	0.184
1341	6.705	NaN	NaN	NaN	1.986	0.939	0.449	1.892	0.874	0.447	NaN	NaN	NaN	NaN	NaN	NaN	NaN	NaN	NaN	NaN	NaN	NaN	NaN	NaN	NaN	1.821	0.167	0.45	NaN	NaN	NaN	2.044	0.87	0.106	NaN	NaN	NaN	2.047	0.537	0.145	1.975	0.445	0.128	1.981	0.276	0.092	1.963	0.084	0.184
1342	6.71	NaN	NaN	NaN	1.986	0.939	0.449	1.892	0.873	0.446	NaN	NaN	NaN	NaN	NaN	NaN	NaN	NaN	NaN	NaN	NaN	NaN	NaN	NaN	NaN	NaN	NaN	NaN	NaN	NaN	NaN	2.047	0.869	0.107	NaN	NaN	NaN	2.051	0.536	0.146	2.006	0.435	0.137	1.982	0.276	0.092	1.963	0.084	0.184
1343	6.715	1.899	0.968	0.244	1.987	0.939	0.449	1.893	0.873	0.445	NaN	NaN	NaN	NaN	NaN	NaN	NaN	NaN	NaN	NaN	NaN	NaN	NaN	NaN	NaN	NaN	NaN	NaN	NaN	NaN	NaN	2.05	0.869	0.108	NaN	NaN	NaN	2.047	0.538	0.146	2.033	0.426	0.143	1.982	0.276	0.092	1.964	0.084	0.184
1344	6.72	1.904	0.967	0.244	1.987	0.938	0.45	1.898	0.871	0.446	NaN	NaN	NaN	NaN	NaN	NaN	NaN	NaN	NaN	NaN	NaN	NaN	NaN	NaN	NaN	NaN	NaN	NaN	NaN	NaN	NaN	2.053	0.869	0.109	NaN	NaN	NaN	2.036	0.542	0.144	2.037	0.425	0.145	1.983	0.276	0.092	1.964	0.084	0.184
1345	6.725	1.909	0.966	0.245	NaN	NaN	NaN	1.909	0.867	0.447	NaN	NaN	NaN	NaN	NaN	NaN	NaN	NaN	NaN	NaN	NaN	NaN	NaN	NaN	NaN	NaN	NaN	NaN	NaN	NaN	NaN	2.056	0.87	0.11	NaN	NaN	NaN	2.036	0.542	0.142	2.031	0.428	0.144	1.984	0.276	0.092	1.964	0.085	0.184
1346	6.73	1.911	0.965	0.245	NaN	NaN	NaN	1.912	0.866	0.448	NaN	NaN	NaN	NaN	NaN	NaN	NaN	NaN	NaN	NaN	NaN	NaN	NaN	NaN	NaN	NaN	NaN	NaN	NaN	NaN	NaN	2.059	0.871	0.111	NaN	NaN	NaN	2.038	0.543	0.143	2.015	0.434	0.142	1.985	0.277	0.093	1.964	0.085	0.184
1347	6.735	NaN	NaN	NaN	NaN	NaN	NaN	1.908	0.866	0.446	NaN	NaN	NaN	NaN	NaN	NaN	NaN	NaN	NaN	NaN	NaN	NaN	NaN	NaN	NaN	NaN	NaN	NaN	NaN	NaN	NaN	2.063	0.871	0.112	NaN	NaN	NaN	2.039	0.544	0.145	2.012	0.435	0.142	1.985	0.277	0.093	1.964	0.085	0.184
1348	6.74	1.888	0.969	0.238	1.99	0.936	0.452	1.903	0.867	0.445	NaN	NaN	NaN	NaN	NaN	NaN	NaN	NaN	NaN	NaN	NaN	NaN	NaN	NaN	NaN	NaN	NaN	NaN	NaN	NaN	NaN	2.066	0.871	0.113	NaN	NaN	NaN	2.039	0.544	0.146	2.012	0.436	0.142	1.986	0.276	0.093	1.964	0.085	0.184
1349	6.745	NaN	NaN	NaN	NaN	NaN	NaN	1.908	0.865	0.446	NaN	NaN	NaN	NaN	NaN	NaN	NaN	NaN	NaN	NaN	NaN	NaN	NaN	NaN	NaN	NaN	NaN	NaN	NaN	NaN	NaN	2.069	0.87	0.114	NaN	NaN	NaN	2.041	0.544	0.146	2.013	0.436	0.142	1.987	0.276	0.093	1.964	0.085	0.184
1350	6.75	NaN	NaN	NaN	1.991	0.935	0.453	1.9	0.866	0.443	NaN	NaN	NaN	NaN	NaN	NaN	NaN	NaN	NaN	NaN	NaN	NaN	NaN	NaN	NaN	NaN	NaN	NaN	NaN	NaN	NaN	2.072	0.87	0.115	NaN	NaN	NaN	2.042	0.544	0.147	2.013	0.436	0.142	1.988	0.276	0.093	1.964	0.085	0.184
1351	6.755	NaN	NaN	NaN	1.992	0.935	0.453	1.898	0.866	0.441	NaN	NaN	NaN	NaN	NaN	NaN	NaN	NaN	NaN	NaN	NaN	NaN	NaN	NaN	NaN	NaN	NaN	NaN	NaN	NaN	NaN	2.075	0.87	0.116	NaN	NaN	NaN	2.046	0.544	0.148	2.013	0.435	0.141	1.989	0.277	0.094	1.964	0.085	0.184
1352	6.76	NaN	NaN	NaN	1.993	0.934	0.454	1.897	0.865	0.44	NaN	NaN	NaN	NaN	NaN	NaN	NaN	NaN	NaN	NaN	NaN	NaN	NaN	NaN	NaN	NaN	NaN	NaN	NaN	NaN	NaN	2.078	0.87	0.117	NaN	NaN	NaN	2.049	0.544	0.149	2.015	0.435	0.142	1.99	0.277	0.094	1.965	0.085	0.184
1353	6.765	NaN	NaN	NaN	1.993	0.933	0.455	1.898	0.864	0.439	NaN	NaN	NaN	NaN	NaN	NaN	NaN	NaN	NaN	NaN	NaN	NaN	NaN	NaN	NaN	NaN	NaN	NaN	NaN	NaN	NaN	2.082	0.87	0.118	NaN	NaN	NaN	2.051	0.543	0.15	2.016	0.434	0.142	1.991	0.277	0.095	1.965	0.085	0.185
1354	6.77	NaN	NaN	NaN	1.993	0.932	0.455	1.899	0.864	0.44	NaN	NaN	NaN	NaN	NaN	NaN	NaN	NaN	NaN	NaN	NaN	NaN	NaN	NaN	NaN	NaN	NaN	NaN	NaN	NaN	NaN	2.085	0.87	0.119	NaN	NaN	NaN	2.053	0.543	0.15	2.018	0.434	0.143	1.992	0.277	0.095	1.965	0.086	0.185
1355	6.775	NaN	NaN	NaN	1.994	0.932	0.456	1.9	0.863	0.44	NaN	NaN	NaN	NaN	NaN	NaN	NaN	NaN	NaN	NaN	NaN	NaN	NaN	NaN	NaN	NaN	NaN	NaN	NaN	NaN	NaN	2.088	0.87	0.12	NaN	NaN	NaN	2.055	0.542	0.151	2.019	0.433	0.143	1.993	0.277	0.095	1.965	0.086	0.185
1356	6.78	NaN	NaN	NaN	1.995	0.932	0.457	1.901	0.863	0.44	NaN	NaN	NaN	NaN	NaN	NaN	NaN	NaN	NaN	NaN	NaN	NaN	NaN	NaN	NaN	NaN	NaN	NaN	NaN	NaN	NaN	2.091	0.87	0.121	NaN	NaN	NaN	2.057	0.542	0.152	2.022	0.433	0.144	1.995	0.277	0.095	1.965	0.086	0.185
1357	6.785	NaN	NaN	NaN	1.995	0.931	0.457	1.902	0.863	0.44	NaN	NaN	NaN	NaN	NaN	NaN	NaN	NaN	NaN	NaN	NaN	NaN	NaN	NaN	NaN	NaN	NaN	NaN	NaN	NaN	NaN	2.094	0.869	0.122	NaN	NaN	NaN	2.059	0.541	0.153	2.023	0.432	0.144	1.997	0.278	0.095	1.966	0.086	0.185
1358	6.79	NaN	NaN	NaN	1.996	0.931	0.458	1.903	0.862	0.44	NaN	NaN	NaN	NaN	NaN	NaN	NaN	NaN	NaN	NaN	NaN	NaN	NaN	NaN	NaN	NaN	NaN	NaN	NaN	NaN	NaN	2.097	0.869	0.123	NaN	NaN	NaN	2.062	0.541	0.153	NaN	NaN	NaN	1.999	0.278	0.095	1.966	0.086	0.185
1359	6.795	NaN	NaN	NaN	1.996	0.931	0.458	1.903	0.862	0.44	NaN	NaN	NaN	NaN	NaN	NaN	NaN	NaN	NaN	NaN	NaN	NaN	NaN	NaN	NaN	NaN	NaN	NaN	NaN	NaN	NaN	2.1	0.868	0.125	NaN	NaN	NaN	2.064	0.541	0.154	2.033	0.435	0.149	2.001	0.278	0.096	1.966	0.086	0.185
1360	6.8	NaN	NaN	NaN	1.997	0.931	0.459	1.903	0.862	0.44	NaN	NaN	NaN	NaN	NaN	NaN	NaN	NaN	NaN	NaN	NaN	NaN	NaN	NaN	NaN	NaN	NaN	NaN	NaN	NaN	NaN	2.102	0.868	0.126	NaN	NaN	NaN	2.077	0.537	0.157	2.034	0.435	0.148	2.002	0.277	0.097	1.966	0.085	0.184
1361	6.805	NaN	NaN	NaN	1.998	0.931	0.459	1.904	0.863	0.44	NaN	NaN	NaN	NaN	NaN	NaN	NaN	NaN	NaN	NaN	NaN	NaN	NaN	NaN	NaN	NaN	NaN	NaN	NaN	NaN	NaN	2.105	0.868	0.127	NaN	NaN	NaN	2.102	0.53	0.162	2.035	0.436	0.146	2.004	0.277	0.098	1.967	0.085	0.184
1362	6.81	NaN	NaN	NaN	1.998	0.931	0.46	1.905	0.863	0.44	NaN	NaN	NaN	NaN	NaN	NaN	NaN	NaN	NaN	NaN	NaN	NaN	NaN	NaN	NaN	NaN	NaN	NaN	NaN	NaN	NaN	2.107	0.867	0.128	NaN	NaN	NaN	2.101	0.531	0.162	2.037	0.436	0.147	2.007	0.278	0.098	1.967	0.086	0.184
1363	6.815	NaN	NaN	NaN	1.999	0.931	0.461	1.906	0.864	0.44	NaN	NaN	NaN	NaN	NaN	NaN	NaN	NaN	NaN	NaN	NaN	NaN	NaN	NaN	NaN	NaN	NaN	NaN	NaN	NaN	NaN	NaN	NaN	NaN	NaN	NaN	NaN	2.084	0.538	0.16	2.041	0.434	0.148	2.009	0.278	0.098	1.968	0.086	0.185
1364	6.82	NaN	NaN	NaN	1.999	0.932	0.462	1.907	0.864	0.439	NaN	NaN	NaN	NaN	NaN	NaN	NaN	NaN	NaN	NaN	NaN	NaN	NaN	NaN	NaN	NaN	NaN	NaN	NaN	NaN	NaN	NaN	NaN	NaN	NaN	NaN	NaN	2.082	0.539	0.16	2.045	0.433	0.149	2.011	0.279	0.099	1.971	0.086	0.185
1365	6.825	NaN	NaN	NaN	2	0.932	0.462	1.907	0.865	0.438	NaN	NaN	NaN	NaN	NaN	NaN	NaN	NaN	NaN	NaN	NaN	NaN	NaN	NaN	NaN	NaN	NaN	NaN	NaN	NaN	NaN	2.115	0.867	0.131	NaN	NaN	NaN	2.083	0.539	0.16	2.047	0.432	0.15	2.014	0.28	0.099	1.975	0.086	0.185
1366	6.83	NaN	NaN	NaN	2	0.933	0.463	1.907	0.866	0.438	NaN	NaN	NaN	NaN	NaN	NaN	NaN	NaN	NaN	NaN	NaN	NaN	NaN	NaN	NaN	NaN	NaN	NaN	NaN	NaN	NaN	NaN	NaN	NaN	NaN	NaN	NaN	2.095	0.537	0.162	NaN	NaN	NaN	2.016	0.28	0.1	1.971	0.088	0.184
1367	6.835	NaN	NaN	NaN	NaN	NaN	NaN	1.907	0.866	0.437	NaN	NaN	NaN	NaN	NaN	NaN	NaN	NaN	NaN	NaN	NaN	NaN	NaN	NaN	NaN	NaN	NaN	NaN	NaN	NaN	NaN	NaN	NaN	NaN	NaN	NaN	NaN	2.121	0.53	0.168	NaN	NaN	NaN	2.018	0.28	0.1	1.97	0.089	0.185
1368	6.84	NaN	NaN	NaN	2.003	0.934	0.465	1.908	0.866	0.437	NaN	NaN	NaN	NaN	NaN	NaN	NaN	NaN	NaN	NaN	NaN	NaN	NaN	NaN	NaN	NaN	NaN	NaN	NaN	NaN	NaN	2.123	0.867	0.134	NaN	NaN	NaN	2.121	0.531	0.168	NaN	NaN	NaN	2.021	0.28	0.1	1.97	0.09	0.185
1369	6.845	NaN	NaN	NaN	2.003	0.934	0.465	1.908	0.866	0.437	NaN	NaN	NaN	NaN	NaN	NaN	NaN	NaN	NaN	NaN	NaN	NaN	NaN	NaN	NaN	NaN	NaN	NaN	NaN	NaN	NaN	2.124	0.867	0.134	NaN	NaN	NaN	2.106	0.537	0.166	2.061	0.436	0.152	2.023	0.28	0.1	1.97	0.09	0.186
1370	6.85	NaN	NaN	NaN	NaN	NaN	NaN	1.909	0.866	0.437	NaN	NaN	NaN	NaN	NaN	NaN	NaN	NaN	NaN	NaN	NaN	NaN	NaN	NaN	NaN	NaN	NaN	NaN	NaN	NaN	NaN	NaN	NaN	NaN	NaN	NaN	NaN	2.104	0.538	0.166	2.064	0.435	0.153	2.025	0.281	0.101	1.973	0.091	0.186
1371	6.855	NaN	NaN	NaN	NaN	NaN	NaN	1.909	0.866	0.438	NaN	NaN	NaN	NaN	NaN	NaN	NaN	NaN	NaN	NaN	NaN	NaN	NaN	NaN	NaN	NaN	NaN	NaN	NaN	NaN	NaN	NaN	NaN	NaN	NaN	NaN	NaN	2.115	0.535	0.169	2.066	0.434	0.154	2.027	0.282	0.102	1.977	0.09	0.186
1372	6.86	NaN	NaN	NaN	NaN	NaN	NaN	1.91	0.865	0.438	NaN	NaN	NaN	NaN	NaN	NaN	NaN	NaN	NaN	NaN	NaN	NaN	NaN	NaN	NaN	NaN	NaN	NaN	NaN	NaN	NaN	2.131	0.867	0.138	NaN	NaN	NaN	2.137	0.529	0.174	2.069	0.433	0.155	2.029	0.282	0.102	1.974	0.092	0.185
1373	6.865	NaN	NaN	NaN	2.006	0.935	0.469	1.911	0.865	0.439	NaN	NaN	NaN	NaN	NaN	NaN	NaN	NaN	NaN	NaN	NaN	NaN	NaN	NaN	NaN	NaN	NaN	NaN	NaN	NaN	NaN	NaN	NaN	NaN	NaN	NaN	NaN	2.143	0.529	0.176	NaN	NaN	NaN	2.032	0.283	0.102	1.973	0.093	0.185
1374	6.87	NaN	NaN	NaN	2.007	0.935	0.469	1.912	0.864	0.439	NaN	NaN	NaN	NaN	NaN	NaN	NaN	NaN	NaN	NaN	NaN	NaN	NaN	NaN	NaN	NaN	NaN	NaN	NaN	NaN	NaN	2.136	0.868	0.142	NaN	NaN	NaN	2.142	0.531	0.175	NaN	NaN	NaN	2.034	0.284	0.104	1.976	0.094	0.186
1375	6.875	NaN	NaN	NaN	NaN	NaN	NaN	1.913	0.864	0.44	NaN	NaN	NaN	NaN	NaN	NaN	NaN	NaN	NaN	NaN	NaN	NaN	NaN	NaN	NaN	NaN	NaN	NaN	NaN	NaN	NaN	2.137	0.868	0.143	NaN	NaN	NaN	2.142	0.532	0.175	NaN	NaN	NaN	2.036	0.286	0.105	1.98	0.095	0.186
1376	6.88	NaN	NaN	NaN	NaN	NaN	NaN	1.914	0.863	0.44	NaN	NaN	NaN	NaN	NaN	NaN	NaN	NaN	NaN	NaN	NaN	NaN	NaN	NaN	NaN	NaN	NaN	NaN	NaN	NaN	NaN	2.139	0.868	0.145	NaN	NaN	NaN	2.143	0.534	0.175	NaN	NaN	NaN	2.039	0.287	0.105	1.977	0.097	0.185
1377	6.885	NaN	NaN	NaN	NaN	NaN	NaN	1.914	0.863	0.44	NaN	NaN	NaN	NaN	NaN	NaN	NaN	NaN	NaN	NaN	NaN	NaN	NaN	NaN	NaN	NaN	NaN	NaN	NaN	NaN	NaN	2.14	0.867	0.147	NaN	NaN	NaN	2.141	0.536	0.175	NaN	NaN	NaN	2.042	0.288	0.106	1.977	0.099	0.184
1378	6.89	NaN	NaN	NaN	2.01	0.935	0.472	1.915	0.863	0.44	NaN	NaN	NaN	NaN	NaN	NaN	NaN	NaN	NaN	NaN	NaN	NaN	NaN	NaN	NaN	NaN	NaN	NaN	NaN	NaN	NaN	NaN	NaN	NaN	NaN	NaN	NaN	NaN	NaN	NaN	NaN	NaN	NaN	2.045	0.289	0.107	1.978	0.101	0.184
1379	6.895	NaN	NaN	NaN	2.01	0.935	0.472	1.915	0.863	0.44	NaN	NaN	NaN	NaN	NaN	NaN	NaN	NaN	NaN	NaN	NaN	NaN	NaN	NaN	NaN	NaN	NaN	NaN	NaN	NaN	NaN	NaN	NaN	NaN	NaN	NaN	NaN	2.159	0.533	0.181	NaN	NaN	NaN	2.048	0.29	0.108	1.979	0.102	0.184
1380	6.9	NaN	NaN	NaN	NaN	NaN	NaN	1.915	0.863	0.441	NaN	NaN	NaN	NaN	NaN	NaN	NaN	NaN	NaN	NaN	NaN	NaN	NaN	NaN	NaN	NaN	NaN	NaN	NaN	NaN	NaN	NaN	NaN	NaN	NaN	NaN	NaN	2.157	0.536	0.181	NaN	NaN	NaN	2.052	0.292	0.108	1.982	0.103	0.185
1381	6.905	NaN	NaN	NaN	NaN	NaN	NaN	1.915	0.863	0.441	NaN	NaN	NaN	NaN	NaN	NaN	NaN	NaN	NaN	NaN	NaN	NaN	NaN	NaN	NaN	NaN	NaN	NaN	NaN	NaN	NaN	NaN	NaN	NaN	NaN	NaN	NaN	2.155	0.537	0.181	NaN	NaN	NaN	2.055	0.293	0.109	1.986	0.104	0.186
1382	6.91	NaN	NaN	NaN	NaN	NaN	NaN	1.916	0.864	0.441	NaN	NaN	NaN	NaN	NaN	NaN	NaN	NaN	NaN	NaN	NaN	NaN	NaN	NaN	NaN	NaN	NaN	NaN	NaN	NaN	NaN	NaN	NaN	NaN	NaN	NaN	NaN	NaN	NaN	NaN	NaN	NaN	NaN	2.059	0.294	0.111	1.984	0.107	0.184
1383	6.915	NaN	NaN	NaN	NaN	NaN	NaN	1.916	0.864	0.441	NaN	NaN	NaN	NaN	NaN	NaN	NaN	NaN	NaN	NaN	NaN	NaN	NaN	NaN	NaN	NaN	NaN	NaN	NaN	NaN	NaN	NaN	NaN	NaN	NaN	NaN	NaN	NaN	NaN	NaN	NaN	NaN	NaN	2.064	0.296	0.112	1.985	0.11	0.184
1384	6.92	NaN	NaN	NaN	NaN	NaN	NaN	1.916	0.864	0.441	NaN	NaN	NaN	NaN	NaN	NaN	NaN	NaN	NaN	NaN	NaN	NaN	NaN	NaN	NaN	NaN	NaN	NaN	NaN	NaN	NaN	NaN	NaN	NaN	NaN	NaN	NaN	2.17	0.538	0.188	NaN	NaN	NaN	2.068	0.297	0.112	1.987	0.112	0.184
1385	6.925	NaN	NaN	NaN	NaN	NaN	NaN	1.915	0.864	0.44	NaN	NaN	NaN	NaN	NaN	NaN	NaN	NaN	NaN	NaN	NaN	NaN	NaN	NaN	NaN	NaN	NaN	NaN	NaN	NaN	NaN	NaN	NaN	NaN	NaN	NaN	NaN	NaN	NaN	NaN	NaN	NaN	NaN	2.074	0.297	0.114	1.989	0.114	0.184
1386	6.93	NaN	NaN	NaN	NaN	NaN	NaN	1.915	0.864	0.44	NaN	NaN	NaN	NaN	NaN	NaN	NaN	NaN	NaN	NaN	NaN	NaN	NaN	NaN	NaN	NaN	NaN	NaN	NaN	NaN	NaN	NaN	NaN	NaN	NaN	NaN	NaN	NaN	NaN	NaN	NaN	NaN	NaN	2.083	0.298	0.116	1.991	0.116	0.183
1387	6.935	NaN	NaN	NaN	NaN	NaN	NaN	1.914	0.864	0.439	NaN	NaN	NaN	NaN	NaN	NaN	NaN	NaN	NaN	NaN	NaN	NaN	NaN	NaN	NaN	NaN	NaN	NaN	NaN	NaN	NaN	NaN	NaN	NaN	NaN	NaN	NaN	NaN	NaN	NaN	NaN	NaN	NaN	2.09	0.299	0.117	1.993	0.119	0.183
1388	6.94	NaN	NaN	NaN	NaN	NaN	NaN	1.915	0.865	0.439	NaN	NaN	NaN	NaN	NaN	NaN	NaN	NaN	NaN	NaN	NaN	NaN	NaN	NaN	NaN	NaN	NaN	NaN	NaN	NaN	NaN	NaN	NaN	NaN	NaN	NaN	NaN	NaN	NaN	NaN	NaN	NaN	NaN	2.095	0.3	0.119	1.998	0.12	0.184
1389	6.945	NaN	NaN	NaN	NaN	NaN	NaN	1.915	0.865	0.438	NaN	NaN	NaN	NaN	NaN	NaN	NaN	NaN	NaN	NaN	NaN	NaN	NaN	NaN	NaN	NaN	NaN	NaN	NaN	NaN	NaN	NaN	NaN	NaN	NaN	NaN	NaN	NaN	NaN	NaN	NaN	NaN	NaN	2.1	0.301	0.121	2.004	0.121	0.184
1390	6.95	NaN	NaN	NaN	NaN	NaN	NaN	1.915	0.865	0.438	NaN	NaN	NaN	NaN	NaN	NaN	NaN	NaN	NaN	NaN	NaN	NaN	NaN	NaN	NaN	NaN	NaN	NaN	NaN	NaN	NaN	NaN	NaN	NaN	NaN	NaN	NaN	NaN	NaN	NaN	NaN	NaN	NaN	2.106	0.302	0.121	2.004	0.124	0.184
1391	6.955	NaN	NaN	NaN	NaN	NaN	NaN	1.915	0.865	0.438	NaN	NaN	NaN	NaN	NaN	NaN	NaN	NaN	NaN	NaN	NaN	NaN	NaN	NaN	NaN	NaN	NaN	NaN	NaN	NaN	NaN	NaN	NaN	NaN	NaN	NaN	NaN	NaN	NaN	NaN	NaN	NaN	NaN	2.109	0.304	0.123	2.009	0.126	0.184
1392	6.96	NaN	NaN	NaN	NaN	NaN	NaN	1.916	0.865	0.438	NaN	NaN	NaN	NaN	NaN	NaN	NaN	NaN	NaN	NaN	NaN	NaN	NaN	NaN	NaN	NaN	NaN	NaN	NaN	NaN	NaN	NaN	NaN	NaN	NaN	NaN	NaN	NaN	NaN	NaN	NaN	NaN	NaN	2.114	0.305	0.125	2.01	0.128	0.184
1393	6.965	NaN	NaN	NaN	NaN	NaN	NaN	1.917	0.865	0.439	NaN	NaN	NaN	NaN	NaN	NaN	NaN	NaN	NaN	NaN	NaN	NaN	NaN	NaN	NaN	NaN	NaN	NaN	NaN	NaN	NaN	NaN	NaN	NaN	NaN	NaN	NaN	NaN	NaN	NaN	NaN	NaN	NaN	2.118	0.306	0.126	2.015	0.129	0.183
1394	6.97	NaN	NaN	NaN	NaN	NaN	NaN	1.918	0.865	0.439	NaN	NaN	NaN	NaN	NaN	NaN	NaN	NaN	NaN	NaN	NaN	NaN	NaN	NaN	NaN	NaN	NaN	NaN	NaN	NaN	NaN	NaN	NaN	NaN	NaN	NaN	NaN	NaN	NaN	NaN	NaN	NaN	NaN	2.122	0.308	0.127	2.014	0.131	0.182
1395	6.975	NaN	NaN	NaN	NaN	NaN	NaN	1.918	0.865	0.439	NaN	NaN	NaN	NaN	NaN	NaN	NaN	NaN	NaN	NaN	NaN	NaN	NaN	NaN	NaN	NaN	NaN	NaN	NaN	NaN	NaN	NaN	NaN	NaN	NaN	NaN	NaN	NaN	NaN	NaN	NaN	NaN	NaN	2.127	0.308	0.128	2.02	0.131	0.183
1396	6.98	NaN	NaN	NaN	NaN	NaN	NaN	1.919	0.865	0.439	NaN	NaN	NaN	NaN	NaN	NaN	NaN	NaN	NaN	NaN	NaN	NaN	NaN	NaN	NaN	NaN	NaN	NaN	NaN	NaN	NaN	NaN	NaN	NaN	NaN	NaN	NaN	NaN	NaN	NaN	NaN	NaN	NaN	2.131	0.31	0.13	2.027	0.131	0.182
1397	6.985	NaN	NaN	NaN	NaN	NaN	NaN	1.919	0.865	0.438	NaN	NaN	NaN	NaN	NaN	NaN	NaN	NaN	NaN	NaN	NaN	NaN	NaN	NaN	NaN	NaN	NaN	NaN	NaN	NaN	NaN	NaN	NaN	NaN	NaN	NaN	NaN	NaN	NaN	NaN	NaN	NaN	NaN	2.136	0.311	0.131	2.027	0.134	0.183
1398	6.99	NaN	NaN	NaN	NaN	NaN	NaN	1.919	0.866	0.438	NaN	NaN	NaN	NaN	NaN	NaN	NaN	NaN	NaN	NaN	NaN	NaN	NaN	NaN	NaN	NaN	NaN	NaN	NaN	NaN	NaN	NaN	NaN	NaN	NaN	NaN	NaN	NaN	NaN	NaN	NaN	NaN	NaN	2.142	0.311	0.132	2.036	0.133	0.183
1399	6.995	NaN	NaN	NaN	NaN	NaN	NaN	1.919	0.866	0.438	NaN	NaN	NaN	NaN	NaN	NaN	NaN	NaN	NaN	NaN	NaN	NaN	NaN	NaN	NaN	NaN	NaN	NaN	NaN	NaN	NaN	NaN	NaN	NaN	NaN	NaN	NaN	NaN	NaN	NaN	NaN	NaN	NaN	2.146	0.311	0.134	2.042	0.132	0.183
1400	7	NaN	NaN	NaN	NaN	NaN	NaN	1.919	0.866	0.437	NaN	NaN	NaN	NaN	NaN	NaN	NaN	NaN	NaN	NaN	NaN	NaN	NaN	NaN	NaN	NaN	NaN	NaN	NaN	NaN	NaN	NaN	NaN	NaN	NaN	NaN	NaN	NaN	NaN	NaN	NaN	NaN	NaN	2.149	0.312	0.135	2.047	0.131	0.183
1401	7.005	NaN	NaN	NaN	NaN	NaN	NaN	1.918	0.865	0.435	NaN	NaN	NaN	NaN	NaN	NaN	NaN	NaN	NaN	NaN	NaN	NaN	NaN	NaN	NaN	NaN	NaN	NaN	NaN	NaN	NaN	NaN	NaN	NaN	NaN	NaN	NaN	NaN	NaN	NaN	NaN	NaN	NaN	2.15	0.314	0.138	2.056	0.13	0.183
1402	7.01	NaN	NaN	NaN	NaN	NaN	NaN	1.917	0.864	0.434	NaN	NaN	NaN	NaN	NaN	NaN	NaN	NaN	NaN	NaN	NaN	NaN	NaN	NaN	NaN	NaN	NaN	NaN	NaN	NaN	NaN	NaN	NaN	NaN	NaN	NaN	NaN	NaN	NaN	NaN	NaN	NaN	NaN	2.149	0.317	0.141	2.061	0.13	0.183
1403	7.015	NaN	NaN	NaN	NaN	NaN	NaN	1.917	0.863	0.433	NaN	NaN	NaN	NaN	NaN	NaN	NaN	NaN	NaN	NaN	NaN	NaN	NaN	NaN	NaN	NaN	NaN	NaN	NaN	NaN	NaN	NaN	NaN	NaN	NaN	NaN	NaN	NaN	NaN	NaN	NaN	NaN	NaN	2.156	0.317	0.143	2.068	0.128	0.183
1404	7.02	NaN	NaN	NaN	NaN	NaN	NaN	1.917	0.863	0.433	NaN	NaN	NaN	NaN	NaN	NaN	NaN	NaN	NaN	NaN	NaN	NaN	NaN	NaN	NaN	NaN	NaN	NaN	NaN	NaN	NaN	NaN	NaN	NaN	NaN	NaN	NaN	NaN	NaN	NaN	NaN	NaN	NaN	2.165	0.316	0.143	2.081	0.126	0.184
1405	7.025	NaN	NaN	NaN	NaN	NaN	NaN	1.917	0.863	0.432	NaN	NaN	NaN	NaN	NaN	NaN	NaN	NaN	NaN	NaN	NaN	NaN	NaN	NaN	NaN	NaN	NaN	NaN	NaN	NaN	NaN	NaN	NaN	NaN	NaN	NaN	NaN	NaN	NaN	NaN	NaN	NaN	NaN	2.165	0.317	0.147	2.094	0.122	0.186
1406	7.03	NaN	NaN	NaN	NaN	NaN	NaN	NaN	NaN	NaN	NaN	NaN	NaN	NaN	NaN	NaN	NaN	NaN	NaN	NaN	NaN	NaN	NaN	NaN	NaN	NaN	NaN	NaN	NaN	NaN	NaN	NaN	NaN	NaN	NaN	NaN	NaN	NaN	NaN	NaN	NaN	NaN	NaN	2.173	0.316	0.149	2.092	0.124	0.185
1407	7.035	NaN	NaN	NaN	NaN	NaN	NaN	NaN	NaN	NaN	NaN	NaN	NaN	NaN	NaN	NaN	NaN	NaN	NaN	NaN	NaN	NaN	NaN	NaN	NaN	NaN	NaN	NaN	NaN	NaN	NaN	NaN	NaN	NaN	NaN	NaN	NaN	NaN	NaN	NaN	NaN	NaN	NaN	2.182	0.315	0.149	2.108	0.119	0.188
1408	7.04	NaN	NaN	NaN	NaN	NaN	NaN	NaN	NaN	NaN	NaN	NaN	NaN	NaN	NaN	NaN	NaN	NaN	NaN	NaN	NaN	NaN	NaN	NaN	NaN	NaN	NaN	NaN	NaN	NaN	NaN	NaN	NaN	NaN	NaN	NaN	NaN	NaN	NaN	NaN	NaN	NaN	NaN	2.183	0.316	0.153	2.132	0.113	0.192
1409	7.045	NaN	NaN	NaN	NaN	NaN	NaN	1.917	0.863	0.426	NaN	NaN	NaN	NaN	NaN	NaN	NaN	NaN	NaN	NaN	NaN	NaN	NaN	NaN	NaN	NaN	NaN	NaN	NaN	NaN	NaN	NaN	NaN	NaN	NaN	NaN	NaN	NaN	NaN	NaN	NaN	NaN	NaN	2.193	0.314	0.156	2.132	0.114	0.192
1410	7.05	NaN	NaN	NaN	NaN	NaN	NaN	1.916	0.863	0.425	NaN	NaN	NaN	NaN	NaN	NaN	NaN	NaN	NaN	NaN	NaN	NaN	NaN	NaN	NaN	NaN	NaN	NaN	NaN	NaN	NaN	NaN	NaN	NaN	NaN	NaN	NaN	NaN	NaN	NaN	NaN	NaN	NaN	2.217	0.308	0.157	2.122	0.119	0.191
1411	7.055	NaN	NaN	NaN	NaN	NaN	NaN	1.917	0.863	0.425	NaN	NaN	NaN	NaN	NaN	NaN	NaN	NaN	NaN	NaN	NaN	NaN	NaN	NaN	NaN	NaN	NaN	NaN	NaN	NaN	NaN	NaN	NaN	NaN	NaN	NaN	NaN	NaN	NaN	NaN	NaN	NaN	NaN	2.248	0.299	0.162	2.126	0.119	0.191
1412	7.06	NaN	NaN	NaN	NaN	NaN	NaN	1.918	0.863	0.425	NaN	NaN	NaN	NaN	NaN	NaN	NaN	NaN	NaN	NaN	NaN	NaN	NaN	NaN	NaN	NaN	NaN	NaN	NaN	NaN	NaN	NaN	NaN	NaN	NaN	NaN	NaN	NaN	NaN	NaN	NaN	NaN	NaN	NaN	NaN	NaN	2.132	0.119	0.193
1413	7.065	NaN	NaN	NaN	NaN	NaN	NaN	1.938	0.88	0.435	NaN	NaN	NaN	NaN	NaN	NaN	NaN	NaN	NaN	NaN	NaN	NaN	NaN	NaN	NaN	NaN	NaN	NaN	NaN	NaN	NaN	NaN	NaN	NaN	NaN	NaN	NaN	NaN	NaN	NaN	NaN	NaN	NaN	NaN	NaN	NaN	2.131	0.121	0.196
[truncated: 215 more rows]
[truncated: 3 more columns]
