# Supplementary material for: Associations between lower-limb muscle activation and knee flexion in post-stroke individuals: A study on the stance-to-swing phases of gait
Source: PLoS One. 2017 Sep 8;12(9):e0183865. doi: 10.1371/journal.pone.0183865 (PMC5590852; doi:10.1371/journal.pone.0183865)
Supplement: S1 Dataset — (ZIP) [file pone.0183865.s001.zip › S1_Dataset/Patient group/4/2/emg.csv]

Frame	Time	EMG Signal 1	EMG Signal 2	EMG Signal 3	EMG Signal 4	EMG Signal 5	EMG Signal 6	EMG Signal 7	EMG Signal 8
0	0	59.712	51.272	67.007	46.14	33.872	50.254	41.718	43.586
1	0.001	58.1	53.091	50.114	39.454	30.87	49.188	41.972	48.254
2	0.002	67.915	52.776	34.573	44.962	32.515	49.285	39.713	40.337
3	0.003	70.768	45.894	34.322	47.961	28.16	44.162	36.689	39.2
4	0.004	57.38	52.57	40.239	36.455	31.941	41.185	37.351	33.821
5	0.005	47.887	54.03	36.873	33.472	28.568	35.509	31.634	36.569
6	0.006	46.732	43.511	33.729	28.189	22.495	32.557	31.348	28.106
7	0.007	52.763	40.363	30.601	38.211	26.501	32.33	29.342	16.562
8	0.008	45.256	33.355	29.642	25.399	21.614	24.189	29.866	18.391
9	0.009	45.899	31.995	24.841	22.284	23.517	25.546	22.278	22.567
10	0.01	41.149	33.947	15.045	34.863	22.724	19.772	21.485	30.457
11	0.011	26.754	29.928	22.906	15.728	17.89	14.214	19.168	32.371
12	0.012	19.365	33.892	19.97	16.364	19.85	19.325	15.718	22.294
13	0.013	9.302	29.576	19.4	12.574	17.385	15.358	14.807	19.607
14	0.014	8.569	27.045	14.627	16.748	15.709	19.537	11.598	24.706
15	0.015	7.699	21.85	27.717	16.899	15.61	18.712	17.134	23.839
16	0.016	11.693	15.923	32.518	16.89	13.594	19.274	12.831	19.907
17	0.017	19.411	15.45	5.783	16.721	11.598	17.363	13.979	29.17
18	0.018	18.653	13.278	14.109	14.078	7.889	14.724	8.574	19.702
19	0.019	8.451	11.144	15.557	16.116	3.823	7.092	12.107	16.856
20	0.02	5.647	9.834	22.339	9.491	7.917	8.412	7.549	14.242
21	0.021	4.816	2.377	18.359	11.033	7.41	6.493	8.062	6.834
22	0.022	7.346	1.543	14.632	8.929	3.065	5.974	3.389	17.259
23	0.023	3.361	0.572	11.142	2.037	1.463	4.331	5.528	1.59
24	0.024	9.686	-0.346	3.999	7.374	6.275	3.89	2.285	-1.656
25	0.025	9.098	-5.849	0.975	1.909	-0.286	3.294	2.373	-8.154
26	0.026	8.564	-0.257	-1.8	-0.032	0.735	-3.045	0.954	-7.829
27	0.027	1.107	3.27	-4.337	-4.639	-0.725	2.635	2.09	-7.643
28	0.028	8.603	1.243	-9.115	0.285	-0.98	-0.742	-0.224	-5.077
29	0.029	6.113	2.365	0.651	-4.808	-0.428	-5.629	-1.917	-7.298
30	0.03	5.801	-2.254	-4.623	-2.306	-1.583	-6.97	-2.598	-7.34
31	0.031	-0.268	-1.403	-1.904	0.059	-1.919	-3.048	-1.889	6.41
32	0.032	9.977	1.631	-3.967	0.905	-4.543	-9.148	-0.355	16.14
33	0.033	-14.937	-7.277	-3.849	-1.299	-5.583	-4.946	-5.55	5.609
34	0.034	-19.258	-9.354	-1.746	-3.458	-1.938	-3.61	-1.61	6.546
35	0.035	-17.127	-4.984	5.444	-9.041	-5.419	-4.748	-2.864	-2.147
36	0.036	-9.706	-4.81	-0.477	-6.432	-2.477	-13.203	-3.882	-1.503
37	0.037	-3.01	-8.056	-2.097	-12.502	-8.404	-7.69	-2.15	-21.712
38	0.038	-10.785	-7.955	-8.702	-16.589	-9.453	-7.18	-5.605	-64.896
39	0.039	-17.916	-1.993	-6.944	-7.086	-7.958	-10.504	-6.5	-22.881
40	0.04	-20.545	-8.561	-9.397	-6.241	-7.784	-13.402	-1.167	26.537
41	0.041	-22.933	-14.691	-5.215	-10.373	-7.766	-8.136	-3.937	6.134
42	0.042	-25.072	-14.58	-5.056	-9.649	-12.559	-6.522	-4.93	-12.48
43	0.043	-24.25	-15.577	-2.911	-9.093	-8.807	-8.741	-7.247	-18.283
44	0.044	-23.583	-14.207	-10.599	-6.556	-10.434	-10.742	-8.173	-13.599
45	0.045	-15.701	-11.055	-26.966	-7.643	-11.069	-13.483	-10.99	-9.456
46	0.046	-19.197	-13.666	-20.247	-10.244	-8.382	-6.334	-9.9	-22.117
47	0.047	-14.718	-16.817	-22.618	-12.429	-8.183	-7.481	-12.264	-11.132
48	0.048	-19.279	-11.019	-28.622	-8.003	-7.187	-12.478	-18.467	-8.037
49	0.049	-7.358	-17.178	-30.518	-13.613	-9.448	-10.098	-19.418	1.094
50	0.05	-16.294	-16.532	-16.292	-15.707	-7.623	-7.888	-13.957	-13.166
51	0.051	-17.951	-8.607	-10.439	-13.814	-7.841	-4.429	-12.08	-5.643
52	0.052	-13.795	-13.835	-5.171	-14.447	-4.577	-5.044	-15.423	-7.988
53	0.053	-17.579	-12.867	18.654	-14.889	-5.758	-10.508	-14.899	-14.406
54	0.054	-23.7	-10.354	15.36	-11.65	-6.169	-9.977	-11.471	-4.776
55	0.055	-20.732	-12.671	-0.338	-18.287	-5.799	-9.462	-11.912	-6.587
56	0.056	-21.813	-10.729	-3.067	-17.379	-9.305	-10.118	-16.809	-8.209
57	0.057	-8.759	-2.024	-20.955	-4.279	-5.648	-10.775	-13.57	-9.644
58	0.058	-6.929	-12.865	-23.356	-6.259	-7.019	-7.374	-10.723	-13.4
59	0.059	-5.301	-8.614	-29.813	-4.581	-4.909	-12.887	-12.125	-24.284
60	0.06	-6.956	-7.463	-39.551	-6.186	-8.604	-11.044	-11.794	-20.001
61	0.061	-11.34	-20.621	-41.346	-10.492	-8.229	-10.568	-14.748	-2.926
62	0.062	-11.649	-23.149	-42.955	-9.395	-12.314	-2.943	-11.122	-9.873
63	0.063	-12.937	-24.895	-50.187	-8.293	-4.395	4.295	-7.885	-20.519
64	0.064	-23.916	-26.453	-56.626	-15.696	-7.894	3.203	-12.771	-18.591
65	0.065	-8.18	-22.202	-41.01	-14.765	-2.685	-1.179	-12.044	-13.76
66	0.066	-10.439	-13.318	-9.123	-12.281	2.137	-10.209	-11.505	-12.01
67	0.067	-4.771	-9.855	141.787	-16.358	-0.39	-18.671	-6.129	-13.556
68	0.068	0.342	-2.518	73.016	-12.304	-2.728	-19.783	-6.747	-14.912
69	0.069	1.785	-5.442	3.863	-17.175	-4.679	-26.721	-7.368	-11.251
70	0.07	8.828	-2.952	-22.903	-13.904	-14.758	-32.897	-10.305	-12.437
71	0.071	-10.815	1.097	-31.088	-5.027	-13.409	-32.3	-9.958	-0.658
72	0.072	-19.204	-3.758	-23.794	-11.456	-12.26	-24.535	-9.608	7.239
73	0.073	-16.742	-5.708	-3.932	-5.462	-6.266	-21.604	-6.741	8.565
74	0.074	-14.468	-9.789	-10.007	-0.245	-13.632	-16.937	-7.939	9.69
75	0.075	-12.368	-17.742	-15.505	0.676	-12.664	-30.272	-9.136	3.665
76	0.076	-2.741	-21.249	-10.551	-0.149	-10.153	-9.158	-6.264	-6.043
77	0.077	-1.041	-20.282	-33.463	-4.239	-15.766	-6.625	-1.841	-14.974
78	0.078	-18.498	-15.441	-12.831	-6.194	-10.926	-4.28	-1.286	-16.155
79	0.079	-11.568	-19.698	-16.585	-8.135	-8.987	-20.711	-6.147	-17.138
80	0.08	-5.216	-14.082	-19.929	-17.055	-14.405	-14.503	-1.52	-18.122
81	0.081	-7.173	-10.601	-23.064	-2.743	-10.917	-12.749	-10.438	-13.866
82	0.082	-12.418	-10.024	-20.392	-4.686	-8.982	-14.679	-11.605	-21.214
83	0.083	-29.842	-11.762	-17.918	-6.437	-11.885	-10.234	-10.445	-20.245
84	0.084	-32.187	-15.251	-20.291	-17.47	-9.364	-11.783	-3.098	-17.74
85	0.085	-34.342	-18.549	-18.21	-30.44	-8.967	-8.296	-6.008	-15.435
86	0.086	-24.694	-23.397	-12.448	-14.584	-6.841	-5.015	-6.788	-16.033
87	0.087	-12.524	-22.827	-10.761	-16.724	-10.514	-0.001	-7.561	-20.701
88	0.088	-20.463	-21.112	-6.17	-14.812	-5.091	-1.171	-12.401	-19.001
89	0.089	-16.205	-17.657	-7.587	-20.061	-5.672	-5.621	-9.104	-20.422
90	0.09	-12.534	-15.35	-16.548	-28.01	-8.959	-8.129	-1.36	-17.154
91	0.091	-16.035	-13.26	-13.124	-6.339	-4.891	-1.717	-2.307	-18.294
92	0.092	-21.249	-15.999	-18.4	2.936	-4.497	-7.872	-1.325	-14.62
93	0.093	-12.341	-13.32	-13.607	-5.398	-11.844	-3.945	-5.56	-9.22
94	0.094	-18.337	-9.096	-5.717	-18.169	-6.611	-8.914	-14.456	-9.812
95	0.095	-13.103	-8.547	-19.692	-15.833	-9.502	-3.04	-17.904	-6.529
96	0.096	-10.179	-8.949	5.417	-9.448	-8.723	-3.936	-14.778	-5.943
97	0.097	-21.586	-13.415	-4.667	-7.509	-6.392	-2.108	-15.706	-13.878
98	0.098	-13.626	-15.178	-13.987	-5.753	-11.214	-4.146	-13.156	-15.024
99	0.099	-17.859	-10.362	-33.758	-7.283	-9.268	-5.985	-10.796	-9.783
100	0.1	-3.488	-7.096	-41.338	-17.347	-12.162	-1.237	-10.176	-10.734
101	0.101	-13.116	-11.177	-43.674	-10.943	-10.794	-3.247	-13.413	-8.212
102	0.102	-4.34	-14.666	-28.765	-4.921	-12.137	-3.895	-11.615	-5.869
103	0.103	3.661	-15.072	-3.594	-8.003	-10	-10.92	-14.075	4.977
104	0.104	-6.336	-17.214	13.465	-10.901	-10.38	-6.137	-13.633	16.014
105	0.105	-25.81	-16.84	4.193	-10.119	-7.656	-8.705	-12.41	17.387
106	0.106	-28.446	-15.693	46.767	-10.883	-11.133	-14.355	-16.8	11.014
107	0.107	-20.811	-16.49	28.568	-14.355	-9.778	-13.807	-11.316	0.185
108	0.108	-18.395	-16.707	12.105	-6.978	-9.38	-11.9	-16.089	-21.489
109	0.109	-20.429	-13.058	-2.999	-11.794	-6.668	-15.987	-11.372	-68.518
110	0.11	-6.787	-18.499	-16.561	-9.249	-10.921	-11.174	-13.045	-61.935
111	0.111	-22.573	-9.042	-4.183	-8.441	-5.114	-7.897	-11.615	-31.541
112	0.112	-11.833	-12.755	-0.512	-8.998	-7.431	-7.322	-9.22	-15.068
113	0.113	-2.06	-11.626	-17.544	-16.327	-8.018	-6.924	-10.305	-10.022
114	0.114	-3.706	-14.746	-14.441	-19.206	-7.441	-7.284	-9.841	-5.557
115	0.115	-2.073	-7.995	-17.134	-18.415	-6.865	-9.378	-7.839	-17.921
116	0.116	8.085	-10.52	-19.605	-29.039	-10.35	-3.344	-7.966	-14.206
117	0.117	-6.137	-11.294	-17.204	-24.759	-7.056	-5.831	-9.824	-4.093
118	0.118	-11.831	-9.356	-14.889	-5.188	-8.219	3.095	-7.816	-0.947
119	0.119	-6.51	-6.052	-16.729	-13.484	-7.838	1.96	-8.906	1.806
120	0.12	-20.75	-14.942	-14.963	-10.945	-11.332	-1.1	-5.355	-0.671
121	0.121	-38.092	-16.092	-16.513	5.342	-4.771	-11.896	-5.679	1.68
122	0.122	-35.717	-14.919	-12.263	-26.55	-11.558	-16.101	-7.742	-0.406
123	0.123	-33.558	-11.817	-11.099	-22.062	-5.568	-12.354	-4.006	-6.176
124	0.124	-35.473	-8.904	-14.556	15.518	-11.185	-11.116	-5.297	-14.845
125	0.125	-12.618	-8.127	-15.501	10.524	-9.259	-12.002	-7.369	-10.171
126	0.126	-15.678	-20.323	-16.457	-12.272	-9.847	-14.827	-8.471	-8.793
127	0.127	-18.346	-18.586	-15.661	-16.298	-11.597	-13.947	-8.027	-12.455
128	0.128	-10.757	-17.04	-14.878	-19.943	-10.252	-13.072	-10.099	-11.294
129	0.129	-13.055	-18.387	-22.783	-9.858	-6.963	-11.032	-11.978	-10.33
130	0.13	-19.408	-14.698	-34.56	-12.937	-9.092	-9.011	-11.736	-19.223
131	0.131	-21.297	-13.515	-26.594	-10.215	-5.422	-0.02	-15.367	-13.201
132	0.132	-19.516	-16.585	-19.401	-7.676	-6.776	3.743	-13.978	-5.824
133	0.133	-17.925	-15.595	-10.467	-14.623	-10.837	0.345	-10.654	-6.768
134	0.134	-10.736	-13.057	-9.264	-12.469	-10.452	-2.66	-4.817	-4.218
135	0.135	-1.8	-8.972	-8.252	-6.649	-3.1	4.209	-7.109	-11.537
136	0.136	1.709	-8.376	-5.298	-4.899	-6.193	3.544	-10.565	-6.678
137	0.137	-7.933	-1.011	-7.762	-0.229	-11.024	-0.402	-5.896	-5.871
138	0.138	-14.273	-1.961	-5.378	-1.561	-6.766	-8.205	-14.775	-8.165
139	0.139	-10.751	-11.607	-5.898	-2.696	-7.533	-13.296	-8.37	-6.191
140	0.14	1.101	0.232	-6.416	-10.994	-8.105	-25.94	-16.671	-9.439
141	0.141	-19.573	-14.051	-10.42	-5.739	-10.036	-24.072	-11.423	-11.13
142	0.142	-11.226	-12.081	-12.871	-6.661	-11.772	-31.866	-16.244	-12.427
143	0.143	-3.657	-10.301	-11.464	-18.03	-9.252	-30.371	-3.066	-19.728
144	0.144	-5.935	-11.809	-17.213	-22.642	-12.541	-26.558	-24.349	-16.586
145	0.145	-8.032	-21.835	-16.392	-9.65	-6.733	-22.946	-16.027	-21.375
146	0.146	-2.18	-22.96	-27.2	-14.846	-7.51	-21.849	-18.546	-22.104
147	0.147	-10.845	-16.924	-12.851	-22.756	-14.089	-18.819	-11.577	-21.287
148	0.148	-12.358	-11.667	-10.907	-18.48	-8.087	-19.471	-13.701	-17.772
149	0.149	-22.363	-14.549	-5.669	-6.654	-8.865	-15.284	-11.759	-11.741
150	0.15	-25.982	-18.776	-7.209	-20.96	-10.798	-18.649	-13.496	-14.041
151	0.151	-36.762	-21.067	-17.252	-19.018	-10.217	-15.239	-11.942	-18.848
152	0.152	-26.661	-13.106	-16.04	-10.293	-6.153	-16.859	-10.588	-10.107
153	0.153	-25.465	-16.176	-12.465	-2.333	-7.51	-15.387	-6.912	-11.231
154	0.154	-28.914	-15.185	-11.41	-3.663	-14.863	-9.851	-8.078	-14.28
155	0.155	-21.527	-14.387	-8.426	-10.021	-7.507	-13.217	-7.112	-11.316
156	0.156	-28.29	-7.01	-7.573	-8.838	-6.53	-11.173	-11.95	-8.745
157	0.157	-20.354	-4.084	-13.146	-9.78	-12.525	-7.006	-7.694	-4.643
158	0.158	-19.373	-10.065	-12.601	-10.731	-6.903	-3.42	-10.006	-5.201
159	0.159	-18.39	-12.368	-6.638	-16.702	-8.831	-0.022	-8.056	-13.912
160	0.16	-10.438	-10.416	-12.275	-20.751	-8.242	-3.991	-11.326	-12.79
161	0.161	-24.351	-10.992	-7.468	-14.149	-12.298	-3.505	-10.731	-9.726
162	0.162	-22.41	-13.881	-4.177	-13.354	-4.355	-7.86	-9.364	-8.771
163	0.163	-20.657	-18.71	-8.241	-11.016	-3.185	-10.673	-8.963	-14.75
164	0.164	-15.987	-15.419	-11.751	-10.428	-6.271	-14.077	-4.114	-15.479
165	0.165	-11.707	-19.482	-15.038	-10.997	-7.23	-12.646	-4.684	-22.019
166	0.166	-18.076	-18.124	-16.186	-9.242	-9.74	-7.742	-13.575	-26.256
167	0.167	-24.054	-16.773	-14.292	-14.077	-8.959	-3.033	-7.183	-22.172
168	0.168	-7.984	-20.844	-16.28	-9.421	-9.528	-0.065	-8.34	-14.214
169	0.169	-1.028	-20.465	-17.055	-11.137	-7.587	-5.815	-7.375	-6.838
170	0.17	1.092	-18.158	-12.578	-12.478	-6.999	-4.992	-8.337	-0.045
171	0.171	-0.868	-16.05	-7.929	-14.783	-10.479	-4.371	-10.843	-6.041
172	0.172	7.802	-14.909	-7.385	-15.143	-10.083	-6.281	-6.774	1.315
173	0.173	12.415	-19.968	-10.924	-9.922	-9.693	-3.365	-10.254	-7.587
174	0.174	8.132	-15.342	-12.321	-10.498	-10.069	0.138	-8.312	-4.11
175	0.175	-8.916	-13.619	-6.535	-13.754	-9.678	-3.136	-12.382	-7.216
176	0.176	-11.228	-12.287	-10.614	-14.31	-6.189	-7.19	-9.869	-10.121
177	0.177	-13.35	-9.992	-12.565	-12.953	-8.5	-1.383	-9.486	-4.125
178	0.178	-15.281	-12.919	-11.988	-6.565	-10.624	-3.707	-11.621	-1.806
179	0.179	-17	-16.619	-11.408	-5.788	-8.679	-0.227	-12.016	-12.639
180	0.18	-24.923	-17.999	-14.897	-8.102	-6.737	1.705	-8.543	-20.576
181	0.181	-20.654	-16.858	-14.521	-7.513	-10.213	3.438	-8.167	-13.432
182	0.182	-27.032	-11.657	-9.688	-8.083	-9.82	-0.045	-9.333	-17.102
183	0.183	-23.541	-12.256	-14.333	-14.651	-7.684	-3.344	-8.179	-20.581
184	0.184	-24.495	-12.864	-16.06	-12.131	-4.973	-9.95	-5.286	-15.361
185	0.185	-13.64	-8.815	-17.4	-12.903	-10.774	-18.883	-8.002	-0.665
186	0.186	-12.274	-7.479	-12.935	-10.955	-11.54	-22.394	-9.169	-11.321
187	0.187	-13.423	-10.794	-19.5	-10.369	-8.05	-29.795	-10.729	-9.394
188	0.188	-14.585	-17.394	-15.226	-9.78	-9.982	-30.809	-11.504	-14.632
189	0.189	-17.679	-14.525	-19.271	-11.137	-11.718	-26.616	-11.327	-16.199
190	0.19	-6.828	-15.343	-21.189	-17.524	-10.358	-24.363	-9.782	-17.569
191	0.191	-5.44	-11.305	-20.59	-13.276	-9	-29.279	-9.209	-21.268
192	0.192	-9.115	-14.838	-12.835	-10.961	-7.842	-29.938	-11.536	-12.965
193	0.193	-22.272	-14.3	-11.859	-6.131	-10.553	-21.116	-7.09	-3.302
194	0.194	-17.041	-10.281	-1.012	-10.789	-7.07	-17.519	-10.377	-9.712
195	0.195	-24.97	-9.933	0.355	-11.379	-5.908	-14.103	-9.803	-6.248
196	0.196	-20.714	-13.263	12.174	-3.445	-7.838	-13.19	-11.152	-7.229
197	0.197	-21.87	-12.909	10.635	0.039	-8.996	-10.341	-13.472	-6.276
198	0.198	-32.699	-6.943	-5.207	-5.189	-6.095	-14.644	-11.337	-8.804
199	0.199	-31.354	-12.965	-15.815	-4.221	-9.775	-12.372	-9.396	0.098
200	0.2	-19.578	-12.22	-25.449	-6.718	-10.166	-12.996	-9.779	-10.737
201	0.201	-11.661	-14.19	-41.282	-10.78	-7.261	-16.34	-8.231	-12.091
202	0.202	-7.415	-16.157	-51.898	-15.615	-6.108	-14.649	-7.452	-15.77
203	0.203	-6.263	-14.432	-22.843	-17.532	-7.264	-19.54	-6.676	-19.242
204	0.204	-17.108	-15.8	-10.432	-21.574	-8.81	-14.95	-9.956	-26.593
205	0.205	-12.855	-14.462	-21.635	-14.59	-11.525	-10.938	-11.109	-23.689
206	0.206	-6.463	-14.086	29.854	-17.486	-10.367	-10.61	-11.493	-17.687
207	0.207	-9.927	-11.383	51.94	-11.475	-11.917	-9.326	-17.294	-15.364
208	0.208	-10.864	-12.552	18.479	-15.53	-9.21	-13.462	-21.353	-10.522
209	0.209	-13.753	-9.659	-11.886	-8.951	-8.833	-6.571	-19.42	-5.875
210	0.21	-9.491	-5.993	-17.277	-13.209	-10.971	-7.614	-14.774	3.021
211	0.211	-10.244	-10.45	-32.354	-12.44	-6.532	-5.166	-10.708	11.915
212	0.212	-8.295	-11.027	-27.87	-8.953	-9.848	-4.473	-10.319	-6.081
213	0.213	-16.975	-7.533	-15.451	-8.374	-11.605	0.283	-9.929	-23.881
214	0.214	-18.108	-11.985	-34.185	-12.428	-9.108	-3.098	-9.546	-16.917
215	0.215	-15.002	-11.396	-37.415	-12.035	-7.781	-1.425	-9.164	-10.53
216	0.216	-15.967	-11.79	9.707	-8.745	-9.931	-1.11	-5.684	-8.595
217	0.217	-18.489	-11.397	16.372	-9.893	-11.894	-8.526	-7.83	-6.855
218	0.218	-7.844	-12.54	-26.138	-8.72	-6.888	-1.224	-2.616	-8.4
219	0.219	-9.177	-8.081	-42.574	-6.011	-8.862	-4.182	-12.104	-9.741
220	0.22	-7.984	-13.481	-17.404	-9.492	-8.313	-6.754	-13.28	-3.342
221	0.221	-6.804	-15.374	14.516	-9.098	-7.961	-6.034	-9.814	-6.816
222	0.222	-7.774	-9.341	26.81	-8.714	-8.391	-2.599	-10.803	-12.049
223	0.223	-8.744	-16.662	7.886	-9.884	-10.56	-8.647	-11.787	-13.015
224	0.224	-12.998	-15.663	-15.99	-11.061	-9.443	-7.913	-3.874	-17.281
225	0.225	-18.629	-14.849	-19.084	-13.207	-8.33	-7.361	-9.126	-19.599
226	0.226	-18.085	-18.882	-16.342	-14.009	-13.216	-5.463	-10.121	-16.116
227	0.227	-17.537	-19.428	-23.833	-14.813	-8.426	-6.076	-7.636	-18.055
228	0.228	-26.49	-17.46	-21.451	-16.387	-10.415	-7.454	-8.448	-22.123
229	0.229	-17.647	-15.693	-19.281	-12.922	-6.405	-9.802	-7.908	-14.188
230	0.23	-21.192	-17.028	-17.33	-14.302	-8.967	-7.696	-7.377	-8.194
231	0.231	-18.168	-12.557	-12.14	-13.953	-6.684	-13.708	-13.997	-22.144
232	0.232	-15.337	-20.276	-7.568	-13.606	-9.645	-9.461	-9.778	-12.477
233	0.233	-17.935	-10.571	-14.725	-11.721	-7.773	-3.871	-4.205	-7.261
234	0.234	-15.679	-19.445	-13.55	-8.881	-10.54	-8.735	-4.831	-2.622
235	0.235	-7.81	-13.409	-12.468	-14.166	-8.466	-12.064	-9.522	-9.79
236	0.236	-10.94	-10.276	-13.493	-7.642	-10.437	-3.212	-7.84	-10.957
237	0.237	-11.946	-11.211	-16.47	-10.209	-11.84	-12.169	-13.703	-7.503
238	0.238	-19.939	-5.19	-17.323	-6.185	-10.331	-6.226	-6.413	-6.566
239	0.239	-25.204	-7.503	-16.604	-11.052	-10.561	-9.367	-13.25	-9.5
240	0.24	-32.019	-15.423	-17.235	-10.488	-9.247	-10.377	-14.082	-7.005
241	0.241	-18.887	-8.057	-15.343	-8.78	-6.771	-7.894	-11.816	-12.644
242	0.242	-13.115	-12.884	-12.486	-11.348	-8.935	-10.245	-12.44	-16.134
243	0.243	-11.4	-10.363	-11.164	-13.719	-8.192	-6.783	-10.568	-10.082
244	0.244	-16.079	-15.971	-16.643	-17.835	-11.32	-12.787	-16.04	-10.827
245	0.245	-11.855	-19.44	-14.749	-12.091	-10.955	-18.397	-16.685	-15.657
246	0.246	-15.581	-21.366	-15.371	-16.214	-10.593	-16.445	-13.433	-12.362
247	0.247	-23.935	-13.621	-15.982	-16.861	-9.843	-18.358	-9.414	-10.623
248	0.248	-10.016	-16.719	-20.871	-12.293	-5.418	-14.267	-10.822	-15.471
249	0.249	-0.348	-11.881	-20.356	-17.793	-7.372	-16.761	-8.552	-12.202
250	0.25	-12.536	-9.374	-15.01	-13.035	-12.814	-9.378	-6.482	-11.613
251	0.251	-20.445	-11.704	-14.503	-9.817	-4.895	-10.318	-10.223	-12.005
252	0.252	-10.35	-16.553	-9.911	-15.306	-13.236	-9.906	-7.959	-15.315
253	0.253	-9.16	-18.493	-7.056	-13.443	-12.276	-8.91	-12.866	-8.762
254	0.254	-12.631	-13.084	-3.626	-11.588	-11.323	-8.098	-13.506	-9.759
255	0.255	-13.596	-15.035	3.635	-9.924	-7.074	-7.283	-9.498	-9.017
256	0.256	-26.373	-13.122	-10.385	-12.502	-9.405	0.701	-14.412	-6.713
257	0.257	-25.403	-10.43	-12.347	-12.172	-12.889	-0.218	-12.541	-8.652
258	0.258	-9.544	-14.509	-10.623	-5.638	-2.833	0.802	-8.541	-10.596
259	0.259	-3.172	-13.169	-15.315	-10.532	-7.092	-3.405	-12.087	-10.008
260	0.26	-12.864	-15.504	-11.126	-8.082	-5.929	-15.541	-14.278	-8.256
261	0.261	-18.104	-22.088	-20.107	-10.469	0.067	-6.772	-13.936	-14.04
262	0.262	-26.044	-24.994	-18.058	-6.859	-5.163	-11.365	-13.605	-16.339
263	0.263	-21.793	-15.322	-24.126	-14.844	-4.194	-7.069	-8.43	-12.86
264	0.264	-2.245	-16.492	-40.242	-11.801	-3.414	-26.576	-6.542	-14.82
265	0.265	0.472	-5.67	-61.406	-8.96	-10.761	-18.223	-11.239	-16.584
266	0.266	-2.034	-12.836	-41.733	-18.698	-7.85	-20.707	-7.219	-14.088
267	0.267	-13.627	-19.244	-18.53	-19.926	-10.353	-23.002	-8.61	-11.786
268	0.268	-20	-10.943	22.285	-6.822	-1.441	-16.593	-16.006	-13.937
269	0.269	-25.793	-16.193	16.812	-12.095	-7.42	-18.501	-8.692	-7.966
270	0.27	-17.066	-28.987	31.849	-16.788	-6.436	-16.736	-7.773	-3.734
271	0.271	-6.016	-16.827	82.145	-9.67	-3.512	-18.265	-8.591	0.31
272	0.272	-7.348	-12.216	102.099	-6.041	-7.753	-16.881	-10.954	-6.292
273	0.273	-16.236	-13.6	10.588	-0.087	-5.41	-18.011	-10.413	-8.829
274	0.274	-7.892	-14.792	-55.208	-3.246	-3.457	-21.461	-5.803	-17.75
275	0.275	-10.98	-6.496	-67.04	-0.395	-5.37	-14.065	-9.889	-16.612
276	0.276	-17.738	-9.609	-77.903	-2.943	-4.764	-16.924	-6.429	-15.664
277	0.277	-4.569	-6.722	-68.052	-8.583	-4.359	-16.103	-3.164	-10.848
278	0.278	-2.613	-5.961	-41.379	-12.085	-6.655	-11.993	-4.344	-15.148
279	0.279	-4.347	-5.194	-17.025	-8.829	-13.21	-10.013	-0.69	-17.527
280	0.28	-2.782	-7.133	19.933	-4.785	-16.083	-14.615	-8.068	-12.742
281	0.281	-1.416	-9.077	39.884	-6.158	-2.895	-11.666	-11.18	-10.864
282	0.282	-0.229	-11.975	-27.238	-2.895	-0.931	-3.684	-12.17	-12.651
283	0.283	-11.045	-13.335	-36.104	-1.757	-6.131	-2.469	-7.922	-16.102
284	0.284	-12.372	-20.682	37.268	-5.445	-7.647	4.938	-7.156	-8.665
285	0.285	-29.388	-17.59	7.677	-11.818	-26.391	9.821	-2.329	-1.247
286	0.286	-22.397	-14.683	16.602	-16.073	-13.588	12.383	-6.984	5.556
287	0.287	-7.476	-10.423	8.501	-24.979	-15.882	10.1	-5.252	3.066
288	0.288	-24.858	-6.366	-13.529	-30.986	-17.978	3.558	-7.773	-4.263
289	0.289	-22.517	-9.853	-20.066	-38.366	-12.14	7.861	-13.182	-13.195
290	0.29	-24.651	-10.44	-26.028	-23.668	-10.363	3.841	-13.752	-9.763
291	0.291	-18.866	-8.701	-20.577	-4.502	-11.874	-0.953	-22.448	-25.829
292	0.292	-27.587	-9.084	-25.571	-7.002	-13.191	-2.828	-6.749	-60.873
293	0.293	-26.051	-10.453	-2.682	-4.663	-11.994	-6.836	-13.119	-25.663
294	0.294	-18.907	-17.042	-15.01	-2.503	-15.446	-8.14	-7.297	-12.116
295	0.295	-10.012	-14.155	-18.647	-8.273	-10.191	-15.427	-26.637	-8.057
296	0.296	-18.349	-13.411	-21.928	0.469	-11.127	-16.316	-19.069	-4.383
297	0.297	-28.021	-11.113	-12.606	5.12	-8.579	-15.257	-12.079	-1.086
298	0.298	-34.402	-10.546	-15.256	-2.016	-10.873	-12.642	-9.921	2.018
299	0.299	-33.21	-11.131	-17.707	-5.681	-8.902	-14.856	-4.088	-17.721
300	0.3	-34.145	-12.883	-19.973	-16.537	-12.165	-12.807	-2.31	-15.235
301	0.301	-27.367	-14.239	-39.079	-20.77	-5.567	-10.75	-6.916	-3.655
302	0.302	-19.437	-19.66	-36.483	-19.519	-13.472	-11.206	0.279	-1.561
303	0.303	-5.507	-14.833	-1.356	-11.121	-6.099	-19.009	-8.587	-3.55
304	0.304	-7.46	-11.551	33.982	-14.12	-10.915	-15.404	-14.547	-5.34
305	0.305	1.234	-7.475	11.246	-18.88	-10.111	-16.263	1.56	-13.284
306	0.306	-3.423	-13.276	-9.406	-21.342	-12.403	-15.199	-10.004	-17.472
307	0.307	0.804	-14.043	-13.103	-22.084	-5.791	-15.877	-12.093	-11.022
308	0.308	-0.38	-17.515	-23.19	-14.118	-6.538	-15.019	-13.982	-19.312
309	0.309	-3.879	-16.923	-26.272	-0.15	-7.274	-14.361	-8.706	-18.333
310	0.31	-4.873	-22.334	-17.937	-5.936	-3.759	-17.596	-16.593	-21.216
311	0.311	-13.813	-25.811	-20.419	-4.162	0.923	-8.659	-3.574	-18.685
312	0.312	-12.689	-23.883	-18.076	-15.156	-6.786	0.284	-8.745	-11.313
313	0.313	-24.53	-16.155	-15.938	-10.844	-9.857	-0.852	-10.245	-6.462
314	0.314	-26.115	-15.184	-10.106	-7.091	-6.932	-1.799	-5.927	-2.182
315	0.315	-21.885	-21.95	-8.304	-5.851	-6.138	-4.706	-12.255	-1.38
316	0.316	-25.583	-8.762	-9.827	-0.566	-10.19	-3.931	-15.686	-3.281
317	0.317	-19.624	-10.681	-11.112	-11.34	-6.691	-7.994	-10.405	-2.663
318	0.318	-9.994	-8.936	-12.159	-15.539	-11.321	-8.578	-9.385	-2.036
319	0.319	-16.426	-10.473	-13.203	-11.801	-7.236	-9.158	-8.565	-7.803
320	0.32	-15.303	-6.212	-18.311	-17.72	-9.739	-8.586	-10.836	-10.076
321	0.321	-18.437	-7.387	-27.085	-10.267	-5.28	-16.535	-10.206	-11.956
322	0.322	-11.687	-8.557	-25.828	-11.155	-8.168	-15.392	-9.575	-16.554
323	0.323	-19.646	-13.787	-20.591	2.064	-6.809	-20.636	-12.43	-17.098
324	0.324	-10.015	-14.765	-9.806	-7.568	-9.13	-23.566	-15.867	-14.55
325	0.325	-18.955	-20.77	-8.531	-23.365	-8.737	-21.087	-15.426	-15.898
326	0.326	-10.674	-21.538	-7.438	-21.179	-6.029	-18.799	-12.47	-9.303
327	0.327	-18.066	-19.595	3.346	-23.07	-8.737	-16.913	-13.572	5.426
328	0.328	-11.313	-20.167	4.67	-7.171	-7.963	-15.033	-8.482	11.831
329	0.329	-10.576	-18.416	-12.351	-13.523	-8.742	-13.348	-6.489	9.905
330	0.33	-8.282	-13.561	-23.931	-11.557	-8.552	-12.051	-11.85	11.656
331	0.331	-17.805	-19.542	-26.005	-2.808	-7.975	-15.408	-8.319	-12.135
332	0.332	-11.462	-13.911	-20.144	-4.317	-7.787	-14.318	-12.92	-63.603
333	0.333	-17.506	-15.84	-11.443	-11.435	-10.886	-8.384	-8.811	-85.648
334	0.334	-5.748	-11.197	-3.515	-25.705	-9.729	-5.939	-6.247	-52.152
335	0.335	-10.428	-12.941	-4.808	-15.989	-8.571	-8.331	-9.494	-21.749
336	0.336	-11.824	-9.462	-8.464	-3.759	-8.98	2.436	-6.546	-16.294
337	0.337	-26.172	-4.049	-11.928	-2.176	-12.469	-5.575	-12.502	-11.213
338	0.338	-16.498	-4.624	-17.135	13.72	-9.18	-7.016	-16.722	30.037
339	0.339	-0.648	-7.898	-8.22	-5.416	-12.087	-8.276	-17.462	35.472
340	0.34	5.731	-16.778	-2.22	-18.163	-10.92	-9.544	-15.508	-10.002
341	0.341	3.804	-15.607	-5.346	-20.444	-10.531	-19.339	-17.412	-4.002
342	0.342	2.094	-4.747	-14.297	-18.262	-10.335	-15.8	-8.49	-9.421
343	0.343	0.569	-8.99	-15.462	-27.876	-5.884	-7.619	-4.777	-14.483
344	0.344	-15.266	-7.816	-3.629	-26.081	-7.815	-23.833	-3.583	-10.018
345	0.345	-8.84	0.516	20.175	-14.997	-9.557	-30.957	-8.771	-14.057
346	0.346	-30.088	-6.819	-3.637	6.726	-9.164	-33.238	-5.849	-17.706
347	0.347	-32.756	-9.706	-25.509	-8.898	-5.872	-31.451	-6.589	-14.391
348	0.348	-40.263	-19.362	-28.218	5.279	-9.929	-29.855	-5.778	-11.268
349	0.349	-33.263	-10.427	-15.434	23.12	-6.44	-28.443	-10.576	14.298
350	0.35	-18.321	-16.392	-8.458	-11.879	-3.142	-24.322	-9.953	11.008
351	0.351	-16.339	-17.326	-27.612	-57.344	-9.721	-23.301	-8.177	7.915
352	0.352	-11.068	-12.455	-35.163	-39.133	-6.812	-24.589	-7.763	16.248
353	0.353	-3.074	-14.948	-42.12	-44.535	-9.324	-12.909	-13.156	8.706
354	0.354	-13.067	-25.552	-22.919	-19.35	-14.929	-2.003	-13.715	-26.315
355	0.355	-16.669	-18.346	15.66	3.511	-11.445	5.043	-11.766	-81.853
356	0.356	-10.6	-17.135	54.401	15.914	-14.731	6.095	-7.673	-59.791
357	0.357	-15.763	-18.255	39.318	12.256	-11.825	7.159	-10.174	-26.314
358	0.358	-10.877	-19.183	-1.897	8.99	-14.33	6.098	-9.772	-8.115
359	0.359	-2.894	-14.307	-7.311	12.118	-12.001	12.788	-9.375	-13.534
360	0.36	-5.945	-13.496	-22.4	-1.974	-16.059	13.486	-13.806	-8.503
361	0.361	-12.677	-6.114	-17.933	-9.484	-8.122	7.794	-12.048	-12.953
362	0.362	-18.63	-3.182	-5.535	-21.069	-9.272	9.659	-6.215	-8.891
363	0.363	-12.962	-9.16	-24.289	-40.209	-6.181	7.667	-11.806	-12.563
364	0.364	-9.417	-14.742	-55.237	-32.639	-7.153	8.195	-9.857	-15.849
365	0.365	-16.727	-22.657	-26.182	-11.523	-6.383	4.669	-7.901	-18.945
366	0.366	-7.778	-17.416	-37.388	-19.832	-8.713	-1.755	-8.477	-16.235
367	0.367	-13.735	-10.619	-47.435	-12.274	-9.301	-4.303	-8.085	-18.759
368	0.368	-18.903	-11.373	-19.164	-5.3	-8.727	-6.657	-8.461	-11.809
369	0.369	-25.607	-9.038	-30.37	-24.465	-8.16	-4.746	-7.289	-13.951
370	0.37	-15.869	-4.19	-33.648	-37.237	-4.682	-4.19	-6.894	-15.901
371	0.371	-19.486	-0.884	13.391	-11.509	-10.103	-7.11	-9.599	-7.213
372	0.372	-20.57	-3.782	60.226	5.517	-5.271	-10.604	-9.786	-5.686
373	0.373	-8.685	-3.387	17.657	14.801	-3.342	-8.288	-9.005	-4.352
374	0.374	-10.142	-10.741	-9.992	-16.36	-7.414	-7.124	-13.254	7.439
375	0.375	-11.401	-15.966	-14.983	-3.981	-4.909	-9.052	-14.998	-0.508
376	0.376	-17.713	-20.809	-19.383	-0.331	-8.209	-4.776	-17.508	-4.781
377	0.377	-21.122	-20.039	-15.263	2.935	-7.827	-5.134	-14.213	-1.113
378	0.378	-7.121	-19.261	-18.869	-6.37	-6.671	-8.386	-15.37	0.05
379	0.379	-16.72	-25.842	-15.501	-3.666	-12.481	-11.242	-14.207	-3.044
380	0.38	-7.947	-26.616	-12.35	-11.214	-11.717	-13.118	-11.494	-4.01
381	0.381	-6.335	-25.849	-9.622	-13.53	-0.884	-11.894	-10.723	-3.23
382	0.382	-7.638	-16.385	-12.162	-15.649	-5.536	-16.671	-12.074	-12.157
383	0.383	-13.978	-10.014	-14.475	-21.442	-9.796	-17.179	-11.31	-13.373
384	0.384	-22.266	-13.518	-20.843	-16.215	-10.966	-19.032	-7.626	-10.349
385	0.385	-23.182	-8.31	-15.013	-17.766	-7.488	-20.687	-8.005	-21.206
386	0.386	-22.154	-5.415	-13.258	-16.41	-8.466	-20.99	-11.292	-28.351
387	0.387	-26.359	-13.354	-21.184	-12.741	-13.312	-20.509	-7.231	-14.011
388	0.388	-18.957	-18.589	-31.236	-11.602	-9.062	-19.262	-7.627	-12.055
389	0.389	-19.871	-25.378	-19.421	-12.555	-11.391	-13.179	-0.289	-10.256
390	0.39	-27.762	-13.975	4.409	-11.597	-6.554	-12.322	-12.11	-5.57
391	0.391	-32.952	-21.93	21.469	-7.371	-8.49	-3.34	-7.474	-15.647
392	0.392	-24.019	-14.78	-19.338	-19.601	-6.752	-6.758	-8.844	-9.261
393	0.393	-22.845	-13.633	-24.746	-10.911	-9.266	-3.586	-12.523	-12.746
394	0.394	-15.491	-14.817	-9.638	-12.467	-7.905	-2.53	-11.354	-11.781
395	0.395	-6.602	-17.943	-5.17	-13.839	-8.288	-12.135	-10.39	-12.745
396	0.396	-12.607	-13.13	-9.203	-12.675	-7.127	-13.225	-13.299	-10.218
397	0.397	-13.601	-13.928	-5.519	-11.504	-9.059	-11.99	-10.783	-12.528
398	0.398	-6.837	-22.867	-15.582	-10.572	-10.607	-15.008	-11.562	-9.038
399	0.399	-6.064	-21.742	-12.481	-9.619	-10.415	-12.01	-10.98	-9.637
400	0.4	-8.383	-18.669	-9.754	-5.346	-7.899	-5.908	-6.341	-11.381
401	0.401	1.125	-17.723	-12.249	-12.741	-8.088	-13.157	-5.763	-10.994
402	0.402	-5.237	-9.805	-14.572	-7.958	-11.965	-12.086	-4.404	-8.691
403	0.403	-6.373	-19.496	-12.442	-10.503	-9.447	-12.748	-9.82	-14.521
404	0.404	-13.693	-18.351	-14.381	-11.322	-8.106	-13.411	-9.248	-15.319
405	0.405	-6.896	-17.204	-12.621	-9.387	-10.236	-13.872	-11.187	-17.274
406	0.406	-7.655	-14.109	-11.018	-11.322	-10.642	-17.047	-9.451	-15.35
407	0.407	1.259	-11.213	-9.596	-14.208	-12.598	-14.037	-11.971	-18.245
408	0.408	-7.051	-11.991	-13.238	-13.814	-10.487	-15.29	-9.656	-15.687
409	0.409	-10.147	-9.686	-12.084	-9.353	-10.286	-14.81	-13.72	-13.346
410	0.41	-11.116	-4.863	-11.133	-17.08	-6.613	-8.152	-15.071	-14.517
411	0.411	-22.566	-8.177	-8.259	-9.714	-12.036	-5.184	-13.715	-8.562
412	0.412	-27.262	0.707	-10.798	-12.62	-5.448	-7.653	-14.108	-9.376
413	0.413	-34.487	-2.995	-6.74	-11.87	-9.701	-9.938	-8.11	-7.072
414	0.414	-15.007	2.962	-10.258	-9.618	-7.374	-16.485	-12.373	-5.158
415	0.415	-12.344	-2.296	-5.664	-4.829	-5.429	-17.222	-5.023	-8.481
416	0.416	-9.889	-3.306	-6.258	-4.276	-10.065	-14.879	-7.929	-6.774
417	0.417	-16.923	-5.867	-8.803	-12.06	-7.156	-12.933	-8.709	-3.317
418	0.418	-19.117	-3.581	-13.286	-4.736	-5.793	-13.514	-9.497	-9.72
419	0.419	-17.256	-7.093	-7.871	-9.585	-10.239	-8.102	-7.576	-13.988
420	0.42	-15.583	-13.123	-11.368	-5.368	-13.136	-8.691	-7.015	-11.679
421	0.421	-29.97	-9.074	-8.092	-6.183	-7.322	-13.345	-9.942	-12.281
422	0.422	-24.244	-15.655	-10.957	-9.701	-9.638	-7.944	-10.36	-15.581
423	0.423	-36.522	-14.904	-18.835	-5.068	-7.69	-12.805	-13.683	-18.499
424	0.424	-28.659	-17.266	-22.313	-12.814	-7.102	-9.532	-7.132	-15.031
425	0.425	-15.762	-17.912	-27.564	-7.627	-7.677	-8.979	-12.008	-12.722
426	0.426	-10.601	-17.42	-28.557	-8.624	-10.181	-8.629	-9.534	-11.586
427	0.427	-12.233	-21.577	-31.11	-14.667	-11.529	-9.054	-8.801	-12.78
428	0.428	-16.575	-16.827	-35.201	-12.399	-11.138	-9.485	-5.365	-12.426
429	0.429	-7.759	-16.309	-24.398	-20.4	-5.903	-13.216	-7.353	-17.304
430	0.43	-9.008	-8.595	-0.625	-23.545	-10.739	-9.982	-7.977	-22.184
431	0.431	-10.057	-5.478	30.316	-18.77	-7.441	-7.137	-11.504	-13.523
432	0.432	-3.362	-8.305	1.26	-23.086	-11.491	-11.645	-5.179	-17.048
433	0.433	-2.675	-8.987	-2.454	-17.544	-7.995	-11.128	-16.646	-3.171
434	0.434	-13.423	-11.245	-5.776	-21.096	-8.376	-10.798	-15.12	-9.036
435	0.435	-26.499	-22.069	-2.718	-13.787	-4.299	-8.546	-13.813	-10.824
436	0.436	-21.382	-23.611	-5.453	0.859	-6.801	-8.226	-7.473	-9.335
437	0.437	-26.117	-16.482	-13.029	7.182	-9.104	-7.907	-8.691	-8.039
438	0.438	-21.955	-15.357	-15.379	-18.041	-6.968	-6.813	-5.624	-14.455
439	0.439	-5.008	-21.4	-21.801	-14.814	-12.948	-6.103	-6.621	-8.483
440	0.44	-2.773	-22.421	-19.894	-5.575	-10.419	-4.795	-10.936	-3.283
441	0.441	-9.246	-27.276	-21.641	-2.924	-6.333	-0.584	-6.94	-12.209
442	0.442	-3.52	-15.879	-13.702	-15.747	-11.154	-4.685	-11.826	-15.73
443	0.443	-1.842	-14.356	-15.099	-27.43	-10.557	-10.528	-17.884	-16.729
444	0.444	-9.833	-10.143	-11.464	-12.583	-9.959	-6.492	-9.035	-17.735
445	0.445	-14.147	-11.311	-10.335	-18.451	-7.421	-8.46	-12.566	-23.769
446	0.446	-13.049	-19.537	-13.464	-9.809	-9.722	-9.076	-15.709	-23.025
447	0.447	-26.276	-12.127	-22.401	10.837	-5.447	-7.953	-12.856	-12.2
448	0.448	-31.571	-19.006	-21.272	-3.359	-6.592	-16.894	-17.157	8.496
449	0.449	-23.695	-21.688	-18.221	-21.235	-6.962	-18.097	-14.878	5.773
450	0.45	-28	-24.145	-15.356	-5.065	-8.106	-14.654	-15.494	-7.019
451	0.451	-24.378	-24.783	-9.397	-20.036	-5.183	-11.597	-18.824	-0.072
452	0.452	-21.71	-20.105	-11.758	-18.166	-10.389	-18.416	-15.967	2.024
453	0.453	-25.242	-17.997	-8.318	-2.358	0.46	-10.532	-10.205	-11.558
454	0.454	-24.332	-23.246	-8.936	-17.328	-13.847	-13.68	-12.577	-37.948
455	0.455	-19.564	-22.651	-14.402	-3.844	3.584	-10.834	-9.334	-64.343
456	0.456	-13.626	-13.959	-9.619	-16.09	1.275	-11.661	-7.448	-38.104
457	0.457	-19.306	-15.122	-8.111	-15.96	-0.842	-14.038	-8.075	-28.124
458	0.458	-8.517	-3.299	-11.438	-23.953	-22.121	-14.66	-14.701	6.245
459	0.459	-7.018	-1.716	-9.728	-28.271	-7.978	-5.999	-15.514	19.75
460	0.46	8.817	2.562	-9.362	-34.711	-10.48	-4.884	-14.784	40.506
461	0.461	10.92	-1.077	-8.989	-23.93	-12.784	-3.949	-6.881	21.745
462	0.462	8.951	2.427	-13.845	-11.002	-10.643	-4.947	-7.877	-2.086
463	0.463	7.176	5.505	-3.805	15.277	-8.688	-10.987	-8.869	-5.243
464	0.464	-13.572	-9.228	-8.103	4.012	-13.902	-19.936	-9.662	-2.611
465	0.465	-10.865	-7.118	-11.831	0.681	-12.339	-13.98	-8.903	-5.191
466	0.466	-3.32	-1.357	-3.541	3.743	-10.967	-14.996	-8.325	-12.212
467	0.467	-14.933	-6.669	-4.534	-4.615	-12.12	-10.204	-3.688	-22.849
468	0.468	-12.811	-14.684	-5.531	-17.43	-8.623	-11.022	-5.444	-20.884
469	0.469	-22.496	-13.396	-6.335	-5.851	-9.582	-10.285	-1.975	-19.11
470	0.47	-17.268	-22.368	-7.11	-12.282	-8.604	-12.247	-2.374	-14.456
471	0.471	-9.323	-30.76	-17.929	1.217	-11.12	-10.34	-1.223	-18.711
472	0.472	-7.958	-14.76	-13.261	-11.02	-11.887	-10.946	-2.389	-15.045
473	0.473	-14.336	-3.233	-14.591	-15.71	-7.046	-14.453	-7.427	-16.215
474	0.474	-20.334	7.33	-13.417	-14.397	-8.978	-7.13	-5.504	-13.132
475	0.475	-25.547	16.927	-16.881	-13.278	-13.041	-4.063	-3.765	-14.105
476	0.476	-14.68	11.633	-9.529	-2.472	-9.555	-3.114	-7.254	-13.314
477	0.477	-16.009	3.654	-14.422	1.754	-7.232	-3.898	-0.871	-12.508
478	0.478	-7.072	-18.065	-10.272	-1.947	-10.133	-1.575	-0.095	-10.549
479	0.479	-15.368	-46.354	-11.095	-17.636	-8.196	-5.05	-8.995	-13.814
480	0.48	-16.289	-72.72	-14.588	-11.283	-10.898	-6.978	-7.828	-10.873
481	0.481	-19.151	-96.543	-11.256	-17.118	-7.997	-7.548	3.981	-17.796
482	0.482	-14.849	-80.886	-7.151	-8.431	-10.708	-7.144	-10.334	-10.995
483	0.483	-7.455	-38.339	-12.972	-13.082	-8.005	-12.55	-31.604	-10.247
484	0.484	-10.321	4.204	-12.231	-26.053	-12.847	-3.046	-6.05	-17.595
485	0.485	-11.056	9.589	-17.093	-10.193	-9.372	-6.7	-9.332	-12.769
486	0.486	-23.213	34.712	-13.823	-8.06	-14.017	-5.502	-6.229	-13.55
487	0.487	-17.957	21.143	-17.905	-6.116	-6.277	-6.428	-25.95	-24.148
488	0.488	-19.474	17.064	-15.397	-7.849	-11.509	-7.359	-23.408	-19.857
489	0.489	-15.177	13.369	-9.988	-18.879	-6.677	-16.992	2.364	-18.712
490	0.49	-18.801	-10.455	-13.475	-11.685	-10.943	-15.781	-0.893	-15.253
491	0.491	-22.239	-13.554	-15.401	-15.314	-6.886	-16.89	-16.533	-10.054
492	0.492	-23.165	-5.233	-9.983	-6.963	-6.31	-19.924	-8.169	-9.124
493	0.493	-24.083	7.551	-11.898	-14.316	-8.259	-22.77	-15.687	-6.643
494	0.494	-16.094	-27.467	-8.581	-9.491	-11.169	-18.461	-17.983	-9.008
495	0.495	-4.245	-103.118	-7.956	-6.972	-9.823	-20.729	-15.81	-12.49
496	0.496	-8.844	-48.92	-10.417	-11.015	-5.381	-15.835	-13.831	-22.475
497	0.497	-7.438	79.386	-11.74	-6.121	-7.131	-12.494	-15.536	-21.043
498	0.498	-13.784	96.799	-8.812	-4.116	-8.491	-10.702	-13.948	-14.576
499	0.499	-22.064	49.195	-12.457	4.826	-7.142	-7.182	-18.159	-8.494
500	0.5	-16.78	-22.985	-9.125	-9.467	-8.309	-4.817	-9.203	-9.387
501	0.501	-21.564	-88.78	-13.149	-19.104	-7.93	-5.16	-5.666	1.495
502	0.502	-18.972	-172.183	-9.619	-17.325	-5.229	-0.662	-6.587	2.857
503	0.503	-11.532	-139.64	-12.875	-12.638	-5.053	-1.201	-7.505	22.415
504	0.504	-6.615	8.44	-6.26	-16.856	-5.259	1.363	-8.224	19.723
505	0.505	-9.071	29.575	0.539	-20.491	-6.636	-3.039	-7.399	17.2
506	0.506	-4.955	10.447	-12.592	-12.135	-6.836	-3.567	-7.922	14.862
507	0.507	-15.733	-6.924	-14.497	-17.325	-6.66	-11.445	-9.795	4.231
508	0.508	-20.326	-22.752	-19.701	-12.444	-9.77	-5.392	-11.47	-24.776
509	0.509	-30.319	-8.368	-24.322	-13.188	-8.641	-6.314	-8.9	-87.228
510	0.51	-31.424	-21.462	-25.652	-13.936	-9.818	-11.104	-16.197	-42.466
511	0.511	-25.358	-9.592	-16.73	-20.487	-9.449	-11.837	-15.172	-1.76
512	0.512	-20.08	22.983	-13.216	-17.929	-11.014	-4.44	-14.139	20.334
513	0.513	-11.143	13.174	2.878	-13.808	-7.741	-3.437	-11.571	26.92
514	0.514	-21.96	4.329	5.234	-10.245	-9.88	-9.409	-15.589	8.73
515	0.515	-14.791	12.501	-9.639	-12.118	-11.051	-3.774	-17.478	-7.707
516	0.516	-11.116	34.611	-15.415	-9.166	-7.574	-4.321	-12.786	-53.175
517	0.517	-9.947	14.73	-13.639	-10.458	-10.479	-3.71	-6.158	-59.16
518	0.518	-6.844	-3.415	-15.159	-10.793	-6.801	-10.256	-5.335	-53.734
519	0.519	-11.681	-8.79	-31.007	-4.167	-12.219	-12.733	-6.053	-28.563
520	0.52	-14.198	-13.781	-41.639	0.728	-5.643	-11.922	-6.586	-15.005
521	0.521	-18.27	-18.191	-35.833	-5.227	-8.155	-15.366	-11.182	-2.594
522	0.522	-7.43	-5.765	-30.606	-5.948	-7.382	-10.684	-8.242	-6.263
523	0.523	-5.89	-9.374	-19.562	-6.486	-6.799	-7.749	-4.729	-3.001
524	0.524	-4.546	-12.585	-20.914	-11.087	-7.373	-6.363	-6.059	-6.098
525	0.525	-8.234	-21.789	-1.364	-12.788	-9.108	-13.682	-6.416	-20.22
526	0.526	-2.248	-35.829	41.214	-12.35	-10.458	-18.871	-5.227	-27.75
527	0.527	-11.908	-33.24	71.604	-19.654	-11.807	-23.676	-8.686	-16.122
528	0.528	-8.224	-30.853	10.652	-20.57	-11.412	-26.157	-5.759	-13.979
529	0.529	-19.054	-15.903	-13.703	-5.814	-11.793	-22.068	-9.41	-23.636
530	0.53	-14.803	-29.424	-35.723	-7.914	-7.525	-17.207	-8.046	-25.358
531	0.531	-18.474	-24.18	-15.745	-5.94	-7.136	-17.77	-10.934	-1.527
532	0.532	-10.159	-16.223	2.485	-18.096	-6.743	-13.692	-13.627	36.238
533	0.533	-11.125	-11.917	7.936	-10.114	-7.125	-17.158	-11.682	11.112
534	0.534	-20.01	-12.987	-7.145	-5.804	-5.183	-13.857	-6.849	15.61
535	0.535	-23.486	-16.347	-11.589	-9.435	-10.989	-20.43	-3.349	3.26
536	0.536	-11.664	-23.577	-15.674	-3.383	-11.761	-19.461	-7.982	-38.31
537	0.537	-13.201	-18.616	-26.973	-2.366	-9.829	-11.529	-14.551	-21.824
538	0.538	-14.525	-12.524	-23.706	-15.078	-9.247	-14.636	-15.335	13.434
539	0.539	-13.33	-11.678	-26.816	-34.396	-10.986	-15.615	-14.561	17.917
540	0.54	-9.819	-22.459	-29.527	-31.84	-9.629	-14.86	-18.023	13.892
541	0.541	-12.91	-20.87	-16.767	-10.688	-9.244	-17.204	-16.079	10.266
542	0.542	-17.744	-16.572	-23.743	3.5	-5.176	-13.755	-8.337	0.279
543	0.543	-21.991	-12.844	-25.881	6.084	-10.976	-10.497	-7.36	3.461
544	0.544	-19.656	-13.952	-31.695	3.818	-8.649	-7.629	-14.13	-33.401
545	0.545	-23.116	-6.575	-33.436	-15.292	-6.711	-9.009	-13.356	-88.827
546	0.546	-23.667	-1.766	-12.732	-33.042	-10.002	-4.58	-7.743	-66.63
547	0.547	-21.886	2.522	-10.033	-26.05	-9.42	-2.854	-7.155	-46.583
548	0.548	-20.493	-9.545	-12.565	-11.13	-10.768	2.931	-13.156	-28.328
549	0.549	-23.75	-11.188	-14.891	-13.008	-10.376	-2.705	-15.476	-22.873
550	0.55	-18.877	-9.608	-8.515	-7.698	-9.985	-0.798	-11.99	-7.709
551	0.551	-28.905	-8.289	-10.466	-15.635	-7.269	-1.404	-7.334	24.307
552	0.552	-30.215	-20.174	-1.775	-14.333	-4.555	-2.015	-6.741	12.019
553	0.553	-21.267	-15.653	-3.331	-0.03	-3.006	-2.424	-6.341	-6.664
554	0.554	-3.203	-22.858	0.91	-13.662	-6.87	-5.739	-6.712	-3.257
555	0.555	4.437	-10.943	-8.002	2.121	-8.221	-7.895	-9.608	-6.279
556	0.556	-2.45	-15.467	-6.849	-8.547	-3.765	-11.611	-13.28	-3.524
557	0.557	-4.508	-11.134	-1.65	-14.27	-10.343	-10.299	-16.556	-0.974
558	0.558	-14.12	-20.007	-8.443	-5.497	-9.566	-4.54	-10.743	-7.903
559	0.559	-5.35	-21.17	-9.229	-3.923	-10.34	-2.262	-13.056	-5.75
560	0.56	-9.938	-18.053	-6.915	-8.142	-9.762	-0.376	-11.108	-7.704
561	0.561	-5.61	-19.01	-16.41	-6.948	-10.343	-5.074	-11.692	-5.905
562	0.562	-1.861	-16.484	-20.097	-10.407	-7.438	-4.55	-3.945	-7.344
563	0.563	-0.621	-14.128	-14.101	-13.483	-10.918	-4.981	-2.971	-8.599
564	0.564	-12.345	-13.531	-15.063	-12.483	-13.239	-9.477	-5.865	-17.427
565	0.565	-4.344	-15.471	-17.961	-8.223	-12.082	-13.592	-8.373	-16.216
566	0.566	-11.441	-14.896	-15.461	-20.465	-12.472	-12.285	-10.688	-21.416
567	0.567	-20.28	-13.55	-13.155	-18.761	-13.634	-11.948	-10.095	-18.561
568	0.568	-14.227	-15.92	-9.685	-20.284	-9.381	-18.578	-18.785	-16.131
569	0.569	-19.389	-10.171	-5.055	-18.91	-5.316	-15.734	-10.449	-8.854
570	0.57	-8.499	-14.296	0.339	-12.545	-11.124	-20.052	-13.527	-15.638
571	0.571	-12.698	-14.949	-10.517	-11.348	-7.059	-16.047	-6.744	-2.376
572	0.572	-6.257	-21.018	-15.169	-12.273	-10.546	-12.62	-4.223	26.797
573	0.573	-12.209	-20.308	-8.002	-15.118	-8.61	-15.954	-8.286	-2.006
574	0.574	-15.27	-18.437	-9.146	-10.785	-10.347	-14.245	-11.758	-5.502
575	0.575	-16.204	-16.576	-10.293	-16.355	-9.963	-14.656	-11.172	-15.423
576	0.576	-29.35	-12.601	-9.293	-8.392	-6.672	-14.298	-11.753	-12.218
577	0.577	-19.662	-15.22	-16.008	-9.343	-7.834	-18.396	-9.242	-9.411
578	0.578	-14.447	-15.699	-29.101	-12.224	-8.229	-10.489	-12.54	-11.809
579	0.579	-9.815	-11.719	-34.901	-7.947	-9.384	-13.989	-6.731	-14.018
580	0.58	-19.897	-13.143	-33.178	-10.247	-4.539	-13.021	-10.791	-16.062
581	0.581	-11.003	-14.578	-22.192	-12.164	-6.463	-12.034	-7.304	-17.911
582	0.582	-14.521	-8.063	-12.166	-14.079	-7.033	-16.265	-13.302	-16.063
583	0.583	-21.9	-5.224	-3.296	-20.655	-7.609	-13.909	-12.533	-23.876
584	0.584	-15.134	-4.496	0.167	-19.869	-5.086	-5.943	-10.597	-16.637
585	0.585	-23.086	-10.146	16.208	-10.957	-4.687	-6.87	-8.67	-12.888
586	0.586	-24.063	-3.591	51.218	-7.46	-4.293	-5.855	-8.098	-9.382
587	0.587	-30.84	-2.857	-4.359	-17.111	-3.898	-3.275	-4.621	-14.608
588	0.588	-28.337	-2.121	-11.734	2.436	-9.694	-7.271	-7.919	-5.685
589	0.589	-16.144	-4.075	-18.325	-11.689	-5.622	-7.776	-9.091	-9.122
590	0.59	-0.285	-14.159	-12.324	-19.251	-6.192	-5.761	-3.869	-14.317
591	0.591	-2.432	-18.447	-17.739	-21.582	-9.469	2.063	-10.452	-29.006
592	0.592	-8.264	-22.146	-12.7	-19.441	-11.2	-3.069	-11.231	-31.142
593	0.593	-10.02	-18.678	-17.156	-13.621	-11.566	-3.937	-12.009	-36.969
594	0.594	-11.582	-19.646	-21.22	-4.889	-11.165	-8.095	-8.525	-42.222
595	0.595	-10.249	-18.679	-17.52	-9.509	-7.077	-12.056	-7.951	-50.205
596	0.596	-22.084	-16.154	-14.167	9.265	-6.667	-12.539	-10.86	-28.614
597	0.597	-20.575	-10.528	-10.97	11.768	-13.033	-6.448	-5.057	18.368
598	0.598	-19.242	-3.935	-19.225	-23.262	-12.243	-5.591	-7.38	38.282
599	0.599	-22.93	-8.204	-16.65	-38.342	-9.914	-2.029	-10.876	7.876
600	0.6	-16.939	-12.271	-9.631	21.28	-13.396	-6.607	-11.461	-8.55
601	0.601	-24.303	-14.212	-11.721	45.686	-10.115	-7.121	-10.881	-13.578
602	0.602	-19.484	-12.275	-17.553	8.731	-6.056	-12.857	-13.394	-9.115
603	0.603	-27.438	-21.18	-12.44	55.576	-11.868	-13.566	-16.68	-21.498
604	0.604	-41.397	-30.08	-14.032	37.409	-9.558	-11.57	-10.095	4.795
605	0.605	-27.884	-31.244	-12.686	-23.549	-11.507	-8.222	-9.113	14.822
606	0.606	-15.741	-17.296	-9.044	-96.89	-9.602	-7.593	-17.045	11.675
607	0.607	-17.364	0.132	-15.07	-67.282	-10.191	-11.026	-11.83	-8.133
608	0.608	-16.09	7.115	-22.439	-22.586	-9.836	-8.667	-14.75	-15.741
609	0.609	-15.012	-7.77	-23.417	-30.73	-6.578	-6.492	-13.982	-13.481
610	0.61	-21.064	-13.563	-15.501	-23.374	-9.514	-7.604	-6.649	-28.457
611	0.611	-13.755	-8.321	-8.135	-16.82	-9.929	-5.63	-11.505	-34.369
612	0.612	-12.843	-12.939	-11.05	-10.842	-11.117	-10.433	-10.748	-11.638
613	0.613	-8.644	-17.174	-8.537	-16.287	-6.89	-9.818	-9.988	3.937
614	0.614	-6.386	-13.469	-10.857	8.857	-5.182	-9.212	-11.945	1.135
615	0.615	0.132	-14.604	-7.362	40.784	-6.572	-7.463	-11.385	3.528
616	0.616	-2.434	-7.226	-10.652	20.056	-6.224	-7.07	-10.828	29.15
617	0.617	1.566	-2.377	-11.304	-36.671	-5.873	-7.453	-11.243	52.828
618	0.618	-9.335	-15.527	-10.045	-28.554	-7.85	-4.553	-7.986	43.448
619	0.619	-7.852	-17.461	-11.443	8.399	-9.819	-4.963	-13.822	0.784
620	0.62	-17.985	-12.235	-17.267	-38.447	-7.729	-3.806	-8.247	-78.66
621	0.621	-16.887	-16.867	-14.934	-44.45	-6.415	-8.089	-7.706	-89.598
622	0.622	-6.122	-12.607	-16.839	-49.868	-10.71	-12.188	-4.459	-139.032
623	0.623	-1.92	-16.281	-13.61	-54.901	-12.499	-17.065	-12.221	-76.614
624	0.624	-5.653	-10.279	-10.813	-22.963	-7.709	-20.382	-9.151	-36.09
625	0.625	0.288	-5.043	-13.444	-10.565	-11.047	-16.362	-6.287	-14.161
626	0.626	-0.74	-2.134	-11.221	0.675	-10.517	-11.577	-3.819	-7.711
627	0.627	2.096	-6.386	-13.446	-9.377	-5.734	-14.906	-6.195	-13.84
628	0.628	-0.469	-8.702	-18.771	-6.28	-15.863	-19.041	-14.183	-8.556
629	0.629	-9.419	-9.28	-15.373	2.047	-14.58	-21.626	-17.337	6.408
630	0.63	-17.769	-8.691	-5.368	-0.459	-13.49	-26.162	-14.478	1.825
631	0.631	-1.738	-15.262	4.66	-2.781	-12.395	-24.498	-13.747	-2.368
632	0.632	-8.727	-9.259	8.305	-0.663	-7.237	-21.096	-9.723	1.186
633	0.633	-27.906	-21.446	-4.877	-2.63	-10.201	-15.769	-11.704	4.348
634	0.634	-25.415	-26.662	-17.12	-0.907	-12.795	-16.439	-1.689	1.126
635	0.635	-32.376	-34.59	-21.805	-8.837	-12.097	-21.166	-3.088	20.75
636	0.636	-25.982	-21.621	-8.857	-15.99	-12.76	-26.677	-9.514	2.841
637	0.637	-20.157	-16.394	-24.721	3.56	-10.908	-17.29	-13.04	-4.218
638	0.638	-32.335	-24.335	-22.637	-10.574	-9.241	-21.066	-9.977	-6.424
639	0.639	-21.296	-20.085	-28.499	-8.056	-11.834	-20.009	-14.848	-0.699
640	0.64	-14.106	-16.417	-23.327	-5.743	-12.303	-17.021	-14.105	-6.002
641	0.641	-12.907	-17.598	-12.363	-7.876	-9.48	-21.975	-10.063	1.863
642	0.642	-26.045	-16.647	-5.271	-2.067	-14.798	-18.997	-5.253	-2.486
643	0.643	-27.772	-23.445	-8.996	-14.255	-12.959	-13.12	-9.932	-3.751
644	0.644	-16.728	-20.951	-27.032	-18.887	-17.311	-12.486	-9.385	-14.728
645	0.645	-12.457	-20.195	-50.296	-14.62	-13.923	-7.801	-9.027	-16.183
646	0.646	-6.065	-19.642	-53.421	-10.942	-13.621	-1.968	-8.67	-17.425
647	0.647	-19.597	-16.192	-16.478	-12.099	-8.866	3.482	-11.599	-16.319
648	0.648	-25.568	-6.157	-11.462	-13.06	-2.954	5.258	-7.17	-0.276
649	0.649	-26.498	-13.331	-7.037	-14.045	-0.728	4.507	-14.928	-35.313
650	0.65	-19.675	-9.671	5.331	-14.842	5.763	0.272	-14.371	-8.073
651	0.651	-17.112	-13.192	46.928	-10.747	-0.33	-6.868	-13.414	-3.101
652	0.652	-14.75	-16.323	101.886	-11.494	-1.199	-8.009	-14.382	-16.713
653	0.653	-3.866	-13.454	18.662	-13.441	0.65	-7.413	-15.167	-12.692
654	0.654	10.489	-10.977	-16.962	-7.425	-5.423	-9.915	-22.534	-9.065
655	0.655	16.316	-13.342	-6.105	-1.811	3.411	-6.599	-13.634	-5.789
656	0.656	18.087	-12.799	-15.951	-6.703	-14.656	-12.78	-5.32	3.493
657	0.657	10.204	-12.232	-24.833	-6.235	-1.948	-2.299	-2.233	-10.638
658	0.658	-2.707	-17.659	-32.947	2.627	-4.329	-9.622	-9.007	-18.21
659	0.659	-25.501	-11.081	-25.583	-14.379	-6.518	-13.456	0.666	-11.266
660	0.66	-34.746	-10.319	-45.5	1.904	-12.376	-7.607	-3.012	7.887
661	0.661	-20.584	-15.948	-27.277	-4.455	-14.17	-12.957	-6.485	0.315
662	0.662	-18.028	-9.382	-32.663	-6.367	-9.576	-14.058	-5.512	-11.325
663	0.663	-15.671	-11.922	-27.589	-18.526	-10.976	-9.936	-2.603	-21.97
664	0.664	-26.281	-9.613	-32.009	-23.146	-12.181	-2.713	-8.59	-4.545
665	0.665	-28.181	-9.039	-19.588	-7.248	-8.741	-7.688	-10.9	-11.517
666	0.666	-19.431	1.021	37.155	-13.588	-11.873	-8.58	-8.948	-9.398
667	0.667	-24.043	-0.338	45.324	-19.367	-9.004	-6.374	-5.637	-34.541
668	0.668	-13.945	0.826	-6.304	-17.653	-13.3	1.453	-14.523	-31.216
669	0.669	-12.773	1.985	-26.188	-13.023	-7.727	-14.719	-2.694	-15.519
670	0.67	-9.299	-14.086	-44.345	-14.354	-12.593	-3.206	-4.222	-18.259
671	0.671	-6.212	-7.121	-60.755	-15.529	-13.2	3.084	0.067	-20.863
672	0.672	-15.114	-13.507	14.954	-14.37	-9.159	1.059	-19.448	0.162
673	0.673	-18.595	-11.565	47.507	-19.585	-7.821	-14.893	-16.711	-8.23
674	0.674	-15.493	-16.783	37.684	-20.544	-11.13	-4.327	-9.141	-0.669
675	0.675	-12.606	-12.12	11.026	-23.014	-9.98	-2.468	-2.142	-12.22
676	0.676	-13.415	-10.74	2.948	-12.317	-4.76	-18.398	0.022	-10.014
677	0.677	-15.797	-14.396	-4.357	-5.097	-1.279	0.702	-1.88	-4.119
678	0.678	-11.02	-13.215	-24.244	-11.438	-0.695	-1.872	-3.591	-9.253
679	0.679	-21.154	-16.284	-42.39	-12.56	-4.759	0.391	-11.506	-10.713
680	0.68	-22.596	-19.161	-47.764	-7.288	-8.238	-10.294	-15.737	-11.971
681	0.681	-19.008	-16.631	-32.608	-0.474	-10.554	-12.26	-14.542	-15.553
682	0.682	-20.243	-14.311	-28.097	10.974	-17.116	-10.53	-13.346	-7.14
683	0.683	-17.214	-17.8	0.991	-6.421	-4.316	-15.174	-10.217	-12.285
684	0.684	-31.996	-18.423	-10.191	-22.659	-6.033	-19.414	-11.146	-11.246
685	0.685	-29.929	-20.209	-20.23	-16.26	-4.458	-15.716	-13.613	-15.441
686	0.686	-31.909	-16.772	-23.306	-10.456	-5.78	-16.845	-11.245	-19.426
687	0.687	-23.215	-12.371	-25.983	-8.719	-14.652	-15.844	-14.693	-30.205
688	0.688	-8.91	-14.133	-18.413	-4.06	-15.775	-18.69	-17.951	-15.842
689	0.689	-14.729	-17.569	-20.713	-8.31	-8.377	-17.847	-17.338	-17.743
690	0.69	-9.524	-16.156	-1.527	-17.202	-11.235	-13.712	-18.661	-22.926
691	0.691	-1.613	-20.908	-4.014	-20.674	-3.251	-10.145	-16.3	-8.572
692	0.692	-3.001	-14.762	-15.583	-15.434	-2.231	-14.699	-9.683	5.013
693	0.693	-4.207	-12.37	-21.927	-16.379	-5.085	-5.689	-8.671	31.361
694	0.694	-7.75	-15.858	-16.083	-6.701	-4.252	-1.897	-9.406	-2.672
695	0.695	-2.561	-5.823	-17.807	-5.543	-9.81	1.702	-7.049	-16.196
696	0.696	-17.302	-1.599	-16.252	0.46	-10.336	-5.53	-11.857	-12.104
697	0.697	-23.73	-5.314	-14.885	-6.891	-10.857	-6.373	-9.893	-8.398
698	0.698	-25.714	-16.191	-8.449	-13.665	-1.89	-0.243	-13.928	-11.662
699	0.699	-30.988	-17.565	-9.559	-14.44	-5.495	-2.435	-9.062	-8.528
700	0.7	-20	-5.771	-8.538	-15.214	-4.262	-7.153	-17.746	-11.226
701	0.701	-15.755	-10.329	-13.322	-4.377	-1.091	-8.975	-21.195	-8.67
702	0.702	-14.607	-11.62	-12.473	-9.015	-5.865	-9.451	-9.352	-20.238
703	0.703	-8.613	-12.72	-0.185	-7.66	-18.964	-7.994	-7.773	-18.086
704	0.704	-5.497	-13.84	-26.5	-19.462	-16.964	-14.274	-9.082	-23.871
705	0.705	-0.65	-14.771	-22.859	-17.914	-15.165	-1.012	-2.652	-22.104
706	0.706	-12.057	-21.52	-12.826	-7.846	-13.552	-14.456	-6.087	-26.723
707	0.707	-16.679	-13.488	-9.774	-24.882	-14.856	-16.099	-6.998	-19.534
708	0.708	-6.615	-16.62	-7.117	-31.852	-11.119	-14.446	-5.978	-20.679
709	0.709	-10.301	-21.538	-9.681	-29.721	-12.226	-15.698	-5.163	-24.157
710	0.71	-9.169	-20.806	-12.042	-16.188	-11.206	-32.625	-9.184	-12.338
711	0.711	-10.155	-16.673	-5.703	-3.997	-10.187	-16.254	-7.209	-4.373
712	0.712	-9.188	-11.801	-15.409	-8.654	-12.653	-14.016	-6.595	-5.716
713	0.713	-9.952	-21.776	-3.244	-4.406	-6.982	-11.963	-9.463	-2.041
714	0.714	-13.996	-20.331	-7.906	7.377	-4.992	-3.13	-9.828	3.96
715	0.715	-18.802	-21.445	-9.284	2.701	-10.936	-14.029	-11.161	4.945
716	0.716	-18.18	-13.065	-12.965	-7.375	-10.105	-9.646	-12.306	-3.944
717	0.717	-21.036	-16.143	-14.087	-3.721	-3.473	-13.198	-7.062	-12.246
718	0.718	-13.072	-19.066	-15.026	-4.897	-4.196	-4.752	-10.531	-17.472
719	0.719	0.142	-13.08	-4.21	-10.137	-11.498	-9.848	-9.937	-8.558
720	0.72	-11.98	-12.354	-11.405	-11.109	-8.534	-6.834	-13.976	-7.363
721	0.721	-19.842	-15.814	-7.772	-17.104	-7.705	-10.969	-11.446	-10.433
722	0.722	-15.496	-15.239	-8.984	-21.157	-13.267	-13.164	-6.014	-17.174
723	0.723	-19.084	-15.924	-12.053	-11.664	-8.372	-12.457	-7.953	-14.616
724	0.724	-8.164	-17.465	-11.049	-12.803	-7.74	-7.708	-12.604	-12.26
725	0.725	4.879	-18.972	-13.553	-9.303	-11.747	-9.345	-12.017	-7.392
726	0.726	13.67	-12.531	-11.254	-10.26	-10.341	-1.306	-8.524	-13.377
727	0.727	5.829	-15.543	-10.709	-9.273	-7.959	-0.057	-8.911	-18.968
728	0.728	1.675	-21.667	-12.689	-4.994	-10.027	3.146	-6.009	-12.364
729	0.729	0.631	-17.739	-8.679	-9.058	-8.037	-7.596	-11.239	-11.576
730	0.73	-7.571	-7.069	-15.714	-10.987	-5.273	-11.759	-13.187	-17.177
731	0.731	-12.677	0.654	-10.936	-7.696	-10.066	-15.357	-11.268	-19.105
732	0.732	-25.316	4.722	-11.745	-4.788	-11.961	-14.126	-5.862	-9.033
733	0.733	-30.405	21.629	-12.543	-8.276	-8.633	-15.021	-12.45	-4.755
734	0.734	-31.82	14.533	-7.705	-5.988	-9.165	-12.055	-13.226	-5.896
735	0.735	-41.765	7.993	-7.135	-3.918	-9.509	-16.252	-12.457	-11.869
736	0.736	-50.544	17.505	-8.888	-9.196	-6.182	-12.127	-8.986	-12.821
737	0.737	-34.755	-9.019	-12.385	-12.726	-9.044	-16.907	-8.415	-7.968
738	0.738	-36.773	-65.958	-9.11	-20.123	-9.404	-20.137	-6.687	-5.441
739	0.739	-15.37	-58.118	-15.69	-19.185	-10.524	-13.503	-9.216	-11.028
740	0.74	-6.943	-65.748	-10.853	-18.414	-11.262	-14.223	-13.678	-9.072
741	0.741	0.701	-99.468	-15.092	-22.468	-8.512	-16.491	-8.275	-10.987
742	0.742	-1.542	-20.268	-12.754	-23.023	-8.076	-21.277	-11.764	-9.215
743	0.743	9.16	33.727	-13.33	-12.919	-12.292	-15.235	-11.185	-12.658
744	0.744	-4.334	43.529	-11.396	-11.521	-8.189	-11.125	-8.282	-15.896
745	0.745	-6.034	34.828	-14.292	-12.635	-4.669	-10.496	-4.797	-18.011
746	0.746	1.952	27.036	-12.93	-9.112	-6.964	-7.159	-6.156	-17.627
747	0.747	-5.179	19.782	-15.241	-8.121	-6.546	-8.872	-9.066	-11.819
748	0.748	-8.865	-0.168	-14.066	-9.073	-9.218	-8.463	-6.352	-11.036
749	0.749	-12.359	-18.349	-15.983	-9.848	-8.793	-3.02	-10.618	-12.971
750	0.75	-28.404	-90.482	-13.257	-10.627	-8.571	-3.589	-16.418	-13.545
751	0.751	-21.392	-60.76	-11.689	-12.574	-7.184	-3.005	-17.193	-15.285
752	0.752	-23.455	-51.76	-12.445	-9.285	-6.964	-2.433	-10.621	-7.351
753	0.753	-33.072	-27.235	-15.522	-12.196	-10.616	-5.928	-22.037	-3.871
754	0.754	-13.699	-19.795	-11.037	-6.396	-9.251	-4.586	-20.489	-6.965
755	0.755	-16.197	-13.15	-8.127	-8.732	-10.592	-4.221	-16.233	-7.929
756	0.756	-27.779	-68.027	-5.591	-6.812	-11.734	-5.388	-15.068	-7.147
757	0.757	-17.116	43.122	-5.172	-10.104	-9.005	-5.02	-11.584	-9.451
758	0.758	-19.041	59.079	-11.721	-10.708	-6.279	-9.871	-8.491	-7.492
759	0.759	-13.804	16.024	-10.722	-11.113	-8.382	-11.815	-5.59	-9.41
760	0.76	-21.746	-76.006	-13.212	-10.738	-10.295	-16.469	-9.855	-12.29
761	0.761	-17.518	-40.292	-9.127	-9.575	-9.498	-14.745	-9.092	-6.449
762	0.762	-18.71	-72.702	-12.581	-13.241	-11.799	-20.551	-11.038	-7.18
763	0.763	-19.907	-62.737	-13.14	-10.909	-8.487	-19.774	-0.987	-16.636
764	0.764	-29.625	-17.939	-9.05	-5.093	-9.616	-20.353	-8.161	-15.451
765	0.765	-28.504	-25.981	-13.873	-9.142	-7.654	-17.052	-7.01	-16.592
766	0.766	-17.713	11.072	-14.436	-5.661	-5.694	-17.634	-8.185	-19.667
767	0.767	-1.894	31.091	-13.845	-15.734	-4.895	-14.149	-5.095	-16.754
768	0.768	-12.615	12.982	-16.359	-11.489	-8.151	-14.544	-11.866	-17.522
769	0.769	-22.372	29.513	-17.703	-15.18	-12.187	-11.643	-12.642	-19.838
770	0.77	-17.212	-46.07	-15.559	-21.199	-9.654	-13.58	-7.036	-13.254
771	0.771	-25.218	-13.46	-11.875	-24.317	-6.346	-14.737	-6.464	-17.509
772	0.772	-26.646	55.717	-18.246	-17.566	-9.23	-18.227	-8.398	-10.146
773	0.773	-17.826	100.511	-12.23	-27.266	-4.762	-10.878	-2.983	-11.109
774	0.774	-7.075	43.71	-11.446	-18.38	-12.483	-5.658	-9.57	-5.103
775	0.775	-8.512	21.738	-9.494	-10.083	-7.238	-6.626	-8.81	-4.315
776	0.776	-17.489	-11.651	-8.904	-9.146	-12.064	-7.399	-3.212	-9.137
777	0.777	-23.557	-5.558	-8.307	-6.271	-11.275	-9.716	-8.054	-9.708
778	0.778	-26.742	-0.049	-13.135	3.387	-8.939	-7.769	-8.647	-6.797
779	0.779	-29.746	15.127	-7.125	-5.541	-12.412	-8.337	-9.236	-7.16
780	0.78	-23.855	38.048	-9.434	0.433	-9.113	-6.597	-8.86	-5.78
781	0.781	-26.307	9.098	-11.365	-2.69	-6.2	-3.116	-10.232	-10.596
782	0.782	-24.51	-47.523	-11.939	6.191	-9.674	-6.419	-12.369	-13.867
783	0.783	-14.586	-39.32	-9.027	9.655	-9.279	-4.305	-15.084	-17.902
784	0.784	-10.464	-17.178	-10.375	12.728	-7.141	-6.255	-11.617	-19.226
785	0.785	-9.446	-10.534	-14.82	7.875	-3.456	-5.885	-7.567	-11.851
786	0.786	-1.266	19.901	-11.911	1.852	-10.8	-5.71	-8.934	-12.799
787	0.787	5.951	36.393	-8.427	-3.789	-5.562	-9.018	-7.587	-13.759
788	0.788	6.807	61.558	-12.882	-14.659	-16.391	-6.914	-9.724	-11.232
789	0.789	2.445	29.583	-11.139	-38.502	-6.315	-8.103	-10.122	-8.893
790	0.79	6.413	-7.992	-13.666	-48.604	-12.69	-6.953	-6.648	-10.822
791	0.791	14.269	-83.682	-14.059	-51.732	-13.844	-6.775	-12.466	-7.52
792	0.792	17.302	-29.527	-12.911	-49.059	-8.609	-4.86	-10.149	-10.414
793	0.793	6.403	-118.317	-10.211	-41.544	-9.566	-6.818	-12.093	-9.055
794	0.794	2.098	-297.254	-11.375	-29.959	-8.791	-10.511	-14.034	-8.662
795	0.795	-12.278	-322.732	-11.186	-19.332	-6.471	-11.879	-8.62	-5.75
796	0.796	-10.403	-66.649	-11.968	-1.924	-9.957	-7.447	-10.561	-6.91
797	0.797	8.901	35.55	-11.783	-4.245	-14.613	-6.887	-17.923	-11.162
798	0.798	1.284	4.585	-11.596	2.143	-9.208	-9.432	-9.032	-7.668
799	0.799	-29.19	-23.517	-11.019	4.081	-5.739	-6.183	-17.363	-10.941
800	0.8	-41.667	-49.116	-13.345	5.811	-9.05	-7.374	-16.414	-8.807
801	0.801	-52.972	-25.998	-15.277	1.151	-5.007	-2.951	-9.663	-6.866
802	0.802	-42.983	-47.161	-15.088	-0.212	-8.513	-5.873	-8.919	-12.688
803	0.803	-8.609	10.459	-17.808	-3.898	-6.223	-7.25	-6.622	-13.487
804	0.804	-13.139	27.856	-12.798	-7.392	-5.873	-6.894	-8.588	-15.456
805	0.805	-25.576	11.966	-17.458	-4.309	-7.845	-13.505	-10.545	-14.907
806	0.806	-29.305	26.277	-16.905	-9.179	-7.503	-14.5	-11.146	-21.525
807	0.807	-26.059	13.076	-13.448	-4.952	-5.419	-20.53	-9.811	-17.305
808	0.808	-22.994	1.312	-12.125	-10.584	-9.908	-19.785	-11.179	-9.976
809	0.809	-14.696	12.182	-10.04	-11.201	-8.012	-19.236	-8.292	-14.847
810	0.81	-1.943	2.296	-9.695	-10.65	-8.643	-19.845	-8.699	-14.11
811	0.811	-8.921	11.101	-12.446	-11.259	-7.336	-18.133	-8.338	-16.464
812	0.812	-11.051	19.175	-13.248	-14.797	-9.709	-17.77	-8.17	-5.647
813	0.813	-12.993	11.756	-8.836	-14.464	-13.82	-14.513	-9.555	-4.127
814	0.814	-21.705	18.303	-6.945	-13.313	-9.014	-16.665	-13.255	-2.807
815	0.815	-20.187	12.308	-11.048	-7.308	-12.342	-13.977	-9.994	-9.222
816	0.816	-18.842	17.716	-8.569	-11.595	-11.798	-12.828	-16.61	-10.412
817	0.817	-1.819	12.681	-4.163	-9.246	-14.349	-8.009	-17.621	-13.539
818	0.818	0.503	8.241	-13.097	-11.217	-11.095	-8.603	-15.155	-16.471
819	0.819	-10.158	4.167	-9.46	-11.859	-8.224	-13.256	-9.599	-6.823
820	0.82	-19.856	-7.052	-10.671	-11.328	-7.881	-16.174	-10.231	-8.004
821	0.821	-25.093	-3.82	-15.947	-13.894	-8.311	-10.382	-14.912	-16.338
822	0.822	-14.063	-6.942	-16.968	-14.312	-11.25	-12.715	-7.216	-15.393
823	0.823	-15.403	-15.235	-14.507	-12.21	-10.131	-10.808	-6.297	-14.437
824	0.824	-14.205	-12.674	-18.615	-6.293	-10.563	-11.403	-5.373	-16.975
825	0.825	-15.316	-15.024	-13.822	-2.099	-7.122	-14.311	-4.648	-14.676
826	0.826	-20.5	-12.953	-17.161	-7.743	-8.515	-11.804	-12.045	-14.11
827	0.827	-15.627	-14.976	-11.798	-15.682	-7.409	-17.236	-5.31	-14.709
828	0.828	-13.08	-13.317	-13.792	-8.329	-7.836	-16.673	-7.872	-20.151
829	0.829	-12.274	-14.947	-13.271	-13.154	-5.952	-12.053	-10.238	-19.593
830	0.83	-4.298	-7.844	-11.575	-13.922	-6.784	-13.822	-6.795	-17.69
831	0.831	-3.284	-11.568	-10.258	-16.232	-11.299	-5.913	-12.842	-13.68
832	0.832	-12.149	-10.484	-13.58	-15.65	-11.919	-2.453	-10.564	-14.129
833	0.833	-15.582	-13.703	-13.237	-15.094	-10.206	-3.449	-7.13	-12.838
834	0.834	-5.841	-16.693	-9.594	-20.529	-9.86	-0.568	-9.12	-7.075
835	0.835	-9.441	-19.261	-11.96	-11.047	-12.236	-3.102	-10.926	-12.724
836	0.836	-12.851	-13.688	-9.892	-12.203	-12.669	-0.79	-11.356	-3.263
837	0.837	-15.863	-11.752	-10.346	-11.07	-11.951	-0.794	-11.027	-4.447
838	0.838	-16.731	-11.161	-13.108	-10.133	-14.716	-0.222	-8.96	-10.474
839	0.839	-5.23	-8.236	-8.918	-7.295	-13.592	-10.288	-11.73	-7.393
840	0.84	-16.179	-16.188	-10.719	-11.615	-10.717	-6.033	-13.725	-12.254
841	0.841	-23.26	-17.393	-9.429	-7.627	-10.382	-4.874	-13.947	-11.509
842	0.842	-26.668	-14.779	-10.863	-9.631	-11.599	-6.033	-12.632	-7.479
843	0.843	-30.278	-15.78	-17.519	-6.387	-6.812	-6.987	-14.605	-12.348
844	0.844	-31.403	-18.766	-14.682	-14.147	-3.384	-7.941	-12.315	-16.997
845	0.845	-24.006	-21.468	-13.974	-19.392	-2.858	-3.673	-10.206	-9.846
846	0.846	-24.975	-17.522	-13.268	-24.243	-1.166	-2.893	-10.991	-12.763
847	0.847	-11.833	-20.849	-15.461	-21.534	-2.556	-0.95	-10.227	-11.425
848	0.848	1.712	-10.55	-17.464	-20.771	-5.892	3.701	-10.833	-16.872
849	0.849	-0.061	-17.511	-16.943	-8.603	-3.027	-5.192	-7.363	-8.989
850	0.85	-17.548	-18.505	-19.895	-6.91	-4.994	-11.57	-8.741	-10.042
851	0.851	-10.652	-14.868	-12.025	-14.898	-5.412	-19.887	-2.176	4.571
852	0.852	-8.589	-15.663	-8.604	-10.686	-0.601	-16.782	-3.149	10.877
853	0.853	-6.713	-20.354	-3.442	-11.855	-2.563	-13.872	-7.413	12.722
854	0.854	-11.965	-15.905	-8.312	-5.867	-4.52	-13.089	-11.48	0.424
855	0.855	-10.458	-21.328	-0.41	3.773	-1.636	-17.144	-9.546	-1.197
856	0.856	-20.588	-30.654	-3.534	0.058	-5.142	-15.204	-8.974	-5.433
857	0.857	-16.975	-18.689	-4.524	-13.17	-10.582	-15.773	-11.882	-19.726
858	0.858	-20.528	-17.008	-3.766	-1.026	-8.666	-16.332	-8.396	-13.925
859	0.859	-15.356	-21.153	-7.843	-9.004	-4.04	-17.654	-6.07	-12.183
860	0.86	-24.304	-17.359	-11.338	-10.41	-9.472	-17.237	-6.457	-20.127
861	0.861	-23.18	-16.109	-21.411	9.089	-7.552	-16.818	-8.385	-24.38
862	0.862	-13.551	-21.251	-14.272	0.729	-13.565	-10.782	-7.993	-18.009
863	0.863	-14.753	-26.005	-10.614	-32.822	-22.481	-14.994	-9.528	-19.198
864	0.864	3.188	-18.012	-14.107	-37.334	-16.493	-12.621	-11.448	-20.194
865	0.865	-9.642	-10.598	-19.34	-8.385	-15.529	-14.502	-7.184	-19.254
866	0.866	-2.708	4.155	-12.573	-50.079	-14.566	-7.091	-4.27	-16.771
867	0.867	-0.608	-6.448	-22.248	-0.215	-13.793	-8.004	-0.779	-14.47
868	0.868	1.31	-12.233	-15.846	19.658	-19.41	-12.2	-3.091	-13.925
869	0.869	-3.933	-20.933	-7.514	1.393	-9.923	-3.235	-9.657	-19.968
870	0.87	-8.615	-22.494	-6.531	-4.097	-8.756	-6.666	-18.537	-19.228
871	0.871	-21.639	-18.261	-3.608	-19.273	-12.234	-9.713	-10.195	-12.69
872	0.872	-30.405	-19.456	-9.6	-14.905	-9.124	3.116	-11.14	-15.243
873	0.873	-35.093	-18.321	-13.657	22.593	-4.267	-5.543	-12.072	-7.909
874	0.874	-33.784	-15.261	-13.066	7.467	-12.186	-10.128	-12.807	-5.044
875	0.875	-24.93	-12.394	-9.762	-15.433	-11.207	-8.724	-16.838	-14.764
876	0.876	-23.822	-11.653	-6.838	-36.211	-0.352	-7.518	-16.217	-15.977
877	0.877	-20.782	-7.625	-6.433	-32.63	-13.3	-6.305	-12.893	-12.541
878	0.878	-19.868	-2.822	-10.856	-36.045	-1.09	-1.017	-14.6	-11.63
879	0.879	-24.18	-11.569	-18.56	-33.018	0.486	-1.924	-15.922	-4.916
880	0.88	-20.163	-8.131	-25.867	-30.321	4.766	-4.371	-8.535	8.212
881	0.881	-10.718	-7.191	-28.716	-22.792	-14.755	-6.622	-11.595	6.315
882	0.882	-19.667	-4.328	-15.504	2.907	-23.051	-5.968	-8.661	1.106
883	0.883	-20.884	-14.044	-21.269	-7.196	-10.25	-11.892	-4.372	-19.617
884	0.884	-28.293	-15.246	-12.51	-22.911	1.388	-15.891	4.564	-22.32
885	0.885	-23.499	-14.122	-1.426	-31.278	-4.968	-20.664	-11.077	-24.841
886	0.886	-26.067	-21.526	2.892	-8.093	-3.006	-22.54	-0.399	-22.524
887	0.887	-35.015	-18.667	-8.856	-11.232	-1.231	-18.418	1.57	-16.141
888	0.888	-21.895	-16.19	-0.864	8.468	-21.909	-18.753	-3.626	-21.958
889	0.889	-27.16	-12.169	-7.963	-9.365	-19.165	-16.387	-5.141	-13.264
890	0.89	-22.54	-14.151	-6.723	2.2	-1.317	-13.448	-26.78	-8.646
891	0.891	-18.31	-10.91	4.202	-0.003	1.051	-14.578	-17.459	-4.419
892	0.892	-14.671	-4.388	0.049	-9.766	-1.031	-20.353	-14.707	-10.829
893	0.893	-3.866	-8.705	-8.76	-18.581	0.945	-18.003	-17.18	-28.857
894	0.894	-16.862	-3.141	-9.866	-4.344	-0.743	-14.495	-24.116	-21.349
895	0.895	5.957	-6.665	-8.862	-2.446	-5.341	-8.484	-21.956	-14.422
896	0.896	15.244	-6.111	-11.771	-4.194	-18.259	-4.402	-19.986	-12.315
897	0.897	6.93	-2.071	-9.255	-2.63	-9.504	-3.81	-7.763	-6.536
898	0.898	14.488	-10.028	-14.845	4.576	-11.006	-7.089	-9.277	12.809
899	0.899	16.815	-8.888	-21.393	16.359	-12.325	-3.012	-4.985	30.614
900	0.9	6.155	-16.268	-8.188	8.398	-13.443	-1.652	-8.63	28.287
901	0.901	-3.562	-13.395	-10.073	-10.392	-12.246	-3.018	-9.754	9.125
902	0.902	1.614	-9.163	-8.261	-43.889	-13.175	-4.203	-6.624	6.618
903	0.903	-3.074	-9.965	-32.004	-39.46	-14.103	-6.931	-7.558	13.586
904	0.904	-1.735	-10.568	-21.872	-18.805	-13.291	-6.571	-10.046	-18.367
905	0.905	4.635	-11.166	-24.908	-15.127	-10.933	-5.822	-4.412	-87.127
906	0.906	-3.695	-16.604	-22.134	1.967	-8.964	-10.297	-6.323	-77.323
907	0.907	-0.592	-17.208	-19.557	-13.724	-8.353	-19.026	-10.943	-32.679
908	0.908	-15.277	-19.152	-17.177	-22.112	-11.234	-20.209	-10.343	-24.616
909	0.909	-17.377	-23.214	-15.001	-14.622	-10.814	-12.885	-5.487	-17.292
910	0.91	-19.277	-15.272	-13.033	-16.932	-8.458	-10.009	-10.109	-23.837
911	0.911	-21	-14.103	-4.281	-23.331	-7.273	-9.261	-7.189	-5.62
912	0.912	-28.888	-19.32	-5.79	1.821	-6.856	-13.346	-12.988	10.834
913	0.913	-18.751	-14.473	-9.997	-8.211	-10.311	-12.78	-13.754	5.8
914	0.914	-25.061	-20.455	-8.779	7.563	-9.907	-13.369	-7.167	1.356
915	0.915	-40.655	-21.203	-12.21	10.374	-8.722	-11.638	-7.934	-2.702
916	0.916	-38.447	-21.745	-15.254	-12.763	-9.075	-8.164	-7.148	-13.911
917	0.917	-32.565	-17.053	-20.03	-15.803	-5.562	-9.522	-9.073	-3.812
918	0.918	-30.746	-16.443	-19.2	-7.394	-8.817	-11.65	-7.122	-0.674
919	0.919	-22.735	-8.48	-16.818	-9.801	-5.886	-6.437	-10.019	-3.34
920	0.92	-12.601	-11.942	-17.334	-2.766	-5.462	-5.86	-7.495	-0.763
921	0.921	-16.213	-6.688	-7.208	-4.816	-11.226	-7.805	-11.943	-12.306
922	0.922	-17.326	-17.487	-5.79	-33.795	-15.25	-4.914	-14.841	-22.909
923	0.923	-16.314	-16.096	-4.57	-37.798	-8.634	-12.856	-16.196	-5.474
924	0.924	-13.365	-14.889	-8.004	-3.645	-4.333	-4.554	-9.812	-3.096
925	0.925	-10.798	-18.329	-8.921	0.883	-6.619	-5.54	-15.812	3.344
926	0.926	-11.51	-13.054	-5.968	13.32	-7.167	-10.396	-13.493	-2.423
927	0.927	-10.868	-15.905	-10.17	24.585	-6.544	-21.837	-8.654	2.845
928	0.928	-8.876	-11.594	-15.732	-20.066	-13.095	-17.224	-9.235	-1.758
929	0.929	-15.409	-7.475	-20.523	-62.581	-7.058	-18.61	-10.98	-23.403
930	0.93	-17.876	-18.269	-19.899	-46.057	-9.346	-19.806	-10.587	-70.389
931	0.931	-12.215	-10.287	-14.45	-20.818	-11.251	-16.368	-10.185	-36.865
932	0.932	-11.579	-11.598	-6.491	-16.295	-11.819	-15.445	-8.05	-6.444
933	0.933	-14.836	-12.708	-11.68	-12.145	-6.388	-10.658	-7.658	-22.862
934	0.934	-15.388	-16.149	-10.679	-8.365	-9.846	-11.488	-10.354	-7.748
935	0.935	-11.873	-6.431	-16.639	-4.917	-6.521	-10.776	-11.115	-12.17
936	0.936	-19.187	-7.555	-10.974	-1.693	-10.561	-11.423	-9.764	-8.06
937	0.937	-22.242	-11.017	-10.344	-4.319	-5.704	-9.548	-7.241	-4.331
938	0.938	-19.298	-7.896	-14.956	-11.749	-10.334	-5.537	-8.782	-7.566
939	0.939	-19.999	-4.958	-22.66	4.65	-14.397	-10.428	-12.656	1.778
940	0.94	-22.271	-9.185	-27.854	19.603	-11.871	-4.471	-10.151	-0.883
941	0.941	-14.273	-3.543	-34.6	25.522	-11.458	-6.838	-17.525	-8.409
942	0.942	-15.165	-1.565	-21.403	30.811	-6.595	-8.819	-14.438	-1.446
943	0.943	-14.124	-11.576	7.652	7.09	-12.575	-8.286	-5.535	0.675
944	0.944	-18.298	-18.701	20.053	-37.501	-5.206	-1.753	-4.373	-5.154
945	0.945	-19	-27.575	46.384	-55.592	-8.093	-7.794	-7.466	-13.852
946	0.946	-20.85	-21.548	29.364	-60.929	-7.317	-5.508	-6.488	-12.225
947	0.947	-10.709	-20.556	1.112	-65.902	-9.638	-7.477	-8.99	-25.088
948	0.948	2.317	-11.639	-10.108	2.856	-4.795	-10.802	-11.28	-30.214
949	0.949	11.091	-12.787	-20.175	12.808	-9.433	-13.739	-7.76	-15.791
950	0.95	12.693	-7.551	-23.276	4.015	-6.526	-5.837	-13.725	-17.66
951	0.951	19.897	-8.521	-31.592	-4.048	-10.005	-2.387	-8.079	-15.913
952	0.952	8.127	-7.744	-18.815	3.329	-8.634	-5.516	-11.534	-7.962
953	0.953	-15.635	-13.356	-21.135	23.231	-9.786	1.218	-10.924	5.016
954	0.954	-18.895	-12.768	-19.02	-19.35	-9.389	-3.077	-10.319	17.226
955	0.955	-21.964	-12.183	-17.087	-58.007	-7.444	-8.73	-10.676	15.649
956	0.956	-36.062	-12.753	-18.836	7.66	-8.977	-10.704	-11.997	2.596
957	0.957	-38.568	-12.359	-17.29	34.42	-5.086	-10.168	-9.064	-6.17
958	0.958	-36.248	-17.773	-10.122	26.323	-13.001	-4.799	-7.098	-26.892
959	0.959	-29.876	-21.257	-3.728	-40.396	-9.504	-9.688	-10.559	-69.459
960	0.96	-16.35	-15.257	-16.881	-13.612	-6.389	-10.302	-8.402	-51.241
961	0.961	-32.237	-12.92	-18.61	-5.429	-9.275	-14.397	-3.153	-23.528
962	0.962	-38.646	-14.84	-20.137	-42.344	-11.773	-15.773	-6.607	-8.372
963	0.963	-32.875	-20.831	-21.472	-102.872	-6.146	-22.176	-8.517	-12.761
964	0.964	-20.698	-18.489	-17.782	-78.461	-5.548	-17.941	-10.233	-8.669
965	0.965	-25.354	-20.408	-18.932	-26.749	-11.536	-18.745	-11.554	-12.32
966	0.966	-15.308	-17.095	-19.899	-20.12	-5.905	-18.187	-10.168	-22.345
967	0.967	-14.145	-11.649	-18.925	-1.909	-9.376	-21.494	-13.036	-19.226
968	0.968	-12.965	-15.109	-14.672	-7.314	-7.426	-13.775	-9.329	-16.48
969	0.969	-11.964	-13.155	-12.353	7.81	-6.836	-14.762	-15.679	-29.212
970	0.97	-10.957	-17.203	-11.766	-5.696	-10.304	-13.812	-16.426	-26.882
971	0.971	-4.92	-18.545	-12.347	6.726	-11.642	-14.598	-9.036	5.031
972	0.972	-4.103	-15.242	-14.09	3.076	-6.794	-10.555	-6.103	18.6
973	0.973	-6.003	-18.143	-9.257	-0.215	-10.083	-9.986	-5.3	-10.417
974	0.974	-4.038	-12.905	-11.203	-3.311	-10.658	-14.639	-7.598	-6.732
975	0.975	-4.596	-14.828	-8.315	-0.581	-7.165	-12.887	-8.151	-3.443
976	0.976	-3.229	-15.391	-13.171	-3.07	-9.478	-9.397	-10.067	-6.509
977	0.977	2.214	-13.632	-9.897	-5.38	-9.087	-2.042	-5.979	-3.754
978	0.978	7.076	-13.245	-12.813	-7.493	-7.918	-3.021	-5.566	3.766
979	0.979	-1.616	-11.888	-13.213	-9.491	-7.53	-3.989	-12.9	-3.331
980	0.98	-0.446	-12.272	-6.836	-7.831	-5.396	-1.464	-13.845	-1.305
981	0.981	-3.548	-10.331	-2.582	6.456	-7.333	-5.514	-8.989	-3.358
982	0.982	3.23	-16.128	-3.354	8.394	-11.017	-2.003	-6.457	-8.659
983	0.983	0.709	-15.347	-6.833	-17.926	-10.635	-5.269	-12.045	-13.331
984	0.984	-9.954	-14.759	-7.423	-67.036	-11.8	-2.337	-7.185	-20.481
985	0.985	-14.217	-10.11	-12.865	-33.502	-9.095	-2.694	-7.75	-29.299
986	0.986	-17.887	-2.356	-10.952	21.484	-5.614	-8.075	-9.477	-25.792
987	0.987	-21.372	-3.317	-10.377	-15.45	-3.496	-8.62	-10.817	-18.459
988	0.988	-35.309	-12.22	-10.972	-22.018	-8.724	-7.998	-7.505	-19.462
989	0.989	-17.882	-6.222	-14.465	32.943	-10.671	-13.38	-4.581	-6.325
990	0.99	-24.839	-9.325	-11.203	-18.725	-11.276	-8.516	-10.561	14.951
991	0.991	-31.211	-18.23	-15.301	14.739	-10.718	-7.913	-9.769	29.042
992	0.992	-25.371	-21.71	-11.859	-15.673	-10.353	-9.637	-13.823	16.241
993	0.993	-27.076	-12.029	-12.27	-43.34	-7.081	-7.106	-13.233	9.298
994	0.994	-28.584	-5.669	-11.108	-18.226	-11.176	-8.442	-16.509	-14.104
995	0.995	-24.288	-11.712	-11.477	-4.76	-5.404	-8.806	-14.757	-61.131
996	0.996	-17.871	-10.796	-8.735	7.568	-12.794	-9.943	-13.399	-67.71
997	0.997	-16.663	-4.057	-9.502	3.842	-7.992	-10.308	-16.697	-49.521
998	0.998	-21.85	-12.024	-7.591	-19.943	-10.552	-14.539	-19.611	-33.084
999	0.999	-18.892	-11.08	-11.906	-35.54	-8.265	-12.77	-13.628	2.101
1000	1	-23.099	-8.208	-10.235	-9.893	-8.898	-12.354	-14.407	34.011
1001	1.001	-25.393	-10.754	-12.826	7.22	-16.302	-14.642	-10.339	-3.551
1002	1.002	-27.294	-8.451	-10.583	22.951	-9.592	-9.767	-8.39	-8.602
1003	1.003	-21.279	-16.418	-12.787	3.258	-8.88	-14.38	-6.443	-13.049
1004	1.004	-18.948	-15.496	-12.474	-24.943	-8.172	-10.284	-11.824	-0.647
1005	1.005	-17.025	-20.384	-9.053	-28.612	-10.171	-11.613	-11.218	3.05
1006	1.006	-9.683	-21.205	-10.265	-11.604	-12.169	-8.311	-9.268	-0.229
1007	1.007	-0.799	-17.18	-14.766	-8.468	-11.651	-9.464	-13.336	2.851
1008	1.008	-4.289	-12.399	-13.074	-28.159	-8.235	-6.744	-5.404	-11.295
1009	1.009	-1.197	-15.773	-11.768	-40.897	-11.598	-12.538	-6.585	-18.873
1010	1.01	-6.027	-19.909	-15.112	-19.845	-8.765	-11.759	-7.609	-30.545
1011	1.011	-3.496	-18.62	-17.312	-17.191	-9.22	-16.594	-10.624	-32.705
1012	1.012	2.119	-15.389	-18.533	0.576	-7.356	-19.877	-9.977	-23.023
1013	1.013	-7.387	-20.291	-16.656	2.854	-12.269	-10.975	-10.858	-3.648
1014	1.014	-13.792	-19.783	-15.161	-3.601	-7.505	-4.594	-11.54	-11.168
1015	1.015	-14.962	-22.742	-10.751	-17.168	-12.233	-8.075	-9.697	-27.394
1016	1.016	-22.339	-22.416	-16.793	-11.91	-8.251	-9.035	-12.693	-20.979
1017	1.017	-25.246	-15.129	-11.227	-10.318	-8.722	-6.12	-10.276	-22.89
1018	1.018	-27.758	-9.968	-10.692	-17.429	-8.418	-8.623	-13.675	-24.598
1019	1.019	-22.13	-5.203	-16.733	-29.191	-11.403	-6.274	-7.975	-0.764
1020	1.02	-11.274	-7.787	-11.168	-18.112	-12.635	-11.09	-13.697	16.29
1021	1.021	-19.197	-8.63	-4.633	-13.823	-11.552	-5.069	-11.87	-30.7
1022	1.022	-12.037	-9.284	-5.458	-10.104	-6.788	-10.659	-11.395	-24.063
1023	1.023	-8.368	-18.07	-4.741	-8.918	-6.274	-17.221	-7.433	-5.812
1024	1.024	-2.384	-16.987	-8.272	-1.54	-8.281	-23.2	-6.201	-0.367
1025	1.025	2.823	-22.292	-8.895	-8.299	-11.252	-17.573	-4.965	-25.499
1026	1.026	-11.891	-17.535	-11.84	4.874	-8.801	-14.079	-7.992	-39.028
1027	1.027	-14.034	-6.192	-18.858	-0.927	-12.153	-8.068	-6.954	23.498
1028	1.028	-8.238	-7.83	-21.807	21.911	-11.052	-10.378	-5.14	86.032
1029	1.029	-9.985	-9.267	-24.372	6.229	-9.948	-15.203	-10.091	29.163
1030	1.03	-2.074	-21.166	-25.192	-13.523	-8.07	-15.772	-8.285	7.121
1031	1.031	-9.264	-16.621	-21.752	-21.079	-5.219	-18.665	-7.854	0.554
1032	1.032	-5.637	-18.066	-17.15	-14.11	-8.949	-10.73	-14.565	-17.622
1033	1.033	0.325	-19.323	-10.608	-46.047	-7.069	-10.337	-13.923	-56.315
1034	1.034	-15.78	-18.255	-0.976	-41.623	-10.599	-9.949	-11.732	-91.518
1035	1.035	-22.802	-19.316	-7.4	-12.656	-10.256	-14.012	-12.445	-31.895
1036	1.036	-20.729	-16.5	-18.287	-16.357	-8.366	-10.528	-13.139	8.764
1037	1.037	-19.822	-14.078	-11.168	-6.27	-11.888	-12.853	-17.333	16.133
1038	1.038	-25.699	-13.395	-17.595	-3.182	-9.021	-6.277	-18.819	-3.776
1039	1.039	-24.046	-9.435	-6.799	-0.49	-3.053	-1.447	-19.331	-9.746
1040	1.04	-25.66	-19.01	-5.488	17.341	-3.861	2.806	-15.768	3.46
1041	1.041	-32.89	-20.271	-1.856	14.998	-6.209	2.032	-14.737	-12.928
1042	1.042	-31.813	-21.535	-6.543	-21.575	-8.162	-1.454	-11.187	-48.086
1043	1.043	-30.721	-5.56	-10.066	-2.45	-3.536	-4.751	-9.963	-34.494
1044	1.044	-27.684	1.327	-21.91	-5.014	0.517	-6.496	-9.699	-22.079
1045	1.045	-18.835	-0.886	-23.495	-26.123	-4.331	-13.473	-9.436	-25.754
1046	1.046	-29.735	-10.643	-24.888	-23.416	-6.271	-10.582	-3.756	-15.72
1047	1.047	-13.922	-12.458	-21.245	-61.922	-4.535	-14.854	-6.189	-12.638
1048	1.048	-20.36	-14.071	-3.283	-45.476	-10.341	-17.188	-6.889	7.112
1049	1.049	-14.603	-9.875	-0.796	-50.53	-2.983	-17.79	-17.076	4.637
1050	1.05	-2.439	-11.106	1.49	-37.023	-5.876	-14.518	-27.249	-2.272
1051	1.051	-10.402	-22.006	-0.671	-16.32	0.136	-15.117	-28.515	-0.071
1052	1.052	-11.761	-11.999	5.101	-5.079	-3.923	-12.618	-27.45	-13.586
1053	1.053	-23.574	-8.373	-0.15	-1.783	-4.483	-9.34	-43.601	-15.302
1054	1.054	-6.162	-7.266	-8.112	1.308	-9.113	-8.963	-27.426	-13.732
1055	1.055	-8.485	-12.538	-15.294	3.982	-9.666	-3.738	-16.864	-12.341
1056	1.056	-10.623	-19.356	-16.471	1.431	-12.159	-3.161	-3.392	-3.397
1057	1.057	-16.438	-6.228	-12.999	3.729	-6.717	-6.45	-5.206	-9.365
1058	1.058	-11.216	7.3	-9.911	-2.674	-10.178	-4.705	5.764	-12.436
1059	1.059	-12.78	-8.576	-3.146	10.852	-9.565	-5.086	24.483	-7.58
1060	1.06	-8.532	-10.721	-2.37	37.147	-11.273	-5.475	57.917	-6.796
1061	1.061	-9.714	-16.542	-13.018	18.378	-10.852	-11.283	53.419	-10.86
1062	1.062	8.251	-14.804	-14.372	-5.426	-9.458	-5.679	15.835	-12.783
1063	1.063	5.713	-13.247	-18.054	-14.691	-7.286	-6.27	0.711	-18.762
1064	1.064	3.364	-23.297	-21.526	-17.37	-1.244	-8.209	-12.857	-16.401
1065	1.065	5.465	-19.598	-18.424	-14.835	-9.137	-12.27	-16.936	-15.793
1066	1.066	-8.096	-11.244	-13.568	-17.157	-3.862	-13.632	-13.274	-16.366
1067	1.067	-16.811	-12.182	-12.78	-10.769	-8.649	-14.993	-9.996	-18.087
1068	1.068	-27.855	-9.233	-11.99	-12.692	-9.371	-17.9	-13.091	-10.137
1069	1.069	-29.218	-13.449	-7.142	-10.949	-16.693	-13.461	-15.795	-11.276
1070	1.07	-22.833	-17.458	-10.418	-12.494	-11.819	-12.893	-18.305	-16.46
1071	1.071	-11.968	-13.923	-7.496	-16.736	-14.304	-12.522	-15.98	-9.65
1072	1.072	-10.601	-9.23	-4.954	-10.321	-15.033	-7.117	-18.098	-7.143
1073	1.073	-11.741	-12.08	-12.28	-16.296	-11.5	-10.614	-4.533	-6.363
1074	1.074	-12.89	-8.558	-17.479	-13.166	-12.038	-10.05	-13.219	-5.752
1075	1.075	-26.804	-10.831	-16.49	-14.093	-11.406	-5.999	-11.642	0.279
1076	1.076	-20.972	-17.348	-12.2	-11.543	-12.712	-7.36	-15.866	-3.772
1077	1.077	-22.703	-4.512	-14.492	-13.82	-12.274	-6.007	-14.681	-11.696
1078	1.078	-27.336	-13.144	-13.892	-10.289	-11.068	-10.845	-22.971	-12.608
1079	1.079	-20.158	-5.132	-15.812	-9.659	-9.082	-12.777	-13.256	-13.487
1080	1.08	-16.472	-3.711	-12.875	-12.551	-10.191	-12.189	1.103	-7.472
1081	1.081	-5.625	-12.567	-12.46	-13.911	-9.366	-9.658	-12.395	-13.089
1082	1.082	-15.682	-13.664	-17.842	-10.622	-7.961	-14.091	-10.602	-15.051
1083	1.083	-16.832	-14.558	-14.313	-13.496	-12.167	-13.487	-15.197	-21.081
1084	1.084	-15.657	-13.516	-20.258	-13.111	-10.376	-13.071	-10.886	-18.823
1085	1.085	-16.631	-15.954	-12.843	-10.386	-5.496	-14.394	-25.146	-20.836
1086	1.086	-13.736	-6.974	-15.696	-11.875	-7.381	-15.529	-11.539	-10.786
1087	1.087	-5.808	-12.895	-14.884	-16.284	-6.758	-13.566	-9.729	-9.42
1088	1.088	-0.581	-9.717	-12.515	-11.601	-11.554	-10.822	-11.216	-13.088
1089	1.089	-5.424	-16.397	-11.885	-12.148	-8.22	-15.623	-18.31	-16.576
1090	1.09	-7.939	-12.049	-7.181	-15.63	-12.236	-15.003	-6.429	-15.609
1091	1.091	0.956	-14.276	-11.193	-12.305	-13.547	-11.683	-7.9	-14.635
1092	1.092	-7.376	-25.02	-9.782	-5.698	-9.054	-8.757	-6.466	-13.881
1093	1.093	-14.729	-20.283	-9.352	-10.567	-9.599	-10.097	-10.059	-9.888
1094	1.094	-17.641	-10.117	-8.923	-14.833	-9.946	-5.632	-8.81	-6.472
1095	1.095	-4.476	-16.393	-8.505	-14.06	-7.586	-6.203	-3.502	-8.473
1096	1.096	-6.395	-19.776	-8.86	-14.643	-9.689	-4.846	-12.32	-11.428
1097	1.097	-11.611	-18.734	-7.281	-11.354	-6.958	-8.13	-3.91	-7.98
1098	1.098	-16.223	-23.494	-11.687	-13.128	-9.646	-3.297	-0.725	-15.324
1099	1.099	-29.161	-11.996	-8.32	-5.193	-10.404	-5.23	-5.475	-3.412
1100	1.1	-27.388	-13.46	-9.979	-13.511	-9.03	-4.646	-7.914	-1.828
1101	1.101	-41.669	-17.643	-8.551	-18.721	-5.92	-7.156	-8.613	-6.066
1102	1.102	-31.951	-16.412	-12.945	-3.964	-9.583	-7.54	-12.019	-7.215
1103	1.103	-23.202	-15.173	-11.154	-14.573	-3.185	-12.375	-12.513	-8.387
1104	1.104	-21.615	-16.076	-13.644	-8.727	-11.11	-15.668	-13.01	-13.616
1105	1.105	-11.497	-15.032	-13.242	-6.942	-5.879	-12.771	-14.257	-18.496
1106	1.106	-7.767	-19.221	-16.138	-2.243	-6.845	-13.159	-10.849	-14.264
1107	1.107	-8.882	-19.94	-18.841	-6.454	-2.587	-14.521	-17.305	-10.217
1108	1.108	-5.747	-20.458	-13.028	-15.328	-8.193	-13.366	-14.287	-15.087
1109	1.109	-12.489	-10.337	-18.634	-14.153	-10.125	-10.667	-16.688	-13.196
1110	1.11	-9.946	-8.939	-12.051	-15.095	-5.477	-8.744	-12.505	-10.324
1111	1.111	-1.009	-12.577	-14.561	-8.282	-9.541	-6.637	-15.861	-17.319
1112	1.112	-11.814	-16.035	-7.214	-16.203	-10.894	-5.888	-17.688	-12.527
1113	1.113	-16.03	-16.972	-16.11	-19.326	-11.278	-5.134	-19.362	-13.349
1114	1.114	-19.665	-17.914	-7.784	-14.527	-5.468	-6.698	-16.804	-11.071
1115	1.115	-27.946	-20.409	-13.008	-8.56	-14.361	-3.227	-10.391	-6.278
1116	1.116	-33.148	-11.487	-12.027	-4.517	-10.878	-6.538	-9.585	-10.946
1117	1.117	-22.306	-14.939	-7.754	-12.477	-9.907	-7.719	-13.609	-8.071
1118	1.118	-20.958	-5.234	-3.674	-7.282	4.797	-5.032	-12.988	-12.942
1119	1.119	-17.29	-11.595	-10.23	-14.085	-1.591	-3.896	-5.597	-12.38
1120	1.12	-28.144	-10.421	-9.427	-11.607	0.342	-7.393	-2.653	-3.494
1121	1.121	-18.099	-7.319	-11.731	-17.248	-11.847	-6.059	-5.13	-4.682
1122	1.122	-16.936	-10.219	-13.643	-9.347	-10.304	-10.921	-7.412	-10.719
1123	1.123	-6.101	-4.215	-11.679	-16.721	-6.045	-12.867	-5.438	-18.121
1124	1.124	-10.36	-9.83	-11.09	-15.778	-14.945	-15.79	-7.324	-17.218
1125	1.125	-14.024	-20.668	-19.026	-15.024	-13.78	-14.452	-7.863	-19.821
1126	1.126	-12.864	-12.735	-17.858	-15.831	-12.803	-14.078	-0.853	-22.252
1127	1.127	-13.812	-14.091	-10.491	-22.452	-9.895	-10.038	-5.652	-14.423
1128	1.128	-12.827	-15.249	-7.574	-9.315	-12.401	-14.896	-8.126	-13.528
1129	1.129	-6.824	-6.933	-20.717	4.211	-13.165	-19.569	-8.862	-10.702
1130	1.13	-4.48	0.426	-11.022	-1.032	-9.672	-22.5	-13.648	-16.839
1131	1.131	-9.289	-10.408	-12.743	-8.994	-9.086	-22.127	-11.653	-6.317
1132	1.132	-11.19	-17.582	-14.279	-24.91	-13.139	-17.68	-12.192	-16.508
1133	1.133	-10.59	-16.434	-15.633	-14.336	-10.613	-19.437	-9.628	-10.154
1134	1.134	-7.086	-15.28	-14.468	-16.339	-7.317	-19.063	-11.906	-9.026
1135	1.135	-9.382	-14.318	-10.988	-25.082	-13.886	-14.616	-7.794	-8.138
1136	1.136	-6.455	-11.421	-10.025	-10.775	-7.103	-12.882	-12.603	-1.43
1137	1.137	-12.427	-12.201	-10.999	-1.122	-9.604	-17.731	-6.56	-3.966
1138	1.138	-8.143	-21.105	-17.003	0.618	-10.368	-13.087	-8.841	-12.867
1139	1.139	-10.446	-15.104	-16.229	21.334	-9.778	-12.511	-12.288	-21.22
1140	1.14	-2.5	-24.784	-11.391	-4.216	-9.187	-4.581	-8.966	-18.178
1141	1.141	-5.586	-21.11	-13.323	-7.511	-10.92	-3.416	-7.179	-9.322
1142	1.142	-10.416	-17.632	-7.903	8.157	-8.401	-2.45	-8.491	8.639
1143	1.143	-0.748	-14.546	-11.386	-0.17	-10.713	-7.28	-9.806	16.134
1144	1.144	-9.66	-19.385	-10.803	-12.95	-7.8	-6.499	-5.701	18.4
1145	1.145	-13.151	-15.108	-10.22	-24.574	-4.113	-5.72	-8.177	-0.804
1146	1.146	-14.122	-4.453	-8.87	-18.195	-5.455	-7.661	-8.527	-8.394
1147	1.147	-20.914	-11.598	-16.233	-12.397	-5.826	-1.667	-11.398	-43.481
1148	1.148	-21.715	-15.263	-28.046	-17.626	-7.75	-9.034	-12.522	-99.077
1149	1.149	-19.42	-16.416	-29.616	-16.086	-6.588	-10.008	-10.546	-32.389
1150	1.15	-20.041	-11.174	-19.578	-8.934	-6.385	-7.501	-13.413	-23.551
1151	1.151	-27.431	-16.001	-10.695	-20.755	-5.605	-6.726	-11.448	-15.478
1152	1.152	-26.504	-15.218	-4.711	-3.357	-9.275	-4.796	-14.906	-8.183
1153	1.153	-30.79	-4.569	4.957	-10.33	-8.883	-0.146	-17.781	-14.807
1154	1.154	-28.481	-17.521	1.274	-16.72	-10.035	-0.731	-19.687	15.525
1155	1.155	-27.903	-15.762	0.102	-26.394	-8.093	-4.211	-16.949	-0.981
1156	1.156	-23.242	-11.106	-3.009	-24.652	-7.699	-3.81	-12.668	-6.061
1157	1.157	-19.16	-9.741	-3.989	-10.328	-9.826	-9.598	-9.737	-1.654
1158	1.158	-11.214	-3.35	-3.232	-8.392	-9.622	-7.259	-7.196	2.372
1159	1.159	-10.039	-9.34	-0.914	-13.632	-8.846	-7.816	-4.848	-8.893
1160	1.16	-15.255	-10.287	-7.502	-15.193	-7.682	-4.493	-4.439	-12.21
1161	1.161	-16.222	-7.361	-8.274	-16.553	-9.223	-7.36	-8.86	-2.94
1162	1.162	-13.698	-11.594	-20.467	-4.747	-8.64	-9.844	-14.26	-5.683
1163	1.163	-21.061	-9.253	-18.723	-3.206	-8.445	-14.268	-7.66	-13.247
1164	1.164	-23.973	-14.081	-17.178	-10.375	-9.215	-18.303	-6.871	-10.947
1165	1.165	-10.825	-10.781	-21.433	-16.768	-8.629	-13.431	-12.463	-25.864
1166	1.166	-8.909	-16.186	-17.755	-13.279	-7.852	-13.975	-14.37	-20.061
1167	1.167	-7.189	-15.585	-16.598	-3.593	-7.073	-12.205	-11.05	-14.851
1168	1.168	-11.837	-13.636	-21.825	-7.267	-9.194	-9.67	-9.282	-19.524
1169	1.169	-4.668	-9.556	-20.858	-1.262	-12.658	-15.063	-14.1	-20.904
1170	1.17	1.725	-8.192	-14.868	-10.943	-11.487	-7.102	-10.789	-14.528
1171	1.171	-9.107	-6.829	-17.199	-9.786	-5.475	-6.108	-9.021	-1.374
1172	1.172	-7.741	-8.955	-19.145	-15.796	-9.735	-12.859	-8.607	3.852
1173	1.173	-11.397	-8.573	-9.085	-14.83	-7.409	-8.581	-7.233	11.783
1174	1.174	-24.54	-12.059	-4.841	-13.864	-9.336	-10.881	-8.368	21.842
1175	1.175	-19.299	-14.972	-11.233	-4.199	-11.275	-11.438	-8.728	30.745
1176	1.176	-27.217	-20.212	-12.403	2.184	-8.373	-5.406	-8.321	12.754
1177	1.177	-22.923	-15.38	-15.509	-15.813	-10.882	-9.442	-9.08	-25.742
1178	1.178	-11.084	-17.325	-16.473	-13.292	-9.523	-5.925	-10.419	-20.298
1179	1.179	-18.978	-20.233	-17.237	-15.593	-7.388	-9.195	-13.506	25.213
1180	1.18	-20.308	-19.848	-14.912	-9.175	-5.449	-18.078	-9.82	7.062
1181	1.181	-16.612	-13.459	-8.316	4.401	-9.692	-21.731	-7.497	1.677
1182	1.182	-13.133	-14.248	-4.044	20.298	-8.328	-13.385	-11.559	-73.947
1183	1.183	-14.091	-19.892	-4.814	9.661	-7.928	-12.386	-11.171	-63.067
1184	1.184	-16.983	-19.34	-4.235	-19.361	-10.046	-17.206	-10.78	-13.666
1185	1.185	-16.188	-18.792	-0.946	-31.734	-6.36	-12.927	-4.976	-22.521
1186	1.186	-15.42	-12.239	-3.849	-20.497	-12.739	-8.855	-7.297	-46.853
1187	1.187	-10.574	-20.201	-6.368	-37.52	-8.466	-13.689	-5.367	-54.15
1188	1.188	-5.931	-19.267	-10.818	-34.409	-10.783	-7.695	-4.79	-20.62
1189	1.189	-7.693	-18.356	-11.397	-20.269	-8.84	-10.022	-7.695	-2.387
1190	1.19	-11.192	-14.14	-12.747	-17.722	-10.771	-14.865	-10.225	-7.772
1191	1.191	-7.917	-13.427	-15.063	-10.734	-5.339	-6.138	-11.588	-12.757
1192	1.192	-3.883	-14.059	-13.9	-8.596	-8.821	-12.131	-9.481	0.838
1193	1.193	-11.841	-16.036	-15.83	-10.503	-8.228	-11.158	-14.734	4.969
1194	1.194	-15.339	-22.66	-16.226	-8.77	-8.802	-6.331	-12.826	-6.2
1195	1.195	-10.15	-18.44	-11.386	-10.347	-10.15	-0.345	-8.182	-9.437
1196	1.196	-3.416	-20.794	-9.47	-9.006	-13.428	-2.686	-12.266	-0.118
1197	1.197	-4.224	-14.237	-11.421	-10.174	-6.841	-0.771	-10.936	-2.825
1198	1.198	-9.873	-11.744	-4.869	-6.7	-2.003	-5.433	-14.258	9.892
1199	1.199	-7.98	-9.459	-2.361	-1.503	-9.939	-7.2	-14.683	2.87
1200	1.2	-8.603	-7.549	-11.27	-4.407	-6.841	-15.155	-12.011	-7.726
1201	1.201	-12.694	-8.162	-14.764	-5.17	-5.872	-11.702	-9.336	-9.613
1202	1.202	-11.376	-5.298	-22.112	-5.943	-8.387	-19.081	-14.214	-21.743
1203	1.203	-15.847	-12.309	-21.145	-16.772	-7.621	-12.341	-14.84	-13.743
1204	1.204	-22.45	-15.244	-16.864	-15.22	-12.464	-18.378	-12.953	-12.325
1205	1.205	-28.463	-9.288	-12.811	-10.996	-7.821	-20.741	-8.925	-18.636
1206	1.206	-26.13	-11.656	-14.769	-12.192	-6.086	-20.207	-10.293	-15.094
1207	1.207	-21.301	-6.857	-11.503	-13.382	-10.927	-15.612	-11.673	-14.079
1208	1.208	-21.884	-11.548	-16.935	-6.051	-8.992	-17.415	-8.806	-13.066
1209	1.209	-22.472	-13.322	-15.016	-7.008	-10.743	-18.829	-7.68	-19.019
1210	1.21	-14.516	-15.881	-16.975	-13.023	-10.358	-17.53	-11.973	-19.767
1211	1.211	-15.68	-20.378	-15.273	-12.281	-9.979	-11.006	-4.08	-8.904
1212	1.212	-12.584	-16.357	-11.801	-10.363	-8.824	-6.226	-7.61	-16.805
1213	1.213	-15.49	-10.586	-13.185	-9.771	-10.769	-8.808	-4.572	-9.614
1214	1.214	-14.701	-11.393	-12.059	-6.851	-7.296	-12.936	-7.526	-10.758
1215	1.215	-12.364	-14.914	-14.03	-12.664	-11.371	-12.418	-10.1	-16.729
1216	1.216	-11.755	-14.374	-9.027	-13.459	-8.863	-7.83	-12.485	-7.033
1217	1.217	-16.376	-12.681	-8.478	-14.066	-10.228	-2.464	-13.135	4.8
1218	1.218	-22.928	-10.207	-9.081	-12.152	-10.627	-7.349	-7.203	-3.105
1219	1.219	-16.907	-11.602	-7.748	-8.106	-8.711	-7.976	-6.487	-13.141
1220	1.22	-20.949	-12.026	-9.116	-6.762	-11.436	-10.931	-11.386	-9.436
1221	1.221	-16.09	-8.379	-10.289	-6.394	-8.545	-7.486	-16.092	-15.401
1222	1.222	-22.078	-8.03	-16.306	-8.544	-10.492	-8.882	-12.085	-14.399
1223	1.223	-11.431	-9.229	-6.658	-13.795	-10.893	-11.833	-17.949	-15.331
1224	1.224	-15.697	-10.424	-13.073	-4.341	-6.064	-12.26	-20.33	-14.521
1225	1.225	-19.391	-16.274	-14.266	-10.739	-6.655	-16.562	-13.809	-16.807
1226	1.226	-32.566	-17.091	-11.206	-14.24	-11.313	-10.809	-7.865	-20.258
1227	1.227	-27.363	-15.203	-16.078	-19.475	-6.288	-11.045	-13.535	-16.965
1228	1.228	-28.921	-19.885	-18.623	-20.467	-9.2	-3.737	-11.653	-17.58
1229	1.229	-10.141	-17.018	-19.428	-19.725	-6.691	-6.68	-12.288	-18.959
1230	1.23	-7.627	-17.442	-20.034	-22.081	-13.084	-10.983	-9.447	-14.499
1231	1.231	3.99	-14.181	-18.121	-25.612	-7.088	-8.708	-9.115	-13.935
1232	1.232	-12.264	-6.074	-9.242	-15.585	-12.708	-10.695	-9.556	-15.312
1233	1.233	-14.389	-10.15	-5.582	-5.548	-7.878	-0.667	-10.774	-15.004
1234	1.234	-20.188	-6.678	-6.767	-11.971	-4.594	-4.964	-8.113	-10.218
1235	1.235	-0.829	-13.071	-5.828	-15.541	-8.665	6.807	-10.099	-12.74
1236	1.236	-13.595	-12.303	-4.885	0.439	-10.02	5.239	-8.21	-10.815
1237	1.237	-11.269	-9.973	-10.916	-3.112	-3.638	3.879	-7.484	-7.928
1238	1.238	3.629	0.877	-15.211	-5.516	-7.897	2.711	-11.978	-8.311
1239	1.239	-6.045	-10.141	-16.023	-11.969	-5.577	-3.293	-6.019	-5.949
1240	1.24	-4.302	-2.961	-12.581	-25.555	-12.159	-19.356	-10.128	-12.466
1241	1.241	0.334	-9.326	-10.68	-16.886	-4.228	-12.399	0.658	-5.654
1242	1.242	-12.631	-15.307	-11.292	-21.56	-11.58	-14.535	-0.937	-11.622
1243	1.243	-14.367	-12.189	-3.392	0.091	-8.676	-8.746	-5.242	-2.699
1244	1.244	-6.436	-21.068	-14.267	3.163	-7.902	-10.5	-24.836	-6.156
1245	1.245	-7.804	-22.198	1.564	-16.605	-10.228	-8.974	-10.746	-7.099
1246	1.246	-14.198	-21.2	-4.857	-14.118	-8.295	-13.238	-8.261	7.617
1247	1.247	-15.374	-25.995	-2.948	-7.177	-5.005	-14.42	-5.972	26.796
1248	1.248	-10.166	-16.266	-25.816	3.438	-6.742	-15.6	-3.871	-6.662
1249	1.249	-7.295	-25.107	-22.746	-17.876	-9.243	-20.85	-5.837	-29.474
1250	1.25	-20.472	-14.217	-8.646	-20.611	-9.628	-11.971	-11.085	-17.077
1251	1.251	-14.676	-12.823	-16.226	-18.122	-10.007	-17.995	-6.461	-20.753
1252	1.252	-23.408	-9.106	-9.291	-11.187	-5.553	-10.655	-5.115	-17.46
1253	1.253	-18.779	-12.56	-24.221	-13.346	-9.612	-7.769	-6.289	-20.563
1254	1.254	-20.169	-13.498	-2.956	11.772	-12.12	-10.29	-17.133	-12.238
1255	1.255	-34.539	-10.558	-0.263	1.665	-6.698	-11.071	-30.103	-14.745
1256	1.256	-9.42	-13.028	-7.816	-1.472	-10.17	-10.494	-14.232	-12.415
1257	1.257	-12.746	-7.375	-19.436	1.196	-13.445	-7.193	-3.591	-10.273
1258	1.258	-3.492	-16.809	-17.311	-27.104	-5.697	-8.91	-5.523	-12.185
1259	1.259	-29.064	-13.091	-11.519	-8.374	-10.91	-13.715	-7.256	-6.936
1260	1.26	-12.053	-11.897	-6.302	1.638	-6.064	-11.742	-5.699	-11.567
1261	1.261	-15.162	-12.832	-30.113	-14.088	-8.573	-12.282	-7.045	-12.894
1262	1.262	-12.466	-21.707	-20.055	-28.263	-6.243	-8.757	-3.349	-14.029
1263	1.263	-30.278	-20.522	-10.776	-30.807	-6.81	-13.167	-6.816	-10.525
1264	1.264	-27.971	-17.393	-8.077	-14.56	-7.38	-14.865	-3.693	-17.849
1265	1.265	-25.852	-10.574	-15.631	-8.172	-9.11	-13.469	-6.573	-18.805
1266	1.266	-20.04	-7.996	-8.662	-2.364	-7.745	-14.78	-4.033	-18.02
1267	1.267	-21.777	-12.023	-15.044	-4.1	-6.376	-15.888	-4.792	-13.945
1268	1.268	-20.217	-10.065	-16.975	-12.034	-3.459	-12.162	-12.7	-14.503
1269	1.269	-15.953	-10.63	-18.72	-16.295	-8.671	-10.785	-13.635	-13.903
1270	1.27	-12.256	-14.676	-14.066	-17.464	-10.593	-13.697	-10.704	-13.315
1271	1.271	-15.725	-6.737	-9.805	-13.983	-7.29	-11.001	-13.192	-6.336
1272	1.272	-8.349	-10.217	-3.411	-14.951	-7.852	-9.084	-12.393	-9.231
1273	1.273	-5.44	-13.309	2.595	-10.116	-11.322	-11.233	-11.779	-8.448
1274	1.274	-7.956	-6.54	1.641	-23.277	-10.92	-7.966	-12.333	-10.756
1275	1.275	-5.632	-9.05	-3.189	-9.725	-8.775	-2.167	-15.208	-10.16
1276	1.276	-5.051	-8.27	-9.17	-14.944	-12.434	-6.2	-11.689	-6.848
1277	1.277	-12.399	-10.2	-14.759	-16.486	-10.104	-6.679	-16.105	-6.246
1278	1.278	-17.222	-12.136	-14.16	-6.416	-11.256	-8.468	-14.331	-7.575
1279	1.279	-14.707	-10.395	-17.43	-7.565	-8.536	-6.578	-8.485	-6.19
1280	1.28	-20.293	-13.879	-16.823	5.607	-10.459	-8.983	-10.769	-5.766
1281	1.281	-13.679	-13.493	-10.99	0.393	-9.677	-5.614	-10.146	-9.407
1282	1.282	-12.858	-19.297	-15.029	-4.233	-8.307	-9.589	-9.52	-9.756
1283	1.283	-16.891	-20.071	-11.507	-11.362	-9.075	-4.666	-14.892	-10.106
1284	1.284	-17.452	-19.488	-9.532	5.715	-9.647	-10.567	-10.008	-6.393
1285	1.285	-16.848	-14.834	-13.555	-5.858	-11.182	-16.059	-9.379	-9.645
1286	1.286	-12.756	-18.901	-11.004	-7.948	-11.367	-20.701	-9.909	-16.192
1287	1.287	-5.775	-24.709	-10.579	-5.969	-9.621	-18.527	-11.208	-27.004
1288	1.288	-10.599	-19.098	-13.44	-11.159	-9.8	-12.956	-12.513	-22.717
1289	1.289	-13.082	-19.676	-10.689	-19.055	-7.473	-14.82	-10.332	-26.369
1290	1.29	-10.745	-15.036	-16.447	-14.772	-7.277	-7.432	-5.056	-10.666
1291	1.291	-17.305	-10.96	-18.713	-15.908	-8.052	-2.553	-8.487	-8.517
1292	1.292	-19.816	-12.311	-12.085	-19.35	-9.589	0.012	-5.138	5.047
1293	1.293	-17.507	-14.63	-9.536	-18.344	-8.035	-2.26	-7.985	-3.655
1294	1.294	-12.681	-21.208	-8.736	-13.452	-4.932	7.282	-11.421	-14.663
1295	1.295	-13.268	-14.441	-8.144	-14.18	-7.834	-4.462	-11.778	-4.591
1296	1.296	-5.528	-22.392	-12.763	-14.93	-10.543	3.523	-10.573	-10.954
1297	1.297	-8.624	-21.437	-9.833	-12.969	-8.602	-0.701	-10.909	-16.915
1298	1.298	-3.77	-24.355	-10.19	-12.361	-12.858	-1.829	-8.144	-11.647
1299	1.299	-16.917	-12.932	-8.822	-10.578	-8.792	-5.28	-12.343	-10.675
1300	1.3	-22.696	-1.897	-11.709	-13.072	-10.149	-8.348	-9.379	-11.461
1301	1.301	-13.989	-6.143	-12.829	-9.757	-4.731	-13.147	-14.166	-13.777
1302	1.302	-18.625	0.257	-18.602	-12.629	-9.574	-12.338	-10.825	-13.192
1303	1.303	-5.653	-8.049	-16.236	-9.881	-10.153	-13.069	-13.676	-12.606
1304	1.304	-0.427	-15.4	-15.63	-5.59	-9.574	-13.603	-10.139	-14.348
1305	1.305	-11.442	-18.298	-17.526	-5.151	-10.938	-12.99	-9.709	-15.687
1306	1.306	-10.085	-15.785	-14.585	-5.499	-11.326	-19.552	-4.835	-15.294
1307	1.307	-6.39	-18.112	-14.159	-4.299	-8.424	-22.054	-10.783	-19.349
1308	1.308	-14.695	-14.632	-6.773	-2.328	-9.589	-24.373	-9.953	-15.845
1309	1.309	-17.777	-10.002	-9.833	1.948	-6.877	-22.444	-7.964	-9.439
1310	1.31	-16.822	-11.752	-10.766	-5.96	-5.328	-17.823	-9.853	-19.088
1311	1.311	-16.035	-9.24	-8.215	-7.103	-6.101	-10.107	-11.546	-7.263
1312	1.312	-18.359	-4.787	-2.588	-21.033	-9.202	-7.043	-10.148	-8.81
1313	1.313	-13.52	-10.209	-4.499	-30.706	-8.044	-9.979	-14.549	-10.207
1314	1.314	-18.182	-21.048	-7.749	-32.439	-6.897	-10.794	-12.767	1.563
1315	1.315	-27.088	-35.364	-15.448	-30.859	-8.46	-10.067	-12.338	-3.137
1316	1.316	-23.411	-10.204	-12.319	-26.564	-9.253	-13.585	-4.943	1.078
1317	1.317	-29.407	-0.137	-11.315	-17.626	-10.037	-6.276	-12.264	-5.293
1318	1.318	-24.176	2.953	-7.033	-9.275	-8.883	8.386	-11.266	-11.145
1319	1.319	-27.069	-5.372	-15.912	-1.895	-7.353	27.504	-5.25	-10.105
1320	1.32	-21.07	2.159	-12.396	-6.716	-8.351	19.91	-9.289	-11.03
1321	1.321	-20.287	-0.181	-15.456	-7.472	-11.293	17.535	-7.333	-11.745
1322	1.322	-9.448	-6.571	-16.387	-6.667	-8.62	11.091	-9.247	-10.913
1323	1.323	1.577	-4.648	-13.833	-10.116	-9.047	5.219	-6.333	-14.351
1324	1.324	-5.581	-16.85	-13.033	-8.14	-6.956	-10.716	-6.693	-13.735
1325	1.325	-9.276	-21.495	-19.598	-12.185	-10.292	-42.709	-6.291	-17.759
1326	1.326	-20.144	-20.137	-18.799	-12.551	-5.489	-83.989	-2.203	-17.341
1327	1.327	-18.828	-13.746	-14.708	-12.92	-4.948	-100.498	-4.694	-14.995
1328	1.328	-4.548	-17.224	-15.266	-13.287	-9.054	-75.403	-10.075	-16.132
1329	1.329	-14.261	-14.129	-17.178	-8.795	-9.482	-34.244	-8.098	-20.546
1330	1.33	-19.509	-15.097	-14.257	-7.03	-9.904	-6.637	-9.992	-12.771
1331	1.331	-24.177	-14.334	-8.437	-11.836	-12.075	-11.747	-11.694	-13.722
1332	1.332	-22.841	-10.286	-12.487	-11.233	-8.446	-7.376	-12.054	-12.759
1333	1.333	-13.973	-18.238	-10.532	-15.28	-7.142	-11.52	-12.41	-10.243
1334	1.334	-20.008	-21.347	-13.788	-12.75	-10.092	-30.365	-12.002	-9.477
1335	1.335	-10.348	-16.518	-8.34	-12.335	-9.756	-75.143	-14.684	-7.544
1336	1.336	-11.518	-17.289	-11.806	-5.74	-8.646	-93.416	-15.82	-2.886
1337	1.337	-10.364	-16.515	-19.141	-4.756	-12.17	-10.276	-10.962	-5.765
1338	1.338	-17.706	-14.579	-18.159	-10.738	-8.919	49.258	-14.424	-5.368
1339	1.339	-12.874	-17.853	-20.664	-5.12	-6.824	60.032	-9.761	-8.655
1340	1.34	-17.131	-26.735	-21.421	-13.047	-9.571	30.371	-13.807	-9.824
1341	1.341	-4.935	-23.039	-10.575	-16.132	-13.863	21.431	-11.275	-3.804
1342	1.342	-3.201	-24.182	0.46	-13.211	-13.507	13.257	-12.619	-3.006
1343	1.343	-7.855	-18.944	7.633	-10.682	-12.191	5.863	-9.709	-13.62
1344	1.344	-9.216	-16.024	6.477	-5.051	-7.387	-0.761	-8.54	-6.441
1345	1.345	-15.602	-6.334	0.481	-4.446	-9.355	5.223	-8.149	-20.761
1346	1.346	-21.61	-7.474	-9.185	-3.838	-12.293	10.613	-12.407	-22.692
1347	1.347	-31.282	-8.62	-12.857	-3.236	-6.524	5.548	-14.149	-17.465
1348	1.348	-22.372	-15.954	-14.019	-10.19	-10.622	1.053	-15.502	-12.819
1349	1.349	-28.364	-18.839	-10.93	-11.139	-8.725	-3.056	-18.796	-14.176
1350	1.35	-12.316	-14.554	-19.839	-13.632	-10.694	-6.77	-12.227	-15.342
1351	1.351	-14.653	-15.294	-16.365	-14.393	-7.826	-10.08	-9.335	-14.181
1352	1.352	-16.789	-14.684	-19.468	-13.796	-11.342	-13.213	-10.124	-8.965
1353	1.353	-7.116	-7.303	-12.703	-11.847	-10.992	-15.979	-12.455	-6.068
1354	1.354	-19.297	-10.191	-8.449	-11.248	-6.182	-8.479	-10.536	-12.071
1355	1.355	-14.634	-4.185	-9.224	-12.577	-10.858	-1.545	-11.128	-6.47
1356	1.356	-7.468	-6.498	-17.159	-17.005	-12.628	-3.692	-9.4	-7.055
1357	1.357	-11.125	-5.894	-18.116	-14.08	-11.302	2.104	-5.927	-15.764
1358	1.358	-5.095	-6.456	-17.137	-18.893	-10.941	0.353	-8.264	-14.607
1359	1.359	-4.105	-9.347	-11.124	-8.803	-13.868	4.994	-6.151	-17.704
1360	1.36	-12.988	-12.817	-8.788	1.286	-9.438	0.741	-8.1	-12.859
1361	1.361	-4.649	-19.193	-8.197	-2.377	-7.715	-0.421	-6.962	0.296
1362	1.362	-7.722	-18.414	-7.607	-10.681	-8.118	-3.899	-11.826	29.335
1363	1.363	-6.733	-16.082	-14.182	-13.775	-1.751	-6.987	-7.011	16.95
1364	1.364	-14.655	-16.659	-14.963	-16.688	-4.285	-7.928	-8.972	20.623
1365	1.365	-13.682	-9.307	-12.644	-15.914	-3.521	-19.312	-11.898	3.594
1366	1.366	-12.708	-10.289	-10.716	-11.846	-11.47	-14.631	-4.952	-43.446
1367	1.367	-15.196	-7.769	-7.432	-9.906	-12.447	-15.939	-5.935	-130.931
1368	1.368	-17.496	-10.081	-9.17	-14.539	-3.556	-19.564	-3.439	-47.547
1369	1.369	-6.637	-2.137	-17.107	-9.093	-0.082	-16.017	-10.815	-15.057
1370	1.37	-14.563	-7.364	-15.962	-10.993	3.007	-14.986	-5.998	-24.957
1371	1.371	-13.193	-14.143	-12.885	-16.965	0.093	-12.037	-8.546	-16.084
1372	1.372	-4.258	-11.635	-11.945	-19.272	-0.691	-7.735	-1.216	-7.988
1373	1.373	-15.036	-15.715	-2.294	-18.68	-8.046	-13.306	-15.955	-0.652
1374	1.374	-4.913	-19.206	-1.146	-8.603	-1.274	-16.761	-5.348	-7.259
1375	1.375	1.504	-22.518	-16.825	-1.433	-10.951	-17.32	-15.058	-1.288
1376	1.376	0.368	-21.964	-23.222	-5.106	-9.79	-21.385	-13.346	4.098
1377	1.377	-9.293	-22.366	-21.292	-8.587	-6.301	-17.929	-24.391	-0.96
1378	1.378	-18.167	-15.992	-19.553	-18.267	-9.392	-21.232	-23.063	-14.529
1379	1.379	-26.447	-15.23	-14.907	-6.458	-12.295	-14.628	-16.702	-10.479
1380	1.38	-27.363	-7.884	-10.644	-7.992	-8.042	-9.718	-15.559	0.723
1381	1.381	-24.42	-4.989	-6.963	-9.335	-3.981	-7.104	-5.899	10.769
1382	1.382	-11.229	-9.256	-15.274	-10.494	-3.412	-12.619	-9.594	1.46
1383	1.383	-13.129	-11.585	-22.618	-13.981	-8.062	-14.472	-6.131	4.137
1384	1.384	-28.951	-12.185	-15.827	-14.954	-6.332	-17.697	-9.248	-3.474
1385	1.385	-31.042	-18.211	-9.809	-13.984	-8.858	-12.224	-8.298	-19.8
1386	1.386	-25.176	-15.912	-9.011	-16.497	-16.22	-15.685	-5.799	-30.513
1387	1.387	-33.845	-17.864	-7.061	-15.717	-15.254	-13.728	-9.887	-20.921
1388	1.388	-19.508	-22.522	-7.644	-9.131	-18.156	-14.21	-9.331	-8.845
1389	1.389	-25.298	-23.121	-11.734	-15.139	-12.152	-22.014	-8.775	-1
1390	1.39	-23.56	-15.205	-9.249	-12.846	-14.466	-23.063	-5.903	-13.972
1391	1.391	-15.629	-11.763	-6.955	-16.388	-16.395	-11.189	-6.323	-15.691
1392	1.392	-14.264	-8.695	-9.872	-11.807	-9.037	-12.69	-5.006	-14.105
1393	1.393	-13.086	-15.504	-4.656	-13.605	-11.934	-11.301	-9.876	-12.728
1394	1.394	-14.234	-14.758	-5.236	-13.267	-11.152	-25.603	-10.479	-9.075
1395	1.395	-6.865	-15.556	-13.957	-14.669	-10.37	-19.802	-8.771	-5.599
1396	1.396	-13.629	-14.998	-12.799	-8.113	-9.779	-7.62	-9.186	-10.832
1397	1.397	-17.87	-15.601	-7.587	-1.339	-10.354	-2.986	-11.55	-15.677
1398	1.398	-13.779	-13.868	-4.717	-7.327	-8.595	-1.658	-6.752	-7.772
1399	1.399	-5.811	-12.534	-7.278	-9.653	-8.197	-10.588	-6.209	-6.863
1400	1.4	-8.882	-12.941	-9.667	-4.852	-7.793	-21.479	-6.829	-13.668
1401	1.401	-7.885	-14.113	-13.214	-6.856	-5.652	-5.66	-8.2	-7.719
1402	1.402	-13.877	-11.414	-15.205	-7.5	-6.8	13.427	-11.489	-11.842
1403	1.403	-14.64	-10.266	-15.815	-11.038	-12.6	5.802	-8.6	-13.827
1404	1.404	-18.109	-10.474	-17.201	-14.379	-8.526	-5.892	-10.562	-9.263
1405	1.405	-14.806	-14.934	-16.844	-14.047	-10.45	-12.354	-10.208	-15.931
1406	1.406	-23.693	-23.648	-21.726	-13.702	-8.501	-18.238	-10.999	-18.507
1407	1.407	-27.361	-17.665	-19.839	-16.457	-7.909	-13.109	-13.711	-16.28
1408	1.408	-21.37	-10.332	-15.827	-16.314	-9.246	-11.65	-12.566	-15.816
1409	1.409	-18.281	-9.391	-18.386	-14.43	-8.847	-10.397	-12.389	-16.511
1410	1.41	-11.519	-10.202	-16.104	-12.539	-9.224	1.307	-7.967	-13.681
1411	1.411	-14.051	-6.178	-13.233	-16.253	-11.916	2.739	-8.566	-17.206
1412	1.412	-11.732	-11.063	-7.276	-11.452	-9.19	1.262	-10.33	-12.758
1413	1.413	-0.886	-11.688	-3.058	-5.5	-8.981	-15.883	-11.707	-10.992
1414	1.414	0.655	-15.787	-12.006	-11.165	-13.41	-18.311	-12.119	-9.636
1415	1.415	-6.508	-12.333	-13.216	-9.273	-8.753	-16.291	-13.311	-6.404
1416	1.416	-18.347	-9.062	-12.293	-4.672	-11.636	-22.217	-12.956	-9.4
1417	1.417	-13.735	-11.214	-19.122	-4.132	-9.11	-17.104	-14.142	-5.077
1418	1.418	-6.608	-12.396	-11.261	-12.093	-7.75	-15.671	-12.053	-14.13
1419	1.419	2.252	-13.573	-6.107	-15.611	-8.123	-5.727	-8.807	-7.775
1420	1.42	-1.25	-8.754	-3.286	-14.672	-5.397	-4.683	-4.022	-11.253
1421	1.421	-15.212	-13.613	-0.839	-7.928	-6.537	-10.78	-11.419	-10.285
1422	1.422	-28.758	-14.221	-4.944	-7.186	-11.944	-15.894	-8.543	-21.122
1423	1.423	-20.054	-20.819	-14.488	-12.831	-9.029	-10.743	-2.571	-13.938
1424	1.424	-5.735	-16.582	-20.926	-10.922	-7.863	-15.657	-8.23	-12.757
1425	1.425	-7.662	-14.276	-17.511	-10.366	-9.009	-13.227	-13.107	-11.638
1426	1.426	-9.39	-20.882	-18.562	-10.971	-9.777	-5.958	-21.874	-14.875
1427	1.427	-18.491	-15.09	-15.751	-7.516	-9	-10.884	-13.609	-15.907
1428	1.428	-20.062	-17.617	-18.351	-14.893	-5.893	-4.965	-16.767	-20.203
1429	1.429	-33.035	-16.858	-20.748	-20.149	-3.175	-7.367	-19.732	-14.626
1430	1.43	-24.33	-16.28	-15.966	-17.265	-4.33	-9.367	-19.196	-11.785
1431	1.431	-16.404	-14.345	-16.604	-13.025	0.523	-15.426	-16.719	-11.273
1432	1.432	-17.762	-13.754	-18.586	-9.563	-2.945	-3.291	-12.69	-1.269
1433	1.433	-18.909	-8.906	-21.54	-11.91	1.717	1.869	-10.791	20.339
1434	1.434	-15.43	-5.608	-22.951	-15.414	-3.691	-6.128	-11.406	17.181
1435	1.435	-25.134	-5.01	-21.651	-16.014	-5.611	-7.544	-12.018	8.796
1436	1.436	-10.835	-12.929	-15.118	-14.283	-10.243	-8.762	-5.086	16.264
1437	1.437	6.569	-14.068	-6.264	-15.654	-13.139	-7.654	-2.215	27.798
1438	1.438	-5.058	-8.829	11.695	-8.319	-12.742	-6.723	-4.775	-4.202
1439	1.439	9.854	-11.728	9.141	7.733	-13.121	-5.796	2.542	-72.952
1440	1.44	0.178	-0.3	2.133	19.341	-11.942	-11.848	-0.402	-82.874
1441	1.441	-8.53	-8.212	-4.294	12.954	-11.536	-14.226	2.083	-74.039
1442	1.442	-16.457	-3.937	-6.263	3.274	-10.357	-19.123	-5.303	-49.718
1443	1.443	-20.694	-7.591	-15.014	-5.447	-10.137	-18.594	-12.108	-12.818
1444	1.444	-24.348	-11.065	-10.407	-6.998	-6.822	-9.756	-2.466	-19.501
1445	1.445	-23.165	-7.952	-26.317	-28.661	-9.701	-8.691	-8.884	-25.638
1446	1.446	-30.49	-12.769	-24.233	-44.327	-7.737	-12.256	-2.913	-20.366
1447	1.447	-39.378	-25.908	-10.729	-47.024	-13.518	-11.36	-6.04	4.692
1448	1.448	-31.052	-20.079	-2.067	-34.237	-9.423	-18.182	-8.969	27.414
1449	1.449	-23.702	-21.8	12.217	-3.857	-12.875	-5.013	-9.769	-1.734
1450	1.45	-12.871	-23.321	-1.364	16.842	-9.552	-14.618	-21.989	9.49
1451	1.451	0.088	-21.937	-6.607	5.609	-7.774	-2.341	-30.721	12.815
1452	1.452	-8.613	-18.233	-30.422	-4.461	-5.222	-3.835	-16.426	3.485
1453	1.453	-7.071	-12.202	-20.365	-7.555	-8.48	-5.141	-6.767	23.141
1454	1.454	-17.154	-19.521	-17.272	-4.843	-6.32	-8.768	-1.563	15.569
1455	1.455	-16.02	-18.527	-8.953	-17.617	-12.284	-5.248	-15.904	-10.144
1456	1.456	-7.721	-12.508	-11.466	-15.293	-9.737	2.135	-25.601	13.689
1457	1.457	-0.394	-10.171	-9.136	-8.898	-13.769	-6.745	-9.753	16.802
1458	1.458	-3.33	-8.211	-15.51	-10.824	-7.155	-3.188	-11.903	8.556
1459	1.459	-5.876	-4.891	-13.565	-9.073	-7.895	-6.169	-2.237	-29.848
1460	1.46	-11.515	-6.598	-18.78	-10.604	-10.183	-3.175	-14.441	-46.186
1461	1.461	-19.49	-6.185	-10.829	-14.851	-8.22	-3.897	-9.79	-61.18
1462	1.462	-31.343	-7.514	-15.052	-13.691	-7.608	-16.081	-14.037	-56.683
1463	1.463	-17.072	-14.073	-13.844	-10.195	-10.477	-24.753	-7.637	-44.259
1464	1.464	-26.796	-16.962	-12.636	-17.528	-5.602	-20.109	-6.466	4.923
1465	1.465	-0.534	-19.459	-13.573	-14.605	-12.922	-15.855	-7.427	11.497
1466	1.466	-4.272	-15.373	-4.648	-12.069	-9.989	-14.686	-10.322	5.5
1467	1.467	-7.64	-14.776	8.544	-20.949	-5.698	-11.198	-0.639	-22.182
1468	1.468	-4.626	-20.768	-0.127	-14.927	-7.984	-8.082	0.537	-37.298
1469	1.469	-18.841	-11.853	-1.62	-13.949	-8.534	-5.146	-0.607	-32.864
1470	1.47	-16.415	-15.325	-11.638	-12.979	-11.797	-18.24	-7.942	-28.814
1471	1.471	-37.613	-14.344	-31.152	-13.748	-8.866	-23.953	-22.625	-17.592
1472	1.472	-23.601	-17.237	-11.371	-11.408	-10.191	-22.144	-16.221	-27.603
1473	1.473	-31.274	-16.457	-13.846	-13.324	-9.788	-20.548	-10.391	-18.218
1474	1.474	-29.053	-18.775	-2.203	-5.952	-12.677	-10.429	-8.624	24.433
1475	1.475	-27.019	-9.288	-4.3	-3.031	-11.495	-6.696	-0.665	91.625
1476	1.476	-13.56	-15.673	-2.335	-5.524	-6.444	-5.485	-1.996	10.967
1477	1.477	-8.415	-14.51	-7.539	-12.861	-9.716	-4.466	-5.65	-21.511
1478	1.478	-25.899	-4.829	-12.149	-11.875	-9.119	-5.387	-2.13	-31.362
1479	1.479	-28.28	-13.718	-22.164	-11.083	-8.713	-9.59	-11.771	-4.575
1480	1.48	-17.718	-10.222	-15.732	-13.395	-10.047	-8.762	-12.89	3.64
1481	1.481	-15.846	-17.56	-21.68	-9.896	-7.906	-6.779	-9.356	-3.679
1482	1.482	-17.634	-18.517	-20.653	-7.945	-9.051	-3.458	-12.396	-10.222
1483	1.483	-3.362	-17.728	-17.679	-11.992	-7.103	-6.326	-11.37	-16.175
1484	1.484	2.406	-23.327	-11.605	-12.357	-9.221	-6.685	-15.557	-21.532
1485	1.485	-2.844	-21.371	-12.311	-15.629	-7.279	-4.348	-11.432	-16.446
1486	1.486	-4.422	-20.778	-10.303	-9.805	-7.469	-8.403	-11.951	-20.852
1487	1.487	-8.701	-11.872	-16.23	-5.736	-5.917	-16.323	-5.886	-16.747
1488	1.488	-17.603	-5.49	-16.926	-7.669	-5.721	-10.286	-11.427	-20.397
1489	1.489	-11.611	-8.975	-14.901	-16.375	-6.683	-2.895	-7.879	-10.34
1490	1.49	-10.653	-12.07	-12.89	-15.195	-8.423	1.991	-13.807	-7.3
1491	1.491	-11.63	-5.277	-14.569	-12.074	-7.257	11.719	-12.964	-10.054
1492	1.492	-21.323	-9.531	-9.675	-1.224	-7.449	2.886	-12.315	-7.561
1493	1.493	-22.507	-3.92	-9.043	-11.3	-8.407	11.295	-11.677	22.834
1494	1.494	-21.371	-10.512	-7.253	-20.223	-6.856	23.185	-13.366	43.585
1495	1.495	-22.36	-14.783	-9.708	-16.746	-9.17	12.243	-12.917	39.948
1496	1.496	-15.592	-12.48	-8.299	-11.528	-5.876	8.064	-9.574	-11.487
1497	1.497	-11.342	-14.435	-1.664	-8.631	-10.709	-11.424	-13.58	-4.096
1498	1.498	-3.988	-11.175	-8.372	-0.702	-10.128	-53.961	-8.69	2.553
1499	1.499	-1.061	-15.254	-12.56	-1.658	-10.698	-96.508	-6.708	-88.912
1500	1.5	-8.948	-16.62	-24.682	-0.657	-12.05	-91.048	-9.562	-102.038
1501	1.501	-22.822	-15.268	-26.367	-6.609	-10.687	-35.476	-8.163	-18.593
1502	1.502	-16.941	-16.442	-24.77	-15.479	-8.552	-13.389	-15.475	13.956
1503	1.503	-8.171	-17.604	-20.488	-16.616	-12.219	-19.967	-8.061	-35.376
1504	1.504	-6.577	-11.791	-16.779	-13.501	-10.856	-13.972	-8.964	-62.061
1505	1.505	-10.801	-9.473	-15.585	-14.451	-8.715	-8.568	-6.382	-53.922
1506	1.506	-14.437	-11.408	-16.52	-16.96	-7.551	-3.543	-5.556	-31.887
1507	1.507	-10.896	-14.683	-13.589	-16.181	-10.251	-35.451	-6.09	-65.404
1508	1.508	-9.862	-12.934	-3.884	-14.228	-10.44	-56.147	-12.025	-71.456
1509	1.509	-12.691	-17.756	-5.019	-16.15	-9.658	-22.075	-7.902	-55.098
1510	1.51	0.546	-11.736	-6.152	-8.394	-5.968	19.173	-17.321	-30.068
1511	1.511	-1.333	-10.939	-15.809	-1.04	-10.408	46.876	-18.437	20.127
1512	1.512	-3.015	-12.85	-19.453	-9.94	-9.822	11.682	-17.22	26.624
1513	1.513	-4.514	-8.182	-13.423	-13.413	-12.328	25.248	-11.947	32.664
1514	1.514	-3.084	-17.075	-6.037	-16.495	-11.935	21.206	-7.052	49.162
1515	1.515	-11.908	-15.907	0.762	-13.583	-5.345	10.012	-6.222	34.14
1516	1.516	-10.637	-9.895	-7.145	-12.791	-10.189	6.736	-3.839	29.738
1517	1.517	-5.307	-6.779	-14.464	-13.54	-10.96	-2.542	-10.371	33.853
1518	1.518	-2.297	-13.534	-19.262	-8.681	-5.336	-10.842	-7.806	15.123
1519	1.519	-1.411	-14.299	-6.076	-5.373	-4.752	-28.621	-5.435	11.867
1520	1.52	-0.547	-13.504	3.618	-7.107	-5.327	-44.852	-7.328	-3.831
1521	1.521	-7.027	-15.423	-5.073	-12.908	-9.386	-21.413	-6.708	-46.481
1522	1.522	-9.454	-12.126	-9.711	-13.667	-3.576	-5.719	-8.426	-76.885
1523	1.523	-21.547	-15.036	-8.321	-15.56	-1.252	-8.41	-5.88	-38.125
1524	1.524	-16.246	-11.553	-11.97	-13.575	-7.824	-10.899	-9.135	-2.837
1525	1.525	-24.101	-8.258	-5.94	-16.407	-8.596	-3.889	-10.265	-7.169
1526	1.526	-31.194	-14.051	1.426	-10.552	-9.362	-1.709	-12.939	-2.963
1527	1.527	-42.926	-11.722	-9.405	-9.753	-7.422	-3.6	-13.299	8.204
1528	1.528	-41.308	-21.192	-19.471	-14.572	-9.351	-8.781	-12.5	-43.398
1529	1.529	-22.477	-17.495	-15.794	-9.9	-9.927	-10.278	-15.774	-36.211
1530	1.53	-24.938	-18.646	-14.639	-10.461	-6.431	-8.883	-16.934	10.65
1531	1.531	-27.2	-13.412	-19.864	-6.955	-8.749	0.053	-15.772	4.67
1532	1.532	-20.747	-16.304	-26.632	-6.556	-9.906	1.254	-11.514	-0.804
1533	1.533	-26.495	-12.04	-25.842	-13.114	-7.969	4.393	-18.484	-5.976
1534	1.534	-28.162	-17.646	-16.921	-12.125	-10.676	3.452	-7.654	-10.532
1535	1.535	-23.446	-12.805	-15.739	-11.33	-10.482	0.967	-9.021	-14.655
1536	1.536	-16.228	-12.214	-10.505	0.889	-13.187	-7.905	-7.875	-11.044
1537	1.537	-19.857	-8.132	-9.54	-0.843	-12.8	-25.883	-11.373	-1.001
1538	1.538	-20.979	-8.487	-10.335	0.723	-12.605	-23.353	-8.287	-3.998
1539	1.539	-9.141	-14.832	-8.02	-6.421	-8.733	-30.298	-11.2	-6.612
1540	1.54	-17.028	-22.736	-8.6	-10.088	-9.123	-32.392	-11.978	-9.079
1541	1.541	-15.637	-15.354	-10.53	-11.234	-5.834	-42.046	-12.762	-6.793
1542	1.542	-11.946	-10.488	-11.108	-3.868	-11.645	-50.725	-9.283	-8.963
1543	1.543	-8.455	-6.216	-14.593	-6.759	-6.035	-36.389	-9.868	-7.044
1544	1.544	-9.411	-10.261	-20.992	-19.918	-7.973	-26.704	-10.45	-12.256
1545	1.545	-16.166	-5.418	-23.52	-29.612	-7.398	-14.506	-9.102	-20.202
1546	1.546	-11.9	-10.064	-17.921	-31.369	-7.983	-0.198	-8.719	-10.167
1547	1.547	-15.947	-9.479	-14.449	-20.339	-7.601	13.325	-7.56	-22.018
1548	1.548	-20.765	-16.442	-12.528	-16.06	-12.066	11.537	-6.406	-17.401
1549	1.549	-25.403	-17.406	-8.489	-9.647	-8.012	6.822	-9.117	-13.263
1550	1.55	-21.324	-21.673	-11.998	-10.795	-9.373	5.374	-12.6	-12.325
1551	1.551	-20.942	-9.501	-11.632	-11.76	-7.068	11.692	-12.221	-18.517
1552	1.552	-13.613	-14.74	-7.581	-14.672	-9.206	20.015	-13.391	-15.529
1553	1.553	0.293	-16.3	-5.08	-12.169	-10.379	14.806	-8.957	-12.558
1554	1.554	2.205	-12.057	-4.702	-9.857	-12.326	11.916	-9.555	-16.695
1555	1.555	-3.057	-13.226	-1.808	-9.279	-8.072	0.506	-8.221	-7.747
1556	1.556	-11.032	-19.235	-3.763	-5.989	-10.977	-23.282	-9.592	10.279
1557	1.557	-12.426	-11.896	-5.713	-11.409	-8.462	-19.973	-11.737	12.804
1558	1.558	-21.369	-18.686	-10.547	-9.472	-7.114	-16.889	-9.818	24.446
1559	1.559	-22.564	-19.476	-12.466	-8.89	-11.962	-31.041	-7.903	18.089
1560	1.56	-8.678	-21.826	-9.166	0.014	-11.392	-28.512	-4.428	0.69
1561	1.561	-14.53	-22.429	-15.751	-6.362	-4.828	-26.137	-10.828	-34.313
1562	1.562	-9.354	-20.522	-16.549	-12.348	-9.104	-23.939	-8.326	-109.897
1563	1.563	-17.333	-12.805	-17.346	-11.377	-8.339	-25.856	-12.405	-77.339
1564	1.564	-21.63	-11.868	-10.778	-12.349	-7.776	-24.098	-12.987	-47.607
1565	1.565	-25.364	-16.747	-15.039	-14.872	-1.792	-3.395	-17.627	-20.729
1566	1.566	-21.939	-16.022	-15.808	-17.199	-7.415	-0.706	-9.881	-28.778
1567	1.567	-25.077	-13.746	-13.887	-17.775	-12.268	-8.283	-6.782	-36.079
1568	1.568	-24.149	-8.943	-13.321	-7.707	-6.278	-10.642	-9.699	-29.444
1569	1.569	-14.511	-12.278	-11.599	-0.54	-10.348	-8.556	-8.936	25.522
1570	1.57	-18.236	-10.574	-19.558	0.635	-10.934	-14.42	-14.551	62.437
1571	1.571	-19.45	-2.68	-20.73	-10.203	-7.652	-12.741	-11.077	15.544
1572	1.572	-12.152	3.279	-25.967	-28.981	-7.083	-8.126	-10.504	-51.676
1573	1.573	2.481	-4.109	-19.211	-31.515	-11.93	-12.395	-9.936	-42.846
1574	1.574	0.264	-10.923	-13.236	-38.517	-8.656	-16.096	-8.589	-51.004
1575	1.575	9.863	-11.734	-2.628	-15.131	-11.587	-19.608	-8.215	-28.934
1576	1.576	8.038	-12.535	-1.3	0.526	-5.81	-12.296	-7.061	58.535
1577	1.577	6.42	-16.047	-2.475	-2.154	-9.911	-13.288	-10.753	70.348
1578	1.578	-3.722	-16.654	-10.82	-9.675	-8.014	-19.325	-3.41	81.203
1579	1.579	-4.948	-14.95	-11.824	-2.697	-14.055	-12.023	-2.45	-66.873
1580	1.58	-6.17	-12.47	-10.887	-9.082	-8.488	-7.229	-5.367	-45.799
1581	1.581	-13.576	-19.87	-18.847	0.599	-6.591	-11.512	-4.599	11.852
1582	1.582	-12.652	-14.674	-21.972	-8.098	-7.197	-12.319	-6.937	64.317
1583	1.583	-20.628	-13.738	-19.105	-12.736	-6.656	-2.869	-3.466	16.666
1584	1.584	-19.706	-12.999	-14.878	-11.406	-8.052	-9.29	-5.422	-26.587
1585	1.585	-18.775	-17.1	-5.995	-17.805	-10.418	-8.165	-2.527	-13.446
1586	1.586	-18.026	-20.604	2.309	0.158	-7.544	-5.111	-6.026	-49.087
1587	1.587	-18.814	-23.92	7.524	-7.438	-8.726	-6.131	-7.398	-125.016
1588	1.588	-22.309	-25.691	-7.2	-9.786	-9.924	-8.705	-14.005	-95.483
1589	1.589	-31.024	-19.924	-13.6	-11.917	-7.828	-14.373	-16.935	-33.033
1590	1.59	-22.684	-19.184	-15.538	-13.873	-11.155	-3.587	-16.197	40.277
1591	1.591	-8.738	-14.385	-13.8	-8.666	-7.133	-8.273	-18.556	30.38
1592	1.592	-14.532	-9.777	-9.166	-4.051	-10.652	-6.963	-16.662	3.711
1593	1.593	-19.756	-11.561	-2.016	-5.449	-11.087	-0.607	-17.278	-4.31
1594	1.594	-24.406	-8.118	-5.708	0.895	-8.213	0.545	-13.249	17.807
1595	1.595	-17.267	-7.77	-9.202	-0.325	-10.964	-0.411	-14.642	11.232
1596	1.596	-20.974	-12.645	-12.304	-10.054	-8.298	-1.358	-13.327	-19.162
1597	1.597	-22.163	-14.61	-7.467	-27.104	-6.217	-0.558	-11.248	-24.573
1598	1.598	-10.385	-12.901	-8.252	-24.807	-8.201	-7.874	-13.236	51.105
1599	1.599	-21.447	-5.978	-12.35	-14.179	-12.516	-4.937	-13.676	61.951
1600	1.6	-14.308	-1.163	-23.224	-8.384	-3.666	-4.142	-9.472	32.362
1601	1.601	-10.658	-9.136	-24.795	-6.664	-10.09	-11.474	-8.942	23.476
1602	1.602	-7.2	-12.256	-17.634	-11.329	-6.648	-6.615	-7.638	-98.645
1603	1.603	-10.313	-11.314	-16.457	-12.715	-9.808	-10.859	-3.239	-151.102
1604	1.604	-3.537	-13.856	-12.971	-16.42	-14.694	-5.239	-3.873	-71.559
1605	1.605	-9.536	-13.107	-3.315	-17.612	-13.977	-10.083	-8.765	-28.383
1606	1.606	-16.892	-12.545	-9.741	-16.665	-13.259	-13.387	-9.395	11.14
1607	1.607	-15.918	-14.517	-22.944	-15.724	-9.83	-10.516	-11.178	-24.412
1608	1.608	-21.912	-15.134	-24.735	-13.253	-7.929	-10.918	-12.576	-13.555
1609	1.609	-14.545	-9.361	-20.129	-14.065	-7.39	-13.255	-18.04	16.067
1610	1.61	-9.689	-11.702	-10.098	-14.669	-1.63	-19.861	-18.666	25.021
1611	1.611	-13.92	-8.237	-3.747	-14.116	-5.74	-24.709	-15.427	0.652
1612	1.612	-22.802	-15.601	-7.268	-12.408	-12.365	-16.77	-11.413	22.682
1613	1.613	-28.78	-8.834	-12.515	-8.952	-8.158	-13.671	-16.308	-51.334
1614	1.614	-12.704	-9.606	-15.44	-9.355	-8.988	-8.819	-16.946	-80.965
1615	1.615	-19.663	-3.995	-17.977	-9.751	-9.624	-11.336	-15.265	-18.421
1616	1.616	-30.312	-5.931	-10.663	-15.768	-10.249	-10.525	-11.842	-10.24
1617	1.617	-24.508	-15.986	-15.56	-15.017	-14.741	-15.112	-4.535	-17.542
1618	1.618	-22.775	-14.619	-13.097	-12.736	-13.045	-15.604	-5.547	2.437
1619	1.619	-14.852	-20.988	-0.956	-17.658	-13.462	-12.19	-12.373	32.881
1620	1.62	-10.605	-17.491	-9.715	-7.722	-12.138	-12.645	-8.163	16.537
1621	1.621	-14.291	-18.445	-17.705	-9.226	-12.558	-17.404	-10.545	-8.548
1622	1.622	-0.932	-20.163	-16.396	-0.469	-10.652	-17.94	-8.663	-12.917
1623	1.623	0.243	-17.239	-10.058	7.734	-4.874	-8.975	-10.648	-8.753
1624	1.624	-4.943	-16.455	-4.095	2.429	-2.585	-7.737	-8.964	-12.37
1625	1.625	-3.917	-22.06	-9.348	-12.251	-4.546	5.506	-14.824	-6.357
1626	1.626	-17.014	-23.989	-16.15	-44.025	0.072	-10.284	-9.063	-16.379
1627	1.627	-11.138	-20.693	-17.543	-34.386	-0.528	-3.823	-11.432	-19.363
1628	1.628	-12.818	-16.632	-11.588	-20.785	-1.906	2.06	-12.046	-16.567
1629	1.629	1.551	-13.137	-12.407	-8.434	-1.537	-6.599	-8.778	-8.872
1630	1.63	-8.086	-5.778	-14.378	-12.139	-7.365	-20.865	-14.219	21.57
1631	1.631	-13.271	-15.452	-12.46	-15.52	-19.572	-7.262	-3.399	-24.213
1632	1.632	-8.597	-14.291	-9.569	-12.491	-7.395	-8.961	-4.958	18.47
1633	1.633	-7.215	-8.275	-9.198	7.099	-5.862	-7.38	-3.609	46.248
1634	1.634	-13.579	-11.353	-11.55	-5.825	-7.235	-8.696	-7.288	-29.356
1635	1.635	-17.038	-20.238	-10.423	10.389	-19.051	-7.497	-3.809	-18.484
1636	1.636	-17.988	-14.228	-13.159	20.976	-23.712	-6.271	-4.788	11.173
1637	1.637	-20.866	-8.994	-8.928	-8.266	-7.858	-11.403	-1.897	20.104
1638	1.638	-21.62	-4.162	-12.428	-29.022	-9.995	-6.495	-2.678	-4.328
1639	1.639	-30.497	-13.842	-19.807	-17.865	-4.198	-8.952	-0.365	-26.395
1640	1.64	-26.999	-12.661	-18.87	-21.193	-2.465	-12.973	-3.863	-32.881
1641	1.641	-21.752	-9.135	-14.067	-11.812	-7.112	-8.082	-3.288	-75.289
1642	1.642	-8.94	-1.735	-13.315	2.303	-2.856	-16.759	-7.352	-113.86
1643	1.643	-3.689	-4.582	-12.561	-5.265	-14.664	-13.257	-10.83	-48.163
1644	1.644	4.263	-10.53	-19.156	-2.91	-6.723	-16.337	-9.469	-3.385
1645	1.645	2.926	-9.706	-19.944	-13.55	-5.36	-11.485	-9.069	4.831
1646	1.646	-0.727	-20.487	-15.892	-34.789	-4.189	-5.488	-3.054	-2.456
1647	1.647	-6.704	-15.793	-5.066	-15.086	-5.328	-11.101	-3.808	-8.999
1648	1.648	-7.659	-11.484	12.334	-17.574	-2.208	-13.045	-6.109	-2.965
1649	1.649	-18.481	-25.759	10.003	-15.213	-5.093	-8.419	-10.921	-8.291
1650	1.65	-8.41	-12.175	-9.169	-8.794	-18.237	-13.864	-15.542	-3.172
1651	1.651	-9.565	-13.876	-26.989	-10.659	-12.402	-10.41	-14.93	10.405
1652	1.652	-13.049	-15.384	-33.975	-5.377	3.493	-4.445	-13.546	14.483
1653	1.653	-20.394	-13.992	-19.086	-6.963	-11.383	-8.529	-10.226	3.166
1654	1.654	-19.42	-10.296	-1.676	-5.599	-5.552	-3.719	-11.348	-13.976
1655	1.655	-23.668	-16.301	9.939	-14.557	-3.784	-8.39	-14.982	-23.299
1656	1.656	-34.319	-4.512	3.557	-8.685	-8.402	-7.846	-21.324	-20.58
1657	1.657	-30.083	0.122	1.623	-1.397	-21.338	-14.844	-18.772	7.735
1658	1.658	-36.482	-9.932	-14.251	-8.187	-12.59	-8.104	-14.673	11.47
1659	1.659	-33.011	-18.812	-20.625	-19.584	-11	-3.892	-12.699	-33.186
1660	1.66	-25.679	-17.609	-14.797	-11.608	-9.6	-9.554	-6.65	-14.894
1661	1.661	-20.865	-20.658	-16.502	-12.953	-5.873	-14.444	-12.212	1.672
1662	1.662	-16.631	-17.726	-27.489	-21.9	-4.67	-5.791	-5.575	6.777
1663	1.663	-14.34	-16.94	-23.183	-27.841	-1.534	-11.835	-8.026	-6.727
1664	1.664	-10.891	-12.864	-16.747	-28.748	-2.457	4.193	-5.64	-19.146
1665	1.665	-0.843	-14.776	-3.552	-19.818	-8.413	-12.101	-9.06	-7.968
1666	1.666	-2.208	-20.769	8.663	-13.698	-15.72	-27.036	-12.28	-11.229
1667	1.667	1.459	-18.45	0.75	2.325	-12.773	-52.236	-11.622	-8.166
1668	1.668	2.61	-17.871	-3.483	37.115	-18.729	-69.318	-8.056	-10.799
1669	1.669	5.681	-15.93	-4.617	62.045	-17.904	-53.687	-10.304	-13.153
1670	1.67	-3.245	-14.207	-8.061	57.461	-13.016	-11.153	-3.663	21.993
1671	1.671	-16.423	-16.733	-15.383	28.349	-11.028	19.183	-6.501	-33.529
1672	1.672	-18.201	-12.286	-14.4	-13.328	-10.399	2.675	-8.956	-85.233
1673	1.673	-29.243	-10.557	-16.9	-40.823	-7.831	-12.474	-1.542	-24.644
1674	1.674	-45.14	-14.049	-17.654	-116.351	-9.125	-16.957	-4.385	16.004
1675	1.675	-38.795	-12.706	-11.045	-170.461	-9.453	-12.922	-12.261	8.64
1676	1.676	-44.627	-12.332	-5.008	-121.113	-9.012	-1.716	-9.107	2.059
1677	1.677	-35.957	-6.347	-5.745	-22.606	-7.795	-5.037	-19.883	8.055
1678	1.678	-28.053	-17.761	-13.642	43.192	-8.519	10.618	-21.172	-52.936
1679	1.679	-20.93	-9.81	-20.951	31.38	-7.694	7.884	-17.435	-77.359
1680	1.68	-19.806	-5.546	-31.742	63.91	-8.421	5.325	-20.861	-55.343
1681	1.681	-13.851	-9.211	-35.954	34.328	-4.701	7.594	-21.78	-21.892
1682	1.682	-10.795	-17.532	-27.01	79.077	-5.05	9.681	-22.683	8.417
1683	1.683	-9.852	-16.561	-8.962	54.73	-2.682	3.827	-18.368	-8.066
1684	1.684	-9.084	-13.646	-1.365	-41.605	-9.215	-4.922	-14.245	-13.127
1685	1.685	-1.735	-11.122	-3.643	-28.431	-4.334	-28.764	-4.709	-8.719
1686	1.686	-6.574	-10.347	-1.471	102.813	-3.523	-45.829	-5.822	-12.756
1687	1.687	-4.065	0.497	-11.116	-54.696	-9.093	-23.994	-9.262	13.58
1688	1.688	-9.69	-4.145	-16.297	-33.621	-7.108	-15.704	-8.248	16.874
1689	1.689	-4.862	-17.103	-14.71	-52.796	-5.127	-8.181	-3.37	-11.406
1690	1.69	-4.304	-32.974	-10.42	-140.265	-11.663	-10.524	-5.852	-22.711
1691	1.691	-9.737	-26.591	-16.776	-28.985	-7.357	0.101	-8.15	-12.739
1692	1.692	-4.916	-28.522	-13.255	-14.671	-8.09	5.901	-7.549	-3.56
1693	1.693	-4.342	-23.282	-12.247	-54.145	-12.885	4.154	-4.245	-0.961
1694	1.694	-8.411	-18.631	-15.11	-18.527	-9.566	-0.49	-4.81	-3.509
1695	1.695	-9.759	-22.888	-17.594	-51.026	-11.267	3.773	-6.146	-1.175
1696	1.696	-12.087	-19.205	-16.777	18.066	-17.04	-5.108	-5.742	-3.288
1697	1.697	-5.538	-20.375	-7.245	-44.452	-12.937	-3.917	-4.565	-5.215
1698	1.698	-2.669	-13.02	-13.568	-36.313	-8.065	-6.986	-8.23	-6.965
1699	1.699	-8.697	-2.175	-12.34	-14.241	-8.611	-2.113	-4.936	-11.614
1700	1.7	-4.659	-6.429	-13.25	-34.154	-10.318	-4.582	-7.068	-1.566
1701	1.701	-2.715	-15.298	-6.437	-15.935	-10.685	-10.149	-4.36	-5.259
1702	1.702	-12.774	-14.104	-3.902	56.27	-7.367	-19.58	-4.758	-1.788
1703	1.703	-17.027	-0.143	-6.213	6.94	-7.709	-15.851	-9.605	1.295
1704	1.704	-18.18	13.421	-11.028	51.66	-9.614	-14.647	-13.088	12.1
1705	1.705	-12.167	15.181	-4.993	92.333	-6.875	-11.488	-16.38	7.794
1706	1.706	-9.049	4.166	-9.012	25.595	-8.392	-18.201	-8.646	-11.809
1707	1.707	-17.943	-17.468	-10.901	-19.073	-10.3	-13.873	-7.685	-37.396
1708	1.708	-21.396	-26.702	-20.923	-43.414	-9.508	-4.911	-10.584	-20.386
1709	1.709	-9.548	-35	-19.543	-50.731	-11.029	-6.004	-20.251	-42.282
1710	1.71	-7.932	-37.496	-20.686	-17.234	-10.415	-9.032	-16.568	-50.661
1711	1.711	-15.025	-16.38	-19.514	25.372	-7.291	-8.003	-15.394	-32.898
1712	1.712	-16.11	-8.036	-22.604	-57.817	-8.419	-10.466	-16.358	2.103
1713	1.713	-17.18	-5.507	-23.578	-45.994	-9.549	-16.025	-15.38	7.102
1714	1.714	-20.18	-17.12	-10.4	-13.46	-7.579	-11.133	-12.858	2.611
1715	1.715	-28.989	-2.21	-0.694	-82.529	-9.677	-15.703	-15.173	-9.82
1716	1.716	-32.394	-0.249	4.581	51.816	-7.721	-9.065	-15.754	39.301
1717	1.717	-22.639	-12.396	-3.293	186.559	-8.478	-4.754	-13.83	-61.559
1718	1.718	-8.25	-16.977	-4.6	134.166	-11.743	-10.34	-8.416	-104.741
1719	1.719	-6.257	-1.047	-8.24	22.966	-8.826	-9.734	-3.586	-38.965
1720	1.72	-11.439	-7.376	-9.381	-20.106	-9.196	-6.391	-5.534	20.614
1721	1.721	-3.449	-13.133	-2.015	-33.194	-4.916	-2.216	-6.121	31.453
1722	1.722	-19.27	-7.857	-2.974	-212.167	-7.404	-6.912	-4.768	-17.951
1723	1.723	-8.589	-9.326	-2.189	-135.328	-9.703	-16.864	-9.223	-9.132
1724	1.724	-6.629	-7.907	-9.529	-65.678	-8.509	-18.117	-7.478	-1.022
1725	1.725	-22.494	-11.543	-20.362	-2.267	-7.325	-16.842	-10.962	-8.363
1726	1.726	-20.351	-10.35	-21.719	-21.497	-7.691	-17.906	-11.363	-14.938
1727	1.727	-22.265	-22.147	-20.57	-4.062	-5.544	-18.797	-16.213	3.251
1728	1.728	-16.991	-26.78	-19.421	11.927	-9.395	-11.984	-11.582	8.665
1729	1.729	-8.988	-13.794	-18.466	-2.223	-8.024	-4.018	-8.693	13.637
1730	1.73	-13.183	-15.503	-17.516	-15.235	-10.332	-4.964	-6.181	9.122
1731	1.731	-19.502	-13.935	-11.539	-26.903	-12.445	-3.977	-13.544	5.033
1732	1.732	-27.753	-15.283	-15.617	-15.979	-8.758	-1.422	-10.453	-6.172
1733	1.733	-37.367	-18.963	-15.045	-6.011	-9.14	-6.981	-13.357	-2.833
1734	1.734	-36.136	-17.805	-11.754	2.955	-7.979	-8.887	-12.578	-49.823
1735	1.735	-34.925	-16.835	-11.177	-5.188	-9.918	-9.452	-8.508	-83.275
1736	1.736	-23.064	-15.853	-4.213	2.17	-14.953	-8.854	-7.911	-40.679
1737	1.737	-15.078	-9.844	-13.109	8.851	-7.602	-12.331	-11.185	-24.201
1738	1.738	-13.685	-13.888	-11.944	-9.396	-6.647	-11.906	-9.435	-19.111
1739	1.739	-4.762	-13.293	-10.978	-14.841	-2.403	-14.001	-6.912	12.881
1740	1.74	-5.911	-11.358	-8.066	-9.825	-8.03	-15.123	-4.575	16.973
1741	1.741	1.467	-15.438	-10.566	3.654	-7.467	-17.799	-4.953	5.774
1742	1.742	0.495	-20.274	-12.871	-0.355	-8.067	-19.9	-6.101	-4.26
1743	1.743	-0.276	-15.622	-12.279	-11.503	-6.339	-15.439	-11.897	-7.311
1744	1.744	-9.193	-15.028	-10.332	-14.756	-9.841	-16.025	-12.664	-9.985
1745	1.745	-3.196	-18.504	-18.068	-11.605	-4.444	-20.105	-12.083	-12.496
1746	1.746	8.607	-12.116	-19.028	-14.281	-11.049	-17.59	-8.799	-14.801
1747	1.747	0.675	-14.624	-21.934	-11.659	-8.556	-15.239	-8.217	-8.394
1748	1.748	-6.488	-15.395	-13.98	-9.285	-9.351	-17.361	-5.702	-10.307
1749	1.749	-15.39	-20.223	-14.949	-15.603	-12.853	-19.307	-6.094	-8.56
1750	1.75	-33.389	-28.906	-15.918	-13.583	-9.586	-15.839	-10.94	-7.025
1751	1.751	-25.85	-25.402	-9.931	-8.295	-10.19	-12.954	-2.249	-5.665
1752	1.752	-23.533	-18.032	-5.881	-6.675	-13.696	-6.983	-5.748	-9.329
1753	1.753	-25.678	-7.192	-3.969	-5.206	-13.332	-1.019	-10.988	-8.156
1754	1.754	-23.773	-5.824	-4.573	-19.478	-8.513	-13.245	-10.049	-9.108
1755	1.755	-25.542	-9.468	-10.016	-21.333	-9.119	-11.546	-9.303	-8.121
1756	1.756	-14.51	-20.279	-20.867	-19.505	-10.89	-16.232	-13.397	-16.041
1757	1.757	-21.661	-27.435	-19.331	-17.952	-11.3	-9.118	-16.902	-12.94
1758	1.758	-28.063	-7.906	-17.983	-16.632	-9.968	-8.004	-16.347	-10.053
1759	1.759	-34.081	-10.649	-14.314	-4.876	-12.895	-4.57	-10.95	-16.041
1760	1.76	-20.152	-8.167	-3.472	-9.561	-7.696	-3.647	-12.905	-11.99
1761	1.761	-18.224	-10.522	-2.114	-8.215	-9.658	1.136	-9.63	-11.435
1762	1.762	-23.47	0.106	-0.949	-4.504	-9.099	5.34	-11.383	-6.785
1763	1.763	-21.946	9.756	-16.636	-8.025	-10.864	-2.071	-11.011	-13.333
1764	1.764	-14.805	1.042	-18.787	-4.938	-10.5	-8.894	-11.407	-15.829
1765	1.765	2.219	-16.386	-24.597	-9.762	-7.232	-8.143	-9.287	-13.481
1766	1.766	-4.771	-32.644	-26.339	-12.312	-9.384	-12.257	-3.301	-16.935
1767	1.767	1.592	-39.042	-21.686	-8.173	-12.122	-1.466	-9.307	-17.44
1768	1.768	3.513	-29.461	-17.426	-12.874	-6.336	-3.069	-5.244	-16.873
1769	1.769	8.722	-20.917	-5.627	-12.269	-7.146	-4.491	-4.661	-13.429
1770	1.77	-15.101	-10.007	-4.092	-20.113	-7.756	-18.897	-7.945	-13.004
1771	1.771	-18.425	-14.287	-8.361	-23.356	-11.082	-24.785	-15.673	-7.104
1772	1.772	-9.171	-31.281	-9.528	-24.459	-7.063	-16.155	-14.692	-7.776
1773	1.773	-6.508	-14.942	-13.019	-11.519	-12.915	-20.857	-15.641	-7.129
1774	1.774	1.004	-0.001	-5.675	-9.675	-7.356	-31.006	-14.856	-5.124
1775	1.775	-1.367	5.82	3.204	-11.411	-6.822	-11.498	-9.229	-10.454
1776	1.776	-7.803	18.162	9.177	-15.987	-6.284	8.234	-8.637	-10.943
1777	1.777	-21.389	10.364	1.808	-14.6	-8.059	26.007	-13.281	-7.579
1778	1.778	-26.668	-8.366	-7.099	-15.71	-7.706	28.228	-11.542	-4.604
1779	1.779	-15.681	-15.943	-8.268	-16.843	-6.38	17.489	-12.909	-5.907
1780	1.78	-19.965	-4.35	-11.361	-0.764	-10.475	3.852	-9.628	-9.183
1781	1.781	-18.848	-2.243	-16.205	1.555	-4.701	-19.076	-10.027	-15.761
1782	1.782	-12.89	-4.2	-10.211	3.649	-3.962	-34.827	-11.98	-18.662
1783	1.783	-22.613	-5.945	-6.156	-6.043	-2.059	-20.783	-10.829	-21.171
1784	1.784	-8.354	-10.59	-2.667	-14.723	-6.734	-18.366	-7.377	-15.561
1785	1.785	-14.235	-20.612	-10.013	-13.144	-6.179	-34.721	-10.695	-4.762
1786	1.786	-19.533	-16.877	-18.914	-8.877	-8.72	-28.442	-11.886	-15.851
1787	1.787	-11.676	-20.325	-24.922	-2.484	-6.424	-30.483	-9.211	-23.028
1788	1.788	-7.468	-21.268	-21.838	-3.642	-6.828	-18.406	-8.086	-24.206
1789	1.789	-3.84	-18.398	-26.678	-17.605	-6.458	-16.955	-12.957	-18.202
1790	1.79	-19.557	-14.235	-25.909	-15.712	-9.953	-15.693	-11.049	-21.264
1791	1.791	-4.693	-21.643	-28.236	-17.488	-7.066	-6.885	-15.729	-12.317
1792	1.792	-14.393	-22.635	-17.414	-22.181	-13.079	3.851	-12.865	-18.284
1793	1.793	-5.702	-20.157	-15.879	-12.163	-12.318	5.095	-8.07	-8.582
1794	1.794	-23.148	-11.285	-11.646	2.114	-6.717	1.308	-6.188	10.978
1795	1.795	-25.514	-10.175	-15.33	-3.754	-7.315	-14.467	-3.327	-3.166
1796	1.796	-31.961	-13.339	-4.507	-16.014	-11.972	-46.482	-11.304	-10.726
1797	1.797	-22.352	-10.513	-17.489	-17.629	-10.243	-23.737	-10.198	-13.062
1798	1.798	-24.181	-13.114	-5.302	-19.055	-8.899	-11.437	-9.282	-2.436
1799	1.799	-28.926	-20.55	-6.838	-15.439	-6.584	-7.825	-6.437	7.258
1800	1.8	-18.945	-21.615	0.34	-12.014	-9.495	-11.178	-2.242	-4.866
1801	1.801	-22.711	-24.237	1.519	-6.843	-9.883	-8.136	-4.625	-15.84
1802	1.802	-21.627	-12.142	5.014	-2.031	-8.727	-10.894	-8.154	-11.548
1803	1.803	-12.01	-13.968	-2.351	-1.291	-12.213	-8.411	-2.208	-15.197
1804	1.804	-15.762	-25.082	-9.174	-8.667	-8.925	-1.484	-6.334	-11.679
1805	1.805	-31.517	-23.853	-15.227	-7.762	-4.856	-3.664	-6.967	-14.764
1806	1.806	-33.732	-17.572	-19.358	-8.631	-12.786	-5.663	-8.955	-19.597
1807	1.807	-16.391	-16.494	-24.265	-12.791	-13.949	-3.979	-6.113	-15.342
1808	1.808	-14.152	-6.914	-26.257	-14.825	-10.845	0.622	-11.977	-17.674
1809	1.809	-16.349	-10.696	-29.197	-18.201	-9.872	-9.473	-19.397	-6.847
1810	1.81	-14.477	-9.652	-24.383	-14.203	-9.089	-5.815	-16.549	4.177
1811	1.811	-9.305	-6.667	-18.407	-22.195	-11.392	-9.315	-15.832	-2.962
1812	1.812	-7.795	4.075	-6.225	-21.111	-10.598	-10.309	-11.827	-1.771
1813	1.813	-12.079	-17.667	2.479	-24.277	-11.156	-20.003	-13.819	4.264
1814	1.814	-23.914	-20.858	-5.455	-15.452	-10.554	-34.345	-11.95	-9.632
1815	1.815	-12.897	-18.272	-4.096	-16.676	-9.944	-13.086	-9.116	-23.18
1816	1.816	-11.531	-10.875	-13.017	-9.4	-5.076	-10.4	-14.005	-28.413
1817	1.817	-9.586	40.654	-16.511	1.367	-12.402	-2.877	-15.988	-23.746
1818	1.818	-0.68	75.571	-11.289	11.396	-1.54	-0.562	-14.292	-13.66
1819	1.819	-1.856	29.975	-10.327	10.201	-5.764	10.075	-13.955	-14.799
1820	1.82	1.233	-61.665	-12.868	8.981	-2.047	4.255	-21.747	-18.446
1821	1.821	2.194	-101.23	-13.678	-7.148	6.314	-0.987	-20.448	-24.431
1822	1.822	-5.738	-113.128	-13.731	-37.425	1.118	-24.79	-23.402	-31.779
1823	1.823	-8.805	-59.024	-13.213	-39.854	2.126	-7.761	-17.45	-22.849
1824	1.824	-2.009	-29.48	-8.622	-42.062	-3.841	-42.218	-18.267	-31.185
1825	1.825	-15.142	-128.041	-12.742	-36.329	-7.866	-55.764	-15.984	-34.32
1826	1.826	-20.893	-88.593	-19.763	-17.015	-15.76	-26.718	-6.529	-19.675
1827	1.827	-8.667	-5.199	-22.714	-19.582	-12.619	30.03	-7.713	-4.865
1828	1.828	-13.292	48.967	-14.83	6.108	-17.411	21.951	3.108	8.602
1829	1.829	-23.317	39.037	-20.097	-4.014	-13.114	14.656	-1.157	31.405
1830	1.83	-11.468	30.034	-9.337	-0.988	-12.298	8.117	-0.006	22.202
1831	1.831	-19.358	21.826	-5.157	13.097	-8.782	-10.044	-3.5	8.136
1832	1.832	-17.955	-0.295	-6.407	0.29	-8.161	-4.607	-8.735	-9.641
1833	1.833	-8.988	-6.928	-17.327	-30.157	-8.695	0.446	4.035	-2.653
1834	1.834	4.22	-37.359	-16.024	-26.167	-11.165	-3.966	-1.186	-4.767
1835	1.835	2.539	-42.806	-9.687	-14.993	-10.743	0.144	0.363	-2.82
1836	1.836	10.517	-17.679	1.101	-11.759	-11.091	-3.504	-0.988	2.416
1837	1.837	-11.111	-4.169	-6.095	-8.716	-11.45	-0.178	-4.665	13.455
1838	1.838	-14.144	33.345	-15.022	-0.461	-10.257	-15.829	-8.147	-5.322
1839	1.839	-16.791	68.533	-11.549	1.973	-10.416	-18.489	-13.36	-12.884
1840	1.84	-24.277	18.199	-10.58	-5.06	-9.611	-15.919	-6.582	-24.484
1841	1.841	-31.199	-15.29	-5.729	9.805	-10.355	-8.9	-7.347	-26.609
1842	1.842	-37.539	-9.301	-9.984	-3.749	-9.745	-2.438	-8.11	-28.526
1843	1.843	-27.824	-14.725	-2.623	-15.962	-8.175	-0.417	-6.159	-19.82
1844	1.844	-22.55	0.395	-17.348	-4.93	-5.055	-9.02	-16.2	0.894
1845	1.845	-5.096	4.916	-15.249	-0.654	-5.414	-23.193	-14.814	-7.416
1846	1.846	1.922	9.04	-13.345	-7.042	-9.06	-9.501	-2.983	-9.953
1847	1.847	4.113	5.412	-22.06	-3.574	-6.705	-11.143	-7.607	-3.02
1848	1.848	2.239	-4.593	-26.721	-13.267	-9.582	-25.354	-3.333	-34.978
1849	1.849	-20.528	-1.431	-28.064	-19.685	-9.168	-23.299	-4.472	-66.914
1850	1.85	-23.552	-4.072	-24.378	-20.885	-9.53	-21.448	-10.443	-46.214
1851	1.851	-20.772	-11.536	-13.518	-36.952	-6.024	-19.824	-17.767	-19.918
1852	1.852	-28.256	-18.408	5.265	-25.333	-8.325	-23.989	-14.837	-16.662
1853	1.853	-11.933	-16.173	28.48	-31.719	-7.141	-12.109	-10.553	-19.794
1854	1.854	-5.48	12.961	19.162	-6.557	-6.734	-10.496	-17.879	-0.101
1855	1.855	0.388	-15.978	16.441	17.232	-7.096	2.529	-14.95	2.374
1856	1.856	-1.318	-42.195	3.659	14.143	-2.24	-6.125	-10.661	0.007
1857	1.857	-2.834	-32.023	-7.972	11.46	-10.159	-10.725	-12.951	6.345
1858	1.858	-18.65	-10.041	-22.884	-1.284	-4.915	-17.853	-4.981	4.361
1859	1.859	-20.731	-7.217	-28.692	-12.9	-9.727	-21.495	-10.18	-4.396
1860	1.86	-14.874	-14.65	-19.993	-23.512	-12.219	-20.317	-9.19	-25.135
1861	1.861	-23.528	-30.79	-31.023	-6.003	-12.973	-6.35	-4.901	-27.875
1862	1.862	-31.411	-45.581	-32.352	-12.909	-12.377	-12.083	-8.933	-25.393
1863	1.863	-21.294	-16.435	-44.111	-10.711	-10.428	-13.736	-0.963	-27.752
1864	1.864	-24.923	-3.945	-39.426	-20.335	-14.485	-9.043	-1.891	4.139
1865	1.865	-30.89	-0.175	-17.741	-11.585	-10.989	-10.371	-14.623	8.53
1866	1.866	-31.829	-17.1	-20.816	-19.487	-9.619	-9.16	-12.838	-20.577
1867	1.867	-20.98	-38.844	-18.093	-41.11	-7.473	-12.551	-17.442	-16.978
1868	1.868	-5.108	-18.924	-10.535	-37.959	-10.174	-11.46	-10.237	-13.753
1869	1.869	-11.489	-21.266	10.569	-12.323	-14.418	-4.618	-9.023	-16.897
1870	1.87	-28.902	-23.476	13.295	-8.932	-13.057	-10.627	-7.806	-2.822
1871	1.871	-31.225	-17.081	15.83	6.868	-5.693	-21.237	-15.11	4.672
1872	1.872	-37.611	-30.657	13.53	21.059	-10.912	-5.296	-14.094	-16.477
1873	1.873	-24.066	-25.445	-1.334	3.287	-8.01	1.068	-14.814	14.628
1874	1.874	-18.858	-20.724	0.635	-3.635	-8.789	-8.68	-12.431	26.974
1875	1.875	-39.592	-33.563	-1.067	-31.293	-9.572	-3.529	-15.849	30.617
1876	1.876	-19.897	-35.256	-8.974	-20.103	-11.519	-11.453	-16.358	40.649
1877	1.877	-12.407	-33.578	-16.129	-16.783	-13.481	-7.235	-20.344	18.766
1878	1.878	-24.089	-11.698	-30.436	-7.445	-6.919	-19.082	-21.623	-23.813
1879	1.879	-13.538	16.805	-1.38	0.95	-7.71	-14.487	-15.155	-115.361
1880	1.88	-11.703	5.795	-5.423	-11.755	-3.658	-15.772	-9.083	-75.909
1881	1.881	-10.052	-11.051	-1.717	-18.606	-7.158	-16.704	-8.243	-40.335
1882	1.882	-14.773	-13.988	-4.966	4.928	-11.818	-20.092	-13.02	-29.498
1883	1.883	-4.788	-16.573	-26.779	1.946	-11.254	-14.864	-13.552	-19.63
1884	1.884	-3.702	-29.232	-24.022	-23.516	-5.461	-12.071	-6.92	-10.762
1885	1.885	4.568	-22.182	-26.492	-13.412	-9.537	-2.525	-9.393	-2.692
1886	1.886	-2.832	-7.221	-38.061	-10.279	-2.963	1.082	-5.292	-10.102
1887	1.887	-9.648	-9.07	-40.145	3.872	-5.487	11.786	-3.322	-3.584
1888	1.888	-7.199	-0.268	-38.18	11.454	-9.566	1.583	-10.655	2.36
1889	1.889	-4.953	-8.09	-39.906	-14.199	-6.097	-2.121	-5.791	-14.164
1890	1.89	-4.433	-6.619	-35.233	-31.146	-9.4	1.255	-6.546	-9.202
1891	1.891	2.86	-5.41	-19.33	-46.764	-6.508	-12.877	-8.846	-13.74
1892	1.892	-2.047	-4.235	-8.654	-26.963	-5.158	-15.015	-8.247	-1.429
1893	1.893	-6.394	-20.301	12.668	-29.464	-6.525	-31.063	-8.81	-5.173
1894	1.894	-10.518	-41.416	21.018	-27.13	-6.923	-63.124	-12.861	-1.94
1895	1.895	-21.39	-21.668	13.497	-12.19	-10.616	-58.797	-5.884	7.315
1896	1.896	-29.347	-8.88	-2.722	-6.349	-15.086	-29.93	-6.839	4.58
1897	1.897	-16.394	-11.199	-4.806	-4.561	-7.368	-11.28	-2.559	-8.218
1898	1.898	-21.638	-13.338	-18.313	9.823	-8.358	-8.117	-6.615	-19.842
1899	1.899	-23.196	-15.285	-16.541	15.66	-5.482	0.964	-8.536	-13.496
1900	1.9	-13.164	-20.524	-21.168	-10.652	-8.025	20.478	-7.948	-11.598
1901	1.901	-9.528	-22.112	-11.085	-14.285	-7.277	2.57	-7.368	-13.34
1902	1.902	-13.061	-14.994	3.275	-4.137	-9.236	9.589	-9.889	-8.675
1903	1.903	-7.904	-11.364	9.134	-7.159	-9.839	11.765	-6.6	-4.4
1904	1.904	-10.839	-3.084	-13.638	1.225	-11.599	13.719	-8.727	-8.055
1905	1.905	-2.912	-8.34	-16.687	-16.486	-3.69	5.037	-12.409	-9.164
1906	1.906	-3.898	-5.485	-8.317	-27.989	-9.711	3.556	-13.762	-10.088
1907	1.907	-10.691	-6.325	-15.842	-25.772	-12.821	7.882	-12.591	-7.158
1908	1.908	-9.924	-0.768	-18.16	3.324	-15.747	-0.969	-8.129	-9.655
1909	1.909	-18.84	-5.647	-7.517	-25.66	-11.51	0.223	-7.532	-17.022
1910	1.91	-22.334	-7.618	-9.456	-59.682	-9.211	-15.812	-11.009	-12.219
1911	1.911	-19.241	-2.242	-21.636	-27.738	-7.302	-50.812	-8.68	-18.256
1912	1.912	-24.071	-4.23	-26.285	-23.656	-6.746	-55.837	-7.518	-15.959
1913	1.913	-24.813	-11.639	-13.313	-4.848	-3.866	-23.916	-11.967	-11.138
1914	1.914	-20.684	-4.88	2.567	12.224	-8.717	-11.557	-10.214	-7.851
1915	1.915	-12.678	-12.819	-8.048	15.335	-10.668	-15.274	-9.828	-3.733
1916	1.916	-2.929	-22.515	-9.922	1.218	-11.265	-46.288	-10.228	-6.172
1917	1.917	-1.686	-34.369	-8.125	3.753	-8.766	-58.685	-13.141	-11.542
1918	1.918	-7.595	-17.008	-3.436	-21.945	-8.392	-9.51	-16.823	-16.309
1919	1.919	-14.856	-14.694	-10.554	-31.974	-7.246	51.134	-17.212	-11.615
1920	1.92	-15.753	4.474	-14.185	-47.621	-9.974	-5.589	-14.313	-13.389
1921	1.921	-21.697	17.291	-15.305	-5.016	-4.962	-42.358	-9.094	-13.755
1922	1.922	-29.001	10.373	-24.934	1.036	-6.909	18.342	-13.937	-16.045
1923	1.923	-20.045	-12.984	-18.496	-4.31	-7.503	59.097	-12.006	-16.471
1924	1.924	-11.662	-28.614	-17.304	20.904	-11.001	22.193	-14.912	-22.435
1925	1.925	-10.621	-20.27	-9.923	62.168	-11.404	-51.771	-16.267	-19.872
1926	1.926	-5.725	-38.067	2.86	12.261	-4.84	17.265	-14.914	-19.062
1927	1.927	7.503	-31.148	-5.853	-7.625	-9.694	43.944	-13.758	-15.565
1928	1.928	13.381	-37.617	-10.507	-13.557	-12.22	19.543	-13.38	-5.525
1929	1.929	4.743	-31.795	-9.185	-18.888	-11.45	-91.587	-11.448	16.089
1930	1.93	0.197	-26.492	-8.024	-54.012	-6.616	-202.923	-9.32	0.272
1931	1.931	-21.371	-21.765	-16.336	-40.396	-6.037	-72.95	-10.086	-42.386
1932	1.932	-18.151	-17.61	-28.131	-44.418	-5.459	14.457	-5.82	-48.417
1933	1.933	-15.323	-18.985	-26.589	-33.137	-10.296	93.952	-4.073	-9.711
1934	1.934	-27.974	-15.697	-19.443	11.628	-12.235	79.518	-4.453	5.4
1935	1.935	-34.835	0.147	-10.545	17.65	-15.132	13.676	-4.05	0.978
1936	1.936	-32.587	-6.964	-7.056	23.092	-12.618	49.358	-6.936	5.07
1937	1.937	-26.688	-9.215	-3.968	8.027	-6.229	38.605	-2.47	1.415
1938	1.938	-17.909	-11.233	-1.067	-33.14	-7.005	-69.839	-11.356	-1.85
1939	1.939	-28.868	-9.519	-10.728	-27.658	-7.783	2.427	-10.184	-11.115
1940	1.94	-27.447	-7.976	-14.384	-12.534	-9.724	68.305	-9.013	-2.795
1941	1.941	-18.476	-12.253	-10.869	-8.071	-14.371	56.582	-8.043	-10.334
1942	1.942	-0.409	2.03	-16.054	12.629	-6.634	24.085	-9.003	-12.65
1943	1.943	-13.101	3.924	-7.105	1.417	-7.61	-25.212	-6.48	-10.512
1944	1.944	-24.626	-15.485	-17.888	-15.59	-2.795	-34.088	-12.087	-12.446
1945	1.945	-18.144	-23.09	-22.097	-12.467	-3.612	-9.66	-11.501	-24.633
1946	1.946	-20.003	-16.142	-23.227	-26.575	-4.438	-31.658	-12.065	-23.081
1947	1.947	-14.698	-14.059	-22.062	-34.093	-5.079	-25.011	-5.464	-24.436
1948	1.948	-22.533	-23.816	-12.388	-12.961	-4.552	30.069	-9.702	-18.05
1949	1.949	-18.195	-22.182	-0.592	1.19	-5.186	37.479	-7.36	-28.892
1950	1.95	-6.328	-4.902	0.955	-27.088	-7.738	-63.389	-6.76	-27.535
1951	1.951	4.788	-11.985	-9.103	-61.189	-8.139	-164.486	-8.684	-15.727
1952	1.952	14.935	-14.154	-10.248	-29.25	-11.024	-125.086	-9.25	-7.782
1953	1.953	-4.561	-16.12	-11.391	-16.868	-12.916	-65.435	-8.853	-12.016
1954	1.954	-18.633	-7.506	-12.342	-20.563	-7.053	-54.441	-8.445	-20.885
1955	1.955	-5.817	-18.624	-21.271	-17.309	-11.051	-64.298	-11.329	-12.531
1956	1.956	-8.101	-17.323	-12.974	-8.061	-14.482	-55.424	-14.028	-2.822
1957	1.957	-18.694	-13.719	-7.766	0.236	-11.162	-31.233	-15.173	3.586
1958	1.958	-20.584	-7.727	-12.633	2.732	-9.397	-9.416	-14.385	19.286
1959	1.959	-18.815	-12.951	-11.881	-4.241	-9.765	-3.124	-9.913	21.438
1960	1.96	-14.146	-13.917	-14.218	10.641	-8.391	2.522	-9.317	4.033
1961	1.961	-24.176	-14.746	-4.752	12.527	-9.529	29.984	-3.882	-7.555
1962	1.962	-38.452	-17.149	-11.161	-10.305	-8.348	34.803	-10.445	-9.667
1963	1.963	-44.218	-25.18	-17.178	-13.39	-14.14	39.079	-12.936	-19.318
1964	1.964	-38.961	-22.124	-20.284	0.767	-11.802	43.178	-5.57	-38.641
1965	1.965	-30.996	-9.368	-25.117	8.333	-6.964	39.621	-6.525	-51.385
1966	1.966	-26.692	-0.736	-19.13	-7.921	-6.393	2.079	-7.28	-39.738
1967	1.967	-17.745	-8.766	-6.96	-35.626	-7.008	-22.963	-14.618	-46.091
1968	1.968	-4.538	-30.511	-1.752	-16.874	-8.419	-54.818	-9.76	-17.034
1969	1.969	7.678	-39.842	2.882	6.87	-7.108	-117.135	-7.223	45.494
1970	1.97	6.129	-59.622	-1.392	3.693	-4.248	-108.028	-6.425	0.82
1971	1.971	10.362	-46.865	-13.218	-10.511	-7.006	-34.649	-12.972	-7.276
1972	1.972	3.942	-53.855	-24.263	-23.341	-9.013	-5.102	-10.427	29.703
1973	1.973	7.373	-26.211	-20.016	-25.7	-6.178	39.52	-11.175	-17.112
1974	1.974	-0.027	0.078	-16.353	-19.345	-6.629	96.244	-10.559	-23.104
1975	1.975	-2.98	3.345	-5.538	-21.289	-7.86	88.544	-11.113	-17.676
1976	1.976	2.972	44.146	-4.2	-26.532	-8.69	41.284	-7.022	-2.566
1977	1.977	0.601	60.543	-5.385	-34.54	-13.19	22.827	-5.65	1.904
1978	1.978	-10.303	-15.142	2.909	-38.891	-12.634	28.224	-10.085	-2.129
1979	1.979	-24.691	-47.668	-4.473	-35.296	-12.069	33.268	-6.011	9.119
1980	1.98	-30.61	-57.525	-19.219	-17.364	-11.635	37.593	-9.483	5.87
1981	1.981	-39.456	76.787	-17.133	0.338	-12.894	16.699	-9.861	-3.415
1982	1.982	-34.963	134.479	-7.499	2.581	-17.642	-9.614	-11.012	-17.565
1983	1.983	-27.982	82.089	-16.251	-8.142	-10.244	42	-12.161	-20.107
1984	1.984	-16.339	66.242	-17.836	1.467	-13.128	-24.529	-14.078	-22.414
1985	1.985	-24.443	-5.925	-22.119	6.653	-8.844	-104.936	-16.19	-16.005
1986	1.986	-11.636	-19.071	-13.233	-1.34	-8.095	-93.807	-11.726	-17.934
1987	1.987	-3.07	-54.677	-14.407	-14.377	-7.54	-103.511	-12.302	-16.187
1988	1.988	-7.84	-87.217	-19.648	-19.688	-8.157	-58.848	-12.876	-14.657
1989	1.989	-6.605	-97.086	-18.708	-11.869	-5.331	-51.018	-8.043	-7.528
1990	1.99	-13.133	-70.374	-17.976	-7.727	-10.291	-43.887	-4.764	-13.965
1991	1.991	-14.421	-45.979	-10.646	1.082	-7.165	2.738	-11.359	-15.164
1992	1.992	-30.602	-38.605	-9.7	-0.159	-3.235	-27.838	-10.595	-9.977
1993	1.993	-37.652	-31.996	-7.204	-9.9	4.618	-11.669	-9.828	-9.053
1994	1.994	-44.148	-37.954	-6.431	-8.836	15.396	-37.139	-11.776	-13.369
1995	1.995	-30.718	-43.343	-7.02	4.179	14.026	-33.008	-15.085	-9.364
1996	1.996	-32.582	-8.103	-3.741	-4.646	12.814	-4.36	-18.007	-12.917
1997	1.997	-34.259	14.753	-4.321	-15.745	6.722	-31.029	-12.222	-23.048
1998	1.998	-18.497	27.169	-12.249	0.06	1.368	20.257	-16.305	-24.456
[truncated: 8,206 more rows]
