# Supplementary material for: Associations between lower-limb muscle activation and knee flexion in post-stroke individuals: A study on the stance-to-swing phases of gait
Source: PLoS One. 2017 Sep 8;12(9):e0183865. doi: 10.1371/journal.pone.0183865 (PMC5590852; doi:10.1371/journal.pone.0183865)
Supplement: S1 Dataset — (ZIP) [file pone.0183865.s001.zip › S1_Dataset/Patient group/4/2/point.csv]

Frame	Time	sacrum.X	sacrum.Y	sacrum.Z	r asis.X	r asis.Y	r asis.Z	r thigh.X	r thigh.Y	r thigh.Z	r bar 1.X	r bar 1.Y	r bar 1.Z	r knee 1.X	r knee 1.Y	r knee 1.Z	r knee 2.X	r knee 2.Y	r knee 2.Z	r bar 2.X	r bar 2.Y	r bar 2.Z	r mall.X	r mall.Y	r mall.Z	r met.X	r met.Y	r met.Z	l asis.X	l asis.Y	l asis.Z	l thigh.X	l thigh.Y	l thigh.Z	l bar 1.X	l bar 1.Y	l bar 1.Z	l knee 1.X	l knee 1.Y	l knee 1.Z	l knee 2.X	l knee 2.Y	l knee 2.Z	l bar 2.X	l bar 2.Y	l bar 2.Z	l mall.X	l mall.Y	l mall.Z
0	0	-1.405	0.971	0.445	NaN	NaN	NaN	NaN	NaN	NaN	-1.285	0.711	0.64	-1.292	0.545	0.587	-1.307	0.445	0.594	NaN	NaN	NaN	-1.323	0.085	0.578	-1.205	0.035	0.618	NaN	NaN	NaN	-1.34	0.881	0.231	-1.356	0.703	0.201	-1.331	0.554	0.262	-1.376	0.289	0.21	NaN	NaN	NaN	-1.349	0.094	0.293
1	0.005	-1.405	0.971	0.445	NaN	NaN	NaN	NaN	NaN	NaN	-1.286	0.711	0.64	-1.292	0.545	0.587	-1.307	0.444	0.594	NaN	NaN	NaN	-1.323	0.085	0.578	-1.205	0.035	0.617	NaN	NaN	NaN	-1.34	0.881	0.232	-1.357	0.703	0.201	-1.331	0.554	0.262	-1.376	0.289	0.21	NaN	NaN	NaN	-1.35	0.095	0.293
2	0.01	-1.405	0.971	0.445	NaN	NaN	NaN	NaN	NaN	NaN	-1.286	0.711	0.64	-1.292	0.545	0.587	-1.307	0.444	0.594	NaN	NaN	NaN	-1.323	0.085	0.578	-1.205	0.035	0.616	NaN	NaN	NaN	-1.34	0.881	0.232	-1.357	0.703	0.201	-1.332	0.554	0.262	-1.376	0.289	0.21	NaN	NaN	NaN	-1.35	0.094	0.292
3	0.015	-1.405	0.971	0.445	NaN	NaN	NaN	NaN	NaN	NaN	-1.286	0.711	0.64	-1.292	0.545	0.587	-1.307	0.444	0.594	NaN	NaN	NaN	-1.323	0.085	0.578	-1.204	0.035	0.616	NaN	NaN	NaN	-1.34	0.881	0.232	-1.357	0.703	0.201	-1.332	0.554	0.262	-1.376	0.289	0.21	NaN	NaN	NaN	-1.35	0.094	0.291
4	0.02	-1.405	0.971	0.445	NaN	NaN	NaN	NaN	NaN	NaN	-1.286	0.711	0.64	-1.292	0.545	0.587	-1.307	0.444	0.594	NaN	NaN	NaN	-1.323	0.085	0.578	-1.204	0.035	0.616	NaN	NaN	NaN	-1.34	0.881	0.232	-1.357	0.703	0.201	-1.332	0.554	0.262	-1.376	0.289	0.21	NaN	NaN	NaN	-1.35	0.095	0.292
5	0.025	-1.405	0.971	0.445	NaN	NaN	NaN	NaN	NaN	NaN	-1.286	0.711	0.64	-1.292	0.545	0.587	-1.307	0.444	0.594	NaN	NaN	NaN	-1.323	0.085	0.578	-1.205	0.035	0.616	NaN	NaN	NaN	-1.34	0.881	0.232	-1.357	0.703	0.201	-1.333	0.554	0.262	-1.376	0.289	0.21	NaN	NaN	NaN	-1.35	0.094	0.292
6	0.03	-1.405	0.972	0.445	NaN	NaN	NaN	NaN	NaN	NaN	-1.286	0.711	0.64	-1.292	0.545	0.587	-1.307	0.444	0.594	NaN	NaN	NaN	-1.323	0.085	0.578	-1.205	0.035	0.616	NaN	NaN	NaN	-1.34	0.881	0.232	-1.358	0.703	0.202	-1.333	0.554	0.262	-1.376	0.289	0.21	NaN	NaN	NaN	-1.35	0.094	0.291
7	0.035	-1.406	0.972	0.445	NaN	NaN	NaN	NaN	NaN	NaN	-1.286	0.711	0.64	-1.292	0.545	0.587	-1.307	0.444	0.594	NaN	NaN	NaN	-1.323	0.085	0.578	-1.205	0.035	0.616	NaN	NaN	NaN	-1.34	0.881	0.232	-1.359	0.704	0.202	-1.333	0.555	0.262	-1.376	0.289	0.21	NaN	NaN	NaN	-1.35	0.095	0.292
8	0.04	-1.406	0.972	0.445	NaN	NaN	NaN	NaN	NaN	NaN	-1.286	0.711	0.64	-1.292	0.545	0.587	-1.308	0.444	0.594	NaN	NaN	NaN	-1.323	0.085	0.578	-1.205	0.035	0.616	NaN	NaN	NaN	-1.34	0.881	0.232	-1.359	0.704	0.202	-1.333	0.554	0.262	-1.376	0.289	0.21	NaN	NaN	NaN	-1.351	0.096	0.293
9	0.045	-1.406	0.972	0.445	NaN	NaN	NaN	NaN	NaN	NaN	-1.287	0.711	0.64	-1.292	0.545	0.587	-1.308	0.444	0.594	NaN	NaN	NaN	-1.323	0.085	0.578	-1.205	0.035	0.616	NaN	NaN	NaN	-1.34	0.881	0.232	-1.36	0.704	0.202	-1.333	0.554	0.262	-1.377	0.289	0.21	NaN	NaN	NaN	-1.353	0.099	0.295
10	0.05	-1.406	0.972	0.445	NaN	NaN	NaN	NaN	NaN	NaN	-1.287	0.711	0.64	-1.292	0.545	0.587	-1.308	0.444	0.594	NaN	NaN	NaN	-1.323	0.085	0.578	-1.205	0.035	0.616	NaN	NaN	NaN	-1.34	0.881	0.232	-1.36	0.704	0.202	-1.334	0.554	0.262	-1.377	0.289	0.21	NaN	NaN	NaN	-1.352	0.098	0.294
11	0.055	-1.406	0.972	0.445	NaN	NaN	NaN	NaN	NaN	NaN	-1.287	0.711	0.64	-1.292	0.545	0.587	-1.308	0.444	0.594	NaN	NaN	NaN	-1.323	0.085	0.578	-1.205	0.035	0.616	NaN	NaN	NaN	-1.34	0.881	0.232	-1.36	0.704	0.202	-1.334	0.554	0.262	-1.377	0.289	0.21	NaN	NaN	NaN	-1.351	0.095	0.292
12	0.06	-1.406	0.972	0.445	NaN	NaN	NaN	NaN	NaN	NaN	-1.287	0.711	0.64	-1.292	0.545	0.587	-1.308	0.444	0.594	NaN	NaN	NaN	-1.323	0.085	0.578	-1.205	0.035	0.616	NaN	NaN	NaN	-1.34	0.881	0.232	-1.36	0.704	0.203	-1.334	0.554	0.262	-1.377	0.289	0.21	NaN	NaN	NaN	-1.35	0.095	0.292
13	0.065	-1.406	0.972	0.445	NaN	NaN	NaN	NaN	NaN	NaN	-1.287	0.712	0.641	-1.293	0.545	0.587	-1.308	0.444	0.594	NaN	NaN	NaN	-1.323	0.085	0.578	-1.205	0.035	0.616	NaN	NaN	NaN	-1.34	0.881	0.232	-1.36	0.704	0.203	-1.334	0.554	0.262	-1.378	0.291	0.21	NaN	NaN	NaN	-1.35	0.094	0.291
14	0.07	-1.406	0.972	0.445	NaN	NaN	NaN	NaN	NaN	NaN	-1.287	0.712	0.641	-1.293	0.545	0.587	-1.308	0.444	0.594	NaN	NaN	NaN	-1.323	0.085	0.578	-1.205	0.035	0.616	NaN	NaN	NaN	-1.34	0.881	0.232	-1.359	0.704	0.202	-1.334	0.554	0.262	-1.38	0.294	0.212	NaN	NaN	NaN	-1.351	0.096	0.293
15	0.075	-1.406	0.972	0.445	NaN	NaN	NaN	NaN	NaN	NaN	-1.287	0.712	0.641	-1.293	0.545	0.587	-1.308	0.444	0.594	NaN	NaN	NaN	-1.323	0.085	0.578	-1.205	0.035	0.616	NaN	NaN	NaN	-1.34	0.881	0.232	-1.358	0.703	0.202	-1.334	0.554	0.262	-1.381	0.294	0.212	NaN	NaN	NaN	-1.352	0.098	0.294
16	0.08	-1.406	0.972	0.445	NaN	NaN	NaN	NaN	NaN	NaN	-1.287	0.712	0.641	-1.293	0.545	0.587	-1.308	0.444	0.594	NaN	NaN	NaN	-1.323	0.085	0.578	-1.205	0.035	0.616	NaN	NaN	NaN	-1.34	0.881	0.232	-1.358	0.703	0.202	-1.334	0.554	0.262	-1.381	0.295	0.212	NaN	NaN	NaN	-1.351	0.095	0.291
17	0.085	-1.406	0.972	0.445	NaN	NaN	NaN	NaN	NaN	NaN	-1.287	0.712	0.641	-1.293	0.545	0.587	-1.308	0.444	0.594	NaN	NaN	NaN	-1.323	0.085	0.578	-1.205	0.035	0.616	NaN	NaN	NaN	-1.34	0.881	0.232	-1.358	0.703	0.202	-1.334	0.554	0.262	-1.381	0.295	0.212	NaN	NaN	NaN	-1.351	0.094	0.291
18	0.09	-1.407	0.973	0.445	NaN	NaN	NaN	NaN	NaN	NaN	-1.288	0.712	0.641	-1.293	0.545	0.587	-1.308	0.444	0.594	NaN	NaN	NaN	-1.323	0.085	0.578	-1.205	0.035	0.616	NaN	NaN	NaN	-1.34	0.881	0.232	-1.358	0.703	0.202	-1.335	0.555	0.262	-1.381	0.295	0.212	NaN	NaN	NaN	-1.35	0.094	0.292
19	0.095	-1.407	0.973	0.445	NaN	NaN	NaN	NaN	NaN	NaN	-1.288	0.712	0.641	-1.293	0.545	0.587	-1.308	0.444	0.594	NaN	NaN	NaN	-1.323	0.085	0.578	-1.205	0.035	0.616	NaN	NaN	NaN	-1.34	0.881	0.232	-1.358	0.703	0.202	-1.335	0.555	0.262	-1.381	0.294	0.212	NaN	NaN	NaN	-1.35	0.094	0.291
20	0.1	-1.407	0.973	0.444	NaN	NaN	NaN	NaN	NaN	NaN	-1.288	0.712	0.641	-1.294	0.545	0.587	-1.308	0.444	0.594	NaN	NaN	NaN	-1.323	0.085	0.578	-1.205	0.035	0.616	NaN	NaN	NaN	-1.34	0.881	0.232	-1.358	0.703	0.202	-1.335	0.555	0.262	-1.382	0.294	0.212	NaN	NaN	NaN	-1.35	0.095	0.292
21	0.105	-1.407	0.973	0.444	NaN	NaN	NaN	NaN	NaN	NaN	-1.288	0.712	0.641	-1.294	0.545	0.587	-1.308	0.444	0.594	NaN	NaN	NaN	-1.323	0.085	0.578	-1.205	0.035	0.616	NaN	NaN	NaN	-1.34	0.881	0.232	-1.358	0.703	0.202	-1.335	0.555	0.262	-1.382	0.294	0.212	NaN	NaN	NaN	-1.35	0.095	0.292
22	0.11	-1.407	0.973	0.444	NaN	NaN	NaN	NaN	NaN	NaN	-1.288	0.712	0.641	-1.294	0.545	0.587	-1.309	0.444	0.594	NaN	NaN	NaN	-1.323	0.085	0.578	-1.205	0.035	0.616	NaN	NaN	NaN	-1.34	0.881	0.232	-1.358	0.703	0.202	-1.336	0.555	0.262	-1.382	0.294	0.212	NaN	NaN	NaN	-1.351	0.094	0.291
23	0.115	-1.407	0.973	0.444	NaN	NaN	NaN	NaN	NaN	NaN	-1.288	0.712	0.641	-1.294	0.545	0.587	-1.309	0.444	0.594	NaN	NaN	NaN	-1.323	0.085	0.578	-1.205	0.035	0.616	NaN	NaN	NaN	-1.34	0.881	0.232	-1.358	0.703	0.202	-1.336	0.555	0.262	-1.382	0.294	0.212	NaN	NaN	NaN	-1.351	0.094	0.291
24	0.12	-1.407	0.973	0.444	NaN	NaN	NaN	NaN	NaN	NaN	-1.289	0.712	0.641	-1.294	0.545	0.587	-1.309	0.444	0.594	NaN	NaN	NaN	-1.323	0.085	0.578	-1.205	0.035	0.616	NaN	NaN	NaN	-1.34	0.881	0.232	-1.358	0.703	0.202	-1.336	0.555	0.262	-1.382	0.294	0.212	NaN	NaN	NaN	-1.351	0.094	0.29
25	0.125	-1.407	0.973	0.444	NaN	NaN	NaN	NaN	NaN	NaN	-1.289	0.712	0.641	-1.294	0.545	0.587	-1.309	0.444	0.594	NaN	NaN	NaN	-1.323	0.085	0.578	-1.205	0.035	0.616	NaN	NaN	NaN	-1.34	0.881	0.232	-1.358	0.703	0.202	-1.336	0.555	0.262	-1.383	0.294	0.212	NaN	NaN	NaN	-1.351	0.094	0.29
26	0.13	-1.407	0.973	0.444	NaN	NaN	NaN	NaN	NaN	NaN	-1.289	0.711	0.642	-1.294	0.545	0.588	-1.309	0.444	0.594	NaN	NaN	NaN	-1.323	0.085	0.578	-1.205	0.035	0.616	NaN	NaN	NaN	-1.34	0.881	0.232	-1.358	0.703	0.202	-1.336	0.555	0.262	-1.383	0.294	0.212	NaN	NaN	NaN	-1.351	0.094	0.291
27	0.135	-1.407	0.973	0.444	NaN	NaN	NaN	NaN	NaN	NaN	-1.289	0.711	0.642	-1.294	0.545	0.588	-1.309	0.444	0.594	NaN	NaN	NaN	-1.323	0.085	0.578	-1.205	0.035	0.616	NaN	NaN	NaN	-1.339	0.881	0.232	-1.358	0.703	0.201	-1.336	0.554	0.262	-1.383	0.294	0.212	NaN	NaN	NaN	-1.351	0.094	0.292
28	0.14	-1.407	0.973	0.444	NaN	NaN	NaN	NaN	NaN	NaN	-1.289	0.711	0.642	-1.294	0.545	0.588	-1.309	0.444	0.594	NaN	NaN	NaN	-1.323	0.085	0.578	-1.205	0.035	0.616	NaN	NaN	NaN	-1.339	0.881	0.232	-1.358	0.703	0.201	-1.336	0.554	0.262	-1.383	0.294	0.212	NaN	NaN	NaN	-1.351	0.094	0.291
29	0.145	-1.407	0.973	0.444	NaN	NaN	NaN	NaN	NaN	NaN	-1.289	0.711	0.642	-1.294	0.545	0.588	-1.309	0.443	0.593	NaN	NaN	NaN	-1.323	0.085	0.578	-1.205	0.035	0.616	NaN	NaN	NaN	-1.339	0.881	0.232	-1.358	0.703	0.201	-1.337	0.554	0.262	-1.383	0.294	0.212	NaN	NaN	NaN	-1.351	0.094	0.291
30	0.15	-1.407	0.973	0.444	NaN	NaN	NaN	NaN	NaN	NaN	-1.289	0.711	0.642	-1.294	0.545	0.588	-1.309	0.443	0.593	NaN	NaN	NaN	-1.323	0.085	0.578	-1.205	0.035	0.616	NaN	NaN	NaN	-1.339	0.881	0.232	-1.358	0.703	0.201	-1.337	0.554	0.262	-1.383	0.294	0.212	NaN	NaN	NaN	-1.351	0.094	0.29
31	0.155	-1.407	0.973	0.444	NaN	NaN	NaN	NaN	NaN	NaN	-1.289	0.711	0.642	-1.294	0.545	0.587	-1.31	0.444	0.593	NaN	NaN	NaN	-1.323	0.085	0.578	-1.204	0.035	0.616	NaN	NaN	NaN	-1.339	0.881	0.232	-1.358	0.703	0.201	-1.337	0.554	0.262	-1.383	0.294	0.212	NaN	NaN	NaN	-1.351	0.094	0.29
32	0.16	-1.407	0.973	0.443	NaN	NaN	NaN	NaN	NaN	NaN	-1.289	0.711	0.642	-1.294	0.545	0.587	-1.31	0.443	0.592	NaN	NaN	NaN	-1.323	0.085	0.578	-1.204	0.035	0.616	NaN	NaN	NaN	-1.339	0.881	0.232	-1.358	0.703	0.201	-1.337	0.554	0.262	-1.383	0.294	0.212	NaN	NaN	NaN	-1.351	0.094	0.29
33	0.165	-1.407	0.973	0.443	NaN	NaN	NaN	NaN	NaN	NaN	-1.29	0.711	0.642	-1.294	0.544	0.587	-1.31	0.443	0.592	NaN	NaN	NaN	-1.323	0.085	0.578	-1.204	0.035	0.616	NaN	NaN	NaN	-1.339	0.881	0.232	-1.359	0.703	0.201	-1.337	0.554	0.262	-1.383	0.294	0.212	NaN	NaN	NaN	-1.351	0.094	0.29
34	0.17	-1.406	0.973	0.443	NaN	NaN	NaN	NaN	NaN	NaN	-1.29	0.711	0.642	-1.294	0.544	0.587	-1.31	0.443	0.592	NaN	NaN	NaN	-1.323	0.085	0.578	-1.205	0.035	0.616	NaN	NaN	NaN	-1.339	0.881	0.232	-1.359	0.703	0.201	-1.337	0.554	0.262	-1.383	0.294	0.212	NaN	NaN	NaN	-1.351	0.094	0.29
35	0.175	-1.406	0.973	0.443	NaN	NaN	NaN	NaN	NaN	NaN	-1.29	0.711	0.642	-1.295	0.544	0.587	-1.31	0.443	0.592	NaN	NaN	NaN	-1.323	0.085	0.578	-1.205	0.035	0.616	NaN	NaN	NaN	-1.339	0.881	0.232	-1.359	0.703	0.201	-1.337	0.554	0.262	-1.383	0.293	0.212	NaN	NaN	NaN	-1.351	0.094	0.29
36	0.18	-1.407	0.973	0.443	NaN	NaN	NaN	NaN	NaN	NaN	-1.29	0.711	0.642	-1.295	0.544	0.587	-1.31	0.443	0.593	NaN	NaN	NaN	-1.323	0.085	0.578	-1.205	0.035	0.616	NaN	NaN	NaN	-1.338	0.881	0.232	-1.359	0.703	0.201	-1.337	0.554	0.262	-1.383	0.293	0.212	NaN	NaN	NaN	-1.351	0.094	0.29
37	0.185	-1.407	0.973	0.443	NaN	NaN	NaN	NaN	NaN	NaN	-1.29	0.711	0.642	-1.295	0.544	0.587	-1.311	0.444	0.593	NaN	NaN	NaN	-1.323	0.085	0.578	-1.205	0.035	0.616	NaN	NaN	NaN	-1.338	0.881	0.232	-1.359	0.703	0.201	-1.338	0.554	0.262	-1.383	0.293	0.212	NaN	NaN	NaN	-1.351	0.094	0.29
38	0.19	-1.407	0.973	0.443	NaN	NaN	NaN	NaN	NaN	NaN	-1.29	0.711	0.642	-1.295	0.544	0.587	-1.311	0.443	0.592	NaN	NaN	NaN	-1.323	0.085	0.578	-1.205	0.035	0.616	NaN	NaN	NaN	-1.338	0.881	0.232	-1.359	0.703	0.201	-1.338	0.554	0.262	-1.383	0.293	0.212	NaN	NaN	NaN	-1.351	0.094	0.29
39	0.195	-1.407	0.973	0.443	NaN	NaN	NaN	NaN	NaN	NaN	-1.29	0.711	0.642	-1.295	0.544	0.587	-1.311	0.443	0.592	NaN	NaN	NaN	-1.323	0.085	0.578	-1.205	0.035	0.616	NaN	NaN	NaN	-1.338	0.881	0.232	-1.359	0.703	0.201	-1.338	0.555	0.262	-1.384	0.293	0.212	NaN	NaN	NaN	-1.351	0.094	0.29
40	0.2	-1.407	0.973	0.443	NaN	NaN	NaN	NaN	NaN	NaN	-1.291	0.711	0.642	-1.296	0.544	0.587	-1.311	0.443	0.592	NaN	NaN	NaN	-1.323	0.085	0.578	-1.205	0.035	0.616	NaN	NaN	NaN	-1.338	0.881	0.232	-1.358	0.703	0.201	-1.338	0.555	0.262	-1.384	0.293	0.212	NaN	NaN	NaN	-1.351	0.094	0.29
41	0.205	-1.407	0.973	0.442	NaN	NaN	NaN	NaN	NaN	NaN	-1.291	0.712	0.642	-1.296	0.544	0.587	-1.311	0.443	0.592	NaN	NaN	NaN	-1.323	0.085	0.578	-1.205	0.035	0.616	NaN	NaN	NaN	-1.338	0.881	0.232	-1.358	0.703	0.201	-1.338	0.555	0.262	-1.384	0.293	0.212	NaN	NaN	NaN	-1.351	0.094	0.29
42	0.21	-1.407	0.973	0.442	NaN	NaN	NaN	NaN	NaN	NaN	-1.291	0.712	0.642	-1.296	0.544	0.587	-1.311	0.443	0.592	NaN	NaN	NaN	-1.323	0.085	0.578	-1.205	0.035	0.616	NaN	NaN	NaN	-1.338	0.881	0.232	-1.358	0.703	0.201	-1.338	0.555	0.262	-1.384	0.293	0.212	NaN	NaN	NaN	-1.351	0.094	0.29
43	0.215	-1.407	0.973	0.442	NaN	NaN	NaN	NaN	NaN	NaN	-1.291	0.712	0.642	-1.296	0.544	0.587	-1.311	0.443	0.592	NaN	NaN	NaN	-1.323	0.085	0.578	-1.205	0.035	0.616	NaN	NaN	NaN	-1.338	0.881	0.232	-1.358	0.703	0.201	-1.338	0.555	0.262	-1.384	0.293	0.212	NaN	NaN	NaN	-1.351	0.094	0.29
44	0.22	-1.407	0.973	0.442	NaN	NaN	NaN	NaN	NaN	NaN	-1.291	0.712	0.642	-1.296	0.544	0.587	-1.311	0.443	0.592	NaN	NaN	NaN	-1.323	0.085	0.578	-1.205	0.035	0.616	NaN	NaN	NaN	-1.338	0.881	0.232	-1.358	0.703	0.201	-1.338	0.555	0.262	-1.384	0.293	0.212	NaN	NaN	NaN	-1.351	0.094	0.29
45	0.225	-1.407	0.973	0.442	NaN	NaN	NaN	NaN	NaN	NaN	-1.291	0.712	0.642	-1.296	0.545	0.588	-1.312	0.443	0.592	NaN	NaN	NaN	-1.323	0.085	0.578	-1.205	0.035	0.616	NaN	NaN	NaN	-1.338	0.881	0.232	-1.358	0.703	0.201	-1.338	0.555	0.262	-1.384	0.293	0.212	NaN	NaN	NaN	-1.351	0.094	0.29
46	0.23	-1.407	0.973	0.442	NaN	NaN	NaN	NaN	NaN	NaN	-1.292	0.712	0.642	-1.297	0.545	0.588	-1.312	0.443	0.592	NaN	NaN	NaN	-1.323	0.085	0.578	-1.205	0.035	0.616	NaN	NaN	NaN	-1.338	0.881	0.232	-1.358	0.703	0.201	-1.338	0.555	0.262	-1.384	0.293	0.212	NaN	NaN	NaN	-1.351	0.094	0.29
47	0.235	-1.407	0.973	0.442	NaN	NaN	NaN	NaN	NaN	NaN	-1.292	0.712	0.642	-1.297	0.545	0.588	-1.312	0.443	0.592	NaN	NaN	NaN	-1.323	0.085	0.578	-1.205	0.035	0.616	NaN	NaN	NaN	-1.337	0.881	0.232	-1.358	0.703	0.201	-1.338	0.555	0.262	-1.384	0.293	0.212	NaN	NaN	NaN	-1.351	0.094	0.29
48	0.24	-1.407	0.973	0.442	NaN	NaN	NaN	NaN	NaN	NaN	-1.292	0.712	0.642	-1.297	0.545	0.588	-1.312	0.443	0.592	NaN	NaN	NaN	-1.323	0.085	0.578	-1.205	0.035	0.616	NaN	NaN	NaN	-1.337	0.881	0.231	-1.358	0.703	0.2	-1.338	0.555	0.262	-1.384	0.293	0.211	NaN	NaN	NaN	-1.351	0.094	0.29
49	0.245	-1.407	0.973	0.442	NaN	NaN	NaN	NaN	NaN	NaN	-1.292	0.712	0.642	-1.297	0.545	0.588	-1.312	0.443	0.592	NaN	NaN	NaN	-1.323	0.085	0.578	-1.205	0.035	0.616	NaN	NaN	NaN	-1.337	0.881	0.231	-1.358	0.703	0.2	-1.338	0.555	0.262	-1.384	0.293	0.211	NaN	NaN	NaN	-1.351	0.094	0.29
50	0.25	-1.407	0.973	0.442	NaN	NaN	NaN	NaN	NaN	NaN	-1.292	0.712	0.642	-1.298	0.545	0.588	-1.312	0.443	0.592	NaN	NaN	NaN	-1.323	0.085	0.578	-1.204	0.035	0.616	NaN	NaN	NaN	-1.337	0.881	0.231	-1.358	0.703	0.2	-1.338	0.555	0.262	-1.384	0.293	0.211	NaN	NaN	NaN	-1.351	0.094	0.29
51	0.255	-1.407	0.973	0.442	NaN	NaN	NaN	NaN	NaN	NaN	-1.293	0.712	0.642	-1.298	0.545	0.588	-1.313	0.443	0.592	NaN	NaN	NaN	-1.323	0.085	0.578	-1.204	0.035	0.616	NaN	NaN	NaN	-1.337	0.881	0.231	-1.358	0.703	0.2	-1.338	0.555	0.262	-1.384	0.293	0.211	NaN	NaN	NaN	-1.351	0.094	0.29
52	0.26	-1.407	0.973	0.442	NaN	NaN	NaN	NaN	NaN	NaN	-1.293	0.712	0.642	-1.298	0.545	0.588	-1.313	0.443	0.592	NaN	NaN	NaN	-1.323	0.085	0.578	-1.204	0.035	0.616	NaN	NaN	NaN	-1.337	0.881	0.231	-1.358	0.703	0.2	-1.338	0.554	0.262	-1.384	0.293	0.211	NaN	NaN	NaN	-1.351	0.094	0.29
53	0.265	-1.407	0.973	0.442	NaN	NaN	NaN	NaN	NaN	NaN	-1.293	0.711	0.642	-1.299	0.545	0.588	-1.313	0.443	0.592	NaN	NaN	NaN	-1.323	0.085	0.578	-1.204	0.035	0.616	NaN	NaN	NaN	-1.337	0.881	0.231	-1.358	0.703	0.2	-1.338	0.554	0.262	-1.384	0.293	0.211	NaN	NaN	NaN	-1.351	0.094	0.29
54	0.27	-1.407	0.973	0.442	NaN	NaN	NaN	NaN	NaN	NaN	-1.293	0.711	0.642	-1.299	0.545	0.588	-1.313	0.443	0.592	NaN	NaN	NaN	-1.323	0.085	0.578	-1.205	0.035	0.616	NaN	NaN	NaN	-1.337	0.881	0.231	-1.357	0.703	0.2	-1.338	0.554	0.262	-1.384	0.293	0.211	NaN	NaN	NaN	-1.351	0.094	0.29
55	0.275	-1.407	0.973	0.442	NaN	NaN	NaN	NaN	NaN	NaN	-1.293	0.711	0.642	-1.299	0.545	0.588	-1.314	0.443	0.592	NaN	NaN	NaN	-1.323	0.085	0.578	-1.205	0.035	0.616	NaN	NaN	NaN	-1.337	0.881	0.231	-1.357	0.703	0.2	-1.338	0.554	0.262	-1.385	0.293	0.211	NaN	NaN	NaN	-1.351	0.094	0.29
56	0.28	-1.407	0.973	0.441	NaN	NaN	NaN	NaN	NaN	NaN	-1.293	0.711	0.642	-1.299	0.545	0.588	-1.314	0.443	0.592	NaN	NaN	NaN	-1.323	0.085	0.578	-1.205	0.035	0.616	NaN	NaN	NaN	-1.336	0.881	0.231	-1.357	0.703	0.2	-1.338	0.554	0.262	-1.385	0.293	0.211	NaN	NaN	NaN	-1.351	0.094	0.29
57	0.285	-1.407	0.974	0.441	NaN	NaN	NaN	NaN	NaN	NaN	-1.293	0.711	0.642	-1.299	0.545	0.588	-1.314	0.443	0.592	NaN	NaN	NaN	-1.323	0.085	0.578	-1.205	0.035	0.616	NaN	NaN	NaN	-1.336	0.881	0.231	-1.357	0.703	0.2	-1.338	0.554	0.262	-1.385	0.293	0.211	NaN	NaN	NaN	-1.351	0.094	0.29
58	0.29	-1.407	0.974	0.441	NaN	NaN	NaN	NaN	NaN	NaN	-1.293	0.711	0.642	-1.299	0.545	0.588	-1.314	0.443	0.592	NaN	NaN	NaN	-1.323	0.085	0.578	-1.205	0.035	0.616	NaN	NaN	NaN	-1.336	0.881	0.231	-1.357	0.703	0.2	-1.338	0.554	0.262	-1.385	0.293	0.211	NaN	NaN	NaN	-1.351	0.094	0.29
59	0.295	-1.407	0.974	0.441	NaN	NaN	NaN	NaN	NaN	NaN	-1.293	0.711	0.642	-1.299	0.545	0.588	-1.314	0.443	0.592	NaN	NaN	NaN	-1.323	0.085	0.578	-1.204	0.035	0.616	NaN	NaN	NaN	-1.336	0.881	0.231	-1.357	0.703	0.2	-1.338	0.554	0.262	-1.385	0.293	0.211	NaN	NaN	NaN	-1.351	0.094	0.29
60	0.3	-1.407	0.974	0.441	NaN	NaN	NaN	NaN	NaN	NaN	-1.293	0.711	0.642	-1.299	0.545	0.588	-1.315	0.443	0.592	NaN	NaN	NaN	-1.323	0.085	0.578	-1.205	0.035	0.616	NaN	NaN	NaN	-1.336	0.881	0.231	-1.357	0.703	0.2	-1.338	0.554	0.262	-1.385	0.293	0.211	NaN	NaN	NaN	-1.351	0.094	0.29
61	0.305	-1.407	0.974	0.441	NaN	NaN	NaN	NaN	NaN	NaN	-1.294	0.711	0.642	-1.3	0.545	0.588	-1.315	0.443	0.592	NaN	NaN	NaN	-1.323	0.085	0.578	-1.205	0.035	0.616	NaN	NaN	NaN	-1.336	0.88	0.231	-1.357	0.703	0.2	-1.338	0.554	0.262	-1.385	0.293	0.211	NaN	NaN	NaN	-1.351	0.094	0.29
62	0.31	-1.407	0.974	0.441	NaN	NaN	NaN	NaN	NaN	NaN	-1.294	0.711	0.642	-1.3	0.545	0.588	-1.315	0.443	0.592	NaN	NaN	NaN	-1.323	0.085	0.578	-1.205	0.035	0.616	NaN	NaN	NaN	-1.335	0.88	0.231	-1.357	0.703	0.2	-1.338	0.554	0.262	-1.385	0.293	0.211	NaN	NaN	NaN	-1.351	0.094	0.29
63	0.315	-1.407	0.974	0.441	NaN	NaN	NaN	NaN	NaN	NaN	-1.294	0.711	0.642	-1.3	0.545	0.589	-1.315	0.443	0.592	NaN	NaN	NaN	-1.323	0.085	0.578	-1.204	0.035	0.616	NaN	NaN	NaN	-1.335	0.88	0.231	-1.357	0.703	0.2	-1.338	0.554	0.262	-1.385	0.293	0.211	NaN	NaN	NaN	-1.351	0.094	0.29
64	0.32	-1.407	0.974	0.44	NaN	NaN	NaN	NaN	NaN	NaN	-1.294	0.711	0.642	-1.3	0.545	0.589	-1.315	0.443	0.592	NaN	NaN	NaN	-1.323	0.085	0.578	-1.205	0.035	0.616	NaN	NaN	NaN	-1.335	0.88	0.231	-1.357	0.703	0.199	-1.338	0.554	0.262	-1.385	0.293	0.211	NaN	NaN	NaN	-1.351	0.094	0.29
65	0.325	-1.407	0.974	0.44	NaN	NaN	NaN	NaN	NaN	NaN	-1.294	0.711	0.642	-1.3	0.545	0.589	-1.315	0.443	0.592	NaN	NaN	NaN	-1.323	0.085	0.579	-1.204	0.035	0.616	NaN	NaN	NaN	-1.335	0.88	0.231	-1.356	0.703	0.199	-1.338	0.554	0.262	-1.385	0.293	0.211	NaN	NaN	NaN	-1.351	0.094	0.29
66	0.33	-1.407	0.974	0.44	NaN	NaN	NaN	NaN	NaN	NaN	-1.294	0.711	0.642	-1.3	0.545	0.589	-1.315	0.443	0.592	NaN	NaN	NaN	-1.323	0.085	0.579	-1.205	0.035	0.616	NaN	NaN	NaN	-1.335	0.881	0.231	-1.356	0.703	0.199	-1.338	0.554	0.262	-1.385	0.293	0.211	NaN	NaN	NaN	-1.351	0.094	0.29
67	0.335	-1.407	0.974	0.44	NaN	NaN	NaN	NaN	NaN	NaN	-1.294	0.711	0.643	-1.3	0.545	0.589	-1.315	0.443	0.592	NaN	NaN	NaN	-1.323	0.085	0.579	-1.205	0.035	0.616	NaN	NaN	NaN	-1.335	0.881	0.231	-1.356	0.703	0.199	-1.338	0.554	0.262	-1.385	0.293	0.211	NaN	NaN	NaN	-1.351	0.094	0.29
68	0.34	-1.407	0.974	0.44	NaN	NaN	NaN	NaN	NaN	NaN	-1.294	0.711	0.643	-1.3	0.545	0.589	-1.315	0.443	0.592	NaN	NaN	NaN	-1.323	0.085	0.578	-1.205	0.035	0.616	NaN	NaN	NaN	-1.335	0.881	0.231	-1.356	0.703	0.199	-1.338	0.554	0.262	-1.385	0.293	0.211	NaN	NaN	NaN	-1.351	0.094	0.29
69	0.345	-1.407	0.974	0.44	NaN	NaN	NaN	NaN	NaN	NaN	-1.294	0.711	0.643	-1.3	0.545	0.589	-1.315	0.443	0.592	NaN	NaN	NaN	-1.323	0.085	0.578	-1.205	0.035	0.616	NaN	NaN	NaN	-1.335	0.881	0.231	-1.356	0.703	0.199	-1.338	0.554	0.262	-1.385	0.293	0.211	NaN	NaN	NaN	-1.351	0.094	0.29
70	0.35	-1.407	0.974	0.44	NaN	NaN	NaN	NaN	NaN	NaN	-1.294	0.711	0.643	-1.3	0.545	0.589	-1.315	0.443	0.592	NaN	NaN	NaN	-1.323	0.085	0.578	-1.205	0.035	0.616	NaN	NaN	NaN	-1.335	0.881	0.231	-1.356	0.703	0.199	-1.338	0.554	0.262	-1.385	0.293	0.211	NaN	NaN	NaN	-1.351	0.094	0.29
71	0.355	-1.407	0.974	0.44	NaN	NaN	NaN	NaN	NaN	NaN	-1.295	0.711	0.643	-1.3	0.545	0.589	-1.315	0.443	0.592	NaN	NaN	NaN	-1.323	0.085	0.579	-1.205	0.035	0.616	NaN	NaN	NaN	-1.335	0.881	0.231	-1.356	0.703	0.199	-1.338	0.554	0.262	-1.385	0.293	0.211	NaN	NaN	NaN	-1.351	0.094	0.29
72	0.36	-1.407	0.974	0.44	NaN	NaN	NaN	NaN	NaN	NaN	-1.295	0.711	0.643	-1.3	0.545	0.589	-1.316	0.444	0.592	NaN	NaN	NaN	-1.323	0.085	0.579	-1.205	0.035	0.616	NaN	NaN	NaN	-1.335	0.881	0.231	-1.356	0.703	0.199	-1.338	0.554	0.262	-1.385	0.293	0.211	NaN	NaN	NaN	-1.351	0.094	0.29
73	0.365	-1.407	0.974	0.44	NaN	NaN	NaN	NaN	NaN	NaN	-1.295	0.711	0.643	-1.3	0.545	0.589	-1.315	0.443	0.592	NaN	NaN	NaN	-1.323	0.085	0.579	-1.205	0.035	0.616	NaN	NaN	NaN	-1.335	0.881	0.231	-1.356	0.703	0.199	-1.338	0.554	0.262	-1.385	0.293	0.211	NaN	NaN	NaN	-1.351	0.094	0.29
74	0.37	-1.407	0.974	0.44	NaN	NaN	NaN	NaN	NaN	NaN	-1.295	0.711	0.643	-1.3	0.545	0.589	-1.315	0.443	0.592	NaN	NaN	NaN	-1.323	0.085	0.578	-1.204	0.035	0.616	NaN	NaN	NaN	-1.334	0.881	0.231	-1.356	0.703	0.199	-1.338	0.554	0.262	-1.385	0.293	0.211	NaN	NaN	NaN	-1.351	0.094	0.29
75	0.375	-1.407	0.974	0.44	NaN	NaN	NaN	NaN	NaN	NaN	-1.295	0.711	0.643	-1.3	0.545	0.589	-1.315	0.443	0.592	NaN	NaN	NaN	-1.323	0.085	0.578	-1.204	0.035	0.616	NaN	NaN	NaN	-1.334	0.881	0.231	-1.356	0.703	0.199	-1.338	0.554	0.262	-1.385	0.293	0.211	NaN	NaN	NaN	-1.351	0.094	0.29
76	0.38	-1.407	0.974	0.44	NaN	NaN	NaN	NaN	NaN	NaN	-1.295	0.711	0.643	-1.3	0.545	0.589	-1.315	0.443	0.592	NaN	NaN	NaN	-1.323	0.085	0.578	-1.205	0.035	0.616	NaN	NaN	NaN	-1.334	0.881	0.231	-1.356	0.703	0.199	-1.338	0.554	0.262	-1.385	0.293	0.211	NaN	NaN	NaN	-1.351	0.094	0.29
77	0.385	-1.407	0.974	0.44	NaN	NaN	NaN	NaN	NaN	NaN	-1.295	0.711	0.643	-1.3	0.545	0.589	-1.315	0.443	0.592	NaN	NaN	NaN	-1.323	0.085	0.578	-1.205	0.035	0.616	NaN	NaN	NaN	-1.334	0.881	0.231	-1.356	0.703	0.199	-1.338	0.554	0.262	-1.385	0.293	0.211	NaN	NaN	NaN	-1.351	0.094	0.29
78	0.39	-1.406	0.974	0.44	NaN	NaN	NaN	NaN	NaN	NaN	-1.295	0.711	0.643	-1.3	0.545	0.589	-1.315	0.443	0.592	NaN	NaN	NaN	-1.323	0.085	0.578	-1.205	0.035	0.616	NaN	NaN	NaN	-1.334	0.881	0.231	-1.356	0.703	0.199	-1.338	0.554	0.262	-1.385	0.293	0.211	NaN	NaN	NaN	-1.351	0.094	0.29
79	0.395	-1.406	0.974	0.44	NaN	NaN	NaN	NaN	NaN	NaN	-1.295	0.711	0.643	-1.3	0.545	0.589	-1.315	0.443	0.592	NaN	NaN	NaN	-1.323	0.085	0.578	-1.205	0.035	0.616	NaN	NaN	NaN	-1.334	0.881	0.231	-1.356	0.703	0.199	-1.338	0.554	0.262	-1.385	0.293	0.211	NaN	NaN	NaN	-1.351	0.094	0.29
80	0.4	-1.406	0.974	0.44	NaN	NaN	NaN	NaN	NaN	NaN	-1.295	0.711	0.643	-1.3	0.545	0.589	-1.315	0.443	0.592	NaN	NaN	NaN	-1.323	0.085	0.578	-1.205	0.035	0.616	NaN	NaN	NaN	-1.334	0.881	0.231	-1.356	0.703	0.199	-1.338	0.554	0.262	-1.385	0.293	0.211	NaN	NaN	NaN	-1.351	0.094	0.29
81	0.405	-1.406	0.974	0.44	NaN	NaN	NaN	NaN	NaN	NaN	-1.295	0.711	0.643	-1.3	0.545	0.589	-1.315	0.443	0.592	NaN	NaN	NaN	-1.323	0.085	0.578	-1.205	0.035	0.616	NaN	NaN	NaN	-1.334	0.881	0.231	-1.356	0.703	0.199	-1.338	0.554	0.262	-1.385	0.293	0.211	NaN	NaN	NaN	-1.351	0.094	0.29
82	0.41	-1.406	0.974	0.44	NaN	NaN	NaN	NaN	NaN	NaN	-1.295	0.711	0.643	-1.3	0.545	0.589	-1.315	0.443	0.592	NaN	NaN	NaN	-1.323	0.085	0.578	-1.205	0.035	0.616	NaN	NaN	NaN	-1.334	0.881	0.231	-1.356	0.703	0.199	-1.338	0.554	0.262	-1.385	0.293	0.211	NaN	NaN	NaN	-1.351	0.094	0.29
83	0.415	-1.406	0.974	0.44	NaN	NaN	NaN	NaN	NaN	NaN	-1.295	0.711	0.643	-1.3	0.545	0.589	-1.315	0.443	0.592	NaN	NaN	NaN	-1.323	0.085	0.578	-1.204	0.035	0.616	NaN	NaN	NaN	-1.334	0.881	0.231	-1.356	0.703	0.199	-1.338	0.554	0.262	-1.385	0.293	0.211	NaN	NaN	NaN	-1.351	0.094	0.29
84	0.42	-1.406	0.974	0.44	NaN	NaN	NaN	NaN	NaN	NaN	-1.295	0.711	0.643	-1.3	0.545	0.589	-1.315	0.443	0.592	NaN	NaN	NaN	-1.323	0.085	0.578	-1.204	0.035	0.616	NaN	NaN	NaN	-1.334	0.881	0.231	-1.356	0.703	0.199	-1.338	0.554	0.262	-1.385	0.293	0.211	NaN	NaN	NaN	-1.351	0.094	0.29
85	0.425	-1.406	0.974	0.44	NaN	NaN	NaN	NaN	NaN	NaN	-1.295	0.711	0.643	-1.3	0.545	0.589	-1.315	0.443	0.592	NaN	NaN	NaN	-1.323	0.085	0.578	-1.204	0.035	0.616	NaN	NaN	NaN	-1.334	0.881	0.231	-1.356	0.703	0.199	-1.338	0.554	0.262	-1.385	0.293	0.211	NaN	NaN	NaN	-1.351	0.094	0.29
86	0.43	-1.406	0.974	0.44	NaN	NaN	NaN	NaN	NaN	NaN	-1.295	0.711	0.643	-1.3	0.545	0.589	-1.316	0.444	0.592	NaN	NaN	NaN	-1.323	0.085	0.578	-1.204	0.035	0.616	NaN	NaN	NaN	-1.334	0.881	0.231	-1.356	0.703	0.199	-1.338	0.554	0.262	-1.385	0.293	0.211	NaN	NaN	NaN	-1.351	0.094	0.29
87	0.435	-1.406	0.974	0.44	NaN	NaN	NaN	NaN	NaN	NaN	-1.295	0.711	0.643	-1.3	0.545	0.589	-1.315	0.443	0.592	NaN	NaN	NaN	-1.323	0.085	0.578	-1.204	0.035	0.616	NaN	NaN	NaN	-1.334	0.881	0.231	-1.356	0.703	0.199	-1.338	0.554	0.262	-1.385	0.293	0.211	NaN	NaN	NaN	-1.351	0.094	0.29
88	0.44	-1.406	0.974	0.44	NaN	NaN	NaN	NaN	NaN	NaN	-1.295	0.711	0.643	-1.3	0.545	0.589	-1.315	0.443	0.592	NaN	NaN	NaN	-1.323	0.085	0.578	-1.204	0.035	0.616	NaN	NaN	NaN	-1.334	0.881	0.231	-1.356	0.703	0.199	-1.338	0.554	0.262	-1.385	0.293	0.211	NaN	NaN	NaN	-1.351	0.094	0.29
89	0.445	-1.406	0.974	0.44	NaN	NaN	NaN	NaN	NaN	NaN	-1.295	0.711	0.643	-1.3	0.545	0.589	-1.315	0.443	0.592	NaN	NaN	NaN	-1.323	0.085	0.578	-1.204	0.035	0.616	NaN	NaN	NaN	-1.334	0.881	0.231	-1.356	0.703	0.199	-1.338	0.554	0.262	-1.385	0.293	0.211	NaN	NaN	NaN	-1.351	0.094	0.29
90	0.45	-1.406	0.974	0.44	NaN	NaN	NaN	NaN	NaN	NaN	-1.295	0.711	0.643	-1.3	0.545	0.589	-1.315	0.443	0.592	NaN	NaN	NaN	-1.323	0.085	0.578	-1.205	0.035	0.616	NaN	NaN	NaN	-1.334	0.881	0.231	-1.356	0.703	0.199	-1.338	0.554	0.262	-1.385	0.293	0.211	NaN	NaN	NaN	-1.351	0.094	0.29
91	0.455	-1.406	0.974	0.44	NaN	NaN	NaN	NaN	NaN	NaN	-1.295	0.711	0.643	-1.3	0.545	0.589	-1.315	0.443	0.592	NaN	NaN	NaN	-1.323	0.085	0.578	-1.204	0.035	0.616	NaN	NaN	NaN	-1.334	0.881	0.231	-1.356	0.703	0.199	-1.338	0.554	0.262	-1.385	0.293	0.211	NaN	NaN	NaN	-1.351	0.094	0.29
92	0.46	-1.406	0.974	0.44	NaN	NaN	NaN	NaN	NaN	NaN	-1.295	0.711	0.643	-1.3	0.545	0.589	-1.315	0.443	0.592	NaN	NaN	NaN	-1.323	0.085	0.578	-1.204	0.035	0.616	NaN	NaN	NaN	-1.334	0.881	0.231	-1.356	0.703	0.2	-1.338	0.554	0.262	-1.385	0.293	0.211	NaN	NaN	NaN	-1.351	0.094	0.29
93	0.465	-1.406	0.974	0.44	NaN	NaN	NaN	NaN	NaN	NaN	-1.295	0.711	0.643	-1.3	0.545	0.589	-1.315	0.443	0.592	NaN	NaN	NaN	-1.323	0.085	0.578	-1.204	0.035	0.616	NaN	NaN	NaN	-1.334	0.881	0.231	-1.356	0.703	0.2	-1.338	0.554	0.262	-1.385	0.293	0.211	NaN	NaN	NaN	-1.351	0.094	0.29
94	0.47	-1.406	0.974	0.44	NaN	NaN	NaN	NaN	NaN	NaN	-1.295	0.711	0.643	-1.3	0.545	0.589	-1.315	0.443	0.592	NaN	NaN	NaN	-1.323	0.085	0.578	-1.204	0.034	0.616	NaN	NaN	NaN	-1.334	0.881	0.231	-1.356	0.703	0.2	-1.338	0.554	0.262	-1.385	0.293	0.211	NaN	NaN	NaN	-1.351	0.094	0.29
95	0.475	-1.406	0.974	0.44	NaN	NaN	NaN	NaN	NaN	NaN	-1.295	0.711	0.643	-1.3	0.545	0.589	-1.315	0.443	0.592	NaN	NaN	NaN	-1.323	0.085	0.578	-1.204	0.034	0.616	NaN	NaN	NaN	-1.334	0.881	0.231	-1.356	0.703	0.2	-1.338	0.554	0.262	-1.385	0.293	0.211	NaN	NaN	NaN	-1.351	0.094	0.29
96	0.48	-1.406	0.974	0.44	NaN	NaN	NaN	NaN	NaN	NaN	-1.295	0.711	0.643	-1.3	0.545	0.589	-1.315	0.443	0.592	NaN	NaN	NaN	-1.323	0.085	0.578	-1.204	0.035	0.616	NaN	NaN	NaN	-1.334	0.881	0.231	-1.356	0.703	0.2	-1.338	0.554	0.262	-1.385	0.293	0.211	NaN	NaN	NaN	-1.351	0.094	0.29
97	0.485	-1.406	0.974	0.44	NaN	NaN	NaN	NaN	NaN	NaN	-1.295	0.711	0.643	-1.3	0.545	0.589	-1.315	0.443	0.592	NaN	NaN	NaN	-1.323	0.085	0.578	-1.204	0.035	0.616	NaN	NaN	NaN	-1.334	0.881	0.231	-1.356	0.703	0.2	-1.338	0.554	0.262	-1.385	0.293	0.211	NaN	NaN	NaN	-1.351	0.094	0.29
98	0.49	-1.406	0.974	0.44	NaN	NaN	NaN	NaN	NaN	NaN	-1.295	0.711	0.643	-1.3	0.545	0.589	-1.315	0.443	0.592	NaN	NaN	NaN	-1.323	0.085	0.578	-1.204	0.035	0.616	NaN	NaN	NaN	-1.334	0.881	0.231	-1.356	0.703	0.2	-1.338	0.554	0.262	-1.385	0.293	0.211	NaN	NaN	NaN	-1.351	0.094	0.29
99	0.495	-1.406	0.974	0.44	NaN	NaN	NaN	NaN	NaN	NaN	-1.295	0.711	0.643	-1.3	0.545	0.589	-1.315	0.443	0.592	NaN	NaN	NaN	-1.323	0.085	0.578	-1.205	0.035	0.616	NaN	NaN	NaN	-1.334	0.881	0.231	-1.356	0.703	0.2	-1.338	0.554	0.262	-1.385	0.293	0.211	NaN	NaN	NaN	-1.351	0.094	0.29
100	0.5	-1.406	0.974	0.44	NaN	NaN	NaN	NaN	NaN	NaN	-1.295	0.711	0.643	-1.3	0.545	0.589	-1.315	0.443	0.592	NaN	NaN	NaN	-1.323	0.085	0.578	-1.204	0.035	0.616	NaN	NaN	NaN	-1.334	0.881	0.231	-1.356	0.703	0.2	-1.338	0.554	0.262	-1.385	0.293	0.211	NaN	NaN	NaN	-1.351	0.094	0.29
101	0.505	-1.406	0.974	0.44	NaN	NaN	NaN	NaN	NaN	NaN	-1.295	0.711	0.643	-1.3	0.545	0.589	-1.315	0.443	0.592	NaN	NaN	NaN	-1.323	0.085	0.578	-1.204	0.034	0.616	NaN	NaN	NaN	-1.334	0.881	0.231	-1.356	0.703	0.2	-1.338	0.554	0.262	-1.385	0.293	0.211	NaN	NaN	NaN	-1.351	0.094	0.29
102	0.51	-1.406	0.974	0.44	NaN	NaN	NaN	NaN	NaN	NaN	-1.295	0.711	0.643	-1.3	0.545	0.589	-1.315	0.443	0.592	NaN	NaN	NaN	-1.323	0.085	0.578	-1.204	0.034	0.616	NaN	NaN	NaN	-1.334	0.881	0.231	-1.356	0.703	0.2	-1.338	0.554	0.262	-1.385	0.293	0.211	NaN	NaN	NaN	-1.351	0.094	0.29
103	0.515	-1.406	0.974	0.44	NaN	NaN	NaN	NaN	NaN	NaN	-1.295	0.711	0.643	-1.3	0.545	0.589	-1.316	0.443	0.592	NaN	NaN	NaN	-1.323	0.085	0.578	-1.204	0.034	0.616	NaN	NaN	NaN	-1.334	0.881	0.231	-1.356	0.703	0.2	-1.338	0.554	0.262	-1.385	0.293	0.211	NaN	NaN	NaN	-1.351	0.094	0.29
104	0.52	-1.407	0.974	0.44	NaN	NaN	NaN	NaN	NaN	NaN	-1.296	0.711	0.643	-1.3	0.543	0.589	-1.316	0.443	0.592	NaN	NaN	NaN	-1.323	0.085	0.578	-1.204	0.035	0.616	NaN	NaN	NaN	-1.334	0.881	0.231	-1.356	0.703	0.2	-1.338	0.555	0.262	-1.385	0.293	0.211	NaN	NaN	NaN	-1.351	0.094	0.29
105	0.525	-1.407	0.974	0.44	NaN	NaN	NaN	NaN	NaN	NaN	-1.296	0.711	0.643	-1.298	0.542	0.588	-1.316	0.443	0.593	NaN	NaN	NaN	-1.323	0.085	0.578	-1.204	0.035	0.616	NaN	NaN	NaN	-1.334	0.881	0.231	-1.356	0.703	0.2	-1.338	0.555	0.262	-1.385	0.293	0.211	NaN	NaN	NaN	-1.351	0.094	0.29
106	0.53	-1.407	0.975	0.44	NaN	NaN	NaN	NaN	NaN	NaN	-1.296	0.711	0.643	-1.3	0.544	0.589	-1.316	0.443	0.593	NaN	NaN	NaN	-1.323	0.085	0.578	-1.204	0.034	0.616	NaN	NaN	NaN	-1.334	0.881	0.231	-1.356	0.703	0.2	-1.339	0.555	0.262	-1.385	0.293	0.211	NaN	NaN	NaN	-1.351	0.094	0.29
107	0.535	-1.407	0.975	0.44	NaN	NaN	NaN	NaN	NaN	NaN	-1.296	0.711	0.643	-1.301	0.544	0.589	-1.317	0.443	0.593	NaN	NaN	NaN	-1.323	0.085	0.578	-1.204	0.035	0.616	NaN	NaN	NaN	-1.334	0.881	0.231	-1.356	0.703	0.2	-1.339	0.555	0.262	-1.385	0.293	0.211	NaN	NaN	NaN	-1.351	0.094	0.29
108	0.54	-1.407	0.975	0.44	NaN	NaN	NaN	NaN	NaN	NaN	-1.297	0.711	0.643	-1.301	0.544	0.589	-1.317	0.443	0.593	NaN	NaN	NaN	-1.323	0.085	0.578	-1.204	0.035	0.616	NaN	NaN	NaN	-1.334	0.881	0.231	-1.356	0.703	0.2	-1.339	0.555	0.262	-1.385	0.293	0.211	NaN	NaN	NaN	-1.351	0.094	0.29
109	0.545	-1.407	0.975	0.44	NaN	NaN	NaN	NaN	NaN	NaN	-1.297	0.711	0.644	-1.301	0.544	0.589	-1.317	0.443	0.593	NaN	NaN	NaN	-1.323	0.085	0.578	-1.204	0.035	0.616	NaN	NaN	NaN	-1.334	0.881	0.232	-1.356	0.704	0.2	-1.339	0.555	0.262	-1.385	0.293	0.211	NaN	NaN	NaN	-1.351	0.094	0.29
110	0.55	-1.407	0.975	0.44	NaN	NaN	NaN	NaN	NaN	NaN	-1.297	0.711	0.644	-1.301	0.544	0.589	-1.317	0.443	0.593	NaN	NaN	NaN	-1.323	0.085	0.578	-1.204	0.034	0.616	NaN	NaN	NaN	-1.334	0.881	0.232	-1.356	0.704	0.2	-1.339	0.555	0.262	-1.385	0.293	0.211	NaN	NaN	NaN	-1.351	0.094	0.29
111	0.555	-1.407	0.975	0.44	NaN	NaN	NaN	NaN	NaN	NaN	-1.297	0.711	0.644	-1.301	0.544	0.589	-1.317	0.443	0.593	NaN	NaN	NaN	-1.323	0.085	0.578	-1.204	0.035	0.616	NaN	NaN	NaN	-1.334	0.881	0.232	-1.356	0.704	0.2	-1.339	0.555	0.262	-1.385	0.293	0.211	NaN	NaN	NaN	-1.351	0.094	0.29
112	0.56	-1.407	0.976	0.44	NaN	NaN	NaN	NaN	NaN	NaN	-1.298	0.711	0.644	-1.301	0.544	0.589	-1.317	0.444	0.593	NaN	NaN	NaN	-1.323	0.085	0.578	-1.204	0.034	0.616	NaN	NaN	NaN	-1.334	0.881	0.232	-1.356	0.704	0.2	-1.34	0.555	0.262	-1.385	0.293	0.211	NaN	NaN	NaN	-1.351	0.094	0.29
113	0.565	-1.407	0.976	0.44	NaN	NaN	NaN	NaN	NaN	NaN	-1.298	0.711	0.644	-1.302	0.544	0.589	-1.317	0.444	0.593	NaN	NaN	NaN	-1.323	0.085	0.578	-1.204	0.035	0.616	NaN	NaN	NaN	-1.334	0.881	0.232	-1.356	0.704	0.201	-1.34	0.555	0.262	-1.386	0.293	0.211	NaN	NaN	NaN	-1.351	0.094	0.29
114	0.57	-1.407	0.976	0.44	NaN	NaN	NaN	NaN	NaN	NaN	-1.298	0.711	0.644	-1.302	0.544	0.589	-1.317	0.444	0.594	NaN	NaN	NaN	-1.323	0.085	0.578	-1.204	0.035	0.616	NaN	NaN	NaN	-1.334	0.881	0.232	-1.356	0.704	0.201	-1.34	0.555	0.262	-1.386	0.293	0.211	NaN	NaN	NaN	-1.351	0.094	0.29
115	0.575	-1.407	0.976	0.44	NaN	NaN	NaN	NaN	NaN	NaN	-1.298	0.711	0.644	-1.303	0.544	0.59	-1.318	0.444	0.594	NaN	NaN	NaN	-1.323	0.085	0.578	-1.204	0.035	0.616	NaN	NaN	NaN	-1.335	0.881	0.232	-1.357	0.704	0.201	-1.34	0.555	0.262	-1.386	0.293	0.211	NaN	NaN	NaN	-1.351	0.094	0.29
116	0.58	-1.407	0.977	0.44	NaN	NaN	NaN	NaN	NaN	NaN	-1.298	0.711	0.644	-1.303	0.544	0.59	-1.318	0.444	0.594	NaN	NaN	NaN	-1.323	0.085	0.579	-1.204	0.034	0.616	NaN	NaN	NaN	-1.335	0.881	0.232	-1.357	0.704	0.201	-1.34	0.555	0.262	-1.386	0.293	0.211	NaN	NaN	NaN	-1.351	0.094	0.29
117	0.585	-1.407	0.977	0.44	NaN	NaN	NaN	NaN	NaN	NaN	-1.298	0.711	0.644	-1.303	0.544	0.59	-1.318	0.444	0.595	NaN	NaN	NaN	-1.323	0.085	0.579	-1.204	0.035	0.616	NaN	NaN	NaN	-1.335	0.881	0.232	-1.357	0.704	0.201	-1.34	0.555	0.262	-1.386	0.293	0.211	NaN	NaN	NaN	-1.351	0.094	0.29
118	0.59	-1.407	0.977	0.44	NaN	NaN	NaN	NaN	NaN	NaN	-1.299	0.711	0.644	-1.303	0.544	0.59	-1.319	0.445	0.596	NaN	NaN	NaN	-1.323	0.085	0.579	-1.205	0.035	0.616	NaN	NaN	NaN	-1.335	0.881	0.232	-1.357	0.704	0.201	-1.34	0.555	0.262	-1.386	0.293	0.211	NaN	NaN	NaN	-1.351	0.094	0.29
119	0.595	-1.406	0.977	0.44	NaN	NaN	NaN	NaN	NaN	NaN	-1.299	0.711	0.644	-1.304	0.544	0.59	-1.319	0.445	0.596	NaN	NaN	NaN	-1.323	0.085	0.579	-1.205	0.035	0.616	NaN	NaN	NaN	-1.335	0.881	0.232	-1.357	0.704	0.201	-1.34	0.554	0.262	-1.386	0.293	0.211	NaN	NaN	NaN	-1.351	0.094	0.29
120	0.6	-1.406	0.977	0.44	NaN	NaN	NaN	NaN	NaN	NaN	-1.299	0.711	0.645	-1.304	0.544	0.59	-1.319	0.445	0.596	NaN	NaN	NaN	-1.323	0.085	0.579	-1.205	0.035	0.616	NaN	NaN	NaN	-1.335	0.881	0.232	-1.357	0.704	0.201	-1.34	0.554	0.263	-1.386	0.293	0.211	NaN	NaN	NaN	-1.351	0.094	0.29
121	0.605	-1.406	0.977	0.44	NaN	NaN	NaN	NaN	NaN	NaN	-1.299	0.711	0.645	-1.304	0.544	0.59	-1.319	0.445	0.596	NaN	NaN	NaN	-1.323	0.085	0.579	-1.205	0.035	0.616	NaN	NaN	NaN	-1.335	0.881	0.233	-1.358	0.704	0.201	-1.34	0.554	0.263	-1.386	0.293	0.211	NaN	NaN	NaN	-1.351	0.094	0.29
122	0.61	-1.406	0.977	0.44	NaN	NaN	NaN	NaN	NaN	NaN	-1.299	0.711	0.645	-1.304	0.544	0.591	-1.32	0.445	0.597	NaN	NaN	NaN	-1.323	0.085	0.579	-1.205	0.035	0.616	NaN	NaN	NaN	-1.335	0.881	0.233	-1.358	0.704	0.201	-1.34	0.554	0.263	-1.386	0.293	0.211	NaN	NaN	NaN	-1.351	0.094	0.29
123	0.615	-1.406	0.978	0.441	NaN	NaN	NaN	NaN	NaN	NaN	-1.3	0.711	0.645	-1.304	0.544	0.591	-1.32	0.445	0.597	NaN	NaN	NaN	-1.323	0.085	0.579	-1.205	0.035	0.616	NaN	NaN	NaN	-1.334	0.881	0.233	-1.358	0.704	0.201	-1.341	0.554	0.263	-1.386	0.293	0.211	NaN	NaN	NaN	-1.351	0.094	0.29
124	0.62	-1.406	0.978	0.441	NaN	NaN	NaN	NaN	NaN	NaN	-1.3	0.711	0.645	-1.305	0.545	0.591	-1.32	0.445	0.597	NaN	NaN	NaN	-1.323	0.085	0.579	-1.205	0.035	0.616	NaN	NaN	NaN	-1.334	0.881	0.233	-1.358	0.704	0.201	-1.341	0.554	0.263	-1.386	0.293	0.211	NaN	NaN	NaN	-1.351	0.094	0.29
125	0.625	-1.406	0.978	0.441	NaN	NaN	NaN	NaN	NaN	NaN	-1.3	0.711	0.645	-1.305	0.544	0.591	-1.32	0.445	0.597	NaN	NaN	NaN	-1.323	0.085	0.579	-1.204	0.034	0.616	NaN	NaN	NaN	-1.334	0.881	0.233	-1.358	0.704	0.202	-1.341	0.554	0.263	-1.386	0.293	0.211	NaN	NaN	NaN	-1.351	0.094	0.29
126	0.63	-1.406	0.979	0.441	NaN	NaN	NaN	NaN	NaN	NaN	-1.3	0.71	0.645	-1.305	0.544	0.591	-1.321	0.445	0.597	NaN	NaN	NaN	-1.323	0.085	0.579	-1.204	0.034	0.616	NaN	NaN	NaN	-1.334	0.881	0.233	-1.358	0.704	0.202	-1.341	0.554	0.264	-1.386	0.293	0.211	NaN	NaN	NaN	-1.351	0.094	0.29
127	0.635	-1.406	0.979	0.441	NaN	NaN	NaN	NaN	NaN	NaN	-1.3	0.71	0.646	-1.305	0.544	0.591	-1.321	0.445	0.597	NaN	NaN	NaN	-1.323	0.085	0.579	-1.204	0.034	0.616	NaN	NaN	NaN	-1.334	0.881	0.233	-1.358	0.704	0.202	-1.342	0.554	0.264	-1.386	0.293	0.211	NaN	NaN	NaN	-1.351	0.094	0.29
128	0.64	-1.406	0.979	0.441	NaN	NaN	NaN	NaN	NaN	NaN	-1.3	0.71	0.646	-1.305	0.544	0.591	-1.321	0.444	0.596	NaN	NaN	NaN	-1.323	0.085	0.579	-1.204	0.035	0.616	NaN	NaN	NaN	-1.334	0.881	0.233	-1.358	0.704	0.202	-1.342	0.554	0.264	-1.387	0.292	0.211	NaN	NaN	NaN	-1.352	0.094	0.29
129	0.645	-1.406	0.98	0.441	NaN	NaN	NaN	NaN	NaN	NaN	-1.3	0.71	0.646	-1.305	0.544	0.591	-1.321	0.444	0.596	NaN	NaN	NaN	-1.323	0.085	0.579	-1.204	0.034	0.616	NaN	NaN	NaN	-1.334	0.881	0.233	-1.358	0.704	0.202	-1.342	0.554	0.264	-1.387	0.292	0.211	NaN	NaN	NaN	-1.352	0.094	0.29
130	0.65	-1.406	0.98	0.441	NaN	NaN	NaN	NaN	NaN	NaN	-1.3	0.71	0.646	-1.305	0.544	0.591	-1.321	0.444	0.596	NaN	NaN	NaN	-1.323	0.085	0.579	-1.204	0.034	0.616	NaN	NaN	NaN	-1.334	0.881	0.233	-1.359	0.704	0.202	-1.342	0.554	0.264	-1.387	0.292	0.211	NaN	NaN	NaN	-1.352	0.094	0.29
131	0.655	-1.405	0.98	0.441	NaN	NaN	NaN	NaN	NaN	NaN	-1.3	0.71	0.646	-1.305	0.543	0.591	-1.321	0.444	0.596	NaN	NaN	NaN	-1.323	0.085	0.579	-1.204	0.034	0.616	NaN	NaN	NaN	-1.335	0.881	0.233	-1.359	0.704	0.202	-1.342	0.554	0.264	-1.387	0.292	0.211	NaN	NaN	NaN	-1.352	0.094	0.29
132	0.66	-1.405	0.98	0.441	NaN	NaN	NaN	NaN	NaN	NaN	-1.3	0.71	0.646	-1.305	0.543	0.591	-1.322	0.445	0.598	NaN	NaN	NaN	-1.323	0.085	0.579	-1.204	0.034	0.616	NaN	NaN	NaN	-1.335	0.881	0.233	-1.359	0.704	0.202	-1.342	0.554	0.264	-1.387	0.292	0.211	NaN	NaN	NaN	-1.352	0.094	0.29
133	0.665	-1.405	0.98	0.442	NaN	NaN	NaN	NaN	NaN	NaN	-1.3	0.71	0.646	-1.305	0.543	0.591	-1.322	0.445	0.598	NaN	NaN	NaN	-1.323	0.085	0.579	-1.204	0.034	0.616	NaN	NaN	NaN	-1.335	0.881	0.234	-1.359	0.704	0.202	-1.343	0.554	0.264	-1.387	0.292	0.211	NaN	NaN	NaN	-1.352	0.094	0.29
134	0.67	-1.405	0.98	0.442	NaN	NaN	NaN	NaN	NaN	NaN	-1.299	0.711	0.646	-1.305	0.543	0.591	-1.322	0.445	0.598	NaN	NaN	NaN	-1.323	0.085	0.579	-1.204	0.034	0.616	NaN	NaN	NaN	-1.335	0.881	0.234	-1.359	0.704	0.202	-1.343	0.554	0.264	-1.388	0.292	0.211	NaN	NaN	NaN	-1.352	0.094	0.29
135	0.675	-1.405	0.98	0.442	NaN	NaN	NaN	NaN	NaN	NaN	-1.299	0.711	0.646	-1.305	0.543	0.592	-1.322	0.445	0.598	NaN	NaN	NaN	-1.323	0.085	0.579	-1.204	0.034	0.616	NaN	NaN	NaN	-1.335	0.881	0.234	-1.359	0.704	0.202	-1.343	0.554	0.264	-1.388	0.292	0.211	NaN	NaN	NaN	-1.352	0.094	0.29
136	0.68	-1.404	0.98	0.442	NaN	NaN	NaN	NaN	NaN	NaN	-1.299	0.711	0.646	-1.305	0.543	0.592	-1.322	0.445	0.598	NaN	NaN	NaN	-1.323	0.085	0.579	-1.204	0.034	0.616	NaN	NaN	NaN	-1.335	0.881	0.234	-1.359	0.703	0.202	-1.344	0.554	0.264	-1.388	0.292	0.211	NaN	NaN	NaN	-1.352	0.094	0.29
137	0.685	-1.404	0.98	0.442	NaN	NaN	NaN	NaN	NaN	NaN	-1.299	0.711	0.646	-1.305	0.544	0.592	-1.322	0.445	0.598	NaN	NaN	NaN	-1.323	0.085	0.579	-1.204	0.034	0.616	NaN	NaN	NaN	-1.336	0.881	0.234	-1.359	0.703	0.202	-1.344	0.554	0.264	-1.388	0.292	0.211	NaN	NaN	NaN	-1.352	0.094	0.29
138	0.69	-1.404	0.98	0.442	NaN	NaN	NaN	NaN	NaN	NaN	-1.299	0.711	0.646	-1.305	0.544	0.592	-1.322	0.445	0.598	NaN	NaN	NaN	-1.323	0.084	0.579	-1.204	0.034	0.616	NaN	NaN	NaN	-1.336	0.881	0.234	-1.359	0.703	0.202	-1.344	0.554	0.264	-1.388	0.292	0.211	NaN	NaN	NaN	-1.352	0.094	0.29
139	0.695	-1.404	0.98	0.442	NaN	NaN	NaN	NaN	NaN	NaN	-1.299	0.711	0.646	-1.305	0.544	0.592	-1.322	0.446	0.598	NaN	NaN	NaN	-1.323	0.084	0.579	-1.204	0.034	0.616	NaN	NaN	NaN	-1.336	0.881	0.234	-1.359	0.703	0.202	-1.344	0.554	0.264	-1.388	0.292	0.211	NaN	NaN	NaN	-1.352	0.094	0.29
140	0.7	-1.404	0.98	0.442	NaN	NaN	NaN	NaN	NaN	NaN	-1.299	0.711	0.646	-1.305	0.544	0.592	-1.322	0.446	0.599	NaN	NaN	NaN	-1.323	0.084	0.579	-1.204	0.034	0.616	NaN	NaN	NaN	-1.336	0.881	0.234	-1.359	0.703	0.202	-1.344	0.554	0.264	-1.388	0.292	0.211	NaN	NaN	NaN	-1.352	0.094	0.29
141	0.705	-1.404	0.98	0.442	NaN	NaN	NaN	NaN	NaN	NaN	-1.298	0.711	0.646	-1.305	0.544	0.592	-1.322	0.446	0.599	NaN	NaN	NaN	-1.323	0.084	0.579	-1.204	0.034	0.616	NaN	NaN	NaN	-1.335	0.881	0.234	-1.359	0.703	0.203	-1.344	0.554	0.264	-1.388	0.292	0.211	NaN	NaN	NaN	-1.352	0.094	0.29
142	0.71	-1.404	0.98	0.443	NaN	NaN	NaN	NaN	NaN	NaN	-1.298	0.711	0.646	-1.305	0.544	0.592	-1.322	0.446	0.599	NaN	NaN	NaN	-1.323	0.084	0.579	-1.204	0.034	0.616	NaN	NaN	NaN	-1.335	0.881	0.234	-1.359	0.703	0.203	-1.344	0.554	0.264	-1.388	0.292	0.211	NaN	NaN	NaN	-1.352	0.094	0.29
143	0.715	-1.404	0.98	0.443	NaN	NaN	NaN	NaN	NaN	NaN	-1.298	0.71	0.646	-1.305	0.544	0.592	-1.322	0.446	0.599	NaN	NaN	NaN	-1.323	0.084	0.579	-1.204	0.034	0.616	NaN	NaN	NaN	-1.335	0.881	0.234	-1.359	0.703	0.203	-1.344	0.554	0.264	-1.388	0.292	0.211	NaN	NaN	NaN	-1.352	0.094	0.29
144	0.72	-1.404	0.98	0.443	NaN	NaN	NaN	NaN	NaN	NaN	-1.297	0.71	0.646	-1.305	0.544	0.592	-1.322	0.446	0.599	NaN	NaN	NaN	-1.323	0.084	0.579	-1.204	0.034	0.616	NaN	NaN	NaN	-1.335	0.881	0.234	-1.359	0.703	0.203	-1.344	0.554	0.264	-1.388	0.292	0.211	NaN	NaN	NaN	-1.352	0.094	0.29
145	0.725	-1.403	0.98	0.443	NaN	NaN	NaN	NaN	NaN	NaN	-1.297	0.71	0.647	-1.305	0.544	0.592	-1.321	0.446	0.599	NaN	NaN	NaN	-1.323	0.085	0.579	-1.204	0.034	0.616	NaN	NaN	NaN	-1.335	0.881	0.234	-1.359	0.703	0.203	-1.344	0.554	0.264	-1.388	0.292	0.211	NaN	NaN	NaN	-1.352	0.094	0.29
146	0.73	-1.403	0.98	0.443	NaN	NaN	NaN	NaN	NaN	NaN	-1.297	0.71	0.647	-1.305	0.544	0.592	-1.321	0.446	0.599	NaN	NaN	NaN	-1.323	0.085	0.579	-1.204	0.034	0.616	NaN	NaN	NaN	-1.335	0.881	0.235	-1.359	0.703	0.203	-1.344	0.554	0.264	-1.388	0.292	0.211	NaN	NaN	NaN	-1.352	0.094	0.29
147	0.735	-1.403	0.979	0.443	NaN	NaN	NaN	NaN	NaN	NaN	-1.297	0.71	0.647	-1.304	0.544	0.592	-1.321	0.446	0.599	NaN	NaN	NaN	-1.323	0.085	0.579	-1.204	0.034	0.616	NaN	NaN	NaN	-1.335	0.881	0.235	-1.359	0.703	0.203	-1.344	0.554	0.264	-1.388	0.292	0.211	NaN	NaN	NaN	-1.352	0.094	0.29
148	0.74	-1.403	0.979	0.443	NaN	NaN	NaN	NaN	NaN	NaN	-1.296	0.71	0.647	-1.304	0.544	0.592	-1.321	0.446	0.599	NaN	NaN	NaN	-1.323	0.085	0.579	-1.204	0.035	0.616	NaN	NaN	NaN	-1.335	0.881	0.235	-1.359	0.703	0.203	-1.344	0.554	0.264	-1.388	0.292	0.211	NaN	NaN	NaN	-1.352	0.094	0.29
149	0.745	-1.403	0.979	0.443	NaN	NaN	NaN	NaN	NaN	NaN	-1.296	0.71	0.647	-1.304	0.544	0.592	-1.321	0.446	0.599	NaN	NaN	NaN	-1.323	0.085	0.579	-1.204	0.035	0.616	NaN	NaN	NaN	-1.335	0.881	0.235	-1.359	0.704	0.203	-1.343	0.554	0.264	-1.387	0.292	0.211	NaN	NaN	NaN	-1.352	0.094	0.29
150	0.75	-1.403	0.979	0.444	NaN	NaN	NaN	NaN	NaN	NaN	-1.296	0.71	0.647	-1.304	0.544	0.592	-1.321	0.446	0.599	NaN	NaN	NaN	-1.323	0.085	0.579	-1.204	0.035	0.616	NaN	NaN	NaN	-1.335	0.881	0.235	-1.359	0.704	0.203	-1.343	0.554	0.264	-1.387	0.292	0.211	NaN	NaN	NaN	-1.352	0.094	0.29
151	0.755	-1.403	0.979	0.444	NaN	NaN	NaN	NaN	NaN	NaN	-1.296	0.71	0.647	-1.304	0.544	0.592	-1.321	0.446	0.599	NaN	NaN	NaN	-1.323	0.085	0.579	-1.204	0.034	0.616	NaN	NaN	NaN	-1.335	0.881	0.235	-1.359	0.704	0.203	-1.343	0.555	0.264	-1.387	0.292	0.211	NaN	NaN	NaN	-1.352	0.094	0.29
152	0.76	-1.402	0.979	0.444	NaN	NaN	NaN	NaN	NaN	NaN	-1.295	0.71	0.646	-1.303	0.544	0.592	-1.321	0.446	0.599	NaN	NaN	NaN	-1.323	0.085	0.579	-1.204	0.034	0.616	NaN	NaN	NaN	-1.335	0.881	0.235	-1.359	0.704	0.203	-1.343	0.555	0.264	-1.387	0.292	0.211	NaN	NaN	NaN	-1.352	0.094	0.29
153	0.765	-1.402	0.979	0.444	NaN	NaN	NaN	NaN	NaN	NaN	-1.295	0.71	0.646	-1.303	0.544	0.592	-1.321	0.446	0.599	NaN	NaN	NaN	-1.323	0.085	0.579	-1.204	0.034	0.616	NaN	NaN	NaN	-1.334	0.881	0.235	-1.359	0.704	0.203	-1.343	0.555	0.264	-1.387	0.292	0.211	NaN	NaN	NaN	-1.352	0.094	0.29
154	0.77	-1.402	0.979	0.444	NaN	NaN	NaN	NaN	NaN	NaN	-1.295	0.711	0.646	-1.303	0.544	0.592	-1.32	0.446	0.599	NaN	NaN	NaN	-1.323	0.085	0.579	-1.204	0.034	0.616	NaN	NaN	NaN	-1.334	0.881	0.235	-1.359	0.704	0.203	-1.343	0.555	0.264	-1.387	0.292	0.211	NaN	NaN	NaN	-1.351	0.094	0.29
155	0.775	-1.402	0.979	0.444	NaN	NaN	NaN	NaN	NaN	NaN	-1.295	0.711	0.646	-1.303	0.544	0.592	-1.32	0.446	0.599	NaN	NaN	NaN	-1.323	0.085	0.579	-1.204	0.034	0.616	NaN	NaN	NaN	-1.334	0.881	0.235	-1.359	0.704	0.203	-1.343	0.555	0.264	-1.387	0.293	0.211	NaN	NaN	NaN	-1.351	0.094	0.29
156	0.78	-1.402	0.979	0.444	NaN	NaN	NaN	NaN	NaN	NaN	-1.295	0.711	0.647	-1.303	0.544	0.592	-1.32	0.446	0.599	NaN	NaN	NaN	-1.323	0.085	0.579	-1.204	0.034	0.616	NaN	NaN	NaN	-1.334	0.881	0.235	-1.358	0.704	0.203	-1.343	0.555	0.264	-1.387	0.293	0.211	NaN	NaN	NaN	-1.351	0.094	0.29
157	0.785	-1.402	0.979	0.444	NaN	NaN	NaN	NaN	NaN	NaN	-1.294	0.711	0.647	-1.303	0.544	0.592	-1.32	0.446	0.599	NaN	NaN	NaN	-1.323	0.085	0.579	-1.204	0.034	0.616	NaN	NaN	NaN	-1.334	0.881	0.235	-1.358	0.704	0.203	-1.342	0.555	0.264	-1.386	0.293	0.211	NaN	NaN	NaN	-1.351	0.094	0.29
158	0.79	-1.402	0.979	0.444	NaN	NaN	NaN	NaN	NaN	NaN	-1.294	0.711	0.647	-1.302	0.544	0.592	-1.32	0.446	0.599	NaN	NaN	NaN	-1.323	0.085	0.579	-1.204	0.034	0.616	NaN	NaN	NaN	-1.334	0.881	0.235	-1.358	0.704	0.203	-1.342	0.555	0.264	-1.386	0.293	0.211	NaN	NaN	NaN	-1.351	0.094	0.29
159	0.795	-1.402	0.978	0.444	NaN	NaN	NaN	NaN	NaN	NaN	-1.294	0.711	0.647	-1.302	0.544	0.592	-1.319	0.446	0.599	NaN	NaN	NaN	-1.323	0.085	0.579	-1.204	0.035	0.616	NaN	NaN	NaN	-1.334	0.881	0.235	-1.358	0.704	0.203	-1.342	0.555	0.264	-1.386	0.293	0.211	NaN	NaN	NaN	-1.351	0.094	0.29
160	0.8	-1.402	0.978	0.444	NaN	NaN	NaN	NaN	NaN	NaN	-1.294	0.711	0.647	-1.302	0.544	0.592	-1.319	0.446	0.599	NaN	NaN	NaN	-1.323	0.085	0.579	-1.204	0.034	0.616	NaN	NaN	NaN	-1.334	0.881	0.235	-1.357	0.704	0.203	-1.342	0.555	0.264	-1.386	0.293	0.211	NaN	NaN	NaN	-1.351	0.094	0.29
161	0.805	-1.402	0.978	0.445	NaN	NaN	NaN	NaN	NaN	NaN	-1.294	0.711	0.647	-1.302	0.544	0.592	-1.319	0.446	0.599	NaN	NaN	NaN	-1.323	0.085	0.579	-1.204	0.034	0.616	NaN	NaN	NaN	-1.334	0.881	0.235	-1.357	0.704	0.203	-1.341	0.555	0.264	-1.386	0.293	0.212	NaN	NaN	NaN	-1.351	0.094	0.29
162	0.81	-1.402	0.978	0.445	NaN	NaN	NaN	NaN	NaN	NaN	-1.294	0.711	0.647	-1.302	0.544	0.592	-1.319	0.445	0.599	NaN	NaN	NaN	-1.323	0.085	0.579	-1.204	0.034	0.616	NaN	NaN	NaN	-1.334	0.881	0.235	-1.357	0.704	0.203	-1.341	0.555	0.264	-1.386	0.293	0.212	NaN	NaN	NaN	-1.351	0.094	0.29
163	0.815	-1.402	0.978	0.445	NaN	NaN	NaN	NaN	NaN	NaN	-1.294	0.711	0.647	-1.301	0.544	0.592	-1.318	0.445	0.599	NaN	NaN	NaN	-1.323	0.085	0.579	-1.204	0.034	0.616	NaN	NaN	NaN	-1.333	0.881	0.235	-1.357	0.704	0.203	-1.341	0.555	0.264	-1.386	0.293	0.211	NaN	NaN	NaN	-1.351	0.094	0.29
164	0.82	-1.402	0.978	0.445	NaN	NaN	NaN	NaN	NaN	NaN	-1.293	0.71	0.647	-1.301	0.544	0.592	-1.318	0.445	0.599	NaN	NaN	NaN	-1.323	0.085	0.579	-1.204	0.035	0.616	NaN	NaN	NaN	-1.333	0.881	0.235	-1.356	0.704	0.203	-1.34	0.555	0.265	-1.386	0.293	0.211	NaN	NaN	NaN	-1.351	0.094	0.29
165	0.825	-1.401	0.978	0.445	NaN	NaN	NaN	NaN	NaN	NaN	-1.293	0.71	0.647	-1.301	0.544	0.592	-1.317	0.445	0.599	NaN	NaN	NaN	-1.323	0.085	0.579	-1.204	0.035	0.616	NaN	NaN	NaN	-1.333	0.881	0.235	-1.356	0.704	0.203	-1.34	0.555	0.265	-1.386	0.293	0.212	NaN	NaN	NaN	-1.351	0.094	0.29
166	0.83	-1.401	0.978	0.445	NaN	NaN	NaN	NaN	NaN	NaN	-1.293	0.71	0.647	-1.301	0.544	0.592	-1.317	0.445	0.599	NaN	NaN	NaN	-1.323	0.085	0.579	-1.204	0.035	0.616	NaN	NaN	NaN	-1.333	0.881	0.235	-1.356	0.704	0.203	-1.34	0.555	0.264	-1.386	0.293	0.211	NaN	NaN	NaN	-1.351	0.094	0.29
167	0.835	-1.401	0.978	0.445	NaN	NaN	NaN	NaN	NaN	NaN	-1.293	0.71	0.647	-1.301	0.544	0.592	-1.316	0.445	0.599	NaN	NaN	NaN	-1.323	0.085	0.579	-1.204	0.035	0.616	NaN	NaN	NaN	-1.333	0.881	0.235	-1.356	0.704	0.203	-1.339	0.555	0.264	-1.386	0.293	0.212	NaN	NaN	NaN	-1.351	0.094	0.29
168	0.84	-1.401	0.978	0.444	NaN	NaN	NaN	NaN	NaN	NaN	-1.293	0.71	0.647	-1.301	0.544	0.592	-1.316	0.444	0.599	NaN	NaN	NaN	-1.323	0.085	0.579	-1.205	0.035	0.616	NaN	NaN	NaN	-1.333	0.881	0.235	-1.356	0.704	0.203	-1.339	0.555	0.264	-1.385	0.293	0.212	NaN	NaN	NaN	-1.351	0.094	0.29
169	0.845	-1.401	0.977	0.444	NaN	NaN	NaN	NaN	NaN	NaN	-1.293	0.71	0.647	-1.301	0.544	0.592	-1.316	0.444	0.599	NaN	NaN	NaN	-1.323	0.085	0.579	-1.205	0.035	0.616	NaN	NaN	NaN	-1.333	0.881	0.235	-1.356	0.704	0.203	-1.339	0.555	0.264	-1.385	0.293	0.212	NaN	NaN	NaN	-1.351	0.094	0.29
170	0.85	-1.401	0.977	0.444	NaN	NaN	NaN	NaN	NaN	NaN	-1.293	0.71	0.647	-1.3	0.544	0.592	-1.316	0.444	0.599	NaN	NaN	NaN	-1.323	0.085	0.579	-1.205	0.035	0.616	NaN	NaN	NaN	-1.333	0.881	0.235	-1.356	0.704	0.203	-1.339	0.555	0.264	-1.385	0.293	0.212	NaN	NaN	NaN	-1.351	0.094	0.29
171	0.855	-1.401	0.977	0.444	NaN	NaN	NaN	NaN	NaN	NaN	-1.293	0.71	0.647	-1.3	0.544	0.592	-1.316	0.444	0.599	NaN	NaN	NaN	-1.323	0.085	0.579	-1.205	0.035	0.616	NaN	NaN	NaN	-1.332	0.881	0.235	-1.355	0.704	0.203	-1.339	0.555	0.264	-1.385	0.293	0.212	NaN	NaN	NaN	-1.351	0.094	0.29
172	0.86	-1.401	0.977	0.444	NaN	NaN	NaN	NaN	NaN	NaN	-1.293	0.71	0.647	-1.3	0.544	0.592	-1.315	0.444	0.599	NaN	NaN	NaN	-1.323	0.085	0.579	-1.205	0.035	0.616	NaN	NaN	NaN	-1.332	0.881	0.235	-1.355	0.704	0.203	-1.339	0.555	0.264	-1.385	0.293	0.212	NaN	NaN	NaN	-1.351	0.094	0.29
173	0.865	-1.401	0.977	0.444	NaN	NaN	NaN	NaN	NaN	NaN	-1.292	0.71	0.647	-1.3	0.544	0.592	-1.315	0.444	0.599	NaN	NaN	NaN	-1.323	0.085	0.579	-1.205	0.035	0.616	NaN	NaN	NaN	-1.332	0.881	0.235	-1.355	0.704	0.203	-1.339	0.555	0.264	-1.385	0.293	0.212	NaN	NaN	NaN	-1.351	0.094	0.29
174	0.87	-1.401	0.977	0.444	NaN	NaN	NaN	NaN	NaN	NaN	-1.292	0.71	0.647	-1.299	0.544	0.592	-1.315	0.444	0.599	NaN	NaN	NaN	-1.323	0.085	0.579	-1.205	0.035	0.616	NaN	NaN	NaN	-1.332	0.881	0.235	-1.355	0.704	0.203	-1.339	0.555	0.264	-1.384	0.293	0.212	NaN	NaN	NaN	-1.351	0.094	0.29
175	0.875	-1.401	0.977	0.444	NaN	NaN	NaN	NaN	NaN	NaN	-1.292	0.71	0.647	-1.299	0.544	0.592	-1.315	0.444	0.599	NaN	NaN	NaN	-1.323	0.085	0.579	-1.205	0.035	0.616	NaN	NaN	NaN	-1.331	0.881	0.235	-1.355	0.704	0.203	-1.338	0.555	0.264	-1.384	0.293	0.212	NaN	NaN	NaN	-1.351	0.094	0.29
176	0.88	-1.401	0.977	0.444	NaN	NaN	NaN	NaN	NaN	NaN	-1.292	0.71	0.647	-1.299	0.544	0.592	-1.315	0.444	0.599	NaN	NaN	NaN	-1.323	0.085	0.579	-1.205	0.035	0.616	NaN	NaN	NaN	-1.331	0.881	0.235	-1.354	0.704	0.203	-1.338	0.555	0.264	-1.384	0.293	0.212	NaN	NaN	NaN	-1.351	0.094	0.29
177	0.885	-1.401	0.977	0.444	NaN	NaN	NaN	NaN	NaN	NaN	-1.292	0.71	0.647	-1.299	0.544	0.592	-1.314	0.444	0.599	NaN	NaN	NaN	-1.323	0.085	0.579	-1.205	0.035	0.616	NaN	NaN	NaN	-1.331	0.881	0.235	-1.354	0.704	0.203	-1.338	0.555	0.264	-1.384	0.293	0.212	NaN	NaN	NaN	-1.351	0.094	0.29
178	0.89	-1.401	0.977	0.444	NaN	NaN	NaN	NaN	NaN	NaN	-1.292	0.711	0.647	-1.299	0.544	0.592	-1.314	0.444	0.599	NaN	NaN	NaN	-1.323	0.085	0.579	-1.205	0.035	0.616	NaN	NaN	NaN	-1.331	0.881	0.235	-1.354	0.704	0.203	-1.338	0.554	0.264	-1.384	0.293	0.212	NaN	NaN	NaN	-1.351	0.094	0.29
179	0.895	-1.401	0.977	0.444	NaN	NaN	NaN	NaN	NaN	NaN	-1.292	0.711	0.647	-1.299	0.544	0.592	-1.314	0.444	0.598	NaN	NaN	NaN	-1.323	0.085	0.579	-1.204	0.035	0.616	NaN	NaN	NaN	-1.331	0.881	0.235	-1.354	0.704	0.203	-1.337	0.554	0.265	-1.384	0.293	0.212	NaN	NaN	NaN	-1.351	0.094	0.29
180	0.9	-1.401	0.977	0.444	NaN	NaN	NaN	NaN	NaN	NaN	-1.292	0.711	0.647	-1.298	0.544	0.592	-1.313	0.444	0.598	NaN	NaN	NaN	-1.323	0.085	0.579	-1.205	0.035	0.616	NaN	NaN	NaN	-1.331	0.881	0.235	-1.353	0.704	0.203	-1.337	0.554	0.265	-1.384	0.293	0.212	NaN	NaN	NaN	-1.351	0.094	0.29
181	0.905	-1.401	0.977	0.444	NaN	NaN	NaN	NaN	NaN	NaN	-1.292	0.71	0.647	-1.298	0.544	0.592	-1.313	0.444	0.598	NaN	NaN	NaN	-1.323	0.085	0.579	-1.204	0.035	0.616	NaN	NaN	NaN	-1.33	0.881	0.235	-1.353	0.704	0.203	-1.337	0.554	0.265	-1.383	0.294	0.212	NaN	NaN	NaN	-1.351	0.094	0.29
182	0.91	-1.401	0.977	0.444	NaN	NaN	NaN	NaN	NaN	NaN	-1.291	0.71	0.647	-1.298	0.544	0.592	-1.313	0.444	0.598	NaN	NaN	NaN	-1.323	0.085	0.579	-1.205	0.035	0.616	NaN	NaN	NaN	-1.33	0.881	0.235	-1.353	0.704	0.203	-1.337	0.554	0.265	-1.383	0.294	0.212	NaN	NaN	NaN	-1.351	0.094	0.29
183	0.915	-1.401	0.977	0.444	NaN	NaN	NaN	NaN	NaN	NaN	-1.291	0.71	0.647	-1.298	0.545	0.592	-1.313	0.444	0.598	NaN	NaN	NaN	-1.323	0.085	0.579	-1.205	0.035	0.616	NaN	NaN	NaN	-1.33	0.881	0.235	-1.353	0.704	0.203	-1.337	0.554	0.265	-1.383	0.294	0.212	NaN	NaN	NaN	-1.351	0.094	0.29
184	0.92	-1.401	0.977	0.444	NaN	NaN	NaN	NaN	NaN	NaN	-1.291	0.71	0.647	-1.298	0.545	0.592	-1.313	0.444	0.598	NaN	NaN	NaN	-1.323	0.085	0.579	-1.205	0.035	0.616	NaN	NaN	NaN	-1.33	0.881	0.235	-1.353	0.704	0.203	-1.337	0.554	0.265	-1.383	0.294	0.212	NaN	NaN	NaN	-1.351	0.094	0.29
185	0.925	-1.401	0.977	0.444	NaN	NaN	NaN	NaN	NaN	NaN	-1.291	0.71	0.647	-1.298	0.545	0.592	-1.313	0.444	0.598	NaN	NaN	NaN	-1.323	0.085	0.579	-1.205	0.035	0.616	NaN	NaN	NaN	-1.33	0.881	0.235	-1.353	0.704	0.203	-1.336	0.554	0.265	-1.383	0.294	0.212	NaN	NaN	NaN	-1.351	0.094	0.29
186	0.93	-1.401	0.977	0.444	NaN	NaN	NaN	NaN	NaN	NaN	-1.291	0.71	0.647	-1.298	0.545	0.592	-1.313	0.444	0.598	NaN	NaN	NaN	-1.323	0.085	0.579	-1.205	0.035	0.616	NaN	NaN	NaN	-1.33	0.881	0.235	-1.353	0.704	0.203	-1.336	0.554	0.265	-1.383	0.294	0.212	NaN	NaN	NaN	-1.351	0.094	0.29
187	0.935	-1.401	0.977	0.444	NaN	NaN	NaN	NaN	NaN	NaN	-1.291	0.71	0.647	-1.298	0.545	0.592	-1.313	0.444	0.598	NaN	NaN	NaN	-1.323	0.085	0.579	-1.205	0.035	0.616	NaN	NaN	NaN	-1.33	0.881	0.235	-1.353	0.704	0.203	-1.336	0.554	0.265	-1.383	0.294	0.212	NaN	NaN	NaN	-1.351	0.094	0.29
188	0.94	-1.401	0.977	0.444	NaN	NaN	NaN	NaN	NaN	NaN	-1.291	0.71	0.647	-1.298	0.545	0.592	-1.313	0.444	0.598	NaN	NaN	NaN	-1.323	0.085	0.579	-1.205	0.035	0.616	NaN	NaN	NaN	-1.33	0.881	0.235	-1.353	0.704	0.203	-1.336	0.554	0.265	-1.383	0.294	0.212	NaN	NaN	NaN	-1.351	0.094	0.29
189	0.945	-1.4	0.977	0.444	NaN	NaN	NaN	NaN	NaN	NaN	-1.291	0.71	0.647	-1.298	0.545	0.592	-1.313	0.444	0.598	NaN	NaN	NaN	-1.323	0.085	0.579	-1.205	0.035	0.616	NaN	NaN	NaN	-1.33	0.881	0.235	-1.353	0.704	0.203	-1.336	0.554	0.265	-1.383	0.294	0.212	NaN	NaN	NaN	-1.351	0.094	0.29
190	0.95	-1.4	0.977	0.444	NaN	NaN	NaN	NaN	NaN	NaN	-1.291	0.71	0.647	-1.298	0.545	0.592	-1.313	0.444	0.598	NaN	NaN	NaN	-1.323	0.085	0.579	-1.205	0.035	0.616	NaN	NaN	NaN	-1.33	0.881	0.235	-1.353	0.704	0.204	-1.336	0.554	0.265	-1.383	0.294	0.212	NaN	NaN	NaN	-1.351	0.094	0.29
191	0.955	-1.4	0.977	0.444	NaN	NaN	NaN	NaN	NaN	NaN	-1.291	0.71	0.647	-1.298	0.545	0.592	-1.313	0.444	0.598	NaN	NaN	NaN	-1.323	0.085	0.579	-1.205	0.035	0.616	NaN	NaN	NaN	-1.33	0.881	0.235	-1.353	0.704	0.204	-1.336	0.554	0.265	-1.383	0.294	0.212	NaN	NaN	NaN	-1.351	0.094	0.29
192	0.96	-1.4	0.977	0.444	NaN	NaN	NaN	NaN	NaN	NaN	-1.291	0.71	0.647	-1.298	0.545	0.592	-1.313	0.444	0.598	NaN	NaN	NaN	-1.323	0.085	0.579	-1.205	0.035	0.616	NaN	NaN	NaN	-1.33	0.881	0.235	-1.353	0.704	0.204	-1.336	0.554	0.265	-1.383	0.294	0.212	NaN	NaN	NaN	-1.351	0.094	0.29
193	0.965	-1.4	0.977	0.444	NaN	NaN	NaN	NaN	NaN	NaN	-1.291	0.71	0.647	-1.299	0.544	0.592	-1.313	0.444	0.598	NaN	NaN	NaN	-1.323	0.085	0.579	-1.205	0.035	0.616	NaN	NaN	NaN	-1.33	0.881	0.235	-1.353	0.704	0.204	-1.337	0.554	0.265	-1.384	0.294	0.212	NaN	NaN	NaN	-1.351	0.094	0.29
194	0.97	-1.399	0.977	0.444	NaN	NaN	NaN	NaN	NaN	NaN	-1.291	0.711	0.647	-1.299	0.544	0.592	-1.314	0.444	0.599	NaN	NaN	NaN	-1.323	0.085	0.579	-1.205	0.035	0.616	NaN	NaN	NaN	-1.33	0.881	0.235	-1.353	0.704	0.204	-1.337	0.554	0.265	-1.384	0.294	0.212	NaN	NaN	NaN	-1.351	0.094	0.29
195	0.975	-1.399	0.977	0.444	NaN	NaN	NaN	NaN	NaN	NaN	-1.291	0.711	0.647	-1.299	0.544	0.592	-1.314	0.444	0.599	NaN	NaN	NaN	-1.323	0.085	0.579	-1.205	0.035	0.616	NaN	NaN	NaN	-1.329	0.881	0.235	-1.353	0.704	0.204	-1.337	0.554	0.265	-1.384	0.294	0.212	NaN	NaN	NaN	-1.351	0.094	0.29
196	0.98	-1.399	0.977	0.444	NaN	NaN	NaN	NaN	NaN	NaN	-1.291	0.711	0.647	-1.299	0.544	0.592	-1.314	0.444	0.599	NaN	NaN	NaN	-1.323	0.085	0.579	-1.204	0.035	0.616	NaN	NaN	NaN	-1.329	0.881	0.235	-1.353	0.704	0.204	-1.337	0.554	0.265	-1.384	0.294	0.212	NaN	NaN	NaN	-1.351	0.094	0.29
197	0.985	-1.399	0.977	0.444	NaN	NaN	NaN	NaN	NaN	NaN	-1.291	0.711	0.647	-1.299	0.544	0.592	-1.314	0.444	0.599	NaN	NaN	NaN	-1.323	0.085	0.579	-1.205	0.035	0.616	NaN	NaN	NaN	-1.329	0.881	0.235	-1.353	0.704	0.204	-1.337	0.554	0.265	-1.384	0.294	0.212	NaN	NaN	NaN	-1.351	0.094	0.29
198	0.99	-1.399	0.977	0.444	NaN	NaN	NaN	NaN	NaN	NaN	-1.292	0.711	0.647	-1.299	0.544	0.592	-1.314	0.444	0.599	NaN	NaN	NaN	-1.323	0.085	0.579	-1.205	0.035	0.616	NaN	NaN	NaN	-1.329	0.881	0.235	-1.353	0.704	0.204	-1.337	0.554	0.265	-1.384	0.294	0.212	NaN	NaN	NaN	-1.351	0.094	0.29
199	0.995	-1.399	0.978	0.444	NaN	NaN	NaN	NaN	NaN	NaN	-1.292	0.711	0.647	-1.299	0.544	0.592	-1.315	0.444	0.599	NaN	NaN	NaN	-1.323	0.085	0.579	-1.205	0.035	0.616	NaN	NaN	NaN	-1.329	0.881	0.235	-1.353	0.704	0.204	-1.337	0.554	0.265	-1.384	0.294	0.212	NaN	NaN	NaN	-1.351	0.094	0.29
200	1	-1.399	0.978	0.444	NaN	NaN	NaN	NaN	NaN	NaN	-1.292	0.711	0.647	-1.299	0.544	0.592	-1.315	0.444	0.599	NaN	NaN	NaN	-1.323	0.085	0.579	-1.205	0.035	0.616	NaN	NaN	NaN	-1.329	0.881	0.236	-1.353	0.704	0.204	-1.337	0.554	0.265	-1.384	0.293	0.212	NaN	NaN	NaN	-1.351	0.094	0.29
201	1.005	-1.399	0.978	0.444	NaN	NaN	NaN	NaN	NaN	NaN	-1.292	0.711	0.647	-1.299	0.544	0.592	-1.315	0.444	0.599	NaN	NaN	NaN	-1.323	0.085	0.579	-1.205	0.035	0.616	NaN	NaN	NaN	-1.329	0.881	0.236	-1.353	0.704	0.204	-1.337	0.554	0.265	-1.384	0.293	0.212	NaN	NaN	NaN	-1.351	0.094	0.29
202	1.01	-1.399	0.978	0.444	NaN	NaN	NaN	NaN	NaN	NaN	-1.292	0.711	0.647	-1.299	0.544	0.592	-1.315	0.444	0.599	NaN	NaN	NaN	-1.323	0.085	0.579	-1.204	0.035	0.616	NaN	NaN	NaN	-1.329	0.881	0.235	-1.353	0.704	0.204	-1.337	0.554	0.265	-1.384	0.293	0.212	NaN	NaN	NaN	-1.351	0.094	0.29
203	1.015	-1.399	0.978	0.444	NaN	NaN	NaN	NaN	NaN	NaN	-1.292	0.711	0.647	-1.299	0.544	0.592	-1.315	0.444	0.599	NaN	NaN	NaN	-1.323	0.085	0.579	-1.205	0.035	0.616	NaN	NaN	NaN	-1.329	0.881	0.235	-1.353	0.704	0.204	-1.337	0.554	0.265	-1.384	0.293	0.212	NaN	NaN	NaN	-1.351	0.094	0.29
204	1.02	-1.399	0.978	0.444	NaN	NaN	NaN	NaN	NaN	NaN	-1.292	0.71	0.647	-1.299	0.544	0.592	-1.315	0.444	0.599	NaN	NaN	NaN	-1.323	0.085	0.579	-1.205	0.035	0.616	NaN	NaN	NaN	-1.329	0.881	0.235	-1.353	0.704	0.204	-1.337	0.554	0.265	-1.384	0.293	0.212	NaN	NaN	NaN	-1.351	0.094	0.29
205	1.025	-1.399	0.978	0.444	NaN	NaN	NaN	NaN	NaN	NaN	-1.292	0.71	0.647	-1.299	0.544	0.592	-1.315	0.444	0.599	NaN	NaN	NaN	-1.323	0.085	0.579	-1.205	0.035	0.616	NaN	NaN	NaN	-1.329	0.881	0.235	-1.353	0.704	0.204	-1.337	0.554	0.265	-1.384	0.293	0.212	NaN	NaN	NaN	-1.351	0.094	0.29
206	1.03	-1.399	0.978	0.444	NaN	NaN	NaN	NaN	NaN	NaN	-1.293	0.71	0.647	-1.299	0.544	0.592	-1.315	0.444	0.599	NaN	NaN	NaN	-1.323	0.085	0.579	-1.205	0.035	0.616	NaN	NaN	NaN	-1.329	0.881	0.235	-1.353	0.704	0.204	-1.338	0.554	0.265	-1.384	0.293	0.212	NaN	NaN	NaN	-1.351	0.094	0.29
207	1.035	-1.399	0.978	0.444	NaN	NaN	NaN	NaN	NaN	NaN	-1.293	0.71	0.647	-1.299	0.544	0.592	-1.315	0.444	0.599	NaN	NaN	NaN	-1.323	0.085	0.579	-1.205	0.035	0.616	NaN	NaN	NaN	-1.329	0.881	0.236	-1.353	0.704	0.204	-1.338	0.554	0.265	-1.384	0.293	0.212	NaN	NaN	NaN	-1.351	0.094	0.29
208	1.04	-1.399	0.978	0.444	NaN	NaN	NaN	NaN	NaN	NaN	-1.293	0.71	0.647	-1.299	0.544	0.592	-1.315	0.444	0.599	NaN	NaN	NaN	-1.323	0.085	0.579	-1.205	0.035	0.616	NaN	NaN	NaN	-1.329	0.881	0.236	-1.353	0.704	0.204	-1.338	0.555	0.265	-1.384	0.293	0.212	NaN	NaN	NaN	-1.351	0.094	0.29
209	1.045	-1.399	0.978	0.444	NaN	NaN	NaN	NaN	NaN	NaN	-1.293	0.71	0.647	-1.3	0.544	0.592	-1.315	0.444	0.599	NaN	NaN	NaN	-1.323	0.085	0.579	-1.204	0.035	0.616	NaN	NaN	NaN	-1.329	0.881	0.236	-1.353	0.704	0.204	-1.338	0.555	0.265	-1.384	0.293	0.212	NaN	NaN	NaN	-1.351	0.094	0.29
210	1.05	-1.399	0.978	0.444	NaN	NaN	NaN	NaN	NaN	NaN	-1.293	0.71	0.647	-1.3	0.544	0.592	-1.315	0.444	0.599	NaN	NaN	NaN	-1.323	0.085	0.579	-1.204	0.034	0.616	NaN	NaN	NaN	-1.329	0.881	0.236	-1.353	0.704	0.204	-1.338	0.555	0.265	-1.384	0.293	0.212	NaN	NaN	NaN	-1.351	0.094	0.29
211	1.055	-1.399	0.978	0.444	NaN	NaN	NaN	NaN	NaN	NaN	-1.293	0.71	0.647	-1.3	0.544	0.592	-1.316	0.444	0.599	NaN	NaN	NaN	-1.323	0.085	0.579	-1.204	0.035	0.616	NaN	NaN	NaN	-1.329	0.881	0.236	-1.353	0.704	0.204	-1.338	0.555	0.264	-1.384	0.293	0.212	NaN	NaN	NaN	-1.351	0.094	0.29
212	1.06	-1.399	0.978	0.444	NaN	NaN	NaN	NaN	NaN	NaN	-1.293	0.71	0.647	-1.3	0.544	0.592	-1.316	0.444	0.599	NaN	NaN	NaN	-1.323	0.085	0.579	-1.204	0.035	0.616	NaN	NaN	NaN	-1.33	0.881	0.236	-1.353	0.704	0.204	-1.338	0.555	0.264	-1.384	0.293	0.212	NaN	NaN	NaN	-1.351	0.094	0.29
213	1.065	-1.399	0.979	0.444	NaN	NaN	NaN	NaN	NaN	NaN	-1.293	0.71	0.647	-1.3	0.544	0.592	-1.316	0.444	0.599	NaN	NaN	NaN	-1.323	0.085	0.579	-1.204	0.035	0.616	NaN	NaN	NaN	-1.33	0.881	0.236	-1.353	0.704	0.204	-1.339	0.555	0.264	-1.384	0.293	0.212	NaN	NaN	NaN	-1.351	0.094	0.29
214	1.07	-1.399	0.979	0.444	NaN	NaN	NaN	NaN	NaN	NaN	-1.293	0.71	0.647	-1.3	0.544	0.592	-1.316	0.444	0.599	NaN	NaN	NaN	-1.323	0.085	0.579	-1.204	0.035	0.616	NaN	NaN	NaN	-1.33	0.881	0.236	-1.353	0.704	0.204	-1.339	0.555	0.264	-1.385	0.293	0.212	NaN	NaN	NaN	-1.351	0.094	0.29
215	1.075	-1.399	0.979	0.444	NaN	NaN	NaN	NaN	NaN	NaN	-1.293	0.71	0.647	-1.3	0.544	0.592	-1.316	0.444	0.599	NaN	NaN	NaN	-1.323	0.085	0.579	-1.204	0.034	0.616	NaN	NaN	NaN	-1.33	0.881	0.236	-1.353	0.704	0.204	-1.339	0.555	0.264	-1.385	0.293	0.212	NaN	NaN	NaN	-1.351	0.094	0.29
216	1.08	-1.399	0.979	0.444	NaN	NaN	NaN	NaN	NaN	NaN	-1.293	0.71	0.647	-1.3	0.544	0.592	-1.316	0.444	0.599	NaN	NaN	NaN	-1.323	0.085	0.579	-1.204	0.034	0.616	NaN	NaN	NaN	-1.33	0.881	0.236	-1.353	0.704	0.204	-1.339	0.556	0.264	-1.385	0.293	0.212	NaN	NaN	NaN	-1.351	0.094	0.29
217	1.085	-1.399	0.979	0.444	NaN	NaN	NaN	NaN	NaN	NaN	-1.293	0.71	0.647	-1.3	0.544	0.592	-1.316	0.445	0.6	NaN	NaN	NaN	-1.323	0.085	0.579	-1.204	0.034	0.616	NaN	NaN	NaN	-1.329	0.881	0.236	-1.353	0.704	0.204	-1.339	0.555	0.264	-1.385	0.293	0.212	NaN	NaN	NaN	-1.351	0.094	0.29
218	1.09	-1.398	0.98	0.444	NaN	NaN	NaN	NaN	NaN	NaN	-1.293	0.71	0.647	-1.3	0.544	0.592	-1.316	0.445	0.6	NaN	NaN	NaN	-1.323	0.085	0.579	-1.204	0.034	0.616	NaN	NaN	NaN	-1.329	0.881	0.236	-1.354	0.704	0.204	-1.339	0.555	0.264	-1.385	0.293	0.212	NaN	NaN	NaN	-1.351	0.094	0.29
219	1.095	-1.398	0.98	0.444	NaN	NaN	NaN	NaN	NaN	NaN	-1.293	0.71	0.647	-1.3	0.544	0.592	-1.316	0.445	0.6	NaN	NaN	NaN	-1.323	0.085	0.579	-1.204	0.035	0.616	NaN	NaN	NaN	-1.329	0.881	0.236	-1.354	0.704	0.204	-1.339	0.555	0.265	-1.386	0.293	0.212	NaN	NaN	NaN	-1.351	0.094	0.29
220	1.1	-1.398	0.98	0.444	NaN	NaN	NaN	NaN	NaN	NaN	-1.293	0.71	0.647	-1.3	0.544	0.592	-1.316	0.445	0.6	NaN	NaN	NaN	-1.323	0.085	0.579	-1.204	0.035	0.616	NaN	NaN	NaN	-1.329	0.881	0.236	-1.354	0.704	0.204	-1.339	0.555	0.265	-1.386	0.293	0.212	NaN	NaN	NaN	-1.351	0.094	0.29
221	1.105	-1.398	0.98	0.444	NaN	NaN	NaN	NaN	NaN	NaN	-1.293	0.71	0.647	-1.3	0.544	0.592	-1.316	0.445	0.6	NaN	NaN	NaN	-1.323	0.085	0.579	-1.204	0.035	0.616	NaN	NaN	NaN	-1.329	0.881	0.236	-1.354	0.704	0.204	-1.339	0.555	0.265	-1.386	0.293	0.212	NaN	NaN	NaN	-1.351	0.094	0.29
222	1.11	-1.397	0.98	0.444	NaN	NaN	NaN	NaN	NaN	NaN	-1.293	0.71	0.647	-1.3	0.544	0.592	-1.316	0.445	0.6	NaN	NaN	NaN	-1.323	0.085	0.579	-1.204	0.034	0.616	NaN	NaN	NaN	-1.329	0.881	0.236	-1.355	0.704	0.204	-1.34	0.555	0.265	-1.386	0.293	0.212	NaN	NaN	NaN	-1.351	0.094	0.29
223	1.115	-1.397	0.98	0.444	NaN	NaN	NaN	NaN	NaN	NaN	-1.293	0.71	0.647	-1.3	0.544	0.592	-1.316	0.445	0.6	NaN	NaN	NaN	-1.323	0.085	0.579	-1.204	0.034	0.616	NaN	NaN	NaN	-1.329	0.881	0.236	-1.355	0.704	0.204	-1.34	0.555	0.265	-1.385	0.292	0.212	NaN	NaN	NaN	-1.351	0.094	0.29
224	1.12	-1.397	0.98	0.444	NaN	NaN	NaN	NaN	NaN	NaN	-1.293	0.71	0.647	-1.3	0.544	0.592	-1.316	0.445	0.6	NaN	NaN	NaN	-1.323	0.085	0.579	-1.204	0.035	0.616	NaN	NaN	NaN	-1.329	0.881	0.236	-1.355	0.704	0.204	-1.34	0.555	0.265	-1.385	0.292	0.212	NaN	NaN	NaN	-1.351	0.094	0.29
225	1.125	-1.397	0.98	0.444	NaN	NaN	NaN	NaN	NaN	NaN	-1.293	0.71	0.647	-1.3	0.544	0.592	-1.316	0.445	0.6	NaN	NaN	NaN	-1.323	0.085	0.579	-1.204	0.034	0.616	NaN	NaN	NaN	-1.329	0.881	0.236	-1.355	0.704	0.204	-1.34	0.555	0.265	-1.385	0.292	0.212	NaN	NaN	NaN	-1.351	0.094	0.29
226	1.13	-1.397	0.98	0.444	NaN	NaN	NaN	NaN	NaN	NaN	-1.293	0.711	0.647	-1.3	0.544	0.592	-1.316	0.445	0.6	NaN	NaN	NaN	-1.323	0.085	0.579	-1.204	0.034	0.616	NaN	NaN	NaN	-1.329	0.881	0.236	-1.356	0.704	0.204	-1.341	0.555	0.265	-1.385	0.291	0.212	NaN	NaN	NaN	-1.351	0.094	0.29
227	1.135	-1.396	0.98	0.444	NaN	NaN	NaN	NaN	NaN	NaN	-1.293	0.711	0.647	-1.3	0.544	0.592	-1.316	0.445	0.6	NaN	NaN	NaN	-1.323	0.085	0.579	-1.204	0.034	0.616	NaN	NaN	NaN	-1.329	0.881	0.236	-1.356	0.704	0.204	-1.341	0.555	0.265	-1.385	0.291	0.212	NaN	NaN	NaN	-1.351	0.094	0.29
228	1.14	-1.396	0.98	0.444	NaN	NaN	NaN	NaN	NaN	NaN	-1.293	0.711	0.647	-1.3	0.544	0.592	-1.315	0.445	0.599	NaN	NaN	NaN	-1.323	0.085	0.579	-1.204	0.034	0.616	NaN	NaN	NaN	-1.329	0.881	0.236	-1.356	0.704	0.204	-1.341	0.555	0.265	-1.385	0.292	0.212	NaN	NaN	NaN	-1.351	0.094	0.29
229	1.145	-1.396	0.98	0.444	NaN	NaN	NaN	NaN	NaN	NaN	-1.292	0.711	0.647	-1.299	0.544	0.592	-1.315	0.445	0.599	NaN	NaN	NaN	-1.323	0.085	0.579	-1.204	0.035	0.616	NaN	NaN	NaN	-1.329	0.881	0.236	-1.356	0.704	0.204	-1.341	0.555	0.265	-1.385	0.292	0.212	NaN	NaN	NaN	-1.351	0.094	0.29
230	1.15	-1.396	0.98	0.445	NaN	NaN	NaN	NaN	NaN	NaN	-1.291	0.711	0.647	-1.299	0.544	0.592	-1.315	0.445	0.599	NaN	NaN	NaN	-1.323	0.085	0.579	-1.204	0.035	0.616	NaN	NaN	NaN	-1.329	0.88	0.236	-1.356	0.704	0.204	-1.341	0.555	0.265	-1.386	0.292	0.212	NaN	NaN	NaN	-1.351	0.094	0.29
231	1.155	-1.396	0.98	0.445	NaN	NaN	NaN	NaN	NaN	NaN	-1.291	0.711	0.647	-1.299	0.544	0.592	-1.315	0.445	0.599	NaN	NaN	NaN	-1.323	0.085	0.579	-1.204	0.035	0.616	NaN	NaN	NaN	-1.329	0.88	0.236	-1.356	0.704	0.204	-1.341	0.555	0.265	-1.386	0.292	0.212	NaN	NaN	NaN	-1.351	0.094	0.29
232	1.16	-1.396	0.98	0.445	NaN	NaN	NaN	NaN	NaN	NaN	-1.291	0.711	0.647	-1.299	0.544	0.592	-1.315	0.445	0.599	NaN	NaN	NaN	-1.323	0.085	0.579	-1.204	0.035	0.616	NaN	NaN	NaN	-1.329	0.88	0.236	-1.356	0.704	0.204	-1.341	0.555	0.265	-1.386	0.292	0.212	NaN	NaN	NaN	-1.351	0.094	0.29
233	1.165	-1.396	0.979	0.445	NaN	NaN	NaN	NaN	NaN	NaN	-1.29	0.711	0.647	-1.299	0.544	0.592	-1.314	0.445	0.599	NaN	NaN	NaN	-1.323	0.085	0.579	-1.204	0.035	0.616	NaN	NaN	NaN	-1.329	0.88	0.236	-1.356	0.704	0.204	-1.341	0.555	0.265	-1.386	0.292	0.212	NaN	NaN	NaN	-1.351	0.094	0.29
234	1.17	-1.396	0.979	0.445	NaN	NaN	NaN	NaN	NaN	NaN	-1.29	0.711	0.647	-1.299	0.544	0.592	-1.314	0.445	0.599	NaN	NaN	NaN	-1.323	0.085	0.579	-1.204	0.035	0.616	NaN	NaN	NaN	-1.329	0.88	0.236	-1.356	0.704	0.204	-1.34	0.555	0.265	-1.385	0.292	0.212	NaN	NaN	NaN	-1.351	0.094	0.29
235	1.175	-1.396	0.979	0.445	NaN	NaN	NaN	NaN	NaN	NaN	-1.29	0.711	0.647	-1.298	0.545	0.592	-1.314	0.445	0.599	NaN	NaN	NaN	-1.323	0.085	0.579	-1.204	0.035	0.616	NaN	NaN	NaN	-1.329	0.88	0.236	-1.356	0.704	0.204	-1.34	0.555	0.265	-1.385	0.292	0.212	NaN	NaN	NaN	-1.351	0.094	0.29
236	1.18	-1.396	0.979	0.445	NaN	NaN	NaN	NaN	NaN	NaN	-1.289	0.71	0.647	-1.298	0.545	0.592	-1.313	0.445	0.599	NaN	NaN	NaN	-1.323	0.085	0.579	-1.204	0.035	0.616	NaN	NaN	NaN	-1.329	0.88	0.236	-1.356	0.704	0.204	-1.34	0.555	0.265	-1.385	0.292	0.212	NaN	NaN	NaN	-1.351	0.094	0.29
237	1.185	-1.396	0.979	0.445	NaN	NaN	NaN	NaN	NaN	NaN	-1.289	0.71	0.647	-1.298	0.545	0.592	-1.313	0.445	0.598	NaN	NaN	NaN	-1.323	0.085	0.579	-1.204	0.035	0.616	NaN	NaN	NaN	-1.329	0.88	0.236	-1.356	0.704	0.204	-1.34	0.555	0.265	-1.385	0.292	0.212	NaN	NaN	NaN	-1.351	0.094	0.29
238	1.19	-1.396	0.979	0.445	NaN	NaN	NaN	NaN	NaN	NaN	-1.288	0.71	0.647	-1.298	0.545	0.592	-1.313	0.445	0.598	NaN	NaN	NaN	-1.323	0.085	0.578	-1.204	0.035	0.616	NaN	NaN	NaN	-1.329	0.88	0.236	-1.355	0.704	0.204	-1.339	0.555	0.265	-1.385	0.292	0.212	NaN	NaN	NaN	-1.351	0.094	0.29
239	1.195	-1.395	0.979	0.445	NaN	NaN	NaN	NaN	NaN	NaN	-1.287	0.71	0.647	-1.297	0.545	0.592	-1.312	0.445	0.598	NaN	NaN	NaN	-1.323	0.085	0.578	-1.204	0.035	0.616	NaN	NaN	NaN	-1.329	0.88	0.236	-1.355	0.704	0.204	-1.339	0.555	0.265	-1.385	0.292	0.212	NaN	NaN	NaN	-1.351	0.094	0.29
240	1.2	-1.395	0.979	0.445	NaN	NaN	NaN	NaN	NaN	NaN	-1.286	0.71	0.647	-1.297	0.545	0.592	-1.312	0.445	0.598	NaN	NaN	NaN	-1.323	0.085	0.578	-1.204	0.035	0.616	NaN	NaN	NaN	-1.329	0.881	0.236	-1.355	0.704	0.204	-1.339	0.555	0.265	-1.385	0.292	0.212	NaN	NaN	NaN	-1.351	0.094	0.29
241	1.205	-1.395	0.979	0.445	NaN	NaN	NaN	NaN	NaN	NaN	-1.286	0.71	0.646	-1.297	0.545	0.592	-1.312	0.445	0.598	NaN	NaN	NaN	-1.323	0.085	0.578	-1.204	0.035	0.616	NaN	NaN	NaN	-1.329	0.881	0.236	-1.355	0.704	0.204	-1.339	0.555	0.265	-1.385	0.292	0.212	NaN	NaN	NaN	-1.351	0.094	0.29
242	1.21	-1.395	0.978	0.445	NaN	NaN	NaN	NaN	NaN	NaN	-1.286	0.71	0.646	-1.297	0.545	0.592	-1.312	0.445	0.598	NaN	NaN	NaN	-1.323	0.085	0.578	-1.204	0.034	0.616	NaN	NaN	NaN	-1.329	0.881	0.236	-1.354	0.704	0.204	-1.339	0.555	0.264	-1.385	0.292	0.212	NaN	NaN	NaN	-1.351	0.094	0.29
243	1.215	-1.395	0.978	0.445	NaN	NaN	NaN	NaN	NaN	NaN	-1.285	0.71	0.646	-1.296	0.545	0.592	-1.312	0.445	0.598	NaN	NaN	NaN	-1.323	0.085	0.578	-1.204	0.035	0.616	NaN	NaN	NaN	-1.329	0.881	0.236	-1.354	0.704	0.204	-1.339	0.555	0.264	-1.385	0.292	0.212	NaN	NaN	NaN	-1.351	0.094	0.29
244	1.22	-1.395	0.978	0.445	NaN	NaN	NaN	NaN	NaN	NaN	-1.285	0.71	0.646	-1.296	0.545	0.592	-1.312	0.445	0.598	NaN	NaN	NaN	-1.323	0.085	0.578	-1.204	0.035	0.616	NaN	NaN	NaN	-1.329	0.881	0.236	-1.354	0.704	0.204	-1.339	0.555	0.265	-1.385	0.292	0.212	NaN	NaN	NaN	-1.351	0.094	0.29
245	1.225	-1.395	0.978	0.445	NaN	NaN	NaN	NaN	NaN	NaN	-1.285	0.71	0.646	-1.295	0.545	0.592	-1.311	0.445	0.598	NaN	NaN	NaN	-1.323	0.085	0.578	-1.204	0.035	0.616	NaN	NaN	NaN	-1.329	0.881	0.236	-1.354	0.704	0.204	-1.338	0.555	0.265	-1.385	0.293	0.212	NaN	NaN	NaN	-1.351	0.094	0.29
246	1.23	-1.394	0.978	0.445	NaN	NaN	NaN	NaN	NaN	NaN	-1.285	0.71	0.646	-1.295	0.545	0.591	-1.311	0.445	0.598	NaN	NaN	NaN	-1.323	0.085	0.578	-1.204	0.034	0.616	NaN	NaN	NaN	-1.329	0.881	0.236	-1.353	0.704	0.204	-1.338	0.555	0.265	-1.385	0.293	0.212	NaN	NaN	NaN	-1.351	0.094	0.29
247	1.235	-1.394	0.977	0.445	NaN	NaN	NaN	NaN	NaN	NaN	-1.285	0.71	0.646	-1.295	0.545	0.591	-1.311	0.445	0.597	NaN	NaN	NaN	-1.323	0.085	0.578	-1.204	0.034	0.616	NaN	NaN	NaN	-1.329	0.881	0.236	-1.353	0.704	0.204	-1.337	0.554	0.265	-1.385	0.293	0.212	NaN	NaN	NaN	-1.351	0.094	0.29
248	1.24	-1.394	0.977	0.445	NaN	NaN	NaN	NaN	NaN	NaN	-1.284	0.71	0.646	-1.294	0.545	0.591	-1.311	0.445	0.597	NaN	NaN	NaN	-1.323	0.085	0.578	-1.204	0.035	0.616	NaN	NaN	NaN	-1.328	0.881	0.236	-1.353	0.704	0.204	-1.337	0.554	0.265	-1.385	0.293	0.212	NaN	NaN	NaN	-1.351	0.094	0.29
249	1.245	-1.394	0.977	0.445	NaN	NaN	NaN	NaN	NaN	NaN	-1.284	0.71	0.646	-1.294	0.544	0.591	-1.311	0.445	0.597	NaN	NaN	NaN	-1.323	0.085	0.578	-1.204	0.035	0.616	NaN	NaN	NaN	-1.328	0.881	0.236	-1.353	0.704	0.204	-1.336	0.554	0.265	-1.384	0.294	0.212	NaN	NaN	NaN	-1.351	0.094	0.29
250	1.25	-1.394	0.977	0.445	NaN	NaN	NaN	NaN	NaN	NaN	-1.284	0.711	0.646	-1.294	0.544	0.591	-1.311	0.445	0.597	NaN	NaN	NaN	-1.323	0.085	0.578	-1.204	0.035	0.616	NaN	NaN	NaN	-1.328	0.881	0.236	-1.353	0.704	0.203	-1.336	0.555	0.265	-1.384	0.294	0.212	NaN	NaN	NaN	-1.351	0.094	0.29
251	1.255	-1.394	0.977	0.445	NaN	NaN	NaN	NaN	NaN	NaN	-1.284	0.711	0.646	-1.294	0.544	0.591	-1.31	0.444	0.597	NaN	NaN	NaN	-1.323	0.085	0.578	-1.204	0.034	0.616	NaN	NaN	NaN	-1.328	0.881	0.235	-1.353	0.704	0.203	-1.336	0.555	0.265	-1.384	0.294	0.212	NaN	NaN	NaN	-1.351	0.094	0.29
252	1.26	-1.393	0.976	0.445	NaN	NaN	NaN	NaN	NaN	NaN	-1.284	0.711	0.646	-1.294	0.544	0.591	-1.31	0.444	0.595	NaN	NaN	NaN	-1.323	0.085	0.578	-1.204	0.034	0.616	NaN	NaN	NaN	-1.327	0.881	0.235	-1.352	0.704	0.203	-1.336	0.555	0.264	-1.384	0.294	0.212	NaN	NaN	NaN	-1.351	0.094	0.29
253	1.265	-1.393	0.976	0.445	NaN	NaN	NaN	NaN	NaN	NaN	-1.284	0.711	0.646	-1.294	0.544	0.591	-1.31	0.443	0.595	NaN	NaN	NaN	-1.323	0.085	0.578	-1.204	0.034	0.616	NaN	NaN	NaN	-1.327	0.881	0.235	-1.352	0.704	0.203	-1.336	0.555	0.264	-1.384	0.294	0.212	NaN	NaN	NaN	-1.351	0.094	0.291
254	1.27	-1.393	0.976	0.445	NaN	NaN	NaN	NaN	NaN	NaN	-1.283	0.71	0.645	-1.294	0.544	0.591	-1.31	0.443	0.595	NaN	NaN	NaN	-1.323	0.085	0.578	-1.204	0.034	0.616	NaN	NaN	NaN	-1.327	0.881	0.235	-1.352	0.704	0.203	-1.336	0.555	0.264	-1.383	0.294	0.212	NaN	NaN	NaN	-1.351	0.094	0.29
255	1.275	-1.393	0.976	0.445	NaN	NaN	NaN	NaN	NaN	NaN	-1.283	0.71	0.645	-1.293	0.544	0.59	-1.31	0.443	0.595	NaN	NaN	NaN	-1.323	0.085	0.578	-1.204	0.035	0.616	NaN	NaN	NaN	-1.327	0.881	0.235	-1.352	0.704	0.203	-1.335	0.555	0.264	-1.383	0.294	0.212	NaN	NaN	NaN	-1.351	0.094	0.291
256	1.28	-1.393	0.976	0.445	NaN	NaN	NaN	NaN	NaN	NaN	-1.283	0.71	0.645	-1.293	0.545	0.59	-1.31	0.444	0.595	NaN	NaN	NaN	-1.323	0.085	0.578	-1.204	0.034	0.616	NaN	NaN	NaN	-1.327	0.881	0.235	-1.352	0.704	0.203	-1.335	0.555	0.265	-1.383	0.294	0.212	NaN	NaN	NaN	-1.351	0.094	0.291
257	1.285	-1.393	0.976	0.444	NaN	NaN	NaN	NaN	NaN	NaN	-1.283	0.71	0.645	-1.293	0.545	0.59	-1.309	0.443	0.595	NaN	NaN	NaN	-1.323	0.085	0.578	-1.204	0.034	0.616	NaN	NaN	NaN	-1.327	0.881	0.235	-1.351	0.704	0.203	-1.334	0.554	0.265	-1.383	0.294	0.212	NaN	NaN	NaN	-1.351	0.094	0.291
258	1.29	-1.393	0.976	0.444	NaN	NaN	NaN	NaN	NaN	NaN	-1.283	0.71	0.645	-1.293	0.545	0.59	-1.309	0.443	0.594	NaN	NaN	NaN	-1.323	0.085	0.578	-1.204	0.034	0.616	NaN	NaN	NaN	-1.327	0.881	0.235	-1.351	0.704	0.203	-1.334	0.554	0.264	-1.383	0.294	0.212	NaN	NaN	NaN	-1.351	0.094	0.291
259	1.295	-1.393	0.976	0.444	NaN	NaN	NaN	NaN	NaN	NaN	-1.282	0.71	0.645	-1.293	0.545	0.59	-1.309	0.443	0.594	NaN	NaN	NaN	-1.323	0.085	0.578	-1.204	0.034	0.616	NaN	NaN	NaN	-1.326	0.881	0.235	-1.351	0.704	0.203	-1.334	0.554	0.264	-1.383	0.294	0.212	NaN	NaN	NaN	-1.351	0.094	0.291
260	1.3	-1.393	0.976	0.444	NaN	NaN	NaN	NaN	NaN	NaN	-1.282	0.71	0.645	-1.293	0.545	0.59	-1.309	0.443	0.594	NaN	NaN	NaN	-1.323	0.085	0.578	-1.204	0.034	0.616	NaN	NaN	NaN	-1.326	0.881	0.234	-1.351	0.704	0.203	-1.334	0.554	0.264	-1.383	0.294	0.212	NaN	NaN	NaN	-1.351	0.094	0.291
261	1.305	-1.393	0.976	0.444	NaN	NaN	NaN	NaN	NaN	NaN	-1.282	0.71	0.645	-1.293	0.545	0.59	-1.309	0.443	0.594	NaN	NaN	NaN	-1.323	0.085	0.578	-1.204	0.034	0.616	NaN	NaN	NaN	-1.326	0.88	0.234	-1.35	0.704	0.202	-1.333	0.554	0.264	-1.383	0.294	0.212	NaN	NaN	NaN	-1.351	0.094	0.291
262	1.31	-1.392	0.976	0.444	NaN	NaN	NaN	NaN	NaN	NaN	-1.282	0.71	0.644	-1.292	0.545	0.59	-1.308	0.443	0.594	NaN	NaN	NaN	-1.323	0.085	0.578	-1.204	0.035	0.616	NaN	NaN	NaN	-1.326	0.88	0.234	-1.35	0.704	0.202	-1.333	0.555	0.264	-1.383	0.294	0.212	NaN	NaN	NaN	-1.351	0.094	0.291
263	1.315	-1.392	0.976	0.444	NaN	NaN	NaN	NaN	NaN	NaN	-1.282	0.71	0.644	-1.292	0.545	0.59	-1.308	0.443	0.594	NaN	NaN	NaN	-1.323	0.085	0.578	-1.204	0.034	0.616	NaN	NaN	NaN	-1.325	0.88	0.234	-1.35	0.704	0.202	-1.333	0.555	0.264	-1.383	0.294	0.212	NaN	NaN	NaN	-1.351	0.093	0.291
264	1.32	-1.392	0.976	0.444	NaN	NaN	NaN	NaN	NaN	NaN	-1.282	0.71	0.644	-1.292	0.545	0.59	-1.308	0.443	0.594	NaN	NaN	NaN	-1.323	0.085	0.578	-1.204	0.035	0.616	NaN	NaN	NaN	-1.325	0.88	0.234	-1.35	0.704	0.202	-1.333	0.555	0.264	-1.383	0.294	0.212	NaN	NaN	NaN	-1.351	0.094	0.291
265	1.325	-1.392	0.975	0.444	NaN	NaN	NaN	NaN	NaN	NaN	-1.282	0.71	0.644	-1.292	0.545	0.59	-1.308	0.444	0.594	NaN	NaN	NaN	-1.323	0.085	0.578	-1.204	0.035	0.616	NaN	NaN	NaN	-1.325	0.881	0.234	-1.349	0.704	0.202	-1.333	0.555	0.264	-1.383	0.294	0.212	NaN	NaN	NaN	-1.351	0.094	0.291
266	1.33	-1.392	0.975	0.443	NaN	NaN	NaN	NaN	NaN	NaN	-1.282	0.71	0.644	-1.292	0.545	0.59	-1.308	0.445	0.596	NaN	NaN	NaN	-1.323	0.085	0.578	-1.204	0.035	0.616	NaN	NaN	NaN	-1.325	0.881	0.234	-1.349	0.704	0.202	-1.333	0.555	0.264	-1.382	0.294	0.212	NaN	NaN	NaN	-1.351	0.094	0.291
267	1.335	-1.392	0.975	0.443	NaN	NaN	NaN	NaN	NaN	NaN	-1.282	0.71	0.644	-1.292	0.545	0.59	-1.308	0.445	0.596	NaN	NaN	NaN	-1.323	0.085	0.578	-1.204	0.035	0.616	NaN	NaN	NaN	-1.325	0.881	0.234	-1.349	0.704	0.202	-1.332	0.555	0.264	-1.382	0.294	0.212	NaN	NaN	NaN	-1.351	0.094	0.291
268	1.34	-1.392	0.975	0.443	NaN	NaN	NaN	NaN	NaN	NaN	-1.282	0.71	0.644	-1.292	0.545	0.59	-1.308	0.445	0.596	NaN	NaN	NaN	-1.323	0.085	0.578	-1.204	0.035	0.616	NaN	NaN	NaN	-1.325	0.881	0.234	-1.349	0.704	0.202	-1.332	0.555	0.263	-1.382	0.294	0.212	NaN	NaN	NaN	-1.351	0.094	0.291
269	1.345	-1.392	0.975	0.443	NaN	NaN	NaN	NaN	NaN	NaN	-1.282	0.71	0.644	-1.292	0.545	0.59	-1.308	0.445	0.596	NaN	NaN	NaN	-1.323	0.085	0.578	-1.204	0.035	0.616	NaN	NaN	NaN	-1.325	0.881	0.233	-1.348	0.704	0.202	-1.332	0.555	0.263	-1.382	0.294	0.212	NaN	NaN	NaN	-1.351	0.094	0.291
270	1.35	-1.392	0.975	0.443	NaN	NaN	NaN	NaN	NaN	NaN	-1.282	0.71	0.644	-1.292	0.545	0.59	-1.308	0.445	0.596	NaN	NaN	NaN	-1.323	0.085	0.578	-1.204	0.035	0.616	NaN	NaN	NaN	-1.325	0.881	0.233	-1.348	0.704	0.202	-1.332	0.555	0.263	-1.382	0.294	0.212	NaN	NaN	NaN	-1.351	0.094	0.291
271	1.355	-1.392	0.975	0.443	NaN	NaN	NaN	NaN	NaN	NaN	-1.282	0.71	0.644	-1.292	0.545	0.59	-1.308	0.445	0.596	NaN	NaN	NaN	-1.323	0.085	0.578	-1.204	0.035	0.616	NaN	NaN	NaN	-1.325	0.881	0.233	-1.348	0.704	0.202	-1.332	0.555	0.263	-1.382	0.294	0.212	NaN	NaN	NaN	-1.351	0.094	0.291
272	1.36	-1.392	0.975	0.443	NaN	NaN	NaN	NaN	NaN	NaN	-1.282	0.71	0.644	-1.292	0.545	0.59	-1.308	0.445	0.596	NaN	NaN	NaN	-1.323	0.085	0.578	-1.204	0.034	0.616	NaN	NaN	NaN	-1.325	0.881	0.233	-1.348	0.704	0.202	-1.332	0.555	0.263	-1.382	0.294	0.212	NaN	NaN	NaN	-1.351	0.094	0.291
273	1.365	-1.392	0.975	0.443	NaN	NaN	NaN	NaN	NaN	NaN	-1.282	0.71	0.644	-1.292	0.545	0.59	-1.308	0.445	0.596	NaN	NaN	NaN	-1.323	0.085	0.578	-1.204	0.034	0.616	NaN	NaN	NaN	-1.325	0.881	0.233	-1.348	0.704	0.201	-1.332	0.556	0.263	-1.382	0.294	0.212	NaN	NaN	NaN	-1.351	0.094	0.291
274	1.37	-1.392	0.975	0.443	NaN	NaN	NaN	NaN	NaN	NaN	-1.282	0.71	0.644	-1.292	0.545	0.589	-1.308	0.445	0.596	NaN	NaN	NaN	-1.323	0.085	0.578	-1.204	0.035	0.616	NaN	NaN	NaN	-1.324	0.881	0.233	-1.348	0.704	0.201	-1.332	0.556	0.262	-1.382	0.294	0.212	NaN	NaN	NaN	-1.35	0.094	0.291
275	1.375	-1.392	0.975	0.443	NaN	NaN	NaN	NaN	NaN	NaN	-1.282	0.71	0.644	-1.291	0.545	0.589	-1.308	0.445	0.596	NaN	NaN	NaN	-1.323	0.085	0.578	-1.204	0.035	0.616	NaN	NaN	NaN	-1.324	0.881	0.233	-1.348	0.704	0.201	-1.332	0.556	0.262	-1.382	0.294	0.212	NaN	NaN	NaN	-1.351	0.094	0.291
276	1.38	-1.392	0.975	0.443	NaN	NaN	NaN	NaN	NaN	NaN	-1.282	0.71	0.644	-1.291	0.545	0.589	-1.308	0.445	0.596	NaN	NaN	NaN	-1.323	0.085	0.578	-1.204	0.034	0.616	NaN	NaN	NaN	-1.324	0.881	0.233	-1.348	0.704	0.201	-1.332	0.556	0.262	-1.382	0.295	0.212	NaN	NaN	NaN	-1.35	0.094	0.291
277	1.385	-1.392	0.975	0.442	NaN	NaN	NaN	NaN	NaN	NaN	-1.282	0.71	0.644	-1.291	0.545	0.589	-1.308	0.445	0.596	NaN	NaN	NaN	-1.323	0.085	0.578	-1.204	0.034	0.616	NaN	NaN	NaN	-1.324	0.881	0.233	-1.348	0.704	0.201	-1.332	0.556	0.262	-1.382	0.295	0.212	NaN	NaN	NaN	-1.35	0.094	0.291
278	1.39	-1.392	0.975	0.442	NaN	NaN	NaN	NaN	NaN	NaN	-1.282	0.71	0.644	-1.291	0.545	0.589	-1.308	0.444	0.595	NaN	NaN	NaN	-1.323	0.085	0.578	-1.204	0.035	0.616	NaN	NaN	NaN	-1.324	0.881	0.233	-1.347	0.704	0.201	-1.332	0.556	0.262	-1.382	0.295	0.212	NaN	NaN	NaN	-1.35	0.094	0.291
279	1.395	-1.392	0.975	0.442	NaN	NaN	NaN	NaN	NaN	NaN	-1.282	0.71	0.644	-1.291	0.545	0.589	-1.307	0.444	0.594	NaN	NaN	NaN	-1.323	0.085	0.578	-1.205	0.035	0.616	NaN	NaN	NaN	-1.324	0.881	0.233	-1.347	0.704	0.201	-1.332	0.556	0.262	-1.382	0.295	0.212	NaN	NaN	NaN	-1.35	0.094	0.291
280	1.4	-1.392	0.975	0.442	NaN	NaN	NaN	NaN	NaN	NaN	-1.282	0.71	0.644	-1.291	0.544	0.589	-1.307	0.444	0.595	NaN	NaN	NaN	-1.323	0.085	0.578	-1.205	0.035	0.616	NaN	NaN	NaN	-1.324	0.881	0.233	-1.347	0.704	0.201	-1.332	0.556	0.262	-1.382	0.295	0.212	NaN	NaN	NaN	-1.35	0.094	0.291
281	1.405	-1.392	0.975	0.442	NaN	NaN	NaN	NaN	NaN	NaN	-1.282	0.71	0.644	-1.291	0.544	0.589	-1.307	0.443	0.593	NaN	NaN	NaN	-1.323	0.085	0.578	-1.205	0.035	0.616	NaN	NaN	NaN	-1.324	0.881	0.233	-1.347	0.704	0.201	-1.332	0.555	0.262	-1.382	0.295	0.212	NaN	NaN	NaN	-1.35	0.094	0.291
282	1.41	-1.392	0.975	0.442	NaN	NaN	NaN	NaN	NaN	NaN	-1.282	0.71	0.644	-1.29	0.544	0.589	-1.307	0.443	0.593	NaN	NaN	NaN	-1.323	0.085	0.578	-1.205	0.035	0.616	NaN	NaN	NaN	-1.324	0.881	0.233	-1.347	0.704	0.201	-1.332	0.555	0.262	-1.382	0.295	0.212	NaN	NaN	NaN	-1.351	0.095	0.292
283	1.415	-1.392	0.975	0.442	NaN	NaN	NaN	NaN	NaN	NaN	-1.282	0.711	0.644	-1.29	0.544	0.589	-1.306	0.443	0.593	NaN	NaN	NaN	-1.323	0.085	0.578	-1.205	0.035	0.616	NaN	NaN	NaN	-1.324	0.881	0.233	-1.347	0.704	0.201	-1.332	0.555	0.262	-1.382	0.295	0.212	NaN	NaN	NaN	-1.352	0.097	0.293
284	1.42	-1.392	0.975	0.442	NaN	NaN	NaN	NaN	NaN	NaN	-1.282	0.711	0.644	-1.29	0.544	0.588	-1.306	0.443	0.593	NaN	NaN	NaN	-1.323	0.085	0.578	-1.204	0.035	0.616	NaN	NaN	NaN	-1.324	0.881	0.232	-1.347	0.704	0.201	-1.332	0.555	0.262	-1.382	0.295	0.212	NaN	NaN	NaN	-1.351	0.095	0.291
285	1.425	-1.392	0.975	0.442	NaN	NaN	NaN	NaN	NaN	NaN	-1.282	0.711	0.644	-1.29	0.544	0.588	-1.306	0.443	0.593	NaN	NaN	NaN	-1.323	0.085	0.578	-1.204	0.035	0.616	NaN	NaN	NaN	-1.324	0.881	0.232	-1.347	0.704	0.201	-1.331	0.555	0.262	-1.382	0.295	0.212	NaN	NaN	NaN	-1.35	0.094	0.291
286	1.43	-1.392	0.975	0.442	NaN	NaN	NaN	NaN	NaN	NaN	-1.282	0.711	0.644	-1.29	0.544	0.588	-1.305	0.443	0.593	NaN	NaN	NaN	-1.323	0.085	0.578	-1.205	0.035	0.616	NaN	NaN	NaN	-1.324	0.881	0.232	-1.347	0.704	0.201	-1.331	0.555	0.262	-1.382	0.295	0.212	NaN	NaN	NaN	-1.35	0.094	0.291
287	1.435	-1.392	0.975	0.442	NaN	NaN	NaN	NaN	NaN	NaN	-1.282	0.711	0.644	-1.29	0.544	0.588	-1.305	0.443	0.592	NaN	NaN	NaN	-1.323	0.085	0.578	-1.205	0.035	0.616	NaN	NaN	NaN	-1.324	0.881	0.232	-1.347	0.704	0.201	-1.331	0.555	0.262	-1.382	0.294	0.212	NaN	NaN	NaN	-1.35	0.094	0.291
288	1.44	-1.392	0.975	0.442	NaN	NaN	NaN	NaN	NaN	NaN	-1.282	0.711	0.644	-1.29	0.544	0.588	-1.305	0.443	0.592	NaN	NaN	NaN	-1.323	0.085	0.578	-1.205	0.035	0.616	NaN	NaN	NaN	-1.324	0.881	0.233	-1.347	0.704	0.201	-1.332	0.555	0.262	-1.382	0.294	0.212	NaN	NaN	NaN	-1.35	0.094	0.292
289	1.445	-1.392	0.976	0.442	NaN	NaN	NaN	NaN	NaN	NaN	-1.282	0.711	0.644	-1.289	0.544	0.588	-1.305	0.443	0.592	NaN	NaN	NaN	-1.323	0.085	0.578	-1.205	0.035	0.616	NaN	NaN	NaN	-1.324	0.881	0.233	-1.347	0.704	0.201	-1.332	0.555	0.262	-1.382	0.294	0.212	NaN	NaN	NaN	-1.35	0.094	0.291
290	1.45	-1.392	0.976	0.442	NaN	NaN	NaN	NaN	NaN	NaN	-1.282	0.711	0.643	-1.289	0.545	0.588	-1.305	0.443	0.592	NaN	NaN	NaN	-1.323	0.085	0.578	-1.205	0.035	0.617	NaN	NaN	NaN	-1.324	0.881	0.233	-1.348	0.704	0.201	-1.332	0.555	0.262	-1.382	0.294	0.212	NaN	NaN	NaN	-1.35	0.094	0.291
291	1.455	-1.392	0.976	0.442	NaN	NaN	NaN	NaN	NaN	NaN	-1.282	0.711	0.643	-1.289	0.545	0.588	-1.305	0.443	0.592	NaN	NaN	NaN	-1.323	0.085	0.578	-1.205	0.035	0.617	NaN	NaN	NaN	-1.324	0.88	0.233	-1.348	0.704	0.201	-1.332	0.555	0.262	-1.382	0.294	0.212	NaN	NaN	NaN	-1.35	0.094	0.291
292	1.46	-1.392	0.976	0.441	NaN	NaN	NaN	NaN	NaN	NaN	-1.281	0.711	0.643	-1.289	0.545	0.588	-1.304	0.444	0.592	NaN	NaN	NaN	-1.323	0.085	0.578	-1.205	0.035	0.617	NaN	NaN	NaN	-1.324	0.88	0.233	-1.348	0.704	0.201	-1.332	0.555	0.262	-1.382	0.294	0.212	NaN	NaN	NaN	-1.35	0.094	0.291
293	1.465	-1.393	0.976	0.441	NaN	NaN	NaN	NaN	NaN	NaN	-1.281	0.711	0.643	-1.289	0.545	0.588	-1.304	0.444	0.592	NaN	NaN	NaN	-1.323	0.085	0.578	-1.205	0.035	0.617	NaN	NaN	NaN	-1.324	0.88	0.233	-1.348	0.704	0.201	-1.332	0.555	0.262	-1.383	0.294	0.212	NaN	NaN	NaN	-1.351	0.094	0.291
294	1.47	-1.393	0.976	0.441	NaN	NaN	NaN	NaN	NaN	NaN	-1.281	0.711	0.643	-1.288	0.545	0.588	-1.304	0.444	0.592	NaN	NaN	NaN	-1.323	0.085	0.578	-1.205	0.035	0.616	NaN	NaN	NaN	-1.324	0.88	0.233	-1.348	0.703	0.201	-1.332	0.555	0.262	-1.383	0.294	0.212	NaN	NaN	NaN	-1.351	0.094	0.291
295	1.475	-1.393	0.976	0.441	NaN	NaN	NaN	NaN	NaN	NaN	-1.281	0.711	0.643	-1.288	0.545	0.588	-1.304	0.445	0.593	NaN	NaN	NaN	-1.323	0.085	0.578	-1.205	0.035	0.616	NaN	NaN	NaN	-1.324	0.88	0.233	-1.348	0.703	0.201	-1.333	0.555	0.263	-1.383	0.294	0.212	NaN	NaN	NaN	-1.351	0.094	0.291
296	1.48	-1.393	0.976	0.441	NaN	NaN	NaN	NaN	NaN	NaN	-1.281	0.711	0.643	-1.288	0.545	0.588	-1.304	0.445	0.593	NaN	NaN	NaN	-1.323	0.085	0.578	-1.205	0.035	0.616	NaN	NaN	NaN	-1.324	0.88	0.233	-1.348	0.703	0.201	-1.333	0.555	0.263	-1.383	0.294	0.212	NaN	NaN	NaN	-1.351	0.095	0.292
297	1.485	-1.393	0.976	0.441	NaN	NaN	NaN	NaN	NaN	NaN	-1.281	0.711	0.642	-1.287	0.545	0.588	-1.303	0.445	0.593	NaN	NaN	NaN	-1.323	0.085	0.578	-1.205	0.035	0.616	NaN	NaN	NaN	-1.324	0.88	0.233	-1.348	0.703	0.201	-1.333	0.555	0.263	-1.383	0.294	0.212	NaN	NaN	NaN	-1.352	0.097	0.293
298	1.49	-1.393	0.976	0.441	NaN	NaN	NaN	NaN	NaN	NaN	-1.281	0.711	0.642	-1.287	0.545	0.587	-1.303	0.445	0.593	NaN	NaN	NaN	-1.323	0.085	0.578	-1.205	0.035	0.616	NaN	NaN	NaN	-1.324	0.88	0.233	-1.349	0.703	0.201	-1.333	0.555	0.263	-1.383	0.294	0.212	NaN	NaN	NaN	-1.351	0.094	0.291
299	1.495	-1.393	0.976	0.441	NaN	NaN	NaN	NaN	NaN	NaN	-1.281	0.711	0.642	-1.286	0.545	0.587	-1.303	0.445	0.593	NaN	NaN	NaN	-1.323	0.085	0.578	-1.205	0.035	0.616	NaN	NaN	NaN	-1.324	0.88	0.233	-1.349	0.703	0.201	-1.334	0.555	0.263	-1.383	0.294	0.212	NaN	NaN	NaN	-1.351	0.094	0.291
300	1.5	-1.393	0.976	0.441	NaN	NaN	NaN	NaN	NaN	NaN	-1.281	0.711	0.642	-1.286	0.545	0.587	-1.302	0.445	0.593	NaN	NaN	NaN	-1.322	0.085	0.578	-1.205	0.036	0.617	NaN	NaN	NaN	-1.324	0.88	0.233	-1.349	0.703	0.202	-1.334	0.555	0.263	-1.383	0.294	0.212	NaN	NaN	NaN	-1.351	0.094	0.291
301	1.505	-1.393	0.976	0.441	NaN	NaN	NaN	NaN	NaN	NaN	-1.281	0.711	0.642	-1.285	0.544	0.587	-1.302	0.446	0.593	NaN	NaN	NaN	-1.322	0.085	0.578	-1.205	0.036	0.617	NaN	NaN	NaN	-1.324	0.88	0.233	-1.349	0.703	0.202	-1.334	0.555	0.263	-1.383	0.294	0.212	NaN	NaN	NaN	-1.351	0.094	0.291
302	1.51	-1.393	0.976	0.441	NaN	NaN	NaN	NaN	NaN	NaN	-1.281	0.711	0.642	-1.285	0.544	0.587	-1.301	0.445	0.593	NaN	NaN	NaN	-1.322	0.085	0.578	-1.205	0.036	0.617	NaN	NaN	NaN	-1.324	0.88	0.233	-1.35	0.703	0.202	-1.334	0.555	0.263	-1.384	0.294	0.212	NaN	NaN	NaN	-1.351	0.094	0.291
303	1.515	-1.393	0.976	0.441	NaN	NaN	NaN	NaN	NaN	NaN	-1.281	0.711	0.642	-1.285	0.544	0.587	-1.301	0.445	0.593	NaN	NaN	NaN	-1.322	0.085	0.578	-1.205	0.036	0.617	NaN	NaN	NaN	-1.324	0.88	0.233	-1.35	0.703	0.202	-1.334	0.554	0.263	-1.384	0.294	0.212	NaN	NaN	NaN	-1.351	0.094	0.291
304	1.52	-1.393	0.976	0.441	NaN	NaN	NaN	NaN	NaN	NaN	-1.28	0.711	0.642	-1.285	0.545	0.587	-1.301	0.445	0.593	NaN	NaN	NaN	-1.322	0.085	0.578	-1.205	0.036	0.617	NaN	NaN	NaN	-1.324	0.88	0.234	-1.35	0.703	0.202	-1.334	0.554	0.264	-1.384	0.293	0.212	NaN	NaN	NaN	-1.351	0.094	0.291
305	1.525	-1.393	0.976	0.441	NaN	NaN	NaN	NaN	NaN	NaN	-1.28	0.711	0.642	-1.284	0.545	0.587	-1.3	0.445	0.593	NaN	NaN	NaN	-1.322	0.085	0.578	-1.205	0.036	0.617	NaN	NaN	NaN	-1.324	0.879	0.234	-1.35	0.704	0.202	-1.334	0.554	0.264	-1.384	0.293	0.212	NaN	NaN	NaN	-1.351	0.094	0.291
306	1.53	-1.393	0.977	0.441	NaN	NaN	NaN	NaN	NaN	NaN	-1.279	0.711	0.642	-1.284	0.545	0.587	-1.3	0.445	0.593	NaN	NaN	NaN	-1.322	0.085	0.578	-1.205	0.036	0.617	NaN	NaN	NaN	-1.324	0.879	0.234	-1.35	0.704	0.202	-1.334	0.554	0.264	-1.384	0.293	0.212	NaN	NaN	NaN	-1.351	0.094	0.291
307	1.535	-1.393	0.977	0.441	NaN	NaN	NaN	NaN	NaN	NaN	-1.279	0.71	0.642	-1.284	0.545	0.587	-1.3	0.445	0.593	NaN	NaN	NaN	-1.322	0.085	0.578	-1.205	0.036	0.617	NaN	NaN	NaN	-1.324	0.879	0.234	-1.351	0.704	0.202	-1.335	0.554	0.264	-1.384	0.293	0.212	NaN	NaN	NaN	-1.351	0.094	0.291
308	1.54	-1.393	0.977	0.441	NaN	NaN	NaN	NaN	NaN	NaN	-1.278	0.71	0.642	-1.283	0.545	0.587	-1.3	0.445	0.593	NaN	NaN	NaN	-1.322	0.085	0.578	-1.205	0.036	0.617	NaN	NaN	NaN	-1.324	0.879	0.235	-1.351	0.704	0.203	-1.335	0.554	0.264	-1.385	0.293	0.212	NaN	NaN	NaN	-1.351	0.094	0.291
309	1.545	-1.393	0.977	0.441	NaN	NaN	NaN	NaN	NaN	NaN	-1.278	0.71	0.642	-1.283	0.545	0.587	-1.299	0.446	0.593	NaN	NaN	NaN	-1.322	0.085	0.578	-1.205	0.036	0.617	NaN	NaN	NaN	-1.324	0.879	0.235	-1.351	0.704	0.203	-1.335	0.554	0.264	-1.385	0.293	0.212	NaN	NaN	NaN	-1.351	0.094	0.291
310	1.55	-1.393	0.977	0.441	NaN	NaN	NaN	NaN	NaN	NaN	-1.278	0.71	0.642	-1.283	0.545	0.587	-1.299	0.446	0.593	NaN	NaN	NaN	-1.322	0.085	0.578	-1.205	0.036	0.617	NaN	NaN	NaN	-1.324	0.879	0.235	-1.351	0.704	0.203	-1.335	0.554	0.264	-1.385	0.293	0.212	NaN	NaN	NaN	-1.351	0.094	0.29
311	1.555	-1.393	0.977	0.441	NaN	NaN	NaN	NaN	NaN	NaN	-1.278	0.71	0.642	-1.283	0.545	0.587	-1.298	0.446	0.593	NaN	NaN	NaN	-1.322	0.085	0.578	-1.205	0.036	0.617	NaN	NaN	NaN	-1.324	0.879	0.235	-1.351	0.704	0.203	-1.335	0.554	0.264	-1.385	0.293	0.212	NaN	NaN	NaN	-1.351	0.094	0.291
312	1.56	-1.393	0.977	0.441	NaN	NaN	NaN	NaN	NaN	NaN	-1.278	0.711	0.642	-1.283	0.545	0.587	-1.298	0.446	0.593	NaN	NaN	NaN	-1.322	0.085	0.578	-1.205	0.036	0.617	NaN	NaN	NaN	-1.324	0.879	0.235	-1.351	0.704	0.203	-1.335	0.554	0.264	-1.385	0.293	0.212	NaN	NaN	NaN	-1.351	0.094	0.29
313	1.565	-1.393	0.977	0.441	NaN	NaN	NaN	NaN	NaN	NaN	-1.278	0.711	0.642	-1.283	0.545	0.587	-1.298	0.446	0.593	NaN	NaN	NaN	-1.322	0.085	0.578	-1.205	0.036	0.617	NaN	NaN	NaN	-1.324	0.879	0.235	-1.351	0.704	0.203	-1.335	0.555	0.264	-1.385	0.293	0.212	NaN	NaN	NaN	-1.351	0.094	0.29
314	1.57	-1.393	0.977	0.441	NaN	NaN	NaN	NaN	NaN	NaN	-1.277	0.711	0.643	-1.282	0.545	0.587	-1.297	0.445	0.593	NaN	NaN	NaN	-1.322	0.085	0.578	-1.205	0.036	0.617	NaN	NaN	NaN	-1.324	0.879	0.235	-1.351	0.704	0.204	-1.336	0.555	0.264	-1.385	0.293	0.212	NaN	NaN	NaN	-1.351	0.094	0.29
315	1.575	-1.393	0.977	0.441	NaN	NaN	NaN	NaN	NaN	NaN	-1.277	0.71	0.643	-1.282	0.545	0.587	-1.297	0.445	0.593	NaN	NaN	NaN	-1.322	0.085	0.578	-1.205	0.036	0.617	NaN	NaN	NaN	-1.324	0.879	0.235	-1.352	0.704	0.204	-1.336	0.555	0.265	-1.385	0.293	0.212	NaN	NaN	NaN	-1.351	0.094	0.29
316	1.58	-1.393	0.977	0.441	NaN	NaN	NaN	NaN	NaN	NaN	-1.277	0.71	0.643	-1.282	0.545	0.587	-1.297	0.445	0.593	NaN	NaN	NaN	-1.322	0.085	0.578	-1.205	0.036	0.617	NaN	NaN	NaN	-1.324	0.879	0.236	-1.352	0.704	0.204	-1.336	0.555	0.265	-1.385	0.293	0.212	NaN	NaN	NaN	-1.351	0.094	0.29
317	1.585	-1.393	0.977	0.441	NaN	NaN	NaN	NaN	NaN	NaN	-1.276	0.71	0.643	-1.282	0.545	0.587	-1.296	0.445	0.593	NaN	NaN	NaN	-1.322	0.085	0.578	-1.205	0.036	0.617	NaN	NaN	NaN	-1.323	0.879	0.236	-1.351	0.704	0.204	-1.336	0.555	0.265	-1.385	0.293	0.212	NaN	NaN	NaN	-1.351	0.094	0.29
318	1.59	-1.393	0.977	0.441	NaN	NaN	NaN	NaN	NaN	NaN	-1.276	0.71	0.643	-1.281	0.545	0.587	-1.296	0.445	0.594	NaN	NaN	NaN	-1.322	0.085	0.578	-1.205	0.036	0.617	NaN	NaN	NaN	-1.323	0.879	0.236	-1.351	0.704	0.204	-1.336	0.555	0.265	-1.385	0.293	0.213	NaN	NaN	NaN	-1.351	0.094	0.29
319	1.595	-1.393	0.977	0.441	NaN	NaN	NaN	NaN	NaN	NaN	-1.276	0.71	0.643	-1.281	0.545	0.588	-1.296	0.445	0.594	NaN	NaN	NaN	-1.322	0.085	0.578	-1.205	0.036	0.617	NaN	NaN	NaN	-1.323	0.879	0.236	-1.351	0.704	0.204	-1.336	0.555	0.265	-1.386	0.293	0.213	NaN	NaN	NaN	-1.351	0.094	0.29
320	1.6	-1.392	0.977	0.442	NaN	NaN	NaN	NaN	NaN	NaN	-1.276	0.71	0.644	-1.281	0.545	0.588	-1.296	0.445	0.594	NaN	NaN	NaN	-1.322	0.085	0.578	-1.205	0.036	0.617	NaN	NaN	NaN	-1.323	0.879	0.236	-1.351	0.704	0.205	-1.336	0.555	0.265	-1.385	0.293	0.213	NaN	NaN	NaN	-1.351	0.094	0.29
321	1.605	-1.392	0.977	0.442	NaN	NaN	NaN	NaN	NaN	NaN	-1.276	0.71	0.644	-1.281	0.545	0.588	-1.296	0.445	0.594	NaN	NaN	NaN	-1.322	0.085	0.578	-1.205	0.036	0.617	NaN	NaN	NaN	-1.323	0.879	0.236	-1.351	0.704	0.205	-1.336	0.555	0.265	-1.385	0.293	0.213	NaN	NaN	NaN	-1.351	0.094	0.29
322	1.61	-1.392	0.977	0.442	NaN	NaN	NaN	NaN	NaN	NaN	-1.277	0.71	0.644	-1.281	0.545	0.588	-1.296	0.445	0.594	NaN	NaN	NaN	-1.322	0.085	0.578	-1.205	0.036	0.617	NaN	NaN	NaN	-1.322	0.879	0.237	-1.351	0.704	0.205	-1.335	0.555	0.265	-1.385	0.293	0.213	NaN	NaN	NaN	-1.351	0.094	0.29
323	1.615	-1.392	0.977	0.442	NaN	NaN	NaN	NaN	NaN	NaN	-1.277	0.711	0.644	-1.28	0.545	0.588	-1.295	0.445	0.594	NaN	NaN	NaN	-1.322	0.085	0.578	-1.205	0.036	0.617	NaN	NaN	NaN	-1.322	0.879	0.237	-1.35	0.704	0.205	-1.335	0.555	0.265	-1.385	0.293	0.213	NaN	NaN	NaN	-1.351	0.094	0.29
324	1.62	-1.392	0.977	0.442	NaN	NaN	NaN	NaN	NaN	NaN	-1.277	0.711	0.644	-1.28	0.545	0.588	-1.295	0.445	0.594	NaN	NaN	NaN	-1.322	0.085	0.578	-1.205	0.036	0.617	NaN	NaN	NaN	-1.322	0.879	0.237	-1.35	0.704	0.205	-1.335	0.555	0.265	-1.384	0.293	0.213	NaN	NaN	NaN	-1.351	0.094	0.29
325	1.625	-1.392	0.977	0.442	NaN	NaN	NaN	NaN	NaN	NaN	-1.277	0.71	0.645	-1.28	0.546	0.589	-1.295	0.445	0.594	NaN	NaN	NaN	-1.322	0.085	0.578	-1.205	0.036	0.617	NaN	NaN	NaN	-1.322	0.879	0.237	-1.35	0.704	0.205	-1.335	0.555	0.266	-1.384	0.293	0.213	NaN	NaN	NaN	-1.351	0.094	0.29
326	1.63	-1.392	0.977	0.442	NaN	NaN	NaN	NaN	NaN	NaN	-1.277	0.71	0.645	-1.28	0.546	0.589	-1.295	0.445	0.594	NaN	NaN	NaN	-1.322	0.085	0.578	-1.205	0.036	0.617	NaN	NaN	NaN	-1.322	0.879	0.237	-1.35	0.705	0.206	-1.334	0.554	0.266	-1.384	0.293	0.213	NaN	NaN	NaN	-1.351	0.094	0.29
327	1.635	-1.392	0.977	0.442	NaN	NaN	NaN	NaN	NaN	NaN	-1.277	0.71	0.645	-1.28	0.546	0.589	-1.294	0.445	0.594	NaN	NaN	NaN	-1.322	0.085	0.578	-1.205	0.036	0.617	NaN	NaN	NaN	-1.322	0.879	0.238	-1.35	0.705	0.206	-1.334	0.554	0.266	-1.384	0.294	0.213	NaN	NaN	NaN	-1.351	0.094	0.29
328	1.64	-1.391	0.977	0.443	NaN	NaN	NaN	NaN	NaN	NaN	-1.277	0.71	0.645	-1.28	0.545	0.589	-1.294	0.445	0.594	NaN	NaN	NaN	-1.322	0.085	0.578	-1.205	0.036	0.617	NaN	NaN	NaN	-1.321	0.879	0.238	-1.349	0.705	0.206	-1.334	0.554	0.267	-1.384	0.294	0.213	NaN	NaN	NaN	-1.351	0.094	0.29
329	1.645	-1.391	0.977	0.443	NaN	NaN	NaN	NaN	NaN	NaN	-1.277	0.71	0.646	-1.279	0.545	0.589	-1.294	0.445	0.594	NaN	NaN	NaN	-1.322	0.085	0.578	-1.205	0.036	0.617	NaN	NaN	NaN	-1.321	0.879	0.238	-1.349	0.705	0.206	-1.334	0.554	0.267	-1.384	0.294	0.214	NaN	NaN	NaN	-1.351	0.094	0.29
330	1.65	-1.391	0.977	0.443	NaN	NaN	NaN	NaN	NaN	NaN	-1.276	0.71	0.646	-1.279	0.545	0.59	-1.294	0.444	0.593	NaN	NaN	NaN	-1.322	0.085	0.578	-1.205	0.036	0.617	NaN	NaN	NaN	-1.321	0.879	0.238	-1.348	0.705	0.207	-1.334	0.555	0.267	-1.384	0.294	0.214	NaN	NaN	NaN	-1.351	0.094	0.29
331	1.655	-1.391	0.977	0.443	NaN	NaN	NaN	NaN	NaN	NaN	-1.276	0.71	0.646	-1.279	0.545	0.59	-1.293	0.444	0.592	NaN	NaN	NaN	-1.322	0.085	0.578	-1.205	0.036	0.617	NaN	NaN	NaN	-1.32	0.879	0.239	-1.348	0.705	0.207	-1.333	0.555	0.267	-1.384	0.294	0.214	NaN	NaN	NaN	-1.351	0.094	0.29
332	1.66	-1.391	0.977	0.443	NaN	NaN	NaN	NaN	NaN	NaN	-1.276	0.709	0.646	-1.279	0.545	0.59	-1.293	0.444	0.592	NaN	NaN	NaN	-1.322	0.085	0.578	-1.205	0.036	0.617	NaN	NaN	NaN	-1.32	0.879	0.239	-1.348	0.705	0.207	-1.333	0.555	0.267	-1.384	0.294	0.214	NaN	NaN	NaN	-1.351	0.094	0.29
333	1.665	-1.391	0.977	0.443	NaN	NaN	NaN	NaN	NaN	NaN	-1.276	0.709	0.647	-1.279	0.545	0.59	-1.293	0.444	0.593	NaN	NaN	NaN	-1.322	0.085	0.578	-1.205	0.036	0.617	NaN	NaN	NaN	-1.319	0.879	0.239	-1.348	0.705	0.207	-1.333	0.555	0.267	-1.384	0.294	0.214	NaN	NaN	NaN	-1.351	0.094	0.29
334	1.67	-1.391	0.977	0.444	NaN	NaN	NaN	NaN	NaN	NaN	-1.276	0.709	0.647	-1.279	0.545	0.59	-1.293	0.443	0.593	NaN	NaN	NaN	-1.322	0.085	0.578	-1.205	0.036	0.617	NaN	NaN	NaN	-1.319	0.878	0.24	-1.347	0.705	0.207	-1.332	0.555	0.267	-1.384	0.294	0.214	NaN	NaN	NaN	-1.351	0.094	0.29
335	1.675	-1.391	0.978	0.444	NaN	NaN	NaN	NaN	NaN	NaN	-1.276	0.709	0.648	-1.279	0.545	0.59	-1.293	0.443	0.593	NaN	NaN	NaN	-1.322	0.085	0.578	-1.205	0.036	0.617	NaN	NaN	NaN	-1.318	0.878	0.24	-1.347	0.705	0.207	-1.332	0.555	0.268	-1.384	0.294	0.214	NaN	NaN	NaN	-1.351	0.094	0.29
336	1.68	-1.391	0.978	0.444	NaN	NaN	NaN	NaN	NaN	NaN	-1.276	0.71	0.648	-1.279	0.545	0.591	-1.292	0.443	0.593	NaN	NaN	NaN	-1.322	0.085	0.578	-1.205	0.036	0.617	NaN	NaN	NaN	-1.318	0.878	0.24	-1.347	0.705	0.208	-1.332	0.555	0.268	-1.384	0.294	0.214	NaN	NaN	NaN	-1.351	0.094	0.29
337	1.685	-1.391	0.978	0.444	NaN	NaN	NaN	NaN	NaN	NaN	-1.276	0.71	0.648	-1.279	0.545	0.591	-1.292	0.443	0.594	NaN	NaN	NaN	-1.322	0.085	0.578	-1.205	0.036	0.617	NaN	NaN	NaN	-1.318	0.879	0.24	-1.346	0.705	0.208	-1.332	0.555	0.268	-1.384	0.294	0.214	NaN	NaN	NaN	-1.351	0.094	0.29
338	1.69	-1.391	0.977	0.444	NaN	NaN	NaN	NaN	NaN	NaN	-1.276	0.71	0.648	-1.278	0.545	0.591	-1.292	0.444	0.595	NaN	NaN	NaN	-1.322	0.085	0.578	-1.205	0.036	0.617	NaN	NaN	NaN	-1.317	0.879	0.24	-1.346	0.705	0.208	-1.331	0.555	0.268	-1.384	0.294	0.214	NaN	NaN	NaN	-1.351	0.094	0.29
339	1.695	-1.391	0.977	0.444	NaN	NaN	NaN	NaN	NaN	NaN	-1.276	0.71	0.649	-1.278	0.545	0.592	-1.292	0.444	0.596	NaN	NaN	NaN	-1.322	0.085	0.578	-1.205	0.036	0.617	NaN	NaN	NaN	-1.317	0.879	0.241	-1.345	0.705	0.209	-1.331	0.555	0.268	-1.383	0.293	0.214	NaN	NaN	NaN	-1.351	0.094	0.29
340	1.7	-1.391	0.977	0.444	NaN	NaN	NaN	NaN	NaN	NaN	-1.275	0.71	0.649	-1.278	0.545	0.592	-1.291	0.444	0.596	NaN	NaN	NaN	-1.322	0.085	0.578	-1.205	0.036	0.617	NaN	NaN	NaN	-1.317	0.879	0.241	-1.345	0.705	0.209	-1.331	0.555	0.269	-1.382	0.292	0.214	NaN	NaN	NaN	-1.351	0.094	0.29
341	1.705	-1.39	0.977	0.445	NaN	NaN	NaN	NaN	NaN	NaN	-1.275	0.709	0.649	-1.277	0.545	0.592	-1.291	0.443	0.596	NaN	NaN	NaN	-1.322	0.085	0.578	-1.205	0.036	0.617	NaN	NaN	NaN	-1.316	0.879	0.241	-1.345	0.705	0.209	-1.33	0.554	0.269	-1.382	0.292	0.214	NaN	NaN	NaN	-1.351	0.094	0.29
342	1.71	-1.39	0.977	0.445	NaN	NaN	NaN	NaN	NaN	NaN	-1.275	0.709	0.649	-1.277	0.545	0.592	-1.291	0.443	0.597	NaN	NaN	NaN	-1.322	0.085	0.578	-1.205	0.036	0.617	NaN	NaN	NaN	-1.316	0.879	0.242	-1.344	0.705	0.209	-1.33	0.554	0.27	-1.381	0.292	0.214	NaN	NaN	NaN	-1.351	0.094	0.29
343	1.715	-1.39	0.977	0.445	NaN	NaN	NaN	NaN	NaN	NaN	-1.275	0.709	0.65	-1.277	0.545	0.593	-1.291	0.443	0.597	NaN	NaN	NaN	-1.322	0.085	0.578	-1.205	0.036	0.617	NaN	NaN	NaN	-1.315	0.879	0.242	-1.344	0.705	0.21	-1.33	0.555	0.27	-1.381	0.292	0.214	NaN	NaN	NaN	-1.351	0.094	0.29
344	1.72	-1.39	0.977	0.446	NaN	NaN	NaN	NaN	NaN	NaN	-1.275	0.709	0.65	-1.277	0.545	0.593	-1.291	0.444	0.597	NaN	NaN	NaN	-1.322	0.085	0.578	-1.205	0.036	0.617	NaN	NaN	NaN	-1.315	0.879	0.242	-1.344	0.705	0.21	-1.329	0.555	0.27	-1.38	0.293	0.214	NaN	NaN	NaN	-1.351	0.094	0.29
345	1.725	-1.389	0.977	0.446	NaN	NaN	NaN	NaN	NaN	NaN	-1.274	0.709	0.651	-1.276	0.545	0.593	-1.29	0.443	0.597	NaN	NaN	NaN	-1.322	0.085	0.578	-1.205	0.036	0.617	NaN	NaN	NaN	-1.314	0.878	0.243	-1.343	0.705	0.21	-1.329	0.555	0.27	-1.38	0.293	0.214	NaN	NaN	NaN	-1.351	0.094	0.29
346	1.73	-1.389	0.977	0.446	NaN	NaN	NaN	NaN	NaN	NaN	-1.274	0.709	0.651	-1.276	0.545	0.594	-1.289	0.443	0.597	NaN	NaN	NaN	-1.322	0.085	0.578	-1.205	0.036	0.617	NaN	NaN	NaN	-1.314	0.878	0.243	-1.343	0.705	0.211	-1.329	0.555	0.27	-1.38	0.293	0.214	NaN	NaN	NaN	-1.351	0.094	0.29
347	1.735	-1.389	0.977	0.447	NaN	NaN	NaN	NaN	NaN	NaN	-1.274	0.709	0.651	-1.275	0.543	0.593	-1.289	0.443	0.597	NaN	NaN	NaN	-1.322	0.085	0.578	-1.205	0.036	0.617	NaN	NaN	NaN	-1.313	0.878	0.243	-1.343	0.705	0.211	-1.329	0.555	0.27	-1.38	0.294	0.215	NaN	NaN	NaN	-1.35	0.094	0.29
348	1.74	-1.389	0.977	0.447	NaN	NaN	NaN	NaN	NaN	NaN	-1.273	0.709	0.652	-1.272	0.539	0.593	-1.289	0.443	0.596	NaN	NaN	NaN	-1.322	0.085	0.578	-1.205	0.036	0.617	NaN	NaN	NaN	-1.313	0.879	0.244	-1.342	0.706	0.211	-1.328	0.555	0.271	-1.381	0.295	0.215	NaN	NaN	NaN	-1.35	0.094	0.29
349	1.745	-1.389	0.977	0.447	NaN	NaN	NaN	NaN	NaN	NaN	-1.273	0.708	0.652	-1.271	0.538	0.593	-1.289	0.443	0.596	NaN	NaN	NaN	-1.322	0.085	0.578	-1.204	0.036	0.617	NaN	NaN	NaN	-1.312	0.879	0.244	-1.342	0.706	0.211	-1.328	0.555	0.271	-1.38	0.294	0.215	NaN	NaN	NaN	-1.351	0.096	0.292
350	1.75	-1.388	0.977	0.448	NaN	NaN	NaN	NaN	NaN	NaN	-1.272	0.708	0.652	-1.271	0.538	0.593	-1.289	0.443	0.596	NaN	NaN	NaN	-1.322	0.085	0.578	-1.204	0.036	0.617	NaN	NaN	NaN	-1.312	0.879	0.244	-1.341	0.706	0.212	-1.327	0.555	0.271	-1.38	0.295	0.215	NaN	NaN	NaN	-1.352	0.098	0.294
351	1.755	-1.388	0.977	0.448	NaN	NaN	NaN	NaN	NaN	NaN	-1.272	0.708	0.653	-1.27	0.538	0.592	-1.288	0.443	0.596	NaN	NaN	NaN	-1.322	0.085	0.578	-1.205	0.036	0.617	NaN	NaN	NaN	-1.312	0.879	0.245	-1.341	0.706	0.212	-1.327	0.556	0.271	-1.38	0.296	0.216	NaN	NaN	NaN	-1.35	0.095	0.291
352	1.76	-1.388	0.977	0.448	NaN	NaN	NaN	NaN	NaN	NaN	-1.273	0.708	0.653	-1.27	0.539	0.592	-1.288	0.444	0.597	NaN	NaN	NaN	-1.322	0.085	0.578	-1.204	0.036	0.617	NaN	NaN	NaN	-1.311	0.879	0.245	-1.341	0.706	0.213	-1.326	0.556	0.272	-1.379	0.296	0.215	NaN	NaN	NaN	-1.35	0.094	0.291
353	1.765	-1.388	0.977	0.449	NaN	NaN	NaN	NaN	NaN	NaN	-1.273	0.709	0.653	-1.273	0.543	0.594	-1.289	0.445	0.6	NaN	NaN	NaN	-1.322	0.085	0.578	-1.204	0.036	0.617	NaN	NaN	NaN	-1.311	0.879	0.246	-1.34	0.706	0.213	-1.326	0.555	0.272	-1.379	0.296	0.215	NaN	NaN	NaN	-1.35	0.094	0.291
354	1.77	-1.388	0.977	0.449	NaN	NaN	NaN	NaN	NaN	NaN	-1.273	0.708	0.654	-1.273	0.543	0.595	-1.287	0.444	0.6	NaN	NaN	NaN	-1.322	0.085	0.578	-1.204	0.036	0.617	NaN	NaN	NaN	-1.311	0.879	0.246	-1.34	0.706	0.213	-1.325	0.555	0.273	-1.379	0.296	0.216	NaN	NaN	NaN	-1.35	0.094	0.291
355	1.775	-1.388	0.977	0.449	NaN	NaN	NaN	NaN	NaN	NaN	-1.272	0.708	0.654	-1.273	0.543	0.595	-1.286	0.443	0.6	NaN	NaN	NaN	-1.322	0.085	0.578	-1.204	0.036	0.617	NaN	NaN	NaN	-1.31	0.879	0.246	-1.339	0.706	0.214	-1.324	0.555	0.273	-1.378	0.296	0.216	NaN	NaN	NaN	-1.35	0.094	0.29
356	1.78	-1.387	0.977	0.45	NaN	NaN	NaN	NaN	NaN	NaN	-1.272	0.708	0.655	-1.272	0.543	0.596	-1.286	0.443	0.6	NaN	NaN	NaN	-1.322	0.085	0.578	-1.204	0.036	0.617	NaN	NaN	NaN	-1.31	0.879	0.247	-1.339	0.706	0.214	-1.324	0.555	0.273	-1.378	0.296	0.216	NaN	NaN	NaN	-1.35	0.094	0.291
357	1.785	-1.387	0.977	0.45	NaN	NaN	NaN	NaN	NaN	NaN	-1.272	0.708	0.655	-1.272	0.543	0.596	-1.286	0.443	0.601	NaN	NaN	NaN	-1.322	0.085	0.578	-1.204	0.036	0.617	NaN	NaN	NaN	-1.309	0.88	0.247	-1.338	0.706	0.214	-1.323	0.555	0.273	-1.377	0.296	0.216	NaN	NaN	NaN	-1.349	0.094	0.291
358	1.79	-1.387	0.977	0.45	NaN	NaN	NaN	NaN	NaN	NaN	-1.271	0.708	0.655	-1.271	0.542	0.595	-1.285	0.443	0.601	NaN	NaN	NaN	-1.322	0.084	0.577	-1.204	0.036	0.617	NaN	NaN	NaN	-1.309	0.88	0.248	-1.338	0.706	0.215	-1.322	0.555	0.273	-1.377	0.296	0.216	NaN	NaN	NaN	-1.349	0.094	0.291
359	1.795	-1.387	0.977	0.451	NaN	NaN	NaN	NaN	NaN	NaN	-1.271	0.708	0.656	-1.269	0.541	0.594	-1.285	0.443	0.601	NaN	NaN	NaN	-1.322	0.084	0.577	-1.204	0.035	0.617	NaN	NaN	NaN	-1.308	0.88	0.248	-1.337	0.706	0.215	-1.322	0.555	0.274	-1.377	0.297	0.216	NaN	NaN	NaN	-1.35	0.096	0.292
360	1.8	-1.387	0.977	0.451	NaN	NaN	NaN	NaN	NaN	NaN	-1.27	0.708	0.656	-1.271	0.544	0.597	-1.285	0.443	0.602	NaN	NaN	NaN	-1.322	0.084	0.577	-1.204	0.035	0.617	NaN	NaN	NaN	-1.308	0.879	0.248	-1.337	0.707	0.216	-1.322	0.555	0.274	-1.376	0.296	0.216	NaN	NaN	NaN	-1.351	0.098	0.294
361	1.805	-1.386	0.978	0.452	NaN	NaN	NaN	NaN	NaN	NaN	-1.27	0.708	0.656	-1.272	0.544	0.598	-1.285	0.444	0.602	NaN	NaN	NaN	-1.322	0.084	0.577	-1.204	0.036	0.617	NaN	NaN	NaN	-1.308	0.879	0.249	-1.336	0.707	0.216	-1.321	0.556	0.274	-1.374	0.294	0.216	NaN	NaN	NaN	-1.351	0.097	0.293
362	1.81	-1.386	0.977	0.452	NaN	NaN	NaN	NaN	NaN	NaN	-1.27	0.708	0.657	-1.271	0.544	0.598	-1.285	0.444	0.602	NaN	NaN	NaN	-1.322	0.085	0.578	-1.204	0.035	0.617	NaN	NaN	NaN	-1.307	0.88	0.249	-1.336	0.707	0.216	-1.32	0.556	0.274	-1.373	0.295	0.216	NaN	NaN	NaN	-1.352	0.099	0.295
363	1.815	-1.386	0.977	0.453	NaN	NaN	NaN	NaN	NaN	NaN	-1.269	0.707	0.658	-1.271	0.544	0.599	-1.285	0.444	0.602	NaN	NaN	NaN	-1.322	0.085	0.578	-1.204	0.035	0.617	NaN	NaN	NaN	-1.307	0.88	0.25	-1.335	0.707	0.216	-1.319	0.556	0.274	-1.373	0.295	0.216	NaN	NaN	NaN	-1.352	0.1	0.296
364	1.82	-1.386	0.977	0.453	NaN	NaN	NaN	NaN	NaN	NaN	-1.269	0.707	0.658	-1.271	0.544	0.599	-1.285	0.444	0.602	NaN	NaN	NaN	-1.322	0.085	0.578	-1.204	0.035	0.617	NaN	NaN	NaN	-1.306	0.88	0.25	-1.335	0.707	0.217	-1.319	0.556	0.274	-1.372	0.295	0.216	NaN	NaN	NaN	-1.351	0.099	0.295
365	1.825	-1.385	0.977	0.453	NaN	NaN	NaN	NaN	NaN	NaN	-1.269	0.707	0.658	-1.27	0.543	0.599	-1.284	0.444	0.603	NaN	NaN	NaN	-1.322	0.085	0.578	-1.204	0.035	0.617	NaN	NaN	NaN	-1.306	0.88	0.251	-1.334	0.707	0.217	-1.319	0.556	0.275	-1.372	0.295	0.216	NaN	NaN	NaN	-1.35	0.097	0.293
366	1.83	-1.385	0.977	0.454	NaN	NaN	NaN	NaN	NaN	NaN	-1.269	0.707	0.658	-1.27	0.543	0.599	-1.284	0.444	0.603	NaN	NaN	NaN	-1.322	0.085	0.578	-1.204	0.035	0.617	NaN	NaN	NaN	-1.306	0.88	0.251	-1.333	0.707	0.218	-1.318	0.556	0.275	-1.371	0.296	0.216	NaN	NaN	NaN	-1.352	0.1	0.295
367	1.835	-1.384	0.976	0.455	NaN	NaN	NaN	NaN	NaN	NaN	-1.269	0.707	0.659	NaN	NaN	NaN	-1.283	0.444	0.604	NaN	NaN	NaN	-1.321	0.085	0.578	-1.204	0.035	0.617	NaN	NaN	NaN	-1.306	0.88	0.251	-1.333	0.707	0.218	-1.317	0.556	0.275	-1.37	0.296	0.217	NaN	NaN	NaN	-1.352	0.1	0.296
368	1.84	-1.382	0.975	0.457	NaN	NaN	NaN	NaN	NaN	NaN	-1.269	0.707	0.659	NaN	NaN	NaN	-1.282	0.443	0.604	NaN	NaN	NaN	-1.321	0.085	0.578	-1.204	0.035	0.617	NaN	NaN	NaN	-1.305	0.88	0.252	-1.332	0.707	0.219	-1.315	0.555	0.276	-1.37	0.296	0.217	NaN	NaN	NaN	-1.352	0.1	0.296
369	1.845	-1.384	0.977	0.456	NaN	NaN	NaN	NaN	NaN	NaN	-1.268	0.707	0.66	NaN	NaN	NaN	-1.282	0.443	0.604	NaN	NaN	NaN	-1.321	0.085	0.578	-1.204	0.035	0.617	NaN	NaN	NaN	-1.305	0.88	0.252	-1.331	0.707	0.219	-1.314	0.555	0.276	-1.369	0.296	0.217	NaN	NaN	NaN	-1.352	0.101	0.296
370	1.85	-1.385	0.977	0.456	NaN	NaN	NaN	NaN	NaN	NaN	-1.268	0.707	0.661	NaN	NaN	NaN	-1.281	0.443	0.604	NaN	NaN	NaN	-1.321	0.085	0.578	-1.204	0.035	0.617	NaN	NaN	NaN	-1.304	0.881	0.253	-1.331	0.707	0.219	-1.314	0.555	0.276	-1.369	0.296	0.217	NaN	NaN	NaN	-1.352	0.101	0.296
371	1.855	-1.384	0.977	0.456	NaN	NaN	NaN	NaN	NaN	NaN	-1.268	0.706	0.661	NaN	NaN	NaN	-1.281	0.442	0.605	NaN	NaN	NaN	-1.321	0.085	0.578	-1.204	0.035	0.617	NaN	NaN	NaN	-1.304	0.881	0.253	-1.33	0.707	0.219	-1.313	0.555	0.276	-1.368	0.297	0.217	NaN	NaN	NaN	-1.352	0.101	0.296
372	1.86	-1.384	0.977	0.457	NaN	NaN	NaN	NaN	NaN	NaN	-1.268	0.706	0.661	NaN	NaN	NaN	-1.28	0.443	0.605	NaN	NaN	NaN	-1.321	0.085	0.578	-1.204	0.035	0.617	NaN	NaN	NaN	-1.303	0.881	0.254	-1.33	0.707	0.22	-1.312	0.556	0.276	-1.368	0.297	0.217	NaN	NaN	NaN	-1.352	0.101	0.296
373	1.865	-1.384	0.978	0.457	NaN	NaN	NaN	NaN	NaN	NaN	-1.267	0.706	0.662	NaN	NaN	NaN	-1.28	0.443	0.605	NaN	NaN	NaN	-1.321	0.085	0.578	-1.204	0.035	0.617	NaN	NaN	NaN	-1.303	0.881	0.254	-1.329	0.707	0.22	-1.311	0.555	0.277	-1.367	0.297	0.217	NaN	NaN	NaN	-1.352	0.101	0.296
374	1.87	-1.384	0.978	0.458	NaN	NaN	NaN	NaN	NaN	NaN	-1.266	0.705	0.662	NaN	NaN	NaN	-1.28	0.443	0.606	NaN	NaN	NaN	-1.321	0.085	0.578	-1.204	0.035	0.617	NaN	NaN	NaN	-1.302	0.881	0.255	-1.328	0.707	0.221	-1.31	0.556	0.277	-1.366	0.297	0.217	NaN	NaN	NaN	-1.352	0.101	0.296
375	1.875	-1.384	0.978	0.458	NaN	NaN	NaN	NaN	NaN	NaN	-1.266	0.705	0.663	NaN	NaN	NaN	-1.28	0.442	0.606	NaN	NaN	NaN	-1.321	0.085	0.578	-1.204	0.035	0.617	NaN	NaN	NaN	-1.302	0.881	0.255	-1.328	0.707	0.221	-1.309	0.556	0.277	-1.366	0.297	0.217	NaN	NaN	NaN	-1.351	0.101	0.296
376	1.88	-1.384	0.978	0.459	NaN	NaN	NaN	NaN	NaN	NaN	-1.266	0.705	0.663	NaN	NaN	NaN	-1.279	0.442	0.606	NaN	NaN	NaN	-1.321	0.085	0.578	-1.204	0.035	0.617	NaN	NaN	NaN	-1.301	0.881	0.256	-1.327	0.707	0.221	-1.308	0.556	0.277	-1.365	0.298	0.217	NaN	NaN	NaN	-1.351	0.101	0.296
377	1.885	-1.384	0.978	0.46	NaN	NaN	NaN	NaN	NaN	NaN	-1.266	0.705	0.664	-1.26	0.537	0.599	-1.278	0.442	0.607	NaN	NaN	NaN	-1.321	0.085	0.579	-1.204	0.035	0.617	NaN	NaN	NaN	-1.301	0.881	0.256	-1.326	0.707	0.222	-1.306	0.555	0.277	-1.364	0.298	0.217	NaN	NaN	NaN	-1.351	0.102	0.296
378	1.89	-1.384	0.978	0.46	NaN	NaN	NaN	NaN	NaN	NaN	-1.265	0.705	0.664	NaN	NaN	NaN	-1.277	0.442	0.607	NaN	NaN	NaN	-1.321	0.085	0.579	-1.204	0.035	0.617	NaN	NaN	NaN	-1.301	0.882	0.256	-1.325	0.707	0.222	-1.305	0.555	0.277	-1.363	0.299	0.217	NaN	NaN	NaN	-1.351	0.102	0.296
379	1.895	-1.383	0.977	0.461	NaN	NaN	NaN	NaN	NaN	NaN	-1.265	0.705	0.665	NaN	NaN	NaN	-1.277	0.441	0.607	NaN	NaN	NaN	-1.321	0.085	0.579	-1.204	0.035	0.617	NaN	NaN	NaN	-1.301	0.882	0.257	-1.324	0.707	0.222	-1.304	0.556	0.277	-1.363	0.299	0.217	NaN	NaN	NaN	-1.351	0.102	0.296
380	1.9	-1.383	0.977	0.461	NaN	NaN	NaN	NaN	NaN	NaN	-1.264	0.704	0.665	NaN	NaN	NaN	-1.276	0.441	0.608	NaN	NaN	NaN	-1.321	0.085	0.579	-1.204	0.035	0.617	NaN	NaN	NaN	-1.3	0.882	0.257	-1.323	0.707	0.222	-1.303	0.556	0.277	-1.362	0.299	0.217	NaN	NaN	NaN	-1.351	0.102	0.296
381	1.905	-1.383	0.977	0.462	NaN	NaN	NaN	NaN	NaN	NaN	-1.264	0.704	0.666	NaN	NaN	NaN	-1.276	0.441	0.608	NaN	NaN	NaN	-1.321	0.085	0.579	-1.204	0.035	0.617	NaN	NaN	NaN	-1.3	0.882	0.258	-1.322	0.707	0.223	-1.301	0.556	0.277	-1.361	0.299	0.217	NaN	NaN	NaN	-1.351	0.102	0.296
382	1.91	-1.383	0.977	0.462	NaN	NaN	NaN	NaN	NaN	NaN	-1.263	0.704	0.666	NaN	NaN	NaN	-1.275	0.44	0.608	NaN	NaN	NaN	-1.321	0.085	0.579	-1.204	0.035	0.617	NaN	NaN	NaN	-1.299	0.882	0.258	-1.321	0.707	0.223	-1.3	0.555	0.277	-1.36	0.3	0.217	NaN	NaN	NaN	-1.351	0.102	0.296
383	1.915	-1.382	0.977	0.463	NaN	NaN	NaN	NaN	NaN	NaN	-1.262	0.704	0.667	-1.255	0.535	0.601	-1.275	0.441	0.608	NaN	NaN	NaN	-1.321	0.085	0.579	-1.204	0.035	0.617	NaN	NaN	NaN	-1.299	0.882	0.259	-1.32	0.707	0.223	-1.298	0.555	0.277	-1.359	0.3	0.217	NaN	NaN	NaN	-1.351	0.102	0.296
384	1.92	-1.382	0.977	0.464	NaN	NaN	NaN	NaN	NaN	NaN	-1.262	0.704	0.667	-1.255	0.535	0.601	-1.275	0.44	0.609	NaN	NaN	NaN	-1.321	0.085	0.579	-1.204	0.035	0.617	NaN	NaN	NaN	-1.298	0.882	0.259	-1.319	0.707	0.224	-1.296	0.555	0.276	NaN	NaN	NaN	NaN	NaN	NaN	-1.351	0.103	0.296
385	1.925	-1.382	0.977	0.464	NaN	NaN	NaN	NaN	NaN	NaN	-1.262	0.704	0.668	-1.255	0.535	0.601	-1.274	0.44	0.609	NaN	NaN	NaN	-1.321	0.085	0.579	-1.204	0.035	0.618	NaN	NaN	NaN	-1.298	0.882	0.26	-1.318	0.707	0.224	-1.295	0.555	0.276	-1.356	0.3	0.215	NaN	NaN	NaN	-1.35	0.103	0.296
386	1.93	-1.382	0.977	0.465	NaN	NaN	NaN	NaN	NaN	NaN	-1.262	0.703	0.668	-1.255	0.534	0.602	-1.274	0.44	0.61	NaN	NaN	NaN	-1.322	0.085	0.579	-1.204	0.035	0.618	NaN	NaN	NaN	-1.297	0.882	0.26	-1.316	0.706	0.224	-1.293	0.556	0.276	NaN	NaN	NaN	NaN	NaN	NaN	-1.35	0.103	0.296
387	1.935	-1.382	0.977	0.466	NaN	NaN	NaN	NaN	NaN	NaN	-1.261	0.703	0.669	-1.255	0.534	0.602	-1.273	0.439	0.61	NaN	NaN	NaN	-1.322	0.085	0.579	-1.204	0.035	0.618	NaN	NaN	NaN	-1.297	0.882	0.261	-1.315	0.706	0.224	-1.291	0.556	0.276	NaN	NaN	NaN	NaN	NaN	NaN	-1.35	0.103	0.296
388	1.94	-1.381	0.977	0.466	NaN	NaN	NaN	NaN	NaN	NaN	-1.26	0.702	0.669	-1.254	0.534	0.602	-1.272	0.439	0.61	NaN	NaN	NaN	-1.322	0.085	0.58	-1.204	0.035	0.617	NaN	NaN	NaN	-1.297	0.882	0.261	-1.314	0.706	0.225	-1.289	0.556	0.276	NaN	NaN	NaN	NaN	NaN	NaN	-1.35	0.103	0.296
389	1.945	-1.381	0.977	0.467	NaN	NaN	NaN	NaN	NaN	NaN	-1.26	0.702	0.67	-1.254	0.534	0.602	-1.272	0.439	0.611	NaN	NaN	NaN	-1.322	0.085	0.58	-1.204	0.035	0.617	NaN	NaN	NaN	-1.296	0.883	0.261	-1.312	0.706	0.225	-1.287	0.556	0.276	NaN	NaN	NaN	NaN	NaN	NaN	-1.35	0.103	0.296
390	1.95	-1.381	0.977	0.468	NaN	NaN	NaN	NaN	NaN	NaN	-1.26	0.702	0.67	NaN	NaN	NaN	-1.271	0.438	0.611	NaN	NaN	NaN	-1.322	0.085	0.58	-1.204	0.035	0.618	NaN	NaN	NaN	-1.296	0.882	0.262	-1.311	0.706	0.225	-1.284	0.555	0.276	-1.344	0.3	0.215	NaN	NaN	NaN	-1.349	0.104	0.296
391	1.955	-1.381	0.977	0.469	NaN	NaN	NaN	NaN	NaN	NaN	-1.26	0.702	0.671	NaN	NaN	NaN	-1.271	0.438	0.611	NaN	NaN	NaN	-1.322	0.085	0.58	-1.204	0.035	0.617	NaN	NaN	NaN	-1.295	0.882	0.263	-1.309	0.705	0.225	-1.282	0.555	0.276	-1.343	0.3	0.215	NaN	NaN	NaN	-1.349	0.104	0.296
392	1.96	-1.381	0.977	0.47	NaN	NaN	NaN	NaN	NaN	NaN	-1.26	0.701	0.671	-1.251	0.532	0.604	-1.271	0.438	0.612	NaN	NaN	NaN	-1.322	0.084	0.579	-1.204	0.035	0.618	NaN	NaN	NaN	-1.295	0.883	0.263	-1.307	0.705	0.225	-1.28	0.556	0.275	-1.341	0.3	0.215	NaN	NaN	NaN	-1.349	0.104	0.296
393	1.965	-1.381	0.977	0.47	NaN	NaN	NaN	NaN	NaN	NaN	-1.259	0.701	0.672	-1.251	0.532	0.604	-1.27	0.438	0.612	NaN	NaN	NaN	-1.322	0.083	0.579	-1.205	0.036	0.618	NaN	NaN	NaN	-1.295	0.883	0.264	-1.306	0.705	0.226	-1.277	0.555	0.275	-1.34	0.3	0.215	NaN	NaN	NaN	-1.349	0.104	0.296
394	1.97	-1.379	0.975	0.472	NaN	NaN	NaN	NaN	NaN	NaN	-1.259	0.701	0.672	-1.25	0.532	0.605	-1.27	0.438	0.612	NaN	NaN	NaN	-1.322	0.083	0.578	-1.207	0.039	0.62	NaN	NaN	NaN	-1.295	0.883	0.264	-1.304	0.705	0.226	-1.274	0.555	0.275	-1.341	0.301	0.215	NaN	NaN	NaN	-1.348	0.105	0.296
395	1.975	-1.377	0.974	0.474	NaN	NaN	NaN	NaN	NaN	NaN	-1.258	0.7	0.673	-1.25	0.532	0.605	-1.269	0.438	0.613	NaN	NaN	NaN	-1.323	0.084	0.579	-1.207	0.04	0.62	NaN	NaN	NaN	-1.294	0.883	0.264	-1.302	0.705	0.226	-1.271	0.555	0.275	-1.34	0.301	0.215	NaN	NaN	NaN	-1.348	0.105	0.295
396	1.98	-1.38	0.976	0.474	NaN	NaN	NaN	NaN	NaN	NaN	-1.258	0.7	0.673	-1.25	0.532	0.605	-1.269	0.437	0.613	NaN	NaN	NaN	-1.324	0.087	0.582	-1.207	0.04	0.621	NaN	NaN	NaN	-1.294	0.883	0.265	-1.3	0.704	0.226	-1.268	0.554	0.274	-1.338	0.302	0.215	NaN	NaN	NaN	-1.348	0.106	0.296
397	1.985	-1.38	0.976	0.474	NaN	NaN	NaN	NaN	NaN	NaN	-1.257	0.7	0.674	-1.25	0.532	0.605	-1.268	0.437	0.613	NaN	NaN	NaN	-1.324	0.088	0.582	-1.208	0.04	0.621	NaN	NaN	NaN	-1.294	0.882	0.266	-1.298	0.704	0.226	-1.266	0.554	0.273	-1.335	0.302	0.214	NaN	NaN	NaN	-1.347	0.106	0.296
398	1.99	-1.38	0.976	0.475	NaN	NaN	NaN	NaN	NaN	NaN	-1.257	0.7	0.674	-1.25	0.532	0.605	-1.268	0.437	0.614	NaN	NaN	NaN	-1.324	0.088	0.583	-1.208	0.04	0.621	NaN	NaN	NaN	-1.293	0.882	0.266	-1.296	0.704	0.226	-1.263	0.555	0.273	-1.331	0.302	0.214	NaN	NaN	NaN	-1.346	0.106	0.295
399	1.995	-1.38	0.976	0.476	NaN	NaN	NaN	NaN	NaN	NaN	-1.257	0.7	0.675	NaN	NaN	NaN	-1.268	0.436	0.614	NaN	NaN	NaN	-1.324	0.088	0.583	-1.208	0.04	0.621	NaN	NaN	NaN	-1.293	0.882	0.267	-1.294	0.704	0.226	-1.26	0.554	0.273	-1.329	0.302	0.213	NaN	NaN	NaN	-1.344	0.104	0.293
400	2	-1.38	0.976	0.477	NaN	NaN	NaN	NaN	NaN	NaN	-1.256	0.7	0.675	-1.247	0.53	0.607	-1.267	0.436	0.615	NaN	NaN	NaN	-1.324	0.088	0.583	-1.208	0.04	0.621	NaN	NaN	NaN	-1.293	0.882	0.267	-1.292	0.704	0.227	-1.256	0.554	0.273	-1.328	0.303	0.213	NaN	NaN	NaN	-1.343	0.103	0.292
401	2.005	-1.38	0.976	0.478	NaN	NaN	NaN	-1.256	0.895	0.649	-1.256	0.7	0.676	-1.247	0.53	0.607	-1.267	0.436	0.615	NaN	NaN	NaN	-1.324	0.087	0.583	-1.207	0.038	0.62	NaN	NaN	NaN	-1.293	0.882	0.268	-1.289	0.703	0.227	-1.254	0.554	0.272	-1.327	0.304	0.212	NaN	NaN	NaN	-1.342	0.103	0.291
402	2.01	-1.38	0.976	0.478	NaN	NaN	NaN	-1.255	0.894	0.65	-1.255	0.699	0.677	-1.247	0.53	0.608	-1.267	0.435	0.615	NaN	NaN	NaN	-1.324	0.087	0.583	-1.206	0.037	0.619	NaN	NaN	NaN	-1.293	0.882	0.268	-1.287	0.703	0.227	-1.251	0.555	0.272	-1.326	0.305	0.212	NaN	NaN	NaN	-1.341	0.103	0.29
403	2.015	-1.38	0.976	0.479	NaN	NaN	NaN	-1.255	0.894	0.65	-1.255	0.699	0.677	-1.247	0.53	0.608	-1.267	0.435	0.614	NaN	NaN	NaN	-1.324	0.087	0.583	-1.208	0.039	0.62	NaN	NaN	NaN	-1.292	0.882	0.269	-1.285	0.703	0.227	-1.248	0.555	0.271	-1.323	0.306	0.212	NaN	NaN	NaN	-1.341	0.106	0.291
404	2.02	-1.38	0.976	0.48	NaN	NaN	NaN	-1.254	0.893	0.651	-1.254	0.699	0.678	-1.247	0.53	0.608	-1.267	0.434	0.614	NaN	NaN	NaN	-1.324	0.087	0.583	-1.208	0.039	0.621	NaN	NaN	NaN	-1.292	0.882	0.269	-1.283	0.703	0.226	-1.244	0.555	0.271	-1.321	0.306	0.212	NaN	NaN	NaN	-1.342	0.111	0.294
405	2.025	-1.378	0.974	0.482	NaN	NaN	NaN	-1.253	0.893	0.652	-1.254	0.699	0.678	-1.247	0.529	0.608	-1.267	0.434	0.614	NaN	NaN	NaN	-1.324	0.087	0.583	-1.207	0.038	0.62	NaN	NaN	NaN	-1.292	0.881	0.27	-1.28	0.703	0.226	-1.24	0.555	0.271	-1.318	0.307	0.212	NaN	NaN	NaN	-1.342	0.113	0.295
406	2.03	-1.374	0.971	0.486	NaN	NaN	NaN	-1.253	0.893	0.652	-1.254	0.698	0.679	-1.247	0.529	0.608	-1.267	0.434	0.614	NaN	NaN	NaN	-1.324	0.087	0.583	-1.204	0.034	0.617	NaN	NaN	NaN	-1.291	0.881	0.27	-1.278	0.703	0.226	-1.237	0.556	0.27	-1.315	0.308	0.212	NaN	NaN	NaN	-1.34	0.114	0.295
407	2.035	-1.374	0.972	0.486	NaN	NaN	NaN	-1.252	0.893	0.653	-1.253	0.699	0.679	-1.247	0.529	0.609	-1.267	0.434	0.614	NaN	NaN	NaN	-1.324	0.087	0.583	-1.204	0.034	0.616	NaN	NaN	NaN	-1.29	0.881	0.271	-1.276	0.703	0.227	-1.234	0.556	0.269	-1.313	0.309	0.212	NaN	NaN	NaN	-1.337	0.112	0.293
408	2.04	-1.378	0.974	0.485	NaN	NaN	NaN	-1.252	0.894	0.654	-1.253	0.698	0.68	-1.247	0.529	0.609	-1.267	0.433	0.615	NaN	NaN	NaN	-1.324	0.087	0.583	-1.204	0.033	0.616	NaN	NaN	NaN	-1.29	0.881	0.271	-1.273	0.704	0.227	-1.231	0.557	0.269	-1.311	0.311	0.211	NaN	NaN	NaN	-1.336	0.114	0.293
409	2.045	-1.378	0.975	0.485	NaN	NaN	NaN	-1.251	0.893	0.654	-1.252	0.698	0.68	-1.247	0.529	0.609	-1.267	0.433	0.615	NaN	NaN	NaN	-1.324	0.087	0.583	-1.204	0.033	0.616	NaN	NaN	NaN	-1.289	0.881	0.272	-1.271	0.704	0.226	-1.227	0.557	0.269	-1.309	0.312	0.211	NaN	NaN	NaN	-1.337	0.119	0.295
410	2.05	-1.377	0.974	0.487	NaN	NaN	NaN	-1.25	0.893	0.655	-1.252	0.698	0.68	-1.247	0.529	0.609	-1.266	0.433	0.615	NaN	NaN	NaN	-1.324	0.087	0.583	-1.204	0.033	0.616	NaN	NaN	NaN	-1.289	0.881	0.272	-1.269	0.704	0.226	-1.223	0.557	0.269	-1.306	0.314	0.211	NaN	NaN	NaN	-1.337	0.121	0.295
411	2.055	-1.373	0.971	0.49	NaN	NaN	NaN	-1.25	0.892	0.656	-1.252	0.698	0.681	NaN	NaN	NaN	-1.266	0.433	0.615	NaN	NaN	NaN	-1.324	0.087	0.583	-1.204	0.033	0.616	NaN	NaN	NaN	-1.288	0.881	0.273	-1.267	0.704	0.226	-1.22	0.558	0.268	-1.302	0.315	0.211	NaN	NaN	NaN	-1.336	0.123	0.295
412	2.06	-1.374	0.972	0.49	NaN	NaN	NaN	-1.249	0.893	0.657	-1.251	0.698	0.681	NaN	NaN	NaN	-1.266	0.433	0.615	NaN	NaN	NaN	-1.324	0.085	0.583	-1.204	0.033	0.616	NaN	NaN	NaN	-1.288	0.881	0.273	-1.265	0.704	0.226	-1.217	0.558	0.268	-1.298	0.315	0.211	NaN	NaN	NaN	-1.335	0.125	0.295
413	2.065	-1.377	0.974	0.489	NaN	NaN	NaN	-1.249	0.892	0.657	-1.251	0.698	0.682	NaN	NaN	NaN	-1.266	0.433	0.616	NaN	NaN	NaN	-1.322	0.082	0.582	-1.204	0.033	0.616	NaN	NaN	NaN	-1.287	0.881	0.274	-1.262	0.705	0.226	-1.214	0.56	0.267	-1.295	0.317	0.211	NaN	NaN	NaN	-1.334	0.127	0.295
414	2.07	-1.377	0.974	0.489	NaN	NaN	NaN	-1.249	0.892	0.658	-1.251	0.698	0.682	NaN	NaN	NaN	-1.266	0.432	0.616	NaN	NaN	NaN	-1.321	0.081	0.582	-1.204	0.033	0.616	NaN	NaN	NaN	-1.287	0.881	0.275	-1.26	0.705	0.226	-1.211	0.56	0.267	-1.293	0.318	0.21	NaN	NaN	NaN	-1.332	0.128	0.295
415	2.075	-1.377	0.974	0.489	NaN	NaN	NaN	-1.248	0.892	0.658	-1.25	0.697	0.683	NaN	NaN	NaN	-1.266	0.432	0.617	NaN	NaN	NaN	-1.321	0.081	0.582	-1.204	0.033	0.616	NaN	NaN	NaN	-1.286	0.881	0.275	-1.257	0.704	0.227	-1.207	0.561	0.267	-1.29	0.32	0.209	NaN	NaN	NaN	-1.331	0.13	0.295
416	2.08	-1.377	0.974	0.49	NaN	NaN	NaN	-1.248	0.892	0.658	-1.25	0.697	0.683	NaN	NaN	NaN	-1.266	0.433	0.618	NaN	NaN	NaN	-1.321	0.081	0.582	-1.204	0.033	0.616	NaN	NaN	NaN	-1.285	0.881	0.275	-1.253	0.702	0.228	-1.203	0.561	0.267	-1.288	0.322	0.209	NaN	NaN	NaN	-1.329	0.131	0.295
417	2.085	-1.377	0.974	0.49	NaN	NaN	NaN	-1.247	0.892	0.659	-1.25	0.697	0.684	NaN	NaN	NaN	-1.267	0.433	0.62	NaN	NaN	NaN	-1.321	0.081	0.582	-1.204	0.033	0.616	NaN	NaN	NaN	-1.284	0.881	0.276	-1.251	0.702	0.228	-1.2	0.562	0.267	-1.286	0.324	0.209	NaN	NaN	NaN	-1.328	0.133	0.295
418	2.09	-1.376	0.973	0.491	NaN	NaN	NaN	-1.247	0.892	0.659	-1.25	0.697	0.684	-1.245	0.526	0.612	-1.267	0.434	0.621	NaN	NaN	NaN	-1.321	0.081	0.582	-1.204	0.034	0.616	NaN	NaN	NaN	-1.284	0.881	0.276	-1.248	0.702	0.228	-1.197	0.563	0.266	-1.283	0.325	0.21	NaN	NaN	NaN	-1.326	0.134	0.296
419	2.095	-1.376	0.973	0.491	NaN	NaN	NaN	-1.247	0.892	0.66	-1.25	0.697	0.684	NaN	NaN	NaN	-1.267	0.434	0.621	NaN	NaN	NaN	-1.321	0.081	0.582	-1.204	0.034	0.616	NaN	NaN	NaN	-1.283	0.881	0.277	-1.247	0.702	0.228	-1.195	0.563	0.266	-1.28	0.326	0.21	NaN	NaN	NaN	-1.325	0.136	0.296
420	2.1	-1.375	0.973	0.491	NaN	NaN	NaN	-1.246	0.892	0.66	-1.25	0.698	0.685	NaN	NaN	NaN	-1.268	0.434	0.621	NaN	NaN	NaN	-1.322	0.081	0.582	-1.204	0.034	0.616	NaN	NaN	NaN	-1.282	0.881	0.277	-1.245	0.702	0.228	-1.192	0.564	0.266	-1.276	0.325	0.209	NaN	NaN	NaN	-1.323	0.137	0.296
421	2.105	-1.375	0.973	0.491	NaN	NaN	NaN	-1.246	0.892	0.661	-1.25	0.697	0.685	NaN	NaN	NaN	-1.268	0.434	0.622	NaN	NaN	NaN	-1.322	0.081	0.582	-1.204	0.034	0.616	NaN	NaN	NaN	-1.281	0.881	0.277	-1.244	0.702	0.228	-1.189	0.563	0.266	-1.273	0.326	0.209	NaN	NaN	NaN	-1.32	0.138	0.297
422	2.11	-1.374	0.973	0.492	NaN	NaN	NaN	-1.246	0.892	0.661	-1.249	0.697	0.686	-1.247	0.529	0.616	-1.268	0.434	0.622	NaN	NaN	NaN	-1.322	0.081	0.582	-1.204	0.034	0.616	NaN	NaN	NaN	-1.28	0.881	0.277	-1.243	0.703	0.227	-1.186	0.564	0.266	-1.271	0.327	0.21	NaN	NaN	NaN	-1.318	0.139	0.297
423	2.115	-1.373	0.972	0.492	NaN	NaN	NaN	-1.245	0.891	0.661	-1.249	0.697	0.686	-1.247	0.53	0.616	-1.268	0.434	0.622	NaN	NaN	NaN	-1.322	0.081	0.582	-1.204	0.034	0.616	NaN	NaN	NaN	-1.279	0.88	0.277	-1.241	0.703	0.227	-1.183	0.564	0.266	-1.269	0.328	0.21	NaN	NaN	NaN	-1.315	0.139	0.297
424	2.12	-1.373	0.972	0.492	NaN	NaN	NaN	-1.245	0.891	0.661	-1.249	0.697	0.686	-1.247	0.53	0.616	-1.268	0.434	0.622	NaN	NaN	NaN	-1.322	0.081	0.582	-1.204	0.034	0.616	NaN	NaN	NaN	-1.278	0.88	0.277	-1.24	0.703	0.227	-1.182	0.565	0.265	-1.267	0.329	0.21	NaN	NaN	NaN	-1.312	0.14	0.297
425	2.125	-1.372	0.972	0.492	NaN	NaN	NaN	-1.244	0.891	0.661	-1.249	0.697	0.686	-1.247	0.53	0.616	-1.268	0.434	0.622	NaN	NaN	NaN	-1.322	0.081	0.582	-1.204	0.034	0.616	NaN	NaN	NaN	-1.278	0.88	0.277	-1.239	0.703	0.228	-1.18	0.566	0.265	-1.265	0.33	0.211	NaN	NaN	NaN	-1.309	0.14	0.297
426	2.13	-1.371	0.972	0.492	NaN	NaN	NaN	-1.243	0.891	0.662	-1.248	0.697	0.687	-1.247	0.53	0.616	-1.268	0.434	0.622	NaN	NaN	NaN	-1.322	0.081	0.582	-1.204	0.034	0.616	NaN	NaN	NaN	-1.277	0.88	0.277	-1.237	0.703	0.228	-1.179	0.566	0.265	-1.263	0.33	0.211	NaN	NaN	NaN	-1.305	0.14	0.297
427	2.135	-1.37	0.971	0.492	NaN	NaN	NaN	-1.243	0.89	0.662	-1.248	0.697	0.687	-1.247	0.53	0.617	-1.268	0.434	0.622	NaN	NaN	NaN	-1.322	0.081	0.582	-1.204	0.033	0.616	NaN	NaN	NaN	-1.276	0.88	0.278	-1.237	0.703	0.228	-1.177	0.566	0.265	-1.263	0.331	0.211	-1.257	0.329	0.212	-1.301	0.14	0.297
428	2.14	-1.369	0.972	0.492	NaN	NaN	NaN	-1.242	0.89	0.662	-1.248	0.697	0.687	-1.247	0.53	0.617	-1.268	0.433	0.621	NaN	NaN	NaN	-1.322	0.081	0.582	-1.204	0.033	0.616	NaN	NaN	NaN	-1.275	0.881	0.278	-1.238	0.705	0.227	-1.175	0.566	0.265	NaN	NaN	NaN	-1.256	0.329	0.212	-1.296	0.138	0.296
429	2.145	-1.368	0.971	0.492	NaN	NaN	NaN	-1.242	0.89	0.662	-1.248	0.697	0.688	NaN	NaN	NaN	-1.267	0.433	0.621	NaN	NaN	NaN	-1.322	0.081	0.582	-1.204	0.033	0.616	NaN	NaN	NaN	-1.274	0.881	0.278	-1.235	0.704	0.228	-1.174	0.567	0.265	NaN	NaN	NaN	-1.254	0.329	0.212	-1.291	0.136	0.295
430	2.15	-1.367	0.971	0.492	NaN	NaN	NaN	-1.242	0.89	0.662	-1.248	0.696	0.688	-1.246	0.529	0.616	-1.267	0.433	0.621	NaN	NaN	NaN	-1.322	0.081	0.582	-1.204	0.033	0.616	NaN	NaN	NaN	-1.273	0.882	0.278	-1.234	0.704	0.229	-1.172	0.567	0.266	NaN	NaN	NaN	-1.252	0.329	0.212	-1.287	0.137	0.296
431	2.155	-1.366	0.971	0.492	NaN	NaN	NaN	-1.241	0.889	0.662	-1.247	0.696	0.688	-1.246	0.529	0.616	-1.267	0.433	0.621	NaN	NaN	NaN	-1.322	0.081	0.583	-1.204	0.033	0.616	NaN	NaN	NaN	-1.272	0.882	0.278	-1.233	0.704	0.229	-1.171	0.567	0.266	NaN	NaN	NaN	-1.249	0.329	0.212	-1.283	0.137	0.297
432	2.16	-1.365	0.971	0.492	NaN	NaN	NaN	-1.24	0.889	0.663	-1.247	0.696	0.688	-1.245	0.529	0.617	-1.267	0.433	0.621	NaN	NaN	NaN	-1.322	0.081	0.583	-1.204	0.033	0.616	NaN	NaN	NaN	-1.271	0.882	0.278	-1.232	0.704	0.229	-1.169	0.567	0.266	NaN	NaN	NaN	-1.246	0.328	0.212	-1.277	0.134	0.296
433	2.165	-1.364	0.971	0.492	NaN	NaN	NaN	-1.24	0.889	0.663	-1.246	0.696	0.688	-1.245	0.529	0.617	-1.267	0.433	0.621	NaN	NaN	NaN	-1.322	0.08	0.583	-1.204	0.034	0.616	NaN	NaN	NaN	-1.27	0.882	0.279	-1.23	0.704	0.23	-1.168	0.567	0.267	NaN	NaN	NaN	-1.242	0.327	0.212	-1.27	0.132	0.294
434	2.17	-1.363	0.971	0.492	NaN	NaN	NaN	-1.239	0.89	0.663	-1.246	0.696	0.688	-1.245	0.529	0.617	-1.266	0.433	0.622	NaN	NaN	NaN	-1.322	0.08	0.582	-1.204	0.034	0.616	NaN	NaN	NaN	-1.269	0.883	0.279	-1.229	0.704	0.23	-1.168	0.568	0.267	NaN	NaN	NaN	-1.24	0.327	0.212	-1.266	0.133	0.295
435	2.175	-1.362	0.971	0.492	NaN	NaN	NaN	-1.239	0.89	0.663	-1.246	0.696	0.688	-1.245	0.529	0.617	-1.266	0.433	0.622	NaN	NaN	NaN	-1.322	0.08	0.582	-1.204	0.034	0.616	NaN	NaN	NaN	-1.268	0.883	0.279	-1.228	0.704	0.23	-1.166	0.568	0.267	NaN	NaN	NaN	-1.236	0.326	0.212	-1.259	0.13	0.294
436	2.18	-1.361	0.971	0.492	NaN	NaN	NaN	-1.238	0.889	0.663	-1.245	0.696	0.688	-1.244	0.529	0.617	-1.266	0.433	0.622	NaN	NaN	NaN	-1.322	0.08	0.581	-1.204	0.034	0.616	NaN	NaN	NaN	-1.268	0.883	0.279	-1.227	0.704	0.231	-1.165	0.568	0.268	NaN	NaN	NaN	-1.232	0.325	0.212	-1.251	0.128	0.293
437	2.185	-1.36	0.971	0.492	NaN	NaN	NaN	-1.237	0.889	0.663	-1.245	0.696	0.688	-1.244	0.529	0.617	-1.266	0.433	0.622	NaN	NaN	NaN	-1.322	0.08	0.581	-1.204	0.034	0.616	NaN	NaN	NaN	-1.266	0.883	0.279	-1.226	0.704	0.231	-1.163	0.568	0.269	-1.174	0.47	0.259	-1.229	0.324	0.212	-1.246	0.127	0.293
438	2.19	-1.36	0.972	0.492	NaN	NaN	NaN	-1.236	0.889	0.663	-1.244	0.696	0.688	-1.244	0.529	0.617	-1.265	0.433	0.622	NaN	NaN	NaN	-1.322	0.08	0.581	-1.204	0.034	0.616	NaN	NaN	NaN	-1.266	0.884	0.279	-1.225	0.704	0.232	-1.162	0.568	0.27	-1.173	0.47	0.259	-1.225	0.324	0.212	-1.239	0.125	0.291
439	2.195	-1.358	0.971	0.493	NaN	NaN	NaN	-1.236	0.889	0.663	-1.244	0.696	0.688	-1.244	0.529	0.617	-1.265	0.433	0.622	NaN	NaN	NaN	-1.322	0.08	0.581	-1.204	0.034	0.616	NaN	NaN	NaN	-1.265	0.884	0.279	-1.224	0.704	0.232	-1.161	0.569	0.27	-1.171	0.47	0.259	-1.223	0.323	0.212	-1.234	0.126	0.292
440	2.2	-1.357	0.971	0.493	NaN	NaN	NaN	-1.234	0.889	0.663	-1.243	0.696	0.688	-1.243	0.529	0.617	-1.264	0.433	0.622	NaN	NaN	NaN	-1.322	0.08	0.581	-1.204	0.034	0.616	NaN	NaN	NaN	-1.264	0.884	0.279	-1.222	0.704	0.232	-1.16	0.569	0.27	-1.169	0.47	0.259	-1.219	0.323	0.212	-1.227	0.124	0.291
441	2.205	-1.357	0.972	0.493	NaN	NaN	NaN	-1.233	0.888	0.663	-1.242	0.696	0.688	-1.242	0.528	0.618	-1.263	0.432	0.622	NaN	NaN	NaN	-1.322	0.08	0.581	-1.204	0.034	0.616	NaN	NaN	NaN	-1.263	0.884	0.279	-1.221	0.704	0.233	-1.158	0.569	0.271	-1.167	0.47	0.26	-1.215	0.323	0.211	-1.217	0.12	0.288
442	2.21	-1.356	0.971	0.493	NaN	NaN	NaN	-1.233	0.888	0.663	-1.241	0.696	0.688	-1.241	0.528	0.618	-1.262	0.432	0.622	NaN	NaN	NaN	-1.322	0.08	0.581	-1.204	0.034	0.616	NaN	NaN	NaN	-1.262	0.884	0.279	-1.22	0.705	0.233	-1.157	0.569	0.271	-1.165	0.47	0.26	-1.209	0.32	0.211	-1.208	0.118	0.286
443	2.215	-1.354	0.971	0.493	NaN	NaN	NaN	-1.232	0.888	0.663	-1.24	0.695	0.688	-1.24	0.528	0.618	-1.261	0.432	0.622	NaN	NaN	NaN	-1.322	0.08	0.581	-1.204	0.034	0.616	NaN	NaN	NaN	-1.261	0.884	0.279	-1.219	0.705	0.233	-1.155	0.569	0.272	-1.163	0.469	0.26	-1.204	0.319	0.211	-1.201	0.117	0.286
444	2.22	-1.354	0.971	0.493	NaN	NaN	NaN	-1.231	0.888	0.663	-1.239	0.695	0.688	NaN	NaN	NaN	-1.261	0.431	0.621	NaN	NaN	NaN	-1.322	0.08	0.581	-1.204	0.034	0.616	NaN	NaN	NaN	-1.26	0.884	0.279	-1.217	0.705	0.233	-1.154	0.569	0.272	-1.161	0.469	0.261	-1.201	0.319	0.211	-1.192	0.113	0.287
445	2.225	-1.353	0.971	0.493	NaN	NaN	NaN	-1.23	0.888	0.663	-1.238	0.695	0.688	NaN	NaN	NaN	-1.261	0.431	0.621	NaN	NaN	NaN	-1.322	0.08	0.581	-1.204	0.034	0.616	NaN	NaN	NaN	-1.259	0.884	0.279	-1.216	0.705	0.233	-1.152	0.569	0.272	-1.158	0.469	0.261	-1.197	0.319	0.21	-1.186	0.114	0.285
446	2.23	-1.351	0.971	0.493	NaN	NaN	NaN	-1.229	0.888	0.663	-1.238	0.695	0.687	NaN	NaN	NaN	-1.26	0.431	0.621	NaN	NaN	NaN	-1.322	0.08	0.581	-1.204	0.034	0.616	NaN	NaN	NaN	-1.258	0.884	0.279	-1.214	0.705	0.233	-1.151	0.569	0.273	-1.156	0.468	0.261	-1.191	0.317	0.21	-1.18	0.114	0.285
447	2.235	-1.35	0.971	0.493	NaN	NaN	NaN	-1.228	0.888	0.663	-1.237	0.695	0.687	NaN	NaN	NaN	-1.26	0.431	0.621	NaN	NaN	NaN	-1.322	0.08	0.581	-1.204	0.034	0.616	NaN	NaN	NaN	-1.257	0.884	0.278	-1.212	0.705	0.233	-1.149	0.569	0.273	-1.154	0.468	0.261	-1.187	0.316	0.21	-1.171	0.111	0.285
448	2.24	-1.349	0.971	0.493	NaN	NaN	NaN	-1.226	0.887	0.663	-1.236	0.695	0.688	NaN	NaN	NaN	-1.259	0.431	0.621	NaN	NaN	NaN	-1.322	0.08	0.581	-1.204	0.034	0.616	NaN	NaN	NaN	-1.255	0.884	0.278	-1.21	0.705	0.233	-1.148	0.569	0.273	-1.152	0.468	0.261	-1.183	0.316	0.21	-1.165	0.112	0.283
449	2.245	-1.348	0.971	0.493	NaN	NaN	NaN	-1.225	0.887	0.662	-1.235	0.695	0.687	NaN	NaN	NaN	-1.258	0.431	0.621	NaN	NaN	NaN	-1.322	0.08	0.581	-1.204	0.034	0.616	NaN	NaN	NaN	-1.254	0.884	0.278	-1.208	0.705	0.233	-1.146	0.569	0.274	-1.15	0.468	0.261	-1.178	0.315	0.209	-1.159	0.112	0.282
450	2.25	-1.347	0.971	0.492	NaN	NaN	NaN	-1.224	0.887	0.662	-1.234	0.695	0.687	NaN	NaN	NaN	-1.258	0.431	0.621	NaN	NaN	NaN	-1.322	0.08	0.581	-1.204	0.034	0.616	NaN	NaN	NaN	-1.253	0.884	0.278	-1.207	0.705	0.233	-1.144	0.569	0.274	-1.147	0.468	0.262	-1.173	0.314	0.209	-1.151	0.112	0.281
451	2.255	-1.346	0.971	0.492	NaN	NaN	NaN	-1.223	0.887	0.662	-1.233	0.695	0.687	NaN	NaN	NaN	-1.257	0.431	0.62	NaN	NaN	NaN	-1.322	0.08	0.581	-1.204	0.034	0.616	NaN	NaN	NaN	-1.252	0.884	0.278	-1.205	0.705	0.232	-1.142	0.569	0.274	-1.145	0.468	0.262	-1.168	0.313	0.209	-1.144	0.111	0.279
452	2.26	-1.344	0.971	0.492	NaN	NaN	NaN	-1.222	0.886	0.662	-1.232	0.695	0.687	NaN	NaN	NaN	-1.257	0.431	0.62	NaN	NaN	NaN	-1.322	0.08	0.581	-1.204	0.034	0.616	NaN	NaN	NaN	-1.25	0.884	0.277	-1.203	0.706	0.232	-1.141	0.569	0.273	-1.142	0.468	0.262	-1.164	0.313	0.208	-1.138	0.111	0.279
453	2.265	-1.343	0.97	0.492	NaN	NaN	NaN	-1.22	0.886	0.662	-1.231	0.694	0.687	NaN	NaN	NaN	-1.256	0.431	0.62	NaN	NaN	NaN	-1.322	0.08	0.581	-1.204	0.034	0.616	NaN	NaN	NaN	-1.249	0.884	0.277	-1.201	0.706	0.232	-1.138	0.569	0.273	-1.14	0.468	0.262	-1.16	0.313	0.208	-1.131	0.11	0.278
454	2.27	-1.342	0.97	0.492	NaN	NaN	NaN	-1.219	0.886	0.661	-1.23	0.694	0.686	-1.23	0.524	0.615	-1.255	0.431	0.619	NaN	NaN	NaN	-1.322	0.08	0.581	-1.204	0.034	0.616	NaN	NaN	NaN	-1.247	0.884	0.277	-1.199	0.706	0.231	-1.136	0.57	0.273	-1.137	0.468	0.262	-1.156	0.312	0.207	-1.124	0.109	0.276
455	2.275	-1.341	0.97	0.492	NaN	NaN	NaN	-1.218	0.886	0.661	-1.229	0.694	0.686	-1.23	0.524	0.615	-1.254	0.43	0.619	NaN	NaN	NaN	-1.322	0.08	0.581	-1.204	0.034	0.616	NaN	NaN	NaN	-1.246	0.884	0.276	-1.197	0.706	0.231	-1.134	0.57	0.273	-1.134	0.468	0.261	-1.15	0.312	0.207	-1.117	0.109	0.276
456	2.28	-1.339	0.97	0.491	NaN	NaN	NaN	-1.217	0.886	0.661	-1.228	0.694	0.686	-1.229	0.525	0.614	-1.254	0.43	0.619	NaN	NaN	NaN	-1.322	0.08	0.581	-1.204	0.034	0.616	NaN	NaN	NaN	-1.245	0.884	0.276	-1.195	0.706	0.23	-1.132	0.57	0.273	-1.13	0.467	0.261	-1.145	0.313	0.206	-1.111	0.109	0.276
457	2.285	-1.338	0.97	0.491	NaN	NaN	NaN	-1.216	0.886	0.66	-1.227	0.693	0.686	-1.228	0.525	0.614	-1.253	0.43	0.619	NaN	NaN	NaN	-1.322	0.08	0.581	-1.204	0.034	0.616	NaN	NaN	NaN	-1.243	0.883	0.276	-1.193	0.706	0.23	-1.13	0.57	0.273	-1.125	0.466	0.262	-1.14	0.311	0.206	-1.104	0.11	0.276
458	2.29	-1.336	0.969	0.491	NaN	NaN	NaN	-1.214	0.885	0.66	-1.226	0.693	0.685	-1.228	0.525	0.614	-1.252	0.43	0.619	NaN	NaN	NaN	-1.322	0.08	0.581	-1.204	0.034	0.616	NaN	NaN	NaN	-1.242	0.883	0.276	-1.191	0.706	0.229	-1.128	0.57	0.273	-1.123	0.467	0.261	-1.136	0.312	0.205	-1.097	0.11	0.275
459	2.295	-1.335	0.969	0.49	NaN	NaN	NaN	-1.213	0.885	0.66	-1.225	0.693	0.685	-1.227	0.525	0.614	-1.252	0.431	0.619	NaN	NaN	NaN	-1.322	0.08	0.581	-1.204	0.034	0.616	NaN	NaN	NaN	-1.24	0.883	0.275	-1.189	0.706	0.229	-1.126	0.571	0.273	-1.122	0.467	0.26	-1.131	0.312	0.205	-1.09	0.111	0.274
460	2.3	-1.333	0.969	0.49	NaN	NaN	NaN	-1.211	0.885	0.659	-1.223	0.693	0.685	-1.227	0.525	0.614	-1.251	0.431	0.62	NaN	NaN	NaN	-1.322	0.08	0.581	-1.204	0.033	0.616	NaN	NaN	NaN	-1.239	0.883	0.275	-1.186	0.706	0.229	-1.123	0.571	0.272	-1.12	0.468	0.259	-1.126	0.311	0.205	-1.084	0.111	0.273
461	2.305	-1.332	0.969	0.49	NaN	NaN	NaN	-1.21	0.884	0.659	-1.222	0.693	0.684	-1.226	0.525	0.614	-1.251	0.431	0.62	NaN	NaN	NaN	NaN	NaN	NaN	-1.204	0.033	0.616	NaN	NaN	NaN	-1.237	0.883	0.274	-1.185	0.707	0.228	-1.121	0.571	0.272	-1.117	0.468	0.259	-1.122	0.312	0.204	-1.079	0.111	0.273
462	2.31	-1.331	0.968	0.489	NaN	NaN	NaN	-1.208	0.884	0.659	-1.221	0.693	0.684	-1.226	0.526	0.614	-1.25	0.431	0.62	NaN	NaN	NaN	-1.322	0.08	0.581	-1.204	0.034	0.616	NaN	NaN	NaN	-1.236	0.883	0.274	-1.183	0.707	0.228	-1.118	0.571	0.272	-1.114	0.468	0.258	-1.118	0.312	0.204	-1.073	0.111	0.272
463	2.315	-1.329	0.968	0.489	NaN	NaN	NaN	-1.207	0.884	0.658	-1.22	0.692	0.684	NaN	NaN	NaN	-1.249	0.431	0.62	NaN	NaN	NaN	-1.322	0.08	0.581	-1.204	0.033	0.616	NaN	NaN	NaN	-1.234	0.883	0.274	-1.18	0.706	0.227	-1.116	0.571	0.272	-1.111	0.468	0.258	-1.113	0.312	0.203	-1.067	0.112	0.271
464	2.32	-1.327	0.968	0.489	NaN	NaN	NaN	-1.206	0.884	0.658	-1.219	0.692	0.684	NaN	NaN	NaN	-1.248	0.431	0.62	NaN	NaN	NaN	-1.322	0.08	0.581	-1.204	0.033	0.616	NaN	NaN	NaN	-1.232	0.883	0.273	-1.178	0.706	0.227	-1.113	0.571	0.271	-1.107	0.468	0.258	-1.109	0.312	0.202	-1.06	0.113	0.271
465	2.325	-1.326	0.968	0.488	NaN	NaN	NaN	-1.204	0.884	0.657	-1.217	0.692	0.683	NaN	NaN	NaN	-1.247	0.431	0.62	NaN	NaN	NaN	NaN	NaN	NaN	-1.204	0.033	0.616	NaN	NaN	NaN	-1.231	0.883	0.272	-1.177	0.707	0.227	-1.111	0.572	0.271	-1.102	0.468	0.259	-1.103	0.313	0.202	-1.053	0.113	0.271
466	2.33	-1.324	0.967	0.488	NaN	NaN	NaN	-1.202	0.883	0.657	-1.216	0.692	0.683	-1.221	0.525	0.611	-1.246	0.431	0.62	NaN	NaN	NaN	-1.322	0.08	0.581	-1.204	0.033	0.616	NaN	NaN	NaN	-1.229	0.882	0.272	-1.174	0.706	0.227	-1.109	0.572	0.271	-1.101	0.468	0.258	-1.098	0.313	0.201	-1.047	0.114	0.27
467	2.335	-1.322	0.967	0.488	NaN	NaN	NaN	-1.201	0.883	0.657	-1.215	0.692	0.683	-1.219	0.524	0.611	-1.246	0.43	0.619	NaN	NaN	NaN	-1.322	0.08	0.581	-1.204	0.033	0.616	NaN	NaN	NaN	-1.227	0.882	0.272	-1.172	0.706	0.226	-1.106	0.571	0.271	-1.097	0.467	0.259	-1.095	0.314	0.2	-1.042	0.115	0.269
468	2.34	-1.321	0.967	0.487	NaN	NaN	NaN	-1.2	0.883	0.656	-1.213	0.692	0.682	-1.216	0.522	0.611	-1.245	0.43	0.619	NaN	NaN	NaN	-1.322	0.08	0.581	-1.204	0.033	0.616	NaN	NaN	NaN	-1.225	0.882	0.271	-1.17	0.706	0.226	-1.103	0.571	0.271	-1.09	0.465	0.26	-1.091	0.314	0.2	-1.037	0.115	0.269
469	2.345	-1.319	0.966	0.487	NaN	NaN	NaN	-1.198	0.882	0.656	-1.212	0.692	0.682	-1.215	0.522	0.61	-1.243	0.429	0.617	NaN	NaN	NaN	NaN	NaN	NaN	-1.204	0.033	0.616	NaN	NaN	NaN	-1.223	0.882	0.271	-1.168	0.706	0.226	-1.1	0.571	0.27	-1.086	0.465	0.26	-1.087	0.314	0.199	-1.032	0.115	0.268
470	2.35	-1.318	0.966	0.486	NaN	NaN	NaN	-1.196	0.882	0.655	-1.21	0.691	0.682	-1.215	0.522	0.61	-1.243	0.43	0.618	NaN	NaN	NaN	-1.322	0.08	0.581	-1.204	0.033	0.616	NaN	NaN	NaN	-1.222	0.882	0.27	-1.166	0.706	0.225	-1.098	0.572	0.27	-1.083	0.465	0.259	-1.082	0.313	0.199	-1.026	0.115	0.268
471	2.355	-1.316	0.966	0.486	NaN	NaN	NaN	-1.195	0.882	0.655	-1.209	0.691	0.681	-1.214	0.522	0.61	-1.243	0.432	0.618	NaN	NaN	NaN	NaN	NaN	NaN	-1.204	0.033	0.616	NaN	NaN	NaN	-1.219	0.881	0.27	-1.164	0.705	0.225	-1.095	0.571	0.269	-1.079	0.465	0.259	-1.078	0.313	0.198	-1.022	0.116	0.267
472	2.36	-1.314	0.965	0.485	NaN	NaN	NaN	-1.193	0.882	0.654	-1.208	0.691	0.681	-1.213	0.522	0.61	-1.241	0.429	0.616	NaN	NaN	NaN	NaN	NaN	NaN	-1.204	0.033	0.616	NaN	NaN	NaN	-1.217	0.881	0.269	-1.162	0.705	0.225	-1.092	0.571	0.269	-1.077	0.465	0.258	-1.074	0.313	0.197	-1.018	0.116	0.266
473	2.365	-1.312	0.965	0.484	NaN	NaN	NaN	-1.191	0.882	0.654	-1.206	0.691	0.681	-1.212	0.522	0.61	-1.239	0.428	0.615	NaN	NaN	NaN	NaN	NaN	NaN	-1.204	0.033	0.616	NaN	NaN	NaN	-1.216	0.881	0.269	-1.159	0.704	0.225	-1.09	0.571	0.269	-1.074	0.465	0.257	-1.07	0.313	0.197	-1.013	0.117	0.265
474	2.37	-1.31	0.965	0.484	NaN	NaN	NaN	-1.19	0.881	0.653	-1.205	0.691	0.68	-1.212	0.523	0.61	-1.238	0.428	0.615	NaN	NaN	NaN	NaN	NaN	NaN	-1.204	0.033	0.616	NaN	NaN	NaN	-1.214	0.881	0.268	-1.157	0.704	0.224	-1.087	0.571	0.268	-1.07	0.465	0.257	-1.067	0.314	0.196	-1.009	0.117	0.265
475	2.375	-1.308	0.964	0.483	NaN	NaN	NaN	-1.188	0.881	0.653	-1.203	0.69	0.68	NaN	NaN	NaN	-1.237	0.428	0.615	NaN	NaN	NaN	NaN	NaN	NaN	-1.204	0.033	0.616	NaN	NaN	NaN	-1.211	0.88	0.268	-1.154	0.704	0.224	-1.084	0.571	0.268	-1.067	0.465	0.257	-1.064	0.314	0.196	-1.006	0.117	0.264
476	2.38	-1.306	0.964	0.482	NaN	NaN	NaN	-1.186	0.881	0.652	-1.201	0.689	0.679	NaN	NaN	NaN	-1.237	0.429	0.616	NaN	NaN	NaN	NaN	NaN	NaN	-1.204	0.033	0.616	NaN	NaN	NaN	-1.209	0.879	0.267	-1.152	0.703	0.223	-1.081	0.571	0.268	-1.064	0.466	0.256	-1.06	0.314	0.195	-1.002	0.117	0.263
477	2.385	-1.304	0.964	0.482	NaN	NaN	NaN	-1.184	0.88	0.651	-1.199	0.689	0.678	NaN	NaN	NaN	-1.236	0.429	0.616	NaN	NaN	NaN	NaN	NaN	NaN	-1.204	0.033	0.616	NaN	NaN	NaN	-1.207	0.879	0.266	-1.149	0.703	0.223	-1.079	0.572	0.267	-1.061	0.465	0.255	-1.056	0.314	0.194	-0.998	0.117	0.262
478	2.39	-1.302	0.963	0.481	NaN	NaN	NaN	-1.182	0.88	0.651	-1.197	0.688	0.678	-1.213	0.528	0.614	-1.235	0.429	0.616	NaN	NaN	NaN	NaN	NaN	NaN	-1.204	0.033	0.616	NaN	NaN	NaN	-1.204	0.879	0.266	-1.147	0.703	0.222	-1.076	0.571	0.266	-1.058	0.465	0.254	-1.052	0.314	0.193	-0.994	0.117	0.261
479	2.395	-1.3	0.963	0.48	NaN	NaN	NaN	-1.18	0.88	0.65	-1.195	0.688	0.677	-1.212	0.529	0.614	-1.235	0.429	0.616	NaN	NaN	NaN	NaN	NaN	NaN	-1.204	0.033	0.616	NaN	NaN	NaN	-1.202	0.879	0.266	-1.144	0.703	0.222	-1.072	0.571	0.266	-1.054	0.465	0.254	-1.049	0.314	0.193	-0.991	0.117	0.26
480	2.4	-1.298	0.962	0.479	NaN	NaN	NaN	-1.178	0.879	0.65	-1.194	0.687	0.677	-1.211	0.528	0.613	-1.233	0.429	0.616	NaN	NaN	NaN	NaN	NaN	NaN	-1.204	0.033	0.616	NaN	NaN	NaN	-1.199	0.878	0.265	-1.142	0.703	0.221	-1.07	0.571	0.265	-1.051	0.465	0.253	-1.045	0.314	0.192	-0.988	0.117	0.26
481	2.405	-1.296	0.962	0.479	NaN	NaN	NaN	-1.176	0.879	0.649	-1.192	0.687	0.677	-1.209	0.527	0.613	-1.232	0.429	0.616	NaN	NaN	NaN	NaN	NaN	NaN	-1.204	0.033	0.616	NaN	NaN	NaN	-1.196	0.878	0.264	-1.139	0.703	0.22	-1.067	0.571	0.264	-1.048	0.465	0.252	-1.042	0.314	0.191	-0.985	0.117	0.26
482	2.41	-1.293	0.962	0.478	NaN	NaN	NaN	-1.174	0.879	0.648	-1.19	0.687	0.676	-1.208	0.527	0.612	-1.232	0.429	0.615	NaN	NaN	NaN	NaN	NaN	NaN	-1.204	0.033	0.616	NaN	NaN	NaN	-1.193	0.877	0.264	-1.136	0.703	0.22	-1.064	0.571	0.263	-1.045	0.465	0.251	-1.039	0.314	0.19	-0.981	0.116	0.259
483	2.415	-1.291	0.961	0.477	NaN	NaN	NaN	-1.172	0.878	0.648	-1.189	0.687	0.676	-1.205	0.525	0.61	-1.231	0.428	0.615	NaN	NaN	NaN	NaN	NaN	NaN	-1.204	0.033	0.616	NaN	NaN	NaN	-1.191	0.877	0.263	-1.132	0.702	0.219	-1.061	0.571	0.263	-1.042	0.465	0.25	-1.036	0.314	0.189	-0.979	0.116	0.257
484	2.42	-1.288	0.961	0.476	NaN	NaN	NaN	-1.17	0.878	0.647	-1.187	0.686	0.675	-1.202	0.523	0.608	-1.23	0.428	0.614	NaN	NaN	NaN	NaN	NaN	NaN	-1.204	0.033	0.617	NaN	NaN	NaN	-1.188	0.877	0.262	-1.129	0.702	0.218	-1.058	0.571	0.262	-1.039	0.465	0.249	-1.032	0.314	0.188	-0.976	0.116	0.256
485	2.425	-1.286	0.96	0.476	NaN	NaN	NaN	-1.168	0.877	0.647	-1.185	0.686	0.674	-1.202	0.524	0.609	-1.229	0.428	0.614	NaN	NaN	NaN	NaN	NaN	NaN	-1.204	0.034	0.618	NaN	NaN	NaN	-1.185	0.876	0.262	-1.126	0.702	0.217	-1.055	0.57	0.261	-1.036	0.465	0.248	-1.029	0.313	0.186	-0.973	0.116	0.255
486	2.43	-1.283	0.96	0.475	NaN	NaN	NaN	-1.166	0.877	0.646	-1.183	0.686	0.674	-1.199	0.522	0.607	-1.228	0.429	0.614	NaN	NaN	NaN	NaN	NaN	NaN	-1.204	0.034	0.618	NaN	NaN	NaN	-1.182	0.876	0.261	-1.123	0.702	0.216	-1.052	0.57	0.26	-1.033	0.464	0.248	-1.027	0.314	0.185	-0.97	0.115	0.254
487	2.435	-1.281	0.959	0.474	NaN	NaN	NaN	-1.163	0.876	0.645	-1.181	0.686	0.674	-1.197	0.522	0.608	-1.227	0.43	0.614	NaN	NaN	NaN	NaN	NaN	NaN	-1.204	0.034	0.618	NaN	NaN	NaN	-1.179	0.876	0.26	-1.119	0.701	0.215	-1.048	0.569	0.259	-1.03	0.464	0.247	-1.024	0.314	0.184	-0.968	0.115	0.253
488	2.44	-1.278	0.959	0.473	NaN	NaN	NaN	-1.161	0.876	0.644	-1.179	0.685	0.673	-1.197	0.523	0.608	-1.225	0.427	0.611	NaN	NaN	NaN	NaN	NaN	NaN	-1.204	0.034	0.618	NaN	NaN	NaN	-1.176	0.875	0.259	-1.116	0.701	0.215	-1.046	0.569	0.258	-1.027	0.464	0.245	-1.021	0.313	0.183	-0.966	0.115	0.251
489	2.445	-1.276	0.958	0.472	NaN	NaN	NaN	-1.159	0.875	0.644	-1.177	0.685	0.672	-1.197	0.525	0.609	-1.223	0.426	0.611	NaN	NaN	NaN	-1.323	0.087	0.582	-1.204	0.034	0.618	NaN	NaN	NaN	-1.173	0.875	0.258	-1.113	0.701	0.213	-1.043	0.569	0.257	-1.025	0.464	0.244	-1.018	0.313	0.182	-0.964	0.114	0.25
490	2.45	-1.273	0.957	0.471	NaN	NaN	NaN	-1.157	0.875	0.643	-1.175	0.684	0.672	-1.196	0.525	0.609	-1.222	0.426	0.612	NaN	NaN	NaN	-1.323	0.087	0.582	-1.204	0.034	0.618	NaN	NaN	NaN	-1.17	0.875	0.257	-1.11	0.701	0.212	-1.039	0.568	0.257	-1.022	0.463	0.243	-1.014	0.311	0.181	-0.961	0.113	0.249
491	2.455	-1.27	0.957	0.47	NaN	NaN	NaN	-1.154	0.874	0.642	-1.173	0.684	0.671	-1.194	0.524	0.608	-1.22	0.427	0.612	NaN	NaN	NaN	-1.323	0.087	0.582	-1.204	0.034	0.618	NaN	NaN	NaN	-1.166	0.874	0.257	-1.106	0.701	0.211	-1.036	0.568	0.256	-1.019	0.463	0.242	-1.012	0.311	0.18	-0.959	0.113	0.248
492	2.46	-1.268	0.956	0.469	NaN	NaN	NaN	-1.152	0.874	0.641	-1.171	0.684	0.67	-1.192	0.524	0.608	-1.219	0.427	0.612	NaN	NaN	NaN	-1.323	0.087	0.583	-1.204	0.034	0.619	NaN	NaN	NaN	-1.162	0.874	0.256	-1.102	0.7	0.211	-1.034	0.567	0.255	-1.017	0.463	0.24	-1.009	0.31	0.178	-0.958	0.112	0.246
493	2.465	-1.265	0.956	0.468	NaN	NaN	NaN	-1.149	0.874	0.64	-1.167	0.682	0.671	-1.191	0.524	0.607	-1.218	0.427	0.611	NaN	NaN	NaN	-1.323	0.087	0.583	-1.204	0.034	0.619	NaN	NaN	NaN	-1.159	0.874	0.255	-1.099	0.7	0.21	-1.031	0.568	0.253	-1.013	0.462	0.24	-1.006	0.31	0.177	-0.957	0.112	0.245
494	2.47	-1.262	0.955	0.467	NaN	NaN	NaN	-1.147	0.873	0.639	-1.163	0.68	0.672	-1.189	0.524	0.607	-1.216	0.427	0.611	NaN	NaN	NaN	-1.323	0.088	0.583	-1.204	0.034	0.619	NaN	NaN	NaN	-1.156	0.873	0.254	-1.095	0.699	0.209	-1.029	0.567	0.252	-1.01	0.46	0.24	-1.004	0.31	0.176	-0.955	0.111	0.244
495	2.475	-1.259	0.955	0.466	NaN	NaN	NaN	-1.144	0.873	0.638	-1.164	0.682	0.669	-1.186	0.523	0.606	-1.215	0.427	0.611	NaN	NaN	NaN	-1.323	0.088	0.583	-1.204	0.034	0.619	NaN	NaN	NaN	-1.152	0.873	0.253	-1.092	0.699	0.207	-1.025	0.566	0.252	-1.007	0.46	0.239	-1.003	0.31	0.175	-0.954	0.11	0.243
496	2.48	-1.256	0.954	0.464	NaN	NaN	NaN	-1.142	0.872	0.637	-1.16	0.681	0.669	-1.185	0.523	0.605	-1.214	0.427	0.61	NaN	NaN	NaN	NaN	NaN	NaN	-1.204	0.033	0.619	NaN	NaN	NaN	-1.148	0.873	0.252	-1.089	0.698	0.206	-1.022	0.565	0.25	-1.005	0.459	0.237	-1	0.309	0.174	-0.952	0.109	0.242
497	2.485	-1.253	0.954	0.463	NaN	NaN	NaN	-1.139	0.872	0.636	-1.156	0.679	0.669	-1.181	0.522	0.604	-1.211	0.426	0.609	NaN	NaN	NaN	NaN	NaN	NaN	-1.204	0.033	0.619	NaN	NaN	NaN	-1.145	0.872	0.251	-1.086	0.698	0.205	-1.02	0.565	0.249	-1.003	0.459	0.236	-0.998	0.307	0.172	-0.951	0.108	0.241
498	2.49	-1.25	0.953	0.462	NaN	NaN	NaN	-1.137	0.871	0.635	-1.157	0.681	0.666	-1.177	0.518	0.603	-1.21	0.426	0.609	NaN	NaN	NaN	-1.323	0.089	0.583	-1.204	0.033	0.619	NaN	NaN	NaN	-1.141	0.872	0.249	-1.083	0.698	0.204	-1.017	0.564	0.248	-1	0.458	0.235	-0.996	0.307	0.171	-0.95	0.107	0.24
499	2.495	-1.247	0.953	0.46	NaN	NaN	NaN	-1.134	0.871	0.634	-1.156	0.682	0.665	-1.175	0.518	0.602	-1.208	0.426	0.608	NaN	NaN	NaN	-1.323	0.09	0.583	-1.204	0.033	0.619	NaN	NaN	NaN	-1.137	0.871	0.248	-1.08	0.697	0.203	-1.014	0.563	0.247	-0.998	0.457	0.234	-0.994	0.306	0.17	-0.949	0.105	0.239
500	2.5	-1.244	0.953	0.458	NaN	NaN	NaN	-1.132	0.871	0.633	-1.152	0.68	0.665	-1.173	0.519	0.602	-1.206	0.426	0.608	NaN	NaN	NaN	-1.323	0.09	0.583	-1.204	0.033	0.619	NaN	NaN	NaN	-1.133	0.871	0.247	-1.077	0.697	0.202	-1.012	0.562	0.247	-0.996	0.456	0.233	-0.992	0.305	0.169	-0.949	0.104	0.238
501	2.505	-1.241	0.952	0.457	NaN	NaN	NaN	-1.129	0.87	0.632	-1.148	0.678	0.665	-1.173	0.52	0.602	-1.204	0.425	0.607	NaN	NaN	NaN	-1.323	0.09	0.583	-1.204	0.033	0.619	NaN	NaN	NaN	-1.129	0.87	0.246	-1.074	0.696	0.201	-1.009	0.561	0.245	-0.993	0.455	0.232	-0.991	0.305	0.168	-0.949	0.103	0.238
502	2.51	-1.237	0.952	0.455	NaN	NaN	NaN	-1.127	0.87	0.63	-1.148	0.68	0.662	-1.171	0.521	0.601	-1.202	0.425	0.607	NaN	NaN	NaN	-1.323	0.09	0.582	-1.204	0.033	0.619	NaN	NaN	NaN	-1.126	0.87	0.245	-1.07	0.695	0.199	-1.006	0.56	0.244	-0.992	0.454	0.231	-0.99	0.304	0.168	-0.948	0.102	0.238
503	2.515	-1.234	0.951	0.454	NaN	NaN	NaN	-1.124	0.869	0.629	-1.147	0.68	0.661	-1.168	0.519	0.599	-1.2	0.425	0.606	NaN	NaN	NaN	-1.322	0.09	0.582	-1.204	0.033	0.619	NaN	NaN	NaN	-1.122	0.87	0.243	-1.068	0.694	0.198	-1.004	0.559	0.243	-0.99	0.454	0.23	-0.988	0.301	0.167	-0.947	0.101	0.238
504	2.52	-1.231	0.951	0.452	NaN	NaN	NaN	-1.121	0.868	0.627	-1.143	0.679	0.661	-1.163	0.516	0.597	-1.198	0.425	0.606	NaN	NaN	NaN	-1.322	0.09	0.582	-1.204	0.033	0.619	NaN	NaN	NaN	-1.118	0.869	0.242	-1.064	0.693	0.197	-1.002	0.559	0.242	-0.988	0.452	0.229	-0.986	0.3	0.167	-0.947	0.1	0.238
505	2.525	-1.228	0.951	0.45	NaN	NaN	NaN	-1.119	0.868	0.626	-1.138	0.677	0.661	-1.161	0.516	0.597	-1.196	0.425	0.605	NaN	NaN	NaN	-1.321	0.091	0.582	-1.204	0.033	0.619	NaN	NaN	NaN	-1.114	0.869	0.241	-1.062	0.693	0.196	-0.999	0.557	0.241	-0.987	0.452	0.229	-0.986	0.299	0.167	-0.945	0.099	0.239
506	2.53	-1.224	0.95	0.448	NaN	NaN	NaN	-1.116	0.867	0.625	-1.138	0.679	0.658	-1.159	0.517	0.597	-1.193	0.424	0.605	NaN	NaN	NaN	-1.321	0.091	0.582	-1.204	0.033	0.619	NaN	NaN	NaN	-1.11	0.868	0.239	-1.059	0.692	0.195	-0.997	0.557	0.24	-0.989	0.454	0.226	-0.985	0.299	0.167	-0.944	0.098	0.239
507	2.535	-1.221	0.95	0.446	NaN	NaN	NaN	-1.113	0.867	0.623	-1.137	0.679	0.656	-1.157	0.518	0.597	-1.19	0.424	0.604	NaN	NaN	NaN	-1.32	0.091	0.582	-1.204	0.033	0.619	NaN	NaN	NaN	-1.107	0.868	0.238	-1.056	0.691	0.194	-0.995	0.556	0.239	-0.988	0.453	0.226	-0.984	0.297	0.167	-0.943	0.097	0.239
508	2.54	-1.217	0.949	0.445	NaN	NaN	NaN	-1.11	0.866	0.622	-1.135	0.679	0.654	-1.155	0.517	0.596	-1.188	0.423	0.603	NaN	NaN	NaN	-1.32	0.092	0.581	-1.204	0.033	0.619	NaN	NaN	NaN	-1.103	0.868	0.236	-1.053	0.691	0.192	-0.993	0.555	0.238	-0.986	0.452	0.225	-0.983	0.296	0.168	-0.942	0.097	0.239
509	2.545	-1.214	0.949	0.443	NaN	NaN	NaN	-1.107	0.866	0.62	-1.132	0.679	0.653	-1.151	0.516	0.595	-1.186	0.423	0.602	NaN	NaN	NaN	-1.32	0.092	0.581	-1.204	0.033	0.619	NaN	NaN	NaN	-1.1	0.868	0.235	-1.051	0.69	0.191	-0.99	0.554	0.238	-0.984	0.452	0.224	-0.981	0.294	0.168	-0.941	0.096	0.24
510	2.55	-1.21	0.948	0.441	NaN	NaN	NaN	-1.104	0.865	0.619	-1.129	0.678	0.652	-1.147	0.515	0.593	-1.183	0.423	0.602	NaN	NaN	NaN	-1.319	0.092	0.581	-1.204	0.033	0.619	NaN	NaN	NaN	-1.096	0.868	0.233	-1.049	0.69	0.19	-0.988	0.553	0.237	-0.982	0.451	0.224	-0.98	0.294	0.168	-0.94	0.096	0.24
511	2.555	-1.207	0.948	0.439	NaN	NaN	NaN	-1.101	0.865	0.617	-1.127	0.678	0.65	-1.144	0.515	0.593	-1.18	0.423	0.601	NaN	NaN	NaN	-1.319	0.093	0.581	-1.204	0.033	0.619	NaN	NaN	NaN	-1.093	0.868	0.231	-1.046	0.689	0.189	-0.986	0.553	0.236	-0.979	0.451	0.223	-0.979	0.294	0.168	-0.939	0.095	0.24
512	2.56	-1.203	0.947	0.437	NaN	NaN	NaN	-1.098	0.864	0.615	-1.124	0.678	0.649	-1.14	0.512	0.591	-1.177	0.423	0.601	NaN	NaN	NaN	-1.319	0.094	0.581	-1.204	0.033	0.619	NaN	NaN	NaN	-1.089	0.868	0.23	-1.044	0.688	0.187	-0.983	0.553	0.235	-0.976	0.451	0.222	-0.976	0.293	0.168	-0.937	0.095	0.239
513	2.565	-1.2	0.947	0.435	NaN	NaN	NaN	-1.095	0.863	0.614	-1.121	0.678	0.647	-1.137	0.512	0.591	-1.175	0.423	0.6	NaN	NaN	NaN	-1.319	0.095	0.581	-1.204	0.033	0.619	NaN	NaN	NaN	-1.086	0.868	0.228	-1.041	0.688	0.186	-0.98	0.552	0.234	-0.973	0.45	0.222	-0.974	0.293	0.167	-0.936	0.095	0.239
514	2.57	-1.197	0.947	0.434	NaN	NaN	NaN	-1.092	0.863	0.612	-1.118	0.678	0.646	-1.134	0.513	0.59	-1.172	0.424	0.6	NaN	NaN	NaN	-1.318	0.096	0.581	-1.204	0.033	0.619	NaN	NaN	NaN	-1.082	0.868	0.226	-1.038	0.687	0.185	-0.976	0.552	0.233	-0.97	0.45	0.221	-0.972	0.293	0.167	-0.936	0.095	0.239
515	2.575	-1.193	0.946	0.432	NaN	NaN	NaN	-1.089	0.863	0.611	-1.115	0.678	0.645	-1.131	0.512	0.588	-1.169	0.423	0.6	NaN	NaN	NaN	NaN	NaN	NaN	-1.204	0.033	0.619	NaN	NaN	NaN	-1.079	0.868	0.225	-1.035	0.687	0.184	-0.972	0.552	0.232	-0.966	0.45	0.22	-0.968	0.292	0.166	-0.935	0.094	0.238
516	2.58	-1.19	0.946	0.43	NaN	NaN	NaN	-1.086	0.862	0.609	-1.112	0.678	0.643	-1.126	0.51	0.586	-1.165	0.422	0.599	NaN	NaN	NaN	-1.317	0.098	0.581	-1.204	0.033	0.619	NaN	NaN	NaN	-1.076	0.869	0.223	-1.032	0.687	0.183	-0.969	0.553	0.23	-0.962	0.449	0.218	-0.965	0.292	0.165	-0.933	0.094	0.238
517	2.585	-1.187	0.946	0.429	NaN	NaN	NaN	-1.083	0.862	0.607	-1.109	0.678	0.642	-1.122	0.511	0.586	-1.162	0.423	0.599	NaN	NaN	NaN	-1.316	0.099	0.581	-1.204	0.033	0.619	NaN	NaN	NaN	-1.073	0.868	0.222	-1.028	0.687	0.181	-0.965	0.553	0.229	-0.96	0.45	0.217	-0.962	0.292	0.164	-0.932	0.093	0.238
518	2.59	-1.184	0.946	0.427	NaN	NaN	NaN	-1.079	0.862	0.606	-1.106	0.677	0.64	-1.119	0.511	0.586	-1.159	0.423	0.598	NaN	NaN	NaN	-1.316	0.1	0.581	-1.204	0.033	0.619	NaN	NaN	NaN	-1.069	0.868	0.22	-1.024	0.686	0.18	-0.961	0.553	0.228	-0.956	0.45	0.217	-0.959	0.292	0.163	-0.932	0.093	0.238
519	2.595	-1.18	0.946	0.425	NaN	NaN	NaN	-1.077	0.861	0.604	-1.103	0.677	0.639	-1.115	0.51	0.586	-1.154	0.422	0.598	NaN	NaN	NaN	-1.315	0.102	0.581	-1.204	0.033	0.619	NaN	NaN	NaN	-1.066	0.868	0.218	-1.02	0.686	0.178	-0.957	0.553	0.226	-0.952	0.45	0.215	-0.956	0.292	0.162	-0.931	0.093	0.238
520	2.6	-1.177	0.946	0.424	NaN	NaN	NaN	-1.074	0.862	0.603	-1.1	0.677	0.638	-1.11	0.51	0.585	-1.151	0.423	0.598	NaN	NaN	NaN	-1.314	0.103	0.581	-1.204	0.033	0.619	NaN	NaN	NaN	-1.063	0.868	0.217	-1.016	0.686	0.177	-0.954	0.553	0.225	-0.948	0.448	0.214	-0.953	0.292	0.161	-0.93	0.093	0.238
521	2.605	-1.174	0.946	0.422	NaN	NaN	NaN	-1.071	0.861	0.601	-1.096	0.677	0.636	-1.107	0.511	0.585	-1.147	0.423	0.598	NaN	NaN	NaN	-1.313	0.105	0.582	-1.204	0.033	0.619	NaN	NaN	NaN	-1.06	0.868	0.215	-1.012	0.687	0.175	-0.95	0.553	0.224	-0.945	0.448	0.213	-0.95	0.292	0.16	-0.93	0.093	0.237
522	2.61	-1.171	0.946	0.421	NaN	NaN	NaN	-1.068	0.861	0.599	-1.092	0.677	0.635	-1.102	0.511	0.585	-1.142	0.422	0.597	NaN	NaN	NaN	-1.313	0.107	0.582	-1.204	0.033	0.619	NaN	NaN	NaN	-1.057	0.868	0.213	-1.008	0.687	0.174	-0.946	0.552	0.223	-0.943	0.449	0.212	-0.947	0.291	0.159	-0.929	0.093	0.237
523	2.615	-1.168	0.946	0.419	NaN	NaN	NaN	-1.064	0.861	0.597	-1.089	0.677	0.634	-1.097	0.51	0.585	-1.138	0.422	0.597	NaN	NaN	NaN	-1.312	0.109	0.582	-1.204	0.033	0.619	NaN	NaN	NaN	-1.053	0.868	0.212	-1.004	0.687	0.172	-0.943	0.552	0.221	-0.94	0.45	0.211	-0.944	0.291	0.158	-0.929	0.093	0.237
524	2.62	-1.164	0.946	0.417	NaN	NaN	NaN	-1.061	0.861	0.596	-1.085	0.678	0.633	-1.093	0.511	0.585	-1.133	0.423	0.598	NaN	NaN	NaN	-1.311	0.111	0.582	-1.204	0.033	0.619	NaN	NaN	NaN	-1.049	0.868	0.21	-1	0.687	0.17	-0.94	0.553	0.22	-0.937	0.449	0.21	-0.942	0.291	0.157	-0.928	0.092	0.237
525	2.625	-1.161	0.946	0.415	NaN	NaN	NaN	-1.059	0.862	0.594	-1.081	0.678	0.632	-1.089	0.512	0.585	-1.129	0.425	0.598	NaN	NaN	NaN	-1.309	0.113	0.582	-1.203	0.034	0.619	NaN	NaN	NaN	-1.046	0.868	0.208	-0.997	0.687	0.169	-0.937	0.553	0.219	-0.933	0.447	0.209	-0.939	0.29	0.156	-0.928	0.092	0.237
526	2.63	-1.158	0.947	0.413	NaN	NaN	NaN	-1.055	0.862	0.593	-1.077	0.678	0.631	-1.084	0.512	0.585	-1.122	0.425	0.599	NaN	NaN	NaN	-1.308	0.116	0.583	-1.203	0.034	0.619	NaN	NaN	NaN	-1.042	0.868	0.207	-0.993	0.686	0.168	-0.934	0.552	0.218	-0.93	0.447	0.208	-0.937	0.29	0.155	-0.927	0.092	0.237
527	2.635	-1.155	0.947	0.411	NaN	NaN	NaN	-1.052	0.862	0.591	-1.073	0.678	0.63	-1.078	0.511	0.584	-1.117	0.425	0.599	NaN	NaN	NaN	-1.306	0.118	0.583	-1.203	0.034	0.619	NaN	NaN	NaN	-1.038	0.868	0.205	-0.989	0.687	0.166	-0.931	0.552	0.217	-0.928	0.447	0.207	-0.935	0.29	0.155	-0.927	0.092	0.237
528	2.64	-1.152	0.947	0.409	NaN	NaN	NaN	-1.049	0.862	0.589	-1.068	0.678	0.628	-1.073	0.512	0.585	-1.112	0.426	0.599	NaN	NaN	NaN	-1.304	0.121	0.583	-1.203	0.034	0.618	NaN	NaN	NaN	-1.035	0.869	0.203	-0.986	0.687	0.165	-0.929	0.551	0.216	-0.927	0.448	0.206	-0.935	0.29	0.154	-0.927	0.092	0.237
529	2.645	-1.149	0.948	0.407	NaN	NaN	NaN	-1.046	0.862	0.587	-1.064	0.679	0.628	-1.067	0.512	0.584	-1.105	0.426	0.599	NaN	NaN	NaN	-1.302	0.124	0.583	-1.203	0.034	0.618	NaN	NaN	NaN	-1.031	0.869	0.201	-0.983	0.687	0.163	-0.927	0.552	0.215	-0.926	0.448	0.206	-0.934	0.29	0.154	-0.927	0.092	0.237
530	2.65	-1.145	0.948	0.405	NaN	NaN	NaN	-1.043	0.862	0.585	-1.06	0.679	0.627	-1.061	0.512	0.584	-1.099	0.427	0.599	NaN	NaN	NaN	-1.3	0.126	0.583	-1.202	0.034	0.618	NaN	NaN	NaN	-1.026	0.869	0.2	-0.98	0.687	0.162	-0.925	0.551	0.214	-0.925	0.448	0.205	-0.933	0.29	0.154	-0.927	0.092	0.237
531	2.655	-1.142	0.948	0.403	NaN	NaN	NaN	-1.04	0.862	0.584	-1.055	0.679	0.626	-1.054	0.512	0.584	-1.095	0.428	0.599	NaN	NaN	NaN	-1.297	0.129	0.583	-1.202	0.034	0.618	NaN	NaN	NaN	-1.023	0.87	0.198	-0.976	0.687	0.161	-0.923	0.551	0.213	-0.923	0.447	0.204	-0.933	0.289	0.154	-0.927	0.093	0.238
532	2.66	-1.139	0.948	0.401	NaN	NaN	NaN	-1.037	0.862	0.582	-1.05	0.68	0.625	-1.047	0.512	0.584	-1.09	0.429	0.6	NaN	NaN	NaN	-1.295	0.133	0.583	-1.201	0.035	0.618	NaN	NaN	NaN	-1.019	0.87	0.196	-0.974	0.687	0.16	-0.921	0.551	0.212	-0.92	0.445	0.204	-0.932	0.289	0.153	-0.927	0.093	0.238
533	2.665	-1.136	0.949	0.399	NaN	NaN	NaN	-1.033	0.862	0.58	-1.045	0.68	0.624	-1.041	0.512	0.584	-1.081	0.429	0.6	NaN	NaN	NaN	-1.292	0.137	0.583	-1.201	0.035	0.618	NaN	NaN	NaN	-1.016	0.871	0.195	-0.971	0.687	0.158	-0.919	0.55	0.211	-0.919	0.445	0.203	-0.93	0.287	0.153	-0.926	0.092	0.238
534	2.67	-1.133	0.949	0.397	NaN	NaN	NaN	-1.031	0.862	0.579	-1.04	0.68	0.623	-1.032	0.511	0.584	-1.074	0.43	0.6	NaN	NaN	NaN	-1.29	0.139	0.583	-1.2	0.035	0.617	NaN	NaN	NaN	-1.013	0.872	0.193	-0.968	0.687	0.157	-0.917	0.55	0.211	-0.917	0.444	0.203	-0.93	0.286	0.153	-0.925	0.091	0.237
535	2.675	-1.13	0.949	0.395	NaN	NaN	NaN	-1.028	0.863	0.577	-1.035	0.681	0.622	-1.025	0.511	0.583	-1.066	0.429	0.601	NaN	NaN	NaN	NaN	NaN	NaN	-1.199	0.035	0.615	NaN	NaN	NaN	-1.009	0.872	0.192	-0.965	0.687	0.155	-0.915	0.55	0.21	-0.916	0.444	0.202	-0.929	0.286	0.153	-0.924	0.09	0.237
536	2.68	-1.127	0.949	0.393	NaN	NaN	NaN	-1.025	0.863	0.576	-1.03	0.681	0.622	-1.017	0.511	0.583	-1.059	0.431	0.6	NaN	NaN	NaN	NaN	NaN	NaN	-1.198	0.037	0.615	NaN	NaN	NaN	-1.006	0.873	0.191	-0.962	0.687	0.154	-0.913	0.55	0.209	-0.915	0.443	0.201	-0.929	0.286	0.153	-0.923	0.09	0.238
537	2.685	-1.124	0.95	0.391	NaN	NaN	NaN	-1.022	0.863	0.574	-1.025	0.681	0.621	-1.011	0.513	0.584	-1.052	0.432	0.6	NaN	NaN	NaN	-1.281	0.158	0.588	-1.199	0.039	0.616	NaN	NaN	NaN	-1.002	0.873	0.189	-0.96	0.688	0.153	-0.912	0.55	0.208	-0.914	0.443	0.201	-0.929	0.286	0.153	-0.923	0.089	0.238
538	2.69	-1.121	0.95	0.389	NaN	NaN	NaN	-1.019	0.863	0.573	-1.02	0.682	0.62	-1.005	0.514	0.585	-1.045	0.432	0.6	-1.141	0.319	0.654	-1.277	0.159	0.586	-1.198	0.04	0.617	NaN	NaN	NaN	-0.999	0.873	0.188	-0.957	0.688	0.152	-0.91	0.55	0.207	-0.913	0.443	0.2	-0.929	0.287	0.152	-0.923	0.089	0.238
539	2.695	-1.118	0.95	0.387	NaN	NaN	NaN	-1.016	0.863	0.571	-1.015	0.682	0.62	-0.996	0.513	0.584	-1.038	0.433	0.6	-1.142	0.327	0.651	-1.27	0.16	0.584	-1.197	0.042	0.617	NaN	NaN	NaN	-0.995	0.873	0.187	-0.954	0.688	0.151	-0.907	0.549	0.207	-0.912	0.443	0.2	-0.928	0.286	0.152	-0.923	0.089	0.238
540	2.7	-1.115	0.95	0.386	NaN	NaN	NaN	-1.013	0.863	0.569	-1.01	0.682	0.619	-0.988	0.513	0.585	-1.03	0.434	0.6	-1.137	0.33	0.65	-1.265	0.163	0.583	-1.196	0.045	0.617	NaN	NaN	NaN	-0.992	0.873	0.185	-0.952	0.688	0.15	-0.905	0.549	0.206	-0.911	0.443	0.199	-0.927	0.287	0.152	-0.923	0.089	0.238
541	2.705	-1.112	0.951	0.384	NaN	NaN	NaN	-1.01	0.863	0.568	-1.005	0.682	0.618	-0.981	0.513	0.584	-1.022	0.435	0.6	-1.13	0.332	0.65	-1.26	0.167	0.583	-1.196	0.048	0.617	NaN	NaN	NaN	-0.989	0.873	0.184	-0.949	0.688	0.149	-0.903	0.549	0.206	-0.91	0.443	0.199	-0.927	0.287	0.151	-0.923	0.089	0.238
542	2.71	-1.109	0.951	0.382	NaN	NaN	NaN	-1.008	0.863	0.567	-1	0.682	0.617	-0.974	0.514	0.584	-1.014	0.436	0.6	-1.122	0.333	0.649	-1.255	0.171	0.582	-1.193	0.049	0.616	NaN	NaN	NaN	-0.986	0.873	0.183	-0.946	0.688	0.148	-0.902	0.549	0.205	-0.908	0.444	0.198	-0.925	0.287	0.151	-0.923	0.089	0.238
543	2.715	-1.106	0.951	0.381	NaN	NaN	NaN	-1.005	0.864	0.566	-0.995	0.682	0.616	-0.965	0.514	0.583	-1.006	0.436	0.6	-1.118	0.338	0.649	-1.251	0.175	0.581	-1.191	0.051	0.616	NaN	NaN	NaN	-0.984	0.874	0.181	-0.944	0.688	0.147	-0.9	0.549	0.204	-0.907	0.444	0.197	-0.924	0.286	0.15	-0.923	0.089	0.238
544	2.72	-1.104	0.951	0.38	NaN	NaN	NaN	-1.002	0.864	0.565	-0.99	0.683	0.616	-0.958	0.515	0.583	-0.998	0.437	0.6	-1.111	0.34	0.649	-1.246	0.18	0.581	-1.189	0.053	0.616	NaN	NaN	NaN	-0.98	0.874	0.18	-0.941	0.688	0.147	-0.898	0.549	0.203	-0.907	0.445	0.197	-0.922	0.285	0.149	-0.923	0.089	0.237
545	2.725	-1.101	0.951	0.379	NaN	NaN	NaN	-0.999	0.864	0.564	-0.985	0.683	0.615	-0.952	0.516	0.583	-0.991	0.437	0.599	-1.102	0.34	0.649	-1.241	0.184	0.58	-1.187	0.057	0.615	NaN	NaN	NaN	-0.977	0.874	0.179	-0.939	0.688	0.145	-0.897	0.549	0.202	-0.905	0.444	0.196	-0.921	0.285	0.149	-0.923	0.089	0.237
546	2.73	-1.098	0.952	0.378	NaN	NaN	NaN	-0.996	0.864	0.563	-0.98	0.683	0.614	-0.944	0.516	0.583	-0.984	0.438	0.599	-1.092	0.339	0.649	-1.236	0.188	0.579	-1.185	0.062	0.615	NaN	NaN	NaN	-0.974	0.874	0.178	-0.937	0.688	0.145	-0.895	0.55	0.202	-0.902	0.442	0.196	-0.92	0.285	0.148	-0.923	0.089	0.237
547	2.735	-1.095	0.952	0.377	NaN	NaN	NaN	-0.993	0.864	0.562	-0.976	0.683	0.614	-0.937	0.517	0.582	-0.977	0.438	0.599	-1.089	0.345	0.647	-1.23	0.192	0.578	-1.184	0.066	0.615	NaN	NaN	NaN	-0.972	0.874	0.177	-0.934	0.688	0.144	-0.893	0.549	0.201	-0.9	0.442	0.195	-0.919	0.284	0.148	-0.922	0.089	0.237
548	2.74	-1.093	0.952	0.376	NaN	NaN	NaN	-0.99	0.865	0.561	-0.971	0.684	0.613	-0.93	0.518	0.582	-0.969	0.439	0.598	-1.081	0.346	0.646	-1.225	0.196	0.576	-1.181	0.069	0.614	NaN	NaN	NaN	-0.969	0.875	0.176	-0.931	0.688	0.143	-0.891	0.548	0.201	-0.899	0.442	0.195	-0.918	0.284	0.148	-0.922	0.089	0.237
549	2.745	-1.09	0.952	0.375	NaN	NaN	NaN	-0.987	0.865	0.56	-0.967	0.684	0.612	-0.923	0.518	0.582	-0.962	0.441	0.598	-1.069	0.343	0.647	-1.22	0.2	0.575	-1.177	0.072	0.613	NaN	NaN	NaN	-0.966	0.875	0.175	-0.929	0.688	0.142	-0.889	0.548	0.2	-0.898	0.442	0.194	-0.917	0.284	0.148	-0.922	0.089	0.237
550	2.75	-1.087	0.952	0.374	NaN	NaN	NaN	-0.984	0.865	0.559	-0.962	0.684	0.611	-0.917	0.52	0.581	-0.956	0.443	0.597	-1.06	0.344	0.646	-1.215	0.204	0.574	-1.173	0.075	0.613	NaN	NaN	NaN	-0.964	0.875	0.175	-0.927	0.688	0.141	-0.888	0.548	0.199	-0.897	0.441	0.194	-0.916	0.284	0.147	-0.922	0.089	0.237
551	2.755	-1.085	0.953	0.373	NaN	NaN	NaN	-0.981	0.866	0.559	-0.958	0.683	0.61	-0.911	0.521	0.581	-0.947	0.443	0.596	-1.053	0.345	0.645	-1.209	0.207	0.572	-1.169	0.08	0.614	NaN	NaN	NaN	-0.961	0.875	0.174	-0.924	0.688	0.141	-0.886	0.548	0.198	-0.896	0.441	0.194	-0.916	0.283	0.147	-0.922	0.089	0.237
552	2.76	-1.082	0.953	0.372	NaN	NaN	NaN	-0.978	0.866	0.558	-0.954	0.684	0.609	-0.903	0.521	0.579	-0.939	0.443	0.594	-1.046	0.347	0.644	-1.203	0.211	0.57	-1.165	0.084	0.615	NaN	NaN	NaN	-0.958	0.876	0.173	-0.922	0.688	0.14	-0.885	0.548	0.198	-0.895	0.441	0.193	-0.915	0.283	0.147	-0.922	0.089	0.237
553	2.765	-1.079	0.953	0.371	NaN	NaN	NaN	-0.975	0.866	0.557	-0.95	0.684	0.608	-0.896	0.522	0.578	-0.932	0.444	0.594	-1.039	0.349	0.643	-1.197	0.214	0.568	-1.159	0.087	0.615	NaN	NaN	NaN	-0.955	0.875	0.172	-0.921	0.688	0.139	-0.883	0.548	0.198	-0.894	0.441	0.193	-0.914	0.283	0.147	-0.922	0.089	0.237
554	2.77	-1.076	0.953	0.37	NaN	NaN	NaN	-0.971	0.867	0.557	-0.945	0.684	0.607	-0.891	0.524	0.578	-0.925	0.445	0.593	-1.033	0.351	0.642	-1.191	0.217	0.567	-1.154	0.092	0.615	NaN	NaN	NaN	-0.952	0.875	0.171	-0.919	0.688	0.139	-0.882	0.548	0.197	-0.893	0.441	0.192	-0.914	0.283	0.146	-0.922	0.089	0.237
555	2.775	-1.073	0.953	0.37	NaN	NaN	NaN	-0.968	0.867	0.556	-0.941	0.685	0.606	-0.884	0.525	0.577	-0.918	0.447	0.593	-1.027	0.353	0.64	-1.185	0.22	0.565	-1.148	0.096	0.615	NaN	NaN	NaN	-0.95	0.875	0.171	-0.916	0.688	0.139	-0.881	0.548	0.197	-0.892	0.441	0.192	-0.914	0.283	0.146	-0.922	0.089	0.237
556	2.78	-1.071	0.954	0.369	NaN	NaN	NaN	-0.965	0.868	0.556	-0.938	0.685	0.605	-0.878	0.526	0.577	-0.912	0.449	0.592	-1.022	0.357	0.637	-1.178	0.223	0.562	-1.141	0.1	0.615	NaN	NaN	NaN	-0.947	0.875	0.17	-0.914	0.688	0.138	-0.879	0.547	0.197	-0.891	0.44	0.192	-0.914	0.283	0.146	-0.922	0.089	0.237
557	2.785	-1.068	0.954	0.368	NaN	NaN	NaN	-0.962	0.868	0.555	-0.933	0.685	0.604	-0.872	0.527	0.576	-0.905	0.451	0.591	-1.018	0.36	0.634	-1.17	0.224	0.56	-1.133	0.102	0.615	NaN	NaN	NaN	-0.945	0.875	0.169	-0.913	0.688	0.138	-0.877	0.547	0.197	-0.89	0.44	0.192	-0.913	0.283	0.146	-0.922	0.089	0.238
558	2.79	-1.065	0.954	0.367	NaN	NaN	NaN	-0.959	0.869	0.555	-0.929	0.686	0.603	-0.866	0.528	0.575	-0.897	0.451	0.59	-1.011	0.362	0.633	-1.161	0.223	0.559	-1.126	0.104	0.614	NaN	NaN	NaN	-0.943	0.875	0.168	-0.911	0.688	0.137	-0.876	0.547	0.197	-0.889	0.44	0.192	-0.913	0.283	0.146	-0.922	0.089	0.238
559	2.795	-1.062	0.954	0.366	NaN	NaN	NaN	-0.956	0.87	0.554	-0.925	0.686	0.603	-0.86	0.53	0.574	-0.891	0.453	0.589	-1.006	0.364	0.631	-1.151	0.222	0.557	-1.117	0.106	0.614	NaN	NaN	NaN	-0.94	0.875	0.168	-0.909	0.688	0.136	-0.875	0.547	0.197	-0.887	0.44	0.192	-0.912	0.283	0.146	-0.922	0.089	0.238
560	2.8	-1.06	0.955	0.366	NaN	NaN	NaN	-0.953	0.87	0.554	-0.92	0.686	0.602	-0.854	0.531	0.573	-0.885	0.455	0.588	-0.998	0.364	0.63	-1.147	0.226	0.555	-1.109	0.108	0.613	NaN	NaN	NaN	-0.937	0.874	0.167	-0.907	0.688	0.136	-0.873	0.547	0.197	-0.886	0.44	0.192	-0.911	0.283	0.146	-0.922	0.089	0.238
561	2.805	-1.057	0.955	0.365	NaN	NaN	NaN	-0.95	0.871	0.553	-0.915	0.685	0.6	-0.848	0.532	0.572	-0.879	0.457	0.587	-0.994	0.368	0.627	-1.141	0.227	0.553	-1.099	0.109	0.613	NaN	NaN	NaN	-0.934	0.874	0.167	-0.904	0.687	0.136	-0.872	0.547	0.196	-0.885	0.44	0.192	-0.91	0.283	0.146	-0.922	0.089	0.238
562	2.81	-1.054	0.956	0.364	NaN	NaN	NaN	-0.947	0.871	0.553	-0.911	0.685	0.598	-0.842	0.533	0.571	-0.873	0.459	0.585	-0.989	0.37	0.624	-1.13	0.225	0.552	-1.091	0.11	0.612	NaN	NaN	NaN	-0.932	0.874	0.166	-0.902	0.687	0.136	-0.87	0.546	0.196	-0.884	0.44	0.192	-0.909	0.282	0.146	-0.922	0.089	0.238
563	2.815	-1.052	0.956	0.364	NaN	NaN	NaN	-0.945	0.872	0.552	-0.906	0.685	0.598	-0.837	0.535	0.571	-0.866	0.46	0.584	-0.982	0.371	0.623	-1.117	0.22	0.552	-1.084	0.111	0.61	NaN	NaN	NaN	-0.929	0.875	0.166	-0.9	0.687	0.136	-0.868	0.546	0.196	-0.884	0.44	0.192	-0.908	0.281	0.146	-0.922	0.089	0.238
564	2.82	-1.049	0.956	0.363	NaN	NaN	NaN	-0.942	0.873	0.552	-0.902	0.686	0.598	-0.831	0.536	0.57	-0.86	0.461	0.583	-0.976	0.372	0.622	-1.11	0.221	0.55	-1.073	0.109	0.607	NaN	NaN	NaN	-0.927	0.875	0.165	-0.898	0.687	0.136	-0.867	0.546	0.196	-0.883	0.44	0.192	-0.907	0.281	0.146	-0.922	0.089	0.238
565	2.825	-1.046	0.957	0.362	NaN	NaN	NaN	-0.939	0.874	0.551	-0.897	0.686	0.597	-0.826	0.538	0.57	-0.853	0.462	0.582	-0.969	0.373	0.62	-1.104	0.222	0.548	-1.063	0.11	0.607	NaN	NaN	NaN	-0.923	0.875	0.165	-0.897	0.687	0.135	-0.866	0.546	0.196	-0.882	0.441	0.191	-0.906	0.281	0.146	-0.921	0.089	0.238
566	2.83	-1.043	0.957	0.362	NaN	NaN	NaN	-0.936	0.874	0.551	-0.893	0.687	0.596	-0.819	0.538	0.568	-0.847	0.464	0.581	-0.963	0.374	0.618	-1.092	0.218	0.547	-1.053	0.109	0.606	NaN	NaN	NaN	-0.92	0.874	0.164	-0.895	0.688	0.135	-0.865	0.546	0.195	-0.881	0.441	0.191	-0.906	0.281	0.146	-0.922	0.09	0.238
567	2.835	-1.04	0.957	0.361	NaN	NaN	NaN	-0.933	0.875	0.551	-0.889	0.688	0.596	-0.813	0.539	0.567	-0.842	0.465	0.58	-0.956	0.374	0.617	-1.085	0.218	0.545	-1.043	0.108	0.605	NaN	NaN	NaN	-0.918	0.875	0.164	-0.893	0.688	0.134	-0.863	0.546	0.195	-0.88	0.44	0.191	-0.905	0.281	0.146	-0.922	0.091	0.239
568	2.84	-1.038	0.957	0.36	NaN	NaN	NaN	-0.93	0.875	0.55	-0.884	0.688	0.595	-0.808	0.54	0.567	-0.835	0.465	0.579	-0.949	0.374	0.616	-1.078	0.218	0.544	-1.033	0.107	0.603	NaN	NaN	NaN	-0.915	0.875	0.164	-0.891	0.688	0.134	-0.862	0.546	0.195	-0.879	0.439	0.192	-0.905	0.281	0.146	-0.922	0.091	0.239
569	2.845	-1.035	0.958	0.36	NaN	NaN	NaN	-0.927	0.876	0.55	-0.88	0.689	0.594	-0.803	0.542	0.566	-0.829	0.466	0.578	-0.94	0.373	0.616	-1.065	0.212	0.544	-1.022	0.105	0.601	NaN	NaN	NaN	-0.913	0.875	0.163	-0.889	0.688	0.134	-0.861	0.546	0.195	-0.878	0.439	0.192	-0.904	0.281	0.146	-0.922	0.091	0.239
570	2.85	-1.032	0.958	0.359	NaN	NaN	NaN	-0.924	0.877	0.549	-0.876	0.689	0.593	-0.798	0.543	0.565	-0.823	0.467	0.577	-0.93	0.37	0.616	-1.055	0.209	0.543	-1.011	0.103	0.599	NaN	NaN	NaN	-0.91	0.875	0.163	-0.887	0.688	0.134	-0.86	0.546	0.194	-0.877	0.439	0.191	-0.904	0.281	0.146	-0.922	0.091	0.239
571	2.855	-1.029	0.958	0.359	NaN	NaN	NaN	-0.921	0.877	0.549	-0.871	0.689	0.593	-0.792	0.544	0.564	-0.817	0.468	0.576	-0.923	0.37	0.615	-1.047	0.208	0.541	-1	0.102	0.597	NaN	NaN	NaN	-0.907	0.875	0.162	-0.885	0.688	0.134	-0.859	0.546	0.194	-0.876	0.439	0.191	-0.904	0.282	0.146	-0.922	0.091	0.239
572	2.86	-1.026	0.959	0.358	NaN	NaN	NaN	-0.918	0.878	0.549	-0.867	0.691	0.593	-0.787	0.545	0.563	-0.81	0.469	0.575	-0.919	0.372	0.612	-1.041	0.208	0.538	-0.989	0.1	0.595	NaN	NaN	NaN	-0.904	0.875	0.162	-0.883	0.688	0.134	-0.858	0.546	0.194	-0.875	0.439	0.191	-0.904	0.282	0.146	-0.922	0.091	0.239
573	2.865	-1.023	0.959	0.358	NaN	NaN	NaN	-0.915	0.878	0.548	-0.863	0.692	0.593	-0.782	0.546	0.562	-0.804	0.469	0.574	-0.912	0.371	0.61	-1.032	0.206	0.536	-0.978	0.098	0.594	NaN	NaN	NaN	-0.901	0.875	0.162	-0.881	0.688	0.133	-0.857	0.547	0.194	-0.875	0.439	0.191	-0.903	0.282	0.146	-0.922	0.091	0.24
574	2.87	-1.021	0.959	0.357	NaN	NaN	NaN	-0.912	0.879	0.548	-0.859	0.692	0.593	-0.777	0.548	0.561	-0.799	0.47	0.573	-0.905	0.37	0.609	-1.023	0.204	0.535	-0.965	0.095	0.592	NaN	NaN	NaN	-0.898	0.875	0.161	-0.881	0.689	0.132	-0.856	0.547	0.194	-0.875	0.439	0.191	-0.903	0.282	0.146	-0.922	0.091	0.24
575	2.875	-1.018	0.96	0.357	NaN	NaN	NaN	-0.909	0.879	0.548	-0.855	0.694	0.592	-0.772	0.549	0.56	-0.793	0.47	0.572	-0.897	0.368	0.609	-1.016	0.203	0.535	-0.954	0.093	0.59	NaN	NaN	NaN	-0.896	0.876	0.161	-0.88	0.689	0.132	-0.856	0.547	0.194	-0.874	0.439	0.191	-0.903	0.282	0.146	-0.922	0.091	0.24
576	2.88	-1.015	0.96	0.356	NaN	NaN	NaN	-0.905	0.88	0.547	-0.851	0.695	0.592	-0.767	0.55	0.56	-0.787	0.471	0.572	-0.889	0.366	0.608	-1.004	0.198	0.534	-0.941	0.09	0.588	NaN	NaN	NaN	-0.894	0.876	0.161	-0.878	0.69	0.132	-0.853	0.545	0.195	-0.874	0.439	0.191	-0.903	0.282	0.146	-0.921	0.092	0.24
577	2.885	-1.012	0.96	0.356	NaN	NaN	NaN	-0.903	0.88	0.547	-0.847	0.695	0.592	-0.762	0.551	0.559	-0.781	0.471	0.571	-0.882	0.364	0.607	-0.99	0.192	0.533	-0.928	0.087	0.587	NaN	NaN	NaN	-0.891	0.876	0.16	-0.877	0.69	0.131	-0.851	0.545	0.195	-0.873	0.439	0.191	-0.902	0.282	0.146	-0.921	0.092	0.24
578	2.89	-1.009	0.961	0.356	NaN	NaN	NaN	-0.9	0.881	0.547	-0.842	0.696	0.592	-0.756	0.552	0.559	-0.776	0.471	0.57	-0.873	0.362	0.606	-0.98	0.189	0.532	-0.916	0.085	0.585	NaN	NaN	NaN	-0.888	0.876	0.16	-0.876	0.69	0.131	-0.851	0.545	0.195	-0.873	0.439	0.191	-0.902	0.283	0.146	-0.921	0.092	0.24
579	2.895	-1.006	0.961	0.355	NaN	NaN	NaN	-0.896	0.881	0.546	-0.838	0.696	0.592	-0.751	0.553	0.558	-0.77	0.472	0.568	-0.866	0.36	0.606	-0.968	0.184	0.531	-0.903	0.083	0.584	NaN	NaN	NaN	-0.885	0.876	0.16	-0.874	0.69	0.131	-0.85	0.545	0.195	-0.872	0.439	0.191	-0.902	0.283	0.146	-0.921	0.092	0.24
580	2.9	-1.004	0.961	0.355	NaN	NaN	NaN	-0.893	0.882	0.546	-0.833	0.696	0.591	-0.746	0.553	0.557	-0.765	0.472	0.568	-0.858	0.357	0.605	-0.958	0.181	0.53	-0.889	0.08	0.582	NaN	NaN	NaN	-0.883	0.876	0.16	-0.873	0.69	0.131	-0.849	0.545	0.195	-0.872	0.439	0.191	-0.901	0.282	0.146	-0.921	0.092	0.24
581	2.905	-1.001	0.962	0.355	NaN	NaN	NaN	-0.89	0.882	0.546	-0.829	0.697	0.591	-0.742	0.555	0.557	-0.759	0.471	0.567	-0.849	0.354	0.604	-0.945	0.176	0.529	-0.876	0.077	0.581	NaN	NaN	NaN	-0.88	0.876	0.159	-0.871	0.69	0.13	-0.848	0.546	0.194	-0.871	0.439	0.191	-0.901	0.282	0.146	-0.921	0.092	0.24
582	2.91	-0.998	0.962	0.355	NaN	NaN	NaN	-0.887	0.883	0.546	-0.825	0.698	0.591	-0.737	0.555	0.556	-0.753	0.471	0.566	-0.841	0.352	0.603	-0.937	0.174	0.527	-0.862	0.074	0.579	NaN	NaN	NaN	-0.878	0.876	0.159	-0.869	0.69	0.13	-0.848	0.546	0.194	-0.87	0.439	0.191	-0.901	0.282	0.146	-0.921	0.092	0.24
583	2.915	-0.995	0.962	0.354	NaN	NaN	NaN	-0.884	0.883	0.546	-0.821	0.699	0.592	-0.733	0.556	0.556	-0.748	0.471	0.566	-0.833	0.349	0.602	-0.926	0.17	0.526	-0.849	0.073	0.578	NaN	NaN	NaN	-0.876	0.876	0.159	-0.867	0.69	0.13	-0.847	0.546	0.194	-0.87	0.438	0.19	-0.901	0.283	0.146	-0.921	0.092	0.24
584	2.92	-0.992	0.962	0.354	NaN	NaN	NaN	-0.881	0.883	0.546	-0.818	0.701	0.592	-0.728	0.556	0.555	-0.743	0.471	0.565	-0.825	0.347	0.602	-0.914	0.166	0.525	-0.835	0.07	0.577	NaN	NaN	NaN	-0.873	0.876	0.159	-0.866	0.69	0.13	-0.846	0.546	0.194	-0.869	0.438	0.19	-0.901	0.283	0.146	-0.921	0.092	0.24
585	2.925	-0.989	0.962	0.354	NaN	NaN	NaN	-0.877	0.884	0.546	-0.812	0.701	0.59	-0.723	0.557	0.554	-0.737	0.471	0.564	-0.817	0.344	0.601	-0.903	0.162	0.524	-0.822	0.068	0.575	NaN	NaN	NaN	-0.871	0.876	0.159	-0.864	0.69	0.13	-0.845	0.546	0.194	-0.868	0.438	0.19	-0.9	0.282	0.145	-0.921	0.092	0.24
586	2.93	-0.987	0.963	0.354	NaN	NaN	NaN	-0.875	0.884	0.546	-0.805	0.699	0.588	-0.72	0.558	0.554	-0.732	0.471	0.564	-0.81	0.342	0.601	-0.891	0.159	0.524	-0.808	0.066	0.575	NaN	NaN	NaN	-0.869	0.876	0.158	-0.863	0.69	0.129	-0.845	0.546	0.194	-0.868	0.438	0.19	-0.9	0.282	0.145	-0.921	0.092	0.24
587	2.935	-0.984	0.963	0.353	NaN	NaN	NaN	-0.872	0.885	0.546	-0.802	0.701	0.589	-0.716	0.559	0.554	-0.727	0.471	0.563	-0.802	0.34	0.6	-0.879	0.154	0.523	-0.794	0.064	0.574	NaN	NaN	NaN	-0.866	0.875	0.158	-0.861	0.691	0.129	-0.844	0.545	0.194	-0.867	0.438	0.19	-0.9	0.282	0.145	-0.921	0.092	0.24
588	2.94	-0.981	0.963	0.353	NaN	NaN	NaN	-0.868	0.885	0.546	-0.801	0.704	0.591	-0.711	0.559	0.553	-0.722	0.47	0.563	-0.794	0.337	0.6	-0.867	0.151	0.523	-0.78	0.062	0.573	NaN	NaN	NaN	-0.863	0.875	0.158	-0.86	0.69	0.129	-0.842	0.545	0.194	-0.867	0.438	0.19	-0.9	0.282	0.145	-0.921	0.092	0.24
589	2.945	-0.978	0.963	0.353	NaN	NaN	NaN	-0.865	0.885	0.545	-0.796	0.702	0.591	-0.707	0.559	0.552	-0.717	0.47	0.562	-0.786	0.335	0.599	-0.855	0.147	0.522	-0.765	0.06	0.572	NaN	NaN	NaN	-0.861	0.875	0.158	-0.858	0.69	0.129	-0.841	0.545	0.194	-0.866	0.438	0.191	-0.899	0.282	0.145	-0.921	0.092	0.24
590	2.95	-0.975	0.964	0.353	NaN	NaN	NaN	-0.862	0.885	0.545	-0.792	0.703	0.59	-0.704	0.56	0.552	-0.712	0.469	0.562	-0.778	0.333	0.599	-0.843	0.143	0.522	-0.752	0.058	0.572	NaN	NaN	NaN	-0.858	0.875	0.158	-0.857	0.69	0.129	-0.84	0.545	0.194	-0.865	0.438	0.191	-0.899	0.282	0.146	-0.921	0.092	0.241
591	2.955	-0.972	0.964	0.353	NaN	NaN	NaN	-0.858	0.886	0.545	-0.788	0.703	0.591	-0.7	0.56	0.551	-0.708	0.469	0.561	-0.77	0.33	0.599	-0.831	0.139	0.522	-0.737	0.056	0.572	NaN	NaN	NaN	-0.856	0.875	0.158	-0.855	0.689	0.13	-0.839	0.544	0.194	-0.865	0.438	0.191	-0.899	0.282	0.146	-0.921	0.092	0.241
592	2.96	-0.969	0.964	0.353	NaN	NaN	NaN	-0.855	0.886	0.545	-0.784	0.703	0.591	-0.697	0.56	0.551	-0.703	0.469	0.56	-0.762	0.328	0.599	-0.818	0.135	0.522	-0.723	0.055	0.571	NaN	NaN	NaN	-0.854	0.875	0.158	-0.853	0.689	0.13	-0.838	0.544	0.194	-0.865	0.438	0.191	-0.899	0.282	0.146	-0.921	0.092	0.241
593	2.965	-0.966	0.964	0.353	NaN	NaN	NaN	-0.852	0.886	0.545	-0.781	0.703	0.591	-0.693	0.56	0.551	-0.699	0.469	0.559	-0.754	0.326	0.599	-0.806	0.132	0.522	-0.708	0.053	0.571	NaN	NaN	NaN	-0.852	0.874	0.158	-0.851	0.689	0.13	-0.837	0.544	0.195	-0.864	0.438	0.191	-0.898	0.282	0.146	-0.921	0.092	0.241
594	2.97	-0.964	0.964	0.353	NaN	NaN	NaN	-0.848	0.886	0.545	-0.777	0.703	0.59	-0.689	0.56	0.55	-0.695	0.469	0.559	-0.746	0.324	0.599	-0.793	0.128	0.522	-0.693	0.052	0.571	NaN	NaN	NaN	-0.849	0.875	0.158	-0.85	0.689	0.13	-0.836	0.544	0.195	-0.864	0.438	0.191	-0.898	0.282	0.146	-0.921	0.092	0.241
595	2.975	-0.961	0.964	0.353	NaN	NaN	NaN	-0.845	0.886	0.545	-0.775	0.703	0.589	-0.687	0.56	0.549	-0.69	0.467	0.558	-0.739	0.322	0.599	-0.78	0.125	0.522	-0.679	0.052	0.571	NaN	NaN	NaN	-0.847	0.874	0.158	-0.849	0.689	0.13	-0.836	0.544	0.195	-0.864	0.438	0.191	-0.898	0.283	0.146	-0.921	0.092	0.241
596	2.98	-0.958	0.965	0.354	NaN	NaN	NaN	-0.842	0.886	0.545	-0.772	0.701	0.588	-0.684	0.56	0.548	-0.686	0.467	0.558	-0.731	0.32	0.598	-0.768	0.122	0.522	-0.665	0.051	0.571	NaN	NaN	NaN	-0.844	0.874	0.158	-0.847	0.689	0.13	-0.835	0.545	0.195	-0.863	0.439	0.191	-0.898	0.283	0.147	-0.921	0.092	0.241
597	2.985	-0.955	0.964	0.354	NaN	NaN	NaN	-0.839	0.887	0.545	-0.768	0.701	0.589	-0.681	0.56	0.547	-0.682	0.467	0.557	-0.724	0.319	0.598	-0.755	0.119	0.522	-0.65	0.051	0.571	NaN	NaN	NaN	-0.842	0.874	0.158	-0.846	0.689	0.13	-0.835	0.545	0.195	-0.862	0.439	0.191	-0.897	0.283	0.147	-0.921	0.092	0.241
598	2.99	-0.952	0.964	0.354	NaN	NaN	NaN	-0.835	0.886	0.545	-0.765	0.701	0.59	-0.678	0.56	0.547	-0.679	0.466	0.557	-0.717	0.317	0.598	-0.743	0.116	0.523	-0.636	0.051	0.572	NaN	NaN	NaN	-0.839	0.873	0.158	-0.845	0.69	0.13	-0.834	0.544	0.195	-0.862	0.439	0.191	-0.897	0.283	0.147	-0.921	0.092	0.241
599	2.995	-0.949	0.965	0.354	NaN	NaN	NaN	-0.832	0.886	0.545	NaN	NaN	NaN	-0.676	0.559	0.546	-0.676	0.466	0.556	-0.71	0.316	0.597	-0.729	0.113	0.523	-0.621	0.051	0.572	NaN	NaN	NaN	-0.837	0.874	0.158	-0.843	0.69	0.13	-0.832	0.544	0.195	-0.861	0.438	0.192	-0.897	0.283	0.147	-0.921	0.092	0.241
600	3	-0.946	0.965	0.355	NaN	NaN	NaN	-0.829	0.886	0.545	NaN	NaN	NaN	-0.672	0.558	0.546	-0.671	0.465	0.555	-0.703	0.314	0.597	-0.717	0.111	0.524	-0.607	0.052	0.573	NaN	NaN	NaN	-0.835	0.873	0.158	-0.841	0.689	0.13	-0.831	0.543	0.195	-0.86	0.438	0.192	-0.896	0.282	0.147	-0.921	0.092	0.241
601	3.005	-0.943	0.965	0.355	NaN	NaN	NaN	-0.826	0.887	0.545	NaN	NaN	NaN	-0.67	0.557	0.545	-0.667	0.464	0.554	-0.696	0.313	0.597	-0.704	0.108	0.524	-0.593	0.053	0.574	NaN	NaN	NaN	-0.832	0.873	0.159	-0.839	0.689	0.13	-0.829	0.543	0.195	-0.859	0.438	0.192	-0.896	0.282	0.147	-0.921	0.092	0.241
602	3.01	-0.939	0.965	0.355	NaN	NaN	NaN	-0.825	0.887	0.545	-0.753	0.699	0.59	-0.668	0.557	0.545	-0.664	0.463	0.554	-0.69	0.312	0.597	-0.692	0.106	0.525	-0.58	0.054	0.574	NaN	NaN	NaN	-0.829	0.873	0.159	-0.838	0.688	0.131	-0.829	0.543	0.195	-0.858	0.438	0.193	-0.896	0.282	0.147	-0.921	0.092	0.241
603	3.015	-0.936	0.965	0.355	NaN	NaN	NaN	NaN	NaN	NaN	-0.751	0.698	0.59	-0.666	0.556	0.543	-0.661	0.463	0.553	-0.683	0.31	0.597	-0.679	0.104	0.526	-0.566	0.055	0.575	NaN	NaN	NaN	-0.827	0.872	0.159	-0.836	0.688	0.131	-0.828	0.543	0.196	-0.858	0.438	0.193	-0.895	0.283	0.148	-0.92	0.091	0.241
604	3.02	-0.933	0.964	0.356	NaN	NaN	NaN	NaN	NaN	NaN	-0.749	0.697	0.589	-0.663	0.555	0.543	-0.658	0.462	0.552	-0.677	0.309	0.596	-0.666	0.102	0.526	-0.552	0.057	0.576	NaN	NaN	NaN	-0.824	0.872	0.159	-0.835	0.689	0.131	-0.827	0.543	0.195	-0.857	0.438	0.193	-0.895	0.283	0.148	-0.919	0.091	0.241
605	3.025	-0.93	0.964	0.356	NaN	NaN	NaN	NaN	NaN	NaN	NaN	NaN	NaN	-0.661	0.554	0.542	-0.654	0.462	0.552	-0.67	0.308	0.596	-0.655	0.102	0.527	-0.539	0.058	0.577	NaN	NaN	NaN	-0.821	0.872	0.16	-0.834	0.69	0.131	-0.826	0.544	0.196	-0.857	0.439	0.193	-0.895	0.283	0.148	-0.919	0.091	0.241
606	3.03	-0.927	0.964	0.357	NaN	NaN	NaN	NaN	NaN	NaN	-0.745	0.695	0.59	-0.658	0.552	0.541	-0.651	0.46	0.551	-0.664	0.307	0.596	-0.643	0.101	0.527	-0.526	0.06	0.578	NaN	NaN	NaN	-0.819	0.872	0.16	-0.833	0.69	0.131	-0.825	0.543	0.196	-0.857	0.439	0.193	-0.894	0.283	0.148	-0.919	0.091	0.241
607	3.035	-0.924	0.964	0.357	NaN	NaN	NaN	NaN	NaN	NaN	-0.744	0.693	0.589	-0.657	0.551	0.541	-0.648	0.459	0.55	-0.657	0.305	0.596	-0.631	0.1	0.528	-0.514	0.063	0.579	NaN	NaN	NaN	-0.817	0.872	0.16	-0.831	0.689	0.132	-0.824	0.543	0.196	-0.856	0.439	0.194	-0.894	0.283	0.148	-0.919	0.091	0.241
608	3.04	-0.92	0.964	0.358	NaN	NaN	NaN	NaN	NaN	NaN	-0.741	0.692	0.589	-0.655	0.55	0.54	-0.644	0.458	0.55	-0.651	0.304	0.595	-0.62	0.099	0.528	-0.502	0.065	0.58	NaN	NaN	NaN	-0.814	0.872	0.16	-0.829	0.689	0.132	-0.823	0.543	0.196	-0.856	0.439	0.194	-0.894	0.283	0.148	-0.919	0.091	0.241
609	3.045	-0.917	0.964	0.358	NaN	NaN	NaN	NaN	NaN	NaN	-0.738	0.691	0.59	-0.653	0.55	0.539	-0.642	0.458	0.549	-0.644	0.303	0.595	-0.608	0.098	0.529	-0.489	0.067	0.581	NaN	NaN	NaN	-0.811	0.872	0.16	-0.827	0.689	0.132	-0.822	0.543	0.197	-0.855	0.44	0.194	-0.893	0.284	0.148	-0.919	0.091	0.241
610	3.05	-0.914	0.964	0.359	NaN	NaN	NaN	NaN	NaN	NaN	-0.736	0.69	0.589	-0.651	0.548	0.539	-0.639	0.457	0.548	-0.638	0.302	0.595	-0.597	0.098	0.53	-0.478	0.07	0.582	NaN	NaN	NaN	-0.809	0.871	0.161	-0.825	0.688	0.132	-0.821	0.543	0.197	-0.855	0.44	0.194	-0.893	0.284	0.149	-0.919	0.091	0.241
611	3.055	-0.911	0.964	0.359	NaN	NaN	NaN	NaN	NaN	NaN	-0.735	0.689	0.588	-0.65	0.547	0.538	-0.635	0.456	0.548	-0.632	0.301	0.595	-0.586	0.098	0.53	-0.467	0.073	0.582	NaN	NaN	NaN	-0.807	0.871	0.161	-0.823	0.688	0.133	-0.82	0.543	0.197	-0.854	0.44	0.195	-0.893	0.284	0.149	-0.919	0.091	0.241
612	3.06	-0.907	0.964	0.36	NaN	NaN	NaN	NaN	NaN	NaN	-0.733	0.688	0.587	-0.648	0.546	0.537	-0.632	0.455	0.547	-0.626	0.301	0.595	-0.575	0.098	0.53	-0.456	0.075	0.583	NaN	NaN	NaN	-0.803	0.871	0.161	-0.821	0.688	0.133	-0.819	0.543	0.197	-0.853	0.44	0.195	-0.893	0.284	0.149	-0.919	0.091	0.241
613	3.065	-0.904	0.964	0.36	NaN	NaN	NaN	NaN	NaN	NaN	-0.73	0.687	0.587	-0.646	0.545	0.537	-0.63	0.454	0.547	-0.62	0.3	0.595	-0.566	0.099	0.531	-0.445	0.078	0.583	NaN	NaN	NaN	-0.801	0.871	0.162	-0.82	0.688	0.133	-0.818	0.543	0.197	-0.852	0.439	0.195	-0.893	0.284	0.149	-0.918	0.091	0.241
614	3.07	-0.901	0.963	0.361	NaN	NaN	NaN	NaN	NaN	NaN	-0.727	0.685	0.587	-0.645	0.544	0.537	-0.626	0.454	0.546	-0.613	0.3	0.595	-0.556	0.099	0.531	-0.435	0.081	0.584	NaN	NaN	NaN	-0.798	0.87	0.162	-0.819	0.689	0.133	-0.817	0.543	0.198	-0.852	0.439	0.196	-0.893	0.284	0.149	-0.918	0.091	0.241
615	3.075	-0.897	0.963	0.361	NaN	NaN	NaN	NaN	NaN	NaN	-0.724	0.684	0.588	-0.643	0.542	0.537	-0.624	0.453	0.545	-0.607	0.299	0.595	-0.546	0.099	0.531	-0.424	0.083	0.584	NaN	NaN	NaN	-0.794	0.87	0.163	-0.817	0.689	0.134	-0.815	0.543	0.198	-0.851	0.44	0.196	-0.892	0.284	0.149	-0.918	0.091	0.241
616	3.08	-0.894	0.963	0.362	NaN	NaN	NaN	-0.807	0.907	0.543	-0.724	0.684	0.586	-0.64	0.54	0.536	-0.621	0.453	0.545	-0.602	0.298	0.594	-0.536	0.099	0.531	-0.414	0.085	0.584	NaN	NaN	NaN	-0.791	0.869	0.163	-0.816	0.689	0.134	-0.814	0.543	0.199	-0.85	0.44	0.196	-0.892	0.285	0.149	-0.918	0.091	0.241
617	3.085	-0.89	0.962	0.363	NaN	NaN	NaN	NaN	NaN	NaN	-0.722	0.684	0.586	-0.639	0.54	0.536	-0.618	0.451	0.545	-0.596	0.298	0.594	-0.527	0.1	0.531	-0.405	0.087	0.584	NaN	NaN	NaN	-0.789	0.869	0.164	-0.814	0.69	0.134	-0.814	0.543	0.199	-0.85	0.44	0.197	-0.893	0.286	0.15	-0.918	0.092	0.241
618	3.09	-0.886	0.962	0.363	NaN	NaN	NaN	-0.798	0.905	0.543	-0.721	0.683	0.586	-0.638	0.539	0.536	-0.615	0.451	0.544	-0.591	0.298	0.594	-0.519	0.1	0.531	-0.396	0.09	0.584	NaN	NaN	NaN	-0.786	0.869	0.164	-0.813	0.689	0.134	-0.813	0.543	0.199	-0.849	0.44	0.197	-0.892	0.287	0.15	-0.918	0.092	0.241
619	3.095	-0.883	0.961	0.364	NaN	NaN	NaN	-0.797	0.905	0.542	-0.718	0.682	0.585	-0.635	0.538	0.535	-0.612	0.45	0.544	-0.585	0.297	0.594	-0.51	0.101	0.53	-0.387	0.092	0.583	NaN	NaN	NaN	-0.783	0.869	0.164	-0.811	0.689	0.135	-0.812	0.543	0.199	-0.848	0.44	0.197	-0.892	0.287	0.15	-0.918	0.092	0.241
620	3.1	-0.879	0.961	0.364	NaN	NaN	NaN	NaN	NaN	NaN	-0.714	0.68	0.587	-0.632	0.537	0.536	-0.609	0.45	0.544	-0.58	0.296	0.594	-0.502	0.101	0.53	-0.379	0.094	0.583	NaN	NaN	NaN	-0.78	0.869	0.164	-0.809	0.689	0.135	-0.81	0.543	0.199	-0.848	0.44	0.197	-0.892	0.287	0.15	-0.918	0.092	0.242
621	3.105	-0.875	0.96	0.365	NaN	NaN	NaN	NaN	NaN	NaN	-0.709	0.678	0.588	-0.63	0.536	0.536	-0.606	0.448	0.543	-0.575	0.296	0.593	-0.495	0.102	0.53	-0.372	0.095	0.582	NaN	NaN	NaN	-0.777	0.868	0.165	-0.807	0.689	0.136	-0.809	0.543	0.2	-0.847	0.441	0.197	-0.892	0.288	0.15	-0.918	0.092	0.242
622	3.11	-0.871	0.96	0.365	NaN	NaN	NaN	NaN	NaN	NaN	-0.706	0.677	0.589	-0.627	0.536	0.535	-0.602	0.447	0.542	-0.571	0.295	0.593	-0.488	0.102	0.53	-0.364	0.097	0.582	NaN	NaN	NaN	-0.774	0.868	0.166	-0.805	0.689	0.136	-0.808	0.543	0.2	-0.846	0.441	0.198	-0.891	0.287	0.15	-0.918	0.092	0.242
623	3.115	-0.867	0.959	0.366	NaN	NaN	NaN	NaN	NaN	NaN	-0.703	0.677	0.589	-0.624	0.535	0.535	-0.599	0.446	0.542	-0.566	0.295	0.593	-0.481	0.103	0.529	-0.357	0.098	0.582	NaN	NaN	NaN	-0.77	0.867	0.166	-0.803	0.689	0.137	-0.807	0.544	0.2	-0.845	0.441	0.198	-0.891	0.287	0.151	-0.918	0.092	0.242
624	3.12	-0.863	0.959	0.366	NaN	NaN	NaN	NaN	NaN	NaN	-0.703	0.678	0.587	-0.621	0.533	0.535	-0.596	0.446	0.542	-0.562	0.294	0.592	-0.474	0.103	0.529	-0.351	0.099	0.582	NaN	NaN	NaN	-0.767	0.867	0.167	-0.802	0.69	0.137	-0.806	0.543	0.2	-0.844	0.441	0.198	-0.891	0.287	0.151	-0.918	0.093	0.242
625	3.125	-0.86	0.958	0.367	NaN	NaN	NaN	NaN	NaN	NaN	-0.7	0.678	0.586	-0.618	0.532	0.535	-0.593	0.445	0.542	-0.557	0.293	0.592	-0.468	0.102	0.529	-0.345	0.1	0.581	NaN	NaN	NaN	-0.764	0.866	0.167	-0.8	0.69	0.137	-0.804	0.543	0.201	-0.843	0.441	0.199	-0.891	0.288	0.151	-0.918	0.093	0.242
626	3.13	-0.856	0.958	0.367	NaN	NaN	NaN	NaN	NaN	NaN	-0.696	0.677	0.586	-0.614	0.532	0.535	-0.589	0.444	0.542	-0.553	0.293	0.591	-0.463	0.103	0.529	-0.339	0.1	0.58	NaN	NaN	NaN	-0.761	0.866	0.168	-0.799	0.691	0.138	-0.803	0.543	0.201	-0.842	0.441	0.2	-0.891	0.289	0.151	-0.917	0.093	0.242
627	3.135	-0.852	0.957	0.368	NaN	NaN	NaN	NaN	NaN	NaN	-0.692	0.677	0.587	-0.61	0.531	0.534	-0.585	0.443	0.541	-0.549	0.292	0.591	-0.458	0.103	0.528	-0.333	0.1	0.579	NaN	NaN	NaN	-0.758	0.866	0.168	-0.797	0.69	0.138	-0.801	0.543	0.202	-0.841	0.442	0.2	-0.89	0.289	0.151	-0.917	0.093	0.242
628	3.14	-0.848	0.957	0.368	NaN	NaN	NaN	NaN	NaN	NaN	-0.688	0.676	0.587	-0.607	0.53	0.534	-0.582	0.443	0.541	-0.544	0.292	0.591	-0.453	0.102	0.528	-0.329	0.1	0.579	NaN	NaN	NaN	-0.754	0.866	0.168	-0.793	0.689	0.139	-0.8	0.543	0.202	-0.84	0.442	0.2	-0.89	0.29	0.152	-0.917	0.093	0.242
629	3.145	-0.843	0.956	0.369	NaN	NaN	NaN	NaN	NaN	NaN	-0.684	0.675	0.588	-0.602	0.529	0.534	-0.577	0.442	0.541	-0.54	0.291	0.59	-0.449	0.101	0.527	-0.324	0.1	0.578	NaN	NaN	NaN	-0.751	0.865	0.169	-0.791	0.689	0.139	-0.798	0.543	0.202	-0.839	0.442	0.201	-0.89	0.29	0.152	-0.917	0.093	0.241
630	3.15	-0.839	0.955	0.369	NaN	NaN	NaN	NaN	NaN	NaN	-0.68	0.674	0.588	-0.598	0.529	0.534	-0.573	0.441	0.541	-0.536	0.29	0.59	-0.445	0.1	0.527	-0.32	0.099	0.577	NaN	NaN	NaN	-0.747	0.865	0.169	-0.789	0.689	0.139	-0.796	0.543	0.203	-0.838	0.442	0.201	-0.889	0.291	0.152	-0.917	0.094	0.241
631	3.155	-0.835	0.955	0.37	NaN	NaN	NaN	NaN	NaN	NaN	-0.676	0.674	0.588	-0.594	0.528	0.534	-0.569	0.441	0.541	-0.532	0.29	0.59	-0.442	0.1	0.526	-0.317	0.098	0.576	NaN	NaN	NaN	-0.744	0.864	0.17	-0.787	0.689	0.14	-0.795	0.543	0.203	-0.836	0.442	0.201	-0.888	0.291	0.152	-0.917	0.094	0.242
632	3.16	-0.831	0.954	0.37	NaN	NaN	NaN	NaN	NaN	NaN	-0.67	0.673	0.589	-0.589	0.528	0.534	-0.565	0.44	0.541	-0.528	0.289	0.59	-0.439	0.098	0.525	-0.314	0.096	0.575	NaN	NaN	NaN	-0.74	0.863	0.171	-0.784	0.689	0.14	-0.793	0.543	0.203	-0.835	0.442	0.201	-0.888	0.292	0.152	-0.918	0.096	0.242
633	3.165	-0.827	0.953	0.371	NaN	NaN	NaN	NaN	NaN	NaN	-0.664	0.671	0.59	-0.585	0.527	0.535	-0.561	0.439	0.541	-0.524	0.288	0.59	-0.437	0.097	0.525	-0.312	0.094	0.573	NaN	NaN	NaN	-0.736	0.863	0.171	-0.782	0.689	0.141	-0.791	0.543	0.204	-0.833	0.442	0.202	-0.887	0.292	0.153	-0.918	0.097	0.243
634	3.17	-0.823	0.953	0.371	NaN	NaN	NaN	NaN	NaN	NaN	-0.658	0.67	0.592	-0.58	0.527	0.535	-0.555	0.438	0.541	-0.52	0.287	0.59	-0.435	0.095	0.524	-0.311	0.092	0.572	NaN	NaN	NaN	-0.733	0.862	0.171	-0.779	0.689	0.141	-0.789	0.542	0.204	-0.832	0.442	0.202	-0.886	0.292	0.153	-0.918	0.098	0.243
635	3.175	-0.819	0.952	0.372	NaN	NaN	NaN	NaN	NaN	NaN	-0.654	0.67	0.591	-0.575	0.526	0.535	-0.552	0.438	0.541	-0.516	0.286	0.59	-0.434	0.094	0.523	-0.309	0.089	0.57	NaN	NaN	NaN	-0.73	0.862	0.172	-0.777	0.689	0.141	-0.786	0.542	0.204	-0.83	0.442	0.203	-0.885	0.292	0.153	-0.918	0.098	0.243
636	3.18	-0.815	0.951	0.372	NaN	NaN	NaN	NaN	NaN	NaN	-0.648	0.67	0.592	-0.57	0.526	0.535	-0.547	0.438	0.542	-0.512	0.285	0.59	-0.433	0.092	0.523	-0.307	0.087	0.568	NaN	NaN	NaN	-0.727	0.861	0.172	-0.775	0.689	0.142	-0.784	0.542	0.205	-0.828	0.442	0.203	-0.884	0.292	0.153	-0.918	0.098	0.243
637	3.185	-0.811	0.95	0.373	NaN	NaN	NaN	NaN	NaN	NaN	-0.641	0.669	0.594	-0.565	0.525	0.535	-0.542	0.437	0.542	-0.509	0.285	0.59	-0.433	0.09	0.522	-0.307	0.083	0.567	NaN	NaN	NaN	-0.722	0.86	0.173	-0.771	0.687	0.142	-0.782	0.542	0.205	-0.826	0.442	0.204	-0.883	0.292	0.154	-0.918	0.098	0.243
638	3.19	-0.807	0.95	0.374	NaN	NaN	NaN	NaN	NaN	NaN	-0.635	0.668	0.595	-0.56	0.525	0.535	-0.537	0.436	0.542	-0.505	0.284	0.59	-0.432	0.089	0.521	-0.306	0.081	0.565	NaN	NaN	NaN	-0.718	0.859	0.174	-0.768	0.687	0.143	-0.779	0.541	0.206	-0.824	0.442	0.204	-0.881	0.292	0.154	-0.917	0.098	0.243
639	3.195	-0.803	0.949	0.375	NaN	NaN	NaN	NaN	NaN	NaN	-0.629	0.667	0.596	-0.555	0.525	0.536	-0.532	0.435	0.542	-0.502	0.283	0.59	-0.432	0.087	0.521	-0.305	0.078	0.563	NaN	NaN	NaN	-0.715	0.859	0.175	-0.765	0.687	0.143	-0.777	0.541	0.206	-0.822	0.442	0.205	-0.88	0.292	0.155	-0.917	0.099	0.243
640	3.2	-0.798	0.948	0.376	NaN	NaN	NaN	-0.709	0.89	0.553	-0.624	0.667	0.596	-0.549	0.524	0.536	-0.527	0.435	0.541	-0.499	0.282	0.589	-0.431	0.086	0.52	-0.303	0.075	0.562	NaN	NaN	NaN	-0.712	0.858	0.175	-0.763	0.687	0.144	-0.775	0.541	0.207	-0.82	0.442	0.205	-0.877	0.291	0.155	-0.917	0.099	0.243
641	3.205	-0.794	0.947	0.377	NaN	NaN	NaN	-0.704	0.889	0.554	-0.621	0.667	0.594	-0.544	0.523	0.536	-0.523	0.434	0.541	-0.496	0.281	0.589	-0.43	0.084	0.52	-0.301	0.073	0.56	NaN	NaN	NaN	-0.709	0.858	0.176	-0.76	0.686	0.145	-0.772	0.54	0.207	-0.818	0.441	0.205	-0.876	0.292	0.156	-0.917	0.099	0.243
642	3.21	-0.79	0.947	0.378	NaN	NaN	NaN	-0.7	0.888	0.555	-0.616	0.667	0.594	-0.539	0.523	0.536	-0.518	0.433	0.541	-0.493	0.279	0.589	-0.428	0.083	0.519	-0.299	0.071	0.559	NaN	NaN	NaN	-0.704	0.857	0.177	-0.756	0.685	0.145	-0.769	0.54	0.208	-0.816	0.441	0.206	-0.876	0.293	0.156	-0.916	0.098	0.243
643	3.215	-0.786	0.946	0.379	NaN	NaN	NaN	-0.696	0.888	0.555	-0.611	0.667	0.594	-0.534	0.523	0.536	-0.514	0.432	0.542	-0.49	0.278	0.588	-0.425	0.082	0.518	-0.298	0.069	0.558	NaN	NaN	NaN	-0.701	0.856	0.178	-0.754	0.685	0.146	-0.766	0.539	0.208	-0.813	0.441	0.206	-0.874	0.293	0.156	-0.915	0.098	0.243
644	3.22	-0.782	0.946	0.38	NaN	NaN	NaN	-0.691	0.887	0.556	-0.605	0.667	0.595	-0.529	0.522	0.536	-0.511	0.431	0.542	-0.486	0.277	0.588	-0.422	0.082	0.518	-0.295	0.067	0.558	NaN	NaN	NaN	-0.697	0.856	0.179	-0.751	0.685	0.147	-0.763	0.539	0.209	-0.811	0.441	0.207	-0.872	0.293	0.157	-0.915	0.099	0.243
645	3.225	-0.778	0.945	0.381	NaN	NaN	NaN	-0.686	0.887	0.556	-0.6	0.667	0.595	-0.524	0.521	0.537	-0.507	0.431	0.543	-0.483	0.277	0.587	-0.419	0.081	0.518	-0.293	0.063	0.558	NaN	NaN	NaN	-0.694	0.856	0.179	-0.747	0.684	0.148	-0.76	0.539	0.209	-0.808	0.441	0.208	-0.87	0.293	0.157	-0.914	0.099	0.243
646	3.23	-0.774	0.945	0.382	NaN	NaN	NaN	-0.682	0.887	0.557	-0.595	0.667	0.596	-0.52	0.521	0.537	-0.503	0.43	0.543	-0.479	0.277	0.587	-0.417	0.08	0.518	-0.292	0.06	0.558	NaN	NaN	NaN	-0.69	0.855	0.18	-0.744	0.683	0.149	-0.757	0.538	0.21	-0.805	0.441	0.208	-0.869	0.293	0.158	-0.914	0.1	0.244
647	3.235	-0.77	0.944	0.383	NaN	NaN	NaN	-0.676	0.886	0.558	-0.59	0.668	0.596	-0.517	0.521	0.537	-0.499	0.431	0.544	-0.475	0.277	0.588	-0.415	0.08	0.518	-0.29	0.056	0.559	NaN	NaN	NaN	-0.686	0.854	0.182	-0.741	0.684	0.15	-0.754	0.538	0.211	-0.802	0.44	0.209	-0.867	0.294	0.158	-0.914	0.102	0.244
648	3.24	-0.765	0.944	0.384	NaN	NaN	NaN	-0.672	0.886	0.558	-0.585	0.667	0.596	-0.513	0.521	0.537	-0.494	0.43	0.544	-0.471	0.277	0.588	-0.414	0.08	0.518	-0.289	0.053	0.56	NaN	NaN	NaN	-0.682	0.853	0.182	-0.738	0.683	0.151	-0.751	0.538	0.211	-0.799	0.441	0.209	-0.865	0.294	0.158	-0.914	0.103	0.245
649	3.245	-0.761	0.943	0.385	NaN	NaN	NaN	-0.658	0.879	0.56	-0.58	0.668	0.596	-0.508	0.521	0.538	-0.489	0.43	0.544	-0.467	0.278	0.589	-0.413	0.079	0.518	-0.289	0.05	0.561	NaN	NaN	NaN	-0.678	0.852	0.183	-0.734	0.683	0.151	-0.747	0.537	0.212	-0.796	0.44	0.21	-0.863	0.295	0.159	-0.914	0.104	0.245
650	3.25	-0.757	0.943	0.386	NaN	NaN	NaN	-0.631	0.865	0.563	-0.576	0.668	0.597	-0.504	0.521	0.538	-0.485	0.431	0.545	-0.462	0.277	0.59	-0.412	0.079	0.518	-0.288	0.047	0.561	NaN	NaN	NaN	-0.674	0.852	0.185	-0.73	0.682	0.153	-0.744	0.537	0.212	-0.793	0.44	0.21	-0.861	0.296	0.159	-0.913	0.105	0.245
651	3.255	-0.753	0.943	0.387	NaN	NaN	NaN	-0.622	0.861	0.564	-0.571	0.668	0.597	-0.499	0.521	0.539	-0.48	0.431	0.546	-0.458	0.277	0.59	-0.411	0.078	0.519	-0.288	0.044	0.562	NaN	NaN	NaN	-0.671	0.851	0.186	-0.727	0.682	0.153	-0.74	0.537	0.213	-0.79	0.441	0.21	-0.859	0.297	0.159	-0.912	0.105	0.245
652	3.26	-0.749	0.942	0.388	NaN	NaN	NaN	-0.615	0.86	0.566	-0.567	0.667	0.597	-0.494	0.521	0.539	-0.475	0.431	0.546	-0.455	0.276	0.591	-0.409	0.077	0.519	-0.287	0.042	0.563	NaN	NaN	NaN	-0.667	0.851	0.186	-0.723	0.682	0.154	-0.737	0.537	0.213	-0.786	0.441	0.211	-0.857	0.298	0.16	-0.911	0.106	0.245
653	3.265	-0.745	0.942	0.389	NaN	NaN	NaN	-0.62	0.866	0.565	-0.562	0.667	0.598	-0.489	0.522	0.54	-0.47	0.431	0.547	-0.451	0.276	0.591	-0.408	0.077	0.52	-0.287	0.04	0.563	NaN	NaN	NaN	-0.663	0.851	0.187	-0.72	0.682	0.155	-0.733	0.537	0.214	-0.783	0.441	0.211	-0.855	0.298	0.16	-0.911	0.108	0.245
654	3.27	-0.741	0.942	0.39	NaN	NaN	NaN	-0.638	0.881	0.564	-0.557	0.668	0.599	-0.483	0.523	0.54	-0.465	0.431	0.548	-0.448	0.276	0.592	-0.407	0.076	0.52	-0.286	0.038	0.563	NaN	NaN	NaN	-0.659	0.85	0.189	-0.716	0.682	0.156	-0.729	0.537	0.215	-0.779	0.441	0.211	-0.853	0.299	0.16	-0.91	0.109	0.246
655	3.275	-0.737	0.942	0.391	NaN	NaN	NaN	-0.639	0.885	0.564	-0.552	0.668	0.599	-0.477	0.524	0.541	-0.461	0.431	0.549	-0.445	0.276	0.592	-0.406	0.076	0.52	-0.285	0.036	0.563	NaN	NaN	NaN	-0.656	0.851	0.19	-0.713	0.682	0.158	-0.725	0.537	0.215	-0.775	0.441	0.211	-0.851	0.302	0.161	-0.909	0.11	0.246
656	3.28	-0.733	0.942	0.392	NaN	NaN	NaN	-0.627	0.879	0.566	-0.548	0.668	0.6	-0.471	0.525	0.541	-0.457	0.431	0.549	-0.442	0.276	0.593	-0.405	0.076	0.52	-0.285	0.035	0.563	NaN	NaN	NaN	-0.652	0.85	0.191	-0.709	0.682	0.159	-0.722	0.537	0.214	-0.771	0.441	0.212	-0.848	0.302	0.161	-0.907	0.111	0.245
657	3.285	-0.728	0.941	0.393	NaN	NaN	NaN	-0.601	0.865	0.569	-0.543	0.669	0.601	-0.464	0.525	0.542	-0.453	0.432	0.55	-0.438	0.276	0.593	-0.404	0.076	0.52	-0.284	0.035	0.562	NaN	NaN	NaN	-0.647	0.85	0.192	-0.705	0.683	0.16	-0.718	0.537	0.214	-0.767	0.442	0.212	-0.845	0.303	0.161	-0.906	0.113	0.245
658	3.29	-0.724	0.941	0.394	NaN	NaN	NaN	-0.591	0.861	0.571	-0.537	0.67	0.603	-0.459	0.526	0.542	-0.448	0.432	0.55	-0.435	0.276	0.593	-0.403	0.076	0.52	-0.284	0.034	0.561	NaN	NaN	NaN	-0.644	0.851	0.193	-0.701	0.683	0.16	-0.713	0.537	0.215	-0.762	0.442	0.211	-0.842	0.304	0.161	-0.905	0.114	0.245
659	3.295	-0.72	0.941	0.395	NaN	NaN	NaN	-0.584	0.86	0.572	-0.53	0.67	0.602	-0.454	0.526	0.543	-0.443	0.432	0.55	-0.431	0.276	0.594	-0.402	0.076	0.52	-0.283	0.034	0.561	NaN	NaN	NaN	-0.64	0.851	0.194	-0.696	0.683	0.161	-0.708	0.538	0.215	-0.758	0.442	0.211	-0.839	0.305	0.161	-0.904	0.117	0.245
660	3.3	-0.716	0.942	0.396	NaN	NaN	NaN	-0.58	0.86	0.572	-0.525	0.67	0.603	-0.449	0.526	0.543	-0.439	0.432	0.55	-0.428	0.277	0.594	-0.401	0.076	0.52	-0.282	0.034	0.561	NaN	NaN	NaN	-0.636	0.851	0.195	-0.692	0.683	0.162	-0.703	0.538	0.215	-0.753	0.442	0.211	-0.836	0.306	0.161	-0.902	0.118	0.245
661	3.305	-0.712	0.942	0.397	NaN	NaN	NaN	-0.577	0.861	0.573	-0.52	0.671	0.604	-0.445	0.527	0.543	-0.435	0.432	0.551	-0.424	0.276	0.595	-0.401	0.076	0.52	-0.282	0.034	0.561	NaN	NaN	NaN	-0.631	0.851	0.196	-0.687	0.683	0.162	-0.698	0.538	0.214	-0.748	0.443	0.21	-0.832	0.308	0.16	-0.9	0.12	0.244
662	3.31	-0.709	0.943	0.398	NaN	NaN	NaN	-0.572	0.861	0.573	-0.515	0.671	0.605	-0.442	0.526	0.544	-0.431	0.433	0.551	-0.421	0.276	0.595	-0.4	0.076	0.519	-0.282	0.034	0.561	NaN	NaN	NaN	-0.627	0.852	0.197	-0.682	0.684	0.163	-0.692	0.538	0.214	-0.743	0.443	0.21	-0.828	0.31	0.16	-0.898	0.122	0.244
663	3.315	-0.704	0.943	0.398	NaN	NaN	NaN	-0.567	0.861	0.574	-0.511	0.671	0.606	-0.44	0.526	0.545	-0.427	0.433	0.551	-0.418	0.276	0.596	-0.4	0.076	0.519	-0.281	0.033	0.561	NaN	NaN	NaN	-0.623	0.852	0.198	-0.677	0.684	0.163	-0.687	0.538	0.214	-0.737	0.444	0.209	-0.825	0.311	0.159	-0.898	0.126	0.245
664	3.32	-0.7	0.944	0.399	NaN	NaN	NaN	-0.562	0.862	0.576	-0.506	0.672	0.607	-0.438	0.524	0.545	-0.424	0.433	0.551	-0.415	0.276	0.596	-0.399	0.076	0.519	-0.281	0.033	0.561	NaN	NaN	NaN	-0.618	0.853	0.199	-0.672	0.684	0.163	-0.681	0.538	0.214	-0.732	0.445	0.208	-0.821	0.314	0.159	-0.896	0.129	0.244
665	3.325	-0.696	0.944	0.401	NaN	NaN	NaN	-0.558	0.863	0.577	-0.504	0.672	0.608	-0.436	0.524	0.545	-0.42	0.433	0.552	-0.413	0.276	0.597	-0.399	0.076	0.519	-0.281	0.033	0.561	NaN	NaN	NaN	-0.614	0.853	0.2	-0.667	0.684	0.164	-0.674	0.538	0.213	-0.725	0.445	0.207	-0.817	0.315	0.158	-0.894	0.131	0.243
666	3.33	-0.692	0.945	0.402	NaN	NaN	NaN	-0.553	0.864	0.578	-0.501	0.672	0.609	-0.433	0.525	0.546	-0.417	0.432	0.552	-0.41	0.276	0.597	-0.399	0.075	0.519	-0.281	0.033	0.561	NaN	NaN	NaN	-0.611	0.854	0.201	-0.662	0.685	0.164	-0.668	0.539	0.213	-0.719	0.446	0.206	-0.813	0.318	0.158	-0.891	0.135	0.243
667	3.335	-0.688	0.946	0.403	NaN	NaN	NaN	-0.549	0.864	0.578	-0.498	0.672	0.609	-0.43	0.525	0.546	-0.415	0.433	0.552	-0.409	0.276	0.597	-0.398	0.075	0.519	-0.281	0.033	0.561	NaN	NaN	NaN	-0.607	0.855	0.201	-0.656	0.685	0.164	-0.662	0.539	0.212	-0.713	0.447	0.205	-0.809	0.32	0.157	-0.888	0.137	0.242
668	3.34	-0.684	0.947	0.405	NaN	NaN	NaN	-0.543	0.865	0.58	-0.495	0.673	0.61	-0.428	0.525	0.547	-0.413	0.433	0.553	-0.407	0.275	0.598	-0.398	0.074	0.519	-0.28	0.033	0.561	NaN	NaN	NaN	-0.602	0.856	0.202	-0.651	0.686	0.164	-0.655	0.54	0.211	-0.706	0.447	0.203	-0.804	0.322	0.157	-0.885	0.14	0.242
669	3.345	-0.68	0.948	0.406	NaN	NaN	NaN	-0.538	0.866	0.581	-0.492	0.673	0.611	-0.426	0.525	0.548	-0.411	0.433	0.553	-0.406	0.275	0.598	-0.398	0.074	0.519	-0.28	0.032	0.561	NaN	NaN	NaN	-0.597	0.856	0.204	-0.645	0.687	0.164	-0.648	0.54	0.21	-0.699	0.448	0.202	-0.799	0.325	0.156	-0.882	0.143	0.241
670	3.35	-0.676	0.949	0.408	NaN	NaN	NaN	-0.534	0.867	0.582	-0.489	0.674	0.612	-0.424	0.525	0.549	-0.409	0.433	0.554	-0.406	0.275	0.598	-0.398	0.074	0.519	-0.28	0.032	0.561	NaN	NaN	NaN	-0.593	0.857	0.205	-0.64	0.687	0.164	-0.641	0.54	0.209	-0.692	0.449	0.2	-0.793	0.327	0.155	-0.879	0.148	0.24
671	3.355	-0.672	0.95	0.409	NaN	NaN	NaN	-0.53	0.868	0.583	-0.486	0.674	0.612	-0.422	0.525	0.55	-0.408	0.433	0.555	-0.405	0.275	0.598	-0.398	0.074	0.52	-0.28	0.032	0.561	NaN	NaN	NaN	-0.589	0.858	0.205	-0.634	0.688	0.164	-0.633	0.54	0.208	-0.684	0.45	0.199	-0.788	0.33	0.154	-0.876	0.152	0.24
672	3.36	-0.668	0.952	0.411	NaN	NaN	NaN	-0.525	0.869	0.584	-0.483	0.675	0.613	-0.419	0.525	0.55	-0.407	0.432	0.556	-0.406	0.275	0.599	-0.399	0.074	0.52	-0.28	0.032	0.561	NaN	NaN	NaN	-0.586	0.859	0.206	-0.629	0.688	0.164	-0.626	0.541	0.206	-0.677	0.451	0.197	-0.782	0.333	0.153	-0.871	0.156	0.239
673	3.365	-0.664	0.953	0.413	NaN	NaN	NaN	-0.521	0.87	0.585	-0.48	0.675	0.614	-0.416	0.526	0.551	-0.407	0.432	0.557	-0.406	0.275	0.599	-0.399	0.074	0.52	-0.28	0.032	0.561	NaN	NaN	NaN	-0.582	0.859	0.207	-0.623	0.689	0.164	-0.618	0.541	0.205	-0.668	0.451	0.196	-0.775	0.335	0.152	-0.867	0.159	0.239
674	3.37	-0.66	0.954	0.415	NaN	NaN	NaN	-0.517	0.871	0.586	-0.475	0.676	0.616	-0.413	0.526	0.552	-0.406	0.432	0.557	-0.407	0.275	0.599	-0.399	0.074	0.52	-0.28	0.032	0.561	NaN	NaN	NaN	-0.578	0.86	0.208	-0.617	0.689	0.164	-0.611	0.541	0.203	-0.66	0.452	0.194	-0.768	0.337	0.151	-0.862	0.163	0.238
675	3.375	-0.656	0.955	0.416	NaN	NaN	NaN	-0.513	0.872	0.587	-0.47	0.675	0.618	-0.412	0.527	0.553	-0.405	0.432	0.558	-0.407	0.275	0.599	-0.399	0.074	0.521	-0.28	0.032	0.561	NaN	NaN	NaN	-0.574	0.861	0.209	-0.612	0.69	0.163	-0.602	0.541	0.202	-0.651	0.452	0.192	-0.76	0.338	0.15	-0.857	0.167	0.238
676	3.38	-0.652	0.956	0.418	NaN	NaN	NaN	-0.51	0.872	0.588	-0.469	0.677	0.617	-0.41	0.528	0.553	-0.404	0.432	0.559	-0.407	0.275	0.6	-0.399	0.074	0.521	-0.28	0.032	0.561	NaN	NaN	NaN	-0.571	0.861	0.21	-0.606	0.69	0.163	-0.594	0.541	0.2	-0.642	0.453	0.19	-0.752	0.34	0.149	-0.852	0.171	0.238
677	3.385	-0.648	0.957	0.42	NaN	NaN	NaN	-0.506	0.873	0.589	-0.467	0.678	0.618	-0.409	0.528	0.554	-0.404	0.432	0.56	-0.407	0.275	0.6	-0.399	0.074	0.521	-0.28	0.031	0.561	NaN	NaN	NaN	-0.568	0.862	0.211	-0.6	0.69	0.163	-0.586	0.542	0.198	-0.633	0.453	0.188	-0.744	0.341	0.147	-0.846	0.175	0.237
678	3.39	-0.644	0.958	0.422	NaN	NaN	NaN	-0.502	0.874	0.59	-0.464	0.679	0.618	-0.407	0.527	0.555	-0.403	0.432	0.56	-0.407	0.275	0.6	-0.4	0.074	0.521	-0.28	0.031	0.561	NaN	NaN	NaN	-0.564	0.862	0.212	-0.594	0.691	0.162	-0.578	0.542	0.197	-0.623	0.453	0.187	-0.736	0.343	0.146	-0.84	0.178	0.237
679	3.395	-0.641	0.959	0.423	NaN	NaN	NaN	-0.498	0.876	0.591	-0.46	0.68	0.619	-0.406	0.527	0.556	-0.402	0.432	0.561	-0.406	0.275	0.601	-0.4	0.074	0.521	-0.28	0.031	0.561	NaN	NaN	NaN	-0.56	0.862	0.213	-0.588	0.691	0.162	-0.57	0.542	0.195	-0.614	0.453	0.185	-0.728	0.345	0.145	-0.834	0.182	0.237
680	3.4	-0.637	0.96	0.424	NaN	NaN	NaN	-0.494	0.877	0.592	-0.457	0.681	0.62	-0.405	0.527	0.556	-0.401	0.432	0.561	-0.405	0.275	0.602	-0.399	0.074	0.521	-0.28	0.031	0.561	NaN	NaN	NaN	-0.557	0.863	0.213	-0.583	0.691	0.162	-0.562	0.542	0.194	-0.605	0.454	0.183	-0.719	0.346	0.144	-0.829	0.187	0.237
681	3.405	-0.633	0.96	0.425	NaN	NaN	NaN	-0.489	0.877	0.592	-0.454	0.681	0.621	-0.403	0.527	0.557	-0.4	0.432	0.562	-0.404	0.275	0.602	-0.398	0.073	0.521	-0.28	0.031	0.561	NaN	NaN	NaN	-0.554	0.863	0.214	-0.577	0.692	0.161	-0.554	0.543	0.192	-0.596	0.454	0.182	-0.712	0.348	0.144	-0.824	0.191	0.238
682	3.41	-0.629	0.961	0.427	NaN	NaN	NaN	-0.485	0.878	0.593	-0.451	0.682	0.622	-0.401	0.527	0.557	-0.399	0.432	0.562	-0.402	0.275	0.603	-0.398	0.074	0.521	-0.28	0.031	0.561	NaN	NaN	NaN	-0.551	0.864	0.216	-0.572	0.692	0.161	-0.547	0.544	0.191	-0.588	0.455	0.18	-0.704	0.35	0.143	-0.817	0.195	0.239
683	3.415	-0.625	0.961	0.428	NaN	NaN	NaN	-0.481	0.878	0.593	-0.448	0.682	0.623	-0.399	0.527	0.557	-0.397	0.431	0.562	-0.401	0.275	0.603	-0.397	0.073	0.522	-0.28	0.031	0.561	NaN	NaN	NaN	-0.548	0.864	0.216	-0.567	0.693	0.161	-0.539	0.544	0.19	-0.579	0.456	0.179	-0.697	0.353	0.143	-0.812	0.198	0.239
684	3.42	-0.622	0.962	0.429	NaN	NaN	NaN	-0.477	0.879	0.594	-0.445	0.683	0.623	-0.397	0.527	0.558	-0.396	0.431	0.562	-0.4	0.274	0.604	-0.397	0.073	0.522	-0.28	0.031	0.562	NaN	NaN	NaN	-0.545	0.865	0.217	-0.562	0.693	0.161	-0.532	0.545	0.189	-0.572	0.457	0.178	-0.69	0.355	0.143	-0.805	0.202	0.24
685	3.425	-0.618	0.962	0.43	NaN	NaN	NaN	-0.474	0.88	0.595	-0.442	0.683	0.624	-0.396	0.527	0.558	-0.394	0.431	0.563	-0.399	0.274	0.604	-0.397	0.073	0.522	-0.28	0.031	0.562	NaN	NaN	NaN	-0.541	0.865	0.218	-0.557	0.694	0.161	-0.525	0.546	0.188	-0.564	0.459	0.177	-0.684	0.359	0.143	-0.798	0.204	0.241
686	3.43	-0.615	0.963	0.431	NaN	NaN	NaN	-0.471	0.88	0.596	-0.439	0.683	0.624	-0.394	0.528	0.559	-0.393	0.431	0.563	-0.398	0.274	0.604	-0.397	0.073	0.522	-0.28	0.031	0.562	NaN	NaN	NaN	-0.538	0.865	0.219	-0.552	0.695	0.162	-0.518	0.548	0.187	-0.556	0.46	0.177	-0.677	0.361	0.144	-0.791	0.207	0.242
687	3.435	-0.611	0.963	0.432	NaN	NaN	NaN	-0.469	0.88	0.596	-0.437	0.684	0.624	-0.393	0.528	0.559	-0.392	0.431	0.563	-0.397	0.274	0.605	-0.397	0.073	0.522	-0.28	0.031	0.562	NaN	NaN	NaN	-0.534	0.866	0.22	-0.547	0.697	0.162	-0.512	0.549	0.186	-0.549	0.462	0.176	-0.671	0.364	0.145	-0.784	0.209	0.243
688	3.44	-0.608	0.963	0.433	NaN	NaN	NaN	-0.465	0.881	0.597	-0.434	0.685	0.625	-0.391	0.528	0.56	-0.391	0.431	0.564	-0.397	0.274	0.605	-0.397	0.073	0.522	-0.28	0.031	0.562	NaN	NaN	NaN	-0.531	0.867	0.221	-0.543	0.698	0.163	-0.506	0.551	0.186	-0.543	0.464	0.176	-0.665	0.367	0.146	-0.775	0.21	0.243
689	3.445	-0.605	0.963	0.434	NaN	NaN	NaN	-0.46	0.881	0.598	-0.43	0.685	0.626	-0.389	0.528	0.56	-0.389	0.431	0.564	-0.396	0.274	0.605	-0.397	0.073	0.522	-0.28	0.031	0.562	NaN	NaN	NaN	-0.527	0.867	0.221	-0.539	0.699	0.164	-0.5	0.553	0.185	-0.536	0.466	0.176	-0.659	0.369	0.147	-0.766	0.211	0.244
690	3.45	-0.601	0.964	0.435	NaN	NaN	NaN	-0.457	0.882	0.598	-0.427	0.685	0.626	-0.388	0.528	0.561	-0.389	0.431	0.565	-0.396	0.274	0.606	-0.397	0.073	0.522	-0.28	0.031	0.562	NaN	NaN	NaN	-0.524	0.868	0.222	-0.535	0.7	0.164	-0.494	0.554	0.185	-0.53	0.468	0.175	-0.653	0.372	0.148	-0.758	0.212	0.244
691	3.455	-0.598	0.964	0.436	NaN	NaN	NaN	-0.454	0.882	0.599	-0.425	0.685	0.627	-0.387	0.528	0.562	-0.388	0.431	0.565	-0.395	0.274	0.606	-0.397	0.073	0.522	-0.28	0.031	0.562	NaN	NaN	NaN	-0.521	0.87	0.222	-0.531	0.701	0.165	-0.488	0.556	0.185	-0.524	0.47	0.175	-0.647	0.374	0.149	-0.75	0.213	0.245
692	3.46	-0.594	0.964	0.437	NaN	NaN	NaN	-0.451	0.882	0.6	-0.422	0.685	0.627	-0.386	0.527	0.562	-0.388	0.431	0.565	-0.395	0.274	0.606	-0.397	0.073	0.522	-0.28	0.03	0.562	NaN	NaN	NaN	-0.517	0.87	0.223	-0.527	0.702	0.165	-0.482	0.557	0.185	-0.517	0.472	0.176	-0.641	0.376	0.15	-0.741	0.212	0.245
693	3.465	-0.591	0.965	0.438	NaN	NaN	NaN	-0.447	0.882	0.601	-0.42	0.686	0.628	-0.384	0.527	0.563	-0.387	0.431	0.566	-0.395	0.274	0.606	-0.397	0.073	0.522	-0.28	0.03	0.562	NaN	NaN	NaN	-0.514	0.871	0.223	-0.523	0.703	0.166	-0.477	0.559	0.184	-0.511	0.474	0.176	-0.634	0.377	0.15	-0.732	0.211	0.245
694	3.47	-0.588	0.965	0.439	NaN	NaN	NaN	-0.444	0.882	0.602	-0.417	0.686	0.628	-0.383	0.527	0.563	-0.387	0.431	0.566	-0.395	0.274	0.606	-0.397	0.073	0.522	-0.28	0.03	0.562	NaN	NaN	NaN	-0.509	0.872	0.223	-0.519	0.703	0.166	-0.471	0.56	0.184	-0.505	0.476	0.176	-0.627	0.378	0.151	-0.722	0.21	0.244
695	3.475	-0.584	0.965	0.439	NaN	NaN	NaN	-0.441	0.882	0.602	-0.415	0.686	0.629	-0.381	0.528	0.563	-0.386	0.431	0.566	-0.395	0.274	0.607	-0.397	0.073	0.522	-0.28	0.03	0.562	NaN	NaN	NaN	-0.506	0.873	0.224	-0.514	0.704	0.167	-0.465	0.561	0.183	-0.499	0.477	0.176	-0.621	0.379	0.151	-0.713	0.208	0.243
696	3.48	-0.58	0.965	0.44	NaN	NaN	NaN	-0.438	0.882	0.602	-0.413	0.686	0.629	-0.38	0.528	0.563	-0.385	0.431	0.566	-0.395	0.274	0.607	-0.397	0.073	0.522	-0.28	0.03	0.562	NaN	NaN	NaN	-0.503	0.875	0.225	-0.51	0.705	0.167	-0.46	0.563	0.183	-0.493	0.478	0.176	-0.614	0.379	0.151	-0.703	0.206	0.243
697	3.485	-0.577	0.966	0.441	NaN	NaN	NaN	-0.435	0.882	0.603	-0.411	0.686	0.629	-0.379	0.528	0.564	-0.384	0.431	0.567	-0.395	0.274	0.607	-0.397	0.073	0.522	-0.28	0.03	0.562	NaN	NaN	NaN	-0.5	0.875	0.226	-0.506	0.705	0.168	-0.454	0.564	0.183	-0.486	0.48	0.175	-0.606	0.379	0.151	-0.693	0.205	0.242
698	3.49	-0.573	0.966	0.442	NaN	NaN	NaN	-0.432	0.883	0.603	-0.409	0.686	0.63	-0.377	0.528	0.564	-0.383	0.431	0.567	-0.394	0.274	0.607	-0.397	0.073	0.522	-0.28	0.03	0.562	NaN	NaN	NaN	-0.497	0.877	0.226	-0.502	0.706	0.169	-0.448	0.565	0.183	-0.479	0.48	0.175	-0.598	0.378	0.15	-0.682	0.202	0.241
699	3.495	-0.57	0.967	0.442	NaN	NaN	NaN	-0.429	0.883	0.604	-0.407	0.686	0.63	-0.375	0.528	0.564	-0.382	0.431	0.567	-0.394	0.274	0.607	-0.397	0.073	0.522	-0.28	0.03	0.562	NaN	NaN	NaN	-0.494	0.878	0.227	-0.498	0.707	0.169	-0.443	0.567	0.183	-0.472	0.48	0.175	-0.589	0.376	0.15	-0.671	0.199	0.24
700	3.5	-0.567	0.967	0.443	NaN	NaN	NaN	-0.426	0.883	0.605	-0.405	0.686	0.63	-0.374	0.528	0.564	-0.381	0.43	0.567	-0.394	0.274	0.607	-0.397	0.073	0.522	-0.28	0.03	0.562	NaN	NaN	NaN	-0.49	0.879	0.228	-0.493	0.707	0.169	-0.438	0.568	0.183	-0.465	0.48	0.174	-0.581	0.374	0.149	-0.661	0.195	0.239
701	3.505	-0.563	0.967	0.443	NaN	NaN	NaN	-0.424	0.884	0.605	-0.403	0.686	0.631	-0.373	0.528	0.564	-0.38	0.43	0.567	-0.393	0.273	0.607	-0.396	0.073	0.522	-0.28	0.03	0.562	NaN	NaN	NaN	-0.487	0.88	0.228	-0.489	0.708	0.17	-0.432	0.569	0.183	-0.459	0.481	0.174	-0.572	0.372	0.147	-0.649	0.192	0.238
702	3.51	-0.559	0.967	0.444	NaN	NaN	NaN	-0.421	0.884	0.606	-0.401	0.686	0.631	-0.371	0.528	0.565	-0.378	0.43	0.567	-0.392	0.273	0.607	-0.396	0.073	0.521	-0.28	0.03	0.562	NaN	NaN	NaN	-0.484	0.88	0.228	-0.484	0.709	0.17	-0.427	0.57	0.183	-0.453	0.481	0.173	-0.563	0.37	0.146	-0.638	0.189	0.236
703	3.515	-0.556	0.967	0.445	NaN	NaN	NaN	-0.417	0.883	0.606	-0.399	0.687	0.631	-0.37	0.528	0.565	-0.377	0.43	0.567	-0.391	0.273	0.607	-0.396	0.073	0.522	-0.28	0.03	0.562	NaN	NaN	NaN	-0.479	0.881	0.229	-0.48	0.71	0.17	-0.421	0.571	0.183	-0.446	0.481	0.173	-0.554	0.367	0.144	-0.626	0.185	0.235
704	3.52	-0.553	0.967	0.445	NaN	NaN	NaN	-0.413	0.883	0.606	-0.397	0.687	0.632	-0.368	0.528	0.565	-0.376	0.431	0.567	-0.39	0.273	0.607	-0.396	0.073	0.522	-0.28	0.03	0.562	NaN	NaN	NaN	-0.476	0.881	0.229	-0.475	0.71	0.17	-0.416	0.572	0.183	-0.439	0.481	0.173	-0.545	0.364	0.143	-0.615	0.182	0.234
705	3.525	-0.55	0.968	0.446	NaN	NaN	NaN	-0.41	0.883	0.607	-0.395	0.687	0.632	-0.367	0.528	0.565	-0.375	0.431	0.568	-0.389	0.273	0.607	-0.396	0.073	0.522	-0.28	0.03	0.562	NaN	NaN	NaN	-0.473	0.882	0.229	-0.47	0.711	0.171	-0.41	0.572	0.183	-0.432	0.481	0.172	-0.536	0.361	0.142	-0.603	0.178	0.233
706	3.53	-0.547	0.968	0.446	NaN	NaN	NaN	-0.408	0.883	0.607	-0.393	0.687	0.632	-0.365	0.527	0.565	-0.374	0.43	0.568	-0.388	0.273	0.607	-0.396	0.073	0.522	-0.28	0.03	0.562	NaN	NaN	NaN	-0.469	0.883	0.229	-0.465	0.712	0.171	-0.404	0.573	0.183	-0.426	0.481	0.172	-0.527	0.359	0.141	-0.591	0.175	0.231
707	3.535	-0.544	0.968	0.446	NaN	NaN	NaN	-0.405	0.883	0.608	-0.391	0.687	0.632	-0.364	0.527	0.565	-0.373	0.43	0.568	-0.388	0.273	0.607	-0.396	0.073	0.522	-0.28	0.03	0.562	NaN	NaN	NaN	-0.465	0.883	0.229	-0.461	0.713	0.171	-0.399	0.574	0.183	-0.419	0.481	0.172	-0.517	0.357	0.14	-0.579	0.171	0.23
708	3.54	-0.54	0.968	0.447	NaN	NaN	NaN	-0.402	0.883	0.608	-0.388	0.687	0.633	-0.362	0.527	0.566	-0.371	0.431	0.568	-0.388	0.273	0.607	-0.396	0.073	0.522	-0.28	0.03	0.562	NaN	NaN	NaN	-0.461	0.884	0.229	-0.456	0.713	0.17	-0.393	0.575	0.183	-0.413	0.481	0.172	-0.509	0.355	0.139	-0.567	0.168	0.229
709	3.545	-0.537	0.969	0.447	NaN	NaN	NaN	-0.399	0.883	0.608	-0.386	0.687	0.633	-0.361	0.527	0.566	-0.37	0.431	0.568	-0.387	0.273	0.608	-0.396	0.073	0.522	-0.28	0.03	0.562	NaN	NaN	NaN	-0.457	0.884	0.229	-0.45	0.714	0.17	-0.388	0.575	0.183	-0.406	0.481	0.173	-0.5	0.353	0.139	-0.555	0.164	0.227
710	3.55	-0.534	0.969	0.447	NaN	NaN	NaN	-0.396	0.884	0.608	-0.384	0.687	0.633	-0.359	0.527	0.566	-0.37	0.431	0.568	-0.387	0.273	0.608	-0.396	0.073	0.522	-0.28	0.03	0.562	NaN	NaN	NaN	-0.454	0.885	0.229	-0.445	0.714	0.169	-0.382	0.576	0.183	-0.4	0.481	0.173	-0.492	0.351	0.139	-0.543	0.161	0.226
711	3.555	-0.531	0.969	0.448	NaN	NaN	NaN	-0.394	0.884	0.609	-0.382	0.687	0.633	-0.358	0.527	0.566	-0.369	0.43	0.568	-0.387	0.273	0.608	-0.396	0.073	0.522	-0.28	0.03	0.562	NaN	NaN	NaN	-0.45	0.885	0.229	-0.44	0.715	0.169	-0.377	0.576	0.184	-0.395	0.481	0.174	-0.483	0.35	0.139	-0.53	0.157	0.224
712	3.56	-0.528	0.969	0.448	NaN	NaN	NaN	-0.391	0.883	0.609	-0.379	0.687	0.634	-0.357	0.527	0.566	-0.368	0.43	0.568	-0.386	0.273	0.608	-0.396	0.073	0.522	-0.28	0.03	0.562	NaN	NaN	NaN	-0.447	0.886	0.229	-0.434	0.716	0.169	-0.372	0.577	0.184	-0.389	0.481	0.174	-0.475	0.348	0.138	-0.518	0.154	0.223
713	3.565	-0.525	0.969	0.448	NaN	NaN	NaN	-0.388	0.883	0.609	-0.377	0.687	0.633	-0.354	0.527	0.566	-0.367	0.43	0.568	-0.385	0.273	0.608	-0.395	0.073	0.522	-0.28	0.03	0.562	NaN	NaN	NaN	-0.443	0.887	0.229	-0.429	0.717	0.169	-0.366	0.577	0.185	-0.383	0.481	0.175	-0.467	0.347	0.139	-0.505	0.151	0.222
714	3.57	-0.522	0.969	0.448	NaN	NaN	NaN	-0.384	0.883	0.609	-0.374	0.687	0.633	-0.353	0.527	0.566	-0.365	0.431	0.568	-0.385	0.273	0.607	-0.395	0.073	0.522	-0.28	0.03	0.562	NaN	NaN	NaN	-0.439	0.887	0.229	-0.424	0.717	0.169	-0.362	0.578	0.186	-0.377	0.48	0.177	-0.459	0.345	0.139	-0.493	0.148	0.22
715	3.575	-0.519	0.969	0.448	NaN	NaN	NaN	-0.381	0.882	0.609	-0.372	0.687	0.634	-0.351	0.526	0.566	-0.364	0.43	0.568	-0.384	0.273	0.607	-0.395	0.074	0.522	-0.28	0.03	0.562	NaN	NaN	NaN	-0.435	0.888	0.229	-0.418	0.718	0.169	-0.357	0.579	0.187	-0.371	0.481	0.177	-0.451	0.344	0.14	-0.481	0.145	0.219
716	3.58	-0.515	0.969	0.449	NaN	NaN	NaN	-0.379	0.882	0.61	-0.37	0.687	0.634	-0.35	0.527	0.566	-0.362	0.43	0.568	-0.383	0.273	0.607	-0.395	0.074	0.521	-0.28	0.03	0.562	NaN	NaN	NaN	-0.432	0.888	0.229	-0.413	0.718	0.169	-0.351	0.579	0.188	-0.366	0.481	0.178	-0.443	0.343	0.14	-0.469	0.143	0.217
717	3.585	-0.513	0.969	0.449	NaN	NaN	NaN	-0.376	0.882	0.61	-0.367	0.687	0.634	-0.348	0.527	0.566	-0.361	0.43	0.568	-0.383	0.273	0.607	-0.395	0.074	0.521	-0.28	0.03	0.562	NaN	NaN	NaN	-0.428	0.889	0.229	-0.408	0.718	0.169	-0.346	0.579	0.189	-0.36	0.481	0.179	-0.435	0.341	0.14	-0.456	0.14	0.216
718	3.59	-0.509	0.969	0.449	NaN	NaN	NaN	-0.373	0.882	0.61	-0.365	0.687	0.634	-0.346	0.526	0.566	-0.36	0.429	0.568	-0.382	0.273	0.607	-0.395	0.074	0.521	-0.28	0.03	0.562	NaN	NaN	NaN	-0.424	0.889	0.229	-0.403	0.719	0.169	-0.341	0.58	0.19	-0.354	0.481	0.181	-0.427	0.34	0.14	-0.444	0.138	0.215
719	3.595	-0.506	0.969	0.449	NaN	NaN	NaN	-0.37	0.882	0.61	-0.363	0.687	0.634	-0.345	0.526	0.566	-0.359	0.429	0.568	-0.382	0.273	0.607	-0.394	0.074	0.521	-0.28	0.03	0.562	NaN	NaN	NaN	-0.421	0.89	0.229	-0.397	0.719	0.169	-0.336	0.58	0.191	-0.348	0.48	0.182	-0.418	0.339	0.14	-0.431	0.136	0.214
720	3.6	-0.503	0.969	0.449	NaN	NaN	NaN	-0.367	0.882	0.61	-0.36	0.687	0.634	-0.343	0.526	0.566	-0.357	0.429	0.568	-0.381	0.273	0.607	-0.394	0.074	0.521	-0.28	0.03	0.562	NaN	NaN	NaN	-0.417	0.89	0.229	-0.393	0.719	0.17	-0.33	0.58	0.192	-0.342	0.48	0.183	-0.41	0.337	0.14	-0.419	0.134	0.213
721	3.605	-0.5	0.968	0.449	NaN	NaN	NaN	-0.364	0.882	0.61	-0.358	0.687	0.633	-0.341	0.526	0.565	-0.356	0.429	0.568	-0.38	0.273	0.607	-0.394	0.074	0.521	-0.28	0.03	0.562	NaN	NaN	NaN	-0.413	0.891	0.229	-0.388	0.719	0.17	-0.326	0.58	0.193	-0.336	0.48	0.184	-0.401	0.336	0.141	-0.406	0.132	0.212
722	3.61	-0.497	0.968	0.449	NaN	NaN	NaN	-0.361	0.881	0.61	-0.355	0.687	0.633	-0.339	0.525	0.565	-0.355	0.429	0.568	-0.379	0.273	0.607	-0.394	0.074	0.521	-0.28	0.03	0.562	NaN	NaN	NaN	-0.409	0.891	0.229	-0.383	0.719	0.171	-0.321	0.58	0.195	-0.33	0.48	0.185	-0.392	0.335	0.14	-0.394	0.13	0.211
723	3.615	-0.494	0.968	0.449	NaN	NaN	NaN	-0.358	0.881	0.61	-0.353	0.687	0.634	-0.338	0.525	0.565	-0.354	0.429	0.568	-0.379	0.273	0.607	-0.394	0.074	0.521	-0.28	0.03	0.562	NaN	NaN	NaN	-0.405	0.891	0.229	-0.379	0.719	0.172	-0.316	0.581	0.196	-0.324	0.48	0.186	-0.383	0.333	0.14	-0.382	0.128	0.209
724	3.62	-0.491	0.968	0.449	NaN	NaN	NaN	-0.355	0.881	0.61	-0.351	0.687	0.634	-0.337	0.526	0.566	-0.353	0.429	0.568	-0.378	0.273	0.607	-0.394	0.074	0.521	-0.28	0.029	0.562	NaN	NaN	NaN	-0.402	0.891	0.229	-0.374	0.718	0.172	-0.311	0.58	0.197	-0.318	0.479	0.186	-0.374	0.332	0.14	-0.369	0.127	0.208
725	3.625	-0.488	0.968	0.449	NaN	NaN	NaN	-0.352	0.881	0.61	-0.348	0.687	0.634	-0.335	0.526	0.566	-0.351	0.429	0.568	-0.377	0.273	0.607	-0.394	0.074	0.521	-0.28	0.029	0.562	NaN	NaN	NaN	-0.398	0.891	0.229	-0.37	0.718	0.173	-0.306	0.58	0.198	-0.313	0.479	0.187	-0.365	0.331	0.14	-0.357	0.125	0.207
726	3.63	-0.485	0.967	0.449	NaN	NaN	NaN	-0.349	0.881	0.61	-0.346	0.687	0.634	-0.333	0.526	0.565	-0.35	0.429	0.567	-0.376	0.273	0.607	-0.394	0.074	0.521	-0.28	0.029	0.562	NaN	NaN	NaN	-0.394	0.891	0.229	-0.367	0.718	0.174	-0.301	0.58	0.2	-0.306	0.479	0.188	-0.356	0.33	0.14	-0.345	0.124	0.206
727	3.635	-0.482	0.967	0.449	NaN	NaN	NaN	-0.347	0.88	0.61	-0.343	0.687	0.634	-0.331	0.525	0.565	-0.349	0.429	0.567	-0.376	0.273	0.607	-0.393	0.074	0.521	-0.279	0.029	0.562	NaN	NaN	NaN	-0.391	0.891	0.229	-0.362	0.718	0.175	-0.296	0.58	0.201	-0.3	0.479	0.189	-0.348	0.329	0.139	-0.333	0.123	0.205
728	3.64	-0.478	0.967	0.449	NaN	NaN	NaN	-0.344	0.88	0.61	-0.341	0.687	0.634	-0.329	0.525	0.565	-0.348	0.429	0.567	-0.375	0.273	0.607	-0.393	0.074	0.521	-0.279	0.029	0.563	NaN	NaN	NaN	-0.387	0.891	0.229	-0.358	0.717	0.175	-0.291	0.58	0.202	-0.294	0.478	0.19	-0.339	0.328	0.139	-0.321	0.122	0.204
729	3.645	-0.475	0.966	0.449	NaN	NaN	NaN	-0.341	0.88	0.61	-0.339	0.687	0.634	-0.328	0.525	0.565	-0.347	0.429	0.568	-0.374	0.273	0.607	-0.393	0.074	0.52	-0.279	0.029	0.563	NaN	NaN	NaN	-0.384	0.891	0.229	-0.354	0.717	0.176	-0.286	0.58	0.203	-0.288	0.478	0.191	-0.329	0.327	0.139	-0.309	0.121	0.203
730	3.65	-0.472	0.966	0.449	NaN	NaN	NaN	-0.338	0.88	0.61	-0.336	0.687	0.633	-0.326	0.525	0.565	-0.345	0.429	0.568	-0.374	0.273	0.607	-0.393	0.074	0.52	-0.279	0.029	0.563	NaN	NaN	NaN	-0.38	0.891	0.229	-0.349	0.717	0.176	-0.281	0.58	0.204	-0.282	0.477	0.191	-0.32	0.326	0.139	-0.297	0.12	0.203
731	3.655	-0.47	0.966	0.449	NaN	NaN	NaN	-0.335	0.88	0.61	-0.334	0.686	0.633	-0.325	0.525	0.565	-0.343	0.429	0.567	-0.373	0.273	0.607	-0.393	0.074	0.52	-0.279	0.029	0.563	NaN	NaN	NaN	-0.377	0.891	0.229	-0.345	0.717	0.177	-0.277	0.58	0.205	-0.276	0.477	0.192	-0.312	0.326	0.139	-0.285	0.12	0.202
732	3.66	-0.466	0.966	0.448	NaN	NaN	NaN	-0.332	0.879	0.611	-0.331	0.686	0.634	-0.323	0.525	0.565	-0.342	0.428	0.567	-0.372	0.273	0.607	-0.393	0.074	0.52	-0.279	0.029	0.563	NaN	NaN	NaN	-0.373	0.89	0.229	-0.34	0.716	0.177	-0.272	0.58	0.206	-0.269	0.477	0.193	-0.303	0.325	0.139	-0.274	0.12	0.201
733	3.665	-0.463	0.966	0.448	NaN	NaN	NaN	-0.33	0.879	0.61	-0.329	0.686	0.634	-0.321	0.524	0.565	-0.341	0.428	0.567	-0.372	0.273	0.607	-0.393	0.074	0.52	-0.279	0.029	0.563	NaN	NaN	NaN	-0.369	0.89	0.228	-0.336	0.716	0.178	-0.267	0.58	0.207	-0.263	0.477	0.194	-0.294	0.325	0.139	-0.262	0.119	0.201
734	3.67	-0.46	0.965	0.448	-0.256	0.948	0.563	-0.327	0.879	0.61	-0.327	0.686	0.634	-0.319	0.524	0.565	-0.339	0.428	0.567	-0.371	0.273	0.607	-0.393	0.074	0.52	-0.279	0.028	0.563	NaN	NaN	NaN	-0.365	0.89	0.228	-0.332	0.716	0.178	-0.262	0.58	0.208	-0.257	0.477	0.195	-0.285	0.325	0.139	-0.25	0.119	0.201
735	3.675	-0.457	0.965	0.448	-0.253	0.949	0.563	-0.324	0.879	0.611	-0.325	0.686	0.634	-0.317	0.524	0.565	-0.338	0.428	0.568	-0.37	0.273	0.607	-0.393	0.074	0.52	-0.279	0.028	0.563	NaN	NaN	NaN	-0.361	0.89	0.228	-0.327	0.716	0.178	-0.256	0.58	0.21	-0.252	0.477	0.196	-0.276	0.324	0.139	-0.239	0.119	0.201
736	3.68	-0.454	0.964	0.448	-0.249	0.95	0.563	-0.321	0.878	0.61	-0.322	0.686	0.634	-0.316	0.524	0.565	-0.336	0.428	0.567	-0.37	0.273	0.607	-0.393	0.074	0.52	-0.279	0.028	0.563	NaN	NaN	NaN	-0.357	0.89	0.228	-0.322	0.716	0.178	-0.252	0.58	0.21	-0.246	0.477	0.197	-0.267	0.324	0.139	-0.227	0.118	0.201
737	3.685	-0.451	0.964	0.447	-0.245	0.95	0.563	-0.318	0.878	0.61	-0.32	0.686	0.634	-0.315	0.524	0.565	-0.335	0.428	0.568	-0.369	0.273	0.607	-0.393	0.074	0.52	-0.279	0.028	0.563	NaN	NaN	NaN	-0.353	0.89	0.228	-0.317	0.716	0.178	-0.248	0.58	0.211	-0.24	0.477	0.197	-0.259	0.323	0.14	-0.216	0.119	0.201
738	3.69	-0.448	0.964	0.447	-0.243	0.949	0.563	-0.315	0.878	0.61	-0.318	0.686	0.634	-0.312	0.524	0.565	-0.334	0.428	0.568	-0.368	0.273	0.607	-0.393	0.074	0.52	-0.279	0.028	0.563	NaN	NaN	NaN	-0.35	0.89	0.228	-0.312	0.716	0.178	-0.241	0.58	0.212	-0.234	0.476	0.198	-0.25	0.323	0.14	-0.205	0.119	0.202
739	3.695	-0.445	0.963	0.447	-0.24	0.949	0.564	-0.313	0.878	0.611	-0.316	0.685	0.634	-0.31	0.524	0.565	-0.332	0.428	0.568	-0.367	0.273	0.607	-0.393	0.074	0.52	-0.279	0.028	0.563	NaN	NaN	NaN	-0.346	0.89	0.228	-0.307	0.716	0.178	-0.236	0.58	0.213	-0.228	0.476	0.199	-0.242	0.323	0.141	-0.194	0.119	0.203
740	3.7	-0.442	0.963	0.447	-0.236	0.949	0.564	-0.31	0.878	0.611	-0.313	0.685	0.634	-0.309	0.523	0.565	-0.331	0.428	0.567	-0.366	0.273	0.607	-0.393	0.074	0.52	-0.279	0.028	0.563	NaN	NaN	NaN	-0.342	0.889	0.228	-0.301	0.716	0.178	-0.231	0.58	0.214	-0.222	0.476	0.2	-0.234	0.322	0.141	-0.184	0.119	0.203
741	3.705	-0.439	0.963	0.446	-0.233	0.948	0.564	-0.307	0.877	0.61	-0.311	0.685	0.634	-0.307	0.523	0.565	-0.329	0.428	0.567	-0.365	0.273	0.607	-0.393	0.074	0.52	-0.279	0.028	0.563	NaN	NaN	NaN	-0.338	0.889	0.228	-0.296	0.716	0.178	-0.226	0.58	0.215	-0.216	0.476	0.201	-0.226	0.322	0.142	-0.173	0.12	0.204
742	3.71	-0.436	0.962	0.446	-0.23	0.948	0.564	-0.304	0.877	0.61	-0.309	0.685	0.634	-0.305	0.523	0.565	-0.327	0.428	0.568	-0.365	0.273	0.607	-0.393	0.074	0.52	-0.279	0.028	0.564	NaN	NaN	NaN	-0.334	0.889	0.228	-0.291	0.716	0.179	-0.22	0.58	0.216	-0.21	0.475	0.202	-0.218	0.321	0.143	-0.163	0.12	0.206
743	3.715	-0.433	0.962	0.446	-0.227	0.948	0.564	-0.302	0.877	0.61	-0.307	0.685	0.634	-0.303	0.523	0.565	-0.327	0.428	0.568	-0.364	0.273	0.607	-0.393	0.074	0.52	-0.279	0.028	0.564	NaN	NaN	NaN	-0.33	0.889	0.228	-0.285	0.715	0.179	-0.216	0.58	0.216	-0.205	0.475	0.203	-0.21	0.321	0.144	-0.153	0.12	0.207
744	3.72	-0.43	0.961	0.446	-0.223	0.948	0.564	-0.299	0.876	0.61	-0.304	0.684	0.634	-0.301	0.522	0.565	-0.325	0.427	0.568	-0.363	0.273	0.607	-0.392	0.075	0.52	-0.279	0.028	0.564	NaN	NaN	NaN	-0.326	0.888	0.227	-0.28	0.715	0.179	-0.21	0.58	0.217	-0.2	0.475	0.204	-0.202	0.321	0.145	-0.143	0.121	0.208
745	3.725	-0.427	0.961	0.445	-0.22	0.948	0.564	-0.296	0.876	0.61	-0.302	0.684	0.634	-0.299	0.522	0.565	-0.323	0.427	0.568	-0.362	0.274	0.606	-0.392	0.075	0.52	-0.279	0.028	0.564	NaN	NaN	NaN	-0.322	0.888	0.227	-0.275	0.715	0.179	-0.206	0.58	0.217	-0.194	0.475	0.205	-0.195	0.32	0.146	-0.133	0.121	0.209
746	3.73	-0.424	0.961	0.445	-0.217	0.947	0.564	-0.293	0.876	0.61	-0.3	0.684	0.634	-0.297	0.522	0.565	-0.32	0.426	0.567	-0.361	0.274	0.606	-0.392	0.075	0.52	-0.279	0.028	0.564	NaN	NaN	NaN	-0.318	0.888	0.227	-0.269	0.715	0.178	-0.2	0.58	0.218	-0.189	0.475	0.206	-0.188	0.32	0.148	-0.124	0.121	0.211
747	3.735	-0.42	0.96	0.445	-0.213	0.948	0.564	-0.291	0.876	0.61	-0.297	0.683	0.634	-0.295	0.522	0.565	-0.319	0.426	0.567	-0.361	0.274	0.606	-0.392	0.075	0.52	-0.279	0.028	0.564	NaN	NaN	NaN	-0.314	0.887	0.227	-0.264	0.715	0.178	-0.195	0.58	0.219	-0.183	0.475	0.207	-0.181	0.32	0.149	-0.115	0.122	0.212
748	3.74	-0.417	0.96	0.444	-0.21	0.948	0.564	-0.288	0.875	0.61	-0.295	0.683	0.634	-0.293	0.522	0.565	-0.318	0.426	0.567	-0.36	0.274	0.606	-0.392	0.075	0.52	-0.279	0.028	0.564	NaN	NaN	NaN	-0.31	0.887	0.227	-0.26	0.714	0.178	-0.19	0.58	0.219	-0.177	0.475	0.208	-0.174	0.32	0.15	-0.105	0.122	0.214
749	3.745	-0.414	0.959	0.444	-0.207	0.947	0.564	-0.285	0.875	0.61	-0.293	0.683	0.633	-0.291	0.521	0.565	-0.316	0.426	0.567	-0.358	0.274	0.606	-0.392	0.075	0.52	-0.279	0.028	0.564	NaN	NaN	NaN	-0.305	0.887	0.226	-0.254	0.714	0.178	-0.185	0.58	0.22	-0.172	0.474	0.209	-0.166	0.319	0.151	-0.097	0.123	0.215
750	3.75	-0.411	0.959	0.444	-0.205	0.946	0.564	-0.282	0.874	0.609	-0.29	0.683	0.634	-0.289	0.521	0.565	-0.314	0.426	0.567	-0.357	0.274	0.606	-0.392	0.075	0.52	-0.279	0.028	0.564	NaN	NaN	NaN	-0.302	0.887	0.226	-0.25	0.714	0.179	-0.179	0.58	0.221	-0.166	0.474	0.21	-0.16	0.319	0.153	-0.089	0.124	0.217
751	3.755	-0.408	0.958	0.443	-0.201	0.946	0.564	-0.279	0.874	0.609	-0.288	0.682	0.634	-0.286	0.521	0.565	-0.312	0.426	0.567	-0.357	0.274	0.606	-0.391	0.075	0.52	-0.279	0.028	0.564	NaN	NaN	NaN	-0.297	0.886	0.226	-0.245	0.714	0.179	-0.174	0.58	0.221	-0.16	0.474	0.211	-0.153	0.319	0.154	-0.08	0.124	0.219
752	3.76	-0.405	0.958	0.443	-0.198	0.946	0.564	-0.276	0.873	0.609	-0.286	0.682	0.633	-0.285	0.52	0.565	-0.31	0.426	0.567	-0.356	0.274	0.606	-0.391	0.076	0.52	-0.279	0.028	0.564	NaN	NaN	NaN	-0.293	0.886	0.226	-0.24	0.713	0.179	-0.169	0.579	0.222	-0.154	0.473	0.212	-0.146	0.318	0.155	-0.072	0.124	0.221
753	3.765	-0.401	0.957	0.442	-0.195	0.945	0.565	-0.273	0.873	0.609	-0.283	0.682	0.633	-0.283	0.52	0.565	-0.308	0.426	0.567	-0.355	0.274	0.606	-0.391	0.076	0.52	-0.279	0.028	0.564	NaN	NaN	NaN	-0.289	0.885	0.225	-0.235	0.713	0.179	-0.164	0.579	0.223	-0.149	0.473	0.213	-0.14	0.318	0.157	-0.063	0.124	0.222
754	3.77	-0.398	0.957	0.442	-0.192	0.944	0.565	-0.27	0.873	0.609	-0.281	0.681	0.633	-0.28	0.519	0.565	-0.306	0.425	0.567	-0.354	0.274	0.606	-0.391	0.076	0.519	-0.279	0.028	0.564	NaN	NaN	NaN	-0.285	0.885	0.225	-0.231	0.712	0.179	-0.159	0.579	0.224	-0.144	0.473	0.214	-0.133	0.318	0.158	-0.055	0.124	0.224
755	3.775	-0.395	0.957	0.441	-0.189	0.944	0.565	-0.266	0.872	0.609	-0.278	0.681	0.633	-0.278	0.519	0.565	-0.305	0.425	0.567	-0.353	0.275	0.606	-0.391	0.077	0.519	-0.279	0.027	0.564	NaN	NaN	NaN	-0.281	0.884	0.225	-0.226	0.711	0.18	-0.154	0.579	0.224	-0.138	0.473	0.215	-0.126	0.317	0.16	-0.047	0.125	0.226
756	3.78	-0.391	0.956	0.441	-0.186	0.943	0.565	-0.264	0.872	0.608	-0.276	0.681	0.632	-0.275	0.519	0.564	-0.302	0.425	0.567	-0.351	0.275	0.606	-0.391	0.077	0.519	-0.279	0.027	0.564	NaN	NaN	NaN	-0.277	0.884	0.225	-0.221	0.711	0.18	-0.149	0.578	0.225	-0.132	0.472	0.216	-0.12	0.317	0.161	-0.04	0.125	0.228
757	3.785	-0.387	0.956	0.44	-0.183	0.942	0.565	-0.261	0.871	0.608	-0.273	0.681	0.632	-0.273	0.519	0.564	-0.301	0.424	0.567	-0.35	0.274	0.606	-0.391	0.077	0.519	-0.279	0.027	0.564	NaN	NaN	NaN	-0.273	0.883	0.225	-0.217	0.71	0.18	-0.144	0.578	0.226	-0.127	0.472	0.217	-0.113	0.316	0.162	-0.032	0.125	0.23
758	3.79	-0.384	0.955	0.44	-0.179	0.943	0.565	-0.257	0.871	0.607	-0.271	0.68	0.632	-0.27	0.518	0.564	-0.299	0.424	0.567	-0.349	0.274	0.606	-0.392	0.078	0.519	-0.279	0.027	0.564	NaN	NaN	NaN	-0.269	0.883	0.224	-0.213	0.71	0.18	-0.139	0.578	0.227	-0.122	0.472	0.218	-0.106	0.315	0.163	-0.025	0.125	0.231
759	3.795	-0.381	0.955	0.439	-0.176	0.942	0.565	-0.254	0.87	0.607	-0.268	0.68	0.632	-0.268	0.518	0.564	-0.297	0.424	0.567	-0.348	0.274	0.606	-0.392	0.079	0.519	-0.279	0.027	0.564	NaN	NaN	NaN	-0.265	0.882	0.224	-0.208	0.709	0.18	-0.134	0.578	0.227	-0.117	0.472	0.218	-0.1	0.315	0.165	-0.018	0.125	0.233
760	3.8	-0.377	0.954	0.438	-0.172	0.941	0.565	-0.251	0.87	0.607	-0.266	0.679	0.632	-0.266	0.517	0.564	-0.295	0.424	0.567	-0.347	0.274	0.606	-0.393	0.079	0.519	-0.279	0.027	0.564	NaN	NaN	NaN	-0.261	0.881	0.223	-0.203	0.708	0.18	-0.129	0.577	0.227	-0.112	0.471	0.22	-0.095	0.315	0.166	-0.011	0.125	0.235
761	3.805	-0.373	0.954	0.438	-0.169	0.942	0.564	-0.248	0.869	0.607	-0.263	0.679	0.631	-0.264	0.517	0.564	-0.294	0.424	0.566	-0.346	0.274	0.606	-0.393	0.079	0.519	-0.279	0.027	0.564	NaN	NaN	NaN	-0.257	0.88	0.223	-0.198	0.707	0.18	-0.125	0.577	0.228	-0.107	0.471	0.221	-0.089	0.314	0.167	-0.005	0.126	0.237
762	3.81	-0.369	0.953	0.437	-0.167	0.941	0.565	-0.245	0.869	0.606	-0.261	0.679	0.631	-0.262	0.517	0.563	-0.291	0.424	0.566	-0.345	0.275	0.606	-0.392	0.079	0.519	-0.279	0.027	0.564	NaN	NaN	NaN	-0.253	0.88	0.223	-0.194	0.706	0.18	-0.12	0.576	0.229	-0.101	0.47	0.221	-0.083	0.314	0.168	0.002	0.126	0.238
763	3.815	-0.366	0.952	0.437	-0.163	0.94	0.565	-0.242	0.869	0.606	-0.258	0.678	0.631	-0.26	0.516	0.563	-0.289	0.423	0.566	-0.344	0.275	0.606	-0.392	0.079	0.518	-0.279	0.027	0.564	NaN	NaN	NaN	-0.248	0.879	0.222	-0.19	0.706	0.18	-0.115	0.576	0.229	-0.096	0.47	0.222	-0.077	0.313	0.17	0.009	0.126	0.24
764	3.82	-0.362	0.952	0.436	-0.159	0.941	0.565	-0.239	0.868	0.606	-0.256	0.678	0.63	-0.258	0.516	0.563	-0.288	0.423	0.566	-0.343	0.275	0.605	-0.392	0.079	0.518	-0.279	0.027	0.564	NaN	NaN	NaN	-0.244	0.878	0.222	-0.185	0.705	0.18	-0.11	0.575	0.23	-0.09	0.469	0.223	-0.071	0.313	0.171	0.015	0.126	0.242
765	3.825	-0.358	0.951	0.435	-0.156	0.94	0.564	-0.236	0.868	0.606	-0.253	0.678	0.63	-0.256	0.516	0.563	-0.286	0.422	0.566	-0.342	0.275	0.605	-0.392	0.079	0.518	-0.279	0.027	0.564	NaN	NaN	NaN	-0.24	0.877	0.222	-0.18	0.704	0.181	-0.105	0.575	0.231	-0.085	0.468	0.223	-0.065	0.312	0.172	0.021	0.126	0.244
766	3.83	-0.355	0.951	0.434	-0.149	0.941	0.564	-0.233	0.868	0.605	-0.251	0.678	0.63	-0.254	0.515	0.563	-0.285	0.422	0.566	-0.341	0.275	0.605	-0.392	0.079	0.518	-0.279	0.027	0.564	NaN	NaN	NaN	-0.236	0.877	0.221	-0.176	0.703	0.181	-0.101	0.574	0.231	-0.08	0.468	0.224	-0.059	0.312	0.173	0.027	0.126	0.246
767	3.835	-0.351	0.95	0.434	-0.143	0.943	0.565	-0.23	0.867	0.605	-0.249	0.677	0.63	-0.251	0.515	0.563	-0.283	0.422	0.566	-0.34	0.275	0.605	-0.392	0.08	0.518	-0.279	0.027	0.564	NaN	NaN	NaN	-0.232	0.876	0.221	-0.171	0.703	0.181	-0.096	0.573	0.232	-0.075	0.468	0.225	-0.054	0.311	0.174	0.034	0.125	0.247
768	3.84	-0.347	0.949	0.433	NaN	NaN	NaN	-0.227	0.866	0.604	-0.246	0.677	0.63	-0.249	0.515	0.563	-0.282	0.422	0.566	-0.34	0.275	0.605	-0.391	0.08	0.518	-0.279	0.027	0.564	NaN	NaN	NaN	-0.227	0.875	0.22	-0.166	0.702	0.181	-0.091	0.573	0.232	-0.071	0.467	0.226	-0.048	0.31	0.175	0.039	0.125	0.248
769	3.845	-0.343	0.949	0.432	-0.141	0.937	0.563	-0.224	0.866	0.604	-0.243	0.677	0.629	-0.248	0.514	0.563	-0.28	0.422	0.566	-0.339	0.275	0.605	-0.391	0.08	0.518	-0.279	0.027	0.564	NaN	NaN	NaN	-0.223	0.874	0.22	-0.162	0.701	0.181	-0.087	0.572	0.233	-0.066	0.467	0.227	-0.043	0.309	0.176	0.044	0.125	0.25
770	3.85	-0.34	0.948	0.431	-0.138	0.937	0.563	-0.221	0.866	0.603	-0.241	0.676	0.629	-0.246	0.514	0.563	-0.279	0.422	0.565	-0.338	0.276	0.605	-0.391	0.08	0.518	-0.279	0.027	0.564	NaN	NaN	NaN	-0.218	0.873	0.22	-0.157	0.7	0.18	-0.082	0.571	0.233	-0.061	0.466	0.227	-0.038	0.308	0.177	0.05	0.124	0.252
771	3.855	-0.336	0.947	0.43	-0.135	0.937	0.562	-0.217	0.865	0.603	-0.239	0.676	0.629	-0.244	0.514	0.563	-0.277	0.422	0.565	-0.338	0.276	0.604	-0.391	0.08	0.518	-0.279	0.027	0.564	NaN	NaN	NaN	-0.214	0.873	0.219	-0.153	0.699	0.18	-0.078	0.57	0.233	-0.056	0.465	0.228	-0.033	0.307	0.178	0.056	0.123	0.253
772	3.86	-0.332	0.947	0.429	-0.131	0.937	0.562	-0.215	0.865	0.602	-0.236	0.676	0.628	-0.242	0.514	0.563	-0.275	0.422	0.565	-0.337	0.276	0.604	-0.391	0.081	0.518	-0.279	0.027	0.564	NaN	NaN	NaN	-0.21	0.871	0.218	-0.148	0.698	0.18	-0.073	0.57	0.234	-0.051	0.464	0.228	-0.028	0.307	0.179	0.061	0.123	0.255
773	3.865	-0.328	0.946	0.429	-0.127	0.937	0.562	-0.212	0.865	0.602	-0.234	0.676	0.628	-0.24	0.513	0.563	-0.273	0.421	0.565	-0.336	0.277	0.604	-0.39	0.081	0.518	-0.279	0.027	0.564	NaN	NaN	NaN	-0.205	0.871	0.218	-0.144	0.697	0.18	-0.069	0.569	0.234	-0.047	0.463	0.229	-0.023	0.306	0.18	0.066	0.122	0.256
774	3.87	-0.324	0.945	0.427	-0.123	0.936	0.562	-0.208	0.864	0.602	-0.232	0.676	0.628	-0.238	0.513	0.563	-0.272	0.421	0.565	-0.336	0.277	0.604	-0.39	0.081	0.518	-0.279	0.027	0.564	NaN	NaN	NaN	-0.201	0.87	0.217	-0.139	0.696	0.18	-0.065	0.568	0.234	-0.043	0.462	0.23	-0.018	0.305	0.181	0.071	0.121	0.258
775	3.875	-0.319	0.945	0.426	-0.121	0.935	0.562	-0.205	0.864	0.601	-0.229	0.675	0.627	-0.236	0.513	0.563	-0.27	0.421	0.565	-0.334	0.277	0.604	-0.39	0.081	0.518	-0.279	0.027	0.564	NaN	NaN	NaN	-0.196	0.869	0.217	-0.134	0.696	0.18	-0.06	0.567	0.235	-0.039	0.461	0.231	-0.013	0.304	0.182	0.076	0.12	0.259
776	3.88	-0.315	0.944	0.425	-0.116	0.934	0.562	-0.202	0.863	0.601	-0.227	0.675	0.627	-0.234	0.512	0.562	-0.268	0.421	0.565	-0.333	0.277	0.604	-0.39	0.081	0.518	-0.279	0.027	0.564	NaN	NaN	NaN	-0.189	0.867	0.217	-0.129	0.695	0.18	-0.056	0.566	0.235	-0.035	0.46	0.232	-0.009	0.303	0.183	0.08	0.12	0.26
777	3.885	-0.311	0.943	0.424	-0.111	0.936	0.562	-0.198	0.863	0.6	-0.225	0.675	0.627	-0.232	0.512	0.562	-0.267	0.42	0.565	-0.332	0.277	0.604	-0.39	0.082	0.518	-0.279	0.027	0.564	NaN	NaN	NaN	-0.184	0.866	0.218	-0.124	0.694	0.179	-0.052	0.565	0.235	-0.03	0.46	0.232	-0.004	0.301	0.184	0.085	0.119	0.262
778	3.89	-0.307	0.943	0.423	-0.11	0.936	0.562	-0.195	0.862	0.599	-0.222	0.675	0.626	-0.23	0.512	0.562	-0.265	0.42	0.565	-0.331	0.277	0.603	-0.389	0.082	0.518	-0.279	0.027	0.564	NaN	NaN	NaN	-0.178	0.865	0.217	-0.119	0.693	0.179	-0.048	0.564	0.235	-0.026	0.458	0.233	0.001	0.3	0.184	0.089	0.118	0.263
779	3.895	-0.303	0.942	0.422	NaN	NaN	NaN	-0.192	0.862	0.599	-0.22	0.675	0.626	-0.228	0.512	0.562	-0.263	0.42	0.565	-0.329	0.277	0.603	-0.389	0.082	0.518	-0.279	0.027	0.564	NaN	NaN	NaN	-0.172	0.864	0.217	-0.115	0.693	0.179	-0.043	0.563	0.236	-0.022	0.457	0.233	0.005	0.299	0.185	0.093	0.117	0.264
780	3.9	-0.298	0.941	0.421	-0.101	0.932	0.562	-0.189	0.861	0.598	-0.217	0.674	0.626	-0.225	0.511	0.562	-0.261	0.42	0.565	-0.328	0.278	0.603	-0.389	0.083	0.518	-0.279	0.027	0.564	NaN	NaN	NaN	-0.167	0.864	0.217	-0.11	0.692	0.179	-0.039	0.562	0.236	-0.018	0.456	0.234	0.009	0.298	0.186	0.096	0.116	0.265
781	3.905	-0.294	0.941	0.42	-0.096	0.932	0.562	-0.186	0.861	0.598	-0.214	0.674	0.625	-0.222	0.511	0.561	-0.259	0.42	0.565	-0.327	0.278	0.603	-0.388	0.083	0.518	-0.279	0.027	0.564	NaN	NaN	NaN	-0.163	0.863	0.216	-0.105	0.691	0.179	-0.035	0.561	0.236	-0.014	0.455	0.234	0.014	0.296	0.187	0.101	0.115	0.267
782	3.91	-0.29	0.94	0.419	-0.095	0.932	0.561	-0.183	0.861	0.597	-0.212	0.674	0.625	-0.221	0.511	0.561	-0.258	0.42	0.564	-0.326	0.278	0.603	-0.388	0.084	0.518	-0.279	0.027	0.564	NaN	NaN	NaN	-0.158	0.862	0.216	-0.1	0.69	0.179	-0.031	0.56	0.237	-0.009	0.454	0.235	0.017	0.296	0.187	0.104	0.113	0.268
783	3.915	-0.286	0.94	0.418	NaN	NaN	NaN	-0.179	0.86	0.597	-0.209	0.674	0.624	-0.218	0.511	0.561	-0.256	0.42	0.564	-0.325	0.279	0.603	-0.388	0.085	0.518	-0.279	0.027	0.565	NaN	NaN	NaN	-0.152	0.861	0.215	-0.096	0.689	0.179	-0.026	0.559	0.237	-0.006	0.453	0.235	0.021	0.294	0.188	0.107	0.112	0.269
784	3.92	-0.281	0.939	0.417	-0.086	0.931	0.559	-0.176	0.86	0.596	-0.206	0.674	0.624	-0.216	0.51	0.561	-0.253	0.42	0.564	-0.323	0.279	0.603	-0.388	0.085	0.518	-0.279	0.027	0.565	NaN	NaN	NaN	-0.148	0.861	0.215	-0.091	0.688	0.178	-0.022	0.558	0.237	-0.002	0.452	0.235	0.025	0.293	0.188	0.11	0.111	0.27
785	3.925	-0.277	0.938	0.415	-0.086	0.929	0.559	-0.172	0.86	0.595	-0.203	0.673	0.623	-0.213	0.51	0.561	-0.251	0.42	0.564	-0.322	0.28	0.602	-0.388	0.086	0.517	-0.279	0.027	0.565	NaN	NaN	NaN	-0.142	0.86	0.214	-0.087	0.687	0.178	-0.018	0.557	0.237	0.003	0.451	0.235	0.028	0.292	0.189	0.113	0.109	0.27
786	3.93	-0.272	0.938	0.414	-0.081	0.928	0.559	-0.169	0.859	0.594	-0.201	0.673	0.623	-0.211	0.51	0.561	-0.249	0.42	0.564	-0.32	0.28	0.602	-0.388	0.087	0.517	-0.279	0.027	0.565	NaN	NaN	NaN	-0.137	0.859	0.214	-0.082	0.686	0.178	-0.014	0.556	0.237	0.007	0.449	0.235	0.032	0.291	0.189	0.116	0.108	0.271
787	3.935	-0.267	0.937	0.413	-0.077	0.928	0.559	-0.166	0.858	0.594	-0.198	0.673	0.623	-0.209	0.51	0.561	-0.247	0.42	0.564	-0.319	0.28	0.602	-0.388	0.087	0.518	-0.279	0.027	0.565	NaN	NaN	NaN	-0.132	0.859	0.213	-0.077	0.685	0.178	-0.009	0.555	0.237	0.011	0.448	0.235	0.035	0.289	0.189	0.118	0.106	0.272
788	3.94	-0.263	0.936	0.412	-0.07	0.929	0.559	-0.163	0.858	0.593	-0.195	0.673	0.622	-0.206	0.509	0.56	-0.245	0.42	0.564	-0.317	0.28	0.602	-0.387	0.088	0.518	-0.279	0.027	0.565	NaN	NaN	NaN	-0.126	0.858	0.213	-0.073	0.684	0.178	-0.005	0.554	0.237	0.014	0.447	0.235	0.039	0.288	0.19	0.12	0.104	0.273
789	3.945	-0.258	0.936	0.41	-0.067	0.929	0.559	-0.159	0.858	0.593	-0.192	0.673	0.621	-0.203	0.509	0.56	-0.243	0.419	0.564	-0.316	0.281	0.602	-0.386	0.088	0.518	-0.279	0.027	0.565	NaN	NaN	NaN	-0.121	0.857	0.212	-0.068	0.683	0.177	-0.001	0.553	0.237	0.018	0.446	0.236	0.042	0.286	0.19	0.122	0.102	0.274
790	3.95	-0.253	0.935	0.409	NaN	NaN	NaN	-0.155	0.857	0.592	-0.189	0.673	0.621	-0.201	0.509	0.56	-0.24	0.419	0.564	-0.315	0.281	0.602	-0.386	0.089	0.518	-0.279	0.027	0.564	NaN	NaN	NaN	-0.116	0.856	0.212	-0.063	0.682	0.177	0.003	0.551	0.237	0.022	0.444	0.236	0.045	0.285	0.19	0.123	0.101	0.275
791	3.955	-0.248	0.934	0.408	-0.059	0.926	0.557	-0.151	0.857	0.591	-0.186	0.672	0.62	-0.198	0.509	0.56	-0.238	0.42	0.564	-0.313	0.282	0.602	-0.385	0.089	0.518	-0.279	0.027	0.565	NaN	NaN	NaN	-0.111	0.855	0.211	-0.059	0.681	0.177	0.007	0.55	0.237	0.025	0.443	0.236	0.048	0.284	0.19	0.125	0.099	0.275
792	3.96	-0.243	0.934	0.406	-0.056	0.926	0.557	-0.147	0.856	0.59	-0.183	0.672	0.62	-0.194	0.508	0.56	-0.236	0.42	0.563	-0.312	0.283	0.602	-0.385	0.09	0.517	-0.279	0.027	0.565	NaN	NaN	NaN	-0.106	0.854	0.21	-0.054	0.68	0.177	0.011	0.549	0.238	0.029	0.442	0.236	0.051	0.282	0.19	0.126	0.097	0.276
793	3.965	-0.238	0.933	0.405	-0.053	0.925	0.556	-0.143	0.856	0.589	-0.179	0.672	0.619	-0.192	0.508	0.559	-0.233	0.42	0.563	-0.31	0.283	0.602	-0.384	0.091	0.517	-0.279	0.027	0.565	NaN	NaN	NaN	-0.1	0.853	0.21	-0.048	0.678	0.176	0.015	0.548	0.238	0.032	0.44	0.236	0.054	0.281	0.191	0.128	0.095	0.277
794	3.97	-0.233	0.933	0.404	-0.05	0.925	0.555	-0.139	0.856	0.589	-0.176	0.672	0.619	-0.189	0.508	0.559	-0.231	0.42	0.563	-0.308	0.284	0.602	-0.384	0.092	0.518	-0.279	0.027	0.565	NaN	NaN	NaN	-0.094	0.852	0.21	-0.044	0.677	0.176	0.019	0.546	0.237	0.035	0.439	0.236	0.057	0.279	0.191	0.129	0.093	0.277
795	3.975	-0.228	0.932	0.402	NaN	NaN	NaN	-0.135	0.856	0.588	-0.173	0.672	0.619	-0.186	0.508	0.559	-0.228	0.42	0.563	-0.306	0.284	0.602	-0.384	0.093	0.518	-0.279	0.027	0.565	NaN	NaN	NaN	-0.09	0.851	0.209	-0.039	0.676	0.176	0.023	0.545	0.237	0.039	0.437	0.236	0.06	0.277	0.191	0.13	0.092	0.278
796	3.98	-0.223	0.931	0.401	-0.036	0.924	0.555	-0.131	0.855	0.587	-0.169	0.672	0.618	-0.183	0.508	0.559	-0.226	0.42	0.564	-0.304	0.285	0.602	-0.383	0.095	0.518	-0.279	0.027	0.565	NaN	NaN	NaN	-0.085	0.85	0.208	-0.035	0.675	0.175	0.026	0.543	0.237	0.042	0.436	0.236	0.063	0.275	0.192	0.132	0.09	0.279
797	3.985	-0.218	0.931	0.4	-0.034	0.923	0.555	-0.127	0.854	0.586	-0.166	0.672	0.618	-0.18	0.508	0.559	-0.223	0.42	0.564	-0.303	0.286	0.602	-0.382	0.095	0.518	-0.279	0.027	0.565	NaN	NaN	NaN	-0.078	0.849	0.207	-0.032	0.675	0.175	0.03	0.542	0.237	0.044	0.435	0.237	0.066	0.274	0.192	0.135	0.089	0.279
798	3.99	-0.213	0.93	0.398	-0.03	0.923	0.553	-0.123	0.854	0.585	-0.162	0.672	0.618	-0.175	0.507	0.559	-0.22	0.42	0.564	-0.301	0.287	0.603	-0.381	0.096	0.519	-0.279	0.027	0.565	NaN	NaN	NaN	-0.073	0.848	0.206	-0.028	0.674	0.175	0.033	0.541	0.237	0.047	0.434	0.237	0.069	0.272	0.193	0.138	0.088	0.28
799	3.995	-0.207	0.93	0.397	-0.027	0.922	0.552	-0.118	0.854	0.584	-0.158	0.672	0.617	-0.172	0.507	0.559	-0.216	0.42	0.564	-0.299	0.288	0.603	-0.381	0.098	0.519	-0.279	0.027	0.565	NaN	NaN	NaN	-0.068	0.848	0.205	-0.024	0.673	0.174	0.036	0.54	0.237	0.05	0.432	0.236	0.073	0.271	0.193	0.14	0.088	0.28
800	4	-0.203	0.929	0.396	-0.021	0.922	0.552	-0.114	0.853	0.583	-0.154	0.672	0.616	-0.169	0.507	0.559	-0.213	0.42	0.564	-0.297	0.289	0.603	-0.381	0.1	0.519	-0.279	0.027	0.565	NaN	NaN	NaN	-0.062	0.848	0.204	-0.019	0.672	0.174	0.039	0.539	0.237	0.053	0.431	0.236	0.075	0.27	0.194	0.143	0.087	0.28
801	4.005	-0.198	0.929	0.394	-0.016	0.922	0.552	-0.11	0.853	0.583	-0.151	0.672	0.616	-0.165	0.507	0.559	-0.21	0.42	0.564	-0.294	0.29	0.603	-0.38	0.101	0.519	-0.279	0.027	0.565	NaN	NaN	NaN	-0.056	0.848	0.204	-0.016	0.672	0.173	0.042	0.538	0.237	0.057	0.431	0.235	0.079	0.269	0.195	0.145	0.087	0.28
802	4.01	-0.193	0.929	0.393	-0.012	0.921	0.551	-0.105	0.852	0.582	-0.146	0.672	0.615	-0.161	0.507	0.559	-0.206	0.421	0.565	-0.292	0.291	0.604	-0.379	0.103	0.519	-0.279	0.027	0.565	NaN	NaN	NaN	-0.051	0.848	0.202	-0.012	0.672	0.173	0.045	0.538	0.236	0.06	0.431	0.235	0.081	0.269	0.194	0.146	0.087	0.28
803	4.015	-0.188	0.929	0.392	-0.007	0.921	0.55	-0.101	0.852	0.581	-0.143	0.672	0.614	-0.156	0.507	0.559	-0.202	0.421	0.565	-0.289	0.292	0.604	-0.377	0.104	0.52	-0.279	0.027	0.565	NaN	NaN	NaN	-0.046	0.848	0.202	-0.008	0.672	0.172	0.049	0.538	0.235	0.064	0.431	0.234	0.084	0.269	0.194	0.148	0.086	0.28
804	4.02	-0.184	0.929	0.391	-0.003	0.92	0.55	-0.096	0.852	0.58	-0.139	0.672	0.614	-0.152	0.507	0.559	-0.198	0.421	0.566	-0.286	0.293	0.604	-0.376	0.106	0.52	-0.279	0.027	0.565	NaN	NaN	NaN	-0.041	0.849	0.201	-0.003	0.671	0.171	0.053	0.538	0.235	0.068	0.432	0.233	0.088	0.27	0.193	0.15	0.086	0.28
805	4.025	-0.179	0.929	0.39	0.001	0.919	0.548	-0.092	0.852	0.579	-0.135	0.673	0.613	-0.147	0.507	0.56	-0.194	0.422	0.566	-0.283	0.294	0.604	-0.375	0.109	0.52	-0.279	0.027	0.564	NaN	NaN	NaN	-0.039	0.851	0.2	0.002	0.672	0.17	0.057	0.539	0.234	0.072	0.432	0.232	0.091	0.27	0.193	0.151	0.085	0.279
806	4.03	-0.174	0.929	0.389	0.005	0.919	0.548	-0.087	0.852	0.578	-0.13	0.673	0.613	-0.142	0.507	0.56	-0.19	0.422	0.567	-0.28	0.296	0.605	-0.374	0.111	0.52	-0.279	0.027	0.564	NaN	NaN	NaN	-0.033	0.851	0.199	0.006	0.672	0.169	0.063	0.539	0.232	0.077	0.432	0.231	0.094	0.27	0.192	0.152	0.085	0.279
807	4.035	-0.169	0.93	0.388	0.009	0.919	0.547	-0.083	0.852	0.577	-0.125	0.673	0.612	-0.137	0.507	0.56	-0.185	0.423	0.568	-0.277	0.298	0.606	-0.372	0.113	0.521	-0.279	0.027	0.564	NaN	NaN	NaN	-0.03	0.852	0.198	0.011	0.672	0.168	0.068	0.54	0.231	0.081	0.432	0.23	0.097	0.27	0.191	0.153	0.085	0.278
808	4.04	-0.165	0.93	0.387	0.014	0.92	0.545	-0.079	0.852	0.576	-0.121	0.674	0.612	-0.132	0.507	0.561	-0.18	0.423	0.569	-0.274	0.299	0.607	-0.371	0.116	0.521	-0.279	0.028	0.564	NaN	NaN	NaN	-0.027	0.854	0.197	0.016	0.673	0.167	0.074	0.541	0.23	0.084	0.433	0.229	0.1	0.271	0.19	0.155	0.085	0.278
809	4.045	-0.161	0.931	0.386	0.019	0.92	0.544	-0.074	0.852	0.575	-0.116	0.674	0.611	-0.126	0.507	0.562	-0.175	0.424	0.57	-0.271	0.302	0.607	-0.368	0.118	0.522	-0.278	0.028	0.564	NaN	NaN	NaN	-0.024	0.855	0.197	0.021	0.674	0.166	0.079	0.541	0.228	0.089	0.433	0.228	0.103	0.271	0.189	0.156	0.085	0.277
810	4.05	-0.156	0.932	0.385	0.023	0.92	0.543	-0.07	0.852	0.574	-0.112	0.675	0.611	-0.121	0.507	0.563	-0.169	0.424	0.571	-0.267	0.304	0.608	-0.366	0.121	0.522	-0.278	0.028	0.564	NaN	NaN	NaN	-0.019	0.855	0.196	0.027	0.674	0.164	0.084	0.542	0.227	0.093	0.433	0.227	0.106	0.271	0.187	0.158	0.084	0.277
811	4.055	-0.152	0.933	0.384	0.027	0.921	0.542	-0.066	0.852	0.573	-0.106	0.675	0.61	-0.114	0.507	0.564	-0.164	0.425	0.572	-0.263	0.306	0.608	-0.364	0.124	0.523	-0.278	0.028	0.564	NaN	NaN	NaN	-0.013	0.855	0.195	0.032	0.675	0.163	0.089	0.542	0.226	0.097	0.434	0.226	0.11	0.272	0.186	0.158	0.084	0.277
812	4.06	-0.148	0.933	0.384	0.031	0.921	0.541	-0.062	0.853	0.572	-0.101	0.675	0.61	-0.108	0.508	0.565	-0.158	0.425	0.573	-0.259	0.309	0.609	-0.361	0.127	0.524	-0.277	0.029	0.564	NaN	NaN	NaN	-0.011	0.856	0.194	0.037	0.675	0.161	0.094	0.543	0.225	0.101	0.435	0.225	0.113	0.272	0.185	0.159	0.085	0.277
813	4.065	-0.144	0.934	0.383	0.035	0.922	0.539	-0.057	0.852	0.571	-0.096	0.676	0.61	-0.101	0.508	0.567	-0.151	0.426	0.575	-0.254	0.311	0.61	-0.358	0.131	0.525	-0.277	0.029	0.565	NaN	NaN	NaN	-0.007	0.857	0.192	0.043	0.676	0.16	0.098	0.544	0.224	0.106	0.435	0.224	0.117	0.273	0.184	0.159	0.085	0.277
814	4.07	-0.14	0.935	0.382	0.039	0.922	0.538	-0.054	0.853	0.57	-0.091	0.676	0.609	-0.094	0.508	0.568	-0.145	0.427	0.576	-0.249	0.313	0.611	-0.355	0.134	0.525	-0.276	0.029	0.565	NaN	NaN	NaN	-0.004	0.858	0.191	0.048	0.676	0.159	0.102	0.544	0.223	0.11	0.436	0.224	0.12	0.273	0.183	0.16	0.085	0.277
815	4.075	-0.135	0.936	0.381	0.044	0.923	0.537	-0.049	0.853	0.569	-0.086	0.677	0.609	-0.087	0.508	0.569	-0.138	0.428	0.578	-0.244	0.315	0.612	-0.351	0.137	0.526	-0.276	0.03	0.565	NaN	NaN	NaN	0.001	0.858	0.19	0.053	0.676	0.159	0.106	0.545	0.223	0.113	0.436	0.223	0.124	0.273	0.181	0.16	0.085	0.276
816	4.08	-0.132	0.936	0.38	0.047	0.924	0.535	-0.045	0.853	0.568	-0.08	0.677	0.609	-0.08	0.508	0.571	-0.13	0.428	0.579	-0.238	0.318	0.613	-0.347	0.141	0.527	-0.275	0.03	0.564	NaN	NaN	NaN	0.006	0.858	0.188	0.057	0.677	0.158	0.109	0.545	0.222	0.117	0.436	0.222	0.126	0.274	0.181	0.16	0.085	0.276
817	4.085	-0.127	0.937	0.378	0.051	0.924	0.534	-0.041	0.853	0.567	-0.074	0.677	0.609	-0.072	0.508	0.572	-0.123	0.429	0.581	-0.233	0.32	0.614	-0.343	0.145	0.527	-0.275	0.031	0.564	NaN	NaN	NaN	0.01	0.859	0.187	0.061	0.677	0.157	0.113	0.545	0.221	0.12	0.437	0.222	0.129	0.274	0.18	0.16	0.085	0.276
818	4.09	-0.124	0.938	0.377	0.055	0.925	0.533	-0.037	0.854	0.566	-0.07	0.678	0.609	-0.065	0.509	0.574	-0.115	0.43	0.582	-0.226	0.322	0.616	-0.339	0.149	0.528	-0.274	0.031	0.564	NaN	NaN	NaN	0.015	0.859	0.186	0.064	0.677	0.156	0.116	0.545	0.221	0.123	0.437	0.221	0.131	0.274	0.179	0.161	0.085	0.276
819	4.095	-0.12	0.938	0.375	0.059	0.925	0.532	-0.034	0.854	0.565	-0.065	0.679	0.61	-0.057	0.509	0.575	-0.107	0.43	0.584	-0.219	0.324	0.617	-0.335	0.152	0.529	-0.273	0.032	0.564	NaN	NaN	NaN	0.02	0.859	0.185	0.068	0.677	0.156	0.118	0.545	0.22	0.125	0.437	0.221	0.133	0.274	0.179	0.161	0.085	0.276
820	4.1	-0.116	0.939	0.374	0.062	0.926	0.531	-0.029	0.854	0.564	-0.059	0.679	0.609	-0.049	0.509	0.577	-0.099	0.431	0.586	-0.213	0.327	0.618	-0.329	0.156	0.53	-0.272	0.033	0.564	NaN	NaN	NaN	0.024	0.86	0.184	0.07	0.678	0.155	0.121	0.545	0.22	0.128	0.437	0.22	0.133	0.274	0.179	0.161	0.085	0.276
821	4.105	-0.112	0.939	0.373	0.065	0.926	0.53	-0.026	0.854	0.563	-0.053	0.679	0.609	-0.041	0.509	0.578	-0.091	0.432	0.588	-0.206	0.329	0.619	-0.324	0.16	0.531	-0.271	0.035	0.564	NaN	NaN	NaN	0.028	0.861	0.183	0.073	0.678	0.154	0.123	0.545	0.219	0.129	0.437	0.22	0.134	0.274	0.179	0.162	0.085	0.277
822	4.11	-0.108	0.94	0.371	0.069	0.927	0.529	-0.023	0.855	0.562	-0.047	0.679	0.609	-0.033	0.51	0.58	-0.082	0.432	0.589	-0.198	0.331	0.62	-0.319	0.164	0.532	-0.27	0.036	0.563	NaN	NaN	NaN	0.032	0.862	0.182	0.077	0.678	0.153	0.125	0.545	0.219	0.131	0.437	0.219	0.134	0.274	0.18	0.162	0.085	0.277
823	4.115	-0.104	0.94	0.37	0.072	0.927	0.528	-0.019	0.855	0.561	-0.042	0.679	0.609	-0.025	0.51	0.581	-0.074	0.432	0.591	-0.191	0.334	0.621	-0.314	0.168	0.532	-0.269	0.038	0.563	NaN	NaN	NaN	0.036	0.863	0.181	0.078	0.679	0.153	0.126	0.545	0.218	0.132	0.437	0.219	0.134	0.274	0.18	0.162	0.085	0.277
824	4.12	-0.1	0.941	0.368	0.075	0.928	0.527	-0.015	0.855	0.56	-0.036	0.68	0.609	-0.016	0.51	0.583	-0.065	0.433	0.592	-0.183	0.336	0.622	-0.309	0.173	0.532	-0.267	0.041	0.563	NaN	NaN	NaN	0.041	0.864	0.181	0.079	0.681	0.152	0.129	0.545	0.218	0.133	0.436	0.219	0.134	0.273	0.18	0.162	0.085	0.277
825	4.125	-0.097	0.941	0.367	0.078	0.928	0.527	-0.012	0.856	0.559	-0.03	0.68	0.609	-0.008	0.51	0.584	-0.056	0.433	0.593	-0.176	0.338	0.623	-0.303	0.177	0.533	-0.265	0.044	0.563	NaN	NaN	NaN	0.046	0.865	0.18	0.082	0.682	0.152	0.131	0.545	0.217	0.133	0.436	0.219	0.134	0.273	0.181	0.162	0.085	0.277
826	4.13	-0.093	0.941	0.365	0.081	0.929	0.526	-0.009	0.856	0.558	-0.024	0.68	0.609	0	0.511	0.585	-0.048	0.434	0.594	-0.169	0.34	0.624	-0.299	0.183	0.534	-0.263	0.047	0.563	NaN	NaN	NaN	0.05	0.865	0.179	0.085	0.682	0.151	0.133	0.545	0.217	0.134	0.436	0.219	0.134	0.273	0.181	0.162	0.085	0.277
827	4.135	-0.089	0.942	0.364	0.084	0.929	0.526	-0.005	0.857	0.557	-0.018	0.681	0.609	0.008	0.512	0.586	-0.039	0.435	0.596	-0.161	0.342	0.624	-0.292	0.186	0.534	-0.261	0.051	0.563	NaN	NaN	NaN	0.054	0.866	0.178	0.088	0.683	0.15	0.134	0.545	0.217	0.136	0.436	0.218	0.134	0.273	0.181	0.162	0.085	0.277
828	4.14	-0.086	0.943	0.362	0.087	0.93	0.525	-0.002	0.857	0.556	-0.013	0.681	0.609	0.016	0.513	0.586	-0.03	0.436	0.597	-0.153	0.344	0.625	-0.285	0.19	0.534	-0.26	0.055	0.563	NaN	NaN	NaN	0.058	0.867	0.178	0.091	0.683	0.15	0.136	0.545	0.216	0.137	0.436	0.218	0.134	0.273	0.181	0.162	0.084	0.277
829	4.145	-0.082	0.944	0.361	0.091	0.931	0.525	0.002	0.857	0.555	-0.008	0.681	0.608	0.023	0.514	0.587	-0.022	0.437	0.598	-0.145	0.346	0.626	-0.28	0.195	0.534	-0.256	0.057	0.563	NaN	NaN	NaN	0.062	0.868	0.177	0.094	0.684	0.149	0.139	0.546	0.216	0.138	0.436	0.218	0.135	0.273	0.18	0.162	0.084	0.277
830	4.15	-0.079	0.944	0.36	0.093	0.931	0.524	0.005	0.858	0.554	-0.002	0.682	0.608	0.031	0.514	0.588	-0.014	0.438	0.598	-0.137	0.348	0.626	-0.273	0.198	0.535	-0.252	0.06	0.563	NaN	NaN	NaN	0.065	0.868	0.176	0.097	0.684	0.149	0.14	0.546	0.215	0.139	0.436	0.218	0.136	0.273	0.18	0.162	0.084	0.277
831	4.155	-0.076	0.945	0.359	0.097	0.931	0.524	0.008	0.858	0.553	0.003	0.682	0.608	0.039	0.515	0.588	-0.005	0.439	0.599	-0.129	0.35	0.627	-0.265	0.202	0.534	-0.249	0.063	0.563	NaN	NaN	NaN	0.068	0.869	0.175	0.101	0.685	0.148	0.143	0.546	0.215	0.14	0.437	0.217	0.137	0.273	0.179	0.162	0.084	0.277
832	4.16	-0.072	0.946	0.358	0.1	0.932	0.523	0.011	0.859	0.553	0.008	0.683	0.608	0.046	0.517	0.589	0.003	0.44	0.6	-0.121	0.352	0.627	-0.26	0.207	0.535	-0.245	0.067	0.563	NaN	NaN	NaN	0.072	0.87	0.175	0.104	0.685	0.148	0.145	0.546	0.215	0.142	0.437	0.217	0.138	0.273	0.179	0.162	0.084	0.277
833	4.165	-0.069	0.947	0.357	0.103	0.932	0.523	0.014	0.86	0.552	0.014	0.683	0.608	0.054	0.518	0.589	0.011	0.442	0.6	-0.113	0.354	0.627	-0.253	0.21	0.535	-0.24	0.07	0.564	NaN	NaN	NaN	0.075	0.87	0.174	0.107	0.686	0.147	0.147	0.547	0.215	0.143	0.437	0.216	0.139	0.273	0.178	0.162	0.084	0.277
834	4.17	-0.065	0.947	0.356	0.106	0.933	0.523	0.018	0.861	0.551	0.019	0.684	0.608	0.061	0.519	0.589	0.02	0.443	0.601	-0.106	0.356	0.627	-0.246	0.213	0.535	-0.235	0.074	0.565	NaN	NaN	NaN	0.078	0.871	0.173	0.11	0.686	0.147	0.148	0.547	0.214	0.144	0.437	0.216	0.14	0.273	0.178	0.162	0.084	0.277
835	4.175	-0.061	0.948	0.355	0.109	0.933	0.522	0.021	0.861	0.551	0.025	0.684	0.607	0.068	0.52	0.589	0.028	0.444	0.601	-0.097	0.357	0.628	-0.24	0.218	0.534	-0.23	0.078	0.566	NaN	NaN	NaN	0.081	0.871	0.172	0.113	0.687	0.147	0.15	0.547	0.214	0.145	0.437	0.215	0.142	0.273	0.177	0.163	0.084	0.277
836	4.18	-0.058	0.949	0.355	0.112	0.934	0.522	0.025	0.862	0.551	0.03	0.685	0.607	0.076	0.521	0.589	0.036	0.446	0.601	-0.089	0.359	0.628	-0.233	0.22	0.533	-0.223	0.082	0.567	NaN	NaN	NaN	0.084	0.872	0.172	0.115	0.687	0.146	0.152	0.547	0.213	0.146	0.437	0.215	0.142	0.273	0.177	0.163	0.084	0.277
837	4.185	-0.055	0.949	0.354	0.116	0.934	0.522	0.029	0.862	0.55	0.035	0.685	0.607	0.083	0.522	0.59	0.044	0.447	0.602	-0.082	0.362	0.628	-0.226	0.223	0.533	-0.216	0.085	0.568	NaN	NaN	NaN	0.087	0.872	0.172	0.118	0.688	0.146	0.153	0.548	0.213	0.147	0.437	0.215	0.142	0.273	0.177	0.162	0.084	0.277
838	4.19	-0.051	0.95	0.354	0.12	0.935	0.521	0.033	0.863	0.55	0.04	0.686	0.606	0.091	0.523	0.59	0.052	0.448	0.602	-0.074	0.363	0.628	-0.217	0.225	0.533	-0.208	0.088	0.57	NaN	NaN	NaN	0.091	0.873	0.172	0.121	0.688	0.145	0.154	0.548	0.213	0.148	0.437	0.215	0.142	0.273	0.176	0.162	0.084	0.277
839	4.195	-0.048	0.951	0.354	0.123	0.936	0.521	0.037	0.863	0.55	0.045	0.686	0.606	0.098	0.525	0.59	0.06	0.45	0.602	-0.067	0.365	0.627	-0.209	0.227	0.532	-0.2	0.092	0.571	NaN	NaN	NaN	0.094	0.873	0.171	0.123	0.689	0.145	0.156	0.548	0.212	0.149	0.437	0.215	0.142	0.273	0.176	0.162	0.084	0.277
840	4.2	-0.044	0.951	0.353	0.127	0.937	0.52	0.04	0.864	0.55	0.05	0.687	0.605	0.104	0.526	0.59	0.067	0.451	0.601	-0.059	0.367	0.627	-0.202	0.23	0.531	-0.191	0.095	0.573	NaN	NaN	NaN	0.098	0.874	0.171	0.125	0.689	0.145	0.158	0.548	0.212	0.149	0.437	0.215	0.142	0.273	0.176	0.162	0.084	0.276
841	4.205	-0.041	0.952	0.353	0.13	0.937	0.519	0.044	0.865	0.55	0.056	0.687	0.605	0.111	0.527	0.59	0.075	0.453	0.601	-0.052	0.369	0.626	-0.194	0.232	0.531	-0.182	0.097	0.575	NaN	NaN	NaN	0.101	0.874	0.171	0.128	0.689	0.144	0.159	0.548	0.212	0.15	0.437	0.215	0.142	0.273	0.176	0.162	0.084	0.276
842	4.21	-0.038	0.953	0.353	0.134	0.938	0.519	0.048	0.865	0.55	0.061	0.687	0.604	0.118	0.529	0.59	0.082	0.454	0.601	-0.045	0.37	0.626	-0.186	0.233	0.53	-0.173	0.1	0.577	NaN	NaN	NaN	0.104	0.875	0.17	0.13	0.689	0.144	0.16	0.548	0.212	0.15	0.438	0.215	0.142	0.274	0.176	0.162	0.084	0.276
843	4.215	-0.035	0.954	0.353	0.138	0.939	0.518	0.052	0.866	0.55	0.065	0.688	0.604	0.125	0.53	0.59	0.089	0.456	0.601	-0.037	0.372	0.626	-0.178	0.235	0.529	-0.163	0.102	0.578	NaN	NaN	NaN	0.107	0.875	0.17	0.131	0.69	0.144	0.161	0.548	0.212	0.151	0.438	0.215	0.141	0.274	0.177	0.162	0.084	0.276
844	4.22	-0.031	0.954	0.353	0.141	0.94	0.518	0.056	0.867	0.55	0.071	0.689	0.604	0.132	0.532	0.59	0.096	0.457	0.601	-0.03	0.373	0.625	-0.17	0.236	0.529	-0.154	0.104	0.579	NaN	NaN	NaN	0.11	0.876	0.17	0.133	0.69	0.144	0.162	0.548	0.212	0.151	0.438	0.215	0.141	0.274	0.177	0.162	0.084	0.276
845	4.225	-0.028	0.954	0.353	0.145	0.94	0.517	0.06	0.868	0.55	0.076	0.689	0.604	0.139	0.533	0.59	0.103	0.459	0.601	-0.022	0.374	0.624	-0.161	0.236	0.529	-0.145	0.106	0.58	NaN	NaN	NaN	0.113	0.876	0.17	0.135	0.69	0.144	0.163	0.548	0.211	0.152	0.438	0.215	0.141	0.274	0.177	0.162	0.084	0.276
846	4.23	-0.025	0.955	0.353	0.149	0.941	0.517	0.064	0.869	0.55	0.081	0.69	0.603	0.145	0.535	0.59	0.11	0.46	0.6	-0.015	0.375	0.624	-0.153	0.236	0.529	-0.135	0.108	0.581	NaN	NaN	NaN	0.115	0.876	0.169	0.136	0.69	0.144	0.164	0.549	0.211	0.152	0.438	0.215	0.141	0.274	0.177	0.162	0.084	0.276
847	4.235	-0.022	0.956	0.353	0.152	0.942	0.516	0.067	0.87	0.55	0.086	0.69	0.603	0.152	0.536	0.59	0.118	0.461	0.6	-0.007	0.377	0.623	-0.144	0.236	0.528	-0.126	0.109	0.582	NaN	NaN	NaN	0.117	0.877	0.169	0.138	0.69	0.143	0.165	0.549	0.212	0.152	0.438	0.215	0.141	0.274	0.177	0.162	0.084	0.276
848	4.24	-0.018	0.957	0.353	0.156	0.943	0.516	0.071	0.871	0.55	0.092	0.691	0.603	0.158	0.537	0.59	0.125	0.463	0.6	0	0.378	0.622	-0.135	0.236	0.528	-0.116	0.109	0.583	NaN	NaN	NaN	0.12	0.877	0.169	0.139	0.69	0.143	0.166	0.549	0.212	0.153	0.438	0.215	0.141	0.274	0.177	0.162	0.084	0.276
849	4.245	-0.015	0.957	0.353	0.159	0.944	0.515	0.075	0.872	0.55	0.097	0.691	0.603	0.165	0.538	0.589	0.132	0.464	0.599	0.008	0.378	0.622	-0.126	0.235	0.528	-0.106	0.109	0.584	NaN	NaN	NaN	0.122	0.877	0.168	0.141	0.69	0.144	0.167	0.549	0.212	0.153	0.438	0.215	0.142	0.274	0.176	0.162	0.085	0.276
850	4.25	-0.012	0.958	0.353	0.163	0.944	0.515	0.079	0.873	0.55	0.102	0.692	0.603	0.171	0.54	0.589	0.139	0.465	0.599	0.016	0.379	0.622	-0.117	0.234	0.528	-0.095	0.109	0.585	NaN	NaN	NaN	0.125	0.877	0.168	0.142	0.69	0.144	0.167	0.549	0.212	0.154	0.438	0.215	0.142	0.275	0.176	0.162	0.085	0.276
851	4.255	-0.008	0.959	0.353	0.166	0.945	0.515	0.082	0.873	0.55	0.108	0.693	0.603	0.178	0.541	0.589	0.146	0.466	0.599	0.023	0.379	0.621	-0.108	0.233	0.528	-0.085	0.108	0.585	NaN	NaN	NaN	0.128	0.876	0.168	0.143	0.69	0.144	0.168	0.549	0.212	0.155	0.439	0.215	0.143	0.275	0.176	0.162	0.085	0.276
852	4.26	-0.005	0.959	0.353	0.17	0.946	0.514	0.086	0.874	0.55	0.113	0.694	0.603	0.184	0.542	0.589	0.153	0.467	0.598	0.031	0.379	0.621	-0.099	0.232	0.528	-0.074	0.108	0.586	NaN	NaN	NaN	0.13	0.877	0.168	0.145	0.69	0.144	0.169	0.549	0.211	0.156	0.439	0.215	0.143	0.275	0.176	0.162	0.085	0.276
853	4.265	-0.002	0.96	0.353	0.174	0.947	0.514	0.09	0.875	0.55	0.118	0.694	0.603	0.191	0.543	0.589	0.159	0.468	0.598	0.039	0.38	0.621	-0.09	0.23	0.528	-0.063	0.107	0.586	NaN	NaN	NaN	0.132	0.876	0.167	0.146	0.69	0.143	0.17	0.549	0.211	0.156	0.439	0.215	0.143	0.275	0.176	0.162	0.085	0.276
854	4.27	0.001	0.961	0.353	0.178	0.948	0.514	0.094	0.876	0.55	0.123	0.695	0.604	0.197	0.544	0.588	0.166	0.469	0.597	0.047	0.379	0.62	-0.079	0.228	0.528	-0.051	0.106	0.587	NaN	NaN	NaN	0.135	0.877	0.167	0.148	0.691	0.144	0.171	0.549	0.212	0.156	0.44	0.215	0.143	0.276	0.176	0.162	0.085	0.276
855	4.275	0.005	0.961	0.353	0.181	0.948	0.513	0.098	0.877	0.55	0.129	0.696	0.604	0.203	0.545	0.588	0.173	0.47	0.597	0.054	0.379	0.62	-0.07	0.225	0.529	-0.039	0.105	0.587	NaN	NaN	NaN	0.137	0.877	0.167	0.149	0.691	0.144	0.172	0.549	0.212	0.157	0.44	0.215	0.143	0.276	0.176	0.162	0.085	0.276
856	4.28	0.008	0.962	0.353	0.185	0.948	0.513	0.102	0.877	0.55	0.134	0.696	0.604	0.209	0.547	0.588	0.18	0.47	0.596	0.062	0.379	0.62	-0.062	0.224	0.529	-0.026	0.104	0.587	NaN	NaN	NaN	0.14	0.877	0.166	0.15	0.691	0.144	0.173	0.549	0.212	0.157	0.44	0.215	0.143	0.276	0.177	0.162	0.085	0.276
857	4.285	0.011	0.962	0.353	0.188	0.949	0.513	0.106	0.878	0.55	0.139	0.697	0.604	0.216	0.547	0.587	0.186	0.471	0.596	0.07	0.378	0.619	-0.052	0.222	0.529	-0.014	0.102	0.588	NaN	NaN	NaN	0.142	0.878	0.166	0.151	0.692	0.144	0.174	0.55	0.212	0.157	0.44	0.215	0.143	0.276	0.177	0.162	0.085	0.276
858	4.29	0.015	0.962	0.353	0.192	0.949	0.512	0.109	0.878	0.55	0.145	0.698	0.604	0.222	0.548	0.587	0.193	0.471	0.596	0.078	0.377	0.619	-0.042	0.22	0.53	-0.002	0.1	0.588	NaN	NaN	NaN	0.145	0.878	0.166	0.153	0.692	0.144	0.175	0.55	0.212	0.157	0.44	0.215	0.143	0.276	0.177	0.162	0.085	0.276
859	4.295	0.017	0.963	0.353	0.195	0.95	0.512	0.113	0.879	0.55	0.151	0.699	0.604	0.228	0.55	0.587	0.2	0.472	0.595	0.086	0.376	0.619	-0.032	0.217	0.53	0.01	0.099	0.588	NaN	NaN	NaN	0.147	0.878	0.166	0.155	0.692	0.144	0.176	0.55	0.211	0.158	0.44	0.215	0.143	0.277	0.177	0.162	0.085	0.276
860	4.3	0.021	0.963	0.353	0.199	0.95	0.512	0.117	0.879	0.55	0.156	0.7	0.605	0.234	0.55	0.586	0.207	0.472	0.595	0.094	0.374	0.619	-0.022	0.214	0.531	0.023	0.097	0.588	NaN	NaN	NaN	0.149	0.878	0.166	0.156	0.692	0.144	0.176	0.55	0.211	0.159	0.44	0.216	0.143	0.277	0.177	0.162	0.085	0.276
861	4.305	0.024	0.963	0.354	0.201	0.951	0.511	0.121	0.88	0.55	0.16	0.701	0.605	0.24	0.551	0.586	0.213	0.473	0.594	0.102	0.373	0.619	-0.013	0.211	0.531	0.035	0.095	0.588	NaN	NaN	NaN	0.153	0.879	0.166	0.157	0.692	0.144	0.177	0.55	0.212	0.16	0.44	0.216	0.143	0.277	0.178	0.162	0.085	0.276
862	4.31	0.027	0.963	0.354	0.204	0.951	0.511	0.125	0.88	0.55	0.165	0.702	0.605	0.245	0.552	0.586	0.22	0.473	0.594	0.11	0.372	0.619	-0.003	0.208	0.531	0.047	0.092	0.588	NaN	NaN	NaN	0.155	0.878	0.166	0.159	0.692	0.144	0.178	0.55	0.212	0.161	0.44	0.216	0.143	0.277	0.178	0.162	0.085	0.276
863	4.315	0.03	0.964	0.354	0.207	0.951	0.51	0.128	0.88	0.55	0.17	0.702	0.606	0.251	0.554	0.586	0.226	0.473	0.593	0.119	0.37	0.62	0.007	0.205	0.532	0.06	0.09	0.587	NaN	NaN	NaN	0.157	0.879	0.166	0.161	0.692	0.144	0.179	0.55	0.212	0.162	0.44	0.216	0.143	0.277	0.178	0.162	0.085	0.276
864	4.32	0.033	0.964	0.354	0.21	0.951	0.51	0.133	0.881	0.55	0.176	0.703	0.606	0.257	0.554	0.585	0.233	0.473	0.593	0.128	0.368	0.62	0.018	0.201	0.532	0.073	0.087	0.587	NaN	NaN	NaN	0.16	0.879	0.166	0.162	0.692	0.144	0.181	0.55	0.212	0.162	0.44	0.216	0.144	0.277	0.178	0.162	0.085	0.276
865	4.325	0.036	0.964	0.354	0.214	0.951	0.51	0.136	0.881	0.551	0.181	0.704	0.607	0.262	0.555	0.585	0.24	0.473	0.592	0.136	0.366	0.62	0.029	0.197	0.533	0.086	0.085	0.588	NaN	NaN	NaN	0.162	0.879	0.166	0.164	0.692	0.144	0.182	0.55	0.212	0.163	0.44	0.216	0.144	0.277	0.178	0.162	0.085	0.277
866	4.33	0.04	0.964	0.355	0.217	0.952	0.509	0.14	0.882	0.551	0.186	0.704	0.607	0.268	0.556	0.585	0.246	0.474	0.592	0.144	0.364	0.62	0.04	0.193	0.533	0.098	0.082	0.588	NaN	NaN	NaN	0.165	0.878	0.166	0.166	0.692	0.145	0.183	0.55	0.212	0.164	0.44	0.216	0.144	0.277	0.178	0.162	0.085	0.277
867	4.335	0.042	0.965	0.355	0.22	0.952	0.509	0.144	0.882	0.551	0.191	0.705	0.607	0.274	0.557	0.584	0.252	0.474	0.592	0.152	0.362	0.62	0.05	0.19	0.533	0.111	0.08	0.588	NaN	NaN	NaN	0.167	0.878	0.166	0.168	0.692	0.145	0.184	0.55	0.212	0.164	0.44	0.216	0.145	0.277	0.178	0.162	0.085	0.277
868	4.34	0.046	0.965	0.355	0.224	0.952	0.509	0.149	0.882	0.551	0.197	0.706	0.607	0.28	0.558	0.584	0.258	0.474	0.591	0.161	0.36	0.62	0.061	0.186	0.534	0.124	0.077	0.588	NaN	NaN	NaN	0.17	0.878	0.166	0.17	0.692	0.145	0.186	0.55	0.212	0.165	0.44	0.216	0.145	0.277	0.178	0.162	0.085	0.277
869	4.345	0.049	0.965	0.355	0.227	0.953	0.509	0.152	0.883	0.551	0.202	0.706	0.607	0.285	0.558	0.583	0.265	0.474	0.591	0.169	0.357	0.621	0.072	0.182	0.534	0.137	0.074	0.588	NaN	NaN	NaN	0.173	0.878	0.166	0.172	0.693	0.145	0.187	0.55	0.212	0.166	0.44	0.217	0.146	0.277	0.178	0.162	0.085	0.277
870	4.35	0.052	0.965	0.355	0.231	0.953	0.508	0.155	0.883	0.551	0.207	0.707	0.608	0.29	0.559	0.583	0.271	0.474	0.59	0.177	0.355	0.621	0.083	0.179	0.535	0.15	0.072	0.588	NaN	NaN	NaN	0.175	0.878	0.166	0.174	0.693	0.145	0.188	0.55	0.212	0.167	0.441	0.217	0.146	0.277	0.178	0.163	0.085	0.277
871	4.355	0.055	0.965	0.356	0.234	0.953	0.508	0.158	0.883	0.552	0.211	0.707	0.608	0.296	0.559	0.583	0.277	0.473	0.59	0.186	0.353	0.621	0.094	0.175	0.535	0.163	0.07	0.588	NaN	NaN	NaN	0.178	0.878	0.166	0.176	0.693	0.145	0.19	0.55	0.212	0.168	0.441	0.217	0.147	0.277	0.178	0.163	0.085	0.277
872	4.36	0.058	0.965	0.356	0.238	0.953	0.508	0.162	0.883	0.552	0.216	0.707	0.608	0.301	0.56	0.582	0.283	0.473	0.59	0.194	0.351	0.622	0.105	0.171	0.535	0.176	0.068	0.588	NaN	NaN	NaN	0.18	0.878	0.166	0.178	0.693	0.145	0.191	0.55	0.212	0.17	0.441	0.217	0.148	0.277	0.178	0.163	0.085	0.277
873	4.365	0.061	0.965	0.356	0.24	0.953	0.508	0.165	0.884	0.552	0.22	0.707	0.608	0.306	0.56	0.582	0.289	0.473	0.589	0.203	0.348	0.622	0.116	0.167	0.536	0.189	0.065	0.589	NaN	NaN	NaN	0.183	0.878	0.166	0.18	0.693	0.145	0.193	0.549	0.213	0.171	0.441	0.217	0.148	0.277	0.178	0.163	0.085	0.277
874	4.37	0.064	0.965	0.356	0.244	0.954	0.508	0.169	0.883	0.552	0.226	0.708	0.608	0.311	0.561	0.581	0.295	0.473	0.589	0.211	0.347	0.622	0.128	0.164	0.537	0.203	0.063	0.589	NaN	NaN	NaN	0.186	0.878	0.166	0.182	0.692	0.145	0.194	0.55	0.213	0.172	0.441	0.217	0.149	0.278	0.178	0.163	0.086	0.277
875	4.375	0.067	0.965	0.357	0.247	0.953	0.508	0.173	0.884	0.552	0.23	0.708	0.608	0.316	0.561	0.58	0.3	0.473	0.589	0.219	0.345	0.622	0.139	0.16	0.537	0.216	0.061	0.59	NaN	NaN	NaN	0.188	0.878	0.166	0.183	0.692	0.145	0.196	0.55	0.213	0.173	0.441	0.217	0.15	0.278	0.178	0.163	0.086	0.277
876	4.38	0.07	0.966	0.357	0.25	0.954	0.508	0.176	0.884	0.552	0.234	0.708	0.608	0.32	0.562	0.58	0.306	0.473	0.588	0.227	0.343	0.622	0.15	0.156	0.538	0.229	0.059	0.59	NaN	NaN	NaN	0.19	0.878	0.166	0.186	0.692	0.145	0.198	0.55	0.213	0.174	0.441	0.217	0.15	0.278	0.179	0.163	0.086	0.277
877	4.385	0.073	0.966	0.357	0.254	0.954	0.507	0.18	0.884	0.552	0.238	0.708	0.608	0.324	0.563	0.58	0.311	0.472	0.588	0.235	0.341	0.623	0.161	0.153	0.539	0.243	0.058	0.591	NaN	NaN	NaN	0.193	0.878	0.167	0.188	0.692	0.145	0.199	0.55	0.213	0.175	0.441	0.217	0.151	0.278	0.179	0.163	0.086	0.277
878	4.39	0.076	0.966	0.357	0.257	0.953	0.507	0.183	0.884	0.552	0.242	0.707	0.607	0.329	0.562	0.579	0.317	0.472	0.587	0.243	0.339	0.623	0.173	0.149	0.539	0.256	0.056	0.592	NaN	NaN	NaN	0.196	0.878	0.167	0.19	0.692	0.145	0.2	0.55	0.213	0.176	0.441	0.217	0.151	0.278	0.179	0.164	0.086	0.277
879	4.395	0.079	0.966	0.358	0.26	0.953	0.507	0.186	0.884	0.552	0.246	0.707	0.607	0.334	0.562	0.578	0.322	0.472	0.587	0.251	0.337	0.623	0.185	0.146	0.54	0.27	0.054	0.592	NaN	NaN	NaN	0.199	0.878	0.167	0.192	0.692	0.145	0.202	0.549	0.214	0.178	0.441	0.218	0.152	0.279	0.179	0.164	0.086	0.277
880	4.4	0.082	0.966	0.358	0.264	0.953	0.507	0.19	0.884	0.552	0.249	0.707	0.607	0.338	0.562	0.578	0.328	0.472	0.586	0.259	0.336	0.623	0.196	0.143	0.541	0.283	0.053	0.593	NaN	NaN	NaN	0.201	0.878	0.167	0.194	0.692	0.145	0.204	0.55	0.214	0.179	0.441	0.218	0.153	0.279	0.179	0.164	0.086	0.278
881	4.405	0.085	0.966	0.358	0.268	0.953	0.507	0.194	0.883	0.552	0.253	0.706	0.607	0.342	0.562	0.577	0.333	0.472	0.586	0.267	0.334	0.623	0.208	0.14	0.542	0.297	0.052	0.594	NaN	NaN	NaN	0.204	0.878	0.167	0.196	0.692	0.145	0.205	0.55	0.214	0.18	0.441	0.218	0.153	0.279	0.179	0.164	0.086	0.278
882	4.41	0.088	0.965	0.358	0.271	0.953	0.507	0.197	0.883	0.553	0.256	0.706	0.606	0.346	0.562	0.576	0.338	0.472	0.585	0.274	0.333	0.623	0.22	0.137	0.543	0.31	0.05	0.595	NaN	NaN	NaN	0.207	0.878	0.167	0.199	0.692	0.146	0.207	0.55	0.214	0.181	0.441	0.218	0.154	0.279	0.179	0.164	0.086	0.278
883	4.415	0.091	0.965	0.359	0.274	0.953	0.507	0.201	0.883	0.553	0.259	0.705	0.606	0.35	0.562	0.576	0.343	0.471	0.585	0.281	0.331	0.623	0.231	0.133	0.544	0.324	0.049	0.597	NaN	NaN	NaN	0.209	0.878	0.167	0.201	0.692	0.146	0.208	0.549	0.214	0.182	0.441	0.218	0.154	0.279	0.179	0.164	0.086	0.278
884	4.42	0.095	0.965	0.359	0.277	0.953	0.507	0.204	0.883	0.553	0.262	0.704	0.605	0.354	0.562	0.575	0.348	0.471	0.584	0.289	0.33	0.623	0.242	0.129	0.544	0.337	0.048	0.598	NaN	NaN	NaN	0.212	0.878	0.167	0.202	0.692	0.146	0.21	0.549	0.214	0.184	0.441	0.218	0.155	0.279	0.179	0.164	0.086	0.278
885	4.425	0.098	0.965	0.359	0.28	0.953	0.507	0.207	0.883	0.553	0.265	0.703	0.605	0.357	0.561	0.574	0.353	0.471	0.583	0.296	0.329	0.623	0.254	0.126	0.545	0.35	0.048	0.599	NaN	NaN	NaN	0.214	0.878	0.167	0.205	0.692	0.146	0.211	0.549	0.214	0.185	0.441	0.219	0.155	0.28	0.179	0.164	0.086	0.278
886	4.43	0.101	0.965	0.36	0.283	0.952	0.507	0.21	0.883	0.553	0.268	0.703	0.605	0.361	0.561	0.573	0.357	0.47	0.583	0.303	0.327	0.623	0.267	0.124	0.547	0.363	0.047	0.6	NaN	NaN	NaN	0.217	0.877	0.167	0.206	0.692	0.146	0.213	0.55	0.214	0.186	0.441	0.219	0.156	0.28	0.179	0.164	0.086	0.278
887	4.435	0.104	0.964	0.36	0.287	0.952	0.507	0.214	0.883	0.553	0.271	0.702	0.604	0.365	0.56	0.572	0.361	0.47	0.582	0.31	0.326	0.623	0.279	0.122	0.548	0.377	0.047	0.601	NaN	NaN	NaN	0.221	0.877	0.167	0.208	0.692	0.147	0.214	0.55	0.214	0.187	0.441	0.219	0.156	0.28	0.179	0.165	0.086	0.278
888	4.44	0.107	0.964	0.36	0.29	0.952	0.507	0.217	0.882	0.553	0.274	0.701	0.604	0.368	0.56	0.572	0.367	0.469	0.582	0.317	0.325	0.622	0.29	0.12	0.549	0.391	0.046	0.602	NaN	NaN	NaN	0.223	0.877	0.167	0.21	0.692	0.147	0.216	0.549	0.215	0.188	0.441	0.219	0.157	0.28	0.179	0.165	0.086	0.278
889	4.445	0.111	0.964	0.36	0.294	0.952	0.507	0.22	0.882	0.553	0.277	0.7	0.604	0.371	0.56	0.571	0.371	0.469	0.581	0.324	0.324	0.623	0.302	0.117	0.551	0.404	0.046	0.603	NaN	NaN	NaN	0.225	0.877	0.167	0.212	0.692	0.147	0.217	0.549	0.215	0.189	0.442	0.219	0.158	0.28	0.18	0.165	0.086	0.278
890	4.45	0.114	0.964	0.361	0.297	0.952	0.507	0.224	0.882	0.553	0.281	0.699	0.603	0.374	0.559	0.57	0.375	0.469	0.58	0.331	0.322	0.623	0.313	0.115	0.552	0.417	0.046	0.604	NaN	NaN	NaN	0.228	0.877	0.167	0.214	0.692	0.147	0.219	0.549	0.215	0.191	0.442	0.219	0.159	0.28	0.18	0.165	0.086	0.278
891	4.455	0.117	0.963	0.361	0.3	0.951	0.508	0.227	0.881	0.553	0.284	0.699	0.603	0.378	0.558	0.569	0.379	0.468	0.579	0.338	0.321	0.622	0.325	0.113	0.552	0.429	0.046	0.606	NaN	NaN	NaN	0.232	0.877	0.168	0.216	0.692	0.147	0.221	0.549	0.215	0.192	0.442	0.22	0.159	0.28	0.18	0.165	0.086	0.278
892	4.46	0.12	0.963	0.361	0.304	0.951	0.508	0.23	0.881	0.553	0.287	0.698	0.603	0.381	0.557	0.569	0.383	0.467	0.579	0.345	0.319	0.622	0.337	0.111	0.553	0.442	0.046	0.607	NaN	NaN	NaN	0.234	0.877	0.168	0.218	0.692	0.148	0.222	0.549	0.215	0.193	0.441	0.22	0.16	0.28	0.18	0.165	0.086	0.279
893	4.465	0.124	0.963	0.362	0.307	0.951	0.508	0.234	0.881	0.553	0.289	0.697	0.602	0.384	0.557	0.568	0.387	0.467	0.578	0.352	0.318	0.622	0.349	0.109	0.554	0.456	0.046	0.608	NaN	NaN	NaN	0.237	0.877	0.168	0.22	0.692	0.148	0.223	0.549	0.215	0.194	0.441	0.22	0.161	0.281	0.18	0.165	0.087	0.279
894	4.47	0.127	0.963	0.362	0.311	0.951	0.508	0.237	0.88	0.554	0.292	0.696	0.602	0.387	0.556	0.567	0.392	0.466	0.577	0.359	0.317	0.622	0.361	0.108	0.555	0.468	0.046	0.609	NaN	NaN	NaN	0.24	0.877	0.168	0.221	0.692	0.148	0.225	0.549	0.216	0.195	0.441	0.22	0.161	0.281	0.18	0.165	0.087	0.279
895	4.475	0.13	0.962	0.363	0.314	0.95	0.508	0.24	0.88	0.554	0.295	0.695	0.602	0.39	0.555	0.566	0.396	0.465	0.577	0.366	0.315	0.622	0.374	0.106	0.556	0.481	0.047	0.61	NaN	NaN	NaN	0.243	0.876	0.169	0.223	0.692	0.148	0.227	0.549	0.216	0.196	0.442	0.22	0.162	0.281	0.18	0.165	0.087	0.279
896	4.48	0.133	0.962	0.363	0.318	0.95	0.508	0.244	0.879	0.554	0.297	0.694	0.601	0.393	0.555	0.566	0.4	0.464	0.577	0.373	0.314	0.622	0.384	0.104	0.557	0.494	0.048	0.611	NaN	NaN	NaN	0.245	0.876	0.169	0.226	0.692	0.148	0.229	0.549	0.216	0.197	0.442	0.22	0.162	0.281	0.18	0.165	0.087	0.279
897	4.485	0.137	0.962	0.363	0.321	0.95	0.508	0.247	0.879	0.554	0.301	0.693	0.601	0.396	0.554	0.565	0.404	0.463	0.576	0.38	0.313	0.622	0.395	0.103	0.557	0.507	0.049	0.611	NaN	NaN	NaN	0.248	0.876	0.169	0.228	0.691	0.149	0.23	0.549	0.216	0.199	0.442	0.221	0.163	0.281	0.18	0.165	0.087	0.279
898	4.49	0.14	0.961	0.364	0.325	0.949	0.508	0.251	0.879	0.554	0.303	0.692	0.601	0.399	0.553	0.564	0.408	0.463	0.575	0.387	0.311	0.622	0.407	0.101	0.558	0.519	0.05	0.612	NaN	NaN	NaN	0.252	0.876	0.169	0.23	0.692	0.149	0.232	0.549	0.217	0.2	0.442	0.221	0.164	0.282	0.181	0.165	0.087	0.279
899	4.495	0.143	0.961	0.364	0.329	0.949	0.508	0.255	0.878	0.554	0.306	0.691	0.601	0.401	0.552	0.564	0.412	0.462	0.575	0.394	0.309	0.622	0.418	0.1	0.559	0.531	0.051	0.613	NaN	NaN	NaN	0.254	0.876	0.169	0.232	0.692	0.149	0.233	0.549	0.217	0.201	0.442	0.221	0.165	0.282	0.181	0.166	0.087	0.279
900	4.5	0.147	0.961	0.364	0.332	0.949	0.509	0.258	0.878	0.554	0.309	0.691	0.601	0.404	0.551	0.563	0.415	0.461	0.574	0.401	0.308	0.622	0.429	0.099	0.559	0.543	0.052	0.614	NaN	NaN	NaN	0.257	0.875	0.17	0.234	0.692	0.149	0.235	0.548	0.217	0.202	0.442	0.221	0.165	0.282	0.181	0.166	0.087	0.279
901	4.505	0.15	0.96	0.365	0.336	0.948	0.509	0.261	0.877	0.554	0.312	0.69	0.601	0.407	0.55	0.563	0.419	0.46	0.574	0.407	0.307	0.622	0.439	0.098	0.559	0.554	0.054	0.614	NaN	NaN	NaN	0.26	0.875	0.17	0.236	0.692	0.149	0.235	0.548	0.217	0.204	0.442	0.222	0.166	0.282	0.181	0.166	0.087	0.28
902	4.51	0.154	0.96	0.365	0.34	0.948	0.509	0.265	0.877	0.554	0.315	0.689	0.601	0.41	0.549	0.563	0.423	0.459	0.574	0.414	0.306	0.622	0.45	0.098	0.56	0.566	0.055	0.615	NaN	NaN	NaN	0.263	0.875	0.17	0.238	0.692	0.15	0.237	0.548	0.217	0.205	0.442	0.222	0.166	0.282	0.182	0.166	0.087	0.28
903	4.515	0.157	0.959	0.365	0.343	0.948	0.509	0.269	0.876	0.554	0.318	0.689	0.601	0.412	0.548	0.562	0.426	0.458	0.573	0.42	0.305	0.622	0.46	0.097	0.56	0.577	0.057	0.615	NaN	NaN	NaN	0.266	0.875	0.17	0.24	0.692	0.15	0.239	0.549	0.218	0.207	0.442	0.222	0.167	0.282	0.182	0.166	0.087	0.28
904	4.52	0.161	0.959	0.366	0.347	0.947	0.509	0.272	0.876	0.554	0.322	0.689	0.601	0.415	0.547	0.562	0.43	0.457	0.573	0.426	0.304	0.622	0.47	0.097	0.561	0.588	0.058	0.615	NaN	NaN	NaN	0.269	0.874	0.171	0.243	0.692	0.15	0.24	0.548	0.217	0.208	0.442	0.222	0.167	0.282	0.182	0.166	0.088	0.28
905	4.525	0.164	0.959	0.366	0.351	0.947	0.509	0.276	0.875	0.554	0.325	0.688	0.601	0.417	0.546	0.562	0.434	0.457	0.573	0.433	0.303	0.622	0.48	0.096	0.561	0.599	0.06	0.616	NaN	NaN	NaN	0.272	0.874	0.171	0.245	0.692	0.15	0.241	0.547	0.217	0.209	0.442	0.223	0.168	0.283	0.182	0.167	0.088	0.28
906	4.53	0.167	0.958	0.366	0.355	0.946	0.51	0.28	0.875	0.555	0.328	0.687	0.601	0.42	0.545	0.562	0.437	0.456	0.572	0.439	0.302	0.622	0.49	0.096	0.561	0.609	0.061	0.616	NaN	NaN	NaN	0.275	0.873	0.172	0.247	0.691	0.15	0.244	0.547	0.218	0.21	0.442	0.223	0.169	0.283	0.183	0.167	0.088	0.28
907	4.535	0.171	0.957	0.367	0.358	0.946	0.51	0.283	0.874	0.555	0.331	0.687	0.601	0.423	0.544	0.562	0.441	0.455	0.572	0.445	0.301	0.622	0.499	0.096	0.561	0.619	0.063	0.615	NaN	NaN	NaN	0.28	0.872	0.172	0.249	0.692	0.151	0.245	0.548	0.218	0.212	0.442	0.223	0.17	0.283	0.183	0.167	0.088	0.28
908	4.54	0.174	0.957	0.367	0.362	0.945	0.51	0.288	0.874	0.555	0.335	0.686	0.601	0.425	0.543	0.562	0.444	0.454	0.571	0.45	0.3	0.622	0.508	0.095	0.562	0.629	0.064	0.615	NaN	NaN	NaN	0.287	0.87	0.173	0.252	0.692	0.151	0.246	0.548	0.218	0.213	0.442	0.224	0.17	0.284	0.183	0.167	0.088	0.28
909	4.545	0.179	0.956	0.368	0.366	0.945	0.51	0.291	0.874	0.555	0.338	0.686	0.601	0.428	0.542	0.562	0.448	0.453	0.571	0.456	0.299	0.622	0.517	0.095	0.562	0.638	0.066	0.615	NaN	NaN	NaN	0.285	0.872	0.173	0.254	0.691	0.151	0.248	0.548	0.218	0.214	0.442	0.224	0.171	0.284	0.183	0.167	0.088	0.28
910	4.55	0.182	0.956	0.368	0.37	0.944	0.511	0.295	0.873	0.555	0.341	0.685	0.602	0.431	0.541	0.561	0.451	0.452	0.57	0.462	0.298	0.622	0.525	0.095	0.562	0.647	0.067	0.615	NaN	NaN	NaN	0.29	0.871	0.173	0.256	0.691	0.151	0.25	0.548	0.219	0.216	0.442	0.224	0.172	0.284	0.183	0.167	0.089	0.28
911	4.555	0.186	0.955	0.369	0.374	0.944	0.511	0.299	0.873	0.556	0.345	0.684	0.602	0.434	0.54	0.561	0.454	0.451	0.57	0.467	0.297	0.621	0.534	0.095	0.562	0.656	0.068	0.615	NaN	NaN	NaN	0.296	0.869	0.174	0.258	0.691	0.152	0.252	0.548	0.219	0.217	0.443	0.225	0.172	0.284	0.184	0.168	0.089	0.281
912	4.56	0.19	0.954	0.369	0.378	0.944	0.511	0.303	0.872	0.556	0.348	0.684	0.602	0.437	0.538	0.56	0.458	0.45	0.57	0.472	0.297	0.621	0.542	0.095	0.562	0.664	0.07	0.615	NaN	NaN	NaN	0.297	0.87	0.174	0.261	0.691	0.152	0.254	0.548	0.22	0.219	0.443	0.225	0.173	0.284	0.184	0.168	0.089	0.281
913	4.565	0.194	0.954	0.37	0.382	0.943	0.511	0.307	0.872	0.557	0.352	0.683	0.602	0.439	0.537	0.56	0.461	0.449	0.569	0.477	0.296	0.621	0.549	0.095	0.562	0.672	0.07	0.614	NaN	NaN	NaN	0.302	0.868	0.175	0.264	0.69	0.152	0.256	0.548	0.22	0.22	0.443	0.225	0.174	0.285	0.184	0.168	0.089	0.281
914	4.57	0.198	0.953	0.371	0.386	0.943	0.512	0.311	0.871	0.557	0.355	0.682	0.602	0.442	0.536	0.56	0.464	0.448	0.568	0.482	0.295	0.621	0.556	0.095	0.562	0.68	0.071	0.614	NaN	NaN	NaN	0.305	0.868	0.176	0.266	0.69	0.153	0.258	0.548	0.22	0.222	0.443	0.226	0.175	0.285	0.185	0.168	0.089	0.281
915	4.575	0.202	0.953	0.371	0.39	0.942	0.512	0.316	0.871	0.558	0.359	0.682	0.602	0.445	0.535	0.56	0.467	0.448	0.568	0.486	0.295	0.62	0.563	0.095	0.562	0.687	0.072	0.613	NaN	NaN	NaN	0.314	0.866	0.177	0.268	0.69	0.154	0.26	0.548	0.221	0.223	0.443	0.226	0.176	0.285	0.185	0.168	0.089	0.281
916	4.58	0.205	0.952	0.372	0.394	0.942	0.513	0.319	0.87	0.559	0.362	0.681	0.603	0.449	0.534	0.56	0.471	0.447	0.568	0.491	0.294	0.62	0.57	0.095	0.561	0.694	0.073	0.613	NaN	NaN	NaN	0.314	0.866	0.177	0.271	0.69	0.154	0.262	0.548	0.221	0.225	0.443	0.226	0.177	0.286	0.185	0.168	0.089	0.281
917	4.585	0.209	0.952	0.373	0.398	0.941	0.513	0.323	0.87	0.559	0.366	0.68	0.603	0.452	0.534	0.559	0.475	0.446	0.568	0.495	0.293	0.62	0.575	0.095	0.561	0.7	0.073	0.612	NaN	NaN	NaN	0.313	0.868	0.177	0.273	0.69	0.155	0.264	0.548	0.222	0.227	0.443	0.227	0.179	0.286	0.185	0.168	0.089	0.281
918	4.59	0.213	0.951	0.374	0.402	0.941	0.514	0.328	0.87	0.56	0.37	0.68	0.603	0.455	0.533	0.558	0.477	0.445	0.568	0.5	0.293	0.619	0.581	0.095	0.561	0.706	0.074	0.611	NaN	NaN	NaN	0.321	0.866	0.179	0.275	0.69	0.155	0.266	0.547	0.223	0.229	0.443	0.227	0.18	0.286	0.185	0.168	0.09	0.281
919	4.595	0.217	0.951	0.375	0.406	0.941	0.514	0.332	0.869	0.56	0.373	0.679	0.603	0.458	0.532	0.558	0.481	0.445	0.567	0.504	0.292	0.619	0.586	0.094	0.56	0.712	0.073	0.61	NaN	NaN	NaN	0.326	0.865	0.18	0.277	0.689	0.156	0.268	0.547	0.223	0.231	0.443	0.228	0.181	0.286	0.185	0.168	0.09	0.282
920	4.6	0.221	0.951	0.375	0.411	0.94	0.515	0.336	0.869	0.561	0.377	0.678	0.603	0.462	0.531	0.558	0.485	0.444	0.567	0.509	0.291	0.618	0.591	0.093	0.56	0.717	0.073	0.609	0.397	0.942	0.209	0.329	0.864	0.181	0.28	0.689	0.156	0.271	0.547	0.223	0.233	0.443	0.228	0.182	0.287	0.186	0.169	0.091	0.282
921	4.605	0.225	0.95	0.376	0.415	0.94	0.515	0.34	0.868	0.562	0.38	0.677	0.603	0.465	0.53	0.558	0.488	0.443	0.566	0.513	0.291	0.618	0.595	0.093	0.559	0.722	0.073	0.608	0.401	0.942	0.209	0.332	0.863	0.181	0.283	0.689	0.157	0.273	0.547	0.224	0.235	0.443	0.229	0.183	0.287	0.186	0.169	0.091	0.282
922	4.61	0.229	0.95	0.377	0.419	0.939	0.516	0.345	0.868	0.562	0.384	0.676	0.603	0.469	0.53	0.558	0.492	0.442	0.566	0.517	0.29	0.618	0.599	0.092	0.558	0.726	0.072	0.606	0.405	0.942	0.209	0.336	0.863	0.182	0.285	0.689	0.158	0.276	0.547	0.224	0.237	0.443	0.229	0.184	0.287	0.187	0.169	0.091	0.282
923	4.615	0.233	0.949	0.378	0.424	0.939	0.516	0.349	0.867	0.563	0.388	0.676	0.603	0.473	0.529	0.557	0.495	0.441	0.566	0.521	0.289	0.617	0.603	0.091	0.558	0.729	0.071	0.605	0.409	0.941	0.21	0.339	0.862	0.183	0.288	0.689	0.159	0.278	0.547	0.225	0.239	0.443	0.229	0.185	0.288	0.187	0.169	0.091	0.282
924	4.62	0.237	0.949	0.379	0.428	0.938	0.517	0.353	0.867	0.564	0.393	0.675	0.604	0.476	0.528	0.557	0.499	0.44	0.565	0.525	0.288	0.617	0.606	0.09	0.557	0.733	0.07	0.603	0.413	0.941	0.211	0.343	0.862	0.184	0.291	0.689	0.159	0.281	0.546	0.225	0.241	0.443	0.23	0.186	0.288	0.187	0.17	0.092	0.282
925	4.625	0.241	0.949	0.38	0.432	0.938	0.517	0.358	0.866	0.565	0.397	0.674	0.604	0.481	0.528	0.557	0.503	0.44	0.565	0.529	0.287	0.616	0.609	0.089	0.555	0.736	0.068	0.601	0.416	0.941	0.211	0.347	0.861	0.185	0.293	0.688	0.16	0.284	0.546	0.225	0.243	0.443	0.23	0.187	0.288	0.188	0.17	0.092	0.282
926	4.63	0.245	0.948	0.381	0.437	0.937	0.518	0.362	0.866	0.565	0.401	0.673	0.604	0.484	0.527	0.557	0.507	0.439	0.565	0.533	0.287	0.616	0.612	0.088	0.555	0.739	0.067	0.599	0.419	0.939	0.213	0.351	0.86	0.185	0.296	0.688	0.161	0.286	0.546	0.226	0.246	0.442	0.231	0.189	0.288	0.188	0.17	0.092	0.282
927	4.635	0.249	0.948	0.382	0.441	0.937	0.518	0.366	0.865	0.566	0.406	0.673	0.605	0.488	0.526	0.557	0.51	0.438	0.565	0.536	0.285	0.616	0.613	0.087	0.553	0.741	0.065	0.597	0.422	0.939	0.213	0.355	0.86	0.186	0.299	0.688	0.161	0.289	0.545	0.226	0.248	0.442	0.231	0.191	0.289	0.188	0.17	0.092	0.282
928	4.64	0.254	0.947	0.383	0.445	0.936	0.519	0.371	0.865	0.567	0.41	0.672	0.605	0.492	0.526	0.557	0.514	0.437	0.564	0.54	0.284	0.615	0.615	0.085	0.552	0.743	0.064	0.595	0.426	0.938	0.214	0.357	0.86	0.187	0.302	0.688	0.162	0.292	0.545	0.227	0.25	0.442	0.232	0.193	0.289	0.189	0.171	0.093	0.282
929	4.645	0.258	0.947	0.384	0.449	0.936	0.52	0.375	0.864	0.567	0.415	0.672	0.606	0.497	0.525	0.557	0.518	0.436	0.564	0.543	0.283	0.615	0.616	0.085	0.551	0.744	0.062	0.593	0.429	0.938	0.215	0.36	0.859	0.188	0.305	0.687	0.162	0.295	0.545	0.228	0.253	0.442	0.232	0.194	0.289	0.189	0.171	0.093	0.282
930	4.65	0.262	0.946	0.385	0.454	0.935	0.521	0.38	0.864	0.568	0.42	0.671	0.606	0.501	0.524	0.556	0.522	0.435	0.564	0.546	0.282	0.614	0.617	0.083	0.549	0.745	0.06	0.59	0.433	0.937	0.216	0.363	0.859	0.189	0.308	0.687	0.163	0.297	0.544	0.228	0.255	0.442	0.232	0.195	0.29	0.189	0.171	0.093	0.283
931	4.655	0.266	0.946	0.387	0.459	0.935	0.521	0.385	0.863	0.569	0.425	0.67	0.607	0.505	0.523	0.556	0.526	0.434	0.563	0.549	0.281	0.613	0.618	0.082	0.548	0.747	0.058	0.588	0.437	0.937	0.217	0.364	0.86	0.189	0.311	0.687	0.164	0.301	0.544	0.229	0.258	0.442	0.233	0.197	0.291	0.189	0.172	0.094	0.283
932	4.66	0.271	0.945	0.388	0.463	0.934	0.522	0.39	0.863	0.57	0.43	0.67	0.607	0.509	0.522	0.556	0.53	0.433	0.563	0.552	0.28	0.613	0.619	0.08	0.547	0.748	0.056	0.586	0.44	0.936	0.217	0.361	0.862	0.188	0.314	0.687	0.165	0.303	0.544	0.229	0.26	0.442	0.233	0.198	0.291	0.189	0.172	0.094	0.283
933	4.665	0.274	0.945	0.389	0.468	0.933	0.523	0.394	0.862	0.571	0.436	0.669	0.608	0.514	0.522	0.555	0.533	0.432	0.563	0.555	0.278	0.612	0.62	0.08	0.547	0.75	0.054	0.584	0.444	0.935	0.218	0.363	0.862	0.189	0.317	0.687	0.166	0.307	0.543	0.23	0.263	0.442	0.233	0.2	0.291	0.19	0.172	0.095	0.283
934	4.67	0.278	0.945	0.39	0.473	0.933	0.523	0.399	0.862	0.572	0.441	0.669	0.608	0.518	0.521	0.555	0.537	0.431	0.563	0.558	0.277	0.611	0.622	0.079	0.546	0.752	0.052	0.582	0.447	0.934	0.219	0.365	0.862	0.19	0.32	0.686	0.166	0.31	0.543	0.23	0.266	0.442	0.234	0.201	0.292	0.19	0.172	0.095	0.283
935	4.675	0.283	0.944	0.392	0.477	0.933	0.524	0.404	0.861	0.573	0.446	0.668	0.609	0.523	0.521	0.556	0.541	0.43	0.563	0.56	0.276	0.61	0.624	0.078	0.546	0.753	0.05	0.581	0.452	0.934	0.22	0.37	0.861	0.191	0.323	0.686	0.167	0.313	0.543	0.231	0.268	0.442	0.234	0.203	0.292	0.19	0.173	0.096	0.283
936	4.68	0.288	0.944	0.393	0.482	0.933	0.525	0.409	0.861	0.574	0.452	0.668	0.609	0.527	0.521	0.556	0.544	0.429	0.564	0.563	0.275	0.609	0.627	0.078	0.545	0.755	0.047	0.581	0.456	0.933	0.221	0.374	0.86	0.192	0.326	0.686	0.168	0.316	0.543	0.231	0.271	0.442	0.235	0.205	0.293	0.191	0.173	0.096	0.283
937	4.685	0.292	0.943	0.395	0.486	0.932	0.526	0.414	0.861	0.574	0.457	0.668	0.61	0.531	0.52	0.556	0.548	0.429	0.564	0.567	0.275	0.609	0.631	0.078	0.546	0.757	0.044	0.581	0.46	0.933	0.221	0.377	0.86	0.193	0.33	0.686	0.169	0.319	0.542	0.232	0.273	0.442	0.235	0.206	0.293	0.191	0.174	0.097	0.283
938	4.69	0.297	0.943	0.396	0.491	0.932	0.527	0.419	0.861	0.576	0.462	0.669	0.611	0.535	0.52	0.556	0.551	0.429	0.564	0.57	0.275	0.608	0.633	0.077	0.546	0.758	0.04	0.581	0.464	0.933	0.222	0.381	0.859	0.194	0.333	0.685	0.17	0.322	0.542	0.232	0.276	0.442	0.236	0.208	0.294	0.191	0.174	0.098	0.283
939	4.695	0.301	0.942	0.397	0.495	0.931	0.527	0.424	0.861	0.577	0.467	0.669	0.611	0.539	0.52	0.556	0.556	0.429	0.565	0.575	0.276	0.609	0.635	0.077	0.546	0.758	0.037	0.582	0.469	0.932	0.223	0.385	0.859	0.196	0.337	0.685	0.17	0.325	0.542	0.233	0.279	0.442	0.236	0.21	0.294	0.192	0.175	0.098	0.283
940	4.7	0.305	0.942	0.399	0.5	0.931	0.528	0.429	0.862	0.578	0.472	0.669	0.612	0.542	0.519	0.557	0.56	0.429	0.565	0.579	0.277	0.61	0.636	0.076	0.546	0.759	0.034	0.583	0.473	0.932	0.224	0.389	0.859	0.197	0.34	0.685	0.171	0.328	0.542	0.234	0.282	0.442	0.237	0.212	0.295	0.192	0.175	0.099	0.283
941	4.705	0.309	0.942	0.4	0.504	0.931	0.529	0.434	0.862	0.579	0.477	0.669	0.612	0.546	0.52	0.558	0.564	0.429	0.566	0.584	0.277	0.611	0.636	0.076	0.546	0.759	0.031	0.584	0.477	0.932	0.224	0.392	0.858	0.198	0.343	0.685	0.172	0.331	0.542	0.234	0.284	0.443	0.237	0.214	0.296	0.192	0.175	0.1	0.283
942	4.71	0.313	0.942	0.401	0.508	0.932	0.53	0.438	0.863	0.58	0.482	0.669	0.613	0.551	0.52	0.558	0.568	0.429	0.566	0.588	0.277	0.612	0.637	0.076	0.546	0.76	0.03	0.585	0.482	0.932	0.225	0.397	0.857	0.199	0.346	0.685	0.173	0.335	0.542	0.235	0.287	0.443	0.238	0.215	0.297	0.193	0.176	0.101	0.283
943	4.715	0.317	0.942	0.402	0.513	0.932	0.531	0.443	0.863	0.58	0.487	0.67	0.614	0.556	0.521	0.559	0.573	0.429	0.567	0.593	0.277	0.613	0.638	0.075	0.546	0.76	0.029	0.585	0.483	0.93	0.227	0.401	0.857	0.2	0.349	0.685	0.174	0.338	0.542	0.236	0.29	0.443	0.238	0.217	0.298	0.193	0.177	0.102	0.283
944	4.72	0.322	0.942	0.403	0.517	0.932	0.532	0.448	0.863	0.581	0.492	0.67	0.615	0.561	0.521	0.56	0.578	0.43	0.568	0.597	0.276	0.614	0.639	0.075	0.546	0.761	0.029	0.584	0.488	0.93	0.228	0.405	0.856	0.201	0.353	0.685	0.175	0.342	0.542	0.236	0.293	0.443	0.238	0.219	0.299	0.194	0.178	0.103	0.283
945	4.725	0.326	0.942	0.404	0.521	0.933	0.533	0.452	0.864	0.582	0.497	0.671	0.616	0.566	0.521	0.561	0.583	0.43	0.569	0.601	0.275	0.614	0.64	0.075	0.545	0.761	0.029	0.584	0.493	0.93	0.228	0.409	0.856	0.203	0.356	0.685	0.176	0.345	0.542	0.237	0.296	0.444	0.239	0.221	0.3	0.194	0.178	0.104	0.283
946	4.73	0.331	0.941	0.405	0.525	0.933	0.534	0.457	0.864	0.583	0.502	0.671	0.617	0.571	0.523	0.561	0.587	0.43	0.569	0.605	0.275	0.615	0.641	0.075	0.545	0.762	0.029	0.584	0.496	0.929	0.229	0.413	0.856	0.204	0.36	0.685	0.178	0.348	0.542	0.238	0.3	0.444	0.239	0.223	0.301	0.194	0.179	0.106	0.283
947	4.735	0.335	0.942	0.406	0.53	0.934	0.535	0.462	0.865	0.585	0.507	0.672	0.618	0.576	0.524	0.561	0.591	0.43	0.57	0.607	0.275	0.615	0.641	0.075	0.545	0.762	0.029	0.584	0.502	0.93	0.23	0.417	0.855	0.205	0.363	0.686	0.179	0.352	0.542	0.238	0.303	0.444	0.24	0.225	0.302	0.195	0.18	0.107	0.283
948	4.74	0.339	0.942	0.407	0.534	0.934	0.536	0.466	0.866	0.586	0.512	0.673	0.619	0.582	0.524	0.562	0.596	0.431	0.57	0.61	0.276	0.616	0.641	0.075	0.545	0.762	0.029	0.584	0.505	0.929	0.231	0.421	0.855	0.206	0.366	0.686	0.18	0.356	0.542	0.239	0.307	0.444	0.24	0.228	0.303	0.195	0.181	0.108	0.283
949	4.745	0.343	0.942	0.408	0.538	0.935	0.537	0.471	0.867	0.587	0.519	0.674	0.62	0.588	0.526	0.562	0.601	0.432	0.571	0.613	0.277	0.616	0.642	0.075	0.545	0.762	0.028	0.584	0.508	0.929	0.233	0.425	0.855	0.208	0.37	0.686	0.181	0.36	0.542	0.24	0.311	0.445	0.24	0.231	0.304	0.195	0.182	0.11	0.283
950	4.75	0.347	0.943	0.409	0.542	0.936	0.538	0.475	0.868	0.588	0.525	0.675	0.621	0.593	0.527	0.563	0.606	0.433	0.571	0.616	0.278	0.617	0.642	0.075	0.545	0.763	0.028	0.584	0.515	0.93	0.233	0.428	0.855	0.209	0.374	0.686	0.182	0.364	0.542	0.24	0.314	0.445	0.24	0.233	0.305	0.195	0.183	0.111	0.283
951	4.755	0.351	0.944	0.41	0.546	0.937	0.539	0.479	0.869	0.59	0.531	0.676	0.622	0.599	0.528	0.563	0.61	0.433	0.571	0.62	0.278	0.618	0.642	0.075	0.545	0.763	0.028	0.584	0.518	0.93	0.235	0.432	0.855	0.21	0.378	0.687	0.183	0.368	0.543	0.241	0.318	0.446	0.24	0.236	0.306	0.195	0.184	0.113	0.283
952	4.76	0.355	0.944	0.411	0.55	0.937	0.54	0.483	0.87	0.591	0.537	0.677	0.622	0.605	0.529	0.564	0.614	0.434	0.571	0.623	0.278	0.619	0.642	0.075	0.545	0.763	0.028	0.584	0.522	0.93	0.236	0.437	0.855	0.211	0.382	0.687	0.184	0.373	0.543	0.241	0.322	0.446	0.24	0.239	0.308	0.195	0.185	0.115	0.283
953	4.765	0.359	0.945	0.412	0.554	0.938	0.542	0.486	0.871	0.593	0.542	0.678	0.623	0.61	0.529	0.564	0.618	0.434	0.572	0.627	0.279	0.619	0.643	0.075	0.546	0.763	0.028	0.584	0.527	0.931	0.237	0.441	0.855	0.213	0.386	0.688	0.185	0.378	0.543	0.241	0.327	0.446	0.24	0.242	0.309	0.195	0.187	0.117	0.283
954	4.77	0.363	0.945	0.413	0.558	0.939	0.543	0.491	0.871	0.593	0.547	0.679	0.624	0.614	0.53	0.564	0.622	0.434	0.572	0.63	0.279	0.62	0.643	0.075	0.545	0.763	0.028	0.584	0.531	0.932	0.238	0.445	0.856	0.214	0.39	0.688	0.186	0.383	0.543	0.242	0.331	0.447	0.24	0.245	0.311	0.195	0.188	0.118	0.283
955	4.775	0.367	0.946	0.414	0.562	0.939	0.545	0.495	0.872	0.594	0.553	0.68	0.625	0.618	0.53	0.565	0.626	0.435	0.572	0.632	0.279	0.62	0.644	0.075	0.545	0.763	0.028	0.584	0.534	0.932	0.24	0.449	0.856	0.215	0.394	0.688	0.187	0.387	0.544	0.242	0.336	0.448	0.24	0.248	0.312	0.195	0.189	0.121	0.283
956	4.78	0.371	0.947	0.415	0.567	0.941	0.546	0.5	0.872	0.595	0.557	0.68	0.626	0.621	0.53	0.566	0.629	0.435	0.573	0.635	0.279	0.621	0.644	0.075	0.545	0.763	0.028	0.584	0.539	0.933	0.241	0.452	0.857	0.216	0.399	0.689	0.188	0.392	0.544	0.242	0.341	0.448	0.24	0.251	0.314	0.195	0.191	0.123	0.283
957	4.785	0.375	0.948	0.416	0.571	0.941	0.547	0.504	0.872	0.596	0.561	0.68	0.627	0.624	0.53	0.567	0.632	0.434	0.574	0.637	0.279	0.621	0.644	0.075	0.545	0.763	0.028	0.584	0.543	0.933	0.242	0.456	0.857	0.217	0.403	0.689	0.189	0.397	0.544	0.242	0.346	0.449	0.239	0.255	0.316	0.195	0.192	0.125	0.282
958	4.79	0.379	0.948	0.417	0.575	0.942	0.548	0.509	0.873	0.598	0.564	0.68	0.628	0.626	0.529	0.567	0.634	0.434	0.574	0.638	0.279	0.621	0.644	0.075	0.545	0.763	0.028	0.584	0.546	0.934	0.243	0.46	0.858	0.218	0.408	0.689	0.189	0.403	0.545	0.241	0.351	0.449	0.239	0.258	0.318	0.194	0.195	0.128	0.282
959	4.795	0.383	0.949	0.418	0.579	0.943	0.549	0.514	0.873	0.599	0.567	0.68	0.629	0.628	0.529	0.568	0.637	0.434	0.575	0.639	0.279	0.621	0.644	0.075	0.545	0.763	0.028	0.584	0.549	0.935	0.245	0.464	0.859	0.22	0.412	0.69	0.19	0.409	0.545	0.241	0.357	0.45	0.238	0.262	0.32	0.194	0.197	0.13	0.281
960	4.8	0.387	0.95	0.42	0.584	0.943	0.551	0.518	0.874	0.6	0.57	0.68	0.63	0.63	0.528	0.569	0.638	0.434	0.575	0.64	0.278	0.622	0.644	0.075	0.545	0.764	0.028	0.584	0.552	0.935	0.246	0.468	0.86	0.221	0.417	0.691	0.19	0.415	0.545	0.241	0.362	0.451	0.237	0.266	0.322	0.194	0.199	0.133	0.281
961	4.805	0.391	0.951	0.422	0.588	0.944	0.552	0.523	0.874	0.602	0.573	0.68	0.631	0.631	0.528	0.57	0.64	0.434	0.576	0.641	0.278	0.622	0.645	0.075	0.545	0.764	0.028	0.584	0.556	0.936	0.247	0.472	0.86	0.222	0.422	0.691	0.191	0.421	0.545	0.24	0.368	0.452	0.236	0.27	0.324	0.193	0.201	0.135	0.28
962	4.81	0.394	0.952	0.423	0.593	0.945	0.553	0.527	0.875	0.603	0.575	0.68	0.632	0.633	0.527	0.57	0.641	0.433	0.577	0.641	0.278	0.623	0.645	0.075	0.545	0.763	0.028	0.584	0.561	0.937	0.248	0.476	0.861	0.223	0.428	0.692	0.191	0.427	0.545	0.239	0.375	0.452	0.235	0.274	0.327	0.192	0.204	0.138	0.28
963	4.815	0.398	0.953	0.425	0.597	0.945	0.553	0.531	0.875	0.604	0.577	0.68	0.633	0.635	0.527	0.571	0.642	0.433	0.578	0.641	0.277	0.623	0.645	0.074	0.545	0.763	0.028	0.584	0.564	0.939	0.249	0.48	0.861	0.225	0.432	0.692	0.191	0.433	0.546	0.239	0.381	0.453	0.234	0.279	0.329	0.192	0.207	0.141	0.279
964	4.82	0.402	0.954	0.428	0.602	0.946	0.555	0.535	0.876	0.606	0.58	0.68	0.634	0.636	0.527	0.572	0.643	0.433	0.579	0.641	0.277	0.623	0.645	0.074	0.545	0.763	0.028	0.584	0.567	0.939	0.251	0.484	0.862	0.226	0.437	0.692	0.191	0.44	0.546	0.238	0.388	0.454	0.232	0.285	0.331	0.191	0.21	0.145	0.278
965	4.825	0.406	0.955	0.43	0.606	0.946	0.556	0.539	0.876	0.607	0.582	0.681	0.634	0.637	0.527	0.572	0.644	0.432	0.579	0.64	0.277	0.623	0.645	0.074	0.545	0.763	0.028	0.584	0.569	0.94	0.252	0.488	0.863	0.227	0.443	0.693	0.192	0.446	0.546	0.237	0.395	0.454	0.231	0.29	0.333	0.19	0.214	0.148	0.277
966	4.83	0.409	0.957	0.432	0.611	0.947	0.556	0.543	0.877	0.608	0.585	0.681	0.635	0.639	0.528	0.573	0.645	0.432	0.58	0.64	0.277	0.624	0.645	0.074	0.546	0.763	0.028	0.584	0.572	0.941	0.253	0.491	0.863	0.229	0.448	0.693	0.192	0.453	0.546	0.236	0.402	0.455	0.23	0.296	0.335	0.189	0.217	0.151	0.276
967	4.835	0.413	0.958	0.434	0.615	0.947	0.557	0.547	0.877	0.61	0.588	0.681	0.636	0.641	0.528	0.574	0.646	0.432	0.581	0.641	0.277	0.624	0.645	0.074	0.546	0.763	0.028	0.584	0.577	0.942	0.253	0.495	0.864	0.23	0.453	0.694	0.192	0.46	0.546	0.234	0.41	0.455	0.228	0.302	0.337	0.187	0.221	0.154	0.275
968	4.84	0.418	0.959	0.436	0.619	0.948	0.558	0.551	0.878	0.611	0.591	0.682	0.637	0.643	0.528	0.575	0.647	0.432	0.581	0.641	0.276	0.624	0.645	0.074	0.546	0.763	0.028	0.584	0.58	0.943	0.254	0.499	0.864	0.231	0.458	0.694	0.191	0.467	0.546	0.233	0.418	0.456	0.227	0.309	0.339	0.186	0.225	0.157	0.274
969	4.845	0.421	0.96	0.438	0.623	0.948	0.559	0.555	0.879	0.612	0.594	0.682	0.638	0.646	0.528	0.576	0.648	0.432	0.582	0.642	0.276	0.625	0.645	0.074	0.546	0.763	0.028	0.584	0.583	0.944	0.256	0.502	0.865	0.232	0.464	0.694	0.191	0.475	0.546	0.232	0.427	0.456	0.225	0.316	0.341	0.185	0.23	0.161	0.273
970	4.85	0.424	0.961	0.441	0.627	0.949	0.559	0.559	0.879	0.613	0.597	0.682	0.639	0.648	0.528	0.576	0.649	0.432	0.583	0.643	0.276	0.626	0.645	0.074	0.546	0.763	0.028	0.584	0.585	0.944	0.257	0.505	0.865	0.233	0.469	0.694	0.191	0.482	0.546	0.231	0.435	0.456	0.224	0.324	0.342	0.184	0.235	0.164	0.272
971	4.855	0.427	0.962	0.442	0.632	0.949	0.56	0.562	0.88	0.614	0.6	0.683	0.64	0.65	0.528	0.577	0.651	0.432	0.584	0.645	0.276	0.626	0.645	0.074	0.546	0.763	0.027	0.584	0.586	0.944	0.258	0.508	0.865	0.234	0.475	0.694	0.191	0.489	0.546	0.229	0.443	0.456	0.222	0.332	0.344	0.182	0.239	0.168	0.271
972	4.86	0.431	0.963	0.444	0.636	0.95	0.56	0.567	0.88	0.615	0.603	0.683	0.641	0.651	0.528	0.578	0.653	0.432	0.584	0.647	0.276	0.627	0.646	0.074	0.546	0.763	0.027	0.584	0.589	0.944	0.259	0.512	0.865	0.235	0.48	0.694	0.191	0.497	0.546	0.228	0.452	0.456	0.22	0.34	0.345	0.181	0.245	0.171	0.27
973	4.865	0.434	0.963	0.446	0.64	0.95	0.561	0.571	0.881	0.616	0.606	0.684	0.642	0.652	0.528	0.578	0.654	0.431	0.584	0.648	0.275	0.628	0.645	0.074	0.546	0.763	0.027	0.584	0.594	0.945	0.26	0.515	0.865	0.236	0.486	0.694	0.191	0.505	0.546	0.226	0.46	0.456	0.219	0.348	0.345	0.179	0.25	0.175	0.27
974	4.87	0.438	0.964	0.448	0.644	0.95	0.562	0.574	0.881	0.617	0.61	0.684	0.643	0.654	0.528	0.579	0.656	0.431	0.585	0.65	0.275	0.628	0.645	0.074	0.546	0.763	0.027	0.584	0.596	0.945	0.261	0.518	0.865	0.238	0.491	0.694	0.191	0.513	0.545	0.225	0.469	0.456	0.217	0.356	0.346	0.178	0.255	0.178	0.269
975	4.875	0.442	0.964	0.449	0.648	0.95	0.563	0.578	0.882	0.617	0.613	0.685	0.643	0.656	0.528	0.58	0.658	0.431	0.585	0.651	0.275	0.628	0.645	0.074	0.546	0.763	0.027	0.584	0.599	0.946	0.261	0.521	0.865	0.239	0.497	0.693	0.19	0.52	0.546	0.224	0.478	0.456	0.216	0.364	0.348	0.176	0.26	0.182	0.268
976	4.88	0.446	0.965	0.45	0.652	0.951	0.564	0.582	0.882	0.618	0.617	0.685	0.644	0.658	0.528	0.581	0.66	0.431	0.586	0.653	0.274	0.629	0.645	0.073	0.547	0.763	0.027	0.585	0.603	0.946	0.262	0.524	0.865	0.239	0.503	0.693	0.19	0.527	0.546	0.223	0.487	0.456	0.214	0.373	0.349	0.175	0.265	0.186	0.268
977	4.885	0.449	0.965	0.452	0.656	0.951	0.564	0.586	0.882	0.619	0.62	0.685	0.645	0.66	0.528	0.581	0.661	0.431	0.586	0.654	0.274	0.629	0.645	0.073	0.547	0.763	0.027	0.585	0.606	0.947	0.262	0.527	0.865	0.24	0.508	0.693	0.19	0.535	0.546	0.222	0.495	0.457	0.213	0.381	0.35	0.174	0.27	0.189	0.267
978	4.89	0.452	0.965	0.453	0.66	0.951	0.565	0.589	0.883	0.62	0.624	0.685	0.646	0.661	0.528	0.582	0.663	0.431	0.587	0.655	0.274	0.629	0.645	0.073	0.547	0.763	0.027	0.585	0.609	0.947	0.263	0.531	0.865	0.241	0.514	0.693	0.191	0.543	0.546	0.221	0.503	0.457	0.212	0.388	0.352	0.173	0.275	0.193	0.267
979	4.895	0.456	0.965	0.454	0.663	0.951	0.565	0.594	0.883	0.621	0.627	0.686	0.646	0.664	0.528	0.582	0.664	0.431	0.587	0.655	0.274	0.629	0.645	0.073	0.547	0.763	0.027	0.585	0.611	0.947	0.264	0.534	0.865	0.241	0.519	0.694	0.191	0.55	0.546	0.221	0.511	0.458	0.211	0.396	0.354	0.173	0.281	0.197	0.267
980	4.9	0.46	0.964	0.455	0.667	0.951	0.566	0.598	0.883	0.622	0.63	0.686	0.647	0.666	0.528	0.582	0.666	0.431	0.588	0.656	0.274	0.63	0.645	0.073	0.547	0.763	0.027	0.585	0.614	0.946	0.265	0.537	0.865	0.242	0.524	0.694	0.191	0.557	0.547	0.221	0.519	0.459	0.21	0.402	0.356	0.172	0.287	0.2	0.267
981	4.905	0.463	0.964	0.455	0.67	0.951	0.567	0.601	0.883	0.623	0.633	0.686	0.648	0.668	0.527	0.583	0.667	0.43	0.588	0.656	0.274	0.63	0.645	0.073	0.547	0.763	0.027	0.585	0.618	0.947	0.265	0.54	0.865	0.243	0.53	0.694	0.192	0.564	0.548	0.22	0.527	0.459	0.209	0.41	0.358	0.172	0.293	0.203	0.267
982	4.91	0.467	0.963	0.456	0.674	0.95	0.568	0.605	0.883	0.623	0.637	0.686	0.648	0.67	0.527	0.583	0.668	0.43	0.588	0.656	0.274	0.63	0.645	0.073	0.547	0.763	0.027	0.585	0.62	0.947	0.266	0.544	0.865	0.244	0.535	0.694	0.192	0.571	0.549	0.219	0.535	0.461	0.209	0.416	0.36	0.172	0.3	0.206	0.268
983	4.915	0.471	0.963	0.457	0.678	0.951	0.569	0.609	0.883	0.624	0.64	0.686	0.648	0.672	0.527	0.583	0.669	0.43	0.588	0.657	0.274	0.63	0.646	0.073	0.546	0.763	0.027	0.585	0.623	0.948	0.267	0.548	0.865	0.244	0.54	0.695	0.192	0.578	0.549	0.219	0.542	0.462	0.208	0.423	0.362	0.172	0.306	0.208	0.268
984	4.92	0.474	0.963	0.458	0.681	0.951	0.569	0.612	0.883	0.625	0.642	0.686	0.649	0.674	0.527	0.583	0.67	0.43	0.589	0.658	0.273	0.63	0.646	0.073	0.546	0.763	0.027	0.585	0.627	0.948	0.268	0.552	0.866	0.245	0.545	0.695	0.193	0.585	0.55	0.219	0.549	0.463	0.208	0.429	0.364	0.173	0.313	0.21	0.268
985	4.925	0.478	0.963	0.458	0.685	0.951	0.57	0.616	0.883	0.625	0.645	0.686	0.649	0.675	0.526	0.584	0.672	0.429	0.589	0.658	0.273	0.63	0.646	0.073	0.546	0.763	0.027	0.585	0.63	0.949	0.268	0.555	0.866	0.245	0.549	0.696	0.193	0.591	0.551	0.219	0.557	0.465	0.208	0.436	0.366	0.173	0.32	0.212	0.268
986	4.93	0.481	0.963	0.459	0.688	0.951	0.571	0.62	0.883	0.625	0.648	0.685	0.65	0.677	0.526	0.584	0.673	0.429	0.589	0.659	0.273	0.631	0.646	0.073	0.546	0.763	0.027	0.585	0.632	0.948	0.269	0.559	0.867	0.245	0.554	0.696	0.193	0.598	0.552	0.218	0.564	0.466	0.208	0.443	0.369	0.173	0.329	0.213	0.268
987	4.935	0.485	0.963	0.46	0.691	0.949	0.572	0.623	0.882	0.626	0.651	0.685	0.65	0.68	0.526	0.584	0.675	0.43	0.589	0.66	0.273	0.631	0.646	0.073	0.546	0.763	0.027	0.584	0.635	0.949	0.27	0.562	0.868	0.246	0.559	0.697	0.193	0.604	0.553	0.218	0.571	0.468	0.208	0.45	0.371	0.174	0.336	0.214	0.268
988	4.94	0.488	0.963	0.461	0.694	0.95	0.573	0.626	0.882	0.627	0.653	0.685	0.65	0.681	0.526	0.585	0.678	0.43	0.589	0.661	0.273	0.631	0.646	0.073	0.546	0.763	0.027	0.584	0.64	0.95	0.27	0.566	0.868	0.246	0.564	0.698	0.194	0.611	0.554	0.218	0.578	0.469	0.208	0.457	0.372	0.174	0.344	0.215	0.268
989	4.945	0.491	0.964	0.462	0.698	0.951	0.573	0.629	0.882	0.627	0.656	0.685	0.651	0.683	0.526	0.585	0.679	0.43	0.589	0.662	0.273	0.631	0.646	0.073	0.546	0.763	0.027	0.584	0.642	0.951	0.271	0.57	0.869	0.247	0.569	0.698	0.194	0.617	0.555	0.218	0.584	0.47	0.208	0.464	0.374	0.175	0.353	0.214	0.267
990	4.95	0.495	0.964	0.463	0.702	0.951	0.573	0.633	0.882	0.628	0.658	0.685	0.651	0.685	0.526	0.585	0.679	0.43	0.59	0.663	0.273	0.631	0.646	0.073	0.546	0.763	0.027	0.584	0.644	0.95	0.273	0.574	0.87	0.248	0.574	0.698	0.194	0.623	0.556	0.218	0.591	0.472	0.208	0.471	0.375	0.175	0.362	0.214	0.267
991	4.955	0.498	0.964	0.463	0.706	0.95	0.574	0.636	0.882	0.629	0.66	0.685	0.651	0.687	0.526	0.585	0.68	0.429	0.59	0.664	0.273	0.631	0.646	0.073	0.546	0.763	0.027	0.585	0.648	0.951	0.273	0.577	0.871	0.249	0.579	0.699	0.194	0.629	0.557	0.218	0.597	0.473	0.208	0.478	0.376	0.176	0.37	0.213	0.267
992	4.96	0.501	0.964	0.464	0.709	0.95	0.575	0.639	0.882	0.629	0.662	0.685	0.652	0.688	0.525	0.586	0.682	0.428	0.59	0.665	0.273	0.631	0.646	0.073	0.546	0.763	0.027	0.585	0.65	0.951	0.274	0.581	0.872	0.249	0.584	0.7	0.195	0.635	0.558	0.218	0.604	0.474	0.208	0.484	0.377	0.176	0.379	0.212	0.267
993	4.965	0.504	0.965	0.465	0.711	0.95	0.576	0.642	0.882	0.63	0.665	0.685	0.652	0.69	0.525	0.586	0.683	0.428	0.59	0.665	0.272	0.631	0.646	0.073	0.546	0.763	0.027	0.585	0.653	0.952	0.275	0.584	0.873	0.25	0.589	0.7	0.195	0.641	0.56	0.218	0.611	0.475	0.208	0.491	0.377	0.176	0.389	0.211	0.266
994	4.97	0.508	0.965	0.466	0.714	0.95	0.577	0.645	0.882	0.63	0.667	0.685	0.653	0.691	0.525	0.586	0.684	0.428	0.59	0.666	0.272	0.632	0.646	0.073	0.546	0.763	0.027	0.585	0.657	0.953	0.276	0.588	0.874	0.25	0.594	0.701	0.195	0.647	0.561	0.218	0.617	0.476	0.208	0.498	0.377	0.176	0.398	0.209	0.266
995	4.975	0.511	0.965	0.467	0.718	0.951	0.577	0.648	0.881	0.63	0.669	0.685	0.653	0.693	0.525	0.586	0.685	0.428	0.59	0.667	0.272	0.632	0.646	0.073	0.546	0.763	0.027	0.585	0.66	0.953	0.276	0.591	0.874	0.25	0.598	0.702	0.195	0.653	0.561	0.218	0.624	0.476	0.208	0.506	0.376	0.177	0.408	0.206	0.265
996	4.98	0.514	0.966	0.467	0.722	0.952	0.577	0.651	0.881	0.631	0.671	0.686	0.653	0.695	0.525	0.586	0.686	0.428	0.591	0.667	0.272	0.632	0.646	0.073	0.546	0.763	0.027	0.585	0.663	0.954	0.277	0.594	0.875	0.251	0.603	0.702	0.195	0.658	0.562	0.218	0.63	0.477	0.209	0.514	0.375	0.177	0.418	0.204	0.265
997	4.985	0.517	0.966	0.468	0.725	0.952	0.577	0.655	0.881	0.631	0.673	0.685	0.653	0.696	0.525	0.587	0.688	0.429	0.591	0.667	0.272	0.632	0.646	0.073	0.546	0.763	0.027	0.585	0.667	0.955	0.277	0.598	0.876	0.251	0.608	0.703	0.195	0.664	0.563	0.218	0.637	0.478	0.209	0.522	0.374	0.176	0.428	0.201	0.265
998	4.99	0.521	0.966	0.468	0.729	0.952	0.578	0.658	0.882	0.631	0.676	0.686	0.654	0.698	0.525	0.587	0.689	0.428	0.591	0.668	0.272	0.632	0.646	0.073	0.546	0.763	0.027	0.585	0.67	0.956	0.277	0.602	0.876	0.251	0.613	0.703	0.195	0.67	0.564	0.218	0.644	0.478	0.209	0.531	0.372	0.176	0.439	0.198	0.264
999	4.995	0.524	0.966	0.468	0.732	0.952	0.578	0.661	0.881	0.631	0.678	0.686	0.654	0.699	0.525	0.587	0.69	0.428	0.591	0.668	0.272	0.632	0.646	0.074	0.546	0.763	0.027	0.585	0.673	0.956	0.278	0.605	0.877	0.251	0.619	0.704	0.195	0.676	0.565	0.218	0.65	0.478	0.209	0.54	0.37	0.175	0.449	0.195	0.263
1000	5	0.528	0.966	0.469	0.735	0.951	0.579	0.664	0.881	0.632	0.68	0.685	0.654	0.701	0.524	0.587	0.691	0.428	0.591	0.669	0.272	0.632	0.646	0.074	0.546	0.763	0.027	0.585	0.677	0.957	0.278	0.609	0.877	0.251	0.624	0.704	0.196	0.681	0.566	0.219	0.657	0.478	0.209	0.548	0.368	0.175	0.46	0.192	0.263
1001	5.005	0.531	0.967	0.469	0.738	0.952	0.579	0.667	0.881	0.632	0.682	0.685	0.654	0.702	0.524	0.587	0.692	0.428	0.591	0.669	0.272	0.632	0.646	0.074	0.546	0.763	0.027	0.585	0.68	0.958	0.278	0.612	0.878	0.251	0.629	0.705	0.196	0.687	0.567	0.219	0.663	0.478	0.209	0.556	0.366	0.174	0.471	0.188	0.263
1002	5.01	0.534	0.967	0.469	0.741	0.953	0.579	0.67	0.881	0.633	0.684	0.685	0.655	0.704	0.524	0.587	0.693	0.428	0.591	0.67	0.272	0.632	0.646	0.074	0.546	0.763	0.027	0.585	0.684	0.959	0.279	0.616	0.878	0.251	0.633	0.706	0.196	0.693	0.568	0.219	0.67	0.478	0.209	0.565	0.363	0.174	0.483	0.185	0.262
1003	5.015	0.538	0.967	0.47	0.745	0.953	0.58	0.673	0.881	0.633	0.686	0.685	0.655	0.705	0.524	0.587	0.694	0.427	0.591	0.67	0.272	0.632	0.646	0.074	0.546	0.763	0.027	0.585	0.687	0.96	0.279	0.62	0.879	0.252	0.638	0.706	0.196	0.699	0.568	0.219	0.676	0.478	0.21	0.573	0.361	0.174	0.495	0.181	0.262
1004	5.02	0.541	0.967	0.47	0.749	0.953	0.58	0.676	0.88	0.633	0.688	0.685	0.655	0.707	0.524	0.587	0.695	0.427	0.591	0.671	0.272	0.632	0.646	0.074	0.546	0.763	0.027	0.585	0.69	0.96	0.28	0.623	0.879	0.252	0.643	0.707	0.196	0.704	0.569	0.219	0.682	0.478	0.21	0.582	0.358	0.173	0.507	0.177	0.261
1005	5.025	0.545	0.967	0.47	0.752	0.953	0.581	0.679	0.88	0.634	0.691	0.685	0.655	0.709	0.524	0.587	0.696	0.427	0.591	0.672	0.272	0.632	0.646	0.074	0.546	0.763	0.027	0.585	0.694	0.961	0.28	0.627	0.88	0.252	0.648	0.708	0.196	0.71	0.57	0.219	0.689	0.477	0.21	0.59	0.357	0.173	0.518	0.173	0.261
1006	5.03	0.548	0.967	0.471	0.755	0.954	0.581	0.681	0.88	0.634	0.693	0.685	0.655	0.71	0.524	0.587	0.697	0.428	0.591	0.672	0.272	0.632	0.647	0.074	0.546	0.763	0.027	0.585	0.697	0.962	0.28	0.63	0.881	0.252	0.653	0.708	0.196	0.715	0.57	0.22	0.694	0.477	0.211	0.599	0.354	0.174	0.53	0.169	0.261
1007	5.035	0.551	0.967	0.471	0.758	0.953	0.581	0.685	0.88	0.634	0.695	0.685	0.655	0.711	0.524	0.587	0.699	0.428	0.591	0.673	0.272	0.632	0.647	0.074	0.546	0.763	0.027	0.585	0.701	0.962	0.28	0.635	0.881	0.252	0.658	0.709	0.196	0.72	0.571	0.22	0.7	0.477	0.211	0.607	0.352	0.174	0.542	0.165	0.26
1008	5.04	0.555	0.967	0.471	0.762	0.953	0.581	0.688	0.88	0.634	0.697	0.685	0.655	0.713	0.523	0.588	0.701	0.428	0.591	0.674	0.272	0.633	0.647	0.074	0.546	0.763	0.027	0.585	0.704	0.963	0.281	0.639	0.882	0.252	0.663	0.709	0.196	0.725	0.571	0.221	0.706	0.477	0.212	0.615	0.35	0.174	0.555	0.161	0.259
1009	5.045	0.558	0.967	0.471	0.765	0.953	0.581	0.692	0.88	0.634	0.7	0.685	0.655	0.715	0.523	0.587	0.702	0.428	0.591	0.674	0.272	0.632	0.647	0.074	0.546	0.763	0.027	0.585	0.707	0.963	0.281	0.642	0.883	0.252	0.668	0.71	0.196	0.73	0.572	0.221	0.712	0.477	0.213	0.624	0.348	0.174	0.567	0.157	0.259
1010	5.05	0.561	0.967	0.471	0.768	0.953	0.582	0.695	0.879	0.634	0.702	0.685	0.655	0.716	0.523	0.587	0.702	0.427	0.591	0.675	0.272	0.632	0.647	0.074	0.546	0.763	0.027	0.585	0.71	0.963	0.281	0.646	0.883	0.251	0.673	0.71	0.196	0.735	0.572	0.222	0.718	0.477	0.213	0.631	0.346	0.174	0.58	0.153	0.259
1011	5.055	0.564	0.967	0.471	0.771	0.953	0.582	0.698	0.879	0.634	0.704	0.685	0.655	0.718	0.523	0.587	0.703	0.427	0.591	0.675	0.272	0.632	0.647	0.074	0.546	0.763	0.027	0.585	0.714	0.964	0.281	0.65	0.884	0.251	0.677	0.711	0.195	0.74	0.573	0.222	0.722	0.476	0.214	0.64	0.343	0.174	0.592	0.149	0.258
1012	5.06	0.567	0.968	0.472	0.775	0.952	0.582	0.701	0.879	0.633	0.707	0.685	0.655	0.719	0.523	0.587	0.704	0.427	0.591	0.675	0.272	0.632	0.647	0.074	0.546	0.763	0.027	0.585	0.717	0.964	0.281	0.653	0.884	0.251	0.682	0.711	0.196	0.745	0.573	0.223	0.728	0.476	0.215	0.647	0.341	0.175	0.605	0.146	0.257
1013	5.065	0.571	0.967	0.472	0.778	0.952	0.582	0.704	0.878	0.634	0.709	0.685	0.655	0.721	0.523	0.587	0.705	0.426	0.591	0.676	0.272	0.632	0.647	0.074	0.546	0.763	0.027	0.585	0.721	0.965	0.282	0.657	0.884	0.251	0.687	0.712	0.196	0.75	0.574	0.223	0.734	0.475	0.216	0.655	0.339	0.175	0.618	0.142	0.257
1014	5.07	0.574	0.967	0.472	0.781	0.952	0.582	0.707	0.878	0.634	0.712	0.685	0.655	0.722	0.523	0.587	0.707	0.426	0.591	0.676	0.272	0.632	0.647	0.074	0.546	0.763	0.027	0.585	0.725	0.965	0.282	0.661	0.885	0.251	0.691	0.712	0.196	0.754	0.574	0.224	0.739	0.475	0.216	0.663	0.337	0.176	0.631	0.139	0.256
1015	5.075	0.578	0.967	0.472	0.784	0.951	0.582	0.71	0.878	0.634	0.714	0.685	0.655	0.724	0.522	0.587	0.708	0.426	0.591	0.677	0.272	0.632	0.647	0.074	0.546	0.763	0.027	0.585	0.728	0.965	0.282	0.665	0.885	0.25	0.696	0.712	0.196	0.759	0.574	0.225	0.744	0.475	0.217	0.671	0.335	0.176	0.644	0.136	0.256
1016	5.08	0.581	0.967	0.472	0.788	0.951	0.582	0.713	0.878	0.634	0.716	0.684	0.655	0.726	0.522	0.587	0.709	0.426	0.591	0.678	0.272	0.632	0.647	0.074	0.546	0.763	0.027	0.585	0.731	0.966	0.282	0.668	0.885	0.25	0.701	0.712	0.196	0.763	0.574	0.226	0.749	0.475	0.218	0.679	0.333	0.177	0.657	0.132	0.255
1017	5.085	0.584	0.967	0.472	0.791	0.951	0.582	0.716	0.878	0.634	0.719	0.684	0.654	0.727	0.522	0.587	0.71	0.426	0.591	0.679	0.272	0.632	0.647	0.074	0.546	0.763	0.027	0.585	0.735	0.966	0.282	0.671	0.886	0.25	0.705	0.712	0.196	0.767	0.574	0.227	0.754	0.474	0.219	0.687	0.331	0.177	0.67	0.129	0.255
1018	5.09	0.587	0.967	0.472	0.794	0.95	0.582	0.719	0.877	0.633	0.721	0.684	0.654	0.729	0.521	0.587	0.711	0.426	0.591	0.679	0.272	0.631	0.647	0.074	0.546	0.763	0.027	0.585	0.738	0.966	0.282	0.675	0.886	0.25	0.71	0.712	0.197	0.772	0.574	0.227	0.759	0.473	0.22	0.695	0.328	0.178	0.683	0.126	0.254
1019	5.095	0.591	0.967	0.472	0.797	0.95	0.582	0.723	0.877	0.633	0.724	0.684	0.654	0.73	0.521	0.586	0.713	0.426	0.591	0.68	0.272	0.631	0.647	0.074	0.546	0.763	0.027	0.585	0.742	0.966	0.282	0.678	0.886	0.25	0.714	0.712	0.197	0.776	0.574	0.228	0.765	0.473	0.221	0.704	0.326	0.178	0.696	0.124	0.254
1020	5.1	0.594	0.967	0.472	0.8	0.949	0.582	0.726	0.876	0.633	0.726	0.684	0.654	0.731	0.521	0.586	0.715	0.427	0.591	0.681	0.272	0.631	0.647	0.074	0.546	0.763	0.027	0.585	0.746	0.966	0.281	0.681	0.885	0.25	0.718	0.712	0.198	0.78	0.574	0.229	0.77	0.472	0.222	0.712	0.324	0.178	0.71	0.121	0.254
1021	5.105	0.597	0.966	0.471	0.803	0.948	0.582	0.729	0.876	0.632	0.728	0.683	0.654	0.733	0.521	0.586	0.716	0.427	0.591	0.681	0.272	0.631	0.647	0.074	0.546	0.763	0.027	0.585	0.749	0.966	0.281	0.686	0.885	0.25	0.722	0.711	0.198	0.784	0.573	0.23	0.775	0.471	0.222	0.721	0.322	0.178	0.723	0.119	0.253
1022	5.11	0.601	0.966	0.471	0.807	0.948	0.582	0.733	0.876	0.632	0.73	0.683	0.654	0.736	0.52	0.586	0.716	0.425	0.59	0.682	0.272	0.631	0.647	0.074	0.546	0.763	0.027	0.585	0.752	0.966	0.281	0.689	0.885	0.249	0.726	0.711	0.198	0.788	0.573	0.232	0.781	0.471	0.223	0.73	0.32	0.179	0.736	0.117	0.252
1023	5.115	0.605	0.966	0.471	0.811	0.948	0.582	0.735	0.875	0.632	0.733	0.683	0.654	0.738	0.52	0.586	0.718	0.425	0.59	0.683	0.272	0.631	0.647	0.074	0.546	0.763	0.027	0.585	0.756	0.966	0.281	0.693	0.885	0.249	0.729	0.71	0.199	0.793	0.573	0.233	0.786	0.47	0.224	0.738	0.319	0.179	0.749	0.115	0.252
1024	5.12	0.608	0.965	0.47	0.814	0.948	0.582	0.737	0.875	0.632	0.736	0.683	0.654	0.739	0.52	0.586	0.719	0.425	0.59	0.683	0.272	0.631	0.648	0.074	0.546	0.763	0.027	0.585	0.759	0.966	0.281	0.697	0.885	0.249	0.733	0.71	0.199	0.797	0.572	0.234	0.791	0.469	0.225	0.747	0.317	0.179	0.762	0.113	0.251
1025	5.125	0.612	0.965	0.47	0.817	0.948	0.582	0.74	0.875	0.632	0.738	0.683	0.654	0.741	0.52	0.586	0.721	0.424	0.59	0.684	0.272	0.631	0.648	0.074	0.546	0.763	0.027	0.585	0.762	0.965	0.281	0.7	0.885	0.249	0.737	0.71	0.2	0.801	0.572	0.235	0.797	0.468	0.226	0.756	0.315	0.179	0.775	0.111	0.25
1026	5.13	0.615	0.965	0.47	0.821	0.947	0.582	0.744	0.874	0.632	0.74	0.682	0.654	0.742	0.519	0.586	0.721	0.424	0.59	0.685	0.272	0.631	0.648	0.074	0.546	0.764	0.027	0.585	0.766	0.965	0.281	0.704	0.885	0.248	0.74	0.709	0.2	0.805	0.571	0.236	0.802	0.468	0.227	0.764	0.314	0.179	0.789	0.11	0.249
1027	5.135	0.618	0.965	0.47	0.824	0.947	0.582	0.747	0.874	0.632	0.743	0.682	0.653	0.744	0.519	0.585	0.722	0.424	0.59	0.686	0.272	0.631	0.648	0.074	0.546	0.764	0.027	0.585	0.77	0.965	0.28	0.707	0.884	0.248	0.744	0.708	0.201	0.809	0.571	0.237	0.807	0.467	0.228	0.773	0.312	0.18	0.802	0.109	0.249
1028	5.14	0.621	0.965	0.469	0.827	0.946	0.582	0.749	0.874	0.632	0.745	0.682	0.653	0.746	0.519	0.585	0.724	0.424	0.59	0.687	0.272	0.631	0.648	0.074	0.546	0.764	0.027	0.585	0.773	0.964	0.28	0.711	0.884	0.248	0.747	0.708	0.201	0.813	0.571	0.238	0.813	0.466	0.229	0.782	0.311	0.18	0.815	0.108	0.249
1029	5.145	0.625	0.964	0.469	0.831	0.946	0.582	0.752	0.874	0.631	0.747	0.682	0.653	0.748	0.519	0.585	0.726	0.424	0.589	0.688	0.272	0.631	0.648	0.074	0.545	0.764	0.027	0.585	0.777	0.964	0.28	0.715	0.884	0.248	0.751	0.707	0.201	0.817	0.57	0.239	0.818	0.466	0.229	0.791	0.31	0.18	0.827	0.107	0.249
1030	5.15	0.629	0.963	0.468	0.833	0.944	0.582	0.755	0.873	0.631	0.75	0.682	0.653	0.75	0.519	0.585	0.727	0.424	0.589	0.688	0.272	0.63	0.648	0.075	0.545	0.764	0.027	0.585	0.781	0.964	0.28	0.718	0.884	0.247	0.756	0.706	0.201	0.821	0.569	0.24	0.823	0.465	0.23	0.799	0.308	0.18	0.839	0.107	0.248
1031	5.155	0.632	0.963	0.468	0.837	0.944	0.581	0.759	0.873	0.631	0.753	0.681	0.652	0.752	0.519	0.585	0.728	0.424	0.589	0.689	0.272	0.63	0.648	0.075	0.545	0.764	0.027	0.586	0.785	0.964	0.28	0.722	0.883	0.247	0.76	0.706	0.202	0.826	0.569	0.24	0.829	0.464	0.231	0.808	0.307	0.18	0.852	0.106	0.248
1032	5.16	0.636	0.963	0.467	0.84	0.943	0.581	0.761	0.873	0.63	0.755	0.681	0.652	0.754	0.518	0.585	0.73	0.423	0.589	0.69	0.272	0.63	0.648	0.075	0.545	0.764	0.027	0.586	0.789	0.964	0.28	0.727	0.883	0.247	0.763	0.705	0.202	0.83	0.569	0.241	0.834	0.464	0.232	0.816	0.306	0.18	0.865	0.106	0.247
1033	5.165	0.639	0.963	0.467	0.843	0.943	0.581	0.764	0.873	0.63	0.757	0.681	0.652	0.755	0.518	0.585	0.732	0.423	0.589	0.691	0.272	0.63	0.648	0.075	0.545	0.764	0.027	0.586	0.793	0.963	0.279	0.73	0.883	0.246	0.767	0.705	0.201	0.834	0.568	0.242	0.839	0.463	0.233	0.825	0.305	0.181	0.878	0.107	0.247
1034	5.17	0.642	0.962	0.466	0.847	0.943	0.581	0.768	0.873	0.629	0.76	0.68	0.652	0.757	0.518	0.584	0.733	0.423	0.589	0.692	0.272	0.63	0.648	0.075	0.545	0.764	0.026	0.586	0.796	0.963	0.279	0.734	0.882	0.246	0.771	0.704	0.201	0.838	0.567	0.242	0.845	0.462	0.233	0.834	0.304	0.181	0.89	0.106	0.247
1035	5.175	0.646	0.962	0.466	0.851	0.943	0.581	0.771	0.872	0.629	0.762	0.68	0.652	0.759	0.517	0.584	0.734	0.423	0.589	0.693	0.272	0.63	0.648	0.075	0.545	0.764	0.026	0.586	0.799	0.962	0.279	0.739	0.881	0.245	0.776	0.704	0.201	0.843	0.567	0.243	0.851	0.462	0.234	0.842	0.303	0.181	0.901	0.105	0.248
1036	5.18	0.65	0.961	0.465	0.854	0.942	0.581	0.774	0.871	0.628	0.765	0.68	0.652	0.761	0.517	0.584	0.735	0.422	0.589	0.694	0.272	0.63	0.649	0.075	0.545	0.764	0.026	0.586	0.803	0.962	0.279	0.742	0.881	0.245	0.78	0.704	0.201	0.847	0.567	0.243	0.856	0.461	0.234	0.85	0.303	0.181	0.912	0.105	0.248
1037	5.185	0.653	0.961	0.464	0.858	0.943	0.58	0.777	0.871	0.628	0.768	0.68	0.651	0.763	0.516	0.584	0.737	0.422	0.588	0.695	0.272	0.63	0.649	0.076	0.545	0.764	0.026	0.586	0.809	0.962	0.278	0.746	0.88	0.244	0.784	0.703	0.201	0.851	0.566	0.244	0.861	0.46	0.235	0.859	0.302	0.182	0.923	0.106	0.248
1038	5.19	0.657	0.96	0.464	0.862	0.942	0.58	0.78	0.871	0.628	0.77	0.679	0.651	0.765	0.516	0.584	0.738	0.422	0.588	0.696	0.272	0.629	0.649	0.076	0.545	0.764	0.026	0.586	0.813	0.962	0.278	0.751	0.88	0.244	0.789	0.703	0.201	0.856	0.566	0.244	0.867	0.46	0.236	0.867	0.301	0.182	0.935	0.106	0.248
1039	5.195	0.66	0.96	0.463	0.864	0.941	0.58	0.784	0.87	0.627	0.773	0.679	0.651	0.767	0.516	0.584	0.739	0.421	0.587	0.696	0.272	0.629	0.649	0.076	0.545	0.764	0.026	0.586	0.817	0.961	0.278	0.755	0.88	0.244	0.793	0.702	0.2	0.86	0.565	0.245	0.872	0.459	0.236	0.875	0.301	0.182	0.946	0.107	0.249
1040	5.2	0.664	0.959	0.462	0.868	0.94	0.58	0.788	0.87	0.627	0.776	0.678	0.651	0.768	0.516	0.583	0.74	0.421	0.587	0.697	0.273	0.629	0.649	0.076	0.545	0.764	0.026	0.586	0.82	0.96	0.278	0.759	0.879	0.244	0.798	0.702	0.2	0.865	0.565	0.245	0.878	0.459	0.237	0.883	0.3	0.182	0.956	0.107	0.249
1041	5.205	0.668	0.958	0.462	0.872	0.939	0.58	0.79	0.869	0.626	0.779	0.678	0.651	0.77	0.515	0.583	0.743	0.421	0.587	0.698	0.273	0.629	0.649	0.076	0.545	0.764	0.026	0.586	0.824	0.96	0.277	0.764	0.878	0.243	0.803	0.702	0.2	0.87	0.565	0.245	0.883	0.458	0.237	0.89	0.3	0.183	0.966	0.107	0.25
1042	5.21	0.672	0.958	0.461	0.875	0.939	0.58	0.793	0.869	0.626	0.782	0.677	0.65	0.772	0.515	0.583	0.745	0.421	0.587	0.699	0.273	0.628	0.649	0.076	0.544	0.764	0.026	0.586	0.828	0.96	0.277	0.768	0.878	0.242	0.808	0.701	0.2	0.875	0.564	0.246	0.888	0.458	0.238	0.898	0.299	0.183	0.976	0.108	0.25
1043	5.215	0.675	0.958	0.461	0.879	0.939	0.579	0.797	0.868	0.625	0.783	0.678	0.65	0.774	0.515	0.583	0.746	0.421	0.587	0.7	0.273	0.628	0.649	0.077	0.544	0.764	0.026	0.586	0.833	0.959	0.276	0.772	0.878	0.242	0.813	0.701	0.199	0.88	0.564	0.246	0.894	0.458	0.238	0.906	0.299	0.184	0.986	0.108	0.251
1044	5.22	0.68	0.957	0.46	0.882	0.938	0.579	0.802	0.867	0.625	0.785	0.678	0.649	0.776	0.514	0.583	0.748	0.421	0.587	0.701	0.273	0.628	0.65	0.077	0.544	0.764	0.026	0.586	0.837	0.959	0.276	0.777	0.877	0.241	0.818	0.7	0.199	0.885	0.563	0.246	0.899	0.457	0.239	0.913	0.299	0.184	0.995	0.109	0.251
1045	5.225	0.683	0.956	0.459	0.886	0.938	0.579	0.805	0.867	0.624	0.788	0.678	0.649	0.778	0.514	0.582	0.75	0.421	0.586	0.702	0.273	0.628	0.65	0.077	0.544	0.764	0.026	0.586	0.841	0.958	0.276	0.78	0.877	0.241	0.823	0.7	0.199	0.89	0.563	0.246	0.905	0.457	0.24	0.92	0.298	0.185	1.005	0.109	0.252
1046	5.23	0.687	0.955	0.459	0.89	0.937	0.578	0.808	0.867	0.624	0.79	0.677	0.649	0.781	0.514	0.582	0.751	0.421	0.586	0.703	0.273	0.627	0.65	0.077	0.544	0.764	0.026	0.586	0.846	0.958	0.275	0.784	0.877	0.24	0.828	0.699	0.198	0.895	0.562	0.247	0.91	0.457	0.24	0.927	0.298	0.185	1.013	0.11	0.253
1047	5.235	0.691	0.955	0.458	0.894	0.937	0.578	0.812	0.866	0.623	0.794	0.677	0.649	0.783	0.514	0.581	0.752	0.421	0.586	0.705	0.273	0.627	0.65	0.078	0.544	0.764	0.026	0.586	0.85	0.958	0.275	0.789	0.877	0.24	0.834	0.699	0.198	0.9	0.562	0.247	0.916	0.456	0.24	0.934	0.298	0.186	1.022	0.11	0.253
1048	5.24	0.695	0.954	0.458	0.898	0.936	0.578	0.816	0.865	0.623	0.796	0.677	0.648	0.785	0.514	0.581	0.754	0.421	0.586	0.706	0.273	0.627	0.65	0.078	0.544	0.764	0.026	0.586	0.853	0.957	0.274	0.793	0.876	0.239	0.839	0.698	0.198	0.905	0.562	0.247	0.921	0.456	0.241	0.942	0.297	0.186	1.03	0.11	0.254
1049	5.245	0.699	0.954	0.457	0.901	0.936	0.577	0.82	0.865	0.622	0.799	0.677	0.648	0.787	0.513	0.58	0.756	0.421	0.585	0.707	0.273	0.627	0.65	0.078	0.544	0.764	0.026	0.586	0.858	0.957	0.274	0.797	0.875	0.238	0.843	0.697	0.197	0.91	0.562	0.248	0.927	0.455	0.241	0.949	0.297	0.187	1.037	0.11	0.255
1050	5.25	0.702	0.953	0.456	0.905	0.935	0.577	0.823	0.865	0.622	0.801	0.676	0.647	0.789	0.513	0.58	0.758	0.421	0.585	0.708	0.274	0.627	0.651	0.078	0.544	0.764	0.026	0.586	0.862	0.956	0.273	0.802	0.875	0.237	0.848	0.697	0.197	0.916	0.561	0.248	0.932	0.454	0.241	0.956	0.297	0.187	1.045	0.111	0.256
1051	5.255	0.707	0.952	0.455	0.909	0.934	0.576	0.826	0.864	0.621	0.804	0.676	0.647	0.792	0.513	0.58	0.76	0.42	0.585	0.709	0.274	0.627	0.651	0.079	0.544	0.764	0.026	0.586	0.866	0.955	0.273	0.806	0.874	0.237	0.853	0.696	0.197	0.921	0.561	0.248	0.939	0.454	0.241	0.963	0.297	0.187	1.052	0.111	0.257
1052	5.26	0.711	0.951	0.454	0.913	0.934	0.576	0.83	0.864	0.621	0.807	0.675	0.646	0.794	0.512	0.58	0.761	0.42	0.585	0.71	0.274	0.627	0.651	0.079	0.544	0.764	0.026	0.586	0.87	0.955	0.272	0.81	0.873	0.236	0.858	0.695	0.197	0.926	0.56	0.248	0.944	0.454	0.242	0.969	0.296	0.187	1.059	0.111	0.258
1053	5.265	0.715	0.951	0.453	0.917	0.933	0.575	0.833	0.863	0.62	0.81	0.675	0.646	0.796	0.512	0.58	0.763	0.42	0.585	0.711	0.274	0.626	0.651	0.079	0.544	0.764	0.026	0.586	0.875	0.955	0.271	0.815	0.872	0.236	0.864	0.694	0.196	0.931	0.56	0.248	0.95	0.454	0.242	0.976	0.296	0.188	1.066	0.111	0.258
1054	5.27	0.719	0.95	0.453	0.921	0.933	0.575	0.837	0.862	0.619	0.813	0.675	0.646	0.798	0.512	0.579	0.764	0.42	0.584	0.712	0.274	0.626	0.651	0.08	0.544	0.764	0.026	0.586	0.879	0.954	0.271	0.82	0.871	0.235	0.869	0.694	0.196	0.937	0.559	0.248	0.956	0.453	0.242	0.982	0.295	0.188	1.072	0.111	0.259
1055	5.275	0.723	0.949	0.451	0.925	0.932	0.574	0.841	0.862	0.619	0.816	0.675	0.645	0.8	0.511	0.578	0.766	0.42	0.584	0.713	0.275	0.626	0.651	0.08	0.544	0.764	0.026	0.586	0.884	0.953	0.27	0.824	0.871	0.234	0.874	0.693	0.196	0.943	0.559	0.248	0.962	0.453	0.242	0.988	0.295	0.189	1.078	0.11	0.26
1056	5.28	0.728	0.948	0.45	0.929	0.932	0.574	0.844	0.862	0.618	0.818	0.675	0.644	0.802	0.511	0.578	0.768	0.42	0.583	0.714	0.275	0.626	0.651	0.081	0.544	0.764	0.026	0.586	0.889	0.953	0.269	0.828	0.87	0.233	0.879	0.692	0.196	0.948	0.559	0.248	0.968	0.452	0.242	0.994	0.295	0.189	1.083	0.11	0.261
1057	5.285	0.732	0.948	0.449	0.933	0.931	0.573	0.848	0.861	0.617	0.82	0.675	0.644	0.804	0.511	0.578	0.769	0.42	0.583	0.715	0.276	0.625	0.652	0.082	0.543	0.764	0.026	0.586	0.893	0.952	0.269	0.834	0.869	0.233	0.885	0.691	0.195	0.954	0.558	0.247	0.973	0.452	0.243	1	0.294	0.189	1.089	0.11	0.262
1058	5.29	0.736	0.947	0.448	0.937	0.931	0.573	0.852	0.86	0.616	0.823	0.674	0.643	0.807	0.511	0.578	0.771	0.42	0.582	0.716	0.276	0.625	0.652	0.082	0.543	0.764	0.026	0.586	0.899	0.952	0.268	0.838	0.868	0.232	0.89	0.69	0.195	0.959	0.558	0.247	0.979	0.451	0.243	1.005	0.293	0.189	1.094	0.109	0.263
1059	5.295	0.741	0.946	0.447	0.941	0.93	0.572	0.856	0.859	0.616	0.827	0.674	0.643	0.81	0.511	0.577	0.773	0.42	0.582	0.717	0.276	0.625	0.652	0.083	0.543	0.764	0.026	0.586	0.905	0.952	0.266	0.842	0.868	0.231	0.896	0.689	0.195	0.965	0.557	0.247	0.984	0.451	0.243	1.011	0.293	0.19	1.099	0.108	0.263
1060	5.3	0.745	0.945	0.446	0.944	0.929	0.572	0.859	0.86	0.615	0.829	0.674	0.642	0.812	0.511	0.577	0.775	0.42	0.582	0.718	0.277	0.625	0.652	0.083	0.543	0.764	0.026	0.586	0.911	0.952	0.265	0.848	0.867	0.23	0.901	0.689	0.194	0.971	0.556	0.246	0.99	0.45	0.243	1.017	0.292	0.19	1.103	0.108	0.264
1061	5.305	0.75	0.945	0.445	0.949	0.929	0.571	0.862	0.859	0.614	0.832	0.673	0.641	0.814	0.511	0.577	0.777	0.42	0.581	0.719	0.277	0.624	0.652	0.083	0.543	0.764	0.026	0.586	0.916	0.951	0.265	0.854	0.866	0.229	0.907	0.688	0.194	0.977	0.555	0.246	0.996	0.45	0.242	1.022	0.291	0.19	1.107	0.106	0.265
1062	5.31	0.754	0.944	0.443	0.952	0.928	0.571	0.866	0.859	0.613	0.834	0.673	0.641	0.816	0.51	0.576	0.779	0.419	0.581	0.72	0.278	0.624	0.652	0.084	0.543	0.764	0.026	0.587	0.921	0.95	0.264	0.858	0.865	0.228	0.913	0.687	0.193	0.982	0.554	0.246	1.001	0.449	0.242	1.027	0.29	0.19	1.111	0.105	0.266
1063	5.315	0.758	0.943	0.442	NaN	NaN	NaN	0.87	0.858	0.612	0.837	0.673	0.64	0.819	0.51	0.576	0.781	0.42	0.581	0.721	0.278	0.624	0.653	0.084	0.543	0.764	0.026	0.587	0.926	0.95	0.263	0.863	0.864	0.228	0.919	0.686	0.193	0.988	0.553	0.245	1.007	0.448	0.242	1.032	0.29	0.191	1.115	0.103	0.267
1064	5.32	0.763	0.942	0.441	0.963	0.927	0.569	0.874	0.858	0.612	0.84	0.674	0.64	0.822	0.51	0.576	0.783	0.42	0.581	0.722	0.279	0.624	0.653	0.085	0.543	0.764	0.026	0.587	0.932	0.949	0.263	0.869	0.864	0.226	0.925	0.685	0.192	0.993	0.553	0.246	1.013	0.448	0.242	1.037	0.289	0.191	1.118	0.102	0.268
1065	5.325	0.768	0.942	0.439	0.966	0.927	0.569	0.878	0.858	0.612	0.843	0.674	0.64	0.825	0.511	0.576	0.786	0.42	0.581	0.724	0.279	0.624	0.654	0.086	0.543	0.764	0.026	0.587	0.937	0.948	0.262	0.878	0.862	0.226	0.931	0.684	0.192	0.999	0.553	0.245	1.018	0.447	0.241	1.041	0.288	0.191	1.121	0.101	0.269
1066	5.33	0.773	0.941	0.438	0.97	0.927	0.568	0.882	0.858	0.611	0.846	0.674	0.639	0.827	0.51	0.575	0.788	0.421	0.581	0.725	0.28	0.624	0.655	0.086	0.543	0.764	0.026	0.587	0.942	0.947	0.262	0.89	0.859	0.227	0.937	0.683	0.191	1.005	0.552	0.245	1.023	0.446	0.241	1.045	0.287	0.191	1.123	0.099	0.269
1067	5.335	0.778	0.94	0.436	0.974	0.926	0.568	0.885	0.858	0.609	0.849	0.673	0.638	0.83	0.51	0.575	0.79	0.421	0.58	0.726	0.28	0.623	0.655	0.087	0.543	0.764	0.026	0.587	0.947	0.946	0.261	0.891	0.859	0.225	0.943	0.683	0.191	1.01	0.551	0.245	1.028	0.444	0.241	1.05	0.286	0.191	1.126	0.098	0.27
1068	5.34	0.782	0.939	0.435	0.978	0.925	0.567	0.889	0.857	0.609	0.852	0.673	0.638	0.833	0.51	0.575	0.792	0.42	0.58	0.727	0.281	0.623	0.654	0.088	0.543	0.764	0.026	0.587	0.953	0.945	0.26	0.905	0.856	0.226	0.949	0.682	0.19	1.015	0.55	0.244	1.033	0.444	0.241	1.054	0.285	0.191	1.128	0.096	0.271
1069	5.345	0.787	0.939	0.433	0.982	0.925	0.566	0.892	0.857	0.608	0.856	0.673	0.637	0.836	0.51	0.574	0.794	0.42	0.58	0.729	0.282	0.623	0.654	0.089	0.543	0.764	0.026	0.587	0.958	0.944	0.26	0.912	0.854	0.225	0.955	0.68	0.189	1.021	0.549	0.244	1.039	0.443	0.241	1.058	0.283	0.191	1.13	0.094	0.272
1070	5.35	0.791	0.938	0.431	0.986	0.924	0.566	0.896	0.856	0.607	0.859	0.673	0.637	0.839	0.509	0.574	0.798	0.42	0.58	0.73	0.282	0.623	0.655	0.09	0.543	0.764	0.026	0.587	0.963	0.943	0.259	0.918	0.853	0.225	0.961	0.679	0.189	1.026	0.548	0.244	1.043	0.442	0.241	1.062	0.282	0.191	1.132	0.092	0.272
1071	5.355	0.797	0.937	0.429	0.991	0.924	0.565	0.9	0.856	0.606	0.862	0.673	0.636	0.842	0.509	0.573	0.8	0.42	0.579	0.731	0.283	0.623	0.655	0.09	0.543	0.764	0.025	0.587	0.969	0.942	0.258	0.926	0.852	0.224	0.967	0.678	0.188	1.032	0.547	0.244	1.048	0.44	0.24	1.066	0.281	0.191	1.133	0.091	0.272
1072	5.36	0.802	0.936	0.428	0.995	0.923	0.565	0.904	0.855	0.605	0.865	0.673	0.635	0.845	0.508	0.573	0.803	0.42	0.579	0.733	0.283	0.623	0.656	0.091	0.543	0.764	0.025	0.587	0.975	0.941	0.258	0.934	0.85	0.224	0.973	0.677	0.188	1.038	0.546	0.244	1.053	0.439	0.24	1.07	0.279	0.191	1.135	0.09	0.273
1073	5.365	0.807	0.935	0.426	0.998	0.923	0.564	0.908	0.855	0.604	0.868	0.672	0.634	0.848	0.508	0.573	0.806	0.421	0.579	0.735	0.284	0.623	0.657	0.092	0.543	0.764	0.025	0.587	0.982	0.94	0.257	0.939	0.849	0.222	0.978	0.676	0.187	1.043	0.545	0.244	1.058	0.438	0.24	1.073	0.278	0.191	1.137	0.088	0.273
1074	5.37	0.812	0.934	0.424	NaN	NaN	NaN	0.912	0.854	0.603	0.872	0.673	0.634	0.851	0.508	0.573	0.809	0.421	0.579	0.736	0.285	0.623	0.657	0.093	0.543	0.764	0.025	0.587	0.988	0.94	0.256	0.943	0.849	0.221	0.984	0.675	0.187	1.048	0.544	0.243	1.062	0.437	0.239	1.077	0.277	0.191	1.14	0.087	0.274
1075	5.375	0.817	0.934	0.422	NaN	NaN	NaN	0.916	0.854	0.602	0.876	0.672	0.634	0.856	0.508	0.573	0.812	0.42	0.579	0.738	0.286	0.623	0.658	0.094	0.544	0.764	0.025	0.587	0.993	0.938	0.255	0.95	0.847	0.22	0.989	0.674	0.186	1.052	0.542	0.243	1.066	0.436	0.238	1.082	0.276	0.191	1.142	0.086	0.274
1076	5.38	0.822	0.933	0.42	NaN	NaN	NaN	0.921	0.853	0.6	0.879	0.673	0.633	0.859	0.508	0.573	0.815	0.42	0.58	0.739	0.287	0.623	0.658	0.095	0.544	0.764	0.025	0.587	0.999	0.938	0.255	0.958	0.846	0.219	0.994	0.673	0.185	1.057	0.541	0.242	1.07	0.435	0.238	1.086	0.274	0.192	1.144	0.085	0.274
1077	5.385	0.827	0.933	0.418	NaN	NaN	NaN	0.924	0.853	0.6	0.883	0.673	0.632	0.863	0.508	0.573	0.819	0.421	0.58	0.742	0.288	0.623	0.659	0.097	0.544	0.764	0.025	0.587	1.005	0.937	0.254	0.961	0.846	0.218	0.999	0.673	0.184	1.062	0.54	0.242	1.075	0.434	0.237	1.09	0.273	0.192	1.146	0.084	0.274
1078	5.39	0.832	0.932	0.416	NaN	NaN	NaN	0.928	0.853	0.599	0.887	0.672	0.631	0.868	0.507	0.573	0.823	0.421	0.58	0.744	0.289	0.623	0.659	0.098	0.544	0.764	0.025	0.587	1.011	0.936	0.254	0.966	0.846	0.216	1.004	0.673	0.183	1.066	0.54	0.241	1.079	0.434	0.237	1.094	0.273	0.191	1.149	0.084	0.274
1079	5.395	0.838	0.931	0.414	NaN	NaN	NaN	0.932	0.852	0.597	0.891	0.672	0.63	0.872	0.507	0.572	0.827	0.421	0.58	0.746	0.29	0.623	0.66	0.099	0.544	0.764	0.025	0.586	1.017	0.936	0.253	0.974	0.845	0.216	1.009	0.672	0.182	1.071	0.539	0.241	1.085	0.434	0.236	1.098	0.273	0.191	1.15	0.083	0.274
1080	5.4	0.843	0.931	0.413	NaN	NaN	NaN	0.937	0.852	0.596	0.895	0.672	0.629	0.876	0.507	0.572	0.831	0.421	0.58	0.749	0.291	0.624	0.661	0.101	0.544	0.764	0.025	0.586	1.022	0.936	0.252	0.979	0.845	0.214	1.014	0.672	0.181	1.075	0.539	0.24	1.09	0.435	0.235	1.103	0.273	0.19	1.152	0.083	0.273
1081	5.405	0.849	0.931	0.411	NaN	NaN	NaN	0.941	0.852	0.595	0.899	0.672	0.629	0.881	0.506	0.572	0.835	0.421	0.581	0.752	0.292	0.624	0.662	0.103	0.545	0.764	0.025	0.586	1.028	0.936	0.251	0.985	0.846	0.213	1.019	0.672	0.18	1.079	0.539	0.238	1.096	0.435	0.234	1.107	0.273	0.189	1.154	0.083	0.273
1082	5.41	0.853	0.931	0.409	NaN	NaN	NaN	0.946	0.852	0.594	0.904	0.672	0.628	0.886	0.506	0.572	0.84	0.421	0.581	0.755	0.294	0.624	0.664	0.105	0.545	0.764	0.025	0.586	1.034	0.936	0.25	0.988	0.847	0.212	1.024	0.672	0.179	1.085	0.539	0.237	1.101	0.435	0.233	1.111	0.273	0.188	1.155	0.083	0.273
1083	5.415	0.858	0.931	0.408	NaN	NaN	NaN	0.95	0.852	0.593	0.909	0.672	0.628	0.892	0.506	0.572	0.845	0.421	0.582	0.758	0.295	0.625	0.665	0.107	0.545	0.764	0.026	0.586	1.039	0.936	0.25	0.986	0.85	0.21	1.03	0.672	0.177	1.092	0.541	0.236	1.107	0.435	0.232	1.115	0.274	0.187	1.157	0.083	0.272
1084	5.42	0.863	0.931	0.406	NaN	NaN	NaN	0.955	0.851	0.591	0.913	0.673	0.626	0.897	0.506	0.573	0.849	0.422	0.582	0.761	0.297	0.625	0.667	0.109	0.546	0.764	0.026	0.586	1.044	0.935	0.249	0.988	0.852	0.209	1.036	0.672	0.176	1.099	0.541	0.234	1.112	0.436	0.23	1.119	0.274	0.186	1.158	0.083	0.272
1085	5.425	0.868	0.931	0.405	1.056	0.922	0.554	0.959	0.851	0.59	0.917	0.673	0.625	0.903	0.506	0.573	0.855	0.422	0.583	0.765	0.298	0.626	0.668	0.112	0.546	0.764	0.026	0.586	1.049	0.935	0.248	0.992	0.853	0.207	1.042	0.673	0.175	1.106	0.542	0.233	1.118	0.436	0.229	1.123	0.275	0.184	1.159	0.083	0.272
1086	5.43	0.872	0.931	0.404	1.059	0.923	0.553	0.963	0.851	0.589	0.922	0.673	0.625	0.908	0.506	0.574	0.86	0.422	0.584	0.768	0.3	0.626	0.67	0.114	0.547	0.765	0.026	0.586	1.054	0.936	0.247	0.997	0.854	0.206	1.048	0.673	0.173	1.112	0.542	0.232	1.123	0.436	0.229	1.127	0.275	0.184	1.16	0.083	0.273
1087	5.435	0.877	0.931	0.403	1.062	0.923	0.552	0.967	0.851	0.588	0.927	0.673	0.624	0.915	0.506	0.575	0.866	0.422	0.585	0.772	0.302	0.626	0.672	0.117	0.547	0.765	0.026	0.586	1.059	0.936	0.246	1.001	0.854	0.206	1.054	0.674	0.172	1.119	0.543	0.231	1.128	0.436	0.228	1.131	0.275	0.183	1.161	0.083	0.273
1088	5.44	0.882	0.932	0.402	1.065	0.922	0.551	0.972	0.851	0.587	0.933	0.673	0.624	0.921	0.505	0.575	0.872	0.423	0.586	0.776	0.304	0.627	0.674	0.12	0.548	0.765	0.026	0.586	1.063	0.936	0.245	1.006	0.855	0.205	1.06	0.674	0.171	1.124	0.543	0.23	1.133	0.436	0.227	1.135	0.276	0.182	1.161	0.083	0.273
1089	5.445	0.887	0.932	0.4	1.068	0.922	0.549	0.976	0.851	0.586	0.937	0.673	0.623	0.929	0.505	0.576	0.878	0.423	0.587	0.78	0.305	0.628	0.676	0.123	0.549	0.766	0.026	0.586	1.068	0.936	0.243	1.01	0.855	0.203	1.066	0.675	0.17	1.13	0.543	0.229	1.138	0.436	0.226	1.138	0.275	0.181	1.162	0.083	0.273
1090	5.45	0.89	0.932	0.399	1.072	0.922	0.548	0.981	0.85	0.585	0.942	0.673	0.622	0.936	0.505	0.577	0.885	0.423	0.588	0.785	0.308	0.629	0.679	0.126	0.549	0.766	0.027	0.587	1.072	0.937	0.242	1.015	0.855	0.202	1.072	0.675	0.168	1.135	0.543	0.228	1.142	0.436	0.226	1.142	0.275	0.18	1.163	0.083	0.273
1091	5.455	0.895	0.933	0.397	1.076	0.922	0.547	0.984	0.851	0.583	0.948	0.674	0.622	0.943	0.505	0.578	0.892	0.424	0.589	0.79	0.31	0.629	0.682	0.129	0.55	0.767	0.027	0.587	1.077	0.937	0.241	1.02	0.855	0.201	1.077	0.675	0.167	1.139	0.544	0.227	1.146	0.436	0.225	1.145	0.275	0.18	1.163	0.083	0.273
1092	5.46	0.9	0.933	0.396	1.08	0.923	0.545	0.989	0.851	0.582	0.953	0.674	0.621	0.95	0.505	0.58	0.899	0.425	0.591	0.795	0.312	0.63	0.686	0.132	0.551	0.768	0.027	0.587	1.082	0.937	0.24	1.025	0.855	0.199	1.082	0.675	0.166	1.143	0.543	0.227	1.15	0.436	0.225	1.147	0.275	0.18	1.164	0.083	0.273
1093	5.465	0.905	0.933	0.395	1.084	0.923	0.544	0.993	0.85	0.581	0.959	0.674	0.621	0.957	0.504	0.581	0.907	0.425	0.592	0.801	0.314	0.631	0.689	0.136	0.551	0.768	0.027	0.587	1.087	0.938	0.238	1.03	0.855	0.197	1.086	0.675	0.165	1.146	0.543	0.226	1.154	0.435	0.224	1.15	0.275	0.179	1.164	0.082	0.273
1094	5.47	0.908	0.933	0.393	1.088	0.924	0.543	0.996	0.851	0.58	0.964	0.674	0.621	0.965	0.504	0.582	0.914	0.425	0.593	0.807	0.316	0.632	0.693	0.14	0.552	0.768	0.028	0.586	1.092	0.938	0.237	1.035	0.855	0.196	1.09	0.675	0.164	1.15	0.543	0.225	1.156	0.435	0.224	1.151	0.275	0.179	1.165	0.082	0.274
1095	5.475	0.912	0.934	0.391	1.092	0.924	0.542	1.002	0.85	0.579	0.969	0.674	0.621	0.973	0.504	0.583	0.923	0.426	0.595	0.813	0.318	0.633	0.698	0.144	0.552	0.769	0.029	0.586	1.097	0.939	0.236	1.04	0.855	0.194	1.094	0.675	0.163	1.153	0.543	0.225	1.159	0.434	0.223	1.153	0.275	0.179	1.165	0.082	0.274
1096	5.48	0.915	0.934	0.39	1.095	0.924	0.541	1.006	0.85	0.577	0.975	0.675	0.62	0.98	0.504	0.584	0.93	0.426	0.596	0.82	0.321	0.634	0.702	0.148	0.553	0.77	0.03	0.586	1.101	0.939	0.235	1.045	0.855	0.193	1.098	0.675	0.162	1.155	0.542	0.224	1.161	0.434	0.223	1.154	0.275	0.179	1.165	0.082	0.274
1097	5.485	0.92	0.934	0.388	1.099	0.925	0.54	1.01	0.85	0.576	0.981	0.674	0.62	0.989	0.504	0.585	0.939	0.426	0.597	0.827	0.323	0.634	0.707	0.152	0.553	0.771	0.031	0.585	1.106	0.94	0.234	1.051	0.856	0.192	1.101	0.675	0.161	1.157	0.542	0.224	1.163	0.434	0.222	1.155	0.274	0.179	1.165	0.082	0.274
1098	5.49	0.924	0.934	0.386	1.103	0.925	0.539	1.013	0.85	0.574	0.986	0.674	0.619	0.997	0.503	0.586	0.947	0.426	0.598	0.834	0.324	0.635	0.712	0.156	0.554	0.772	0.032	0.585	1.111	0.94	0.234	1.056	0.856	0.191	1.104	0.675	0.16	1.159	0.541	0.223	1.165	0.434	0.222	1.156	0.274	0.179	1.166	0.082	0.274
1099	5.495	0.928	0.934	0.384	1.106	0.925	0.538	1.017	0.85	0.573	0.993	0.675	0.62	1.005	0.504	0.587	0.956	0.427	0.599	0.842	0.326	0.636	0.716	0.159	0.554	0.773	0.034	0.585	1.116	0.941	0.233	1.061	0.857	0.19	1.107	0.675	0.159	1.161	0.541	0.223	1.166	0.434	0.221	1.157	0.274	0.179	1.166	0.082	0.274
1100	5.5	0.933	0.934	0.382	1.109	0.925	0.537	1.02	0.85	0.572	0.998	0.675	0.619	1.013	0.504	0.588	0.965	0.427	0.6	0.849	0.328	0.636	0.721	0.164	0.554	0.775	0.037	0.585	1.121	0.941	0.232	1.066	0.858	0.189	1.11	0.676	0.159	1.163	0.541	0.222	1.167	0.434	0.221	1.157	0.274	0.179	1.166	0.082	0.274
1101	5.505	0.937	0.935	0.381	1.113	0.926	0.537	1.023	0.85	0.57	1.003	0.674	0.618	1.022	0.504	0.588	0.973	0.427	0.6	0.856	0.33	0.637	0.726	0.169	0.555	0.776	0.04	0.584	1.126	0.942	0.232	1.071	0.86	0.189	1.114	0.676	0.158	1.165	0.541	0.222	1.169	0.434	0.221	1.158	0.273	0.179	1.166	0.082	0.274
1102	5.51	0.941	0.935	0.379	1.116	0.927	0.536	1.027	0.85	0.569	1.01	0.675	0.618	1.029	0.504	0.589	0.982	0.428	0.601	0.864	0.332	0.637	0.731	0.173	0.555	0.778	0.043	0.584	1.131	0.943	0.231	1.076	0.861	0.188	1.118	0.677	0.158	1.168	0.541	0.222	1.171	0.434	0.221	1.159	0.273	0.178	1.167	0.082	0.274
1103	5.515	0.945	0.936	0.377	1.119	0.927	0.536	1.031	0.85	0.568	1.016	0.675	0.618	1.037	0.505	0.589	0.991	0.428	0.602	0.872	0.333	0.638	0.737	0.178	0.555	0.78	0.046	0.584	1.136	0.943	0.23	1.081	0.862	0.187	1.121	0.677	0.157	1.17	0.541	0.221	1.172	0.434	0.22	1.16	0.273	0.178	1.167	0.082	0.274
1104	5.52	0.948	0.936	0.376	1.122	0.927	0.535	1.034	0.851	0.567	1.022	0.675	0.618	1.045	0.505	0.59	0.999	0.428	0.602	0.88	0.335	0.638	0.742	0.182	0.554	0.783	0.05	0.584	1.141	0.944	0.23	1.084	0.863	0.186	1.125	0.678	0.157	1.173	0.541	0.221	1.174	0.433	0.22	1.161	0.273	0.178	1.167	0.082	0.274
1105	5.525	0.951	0.937	0.374	1.125	0.927	0.535	1.038	0.851	0.566	1.028	0.676	0.618	1.053	0.506	0.59	1.008	0.429	0.602	0.887	0.337	0.638	0.748	0.187	0.554	0.786	0.054	0.584	1.145	0.944	0.229	1.088	0.864	0.185	1.129	0.678	0.156	1.175	0.541	0.22	1.175	0.433	0.22	1.163	0.273	0.177	1.167	0.082	0.275
1106	5.53	0.955	0.938	0.372	1.128	0.928	0.534	1.041	0.851	0.565	1.032	0.676	0.617	1.061	0.506	0.59	1.017	0.43	0.603	0.895	0.34	0.638	0.754	0.192	0.554	0.788	0.057	0.584	1.149	0.944	0.229	1.092	0.864	0.185	1.132	0.678	0.155	1.178	0.542	0.22	1.177	0.433	0.22	1.164	0.273	0.177	1.167	0.082	0.275
1107	5.535	0.96	0.938	0.371	1.131	0.929	0.534	1.044	0.852	0.564	1.037	0.677	0.616	1.069	0.507	0.59	1.026	0.431	0.603	0.903	0.342	0.638	0.76	0.196	0.553	0.791	0.061	0.584	1.153	0.945	0.229	1.096	0.865	0.184	1.135	0.679	0.154	1.18	0.542	0.219	1.178	0.433	0.219	1.165	0.273	0.177	1.168	0.082	0.275
1108	5.54	0.964	0.939	0.37	1.135	0.929	0.534	1.047	0.852	0.563	1.041	0.677	0.616	1.076	0.508	0.59	1.033	0.432	0.603	0.91	0.344	0.638	0.766	0.2	0.553	0.795	0.065	0.584	1.157	0.946	0.228	1.099	0.865	0.184	1.139	0.679	0.154	1.183	0.542	0.219	1.18	0.433	0.219	1.167	0.273	0.177	1.168	0.082	0.275
1109	5.545	0.967	0.939	0.369	1.138	0.93	0.533	1.05	0.853	0.562	1.047	0.677	0.615	1.084	0.509	0.59	1.041	0.433	0.603	0.918	0.346	0.638	0.773	0.204	0.552	0.799	0.069	0.585	1.161	0.946	0.227	1.103	0.866	0.183	1.143	0.68	0.153	1.185	0.542	0.218	1.181	0.433	0.219	1.167	0.273	0.176	1.168	0.082	0.275
1110	5.55	0.97	0.94	0.368	1.141	0.93	0.533	1.054	0.854	0.562	1.052	0.678	0.614	1.091	0.51	0.59	1.049	0.434	0.603	0.926	0.348	0.637	0.779	0.208	0.551	0.803	0.073	0.586	1.166	0.946	0.227	1.107	0.866	0.182	1.146	0.68	0.153	1.186	0.542	0.218	1.183	0.433	0.219	1.168	0.272	0.176	1.168	0.082	0.275
1111	5.555	0.974	0.941	0.367	1.144	0.931	0.532	1.058	0.854	0.561	1.057	0.678	0.614	1.099	0.511	0.59	1.057	0.435	0.603	0.934	0.35	0.637	0.785	0.212	0.55	0.809	0.077	0.587	1.169	0.947	0.226	1.111	0.866	0.181	1.149	0.68	0.153	1.188	0.542	0.218	1.184	0.433	0.218	1.169	0.272	0.176	1.168	0.082	0.275
1112	5.56	0.979	0.941	0.367	1.147	0.932	0.532	1.061	0.855	0.561	1.062	0.678	0.613	1.106	0.512	0.59	1.065	0.437	0.603	0.941	0.353	0.636	0.792	0.215	0.55	0.814	0.081	0.589	1.173	0.947	0.226	1.114	0.866	0.18	1.153	0.681	0.153	1.19	0.542	0.218	1.184	0.433	0.218	1.169	0.272	0.176	1.168	0.082	0.275
1113	5.565	0.982	0.942	0.366	1.151	0.933	0.531	1.065	0.856	0.56	1.068	0.679	0.612	1.113	0.513	0.59	1.072	0.438	0.603	0.948	0.355	0.636	0.799	0.218	0.548	0.82	0.085	0.59	1.177	0.948	0.225	1.118	0.867	0.179	1.156	0.681	0.152	1.192	0.543	0.218	1.185	0.433	0.218	1.169	0.272	0.176	1.168	0.082	0.275
1114	5.57	0.985	0.943	0.365	1.154	0.933	0.531	1.069	0.857	0.56	1.073	0.679	0.612	1.12	0.515	0.59	1.08	0.439	0.603	0.955	0.357	0.635	0.806	0.221	0.547	0.828	0.089	0.591	1.181	0.948	0.225	1.122	0.867	0.179	1.159	0.681	0.152	1.193	0.543	0.217	1.186	0.433	0.218	1.169	0.273	0.176	1.168	0.082	0.275
1115	5.575	0.989	0.944	0.364	1.157	0.934	0.53	1.072	0.858	0.559	1.078	0.68	0.611	1.127	0.516	0.59	1.088	0.441	0.603	0.963	0.359	0.634	0.814	0.224	0.546	0.835	0.093	0.592	1.184	0.948	0.224	1.126	0.867	0.178	1.162	0.682	0.151	1.195	0.543	0.217	1.187	0.433	0.218	1.169	0.273	0.176	1.169	0.082	0.275
1116	5.58	0.997	0.943	0.365	1.161	0.935	0.529	1.076	0.858	0.559	1.083	0.681	0.611	1.134	0.517	0.59	1.096	0.443	0.602	0.971	0.362	0.634	0.822	0.227	0.545	0.844	0.096	0.593	1.187	0.949	0.224	1.13	0.868	0.178	1.165	0.682	0.15	1.197	0.543	0.217	1.187	0.433	0.218	1.169	0.273	0.176	1.169	0.082	0.275
1117	5.585	1.005	0.943	0.365	1.165	0.936	0.529	1.08	0.859	0.559	1.089	0.681	0.61	1.141	0.519	0.59	1.103	0.444	0.602	0.978	0.364	0.633	0.831	0.228	0.544	0.853	0.1	0.594	1.192	0.95	0.223	1.134	0.869	0.178	1.167	0.682	0.15	1.198	0.543	0.217	1.188	0.433	0.217	1.169	0.273	0.175	1.169	0.082	0.275
1118	5.59	1.001	0.946	0.363	1.168	0.938	0.528	1.083	0.86	0.558	1.093	0.682	0.61	1.148	0.52	0.589	1.111	0.446	0.602	0.985	0.365	0.632	0.839	0.23	0.544	0.861	0.103	0.595	1.196	0.95	0.222	1.138	0.869	0.177	1.169	0.682	0.149	1.2	0.543	0.217	1.189	0.433	0.217	1.17	0.273	0.175	1.169	0.083	0.275
1119	5.595	1.003	0.947	0.362	1.172	0.939	0.528	1.087	0.862	0.558	1.099	0.683	0.609	1.155	0.522	0.589	1.118	0.448	0.602	0.992	0.367	0.631	0.847	0.231	0.543	0.87	0.105	0.596	1.199	0.95	0.222	1.142	0.87	0.177	1.172	0.683	0.15	1.201	0.543	0.217	1.19	0.434	0.217	1.17	0.273	0.175	1.169	0.083	0.275
1120	5.6	1.006	0.947	0.361	1.175	0.939	0.527	1.091	0.863	0.558	1.106	0.683	0.609	1.162	0.523	0.589	1.125	0.449	0.601	0.999	0.369	0.63	0.855	0.232	0.542	0.879	0.107	0.597	1.202	0.95	0.222	1.145	0.87	0.177	1.175	0.683	0.15	1.202	0.543	0.217	1.191	0.434	0.217	1.171	0.273	0.175	1.169	0.083	0.275
1121	5.605	1.009	0.948	0.361	1.178	0.94	0.526	1.094	0.864	0.558	1.11	0.684	0.608	1.169	0.525	0.589	1.132	0.451	0.601	1.006	0.371	0.629	0.863	0.233	0.542	0.889	0.108	0.597	1.206	0.951	0.221	1.148	0.871	0.177	1.176	0.683	0.15	1.204	0.543	0.217	1.192	0.434	0.217	1.171	0.273	0.175	1.169	0.083	0.275
1122	5.61	1.012	0.949	0.36	1.181	0.941	0.526	1.098	0.865	0.558	1.116	0.685	0.608	1.176	0.526	0.588	1.14	0.453	0.6	1.014	0.372	0.628	0.871	0.233	0.541	0.898	0.11	0.598	1.209	0.951	0.221	1.152	0.872	0.176	1.178	0.683	0.149	1.205	0.544	0.216	1.192	0.434	0.218	1.172	0.273	0.175	1.169	0.083	0.275
1123	5.615	1.016	0.95	0.36	1.185	0.943	0.526	1.101	0.866	0.558	1.121	0.685	0.607	1.182	0.527	0.588	1.147	0.455	0.6	1.022	0.374	0.627	0.88	0.233	0.541	0.908	0.111	0.598	1.213	0.951	0.22	1.154	0.872	0.176	1.18	0.683	0.149	1.206	0.544	0.217	1.193	0.434	0.218	1.173	0.273	0.175	1.169	0.083	0.275
1124	5.62	1.024	0.949	0.36	1.189	0.944	0.525	1.105	0.867	0.558	1.127	0.686	0.607	1.189	0.529	0.588	1.155	0.457	0.599	1.029	0.374	0.627	0.888	0.233	0.54	0.918	0.111	0.598	1.216	0.952	0.22	1.157	0.871	0.176	1.181	0.684	0.149	1.207	0.544	0.217	1.193	0.434	0.218	1.173	0.273	0.175	1.169	0.083	0.275
1125	5.625	1.033	0.949	0.362	1.193	0.945	0.525	1.109	0.868	0.558	1.132	0.687	0.607	1.195	0.53	0.587	1.161	0.458	0.598	1.036	0.375	0.626	0.897	0.232	0.54	0.928	0.111	0.598	1.22	0.952	0.219	1.16	0.872	0.176	1.183	0.684	0.15	1.208	0.543	0.217	1.194	0.434	0.218	1.173	0.274	0.175	1.169	0.083	0.275
1126	5.63	1.029	0.951	0.359	1.195	0.946	0.524	1.112	0.869	0.558	1.136	0.687	0.607	1.202	0.532	0.587	1.168	0.459	0.598	1.044	0.376	0.625	0.907	0.231	0.539	0.938	0.111	0.599	1.223	0.952	0.219	1.163	0.872	0.175	1.185	0.684	0.15	1.208	0.543	0.217	1.194	0.434	0.218	1.173	0.274	0.175	1.17	0.083	0.275
1127	5.635	1.03	0.953	0.358	1.198	0.946	0.524	1.116	0.871	0.558	1.142	0.688	0.606	1.208	0.533	0.587	1.175	0.46	0.597	1.052	0.377	0.625	0.916	0.23	0.539	0.948	0.11	0.599	1.227	0.953	0.219	1.166	0.872	0.175	1.186	0.684	0.15	1.209	0.544	0.217	1.194	0.434	0.218	1.173	0.274	0.175	1.17	0.083	0.275
1128	5.64	1.033	0.953	0.357	1.201	0.947	0.523	1.119	0.872	0.557	1.147	0.689	0.606	1.215	0.535	0.586	1.182	0.461	0.596	1.06	0.378	0.624	0.926	0.229	0.54	0.959	0.109	0.599	1.23	0.953	0.218	1.169	0.872	0.174	1.187	0.684	0.149	1.21	0.544	0.217	1.195	0.434	0.218	1.173	0.274	0.176	1.17	0.083	0.275
1129	5.645	1.037	0.954	0.357	1.205	0.948	0.523	1.122	0.873	0.557	1.152	0.689	0.606	1.221	0.536	0.585	1.189	0.462	0.596	1.067	0.378	0.623	0.935	0.227	0.539	0.97	0.108	0.598	1.233	0.953	0.218	1.172	0.872	0.174	1.188	0.684	0.149	1.211	0.544	0.217	1.195	0.434	0.218	1.173	0.275	0.176	1.17	0.083	0.275
1130	5.65	1.039	0.955	0.357	1.208	0.949	0.523	1.126	0.874	0.557	1.157	0.69	0.606	1.228	0.537	0.585	1.195	0.463	0.595	1.075	0.377	0.623	0.944	0.225	0.539	0.982	0.107	0.598	1.236	0.954	0.218	1.174	0.871	0.174	1.19	0.684	0.15	1.212	0.544	0.217	1.195	0.434	0.218	1.173	0.275	0.176	1.17	0.083	0.275
1131	5.655	1.042	0.956	0.357	1.212	0.95	0.523	1.129	0.875	0.557	1.162	0.691	0.607	1.234	0.538	0.585	1.202	0.464	0.595	1.083	0.377	0.622	0.954	0.223	0.538	0.993	0.106	0.598	1.239	0.954	0.217	1.177	0.872	0.173	1.193	0.684	0.15	1.212	0.544	0.217	1.195	0.434	0.218	1.173	0.275	0.176	1.17	0.084	0.275
1132	5.66	1.045	0.956	0.357	1.215	0.951	0.523	1.132	0.876	0.557	1.168	0.693	0.607	1.24	0.539	0.584	1.209	0.464	0.594	1.091	0.376	0.622	0.964	0.221	0.538	1.005	0.104	0.598	1.242	0.954	0.217	1.181	0.872	0.173	1.194	0.685	0.15	1.213	0.545	0.217	1.195	0.435	0.218	1.173	0.275	0.176	1.169	0.084	0.275
1133	5.665	1.049	0.957	0.357	1.218	0.952	0.523	1.136	0.876	0.557	1.174	0.694	0.607	1.246	0.54	0.584	1.216	0.465	0.594	1.098	0.375	0.621	0.974	0.219	0.539	1.016	0.102	0.597	1.246	0.954	0.217	1.183	0.872	0.174	1.195	0.685	0.149	1.214	0.545	0.217	1.196	0.435	0.218	1.173	0.275	0.176	1.169	0.084	0.275
1134	5.67	1.052	0.957	0.357	1.222	0.952	0.522	1.139	0.877	0.557	1.179	0.694	0.607	1.252	0.542	0.584	1.223	0.466	0.593	1.107	0.374	0.622	0.984	0.216	0.539	1.028	0.1	0.597	1.248	0.954	0.217	1.185	0.872	0.173	1.196	0.685	0.149	1.215	0.545	0.218	1.196	0.435	0.218	1.173	0.275	0.176	1.169	0.084	0.275
1135	5.675	1.055	0.957	0.357	1.225	0.952	0.521	1.143	0.878	0.557	1.184	0.694	0.607	1.258	0.543	0.583	1.229	0.466	0.593	1.116	0.373	0.622	0.994	0.213	0.539	1.041	0.098	0.597	1.252	0.954	0.216	1.188	0.873	0.173	1.198	0.685	0.149	1.215	0.545	0.218	1.196	0.435	0.218	1.173	0.275	0.176	1.169	0.084	0.275
1136	5.68	1.059	0.958	0.356	1.227	0.953	0.521	1.147	0.878	0.557	1.189	0.695	0.607	1.264	0.544	0.583	1.236	0.466	0.592	1.124	0.372	0.622	1.004	0.21	0.539	1.054	0.096	0.596	1.255	0.954	0.216	1.192	0.873	0.173	1.2	0.685	0.149	1.216	0.545	0.218	1.197	0.435	0.218	1.173	0.275	0.176	1.169	0.084	0.275
1137	5.685	1.061	0.959	0.356	1.231	0.953	0.521	1.151	0.879	0.557	1.194	0.696	0.608	1.27	0.545	0.583	1.243	0.466	0.591	1.133	0.37	0.622	1.014	0.207	0.539	1.066	0.094	0.596	1.258	0.954	0.216	1.194	0.873	0.173	1.202	0.686	0.15	1.217	0.545	0.218	1.197	0.435	0.218	1.173	0.276	0.176	1.169	0.084	0.275
1138	5.69	1.065	0.959	0.356	1.235	0.953	0.521	1.154	0.879	0.557	1.199	0.697	0.608	1.276	0.546	0.583	1.25	0.467	0.591	1.14	0.368	0.622	1.025	0.203	0.54	1.079	0.091	0.596	1.261	0.954	0.215	1.197	0.874	0.173	1.204	0.686	0.15	1.217	0.545	0.218	1.197	0.435	0.218	1.173	0.276	0.176	1.169	0.084	0.275
1139	5.695	1.069	0.959	0.356	1.238	0.954	0.521	1.158	0.88	0.557	1.205	0.698	0.609	1.282	0.546	0.582	1.256	0.467	0.591	1.149	0.365	0.622	1.035	0.199	0.54	1.092	0.089	0.596	1.264	0.954	0.215	1.199	0.874	0.173	1.205	0.686	0.15	1.218	0.545	0.218	1.198	0.436	0.218	1.173	0.276	0.176	1.169	0.084	0.275
1140	5.7	1.071	0.959	0.356	1.242	0.954	0.521	1.162	0.88	0.557	1.211	0.699	0.61	1.288	0.548	0.581	1.263	0.467	0.591	1.158	0.363	0.623	1.046	0.196	0.541	1.105	0.087	0.596	1.267	0.954	0.215	1.202	0.873	0.173	1.206	0.686	0.15	1.218	0.545	0.218	1.198	0.436	0.218	1.174	0.276	0.176	1.169	0.084	0.275
1141	5.705	1.074	0.96	0.356	1.246	0.955	0.52	1.166	0.88	0.557	1.216	0.699	0.609	1.293	0.548	0.581	1.27	0.467	0.591	1.167	0.362	0.623	1.057	0.192	0.541	1.119	0.084	0.596	1.27	0.954	0.215	1.204	0.873	0.173	1.208	0.686	0.15	1.219	0.545	0.218	1.198	0.436	0.218	1.174	0.276	0.176	1.169	0.084	0.275
1142	5.71	1.079	0.959	0.356	1.248	0.955	0.52	1.17	0.881	0.558	1.221	0.699	0.61	1.299	0.549	0.581	1.276	0.467	0.59	1.176	0.36	0.623	1.068	0.188	0.541	1.132	0.081	0.596	1.273	0.954	0.214	1.207	0.873	0.173	1.21	0.686	0.15	1.22	0.545	0.217	1.199	0.436	0.219	1.174	0.276	0.177	1.169	0.084	0.276
1143	5.715	1.081	0.96	0.356	1.252	0.955	0.519	1.174	0.881	0.558	1.226	0.7	0.61	1.305	0.55	0.581	1.283	0.467	0.59	1.184	0.356	0.623	1.079	0.184	0.541	1.145	0.079	0.596	1.276	0.953	0.214	1.21	0.873	0.172	1.211	0.685	0.15	1.221	0.545	0.217	1.199	0.436	0.219	1.174	0.276	0.177	1.169	0.084	0.276
1144	5.72	1.084	0.96	0.356	1.256	0.955	0.519	1.177	0.882	0.558	1.231	0.7	0.61	1.31	0.551	0.581	1.289	0.467	0.59	1.193	0.354	0.624	1.091	0.181	0.542	1.159	0.076	0.596	1.279	0.953	0.214	1.213	0.873	0.172	1.213	0.685	0.15	1.222	0.545	0.217	1.2	0.436	0.219	1.174	0.276	0.177	1.169	0.084	0.276
1145	5.725	1.088	0.96	0.356	1.259	0.955	0.519	1.181	0.882	0.558	1.235	0.702	0.61	1.316	0.551	0.58	1.296	0.466	0.59	1.203	0.352	0.624	1.103	0.176	0.542	1.173	0.074	0.596	1.281	0.953	0.214	1.215	0.872	0.172	1.214	0.685	0.151	1.223	0.545	0.217	1.2	0.436	0.219	1.174	0.276	0.177	1.169	0.084	0.276
1146	5.73	1.09	0.961	0.356	1.263	0.956	0.519	1.185	0.882	0.558	1.24	0.702	0.61	1.322	0.552	0.58	1.302	0.466	0.59	1.211	0.349	0.625	1.114	0.172	0.543	1.186	0.071	0.596	1.285	0.953	0.213	1.217	0.872	0.172	1.215	0.685	0.151	1.224	0.545	0.217	1.201	0.436	0.219	1.174	0.275	0.177	1.169	0.084	0.276
1147	5.735	1.093	0.961	0.356	1.267	0.956	0.519	1.189	0.882	0.558	1.246	0.703	0.611	1.327	0.553	0.58	1.308	0.466	0.589	1.219	0.347	0.625	1.125	0.168	0.543	1.2	0.068	0.596	1.288	0.953	0.213	1.22	0.872	0.172	1.217	0.685	0.151	1.224	0.544	0.217	1.201	0.436	0.219	1.174	0.275	0.177	1.169	0.084	0.276
1148	5.74	1.096	0.961	0.356	1.27	0.955	0.519	1.192	0.882	0.558	1.251	0.703	0.611	1.332	0.553	0.58	1.314	0.466	0.589	1.228	0.345	0.625	1.137	0.164	0.543	1.214	0.066	0.596	1.29	0.952	0.213	1.223	0.872	0.172	1.218	0.685	0.151	1.225	0.544	0.217	1.201	0.436	0.219	1.174	0.275	0.177	1.169	0.084	0.276
1149	5.745	1.1	0.961	0.356	1.273	0.955	0.518	1.195	0.882	0.558	1.255	0.703	0.611	1.337	0.554	0.58	1.321	0.466	0.589	1.236	0.342	0.626	1.149	0.159	0.543	1.228	0.063	0.597	1.293	0.952	0.212	1.226	0.872	0.172	1.219	0.684	0.151	1.226	0.544	0.217	1.202	0.436	0.219	1.174	0.275	0.177	1.169	0.084	0.276
1150	5.75	1.102	0.961	0.357	1.277	0.955	0.518	1.199	0.882	0.558	1.259	0.704	0.611	1.342	0.554	0.579	1.327	0.466	0.589	1.245	0.34	0.626	1.161	0.156	0.545	1.242	0.061	0.597	1.295	0.951	0.212	1.228	0.872	0.172	1.221	0.684	0.151	1.226	0.544	0.217	1.202	0.436	0.22	1.175	0.275	0.177	1.169	0.084	0.276
1151	5.755	1.106	0.961	0.357	1.28	0.955	0.517	1.203	0.882	0.558	1.264	0.704	0.611	1.346	0.554	0.579	1.334	0.466	0.589	1.254	0.338	0.626	1.173	0.152	0.546	1.256	0.059	0.598	1.299	0.951	0.212	1.23	0.872	0.172	1.223	0.685	0.151	1.227	0.544	0.217	1.203	0.436	0.22	1.175	0.275	0.177	1.169	0.084	0.276
1152	5.76	1.109	0.961	0.357	1.283	0.955	0.517	1.206	0.882	0.559	1.269	0.704	0.611	1.352	0.554	0.578	1.338	0.465	0.588	1.263	0.335	0.626	1.185	0.148	0.547	1.27	0.056	0.598	1.302	0.951	0.211	1.232	0.871	0.172	1.225	0.685	0.151	1.228	0.544	0.217	1.203	0.436	0.22	1.175	0.275	0.177	1.169	0.084	0.276
1153	5.765	1.111	0.961	0.358	1.287	0.954	0.517	1.21	0.882	0.559	1.274	0.704	0.612	1.356	0.555	0.578	1.344	0.465	0.588	1.271	0.334	0.627	1.197	0.144	0.548	1.285	0.054	0.599	1.304	0.95	0.211	1.235	0.871	0.172	1.227	0.685	0.151	1.228	0.544	0.217	1.204	0.436	0.22	1.176	0.275	0.177	1.169	0.084	0.276
1154	5.77	1.115	0.961	0.358	1.29	0.954	0.517	1.213	0.881	0.559	1.277	0.703	0.611	1.36	0.554	0.578	1.35	0.464	0.588	1.279	0.332	0.627	1.209	0.14	0.548	1.299	0.052	0.6	1.307	0.95	0.211	1.238	0.871	0.172	1.228	0.685	0.151	1.229	0.544	0.218	1.204	0.436	0.22	1.176	0.275	0.178	1.169	0.084	0.276
1155	5.775	1.118	0.96	0.358	1.294	0.954	0.517	1.217	0.881	0.559	1.28	0.702	0.611	1.366	0.555	0.578	1.355	0.464	0.587	1.287	0.33	0.627	1.221	0.136	0.55	1.313	0.05	0.601	1.309	0.949	0.211	1.24	0.871	0.172	1.229	0.684	0.151	1.231	0.544	0.218	1.204	0.436	0.22	1.176	0.275	0.178	1.169	0.084	0.276
1156	5.78	1.121	0.96	0.359	1.298	0.954	0.517	1.221	0.881	0.559	1.284	0.702	0.611	1.371	0.555	0.577	1.36	0.464	0.587	1.296	0.328	0.628	1.234	0.133	0.551	1.327	0.049	0.602	1.313	0.949	0.211	1.243	0.871	0.173	1.23	0.684	0.152	1.232	0.544	0.218	1.205	0.436	0.22	1.176	0.276	0.178	1.169	0.084	0.276
1157	5.785	1.124	0.96	0.359	1.301	0.954	0.517	1.224	0.881	0.559	1.287	0.701	0.61	1.374	0.554	0.576	1.366	0.463	0.586	1.304	0.327	0.629	1.247	0.13	0.552	1.342	0.047	0.603	1.316	0.949	0.211	1.244	0.87	0.173	1.232	0.684	0.152	1.233	0.543	0.218	1.205	0.436	0.22	1.177	0.276	0.178	1.169	0.084	0.276
1158	5.79	1.127	0.96	0.36	1.305	0.953	0.517	1.227	0.88	0.559	1.29	0.7	0.609	1.378	0.553	0.575	1.371	0.463	0.586	1.311	0.325	0.629	1.259	0.126	0.553	1.356	0.046	0.603	1.317	0.949	0.211	1.247	0.87	0.173	1.233	0.684	0.152	1.233	0.543	0.218	1.206	0.436	0.22	1.177	0.276	0.178	1.169	0.084	0.276
1159	5.795	1.131	0.959	0.36	1.309	0.953	0.517	1.231	0.88	0.559	1.294	0.7	0.61	1.382	0.554	0.575	1.376	0.463	0.585	1.319	0.323	0.628	1.272	0.123	0.555	1.37	0.045	0.605	1.32	0.948	0.211	1.249	0.87	0.172	1.234	0.684	0.153	1.234	0.543	0.218	1.207	0.436	0.221	1.177	0.276	0.178	1.169	0.084	0.276
1160	5.8	1.134	0.959	0.361	1.312	0.953	0.517	1.235	0.88	0.559	1.298	0.699	0.61	1.386	0.553	0.574	1.381	0.463	0.585	1.327	0.321	0.628	1.285	0.12	0.556	1.385	0.044	0.606	1.323	0.948	0.211	1.252	0.87	0.173	1.236	0.684	0.153	1.235	0.543	0.218	1.207	0.436	0.221	1.177	0.276	0.179	1.169	0.084	0.277
1161	5.805	1.137	0.959	0.361	1.315	0.952	0.517	1.239	0.88	0.559	1.301	0.699	0.61	1.39	0.553	0.573	1.386	0.462	0.585	1.335	0.32	0.629	1.297	0.117	0.557	1.399	0.043	0.607	1.326	0.948	0.211	1.254	0.869	0.172	1.237	0.684	0.153	1.236	0.543	0.218	1.208	0.436	0.221	1.177	0.276	0.179	1.169	0.084	0.277
1162	5.81	1.14	0.958	0.362	1.319	0.952	0.517	1.242	0.879	0.559	1.305	0.697	0.609	1.393	0.552	0.573	1.391	0.462	0.584	1.342	0.318	0.628	1.31	0.114	0.559	1.414	0.045	0.608	1.329	0.947	0.211	1.256	0.869	0.173	1.239	0.684	0.152	1.237	0.543	0.218	1.208	0.436	0.221	1.177	0.276	0.179	1.169	0.084	0.277
1163	5.815	1.144	0.957	0.362	1.322	0.951	0.517	1.246	0.879	0.559	1.307	0.696	0.609	1.396	0.551	0.572	1.396	0.462	0.584	1.35	0.317	0.629	1.322	0.112	0.56	1.43	0.046	0.607	1.332	0.947	0.21	1.258	0.868	0.173	1.241	0.684	0.153	1.238	0.543	0.218	1.209	0.436	0.221	1.178	0.276	0.179	1.169	0.084	0.277
1164	5.82	1.147	0.957	0.363	1.325	0.951	0.517	1.249	0.878	0.559	1.31	0.695	0.608	1.399	0.55	0.571	1.4	0.461	0.583	1.358	0.316	0.629	1.334	0.108	0.561	1.442	0.044	0.609	1.335	0.947	0.211	1.261	0.868	0.173	1.242	0.684	0.153	1.239	0.543	0.218	1.21	0.436	0.221	1.178	0.276	0.179	1.169	0.084	0.277
1165	5.825	1.15	0.956	0.363	1.329	0.95	0.517	1.252	0.878	0.559	1.313	0.694	0.608	1.403	0.55	0.57	1.404	0.46	0.582	1.366	0.315	0.629	1.347	0.106	0.562	1.454	0.042	0.612	1.338	0.946	0.211	1.264	0.868	0.173	1.244	0.684	0.154	1.241	0.543	0.219	1.211	0.437	0.222	1.178	0.277	0.179	1.169	0.084	0.277
1166	5.83	1.159	0.955	0.365	1.333	0.95	0.517	1.256	0.877	0.56	1.316	0.693	0.607	1.407	0.549	0.568	1.409	0.459	0.582	1.373	0.314	0.629	1.36	0.105	0.563	1.468	0.043	0.612	1.34	0.945	0.211	1.267	0.868	0.174	1.245	0.684	0.154	1.242	0.544	0.219	1.212	0.437	0.222	1.179	0.277	0.179	1.169	0.084	0.277
1167	5.835	1.17	0.953	0.367	1.336	0.949	0.517	1.26	0.877	0.56	1.319	0.692	0.607	1.411	0.549	0.568	1.414	0.459	0.581	1.381	0.312	0.629	1.372	0.102	0.564	1.483	0.044	0.613	1.343	0.945	0.211	1.269	0.868	0.174	1.246	0.684	0.154	1.242	0.544	0.219	1.212	0.437	0.222	1.179	0.277	0.18	1.169	0.084	0.277
1168	5.84	1.171	0.953	0.367	1.34	0.949	0.517	1.264	0.877	0.56	1.322	0.691	0.606	1.415	0.55	0.568	1.418	0.458	0.581	1.389	0.311	0.629	1.385	0.101	0.565	1.495	0.044	0.615	1.347	0.945	0.211	1.272	0.867	0.174	1.247	0.684	0.154	1.243	0.543	0.22	1.213	0.437	0.222	1.18	0.277	0.18	1.169	0.084	0.277
1169	5.845	1.167	0.955	0.365	1.344	0.949	0.517	1.267	0.876	0.56	1.324	0.69	0.607	1.418	0.548	0.568	1.422	0.457	0.58	1.396	0.309	0.629	1.397	0.1	0.566	1.508	0.045	0.616	1.35	0.945	0.211	1.275	0.867	0.175	1.25	0.684	0.154	1.244	0.543	0.22	1.214	0.437	0.222	1.18	0.277	0.18	1.169	0.084	0.277
1170	5.85	1.168	0.955	0.365	1.347	0.948	0.518	1.271	0.876	0.56	1.328	0.689	0.606	1.421	0.547	0.567	1.426	0.456	0.58	1.404	0.308	0.629	1.41	0.099	0.567	1.521	0.046	0.617	1.353	0.945	0.211	1.277	0.867	0.175	1.252	0.684	0.154	1.245	0.543	0.22	1.215	0.437	0.222	1.18	0.277	0.18	1.169	0.084	0.277
1171	5.855	1.171	0.954	0.366	1.351	0.948	0.518	1.275	0.875	0.56	1.331	0.689	0.606	1.423	0.546	0.567	1.431	0.455	0.58	1.411	0.306	0.629	1.422	0.098	0.568	1.534	0.048	0.618	1.356	0.944	0.211	1.28	0.866	0.175	1.253	0.684	0.155	1.246	0.543	0.22	1.215	0.437	0.223	1.18	0.277	0.18	1.169	0.085	0.277
1172	5.86	1.174	0.954	0.366	1.355	0.948	0.518	1.278	0.874	0.561	1.333	0.687	0.606	1.426	0.545	0.566	1.435	0.454	0.579	1.418	0.305	0.63	1.434	0.097	0.568	1.547	0.049	0.619	1.359	0.943	0.211	1.283	0.866	0.175	1.255	0.684	0.155	1.247	0.543	0.22	1.216	0.438	0.223	1.181	0.277	0.18	1.17	0.085	0.277
1173	5.865	1.177	0.954	0.367	1.359	0.947	0.518	1.282	0.874	0.561	1.336	0.687	0.606	1.429	0.544	0.565	1.439	0.453	0.577	1.426	0.304	0.629	1.444	0.094	0.567	1.56	0.05	0.619	1.362	0.943	0.211	1.286	0.866	0.175	1.257	0.684	0.155	1.249	0.543	0.221	1.217	0.438	0.223	1.181	0.278	0.18	1.17	0.085	0.277
1174	5.87	1.181	0.954	0.367	1.362	0.947	0.518	1.286	0.873	0.561	1.338	0.686	0.606	1.432	0.543	0.564	1.444	0.453	0.577	1.434	0.304	0.63	1.456	0.093	0.568	1.572	0.052	0.618	1.365	0.942	0.212	1.289	0.865	0.175	1.258	0.684	0.155	1.251	0.543	0.221	1.218	0.438	0.224	1.182	0.278	0.18	1.17	0.085	0.278
1175	5.875	1.184	0.954	0.368	1.367	0.946	0.518	1.29	0.873	0.561	1.341	0.685	0.606	1.434	0.542	0.564	1.449	0.453	0.577	1.441	0.302	0.63	1.467	0.092	0.568	1.585	0.055	0.617	1.369	0.942	0.212	1.292	0.865	0.175	1.26	0.684	0.155	1.252	0.543	0.221	1.22	0.438	0.224	1.183	0.278	0.18	1.17	0.086	0.278
1176	5.88	1.187	0.953	0.369	1.371	0.946	0.519	1.293	0.872	0.561	1.345	0.685	0.606	1.437	0.541	0.564	1.453	0.452	0.577	1.448	0.301	0.63	1.478	0.092	0.569	1.597	0.055	0.618	1.372	0.942	0.212	1.295	0.865	0.176	1.262	0.684	0.155	1.254	0.543	0.221	1.221	0.438	0.224	1.183	0.279	0.18	1.17	0.086	0.278
1177	5.885	1.191	0.953	0.369	1.375	0.946	0.519	1.297	0.872	0.562	1.35	0.685	0.607	1.441	0.54	0.564	1.455	0.451	0.577	1.454	0.3	0.63	1.489	0.091	0.569	1.608	0.057	0.62	1.375	0.941	0.211	1.297	0.864	0.176	1.264	0.684	0.156	1.256	0.543	0.221	1.222	0.438	0.224	1.184	0.279	0.181	1.171	0.086	0.278
1178	5.89	1.194	0.952	0.37	1.379	0.945	0.519	1.301	0.871	0.562	1.354	0.685	0.607	1.443	0.539	0.564	1.459	0.45	0.577	1.461	0.298	0.63	1.5	0.091	0.568	1.619	0.058	0.619	1.378	0.941	0.211	1.3	0.864	0.176	1.266	0.684	0.155	1.257	0.543	0.222	1.223	0.438	0.225	1.184	0.279	0.181	1.171	0.086	0.278
1179	5.895	1.197	0.952	0.37	1.383	0.945	0.519	1.305	0.871	0.562	1.356	0.683	0.607	1.446	0.538	0.564	1.462	0.449	0.576	1.467	0.298	0.629	1.51	0.09	0.568	1.63	0.059	0.618	1.381	0.94	0.211	1.303	0.864	0.177	1.269	0.684	0.155	1.259	0.543	0.222	1.225	0.438	0.225	1.185	0.279	0.181	1.171	0.087	0.278
1180	5.9	1.202	0.952	0.371	1.387	0.944	0.519	1.309	0.871	0.563	1.359	0.683	0.607	1.449	0.537	0.564	1.465	0.447	0.575	1.473	0.297	0.629	1.52	0.09	0.57	1.64	0.061	0.618	1.385	0.94	0.212	1.307	0.863	0.177	1.271	0.684	0.156	1.261	0.543	0.223	1.226	0.438	0.225	1.186	0.28	0.182	1.171	0.087	0.279
1181	5.905	1.205	0.952	0.371	1.392	0.944	0.52	1.314	0.871	0.563	1.364	0.683	0.608	1.451	0.535	0.564	1.469	0.446	0.575	1.48	0.296	0.629	1.53	0.09	0.57	1.651	0.063	0.618	1.388	0.939	0.212	1.31	0.862	0.178	1.273	0.684	0.156	1.263	0.543	0.223	1.228	0.438	0.226	1.187	0.28	0.182	1.171	0.087	0.279
1182	5.91	1.209	0.951	0.372	1.395	0.943	0.52	1.318	0.871	0.563	1.367	0.682	0.608	1.453	0.534	0.564	1.474	0.447	0.574	1.486	0.295	0.629	1.539	0.09	0.569	1.661	0.064	0.617	1.391	0.939	0.213	1.314	0.862	0.179	1.275	0.683	0.157	1.264	0.543	0.223	1.229	0.438	0.226	1.188	0.28	0.182	1.171	0.087	0.279
1183	5.915	1.213	0.95	0.372	1.4	0.943	0.52	1.321	0.869	0.564	1.37	0.681	0.608	1.456	0.533	0.562	1.478	0.446	0.575	1.491	0.294	0.628	1.549	0.09	0.568	1.67	0.064	0.616	1.394	0.938	0.213	1.317	0.861	0.179	1.277	0.683	0.157	1.267	0.543	0.224	1.231	0.438	0.226	1.188	0.28	0.182	1.171	0.087	0.279
1184	5.92	1.216	0.949	0.373	1.404	0.942	0.52	1.325	0.869	0.564	1.374	0.681	0.608	1.46	0.532	0.562	1.481	0.445	0.575	1.497	0.294	0.628	1.557	0.089	0.568	1.679	0.066	0.616	1.398	0.938	0.213	1.319	0.861	0.18	1.279	0.683	0.158	1.269	0.543	0.224	1.232	0.438	0.227	1.189	0.281	0.183	1.171	0.087	0.279
1185	5.925	1.22	0.949	0.374	1.408	0.942	0.521	1.33	0.869	0.565	1.378	0.68	0.609	1.463	0.532	0.562	1.484	0.444	0.574	1.502	0.293	0.627	1.565	0.09	0.567	1.688	0.066	0.615	1.401	0.937	0.213	1.323	0.861	0.18	1.282	0.683	0.158	1.271	0.543	0.225	1.234	0.438	0.227	1.19	0.281	0.183	1.171	0.088	0.279
1186	5.93	1.224	0.949	0.375	1.413	0.942	0.521	1.335	0.869	0.566	1.382	0.68	0.609	1.466	0.531	0.562	1.487	0.442	0.573	1.507	0.292	0.627	1.574	0.09	0.568	1.697	0.068	0.614	1.405	0.937	0.213	1.326	0.86	0.181	1.284	0.683	0.159	1.274	0.542	0.225	1.236	0.438	0.228	1.192	0.281	0.183	1.171	0.088	0.279
1187	5.935	1.232	0.947	0.377	1.416	0.941	0.521	1.34	0.868	0.566	1.386	0.679	0.61	1.47	0.53	0.562	1.491	0.442	0.573	1.513	0.291	0.627	1.582	0.09	0.567	1.705	0.069	0.613	1.408	0.937	0.213	1.33	0.86	0.181	1.288	0.683	0.159	1.276	0.542	0.225	1.239	0.438	0.228	1.193	0.281	0.183	1.172	0.088	0.279
1188	5.94	1.24	0.946	0.379	1.421	0.941	0.521	1.343	0.868	0.567	1.389	0.678	0.61	1.474	0.529	0.562	1.495	0.441	0.572	1.517	0.29	0.626	1.589	0.09	0.567	1.713	0.07	0.612	1.412	0.936	0.214	1.333	0.859	0.182	1.29	0.682	0.16	1.278	0.541	0.226	1.241	0.438	0.228	1.194	0.281	0.184	1.172	0.088	0.279
1189	5.945	1.237	0.947	0.378	1.425	0.94	0.522	1.347	0.867	0.567	1.393	0.677	0.61	1.478	0.53	0.563	1.499	0.441	0.572	1.522	0.289	0.625	1.595	0.09	0.566	1.72	0.07	0.611	1.415	0.936	0.214	1.336	0.859	0.182	1.292	0.682	0.16	1.28	0.541	0.226	1.243	0.438	0.229	1.195	0.282	0.184	1.172	0.089	0.279
1190	5.95	1.239	0.947	0.378	1.429	0.939	0.522	1.352	0.867	0.567	1.397	0.677	0.61	1.481	0.528	0.562	1.504	0.442	0.572	1.528	0.289	0.625	1.602	0.09	0.566	1.725	0.071	0.609	1.419	0.935	0.215	1.34	0.858	0.183	1.295	0.681	0.161	1.283	0.541	0.226	1.245	0.438	0.229	1.197	0.282	0.184	1.172	0.089	0.279
1191	5.955	1.243	0.946	0.379	1.433	0.939	0.522	1.356	0.866	0.568	1.401	0.676	0.611	1.484	0.527	0.562	1.507	0.441	0.572	1.533	0.289	0.625	1.608	0.089	0.565	1.731	0.072	0.606	1.422	0.935	0.215	1.342	0.857	0.184	1.298	0.681	0.161	1.287	0.541	0.227	1.248	0.437	0.23	1.198	0.282	0.185	1.172	0.089	0.279
1192	5.96	1.247	0.946	0.38	1.437	0.938	0.523	1.36	0.866	0.568	1.405	0.675	0.611	1.488	0.526	0.562	1.51	0.439	0.571	1.538	0.288	0.624	1.613	0.089	0.564	1.74	0.076	0.602	1.426	0.934	0.216	1.346	0.857	0.185	1.301	0.681	0.162	1.29	0.54	0.227	1.25	0.437	0.23	1.2	0.282	0.185	1.173	0.09	0.279
1193	5.965	1.25	0.946	0.381	1.441	0.937	0.523	1.365	0.865	0.569	1.409	0.675	0.611	1.491	0.525	0.561	1.515	0.438	0.571	1.543	0.287	0.623	1.618	0.088	0.563	1.745	0.076	0.6	1.429	0.933	0.216	1.349	0.857	0.186	1.304	0.681	0.162	1.293	0.54	0.227	1.252	0.437	0.23	1.201	0.283	0.185	1.173	0.09	0.279
1194	5.97	1.259	0.944	0.383	1.446	0.937	0.524	1.369	0.864	0.569	1.414	0.674	0.612	1.494	0.524	0.56	1.518	0.437	0.571	1.547	0.286	0.622	1.623	0.087	0.562	1.75	0.076	0.598	1.433	0.933	0.217	1.353	0.856	0.187	1.307	0.681	0.163	1.296	0.539	0.228	1.255	0.437	0.231	1.203	0.283	0.185	1.173	0.09	0.279
1195	5.975	1.268	0.942	0.386	1.45	0.937	0.524	1.373	0.864	0.57	1.418	0.673	0.612	1.498	0.523	0.56	1.522	0.436	0.57	1.551	0.285	0.622	1.627	0.087	0.561	1.754	0.075	0.596	1.436	0.932	0.217	1.356	0.856	0.187	1.31	0.68	0.163	1.299	0.539	0.228	1.258	0.437	0.231	1.204	0.284	0.186	1.174	0.091	0.28
1196	5.98	1.264	0.943	0.385	1.454	0.936	0.525	1.378	0.863	0.571	1.422	0.672	0.612	1.503	0.523	0.561	1.526	0.435	0.569	1.555	0.284	0.622	1.63	0.086	0.56	1.758	0.074	0.595	1.44	0.932	0.218	1.36	0.855	0.187	1.313	0.68	0.164	1.301	0.539	0.229	1.26	0.437	0.231	1.206	0.284	0.186	1.174	0.091	0.28
1197	5.985	1.266	0.943	0.386	1.459	0.936	0.526	1.383	0.862	0.571	1.427	0.671	0.612	1.509	0.524	0.561	1.529	0.434	0.569	1.559	0.282	0.622	1.633	0.085	0.559	1.761	0.073	0.593	1.444	0.931	0.219	1.363	0.855	0.188	1.316	0.679	0.165	1.304	0.539	0.23	1.263	0.437	0.232	1.208	0.284	0.186	1.174	0.092	0.28
1198	5.99	1.271	0.942	0.386	1.464	0.935	0.527	1.387	0.862	0.572	1.431	0.671	0.612	1.512	0.523	0.561	1.534	0.434	0.569	1.563	0.281	0.621	1.636	0.084	0.558	1.762	0.07	0.593	1.447	0.931	0.219	1.367	0.854	0.189	1.319	0.679	0.166	1.307	0.539	0.23	1.266	0.436	0.232	1.209	0.285	0.186	1.175	0.092	0.28
1199	5.995	1.276	0.942	0.387	1.469	0.935	0.527	1.392	0.861	0.573	1.436	0.67	0.613	1.515	0.521	0.56	1.538	0.432	0.569	1.566	0.28	0.62	1.638	0.082	0.557	1.763	0.066	0.593	1.451	0.93	0.22	1.37	0.854	0.19	1.322	0.679	0.166	1.31	0.538	0.231	1.268	0.437	0.232	1.21	0.285	0.186	1.175	0.092	0.28
1200	6	1.281	0.941	0.388	1.473	0.934	0.528	1.397	0.86	0.573	1.441	0.669	0.613	1.519	0.519	0.56	1.542	0.431	0.569	1.569	0.278	0.619	1.64	0.081	0.556	1.766	0.067	0.588	1.455	0.93	0.221	1.374	0.853	0.191	1.326	0.679	0.167	1.313	0.538	0.232	1.271	0.436	0.233	1.212	0.286	0.187	1.176	0.093	0.28
1201	6.005	1.284	0.941	0.39	1.477	0.933	0.528	1.401	0.859	0.574	1.445	0.668	0.613	1.523	0.518	0.559	1.545	0.429	0.569	1.571	0.277	0.618	1.641	0.079	0.554	1.768	0.065	0.586	1.459	0.93	0.221	1.378	0.853	0.192	1.329	0.679	0.168	1.316	0.538	0.232	1.274	0.436	0.233	1.214	0.286	0.187	1.176	0.093	0.28
1202	6.01	1.288	0.94	0.391	1.481	0.932	0.529	1.406	0.859	0.574	1.45	0.667	0.613	1.527	0.517	0.559	1.549	0.429	0.569	1.574	0.277	0.618	1.641	0.077	0.553	1.77	0.062	0.585	1.463	0.929	0.222	1.382	0.852	0.193	1.332	0.678	0.168	1.32	0.538	0.232	1.277	0.436	0.233	1.215	0.286	0.187	1.177	0.094	0.28
1203	6.015	1.292	0.939	0.392	1.486	0.932	0.53	1.41	0.858	0.575	1.456	0.667	0.613	1.531	0.516	0.559	1.554	0.428	0.569	1.577	0.276	0.617	1.642	0.076	0.553	1.771	0.058	0.585	1.466	0.928	0.223	1.385	0.852	0.193	1.335	0.678	0.169	1.324	0.537	0.232	1.28	0.436	0.234	1.217	0.287	0.187	1.177	0.095	0.28
1204	6.02	1.296	0.939	0.394	1.491	0.931	0.531	1.416	0.857	0.576	1.461	0.667	0.614	1.537	0.515	0.559	1.558	0.427	0.569	1.579	0.274	0.617	1.643	0.075	0.553	1.772	0.053	0.586	1.47	0.928	0.224	1.389	0.851	0.195	1.339	0.678	0.17	1.327	0.537	0.232	1.282	0.436	0.234	1.219	0.288	0.188	1.177	0.096	0.28
1205	6.025	1.301	0.938	0.395	1.496	0.931	0.531	1.421	0.857	0.576	1.466	0.666	0.614	1.54	0.514	0.559	1.562	0.427	0.57	1.581	0.273	0.616	1.646	0.075	0.553	1.774	0.051	0.584	1.474	0.927	0.224	1.393	0.851	0.196	1.342	0.678	0.171	1.329	0.536	0.233	1.285	0.436	0.235	1.22	0.288	0.188	1.178	0.096	0.28
1206	6.03	1.305	0.938	0.396	1.501	0.93	0.532	1.426	0.856	0.577	1.471	0.665	0.614	1.544	0.514	0.559	1.567	0.427	0.571	1.584	0.272	0.616	1.649	0.074	0.553	1.775	0.046	0.586	1.478	0.927	0.225	1.397	0.851	0.197	1.345	0.677	0.171	1.333	0.536	0.234	1.288	0.436	0.235	1.222	0.289	0.188	1.178	0.097	0.28
1207	6.035	1.309	0.938	0.398	1.505	0.929	0.533	1.431	0.855	0.578	1.476	0.665	0.615	1.549	0.514	0.56	1.569	0.426	0.571	1.587	0.272	0.616	1.652	0.073	0.553	1.776	0.043	0.584	1.482	0.927	0.226	1.401	0.851	0.198	1.349	0.677	0.172	1.337	0.536	0.233	1.292	0.436	0.235	1.224	0.29	0.188	1.179	0.097	0.28
1208	6.04	1.313	0.938	0.399	1.509	0.929	0.533	1.436	0.856	0.58	1.482	0.665	0.615	1.554	0.515	0.56	1.573	0.425	0.571	1.591	0.273	0.616	1.653	0.073	0.554	1.777	0.039	0.586	1.486	0.926	0.226	1.405	0.85	0.199	1.352	0.678	0.172	1.341	0.536	0.234	1.295	0.436	0.235	1.226	0.29	0.188	1.179	0.098	0.28
1209	6.045	1.317	0.937	0.4	1.514	0.929	0.534	1.442	0.856	0.581	1.487	0.665	0.616	1.56	0.516	0.561	1.577	0.425	0.572	1.595	0.273	0.617	1.656	0.072	0.555	1.779	0.037	0.584	1.49	0.926	0.227	1.408	0.85	0.199	1.356	0.678	0.173	1.344	0.535	0.234	1.298	0.436	0.236	1.228	0.291	0.189	1.18	0.1	0.28
1210	6.05	1.321	0.937	0.401	1.519	0.929	0.535	1.446	0.856	0.582	1.492	0.666	0.616	1.563	0.516	0.562	1.581	0.425	0.572	1.599	0.274	0.618	1.656	0.072	0.555	1.78	0.034	0.584	1.494	0.926	0.228	1.412	0.849	0.201	1.359	0.678	0.174	1.348	0.535	0.235	1.301	0.436	0.236	1.23	0.292	0.189	1.181	0.101	0.28
1211	6.055	1.325	0.936	0.403	1.524	0.929	0.536	1.451	0.856	0.583	1.497	0.666	0.617	1.569	0.517	0.563	1.584	0.425	0.573	1.604	0.275	0.619	1.657	0.072	0.556	1.781	0.033	0.585	1.498	0.925	0.229	1.415	0.849	0.202	1.362	0.677	0.175	1.352	0.535	0.235	1.305	0.437	0.236	1.233	0.293	0.189	1.181	0.102	0.28
1212	6.06	1.33	0.936	0.404	1.528	0.929	0.536	1.456	0.857	0.584	1.501	0.667	0.618	1.572	0.516	0.564	1.588	0.424	0.574	1.607	0.274	0.621	1.659	0.071	0.556	1.782	0.032	0.585	1.501	0.925	0.23	1.419	0.849	0.203	1.366	0.677	0.176	1.356	0.535	0.236	1.308	0.437	0.236	1.235	0.294	0.189	1.182	0.103	0.28
1213	6.065	1.335	0.936	0.404	1.532	0.929	0.537	1.46	0.857	0.584	1.506	0.667	0.619	1.576	0.517	0.565	1.592	0.424	0.574	1.612	0.273	0.622	1.66	0.071	0.556	1.783	0.031	0.585	1.506	0.925	0.231	1.423	0.849	0.204	1.37	0.678	0.177	1.359	0.535	0.236	1.312	0.437	0.235	1.237	0.295	0.189	1.183	0.105	0.279
1214	6.07	1.34	0.935	0.405	1.537	0.93	0.538	1.465	0.858	0.585	1.512	0.668	0.62	1.582	0.518	0.566	1.597	0.424	0.575	1.617	0.273	0.623	1.661	0.071	0.555	1.783	0.031	0.585	1.51	0.925	0.232	1.427	0.848	0.205	1.374	0.678	0.177	1.364	0.535	0.236	1.316	0.437	0.235	1.239	0.296	0.189	1.183	0.106	0.279
1215	6.075	1.344	0.935	0.406	1.542	0.93	0.538	1.47	0.859	0.586	1.517	0.668	0.621	1.587	0.519	0.567	1.602	0.425	0.575	1.621	0.273	0.624	1.661	0.071	0.555	1.783	0.031	0.584	1.514	0.925	0.232	1.432	0.848	0.205	1.377	0.678	0.178	1.368	0.535	0.236	1.319	0.437	0.235	1.242	0.297	0.189	1.184	0.107	0.278
1216	6.08	1.347	0.936	0.407	1.546	0.931	0.539	1.474	0.859	0.587	1.522	0.669	0.622	1.592	0.519	0.566	1.608	0.428	0.576	1.625	0.273	0.624	1.661	0.071	0.555	1.783	0.03	0.584	1.518	0.925	0.233	1.436	0.848	0.206	1.382	0.678	0.179	1.372	0.535	0.237	1.323	0.437	0.236	1.244	0.298	0.189	1.186	0.108	0.278
1217	6.085	1.352	0.936	0.408	1.55	0.931	0.54	1.478	0.86	0.588	1.528	0.67	0.623	1.597	0.52	0.566	1.611	0.426	0.576	1.629	0.274	0.625	1.662	0.071	0.554	1.783	0.03	0.584	1.522	0.925	0.234	1.439	0.848	0.208	1.386	0.678	0.179	1.377	0.535	0.238	1.328	0.438	0.237	1.247	0.299	0.189	1.187	0.11	0.278
1218	6.09	1.355	0.937	0.409	1.554	0.932	0.541	1.482	0.861	0.589	1.533	0.671	0.624	1.605	0.522	0.567	1.615	0.426	0.576	1.633	0.275	0.626	1.663	0.071	0.554	1.784	0.03	0.584	1.526	0.925	0.235	1.443	0.848	0.209	1.39	0.678	0.181	1.381	0.535	0.238	1.332	0.438	0.236	1.25	0.301	0.189	1.189	0.112	0.278
1219	6.095	1.359	0.937	0.41	1.558	0.933	0.542	1.487	0.862	0.59	1.539	0.672	0.624	1.611	0.523	0.567	1.62	0.427	0.576	1.636	0.275	0.626	1.664	0.071	0.554	1.784	0.03	0.584	1.53	0.925	0.236	1.448	0.848	0.21	1.394	0.678	0.181	1.386	0.535	0.238	1.337	0.438	0.235	1.254	0.302	0.189	1.19	0.114	0.278
1220	6.1	1.364	0.937	0.411	1.562	0.934	0.543	1.491	0.864	0.591	1.544	0.673	0.625	1.614	0.522	0.566	1.625	0.428	0.576	1.639	0.275	0.625	1.664	0.071	0.554	1.784	0.03	0.584	1.533	0.925	0.237	1.452	0.848	0.211	1.398	0.679	0.182	1.391	0.535	0.238	1.342	0.438	0.235	1.257	0.304	0.189	1.191	0.116	0.277
1221	6.105	1.372	0.937	0.413	1.566	0.935	0.544	1.497	0.865	0.593	1.55	0.673	0.626	1.617	0.522	0.566	1.631	0.429	0.576	1.643	0.275	0.625	1.665	0.071	0.554	1.784	0.03	0.583	1.537	0.926	0.239	1.456	0.849	0.212	1.403	0.679	0.183	1.397	0.535	0.238	1.347	0.439	0.234	1.26	0.305	0.188	1.193	0.119	0.277
1222	6.11	1.381	0.937	0.415	1.57	0.936	0.545	1.5	0.865	0.594	1.555	0.674	0.627	1.622	0.522	0.567	1.634	0.429	0.576	1.647	0.276	0.626	1.665	0.071	0.554	1.784	0.03	0.583	1.541	0.927	0.24	1.46	0.849	0.213	1.408	0.679	0.184	1.402	0.535	0.237	1.352	0.439	0.234	1.264	0.307	0.188	1.195	0.121	0.277
1223	6.115	1.378	0.939	0.414	1.574	0.937	0.546	1.504	0.865	0.594	1.56	0.675	0.627	1.625	0.521	0.567	1.636	0.428	0.575	1.651	0.276	0.627	1.665	0.071	0.554	1.784	0.03	0.583	1.545	0.927	0.241	1.464	0.849	0.213	1.412	0.679	0.184	1.407	0.535	0.237	1.357	0.44	0.233	1.268	0.308	0.188	1.196	0.123	0.276
1224	6.12	1.381	0.94	0.414	1.579	0.938	0.547	1.508	0.866	0.595	1.564	0.675	0.628	1.628	0.522	0.568	1.64	0.428	0.575	1.654	0.277	0.627	1.665	0.071	0.554	1.784	0.03	0.583	1.549	0.928	0.242	1.467	0.85	0.215	1.417	0.68	0.184	1.413	0.536	0.237	1.363	0.44	0.232	1.271	0.311	0.187	1.198	0.125	0.275
1225	6.125	1.385	0.941	0.415	1.583	0.939	0.548	1.513	0.866	0.596	1.568	0.675	0.629	1.634	0.525	0.568	1.645	0.43	0.576	1.655	0.278	0.626	1.666	0.071	0.554	1.784	0.03	0.583	1.553	0.929	0.243	1.471	0.851	0.216	1.423	0.681	0.185	1.419	0.536	0.237	1.369	0.441	0.231	1.275	0.313	0.187	1.201	0.128	0.275
1226	6.13	1.387	0.942	0.416	1.587	0.939	0.549	1.518	0.867	0.597	1.571	0.676	0.63	1.636	0.525	0.569	1.646	0.429	0.576	1.655	0.278	0.626	1.666	0.071	0.554	1.784	0.03	0.583	1.557	0.929	0.245	1.476	0.851	0.217	1.427	0.681	0.185	1.425	0.536	0.236	1.375	0.442	0.23	1.28	0.315	0.186	1.203	0.131	0.275
1227	6.135	1.392	0.943	0.418	1.592	0.94	0.55	1.524	0.868	0.599	1.575	0.676	0.63	1.638	0.524	0.569	1.647	0.428	0.576	1.657	0.278	0.627	1.666	0.071	0.554	1.785	0.03	0.583	1.56	0.93	0.246	1.48	0.852	0.217	1.432	0.681	0.185	1.432	0.537	0.236	1.381	0.442	0.229	1.284	0.318	0.185	1.206	0.134	0.274
1228	6.14	1.399	0.944	0.42	1.596	0.941	0.551	1.529	0.868	0.6	1.577	0.676	0.631	1.642	0.525	0.57	1.648	0.427	0.577	1.657	0.277	0.626	1.666	0.071	0.554	1.785	0.03	0.583	1.564	0.931	0.247	1.484	0.852	0.218	1.438	0.682	0.185	1.438	0.537	0.235	1.388	0.443	0.228	1.288	0.32	0.185	1.209	0.138	0.273
1229	6.145	1.407	0.944	0.423	1.6	0.942	0.552	1.534	0.87	0.601	1.579	0.675	0.631	1.644	0.526	0.571	1.65	0.427	0.577	1.656	0.275	0.625	1.666	0.071	0.554	1.785	0.03	0.583	1.567	0.932	0.248	1.487	0.853	0.219	1.443	0.682	0.186	1.445	0.537	0.234	1.395	0.444	0.226	1.293	0.322	0.184	1.212	0.141	0.272
1230	6.15	1.404	0.946	0.423	1.605	0.943	0.553	1.538	0.87	0.603	1.583	0.677	0.632	1.646	0.526	0.571	1.653	0.429	0.579	1.656	0.275	0.625	1.666	0.071	0.554	1.785	0.03	0.583	1.57	0.933	0.249	1.491	0.854	0.221	1.448	0.682	0.186	1.452	0.537	0.233	1.402	0.445	0.225	1.298	0.325	0.183	1.216	0.144	0.271
1231	6.155	1.407	0.948	0.424	1.609	0.943	0.554	1.541	0.87	0.604	1.587	0.677	0.633	1.646	0.525	0.572	1.653	0.428	0.58	1.656	0.275	0.625	1.666	0.071	0.554	1.785	0.03	0.583	1.574	0.934	0.25	1.495	0.854	0.222	1.453	0.682	0.186	1.459	0.537	0.232	1.41	0.446	0.224	1.304	0.327	0.182	1.22	0.148	0.27
1232	6.16	1.41	0.949	0.426	1.613	0.944	0.555	1.546	0.871	0.605	1.589	0.677	0.633	1.646	0.523	0.572	1.653	0.427	0.58	1.656	0.275	0.626	1.666	0.071	0.554	1.785	0.03	0.583	1.577	0.935	0.251	1.499	0.855	0.223	1.458	0.683	0.186	1.466	0.537	0.23	1.418	0.446	0.222	1.31	0.33	0.181	1.224	0.151	0.269
1233	6.165	1.415	0.95	0.428	1.618	0.945	0.555	1.549	0.871	0.606	1.591	0.677	0.634	1.648	0.523	0.573	1.654	0.427	0.58	1.656	0.275	0.626	1.666	0.071	0.554	1.785	0.03	0.583	1.58	0.936	0.252	1.502	0.855	0.224	1.464	0.683	0.186	1.474	0.537	0.229	1.426	0.446	0.221	1.317	0.332	0.18	1.229	0.154	0.268
1234	6.17	1.417	0.952	0.43	1.622	0.945	0.556	1.551	0.87	0.606	1.594	0.677	0.634	1.65	0.523	0.573	1.654	0.426	0.581	1.657	0.275	0.628	1.666	0.071	0.554	1.785	0.03	0.583	1.583	0.937	0.253	1.505	0.856	0.226	1.47	0.683	0.186	1.482	0.537	0.227	1.434	0.447	0.219	1.324	0.334	0.179	1.234	0.158	0.267
1235	6.175	1.42	0.953	0.432	1.626	0.945	0.557	1.556	0.871	0.607	1.598	0.678	0.636	1.652	0.523	0.573	1.655	0.426	0.581	1.658	0.275	0.629	1.666	0.071	0.554	1.785	0.03	0.583	1.585	0.937	0.254	1.508	0.856	0.226	1.476	0.683	0.185	1.489	0.537	0.226	1.443	0.447	0.217	1.332	0.336	0.178	1.238	0.161	0.265
1236	6.18	1.424	0.954	0.434	1.63	0.946	0.557	1.56	0.873	0.609	1.602	0.679	0.637	1.653	0.523	0.574	1.657	0.426	0.582	1.659	0.275	0.629	1.666	0.071	0.554	1.785	0.03	0.583	1.588	0.938	0.255	1.512	0.857	0.227	1.481	0.683	0.185	1.497	0.537	0.225	1.451	0.447	0.216	1.34	0.338	0.176	1.244	0.165	0.265
1237	6.185	1.427	0.955	0.436	1.634	0.947	0.558	1.563	0.872	0.611	1.605	0.68	0.638	1.656	0.524	0.574	1.659	0.427	0.583	1.66	0.275	0.629	1.666	0.07	0.554	1.785	0.03	0.583	1.591	0.939	0.256	1.515	0.857	0.228	1.487	0.683	0.185	1.505	0.537	0.223	1.46	0.447	0.214	1.348	0.339	0.175	1.25	0.169	0.264
1238	6.19	1.431	0.956	0.438	1.639	0.947	0.559	1.569	0.875	0.612	1.608	0.68	0.639	1.66	0.525	0.576	1.66	0.427	0.584	1.661	0.274	0.629	1.666	0.07	0.554	1.785	0.03	0.583	1.594	0.939	0.256	1.519	0.857	0.229	1.493	0.684	0.185	1.513	0.537	0.222	1.469	0.447	0.212	1.356	0.34	0.173	1.255	0.172	0.263
1239	6.195	1.435	0.957	0.44	1.642	0.947	0.559	1.572	0.875	0.612	1.612	0.681	0.64	1.66	0.524	0.576	1.663	0.427	0.584	1.663	0.274	0.63	1.666	0.07	0.554	1.785	0.03	0.584	1.597	0.939	0.257	1.521	0.856	0.229	1.498	0.683	0.184	1.521	0.537	0.22	1.478	0.448	0.211	1.365	0.341	0.172	1.261	0.176	0.262
1240	6.2	1.438	0.957	0.441	1.646	0.947	0.559	1.574	0.874	0.612	1.614	0.681	0.64	1.661	0.524	0.578	1.666	0.428	0.585	1.666	0.273	0.631	1.666	0.07	0.554	1.785	0.03	0.584	1.6	0.94	0.258	1.524	0.856	0.23	1.504	0.683	0.182	1.529	0.537	0.219	1.487	0.448	0.21	1.374	0.343	0.171	1.267	0.179	0.261
1241	6.205	1.447	0.956	0.444	1.65	0.948	0.56	1.578	0.874	0.613	1.618	0.682	0.641	1.663	0.523	0.578	1.666	0.427	0.585	1.668	0.273	0.632	1.667	0.07	0.554	1.785	0.03	0.584	1.602	0.94	0.258	1.532	0.856	0.233	1.51	0.683	0.182	1.537	0.538	0.217	1.496	0.448	0.208	1.382	0.344	0.169	1.273	0.183	0.26
1242	6.21	1.456	0.955	0.447	1.653	0.948	0.56	1.582	0.875	0.614	1.621	0.682	0.642	1.665	0.524	0.578	1.668	0.427	0.586	1.669	0.272	0.632	1.667	0.07	0.554	1.785	0.03	0.584	1.605	0.94	0.259	1.541	0.854	0.235	1.515	0.683	0.182	1.544	0.537	0.216	1.504	0.449	0.207	1.39	0.345	0.168	1.278	0.187	0.26
1243	6.215	1.45	0.958	0.446	1.657	0.948	0.561	1.585	0.875	0.614	1.623	0.682	0.643	1.669	0.525	0.579	1.67	0.426	0.586	1.67	0.272	0.632	1.667	0.07	0.555	1.785	0.03	0.584	1.608	0.94	0.259	1.536	0.856	0.234	1.52	0.683	0.183	1.551	0.537	0.215	1.513	0.449	0.206	1.398	0.346	0.167	1.283	0.191	0.259
1244	6.22	1.451	0.958	0.447	1.661	0.948	0.561	1.588	0.875	0.615	1.627	0.683	0.644	1.67	0.524	0.579	1.671	0.426	0.586	1.671	0.272	0.632	1.667	0.07	0.555	1.785	0.03	0.584	1.611	0.941	0.26	1.537	0.856	0.235	1.526	0.684	0.183	1.558	0.538	0.215	1.521	0.45	0.205	1.406	0.348	0.166	1.29	0.194	0.259
1245	6.225	1.46	0.957	0.448	1.664	0.948	0.562	1.592	0.875	0.615	1.631	0.683	0.645	1.671	0.523	0.579	1.672	0.425	0.586	1.672	0.272	0.633	1.667	0.07	0.555	1.785	0.03	0.584	1.614	0.941	0.26	1.54	0.856	0.235	1.531	0.685	0.182	1.566	0.539	0.215	1.529	0.45	0.204	1.414	0.35	0.166	1.299	0.196	0.259
1246	6.23	1.469	0.956	0.45	1.668	0.948	0.563	1.595	0.875	0.616	1.634	0.683	0.645	1.673	0.523	0.58	1.674	0.425	0.586	1.673	0.272	0.633	1.667	0.07	0.555	1.785	0.03	0.584	1.617	0.941	0.261	1.543	0.857	0.235	1.536	0.685	0.183	1.572	0.54	0.214	1.537	0.451	0.203	1.421	0.352	0.165	1.305	0.199	0.259
1247	6.235	1.464	0.958	0.449	1.671	0.948	0.563	1.599	0.876	0.617	1.637	0.683	0.645	1.675	0.523	0.58	1.675	0.425	0.586	1.673	0.271	0.633	1.667	0.07	0.554	1.785	0.03	0.584	1.621	0.941	0.262	1.546	0.857	0.237	1.541	0.686	0.183	1.579	0.541	0.214	1.545	0.452	0.203	1.428	0.354	0.165	1.311	0.202	0.259
1248	6.24	1.465	0.958	0.449	1.674	0.948	0.564	1.601	0.876	0.618	1.639	0.682	0.646	1.678	0.523	0.581	1.677	0.425	0.587	1.674	0.271	0.634	1.667	0.07	0.554	1.785	0.03	0.584	1.624	0.942	0.262	1.549	0.857	0.238	1.546	0.686	0.183	1.586	0.541	0.213	1.552	0.454	0.203	1.435	0.356	0.165	1.316	0.205	0.26
1249	6.245	1.467	0.958	0.449	1.677	0.948	0.565	1.604	0.875	0.618	1.643	0.682	0.647	1.68	0.522	0.582	1.679	0.426	0.588	1.674	0.271	0.633	1.667	0.07	0.554	1.785	0.03	0.584	1.627	0.942	0.263	1.552	0.858	0.238	1.551	0.686	0.184	1.593	0.542	0.213	1.559	0.455	0.202	1.442	0.358	0.166	1.323	0.207	0.26
1250	6.25	1.47	0.957	0.45	1.68	0.948	0.566	1.607	0.875	0.618	1.645	0.682	0.646	1.681	0.522	0.581	1.68	0.425	0.588	1.674	0.272	0.633	1.667	0.07	0.554	1.785	0.03	0.584	1.63	0.942	0.263	1.555	0.859	0.239	1.556	0.686	0.184	1.599	0.543	0.213	1.566	0.456	0.202	1.449	0.36	0.166	1.33	0.209	0.261
1251	6.255	1.474	0.957	0.45	1.684	0.948	0.566	1.611	0.876	0.62	1.647	0.682	0.646	1.683	0.522	0.58	1.681	0.425	0.588	1.675	0.272	0.633	1.667	0.07	0.554	1.785	0.03	0.584	1.633	0.942	0.264	1.56	0.859	0.239	1.56	0.687	0.186	1.605	0.544	0.213	1.574	0.457	0.202	1.455	0.362	0.166	1.337	0.21	0.261
1252	6.26	1.477	0.957	0.45	1.687	0.948	0.567	1.617	0.878	0.622	1.65	0.683	0.647	1.684	0.521	0.58	1.682	0.425	0.588	1.676	0.272	0.634	1.667	0.07	0.554	1.785	0.03	0.584	1.637	0.943	0.265	1.564	0.859	0.239	1.564	0.687	0.187	1.612	0.545	0.213	1.58	0.459	0.202	1.461	0.363	0.167	1.344	0.212	0.261
1253	6.265	1.48	0.956	0.45	1.689	0.948	0.568	1.619	0.878	0.622	1.653	0.683	0.648	1.685	0.521	0.58	1.683	0.424	0.588	1.677	0.272	0.634	1.667	0.07	0.554	1.786	0.03	0.584	1.64	0.943	0.266	1.567	0.86	0.239	1.57	0.689	0.186	1.618	0.546	0.212	1.587	0.46	0.201	1.468	0.365	0.167	1.351	0.213	0.26
1254	6.27	1.482	0.956	0.451	1.692	0.948	0.568	1.621	0.877	0.622	1.654	0.682	0.648	1.688	0.521	0.581	1.685	0.424	0.588	1.678	0.272	0.634	1.667	0.07	0.554	1.786	0.03	0.584	1.643	0.944	0.266	1.571	0.861	0.239	1.576	0.69	0.185	1.624	0.547	0.212	1.594	0.461	0.201	1.475	0.366	0.167	1.359	0.213	0.26
1255	6.275	1.485	0.956	0.451	1.695	0.948	0.569	1.622	0.876	0.622	1.655	0.681	0.648	1.691	0.522	0.582	1.686	0.424	0.588	1.68	0.272	0.634	1.668	0.07	0.554	1.786	0.03	0.584	1.647	0.944	0.267	1.574	0.861	0.24	1.58	0.689	0.185	1.631	0.549	0.212	1.6	0.463	0.201	1.481	0.367	0.168	1.367	0.212	0.26
1256	6.28	1.49	0.956	0.451	1.698	0.948	0.57	1.623	0.874	0.623	1.657	0.681	0.648	1.693	0.522	0.583	1.688	0.424	0.589	1.681	0.272	0.634	1.668	0.07	0.554	1.786	0.03	0.584	1.65	0.945	0.268	1.578	0.862	0.24	1.585	0.689	0.186	1.637	0.55	0.212	1.607	0.464	0.201	1.488	0.369	0.168	1.376	0.212	0.26
1257	6.285	1.493	0.956	0.451	1.7	0.948	0.57	1.625	0.874	0.623	1.66	0.682	0.648	1.694	0.522	0.583	1.69	0.424	0.589	1.681	0.272	0.634	1.668	0.07	0.554	1.786	0.03	0.584	1.653	0.946	0.268	1.582	0.863	0.24	1.59	0.691	0.186	1.643	0.55	0.212	1.613	0.465	0.201	1.495	0.369	0.168	1.385	0.211	0.259
1258	6.29	1.496	0.957	0.452	1.703	0.948	0.571	1.63	0.875	0.622	1.663	0.682	0.649	1.696	0.521	0.583	1.692	0.424	0.589	1.682	0.272	0.634	1.668	0.07	0.554	1.786	0.03	0.584	1.656	0.946	0.269	1.585	0.864	0.24	1.595	0.691	0.186	1.649	0.552	0.212	1.62	0.466	0.201	1.502	0.37	0.169	1.394	0.21	0.259
1259	6.295	1.499	0.957	0.452	1.707	0.949	0.572	1.636	0.877	0.624	1.664	0.681	0.648	1.697	0.521	0.583	1.693	0.424	0.589	1.683	0.271	0.634	1.668	0.07	0.554	1.786	0.03	0.584	1.66	0.947	0.269	1.589	0.865	0.24	1.6	0.692	0.186	1.655	0.553	0.212	1.626	0.467	0.202	1.509	0.371	0.169	1.403	0.208	0.259
1260	6.3	1.503	0.957	0.452	1.71	0.949	0.573	1.639	0.877	0.624	1.666	0.681	0.649	1.698	0.52	0.583	1.694	0.423	0.589	1.684	0.271	0.634	1.668	0.07	0.554	1.786	0.03	0.584	1.663	0.948	0.27	1.592	0.866	0.241	1.605	0.693	0.186	1.66	0.554	0.211	1.633	0.468	0.202	1.516	0.371	0.169	1.413	0.206	0.257
1261	6.305	1.507	0.957	0.452	1.712	0.949	0.573	1.641	0.876	0.625	1.668	0.681	0.649	1.7	0.52	0.583	1.695	0.422	0.59	1.684	0.271	0.634	1.668	0.07	0.554	1.786	0.03	0.584	1.666	0.948	0.27	1.594	0.866	0.241	1.61	0.694	0.186	1.666	0.554	0.211	1.639	0.469	0.202	1.523	0.37	0.169	1.423	0.203	0.255
1262	6.31	1.51	0.957	0.453	1.714	0.949	0.573	1.643	0.875	0.625	1.67	0.681	0.65	1.703	0.521	0.583	1.696	0.422	0.589	1.685	0.27	0.633	1.668	0.07	0.554	1.786	0.03	0.584	1.669	0.949	0.271	1.598	0.867	0.241	1.614	0.694	0.186	1.672	0.556	0.212	1.646	0.47	0.202	1.531	0.369	0.169	1.433	0.2	0.255
1263	6.315	1.512	0.958	0.453	1.717	0.949	0.574	1.643	0.874	0.626	1.672	0.681	0.65	1.704	0.52	0.584	1.697	0.422	0.589	1.686	0.27	0.635	1.668	0.07	0.554	1.786	0.03	0.584	1.673	0.95	0.271	1.602	0.868	0.241	1.619	0.694	0.186	1.678	0.557	0.211	1.652	0.47	0.202	1.538	0.368	0.169	1.443	0.198	0.255
1264	6.32	1.515	0.958	0.453	1.72	0.949	0.574	1.644	0.873	0.626	1.676	0.682	0.651	1.706	0.521	0.584	1.7	0.423	0.589	1.686	0.27	0.635	1.668	0.07	0.554	1.786	0.03	0.584	1.676	0.95	0.271	1.605	0.868	0.241	1.624	0.695	0.186	1.683	0.557	0.212	1.658	0.47	0.203	1.547	0.367	0.169	1.454	0.194	0.253
1265	6.325	1.519	0.958	0.453	1.723	0.949	0.575	1.647	0.873	0.625	1.678	0.682	0.65	1.71	0.523	0.585	1.704	0.427	0.59	1.687	0.27	0.635	1.668	0.07	0.554	1.786	0.03	0.584	1.678	0.951	0.272	1.608	0.869	0.241	1.629	0.696	0.186	1.689	0.558	0.212	1.664	0.471	0.203	1.555	0.365	0.169	1.465	0.191	0.252
1266	6.33	1.522	0.958	0.453	1.726	0.95	0.575	1.653	0.876	0.625	1.678	0.681	0.65	1.711	0.523	0.585	1.706	0.428	0.59	1.688	0.27	0.636	1.668	0.07	0.554	1.786	0.03	0.584	1.682	0.951	0.272	1.61	0.869	0.24	1.634	0.698	0.185	1.694	0.559	0.213	1.671	0.471	0.203	1.563	0.363	0.168	1.475	0.187	0.251
1267	6.335	1.525	0.958	0.454	1.729	0.95	0.576	1.656	0.876	0.626	1.68	0.68	0.649	1.713	0.523	0.585	1.706	0.427	0.591	1.688	0.27	0.636	1.668	0.07	0.554	1.786	0.029	0.584	1.685	0.952	0.272	1.612	0.87	0.239	1.639	0.698	0.186	1.7	0.56	0.213	1.677	0.472	0.203	1.572	0.361	0.167	1.487	0.184	0.25
1268	6.34	1.527	0.959	0.454	1.731	0.95	0.576	1.658	0.876	0.627	1.682	0.68	0.65	1.714	0.523	0.585	1.705	0.423	0.591	1.689	0.27	0.636	1.668	0.07	0.554	1.786	0.029	0.584	1.688	0.953	0.273	1.615	0.87	0.239	1.643	0.698	0.186	1.705	0.561	0.213	1.684	0.472	0.203	1.58	0.359	0.166	1.498	0.18	0.249
1269	6.345	1.53	0.959	0.454	1.734	0.95	0.576	1.658	0.875	0.627	1.685	0.682	0.651	1.715	0.522	0.585	1.705	0.422	0.591	1.69	0.27	0.636	1.668	0.07	0.554	1.786	0.029	0.584	1.691	0.953	0.273	1.618	0.87	0.239	1.648	0.699	0.186	1.711	0.562	0.213	1.689	0.471	0.203	1.588	0.357	0.165	1.509	0.175	0.248
1270	6.35	1.532	0.959	0.453	1.737	0.95	0.577	1.66	0.874	0.626	1.687	0.682	0.651	1.715	0.521	0.585	1.706	0.422	0.59	1.69	0.271	0.635	1.668	0.07	0.554	1.786	0.029	0.584	1.693	0.953	0.273	1.622	0.871	0.239	1.653	0.699	0.186	1.716	0.563	0.213	1.695	0.471	0.203	1.597	0.354	0.164	1.521	0.172	0.247
1271	6.355	1.535	0.959	0.454	1.739	0.95	0.577	1.663	0.875	0.624	1.688	0.681	0.651	1.716	0.52	0.585	1.707	0.423	0.59	1.691	0.272	0.635	1.668	0.07	0.554	1.786	0.029	0.584	1.696	0.954	0.273	1.625	0.872	0.239	1.657	0.699	0.185	1.722	0.564	0.213	1.701	0.47	0.204	1.606	0.352	0.163	1.534	0.168	0.245
1272	6.36	1.538	0.959	0.454	1.742	0.95	0.577	1.666	0.875	0.624	1.689	0.681	0.651	1.717	0.52	0.585	1.708	0.422	0.59	1.692	0.273	0.635	1.668	0.07	0.554	1.786	0.029	0.585	1.699	0.954	0.274	1.629	0.873	0.239	1.662	0.7	0.185	1.727	0.564	0.214	1.708	0.471	0.204	1.614	0.35	0.163	1.546	0.165	0.243
1273	6.365	1.542	0.959	0.454	1.745	0.95	0.577	1.67	0.875	0.625	1.69	0.682	0.651	1.718	0.519	0.585	1.709	0.422	0.59	1.694	0.273	0.635	1.668	0.07	0.554	1.786	0.029	0.585	1.703	0.955	0.274	1.632	0.873	0.239	1.667	0.701	0.185	1.732	0.565	0.214	1.714	0.471	0.204	1.623	0.348	0.162	1.558	0.161	0.242
1274	6.37	1.544	0.959	0.454	1.747	0.95	0.577	1.672	0.875	0.625	1.693	0.682	0.651	1.719	0.519	0.585	1.711	0.424	0.59	1.694	0.273	0.635	1.668	0.07	0.554	1.786	0.029	0.585	1.706	0.956	0.274	1.635	0.873	0.239	1.672	0.702	0.185	1.737	0.565	0.214	1.721	0.472	0.204	1.632	0.345	0.161	1.57	0.157	0.241
1275	6.375	1.546	0.96	0.454	1.75	0.95	0.577	1.673	0.874	0.625	1.696	0.683	0.651	1.72	0.518	0.584	1.715	0.427	0.59	1.695	0.273	0.635	1.668	0.07	0.554	1.786	0.029	0.585	1.709	0.956	0.274	1.639	0.874	0.24	1.677	0.704	0.184	1.742	0.566	0.214	1.726	0.472	0.204	1.641	0.343	0.16	1.582	0.153	0.239
1276	6.38	1.553	0.959	0.455	1.753	0.95	0.578	1.677	0.875	0.625	1.698	0.683	0.651	1.722	0.519	0.585	1.717	0.428	0.591	1.695	0.273	0.635	1.668	0.07	0.554	1.786	0.029	0.585	1.712	0.956	0.274	1.642	0.874	0.24	1.682	0.703	0.184	1.747	0.567	0.215	1.732	0.472	0.204	1.65	0.341	0.16	1.595	0.149	0.238
1277	6.385	1.562	0.958	0.456	1.755	0.95	0.578	1.679	0.874	0.624	1.7	0.683	0.651	1.726	0.522	0.586	1.717	0.427	0.591	1.696	0.273	0.635	1.668	0.07	0.554	1.785	0.029	0.585	1.715	0.957	0.274	1.646	0.875	0.239	1.686	0.704	0.184	1.751	0.567	0.215	1.737	0.471	0.204	1.658	0.339	0.159	1.607	0.146	0.236
1278	6.39	1.557	0.96	0.454	1.758	0.95	0.578	1.681	0.874	0.624	1.702	0.683	0.651	1.728	0.523	0.586	1.718	0.426	0.591	1.696	0.273	0.635	1.668	0.07	0.554	1.785	0.029	0.585	1.718	0.957	0.274	1.65	0.876	0.239	1.691	0.704	0.184	1.756	0.568	0.215	1.743	0.471	0.205	1.667	0.337	0.159	1.62	0.142	0.234
1279	6.395	1.557	0.96	0.454	1.76	0.949	0.578	1.683	0.874	0.624	1.703	0.683	0.65	1.73	0.523	0.586	1.719	0.426	0.59	1.696	0.273	0.635	1.668	0.07	0.554	1.786	0.029	0.585	1.721	0.957	0.274	1.653	0.876	0.238	1.695	0.704	0.184	1.76	0.568	0.216	1.749	0.471	0.204	1.675	0.335	0.158	1.633	0.139	0.232
1280	6.4	1.56	0.96	0.454	1.763	0.949	0.578	1.687	0.874	0.624	1.704	0.682	0.65	1.731	0.522	0.586	1.72	0.426	0.59	1.696	0.272	0.634	1.668	0.07	0.554	1.786	0.029	0.585	1.724	0.957	0.274	1.657	0.876	0.238	1.7	0.705	0.184	1.765	0.568	0.216	1.754	0.471	0.205	1.684	0.333	0.157	1.646	0.137	0.231
1281	6.405	1.563	0.96	0.453	1.766	0.949	0.578	1.69	0.874	0.624	1.705	0.681	0.65	1.732	0.522	0.586	1.72	0.424	0.591	1.697	0.272	0.634	1.669	0.07	0.554	1.786	0.029	0.585	1.727	0.958	0.274	1.66	0.876	0.238	1.704	0.705	0.184	1.77	0.569	0.216	1.759	0.471	0.205	1.692	0.332	0.156	1.659	0.134	0.229
1282	6.41	1.566	0.96	0.453	1.768	0.949	0.578	1.693	0.874	0.624	1.707	0.681	0.649	1.733	0.522	0.586	1.721	0.424	0.591	1.697	0.272	0.634	1.669	0.07	0.554	1.786	0.029	0.585	1.73	0.958	0.274	1.663	0.877	0.238	1.707	0.705	0.184	1.774	0.569	0.217	1.764	0.471	0.205	1.701	0.331	0.156	1.671	0.131	0.228
1283	6.415	1.569	0.96	0.453	1.771	0.949	0.578	1.694	0.873	0.624	1.71	0.681	0.649	1.734	0.521	0.586	1.721	0.424	0.591	1.697	0.272	0.634	1.669	0.07	0.554	1.786	0.029	0.585	1.733	0.958	0.273	1.666	0.877	0.237	1.712	0.705	0.184	1.778	0.569	0.218	1.769	0.47	0.206	1.709	0.329	0.155	1.684	0.128	0.227
1284	6.42	1.571	0.96	0.452	1.773	0.949	0.578	1.698	0.874	0.625	1.713	0.683	0.65	1.734	0.519	0.586	1.722	0.424	0.591	1.698	0.271	0.633	1.669	0.07	0.553	1.786	0.029	0.585	1.736	0.958	0.274	1.669	0.877	0.238	1.716	0.706	0.184	1.782	0.57	0.219	1.774	0.47	0.206	1.718	0.328	0.155	1.699	0.125	0.226
1285	6.425	1.573	0.961	0.451	1.776	0.948	0.578	1.701	0.875	0.625	1.715	0.683	0.65	1.735	0.518	0.586	1.723	0.424	0.591	1.698	0.271	0.633	1.669	0.07	0.553	1.786	0.028	0.585	1.739	0.958	0.274	1.673	0.877	0.238	1.719	0.705	0.185	1.786	0.57	0.219	1.779	0.47	0.206	1.726	0.326	0.154	1.711	0.123	0.225
1286	6.43	1.576	0.961	0.451	1.778	0.948	0.578	1.701	0.873	0.624	1.717	0.683	0.65	1.736	0.518	0.586	1.724	0.423	0.591	1.699	0.271	0.633	1.669	0.071	0.553	1.786	0.028	0.585	1.743	0.959	0.273	1.676	0.877	0.236	1.722	0.704	0.185	1.79	0.57	0.22	1.784	0.47	0.207	1.734	0.325	0.154	1.723	0.122	0.223
1287	6.435	1.578	0.961	0.451	1.78	0.948	0.577	1.701	0.871	0.623	1.718	0.682	0.649	1.737	0.518	0.585	1.725	0.422	0.591	1.7	0.271	0.632	1.669	0.071	0.553	1.786	0.028	0.585	1.747	0.959	0.273	1.68	0.877	0.236	1.726	0.704	0.186	1.794	0.57	0.22	1.79	0.47	0.208	1.742	0.324	0.154	1.734	0.12	0.221
1288	6.44	1.581	0.961	0.45	1.782	0.947	0.577	1.706	0.873	0.623	1.719	0.681	0.648	1.739	0.518	0.583	1.726	0.422	0.591	1.7	0.271	0.631	1.669	0.071	0.553	1.786	0.028	0.585	1.75	0.959	0.273	1.683	0.878	0.235	1.73	0.706	0.185	1.797	0.569	0.221	1.795	0.47	0.209	1.751	0.323	0.153	1.746	0.118	0.22
1289	6.445	1.584	0.96	0.449	1.785	0.947	0.577	1.709	0.874	0.622	1.722	0.681	0.648	1.74	0.517	0.582	1.727	0.421	0.589	1.701	0.271	0.631	1.669	0.071	0.553	1.786	0.028	0.585	1.753	0.959	0.273	1.686	0.878	0.235	1.733	0.706	0.186	1.801	0.569	0.221	1.799	0.469	0.209	1.759	0.321	0.153	1.758	0.117	0.219
1290	6.45	1.587	0.96	0.449	1.787	0.947	0.577	1.71	0.874	0.622	1.723	0.681	0.648	1.742	0.517	0.581	1.728	0.421	0.588	1.702	0.271	0.631	1.67	0.071	0.552	1.786	0.028	0.585	1.756	0.96	0.273	1.689	0.878	0.234	1.736	0.705	0.186	1.805	0.569	0.222	1.805	0.469	0.209	1.767	0.32	0.152	1.77	0.116	0.218
1291	6.455	1.593	0.959	0.449	1.79	0.947	0.577	1.712	0.874	0.621	1.725	0.681	0.647	1.744	0.517	0.582	1.729	0.421	0.588	1.703	0.271	0.631	1.67	0.071	0.552	1.786	0.028	0.585	1.76	0.96	0.272	1.693	0.878	0.234	1.739	0.704	0.187	1.809	0.569	0.223	1.81	0.469	0.209	1.775	0.319	0.152	1.782	0.114	0.217
1292	6.46	1.602	0.957	0.449	1.792	0.947	0.577	1.714	0.873	0.62	1.728	0.682	0.647	1.748	0.52	0.583	1.73	0.42	0.587	1.704	0.27	0.632	1.67	0.071	0.552	1.786	0.028	0.585	1.763	0.96	0.272	1.697	0.878	0.234	1.743	0.704	0.187	1.813	0.569	0.223	1.815	0.469	0.21	1.783	0.318	0.151	1.793	0.112	0.216
1293	6.465	1.597	0.959	0.447	1.795	0.947	0.577	1.716	0.872	0.619	1.73	0.682	0.647	1.751	0.52	0.583	1.731	0.42	0.587	1.704	0.27	0.632	1.67	0.071	0.552	1.786	0.028	0.585	1.766	0.96	0.272	1.7	0.878	0.234	1.747	0.705	0.186	1.816	0.569	0.224	1.82	0.468	0.21	1.792	0.318	0.151	1.805	0.112	0.215
1294	6.47	1.598	0.959	0.446	1.798	0.947	0.577	1.718	0.872	0.619	1.732	0.682	0.647	1.752	0.52	0.583	1.732	0.419	0.587	1.705	0.271	0.632	1.67	0.071	0.552	1.786	0.028	0.585	1.77	0.96	0.272	1.704	0.877	0.234	1.75	0.704	0.186	1.82	0.569	0.224	1.825	0.468	0.21	1.799	0.317	0.151	1.817	0.112	0.215
1295	6.475	1.601	0.959	0.445	1.8	0.947	0.577	1.72	0.872	0.618	1.733	0.681	0.647	1.754	0.52	0.583	1.734	0.419	0.587	1.707	0.272	0.632	1.67	0.072	0.552	1.786	0.028	0.585	1.773	0.96	0.272	1.707	0.877	0.234	1.753	0.703	0.186	1.824	0.569	0.225	1.83	0.468	0.211	1.808	0.316	0.15	1.828	0.112	0.215
1296	6.48	1.605	0.959	0.444	1.803	0.948	0.577	1.723	0.872	0.618	1.734	0.68	0.646	1.755	0.519	0.583	1.735	0.419	0.586	1.709	0.273	0.632	1.67	0.072	0.552	1.786	0.028	0.585	1.777	0.96	0.271	1.711	0.877	0.234	1.756	0.702	0.186	1.827	0.569	0.225	1.835	0.468	0.211	1.815	0.316	0.15	1.839	0.113	0.214
1297	6.485	1.607	0.958	0.443	1.806	0.948	0.576	1.725	0.872	0.618	1.736	0.679	0.645	1.756	0.518	0.582	1.737	0.419	0.586	1.71	0.273	0.632	1.67	0.072	0.552	1.786	0.028	0.585	1.78	0.96	0.271	1.714	0.876	0.233	1.76	0.702	0.185	1.831	0.568	0.224	1.84	0.468	0.211	1.823	0.315	0.15	1.85	0.112	0.214
1298	6.49	1.616	0.957	0.443	1.809	0.948	0.576	1.727	0.872	0.617	1.738	0.68	0.645	1.757	0.517	0.582	1.739	0.42	0.587	1.71	0.272	0.632	1.67	0.072	0.552	1.786	0.028	0.585	1.784	0.96	0.271	1.718	0.877	0.232	1.764	0.703	0.185	1.835	0.568	0.225	1.845	0.467	0.211	1.83	0.314	0.15	1.86	0.112	0.214
1299	6.495	1.626	0.955	0.445	1.813	0.948	0.575	1.73	0.871	0.617	1.742	0.681	0.645	1.758	0.516	0.581	1.743	0.423	0.588	1.711	0.273	0.631	1.67	0.072	0.552	1.786	0.028	0.585	1.788	0.959	0.271	1.722	0.877	0.232	1.767	0.702	0.184	1.838	0.568	0.225	1.849	0.467	0.211	1.838	0.314	0.15	1.87	0.111	0.213
1300	6.5	1.618	0.957	0.441	NaN	NaN	NaN	1.732	0.871	0.616	1.744	0.681	0.645	1.759	0.515	0.58	1.745	0.423	0.588	1.712	0.273	0.631	1.67	0.072	0.552	1.786	0.028	0.585	1.791	0.959	0.27	1.726	0.877	0.231	1.771	0.702	0.184	1.842	0.568	0.225	1.854	0.467	0.211	1.846	0.313	0.15	1.88	0.111	0.213
1301	6.505	1.619	0.958	0.44	NaN	NaN	NaN	1.733	0.87	0.616	1.746	0.681	0.645	1.761	0.514	0.58	1.746	0.423	0.588	1.713	0.272	0.631	1.671	0.072	0.552	1.786	0.028	0.585	1.795	0.959	0.27	1.729	0.877	0.23	1.776	0.702	0.183	1.846	0.568	0.225	1.859	0.467	0.211	1.853	0.313	0.15	1.89	0.111	0.213
1302	6.51	1.623	0.957	0.438	NaN	NaN	NaN	1.736	0.87	0.615	1.748	0.68	0.644	1.762	0.514	0.579	1.747	0.422	0.588	1.713	0.271	0.63	1.671	0.072	0.552	1.786	0.028	0.585	1.798	0.959	0.27	1.733	0.877	0.23	1.779	0.702	0.183	1.85	0.568	0.226	1.864	0.466	0.211	1.861	0.313	0.15	1.9	0.112	0.213
1303	6.515	1.626	0.957	0.438	NaN	NaN	NaN	1.74	0.871	0.614	1.75	0.68	0.644	1.763	0.513	0.579	1.747	0.42	0.588	1.714	0.271	0.631	1.671	0.072	0.552	1.786	0.028	0.585	1.802	0.959	0.269	1.736	0.876	0.229	1.784	0.703	0.182	1.854	0.568	0.225	1.869	0.466	0.212	1.868	0.313	0.15	1.909	0.112	0.214
1304	6.52	1.633	0.955	0.438	NaN	NaN	NaN	1.743	0.871	0.614	1.751	0.679	0.643	1.765	0.511	0.579	1.748	0.419	0.587	1.715	0.27	0.631	1.671	0.072	0.552	1.786	0.028	0.585	1.806	0.959	0.269	1.74	0.876	0.228	1.788	0.702	0.181	1.858	0.568	0.225	1.873	0.465	0.212	1.874	0.312	0.15	1.918	0.111	0.214
1305	6.525	1.648	0.953	0.44	NaN	NaN	NaN	1.745	0.871	0.613	1.753	0.678	0.642	1.767	0.512	0.578	1.75	0.419	0.585	1.716	0.27	0.631	1.671	0.072	0.551	1.786	0.028	0.585	1.809	0.959	0.268	1.745	0.876	0.228	1.793	0.702	0.181	1.862	0.567	0.225	1.878	0.465	0.212	1.882	0.312	0.15	1.926	0.111	0.214
1306	6.53	1.648	0.953	0.438	NaN	NaN	NaN	1.749	0.871	0.613	1.754	0.677	0.641	1.77	0.513	0.578	1.751	0.419	0.585	1.716	0.271	0.631	1.671	0.072	0.551	1.786	0.028	0.585	1.813	0.958	0.268	1.748	0.876	0.227	1.798	0.703	0.18	1.866	0.567	0.226	1.884	0.465	0.212	1.889	0.311	0.15	1.934	0.111	0.214
1307	6.535	1.64	0.955	0.435	NaN	NaN	NaN	1.751	0.871	0.613	1.757	0.678	0.641	1.775	0.516	0.579	1.753	0.418	0.584	1.717	0.271	0.63	1.671	0.073	0.551	1.786	0.028	0.585	1.817	0.958	0.267	1.752	0.875	0.226	1.8	0.702	0.18	1.871	0.567	0.226	1.888	0.465	0.212	1.896	0.311	0.15	1.942	0.112	0.214
1308	6.54	1.642	0.955	0.433	NaN	NaN	NaN	1.753	0.871	0.611	1.761	0.679	0.642	1.777	0.517	0.579	1.755	0.418	0.584	1.718	0.272	0.63	1.671	0.073	0.551	1.786	0.028	0.585	1.82	0.958	0.267	1.756	0.874	0.225	NaN	NaN	NaN	1.875	0.567	0.226	1.893	0.465	0.213	1.902	0.311	0.15	1.95	0.112	0.215
1309	6.545	1.643	0.955	0.432	NaN	NaN	NaN	1.755	0.87	0.611	1.764	0.679	0.641	1.779	0.516	0.579	1.756	0.418	0.583	1.72	0.272	0.629	1.671	0.073	0.551	1.786	0.028	0.586	1.824	0.958	0.266	1.76	0.875	0.225	1.813	0.703	0.179	1.879	0.567	0.226	1.898	0.464	0.213	1.909	0.311	0.15	1.957	0.112	0.215
1310	6.55	1.645	0.955	0.43	NaN	NaN	NaN	1.758	0.869	0.61	1.765	0.679	0.641	1.78	0.515	0.578	1.758	0.417	0.583	1.721	0.272	0.629	1.671	0.073	0.551	NaN	NaN	NaN	1.828	0.957	0.266	1.764	0.875	0.224	1.815	0.702	0.179	1.884	0.566	0.226	1.902	0.464	0.212	1.915	0.311	0.15	1.965	0.112	0.215
1311	6.555	1.647	0.955	0.429	NaN	NaN	NaN	1.76	0.869	0.61	1.767	0.678	0.64	1.781	0.513	0.576	1.759	0.417	0.582	1.721	0.272	0.629	1.671	0.073	0.551	NaN	NaN	NaN	1.832	0.957	0.265	1.776	0.872	0.224	NaN	NaN	NaN	1.888	0.565	0.226	1.907	0.464	0.213	1.922	0.311	0.15	1.971	0.112	0.216
1312	6.56	1.651	0.954	0.428	NaN	NaN	NaN	1.763	0.869	0.61	1.769	0.677	0.639	1.784	0.514	0.577	1.762	0.418	0.583	1.722	0.271	0.628	1.671	0.073	0.551	NaN	NaN	NaN	1.836	0.957	0.265	1.789	0.869	0.225	1.826	0.702	0.178	1.894	0.565	0.225	1.912	0.463	0.213	1.929	0.311	0.151	1.977	0.113	0.217
1313	6.565	1.653	0.954	0.426	NaN	NaN	NaN	1.765	0.868	0.609	1.77	0.677	0.639	1.785	0.513	0.576	1.766	0.42	0.584	1.722	0.271	0.627	1.671	0.073	0.551	NaN	NaN	NaN	1.839	0.956	0.264	1.781	0.872	0.222	NaN	NaN	NaN	1.897	0.565	0.226	1.918	0.463	0.213	1.933	0.311	0.151	1.984	0.113	0.218
1314	6.57	1.657	0.954	0.425	NaN	NaN	NaN	1.767	0.867	0.607	1.773	0.676	0.639	1.787	0.512	0.576	1.768	0.42	0.584	1.723	0.271	0.627	1.671	0.073	0.551	NaN	NaN	NaN	1.843	0.956	0.264	1.782	0.873	0.221	1.834	0.697	0.178	1.901	0.565	0.227	1.923	0.463	0.213	1.938	0.311	0.151	1.989	0.112	0.218
1315	6.575	1.661	0.953	0.424	NaN	NaN	NaN	1.769	0.867	0.606	1.775	0.676	0.638	1.789	0.511	0.575	1.769	0.419	0.584	1.724	0.271	0.627	1.671	0.073	0.551	NaN	NaN	NaN	1.847	0.955	0.263	1.785	0.872	0.22	NaN	NaN	NaN	1.906	0.564	0.226	1.927	0.463	0.213	1.943	0.311	0.151	1.995	0.112	0.219
1316	6.58	1.669	0.951	0.424	NaN	NaN	NaN	1.772	0.866	0.605	1.777	0.676	0.638	1.791	0.51	0.575	1.769	0.417	0.584	1.725	0.271	0.627	1.672	0.073	0.551	NaN	NaN	NaN	1.851	0.955	0.263	1.789	0.872	0.219	1.846	0.697	0.176	1.911	0.564	0.225	1.932	0.462	0.214	1.951	0.31	0.151	2.002	0.111	0.219
1317	6.585	1.683	0.948	0.424	NaN	NaN	NaN	1.774	0.866	0.604	1.781	0.677	0.637	1.793	0.51	0.575	1.77	0.416	0.583	1.726	0.272	0.628	1.672	0.073	0.551	NaN	NaN	NaN	1.855	0.954	0.262	1.794	0.871	0.218	1.848	0.697	0.177	1.916	0.564	0.227	1.937	0.462	0.214	1.958	0.309	0.152	2.009	0.109	0.219
1318	6.59	1.69	0.947	0.424	NaN	NaN	NaN	1.777	0.866	0.604	1.783	0.677	0.637	1.794	0.51	0.574	1.771	0.415	0.582	1.728	0.271	0.628	1.672	0.073	0.551	NaN	NaN	NaN	1.859	0.954	0.261	1.799	0.871	0.216	NaN	NaN	NaN	1.92	0.563	0.226	1.943	0.461	0.214	1.962	0.309	0.152	2.01	0.109	0.22
1319	6.595	1.696	0.945	0.423	NaN	NaN	NaN	1.781	0.867	0.603	1.785	0.676	0.636	1.796	0.509	0.574	1.773	0.415	0.582	1.729	0.271	0.628	1.672	0.074	0.551	NaN	NaN	NaN	1.863	0.953	0.261	1.803	0.87	0.215	1.861	0.696	0.175	1.925	0.563	0.227	1.948	0.461	0.215	1.97	0.308	0.152	2.019	0.107	0.221
1320	6.6	1.698	0.945	0.42	NaN	NaN	NaN	1.783	0.867	0.602	1.786	0.675	0.634	1.798	0.508	0.573	1.774	0.413	0.582	1.729	0.271	0.628	1.672	0.074	0.551	NaN	NaN	NaN	1.867	0.952	0.26	1.808	0.87	0.215	1.863	0.696	0.176	1.932	0.562	0.227	1.952	0.46	0.215	1.973	0.308	0.152	2.025	0.105	0.222
1321	6.605	1.694	0.946	0.417	NaN	NaN	NaN	1.786	0.866	0.601	1.788	0.674	0.634	1.799	0.508	0.572	1.776	0.413	0.582	1.73	0.271	0.628	1.672	0.074	0.551	NaN	NaN	NaN	1.871	0.951	0.259	1.813	0.869	0.215	NaN	NaN	NaN	1.936	0.561	0.227	1.956	0.459	0.215	1.978	0.307	0.152	2.028	0.104	0.223
1322	6.61	1.687	0.948	0.413	NaN	NaN	NaN	1.789	0.866	0.601	1.79	0.674	0.633	1.801	0.507	0.571	1.777	0.412	0.581	1.731	0.271	0.628	1.672	0.074	0.551	NaN	NaN	NaN	1.875	0.95	0.259	1.817	0.868	0.215	NaN	NaN	NaN	1.941	0.56	0.228	1.96	0.458	0.215	1.982	0.306	0.152	2.033	0.103	0.223
1323	6.615	1.687	0.948	0.411	NaN	NaN	NaN	1.791	0.865	0.6	1.793	0.674	0.633	1.803	0.508	0.571	1.778	0.412	0.581	1.732	0.271	0.628	1.672	0.074	0.551	NaN	NaN	NaN	1.879	0.95	0.258	1.822	0.867	0.214	NaN	NaN	NaN	1.945	0.56	0.227	1.965	0.458	0.215	1.986	0.306	0.152	2.035	0.102	0.224
1324	6.62	1.69	0.947	0.409	NaN	NaN	NaN	1.794	0.865	0.599	1.794	0.674	0.632	1.808	0.51	0.572	1.78	0.413	0.581	1.732	0.272	0.628	1.672	0.074	0.551	NaN	NaN	NaN	1.883	0.949	0.257	1.826	0.866	0.213	NaN	NaN	NaN	1.951	0.559	0.228	1.97	0.456	0.215	1.991	0.305	0.153	2.036	0.101	0.224
1325	6.625	1.695	0.947	0.407	NaN	NaN	NaN	1.796	0.865	0.598	1.797	0.674	0.632	1.81	0.511	0.572	1.781	0.413	0.58	1.733	0.273	0.627	1.672	0.075	0.551	NaN	NaN	NaN	1.888	0.948	0.257	1.831	0.865	0.211	NaN	NaN	NaN	1.954	0.558	0.228	1.974	0.455	0.215	1.995	0.304	0.154	2.039	0.099	0.224
1326	6.63	1.698	0.946	0.405	NaN	NaN	NaN	1.798	0.864	0.597	1.799	0.674	0.631	1.811	0.511	0.571	1.784	0.414	0.579	1.733	0.273	0.627	1.672	0.075	0.551	NaN	NaN	NaN	1.892	0.946	0.256	1.836	0.864	0.21	NaN	NaN	NaN	1.959	0.557	0.229	1.979	0.455	0.216	1.997	0.303	0.154	2.039	0.099	0.225
1327	6.635	1.703	0.945	0.404	NaN	NaN	NaN	1.8	0.863	0.595	1.801	0.673	0.63	1.813	0.51	0.571	1.787	0.417	0.58	1.734	0.273	0.626	1.672	0.075	0.55	NaN	NaN	NaN	1.896	0.944	0.256	1.841	0.862	0.21	1.899	0.689	0.173	1.964	0.556	0.229	1.984	0.453	0.216	2.001	0.302	0.154	2.035	0.101	0.225
1328	6.64	1.707	0.944	0.402	NaN	NaN	NaN	1.803	0.863	0.594	1.803	0.673	0.63	1.815	0.509	0.57	1.789	0.418	0.58	1.735	0.273	0.626	1.672	0.075	0.55	NaN	NaN	NaN	1.901	0.943	0.255	1.845	0.861	0.209	NaN	NaN	NaN	1.967	0.555	0.229	1.986	0.451	0.216	2.003	0.301	0.155	2.038	0.099	0.226
1329	6.645	1.718	0.941	0.402	NaN	NaN	NaN	1.806	0.863	0.593	1.805	0.673	0.629	1.815	0.507	0.57	1.79	0.418	0.581	1.735	0.273	0.626	1.672	0.075	0.55	1.73	0.142	0.593	1.906	0.942	0.254	1.85	0.86	0.209	NaN	NaN	NaN	1.973	0.554	0.23	1.989	0.45	0.216	2.005	0.3	0.156	2.045	0.095	0.227
1330	6.65	1.736	0.938	0.402	NaN	NaN	NaN	1.809	0.863	0.592	1.808	0.674	0.628	1.814	0.502	0.568	NaN	NaN	NaN	1.736	0.273	0.625	1.672	0.075	0.55	NaN	NaN	NaN	1.91	0.941	0.254	1.855	0.859	0.206	NaN	NaN	NaN	1.978	0.553	0.23	1.994	0.448	0.216	2.009	0.299	0.157	2.049	0.092	0.228
1331	6.655	1.74	0.937	0.4	NaN	NaN	NaN	1.811	0.863	0.59	1.81	0.674	0.628	1.817	0.503	0.568	NaN	NaN	NaN	1.737	0.273	0.625	1.672	0.075	0.55	NaN	NaN	NaN	1.915	0.94	0.253	1.86	0.858	0.205	NaN	NaN	NaN	1.982	0.552	0.231	1.999	0.447	0.216	2.012	0.298	0.157	2.05	0.09	0.228
1332	6.66	1.745	0.936	0.398	NaN	NaN	NaN	1.813	0.862	0.589	1.812	0.673	0.626	1.821	0.505	0.568	NaN	NaN	NaN	1.737	0.273	0.625	1.672	0.075	0.55	NaN	NaN	NaN	1.92	0.939	0.252	1.865	0.856	0.205	NaN	NaN	NaN	1.985	0.55	0.23	2.001	0.446	0.216	2.015	0.298	0.159	2.05	0.088	0.229
1333	6.665	1.747	0.935	0.395	NaN	NaN	NaN	1.816	0.862	0.588	1.812	0.671	0.625	1.824	0.505	0.567	NaN	NaN	NaN	1.738	0.273	0.625	1.673	0.075	0.55	NaN	NaN	NaN	1.924	0.937	0.252	1.876	0.854	0.205	NaN	NaN	NaN	1.989	0.548	0.23	2.003	0.445	0.215	2.017	0.297	0.16	2.05	0.087	0.23
1334	6.67	1.748	0.935	0.392	NaN	NaN	NaN	1.818	0.862	0.587	1.815	0.671	0.624	1.826	0.505	0.566	NaN	NaN	NaN	1.739	0.273	0.625	1.673	0.075	0.55	NaN	NaN	NaN	1.929	0.936	0.251	1.896	0.849	0.207	NaN	NaN	NaN	1.991	0.546	0.23	2.005	0.443	0.215	NaN	NaN	NaN	2.052	0.086	0.23
1335	6.675	1.739	0.937	0.387	NaN	NaN	NaN	1.82	0.861	0.585	1.818	0.672	0.623	1.826	0.503	0.565	1.825	0.502	0.564	1.74	0.272	0.624	1.673	0.075	0.549	1.707	0.327	0.496	1.934	0.935	0.25	1.907	0.846	0.207	NaN	NaN	NaN	1.994	0.545	0.23	2.008	0.441	0.215	NaN	NaN	NaN	2.057	0.084	0.231
1336	6.68	1.74	0.937	0.384	NaN	NaN	NaN	1.822	0.86	0.583	1.821	0.672	0.623	1.825	0.501	0.563	1.83	0.503	0.566	1.74	0.272	0.623	1.673	0.076	0.549	NaN	NaN	NaN	1.939	0.934	0.25	1.908	0.846	0.205	NaN	NaN	NaN	1.998	0.543	0.23	2.013	0.44	0.216	NaN	NaN	NaN	2.06	0.083	0.231
1337	6.685	1.744	0.936	0.381	NaN	NaN	NaN	1.825	0.859	0.582	1.822	0.671	0.621	NaN	NaN	NaN	1.842	0.501	0.567	1.741	0.272	0.623	1.674	0.076	0.549	NaN	NaN	NaN	1.943	0.933	0.249	1.896	0.85	0.201	NaN	NaN	NaN	2.001	0.542	0.23	2.018	0.44	0.217	NaN	NaN	NaN	2.063	0.082	0.231
1338	6.69	1.751	0.935	0.38	NaN	NaN	NaN	1.828	0.858	0.58	1.823	0.669	0.619	NaN	NaN	NaN	1.861	0.493	0.571	1.743	0.272	0.623	1.674	0.076	0.549	NaN	NaN	NaN	1.948	0.932	0.249	1.897	0.85	0.2	NaN	NaN	NaN	2.004	0.541	0.23	2.022	0.44	0.217	NaN	NaN	NaN	2.064	0.082	0.231
1339	6.695	1.765	0.932	0.38	NaN	NaN	NaN	1.83	0.857	0.579	1.826	0.669	0.619	1.834	0.501	0.559	NaN	NaN	NaN	1.744	0.272	0.623	1.674	0.076	0.548	NaN	NaN	NaN	1.953	0.932	0.248	1.901	0.85	0.198	NaN	NaN	NaN	2.008	0.541	0.23	2.026	0.44	0.216	NaN	NaN	NaN	2.064	0.082	0.231
1340	6.7	1.768	0.931	0.377	NaN	NaN	NaN	1.833	0.857	0.578	1.829	0.669	0.618	1.836	0.501	0.559	1.811	0.412	0.573	1.745	0.273	0.622	1.675	0.077	0.548	NaN	NaN	NaN	1.957	0.931	0.248	1.906	0.85	0.196	NaN	NaN	NaN	2.012	0.541	0.229	2.031	0.44	0.216	NaN	NaN	NaN	2.065	0.082	0.231
1341	6.705	1.758	0.934	0.372	NaN	NaN	NaN	1.836	0.857	0.576	1.831	0.668	0.617	1.84	0.501	0.56	NaN	NaN	NaN	1.746	0.273	0.621	1.675	0.077	0.548	NaN	NaN	NaN	1.961	0.931	0.247	1.911	0.85	0.194	NaN	NaN	NaN	2.017	0.542	0.229	2.036	0.44	0.216	NaN	NaN	NaN	2.065	0.082	0.231
1342	6.71	1.759	0.934	0.37	NaN	NaN	NaN	1.837	0.855	0.575	1.832	0.667	0.615	1.845	0.501	0.561	NaN	NaN	NaN	1.747	0.273	0.621	1.676	0.077	0.548	NaN	NaN	NaN	1.965	0.931	0.247	1.915	0.85	0.194	1.97	0.677	0.163	2.023	0.542	0.228	2.041	0.44	0.216	NaN	NaN	NaN	2.065	0.082	0.231
1343	6.715	1.762	0.934	0.368	NaN	NaN	NaN	1.838	0.854	0.573	1.835	0.667	0.614	1.848	0.5	0.561	NaN	NaN	NaN	1.749	0.274	0.62	1.676	0.077	0.547	NaN	NaN	NaN	1.969	0.93	0.246	1.919	0.851	0.193	1.974	0.677	0.162	2.029	0.543	0.227	2.046	0.44	0.215	2.051	0.288	0.16	2.065	0.082	0.231
1344	6.72	1.77	0.932	0.366	NaN	NaN	NaN	1.84	0.852	0.571	1.837	0.667	0.613	1.851	0.499	0.561	NaN	NaN	NaN	1.75	0.274	0.62	1.675	0.079	0.547	NaN	NaN	NaN	1.973	0.929	0.246	1.923	0.851	0.192	1.979	0.677	0.161	2.036	0.544	0.226	2.051	0.441	0.215	2.054	0.288	0.158	2.066	0.082	0.232
1345	6.725	1.785	0.93	0.368	NaN	NaN	NaN	1.842	0.852	0.57	1.84	0.667	0.612	1.854	0.498	0.56	NaN	NaN	NaN	1.751	0.274	0.619	1.675	0.079	0.546	NaN	NaN	NaN	1.977	0.929	0.245	1.926	0.851	0.191	1.985	0.677	0.161	2.043	0.544	0.226	2.055	0.44	0.214	2.057	0.287	0.157	2.067	0.082	0.232
1346	6.73	1.794	0.929	0.368	NaN	NaN	NaN	1.844	0.851	0.569	1.841	0.666	0.61	1.855	0.497	0.558	NaN	NaN	NaN	1.752	0.275	0.619	NaN	NaN	NaN	NaN	NaN	NaN	1.981	0.929	0.244	1.93	0.852	0.19	1.991	0.678	0.16	2.049	0.544	0.225	2.057	0.44	0.212	2.06	0.287	0.158	2.068	0.081	0.232
1347	6.735	1.794	0.929	0.366	NaN	NaN	NaN	1.847	0.852	0.568	1.842	0.665	0.609	1.859	0.494	0.559	NaN	NaN	NaN	1.754	0.275	0.618	1.676	0.087	0.545	NaN	NaN	NaN	1.985	0.929	0.243	1.933	0.852	0.189	1.995	0.678	0.159	2.054	0.545	0.224	2.06	0.44	0.212	2.063	0.288	0.158	2.068	0.081	0.232
1348	6.74	1.783	0.932	0.361	NaN	NaN	NaN	1.85	0.852	0.566	1.844	0.664	0.608	1.863	0.495	0.559	NaN	NaN	NaN	1.757	0.278	0.618	NaN	NaN	NaN	NaN	NaN	NaN	1.989	0.929	0.242	1.936	0.852	0.189	NaN	NaN	NaN	2.059	0.544	0.224	2.067	0.439	0.212	2.066	0.288	0.157	2.069	0.081	0.232
1349	6.745	1.782	0.933	0.359	NaN	NaN	NaN	1.852	0.852	0.565	1.847	0.664	0.607	1.867	0.495	0.559	NaN	NaN	NaN	1.758	0.278	0.619	NaN	NaN	NaN	NaN	NaN	NaN	1.992	0.929	0.241	1.94	0.852	0.188	2.006	0.678	0.157	2.062	0.543	0.223	2.071	0.438	0.212	2.069	0.287	0.156	2.069	0.081	0.232
1350	6.75	1.785	0.933	0.357	NaN	NaN	NaN	1.852	0.851	0.562	1.849	0.664	0.605	1.87	0.496	0.559	NaN	NaN	NaN	1.76	0.278	0.619	NaN	NaN	NaN	NaN	NaN	NaN	1.995	0.928	0.24	1.944	0.851	0.186	NaN	NaN	NaN	2.066	0.543	0.223	2.073	0.438	0.212	2.071	0.286	0.156	2.07	0.081	0.232
1351	6.755	1.789	0.932	0.355	NaN	NaN	NaN	1.853	0.851	0.56	1.851	0.664	0.604	1.876	0.497	0.56	NaN	NaN	NaN	1.762	0.278	0.617	1.678	0.088	0.544	NaN	NaN	NaN	1.999	0.928	0.24	1.948	0.85	0.185	NaN	NaN	NaN	2.069	0.543	0.222	2.076	0.439	0.211	2.073	0.286	0.157	2.07	0.081	0.232
1352	6.76	1.8	0.93	0.356	NaN	NaN	NaN	1.857	0.851	0.56	1.854	0.665	0.603	1.879	0.496	0.56	NaN	NaN	NaN	1.764	0.28	0.617	1.679	0.089	0.543	NaN	NaN	NaN	2.001	0.926	0.238	1.952	0.85	0.184	NaN	NaN	NaN	2.071	0.542	0.221	2.082	0.438	0.211	2.075	0.286	0.158	2.07	0.081	0.232
1353	6.765	1.816	0.928	0.357	NaN	NaN	NaN	1.859	0.85	0.559	1.855	0.664	0.602	1.881	0.494	0.561	NaN	NaN	NaN	1.766	0.281	0.617	1.689	0.087	0.544	NaN	NaN	NaN	2.004	0.925	0.236	1.956	0.85	0.183	NaN	NaN	NaN	2.073	0.542	0.22	2.094	0.434	0.213	2.077	0.286	0.158	2.07	0.081	0.232
1354	6.77	1.811	0.93	0.353	NaN	NaN	NaN	1.86	0.85	0.558	1.857	0.664	0.6	1.882	0.493	0.561	NaN	NaN	NaN	1.769	0.283	0.617	1.699	0.086	0.546	NaN	NaN	NaN	2.009	0.926	0.236	1.96	0.849	0.183	NaN	NaN	NaN	2.076	0.542	0.22	2.1	0.432	0.214	2.078	0.285	0.158	2.071	0.081	0.232
1355	6.775	1.804	0.932	0.349	NaN	NaN	NaN	1.863	0.852	0.558	1.86	0.665	0.6	NaN	NaN	NaN	NaN	NaN	NaN	1.772	0.284	0.617	1.689	0.092	0.542	NaN	NaN	NaN	2.012	0.924	0.234	1.965	0.849	0.182	NaN	NaN	NaN	2.078	0.541	0.22	2.105	0.43	0.214	2.079	0.285	0.158	2.071	0.08	0.232
1356	6.78	1.808	0.931	0.347	NaN	NaN	NaN	1.864	0.851	0.557	1.862	0.665	0.599	NaN	NaN	NaN	NaN	NaN	NaN	1.774	0.285	0.617	1.688	0.095	0.541	NaN	NaN	NaN	2.015	0.924	0.233	1.969	0.849	0.18	NaN	NaN	NaN	2.08	0.541	0.219	2.112	0.426	0.214	2.079	0.284	0.157	2.072	0.08	0.232
1357	6.785	1.823	0.928	0.348	NaN	NaN	NaN	1.864	0.85	0.555	1.863	0.664	0.597	NaN	NaN	NaN	NaN	NaN	NaN	1.776	0.286	0.616	1.689	0.097	0.54	NaN	NaN	NaN	2.019	0.924	0.233	1.973	0.849	0.178	NaN	NaN	NaN	2.081	0.54	0.219	2.118	0.425	0.214	2.08	0.284	0.157	2.072	0.08	0.233
1358	6.79	1.825	0.929	0.346	NaN	NaN	NaN	NaN	NaN	NaN	1.865	0.664	0.596	1.899	0.497	0.56	NaN	NaN	NaN	1.779	0.288	0.616	1.689	0.099	0.538	NaN	NaN	NaN	2.022	0.924	0.232	1.977	0.849	0.177	NaN	NaN	NaN	2.09	0.536	0.219	2.122	0.424	0.214	2.08	0.284	0.157	2.073	0.08	0.233
1359	6.795	1.813	0.933	0.34	NaN	NaN	NaN	NaN	NaN	NaN	1.867	0.664	0.595	1.905	0.498	0.562	NaN	NaN	NaN	1.78	0.289	0.615	1.691	0.102	0.537	NaN	NaN	NaN	2.026	0.924	0.232	1.98	0.848	0.178	2.03	0.671	0.154	2.101	0.532	0.22	2.125	0.423	0.214	2.081	0.283	0.157	2.074	0.08	0.233
1360	6.8	1.819	0.932	0.339	NaN	NaN	NaN	NaN	NaN	NaN	1.871	0.665	0.594	1.909	0.497	0.562	NaN	NaN	NaN	1.783	0.291	0.615	1.693	0.104	0.535	NaN	NaN	NaN	2.029	0.924	0.231	1.983	0.848	0.179	NaN	NaN	NaN	2.089	0.537	0.218	2.127	0.423	0.214	2.081	0.283	0.157	2.075	0.08	0.233
1361	6.805	1.833	0.93	0.338	NaN	NaN	NaN	NaN	NaN	NaN	1.874	0.666	0.594	1.911	0.498	0.561	NaN	NaN	NaN	1.786	0.292	0.614	1.694	0.106	0.533	NaN	NaN	NaN	2.033	0.925	0.231	1.988	0.85	0.178	NaN	NaN	NaN	2.087	0.538	0.217	2.129	0.422	0.214	2.082	0.282	0.156	2.075	0.08	0.233
1362	6.81	1.833	0.931	0.336	NaN	NaN	NaN	NaN	NaN	NaN	1.875	0.666	0.593	1.914	0.499	0.56	NaN	NaN	NaN	1.788	0.294	0.612	1.696	0.108	0.531	NaN	NaN	NaN	2.038	0.926	0.232	1.993	0.851	0.177	NaN	NaN	NaN	2.088	0.538	0.216	2.129	0.422	0.214	2.083	0.281	0.156	2.075	0.08	0.233
1363	6.815	1.826	0.934	0.332	NaN	NaN	NaN	NaN	NaN	NaN	1.877	0.666	0.591	1.919	0.499	0.562	NaN	NaN	NaN	1.789	0.294	0.611	1.698	0.11	0.529	NaN	NaN	NaN	2.039	0.925	0.23	1.995	0.852	0.176	NaN	NaN	NaN	2.09	0.538	0.216	2.129	0.422	0.214	2.084	0.281	0.156	2.075	0.08	0.233
1364	6.82	1.834	0.933	0.33	NaN	NaN	NaN	NaN	NaN	NaN	1.879	0.665	0.59	1.922	0.499	0.562	NaN	NaN	NaN	1.792	0.296	0.61	1.698	0.113	0.526	NaN	NaN	NaN	2.042	0.924	0.23	1.998	0.852	0.175	NaN	NaN	NaN	2.092	0.538	0.215	NaN	NaN	NaN	2.085	0.281	0.155	2.075	0.08	0.233
1365	6.825	1.849	0.931	0.332	NaN	NaN	NaN	NaN	NaN	NaN	1.881	0.666	0.589	1.925	0.5	0.562	NaN	NaN	NaN	1.794	0.298	0.608	1.698	0.117	0.523	NaN	NaN	NaN	2.044	0.924	0.229	2.001	0.852	0.174	NaN	NaN	NaN	2.095	0.538	0.215	NaN	NaN	NaN	2.087	0.281	0.154	2.075	0.08	0.234
1366	6.83	1.855	0.931	0.331	NaN	NaN	NaN	NaN	NaN	NaN	1.884	0.668	0.589	1.928	0.504	0.564	NaN	NaN	NaN	1.795	0.298	0.607	1.7	0.119	0.52	NaN	NaN	NaN	2.046	0.923	0.229	2.004	0.853	0.173	NaN	NaN	NaN	2.097	0.538	0.215	NaN	NaN	NaN	2.088	0.281	0.154	2.075	0.08	0.234
1367	6.835	1.847	0.934	0.327	NaN	NaN	NaN	NaN	NaN	NaN	1.886	0.668	0.588	1.929	0.504	0.564	NaN	NaN	NaN	1.796	0.3	0.604	1.703	0.119	0.517	NaN	NaN	NaN	2.05	0.924	0.229	2.007	0.854	0.173	NaN	NaN	NaN	2.099	0.538	0.214	NaN	NaN	NaN	2.089	0.281	0.154	2.075	0.08	0.234
1368	6.84	1.841	0.936	0.324	NaN	NaN	NaN	NaN	NaN	NaN	1.887	0.668	0.587	NaN	NaN	NaN	NaN	NaN	NaN	1.798	0.302	0.602	1.704	0.121	0.513	NaN	NaN	NaN	2.055	0.926	0.229	2.009	0.853	0.172	NaN	NaN	NaN	2.101	0.538	0.214	NaN	NaN	NaN	2.09	0.28	0.155	2.075	0.08	0.234
1369	6.845	1.841	0.937	0.323	NaN	NaN	NaN	NaN	NaN	NaN	1.888	0.668	0.585	1.937	0.502	0.561	NaN	NaN	NaN	1.799	0.303	0.599	1.708	0.123	0.511	NaN	NaN	NaN	2.061	0.929	0.231	2.012	0.854	0.171	NaN	NaN	NaN	2.103	0.538	0.214	NaN	NaN	NaN	2.092	0.28	0.154	2.075	0.08	0.234
1370	6.85	NaN	NaN	NaN	NaN	NaN	NaN	NaN	NaN	NaN	1.89	0.669	0.584	1.937	0.502	0.561	NaN	NaN	NaN	1.801	0.305	0.597	1.724	0.107	0.527	NaN	NaN	NaN	2.064	0.931	0.232	2.015	0.854	0.171	NaN	NaN	NaN	2.104	0.538	0.213	NaN	NaN	NaN	2.092	0.28	0.153	2.075	0.08	0.234
1371	6.855	1.853	0.938	0.32	NaN	NaN	NaN	NaN	NaN	NaN	1.892	0.671	0.584	1.938	0.502	0.56	NaN	NaN	NaN	1.803	0.307	0.595	1.771	0.05	0.584	NaN	NaN	NaN	NaN	NaN	NaN	2.018	0.855	0.17	NaN	NaN	NaN	2.106	0.539	0.213	NaN	NaN	NaN	2.093	0.28	0.153	2.074	0.08	0.234
1372	6.86	1.849	0.939	0.319	NaN	NaN	NaN	1.97	0.923	0.517	1.894	0.672	0.583	1.94	0.506	0.559	NaN	NaN	NaN	1.803	0.308	0.593	NaN	NaN	NaN	NaN	NaN	NaN	2.065	0.924	0.227	2.02	0.855	0.17	NaN	NaN	NaN	2.107	0.539	0.213	NaN	NaN	NaN	2.093	0.279	0.153	2.074	0.08	0.234
1373	6.865	1.855	0.939	0.319	NaN	NaN	NaN	1.971	0.923	0.516	1.896	0.673	0.583	1.941	0.507	0.558	NaN	NaN	NaN	1.804	0.308	0.59	NaN	NaN	NaN	NaN	NaN	NaN	2.067	0.925	0.227	2.023	0.855	0.169	NaN	NaN	NaN	2.109	0.539	0.213	2.128	0.428	0.208	2.093	0.279	0.153	2.074	0.08	0.234
1374	6.87	1.873	0.936	0.322	NaN	NaN	NaN	1.972	0.923	0.516	1.896	0.673	0.581	1.944	0.508	0.559	NaN	NaN	NaN	1.806	0.309	0.587	NaN	NaN	NaN	NaN	NaN	NaN	2.07	0.926	0.227	2.027	0.855	0.169	NaN	NaN	NaN	2.11	0.539	0.213	2.13	0.427	0.208	2.094	0.279	0.152	2.074	0.08	0.234
1375	6.875	1.88	0.936	0.322	NaN	NaN	NaN	NaN	NaN	NaN	1.897	0.673	0.58	1.946	0.509	0.558	NaN	NaN	NaN	1.807	0.31	0.584	NaN	NaN	NaN	NaN	NaN	NaN	NaN	NaN	NaN	2.029	0.856	0.168	NaN	NaN	NaN	2.111	0.539	0.212	2.131	0.426	0.208	2.094	0.279	0.152	2.074	0.08	0.234
1376	6.88	NaN	NaN	NaN	NaN	NaN	NaN	NaN	NaN	NaN	1.898	0.674	0.579	1.947	0.511	0.558	NaN	NaN	NaN	1.808	0.313	0.582	NaN	NaN	NaN	NaN	NaN	NaN	2.075	0.925	0.226	2.032	0.856	0.168	NaN	NaN	NaN	2.112	0.539	0.212	2.131	0.426	0.208	2.094	0.279	0.152	2.074	0.08	0.234
1377	6.885	1.863	0.942	0.314	NaN	NaN	NaN	1.977	0.926	0.513	1.899	0.675	0.578	1.949	0.512	0.559	NaN	NaN	NaN	1.808	0.316	0.579	NaN	NaN	NaN	NaN	NaN	NaN	2.078	0.926	0.226	2.035	0.856	0.168	NaN	NaN	NaN	2.113	0.539	0.212	2.132	0.426	0.208	2.094	0.279	0.152	2.074	0.081	0.234
1378	6.89	1.875	0.941	0.316	NaN	NaN	NaN	1.978	0.926	0.513	1.9	0.676	0.577	1.952	0.512	0.56	NaN	NaN	NaN	1.809	0.317	0.576	NaN	NaN	NaN	NaN	NaN	NaN	2.08	0.927	0.226	2.039	0.857	0.168	NaN	NaN	NaN	2.114	0.539	0.211	2.133	0.425	0.208	2.094	0.279	0.152	2.073	0.081	0.234
1379	6.895	1.884	0.94	0.317	NaN	NaN	NaN	1.982	0.928	0.514	1.9	0.677	0.576	1.952	0.514	0.559	NaN	NaN	NaN	1.81	0.32	0.574	NaN	NaN	NaN	NaN	NaN	NaN	NaN	NaN	NaN	2.041	0.857	0.168	NaN	NaN	NaN	2.115	0.539	0.211	2.134	0.425	0.208	2.094	0.279	0.152	2.073	0.081	0.235
1380	6.9	1.89	0.939	0.317	NaN	NaN	NaN	1.987	0.932	0.517	1.901	0.677	0.574	1.952	0.515	0.558	NaN	NaN	NaN	1.811	0.319	0.57	NaN	NaN	NaN	NaN	NaN	NaN	2.086	0.927	0.226	2.044	0.857	0.168	NaN	NaN	NaN	2.116	0.539	0.211	2.134	0.425	0.208	2.094	0.279	0.152	2.073	0.081	0.235
1381	6.905	NaN	NaN	NaN	NaN	NaN	NaN	NaN	NaN	NaN	1.9	0.677	0.572	1.953	0.516	0.557	NaN	NaN	NaN	1.811	0.32	0.566	NaN	NaN	NaN	NaN	NaN	NaN	2.089	0.928	0.226	2.046	0.858	0.168	NaN	NaN	NaN	2.117	0.539	0.21	2.135	0.425	0.208	2.094	0.279	0.153	2.072	0.081	0.235
1382	6.91	1.874	0.945	0.308	NaN	NaN	NaN	NaN	NaN	NaN	1.9	0.677	0.571	1.954	0.516	0.558	NaN	NaN	NaN	1.814	0.321	0.564	NaN	NaN	NaN	NaN	NaN	NaN	2.091	0.928	0.226	2.05	0.86	0.169	NaN	NaN	NaN	2.118	0.54	0.21	2.135	0.424	0.208	2.094	0.279	0.154	2.072	0.081	0.235
1383	6.915	1.889	0.944	0.311	NaN	NaN	NaN	NaN	NaN	NaN	1.9	0.677	0.57	1.956	0.518	0.559	NaN	NaN	NaN	1.816	0.322	0.563	NaN	NaN	NaN	NaN	NaN	NaN	2.093	0.928	0.226	2.053	0.861	0.168	NaN	NaN	NaN	2.12	0.54	0.21	2.136	0.424	0.208	2.094	0.279	0.154	2.072	0.082	0.235
[truncated: 180 more rows]
[truncated: 3 more columns]
