# Supplementary material for: Associations between lower-limb muscle activation and knee flexion in post-stroke individuals: A study on the stance-to-swing phases of gait
Source: PLoS One. 2017 Sep 8;12(9):e0183865. doi: 10.1371/journal.pone.0183865 (PMC5590852; doi:10.1371/journal.pone.0183865)
Supplement: S1 Dataset — (ZIP) [file pone.0183865.s001.zip › S1_Dataset/Patient group/4/3/emg.csv]

Frame	Time	EMG Signal 1	EMG Signal 2	EMG Signal 3	EMG Signal 4	EMG Signal 5	EMG Signal 6	EMG Signal 7	EMG Signal 8
0	0	57.777	58.189	50.262	48.405	21.827	38.8	34.823	42.248
1	0.001	56.328	54.584	47.277	44.22	27.311	36.675	39.489	40.915
2	0.002	54.873	53.502	44.297	42.94	27.959	37.653	29.463	40.945
3	0.003	49.932	47.586	43.071	39.146	24.549	38.639	43.826	41.946
4	0.004	46.744	47.681	46.693	40.207	28.303	37.116	44.456	44.892
5	0.005	42.403	50.296	42.78	38.761	25.295	31.545	36.38	37.01
6	0.006	43.31	42.095	33.459	37.335	25.199	30.243	13.418	31.076
7	0.007	32.048	40.685	28.611	31.476	20.079	29.928	25.889	29.801
8	0.008	41.515	33.69	22.425	35.502	22.132	26.143	16.697	29.906
9	0.009	37.652	40.261	21.293	21.547	23.817	21.794	17.396	33.512
10	0.01	34.01	36.996	19.994	18.063	23.395	15.144	13.665	29.788
11	0.011	38.14	38.023	28.205	17.896	19.506	18.189	10.159	27.445
12	0.012	39.393	29.213	27.742	23.366	15.833	17.207	10.36	23.97
13	0.013	21.138	27.99	24.797	41.252	13.929	19.151	10.388	18.78
14	0.014	-2.113	20.417	24.204	25.492	18.629	18.997	13.154	19.429
15	0.015	4.094	20.432	27.709	11.126	13.287	17.906	18.078	11.983
16	0.016	4.55	15.267	26.998	11.885	12.619	16.08	8.324	15.987
17	0.017	18.8	12.853	17.419	3.966	13.336	15.067	20.854	16.353
18	0.018	10.467	13.585	14.85	8.28	12.736	13.523	17.551	15.406
19	0.019	10.509	8.558	6.526	5.087	10.224	13.566	17.959	12.182
20	0.02	13.891	9.001	2.509	5.23	7.749	16.559	18.204	9.388
21	0.021	13.633	9.306	3.375	-0.395	13.239	9.922	15.589	11.284
22	0.022	13.243	11.985	5.454	-0.553	7.341	12.231	10.688	7.033
23	0.023	25.884	9.11	8.735	1.652	8.836	15.732	1.179	5.342
24	0.024	30.063	12.096	14.001	7.775	3.795	9.225	-0.925	5.25
25	0.025	30.234	12.43	6.735	7.558	6.337	16.116	-1.05	5.592
26	0.026	8.014	6.234	6.289	5.643	0.787	7.762	-1.328	0.566
27	0.027	-1.76	1.651	8.608	5.33	-1.824	0.028	1.724	0.817
28	0.028	-0.624	-5.005	4.21	3.713	3.155	-0.104	1.338	-3.53
29	0.029	0.383	-1.349	-2.267	3.305	0.039	-1.744	1.002	-0.477
30	0.03	-2.993	-0.54	-5.207	-3.051	-0.134	-3.151	3.026	3.406
31	0.031	9.376	-5.672	-5.581	-5.888	-5.495	-0.646	4.709	4.431
32	0.032	6.529	-0.872	-8.229	-6.152	2.734	-6.8	-3.426	-5.332
33	0.033	-5.544	-7.432	-7.73	-2.89	-1.576	-2.661	-18.097	-7.305
34	0.034	-10.787	-13.164	-8.142	-10.606	1.311	-10.667	-20.723	-4.579
35	0.035	-8.037	-13.421	-9.28	-6.47	-2.343	-8.372	-26.591	-8.385
36	0.036	-10.063	-20.784	-11.908	-6.35	0.042	-14.933	-19.261	-8.081
37	0.037	0.933	-15.506	-8.297	-4.631	-4.701	-9.841	-29.892	-9.472
38	0.038	1.736	-10.566	-9.278	-4.61	-7.469	-12.251	-29.254	-9.268
39	0.039	-11.907	-10.61	-10.208	-4.546	-7.304	-12.098	-14.055	-10.37
40	0.04	-14.256	-21.239	-9.542	-9.079	-5.738	-8.419	17.437	-10.264
41	0.041	-19.46	-11.691	-5.537	-6.994	-6.657	-5.284	58.267	-8.953
42	0.042	-24.221	-11.002	-4.198	-7.77	-8.317	-10.035	52.493	-7.982
43	0.043	-12.872	-10.256	-7.07	-1.529	-8.206	-4.881	16.96	-6.004
44	0.044	-24.318	-9.655	-6.033	-0.871	-9.611	-9.945	3.136	-5.925
45	0.045	-26.049	-10.949	-8.437	-7.124	-9.441	-2.779	-1.158	-8.9
46	0.046	-22.703	-20.914	-9.065	-19.541	-10.786	-5.834	2.326	-8.743
47	0.047	-28.98	-22.317	-11.982	-7.549	-10.168	-5.183	12.231	-11.839
48	0.048	-26.108	-14.194	-11.376	-12.362	-12.231	-7.593	15.195	-11.611
49	0.049	-29.208	-21.711	-13.443	-11.151	-10.977	-7.078	-10.45	-15.22
50	0.05	-28.578	-11.005	-13.352	-12.432	-9.891	-7.695	-20.582	-15.699
51	0.051	-16.397	-12.36	-13.536	-11.268	-9.31	-10.541	-29.855	-18.394
52	0.052	-7.7	-8.687	-17.006	-8.174	-10.27	-11.84	-27.123	-13.351
53	0.053	-9.25	-9.849	-15.642	-14.96	-8.522	-9.459	-24.593	-13.913
54	0.054	-5.007	-2.499	-15.246	-12.438	-10.059	-13.469	-17.591	-10.992
55	0.055	-11.403	-7.341	-11.554	-16.494	-8.69	-10.896	-19.679	-10.581
56	0.056	-12.581	-6.571	-13.868	-17.085	-5.778	-13.172	-21.574	-7.28
57	0.057	-11.625	-10.649	-10.962	-13.801	-4.602	-8.286	-16.32	-13.85
58	0.058	-8.744	-5.831	-9.804	-9.755	-8.079	-6.304	-17.821	-8.992
59	0.059	-7.981	-11.856	-11.737	-8.406	-10.968	-6.842	-16.427	-9.753
60	0.06	-8.778	-14.198	-10.956	-9.771	-8.242	-1.964	-22.768	-10.504
61	0.061	-2.22	-13.634	-14.814	-8.623	-9.388	-11.989	-23.886	-9.903
62	0.062	-4.742	-15.58	-15.176	-9.023	-11.502	-7.694	-16.485	-7.945
63	0.063	-3.966	-12.701	-10.697	-7.863	-10.718	-8.817	-15.476	-9.663
64	0.064	-4.559	-13.113	-8.939	-12.669	-6.452	-7.615	-12.938	-8.3
65	0.065	-14.647	-14.501	-11.447	-9.191	-8.178	-12.793	-10.593	-5.009
66	0.066	-18.917	-12.404	-8.148	-4.567	-9.524	-13.716	-7.066	-7.911
67	0.067	-25.304	-13.595	-9.286	-8.64	-13.969	-23.354	-8.975	-9.837
68	0.068	-24.124	-13.236	-15.276	-9.048	-7.38	-19.642	-7.204	-14.079
69	0.069	-18.886	-13.067	-17.786	-14.479	-9.886	-23.1	-2.333	-12.719
70	0.07	-4.165	-16.96	-15.461	-9.638	-7.555	-24.038	-6.946	-14.071
71	0.071	-10.541	-14.47	-17.391	-14.293	-4.067	-21.107	-5.17	-13.681
72	0.072	-16.33	-17.786	-10.038	-10.235	-7.35	-9.674	-3.776	-12.51
73	0.073	-11.081	-16.641	-11.003	-12.755	-13.927	-17.598	-11.106	-14.441
74	0.074	-9.485	-17.042	-8.486	-12.356	-11.409	-16.237	-12.06	-12.892
75	0.075	-8.083	-11.248	-6.163	-9.435	-9.091	-12.565	-9.143	-14.242
76	0.076	-9.207	-16.871	-9.65	-15.413	-8.517	-6.574	-6.605	-15.016
77	0.077	-17.516	-14.954	-14.3	-16.166	-10.46	-13.945	-8.905	-12.315
78	0.078	-18.483	-11.688	-11.4	-15.378	-6.402	-7.205	-12.357	-9.608
79	0.079	-21.389	-11.137	-12.762	-15.955	-7.761	-2.981	-6.335	-13.86
80	0.08	-23.898	-11.541	-10.465	-5.871	-7.379	-0.688	-8.641	-9.789
81	0.081	-29.504	-14.848	-8.358	-13.045	-10.296	-5.559	-13.453	-9.393
82	0.082	-25.997	-14.483	-7.223	-9.383	-11.469	1.769	-12.848	-8.983
83	0.083	-18.635	-12.553	-12.275	-12.881	-8.767	-3.099	-12.253	-13.805
84	0.084	-13.799	-11.4	-10.346	-11.903	-9.545	-3.897	-14.758	-11.858
85	0.085	-14.58	-11.603	-15.755	-12.867	-10.906	-6.248	-8.361	-10.098
86	0.086	-10.515	-16.063	-12.255	-15.392	-6.654	-5.695	-4.096	-9.708
87	0.087	-13.996	-11.425	-14.172	-13.079	-9.563	-9.013	-6.399	-9.323
88	0.088	-21.342	-8.517	-15.906	-11.138	-4.733	-13.096	-9.877	-12.236
89	0.089	-28.11	-14.312	-15.553	-14.427	-13.456	-13.509	-6.581	-12.628
90	0.09	-18.43	-13.525	-16.982	-9.007	-9.977	-10.244	-13.14	-12.242
91	0.091	-17.255	-8.681	-14.119	-9.591	-9.011	-16.852	-10.578	-15.141
92	0.092	-11.24	-16.015	-15.29	-16.941	-6.117	-13.978	-14.574	-11.462
93	0.093	-3.862	-16.966	-11.796	-8.049	-6.9	-14.794	-11.048	-9.13
94	0.094	2.954	-12.693	-12.152	-21.21	-4.583	-15.603	-18.407	-11.253
95	0.095	2.237	-8.609	-8.51	-12.507	-8.072	-15.071	-17.463	-9.316
96	0.096	-6.604	-13.425	-5.319	-4.58	-7.492	-11.824	-16.721	-10.482
97	0.097	-14.844	-15.351	-9.474	-3.24	-8.069	-13.618	-9.401	-9.719
98	0.098	-2.947	-13.598	-10.891	0.434	-9.427	-7.877	-10.391	-10.5
99	0.099	-13.885	-8.737	-8.61	3.904	-9.818	-8.709	-11.174	-11.276
100	0.1	-12.436	-12.015	-7.481	-12.17	-10.981	-8.183	-5.594	-12.832
101	0.101	-11.184	-12.569	-13.515	-9.853	-9.048	-8.817	-5.049	-9.355
102	0.102	-19.4	-16.029	-11.025	-3.476	-6.346	-9.459	-3.157	-13.808
103	0.103	-9.617	-17.356	-11.827	-20.889	-9.826	-6.03	-8.624	-12.058
104	0.104	-15.919	-16.948	-13.779	-18.571	-8.47	-11.496	-13.508	-13.416
105	0.105	-9.816	-14.205	-11.849	-3.682	-5.566	-6.714	-16.849	-8.95
106	0.106	-12.813	-12.243	-13.591	-9.506	-9.239	-10.053	-17.49	-11.855
107	0.107	-9.803	-8.739	-10.1	-4.289	-5.939	-9.519	-17.933	-17.655
108	0.108	-10.486	-10.077	-16.5	-12.237	-8.833	-9.17	-12.574	-10.294
109	0.109	-4.767	-10.444	-17.274	-16.504	-9.989	-10.568	-12.055	-15.125
110	0.11	-8.149	-15.659	-18.045	-12.833	-8.824	-12.734	-8.813	-14.352
111	0.111	-18.115	-19.138	-19.975	-9.354	-10.948	-9.09	-10.589	-16.679
112	0.112	-22.267	-14.485	-20.573	-14.583	-9.011	-10.489	-2.681	-17.261
113	0.113	-21.022	-12.738	-11.732	-27.357	-7.653	-11.689	12.977	-7.2
114	0.114	-19.781	-10.209	-5.384	-8.011	-9.971	-17.73	10.826	-0.046
115	0.115	-16.604	-10.59	-6.561	-5.507	-8.602	-15.254	-6.612	-6.442
116	0.116	-19.44	-14.649	-20.508	-12.479	-6.077	-12.976	0.338	-9.931
117	0.117	-20.157	-14.257	-14.706	-6.101	-8.969	-11.082	2.452	-13.036
118	0.118	-17.803	-13.858	-12.979	-8.049	-10.127	-6.484	-7.237	-6.27
119	0.119	-14.305	-16.746	-14.543	-20.255	-10.504	-11.95	-8.989	-7.059
120	0.12	-8.284	-10.733	-15.91	-5.947	-8.374	-10.053	-13.636	-9.396
121	0.121	-13.871	-9.945	-7.017	-11.767	-7.601	-6.798	-20.802	-12.895
122	0.122	-18.695	-13.991	-8.771	-10.616	-8.964	-5.085	-11.907	-10.973
123	0.123	-28.757	-17.456	-5.283	-19.329	-7.43	-3.755	-10.744	-9.239
124	0.124	-24.494	-15.502	-4.312	-17.78	-6.878	-3.402	-11.716	-11.764
125	0.125	-18.119	-14.916	-9.146	-19.136	-3.799	-1.31	-16.556	-8.486
126	0.126	-14.648	-13.539	-8.363	-17.971	-7.88	-5.787	-15.782	-5.591
127	0.127	-9.463	-10.237	-10.68	-11.973	-10.399	-0.387	-19.855	-10.059
128	0.128	-4.688	-9.07	-11.258	-4.621	-8.082	-3.899	-11.931	-18.978
129	0.129	-10.751	-15.07	-2.548	-19.326	-9.249	-11.287	-8.858	-15.323
130	0.13	-11.577	-12.556	-8.541	4.089	-3.249	-10.35	-15.655	-14.179
131	0.131	-16.45	-10.241	-5.439	1	-9.252	-14.641	-14.909	-23.875
132	0.132	-6.408	-19.732	-12.207	-1.711	-6.932	-15.459	-12.614	-22.739
133	0.133	-7.782	-18.583	-21.872	-19.515	-13.516	-17.433	-17.463	-16.768
134	0.134	-6.636	-17.432	-30.772	-17.196	-9.26	-18.06	-15.541	-17.769
135	0.135	-10.14	-14.347	-31.925	-2.302	-13.321	-15.208	-12.646	-6.953
136	0.136	-11.124	-17.265	-28.826	-4.24	-9.844	-17.782	-13.038	-2.727
137	0.137	-8.233	-18.064	-14.108	-16.436	-11.778	-19.197	-6.648	0.915
138	0.138	-7.466	-15.762	17.834	-11.79	-7.723	-13.453	-4.145	-5.124
139	0.139	-16.388	-15.21	40.678	-13.141	-14.693	-12.747	-4.941	-10.378
140	0.14	-22.415	-14.668	3.145	-11.978	-13.733	-7.971	-8.452	-13.289
141	0.141	-23.417	-16.45	-21.995	-15.457	-7.744	-7.434	-10.417	-10.806
142	0.142	-26.359	-11.648	-35.519	-5.78	-8.527	-2.07	-9.863	-16.467
143	0.143	-27.183	-9.751	-47.878	-9.457	-10.467	-6.959	-8.542	-11.667
144	0.144	-39.448	-13.858	8.853	-8.28	-9.898	-2.362	-8.185	-9.773
145	0.145	-34.303	-16.416	49.522	-13.494	-12.813	-5.306	-7.045	-8.081
146	0.146	-39.043	-11.044	27.494	-14.449	-14.186	-2.827	-6.682	-4.635
147	0.147	-40.504	-11.672	-5.957	-13.68	-6.847	2.556	-12.511	-12.01
148	0.148	-28.812	-13.653	-24.127	-8.068	-7.827	-8.312	-24.721	-15.139
149	0.149	-24.273	-9.631	-29.523	-9.99	-6.876	-12.975	-22.988	-12.27
150	0.15	-14.32	-14.501	-24.464	-14.619	-6.117	-14.349	-21.445	-13.074
151	0.151	-15.582	-12.61	-28.896	-10.546	-2.077	-10.695	-14.284	-17.162
152	0.152	-9.683	-14.395	-24.809	-18.472	-11.571	-16.712	-2.493	-19.126
153	0.153	4.15	-10.968	-28.468	-14.992	-7.904	-19.83	-0.954	-9.09
154	0.154	-13.354	-18.382	-31.736	-5.329	-9.082	-13.077	9.079	-22.083
155	0.155	-15.768	-17.478	-28.626	-4.189	-10.066	-15.614	12.711	-6.24
156	0.156	-22.245	-12.698	-31.313	-12.528	-12.98	-17.957	4.362	-12.651
157	0.157	-8.776	-13.535	-8.071	-5.194	-10.48	-18.559	9.558	-18.482
158	0.158	-21.038	-14.37	-17.336	-6.164	-9.721	-12.576	6.638	-13.292
159	0.159	-16.436	-12.5	-20.025	-10.434	-10.321	-16.655	-6.541	-8.673
160	0.16	-15.123	-9.268	-17.484	-12.761	-8.404	-16.09	-20.104	-7.349
161	0.161	-18.844	-13.404	-1.205	-13.365	-6.682	-12.807	-21.865	-11.045
162	0.162	-5.736	-12.121	30.755	-15.328	-9.604	-12.999	-20.332	-9.891
163	0.163	-7.509	-16.637	7.941	-9.929	-9.231	-10.094	-13.183	-8.93
164	0.164	-12.187	-11.29	-12.736	-9.361	-12.533	-10.471	-12.026	-7.959
165	0.165	-10.845	-13.293	-16.379	-12.645	-10.423	-9.109	-13.198	-10.476
166	0.166	-7.163	-11.445	-19.635	-8.558	-11.602	-10.253	-12.264	-11.27
167	0.167	6.006	-19.26	-10.333	-8.128	-7.357	-9.852	-17.135	-14.775
168	0.168	15.514	-19.706	-13.021	-9.466	-7.756	-4.032	-16.394	-11.515
169	0.169	6.824	-18.821	-15.516	-13.57	-3.317	-11.375	-18.756	-9.797
170	0.17	5.296	-19.866	-13.174	-8.757	-1.588	-10.403	-19.569	-10.986
171	0.171	1.06	-20.708	-11.033	-14.738	4.204	-9.621	-16.124	-12.362
172	0.172	-0.09	-21.564	-16.818	-15.525	1.872	-3.998	-20.812	-14.716
173	0.173	-6.078	-18.168	-15.059	-19.007	5.345	-2.052	-19.106	-14.358
174	0.174	1.287	-8.198	-13.497	-15.736	-3.376	-0.105	-19.518	-10.699
175	0.175	-5.457	-18.339	-14.842	-15.178	-4.544	-7.831	-15.067	-14.006
176	0.176	7.761	-14.726	-13.682	-14.795	-16.351	-8.79	-6.163	-7.438
177	0.177	9.764	-8.773	-12.52	-11.501	-14.809	-7.818	-7.316	-6.486
178	0.178	1.131	-3.585	-9.424	-13.621	-10.562	0.122	1.018	-2.245
179	0.179	-16.208	-6.523	-12.327	-9.157	-16.953	-2.973	2.001	-11.172
180	0.18	-32.396	-5.792	-9.805	-8.596	-13.473	-3.948	1.041	-7.704
181	0.181	-42.962	-11.458	-9.036	-8.206	-14.44	-1.429	-4.966	-4.623
182	0.182	-37.082	-9.563	-12.521	-7.808	-13.475	-5.491	-17.192	-5.611
183	0.183	-31.767	-11.544	-7.886	-7.416	-12.704	-6.063	-12.063	-6.394
184	0.184	-23.745	-13.328	-11.963	-4.719	-15.034	-5.476	-16.837	-15.295
185	0.185	-27.909	-12.009	-9.462	-9.759	-8.452	-3.721	-12.665	-6.964
186	0.186	-28.983	-9.724	-11.794	-10.33	-10.971	-5.056	-16.408	-5.974
187	0.187	-34.9	-12.674	-11.408	-12.054	-5.35	-7.352	-5.617	-4.987
188	0.188	-27.452	-7.482	-10.237	-12.44	-8.829	-5.194	-1.392	-18.135
189	0.189	-22.527	-6.924	-12.146	-12.819	-10.757	-11.157	2.262	-31.687
190	0.19	-9.288	-8.879	-16.371	-10.687	-5.337	-22.535	-3.752	-8.847
191	0.191	-7.28	-11.796	-15.801	-8.748	-7.262	-14.556	-4.726	0.443
192	0.192	1.496	-17.623	-16.223	-13.779	-9.187	-13.158	-3.774	-7.882
193	0.193	15.887	-15.315	-12.97	-18.422	-5.107	-14.274	-4.563	-5.372
194	0.194	14.02	-13.393	-13.397	-21.317	-5.478	-17.715	-16.768	-3.057
195	0.195	12.335	-10.116	-15.326	-13.367	-4.107	-16.696	-11.557	-13.709
196	0.196	4.462	-15.541	-9.487	4.633	-8.162	-13.744	-10.022	-27.247
197	0.197	-2.641	-19.027	-7.164	-2.909	-11.627	-16.203	-8.683	-15.035
198	0.198	-6.254	-20.958	-10.682	-14.517	-8.314	-20.208	-17.584	-13.472
199	0.199	-14.516	-25.017	-12.665	-16.64	-9.454	-16.675	-18.743	-17.724
200	0.2	-21.798	-17.08	-6.127	-22.449	-3.432	-11.987	-17.762	-21.389
201	0.201	-20.759	-18.236	-14.095	-17.231	-13.086	-16.005	-6.906	-13.055
202	0.202	-24.942	-10.867	-8.906	-2.91	-11.9	-10.154	-11.129	-16.143
203	0.203	-27.185	-9.882	-11.838	-8.724	-8.397	-9.339	0.707	-13.228
204	0.204	-23.626	-7.335	-7.611	-0.01	-7.41	-11.237	5.38	-13.982
205	0.205	-18.937	-11.367	-13.25	4.665	-10.289	-6.542	-13.369	-11.647
206	0.206	-27.807	-7.846	-11.336	-2.488	-9.492	-9.394	-10.832	-12.197
207	0.207	-28.936	-9.745	-13.285	-14.291	-7.15	-10.706	-17.79	-7.538
208	0.208	-44.553	-10.293	-15.018	-12.732	-6.55	-11.047	-11.411	-9.259
209	0.209	-33.876	-17.219	-16.374	-19.886	-8.47	-9.836	-13.368	-8.849
210	0.21	-28.047	-10.399	-14.055	-0.336	-6.704	-15.783	-8.154	-16.175
211	0.211	-22.797	-12.861	-16.962	2.378	-8.033	-16.516	-12.806	-23.506
212	0.212	-33.814	-15.136	-11.725	-10.391	-10.327	-15.688	-11.456	-20.586
213	0.213	-20.844	-8.504	-11.112	-22.005	-10.692	-19.133	-10.294	-18.047
214	0.214	-29.543	-10.984	-11.695	-19.879	-6.222	-15.796	-11.446	-9.12
215	0.215	-31.1	1.257	-14.616	-29.553	-5.623	-17.492	-8.332	-0.778
216	0.216	-26.864	-14.569	-7.675	-45.424	-9.086	-9.514	-5.423	-3.861
217	0.217	-30.571	-25.158	-10.6	-13.494	-11.388	-5.983	-7.919	-0.939
218	0.218	-14.932	-3.831	-9.848	27.733	-10.974	-0.707	-10.228	-3.438
219	0.219	-8.586	-12.113	-10.645	0.061	-9.016	0.305	-12.144	-2.634
220	0.22	-2.848	-14.581	-7.174	-25.098	-6.283	-2.173	-14.054	-10.536
221	0.221	2.292	-2.916	-10.484	-2.251	-9.162	-2.911	-12.269	-5.283
222	0.222	0.639	-4.992	-11.073	-14.627	-8.751	-3.444	-8.725	-6.24
223	0.223	-3.725	-2.997	-8.573	-3.394	-6.79	-5.332	-16.022	-14.157
224	0.224	-10.232	-15.132	-8.19	-0.104	-9.67	-8.201	-32.026	-15.108
225	0.225	-23.51	-22.997	-7.034	-15.777	-12.371	-3.327	-29.656	-16.05
226	0.226	-21.91	-33	-10.714	-18.476	-9.661	-5.236	-27.464	-10.029
227	0.227	-20.485	-31.771	-13.031	-15.94	-8.121	-3.474	-25.45	-12.322
228	0.228	-16.364	-28.208	-14.18	-13.591	-10.059	-4.81	-16.671	-10.356
229	0.229	-10.135	-20.784	-15.332	1.326	-9.862	-4.397	-5.568	-12.266
230	0.23	-16.306	-7.953	-11.843	-4.459	-9.281	-10.954	1.656	-10.509
231	0.231	-13.386	-16.599	-14.733	-16.619	-9.86	-11.906	21.264	-10.881
232	0.232	-16.463	-14.99	-14.336	-15.038	-6.759	-14.401	63.899	-15.32
233	0.233	-14.092	-13.575	-16.272	-13.668	-7.916	-10.318	69.952	-15.888
234	0.234	-16.549	-14.685	-17.043	-12.514	-9.843	-13.779	20.073	-19.354
235	0.235	-13.185	-8.625	-17.81	-15.998	-7.901	-13.183	0.188	-19.73
236	0.236	-8.658	-1.212	-17.026	-23.351	-12.729	-17.242	-17.947	-13.139
237	0.237	-16.513	-11.991	-13.329	-16.588	-9.235	-15.884	-23.312	-6.352
238	0.238	-9.26	-16.195	-8.457	-15.825	-7.286	-14.53	-28.273	-0.336
239	0.239	-10.308	-14.975	-7.83	-11.769	-6.693	-14.919	-32.662	-12.528
240	0.24	-7.87	-16.077	-9.519	-9.839	-11.52	-12.218	-36.67	-10.789
241	0.241	-3.881	-8.67	-8.123	-9.259	-5.51	-11.066	-25.396	-6.114
242	0.242	-7.443	-9.578	-13.53	-3.839	-11.114	-9.518	-22.059	-7.438
243	0.243	-6.936	-8.751	-11.611	-13.327	-10.522	-11.455	-18.914	-3.738
244	0.244	-4.087	-11.018	-8.303	-17.004	-9.928	-15.711	-16.164	-2.549
245	0.245	-4.533	-15.805	-11.172	-8.681	-4.499	-15.127	-13.618	-16.459
246	0.246	-3.255	-12.453	-12.496	-11.766	-12.426	-18.607	-11.258	-22.252
247	0.247	-9.925	-16.457	-12.841	-8.828	-9.328	-16.273	-26.117	-20.508
248	0.248	0.819	-16.014	-12.413	-6.286	-8.363	-15.109	-28.004	-12.558
249	0.249	-9.322	-8.606	-15.087	-2.217	-9.135	-11.429	-26.217	-13.898
250	0.25	-8.245	-13.78	-13.888	-4.153	-8.361	-12.774	-21.518	-12.72
251	0.251	-16.647	-16.619	-10.357	-7.467	-8.938	-7.915	-22.817	-11.548
252	0.252	-21.939	-17.328	-8.968	-6.891	-10.881	-7.324	-8.428	-12.486
253	0.253	-15.231	-22.862	-6.803	-14.813	-6.819	-4.398	-6.435	-11.492
254	0.254	-11.028	-23.368	-9.473	-25.642	-11.652	-10.175	2.328	-12.236
255	0.255	-8.743	-21.362	-7.492	-6.854	-11.063	-10.925	0.839	-14.527
256	0.256	-19.621	-12.392	-12.283	-9.351	-8.16	-4.318	-0.48	-6.559
257	0.257	-33.975	-8.649	-11.645	-11.67	-6.808	-6.818	11.362	-13.883
258	0.258	-24.326	-14.589	-11.003	-9.551	-2.362	-6.034	12.94	-10.942
259	0.259	-15.652	-15.505	-9.197	-11.507	-11.269	-10.86	-8.712	-11.693
260	0.26	-20.308	-16.428	-7.775	-13.281	-10.109	-0.781	-17.995	-7.607
261	0.261	-18.942	-12.124	-10.022	-11.732	-11.271	-10.838	-15.262	-7.017
262	0.262	-7.111	-12.862	-10.344	-7.465	-8.176	0.982	-12.726	-11.653
263	0.263	-21.414	-2.001	-7.57	-3.792	-5.275	-6.942	-10.383	-12.213
264	0.264	-15.575	-9.9	-11.753	-9.803	-7.797	-8.295	-12.494	-8.699
265	0.265	-10.314	-5.607	-6.821	-8.839	-8.575	-7.13	-2.801	-6.349
266	0.266	-8.73	-14.459	-11.364	-5.949	-7.997	-13.127	-11.483	-12.894
267	0.267	-4.423	-6.1	-4.708	-13.895	-11.295	-16.212	-6.806	-11.905
268	0.268	-8.044	-5.098	-7.228	-12.901	-8.399	-7.296	-8.134	-19.81
269	0.269	-4.483	-11.836	-16.126	-11.889	-7.052	-10.77	-11.788	-18.82
270	0.27	-3.432	-14.325	-7.781	-17.883	-8.406	-9.793	-22.615	-13.962
271	0.271	-2.367	-11.977	-15.103	-18.681	-8.02	-18.694	-26.883	-0.807
272	0.272	-10.201	-16.775	-12.155	-15.179	-12.472	-15.211	-20.505	-10.483
273	0.273	-11.078	-9.391	-18.105	-9.173	-10.737	-5.542	-14.505	-8.743
274	0.274	-13.89	-14.211	-14.018	-8.413	-7.253	-9.226	-2.698	-13.397
275	0.275	-5.869	-13.435	-14.537	-13.249	-3.962	-10.394	-10.63	-12.052
276	0.276	-17.61	-15.76	-19.144	-19.259	-5.129	-7.294	-14.877	-13.223
277	0.277	-12.891	-20.606	-19.699	-20.068	-7.842	-8.27	-8.477	-14.384
278	0.278	-8.556	-10.54	-13.867	-10.631	-8.999	-10.789	-4.983	-9.16
279	0.279	-12.147	-6.275	-11.507	-11.818	-9.77	-13.121	-1.873	-8.191
280	0.28	-18.04	-12.649	-14.965	-20.139	-6.479	-9.652	-4.76	-7.418
281	0.281	-21.041	-16.109	-10.288	-19.18	-9.38	-14.312	-8.996	-5.093
282	0.282	-31.78	-15.123	-4.837	-4.493	-8.218	-16.062	-13.027	-8.577
283	0.283	-27.421	-10.265	-5.4	10.372	-9.378	-19.56	-6.393	-14.584
284	0.284	-26.165	-19.919	-12.744	0.679	-9.564	-12.212	-7.14	-15.366
285	0.285	-24.914	-16.223	-11.752	-8.053	-7.627	-4.861	-9.498	-8.796
286	0.286	-21.73	-15.033	-19.664	-0.152	-9.559	-5.83	-10.143	-11.321
287	0.287	-28.411	-14.032	-27.017	-4.457	-8.987	-6.605	-14.858	-13.643
288	0.288	-30.85	-14.979	-31.854	-8.168	-11.507	-5.831	-6.024	-10.16
289	0.289	-21.862	-15.743	-31.072	-11.695	-11.312	-6.411	-2.419	-13.445
290	0.29	-10.941	-13.418	-18.864	-14.824	-8.021	-12.41	-5.957	-21.196
291	0.291	-6.61	-21.35	7.461	-13.865	-7.637	-11.632	-6.959	-13.85
292	0.292	-7.708	-18.249	26.234	-13.092	-12.861	-8.149	-9.862	-14.822
293	0.293	-15.973	-17.276	-4.74	-18.701	-10.929	-11.444	-5.576	-17.34
294	0.294	-16.88	-11.276	-17.139	-18.152	-10.349	-13.188	-7.853	-11.73
295	0.295	-5.985	-18.636	-13.471	-18.758	-7.445	-10.675	-9.746	-11.161
296	0.296	-4.595	-19.622	-16.773	-24.212	-7.049	-13.964	-13.008	-9.248
297	0.297	-8.235	-17.121	-13.692	-22.317	-6.663	-7.383	-15.881	-9.849
298	0.298	-21.371	-14.818	-10.998	-12.297	-8.79	-8.353	-18.392	-7.35
299	0.299	-16.115	-12.902	-13.525	-8.079	-7.623	-10.87	-22.863	-11.805
300	0.3	-17.65	-16.206	-15.859	6.205	-7.231	-14.928	-18.838	-7.742
301	0.301	-18.99	-16.805	-9.486	-7.379	-6.455	-8.339	-19.3	-15.679
302	0.302	-15.316	-21.658	-7.565	-12.626	-9.745	-14.324	-13.019	-14.522
303	0.303	-16.499	-17.028	-12.809	-14.183	-12.649	-18.374	-3.436	-13.557
304	0.304	-19.6	-12.986	-14.379	-15.555	-13.805	-13.524	-9.889	-14.534
305	0.305	-6.847	-15.524	-18.664	-16.744	-8	-12.934	-6.43	-13.771
306	0.306	-12.084	-12.249	-22.373	-10.738	-5.681	-6.351	-7.408	-11.456
307	0.307	-10.557	-10.136	-23.567	-9.786	-3.75	-3.824	-6.455	-14.939
308	0.308	-6.33	-7.444	-22.635	-0.897	-5.684	-7.889	1.47	-4.876
309	0.309	-10.014	-7.856	-21.703	2.559	-9.745	-9.828	8.801	-6.231
310	0.31	-16.016	-7.114	-22.507	-13.526	-10.135	-7.904	-5.947	-2.564
311	0.311	-17.007	-3.287	-13.636	-20.53	-9.746	-13.328	-8.109	-8.576
312	0.312	-12.191	1.511	-7.68	-18.433	-10.91	-8.508	-10.071	-13.805
313	0.313	-9.711	-8.588	-15.072	-16.526	-7.232	-3.873	-8.362	-18.656
314	0.314	-13.829	-12.873	-29.826	-18.285	-6.848	-3.319	-9.936	-8.989
315	0.315	-9.039	-19.298	-32.005	-13.661	-8.018	-4.7	-17.124	-12.673
316	0.316	-12.372	-20.491	-3.024	-17.928	-6.865	-8.029	-20.825	-6.682
317	0.317	-16.472	-23.619	51.883	-20.644	-9.588	-9.244	-17.365	-14.051
318	0.318	-17.854	-8.939	31.134	-8.855	-8.047	-5.627	-16.426	-13.09
319	0.319	-17.494	-11.097	4.773	-4.225	-12.51	-8.967	-7.555	-12.334
320	0.32	-24.108	-13.08	-5.343	0.011	-9.242	-7.847	5.558	-0.16
321	0.321	-23.189	-18.351	-21.061	-19.558	-11.002	-9.82	0.286	-5.389
322	0.322	-17.252	-13.766	-23.818	-16.868	-6.191	-7.157	-7.696	-6.934
323	0.323	-21.393	-6.653	-0.639	6.335	-10.866	-12.034	-14.896	-8.3
324	0.324	-20.902	-5.53	-35.141	-9.354	-12.644	-14.005	-23.834	-9.483
325	0.325	-10.917	-9.058	-12.348	-12.067	-7.841	-20.033	-22.696	-10.671
326	0.326	-15.246	-10.09	-8.328	5.738	-7.291	-11.163	-17.51	-13.796
327	0.327	-14.159	-14.965	-12.05	12.706	-12.737	-14.679	-10.768	-14.801
328	0.328	-17.722	-14.231	-22.155	-6.447	-12.182	-11.61	-6.517	-15.605
329	0.329	-27.474	-11.94	-12.905	-19.201	-8.918	-8.741	-4.197	-14.859
330	0.33	-21.157	-13.898	-15.648	-16.87	-9.525	-13.026	-9.039	-15.478
331	0.331	-20.075	-17.212	-18.203	-14.745	-8.194	-17.116	-10.988	-13.581
332	0.332	-23.263	-17.817	-6.621	-1.197	-6.865	-12.305	-11.597	-10.715
333	0.333	-14.443	-19.201	-4.522	-17.048	-12.695	-14.263	-4.659	-11.151
334	0.334	-13.365	-17.861	-18.105	-10.638	-8.654	-17.189	-3.725	-10.808
335	0.335	-10.349	-21.955	-16.404	-4.83	-9.255	-15.854	-1.237	-10.45
336	0.336	-13.32	-21.604	0.97	0.396	-1.92	-15.477	-10.17	-13.192
337	0.337	-9.128	-20.271	-1.395	-7.527	-4.847	-12.596	-11.362	-8.978
338	0.338	-14.788	-13.709	-7.822	-0.361	-9.125	-10.681	-8.302	-12.503
339	0.339	-15.387	-8.889	-17.533	-9.257	-8.37	-8.763	-19.155	-10.221
340	0.34	-9.381	-11.426	-12.335	-27.245	-8.965	-9.552	-29.235	-11.426
341	0.341	-3.747	-9.12	-10.798	-29.764	-8.403	-5.116	-38.163	-12.654
342	0.342	-7.195	-13.981	-9.423	-27.442	-9.006	-1.838	-46.52	-16.227
343	0.343	-15.861	-12.06	-8.232	-4.008	-10.389	-7.274	-45.601	-14.203
344	0.344	-14.672	-10.329	-11.717	-13.282	-10.806	-9.225	-30.931	-8.324
345	0.345	-2.823	-6.849	-14.838	0.862	-12.953	-11.181	-11.815	-10.931
346	0.346	-10.711	-9.174	-13.917	-1.638	-10.267	-12.936	-9.34	-15.097
347	0.347	-9.306	-10.338	-16.464	0.708	-9.899	-5.977	2.227	-13.199
348	0.348	-12.933	-10.725	-18.805	-5.653	-11.471	-6.952	21.346	-17.782
349	0.349	-11.752	-12.657	-20.764	-7.565	-11.301	-11.214	34.071	-18.328
350	0.35	-14.825	-14.788	-17.498	-12.753	-8.225	-13.54	55.125	-14.826
351	0.351	-9.95	-19.238	-14.623	-27.035	-7.088	-14.131	63.397	-12.48
352	0.352	-1.978	-18.655	-11.16	-32.806	-8.268	-14.711	45.553	-13.64
353	0.353	-13.738	-14.596	-10.78	-27.56	-10.414	-10.654	10.5	-7.656
354	0.354	-2.662	-14.209	-10.405	-19.614	-9.08	-14.145	-24.738	-8.438
355	0.355	-12.679	-16.526	-7.7	-29.67	-6.588	-8.729	-38.318	-12.516
356	0.356	-16.284	-9.948	-12.726	-10.121	-4.473	-12.218	-34.275	-14.458
357	0.357	-17.387	-8.98	-10.779	-12.822	-9.897	-6.211	-30.636	-17.78
358	0.358	-27.006	-9.754	-11.342	-0.034	-8.556	-5.628	-20.603	-13.732
359	0.359	-23.263	-5.688	-16.139	-6.973	-11.671	-5.047	-23.73	-7.93
360	0.36	-10.055	-0.846	-14.136	3.697	-12.853	-5.437	-32.081	-3.867
361	0.361	-11.769	-4.142	-7.473	-2.092	-10.161	-5.045	-29.602	-13.353
362	0.362	2.576	-11.891	-13.367	-3.836	-9.982	-6.201	-18.024	-9.681
363	0.363	0.475	-13.833	-5.912	-11.764	-5.546	-1.739	-20.196	-13.177
364	0.364	-5.309	-12.875	-6.823	-13.111	-4.981	-5.789	-18.297	-12.22
365	0.365	-10.534	-17.725	-7.656	-19.485	-6.732	2.161	-13.115	-11.26
366	0.366	-18.463	-23.729	-6.893	-18.298	-4.221	5.655	-18.391	-10.297
367	0.367	-25.624	-19.675	-14.783	-13.051	-11.575	4.699	-10.507	-16.298
368	0.368	-29.299	-19.101	-17.765	-12.083	-6.354	-0.125	-9.196	-10.691
369	0.369	-20.984	-9.029	-12.851	-4.131	0.421	-13.265	-0.329	-8.767
370	0.37	-11.305	-13.279	-13.567	-7.207	-5.588	-15.185	-8.67	-16.131
371	0.371	-4.918	-1.472	-14.28	-8.147	0.024	-13.421	-7.716	-13.223
372	0.372	-3.752	-15.803	-12.295	-3.876	-3.462	-14.953	-6.769	-8.979
373	0.373	1.483	-17.738	-7.585	-6.187	1.181	-10.676	-6.02	-1.635
374	0.374	-13.226	-15.988	-11.587	-12.742	-0.563	-19.565	-8.372	-2.599
375	0.375	-15.365	1.434	-10.229	-18.712	-5.4	-16.063	-3.576	-3.362
376	0.376	-21.185	-24.308	-11.546	-19.471	-11.395	-12.951	-13.679	0.722
377	0.377	-12.493	-21.026	-11.085	-18.875	-15.457	-17.765	-26.68	-8.759
378	0.378	-14.045	-17.934	-7.329	-18.284	-14.868	-13.489	-24.96	-7.61
379	0.379	-21.205	-20.646	-9.568	-9.385	-14.284	-17.529	-20.33	-1.623
380	0.38	-14.827	-23.166	-7.35	-3.01	-12.54	-15.568	-13.179	-4.714
381	0.381	-6.516	-20.844	-10.944	-6.502	-13.893	-14.961	-4.288	-7.616
382	0.382	-18.326	-14.457	-7.586	-9.593	-12.529	-16.679	-7.784	-3.348
383	0.383	-10.397	-20.265	-4.602	-6.662	-13.673	-16.263	-0.443	-13.987
384	0.384	-9.055	-11.557	-7.224	-0.667	-14.824	-9.842	-7.22	-24.039
385	0.385	-15.451	-3.623	-3.667	-9.576	-13.65	-12.321	-8.003	-15.128
386	0.386	-11.981	-13.686	-10.177	-13.051	-8.8	-4.926	-8.773	-9.11
387	0.387	-28.052	-14.839	-12.976	-12.063	-12.267	-7.785	-6.82	-12.187
388	0.388	-44.316	-13.667	-15.399	-14.951	-12.832	-10.257	-16.876	-11.193
389	0.389	-46.449	-10.554	-14.546	-19.178	-14.564	-12.534	-12.611	-10.402
390	0.39	-40.657	-11.506	-13.883	-6.989	-7.58	-14.428	-8.934	1.818
391	0.391	-42.421	-10.728	-21.151	-8.761	-4.662	-14.959	-2.943	21.201
392	0.392	-40.9	-13.053	-18.176	-19.821	-3.872	-6.011	4.391	23.745
393	0.393	-27.963	-13.634	-17.329	-18.488	-1.53	-9.641	-4.521	26.082
394	0.394	-33.226	-14.208	-5.07	-14.812	-10.993	-6.114	-3.364	-1.584
395	0.395	-22.241	-18.265	14.326	-11.338	-4.591	-9.171	-8.554	2.117
396	0.396	-20.926	-15.74	-3.43	-18.701	-8.056	-13.972	-7.514	-49.332
397	0.397	-19.815	-14.389	-10.341	-13.87	-4.94	-7.941	-11.695	-116.072
398	0.398	-1.866	-13.243	-3.903	-2.451	-7.821	-10.222	-6.005	-71.34
399	0.399	0.6	-7.28	-5.789	-13.487	-8.577	-12.11	-12.5	-46.927
400	0.4	-11.058	-13.303	-3.996	-6.334	-6.233	-7.426	-1.012	-39.533
401	0.401	-8.985	-12.566	-5.488	-15.258	-9.693	-10.291	-8.875	-19.563
402	0.402	-10.965	-9.097	-15.493	-6.966	-12.96	-6.77	-15.996	-1.338
403	0.403	-9.277	-9.682	-14.272	-1.75	-10.033	-8.084	-14.848	-6.728
404	0.404	-10.894	-11.41	-17.699	-0.78	-6.533	-5.909	-6.586	-1.667
405	0.405	-21.011	-7.908	-25.004	-0.009	-9.801	-3.162	-14.032	-6.087
406	0.406	-12.177	-8.276	-25.924	-2.342	-13.84	-8.921	-1.353	14.638
407	0.407	-8.76	-9.398	-23.368	-10.267	-5.883	-4.81	-10.122	-4.11
408	0.408	-14.059	-10.52	-33.968	-15.47	-4.701	-6.696	-5.507	-7.374
409	0.409	-3.281	-13.958	-43.989	-14.493	-5.647	-6.066	-6.876	-10.43
410	0.41	6.736	-8.116	-45.118	-18.757	-8.528	-10.082	-13.267	-7.689
411	0.411	5.537	-7.294	-43.923	-6.546	-9.283	-13.522	-16.755	-10.167
412	0.412	2.025	-9.189	-27.828	-11.758	-8.488	-13.099	-9.399	-7.813
413	0.413	2.972	-16.51	7.223	-10.201	-4.981	-10.94	-12.3	-9.908
414	0.414	11.839	-17.448	82.908	-14.463	-9.6	-12.068	-8.034	-4.067
415	0.415	3.483	-25.346	28.727	-20.848	-13.636	-9.337	-5.694	-9.264
416	0.416	0.355	-17.954	-0.882	-17.356	-14.971	-12.218	-7.605	-7.691
417	0.417	-8.591	-18.885	-27.594	-1.287	-10.496	-13.362	-8.153	-9.026
418	0.418	-5.158	-18.072	-19.478	-8.25	-13.382	-14.51	-12.177	-2.63
419	0.419	-14.88	-18.797	-26.857	-10.374	-5.43	-11.018	-17.932	-3.769
420	0.42	-18.585	-13.902	-33.458	-16.179	-8.894	-14.315	-12.251	-8.974
421	0.421	-19.764	-7.848	-27.487	-17.911	-7.906	-9.485	-12.771	-0.057
422	0.422	-18.798	-13.395	-32.935	-13.276	-4.985	-8.909	-14.645	-6.041
423	0.423	-13.968	-13.924	-7.809	-9.002	-7.486	-7.178	-14.001	-17.821
424	0.424	-7.978	-11.94	14.997	-26.005	-9.794	-10.675	-6.006	-22.441
425	0.425	-2.385	-10.15	2.573	-14.39	-7.846	-10.304	-4.782	-26.682
426	0.426	-8.987	-8.734	-23.78	-3.761	-5.903	-8.188	-3.754	-9.637
427	0.427	-22.158	-14.11	-27.115	-1.851	-13.643	-5.485	-8.54	1.989
428	0.428	-27.955	-14.637	-30.26	-10.576	-6.285	-7.439	-11.011	-0.134
429	0.429	-26.201	-11.288	-21.992	-12.142	-3.379	-6.681	-13.282	-13.672
430	0.43	-18.248	-15.288	-14.501	-10.794	-4.148	-9.992	-15.15	-8.436
431	0.431	-22.48	-16.588	-2.946	-19.699	-9.747	-8.847	-13.14	-13.074
432	0.432	-23.595	-13.262	-5.142	-25.71	-13.218	-9.252	-11.316	-5.906
433	0.433	-12.729	-13.604	-11.018	-9.649	-11.264	-14.297	-12.598	-12.28
434	0.434	-16.946	-10.851	-9.348	-2.664	-8.347	-14.897	-8.07	-8.791
435	0.435	-15.737	-12.75	-4.784	-13.293	-7.941	-15.488	-16.904	-16.148
436	0.436	-24.024	-16.966	-20.733	-19.105	-6.567	-14.139	-31.15	-17.107
437	0.437	-23.015	-15.187	-14.438	-20.861	-9.443	-10.859	-17.518	-17.867
438	0.438	-29.753	-13.801	-8.723	-25.529	-8.265	-10.489	-12.193	-10.502
439	0.439	-21.784	-10.478	-17.526	-3.878	-11.73	-6.83	-10.543	-17.259
440	0.44	-12.059	-3.876	-16.064	5.392	-10.548	-14.204	-6.179	-18.011
441	0.441	-8.322	-0.942	-3.172	2.674	-9.358	-9.01	2.831	-15.663
442	0.442	-14.263	-8.841	-4.993	0.163	-12.04	-10.002	-5.386	-4.785
443	0.443	-15.172	-14.04	-3.51	-2.163	-11.825	-12.539	-2.198	-0.111
444	0.444	-10.267	-13.052	9.401	-4.281	-7.354	-10.242	-16.863	-10.144
445	0.445	-9.426	-13.808	-2.837	1.529	-10.627	-10.846	-27.517	-16.533
446	0.446	-11.666	-6.44	-10.797	-7.183	-7.702	-7.587	-25.625	-15.368
447	0.447	-13.528	-1.588	-9.484	-15.124	-9.047	-11.686	-16.908	-12.308
448	0.448	-16.737	11.581	-10.7	-16.471	-6.711	-17.523	-12.233	-15.284
449	0.449	-19.552	-5.826	-14.257	-15.306	-8.828	-13.496	0.76	-21.295
450	0.45	-13.67	1.138	-15.361	-6.992	-7.656	-12.956	-0.955	-12.374
451	0.451	-19.224	-22.301	-16.442	-10.07	-7.258	-12.406	13.411	-8.849
452	0.452	-8.329	-25.436	-15.768	-24.762	-9.38	-14.188	23.119	-5.682
453	0.453	-6.726	-33.8	-15.086	-22.623	-4.92	-14.614	21.397	-4.633
454	0.454	-13.831	-31.332	-11.695	-9.08	-8.199	-10.205	16.78	-8.827
455	0.455	-10.093	-29.061	-11.202	-7.364	-9.929	-13.152	9.638	-3.154
456	0.456	-13.522	-35.487	-13.016	-8.929	-6.435	-15.717	-9.883	-11.035
457	0.457	-8.248	-29.704	-16.549	-21.91	-10.882	-13.452	-23.979	-14.072
458	0.458	-22.915	-31.476	-16.965	-2.574	-9.124	-13.893	-21.454	-20.806
459	0.459	-25.014	-17.183	-14.065	-0.073	-11.63	-13.56	-23.763	-9.348
460	0.46	-19.177	-23.026	-15.217	-16.355	-8.328	-11.679	-21.629	-13.944
461	0.461	-24.356	-17.83	-11.748	-18.529	-7.933	-6.899	-15.83	-15.252
462	0.462	-19.667	-16.305	-11.435	-16.622	-9.859	-5.021	-3.642	-14.051
463	0.463	-9.569	-12.066	-5.498	-11.424	-8.685	-8.363	-8.278	-17.499
464	0.464	-15.932	-15.767	-4.742	-16.075	-10.801	-4.351	-12.532	-10.116
465	0.465	-19.387	-16.935	-7.013	-23.238	-6.342	-3.044	-11.367	-7.174
466	0.466	-12.014	-15.987	-7.586	-16.842	-9.631	-3.481	-19.683	-4.635
467	0.467	-7.155	-11.187	-10.874	-8.507	-9.045	-5.66	-16.589	-2.293
468	0.468	-9.665	-15.481	-5.457	-9.453	-5.555	-10.157	-21.431	-10.22
469	0.469	-13.729	-13.191	-8.937	-2.681	-5.162	-8.462	-27.441	-9.232
470	0.47	-11.802	-13.808	-7.075	-14.09	-11.727	-8.114	-23.394	-10.189
471	0.471	-19.149	-13.258	-10.123	0.211	-6.874	-10.482	-19.919	-9.408
472	0.472	-12.38	-12.701	-9.842	-21.098	-9.377	-6.453	-17.993	-15.013
473	0.473	-8.13	-10.207	-13.202	-29.442	-7.037	-3.004	-13.942	-10.173
474	0.474	-10.462	-7.908	-12.063	-11.662	-8.963	-7.486	-15.305	-8.249
475	0.475	-8.541	-8.322	-18.075	-0.082	-9.538	-8.101	-9.877	-10
476	0.476	-17.252	-12.037	-12.096	6.291	-7.789	-11.611	-9.293	-9.62
477	0.477	-23.261	-15.365	-11.356	-3.382	-11.265	-5.25	-9.871	-11.932
478	0.478	-22.319	-15.02	-7.907	-1.649	-8.942	-6.043	-9.29	-14.043
479	0.479	-25.249	-19.505	-11.22	-6.318	-7.772	-5.288	-15.092	-12.099
480	0.48	-21.019	-10.627	-12.974	-7.697	-11.433	-10.15	-12.769	-12.489
481	0.481	-26.65	6.364	-9.495	-6.562	-11.038	-8.238	-12.2	-15.384
482	0.482	-15.841	-0.63	-9.105	-17.43	-12.197	-13.675	-7.572	-16.547
483	0.483	-17.406	-7.03	-8.721	-30.423	-8.522	-8.85	-8.16	-17.704
484	0.484	-18.762	2.643	-7.566	-21.716	-10.841	-12.154	-6.81	-12.87
485	0.485	-9.86	-2.58	-9.501	-10.689	-9.672	-18.745	-14.164	-13.461
486	0.486	-11.018	-10.511	-8.724	-6.439	-10.821	-10.816	-21.522	-12.919
487	0.487	-14.117	-9.151	-12.02	-0.077	-5.003	-9.85	-28.317	-11.2
488	0.488	-17.009	-12.811	-11.619	-3.595	-7.322	-12.743	-32.578	-13.741
489	0.489	-19.523	-4.468	-16.838	-10.984	-9.249	-13.504	-25.223	-17.05
490	0.49	-15.435	-16.252	-24.771	-10.022	-9.825	-6.132	-20.377	-10.483
491	0.491	-8.829	-20.878	-21.67	-23.194	-8.074	-12.891	-12.428	-13.403
492	0.492	-2.807	-16.595	-26.482	-21.276	-4.584	-10.362	1.518	-9.163
493	0.493	1.271	-12.904	-28.966	-26.525	-4.195	-11.122	26.675	-14.779
494	0.494	-3.548	-14.059	-23.292	-15.508	-10.774	-11.691	57.62	-11.306
495	0.495	-8.166	-15.018	-26.698	-5.447	-9.797	-9.745	61.659	-14.617
496	0.496	-2.715	-14.047	-24.706	-9.125	-3.795	-11.47	4.926	-11.737
497	0.497	-10.622	-11.516	-15.763	-15.139	-6.107	-10.095	-19.48	-11.377
498	0.498	-7.508	-13.818	3.837	-5.48	-8.035	-8.72	-12.129	-8.131
499	0.499	-4.604	-2.953	46.48	-6.65	-8.607	-8.312	-18.704	-6.072
500	0.5	-5.369	1.7	16.203	-22.34	-8.026	-13.512	-24.692	-12.162
501	0.501	-9.422	8.881	-0.138	-24.476	-7.635	-8.654	-19.264	-18.241
502	0.502	-12.898	5.196	-15.179	-10.936	-10.92	-9.216	-14.22	-14.258
503	0.503	-16.179	1.709	-10.744	1.231	-9.755	-8.609	-18.653	-6.385
504	0.504	-25.06	-3.512	-14.869	12.245	-8.592	-7.226	-6.26	-5.425
505	0.505	-26.204	-16.282	-26.154	-0.719	-9.751	-3.909	-17.488	-6.386
506	0.506	-15.351	-32.144	-36.279	-9.418	-7.623	-4.27	-14.215	-3.883
507	0.507	-11.083	-25.747	-39.477	-14.052	-10.915	-6.953	-4.961	-7.968
508	0.508	-9.9	-27.657	-53.716	-18.321	-6.08	-8.855	-7.716	-12.843
509	0.509	-8.733	-22.402	-51.258	-6.504	-10.73	-9.605	-5.239	-22.941
510	0.51	-20.508	-23.914	-16.259	4.552	-9.002	-10.357	-2.95	-18.719
511	0.511	-25.119	-28.146	39.265	-2.62	-10.357	-12.264	-9.349	-15.082
512	0.512	-23.732	-31.788	36.359	-10.765	-12.697	-14.562	-15.147	-11.636
513	0.513	-17.312	-28.271	14.279	-25.104	-9.82	-10.664	-13.374	-8.588
514	0.514	-20.754	-37.921	-5.673	-27.054	-9.455	-14.127	-11.803	-15.403
515	0.515	-23.813	-26.114	-23.89	-35.782	-5.969	-8.684	-13.136	-7.5
516	0.516	-28.612	-2.298	-40.374	-27.856	-10.045	-10.596	-9.443	-6.571
517	0.517	-22.567	-5.581	-45.439	-20.706	-6.573	-12.513	-10.616	-1.781
518	0.518	-15.172	-8.686	-31.924	-6.377	-8.904	-10.754	-9.662	-11.497
519	0.519	-16.093	-5.983	30.562	-16.04	-9.293	-12.102	-8.736	-7.88
520	0.52	-29.227	-8.51	75.238	3.327	-12.973	-7.643	-11.315	-11.411
521	0.521	-15.648	-10.849	34.58	0.81	-9.695	-11.703	-12.171	-8.362
522	0.522	-10.396	-17.256	-2.397	3.147	-11.823	-10.357	-10.294	-11.317
523	0.523	-5.726	-15.332	-22.341	5.282	-6.599	-11.714	-13.612	-10.607
524	0.524	-1.43	-10.122	-16.353	-4.392	-7.183	-9.59	-21.375	-14.73
525	0.525	-10.315	-2.223	-21.783	-9.589	-6.606	-14.049	-16.168	-16.73
526	0.526	-11.469	-3.61	-26.826	-17.481	-7.191	-12.311	-15.218	-16.218
527	0.527	-8.36	-7.32	-22.373	-7.375	-6.808	-13.662	-17.755	-16.88
528	0.528	-9.318	-13.352	-26.424	-3.674	-9.135	-13.262	-20.092	-13.471
529	0.529	-5.055	-18.604	-22.741	-7.145	-13.194	-7.452	-16.637	-14.894
530	0.53	-7.386	-7.79	-19.474	-6.183	-7.382	-9.771	-6.607	-19.823
531	0.531	-2.553	-17.871	-16.426	-9.083	-8.154	-11.706	-2.351	-15.272
532	0.532	-12.625	-24.274	-13.738	-15.086	-6.218	-13.636	-8.754	-14.782
533	0.533	-16.88	-27.791	-16.272	-20.705	-9.503	-13.06	-12.254	-13.517
534	0.534	-20.554	-26.869	-18.618	-14.129	-10.075	-12.679	-13.237	-6.257
535	0.535	-19.373	-23.998	-16.51	-18.374	-13.556	-14.045	-14.221	7.604
536	0.536	-18.385	-24.813	-18.465	-7.711	-11.226	-11.928	-6.313	-9.893
537	0.537	-25.143	-27.184	-27.196	-0.531	-7.155	-16.383	-9.439	-7.647
538	0.538	-17.203	-23.748	-12.898	-4.179	-9.655	-14.644	-8.499	-9.864
539	0.539	-24.553	-17.802	-14.848	-12.482	-8.292	-14.257	-12.785	-19.624
540	0.54	-17.774	-10.492	-13.133	-5.116	-11.184	-12.902	-15.129	-14.489
541	0.541	-11.772	-13.446	-21.098	-8.006	-7.501	-6.315	-8.55	-13.023
542	0.542	-10.995	-10.991	-25.377	-8.773	-6.132	-7.282	-6.047	-17.357
543	0.543	-15.833	-6.977	-44.94	-20.954	-4.954	-6.506	6.149	-11.04
544	0.544	-17.792	-7.597	-42.249	-29.654	-8.62	-2.437	-2.545	-12.268
545	0.545	-21.888	-4.35	-29.488	-24.982	-6.295	-9.012	-7.172	-15.434
546	0.546	-18.45	-8.457	-17.888	-17.789	-11.126	-8.226	-8.53	-10.659
547	0.547	-11.153	-11.016	-24.28	-18.923	-9.181	-10.542	-14.97	2.439
548	0.548	-1.554	-10.657	-30.079	-22.382	-8.595	-12.465	-16.229	15.922
549	0.549	-10.511	-10.301	-56.375	-12.672	-5.108	-10.525	-13.223	21.088
550	0.55	-9.411	-16.328	-45.105	-11.482	-7.434	-5.105	-14.279	10.008
551	0.551	-10.457	-8.418	6.382	-12.633	-8.593	-3.169	-10.091	5.69
552	0.552	-5.697	-11.539	58.039	-5.266	-9.946	-11.096	-14.216	-13.915
553	0.553	-17.185	-18.34	77.946	-8.14	-5.496	-11.668	-12.349	-56.542
554	0.554	-18.807	-8.696	59.729	-12.367	-9.561	-6.25	-12.993	-62.59
555	0.555	-14.626	-7.574	43.255	-16.394	-8.203	-8.183	-11.304	-34.958
556	0.556	-13.548	-11.107	58.317	-15.794	-5.879	-10.114	-10.009	-29.965
557	0.557	-19.623	-14.257	44.736	-5.717	-8.007	-13.014	-9.678	-16.459
558	0.558	-16.412	-15.654	-9.48	-9.974	-6.072	-5.082	-8.563	-20.567
559	0.559	-32.573	-8.921	-31.571	-18.873	-1.043	-3.923	-10.545	-9.384
560	0.56	-25.695	-4.702	-38.166	-0.859	-11.11	-9.152	-21.423	-9.234
561	0.561	-23.667	-10.351	-44.141	1.675	1.849	-4.316	-27.272	-12.561
562	0.562	-17.95	-9.797	-27.629	4.009	3.58	-8.578	-31.384	-3.297
563	0.563	-16.293	-3.822	-22.548	1.886	-1.071	-7.808	-23.5	-11.639
564	0.564	-17.92	8.351	-18.079	-0.051	-22.752	-9.744	-20.449	-14.174
565	0.565	-19.358	-7.537	-14.013	-12.243	-7.078	-10.325	-11.59	-7.228
566	0.566	-18.287	-5.414	-17.704	-4.309	-9.791	-9.742	6.366	-0.849
567	0.567	-12.383	4.289	-21.012	-14.362	-12.318	-12.254	8.847	-10.531
568	0.568	-19.82	-7.875	-24.127	-18.02	-14.646	-8.966	25.068	-1.821
569	0.569	-7.115	-6.308	-21.414	-14.507	-12.524	-9.347	31.423	-12.857
570	0.57	-12.417	-7.634	-28.914	-9.258	-10.593	-7.408	41.067	-14.211
571	0.571	-14.054	-8.775	-31.166	-14.065	-15.829	-1.593	14.712	-10.538
572	0.572	-9.864	-19.584	-29.024	-20.042	-14.286	-7.201	-11.643	-4.531
573	0.573	-18.831	-18.213	-27.113	-17.707	-10.034	-5.26	-14.961	-7.619
574	0.574	-5.723	-3.868	-21.931	-21.18	-11.197	-9.909	-18.081	-2.766
575	0.575	-0.534	-13.517	-23.511	-23.124	-10.037	-13.974	-15.402	-3.531
576	0.576	-14.893	-18.723	-24.905	-19.067	-9.071	-21.911	-12.907	3.842
577	0.577	-16.871	-23.349	-28.617	-11.148	-10.046	-23.079	-19.895	-6.974
578	0.578	-11.679	-27.592	-17.802	-2.832	-14.311	-15.73	-9.263	-14.111
579	0.579	-3.774	-31.26	3.853	4.515	-13.548	-14.762	-11.212	5.468
580	0.58	-5.149	-27.77	19.514	-6.323	-11.623	-15.533	-34.053	2.801
581	0.581	-8.859	-18.062	-6.038	-2.067	-8.339	-16.304	-18.369	-4.71
582	0.582	-12.369	-14.355	-9.329	-8.457	-11.25	-11.461	-15.644	-6.987
583	0.583	-15.499	-13.163	-6.229	-16.788	-9.906	-6.813	-18.145	-4.806
584	0.584	-30.242	-20.489	-8.935	-17.767	-6.625	-5.067	-15.807	-18.3
585	0.585	-23.897	-19.486	-11.446	-12.938	-9.54	-9.897	-13.667	-13.017
586	0.586	-22.009	-18.666	-9.114	-10.43	-8.394	-9.314	-15.59	-14.494
587	0.587	-16.832	-19.398	-11.233	-14.492	-11.895	-9.892	-17.313	-4.372
588	0.588	-18.429	-15.871	-17.035	-11.011	-7.063	-13.388	-15.745	-10.697
589	0.589	-22.717	-17.771	-8.311	-10.438	-10.38	-13.02	-11.468	-7.151
590	0.59	-16.35	-19.481	-9.844	-11.039	-6.337	-13.45	-23.254	-10.191
591	0.591	-15.202	-12.487	-11.181	-14.537	-11.199	-11.608	-5.822	-16.904
592	0.592	-12.108	-15.385	-14.847	-12.228	-10.634	-10.55	-12.769	-17.611
593	0.593	2.595	-19.63	-11.36	-11.083	-6.59	-13.573	-10.619	-21.61
594	0.594	-3.807	-15.546	-8.263	-14.784	-5.253	-13.295	-4.774	-14.96
595	0.595	-1.905	-14.92	-9.226	-12.486	-7.598	-15.346	-3.003	-19.148
596	0.596	3.283	-11.53	-9.973	-11.33	-6.454	-11.987	-14.01	-16.761
597	0.597	4.806	-20.316	-12.253	-12.48	-6.093	-14.391	4.777	-11.847
598	0.598	-16.887	-16.538	-12.803	-13.62	-5.73	-7.825	2.272	-13.704
599	0.599	-13.801	-10.465	-9.488	-11.472	-2.268	-4.855	-4.679	-19.031
600	0.6	-5.49	-11.392	-11.226	-7.583	-7.702	-8.983	-19.559	-12.362
601	0.601	-13.051	-8.483	-8.677	-8.925	-7.139	-11.195	-17.607	-14.801
602	0.602	-24.676	-12.743	-10.922	-11.234	-7.74	-11.734	-5.393	-15.504
603	0.603	-22.537	-11.984	-7.917	-7.14	-7.186	-4.353	-10.017	-8.874
604	0.604	-24.465	-11.433	-11.496	-9.63	-9.725	-7.237	-8.642	-13.111
605	0.605	-15.755	-9.529	-10.091	-9.22	-9.361	-7.996	-9.776	-15.409
606	0.606	-14.204	-12.444	-12.206	-13.269	-7.255	-8.75	-8.595	-10.512
607	0.607	-9.939	-11.099	-11.804	-5.315	-8.438	-8.141	-9.531	-9.86
608	0.608	1.862	-8.794	-13.755	-11.288	-4.98	-10.054	-10.464	-13.845
609	0.609	-9.15	-2.238	-13.054	-12.234	-7.904	-9.452	-12.939	-14.151
610	0.61	-10.506	-3.231	-14.493	-9.317	-4.249	-10.792	-8.827	-11.742
611	0.611	-22.298	-11.19	-12.058	-11.806	-3.891	-9.425	-9.366	-13.789
612	0.612	-20.729	-10.255	-15.618	-14.103	-10.487	-10.577	-8.754	-12.55
613	0.613	-19.334	-7.38	-13.351	-16.015	-7.599	-10.183	-10.464	-8.989
614	0.614	-15.624	-9.924	-17.459	-14.063	-11.879	-11.344	-7.906	-10.08
615	0.615	-12.101	-7.618	-14.983	-14.636	-7.853	-9.215	-8.247	-12.723
616	0.616	-8.957	-17.134	-17.336	-12.13	-5.941	-11.93	-10.326	-11.494
617	0.617	-13.738	-20.847	-11.563	-11.742	-9.258	-8.452	-9.102	-12.972
618	0.618	-19.673	-14.879	-13.912	-10.592	-11.032	-12.529	-10.205	-12.136
619	0.619	-12.254	-20.148	-7.358	-12.542	-12.418	-11.174	-7.242	-11.881
620	0.62	-11.205	-15.344	-9.894	-7.516	-10.119	-12.532	-6.797	-8.146
621	0.621	-17.12	-21.379	-9.146	-6.935	-11.295	-10.399	-5.587	-12.932
622	0.622	-16.269	-14.066	-9.74	-2.875	-12.476	-10.005	-9.832	-12.303
623	0.623	-22.768	-17.018	-7.811	-5.4	-11.334	-4.19	-12.748	-13.995
624	0.624	-32.372	-14.549	-10.713	-0.952	-12.127	-6.499	-9.275	-9.108
625	0.625	-33.456	-3.94	-5.854	-9.856	-12.335	-8.428	-9.67	-13.709
626	0.626	-25.064	-8.243	-9.132	-8.695	-8.088	-3.774	-6.765	-11.925
627	0.627	-28.099	-9.45	-13.183	-9.848	-8.679	-7.832	-12.754	-9.366
628	0.628	-27.073	-10.656	-13.566	-8.862	-8.307	-11.308	-10.231	-11.659
629	0.629	-27.789	-11.672	-11.222	-17.745	-11.612	-9.938	-10.989	-16.479
630	0.63	-15.528	-22.55	-13.317	-16.562	-10.464	-12.051	-12.907	-10.449
631	0.631	-17.21	-26.847	-12.89	-15.584	-9.312	-14.743	-14.836	-11.199
632	0.632	-15.619	-25.702	-13.27	-14.6	-7.378	-12.793	-17.72	-13.122
633	0.633	-14.228	-19.714	-14.037	-13.82	-10.864	-13.546	-17.312	-9.827
634	0.634	-7.81	-20.682	-14.803	-9.761	-9.511	-14.293	-10.909	-8.083
635	0.635	0.542	-21.664	-14.606	-11.702	-8.344	-10.004	-10.12	-10.618
636	0.636	1.534	-15.676	-14.414	-12.287	-4.665	-8.242	-9.323	-12.954
637	0.637	-1.327	-14.915	-12.872	-5.719	-12.01	-0.281	-11.233	-11.8
638	0.638	-9.222	-4.088	-9.787	-6.499	1.921	3.228	-9.271	-13.731
639	0.639	-18.864	0.542	-11.927	-4.179	-3.876	19.317	-10.98	-12.576
640	0.64	-15.148	4.795	-12.316	-6.108	-5.611	49.731	-6.106	-9.093
641	0.641	-16.276	13.712	-11.933	-10.757	-10.249	45.689	-6.661	-12.389
642	0.642	-11.006	0.572	-7.677	-10.187	-5.988	42.034	-6.029	-11.231
643	0.643	-6.131	-8.123	-14.261	-10.577	-9.66	18.255	-13.921	-8.538
644	0.644	7.078	-31.915	-10.009	-13.865	-8.487	15.177	-12.716	-9.712
645	0.645	5.188	-69.629	-14.07	-20.446	-11.578	6.87	-11.691	-7.581
646	0.646	-3.461	-74.631	-17.551	-23.345	-8.667	-31.627	-4.864	-12.034
647	0.647	-4.955	-51.756	-11.55	-27.601	-7.889	-81.549	-5.593	-7.391
648	0.648	-6.26	-22.701	-9.239	-21.989	-10.205	-128.362	-9.603	-12.811
649	0.649	-15.119	3.643	-7.322	-11.151	-12.131	-146.52	-10.137	-13.391
650	0.65	-11.605	20.706	-17.389	-6.508	-12.704	-96.567	-5.465	-16.686
651	0.651	-12.545	23.834	-16.034	-7.862	-9.796	-22.616	-6.024	-17.257
652	0.652	-27.237	21.158	-12.354	-16.771	-6.303	-12.731	-8.514	-13.766
653	0.653	-29.358	18.668	-15.831	-15.615	-5.91	-3.801	-6.158	-12.404
654	0.654	-19.669	16.376	-10.593	-14.652	-9.963	4.357	-11.939	-8.335
655	0.655	-14.437	-7.009	-7.675	-9.827	-8.606	-2.976	-4.553	-8.715
656	0.656	-15.957	-16.261	-13.656	-12.356	-8.21	-9.538	-13.428	-12.004
657	0.657	-8.764	-13.515	-11.304	-10.049	-7.041	-3.527	-14.567	-6.19
658	0.658	-23.073	-10.952	-9.33	-10.636	-8.966	1.908	-17.637	-11.794
659	0.659	-13.385	-8.572	-11.241	-10.065	-6.247	6.943	-22.454	-9.858
660	0.66	-15.143	-10.639	-11.836	-8.335	-8.364	2.494	-19.913	-7.919
661	0.661	-16.721	-12.523	-10.523	-8.73	-10.286	6.558	-10.977	-9.657
662	0.662	-23.933	-17.715	-9.181	-8.351	-11.044	2.888	-9.788	-7.134
663	0.663	-15.095	-16.133	-11.313	-9.522	-9.489	6.18	-8.791	-10.416
664	0.664	-18.629	-20.36	-7.642	-5.861	-10.059	3.089	-7.799	-10.796
665	0.665	-23.898	-21.509	-10.938	-2.582	-8.698	5.802	-5.256	-10.407
666	0.666	-26.844	-18.005	-10.536	-8.409	-6.941	3.289	-6.011	-11.561
667	0.667	-24.36	-17.024	-14.986	-6.106	-3.442	5.61	-6.582	-15.037
668	0.668	-26.718	-17.976	-13.229	-5.559	-5.752	-5.031	-4.632	-11.743
669	0.669	-27.341	-23.937	-11.861	-10.234	-8.644	-3.097	-8.687	-18.32
670	0.67	-30.645	-21.598	-9.522	-12.004	-12.309	-8.322	-6.168	-15.411
671	0.671	-21.761	-18.097	-16.085	-10.67	-9.974	-6.778	-4.812	-11.14
672	0.672	-20.623	-16.143	-15.093	-10.296	-7.06	-13.935	-5.972	-10.358
673	0.673	-17.15	-14.369	-14.311	-11.471	-3.369	-15.084	-9.656	-15.184
674	0.674	-11.946	-12.981	-23.217	-13.427	-7.804	-11.584	-11.021	-10.535
675	0.675	-5.198	-11.585	-12.377	-13.068	-9.53	-14.664	-13.927	-13.428
676	0.676	-11.232	-13.657	-11.018	-14.658	-8.155	-13.685	-16.643	-13.029
677	0.677	-10.488	-13.998	-4.628	-15.467	-4.843	-11.153	-14.713	-12.628
678	0.678	-7.028	-9.705	-10.603	-11.818	-7.727	-8.824	-11.238	-10.484
679	0.679	-13.056	-14.511	-7.487	-11.458	-7.324	-8.24	-12.6	-9.306
680	0.68	-9.007	-8.484	-8.42	-12.652	-7.7	-8.816	-15.506	-11.231
681	0.681	-2.43	-17.37	-5.873	-15.391	-11.942	-5.912	-9.501	-11.411
682	0.682	-3.218	-16.184	-11.437	-12.713	-11.346	-7.269	-6.961	-8.109
683	0.683	-4.011	-21.401	-10.798	-9.258	-9.973	-10.552	-4.602	-7.714
684	0.684	-14.863	-12.478	-11.344	-8.889	-13.252	-13.443	-1.085	-2.478
685	0.685	-3.834	-11.284	-9.636	-6.776	-10.338	-7.433	-7.046	-4.403
686	0.686	-16.809	-8.151	-6.172	-0.795	-14.781	-13.42	-9.333	-11.745
687	0.687	-11.587	-9.082	-4.819	-10.489	-5.867	-12.64	-11.241	-14.644
688	0.688	-10.042	-3.043	-11.394	-11.662	-12.25	-14.566	-13.154	-12.113
689	0.689	-17.206	-13.642	-12.349	-17.674	-11.073	-16.492	-11.407	-14.434
690	0.69	-8.319	-26.569	-13.147	-10.334	-7.968	-8.737	-10.093	-12.493
691	0.691	-19.179	-21.302	-15.46	-7.45	-8.933	-7.739	-17.538	-18.483
692	0.692	-12.052	-16.619	-16.034	-13.468	-8.165	-10.636	-14.483	-6.288
693	0.693	-15.756	-15.252	-11.374	-15.814	-10.488	-8.137	-13.533	-11.511
694	0.694	-21.792	-18.918	-16.788	-15.256	-5.652	-5.86	-19.547	-16.146
695	0.695	-33.639	-20.095	-16.185	-17.214	-8.946	-7.85	-15.501	-14.785
696	0.696	-25.764	-21.101	-15.578	-13.181	-6.047	-1.916	-16.106	-11.1
697	0.697	-24.468	-14.368	-6.644	-11.849	-7.404	-14.202	-10.12	-7.606
698	0.698	-33.426	-8.382	-2.939	-14.19	-10.693	-19.547	-9.367	-10.699
699	0.699	-17.807	-10.682	-13.771	-10.131	-7.795	-8.647	-1.465	-9.742
700	0.7	-11.492	-11.217	-18.009	-10.527	-8.962	-13.011	-8.849	-15.758
701	0.701	-9.599	-10.592	-16.822	-8.2	-12.453	-9.37	-9.848	-15.002
702	0.702	-11.381	-8.813	-20.27	-11.106	-9.548	-20.171	-7.372	-13.087
703	0.703	-12.986	-12.277	-21.207	-10.721	-11.478	-15.859	-5.108	-7.097
704	0.704	-8.784	-12.653	-22.176	-6.465	-6.453	-12.132	-11.747	-12.706
705	0.705	-20.617	-15.553	-21.409	-8.976	-11.12	-10.916	-9.277	-9.218
706	0.706	-22.178	-16.737	-28.756	-10.324	-7.08	-7.779	-5.247	-11.134
707	0.707	-3.4	-21.802	-29.508	-13.032	-10.594	-12.589	-11.858	-11.701
708	0.708	-0.879	-26.467	-14.783	-15.161	-7.325	-4.624	-7.63	-8.207
709	0.709	6.089	-22.433	17.16	-13.999	-11.415	-5.576	-13.276	-11.499
710	0.71	8.249	-14.525	30.69	-13.616	-8.915	-6.548	-16.79	-9.36
711	0.711	10.197	-6.234	1.646	-15.746	-12.217	-12.561	-12.156	-13.806
712	0.712	15.428	-7.253	-9.591	-14.398	-8.17	-10.258	-12.758	-13.234
713	0.713	-1.99	-4.397	-6.312	-10.147	-8.578	-13.781	-10.246	-9.759
714	0.714	-8.939	5.227	-9.424	-11.898	-7.245	-11.888	-11.615	-7.431
715	0.715	-11.052	-3.732	-23.564	-3.966	-11.328	-11.342	-6.798	-14.018
716	0.716	-20.711	-7.264	-10.795	-5.13	-9.995	-10.035	-2.184	-13.06
717	0.717	-22.434	-10.41	-17.767	4.539	-8.658	-11.443	-7.612	-10.555
718	0.718	-20.885	-23.242	-15.647	-1.847	-9.057	-11.882	-5.688	-9.797
719	0.719	-36.747	-7.429	-13.707	-7.845	-8.692	-11.556	-1.042	-11.745
720	0.72	-30.344	-5.38	-15.438	-10.95	-7.562	-8.906	-3.947	-15.062
721	0.721	-28.395	-11.261	-20.053	-17.736	-6.816	-13.809	-5.306	-13.351
722	0.722	-33.581	-16.545	-7.043	-15.228	-9.551	-20.459	-4.923	-15.891
723	0.723	-25.597	-18.146	1.713	-12.911	-9.186	-18.013	-6.086	-9.544
724	0.724	-24.215	-22.46	-9.281	-4.979	-9.399	-18.848	-10.546	-10.378
725	0.725	-12.361	-26.195	-7.938	-4.008	-11.362	-15.407	-9.965	-16.057
726	0.726	-7.682	-20.247	-11.656	-10.775	-10.032	-14.874	-9.574	-14.185
727	0.727	-14.81	-12.942	-29.668	-16.775	-7.732	-10.86	-12.858	-13.673
728	0.728	-8.397	-12.024	-22.118	-15.993	-5.816	-10.511	-11.672	-15.493
729	0.729	-19.218	-11.297	-29.087	-15.405	-5.062	-10.167	-15.332	-13.037
730	0.73	-17.855	-10.571	-22.696	-14.817	-8.759	-9.053	-22.668	-9.784
731	0.731	-11.441	-18.552	-32.367	-10.743	-8.397	-7.166	-34.453	-10.159
732	0.732	-7.936	-2.54	-34.104	-10.344	-9.776	-13.025	-39.067	-8.964
733	0.733	-13.121	-9.554	-10.297	-17.694	-6.897	-15.392	-28.981	-9.34
734	0.734	-19.864	-20.249	41.183	-14.584	-6.529	-13.518	-22.569	-8.562
735	0.735	-11.899	-22.222	19.113	-13.607	-5.395	-10.286	-16.544	-13.017
736	0.736	-19.238	-17.032	-0.82	-12.824	-7.543	-4.904	-9.162	-8.373
737	0.737	-24.072	-18.62	-6.815	-12.046	-6.791	-4.363	-6.243	-16.116
738	0.738	-28.326	-17.307	-12.231	-12.627	-9.9	-6.34	6.929	-6.441
739	0.739	-22.703	-13.67	12.927	-10.695	-10.306	-4.628	35.956	-10.152
740	0.74	-11.858	-17.208	-19.007	-8.959	-7.613	-7.161	64.985	-11.368
741	0.741	-3.916	-14.163	-14.94	-12.442	-6.081	-4.843	8.283	-8.302
742	0.742	-8.193	-9.372	-18.614	-7.978	-8.805	-1.939	-16.096	-9.293
743	0.743	0.685	-17.345	-15.312	-8.55	-10.752	-4.653	-23.446	-13.574
744	0.744	6.659	-12.15	-24.587	-9.901	-8.642	-5.054	-16.857	-12.833
745	0.745	9.722	-13.152	-27.282	-6.603	-11.37	-5.846	-10.857	-13.443
746	0.746	-5.013	-3.501	-29.779	-13.173	-11.002	-7.773	-16.27	-18.125
747	0.747	-11.427	-2.374	-18.135	-14.126	-12.957	-9.063	-11.233	-9.25
748	0.748	-13.397	-10.714	1.058	-16.626	-9.489	-9.798	-6.766	-2.882
749	0.749	-8.217	-15.946	-11.681	-4.42	-9.895	-12.134	-10.809	-1.745
750	0.75	-28.954	-11.114	-23.285	-13.111	-9.528	-7.713	-7.111	-4.862
751	0.751	-26.27	-15.375	-25.408	-8.449	-14.002	-5.801	-3.8	-3.925
752	0.752	-18.741	-13.05	-15.719	-15.595	-13.447	-14.708	5.502	-11.883
753	0.753	-15.086	-18.277	7.138	-11.908	-5.528	-8.33	2.814	-21.581
754	0.754	-26.727	-20.22	10.253	-15.378	2.776	-11.811	-14.966	-17.927
755	0.755	-28.901	-19.644	-3.845	-12.269	1.798	-10.83	-18.428	-29.375
756	0.756	-38.656	-17.924	-21.607	-9.354	2.751	-9.85	-25.384	-23.396
757	0.757	-26.54	-24.931	-14.594	-6.828	-6.937	-10.605	-23.264	-16.065
758	0.758	-28.158	-14.128	-8.145	-9.144	-5.788	-1.689	-17.46	-9.328
759	0.759	-38.306	-15.504	9.365	-5.657	-14.114	9.166	-19.188	-19.044
760	0.76	-18.845	-14.374	2.507	-7.591	-17.219	2.017	-27.13	-12.711
761	0.761	-10.598	-1.22	-3.801	-5.85	-14.323	0.884	-8.363	-4.443
762	0.762	-8.154	-9.925	-5.729	-7.202	-10.072	4.387	-21.135	-5.463
763	0.763	-15.198	-5.271	-7.456	-7.582	-9.305	-0.813	-9.523	-20.234
764	0.764	-13.164	-6.619	-8.971	-11.627	-11.24	-15.485	-3.132	-9.653
765	0.765	-15.203	-12.994	-19.008	-10.254	-7.952	-9.06	2.672	-7.777
766	0.766	-13.559	-9.5	-17.823	-12.557	-10.859	-10.955	-16.676	-9.573
767	0.767	3.756	-2.145	-16.626	-17.376	-14.349	-16.15	-14.156	-8.045
768	0.768	-3.291	-6.981	-23.94	-16.774	-6.992	-17.671	-21.13	-9.405
769	0.769	-9.757	6.172	-24.869	-11.347	-3.894	-19.004	-19.005	-3.034
770	0.77	-7.916	0.374	-34.502	-9.403	-8.727	-17.818	-13.2	0.433
771	0.771	-20.195	-11.811	-43.365	-11.342	-9.501	-11.792	-11.461	-4.816
772	0.772	-24.919	-16.46	-37.328	-13.092	-10.274	-16.993	-13.015	4.076
773	0.773	-3.325	-12.21	-21.216	-14.446	-9.696	-21.816	-8.761	12.382
774	0.774	-19.06	-11.047	13.874	-18.896	-7.759	-29.731	-15.148	13.335
775	0.775	-4.991	-17.053	39.073	-18.312	-10.662	-22.363	-16.309	2.47
776	0.776	-12.596	-20.148	7.193	-11.34	-11.049	-15.565	-15.341	1.089
777	0.777	-10.347	-19.165	-5.134	-16.182	-10.662	-19.797	-24.243	4.754
778	0.778	-4.034	-18.371	-8.769	-11.944	-12.785	-12.409	-11.088	-13.256
779	0.779	-6.031	-19.118	-11.991	-9.628	-10.845	-7.542	-9.361	-31.081
780	0.78	-21.961	-17.165	-15.032	-13.109	-6.584	-6.736	-10.923	-66.13
781	0.781	-15.644	-17.72	-12.269	-13.689	-10.069	-1.081	-12.3	-71.18
782	0.782	-33.126	-19.449	-14.763	-4.781	-8.718	-10.519	-3.419	-39.26
783	0.783	-26.216	-15.944	-12.405	-11.162	-9.884	1.328	-4.599	-26.873
784	0.784	-32.678	-19.228	-5.946	-7.675	-5.433	-3.29	-3.645	-15.63
785	0.785	-11.46	-18.837	-11.633	-6.699	-8.341	-16.256	-10.416	-18.911
786	0.786	-14.215	-12.833	-13.284	-1.842	-8.725	-14.515	-2.477	-22.021
787	0.787	-11.745	-12.045	-11.663	-7.825	-9.112	-9.89	-1.494	-19.332
788	0.788	-18.76	-11.273	-12.95	-7.036	-7.951	-17.087	7.426	8.9
789	0.789	-20.928	-7.803	-11.73	-8.964	-7.565	-23.528	3.974	20.125
790	0.79	-15.152	-17.862	-15.128	-8.368	-6.407	-22.428	0.916	-3.685
791	0.791	-2.974	-13.589	-14.099	-17.248	-8.536	-21.532	-7.936	-12.997
792	0.792	1.67	-14.729	-18.891	-16.078	-9.31	-14.811	-4.458	-4.706
793	0.793	-5.495	-18.196	-14.642	-12.579	-5.053	-3.386	-7.584	-2.213
794	0.794	-6.654	-15.085	-15.428	-13.539	-3.317	1.335	-4.718	-9.233
795	0.795	-19.808	-19.905	-16.018	-14.507	-5.834	-20.28	-5.513	-2.931
796	0.796	-11.097	-10.237	-22.016	-13.73	-4.482	-54.718	-6.301	-8.813
797	0.797	-6.47	-16.612	-14.647	-12.962	-9.318	-31.879	-11.149	-14.083
798	0.798	-5.139	-20.084	-11.691	-12.386	-8.737	13.982	-14.451	-12.492
799	0.799	-8.838	-21.034	1.537	-11.807	-5.832	32.174	-10.392	-13.833
800	0.8	-12.335	-20.053	-0.36	-11.221	-4.473	15.732	-17.372	-10.186
801	0.801	-19.709	-22.546	-5.561	-8.702	-5.82	0.646	-10.612	-13.753
802	0.802	-20.672	-15.19	-13.468	-8.305	-10.653	-3.788	-16.629	-12.861
803	0.803	-18.14	-12.27	-9.17	-11.2	-10.066	-7.864	-17.41	-8.107
804	0.804	-5.923	-13.036	-15.497	-8.484	-11.793	-11.544	-18.002	-7.371
805	0.805	6.277	-0.824	-21.442	-11.191	-10.418	-8.257	-7.966	-13.051
806	0.806	-1.627	11.391	-22.375	-10.991	-10.011	-11.359	7.883	-12.509
807	0.807	-0.236	0.39	-29.128	-10.203	-11.152	-8.659	-7.04	-2.408
808	0.808	3.498	-12.543	-35.1	-8.823	-13.856	-6.151	-16.725	-0.994
809	0.809	-2.446	-0.305	-22.877	-6.105	-11.914	-3.834	-4.538	5.411
810	0.81	-18.476	-14.577	3.48	-5.701	-9.785	-18.74	-9.188	2.023
811	0.811	-25.388	-16.449	29.822	-10.54	-11.716	-12.949	-10.557	-5.236
812	0.812	-23.186	-21.604	6.026	-12.485	-7.452	-14.717	-11.718	1.606
813	0.813	-25.035	-16.899	-9.647	-18.476	-12.858	-22.665	-12.894	0.877
814	0.814	-23.212	-15.469	-6.935	-17.703	-9.359	-18.438	-9.799	-4.728
815	0.815	-27.774	-21.779	-14.489	-12.873	-9.922	-17.325	-12.701	-15.592
816	0.816	-26.347	-15.71	-12.184	-14.803	-5.836	-6.525	-10.178	-39.416
817	0.817	-40.598	-18.74	-18.579	-11.897	-12.784	-5.208	-7.863	-42.723
818	0.818	-30.835	-15.772	-12.779	-8.409	-9.868	-1.581	-11.345	-27.11
819	0.819	-22.071	-14.95	-14.536	-14.794	-12.36	-5.113	-11.93	-24.489
820	0.82	-17.37	-12.573	-9.906	-6.845	-6.726	-6.127	-14.83	-16.976
821	0.821	-15.954	-7.68	-11.278	-7.811	-7.288	-9.072	-13.474	-23.912
822	0.822	-12.206	-8.212	-10.136	-12.636	-6.69	-4.849	-15.795	-17.588
823	0.823	-20.445	-15.904	-16.139	-10.113	-9.575	-7.214	-18.698	-11.864
824	0.824	-15.11	-8.499	-8.778	-7.778	-7.041	-2.424	-19.843	-3.142
825	0.825	-6.098	-15.229	-17.647	-9.704	-9.346	-9.825	-17.908	-7.665
826	0.826	7.169	-17.706	-23.608	-9.102	-6.428	-10.825	-15.775	-17.65
827	0.827	-1.441	-13.602	-18.398	-0.189	-10.089	-15.107	-11.317	-13.937
828	0.828	-9.271	-18.404	-27.354	-11.975	-7.748	-11.068	-2.607	-7.903
829	0.829	-16.316	-8.302	-16.557	-16.597	-7.345	-14.563	-6.075	-4.811
830	0.83	-7.301	-15.417	-6.536	-12.317	-6.162	-21.923	-2.967	-5.785
831	0.831	-6.032	-8.998	12.965	-13.46	-4.202	-22.895	-9.734	-11.801
832	0.832	-11.147	-5.479	-1.203	-12.287	-5.732	-22.125	-8.958	-20.696
833	0.833	-0.213	-2.34	-14.027	-15.364	-7.647	-9.938	-1.584	-31.447
834	0.834	-10.167	-9.077	-21.038	-14.382	-3.953	9.408	-8.33	-18.37
835	0.835	-21.867	-9.808	-23.204	-20.373	-11.292	6.856	-5.776	-2.361
836	0.836	-23.293	-12.094	-25.19	-14.756	-10.31	18.423	-9.808	4.152
837	0.837	-18.921	-1.212	-23.499	-12.814	-9.325	20.52	-11.693	-1.59
838	0.838	-22.495	6.759	-18.913	-6.808	-10.087	22.429	-16.27	-13.853
839	0.839	-18.916	-9.069	-23.235	-12.413	-7.747	17.182	-8.433	-12.272
840	0.84	-19.802	-19.682	-24.449	-15.891	-8.307	12.545	-11.447	0.764
841	0.841	-22.632	-21.609	-6.498	-7.177	-7.713	-9.088	-16.22	5.985
842	0.842	-20.039	-12.885	31.978	-10.664	-9.44	-56.081	-13.681	-5.06
843	0.843	-17.639	-17.51	26.535	-5.445	-5.949	-102.893	-8.131	13.73
844	0.844	-16.994	-16.141	11.425	-2.545	-8.254	-72.489	-13.072	31.516
845	0.845	-12.277	3.434	-2.132	-5.057	-8.623	-22.533	-12.566	15.212
846	0.846	-8.167	-10.677	-14.538	-4.287	-11.314	-15.952	-15.532	-16.767
847	0.847	-7.723	-13.167	-33.366	-7.759	-9.365	-9.971	-8.63	-76.416
848	0.848	-8.049	-24.761	-30.206	-11.041	-7.809	-15.383	-9.684	-35.82
849	0.849	-9.166	-22.619	-14.648	-9.287	-9.736	-20.383	-5.532	1.171
850	0.85	-15.12	-24.539	-12.015	-14.12	-11.077	-15.892	-3.289	34.682
851	0.851	-24.755	-8.654	-14.61	-16.048	-10.875	-19.942	0.137	16.49
852	0.852	-21.052	-19.289	-17.015	-17.786	-10.286	-1.175	-5.905	11.062
853	0.853	-19.853	-13.477	-19.228	-11.972	-10.094	-4.453	-6.717	-34.418
854	0.854	-8.015	-22.182	-17.381	-11.195	-9.894	-7.48	-7.341	-4.063
855	0.855	-22.302	-20.643	-15.728	-11.769	-12.023	-4.679	-13.384	-31.718
856	0.856	-24.204	-22.01	-17.374	-15.058	-13.179	-2.114	-12.644	-77.093
857	0.857	-22.449	-25.692	-16.11	-21.643	-8.337	-4.429	-16.153	-71.038
858	0.858	-14.508	-22.229	-15.038	-8.486	-7.752	-2.321	-10.19	-21.024
859	0.859	1.344	-23.232	-11.645	-14.301	-8.333	-0.378	-9.467	-81.547
860	0.86	-0.818	-30.031	-10.748	-2.123	-11.235	-2.095	-4.661	-57.164
861	0.861	-10.545	-24.081	-7.896	2.502	-8.712	2.558	-2.759	-20.271
862	0.862	-19.299	-20.069	-8.709	-16.29	-9.091	-10.377	-1.041	-0.34
863	0.863	-17.774	-26.693	-12.838	-8.745	-10.24	-1.647	-4.547	17.926
864	0.864	-16.442	-25.954	-8.077	-6.446	-11.394	-0.087	-4.176	45.569
865	0.865	-7.56	-21.922	-8.723	-17.105	-11.774	-4.322	-9.031	30.439
866	0.866	-6.425	-14.016	-14.212	-15.182	-9.638	-5.477	-12.339	16.856
867	0.867	-9.539	-8.814	-14.862	-16.93	-6.918	0.545	-16.421	45.843
868	0.868	5.156	0.064	-11.648	-12.297	-8.852	-2.523	-13.913	49.494
869	0.869	-5.486	-1.134	-11.14	-16.567	-5.947	-3.464	-15.278	-1.999
870	0.87	-11.283	-10.829	-13.731	-4.782	-7.877	-5.942	-8.707	-53.71
871	0.871	-27.142	-14.532	-13.417	-15.83	-7.485	-6.688	-7.753	20.171
872	0.872	-33.51	-15.718	-16.39	-11.602	-8.257	-3.203	-8.536	29.971
873	0.873	-35.427	-12.661	-11.233	-15.319	-7.486	-2.639	-19.179	-50.797
874	0.874	-40.637	-5.93	-11.884	-14.197	-6.135	-6.712	-9.119	-126.727
875	0.875	-23.204	-6.74	-10.013	-19.465	-6.721	-10.245	-12.796	-77.43
876	0.876	-20.867	-9.107	-1.18	-4.8	-7.885	-9.947	-13.946	-32.717
877	0.877	-22.978	-4.312	13.07	-15.48	-8.471	-12.159	-12.967	-24.549
878	0.878	-24.895	-6.289	-8.283	-13.571	-8.286	-15.904	-13.92	-2.397
879	0.879	-23.142	-11.755	-11.052	-11.873	-10.427	-16.323	-9.65	-8.88
880	0.88	-27.795	-0.95	-13.611	-10.364	-10.047	-15.933	-8.877	-14.827
881	0.881	-20.655	-5.634	-15.963	-6.137	-7.923	-13.936	-6.932	-20.199
882	0.882	-16.997	-12.831	-9.581	-7.324	-7.732	-18.886	-16.986	-45.321
883	0.883	-18.197	-6.474	-15.403	-10.833	-7.551	-8.633	-24.128	-40.843
884	0.884	-15.155	-14.824	-17.167	-3.508	-3.885	7.427	-30.479	-44.891
885	0.885	-12.304	-9.633	-12.544	-4.513	-6.415	1.229	-26.956	-26.083
886	0.886	-9.851	-12.568	-13.921	-5.32	-10.885	-8.291	-32.141	25.451
887	0.887	-1.005	-8.336	-7.563	-12.698	-6.834	-9.9	-41.011	121.902
888	0.888	-4.555	-13.966	-6.441	-13.688	-10.335	-17.714	-51.817	29.848
889	0.889	2.748	-7.394	-16.158	-14.489	-13.641	-39.281	-35.925	-5.716
890	0.89	7.537	0.51	-22.594	-13.759	-7.072	-54.856	-21	26.834
891	0.891	4.984	-6.882	-28.63	-11.88	-9.985	-35.031	8.045	17.006
892	0.892	-2.407	-13.69	-36	-8.634	-5.732	-11.74	70.566	-9.65
893	0.893	-5.335	-14.49	-35.028	-9.247	-11.357	-2.423	79.489	14.769
894	0.894	-18.507	-23.423	-32.519	-15.082	-11.946	-5.132	38.868	22.171
895	0.895	-8.834	-17.438	-20.353	-9.492	-13.896	-2.566	16.831	15.648
896	0.896	-14.045	-18.405	5.923	-20.355	-9.848	-4.778	10.279	-2.516
897	0.897	-18.681	-17.458	62.586	-15.724	-8.505	-2.543	16.304	-7.94
898	0.898	-8.607	-16.698	38.153	-17.088	-8.901	7.23	21.752	-63.55
899	0.899	-17.503	-19.041	1.156	-10.719	-11.82	2.056	-3.373	-56.227
900	0.9	-18.658	-18.481	-5.461	-11.901	-7.389	0.544	-26.172	-22.741
901	0.901	-13.432	-13.854	-11.498	-8.832	-9.16	-0.782	-30.187	-16.705
902	0.902	-24.276	-8.434	-16.763	-13.302	-4.348	-20.287	-33.815	-22.106
903	0.903	-17.111	-9.015	-11.377	-12.36	-11.722	-62.795	-23.713	3.057
904	0.904	-13.425	-3.008	-16.429	-13.159	-6.91	-68.733	-20.582	-38.174
905	0.905	-9.921	1.054	-11.979	-10.858	-9.452	-18.748	-17.846	-99.106
906	0.906	-6.811	-6.874	-16.034	-7.4	-8.702	14.794	-15.31	-42.231
907	0.907	-7.777	-9.969	-19.705	-9.379	-9.318	33.043	-17.62	-49.602
908	0.908	5.395	-12.883	-16.403	-5.365	-7.421	5.41	-11.223	-16.086
909	0.909	3.493	-15.403	-19.486	-2.878	-6.879	-9.651	-17.011	26.562
910	0.91	-1.699	-9.797	-16.762	-2.507	-10.402	-5.165	-18.739	65.289
911	0.911	-12.702	-11.743	-14.234	-9.072	-11.782	-17.522	-23.378	-10.318
912	0.912	-28.544	-21.811	-16.547	-23.75	-12.189	-6.282	-22.027	-64.413
913	0.913	-26.391	-23.166	-18.669	-8.832	-11.053	-3.02	-23.194	24.533
914	0.914	-24.43	-24.327	-24.47	-14.631	-8.362	-6.146	-17.202	12.846
915	0.915	-19.192	-27.799	-22.724	-12.896	-9.158	7.943	-14.116	2.134
916	0.916	-23.82	-24.677	-18.077	-17.573	-8.98	0.31	-11.229	-7.647
917	0.917	-30.974	-23.693	-13.811	-10.439	-7.648	-6.768	-15.497	-16.481
918	0.918	-29.788	-10.529	-10.117	-9.32	-7.086	-4.755	-13.201	-8.284
919	0.919	-23.75	-24.07	-8.919	-8.183	-10.589	-18.422	-12.641	13.834
920	0.92	-20.642	-15.352	-5.777	-7.229	-7.317	-9.828	-8.013	20.407
921	0.921	-25.468	-13.805	-10.57	-0.441	-6.949	7.494	-9.765	26.366
922	0.922	-21.206	-3.754	-9.765	0.36	-4.258	19.047	-15.591	20.977
923	0.923	-23.51	-10.154	-10.537	-1.915	-7.754	4.104	-10.006	15.974
924	0.924	-18.648	-11.322	-9.975	-1.289	-5.638	33.069	-10.63	2.382
925	0.925	-12.621	-10.338	-10.589	-5.902	-10.099	45.37	-13.957	-51.888
926	0.926	-10.246	-13.249	-10.024	-13.631	-7.215	26.499	-9.934	-73.95
927	0.927	-21.025	-10.75	-8.674	-16.699	-8.584	2.571	-7.476	-93.821
928	0.928	-22.52	-9.983	-16.012	-11.822	-5.306	-25.801	-0.166	-75.568
929	0.929	-9.501	-14.825	-16.982	-17.778	-10.148	-52.205	5.014	-25.583
930	0.93	2.735	-14.26	-17.951	-20.058	-12.093	-90.055	-5.89	-18.98
931	0.931	-1.881	-12.542	-23.963	-21.965	-12.684	-85.184	-10.205	-12.945
932	0.932	5.294	-16.062	-24.746	-18.657	-6.883	-145.037	-16.65	-7.488
933	0.933	17.119	-15.751	-24.168	-15.741	-10.948	-104.528	-22.716	-2.433
934	0.934	-0.291	-16.216	-23.597	-7.821	-6.115	-67.618	-28.012	-6.853
935	0.935	-2.596	-17.447	-17.017	-13.837	-9.401	-34.18	-21.318	-10.886
936	0.936	-8.976	-22.552	-7.351	-14.808	-12.307	-3.851	-15.379	-22.063
937	0.937	0.706	-19.326	4.443	-13.805	-7.469	1.499	-13.109	-18.691
938	0.938	-15.158	-22.272	9.087	-5.817	-9.407	6.427	-6.591	-9.254
939	0.939	-13.029	-14.373	10.449	1.586	-12.314	1.878	-0.657	-0.898
940	0.94	-22.708	-13.244	-1.359	6.435	-12.704	5.846	1.629	1.611
941	0.941	-20.956	-14.265	-6.007	-1.533	-15.027	2.108	-0.326	-5.351
942	0.942	-25.595	-11.432	-1.754	-15.483	-9.411	6.355	-6.331	-3.247
943	0.943	-29.864	-8.965	-8.146	-13.523	-10.562	9.648	-2.231	-5.255
944	0.944	-31.053	-19.644	-9.3	-18.703	-6.881	6.565	-11.695	-7.031
945	0.945	-37.081	-15.43	-8.315	-17.101	-7.262	-1.746	-12.9	-2.403
946	0.946	-25.304	-9.071	-19.114	-24.218	-11.32	5.84	-11.821	-1.078
947	0.947	-23.791	-15.111	-20.407	-27.879	-11.696	12.848	-8.819	13.186
948	0.948	-19.388	-13.801	-21.472	-19.54	-4.324	36.302	-13.751	18.928
949	0.949	-18.072	-8.621	-3.424	-12.145	-3.343	33.231	-14.617	10.118
950	0.95	-16.976	-9.637	-0.908	-9.201	1.514	30.536	-21.698	-1.386
951	0.951	-13.557	-12.188	-3.252	-15.163	-2.725	7.319	-19.497	-9.377
952	0.952	-16.697	-16.281	-9.668	-7.771	-8.318	-8.372	-14.759	-8.061
953	0.953	-15.789	-16.884	-19.383	-2.902	-3.46	-11.114	-11.554	-27.644
954	0.954	-15.061	-12.252	-28.112	-5.38	-4.023	-13.691	-7.564	-30.367
955	0.955	-17.44	-15.155	-29.677	-3.018	-8.062	-20.727	-7.248	-2.164
956	0.956	-6.65	-10.304	-22.533	7.858	-0.103	-18.608	-1.901	-28.568
957	0.957	-11.348	-0.221	-21.386	6.34	3.407	-12.794	-3.895	-45.611
958	0.958	-21.476	-4.458	-17.915	-3.699	0.339	-11.047	-7.239	-23.748
959	0.959	-9.719	-3.283	-14.829	-18.001	-2.539	-15.713	-5.53	-15.4
960	0.96	-11.33	-4.435	-10.003	-31.532	-15.67	-17.122	0.236	-17.868
961	0.961	-18.572	-5.39	-7.492	-36.743	-17.581	-8.253	4.261	-10.837
962	0.962	-19.84	-6.338	-6.721	-32.091	-12.331	9.75	-0.615	-17.235
963	0.963	-16.461	-12.335	-8.653	-13.32	-16.953	7.222	-6.655	-11.489
964	0.964	-4.764	-19.7	-5.36	-0.542	-12.667	4.844	-7.476	-9.718
965	0.965	-3.33	-24.56	-7.103	11.075	-16.316	28.172	-9.442	-5.063
966	0.966	0.841	-11.402	-15.034	4.691	-7.964	31.179	-18.171	-9.324
967	0.967	-18.79	-1.711	-21.022	14.371	-8.902	22.767	-7.35	-0.436
968	0.968	-21.581	-3.443	-30.673	-1.5	-9.842	9.938	-11.619	-3.941
969	0.969	-8.862	-14.444	-31.807	-12.157	-9.046	-6.309	-15.296	-0.863
970	0.97	-15.858	-15.781	-28.296	-25.705	-9.796	-29.686	-16.452	-7.642
971	0.971	-17.998	-12.064	-12.213	-37.901	-9.193	-57.919	-9.08	-11.906
972	0.972	-27.671	-13.18	8.892	-42.551	-13.818	-61.555	-6.158	-12.688
973	0.973	-25.935	-18.355	23.023	-35.398	-12.057	-37.687	-3.613	-10.776
974	0.974	-24.425	-33.01	25.542	-15.854	-12.425	-21.957	-4.362	-15.446
975	0.975	-25.808	-13.794	4.454	-1.725	-5.053	-13.505	-6.273	-24.391
976	0.976	-24.649	-11.216	-3.863	-4.246	-10.26	4.545	2.454	-30.864
977	0.977	-18.651	-18.128	-16.629	-20.523	-11.211	-6.894	-10.674	-17.782
978	0.978	-17.679	-24.457	-18.941	-18.424	-15.45	-34.478	-12.384	1.503
979	0.979	-6.821	-18.598	-21.066	-12.637	-9.82	-8.136	5.076	14.246
980	0.98	0.365	-6.351	-11.383	-0.467	-7.87	29.576	-6.489	-6.832
981	0.981	12.205	-4.74	-16.598	7.432	-9.793	85.074	-8.584	-15.116
982	0.982	4.303	17.008	-15.035	6.041	-11.525	-26	-10.485	-17.59
983	0.983	5.696	13.986	-13.661	20.337	-6.668	-73.585	-12.199	-15.229
984	0.984	-6.04	-5.683	-20.022	18.388	-11.297	-59.15	-7.534	-13.062
985	0.985	-1.334	-3.105	-6.836	-0.962	-7.219	-45.833	-17.566	-11.099
986	0.986	-5.542	-14.651	-8.548	-34.431	-10.698	-33.835	-23.912	-9.334
987	0.987	-6.688	-29.498	-13.164	-47.968	-5.269	-1.108	-15.539	-17.253
988	0.988	-12.67	-35.243	-20.287	-35.577	-5.84	-10.778	-12.386	-12.984
989	0.989	-11.707	-29.957	-16.582	-1.503	-7.765	-19.476	-19.103	-11.791
990	0.99	-26.422	-6.083	-17.721	30.437	-3.69	-43.687	-18.264	-5.75
991	0.991	-28.566	-2.734	-16.744	9.717	-9.491	-50.84	-10.857	1.642
992	0.992	-22.765	-24.555	-15.773	-24.375	-10.257	-30.738	-13.715	12.506
993	0.993	-14.061	-32.821	-18.28	-37.964	-8.308	-24.59	-14.444	-9.141
994	0.994	-25.121	-25.212	-19.056	-42.055	-8.876	-19.099	-8.782	-24.797
995	0.995	-17.99	-27.502	-22.536	-23.311	-8.277	-34.11	-2.162	-22.071
996	0.996	-16.845	-12.553	-21.965	-6.28	-7.874	-29.609	-2.895	-14.509
997	0.997	-10.831	-6.686	-17.919	-3.183	-11.156	-17.195	-5.167	-12.171
998	0.998	-13.888	-4.891	-12.127	-22.932	-7.082	1.607	-8.602	-14.275
999	0.999	-1.09	-3.301	-4.796	-15.4	-11.905	4.927	-10.506	-8.456
1000	1	-6.292	-13.333	4.1	-13.086	-7.25	8.018	-15.897	-3.226
1001	1.001	-20.574	-12.15	2.931	-10.95	-8.978	22.106	-26.707	-11.167
1002	1.002	-14.733	-13.285	3.889	-9.005	-6.457	19.538	-28.217	-15.429
1003	1.003	-19.913	-20.618	-8.885	-14.22	-8.785	17.202	-18.108	-14.267
1004	1.004	-8.817	-23.503	-14.108	-15.75	-11.688	27.81	-11.669	-10.8
1005	1.005	-15.912	-29.489	-9.454	-11.478	-10.532	18.023	-3.297	-13.913
1006	1.006	-12.164	-35.079	-13.701	-5.071	-11.704	19.625	-8.47	-16.811
1007	1.007	-6.08	-31.551	-14.835	-3.898	-11.517	21.064	-9.379	-19.336
1008	1.008	-15.682	-21.439	-11.315	-0.79	-7.072	10.914	-17.246	-15.294
1009	1.009	-9.232	-14.271	-10.318	-1.752	-10.373	19.736	-9.83	-7.36
1010	1.01	-3.177	-10.608	-13.199	-4.293	-7.484	1.661	-6.86	-8.321
1011	1.011	4.224	-14.115	-10.667	-6.637	-8.864	-36.908	-6.019	-11.215
1012	1.012	-10.418	-4.452	-16.263	-11.481	-6.565	-9.247	1.41	-5.193
1013	1.013	-3.945	7.359	-15.662	-5.466	-9.481	25.973	8.256	-12.537
1014	1.014	1.949	15.28	-12.36	-11.052	-7.563	39.509	0.385	-13.487
1015	1.015	-17.323	-3.503	-11.768	-9.082	-9.511	35.423	-4.789	-12.692
1016	1.016	-19.752	-11.07	-13.115	-13.683	-8.751	16.638	-3.805	-13.431
1017	1.017	-21.989	-4.107	-19.503	-4.758	-6.824	-21.126	-9.862	-11.468
1018	1.018	-36.839	-10.484	-16.996	1.656	-3.153	-66.654	-13.955	-8.151
1019	1.019	-42.585	-8.547	-14.685	-11.503	-8.577	-84.908	-13.37	-6.392
1020	1.02	-44.231	-17.265	-8.115	-9.781	-5.098	-46.274	-17.994	-7.731
1021	1.021	-48.784	-18.823	-5.591	-8.25	-4.524	-41.362	-16.234	-9.074
1022	1.022	-27.004	-14.576	-1.505	-9.61	-5.106	-45.956	-24.148	-8.677
1023	1.023	1.36	-20.969	-4.946	-18.508	-8.599	-42.015	-10.969	-14.667
1024	1.024	-2.208	-22.136	-9.553	-21.975	-8.221	-76.156	-9.213	-12.144
1025	1.025	-19.132	-23.117	-10.107	-18.851	-11.136	-144.938	-4.562	-9.815
1026	1.026	-15.936	-16.349	-11.465	-12.051	-9.201	-75.94	-11.719	-16.395
1027	1.027	-24.156	-15.593	-14.776	-6.029	-11.139	-13.513	-8.031	-18.91
1028	1.028	-31.608	-10.001	-13.649	-11.616	-9.02	27.039	-11.508	-16.574
1029	1.029	-19.914	-14.857	-14.842	-12.151	-10.964	48.987	-12.455	-8.615
1030	1.03	-17.695	-19.509	-16.816	-2.045	-9.612	42.316	-9.509	-18.264
1031	1.031	-19.537	-23.566	-21.678	-3.343	-8.451	11.874	-11.987	-14.584
1032	1.032	-17.715	-23.946	-19.768	-9.682	-10.964	-15.818	-7.899	-8.589
1033	1.033	-35.062	-16.58	-20.368	-15.647	-11.742	-31.028	-4.387	-7.628
1034	1.034	-37.325	-9.217	-16.32	-22.965	-7.287	-17.61	-11.713	-4.737
1035	1.035	-22.396	-12.123	-12.856	-29.704	-4	-13.648	-10.725	-7.258
1036	1.036	2.808	-6.135	-5.502	-25.437	-10.575	-10.041	-11.504	-8.037
1037	1.037	6.153	-8.477	-8.596	-16.534	-8.067	-0.021	-12.311	-3.204
1038	1.038	9.3	-10.439	-3.766	-15.384	-10.386	-9.302	-7.515	-13.277
1039	1.039	12.026	-12.399	-6.306	-8.024	-12.321	4.813	-10.863	-17.54
1040	1.04	9.511	-3.521	-8.658	6.725	-7.677	-23.47	-3.164	-13.873
1041	1.041	2.542	0.152	-10.615	8.917	-10.575	-4.731	-2.207	-12.72
1042	1.042	0.406	-8.176	-13.919	3.139	-11.93	5.338	-8.978	-13.688
1043	1.043	17.828	-13.421	-11.032	-9.046	-10.578	52.395	-11.488	-10.788
1044	1.044	15.503	-0.661	-15.881	-10.592	-13.483	18.943	-10.7	-10.037
1045	1.045	0.585	-12.861	-5.831	-29.369	-11.547	24.951	-11.267	-7.754
1046	1.046	-12.953	-20.799	-7.201	-26.842	-8.839	30.344	-17.249	-11.276
1047	1.047	-28.81	-19.427	-10.9	-15.2	-9.614	15.226	-11.624	-11.881
1048	1.048	-9.635	-10.492	-2.595	-0.261	-10.388	10.739	-2.128	-5.319
1049	1.049	-7.106	-2.139	-5.706	-2.163	-6.125	14.816	-0.963	-11.336
1050	1.05	-18.688	-1.147	-6.693	-14.323	-9.035	18.602	-6.965	-13.667
1051	1.051	-12.279	-11.982	-10.966	-18.934	-7.677	-5.061	-12.197	-20.254
1052	1.052	-21.973	-13.337	-23.175	-11.74	-4.386	-51.982	-13.179	-21.045
1053	1.053	-34.212	-12.181	-28.43	-15.382	-7.283	-32.002	-15.708	-15.457
1054	1.054	-29.64	-8.712	-33.131	-14.204	-5.348	23.003	-11.648	-11.997
1055	1.055	-31.056	-20.538	-26.017	-17.31	-5.737	30.451	-13.563	-7.363
1056	1.056	-29.971	-34.874	-27.213	-4.543	-5.541	-2.969	-16.831	-13.957
1057	1.057	-24.042	-29.074	-28.409	-9.768	-6.891	-21.108	-25.72	-7.985
1058	1.058	-18.888	-2.766	-14.515	-14.412	-7.66	-26.47	-22.028	-5.679
1059	1.059	-4.256	8.44	-4.851	1.457	-9.196	-31.46	-23.177	-5.111
1060	1.06	-2.205	5.157	0.34	-9.172	-8.603	-44.976	-17.929	-9.76
1061	1.061	-23.563	-10.515	-1.234	-18.845	-9.558	-65.711	-22.742	-15.195
1062	1.062	-37.756	-30.26	-8.425	-24.055	-12.452	-54.568	-23.488	-8.629
1063	1.063	-30.314	-17.475	-4.787	-13.008	-9.727	-44.565	-19.399	-11.149
1064	1.064	-14.162	-24.421	-5.993	-11.634	-8.553	-35.326	-8.541	-13.486
1065	1.065	-20.634	-18.044	-6.998	-12.81	-8.344	-27.072	15.274	-21.439
1066	1.066	-18.8	-20.021	-7.995	-4.502	-6.982	-19.62	59.988	-18.352
1067	1.067	-6.706	-25.292	-5.507	-7.622	-9.484	-12.742	29.62	-11.588
1068	1.068	-14.743	-20.69	-9.612	-0.889	-10.246	-14.897	-9.082	-9.076
1069	1.069	-33.622	-19.399	-9.063	5.068	-9.453	-16.735	-24.168	-8.301
1070	1.07	-31.223	-18.286	-17.811	-7.166	-8.667	9.65	-19.698	-13.148
1071	1.071	-38.303	-14.884	-16.684	-19.382	-10.974	13.396	-15.619	-13.722
1072	1.072	-40.53	-18.04	-19.82	-20.937	-7.09	3.387	-11.925	-13.131
1073	1.073	-30.938	-20.995	-13.08	-16.705	-5.72	-5.852	-8.622	-10.594
1074	1.074	-22.287	-20.279	-10.587	-7.814	-3.385	8.326	-5.504	-12.919
1075	1.075	-14.413	-9.658	-9.85	0.498	-9.178	21.14	-8.183	-10.793
1076	1.076	-13.132	0.38	-5.063	-2.623	-9.939	18.795	-10.662	-13.507
1077	1.077	-4.315	-6.015	-5.683	-17.36	-5.084	8.197	-17.597	-11.586
1078	1.078	3.921	-12.026	-9.789	-28.034	-8.357	6.379	-28.212	-8.117
1079	1.079	-1.388	-15.128	-4.976	-18.384	-8.922	4.767	-30.126	-6.772
1080	1.08	-6.286	-18.034	-10.995	-20.124	-9.288	-3.04	-31.847	-7.948
1081	1.081	3.322	-17.235	-13.333	-9.082	-12.567	-13.004	-17.5	-9.126
1082	1.082	-5.652	-9.856	-16.829	-4.856	-7.717	-19.323	-19.416	-8.73
1083	1.083	-4.547	-16.601	-16.252	-3.745	-9.639	-27.625	-17.646	-3.872
1084	1.084	5.045	-22.571	-16.825	-12.1	-7.886	-20.267	-6.585	-8.7
1085	1.085	-14.554	-13.631	-21.65	-9.026	-11.35	-23.138	6.406	-9.255
1086	1.086	-28.709	-14.765	-23.566	-23.777	-3.971	-23.891	22.296	-8.647
1087	1.087	-26.196	-15.703	-16.966	-13.158	-9.182	-36.063	28.703	-12.11
1088	1.088	-5.08	-14.718	-7.287	-11.247	-8.196	-20.166	34.524	-11.691
1089	1.089	3.252	-6.769	-0.916	-12.989	-8.95	-9.519	8.22	-8.775
1090	1.09	-9.516	-5.783	-9.251	-14.48	-11.257	-15.317	-18.082	-6.828
1091	1.091	-7.217	-4.794	-14.507	-7.271	-10.651	-38.148	-21.352	-12.614
1092	1.092	-13.641	-10.771	-11.612	-16.175	-8.695	-28.846	-24.435	-6.997
1093	1.093	-4.006	-18.105	-15.865	-15.054	-6.936	-14.713	-27.133	-10.494
1094	1.094	-5.757	-11.32	-13.528	-5.379	-10.403	8.533	-19.581	-8.553
1095	1.095	-23.197	-13.811	-12.949	-1.661	-7.105	24.191	-17.261	-5.636
1096	1.096	-25.548	-17.869	-5.598	-7.671	-7.484	21.465	-15.134	-10.445
1097	1.097	-23.448	-24.455	-7.343	-13.138	-11.155	34.208	-17.077	-15.047
1098	1.098	-25.403	-21.936	-6.376	-22.853	-10.763	-0.877	-11.846	-15.574
1099	1.099	-30.63	-14.581	-2.103	-13.981	-4.183	-76.616	-7.189	-18.05
1100	1.1	-29.101	-5.689	-4.425	-12.786	-9.017	-87.524	-8.532	-14.727
1101	1.101	-7.463	-4.536	-11.012	-11.818	-8.245	-38.241	-7.375	-13.554
1102	1.102	14.385	-3.566	-5.035	-12.815	-10.578	6.374	-6.238	-9.877
1103	1.103	22.683	-2.648	2.289	-3.12	-7.106	-1.881	-5.31	-9.495
1104	1.104	9.886	-0.185	-12.435	13.909	-7.702	-38.944	-20.051	-16.078
1105	1.105	7.553	-9.112	-18.823	7.01	-9.465	-19.059	-13.703	-15.091
1106	1.106	-3.111	-17.453	-20.738	0.681	-10.841	-13.111	-11.811	-5.377
1107	1.107	-5.056	-5.667	-15.49	-5.087	-10.478	-18.612	-13.612	-14.241
1108	1.108	-13.757	5.355	-32.897	-6.831	-11.678	-13.681	-15.225	-13.041
1109	1.109	-12.197	-13.423	-11.785	-24.283	-12.877	-0.245	-16.633	-13.983
1110	1.11	-19.314	-10.898	-20.064	-17.369	-10.214	28.685	-15.521	-5.077
1111	1.111	-22.97	-8.564	-12.444	-28.09	-8.135	39.809	-16.738	-11.108
1112	1.112	-4.974	-19.193	-10.056	-30.091	-11.474	36.416	-9.442	-14.231
1113	1.113	-7.494	-21.118	-3.634	-24.91	-11.14	39.432	-4.657	-11.319
1114	1.114	-23.73	1.738	-9.43	-1.171	-10.798	42.07	-7.22	-8.8
1115	1.115	-25.837	4.837	-14.665	-4.568	-5.049	39.492	-11.307	-14.453
1116	1.116	-27.738	-3.476	-16.213	-1.528	-10.72	4.424	-16.143	-13.944
1117	1.117	-22.459	-5.976	-9.05	12.676	-7.296	-71.262	-10.118	-15.936
1118	1.118	-23.941	1	-12.719	10.244	-10.657	-169.009	-15.749	-15.455
1119	1.119	-13.813	-13.901	-4.407	-5.945	-10.137	-103.22	-19.294	-7.632
1120	1.12	-12.582	3.514	-5.39	-20.806	-9.821	-43.61	-16.076	-20.867
1121	1.121	-20.847	-17.603	-2.509	-30.514	-8.549	-11.073	-12.08	-22.582
1122	1.122	-11.159	-20.333	-8.518	-14.636	-10.755	-1.176	-11.757	-27.194
1123	1.123	-14.824	-17.859	-20.698	-29.555	-11.227	7.741	-6.403	-8.414
1124	1.124	-18.307	-43.626	-11.953	-27.584	-10.927	-0.377	-13.044	-5.891
1125	1.125	-21.393	-33.57	-0.88	-8.133	-11.782	21.696	-13.881	-3.593
1126	1.126	-8.609	-36.655	-13.81	-0.503	-12.641	28.295	-14.712	-1.478
1127	1.127	-13.805	-28.344	-12.037	1.87	-12.543	10.116	-8.198	-3.418
1128	1.128	-18.43	-25.831	-23.036	-8.768	-8.954	15.525	-5.756	-5.185
1129	1.129	-25.566	-28.152	-24.35	-30.092	-13.899	10.478	-5.056	2.715
1130	1.13	-13.754	-47.32	-23.135	-27.437	-3.942	6.009	-8.6	-4.477
1131	1.131	-12.216	-39.809	-24.243	5.977	-5.408	-6.419	-5.348	-21.537
1132	1.132	-22.283	-32.873	-23.231	10.367	-9.197	4.755	-10.78	-23.898
1133	1.133	-7.979	-22.266	-26.111	-10.445	-8.143	1.442	-10.204	-13.29
1134	1.134	-29.263	-20.382	-21.849	-21.773	-11.36	-14.202	-12.143	-23.017
1135	1.135	-31.957	-11.728	-19.542	-4.82	-14.38	-5.868	-8.083	-24.823
1136	1.136	-29.438	-10.206	-12.979	-14.123	-10.233	-8.429	-8.466	-16.947
1137	1.137	-45.704	-3.062	-1.565	-5.755	-12.083	-13.503	-6.135	-21.277
1138	1.138	-30.794	-4.241	12.764	-23.5	-14.514	-6.55	-4.975	-12.439
1139	1.139	-24.957	-10.262	3.117	-58.513	-11.151	-8.679	-10.985	-11.334
1140	1.14	-5.58	-7.177	11.854	-33.343	-15.917	-29.95	-8.534	-14.492
1141	1.141	-3.066	-8.158	-11.934	7.869	-13.131	-21.608	-6.319	0.152
1142	1.142	-5.396	-14.172	-21.974	24.276	-10.728	-14.059	-11.255	10.727
1143	1.143	-20.896	-9.929	-25.03	-21.245	-9.463	-7.079	-8.031	-6.745
1144	1.144	-14.507	-12.294	-10.871	-51.68	-4.716	-13.452	-4.002	-13.767
1145	1.145	-20.342	-7.484	-3.281	-13.031	-5.383	-19.226	-6.142	-23.502
1146	1.146	-25.604	-2.867	-5.572	22.1	-3.722	-14.001	-7.497	-34.205
1147	1.147	-33.58	-8.318	-11.91	17.595	-6.321	-12.464	-14.841	-36.202
1148	1.148	-23.552	-0.422	-17.684	13.477	-5.045	-11.065	-13.858	-16.911
1149	1.149	-4.027	9.218	-8.962	-43.294	-8.027	-12.115	-14.798	-14.469
1150	1.15	4.266	0.284	-4.318	-18.963	-7.704	-18.097	-8.774	1.717
1151	1.151	-3.298	-17.734	2.82	3.03	-1.969	-17.144	1.864	3.788
1152	1.152	-5.637	20.751	-0.877	-30.561	-4.362	-14.208	8.955	5.655
1153	1.153	-7.774	15.313	-14.051	-12.531	-6.363	-13.353	-2.946	3.846
1154	1.154	-9.722	-9.863	-22.767	-62.624	-4.489	-14.066	1.634	-13.64
1155	1.155	2.427	-23.441	-27.426	-42.825	-8.608	-13.448	0.225	-25.314
1156	1.156	-2.268	-27.53	-23.177	-12.544	-9.046	-15.333	6.569	-27.506
1157	1.157	-9.494	-23.869	-8.881	15.014	-1.741	-8.692	0.546	-21.75
1158	1.158	-5.87	-6.853	-3.093	30.087	-7.008	-0.671	-6.835	-9.615
1159	1.159	-21.571	-16.157	-18.995	43.62	-4.146	-7.9	-11.695	4.653
1160	1.16	-2.421	-24.516	-38.154	39.353	-4.957	-8.685	-3.774	22.022
1161	1.161	0.072	-37.31	-30.593	12.675	-9.048	-9.278	-6.881	5.733
1162	1.162	-6.908	-39.641	-9.478	-11.215	-9.651	-6.85	-11.73	-21.974
1163	1.163	-17.529	-29.022	10.26	10.729	-15.67	1.13	-14.249	-18.338
1164	1.164	-3.954	-15.489	17.803	36.206	-6.778	4.3	-26.427	12.582
1165	1.165	-19.812	-13.747	1.536	-15.275	-7.944	-6.489	-31.638	24.925
1166	1.166	-30.443	-18.394	-4.86	-111.745	-8.906	-16.589	-26.976	6.109
1167	1.167	-28.496	-14.167	-10.666	-98.528	-4.065	-10.339	-22.697	37.04
1168	1.168	-30.204	-2.381	-1.948	-62.851	-15.473	-14.057	-18.977	32.932
1169	1.169	-41.191	-0.849	-0.393	-30.228	-7.521	-24.062	-17.776	-8.71
1170	1.17	-19.453	12.094	-4.622	19.083	-0.343	-20.565	-12.515	-91.953
1171	1.171	15.054	6.847	-13.486	-25.656	-9.224	-21.709	-11.502	-80.171
1172	1.172	10.665	14.751	-31.446	-1.291	-3.192	-20.735	-7.194	-47.679
1173	1.173	23.128	-4.042	-38.981	-38.236	-4.124	-21.634	-7.915	-37.828
1174	1.174	11.968	-21.866	-36.694	-71.747	-10.858	-11.855	-5.922	-11.118
1175	1.175	8.73	-28.87	-26.089	-41.404	-13.334	-12.977	-13.227	-19.239
1176	1.176	-13.074	-5.46	-16.458	-13.72	-5.934	-14.228	-6.406	-26.582
1177	1.177	-4.68	-21.149	-18.233	11.466	-10.726	-6.864	-5.582	-6.639
1178	1.178	-12.168	-29.468	-26.176	34.255	0.741	-5.751	-9.592	-0.624
1179	1.179	-9.799	-21.907	-30.442	46.538	-3.842	-6.361	-16.117	-6.027
1180	1.18	-7.632	-0.798	-29.28	42.71	-2.431	6.079	-27.481	-11.034
1181	1.181	-13.406	-9.123	-18.45	32.419	-6.042	4.648	-28.976	-6.558
1182	1.182	-15.115	-1.56	-2.582	54.116	-7.133	-18.942	-30.28	-10.618
1183	1.183	-35.794	0.805	12.302	34.309	0.285	-56.605	-21.33	0.604
1184	1.184	-38.453	-5.521	21.961	-4.15	-4.485	-21.349	-10.445	3.904
1185	1.185	-40.92	-22.891	13.24	-54.051	-12.35	28.861	-9.046	-5.381
1186	1.186	-33.886	-29.823	-1.08	-100.86	-9.181	22.077	-5.327	2.942
1187	1.187	-40.2	-27.635	-6.873	-82.679	-12.003	-8.489	-1.803	-9.805
1188	1.188	-38.192	-21.753	-19.052	-32.731	-2.244	-3.219	1.335	-16.727
1189	1.189	-25.907	-23.43	-14.369	-26.102	-3.323	-8.377	16.084	-10.282
1190	1.19	-14.771	-21.834	-13	-7.853	-9.233	-12.961	26.762	-8.278
1191	1.191	-10.403	-20.441	-21.905	19.983	-10.112	-8.928	13.245	-9.973
1192	1.192	-9.155	-24.084	-30.267	5.13	-24.728	-5.165	-13.042	-17.894
1193	1.193	-19.93	-6.057	-22.943	9.793	-18.246	5.049	-31.787	-19.234
1194	1.194	1.77	-13.574	-25.872	13.978	-20.081	2.11	-35.047	-12.845
1195	1.195	-7.485	-15.872	-14.452	32.812	-18.239	27.673	-31.917	-11.679
1196	1.196	-4.737	-13.725	-22.378	-11.887	-13.493	17.501	-29.174	-12.637
1197	1.197	-7.214	-11.769	-9.402	-17.799	-14.742	-29.639	-26.631	-13.595
1198	1.198	-18.805	-10.015	2.796	-12.283	-10.967	-103.609	-24.289	-3.898
1199	1.199	-12.383	-8.443	10.734	-17.222	-14.35	-54.218	-13.621	-7.536
1200	1.2	-18.12	-12.662	17.897	-3.605	-9.032	-9.474	11.557	-13.495
1201	1.201	-2.188	-8.964	3.583	25.504	-6.033	-1.313	56.288	-3.756
1202	1.202	-0.012	-17.297	-2.204	51.913	-8.45	-8.61	62.319	-2.521
1203	1.203	-1.919	-18.241	-7.421	41.9	-6.028	-1.994	23.651	-3.608
1204	1.204	3.293	-7.405	-15.366	13.703	-9.415	-7.984	-1.485	-13.217
1205	1.205	-1.376	-20.417	-22.542	-27.864	-9.904	-2.551	-5.914	-9.485
1206	1.206	-2.739	-29.169	-8.238	-22.36	-8.073	-7.615	-18.283	-12.942
1207	1.207	-17.08	-18.164	-10.184	-97.916	-9.344	-30.489	-14.587	-11.966
1208	1.208	-42.255	-11.046	-8.434	-86.956	-6.934	-51.203	-17.863	-12.913
1209	1.209	-45.546	-7.383	-19.451	61.205	-7.247	-77.534	-20.952	-15.398
1210	1.21	-29.914	-18.246	-32.408	167.179	-8.329	-46.577	-18.234	-19.406
1211	1.211	-32.668	-22.525	-27.18	-82.941	-7.091	15.963	-15.706	-21.273
1212	1.212	-40.257	-13.647	-6.467	-185.056	-7.798	42.782	-13.376	-12.514
1213	1.213	-37.966	-19.66	-3.723	-29.999	-10.436	2.206	-24.013	-6.489
1214	1.214	-27.34	-12.304	-6.18	-58.001	-9.985	9.549	-22.067	-5.486
1215	1.215	-21.526	-9.412	-13.086	18.89	-10.688	56.348	-23.811	-8.325
1216	1.216	-12.82	3.764	-19.444	-97.385	-7.909	86.68	-25.357	-14.257
1217	1.217	-20.786	-9.765	-21.353	-76.324	-8.224	91.976	-32.509	-5.289
1218	1.218	-22.169	-8.008	-19.59	-95.517	-11.64	96.874	-26.101	-11.21
1219	1.219	-23.372	-12.656	-30.593	26.979	-7.13	28.133	-20.075	-10.159
1220	1.22	-15.11	-2.585	-34.822	11.183	-6.485	-80.282	-19.076	-19.025
1221	1.221	-18.24	-11.458	-28.417	-3.019	-11.256	-37.042	-16.131	-15.589
1222	1.222	-19.232	-17.44	-10.405	-16.095	-10.621	-76.39	-15.309	-14.657
1223	1.223	-7.861	-12.174	17.847	19.628	-9.986	-88.094	-12.933	-15.581
1224	1.224	0.014	-11.187	21.524	30.535	-6.455	-33.806	-9.404	-14.749
1225	1.225	-10.144	-19.118	24.824	0.962	-7.771	74.831	-7.42	-15.422
1226	1.226	-6.588	-9.424	-3.408	-7.866	-4.83	-26.141	-7.952	-11.861
1227	1.227	-0.718	-10.544	-22.144	49.127	-5.178	-144.552	-6.544	-17.793
1228	1.228	4.382	-13.999	-25.402	71.3	-9.405	-128.671	-6.112	-16.937
1229	1.229	5.222	-13.02	-28.469	77.992	-5.881	-171.889	-6.457	-17.441
1230	1.23	14.797	-6.228	-14.309	120.673	-5.464	-185.195	-8.35	-20.663
1231	1.231	8.326	-10.457	-16.794	70.825	-8.339	-77.978	-5.606	-11.699
1232	1.232	-0.081	-22.616	-0.495	-29.948	-5.604	51.819	-7.114	-2.733
1233	1.233	-9.828	-24.324	-2.563	-130.931	-6.743	68.95	-7.265	-3.832
1234	1.234	-24.22	-9.961	-4.424	-91.465	-8.266	148.245	-5.858	-4.728
1235	1.235	-33.949	3.61	-13.071	-55.905	-10.178	191.416	-2.118	0.189
1236	1.236	-28.779	-19.2	-17.672	-23.459	-12.096	125.742	-3.405	-12.9
1237	1.237	-33.461	-28.458	-10.493	-33.42	-10.917	66.325	-4.695	-26.372
1238	1.238	-29.255	-20.092	-24.802	-60.182	-10.328	34.059	-5.794	-24.568
1239	1.239	-30.461	-12.493	-15.119	-68.319	-11.68	24.276	-6.13	-26.064
1240	1.24	-19.683	-5.469	0.763	-105.289	-11.888	-74.163	-2.587	-7.239
1241	1.241	-3.856	-7.524	7.171	-111.855	-9.794	-139.973	-5.432	26.295
1242	1.242	6.77	-9.39	-10.234	-56.865	-10.221	-151.768	-6.559	21.889
1243	1.243	16.426	-11.042	-12.534	-5.181	-11.825	-119.269	-6.934	9.549
1244	1.244	4.208	-9.394	-23.156	28.303	-7.995	9.087	-9.067	-1.629
1245	1.245	-10.146	-5.052	-21.199	95.455	-10.547	96.703	-12.367	-11.637
1246	1.246	-15.997	-8.64	-22.913	32.95	-13.847	81.001	-8.305	-14.674
1247	1.247	-7.334	-9.698	-21.335	8.502	-9.754	8.878	-7.91	-17.325
1248	1.248	-15.302	-16.927	-19.943	1.071	-11.055	-56.829	-10.213	-14.749
1249	1.249	-31.217	-25.694	-11.016	-18.957	-7.683	-44.949	-7.286	-12.361
1250	1.25	-24.88	-19.575	-12.148	-0.838	-10.498	-34.084	-8.406	-18.677
1251	1.251	-23.024	-7.656	-17.362	4.532	-10.017	-43.946	-8.737	-28.28
1252	1.252	-14.38	-12.179	-12.541	9.541	-13.43	-17.332	-12.147	-26.466
1253	1.253	9.378	-4.91	-6.564	13.951	-12.21	6.802	-11.707	-21.762
1254	1.254	6.053	7.007	-7.358	-6.829	-8.496	-0.805	-10.54	-23.063
1255	1.255	-9.655	-7.186	-5.439	-18.148	-9.833	32.486	-8.631	-3.476
1256	1.256	-12.397	-20.595	-6.034	-14.997	-6.917	26.357	-9.824	10.697
1257	1.257	-25.194	-1.105	-10.112	-5.823	-6.506	-1.417	-11.989	3.189
1258	1.258	-36.838	-13.758	-11.478	2.31	-3.007	3.454	-13.384	0.91
1259	1.259	-13.44	-11.327	-18.847	-5.398	-7.049	-10.261	-15.344	-13.946
1260	1.26	-4.141	-17.596	-19.838	-21.675	-8.378	-39.412	-11.697	-15.846
1261	1.261	-12.426	-19.424	-9.033	-10.992	-5.076	-96.222	-10.363	-17.56
1262	1.262	-30.211	-21.068	-16.21	-9.25	-9.903	-39.365	-11.735	-15.99
1263	1.263	-46.446	-19.421	-22.59	-11.222	-9.322	27.348	-14.654	-17.323
1264	1.264	-52.81	2.352	-21.419	-3.335	-8.749	36.139	-8.681	-18.462
1265	1.265	-46.947	-19.403	-9.61	-25.067	-10.106	27.844	-11.209	-17.273
1266	1.266	-24.031	-21.99	-14.252	-21.953	-13.405	64.579	-7.154	-31.179
1267	1.267	-20.841	-14.337	-12.909	9.124	-7.604	57.767	-11.991	-21.488
1268	1.268	-6.617	6.831	-11.769	21.47	-9.935	-33.938	-10.054	-33.651
1269	1.269	1.048	-7.247	-12.941	-20.178	-9.368	-178.871	-11.786	-22.599
1270	1.27	-5.791	-19.979	-7.737	-25.53	-8.8	-82.919	-14.284	-0.9
1271	1.271	5.005	-17.617	-10.658	-30.522	-7.087	-100.578	-16.582	14.796
1272	1.272	7.084	-32.507	-6.415	-34.944	-5.752	-52.972	-16.941	-16.331
1273	1.273	12.44	-26.704	-8.739	-22.544	-4.422	-38.711	-10.919	-12.239
1274	1.274	17.207	-21.473	-9.296	-11.285	-4.832	0.592	-11.669	-23.438
1275	1.275	21.616	-29.418	-8.696	-14.547	-7.569	12.264	-17.249	-6.383
1276	1.276	2.187	-25.181	-10.433	-11.466	-5.662	22.99	-13.736	-3.266
1277	1.277	-0.402	-21.539	-7.948	-14.188	-3.544	32.652	-7.713	-0.538
1278	1.278	-7.839	-5.898	-10.316	-11.641	-7.984	77.037	-8.464	1.986
1279	1.279	-28.837	-3.81	-12.491	-13.929	-6.054	117.502	-13.286	-0.331
1280	1.28	-37.091	1.953	-7.322	-16.045	-6.663	124.82	-11.34	-2.448
1281	1.281	-34.521	-10.279	-9.294	-14.083	-10.198	131.49	-13.076	-4.379
1282	1.282	-41.435	-5.68	-13.968	-1.923	-9.876	101.293	-10.557	-9.592
1283	1.283	-43.496	-12.886	-19.394	8.993	-9.56	18.291	-9.201	-11.125
1284	1.284	-45.379	-4.035	-9.936	-1.252	-13.271	-160.524	-9.589	-18.281
1285	1.285	-29.473	-17.241	-8.803	-20.928	-14.666	-185.873	-13.268	-19.439
1286	1.286	-27.31	-19.03	-5.35	-18.304	-11.81	-208.954	-9.978	-18.28
1287	1.287	-9.846	-20.64	-8.481	-15.818	-6.639	-230.058	-7.08	-17.334
1288	1.288	-7.493	-16.44	-13.347	-8.866	2.755	-56.932	-1.084	-12.535
1289	1.289	15.957	-17.653	-14.161	-6.757	9.002	-33.765	-5.351	-8.308
1290	1.29	6.706	-23.716	-19.8	-12.584	14.845	29.677	-4.586	-9.111
1291	1.291	-12.995	-14.099	-16.336	-10.875	11.528	10.388	-5.183	-5.637
1292	1.292	-10.408	-28.465	-25.628	-17.278	8.417	27.628	-8.487	-12.983
1293	1.293	-12.623	-18.849	-15.579	-12.59	-1.462	-20.119	-6.764	-12.021
1294	1.294	6.647	-10.2	-14.244	-13.86	-8.043	-92.34	-0.978	-14.567
1295	1.295	4.181	-14.91	-10.592	-14.914	-26.192	-79.06	-1.773	-16.933
1296	1.296	1.868	-22.133	-16.617	0.909	-49.574	4.525	-6.632	-15.056
1297	1.297	-13.021	-34.014	-13.55	3.1	-58.955	-49.527	-11.307	-17.061
1298	1.298	-11.065	-35.65	1.134	16.668	-67.319	-59.365	-11.929	-14.23
1299	1.299	-2.334	-16.99	-5.267	-9.631	-59.765	39.071	-16.82	-22.219
1300	1.3	15.081	-14.597	4.399	-20.837	-48.148	78.472	-13.579	-25.764
1301	1.301	8.095	-17.027	6.126	-24.088	-20.466	137.97	-7.055	-16.154
1302	1.302	-11.084	-10.76	-1.823	-2.184	-9.302	213.646	-4.588	-7.329
1303	1.303	-23.887	-12.819	-11.897	0.544	7.625	164.118	-8.695	-6.241
1304	1.304	-21.593	-18.167	-20.805	-12.203	16.793	65.458	-5.257	-5.348
1305	1.305	-23.74	-32.596	-24.294	-5.245	13.986	-0.463	-5.88	-8.328
1306	1.306	-29.582	-30.775	-12.492	-15.909	1.14	-36.115	-11.337	-7.602
1307	1.307	-27.88	-4.6	-17.141	1.49	3.401	-3.539	-3.443	-11.709
1308	1.308	-45.306	6.485	-12.887	3.807	-3.033	-13.295	-17.418	-13.696
1309	1.309	-52.296	-3.728	-14.06	-6.828	-8.871	-57.793	-11.653	-7.764
1310	1.31	-45.933	-6.949	-12.921	-8.744	-0.183	-33.009	-13.443	-5.513
1311	1.311	-20.789	-4.37	-18.157	-10.471	-1.748	-40.022	-11.94	-2.115
1312	1.312	-17.519	-1.933	-19.134	-21.479	2.477	-19.906	-10.624	1.081
1313	1.313	-8.25	-8.998	-21.656	-31.536	3.591	-13.658	-6.992	-0.747
1314	1.314	-22.406	-19.822	-17.61	-30.366	-4.791	25.347	-15.358	-8.763
1315	1.315	-29.999	-25.843	-21.108	-29.187	-1.744	81.089	-14.436	-14.833
1316	1.316	-27.732	-6.764	-12.406	-21.844	-6.622	59.212	-19.317	-9.679
1317	1.317	-29.884	0.515	-4.1	-18.946	-5.877	-28.09	-18.583	-16.544
1318	1.318	-39.594	11.834	-11.466	-14.674	-6.667	-39.78	-14.57	-15.852
1319	1.319	-37.887	5.191	-8.577	-9.042	-6.101	-50.565	-14.04	-18.269
1320	1.32	-42.559	3.009	-11.109	-7.111	2.602	-99.958	-16.028	-20.283
1321	1.321	-29.637	8.039	-5.504	-14.48	-10.54	-216.407	-15.498	-24.989
1322	1.322	-13.804	6.373	-4.925	-11.598	-8.76	-136.808	-8.579	-19.626
1323	1.323	1.061	-6.702	-12.269	-7.363	-10.257	-6.66	-9.602	-17.77
1324	1.324	-20.281	-1.525	-13.23	-5.038	-5.91	10.884	-13.909	-14.565
1325	1.325	-0.605	-6.252	-8.965	1.557	-9.514	58.763	-11.629	-12.92
1326	1.326	-3.215	3.674	-6.64	-11.574	-22.652	44.855	-8.195	-10.48
1327	1.327	3.616	-8.251	-8.571	-13.493	-38.526	58.362	-10.169	-7.269
1328	1.328	9.867	-13.015	-9.152	-15.224	-23.614	-24.787	-6.144	-6.954
1329	1.329	23.281	-17.399	-1.412	-10.565	-2.346	-122.359	-4.832	-13.023
1330	1.33	24.881	-21.105	-6.643	-14.808	11.796	-161.722	-6.235	-10.581
1331	1.331	7.322	-24.61	-15.551	-21.18	14.352	-101.993	-5.12	-11.438
1332	1.332	-18.559	-34.371	-21.559	-24.651	12.873	-15.402	-7.873	-10.943
1333	1.333	-15.413	-30.76	-9.759	-17.265	-22.052	-4.498	-8.304	-7.737
1334	1.334	-12.443	-24.818	-11.307	-2.519	-16.843	25.206	-9.127	-11.882
1335	1.335	-15.269	-19.646	-15.556	3.882	-12.192	51.915	-11.116	-9.456
1336	1.336	-17.903	-28.616	-14.383	-9.665	-7.878	76.142	-10.975	-6.236
1337	1.337	-6.417	-37.009	-13.22	-21.871	18.678	53.781	-14.703	-3.406
1338	1.338	-5.381	-31.28	-12.259	-23.437	49.899	-6.969	-12.24	-9.471
1339	1.339	-11.894	-17.41	-13.24	-10.466	46.1	-31.242	-13.643	-12.052
1340	1.34	-6.166	-19.402	-8.982	-8.717	80.439	-9.064	-7.12	-14.837
1341	1.341	-25.571	-35.324	-21.174	-4.073	48.795	11.007	-13.752	-12.588
1342	1.342	-48.819	-24.723	-22.91	0.178	28.367	5.162	-10.908	-14.597
1343	1.343	-45.719	-26.706	-18.265	3.847	9.827	-22.335	-11.747	-11.387
1344	1.344	-8.724	-21.509	-16.887	-2.162	-27.712	-37.373	-12.579	-13.207
1345	1.345	6.439	-23.078	-10.478	-7.391	-22.499	-23.878	-14.57	-10.765
1346	1.346	-7.072	-15.937	-6.97	-4.49	-72.652	-19.765	-4.56	-4.445
1347	1.347	-11.128	-9.568	-7.913	1.541	-92.427	6.788	2.535	-7.027
1348	1.348	-22.372	1.247	-12.725	-10.619	-110.438	44.693	6.139	-19.28
1349	1.349	-12.353	-0.116	-8.436	-22.782	-82.582	59.932	0.072	-10.633
1350	1.35	3.274	-8.999	-6.089	-24.349	-67.299	82.941	0.973	-12.252
1351	1.351	0.535	4.194	-10.905	-17.196	1.615	120.629	-7.994	-8.066
1352	1.352	8.06	-1	-10.298	-5.388	31.468	105.687	-16.364	-9.282
1353	1.353	10.355	-2.502	-9.708	-13.298	40.602	73.935	-13.321	-3.323
1354	1.354	-13.044	-12.517	-12.223	-3.218	16.436	19.845	-14.34	-4.325
1355	1.355	-16.106	-21.377	-13.578	-4.38	-5.421	-31.897	-15.167	-15.201
1356	1.356	-18.77	-5.663	-13.192	-3.221	-11.815	-119.497	-14.438	-13.883
1357	1.357	-52.196	0.767	-16.862	-8.457	-17.663	-155.228	-15.073	-17.596
1358	1.358	-38.569	-4.969	-9.503	-17.342	-22.953	-187.872	-14.532	-9.316
1359	1.359	-17.788	-24.24	-6.399	-30.476	-27.872	-296.603	-9.165	-19.033
1360	1.36	-21.406	-21.642	-15.294	-32.203	-23.32	-195.762	-8.623	-7.261
1361	1.361	-24.665	-56.608	-6.966	-24.256	-2.509	-51.15	-13.301	-2.65
1362	1.362	-33.912	-31.383	-14.32	-8.381	8.817	-32.144	-9.259	-9.844
1363	1.363	-31.149	37.395	-7.539	-10.512	18.98	-14.893	-11.796	-13.55
1364	1.364	-13.241	67.062	-8.304	-12.45	9.778	64.472	-6.389	-21.901
1365	1.365	3.131	76.011	-5.961	-3.741	1.514	50.048	-11.239	-16.706
1366	1.366	-7.412	51.675	-4.006	-5.272	-5.987	63.209	-11.826	-7.835
1367	1.367	-1.512	59.104	-7.266	-0.991	-8.275	74.981	-6.414	-6.697
1368	1.368	3.803	25.702	-6.652	-4.631	-6.128	42.324	-6.986	-3.632
1369	1.369	-7.14	-4.592	-7.008	-17.764	-8.066	32.291	-7.549	-8.495
1370	1.37	-5.688	-54.459	-11.418	-9.028	-20.288	41.041	-10.435	-7.745
1371	1.371	-11.973	-101.23	-19.13	-4.361	-28.266	32.734	-13.89	-8.537
1372	1.372	-17.859	-95.161	-24.331	-2.983	-26.995	39.857	-6.508	-15.122
1373	1.373	-8.074	-111.539	-21.408	-11.848	-46.623	19.783	-7.442	-7.191
1374	1.374	-6.793	-55.937	-20.622	-12.965	-21.167	-71.776	-14.181	-6.213
1375	1.375	8.987	-4.207	-14.996	-24.715	23.445	-163.909	-11.63	-11.029
1376	1.376	15.507	-10.733	-16.912	-10.338	41.526	-80.496	-15.654	-10.231
1377	1.377	2.101	-4.673	-10.892	-8.373	24.95	-4.659	-10.773	-15.83
1378	1.378	-9.948	11.827	-11.649	-10.092	39.906	84.143	-8.787	-17.748
1379	1.379	-17.759	-63.798	-9.703	-11.629	7.834	95.826	-8.15	-17.132
1380	1.38	-18.993	-52.911	-6.401	-12.955	-13.001	41.434	-9.445	-13.03
1381	1.381	-9.98	-3.506	-6.979	-9.24	-31.9	31.389	-11.713	-12.6
1382	1.382	-8.736	-12.355	-13.943	-17.528	-49.079	-13.337	-9.529	-17.01
1383	1.383	-18.365	-20.438	-18.78	-16.534	-90.084	-102.848	-5.023	-18.705
1384	1.384	-19.485	-13.031	-16.257	-7.602	-84.878	-114.598	-3.222	-12.873
1385	1.385	-1.439	-6.388	-17.016	-11.047	-100.188	48.229	-7.995	-25.041
1386	1.386	6.162	-0.31	-6.164	2.933	-59.185	164.625	-7.347	-16.332
1387	1.387	13.182	5.187	-4.606	4.895	-53.99	58.846	-4.374	-17.864
1388	1.388	6.84	0.231	-3.253	-10.951	-39.105	-37.302	-6.822	-10.682
1389	1.389	-22.144	-4.128	-15.061	-13.059	-34.865	-19.904	-5.391	1.14
1390	1.39	-51.144	-8.083	-16.608	-11.093	-31.027	-4.074	-10.153	-3.484
1391	1.391	-77.44	-4.301	-15.253	-5.849	-20.024	-47.258	-6.777	-2.124
1392	1.392	-80.723	-7.508	-14.105	-10.462	17.447	-60.417	-4.952	-3.263
1393	1.393	-83.841	-10.513	-22.436	-6.167	32.25	-0.829	-9.698	-4.367
1394	1.394	-81.156	-7.707	-17.209	-12.518	36.392	31.646	-9.026	-9.486
1395	1.395	-42.644	-10.116	-14.304	-13.673	31.983	-37.491	-11.837	-14.252
1396	1.396	-14.954	-12.337	-16.814	-29.743	20.433	-118.218	-5.943	-9.919
1397	1.397	0.13	-10.108	-14.482	-27.41	3.053	-85.715	-3.52	-13.904
1398	1.398	22.942	-15.805	-7.886	-16.742	5.813	-56.1	-8.251	-7.25
1399	1.399	26.965	-17.443	-10.393	0.686	13.826	-11.381	-10.074	-4.673
1400	1.4	15.689	-21.997	-4.769	-15.574	6.029	13.004	-7.063	-3.822
1401	1.401	-1.371	-17.665	-11.336	-21.964	-1.147	5.645	-14.883	-8.595
1402	1.402	-10.723	-21.25	-7.074	-20.026	9.35	-14.289	-6.453	-13.168
1403	1.403	-47.756	-20.01	-7.853	-11.322	18.9	-32.526	-11.57	-15.998
1404	1.404	-42.785	-14.726	-12.683	-6.669	17.039	6.083	-6.627	-12.433
1405	1.405	-38.397	-15.632	-10.743	-2.37	12.252	-9.167	-12.545	-13.711
1406	1.406	-34.392	-11.313	-7.847	-3.496	13.456	-32.183	-6.86	-13.249
1407	1.407	-38.135	-12.032	-9.208	-14.314	16.992	5.17	-11.611	-10.462
1408	1.408	-28.16	-15.481	-7.857	-21.474	8.535	20.061	-9.588	-10.77
1409	1.409	-6.365	-22.8	-9.01	-17.804	1.039	6.331	-12.4	-10.5
1410	1.41	30.545	-8.075	-7.07	-14.331	-8.003	2.054	-13.658	-8.489
1411	1.411	35.524	-10.183	-7.467	-9.099	-18.963	5.655	-18.025	-7.632
1412	1.412	21.933	-15.99	-12.309	-8.112	-23.317	29.509	-12.532	-9.875
1413	1.413	-15.669	-7.244	-14.253	-10.59	-22.238	32.654	-14.4	-11.738
1414	1.414	-30.814	-5.603	-17.547	-6.499	-13.986	-9.891	-16.265	-15.934
1415	1.415	-17.313	-9.769	-16.97	-14.414	-13.092	-64.748	-14.445	-15.294
1416	1.416	-4.965	-16.073	-17.367	-9.171	-16.082	-57.253	-11.861	-14.838
1417	1.417	-1.349	-14.886	-15.059	-15.949	-11.918	-23.6	-18.188	-9.351
1418	1.418	-4.704	-17.967	-17.982	-2.797	-6.394	-5.288	-15.613	-11.219
1419	1.419	-7.858	-5.22	-23.23	-0.863	4.369	-10.641	-9.946	-10.568
1420	1.42	-10.628	-10.503	-13.764	0.86	5.839	-5.573	-16.47	-12.25
1421	1.421	-8.173	-15.242	-7.397	-7.071	12.928	-10.016	-10.41	-20.127
1422	1.422	3.352	-19.605	-6.255	-17.116	-1.445	10.682	-6.291	-11.743
1423	1.423	-3.108	-18.526	-7.239	-18.27	-7.266	14.32	-6.799	-16.919
1424	1.424	-12.84	-12.592	-10.145	-24.269	-12.488	10.963	-7.295	-19.762
1425	1.425	-25.095	-13.562	-12.661	-19.046	-10.887	13.918	-7.803	-15.444
1426	1.426	-36.205	-12.551	-13.433	-8.227	-15.069	5.397	-5.214	-3.193
1427	1.427	-34.946	-13.294	-12.855	-3.971	-18.679	-2.19	-11.527	-4.88
1428	1.428	-18.026	-10.932	-9.563	2.416	-10.299	4.894	-10.676	-19.155
1429	1.429	-15.821	-15.723	-6.654	-10.743	-13.338	11.458	-11.384	-21.045
1430	1.43	-18.033	-19.042	-7.034	-19.453	-14.311	-13.604	-6.489	-19.261
1431	1.431	-16.166	-15.004	-14.38	-17.909	-8.326	-65.064	-5.862	-14.57
1432	1.432	-10.984	-10.136	-15.34	-10.746	-4.269	-72.449	-6.405	-15.884
1433	1.433	-6.396	-9.539	-10.504	-7.072	-4.848	-25.687	-9.866	3.696
1434	1.434	-13.609	-10.113	-18.443	-5.908	-4.301	-19.818	-13.131	1.024
1435	1.435	-22.568	-17.072	-19.407	-11.127	-3.701	-25.359	-12.71	18.869
1436	1.436	-23.776	-19.963	-12.638	-8.226	-4.031	-20.297	-12.309	2.643
1437	1.437	-12.029	-17.429	-2.969	-14.206	-5.261	-15.745	-10.366	-3.71
1438	1.438	-16.731	-21.478	-4.142	-10.122	0.698	-19.821	-12.491	-5.611
1439	1.439	-12.551	-22.057	-10.153	-9.544	-8.002	-16.246	-9.792	-10.8
1440	1.44	-8.968	-17.424	-7.07	-0.844	-6.633	-6.264	-11.751	0.28
1441	1.441	-12.556	-8.53	-6.113	-11.689	-11.64	-15.621	-12.571	-12.651
1442	1.442	-5.298	-7.374	-10.365	-15.961	-14.305	-7.402	-14.565	-38.936
1443	1.443	1.371	-13.375	-14.404	-14.841	-18.29	-10.057	-11.546	-65.228
1444	1.444	2.05	-16.478	-12.464	0.802	-10.649	-7.82	-11.24	-27.466
1445	1.445	-10.186	-13.576	-11.886	2.905	-15.215	-10.008	-7.821	-22.411
1446	1.446	-8.453	-9.321	-13.631	-14.551	-15.756	-15.904	-10.792	-17.944
1447	1.447	-6.9	-14.941	-20.597	-21.569	-17.872	-7.318	-12.015	-13.866
1448	1.448	-8.217	-8.374	-17.684	-19.477	-24.273	3.72	-15.56	-10.182
1449	1.449	0.738	-5.873	-16.904	-13.699	-24.89	8.079	-16.791	-13.458
1450	1.45	-14.875	-6.66	-16.135	-11.977	-23.967	6.959	-22.082	-4.161
1451	1.451	0.1	-17.497	-12.668	-10.46	-13	3.59	-20.221	-6.867
1452	1.452	-1.78	-15.948	-6.693	2.48	-11.33	0.659	-22.236	-9.38
1453	1.453	-17.597	-5.885	-17.365	-16.902	-15.473	-0.154	-13.409	-11.706
1454	1.454	-36.735	-20.216	-16.04	-34.744	-16.509	-0.837	6.044	-9.585
1455	1.455	-39.211	-26.034	-7.159	-27.819	-19.864	-12.939	8.659	-15.399
1456	1.456	-32.183	-10.183	-8.332	-12.939	-22.829	-39.225	-4.207	-13.668
1457	1.457	-29.971	4.71	-13.577	-3.273	-19.787	-12.914	-6.619	-15.224
1458	1.458	-24.08	-8.835	-16.496	-5.04	-6.458	-9.588	-8.841	-5.16
1459	1.459	-22.237	-10.575	-12.255	-9.704	-0.458	-6.451	-10.869	-11.552
1460	1.46	-23.653	-12.142	-8.208	-19.784	-2.019	7.711	-2.256	-8.075
1461	1.461	-30.668	-16.401	-7.648	-18.647	-0.287	25.56	-0.804	-4.981
1462	1.462	-21.63	-22.785	-10.956	-19.823	-1.471	32.551	3.347	-5.957
1463	1.463	-20.352	-23.941	-10.4	-12.475	-2.469	43.232	-5.653	-1.709
1464	1.464	-10.618	-16.571	-12.946	-7.647	-3.471	14.224	-11.745	-7.333
1465	1.465	-9.415	-23.325	-7.546	-3.411	4.031	-48.308	-8.742	-9.282
1466	1.466	-3.349	-11.899	-5.634	8.757	9.018	-75.066	-5.944	-4.65
1467	1.467	-2.297	-13.435	-6.238	7.004	6.633	-34.458	-5.271	-6.404
1468	1.468	-11.098	-14.773	-5.675	-7.34	2.706	-27.127	-7.7	-9.891
1469	1.469	-19.326	-13.605	-13.635	-5.415	9.442	-20.556	-12.643	-7.579
1470	1.47	-18.264	-12.431	-14.822	-17.62	1.673	-2.34	-20.089	-7.982
1471	1.471	-3.473	-19.774	-17.94	-25.561	-9.957	-7.721	-19.214	-13.996
1472	1.472	-18.285	-10.872	-20.857	-15.501	-24.121	7.371	-27.236	-9.758
1473	1.473	-23.983	-14.358	-23.39	-16.68	-33.686	2.954	-36.997	-13.839
1474	1.474	-15.17	-9.139	-21.086	-13.211	-35.347	-1.092	-28.168	-14.438
1475	1.475	5.619	-8.183	-14.531	-8.017	-11.478	2.551	-24.749	-17.74
1476	1.476	14.011	-7.418	-12.044	-10.965	5.609	-42.131	-25.786	-14.85
1477	1.477	6.526	-13.057	-9.753	-11.778	-3.621	-97.006	-22.952	-11.37
1478	1.478	-0.383	-13.653	-14.62	-14.11	4.766	-74.88	-13.34	-11.762
1479	1.479	-32.238	-3.603	-14.064	-13.532	28.083	-14.321	-7.012	-9.65
1480	1.48	-36.611	6.457	-12.35	-11.614	18.929	-6.282	-3.589	-10.827
1481	1.481	-40.606	-5.354	-13.729	-14.543	4.967	15.656	-2.682	-7.354
1482	1.482	-21.76	-6.893	-10.472	-14.187	-2.411	8.991	6.167	-6.971
1483	1.483	-24.959	-8.232	-10.889	-17.506	13.975	2.985	0.12	-12.195
1484	1.484	-15.582	-7.057	-14.585	-11.715	-5.08	8.453	-11.727	-11.598
1485	1.485	-7.193	-10.518	-7.257	-9.404	-22.767	3.657	-3.832	-12.167
1486	1.486	5.639	-15.727	0.072	-17.366	-24.956	-0.529	-2.508	-9.243
1487	1.487	3.346	-14.744	0.834	-19.32	-26.967	-12.655	-3.683	-11.753
1488	1.488	9.754	-13.949	-4.008	-11.985	-40.404	-8.772	-0.198	-10.398
1489	1.489	0.083	-9.871	-13.697	-9.09	-28.133	-5.387	5.03	-15.242
1490	1.49	-5.126	-19.351	-14.883	-8.316	-23.44	-2.189	11.813	-11.965
1491	1.491	-16.151	-20.505	-25.746	-0.945	-24.778	0.603	14.332	-14.872
1492	1.492	5.528	-26.486	-35.837	13.774	-23.62	28.929	19.928	-12.382
1493	1.493	8.619	-23.389	-18.834	3.127	-29.62	25.327	9.088	-13.782
1494	1.494	-16.93	-24.37	-7.242	-10.412	-19.957	15.355	-11.599	-18.69
1495	1.495	-6.881	-23.604	-5.135	-1.68	-0.421	-12.744	-14.29	-15.42
1496	1.496	2.38	-19.549	-10.952	-3.236	2.275	-23.777	-16.784	-11.372
1497	1.497	-17.392	-12.986	-16.183	-10.421	4.749	-75.175	-19.081	-10.024
1498	1.498	-19.954	-15.526	-8.263	-9.287	16.302	-97.213	-16.947	-12.351
1499	1.499	-31.622	-16.323	-4.021	-5.825	18.39	3.67	-22.799	-8.274
1500	1.5	-50.824	-27.179	4.865	-11.063	16.456	-39.464	-14.157	-7.873
1501	1.501	-43.315	-19.271	1.37	-17.846	7.739	-78.959	-15.747	-14.238
1502	1.502	-41.021	-17.942	2.333	-11.853	12.37	-67.139	-14.42	-11.705
1503	1.503	-30.394	-6.162	-2.501	0.36	-0.607	-12.898	-5.533	-10.918
1504	1.504	-28.492	-1.545	-15.671	2.116	-12.793	16.676	-4.374	-8.975
1505	1.505	-30.285	-0.237	-21.478	-15.307	-23.801	43.241	-11.727	-8.387
1506	1.506	-34.983	-6.682	-12.764	-26.912	-30.966	51.188	-12.688	-11.287
1507	1.507	-27.842	-17.563	-17.398	-20.506	-50.541	28.898	-13.481	-17.091
1508	1.508	-24.176	-18.948	-16.043	-26.289	-70.313	22.217	-12.723	-11.472
1509	1.509	-30.17	-4.671	-17.205	-21.052	-52.555	4.096	-12.153	-10.88
1510	1.51	-16.23	-10.528	-13.722	-10.017	-50.297	-12.267	-12.752	-14.165
1511	1.511	-14.291	-15.82	-16.816	-14.265	-35.482	2.895	-6.182	-10.085
1512	1.512	-16.047	-20.539	-13.902	-20.628	-22.046	-1.52	-10.475	-11.422
1513	1.513	1.362	-21.973	-11.373	-17.129	-9.984	2.672	-14.55	-11.024
1514	1.514	3.688	-23.214	-20.264	-5.303	7.3	-0.867	-12.646	-12.172
1515	1.515	-6.954	-14.982	-14.256	-9.936	4.83	-10.902	-2.618	-11.787
1516	1.516	-12.743	-22.422	-13.274	-17.085	15.322	-7.837	-3.996	-10.635
1517	1.517	-24.93	-21.521	-14.232	-10.676	9.373	11.854	-5.163	-14.122
1518	1.518	-20.27	-13.65	-9.965	-11.821	-6.672	9.326	-4.011	-9.678
1519	1.519	-21.603	-8.488	-10.723	-10.854	-8.992	-25.736	-11.376	-5.619
1520	1.52	-12.681	-13.389	-7.224	-15.695	-18.886	-30.794	-14.297	-9.108
1521	1.521	-16.162	-7.466	-10.5	-23.644	-3.24	1.11	-11.796	-10.463
1522	1.522	-23.512	-8.31	-8.745	-16.301	15.701	-19.623	-11.034	-5.625
1523	1.523	-24.469	-4.881	-11.247	-15.318	28.267	-8.429	-18.991	-8.909
1524	1.524	-11.307	1.055	-8.906	-2.135	25.768	22.47	-24.233	-14.331
1525	1.525	-9.378	-4.609	-8.493	11.434	23.483	-31.767	-17.457	-9.499
1526	1.526	-7.642	6.165	-8.067	9.734	9.781	-83.436	-13.186	-8.925
1527	1.527	0.292	-8.212	-9.962	-14.045	-2.788	-55.631	-18.791	-11.825
1528	1.528	-3.993	-10.207	-12.052	-17.306	-22.347	18.183	-19.363	-12.212
1529	1.529	-5.193	-22.46	-8.15	-14.183	-56.028	67.448	-13.345	-11.829
1530	1.53	-1.766	-20.963	-13.93	-11.446	-69.814	58.554	-7.707	-12.209
1531	1.531	-7.046	-28.168	-11.574	-3.874	-57.741	-14.733	-12.515	-13.372
1532	1.532	-19.851	-27.066	-13.476	-1.534	-16.451	-64.026	-14.414	-16.85
1533	1.533	-15.802	-23.261	-18.093	-12.166	-0.309	-55.158	-18.433	-15.686
1534	1.534	-7.133	-29.316	-15.167	-14.093	-15.696	-177.321	-17.05	-15.3
1535	1.535	-8.7	-26.273	-14.76	-5.353	-29.53	-159.95	-18.388	-14.531
1536	1.536	10.063	-23.437	-18.024	-9.954	-17.416	-112.377	-25.724	-17.246
1537	1.537	17.616	-22.731	-16.832	-14.183	-13.952	-40.225	-28.803	-17.439
1538	1.538	15.28	-17.185	-10.801	-17.833	9.732	51.857	-23.943	-12.988
1539	1.539	0.348	-6.419	-6.519	-21.267	18.89	40.012	-19.662	-9.698
1540	1.54	2.244	-8.029	-5.722	-26.431	32.879	50.807	-10.734	-10.289
1541	1.541	-6.519	-12.363	-5.118	-25.423	30.212	40.851	7.29	-2.364
1542	1.542	-1.956	-0.632	-9.746	-12.246	13.798	31.835	-5.459	-3.531
1543	1.543	-9.182	0.845	-17.469	-18.01	11.515	7.356	-17.049	6.141
1544	1.544	-8.106	-9.27	-12.213	-16.227	5.574	-44.423	-10.646	-2.763
1545	1.545	-14.203	-8.152	-18.949	7.58	-3.265	-64.55	-8.708	-1.602
1546	1.546	-15.272	-2.173	-21.425	4.327	10.941	26.789	-10.447	-6.818
1547	1.547	-8.577	-5.286	-14.039	1.238	12.777	66.058	6.975	-5.839
1548	1.548	-7.885	-6.276	-9.17	-1.524	-13.643	30.201	42.009	-18.991
1549	1.549	-20.164	-12.301	-6.616	-4.088	-47.799	40.885	47.053	-20.921
1550	1.55	-36.112	-10	-8.902	-6.449	-34.332	50.787	15.134	-19.164
1551	1.551	-34.049	-20.845	-10.797	-8.59	-22.041	6.071	2.764	-17.604
1552	1.552	-43.746	-19.285	-14.062	-22.137	-25.835	-34.613	-8.437	-16.244
1553	1.553	-38.531	-12.11	-8.623	-27.337	-42.979	32.123	-11.699	-12.568
1554	1.554	-30.582	-8.416	-13.448	-16.223	-52.387	94.636	-2.37	-11.405
1555	1.555	-23.393	-4.923	-11.514	-14.794	-26.954	86.453	-10.645	-12.373
1556	1.556	-37.697	-8.018	-15.583	-11.069	-10.036	79.027	-3.053	-9.466
1557	1.557	-35.757	-12.866	-10.737	-7.598	-7.032	-21.935	-9.969	-13.73
1558	1.558	-37.492	-17.157	-10.156	-2.427	7	-152.117	-16.306	-11.407
1559	1.559	-29.538	-13.112	-7.251	-1.492	14.441	-134.786	-10.451	-11.986
1560	1.56	-25.272	-5.178	-6.862	-14.678	16.69	-87.271	-12.136	-17.981
1561	1.561	-10.919	-6.141	-14.21	-20.513	23.017	-44.133	5.339	-17.204
1562	1.562	-8.945	-7.098	-17.302	-11.803	21.073	-109.965	-15.692	-12.356
1563	1.563	-17.617	-9.587	-14.391	-10.252	8.914	-98.211	-7.302	-12.924
1564	1.564	-9.631	2.636	-11.867	-0.204	7.391	-22.252	-9.752	-6.33
1565	1.565	-22.559	-9.538	-12.635	-1.38	3.17	-12.111	-16.652	-3.803
1566	1.566	-10.34	-17.44	-7.794	-7.4	-11.115	-2.993	-27.22	-7.855
1567	1.567	-21.365	-21.669	-9.726	-8.395	2.485	5.166	-21.335	-8.418
1568	1.568	-31.43	-22.79	-15.137	-9.356	0.799	27.236	-19.519	-13.054
1569	1.569	-30.263	-21.583	-18.612	-6.819	15.164	20.611	-14.8	-11.297
1570	1.57	-12.264	-9.724	-15.323	-7.546	1.678	26.599	-18.995	-16.117
1571	1.571	-4.713	-20.717	-14.741	-14.101	-17.608	10.11	-15.263	-18.039
1572	1.572	-20.986	-24.943	-13.39	-23.782	-35.323	15.147	-9.203	-18.605
1573	1.573	-14.628	-18.52	-15.719	-27.514	-56.295	28.612	-14.362	-11.626
1574	1.574	-1.105	-24.475	-15.351	-19.254	-58.848	-0.489	-17.2	-8.712
1575	1.575	7.581	-12.63	-18.072	-28.958	-30.459	-42.147	-17.908	-9.483
1576	1.576	-0.373	-20.52	-16.157	-14.616	3.711	-14.569	-8.935	-13.531
1577	1.577	6.774	-19.115	-11.335	-16.528	8.219	0.344	-5.376	-8.686
1578	1.578	3.072	-17.905	-9.417	-14.796	4.169	4.671	-6.278	-5.389
1579	1.579	-7.817	-16.708	-4.787	-13.24	38.204	-24.371	-9.115	-13.12
1580	1.58	-9.251	-17.646	-10.221	-8.986	70.088	-58.341	-11.57	-7.889
1581	1.581	-23.645	-14.719	-10.825	-5.32	41.028	-35.296	-17.118	-10.791
1582	1.582	-17.903	-10.443	-4.841	-1.831	14.747	27.346	-18.994	-10.005
1583	1.583	1.393	-19.319	-4.094	-2.829	4.851	18.501	-11.587	-10.77
1584	1.584	-11.425	-18.12	-6.053	-17.56	-16.846	10.518	-10.57	-7.268
1585	1.585	-13.768	-8.402	-8.007	-23.976	-36.443	-11.431	-6.265	-7.828
1586	1.586	-20.192	-9.51	-9.761	-14.31	-69.807	-17.862	-7	-10.711
1587	1.587	-10.535	-8.299	-13.26	-12.549	-120.031	-23.604	-11.807	-12.048
1588	1.588	1.64	-3.017	-12.892	-23.568	-86.498	-17.777	-12.368	-10.678
1589	1.589	-6.312	-7.778	-19.49	-27.821	-43.862	-12.363	-11.763	-5.822
1590	1.59	-2.086	-1.691	-18.535	-8.309	-16.125	19.748	-9.225	-5.214
1591	1.591	6.776	-3.952	-17.774	11.307	-0.907	32.194	-10.555	-10.614
1592	1.592	3.241	-7.365	-20.115	-6.561	3.706	20.964	-9.36	-10.012
1593	1.593	10.554	-17.33	-13.55	-18.24	-8.499	10.952	-15.349	-11.94
1594	1.594	-4.209	-18.6	-11.048	0.807	2.996	58.131	-17.868	-15.991
1595	1.595	2.124	-30.35	-13.378	-22.48	6.56	24.705	-13.805	-18.506
1596	1.596	-15.353	-22.361	-12.822	-0.538	-2.51	18.691	-11.881	-15.22
1597	1.597	-27.015	-9.337	-14.78	36.534	0.392	13.444	-9.959	-11.164
1598	1.598	-20.676	-7.535	-15.372	21.429	3.093	-61.914	-9.379	-10.782
1599	1.599	-30.385	-9.026	-12.866	7.767	-8.382	-115.903	-9.75	-16.217
1600	1.6	-42.611	-24.853	-12.485	-21.283	2.35	-86.175	-2.396	-12.746
1601	1.601	-56.97	-26.951	-6.683	-32.48	12.103	-59.399	-7.67	-10.82
1602	1.602	-47.326	-21.132	-7.47	-42.546	10.419	-35.021	-6.771	-5.41
1603	1.603	-45.617	-12.408	-9.416	-70.848	5.841	-13.006	-9.376	-7.35
1604	1.604	-44.101	-4.444	-8.841	-52.137	-4.129	47.57	-13.53	-6.776
1605	1.605	-25.354	-0.147	-9.429	-35.173	-2.83	55.695	-14.198	-10.846
1606	1.606	-12.584	1.033	-12.92	11.752	-13.511	77.765	-16.225	-5.043
1607	1.607	-5.613	9.343	-9.647	45.198	-9.084	31.001	-12.244	-15.691
1608	1.608	-11.981	-4.614	-10.819	14.751	2.887	-23.98	-8.85	-11.441
1609	1.609	-6.141	-10.46	-10.442	9.355	4.613	-31.437	-12.236	-12.603
1610	1.61	-14.789	-19.186	-12.387	14.436	6.14	-92.054	-10.196	-13.765
1611	1.611	-19.348	-23.844	-12.207	-17.473	-13.245	-51.478	-9.893	-14.74
1612	1.612	-17.903	-33.916	-13.574	-21.534	-27.234	-29.455	-15.77	-17.654
1613	1.613	-18.979	-30.236	-12.23	-2.77	-3.867	-130.34	-13.542	-16.879
1614	1.614	-10.596	-14.532	-15.916	0.422	-0.627	-231.331	-10.134	-14.553
1615	1.615	-13.614	-16.591	-8.952	-2.896	-3.229	-139.107	-10.799	-13.977
1616	1.616	-2.696	-14.604	-9.919	-5.692	-10.704	40.012	-13.798	-15.909
1617	1.617	-6.86	-19.788	-14.18	-28.988	-17.634	65.64	-11.372	-10.5
1618	1.618	-10.448	-15.102	-13.405	-38.376	-15.49	88.915	-10.09	-12.444
1619	1.619	-6.879	-16.432	-6.831	-52.629	-25.129	25.507	-7.25	-13.039
1620	1.62	-5.816	-7.504	-9.357	-29.482	-26.802	44.715	-2.075	-11.308
1621	1.621	5.125	0.839	-10.135	-7.67	-25.208	27.328	-6.959	-12.673
1622	1.622	3.883	-6.503	-8.194	34.964	-32.367	74.929	-10.28	-8.238
1623	1.623	-2.413	-13.266	-3.542	29.066	-46.69	60.592	-14.377	-11.156
1624	1.624	1.145	-7.243	-10.113	1.442	-25.388	47.424	-15.756	-8.639
1625	1.625	-6.128	-17.875	-5.849	-33.759	-5.654	35.568	-11.332	-15.025
1626	1.626	-14.939	-16.489	-11.459	-38.22	22.61	68.017	-11.927	-7.108
1627	1.627	-4.054	-25.369	-13.391	-25.859	41.407	38.349	-8.452	-10.221
1628	1.628	6.044	-14.527	-18.029	-37.074	51.493	-6.453	-8.077	-13.136
1629	1.629	17.888	-15.868	-13.95	-20.021	42.219	-63.416	-1.506	-8.888
1630	1.63	3.603	-6.956	-12.58	-10.727	22.505	-159.822	-4.42	-4.835
1631	1.631	-13.787	-5.81	-17.016	-19.104	-15.975	-120.405	-6.94	-15.691
1632	1.632	-30.001	-8.931	-8.106	9.023	-76.952	-60.832	-6.167	-14.168
1633	1.633	-32.081	-13.798	-14.481	-9.889	-52.623	-93.299	-8.095	-18.456
1634	1.634	-41.699	-18.068	-15.631	-6.66	-30.632	-103.136	-7.497	-17.323
1635	1.635	-25.787	-20.386	-18.725	-15.979	-10.787	-58.359	-3.406	-13.869
1636	1.636	-27.867	-12.443	-15.821	-41.621	19.483	-66.41	-4.73	-12.935
1637	1.637	-25.877	-15.553	-11.562	-31.665	46.998	-103.353	0.719	-10.062
1638	1.638	-31.046	-26.435	-7.501	-22.482	41.758	-2.618	-2.73	-7.576
1639	1.639	-29.446	-25.088	-10.993	8.52	28.034	127.34	-0.75	-14.969
1640	1.64	-19.334	-5.539	-11.585	70.825	-26.278	179.693	-2.447	-8.216
1641	1.641	-15.604	-19.627	-8.697	8.203	-63.339	163.751	-5.881	-7.463
1642	1.642	-19.029	-32.36	-16.645	16.296	-83.336	62.678	-4.468	-0.128
1643	1.643	-11.606	-20.705	-20.145	38.327	-138.33	-55.741	-6.526	-4.984
1644	1.644	-10.579	-5.78	-19.189	-8.672	-116.249	-8.069	-9.168	-5.786
1645	1.645	-8.02	-7.688	-8.356	-100.318	-55.685	35.126	-4.06	-5.038
1646	1.646	-13.589	-9.442	-9.702	-113.485	-15.101	-57.042	-9.969	-8.547
1647	1.647	-8.734	-17.437	-13.369	-5.987	-7.827	-140.564	-13.932	-11.866
1648	1.648	-17.431	-16.154	-9.88	66.164	12.015	-64.791	-13.237	-12.471
1649	1.649	-20.899	-9.826	-12.98	-26.251	30.101	4.187	-12.54	-15
1650	1.65	-19.924	-1.534	-15.893	-62.015	46.429	30.743	-8.352	-13.675
1651	1.651	-13.154	1.545	-9.911	-29.606	61.408	38.795	-7.842	-11.571
1652	1.652	-10.65	-1.394	-13.992	-0.066	38.457	31.43	-3.284	-12.758
1653	1.653	-0.003	-11.077	-13.423	8.809	0.789	24.841	-7.26	-8.515
1654	1.654	4.273	-17.469	-14.021	16.987	-34.571	43.001	-5.859	-9.891
1655	1.655	-7.513	-1.804	-12.291	39.115	-21.174	-6.934	-11.253	-13.203
1656	1.656	-18.522	13.077	-6.495	-21.429	-17.258	-80.896	-13.14	-11.089
1657	1.657	-19.85	11.155	-8.836	3.148	-13.742	-71.053	-13.666	-12.256
1658	1.658	-26.214	12.913	-9.425	-63.415	-17.187	-62.213	-11.847	-14.988
1659	1.659	-32.195	-7.795	-8.854	-72.244	-14.239	-54.136	-12.157	-15.763
1660	1.66	-39.537	-10.509	-7.12	-47.941	-11.678	27.438	-15.392	-13.836
1661	1.661	-26.779	-18.086	-14.103	-26.055	0.944	38.326	-13.202	-9.586
1662	1.662	-18.081	-29.74	-15.083	-6.502	-15.457	8.732	-9.464	-15.006
1663	1.663	-3.753	-48.973	-12.579	60.268	-30.502	-36.068	-16.761	-16.941
1664	1.664	-13.409	-66.854	-14.914	140.548	-5.469	-28.036	-9.347	-6.877
1665	1.665	-22.106	-50.626	-16.868	-0.824	11.444	-20.703	-2.524	-14.033
1666	1.666	-20.553	-40.006	-9.525	-19.987	20.616	-0.593	-12.146	-7.638
1667	1.667	-21.891	-34.216	-14.379	-2.565	34.633	17.957	-15.779	-11.111
1668	1.668	-20.717	-14.875	-11.881	13.527	1.04	1.828	-16.902	-10.138
1669	1.669	-21.878	-12.358	-9.575	-29.486	-21.899	-2.89	-17.835	-13.038
1670	1.67	-12.209	-0.746	-11.52	-42.726	-17.93	1.777	-18.756	-15.536
1671	1.671	-15.907	-2.852	-17.535	-126.234	0.758	6.033	-21.226	-11.465
1672	1.672	-9.933	-4.756	-15.223	-137.131	-9.377	2.525	-10.546	-10.874
1673	1.673	6.094	-9.958	-17.172	-68.049	-31.305	-7.329	-17.679	-18.212
1674	1.674	3.734	-5.299	-12.538	-23.344	-5.816	-4.144	-11.278	-15.297
1675	1.675	-6.949	-12.475	-9.653	1.039	4.227	-23.855	-17.275	-2.142
1676	1.676	14.297	-11.373	-8.314	23.056	7.329	-6.057	-9.917	-7.961
1677	1.677	16.952	4.28	-8.714	-10.44	-0.961	28.948	-3.141	-9.721
1678	1.678	-0.892	-6.389	-14.538	-16.525	-8.463	-6.337	-5.651	-11.304
1679	1.679	-12.553	-4.465	-12.233	-0.197	-6.105	-56.786	-4.859	-15.61
1680	1.68	-10.473	11.398	-17.082	45.274	-8.214	-36.978	-9.677	-6.756
1681	1.681	-31.845	13.543	-11.09	87.843	-10.162	-31.117	-11.604	-5.617
1682	1.682	-29.261	11.633	-10.902	73.278	-8.465	-47.7	-14.506	-2.528
1683	1.683	-21.835	-14.64	-11.674	-9.89	-10.088	-42.728	-11.982	-7.324
1684	1.684	-19.632	-25.799	-8.195	-45.357	-14.367	-74.607	-14.299	-6.522
1685	1.685	-26.156	-22.476	-10.137	8.947	-5.438	-78.64	-11.386	-5.733
1686	1.686	-32.069	-6.806	-13.047	18.889	12.624	-21.928	-8.677	-12.303
1687	1.687	-23.474	12.98	-11.694	9.953	25.497	67.625	-12.965	-13.077
1688	1.688	-12.559	-20.484	-7.236	34.292	32.573	55.8	-16.486	-5.704
1689	1.689	-19.815	-34.006	-8.967	56.387	17.766	45.121	-11.127	-18.478
1690	1.69	-21.075	-54.677	-5.481	-17.492	8.166	35.617	-10.642	-16.743
1691	1.691	-22.316	-50.977	-6.839	-66.904	-18.121	9.208	-15.414	-21.401
1692	1.692	-34.188	-47.678	-6.447	-75.869	-44.413	-64.066	-19.619	-20.057
1693	1.693	-23.23	-32.001	-6.062	30.012	-89.081	-93.68	-16.285	-11.147
1694	1.694	-21.952	-29.299	-11.874	-13.122	-46.48	-31.31	-19.724	-14.658
1695	1.695	-18.352	-1.038	-24.07	-105.213	-7.69	9.21	-21.014	-13.729
1696	1.696	-10.112	40.55	-22.318	-140.857	-2.499	46.121	-23.072	-7.006
1697	1.697	-13.283	45.947	-17.666	0.209	2.157	12.519	-25.907	-7.833
1698	1.698	-10.438	20.754	-10.498	173.388	6.432	-17.991	-21.185	-16.794
1699	1.699	-7.967	-11.222	-4.102	10.65	2.983	-1.444	-23.249	-6.014
1700	1.7	-5.692	-31.978	-0.605	-52.932	-0.075	-16.45	-13.33	-7.442
1701	1.701	-3.81	-13.231	-1.557	-72.079	-2.944	-29.923	-3.403	-6.366
1702	1.702	-3.267	-30.303	-10.437	-89.536	-5.429	-0.862	10.795	-12.458
1703	1.703	-12.204	-21.033	-9.264	-137.108	-2.735	33.194	35.848	-9.452
1704	1.704	-8.553	-12.753	-14.476	-93.89	-4.923	37.647	39.03	-10.514
1705	1.705	2.269	-5.29	-17.357	-28.004	-6.952	41.767	10.68	-18.55
1706	1.706	0.883	-35.751	-13.071	-111.234	-4.901	23.002	-0.639	-19.609
1707	1.707	-0.329	-31.742	-18.65	-78.687	-6.523	-0.913	-17.758	-12.918
1708	1.708	-8.718	-28.119	-18.042	10.187	-4.856	-48.098	-14.749	-24.426
1709	1.709	-7.816	-24.885	-18.596	117.601	-6.093	-149.003	-0.713	-16.549
1710	1.71	1.015	-9.247	-11.993	160.762	-4.82	-105.874	-8.352	-15.229
1711	1.711	-12.19	-0.971	-14.482	252.86	-22.711	-13.738	-10.767	-18.967
1712	1.712	-28.096	16.777	-15.241	193.273	-25.109	93.651	-12.982	-17.878
1713	1.713	-38.747	19.038	-13.292	182.534	-13.398	21.372	-14.994	-14.854
1714	1.714	-25.207	-12.98	-9.98	34.61	-15.446	-70.859	-6.366	-13.927
1715	1.715	-23.478	-17.508	-11.705	-198.241	-13.42	-106.475	-14.377	-14.754
1716	1.716	-28.131	-21.623	-9.175	-167.152	-18.545	-95.604	-10.183	-15.583
1717	1.717	-29.49	-25.335	-10.509	-307.919	-13.811	-46.251	-6.583	-6.143
1718	1.718	-23.101	-28.649	-11.648	-179.623	-12.375	-37.415	-7.826	-7.345
1719	1.719	-17.105	-25.536	-12.787	30.071	-16.019	-13.122	-19.715	-18.221
1720	1.72	-9.765	-33.827	-10.049	58.089	-14.854	8.818	-18.249	-8.192
1721	1.721	-4.949	-31.282	-14.864	32.573	-13.885	1.982	-16.966	-11.935
1722	1.722	-7.506	-28.955	-11.356	9.313	-16.584	-12.787	-15.855	-13.176
1723	1.723	-16.442	-22.574	-10.748	-11.834	-13.685	54.143	-9.891	-12.281
1724	1.724	-17.608	6.445	-11.3	-30.965	-16.229	62.83	-4.704	2.365
1725	1.725	-22.83	27.14	-9.913	-13.415	-13.912	54.61	-7.621	0.19
1726	1.726	-19.923	-6.934	-16.271	-29.069	-13.338	61.966	-10.141	5.961
1727	1.727	-24.172	-11.398	-11.98	43.385	-13.934	42.144	-15.731	11.15
1728	1.728	-11.772	-13.138	-14.271	56.717	-5.065	48.324	-26.534	12.673
1729	1.729	-11.004	-17.226	-13.674	-26.556	-6.273	-1.55	-24.948	8.381
1730	1.73	-0.176	-28.502	-14.228	-15.582	2.005	-35.122	-19.475	-14.893
1731	1.731	14.128	-31.838	-15.948	14.142	2.922	19.717	-18.078	-34.481
1732	1.732	-3.325	-47.571	-14.572	-48.248	-1.981	12.281	-24.424	-65.682
1733	1.733	-5.666	-55.944	-11.253	-121.42	-9.973	-88.602	-23.216	-45.012
1734	1.734	4.971	-22.519	-10.072	-72.016	-17.396	-45.472	-26.268	-26.287
1735	1.735	-8.583	9.357	-9.663	-27.354	-22.314	20.349	-15.389	-16.272
1736	1.736	-3.359	-28.218	-10.03	45.995	-24.907	56.154	3.415	-7.03
1737	1.737	-1.823	-3.073	-12.911	55.939	-12.781	2.098	5.968	-21.197
1738	1.738	-20.591	-16.631	-13.282	-6.519	-11.1	-66.852	12.95	-3.43
1739	1.739	-13.03	-20.745	-8.227	1.686	-9.619	-147.429	32.086	-5.769
1740	1.74	-19.98	5.537	-4.912	112.867	-8.355	-71.528	39.605	0.611
1741	1.741	-26.348	2.203	-10.302	33.349	-14.849	56.764	32.599	-5.19
1742	1.742	-20.507	-0.911	-9.699	-38.848	-13.822	4.265	26.18	-17.375
1743	1.743	-11.778	13.231	-7.741	-25.691	-13.008	20.02	12.58	3.347
1744	1.744	-13.296	5.717	-7.135	-61.219	-14.15	34.22	-13.832	6.099
1745	1.745	-9.013	17.357	-10.599	-50.34	-10.012	-5.336	-17.568	8.658
1746	1.746	-20.783	6.761	-10.207	-40.489	-12.417	-17.164	-20.886	1.725
1747	1.747	-28.667	4.899	-13.101	57.986	-10.556	-49.639	-30.182	-0.364
1748	1.748	-41.572	6.731	-11.151	44.945	-12.553	-138.368	-16.048	-6.125
1749	1.749	-32.801	8.337	-16.934	56.963	-10.877	-54.872	-3.26	2.589
1750	1.75	-21.714	-13.318	-17.687	-62.4	-7.459	-22.293	-10.21	7.229
1751	1.751	-25.922	-4.008	-17.085	17.155	-9.854	7.327	-20.827	8.599
1752	1.752	-22.196	-29.523	-9.716	-25.997	-3.351	16.201	-30.452	-0.278
1753	1.753	-20.971	-19.452	-10.684	-39.145	-2.46	-8.22	-28.648	0.9
1754	1.754	-26.125	8.815	-16.685	-50.935	-0.024	-45.238	-33.222	-0.045
1755	1.755	-19.288	5.176	-19.012	-105.059	-2.429	-38.781	-31.799	-14.729
1756	1.756	-9.543	-11.828	-17.085	-16.105	-3.094	16.038	-30.619	-21.093
1757	1.757	4.836	-21.116	-13.798	-4.238	-1.242	67.565	-24.616	-15.259
1758	1.758	-0.92	-23.815	-13.226	-14.967	-5.384	6.827	-14.951	-41.539
1759	1.759	0.853	-52.052	-9.749	-4.911	-1.981	-17.775	-11.278	-52.736
1760	1.76	-19.821	-40.804	-12.075	40.042	0.263	4.088	-10.113	-21.727
1761	1.761	-11.461	-30.688	-8.01	15.884	-6.396	23.89	-9.144	-9.292
1762	1.762	-24.203	-27.528	-7.619	-35.557	-7.455	42.062	-12.049	-12.898
1763	1.763	-12.574	-13.322	-12.07	-15.508	-5.018	14.554	-9.533	-36.625
1764	1.764	-14.691	-20.805	-9.168	-9.45	0.542	-60.986	-5.47	-14.681
1765	1.765	-20.465	-18.444	-7.806	-92.755	-4.353	-71.864	-8.942	-17.322
1766	1.766	-18.699	-16.287	-8.188	-81.226	-2.467	-22.572	-4.287	-19.768
1767	1.767	-20.227	-14.32	-13.983	-92.26	-0.769	39.903	-0.192	-22.017
1768	1.768	-10.137	-30.156	-11.651	-3.675	0.566	31.755	2.354	-19.819
1769	1.769	-1.198	-36.516	-15.129	79.68	0.943	39	1.997	-21.681
1770	1.77	9.695	-22.93	-11.835	3.969	0.558	126.463	-4.563	4.703
1771	1.771	16.915	-7.027	-15.899	13.986	-1.357	90.831	-19.241	16.002
1772	1.772	8.083	-4.863	-15.516	40.794	-4.812	36.686	-17.084	6.014
1773	1.773	-9.854	-6.749	-15.903	32.71	-5.167	7.147	-15.121	-9.589
1774	1.774	-22.562	-4.95	-13.769	-18.95	-9.565	-91.167	-23.789	-17.84
1775	1.775	-29.474	-12.804	-9.314	-65.779	-8.913	-156.666	-28.392	-15.238
1776	1.776	-18.782	-11.37	-13.382	-83.955	-8.446	-192.079	-35.517	-17.483
1777	1.777	-24.537	-15.001	-13.001	-22.997	-8.751	-181.224	-31.795	-23.792
1778	1.778	-22.753	-4.132	-5.646	1.442	-9.064	-72.716	-28.269	-14.045
1779	1.779	-24.245	14.672	-12.996	8.855	-14.979	28.281	-33.454	-1.788
1780	1.78	-14.115	12.192	-12.02	42.307	-14.105	67.737	-18.701	-3.289
1781	1.781	-10.36	9.903	-7.756	36.312	-8.367	32.065	-12.254	-1.903
1782	1.782	-16.287	-4.967	-15.103	-46.864	-16.153	-0.478	-14.129	-5.582
1783	1.783	-15.275	-22.375	-8.322	-11.274	-10.774	-10.377	-5.352	-2.136
1784	1.784	-10.403	-24.687	-9.079	42.863	-7.726	-55.204	-0.644	-1.181
1785	1.785	-16.35	-35.29	-11.378	32.985	-6.809	-161.146	9.472	-4.087
1786	1.786	-7.412	-29.432	-14.837	-29.499	-8.981	-31.135	5.857	-13.763
1787	1.787	-10.863	-17.214	-10.172	-21.275	-13.671	21.312	19.098	-12.576
1788	1.788	-9.863	-9.224	-13.055	-28.575	-12.923	5.434	42.018	-20.825
1789	1.789	-16.621	-22.156	-16.524	-35.138	-13.33	48.494	38.994	-32.486
1790	1.79	-15.825	-20.383	-17.86	-29.12	-10.634	61.554	36.364	-30.816
1791	1.791	-26.453	-24.979	-13.775	-23.619	-8.134	49.687	18.628	-26.442
1792	1.792	-16.385	-34.995	-15.125	-18.613	-5.827	38.809	25.659	-22.681
1793	1.793	-12.7	-26.059	-16.477	-5.151	-7.579	28.845	49.132	-30.922
1794	1.794	-6.694	-12.858	-16.084	-9.301	-7.781	37.668	8.353	-25.602
1795	1.795	-11.921	-7.622	-10.852	-13.082	-6.83	13.182	-19.277	-10.804
1796	1.796	-18.691	-6.053	-10.267	-3.09	-11.106	-23.869	-34.326	-8.592
1797	1.797	-28.376	-27.726	-10.844	-12.431	-18.293	-97.804	-38.744	-10.459
1798	1.798	-24.705	-24.642	-11.432	7.358	-13.283	-88	-34.66	15.919
1799	1.799	-16.413	-16.336	-7.946	-0.169	-15.633	-43.439	-30.964	27.19
1800	1.8	-11.197	-23.907	-8.333	-21.285	-11.408	-2.893	-27.675	3.432
1801	1.801	-12.163	-12.335	-7.946	-13.079	-9.324	19.124	-36.986	-5.819
1802	1.802	-25.323	-1.711	-4.269	-15.612	-9.764	39.103	-34.31	-3.086
1803	1.803	-34.998	4.059	-5.611	-27.278	-3.057	57.44	-26.785	-5.594
1804	1.804	-22.812	-11.849	-7.73	-12.442	-2.161	85.303	-29.146	-7.91
1805	1.805	-18.177	3.035	-7.344	-6.682	-1.27	70.312	-14.301	-10.045
1806	1.806	-13.925	1.061	-9.278	-8.494	0.768	29.163	-12.385	-12.007
1807	1.807	-10.234	-0.734	-9.462	-10.03	-3.79	12.828	-10.593	-13.784
1808	1.808	-4.206	-2.339	-9.259	-11.376	1.707	17.995	-12.042	-9.176
1809	1.809	-7.308	-3.755	-11.761	-10.216	-0.171	-50.648	-7.696	-13.497
1810	1.81	-8.291	-15.629	-10.972	-4.19	1.81	-40.734	-11.309	-14.73
1811	1.811	-14.328	-20.313	-15.412	-1.024	2.422	-49.581	-10.102	-30.455
1812	1.812	-12.032	-21.689	-12.114	-7.773	-3.376	-122.886	-11.033	-28.364
1813	1.813	-10.143	-15.325	-10.358	-15.762	-10.739	-132.71	-10.033	-18.731
1814	1.814	-13.466	-18.829	-15.19	-25.482	-3.997	-34.191	-12.493	-10.092
1815	1.815	-4.607	-11.489	-14.603	-13.672	-3.26	-21.09	-14.733	-11.693
1816	1.816	-3.479	-16.31	-17.506	-12.184	-7.372	-9.327	-25.489	-13.103
1817	1.817	-9.516	-15.504	-17.115	-16.485	-16.919	23.208	-17.484	-4.266
1818	1.818	-12.645	-9.874	-13.835	-22.857	-15.847	92.416	-16.086	-10.33
1819	1.819	-21.588	-14.705	-13.454	-26.236	-21.947	11.804	-12.418	-11.367
1820	1.82	-20.468	-12.765	-9.015	-16.41	-25.153	22.693	-15.974	-12.402
1821	1.821	-25.72	-8.68	-9.605	-12.668	-22.373	-46.352	-8.645	-16.715
1822	1.822	-20.907	-16.572	-10.979	5.384	-18.256	-73.099	-5.776	-14.447
1823	1.823	-28.894	-15.369	-15.446	7.977	-24.018	-113.857	-10.036	-12.585
1824	1.824	-19.295	-16.311	-13.721	-3.572	-30.749	-180.805	-7.721	-15.962
1825	1.825	-15.699	-9.505	-7.927	-1.439	-24.922	-82.602	-4.276	-13.142
1826	1.826	-14.614	-13.746	-10.257	0.473	-17.756	61.882	-14.425	-13.629
1827	1.827	-9.435	-8.114	-13.755	-4.769	-5.18	80.914	-13.151	-9.268
1828	1.828	-14.328	-11.569	-17.06	-15.738	-3.631	28.52	-14.361	-9.934
1829	1.829	-22.299	-18.895	-17.654	-11.415	-14.864	-18.987	-10.903	-5.18
1830	1.83	-25.424	-21.76	-15.152	-28.361	-25.138	-4.57	-16.159	-12.611
1831	1.831	-14.612	-19.22	-15.554	-35.247	-37.148	8.706	-11.331	2.021
1832	1.832	-10.375	-7.017	-13.437	-24.547	-35.787	-3.001	-17.337	12.584
1833	1.833	-6.72	-8.76	-17.908	-30.372	-25.905	7.817	-8.44	10.554
1834	1.834	-19.896	-7.232	-20.823	-7.523	-19.69	17.584	-0.119	12.205
1835	1.835	-18.183	-0.079	-19.488	1.833	-21.018	26.388	0.847	10.573
1836	1.836	-13.576	-11.899	-15.054	-12.246	-11.5	1.849	-5.928	-11.182
1837	1.837	-14.949	-19.842	-15.651	10.968	-12.834	-35.019	-10.199	-58.299
1838	1.838	-16.134	-15.592	-10.827	-17.313	-11.861	-1.329	-2.867	-91.874
1839	1.839	-14.993	-16.75	-10.261	-13.673	-13.012	-31.575	-3.854	-61.592
1840	1.84	-14.068	-15.584	-10.865	-3.626	-8.366	18.636	-3.126	-45.251
1841	1.841	-9.272	-22.923	-3.931	5.661	-11.074	79.455	-15.375	-20.175
1842	1.842	-6.81	-18.085	-2.985	-2.663	-12.014	55.299	-20.685	-24.677
1843	1.843	-2.781	-18.85	-7.268	10.114	-10.254	33.432	-31.799	-20.664
1844	1.844	-2.235	-6.643	-9.604	3.163	-4.427	40.134	-36.115	-17.028
1845	1.845	-6.903	-15.317	-10.212	-7.502	-0.507	-14.77	-29.842	-13.777
1846	1.846	-8.681	-13.731	-10.815	-9.416	1.319	-81.597	-14.299	-10.712
1847	1.847	-16.655	-9.443	-4.262	-25.26	-4.786	-36.985	-3.78	-8.032
1848	1.848	-3.534	-10.591	-12.2	-23.093	-4.126	-12.723	9.651	-5.555
1849	1.849	-12.258	-9.41	-13.186	5.979	-2.311	24.21	28.903	-3.253
1850	1.85	-13.789	-14.605	-12.231	-6.389	4.925	4.391	31.335	-1.132
1851	1.851	-15.125	-23.488	-11.473	-25.158	1.918	-50.408	24.303	4.642
1852	1.852	-13.957	-24.612	-15.557	-21.86	9.761	-117.077	5.102	2.859
1853	1.853	-7.959	-10.645	-13.633	-12.56	4.457	-143.721	17.841	-1.829
1854	1.854	-11.042	-8.671	-9.007	-26.695	-0.455	-70.336	24.803	2.382
1855	1.855	-11.973	0.066	-11.933	-24.17	0.246	-20.995	-7.117	3.498
1856	1.856	-23.339	-4.555	-15.443	-12.55	2.501	-12.113	-57.402	2.298
1857	1.857	-27.925	-8.802	-12.184	-1.905	0.516	-4.024	-77.315	5.373
1858	1.858	-9.084	-5.116	-15.118	-3.843	3.766	3.293	-46.922	6.315
1859	1.859	-6.497	-13.433	-13.982	-19.713	4.325	-3.208	-19.224	7.074
1860	1.86	-8.756	-20.787	-12.849	-26.102	4.707	2.926	-4.101	9.4
1861	1.861	-15.074	-19.83	-8.034	-12.558	7.031	19.454	0.364	2.818
1862	1.862	-9.219	-11.907	-14.639	13.763	8.19	14.44	-3.675	-1.444
1863	1.863	-14.401	-2.242	-12.134	17.43	14.166	9.951	-22.414	-0.656
1864	1.864	-9.698	-14.052	-11.371	-20.328	8.15	14.017	-39.414	-1.198
1865	1.865	-22.601	-34.764	-6.541	-15.328	-0.736	2.888	-36.296	-5.803
1866	1.866	-17.301	-37.467	-12.559	-1.798	2.771	-7.08	-22.133	-4.029
1867	1.867	-21.885	-19.672	-6.96	-39.36	10.152	-41.439	1.119	-8.836
1868	1.868	-8.855	-17.354	-8.906	-34.347	5.337	-27.766	35.608	-6.853
1869	1.869	-7.061	-15.227	-8.337	-20.822	-0.626	1.455	67.595	-12.218
1870	1.87	-18.062	-13.3	-8.929	-16.777	-2.885	43.159	5.148	-8.657
1871	1.871	-19.399	-18.529	-5.45	-5.558	-0.864	48.716	-3.7	-10.501
1872	1.872	-10.489	-16.978	-9.905	-15.619	-6.764	43.78	-28.021	-12.147
1873	1.873	-6.992	-6.926	-9.326	-18.706	-14.017	57.337	-20.616	-16.904
1874	1.874	-14.318	-13.329	-12.813	-10.388	-7.146	77.972	-0.652	-25.522
1875	1.875	-19.126	-7.352	-13.205	-12.923	-1.071	21.14	29.765	-9.751
1876	1.876	-30.519	-10.473	-12.821	-15.274	-1.779	-84.71	13.353	-20.298
1877	1.877	-22.566	-19.395	-11.852	-23.052	-12.532	-156.755	-11.789	-26.007
1878	1.878	-29.709	-11.088	-9.912	-8.194	-10.891	-64.51	-25.338	-17.2
1879	1.879	-30.848	-10.135	-15.715	-21.797	-12.15	18.954	-21.281	-15.545
1880	1.88	-19.99	-7.277	-14.939	-2.494	-18.433	8.117	-24.957	-19.68
1881	1.881	-18.626	-4.808	-14.347	-0.037	-29.183	-21.461	-21.656	-15.88
1882	1.882	-19.784	-10.464	-13.75	-2.409	-36.296	41.068	-24.742	-9.764
1883	1.883	-20.952	-7.005	-15.474	-0.313	-35.086	81.701	-22.036	-12.742
1884	1.884	-4.91	-17.104	-10.614	-13.875	-33.844	30.023	-19.521	-19.431
1885	1.885	-2.614	-12.873	-15.243	-15.615	-34.708	10.098	-17.206	-23.612
1886	1.886	-13.279	-9.238	-16.969	-14.063	-19.888	-81.471	-15.098	-19.495
1887	1.887	-11.345	-0.982	-14.427	7.598	-9.13	-121.031	-5.455	-11.525
1888	1.888	-13.086	-6.293	-16.725	10.693	-10.953	-61.543	-3.777	-8.413
1889	1.889	1.233	-17.226	-10.116	-9.076	-2.126	-137.493	0.821	-7.429
1890	1.89	-0.709	-21.598	-3.315	-11.625	-0.453	-88.232	-6.375	-20.487
1891	1.891	1.029	-9.929	-11.223	-4.686	-19.102	-79.381	-5.294	-33.87
1892	1.892	-6.906	-21.093	-8.098	-6.833	-6.216	-55.016	-8.911	-21.536
1893	1.893	-5.545	-14.045	-18.911	-8.801	-8.432	-3.412	-20.855	-26.086
1894	1.894	-11.927	-20.533	-5.927	14.007	-27.486	43.315	-9.958	-15.942
1895	1.895	-5.915	-19.478	-7.655	-26.857	-45.189	98.16	-11.422	-7.005
1896	1.896	-9.019	-14.332	-6.094	-21.486	-38.13	75.948	-20.438	-5.742
1897	1.897	-13.874	-15.288	-24.857	-36.627	-23.125	42.273	-19.39	-0.405
1898	1.898	-25.329	-16.106	-12.072	-23.141	-5.597	-12.827	-16.389	0.685
1899	1.899	-39.677	-16.928	-14.389	-10.81	-3.164	-79.704	-17.44	-8.837
1900	1.9	-30.035	-13.517	-12.258	-14.517	-5.187	-70.886	-21.777	-9.845
1901	1.901	-17.888	-19.587	-10.322	-11.274	-7.01	2.363	-34.047	-8.581
1902	1.902	-16.383	-10.735	-15.543	-14.422	-12.128	31.849	-25.447	-3.266
1903	1.903	-29.388	-16.784	-10.891	-6.145	-4.093	40.601	-30.23	-2.215
1904	1.904	-31.162	-22.06	-9.532	-8.696	0.248	64.842	-34.625	-4.668
1905	1.905	-32.756	-9.342	-8.365	-6.414	-0.835	27.812	-28.362	-8.66
1906	1.906	-28.538	-7.623	-7.203	-4.319	-9.081	-5.687	-10.503	-19.457
1907	1.907	-29.746	-12.215	-8.172	-6.272	-14.237	-23.872	2.088	-11.483
1908	1.908	-23.805	-13.596	-13.008	-11.498	-17.07	-107.061	-9.714	-12.786
1909	1.909	-18.608	-14.872	-12.236	-9.955	-22.993	-166.637	-7.719	-24.54
1910	1.91	-21.542	-16.092	-14.562	-8.623	-17.312	-68.892	1.859	-13.48
1911	1.911	-8.416	-17.179	-13.984	-12.327	-6.407	-3.085	-6.927	-14.834
1912	1.912	-2.657	-16.37	-21.342	-11.179	11.075	8.71	-11.634	-18.532
1913	1.913	-14.89	-17.326	-16.51	-10.203	4.167	-2.154	-7.441	-22.07
1914	1.914	-19.583	-18.258	-19.033	-7.297	-10.677	7.684	-1.125	-10.371
1915	1.915	-20.988	-21.875	-8.397	-9.848	-8.69	16.577	-12.022	-2.542
1916	1.916	-9.239	-11.917	-12.667	-10.653	-6.902	24.667	-10.709	-1.32
1917	1.917	-17.22	-16.248	-11.522	-12.604	-2.602	5.115	-11.893	-7.794
1918	1.918	-10.105	-15.134	-8.049	-13.226	-4.115	-16.973	-17.902	-13.863
1919	1.919	1.671	-13.989	-7.093	-16.153	-19.956	-10.405	-18.858	-29.998
1920	1.92	9.581	-17.125	-10.005	-17.516	-26.323	-40.784	-12.06	-32.477
1921	1.921	10.894	-20.086	-10.796	-20.812	-20.513	-46.163	-12.881	-30.463
1922	1.922	4.47	-14.143	-13.13	-14.232	-8.329	19.456	-0.744	-9.286
1923	1.923	-14.135	-10.145	-13.722	-7.46	-0.409	64.15	7.901	-12.117
1924	1.924	-8.142	-7.886	-9.087	-8.232	18.334	72.266	3.212	-14.753
1925	1.925	-5.056	-4.463	-7.366	-2.61	31.085	35.289	-4.171	-9.853
1926	1.926	-2.167	-14.58	-13.194	-0.668	19.463	15.272	2.995	-7.643
1927	1.927	-2.959	-15.982	-17.274	-3.947	17.316	9.1	14.804	-5.652
1928	1.928	-15.168	-19.702	-15.352	-4.524	11.48	3.482	10.154	-11.597
1929	1.929	-20.403	-1.772	-12.071	-7.017	-4.413	-1.634	0.087	-20.452
1930	1.93	-12.467	-4.298	-16.15	-12.425	1.956	-24.452	-14.219	-22.136
1931	1.931	-2.378	-6.66	-17.523	-18.976	27.086	-12.041	-12.263	-6.404
1932	1.932	1.323	-17.319	-15.218	-19.724	23.748	-8.367	-6.999	-4.398
1933	1.933	7.344	-11.534	-19.292	-31.887	1.819	-11.616	-5.412	12.934
1934	1.934	-6.567	-20.337	-12.335	-23.146	-12.372	-27.244	-1.11	10.486
1935	1.935	-12.337	-6.164	-9.443	-18.482	-19.971	-1.701	2.608	16.71
1936	1.936	-28.163	-0.594	-13.713	-14.205	-13.048	8.354	-0.833	6.855
1937	1.937	-30.258	4.493	-11.402	-10.505	-15.206	5.18	13.151	-9.202
1938	1.938	-28.291	9.132	-11.994	-9.304	-21.046	-3.224	-4.207	-20.033
1939	1.939	-23.042	16.321	-10.062	-4.048	-26.304	-26.428	-20.417	-49.22
1940	1.94	-24.572	25.318	-11.809	-3.061	-21.69	-23.347	11.57	-70.011
1941	1.941	-25.909	7.325	-9.281	-9.042	-17.467	-20.581	34.464	-20.878
1942	1.942	-29.56	-10.469	-7.925	-6.684	-13.846	-17.988	22.157	12.534
1943	1.943	-26.079	-22.118	-9.08	-4.717	-15.066	-15.557	3.461	18.468
1944	1.944	-33.46	-11.522	-8.692	-13.407	-12.026	-13.274	-20.279	46.095
1945	1.945	-20.734	-40.57	-9.839	-7.367	-7.274	-30.501	-10.91	-19.557
1946	1.946	-15.558	-102.912	-9.053	-10.457	-20.532	-27.982	-2.509	-28.512
1947	1.947	-7.686	-40.106	-8.846	-7.535	-34.177	-25.722	-15.197	-36.707
1948	1.948	-9.094	-31.826	-10.205	-6.758	-32.525	-23.693	-22.058	-58.831
1949	1.949	-12.809	-9.793	-10.003	-7.504	-27.961	-18.424	-19.804	-52.299
1950	1.95	-6.833	-16.407	-8.448	-5.532	-29.402	-23.067	-29.356	-9.782
1951	1.951	-12.052	-34.679	-11.53	-12.857	-28.339	-33.129	-17.039	-4.409
1952	1.952	-14.916	-29.398	-17.322	-11.861	-20.133	-34.214	-12.271	-9.522
1953	1.953	-17.388	-14.454	-11.701	-11.062	-15.039	-23.276	-10.773	-5.158
1954	1.954	-10.007	-10.003	-11.105	-13.355	-18.072	-10.202	-22.432	-17.623
1955	1.955	-16.733	-30.834	-10.504	-11.393	-17.433	-4.862	-33.313	1.05
1956	1.956	-17.475	-87.744	-11.065	-14.65	-13.517	-19.116	-23.081	-9.094
1957	1.957	-8.534	-14.495	-12.401	-18.69	-18.525	-28.765	-13.996	-24.799
1958	1.958	-19.312	54.659	-11.023	-16.163	-23.349	-23.522	-22.129	-27.441
1959	1.959	-14.978	-7.776	-9.845	-10.736	-18.127	-12.526	-22.93	-14.637
1960	1.96	-16.048	32.906	-10.205	-8.779	-18.924	-5.423	-23.732	1.633
1961	1.961	-9.976	55.044	-7.477	-8.163	-17.202	14.157	-29.567	3.792
1962	1.962	-10.855	61.741	-12.292	-8.706	-14.499	11.513	-25.369	17.372
1963	1.963	-9.821	31.486	-10.335	-8.273	-13.335	4.013	-27.224	43.712
1964	1.964	-5.518	-7.079	-9.722	-5.905	-15.857	-17.052	-34.495	24.956
1965	1.965	-11.084	-42.099	-5.627	-4.703	-18.977	-2.898	-31.476	28.304
1966	1.966	-12.952	-55.399	-9.065	-7.377	-13.187	-36.342	-23.435	-18.658
1967	1.967	-14.81	-51.14	-12.316	-10.838	-5.471	-31.834	-11.531	-38.524
1968	1.968	-17.663	-62.226	-13.435	-13.74	-6.654	-19.353	-6.799	-32.463
1969	1.969	-18.964	-31.231	-16.104	-11.808	-5.911	-7.993	-5.354	28.555
1970	1.97	-11.57	-10.563	-10.26	-9.1	1.792	-11.154	1.1	-12.039
1971	1.971	-14.626	-14.231	-14.284	-6.185	8.91	4.596	2.337	-19.345
1972	1.972	-15.56	-4.072	-17.731	-12.147	5.792	7.397	-2.821	-12.704
1973	1.973	-26.962	-1.001	-18.276	-14.602	8.118	5.035	-5.652	-18.629
1974	1.974	-25.424	-9.497	-10.498	-13.763	3.882	2.871	0.425	-13.142
1975	1.975	-21.185	-12.006	-9.495	-11.766	-5.751	9.407	-6.863	-18.104
1976	1.976	-20.06	-19.002	-14.297	-15.005	-2.216	11.433	-17.634	-4.47
1977	1.977	-9.262	-25.471	-15.036	-12.068	-3.525	9.752	-21.833	-8.44
1978	1.978	-16.457	3.426	-15.782	-15.541	-8.9	5.101	-20.617	2.87
1979	1.979	-20.168	-42.679	-13.817	-13.216	-13.889	-13.739	-19.416	-7.109
1980	1.98	-26.197	-12.542	-9.142	-12.824	-8.056	-26.661	-14.165	-10.132
1981	1.981	-18.853	-29.224	-8.529	-10.886	0.704	-19.89	-15.119	-18.38
1982	1.982	-14.019	-24.516	-14.3	-16.694	6.593	-9.421	-7.171	-41.509
1983	1.983	-13.251	34.66	-13.489	-17.462	9.587	0.062	0.197	-6.964
1984	1.984	-12.482	58.706	-8.617	-15.529	0.57	-8.792	9.118	15.994
1985	1.985	-17.348	110.22	-10.513	-14.945	-5.534	-19.869	12.612	20.168
1986	1.986	-16.787	9.188	-11.05	-13.206	-6.577	-15.628	9.531	23.954
1987	1.987	-12.752	-92.105	-8.496	-12.81	0.164	-11.93	8.58	20.749
1988	1.988	-6.973	-105.474	-14.846	-7.377	-7.779	-27.584	18.271	-7.435
1989	1.989	3.649	-141.263	-8.812	-13.938	-8.732	-25.53	9.348	-64.079
1990	1.99	-3.546	-43.714	-17.683	-13.143	-9.656	-19.838	0.999	-104.681
1991	1.991	-12.481	-30.708	-14.167	-20.483	-10.358	-11.177	-15.071	-52.97
1992	1.992	0.642	4.727	-15.11	-17.574	-2.903	-6.579	-12.742	-32.951
1993	1.993	16.468	15.607	-16.052	-6.156	-11.692	-5.273	-6.369	-38.848
1994	1.994	18.563	-13.74	-15.258	-10.804	-3.248	-11.691	-8.33	-22.297
1995	1.995	16.603	-147.804	-14.467	-12.179	-6.193	1.418	-6.62	-7.083
1996	1.996	14.864	-205.347	-13.872	-13.357	0.766	10.038	-14.577	6.518
1997	1.997	-2.537	-47.75	-10.567	-5.065	1.727	-4.38	-24.647	2.506
1998	1.998	-23.603	100.68	-8.817	-12.445	-0.401	-10.198	-31.047	-8.674
[truncated: 7,093 more rows]
