# Supplementary material for: Associations between lower-limb muscle activation and knee flexion in post-stroke individuals: A study on the stance-to-swing phases of gait
Source: PLoS One. 2017 Sep 8;12(9):e0183865. doi: 10.1371/journal.pone.0183865 (PMC5590852; doi:10.1371/journal.pone.0183865)
Supplement: S1 Dataset — (ZIP) [file pone.0183865.s001.zip › S1_Dataset/Patient group/4/3/point.csv]

Frame	Time	sacrum.X	sacrum.Y	sacrum.Z	r asis.X	r asis.Y	r asis.Z	r thigh.X	r thigh.Y	r thigh.Z	r bar 1.X	r bar 1.Y	r bar 1.Z	r knee 1.X	r knee 1.Y	r knee 1.Z	r knee 2.X	r knee 2.Y	r knee 2.Z	r bar 2.X	r bar 2.Y	r bar 2.Z	r mall.X	r mall.Y	r mall.Z	r met.X	r met.Y	r met.Z	l asis.X	l asis.Y	l asis.Z	l thigh.X	l thigh.Y	l thigh.Z	l bar 1.X	l bar 1.Y	l bar 1.Z	l knee 1.X	l knee 1.Y	l knee 1.Z	l knee 2.X	l knee 2.Y	l knee 2.Z	l bar 2.X	l bar 2.Y	l bar 2.Z	l mall.X	l mall.Y	l mall.Z
0	0	-1.411	0.972	0.427	NaN	NaN	NaN	NaN	NaN	NaN	-1.312	0.708	0.626	-1.32	0.543	0.57	-1.341	0.444	0.575	-1.352	0.287	0.624	-1.343	0.089	0.549	-1.224	0.036	0.596	NaN	NaN	NaN	NaN	NaN	NaN	-1.364	0.707	0.19	NaN	NaN	NaN	-1.374	0.456	0.244	-1.388	0.291	0.192	NaN	NaN	NaN
1	0.005	-1.41	0.972	0.426	NaN	NaN	NaN	NaN	NaN	NaN	-1.311	0.709	0.625	-1.32	0.543	0.57	-1.341	0.444	0.575	-1.352	0.287	0.623	-1.343	0.089	0.549	-1.223	0.036	0.596	NaN	NaN	NaN	NaN	NaN	NaN	-1.363	0.706	0.19	NaN	NaN	NaN	-1.373	0.456	0.244	-1.388	0.291	0.192	NaN	NaN	NaN
2	0.01	-1.41	0.972	0.426	NaN	NaN	NaN	NaN	NaN	NaN	-1.31	0.708	0.625	-1.32	0.543	0.57	-1.34	0.444	0.575	-1.352	0.288	0.623	-1.343	0.089	0.549	-1.223	0.035	0.596	NaN	NaN	NaN	NaN	NaN	NaN	-1.362	0.706	0.189	NaN	NaN	NaN	-1.372	0.456	0.243	-1.388	0.29	0.192	NaN	NaN	NaN
3	0.015	-1.41	0.972	0.426	NaN	NaN	NaN	NaN	NaN	NaN	-1.308	0.707	0.624	-1.32	0.543	0.57	-1.34	0.444	0.575	-1.352	0.288	0.623	-1.343	0.089	0.549	-1.223	0.035	0.596	NaN	NaN	NaN	NaN	NaN	NaN	-1.362	0.706	0.189	NaN	NaN	NaN	-1.372	0.456	0.243	-1.388	0.29	0.192	NaN	NaN	NaN
4	0.02	-1.409	0.972	0.425	NaN	NaN	NaN	NaN	NaN	NaN	-1.308	0.706	0.623	-1.32	0.543	0.57	-1.34	0.444	0.575	-1.352	0.288	0.623	-1.343	0.089	0.549	-1.223	0.035	0.596	NaN	NaN	NaN	NaN	NaN	NaN	-1.361	0.706	0.189	NaN	NaN	NaN	-1.372	0.456	0.243	-1.388	0.29	0.192	NaN	NaN	NaN
5	0.025	-1.409	0.972	0.425	NaN	NaN	NaN	NaN	NaN	NaN	-1.307	0.706	0.623	-1.32	0.543	0.569	-1.34	0.444	0.575	-1.352	0.288	0.623	-1.343	0.089	0.549	-1.223	0.035	0.596	NaN	NaN	NaN	NaN	NaN	NaN	-1.361	0.706	0.189	-1.341	0.556	0.245	-1.372	0.456	0.243	-1.387	0.29	0.192	NaN	NaN	NaN
6	0.03	-1.409	0.972	0.425	NaN	NaN	NaN	NaN	NaN	NaN	-1.307	0.706	0.623	-1.319	0.543	0.569	-1.339	0.444	0.574	-1.351	0.288	0.623	-1.343	0.089	0.549	-1.223	0.035	0.596	NaN	NaN	NaN	NaN	NaN	NaN	-1.361	0.706	0.189	-1.341	0.556	0.245	-1.372	0.456	0.243	-1.387	0.29	0.192	NaN	NaN	NaN
7	0.035	-1.408	0.972	0.425	NaN	NaN	NaN	NaN	NaN	NaN	-1.307	0.707	0.623	-1.319	0.543	0.569	-1.339	0.444	0.574	-1.351	0.288	0.623	-1.343	0.089	0.549	-1.223	0.035	0.596	NaN	NaN	NaN	NaN	NaN	NaN	-1.361	0.707	0.188	-1.34	0.556	0.245	-1.372	0.456	0.243	-1.387	0.29	0.191	NaN	NaN	NaN
8	0.04	-1.408	0.972	0.425	NaN	NaN	NaN	NaN	NaN	NaN	-1.307	0.707	0.623	-1.319	0.543	0.568	-1.339	0.444	0.574	-1.351	0.288	0.623	-1.343	0.089	0.549	-1.223	0.035	0.596	NaN	NaN	NaN	NaN	NaN	NaN	-1.36	0.707	0.188	-1.34	0.556	0.245	-1.372	0.456	0.243	-1.387	0.29	0.191	NaN	NaN	NaN
9	0.045	-1.408	0.972	0.424	NaN	NaN	NaN	NaN	NaN	NaN	-1.307	0.707	0.623	-1.319	0.543	0.568	-1.339	0.444	0.574	-1.351	0.288	0.623	-1.343	0.089	0.549	-1.223	0.035	0.596	NaN	NaN	NaN	NaN	NaN	NaN	-1.36	0.707	0.188	-1.34	0.556	0.245	-1.372	0.456	0.243	-1.387	0.29	0.191	NaN	NaN	NaN
10	0.05	-1.408	0.972	0.424	NaN	NaN	NaN	NaN	NaN	NaN	-1.307	0.707	0.623	-1.319	0.543	0.568	-1.339	0.444	0.574	-1.351	0.288	0.623	-1.343	0.089	0.549	-1.223	0.035	0.596	NaN	NaN	NaN	NaN	NaN	NaN	-1.36	0.707	0.188	-1.34	0.556	0.245	-1.372	0.456	0.243	-1.387	0.29	0.19	NaN	NaN	NaN
11	0.055	-1.407	0.972	0.424	NaN	NaN	NaN	NaN	NaN	NaN	-1.307	0.707	0.623	-1.319	0.543	0.568	-1.339	0.444	0.574	-1.351	0.288	0.623	-1.343	0.089	0.549	-1.223	0.035	0.596	NaN	NaN	NaN	NaN	NaN	NaN	-1.359	0.707	0.188	-1.339	0.556	0.245	-1.372	0.456	0.243	-1.386	0.29	0.19	NaN	NaN	NaN
12	0.06	-1.407	0.972	0.424	NaN	NaN	NaN	NaN	NaN	NaN	-1.307	0.707	0.623	-1.319	0.543	0.568	-1.339	0.444	0.574	-1.351	0.288	0.623	-1.343	0.089	0.549	-1.222	0.035	0.596	NaN	NaN	NaN	NaN	NaN	NaN	-1.359	0.707	0.187	-1.339	0.556	0.245	-1.371	0.456	0.243	-1.386	0.29	0.19	NaN	NaN	NaN
13	0.065	-1.407	0.972	0.423	NaN	NaN	NaN	NaN	NaN	NaN	-1.307	0.707	0.623	-1.318	0.543	0.568	-1.339	0.444	0.574	-1.351	0.288	0.623	-1.343	0.089	0.549	-1.222	0.035	0.596	NaN	NaN	NaN	NaN	NaN	NaN	-1.358	0.707	0.187	-1.339	0.556	0.244	-1.371	0.456	0.243	-1.386	0.29	0.19	NaN	NaN	NaN
14	0.07	-1.407	0.972	0.423	NaN	NaN	NaN	NaN	NaN	NaN	-1.306	0.707	0.623	-1.318	0.543	0.568	-1.339	0.444	0.574	-1.351	0.288	0.623	-1.343	0.089	0.549	-1.222	0.035	0.596	NaN	NaN	NaN	NaN	NaN	NaN	-1.358	0.707	0.187	-1.339	0.556	0.244	-1.371	0.456	0.243	-1.386	0.29	0.19	NaN	NaN	NaN
15	0.075	-1.407	0.972	0.423	NaN	NaN	NaN	NaN	NaN	NaN	-1.306	0.706	0.622	-1.318	0.543	0.568	-1.339	0.444	0.574	-1.351	0.288	0.623	-1.343	0.089	0.549	-1.222	0.035	0.595	NaN	NaN	NaN	NaN	NaN	NaN	-1.358	0.706	0.187	-1.338	0.556	0.244	-1.371	0.456	0.242	-1.386	0.29	0.19	NaN	NaN	NaN
16	0.08	-1.407	0.972	0.423	NaN	NaN	NaN	NaN	NaN	NaN	-1.306	0.707	0.622	-1.318	0.543	0.568	-1.339	0.444	0.574	-1.351	0.288	0.623	-1.343	0.089	0.549	-1.222	0.035	0.595	NaN	NaN	NaN	NaN	NaN	NaN	-1.357	0.706	0.187	-1.338	0.556	0.244	-1.371	0.456	0.242	-1.386	0.29	0.19	NaN	NaN	NaN
17	0.085	-1.406	0.972	0.423	NaN	NaN	NaN	NaN	NaN	NaN	-1.306	0.707	0.622	-1.318	0.543	0.568	-1.338	0.444	0.574	-1.351	0.288	0.623	-1.343	0.089	0.549	-1.222	0.035	0.595	NaN	NaN	NaN	NaN	NaN	NaN	-1.357	0.706	0.187	-1.338	0.556	0.243	-1.371	0.456	0.242	-1.386	0.29	0.19	NaN	NaN	NaN
18	0.09	-1.406	0.972	0.423	NaN	NaN	NaN	NaN	NaN	NaN	-1.306	0.707	0.622	-1.318	0.543	0.568	-1.338	0.444	0.573	-1.351	0.288	0.622	-1.343	0.089	0.549	-1.222	0.035	0.595	NaN	NaN	NaN	NaN	NaN	NaN	-1.357	0.706	0.187	-1.338	0.556	0.243	-1.371	0.456	0.242	-1.386	0.29	0.19	NaN	NaN	NaN
19	0.095	-1.406	0.971	0.422	NaN	NaN	NaN	NaN	NaN	NaN	-1.306	0.707	0.622	-1.318	0.543	0.568	-1.338	0.444	0.573	-1.351	0.288	0.622	-1.343	0.089	0.549	-1.222	0.035	0.595	NaN	NaN	NaN	NaN	NaN	NaN	-1.357	0.706	0.186	-1.338	0.556	0.243	-1.37	0.456	0.242	-1.386	0.29	0.19	NaN	NaN	NaN
20	0.1	-1.406	0.971	0.422	NaN	NaN	NaN	NaN	NaN	NaN	-1.306	0.707	0.622	-1.318	0.543	0.568	-1.338	0.444	0.573	-1.351	0.289	0.622	-1.343	0.089	0.549	-1.222	0.035	0.595	NaN	NaN	NaN	NaN	NaN	NaN	-1.356	0.706	0.186	-1.338	0.556	0.243	-1.37	0.456	0.242	-1.386	0.29	0.19	NaN	NaN	NaN
21	0.105	-1.405	0.971	0.422	NaN	NaN	NaN	NaN	NaN	NaN	-1.306	0.707	0.622	-1.318	0.543	0.567	-1.338	0.444	0.573	-1.351	0.289	0.622	-1.343	0.089	0.549	-1.222	0.035	0.595	NaN	NaN	NaN	NaN	NaN	NaN	-1.356	0.706	0.186	-1.338	0.556	0.243	-1.37	0.456	0.242	-1.386	0.29	0.19	NaN	NaN	NaN
22	0.11	-1.405	0.971	0.421	NaN	NaN	NaN	NaN	NaN	NaN	-1.306	0.707	0.621	-1.317	0.544	0.567	-1.338	0.444	0.573	-1.351	0.289	0.622	-1.343	0.089	0.549	-1.222	0.035	0.595	NaN	NaN	NaN	NaN	NaN	NaN	-1.356	0.706	0.186	-1.338	0.556	0.243	-1.37	0.456	0.242	-1.386	0.29	0.19	NaN	NaN	NaN
23	0.115	-1.405	0.971	0.421	NaN	NaN	NaN	NaN	NaN	NaN	-1.306	0.707	0.621	-1.317	0.544	0.567	-1.337	0.444	0.573	-1.351	0.289	0.622	-1.343	0.089	0.549	-1.222	0.035	0.595	NaN	NaN	NaN	NaN	NaN	NaN	-1.356	0.706	0.186	-1.337	0.556	0.243	-1.369	0.456	0.242	-1.386	0.29	0.19	NaN	NaN	NaN
24	0.12	-1.405	0.971	0.421	NaN	NaN	NaN	NaN	NaN	NaN	-1.306	0.707	0.621	-1.317	0.544	0.567	-1.338	0.445	0.573	-1.351	0.289	0.622	-1.343	0.089	0.549	-1.222	0.035	0.595	NaN	NaN	NaN	NaN	NaN	NaN	-1.356	0.706	0.186	-1.337	0.556	0.243	-1.369	0.456	0.242	-1.385	0.29	0.19	NaN	NaN	NaN
25	0.125	-1.405	0.971	0.421	NaN	NaN	NaN	NaN	NaN	NaN	-1.305	0.707	0.621	-1.317	0.543	0.567	-1.339	0.446	0.573	-1.351	0.289	0.622	-1.343	0.089	0.549	-1.222	0.035	0.595	NaN	NaN	NaN	NaN	NaN	NaN	-1.355	0.706	0.186	-1.337	0.556	0.243	-1.369	0.456	0.242	-1.385	0.29	0.19	NaN	NaN	NaN
26	0.13	-1.405	0.971	0.421	NaN	NaN	NaN	NaN	NaN	NaN	-1.305	0.707	0.621	-1.316	0.543	0.567	-1.337	0.444	0.573	-1.351	0.289	0.622	-1.343	0.089	0.549	-1.222	0.035	0.595	NaN	NaN	NaN	NaN	NaN	NaN	-1.355	0.706	0.186	-1.337	0.556	0.243	-1.369	0.456	0.241	-1.385	0.29	0.19	NaN	NaN	NaN
27	0.135	-1.405	0.971	0.42	NaN	NaN	NaN	NaN	NaN	NaN	-1.305	0.707	0.621	-1.316	0.543	0.566	-1.338	0.445	0.573	-1.351	0.289	0.622	-1.343	0.089	0.549	-1.222	0.035	0.595	NaN	NaN	NaN	NaN	NaN	NaN	-1.355	0.706	0.185	-1.336	0.556	0.243	-1.369	0.456	0.241	-1.385	0.291	0.19	NaN	NaN	NaN
28	0.14	-1.405	0.971	0.42	NaN	NaN	NaN	NaN	NaN	NaN	-1.305	0.707	0.621	-1.316	0.543	0.566	-1.339	0.447	0.573	-1.351	0.289	0.622	-1.343	0.089	0.549	-1.222	0.035	0.595	NaN	NaN	NaN	NaN	NaN	NaN	-1.355	0.706	0.185	-1.336	0.556	0.243	-1.368	0.456	0.241	-1.385	0.291	0.19	NaN	NaN	NaN
29	0.145	-1.404	0.971	0.42	NaN	NaN	NaN	NaN	NaN	NaN	-1.305	0.707	0.62	-1.316	0.543	0.566	-1.339	0.448	0.573	-1.351	0.289	0.622	-1.343	0.089	0.549	-1.222	0.035	0.595	NaN	NaN	NaN	NaN	NaN	NaN	-1.355	0.706	0.185	-1.336	0.556	0.243	-1.368	0.456	0.241	-1.385	0.291	0.19	NaN	NaN	NaN
30	0.15	-1.404	0.971	0.42	NaN	NaN	NaN	NaN	NaN	NaN	-1.305	0.707	0.62	-1.316	0.543	0.566	-1.339	0.448	0.573	-1.351	0.289	0.622	-1.343	0.089	0.549	-1.222	0.035	0.595	NaN	NaN	NaN	NaN	NaN	NaN	-1.354	0.706	0.185	-1.335	0.556	0.243	-1.368	0.456	0.241	-1.385	0.291	0.19	NaN	NaN	NaN
31	0.155	-1.404	0.971	0.419	NaN	NaN	NaN	NaN	NaN	NaN	-1.305	0.707	0.62	-1.315	0.543	0.566	-1.339	0.448	0.573	-1.35	0.289	0.622	-1.343	0.089	0.549	-1.222	0.035	0.595	NaN	NaN	NaN	NaN	NaN	NaN	-1.354	0.706	0.185	-1.335	0.556	0.243	-1.368	0.456	0.241	-1.385	0.291	0.19	NaN	NaN	NaN
32	0.16	-1.404	0.971	0.419	NaN	NaN	NaN	NaN	NaN	NaN	-1.304	0.707	0.62	-1.315	0.543	0.566	-1.339	0.448	0.573	-1.35	0.289	0.622	-1.343	0.089	0.549	-1.222	0.035	0.595	NaN	NaN	NaN	NaN	NaN	NaN	-1.354	0.706	0.185	-1.335	0.556	0.243	-1.368	0.456	0.241	-1.385	0.291	0.19	NaN	NaN	NaN
33	0.165	-1.404	0.971	0.419	NaN	NaN	NaN	NaN	NaN	NaN	-1.304	0.707	0.62	-1.315	0.543	0.566	-1.339	0.448	0.572	-1.35	0.289	0.622	-1.343	0.089	0.549	-1.222	0.035	0.595	NaN	NaN	NaN	NaN	NaN	NaN	-1.354	0.706	0.184	-1.335	0.556	0.243	-1.368	0.456	0.241	-1.385	0.291	0.19	NaN	NaN	NaN
34	0.17	-1.403	0.971	0.419	NaN	NaN	NaN	NaN	NaN	NaN	-1.304	0.707	0.62	-1.315	0.543	0.566	-1.339	0.448	0.572	-1.35	0.289	0.622	-1.343	0.089	0.549	-1.222	0.035	0.595	NaN	NaN	NaN	NaN	NaN	NaN	-1.354	0.706	0.184	-1.335	0.556	0.242	-1.368	0.456	0.241	-1.385	0.291	0.189	NaN	NaN	NaN
35	0.175	-1.403	0.971	0.419	NaN	NaN	NaN	NaN	NaN	NaN	-1.304	0.707	0.62	-1.315	0.543	0.566	-1.339	0.448	0.572	-1.35	0.289	0.622	-1.343	0.089	0.549	-1.222	0.035	0.595	NaN	NaN	NaN	NaN	NaN	NaN	-1.353	0.707	0.184	-1.335	0.556	0.242	-1.368	0.456	0.241	-1.385	0.291	0.189	NaN	NaN	NaN
36	0.18	-1.403	0.971	0.418	NaN	NaN	NaN	NaN	NaN	NaN	-1.304	0.707	0.62	-1.315	0.543	0.566	-1.339	0.448	0.572	-1.35	0.289	0.622	-1.343	0.089	0.549	-1.222	0.035	0.595	NaN	NaN	NaN	NaN	NaN	NaN	-1.353	0.707	0.184	-1.335	0.556	0.242	-1.368	0.456	0.24	-1.385	0.291	0.189	NaN	NaN	NaN
37	0.185	-1.403	0.971	0.418	NaN	NaN	NaN	NaN	NaN	NaN	-1.302	0.706	0.621	-1.315	0.543	0.566	-1.339	0.448	0.572	-1.35	0.289	0.622	-1.343	0.089	0.549	-1.222	0.035	0.595	NaN	NaN	NaN	NaN	NaN	NaN	-1.353	0.707	0.184	-1.335	0.556	0.242	-1.367	0.456	0.24	-1.385	0.291	0.189	NaN	NaN	NaN
38	0.19	-1.403	0.971	0.418	NaN	NaN	NaN	NaN	NaN	NaN	-1.298	0.703	0.623	-1.315	0.543	0.566	-1.339	0.448	0.572	-1.35	0.289	0.622	-1.343	0.089	0.549	-1.222	0.035	0.595	NaN	NaN	NaN	NaN	NaN	NaN	-1.353	0.706	0.184	-1.335	0.556	0.242	-1.367	0.456	0.24	-1.385	0.291	0.189	NaN	NaN	NaN
39	0.195	-1.403	0.971	0.418	NaN	NaN	NaN	NaN	NaN	NaN	-1.298	0.702	0.624	-1.315	0.543	0.565	-1.339	0.448	0.572	-1.35	0.289	0.621	-1.343	0.089	0.549	-1.222	0.035	0.595	NaN	NaN	NaN	NaN	NaN	NaN	-1.352	0.706	0.184	-1.335	0.556	0.242	-1.367	0.456	0.24	-1.385	0.291	0.189	NaN	NaN	NaN
40	0.2	-1.402	0.971	0.418	NaN	NaN	NaN	NaN	NaN	NaN	-1.297	0.702	0.624	-1.315	0.543	0.565	-1.339	0.448	0.572	-1.35	0.289	0.621	-1.343	0.089	0.549	-1.222	0.035	0.595	NaN	NaN	NaN	NaN	NaN	NaN	-1.352	0.706	0.184	-1.335	0.556	0.242	-1.367	0.456	0.24	-1.384	0.291	0.189	NaN	NaN	NaN
41	0.205	-1.402	0.971	0.417	NaN	NaN	NaN	NaN	NaN	NaN	-1.297	0.702	0.623	-1.315	0.543	0.565	-1.339	0.448	0.572	-1.35	0.289	0.621	-1.343	0.089	0.549	-1.222	0.035	0.595	NaN	NaN	NaN	NaN	NaN	NaN	-1.352	0.706	0.184	-1.335	0.556	0.241	-1.367	0.456	0.24	-1.384	0.291	0.189	NaN	NaN	NaN
42	0.21	-1.402	0.971	0.417	NaN	NaN	NaN	NaN	NaN	NaN	-1.297	0.702	0.623	-1.315	0.544	0.565	-1.339	0.448	0.572	-1.35	0.29	0.621	-1.343	0.089	0.549	-1.222	0.035	0.595	NaN	NaN	NaN	NaN	NaN	NaN	-1.351	0.706	0.184	-1.334	0.556	0.241	-1.367	0.456	0.24	-1.384	0.291	0.189	NaN	NaN	NaN
43	0.215	-1.402	0.971	0.417	NaN	NaN	NaN	NaN	NaN	NaN	-1.297	0.702	0.623	-1.315	0.544	0.565	-1.339	0.448	0.572	-1.35	0.29	0.621	-1.342	0.089	0.549	-1.222	0.035	0.595	NaN	NaN	NaN	NaN	NaN	NaN	-1.351	0.706	0.183	-1.334	0.556	0.241	-1.367	0.456	0.24	-1.384	0.291	0.189	NaN	NaN	NaN
44	0.22	-1.402	0.971	0.417	NaN	NaN	NaN	NaN	NaN	NaN	-1.297	0.702	0.623	-1.315	0.544	0.565	-1.338	0.447	0.57	-1.35	0.29	0.621	-1.342	0.089	0.549	-1.222	0.035	0.595	NaN	NaN	NaN	NaN	NaN	NaN	-1.351	0.706	0.183	-1.334	0.556	0.241	-1.367	0.456	0.24	-1.384	0.29	0.189	NaN	NaN	NaN
45	0.225	-1.402	0.971	0.417	NaN	NaN	NaN	NaN	NaN	NaN	-1.297	0.702	0.623	-1.315	0.544	0.565	-1.335	0.443	0.568	-1.35	0.29	0.621	-1.342	0.089	0.549	-1.222	0.035	0.595	NaN	NaN	NaN	NaN	NaN	NaN	-1.351	0.706	0.183	-1.334	0.556	0.241	-1.367	0.457	0.24	-1.384	0.29	0.189	NaN	NaN	NaN
46	0.23	-1.402	0.971	0.417	NaN	NaN	NaN	NaN	NaN	NaN	-1.297	0.702	0.623	-1.315	0.544	0.565	-1.335	0.442	0.567	-1.35	0.29	0.621	-1.342	0.089	0.549	-1.222	0.035	0.595	NaN	NaN	NaN	NaN	NaN	NaN	-1.351	0.706	0.183	-1.334	0.556	0.241	-1.367	0.457	0.24	-1.384	0.29	0.189	NaN	NaN	NaN
47	0.235	-1.401	0.971	0.416	NaN	NaN	NaN	NaN	NaN	NaN	-1.297	0.702	0.623	-1.315	0.544	0.565	-1.335	0.442	0.567	-1.35	0.29	0.621	-1.342	0.089	0.549	-1.222	0.035	0.595	NaN	NaN	NaN	NaN	NaN	NaN	-1.35	0.706	0.183	-1.334	0.556	0.241	-1.367	0.457	0.24	-1.384	0.29	0.189	NaN	NaN	NaN
48	0.24	-1.401	0.971	0.416	NaN	NaN	NaN	NaN	NaN	NaN	-1.297	0.702	0.623	-1.315	0.544	0.565	-1.335	0.442	0.567	-1.35	0.29	0.621	-1.342	0.089	0.549	-1.222	0.035	0.595	NaN	NaN	NaN	NaN	NaN	NaN	-1.35	0.706	0.183	-1.334	0.557	0.241	-1.367	0.457	0.24	-1.384	0.29	0.189	NaN	NaN	NaN
49	0.245	-1.401	0.971	0.416	NaN	NaN	NaN	NaN	NaN	NaN	-1.297	0.702	0.623	-1.315	0.544	0.565	-1.335	0.442	0.566	-1.351	0.29	0.621	-1.342	0.089	0.549	-1.222	0.035	0.595	NaN	NaN	NaN	NaN	NaN	NaN	-1.35	0.706	0.182	-1.334	0.557	0.241	-1.367	0.457	0.24	-1.384	0.29	0.189	NaN	NaN	NaN
50	0.25	-1.401	0.971	0.416	NaN	NaN	NaN	NaN	NaN	NaN	-1.297	0.702	0.623	-1.315	0.544	0.565	-1.335	0.442	0.566	-1.351	0.29	0.621	-1.342	0.089	0.548	-1.222	0.035	0.595	NaN	NaN	NaN	NaN	NaN	NaN	-1.35	0.706	0.182	-1.334	0.557	0.241	-1.367	0.457	0.24	-1.384	0.29	0.189	NaN	NaN	NaN
51	0.255	-1.401	0.971	0.415	NaN	NaN	NaN	NaN	NaN	NaN	-1.297	0.702	0.623	-1.315	0.544	0.565	-1.335	0.442	0.566	-1.351	0.29	0.621	-1.342	0.089	0.548	-1.222	0.035	0.595	NaN	NaN	NaN	NaN	NaN	NaN	-1.35	0.706	0.182	-1.333	0.556	0.241	-1.367	0.457	0.24	-1.384	0.29	0.189	NaN	NaN	NaN
52	0.26	-1.401	0.971	0.415	NaN	NaN	NaN	NaN	NaN	NaN	-1.297	0.702	0.623	-1.315	0.544	0.565	-1.335	0.443	0.566	-1.351	0.29	0.621	-1.342	0.089	0.548	-1.222	0.035	0.595	NaN	NaN	NaN	NaN	NaN	NaN	-1.35	0.706	0.182	-1.333	0.556	0.241	-1.367	0.457	0.24	-1.384	0.29	0.189	NaN	NaN	NaN
53	0.265	-1.401	0.971	0.415	NaN	NaN	NaN	NaN	NaN	NaN	-1.297	0.702	0.623	-1.315	0.543	0.564	-1.336	0.443	0.566	-1.351	0.29	0.621	-1.342	0.089	0.548	-1.222	0.035	0.595	NaN	NaN	NaN	NaN	NaN	NaN	-1.349	0.706	0.182	-1.333	0.556	0.241	-1.367	0.457	0.24	-1.384	0.29	0.189	NaN	NaN	NaN
54	0.27	-1.401	0.971	0.415	NaN	NaN	NaN	NaN	NaN	NaN	-1.297	0.702	0.623	-1.315	0.543	0.564	-1.336	0.443	0.566	-1.351	0.29	0.621	-1.342	0.089	0.548	-1.222	0.035	0.595	NaN	NaN	NaN	NaN	NaN	NaN	-1.349	0.706	0.182	-1.333	0.556	0.241	-1.367	0.457	0.24	-1.384	0.29	0.189	NaN	NaN	NaN
55	0.275	-1.401	0.971	0.415	NaN	NaN	NaN	NaN	NaN	NaN	-1.297	0.702	0.623	-1.315	0.543	0.564	-1.336	0.443	0.566	-1.351	0.29	0.621	-1.342	0.089	0.548	-1.222	0.035	0.595	NaN	NaN	NaN	NaN	NaN	NaN	-1.349	0.706	0.182	-1.333	0.556	0.24	-1.367	0.457	0.24	-1.384	0.29	0.189	NaN	NaN	NaN
56	0.28	-1.401	0.971	0.415	NaN	NaN	NaN	NaN	NaN	NaN	-1.297	0.701	0.623	-1.315	0.543	0.564	-1.336	0.443	0.566	-1.351	0.29	0.62	-1.342	0.089	0.548	-1.222	0.035	0.595	NaN	NaN	NaN	NaN	NaN	NaN	-1.349	0.706	0.182	-1.333	0.556	0.24	-1.367	0.457	0.239	-1.384	0.29	0.189	NaN	NaN	NaN
57	0.285	-1.4	0.971	0.414	NaN	NaN	NaN	NaN	NaN	NaN	-1.296	0.701	0.623	-1.315	0.543	0.564	-1.336	0.443	0.566	-1.351	0.29	0.62	-1.342	0.089	0.548	-1.222	0.035	0.595	NaN	NaN	NaN	NaN	NaN	NaN	-1.349	0.706	0.182	-1.333	0.557	0.24	-1.367	0.457	0.239	-1.384	0.29	0.189	NaN	NaN	NaN
58	0.29	-1.4	0.971	0.414	NaN	NaN	NaN	NaN	NaN	NaN	-1.296	0.701	0.623	-1.315	0.543	0.564	-1.336	0.443	0.566	-1.351	0.29	0.62	-1.342	0.089	0.548	-1.222	0.035	0.595	NaN	NaN	NaN	NaN	NaN	NaN	-1.349	0.706	0.182	-1.333	0.557	0.24	-1.367	0.457	0.239	-1.384	0.29	0.189	NaN	NaN	NaN
59	0.295	-1.4	0.971	0.414	NaN	NaN	NaN	NaN	NaN	NaN	-1.299	0.703	0.622	-1.315	0.543	0.564	-1.336	0.443	0.566	-1.351	0.29	0.62	-1.342	0.089	0.548	-1.222	0.035	0.595	NaN	NaN	NaN	NaN	NaN	NaN	-1.348	0.706	0.182	-1.333	0.557	0.24	-1.366	0.456	0.239	-1.383	0.29	0.189	NaN	NaN	NaN
60	0.3	-1.4	0.971	0.414	NaN	NaN	NaN	NaN	NaN	NaN	-1.306	0.709	0.62	-1.315	0.543	0.564	-1.336	0.443	0.566	-1.351	0.29	0.62	-1.342	0.089	0.548	-1.222	0.035	0.595	NaN	NaN	NaN	NaN	NaN	NaN	-1.348	0.706	0.181	-1.333	0.557	0.24	-1.366	0.456	0.239	-1.383	0.29	0.189	NaN	NaN	NaN
61	0.305	-1.4	0.971	0.413	NaN	NaN	NaN	NaN	NaN	NaN	-1.308	0.71	0.619	-1.315	0.543	0.564	-1.336	0.443	0.566	-1.351	0.29	0.62	-1.342	0.089	0.548	-1.222	0.035	0.595	NaN	NaN	NaN	NaN	NaN	NaN	-1.348	0.706	0.181	-1.333	0.557	0.24	-1.366	0.456	0.239	-1.383	0.29	0.189	NaN	NaN	NaN
62	0.31	-1.4	0.971	0.413	NaN	NaN	NaN	NaN	NaN	NaN	-1.309	0.71	0.619	-1.315	0.543	0.564	-1.336	0.443	0.566	-1.351	0.29	0.62	-1.342	0.089	0.548	-1.222	0.035	0.595	NaN	NaN	NaN	NaN	NaN	NaN	-1.348	0.706	0.181	-1.332	0.557	0.24	-1.366	0.456	0.239	-1.383	0.29	0.189	NaN	NaN	NaN
63	0.315	-1.4	0.971	0.413	NaN	NaN	NaN	NaN	NaN	NaN	-1.309	0.71	0.619	-1.315	0.543	0.564	-1.336	0.443	0.566	-1.351	0.29	0.62	-1.342	0.089	0.548	-1.222	0.035	0.595	NaN	NaN	NaN	NaN	NaN	NaN	-1.348	0.706	0.181	-1.332	0.557	0.24	-1.366	0.456	0.239	-1.383	0.29	0.189	NaN	NaN	NaN
64	0.32	-1.4	0.971	0.413	NaN	NaN	NaN	NaN	NaN	NaN	-1.309	0.71	0.619	-1.315	0.543	0.564	-1.336	0.443	0.566	-1.351	0.29	0.62	-1.342	0.089	0.548	-1.222	0.035	0.595	NaN	NaN	NaN	NaN	NaN	NaN	-1.348	0.706	0.181	-1.332	0.556	0.24	-1.366	0.456	0.239	-1.383	0.29	0.189	NaN	NaN	NaN
65	0.325	-1.4	0.971	0.413	NaN	NaN	NaN	NaN	NaN	NaN	-1.309	0.71	0.619	-1.315	0.543	0.564	-1.336	0.443	0.566	-1.351	0.29	0.62	-1.342	0.089	0.548	-1.222	0.035	0.595	NaN	NaN	NaN	NaN	NaN	NaN	-1.348	0.706	0.181	-1.332	0.556	0.24	-1.366	0.456	0.239	-1.383	0.29	0.189	NaN	NaN	NaN
66	0.33	-1.4	0.971	0.413	NaN	NaN	NaN	NaN	NaN	NaN	-1.309	0.71	0.619	-1.315	0.543	0.564	-1.336	0.443	0.566	-1.351	0.29	0.62	-1.342	0.089	0.548	-1.222	0.035	0.595	NaN	NaN	NaN	NaN	NaN	NaN	-1.347	0.706	0.181	-1.331	0.556	0.24	-1.366	0.456	0.239	-1.383	0.29	0.189	NaN	NaN	NaN
67	0.335	-1.4	0.971	0.413	NaN	NaN	NaN	NaN	NaN	NaN	-1.31	0.71	0.619	-1.315	0.543	0.563	-1.336	0.443	0.566	-1.351	0.29	0.62	-1.342	0.089	0.548	-1.222	0.035	0.595	NaN	NaN	NaN	NaN	NaN	NaN	-1.347	0.706	0.181	-1.331	0.556	0.24	-1.366	0.456	0.239	-1.383	0.29	0.189	NaN	NaN	NaN
68	0.34	-1.4	0.971	0.413	NaN	NaN	NaN	NaN	NaN	NaN	-1.31	0.711	0.619	-1.315	0.543	0.563	-1.336	0.443	0.566	-1.351	0.29	0.62	-1.342	0.089	0.548	-1.222	0.035	0.595	NaN	NaN	NaN	NaN	NaN	NaN	-1.347	0.706	0.181	-1.331	0.556	0.24	-1.366	0.456	0.239	-1.383	0.29	0.189	NaN	NaN	NaN
69	0.345	-1.4	0.971	0.412	NaN	NaN	NaN	NaN	NaN	NaN	-1.31	0.711	0.619	-1.315	0.543	0.563	-1.336	0.443	0.566	-1.351	0.29	0.62	-1.342	0.089	0.548	-1.222	0.035	0.595	NaN	NaN	NaN	NaN	NaN	NaN	-1.347	0.706	0.181	-1.331	0.556	0.24	-1.366	0.456	0.238	-1.383	0.29	0.189	NaN	NaN	NaN
70	0.35	-1.4	0.971	0.412	NaN	NaN	NaN	NaN	NaN	NaN	-1.31	0.711	0.619	-1.316	0.543	0.563	-1.336	0.443	0.566	-1.351	0.29	0.62	-1.342	0.089	0.548	-1.221	0.035	0.595	NaN	NaN	NaN	NaN	NaN	NaN	-1.346	0.706	0.181	-1.331	0.556	0.24	-1.366	0.456	0.238	-1.383	0.29	0.189	NaN	NaN	NaN
71	0.355	-1.4	0.971	0.412	NaN	NaN	NaN	NaN	NaN	NaN	-1.31	0.711	0.619	-1.316	0.543	0.563	-1.336	0.443	0.566	-1.351	0.29	0.62	-1.342	0.089	0.548	-1.221	0.035	0.595	NaN	NaN	NaN	NaN	NaN	NaN	-1.346	0.706	0.181	-1.331	0.556	0.24	-1.366	0.456	0.238	-1.383	0.291	0.189	NaN	NaN	NaN
72	0.36	-1.4	0.971	0.412	NaN	NaN	NaN	NaN	NaN	NaN	-1.31	0.711	0.619	-1.316	0.543	0.563	-1.336	0.443	0.566	-1.351	0.29	0.62	-1.342	0.089	0.548	-1.221	0.035	0.595	NaN	NaN	NaN	NaN	NaN	NaN	-1.346	0.706	0.181	-1.331	0.556	0.24	-1.366	0.456	0.238	-1.383	0.291	0.188	NaN	NaN	NaN
73	0.365	-1.4	0.971	0.412	NaN	NaN	NaN	NaN	NaN	NaN	-1.31	0.711	0.619	-1.316	0.543	0.563	-1.336	0.443	0.566	-1.351	0.29	0.62	-1.342	0.089	0.548	-1.222	0.035	0.595	NaN	NaN	NaN	NaN	NaN	NaN	-1.346	0.706	0.181	-1.331	0.556	0.24	-1.366	0.456	0.238	-1.383	0.291	0.188	NaN	NaN	NaN
74	0.37	-1.4	0.971	0.411	NaN	NaN	NaN	NaN	NaN	NaN	-1.31	0.711	0.619	-1.316	0.543	0.563	-1.336	0.443	0.566	-1.351	0.29	0.62	-1.342	0.089	0.548	-1.222	0.035	0.595	NaN	NaN	NaN	NaN	NaN	NaN	-1.346	0.706	0.18	-1.331	0.556	0.24	-1.366	0.456	0.238	-1.383	0.291	0.188	NaN	NaN	NaN
75	0.375	-1.4	0.971	0.411	NaN	NaN	NaN	NaN	NaN	NaN	-1.31	0.711	0.619	-1.316	0.543	0.563	-1.336	0.443	0.566	-1.351	0.29	0.62	-1.342	0.089	0.548	-1.221	0.035	0.595	NaN	NaN	NaN	NaN	NaN	NaN	-1.346	0.706	0.18	-1.331	0.556	0.239	-1.366	0.456	0.238	-1.383	0.291	0.188	NaN	NaN	NaN
76	0.38	-1.4	0.971	0.411	NaN	NaN	NaN	NaN	NaN	NaN	-1.31	0.711	0.619	-1.316	0.543	0.563	-1.336	0.443	0.566	-1.351	0.29	0.62	-1.342	0.089	0.548	-1.221	0.035	0.595	NaN	NaN	NaN	NaN	NaN	NaN	-1.346	0.706	0.18	-1.331	0.556	0.239	-1.366	0.456	0.238	-1.383	0.291	0.188	NaN	NaN	NaN
77	0.385	-1.4	0.971	0.411	NaN	NaN	NaN	NaN	NaN	NaN	-1.311	0.711	0.618	-1.316	0.543	0.563	-1.336	0.443	0.566	-1.351	0.29	0.62	-1.342	0.089	0.548	-1.221	0.035	0.595	NaN	NaN	NaN	NaN	NaN	NaN	-1.346	0.706	0.18	-1.331	0.556	0.239	-1.366	0.456	0.238	-1.383	0.291	0.188	NaN	NaN	NaN
78	0.39	-1.4	0.971	0.411	NaN	NaN	NaN	NaN	NaN	NaN	-1.307	0.709	0.619	-1.316	0.543	0.563	-1.336	0.443	0.566	-1.351	0.29	0.62	-1.342	0.089	0.548	-1.221	0.035	0.595	NaN	NaN	NaN	NaN	NaN	NaN	-1.346	0.706	0.18	-1.331	0.556	0.239	-1.366	0.456	0.238	-1.383	0.291	0.188	NaN	NaN	NaN
79	0.395	-1.399	0.971	0.411	NaN	NaN	NaN	NaN	NaN	NaN	-1.3	0.702	0.621	-1.316	0.543	0.563	-1.336	0.443	0.566	-1.351	0.29	0.62	-1.342	0.089	0.548	-1.221	0.035	0.595	NaN	NaN	NaN	NaN	NaN	NaN	-1.346	0.706	0.18	-1.331	0.556	0.239	-1.366	0.456	0.238	-1.383	0.291	0.188	NaN	NaN	NaN
80	0.4	-1.399	0.971	0.411	NaN	NaN	NaN	NaN	NaN	NaN	-1.298	0.701	0.622	-1.316	0.543	0.563	-1.336	0.443	0.566	-1.351	0.29	0.62	-1.342	0.089	0.548	-1.221	0.035	0.595	NaN	NaN	NaN	NaN	NaN	NaN	-1.346	0.706	0.18	-1.331	0.556	0.239	-1.366	0.456	0.238	-1.383	0.291	0.188	NaN	NaN	NaN
81	0.405	-1.399	0.971	0.41	NaN	NaN	NaN	NaN	NaN	NaN	-1.298	0.701	0.622	-1.316	0.543	0.563	-1.336	0.443	0.566	-1.352	0.29	0.62	-1.342	0.089	0.548	-1.221	0.035	0.595	NaN	NaN	NaN	NaN	NaN	NaN	-1.346	0.706	0.18	-1.331	0.556	0.239	-1.366	0.456	0.238	-1.383	0.291	0.188	NaN	NaN	NaN
82	0.41	-1.399	0.972	0.41	NaN	NaN	NaN	NaN	NaN	NaN	-1.298	0.701	0.622	-1.316	0.543	0.563	-1.337	0.443	0.566	-1.352	0.29	0.62	-1.342	0.089	0.548	-1.221	0.035	0.595	NaN	NaN	NaN	NaN	NaN	NaN	-1.346	0.706	0.18	-1.331	0.556	0.239	-1.366	0.456	0.238	-1.383	0.291	0.188	NaN	NaN	NaN
83	0.415	-1.399	0.972	0.41	NaN	NaN	NaN	NaN	NaN	NaN	-1.298	0.701	0.622	-1.316	0.543	0.563	-1.337	0.443	0.566	-1.352	0.29	0.62	-1.342	0.089	0.548	-1.221	0.035	0.595	NaN	NaN	NaN	NaN	NaN	NaN	-1.346	0.706	0.18	-1.331	0.556	0.239	-1.366	0.456	0.238	-1.383	0.291	0.188	NaN	NaN	NaN
84	0.42	-1.399	0.972	0.41	NaN	NaN	NaN	NaN	NaN	NaN	-1.301	0.703	0.621	-1.317	0.543	0.563	-1.337	0.443	0.566	-1.352	0.29	0.62	-1.342	0.089	0.548	-1.221	0.035	0.595	NaN	NaN	NaN	NaN	NaN	NaN	-1.345	0.706	0.18	-1.331	0.556	0.239	-1.366	0.456	0.238	-1.383	0.291	0.188	NaN	NaN	NaN
85	0.425	-1.399	0.972	0.41	NaN	NaN	NaN	NaN	NaN	NaN	-1.309	0.709	0.619	-1.317	0.543	0.563	-1.337	0.443	0.566	-1.352	0.29	0.62	-1.342	0.089	0.548	-1.221	0.035	0.595	NaN	NaN	NaN	NaN	NaN	NaN	-1.345	0.706	0.18	-1.331	0.556	0.239	-1.366	0.456	0.238	-1.383	0.291	0.188	NaN	NaN	NaN
86	0.43	-1.399	0.972	0.41	NaN	NaN	NaN	NaN	NaN	NaN	-1.311	0.711	0.618	-1.317	0.543	0.563	-1.337	0.443	0.566	-1.352	0.29	0.62	-1.342	0.089	0.548	-1.221	0.035	0.595	NaN	NaN	NaN	NaN	NaN	NaN	-1.345	0.706	0.18	-1.331	0.556	0.239	-1.365	0.456	0.238	-1.383	0.291	0.188	NaN	NaN	NaN
87	0.435	-1.399	0.972	0.41	NaN	NaN	NaN	NaN	NaN	NaN	-1.311	0.711	0.618	-1.317	0.543	0.563	-1.337	0.443	0.566	-1.352	0.29	0.62	-1.342	0.089	0.548	-1.221	0.035	0.595	NaN	NaN	NaN	NaN	NaN	NaN	-1.345	0.706	0.18	-1.331	0.556	0.239	-1.365	0.456	0.238	-1.383	0.291	0.188	NaN	NaN	NaN
88	0.44	-1.399	0.972	0.41	NaN	NaN	NaN	NaN	NaN	NaN	-1.311	0.711	0.618	-1.317	0.543	0.563	-1.337	0.443	0.566	-1.352	0.29	0.62	-1.342	0.089	0.548	-1.221	0.035	0.595	NaN	NaN	NaN	NaN	NaN	NaN	-1.345	0.706	0.18	-1.331	0.556	0.238	-1.365	0.456	0.238	-1.383	0.291	0.188	NaN	NaN	NaN
89	0.445	-1.399	0.972	0.409	NaN	NaN	NaN	NaN	NaN	NaN	-1.311	0.711	0.618	-1.317	0.543	0.563	-1.337	0.443	0.566	-1.352	0.29	0.62	-1.342	0.089	0.548	-1.221	0.035	0.595	NaN	NaN	NaN	NaN	NaN	NaN	-1.345	0.706	0.18	-1.331	0.556	0.238	-1.365	0.456	0.238	-1.383	0.291	0.188	NaN	NaN	NaN
90	0.45	-1.399	0.972	0.409	NaN	NaN	NaN	NaN	NaN	NaN	-1.311	0.711	0.618	-1.317	0.543	0.563	-1.337	0.443	0.566	-1.352	0.29	0.62	-1.342	0.089	0.548	-1.221	0.035	0.595	NaN	NaN	NaN	NaN	NaN	NaN	-1.345	0.706	0.18	-1.331	0.556	0.238	-1.365	0.456	0.238	-1.383	0.291	0.188	NaN	NaN	NaN
91	0.455	-1.399	0.972	0.409	NaN	NaN	NaN	NaN	NaN	NaN	-1.311	0.711	0.618	-1.317	0.543	0.563	-1.337	0.443	0.566	-1.352	0.29	0.62	-1.342	0.089	0.548	-1.221	0.035	0.595	NaN	NaN	NaN	NaN	NaN	NaN	-1.345	0.706	0.18	-1.331	0.556	0.238	-1.365	0.456	0.238	-1.383	0.291	0.188	NaN	NaN	NaN
92	0.46	-1.399	0.972	0.409	NaN	NaN	NaN	NaN	NaN	NaN	-1.308	0.709	0.619	-1.317	0.543	0.562	-1.337	0.443	0.566	-1.352	0.29	0.62	-1.342	0.089	0.548	-1.221	0.035	0.595	NaN	NaN	NaN	NaN	NaN	NaN	-1.345	0.706	0.18	-1.331	0.556	0.238	-1.365	0.456	0.238	-1.383	0.291	0.188	NaN	NaN	NaN
93	0.465	-1.399	0.972	0.409	NaN	NaN	NaN	NaN	NaN	NaN	-1.302	0.703	0.621	-1.317	0.543	0.562	-1.337	0.443	0.566	-1.352	0.29	0.62	-1.342	0.089	0.548	-1.221	0.035	0.595	NaN	NaN	NaN	NaN	NaN	NaN	-1.345	0.706	0.18	-1.331	0.556	0.238	-1.365	0.456	0.238	-1.383	0.291	0.188	NaN	NaN	NaN
94	0.47	-1.399	0.972	0.409	NaN	NaN	NaN	NaN	NaN	NaN	-1.3	0.702	0.621	-1.317	0.543	0.562	-1.338	0.444	0.567	-1.352	0.29	0.62	-1.342	0.089	0.548	-1.221	0.035	0.595	NaN	NaN	NaN	NaN	NaN	NaN	-1.345	0.706	0.18	-1.331	0.556	0.238	-1.365	0.456	0.238	-1.383	0.291	0.188	NaN	NaN	NaN
95	0.475	-1.399	0.972	0.409	NaN	NaN	NaN	NaN	NaN	NaN	-1.3	0.701	0.621	-1.317	0.543	0.562	-1.338	0.444	0.568	-1.352	0.29	0.62	-1.342	0.089	0.548	-1.221	0.035	0.595	NaN	NaN	NaN	NaN	NaN	NaN	-1.345	0.706	0.18	-1.331	0.556	0.238	-1.365	0.456	0.238	-1.383	0.291	0.188	NaN	NaN	NaN
96	0.48	-1.399	0.972	0.409	NaN	NaN	NaN	NaN	NaN	NaN	-1.3	0.701	0.621	-1.317	0.543	0.562	-1.338	0.444	0.568	-1.352	0.29	0.62	-1.342	0.089	0.548	-1.221	0.035	0.595	NaN	NaN	NaN	NaN	NaN	NaN	-1.345	0.706	0.179	-1.331	0.556	0.238	-1.365	0.456	0.238	-1.383	0.291	0.188	NaN	NaN	NaN
97	0.485	-1.399	0.972	0.409	NaN	NaN	NaN	NaN	NaN	NaN	-1.3	0.701	0.621	-1.317	0.543	0.562	-1.338	0.444	0.568	-1.352	0.29	0.62	-1.342	0.089	0.548	-1.221	0.035	0.595	NaN	NaN	NaN	NaN	NaN	NaN	-1.345	0.706	0.179	-1.331	0.556	0.238	-1.365	0.456	0.238	-1.383	0.291	0.188	NaN	NaN	NaN
98	0.49	-1.399	0.972	0.409	NaN	NaN	NaN	NaN	NaN	NaN	-1.3	0.701	0.621	-1.317	0.543	0.562	-1.338	0.444	0.568	-1.352	0.29	0.62	-1.342	0.089	0.548	-1.221	0.035	0.595	NaN	NaN	NaN	NaN	NaN	NaN	-1.345	0.706	0.179	-1.331	0.556	0.238	-1.365	0.456	0.238	-1.383	0.291	0.188	NaN	NaN	NaN
99	0.495	-1.399	0.972	0.409	NaN	NaN	NaN	NaN	NaN	NaN	-1.3	0.701	0.621	-1.317	0.543	0.562	-1.338	0.444	0.568	-1.352	0.29	0.62	-1.342	0.089	0.548	-1.221	0.035	0.595	NaN	NaN	NaN	NaN	NaN	NaN	-1.345	0.705	0.179	-1.331	0.556	0.238	-1.365	0.456	0.238	-1.383	0.291	0.188	NaN	NaN	NaN
100	0.5	-1.399	0.972	0.409	NaN	NaN	NaN	NaN	NaN	NaN	-1.3	0.701	0.621	-1.318	0.543	0.562	-1.338	0.444	0.568	-1.352	0.29	0.62	-1.342	0.089	0.548	-1.221	0.035	0.595	NaN	NaN	NaN	NaN	NaN	NaN	-1.345	0.705	0.179	-1.331	0.556	0.238	-1.365	0.456	0.237	-1.383	0.291	0.188	NaN	NaN	NaN
101	0.505	-1.399	0.972	0.408	NaN	NaN	NaN	NaN	NaN	NaN	-1.3	0.701	0.621	-1.318	0.543	0.562	-1.338	0.444	0.568	-1.352	0.29	0.62	-1.342	0.089	0.548	-1.221	0.035	0.595	NaN	NaN	NaN	NaN	NaN	NaN	-1.345	0.705	0.179	-1.331	0.556	0.238	-1.366	0.456	0.237	-1.383	0.291	0.188	NaN	NaN	NaN
102	0.51	-1.399	0.972	0.408	NaN	NaN	NaN	NaN	NaN	NaN	-1.3	0.701	0.621	-1.318	0.543	0.562	-1.338	0.444	0.568	-1.352	0.29	0.62	-1.342	0.089	0.548	-1.221	0.035	0.595	NaN	NaN	NaN	NaN	NaN	NaN	-1.345	0.705	0.179	-1.331	0.556	0.238	-1.366	0.455	0.237	-1.383	0.291	0.188	NaN	NaN	NaN
103	0.515	-1.399	0.972	0.408	NaN	NaN	NaN	NaN	NaN	NaN	-1.3	0.701	0.621	-1.318	0.543	0.562	-1.338	0.444	0.568	-1.352	0.29	0.62	-1.342	0.089	0.548	-1.221	0.035	0.595	NaN	NaN	NaN	NaN	NaN	NaN	-1.345	0.705	0.179	-1.331	0.556	0.238	-1.366	0.455	0.237	-1.383	0.291	0.188	NaN	NaN	NaN
104	0.52	-1.399	0.972	0.408	NaN	NaN	NaN	NaN	NaN	NaN	-1.3	0.701	0.621	-1.318	0.543	0.562	-1.338	0.444	0.568	-1.352	0.29	0.62	-1.342	0.089	0.548	-1.221	0.035	0.595	NaN	NaN	NaN	NaN	NaN	NaN	-1.345	0.705	0.179	-1.331	0.556	0.238	-1.366	0.455	0.237	-1.383	0.291	0.188	NaN	NaN	NaN
105	0.525	-1.399	0.972	0.408	NaN	NaN	NaN	NaN	NaN	NaN	-1.303	0.704	0.62	-1.318	0.543	0.562	-1.339	0.444	0.568	-1.352	0.29	0.62	-1.342	0.089	0.548	-1.221	0.035	0.595	NaN	NaN	NaN	NaN	NaN	NaN	-1.345	0.705	0.179	-1.331	0.556	0.238	-1.366	0.455	0.237	-1.383	0.291	0.188	NaN	NaN	NaN
106	0.53	-1.399	0.972	0.408	NaN	NaN	NaN	NaN	NaN	NaN	-1.31	0.709	0.618	-1.318	0.543	0.562	-1.339	0.444	0.568	-1.352	0.29	0.62	-1.342	0.089	0.548	-1.221	0.035	0.595	NaN	NaN	NaN	NaN	NaN	NaN	-1.345	0.705	0.179	-1.331	0.556	0.238	-1.366	0.455	0.237	-1.383	0.291	0.188	NaN	NaN	NaN
107	0.535	-1.399	0.972	0.408	NaN	NaN	NaN	NaN	NaN	NaN	-1.312	0.711	0.618	-1.318	0.543	0.562	-1.339	0.444	0.568	-1.352	0.29	0.62	-1.342	0.089	0.548	-1.221	0.035	0.595	NaN	NaN	NaN	NaN	NaN	NaN	-1.345	0.705	0.179	-1.331	0.556	0.238	-1.366	0.455	0.237	-1.383	0.291	0.188	NaN	NaN	NaN
108	0.54	-1.399	0.972	0.408	NaN	NaN	NaN	NaN	NaN	NaN	-1.312	0.711	0.618	-1.318	0.543	0.562	-1.339	0.444	0.568	-1.352	0.29	0.62	-1.342	0.089	0.548	-1.221	0.035	0.595	NaN	NaN	NaN	NaN	NaN	NaN	-1.345	0.705	0.179	-1.331	0.556	0.238	-1.366	0.455	0.237	-1.383	0.291	0.188	NaN	NaN	NaN
109	0.545	-1.399	0.972	0.408	NaN	NaN	NaN	NaN	NaN	NaN	-1.313	0.711	0.618	-1.318	0.543	0.562	-1.339	0.444	0.568	-1.352	0.29	0.62	-1.342	0.089	0.548	-1.221	0.035	0.595	NaN	NaN	NaN	NaN	NaN	NaN	-1.345	0.705	0.179	-1.331	0.556	0.238	-1.366	0.455	0.237	-1.383	0.291	0.188	NaN	NaN	NaN
110	0.55	-1.399	0.972	0.408	NaN	NaN	NaN	NaN	NaN	NaN	-1.313	0.711	0.618	-1.318	0.543	0.562	-1.339	0.444	0.568	-1.352	0.29	0.62	-1.342	0.089	0.548	-1.221	0.035	0.595	NaN	NaN	NaN	NaN	NaN	NaN	-1.345	0.705	0.179	-1.331	0.556	0.238	-1.366	0.455	0.237	-1.383	0.291	0.188	NaN	NaN	NaN
111	0.555	-1.399	0.972	0.408	NaN	NaN	NaN	NaN	NaN	NaN	-1.313	0.711	0.618	-1.318	0.543	0.562	-1.339	0.444	0.568	-1.352	0.29	0.62	-1.342	0.089	0.548	-1.221	0.035	0.595	NaN	NaN	NaN	NaN	NaN	NaN	-1.345	0.705	0.179	-1.331	0.556	0.238	-1.366	0.455	0.237	-1.383	0.291	0.188	NaN	NaN	NaN
112	0.56	-1.399	0.972	0.408	NaN	NaN	NaN	NaN	NaN	NaN	-1.313	0.711	0.618	-1.318	0.543	0.562	-1.339	0.444	0.568	-1.352	0.29	0.62	-1.342	0.089	0.548	-1.221	0.035	0.595	NaN	NaN	NaN	NaN	NaN	NaN	-1.345	0.705	0.179	-1.331	0.556	0.238	-1.366	0.455	0.237	-1.383	0.291	0.188	NaN	NaN	NaN
113	0.565	-1.399	0.972	0.408	NaN	NaN	NaN	NaN	NaN	NaN	-1.313	0.711	0.618	-1.318	0.543	0.562	-1.339	0.444	0.568	-1.352	0.29	0.62	-1.342	0.089	0.548	-1.221	0.035	0.595	NaN	NaN	NaN	NaN	NaN	NaN	-1.345	0.705	0.179	-1.331	0.556	0.238	-1.366	0.455	0.237	-1.383	0.291	0.188	NaN	NaN	NaN
114	0.57	-1.399	0.972	0.408	NaN	NaN	NaN	NaN	NaN	NaN	-1.313	0.711	0.618	-1.318	0.543	0.562	-1.339	0.444	0.568	-1.352	0.29	0.62	-1.342	0.089	0.548	-1.221	0.035	0.595	NaN	NaN	NaN	NaN	NaN	NaN	-1.345	0.705	0.179	-1.331	0.556	0.238	-1.366	0.455	0.237	-1.383	0.291	0.188	NaN	NaN	NaN
115	0.575	-1.399	0.973	0.408	NaN	NaN	NaN	NaN	NaN	NaN	-1.313	0.711	0.617	-1.318	0.543	0.562	-1.339	0.444	0.568	-1.352	0.29	0.62	-1.342	0.089	0.548	-1.221	0.035	0.595	NaN	NaN	NaN	NaN	NaN	NaN	-1.345	0.705	0.179	-1.331	0.556	0.238	-1.366	0.455	0.237	-1.383	0.291	0.188	NaN	NaN	NaN
116	0.58	-1.399	0.973	0.408	NaN	NaN	NaN	NaN	NaN	NaN	-1.313	0.711	0.617	-1.318	0.543	0.562	-1.339	0.444	0.568	-1.352	0.29	0.62	-1.342	0.089	0.548	-1.221	0.035	0.595	NaN	NaN	NaN	NaN	NaN	NaN	-1.345	0.705	0.179	-1.331	0.556	0.238	-1.366	0.455	0.237	-1.383	0.291	0.188	NaN	NaN	NaN
117	0.585	-1.399	0.973	0.408	NaN	NaN	NaN	NaN	NaN	NaN	-1.314	0.711	0.618	-1.318	0.543	0.562	-1.339	0.444	0.568	-1.352	0.29	0.62	-1.342	0.089	0.548	-1.222	0.035	0.595	NaN	NaN	NaN	NaN	NaN	NaN	-1.345	0.705	0.179	-1.331	0.556	0.238	-1.366	0.455	0.237	-1.383	0.291	0.188	NaN	NaN	NaN
118	0.59	-1.399	0.973	0.408	NaN	NaN	NaN	NaN	NaN	NaN	-1.314	0.711	0.617	-1.318	0.543	0.562	-1.339	0.444	0.568	-1.352	0.29	0.62	-1.342	0.089	0.548	-1.221	0.035	0.595	NaN	NaN	NaN	NaN	NaN	NaN	-1.345	0.705	0.179	-1.331	0.556	0.238	-1.366	0.455	0.237	-1.383	0.29	0.188	NaN	NaN	NaN
119	0.595	-1.399	0.973	0.408	NaN	NaN	NaN	NaN	NaN	NaN	-1.314	0.711	0.617	-1.318	0.543	0.562	-1.339	0.444	0.568	-1.352	0.29	0.62	-1.342	0.089	0.548	-1.221	0.035	0.595	NaN	NaN	NaN	NaN	NaN	NaN	-1.345	0.705	0.179	-1.331	0.556	0.238	-1.366	0.455	0.237	-1.383	0.29	0.188	NaN	NaN	NaN
120	0.6	-1.399	0.973	0.408	NaN	NaN	NaN	NaN	NaN	NaN	-1.314	0.711	0.617	-1.318	0.543	0.562	-1.339	0.444	0.568	-1.352	0.29	0.62	-1.342	0.089	0.548	-1.222	0.035	0.595	NaN	NaN	NaN	NaN	NaN	NaN	-1.345	0.705	0.179	-1.331	0.556	0.238	-1.366	0.455	0.237	-1.383	0.29	0.188	NaN	NaN	NaN
121	0.605	-1.399	0.973	0.408	NaN	NaN	NaN	NaN	NaN	NaN	-1.314	0.711	0.617	-1.318	0.543	0.562	-1.339	0.444	0.568	-1.352	0.29	0.62	-1.342	0.089	0.548	-1.221	0.035	0.595	NaN	NaN	NaN	NaN	NaN	NaN	-1.345	0.705	0.179	-1.331	0.556	0.238	-1.366	0.455	0.237	-1.383	0.29	0.188	NaN	NaN	NaN
122	0.61	-1.399	0.973	0.408	NaN	NaN	NaN	NaN	NaN	NaN	-1.314	0.711	0.618	-1.318	0.543	0.562	-1.339	0.444	0.568	-1.352	0.29	0.62	-1.342	0.089	0.548	-1.221	0.035	0.595	NaN	NaN	NaN	NaN	NaN	NaN	-1.345	0.705	0.179	-1.331	0.556	0.238	-1.366	0.455	0.237	-1.384	0.29	0.188	NaN	NaN	NaN
123	0.615	-1.399	0.973	0.408	NaN	NaN	NaN	NaN	NaN	NaN	-1.314	0.711	0.618	-1.318	0.543	0.562	-1.339	0.444	0.568	-1.352	0.29	0.62	-1.342	0.089	0.548	-1.221	0.035	0.595	NaN	NaN	NaN	NaN	NaN	NaN	-1.345	0.705	0.179	-1.331	0.556	0.238	-1.366	0.455	0.237	-1.384	0.29	0.188	NaN	NaN	NaN
124	0.62	-1.399	0.973	0.408	NaN	NaN	NaN	NaN	NaN	NaN	-1.314	0.711	0.618	-1.318	0.543	0.562	-1.339	0.444	0.568	-1.353	0.29	0.62	-1.342	0.089	0.548	-1.221	0.035	0.595	NaN	NaN	NaN	NaN	NaN	NaN	-1.345	0.705	0.179	-1.331	0.556	0.238	-1.366	0.455	0.237	-1.384	0.29	0.188	NaN	NaN	NaN
125	0.625	-1.399	0.973	0.408	NaN	NaN	NaN	NaN	NaN	NaN	-1.314	0.711	0.618	-1.318	0.543	0.562	-1.339	0.444	0.568	-1.353	0.29	0.62	-1.342	0.089	0.548	-1.221	0.035	0.595	NaN	NaN	NaN	NaN	NaN	NaN	-1.345	0.705	0.179	-1.331	0.556	0.238	-1.366	0.455	0.237	-1.384	0.29	0.188	NaN	NaN	NaN
126	0.63	-1.399	0.973	0.408	NaN	NaN	NaN	NaN	NaN	NaN	-1.314	0.711	0.618	-1.318	0.543	0.562	-1.339	0.444	0.568	-1.353	0.29	0.62	-1.342	0.089	0.548	-1.221	0.035	0.595	NaN	NaN	NaN	NaN	NaN	NaN	-1.345	0.705	0.179	-1.331	0.556	0.238	-1.366	0.455	0.237	-1.384	0.29	0.188	NaN	NaN	NaN
127	0.635	-1.399	0.973	0.408	NaN	NaN	NaN	NaN	NaN	NaN	-1.314	0.711	0.618	-1.318	0.543	0.562	-1.339	0.444	0.568	-1.353	0.29	0.62	-1.342	0.089	0.548	-1.221	0.035	0.595	NaN	NaN	NaN	NaN	NaN	NaN	-1.345	0.705	0.179	-1.331	0.556	0.238	-1.366	0.455	0.237	-1.384	0.29	0.188	NaN	NaN	NaN
128	0.64	-1.399	0.973	0.408	NaN	NaN	NaN	NaN	NaN	NaN	-1.314	0.711	0.618	-1.318	0.543	0.562	-1.339	0.444	0.568	-1.353	0.29	0.62	-1.342	0.089	0.548	-1.221	0.035	0.595	NaN	NaN	NaN	NaN	NaN	NaN	-1.345	0.705	0.179	-1.331	0.556	0.238	-1.366	0.455	0.237	-1.384	0.29	0.188	NaN	NaN	NaN
129	0.645	-1.399	0.973	0.408	NaN	NaN	NaN	NaN	NaN	NaN	-1.314	0.711	0.618	-1.318	0.543	0.562	-1.339	0.444	0.568	-1.353	0.29	0.62	-1.342	0.089	0.548	-1.221	0.035	0.595	NaN	NaN	NaN	NaN	NaN	NaN	-1.345	0.705	0.179	-1.331	0.556	0.238	-1.366	0.455	0.237	-1.384	0.29	0.188	NaN	NaN	NaN
130	0.65	-1.399	0.973	0.408	NaN	NaN	NaN	NaN	NaN	NaN	-1.313	0.711	0.618	-1.318	0.543	0.562	-1.339	0.444	0.568	-1.353	0.29	0.62	-1.342	0.089	0.548	-1.221	0.035	0.595	NaN	NaN	NaN	NaN	NaN	NaN	-1.345	0.705	0.179	-1.331	0.556	0.238	-1.366	0.455	0.237	-1.384	0.29	0.188	NaN	NaN	NaN
131	0.655	-1.399	0.973	0.408	NaN	NaN	NaN	NaN	NaN	NaN	-1.313	0.711	0.618	-1.318	0.543	0.562	-1.339	0.444	0.568	-1.352	0.29	0.62	-1.342	0.089	0.548	-1.221	0.035	0.595	NaN	NaN	NaN	NaN	NaN	NaN	-1.345	0.705	0.179	-1.331	0.556	0.238	-1.366	0.455	0.237	-1.384	0.29	0.188	NaN	NaN	NaN
132	0.66	-1.399	0.973	0.408	NaN	NaN	NaN	NaN	NaN	NaN	-1.313	0.711	0.618	-1.318	0.543	0.562	-1.339	0.444	0.568	-1.352	0.29	0.62	-1.342	0.089	0.548	-1.221	0.035	0.595	NaN	NaN	NaN	NaN	NaN	NaN	-1.345	0.705	0.179	-1.331	0.556	0.238	-1.366	0.455	0.237	-1.384	0.29	0.188	NaN	NaN	NaN
133	0.665	-1.399	0.973	0.408	NaN	NaN	NaN	NaN	NaN	NaN	-1.313	0.711	0.618	-1.318	0.543	0.562	-1.339	0.444	0.568	-1.352	0.29	0.62	-1.342	0.089	0.548	-1.221	0.035	0.595	NaN	NaN	NaN	NaN	NaN	NaN	-1.345	0.705	0.179	-1.331	0.556	0.238	-1.366	0.455	0.237	-1.384	0.29	0.188	NaN	NaN	NaN
134	0.67	-1.399	0.973	0.408	NaN	NaN	NaN	NaN	NaN	NaN	-1.313	0.711	0.618	-1.318	0.543	0.562	-1.339	0.444	0.568	-1.352	0.29	0.62	-1.342	0.089	0.548	-1.221	0.035	0.595	NaN	NaN	NaN	NaN	NaN	NaN	-1.345	0.705	0.179	-1.331	0.556	0.238	-1.366	0.455	0.237	-1.384	0.29	0.188	NaN	NaN	NaN
135	0.675	-1.399	0.973	0.408	NaN	NaN	NaN	NaN	NaN	NaN	-1.31	0.708	0.619	-1.318	0.543	0.562	-1.339	0.444	0.568	-1.352	0.29	0.62	-1.342	0.089	0.548	-1.221	0.035	0.595	NaN	NaN	NaN	NaN	NaN	NaN	-1.345	0.705	0.179	-1.331	0.556	0.238	-1.366	0.455	0.238	-1.384	0.29	0.188	NaN	NaN	NaN
136	0.68	-1.399	0.973	0.408	NaN	NaN	NaN	NaN	NaN	NaN	-1.302	0.703	0.621	-1.318	0.543	0.562	-1.339	0.444	0.568	-1.352	0.29	0.62	-1.342	0.089	0.548	-1.221	0.035	0.595	NaN	NaN	NaN	NaN	NaN	NaN	-1.345	0.705	0.179	-1.331	0.556	0.238	-1.366	0.455	0.238	-1.384	0.29	0.188	NaN	NaN	NaN
137	0.685	-1.399	0.973	0.408	NaN	NaN	NaN	NaN	NaN	NaN	-1.301	0.701	0.621	-1.318	0.543	0.562	-1.339	0.444	0.568	-1.352	0.29	0.62	-1.342	0.089	0.548	-1.221	0.035	0.595	NaN	NaN	NaN	NaN	NaN	NaN	-1.345	0.705	0.179	-1.331	0.556	0.238	-1.366	0.455	0.238	-1.384	0.29	0.188	NaN	NaN	NaN
138	0.69	-1.399	0.973	0.408	NaN	NaN	NaN	NaN	NaN	NaN	-1.3	0.701	0.621	-1.318	0.543	0.562	-1.338	0.443	0.567	-1.352	0.29	0.62	-1.342	0.089	0.548	-1.221	0.035	0.595	NaN	NaN	NaN	NaN	NaN	NaN	-1.345	0.705	0.179	-1.332	0.556	0.238	-1.366	0.455	0.238	-1.384	0.29	0.188	NaN	NaN	NaN
139	0.695	-1.399	0.973	0.408	NaN	NaN	NaN	NaN	NaN	NaN	-1.3	0.701	0.621	-1.318	0.543	0.562	-1.338	0.443	0.566	-1.352	0.29	0.62	-1.342	0.089	0.548	-1.221	0.035	0.595	NaN	NaN	NaN	NaN	NaN	NaN	-1.345	0.705	0.179	-1.332	0.556	0.238	-1.366	0.455	0.238	-1.384	0.29	0.188	NaN	NaN	NaN
140	0.7	-1.399	0.973	0.408	NaN	NaN	NaN	NaN	NaN	NaN	-1.3	0.701	0.621	-1.318	0.543	0.563	-1.338	0.443	0.566	-1.352	0.29	0.62	-1.342	0.089	0.548	-1.221	0.035	0.595	NaN	NaN	NaN	NaN	NaN	NaN	-1.345	0.705	0.179	-1.332	0.556	0.238	-1.366	0.455	0.238	-1.384	0.29	0.188	NaN	NaN	NaN
141	0.705	-1.399	0.973	0.408	NaN	NaN	NaN	NaN	NaN	NaN	-1.3	0.701	0.622	-1.317	0.543	0.563	-1.337	0.443	0.566	-1.352	0.29	0.62	-1.342	0.089	0.548	-1.221	0.036	0.595	NaN	NaN	NaN	NaN	NaN	NaN	-1.345	0.705	0.179	-1.332	0.556	0.238	-1.366	0.455	0.238	-1.384	0.29	0.188	NaN	NaN	NaN
142	0.71	-1.399	0.973	0.408	NaN	NaN	NaN	NaN	NaN	NaN	-1.3	0.701	0.622	-1.317	0.543	0.563	-1.337	0.443	0.566	-1.352	0.29	0.62	-1.342	0.089	0.548	-1.221	0.036	0.595	NaN	NaN	NaN	NaN	NaN	NaN	-1.345	0.705	0.179	-1.332	0.556	0.238	-1.366	0.455	0.238	-1.384	0.29	0.188	NaN	NaN	NaN
143	0.715	-1.399	0.973	0.408	NaN	NaN	NaN	NaN	NaN	NaN	-1.299	0.701	0.622	-1.317	0.543	0.563	-1.337	0.443	0.566	-1.352	0.29	0.62	-1.342	0.089	0.548	-1.221	0.036	0.595	NaN	NaN	NaN	NaN	NaN	NaN	-1.345	0.705	0.179	-1.332	0.556	0.238	-1.366	0.455	0.238	-1.384	0.29	0.188	NaN	NaN	NaN
144	0.72	-1.399	0.973	0.408	NaN	NaN	NaN	NaN	NaN	NaN	-1.299	0.701	0.622	-1.317	0.543	0.563	-1.337	0.443	0.566	-1.352	0.29	0.62	-1.342	0.089	0.548	-1.221	0.036	0.595	NaN	NaN	NaN	NaN	NaN	NaN	-1.345	0.705	0.18	-1.332	0.556	0.238	-1.366	0.455	0.238	-1.384	0.29	0.188	NaN	NaN	NaN
145	0.725	-1.399	0.973	0.408	NaN	NaN	NaN	NaN	NaN	NaN	-1.299	0.701	0.622	-1.317	0.543	0.563	-1.337	0.443	0.566	-1.352	0.29	0.619	-1.342	0.089	0.548	-1.221	0.036	0.595	NaN	NaN	NaN	NaN	NaN	NaN	-1.345	0.705	0.18	-1.332	0.556	0.238	-1.366	0.455	0.238	-1.384	0.29	0.188	NaN	NaN	NaN
146	0.73	-1.399	0.973	0.408	NaN	NaN	NaN	NaN	NaN	NaN	-1.299	0.701	0.622	-1.317	0.543	0.563	-1.336	0.443	0.566	-1.352	0.29	0.619	-1.342	0.089	0.548	-1.221	0.036	0.595	NaN	NaN	NaN	NaN	NaN	NaN	-1.345	0.705	0.18	-1.332	0.556	0.238	-1.367	0.455	0.238	-1.384	0.29	0.188	NaN	NaN	NaN
147	0.735	-1.399	0.973	0.408	NaN	NaN	NaN	NaN	NaN	NaN	-1.298	0.701	0.622	-1.316	0.543	0.563	-1.336	0.443	0.566	-1.352	0.29	0.619	-1.342	0.089	0.548	-1.221	0.036	0.595	NaN	NaN	NaN	NaN	NaN	NaN	-1.345	0.705	0.18	-1.332	0.556	0.238	-1.367	0.455	0.238	-1.384	0.29	0.188	NaN	NaN	NaN
148	0.74	-1.399	0.973	0.408	NaN	NaN	NaN	NaN	NaN	NaN	-1.298	0.701	0.622	-1.316	0.543	0.563	-1.336	0.443	0.566	-1.352	0.29	0.619	-1.342	0.089	0.548	-1.221	0.036	0.595	NaN	NaN	NaN	NaN	NaN	NaN	-1.345	0.705	0.18	-1.332	0.556	0.238	-1.367	0.455	0.238	-1.384	0.29	0.188	NaN	NaN	NaN
149	0.745	-1.399	0.973	0.408	NaN	NaN	NaN	NaN	NaN	NaN	-1.298	0.701	0.623	-1.316	0.543	0.563	-1.336	0.443	0.566	-1.351	0.29	0.619	-1.342	0.089	0.548	-1.221	0.036	0.595	NaN	NaN	NaN	NaN	NaN	NaN	-1.345	0.705	0.18	-1.332	0.556	0.238	-1.367	0.456	0.238	-1.384	0.29	0.188	NaN	NaN	NaN
150	0.75	-1.399	0.973	0.408	NaN	NaN	NaN	NaN	NaN	NaN	-1.298	0.701	0.623	-1.316	0.543	0.563	-1.336	0.443	0.566	-1.351	0.29	0.619	-1.342	0.089	0.548	-1.222	0.036	0.595	NaN	NaN	NaN	NaN	NaN	NaN	-1.345	0.705	0.18	-1.332	0.556	0.238	-1.367	0.456	0.238	-1.384	0.29	0.188	NaN	NaN	NaN
151	0.755	-1.399	0.973	0.408	NaN	NaN	NaN	NaN	NaN	NaN	-1.301	0.703	0.622	-1.315	0.542	0.563	-1.336	0.443	0.566	-1.351	0.29	0.619	-1.342	0.089	0.548	-1.222	0.036	0.595	NaN	NaN	NaN	NaN	NaN	NaN	-1.345	0.705	0.18	-1.333	0.556	0.238	-1.367	0.456	0.238	-1.384	0.29	0.188	NaN	NaN	NaN
152	0.76	-1.399	0.973	0.408	NaN	NaN	NaN	NaN	NaN	NaN	-1.307	0.708	0.62	-1.315	0.542	0.563	-1.336	0.443	0.566	-1.351	0.29	0.619	-1.342	0.089	0.548	-1.222	0.036	0.595	NaN	NaN	NaN	NaN	NaN	NaN	-1.345	0.706	0.18	-1.333	0.556	0.238	-1.367	0.456	0.238	-1.384	0.29	0.188	NaN	NaN	NaN
153	0.765	-1.399	0.973	0.408	NaN	NaN	NaN	NaN	NaN	NaN	-1.309	0.709	0.619	-1.315	0.542	0.563	-1.336	0.443	0.566	-1.351	0.29	0.619	-1.342	0.089	0.548	-1.222	0.036	0.595	NaN	NaN	NaN	NaN	NaN	NaN	-1.345	0.706	0.18	-1.333	0.556	0.238	-1.367	0.456	0.238	-1.384	0.29	0.188	NaN	NaN	NaN
154	0.77	-1.399	0.973	0.408	NaN	NaN	NaN	NaN	NaN	NaN	-1.309	0.71	0.619	-1.314	0.542	0.563	-1.336	0.443	0.566	-1.351	0.29	0.619	-1.342	0.089	0.548	-1.222	0.036	0.595	NaN	NaN	NaN	NaN	NaN	NaN	-1.345	0.706	0.18	-1.333	0.556	0.238	-1.367	0.456	0.238	-1.384	0.29	0.188	NaN	NaN	NaN
155	0.775	-1.399	0.973	0.408	NaN	NaN	NaN	NaN	NaN	NaN	-1.309	0.71	0.619	-1.314	0.542	0.563	-1.335	0.443	0.566	-1.351	0.29	0.619	-1.342	0.089	0.548	-1.222	0.036	0.595	NaN	NaN	NaN	NaN	NaN	NaN	-1.345	0.706	0.18	-1.333	0.556	0.238	-1.367	0.456	0.238	-1.384	0.29	0.188	NaN	NaN	NaN
156	0.78	-1.399	0.973	0.408	NaN	NaN	NaN	NaN	NaN	NaN	-1.309	0.71	0.619	-1.314	0.543	0.563	-1.335	0.443	0.566	-1.35	0.29	0.619	-1.342	0.089	0.548	-1.222	0.036	0.595	NaN	NaN	NaN	NaN	NaN	NaN	-1.345	0.706	0.18	-1.333	0.556	0.238	-1.367	0.456	0.238	-1.385	0.29	0.188	NaN	NaN	NaN
157	0.785	-1.399	0.973	0.409	NaN	NaN	NaN	NaN	NaN	NaN	-1.309	0.71	0.619	-1.314	0.543	0.563	-1.335	0.443	0.566	-1.35	0.291	0.619	-1.342	0.089	0.548	-1.222	0.036	0.595	NaN	NaN	NaN	NaN	NaN	NaN	-1.345	0.706	0.18	-1.333	0.556	0.239	-1.367	0.456	0.238	-1.385	0.29	0.188	NaN	NaN	NaN
158	0.79	-1.399	0.973	0.409	NaN	NaN	NaN	NaN	NaN	NaN	-1.309	0.71	0.62	-1.314	0.543	0.563	-1.334	0.443	0.566	-1.35	0.291	0.619	-1.342	0.089	0.548	-1.222	0.036	0.595	NaN	NaN	NaN	NaN	NaN	NaN	-1.345	0.706	0.18	-1.333	0.556	0.239	-1.368	0.456	0.238	-1.385	0.29	0.188	NaN	NaN	NaN
159	0.795	-1.399	0.973	0.409	NaN	NaN	NaN	NaN	NaN	NaN	-1.309	0.71	0.62	-1.314	0.543	0.563	-1.334	0.443	0.566	-1.35	0.291	0.619	-1.342	0.089	0.548	-1.222	0.036	0.595	NaN	NaN	NaN	NaN	NaN	NaN	-1.345	0.706	0.18	-1.333	0.556	0.239	-1.368	0.456	0.238	-1.385	0.29	0.188	NaN	NaN	NaN
160	0.8	-1.399	0.973	0.409	NaN	NaN	NaN	NaN	NaN	NaN	-1.309	0.71	0.62	-1.314	0.543	0.563	-1.333	0.443	0.566	-1.35	0.291	0.619	-1.342	0.089	0.548	-1.222	0.036	0.595	NaN	NaN	NaN	NaN	NaN	NaN	-1.345	0.706	0.18	-1.333	0.556	0.239	-1.368	0.456	0.238	-1.385	0.29	0.188	NaN	NaN	NaN
161	0.805	-1.399	0.973	0.409	NaN	NaN	NaN	NaN	NaN	NaN	-1.309	0.71	0.62	-1.314	0.543	0.563	-1.333	0.443	0.566	-1.35	0.291	0.619	-1.342	0.089	0.548	-1.222	0.036	0.595	NaN	NaN	NaN	NaN	NaN	NaN	-1.346	0.706	0.18	-1.333	0.556	0.239	-1.368	0.456	0.238	-1.385	0.29	0.188	NaN	NaN	NaN
162	0.81	-1.399	0.973	0.409	NaN	NaN	NaN	NaN	NaN	NaN	-1.309	0.71	0.62	-1.313	0.543	0.563	-1.333	0.443	0.566	-1.35	0.291	0.619	-1.342	0.089	0.548	-1.222	0.036	0.595	NaN	NaN	NaN	NaN	NaN	NaN	-1.346	0.706	0.18	-1.333	0.555	0.239	-1.368	0.456	0.238	-1.385	0.29	0.188	NaN	NaN	NaN
163	0.815	-1.398	0.973	0.409	NaN	NaN	NaN	NaN	NaN	NaN	-1.309	0.71	0.62	-1.313	0.543	0.563	-1.333	0.443	0.566	-1.35	0.291	0.619	-1.342	0.089	0.549	-1.222	0.036	0.595	NaN	NaN	NaN	NaN	NaN	NaN	-1.346	0.706	0.18	-1.333	0.555	0.24	-1.368	0.456	0.238	-1.385	0.29	0.188	NaN	NaN	NaN
164	0.82	-1.398	0.974	0.409	NaN	NaN	NaN	NaN	NaN	NaN	-1.309	0.71	0.62	-1.313	0.543	0.563	-1.333	0.443	0.566	-1.35	0.291	0.619	-1.342	0.089	0.549	-1.222	0.036	0.595	NaN	NaN	NaN	NaN	NaN	NaN	-1.346	0.706	0.18	-1.333	0.555	0.24	-1.368	0.456	0.238	-1.385	0.29	0.188	NaN	NaN	NaN
165	0.825	-1.398	0.974	0.409	NaN	NaN	NaN	NaN	NaN	NaN	-1.309	0.71	0.62	-1.313	0.543	0.563	-1.332	0.443	0.566	-1.349	0.291	0.619	-1.342	0.089	0.549	-1.222	0.036	0.595	NaN	NaN	NaN	NaN	NaN	NaN	-1.346	0.706	0.181	-1.333	0.555	0.24	-1.368	0.456	0.238	-1.385	0.29	0.189	NaN	NaN	NaN
166	0.83	-1.398	0.974	0.409	NaN	NaN	NaN	NaN	NaN	NaN	-1.309	0.71	0.62	-1.313	0.543	0.563	-1.332	0.442	0.566	-1.349	0.291	0.619	-1.342	0.089	0.549	-1.222	0.036	0.595	NaN	NaN	NaN	NaN	NaN	NaN	-1.346	0.706	0.181	-1.333	0.555	0.24	-1.368	0.456	0.238	-1.385	0.29	0.189	NaN	NaN	NaN
167	0.835	-1.398	0.974	0.41	NaN	NaN	NaN	NaN	NaN	NaN	-1.309	0.711	0.62	-1.313	0.543	0.563	-1.332	0.442	0.566	-1.349	0.291	0.619	-1.342	0.089	0.549	-1.222	0.036	0.595	NaN	NaN	NaN	NaN	NaN	NaN	-1.346	0.706	0.181	-1.333	0.554	0.24	-1.369	0.456	0.239	-1.385	0.29	0.189	NaN	NaN	NaN
168	0.84	-1.398	0.974	0.41	NaN	NaN	NaN	NaN	NaN	NaN	-1.309	0.711	0.62	-1.312	0.543	0.563	-1.332	0.443	0.567	-1.349	0.291	0.619	-1.342	0.089	0.549	-1.222	0.036	0.595	NaN	NaN	NaN	NaN	NaN	NaN	-1.346	0.706	0.181	-1.333	0.554	0.24	-1.369	0.456	0.239	-1.385	0.29	0.189	NaN	NaN	NaN
169	0.845	-1.398	0.974	0.41	NaN	NaN	NaN	NaN	NaN	NaN	-1.309	0.711	0.62	-1.312	0.543	0.563	-1.332	0.443	0.568	-1.349	0.291	0.619	-1.342	0.089	0.549	-1.222	0.036	0.595	NaN	NaN	NaN	NaN	NaN	NaN	-1.346	0.706	0.181	-1.333	0.554	0.24	-1.369	0.456	0.239	-1.386	0.29	0.189	NaN	NaN	NaN
170	0.85	-1.398	0.974	0.41	NaN	NaN	NaN	NaN	NaN	NaN	-1.309	0.711	0.62	-1.312	0.543	0.563	-1.332	0.443	0.568	-1.349	0.291	0.619	-1.342	0.089	0.549	-1.222	0.036	0.595	NaN	NaN	NaN	NaN	NaN	NaN	-1.346	0.706	0.181	-1.333	0.554	0.24	-1.369	0.456	0.239	-1.386	0.29	0.189	NaN	NaN	NaN
171	0.855	-1.398	0.974	0.41	NaN	NaN	NaN	NaN	NaN	NaN	-1.309	0.711	0.62	-1.312	0.543	0.564	-1.331	0.443	0.569	-1.349	0.291	0.619	-1.342	0.089	0.549	-1.222	0.036	0.595	NaN	NaN	NaN	NaN	NaN	NaN	-1.346	0.706	0.181	-1.333	0.555	0.24	-1.369	0.456	0.239	-1.386	0.29	0.189	NaN	NaN	NaN
172	0.86	-1.398	0.974	0.41	NaN	NaN	NaN	NaN	NaN	NaN	-1.309	0.71	0.62	-1.312	0.543	0.564	-1.331	0.443	0.569	-1.349	0.291	0.619	-1.342	0.089	0.549	-1.222	0.036	0.595	NaN	NaN	NaN	NaN	NaN	NaN	-1.346	0.706	0.182	-1.333	0.555	0.24	-1.369	0.456	0.239	-1.386	0.29	0.189	NaN	NaN	NaN
173	0.865	-1.398	0.974	0.41	NaN	NaN	NaN	NaN	NaN	NaN	-1.309	0.71	0.62	-1.312	0.543	0.564	-1.331	0.443	0.569	-1.349	0.291	0.619	-1.342	0.089	0.549	-1.222	0.036	0.595	NaN	NaN	NaN	NaN	NaN	NaN	-1.346	0.706	0.182	-1.334	0.555	0.24	-1.369	0.456	0.239	-1.386	0.29	0.189	NaN	NaN	NaN
174	0.87	-1.398	0.974	0.41	NaN	NaN	NaN	NaN	NaN	NaN	-1.309	0.711	0.62	-1.312	0.543	0.564	-1.331	0.443	0.569	-1.349	0.291	0.619	-1.342	0.089	0.549	-1.222	0.036	0.595	NaN	NaN	NaN	NaN	NaN	NaN	-1.346	0.706	0.182	-1.334	0.555	0.24	-1.369	0.456	0.239	-1.386	0.29	0.189	NaN	NaN	NaN
175	0.875	-1.398	0.974	0.411	NaN	NaN	NaN	NaN	NaN	NaN	-1.309	0.711	0.621	-1.312	0.543	0.564	-1.331	0.443	0.569	-1.349	0.291	0.619	-1.342	0.089	0.549	-1.222	0.036	0.595	NaN	NaN	NaN	NaN	NaN	NaN	-1.346	0.706	0.182	-1.334	0.556	0.24	-1.369	0.456	0.239	-1.386	0.29	0.189	NaN	NaN	NaN
176	0.88	-1.398	0.974	0.411	NaN	NaN	NaN	NaN	NaN	NaN	-1.309	0.711	0.621	-1.311	0.543	0.564	-1.33	0.443	0.569	-1.348	0.291	0.619	-1.342	0.089	0.549	-1.222	0.036	0.595	NaN	NaN	NaN	NaN	NaN	NaN	-1.346	0.706	0.182	-1.334	0.556	0.24	-1.369	0.456	0.239	-1.386	0.29	0.189	NaN	NaN	NaN
177	0.885	-1.398	0.974	0.411	NaN	NaN	NaN	NaN	NaN	NaN	-1.309	0.711	0.621	-1.311	0.543	0.564	-1.33	0.443	0.569	-1.348	0.291	0.619	-1.342	0.089	0.549	-1.222	0.036	0.595	NaN	NaN	NaN	NaN	NaN	NaN	-1.346	0.706	0.182	-1.334	0.556	0.24	-1.369	0.456	0.239	-1.386	0.29	0.189	NaN	NaN	NaN
178	0.89	-1.398	0.974	0.411	NaN	NaN	NaN	NaN	NaN	NaN	-1.309	0.711	0.621	-1.311	0.543	0.564	-1.33	0.443	0.569	-1.348	0.291	0.619	-1.342	0.089	0.549	-1.222	0.036	0.594	NaN	NaN	NaN	NaN	NaN	NaN	-1.346	0.706	0.182	-1.335	0.556	0.24	-1.369	0.456	0.239	-1.386	0.29	0.189	NaN	NaN	NaN
179	0.895	-1.398	0.974	0.411	NaN	NaN	NaN	NaN	NaN	NaN	-1.308	0.711	0.622	-1.311	0.543	0.564	-1.33	0.444	0.57	-1.348	0.291	0.619	-1.342	0.089	0.549	-1.222	0.036	0.595	NaN	NaN	NaN	NaN	NaN	NaN	-1.346	0.706	0.183	-1.335	0.557	0.24	-1.369	0.456	0.24	-1.386	0.29	0.189	NaN	NaN	NaN
180	0.9	-1.398	0.974	0.411	NaN	NaN	NaN	NaN	NaN	NaN	-1.305	0.708	0.622	-1.311	0.543	0.565	-1.33	0.444	0.57	-1.348	0.291	0.619	-1.342	0.089	0.549	-1.222	0.036	0.595	NaN	NaN	NaN	NaN	NaN	NaN	-1.346	0.706	0.183	-1.335	0.557	0.24	-1.369	0.456	0.24	-1.386	0.29	0.189	NaN	NaN	NaN
181	0.905	-1.398	0.974	0.411	NaN	NaN	NaN	NaN	NaN	NaN	-1.299	0.703	0.624	-1.311	0.543	0.565	-1.33	0.444	0.57	-1.347	0.291	0.62	-1.342	0.089	0.549	-1.222	0.036	0.595	NaN	NaN	NaN	NaN	NaN	NaN	-1.346	0.706	0.183	-1.335	0.557	0.241	-1.369	0.456	0.24	-1.386	0.29	0.189	NaN	NaN	NaN
182	0.91	-1.398	0.974	0.412	NaN	NaN	NaN	NaN	NaN	NaN	-1.297	0.702	0.625	-1.311	0.544	0.565	-1.33	0.444	0.57	-1.347	0.291	0.62	-1.342	0.089	0.549	-1.222	0.036	0.595	NaN	NaN	NaN	NaN	NaN	NaN	-1.346	0.706	0.183	-1.335	0.556	0.241	-1.369	0.456	0.24	-1.386	0.29	0.189	NaN	NaN	NaN
183	0.915	-1.398	0.974	0.412	NaN	NaN	NaN	NaN	NaN	NaN	-1.296	0.701	0.625	-1.31	0.543	0.565	-1.33	0.444	0.57	-1.347	0.29	0.62	-1.342	0.089	0.549	-1.222	0.036	0.595	NaN	NaN	NaN	NaN	NaN	NaN	-1.347	0.706	0.184	-1.334	0.556	0.241	-1.369	0.456	0.24	-1.387	0.29	0.189	NaN	NaN	NaN
184	0.92	-1.398	0.974	0.412	NaN	NaN	NaN	NaN	NaN	NaN	-1.296	0.701	0.626	-1.308	0.541	0.564	-1.33	0.444	0.57	-1.347	0.29	0.62	-1.342	0.089	0.549	-1.222	0.036	0.595	NaN	NaN	NaN	NaN	NaN	NaN	-1.347	0.706	0.184	-1.334	0.555	0.242	-1.369	0.456	0.24	-1.387	0.29	0.189	NaN	NaN	NaN
185	0.925	-1.398	0.974	0.412	NaN	NaN	NaN	NaN	NaN	NaN	-1.296	0.701	0.626	-1.31	0.543	0.565	-1.33	0.444	0.569	-1.347	0.29	0.62	-1.342	0.089	0.549	-1.222	0.036	0.595	NaN	NaN	NaN	NaN	NaN	NaN	-1.347	0.706	0.184	-1.334	0.555	0.242	-1.369	0.456	0.241	-1.387	0.29	0.189	NaN	NaN	NaN
186	0.93	-1.397	0.974	0.413	NaN	NaN	NaN	NaN	NaN	NaN	-1.296	0.701	0.626	-1.309	0.542	0.565	-1.33	0.444	0.57	-1.347	0.29	0.62	-1.342	0.089	0.549	-1.222	0.036	0.595	NaN	NaN	NaN	NaN	NaN	NaN	-1.347	0.706	0.184	-1.334	0.555	0.243	-1.368	0.456	0.241	-1.387	0.29	0.189	NaN	NaN	NaN
187	0.935	-1.397	0.974	0.413	NaN	NaN	NaN	NaN	NaN	NaN	-1.296	0.701	0.626	-1.308	0.54	0.563	-1.33	0.445	0.57	-1.347	0.29	0.62	-1.342	0.089	0.549	-1.222	0.036	0.595	NaN	NaN	NaN	NaN	NaN	NaN	-1.347	0.706	0.184	-1.334	0.555	0.243	-1.368	0.456	0.241	-1.387	0.29	0.189	NaN	NaN	NaN
188	0.94	-1.397	0.974	0.413	NaN	NaN	NaN	NaN	NaN	NaN	-1.296	0.701	0.626	-1.309	0.543	0.565	-1.33	0.445	0.571	-1.346	0.29	0.62	-1.342	0.09	0.549	-1.222	0.036	0.595	NaN	NaN	NaN	NaN	NaN	NaN	-1.346	0.706	0.185	-1.334	0.555	0.243	-1.368	0.456	0.241	-1.387	0.29	0.19	NaN	NaN	NaN
189	0.945	-1.397	0.974	0.413	NaN	NaN	NaN	NaN	NaN	NaN	-1.296	0.701	0.627	-1.309	0.543	0.566	-1.33	0.445	0.571	-1.346	0.29	0.62	-1.342	0.09	0.549	-1.222	0.036	0.595	NaN	NaN	NaN	NaN	NaN	NaN	-1.346	0.706	0.185	-1.334	0.556	0.243	-1.368	0.456	0.241	-1.387	0.29	0.19	NaN	NaN	NaN
190	0.95	-1.397	0.974	0.414	NaN	NaN	NaN	NaN	NaN	NaN	-1.296	0.701	0.627	-1.31	0.543	0.566	-1.33	0.445	0.571	-1.346	0.29	0.62	-1.342	0.09	0.549	-1.222	0.036	0.595	NaN	NaN	NaN	NaN	NaN	NaN	-1.346	0.706	0.185	-1.334	0.556	0.243	-1.368	0.456	0.242	-1.387	0.291	0.19	NaN	NaN	NaN
191	0.955	-1.397	0.974	0.414	NaN	NaN	NaN	NaN	NaN	NaN	-1.296	0.701	0.628	-1.309	0.544	0.567	-1.329	0.445	0.571	-1.346	0.29	0.62	-1.342	0.09	0.549	-1.222	0.036	0.595	NaN	NaN	NaN	NaN	NaN	NaN	-1.346	0.706	0.186	-1.334	0.556	0.243	-1.368	0.456	0.242	-1.387	0.291	0.19	NaN	NaN	NaN
192	0.96	-1.397	0.974	0.414	NaN	NaN	NaN	NaN	NaN	NaN	-1.296	0.701	0.628	-1.309	0.543	0.567	-1.329	0.445	0.571	-1.346	0.29	0.621	-1.342	0.09	0.549	-1.222	0.036	0.595	NaN	NaN	NaN	NaN	NaN	NaN	-1.346	0.707	0.186	-1.334	0.556	0.243	-1.368	0.456	0.242	-1.387	0.291	0.19	NaN	NaN	NaN
193	0.965	-1.397	0.974	0.415	NaN	NaN	NaN	NaN	NaN	NaN	-1.296	0.701	0.628	-1.309	0.543	0.567	-1.329	0.445	0.571	-1.346	0.29	0.621	-1.342	0.09	0.549	-1.222	0.036	0.595	NaN	NaN	NaN	NaN	NaN	NaN	-1.346	0.707	0.186	-1.334	0.556	0.243	-1.368	0.456	0.242	-1.387	0.291	0.19	NaN	NaN	NaN
194	0.97	-1.397	0.974	0.415	NaN	NaN	NaN	NaN	NaN	NaN	-1.296	0.701	0.628	-1.309	0.543	0.567	-1.329	0.445	0.572	-1.346	0.29	0.621	-1.342	0.09	0.549	-1.222	0.036	0.595	NaN	NaN	NaN	NaN	NaN	NaN	-1.346	0.707	0.187	-1.334	0.556	0.244	-1.368	0.457	0.243	-1.387	0.291	0.191	NaN	NaN	NaN
195	0.975	-1.397	0.974	0.415	NaN	NaN	NaN	NaN	NaN	NaN	-1.296	0.701	0.628	-1.309	0.543	0.568	-1.329	0.446	0.572	-1.346	0.29	0.621	-1.342	0.09	0.549	-1.222	0.036	0.595	NaN	NaN	NaN	NaN	NaN	NaN	-1.346	0.707	0.187	-1.334	0.556	0.244	-1.368	0.457	0.243	-1.387	0.291	0.191	NaN	NaN	NaN
196	0.98	-1.397	0.974	0.416	NaN	NaN	NaN	NaN	NaN	NaN	-1.296	0.702	0.628	-1.309	0.543	0.568	-1.329	0.446	0.572	-1.346	0.29	0.622	-1.342	0.09	0.549	-1.222	0.036	0.595	NaN	NaN	NaN	NaN	NaN	NaN	-1.346	0.707	0.187	-1.333	0.556	0.245	-1.368	0.457	0.243	-1.387	0.291	0.191	NaN	NaN	NaN
197	0.985	-1.396	0.974	0.416	NaN	NaN	NaN	NaN	NaN	NaN	-1.296	0.702	0.629	-1.309	0.543	0.568	-1.329	0.446	0.572	-1.346	0.289	0.621	-1.342	0.09	0.549	-1.222	0.036	0.595	NaN	NaN	NaN	NaN	NaN	NaN	-1.346	0.707	0.187	-1.333	0.556	0.245	-1.367	0.456	0.243	-1.387	0.291	0.191	NaN	NaN	NaN
198	0.99	-1.396	0.974	0.416	NaN	NaN	NaN	NaN	NaN	NaN	-1.296	0.701	0.629	-1.308	0.544	0.569	-1.328	0.445	0.573	-1.345	0.288	0.62	-1.342	0.09	0.549	-1.222	0.036	0.595	NaN	NaN	NaN	NaN	NaN	NaN	-1.346	0.707	0.188	-1.333	0.556	0.245	-1.367	0.456	0.243	-1.387	0.291	0.191	NaN	NaN	NaN
199	0.995	-1.396	0.974	0.417	NaN	NaN	NaN	NaN	NaN	NaN	-1.295	0.701	0.63	-1.308	0.544	0.569	-1.328	0.445	0.573	-1.345	0.288	0.62	-1.342	0.09	0.549	-1.222	0.036	0.595	NaN	NaN	NaN	NaN	NaN	NaN	-1.346	0.707	0.188	-1.333	0.557	0.245	-1.366	0.456	0.243	-1.386	0.291	0.191	NaN	NaN	NaN
200	1	-1.396	0.974	0.417	NaN	NaN	NaN	NaN	NaN	NaN	-1.298	0.703	0.629	-1.308	0.544	0.569	-1.327	0.445	0.573	-1.344	0.289	0.621	-1.342	0.09	0.549	-1.222	0.036	0.595	NaN	NaN	NaN	NaN	NaN	NaN	-1.345	0.708	0.189	-1.333	0.557	0.246	-1.366	0.456	0.244	-1.386	0.291	0.192	NaN	NaN	NaN
201	1.005	-1.396	0.973	0.418	NaN	NaN	NaN	NaN	NaN	NaN	-1.304	0.708	0.628	-1.308	0.544	0.569	-1.326	0.444	0.574	-1.344	0.289	0.621	-1.342	0.09	0.549	-1.222	0.036	0.595	NaN	NaN	NaN	NaN	NaN	NaN	-1.345	0.708	0.189	-1.333	0.557	0.246	-1.366	0.456	0.244	-1.386	0.291	0.192	NaN	NaN	NaN
202	1.01	-1.396	0.974	0.418	NaN	NaN	NaN	NaN	NaN	NaN	-1.306	0.71	0.628	-1.307	0.544	0.569	-1.325	0.444	0.574	-1.344	0.289	0.622	-1.342	0.09	0.549	-1.222	0.036	0.595	NaN	NaN	NaN	NaN	NaN	NaN	-1.345	0.708	0.189	-1.333	0.557	0.246	-1.366	0.456	0.244	-1.386	0.291	0.192	NaN	NaN	NaN
203	1.015	-1.396	0.974	0.418	NaN	NaN	NaN	NaN	NaN	NaN	-1.306	0.71	0.628	-1.307	0.543	0.57	-1.325	0.444	0.574	-1.344	0.289	0.622	-1.342	0.09	0.549	-1.222	0.036	0.595	NaN	NaN	NaN	NaN	NaN	NaN	-1.345	0.707	0.19	-1.333	0.557	0.246	-1.366	0.457	0.245	-1.386	0.292	0.192	NaN	NaN	NaN
204	1.02	-1.396	0.974	0.419	NaN	NaN	NaN	NaN	NaN	NaN	-1.306	0.71	0.628	-1.306	0.543	0.57	-1.325	0.444	0.574	-1.343	0.289	0.622	-1.342	0.09	0.549	-1.222	0.036	0.594	NaN	NaN	NaN	NaN	NaN	NaN	-1.344	0.707	0.19	-1.332	0.557	0.247	-1.366	0.457	0.245	-1.385	0.292	0.192	NaN	NaN	NaN
205	1.025	-1.396	0.973	0.419	NaN	NaN	NaN	NaN	NaN	NaN	-1.303	0.707	0.63	-1.306	0.543	0.57	-1.325	0.444	0.574	-1.343	0.289	0.622	-1.342	0.09	0.549	-1.222	0.036	0.594	NaN	NaN	NaN	NaN	NaN	NaN	-1.344	0.708	0.19	-1.331	0.556	0.247	-1.366	0.457	0.245	-1.385	0.292	0.193	NaN	NaN	NaN
206	1.03	-1.396	0.973	0.42	NaN	NaN	NaN	NaN	NaN	NaN	-1.296	0.702	0.632	-1.306	0.544	0.57	-1.324	0.444	0.574	-1.343	0.289	0.622	-1.342	0.09	0.549	-1.222	0.036	0.594	NaN	NaN	NaN	NaN	NaN	NaN	-1.344	0.708	0.191	-1.331	0.556	0.248	-1.365	0.457	0.246	-1.385	0.292	0.193	NaN	NaN	NaN
207	1.035	-1.396	0.973	0.42	NaN	NaN	NaN	NaN	NaN	NaN	-1.295	0.701	0.632	-1.305	0.543	0.571	-1.324	0.445	0.574	-1.342	0.289	0.622	-1.342	0.09	0.549	-1.222	0.036	0.594	NaN	NaN	NaN	NaN	NaN	NaN	-1.344	0.708	0.191	-1.331	0.556	0.248	-1.365	0.457	0.246	-1.385	0.292	0.193	NaN	NaN	NaN
208	1.04	-1.396	0.973	0.421	NaN	NaN	NaN	NaN	NaN	NaN	-1.294	0.7	0.633	-1.304	0.543	0.571	-1.323	0.445	0.575	-1.342	0.289	0.622	-1.342	0.09	0.549	-1.222	0.037	0.594	NaN	NaN	NaN	NaN	NaN	NaN	-1.344	0.708	0.192	-1.33	0.556	0.248	-1.364	0.456	0.246	-1.385	0.292	0.193	NaN	NaN	NaN
209	1.045	-1.396	0.973	0.421	NaN	NaN	NaN	NaN	NaN	NaN	-1.293	0.7	0.634	-1.304	0.543	0.571	-1.323	0.445	0.575	-1.341	0.289	0.622	-1.342	0.09	0.549	-1.222	0.037	0.594	NaN	NaN	NaN	NaN	NaN	NaN	-1.343	0.708	0.192	-1.33	0.556	0.249	-1.364	0.456	0.246	-1.385	0.292	0.193	NaN	NaN	NaN
210	1.05	-1.396	0.973	0.422	NaN	NaN	NaN	NaN	NaN	NaN	-1.293	0.7	0.634	-1.303	0.543	0.572	-1.321	0.444	0.575	-1.34	0.288	0.621	-1.342	0.09	0.549	-1.222	0.037	0.594	NaN	NaN	NaN	NaN	NaN	NaN	-1.343	0.708	0.192	-1.33	0.557	0.249	-1.364	0.456	0.246	-1.385	0.292	0.193	NaN	NaN	NaN
211	1.055	-1.396	0.973	0.422	NaN	NaN	NaN	NaN	NaN	NaN	-1.292	0.7	0.635	-1.303	0.543	0.572	-1.32	0.444	0.576	-1.34	0.289	0.622	-1.342	0.09	0.549	-1.222	0.037	0.594	NaN	NaN	NaN	NaN	NaN	NaN	-1.342	0.708	0.193	-1.33	0.557	0.249	-1.363	0.457	0.247	-1.384	0.292	0.193	NaN	NaN	NaN
212	1.06	-1.396	0.973	0.422	NaN	NaN	NaN	NaN	NaN	NaN	-1.293	0.701	0.634	-1.302	0.543	0.572	-1.319	0.443	0.576	-1.339	0.289	0.622	-1.342	0.09	0.549	-1.222	0.037	0.594	NaN	NaN	NaN	NaN	NaN	NaN	-1.342	0.708	0.193	-1.329	0.557	0.25	-1.363	0.457	0.247	-1.384	0.292	0.194	NaN	NaN	NaN
213	1.065	-1.396	0.973	0.423	NaN	NaN	NaN	NaN	NaN	NaN	-1.297	0.704	0.632	-1.301	0.543	0.573	-1.318	0.443	0.576	-1.338	0.288	0.623	-1.342	0.09	0.549	-1.222	0.037	0.594	NaN	NaN	NaN	NaN	NaN	NaN	-1.342	0.709	0.194	-1.329	0.557	0.25	-1.363	0.457	0.248	-1.384	0.293	0.194	NaN	NaN	NaN
214	1.07	-1.395	0.973	0.424	NaN	NaN	NaN	NaN	NaN	NaN	-1.297	0.705	0.632	-1.3	0.543	0.573	-1.317	0.443	0.576	-1.338	0.288	0.623	-1.342	0.09	0.549	-1.222	0.037	0.594	NaN	NaN	NaN	NaN	NaN	NaN	-1.341	0.709	0.194	-1.328	0.557	0.251	-1.362	0.457	0.248	-1.384	0.293	0.194	NaN	NaN	NaN
215	1.075	-1.395	0.972	0.424	NaN	NaN	NaN	NaN	NaN	NaN	-1.297	0.705	0.632	-1.299	0.543	0.573	-1.317	0.444	0.576	-1.337	0.288	0.623	-1.342	0.09	0.549	-1.222	0.037	0.594	NaN	NaN	NaN	NaN	NaN	NaN	-1.341	0.709	0.195	-1.328	0.557	0.251	-1.361	0.457	0.248	-1.383	0.293	0.194	NaN	NaN	NaN
216	1.08	-1.395	0.972	0.425	NaN	NaN	NaN	NaN	NaN	NaN	-1.296	0.704	0.633	-1.298	0.543	0.574	-1.316	0.444	0.577	-1.336	0.288	0.623	-1.342	0.09	0.549	-1.222	0.037	0.594	NaN	NaN	NaN	NaN	NaN	NaN	-1.34	0.709	0.195	-1.327	0.557	0.251	-1.361	0.457	0.249	-1.383	0.293	0.195	NaN	NaN	NaN
217	1.085	-1.395	0.972	0.425	NaN	NaN	NaN	NaN	NaN	NaN	-1.295	0.704	0.633	-1.297	0.543	0.574	-1.314	0.443	0.577	-1.335	0.288	0.623	-1.342	0.09	0.549	-1.222	0.037	0.594	NaN	NaN	NaN	NaN	NaN	NaN	-1.34	0.709	0.196	-1.327	0.557	0.252	-1.361	0.457	0.249	-1.383	0.294	0.195	NaN	NaN	NaN
218	1.09	-1.395	0.972	0.426	NaN	NaN	NaN	NaN	NaN	NaN	-1.294	0.704	0.634	-1.296	0.542	0.575	-1.313	0.443	0.578	-1.335	0.288	0.623	-1.342	0.09	0.549	-1.222	0.037	0.594	NaN	NaN	NaN	NaN	NaN	NaN	-1.34	0.709	0.196	-1.327	0.558	0.252	-1.36	0.457	0.249	-1.382	0.294	0.195	NaN	NaN	NaN
219	1.095	-1.395	0.972	0.427	NaN	NaN	NaN	NaN	NaN	NaN	-1.294	0.704	0.634	-1.295	0.542	0.575	-1.311	0.442	0.578	-1.334	0.288	0.623	-1.342	0.09	0.549	-1.222	0.037	0.594	NaN	NaN	NaN	NaN	NaN	NaN	-1.339	0.709	0.197	-1.326	0.558	0.252	-1.359	0.457	0.249	-1.382	0.294	0.195	NaN	NaN	NaN
220	1.1	-1.395	0.972	0.427	NaN	NaN	NaN	NaN	NaN	NaN	-1.293	0.704	0.635	-1.294	0.542	0.576	-1.31	0.442	0.578	-1.333	0.288	0.624	-1.342	0.09	0.549	-1.222	0.037	0.594	NaN	NaN	NaN	NaN	NaN	NaN	-1.339	0.709	0.197	-1.325	0.557	0.253	-1.358	0.457	0.249	-1.382	0.294	0.195	NaN	NaN	NaN
221	1.105	-1.395	0.972	0.427	NaN	NaN	NaN	NaN	NaN	NaN	-1.293	0.703	0.636	-1.292	0.542	0.576	-1.309	0.442	0.578	-1.332	0.288	0.624	-1.342	0.09	0.549	-1.222	0.037	0.594	NaN	NaN	NaN	NaN	NaN	NaN	-1.338	0.709	0.198	-1.324	0.557	0.253	-1.355	0.455	0.248	-1.381	0.294	0.196	NaN	NaN	NaN
222	1.11	-1.395	0.971	0.428	NaN	NaN	NaN	NaN	NaN	NaN	-1.292	0.704	0.637	-1.291	0.542	0.577	-1.308	0.442	0.579	-1.331	0.288	0.624	-1.342	0.089	0.549	-1.222	0.037	0.594	NaN	NaN	NaN	NaN	NaN	NaN	-1.338	0.709	0.198	-1.323	0.557	0.254	-1.355	0.456	0.249	-1.381	0.294	0.196	NaN	NaN	NaN
223	1.115	-1.395	0.971	0.429	NaN	NaN	NaN	NaN	NaN	NaN	-1.293	0.705	0.638	-1.29	0.542	0.577	-1.306	0.442	0.579	-1.33	0.287	0.625	-1.342	0.089	0.549	-1.222	0.037	0.594	NaN	NaN	NaN	NaN	NaN	NaN	-1.338	0.709	0.199	-1.323	0.557	0.254	-1.356	0.457	0.25	-1.38	0.295	0.196	NaN	NaN	NaN
224	1.12	-1.395	0.971	0.43	NaN	NaN	NaN	NaN	NaN	NaN	-1.292	0.706	0.639	-1.289	0.542	0.577	-1.304	0.441	0.58	-1.33	0.287	0.625	-1.342	0.089	0.549	-1.222	0.037	0.594	NaN	NaN	NaN	NaN	NaN	NaN	-1.337	0.709	0.2	-1.322	0.558	0.255	-1.355	0.457	0.25	-1.379	0.295	0.196	NaN	NaN	NaN
225	1.125	-1.395	0.971	0.43	NaN	NaN	NaN	NaN	NaN	NaN	-1.291	0.705	0.64	-1.286	0.54	0.577	-1.303	0.441	0.58	-1.329	0.287	0.625	-1.342	0.089	0.549	-1.222	0.037	0.594	NaN	NaN	NaN	NaN	NaN	NaN	-1.336	0.709	0.2	-1.322	0.558	0.255	-1.353	0.457	0.25	-1.379	0.295	0.196	NaN	NaN	NaN
226	1.13	-1.395	0.971	0.431	NaN	NaN	NaN	NaN	NaN	NaN	-1.29	0.705	0.64	-1.284	0.539	0.577	-1.302	0.441	0.58	-1.328	0.287	0.626	-1.342	0.089	0.549	-1.222	0.037	0.594	NaN	NaN	NaN	NaN	NaN	NaN	-1.336	0.709	0.201	-1.321	0.558	0.255	-1.353	0.457	0.251	-1.378	0.295	0.196	NaN	NaN	NaN
227	1.135	-1.395	0.971	0.432	NaN	NaN	NaN	NaN	NaN	NaN	-1.289	0.704	0.641	-1.284	0.54	0.578	-1.3	0.441	0.581	-1.326	0.287	0.626	-1.342	0.089	0.549	-1.222	0.036	0.594	NaN	NaN	NaN	NaN	NaN	NaN	-1.336	0.71	0.201	-1.32	0.558	0.255	-1.351	0.456	0.25	-1.378	0.295	0.196	NaN	NaN	NaN
228	1.14	-1.395	0.971	0.432	NaN	NaN	NaN	NaN	NaN	NaN	-1.287	0.704	0.641	-1.282	0.541	0.579	-1.298	0.44	0.581	-1.325	0.286	0.626	-1.341	0.089	0.549	-1.222	0.036	0.594	NaN	NaN	NaN	NaN	NaN	NaN	-1.335	0.71	0.202	-1.32	0.558	0.255	-1.352	0.458	0.252	-1.377	0.295	0.197	NaN	NaN	NaN
229	1.145	-1.395	0.971	0.433	NaN	NaN	NaN	NaN	NaN	NaN	-1.286	0.703	0.642	-1.281	0.541	0.58	-1.296	0.44	0.582	-1.324	0.286	0.627	-1.341	0.089	0.549	-1.222	0.036	0.594	NaN	NaN	NaN	NaN	NaN	NaN	-1.335	0.71	0.203	-1.319	0.558	0.256	-1.351	0.458	0.252	-1.376	0.295	0.197	NaN	NaN	NaN
230	1.15	-1.395	0.971	0.434	NaN	NaN	NaN	NaN	NaN	NaN	-1.285	0.703	0.643	-1.28	0.54	0.58	-1.295	0.44	0.582	-1.322	0.286	0.627	-1.341	0.088	0.549	-1.222	0.036	0.594	NaN	NaN	NaN	NaN	NaN	NaN	-1.334	0.71	0.203	-1.318	0.558	0.256	-1.35	0.458	0.252	-1.375	0.296	0.197	NaN	NaN	NaN
231	1.155	-1.395	0.97	0.435	NaN	NaN	NaN	NaN	NaN	NaN	-1.284	0.703	0.644	-1.278	0.54	0.581	-1.294	0.44	0.582	-1.321	0.286	0.627	-1.341	0.088	0.549	-1.221	0.036	0.594	NaN	NaN	NaN	NaN	NaN	NaN	-1.334	0.71	0.204	-1.316	0.558	0.256	-1.349	0.457	0.252	-1.375	0.296	0.197	NaN	NaN	NaN
232	1.16	-1.395	0.97	0.435	NaN	NaN	NaN	NaN	NaN	NaN	-1.282	0.702	0.645	-1.276	0.539	0.581	-1.291	0.439	0.583	-1.32	0.285	0.628	-1.34	0.088	0.549	-1.221	0.036	0.594	NaN	NaN	NaN	NaN	NaN	NaN	-1.333	0.71	0.204	-1.315	0.558	0.257	-1.348	0.458	0.252	-1.374	0.296	0.197	NaN	NaN	NaN
233	1.165	-1.395	0.97	0.436	NaN	NaN	NaN	NaN	NaN	NaN	-1.281	0.702	0.645	-1.274	0.538	0.581	-1.29	0.439	0.583	-1.318	0.285	0.628	-1.34	0.088	0.549	-1.221	0.036	0.594	NaN	NaN	NaN	NaN	NaN	NaN	-1.332	0.71	0.205	-1.314	0.558	0.257	-1.347	0.458	0.252	-1.373	0.297	0.197	NaN	NaN	NaN
234	1.17	-1.395	0.97	0.437	NaN	NaN	NaN	NaN	NaN	NaN	-1.28	0.701	0.646	-1.271	0.535	0.581	-1.288	0.439	0.584	-1.317	0.285	0.629	-1.34	0.088	0.549	-1.221	0.036	0.594	NaN	NaN	NaN	NaN	NaN	NaN	-1.332	0.71	0.205	-1.313	0.558	0.257	-1.345	0.457	0.252	-1.372	0.297	0.197	NaN	NaN	NaN
235	1.175	-1.395	0.97	0.438	NaN	NaN	NaN	NaN	NaN	NaN	-1.278	0.701	0.646	NaN	NaN	NaN	-1.287	0.439	0.584	-1.315	0.284	0.629	-1.34	0.088	0.549	-1.221	0.036	0.594	NaN	NaN	NaN	NaN	NaN	NaN	-1.331	0.71	0.205	-1.312	0.558	0.257	-1.342	0.457	0.252	-1.371	0.297	0.197	NaN	NaN	NaN
236	1.18	-1.394	0.97	0.439	NaN	NaN	NaN	NaN	NaN	NaN	-1.277	0.7	0.647	NaN	NaN	NaN	-1.286	0.439	0.584	-1.315	0.284	0.629	-1.34	0.088	0.549	-1.221	0.036	0.594	NaN	NaN	NaN	NaN	NaN	NaN	-1.33	0.71	0.206	-1.31	0.558	0.257	-1.341	0.457	0.252	-1.37	0.298	0.197	NaN	NaN	NaN
237	1.185	-1.394	0.97	0.44	NaN	NaN	NaN	NaN	NaN	NaN	-1.276	0.7	0.648	NaN	NaN	NaN	-1.285	0.438	0.585	-1.314	0.284	0.629	-1.34	0.088	0.55	-1.221	0.036	0.594	NaN	NaN	NaN	NaN	NaN	NaN	-1.33	0.711	0.206	-1.309	0.558	0.257	-1.339	0.457	0.252	-1.369	0.298	0.197	NaN	NaN	NaN
238	1.19	-1.395	0.97	0.441	NaN	NaN	NaN	NaN	NaN	NaN	-1.275	0.7	0.649	NaN	NaN	NaN	-1.283	0.437	0.585	-1.313	0.284	0.63	-1.34	0.088	0.55	-1.221	0.036	0.594	NaN	NaN	NaN	NaN	NaN	NaN	-1.33	0.711	0.207	-1.308	0.558	0.257	-1.339	0.457	0.252	-1.368	0.298	0.197	NaN	NaN	NaN
239	1.195	-1.395	0.97	0.442	NaN	NaN	NaN	NaN	NaN	NaN	-1.275	0.7	0.649	-1.262	0.531	0.58	-1.282	0.437	0.586	-1.312	0.284	0.63	-1.34	0.088	0.55	-1.221	0.036	0.594	NaN	NaN	NaN	NaN	NaN	NaN	-1.328	0.711	0.207	-1.306	0.558	0.257	-1.337	0.457	0.252	-1.367	0.299	0.197	NaN	NaN	NaN
240	1.2	-1.394	0.97	0.443	NaN	NaN	NaN	NaN	NaN	NaN	-1.274	0.699	0.65	-1.262	0.531	0.58	-1.281	0.436	0.586	-1.312	0.283	0.63	-1.34	0.088	0.55	-1.221	0.036	0.594	NaN	NaN	NaN	NaN	NaN	NaN	-1.327	0.711	0.207	-1.305	0.558	0.257	-1.335	0.457	0.252	-1.366	0.299	0.197	NaN	NaN	NaN
241	1.205	-1.394	0.97	0.444	NaN	NaN	NaN	NaN	NaN	NaN	-1.273	0.699	0.65	-1.261	0.531	0.58	-1.281	0.436	0.586	-1.312	0.283	0.63	-1.34	0.088	0.55	-1.221	0.036	0.594	NaN	NaN	NaN	NaN	NaN	NaN	-1.326	0.711	0.208	-1.303	0.558	0.257	-1.331	0.456	0.251	-1.364	0.299	0.197	NaN	NaN	NaN
242	1.21	-1.394	0.97	0.445	NaN	NaN	NaN	NaN	NaN	NaN	-1.273	0.698	0.65	-1.261	0.531	0.581	-1.281	0.437	0.586	-1.311	0.283	0.631	-1.34	0.088	0.55	-1.221	0.036	0.594	NaN	NaN	NaN	NaN	NaN	NaN	-1.325	0.71	0.208	-1.301	0.558	0.257	-1.329	0.456	0.251	-1.363	0.3	0.197	NaN	NaN	NaN
243	1.215	-1.394	0.97	0.446	NaN	NaN	NaN	NaN	NaN	NaN	-1.272	0.698	0.651	-1.261	0.531	0.581	-1.281	0.437	0.587	-1.311	0.283	0.631	-1.34	0.088	0.55	-1.221	0.036	0.594	NaN	NaN	NaN	NaN	NaN	NaN	-1.323	0.71	0.208	-1.299	0.558	0.257	-1.328	0.457	0.251	-1.362	0.3	0.197	NaN	NaN	NaN
244	1.22	-1.394	0.97	0.447	NaN	NaN	NaN	NaN	NaN	NaN	-1.272	0.698	0.652	-1.261	0.531	0.581	-1.28	0.436	0.587	-1.311	0.283	0.631	-1.34	0.088	0.55	-1.221	0.036	0.594	NaN	NaN	NaN	NaN	NaN	NaN	-1.322	0.71	0.209	-1.297	0.558	0.257	-1.326	0.457	0.251	-1.359	0.3	0.197	NaN	NaN	NaN
245	1.225	-1.394	0.97	0.448	NaN	NaN	NaN	NaN	NaN	NaN	-1.272	0.698	0.652	NaN	NaN	NaN	-1.28	0.436	0.588	-1.311	0.282	0.631	-1.34	0.087	0.55	-1.221	0.036	0.594	NaN	NaN	NaN	NaN	NaN	NaN	-1.321	0.71	0.209	-1.295	0.558	0.257	-1.322	0.457	0.25	-1.355	0.3	0.197	NaN	NaN	NaN
246	1.23	-1.394	0.97	0.45	NaN	NaN	NaN	NaN	NaN	NaN	-1.271	0.697	0.653	NaN	NaN	NaN	-1.279	0.436	0.588	-1.311	0.282	0.632	-1.34	0.087	0.55	-1.221	0.036	0.594	NaN	NaN	NaN	NaN	NaN	NaN	-1.32	0.71	0.209	-1.293	0.558	0.257	-1.321	0.457	0.25	-1.353	0.301	0.196	NaN	NaN	NaN
247	1.235	-1.395	0.97	0.451	NaN	NaN	NaN	NaN	NaN	NaN	-1.271	0.697	0.653	-1.258	0.529	0.583	-1.279	0.435	0.589	-1.311	0.282	0.632	-1.34	0.087	0.55	-1.221	0.036	0.594	NaN	NaN	NaN	NaN	NaN	NaN	-1.318	0.709	0.209	-1.29	0.558	0.256	-1.318	0.457	0.25	-1.352	0.301	0.196	NaN	NaN	NaN
248	1.24	-1.395	0.97	0.452	NaN	NaN	NaN	NaN	NaN	NaN	-1.271	0.697	0.654	-1.258	0.529	0.583	-1.279	0.435	0.589	-1.311	0.282	0.632	-1.34	0.087	0.55	-1.221	0.036	0.594	NaN	NaN	NaN	NaN	NaN	NaN	-1.317	0.709	0.21	-1.288	0.558	0.256	-1.314	0.457	0.249	NaN	NaN	NaN	NaN	NaN	NaN
249	1.245	-1.395	0.97	0.453	NaN	NaN	NaN	NaN	NaN	NaN	-1.271	0.697	0.654	-1.258	0.529	0.584	-1.279	0.435	0.59	-1.311	0.282	0.633	-1.34	0.087	0.55	-1.221	0.036	0.594	NaN	NaN	NaN	NaN	NaN	NaN	-1.316	0.709	0.21	-1.285	0.558	0.255	-1.312	0.457	0.249	NaN	NaN	NaN	NaN	NaN	NaN
250	1.25	-1.395	0.97	0.455	NaN	NaN	NaN	NaN	NaN	NaN	-1.271	0.697	0.655	NaN	NaN	NaN	-1.278	0.434	0.59	-1.311	0.282	0.633	-1.34	0.087	0.55	-1.221	0.036	0.594	NaN	NaN	NaN	NaN	NaN	NaN	-1.314	0.708	0.21	-1.282	0.558	0.255	-1.308	0.456	0.247	NaN	NaN	NaN	NaN	NaN	NaN
251	1.255	-1.395	0.97	0.456	NaN	NaN	NaN	NaN	NaN	NaN	-1.27	0.696	0.656	NaN	NaN	NaN	-1.278	0.434	0.59	-1.311	0.281	0.633	-1.34	0.087	0.551	-1.221	0.036	0.594	NaN	NaN	NaN	NaN	NaN	NaN	-1.312	0.708	0.21	-1.279	0.557	0.255	-1.305	0.456	0.247	NaN	NaN	NaN	NaN	NaN	NaN
252	1.26	-1.394	0.97	0.457	NaN	NaN	NaN	NaN	NaN	NaN	-1.27	0.696	0.656	NaN	NaN	NaN	-1.278	0.434	0.59	-1.31	0.281	0.633	-1.341	0.087	0.551	-1.221	0.036	0.594	NaN	NaN	NaN	NaN	NaN	NaN	-1.31	0.708	0.21	-1.276	0.557	0.254	-1.303	0.456	0.246	-1.341	0.302	0.194	NaN	NaN	NaN
253	1.265	-1.394	0.969	0.458	NaN	NaN	NaN	NaN	NaN	NaN	-1.27	0.696	0.657	NaN	NaN	NaN	-1.277	0.434	0.591	-1.31	0.281	0.634	-1.341	0.087	0.551	-1.221	0.035	0.594	NaN	NaN	NaN	NaN	NaN	NaN	-1.309	0.707	0.21	-1.273	0.557	0.254	-1.299	0.456	0.245	-1.34	0.302	0.193	NaN	NaN	NaN
254	1.27	-1.394	0.969	0.459	NaN	NaN	NaN	NaN	NaN	NaN	-1.269	0.696	0.657	NaN	NaN	NaN	-1.276	0.433	0.592	-1.309	0.28	0.634	-1.341	0.087	0.551	-1.221	0.035	0.594	NaN	NaN	NaN	NaN	NaN	NaN	-1.307	0.707	0.21	-1.27	0.557	0.253	-1.296	0.456	0.245	-1.339	0.303	0.193	NaN	NaN	NaN
255	1.275	-1.394	0.969	0.46	NaN	NaN	NaN	NaN	NaN	NaN	-1.268	0.696	0.658	NaN	NaN	NaN	-1.276	0.433	0.592	-1.308	0.28	0.634	-1.341	0.087	0.551	-1.221	0.035	0.594	NaN	NaN	NaN	NaN	NaN	NaN	-1.305	0.707	0.21	-1.267	0.557	0.253	-1.291	0.456	0.243	-1.337	0.304	0.192	NaN	NaN	NaN
256	1.28	-1.392	0.968	0.462	NaN	NaN	NaN	NaN	NaN	NaN	-1.268	0.695	0.658	-1.255	0.527	0.587	-1.275	0.433	0.593	-1.307	0.28	0.635	-1.341	0.087	0.551	-1.221	0.035	0.594	NaN	NaN	NaN	NaN	NaN	NaN	-1.303	0.706	0.21	-1.264	0.557	0.252	-1.288	0.456	0.242	-1.337	0.305	0.192	NaN	NaN	NaN
257	1.285	-1.389	0.965	0.466	NaN	NaN	NaN	NaN	NaN	NaN	-1.267	0.695	0.659	-1.255	0.528	0.587	-1.274	0.433	0.593	-1.307	0.279	0.635	-1.341	0.087	0.551	-1.221	0.035	0.594	NaN	NaN	NaN	NaN	NaN	NaN	-1.301	0.706	0.21	-1.261	0.557	0.251	-1.284	0.456	0.242	-1.335	0.306	0.192	NaN	NaN	NaN
258	1.29	-1.388	0.964	0.467	NaN	NaN	NaN	NaN	NaN	NaN	-1.266	0.695	0.66	NaN	NaN	NaN	-1.273	0.432	0.593	-1.306	0.279	0.635	-1.341	0.087	0.552	-1.221	0.035	0.594	NaN	NaN	NaN	NaN	NaN	NaN	-1.298	0.706	0.21	-1.257	0.556	0.251	-1.281	0.456	0.241	-1.333	0.307	0.192	NaN	NaN	NaN
259	1.295	-1.387	0.963	0.469	NaN	NaN	NaN	NaN	NaN	NaN	-1.265	0.694	0.66	NaN	NaN	NaN	-1.273	0.432	0.593	-1.306	0.279	0.635	-1.341	0.087	0.552	-1.221	0.035	0.594	NaN	NaN	NaN	NaN	NaN	NaN	-1.296	0.706	0.21	-1.253	0.555	0.25	-1.278	0.457	0.241	-1.33	0.307	0.191	NaN	NaN	NaN
260	1.3	-1.389	0.964	0.468	NaN	NaN	NaN	NaN	NaN	NaN	-1.264	0.694	0.661	NaN	NaN	NaN	-1.272	0.432	0.594	-1.306	0.279	0.635	-1.341	0.087	0.552	-1.221	0.035	0.594	NaN	NaN	NaN	NaN	NaN	NaN	-1.294	0.705	0.21	-1.251	0.556	0.249	-1.276	0.458	0.241	-1.327	0.307	0.191	NaN	NaN	NaN
261	1.305	-1.392	0.967	0.467	NaN	NaN	NaN	NaN	NaN	NaN	-1.263	0.693	0.661	-1.249	0.524	0.589	-1.271	0.432	0.594	-1.305	0.278	0.636	-1.341	0.087	0.552	-1.221	0.035	0.594	NaN	NaN	NaN	NaN	NaN	NaN	-1.291	0.705	0.21	-1.248	0.556	0.249	-1.271	0.458	0.24	-1.324	0.307	0.191	NaN	NaN	NaN
262	1.31	-1.393	0.967	0.467	NaN	NaN	NaN	NaN	NaN	NaN	-1.262	0.693	0.662	-1.248	0.524	0.589	-1.27	0.431	0.595	-1.304	0.278	0.636	-1.341	0.087	0.552	-1.221	0.035	0.594	NaN	NaN	NaN	NaN	NaN	NaN	-1.289	0.705	0.21	-1.244	0.557	0.248	-1.268	0.458	0.239	-1.321	0.308	0.191	NaN	NaN	NaN
263	1.315	-1.393	0.967	0.467	NaN	NaN	NaN	NaN	NaN	NaN	-1.261	0.693	0.662	-1.248	0.524	0.589	-1.269	0.431	0.595	-1.304	0.277	0.637	-1.34	0.087	0.552	-1.221	0.035	0.594	NaN	NaN	NaN	NaN	NaN	NaN	-1.287	0.705	0.21	-1.241	0.557	0.248	-1.262	0.457	0.239	-1.319	0.31	0.19	NaN	NaN	NaN
264	1.32	-1.391	0.965	0.469	NaN	NaN	NaN	NaN	NaN	NaN	-1.26	0.693	0.663	-1.247	0.524	0.589	-1.268	0.431	0.595	-1.303	0.277	0.637	-1.34	0.086	0.552	-1.221	0.035	0.594	NaN	NaN	NaN	NaN	NaN	NaN	-1.285	0.705	0.21	-1.237	0.557	0.248	-1.257	0.456	0.239	-1.317	0.311	0.189	NaN	NaN	NaN
265	1.325	-1.389	0.964	0.471	NaN	NaN	NaN	NaN	NaN	NaN	-1.259	0.692	0.663	-1.247	0.525	0.589	-1.268	0.43	0.595	-1.302	0.276	0.637	-1.34	0.086	0.552	-1.221	0.035	0.594	NaN	NaN	NaN	NaN	NaN	NaN	-1.282	0.706	0.21	-1.234	0.558	0.248	-1.256	0.459	0.238	-1.314	0.313	0.189	NaN	NaN	NaN
266	1.33	-1.392	0.965	0.47	NaN	NaN	NaN	NaN	NaN	NaN	-1.258	0.692	0.664	NaN	NaN	NaN	-1.267	0.43	0.595	-1.301	0.276	0.637	-1.34	0.086	0.552	-1.221	0.035	0.594	NaN	NaN	NaN	-1.298	0.879	0.259	-1.28	0.705	0.21	-1.231	0.558	0.247	-1.254	0.461	0.238	-1.311	0.314	0.19	NaN	NaN	NaN
267	1.335	-1.392	0.966	0.471	NaN	NaN	NaN	NaN	NaN	NaN	-1.258	0.692	0.664	NaN	NaN	NaN	-1.266	0.43	0.596	-1.301	0.276	0.637	-1.34	0.086	0.552	-1.221	0.035	0.594	NaN	NaN	NaN	-1.297	0.878	0.259	-1.278	0.705	0.21	-1.228	0.559	0.247	-1.25	0.461	0.237	-1.308	0.315	0.189	NaN	NaN	NaN
268	1.34	-1.392	0.966	0.471	NaN	NaN	NaN	NaN	NaN	NaN	NaN	NaN	NaN	NaN	NaN	NaN	-1.265	0.43	0.596	-1.3	0.276	0.637	-1.34	0.086	0.552	-1.221	0.035	0.594	NaN	NaN	NaN	-1.296	0.878	0.259	-1.275	0.706	0.21	-1.224	0.559	0.247	-1.246	0.461	0.237	-1.305	0.316	0.19	NaN	NaN	NaN
269	1.345	-1.392	0.965	0.472	NaN	NaN	NaN	NaN	NaN	NaN	-1.256	0.691	0.665	-1.242	0.523	0.591	-1.264	0.43	0.596	-1.3	0.276	0.637	-1.34	0.087	0.552	-1.221	0.035	0.594	NaN	NaN	NaN	-1.295	0.878	0.26	-1.273	0.706	0.21	-1.221	0.559	0.247	-1.242	0.462	0.237	-1.302	0.317	0.19	NaN	NaN	NaN
270	1.35	-1.392	0.965	0.472	NaN	NaN	NaN	NaN	NaN	NaN	-1.255	0.691	0.665	-1.242	0.523	0.591	-1.263	0.429	0.596	-1.299	0.275	0.636	-1.34	0.087	0.552	-1.221	0.035	0.594	NaN	NaN	NaN	-1.295	0.879	0.26	-1.271	0.706	0.21	-1.217	0.56	0.247	-1.238	0.462	0.237	-1.3	0.318	0.19	NaN	NaN	NaN
271	1.355	-1.392	0.965	0.473	NaN	NaN	NaN	NaN	NaN	NaN	-1.254	0.69	0.665	-1.241	0.523	0.591	-1.262	0.429	0.596	-1.299	0.275	0.635	-1.34	0.087	0.552	-1.221	0.035	0.594	NaN	NaN	NaN	-1.294	0.879	0.26	-1.269	0.706	0.21	-1.214	0.561	0.246	-1.234	0.462	0.237	-1.298	0.32	0.19	NaN	NaN	NaN
272	1.36	-1.391	0.965	0.474	NaN	NaN	NaN	NaN	NaN	NaN	-1.254	0.69	0.666	-1.241	0.523	0.591	-1.261	0.428	0.596	-1.298	0.275	0.636	-1.34	0.087	0.552	-1.221	0.035	0.594	NaN	NaN	NaN	-1.294	0.879	0.261	-1.267	0.706	0.21	-1.211	0.561	0.246	-1.231	0.463	0.237	-1.296	0.32	0.19	NaN	NaN	NaN
273	1.365	-1.391	0.965	0.474	NaN	NaN	NaN	NaN	NaN	NaN	-1.253	0.69	0.666	-1.24	0.523	0.591	-1.261	0.428	0.596	-1.298	0.274	0.635	-1.34	0.087	0.552	-1.221	0.035	0.594	NaN	NaN	NaN	-1.293	0.879	0.261	-1.265	0.706	0.21	-1.208	0.561	0.246	-1.228	0.464	0.237	-1.293	0.322	0.191	NaN	NaN	NaN
274	1.37	-1.391	0.965	0.474	NaN	NaN	NaN	NaN	NaN	NaN	-1.252	0.69	0.666	-1.24	0.523	0.591	-1.26	0.428	0.596	-1.297	0.274	0.636	-1.34	0.087	0.552	-1.221	0.035	0.594	NaN	NaN	NaN	-1.291	0.879	0.261	-1.262	0.705	0.21	-1.204	0.561	0.246	-1.225	0.464	0.237	-1.29	0.322	0.191	NaN	NaN	NaN
275	1.375	-1.391	0.964	0.474	NaN	NaN	NaN	NaN	NaN	NaN	-1.251	0.689	0.666	NaN	NaN	NaN	-1.26	0.428	0.596	-1.296	0.274	0.636	-1.34	0.087	0.552	-1.221	0.035	0.594	NaN	NaN	NaN	-1.29	0.879	0.261	-1.257	0.704	0.211	-1.202	0.562	0.246	-1.221	0.464	0.237	-1.287	0.323	0.192	NaN	NaN	NaN
276	1.38	-1.39	0.964	0.475	NaN	NaN	NaN	NaN	NaN	NaN	-1.251	0.689	0.666	NaN	NaN	NaN	-1.259	0.428	0.597	-1.296	0.274	0.637	-1.34	0.086	0.552	-1.221	0.035	0.594	NaN	NaN	NaN	-1.289	0.879	0.262	-1.255	0.704	0.211	-1.199	0.563	0.246	-1.218	0.465	0.237	-1.283	0.323	0.193	NaN	NaN	NaN
277	1.385	-1.39	0.964	0.475	NaN	NaN	NaN	NaN	NaN	NaN	-1.251	0.689	0.667	-1.237	0.522	0.593	-1.259	0.428	0.597	-1.296	0.274	0.637	-1.34	0.086	0.552	-1.221	0.035	0.594	NaN	NaN	NaN	-1.288	0.879	0.262	-1.253	0.704	0.211	-1.197	0.563	0.246	-1.216	0.466	0.237	-1.281	0.323	0.193	NaN	NaN	NaN
278	1.39	-1.389	0.963	0.475	NaN	NaN	NaN	NaN	NaN	NaN	-1.251	0.689	0.667	-1.237	0.522	0.593	-1.259	0.428	0.597	-1.295	0.274	0.637	-1.34	0.086	0.552	-1.221	0.035	0.594	NaN	NaN	NaN	-1.287	0.879	0.262	-1.252	0.704	0.211	-1.194	0.564	0.246	-1.214	0.467	0.237	-1.279	0.324	0.193	NaN	NaN	NaN
279	1.395	-1.389	0.963	0.475	NaN	NaN	NaN	NaN	NaN	NaN	-1.25	0.689	0.667	-1.237	0.522	0.593	-1.258	0.428	0.597	-1.295	0.273	0.637	-1.34	0.086	0.552	-1.221	0.035	0.594	NaN	NaN	NaN	-1.286	0.879	0.261	-1.25	0.704	0.21	-1.191	0.563	0.246	-1.212	0.468	0.238	-1.277	0.325	0.194	NaN	NaN	NaN
280	1.4	-1.388	0.963	0.475	NaN	NaN	NaN	NaN	NaN	NaN	-1.249	0.688	0.667	-1.236	0.522	0.593	-1.257	0.427	0.597	-1.295	0.273	0.637	-1.34	0.086	0.552	-1.221	0.035	0.594	NaN	NaN	NaN	-1.285	0.879	0.261	-1.249	0.704	0.21	-1.189	0.564	0.246	-1.21	0.469	0.238	-1.274	0.325	0.195	NaN	NaN	NaN
281	1.405	-1.388	0.963	0.475	NaN	NaN	NaN	NaN	NaN	NaN	-1.249	0.688	0.667	-1.236	0.522	0.594	-1.257	0.427	0.597	-1.294	0.273	0.637	-1.34	0.086	0.552	-1.221	0.035	0.594	NaN	NaN	NaN	-1.284	0.879	0.261	-1.247	0.704	0.21	-1.188	0.564	0.246	-1.207	0.469	0.238	-1.271	0.325	0.195	NaN	NaN	NaN
282	1.41	-1.387	0.963	0.475	NaN	NaN	NaN	NaN	NaN	NaN	-1.249	0.688	0.667	-1.236	0.522	0.594	-1.256	0.427	0.597	-1.294	0.273	0.637	-1.34	0.086	0.552	-1.221	0.035	0.594	NaN	NaN	NaN	-1.283	0.879	0.261	-1.247	0.705	0.21	-1.186	0.565	0.246	-1.204	0.469	0.238	-1.269	0.326	0.196	NaN	NaN	NaN
283	1.415	-1.386	0.963	0.475	NaN	NaN	NaN	NaN	NaN	NaN	-1.249	0.688	0.668	-1.235	0.522	0.593	-1.255	0.426	0.598	-1.294	0.273	0.637	-1.34	0.086	0.552	-1.221	0.035	0.594	NaN	NaN	NaN	-1.282	0.879	0.261	-1.245	0.705	0.21	-1.185	0.566	0.246	-1.202	0.469	0.238	-1.267	0.326	0.196	NaN	NaN	NaN
284	1.42	-1.385	0.963	0.475	NaN	NaN	NaN	NaN	NaN	NaN	-1.248	0.688	0.668	-1.235	0.522	0.593	-1.255	0.426	0.598	-1.293	0.273	0.637	-1.34	0.086	0.552	-1.221	0.035	0.594	NaN	NaN	NaN	-1.282	0.879	0.261	-1.244	0.705	0.211	-1.184	0.566	0.246	-1.201	0.469	0.239	-1.265	0.326	0.196	NaN	NaN	NaN
285	1.425	-1.384	0.963	0.475	NaN	NaN	NaN	NaN	NaN	NaN	-1.248	0.688	0.668	-1.235	0.522	0.593	-1.255	0.426	0.598	-1.293	0.273	0.637	-1.34	0.086	0.552	-1.221	0.035	0.594	NaN	NaN	NaN	-1.28	0.879	0.261	-1.243	0.705	0.211	-1.183	0.567	0.246	-1.2	0.47	0.239	-1.262	0.326	0.196	NaN	NaN	NaN
286	1.43	-1.383	0.962	0.475	NaN	NaN	NaN	NaN	NaN	NaN	-1.247	0.688	0.668	-1.234	0.522	0.593	-1.254	0.426	0.597	-1.293	0.273	0.637	-1.34	0.086	0.552	-1.221	0.035	0.594	NaN	NaN	NaN	-1.28	0.88	0.261	-1.241	0.705	0.211	-1.181	0.567	0.247	-1.197	0.47	0.239	-1.259	0.325	0.196	NaN	NaN	NaN
287	1.435	-1.382	0.962	0.475	NaN	NaN	NaN	NaN	NaN	NaN	-1.246	0.687	0.668	-1.234	0.522	0.593	-1.254	0.426	0.597	-1.293	0.273	0.637	-1.34	0.086	0.552	-1.221	0.035	0.594	NaN	NaN	NaN	-1.279	0.88	0.262	-1.24	0.705	0.211	-1.179	0.567	0.248	-1.195	0.47	0.239	-1.255	0.324	0.196	NaN	NaN	NaN
288	1.44	-1.381	0.963	0.475	NaN	NaN	NaN	NaN	NaN	NaN	-1.245	0.687	0.668	-1.234	0.522	0.593	-1.254	0.426	0.597	-1.293	0.273	0.637	-1.34	0.086	0.552	-1.221	0.035	0.594	NaN	NaN	NaN	-1.278	0.88	0.262	-1.239	0.705	0.212	-1.178	0.567	0.248	-1.193	0.47	0.239	-1.251	0.323	0.196	NaN	NaN	NaN
289	1.445	-1.38	0.962	0.475	NaN	NaN	NaN	NaN	NaN	NaN	-1.245	0.687	0.668	-1.233	0.522	0.593	-1.254	0.426	0.597	-1.293	0.273	0.637	-1.34	0.086	0.552	-1.221	0.035	0.594	NaN	NaN	NaN	-1.277	0.881	0.262	-1.237	0.705	0.212	-1.176	0.567	0.248	-1.191	0.469	0.239	-1.248	0.323	0.196	NaN	NaN	NaN
290	1.45	-1.377	0.961	0.476	NaN	NaN	NaN	NaN	NaN	NaN	-1.245	0.687	0.668	-1.233	0.522	0.593	-1.254	0.426	0.597	-1.292	0.273	0.637	-1.34	0.086	0.551	-1.221	0.035	0.594	NaN	NaN	NaN	-1.276	0.881	0.262	-1.236	0.705	0.213	-1.175	0.567	0.249	-1.189	0.469	0.24	-1.245	0.322	0.196	NaN	NaN	NaN
291	1.455	-1.376	0.96	0.478	NaN	NaN	NaN	NaN	NaN	NaN	-1.244	0.687	0.667	NaN	NaN	NaN	-1.254	0.426	0.597	-1.292	0.273	0.637	-1.34	0.086	0.551	-1.221	0.035	0.594	NaN	NaN	NaN	-1.274	0.881	0.262	-1.235	0.705	0.213	-1.174	0.568	0.249	-1.188	0.469	0.24	-1.243	0.322	0.196	NaN	NaN	NaN
292	1.46	-1.378	0.963	0.477	NaN	NaN	NaN	NaN	NaN	NaN	-1.243	0.687	0.667	NaN	NaN	NaN	-1.253	0.426	0.597	-1.292	0.273	0.637	-1.34	0.086	0.551	-1.221	0.035	0.594	NaN	NaN	NaN	-1.274	0.881	0.262	-1.234	0.706	0.213	-1.172	0.568	0.249	-1.186	0.469	0.241	-1.239	0.321	0.196	NaN	NaN	NaN
293	1.465	-1.376	0.963	0.476	NaN	NaN	NaN	NaN	NaN	NaN	-1.242	0.687	0.667	NaN	NaN	NaN	-1.253	0.426	0.597	-1.292	0.273	0.637	-1.34	0.086	0.551	-1.221	0.035	0.594	NaN	NaN	NaN	-1.273	0.882	0.262	-1.233	0.706	0.213	-1.171	0.567	0.25	-1.184	0.469	0.241	-1.236	0.32	0.195	NaN	NaN	NaN
294	1.47	-1.375	0.963	0.475	NaN	NaN	NaN	NaN	NaN	NaN	-1.241	0.687	0.667	NaN	NaN	NaN	-1.253	0.426	0.597	-1.292	0.273	0.637	-1.34	0.086	0.551	-1.221	0.035	0.594	NaN	NaN	NaN	-1.272	0.882	0.262	-1.232	0.706	0.213	-1.169	0.567	0.25	-1.182	0.468	0.242	-1.233	0.32	0.195	NaN	NaN	NaN
295	1.475	-1.374	0.963	0.475	NaN	NaN	NaN	NaN	NaN	NaN	-1.241	0.687	0.667	NaN	NaN	NaN	-1.252	0.426	0.596	-1.292	0.273	0.637	-1.34	0.086	0.551	-1.221	0.035	0.594	NaN	NaN	NaN	-1.271	0.882	0.262	-1.23	0.705	0.214	-1.168	0.567	0.251	-1.18	0.468	0.242	-1.23	0.319	0.195	NaN	NaN	NaN
296	1.48	-1.373	0.963	0.475	NaN	NaN	NaN	NaN	NaN	NaN	-1.24	0.687	0.667	NaN	NaN	NaN	-1.252	0.426	0.596	-1.292	0.273	0.637	-1.34	0.086	0.551	-1.221	0.035	0.594	NaN	NaN	NaN	-1.27	0.882	0.262	-1.229	0.706	0.214	-1.167	0.568	0.251	-1.179	0.468	0.242	-1.226	0.318	0.196	NaN	NaN	NaN
297	1.485	-1.371	0.963	0.475	NaN	NaN	NaN	NaN	NaN	NaN	-1.24	0.687	0.667	NaN	NaN	NaN	-1.252	0.426	0.597	-1.292	0.273	0.637	-1.34	0.086	0.551	-1.221	0.035	0.594	NaN	NaN	NaN	-1.269	0.882	0.262	-1.228	0.706	0.214	-1.166	0.568	0.252	-1.177	0.468	0.243	-1.222	0.317	0.196	NaN	NaN	NaN
298	1.49	-1.37	0.963	0.475	NaN	NaN	NaN	NaN	NaN	NaN	-1.239	0.687	0.667	NaN	NaN	NaN	-1.252	0.426	0.597	-1.292	0.273	0.637	-1.34	0.086	0.551	-1.221	0.035	0.594	NaN	NaN	NaN	-1.268	0.883	0.262	-1.227	0.706	0.215	-1.165	0.569	0.252	-1.175	0.467	0.243	-1.218	0.316	0.196	NaN	NaN	NaN
299	1.495	-1.367	0.961	0.476	NaN	NaN	NaN	NaN	NaN	NaN	-1.238	0.687	0.667	NaN	NaN	NaN	-1.252	0.426	0.597	-1.292	0.273	0.637	-1.34	0.086	0.551	-1.221	0.035	0.594	NaN	NaN	NaN	-1.267	0.882	0.261	-1.225	0.706	0.215	-1.164	0.568	0.253	-1.173	0.467	0.243	-1.215	0.316	0.196	NaN	NaN	NaN
300	1.5	-1.364	0.96	0.477	NaN	NaN	NaN	NaN	NaN	NaN	-1.237	0.687	0.667	NaN	NaN	NaN	-1.251	0.426	0.596	-1.291	0.273	0.637	-1.34	0.086	0.551	-1.221	0.035	0.594	NaN	NaN	NaN	-1.266	0.882	0.261	-1.224	0.706	0.215	-1.162	0.568	0.254	-1.172	0.467	0.244	-1.211	0.315	0.196	NaN	NaN	NaN
301	1.505	-1.366	0.962	0.476	NaN	NaN	NaN	NaN	NaN	NaN	-1.237	0.687	0.667	NaN	NaN	NaN	-1.251	0.426	0.596	-1.291	0.273	0.637	-1.34	0.086	0.551	-1.221	0.035	0.594	NaN	NaN	NaN	-1.265	0.882	0.261	-1.223	0.706	0.215	-1.161	0.568	0.254	-1.17	0.467	0.244	-1.207	0.314	0.196	NaN	NaN	NaN
302	1.51	-1.365	0.963	0.475	NaN	NaN	NaN	NaN	NaN	NaN	-1.236	0.686	0.666	NaN	NaN	NaN	-1.251	0.426	0.596	-1.291	0.273	0.637	-1.34	0.086	0.551	-1.221	0.035	0.594	NaN	NaN	NaN	-1.264	0.883	0.261	-1.221	0.706	0.215	-1.16	0.568	0.254	-1.168	0.467	0.244	-1.203	0.313	0.196	NaN	NaN	NaN
303	1.515	-1.364	0.963	0.475	NaN	NaN	NaN	NaN	NaN	NaN	-1.235	0.686	0.666	-1.225	0.517	0.59	-1.251	0.426	0.596	-1.291	0.273	0.637	-1.34	0.086	0.551	-1.221	0.035	0.594	NaN	NaN	NaN	-1.263	0.883	0.261	-1.22	0.706	0.215	-1.159	0.569	0.255	-1.166	0.467	0.245	-1.199	0.312	0.196	-1.175	0.109	0.271
304	1.52	-1.363	0.963	0.475	NaN	NaN	NaN	NaN	NaN	NaN	-1.235	0.686	0.666	-1.224	0.517	0.59	-1.25	0.426	0.596	-1.291	0.273	0.637	-1.34	0.086	0.551	-1.221	0.035	0.594	NaN	NaN	NaN	-1.262	0.883	0.26	-1.218	0.706	0.215	-1.158	0.569	0.255	-1.164	0.467	0.245	-1.196	0.312	0.195	-1.169	0.109	0.27
305	1.525	-1.362	0.963	0.474	NaN	NaN	NaN	NaN	NaN	NaN	-1.234	0.686	0.666	-1.224	0.517	0.59	-1.25	0.425	0.595	-1.291	0.273	0.637	-1.34	0.086	0.551	-1.221	0.035	0.594	NaN	NaN	NaN	-1.261	0.883	0.26	-1.217	0.706	0.215	-1.156	0.569	0.255	-1.162	0.467	0.245	-1.192	0.311	0.196	-1.164	0.109	0.269
306	1.53	-1.36	0.963	0.474	NaN	NaN	NaN	NaN	NaN	NaN	-1.233	0.686	0.665	-1.224	0.518	0.59	-1.249	0.425	0.594	-1.291	0.273	0.637	-1.34	0.086	0.551	-1.221	0.035	0.594	NaN	NaN	NaN	-1.26	0.883	0.26	-1.216	0.707	0.215	-1.155	0.569	0.256	-1.16	0.466	0.245	-1.188	0.31	0.195	-1.156	0.107	0.269
307	1.535	-1.359	0.963	0.474	NaN	NaN	NaN	NaN	NaN	NaN	-1.233	0.687	0.665	-1.224	0.518	0.59	-1.249	0.425	0.595	-1.291	0.273	0.637	-1.34	0.086	0.551	-1.221	0.035	0.594	NaN	NaN	NaN	-1.259	0.884	0.26	-1.214	0.707	0.215	-1.153	0.569	0.256	-1.158	0.466	0.246	-1.184	0.31	0.195	-1.15	0.108	0.269
308	1.54	-1.358	0.963	0.474	NaN	NaN	NaN	NaN	NaN	NaN	-1.232	0.687	0.665	-1.223	0.518	0.59	-1.249	0.425	0.595	-1.291	0.273	0.636	-1.34	0.086	0.551	-1.221	0.035	0.594	NaN	NaN	NaN	-1.257	0.884	0.26	-1.212	0.707	0.215	-1.151	0.569	0.256	-1.156	0.466	0.246	-1.18	0.31	0.195	-1.145	0.109	0.267
309	1.545	-1.356	0.963	0.473	NaN	NaN	NaN	NaN	NaN	NaN	-1.232	0.687	0.665	-1.223	0.518	0.59	-1.249	0.425	0.595	-1.291	0.274	0.636	-1.34	0.086	0.551	-1.221	0.035	0.594	NaN	NaN	NaN	-1.256	0.884	0.26	-1.211	0.707	0.214	-1.15	0.569	0.256	-1.154	0.466	0.246	-1.176	0.31	0.195	-1.14	0.11	0.266
310	1.55	-1.355	0.963	0.473	NaN	NaN	NaN	NaN	NaN	NaN	-1.231	0.687	0.665	-1.223	0.518	0.59	-1.249	0.425	0.596	-1.29	0.274	0.636	-1.34	0.086	0.551	-1.221	0.035	0.594	NaN	NaN	NaN	-1.255	0.884	0.259	-1.209	0.707	0.214	-1.149	0.57	0.256	-1.152	0.466	0.246	-1.172	0.31	0.194	-1.134	0.11	0.265
311	1.555	-1.354	0.963	0.473	NaN	NaN	NaN	NaN	NaN	NaN	-1.23	0.687	0.664	-1.223	0.518	0.59	-1.248	0.425	0.595	-1.29	0.273	0.636	-1.34	0.086	0.551	-1.221	0.035	0.594	NaN	NaN	NaN	-1.253	0.884	0.259	-1.207	0.708	0.214	-1.148	0.57	0.256	-1.15	0.466	0.246	-1.168	0.309	0.194	-1.128	0.11	0.265
312	1.56	-1.353	0.963	0.472	NaN	NaN	NaN	NaN	NaN	NaN	-1.229	0.686	0.664	-1.222	0.518	0.59	-1.248	0.425	0.595	-1.29	0.273	0.635	-1.34	0.086	0.551	-1.221	0.035	0.594	NaN	NaN	NaN	-1.252	0.884	0.259	-1.206	0.708	0.213	-1.146	0.57	0.256	-1.148	0.466	0.246	-1.164	0.308	0.194	-1.122	0.109	0.265
313	1.565	-1.351	0.963	0.472	NaN	NaN	NaN	NaN	NaN	NaN	-1.228	0.686	0.664	-1.222	0.518	0.59	-1.248	0.425	0.595	-1.29	0.273	0.635	-1.34	0.086	0.551	-1.221	0.035	0.594	NaN	NaN	NaN	-1.251	0.884	0.258	-1.204	0.708	0.213	-1.144	0.57	0.256	-1.146	0.466	0.246	-1.16	0.308	0.194	-1.116	0.111	0.264
314	1.57	-1.35	0.963	0.472	NaN	NaN	NaN	NaN	NaN	NaN	-1.228	0.686	0.664	-1.222	0.518	0.589	-1.247	0.425	0.595	-1.29	0.274	0.636	-1.34	0.086	0.551	-1.221	0.035	0.594	NaN	NaN	NaN	-1.249	0.884	0.258	-1.202	0.708	0.213	-1.142	0.57	0.256	-1.143	0.466	0.246	-1.157	0.309	0.193	-1.11	0.11	0.264
315	1.575	-1.348	0.963	0.471	NaN	NaN	NaN	NaN	NaN	NaN	-1.227	0.686	0.664	-1.221	0.518	0.589	-1.247	0.425	0.595	-1.29	0.274	0.636	-1.34	0.086	0.551	-1.221	0.035	0.594	NaN	NaN	NaN	-1.247	0.884	0.258	-1.2	0.708	0.212	-1.14	0.57	0.256	-1.141	0.466	0.246	-1.152	0.309	0.193	-1.104	0.111	0.263
316	1.58	-1.347	0.963	0.471	NaN	NaN	NaN	NaN	NaN	NaN	-1.226	0.686	0.663	-1.221	0.518	0.589	-1.247	0.425	0.595	-1.29	0.274	0.636	-1.34	0.086	0.551	-1.221	0.035	0.594	NaN	NaN	NaN	-1.246	0.884	0.257	-1.198	0.708	0.212	-1.138	0.57	0.256	-1.139	0.466	0.245	-1.148	0.308	0.192	-1.099	0.11	0.263
317	1.585	-1.346	0.963	0.471	NaN	NaN	NaN	NaN	NaN	NaN	-1.226	0.686	0.663	-1.221	0.519	0.589	-1.246	0.425	0.595	-1.289	0.274	0.636	-1.339	0.085	0.551	-1.221	0.035	0.594	NaN	NaN	NaN	-1.245	0.885	0.257	-1.197	0.709	0.212	-1.136	0.57	0.255	-1.136	0.466	0.245	-1.144	0.308	0.192	-1.093	0.111	0.262
318	1.59	-1.344	0.963	0.47	NaN	NaN	NaN	NaN	NaN	NaN	-1.225	0.686	0.663	-1.22	0.519	0.589	-1.246	0.425	0.595	-1.289	0.274	0.635	-1.339	0.085	0.551	-1.221	0.035	0.594	NaN	NaN	NaN	-1.243	0.885	0.257	-1.195	0.709	0.211	-1.135	0.57	0.255	-1.134	0.466	0.245	-1.14	0.308	0.192	-1.087	0.111	0.262
319	1.595	-1.343	0.962	0.47	NaN	NaN	NaN	NaN	NaN	NaN	-1.224	0.686	0.662	-1.22	0.519	0.59	-1.245	0.425	0.594	-1.289	0.274	0.635	-1.339	0.085	0.551	-1.221	0.035	0.594	NaN	NaN	NaN	-1.241	0.885	0.256	-1.192	0.709	0.211	-1.133	0.571	0.255	-1.132	0.466	0.245	-1.136	0.308	0.191	-1.082	0.111	0.262
320	1.6	-1.342	0.963	0.469	NaN	NaN	NaN	NaN	NaN	NaN	-1.223	0.686	0.662	-1.221	0.519	0.591	-1.245	0.425	0.594	-1.289	0.274	0.635	-1.339	0.085	0.551	-1.221	0.035	0.594	NaN	NaN	NaN	-1.239	0.885	0.256	-1.191	0.709	0.211	-1.131	0.571	0.255	-1.129	0.466	0.245	-1.132	0.308	0.191	-1.077	0.111	0.261
321	1.605	-1.34	0.962	0.469	NaN	NaN	NaN	NaN	NaN	NaN	-1.222	0.685	0.662	-1.221	0.521	0.591	-1.244	0.425	0.594	-1.289	0.274	0.635	-1.339	0.085	0.551	-1.221	0.035	0.594	NaN	NaN	NaN	-1.238	0.885	0.255	-1.189	0.709	0.21	-1.128	0.571	0.255	-1.126	0.466	0.245	-1.129	0.309	0.191	-1.073	0.112	0.261
322	1.61	-1.339	0.962	0.469	NaN	NaN	NaN	NaN	NaN	NaN	-1.221	0.685	0.662	-1.222	0.523	0.592	-1.244	0.425	0.594	-1.288	0.274	0.635	-1.339	0.085	0.551	-1.221	0.035	0.594	NaN	NaN	NaN	-1.236	0.885	0.255	-1.186	0.709	0.21	-1.126	0.57	0.255	-1.124	0.466	0.245	-1.125	0.309	0.19	-1.068	0.112	0.261
323	1.615	-1.337	0.962	0.468	NaN	NaN	NaN	NaN	NaN	NaN	-1.221	0.685	0.661	-1.218	0.519	0.589	-1.243	0.425	0.594	-1.288	0.274	0.635	-1.339	0.085	0.55	-1.221	0.035	0.594	NaN	NaN	NaN	-1.235	0.885	0.254	-1.184	0.709	0.21	-1.124	0.571	0.255	-1.121	0.466	0.245	-1.12	0.308	0.19	-1.063	0.112	0.26
324	1.62	-1.336	0.962	0.468	NaN	NaN	NaN	NaN	NaN	NaN	-1.22	0.685	0.661	-1.217	0.518	0.589	-1.243	0.424	0.594	-1.288	0.274	0.635	-1.339	0.085	0.55	-1.221	0.035	0.594	NaN	NaN	NaN	-1.233	0.885	0.254	-1.182	0.709	0.21	-1.122	0.571	0.255	-1.119	0.467	0.245	-1.116	0.308	0.19	-1.058	0.113	0.26
325	1.625	-1.334	0.962	0.467	NaN	NaN	NaN	NaN	NaN	NaN	-1.219	0.685	0.661	-1.217	0.519	0.59	-1.242	0.424	0.594	-1.288	0.275	0.635	-1.339	0.085	0.55	-1.221	0.035	0.594	NaN	NaN	NaN	-1.231	0.885	0.254	-1.18	0.708	0.21	-1.12	0.571	0.255	-1.116	0.467	0.244	-1.112	0.308	0.189	-1.054	0.113	0.259
326	1.63	-1.333	0.962	0.467	NaN	NaN	NaN	NaN	NaN	NaN	-1.218	0.685	0.66	-1.217	0.519	0.59	-1.241	0.424	0.593	-1.287	0.275	0.635	-1.339	0.085	0.55	-1.221	0.035	0.594	NaN	NaN	NaN	-1.229	0.885	0.253	-1.178	0.708	0.209	-1.117	0.571	0.255	-1.113	0.466	0.244	-1.109	0.309	0.189	-1.05	0.113	0.259
327	1.635	-1.331	0.962	0.466	NaN	NaN	NaN	NaN	NaN	NaN	-1.217	0.685	0.66	-1.216	0.519	0.59	-1.241	0.423	0.593	-1.287	0.275	0.635	-1.339	0.085	0.55	-1.221	0.035	0.594	NaN	NaN	NaN	-1.227	0.884	0.253	-1.176	0.709	0.209	-1.114	0.57	0.255	-1.111	0.466	0.244	-1.106	0.309	0.189	-1.046	0.113	0.259
328	1.64	-1.33	0.962	0.466	NaN	NaN	NaN	NaN	NaN	NaN	-1.216	0.685	0.66	-1.216	0.519	0.59	-1.24	0.423	0.593	-1.287	0.275	0.635	-1.339	0.085	0.55	-1.221	0.035	0.594	NaN	NaN	NaN	-1.225	0.884	0.252	-1.173	0.708	0.209	-1.112	0.57	0.255	-1.108	0.467	0.244	-1.102	0.308	0.188	-1.042	0.114	0.259
329	1.645	-1.328	0.962	0.465	NaN	NaN	NaN	NaN	NaN	NaN	-1.215	0.684	0.659	-1.216	0.52	0.59	-1.239	0.423	0.592	-1.287	0.275	0.635	-1.339	0.085	0.55	-1.221	0.035	0.594	NaN	NaN	NaN	-1.223	0.884	0.252	-1.171	0.708	0.209	-1.11	0.571	0.254	-1.105	0.467	0.244	-1.098	0.308	0.188	-1.038	0.113	0.258
330	1.65	-1.326	0.961	0.464	NaN	NaN	NaN	NaN	NaN	NaN	-1.214	0.685	0.659	-1.217	0.522	0.591	-1.239	0.423	0.592	-1.287	0.275	0.634	-1.339	0.085	0.55	-1.221	0.035	0.594	NaN	NaN	NaN	-1.221	0.884	0.251	-1.169	0.708	0.208	-1.108	0.571	0.254	-1.101	0.465	0.244	-1.095	0.308	0.188	-1.034	0.113	0.258
331	1.655	-1.325	0.961	0.464	NaN	NaN	NaN	NaN	NaN	NaN	-1.214	0.685	0.659	-1.217	0.523	0.591	-1.238	0.423	0.592	-1.286	0.275	0.634	-1.339	0.085	0.55	-1.221	0.035	0.594	NaN	NaN	NaN	-1.219	0.884	0.251	-1.166	0.707	0.208	-1.105	0.57	0.254	-1.097	0.464	0.245	-1.092	0.308	0.188	-1.031	0.113	0.258
332	1.66	-1.323	0.961	0.463	NaN	NaN	NaN	NaN	NaN	NaN	-1.213	0.685	0.658	-1.216	0.523	0.591	-1.238	0.423	0.592	-1.286	0.275	0.634	-1.339	0.085	0.55	-1.221	0.035	0.594	NaN	NaN	NaN	-1.217	0.884	0.25	-1.164	0.707	0.208	-1.103	0.571	0.253	-1.096	0.466	0.243	-1.089	0.309	0.187	-1.027	0.114	0.258
333	1.665	-1.321	0.961	0.462	NaN	NaN	NaN	NaN	NaN	NaN	-1.212	0.685	0.658	-1.215	0.523	0.591	-1.237	0.423	0.592	-1.286	0.275	0.634	-1.339	0.085	0.55	-1.221	0.035	0.594	NaN	NaN	NaN	-1.215	0.883	0.25	-1.161	0.707	0.207	-1.101	0.571	0.253	-1.093	0.465	0.243	-1.086	0.309	0.187	-1.024	0.114	0.258
334	1.67	-1.319	0.961	0.462	NaN	NaN	NaN	NaN	NaN	NaN	-1.21	0.684	0.657	-1.214	0.523	0.59	-1.237	0.423	0.591	-1.286	0.275	0.634	-1.339	0.085	0.55	-1.221	0.035	0.594	NaN	NaN	NaN	-1.212	0.883	0.249	-1.159	0.707	0.207	-1.097	0.57	0.253	-1.089	0.464	0.243	-1.083	0.309	0.187	-1.021	0.114	0.257
335	1.675	-1.317	0.96	0.461	NaN	NaN	NaN	NaN	NaN	NaN	-1.208	0.683	0.657	-1.213	0.522	0.59	-1.237	0.423	0.591	-1.286	0.275	0.634	-1.338	0.085	0.55	-1.221	0.035	0.594	NaN	NaN	NaN	-1.21	0.882	0.249	-1.157	0.707	0.206	-1.095	0.57	0.253	-1.086	0.464	0.243	-1.079	0.309	0.186	-1.018	0.114	0.257
336	1.68	-1.315	0.96	0.46	NaN	NaN	NaN	NaN	NaN	NaN	-1.206	0.683	0.656	-1.213	0.522	0.59	-1.236	0.423	0.591	-1.285	0.276	0.634	-1.338	0.086	0.55	-1.221	0.035	0.594	NaN	NaN	NaN	-1.208	0.882	0.248	-1.154	0.707	0.205	-1.092	0.57	0.253	-1.082	0.463	0.243	-1.076	0.309	0.186	-1.014	0.114	0.257
337	1.685	-1.314	0.96	0.46	NaN	NaN	NaN	NaN	NaN	NaN	-1.205	0.683	0.655	-1.212	0.522	0.589	-1.236	0.423	0.591	-1.285	0.276	0.634	-1.338	0.086	0.55	-1.221	0.035	0.594	NaN	NaN	NaN	-1.206	0.882	0.248	-1.152	0.706	0.205	-1.09	0.57	0.252	-1.081	0.464	0.242	-1.073	0.309	0.185	-1.011	0.113	0.257
338	1.69	-1.311	0.96	0.459	NaN	NaN	NaN	NaN	NaN	NaN	-1.204	0.682	0.655	-1.211	0.522	0.589	-1.235	0.423	0.59	-1.285	0.276	0.633	-1.338	0.086	0.55	-1.221	0.035	0.594	NaN	NaN	NaN	-1.203	0.882	0.247	-1.149	0.706	0.204	-1.087	0.569	0.252	-1.077	0.463	0.242	-1.069	0.307	0.185	-1.009	0.113	0.256
339	1.695	-1.309	0.959	0.458	NaN	NaN	NaN	NaN	NaN	NaN	-1.202	0.682	0.655	-1.21	0.522	0.589	-1.234	0.423	0.59	-1.284	0.276	0.633	-1.338	0.086	0.55	-1.221	0.035	0.594	NaN	NaN	NaN	-1.201	0.882	0.246	-1.146	0.705	0.204	-1.084	0.57	0.251	-1.076	0.464	0.241	-1.067	0.308	0.184	-1.005	0.113	0.256
340	1.7	-1.307	0.959	0.457	NaN	NaN	NaN	NaN	NaN	NaN	-1.201	0.682	0.654	-1.209	0.522	0.589	-1.234	0.423	0.59	-1.284	0.276	0.633	NaN	NaN	NaN	-1.221	0.035	0.594	NaN	NaN	NaN	-1.199	0.881	0.246	-1.144	0.705	0.203	-1.082	0.569	0.25	-1.07	0.461	0.242	-1.064	0.308	0.184	-1.003	0.113	0.255
341	1.705	-1.305	0.959	0.457	NaN	NaN	NaN	NaN	NaN	NaN	-1.2	0.682	0.654	-1.207	0.521	0.587	-1.233	0.424	0.59	-1.284	0.276	0.633	NaN	NaN	NaN	-1.221	0.035	0.594	NaN	NaN	NaN	-1.196	0.881	0.245	-1.142	0.705	0.202	-1.079	0.569	0.25	-1.068	0.461	0.241	-1.062	0.307	0.184	-1	0.112	0.255
342	1.71	-1.303	0.959	0.456	NaN	NaN	NaN	NaN	NaN	NaN	-1.199	0.682	0.653	-1.203	0.517	0.584	-1.233	0.424	0.59	-1.284	0.276	0.633	-1.338	0.086	0.55	-1.221	0.035	0.595	NaN	NaN	NaN	-1.194	0.881	0.244	-1.139	0.705	0.202	-1.077	0.569	0.249	-1.069	0.464	0.239	-1.058	0.307	0.183	-0.998	0.112	0.254
343	1.715	-1.3	0.958	0.455	NaN	NaN	NaN	NaN	NaN	NaN	-1.197	0.682	0.652	-1.202	0.517	0.583	-1.232	0.424	0.59	-1.284	0.276	0.633	-1.338	0.086	0.55	-1.221	0.035	0.595	NaN	NaN	NaN	-1.191	0.881	0.244	-1.136	0.704	0.201	-1.075	0.569	0.249	-1.066	0.463	0.239	-1.055	0.306	0.182	-0.995	0.112	0.254
344	1.72	-1.298	0.958	0.454	NaN	NaN	NaN	NaN	NaN	NaN	-1.196	0.682	0.652	-1.202	0.517	0.584	-1.232	0.424	0.589	-1.283	0.277	0.633	-1.338	0.087	0.55	-1.221	0.034	0.595	NaN	NaN	NaN	-1.188	0.88	0.243	-1.133	0.704	0.2	-1.072	0.569	0.248	-1.06	0.46	0.24	-1.053	0.306	0.182	-0.992	0.111	0.254
345	1.725	-1.295	0.958	0.453	NaN	NaN	NaN	NaN	NaN	NaN	-1.194	0.681	0.651	-1.202	0.517	0.585	-1.231	0.424	0.589	-1.283	0.277	0.632	-1.338	0.087	0.55	-1.221	0.034	0.595	NaN	NaN	NaN	-1.185	0.88	0.242	-1.131	0.703	0.2	-1.069	0.568	0.248	-1.056	0.459	0.24	-1.051	0.307	0.181	-0.99	0.111	0.253
346	1.73	-1.293	0.957	0.452	NaN	NaN	NaN	NaN	NaN	NaN	-1.191	0.68	0.652	-1.201	0.518	0.585	-1.23	0.424	0.589	-1.283	0.277	0.632	-1.338	0.087	0.55	-1.221	0.034	0.595	NaN	NaN	NaN	-1.182	0.88	0.242	-1.128	0.703	0.199	-1.066	0.567	0.247	-1.054	0.459	0.239	-1.048	0.306	0.181	-0.988	0.111	0.253
347	1.735	-1.29	0.957	0.451	NaN	NaN	NaN	NaN	NaN	NaN	-1.188	0.678	0.653	-1.2	0.518	0.584	-1.23	0.424	0.589	-1.283	0.277	0.632	-1.338	0.087	0.55	-1.221	0.034	0.595	NaN	NaN	NaN	-1.179	0.879	0.241	-1.126	0.703	0.198	-1.064	0.566	0.247	-1.052	0.459	0.238	-1.044	0.305	0.18	-0.985	0.111	0.252
348	1.74	-1.288	0.956	0.45	NaN	NaN	NaN	NaN	NaN	NaN	-1.188	0.679	0.651	-1.199	0.518	0.584	-1.229	0.424	0.588	-1.282	0.277	0.632	-1.338	0.088	0.55	-1.221	0.034	0.595	NaN	NaN	NaN	-1.176	0.879	0.24	-1.124	0.703	0.198	-1.062	0.567	0.246	-1.049	0.458	0.238	-1.042	0.305	0.179	-0.983	0.11	0.252
349	1.745	-1.285	0.956	0.449	NaN	NaN	NaN	NaN	NaN	NaN	-1.183	0.676	0.653	-1.199	0.519	0.584	-1.228	0.424	0.588	-1.282	0.277	0.632	-1.338	0.088	0.55	-1.221	0.034	0.595	NaN	NaN	NaN	-1.173	0.879	0.239	-1.121	0.702	0.197	-1.059	0.567	0.245	-1.046	0.457	0.238	-1.04	0.305	0.179	-0.98	0.109	0.252
350	1.75	-1.282	0.956	0.448	NaN	NaN	NaN	NaN	NaN	NaN	-1.182	0.677	0.652	-1.199	0.52	0.584	-1.227	0.424	0.588	-1.282	0.278	0.632	-1.338	0.088	0.55	-1.221	0.034	0.595	NaN	NaN	NaN	-1.171	0.879	0.238	-1.117	0.701	0.196	-1.057	0.566	0.245	-1.044	0.457	0.237	-1.038	0.304	0.178	-0.979	0.109	0.251
351	1.755	-1.279	0.955	0.447	NaN	NaN	NaN	NaN	NaN	NaN	-1.183	0.678	0.65	-1.198	0.521	0.584	-1.227	0.424	0.588	-1.281	0.278	0.632	-1.338	0.088	0.55	-1.221	0.034	0.595	NaN	NaN	NaN	-1.167	0.878	0.238	-1.114	0.701	0.196	-1.055	0.565	0.244	-1.042	0.456	0.236	-1.035	0.303	0.178	-0.977	0.108	0.25
352	1.76	-1.277	0.955	0.446	NaN	NaN	NaN	NaN	NaN	NaN	-1.178	0.676	0.651	-1.197	0.52	0.584	-1.226	0.424	0.588	-1.281	0.278	0.631	-1.338	0.088	0.55	-1.221	0.033	0.596	NaN	NaN	NaN	-1.164	0.878	0.237	-1.112	0.7	0.195	-1.052	0.565	0.244	-1.039	0.456	0.235	-1.033	0.303	0.177	-0.975	0.107	0.25
353	1.765	-1.274	0.955	0.445	NaN	NaN	NaN	NaN	NaN	NaN	-1.176	0.676	0.651	-1.196	0.52	0.583	-1.225	0.424	0.587	-1.28	0.278	0.631	-1.338	0.088	0.55	-1.221	0.033	0.596	NaN	NaN	NaN	-1.161	0.878	0.236	-1.109	0.7	0.194	-1.049	0.564	0.243	-1.037	0.455	0.235	-1.03	0.302	0.176	-0.973	0.107	0.249
354	1.77	-1.271	0.954	0.444	NaN	NaN	NaN	NaN	NaN	NaN	-1.175	0.676	0.65	-1.194	0.52	0.583	-1.223	0.423	0.587	-1.28	0.278	0.631	-1.338	0.088	0.55	-1.221	0.033	0.596	NaN	NaN	NaN	-1.157	0.877	0.235	-1.107	0.7	0.193	-1.047	0.563	0.243	-1.035	0.454	0.235	-1.028	0.301	0.176	-0.971	0.106	0.249
355	1.775	-1.268	0.954	0.443	NaN	NaN	NaN	NaN	NaN	NaN	-1.173	0.675	0.65	-1.192	0.519	0.581	-1.222	0.423	0.586	-1.279	0.278	0.63	-1.337	0.088	0.55	-1.221	0.033	0.596	NaN	NaN	NaN	-1.154	0.877	0.234	-1.104	0.699	0.193	-1.045	0.563	0.242	-1.032	0.454	0.234	-1.026	0.301	0.175	-0.969	0.105	0.249
356	1.78	-1.265	0.954	0.442	NaN	NaN	NaN	NaN	NaN	NaN	-1.173	0.677	0.648	-1.189	0.516	0.578	-1.221	0.424	0.585	-1.279	0.279	0.63	-1.337	0.088	0.55	-1.221	0.033	0.596	NaN	NaN	NaN	-1.151	0.876	0.233	-1.101	0.699	0.192	-1.043	0.563	0.241	-1.03	0.453	0.233	-1.024	0.3	0.175	-0.968	0.105	0.248
357	1.785	-1.263	0.953	0.44	NaN	NaN	NaN	NaN	NaN	NaN	-1.174	0.678	0.646	-1.187	0.515	0.578	-1.22	0.424	0.585	-1.278	0.279	0.63	-1.337	0.088	0.55	-1.221	0.033	0.596	NaN	NaN	NaN	-1.148	0.876	0.232	-1.098	0.698	0.191	-1.041	0.562	0.24	-1.028	0.452	0.233	-1.022	0.299	0.174	-0.967	0.104	0.248
358	1.79	-1.26	0.953	0.439	NaN	NaN	NaN	NaN	NaN	NaN	-1.171	0.677	0.646	-1.186	0.516	0.579	-1.22	0.424	0.585	-1.278	0.279	0.63	-1.337	0.089	0.55	-1.221	0.033	0.596	NaN	NaN	NaN	-1.145	0.875	0.231	-1.095	0.697	0.19	-1.038	0.561	0.24	-1.026	0.452	0.232	-1.02	0.299	0.173	-0.966	0.103	0.248
359	1.795	-1.257	0.953	0.438	NaN	NaN	NaN	NaN	NaN	NaN	-1.171	0.678	0.644	-1.185	0.517	0.579	-1.218	0.424	0.584	-1.277	0.28	0.629	-1.336	0.089	0.55	-1.221	0.033	0.596	NaN	NaN	NaN	-1.141	0.875	0.23	-1.092	0.697	0.189	-1.035	0.56	0.239	-1.024	0.451	0.231	-1.018	0.297	0.173	-0.965	0.102	0.248
360	1.8	-1.254	0.952	0.436	NaN	NaN	NaN	NaN	NaN	NaN	-1.168	0.677	0.644	-1.184	0.517	0.579	-1.217	0.423	0.584	-1.277	0.28	0.629	-1.336	0.089	0.55	-1.221	0.033	0.596	NaN	NaN	NaN	-1.138	0.875	0.229	-1.09	0.697	0.188	-1.033	0.559	0.238	-1.023	0.452	0.23	-1.017	0.297	0.173	-0.965	0.101	0.248
361	1.805	-1.251	0.952	0.435	NaN	NaN	NaN	NaN	NaN	NaN	-1.169	0.68	0.641	-1.184	0.518	0.579	-1.215	0.423	0.583	-1.276	0.28	0.629	-1.336	0.089	0.55	-1.221	0.033	0.596	NaN	NaN	NaN	-1.134	0.874	0.228	-1.087	0.696	0.187	-1.03	0.558	0.237	-1.024	0.454	0.228	-1.016	0.296	0.173	-0.964	0.1	0.248
362	1.81	-1.248	0.952	0.434	NaN	NaN	NaN	NaN	NaN	NaN	-1.166	0.679	0.64	-1.182	0.518	0.578	-1.214	0.423	0.583	-1.275	0.281	0.629	-1.336	0.09	0.55	-1.222	0.033	0.596	NaN	NaN	NaN	-1.131	0.874	0.227	-1.083	0.695	0.186	-1.027	0.557	0.237	-1.021	0.453	0.227	-1.015	0.295	0.173	-0.964	0.099	0.248
363	1.815	-1.245	0.951	0.432	NaN	NaN	NaN	NaN	NaN	NaN	-1.161	0.676	0.642	-1.181	0.518	0.578	-1.213	0.424	0.582	-1.274	0.281	0.628	-1.336	0.091	0.55	-1.222	0.033	0.596	NaN	NaN	NaN	-1.128	0.874	0.226	-1.08	0.695	0.185	-1.025	0.557	0.236	-1.018	0.451	0.227	-1.014	0.295	0.172	-0.964	0.099	0.248
364	1.82	-1.242	0.951	0.431	NaN	NaN	NaN	NaN	NaN	NaN	-1.158	0.676	0.641	-1.179	0.518	0.577	-1.212	0.424	0.582	-1.274	0.281	0.628	-1.336	0.091	0.55	-1.222	0.033	0.596	NaN	NaN	NaN	-1.124	0.873	0.225	-1.077	0.695	0.184	-1.022	0.557	0.235	-1.018	0.452	0.226	-1.014	0.295	0.173	-0.963	0.098	0.249
365	1.825	-1.238	0.95	0.429	NaN	NaN	NaN	NaN	NaN	NaN	-1.156	0.676	0.641	-1.176	0.517	0.576	-1.211	0.424	0.581	-1.273	0.282	0.627	-1.336	0.091	0.55	-1.222	0.033	0.596	NaN	NaN	NaN	-1.12	0.873	0.224	-1.074	0.694	0.183	-1.02	0.556	0.234	-1.017	0.451	0.225	-1.013	0.294	0.173	-0.962	0.098	0.249
366	1.83	-1.235	0.95	0.428	NaN	NaN	NaN	NaN	NaN	NaN	-1.156	0.677	0.638	-1.173	0.515	0.574	-1.209	0.425	0.581	-1.272	0.282	0.627	-1.335	0.091	0.55	-1.222	0.033	0.596	NaN	NaN	NaN	-1.117	0.873	0.222	-1.071	0.694	0.182	-1.017	0.555	0.233	-1.015	0.451	0.225	-1.011	0.292	0.173	-0.96	0.096	0.249
367	1.835	-1.232	0.95	0.427	NaN	NaN	NaN	NaN	NaN	NaN	-1.157	0.679	0.635	-1.171	0.515	0.573	-1.208	0.425	0.58	-1.271	0.283	0.627	-1.335	0.092	0.55	-1.222	0.033	0.596	NaN	NaN	NaN	-1.114	0.872	0.221	-1.069	0.693	0.181	-1.015	0.555	0.232	-1.013	0.45	0.224	-1.009	0.291	0.173	-0.959	0.095	0.249
368	1.84	-1.229	0.95	0.425	NaN	NaN	NaN	NaN	NaN	NaN	-1.156	0.68	0.633	-1.17	0.516	0.573	-1.206	0.425	0.579	-1.27	0.283	0.626	-1.335	0.092	0.55	-1.222	0.033	0.596	NaN	NaN	NaN	-1.111	0.872	0.22	-1.065	0.693	0.18	-1.012	0.555	0.231	-1.011	0.45	0.223	-1.008	0.29	0.172	-0.958	0.095	0.248
369	1.845	-1.226	0.949	0.424	NaN	NaN	NaN	NaN	NaN	NaN	-1.153	0.679	0.633	-1.169	0.517	0.573	-1.205	0.425	0.579	-1.269	0.284	0.626	-1.335	0.093	0.55	-1.222	0.033	0.596	NaN	NaN	NaN	-1.108	0.873	0.218	-1.062	0.692	0.178	-1.009	0.554	0.23	-1.007	0.449	0.223	-1.005	0.29	0.172	-0.957	0.095	0.248
370	1.85	-1.222	0.949	0.422	NaN	NaN	NaN	NaN	NaN	NaN	-1.148	0.678	0.633	-1.167	0.518	0.573	-1.203	0.426	0.579	-1.268	0.284	0.625	-1.335	0.094	0.55	-1.222	0.033	0.596	NaN	NaN	NaN	-1.104	0.872	0.217	-1.06	0.692	0.177	-1.007	0.553	0.229	-1.004	0.447	0.222	-1.003	0.289	0.171	-0.956	0.095	0.247
371	1.855	-1.219	0.949	0.421	NaN	NaN	NaN	NaN	NaN	NaN	-1.147	0.678	0.631	-1.165	0.517	0.572	-1.201	0.426	0.579	-1.267	0.285	0.625	-1.335	0.095	0.55	-1.222	0.033	0.596	NaN	NaN	NaN	-1.1	0.872	0.216	-1.056	0.692	0.176	-1.004	0.553	0.228	-1.001	0.448	0.221	-1.001	0.289	0.17	-0.956	0.094	0.247
372	1.86	-1.216	0.949	0.419	NaN	NaN	NaN	NaN	NaN	NaN	-1.144	0.677	0.631	-1.163	0.518	0.572	-1.199	0.426	0.579	-1.266	0.285	0.625	-1.335	0.095	0.55	-1.222	0.033	0.596	NaN	NaN	NaN	-1.097	0.872	0.215	-1.053	0.692	0.175	-1.001	0.554	0.227	-0.999	0.449	0.22	-1	0.29	0.17	-0.955	0.094	0.247
373	1.865	-1.213	0.949	0.418	NaN	NaN	NaN	NaN	NaN	NaN	-1.145	0.68	0.628	-1.16	0.517	0.57	-1.199	0.428	0.579	-1.264	0.286	0.624	-1.334	0.096	0.549	-1.222	0.033	0.596	NaN	NaN	NaN	-1.094	0.872	0.213	-1.05	0.691	0.174	-0.998	0.554	0.226	-0.996	0.449	0.219	-0.997	0.289	0.169	-0.954	0.094	0.247
374	1.87	-1.21	0.949	0.417	NaN	NaN	NaN	NaN	NaN	NaN	-1.143	0.681	0.626	-1.157	0.515	0.569	-1.197	0.429	0.578	-1.263	0.286	0.623	-1.333	0.096	0.55	-1.222	0.033	0.596	NaN	NaN	NaN	-1.091	0.872	0.212	-1.047	0.691	0.172	-0.994	0.553	0.225	-0.993	0.449	0.217	-0.995	0.289	0.168	-0.953	0.094	0.247
375	1.875	-1.207	0.949	0.415	NaN	NaN	NaN	NaN	NaN	NaN	-1.141	0.681	0.625	-1.154	0.515	0.568	-1.195	0.429	0.578	-1.261	0.286	0.622	-1.333	0.097	0.55	-1.222	0.033	0.596	NaN	NaN	NaN	-1.088	0.873	0.21	-1.043	0.691	0.171	-0.991	0.553	0.224	-0.989	0.448	0.216	-0.992	0.289	0.167	-0.952	0.094	0.247
376	1.88	-1.204	0.949	0.414	NaN	NaN	NaN	NaN	NaN	NaN	-1.138	0.681	0.624	-1.152	0.516	0.568	-1.193	0.429	0.577	-1.26	0.288	0.623	-1.332	0.098	0.55	-1.222	0.033	0.596	NaN	NaN	NaN	-1.085	0.873	0.209	-1.04	0.691	0.169	-0.987	0.553	0.222	-0.985	0.447	0.215	-0.989	0.288	0.166	-0.951	0.093	0.246
377	1.885	-1.2	0.949	0.412	NaN	NaN	NaN	NaN	NaN	NaN	-1.136	0.681	0.622	-1.15	0.517	0.568	-1.191	0.43	0.577	-1.259	0.289	0.623	-1.332	0.099	0.55	-1.222	0.033	0.596	NaN	NaN	NaN	-1.081	0.872	0.208	-1.037	0.69	0.168	-0.984	0.553	0.221	-0.982	0.448	0.214	-0.986	0.288	0.165	-0.95	0.092	0.246
378	1.89	-1.197	0.949	0.411	NaN	NaN	NaN	NaN	NaN	NaN	-1.133	0.682	0.621	-1.147	0.517	0.568	-1.187	0.429	0.576	-1.258	0.29	0.623	-1.331	0.1	0.55	-1.222	0.033	0.596	NaN	NaN	NaN	-1.078	0.872	0.206	-1.034	0.69	0.167	-0.98	0.553	0.22	-0.979	0.448	0.213	-0.983	0.288	0.164	-0.949	0.092	0.246
379	1.895	-1.194	0.949	0.409	NaN	NaN	NaN	NaN	NaN	NaN	-1.128	0.681	0.622	-1.143	0.515	0.567	-1.183	0.428	0.575	-1.256	0.292	0.623	-1.331	0.101	0.55	-1.221	0.033	0.596	NaN	NaN	NaN	-1.075	0.873	0.205	-1.029	0.69	0.166	-0.977	0.554	0.218	-0.976	0.448	0.211	-0.981	0.288	0.163	-0.948	0.092	0.245
380	1.9	-1.191	0.949	0.408	NaN	NaN	NaN	NaN	NaN	NaN	-1.122	0.678	0.623	-1.14	0.515	0.566	-1.18	0.428	0.574	-1.255	0.293	0.623	-1.331	0.102	0.551	-1.221	0.033	0.596	NaN	NaN	NaN	-1.071	0.872	0.203	-1.026	0.69	0.164	-0.972	0.553	0.217	-0.973	0.448	0.211	-0.978	0.288	0.162	-0.947	0.092	0.245
381	1.905	-1.188	0.949	0.406	NaN	NaN	NaN	NaN	NaN	NaN	-1.119	0.678	0.622	-1.137	0.516	0.566	-1.176	0.429	0.575	-1.253	0.294	0.623	-1.33	0.104	0.551	-1.221	0.033	0.596	NaN	NaN	NaN	-1.068	0.872	0.202	-1.023	0.69	0.163	-0.969	0.553	0.217	-0.97	0.448	0.21	-0.976	0.289	0.161	-0.947	0.092	0.245
382	1.91	-1.184	0.95	0.405	NaN	NaN	NaN	NaN	NaN	NaN	-1.12	0.681	0.618	-1.135	0.517	0.566	-1.172	0.428	0.577	-1.251	0.295	0.622	-1.33	0.105	0.551	-1.221	0.033	0.596	NaN	NaN	NaN	-1.064	0.872	0.2	-1.019	0.69	0.162	-0.966	0.553	0.215	-0.967	0.448	0.209	-0.973	0.288	0.16	-0.946	0.092	0.245
383	1.915	-1.181	0.95	0.403	NaN	NaN	NaN	NaN	NaN	NaN	-1.118	0.682	0.616	-1.132	0.518	0.566	-1.168	0.428	0.577	-1.249	0.295	0.621	-1.329	0.107	0.551	-1.221	0.033	0.596	NaN	NaN	NaN	-1.061	0.871	0.199	-1.015	0.689	0.16	-0.963	0.553	0.214	-0.964	0.448	0.208	-0.969	0.287	0.16	-0.946	0.092	0.245
384	1.92	-1.178	0.95	0.402	NaN	NaN	NaN	NaN	NaN	NaN	-1.115	0.683	0.615	-1.128	0.517	0.564	-1.166	0.429	0.575	-1.246	0.295	0.62	-1.329	0.108	0.552	-1.221	0.033	0.596	NaN	NaN	NaN	-1.058	0.872	0.197	-1.012	0.689	0.159	-0.96	0.552	0.213	-0.961	0.448	0.207	-0.967	0.287	0.159	-0.945	0.092	0.245
385	1.925	-1.175	0.95	0.4	NaN	NaN	NaN	NaN	NaN	NaN	-1.112	0.683	0.614	-1.123	0.515	0.562	-1.162	0.43	0.575	-1.244	0.297	0.621	-1.327	0.11	0.552	-1.221	0.033	0.596	NaN	NaN	NaN	-1.054	0.871	0.196	-1.008	0.689	0.158	-0.956	0.552	0.213	-0.959	0.448	0.206	-0.966	0.288	0.158	-0.944	0.092	0.245
386	1.93	-1.171	0.95	0.398	NaN	NaN	NaN	NaN	NaN	NaN	-1.108	0.684	0.613	-1.119	0.516	0.563	-1.159	0.431	0.575	-1.244	0.302	0.623	-1.327	0.111	0.552	-1.221	0.034	0.596	NaN	NaN	NaN	-1.05	0.871	0.194	-1.005	0.689	0.157	-0.954	0.552	0.212	-0.955	0.447	0.206	-0.963	0.287	0.158	-0.944	0.092	0.245
387	1.935	-1.168	0.95	0.396	NaN	NaN	NaN	NaN	NaN	NaN	-1.105	0.684	0.613	-1.115	0.516	0.563	-1.155	0.431	0.575	-1.241	0.303	0.623	NaN	NaN	NaN	-1.221	0.034	0.596	NaN	NaN	NaN	-1.047	0.872	0.192	-1.001	0.688	0.156	-0.951	0.551	0.211	-0.952	0.446	0.205	-0.961	0.287	0.158	-0.943	0.091	0.245
388	1.94	-1.165	0.951	0.395	NaN	NaN	NaN	NaN	NaN	NaN	-1.101	0.684	0.612	-1.11	0.516	0.563	-1.149	0.43	0.577	-1.237	0.302	0.623	-1.323	0.115	0.552	-1.221	0.034	0.596	NaN	NaN	NaN	-1.043	0.871	0.191	-0.999	0.688	0.155	-0.948	0.551	0.211	-0.95	0.445	0.205	-0.96	0.286	0.157	-0.943	0.091	0.245
389	1.945	-1.162	0.951	0.393	NaN	NaN	NaN	NaN	NaN	NaN	-1.097	0.684	0.611	-1.105	0.516	0.563	-1.145	0.431	0.575	-1.233	0.303	0.623	-1.323	0.116	0.552	-1.221	0.034	0.596	NaN	NaN	NaN	-1.039	0.871	0.19	-0.996	0.689	0.154	-0.946	0.551	0.21	-0.948	0.445	0.204	-0.959	0.286	0.157	-0.943	0.091	0.245
390	1.95	-1.158	0.951	0.391	NaN	NaN	NaN	NaN	NaN	NaN	-1.093	0.685	0.61	-1.101	0.517	0.563	-1.142	0.432	0.575	-1.23	0.304	0.622	-1.321	0.119	0.552	-1.22	0.034	0.596	NaN	NaN	NaN	-1.036	0.872	0.188	-0.993	0.689	0.153	-0.944	0.55	0.209	-0.946	0.444	0.203	-0.958	0.286	0.157	-0.942	0.091	0.246
391	1.955	-1.155	0.951	0.389	NaN	NaN	NaN	NaN	NaN	NaN	-1.089	0.685	0.609	-1.096	0.517	0.563	-1.139	0.433	0.575	-1.228	0.306	0.622	-1.32	0.121	0.552	-1.22	0.034	0.595	NaN	NaN	NaN	-1.032	0.872	0.187	-0.99	0.688	0.151	-0.942	0.55	0.208	-0.945	0.444	0.202	-0.957	0.286	0.157	-0.942	0.091	0.246
392	1.96	-1.152	0.952	0.387	NaN	NaN	NaN	NaN	NaN	NaN	-1.085	0.685	0.608	-1.091	0.516	0.563	-1.134	0.433	0.576	-1.227	0.311	0.624	NaN	NaN	NaN	-1.22	0.034	0.595	NaN	NaN	NaN	-1.029	0.873	0.186	-0.987	0.688	0.15	-0.94	0.55	0.208	-0.944	0.444	0.202	-0.957	0.286	0.157	-0.942	0.09	0.246
393	1.965	-1.149	0.952	0.385	NaN	NaN	NaN	NaN	NaN	NaN	-1.081	0.685	0.607	-1.086	0.517	0.563	-1.127	0.433	0.576	-1.223	0.312	0.624	-1.316	0.127	0.553	-1.22	0.034	0.595	NaN	NaN	NaN	-1.025	0.872	0.184	-0.985	0.688	0.149	-0.937	0.55	0.207	-0.943	0.445	0.202	-0.957	0.285	0.157	-0.941	0.09	0.246
394	1.97	-1.146	0.952	0.383	NaN	NaN	NaN	NaN	NaN	NaN	-1.076	0.686	0.607	-1.08	0.517	0.563	-1.123	0.434	0.577	-1.217	0.311	0.623	-1.314	0.129	0.553	-1.22	0.035	0.595	NaN	NaN	NaN	-1.022	0.873	0.183	-0.982	0.688	0.148	-0.935	0.549	0.206	-0.942	0.445	0.201	-0.956	0.285	0.157	-0.941	0.09	0.246
395	1.975	-1.143	0.953	0.382	NaN	NaN	NaN	NaN	NaN	NaN	-1.072	0.686	0.606	-1.074	0.517	0.563	-1.12	0.436	0.578	-1.213	0.312	0.622	-1.312	0.131	0.553	-1.22	0.036	0.595	NaN	NaN	NaN	-1.019	0.873	0.182	-0.979	0.689	0.147	-0.933	0.549	0.205	-0.941	0.445	0.201	-0.955	0.284	0.156	-0.941	0.09	0.246
396	1.98	-1.139	0.953	0.38	NaN	NaN	NaN	NaN	NaN	NaN	-1.068	0.686	0.605	-1.068	0.517	0.564	-1.114	0.436	0.578	-1.209	0.314	0.622	-1.31	0.134	0.553	-1.219	0.036	0.595	NaN	NaN	NaN	-1.016	0.874	0.18	-0.976	0.689	0.146	-0.932	0.549	0.204	-0.939	0.444	0.2	-0.955	0.285	0.156	-0.941	0.09	0.246
397	1.985	-1.136	0.953	0.378	NaN	NaN	NaN	NaN	NaN	NaN	-1.063	0.687	0.605	-1.062	0.517	0.564	-1.105	0.435	0.578	-1.206	0.318	0.624	-1.307	0.137	0.553	-1.219	0.037	0.595	NaN	NaN	NaN	-1.012	0.874	0.179	-0.973	0.688	0.145	-0.93	0.55	0.203	-0.937	0.442	0.2	-0.956	0.286	0.156	-0.941	0.09	0.246
398	1.99	-1.133	0.954	0.376	NaN	NaN	NaN	NaN	NaN	NaN	-1.059	0.687	0.604	-1.056	0.517	0.564	-1.099	0.436	0.579	-1.2	0.319	0.624	-1.305	0.14	0.553	-1.218	0.038	0.594	NaN	NaN	NaN	-1.009	0.874	0.178	-0.971	0.688	0.144	-0.929	0.55	0.203	-0.935	0.442	0.199	-0.955	0.285	0.156	-0.941	0.09	0.246
399	1.995	-1.13	0.954	0.375	NaN	NaN	NaN	NaN	NaN	NaN	-1.054	0.687	0.603	-1.049	0.518	0.564	-1.094	0.437	0.579	-1.195	0.321	0.624	-1.302	0.143	0.553	-1.217	0.038	0.594	NaN	NaN	NaN	-1.005	0.874	0.177	-0.968	0.688	0.143	-0.927	0.55	0.202	-0.934	0.442	0.199	-0.953	0.284	0.155	-0.941	0.09	0.246
400	2	-1.127	0.955	0.373	NaN	NaN	NaN	NaN	NaN	NaN	-1.05	0.688	0.603	-1.042	0.517	0.565	-1.087	0.437	0.579	-1.192	0.326	0.625	-1.298	0.146	0.554	-1.217	0.039	0.594	NaN	NaN	NaN	-1.002	0.874	0.175	-0.966	0.688	0.142	-0.926	0.55	0.201	-0.933	0.442	0.198	-0.953	0.284	0.154	-0.941	0.09	0.246
401	2.005	-1.124	0.955	0.372	NaN	NaN	NaN	NaN	NaN	NaN	-1.045	0.688	0.602	-1.037	0.519	0.566	-1.081	0.437	0.579	-1.187	0.329	0.625	-1.295	0.15	0.554	-1.216	0.039	0.594	NaN	NaN	NaN	-0.999	0.875	0.174	-0.964	0.689	0.141	-0.924	0.55	0.2	-0.932	0.442	0.198	-0.952	0.284	0.154	-0.941	0.09	0.246
402	2.01	-1.121	0.956	0.37	NaN	NaN	NaN	NaN	NaN	NaN	-1.04	0.688	0.602	-1.031	0.52	0.567	-1.073	0.438	0.58	-1.182	0.331	0.625	-1.292	0.153	0.554	-1.215	0.041	0.594	NaN	NaN	NaN	-0.996	0.875	0.173	-0.961	0.689	0.14	-0.923	0.55	0.199	-0.932	0.442	0.197	-0.95	0.283	0.153	-0.941	0.09	0.246
403	2.015	-1.118	0.956	0.369	NaN	NaN	NaN	NaN	NaN	NaN	-1.035	0.688	0.601	-1.023	0.519	0.567	-1.067	0.438	0.58	-1.173	0.33	0.626	-1.288	0.156	0.554	-1.214	0.042	0.594	NaN	NaN	NaN	-0.993	0.875	0.172	-0.959	0.689	0.139	-0.921	0.55	0.199	-0.93	0.442	0.196	-0.949	0.283	0.152	-0.941	0.09	0.246
404	2.02	-1.116	0.956	0.368	NaN	NaN	NaN	NaN	NaN	NaN	-1.031	0.688	0.601	-1.017	0.52	0.567	-1.06	0.439	0.58	-1.161	0.327	0.628	-1.284	0.16	0.553	-1.214	0.044	0.594	NaN	NaN	NaN	-0.99	0.876	0.171	-0.957	0.69	0.138	-0.919	0.549	0.198	-0.929	0.442	0.195	-0.948	0.282	0.152	-0.942	0.09	0.245
405	2.025	-1.113	0.957	0.366	NaN	NaN	NaN	NaN	NaN	NaN	-1.026	0.689	0.6	-1.009	0.519	0.567	-1.052	0.439	0.58	-1.154	0.328	0.627	-1.28	0.163	0.552	-1.213	0.046	0.593	NaN	NaN	NaN	-0.987	0.876	0.17	-0.954	0.69	0.138	-0.917	0.549	0.197	-0.928	0.441	0.194	-0.948	0.283	0.151	-0.942	0.09	0.245
406	2.03	-1.11	0.957	0.365	NaN	NaN	NaN	NaN	NaN	NaN	-1.022	0.689	0.6	-1.003	0.52	0.567	-1.045	0.44	0.58	-1.15	0.332	0.627	-1.277	0.167	0.552	-1.212	0.049	0.593	NaN	NaN	NaN	-0.983	0.876	0.169	-0.951	0.689	0.137	-0.916	0.549	0.197	-0.927	0.441	0.194	-0.948	0.284	0.151	-0.942	0.089	0.245
407	2.035	-1.107	0.957	0.364	NaN	NaN	NaN	NaN	NaN	NaN	-1.017	0.689	0.599	-0.996	0.521	0.568	-1.037	0.44	0.581	-1.147	0.336	0.626	-1.273	0.171	0.552	-1.211	0.053	0.593	NaN	NaN	NaN	-0.981	0.876	0.168	-0.95	0.69	0.136	-0.915	0.549	0.195	-0.926	0.441	0.193	-0.948	0.284	0.151	-0.942	0.089	0.245
408	2.04	-1.105	0.958	0.363	NaN	NaN	NaN	NaN	NaN	NaN	-1.012	0.689	0.599	-0.989	0.521	0.568	-1.031	0.441	0.581	-1.136	0.335	0.626	-1.268	0.175	0.551	-1.209	0.054	0.592	NaN	NaN	NaN	-0.978	0.877	0.167	-0.947	0.689	0.135	-0.914	0.549	0.195	-0.926	0.441	0.193	-0.948	0.284	0.15	-0.942	0.089	0.245
409	2.045	-1.102	0.958	0.362	NaN	NaN	NaN	NaN	NaN	NaN	-1.008	0.689	0.598	-0.982	0.522	0.568	-1.024	0.441	0.58	-1.129	0.335	0.626	-1.264	0.179	0.55	-1.207	0.056	0.591	NaN	NaN	NaN	-0.976	0.877	0.166	-0.945	0.69	0.134	-0.912	0.549	0.194	-0.925	0.442	0.193	-0.947	0.284	0.15	-0.942	0.089	0.244
410	2.05	-1.099	0.958	0.361	NaN	NaN	NaN	NaN	NaN	NaN	-1.003	0.689	0.597	-0.975	0.521	0.567	-1.017	0.442	0.58	-1.122	0.337	0.626	-1.26	0.183	0.549	-1.205	0.059	0.591	NaN	NaN	NaN	-0.973	0.878	0.165	-0.943	0.69	0.133	-0.911	0.549	0.194	-0.924	0.442	0.192	-0.947	0.284	0.15	-0.942	0.089	0.244
411	2.055	-1.096	0.958	0.36	NaN	NaN	NaN	NaN	NaN	NaN	-0.998	0.689	0.597	-0.968	0.521	0.566	-1.01	0.443	0.58	-1.115	0.338	0.626	-1.255	0.186	0.548	-1.203	0.062	0.591	NaN	NaN	NaN	-0.97	0.877	0.164	-0.941	0.69	0.133	-0.91	0.549	0.194	-0.923	0.442	0.192	-0.946	0.284	0.15	-0.942	0.089	0.244
412	2.06	-1.094	0.958	0.359	NaN	NaN	NaN	NaN	NaN	NaN	-0.994	0.689	0.596	-0.961	0.521	0.566	-1.002	0.443	0.58	-1.109	0.34	0.625	-1.25	0.19	0.547	-1.201	0.066	0.591	NaN	NaN	NaN	-0.968	0.877	0.163	-0.939	0.69	0.132	-0.908	0.549	0.193	-0.923	0.442	0.192	-0.946	0.283	0.15	-0.942	0.089	0.244
413	2.065	-1.091	0.959	0.358	NaN	NaN	NaN	NaN	NaN	NaN	-0.989	0.689	0.596	-0.954	0.522	0.566	-0.996	0.444	0.58	-1.102	0.342	0.624	-1.245	0.194	0.546	-1.2	0.072	0.591	NaN	NaN	NaN	-0.965	0.877	0.162	-0.937	0.689	0.132	-0.906	0.548	0.193	-0.922	0.442	0.191	-0.946	0.284	0.15	-0.941	0.089	0.244
414	2.07	-1.089	0.959	0.357	NaN	NaN	NaN	NaN	NaN	NaN	-0.985	0.689	0.595	-0.948	0.523	0.565	-0.988	0.445	0.58	-1.099	0.346	0.622	-1.24	0.197	0.545	-1.197	0.076	0.591	NaN	NaN	NaN	-0.963	0.877	0.162	-0.935	0.689	0.131	-0.905	0.548	0.192	-0.921	0.442	0.191	-0.945	0.283	0.149	-0.941	0.089	0.244
415	2.075	-1.086	0.959	0.356	NaN	NaN	NaN	NaN	NaN	NaN	-0.981	0.689	0.594	-0.941	0.523	0.565	-0.981	0.445	0.579	-1.096	0.351	0.621	-1.235	0.201	0.543	-1.193	0.079	0.591	NaN	NaN	NaN	-0.961	0.877	0.161	-0.934	0.69	0.13	-0.904	0.548	0.192	-0.921	0.442	0.191	-0.945	0.283	0.149	-0.941	0.089	0.244
416	2.08	-1.083	0.959	0.355	NaN	NaN	NaN	NaN	NaN	NaN	-0.976	0.689	0.594	-0.934	0.524	0.565	-0.974	0.447	0.578	-1.085	0.349	0.621	-1.23	0.204	0.542	-1.188	0.082	0.591	NaN	NaN	NaN	-0.959	0.877	0.16	-0.932	0.689	0.13	-0.902	0.548	0.192	-0.92	0.441	0.191	-0.944	0.282	0.149	-0.941	0.089	0.244
417	2.085	-1.08	0.959	0.354	NaN	NaN	NaN	NaN	NaN	NaN	-0.972	0.69	0.593	-0.929	0.525	0.565	-0.967	0.447	0.577	-1.077	0.35	0.62	-1.225	0.208	0.54	-1.182	0.083	0.591	NaN	NaN	NaN	-0.956	0.877	0.159	-0.93	0.689	0.13	-0.901	0.548	0.191	-0.917	0.439	0.191	-0.943	0.282	0.149	-0.941	0.089	0.244
418	2.09	-1.078	0.959	0.354	NaN	NaN	NaN	NaN	NaN	NaN	-0.968	0.69	0.592	-0.922	0.526	0.564	-0.96	0.448	0.577	-1.071	0.351	0.619	-1.219	0.21	0.538	-1.177	0.086	0.59	NaN	NaN	NaN	-0.954	0.876	0.158	-0.928	0.688	0.13	-0.9	0.548	0.191	-0.916	0.439	0.19	-0.943	0.283	0.149	-0.941	0.089	0.244
419	2.095	-1.075	0.959	0.353	NaN	NaN	NaN	NaN	NaN	NaN	-0.964	0.69	0.591	-0.916	0.526	0.564	-0.953	0.449	0.577	-1.065	0.353	0.618	-1.213	0.212	0.537	-1.171	0.09	0.591	NaN	NaN	NaN	-0.951	0.876	0.158	-0.926	0.688	0.129	-0.9	0.548	0.19	-0.915	0.439	0.19	-0.942	0.283	0.149	-0.941	0.089	0.244
420	2.1	-1.073	0.959	0.352	NaN	NaN	NaN	NaN	NaN	NaN	-0.96	0.69	0.591	-0.91	0.528	0.564	-0.947	0.451	0.576	-1.058	0.354	0.617	-1.207	0.214	0.535	-1.163	0.093	0.591	NaN	NaN	NaN	-0.949	0.876	0.157	-0.925	0.689	0.128	-0.899	0.548	0.19	-0.914	0.439	0.19	-0.941	0.281	0.149	-0.941	0.089	0.244
421	2.105	-1.07	0.96	0.352	NaN	NaN	NaN	NaN	NaN	NaN	-0.955	0.691	0.59	-0.905	0.529	0.563	-0.94	0.452	0.576	-1.052	0.356	0.616	-1.2	0.217	0.534	-1.157	0.097	0.591	NaN	NaN	NaN	-0.946	0.876	0.156	-0.924	0.689	0.128	-0.897	0.548	0.19	-0.913	0.439	0.19	-0.94	0.28	0.148	-0.941	0.089	0.244
422	2.11	-1.067	0.96	0.351	NaN	NaN	NaN	NaN	NaN	NaN	-0.951	0.691	0.589	-0.899	0.53	0.563	-0.933	0.453	0.575	-1.049	0.36	0.613	-1.193	0.218	0.532	-1.15	0.1	0.591	NaN	NaN	NaN	-0.944	0.877	0.156	-0.922	0.689	0.127	-0.896	0.548	0.19	-0.913	0.439	0.189	-0.939	0.28	0.148	-0.941	0.089	0.244
423	2.115	-1.065	0.96	0.351	NaN	NaN	NaN	NaN	NaN	NaN	-0.946	0.691	0.589	-0.891	0.53	0.561	-0.927	0.454	0.574	-1.046	0.364	0.611	-1.186	0.219	0.53	-1.143	0.102	0.59	NaN	NaN	NaN	-0.942	0.877	0.155	-0.92	0.689	0.127	-0.895	0.548	0.189	-0.912	0.44	0.189	-0.939	0.281	0.148	-0.941	0.089	0.244
424	2.12	-1.062	0.96	0.35	NaN	NaN	NaN	NaN	NaN	NaN	-0.942	0.692	0.588	-0.886	0.531	0.561	-0.921	0.456	0.573	-1.034	0.361	0.612	-1.179	0.22	0.529	-1.135	0.104	0.59	NaN	NaN	NaN	-0.94	0.877	0.155	-0.918	0.689	0.127	-0.893	0.547	0.189	-0.912	0.44	0.189	-0.94	0.282	0.148	-0.941	0.089	0.244
425	2.125	-1.06	0.961	0.35	NaN	NaN	NaN	NaN	NaN	NaN	-0.937	0.692	0.588	-0.88	0.533	0.56	-0.915	0.457	0.572	-1.027	0.362	0.61	-1.169	0.219	0.528	-1.128	0.106	0.59	NaN	NaN	NaN	-0.937	0.877	0.155	-0.917	0.689	0.127	-0.892	0.547	0.189	-0.911	0.44	0.189	-0.939	0.282	0.148	-0.941	0.089	0.244
426	2.13	-1.057	0.961	0.349	NaN	NaN	NaN	NaN	NaN	NaN	-0.933	0.692	0.587	-0.874	0.534	0.56	-0.908	0.458	0.571	-1.024	0.366	0.608	-1.156	0.214	0.528	-1.121	0.109	0.59	NaN	NaN	NaN	-0.935	0.877	0.154	-0.915	0.688	0.127	-0.891	0.547	0.189	-0.91	0.44	0.188	-0.939	0.281	0.147	-0.941	0.089	0.244
427	2.135	-1.054	0.961	0.348	NaN	NaN	NaN	NaN	NaN	NaN	-0.929	0.693	0.587	-0.868	0.534	0.56	-0.902	0.459	0.571	-1.021	0.37	0.606	-1.149	0.215	0.526	-1.111	0.108	0.589	NaN	NaN	NaN	-0.933	0.877	0.154	-0.913	0.689	0.126	-0.889	0.547	0.189	-0.909	0.44	0.188	-0.938	0.281	0.147	-0.941	0.089	0.244
428	2.14	-1.052	0.961	0.348	NaN	NaN	NaN	NaN	NaN	NaN	-0.924	0.693	0.586	-0.862	0.535	0.559	-0.896	0.46	0.57	-1.009	0.367	0.606	-1.147	0.219	0.523	-1.101	0.108	0.588	NaN	NaN	NaN	-0.93	0.877	0.153	-0.912	0.689	0.126	-0.888	0.547	0.189	-0.909	0.44	0.188	-0.938	0.281	0.147	-0.941	0.089	0.245
429	2.145	-1.049	0.962	0.347	NaN	NaN	NaN	NaN	NaN	NaN	-0.92	0.694	0.585	-0.857	0.537	0.559	-0.889	0.461	0.57	-1.002	0.367	0.605	-1.138	0.218	0.522	-1.092	0.108	0.587	NaN	NaN	NaN	-0.928	0.876	0.153	-0.911	0.689	0.125	-0.887	0.547	0.188	-0.908	0.44	0.188	-0.938	0.282	0.147	-0.941	0.089	0.245
430	2.15	-1.046	0.962	0.347	NaN	NaN	NaN	NaN	NaN	NaN	-0.915	0.694	0.585	-0.852	0.539	0.559	-0.883	0.462	0.569	-0.995	0.367	0.604	-1.127	0.215	0.522	-1.084	0.109	0.584	NaN	NaN	NaN	-0.925	0.876	0.152	-0.909	0.689	0.125	-0.886	0.547	0.188	-0.908	0.44	0.188	-0.937	0.281	0.147	-0.941	0.089	0.245
431	2.155	-1.044	0.962	0.346	NaN	NaN	NaN	NaN	NaN	NaN	-0.911	0.694	0.584	-0.846	0.54	0.558	-0.877	0.463	0.568	-0.988	0.367	0.603	-1.123	0.218	0.52	-1.077	0.108	0.584	NaN	NaN	NaN	-0.923	0.876	0.152	-0.907	0.689	0.125	-0.885	0.547	0.187	-0.907	0.44	0.188	-0.937	0.282	0.147	-0.94	0.089	0.245
432	2.16	-1.041	0.963	0.346	NaN	NaN	NaN	NaN	NaN	NaN	-0.906	0.695	0.584	-0.839	0.54	0.556	-0.871	0.464	0.567	-0.983	0.369	0.601	-1.113	0.215	0.519	-1.067	0.106	0.583	NaN	NaN	NaN	-0.92	0.876	0.152	-0.906	0.69	0.124	-0.884	0.547	0.187	-0.906	0.44	0.188	-0.937	0.282	0.147	-0.94	0.09	0.245
433	2.165	-1.038	0.963	0.346	NaN	NaN	NaN	NaN	NaN	NaN	-0.901	0.695	0.583	-0.834	0.541	0.556	-0.864	0.465	0.566	-0.979	0.371	0.598	-1.102	0.212	0.518	-1.057	0.105	0.582	NaN	NaN	NaN	-0.918	0.876	0.151	-0.907	0.691	0.123	-0.883	0.547	0.187	-0.905	0.44	0.188	-0.937	0.282	0.147	-0.94	0.09	0.245
434	2.17	-1.036	0.963	0.345	NaN	NaN	NaN	NaN	NaN	NaN	-0.897	0.696	0.583	-0.828	0.542	0.555	-0.858	0.465	0.565	-0.973	0.371	0.597	-1.097	0.213	0.517	-1.046	0.104	0.581	NaN	NaN	NaN	-0.916	0.876	0.151	-0.906	0.691	0.123	-0.882	0.547	0.188	-0.904	0.439	0.188	-0.936	0.282	0.147	-0.94	0.09	0.245
435	2.175	-1.033	0.963	0.345	NaN	NaN	NaN	NaN	NaN	NaN	-0.892	0.696	0.583	-0.822	0.543	0.555	-0.852	0.466	0.565	-0.965	0.37	0.595	-1.087	0.21	0.516	-1.036	0.102	0.579	NaN	NaN	NaN	-0.913	0.876	0.151	-0.905	0.691	0.123	-0.88	0.546	0.188	-0.903	0.439	0.188	-0.936	0.282	0.147	-0.94	0.09	0.245
436	2.18	-1.031	0.964	0.344	NaN	NaN	NaN	NaN	NaN	NaN	-0.888	0.697	0.582	-0.816	0.544	0.554	-0.846	0.467	0.564	-0.958	0.37	0.595	-1.075	0.206	0.515	-1.026	0.1	0.578	NaN	NaN	NaN	-0.91	0.876	0.15	-0.903	0.691	0.123	-0.879	0.546	0.188	-0.902	0.439	0.188	-0.936	0.283	0.148	-0.94	0.09	0.245
437	2.185	-1.028	0.964	0.344	NaN	NaN	NaN	NaN	NaN	NaN	-0.883	0.697	0.582	-0.811	0.545	0.553	-0.84	0.467	0.563	-0.951	0.369	0.594	-1.069	0.206	0.514	-1.015	0.098	0.577	NaN	NaN	NaN	-0.909	0.876	0.15	-0.901	0.691	0.123	-0.878	0.546	0.188	-0.901	0.439	0.188	-0.936	0.283	0.148	-0.94	0.09	0.245
438	2.19	-1.025	0.964	0.343	NaN	NaN	NaN	NaN	NaN	NaN	-0.878	0.697	0.581	-0.806	0.546	0.552	-0.834	0.468	0.562	-0.945	0.368	0.594	-1.058	0.203	0.513	-1.003	0.095	0.575	NaN	NaN	NaN	-0.907	0.876	0.15	-0.9	0.691	0.123	-0.877	0.546	0.188	-0.901	0.439	0.188	-0.935	0.283	0.148	-0.94	0.09	0.245
439	2.195	-1.023	0.964	0.343	NaN	NaN	NaN	NaN	NaN	NaN	-0.874	0.698	0.581	-0.801	0.547	0.552	-0.828	0.468	0.561	-0.935	0.366	0.593	-1.046	0.198	0.512	-0.991	0.093	0.574	NaN	NaN	NaN	-0.904	0.876	0.149	-0.898	0.691	0.123	-0.876	0.546	0.187	-0.9	0.439	0.188	-0.935	0.283	0.148	-0.94	0.09	0.246
440	2.2	-1.02	0.965	0.343	NaN	NaN	NaN	NaN	NaN	NaN	-0.869	0.698	0.581	-0.795	0.547	0.551	-0.821	0.468	0.56	-0.927	0.364	0.592	-1.038	0.196	0.512	-0.979	0.091	0.573	NaN	NaN	NaN	-0.901	0.876	0.149	-0.896	0.691	0.123	-0.875	0.546	0.187	-0.9	0.439	0.188	-0.934	0.283	0.148	-0.94	0.09	0.246
441	2.205	-1.017	0.965	0.342	NaN	NaN	NaN	NaN	NaN	NaN	-0.864	0.698	0.581	-0.79	0.548	0.55	-0.815	0.468	0.56	-0.92	0.362	0.591	-1.024	0.19	0.511	-0.968	0.088	0.571	NaN	NaN	NaN	-0.899	0.876	0.149	-0.894	0.69	0.122	-0.874	0.546	0.187	-0.899	0.44	0.188	-0.934	0.282	0.148	-0.94	0.09	0.246
442	2.21	-1.014	0.965	0.342	NaN	NaN	NaN	NaN	NaN	NaN	-0.86	0.699	0.581	-0.785	0.549	0.55	-0.809	0.468	0.559	-0.911	0.36	0.591	-1.017	0.189	0.509	-0.955	0.086	0.57	NaN	NaN	NaN	-0.896	0.876	0.149	-0.892	0.69	0.122	-0.874	0.546	0.187	-0.899	0.44	0.188	-0.933	0.282	0.148	-0.94	0.09	0.246
443	2.215	-1.012	0.965	0.342	NaN	NaN	NaN	NaN	NaN	NaN	-0.854	0.699	0.581	-0.779	0.55	0.549	-0.803	0.468	0.559	-0.903	0.358	0.591	-1.008	0.187	0.508	-0.943	0.083	0.568	NaN	NaN	NaN	-0.893	0.875	0.148	-0.891	0.69	0.122	-0.872	0.546	0.187	-0.898	0.44	0.188	-0.933	0.282	0.148	-0.94	0.09	0.246
444	2.22	-1.009	0.965	0.341	NaN	NaN	NaN	NaN	NaN	NaN	-0.85	0.7	0.58	-0.774	0.551	0.549	-0.797	0.468	0.558	-0.895	0.355	0.59	-0.997	0.184	0.507	-0.931	0.081	0.567	NaN	NaN	NaN	-0.891	0.875	0.148	-0.889	0.69	0.122	-0.871	0.546	0.187	-0.898	0.44	0.188	-0.933	0.282	0.148	-0.94	0.09	0.246
445	2.225	-1.006	0.965	0.341	NaN	NaN	NaN	NaN	NaN	NaN	-0.845	0.7	0.579	-0.769	0.551	0.548	-0.791	0.468	0.557	-0.887	0.353	0.59	-0.988	0.18	0.507	-0.918	0.078	0.566	NaN	NaN	NaN	-0.889	0.876	0.148	-0.887	0.69	0.122	-0.871	0.546	0.187	-0.897	0.44	0.188	-0.932	0.282	0.148	-0.94	0.09	0.246
446	2.23	-1.004	0.965	0.341	NaN	NaN	NaN	NaN	NaN	NaN	-0.841	0.701	0.58	-0.764	0.552	0.548	-0.786	0.468	0.556	-0.879	0.351	0.589	-0.975	0.176	0.505	-0.905	0.076	0.564	NaN	NaN	NaN	-0.886	0.875	0.148	-0.885	0.69	0.122	-0.869	0.546	0.187	-0.896	0.44	0.189	-0.932	0.282	0.148	-0.94	0.09	0.246
447	2.235	-1.001	0.965	0.34	NaN	NaN	NaN	NaN	NaN	NaN	-0.837	0.703	0.58	-0.759	0.553	0.547	-0.78	0.468	0.555	-0.871	0.348	0.589	-0.964	0.172	0.505	-0.892	0.073	0.563	NaN	NaN	NaN	-0.883	0.875	0.148	-0.884	0.69	0.122	-0.868	0.545	0.188	-0.895	0.439	0.189	-0.931	0.281	0.148	-0.94	0.09	0.246
448	2.24	-0.998	0.965	0.34	NaN	NaN	NaN	NaN	NaN	NaN	-0.833	0.704	0.58	-0.754	0.554	0.546	-0.774	0.468	0.555	-0.863	0.347	0.588	-0.953	0.168	0.504	-0.879	0.071	0.562	NaN	NaN	NaN	-0.881	0.875	0.147	-0.882	0.69	0.122	-0.867	0.545	0.188	-0.894	0.439	0.189	-0.93	0.281	0.148	-0.939	0.09	0.246
449	2.245	-0.995	0.965	0.34	NaN	NaN	NaN	NaN	NaN	NaN	-0.829	0.705	0.581	-0.749	0.555	0.546	-0.768	0.467	0.554	-0.854	0.344	0.587	-0.941	0.164	0.503	-0.866	0.068	0.561	NaN	NaN	NaN	-0.878	0.874	0.147	-0.88	0.69	0.122	-0.866	0.545	0.188	-0.894	0.439	0.189	-0.93	0.281	0.148	-0.939	0.09	0.246
450	2.25	-0.992	0.965	0.34	NaN	NaN	NaN	NaN	NaN	NaN	-0.824	0.705	0.581	-0.744	0.555	0.545	-0.763	0.467	0.553	-0.846	0.341	0.587	-0.93	0.161	0.503	-0.852	0.066	0.56	NaN	NaN	NaN	-0.876	0.874	0.147	-0.878	0.69	0.122	-0.865	0.545	0.188	-0.893	0.439	0.189	-0.929	0.281	0.148	-0.939	0.09	0.247
451	2.255	-0.989	0.965	0.339	NaN	NaN	NaN	NaN	NaN	NaN	-0.82	0.705	0.58	-0.739	0.556	0.545	-0.757	0.467	0.553	-0.838	0.339	0.586	-0.918	0.157	0.502	-0.839	0.064	0.559	NaN	NaN	NaN	-0.873	0.874	0.147	-0.877	0.69	0.122	-0.864	0.545	0.188	-0.892	0.439	0.189	-0.929	0.281	0.148	-0.939	0.09	0.247
452	2.26	-0.987	0.965	0.339	NaN	NaN	NaN	NaN	NaN	NaN	-0.817	0.706	0.581	-0.735	0.557	0.544	-0.752	0.467	0.552	-0.83	0.336	0.585	-0.907	0.153	0.501	-0.826	0.062	0.558	NaN	NaN	NaN	-0.87	0.873	0.147	-0.875	0.69	0.122	-0.863	0.545	0.188	-0.892	0.439	0.189	-0.929	0.282	0.148	-0.938	0.09	0.247
453	2.265	-0.984	0.965	0.339	NaN	NaN	NaN	NaN	NaN	NaN	-0.813	0.706	0.581	-0.73	0.557	0.544	-0.747	0.467	0.551	-0.822	0.334	0.585	-0.895	0.149	0.501	-0.811	0.06	0.557	NaN	NaN	NaN	-0.868	0.873	0.147	-0.874	0.69	0.122	-0.862	0.545	0.188	-0.892	0.439	0.189	-0.93	0.283	0.149	-0.939	0.09	0.247
454	2.27	-0.981	0.965	0.339	NaN	NaN	NaN	NaN	NaN	NaN	-0.808	0.705	0.58	-0.726	0.557	0.544	-0.741	0.467	0.551	-0.814	0.332	0.584	-0.883	0.146	0.5	-0.797	0.058	0.556	NaN	NaN	NaN	-0.865	0.873	0.147	-0.873	0.69	0.122	-0.862	0.545	0.188	-0.892	0.439	0.189	-0.93	0.283	0.149	-0.939	0.09	0.247
455	2.275	-0.978	0.965	0.339	NaN	NaN	NaN	NaN	NaN	NaN	-0.803	0.706	0.58	-0.722	0.557	0.542	-0.736	0.466	0.55	-0.806	0.33	0.584	-0.871	0.142	0.5	-0.783	0.056	0.556	NaN	NaN	NaN	-0.862	0.873	0.147	-0.871	0.691	0.122	-0.861	0.545	0.188	-0.891	0.44	0.189	-0.929	0.283	0.149	-0.939	0.09	0.247
456	2.28	-0.975	0.965	0.338	NaN	NaN	NaN	NaN	NaN	NaN	-0.798	0.705	0.58	-0.719	0.558	0.542	-0.731	0.466	0.55	-0.798	0.328	0.583	-0.859	0.138	0.5	-0.77	0.055	0.555	NaN	NaN	NaN	-0.86	0.873	0.147	-0.87	0.69	0.122	-0.86	0.545	0.188	-0.891	0.44	0.189	-0.929	0.283	0.149	-0.939	0.09	0.247
457	2.285	-0.972	0.965	0.338	NaN	NaN	NaN	NaN	NaN	NaN	-0.795	0.706	0.579	-0.715	0.558	0.541	-0.726	0.466	0.549	-0.791	0.326	0.583	-0.847	0.135	0.499	-0.756	0.053	0.555	NaN	NaN	NaN	-0.857	0.872	0.147	-0.868	0.69	0.122	-0.859	0.545	0.188	-0.89	0.44	0.19	-0.928	0.283	0.15	-0.938	0.09	0.247
458	2.29	-0.969	0.965	0.338	NaN	NaN	NaN	NaN	NaN	NaN	-0.791	0.706	0.579	-0.711	0.558	0.54	-0.722	0.466	0.548	-0.783	0.324	0.583	-0.835	0.132	0.499	-0.742	0.052	0.554	NaN	NaN	NaN	-0.855	0.872	0.146	-0.866	0.689	0.122	-0.859	0.545	0.189	-0.89	0.44	0.19	-0.928	0.283	0.15	-0.938	0.09	0.247
459	2.295	-0.966	0.965	0.338	NaN	NaN	NaN	NaN	NaN	NaN	-0.787	0.705	0.579	-0.707	0.558	0.54	-0.717	0.466	0.547	-0.776	0.322	0.582	-0.823	0.128	0.499	-0.728	0.051	0.554	NaN	NaN	NaN	-0.852	0.872	0.146	-0.864	0.689	0.122	-0.858	0.545	0.189	-0.889	0.44	0.19	-0.928	0.283	0.15	-0.938	0.09	0.247
460	2.3	-0.963	0.965	0.338	NaN	NaN	NaN	NaN	NaN	NaN	-0.783	0.704	0.577	-0.704	0.558	0.539	-0.713	0.465	0.547	-0.768	0.32	0.581	-0.811	0.125	0.499	-0.713	0.05	0.555	NaN	NaN	NaN	-0.85	0.872	0.146	-0.863	0.689	0.122	-0.857	0.545	0.189	-0.889	0.44	0.191	-0.928	0.283	0.15	-0.938	0.09	0.247
461	2.305	-0.96	0.965	0.338	NaN	NaN	NaN	NaN	NaN	NaN	-0.779	0.703	0.575	-0.701	0.559	0.539	-0.708	0.464	0.546	-0.761	0.319	0.581	-0.798	0.122	0.499	-0.699	0.049	0.554	NaN	NaN	NaN	-0.847	0.872	0.147	-0.862	0.689	0.123	-0.856	0.545	0.189	-0.889	0.44	0.191	-0.928	0.283	0.15	-0.938	0.09	0.247
462	2.31	-0.957	0.965	0.338	NaN	NaN	NaN	NaN	NaN	NaN	-0.775	0.702	0.575	-0.698	0.558	0.538	-0.704	0.464	0.545	-0.754	0.317	0.58	-0.785	0.118	0.499	-0.686	0.049	0.555	NaN	NaN	NaN	-0.844	0.872	0.146	-0.861	0.69	0.123	-0.855	0.545	0.189	-0.888	0.44	0.191	-0.928	0.284	0.151	-0.938	0.09	0.247
463	2.315	-0.955	0.965	0.338	NaN	NaN	NaN	NaN	NaN	NaN	-0.774	0.703	0.576	-0.694	0.557	0.537	-0.7	0.463	0.545	-0.747	0.316	0.58	-0.774	0.115	0.499	-0.672	0.049	0.555	NaN	NaN	NaN	-0.842	0.872	0.147	-0.859	0.69	0.123	-0.854	0.545	0.19	-0.888	0.44	0.192	-0.928	0.284	0.151	-0.938	0.09	0.247
464	2.32	-0.952	0.965	0.338	NaN	NaN	NaN	NaN	NaN	NaN	-0.772	0.703	0.577	-0.691	0.556	0.536	-0.696	0.463	0.544	-0.74	0.314	0.58	-0.761	0.113	0.499	-0.659	0.049	0.555	NaN	NaN	NaN	-0.839	0.872	0.147	-0.858	0.69	0.123	-0.853	0.544	0.19	-0.887	0.44	0.192	-0.928	0.284	0.151	-0.938	0.09	0.247
465	2.325	-0.948	0.965	0.338	NaN	NaN	NaN	NaN	NaN	NaN	-0.77	0.702	0.576	-0.688	0.556	0.536	-0.692	0.463	0.543	-0.733	0.313	0.579	-0.749	0.11	0.5	-0.645	0.049	0.556	NaN	NaN	NaN	-0.836	0.871	0.147	-0.857	0.69	0.123	-0.853	0.544	0.191	-0.886	0.44	0.192	-0.927	0.284	0.151	-0.938	0.091	0.248
466	2.33	-0.945	0.964	0.338	NaN	NaN	NaN	NaN	NaN	NaN	-0.768	0.701	0.576	-0.684	0.555	0.535	-0.687	0.462	0.542	-0.726	0.311	0.579	-0.737	0.108	0.5	-0.632	0.049	0.556	NaN	NaN	NaN	-0.834	0.871	0.147	-0.855	0.69	0.123	-0.852	0.545	0.191	-0.886	0.44	0.192	-0.927	0.284	0.151	-0.938	0.091	0.248
467	2.335	-0.942	0.964	0.339	NaN	NaN	NaN	NaN	NaN	NaN	-0.767	0.701	0.576	-0.682	0.555	0.534	-0.683	0.462	0.542	-0.72	0.31	0.579	-0.725	0.106	0.501	-0.618	0.05	0.557	NaN	NaN	NaN	-0.831	0.871	0.147	-0.854	0.69	0.124	-0.851	0.545	0.191	-0.885	0.44	0.193	-0.927	0.284	0.151	-0.938	0.091	0.248
468	2.34	-0.939	0.964	0.339	NaN	NaN	NaN	NaN	NaN	NaN	-0.764	0.699	0.575	-0.679	0.554	0.533	-0.679	0.461	0.541	-0.713	0.309	0.578	-0.713	0.105	0.501	-0.605	0.05	0.557	NaN	NaN	NaN	-0.828	0.87	0.147	-0.852	0.69	0.124	-0.85	0.545	0.191	-0.885	0.44	0.193	-0.927	0.284	0.152	-0.937	0.091	0.248
469	2.345	-0.936	0.964	0.339	NaN	NaN	NaN	NaN	NaN	NaN	-0.762	0.698	0.574	-0.676	0.554	0.531	-0.675	0.46	0.54	-0.706	0.308	0.578	-0.702	0.104	0.501	-0.593	0.051	0.558	NaN	NaN	NaN	-0.826	0.87	0.148	-0.85	0.689	0.124	-0.85	0.545	0.191	-0.885	0.44	0.193	-0.927	0.284	0.152	-0.937	0.091	0.248
470	2.35	-0.933	0.963	0.339	NaN	NaN	NaN	NaN	NaN	NaN	-0.761	0.698	0.573	-0.674	0.553	0.531	-0.671	0.46	0.539	-0.699	0.307	0.577	-0.692	0.103	0.501	-0.581	0.052	0.559	NaN	NaN	NaN	-0.823	0.87	0.148	-0.848	0.689	0.124	-0.849	0.545	0.191	-0.884	0.441	0.193	-0.927	0.285	0.152	-0.937	0.091	0.248
471	2.355	-0.93	0.963	0.34	NaN	NaN	NaN	NaN	NaN	NaN	-0.757	0.695	0.572	-0.671	0.552	0.53	-0.667	0.459	0.538	-0.692	0.305	0.577	-0.681	0.102	0.502	-0.569	0.053	0.56	NaN	NaN	NaN	-0.821	0.87	0.148	-0.847	0.689	0.124	-0.848	0.545	0.192	-0.884	0.441	0.193	-0.926	0.285	0.152	-0.937	0.091	0.248
472	2.36	-0.927	0.963	0.34	NaN	NaN	NaN	NaN	NaN	NaN	-0.754	0.694	0.572	-0.668	0.551	0.529	-0.663	0.458	0.537	-0.685	0.304	0.577	-0.67	0.099	0.503	-0.557	0.055	0.56	NaN	NaN	NaN	-0.818	0.869	0.148	-0.846	0.69	0.124	-0.847	0.545	0.192	-0.883	0.442	0.194	-0.926	0.285	0.152	-0.937	0.091	0.248
473	2.365	-0.924	0.962	0.34	NaN	NaN	NaN	NaN	NaN	NaN	-0.752	0.692	0.571	-0.665	0.55	0.527	-0.659	0.458	0.536	-0.679	0.303	0.576	-0.658	0.098	0.503	-0.546	0.056	0.561	NaN	NaN	NaN	-0.816	0.869	0.148	-0.845	0.691	0.124	-0.846	0.545	0.192	-0.883	0.442	0.194	-0.926	0.285	0.152	-0.937	0.091	0.248
474	2.37	-0.92	0.962	0.341	NaN	NaN	NaN	NaN	NaN	NaN	-0.75	0.691	0.57	-0.663	0.549	0.526	-0.654	0.457	0.535	-0.672	0.302	0.576	-0.647	0.097	0.503	-0.535	0.058	0.561	NaN	NaN	NaN	-0.813	0.869	0.148	-0.844	0.691	0.125	-0.845	0.545	0.193	-0.882	0.442	0.194	-0.926	0.285	0.152	-0.937	0.091	0.248
475	2.375	-0.917	0.962	0.341	NaN	NaN	NaN	NaN	NaN	NaN	-0.747	0.691	0.569	-0.66	0.548	0.525	-0.651	0.456	0.534	-0.666	0.301	0.576	-0.637	0.096	0.503	-0.524	0.059	0.562	NaN	NaN	NaN	-0.81	0.869	0.148	-0.843	0.691	0.125	-0.844	0.545	0.193	-0.882	0.442	0.195	-0.925	0.286	0.153	-0.937	0.091	0.248
476	2.38	-0.914	0.961	0.341	NaN	NaN	NaN	NaN	NaN	NaN	-0.745	0.69	0.569	-0.658	0.548	0.524	-0.647	0.455	0.533	-0.659	0.3	0.575	-0.626	0.095	0.503	-0.513	0.061	0.563	NaN	NaN	NaN	-0.808	0.869	0.148	-0.841	0.691	0.125	-0.843	0.545	0.193	-0.881	0.442	0.195	-0.925	0.286	0.153	-0.936	0.091	0.248
477	2.385	-0.91	0.961	0.342	NaN	NaN	NaN	NaN	NaN	NaN	-0.742	0.689	0.568	-0.655	0.547	0.523	-0.643	0.455	0.533	-0.653	0.299	0.575	-0.617	0.095	0.503	-0.502	0.063	0.563	NaN	NaN	NaN	-0.805	0.869	0.149	-0.839	0.69	0.125	-0.842	0.546	0.193	-0.88	0.442	0.195	-0.925	0.286	0.153	-0.936	0.091	0.248
478	2.39	-0.907	0.961	0.342	NaN	NaN	NaN	NaN	NaN	NaN	-0.74	0.689	0.568	-0.652	0.546	0.522	-0.639	0.454	0.532	-0.646	0.298	0.574	-0.607	0.094	0.504	-0.492	0.064	0.563	NaN	NaN	NaN	-0.802	0.868	0.149	-0.837	0.69	0.125	-0.841	0.546	0.193	-0.879	0.442	0.196	-0.924	0.287	0.153	-0.936	0.091	0.248
479	2.395	-0.904	0.96	0.342	NaN	NaN	NaN	NaN	NaN	NaN	-0.736	0.687	0.568	-0.649	0.545	0.521	-0.635	0.453	0.531	-0.64	0.297	0.573	-0.597	0.094	0.503	-0.482	0.065	0.564	NaN	NaN	NaN	-0.8	0.868	0.149	-0.834	0.689	0.126	-0.84	0.545	0.194	-0.878	0.442	0.196	-0.924	0.287	0.153	-0.937	0.092	0.249
480	2.4	-0.901	0.96	0.342	NaN	NaN	NaN	NaN	NaN	NaN	-0.734	0.686	0.567	-0.646	0.544	0.521	-0.632	0.453	0.53	-0.634	0.296	0.573	-0.588	0.094	0.503	-0.472	0.067	0.564	NaN	NaN	NaN	-0.797	0.867	0.149	-0.833	0.689	0.126	-0.838	0.545	0.194	-0.877	0.442	0.196	-0.923	0.287	0.153	-0.938	0.094	0.249
481	2.405	-0.897	0.959	0.343	NaN	NaN	NaN	NaN	NaN	NaN	-0.73	0.685	0.567	-0.643	0.543	0.52	-0.628	0.452	0.529	-0.628	0.296	0.572	-0.579	0.094	0.503	-0.462	0.069	0.563	NaN	NaN	NaN	-0.795	0.867	0.149	-0.831	0.689	0.126	-0.837	0.545	0.194	-0.876	0.443	0.196	-0.923	0.287	0.154	-0.938	0.094	0.249
482	2.41	-0.893	0.959	0.343	NaN	NaN	NaN	NaN	NaN	NaN	-0.726	0.684	0.568	-0.641	0.543	0.52	-0.624	0.451	0.529	-0.622	0.295	0.572	-0.57	0.094	0.503	-0.453	0.07	0.563	NaN	NaN	NaN	-0.791	0.867	0.15	-0.83	0.69	0.126	-0.835	0.545	0.194	-0.875	0.443	0.196	-0.922	0.287	0.154	-0.938	0.095	0.25
483	2.415	-0.89	0.958	0.343	NaN	NaN	NaN	NaN	NaN	NaN	-0.722	0.684	0.568	-0.637	0.542	0.519	-0.62	0.451	0.528	-0.616	0.294	0.571	-0.561	0.094	0.503	-0.444	0.072	0.563	NaN	NaN	NaN	-0.789	0.866	0.15	-0.828	0.69	0.126	-0.834	0.545	0.194	-0.874	0.443	0.196	-0.921	0.287	0.154	-0.938	0.095	0.25
484	2.42	-0.886	0.958	0.344	NaN	NaN	NaN	NaN	NaN	NaN	-0.717	0.682	0.569	-0.634	0.541	0.519	-0.617	0.45	0.528	-0.61	0.293	0.571	-0.552	0.093	0.502	-0.434	0.073	0.563	NaN	NaN	NaN	-0.785	0.866	0.15	-0.826	0.69	0.126	-0.832	0.545	0.194	-0.873	0.443	0.197	-0.921	0.288	0.154	-0.938	0.095	0.25
485	2.425	-0.883	0.958	0.344	NaN	NaN	NaN	NaN	NaN	NaN	-0.712	0.681	0.571	-0.631	0.54	0.518	-0.614	0.449	0.527	-0.605	0.292	0.57	-0.544	0.093	0.501	-0.425	0.074	0.562	NaN	NaN	NaN	-0.782	0.865	0.151	-0.824	0.689	0.127	-0.831	0.545	0.195	-0.871	0.443	0.197	-0.92	0.288	0.154	-0.937	0.095	0.25
486	2.43	-0.879	0.957	0.344	NaN	NaN	NaN	NaN	NaN	NaN	-0.709	0.68	0.57	-0.628	0.539	0.518	-0.61	0.448	0.526	-0.599	0.291	0.569	-0.535	0.094	0.501	-0.417	0.075	0.561	NaN	NaN	NaN	-0.779	0.865	0.151	-0.821	0.689	0.127	-0.829	0.544	0.195	-0.87	0.443	0.197	-0.919	0.288	0.154	-0.936	0.094	0.25
487	2.435	-0.876	0.957	0.345	NaN	NaN	NaN	NaN	NaN	NaN	-0.704	0.679	0.572	-0.625	0.539	0.518	-0.606	0.447	0.525	-0.594	0.29	0.569	-0.527	0.094	0.5	-0.409	0.076	0.561	NaN	NaN	NaN	-0.776	0.864	0.151	-0.819	0.689	0.127	-0.827	0.544	0.195	-0.868	0.443	0.197	-0.919	0.288	0.155	-0.936	0.094	0.25
488	2.44	-0.872	0.956	0.345	NaN	NaN	NaN	NaN	NaN	NaN	-0.7	0.678	0.573	-0.621	0.537	0.518	-0.602	0.446	0.525	-0.589	0.29	0.568	-0.52	0.093	0.5	-0.401	0.077	0.56	NaN	NaN	NaN	-0.773	0.864	0.152	-0.818	0.69	0.127	-0.825	0.544	0.195	-0.867	0.443	0.197	-0.918	0.288	0.155	-0.936	0.094	0.25
489	2.445	-0.868	0.956	0.346	NaN	NaN	NaN	NaN	NaN	NaN	-0.696	0.678	0.572	-0.617	0.536	0.517	-0.598	0.445	0.524	-0.583	0.289	0.568	-0.512	0.093	0.5	-0.393	0.078	0.559	NaN	NaN	NaN	-0.77	0.863	0.152	-0.816	0.69	0.127	-0.823	0.544	0.195	-0.865	0.443	0.198	-0.917	0.289	0.155	-0.936	0.094	0.25
490	2.45	-0.864	0.955	0.346	NaN	NaN	NaN	NaN	NaN	NaN	-0.694	0.679	0.571	-0.614	0.536	0.517	-0.595	0.444	0.524	-0.578	0.288	0.567	-0.505	0.093	0.499	-0.385	0.079	0.559	NaN	NaN	NaN	-0.767	0.863	0.152	-0.814	0.69	0.128	-0.821	0.544	0.196	-0.864	0.443	0.198	-0.916	0.289	0.155	-0.935	0.094	0.25
491	2.455	-0.86	0.955	0.347	NaN	NaN	NaN	NaN	NaN	NaN	-0.691	0.678	0.57	-0.611	0.535	0.517	-0.591	0.444	0.524	-0.573	0.288	0.566	-0.498	0.093	0.498	-0.379	0.08	0.558	NaN	NaN	NaN	-0.764	0.862	0.152	-0.81	0.688	0.128	-0.819	0.544	0.196	-0.862	0.443	0.198	-0.915	0.289	0.155	-0.935	0.094	0.25
492	2.46	-0.857	0.954	0.347	NaN	NaN	NaN	NaN	NaN	NaN	-0.687	0.678	0.571	-0.607	0.535	0.516	-0.587	0.443	0.523	-0.568	0.287	0.566	-0.491	0.093	0.498	-0.371	0.08	0.557	NaN	NaN	NaN	-0.76	0.862	0.153	-0.807	0.688	0.128	-0.817	0.543	0.196	-0.86	0.443	0.198	-0.914	0.289	0.155	-0.935	0.094	0.25
493	2.465	-0.852	0.954	0.348	NaN	NaN	NaN	NaN	NaN	NaN	-0.683	0.677	0.571	-0.604	0.534	0.516	-0.583	0.442	0.522	-0.562	0.287	0.566	-0.484	0.093	0.498	-0.365	0.081	0.556	NaN	NaN	NaN	-0.758	0.862	0.153	-0.805	0.688	0.129	-0.815	0.543	0.196	-0.859	0.443	0.198	-0.913	0.289	0.155	-0.935	0.095	0.25
494	2.47	-0.848	0.953	0.348	NaN	NaN	NaN	NaN	NaN	NaN	-0.679	0.676	0.571	-0.6	0.532	0.515	-0.579	0.442	0.522	-0.557	0.286	0.565	-0.478	0.093	0.497	-0.358	0.082	0.556	NaN	NaN	NaN	-0.755	0.861	0.153	-0.803	0.688	0.129	-0.813	0.543	0.196	-0.857	0.443	0.199	-0.912	0.289	0.156	-0.935	0.095	0.25
495	2.475	-0.845	0.953	0.349	NaN	NaN	NaN	NaN	NaN	NaN	-0.674	0.675	0.572	-0.596	0.532	0.515	-0.576	0.441	0.521	-0.553	0.285	0.565	-0.472	0.093	0.497	-0.352	0.082	0.555	NaN	NaN	NaN	-0.751	0.861	0.153	-0.8	0.687	0.129	-0.811	0.543	0.196	-0.855	0.443	0.199	-0.91	0.289	0.156	-0.934	0.095	0.25
496	2.48	-0.841	0.952	0.35	NaN	NaN	NaN	NaN	NaN	NaN	-0.668	0.673	0.573	-0.593	0.531	0.514	-0.572	0.441	0.521	-0.548	0.285	0.565	-0.467	0.093	0.497	-0.346	0.082	0.554	NaN	NaN	NaN	-0.748	0.86	0.154	-0.797	0.686	0.129	-0.808	0.543	0.197	-0.853	0.443	0.2	-0.909	0.289	0.156	-0.934	0.095	0.25
497	2.485	-0.837	0.952	0.35	NaN	NaN	NaN	NaN	NaN	NaN	-0.665	0.673	0.572	-0.589	0.531	0.514	-0.568	0.44	0.521	-0.543	0.285	0.564	-0.461	0.092	0.496	-0.34	0.083	0.552	NaN	NaN	NaN	-0.744	0.859	0.155	-0.794	0.686	0.13	-0.806	0.542	0.197	-0.851	0.442	0.2	-0.908	0.29	0.156	-0.934	0.096	0.25
498	2.49	-0.833	0.951	0.351	NaN	NaN	NaN	NaN	NaN	NaN	-0.662	0.673	0.572	-0.585	0.53	0.514	-0.564	0.439	0.521	-0.538	0.284	0.564	-0.457	0.092	0.496	-0.335	0.083	0.551	NaN	NaN	NaN	-0.74	0.859	0.155	-0.792	0.687	0.13	-0.804	0.542	0.197	-0.85	0.442	0.2	-0.907	0.29	0.156	-0.934	0.096	0.25
499	2.495	-0.829	0.951	0.352	NaN	NaN	NaN	-0.743	0.896	0.532	-0.658	0.672	0.572	-0.581	0.528	0.514	-0.56	0.439	0.52	-0.533	0.284	0.564	-0.452	0.092	0.495	-0.33	0.083	0.55	NaN	NaN	NaN	-0.737	0.858	0.156	-0.79	0.687	0.131	-0.802	0.542	0.198	-0.848	0.443	0.2	-0.906	0.29	0.156	-0.933	0.096	0.25
500	2.5	-0.825	0.951	0.353	NaN	NaN	NaN	-0.737	0.895	0.532	-0.654	0.672	0.572	-0.577	0.528	0.514	-0.556	0.438	0.52	-0.528	0.283	0.564	-0.447	0.091	0.495	-0.325	0.083	0.549	NaN	NaN	NaN	-0.734	0.858	0.156	-0.787	0.686	0.131	-0.799	0.542	0.198	-0.846	0.443	0.201	-0.905	0.291	0.156	-0.933	0.097	0.25
501	2.505	-0.82	0.95	0.353	NaN	NaN	NaN	-0.733	0.894	0.533	-0.65	0.671	0.572	-0.574	0.527	0.513	-0.552	0.437	0.519	-0.524	0.282	0.564	-0.444	0.09	0.494	-0.32	0.082	0.547	NaN	NaN	NaN	-0.73	0.857	0.157	-0.783	0.685	0.132	-0.797	0.541	0.199	-0.844	0.443	0.201	-0.904	0.291	0.156	-0.933	0.097	0.25
502	2.51	-0.816	0.95	0.354	NaN	NaN	NaN	-0.728	0.893	0.533	-0.646	0.671	0.572	-0.57	0.526	0.513	-0.547	0.436	0.519	-0.519	0.282	0.564	-0.44	0.09	0.494	-0.316	0.082	0.545	NaN	NaN	NaN	-0.727	0.857	0.157	-0.781	0.686	0.132	-0.795	0.541	0.199	-0.842	0.443	0.201	-0.902	0.292	0.157	-0.933	0.098	0.25
503	2.515	-0.812	0.949	0.355	NaN	NaN	NaN	-0.723	0.893	0.533	-0.641	0.67	0.572	-0.566	0.525	0.513	-0.543	0.435	0.519	-0.515	0.281	0.564	-0.437	0.089	0.493	-0.313	0.081	0.544	NaN	NaN	NaN	-0.723	0.857	0.158	-0.779	0.686	0.133	-0.792	0.541	0.2	-0.84	0.443	0.202	-0.901	0.292	0.157	-0.934	0.1	0.251
504	2.52	-0.808	0.949	0.355	NaN	NaN	NaN	-0.719	0.892	0.534	-0.637	0.669	0.572	-0.562	0.525	0.513	-0.539	0.434	0.518	-0.51	0.281	0.564	-0.434	0.088	0.492	-0.31	0.079	0.542	NaN	NaN	NaN	-0.719	0.856	0.158	-0.776	0.686	0.134	-0.79	0.541	0.2	-0.838	0.443	0.202	-0.9	0.293	0.158	-0.934	0.101	0.251
505	2.525	-0.804	0.948	0.356	NaN	NaN	NaN	-0.714	0.891	0.534	-0.632	0.668	0.572	-0.558	0.524	0.513	-0.535	0.434	0.518	-0.506	0.28	0.563	-0.431	0.087	0.492	-0.307	0.077	0.54	NaN	NaN	NaN	-0.716	0.855	0.159	-0.773	0.685	0.134	-0.788	0.541	0.2	-0.836	0.443	0.202	-0.899	0.293	0.158	-0.933	0.101	0.251
506	2.53	-0.8	0.948	0.357	NaN	NaN	NaN	-0.71	0.891	0.535	-0.627	0.668	0.573	-0.554	0.523	0.513	-0.531	0.433	0.518	-0.502	0.279	0.563	-0.429	0.086	0.491	-0.305	0.075	0.538	NaN	NaN	NaN	-0.712	0.855	0.16	-0.77	0.685	0.135	-0.785	0.541	0.201	-0.834	0.443	0.203	-0.898	0.294	0.158	-0.933	0.102	0.251
507	2.535	-0.796	0.947	0.358	NaN	NaN	NaN	-0.706	0.89	0.536	-0.621	0.666	0.574	-0.55	0.522	0.513	-0.527	0.432	0.518	-0.498	0.278	0.563	-0.428	0.085	0.49	-0.304	0.072	0.536	NaN	NaN	NaN	-0.709	0.855	0.16	-0.768	0.685	0.136	-0.783	0.541	0.201	-0.832	0.443	0.203	-0.897	0.295	0.159	-0.933	0.103	0.251
508	2.54	-0.792	0.947	0.358	NaN	NaN	NaN	-0.701	0.889	0.536	-0.615	0.665	0.575	-0.546	0.522	0.513	-0.523	0.432	0.518	-0.495	0.278	0.563	-0.427	0.083	0.49	-0.302	0.069	0.534	NaN	NaN	NaN	-0.706	0.855	0.161	-0.766	0.686	0.136	-0.781	0.541	0.201	-0.83	0.443	0.203	-0.896	0.296	0.159	-0.933	0.103	0.251
509	2.545	-0.788	0.946	0.359	NaN	NaN	NaN	-0.697	0.889	0.537	-0.612	0.666	0.574	-0.541	0.521	0.512	-0.519	0.431	0.517	-0.492	0.276	0.563	-0.426	0.082	0.489	-0.3	0.066	0.533	NaN	NaN	NaN	-0.702	0.854	0.162	-0.763	0.686	0.137	-0.778	0.541	0.202	-0.828	0.444	0.204	-0.895	0.297	0.159	-0.932	0.103	0.25
510	2.55	-0.784	0.946	0.36	NaN	NaN	NaN	-0.692	0.888	0.537	-0.608	0.665	0.574	-0.537	0.52	0.512	-0.515	0.43	0.517	-0.489	0.276	0.562	-0.425	0.081	0.489	-0.298	0.064	0.532	NaN	NaN	NaN	-0.698	0.853	0.163	-0.76	0.685	0.137	-0.775	0.541	0.202	-0.826	0.444	0.204	-0.894	0.297	0.159	-0.931	0.103	0.25
511	2.555	-0.779	0.945	0.361	NaN	NaN	NaN	-0.687	0.888	0.538	-0.603	0.665	0.574	-0.532	0.52	0.513	-0.512	0.429	0.518	-0.486	0.275	0.562	-0.423	0.08	0.489	-0.296	0.061	0.531	NaN	NaN	NaN	-0.694	0.853	0.163	-0.756	0.685	0.138	-0.773	0.541	0.203	-0.824	0.444	0.205	-0.892	0.297	0.16	-0.931	0.104	0.25
512	2.56	-0.774	0.945	0.362	NaN	NaN	NaN	-0.683	0.887	0.538	-0.597	0.665	0.575	-0.528	0.52	0.513	-0.508	0.429	0.518	-0.483	0.274	0.561	-0.42	0.08	0.489	-0.294	0.059	0.53	NaN	NaN	NaN	-0.691	0.853	0.164	-0.754	0.685	0.138	-0.771	0.542	0.203	-0.821	0.444	0.205	-0.891	0.298	0.16	-0.93	0.105	0.25
513	2.565	-0.77	0.944	0.363	NaN	NaN	NaN	-0.678	0.887	0.539	-0.591	0.665	0.577	-0.523	0.52	0.513	-0.505	0.428	0.518	-0.48	0.273	0.561	-0.418	0.08	0.488	-0.293	0.055	0.53	NaN	NaN	NaN	-0.688	0.853	0.165	-0.751	0.686	0.139	-0.769	0.542	0.203	-0.819	0.445	0.205	-0.89	0.3	0.16	-0.93	0.107	0.251
514	2.57	-0.766	0.944	0.364	NaN	NaN	NaN	-0.673	0.887	0.539	-0.587	0.665	0.576	-0.519	0.519	0.513	-0.501	0.428	0.518	-0.477	0.273	0.56	-0.415	0.079	0.489	-0.292	0.052	0.53	NaN	NaN	NaN	-0.683	0.852	0.166	-0.748	0.686	0.14	-0.765	0.542	0.203	-0.816	0.445	0.206	-0.888	0.3	0.16	-0.93	0.107	0.251
515	2.575	-0.762	0.944	0.365	NaN	NaN	NaN	-0.668	0.887	0.54	-0.582	0.666	0.576	-0.515	0.519	0.514	-0.498	0.428	0.519	-0.473	0.273	0.561	-0.413	0.078	0.489	-0.29	0.048	0.531	NaN	NaN	NaN	-0.679	0.852	0.167	-0.745	0.687	0.14	-0.764	0.542	0.203	-0.814	0.446	0.206	-0.887	0.301	0.161	-0.928	0.107	0.25
516	2.58	-0.758	0.944	0.365	NaN	NaN	NaN	-0.663	0.887	0.541	-0.577	0.666	0.577	-0.511	0.519	0.514	-0.493	0.427	0.519	-0.47	0.273	0.561	-0.413	0.078	0.489	-0.29	0.045	0.531	NaN	NaN	NaN	-0.676	0.852	0.167	-0.742	0.687	0.141	-0.761	0.543	0.203	-0.811	0.446	0.206	-0.885	0.302	0.161	-0.928	0.108	0.25
517	2.585	-0.753	0.944	0.366	NaN	NaN	NaN	-0.65	0.88	0.542	-0.572	0.666	0.577	-0.508	0.519	0.515	-0.49	0.427	0.519	-0.467	0.274	0.562	-0.412	0.077	0.489	-0.289	0.042	0.532	NaN	NaN	NaN	-0.673	0.852	0.168	-0.739	0.687	0.142	-0.757	0.543	0.204	-0.808	0.446	0.206	-0.883	0.304	0.161	-0.927	0.11	0.25
518	2.59	-0.749	0.944	0.367	NaN	NaN	NaN	-0.623	0.866	0.545	-0.568	0.666	0.577	-0.504	0.519	0.515	-0.487	0.428	0.52	-0.463	0.274	0.563	-0.41	0.077	0.49	-0.289	0.039	0.533	NaN	NaN	NaN	-0.669	0.852	0.169	-0.736	0.687	0.143	-0.753	0.543	0.205	-0.805	0.447	0.207	-0.881	0.304	0.162	-0.926	0.11	0.25
519	2.595	-0.744	0.943	0.368	NaN	NaN	NaN	-0.613	0.862	0.546	-0.564	0.667	0.577	-0.5	0.519	0.516	-0.483	0.428	0.521	-0.459	0.274	0.564	-0.409	0.077	0.49	-0.288	0.037	0.533	NaN	NaN	NaN	-0.665	0.851	0.17	-0.732	0.687	0.143	-0.75	0.543	0.204	-0.801	0.447	0.207	-0.879	0.305	0.162	-0.925	0.111	0.249
520	2.6	-0.74	0.943	0.369	NaN	NaN	NaN	-0.616	0.868	0.546	-0.559	0.667	0.578	-0.495	0.519	0.517	-0.478	0.428	0.521	-0.456	0.274	0.565	-0.408	0.076	0.49	-0.287	0.035	0.533	NaN	NaN	NaN	-0.661	0.852	0.171	-0.729	0.688	0.144	-0.747	0.543	0.204	-0.798	0.447	0.207	-0.876	0.306	0.161	-0.924	0.112	0.249
521	2.605	-0.736	0.944	0.37	NaN	NaN	NaN	-0.633	0.883	0.545	-0.555	0.667	0.579	-0.491	0.519	0.517	-0.474	0.428	0.522	-0.453	0.273	0.565	-0.407	0.076	0.491	-0.287	0.034	0.533	NaN	NaN	NaN	-0.657	0.852	0.171	-0.725	0.688	0.145	-0.743	0.544	0.204	-0.795	0.448	0.207	-0.874	0.307	0.161	-0.923	0.114	0.249
522	2.61	-0.732	0.944	0.37	NaN	NaN	NaN	-0.634	0.887	0.545	-0.551	0.668	0.58	-0.486	0.52	0.518	-0.471	0.428	0.523	-0.45	0.273	0.566	-0.407	0.076	0.491	-0.286	0.034	0.533	NaN	NaN	NaN	-0.653	0.852	0.172	-0.721	0.688	0.146	-0.738	0.544	0.205	-0.791	0.448	0.207	-0.871	0.308	0.161	-0.923	0.117	0.25
523	2.615	-0.728	0.945	0.371	NaN	NaN	NaN	-0.631	0.888	0.545	-0.546	0.668	0.581	-0.482	0.52	0.519	-0.467	0.428	0.523	-0.447	0.273	0.566	-0.407	0.076	0.491	-0.286	0.034	0.532	NaN	NaN	NaN	-0.649	0.851	0.173	-0.717	0.689	0.146	-0.734	0.544	0.205	-0.787	0.448	0.207	-0.869	0.31	0.161	-0.922	0.119	0.25
524	2.62	-0.724	0.945	0.372	NaN	NaN	NaN	-0.617	0.883	0.547	-0.543	0.668	0.581	-0.477	0.521	0.519	-0.464	0.429	0.524	-0.444	0.273	0.566	-0.406	0.076	0.49	-0.285	0.034	0.532	NaN	NaN	NaN	-0.645	0.852	0.174	-0.713	0.689	0.147	-0.73	0.544	0.205	-0.783	0.449	0.207	-0.866	0.311	0.161	-0.921	0.121	0.25
525	2.625	-0.719	0.945	0.373	NaN	NaN	NaN	-0.601	0.875	0.549	-0.539	0.669	0.582	-0.473	0.522	0.519	-0.46	0.43	0.524	-0.442	0.274	0.567	-0.405	0.076	0.49	-0.285	0.034	0.532	NaN	NaN	NaN	-0.641	0.852	0.175	-0.709	0.689	0.148	-0.725	0.544	0.205	-0.778	0.449	0.207	-0.862	0.312	0.161	-0.92	0.123	0.25
526	2.63	-0.715	0.946	0.374	NaN	NaN	NaN	-0.613	0.887	0.548	-0.535	0.67	0.582	-0.468	0.523	0.52	-0.455	0.43	0.524	-0.439	0.274	0.567	-0.404	0.076	0.49	-0.285	0.034	0.532	NaN	NaN	NaN	-0.637	0.852	0.176	-0.704	0.689	0.148	-0.72	0.544	0.205	-0.773	0.45	0.206	-0.859	0.313	0.161	-0.918	0.125	0.249
527	2.635	-0.711	0.947	0.375	NaN	NaN	NaN	-0.613	0.89	0.549	-0.531	0.671	0.583	-0.465	0.524	0.52	-0.451	0.431	0.524	-0.436	0.275	0.568	-0.403	0.076	0.49	-0.285	0.033	0.532	NaN	NaN	NaN	-0.632	0.853	0.177	-0.7	0.689	0.149	-0.715	0.544	0.205	-0.769	0.45	0.206	-0.855	0.314	0.16	-0.916	0.127	0.249
528	2.64	-0.707	0.947	0.376	NaN	NaN	NaN	-0.611	0.892	0.55	-0.527	0.671	0.583	-0.461	0.524	0.519	-0.446	0.432	0.524	-0.433	0.275	0.568	-0.403	0.076	0.49	-0.285	0.033	0.532	NaN	NaN	NaN	-0.628	0.853	0.177	-0.695	0.689	0.148	-0.709	0.545	0.205	-0.763	0.451	0.205	-0.852	0.316	0.16	-0.914	0.128	0.248
529	2.645	-0.703	0.948	0.376	NaN	NaN	NaN	-0.607	0.893	0.551	-0.523	0.672	0.584	-0.457	0.524	0.519	-0.443	0.432	0.524	-0.43	0.275	0.568	-0.403	0.076	0.49	-0.285	0.033	0.532	NaN	NaN	NaN	-0.624	0.853	0.178	-0.689	0.689	0.149	-0.704	0.545	0.205	-0.758	0.451	0.205	-0.848	0.318	0.16	-0.912	0.13	0.247
530	2.65	-0.699	0.949	0.377	NaN	NaN	NaN	-0.593	0.887	0.552	-0.518	0.673	0.584	-0.454	0.525	0.519	-0.439	0.432	0.524	-0.428	0.275	0.569	-0.402	0.076	0.49	-0.285	0.033	0.532	NaN	NaN	NaN	-0.62	0.854	0.179	-0.685	0.69	0.149	-0.698	0.545	0.204	-0.752	0.451	0.204	-0.845	0.32	0.159	-0.91	0.131	0.247
531	2.655	-0.695	0.95	0.378	NaN	NaN	NaN	-0.567	0.874	0.555	-0.515	0.673	0.585	-0.45	0.526	0.52	-0.436	0.432	0.524	-0.426	0.276	0.569	-0.402	0.076	0.49	-0.285	0.033	0.532	NaN	NaN	NaN	-0.616	0.855	0.179	-0.679	0.69	0.15	-0.692	0.545	0.204	-0.747	0.452	0.203	-0.841	0.322	0.159	-0.908	0.134	0.246
532	2.66	-0.691	0.951	0.379	NaN	NaN	NaN	-0.557	0.871	0.556	-0.51	0.674	0.585	-0.447	0.525	0.52	-0.433	0.433	0.525	-0.424	0.276	0.569	-0.402	0.076	0.49	-0.284	0.033	0.532	NaN	NaN	NaN	-0.612	0.856	0.18	-0.674	0.691	0.15	-0.686	0.545	0.203	-0.741	0.452	0.202	-0.837	0.324	0.158	-0.907	0.138	0.246
533	2.665	-0.687	0.952	0.379	NaN	NaN	NaN	-0.551	0.87	0.557	-0.506	0.674	0.586	-0.444	0.525	0.52	-0.43	0.433	0.525	-0.422	0.276	0.57	-0.402	0.076	0.49	-0.284	0.033	0.532	NaN	NaN	NaN	-0.607	0.857	0.181	-0.668	0.691	0.15	-0.679	0.546	0.202	-0.735	0.453	0.2	-0.832	0.326	0.157	-0.904	0.141	0.246
534	2.67	-0.683	0.953	0.38	NaN	NaN	NaN	-0.547	0.871	0.558	-0.501	0.674	0.588	-0.441	0.525	0.521	-0.428	0.433	0.525	-0.421	0.276	0.57	-0.402	0.076	0.489	-0.284	0.032	0.532	NaN	NaN	NaN	-0.603	0.857	0.182	-0.662	0.691	0.15	-0.673	0.546	0.202	-0.728	0.454	0.199	-0.827	0.328	0.156	-0.901	0.144	0.244
535	2.675	-0.679	0.954	0.382	NaN	NaN	NaN	-0.543	0.871	0.559	-0.499	0.675	0.587	-0.438	0.525	0.522	-0.426	0.433	0.526	-0.42	0.276	0.57	-0.402	0.076	0.49	-0.284	0.032	0.532	NaN	NaN	NaN	-0.599	0.859	0.183	-0.657	0.692	0.15	-0.666	0.546	0.201	-0.721	0.454	0.198	-0.822	0.33	0.155	-0.898	0.146	0.243
536	2.68	-0.675	0.955	0.383	NaN	NaN	NaN	-0.538	0.872	0.56	-0.496	0.676	0.587	-0.435	0.526	0.523	-0.424	0.433	0.526	-0.419	0.276	0.57	-0.401	0.076	0.49	-0.284	0.032	0.532	NaN	NaN	NaN	-0.595	0.86	0.183	-0.651	0.692	0.15	-0.658	0.546	0.2	-0.714	0.455	0.196	-0.817	0.332	0.154	-0.895	0.15	0.242
537	2.685	-0.671	0.957	0.384	NaN	NaN	NaN	-0.533	0.872	0.561	-0.493	0.676	0.588	-0.432	0.526	0.523	-0.423	0.433	0.527	-0.419	0.276	0.57	-0.401	0.075	0.49	-0.283	0.032	0.532	NaN	NaN	NaN	-0.59	0.861	0.184	-0.645	0.692	0.15	-0.651	0.547	0.198	-0.706	0.456	0.195	-0.812	0.335	0.153	-0.892	0.154	0.242
538	2.69	-0.668	0.958	0.385	NaN	NaN	NaN	-0.528	0.873	0.561	-0.49	0.677	0.589	-0.43	0.527	0.524	-0.422	0.433	0.528	-0.419	0.276	0.57	-0.4	0.075	0.489	-0.283	0.032	0.532	NaN	NaN	NaN	-0.585	0.861	0.185	-0.639	0.693	0.149	-0.644	0.547	0.197	-0.699	0.457	0.193	-0.806	0.337	0.152	-0.888	0.157	0.24
539	2.695	-0.664	0.959	0.387	NaN	NaN	NaN	-0.524	0.874	0.562	-0.487	0.677	0.589	-0.427	0.528	0.525	-0.42	0.433	0.528	-0.419	0.276	0.57	-0.4	0.074	0.489	-0.283	0.032	0.532	NaN	NaN	NaN	-0.581	0.862	0.186	-0.633	0.693	0.149	-0.636	0.547	0.195	-0.691	0.457	0.191	-0.8	0.34	0.15	-0.884	0.161	0.239
540	2.7	-0.66	0.96	0.388	NaN	NaN	NaN	-0.52	0.875	0.563	-0.483	0.678	0.59	-0.425	0.528	0.526	-0.418	0.433	0.529	-0.418	0.276	0.57	-0.4	0.074	0.489	-0.283	0.032	0.532	NaN	NaN	NaN	-0.577	0.863	0.187	-0.627	0.694	0.149	-0.628	0.546	0.194	-0.682	0.458	0.189	-0.792	0.341	0.149	-0.879	0.164	0.238
541	2.705	-0.656	0.961	0.39	NaN	NaN	NaN	-0.516	0.876	0.564	-0.48	0.678	0.591	-0.422	0.528	0.527	-0.417	0.432	0.53	-0.418	0.276	0.57	-0.4	0.074	0.489	-0.283	0.032	0.532	NaN	NaN	NaN	-0.573	0.864	0.187	-0.62	0.694	0.149	-0.62	0.546	0.192	-0.673	0.458	0.187	-0.785	0.343	0.147	-0.875	0.168	0.236
542	2.71	-0.652	0.963	0.391	NaN	NaN	NaN	-0.512	0.876	0.565	-0.477	0.679	0.592	-0.42	0.528	0.527	-0.415	0.432	0.53	-0.417	0.275	0.571	-0.4	0.074	0.489	-0.283	0.031	0.532	NaN	NaN	NaN	-0.568	0.864	0.188	-0.614	0.694	0.148	-0.612	0.546	0.191	-0.665	0.458	0.185	-0.777	0.345	0.146	-0.87	0.171	0.235
543	2.715	-0.649	0.964	0.393	NaN	NaN	NaN	-0.508	0.877	0.566	-0.473	0.679	0.592	-0.417	0.528	0.526	-0.414	0.433	0.531	-0.415	0.275	0.571	-0.4	0.074	0.489	-0.283	0.031	0.532	NaN	NaN	NaN	-0.565	0.864	0.189	-0.608	0.694	0.147	-0.604	0.546	0.189	-0.655	0.458	0.183	-0.768	0.346	0.144	-0.864	0.175	0.234
544	2.72	-0.645	0.965	0.395	NaN	NaN	NaN	-0.503	0.877	0.567	-0.469	0.68	0.593	-0.415	0.527	0.527	-0.412	0.433	0.531	-0.413	0.275	0.572	-0.4	0.074	0.489	-0.283	0.031	0.532	NaN	NaN	NaN	-0.561	0.865	0.19	-0.602	0.693	0.146	-0.595	0.546	0.187	-0.645	0.458	0.181	-0.76	0.348	0.142	-0.858	0.178	0.233
545	2.725	-0.641	0.966	0.396	NaN	NaN	NaN	-0.499	0.878	0.568	-0.465	0.68	0.594	-0.413	0.527	0.527	-0.41	0.433	0.531	-0.412	0.275	0.572	-0.4	0.074	0.49	-0.283	0.031	0.532	NaN	NaN	NaN	-0.557	0.865	0.19	-0.595	0.693	0.146	-0.586	0.545	0.186	-0.635	0.458	0.179	-0.75	0.348	0.14	-0.853	0.182	0.232
546	2.73	-0.637	0.967	0.398	NaN	NaN	NaN	-0.494	0.879	0.568	-0.461	0.681	0.595	-0.411	0.527	0.528	-0.408	0.433	0.531	-0.41	0.275	0.573	-0.4	0.074	0.49	-0.283	0.031	0.533	NaN	NaN	NaN	-0.553	0.865	0.191	-0.589	0.693	0.145	-0.577	0.545	0.184	-0.626	0.457	0.177	-0.741	0.35	0.138	-0.847	0.186	0.231
547	2.735	-0.633	0.968	0.4	NaN	NaN	NaN	-0.489	0.879	0.569	-0.457	0.682	0.595	-0.408	0.527	0.528	-0.405	0.432	0.532	-0.408	0.275	0.573	-0.4	0.074	0.49	-0.283	0.031	0.533	NaN	NaN	NaN	-0.55	0.865	0.192	-0.582	0.693	0.144	-0.569	0.544	0.182	-0.616	0.457	0.175	-0.731	0.35	0.137	-0.84	0.189	0.23
548	2.74	-0.629	0.968	0.401	NaN	NaN	NaN	-0.484	0.88	0.57	-0.454	0.682	0.596	-0.407	0.527	0.529	-0.403	0.432	0.532	-0.406	0.275	0.574	-0.4	0.074	0.49	-0.283	0.031	0.533	NaN	NaN	NaN	-0.546	0.865	0.192	-0.575	0.692	0.143	-0.56	0.544	0.18	-0.607	0.457	0.173	-0.722	0.351	0.135	-0.834	0.193	0.229
549	2.745	-0.625	0.969	0.403	NaN	NaN	NaN	-0.48	0.88	0.571	-0.45	0.683	0.597	-0.405	0.528	0.53	-0.401	0.432	0.533	-0.405	0.275	0.575	-0.4	0.074	0.49	-0.283	0.031	0.533	NaN	NaN	NaN	-0.542	0.865	0.194	-0.569	0.693	0.142	-0.552	0.544	0.179	-0.597	0.456	0.171	-0.713	0.352	0.133	-0.827	0.196	0.228
550	2.75	-0.621	0.969	0.404	NaN	NaN	NaN	-0.475	0.881	0.572	-0.446	0.683	0.597	-0.402	0.527	0.531	-0.4	0.432	0.533	-0.403	0.274	0.575	-0.4	0.074	0.49	-0.283	0.031	0.533	NaN	NaN	NaN	-0.538	0.865	0.194	-0.562	0.693	0.142	-0.543	0.544	0.178	-0.587	0.456	0.17	-0.704	0.353	0.132	-0.821	0.2	0.227
551	2.755	-0.617	0.97	0.405	NaN	NaN	NaN	-0.471	0.881	0.573	-0.443	0.683	0.597	-0.4	0.527	0.531	-0.398	0.432	0.534	-0.402	0.274	0.575	-0.4	0.074	0.49	-0.283	0.031	0.533	NaN	NaN	NaN	-0.534	0.865	0.195	-0.556	0.693	0.141	-0.535	0.544	0.176	-0.579	0.457	0.168	-0.696	0.354	0.13	-0.815	0.203	0.227
552	2.76	-0.613	0.97	0.406	NaN	NaN	NaN	-0.467	0.882	0.574	-0.439	0.684	0.598	-0.397	0.527	0.531	-0.396	0.432	0.534	-0.401	0.274	0.575	-0.399	0.074	0.49	-0.283	0.031	0.533	NaN	NaN	NaN	-0.531	0.865	0.195	-0.55	0.694	0.141	-0.527	0.544	0.175	-0.569	0.457	0.167	-0.688	0.356	0.13	-0.808	0.206	0.226
553	2.765	-0.609	0.97	0.407	NaN	NaN	NaN	-0.464	0.882	0.574	-0.435	0.684	0.599	-0.395	0.527	0.532	-0.395	0.432	0.535	-0.399	0.274	0.576	-0.399	0.074	0.49	-0.283	0.031	0.533	NaN	NaN	NaN	-0.528	0.865	0.196	-0.544	0.694	0.141	-0.519	0.545	0.174	-0.561	0.458	0.166	-0.68	0.357	0.129	-0.802	0.209	0.225
554	2.77	-0.605	0.97	0.408	NaN	NaN	NaN	-0.463	0.882	0.574	-0.432	0.684	0.6	-0.392	0.527	0.532	-0.394	0.432	0.536	-0.398	0.273	0.576	-0.399	0.074	0.49	-0.283	0.031	0.533	NaN	NaN	NaN	-0.524	0.865	0.196	-0.538	0.694	0.141	-0.512	0.546	0.174	-0.552	0.459	0.165	-0.673	0.36	0.129	-0.795	0.211	0.224
555	2.775	-0.601	0.971	0.409	NaN	NaN	NaN	-0.458	0.882	0.575	-0.428	0.684	0.6	-0.39	0.527	0.533	-0.392	0.432	0.536	-0.398	0.273	0.576	-0.399	0.074	0.49	-0.283	0.031	0.533	NaN	NaN	NaN	-0.519	0.865	0.197	-0.532	0.695	0.142	-0.504	0.547	0.173	-0.545	0.461	0.164	-0.665	0.362	0.128	-0.787	0.213	0.224
556	2.78	-0.598	0.97	0.409	NaN	NaN	NaN	-0.453	0.883	0.575	-0.425	0.684	0.601	-0.387	0.528	0.533	-0.389	0.431	0.536	-0.397	0.273	0.576	-0.399	0.074	0.49	-0.283	0.031	0.533	NaN	NaN	NaN	-0.514	0.865	0.198	-0.526	0.695	0.142	-0.498	0.548	0.173	-0.536	0.462	0.164	-0.658	0.364	0.128	-0.78	0.215	0.223
557	2.785	-0.593	0.97	0.41	NaN	NaN	NaN	-0.449	0.883	0.576	-0.421	0.684	0.601	-0.385	0.527	0.533	-0.387	0.431	0.536	-0.396	0.273	0.576	-0.399	0.074	0.49	-0.283	0.031	0.533	NaN	NaN	NaN	-0.51	0.865	0.198	-0.52	0.696	0.142	-0.491	0.549	0.173	-0.529	0.463	0.164	-0.65	0.366	0.128	-0.771	0.215	0.223
558	2.79	-0.589	0.97	0.411	NaN	NaN	NaN	-0.445	0.883	0.577	-0.418	0.684	0.601	-0.382	0.527	0.534	-0.385	0.431	0.536	-0.395	0.273	0.576	-0.399	0.074	0.49	-0.283	0.031	0.533	NaN	NaN	NaN	-0.505	0.866	0.198	-0.515	0.696	0.143	-0.484	0.55	0.173	-0.522	0.464	0.164	-0.643	0.367	0.128	-0.763	0.214	0.222
559	2.795	-0.585	0.97	0.411	NaN	NaN	NaN	-0.441	0.883	0.578	-0.415	0.684	0.602	-0.38	0.527	0.534	-0.383	0.431	0.536	-0.394	0.273	0.576	-0.399	0.074	0.489	-0.283	0.031	0.533	NaN	NaN	NaN	-0.5	0.866	0.199	-0.51	0.697	0.143	-0.477	0.551	0.173	-0.515	0.465	0.164	-0.636	0.368	0.128	-0.754	0.214	0.222
560	2.8	-0.581	0.969	0.412	NaN	NaN	NaN	-0.438	0.883	0.578	-0.413	0.684	0.601	-0.378	0.527	0.534	-0.381	0.431	0.537	-0.393	0.273	0.576	-0.399	0.074	0.489	-0.283	0.031	0.533	NaN	NaN	NaN	-0.495	0.867	0.199	-0.504	0.697	0.144	-0.47	0.552	0.173	-0.508	0.467	0.164	-0.63	0.37	0.128	-0.745	0.214	0.221
561	2.805	-0.577	0.969	0.412	NaN	NaN	NaN	-0.434	0.883	0.579	-0.41	0.684	0.602	-0.376	0.527	0.535	-0.38	0.431	0.537	-0.392	0.273	0.577	-0.399	0.074	0.489	-0.283	0.031	0.533	NaN	NaN	NaN	-0.491	0.868	0.2	-0.499	0.698	0.144	-0.464	0.553	0.173	-0.501	0.468	0.164	-0.622	0.37	0.129	-0.735	0.212	0.22
562	2.81	-0.573	0.968	0.413	NaN	NaN	NaN	-0.431	0.883	0.579	-0.408	0.684	0.603	-0.374	0.527	0.535	-0.379	0.431	0.537	-0.391	0.273	0.577	-0.399	0.074	0.489	-0.283	0.031	0.533	NaN	NaN	NaN	-0.486	0.869	0.2	-0.494	0.699	0.145	-0.457	0.554	0.173	-0.494	0.469	0.164	-0.615	0.37	0.129	-0.726	0.21	0.219
563	2.815	-0.569	0.968	0.413	NaN	NaN	NaN	-0.429	0.883	0.58	-0.405	0.684	0.603	-0.371	0.527	0.535	-0.377	0.431	0.537	-0.39	0.272	0.577	-0.399	0.074	0.489	-0.283	0.03	0.533	NaN	NaN	NaN	-0.482	0.871	0.201	-0.489	0.699	0.146	-0.451	0.555	0.173	-0.487	0.47	0.164	-0.607	0.37	0.128	-0.716	0.208	0.218
564	2.82	-0.565	0.968	0.414	NaN	NaN	NaN	-0.426	0.883	0.58	-0.402	0.684	0.604	-0.369	0.527	0.535	-0.374	0.43	0.537	-0.389	0.272	0.577	-0.399	0.074	0.489	-0.283	0.03	0.533	NaN	NaN	NaN	-0.478	0.872	0.201	-0.485	0.7	0.146	-0.445	0.556	0.173	-0.48	0.471	0.164	-0.599	0.37	0.128	-0.706	0.206	0.216
565	2.825	-0.561	0.968	0.414	NaN	NaN	NaN	-0.422	0.883	0.58	-0.4	0.684	0.604	-0.367	0.526	0.536	-0.373	0.43	0.537	-0.388	0.272	0.577	-0.399	0.074	0.489	-0.283	0.03	0.533	NaN	NaN	NaN	-0.475	0.873	0.202	-0.48	0.7	0.146	-0.439	0.557	0.173	-0.474	0.471	0.164	-0.591	0.369	0.128	-0.695	0.202	0.216
566	2.83	-0.557	0.967	0.414	NaN	NaN	NaN	-0.418	0.882	0.581	-0.397	0.684	0.604	-0.365	0.526	0.536	-0.371	0.43	0.538	-0.387	0.272	0.577	-0.399	0.074	0.489	-0.283	0.03	0.533	NaN	NaN	NaN	-0.472	0.874	0.203	-0.475	0.701	0.147	-0.433	0.558	0.173	-0.466	0.471	0.165	-0.584	0.369	0.128	-0.685	0.199	0.214
567	2.835	-0.552	0.967	0.415	NaN	NaN	NaN	-0.414	0.882	0.581	-0.395	0.684	0.605	-0.363	0.526	0.536	-0.37	0.43	0.538	-0.385	0.272	0.578	-0.398	0.074	0.489	-0.283	0.03	0.533	NaN	NaN	NaN	-0.468	0.875	0.204	-0.471	0.701	0.148	-0.427	0.559	0.174	-0.46	0.472	0.165	-0.576	0.368	0.127	-0.674	0.196	0.213
568	2.84	-0.548	0.967	0.415	NaN	NaN	NaN	-0.411	0.882	0.582	-0.392	0.685	0.605	-0.362	0.526	0.536	-0.368	0.43	0.538	-0.384	0.272	0.578	-0.398	0.074	0.489	-0.283	0.03	0.533	NaN	NaN	NaN	-0.464	0.876	0.204	-0.466	0.701	0.148	-0.421	0.56	0.174	-0.453	0.472	0.165	-0.567	0.366	0.127	-0.661	0.19	0.211
569	2.845	-0.544	0.967	0.416	NaN	NaN	NaN	-0.408	0.882	0.582	-0.39	0.684	0.605	-0.36	0.526	0.537	-0.367	0.43	0.538	-0.383	0.272	0.578	-0.398	0.074	0.489	-0.283	0.03	0.533	NaN	NaN	NaN	-0.46	0.876	0.204	-0.461	0.702	0.149	-0.415	0.56	0.174	-0.446	0.472	0.165	-0.558	0.364	0.127	-0.649	0.186	0.21
570	2.85	-0.54	0.967	0.416	NaN	NaN	NaN	-0.405	0.882	0.582	-0.387	0.685	0.605	-0.358	0.526	0.537	-0.365	0.429	0.538	-0.383	0.272	0.578	-0.398	0.075	0.489	-0.283	0.03	0.533	NaN	NaN	NaN	-0.455	0.876	0.205	-0.456	0.702	0.149	-0.41	0.561	0.175	-0.439	0.472	0.165	-0.549	0.361	0.126	-0.637	0.182	0.208
571	2.855	-0.536	0.967	0.416	NaN	NaN	NaN	-0.401	0.883	0.583	-0.384	0.685	0.606	-0.356	0.526	0.537	-0.364	0.429	0.538	-0.383	0.272	0.578	-0.398	0.075	0.49	-0.283	0.03	0.533	NaN	NaN	NaN	-0.452	0.877	0.205	-0.451	0.703	0.149	-0.404	0.562	0.175	-0.433	0.472	0.166	-0.539	0.358	0.125	-0.625	0.178	0.207
572	2.86	-0.533	0.967	0.416	NaN	NaN	NaN	-0.398	0.883	0.583	-0.381	0.684	0.606	-0.354	0.526	0.537	-0.363	0.429	0.538	-0.382	0.272	0.578	-0.398	0.075	0.49	-0.283	0.03	0.533	NaN	NaN	NaN	-0.449	0.878	0.204	-0.446	0.703	0.15	-0.398	0.562	0.175	-0.426	0.472	0.166	-0.53	0.356	0.125	-0.612	0.173	0.206
573	2.865	-0.529	0.967	0.417	NaN	NaN	NaN	-0.395	0.883	0.584	-0.379	0.685	0.606	-0.352	0.526	0.537	-0.361	0.43	0.538	-0.381	0.272	0.578	-0.398	0.075	0.49	-0.283	0.03	0.533	NaN	NaN	NaN	-0.445	0.878	0.204	-0.441	0.704	0.15	-0.392	0.563	0.175	-0.419	0.471	0.166	-0.521	0.353	0.124	-0.6	0.169	0.205
574	2.87	-0.526	0.968	0.417	NaN	NaN	NaN	-0.391	0.883	0.584	-0.376	0.685	0.606	-0.35	0.526	0.537	-0.359	0.429	0.538	-0.381	0.272	0.578	-0.398	0.075	0.49	-0.283	0.03	0.533	NaN	NaN	NaN	-0.44	0.878	0.204	-0.436	0.705	0.15	-0.386	0.563	0.176	-0.412	0.471	0.166	-0.511	0.351	0.123	-0.587	0.165	0.204
575	2.875	-0.522	0.968	0.418	NaN	NaN	NaN	-0.387	0.883	0.584	-0.373	0.685	0.606	-0.348	0.525	0.537	-0.358	0.429	0.538	-0.38	0.272	0.578	-0.398	0.075	0.49	-0.283	0.03	0.533	NaN	NaN	NaN	-0.436	0.879	0.204	-0.43	0.705	0.15	-0.381	0.564	0.176	-0.405	0.471	0.166	-0.502	0.348	0.123	-0.573	0.16	0.203
576	2.88	-0.519	0.968	0.418	NaN	NaN	NaN	-0.384	0.882	0.584	-0.371	0.685	0.607	-0.347	0.525	0.537	-0.358	0.429	0.539	-0.379	0.272	0.578	-0.397	0.075	0.49	-0.283	0.03	0.533	NaN	NaN	NaN	-0.431	0.879	0.204	-0.425	0.705	0.15	-0.375	0.564	0.176	-0.398	0.471	0.167	-0.492	0.345	0.123	-0.559	0.156	0.203
577	2.885	-0.516	0.968	0.418	NaN	NaN	NaN	-0.38	0.882	0.585	-0.368	0.685	0.607	-0.345	0.525	0.537	-0.357	0.428	0.539	-0.378	0.272	0.578	-0.397	0.075	0.49	-0.283	0.03	0.533	NaN	NaN	NaN	-0.427	0.879	0.204	-0.42	0.706	0.15	-0.368	0.564	0.177	-0.391	0.47	0.167	-0.483	0.343	0.123	-0.546	0.152	0.202
578	2.89	-0.512	0.968	0.419	NaN	NaN	NaN	-0.377	0.882	0.585	-0.365	0.685	0.607	-0.343	0.525	0.537	-0.355	0.428	0.539	-0.377	0.272	0.578	-0.397	0.075	0.49	-0.283	0.03	0.534	NaN	NaN	NaN	-0.423	0.88	0.205	-0.414	0.706	0.15	-0.363	0.565	0.177	-0.385	0.47	0.168	-0.473	0.341	0.122	-0.532	0.148	0.201
579	2.895	-0.508	0.969	0.419	NaN	NaN	NaN	-0.373	0.882	0.585	-0.362	0.685	0.607	-0.342	0.525	0.537	-0.353	0.428	0.539	-0.377	0.272	0.578	-0.397	0.075	0.49	-0.283	0.03	0.534	NaN	NaN	NaN	-0.419	0.881	0.205	-0.409	0.707	0.15	-0.357	0.566	0.178	-0.379	0.47	0.168	-0.464	0.339	0.122	-0.518	0.144	0.201
580	2.9	-0.505	0.969	0.419	NaN	NaN	NaN	-0.37	0.882	0.585	-0.36	0.685	0.607	-0.34	0.525	0.538	-0.353	0.428	0.539	-0.377	0.271	0.578	-0.397	0.075	0.49	-0.283	0.03	0.534	NaN	NaN	NaN	-0.416	0.881	0.205	-0.403	0.707	0.15	-0.351	0.566	0.178	-0.372	0.47	0.168	-0.455	0.338	0.122	-0.505	0.141	0.2
581	2.905	-0.501	0.969	0.419	NaN	NaN	NaN	-0.366	0.882	0.585	-0.357	0.685	0.607	-0.338	0.524	0.538	-0.352	0.428	0.539	-0.376	0.271	0.578	-0.397	0.075	0.49	-0.283	0.03	0.534	NaN	NaN	NaN	-0.412	0.882	0.205	-0.398	0.708	0.15	-0.345	0.567	0.179	-0.365	0.47	0.169	-0.446	0.336	0.123	-0.491	0.138	0.2
582	2.91	-0.498	0.969	0.42	NaN	NaN	NaN	-0.363	0.882	0.585	-0.354	0.685	0.607	-0.336	0.524	0.537	-0.351	0.428	0.539	-0.376	0.272	0.578	-0.397	0.075	0.49	-0.283	0.03	0.534	NaN	NaN	NaN	-0.408	0.882	0.205	-0.392	0.708	0.15	-0.339	0.567	0.179	-0.358	0.469	0.169	-0.436	0.334	0.123	-0.478	0.136	0.199
583	2.915	-0.494	0.969	0.42	NaN	NaN	NaN	-0.36	0.882	0.586	-0.352	0.685	0.607	-0.335	0.524	0.537	-0.349	0.428	0.539	-0.375	0.272	0.578	-0.397	0.075	0.49	-0.283	0.03	0.534	NaN	NaN	NaN	-0.404	0.882	0.205	-0.387	0.709	0.15	-0.334	0.567	0.179	-0.351	0.469	0.17	-0.427	0.333	0.123	-0.464	0.133	0.199
584	2.92	-0.491	0.969	0.42	NaN	NaN	NaN	-0.357	0.882	0.586	-0.349	0.685	0.607	-0.334	0.524	0.538	-0.348	0.428	0.539	-0.375	0.272	0.578	-0.397	0.075	0.49	-0.283	0.03	0.534	NaN	NaN	NaN	-0.4	0.883	0.205	-0.381	0.709	0.15	-0.328	0.568	0.18	-0.344	0.469	0.17	-0.418	0.331	0.123	-0.451	0.131	0.199
585	2.925	-0.487	0.969	0.42	NaN	NaN	NaN	-0.353	0.881	0.586	-0.346	0.685	0.607	-0.332	0.524	0.538	-0.347	0.428	0.539	-0.374	0.272	0.578	-0.397	0.075	0.49	-0.283	0.029	0.534	NaN	NaN	NaN	-0.396	0.884	0.205	-0.376	0.709	0.15	-0.323	0.568	0.18	-0.338	0.47	0.171	-0.409	0.33	0.124	-0.437	0.129	0.199
586	2.93	-0.483	0.969	0.42	NaN	NaN	NaN	-0.35	0.881	0.586	-0.344	0.685	0.607	-0.33	0.524	0.537	-0.346	0.428	0.539	-0.374	0.272	0.578	-0.397	0.075	0.49	-0.283	0.029	0.534	NaN	NaN	NaN	-0.392	0.884	0.205	-0.371	0.71	0.15	-0.317	0.569	0.181	-0.331	0.47	0.172	-0.4	0.329	0.125	-0.424	0.127	0.198
587	2.935	-0.48	0.969	0.42	-0.274	0.949	0.535	-0.346	0.881	0.586	-0.341	0.685	0.607	-0.329	0.524	0.537	-0.345	0.428	0.539	-0.373	0.272	0.578	-0.397	0.075	0.49	-0.283	0.029	0.534	NaN	NaN	NaN	-0.388	0.884	0.204	-0.366	0.71	0.15	-0.311	0.57	0.181	-0.324	0.47	0.172	-0.391	0.328	0.125	-0.412	0.125	0.199
588	2.94	-0.477	0.969	0.42	-0.27	0.949	0.535	-0.343	0.881	0.585	-0.339	0.685	0.607	-0.327	0.524	0.537	-0.344	0.428	0.539	-0.373	0.272	0.578	-0.397	0.075	0.489	-0.283	0.029	0.534	NaN	NaN	NaN	-0.384	0.884	0.205	-0.361	0.71	0.15	-0.306	0.57	0.181	-0.318	0.471	0.173	-0.382	0.327	0.126	-0.398	0.123	0.198
589	2.945	-0.473	0.969	0.42	-0.267	0.949	0.535	-0.34	0.881	0.586	-0.336	0.684	0.607	-0.325	0.523	0.537	-0.343	0.428	0.539	-0.372	0.272	0.578	-0.397	0.075	0.489	-0.283	0.029	0.534	NaN	NaN	NaN	-0.38	0.885	0.204	-0.356	0.71	0.151	-0.299	0.571	0.182	-0.311	0.471	0.173	-0.373	0.326	0.126	-0.385	0.122	0.198
590	2.95	-0.47	0.968	0.42	-0.264	0.949	0.535	-0.337	0.881	0.586	-0.334	0.684	0.607	-0.323	0.523	0.537	-0.342	0.428	0.539	-0.371	0.272	0.578	-0.397	0.075	0.489	-0.283	0.029	0.534	NaN	NaN	NaN	-0.376	0.884	0.204	-0.351	0.71	0.151	-0.292	0.571	0.184	-0.305	0.471	0.174	-0.363	0.325	0.127	-0.372	0.121	0.198
591	2.955	-0.466	0.968	0.421	-0.261	0.949	0.535	-0.334	0.88	0.586	-0.331	0.684	0.607	-0.322	0.523	0.537	-0.34	0.428	0.539	-0.371	0.272	0.577	-0.397	0.075	0.489	-0.283	0.029	0.534	NaN	NaN	NaN	-0.372	0.884	0.204	-0.346	0.709	0.151	-0.285	0.572	0.184	-0.298	0.471	0.175	-0.354	0.324	0.127	-0.359	0.119	0.199
592	2.96	-0.463	0.968	0.421	-0.258	0.949	0.535	-0.33	0.88	0.585	-0.329	0.684	0.606	-0.321	0.523	0.536	-0.339	0.428	0.539	-0.37	0.272	0.577	-0.397	0.075	0.489	-0.283	0.029	0.534	NaN	NaN	NaN	-0.369	0.885	0.204	-0.342	0.709	0.152	-0.279	0.572	0.185	-0.291	0.471	0.176	-0.344	0.323	0.127	-0.345	0.118	0.199
593	2.965	-0.459	0.968	0.42	NaN	NaN	NaN	-0.327	0.88	0.585	-0.327	0.684	0.606	-0.319	0.523	0.537	-0.338	0.427	0.538	-0.369	0.272	0.577	-0.397	0.075	0.489	-0.283	0.029	0.534	NaN	NaN	NaN	-0.365	0.885	0.204	-0.337	0.71	0.152	-0.274	0.572	0.186	-0.283	0.471	0.176	-0.335	0.322	0.128	-0.333	0.117	0.199
594	2.97	-0.455	0.967	0.42	-0.25	0.948	0.535	-0.324	0.88	0.585	-0.324	0.684	0.606	-0.317	0.522	0.537	-0.337	0.427	0.538	-0.368	0.272	0.577	-0.397	0.075	0.489	-0.283	0.029	0.534	NaN	NaN	NaN	-0.361	0.885	0.204	-0.332	0.709	0.152	-0.269	0.573	0.186	-0.276	0.471	0.177	-0.325	0.321	0.128	-0.32	0.117	0.199
595	2.975	-0.452	0.967	0.42	-0.247	0.948	0.535	-0.321	0.879	0.585	-0.322	0.684	0.606	-0.316	0.522	0.536	-0.336	0.427	0.538	-0.368	0.272	0.577	-0.397	0.075	0.489	-0.283	0.029	0.534	NaN	NaN	NaN	-0.357	0.885	0.203	-0.327	0.709	0.153	-0.262	0.573	0.187	-0.268	0.471	0.177	-0.315	0.321	0.128	-0.307	0.116	0.199
596	2.98	-0.448	0.967	0.42	-0.245	0.948	0.535	-0.318	0.879	0.585	-0.32	0.684	0.606	-0.315	0.522	0.536	-0.335	0.426	0.538	-0.367	0.272	0.577	-0.397	0.075	0.489	-0.283	0.029	0.534	NaN	NaN	NaN	-0.353	0.884	0.203	-0.322	0.709	0.153	-0.255	0.573	0.188	-0.261	0.471	0.178	-0.305	0.32	0.129	-0.295	0.115	0.2
597	2.985	-0.445	0.967	0.419	-0.241	0.948	0.536	-0.315	0.879	0.585	-0.318	0.684	0.606	-0.313	0.523	0.537	-0.334	0.426	0.538	-0.367	0.272	0.577	-0.397	0.075	0.489	-0.283	0.029	0.534	NaN	NaN	NaN	-0.35	0.885	0.203	-0.317	0.709	0.153	-0.249	0.573	0.189	-0.254	0.471	0.178	-0.296	0.319	0.129	-0.282	0.114	0.2
598	2.99	-0.442	0.966	0.419	-0.238	0.947	0.536	-0.312	0.878	0.585	-0.315	0.684	0.606	-0.312	0.523	0.537	-0.332	0.426	0.538	-0.367	0.272	0.577	-0.397	0.075	0.489	-0.283	0.029	0.534	NaN	NaN	NaN	-0.345	0.884	0.203	-0.312	0.709	0.154	-0.243	0.574	0.189	-0.247	0.471	0.179	-0.286	0.319	0.129	-0.27	0.114	0.2
599	2.995	-0.438	0.966	0.419	-0.235	0.948	0.536	-0.308	0.878	0.585	-0.313	0.684	0.606	-0.31	0.522	0.537	-0.331	0.426	0.538	-0.366	0.272	0.577	-0.397	0.075	0.489	-0.283	0.029	0.534	NaN	NaN	NaN	-0.34	0.884	0.203	-0.307	0.709	0.154	-0.238	0.574	0.19	-0.24	0.471	0.179	-0.277	0.318	0.13	-0.257	0.114	0.2
600	3	-0.434	0.965	0.418	NaN	NaN	NaN	-0.306	0.878	0.585	-0.311	0.684	0.606	-0.309	0.522	0.536	-0.33	0.426	0.538	-0.366	0.272	0.577	-0.397	0.075	0.489	-0.283	0.029	0.534	NaN	NaN	NaN	-0.336	0.884	0.203	-0.302	0.709	0.154	-0.232	0.574	0.19	-0.233	0.471	0.18	-0.268	0.317	0.13	-0.245	0.114	0.201
601	3.005	-0.431	0.965	0.418	-0.226	0.947	0.536	-0.303	0.878	0.585	-0.309	0.684	0.606	-0.307	0.522	0.536	-0.329	0.426	0.538	-0.366	0.272	0.577	-0.397	0.075	0.489	-0.283	0.028	0.534	NaN	NaN	NaN	-0.332	0.884	0.202	-0.296	0.708	0.154	-0.226	0.574	0.191	-0.226	0.471	0.18	-0.258	0.317	0.131	-0.233	0.113	0.201
602	3.01	-0.427	0.965	0.418	-0.224	0.947	0.536	-0.299	0.877	0.585	-0.307	0.683	0.606	-0.305	0.522	0.536	-0.328	0.426	0.538	-0.365	0.273	0.577	-0.397	0.076	0.489	-0.283	0.028	0.535	NaN	NaN	NaN	-0.328	0.883	0.202	-0.291	0.708	0.154	-0.22	0.574	0.191	-0.219	0.471	0.181	-0.25	0.317	0.131	-0.221	0.113	0.201
603	3.015	-0.424	0.964	0.417	-0.221	0.947	0.536	-0.296	0.877	0.585	-0.304	0.683	0.606	-0.304	0.522	0.536	-0.327	0.426	0.538	-0.365	0.273	0.577	-0.397	0.076	0.489	-0.283	0.028	0.535	NaN	NaN	NaN	-0.324	0.883	0.202	-0.285	0.708	0.154	-0.214	0.574	0.192	-0.212	0.471	0.182	-0.241	0.317	0.132	-0.209	0.113	0.202
604	3.02	-0.42	0.964	0.417	-0.217	0.947	0.536	-0.293	0.877	0.584	-0.302	0.683	0.606	-0.303	0.522	0.536	-0.326	0.426	0.538	-0.364	0.273	0.577	-0.397	0.076	0.489	-0.283	0.028	0.535	NaN	NaN	NaN	-0.32	0.883	0.201	-0.279	0.708	0.153	-0.208	0.574	0.192	-0.206	0.471	0.183	-0.231	0.316	0.132	-0.197	0.113	0.202
605	3.025	-0.417	0.963	0.417	-0.213	0.947	0.536	-0.29	0.877	0.584	-0.3	0.683	0.606	-0.301	0.521	0.536	-0.325	0.426	0.538	-0.364	0.273	0.577	-0.397	0.076	0.489	-0.283	0.028	0.535	NaN	NaN	NaN	-0.314	0.882	0.201	-0.274	0.708	0.153	-0.202	0.575	0.193	-0.199	0.471	0.183	-0.222	0.316	0.132	-0.185	0.113	0.203
606	3.03	-0.413	0.963	0.416	-0.209	0.947	0.536	-0.286	0.876	0.584	-0.298	0.683	0.606	-0.299	0.521	0.536	-0.323	0.426	0.538	-0.363	0.273	0.576	-0.397	0.076	0.489	-0.283	0.028	0.535	NaN	NaN	NaN	-0.309	0.882	0.201	-0.267	0.708	0.153	-0.197	0.575	0.194	-0.192	0.471	0.184	-0.213	0.316	0.133	-0.174	0.113	0.204
607	3.035	-0.41	0.962	0.416	-0.206	0.947	0.536	-0.284	0.876	0.584	-0.295	0.683	0.606	-0.297	0.521	0.536	-0.322	0.426	0.538	-0.362	0.273	0.576	-0.396	0.076	0.489	-0.283	0.028	0.535	NaN	NaN	NaN	-0.304	0.881	0.201	-0.262	0.708	0.153	-0.19	0.575	0.194	-0.185	0.471	0.184	-0.204	0.315	0.133	-0.163	0.113	0.204
608	3.04	-0.406	0.962	0.415	-0.204	0.946	0.536	-0.281	0.876	0.583	-0.293	0.683	0.605	-0.296	0.521	0.536	-0.321	0.426	0.538	-0.362	0.274	0.576	-0.396	0.076	0.489	-0.283	0.028	0.535	NaN	NaN	NaN	-0.3	0.881	0.2	-0.256	0.708	0.153	-0.184	0.575	0.195	-0.178	0.471	0.185	-0.196	0.315	0.134	-0.151	0.113	0.205
609	3.045	-0.402	0.961	0.415	-0.2	0.945	0.537	-0.277	0.875	0.583	-0.291	0.682	0.605	-0.295	0.521	0.536	-0.32	0.426	0.537	-0.361	0.274	0.576	-0.396	0.076	0.489	-0.283	0.028	0.535	NaN	NaN	NaN	-0.295	0.881	0.2	-0.25	0.708	0.153	-0.178	0.575	0.195	-0.171	0.471	0.185	-0.187	0.315	0.134	-0.141	0.113	0.205
610	3.05	-0.399	0.961	0.414	-0.197	0.945	0.537	-0.274	0.875	0.583	-0.288	0.682	0.605	-0.293	0.521	0.536	-0.318	0.426	0.537	-0.36	0.274	0.576	-0.396	0.076	0.489	-0.283	0.028	0.535	NaN	NaN	NaN	-0.291	0.881	0.2	-0.244	0.707	0.153	-0.172	0.575	0.196	-0.164	0.47	0.186	-0.178	0.315	0.135	-0.13	0.114	0.206
611	3.055	-0.395	0.96	0.414	-0.193	0.945	0.537	-0.271	0.874	0.582	-0.286	0.682	0.605	-0.29	0.52	0.536	-0.316	0.426	0.537	-0.359	0.274	0.576	-0.395	0.076	0.489	-0.283	0.028	0.535	NaN	NaN	NaN	-0.286	0.881	0.2	-0.239	0.707	0.153	-0.166	0.575	0.196	-0.157	0.47	0.186	-0.17	0.314	0.136	-0.119	0.114	0.207
612	3.06	-0.391	0.96	0.413	-0.189	0.946	0.536	-0.268	0.874	0.582	-0.284	0.681	0.604	-0.288	0.52	0.535	-0.315	0.426	0.537	-0.358	0.274	0.576	-0.395	0.076	0.489	-0.283	0.028	0.535	NaN	NaN	NaN	-0.281	0.881	0.199	-0.233	0.707	0.153	-0.161	0.575	0.196	-0.151	0.47	0.187	-0.161	0.314	0.136	-0.108	0.114	0.207
613	3.065	-0.388	0.959	0.413	-0.186	0.945	0.537	-0.265	0.874	0.582	-0.281	0.681	0.604	-0.287	0.52	0.535	-0.313	0.426	0.537	-0.357	0.274	0.576	-0.394	0.077	0.489	-0.283	0.028	0.535	NaN	NaN	NaN	-0.276	0.88	0.199	-0.226	0.707	0.153	-0.155	0.575	0.196	-0.144	0.47	0.188	-0.153	0.313	0.137	-0.097	0.114	0.208
614	3.07	-0.384	0.958	0.412	-0.183	0.944	0.537	-0.262	0.873	0.582	-0.279	0.681	0.604	-0.285	0.52	0.535	-0.311	0.425	0.537	-0.356	0.274	0.575	-0.394	0.077	0.488	-0.283	0.028	0.535	NaN	NaN	NaN	-0.271	0.88	0.199	-0.22	0.706	0.153	-0.149	0.575	0.197	-0.138	0.47	0.188	-0.145	0.313	0.138	-0.087	0.115	0.209
615	3.075	-0.38	0.958	0.411	-0.179	0.944	0.537	-0.258	0.872	0.582	-0.277	0.681	0.604	-0.282	0.519	0.534	-0.309	0.425	0.537	-0.355	0.274	0.575	-0.394	0.077	0.488	-0.282	0.027	0.535	NaN	NaN	NaN	-0.266	0.879	0.199	-0.215	0.707	0.153	-0.143	0.575	0.197	-0.131	0.47	0.189	-0.137	0.313	0.138	-0.078	0.115	0.21
616	3.08	-0.376	0.957	0.411	-0.176	0.943	0.537	-0.255	0.872	0.581	-0.274	0.68	0.604	-0.28	0.519	0.534	-0.307	0.425	0.536	-0.354	0.274	0.575	-0.394	0.078	0.488	-0.282	0.027	0.535	NaN	NaN	NaN	-0.261	0.879	0.198	-0.21	0.706	0.152	-0.136	0.575	0.197	-0.125	0.47	0.189	-0.128	0.313	0.139	-0.068	0.116	0.211
617	3.085	-0.372	0.956	0.41	-0.172	0.943	0.537	-0.252	0.872	0.581	-0.272	0.68	0.603	-0.277	0.518	0.534	-0.306	0.425	0.536	-0.353	0.274	0.575	-0.394	0.078	0.488	-0.282	0.027	0.535	NaN	NaN	NaN	-0.256	0.878	0.198	-0.203	0.706	0.152	-0.131	0.575	0.198	-0.119	0.47	0.19	-0.12	0.312	0.139	-0.058	0.116	0.211
618	3.09	-0.368	0.956	0.409	-0.168	0.943	0.537	-0.248	0.871	0.58	-0.269	0.68	0.603	-0.275	0.518	0.534	-0.303	0.425	0.536	-0.351	0.274	0.575	-0.395	0.079	0.488	-0.282	0.027	0.535	NaN	NaN	NaN	-0.251	0.877	0.198	-0.198	0.705	0.152	-0.125	0.575	0.198	-0.112	0.469	0.191	-0.112	0.312	0.139	-0.049	0.116	0.211
619	3.095	-0.364	0.955	0.409	-0.164	0.943	0.537	-0.245	0.87	0.58	-0.266	0.679	0.602	-0.272	0.518	0.534	-0.301	0.425	0.536	-0.35	0.274	0.574	-0.395	0.079	0.488	-0.282	0.027	0.535	NaN	NaN	NaN	-0.246	0.877	0.197	-0.192	0.705	0.152	-0.119	0.575	0.198	-0.106	0.468	0.191	-0.105	0.312	0.14	-0.039	0.116	0.212
620	3.1	-0.36	0.954	0.408	-0.162	0.941	0.538	-0.241	0.87	0.579	-0.263	0.679	0.602	-0.27	0.517	0.533	-0.299	0.424	0.536	-0.349	0.274	0.574	-0.395	0.079	0.488	-0.282	0.027	0.535	NaN	NaN	NaN	-0.242	0.876	0.197	-0.187	0.705	0.152	-0.113	0.574	0.198	-0.099	0.468	0.191	-0.097	0.311	0.14	-0.029	0.116	0.213
621	3.105	-0.356	0.954	0.407	-0.159	0.941	0.538	-0.238	0.869	0.579	-0.26	0.678	0.602	-0.267	0.517	0.533	-0.297	0.424	0.535	-0.347	0.275	0.574	-0.395	0.079	0.487	-0.282	0.027	0.535	NaN	NaN	NaN	-0.236	0.876	0.196	-0.181	0.704	0.152	-0.108	0.574	0.199	-0.093	0.468	0.192	-0.089	0.311	0.14	-0.02	0.117	0.213
622	3.11	-0.352	0.953	0.406	-0.155	0.94	0.537	-0.235	0.869	0.579	-0.257	0.678	0.602	-0.264	0.517	0.533	-0.294	0.424	0.535	-0.346	0.275	0.574	-0.394	0.08	0.487	-0.282	0.027	0.535	NaN	NaN	NaN	-0.231	0.875	0.196	-0.175	0.704	0.151	-0.102	0.574	0.199	-0.087	0.467	0.192	-0.081	0.31	0.141	-0.011	0.117	0.214
623	3.115	-0.348	0.952	0.405	-0.151	0.94	0.537	-0.231	0.868	0.578	-0.255	0.678	0.601	-0.262	0.516	0.533	-0.292	0.423	0.535	-0.345	0.275	0.574	-0.394	0.08	0.487	-0.282	0.027	0.535	NaN	NaN	NaN	-0.226	0.874	0.196	-0.17	0.703	0.151	-0.097	0.573	0.2	-0.08	0.467	0.192	-0.074	0.31	0.142	-0.002	0.117	0.215
624	3.12	-0.344	0.951	0.404	-0.148	0.939	0.537	-0.228	0.867	0.578	-0.251	0.677	0.601	-0.259	0.516	0.533	-0.29	0.423	0.535	-0.343	0.275	0.573	-0.394	0.08	0.487	-0.282	0.027	0.535	NaN	NaN	NaN	-0.22	0.873	0.195	-0.166	0.703	0.151	-0.091	0.573	0.2	-0.075	0.466	0.193	-0.067	0.31	0.142	0.006	0.117	0.216
625	3.125	-0.34	0.95	0.404	-0.146	0.937	0.538	-0.224	0.867	0.578	-0.248	0.677	0.6	-0.256	0.515	0.533	-0.287	0.423	0.535	-0.342	0.275	0.573	-0.393	0.08	0.486	-0.282	0.027	0.535	NaN	NaN	NaN	-0.215	0.873	0.195	-0.16	0.702	0.151	-0.086	0.572	0.2	-0.069	0.466	0.193	-0.059	0.309	0.143	0.014	0.117	0.216
626	3.13	-0.336	0.95	0.403	-0.142	0.937	0.538	-0.22	0.866	0.577	-0.245	0.676	0.6	-0.254	0.515	0.532	-0.285	0.423	0.534	-0.34	0.275	0.573	-0.393	0.081	0.486	-0.282	0.027	0.535	NaN	NaN	NaN	-0.21	0.872	0.194	-0.154	0.701	0.151	-0.08	0.572	0.201	-0.063	0.466	0.193	-0.052	0.308	0.143	0.023	0.117	0.217
627	3.135	-0.331	0.949	0.402	-0.136	0.937	0.537	-0.217	0.866	0.577	-0.242	0.676	0.6	-0.251	0.514	0.532	-0.283	0.423	0.534	-0.339	0.275	0.573	-0.392	0.081	0.486	-0.282	0.027	0.535	NaN	NaN	NaN	-0.205	0.871	0.194	-0.149	0.701	0.151	-0.075	0.571	0.201	-0.057	0.465	0.194	-0.045	0.308	0.144	0.03	0.117	0.218
628	3.14	-0.327	0.948	0.401	-0.131	0.938	0.536	-0.213	0.865	0.576	-0.239	0.676	0.599	-0.248	0.514	0.532	-0.281	0.422	0.534	-0.337	0.275	0.573	-0.392	0.081	0.486	-0.282	0.027	0.535	NaN	NaN	NaN	-0.2	0.871	0.193	-0.144	0.7	0.151	-0.07	0.57	0.201	-0.052	0.465	0.194	-0.037	0.308	0.144	0.039	0.117	0.219
629	3.145	-0.322	0.947	0.4	-0.127	0.937	0.536	-0.209	0.864	0.575	-0.236	0.675	0.599	-0.245	0.514	0.532	-0.279	0.422	0.534	-0.336	0.275	0.572	-0.392	0.081	0.486	-0.282	0.027	0.535	NaN	NaN	NaN	-0.196	0.87	0.193	-0.139	0.699	0.151	-0.064	0.57	0.201	-0.046	0.464	0.195	-0.03	0.307	0.145	0.047	0.117	0.219
630	3.15	-0.318	0.946	0.399	-0.122	0.937	0.535	-0.206	0.864	0.575	-0.233	0.675	0.599	-0.243	0.513	0.531	-0.276	0.421	0.534	-0.335	0.275	0.572	-0.392	0.081	0.486	-0.282	0.027	0.535	NaN	NaN	NaN	-0.191	0.869	0.192	-0.133	0.698	0.15	-0.059	0.569	0.202	-0.04	0.463	0.195	-0.024	0.306	0.145	0.054	0.117	0.22
631	3.155	-0.314	0.945	0.398	-0.119	0.935	0.535	-0.202	0.863	0.574	-0.23	0.675	0.599	-0.24	0.513	0.531	-0.274	0.421	0.534	-0.333	0.276	0.572	-0.392	0.082	0.486	-0.282	0.027	0.535	NaN	NaN	NaN	-0.185	0.868	0.192	-0.129	0.697	0.15	-0.054	0.568	0.202	-0.034	0.462	0.196	-0.017	0.306	0.145	0.061	0.117	0.221
632	3.16	-0.309	0.944	0.397	-0.116	0.934	0.535	-0.198	0.863	0.574	-0.227	0.674	0.598	-0.237	0.512	0.531	-0.272	0.421	0.534	-0.332	0.276	0.572	-0.392	0.082	0.486	-0.282	0.027	0.535	NaN	NaN	NaN	-0.18	0.867	0.191	-0.123	0.696	0.15	-0.049	0.567	0.202	-0.029	0.462	0.196	-0.01	0.304	0.146	0.068	0.116	0.222
633	3.165	-0.305	0.943	0.396	-0.111	0.934	0.534	-0.194	0.862	0.573	-0.224	0.674	0.598	-0.235	0.512	0.531	-0.27	0.421	0.533	-0.331	0.276	0.571	-0.391	0.083	0.486	-0.282	0.027	0.535	NaN	NaN	NaN	-0.175	0.866	0.191	-0.119	0.695	0.149	-0.044	0.567	0.202	-0.023	0.461	0.196	-0.003	0.303	0.146	0.075	0.115	0.222
634	3.17	-0.3	0.942	0.395	-0.107	0.934	0.534	-0.191	0.862	0.573	-0.22	0.673	0.597	-0.232	0.512	0.53	-0.267	0.421	0.533	-0.33	0.277	0.571	-0.39	0.083	0.486	-0.282	0.027	0.535	NaN	NaN	NaN	-0.17	0.865	0.19	-0.114	0.694	0.149	-0.038	0.566	0.202	-0.017	0.46	0.197	0.003	0.302	0.146	0.082	0.115	0.223
635	3.175	-0.295	0.942	0.394	-0.102	0.933	0.534	-0.187	0.861	0.572	-0.217	0.673	0.597	-0.229	0.511	0.53	-0.265	0.421	0.533	-0.328	0.277	0.571	-0.39	0.084	0.486	-0.282	0.027	0.535	NaN	NaN	NaN	-0.165	0.864	0.189	-0.108	0.693	0.149	-0.033	0.565	0.202	-0.012	0.459	0.197	0.009	0.302	0.147	0.088	0.114	0.224
636	3.18	-0.291	0.941	0.393	-0.1	0.931	0.534	-0.183	0.86	0.571	-0.214	0.673	0.596	-0.226	0.511	0.53	-0.263	0.421	0.533	-0.327	0.277	0.571	-0.39	0.085	0.486	-0.282	0.027	0.535	NaN	NaN	NaN	-0.161	0.863	0.188	-0.103	0.692	0.148	-0.028	0.564	0.202	-0.007	0.458	0.197	0.014	0.301	0.147	0.094	0.114	0.225
637	3.185	-0.286	0.94	0.392	-0.095	0.93	0.533	-0.179	0.86	0.571	-0.211	0.673	0.596	-0.223	0.511	0.53	-0.261	0.42	0.533	-0.325	0.277	0.571	-0.389	0.085	0.486	-0.282	0.027	0.535	NaN	NaN	NaN	-0.156	0.862	0.188	-0.098	0.691	0.148	-0.023	0.563	0.203	-0.001	0.457	0.198	0.02	0.3	0.148	0.1	0.113	0.226
638	3.19	-0.281	0.939	0.391	-0.09	0.93	0.532	-0.175	0.859	0.57	-0.208	0.673	0.596	-0.221	0.51	0.53	-0.258	0.42	0.532	-0.323	0.277	0.571	-0.389	0.085	0.486	-0.282	0.027	0.535	NaN	NaN	NaN	-0.151	0.861	0.187	-0.093	0.69	0.148	-0.018	0.562	0.203	0.004	0.456	0.197	0.026	0.299	0.148	0.106	0.112	0.226
639	3.195	-0.276	0.938	0.39	-0.086	0.93	0.531	-0.172	0.858	0.57	-0.205	0.672	0.595	-0.218	0.51	0.53	-0.255	0.42	0.532	-0.322	0.278	0.571	-0.389	0.086	0.486	-0.282	0.027	0.535	NaN	NaN	NaN	-0.146	0.86	0.186	-0.088	0.689	0.148	-0.013	0.561	0.203	0.009	0.455	0.198	0.031	0.298	0.148	0.112	0.111	0.227
640	3.2	-0.272	0.937	0.389	-0.081	0.93	0.531	-0.169	0.857	0.569	-0.202	0.672	0.595	-0.215	0.51	0.53	-0.253	0.42	0.532	-0.32	0.278	0.571	-0.389	0.087	0.486	-0.282	0.027	0.535	NaN	NaN	NaN	-0.141	0.859	0.185	-0.082	0.688	0.147	-0.008	0.56	0.202	0.014	0.454	0.198	0.037	0.297	0.148	0.117	0.11	0.227
641	3.205	-0.267	0.936	0.388	-0.077	0.929	0.531	-0.165	0.857	0.568	-0.198	0.672	0.594	-0.212	0.509	0.53	-0.25	0.42	0.532	-0.319	0.278	0.571	-0.389	0.088	0.485	-0.282	0.027	0.535	NaN	NaN	NaN	-0.136	0.858	0.184	-0.077	0.687	0.147	-0.003	0.559	0.203	0.019	0.453	0.198	0.042	0.296	0.149	0.122	0.109	0.228
642	3.21	-0.262	0.935	0.386	-0.073	0.927	0.531	-0.16	0.857	0.567	-0.195	0.671	0.594	-0.209	0.509	0.529	-0.248	0.419	0.532	-0.317	0.279	0.571	-0.388	0.088	0.486	-0.282	0.027	0.535	-0.082	0.946	0.223	-0.13	0.856	0.184	-0.072	0.686	0.147	0.002	0.558	0.203	0.024	0.452	0.198	0.047	0.295	0.149	0.127	0.108	0.229
643	3.215	-0.257	0.934	0.385	-0.067	0.927	0.531	-0.156	0.856	0.567	-0.192	0.671	0.593	-0.205	0.509	0.529	-0.245	0.419	0.532	-0.316	0.279	0.571	-0.388	0.089	0.486	-0.282	0.027	0.535	-0.079	0.944	0.224	-0.125	0.856	0.183	-0.066	0.685	0.146	0.007	0.556	0.203	0.028	0.451	0.198	0.052	0.293	0.149	0.131	0.107	0.229
644	3.22	-0.252	0.933	0.384	-0.062	0.926	0.53	-0.152	0.856	0.566	-0.188	0.671	0.593	-0.202	0.508	0.529	-0.243	0.419	0.532	-0.314	0.28	0.571	-0.387	0.089	0.486	-0.282	0.027	0.535	-0.074	0.943	0.224	-0.119	0.854	0.183	-0.061	0.684	0.146	0.011	0.555	0.203	0.033	0.449	0.199	0.056	0.292	0.15	0.135	0.106	0.23
645	3.225	-0.247	0.933	0.383	-0.058	0.926	0.53	-0.148	0.855	0.565	-0.184	0.671	0.593	-0.199	0.508	0.529	-0.24	0.419	0.532	-0.313	0.28	0.571	-0.386	0.09	0.486	-0.282	0.027	0.535	-0.068	0.942	0.222	-0.114	0.854	0.182	-0.055	0.682	0.145	0.016	0.554	0.203	0.038	0.448	0.199	0.062	0.291	0.15	0.139	0.104	0.231
646	3.23	-0.242	0.932	0.382	-0.053	0.925	0.53	-0.144	0.855	0.564	-0.181	0.67	0.592	-0.196	0.507	0.529	-0.237	0.419	0.532	-0.311	0.281	0.571	-0.386	0.09	0.486	-0.282	0.027	0.535	-0.062	0.942	0.221	-0.108	0.853	0.181	-0.05	0.681	0.145	0.021	0.553	0.203	0.043	0.447	0.199	0.066	0.289	0.15	0.144	0.102	0.232
647	3.235	-0.237	0.931	0.38	-0.05	0.924	0.529	-0.139	0.854	0.564	-0.177	0.67	0.592	-0.193	0.507	0.529	-0.234	0.419	0.532	-0.308	0.281	0.571	-0.386	0.092	0.486	-0.282	0.027	0.535	-0.056	0.942	0.221	-0.101	0.852	0.181	-0.045	0.68	0.145	0.026	0.552	0.203	0.047	0.446	0.199	0.071	0.288	0.151	0.147	0.101	0.232
648	3.24	-0.231	0.93	0.379	-0.046	0.923	0.528	-0.135	0.854	0.563	-0.173	0.67	0.591	-0.189	0.507	0.529	-0.231	0.419	0.532	-0.306	0.282	0.571	-0.386	0.094	0.486	-0.282	0.027	0.535	-0.051	0.939	0.221	-0.095	0.85	0.181	-0.039	0.679	0.145	0.031	0.55	0.203	0.051	0.444	0.199	0.074	0.287	0.151	0.15	0.1	0.233
649	3.245	-0.226	0.929	0.378	-0.041	0.923	0.528	-0.131	0.853	0.562	-0.169	0.669	0.591	-0.186	0.506	0.529	-0.228	0.418	0.532	-0.305	0.282	0.571	-0.385	0.095	0.486	-0.282	0.027	0.535	-0.044	0.938	0.219	-0.09	0.85	0.18	-0.034	0.677	0.144	0.035	0.549	0.203	0.056	0.443	0.199	0.079	0.285	0.151	0.153	0.098	0.233
650	3.25	-0.221	0.928	0.376	-0.035	0.922	0.527	-0.126	0.853	0.561	-0.166	0.669	0.59	-0.182	0.506	0.529	-0.225	0.418	0.532	-0.303	0.283	0.571	-0.384	0.095	0.486	-0.282	0.027	0.535	-0.039	0.938	0.219	-0.085	0.849	0.179	-0.028	0.676	0.144	0.041	0.547	0.203	0.061	0.442	0.198	0.083	0.284	0.151	0.155	0.096	0.234
651	3.255	-0.216	0.927	0.375	-0.031	0.921	0.527	-0.122	0.852	0.56	-0.162	0.669	0.59	-0.178	0.506	0.529	-0.222	0.418	0.533	-0.301	0.283	0.571	-0.384	0.097	0.487	-0.282	0.027	0.535	-0.034	0.938	0.218	-0.079	0.848	0.179	-0.023	0.675	0.143	0.045	0.546	0.203	0.065	0.44	0.198	0.087	0.282	0.151	0.157	0.094	0.235
652	3.26	-0.21	0.926	0.374	-0.026	0.921	0.526	-0.117	0.851	0.559	-0.158	0.668	0.589	-0.174	0.505	0.529	-0.219	0.418	0.533	-0.298	0.284	0.571	-0.384	0.098	0.487	-0.282	0.027	0.535	NaN	NaN	NaN	-0.072	0.847	0.178	-0.017	0.673	0.143	0.05	0.544	0.203	0.07	0.438	0.198	0.091	0.281	0.152	0.159	0.092	0.236
653	3.265	-0.204	0.925	0.372	-0.021	0.92	0.525	-0.113	0.851	0.558	-0.153	0.668	0.589	-0.171	0.504	0.529	-0.215	0.418	0.533	-0.296	0.284	0.571	-0.383	0.099	0.487	-0.282	0.027	0.535	-0.016	0.936	0.216	-0.066	0.845	0.178	-0.012	0.672	0.143	0.055	0.543	0.202	0.074	0.437	0.198	0.094	0.279	0.152	0.161	0.09	0.237
654	3.27	-0.199	0.924	0.371	-0.016	0.92	0.524	-0.108	0.85	0.557	-0.149	0.668	0.588	-0.166	0.504	0.529	-0.211	0.418	0.533	-0.294	0.285	0.571	-0.382	0.1	0.487	-0.282	0.027	0.535	-0.013	0.934	0.216	-0.06	0.845	0.176	-0.007	0.671	0.142	0.06	0.542	0.202	0.078	0.436	0.198	0.098	0.277	0.152	0.163	0.089	0.237
655	3.275	-0.193	0.924	0.369	-0.012	0.919	0.524	-0.103	0.85	0.556	-0.145	0.667	0.588	-0.162	0.504	0.529	-0.208	0.417	0.534	-0.291	0.286	0.572	-0.382	0.102	0.488	-0.282	0.027	0.535	-0.01	0.932	0.216	-0.054	0.843	0.176	-0.002	0.67	0.141	0.064	0.54	0.202	0.082	0.435	0.198	0.102	0.276	0.153	0.165	0.088	0.238
656	3.28	-0.188	0.923	0.368	-0.007	0.918	0.523	-0.098	0.849	0.555	-0.14	0.667	0.588	-0.158	0.503	0.528	-0.204	0.417	0.534	-0.288	0.287	0.572	-0.38	0.103	0.488	-0.282	0.027	0.535	-0.003	0.933	0.215	-0.047	0.842	0.175	0.003	0.669	0.141	0.068	0.539	0.201	0.086	0.434	0.197	0.106	0.274	0.153	0.168	0.087	0.238
657	3.285	-0.183	0.923	0.366	-0.002	0.917	0.522	-0.094	0.848	0.554	-0.136	0.667	0.587	-0.153	0.503	0.529	-0.2	0.417	0.534	-0.286	0.288	0.573	-0.379	0.105	0.488	-0.282	0.027	0.535	0.004	0.933	0.214	-0.042	0.842	0.173	0.008	0.669	0.14	0.072	0.539	0.201	0.091	0.434	0.197	0.11	0.274	0.153	0.17	0.087	0.237
658	3.29	-0.177	0.922	0.365	0.002	0.917	0.521	-0.089	0.848	0.553	-0.131	0.667	0.586	-0.149	0.502	0.529	-0.196	0.417	0.535	-0.283	0.289	0.573	-0.378	0.106	0.488	-0.282	0.027	0.535	0.01	0.932	0.213	-0.036	0.841	0.172	0.012	0.669	0.139	0.077	0.538	0.2	0.096	0.434	0.196	0.113	0.273	0.153	0.172	0.087	0.237
659	3.295	-0.172	0.922	0.363	0.008	0.917	0.521	-0.084	0.847	0.552	-0.127	0.667	0.586	-0.144	0.502	0.529	-0.191	0.417	0.535	-0.28	0.29	0.573	-0.377	0.108	0.489	-0.282	0.027	0.536	0.015	0.932	0.213	-0.03	0.841	0.17	0.017	0.669	0.138	0.082	0.539	0.2	0.101	0.435	0.195	0.117	0.274	0.153	0.174	0.087	0.236
660	3.3	-0.167	0.922	0.362	0.012	0.917	0.52	-0.079	0.847	0.551	-0.122	0.667	0.585	-0.139	0.502	0.529	-0.186	0.417	0.536	-0.276	0.291	0.573	-0.376	0.111	0.489	-0.282	0.027	0.536	0.02	0.932	0.212	-0.025	0.841	0.169	0.022	0.669	0.137	0.087	0.539	0.199	0.106	0.435	0.194	0.121	0.274	0.152	0.175	0.086	0.236
661	3.305	-0.162	0.922	0.361	0.017	0.916	0.519	-0.074	0.846	0.55	-0.117	0.667	0.584	-0.133	0.502	0.529	-0.182	0.418	0.537	-0.273	0.292	0.574	-0.374	0.113	0.489	-0.281	0.027	0.536	0.026	0.932	0.211	-0.02	0.841	0.169	0.028	0.669	0.136	0.093	0.541	0.197	0.111	0.436	0.193	0.125	0.275	0.15	0.177	0.086	0.235
662	3.31	-0.157	0.923	0.36	0.022	0.916	0.518	-0.069	0.846	0.549	-0.112	0.667	0.584	-0.128	0.501	0.53	-0.177	0.418	0.537	-0.269	0.294	0.574	-0.372	0.115	0.49	-0.281	0.027	0.536	0.03	0.932	0.211	-0.015	0.842	0.168	0.033	0.67	0.135	0.099	0.542	0.196	0.117	0.437	0.191	0.13	0.276	0.149	0.178	0.086	0.235
663	3.315	-0.152	0.923	0.359	0.026	0.915	0.517	-0.065	0.846	0.548	-0.108	0.668	0.583	-0.122	0.502	0.531	-0.172	0.418	0.538	-0.266	0.295	0.575	-0.37	0.118	0.49	-0.281	0.028	0.535	0.036	0.933	0.21	-0.011	0.844	0.167	0.039	0.671	0.133	0.106	0.543	0.194	0.123	0.438	0.19	0.135	0.277	0.147	0.179	0.086	0.234
664	3.32	-0.148	0.924	0.358	0.031	0.916	0.516	-0.06	0.846	0.548	-0.103	0.668	0.583	-0.116	0.502	0.531	-0.166	0.419	0.539	-0.262	0.297	0.576	-0.369	0.121	0.49	-0.281	0.028	0.535	0.04	0.933	0.209	-0.006	0.845	0.166	0.046	0.672	0.132	0.113	0.544	0.192	0.129	0.438	0.189	0.139	0.278	0.145	0.18	0.086	0.234
665	3.325	-0.143	0.924	0.357	0.036	0.916	0.515	-0.055	0.846	0.546	-0.098	0.668	0.582	-0.11	0.502	0.532	-0.16	0.419	0.54	-0.258	0.299	0.577	-0.366	0.124	0.49	-0.28	0.028	0.535	0.043	0.932	0.208	-0.001	0.846	0.166	0.052	0.673	0.13	0.121	0.545	0.19	0.134	0.439	0.188	0.144	0.278	0.144	0.181	0.086	0.233
666	3.33	-0.139	0.925	0.357	0.04	0.916	0.513	-0.051	0.846	0.546	-0.092	0.669	0.582	-0.104	0.502	0.534	-0.154	0.42	0.542	-0.254	0.302	0.577	-0.363	0.127	0.491	-0.28	0.029	0.535	0.049	0.933	0.207	0.004	0.847	0.166	0.058	0.673	0.129	0.127	0.545	0.189	0.139	0.439	0.187	0.148	0.278	0.143	0.183	0.086	0.233
667	3.335	-0.134	0.925	0.356	0.045	0.917	0.512	-0.046	0.846	0.545	-0.086	0.669	0.581	-0.097	0.501	0.535	-0.148	0.42	0.543	-0.25	0.304	0.578	-0.361	0.13	0.491	-0.28	0.029	0.535	0.054	0.933	0.206	0.008	0.848	0.165	0.063	0.675	0.128	0.134	0.546	0.188	0.144	0.439	0.185	0.152	0.278	0.142	0.184	0.085	0.233
668	3.34	-0.129	0.925	0.355	0.05	0.917	0.511	-0.041	0.846	0.543	-0.082	0.669	0.581	-0.09	0.502	0.536	-0.142	0.421	0.544	-0.246	0.306	0.578	-0.358	0.133	0.492	-0.279	0.03	0.535	0.057	0.933	0.205	0.012	0.849	0.164	0.068	0.676	0.127	0.139	0.546	0.187	0.149	0.439	0.184	0.157	0.278	0.141	0.185	0.085	0.233
669	3.345	-0.125	0.926	0.354	0.054	0.917	0.51	-0.037	0.846	0.542	-0.077	0.67	0.581	-0.083	0.502	0.538	-0.135	0.421	0.546	-0.241	0.309	0.58	-0.354	0.137	0.492	-0.279	0.03	0.535	0.063	0.934	0.204	0.018	0.849	0.163	0.073	0.676	0.126	0.143	0.545	0.186	0.153	0.439	0.184	0.16	0.278	0.14	0.186	0.085	0.232
670	3.35	-0.12	0.926	0.353	0.059	0.918	0.508	-0.032	0.846	0.541	-0.072	0.67	0.581	-0.075	0.501	0.539	-0.128	0.422	0.547	-0.235	0.311	0.581	-0.35	0.14	0.493	-0.278	0.031	0.535	0.068	0.935	0.203	0.024	0.849	0.162	0.079	0.675	0.125	0.146	0.545	0.186	0.158	0.439	0.183	0.164	0.278	0.139	0.187	0.085	0.232
671	3.355	-0.116	0.926	0.352	0.063	0.918	0.507	-0.028	0.846	0.54	-0.066	0.671	0.581	-0.067	0.501	0.54	-0.12	0.423	0.549	-0.23	0.314	0.582	-0.346	0.144	0.494	-0.278	0.031	0.534	0.071	0.934	0.202	0.029	0.849	0.161	0.083	0.676	0.124	0.15	0.545	0.185	0.161	0.439	0.182	0.168	0.277	0.139	0.187	0.085	0.233
672	3.36	-0.111	0.927	0.351	0.068	0.919	0.506	-0.024	0.846	0.539	-0.06	0.671	0.581	-0.06	0.501	0.542	-0.113	0.423	0.55	-0.224	0.317	0.583	-0.343	0.148	0.495	-0.277	0.032	0.534	0.077	0.935	0.2	0.033	0.849	0.159	0.088	0.676	0.123	0.152	0.545	0.184	0.165	0.438	0.182	0.17	0.277	0.139	0.188	0.085	0.233
673	3.365	-0.107	0.927	0.349	0.072	0.919	0.505	-0.019	0.846	0.538	-0.054	0.671	0.58	-0.052	0.502	0.544	-0.105	0.424	0.552	-0.218	0.32	0.584	-0.338	0.152	0.495	-0.276	0.034	0.534	0.083	0.936	0.199	0.038	0.849	0.158	0.091	0.676	0.122	0.155	0.544	0.184	0.168	0.438	0.182	0.172	0.277	0.139	0.189	0.085	0.233
674	3.37	-0.102	0.927	0.348	0.076	0.919	0.504	-0.015	0.846	0.537	-0.048	0.671	0.58	-0.044	0.502	0.545	-0.097	0.425	0.554	-0.211	0.321	0.585	-0.332	0.155	0.496	-0.276	0.035	0.533	0.086	0.935	0.199	0.043	0.848	0.156	0.096	0.675	0.122	0.158	0.544	0.184	0.17	0.438	0.182	0.174	0.277	0.139	0.189	0.085	0.234
675	3.375	-0.098	0.928	0.346	0.08	0.92	0.503	-0.011	0.847	0.536	-0.042	0.672	0.579	-0.036	0.502	0.547	-0.088	0.425	0.555	-0.204	0.324	0.586	-0.327	0.159	0.497	-0.274	0.036	0.533	0.092	0.937	0.197	0.048	0.849	0.155	0.099	0.675	0.121	0.16	0.544	0.184	0.172	0.438	0.181	0.175	0.277	0.139	0.19	0.085	0.234
676	3.38	-0.094	0.928	0.345	0.084	0.92	0.502	-0.006	0.847	0.535	-0.037	0.672	0.58	-0.027	0.502	0.548	-0.08	0.426	0.556	-0.196	0.326	0.587	-0.322	0.164	0.497	-0.273	0.037	0.533	0.097	0.938	0.196	0.051	0.85	0.153	0.103	0.675	0.12	0.163	0.544	0.183	0.175	0.438	0.181	0.176	0.277	0.139	0.19	0.085	0.234
677	3.385	-0.09	0.929	0.343	0.087	0.92	0.501	-0.002	0.847	0.534	-0.031	0.672	0.58	-0.019	0.502	0.549	-0.071	0.426	0.558	-0.19	0.328	0.587	-0.317	0.169	0.498	-0.271	0.039	0.533	0.101	0.937	0.196	0.058	0.85	0.152	0.106	0.675	0.12	0.165	0.543	0.183	0.176	0.437	0.181	0.176	0.277	0.139	0.191	0.084	0.234
678	3.39	-0.086	0.93	0.342	0.091	0.921	0.5	0.002	0.847	0.533	-0.025	0.673	0.58	-0.011	0.503	0.55	-0.062	0.426	0.559	-0.182	0.33	0.588	-0.312	0.173	0.499	-0.27	0.042	0.532	0.107	0.939	0.195	0.064	0.85	0.152	0.109	0.676	0.119	0.167	0.543	0.183	0.178	0.437	0.181	0.176	0.277	0.14	0.191	0.084	0.234
679	3.395	-0.082	0.93	0.34	0.095	0.921	0.499	0.006	0.847	0.532	-0.019	0.673	0.579	-0.003	0.503	0.551	-0.053	0.427	0.56	-0.174	0.333	0.589	-0.306	0.178	0.499	-0.268	0.045	0.533	0.112	0.94	0.194	0.068	0.852	0.151	0.113	0.677	0.119	0.169	0.544	0.182	0.18	0.437	0.181	0.177	0.277	0.14	0.192	0.084	0.235
680	3.4	-0.078	0.931	0.339	0.098	0.922	0.499	0.01	0.847	0.531	-0.013	0.673	0.579	0.006	0.503	0.552	-0.045	0.428	0.561	-0.166	0.335	0.59	-0.3	0.183	0.499	-0.266	0.048	0.533	0.116	0.94	0.194	0.072	0.854	0.15	0.116	0.677	0.118	0.172	0.544	0.182	0.182	0.437	0.181	0.177	0.277	0.14	0.192	0.084	0.235
681	3.405	-0.074	0.932	0.337	0.101	0.922	0.498	0.013	0.848	0.53	-0.006	0.673	0.579	0.014	0.503	0.553	-0.036	0.428	0.562	-0.158	0.337	0.591	-0.293	0.186	0.499	-0.264	0.051	0.533	0.121	0.941	0.194	0.077	0.856	0.149	0.12	0.678	0.117	0.175	0.544	0.182	0.183	0.437	0.181	0.177	0.277	0.14	0.192	0.084	0.235
682	3.41	-0.07	0.933	0.336	0.104	0.923	0.498	0.017	0.848	0.529	-0.001	0.673	0.579	0.023	0.504	0.553	-0.026	0.429	0.563	-0.151	0.34	0.591	-0.286	0.19	0.5	-0.261	0.055	0.533	0.124	0.941	0.194	0.082	0.857	0.149	0.124	0.678	0.117	0.177	0.544	0.181	0.184	0.437	0.181	0.177	0.277	0.14	0.192	0.084	0.235
683	3.415	-0.065	0.933	0.334	0.108	0.924	0.498	0.021	0.849	0.528	0.005	0.674	0.579	0.03	0.505	0.554	-0.017	0.43	0.564	-0.142	0.341	0.592	-0.28	0.195	0.5	-0.259	0.058	0.533	0.129	0.942	0.193	0.087	0.858	0.149	0.128	0.679	0.116	0.18	0.544	0.181	0.184	0.437	0.181	0.178	0.276	0.14	0.192	0.084	0.235
684	3.42	-0.061	0.934	0.333	0.111	0.925	0.497	0.024	0.849	0.528	0.01	0.674	0.578	0.039	0.506	0.555	-0.008	0.431	0.565	-0.133	0.344	0.592	-0.273	0.199	0.5	-0.255	0.062	0.533	0.134	0.943	0.193	0.09	0.859	0.149	0.131	0.679	0.116	0.183	0.545	0.181	0.186	0.437	0.18	0.18	0.276	0.14	0.192	0.084	0.235
685	3.425	-0.058	0.935	0.332	0.114	0.926	0.497	0.028	0.85	0.527	0.015	0.675	0.578	0.047	0.507	0.555	0.001	0.432	0.566	-0.125	0.345	0.592	-0.267	0.204	0.5	-0.252	0.066	0.533	0.137	0.942	0.193	0.091	0.862	0.148	0.135	0.68	0.116	0.185	0.545	0.181	0.188	0.437	0.18	0.181	0.276	0.14	0.192	0.084	0.235
686	3.43	-0.053	0.936	0.33	0.116	0.926	0.497	0.031	0.851	0.526	0.021	0.676	0.578	0.055	0.508	0.556	0.01	0.433	0.566	-0.117	0.347	0.593	-0.259	0.208	0.5	-0.248	0.07	0.533	0.14	0.943	0.193	0.094	0.864	0.147	0.139	0.681	0.115	0.188	0.545	0.181	0.19	0.437	0.18	0.182	0.277	0.139	0.192	0.084	0.235
687	3.435	-0.05	0.937	0.329	0.118	0.927	0.496	0.034	0.852	0.525	0.027	0.676	0.577	0.063	0.509	0.556	0.019	0.434	0.567	-0.108	0.35	0.593	-0.252	0.211	0.5	-0.243	0.073	0.533	0.142	0.943	0.193	0.097	0.865	0.146	0.142	0.681	0.115	0.19	0.545	0.181	0.191	0.437	0.18	0.183	0.277	0.139	0.192	0.084	0.235
688	3.44	-0.046	0.938	0.328	0.121	0.927	0.495	0.038	0.853	0.525	0.032	0.677	0.577	0.071	0.51	0.556	0.028	0.436	0.567	-0.1	0.352	0.593	-0.244	0.214	0.5	-0.238	0.077	0.534	NaN	NaN	NaN	0.101	0.865	0.146	0.145	0.682	0.115	0.192	0.546	0.18	0.193	0.437	0.18	0.184	0.277	0.139	0.192	0.084	0.235
689	3.445	-0.042	0.939	0.327	0.125	0.928	0.495	0.042	0.854	0.524	0.038	0.678	0.577	0.079	0.512	0.556	0.036	0.437	0.567	-0.091	0.354	0.593	-0.237	0.218	0.499	-0.231	0.08	0.535	0.156	0.945	0.191	0.104	0.865	0.145	0.149	0.683	0.114	0.194	0.546	0.18	0.194	0.437	0.18	0.186	0.277	0.138	0.192	0.085	0.235
690	3.45	-0.038	0.94	0.327	0.129	0.93	0.495	0.046	0.855	0.523	0.045	0.678	0.577	0.087	0.513	0.556	0.045	0.439	0.568	-0.084	0.356	0.593	-0.23	0.221	0.499	-0.225	0.084	0.536	0.159	0.946	0.191	0.108	0.866	0.145	0.153	0.683	0.114	0.196	0.546	0.18	0.196	0.438	0.18	0.187	0.277	0.138	0.192	0.085	0.235
691	3.455	-0.035	0.942	0.327	0.132	0.931	0.495	0.05	0.856	0.522	0.051	0.678	0.576	0.094	0.515	0.556	0.053	0.44	0.568	-0.075	0.358	0.593	-0.222	0.224	0.498	-0.217	0.088	0.537	0.161	0.946	0.191	0.112	0.866	0.144	0.158	0.683	0.114	0.198	0.547	0.18	0.197	0.438	0.18	0.188	0.277	0.138	0.192	0.085	0.235
692	3.46	-0.031	0.942	0.326	0.137	0.932	0.494	0.054	0.857	0.522	0.057	0.679	0.576	0.103	0.516	0.557	0.062	0.442	0.568	-0.067	0.36	0.593	-0.213	0.227	0.498	-0.208	0.091	0.538	0.165	0.947	0.191	0.116	0.866	0.143	0.162	0.683	0.114	0.2	0.547	0.18	0.198	0.438	0.18	0.189	0.277	0.138	0.192	0.085	0.235
693	3.465	-0.028	0.944	0.325	0.139	0.932	0.493	0.057	0.858	0.522	0.062	0.68	0.575	0.11	0.517	0.557	0.07	0.444	0.568	-0.059	0.362	0.593	-0.205	0.229	0.497	-0.199	0.095	0.54	0.171	0.949	0.19	0.119	0.867	0.142	0.164	0.684	0.114	0.202	0.547	0.18	0.199	0.438	0.18	0.19	0.276	0.138	0.192	0.085	0.235
694	3.47	-0.024	0.945	0.325	0.143	0.934	0.493	0.061	0.859	0.522	0.068	0.681	0.575	0.118	0.519	0.557	0.078	0.445	0.568	-0.051	0.364	0.593	-0.197	0.232	0.497	-0.189	0.098	0.542	0.174	0.949	0.189	0.124	0.867	0.142	0.164	0.686	0.114	0.204	0.547	0.18	0.2	0.438	0.179	0.191	0.276	0.138	0.192	0.085	0.234
695	3.475	-0.02	0.945	0.325	0.147	0.935	0.493	0.065	0.86	0.522	0.074	0.682	0.575	0.126	0.52	0.557	0.086	0.447	0.568	-0.043	0.366	0.592	-0.189	0.234	0.496	-0.179	0.101	0.543	0.179	0.95	0.189	0.127	0.868	0.142	0.166	0.687	0.114	0.205	0.547	0.18	0.201	0.438	0.179	0.19	0.276	0.138	0.192	0.085	0.235
696	3.48	-0.016	0.946	0.325	0.152	0.936	0.493	0.069	0.861	0.522	0.08	0.682	0.575	0.133	0.522	0.557	0.094	0.448	0.568	-0.035	0.368	0.592	-0.18	0.235	0.496	-0.169	0.104	0.545	0.181	0.95	0.189	0.131	0.869	0.142	0.169	0.688	0.114	0.206	0.547	0.18	0.202	0.438	0.179	0.189	0.277	0.138	0.193	0.085	0.235
697	3.485	-0.012	0.947	0.325	0.156	0.937	0.492	0.073	0.862	0.522	0.085	0.683	0.575	0.141	0.524	0.557	0.102	0.45	0.567	-0.027	0.37	0.591	-0.171	0.236	0.495	-0.159	0.106	0.546	0.184	0.95	0.189	0.135	0.869	0.142	0.172	0.688	0.114	0.208	0.547	0.18	0.202	0.438	0.179	0.189	0.277	0.138	0.193	0.085	0.235
698	3.49	-0.009	0.948	0.324	0.159	0.939	0.492	0.077	0.863	0.522	0.09	0.684	0.574	0.148	0.525	0.557	0.11	0.451	0.567	-0.019	0.372	0.59	-0.162	0.237	0.495	-0.148	0.108	0.547	0.187	0.95	0.189	0.138	0.87	0.142	0.174	0.688	0.114	0.209	0.548	0.179	0.202	0.438	0.179	0.189	0.278	0.138	0.193	0.085	0.235
699	3.495	-0.005	0.949	0.324	0.163	0.94	0.491	0.081	0.865	0.522	0.096	0.685	0.574	0.155	0.527	0.557	0.117	0.453	0.567	-0.011	0.373	0.589	-0.152	0.237	0.495	-0.137	0.109	0.548	0.191	0.95	0.188	0.142	0.871	0.142	0.176	0.689	0.114	0.211	0.548	0.179	0.203	0.438	0.179	0.188	0.278	0.138	0.193	0.085	0.235
700	3.5	-0.001	0.95	0.324	0.167	0.941	0.491	0.085	0.866	0.522	0.101	0.686	0.574	0.163	0.529	0.557	0.125	0.455	0.566	-0.003	0.374	0.589	-0.144	0.238	0.495	-0.127	0.11	0.549	0.195	0.951	0.187	0.145	0.872	0.142	0.178	0.689	0.114	0.212	0.548	0.179	0.203	0.438	0.18	0.188	0.278	0.138	0.193	0.085	0.235
701	3.505	0.002	0.951	0.324	0.171	0.942	0.49	0.089	0.867	0.523	0.108	0.686	0.574	0.17	0.53	0.557	0.133	0.456	0.566	0.005	0.376	0.588	-0.135	0.238	0.495	-0.116	0.111	0.55	0.199	0.952	0.187	0.148	0.873	0.142	0.18	0.689	0.113	0.213	0.548	0.18	0.203	0.438	0.18	0.188	0.278	0.138	0.193	0.085	0.235
702	3.51	0.005	0.952	0.323	0.175	0.943	0.49	0.093	0.868	0.523	0.113	0.687	0.574	0.177	0.532	0.557	0.14	0.458	0.565	0.014	0.377	0.588	-0.125	0.238	0.495	-0.106	0.111	0.551	0.201	0.952	0.187	0.151	0.874	0.141	0.182	0.689	0.113	0.213	0.548	0.18	0.204	0.438	0.18	0.188	0.278	0.138	0.193	0.085	0.235
703	3.515	0.009	0.953	0.323	0.179	0.944	0.49	0.096	0.87	0.523	0.119	0.688	0.574	0.184	0.533	0.556	0.148	0.459	0.565	0.022	0.377	0.588	-0.116	0.237	0.495	-0.095	0.111	0.552	0.204	0.952	0.187	0.154	0.874	0.141	0.183	0.689	0.114	0.214	0.548	0.18	0.204	0.438	0.18	0.188	0.278	0.138	0.193	0.085	0.235
704	3.52	0.013	0.954	0.323	0.182	0.945	0.489	0.1	0.871	0.523	0.123	0.69	0.573	0.191	0.535	0.556	0.155	0.461	0.565	0.031	0.378	0.587	-0.106	0.236	0.495	-0.083	0.111	0.553	0.208	0.953	0.186	0.157	0.874	0.141	0.185	0.69	0.114	0.215	0.548	0.18	0.205	0.439	0.18	0.188	0.278	0.138	0.193	0.085	0.235
705	3.525	0.016	0.955	0.323	0.186	0.946	0.489	0.104	0.872	0.523	0.129	0.69	0.573	0.198	0.536	0.556	0.163	0.462	0.564	0.039	0.378	0.587	-0.096	0.235	0.495	-0.072	0.111	0.553	0.212	0.954	0.185	0.16	0.874	0.141	0.186	0.69	0.114	0.216	0.548	0.18	0.205	0.439	0.18	0.188	0.278	0.138	0.193	0.085	0.235
706	3.53	0.02	0.955	0.323	0.189	0.947	0.489	0.108	0.874	0.523	0.135	0.691	0.573	0.204	0.538	0.556	0.171	0.463	0.564	0.048	0.379	0.587	-0.086	0.233	0.496	-0.06	0.11	0.554	0.216	0.954	0.184	0.163	0.874	0.141	0.188	0.69	0.114	0.217	0.549	0.18	0.206	0.439	0.18	0.188	0.278	0.138	0.193	0.085	0.235
707	3.535	0.023	0.956	0.323	0.193	0.948	0.488	0.112	0.875	0.523	0.141	0.692	0.574	0.212	0.539	0.555	0.178	0.464	0.564	0.056	0.378	0.587	-0.077	0.232	0.496	-0.048	0.108	0.554	0.219	0.954	0.184	0.165	0.874	0.14	0.189	0.69	0.114	0.218	0.549	0.18	0.206	0.439	0.18	0.189	0.278	0.138	0.193	0.085	0.235
708	3.54	0.027	0.957	0.323	0.196	0.949	0.488	0.116	0.875	0.523	0.147	0.693	0.574	0.219	0.54	0.555	0.186	0.465	0.564	0.064	0.378	0.587	-0.067	0.23	0.497	-0.035	0.107	0.555	0.222	0.954	0.184	0.168	0.874	0.139	0.191	0.69	0.114	0.219	0.549	0.18	0.206	0.439	0.18	0.189	0.278	0.138	0.193	0.085	0.235
709	3.545	0.031	0.957	0.323	0.199	0.949	0.488	0.12	0.876	0.523	0.152	0.694	0.575	0.226	0.541	0.555	0.193	0.466	0.564	0.073	0.378	0.587	-0.057	0.228	0.497	-0.023	0.106	0.555	0.225	0.955	0.184	0.171	0.874	0.139	0.192	0.69	0.114	0.22	0.549	0.18	0.207	0.439	0.18	0.189	0.279	0.138	0.193	0.085	0.235
710	3.55	0.034	0.958	0.322	0.202	0.95	0.487	0.124	0.877	0.523	0.158	0.695	0.574	0.232	0.543	0.555	0.201	0.467	0.563	0.081	0.377	0.587	-0.047	0.225	0.498	-0.01	0.104	0.555	0.229	0.955	0.184	0.174	0.874	0.139	0.194	0.691	0.114	0.221	0.549	0.18	0.207	0.439	0.18	0.189	0.279	0.138	0.193	0.085	0.235
711	3.555	0.038	0.959	0.322	0.206	0.95	0.487	0.127	0.878	0.523	0.164	0.696	0.575	0.238	0.545	0.555	0.208	0.468	0.562	0.09	0.377	0.587	-0.037	0.223	0.498	0.003	0.102	0.556	0.233	0.956	0.183	0.176	0.874	0.139	0.195	0.691	0.114	0.222	0.549	0.18	0.207	0.44	0.18	0.189	0.279	0.138	0.193	0.085	0.235
712	3.56	0.041	0.959	0.322	0.209	0.951	0.487	0.132	0.879	0.523	0.169	0.696	0.575	0.245	0.546	0.554	0.216	0.468	0.562	0.099	0.375	0.587	-0.026	0.22	0.499	0.016	0.101	0.556	0.236	0.956	0.183	0.179	0.875	0.139	0.197	0.691	0.114	0.222	0.549	0.18	0.208	0.44	0.18	0.189	0.279	0.138	0.193	0.085	0.235
713	3.565	0.045	0.96	0.323	0.213	0.952	0.486	0.136	0.879	0.524	0.174	0.698	0.575	0.251	0.547	0.554	0.223	0.469	0.562	0.108	0.374	0.588	-0.015	0.217	0.5	0.029	0.099	0.556	0.24	0.956	0.183	0.183	0.875	0.139	0.198	0.691	0.114	0.223	0.549	0.18	0.208	0.44	0.18	0.189	0.279	0.138	0.193	0.085	0.235
714	3.57	0.048	0.96	0.323	0.217	0.953	0.486	0.14	0.88	0.523	0.18	0.699	0.575	0.258	0.548	0.554	0.23	0.469	0.562	0.117	0.373	0.588	-0.004	0.214	0.501	0.043	0.097	0.556	0.242	0.956	0.183	0.186	0.875	0.14	0.2	0.692	0.114	0.224	0.549	0.18	0.209	0.44	0.181	0.189	0.279	0.138	0.193	0.085	0.235
715	3.575	0.051	0.961	0.323	0.221	0.953	0.486	0.144	0.881	0.524	0.185	0.7	0.576	0.263	0.55	0.554	0.237	0.47	0.562	0.125	0.372	0.588	0.007	0.21	0.501	0.056	0.095	0.557	0.245	0.956	0.183	0.188	0.876	0.14	0.202	0.692	0.114	0.225	0.549	0.18	0.209	0.44	0.181	0.189	0.279	0.138	0.193	0.085	0.235
716	3.58	0.055	0.961	0.323	0.225	0.954	0.486	0.148	0.881	0.524	0.191	0.7	0.576	0.269	0.552	0.554	0.244	0.471	0.561	0.134	0.37	0.588	0.018	0.207	0.502	0.07	0.093	0.557	0.247	0.956	0.183	0.191	0.877	0.14	0.204	0.692	0.114	0.226	0.549	0.18	0.21	0.44	0.181	0.189	0.279	0.138	0.193	0.085	0.235
717	3.585	0.058	0.962	0.323	0.228	0.954	0.485	0.152	0.882	0.524	0.197	0.702	0.577	0.276	0.552	0.553	0.251	0.471	0.561	0.144	0.368	0.589	0.029	0.204	0.503	0.083	0.09	0.558	0.251	0.956	0.182	0.194	0.877	0.14	0.205	0.692	0.114	0.227	0.549	0.18	0.21	0.44	0.181	0.189	0.279	0.139	0.193	0.085	0.235
718	3.59	0.062	0.962	0.323	0.232	0.954	0.485	0.156	0.883	0.525	0.202	0.703	0.577	0.283	0.553	0.553	0.258	0.471	0.561	0.152	0.367	0.589	0.04	0.2	0.504	0.097	0.088	0.559	0.255	0.957	0.182	0.197	0.877	0.14	0.207	0.692	0.114	0.228	0.549	0.181	0.211	0.44	0.181	0.189	0.279	0.139	0.193	0.085	0.236
719	3.595	0.065	0.962	0.323	0.236	0.955	0.485	0.16	0.883	0.525	0.208	0.703	0.578	0.289	0.554	0.553	0.265	0.472	0.56	0.161	0.365	0.59	0.052	0.196	0.504	0.111	0.086	0.559	0.26	0.957	0.181	0.199	0.877	0.14	0.209	0.692	0.115	0.229	0.549	0.181	0.211	0.44	0.181	0.19	0.279	0.139	0.193	0.085	0.236
720	3.6	0.069	0.963	0.324	0.24	0.955	0.485	0.164	0.883	0.525	0.214	0.704	0.578	0.295	0.555	0.553	0.272	0.472	0.56	0.17	0.363	0.59	0.063	0.193	0.505	0.124	0.083	0.56	0.262	0.957	0.181	0.202	0.877	0.14	0.211	0.692	0.115	0.231	0.549	0.181	0.212	0.44	0.181	0.19	0.279	0.139	0.193	0.085	0.236
721	3.605	0.072	0.963	0.324	0.243	0.955	0.485	0.168	0.884	0.525	0.219	0.705	0.579	0.301	0.556	0.552	0.279	0.473	0.559	0.179	0.361	0.59	0.075	0.189	0.506	0.138	0.081	0.56	0.265	0.957	0.181	0.205	0.877	0.14	0.212	0.692	0.115	0.232	0.549	0.181	0.213	0.44	0.182	0.19	0.279	0.139	0.193	0.085	0.236
722	3.61	0.075	0.963	0.324	0.247	0.956	0.484	0.172	0.885	0.525	0.225	0.706	0.579	0.307	0.557	0.552	0.285	0.473	0.559	0.188	0.359	0.591	0.087	0.185	0.507	0.152	0.079	0.561	0.269	0.957	0.181	0.208	0.877	0.14	0.215	0.692	0.115	0.233	0.549	0.181	0.214	0.44	0.182	0.191	0.279	0.139	0.193	0.085	0.236
723	3.615	0.079	0.964	0.324	0.25	0.956	0.484	0.176	0.885	0.525	0.231	0.706	0.579	0.313	0.558	0.552	0.292	0.473	0.559	0.198	0.357	0.592	0.098	0.181	0.508	0.167	0.076	0.562	0.273	0.957	0.181	0.21	0.876	0.139	0.217	0.691	0.116	0.234	0.549	0.181	0.215	0.44	0.182	0.192	0.279	0.139	0.194	0.086	0.237
724	3.62	0.082	0.964	0.325	0.254	0.956	0.484	0.18	0.885	0.526	0.236	0.706	0.579	0.319	0.559	0.551	0.299	0.473	0.559	0.207	0.355	0.593	0.11	0.177	0.509	0.181	0.074	0.562	0.275	0.957	0.181	0.213	0.876	0.139	0.219	0.691	0.116	0.235	0.549	0.182	0.216	0.44	0.182	0.193	0.279	0.14	0.194	0.086	0.237
725	3.625	0.086	0.964	0.325	0.258	0.957	0.484	0.184	0.886	0.526	0.241	0.707	0.579	0.325	0.56	0.551	0.306	0.473	0.559	0.216	0.353	0.593	0.122	0.173	0.51	0.195	0.072	0.563	0.279	0.957	0.18	0.217	0.876	0.14	0.221	0.691	0.116	0.237	0.549	0.182	0.217	0.44	0.183	0.194	0.279	0.14	0.194	0.086	0.237
726	3.63	0.089	0.964	0.325	0.262	0.957	0.484	0.188	0.886	0.526	0.247	0.707	0.579	0.33	0.56	0.55	0.313	0.473	0.559	0.225	0.35	0.594	0.134	0.169	0.511	0.209	0.07	0.564	0.281	0.956	0.18	0.219	0.875	0.14	0.223	0.691	0.117	0.238	0.548	0.182	0.218	0.439	0.183	0.195	0.279	0.14	0.194	0.086	0.237
727	3.635	0.093	0.964	0.325	0.266	0.957	0.484	0.192	0.886	0.526	0.251	0.708	0.579	0.335	0.561	0.55	0.319	0.473	0.559	0.234	0.348	0.594	0.146	0.166	0.512	0.223	0.068	0.565	0.284	0.955	0.18	0.222	0.875	0.14	0.225	0.691	0.117	0.24	0.548	0.182	0.219	0.439	0.183	0.195	0.279	0.141	0.194	0.086	0.237
728	3.64	0.096	0.964	0.325	0.269	0.958	0.484	0.196	0.886	0.526	0.256	0.708	0.58	0.34	0.562	0.55	0.325	0.473	0.559	0.243	0.347	0.595	0.159	0.162	0.513	0.238	0.066	0.566	0.287	0.955	0.18	0.225	0.875	0.14	0.227	0.691	0.117	0.241	0.548	0.183	0.22	0.44	0.184	0.196	0.279	0.141	0.195	0.086	0.238
729	3.645	0.099	0.965	0.326	0.273	0.957	0.484	0.2	0.887	0.527	0.261	0.708	0.58	0.346	0.562	0.55	0.331	0.473	0.558	0.251	0.345	0.595	0.171	0.158	0.514	0.252	0.064	0.567	0.29	0.955	0.18	0.228	0.875	0.14	0.23	0.691	0.117	0.243	0.548	0.183	0.221	0.44	0.184	0.197	0.279	0.142	0.195	0.086	0.238
730	3.65	0.102	0.965	0.326	0.277	0.958	0.484	0.204	0.887	0.527	0.265	0.708	0.58	0.351	0.562	0.549	0.337	0.473	0.558	0.26	0.343	0.596	0.183	0.154	0.515	0.267	0.062	0.568	0.293	0.954	0.18	0.231	0.875	0.14	0.232	0.691	0.118	0.244	0.548	0.184	0.222	0.44	0.184	0.197	0.279	0.142	0.195	0.086	0.238
731	3.655	0.105	0.965	0.326	0.28	0.958	0.484	0.208	0.887	0.527	0.269	0.708	0.579	0.356	0.562	0.549	0.343	0.473	0.558	0.269	0.341	0.597	0.196	0.151	0.517	0.282	0.06	0.569	0.297	0.955	0.18	0.234	0.874	0.141	0.234	0.691	0.118	0.246	0.548	0.184	0.223	0.439	0.184	0.198	0.279	0.142	0.195	0.086	0.239
732	3.66	0.109	0.965	0.327	0.284	0.958	0.484	0.211	0.887	0.527	0.274	0.707	0.579	0.361	0.563	0.549	0.35	0.473	0.558	0.278	0.339	0.597	0.209	0.147	0.518	0.297	0.059	0.57	0.301	0.955	0.18	0.237	0.874	0.141	0.236	0.691	0.118	0.247	0.548	0.184	0.224	0.439	0.185	0.198	0.279	0.143	0.195	0.086	0.239
733	3.665	0.112	0.965	0.327	0.288	0.958	0.484	0.215	0.887	0.527	0.278	0.707	0.58	0.366	0.563	0.548	0.355	0.473	0.558	0.287	0.337	0.598	0.221	0.143	0.519	0.311	0.057	0.572	0.303	0.954	0.18	0.24	0.874	0.141	0.239	0.691	0.118	0.248	0.547	0.185	0.225	0.439	0.185	0.199	0.279	0.143	0.195	0.086	0.239
734	3.67	0.116	0.965	0.327	0.292	0.958	0.484	0.219	0.887	0.527	0.282	0.707	0.579	0.37	0.563	0.547	0.361	0.473	0.557	0.296	0.336	0.598	0.234	0.14	0.52	0.325	0.056	0.573	0.306	0.953	0.18	0.243	0.874	0.142	0.241	0.691	0.119	0.25	0.547	0.185	0.226	0.439	0.185	0.199	0.279	0.143	0.195	0.086	0.239
735	3.675	0.119	0.964	0.328	0.295	0.958	0.484	0.223	0.887	0.528	0.286	0.707	0.579	0.374	0.563	0.547	0.367	0.472	0.557	0.304	0.334	0.598	0.246	0.136	0.522	0.34	0.054	0.574	0.309	0.953	0.18	0.246	0.874	0.142	0.243	0.691	0.119	0.251	0.547	0.185	0.226	0.439	0.186	0.2	0.279	0.143	0.195	0.086	0.239
736	3.68	0.122	0.965	0.329	0.299	0.958	0.484	0.227	0.887	0.528	0.29	0.706	0.579	0.379	0.563	0.546	0.372	0.472	0.557	0.312	0.332	0.599	0.259	0.133	0.523	0.354	0.053	0.575	0.313	0.953	0.18	0.249	0.874	0.143	0.244	0.691	0.119	0.252	0.547	0.185	0.227	0.439	0.186	0.201	0.279	0.143	0.195	0.087	0.239
737	3.685	0.125	0.965	0.329	0.303	0.958	0.484	0.23	0.887	0.528	0.293	0.706	0.579	0.383	0.562	0.546	0.377	0.472	0.556	0.32	0.331	0.599	0.272	0.129	0.524	0.369	0.052	0.576	0.316	0.953	0.18	0.252	0.874	0.143	0.247	0.691	0.119	0.254	0.548	0.186	0.228	0.439	0.186	0.201	0.28	0.143	0.196	0.087	0.239
738	3.69	0.129	0.965	0.33	0.306	0.958	0.484	0.234	0.887	0.529	0.297	0.705	0.578	0.387	0.562	0.545	0.382	0.471	0.556	0.329	0.329	0.6	0.285	0.127	0.526	0.384	0.051	0.577	0.32	0.953	0.18	0.255	0.874	0.143	0.248	0.691	0.119	0.255	0.547	0.186	0.229	0.439	0.186	0.202	0.28	0.143	0.196	0.087	0.239
739	3.695	0.132	0.965	0.33	0.31	0.957	0.485	0.238	0.887	0.529	0.3	0.705	0.578	0.391	0.562	0.545	0.388	0.471	0.555	0.337	0.328	0.6	0.299	0.124	0.527	0.399	0.05	0.578	0.323	0.952	0.18	0.258	0.874	0.143	0.25	0.691	0.119	0.256	0.547	0.186	0.23	0.44	0.187	0.203	0.28	0.143	0.196	0.087	0.24
740	3.7	0.135	0.965	0.33	0.314	0.957	0.485	0.241	0.887	0.529	0.304	0.704	0.578	0.394	0.562	0.544	0.392	0.471	0.555	0.345	0.327	0.6	0.312	0.121	0.529	0.413	0.05	0.58	0.326	0.952	0.181	0.261	0.874	0.143	0.252	0.691	0.119	0.257	0.547	0.186	0.231	0.44	0.187	0.204	0.28	0.143	0.196	0.087	0.24
741	3.705	0.139	0.964	0.331	0.317	0.957	0.485	0.245	0.886	0.529	0.307	0.703	0.578	0.398	0.561	0.543	0.397	0.47	0.555	0.353	0.325	0.6	0.324	0.118	0.53	0.428	0.049	0.581	0.33	0.952	0.18	0.264	0.874	0.144	0.254	0.69	0.12	0.259	0.547	0.187	0.232	0.44	0.187	0.204	0.28	0.144	0.196	0.087	0.24
742	3.71	0.142	0.964	0.331	0.321	0.957	0.485	0.249	0.886	0.529	0.31	0.702	0.578	0.402	0.561	0.543	0.402	0.469	0.554	0.361	0.324	0.601	0.337	0.116	0.531	0.442	0.048	0.581	0.333	0.952	0.181	0.267	0.874	0.144	0.256	0.69	0.12	0.26	0.547	0.187	0.233	0.44	0.187	0.204	0.28	0.144	0.196	0.087	0.24
743	3.715	0.146	0.964	0.332	0.325	0.957	0.486	0.252	0.886	0.53	0.314	0.702	0.578	0.405	0.56	0.542	0.407	0.469	0.554	0.369	0.322	0.601	0.351	0.114	0.532	0.457	0.049	0.583	0.336	0.951	0.181	0.27	0.873	0.144	0.258	0.69	0.121	0.261	0.548	0.187	0.233	0.44	0.188	0.204	0.28	0.144	0.196	0.087	0.241
744	3.72	0.15	0.964	0.332	0.328	0.956	0.486	0.256	0.886	0.53	0.317	0.701	0.578	0.409	0.56	0.542	0.411	0.468	0.553	0.376	0.321	0.6	0.363	0.112	0.533	0.472	0.05	0.584	0.339	0.951	0.181	0.273	0.873	0.144	0.26	0.69	0.121	0.262	0.548	0.187	0.234	0.44	0.188	0.204	0.28	0.144	0.196	0.087	0.241
745	3.725	0.153	0.964	0.333	0.332	0.956	0.487	0.26	0.885	0.53	0.32	0.7	0.578	0.412	0.559	0.541	0.416	0.468	0.553	0.384	0.319	0.6	0.376	0.109	0.534	0.486	0.051	0.584	0.342	0.95	0.182	0.276	0.873	0.144	0.261	0.691	0.122	0.263	0.548	0.188	0.235	0.44	0.188	0.204	0.28	0.144	0.196	0.087	0.241
746	3.73	0.157	0.964	0.333	0.336	0.956	0.487	0.264	0.885	0.531	0.324	0.699	0.577	0.415	0.558	0.541	0.42	0.467	0.552	0.391	0.317	0.6	0.389	0.107	0.535	0.501	0.052	0.585	0.346	0.95	0.182	0.28	0.873	0.145	0.263	0.691	0.122	0.264	0.547	0.188	0.236	0.441	0.189	0.205	0.281	0.145	0.196	0.087	0.241
747	3.735	0.16	0.964	0.334	0.34	0.956	0.487	0.268	0.885	0.531	0.327	0.698	0.577	0.418	0.557	0.54	0.424	0.466	0.552	0.399	0.316	0.6	0.401	0.105	0.535	0.515	0.053	0.586	0.349	0.95	0.183	0.282	0.873	0.145	0.265	0.691	0.122	0.265	0.547	0.189	0.236	0.441	0.189	0.205	0.281	0.145	0.196	0.087	0.241
748	3.74	0.164	0.964	0.334	0.344	0.956	0.487	0.271	0.885	0.531	0.33	0.698	0.577	0.421	0.557	0.54	0.429	0.465	0.551	0.406	0.314	0.6	0.414	0.104	0.536	0.528	0.054	0.586	0.352	0.95	0.183	0.285	0.872	0.145	0.267	0.69	0.123	0.266	0.547	0.189	0.237	0.441	0.189	0.205	0.282	0.145	0.196	0.087	0.241
749	3.745	0.168	0.963	0.334	0.348	0.955	0.488	0.275	0.884	0.532	0.334	0.697	0.578	0.425	0.556	0.539	0.433	0.464	0.551	0.413	0.312	0.6	0.426	0.102	0.537	0.542	0.056	0.587	0.355	0.949	0.183	0.288	0.872	0.146	0.269	0.691	0.123	0.268	0.547	0.189	0.237	0.441	0.19	0.206	0.282	0.146	0.196	0.088	0.241
750	3.75	0.171	0.963	0.335	0.352	0.955	0.488	0.28	0.885	0.532	0.337	0.696	0.578	0.428	0.555	0.539	0.437	0.463	0.551	0.421	0.311	0.6	0.439	0.101	0.537	0.555	0.057	0.588	0.359	0.949	0.184	0.292	0.872	0.146	0.271	0.691	0.123	0.269	0.548	0.19	0.238	0.441	0.19	0.206	0.282	0.146	0.196	0.088	0.241
751	3.755	0.175	0.963	0.335	0.356	0.955	0.488	0.282	0.884	0.532	0.34	0.696	0.578	0.43	0.554	0.538	0.441	0.462	0.55	0.428	0.31	0.6	0.451	0.1	0.537	0.568	0.058	0.588	0.363	0.948	0.184	0.295	0.872	0.146	0.272	0.691	0.123	0.271	0.548	0.19	0.239	0.442	0.19	0.206	0.282	0.146	0.196	0.088	0.241
752	3.76	0.179	0.963	0.336	0.36	0.955	0.488	0.286	0.883	0.532	0.343	0.695	0.578	0.433	0.553	0.538	0.445	0.461	0.549	0.435	0.309	0.6	0.462	0.099	0.538	0.581	0.06	0.588	0.367	0.948	0.184	0.298	0.872	0.147	0.274	0.691	0.124	0.272	0.548	0.19	0.24	0.442	0.191	0.207	0.282	0.146	0.197	0.088	0.241
753	3.765	0.183	0.962	0.337	0.364	0.954	0.489	0.289	0.882	0.532	0.346	0.694	0.578	0.436	0.551	0.537	0.448	0.46	0.549	0.442	0.307	0.6	0.474	0.098	0.538	0.593	0.061	0.589	0.371	0.948	0.184	0.301	0.872	0.148	0.276	0.691	0.124	0.273	0.548	0.191	0.241	0.442	0.191	0.207	0.282	0.146	0.197	0.088	0.241
754	3.77	0.186	0.962	0.337	0.368	0.954	0.489	0.293	0.882	0.532	0.35	0.694	0.579	0.439	0.55	0.537	0.452	0.46	0.549	0.448	0.306	0.6	0.485	0.098	0.538	0.605	0.063	0.588	0.375	0.948	0.184	0.307	0.87	0.149	0.278	0.691	0.124	0.274	0.548	0.191	0.242	0.442	0.191	0.207	0.283	0.147	0.197	0.088	0.241
755	3.775	0.19	0.962	0.338	0.372	0.954	0.489	0.297	0.882	0.533	0.354	0.693	0.579	0.442	0.549	0.537	0.456	0.459	0.548	0.455	0.305	0.6	0.496	0.097	0.539	0.617	0.064	0.588	0.379	0.948	0.185	0.314	0.868	0.15	0.28	0.691	0.125	0.276	0.548	0.191	0.243	0.442	0.192	0.208	0.283	0.147	0.197	0.088	0.241
756	3.78	0.195	0.961	0.338	0.377	0.953	0.49	0.301	0.881	0.533	0.357	0.692	0.579	0.444	0.548	0.537	0.46	0.458	0.548	0.462	0.304	0.6	0.507	0.097	0.539	0.628	0.066	0.588	0.383	0.947	0.185	0.318	0.867	0.151	0.282	0.691	0.125	0.277	0.548	0.191	0.244	0.442	0.192	0.208	0.283	0.147	0.197	0.088	0.241
757	3.785	0.198	0.961	0.339	0.381	0.953	0.49	0.306	0.88	0.533	0.36	0.692	0.579	0.446	0.547	0.536	0.463	0.457	0.548	0.468	0.303	0.6	0.517	0.096	0.539	0.639	0.067	0.588	0.386	0.947	0.185	0.322	0.867	0.152	0.284	0.691	0.125	0.279	0.548	0.192	0.245	0.442	0.193	0.209	0.284	0.148	0.197	0.088	0.241
758	3.79	0.202	0.96	0.339	0.385	0.952	0.49	0.31	0.88	0.534	0.363	0.691	0.579	0.449	0.546	0.536	0.467	0.456	0.547	0.475	0.302	0.599	0.528	0.096	0.539	0.65	0.069	0.587	0.39	0.946	0.185	0.326	0.866	0.152	0.286	0.691	0.126	0.281	0.548	0.192	0.246	0.442	0.193	0.21	0.284	0.148	0.197	0.089	0.242
759	3.795	0.206	0.959	0.34	0.389	0.952	0.491	0.314	0.879	0.534	0.367	0.69	0.58	0.452	0.545	0.535	0.471	0.455	0.546	0.481	0.301	0.599	0.537	0.096	0.539	0.661	0.071	0.587	0.393	0.946	0.186	0.329	0.865	0.153	0.289	0.691	0.126	0.282	0.548	0.192	0.248	0.443	0.194	0.21	0.284	0.148	0.197	0.089	0.242
760	3.8	0.21	0.959	0.341	0.394	0.952	0.491	0.318	0.879	0.534	0.371	0.69	0.58	0.455	0.544	0.535	0.475	0.454	0.547	0.487	0.301	0.599	0.547	0.096	0.539	0.672	0.073	0.586	0.397	0.945	0.186	0.334	0.864	0.154	0.291	0.691	0.126	0.284	0.547	0.193	0.249	0.443	0.194	0.211	0.285	0.148	0.198	0.089	0.242
761	3.805	0.214	0.959	0.341	0.398	0.951	0.491	0.322	0.879	0.535	0.374	0.689	0.58	0.458	0.543	0.535	0.478	0.453	0.546	0.493	0.3	0.599	0.556	0.096	0.539	0.681	0.074	0.586	0.4	0.944	0.186	0.338	0.864	0.154	0.293	0.691	0.127	0.286	0.548	0.193	0.25	0.443	0.194	0.211	0.285	0.148	0.198	0.089	0.242
762	3.81	0.218	0.958	0.342	0.402	0.95	0.492	0.328	0.879	0.536	0.377	0.688	0.58	0.461	0.541	0.535	0.482	0.452	0.546	0.499	0.299	0.599	0.565	0.097	0.539	0.691	0.076	0.585	0.404	0.944	0.186	0.34	0.864	0.154	0.296	0.691	0.127	0.287	0.548	0.193	0.252	0.443	0.195	0.212	0.285	0.148	0.198	0.09	0.242
763	3.815	0.223	0.958	0.343	0.407	0.95	0.492	0.334	0.878	0.538	0.381	0.687	0.581	0.465	0.541	0.535	0.486	0.452	0.546	0.505	0.299	0.598	0.573	0.097	0.539	0.7	0.077	0.584	0.408	0.944	0.187	0.343	0.864	0.155	0.299	0.691	0.127	0.29	0.548	0.194	0.254	0.443	0.195	0.213	0.286	0.149	0.198	0.09	0.242
764	3.82	0.227	0.957	0.344	0.411	0.95	0.492	0.338	0.878	0.538	0.384	0.686	0.581	0.468	0.54	0.535	0.489	0.451	0.545	0.51	0.298	0.598	0.581	0.097	0.539	0.708	0.078	0.583	0.411	0.943	0.187	0.347	0.863	0.155	0.301	0.69	0.128	0.292	0.547	0.194	0.256	0.443	0.195	0.215	0.286	0.149	0.198	0.09	0.243
765	3.825	0.231	0.957	0.345	0.416	0.949	0.493	0.342	0.877	0.538	0.388	0.686	0.581	0.472	0.539	0.534	0.493	0.45	0.545	0.516	0.298	0.598	0.589	0.097	0.538	0.716	0.079	0.582	0.415	0.942	0.188	0.351	0.863	0.156	0.304	0.69	0.128	0.293	0.547	0.194	0.258	0.443	0.196	0.216	0.286	0.149	0.198	0.09	0.243
766	3.83	0.235	0.956	0.346	0.42	0.948	0.493	0.346	0.876	0.539	0.391	0.685	0.581	0.475	0.538	0.534	0.497	0.449	0.545	0.522	0.297	0.598	0.596	0.097	0.538	0.723	0.08	0.58	0.419	0.942	0.188	0.354	0.862	0.157	0.307	0.69	0.129	0.296	0.547	0.195	0.26	0.443	0.196	0.216	0.286	0.15	0.199	0.09	0.243
767	3.835	0.239	0.956	0.346	0.425	0.948	0.494	0.35	0.875	0.539	0.396	0.684	0.582	0.478	0.537	0.534	0.501	0.448	0.544	0.528	0.296	0.597	0.602	0.096	0.537	0.73	0.081	0.579	0.423	0.942	0.189	0.357	0.862	0.157	0.31	0.689	0.13	0.298	0.547	0.195	0.262	0.443	0.197	0.217	0.287	0.15	0.199	0.091	0.243
768	3.84	0.243	0.955	0.348	0.429	0.947	0.495	0.354	0.875	0.54	0.4	0.683	0.582	0.482	0.536	0.534	0.506	0.447	0.544	0.533	0.296	0.597	0.608	0.096	0.537	0.737	0.081	0.578	0.427	0.941	0.189	0.362	0.861	0.158	0.313	0.689	0.13	0.301	0.546	0.195	0.264	0.443	0.197	0.218	0.287	0.15	0.198	0.091	0.243
769	3.845	0.248	0.954	0.349	0.433	0.946	0.495	0.359	0.874	0.54	0.404	0.682	0.582	0.486	0.535	0.534	0.51	0.447	0.544	0.538	0.295	0.597	0.614	0.096	0.536	0.744	0.081	0.576	0.431	0.941	0.19	0.365	0.861	0.159	0.315	0.689	0.131	0.304	0.546	0.196	0.267	0.443	0.198	0.22	0.287	0.151	0.198	0.091	0.243
770	3.85	0.252	0.954	0.35	0.438	0.946	0.496	0.364	0.874	0.541	0.407	0.681	0.582	0.49	0.535	0.534	0.514	0.446	0.543	0.543	0.295	0.597	0.619	0.095	0.536	0.749	0.081	0.575	0.434	0.94	0.19	0.368	0.861	0.16	0.318	0.688	0.131	0.307	0.545	0.196	0.269	0.442	0.198	0.221	0.287	0.151	0.199	0.091	0.243
771	3.855	0.255	0.954	0.351	0.443	0.945	0.496	0.369	0.873	0.542	0.412	0.68	0.582	0.494	0.534	0.534	0.518	0.445	0.543	0.548	0.294	0.597	0.625	0.094	0.535	0.754	0.081	0.573	0.438	0.94	0.191	0.37	0.861	0.16	0.321	0.688	0.132	0.31	0.545	0.197	0.272	0.442	0.198	0.223	0.287	0.151	0.199	0.092	0.243
772	3.86	0.26	0.953	0.352	0.447	0.944	0.497	0.373	0.872	0.543	0.417	0.68	0.583	0.498	0.533	0.533	0.522	0.444	0.543	0.553	0.293	0.597	0.629	0.093	0.535	0.759	0.08	0.572	0.441	0.939	0.191	0.374	0.86	0.161	0.325	0.688	0.133	0.312	0.545	0.197	0.274	0.442	0.198	0.225	0.287	0.151	0.199	0.092	0.243
773	3.865	0.264	0.952	0.353	0.452	0.943	0.497	0.378	0.872	0.544	0.421	0.679	0.583	0.502	0.532	0.533	0.526	0.443	0.543	0.558	0.292	0.596	0.633	0.093	0.534	0.763	0.079	0.571	0.445	0.938	0.192	0.377	0.86	0.161	0.328	0.687	0.133	0.316	0.545	0.197	0.277	0.442	0.199	0.227	0.288	0.151	0.2	0.092	0.243
774	3.87	0.268	0.952	0.355	0.456	0.942	0.498	0.383	0.871	0.545	0.426	0.678	0.583	0.507	0.531	0.533	0.53	0.442	0.543	0.562	0.291	0.596	0.637	0.092	0.533	0.767	0.078	0.569	0.449	0.937	0.193	0.381	0.859	0.162	0.331	0.687	0.134	0.319	0.544	0.198	0.28	0.441	0.199	0.228	0.288	0.151	0.2	0.092	0.243
775	3.875	0.272	0.951	0.356	0.46	0.942	0.498	0.387	0.87	0.545	0.431	0.677	0.584	0.511	0.53	0.533	0.534	0.441	0.543	0.566	0.29	0.596	0.64	0.09	0.532	0.77	0.076	0.568	0.453	0.937	0.193	0.385	0.859	0.163	0.334	0.687	0.135	0.322	0.543	0.198	0.282	0.441	0.199	0.23	0.288	0.152	0.201	0.093	0.243
776	3.88	0.277	0.95	0.357	0.465	0.941	0.499	0.391	0.869	0.546	0.436	0.676	0.584	0.515	0.53	0.533	0.538	0.44	0.542	0.57	0.289	0.595	0.643	0.089	0.531	0.773	0.074	0.566	0.456	0.936	0.194	0.389	0.858	0.164	0.337	0.686	0.136	0.325	0.543	0.199	0.285	0.441	0.2	0.232	0.288	0.152	0.201	0.093	0.243
777	3.885	0.282	0.95	0.358	0.469	0.94	0.499	0.396	0.869	0.546	0.441	0.676	0.584	0.52	0.529	0.533	0.542	0.439	0.542	0.574	0.288	0.595	0.645	0.088	0.53	0.775	0.073	0.565	0.459	0.935	0.194	0.393	0.857	0.165	0.34	0.686	0.136	0.328	0.543	0.199	0.288	0.441	0.2	0.234	0.288	0.152	0.201	0.093	0.243
778	3.89	0.286	0.949	0.359	0.474	0.94	0.5	0.4	0.867	0.547	0.446	0.675	0.584	0.525	0.528	0.533	0.546	0.438	0.542	0.577	0.286	0.594	0.647	0.086	0.529	0.777	0.071	0.563	0.462	0.934	0.195	0.396	0.857	0.166	0.344	0.686	0.137	0.331	0.543	0.2	0.291	0.441	0.2	0.235	0.289	0.152	0.201	0.094	0.243
779	3.895	0.29	0.948	0.361	0.479	0.939	0.501	0.405	0.867	0.548	0.451	0.674	0.585	0.529	0.527	0.533	0.551	0.437	0.542	0.58	0.285	0.594	0.649	0.085	0.528	0.778	0.068	0.562	0.466	0.933	0.196	0.4	0.856	0.167	0.347	0.685	0.137	0.334	0.542	0.2	0.293	0.44	0.201	0.237	0.289	0.153	0.201	0.094	0.243
780	3.9	0.295	0.947	0.362	0.484	0.938	0.502	0.411	0.866	0.549	0.457	0.673	0.585	0.534	0.526	0.533	0.555	0.435	0.542	0.583	0.283	0.594	0.65	0.083	0.528	0.78	0.066	0.56	0.471	0.933	0.197	0.405	0.855	0.168	0.35	0.685	0.138	0.338	0.542	0.201	0.296	0.44	0.201	0.238	0.289	0.153	0.202	0.095	0.244
781	3.905	0.299	0.947	0.363	0.489	0.937	0.502	0.415	0.865	0.549	0.462	0.673	0.586	0.539	0.526	0.533	0.558	0.434	0.542	0.586	0.282	0.593	0.651	0.082	0.527	0.781	0.062	0.559	0.475	0.933	0.197	0.409	0.855	0.169	0.353	0.685	0.139	0.341	0.541	0.201	0.299	0.44	0.202	0.24	0.29	0.153	0.202	0.095	0.244
782	3.91	0.304	0.946	0.364	0.493	0.937	0.503	0.419	0.864	0.55	0.467	0.672	0.586	0.543	0.525	0.533	0.562	0.433	0.542	0.588	0.281	0.592	0.652	0.08	0.527	0.782	0.06	0.559	0.479	0.932	0.198	0.412	0.854	0.17	0.357	0.684	0.14	0.344	0.541	0.201	0.302	0.44	0.202	0.242	0.29	0.153	0.202	0.096	0.244
783	3.915	0.308	0.945	0.365	0.498	0.936	0.504	0.425	0.864	0.551	0.473	0.671	0.586	0.548	0.524	0.533	0.566	0.432	0.543	0.591	0.279	0.592	0.653	0.079	0.526	0.784	0.057	0.558	0.484	0.932	0.199	0.414	0.854	0.17	0.36	0.684	0.141	0.347	0.541	0.202	0.305	0.44	0.202	0.243	0.291	0.153	0.203	0.097	0.243
784	3.92	0.313	0.944	0.366	0.502	0.935	0.505	0.43	0.863	0.552	0.478	0.671	0.587	0.552	0.523	0.533	0.57	0.431	0.543	0.594	0.278	0.591	0.655	0.079	0.526	0.786	0.054	0.557	0.488	0.931	0.199	0.418	0.854	0.171	0.363	0.684	0.141	0.351	0.54	0.202	0.307	0.44	0.203	0.245	0.291	0.154	0.203	0.097	0.243
785	3.925	0.317	0.943	0.367	0.507	0.935	0.505	0.435	0.862	0.553	0.484	0.67	0.587	0.556	0.523	0.534	0.574	0.431	0.543	0.597	0.277	0.59	0.658	0.078	0.526	0.787	0.05	0.557	0.493	0.931	0.2	0.42	0.854	0.172	0.367	0.684	0.142	0.354	0.54	0.203	0.31	0.44	0.204	0.247	0.292	0.154	0.204	0.098	0.243
786	3.93	0.322	0.943	0.368	0.512	0.934	0.506	0.44	0.862	0.554	0.489	0.67	0.588	0.561	0.522	0.534	0.577	0.43	0.544	0.6	0.276	0.59	0.661	0.078	0.526	0.789	0.047	0.558	0.497	0.93	0.201	0.417	0.856	0.171	0.37	0.683	0.142	0.357	0.54	0.204	0.313	0.44	0.204	0.249	0.292	0.154	0.204	0.098	0.243
787	3.935	0.326	0.942	0.37	0.517	0.933	0.507	0.445	0.862	0.555	0.494	0.67	0.588	0.565	0.522	0.535	0.581	0.43	0.544	0.603	0.276	0.59	0.664	0.077	0.526	0.789	0.043	0.559	0.501	0.93	0.202	0.42	0.856	0.172	0.374	0.683	0.143	0.36	0.54	0.204	0.316	0.44	0.204	0.251	0.293	0.154	0.205	0.099	0.243
788	3.94	0.331	0.942	0.371	0.521	0.933	0.508	0.45	0.862	0.556	0.499	0.671	0.589	0.569	0.521	0.535	0.585	0.429	0.545	0.607	0.276	0.59	0.665	0.077	0.527	0.79	0.039	0.56	0.505	0.929	0.203	0.422	0.856	0.172	0.377	0.683	0.144	0.364	0.54	0.205	0.319	0.44	0.205	0.252	0.294	0.154	0.205	0.101	0.244
789	3.945	0.336	0.941	0.372	0.526	0.933	0.509	0.455	0.862	0.557	0.504	0.671	0.589	0.573	0.521	0.536	0.589	0.429	0.545	0.61	0.277	0.591	0.666	0.076	0.528	0.791	0.035	0.561	0.509	0.929	0.203	0.427	0.856	0.173	0.381	0.683	0.145	0.367	0.54	0.205	0.322	0.44	0.205	0.255	0.295	0.155	0.206	0.102	0.244
790	3.95	0.34	0.941	0.373	0.531	0.933	0.509	0.46	0.863	0.558	0.508	0.671	0.59	0.577	0.521	0.537	0.594	0.43	0.546	0.615	0.277	0.592	0.667	0.075	0.528	0.792	0.032	0.561	0.513	0.928	0.204	0.431	0.856	0.174	0.384	0.683	0.146	0.371	0.54	0.206	0.325	0.441	0.205	0.256	0.295	0.155	0.206	0.103	0.243
791	3.955	0.344	0.941	0.374	0.535	0.933	0.51	0.465	0.863	0.559	0.513	0.671	0.591	0.582	0.521	0.538	0.598	0.43	0.547	0.619	0.277	0.593	0.668	0.075	0.528	0.793	0.03	0.562	0.517	0.928	0.205	0.433	0.856	0.175	0.387	0.684	0.147	0.375	0.54	0.206	0.329	0.441	0.205	0.258	0.296	0.156	0.207	0.104	0.243
792	3.96	0.349	0.941	0.375	0.54	0.933	0.511	0.469	0.863	0.559	0.517	0.671	0.592	0.587	0.522	0.538	0.603	0.43	0.547	0.623	0.277	0.593	0.669	0.075	0.527	0.794	0.029	0.562	0.522	0.928	0.206	0.438	0.855	0.176	0.391	0.684	0.148	0.378	0.54	0.207	0.332	0.441	0.205	0.26	0.298	0.156	0.208	0.105	0.243
793	3.965	0.353	0.941	0.377	0.544	0.933	0.512	0.474	0.863	0.56	0.522	0.671	0.592	0.591	0.522	0.539	0.607	0.43	0.548	0.628	0.276	0.594	0.671	0.074	0.527	0.794	0.029	0.561	0.525	0.929	0.207	0.443	0.855	0.178	0.394	0.684	0.149	0.382	0.54	0.207	0.336	0.442	0.206	0.262	0.299	0.156	0.209	0.107	0.243
794	3.97	0.358	0.941	0.378	0.549	0.934	0.513	0.479	0.864	0.561	0.527	0.672	0.593	0.596	0.522	0.539	0.611	0.43	0.549	0.631	0.276	0.595	0.671	0.074	0.527	0.795	0.029	0.561	0.529	0.929	0.208	0.446	0.855	0.179	0.398	0.684	0.15	0.387	0.541	0.207	0.34	0.442	0.206	0.265	0.3	0.156	0.21	0.108	0.243
795	3.975	0.363	0.941	0.379	0.554	0.935	0.514	0.484	0.864	0.562	0.531	0.672	0.594	0.602	0.523	0.54	0.616	0.43	0.549	0.636	0.276	0.595	0.672	0.074	0.526	0.795	0.029	0.561	0.533	0.928	0.209	0.449	0.855	0.18	0.402	0.684	0.151	0.391	0.54	0.208	0.344	0.442	0.206	0.267	0.301	0.157	0.211	0.11	0.243
796	3.98	0.367	0.941	0.38	0.558	0.935	0.514	0.488	0.865	0.563	0.536	0.673	0.595	0.607	0.524	0.54	0.62	0.431	0.549	0.639	0.276	0.596	0.672	0.074	0.526	0.795	0.029	0.56	0.538	0.929	0.21	0.454	0.855	0.181	0.406	0.685	0.152	0.396	0.54	0.208	0.348	0.443	0.206	0.27	0.303	0.157	0.212	0.111	0.243
797	3.985	0.371	0.942	0.381	0.562	0.936	0.515	0.492	0.866	0.564	0.541	0.673	0.596	0.612	0.525	0.54	0.625	0.432	0.55	0.642	0.277	0.596	0.672	0.075	0.526	0.796	0.029	0.56	0.543	0.93	0.211	0.459	0.855	0.182	0.409	0.685	0.153	0.4	0.541	0.209	0.352	0.443	0.206	0.273	0.304	0.157	0.213	0.113	0.243
798	3.99	0.376	0.942	0.382	0.566	0.936	0.517	0.496	0.866	0.566	0.547	0.674	0.597	0.618	0.526	0.54	0.63	0.432	0.549	0.646	0.277	0.597	0.673	0.075	0.526	0.796	0.029	0.56	0.546	0.93	0.212	0.462	0.856	0.183	0.414	0.685	0.154	0.405	0.541	0.209	0.356	0.443	0.206	0.276	0.306	0.157	0.215	0.115	0.242
799	3.995	0.379	0.943	0.383	0.57	0.937	0.517	0.5	0.867	0.567	0.552	0.674	0.598	0.623	0.527	0.541	0.634	0.433	0.55	0.649	0.278	0.597	0.674	0.075	0.526	0.796	0.029	0.56	0.551	0.931	0.213	0.466	0.856	0.184	0.418	0.686	0.154	0.409	0.541	0.209	0.361	0.444	0.206	0.279	0.307	0.156	0.216	0.117	0.242
800	4	0.383	0.944	0.384	0.574	0.938	0.519	0.505	0.868	0.568	0.557	0.675	0.598	0.627	0.528	0.541	0.639	0.434	0.55	0.653	0.279	0.598	0.675	0.075	0.526	0.796	0.029	0.56	0.556	0.932	0.214	0.471	0.857	0.185	0.422	0.686	0.155	0.415	0.542	0.209	0.366	0.445	0.205	0.283	0.309	0.156	0.218	0.119	0.242
801	4.005	0.387	0.945	0.385	0.579	0.939	0.52	0.509	0.869	0.569	0.562	0.676	0.599	0.632	0.528	0.541	0.644	0.434	0.55	0.656	0.279	0.599	0.675	0.075	0.526	0.796	0.029	0.56	0.557	0.931	0.216	0.475	0.857	0.186	0.427	0.687	0.155	0.42	0.542	0.209	0.372	0.445	0.204	0.286	0.31	0.156	0.219	0.122	0.242
802	4.01	0.391	0.945	0.386	0.583	0.94	0.521	0.514	0.87	0.569	0.567	0.677	0.6	0.636	0.529	0.542	0.647	0.435	0.55	0.659	0.279	0.599	0.675	0.075	0.526	0.796	0.028	0.56	0.56	0.932	0.217	0.478	0.858	0.187	0.431	0.687	0.156	0.426	0.542	0.209	0.377	0.446	0.204	0.289	0.312	0.155	0.221	0.124	0.241
803	4.015	0.395	0.947	0.387	0.587	0.941	0.522	0.518	0.87	0.57	0.572	0.678	0.601	0.639	0.529	0.543	0.65	0.435	0.55	0.661	0.28	0.599	0.676	0.075	0.526	0.796	0.028	0.56	0.565	0.934	0.218	0.483	0.858	0.188	0.437	0.687	0.157	0.431	0.542	0.208	0.383	0.446	0.203	0.293	0.314	0.155	0.223	0.127	0.241
804	4.02	0.399	0.947	0.388	0.592	0.941	0.523	0.523	0.871	0.571	0.576	0.678	0.602	0.643	0.529	0.543	0.653	0.434	0.551	0.663	0.28	0.599	0.676	0.075	0.526	0.796	0.028	0.56	0.571	0.935	0.218	0.488	0.858	0.19	0.441	0.688	0.157	0.437	0.542	0.208	0.388	0.447	0.202	0.297	0.317	0.155	0.225	0.13	0.241
805	4.025	0.403	0.949	0.389	0.597	0.943	0.524	0.528	0.871	0.573	0.58	0.679	0.603	0.645	0.529	0.544	0.656	0.434	0.551	0.664	0.28	0.6	0.676	0.074	0.526	0.796	0.028	0.56	0.573	0.936	0.22	0.491	0.859	0.19	0.446	0.689	0.158	0.444	0.543	0.208	0.394	0.448	0.201	0.301	0.319	0.154	0.227	0.132	0.24
806	4.03	0.406	0.95	0.391	0.601	0.943	0.525	0.532	0.872	0.574	0.583	0.679	0.603	0.648	0.529	0.545	0.657	0.434	0.552	0.665	0.28	0.6	0.676	0.074	0.526	0.796	0.028	0.56	0.574	0.936	0.222	0.495	0.86	0.191	0.451	0.689	0.158	0.45	0.543	0.207	0.401	0.449	0.2	0.305	0.322	0.154	0.23	0.136	0.239
807	4.035	0.41	0.951	0.392	0.605	0.943	0.526	0.537	0.873	0.575	0.586	0.679	0.604	0.65	0.528	0.545	0.66	0.434	0.553	0.666	0.28	0.6	0.676	0.074	0.526	0.796	0.028	0.56	0.578	0.937	0.223	0.499	0.861	0.192	0.456	0.69	0.158	0.456	0.544	0.206	0.407	0.45	0.199	0.309	0.324	0.153	0.232	0.139	0.238
808	4.04	0.414	0.952	0.394	0.61	0.945	0.527	0.542	0.873	0.576	0.59	0.68	0.605	0.652	0.528	0.546	0.661	0.434	0.553	0.666	0.279	0.601	0.676	0.074	0.526	0.796	0.028	0.56	0.583	0.939	0.223	0.502	0.862	0.193	0.461	0.69	0.159	0.463	0.544	0.205	0.414	0.451	0.197	0.314	0.327	0.152	0.235	0.142	0.238
809	4.045	0.418	0.953	0.396	0.614	0.946	0.528	0.546	0.874	0.577	0.593	0.68	0.606	0.654	0.528	0.546	0.662	0.434	0.554	0.666	0.279	0.601	0.676	0.074	0.526	0.797	0.028	0.56	0.588	0.941	0.223	0.506	0.862	0.195	0.466	0.691	0.158	0.47	0.545	0.204	0.421	0.452	0.196	0.319	0.329	0.151	0.239	0.145	0.237
810	4.05	0.421	0.955	0.398	0.619	0.947	0.529	0.551	0.875	0.579	0.596	0.68	0.607	0.656	0.528	0.547	0.664	0.433	0.555	0.666	0.278	0.602	0.676	0.074	0.526	0.797	0.028	0.56	0.59	0.942	0.225	0.511	0.863	0.196	0.472	0.691	0.159	0.477	0.545	0.202	0.428	0.453	0.195	0.324	0.332	0.15	0.243	0.149	0.236
811	4.055	0.425	0.956	0.4	0.624	0.948	0.529	0.556	0.875	0.58	0.599	0.681	0.608	0.658	0.527	0.548	0.665	0.433	0.556	0.666	0.278	0.602	0.677	0.074	0.526	0.797	0.028	0.56	0.591	0.941	0.227	0.513	0.864	0.197	0.476	0.692	0.159	0.484	0.545	0.201	0.436	0.454	0.193	0.331	0.335	0.149	0.247	0.152	0.235
812	4.06	0.428	0.957	0.402	0.628	0.948	0.53	0.561	0.876	0.581	0.602	0.681	0.609	0.659	0.528	0.548	0.666	0.433	0.557	0.667	0.278	0.603	0.677	0.074	0.526	0.797	0.027	0.56	0.593	0.941	0.228	0.517	0.864	0.198	0.482	0.692	0.158	0.492	0.545	0.2	0.444	0.454	0.192	0.337	0.336	0.148	0.251	0.156	0.234
813	4.065	0.432	0.959	0.404	0.632	0.949	0.53	0.565	0.877	0.582	0.604	0.682	0.61	0.66	0.528	0.549	0.667	0.433	0.557	0.667	0.278	0.603	0.677	0.074	0.526	0.797	0.027	0.561	0.598	0.943	0.228	0.521	0.864	0.199	0.487	0.693	0.158	0.499	0.545	0.198	0.452	0.455	0.19	0.345	0.338	0.147	0.256	0.159	0.233
814	4.07	0.436	0.96	0.406	0.637	0.949	0.531	0.569	0.877	0.583	0.607	0.682	0.61	0.662	0.528	0.55	0.668	0.434	0.558	0.668	0.278	0.603	0.677	0.074	0.527	0.797	0.027	0.561	0.603	0.946	0.228	0.524	0.865	0.2	0.492	0.693	0.157	0.506	0.545	0.197	0.461	0.455	0.189	0.352	0.34	0.146	0.261	0.162	0.232
815	4.075	0.439	0.961	0.409	0.641	0.95	0.531	0.573	0.878	0.584	0.611	0.683	0.611	0.664	0.528	0.551	0.669	0.434	0.558	0.669	0.278	0.604	0.677	0.074	0.527	0.797	0.027	0.561	0.606	0.946	0.229	0.528	0.865	0.201	0.497	0.693	0.158	0.514	0.545	0.196	0.469	0.455	0.187	0.36	0.341	0.145	0.266	0.166	0.231
816	4.08	0.443	0.962	0.411	0.646	0.95	0.532	0.577	0.879	0.585	0.614	0.683	0.612	0.666	0.528	0.551	0.671	0.434	0.559	0.671	0.277	0.604	0.677	0.074	0.527	0.797	0.027	0.561	0.607	0.946	0.23	0.531	0.866	0.202	0.503	0.693	0.157	0.522	0.545	0.194	0.478	0.456	0.186	0.369	0.342	0.143	0.271	0.169	0.231
817	4.085	0.446	0.963	0.413	0.65	0.95	0.533	0.581	0.879	0.586	0.617	0.684	0.613	0.668	0.529	0.552	0.673	0.433	0.559	0.672	0.277	0.604	0.677	0.074	0.527	0.797	0.027	0.561	0.61	0.946	0.231	0.533	0.866	0.203	0.508	0.693	0.157	0.53	0.545	0.193	0.487	0.455	0.184	0.377	0.343	0.142	0.276	0.173	0.23
818	4.09	0.449	0.964	0.415	0.655	0.951	0.533	0.585	0.88	0.587	0.621	0.684	0.614	0.671	0.529	0.553	0.674	0.433	0.56	0.674	0.277	0.605	0.677	0.074	0.527	0.797	0.027	0.561	0.615	0.948	0.231	0.537	0.866	0.205	0.514	0.693	0.157	0.537	0.546	0.192	0.495	0.456	0.183	0.385	0.345	0.141	0.281	0.177	0.23
819	4.095	0.453	0.965	0.417	0.659	0.951	0.534	0.589	0.88	0.587	0.624	0.685	0.615	0.672	0.529	0.553	0.676	0.433	0.56	0.676	0.277	0.605	0.677	0.074	0.527	0.797	0.027	0.561	0.617	0.948	0.232	0.54	0.866	0.206	0.52	0.693	0.157	0.545	0.546	0.191	0.504	0.456	0.181	0.393	0.346	0.14	0.287	0.18	0.229
820	4.1	0.458	0.966	0.418	0.663	0.952	0.534	0.593	0.881	0.588	0.627	0.685	0.616	0.674	0.528	0.554	0.678	0.433	0.561	0.677	0.277	0.606	0.677	0.074	0.527	0.797	0.027	0.561	0.618	0.947	0.233	0.542	0.866	0.207	0.525	0.693	0.157	0.552	0.546	0.19	0.512	0.456	0.18	0.401	0.347	0.139	0.291	0.183	0.229
821	4.105	0.461	0.967	0.42	0.667	0.952	0.535	0.597	0.881	0.589	0.631	0.685	0.616	0.676	0.529	0.555	0.68	0.433	0.561	0.678	0.276	0.606	0.677	0.074	0.527	0.797	0.027	0.561	0.62	0.947	0.234	0.545	0.866	0.208	0.53	0.694	0.157	0.559	0.547	0.19	0.52	0.457	0.18	0.408	0.348	0.138	0.296	0.186	0.229
822	4.11	0.465	0.967	0.421	0.671	0.952	0.535	0.601	0.882	0.59	0.635	0.686	0.617	0.678	0.529	0.555	0.681	0.433	0.561	0.679	0.276	0.606	0.677	0.074	0.527	0.797	0.027	0.561	0.626	0.949	0.234	0.548	0.866	0.209	0.535	0.694	0.157	0.566	0.547	0.189	0.528	0.457	0.179	0.415	0.35	0.138	0.302	0.19	0.229
823	4.115	0.469	0.967	0.422	0.675	0.952	0.535	0.605	0.882	0.591	0.638	0.686	0.617	0.68	0.529	0.555	0.683	0.433	0.562	0.68	0.276	0.607	0.677	0.074	0.527	0.797	0.027	0.561	0.628	0.949	0.235	0.552	0.866	0.21	0.54	0.695	0.158	0.572	0.547	0.189	0.535	0.458	0.178	0.422	0.352	0.137	0.308	0.193	0.229
824	4.12	0.472	0.968	0.424	0.679	0.952	0.536	0.609	0.882	0.591	0.641	0.686	0.618	0.682	0.529	0.556	0.685	0.432	0.562	0.681	0.276	0.607	0.677	0.073	0.527	0.797	0.027	0.561	0.631	0.948	0.235	0.555	0.867	0.21	0.545	0.695	0.158	0.579	0.548	0.189	0.542	0.459	0.178	0.428	0.355	0.138	0.314	0.195	0.229
825	4.125	0.476	0.968	0.425	0.683	0.952	0.537	0.613	0.883	0.592	0.645	0.686	0.619	0.684	0.528	0.556	0.686	0.432	0.562	0.681	0.276	0.607	0.677	0.073	0.527	0.797	0.027	0.561	0.635	0.949	0.235	0.559	0.867	0.211	0.55	0.695	0.159	0.585	0.549	0.188	0.549	0.46	0.178	0.434	0.357	0.138	0.32	0.197	0.23
826	4.13	0.48	0.968	0.425	0.686	0.952	0.537	0.616	0.883	0.593	0.648	0.686	0.619	0.686	0.528	0.557	0.687	0.432	0.563	0.681	0.276	0.607	0.677	0.073	0.527	0.797	0.027	0.561	0.638	0.949	0.236	0.563	0.867	0.211	0.555	0.696	0.159	0.591	0.55	0.188	0.556	0.462	0.177	0.44	0.358	0.138	0.326	0.199	0.23
827	4.135	0.483	0.967	0.426	0.69	0.952	0.538	0.62	0.883	0.594	0.651	0.687	0.62	0.689	0.529	0.557	0.688	0.432	0.563	0.682	0.276	0.607	0.677	0.073	0.527	0.797	0.027	0.561	0.641	0.95	0.237	0.567	0.867	0.212	0.559	0.697	0.16	0.597	0.551	0.188	0.562	0.463	0.177	0.446	0.36	0.139	0.333	0.201	0.23
828	4.14	0.486	0.967	0.427	0.694	0.952	0.539	0.623	0.883	0.594	0.654	0.687	0.62	0.691	0.529	0.557	0.689	0.431	0.564	0.682	0.275	0.607	0.677	0.073	0.527	0.797	0.027	0.561	0.646	0.951	0.237	0.571	0.868	0.213	0.564	0.697	0.16	0.603	0.552	0.189	0.569	0.464	0.177	0.452	0.362	0.139	0.34	0.202	0.23
829	4.145	0.49	0.967	0.427	0.697	0.951	0.54	0.626	0.883	0.595	0.656	0.687	0.621	0.692	0.528	0.557	0.691	0.431	0.564	0.683	0.275	0.607	0.677	0.073	0.527	0.797	0.027	0.561	0.648	0.951	0.238	0.575	0.868	0.213	0.569	0.698	0.161	0.609	0.553	0.189	0.575	0.466	0.178	0.458	0.364	0.14	0.348	0.203	0.23
830	4.15	0.494	0.966	0.427	0.701	0.951	0.54	0.63	0.883	0.595	0.659	0.686	0.621	0.695	0.528	0.558	0.693	0.431	0.564	0.684	0.275	0.607	0.677	0.073	0.527	0.797	0.027	0.561	0.651	0.951	0.239	0.579	0.869	0.213	0.574	0.698	0.162	0.615	0.554	0.189	0.582	0.467	0.178	0.464	0.366	0.14	0.356	0.202	0.23
831	4.155	0.498	0.966	0.427	0.704	0.952	0.541	0.633	0.883	0.596	0.662	0.686	0.621	0.696	0.528	0.558	0.695	0.431	0.564	0.685	0.275	0.607	0.677	0.073	0.526	0.797	0.027	0.561	0.657	0.953	0.24	0.583	0.87	0.214	0.579	0.698	0.162	0.621	0.555	0.189	0.588	0.468	0.178	0.47	0.367	0.141	0.364	0.202	0.23
832	4.16	0.502	0.965	0.427	0.707	0.953	0.542	0.635	0.883	0.597	0.664	0.686	0.622	0.698	0.527	0.558	0.696	0.431	0.564	0.686	0.275	0.607	0.677	0.073	0.526	0.797	0.027	0.561	0.66	0.953	0.241	0.587	0.871	0.214	0.584	0.699	0.162	0.627	0.556	0.189	0.594	0.469	0.178	0.476	0.368	0.142	0.371	0.201	0.23
833	4.165	0.505	0.965	0.428	0.71	0.953	0.543	0.638	0.883	0.597	0.667	0.686	0.622	0.699	0.528	0.558	0.697	0.431	0.564	0.687	0.275	0.608	0.677	0.073	0.526	0.797	0.027	0.561	0.662	0.953	0.242	0.591	0.872	0.215	0.589	0.699	0.162	0.633	0.557	0.189	0.6	0.47	0.179	0.483	0.369	0.143	0.38	0.2	0.229
834	4.17	0.509	0.965	0.428	0.714	0.953	0.544	0.642	0.883	0.598	0.669	0.686	0.622	0.702	0.528	0.559	0.699	0.431	0.565	0.688	0.275	0.608	0.677	0.073	0.526	0.797	0.027	0.561	0.667	0.954	0.242	0.594	0.873	0.216	0.594	0.7	0.163	0.64	0.558	0.188	0.606	0.471	0.179	0.489	0.369	0.143	0.389	0.199	0.229
835	4.175	0.513	0.965	0.428	0.718	0.953	0.544	0.645	0.883	0.598	0.671	0.686	0.623	0.704	0.528	0.559	0.701	0.431	0.565	0.689	0.275	0.608	0.678	0.073	0.526	0.797	0.027	0.561	0.669	0.954	0.244	0.598	0.873	0.216	0.599	0.701	0.163	0.646	0.558	0.189	0.612	0.472	0.179	0.496	0.37	0.143	0.397	0.198	0.229
836	4.18	0.516	0.965	0.428	0.72	0.953	0.545	0.648	0.883	0.598	0.674	0.686	0.623	0.705	0.527	0.559	0.702	0.43	0.565	0.69	0.275	0.608	0.678	0.073	0.526	0.797	0.027	0.561	0.672	0.954	0.244	0.602	0.874	0.216	0.604	0.701	0.163	0.651	0.559	0.189	0.618	0.472	0.18	0.503	0.37	0.144	0.406	0.196	0.229
837	4.185	0.52	0.965	0.429	0.723	0.953	0.546	0.652	0.883	0.599	0.676	0.686	0.623	0.707	0.527	0.559	0.703	0.43	0.565	0.691	0.275	0.608	0.678	0.073	0.526	0.797	0.027	0.561	0.675	0.955	0.245	0.606	0.875	0.217	0.608	0.702	0.163	0.657	0.56	0.189	0.625	0.473	0.18	0.511	0.369	0.144	0.416	0.193	0.228
838	4.19	0.523	0.966	0.429	0.727	0.954	0.547	0.656	0.882	0.599	0.678	0.686	0.623	0.709	0.527	0.56	0.705	0.431	0.565	0.692	0.275	0.608	0.678	0.073	0.526	0.797	0.027	0.561	0.68	0.956	0.245	0.609	0.876	0.217	0.613	0.702	0.163	0.662	0.56	0.19	0.632	0.473	0.18	0.518	0.368	0.144	0.426	0.191	0.228
839	4.195	0.526	0.966	0.43	0.73	0.953	0.548	0.659	0.882	0.599	0.681	0.686	0.624	0.711	0.527	0.56	0.706	0.431	0.566	0.693	0.275	0.608	0.678	0.073	0.526	0.797	0.027	0.561	0.683	0.956	0.246	0.612	0.876	0.217	0.618	0.702	0.164	0.668	0.561	0.19	0.638	0.473	0.181	0.526	0.366	0.143	0.436	0.188	0.227
840	4.2	0.53	0.966	0.43	0.734	0.953	0.548	0.662	0.882	0.6	0.683	0.686	0.624	0.713	0.527	0.56	0.707	0.431	0.566	0.694	0.274	0.608	0.678	0.073	0.526	0.797	0.027	0.561	0.685	0.957	0.247	0.616	0.877	0.217	0.624	0.703	0.163	0.673	0.562	0.19	0.644	0.473	0.181	0.535	0.364	0.143	0.446	0.185	0.227
841	4.205	0.533	0.967	0.431	0.737	0.954	0.548	0.664	0.882	0.6	0.685	0.686	0.624	0.714	0.527	0.56	0.709	0.431	0.566	0.694	0.274	0.608	0.678	0.073	0.526	0.797	0.027	0.561	0.688	0.957	0.247	0.62	0.877	0.217	0.629	0.703	0.164	0.679	0.562	0.191	0.651	0.473	0.181	0.544	0.362	0.142	0.456	0.182	0.226
842	4.21	0.537	0.967	0.431	0.74	0.954	0.549	0.668	0.882	0.601	0.688	0.687	0.624	0.716	0.527	0.56	0.71	0.43	0.566	0.695	0.275	0.608	0.678	0.073	0.526	0.797	0.027	0.561	0.692	0.958	0.248	0.623	0.877	0.217	0.634	0.704	0.164	0.685	0.563	0.191	0.657	0.473	0.181	0.553	0.359	0.142	0.466	0.18	0.226
843	4.215	0.54	0.967	0.432	0.743	0.954	0.549	0.671	0.882	0.601	0.69	0.687	0.625	0.718	0.527	0.56	0.711	0.43	0.566	0.695	0.275	0.608	0.678	0.073	0.526	0.798	0.027	0.561	0.695	0.958	0.248	0.627	0.878	0.217	0.639	0.704	0.164	0.691	0.563	0.192	0.664	0.473	0.182	0.561	0.357	0.141	0.477	0.177	0.226
844	4.22	0.544	0.967	0.432	0.747	0.955	0.55	0.674	0.882	0.601	0.693	0.687	0.625	0.719	0.526	0.561	0.712	0.43	0.566	0.696	0.274	0.609	0.678	0.073	0.526	0.798	0.027	0.561	0.698	0.959	0.249	0.63	0.878	0.217	0.644	0.704	0.164	0.696	0.564	0.192	0.671	0.472	0.182	0.57	0.355	0.141	0.488	0.173	0.225
845	4.225	0.547	0.967	0.433	0.75	0.955	0.55	0.677	0.882	0.601	0.695	0.687	0.625	0.721	0.526	0.561	0.713	0.43	0.566	0.697	0.274	0.609	0.678	0.073	0.526	0.797	0.027	0.561	0.701	0.959	0.249	0.634	0.879	0.217	0.649	0.705	0.164	0.702	0.564	0.193	0.677	0.472	0.183	0.578	0.353	0.141	0.499	0.17	0.225
846	4.23	0.55	0.967	0.433	0.753	0.955	0.55	0.68	0.882	0.601	0.697	0.687	0.625	0.723	0.526	0.56	0.714	0.43	0.566	0.698	0.274	0.609	0.678	0.073	0.526	0.797	0.027	0.561	0.704	0.96	0.25	0.637	0.879	0.217	0.654	0.705	0.165	0.708	0.565	0.193	0.683	0.472	0.183	0.587	0.351	0.141	0.51	0.167	0.224
847	4.235	0.554	0.967	0.434	0.756	0.955	0.551	0.683	0.882	0.602	0.7	0.687	0.626	0.724	0.526	0.56	0.716	0.43	0.566	0.699	0.274	0.609	0.678	0.073	0.526	0.798	0.027	0.561	0.708	0.961	0.25	0.641	0.879	0.217	0.659	0.705	0.165	0.713	0.566	0.194	0.69	0.472	0.183	0.596	0.349	0.141	0.521	0.164	0.224
848	4.24	0.557	0.967	0.434	0.759	0.955	0.551	0.687	0.882	0.602	0.702	0.687	0.626	0.726	0.526	0.561	0.718	0.43	0.566	0.699	0.274	0.609	0.678	0.073	0.526	0.798	0.027	0.561	0.711	0.961	0.25	0.645	0.88	0.218	0.664	0.706	0.165	0.718	0.566	0.194	0.696	0.472	0.184	0.604	0.347	0.141	0.533	0.161	0.224
849	4.245	0.559	0.967	0.434	0.763	0.954	0.551	0.69	0.881	0.602	0.704	0.687	0.626	0.728	0.526	0.561	0.72	0.43	0.566	0.7	0.274	0.609	0.678	0.073	0.526	0.798	0.027	0.561	0.715	0.962	0.25	0.648	0.88	0.218	0.668	0.707	0.165	0.723	0.567	0.194	0.703	0.472	0.184	0.613	0.345	0.141	0.544	0.157	0.224
850	4.25	0.563	0.967	0.434	0.766	0.954	0.551	0.693	0.881	0.602	0.707	0.687	0.626	0.73	0.526	0.561	0.721	0.43	0.566	0.701	0.274	0.609	0.678	0.073	0.526	0.798	0.027	0.561	0.718	0.962	0.25	0.652	0.881	0.218	0.673	0.707	0.165	0.729	0.567	0.195	0.709	0.472	0.185	0.62	0.344	0.141	0.556	0.154	0.224
851	4.255	0.566	0.968	0.435	0.769	0.954	0.551	0.696	0.881	0.602	0.709	0.687	0.626	0.731	0.526	0.561	0.722	0.43	0.566	0.702	0.274	0.609	0.678	0.073	0.526	0.798	0.027	0.561	0.721	0.963	0.25	0.655	0.882	0.218	0.678	0.707	0.165	0.734	0.568	0.195	0.714	0.472	0.186	0.628	0.342	0.142	0.568	0.151	0.224
852	4.26	0.568	0.968	0.435	0.772	0.954	0.551	0.699	0.881	0.602	0.712	0.687	0.626	0.733	0.525	0.561	0.723	0.429	0.566	0.702	0.274	0.609	0.678	0.073	0.526	0.798	0.027	0.561	0.724	0.963	0.25	0.658	0.882	0.218	0.683	0.708	0.166	0.739	0.568	0.196	0.72	0.472	0.186	0.636	0.341	0.142	0.579	0.148	0.224
853	4.265	0.572	0.968	0.435	0.776	0.954	0.551	0.702	0.881	0.602	0.714	0.687	0.626	0.734	0.525	0.56	0.724	0.429	0.566	0.703	0.274	0.609	0.678	0.073	0.526	0.798	0.027	0.561	0.727	0.963	0.25	0.661	0.883	0.218	0.687	0.708	0.166	0.744	0.568	0.196	0.726	0.472	0.187	0.644	0.34	0.143	0.59	0.145	0.223
854	4.27	0.575	0.968	0.435	0.779	0.954	0.551	0.705	0.881	0.602	0.717	0.686	0.626	0.736	0.525	0.56	0.725	0.429	0.566	0.703	0.274	0.609	0.678	0.073	0.526	0.798	0.027	0.561	0.73	0.964	0.25	0.666	0.883	0.218	0.692	0.708	0.166	0.749	0.569	0.197	0.732	0.472	0.188	0.652	0.338	0.143	0.602	0.143	0.224
855	4.275	0.578	0.968	0.436	0.782	0.954	0.551	0.709	0.88	0.602	0.72	0.686	0.626	0.738	0.525	0.561	0.727	0.429	0.566	0.704	0.274	0.609	0.678	0.073	0.526	0.798	0.027	0.561	0.733	0.964	0.251	0.669	0.883	0.218	0.697	0.709	0.166	0.755	0.569	0.198	0.737	0.472	0.189	0.66	0.337	0.144	0.614	0.14	0.224
856	4.28	0.581	0.968	0.436	0.786	0.954	0.551	0.712	0.88	0.602	0.722	0.686	0.625	0.74	0.525	0.561	0.729	0.429	0.566	0.705	0.274	0.609	0.678	0.074	0.526	0.798	0.027	0.561	0.736	0.964	0.251	0.672	0.883	0.218	0.701	0.709	0.166	0.76	0.569	0.198	0.743	0.472	0.189	0.667	0.336	0.144	0.626	0.138	0.223
857	4.285	0.584	0.968	0.436	0.789	0.954	0.551	0.715	0.88	0.602	0.724	0.686	0.625	0.742	0.525	0.56	0.73	0.429	0.566	0.706	0.274	0.608	0.678	0.074	0.526	0.798	0.026	0.561	0.739	0.964	0.251	0.676	0.884	0.218	0.706	0.709	0.166	0.764	0.57	0.199	0.748	0.472	0.19	0.675	0.334	0.145	0.639	0.136	0.224
858	4.29	0.587	0.968	0.436	0.792	0.953	0.551	0.718	0.88	0.602	0.726	0.686	0.626	0.743	0.524	0.56	0.731	0.428	0.566	0.707	0.274	0.608	0.678	0.074	0.526	0.798	0.026	0.561	0.742	0.964	0.251	0.679	0.884	0.217	0.711	0.709	0.167	0.77	0.57	0.199	0.754	0.472	0.191	0.683	0.333	0.146	0.65	0.133	0.224
859	4.295	0.591	0.968	0.436	0.795	0.953	0.552	0.721	0.879	0.602	0.729	0.686	0.626	0.745	0.524	0.56	0.732	0.428	0.565	0.708	0.274	0.608	0.678	0.074	0.526	0.798	0.026	0.561	0.745	0.964	0.251	0.682	0.884	0.217	0.715	0.709	0.167	0.775	0.571	0.2	0.76	0.472	0.192	0.691	0.331	0.146	0.662	0.131	0.224
860	4.3	0.594	0.968	0.436	0.799	0.953	0.551	0.724	0.879	0.602	0.731	0.686	0.625	0.746	0.523	0.56	0.733	0.428	0.565	0.708	0.274	0.608	0.678	0.074	0.526	0.798	0.026	0.561	0.748	0.964	0.251	0.685	0.884	0.217	0.72	0.709	0.167	0.779	0.571	0.201	0.766	0.472	0.192	0.699	0.33	0.147	0.674	0.129	0.224
861	4.305	0.598	0.967	0.436	0.802	0.953	0.551	0.728	0.879	0.602	0.734	0.686	0.625	0.748	0.523	0.56	0.734	0.427	0.565	0.709	0.274	0.608	0.678	0.074	0.526	0.798	0.026	0.561	0.751	0.965	0.251	0.688	0.884	0.217	0.724	0.709	0.168	0.785	0.571	0.201	0.772	0.472	0.193	0.708	0.329	0.148	0.687	0.127	0.224
862	4.31	0.601	0.967	0.436	0.805	0.952	0.551	0.731	0.879	0.601	0.737	0.686	0.625	0.75	0.523	0.56	0.735	0.427	0.565	0.71	0.274	0.608	0.678	0.074	0.526	0.798	0.026	0.561	0.755	0.965	0.251	0.692	0.884	0.217	0.728	0.708	0.168	0.789	0.571	0.202	0.778	0.471	0.194	0.716	0.327	0.148	0.699	0.125	0.225
863	4.315	0.604	0.967	0.436	0.809	0.952	0.551	0.734	0.879	0.601	0.739	0.686	0.625	0.753	0.523	0.559	0.737	0.427	0.565	0.711	0.274	0.608	0.679	0.074	0.526	0.798	0.026	0.562	0.758	0.965	0.251	0.695	0.884	0.217	0.732	0.708	0.169	0.794	0.572	0.203	0.784	0.471	0.194	0.724	0.326	0.149	0.71	0.123	0.225
864	4.32	0.607	0.967	0.436	0.812	0.952	0.551	0.738	0.878	0.602	0.742	0.686	0.625	0.754	0.523	0.559	0.739	0.426	0.565	0.712	0.274	0.608	0.679	0.074	0.526	0.798	0.026	0.562	0.761	0.965	0.25	0.698	0.884	0.217	0.736	0.708	0.169	0.799	0.572	0.204	0.79	0.471	0.195	0.733	0.325	0.149	0.722	0.122	0.225
865	4.325	0.61	0.967	0.436	0.815	0.951	0.551	0.741	0.878	0.602	0.744	0.686	0.625	0.756	0.522	0.559	0.74	0.426	0.565	0.713	0.273	0.608	0.679	0.074	0.526	0.798	0.026	0.562	0.765	0.965	0.25	0.702	0.883	0.217	0.74	0.708	0.169	0.804	0.572	0.204	0.796	0.471	0.195	0.741	0.323	0.15	0.734	0.121	0.225
866	4.33	0.614	0.966	0.437	0.818	0.951	0.551	0.743	0.878	0.601	0.747	0.685	0.624	0.757	0.522	0.559	0.741	0.426	0.565	0.714	0.273	0.608	0.679	0.074	0.526	0.798	0.026	0.562	0.767	0.964	0.25	0.705	0.883	0.217	0.744	0.707	0.17	0.809	0.572	0.205	0.802	0.47	0.196	0.75	0.322	0.15	0.746	0.119	0.225
867	4.335	0.617	0.966	0.437	0.821	0.949	0.551	0.746	0.878	0.602	0.75	0.685	0.625	0.759	0.522	0.559	0.743	0.426	0.565	0.715	0.273	0.608	0.679	0.074	0.526	0.798	0.026	0.562	0.77	0.964	0.25	0.708	0.883	0.217	0.748	0.707	0.17	0.814	0.572	0.205	0.808	0.47	0.196	0.758	0.321	0.15	0.757	0.116	0.225
868	4.34	0.62	0.966	0.436	0.824	0.949	0.551	0.75	0.877	0.602	0.752	0.685	0.625	0.761	0.522	0.559	0.744	0.427	0.565	0.715	0.273	0.607	0.679	0.074	0.526	0.798	0.026	0.562	0.774	0.964	0.25	0.712	0.883	0.217	0.752	0.707	0.17	0.819	0.572	0.206	0.814	0.47	0.197	0.767	0.32	0.15	0.769	0.116	0.225
869	4.345	0.623	0.966	0.436	0.828	0.949	0.551	0.752	0.877	0.601	0.755	0.685	0.625	0.763	0.521	0.559	0.746	0.427	0.565	0.716	0.273	0.607	0.679	0.074	0.526	0.798	0.026	0.562	0.777	0.964	0.25	0.715	0.883	0.216	0.756	0.707	0.17	0.824	0.572	0.207	0.82	0.47	0.198	0.775	0.319	0.151	0.782	0.116	0.225
870	4.35	0.626	0.966	0.436	0.831	0.949	0.551	0.756	0.876	0.601	0.757	0.685	0.625	0.765	0.521	0.559	0.747	0.426	0.565	0.716	0.273	0.607	0.679	0.074	0.526	0.798	0.026	0.562	0.781	0.964	0.25	0.718	0.883	0.216	0.76	0.707	0.17	0.829	0.572	0.207	0.826	0.47	0.199	0.784	0.318	0.151	0.794	0.115	0.225
871	4.355	0.63	0.965	0.436	0.834	0.948	0.551	0.76	0.876	0.6	0.759	0.685	0.625	0.767	0.521	0.559	0.748	0.426	0.565	0.717	0.273	0.607	0.679	0.074	0.526	0.798	0.026	0.562	0.785	0.964	0.25	0.722	0.882	0.216	0.764	0.706	0.171	0.833	0.572	0.208	0.832	0.47	0.199	0.793	0.317	0.151	0.806	0.114	0.225
872	4.36	0.633	0.965	0.436	0.837	0.948	0.551	0.762	0.876	0.601	0.762	0.685	0.624	0.768	0.521	0.559	0.75	0.426	0.564	0.718	0.273	0.607	0.679	0.074	0.526	0.798	0.026	0.562	0.788	0.964	0.249	0.725	0.882	0.216	0.769	0.706	0.17	0.838	0.572	0.208	0.838	0.469	0.2	0.801	0.316	0.151	0.818	0.113	0.225
873	4.365	0.636	0.965	0.435	0.841	0.948	0.551	0.765	0.875	0.601	0.764	0.684	0.624	0.77	0.521	0.559	0.751	0.425	0.564	0.719	0.273	0.607	0.679	0.074	0.526	0.798	0.026	0.562	0.791	0.963	0.249	0.729	0.882	0.216	0.773	0.706	0.17	0.843	0.572	0.209	0.843	0.469	0.2	0.81	0.315	0.152	0.83	0.112	0.225
874	4.37	0.64	0.964	0.435	0.844	0.949	0.55	0.768	0.875	0.6	0.767	0.684	0.624	0.772	0.52	0.559	0.753	0.425	0.564	0.72	0.273	0.607	0.679	0.074	0.526	0.798	0.026	0.562	0.795	0.963	0.249	0.732	0.882	0.215	0.778	0.706	0.17	0.848	0.572	0.209	0.85	0.469	0.2	0.818	0.314	0.152	0.842	0.111	0.225
875	4.375	0.644	0.964	0.435	0.848	0.949	0.55	0.772	0.875	0.6	0.769	0.684	0.624	0.774	0.52	0.559	0.754	0.425	0.564	0.721	0.273	0.607	0.679	0.074	0.526	0.798	0.026	0.562	0.799	0.963	0.249	0.736	0.882	0.215	0.782	0.705	0.17	0.852	0.572	0.21	0.855	0.469	0.201	0.827	0.313	0.152	0.854	0.111	0.225
876	4.38	0.646	0.963	0.435	0.851	0.948	0.55	0.775	0.875	0.6	0.772	0.684	0.624	0.776	0.52	0.559	0.755	0.425	0.564	0.722	0.273	0.606	0.679	0.074	0.526	0.798	0.026	0.562	0.802	0.963	0.249	0.74	0.881	0.214	0.787	0.705	0.17	0.857	0.572	0.21	0.861	0.469	0.201	0.835	0.313	0.152	0.865	0.11	0.225
877	4.385	0.65	0.963	0.434	0.855	0.948	0.55	0.778	0.874	0.599	0.774	0.683	0.623	0.777	0.52	0.558	0.756	0.425	0.564	0.722	0.273	0.606	0.679	0.074	0.526	0.798	0.026	0.562	0.805	0.962	0.249	0.744	0.881	0.214	0.791	0.705	0.17	0.862	0.572	0.211	0.867	0.468	0.202	0.844	0.312	0.152	0.877	0.11	0.225
878	4.39	0.653	0.963	0.434	0.858	0.947	0.55	0.781	0.874	0.599	0.776	0.683	0.623	0.778	0.519	0.558	0.758	0.425	0.563	0.723	0.273	0.606	0.679	0.074	0.525	0.798	0.026	0.562	0.809	0.962	0.248	0.748	0.881	0.213	0.796	0.705	0.17	0.867	0.572	0.211	0.873	0.468	0.202	0.852	0.311	0.152	0.888	0.11	0.225
879	4.395	0.657	0.962	0.433	0.861	0.946	0.55	0.784	0.874	0.598	0.779	0.683	0.623	0.78	0.519	0.558	0.759	0.425	0.563	0.724	0.273	0.606	0.679	0.074	0.525	0.798	0.026	0.562	0.813	0.962	0.248	0.753	0.88	0.213	0.801	0.705	0.169	0.872	0.572	0.211	0.879	0.467	0.202	0.86	0.311	0.152	0.9	0.11	0.225
880	4.4	0.661	0.962	0.433	0.864	0.946	0.55	0.787	0.873	0.598	0.781	0.682	0.623	0.782	0.518	0.557	0.76	0.424	0.563	0.725	0.273	0.606	0.68	0.074	0.525	0.798	0.026	0.562	0.817	0.962	0.248	0.756	0.88	0.213	0.806	0.705	0.169	0.877	0.572	0.211	0.885	0.467	0.203	0.868	0.31	0.152	0.911	0.11	0.225
881	4.405	0.664	0.962	0.432	0.868	0.945	0.549	0.79	0.874	0.598	0.784	0.682	0.623	0.784	0.518	0.557	0.762	0.423	0.563	0.726	0.273	0.606	0.68	0.074	0.525	0.798	0.026	0.562	0.821	0.961	0.248	0.76	0.88	0.213	0.811	0.705	0.169	0.882	0.572	0.211	0.89	0.467	0.203	0.876	0.309	0.153	0.922	0.11	0.225
882	4.41	0.668	0.961	0.432	0.871	0.945	0.549	0.791	0.874	0.598	0.786	0.682	0.623	0.786	0.518	0.557	0.764	0.423	0.563	0.727	0.273	0.606	0.68	0.074	0.525	0.798	0.026	0.562	0.825	0.961	0.247	0.765	0.88	0.212	0.816	0.705	0.169	0.887	0.571	0.212	0.896	0.466	0.203	0.884	0.309	0.153	0.933	0.11	0.224
883	4.415	0.671	0.961	0.431	0.874	0.945	0.549	0.794	0.873	0.597	0.788	0.682	0.623	0.788	0.518	0.557	0.765	0.423	0.563	0.728	0.273	0.606	0.68	0.075	0.525	0.797	0.026	0.562	0.829	0.961	0.247	0.769	0.88	0.212	0.821	0.704	0.169	0.891	0.571	0.212	0.902	0.466	0.204	0.892	0.309	0.153	0.943	0.11	0.224
884	4.42	0.674	0.96	0.431	0.878	0.945	0.549	0.798	0.873	0.597	0.79	0.681	0.623	0.79	0.518	0.557	0.766	0.423	0.563	0.728	0.273	0.606	0.68	0.075	0.525	0.797	0.026	0.562	0.832	0.96	0.247	0.772	0.88	0.211	0.826	0.704	0.169	0.896	0.571	0.212	0.907	0.466	0.204	0.9	0.308	0.153	0.953	0.11	0.224
885	4.425	0.679	0.959	0.43	0.882	0.946	0.549	0.801	0.872	0.596	0.793	0.681	0.622	0.792	0.517	0.557	0.768	0.423	0.562	0.729	0.273	0.605	0.68	0.075	0.525	0.797	0.026	0.562	0.837	0.96	0.247	0.777	0.879	0.211	0.831	0.704	0.168	0.901	0.571	0.213	0.913	0.466	0.204	0.908	0.308	0.153	0.964	0.11	0.224
886	4.43	0.682	0.959	0.429	0.886	0.944	0.549	0.804	0.872	0.596	0.796	0.681	0.622	0.793	0.516	0.557	0.769	0.422	0.562	0.73	0.273	0.605	0.68	0.075	0.524	0.797	0.026	0.562	0.842	0.96	0.246	0.781	0.879	0.21	0.836	0.704	0.168	0.906	0.571	0.213	0.918	0.466	0.204	0.916	0.308	0.153	0.974	0.11	0.224
887	4.435	0.685	0.959	0.428	0.889	0.944	0.548	0.807	0.871	0.595	0.799	0.68	0.621	0.795	0.516	0.556	0.77	0.422	0.562	0.731	0.273	0.604	0.681	0.075	0.524	0.797	0.026	0.562	0.846	0.96	0.246	0.785	0.879	0.209	0.841	0.704	0.167	0.911	0.571	0.213	0.924	0.465	0.205	0.924	0.307	0.153	0.984	0.111	0.223
888	4.44	0.689	0.958	0.428	0.891	0.943	0.548	0.811	0.87	0.594	0.801	0.68	0.621	0.797	0.516	0.556	0.772	0.422	0.562	0.732	0.273	0.604	0.68	0.075	0.524	0.797	0.026	0.562	0.849	0.959	0.246	0.789	0.878	0.209	0.846	0.703	0.167	0.916	0.571	0.213	0.929	0.465	0.205	0.931	0.307	0.152	0.994	0.111	0.223
889	4.445	0.693	0.957	0.427	0.895	0.942	0.548	0.814	0.87	0.594	0.803	0.681	0.621	0.799	0.516	0.555	0.774	0.422	0.561	0.733	0.273	0.604	0.68	0.076	0.524	0.797	0.026	0.562	0.853	0.959	0.245	0.794	0.878	0.209	0.851	0.703	0.167	0.92	0.57	0.213	0.935	0.465	0.205	0.939	0.307	0.152	1.004	0.112	0.223
890	4.45	0.697	0.957	0.426	0.899	0.942	0.547	0.818	0.87	0.594	0.806	0.68	0.62	0.801	0.515	0.555	0.776	0.422	0.561	0.734	0.273	0.604	0.681	0.076	0.524	0.797	0.026	0.562	0.857	0.958	0.245	0.797	0.878	0.208	0.856	0.703	0.167	0.925	0.57	0.213	0.941	0.465	0.205	0.947	0.307	0.152	1.013	0.112	0.222
891	4.455	0.7	0.956	0.425	0.903	0.942	0.547	0.821	0.869	0.593	0.808	0.68	0.62	0.804	0.515	0.555	0.777	0.421	0.561	0.735	0.273	0.603	0.681	0.076	0.524	0.797	0.026	0.562	0.861	0.958	0.244	0.802	0.877	0.207	0.861	0.702	0.166	0.93	0.57	0.213	0.946	0.464	0.205	0.955	0.307	0.151	1.023	0.112	0.222
892	4.46	0.704	0.956	0.424	0.906	0.943	0.547	0.825	0.868	0.593	0.811	0.679	0.619	0.806	0.515	0.554	0.779	0.421	0.56	0.736	0.273	0.603	0.681	0.076	0.523	0.797	0.026	0.562	0.866	0.957	0.244	0.807	0.876	0.207	0.866	0.702	0.166	0.935	0.569	0.213	0.952	0.464	0.205	0.962	0.306	0.151	1.032	0.113	0.222
893	4.465	0.708	0.955	0.423	0.91	0.942	0.546	0.828	0.868	0.592	0.814	0.679	0.619	0.808	0.515	0.554	0.781	0.421	0.56	0.737	0.273	0.603	0.681	0.077	0.523	0.797	0.026	0.562	0.87	0.957	0.244	0.811	0.876	0.206	0.871	0.701	0.165	0.94	0.569	0.213	0.957	0.463	0.205	0.97	0.307	0.15	1.041	0.113	0.222
894	4.47	0.712	0.955	0.423	0.914	0.941	0.546	0.831	0.867	0.592	0.816	0.679	0.619	0.81	0.514	0.554	0.782	0.421	0.56	0.739	0.273	0.603	0.682	0.077	0.523	0.797	0.026	0.562	0.874	0.956	0.243	0.815	0.876	0.205	0.876	0.701	0.165	0.945	0.569	0.213	0.963	0.463	0.204	0.977	0.306	0.15	1.049	0.113	0.222
895	4.475	0.716	0.954	0.422	0.917	0.94	0.545	0.834	0.867	0.591	0.819	0.679	0.618	0.812	0.514	0.553	0.784	0.421	0.559	0.74	0.273	0.603	0.682	0.077	0.523	0.797	0.026	0.562	0.879	0.956	0.242	0.821	0.875	0.205	0.88	0.701	0.164	0.95	0.569	0.213	0.969	0.463	0.204	0.984	0.306	0.15	1.057	0.113	0.222
896	4.48	0.721	0.953	0.421	0.921	0.94	0.545	0.838	0.867	0.59	0.821	0.678	0.617	0.814	0.513	0.553	0.786	0.42	0.559	0.741	0.273	0.602	0.682	0.077	0.523	0.797	0.026	0.562	0.884	0.956	0.242	0.824	0.875	0.204	0.885	0.701	0.164	0.955	0.569	0.213	0.975	0.462	0.204	0.991	0.306	0.149	1.065	0.114	0.221
897	4.485	0.725	0.952	0.42	0.926	0.941	0.545	0.841	0.866	0.589	0.824	0.677	0.616	0.817	0.513	0.553	0.788	0.42	0.559	0.742	0.273	0.602	0.682	0.077	0.523	0.797	0.025	0.562	0.888	0.955	0.241	0.828	0.874	0.203	0.89	0.7	0.163	0.961	0.568	0.212	0.98	0.462	0.204	0.998	0.306	0.149	1.074	0.114	0.221
898	4.49	0.728	0.951	0.419	0.929	0.939	0.544	0.845	0.866	0.589	0.827	0.677	0.616	0.82	0.513	0.552	0.79	0.419	0.558	0.743	0.273	0.602	0.682	0.078	0.523	0.797	0.025	0.562	0.893	0.955	0.241	0.835	0.873	0.202	0.895	0.7	0.163	0.965	0.567	0.212	0.985	0.462	0.204	1.005	0.305	0.148	1.082	0.115	0.22
899	4.495	0.732	0.951	0.418	0.934	0.939	0.543	0.848	0.865	0.588	0.829	0.677	0.616	0.822	0.512	0.552	0.791	0.419	0.558	0.744	0.273	0.601	0.682	0.078	0.523	0.797	0.025	0.562	0.897	0.954	0.24	0.843	0.872	0.202	0.9	0.699	0.162	0.97	0.567	0.211	0.991	0.461	0.204	1.012	0.305	0.148	1.089	0.115	0.22
900	4.5	0.736	0.95	0.417	0.937	0.938	0.543	0.851	0.864	0.587	0.832	0.677	0.615	0.824	0.512	0.551	0.793	0.419	0.558	0.745	0.273	0.601	0.682	0.078	0.523	0.797	0.025	0.562	0.902	0.954	0.24	0.857	0.868	0.204	0.905	0.698	0.162	0.975	0.567	0.211	0.996	0.461	0.203	1.018	0.305	0.148	1.096	0.115	0.22
901	4.505	0.74	0.95	0.415	0.939	0.936	0.543	0.856	0.863	0.586	0.835	0.676	0.615	0.826	0.511	0.551	0.795	0.419	0.557	0.747	0.273	0.601	0.682	0.078	0.522	0.797	0.025	0.562	0.907	0.953	0.239	0.86	0.868	0.203	0.91	0.698	0.161	0.98	0.566	0.211	1.002	0.46	0.203	1.025	0.305	0.147	1.103	0.114	0.22
902	4.51	0.745	0.948	0.414	0.943	0.935	0.542	0.859	0.863	0.586	0.838	0.676	0.614	0.828	0.51	0.551	0.797	0.419	0.557	0.748	0.273	0.6	0.683	0.078	0.522	0.797	0.025	0.562	0.911	0.952	0.239	0.86	0.869	0.201	0.915	0.697	0.16	0.986	0.566	0.211	1.007	0.46	0.202	1.032	0.305	0.146	1.11	0.114	0.219
903	4.515	0.748	0.948	0.413	0.947	0.935	0.542	0.863	0.862	0.585	0.841	0.675	0.613	0.831	0.51	0.55	0.799	0.418	0.556	0.749	0.273	0.6	0.683	0.079	0.522	0.797	0.025	0.562	0.916	0.952	0.238	0.871	0.866	0.201	0.92	0.696	0.16	0.99	0.565	0.21	1.013	0.459	0.202	1.038	0.304	0.146	1.117	0.114	0.219
904	4.52	0.752	0.947	0.412	0.951	0.934	0.541	0.867	0.861	0.584	0.843	0.675	0.612	0.833	0.51	0.55	0.802	0.418	0.556	0.75	0.273	0.599	0.683	0.079	0.522	0.797	0.025	0.562	0.921	0.951	0.237	0.877	0.865	0.2	0.925	0.695	0.159	0.996	0.564	0.21	1.018	0.459	0.201	1.044	0.303	0.146	1.122	0.114	0.219
905	4.525	0.757	0.946	0.41	0.954	0.933	0.541	0.869	0.861	0.583	0.846	0.674	0.612	0.836	0.509	0.549	0.804	0.418	0.555	0.751	0.274	0.599	0.683	0.08	0.522	0.797	0.025	0.562	0.925	0.95	0.237	0.883	0.864	0.2	0.93	0.695	0.159	1.002	0.564	0.209	1.024	0.458	0.201	1.05	0.303	0.145	1.128	0.113	0.219
906	4.53	0.762	0.945	0.409	0.958	0.933	0.54	0.872	0.86	0.582	0.849	0.674	0.612	0.839	0.51	0.549	0.806	0.418	0.555	0.753	0.274	0.599	0.684	0.08	0.521	0.797	0.025	0.562	0.931	0.95	0.236	0.89	0.863	0.199	0.935	0.694	0.158	1.007	0.563	0.209	1.029	0.458	0.201	1.056	0.302	0.145	1.134	0.113	0.218
907	4.535	0.766	0.944	0.408	0.963	0.932	0.539	0.875	0.86	0.581	0.852	0.674	0.611	0.842	0.509	0.548	0.808	0.418	0.555	0.754	0.274	0.599	0.684	0.081	0.521	0.797	0.026	0.563	0.935	0.949	0.235	0.894	0.862	0.198	0.94	0.693	0.157	1.012	0.563	0.209	1.034	0.457	0.2	1.062	0.302	0.144	1.139	0.112	0.218
908	4.54	0.771	0.943	0.406	0.967	0.932	0.539	0.88	0.859	0.58	0.855	0.673	0.61	0.844	0.509	0.548	0.81	0.417	0.555	0.755	0.274	0.599	0.684	0.081	0.521	0.797	0.026	0.563	0.94	0.948	0.234	0.897	0.862	0.196	0.945	0.692	0.156	1.017	0.562	0.208	1.039	0.456	0.2	1.067	0.301	0.144	1.144	0.111	0.218
909	4.545	0.775	0.942	0.405	0.971	0.931	0.538	0.883	0.859	0.579	0.858	0.673	0.609	0.846	0.508	0.547	0.812	0.417	0.554	0.756	0.275	0.598	0.684	0.082	0.521	0.797	0.026	0.563	0.945	0.948	0.233	0.903	0.861	0.196	0.951	0.692	0.155	1.022	0.561	0.208	1.045	0.455	0.199	1.072	0.3	0.143	1.148	0.111	0.218
910	4.55	0.779	0.941	0.403	0.975	0.93	0.538	0.887	0.858	0.578	0.861	0.673	0.609	0.849	0.507	0.547	0.815	0.417	0.554	0.758	0.275	0.598	0.684	0.082	0.52	0.797	0.026	0.563	0.95	0.947	0.233	0.91	0.859	0.196	0.956	0.691	0.155	1.027	0.56	0.207	1.05	0.455	0.199	1.077	0.299	0.142	1.153	0.109	0.217
911	4.555	0.783	0.941	0.401	0.978	0.929	0.537	0.891	0.858	0.577	0.863	0.673	0.608	0.852	0.507	0.546	0.817	0.417	0.554	0.759	0.275	0.598	0.684	0.083	0.52	0.797	0.026	0.563	0.955	0.946	0.232	0.915	0.858	0.194	0.961	0.69	0.154	1.032	0.559	0.206	1.055	0.454	0.198	1.082	0.298	0.142	1.157	0.108	0.217
912	4.56	0.787	0.94	0.4	0.982	0.929	0.536	0.895	0.857	0.576	0.867	0.672	0.607	0.855	0.507	0.546	0.819	0.417	0.553	0.76	0.275	0.597	0.685	0.083	0.52	0.797	0.026	0.563	0.96	0.945	0.231	0.919	0.858	0.193	0.967	0.689	0.153	1.037	0.558	0.206	1.059	0.452	0.197	1.087	0.297	0.142	1.161	0.107	0.217
913	4.565	0.792	0.939	0.398	0.986	0.928	0.535	0.898	0.857	0.575	0.87	0.672	0.607	0.858	0.507	0.545	0.822	0.417	0.553	0.761	0.276	0.597	0.685	0.084	0.52	0.797	0.026	0.563	0.966	0.944	0.23	0.925	0.856	0.192	0.972	0.688	0.152	1.042	0.557	0.205	1.064	0.451	0.197	1.092	0.296	0.141	1.165	0.105	0.217
914	4.57	0.797	0.938	0.397	0.99	0.928	0.535	0.902	0.856	0.574	0.874	0.672	0.607	0.86	0.506	0.545	0.824	0.416	0.552	0.763	0.276	0.597	0.686	0.085	0.52	0.797	0.026	0.563	0.971	0.943	0.229	0.933	0.854	0.192	0.977	0.687	0.151	1.047	0.556	0.205	1.069	0.45	0.197	1.096	0.295	0.141	1.169	0.104	0.217
915	4.575	0.802	0.937	0.395	0.995	0.927	0.534	0.906	0.856	0.573	0.877	0.671	0.606	0.864	0.506	0.545	0.827	0.416	0.552	0.765	0.277	0.597	0.686	0.085	0.52	0.797	0.026	0.563	0.978	0.943	0.227	0.935	0.854	0.191	0.982	0.685	0.15	1.052	0.555	0.204	1.074	0.449	0.196	1.1	0.293	0.14	1.172	0.102	0.216
916	4.58	0.807	0.936	0.394	0.999	0.926	0.533	0.91	0.855	0.572	0.88	0.671	0.605	0.867	0.505	0.544	0.83	0.416	0.552	0.766	0.277	0.596	0.686	0.086	0.52	0.797	0.026	0.563	0.984	0.943	0.226	0.938	0.853	0.188	0.988	0.684	0.149	1.057	0.554	0.204	1.078	0.448	0.196	1.105	0.292	0.14	1.175	0.101	0.216
917	4.585	0.811	0.935	0.392	1.003	0.926	0.532	0.914	0.854	0.571	0.883	0.671	0.604	0.87	0.505	0.544	0.832	0.416	0.552	0.768	0.277	0.596	0.687	0.087	0.52	0.797	0.026	0.563	0.989	0.942	0.225	0.945	0.851	0.188	0.992	0.683	0.149	1.062	0.552	0.203	1.083	0.446	0.195	1.109	0.291	0.139	1.178	0.099	0.216
918	4.59	0.815	0.934	0.39	1.009	0.928	0.531	0.918	0.854	0.57	0.887	0.671	0.603	0.874	0.505	0.543	0.835	0.415	0.552	0.769	0.278	0.596	0.687	0.088	0.52	0.797	0.026	0.563	0.994	0.941	0.224	0.952	0.85	0.187	0.997	0.682	0.148	1.067	0.551	0.202	1.087	0.445	0.194	1.113	0.289	0.139	1.181	0.098	0.216
919	4.595	0.82	0.933	0.389	1.014	0.927	0.53	0.922	0.853	0.568	0.891	0.67	0.603	0.877	0.504	0.543	0.838	0.415	0.551	0.771	0.278	0.596	0.688	0.088	0.519	0.797	0.026	0.563	0.999	0.939	0.223	0.957	0.849	0.187	1.002	0.681	0.147	1.071	0.55	0.201	1.091	0.444	0.193	1.116	0.288	0.138	1.183	0.095	0.216
920	4.6	0.825	0.932	0.387	1.018	0.926	0.529	0.927	0.852	0.567	0.894	0.67	0.602	0.881	0.504	0.543	0.841	0.415	0.551	0.773	0.279	0.596	0.688	0.089	0.519	0.797	0.026	0.563	1.004	0.938	0.222	0.961	0.849	0.185	1.007	0.679	0.146	1.075	0.548	0.201	1.095	0.442	0.193	1.12	0.286	0.138	1.184	0.093	0.216
921	4.605	0.831	0.931	0.385	1.022	0.926	0.528	0.931	0.852	0.566	0.898	0.669	0.601	0.885	0.504	0.542	0.844	0.415	0.551	0.775	0.279	0.596	0.689	0.09	0.519	0.797	0.026	0.563	1.011	0.938	0.221	0.964	0.848	0.184	1.012	0.678	0.146	1.08	0.547	0.2	1.099	0.44	0.193	1.124	0.284	0.137	1.186	0.091	0.217
922	4.61	0.837	0.93	0.384	1.026	0.925	0.527	0.934	0.851	0.565	0.901	0.668	0.599	0.888	0.503	0.542	0.848	0.415	0.551	0.777	0.28	0.596	0.689	0.092	0.519	0.797	0.026	0.563	1.017	0.937	0.22	0.972	0.846	0.183	1.016	0.677	0.145	1.084	0.545	0.199	1.103	0.439	0.192	1.127	0.283	0.137	1.187	0.09	0.217
923	4.615	0.842	0.929	0.382	1.03	0.924	0.527	0.938	0.851	0.563	0.906	0.669	0.599	0.892	0.502	0.542	0.851	0.415	0.551	0.778	0.28	0.596	0.689	0.093	0.519	0.797	0.026	0.563	1.022	0.936	0.219	0.98	0.844	0.182	1.021	0.675	0.144	1.088	0.543	0.199	1.107	0.438	0.191	1.129	0.28	0.138	1.189	0.088	0.217
924	4.62	0.847	0.928	0.38	1.034	0.923	0.525	0.943	0.85	0.562	0.91	0.668	0.598	0.896	0.502	0.541	0.855	0.415	0.55	0.781	0.281	0.596	0.69	0.094	0.519	0.797	0.026	0.563	1.027	0.935	0.218	0.985	0.844	0.181	1.025	0.674	0.142	1.092	0.542	0.198	1.11	0.436	0.19	1.132	0.279	0.138	1.19	0.086	0.217
925	4.625	0.851	0.927	0.378	1.039	0.922	0.524	0.949	0.849	0.561	0.914	0.668	0.597	0.901	0.501	0.541	0.859	0.414	0.551	0.783	0.282	0.596	0.691	0.095	0.519	0.797	0.026	0.563	1.032	0.934	0.217	0.989	0.843	0.179	1.029	0.673	0.141	1.096	0.541	0.197	1.114	0.435	0.189	1.135	0.277	0.138	1.193	0.085	0.217
926	4.63	0.856	0.926	0.376	1.043	0.921	0.523	0.952	0.849	0.56	0.918	0.668	0.596	0.905	0.501	0.54	0.862	0.414	0.551	0.785	0.283	0.596	0.692	0.096	0.519	0.797	0.026	0.562	1.038	0.933	0.216	0.997	0.842	0.178	1.033	0.672	0.14	1.1	0.54	0.196	1.118	0.435	0.189	1.138	0.276	0.139	1.195	0.084	0.217
927	4.635	0.861	0.925	0.374	1.047	0.921	0.522	0.956	0.849	0.559	0.923	0.667	0.595	0.91	0.501	0.54	0.866	0.414	0.551	0.788	0.284	0.596	0.693	0.098	0.519	0.797	0.026	0.562	1.044	0.932	0.214	1.002	0.842	0.176	1.037	0.672	0.139	1.104	0.539	0.196	1.122	0.434	0.188	1.142	0.275	0.138	1.197	0.084	0.217
928	4.64	0.867	0.925	0.373	1.052	0.921	0.521	0.961	0.848	0.557	0.928	0.667	0.594	0.915	0.5	0.54	0.871	0.414	0.551	0.79	0.285	0.596	0.694	0.099	0.519	0.797	0.026	0.562	1.049	0.932	0.213	1.006	0.842	0.175	1.041	0.672	0.138	1.107	0.539	0.195	1.126	0.434	0.187	1.145	0.275	0.138	1.198	0.083	0.216
929	4.645	0.873	0.925	0.371	1.056	0.921	0.52	0.967	0.847	0.556	0.933	0.667	0.594	0.92	0.5	0.54	0.876	0.414	0.551	0.794	0.286	0.596	0.695	0.101	0.519	0.798	0.026	0.562	1.054	0.932	0.212	1.012	0.841	0.174	1.045	0.671	0.136	1.112	0.539	0.194	1.13	0.434	0.186	1.148	0.275	0.137	1.2	0.083	0.216
930	4.65	0.877	0.924	0.369	1.061	0.92	0.519	0.971	0.847	0.555	0.937	0.667	0.593	0.925	0.5	0.54	0.88	0.414	0.551	0.796	0.288	0.596	0.696	0.104	0.52	0.798	0.026	0.562	1.059	0.932	0.211	1.016	0.841	0.172	1.049	0.671	0.135	1.117	0.539	0.192	1.136	0.435	0.185	1.151	0.275	0.137	1.201	0.083	0.216
931	4.655	0.881	0.924	0.368	1.066	0.92	0.518	0.977	0.846	0.554	0.941	0.667	0.592	0.931	0.499	0.54	0.886	0.414	0.551	0.8	0.289	0.596	0.698	0.107	0.52	0.798	0.026	0.562	1.063	0.932	0.21	1.021	0.841	0.171	1.054	0.671	0.134	1.122	0.54	0.191	1.141	0.435	0.183	1.155	0.276	0.135	1.202	0.083	0.216
932	4.66	0.886	0.925	0.367	1.07	0.92	0.516	0.982	0.846	0.552	0.947	0.667	0.591	0.936	0.499	0.54	0.891	0.414	0.552	0.804	0.29	0.596	0.7	0.109	0.52	0.798	0.026	0.561	1.068	0.932	0.209	1.027	0.84	0.17	1.059	0.671	0.133	1.128	0.541	0.189	1.146	0.436	0.182	1.159	0.277	0.134	1.203	0.083	0.215
933	4.665	0.891	0.925	0.366	1.075	0.919	0.515	0.987	0.846	0.551	0.951	0.667	0.59	0.943	0.499	0.54	0.897	0.415	0.553	0.807	0.292	0.597	0.702	0.112	0.521	0.798	0.026	0.561	1.072	0.932	0.207	1.031	0.841	0.169	1.065	0.671	0.131	1.134	0.541	0.187	1.151	0.436	0.181	1.164	0.277	0.133	1.205	0.083	0.214
934	4.67	0.895	0.925	0.365	1.079	0.919	0.513	0.991	0.845	0.55	0.956	0.667	0.589	0.949	0.499	0.54	0.903	0.415	0.553	0.811	0.294	0.597	0.704	0.114	0.521	0.798	0.027	0.561	1.076	0.932	0.206	1.032	0.843	0.167	1.07	0.672	0.13	1.139	0.542	0.186	1.156	0.436	0.179	1.168	0.277	0.131	1.206	0.083	0.214
935	4.675	0.898	0.925	0.363	1.084	0.92	0.512	0.995	0.845	0.549	0.962	0.667	0.588	0.955	0.498	0.541	0.909	0.415	0.554	0.816	0.296	0.598	0.706	0.118	0.521	0.799	0.027	0.561	1.08	0.932	0.205	1.036	0.844	0.166	1.076	0.673	0.128	1.146	0.543	0.184	1.161	0.437	0.178	1.172	0.278	0.13	1.207	0.083	0.214
936	4.68	0.903	0.926	0.363	1.088	0.92	0.51	1	0.846	0.548	0.967	0.667	0.587	0.962	0.498	0.541	0.916	0.416	0.555	0.82	0.298	0.598	0.708	0.121	0.522	0.799	0.027	0.561	1.084	0.933	0.203	1.041	0.844	0.166	1.081	0.673	0.126	1.151	0.543	0.183	1.165	0.437	0.177	1.175	0.278	0.128	1.208	0.082	0.213
937	4.685	0.907	0.926	0.362	1.092	0.92	0.508	1.005	0.846	0.546	0.972	0.668	0.587	0.97	0.498	0.542	0.923	0.416	0.556	0.825	0.3	0.599	0.711	0.124	0.523	0.8	0.028	0.561	1.086	0.932	0.203	1.047	0.844	0.165	1.086	0.674	0.125	1.157	0.543	0.182	1.17	0.437	0.176	1.179	0.278	0.127	1.209	0.082	0.213
938	4.69	0.911	0.927	0.361	1.096	0.92	0.507	1.009	0.845	0.545	0.977	0.667	0.586	0.977	0.499	0.543	0.93	0.417	0.557	0.83	0.302	0.599	0.714	0.128	0.523	0.8	0.028	0.561	1.09	0.933	0.201	1.046	0.846	0.163	1.091	0.674	0.124	1.161	0.543	0.18	1.174	0.437	0.175	1.183	0.278	0.126	1.21	0.082	0.213
939	4.695	0.915	0.927	0.36	1.1	0.92	0.505	1.013	0.845	0.543	0.983	0.668	0.585	0.985	0.498	0.544	0.937	0.417	0.558	0.835	0.304	0.6	0.717	0.131	0.524	0.8	0.029	0.561	1.094	0.933	0.2	1.04	0.85	0.16	1.096	0.674	0.122	1.166	0.543	0.179	1.178	0.437	0.174	1.186	0.277	0.126	1.211	0.082	0.213
940	4.7	0.919	0.927	0.359	1.104	0.921	0.503	1.017	0.846	0.542	0.989	0.668	0.585	0.992	0.498	0.544	0.944	0.418	0.558	0.84	0.307	0.601	0.72	0.135	0.524	0.801	0.029	0.561	1.098	0.933	0.198	1.042	0.851	0.159	1.1	0.674	0.121	1.17	0.543	0.178	1.182	0.437	0.173	1.189	0.277	0.125	1.212	0.082	0.213
941	4.705	0.924	0.927	0.358	1.108	0.921	0.502	1.022	0.846	0.541	0.994	0.668	0.584	0.999	0.498	0.545	0.952	0.419	0.559	0.846	0.309	0.601	0.725	0.139	0.525	0.802	0.03	0.561	1.102	0.934	0.196	1.046	0.851	0.157	1.105	0.675	0.12	1.172	0.543	0.177	1.185	0.437	0.172	1.192	0.277	0.124	1.212	0.081	0.213
942	4.71	0.931	0.927	0.357	1.113	0.922	0.5	1.026	0.846	0.54	1	0.669	0.583	1.008	0.498	0.546	0.96	0.419	0.56	0.852	0.312	0.602	0.729	0.143	0.526	0.803	0.03	0.561	1.107	0.934	0.195	1.051	0.851	0.155	1.108	0.675	0.119	1.175	0.543	0.177	1.188	0.437	0.171	1.194	0.276	0.123	1.213	0.081	0.213
943	4.715	0.939	0.926	0.357	1.117	0.922	0.499	1.03	0.846	0.539	1.006	0.669	0.583	1.016	0.498	0.547	0.968	0.42	0.56	0.859	0.315	0.603	0.734	0.147	0.526	0.804	0.031	0.561	1.111	0.934	0.194	1.055	0.851	0.154	1.112	0.675	0.117	1.178	0.543	0.176	1.191	0.436	0.171	1.196	0.276	0.123	1.213	0.081	0.213
944	4.72	0.936	0.928	0.353	1.121	0.923	0.498	1.034	0.846	0.537	1.011	0.669	0.582	1.024	0.499	0.548	0.976	0.42	0.561	0.866	0.317	0.603	0.739	0.151	0.526	0.805	0.033	0.561	1.115	0.935	0.192	1.059	0.851	0.152	1.115	0.674	0.116	1.18	0.542	0.175	1.194	0.436	0.17	1.197	0.275	0.123	1.213	0.081	0.214
945	4.725	0.938	0.929	0.351	1.124	0.923	0.496	1.038	0.846	0.536	1.018	0.669	0.582	1.033	0.499	0.549	0.984	0.421	0.562	0.872	0.32	0.603	0.744	0.155	0.527	0.806	0.035	0.561	1.119	0.935	0.191	1.064	0.852	0.151	1.119	0.674	0.115	1.182	0.542	0.174	1.195	0.436	0.169	1.199	0.275	0.123	1.214	0.081	0.214
946	4.73	0.942	0.929	0.35	1.127	0.923	0.495	1.041	0.846	0.534	1.024	0.669	0.581	1.041	0.499	0.549	0.993	0.421	0.563	0.879	0.322	0.603	0.749	0.159	0.527	0.808	0.037	0.561	1.124	0.936	0.19	1.068	0.852	0.149	1.122	0.674	0.115	1.185	0.542	0.174	1.197	0.435	0.169	1.2	0.275	0.123	1.214	0.081	0.214
947	4.735	0.946	0.929	0.348	1.131	0.923	0.494	1.045	0.846	0.533	1.03	0.669	0.581	1.049	0.499	0.55	1.002	0.422	0.563	0.886	0.324	0.604	0.754	0.164	0.527	0.809	0.04	0.561	1.128	0.936	0.189	1.072	0.852	0.148	1.125	0.675	0.113	1.188	0.542	0.173	1.199	0.435	0.169	1.2	0.275	0.123	1.215	0.081	0.214
948	4.74	0.951	0.93	0.347	1.134	0.924	0.493	1.049	0.846	0.532	1.035	0.669	0.58	1.057	0.499	0.55	1.011	0.422	0.564	0.895	0.327	0.604	0.759	0.168	0.528	0.811	0.042	0.56	1.132	0.936	0.188	1.077	0.853	0.146	1.128	0.675	0.113	1.189	0.542	0.173	1.2	0.435	0.169	1.201	0.275	0.123	1.215	0.081	0.214
949	4.745	0.954	0.93	0.345	1.138	0.924	0.492	1.053	0.847	0.531	1.041	0.669	0.58	1.065	0.5	0.55	1.019	0.423	0.564	0.902	0.329	0.605	0.765	0.173	0.527	0.812	0.045	0.56	1.136	0.936	0.187	1.081	0.853	0.145	1.131	0.675	0.112	1.191	0.541	0.172	1.202	0.435	0.168	1.201	0.275	0.123	1.216	0.081	0.214
950	4.75	0.957	0.931	0.343	1.14	0.924	0.491	1.056	0.847	0.529	1.047	0.67	0.579	1.073	0.5	0.55	1.028	0.424	0.564	0.91	0.331	0.605	0.77	0.177	0.527	0.814	0.048	0.56	1.14	0.937	0.186	1.085	0.854	0.144	1.134	0.675	0.111	1.193	0.541	0.172	1.203	0.435	0.168	1.201	0.274	0.123	1.216	0.08	0.214
951	4.755	0.96	0.931	0.341	1.143	0.925	0.49	1.06	0.847	0.528	1.052	0.67	0.578	1.081	0.501	0.55	1.037	0.425	0.564	0.918	0.333	0.604	0.776	0.182	0.527	0.817	0.051	0.56	1.144	0.937	0.185	1.089	0.855	0.143	1.137	0.676	0.11	1.196	0.541	0.171	1.204	0.435	0.168	1.201	0.274	0.123	1.216	0.08	0.214
952	4.76	0.964	0.932	0.34	1.147	0.925	0.49	1.063	0.847	0.527	1.058	0.67	0.578	1.089	0.502	0.549	1.045	0.426	0.564	0.925	0.335	0.604	0.782	0.186	0.526	0.819	0.054	0.56	1.148	0.938	0.184	1.093	0.856	0.143	1.141	0.676	0.109	1.198	0.541	0.171	1.206	0.435	0.168	1.201	0.274	0.123	1.216	0.08	0.214
953	4.765	0.966	0.933	0.338	1.15	0.926	0.489	1.066	0.848	0.526	1.063	0.671	0.577	1.097	0.502	0.549	1.054	0.427	0.564	0.933	0.337	0.604	0.788	0.191	0.526	0.822	0.058	0.559	1.152	0.938	0.184	1.096	0.857	0.142	1.144	0.676	0.108	1.2	0.541	0.17	1.207	0.435	0.167	1.202	0.274	0.123	1.216	0.08	0.214
954	4.77	0.969	0.934	0.336	1.153	0.926	0.489	1.069	0.848	0.524	1.069	0.671	0.576	1.104	0.503	0.549	1.062	0.427	0.563	0.941	0.339	0.604	0.794	0.195	0.526	0.825	0.061	0.559	1.156	0.939	0.183	1.1	0.859	0.141	1.147	0.677	0.108	1.203	0.541	0.17	1.208	0.435	0.167	1.204	0.274	0.122	1.216	0.08	0.214
955	4.775	0.973	0.934	0.335	1.155	0.926	0.488	1.072	0.848	0.523	1.074	0.671	0.576	1.112	0.504	0.549	1.07	0.428	0.563	0.949	0.341	0.603	0.802	0.199	0.525	0.828	0.065	0.559	1.16	0.94	0.182	1.103	0.86	0.141	1.149	0.677	0.107	1.205	0.542	0.169	1.21	0.435	0.166	1.205	0.274	0.122	1.216	0.08	0.214
956	4.78	0.977	0.935	0.334	1.158	0.927	0.487	1.075	0.849	0.522	1.079	0.672	0.575	1.119	0.505	0.548	1.079	0.429	0.563	0.957	0.343	0.603	0.808	0.202	0.524	0.832	0.068	0.559	1.164	0.94	0.182	1.107	0.86	0.14	1.153	0.677	0.107	1.207	0.542	0.169	1.211	0.434	0.166	1.206	0.274	0.122	1.217	0.08	0.214
957	4.785	0.981	0.935	0.333	1.161	0.927	0.487	1.079	0.849	0.521	1.084	0.672	0.574	1.127	0.506	0.548	1.086	0.43	0.563	0.965	0.344	0.602	0.814	0.206	0.523	0.837	0.072	0.559	1.167	0.94	0.181	1.11	0.861	0.14	1.157	0.677	0.107	1.209	0.542	0.168	1.213	0.434	0.166	1.207	0.274	0.122	1.217	0.08	0.214
958	4.79	0.985	0.936	0.331	1.164	0.928	0.487	1.082	0.85	0.521	1.089	0.672	0.573	1.134	0.507	0.547	1.093	0.431	0.562	0.972	0.346	0.602	0.82	0.209	0.522	0.842	0.076	0.56	1.17	0.94	0.18	1.113	0.861	0.139	1.158	0.678	0.105	1.211	0.542	0.168	1.214	0.434	0.166	1.209	0.274	0.121	1.217	0.08	0.214
959	4.795	0.988	0.937	0.33	1.167	0.929	0.486	1.085	0.851	0.52	1.097	0.672	0.573	1.141	0.508	0.547	1.102	0.433	0.562	0.979	0.348	0.601	0.826	0.213	0.521	0.848	0.08	0.561	1.174	0.941	0.18	1.116	0.861	0.138	1.161	0.678	0.104	1.212	0.543	0.167	1.215	0.434	0.165	1.21	0.274	0.121	1.217	0.08	0.214
960	4.8	0.99	0.938	0.33	1.17	0.929	0.485	1.088	0.851	0.519	1.103	0.673	0.572	1.148	0.51	0.546	1.11	0.434	0.561	0.987	0.35	0.6	0.833	0.217	0.52	0.855	0.084	0.562	1.177	0.941	0.179	1.119	0.861	0.136	1.163	0.679	0.103	1.214	0.542	0.167	1.217	0.434	0.165	1.211	0.274	0.121	1.217	0.081	0.214
961	4.805	0.995	0.938	0.329	1.174	0.93	0.485	1.091	0.852	0.519	1.107	0.673	0.571	1.155	0.511	0.545	1.117	0.435	0.56	0.995	0.352	0.599	0.841	0.219	0.518	0.862	0.088	0.562	1.18	0.942	0.178	1.122	0.861	0.136	1.167	0.68	0.104	1.216	0.542	0.167	1.218	0.434	0.165	1.211	0.274	0.12	1.217	0.081	0.214
962	4.81	0.998	0.939	0.329	1.178	0.931	0.484	1.095	0.853	0.518	1.113	0.674	0.57	1.162	0.512	0.545	1.125	0.437	0.56	1.002	0.354	0.598	0.848	0.222	0.518	0.87	0.092	0.563	1.184	0.942	0.178	1.126	0.862	0.135	1.17	0.68	0.104	1.217	0.543	0.166	1.219	0.434	0.164	1.212	0.274	0.12	1.217	0.081	0.214
963	4.815	1	0.94	0.328	1.18	0.932	0.483	1.098	0.854	0.518	1.123	0.673	0.571	1.169	0.514	0.544	1.133	0.439	0.559	1.009	0.356	0.597	0.856	0.224	0.516	0.878	0.095	0.563	1.187	0.943	0.177	1.129	0.862	0.134	1.173	0.68	0.103	1.219	0.543	0.166	1.221	0.435	0.164	1.212	0.274	0.12	1.217	0.081	0.214
964	4.82	1.004	0.941	0.327	1.183	0.933	0.482	1.101	0.855	0.517	1.133	0.672	0.572	1.175	0.515	0.544	1.14	0.44	0.559	1.016	0.358	0.596	0.864	0.227	0.515	0.886	0.099	0.564	1.19	0.943	0.176	1.132	0.863	0.133	1.175	0.68	0.103	1.221	0.543	0.165	1.221	0.435	0.164	1.212	0.274	0.119	1.217	0.081	0.214
965	4.825	1.008	0.942	0.327	1.187	0.933	0.482	1.105	0.856	0.517	1.13	0.675	0.569	1.182	0.517	0.543	1.147	0.442	0.558	1.023	0.36	0.595	0.871	0.229	0.513	0.895	0.102	0.565	1.194	0.944	0.176	1.136	0.863	0.133	1.178	0.681	0.103	1.222	0.543	0.165	1.222	0.435	0.164	1.212	0.274	0.119	1.217	0.081	0.214
966	4.83	1.01	0.942	0.327	1.19	0.934	0.481	1.109	0.857	0.517	1.133	0.677	0.567	1.189	0.518	0.542	1.154	0.444	0.557	1.031	0.362	0.594	0.88	0.23	0.512	0.904	0.104	0.565	1.197	0.945	0.175	1.139	0.864	0.132	1.18	0.681	0.103	1.224	0.544	0.164	1.222	0.435	0.164	1.212	0.274	0.119	1.217	0.081	0.214
967	4.835	1.013	0.944	0.326	1.193	0.935	0.48	1.112	0.858	0.517	1.137	0.677	0.566	1.196	0.52	0.542	1.161	0.445	0.556	1.039	0.364	0.593	0.887	0.231	0.511	0.913	0.106	0.565	1.2	0.945	0.174	1.142	0.865	0.132	1.183	0.682	0.102	1.225	0.544	0.164	1.222	0.435	0.164	1.212	0.274	0.119	1.217	0.081	0.214
968	4.84	1.017	0.945	0.326	1.197	0.937	0.479	1.116	0.859	0.516	1.141	0.678	0.566	1.202	0.521	0.541	1.168	0.447	0.555	1.045	0.366	0.591	0.895	0.232	0.51	0.922	0.108	0.566	1.203	0.946	0.174	1.145	0.866	0.132	1.184	0.682	0.102	1.225	0.544	0.164	1.223	0.435	0.163	1.211	0.274	0.119	1.218	0.081	0.214
969	4.845	1.02	0.945	0.326	1.2	0.938	0.479	1.119	0.86	0.516	1.146	0.68	0.564	1.208	0.523	0.541	1.175	0.449	0.554	1.052	0.367	0.59	0.904	0.232	0.51	0.931	0.109	0.566	1.207	0.946	0.173	1.148	0.866	0.132	1.186	0.682	0.102	1.226	0.544	0.164	1.223	0.435	0.163	1.211	0.274	0.119	1.218	0.081	0.214
970	4.85	1.022	0.946	0.325	1.204	0.939	0.478	1.123	0.861	0.516	1.152	0.681	0.564	1.215	0.525	0.54	1.183	0.451	0.553	1.059	0.368	0.589	0.912	0.233	0.509	0.94	0.11	0.566	1.21	0.947	0.172	1.151	0.867	0.132	1.187	0.682	0.101	1.227	0.543	0.164	1.224	0.435	0.163	1.211	0.275	0.119	1.218	0.081	0.214
971	4.855	1.026	0.947	0.324	1.206	0.939	0.477	1.126	0.862	0.515	1.155	0.681	0.563	1.222	0.526	0.539	1.191	0.453	0.552	1.066	0.369	0.588	0.92	0.232	0.508	0.949	0.11	0.565	1.213	0.947	0.172	1.154	0.868	0.131	1.188	0.682	0.1	1.228	0.544	0.164	1.224	0.435	0.163	1.212	0.275	0.119	1.218	0.081	0.214
972	4.86	1.029	0.948	0.324	1.209	0.94	0.477	1.129	0.863	0.515	1.16	0.681	0.562	1.228	0.527	0.538	1.197	0.454	0.551	1.073	0.37	0.586	0.929	0.232	0.507	0.959	0.11	0.565	1.216	0.948	0.171	1.156	0.868	0.131	1.19	0.682	0.1	1.23	0.544	0.164	1.225	0.435	0.163	1.212	0.275	0.119	1.218	0.081	0.214
973	4.865	1.032	0.949	0.323	1.213	0.941	0.476	1.133	0.864	0.515	1.165	0.683	0.562	1.234	0.529	0.537	1.203	0.455	0.55	1.081	0.371	0.585	0.937	0.231	0.507	0.969	0.11	0.564	1.219	0.948	0.17	1.159	0.868	0.13	1.192	0.683	0.1	1.231	0.544	0.164	1.225	0.435	0.163	1.212	0.275	0.119	1.218	0.081	0.214
974	4.87	1.035	0.95	0.323	1.216	0.942	0.476	1.137	0.865	0.515	1.169	0.683	0.561	1.24	0.531	0.536	1.209	0.456	0.549	1.088	0.372	0.584	0.946	0.23	0.506	0.979	0.109	0.563	1.222	0.949	0.17	1.162	0.869	0.13	1.194	0.683	0.1	1.232	0.544	0.163	1.226	0.435	0.163	1.212	0.275	0.119	1.218	0.081	0.214
975	4.875	1.038	0.95	0.322	1.22	0.943	0.476	1.14	0.867	0.514	1.175	0.684	0.561	1.245	0.532	0.535	1.215	0.458	0.548	1.095	0.372	0.583	0.954	0.228	0.505	0.99	0.108	0.563	1.225	0.949	0.169	1.164	0.869	0.129	1.196	0.683	0.099	1.233	0.545	0.163	1.226	0.435	0.163	1.213	0.275	0.119	1.218	0.081	0.214
976	4.88	1.041	0.951	0.322	1.222	0.944	0.475	1.143	0.868	0.514	1.18	0.685	0.56	1.251	0.533	0.535	1.222	0.459	0.547	1.103	0.373	0.582	0.964	0.227	0.505	1	0.107	0.562	1.228	0.949	0.169	1.167	0.869	0.129	1.197	0.683	0.099	1.234	0.545	0.163	1.227	0.435	0.163	1.213	0.275	0.118	1.218	0.082	0.214
977	4.885	1.044	0.952	0.322	1.225	0.945	0.474	1.146	0.869	0.514	1.184	0.686	0.56	1.257	0.535	0.534	1.228	0.46	0.546	1.111	0.373	0.582	0.973	0.225	0.505	1.011	0.105	0.561	1.23	0.949	0.168	1.169	0.869	0.128	1.198	0.684	0.099	1.234	0.545	0.163	1.227	0.435	0.163	1.213	0.275	0.118	1.218	0.082	0.214
978	4.89	1.047	0.953	0.321	1.228	0.945	0.474	1.149	0.87	0.513	1.19	0.686	0.56	1.263	0.536	0.533	1.234	0.461	0.545	1.118	0.373	0.58	0.981	0.222	0.505	1.022	0.104	0.56	1.234	0.95	0.167	1.171	0.869	0.128	1.199	0.684	0.098	1.235	0.545	0.163	1.227	0.436	0.163	1.213	0.275	0.118	1.218	0.082	0.214
979	4.895	1.051	0.953	0.32	1.232	0.946	0.474	1.152	0.871	0.513	1.194	0.687	0.559	1.269	0.537	0.532	1.241	0.462	0.544	1.125	0.372	0.579	0.99	0.22	0.505	1.034	0.102	0.559	1.236	0.95	0.167	1.174	0.869	0.127	1.201	0.684	0.097	1.236	0.545	0.163	1.228	0.436	0.163	1.213	0.275	0.118	1.218	0.082	0.214
980	4.9	1.054	0.954	0.32	1.235	0.947	0.473	1.155	0.871	0.513	1.199	0.688	0.559	1.274	0.538	0.531	1.247	0.462	0.543	1.133	0.372	0.579	1.001	0.217	0.504	1.046	0.1	0.558	1.239	0.95	0.167	1.176	0.87	0.127	1.202	0.684	0.098	1.236	0.545	0.163	1.228	0.436	0.163	1.213	0.275	0.118	1.218	0.082	0.214
981	4.905	1.056	0.955	0.32	1.238	0.948	0.473	1.159	0.872	0.513	1.205	0.689	0.559	1.28	0.539	0.53	1.253	0.463	0.542	1.14	0.371	0.579	1.01	0.215	0.504	1.057	0.098	0.557	1.242	0.951	0.166	1.178	0.87	0.127	1.203	0.684	0.098	1.237	0.545	0.163	1.229	0.436	0.163	1.213	0.275	0.118	1.218	0.082	0.214
982	4.91	1.06	0.955	0.32	1.24	0.948	0.472	1.162	0.873	0.513	1.211	0.691	0.559	1.285	0.54	0.529	1.259	0.464	0.541	1.148	0.37	0.578	1.019	0.212	0.503	1.07	0.095	0.556	1.245	0.951	0.166	1.181	0.87	0.127	1.204	0.684	0.098	1.238	0.545	0.163	1.229	0.436	0.163	1.213	0.275	0.118	1.218	0.082	0.214
983	4.915	1.063	0.955	0.32	1.243	0.948	0.471	1.165	0.874	0.513	1.215	0.691	0.559	1.291	0.541	0.528	1.266	0.464	0.54	1.157	0.369	0.578	1.029	0.208	0.504	1.082	0.092	0.554	1.248	0.951	0.166	1.184	0.871	0.127	1.205	0.685	0.099	1.239	0.545	0.163	1.23	0.436	0.163	1.213	0.275	0.118	1.218	0.082	0.214
984	4.92	1.065	0.957	0.32	1.247	0.949	0.471	1.169	0.874	0.513	1.219	0.691	0.558	1.296	0.542	0.527	1.272	0.465	0.539	1.164	0.367	0.577	1.039	0.205	0.503	1.094	0.09	0.554	1.251	0.952	0.165	1.186	0.871	0.127	1.206	0.685	0.099	1.24	0.545	0.163	1.23	0.436	0.163	1.213	0.275	0.118	1.218	0.082	0.214
985	4.925	1.068	0.958	0.319	1.25	0.95	0.471	1.172	0.875	0.512	1.224	0.693	0.559	1.302	0.544	0.527	1.278	0.465	0.538	1.172	0.366	0.577	1.048	0.202	0.503	1.107	0.088	0.553	1.254	0.952	0.165	1.189	0.872	0.126	1.208	0.685	0.099	1.241	0.545	0.163	1.23	0.436	0.163	1.213	0.276	0.118	1.218	0.082	0.214
986	4.93	1.071	0.957	0.32	1.253	0.95	0.471	1.176	0.876	0.512	1.228	0.694	0.559	1.307	0.544	0.525	1.284	0.466	0.537	1.18	0.364	0.577	1.059	0.199	0.503	1.119	0.086	0.552	1.257	0.952	0.164	1.192	0.872	0.126	1.209	0.685	0.098	1.242	0.546	0.163	1.231	0.436	0.163	1.214	0.276	0.118	1.219	0.082	0.214
987	4.935	1.074	0.958	0.319	1.256	0.951	0.47	1.179	0.876	0.512	1.232	0.694	0.558	1.312	0.545	0.525	1.29	0.466	0.536	1.189	0.362	0.576	1.07	0.195	0.503	1.132	0.083	0.551	1.259	0.952	0.164	1.194	0.872	0.126	1.211	0.685	0.098	1.243	0.546	0.162	1.231	0.436	0.163	1.214	0.276	0.118	1.219	0.082	0.214
988	4.94	1.077	0.958	0.319	1.259	0.951	0.47	1.183	0.877	0.512	1.237	0.695	0.558	1.318	0.546	0.524	1.296	0.466	0.536	1.197	0.36	0.576	1.081	0.192	0.503	1.145	0.081	0.551	1.262	0.952	0.164	1.196	0.872	0.126	1.213	0.685	0.098	1.244	0.546	0.162	1.232	0.436	0.163	1.214	0.275	0.118	1.219	0.082	0.215
989	4.945	1.08	0.959	0.32	1.262	0.951	0.469	1.186	0.877	0.512	1.242	0.696	0.558	1.322	0.548	0.524	1.302	0.466	0.534	1.205	0.358	0.576	1.091	0.188	0.502	1.158	0.078	0.55	1.264	0.952	0.164	1.199	0.872	0.126	1.215	0.685	0.098	1.245	0.546	0.162	1.232	0.436	0.163	1.214	0.275	0.119	1.219	0.082	0.215
990	4.95	1.083	0.959	0.319	1.265	0.952	0.469	1.19	0.878	0.512	1.247	0.697	0.558	1.328	0.549	0.523	1.308	0.466	0.534	1.213	0.356	0.575	1.102	0.184	0.502	1.171	0.076	0.549	1.267	0.952	0.163	1.201	0.873	0.125	1.216	0.685	0.098	1.246	0.545	0.163	1.233	0.436	0.163	1.214	0.275	0.119	1.219	0.082	0.215
991	4.955	1.085	0.96	0.319	1.269	0.952	0.469	1.193	0.878	0.512	1.252	0.698	0.558	1.333	0.55	0.522	1.314	0.466	0.533	1.221	0.354	0.575	1.112	0.18	0.502	1.184	0.074	0.549	1.27	0.952	0.163	1.204	0.873	0.125	1.217	0.685	0.099	1.247	0.545	0.163	1.234	0.436	0.162	1.214	0.275	0.119	1.219	0.082	0.215
992	4.96	1.087	0.961	0.319	1.272	0.953	0.469	1.196	0.879	0.512	1.257	0.699	0.559	1.338	0.55	0.522	1.319	0.466	0.532	1.23	0.351	0.575	1.124	0.176	0.502	1.198	0.071	0.548	1.272	0.952	0.163	1.206	0.872	0.125	1.219	0.685	0.098	1.248	0.545	0.162	1.234	0.436	0.162	1.214	0.275	0.119	1.219	0.082	0.215
993	4.965	1.092	0.961	0.319	1.275	0.953	0.468	1.2	0.879	0.512	1.262	0.699	0.558	1.343	0.551	0.521	1.326	0.466	0.531	1.237	0.349	0.574	1.135	0.172	0.502	1.211	0.069	0.547	1.275	0.952	0.163	1.207	0.872	0.125	1.221	0.686	0.098	1.249	0.544	0.162	1.235	0.436	0.162	1.215	0.276	0.119	1.219	0.082	0.215
994	4.97	1.094	0.961	0.319	1.278	0.953	0.468	1.203	0.88	0.512	1.267	0.7	0.558	1.347	0.552	0.52	1.331	0.466	0.531	1.246	0.347	0.574	1.146	0.168	0.502	1.224	0.067	0.547	1.278	0.952	0.162	1.209	0.872	0.125	1.223	0.686	0.099	1.25	0.544	0.162	1.236	0.436	0.163	1.216	0.276	0.119	1.219	0.082	0.215
995	4.975	1.096	0.961	0.319	1.28	0.953	0.467	1.206	0.88	0.512	1.271	0.7	0.558	1.352	0.552	0.519	1.337	0.466	0.53	1.254	0.345	0.574	1.157	0.164	0.502	1.238	0.065	0.546	1.281	0.952	0.162	1.211	0.872	0.124	1.225	0.686	0.099	1.252	0.544	0.163	1.236	0.436	0.163	1.216	0.276	0.119	1.219	0.082	0.216
996	4.98	1.1	0.961	0.319	1.284	0.953	0.467	1.21	0.88	0.512	1.275	0.701	0.558	1.357	0.553	0.519	1.342	0.466	0.53	1.262	0.342	0.574	1.168	0.16	0.501	1.251	0.063	0.546	1.283	0.951	0.162	1.214	0.872	0.124	1.226	0.685	0.099	1.254	0.544	0.163	1.237	0.436	0.163	1.217	0.276	0.119	1.22	0.082	0.216
997	4.985	1.104	0.961	0.319	1.287	0.954	0.467	1.213	0.88	0.512	1.279	0.701	0.558	1.361	0.554	0.518	1.347	0.466	0.529	1.27	0.34	0.573	1.179	0.156	0.501	1.264	0.061	0.545	1.285	0.951	0.161	1.218	0.872	0.124	1.228	0.685	0.098	1.255	0.544	0.163	1.238	0.436	0.163	1.217	0.276	0.119	1.22	0.082	0.216
998	4.99	1.106	0.961	0.319	1.291	0.954	0.467	1.216	0.881	0.512	1.283	0.701	0.558	1.365	0.554	0.517	1.353	0.466	0.528	1.278	0.338	0.573	1.191	0.153	0.501	1.278	0.059	0.545	1.288	0.951	0.161	1.22	0.872	0.124	1.23	0.685	0.099	1.257	0.544	0.164	1.239	0.435	0.164	1.218	0.276	0.12	1.22	0.082	0.216
999	4.995	1.109	0.961	0.32	1.294	0.955	0.467	1.219	0.881	0.512	1.287	0.701	0.557	1.369	0.554	0.516	1.358	0.466	0.528	1.286	0.335	0.572	1.202	0.148	0.501	1.292	0.057	0.545	1.291	0.951	0.161	1.221	0.871	0.124	1.232	0.686	0.099	1.259	0.544	0.164	1.24	0.435	0.164	1.219	0.275	0.12	1.22	0.082	0.217
1000	5	1.112	0.962	0.32	1.298	0.955	0.467	1.223	0.881	0.512	1.291	0.702	0.557	1.373	0.555	0.516	1.363	0.466	0.527	1.294	0.334	0.573	1.213	0.145	0.501	1.305	0.055	0.545	1.294	0.951	0.161	1.222	0.871	0.124	1.234	0.686	0.1	1.26	0.544	0.164	1.241	0.436	0.164	1.22	0.276	0.12	1.22	0.082	0.217
1001	5.005	1.115	0.962	0.319	1.3	0.954	0.466	1.226	0.881	0.512	1.295	0.702	0.557	1.377	0.555	0.515	1.367	0.465	0.526	1.301	0.332	0.573	1.225	0.141	0.501	1.319	0.053	0.545	1.296	0.951	0.16	1.224	0.871	0.124	1.236	0.685	0.1	1.261	0.544	0.164	1.242	0.435	0.164	1.221	0.276	0.12	1.22	0.082	0.217
1002	5.01	1.117	0.962	0.32	1.303	0.954	0.466	1.229	0.881	0.512	1.298	0.702	0.557	1.38	0.554	0.515	1.372	0.465	0.526	1.309	0.33	0.572	1.237	0.137	0.501	1.333	0.052	0.545	1.298	0.95	0.16	1.228	0.871	0.124	1.237	0.685	0.1	1.263	0.544	0.164	1.243	0.435	0.165	1.222	0.275	0.121	1.22	0.082	0.217
1003	5.015	1.12	0.963	0.32	1.305	0.954	0.466	1.232	0.881	0.512	1.301	0.701	0.557	1.384	0.555	0.514	1.376	0.465	0.525	1.316	0.328	0.572	1.25	0.134	0.502	1.347	0.049	0.545	1.301	0.95	0.16	1.23	0.871	0.124	1.239	0.685	0.1	1.264	0.543	0.165	1.244	0.435	0.165	1.222	0.275	0.121	1.22	0.083	0.218
1004	5.02	1.122	0.963	0.32	1.309	0.954	0.466	1.236	0.882	0.512	1.304	0.701	0.557	1.388	0.556	0.514	1.38	0.464	0.525	1.324	0.326	0.572	1.261	0.13	0.502	1.36	0.048	0.545	1.304	0.95	0.159	1.232	0.871	0.124	1.241	0.685	0.101	1.265	0.543	0.165	1.245	0.435	0.165	1.223	0.275	0.121	1.22	0.083	0.218
1005	5.025	1.125	0.963	0.321	1.312	0.954	0.466	1.239	0.882	0.512	1.308	0.701	0.556	1.391	0.555	0.513	1.384	0.464	0.524	1.331	0.325	0.572	1.273	0.126	0.503	1.374	0.047	0.544	1.306	0.95	0.159	1.235	0.871	0.124	1.243	0.685	0.1	1.266	0.543	0.166	1.246	0.435	0.166	1.224	0.275	0.122	1.22	0.083	0.218
1006	5.03	1.129	0.963	0.321	1.315	0.954	0.466	1.242	0.882	0.512	1.311	0.701	0.556	1.393	0.555	0.512	1.388	0.464	0.523	1.338	0.323	0.572	1.285	0.123	0.503	1.388	0.046	0.544	1.309	0.95	0.16	1.238	0.87	0.125	1.245	0.685	0.101	1.268	0.543	0.166	1.247	0.435	0.166	1.224	0.275	0.122	1.221	0.083	0.218
1007	5.035	1.131	0.963	0.321	1.319	0.954	0.466	1.245	0.882	0.512	1.313	0.7	0.556	1.396	0.554	0.512	1.393	0.464	0.523	1.345	0.322	0.571	1.297	0.12	0.503	1.401	0.045	0.544	1.312	0.949	0.16	1.241	0.87	0.125	1.246	0.685	0.101	1.268	0.543	0.167	1.248	0.435	0.166	1.225	0.275	0.122	1.221	0.083	0.219
1008	5.04	1.133	0.963	0.322	1.322	0.954	0.466	1.248	0.882	0.512	1.316	0.7	0.555	1.399	0.553	0.511	1.397	0.463	0.522	1.352	0.32	0.571	1.309	0.116	0.502	1.415	0.044	0.544	1.315	0.949	0.16	1.243	0.87	0.125	1.249	0.685	0.102	1.269	0.542	0.167	1.249	0.435	0.167	1.226	0.275	0.123	1.221	0.083	0.219
1009	5.045	1.137	0.963	0.322	1.325	0.954	0.466	1.251	0.882	0.512	1.318	0.699	0.555	1.402	0.553	0.51	1.4	0.462	0.522	1.359	0.319	0.57	1.32	0.112	0.502	1.429	0.044	0.544	1.317	0.949	0.16	1.246	0.87	0.125	1.251	0.685	0.102	1.271	0.543	0.167	1.25	0.435	0.167	1.226	0.275	0.123	1.222	0.083	0.219
1010	5.05	1.14	0.963	0.322	1.328	0.954	0.466	1.254	0.882	0.513	1.32	0.698	0.554	1.405	0.553	0.509	1.404	0.462	0.521	1.365	0.318	0.57	1.332	0.111	0.503	1.442	0.044	0.545	1.32	0.949	0.159	1.248	0.87	0.125	1.253	0.684	0.102	1.273	0.543	0.167	1.251	0.435	0.167	1.226	0.275	0.123	1.222	0.083	0.219
1011	5.055	1.142	0.963	0.323	1.332	0.954	0.466	1.257	0.882	0.513	1.323	0.698	0.554	1.409	0.554	0.509	1.408	0.461	0.52	1.372	0.316	0.57	1.345	0.109	0.504	1.456	0.044	0.544	1.323	0.949	0.159	1.251	0.869	0.125	1.254	0.684	0.103	1.274	0.542	0.167	1.252	0.435	0.167	1.227	0.275	0.123	1.222	0.083	0.219
1012	5.06	1.145	0.963	0.323	1.335	0.954	0.467	1.26	0.882	0.513	1.325	0.697	0.554	1.411	0.553	0.508	1.411	0.461	0.519	1.379	0.315	0.569	1.357	0.107	0.504	1.47	0.045	0.543	1.326	0.948	0.16	1.253	0.869	0.125	1.256	0.684	0.103	1.276	0.543	0.168	1.253	0.435	0.167	1.228	0.275	0.123	1.222	0.083	0.219
1013	5.065	1.148	0.963	0.323	1.338	0.953	0.467	1.264	0.881	0.513	1.328	0.696	0.554	1.414	0.552	0.508	1.415	0.461	0.518	1.386	0.314	0.569	1.369	0.105	0.505	1.483	0.046	0.545	1.329	0.948	0.16	1.257	0.869	0.126	1.258	0.684	0.103	1.277	0.542	0.168	1.254	0.435	0.168	1.229	0.275	0.123	1.222	0.083	0.22
1014	5.07	1.151	0.963	0.323	1.341	0.953	0.467	1.267	0.881	0.513	1.329	0.695	0.554	1.415	0.551	0.507	1.419	0.46	0.518	1.392	0.312	0.569	1.38	0.103	0.505	1.495	0.046	0.545	1.331	0.948	0.16	1.259	0.869	0.126	1.26	0.684	0.103	1.277	0.542	0.167	1.255	0.435	0.168	1.229	0.275	0.123	1.223	0.083	0.22
1015	5.075	1.154	0.963	0.324	1.344	0.953	0.467	1.27	0.881	0.513	1.331	0.694	0.554	1.417	0.55	0.506	1.422	0.459	0.518	1.398	0.31	0.568	1.392	0.101	0.504	1.508	0.047	0.545	1.334	0.948	0.16	1.262	0.869	0.126	1.262	0.684	0.104	1.278	0.542	0.167	1.256	0.435	0.168	1.23	0.275	0.123	1.223	0.083	0.22
1016	5.08	1.157	0.963	0.324	1.348	0.953	0.467	1.273	0.881	0.513	1.333	0.693	0.553	1.419	0.549	0.505	1.425	0.458	0.517	1.405	0.309	0.568	1.404	0.1	0.504	1.52	0.047	0.545	1.337	0.948	0.16	1.264	0.869	0.127	1.264	0.684	0.104	1.279	0.542	0.168	1.257	0.435	0.168	1.23	0.275	0.123	1.223	0.083	0.22
1017	5.085	1.16	0.963	0.325	1.351	0.953	0.467	1.276	0.881	0.513	1.336	0.693	0.553	1.422	0.55	0.505	1.428	0.457	0.516	1.412	0.308	0.567	1.417	0.1	0.505	1.532	0.048	0.545	1.34	0.948	0.16	1.268	0.869	0.127	1.266	0.684	0.104	1.282	0.542	0.169	1.258	0.435	0.168	1.231	0.275	0.124	1.223	0.083	0.22
1018	5.09	1.164	0.963	0.325	1.354	0.952	0.467	1.279	0.88	0.513	1.339	0.693	0.553	1.424	0.549	0.504	1.431	0.457	0.516	1.418	0.307	0.567	1.428	0.098	0.504	1.546	0.052	0.544	1.343	0.948	0.16	1.271	0.869	0.127	1.268	0.684	0.104	1.283	0.542	0.169	1.259	0.435	0.168	1.231	0.275	0.124	1.223	0.083	0.22
1019	5.095	1.167	0.962	0.325	1.358	0.952	0.467	1.282	0.88	0.514	1.341	0.693	0.553	1.427	0.548	0.504	1.434	0.456	0.515	1.426	0.306	0.567	1.438	0.096	0.503	1.558	0.054	0.544	1.347	0.948	0.16	1.274	0.869	0.127	1.27	0.684	0.104	1.283	0.542	0.169	1.26	0.435	0.168	1.232	0.275	0.124	1.223	0.083	0.22
1020	5.1	1.169	0.963	0.325	1.361	0.952	0.468	1.286	0.88	0.514	1.344	0.692	0.553	1.428	0.548	0.504	1.437	0.455	0.515	1.432	0.305	0.567	1.448	0.095	0.502	1.568	0.054	0.544	1.35	0.948	0.16	1.277	0.869	0.127	1.272	0.684	0.104	1.283	0.542	0.169	1.261	0.435	0.169	1.232	0.276	0.124	1.223	0.083	0.22
1021	5.105	1.173	0.963	0.326	1.364	0.952	0.468	1.289	0.88	0.514	1.345	0.691	0.553	1.43	0.547	0.504	1.44	0.454	0.514	1.438	0.303	0.566	1.459	0.094	0.501	1.579	0.056	0.543	1.353	0.947	0.161	1.279	0.869	0.127	1.274	0.684	0.104	1.283	0.542	0.169	1.261	0.434	0.169	1.232	0.276	0.124	1.223	0.083	0.22
1022	5.11	1.176	0.963	0.326	1.368	0.952	0.468	1.292	0.879	0.514	1.347	0.69	0.553	1.432	0.546	0.504	1.442	0.453	0.514	1.443	0.302	0.566	1.469	0.093	0.5	1.591	0.059	0.542	1.356	0.947	0.161	1.283	0.868	0.128	1.276	0.684	0.104	1.29	0.541	0.17	1.262	0.434	0.169	1.233	0.276	0.124	1.223	0.083	0.22
1023	5.115	1.179	0.962	0.326	1.371	0.951	0.468	1.295	0.879	0.514	1.349	0.689	0.553	1.433	0.545	0.504	1.445	0.452	0.513	1.449	0.301	0.565	1.479	0.093	0.5	1.602	0.061	0.541	1.359	0.947	0.161	1.287	0.868	0.128	1.278	0.684	0.105	1.303	0.537	0.172	1.263	0.435	0.17	1.233	0.276	0.125	1.223	0.083	0.22
1024	5.12	1.183	0.962	0.326	1.374	0.951	0.468	1.298	0.879	0.514	1.351	0.688	0.553	1.433	0.543	0.503	1.448	0.452	0.512	1.455	0.3	0.565	1.49	0.093	0.5	1.612	0.061	0.54	1.362	0.947	0.161	1.29	0.868	0.129	1.28	0.684	0.105	1.308	0.536	0.172	1.264	0.435	0.17	1.234	0.276	0.125	1.223	0.083	0.22
1025	5.125	1.186	0.962	0.327	1.378	0.951	0.468	1.302	0.878	0.514	1.353	0.688	0.553	1.434	0.541	0.502	1.452	0.452	0.512	1.46	0.299	0.564	1.499	0.093	0.499	1.622	0.064	0.54	1.365	0.946	0.161	1.292	0.868	0.129	1.282	0.683	0.105	1.306	0.537	0.171	1.265	0.435	0.17	1.234	0.277	0.125	1.223	0.083	0.22
1026	5.13	1.188	0.962	0.327	1.381	0.951	0.469	1.306	0.879	0.514	1.355	0.687	0.553	1.437	0.54	0.502	1.455	0.451	0.512	1.465	0.298	0.564	1.508	0.093	0.498	1.633	0.068	0.538	1.368	0.946	0.161	1.295	0.868	0.13	1.284	0.683	0.106	1.297	0.54	0.17	1.266	0.435	0.17	1.235	0.277	0.125	1.223	0.083	0.221
1027	5.135	1.193	0.961	0.328	1.385	0.951	0.469	1.309	0.879	0.515	1.358	0.687	0.553	1.439	0.539	0.502	1.457	0.45	0.512	1.47	0.297	0.563	1.517	0.093	0.496	1.641	0.068	0.537	1.372	0.946	0.161	1.297	0.868	0.13	1.286	0.683	0.106	1.294	0.541	0.169	1.267	0.435	0.171	1.235	0.276	0.125	1.223	0.083	0.221
1028	5.14	1.197	0.961	0.328	1.389	0.95	0.469	1.312	0.878	0.515	1.361	0.687	0.554	1.441	0.539	0.502	1.459	0.449	0.512	1.475	0.296	0.562	1.525	0.093	0.496	1.649	0.068	0.537	1.375	0.946	0.162	1.301	0.868	0.13	1.288	0.684	0.106	1.294	0.542	0.169	1.268	0.436	0.171	1.236	0.277	0.126	1.223	0.083	0.221
1029	5.145	1.199	0.961	0.328	1.392	0.95	0.469	1.315	0.877	0.515	1.363	0.686	0.554	1.443	0.537	0.502	1.462	0.448	0.511	1.48	0.296	0.561	1.534	0.092	0.496	1.658	0.07	0.537	1.378	0.946	0.162	1.305	0.867	0.13	1.29	0.684	0.107	1.293	0.543	0.17	1.269	0.436	0.171	1.236	0.277	0.126	1.223	0.083	0.221
1030	5.15	1.202	0.961	0.329	1.396	0.95	0.469	1.319	0.877	0.515	1.366	0.686	0.554	1.444	0.536	0.501	1.464	0.447	0.511	1.484	0.295	0.561	1.541	0.093	0.495	1.667	0.072	0.536	1.382	0.946	0.162	1.308	0.867	0.13	1.292	0.683	0.107	1.295	0.543	0.171	1.271	0.436	0.171	1.237	0.277	0.126	1.223	0.084	0.221
1031	5.155	1.206	0.96	0.329	1.399	0.95	0.47	1.322	0.876	0.515	1.368	0.685	0.554	1.446	0.535	0.501	1.466	0.446	0.51	1.488	0.294	0.56	1.549	0.093	0.494	1.674	0.072	0.535	1.386	0.945	0.163	1.312	0.867	0.131	1.295	0.683	0.108	1.299	0.542	0.171	1.272	0.436	0.172	1.237	0.278	0.127	1.223	0.084	0.221
1032	5.16	1.21	0.96	0.329	1.403	0.949	0.47	1.326	0.876	0.515	1.371	0.685	0.555	1.448	0.533	0.501	1.469	0.446	0.509	1.493	0.293	0.559	1.557	0.093	0.494	1.682	0.074	0.534	1.389	0.945	0.163	1.315	0.867	0.131	1.297	0.683	0.108	1.3	0.542	0.172	1.273	0.436	0.172	1.238	0.278	0.127	1.223	0.084	0.221
1033	5.165	1.214	0.959	0.33	1.407	0.949	0.47	1.329	0.876	0.515	1.374	0.684	0.555	1.451	0.533	0.501	1.472	0.445	0.508	1.497	0.293	0.558	1.564	0.093	0.493	1.689	0.075	0.533	1.393	0.945	0.163	1.318	0.867	0.132	1.299	0.683	0.108	1.301	0.542	0.172	1.273	0.436	0.172	1.238	0.278	0.127	1.224	0.085	0.222
1034	5.17	1.217	0.959	0.33	1.411	0.949	0.471	1.333	0.875	0.516	1.377	0.683	0.555	1.456	0.534	0.502	1.475	0.445	0.508	1.502	0.292	0.557	1.57	0.094	0.492	1.696	0.077	0.532	1.396	0.945	0.164	1.322	0.866	0.132	1.302	0.684	0.108	1.302	0.543	0.172	1.274	0.436	0.173	1.239	0.278	0.127	1.224	0.085	0.222
1035	5.175	1.22	0.959	0.331	1.415	0.948	0.471	1.337	0.875	0.517	1.379	0.683	0.555	1.459	0.534	0.502	1.478	0.444	0.508	1.505	0.291	0.557	1.577	0.094	0.491	1.703	0.078	0.531	1.4	0.945	0.164	1.325	0.866	0.132	1.304	0.684	0.109	1.304	0.543	0.173	1.276	0.436	0.173	1.239	0.278	0.127	1.224	0.085	0.222
1036	5.18	1.224	0.958	0.332	1.418	0.948	0.471	1.34	0.874	0.517	1.382	0.682	0.555	1.462	0.534	0.502	1.48	0.443	0.508	1.509	0.29	0.556	1.582	0.094	0.49	1.708	0.078	0.53	1.404	0.945	0.164	1.329	0.866	0.133	1.307	0.684	0.109	1.307	0.542	0.173	1.277	0.436	0.173	1.24	0.279	0.127	1.224	0.085	0.222
1037	5.185	1.228	0.958	0.332	1.422	0.948	0.472	1.344	0.874	0.518	1.385	0.681	0.555	1.464	0.533	0.501	1.484	0.442	0.508	1.513	0.289	0.555	1.587	0.094	0.49	1.713	0.078	0.529	1.408	0.944	0.164	1.333	0.865	0.134	1.309	0.684	0.109	1.309	0.542	0.174	1.278	0.437	0.174	1.24	0.279	0.127	1.224	0.085	0.222
1038	5.19	1.232	0.957	0.332	1.426	0.947	0.472	1.348	0.874	0.518	1.389	0.68	0.555	1.466	0.531	0.501	1.487	0.441	0.507	1.517	0.289	0.554	1.592	0.093	0.489	1.719	0.08	0.528	1.412	0.944	0.165	1.336	0.865	0.134	1.311	0.684	0.109	1.31	0.542	0.174	1.28	0.437	0.174	1.241	0.279	0.128	1.224	0.085	0.222
1039	5.195	1.236	0.956	0.333	1.429	0.947	0.473	1.352	0.873	0.519	1.392	0.68	0.555	1.468	0.53	0.5	1.489	0.44	0.505	1.522	0.289	0.554	1.597	0.093	0.487	1.724	0.079	0.527	1.415	0.943	0.165	1.34	0.864	0.134	1.314	0.684	0.11	1.311	0.542	0.174	1.281	0.437	0.174	1.242	0.279	0.128	1.224	0.085	0.222
1040	5.2	1.244	0.955	0.334	1.433	0.947	0.474	1.357	0.874	0.519	1.395	0.679	0.555	1.471	0.529	0.499	1.493	0.44	0.505	1.525	0.289	0.554	1.601	0.093	0.486	1.728	0.079	0.526	1.419	0.943	0.166	1.343	0.864	0.135	1.316	0.684	0.11	1.313	0.542	0.174	1.282	0.437	0.175	1.243	0.279	0.128	1.224	0.086	0.222
1041	5.205	1.259	0.952	0.337	1.437	0.946	0.474	1.36	0.873	0.52	1.4	0.679	0.556	1.473	0.527	0.498	1.498	0.441	0.505	1.529	0.288	0.553	1.605	0.092	0.486	1.732	0.079	0.525	1.423	0.943	0.166	1.347	0.863	0.135	1.319	0.684	0.11	1.321	0.54	0.175	1.284	0.437	0.175	1.244	0.28	0.128	1.224	0.086	0.222
1042	5.21	1.261	0.952	0.337	1.441	0.946	0.475	1.363	0.872	0.52	1.404	0.678	0.556	1.477	0.527	0.498	1.501	0.44	0.505	1.533	0.287	0.553	1.609	0.091	0.485	1.735	0.078	0.524	1.426	0.942	0.167	1.351	0.863	0.136	1.321	0.684	0.111	1.328	0.538	0.177	1.285	0.437	0.175	1.244	0.28	0.129	1.224	0.086	0.222
1043	5.215	1.255	0.953	0.335	1.444	0.945	0.475	1.367	0.871	0.52	1.407	0.677	0.555	1.482	0.527	0.498	1.503	0.438	0.505	1.536	0.286	0.552	1.612	0.091	0.484	1.739	0.078	0.523	1.43	0.942	0.168	1.354	0.863	0.136	1.324	0.683	0.112	1.322	0.541	0.176	1.287	0.437	0.176	1.245	0.28	0.129	1.225	0.086	0.222
1044	5.22	1.257	0.953	0.335	1.448	0.944	0.475	1.37	0.87	0.521	1.41	0.676	0.555	1.485	0.527	0.498	1.507	0.437	0.505	1.54	0.285	0.551	1.615	0.09	0.483	1.741	0.077	0.521	1.434	0.941	0.168	1.359	0.862	0.137	1.326	0.683	0.112	1.323	0.541	0.175	1.289	0.437	0.176	1.246	0.28	0.129	1.225	0.086	0.222
1045	5.225	1.26	0.952	0.335	1.451	0.944	0.476	1.374	0.869	0.521	1.413	0.675	0.555	1.49	0.527	0.498	1.511	0.436	0.505	1.544	0.284	0.551	1.617	0.088	0.482	1.743	0.076	0.52	1.438	0.941	0.169	1.362	0.862	0.137	1.329	0.683	0.113	1.325	0.54	0.176	1.29	0.437	0.176	1.247	0.28	0.129	1.225	0.086	0.222
1046	5.23	1.263	0.951	0.335	1.456	0.943	0.477	1.378	0.869	0.522	1.417	0.674	0.555	1.494	0.526	0.498	1.515	0.436	0.504	1.547	0.284	0.551	1.619	0.087	0.481	1.744	0.075	0.52	1.442	0.94	0.17	1.365	0.861	0.138	1.332	0.683	0.113	1.327	0.54	0.176	1.292	0.437	0.177	1.248	0.281	0.129	1.225	0.086	0.222
1047	5.235	1.267	0.951	0.336	1.46	0.943	0.477	1.382	0.869	0.522	1.422	0.673	0.555	1.497	0.525	0.498	1.517	0.433	0.503	1.55	0.283	0.551	1.621	0.085	0.481	1.746	0.072	0.52	1.446	0.94	0.17	1.369	0.861	0.139	1.335	0.683	0.114	1.328	0.541	0.176	1.294	0.437	0.177	1.249	0.281	0.13	1.225	0.087	0.223
1048	5.24	1.272	0.95	0.337	1.463	0.942	0.478	1.386	0.868	0.522	1.426	0.672	0.555	1.501	0.524	0.498	1.52	0.432	0.503	1.553	0.282	0.55	1.622	0.084	0.48	1.747	0.07	0.516	1.449	0.939	0.171	1.372	0.86	0.14	1.337	0.682	0.114	1.33	0.54	0.177	1.296	0.436	0.178	1.25	0.282	0.13	1.225	0.087	0.223
1049	5.245	1.277	0.949	0.337	1.467	0.941	0.479	1.391	0.867	0.523	1.431	0.671	0.555	1.504	0.522	0.497	1.524	0.431	0.503	1.556	0.28	0.55	1.622	0.083	0.478	1.749	0.07	0.512	1.453	0.939	0.172	1.375	0.86	0.14	1.34	0.682	0.115	1.333	0.54	0.177	1.298	0.436	0.178	1.251	0.282	0.13	1.226	0.087	0.223
1050	5.25	1.285	0.947	0.339	1.471	0.941	0.479	1.395	0.867	0.524	1.436	0.671	0.555	1.509	0.521	0.496	1.528	0.431	0.503	1.558	0.278	0.548	1.623	0.082	0.477	1.748	0.067	0.515	1.457	0.938	0.172	1.379	0.86	0.141	1.343	0.681	0.115	1.335	0.539	0.177	1.3	0.436	0.178	1.252	0.282	0.13	1.226	0.087	0.223
1051	5.255	1.295	0.945	0.341	1.475	0.94	0.48	1.398	0.865	0.524	1.441	0.67	0.556	1.514	0.521	0.496	1.534	0.431	0.503	1.561	0.277	0.548	1.623	0.08	0.477	1.747	0.067	0.515	1.461	0.937	0.173	1.382	0.86	0.141	1.346	0.681	0.115	1.338	0.539	0.177	1.302	0.436	0.179	1.253	0.282	0.131	1.226	0.088	0.223
1052	5.26	1.29	0.946	0.34	1.479	0.939	0.481	1.403	0.864	0.525	1.446	0.669	0.556	1.518	0.521	0.496	1.537	0.43	0.503	1.563	0.276	0.547	1.625	0.079	0.476	NaN	NaN	NaN	1.465	0.937	0.174	1.385	0.859	0.142	1.35	0.681	0.115	1.341	0.539	0.179	1.304	0.436	0.179	1.254	0.282	0.131	1.226	0.088	0.223
1053	5.265	1.292	0.946	0.341	1.483	0.938	0.481	1.407	0.863	0.525	1.451	0.669	0.556	1.522	0.52	0.496	1.54	0.428	0.503	1.565	0.274	0.546	1.626	0.078	0.476	1.752	0.055	0.511	1.469	0.936	0.174	1.39	0.858	0.142	1.353	0.682	0.116	1.344	0.539	0.179	1.307	0.436	0.179	1.256	0.283	0.131	1.226	0.088	0.223
1054	5.27	1.295	0.945	0.342	1.487	0.937	0.482	1.411	0.862	0.526	1.457	0.669	0.557	1.526	0.519	0.496	1.543	0.427	0.503	1.568	0.272	0.546	1.628	0.076	0.476	1.753	0.054	0.511	1.472	0.936	0.175	1.394	0.858	0.143	1.356	0.682	0.117	1.346	0.538	0.179	1.309	0.436	0.18	1.257	0.283	0.132	1.226	0.089	0.223
1055	5.275	1.3	0.945	0.342	1.491	0.937	0.482	1.416	0.861	0.527	1.461	0.668	0.557	1.53	0.519	0.496	1.547	0.427	0.503	1.571	0.271	0.545	1.63	0.075	0.476	1.755	0.053	0.51	1.476	0.935	0.176	1.398	0.857	0.144	1.359	0.68	0.118	1.349	0.538	0.18	1.311	0.436	0.18	1.259	0.283	0.132	1.227	0.089	0.223
1056	5.28	1.305	0.944	0.343	1.495	0.936	0.483	1.421	0.861	0.527	1.466	0.668	0.557	1.534	0.518	0.496	1.551	0.428	0.504	1.574	0.271	0.545	1.633	0.074	0.476	1.757	0.052	0.509	1.48	0.934	0.176	1.402	0.856	0.145	1.361	0.68	0.118	1.352	0.538	0.181	1.314	0.436	0.181	1.26	0.283	0.132	1.227	0.09	0.223
1057	5.285	1.309	0.943	0.343	1.5	0.936	0.484	1.426	0.861	0.528	1.47	0.668	0.557	1.538	0.518	0.497	1.555	0.427	0.504	1.577	0.271	0.545	1.635	0.074	0.476	1.76	0.052	0.506	1.484	0.934	0.177	1.406	0.856	0.146	1.364	0.679	0.119	1.355	0.538	0.181	1.316	0.435	0.181	1.261	0.284	0.133	1.227	0.09	0.223
1058	5.29	1.318	0.941	0.346	1.504	0.935	0.485	1.429	0.861	0.529	1.475	0.668	0.558	1.542	0.518	0.497	1.557	0.426	0.504	1.58	0.272	0.546	1.637	0.073	0.476	1.762	0.05	0.506	1.488	0.933	0.178	1.409	0.855	0.146	1.368	0.679	0.12	1.359	0.537	0.181	1.319	0.435	0.182	1.263	0.284	0.133	1.227	0.09	0.223
1059	5.295	1.326	0.94	0.348	1.508	0.935	0.485	1.434	0.861	0.529	1.479	0.667	0.558	1.545	0.517	0.498	1.56	0.425	0.504	1.584	0.272	0.546	1.638	0.072	0.477	1.762	0.047	0.506	1.492	0.933	0.178	1.413	0.855	0.147	1.372	0.679	0.12	1.362	0.537	0.182	1.322	0.435	0.182	1.265	0.284	0.133	1.227	0.091	0.223
1060	5.3	1.322	0.941	0.347	1.512	0.935	0.486	1.439	0.862	0.53	1.483	0.667	0.558	1.548	0.516	0.498	1.565	0.425	0.505	1.588	0.272	0.547	1.639	0.072	0.477	1.763	0.044	0.507	1.496	0.932	0.179	1.417	0.854	0.148	1.375	0.679	0.12	1.365	0.536	0.182	1.325	0.435	0.183	1.267	0.285	0.134	1.228	0.091	0.224
1061	5.305	1.324	0.941	0.348	1.516	0.934	0.486	1.443	0.861	0.531	1.488	0.667	0.558	1.552	0.516	0.498	1.571	0.427	0.506	1.592	0.271	0.548	1.64	0.071	0.477	1.763	0.04	0.509	1.5	0.932	0.18	1.42	0.854	0.149	1.378	0.678	0.121	1.368	0.536	0.183	1.328	0.435	0.183	1.268	0.285	0.134	1.228	0.091	0.224
1062	5.31	1.328	0.94	0.348	1.52	0.934	0.487	1.447	0.861	0.531	1.491	0.667	0.558	1.556	0.516	0.498	1.574	0.426	0.506	1.597	0.27	0.548	1.641	0.071	0.477	1.762	0.035	0.514	1.503	0.931	0.181	1.423	0.853	0.15	1.381	0.678	0.122	1.372	0.536	0.183	1.331	0.435	0.183	1.27	0.286	0.134	1.229	0.092	0.224
1063	5.315	1.333	0.94	0.349	1.524	0.934	0.488	1.452	0.861	0.531	1.496	0.667	0.559	1.56	0.515	0.499	1.577	0.424	0.506	1.601	0.271	0.55	1.643	0.071	0.477	1.761	0.033	0.515	1.507	0.931	0.181	1.427	0.852	0.151	1.384	0.677	0.123	1.375	0.535	0.184	1.334	0.434	0.184	1.272	0.287	0.135	1.229	0.093	0.224
1064	5.32	1.337	0.94	0.349	1.528	0.934	0.488	1.456	0.861	0.532	1.501	0.668	0.56	1.564	0.516	0.5	1.58	0.423	0.507	1.605	0.27	0.55	1.643	0.071	0.477	1.763	0.029	0.514	1.511	0.93	0.182	1.43	0.852	0.152	1.388	0.677	0.124	1.379	0.535	0.185	1.337	0.434	0.184	1.274	0.287	0.135	1.23	0.094	0.224
1065	5.325	1.34	0.939	0.35	1.532	0.935	0.489	1.459	0.861	0.533	1.506	0.669	0.562	1.569	0.516	0.5	1.584	0.424	0.508	1.609	0.27	0.551	1.645	0.071	0.477	1.765	0.027	0.514	1.515	0.93	0.182	1.435	0.852	0.152	1.391	0.677	0.125	1.383	0.535	0.185	1.341	0.434	0.184	1.276	0.288	0.135	1.231	0.095	0.225
1066	5.33	1.344	0.939	0.351	1.536	0.935	0.49	1.463	0.861	0.533	1.511	0.669	0.563	1.575	0.517	0.501	1.587	0.423	0.508	1.611	0.269	0.552	1.646	0.071	0.477	1.765	0.027	0.512	1.519	0.93	0.183	1.439	0.851	0.153	1.395	0.677	0.126	1.387	0.534	0.186	1.345	0.434	0.185	1.278	0.288	0.136	1.231	0.095	0.225
1067	5.335	1.347	0.939	0.352	1.54	0.935	0.49	1.467	0.861	0.534	1.515	0.669	0.563	1.579	0.518	0.501	1.591	0.423	0.508	1.613	0.269	0.552	1.647	0.07	0.477	1.768	0.032	0.508	1.522	0.93	0.184	1.442	0.851	0.154	1.399	0.677	0.126	1.391	0.534	0.187	1.348	0.434	0.185	1.28	0.289	0.136	1.232	0.096	0.225
1068	5.34	1.351	0.939	0.352	1.544	0.936	0.491	1.471	0.862	0.535	1.52	0.67	0.564	1.584	0.518	0.502	1.596	0.424	0.509	1.617	0.268	0.552	1.648	0.07	0.477	1.768	0.032	0.507	1.526	0.93	0.185	1.445	0.85	0.155	1.402	0.677	0.127	1.396	0.534	0.187	1.353	0.434	0.185	1.283	0.29	0.136	1.233	0.097	0.224
1069	5.345	1.354	0.94	0.353	1.548	0.936	0.492	1.474	0.862	0.536	1.524	0.669	0.564	1.588	0.518	0.502	1.599	0.424	0.509	1.62	0.27	0.553	1.648	0.07	0.477	1.769	0.032	0.507	1.53	0.93	0.186	1.449	0.85	0.156	1.406	0.677	0.128	1.4	0.534	0.187	1.357	0.434	0.185	1.285	0.291	0.136	1.234	0.099	0.225
1070	5.35	1.357	0.94	0.354	1.552	0.937	0.493	1.479	0.863	0.537	1.528	0.669	0.565	1.591	0.518	0.502	1.603	0.424	0.509	1.623	0.27	0.554	1.649	0.07	0.477	1.769	0.032	0.507	1.533	0.93	0.186	1.452	0.85	0.157	1.41	0.677	0.129	1.405	0.533	0.187	1.361	0.434	0.185	1.288	0.292	0.136	1.235	0.1	0.225
1071	5.355	1.361	0.94	0.355	1.555	0.937	0.494	1.483	0.864	0.538	1.533	0.67	0.566	1.595	0.519	0.503	1.607	0.424	0.509	1.626	0.271	0.554	1.649	0.07	0.477	1.769	0.032	0.506	1.537	0.93	0.187	1.456	0.85	0.158	1.414	0.676	0.13	1.41	0.533	0.187	1.366	0.434	0.185	1.291	0.293	0.136	1.236	0.102	0.225
1072	5.36	1.365	0.94	0.356	1.559	0.938	0.495	1.486	0.864	0.539	1.537	0.671	0.567	1.6	0.52	0.503	1.61	0.424	0.509	1.629	0.272	0.554	1.65	0.07	0.477	1.769	0.032	0.506	1.54	0.93	0.188	1.46	0.85	0.158	1.418	0.677	0.131	1.414	0.533	0.188	1.371	0.434	0.184	1.295	0.294	0.136	1.236	0.104	0.224
1073	5.365	1.37	0.94	0.356	1.563	0.939	0.496	1.491	0.864	0.54	1.542	0.672	0.568	1.604	0.521	0.504	1.614	0.425	0.509	1.632	0.271	0.555	1.65	0.07	0.477	1.769	0.032	0.506	1.543	0.93	0.189	1.464	0.85	0.159	1.422	0.677	0.131	1.42	0.533	0.187	1.376	0.434	0.183	1.298	0.296	0.136	1.237	0.106	0.224
1074	5.37	1.373	0.941	0.357	1.567	0.939	0.496	1.496	0.866	0.541	1.546	0.672	0.568	1.607	0.521	0.504	1.618	0.426	0.51	1.634	0.271	0.555	1.651	0.07	0.477	1.769	0.032	0.506	1.547	0.931	0.19	1.467	0.851	0.16	1.426	0.677	0.132	1.425	0.533	0.187	1.381	0.435	0.183	1.301	0.297	0.136	1.239	0.108	0.224
1075	5.375	1.379	0.941	0.36	1.57	0.94	0.497	1.499	0.866	0.542	1.55	0.673	0.569	1.61	0.521	0.505	1.621	0.426	0.51	1.635	0.271	0.555	1.651	0.07	0.477	1.77	0.031	0.506	1.55	0.931	0.191	1.471	0.851	0.161	1.431	0.677	0.132	1.43	0.533	0.187	1.386	0.435	0.182	1.304	0.298	0.135	1.241	0.11	0.224
1076	5.38	1.387	0.941	0.362	1.574	0.941	0.498	1.502	0.866	0.542	1.553	0.673	0.57	1.612	0.521	0.505	1.623	0.426	0.51	1.637	0.271	0.556	1.651	0.07	0.477	1.77	0.031	0.506	1.553	0.932	0.192	1.474	0.852	0.162	1.436	0.678	0.132	1.436	0.533	0.187	1.391	0.435	0.181	1.307	0.3	0.135	1.242	0.113	0.223
1077	5.385	1.385	0.943	0.361	1.578	0.941	0.499	1.507	0.867	0.544	1.556	0.674	0.571	1.615	0.521	0.506	1.625	0.426	0.511	1.638	0.27	0.556	1.651	0.07	0.477	1.77	0.031	0.506	1.556	0.933	0.193	1.477	0.852	0.163	1.44	0.677	0.133	1.442	0.533	0.186	1.397	0.436	0.18	1.311	0.302	0.135	1.244	0.115	0.223
1078	5.39	1.387	0.944	0.362	1.581	0.942	0.5	1.511	0.868	0.545	1.559	0.674	0.571	1.618	0.521	0.507	1.628	0.426	0.512	1.638	0.271	0.556	1.651	0.07	0.477	1.77	0.031	0.506	1.559	0.934	0.194	1.481	0.853	0.164	1.445	0.678	0.132	1.448	0.534	0.186	1.403	0.436	0.179	1.315	0.305	0.134	1.246	0.117	0.222
1079	5.395	1.388	0.946	0.363	1.585	0.943	0.501	1.515	0.868	0.546	1.562	0.674	0.572	1.621	0.523	0.508	1.629	0.426	0.512	1.638	0.271	0.556	1.652	0.07	0.477	1.77	0.031	0.506	1.562	0.934	0.195	1.483	0.853	0.164	1.45	0.679	0.133	1.454	0.534	0.184	1.409	0.437	0.178	1.319	0.307	0.133	1.248	0.121	0.222
1080	5.4	1.391	0.946	0.365	1.589	0.944	0.502	1.52	0.869	0.548	1.564	0.674	0.572	1.622	0.522	0.509	1.63	0.426	0.513	1.638	0.271	0.557	1.652	0.069	0.478	1.77	0.031	0.506	1.565	0.935	0.196	1.487	0.853	0.165	1.454	0.679	0.133	1.459	0.534	0.183	1.415	0.438	0.177	1.323	0.309	0.132	1.25	0.124	0.221
1081	5.405	1.395	0.947	0.366	1.593	0.944	0.502	1.522	0.869	0.548	1.567	0.675	0.574	1.624	0.522	0.509	1.631	0.426	0.514	1.638	0.271	0.557	1.652	0.069	0.478	1.77	0.031	0.506	1.567	0.936	0.197	1.49	0.854	0.165	1.459	0.679	0.133	1.466	0.534	0.183	1.421	0.439	0.176	1.328	0.312	0.131	1.253	0.127	0.22
1082	5.41	1.399	0.948	0.368	1.597	0.945	0.503	1.526	0.87	0.548	1.57	0.675	0.574	1.625	0.521	0.509	1.633	0.427	0.515	1.638	0.271	0.557	1.652	0.069	0.478	1.77	0.031	0.506	1.57	0.937	0.198	1.493	0.855	0.167	1.464	0.679	0.133	1.473	0.535	0.182	1.428	0.439	0.175	1.333	0.314	0.131	1.256	0.13	0.219
1083	5.415	1.402	0.949	0.37	1.6	0.946	0.504	1.531	0.871	0.55	1.573	0.676	0.575	1.625	0.52	0.509	1.635	0.428	0.515	1.638	0.271	0.557	1.652	0.069	0.478	1.77	0.031	0.506	1.573	0.938	0.198	1.496	0.856	0.168	1.47	0.679	0.133	1.48	0.535	0.18	1.435	0.44	0.173	1.338	0.316	0.13	1.259	0.134	0.218
1084	5.42	1.405	0.951	0.371	1.604	0.946	0.504	1.534	0.871	0.551	1.576	0.676	0.575	1.627	0.52	0.509	1.636	0.427	0.516	1.638	0.271	0.557	1.652	0.069	0.478	1.769	0.029	0.508	1.575	0.939	0.199	1.499	0.856	0.169	1.474	0.68	0.133	1.486	0.534	0.179	1.443	0.441	0.172	1.344	0.318	0.129	1.263	0.137	0.217
1085	5.425	1.408	0.951	0.373	1.608	0.947	0.505	1.537	0.871	0.552	1.579	0.677	0.577	1.629	0.521	0.51	1.636	0.426	0.516	1.639	0.271	0.557	1.652	0.069	0.478	1.768	0.025	0.511	1.578	0.94	0.2	1.502	0.856	0.169	1.479	0.68	0.133	1.493	0.535	0.178	1.45	0.441	0.17	1.35	0.32	0.128	1.267	0.14	0.217
1086	5.43	1.414	0.952	0.376	1.612	0.947	0.505	1.541	0.872	0.552	1.582	0.678	0.578	1.631	0.521	0.511	1.636	0.425	0.516	1.639	0.271	0.558	1.652	0.069	0.478	1.768	0.024	0.512	1.58	0.94	0.201	1.505	0.857	0.17	1.484	0.681	0.133	1.5	0.536	0.177	1.458	0.442	0.169	1.357	0.322	0.126	1.271	0.144	0.216
1087	5.435	1.421	0.952	0.379	1.616	0.948	0.506	1.545	0.873	0.554	1.584	0.678	0.578	1.632	0.521	0.511	1.636	0.425	0.517	1.64	0.271	0.558	1.652	0.069	0.478	1.768	0.023	0.512	1.582	0.941	0.202	1.508	0.857	0.172	1.489	0.681	0.132	1.507	0.536	0.175	1.466	0.443	0.167	1.364	0.324	0.126	1.275	0.147	0.215
1088	5.44	1.417	0.954	0.379	1.619	0.948	0.507	1.548	0.873	0.555	1.587	0.678	0.579	1.634	0.521	0.512	1.638	0.425	0.517	1.641	0.271	0.558	1.652	0.069	0.478	1.768	0.023	0.512	1.584	0.941	0.202	1.51	0.857	0.173	1.493	0.68	0.132	1.514	0.536	0.174	1.474	0.443	0.165	1.371	0.325	0.124	1.279	0.15	0.214
1089	5.445	1.418	0.955	0.38	1.623	0.949	0.507	1.551	0.873	0.555	1.59	0.679	0.58	1.637	0.523	0.514	1.642	0.428	0.518	1.641	0.271	0.559	1.652	0.069	0.478	1.768	0.023	0.512	1.587	0.942	0.203	1.512	0.858	0.174	1.498	0.68	0.132	1.521	0.536	0.173	1.482	0.443	0.164	1.379	0.326	0.123	1.284	0.154	0.214
1090	5.45	1.42	0.956	0.382	1.627	0.949	0.508	1.555	0.874	0.556	1.592	0.678	0.581	1.638	0.522	0.515	1.643	0.428	0.519	1.643	0.27	0.559	1.652	0.069	0.478	1.768	0.023	0.512	1.589	0.942	0.204	1.514	0.858	0.175	1.502	0.68	0.131	1.529	0.536	0.171	1.491	0.443	0.163	1.386	0.327	0.122	1.289	0.157	0.213
1091	5.455	1.424	0.957	0.383	1.63	0.949	0.508	1.559	0.874	0.557	1.595	0.678	0.581	1.64	0.522	0.515	1.643	0.426	0.519	1.644	0.27	0.56	1.652	0.069	0.478	1.768	0.023	0.512	1.591	0.942	0.204	1.517	0.858	0.176	1.507	0.681	0.131	1.536	0.536	0.169	1.498	0.443	0.161	1.393	0.328	0.121	1.293	0.16	0.212
1092	5.46	1.427	0.957	0.384	1.633	0.949	0.508	1.562	0.874	0.558	1.598	0.679	0.582	1.64	0.521	0.515	1.643	0.425	0.519	1.646	0.27	0.56	1.652	0.069	0.478	1.768	0.023	0.512	1.594	0.942	0.205	1.52	0.858	0.177	1.512	0.681	0.131	1.542	0.537	0.169	1.506	0.443	0.159	1.4	0.33	0.12	1.297	0.164	0.212
1093	5.465	1.435	0.957	0.387	1.637	0.949	0.509	1.566	0.875	0.559	1.601	0.679	0.582	1.641	0.52	0.515	1.645	0.425	0.52	1.647	0.27	0.561	1.652	0.069	0.478	1.768	0.023	0.512	1.596	0.942	0.205	1.521	0.858	0.178	1.516	0.681	0.13	1.549	0.537	0.168	1.514	0.444	0.158	1.407	0.331	0.118	1.302	0.167	0.212
1094	5.47	1.443	0.956	0.39	1.64	0.949	0.509	1.57	0.876	0.559	1.604	0.68	0.584	1.643	0.52	0.515	1.647	0.426	0.521	1.648	0.269	0.561	1.651	0.07	0.477	1.768	0.023	0.512	1.599	0.943	0.206	1.525	0.858	0.179	1.521	0.682	0.13	1.555	0.537	0.166	1.521	0.445	0.158	1.414	0.333	0.118	1.307	0.17	0.212
1095	5.475	1.439	0.958	0.389	1.643	0.95	0.51	1.572	0.875	0.56	1.607	0.68	0.584	1.645	0.52	0.516	1.649	0.426	0.521	1.649	0.269	0.562	1.651	0.07	0.477	1.768	0.023	0.512	1.601	0.943	0.206	1.528	0.858	0.18	1.525	0.682	0.13	1.561	0.538	0.166	1.528	0.446	0.157	1.42	0.335	0.117	1.312	0.172	0.211
1096	5.48	1.439	0.958	0.389	1.646	0.95	0.51	1.574	0.875	0.56	1.61	0.68	0.585	1.647	0.521	0.516	1.652	0.427	0.521	1.65	0.269	0.562	1.651	0.07	0.477	1.768	0.023	0.512	1.604	0.943	0.207	1.529	0.858	0.18	1.529	0.684	0.129	1.567	0.539	0.165	1.533	0.446	0.156	1.425	0.337	0.117	1.318	0.174	0.211
1097	5.485	1.442	0.958	0.39	1.649	0.95	0.511	1.577	0.874	0.561	1.614	0.681	0.586	1.649	0.52	0.516	1.651	0.425	0.522	1.651	0.268	0.563	1.651	0.07	0.477	1.768	0.023	0.512	1.606	0.943	0.207	1.532	0.858	0.18	1.533	0.684	0.129	1.573	0.539	0.164	1.54	0.447	0.154	1.43	0.339	0.117	1.324	0.176	0.211
1098	5.49	1.444	0.957	0.391	1.653	0.95	0.511	1.58	0.874	0.563	1.617	0.681	0.586	1.65	0.52	0.517	1.652	0.424	0.522	1.651	0.268	0.563	1.651	0.07	0.477	1.768	0.023	0.512	1.609	0.943	0.208	1.537	0.858	0.181	1.537	0.685	0.13	1.578	0.54	0.163	1.545	0.448	0.154	1.435	0.341	0.117	1.33	0.177	0.211
1099	5.495	1.446	0.957	0.392	1.656	0.95	0.512	1.586	0.877	0.564	1.62	0.681	0.586	1.652	0.52	0.517	1.653	0.424	0.522	1.652	0.268	0.563	1.651	0.07	0.477	1.768	0.023	0.512	1.612	0.943	0.208	1.54	0.858	0.18	1.541	0.685	0.13	1.583	0.541	0.162	1.551	0.45	0.154	1.44	0.343	0.117	1.337	0.178	0.211
1100	5.5	1.451	0.957	0.392	1.659	0.95	0.513	1.589	0.877	0.565	1.622	0.681	0.586	1.654	0.52	0.518	1.653	0.423	0.522	1.652	0.268	0.563	1.651	0.07	0.477	1.768	0.023	0.512	1.615	0.944	0.209	1.543	0.858	0.181	1.544	0.686	0.132	1.587	0.542	0.162	1.557	0.452	0.154	1.445	0.344	0.117	1.344	0.178	0.211
1101	5.505	1.46	0.955	0.394	1.661	0.949	0.513	1.591	0.877	0.565	1.625	0.68	0.587	1.656	0.52	0.518	1.654	0.423	0.522	1.653	0.268	0.563	1.651	0.069	0.477	1.768	0.023	0.512	1.618	0.944	0.209	1.546	0.859	0.181	1.547	0.686	0.132	1.592	0.544	0.163	1.562	0.453	0.153	1.451	0.345	0.118	1.351	0.178	0.21
1102	5.51	1.474	0.952	0.397	1.664	0.949	0.514	1.592	0.876	0.565	1.626	0.679	0.587	1.657	0.52	0.519	1.655	0.422	0.522	1.653	0.268	0.563	1.652	0.069	0.478	1.768	0.023	0.512	1.621	0.945	0.21	1.55	0.859	0.181	1.551	0.686	0.133	1.596	0.545	0.163	1.566	0.455	0.153	1.456	0.347	0.118	1.358	0.177	0.209
1103	5.515	1.475	0.952	0.397	1.667	0.95	0.514	1.595	0.876	0.565	1.628	0.679	0.588	1.659	0.52	0.519	1.655	0.422	0.522	1.653	0.268	0.563	1.652	0.069	0.478	1.768	0.023	0.512	1.624	0.945	0.211	1.553	0.859	0.182	1.555	0.688	0.133	1.601	0.545	0.163	1.571	0.456	0.153	1.461	0.348	0.118	1.365	0.177	0.209
1104	5.52	1.467	0.954	0.395	1.67	0.95	0.515	1.6	0.878	0.566	1.63	0.68	0.588	1.66	0.519	0.519	1.657	0.422	0.522	1.653	0.268	0.563	1.652	0.069	0.478	1.768	0.023	0.512	1.627	0.946	0.211	1.555	0.86	0.182	1.558	0.689	0.132	1.605	0.546	0.163	1.576	0.457	0.154	1.466	0.349	0.119	1.373	0.176	0.208
1105	5.525	1.466	0.955	0.395	1.672	0.95	0.516	1.603	0.878	0.567	1.632	0.68	0.588	1.661	0.519	0.518	1.662	0.426	0.523	1.654	0.267	0.563	1.652	0.069	0.478	1.768	0.023	0.512	1.63	0.946	0.212	1.558	0.862	0.183	1.562	0.69	0.133	1.61	0.548	0.163	1.581	0.458	0.154	1.472	0.35	0.118	1.381	0.175	0.207
1106	5.53	1.468	0.955	0.395	1.675	0.95	0.517	1.606	0.878	0.567	1.634	0.68	0.589	1.662	0.519	0.518	1.663	0.426	0.523	1.654	0.267	0.563	1.652	0.069	0.478	1.768	0.023	0.512	1.633	0.947	0.213	1.561	0.862	0.184	1.565	0.69	0.133	1.614	0.549	0.163	1.586	0.459	0.154	1.478	0.35	0.118	1.39	0.173	0.206
1107	5.535	1.473	0.955	0.395	1.678	0.95	0.517	1.608	0.877	0.567	1.638	0.681	0.589	1.664	0.519	0.519	1.663	0.424	0.523	1.655	0.267	0.563	1.652	0.069	0.478	1.768	0.023	0.512	1.636	0.947	0.213	1.563	0.863	0.185	1.569	0.69	0.134	1.619	0.55	0.163	1.591	0.46	0.154	1.484	0.349	0.118	1.398	0.171	0.205
1108	5.54	1.482	0.953	0.396	1.68	0.95	0.518	1.61	0.877	0.567	1.639	0.68	0.589	1.667	0.519	0.519	1.664	0.423	0.523	1.656	0.267	0.563	1.652	0.069	0.478	1.768	0.023	0.512	1.639	0.948	0.214	1.565	0.864	0.186	1.572	0.69	0.134	1.623	0.551	0.163	1.596	0.46	0.154	1.49	0.349	0.118	1.407	0.169	0.204
1109	5.545	1.491	0.952	0.398	1.683	0.95	0.519	1.612	0.876	0.567	1.64	0.679	0.589	1.669	0.519	0.52	1.665	0.423	0.523	1.657	0.267	0.563	1.652	0.069	0.478	1.768	0.023	0.512	1.641	0.949	0.214	1.568	0.865	0.186	1.576	0.691	0.134	1.628	0.552	0.162	1.602	0.46	0.154	1.497	0.348	0.118	1.416	0.167	0.203
1110	5.55	1.484	0.954	0.397	1.686	0.95	0.519	1.614	0.875	0.568	1.641	0.679	0.589	1.67	0.519	0.52	1.666	0.423	0.523	1.658	0.267	0.563	1.652	0.069	0.478	1.768	0.023	0.512	1.644	0.949	0.215	1.572	0.866	0.186	1.579	0.691	0.135	1.633	0.552	0.163	1.607	0.461	0.154	1.503	0.346	0.117	1.425	0.164	0.203
1111	5.555	1.485	0.955	0.397	1.688	0.95	0.52	1.617	0.876	0.568	1.644	0.679	0.589	1.671	0.518	0.52	1.667	0.423	0.523	1.659	0.267	0.563	1.652	0.069	0.478	1.768	0.023	0.512	1.647	0.95	0.216	1.574	0.866	0.186	1.584	0.692	0.134	1.638	0.552	0.163	1.613	0.461	0.154	1.511	0.345	0.117	1.434	0.161	0.202
1112	5.56	1.487	0.955	0.396	1.691	0.95	0.52	1.62	0.877	0.569	1.647	0.68	0.59	1.672	0.518	0.519	1.668	0.423	0.522	1.66	0.268	0.563	1.652	0.069	0.478	1.768	0.023	0.512	1.649	0.95	0.216	1.575	0.867	0.186	1.588	0.693	0.134	1.642	0.553	0.163	1.619	0.462	0.152	1.518	0.343	0.116	1.443	0.158	0.201
1113	5.565	1.493	0.955	0.398	1.693	0.95	0.521	1.623	0.877	0.569	1.648	0.68	0.591	1.674	0.518	0.519	1.67	0.423	0.522	1.661	0.268	0.564	1.652	0.069	0.478	1.768	0.023	0.512	1.652	0.951	0.216	1.577	0.868	0.186	1.593	0.694	0.134	1.646	0.554	0.164	1.624	0.461	0.152	1.525	0.341	0.115	1.454	0.156	0.199
1114	5.57	1.501	0.955	0.399	1.696	0.95	0.521	1.625	0.877	0.569	1.649	0.68	0.59	1.677	0.519	0.519	1.672	0.422	0.523	1.662	0.268	0.564	1.652	0.069	0.478	1.768	0.023	0.512	1.655	0.951	0.217	1.58	0.868	0.186	1.596	0.694	0.135	1.651	0.555	0.164	1.629	0.461	0.152	1.533	0.339	0.114	1.464	0.153	0.198
1115	5.575	1.497	0.956	0.398	1.698	0.95	0.521	1.626	0.876	0.569	1.652	0.68	0.59	1.681	0.521	0.52	1.674	0.422	0.524	1.663	0.268	0.564	1.652	0.069	0.478	1.768	0.023	0.512	1.657	0.952	0.217	1.584	0.869	0.186	1.6	0.695	0.135	1.655	0.555	0.164	1.634	0.461	0.153	1.541	0.337	0.113	1.474	0.149	0.197
1116	5.58	1.497	0.957	0.398	1.701	0.951	0.521	1.628	0.875	0.569	1.655	0.68	0.591	1.682	0.52	0.52	1.675	0.423	0.524	1.664	0.268	0.564	1.653	0.069	0.478	1.768	0.023	0.512	1.66	0.953	0.218	1.587	0.869	0.187	1.604	0.695	0.135	1.66	0.555	0.164	1.64	0.46	0.153	1.549	0.335	0.113	1.484	0.146	0.196
1117	5.585	1.498	0.957	0.398	1.703	0.951	0.522	1.63	0.875	0.569	1.658	0.681	0.591	1.683	0.519	0.52	1.676	0.423	0.524	1.664	0.268	0.564	1.653	0.069	0.478	1.769	0.025	0.511	1.663	0.954	0.218	1.589	0.87	0.187	1.608	0.695	0.135	1.665	0.556	0.165	1.645	0.46	0.153	1.557	0.334	0.112	1.494	0.144	0.195
1118	5.59	1.502	0.957	0.398	1.706	0.951	0.522	1.633	0.875	0.569	1.66	0.681	0.591	1.685	0.519	0.52	1.678	0.422	0.523	1.665	0.268	0.564	1.653	0.069	0.478	1.77	0.027	0.509	1.666	0.954	0.218	1.592	0.87	0.187	1.613	0.696	0.134	1.669	0.556	0.165	1.65	0.46	0.153	1.564	0.331	0.111	1.505	0.141	0.194
1119	5.595	1.505	0.957	0.399	1.709	0.951	0.522	1.637	0.876	0.569	1.662	0.681	0.591	1.687	0.52	0.52	1.679	0.422	0.523	1.666	0.268	0.564	1.653	0.069	0.478	1.769	0.026	0.51	1.668	0.955	0.218	1.596	0.87	0.187	1.617	0.696	0.134	1.674	0.557	0.165	1.656	0.46	0.154	1.572	0.33	0.111	1.515	0.138	0.193
1120	5.6	1.507	0.958	0.399	1.711	0.951	0.522	1.639	0.876	0.569	1.663	0.68	0.591	1.688	0.52	0.52	1.681	0.423	0.524	1.666	0.268	0.564	1.653	0.069	0.478	1.771	0.029	0.508	1.671	0.955	0.218	1.599	0.871	0.187	1.622	0.697	0.134	1.678	0.558	0.166	1.661	0.46	0.154	1.579	0.328	0.11	1.526	0.135	0.192
1121	5.605	1.509	0.958	0.399	1.714	0.951	0.523	1.641	0.875	0.569	1.666	0.68	0.591	1.69	0.52	0.52	1.682	0.423	0.524	1.667	0.268	0.564	1.653	0.069	0.478	1.771	0.03	0.507	1.673	0.956	0.219	1.601	0.871	0.187	1.626	0.698	0.134	1.682	0.558	0.166	1.667	0.461	0.155	1.587	0.327	0.11	1.536	0.132	0.191
1122	5.61	1.511	0.958	0.399	1.717	0.951	0.523	1.643	0.875	0.569	1.669	0.68	0.591	1.691	0.519	0.52	1.683	0.422	0.524	1.668	0.268	0.564	1.653	0.069	0.478	1.771	0.03	0.507	1.676	0.957	0.219	1.604	0.871	0.187	1.631	0.698	0.134	1.687	0.558	0.166	1.671	0.461	0.155	1.594	0.325	0.11	1.547	0.129	0.189
1123	5.615	1.514	0.958	0.399	1.719	0.951	0.523	1.646	0.875	0.569	1.671	0.68	0.591	1.693	0.519	0.52	1.684	0.422	0.524	1.669	0.268	0.564	1.653	0.069	0.478	1.771	0.03	0.507	1.68	0.958	0.219	1.608	0.872	0.186	1.635	0.699	0.134	1.692	0.558	0.166	1.676	0.461	0.155	1.601	0.324	0.11	1.558	0.127	0.189
1124	5.62	1.517	0.958	0.399	1.721	0.951	0.523	1.65	0.876	0.57	1.672	0.68	0.591	1.695	0.519	0.52	1.685	0.422	0.524	1.67	0.268	0.564	1.653	0.069	0.478	1.771	0.03	0.507	1.683	0.959	0.219	1.611	0.873	0.187	1.639	0.699	0.134	1.696	0.559	0.167	1.681	0.461	0.156	1.608	0.323	0.11	1.569	0.125	0.188
1125	5.625	1.519	0.958	0.4	1.724	0.95	0.523	1.652	0.875	0.57	1.673	0.679	0.591	1.696	0.519	0.52	1.686	0.421	0.524	1.67	0.268	0.564	1.653	0.069	0.478	1.771	0.03	0.507	1.685	0.959	0.219	1.614	0.873	0.187	1.644	0.7	0.134	1.701	0.559	0.167	1.686	0.461	0.156	1.616	0.322	0.11	1.58	0.123	0.187
1126	5.63	1.526	0.957	0.401	1.726	0.95	0.523	1.654	0.874	0.57	1.676	0.679	0.591	1.698	0.519	0.52	1.688	0.421	0.523	1.671	0.268	0.564	1.654	0.069	0.478	1.771	0.03	0.507	1.688	0.96	0.22	1.616	0.874	0.187	1.648	0.7	0.134	1.705	0.56	0.168	1.69	0.46	0.157	1.623	0.32	0.11	1.591	0.12	0.186
1127	5.635	1.533	0.956	0.402	1.729	0.95	0.523	1.656	0.874	0.569	1.679	0.679	0.591	1.7	0.519	0.52	1.69	0.422	0.523	1.672	0.268	0.564	1.654	0.069	0.478	1.771	0.03	0.507	1.691	0.961	0.22	1.62	0.874	0.186	1.652	0.7	0.134	1.709	0.56	0.168	1.695	0.46	0.158	1.63	0.319	0.11	1.602	0.118	0.186
1128	5.64	1.529	0.958	0.4	1.731	0.95	0.523	1.657	0.873	0.568	1.68	0.679	0.591	1.704	0.521	0.521	1.692	0.423	0.523	1.673	0.267	0.564	1.654	0.069	0.477	1.771	0.03	0.507	1.695	0.962	0.22	1.623	0.874	0.185	1.656	0.7	0.134	1.713	0.561	0.168	1.7	0.46	0.158	1.637	0.318	0.11	1.614	0.116	0.185
1129	5.645	1.53	0.958	0.4	1.734	0.95	0.523	1.66	0.873	0.568	1.682	0.679	0.591	1.705	0.521	0.521	1.692	0.42	0.524	1.674	0.267	0.564	1.654	0.069	0.477	1.771	0.03	0.507	1.697	0.962	0.22	1.626	0.875	0.186	1.66	0.7	0.134	1.717	0.561	0.169	1.705	0.46	0.159	1.645	0.317	0.11	1.624	0.114	0.184
1130	5.65	1.531	0.958	0.4	1.737	0.95	0.523	1.664	0.874	0.568	1.684	0.679	0.59	1.707	0.521	0.521	1.693	0.419	0.523	1.674	0.267	0.563	1.654	0.069	0.477	1.771	0.03	0.507	NaN	NaN	NaN	1.628	0.875	0.185	1.664	0.701	0.134	1.721	0.561	0.171	1.709	0.46	0.16	1.652	0.316	0.111	1.636	0.112	0.184
1131	5.655	1.533	0.958	0.4	1.739	0.95	0.523	1.666	0.873	0.568	1.686	0.678	0.589	1.708	0.521	0.521	1.694	0.42	0.523	1.675	0.268	0.563	1.654	0.069	0.477	1.771	0.03	0.507	NaN	NaN	NaN	1.632	0.875	0.184	1.668	0.701	0.135	1.725	0.561	0.17	1.715	0.46	0.161	1.659	0.315	0.111	1.645	0.111	0.183
1132	5.66	1.536	0.958	0.4	1.742	0.95	0.523	1.668	0.873	0.569	1.688	0.678	0.589	1.71	0.52	0.521	1.695	0.42	0.522	1.676	0.269	0.564	1.654	0.069	0.477	1.771	0.03	0.507	NaN	NaN	NaN	1.635	0.875	0.184	1.672	0.702	0.135	1.729	0.561	0.171	1.72	0.461	0.161	1.667	0.314	0.111	1.655	0.109	0.182
1133	5.665	1.539	0.958	0.4	1.744	0.949	0.523	1.67	0.873	0.569	1.69	0.677	0.589	1.711	0.519	0.521	1.696	0.42	0.522	1.677	0.269	0.564	1.654	0.069	0.477	1.771	0.029	0.507	NaN	NaN	NaN	1.638	0.876	0.185	1.676	0.702	0.135	1.734	0.562	0.172	1.725	0.461	0.162	1.674	0.313	0.111	1.666	0.108	0.182
1134	5.67	1.542	0.958	0.4	1.746	0.949	0.523	1.672	0.872	0.568	1.691	0.677	0.589	1.71	0.518	0.52	1.697	0.42	0.522	1.678	0.269	0.564	1.654	0.069	0.477	1.771	0.029	0.507	NaN	NaN	NaN	1.64	0.876	0.185	1.679	0.702	0.136	1.738	0.562	0.173	1.73	0.461	0.162	1.681	0.312	0.111	1.677	0.108	0.182
1135	5.675	1.543	0.959	0.4	1.749	0.949	0.524	1.675	0.872	0.568	1.694	0.678	0.589	1.711	0.517	0.52	1.698	0.42	0.521	1.678	0.269	0.564	1.654	0.069	0.477	1.771	0.029	0.507	NaN	NaN	NaN	1.643	0.876	0.184	1.683	0.701	0.136	1.741	0.562	0.174	1.735	0.461	0.163	1.689	0.311	0.111	1.687	0.107	0.181
1136	5.68	1.544	0.959	0.4	1.751	0.949	0.524	1.676	0.872	0.568	1.697	0.679	0.59	1.712	0.516	0.52	1.699	0.42	0.521	1.679	0.269	0.564	1.654	0.069	0.477	1.771	0.029	0.507	NaN	NaN	NaN	1.646	0.876	0.184	1.686	0.701	0.136	1.745	0.562	0.175	1.74	0.461	0.163	1.696	0.311	0.111	1.698	0.106	0.181
1137	5.685	1.546	0.958	0.4	1.754	0.949	0.524	1.679	0.872	0.567	1.698	0.678	0.59	1.714	0.516	0.519	1.7	0.419	0.521	1.68	0.269	0.563	1.654	0.069	0.477	1.771	0.029	0.507	NaN	NaN	NaN	1.648	0.876	0.184	1.69	0.701	0.136	1.749	0.562	0.176	1.744	0.46	0.164	1.703	0.31	0.112	1.708	0.105	0.181
1138	5.69	1.549	0.958	0.399	1.756	0.949	0.524	1.683	0.873	0.568	1.7	0.678	0.589	1.716	0.516	0.519	1.702	0.42	0.521	1.68	0.269	0.563	1.654	0.069	0.477	1.771	0.029	0.507	NaN	NaN	NaN	1.651	0.876	0.184	1.693	0.701	0.136	1.753	0.562	0.176	1.749	0.46	0.164	1.711	0.309	0.112	1.718	0.104	0.181
1139	5.695	1.559	0.956	0.4	1.758	0.949	0.524	1.686	0.874	0.569	1.702	0.678	0.589	1.717	0.515	0.519	1.705	0.422	0.522	1.681	0.269	0.563	1.654	0.069	0.477	1.771	0.029	0.507	NaN	NaN	NaN	1.654	0.876	0.184	1.696	0.701	0.137	1.757	0.562	0.176	1.754	0.46	0.164	1.718	0.309	0.112	1.729	0.104	0.181
1140	5.7	1.569	0.954	0.401	1.76	0.949	0.524	1.688	0.874	0.568	1.705	0.679	0.59	1.718	0.515	0.518	1.708	0.423	0.522	1.681	0.269	0.563	1.654	0.069	0.477	1.771	0.029	0.507	NaN	NaN	NaN	1.656	0.876	0.184	1.699	0.7	0.137	1.761	0.562	0.177	1.759	0.46	0.166	1.726	0.308	0.112	1.739	0.103	0.181
1141	5.705	1.563	0.956	0.399	1.762	0.949	0.524	1.691	0.874	0.569	1.707	0.679	0.59	1.719	0.515	0.518	1.709	0.423	0.522	1.682	0.269	0.563	1.654	0.069	0.477	1.771	0.029	0.507	NaN	NaN	NaN	1.659	0.876	0.184	1.702	0.699	0.138	1.764	0.562	0.177	1.764	0.46	0.167	1.733	0.307	0.112	1.749	0.102	0.181
1142	5.71	1.568	0.955	0.399	1.764	0.948	0.524	1.693	0.873	0.569	1.709	0.679	0.59	1.72	0.515	0.518	1.709	0.422	0.522	1.683	0.269	0.563	1.654	0.069	0.477	1.771	0.029	0.507	NaN	NaN	NaN	1.662	0.875	0.184	1.705	0.699	0.138	1.769	0.562	0.177	1.769	0.459	0.167	1.74	0.307	0.112	1.759	0.102	0.18
1143	5.715	1.58	0.953	0.4	1.766	0.948	0.524	1.694	0.872	0.569	1.71	0.679	0.59	1.721	0.515	0.518	1.709	0.421	0.522	1.683	0.269	0.563	1.654	0.069	0.477	1.771	0.029	0.507	NaN	NaN	NaN	1.665	0.875	0.184	1.709	0.699	0.138	1.773	0.563	0.178	1.774	0.459	0.167	1.748	0.306	0.112	1.769	0.102	0.181
1144	5.72	1.585	0.952	0.4	1.768	0.948	0.524	1.694	0.872	0.569	1.712	0.679	0.59	1.724	0.515	0.518	1.71	0.421	0.522	1.683	0.269	0.563	1.654	0.069	0.477	1.771	0.029	0.507	NaN	NaN	NaN	1.668	0.875	0.184	1.712	0.699	0.138	1.776	0.563	0.18	1.779	0.459	0.168	1.755	0.305	0.113	1.779	0.101	0.181
1145	5.725	1.583	0.953	0.399	1.77	0.948	0.524	1.698	0.872	0.569	1.714	0.679	0.59	1.728	0.518	0.519	1.711	0.42	0.521	1.683	0.268	0.563	1.654	0.069	0.477	1.771	0.029	0.508	NaN	NaN	NaN	1.671	0.874	0.183	1.715	0.699	0.138	1.78	0.563	0.181	1.784	0.46	0.169	1.763	0.305	0.112	1.789	0.101	0.181
1146	5.73	1.574	0.955	0.397	1.772	0.948	0.524	1.701	0.874	0.567	1.716	0.679	0.59	1.729	0.518	0.519	1.712	0.42	0.521	1.684	0.268	0.563	1.654	0.069	0.477	1.771	0.029	0.508	NaN	NaN	NaN	1.665	0.876	0.187	1.718	0.698	0.138	1.784	0.563	0.18	1.789	0.46	0.169	1.77	0.305	0.113	1.799	0.101	0.181
1147	5.735	1.574	0.956	0.396	1.774	0.948	0.524	1.704	0.874	0.567	1.717	0.679	0.59	1.73	0.518	0.519	1.713	0.419	0.521	1.684	0.267	0.563	1.655	0.07	0.477	1.771	0.029	0.508	1.679	0.875	0.183	1.648	0.88	0.197	1.721	0.698	0.139	1.787	0.562	0.18	1.793	0.46	0.17	1.777	0.305	0.113	1.808	0.102	0.181
1148	5.74	1.576	0.956	0.395	1.776	0.947	0.524	1.705	0.873	0.567	1.718	0.679	0.59	1.731	0.516	0.519	1.714	0.419	0.521	1.685	0.268	0.563	1.655	0.072	0.476	1.771	0.028	0.508	1.681	0.875	0.183	1.643	0.881	0.2	1.725	0.698	0.138	1.791	0.563	0.181	1.798	0.46	0.17	1.784	0.304	0.114	1.817	0.102	0.182
1149	5.745	1.579	0.955	0.394	1.778	0.947	0.524	1.706	0.872	0.567	1.718	0.678	0.589	1.732	0.516	0.519	1.715	0.419	0.521	1.685	0.268	0.563	1.655	0.072	0.476	1.771	0.028	0.508	1.684	0.874	0.183	NaN	NaN	NaN	1.729	0.699	0.138	1.794	0.563	0.183	1.803	0.46	0.17	1.792	0.304	0.114	1.826	0.103	0.183
1150	5.75	1.58	0.955	0.393	1.78	0.947	0.524	1.707	0.871	0.567	1.72	0.677	0.589	1.733	0.515	0.519	1.716	0.418	0.521	1.686	0.268	0.563	1.655	0.072	0.476	1.771	0.028	0.508	1.686	0.874	0.183	NaN	NaN	NaN	1.732	0.698	0.138	1.798	0.563	0.183	1.808	0.46	0.171	1.798	0.304	0.114	1.835	0.103	0.183
1151	5.755	1.583	0.955	0.392	1.782	0.947	0.524	1.708	0.871	0.566	1.721	0.677	0.589	1.734	0.515	0.519	1.717	0.417	0.521	1.687	0.267	0.563	1.655	0.073	0.476	1.771	0.028	0.508	1.689	0.873	0.183	NaN	NaN	NaN	1.734	0.697	0.139	1.802	0.563	0.184	1.812	0.459	0.171	1.805	0.303	0.114	1.844	0.103	0.183
1152	5.76	1.585	0.955	0.392	1.784	0.947	0.524	1.71	0.871	0.566	1.723	0.677	0.589	1.736	0.515	0.518	NaN	NaN	NaN	1.688	0.267	0.563	1.655	0.072	0.476	1.771	0.028	0.508	1.693	0.873	0.182	NaN	NaN	NaN	NaN	NaN	NaN	1.807	0.563	0.184	1.817	0.459	0.171	1.813	0.303	0.115	1.852	0.104	0.184
1153	5.765	1.588	0.955	0.392	1.786	0.947	0.524	1.712	0.871	0.566	1.724	0.677	0.589	1.737	0.514	0.518	NaN	NaN	NaN	1.688	0.268	0.563	1.655	0.07	0.476	1.771	0.028	0.508	1.697	0.873	0.181	NaN	NaN	NaN	1.745	0.699	0.138	1.81	0.563	0.185	1.822	0.459	0.172	1.819	0.303	0.115	1.861	0.104	0.184
1154	5.77	1.589	0.955	0.391	1.788	0.946	0.524	1.714	0.871	0.566	1.726	0.677	0.589	1.738	0.514	0.518	NaN	NaN	NaN	1.689	0.268	0.562	1.655	0.07	0.476	1.771	0.028	0.508	1.7	0.874	0.181	NaN	NaN	NaN	1.748	0.697	0.138	1.814	0.563	0.185	1.826	0.459	0.173	1.826	0.303	0.116	1.869	0.104	0.185
1155	5.775	1.592	0.955	0.391	1.79	0.946	0.524	1.715	0.87	0.566	1.728	0.677	0.589	1.74	0.515	0.518	NaN	NaN	NaN	1.689	0.268	0.562	1.655	0.07	0.476	1.771	0.028	0.508	1.703	0.874	0.18	NaN	NaN	NaN	1.751	0.697	0.138	1.818	0.563	0.186	1.831	0.459	0.173	1.833	0.303	0.116	1.877	0.104	0.185
1156	5.78	1.594	0.955	0.39	1.792	0.947	0.525	1.716	0.87	0.566	1.729	0.676	0.588	1.744	0.517	0.519	NaN	NaN	NaN	1.69	0.268	0.562	1.655	0.071	0.476	1.771	0.028	0.508	1.706	0.873	0.18	NaN	NaN	NaN	1.756	0.698	0.137	1.822	0.563	0.186	1.836	0.459	0.173	1.839	0.303	0.117	1.885	0.105	0.186
1157	5.785	1.597	0.954	0.389	1.794	0.947	0.525	1.718	0.87	0.565	1.731	0.676	0.587	1.746	0.517	0.52	NaN	NaN	NaN	1.691	0.268	0.562	1.655	0.071	0.475	1.771	0.028	0.508	1.71	0.873	0.18	NaN	NaN	NaN	1.76	0.698	0.138	1.826	0.564	0.186	1.841	0.459	0.174	1.846	0.303	0.117	1.893	0.105	0.187
1158	5.79	1.599	0.954	0.388	1.796	0.946	0.525	1.719	0.869	0.565	1.733	0.675	0.587	1.747	0.517	0.519	NaN	NaN	NaN	1.692	0.268	0.562	1.655	0.071	0.475	1.771	0.028	0.508	1.714	0.873	0.18	NaN	NaN	NaN	1.762	0.697	0.138	1.83	0.564	0.186	1.846	0.46	0.175	1.852	0.303	0.117	1.9	0.106	0.187
1159	5.795	1.602	0.953	0.387	1.798	0.946	0.525	1.722	0.869	0.565	1.735	0.675	0.587	1.747	0.516	0.519	NaN	NaN	NaN	1.693	0.269	0.562	1.655	0.072	0.475	1.771	0.028	0.508	1.718	0.873	0.179	NaN	NaN	NaN	NaN	NaN	NaN	1.835	0.564	0.187	1.851	0.46	0.176	1.859	0.304	0.118	1.908	0.106	0.188
1160	5.8	1.61	0.953	0.387	1.8	0.946	0.525	1.725	0.869	0.565	1.736	0.675	0.587	1.749	0.515	0.518	NaN	NaN	NaN	1.692	0.267	0.56	1.655	0.071	0.475	1.771	0.028	0.508	1.721	0.873	0.179	NaN	NaN	NaN	1.774	0.698	0.137	1.839	0.564	0.187	1.855	0.46	0.176	1.865	0.304	0.118	1.915	0.107	0.188
1161	5.805	1.618	0.951	0.388	1.802	0.946	0.525	1.726	0.869	0.564	1.737	0.674	0.587	1.75	0.515	0.518	NaN	NaN	NaN	1.693	0.267	0.56	1.655	0.071	0.475	1.771	0.028	0.508	1.724	0.873	0.178	NaN	NaN	NaN	1.775	0.697	0.137	1.843	0.564	0.187	1.861	0.46	0.177	1.872	0.304	0.119	1.922	0.107	0.189
1162	5.81	1.612	0.953	0.385	1.804	0.946	0.525	1.728	0.868	0.564	1.74	0.675	0.587	1.752	0.514	0.518	NaN	NaN	NaN	1.693	0.267	0.56	1.655	0.071	0.475	1.771	0.028	0.508	1.728	0.872	0.178	NaN	NaN	NaN	NaN	NaN	NaN	1.847	0.564	0.188	1.867	0.461	0.177	1.878	0.304	0.12	1.928	0.107	0.19
1163	5.815	1.612	0.953	0.384	1.806	0.946	0.525	1.73	0.868	0.564	1.742	0.676	0.587	1.753	0.514	0.518	NaN	NaN	NaN	1.694	0.267	0.56	1.655	0.071	0.475	NaN	NaN	NaN	1.731	0.872	0.178	NaN	NaN	NaN	NaN	NaN	NaN	1.852	0.564	0.188	1.87	0.461	0.177	1.884	0.304	0.12	1.935	0.108	0.19
1164	5.82	1.615	0.953	0.383	1.808	0.946	0.525	1.732	0.868	0.563	1.744	0.676	0.587	1.754	0.513	0.518	NaN	NaN	NaN	1.695	0.267	0.56	1.656	0.071	0.475	NaN	NaN	NaN	1.735	0.871	0.178	NaN	NaN	NaN	1.789	0.697	0.137	1.856	0.564	0.189	1.875	0.46	0.177	1.889	0.304	0.12	1.942	0.109	0.191
1165	5.825	1.617	0.953	0.382	1.81	0.945	0.525	1.734	0.868	0.563	1.746	0.676	0.587	1.755	0.512	0.518	NaN	NaN	NaN	1.695	0.267	0.56	1.656	0.071	0.475	NaN	NaN	NaN	1.738	0.871	0.177	NaN	NaN	NaN	NaN	NaN	NaN	1.86	0.564	0.188	1.879	0.46	0.178	1.895	0.304	0.121	1.948	0.109	0.192
1166	5.83	1.619	0.953	0.381	1.812	0.945	0.525	1.738	0.87	0.563	1.748	0.676	0.587	1.756	0.512	0.518	NaN	NaN	NaN	1.696	0.267	0.56	1.655	0.071	0.475	NaN	NaN	NaN	1.742	0.871	0.176	NaN	NaN	NaN	NaN	NaN	NaN	1.866	0.564	0.188	1.884	0.461	0.178	1.901	0.305	0.121	1.954	0.11	0.193
1167	5.835	1.621	0.953	0.379	1.814	0.945	0.525	1.74	0.87	0.563	1.749	0.676	0.587	1.757	0.511	0.518	NaN	NaN	NaN	1.697	0.267	0.561	1.655	0.072	0.475	NaN	NaN	NaN	1.747	0.872	0.176	NaN	NaN	NaN	NaN	NaN	NaN	1.87	0.564	0.188	1.889	0.46	0.178	1.906	0.305	0.121	1.96	0.11	0.193
1168	5.84	1.623	0.953	0.379	1.816	0.945	0.524	1.742	0.869	0.563	1.749	0.675	0.586	1.758	0.511	0.517	NaN	NaN	NaN	1.698	0.267	0.561	1.655	0.072	0.474	NaN	NaN	NaN	1.751	0.872	0.176	NaN	NaN	NaN	NaN	NaN	NaN	1.874	0.564	0.189	1.894	0.461	0.178	1.912	0.305	0.121	1.966	0.11	0.194
1169	5.845	1.626	0.952	0.378	1.817	0.944	0.524	1.743	0.869	0.563	1.751	0.675	0.586	1.759	0.511	0.516	NaN	NaN	NaN	1.699	0.267	0.561	1.655	0.072	0.474	NaN	NaN	NaN	1.754	0.871	0.175	NaN	NaN	NaN	NaN	NaN	NaN	1.879	0.564	0.189	1.899	0.46	0.179	1.918	0.305	0.122	1.971	0.11	0.194
1170	5.85	1.635	0.95	0.377	1.819	0.944	0.524	1.745	0.868	0.562	1.752	0.674	0.585	1.76	0.51	0.515	NaN	NaN	NaN	1.699	0.267	0.561	1.655	0.072	0.474	NaN	NaN	NaN	1.758	0.871	0.175	NaN	NaN	NaN	NaN	NaN	NaN	1.883	0.563	0.188	1.904	0.461	0.18	1.924	0.304	0.122	1.979	0.109	0.195
1171	5.855	1.644	0.948	0.377	1.821	0.944	0.524	1.745	0.867	0.562	1.753	0.674	0.584	1.762	0.51	0.514	NaN	NaN	NaN	1.7	0.267	0.56	1.655	0.072	0.474	NaN	NaN	NaN	1.762	0.87	0.175	NaN	NaN	NaN	NaN	NaN	NaN	1.887	0.564	0.188	1.908	0.461	0.18	1.93	0.305	0.122	1.987	0.108	0.196
1172	5.86	1.638	0.95	0.375	1.824	0.944	0.524	1.742	0.864	0.561	1.754	0.673	0.584	1.763	0.509	0.514	NaN	NaN	NaN	1.701	0.267	0.56	1.655	0.072	0.474	NaN	NaN	NaN	1.766	0.87	0.174	NaN	NaN	NaN	NaN	NaN	NaN	1.892	0.564	0.189	1.912	0.461	0.179	1.933	0.306	0.122	1.988	0.11	0.196
1173	5.865	1.639	0.95	0.373	1.826	0.944	0.524	1.744	0.864	0.56	1.756	0.674	0.583	1.765	0.508	0.514	NaN	NaN	NaN	1.701	0.267	0.56	1.655	0.072	0.474	NaN	NaN	NaN	1.77	0.87	0.174	NaN	NaN	NaN	NaN	NaN	NaN	1.896	0.564	0.19	1.917	0.46	0.179	1.938	0.307	0.123	1.991	0.11	0.196
1174	5.87	1.642	0.95	0.372	1.828	0.944	0.524	1.749	0.866	0.559	1.759	0.675	0.584	1.767	0.51	0.515	NaN	NaN	NaN	1.702	0.268	0.56	1.655	0.073	0.474	NaN	NaN	NaN	1.774	0.87	0.173	NaN	NaN	NaN	NaN	NaN	NaN	1.901	0.564	0.189	1.922	0.46	0.18	1.944	0.306	0.123	1.996	0.11	0.196
1175	5.875	1.645	0.949	0.37	1.829	0.943	0.523	1.752	0.866	0.559	1.761	0.675	0.584	1.771	0.513	0.516	NaN	NaN	NaN	1.702	0.268	0.56	1.655	0.073	0.474	NaN	NaN	NaN	1.778	0.869	0.173	NaN	NaN	NaN	NaN	NaN	NaN	1.906	0.564	0.19	1.926	0.46	0.18	1.95	0.305	0.123	2.001	0.11	0.196
1176	5.88	1.648	0.949	0.369	1.831	0.942	0.523	1.754	0.866	0.558	1.762	0.675	0.583	1.773	0.514	0.516	NaN	NaN	NaN	1.703	0.268	0.56	1.655	0.073	0.474	NaN	NaN	NaN	1.782	0.869	0.172	NaN	NaN	NaN	NaN	NaN	NaN	1.911	0.564	0.191	1.93	0.46	0.18	1.957	0.305	0.123	2.005	0.11	0.196
1177	5.885	1.649	0.949	0.368	1.833	0.942	0.522	1.755	0.866	0.556	1.763	0.675	0.583	1.774	0.514	0.516	NaN	NaN	NaN	1.704	0.268	0.56	1.655	0.073	0.474	NaN	NaN	NaN	1.786	0.868	0.171	NaN	NaN	NaN	NaN	NaN	NaN	1.914	0.564	0.192	1.935	0.46	0.18	1.961	0.305	0.123	2.009	0.11	0.196
1178	5.89	1.652	0.949	0.366	1.835	0.942	0.522	1.757	0.866	0.555	1.765	0.675	0.583	1.775	0.514	0.516	NaN	NaN	NaN	1.705	0.268	0.559	1.655	0.073	0.474	NaN	NaN	NaN	1.79	0.868	0.17	NaN	NaN	NaN	NaN	NaN	NaN	1.918	0.564	0.191	1.94	0.46	0.181	1.965	0.305	0.123	2.014	0.109	0.197
1179	5.895	1.655	0.948	0.364	1.837	0.942	0.522	1.758	0.865	0.554	1.765	0.674	0.582	1.775	0.513	0.516	NaN	NaN	NaN	1.705	0.269	0.559	1.655	0.073	0.474	NaN	NaN	NaN	1.795	0.868	0.169	NaN	NaN	NaN	NaN	NaN	NaN	1.922	0.564	0.191	1.944	0.459	0.18	1.972	0.304	0.123	2.021	0.108	0.199
1180	5.9	1.657	0.948	0.363	1.839	0.942	0.522	1.759	0.865	0.554	1.766	0.674	0.581	1.777	0.512	0.515	NaN	NaN	NaN	1.705	0.269	0.559	1.655	0.073	0.473	NaN	NaN	NaN	1.799	0.868	0.169	NaN	NaN	NaN	NaN	NaN	NaN	1.926	0.564	0.192	1.948	0.459	0.18	1.976	0.304	0.123	2.026	0.107	0.199
1181	5.905	1.66	0.947	0.362	1.841	0.942	0.522	1.761	0.865	0.553	1.766	0.672	0.58	1.778	0.511	0.514	NaN	NaN	NaN	1.705	0.269	0.559	1.656	0.073	0.474	NaN	NaN	NaN	1.803	0.867	0.169	NaN	NaN	NaN	NaN	NaN	NaN	1.931	0.563	0.192	1.952	0.459	0.181	1.979	0.305	0.123	2.032	0.107	0.199
1182	5.91	1.67	0.945	0.361	1.843	0.941	0.521	1.762	0.864	0.553	1.767	0.672	0.58	1.778	0.509	0.514	NaN	NaN	NaN	1.706	0.269	0.559	1.656	0.072	0.474	NaN	NaN	NaN	1.807	0.866	0.169	NaN	NaN	NaN	NaN	NaN	NaN	1.935	0.562	0.193	1.957	0.459	0.181	1.983	0.305	0.123	2.036	0.106	0.199
1183	5.915	1.686	0.942	0.363	1.845	0.941	0.521	1.764	0.864	0.553	1.77	0.673	0.58	NaN	NaN	NaN	NaN	NaN	NaN	1.706	0.269	0.559	1.656	0.072	0.474	NaN	NaN	NaN	1.812	0.865	0.169	NaN	NaN	NaN	NaN	NaN	NaN	1.941	0.562	0.193	1.961	0.458	0.181	1.987	0.305	0.123	2.039	0.105	0.199
1184	5.92	1.691	0.941	0.362	1.847	0.941	0.521	1.768	0.865	0.553	1.771	0.673	0.58	NaN	NaN	NaN	NaN	NaN	NaN	1.707	0.269	0.559	1.656	0.072	0.474	NaN	NaN	NaN	1.816	0.865	0.168	NaN	NaN	NaN	NaN	NaN	NaN	1.945	0.562	0.193	1.965	0.457	0.18	1.991	0.305	0.123	2.042	0.104	0.2
1185	5.925	1.692	0.941	0.359	1.849	0.941	0.521	1.768	0.863	0.551	1.772	0.673	0.58	NaN	NaN	NaN	NaN	NaN	NaN	1.707	0.269	0.558	1.656	0.072	0.474	NaN	NaN	NaN	1.82	0.864	0.168	NaN	NaN	NaN	NaN	NaN	NaN	1.949	0.561	0.193	1.969	0.457	0.181	1.996	0.304	0.124	2.044	0.104	0.2
1186	5.93	1.697	0.94	0.358	1.851	0.941	0.52	1.77	0.863	0.55	1.774	0.674	0.579	NaN	NaN	NaN	NaN	NaN	NaN	1.708	0.269	0.558	1.656	0.072	0.474	NaN	NaN	NaN	1.825	0.864	0.166	NaN	NaN	NaN	NaN	NaN	NaN	1.951	0.561	0.193	1.974	0.457	0.182	2.001	0.304	0.124	2.045	0.104	0.2
1187	5.935	1.701	0.94	0.357	1.853	0.94	0.52	1.774	0.865	0.55	1.775	0.674	0.578	NaN	NaN	NaN	NaN	NaN	NaN	1.708	0.269	0.558	1.656	0.072	0.474	NaN	NaN	NaN	1.829	0.864	0.165	NaN	NaN	NaN	NaN	NaN	NaN	1.955	0.56	0.193	1.977	0.456	0.181	2.005	0.303	0.124	2.042	0.106	0.199
1188	5.94	1.696	0.941	0.353	1.855	0.939	0.519	1.776	0.865	0.55	1.776	0.673	0.578	NaN	NaN	NaN	NaN	NaN	NaN	1.708	0.269	0.558	1.657	0.072	0.474	NaN	NaN	NaN	1.834	0.864	0.165	NaN	NaN	NaN	NaN	NaN	NaN	1.958	0.559	0.193	1.981	0.455	0.181	2.009	0.302	0.124	2.042	0.107	0.199
1189	5.945	1.688	0.943	0.349	1.857	0.939	0.519	1.778	0.865	0.549	1.775	0.671	0.576	NaN	NaN	NaN	NaN	NaN	NaN	1.709	0.269	0.558	1.657	0.072	0.474	NaN	NaN	NaN	1.838	0.863	0.165	NaN	NaN	NaN	NaN	NaN	NaN	1.962	0.558	0.193	1.985	0.455	0.182	2.013	0.302	0.124	2.045	0.106	0.199
1190	5.95	1.689	0.943	0.347	1.859	0.939	0.519	1.779	0.864	0.548	1.776	0.671	0.575	NaN	NaN	NaN	NaN	NaN	NaN	1.709	0.269	0.558	1.657	0.072	0.474	NaN	NaN	NaN	1.843	0.862	0.164	NaN	NaN	NaN	NaN	NaN	NaN	1.966	0.557	0.193	1.989	0.454	0.183	2.016	0.301	0.124	2.047	0.105	0.199
1191	5.955	1.692	0.942	0.345	1.868	0.944	0.525	1.78	0.864	0.546	1.777	0.671	0.574	NaN	NaN	NaN	NaN	NaN	NaN	1.709	0.269	0.558	1.657	0.072	0.474	NaN	NaN	NaN	1.847	0.861	0.164	NaN	NaN	NaN	NaN	NaN	NaN	1.971	0.556	0.194	1.992	0.453	0.183	2.02	0.3	0.124	2.049	0.104	0.199
1192	5.96	1.697	0.941	0.343	1.879	0.95	0.533	NaN	NaN	NaN	1.779	0.671	0.574	NaN	NaN	NaN	NaN	NaN	NaN	1.709	0.269	0.557	1.657	0.073	0.474	NaN	NaN	NaN	1.851	0.86	0.164	NaN	NaN	NaN	NaN	NaN	NaN	1.974	0.555	0.194	1.995	0.451	0.183	2.023	0.299	0.123	2.054	0.101	0.2
1193	5.965	1.7	0.94	0.342	1.87	0.941	0.521	1.786	0.863	0.545	1.782	0.673	0.574	NaN	NaN	NaN	NaN	NaN	NaN	1.709	0.269	0.557	1.657	0.073	0.474	NaN	NaN	NaN	1.856	0.859	0.164	NaN	NaN	NaN	NaN	NaN	NaN	1.976	0.554	0.193	1.997	0.45	0.181	2.027	0.298	0.124	2.064	0.096	0.2
1194	5.97	1.704	0.94	0.34	1.875	0.943	0.524	1.786	0.863	0.544	1.784	0.673	0.574	NaN	NaN	NaN	NaN	NaN	NaN	1.71	0.269	0.557	1.657	0.073	0.474	NaN	NaN	NaN	1.86	0.858	0.163	NaN	NaN	NaN	NaN	NaN	NaN	1.979	0.553	0.193	1.999	0.449	0.181	2.03	0.297	0.124	2.064	0.095	0.201
1195	5.975	1.708	0.939	0.339	1.892	0.953	0.537	NaN	NaN	NaN	1.784	0.672	0.573	NaN	NaN	NaN	NaN	NaN	NaN	1.71	0.269	0.556	1.657	0.073	0.474	NaN	NaN	NaN	1.865	0.858	0.161	NaN	NaN	NaN	NaN	NaN	NaN	1.983	0.552	0.193	2.003	0.448	0.181	2.033	0.295	0.124	2.058	0.097	0.201
1196	5.98	1.711	0.938	0.337	1.89	0.95	0.533	NaN	NaN	NaN	1.785	0.671	0.572	NaN	NaN	NaN	NaN	NaN	NaN	1.711	0.269	0.556	1.657	0.073	0.473	NaN	NaN	NaN	1.869	0.857	0.16	NaN	NaN	NaN	NaN	NaN	NaN	1.987	0.551	0.193	2.007	0.447	0.181	2.035	0.294	0.124	2.057	0.097	0.201
1197	5.985	1.715	0.938	0.335	1.885	0.944	0.525	1.793	0.862	0.539	1.786	0.671	0.571	1.767	0.41	0.513	NaN	NaN	NaN	1.711	0.269	0.556	1.657	0.073	0.473	NaN	NaN	NaN	1.873	0.856	0.158	NaN	NaN	NaN	NaN	NaN	NaN	1.989	0.55	0.193	2.01	0.445	0.181	2.038	0.293	0.125	2.057	0.096	0.201
1198	5.99	1.719	0.938	0.333	1.892	0.947	0.528	NaN	NaN	NaN	1.788	0.671	0.57	1.769	0.41	0.512	NaN	NaN	NaN	1.712	0.27	0.556	1.657	0.073	0.473	NaN	NaN	NaN	1.878	0.855	0.158	NaN	NaN	NaN	NaN	NaN	NaN	1.992	0.549	0.193	2.013	0.444	0.181	2.04	0.291	0.125	2.058	0.095	0.201
1199	5.995	1.723	0.938	0.331	1.883	0.938	0.517	1.799	0.863	0.536	1.791	0.671	0.57	1.769	0.411	0.511	NaN	NaN	NaN	1.712	0.27	0.555	1.657	0.073	0.473	NaN	NaN	NaN	1.887	0.854	0.158	NaN	NaN	NaN	NaN	NaN	NaN	1.996	0.547	0.192	2.015	0.443	0.181	2.042	0.29	0.125	2.062	0.092	0.202
1200	6	1.727	0.937	0.33	1.883	0.935	0.514	1.801	0.862	0.535	1.793	0.671	0.569	1.771	0.41	0.511	NaN	NaN	NaN	1.713	0.271	0.555	1.657	0.073	0.473	NaN	NaN	NaN	1.903	0.85	0.161	NaN	NaN	NaN	NaN	NaN	NaN	1.997	0.546	0.192	2.016	0.443	0.181	2.043	0.289	0.126	2.067	0.089	0.202
1201	6.005	1.731	0.936	0.328	1.884	0.934	0.512	1.802	0.861	0.533	1.794	0.671	0.568	1.772	0.411	0.511	NaN	NaN	NaN	1.714	0.271	0.555	1.657	0.073	0.473	NaN	NaN	NaN	1.916	0.847	0.162	NaN	NaN	NaN	NaN	NaN	NaN	2	0.545	0.192	2.019	0.441	0.181	2.045	0.287	0.127	2.063	0.09	0.203
1202	6.01	1.735	0.935	0.326	1.887	0.933	0.511	1.804	0.86	0.532	1.795	0.67	0.568	1.775	0.412	0.511	NaN	NaN	NaN	1.714	0.271	0.554	1.657	0.073	0.473	NaN	NaN	NaN	1.917	0.846	0.16	NaN	NaN	NaN	NaN	NaN	NaN	2.002	0.544	0.192	2.022	0.44	0.181	2.046	0.286	0.128	2.063	0.091	0.203
1203	6.015	1.738	0.934	0.324	1.889	0.933	0.51	1.806	0.86	0.531	1.796	0.67	0.567	1.777	0.412	0.51	NaN	NaN	NaN	1.715	0.271	0.554	1.657	0.074	0.472	NaN	NaN	NaN	1.904	0.85	0.155	NaN	NaN	NaN	NaN	NaN	NaN	2.005	0.544	0.192	2.026	0.44	0.181	2.046	0.285	0.129	2.064	0.09	0.204
1204	6.02	1.744	0.933	0.323	1.891	0.932	0.509	1.808	0.86	0.53	1.798	0.669	0.565	1.777	0.412	0.51	NaN	NaN	NaN	1.715	0.272	0.554	1.657	0.074	0.472	NaN	NaN	NaN	1.904	0.851	0.153	NaN	NaN	NaN	NaN	NaN	NaN	2.008	0.543	0.192	2.028	0.438	0.181	2.045	0.286	0.13	2.066	0.09	0.205
1205	6.025	1.757	0.931	0.322	1.894	0.932	0.509	1.809	0.859	0.528	1.799	0.669	0.564	1.779	0.412	0.51	NaN	NaN	NaN	1.716	0.272	0.553	1.658	0.074	0.472	NaN	NaN	NaN	1.912	0.851	0.153	NaN	NaN	NaN	NaN	NaN	NaN	2.013	0.543	0.192	2.031	0.439	0.181	2.047	0.286	0.131	2.067	0.09	0.205
1206	6.03	1.767	0.929	0.323	1.896	0.931	0.508	1.81	0.858	0.526	1.801	0.669	0.563	1.781	0.412	0.51	NaN	NaN	NaN	1.717	0.272	0.553	1.658	0.075	0.472	NaN	NaN	NaN	1.926	0.848	0.155	NaN	NaN	NaN	NaN	NaN	NaN	2.017	0.543	0.191	2.034	0.439	0.18	2.048	0.286	0.132	2.069	0.089	0.205
1207	6.035	1.773	0.928	0.322	1.899	0.931	0.507	1.814	0.858	0.526	1.803	0.669	0.562	1.784	0.414	0.51	NaN	NaN	NaN	1.718	0.273	0.552	1.658	0.075	0.471	NaN	NaN	NaN	1.936	0.847	0.156	NaN	NaN	NaN	NaN	NaN	NaN	2.02	0.543	0.191	2.038	0.439	0.179	2.05	0.286	0.132	2.07	0.089	0.205
1208	6.04	1.765	0.931	0.317	1.902	0.93	0.506	1.817	0.858	0.525	1.805	0.669	0.56	1.787	0.414	0.51	NaN	NaN	NaN	1.719	0.273	0.552	1.658	0.075	0.471	NaN	NaN	NaN	1.937	0.847	0.154	NaN	NaN	NaN	NaN	NaN	NaN	2.025	0.543	0.191	2.041	0.439	0.18	NaN	NaN	NaN	2.07	0.089	0.205
1209	6.045	1.766	0.932	0.316	1.904	0.93	0.505	1.82	0.858	0.525	1.809	0.671	0.56	1.788	0.414	0.51	NaN	NaN	NaN	1.72	0.272	0.552	1.658	0.075	0.471	NaN	NaN	NaN	1.925	0.851	0.149	NaN	NaN	NaN	NaN	NaN	NaN	2.029	0.543	0.19	2.045	0.439	0.18	NaN	NaN	NaN	2.071	0.089	0.205
1210	6.05	1.775	0.93	0.316	1.907	0.93	0.504	1.824	0.86	0.525	1.811	0.671	0.559	1.787	0.415	0.51	NaN	NaN	NaN	1.721	0.274	0.551	1.658	0.076	0.47	NaN	NaN	NaN	1.925	0.852	0.147	NaN	NaN	NaN	NaN	NaN	NaN	2.033	0.543	0.189	2.049	0.439	0.18	2.06	0.286	0.131	2.072	0.088	0.204
1211	6.055	1.77	0.932	0.313	1.909	0.929	0.502	1.826	0.859	0.524	1.813	0.67	0.558	NaN	NaN	NaN	NaN	NaN	NaN	1.722	0.275	0.551	1.658	0.076	0.47	NaN	NaN	NaN	1.932	0.851	0.147	NaN	NaN	NaN	NaN	NaN	NaN	2.038	0.544	0.189	2.052	0.438	0.179	NaN	NaN	NaN	2.074	0.088	0.204
1212	6.06	1.778	0.931	0.312	1.911	0.929	0.501	1.827	0.857	0.521	1.814	0.67	0.557	NaN	NaN	NaN	NaN	NaN	NaN	1.722	0.276	0.55	1.658	0.076	0.47	NaN	NaN	NaN	1.94	0.85	0.148	NaN	NaN	NaN	NaN	NaN	NaN	2.042	0.544	0.188	2.055	0.437	0.178	NaN	NaN	NaN	2.075	0.087	0.204
1213	6.065	1.786	0.929	0.312	1.913	0.928	0.5	1.829	0.858	0.521	1.815	0.67	0.556	NaN	NaN	NaN	NaN	NaN	NaN	1.722	0.275	0.549	1.659	0.076	0.469	NaN	NaN	NaN	1.944	0.849	0.147	NaN	NaN	NaN	NaN	NaN	NaN	2.046	0.544	0.188	2.059	0.437	0.177	2.071	0.285	0.128	2.075	0.087	0.204
1214	6.07	1.789	0.93	0.311	1.915	0.928	0.499	1.833	0.859	0.52	1.815	0.669	0.554	NaN	NaN	NaN	NaN	NaN	NaN	1.722	0.276	0.549	1.66	0.077	0.469	NaN	NaN	NaN	1.956	0.847	0.148	NaN	NaN	NaN	NaN	NaN	NaN	2.049	0.544	0.186	2.071	0.436	0.179	2.073	0.286	0.129	2.075	0.087	0.204
1215	6.075	1.78	0.933	0.308	1.918	0.928	0.498	1.834	0.859	0.517	1.816	0.669	0.553	NaN	NaN	NaN	NaN	NaN	NaN	1.723	0.277	0.549	1.661	0.077	0.469	NaN	NaN	NaN	1.945	0.85	0.144	NaN	NaN	NaN	NaN	NaN	NaN	2.051	0.544	0.185	2.084	0.433	0.18	2.075	0.286	0.13	2.076	0.087	0.203
1216	6.08	1.781	0.934	0.306	1.92	0.928	0.497	1.832	0.856	0.513	1.817	0.668	0.552	NaN	NaN	NaN	NaN	NaN	NaN	1.724	0.277	0.548	1.662	0.078	0.468	NaN	NaN	NaN	1.945	0.852	0.142	NaN	NaN	NaN	NaN	NaN	NaN	2.057	0.544	0.186	2.073	0.437	0.177	2.078	0.286	0.129	2.077	0.087	0.203
1217	6.085	1.788	0.932	0.306	1.923	0.928	0.495	1.833	0.855	0.511	1.818	0.669	0.552	NaN	NaN	NaN	NaN	NaN	NaN	1.725	0.278	0.548	1.66	0.08	0.469	NaN	NaN	NaN	1.952	0.852	0.142	NaN	NaN	NaN	NaN	NaN	NaN	2.06	0.545	0.185	2.07	0.439	0.175	2.081	0.285	0.128	2.078	0.086	0.203
1218	6.09	1.802	0.929	0.306	1.924	0.927	0.494	1.836	0.855	0.511	1.822	0.67	0.55	NaN	NaN	NaN	NaN	NaN	NaN	1.726	0.279	0.547	1.656	0.083	0.47	NaN	NaN	NaN	1.964	0.849	0.145	NaN	NaN	NaN	NaN	NaN	NaN	2.063	0.544	0.184	2.071	0.44	0.174	2.083	0.284	0.127	2.078	0.086	0.203
1219	6.095	1.803	0.93	0.304	1.926	0.927	0.493	1.839	0.855	0.511	1.823	0.67	0.548	1.805	0.414	0.506	NaN	NaN	NaN	1.728	0.281	0.547	1.632	0.094	0.478	NaN	NaN	NaN	1.967	0.849	0.143	NaN	NaN	NaN	NaN	NaN	NaN	2.066	0.543	0.184	2.072	0.441	0.172	2.085	0.284	0.127	2.079	0.086	0.203
1220	6.1	1.808	0.929	0.303	1.928	0.928	0.492	1.843	0.858	0.511	1.824	0.67	0.547	1.805	0.413	0.506	NaN	NaN	NaN	1.729	0.281	0.547	1.579	0.119	0.495	NaN	NaN	NaN	1.961	0.851	0.139	NaN	NaN	NaN	NaN	NaN	NaN	2.068	0.543	0.183	2.075	0.44	0.173	2.088	0.284	0.127	2.079	0.086	0.203
1221	6.105	1.809	0.929	0.3	1.93	0.927	0.491	1.845	0.858	0.51	1.825	0.669	0.545	1.807	0.414	0.506	NaN	NaN	NaN	1.729	0.282	0.546	1.566	0.126	0.499	NaN	NaN	NaN	1.963	0.851	0.138	NaN	NaN	NaN	NaN	NaN	NaN	2.07	0.542	0.183	2.081	0.439	0.175	2.09	0.284	0.127	2.079	0.086	0.204
1222	6.11	1.801	0.932	0.296	1.931	0.927	0.49	1.845	0.856	0.507	1.826	0.67	0.543	1.809	0.417	0.507	NaN	NaN	NaN	1.731	0.283	0.546	NaN	NaN	NaN	NaN	NaN	NaN	1.966	0.852	0.136	NaN	NaN	NaN	NaN	NaN	NaN	2.073	0.542	0.182	2.083	0.438	0.175	2.091	0.283	0.127	2.079	0.086	0.204
1223	6.115	1.815	0.93	0.297	1.933	0.927	0.489	1.847	0.858	0.506	1.829	0.671	0.543	NaN	NaN	NaN	NaN	NaN	NaN	1.733	0.284	0.546	NaN	NaN	NaN	NaN	NaN	NaN	1.971	0.852	0.136	NaN	NaN	NaN	NaN	NaN	NaN	2.074	0.542	0.182	2.084	0.438	0.174	2.092	0.283	0.127	2.079	0.086	0.204
1224	6.12	1.818	0.931	0.295	1.934	0.927	0.487	1.849	0.858	0.504	1.83	0.672	0.542	NaN	NaN	NaN	NaN	NaN	NaN	1.735	0.284	0.546	NaN	NaN	NaN	NaN	NaN	NaN	1.975	0.852	0.137	NaN	NaN	NaN	NaN	NaN	NaN	2.083	0.538	0.183	2.091	0.436	0.175	2.093	0.283	0.127	2.079	0.085	0.204
1225	6.125	1.805	0.934	0.29	1.936	0.928	0.487	1.846	0.856	0.499	1.83	0.671	0.54	NaN	NaN	NaN	NaN	NaN	NaN	1.736	0.284	0.545	NaN	NaN	NaN	NaN	NaN	NaN	1.977	0.852	0.136	NaN	NaN	NaN	NaN	NaN	NaN	2.094	0.535	0.183	2.106	0.431	0.177	2.093	0.282	0.127	2.08	0.085	0.205
1226	6.13	1.805	0.935	0.287	1.937	0.928	0.486	1.848	0.857	0.498	1.832	0.672	0.539	NaN	NaN	NaN	NaN	NaN	NaN	1.736	0.286	0.544	NaN	NaN	NaN	NaN	NaN	NaN	1.981	0.852	0.135	NaN	NaN	NaN	NaN	NaN	NaN	2.083	0.539	0.18	2.111	0.429	0.177	2.093	0.282	0.127	2.08	0.085	0.205
1227	6.135	1.814	0.934	0.285	NaN	NaN	NaN	1.852	0.859	0.499	1.835	0.673	0.538	NaN	NaN	NaN	NaN	NaN	NaN	1.737	0.287	0.543	1.232	0.288	0.473	NaN	NaN	NaN	1.984	0.853	0.134	NaN	NaN	NaN	NaN	NaN	NaN	2.082	0.541	0.179	2.114	0.429	0.177	2.093	0.282	0.127	2.08	0.085	0.205
1228	6.14	1.822	0.934	0.285	NaN	NaN	NaN	1.853	0.859	0.498	1.837	0.674	0.538	NaN	NaN	NaN	NaN	NaN	NaN	1.738	0.288	0.542	1.232	0.288	0.473	NaN	NaN	NaN	1.988	0.853	0.134	NaN	NaN	NaN	NaN	NaN	NaN	2.083	0.542	0.179	2.116	0.428	0.177	2.093	0.282	0.127	2.081	0.085	0.206
1229	6.145	1.816	0.936	0.282	1.941	0.929	0.482	1.855	0.86	0.496	1.838	0.674	0.537	NaN	NaN	NaN	NaN	NaN	NaN	1.74	0.288	0.541	NaN	NaN	NaN	NaN	NaN	NaN	1.991	0.854	0.133	NaN	NaN	NaN	NaN	NaN	NaN	2.085	0.542	0.178	2.118	0.427	0.177	2.092	0.281	0.126	2.081	0.085	0.206
1230	6.15	1.823	0.935	0.28	1.941	0.929	0.482	1.854	0.858	0.492	1.838	0.674	0.535	NaN	NaN	NaN	NaN	NaN	NaN	1.741	0.289	0.54	NaN	NaN	NaN	NaN	NaN	NaN	1.994	0.854	0.132	NaN	NaN	NaN	NaN	NaN	NaN	2.086	0.542	0.178	2.121	0.426	0.177	2.092	0.281	0.126	2.08	0.085	0.205
1231	6.155	1.834	0.933	0.281	1.942	0.929	0.481	1.856	0.859	0.492	1.839	0.674	0.533	NaN	NaN	NaN	NaN	NaN	NaN	1.742	0.291	0.539	NaN	NaN	NaN	NaN	NaN	NaN	1.998	0.855	0.131	NaN	NaN	NaN	NaN	NaN	NaN	2.088	0.542	0.178	2.123	0.425	0.177	2.092	0.281	0.126	2.08	0.085	0.205
1232	6.16	NaN	NaN	NaN	1.944	0.93	0.48	1.855	0.859	0.489	1.84	0.674	0.532	NaN	NaN	NaN	NaN	NaN	NaN	1.743	0.292	0.538	NaN	NaN	NaN	NaN	NaN	NaN	2.001	0.855	0.131	NaN	NaN	NaN	NaN	NaN	NaN	2.089	0.542	0.178	2.125	0.424	0.177	2.093	0.28	0.126	2.08	0.085	0.205
1233	6.165	1.845	0.935	0.276	1.944	0.93	0.479	1.859	0.862	0.49	1.841	0.674	0.53	NaN	NaN	NaN	NaN	NaN	NaN	1.744	0.292	0.536	NaN	NaN	NaN	NaN	NaN	NaN	2.004	0.855	0.13	NaN	NaN	NaN	NaN	NaN	NaN	2.09	0.541	0.177	2.127	0.423	0.177	2.093	0.28	0.126	2.084	0.083	0.206
1234	6.17	1.844	0.935	0.274	1.945	0.931	0.478	1.861	0.863	0.489	1.843	0.675	0.529	NaN	NaN	NaN	NaN	NaN	NaN	1.745	0.294	0.534	NaN	NaN	NaN	NaN	NaN	NaN	2.007	0.856	0.13	NaN	NaN	NaN	NaN	NaN	NaN	2.092	0.541	0.177	2.128	0.422	0.177	2.094	0.28	0.126	2.094	0.078	0.207
1235	6.175	1.837	0.937	0.27	1.946	0.931	0.478	1.862	0.863	0.488	1.844	0.676	0.529	NaN	NaN	NaN	NaN	NaN	NaN	1.746	0.295	0.532	NaN	NaN	NaN	NaN	NaN	NaN	2.01	0.857	0.129	NaN	NaN	NaN	NaN	NaN	NaN	2.093	0.541	0.177	2.13	0.422	0.177	2.095	0.28	0.126	2.097	0.076	0.207
1236	6.18	1.841	0.937	0.269	1.947	0.931	0.477	1.861	0.863	0.485	1.846	0.677	0.528	NaN	NaN	NaN	NaN	NaN	NaN	1.747	0.296	0.53	NaN	NaN	NaN	NaN	NaN	NaN	2.013	0.857	0.129	NaN	NaN	NaN	NaN	NaN	NaN	2.095	0.541	0.177	2.132	0.421	0.177	2.096	0.28	0.126	2.098	0.076	0.207
1237	6.185	1.834	0.94	0.266	1.947	0.931	0.476	1.857	0.86	0.478	1.846	0.677	0.526	1.843	0.676	0.526	NaN	NaN	NaN	1.748	0.298	0.528	NaN	NaN	NaN	NaN	NaN	NaN	2.016	0.857	0.128	NaN	NaN	NaN	NaN	NaN	NaN	2.094	0.542	0.175	2.135	0.42	0.177	2.097	0.28	0.126	2.098	0.076	0.207
1238	6.19	1.839	0.94	0.264	1.948	0.932	0.475	1.857	0.859	0.476	1.842	0.675	0.524	1.848	0.678	0.525	NaN	NaN	NaN	1.749	0.3	0.526	NaN	NaN	NaN	NaN	NaN	NaN	2.019	0.857	0.128	NaN	NaN	NaN	NaN	NaN	NaN	2.091	0.543	0.173	NaN	NaN	NaN	2.098	0.28	0.125	2.098	0.076	0.207
1239	6.195	1.851	0.939	0.265	1.949	0.932	0.474	1.857	0.86	0.474	1.843	0.676	0.522	1.85	0.679	0.523	NaN	NaN	NaN	1.749	0.301	0.523	NaN	NaN	NaN	NaN	NaN	NaN	2.022	0.858	0.127	NaN	NaN	NaN	NaN	NaN	NaN	2.09	0.544	0.172	NaN	NaN	NaN	2.1	0.279	0.124	2.098	0.076	0.207
1240	6.2	1.853	0.94	0.264	1.95	0.933	0.473	1.859	0.861	0.473	1.847	0.678	0.521	NaN	NaN	NaN	NaN	NaN	NaN	1.751	0.301	0.521	NaN	NaN	NaN	NaN	NaN	NaN	2.024	0.858	0.127	NaN	NaN	NaN	NaN	NaN	NaN	2.093	0.543	0.172	NaN	NaN	NaN	2.102	0.279	0.125	2.098	0.076	0.207
1241	6.205	1.844	0.943	0.26	1.95	0.933	0.473	1.859	0.861	0.472	1.848	0.678	0.52	NaN	NaN	NaN	NaN	NaN	NaN	1.751	0.302	0.518	NaN	NaN	NaN	NaN	NaN	NaN	2.026	0.858	0.127	NaN	NaN	NaN	NaN	NaN	NaN	2.099	0.541	0.174	NaN	NaN	NaN	2.102	0.279	0.126	2.098	0.076	0.207
1242	6.21	1.848	0.943	0.258	1.951	0.933	0.472	1.859	0.861	0.471	1.848	0.677	0.518	NaN	NaN	NaN	NaN	NaN	NaN	1.751	0.304	0.515	NaN	NaN	NaN	NaN	NaN	NaN	2.029	0.858	0.127	NaN	NaN	NaN	NaN	NaN	NaN	2.102	0.541	0.174	NaN	NaN	NaN	2.103	0.279	0.126	2.098	0.076	0.207
1243	6.215	1.86	0.942	0.259	1.951	0.934	0.471	NaN	NaN	NaN	1.848	0.678	0.517	NaN	NaN	NaN	NaN	NaN	NaN	1.752	0.305	0.51	NaN	NaN	NaN	NaN	NaN	NaN	2.032	0.858	0.126	NaN	NaN	NaN	NaN	NaN	NaN	2.104	0.541	0.174	NaN	NaN	NaN	2.104	0.279	0.126	2.098	0.076	0.207
1244	6.22	1.869	0.941	0.26	NaN	NaN	NaN	1.872	0.86	0.468	1.85	0.68	0.515	NaN	NaN	NaN	NaN	NaN	NaN	1.753	0.305	0.508	NaN	NaN	NaN	NaN	NaN	NaN	2.034	0.859	0.126	NaN	NaN	NaN	NaN	NaN	NaN	2.106	0.541	0.174	NaN	NaN	NaN	2.104	0.279	0.126	2.098	0.076	0.207
1245	6.225	1.872	0.94	0.26	NaN	NaN	NaN	1.869	0.86	0.467	1.849	0.68	0.512	NaN	NaN	NaN	NaN	NaN	NaN	1.755	0.306	0.505	NaN	NaN	NaN	NaN	NaN	NaN	2.037	0.859	0.125	NaN	NaN	NaN	NaN	NaN	NaN	2.107	0.542	0.173	NaN	NaN	NaN	2.105	0.279	0.126	2.098	0.076	0.207
1246	6.23	NaN	NaN	NaN	1.954	0.935	0.468	1.862	0.862	0.464	1.85	0.681	0.511	NaN	NaN	NaN	NaN	NaN	NaN	1.756	0.308	0.502	NaN	NaN	NaN	NaN	NaN	NaN	2.039	0.859	0.126	NaN	NaN	NaN	NaN	NaN	NaN	2.109	0.542	0.173	NaN	NaN	NaN	2.105	0.279	0.126	2.097	0.076	0.207
1247	6.235	1.867	0.943	0.254	1.955	0.935	0.468	1.865	0.862	0.464	1.852	0.682	0.51	NaN	NaN	NaN	NaN	NaN	NaN	1.755	0.309	0.498	NaN	NaN	NaN	NaN	NaN	NaN	2.041	0.859	0.126	NaN	NaN	NaN	NaN	NaN	NaN	2.11	0.542	0.173	NaN	NaN	NaN	2.105	0.279	0.126	2.097	0.076	0.207
1248	6.24	1.871	0.943	0.254	NaN	NaN	NaN	1.873	0.862	0.465	1.851	0.683	0.509	NaN	NaN	NaN	NaN	NaN	NaN	1.756	0.31	0.495	NaN	NaN	NaN	NaN	NaN	NaN	2.043	0.859	0.125	NaN	NaN	NaN	NaN	NaN	NaN	2.111	0.541	0.173	2.13	0.427	0.172	2.105	0.279	0.125	2.097	0.076	0.207
1249	6.245	NaN	NaN	NaN	NaN	NaN	NaN	1.872	0.863	0.463	1.851	0.683	0.507	NaN	NaN	NaN	NaN	NaN	NaN	1.757	0.311	0.492	NaN	NaN	NaN	NaN	NaN	NaN	2.046	0.86	0.125	NaN	NaN	NaN	NaN	NaN	NaN	2.112	0.541	0.173	2.13	0.427	0.172	2.105	0.279	0.125	2.097	0.076	0.208
1250	6.25	NaN	NaN	NaN	1.957	0.936	0.466	1.865	0.865	0.461	1.85	0.683	0.505	NaN	NaN	NaN	NaN	NaN	NaN	1.757	0.312	0.488	NaN	NaN	NaN	NaN	NaN	NaN	2.048	0.86	0.124	NaN	NaN	NaN	NaN	NaN	NaN	2.112	0.54	0.172	2.13	0.427	0.172	2.105	0.279	0.125	2.097	0.076	0.208
1251	6.255	1.876	0.946	0.249	1.958	0.937	0.465	1.868	0.865	0.461	1.849	0.683	0.504	NaN	NaN	NaN	NaN	NaN	NaN	1.758	0.312	0.483	NaN	NaN	NaN	NaN	NaN	NaN	2.05	0.86	0.124	NaN	NaN	NaN	NaN	NaN	NaN	2.113	0.54	0.172	2.13	0.427	0.172	2.105	0.279	0.125	2.097	0.076	0.208
1252	6.26	1.878	0.945	0.249	NaN	NaN	NaN	1.876	0.864	0.461	1.849	0.683	0.502	NaN	NaN	NaN	NaN	NaN	NaN	1.76	0.313	0.481	NaN	NaN	NaN	NaN	NaN	NaN	2.051	0.86	0.124	NaN	NaN	NaN	NaN	NaN	NaN	2.114	0.54	0.172	2.13	0.427	0.172	2.105	0.279	0.125	2.097	0.076	0.208
1253	6.265	1.882	0.945	0.249	NaN	NaN	NaN	1.875	0.865	0.459	1.849	0.684	0.501	NaN	NaN	NaN	NaN	NaN	NaN	1.761	0.313	0.477	NaN	NaN	NaN	NaN	NaN	NaN	2.053	0.859	0.124	NaN	NaN	NaN	NaN	NaN	NaN	2.114	0.54	0.172	2.131	0.426	0.172	2.105	0.279	0.125	2.097	0.076	0.207
1254	6.27	NaN	NaN	NaN	1.959	0.937	0.463	1.866	0.866	0.455	1.849	0.684	0.499	NaN	NaN	NaN	NaN	NaN	NaN	1.762	0.313	0.474	NaN	NaN	NaN	NaN	NaN	NaN	2.056	0.86	0.124	NaN	NaN	NaN	NaN	NaN	NaN	2.115	0.54	0.172	2.132	0.426	0.172	2.105	0.279	0.125	2.097	0.075	0.207
1255	6.275	NaN	NaN	NaN	1.959	0.937	0.462	1.863	0.866	0.453	1.848	0.684	0.497	NaN	NaN	NaN	NaN	NaN	NaN	1.765	0.313	0.472	NaN	NaN	NaN	NaN	NaN	NaN	2.059	0.86	0.123	NaN	NaN	NaN	NaN	NaN	NaN	2.116	0.539	0.172	2.133	0.426	0.172	2.105	0.279	0.125	2.097	0.075	0.206
1256	6.28	NaN	NaN	NaN	1.96	0.938	0.461	1.863	0.867	0.451	1.848	0.685	0.496	NaN	NaN	NaN	NaN	NaN	NaN	1.767	0.313	0.47	NaN	NaN	NaN	NaN	NaN	NaN	2.06	0.861	0.123	NaN	NaN	NaN	NaN	NaN	NaN	2.116	0.539	0.172	2.135	0.426	0.172	2.106	0.279	0.125	2.097	0.074	0.206
1257	6.285	1.891	0.947	0.244	1.96	0.938	0.461	1.864	0.868	0.45	1.848	0.685	0.494	NaN	NaN	NaN	NaN	NaN	NaN	1.769	0.313	0.467	NaN	NaN	NaN	NaN	NaN	NaN	2.062	0.86	0.123	NaN	NaN	NaN	NaN	NaN	NaN	2.117	0.539	0.172	2.136	0.425	0.172	2.107	0.278	0.125	2.098	0.074	0.206
1258	6.29	NaN	NaN	NaN	1.96	0.938	0.46	1.865	0.869	0.449	1.846	0.685	0.493	NaN	NaN	NaN	NaN	NaN	NaN	1.771	0.312	0.465	NaN	NaN	NaN	NaN	NaN	NaN	2.064	0.86	0.123	NaN	NaN	NaN	NaN	NaN	NaN	2.118	0.539	0.172	2.137	0.425	0.172	2.107	0.278	0.125	2.098	0.074	0.206
1259	6.295	NaN	NaN	NaN	1.961	0.938	0.459	1.865	0.869	0.448	1.845	0.685	0.492	NaN	NaN	NaN	NaN	NaN	NaN	1.774	0.311	0.463	NaN	NaN	NaN	NaN	NaN	NaN	2.066	0.86	0.123	NaN	NaN	NaN	NaN	NaN	NaN	2.12	0.54	0.171	2.138	0.425	0.172	2.108	0.278	0.124	2.098	0.074	0.206
1260	6.3	1.894	0.948	0.238	1.961	0.939	0.458	1.866	0.87	0.447	1.845	0.685	0.491	NaN	NaN	NaN	NaN	NaN	NaN	1.777	0.31	0.461	NaN	NaN	NaN	NaN	NaN	NaN	2.068	0.86	0.123	NaN	NaN	NaN	NaN	NaN	NaN	2.121	0.541	0.171	2.139	0.425	0.172	2.108	0.278	0.124	2.098	0.074	0.206
1261	6.305	NaN	NaN	NaN	1.961	0.939	0.457	1.866	0.87	0.445	1.847	0.687	0.489	NaN	NaN	NaN	NaN	NaN	NaN	1.779	0.309	0.46	NaN	NaN	NaN	NaN	NaN	NaN	2.07	0.86	0.122	NaN	NaN	NaN	NaN	NaN	NaN	2.122	0.541	0.171	2.139	0.425	0.171	2.109	0.278	0.124	2.098	0.074	0.206
1262	6.31	1.875	0.954	0.23	1.961	0.939	0.457	1.865	0.87	0.443	1.846	0.687	0.487	NaN	NaN	NaN	NaN	NaN	NaN	1.782	0.309	0.458	NaN	NaN	NaN	NaN	NaN	NaN	2.072	0.861	0.122	NaN	NaN	NaN	NaN	NaN	NaN	2.122	0.541	0.171	2.14	0.424	0.171	2.109	0.278	0.124	2.098	0.074	0.206
1263	6.315	NaN	NaN	NaN	1.961	0.94	0.456	1.865	0.869	0.441	1.844	0.686	0.486	NaN	NaN	NaN	NaN	NaN	NaN	1.785	0.308	0.457	NaN	NaN	NaN	NaN	NaN	NaN	2.074	0.861	0.122	NaN	NaN	NaN	NaN	NaN	NaN	2.123	0.541	0.171	2.141	0.424	0.171	2.109	0.278	0.124	2.097	0.074	0.206
1264	6.32	1.899	0.952	0.233	1.961	0.94	0.455	1.865	0.87	0.44	1.844	0.686	0.485	NaN	NaN	NaN	NaN	NaN	NaN	1.787	0.307	0.454	NaN	NaN	NaN	NaN	NaN	NaN	2.076	0.861	0.122	NaN	NaN	NaN	NaN	NaN	NaN	2.124	0.541	0.171	2.142	0.424	0.171	2.109	0.278	0.124	2.097	0.074	0.206
1265	6.325	1.904	0.95	0.233	1.961	0.94	0.455	1.866	0.871	0.439	1.845	0.687	0.483	NaN	NaN	NaN	NaN	NaN	NaN	1.788	0.306	0.451	NaN	NaN	NaN	NaN	NaN	NaN	2.078	0.861	0.122	NaN	NaN	NaN	NaN	NaN	NaN	2.124	0.541	0.171	2.142	0.424	0.171	2.11	0.277	0.124	2.098	0.074	0.206
1266	6.33	NaN	NaN	NaN	1.961	0.94	0.454	1.867	0.872	0.438	1.845	0.687	0.482	NaN	NaN	NaN	NaN	NaN	NaN	1.79	0.305	0.449	NaN	NaN	NaN	NaN	NaN	NaN	2.079	0.861	0.122	NaN	NaN	NaN	NaN	NaN	NaN	2.125	0.541	0.171	2.143	0.424	0.171	2.11	0.277	0.124	2.097	0.074	0.206
1267	6.335	NaN	NaN	NaN	1.961	0.94	0.453	1.866	0.872	0.437	1.846	0.688	0.481	NaN	NaN	NaN	NaN	NaN	NaN	1.792	0.304	0.447	NaN	NaN	NaN	NaN	NaN	NaN	2.081	0.86	0.123	NaN	NaN	NaN	NaN	NaN	NaN	2.126	0.54	0.171	2.144	0.423	0.171	2.11	0.277	0.124	2.097	0.074	0.206
1268	6.34	NaN	NaN	NaN	1.962	0.941	0.453	1.866	0.871	0.435	1.845	0.688	0.48	NaN	NaN	NaN	NaN	NaN	NaN	1.795	0.303	0.446	NaN	NaN	NaN	NaN	NaN	NaN	2.083	0.861	0.122	NaN	NaN	NaN	NaN	NaN	NaN	2.126	0.54	0.171	2.145	0.423	0.171	2.11	0.277	0.124	2.097	0.074	0.207
1269	6.345	1.882	0.959	0.22	1.962	0.941	0.452	1.865	0.871	0.432	1.844	0.688	0.478	NaN	NaN	NaN	NaN	NaN	NaN	1.798	0.302	0.444	NaN	NaN	NaN	NaN	NaN	NaN	2.085	0.861	0.122	NaN	NaN	NaN	NaN	NaN	NaN	2.127	0.54	0.171	2.145	0.423	0.171	2.11	0.277	0.124	2.097	0.074	0.207
1270	6.35	1.884	0.959	0.219	1.962	0.941	0.451	1.865	0.872	0.43	1.844	0.688	0.477	NaN	NaN	NaN	NaN	NaN	NaN	1.8	0.302	0.442	NaN	NaN	NaN	NaN	NaN	NaN	2.087	0.862	0.122	NaN	NaN	NaN	NaN	NaN	NaN	2.127	0.54	0.171	2.146	0.423	0.171	2.11	0.277	0.124	2.097	0.074	0.206
1271	6.355	1.885	0.96	0.218	1.961	0.941	0.45	1.866	0.872	0.43	1.845	0.689	0.476	NaN	NaN	NaN	NaN	NaN	NaN	1.803	0.302	0.441	NaN	NaN	NaN	NaN	NaN	NaN	2.09	0.861	0.122	NaN	NaN	NaN	NaN	NaN	NaN	2.128	0.54	0.171	2.147	0.423	0.171	2.11	0.277	0.124	2.098	0.074	0.207
1272	6.36	1.887	0.96	0.218	1.961	0.941	0.45	1.867	0.872	0.429	1.845	0.69	0.475	NaN	NaN	NaN	NaN	NaN	NaN	1.805	0.301	0.438	NaN	NaN	NaN	NaN	NaN	NaN	2.091	0.862	0.122	NaN	NaN	NaN	NaN	NaN	NaN	2.128	0.54	0.171	2.147	0.423	0.171	2.11	0.277	0.124	2.098	0.074	0.207
1273	6.365	1.888	0.961	0.217	1.961	0.941	0.449	1.866	0.873	0.429	1.843	0.689	0.474	NaN	NaN	NaN	NaN	NaN	NaN	1.807	0.3	0.435	NaN	NaN	NaN	NaN	NaN	NaN	2.093	0.861	0.122	NaN	NaN	NaN	NaN	NaN	NaN	2.129	0.54	0.171	2.147	0.423	0.171	2.11	0.277	0.124	2.098	0.074	0.207
1274	6.37	1.89	0.961	0.215	1.961	0.942	0.448	1.867	0.874	0.427	1.841	0.687	0.472	NaN	NaN	NaN	NaN	NaN	NaN	1.809	0.3	0.433	NaN	NaN	NaN	NaN	NaN	NaN	2.094	0.861	0.122	NaN	NaN	NaN	NaN	NaN	NaN	2.129	0.539	0.172	2.147	0.423	0.171	2.111	0.277	0.124	2.099	0.074	0.207
1275	6.375	1.892	0.961	0.214	1.961	0.942	0.448	1.867	0.874	0.425	1.842	0.688	0.471	NaN	NaN	NaN	NaN	NaN	NaN	1.811	0.299	0.431	NaN	NaN	NaN	NaN	NaN	NaN	2.096	0.86	0.122	NaN	NaN	NaN	NaN	NaN	NaN	2.13	0.539	0.172	2.147	0.423	0.171	2.111	0.277	0.124	2.099	0.074	0.207
1276	6.38	1.893	0.961	0.213	1.961	0.942	0.447	1.866	0.873	0.423	1.843	0.689	0.469	NaN	NaN	NaN	NaN	NaN	NaN	1.813	0.299	0.428	NaN	NaN	NaN	NaN	NaN	NaN	2.097	0.861	0.123	NaN	NaN	NaN	NaN	NaN	NaN	2.13	0.539	0.172	2.147	0.423	0.171	2.112	0.277	0.124	2.099	0.074	0.207
1277	6.385	1.894	0.961	0.212	1.961	0.942	0.447	1.865	0.873	0.421	1.843	0.689	0.468	NaN	NaN	NaN	NaN	NaN	NaN	1.816	0.299	0.425	NaN	NaN	NaN	NaN	NaN	NaN	NaN	NaN	NaN	NaN	NaN	NaN	NaN	NaN	NaN	2.131	0.539	0.172	2.147	0.423	0.171	2.112	0.277	0.124	2.1	0.074	0.207
1278	6.39	1.896	0.962	0.21	1.96	0.942	0.446	1.865	0.873	0.42	NaN	NaN	NaN	NaN	NaN	NaN	NaN	NaN	NaN	1.818	0.298	0.423	NaN	NaN	NaN	NaN	NaN	NaN	2.102	0.863	0.124	NaN	NaN	NaN	NaN	NaN	NaN	2.131	0.54	0.172	2.147	0.423	0.171	2.112	0.277	0.125	2.1	0.074	0.207
1279	6.395	1.898	0.962	0.209	1.96	0.942	0.445	1.866	0.874	0.42	1.843	0.689	0.464	NaN	NaN	NaN	NaN	NaN	NaN	1.82	0.298	0.421	NaN	NaN	NaN	NaN	NaN	NaN	NaN	NaN	NaN	NaN	NaN	NaN	NaN	NaN	NaN	2.132	0.54	0.172	2.147	0.423	0.171	2.112	0.276	0.125	2.1	0.074	0.207
1280	6.4	1.899	0.963	0.209	1.96	0.943	0.445	1.867	0.875	0.419	1.844	0.688	0.462	NaN	NaN	NaN	NaN	NaN	NaN	1.822	0.297	0.419	NaN	NaN	NaN	NaN	NaN	NaN	NaN	NaN	NaN	NaN	NaN	NaN	NaN	NaN	NaN	2.132	0.54	0.172	2.147	0.423	0.171	2.112	0.276	0.125	2.1	0.074	0.207
1281	6.405	1.9	0.963	0.208	1.96	0.943	0.444	1.867	0.875	0.417	NaN	NaN	NaN	NaN	NaN	NaN	NaN	NaN	NaN	1.825	0.298	0.416	NaN	NaN	NaN	NaN	NaN	NaN	NaN	NaN	NaN	NaN	NaN	NaN	NaN	NaN	NaN	2.133	0.54	0.172	2.147	0.423	0.171	2.112	0.276	0.125	2.1	0.074	0.208
1282	6.41	1.902	0.964	0.207	1.96	0.943	0.444	1.866	0.874	0.415	NaN	NaN	NaN	NaN	NaN	NaN	NaN	NaN	NaN	1.827	0.297	0.414	NaN	NaN	NaN	NaN	NaN	NaN	NaN	NaN	NaN	NaN	NaN	NaN	NaN	NaN	NaN	2.134	0.54	0.172	2.147	0.423	0.171	2.113	0.276	0.125	2.1	0.074	0.208
1283	6.415	1.903	0.964	0.206	1.96	0.943	0.443	1.865	0.874	0.413	NaN	NaN	NaN	NaN	NaN	NaN	NaN	NaN	NaN	1.829	0.296	0.412	NaN	NaN	NaN	NaN	NaN	NaN	NaN	NaN	NaN	NaN	NaN	NaN	NaN	NaN	NaN	2.134	0.54	0.172	2.147	0.423	0.171	2.113	0.276	0.125	2.1	0.074	0.208
1284	6.42	1.904	0.964	0.206	1.96	0.943	0.442	1.865	0.874	0.412	NaN	NaN	NaN	NaN	NaN	NaN	NaN	NaN	NaN	1.831	0.295	0.41	NaN	NaN	NaN	NaN	NaN	NaN	NaN	NaN	NaN	NaN	NaN	NaN	NaN	NaN	NaN	2.134	0.54	0.172	2.147	0.423	0.171	2.113	0.276	0.125	2.1	0.074	0.208
1285	6.425	1.906	0.965	0.204	1.96	0.944	0.442	1.866	0.874	0.411	NaN	NaN	NaN	NaN	NaN	NaN	NaN	NaN	NaN	1.834	0.294	0.408	NaN	NaN	NaN	NaN	NaN	NaN	NaN	NaN	NaN	NaN	NaN	NaN	NaN	NaN	NaN	2.135	0.541	0.172	2.147	0.423	0.171	2.113	0.276	0.125	2.101	0.074	0.208
1286	6.43	1.908	0.966	0.203	1.96	0.944	0.442	1.867	0.875	0.41	NaN	NaN	NaN	NaN	NaN	NaN	NaN	NaN	NaN	1.836	0.294	0.405	NaN	NaN	NaN	NaN	NaN	NaN	NaN	NaN	NaN	NaN	NaN	NaN	NaN	NaN	NaN	2.135	0.541	0.171	2.147	0.423	0.171	2.113	0.276	0.125	2.101	0.074	0.208
1287	6.435	1.909	0.966	0.202	1.96	0.944	0.441	1.867	0.876	0.409	1.841	0.689	0.451	NaN	NaN	NaN	NaN	NaN	NaN	1.839	0.294	0.403	NaN	NaN	NaN	NaN	NaN	NaN	NaN	NaN	NaN	NaN	NaN	NaN	NaN	NaN	NaN	2.135	0.541	0.171	2.147	0.423	0.171	2.112	0.276	0.125	2.101	0.074	0.208
1288	6.44	1.91	0.965	0.202	1.959	0.945	0.441	1.867	0.875	0.408	NaN	NaN	NaN	NaN	NaN	NaN	NaN	NaN	NaN	1.841	0.294	0.401	NaN	NaN	NaN	NaN	NaN	NaN	NaN	NaN	NaN	NaN	NaN	NaN	NaN	NaN	NaN	2.136	0.541	0.171	2.147	0.423	0.171	2.112	0.276	0.124	2.1	0.074	0.208
1289	6.445	1.91	0.965	0.202	1.96	0.945	0.441	1.866	0.874	0.406	NaN	NaN	NaN	NaN	NaN	NaN	NaN	NaN	NaN	1.843	0.292	0.399	NaN	NaN	NaN	NaN	NaN	NaN	NaN	NaN	NaN	NaN	NaN	NaN	NaN	NaN	NaN	2.136	0.541	0.171	2.147	0.423	0.171	2.112	0.276	0.124	2.1	0.074	0.208
1290	6.45	NaN	NaN	NaN	1.96	0.945	0.44	1.865	0.874	0.404	1.857	0.683	0.448	NaN	NaN	NaN	NaN	NaN	NaN	1.844	0.292	0.398	NaN	NaN	NaN	NaN	NaN	NaN	2.12	0.864	0.127	NaN	NaN	NaN	NaN	NaN	NaN	2.136	0.541	0.171	2.147	0.423	0.171	2.112	0.276	0.124	2.1	0.074	0.208
1291	6.455	1.914	0.966	0.199	1.96	0.945	0.44	1.865	0.875	0.403	1.848	0.686	0.446	NaN	NaN	NaN	NaN	NaN	NaN	1.847	0.291	0.397	NaN	NaN	NaN	NaN	NaN	NaN	NaN	NaN	NaN	NaN	NaN	NaN	NaN	NaN	NaN	2.136	0.541	0.171	2.147	0.423	0.171	2.112	0.276	0.124	2.1	0.074	0.208
1292	6.46	1.915	0.966	0.198	1.96	0.945	0.44	1.866	0.875	0.402	NaN	NaN	NaN	NaN	NaN	NaN	NaN	NaN	NaN	1.848	0.29	0.395	NaN	NaN	NaN	NaN	NaN	NaN	NaN	NaN	NaN	NaN	NaN	NaN	NaN	NaN	NaN	2.137	0.541	0.171	2.147	0.423	0.171	2.112	0.276	0.124	2.1	0.074	0.208
1293	6.465	1.916	0.966	0.198	1.96	0.945	0.439	1.866	0.876	0.402	1.853	0.685	0.444	NaN	NaN	NaN	NaN	NaN	NaN	1.851	0.289	0.394	NaN	NaN	NaN	NaN	NaN	NaN	NaN	NaN	NaN	NaN	NaN	NaN	NaN	NaN	NaN	2.137	0.541	0.171	2.147	0.423	0.171	2.112	0.276	0.124	NaN	NaN	NaN
1294	6.47	1.917	0.966	0.198	1.959	0.946	0.439	1.867	0.876	0.402	1.862	0.682	0.444	NaN	NaN	NaN	NaN	NaN	NaN	1.858	0.286	0.394	NaN	NaN	NaN	NaN	NaN	NaN	NaN	NaN	NaN	NaN	NaN	NaN	NaN	NaN	NaN	2.137	0.541	0.171	2.127	0.43	0.167	2.112	0.276	0.124	NaN	NaN	NaN
1295	6.475	1.918	0.967	0.197	1.96	0.946	0.439	1.867	0.876	0.401	1.869	0.679	0.445	NaN	NaN	NaN	NaN	NaN	NaN	1.868	0.284	0.394	NaN	NaN	NaN	NaN	NaN	NaN	NaN	NaN	NaN	NaN	NaN	NaN	NaN	NaN	NaN	NaN	NaN	NaN	2.083	0.445	0.157	2.112	0.276	0.123	2.1	0.074	0.207
1296	6.48	1.919	0.968	0.196	NaN	NaN	NaN	1.867	0.875	0.4	NaN	NaN	NaN	NaN	NaN	NaN	NaN	NaN	NaN	1.86	0.286	0.391	NaN	NaN	NaN	NaN	NaN	NaN	NaN	NaN	NaN	NaN	NaN	NaN	NaN	NaN	NaN	NaN	NaN	NaN	2.071	0.449	0.155	2.112	0.276	0.123	2.1	0.074	0.207
1297	6.485	1.921	0.968	0.195	NaN	NaN	NaN	1.865	0.874	0.398	1.841	0.689	0.434	NaN	NaN	NaN	NaN	NaN	NaN	1.859	0.285	0.387	NaN	NaN	NaN	NaN	NaN	NaN	NaN	NaN	NaN	NaN	NaN	NaN	NaN	NaN	NaN	NaN	NaN	NaN	2.069	0.45	0.154	2.112	0.276	0.123	2.1	0.074	0.207
1298	6.49	1.922	0.968	0.195	NaN	NaN	NaN	1.865	0.874	0.396	1.841	0.688	0.433	NaN	NaN	NaN	NaN	NaN	NaN	1.861	0.284	0.386	NaN	NaN	NaN	NaN	NaN	NaN	2.127	0.861	0.134	NaN	NaN	NaN	NaN	NaN	NaN	NaN	NaN	NaN	2.068	0.45	0.154	2.112	0.276	0.123	2.1	0.074	0.207
1299	6.495	1.922	0.968	0.195	NaN	NaN	NaN	1.866	0.874	0.396	1.84	0.686	0.431	NaN	NaN	NaN	NaN	NaN	NaN	1.862	0.285	0.385	NaN	NaN	NaN	NaN	NaN	NaN	2.127	0.861	0.134	NaN	NaN	NaN	NaN	NaN	NaN	NaN	NaN	NaN	2.068	0.45	0.154	2.112	0.276	0.123	2.099	0.074	0.207
1300	6.5	1.923	0.968	0.195	NaN	NaN	NaN	1.866	0.875	0.395	1.84	0.686	0.429	NaN	NaN	NaN	NaN	NaN	NaN	1.864	0.284	0.384	NaN	NaN	NaN	NaN	NaN	NaN	2.128	0.861	0.135	NaN	NaN	NaN	NaN	NaN	NaN	NaN	NaN	NaN	2.068	0.45	0.154	2.112	0.276	0.123	2.099	0.074	0.207
1301	6.505	1.924	0.968	0.194	NaN	NaN	NaN	1.867	0.875	0.394	1.841	0.687	0.428	NaN	NaN	NaN	NaN	NaN	NaN	1.865	0.282	0.384	NaN	NaN	NaN	NaN	NaN	NaN	2.13	0.861	0.135	NaN	NaN	NaN	NaN	NaN	NaN	NaN	NaN	NaN	2.068	0.45	0.154	2.111	0.276	0.123	2.099	0.074	0.207
1302	6.51	1.926	0.969	0.193	NaN	NaN	NaN	1.867	0.876	0.394	1.841	0.687	0.428	NaN	NaN	NaN	NaN	NaN	NaN	1.866	0.281	0.382	NaN	NaN	NaN	NaN	NaN	NaN	2.131	0.862	0.136	NaN	NaN	NaN	NaN	NaN	NaN	NaN	NaN	NaN	2.068	0.45	0.154	2.111	0.276	0.123	2.099	0.074	0.207
1303	6.515	1.927	0.97	0.192	NaN	NaN	NaN	1.868	0.876	0.394	NaN	NaN	NaN	NaN	NaN	NaN	NaN	NaN	NaN	1.867	0.281	0.382	NaN	NaN	NaN	NaN	NaN	NaN	2.132	0.861	0.138	NaN	NaN	NaN	NaN	NaN	NaN	NaN	NaN	NaN	2.068	0.45	0.153	2.111	0.276	0.123	NaN	NaN	NaN
1304	6.52	1.928	0.97	0.191	NaN	NaN	NaN	1.868	0.875	0.393	1.84	0.683	0.424	NaN	NaN	NaN	NaN	NaN	NaN	1.877	0.277	0.381	NaN	NaN	NaN	NaN	NaN	NaN	2.133	0.862	0.139	NaN	NaN	NaN	NaN	NaN	NaN	NaN	NaN	NaN	2.067	0.45	0.153	2.111	0.276	0.123	2.099	0.074	0.207
1305	6.525	1.929	0.969	0.191	NaN	NaN	NaN	1.868	0.874	0.392	1.841	0.684	0.423	NaN	NaN	NaN	NaN	NaN	NaN	1.897	0.269	0.384	NaN	NaN	NaN	NaN	NaN	NaN	2.134	0.862	0.14	NaN	NaN	NaN	NaN	NaN	NaN	NaN	NaN	NaN	2.067	0.45	0.153	2.111	0.275	0.123	2.099	0.074	0.207
1306	6.53	1.93	0.969	0.191	NaN	NaN	NaN	1.856	0.865	0.38	1.842	0.684	0.422	NaN	NaN	NaN	NaN	NaN	NaN	1.894	0.268	0.382	NaN	NaN	NaN	NaN	NaN	NaN	2.135	0.861	0.14	NaN	NaN	NaN	NaN	NaN	NaN	2.137	0.541	0.17	NaN	NaN	NaN	2.111	0.275	0.123	2.099	0.074	0.207
1307	6.535	NaN	NaN	NaN	NaN	NaN	NaN	1.831	0.847	0.355	1.842	0.684	0.42	NaN	NaN	NaN	NaN	NaN	NaN	1.876	0.274	0.378	NaN	NaN	NaN	NaN	NaN	NaN	2.136	0.861	0.141	NaN	NaN	NaN	NaN	NaN	NaN	2.136	0.541	0.17	NaN	NaN	NaN	2.11	0.275	0.123	2.099	0.074	0.207
1308	6.54	NaN	NaN	NaN	NaN	NaN	NaN	1.831	0.848	0.341	1.842	0.683	0.418	NaN	NaN	NaN	NaN	NaN	NaN	1.874	0.276	0.375	NaN	NaN	NaN	NaN	NaN	NaN	2.136	0.861	0.141	NaN	NaN	NaN	NaN	NaN	NaN	2.136	0.541	0.17	NaN	NaN	NaN	2.11	0.275	0.123	2.099	0.074	0.207
1309	6.545	NaN	NaN	NaN	1.854	0.862	0.375	1.84	0.858	0.326	1.843	0.683	0.417	NaN	NaN	NaN	NaN	NaN	NaN	1.881	0.272	0.375	NaN	NaN	NaN	NaN	NaN	NaN	2.137	0.861	0.142	NaN	NaN	NaN	NaN	NaN	NaN	2.136	0.541	0.17	NaN	NaN	NaN	2.11	0.275	0.123	2.099	0.074	0.207
1310	6.55	NaN	NaN	NaN	1.833	0.846	0.353	NaN	NaN	NaN	1.845	0.683	0.418	NaN	NaN	NaN	NaN	NaN	NaN	1.891	0.27	0.375	NaN	NaN	NaN	NaN	NaN	NaN	2.138	0.861	0.143	NaN	NaN	NaN	NaN	NaN	NaN	2.136	0.541	0.17	NaN	NaN	NaN	2.109	0.275	0.123	2.099	0.074	0.207
1311	6.555	NaN	NaN	NaN	1.828	0.842	0.348	NaN	NaN	NaN	1.846	0.683	0.417	NaN	NaN	NaN	NaN	NaN	NaN	1.878	0.275	0.37	NaN	NaN	NaN	NaN	NaN	NaN	2.139	0.862	0.143	NaN	NaN	NaN	NaN	NaN	NaN	2.136	0.542	0.171	NaN	NaN	NaN	2.109	0.275	0.123	2.099	0.074	0.207
1312	6.56	NaN	NaN	NaN	1.827	0.841	0.346	NaN	NaN	NaN	1.846	0.682	0.417	NaN	NaN	NaN	NaN	NaN	NaN	1.875	0.276	0.368	NaN	NaN	NaN	NaN	NaN	NaN	2.14	0.862	0.143	NaN	NaN	NaN	NaN	NaN	NaN	2.135	0.542	0.171	NaN	NaN	NaN	2.109	0.275	0.123	2.099	0.074	0.207
1313	6.565	NaN	NaN	NaN	1.838	0.849	0.357	NaN	NaN	NaN	1.845	0.682	0.415	NaN	NaN	NaN	NaN	NaN	NaN	1.874	0.276	0.368	NaN	NaN	NaN	NaN	NaN	NaN	2.141	0.862	0.144	NaN	NaN	NaN	NaN	NaN	NaN	NaN	NaN	NaN	NaN	NaN	NaN	2.109	0.275	0.123	2.099	0.074	0.207
1314	6.57	NaN	NaN	NaN	1.862	0.868	0.38	1.848	0.863	0.319	1.844	0.681	0.412	NaN	NaN	NaN	NaN	NaN	NaN	1.874	0.275	0.366	NaN	NaN	NaN	NaN	NaN	NaN	2.142	0.862	0.144	NaN	NaN	NaN	NaN	NaN	NaN	NaN	NaN	NaN	NaN	NaN	NaN	2.108	0.275	0.123	2.099	0.074	0.207
1315	6.575	NaN	NaN	NaN	1.869	0.873	0.386	1.848	0.863	0.319	1.844	0.681	0.411	NaN	NaN	NaN	NaN	NaN	NaN	1.874	0.276	0.365	NaN	NaN	NaN	NaN	NaN	NaN	2.143	0.862	0.145	NaN	NaN	NaN	NaN	NaN	NaN	NaN	NaN	NaN	NaN	NaN	NaN	2.108	0.275	0.123	2.099	0.074	0.207
1316	6.58	NaN	NaN	NaN	1.871	0.874	0.387	1.849	0.863	0.319	1.845	0.681	0.411	NaN	NaN	NaN	NaN	NaN	NaN	1.874	0.275	0.365	NaN	NaN	NaN	NaN	NaN	NaN	2.143	0.862	0.146	NaN	NaN	NaN	NaN	NaN	NaN	NaN	NaN	NaN	NaN	NaN	NaN	2.108	0.275	0.123	2.099	0.074	0.207
1317	6.585	NaN	NaN	NaN	1.872	0.874	0.387	1.849	0.863	0.319	1.846	0.682	0.412	NaN	NaN	NaN	NaN	NaN	NaN	1.873	0.274	0.366	NaN	NaN	NaN	NaN	NaN	NaN	2.144	0.862	0.146	NaN	NaN	NaN	NaN	NaN	NaN	NaN	NaN	NaN	NaN	NaN	NaN	2.108	0.275	0.123	2.099	0.074	0.207
1318	6.59	NaN	NaN	NaN	1.872	0.874	0.387	1.85	0.863	0.32	1.846	0.682	0.412	NaN	NaN	NaN	NaN	NaN	NaN	1.873	0.273	0.367	NaN	NaN	NaN	NaN	NaN	NaN	2.145	0.862	0.146	NaN	NaN	NaN	NaN	NaN	NaN	NaN	NaN	NaN	NaN	NaN	NaN	2.108	0.275	0.122	2.099	0.074	0.207
1319	6.595	NaN	NaN	NaN	1.873	0.874	0.387	1.85	0.863	0.32	1.846	0.682	0.411	NaN	NaN	NaN	NaN	NaN	NaN	1.873	0.272	0.368	NaN	NaN	NaN	NaN	NaN	NaN	2.146	0.862	0.147	NaN	NaN	NaN	NaN	NaN	NaN	NaN	NaN	NaN	NaN	NaN	NaN	2.107	0.275	0.122	2.099	0.074	0.207
1320	6.6	NaN	NaN	NaN	1.873	0.875	0.387	1.851	0.864	0.32	1.845	0.683	0.409	NaN	NaN	NaN	NaN	NaN	NaN	1.872	0.272	0.369	NaN	NaN	NaN	NaN	NaN	NaN	2.147	0.862	0.147	NaN	NaN	NaN	NaN	NaN	NaN	NaN	NaN	NaN	NaN	NaN	NaN	2.107	0.275	0.123	2.099	0.074	0.207
1321	6.605	NaN	NaN	NaN	1.872	0.875	0.387	1.851	0.864	0.32	1.845	0.683	0.409	NaN	NaN	NaN	NaN	NaN	NaN	1.871	0.273	0.37	NaN	NaN	NaN	NaN	NaN	NaN	2.147	0.862	0.148	NaN	NaN	NaN	NaN	NaN	NaN	NaN	NaN	NaN	NaN	NaN	NaN	2.107	0.275	0.122	2.099	0.074	0.207
1322	6.61	NaN	NaN	NaN	1.872	0.875	0.387	NaN	NaN	NaN	1.844	0.683	0.408	NaN	NaN	NaN	NaN	NaN	NaN	1.869	0.274	0.371	NaN	NaN	NaN	NaN	NaN	NaN	2.148	0.862	0.148	NaN	NaN	NaN	NaN	NaN	NaN	NaN	NaN	NaN	NaN	NaN	NaN	2.107	0.275	0.122	2.099	0.074	0.207
1323	6.615	NaN	NaN	NaN	1.872	0.875	0.386	NaN	NaN	NaN	1.844	0.683	0.408	NaN	NaN	NaN	NaN	NaN	NaN	1.868	0.274	0.371	NaN	NaN	NaN	NaN	NaN	NaN	2.148	0.862	0.149	NaN	NaN	NaN	NaN	NaN	NaN	NaN	NaN	NaN	NaN	NaN	NaN	2.107	0.275	0.122	2.099	0.074	0.207
1324	6.62	NaN	NaN	NaN	1.872	0.875	0.386	NaN	NaN	NaN	1.844	0.684	0.408	NaN	NaN	NaN	NaN	NaN	NaN	1.867	0.274	0.372	NaN	NaN	NaN	NaN	NaN	NaN	2.149	0.861	0.15	NaN	NaN	NaN	NaN	NaN	NaN	NaN	NaN	NaN	NaN	NaN	NaN	2.107	0.275	0.122	2.099	0.074	0.208
1325	6.625	NaN	NaN	NaN	1.872	0.875	0.386	NaN	NaN	NaN	1.844	0.684	0.408	NaN	NaN	NaN	NaN	NaN	NaN	1.867	0.274	0.372	NaN	NaN	NaN	NaN	NaN	NaN	2.149	0.861	0.15	NaN	NaN	NaN	NaN	NaN	NaN	NaN	NaN	NaN	NaN	NaN	NaN	2.107	0.275	0.123	2.095	0.077	0.208
1326	6.63	NaN	NaN	NaN	1.872	0.876	0.386	NaN	NaN	NaN	1.844	0.684	0.408	NaN	NaN	NaN	NaN	NaN	NaN	1.867	0.274	0.372	NaN	NaN	NaN	NaN	NaN	NaN	2.15	0.861	0.151	NaN	NaN	NaN	NaN	NaN	NaN	NaN	NaN	NaN	NaN	NaN	NaN	2.107	0.276	0.123	2.09	0.08	0.208
1327	6.635	NaN	NaN	NaN	1.873	0.876	0.386	NaN	NaN	NaN	1.844	0.685	0.408	NaN	NaN	NaN	NaN	NaN	NaN	1.867	0.274	0.372	NaN	NaN	NaN	NaN	NaN	NaN	2.15	0.861	0.151	NaN	NaN	NaN	NaN	NaN	NaN	NaN	NaN	NaN	NaN	NaN	NaN	2.107	0.276	0.123	2.093	0.078	0.208
1328	6.64	NaN	NaN	NaN	1.873	0.876	0.385	1.948	0.973	0.188	1.843	0.685	0.408	NaN	NaN	NaN	NaN	NaN	NaN	1.867	0.274	0.372	NaN	NaN	NaN	NaN	NaN	NaN	2.15	0.861	0.151	NaN	NaN	NaN	NaN	NaN	NaN	NaN	NaN	NaN	NaN	NaN	NaN	2.107	0.276	0.123	2.09	0.081	0.209
1329	6.645	NaN	NaN	NaN	1.873	0.877	0.385	1.948	0.973	0.188	1.843	0.685	0.408	NaN	NaN	NaN	NaN	NaN	NaN	1.868	0.274	0.372	NaN	NaN	NaN	NaN	NaN	NaN	2.151	0.862	0.152	NaN	NaN	NaN	NaN	NaN	NaN	NaN	NaN	NaN	NaN	NaN	NaN	2.107	0.276	0.123	2.098	0.076	0.208
1330	6.65	NaN	NaN	NaN	1.873	0.877	0.385	1.949	0.973	0.188	1.843	0.685	0.408	NaN	NaN	NaN	NaN	NaN	NaN	1.868	0.274	0.371	NaN	NaN	NaN	NaN	NaN	NaN	2.151	0.861	0.152	NaN	NaN	NaN	NaN	NaN	NaN	NaN	NaN	NaN	NaN	NaN	NaN	2.107	0.276	0.123	2.1	0.074	0.208
1331	6.655	NaN	NaN	NaN	1.872	0.878	0.384	1.949	0.974	0.189	1.843	0.685	0.407	NaN	NaN	NaN	NaN	NaN	NaN	1.868	0.274	0.371	NaN	NaN	NaN	NaN	NaN	NaN	2.152	0.861	0.153	NaN	NaN	NaN	NaN	NaN	NaN	NaN	NaN	NaN	NaN	NaN	NaN	2.107	0.277	0.123	2.1	0.074	0.208
1332	6.66	NaN	NaN	NaN	1.872	0.878	0.384	1.949	0.974	0.189	1.842	0.684	0.407	NaN	NaN	NaN	NaN	NaN	NaN	1.868	0.274	0.37	NaN	NaN	NaN	NaN	NaN	NaN	2.152	0.862	0.153	NaN	NaN	NaN	NaN	NaN	NaN	NaN	NaN	NaN	NaN	NaN	NaN	2.107	0.277	0.124	2.101	0.074	0.208
1333	6.665	NaN	NaN	NaN	1.872	0.878	0.383	1.95	0.974	0.189	1.842	0.685	0.407	NaN	NaN	NaN	NaN	NaN	NaN	1.868	0.274	0.37	NaN	NaN	NaN	NaN	NaN	NaN	2.152	0.862	0.154	NaN	NaN	NaN	NaN	NaN	NaN	NaN	NaN	NaN	NaN	NaN	NaN	2.107	0.277	0.124	2.101	0.074	0.209
1334	6.67	NaN	NaN	NaN	1.871	0.879	0.383	1.95	0.974	0.189	1.842	0.685	0.406	NaN	NaN	NaN	NaN	NaN	NaN	1.869	0.274	0.369	NaN	NaN	NaN	NaN	NaN	NaN	2.153	0.862	0.155	NaN	NaN	NaN	NaN	NaN	NaN	NaN	NaN	NaN	NaN	NaN	NaN	2.108	0.277	0.124	2.101	0.076	0.211
1335	6.675	NaN	NaN	NaN	1.871	0.879	0.383	1.951	0.974	0.19	1.843	0.685	0.406	NaN	NaN	NaN	NaN	NaN	NaN	1.87	0.273	0.368	NaN	NaN	NaN	NaN	NaN	NaN	2.153	0.862	0.155	NaN	NaN	NaN	NaN	NaN	NaN	NaN	NaN	NaN	NaN	NaN	NaN	2.108	0.278	0.124	2.101	0.076	0.211
1336	6.68	NaN	NaN	NaN	1.871	0.879	0.383	1.951	0.974	0.19	1.843	0.685	0.406	NaN	NaN	NaN	NaN	NaN	NaN	1.87	0.273	0.368	NaN	NaN	NaN	NaN	NaN	NaN	2.153	0.862	0.156	NaN	NaN	NaN	NaN	NaN	NaN	NaN	NaN	NaN	NaN	NaN	NaN	2.108	0.278	0.124	2.1	0.076	0.211
1337	6.685	NaN	NaN	NaN	1.871	0.879	0.383	1.951	0.974	0.19	1.844	0.685	0.406	NaN	NaN	NaN	NaN	NaN	NaN	1.869	0.273	0.369	NaN	NaN	NaN	NaN	NaN	NaN	2.153	0.862	0.156	NaN	NaN	NaN	NaN	NaN	NaN	NaN	NaN	NaN	NaN	NaN	NaN	2.108	0.278	0.124	2.1	0.077	0.212
1338	6.69	NaN	NaN	NaN	1.871	0.878	0.383	1.952	0.974	0.19	1.844	0.685	0.406	NaN	NaN	NaN	NaN	NaN	NaN	1.87	0.273	0.368	NaN	NaN	NaN	NaN	NaN	NaN	NaN	NaN	NaN	NaN	NaN	NaN	NaN	NaN	NaN	NaN	NaN	NaN	NaN	NaN	NaN	2.109	0.278	0.124	2.1	0.077	0.212
1339	6.695	NaN	NaN	NaN	1.871	0.878	0.383	1.952	0.974	0.19	1.845	0.685	0.406	NaN	NaN	NaN	NaN	NaN	NaN	1.87	0.273	0.368	NaN	NaN	NaN	NaN	NaN	NaN	NaN	NaN	NaN	NaN	NaN	NaN	NaN	NaN	NaN	NaN	NaN	NaN	NaN	NaN	NaN	2.109	0.278	0.125	2.1	0.077	0.213
1340	6.7	NaN	NaN	NaN	1.87	0.878	0.383	1.953	0.974	0.19	1.845	0.685	0.406	NaN	NaN	NaN	NaN	NaN	NaN	1.87	0.273	0.369	NaN	NaN	NaN	NaN	NaN	NaN	NaN	NaN	NaN	NaN	NaN	NaN	NaN	NaN	NaN	NaN	NaN	NaN	NaN	NaN	NaN	2.109	0.278	0.125	2.1	0.077	0.213
1341	6.705	NaN	NaN	NaN	1.87	0.879	0.383	1.953	0.974	0.19	1.845	0.684	0.406	NaN	NaN	NaN	NaN	NaN	NaN	1.87	0.272	0.369	NaN	NaN	NaN	NaN	NaN	NaN	NaN	NaN	NaN	NaN	NaN	NaN	NaN	NaN	NaN	NaN	NaN	NaN	NaN	NaN	NaN	2.11	0.278	0.125	2.1	0.078	0.213
1342	6.71	NaN	NaN	NaN	NaN	NaN	NaN	1.954	0.974	0.19	1.845	0.684	0.406	NaN	NaN	NaN	NaN	NaN	NaN	1.87	0.272	0.37	NaN	NaN	NaN	NaN	NaN	NaN	NaN	NaN	NaN	NaN	NaN	NaN	NaN	NaN	NaN	NaN	NaN	NaN	NaN	NaN	NaN	2.111	0.278	0.126	2.1	0.078	0.213
1343	6.715	NaN	NaN	NaN	NaN	NaN	NaN	1.954	0.974	0.19	1.844	0.684	0.405	NaN	NaN	NaN	NaN	NaN	NaN	1.869	0.272	0.371	NaN	NaN	NaN	NaN	NaN	NaN	NaN	NaN	NaN	NaN	NaN	NaN	NaN	NaN	NaN	NaN	NaN	NaN	NaN	NaN	NaN	2.112	0.279	0.127	2.099	0.078	0.213
1344	6.72	NaN	NaN	NaN	NaN	NaN	NaN	1.955	0.974	0.19	1.843	0.683	0.404	NaN	NaN	NaN	NaN	NaN	NaN	1.869	0.271	0.371	NaN	NaN	NaN	NaN	NaN	NaN	NaN	NaN	NaN	NaN	NaN	NaN	NaN	NaN	NaN	NaN	NaN	NaN	NaN	NaN	NaN	2.113	0.279	0.128	2.098	0.079	0.213
1345	6.725	NaN	NaN	NaN	NaN	NaN	NaN	NaN	NaN	NaN	1.843	0.683	0.403	NaN	NaN	NaN	NaN	NaN	NaN	1.869	0.271	0.371	NaN	NaN	NaN	NaN	NaN	NaN	NaN	NaN	NaN	NaN	NaN	NaN	NaN	NaN	NaN	NaN	NaN	NaN	NaN	NaN	NaN	2.114	0.279	0.128	2.098	0.079	0.213
1346	6.73	NaN	NaN	NaN	NaN	NaN	NaN	NaN	NaN	NaN	1.844	0.683	0.405	NaN	NaN	NaN	NaN	NaN	NaN	1.869	0.271	0.371	NaN	NaN	NaN	NaN	NaN	NaN	NaN	NaN	NaN	NaN	NaN	NaN	NaN	NaN	NaN	NaN	NaN	NaN	NaN	NaN	NaN	2.115	0.278	0.129	2.098	0.079	0.213
1347	6.735	NaN	NaN	NaN	NaN	NaN	NaN	NaN	NaN	NaN	1.845	0.683	0.405	NaN	NaN	NaN	NaN	NaN	NaN	1.868	0.271	0.371	NaN	NaN	NaN	NaN	NaN	NaN	NaN	NaN	NaN	NaN	NaN	NaN	NaN	NaN	NaN	NaN	NaN	NaN	NaN	NaN	NaN	2.116	0.278	0.129	2.098	0.08	0.213
1348	6.74	NaN	NaN	NaN	NaN	NaN	NaN	NaN	NaN	NaN	1.845	0.683	0.405	NaN	NaN	NaN	NaN	NaN	NaN	1.868	0.27	0.371	NaN	NaN	NaN	NaN	NaN	NaN	NaN	NaN	NaN	NaN	NaN	NaN	NaN	NaN	NaN	NaN	NaN	NaN	NaN	NaN	NaN	2.117	0.279	0.13	2.098	0.08	0.213
1349	6.745	NaN	NaN	NaN	NaN	NaN	NaN	NaN	NaN	NaN	1.845	0.683	0.405	NaN	NaN	NaN	NaN	NaN	NaN	1.868	0.27	0.371	NaN	NaN	NaN	NaN	NaN	NaN	NaN	NaN	NaN	NaN	NaN	NaN	NaN	NaN	NaN	NaN	NaN	NaN	NaN	NaN	NaN	2.119	0.28	0.131	2.098	0.08	0.213
1350	6.75	NaN	NaN	NaN	NaN	NaN	NaN	NaN	NaN	NaN	1.845	0.683	0.405	NaN	NaN	NaN	NaN	NaN	NaN	1.868	0.27	0.37	NaN	NaN	NaN	NaN	NaN	NaN	NaN	NaN	NaN	NaN	NaN	NaN	NaN	NaN	NaN	NaN	NaN	NaN	NaN	NaN	NaN	2.12	0.28	0.132	2.098	0.08	0.213
1351	6.755	NaN	NaN	NaN	NaN	NaN	NaN	NaN	NaN	NaN	1.844	0.683	0.404	NaN	NaN	NaN	NaN	NaN	NaN	1.868	0.27	0.369	NaN	NaN	NaN	NaN	NaN	NaN	NaN	NaN	NaN	NaN	NaN	NaN	NaN	NaN	NaN	NaN	NaN	NaN	NaN	NaN	NaN	2.122	0.279	0.132	2.098	0.08	0.214
1352	6.76	NaN	NaN	NaN	NaN	NaN	NaN	NaN	NaN	NaN	1.842	0.682	0.402	NaN	NaN	NaN	NaN	NaN	NaN	1.868	0.27	0.369	NaN	NaN	NaN	NaN	NaN	NaN	NaN	NaN	NaN	NaN	NaN	NaN	NaN	NaN	NaN	NaN	NaN	NaN	NaN	NaN	NaN	2.123	0.28	0.133	2.098	0.081	0.213
1353	6.765	NaN	NaN	NaN	NaN	NaN	NaN	NaN	NaN	NaN	1.842	0.682	0.401	NaN	NaN	NaN	NaN	NaN	NaN	1.868	0.27	0.368	NaN	NaN	NaN	NaN	NaN	NaN	2.185	0.939	0.253	NaN	NaN	NaN	NaN	NaN	NaN	NaN	NaN	NaN	NaN	NaN	NaN	2.124	0.28	0.135	2.098	0.081	0.213
1354	6.77	NaN	NaN	NaN	NaN	NaN	NaN	NaN	NaN	NaN	1.842	0.683	0.401	NaN	NaN	NaN	NaN	NaN	NaN	1.868	0.271	0.368	NaN	NaN	NaN	NaN	NaN	NaN	2.185	0.94	0.254	NaN	NaN	NaN	NaN	NaN	NaN	NaN	NaN	NaN	NaN	NaN	NaN	2.125	0.281	0.136	2.098	0.081	0.213
1355	6.775	NaN	NaN	NaN	NaN	NaN	NaN	NaN	NaN	NaN	1.842	0.683	0.401	NaN	NaN	NaN	NaN	NaN	NaN	1.868	0.271	0.368	NaN	NaN	NaN	NaN	NaN	NaN	2.185	0.94	0.254	NaN	NaN	NaN	NaN	NaN	NaN	NaN	NaN	NaN	NaN	NaN	NaN	2.127	0.281	0.136	2.098	0.082	0.213
1356	6.78	NaN	NaN	NaN	NaN	NaN	NaN	NaN	NaN	NaN	1.842	0.683	0.401	NaN	NaN	NaN	NaN	NaN	NaN	1.868	0.271	0.368	NaN	NaN	NaN	NaN	NaN	NaN	NaN	NaN	NaN	NaN	NaN	NaN	NaN	NaN	NaN	NaN	NaN	NaN	NaN	NaN	NaN	2.129	0.281	0.136	2.097	0.082	0.213
1357	6.785	NaN	NaN	NaN	NaN	NaN	NaN	NaN	NaN	NaN	1.843	0.683	0.401	NaN	NaN	NaN	NaN	NaN	NaN	1.868	0.27	0.367	NaN	NaN	NaN	NaN	NaN	NaN	NaN	NaN	NaN	NaN	NaN	NaN	NaN	NaN	NaN	NaN	NaN	NaN	NaN	NaN	NaN	2.13	0.282	0.137	2.097	0.083	0.213
1358	6.79	NaN	NaN	NaN	NaN	NaN	NaN	NaN	NaN	NaN	1.843	0.683	0.401	NaN	NaN	NaN	NaN	NaN	NaN	1.868	0.27	0.367	NaN	NaN	NaN	NaN	NaN	NaN	NaN	NaN	NaN	NaN	NaN	NaN	NaN	NaN	NaN	NaN	NaN	NaN	NaN	NaN	NaN	2.132	0.282	0.138	2.096	0.085	0.213
1359	6.795	NaN	NaN	NaN	NaN	NaN	NaN	NaN	NaN	NaN	1.843	0.683	0.4	NaN	NaN	NaN	NaN	NaN	NaN	1.868	0.27	0.368	NaN	NaN	NaN	NaN	NaN	NaN	NaN	NaN	NaN	NaN	NaN	NaN	NaN	NaN	NaN	NaN	NaN	NaN	NaN	NaN	NaN	2.134	0.282	0.138	2.091	0.088	0.213
1360	6.8	NaN	NaN	NaN	NaN	NaN	NaN	NaN	NaN	NaN	1.843	0.683	0.4	NaN	NaN	NaN	NaN	NaN	NaN	1.868	0.27	0.369	NaN	NaN	NaN	NaN	NaN	NaN	NaN	NaN	NaN	NaN	NaN	NaN	NaN	NaN	NaN	NaN	NaN	NaN	NaN	NaN	NaN	2.136	0.282	0.139	2.09	0.089	0.213
1361	6.805	NaN	NaN	NaN	NaN	NaN	NaN	NaN	NaN	NaN	1.842	0.682	0.399	NaN	NaN	NaN	NaN	NaN	NaN	1.868	0.27	0.37	NaN	NaN	NaN	NaN	NaN	NaN	NaN	NaN	NaN	NaN	NaN	NaN	NaN	NaN	NaN	NaN	NaN	NaN	NaN	NaN	NaN	2.138	0.283	0.141	2.09	0.089	0.213
1362	6.81	NaN	NaN	NaN	1.863	0.874	0.38	NaN	NaN	NaN	1.84	0.681	0.396	NaN	NaN	NaN	NaN	NaN	NaN	1.868	0.27	0.37	NaN	NaN	NaN	NaN	NaN	NaN	NaN	NaN	NaN	NaN	NaN	NaN	NaN	NaN	NaN	NaN	NaN	NaN	NaN	NaN	NaN	2.14	0.284	0.142	2.094	0.088	0.213
1363	6.815	NaN	NaN	NaN	1.863	0.874	0.38	NaN	NaN	NaN	1.84	0.681	0.395	NaN	NaN	NaN	NaN	NaN	NaN	1.868	0.269	0.369	NaN	NaN	NaN	NaN	NaN	NaN	NaN	NaN	NaN	NaN	NaN	NaN	NaN	NaN	NaN	NaN	NaN	NaN	NaN	NaN	NaN	2.141	0.284	0.143	2.102	0.084	0.213
1364	6.82	NaN	NaN	NaN	NaN	NaN	NaN	NaN	NaN	NaN	1.84	0.681	0.395	NaN	NaN	NaN	NaN	NaN	NaN	1.868	0.269	0.369	NaN	NaN	NaN	NaN	NaN	NaN	NaN	NaN	NaN	NaN	NaN	NaN	NaN	NaN	NaN	NaN	NaN	NaN	NaN	NaN	NaN	2.143	0.285	0.143	2.105	0.083	0.213
1365	6.825	NaN	NaN	NaN	NaN	NaN	NaN	NaN	NaN	NaN	1.84	0.681	0.395	NaN	NaN	NaN	NaN	NaN	NaN	1.868	0.269	0.368	NaN	NaN	NaN	NaN	NaN	NaN	NaN	NaN	NaN	NaN	NaN	NaN	NaN	NaN	NaN	NaN	NaN	NaN	NaN	NaN	NaN	2.146	0.285	0.144	2.103	0.085	0.212
1366	6.83	NaN	NaN	NaN	NaN	NaN	NaN	NaN	NaN	NaN	1.84	0.681	0.395	NaN	NaN	NaN	NaN	NaN	NaN	1.868	0.268	0.368	NaN	NaN	NaN	NaN	NaN	NaN	NaN	NaN	NaN	NaN	NaN	NaN	NaN	NaN	NaN	NaN	NaN	NaN	NaN	NaN	NaN	2.148	0.285	0.145	2.097	0.091	0.211
1367	6.835	NaN	NaN	NaN	NaN	NaN	NaN	NaN	NaN	NaN	1.84	0.681	0.394	NaN	NaN	NaN	NaN	NaN	NaN	1.868	0.268	0.367	NaN	NaN	NaN	NaN	NaN	NaN	NaN	NaN	NaN	NaN	NaN	NaN	NaN	NaN	NaN	NaN	NaN	NaN	NaN	NaN	NaN	2.15	0.285	0.146	2.096	0.093	0.209
1368	6.84	NaN	NaN	NaN	NaN	NaN	NaN	NaN	NaN	NaN	1.839	0.681	0.394	NaN	NaN	NaN	NaN	NaN	NaN	1.868	0.267	0.367	NaN	NaN	NaN	NaN	NaN	NaN	NaN	NaN	NaN	NaN	NaN	NaN	NaN	NaN	NaN	NaN	NaN	NaN	NaN	NaN	NaN	2.152	0.286	0.147	2.097	0.093	0.208
1369	6.845	NaN	NaN	NaN	NaN	NaN	NaN	NaN	NaN	NaN	1.839	0.681	0.394	NaN	NaN	NaN	NaN	NaN	NaN	1.869	0.265	0.366	NaN	NaN	NaN	NaN	NaN	NaN	NaN	NaN	NaN	NaN	NaN	NaN	NaN	NaN	NaN	NaN	NaN	NaN	NaN	NaN	NaN	2.155	0.287	0.148	2.098	0.094	0.207
1370	6.85	NaN	NaN	NaN	NaN	NaN	NaN	NaN	NaN	NaN	1.838	0.68	0.393	NaN	NaN	NaN	NaN	NaN	NaN	1.869	0.265	0.366	NaN	NaN	NaN	NaN	NaN	NaN	NaN	NaN	NaN	NaN	NaN	NaN	NaN	NaN	NaN	NaN	NaN	NaN	NaN	NaN	NaN	2.159	0.288	0.148	2.1	0.094	0.206
1371	6.855	NaN	NaN	NaN	NaN	NaN	NaN	NaN	NaN	NaN	1.838	0.68	0.392	NaN	NaN	NaN	NaN	NaN	NaN	1.869	0.264	0.366	NaN	NaN	NaN	NaN	NaN	NaN	NaN	NaN	NaN	NaN	NaN	NaN	NaN	NaN	NaN	NaN	NaN	NaN	NaN	NaN	NaN	2.162	0.289	0.149	2.102	0.095	0.204
1372	6.86	NaN	NaN	NaN	NaN	NaN	NaN	NaN	NaN	NaN	1.837	0.68	0.392	NaN	NaN	NaN	NaN	NaN	NaN	NaN	NaN	NaN	NaN	NaN	NaN	NaN	NaN	NaN	NaN	NaN	NaN	NaN	NaN	NaN	NaN	NaN	NaN	NaN	NaN	NaN	NaN	NaN	NaN	2.165	0.29	0.149	2.104	0.096	0.202
1373	6.865	NaN	NaN	NaN	NaN	NaN	NaN	NaN	NaN	NaN	1.837	0.679	0.392	NaN	NaN	NaN	NaN	NaN	NaN	1.869	0.264	0.365	NaN	NaN	NaN	NaN	NaN	NaN	NaN	NaN	NaN	NaN	NaN	NaN	NaN	NaN	NaN	NaN	NaN	NaN	NaN	NaN	NaN	2.169	0.291	0.15	2.106	0.097	0.201
1374	6.87	NaN	NaN	NaN	NaN	NaN	NaN	NaN	NaN	NaN	1.838	0.679	0.393	NaN	NaN	NaN	NaN	NaN	NaN	1.868	0.265	0.365	NaN	NaN	NaN	NaN	NaN	NaN	NaN	NaN	NaN	NaN	NaN	NaN	NaN	NaN	NaN	NaN	NaN	NaN	NaN	NaN	NaN	2.182	0.289	0.151	2.109	0.097	0.199
1375	6.875	NaN	NaN	NaN	NaN	NaN	NaN	NaN	NaN	NaN	1.838	0.679	0.393	NaN	NaN	NaN	NaN	NaN	NaN	NaN	NaN	NaN	NaN	NaN	NaN	NaN	NaN	NaN	2.163	0.926	0.246	NaN	NaN	NaN	NaN	NaN	NaN	NaN	NaN	NaN	NaN	NaN	NaN	2.206	0.283	0.15	2.112	0.097	0.196
1376	6.88	NaN	NaN	NaN	NaN	NaN	NaN	NaN	NaN	NaN	1.837	0.679	0.392	NaN	NaN	NaN	NaN	NaN	NaN	NaN	NaN	NaN	NaN	NaN	NaN	NaN	NaN	NaN	2.162	0.926	0.246	NaN	NaN	NaN	NaN	NaN	NaN	NaN	NaN	NaN	NaN	NaN	NaN	2.22	0.28	0.152	2.115	0.098	0.195
1377	6.885	NaN	NaN	NaN	1.854	0.871	0.375	NaN	NaN	NaN	1.835	0.679	0.39	NaN	NaN	NaN	NaN	NaN	NaN	NaN	NaN	NaN	NaN	NaN	NaN	NaN	NaN	NaN	2.162	0.926	0.246	NaN	NaN	NaN	NaN	NaN	NaN	NaN	NaN	NaN	NaN	NaN	NaN	2.234	0.278	0.154	2.118	0.099	0.193
1378	6.89	NaN	NaN	NaN	1.854	0.871	0.375	NaN	NaN	NaN	1.835	0.679	0.389	NaN	NaN	NaN	NaN	NaN	NaN	NaN	NaN	NaN	NaN	NaN	NaN	NaN	NaN	NaN	2.161	0.926	0.246	NaN	NaN	NaN	NaN	NaN	NaN	NaN	NaN	NaN	NaN	NaN	NaN	2.238	0.279	0.156	2.12	0.1	0.191
1379	6.895	NaN	NaN	NaN	1.854	0.871	0.375	NaN	NaN	NaN	1.835	0.679	0.389	NaN	NaN	NaN	NaN	NaN	NaN	NaN	NaN	NaN	NaN	NaN	NaN	NaN	NaN	NaN	2.16	0.926	0.246	NaN	NaN	NaN	NaN	NaN	NaN	NaN	NaN	NaN	NaN	NaN	NaN	2.237	0.282	0.156	2.124	0.101	0.189
1380	6.9	NaN	NaN	NaN	1.854	0.871	0.375	NaN	NaN	NaN	1.834	0.679	0.389	NaN	NaN	NaN	NaN	NaN	NaN	NaN	NaN	NaN	NaN	NaN	NaN	NaN	NaN	NaN	2.16	0.926	0.246	NaN	NaN	NaN	NaN	NaN	NaN	NaN	NaN	NaN	NaN	NaN	NaN	2.236	0.285	0.157	2.127	0.102	0.187
1381	6.905	NaN	NaN	NaN	1.854	0.871	0.375	NaN	NaN	NaN	1.834	0.679	0.389	NaN	NaN	NaN	NaN	NaN	NaN	NaN	NaN	NaN	NaN	NaN	NaN	NaN	NaN	NaN	2.159	0.926	0.246	NaN	NaN	NaN	NaN	NaN	NaN	NaN	NaN	NaN	NaN	NaN	NaN	2.245	0.285	0.159	2.129	0.102	0.184
1382	6.91	NaN	NaN	NaN	1.854	0.871	0.375	NaN	NaN	NaN	1.834	0.679	0.389	NaN	NaN	NaN	NaN	NaN	NaN	NaN	NaN	NaN	NaN	NaN	NaN	NaN	NaN	NaN	2.159	0.926	0.247	NaN	NaN	NaN	NaN	NaN	NaN	NaN	NaN	NaN	NaN	NaN	NaN	2.257	0.283	0.162	2.134	0.105	0.185
1383	6.915	NaN	NaN	NaN	1.853	0.872	0.374	NaN	NaN	NaN	1.835	0.68	0.389	NaN	NaN	NaN	NaN	NaN	NaN	NaN	NaN	NaN	NaN	NaN	NaN	NaN	NaN	NaN	2.158	0.926	0.247	NaN	NaN	NaN	NaN	NaN	NaN	NaN	NaN	NaN	NaN	NaN	NaN	2.258	0.285	0.163	2.137	0.106	0.187
[truncated: 3 more columns]
