# Supplementary material for: Associations between lower-limb muscle activation and knee flexion in post-stroke individuals: A study on the stance-to-swing phases of gait
Source: PLoS One. 2017 Sep 8;12(9):e0183865. doi: 10.1371/journal.pone.0183865 (PMC5590852; doi:10.1371/journal.pone.0183865)
Supplement: S1 Dataset — (ZIP) [file pone.0183865.s001.zip › S1_Dataset/Patient group/4/4/emg.csv]

Frame	Time	EMG Signal 1	EMG Signal 2	EMG Signal 3	EMG Signal 4	EMG Signal 5	EMG Signal 6	EMG Signal 7	EMG Signal 8
0	0	57.6	49.962	49	57.268	36.701	33.8	39.52	40.723
1	0.001	61.543	52.371	47.578	58.103	34.844	31.496	30.849	39.768
2	0.002	62.59	45.89	43.641	53.725	30.474	38.491	35.932	43.856
3	0.003	67.501	42.505	37.579	44.89	29.397	35.622	36.763	39.62
4	0.004	54.24	39.131	43.519	40.888	31.423	32.951	34.295	37.135
5	0.005	44.668	31.71	33.208	17.741	28.809	32.228	30.68	31.951
6	0.006	27.946	42.302	34.337	1.771	28.531	31.33	29.59	30.648
7	0.007	35.236	52.323	33.358	17.74	26.717	31.997	28.515	35.755
8	0.008	10.041	45.527	32.21	13.604	23.757	30.932	24.357	21.138
9	0.009	16.995	50.559	27.988	18.199	21.591	29.888	30.082	28.023
10	0.01	17.411	52.147	29.6	22.241	22.731	28.867	29.442	24.679
11	0.011	17.674	36.932	25.812	29.216	19.248	25.935	23.028	24.263
12	0.012	22.413	26.193	21.082	25.967	17.141	18.96	22.252	18.844
13	0.013	35.109	32.124	21.805	22.93	13.893	18.014	18.409	23.132
14	0.014	27.149	22.993	17.726	20.129	12.804	21.17	8.981	18.357
15	0.015	23.302	14.672	13.875	15.023	12.127	19.127	14.868	17.675
16	0.016	41.945	9.293	17.416	12.438	11.863	23.507	12.461	18.578
17	0.017	37.209	8.401	15.192	17.61	13.559	16.504	13.568	16.234
18	0.018	22.46	13.359	18.239	16.826	11.227	18.633	9.876	14.121
19	0.019	-5.218	5.586	16.105	11.258	8.92	15.382	6.611	12.051
20	0.02	2.955	3.095	14.979	3.203	7.031	7.518	9.966	8.864
21	0.021	16.807	0.842	14.862	13.19	6.726	5.497	4.662	10.937
22	0.022	12.322	1.161	6.855	10.263	6.46	3.52	-5.445	9.575
23	0.023	13.123	2.493	6.436	7.605	1.777	2.937	-12.403	4.972
24	0.024	9.136	-0.373	9.364	18.201	4.288	-4.189	-7.905	4.091
25	0.025	13.909	-1.453	0.733	5.963	1.035	-4.498	-13.832	4.028
26	0.026	2.689	0.044	4.347	0.557	2.269	-0.697	-6.183	1.688
27	0.027	-0.532	-1.696	0.653	-4.179	-3.81	-7.69	-1.189	0.369
28	0.028	-0.389	2.818	0.312	5.603	-4.046	-7.867	13.922	3.743
29	0.029	2.538	7.188	-0.176	5.926	-2.892	-6.839	15.335	0.785
30	0.03	10.182	6.596	-4.483	3.813	-0.738	-7.127	16.598	-7.939
31	0.031	-1.859	6.061	-1.377	8.907	-6.282	-10.854	17.723	-1.514
32	0.032	-4.35	7.911	-8.082	24.121	-3.664	-10.273	22.178	2.448
33	0.033	-17.238	-1.024	-9.707	16.362	-2.554	-12.366	35.762	11.298
34	0.034	-26.181	-10.285	-8.569	-12.076	-3.533	-7.252	13.774	-1.288
35	0.035	-17.051	-5.946	-9.903	5.966	-7.384	-5.581	-6.606	-6.67
36	0.036	-11.53	-15.683	-10.038	15.363	-3.065	-6.774	-9.725	-0.195
37	0.037	-13.482	-12.968	-8.193	-0.928	-2.967	-1.343	-12.606	-4.503
38	0.038	-11.106	-21.034	-8.427	-38.463	-2.834	-5.94	-15.244	-15.93
39	0.039	-0.937	-14.914	-6.093	-54.086	-1.892	-1.589	-13.781	-12.213
40	0.04	-8.724	-11.252	-4.676	-50.115	-8.654	-0.101	-8.989	-13.869
41	0.041	-0.389	-12.576	-10.185	-29.856	-2.999	3.558	-14.028	-8.321
42	0.042	-4.38	-16.569	-13.905	-33.954	4.045	3.576	-7.22	-11.821
43	0.043	-5.798	-18.958	-13.708	-31.03	-3.009	-4.106	-24.565	-11.218
44	0.044	-9.107	-19.948	-10.559	15.684	-5.771	0.825	-22.52	-10.77
45	0.045	-15.46	-14.505	-5.43	48.88	-10.056	-2.332	-20.624	-13.376
46	0.046	-21.373	-10.763	-3.742	-42.922	-9.664	-5.067	-18.888	-15.559
47	0.047	-18.133	-12.973	-3.371	-56.304	-10.405	-7.573	-17.316	-12.479
48	0.048	-8.27	-3.141	-12.45	-20.872	-8.793	-7.149	-15.901	-9.745
49	0.049	-4.166	-1.974	-11.433	11.508	-12.385	-7.853	-3.041	-7.365
50	0.05	-16.077	-16.439	-17.547	1.538	-12.859	-6.211	-8.345	-7.08
51	0.051	-17.596	-22.269	-14.458	-7.366	-12.471	-13.195	-16.264	-13.66
52	0.052	-7.496	-13.59	-11.559	0.743	-9.765	-12.237	-14.891	-6.885
53	0.053	-16.369	-15.176	-7.312	8.079	-9.383	-9.724	-0.541	-9.392
54	0.054	-15.168	-16.567	-3.262	1.478	-6.479	-12.056	-6.314	-8.61
55	0.055	-9.921	-15.442	-11.199	-4.557	-8.414	-16.903	-4.542	-8.025
56	0.056	-6.999	-7.157	-14.306	0.794	-8.803	-16.336	-6.057	-14.024
57	0.057	-12.986	-8.152	-17.217	-4.291	-8.61	-10.93	-4.673	-11.693
58	0.058	-10.634	-7.194	-16.446	-8.724	-11.904	-11.519	-0.966	-11.1
59	0.059	-21.456	-18.618	-17.221	-12.79	-9.005	-13.469	-4.417	-14.386
60	0.06	-26.073	-20.17	-10.649	-16.414	-10.174	-12.901	-11.74	-13.795
61	0.061	-15.967	-13.012	-8.134	-19.613	-9.793	-10.4	-12.675	-14.169
62	0.062	-4.122	-6.647	-10.46	-10.252	-7.679	-11.775	-13.425	-13.771
63	0.063	-15.106	-5.511	-12.402	-18.539	-10.981	-18.383	-12.635	-13.368
64	0.064	-19.304	-4.555	-11.827	-5.798	-9.833	-13.566	-7.793	-9.673
65	0.065	-15.568	-5.542	-12.413	15.288	-7.909	-16.095	-5.852	-10.044
66	0.066	-7.188	-1.312	-12.812	23.627	-5.213	-15.337	-4.094	-14.866
67	0.067	-10.203	-3.66	-16.105	10.878	-10.058	-14.769	-8.903	-12.915
68	0.068	-1.23	-3.102	-16.498	-5.352	-5.222	-15.363	-12.146	-13.486
69	0.069	-0.011	-11.839	-12.055	1.056	-4.646	-9.952	-12.68	-14.826
70	0.07	-11.782	-8.385	-9.16	-4.739	-7.555	-8.021	-20.573	-7.464
71	0.071	-7.087	-13.643	-7.817	-13.456	-11.045	-11.318	-14.522	-10.55
72	0.072	-11.277	-8.822	-3.38	-37.259	-9.691	-9.588	-21.835	-13.444
73	0.073	-4.833	-14.821	-11.137	-68.226	-8.532	-6.114	-15.032	-10.915
74	0.074	-1.284	-7.46	-14.247	-22.351	-12.216	-7.475	-1.853	-8.587
75	0.075	-10.907	-14.23	-15.226	-28.335	-9.891	-10.386	7.845	-6.641
76	0.076	-14.545	-11.711	-10.986	-56.004	-12.804	-9.994	-4.34	-11.272
77	0.077	-22.84	-15.763	-19.901	-10.52	-11.647	-8.826	-12.261	-10.679
78	0.078	-30.179	-10.91	-13.918	7.674	-8.944	-8.629	-10.908	-14.15
79	0.079	-33.067	-20.956	-12.962	-19.995	-4.112	-5.334	-9.733	-6.782
80	0.08	-21.632	-19.575	-17.813	-14.961	-8.95	-6.49	-18.03	-9.87
81	0.081	-23.149	-23.22	-22.089	-19.405	-5.658	-11.703	-12.772	-12.765
82	0.082	-13.073	-17.185	-16.489	-23.47	-8.567	-5.107	-3.842	-11.975
83	0.083	-21.963	-20.241	-17.088	-4.675	-9.923	-7.61	-0.335	-9.63
84	0.084	-27.965	-15.378	-9.75	5.394	-4.502	-6.819	-14.244	-6.119
85	0.085	-28.942	-12.852	-0.858	-10.311	-9.335	-4.864	-8.434	-9.4
86	0.086	-33.786	-20.201	0.288	-13.04	-9.918	-6.773	-10.193	-14.823
87	0.087	-36.298	-21.17	-2.827	-10.52	-8.178	-3.843	-14.851	-9.974
88	0.088	-24.102	-21.949	-7.671	-8.211	-8.565	-8.651	-10.609	-11.902
89	0.089	-8.218	-24.282	-11.939	-10.382	-10.888	-9.202	-9.454	-12.49
90	0.09	-10.336	-17.701	-7.884	-0.736	-7.984	-12.074	-8.291	-11.137
91	0.091	-12.278	-8.025	-11.375	7.952	-9.149	-10.686	-11.384	-14.428
92	0.092	-14.021	-14.412	-13.326	-6.371	-7.218	-12.969	-10.415	-11.52
93	0.093	-6.101	-10.923	-17.41	-16.056	-10.695	-10.808	-11.172	-8.805
94	0.094	-7.475	-11.881	-19.937	-7.371	-6.247	-15.235	-16.784	-12.279
95	0.095	-11.179	-8.955	-19.561	3.692	-9.155	-14.626	-14.839	-9.365
96	0.096	-17.215	-13.172	-18.406	-3.37	-9.548	-15.959	-10.173	-11.298
97	0.097	-14.16	-13.904	-13.186	-12.302	-11.876	-11.498	-14.217	-14.779
98	0.098	-15.157	-17.342	-11.259	-20.663	-7.819	-13.228	-9.36	-13.616
99	0.099	-17.699	-19.219	-7.982	-19.694	-6.47	-9.735	-8.771	-13.22
100	0.1	-15.413	-15.092	-5.097	-4.934	-9.766	-3.34	-8.17	-12.053
101	0.101	-14.876	-7.103	-8.596	5.705	-6.869	-9.335	-13.969	-11.28
102	0.102	-7.582	-3.577	-7.254	-4.013	-8.806	-8.564	-14.74	-12.062
103	0.103	-12.465	-6.632	-7.649	-9.304	-12.294	-5.081	-14.154	-13.412
104	0.104	-8.258	-7.565	-12.876	-1.425	-9.392	-8.369	-12.194	-9.734
105	0.105	-10.633	-10.038	-12.291	8.566	-9.005	-4.31	-13.921	-8.38
106	0.106	-12.611	-7.666	-11.717	-11.05	-9.399	-5.676	-9.062	-13.797
107	0.107	-15.949	-15.56	-14.628	-48.09	-7.855	-10.131	-9.626	-11.86
108	0.108	-15.42	-22.867	-15.989	-22.969	-8.632	-6.073	-11.352	-12.439
109	0.109	-11.986	-19.928	-11.539	-54.825	-7.284	-9.562	-5.528	-10.699
110	0.11	-16.49	-19.125	-14.446	-67.216	-6.705	-8.209	-7.836	-13.216
111	0.111	-9.975	-15.045	-14.06	-33.196	-3.222	-7.056	-5.895	-9.928
112	0.112	-9.243	-15.609	-12.716	-1.321	-6.518	-5.904	0.112	-15.729
113	0.113	-10.044	-18.88	-11.571	44.482	-7.686	-11.719	5.742	-11.662
114	0.114	-16.664	-15.958	-13.528	14.01	-8.079	-14.059	-3.718	-12.242
115	0.115	-17.483	-10.154	-9.288	-13.722	-6.92	-12.126	-7.367	-11.662
116	0.116	-23.144	-10.939	-12.795	-18.792	-11.188	-11.554	-18.167	-9.922
117	0.117	-19.706	-9.014	-10.484	-14.276	-11.783	-15.633	-28.188	-6.44
118	0.118	-20.326	1.033	-7.593	-10.184	-11.414	-17.012	-24.475	-11.854
119	0.119	-17.459	-3.246	-10.31	-6.521	-10.069	-20.32	-18.45	-7.015
120	0.12	-18.842	0.392	-8.374	3.504	-10.473	-19.176	-19.381	-11.657
121	0.121	-21.208	-12.811	-8.561	0.369	-13.202	-13.192	-12.59	-7.584
122	0.122	-14.67	-21.578	-13.008	-2.374	-11.289	-12.441	-6.578	-12.421
123	0.123	-21.499	-20.083	-13.58	-15.223	-8.408	-13.226	-0.973	-9.131
124	0.124	-13.614	-15.878	-13.002	-13.004	-13.662	-12.66	2.511	-13.194
125	0.125	-1.856	-12.234	-13.394	-15.183	-4.209	-18.668	8.507	-14.545
126	0.126	-3.457	-15.757	-13.013	-17.183	-7.914	-13.077	7.747	-13.182
127	0.127	0.731	-16.771	-11.869	-15.548	-9.113	-11.159	18.589	-13.569
128	0.128	-3.03	-13.918	-15.567	-10.959	-8.18	-9.243	7.551	-10.861
129	0.129	-6.583	-16.473	-13.256	-9.639	-11.108	-6.353	-8.315	-9.705
130	0.13	-16.321	-22.128	-10.376	-16.077	-10.348	-9.85	-18.947	-13.183
131	0.131	-12.688	-22.747	-13.111	-7.789	-6.3	-13.154	-17.003	-14.546
132	0.132	-16.218	-24.722	-11.201	-19.6	-8.247	-6.594	-15.248	-15.709
133	0.133	-13.165	-15.834	-12.772	-14.956	-10.201	-9.506	-13.679	-15.322
134	0.134	-12.231	-9.476	-14.724	-7.762	-11.956	-6.997	-17.921	-9.516
135	0.135	-8.003	-1.186	-10.467	-4.063	-8.477	-11.062	-14.236	-3.895
136	0.136	-13.645	-4.299	-7.559	-19.748	-5.198	-11.64	-17.703	-11.833
137	0.137	-15.614	0.522	-15.491	-17.661	-8.109	-9.709	-14.596	-12.808
138	0.138	-24.363	-2.013	-12.009	-15.769	-7.728	-13.775	-19.44	-7.966
139	0.139	-16.056	-6.096	-11.055	-24.507	-9.67	-10.303	-20.23	-8.736
140	0.14	-10.836	-4.189	-12.043	-16.616	-10.453	-13.606	-14.623	-9.51
141	0.141	-13.736	-7.507	-9.543	-9.494	-6.004	-15.748	-14.041	-10.095
142	0.142	-11.227	-15.275	-8.796	-3.133	-12.008	-11.31	-18.682	-13.387
143	0.143	-13.552	-18.392	-15.403	12.498	-9.685	-11.909	-13.26	-13.969
144	0.144	-12.947	-27.319	-12.909	-6.727	-10.273	-12.312	-15.196	-14.358
145	0.145	-12.359	-33.349	-12.164	-45.269	-12.211	-10.015	-17.132	-8.935
146	0.146	-14.104	-28.153	-14.12	-6.569	-10.477	-3.462	-11.693	-9.514
147	0.147	-22.036	-29.154	-12.202	-1.575	-9.129	-8.327	-6.812	-7.579
148	0.148	-18.537	-29.975	-15.114	-6.075	-8.751	-7.581	3.293	-11.646
149	0.149	-11.174	-30.799	-10.28	-26.833	-9.139	-6.829	-0.924	-8.161
150	0.15	-16.004	-31.423	-14.926	7.184	-9.531	-4.921	2.797	-4.869
151	0.151	-6.334	-21.382	-14.353	20.699	-10.698	-4.36	-3.163	-6.996
152	0.152	-15.236	-11.34	-13.972	33.052	-6.443	-6.136	-4.102	-12.993
153	0.153	-18.739	-7.675	-16.3	14.231	-8.188	-7.522	-10.868	-12.207
154	0.154	-15.672	-16.016	-18.439	10.884	-8.586	-4.257	-10.124	-11.433
155	0.155	-22.469	-19.138	-14.778	-4.848	-4.139	-3.899	-14.216	-13.36
156	0.156	-16.484	-6.399	-13.439	-2.184	-8.201	-9.149	-12.317	-17.997
157	0.157	-18.802	-15.135	-15.582	-40.76	-8.587	-4.339	-11.775	-13.931
158	0.158	-19.39	-7.25	-16.763	-124.068	-8.192	-6.304	-12.381	-10.447
159	0.159	-22.683	-11.558	-12.52	-40.707	-10.122	-11.942	-12.772	-13.731
160	0.16	-13.795	-2.689	-9.049	-8.247	-11.278	-6.548	-10.451	-10.824
161	0.161	-22.727	-1.555	-1.707	1.578	-6.049	-5.996	-12.586	-16.821
162	0.162	-26.23	-2.547	-0.753	10.476	-5.463	-7.957	-18.587	-12.558
163	0.163	-21.015	-7.405	-1.729	18.637	-8.749	-7.398	-19.36	-10.234
164	0.164	-18.1	3.991	-5.994	-3.37	-10.486	-15.362	-17.033	-6.744
165	0.165	-11.123	3.383	-3.677	-9.936	-3.514	-11.905	-21.877	-8.68
166	0.166	-8.601	-1.29	-14.523	-89.319	-0.609	-6.701	-22.464	-11.571
167	0.167	-17.51	-5.573	-16.084	-56.853	-3.122	0.056	-17.068	-15.049
168	0.168	-14.014	-6.76	-17.442	-27.273	-8.738	-7.899	-9.153	-11.747
169	0.169	-21.362	-3.281	-18.603	-0.586	-3.893	-6.957	-16.523	-12.901
170	0.17	-16.516	-2.319	-20.164	-7.568	-5.811	-9.879	-3.754	-12.502
171	0.171	-14.001	0.575	-16.692	-15.697	-7.545	-7.375	4.946	-9.786
172	0.172	-6.659	-5.457	-17.676	6.358	-7.146	-18.017	12.885	-10.553
173	0.173	-7.64	-12.855	-12.859	12.927	-1.71	-13.757	8.635	-9.773
174	0.174	-10.182	-25.675	-13.656	6.904	-5.181	-20.142	15.015	-11.12
175	0.175	-12.509	-23.961	-11.348	12.3	-5.753	-11.814	-0.673	-14.416
176	0.176	-1.661	-16.045	-0.523	27.379	-1.665	-14.91	-7.074	-11.523
177	0.177	2.983	-17.416	-5.176	13.818	-4.164	-13.93	-5.164	-9.597
178	0.178	-12.896	-21.106	-9.438	1.421	-11.502	-18.171	-13.894	-9.214
179	0.179	-15.026	-24.591	-0.534	-9.809	-16.714	-15.827	-18.59	-12.707
180	0.18	-16.958	-23.632	-4.014	-19.871	-17.67	-16.388	-20.008	-5.361
181	0.181	-11.732	-20.75	-7.108	-41.745	-16.883	-14.429	-16.386	-12.73
182	0.182	-7.076	-33.929	-6.143	-39.032	-12.802	-18.478	-15.276	-13.712
183	0.183	-20.027	-20.393	-12.134	-46.594	-16.267	-20.973	-10.089	-11.221
184	0.184	-21.74	-11.676	-19.48	-25.511	-18.189	-22.309	-14.962	-16.855
185	0.185	-17.062	-22.69	-18.509	-11.368	-14.109	-21.905	-15.78	-8.947
186	0.186	-12.752	-24.016	-17.728	11.853	-15.446	-15.883	-11.753	-9.943
187	0.187	-3.79	-20.319	-18.502	8.743	-14.071	-15.088	-2.292	-14.816
188	0.188	-14.561	-16.809	-11.932	-5.363	-11.152	-9.453	6.578	-15.626
189	0.189	-10.249	-9.443	-11.158	2.195	-10.745	-8.853	-4.291	-11.598
190	0.19	-19.103	-4.582	-11.926	-0.109	-11.891	-9.41	-11.488	-6.789
191	0.191	-13.063	-2.05	-7.081	-10.71	-9.742	-7.635	-15.184	-11.465
192	0.192	-18.25	-14.227	-9.013	-8.727	-11.075	-4.126	-14.045	-9.752
193	0.193	-32.922	-8.993	-15.591	0.028	-6.797	-5.448	-10.957	-8.429
194	0.194	-17.969	-7.427	-9.593	-23.72	-6.201	-0.578	-13.886	-15.818
195	0.195	-12.129	-8.761	-15.204	-33.749	-4.818	1.385	-27.072	-10.626
196	0.196	-20.807	-9.903	-14.611	-11.871	-6.153	-1.49	-36.78	-11.63
197	0.197	-25.416	-1.555	-16.545	-9.109	-4.968	2.025	-31.561	-10.886
198	0.198	-18.225	-4.627	-17.119	-11.571	-8.621	-5.308	-23.636	-13.24
199	0.199	-17.021	-11.383	-17.498	-13.844	-4.152	-0.062	-22.297	-12.699
200	0.2	-3.821	-24.52	-10.133	-11.692	-5.877	-4.874	-15.948	-10.801
201	0.201	-9.006	-18.683	-15.35	-5.845	-7.216	1.137	-9.99	-11.411
202	0.202	8.464	-23.866	-14.368	-4.059	-7.585	-4.467	6.008	-18.412
203	0.203	6.181	-19.174	-11.847	-2.472	-2.724	-7.953	31.684	-9.549
204	0.204	-0.176	-14.861	-11.068	-1.109	-7.352	-8.539	21.57	-13.071
205	0.205	-13.682	-11.129	-10.488	-7.498	-10.244	-10.287	18.413	-12.137
206	0.206	-29.525	-14.572	-11.063	-8.69	-9.843	-8.929	15.617	-11.205
207	0.207	-18.849	-2.708	-8.147	-7.742	-12.154	-11.26	-2.259	-8.729
208	0.208	-20.753	-7.305	-12.974	-16.659	-10.012	-11.646	-23.429	-14.373
209	0.209	-8.54	-17.329	-11.028	-27.563	-8.064	-14.358	-20.8	-10.924
210	0.21	-0.587	-18.454	-12.752	-26.198	-6.893	-9.334	-18.357	-11.536
211	0.211	-7.706	-14.926	-10.214	-22.466	-6.106	-11.273	-20.73	-12.143
212	0.212	-16.572	-17.978	-13.477	-25.899	-8.027	-13.012	-18.681	-12.559
213	0.213	-34.555	-15.051	-12.296	-16.179	-9.954	-10.501	-20.682	-12.969
214	0.214	-32.007	-7.088	-14.983	-12.46	-8.396	-12.817	-19.005	-8.152
215	0.215	-25.003	-3.955	-9.164	5.562	-6.26	-13.205	-20.617	-18.236
216	0.216	-14.329	-8.754	-8.377	8.091	-8.767	-14.366	-13.531	-11.096
217	0.217	-23.968	-7.947	-14.955	-3.531	-3.917	-11.651	-18.633	-15.375
218	0.218	-15.234	-20.102	-14.176	-9.88	-10.486	-6.795	-15.018	-14.237
219	0.219	-13.67	-21.803	-6.817	-11.76	-16.483	-11.619	-16.247	-15.417
220	0.22	-6.507	-17.112	-7.776	-16.919	-7.572	-13.542	-11.104	-14.47
221	0.221	-0.117	-7	-5.256	-15.327	-11.052	-17.593	-16.01	-11.59
222	0.222	3.366	-3.284	-6.018	-13.946	-12.013	-14.091	-13.558	-14.123
223	0.223	4.336	0.244	-6.587	-12.795	-5.236	-12.725	-1.43	-13.364
224	0.224	-10.369	-11.522	-12.572	-9.294	-6.006	-13.093	0.246	-5.443
225	0.225	-16.76	-16.143	-13.335	-14.478	-11.615	-11.146	-1.382	-4.486
226	0.226	-10.957	-17.478	-15.254	-15.408	-8.131	-14.614	-0.126	-5.468
227	0.227	-5.716	-18.598	-17.157	-12.854	-8.707	-14.212	-3.906	-11.479
228	0.228	-20.027	-22.044	-21.196	-12.057	-5.803	-15.353	4.321	-5.871
229	0.229	-25.832	-14.673	-18.671	-15.552	-7.163	-10.302	-3.126	-7.814
230	0.23	-27.573	-5.762	-13.233	-12.284	-6.781	-16.283	-17.929	-7.243
231	0.231	-29.118	-6.913	-11.277	-11.737	-7.95	-8.901	-15.899	-8.988
232	0.232	-30.469	-12.116	-17.262	-3.835	-10.663	-9.841	-21.799	-3.186
233	0.233	-34.137	-18.864	-16.473	-2.692	-7.953	-9.041	-20.152	-7.255
234	0.234	-30.668	-19.602	-11.631	-18.77	-10.085	-6.692	-12.308	-0.676
235	0.235	-38.03	-21.893	-11.05	-2.504	-9.311	-14.594	-13.77	-1.457
236	0.236	-40.924	-17.041	-4.469	-4.602	-9.116	-11.454	-25.693	-5.512
237	0.237	-38.415	-18.951	-3.69	-29.705	-8.527	-10.437	-11.499	-7.445
238	0.238	-26.229	-10.022	-9.3	-12.643	-11.039	-9.615	-13.571	-6.86
239	0.239	-10.382	-21.798	-14.128	-21.935	-8.904	-10.346	-8.48	-15.759
240	0.24	0.241	-13.842	-14.694	-30.276	-13.351	-18.228	-16.552	-14.591
241	0.241	-1.728	-15.171	-9.257	-22.755	-10.058	-10.822	-12.403	-18.061
242	0.242	-0.021	-13.987	-8.658	-15.804	-12.949	-11.742	-24.309	-17.082
243	0.243	-14.382	-19.981	-10.583	-13.711	-5.974	-10.918	-3.688	-14.171
244	0.244	-0.888	-23.064	-11.162	-11.783	-16.803	-6.809	-6.476	-14.928
245	0.245	0.798	-18.217	-18.125	-13.57	-9.635	-6.183	-4.046	-9.309
246	0.246	-7.167	-13.95	-9.216	-15.147	-10.79	-5.566	-20.402	-15.891
247	0.247	-8.571	-8.345	-12.696	-13.753	-9.628	-3.791	-14.111	-13.371
248	0.248	-15.009	-0.415	-13.66	-12.568	-4.398	-4.148	-4.512	-11.039
249	0.249	-6.737	-3.524	-12.69	-4.258	-5.365	-9.548	4.139	-10.451
250	0.25	-12.023	-8.381	-13.474	3.075	-6.137	1.312	2.528	-16.441
251	0.251	-14.969	-9.182	-15.794	2.088	-8.459	-0.216	9.625	-14.106
252	0.252	-12.499	-6.874	-7.855	2.815	-10.395	4.069	0.67	-13.509
253	0.253	-6.92	-13.478	-8.818	3.55	-7.112	0.418	-17.371	-12.919
254	0.254	-14.895	-19.49	-5.911	1.613	-4.209	-0.72	-9.854	-15.802
255	0.255	-7.59	-8.861	-8.421	7.607	-5.572	-10.37	6.36	-13.267
256	0.256	-8.614	-16.031	-14.02	-4.611	-7.908	-6.672	-8.594	-11.893
257	0.257	-11.197	-14.885	-13.433	-30.892	-10.041	-12.642	-6.712	-14.001
258	0.258	-3.898	-4.054	-12.847	-27.152	-9.67	-11.654	-5.031	-8.761
259	0.259	-6.861	-8.316	-14.586	-10.088	-9.29	-10.663	-13.054	-12.226
260	0.26	-20.068	-12.009	-15.943	-19.363	-11.426	-11.42	-29	-14.142
261	0.261	-22.05	-15.503	-14.592	-11.023	-9.495	-15.464	-5.657	-13.54
262	0.262	-6.242	-3.694	-11.688	-3.454	-5.245	-10.601	-21.383	-13.902
263	0.263	-16.963	-14.727	-16.145	-5.758	-10.671	-19.291	-18.71	-12.524
264	0.264	-18.983	-16.077	-13.244	-12.111	-8.749	-15.784	-16.249	-10.366
265	0.265	-10.344	-22.448	-11.898	-10.133	-6.818	-12.669	-9.322	-11.497
266	0.266	-18.34	-21.269	-11.509	-36.399	-9.725	-11.679	-11.488	-11.866
267	0.267	-17.023	-28.61	-14.413	-32.66	-11.088	-17.662	-13.461	-12.031
268	0.268	-8.165	-29.557	-13.263	-15.589	-9.743	-18.421	-4.777	-11.23
269	0.269	-7.033	-28.772	-14.433	-6.279	-10.917	-14.919	-0.147	-9.842
270	0.27	-8.03	-27.986	-10.172	2.055	-8.998	-15.481	-7.321	-6.138
271	0.271	-7.072	-17.129	-13.085	4.588	-12.486	-16.052	-8.481	-9.598
272	0.272	-9.591	-25.04	-11.733	39.643	-9.596	-14.686	-9.638	-10.921
273	0.273	-16.945	-23.658	-10.388	4.46	-7.671	-14.282	-16.988	-11.29
274	0.274	-15.975	-14.73	-9.235	-27.434	-9.611	-10.204	-6.136	-13.2
275	0.275	-21.993	-6.391	-11.959	-23.319	-8.84	-4.388	-7.468	-11.236
276	0.276	-30.917	-16.053	-17.779	-19.587	-9.63	-6.7	-11.124	-9.66
277	0.277	-24.938	-12.368	-17.019	-22.83	-9.443	-8.635	-17.102	-13.51
278	0.278	-30.193	3.305	-7.55	-7.097	-9.261	-9.211	-22.306	-10.01
279	0.279	-29.251	5.43	-11.24	-9.754	-11.783	-5.153	-19.384	-9.602
280	0.28	-30.059	3.489	-17.248	-7.187	-6.954	-12.12	-13.379	-9.971
281	0.281	-24.47	-5.217	-14.149	-18.754	-7.541	-9.218	-11.064	-13.632
282	0.282	-25.071	-16.246	-15.117	-20.838	-6.962	-8.44	-7.574	-11.29
283	0.283	-15.022	-11.984	-9.121	-18.845	-6.386	-9.212	-6.986	-11.664
284	0.284	-19.289	-3.073	-11.454	-17.042	-7.745	-12.702	1.929	-8.947
285	0.285	-28.203	0.423	-9.52	-21.641	-5.426	-17.353	8.334	-14.735
286	0.286	-10.215	-11.363	-11.452	-25.842	-11.234	-14.468	14.358	-9.11
287	0.287	-7.708	-9.789	-8.541	-11.471	-5.623	-11.001	21.724	-13.943
288	0.288	-5.365	-11.124	-9.882	2.111	-6.199	-3.657	14.983	-10.654
289	0.289	-7.464	-2.196	-13.165	14.369	-4.263	-13.347	1.843	-8.916
290	0.29	-5.476	-8.187	-17.23	9.774	-6	-12.199	-27.169	-11.439
291	0.291	-3.66	-9.136	-12.398	-11.863	-11.803	-8.734	-31.208	-12.799
292	0.292	-5.127	-8.148	-9.112	3.87	-9.475	-9.715	-34.861	-7.962
293	0.293	-6.393	-14.127	-7.37	-15.824	-7.537	-8.766	-31.555	-13.963
294	0.294	5.488	-11.8	-6.982	-3.011	-8.11	-8.013	-22.222	-9.894
295	0.295	-15.142	-16.632	-13.374	-19.224	-7.532	-3.973	-13.861	0.942
296	0.296	-6.732	-6.556	-9.12	-51.115	-6.176	-7.481	-16.338	-6.981
297	0.297	-9.168	-7.884	-11.439	-28.246	-10.62	-5.573	-18.625	-11.237
298	0.298	-6.765	-9.023	-10.858	0.828	-10.037	-6.188	-20.716	-10.068
299	0.299	-0.3	-12.482	-0.789	4.547	-9.651	-7.578	-10.998	-11.216
300	0.3	-9.881	-15.569	-7.952	1.298	-10.038	-12.069	-2.259	-12.169
301	0.301	-15.024	-20.412	-14.344	23.204	-11.203	-15.007	-6.892	-15.065
302	0.302	-16.502	-14.417	-13.19	9.102	-6.757	-18.53	-5.531	-12.541
303	0.303	-17.798	-18.476	-12.212	-24.354	-10.829	-17.211	-4.374	-13.303
304	0.304	-18.9	-13.644	-13.177	-19.883	-7.348	-18.41	-10.382	-13.867
305	0.305	-22.327	-16.954	-19.163	-7.471	-6.961	-14	-9.415	-13.273
306	0.306	-21.295	-15.219	-13.54	-56.592	-13.541	-18.113	-14.243	-12.681
307	0.307	-18.335	-14.845	-11.6	-63.157	-4.639	-11.187	-20.245	-6.863
308	0.308	-14.018	-22.213	-13.532	-32.766	-10.644	-12.2	-8.061	-14.202
309	0.309	-14.737	-19.125	-9.454	-16.307	-9.686	-7.983	-9.814	-11.28
310	0.31	-11.201	-22.04	-9.829	-11.243	-10.659	-7.249	-5.185	-13.782
311	0.311	-6.513	-28.053	-13.109	-6.763	-8.156	-12.133	-21.092	-16.1
312	0.312	-2.41	-22.454	-10.195	-2.671	-10.489	-7.539	-23.24	-14.15
313	0.313	-8.158	-21.886	-13.853	-6.319	-7.025	-10.486	-1.987	-17.435
314	0.314	-13.733	-23.84	-9.386	-9.587	-13.059	-7.051	-10.339	-13.351
315	0.315	-11.773	-22.12	-14.789	-6.471	-10.772	-11.544	-7.836	-10.823
316	0.316	-20.454	-20.796	-12.835	-14.776	-8.863	-6.161	-0.871	-13.129
317	0.317	-19.265	-24.119	-9.528	-7.234	-5.603	-4.26	-11.512	-14.276
318	0.318	-22.346	-22.028	-11.264	4.373	-8.524	-6.234	-13.456	-16.195
319	0.319	-17.487	-18.389	-16.093	6.517	-8.932	-10.333	-11.719	-11.148
320	0.32	-27.153	-17.077	-7.384	-3.134	-11.273	-5.524	-16.37	-7.848
321	0.321	-25.982	-13.055	-13.37	-8.341	-6.453	-10.202	-17.742	-11.893
322	0.322	-24.816	-13.464	-10.271	-16.254	-8.409	-11.968	-11.371	-3.947
323	0.323	-25.781	-11.173	-13.163	-11.963	-9.001	-8.504	-10.245	-9.935
324	0.324	-16.871	-13.322	-12.366	-18.354	-10.367	-7.167	-15.529	-8.966
325	0.325	-15.707	-12.923	-13.138	-21.876	-4.959	-6.789	-14.619	-9.925
326	0.326	-10.485	-7.117	-13.732	-12.227	-9.808	-4.084	-13.912	-7.405
327	0.327	0.348	0.212	-13.166	-15.929	-6.531	-8.354	-14.735	-9.719
328	0.328	-12.621	-0.772	-14.898	-9.956	-9.447	-2.559	-6.835	-11.65
329	0.329	-7.387	3.475	-14.5	-10.937	-8.104	-6.634	-3.774	-11.061
330	0.33	-12.027	-0.611	-16.813	-2.051	-10.444	-11.476	-2.829	-11.642
331	0.331	-10.66	-5.476	-12.746	-3.223	-15.294	-10.906	-10.786	-15.12
332	0.332	-11.808	-12.867	-13.129	-10.607	-12.016	-12.657	-11.779	-7.762
333	0.333	-12.967	-19.698	-5.774	-13.541	-10.286	-6.859	-10.831	-8.725
334	0.334	-3.273	-20.52	-10.987	-12.803	-10.685	-9.194	-8.341	-13.561
335	0.335	-6.942	-22.899	-13.883	-8.776	-11.08	-7.278	-12.425	-12.782
336	0.336	-5.791	-21.018	-13.098	-8.227	-10.702	-7.878	-7.598	-10.457
337	0.337	-21.841	-15.084	-18.703	-12.89	-13.421	-14.481	-12.234	-8.522
338	0.338	-14.866	-12.837	-16.76	-21.8	-10.724	-11.98	-3.336	-7.944
339	0.339	-21.238	-8.071	-12.111	-12.897	-11.507	-14.316	0.319	-10.843
340	0.34	-30.916	-10.086	-8.042	-6.889	-11.323	-14.913	-12.871	-11.226
341	0.341	-36.143	-13.069	-6.69	-14.244	-9.98	-14.347	-7.698	-14.518
342	0.342	-37.709	-12.757	-9.976	0.442	-8.451	-10.3	-9.288	-11.617
343	0.343	-33.483	-5.481	-12.87	2.557	-6.919	-9.939	-16.489	-13.555
344	0.344	-21.705	-8.656	-8.413	-3.28	-6.738	-6.674	-15.355	-7.751
345	0.345	-29.66	-11.627	-13.824	-5.044	-3.843	-9.599	-14.217	-15.106
346	0.346	-25.45	-19.642	-11.89	-3.536	-9.853	-9.232	-21.583	-10.262
347	0.347	-24.318	-12.357	-12.472	-13.656	-5.601	-5	-16.747	-12.783
348	0.348	-23.19	-13.403	-15.373	-12.524	-0.001	-8.513	-12.478	-15.112
349	0.349	-28.439	-7.465	-7.436	-9.044	-4.849	-10.87	-0.285	-14.537
350	0.35	-17.626	-3.446	-6.271	-5.954	-4.275	-9.745	4.953	-11.252
351	0.351	-7.609	-10.073	-7.244	-5	-7.184	-10.178	6.521	-10.684
352	0.352	1.253	-18.058	-16.154	-9.263	-5.84	-13.705	-0.615	-12.048
353	0.353	2.378	-14.997	-10.161	-11.617	-9.143	-16.652	-12.392	-14.38
354	0.354	-5.02	-8.254	-17.521	-22.516	-10.121	-15.926	-13.903	-13.226
355	0.355	-7.974	-14.274	-16.563	-27.209	-12.252	-15.58	-12.491	-8.785
356	0.356	-5.511	-15.068	-14.053	-20.068	-12.64	-17.553	-16.128	-8.211
357	0.357	-11.17	-14.501	-11.734	-29.001	-9.932	-16.813	-10.092	-13.054
358	0.358	-4.638	-13.937	-18.321	-20.707	-6.441	-16.645	-9.085	-12.48
359	0.359	-8.939	-15.702	-15.814	-23.785	-9.733	-13.574	-11.942	-10.747
360	0.36	-11.887	-19.404	-13.497	-24.736	-4.89	-8.368	-3.943	-4.949
361	0.361	-9.606	-20.783	-11.569	-15.055	-6.825	-6.457	-2.925	-13.862
362	0.362	-14.478	-14.418	-14.866	-11.396	2.083	-7.062	-3.858	-5.555
363	0.363	-7.155	-18.688	-14.291	-10.248	5.767	-8.82	-6.333	-17.37
364	0.364	-0.427	-16.377	-10.819	-13.345	4.616	-9.229	-18.445	-9.452
365	0.365	-1.256	-12.899	-11.788	-10.046	-5.053	-10.605	-20.114	-13.72
366	0.366	-10.214	-9.612	-10.438	-9.074	-6.202	-9.465	-24.695	-12.568
367	0.367	-1.958	-10.198	-3.861	-3.058	-17.023	-9.096	-14.578	-13.738
368	0.368	-5.118	-9.818	-6.759	-7.102	-12.749	-10.279	-10.848	-12.779
369	0.369	-2.275	-4.398	-2.499	-10.56	-13.896	-9.529	-9.641	-7.959
370	0.37	-8.325	-4.976	-11.402	-3.187	-12.72	-6.268	-8.628	-13.972
371	0.371	-9.155	-15.043	-5.4	-9.958	-11.732	-12.1	-11.491	-11.648
372	0.372	-14.042	-13.682	-12.748	-3.966	-16.548	-12.914	1.72	-12.254
373	0.373	-24.142	-20.06	-21.64	-8.032	-14.009	-12.376	11.449	-6.274
374	0.374	-19.91	-38.054	-3.631	-4.549	-14.759	-14.351	13.255	-13.655
375	0.375	-18.747	-20.254	3.926	-9.205	-12.809	-13.799	11.768	-8.822
376	0.376	-22.228	-8.64	-3.036	-6.316	-10.856	-9.004	-9.855	-11.345
377	0.377	-16.996	-15.017	-22.191	-7.693	-10.256	-12.336	-25.474	-12.137
378	0.378	-27.827	-13.068	-14.646	-7.306	-10.62	-11.799	-22.71	-12.741
379	0.379	-20.693	-7.843	-16.978	-9.415	-7.309	-14.356	-25.162	-6.767
380	0.38	-24.405	-12.484	-14.862	-13.11	-8.444	-12.07	-18.121	-12.41
381	0.381	-18.449	-13.849	-12.933	-5.768	-8.808	-10.951	-11.651	-14.37
382	0.382	-11.141	-7.482	-11.187	-6.731	-9.171	-10.598	-13.525	-12.47
383	0.383	-17.955	-13.504	-15.828	-1.898	-8.954	-7.913	-8.253	-10.742
384	0.384	-15.468	-3.853	-14.467	-1.135	-12.797	-4.444	-9.754	-12.121
385	0.385	-8.137	-7.555	-15.625	-10.044	-9.288	-7.749	-13.972	-14.471
386	0.386	-17.055	-11.057	-14.464	-20.887	-12.555	-1.957	-28.256	-7.911
387	0.387	-15.898	-3.719	-13.493	-16.646	-5.954	-7.575	-14.664	-10.815
388	0.388	-23.269	-10.504	-12.529	-15.493	-8.836	-4.097	-9.414	-13.353
389	0.389	-14.377	-0.829	-15.047	-16.664	-8.034	-11.446	-14.034	-12.606
390	0.39	-17.872	-9.743	-10.972	-17.634	-7.228	-10.47	-12.641	-10.7
391	0.391	-8.212	-15.758	-12.898	-16.656	-5.265	-6.199	-16.296	-11.282
392	0.392	-4.553	-12.683	-14.822	-12.395	-5.824	-2.121	-10.257	-8.404
393	0.393	-15.4	-17.539	-11.913	-13.152	-7.537	-4.035	-11.186	-14.222
394	0.394	-16.746	-21.818	-14.423	-11.212	-10.997	-8.652	-2.252	-11.908
395	0.395	-13.038	-12.939	-12.09	-7.929	-7.685	-9.2	-3.382	-11.331
396	0.396	-23.838	-14.133	-9.179	-11.997	-9.79	-8.785	-10.705	-10.756
397	0.397	-22.429	-8.951	-14.396	-10.645	-7.834	-5.457	-19.582	-12.506
398	0.398	-28.761	-23.689	-13.808	-11.053	-7.426	-5.03	-6.402	-12.907
399	0.399	-22.702	-34.371	-9.16	-8.94	-9.534	-6.927	-8.115	-14.278
400	0.4	-12.966	-28.59	-9.733	-9.336	-8.745	-4.179	-6.537	-8.475
401	0.401	-21.784	-23.389	-12.24	-5.85	-4.474	-8.973	-13.677	-12.549
402	0.402	-22.848	-24.962	-11.846	-2.95	-0.4	-9.507	-14.813	-10.619
403	0.403	-15.4	-26.345	-11.457	-4.11	-6.2	-4.814	-18.306	-12.562
404	0.404	-8.539	-25.212	-9.516	-9.92	-10.257	-11.343	-34.375	-10.826
405	0.405	-9.239	-21.757	-15.32	-22.124	-9.668	-10.513	-13.28	-12.179
406	0.406	-11.509	-20.824	-11.253	-38.008	-12.945	-14.518	-10.555	-12.563
407	0.407	-7.964	-14.076	-7.76	-27.366	-11.198	-15.038	-13.046	-8.497
408	0.408	-8.473	-9.839	-8.333	-29.303	-7.708	-15.555	-6.05	-11.983
409	0.409	-8.977	-4.238	-8.911	-9.934	-10.983	-16.073	-20.915	-10.63
410	0.41	-10.27	-4.831	-9.29	2.862	-6.908	-12.525	-3.463	-11.022
411	0.411	-13.504	-8.139	-11.606	19.151	-8.249	-14.771	-1.11	-8.305
412	0.412	-14.611	-8.735	-11.205	8.546	-10.562	-16.825	-4.96	-11.211
413	0.413	-8.554	-7.39	-10.037	-8.843	-10.161	-14.034	-19.864	-6.945
414	0.414	-5.97	-10.702	-14.286	-20.421	-9.758	-11.248	-17.959	-10.44
415	0.415	-5.121	-9.549	-14.663	-14.005	-10.91	-14.077	-5.853	-10.046
416	0.416	-3.12	-5.879	-14.262	-27.515	-11.687	-12.842	5.109	-12.174
417	0.417	-5.004	-5.498	-16.384	-22.263	-7.819	-7.729	-5.022	-12.554
418	0.418	-9.012	-10.343	-15.206	-17.59	-8.219	-9.592	-1.38	-6.743
419	0.419	-12.448	-8.419	-14.812	-13.307	-8.611	-7.771	-0.257	-7.51
420	0.42	-12.011	-3	-11.321	-9.603	-13.454	-7.307	-1.267	-18.338
421	0.421	-13.133	-10.944	-16.734	-6.081	-10.172	-0.843	-10.2	-0.92
422	0.422	-19.096	-14.055	-17.312	-15.728	-11.911	-1.551	-6.752	-3.239
423	0.423	-23.333	-9.215	-17.89	-12.016	-10.558	-2.262	-16.447	-5.365
424	0.424	-33.971	-6.711	-13.835	-5.988	-4.166	-11.682	-15.292	-22.771
425	0.425	-26.799	-14.089	-10.34	-4.991	-3.386	0.185	-6.988	-20.446
426	0.426	-23.12	-16.99	-8.979	7.807	-8.988	-1.303	-10.117	-9.798
427	0.427	-14.801	-17.737	-4.134	-15.002	-9.558	-5.499	-9.203	-7.858
428	0.428	1.26	-10.363	-0.864	-24.27	-8.963	-4.278	-11.778	-9.597
429	0.429	8.222	-15.18	-0.291	6.909	-11.853	-12.539	-19.192	-4.953
430	0.43	6.104	-10.897	-8.234	2.867	-10.481	-9.39	-26.013	-12.104
431	0.431	4.175	-10.093	-14.239	-15.886	-11.819	-14.171	-12.892	-5.712
432	0.432	-4.523	-14.885	-13.278	-12.573	-7.739	-20.115	-3.245	-18.87
433	0.433	-15.547	-16.768	-10.375	-9.457	-9.086	-19.285	-5.02	-10.157
434	0.434	-14.201	-14.969	-12.901	-12.15	-7.717	-17.297	-0.419	-11.701
435	0.435	-23.123	-19.739	-12.132	-9.626	-5.574	-13.95	-4.724	-15.954
436	0.436	-29.142	-17.736	-14.078	-2.653	-4.395	-17.959	-11.165	-27.759
437	0.437	-26.081	-14.763	-10.797	-13.287	-6.318	-18.287	-0.385	-7.045
438	0.438	-21.291	-21.646	-10.221	-15.205	-9.785	-19.583	0.925	-4.335
439	0.439	-20.568	-8.8	-17.19	-13.445	-13.059	-18.368	-13.435	-6.852
440	0.44	-18.291	-10.453	-12.36	-18.075	-8.983	-17.163	-11.54	-27.942
441	0.441	-13.511	-8.829	-14.877	-16.708	-3.161	-11.311	-23.768	-8.195
442	0.442	-15.494	-13.008	-12.558	-15.536	-8.759	-12.045	-22.259	-15.731
443	0.443	-20.953	-6.541	-14.501	-7.204	-5.263	-12.588	-20.945	-18.044
444	0.444	-24.49	-9.946	-15.092	-4.099	-5.836	-11.973	-17.309	-15.914
445	0.445	-29.177	-6.773	-15.686	-10.87	-7.565	-7.882	-16.175	-17.849
446	0.446	-32.13	-5.714	-14.339	-11.636	-10.075	-12.697	-15.239	-9.133
447	0.447	-24.264	-11.629	-12.992	-4.286	-7.745	-9.389	-6.369	-7.571
448	0.448	-23.174	-7.472	-10.882	-7.21	-6.575	-8.786	-12.397	-6.209
449	0.449	-22.267	-15.325	-9.735	-11.484	-7.73	-8.388	-7.202	-15.107
450	0.45	-29.083	-14.28	-10.902	-17.089	-8.115	-9.725	-2.395	-6.781
451	0.451	-28.352	-19.041	-12.455	-12.192	-7.918	-9.324	-12.098	-9.865
452	0.452	-19.514	-19.729	-13.816	-18.152	-5.972	-10.47	4.888	-8.891
453	0.453	-16.095	-15.578	-12.466	-12.511	-10.215	-10.852	-11.407	-11.397
454	0.454	-13.049	-10.646	-13.055	-11.919	-11.952	-10.648	-17.828	-15.456
455	0.455	-0.305	-9.965	-12.483	-8.63	-15.43	-9.286	-27.543	-11.962
456	0.456	-9.034	-16.44	-14.81	-10.39	-8.072	-9.094	-32.77	-10.017
457	0.457	-23.374	-18.856	-10.949	-13.899	-7.108	-7.549	-28.104	-10.589
458	0.458	-21.443	-22.815	-11.333	-17.184	-11.945	-4.456	-29.462	-10.195
459	0.459	-12.738	-19.233	-12.691	-20.082	-11.166	-3.302	-25.785	-5.734
460	0.46	-11.192	-14.487	-9.787	-22.763	-10.389	-9.121	-14.964	-13.464
461	0.461	-9.848	-14.969	-14.248	-16.922	-8.445	-6.806	-7.777	-10.359
462	0.462	-16.26	-11.397	-11.366	-4.664	-7.862	-13.398	6.565	-13.247
463	0.463	-19.779	-3.967	-11.77	-9.824	-9.604	-9.151	20.097	-5.3
464	0.464	-20.778	-13.569	-10.431	-8.258	-8.245	-8.385	46.38	-14.968
465	0.465	-15.958	-9.831	-15.29	-12.531	-7.854	-8.978	20.051	-11.283
466	0.466	-11.708	-8.613	-9.309	-3.629	-9.009	-13.639	9.993	-14.761
467	0.467	-12.495	-9.518	-13.39	-4.774	-7.07	-5.917	-11.865	-11.661
468	0.468	-10.586	-6.559	-9.916	-7.859	-8.999	-13.284	-9.146	-12.626
469	0.469	-12.555	-12.519	-10.511	-12.719	-8.801	-10.402	-6.625	-10.102
470	0.47	-10.828	-6.866	-15.941	-16.987	-4.925	-9.646	-18.229	-7.77
471	0.471	-11.215	-10.307	-9.367	-14.692	-11.891	-5.603	-16.096	-8.349
472	0.472	-3.846	-20.336	-15.377	-14.143	-8.98	-5.04	-21.919	-8.911
473	0.473	-0.726	-10.246	-11.317	-13.555	-11.489	-5.65	-27.155	-11.801
474	0.474	-3.598	-9.069	-14.811	-11.773	-10.707	-7.42	-19.242	-10.435
475	0.475	2.423	-12.54	-7.457	-12.157	-11.275	-7.065	-12.092	-8.121
476	0.476	0.131	-22.21	-16.356	-11.763	-7.976	-6.709	-13.234	-11.023
477	0.477	-0.41	-18.53	-8.033	-8.851	-10.874	-9.64	-16.711	-10.628
478	0.478	-7.722	-15.051	-11.121	-10.044	-9.518	-10.831	-9.345	-7.907
479	0.479	-16.556	-14.084	-12.079	-12.006	-9.902	-7.374	-18.246	-12.734
480	0.48	-15.322	-18.923	-11.294	-12.198	-10.286	-11.48	-14.76	-13.302
481	0.481	-14.284	-28.599	-8.976	-10.282	-9.12	-10.157	-15.728	-11.356
482	0.482	-9.371	-24.932	-13.825	-8.971	-4.083	-12.514	-12.816	-10.758
483	0.483	-5.037	-28.437	-9.183	-5.342	-8.723	-10.422	0.366	-10.365
484	0.484	0.634	-25.357	-10.929	-1.894	-11.619	-13.179	-1.549	-11.697
485	0.485	-1.238	-24.418	-8.425	-9.285	-10.268	-16.712	0.225	-8.776
486	0.486	-0.576	-23.681	-8.818	-18.989	-7.935	-17.905	-7.679	-10.695
487	0.487	3.58	-26.03	-11.73	-17.847	-6.769	-21.617	-6.301	-8.754
488	0.488	-4.244	-18.122	-13.671	-14.394	-9.478	-16.234	-7.426	-9.501
489	0.489	-7.612	-21.251	-10.962	-11.325	-5.222	-14.331	-10.867	-13.929
490	0.49	-4.397	-14.506	-13.097	-8.45	-10.063	-14.94	-11.801	-13.327
491	0.491	-11.06	-17.056	-12.905	-5.956	-6.776	-9.539	-10.798	-17.393
492	0.492	-20.615	-13.01	-10.972	-3.657	-7.352	-7.62	-4.763	-12.548
493	0.493	-19.342	-12.469	-7.293	-4.255	-6	-9.569	-7.037	-10.61
494	0.494	-30.079	-9.214	-7.683	-0.975	-12.383	-10.165	-11.815	-7.699
495	0.495	-19.913	-13.317	-12.135	-6.418	-4.453	-8.823	-11.17	-13.496
496	0.496	-13.433	-6.386	-10.402	-1.615	-7.554	-7.482	-15.17	-17.547
497	0.497	-9.868	-9.322	-6.927	8.42	-8.527	-10.403	-22.07	-12.698
498	0.498	-23.716	-10.136	-11.378	-1.668	-6.014	-4.42	-7.3	-10.745
499	0.499	-29.435	-9.401	-15.434	-21.267	-5.246	-14.11	-9.382	-10.154
500	0.5	-20.645	-1.504	-16.779	-58.272	-7.184	-10.448	-11.275	-13.637
501	0.501	-9.545	-4.637	-16.388	-33.15	-10.48	-16.456	-2.532	-11.307
502	0.502	-10.83	-5.641	-17.548	-19.632	-12.225	-9.11	-7.155	-12.46
503	0.503	-17.143	-11.681	-13.095	-7.283	-8.745	-12.023	-11.386	-10.515
504	0.504	-30.227	-14.039	-11.35	-3.64	-12.048	-14.549	-15.039	-12.451
505	0.505	-35.374	-13.486	-19.273	-0.354	-9.153	-7.201	-23.33	-13.226
506	0.506	-33.735	-8.866	-10.943	-3.441	-5.498	-10.114	-35.117	-11.866
507	0.507	-37.903	-10.643	-18.285	-17.557	-7.829	-9.35	-11.297	-8.192
508	0.508	-34.164	-5.84	-13.439	-15.035	-9.017	-7.047	-7.973	-13.616
509	0.509	-30.616	-9.172	-17.686	-17.351	-9.428	-3.58	-4.825	-13.036
510	0.51	-20.873	-12.107	-8.776	-15.254	-10.62	-6.882	-24.529	-11.105
511	0.511	-9.007	-11.747	-2.763	-32.709	-7.172	-6.323	-16.94	-14.014
512	0.512	-1.014	-6.35	-7.981	-39.694	-6.815	-8.858	8.846	-14.407
513	0.513	-2.339	-9.857	-8.936	-12.08	-10.894	-9.283	12.185	-8.029
514	0.514	-11.206	-6.585	-8.154	6.646	-9.561	-5.25	-9.638	-10.551
515	0.515	-19.491	-7.2	-10.461	-3.427	-10.93	-6.64	-12.267	-9.788
516	0.516	-12.099	-15.161	-11.036	-25.323	-9.784	-4.36	-9.724	-9.219
517	0.517	-3.151	-14.036	-17.037	-11.232	-8.633	-8.465	-16.698	-8.649
518	0.518	-1.923	-8.831	-11.421	16.993	-7.482	-5.994	-10.331	-10.395
519	0.519	-17.924	-13.7	-12.007	5.754	-9.625	-9.333	-12.282	-12.922
520	0.52	-24.851	-16.251	-13.958	15.799	-8.861	-8.998	-10.553	-13.319
521	0.521	-31.212	-18.607	-12.241	12.674	-11.967	-10.205	0.463	-13.716
522	0.522	-33.132	-16.696	-17.095	-29.929	-11.597	-4.449	-3.806	-12.562
523	0.523	-31.378	-8.018	-9.762	-48.143	-9.673	-10.116	-2.653	-13.733
524	0.524	-20.336	-9.207	-14.603	-9.464	-9.876	-15.012	-8.67	-8.908
525	0.525	-13.176	-14.464	-13.836	-14.534	-7.95	-9.081	-24.762	-12.404
526	0.526	-12.018	-15.452	-11.515	-10.127	-9.899	-14.761	-13.192	-9.129
527	0.527	-3.708	-11.252	-15.013	2.21	-6.623	-16.777	-15.348	-12.048
528	0.528	-13.403	-13.626	-15.597	-9.072	-8.764	-18.796	-5.702	-12.451
529	0.529	-12.273	-18.511	-16.179	-12.435	-10.708	-11.14	-10.951	-11.108
530	0.53	-13.477	-19.123	-11.352	-3.227	-9.561	-16.452	-9.428	-14.032
531	0.531	-18.749	-12.579	-9.427	-0.606	-11.695	-15.569	-5.176	-15.215
532	0.532	-23.646	-10.133	-14.853	1.827	-7.25	-14.882	-8.879	-14.07
533	0.533	-12.278	-17.553	-10.027	-9.846	-10.546	-2.782	-10.061	-18.925
534	0.534	-10.781	-8.713	-6.749	-11.975	-1.651	-1.139	-17.425	-14.101
535	0.535	-26.705	-7.602	-10.827	-17.824	-13.468	-12.269	-18.411	-14.697
536	0.536	-28.905	-17.325	-9.486	-19.621	-8.829	-11.016	-14.152	-10.649
537	0.537	-30.923	-16.196	-9.885	-18.115	-7.477	-9.961	-16.493	-12.013
538	0.538	-22.307	-17.385	-13.966	-19.546	-8.639	-11.227	-19.99	-7.572
539	0.539	-17.764	-12.166	-12.626	-15.951	-9.806	-12.285	-20.569	-10.483
540	0.54	-4.9	-13.143	-12.252	-22.031	-6.717	-17.211	-16.51	-5.658
541	0.541	-10.242	-26.305	-11.884	-16.865	-9.634	-13.046	-20.005	0.325
542	0.542	-2.431	-12.763	-13.832	-17.896	-8.862	-15.453	-22.341	-3.755
543	0.543	1.69	-14.501	-9.588	-17.173	-11.19	-13.587	-24.476	-10.343
544	0.544	-2.106	-16.023	-12.118	-5.03	-6.356	-14.26	-18.484	-9.575
545	0.545	1.246	-17.344	-4.772	-3.335	-8.308	-10.286	-14.253	-13.641
546	0.546	8.487	-20.983	-5.759	-11.33	-10.051	-11.723	-11.961	-5.717
547	0.547	7.412	-19.772	-12.547	-10.029	-9.671	-10.451	-1.149	-13.088
548	0.548	3.051	-16.642	-16.82	6.948	-6.391	-12.639	3.457	-8.263
549	0.549	3.706	-23.381	-16.061	-9.368	-11.623	-12.136	7.695	-7.497
550	0.55	4.156	-20.822	-12.587	-15.83	-8.727	-18.218	11.351	-9.824
551	0.551	-0.609	-21.545	-12.016	-17.868	-10.673	-17.524	7.845	-14.661
552	0.552	-2.458	-14.916	-12.607	-12.714	-8.748	-15.303	8.803	-15.243
553	0.553	-8.375	-14.093	-12.233	-11.213	-5.275	-14.804	-5.92	-8.664
554	0.554	-14.101	-16.373	-19.596	-32.928	-9.733	-16.808	-16.579	-12.918
555	0.555	-20.803	-16.931	-14.379	-36.06	-0.838	-11.437	-10.788	-15.231
556	0.556	-31.759	-12.074	-17.297	-33.377	-7.228	-12.048	-9.065	-7.284
557	0.557	-20.84	-11.476	-11.298	-25.864	5.931	-4.711	-17.028	-8.24
558	0.558	-22.304	-7.399	-13.627	-23.587	-2.781	-7.624	-27.095	-13.064
559	0.559	-21.247	-10.862	-11.691	8.306	1.863	-11.903	-7.555	-8.802
560	0.56	-20.179	-10.462	-14.596	8.65	3.214	-9.603	-4.844	-14.408
561	0.561	-21.227	-14.513	-12.656	-4.934	-3.178	-11.553	-7.371	-12.463
562	0.562	-8.523	-9.658	-14.391	32.566	-16.336	-1.502	-5.036	-11.87
563	0.563	-20.775	-10.225	-10.905	7.362	-11.108	-5.794	-2.884	-10.119
564	0.564	-25.482	-4.815	-16.323	-24.591	-15.755	-4.679	-24.155	-13.601
565	0.565	-24.201	-9.685	-11.49	-12.214	-14.398	-1.245	-10.031	-11.277
566	0.566	-30.678	-2.379	-1.428	-1.014	-18.073	-8.653	2.73	-14.169
567	0.567	-48.741	-17.147	-11.498	-11.115	-14.578	-1.939	-8.886	-16.106
568	0.568	-41.247	-6.582	-2.599	-26.824	-11.476	-6.276	-11.025	-10.303
569	0.569	-25.04	-8.615	0.882	-24.12	-14.368	-4.017	-12.963	-11.092
570	0.57	-14.456	-6.976	1.843	-16.588	-11.844	-10.682	-18.194	-10.532
571	0.571	-12.575	-18.093	-4.934	-14.262	-9.515	-6.472	-16.644	-13.845
572	0.572	-10.877	-16.762	-7.45	-16.387	-11.442	-5.652	-20.887	-13.29
573	0.573	-15.556	-10.236	-19.648	-10.603	-13.369	-6.143	-11.983	-11.948
574	0.574	-14.235	-6.622	-17.904	-1.919	-11.62	-2.798	3.7	-11.571
575	0.575	-15.413	-18.207	-16.355	-0.351	-6.771	-6.827	14.341	-9.455
576	0.576	-16.584	5.775	-12.089	1.008	-4.822	1.148	-3.096	-11.401
577	0.577	-17.563	2.58	-15.757	4.681	-8.874	-2.265	-5.412	-11.028
578	0.578	-16.595	-0.427	-19.233	10.677	-9.248	-5.27	-7.55	-13.169
579	0.579	-15.829	-14.48	-11.872	9.693	-5.95	-4.128	-13.351	-8.708
580	0.58	-13.512	-11.907	-12.833	8.715	-12.517	-9.939	-25.554	-9.289
581	0.581	-6.935	9.207	-13.604	-0.967	-9.603	-9.043	-8.15	-12.194
582	0.582	-12.95	6.558	-12.814	-20.512	-7.078	-7.063	-10.475	-10.844
583	0.583	-13.747	-0.977	-10.872	-63.061	-9.383	-2.375	-12.618	-13.165
584	0.584	-11.824	-8.059	-11.434	-20.439	-7.437	-6.391	-10.697	-12.007
585	0.585	-5.836	-10.322	-10.839	-14.959	-10.711	-7.666	-26.572	-10.073
586	0.586	-1.792	-20.16	-13.335	-29.996	-10.122	-4.285	-15.937	-15.886
587	0.587	0.136	-22.099	-11.969	1.998	-10.495	-8.322	-17.888	-13.563
588	0.588	-4.513	-30.169	-14.083	6.127	-8.155	-15.266	-30.101	-15.51
589	0.589	-11.082	-26.101	-13.695	2.507	-4.075	-14.216	-22.194	-12.225
590	0.59	-1.393	-25.162	-10.207	-14.482	-3.674	-9.822	-15.052	-9.335
591	0.591	-5.051	-21.876	-15.037	-11.354	-11.014	-12.059	-11.398	-10.699
592	0.592	-3.87	-25.127	-11.735	-19.638	-7.906	-22.862	-12.578	-13.029
593	0.593	-17.776	-40.111	-9.985	-22.111	-8.859	-5.402	-13.563	-11.88
594	0.594	-11.944	-38.39	-15.773	-19.749	-2.846	-7.682	-0.789	-13.062
595	0.595	-17.158	-40.807	-10.148	-13.312	-10.188	-13.941	0.946	-9.598
596	0.596	-15.592	-39.531	-12.057	-15.2	-7.272	-11.767	-6.98	-6.724
597	0.597	-16.929	-25.678	-10.103	-9.928	-6.485	-30.882	0.201	-6.358
598	0.598	-13.247	-24.098	-14.157	-14.518	-7.249	-7.488	-6.149	-9.096
599	0.599	-4.915	-29.385	-18.989	-13.071	-7.819	-10.502	-7.277	-12.607
600	0.6	-5.872	-27.623	-17.04	-9.303	-5.873	-7.737	-8.215	-18.052
601	0.601	-10.702	-25.962	-12.956	-8.036	-8.764	5.1	-13.022	-13.245
602	0.602	-9.926	-24.611	-10.419	-13.148	-9.139	-6.468	-12.245	-12.695
603	0.603	-12.252	-21.015	-9.05	-8.186	-7.77	-17.037	-14.573	-14.475
604	0.604	-12.84	-4.832	-9.423	-10.584	-9.884	-30.521	-14.021	-19.344
605	0.605	-14.779	-2.386	-8.256	-16.103	-9.485	-32.158	-13.483	-18.801
606	0.606	-13.042	-0.037	-14.045	-11.175	-8.306	-36.668	-9.457	-15.932
607	0.607	-13.438	-1.767	-11.706	-11.659	-9.063	-32.324	-8.514	-13.818
608	0.608	-10.138	-6.893	-13.616	-10.982	-10.972	-15.243	-5.056	-8.996
609	0.609	-13.033	-5.264	-13.014	-7.403	-7.28	-8.143	-10.513	-9.595
610	0.61	-14.182	-9.403	-11.251	-8.632	-6.88	-14.375	-12.467	-11.348
611	0.611	-14.55	-12.974	-9.881	-10.639	-10.933	-12.284	-22.543	-14.848
612	0.612	-19.356	-6.885	-11.217	-8.608	-9.582	7.175	-12.491	-10.419
613	0.613	-18.706	4.997	-11.584	-5.022	-8.24	14.8	-8.82	-1.537
614	0.614	-16.712	19.353	-6.342	-2.827	-10.37	17.193	-9.983	-5.231
615	0.615	-7.748	21.26	-12.901	-2.401	-9.991	15.134	-4.787	-13.577
616	0.616	-22	16.016	-8.624	-6.612	-15.019	17.124	-9.644	-3.909
617	0.617	-23.845	23.939	-14.209	0.417	-7.669	25.878	-8.876	-5.084
618	0.618	-25.489	31.11	-10.708	-6.29	-10.567	8.496	-9.672	0.892
619	0.619	-23.83	19.367	-7.393	-10.478	-9.791	20.121	-7.76	-0.092
620	0.62	-27.952	-4.39	-11.433	-21.048	-7.462	-11.802	-12.421	-1.081
621	0.621	-31.49	-55.858	-11.802	-25.235	-9.391	-80.498	-15.345	-1.871
622	0.622	-30.206	-166.874	-10.436	-28.841	-8.801	-90.359	-8.408	-14.074
623	0.623	-20.394	-119.084	-11.595	-25.293	-5.891	-45.655	-13.271	-15.827
624	0.624	-19.087	-162.164	-12.762	-24.266	-8.4	-21.276	-9.031	-11.199
625	0.625	-15.469	-96.303	-17.021	-9.497	-9.745	-13.927	-6.71	-15.469
626	0.626	-12.254	-12.864	-14.504	1.201	-9.345	-33.86	-16.187	-11.802
627	0.627	-15.056	-2.004	-14.886	7.051	-7.391	-39.84	-4.4	-15.296
628	0.628	-14.188	7.852	-11.98	5.352	-5.447	-89.767	-9.061	-31.363
629	0.629	-13.324	16.728	-11.595	-2.538	-10.276	-69.867	-1.927	-19.755
630	0.63	-13.814	41.044	-5.783	-1.147	-8.335	-2.831	-0.797	-17.631
631	0.631	-5.013	4.026	-14.683	-7.5	-7.75	59.474	-9.161	-15.692
632	0.632	-1.431	37.464	-11.2	-25.484	-10.65	51.152	-3.964	-17.44
633	0.633	-2.294	116.758	-16.421	-43.29	-7.161	43.566	-6.891	-15.896
634	0.634	-3.161	105.886	-11.575	-45.64	-6.781	9.898	-18.335	-11.638
635	0.635	-7.302	96.055	-17.564	-34.98	-9.685	-8.372	-13.722	-7.96
636	0.636	-14.543	87.196	-10.195	-29.159	-9.303	41.547	-3.7	-11.43
637	0.637	-13.473	13.873	-13.089	-20.452	-12.015	34.909	-2.573	-4.067
638	0.638	-15.893	43.474	-5.14	-9.399	-10.465	-20.118	-1.45	-8.897
639	0.639	-10.19	52.357	-8.225	9.399	-9.691	-57.128	-8.846	-6.372
640	0.64	-8.182	11.696	-11.109	11.93	-7.179	-10.286	-2.101	-8.685
641	0.641	-12.755	-39.988	-13.61	9.603	-7.952	32.338	-10.064	-9.254
642	0.642	-15.589	60.813	-11.28	3.21	-9.895	15.873	-11.061	-11.179
643	0.643	-12.038	132.971	-16.11	5.127	-9.708	10.815	-25.803	-10.593
644	0.644	-6.56	146.092	-12.813	3.361	-6.043	-57.902	-10.944	-11.947
645	0.645	-11.33	86.473	-18.233	1.797	-8.566	-127.014	-20.649	-7.487
646	0.646	-10.697	53.964	-13.391	-5.382	-9.937	-100.325	-25.895	-9.207
647	0.647	-5.235	-54.602	-11.454	-11.782	-7.824	-26.98	-30.569	-10.543
648	0.648	-16.045	-271.337	-10.869	-29.8	-5.9	42.107	-23.433	-8.2
649	0.649	-17.58	-426.328	-14.351	-37.367	-10.168	51.044	-19.769	-10.314
650	0.65	-16.209	-398.244	-15.703	-44.356	-8.83	26.658	-20.96	-9.143
651	0.651	-15.034	-218.823	-15.306	-42.24	-10.194	33.983	-4.934	-12.617
652	0.652	-11.541	-102.502	-9.297	-36.447	-10.594	0.48	-2.643	-6.799
653	0.653	-12.51	-81.405	-8.511	-24.277	-8.672	6.369	-0.518	-9.112
654	0.654	-17.358	-62.247	-7.732	-13.259	-9.844	-32.53	1.417	-7.166
655	0.655	-16.587	-114.678	-12.556	-6.117	-9.663	-47.837	-0.33	-11.807
656	0.656	-14.266	-67.07	-13.13	-4.975	-13.546	-6.797	-11.343	-20.7
657	0.657	-16.197	33.92	-14.866	3.336	-13.168	20.686	-15.6	-19.529
658	0.658	-11.56	47.045	-13.507	4.3	-10.863	-55.123	-9.207	-18.351
659	0.659	-9.847	11.426	-11.192	-2.479	-7.974	-65.963	-10.367	-19.295
660	0.66	-12.412	22.26	-8.299	-6.746	-7.596	-55.799	-13.436	-16.361
661	0.661	-19.818	32.062	-11.017	-1.138	-3.35	-10.905	-16.301	-8.398
662	0.662	-35.938	40.872	-12.965	9.684	-4.709	13.547	-18.795	-9.343
663	0.663	-29.031	65.163	-8.151	8.12	-10.14	6.377	-19.535	-10.288
664	0.664	-26.973	102.034	-16.109	0.943	-6.667	0.042	-10.014	-7.738
665	0.665	-25.126	68.498	-10.903	-0.236	-12.674	6.243	-6.305	-16.612
666	0.666	-37.399	50.26	-11.902	-8.585	-7.071	0.874	-9.759	-13.114
667	0.667	-42.142	11.495	-12.698	-22.545	-10.578	5.955	-6.641	-5.738
668	0.668	-32.179	-23.797	-13.5	-32.235	-4.588	10.461	-7.578	-6.69
669	0.669	-31.112	-10.333	-12.943	-27.026	-10.21	6.402	-13.548	-4.159
670	0.67	-20.373	18.574	-11.029	-15.999	-6.737	-4.81	-11.195	-9.765
671	0.671	-4.585	-38.229	-12.801	-14.645	-8.682	-8.116	-1.685	-14.598
672	0.672	-15.293	-111.696	-7.991	-10.966	-8.114	-5.078	-8.046	-12.656
673	0.673	-25.021	-3.403	-11.305	-4.971	-8.514	-7.826	-6.855	-6.083
674	0.674	-12.876	10.694	-11.907	-3.999	-9.882	-10.318	-9.92	-10.345
675	0.675	-1.889	23.652	-11.537	-4.957	-8.735	-21.889	-12.797	-9.572
676	0.676	8.122	35.372	-11.168	-2.423	-13.2	-32.535	-8.52	-11.507
677	0.677	6.924	46.217	-12.348	-6.46	-7.795	-22.85	-12.576	-14.801
678	0.678	5.728	36.37	-9.661	-11.281	-9.742	3.583	-5.966	-15.379
679	0.679	0.486	45.239	-10.836	-11.851	-5.105	60.502	-6.714	-10.545
680	0.68	-4.37	20.801	-8.717	-15.918	-9.179	101.221	-4.366	-16.538
681	0.681	-10.386	13.396	-8.534	-12.437	-6.672	64.363	-2.399	-9.17
682	0.682	-22.595	6.662	-12.803	-13.81	-8.038	71.047	-9.732	-10.123
683	0.683	-20.876	-23.848	-14.553	-15.976	-1.47	16.165	-8.727	-14.368
684	0.684	-31.936	-84.867	-15.925	-14.081	-6.316	-80.103	-2.692	-12.032
685	0.685	-24.808	-76.771	-19.227	-9.848	-7.096	-119.491	-4.993	-19.954
686	0.686	-15.932	-54.711	-15.176	-6.364	-9.431	-59.865	-3.03	-16.841
687	0.687	-14.807	-21.17	-17.698	-5.953	-12.917	-49.031	-1.057	-11.992
688	0.688	-17.95	-15.149	-15.385	-12.481	-9.635	-58.93	-6.437	-12.754
689	0.689	-11.236	-9.649	-20.222	-11.439	-5.58	-85.693	-8.333	-8.679
690	0.69	-8.77	-14.636	-12.872	-10.577	-10.428	-93.921	-3.655	-9.242
691	0.691	-14.426	-1.068	-9.973	-8.165	-9.856	-27.229	-1.887	-8.648
692	0.692	-16.395	-5.149	-9.204	-6.16	-9.286	-18.373	-1.482	-6.889
693	0.693	-22.429	-8.865	-8.434	-4.175	-5.811	-10.319	1.826	-3.39
694	0.694	-24.794	-25.964	-6.502	-9.554	-7.177	-3.051	-4.748	-10.735
695	0.695	-15.352	-35.315	-8.435	-4.681	-6.802	-9.765	-13.625	-18.08
696	0.696	-8.988	-27.067	-9.019	-12.004	-6.421	-15.932	-14.764	-13.236
697	0.697	-0.686	-24.586	-11.525	-5.211	-10.681	-21.491	-13.759	-14.01
698	0.698	6.641	-27.098	-12.868	-11.197	-12.037	-26.599	-28.417	-11.677
699	0.699	1.769	-25.328	-15.764	-8.875	-7.583	5.332	-13.441	-9.731
700	0.7	-6.195	-19.884	-17.698	-15.459	-13.003	26.029	-7.543	-11.653
701	0.701	-11.443	-11.374	-14.208	-14.68	-11.081	22.258	-16.136	-9.905
702	0.702	-6.64	-6.674	-13.81	-12.342	-11.677	73.62	-33.429	-6.421
703	0.703	-7.449	-5.11	-7.796	-15.792	-11.106	110.443	-31	-9.706
704	0.704	-18.118	-13.772	-17.454	-13.815	-11.515	90.329	-20.265	-6.804
705	0.705	-22.408	-7.498	-11.058	-16.673	-10.187	47.491	-33.747	-9.51
706	0.706	-26.118	8.83	-14.542	-19.139	-11.374	41.805	-10.883	-8.337
707	0.707	-17.83	-2.485	-11.445	-22.374	-5.411	-3.86	-13.973	-11.814
708	0.708	-1.785	-34.048	-4.671	-18.254	-9.702	-95.547	-5.671	-14.128
709	0.709	5.156	-38.144	-3.896	-12.4	-10.493	-293.102	-28.9	-19.919
710	0.71	-1.259	8.027	-6.208	-16.429	-8.587	-152.247	-31.976	-17.58
711	0.711	-3.234	14.324	-4.257	-8.461	-15.968	-24.026	-17.828	-14.077
712	0.712	-8.486	9.185	0.397	-7.469	-7.094	-93.604	-15.299	-10.766
713	0.713	-3.866	4.404	-3.658	-6.475	-8.264	-114.697	-12.971	-14.806
714	0.714	6.207	-27.266	-7.129	-5.68	-11.363	-57.054	-6.577	-14.387
715	0.715	-2.69	-39.368	-4.798	-0.046	-8.479	65.427	-0.753	-8.94
716	0.716	-3.834	-35.49	-11.368	-7.989	-0.571	49.522	1.009	-9.501
717	0.717	-6.916	-25.288	-12.317	-13.232	-7.951	35.14	-6.919	-7.545
718	0.718	-15.812	-15.874	-13.087	-16.171	-8.952	48.168	-5.561	-5.783
719	0.719	-12.307	-1.623	-13.857	-25.863	-8.206	36.172	-4.406	-4.408
720	0.72	-28.358	-39.995	-10.376	-29.556	-7.474	25.116	-5.567	-7.669
721	0.721	-39.936	-45.25	-13.664	-26.079	-6.925	15.015	-4.609	-12.486
722	0.722	-42.001	30.536	-15.399	-14.271	-6.37	5.9	-3.637	-10.537
723	0.723	-32.255	41.395	-17.906	-12.719	-5.804	-2.377	-7.875	-12.254
724	0.724	-30.456	11.84	-21.187	-11.359	-7.181	4.979	-0.514	-10.865
725	0.725	-19.355	-14.803	-20.019	-4.971	-9.525	38.608	4.32	-14.134
726	0.726	-29.335	-22.809	-15.565	-6.128	-8.375	8.26	3.553	-7.524
727	0.727	-30.412	-30.034	-11.503	1.231	-9.556	-75.011	-7.085	-14.281
728	0.728	-41.17	16.88	-16.355	0.264	-11.503	-158.48	-8.442	-16.78
729	0.729	-33.945	22.968	-16.943	1.029	-12.289	4.262	-4.757	-12.7
730	0.73	-30.206	17.64	-12.89	-1.307	-10.946	27.492	-10.743	-14.613
731	0.731	-21.835	52.903	-17.734	3.511	-8.451	48.618	-9.763	-12.658
732	0.732	-14.425	30.087	-15.796	5.428	-10.592	29.479	-18.655	-10.89
733	0.733	-11.474	1.073	-10.372	-2.332	-9.83	-22.988	-17.489	-9.515
734	0.734	-12.211	-55.637	-10.958	-9.705	-11.767	-39.018	-12.258	-6.21
735	0.735	-19.549	-96.326	-12.903	-14.556	-8.109	3.812	-11.284	-8.31
736	0.736	-14.701	-148.02	-12.339	-24.241	-15.1	42.934	-12.053	-7.901
737	0.737	-5.019	-141.46	-11.961	-33.148	-10.298	30.822	-12.822	-5.941
738	0.738	3.901	-135.465	-14.297	-36.64	-7.82	-2.001	-13.398	-10.756
739	0.739	-2.09	-74.509	-12.176	-31.431	-7.084	7.581	-12.82	-15.556
740	0.74	-7.3	-66.403	-14.132	-30.486	-6.537	16.24	-3.92	-13.584
741	0.741	-18.124	-44.352	-13.748	-17.351	-5.991	7.946	-5.077	-17.61
742	0.742	-16.76	56.472	-11.639	-7.691	-10.081	0.642	-6.232	-16.214
743	0.743	-4.943	99.638	-14.365	-2.47	-7.6	-5.7	-5.266	-9.789
744	0.744	-3.387	60.171	-14.761	-4.024	-4.92	-16.657	-10.097	-10.524
745	0.745	-22.148	0.525	-11.283	-5.399	-12.311	-22.494	-12.604	-6.433
746	0.746	-19.632	-53.73	-17.692	-4.261	-15.452	-5.933	-24.803	-4.471
747	0.747	-8.024	15.269	-15.18	-5.451	-12.589	-0.849	-30.032	-14.504
748	0.748	-10.155	41.877	-9.599	-4.502	-15.15	-23.662	-34.664	-13.126
749	0.749	-12.088	17.406	-7.703	-3.562	-12.869	-27.59	-38.921	-16.781
750	0.75	-13.07	3.584	-12.391	-9.592	-2.056	6.667	-47.805	-8.426
751	0.751	-0.895	-3.856	-14.164	-10.398	-3.635	11.362	-34.618	-7.428
752	0.752	0.634	-10.502	-11.667	-13.915	-7.92	-9.023	-15.247	-8.365
753	0.753	-9.444	-4.527	-14.024	-9.305	0.963	17.534	-2.493	-5.827
754	0.754	-5.774	-9.96	-7.473	-3.917	2.104	41.522	13.759	-9.866
755	0.755	-4.631	-25.108	-3.657	-6.851	-1.012	25.993	32.936	-19.321
756	0.756	-1.572	-2.336	-6.6	-13.451	1.871	-16.446	30.439	-18.137
757	0.757	-16.318	1.658	-7.424	-12.696	-2.406	-34.492	37.444	-14.628
758	0.758	-5.689	-2.106	-8.237	-10.392	-14.612	-73.1	18.321	-15.577
759	0.759	-3.767	-5.525	-14.845	-9.83	-2.432	-148.767	-9.895	-14.591
760	0.76	1.436	-8.717	-15.646	-14.483	-7.097	-203.082	-13.549	-12.068
761	0.761	-16.009	-6.095	-13.361	-5.603	-5.756	-114.208	-10.228	-8.006
762	0.762	-22.989	1.353	-13.972	-6.786	-22.804	-6.64	-7.096	-11.488
763	0.763	-37.914	-15.026	-13.424	-10.288	-29.778	7.786	-9.76	-17.494
764	0.764	-24.398	-34.305	-15.214	-19.978	-10.627	-5.268	-12.223	-11.905
765	0.765	-26.159	-16.634	-11.779	-0.439	-8.121	6.751	-14.492	-11.339
766	0.766	-24.666	-0.529	-19.172	-3.15	-5.804	17.947	-8.041	-8.051
767	0.767	-14.661	-32.595	-7.398	-0.654	-3.682	67.597	-6.04	-3.982
768	0.768	-13.571	-55.584	-8.977	-21.76	-5.629	94.491	-4.246	-7.46
769	0.769	-2.818	-51.646	-4.752	-13.432	-0.413	86.537	-15.227	-13.836
770	0.77	-12.961	-48.089	-8.466	-10.902	-8.361	64.659	-8.011	-11.307
771	0.771	-27.359	-44.958	-14.5	-17.852	-15.534	31.306	-14.336	-8.995
772	0.772	-37.118	-4.257	-13.57	-15.702	-21.933	-23.603	-32.266	-15.589
773	0.773	-28.48	45.585	-16.514	-13.736	-13.623	-134.712	-19.42	-18.122
774	0.774	-26.987	25.553	-14.041	-11.978	-14.603	-214.342	-12.386	-9.233
775	0.775	-28.391	-29.555	-11.762	-16.61	-19.455	-84.382	-22.959	-15.242
776	0.776	-24.769	-37.075	-8.309	-17.957	-13.466	3.044	-17.085	-5.588
777	0.777	-23.68	-3.746	-2.342	-16.785	-14.252	18.92	-11.803	-9.275
778	0.778	-16.39	-34.278	-7.983	-13.28	-13.693	4.785	-16.411	-8.129
779	0.779	-21.301	-39.802	-8.592	-10.17	-10.42	18.12	-20.631	-9.11
780	0.78	-15.35	-24.818	-13.262	-7.251	-5.01	6.492	-16.918	-12.026
781	0.781	-26.037	-20.486	-21.016	-8.016	-11.594	-25.909	-13.413	-11.269
782	0.782	-24.718	-24.662	-24.126	-8.767	-10.821	3.832	-14.368	-7.222
783	0.783	-10.422	-28.478	-15.238	-10.672	-14.891	66.458	-13.39	-7.822
784	0.784	-0.778	-25.349	-11.765	-13.941	-4.056	123.444	-9.102	-16.554
785	0.785	7.904	-22.458	-8.684	-13.345	-2.51	116.196	-11.379	-15.416
786	0.786	12.526	2.882	-11.602	-14.694	4.654	109.754	-9.397	-12.346
787	0.787	-3.376	12.755	-10.84	-12.371	0.977	103.908	-8.769	-7.541
788	0.788	-1.276	9.508	-13.176	-10.254	2.144	65.32	-6.977	-20.734
789	0.789	-7.091	17.706	-6.606	-5.813	-0.942	9.822	-9.433	-14.962
790	0.79	-8.835	-5.559	-16.283	-4.076	-5.77	-41.821	-9.764	-16.742
791	0.791	-13.49	-8.668	-1.959	-11.046	-11.758	-142.619	-10.861	-18.328
792	0.792	-17.752	-28.4	-7.752	-19.942	-4.392	-243.62	-4.794	-14.11
793	0.793	-18.921	-35.851	-16.446	-16.438	-7.284	-204.144	-10.727	-12.98
794	0.794	-22.402	-5.375	-17.983	-9.05	-3.011	-72.991	-16.279	-9.515
795	0.795	-6.335	7.057	-7.914	-4.18	1.067	-20.637	-6.742	-14.766
796	0.796	-4.019	25.805	-24.931	-6.665	-5.502	26.902	-7.856	-11.882
797	0.797	-6.152	22.442	-3.826	-10.702	-4.714	41.241	-16.13	-7.645
798	0.798	-11.94	0.563	-1.101	-8.736	-8.764	-50.795	-10.863	-5.352
799	0.799	-10.19	-7.759	-3.586	-4.065	-18.235	-62.621	-9.853	-14.872
800	0.8	-18.139	-5.304	-15.165	-9.452	-14.539	-73.554	-10.579	-13.747
801	0.801	-22.433	-21.642	-21.514	-5.954	-13.345	-123.028	-6.464	-12.616
802	0.802	-23.613	-53.639	-7.932	-3.997	-18.542	-6.715	13.352	-5.092
803	0.803	-29.599	-58.147	-9.638	-9.395	-13.681	40.673	5.506	-12.472
804	0.804	-26.471	-29.146	1.417	-7.428	-12.873	26.109	-4.075	-13.469
805	0.805	-11.703	-17.949	-8.619	-17.46	-10.518	-13.507	-10.354	-12.736
806	0.806	-13.771	-7.936	-4.919	-16.081	-9.908	-25.343	-6.759	-13.551
807	0.807	-23.384	-11.065	-13.22	-14.905	-9.296	-14.495	-7.636	-11.654
808	0.808	-14.619	-2.775	-18.42	-8.894	-13.333	14.95	-4.641	-13.627
809	0.809	-6.611	-31.055	-19.37	-11.985	-6.351	23.576	-7.096	-7.079
810	0.81	-13.691	-4.748	-13.358	-3.078	-9.227	31.443	-11.129	0.833
811	0.811	-27.929	-1.465	-18.95	0.401	-9.971	38.55	-3.157	-2.281
812	0.812	-22.037	1.63	-14.088	-4.817	-10.718	31.816	-8.338	2.539
813	0.813	-13.237	-12.495	-6.704	-9.654	-10.118	25.778	-13.128	8.515
814	0.814	-17.794	-25.274	-11.505	-15.658	-9.519	-12.843	-8.825	-3.703
815	0.815	1.07	-13.675	-17.463	-16.433	-10.055	-48.022	-16.14	-12.426
816	0.816	-1.366	-20.045	-26.322	-8.46	-4.206	-25.167	-17.073	-20.375
817	0.817	1.038	5.151	-22.802	-18.112	-6.479	37.405	-12.777	-19.029
818	0.818	3.259	-11.865	-17.539	-29.898	-8.362	28.571	-10.414	-22.717
819	0.819	-2.449	-8.774	-12.662	-34.552	-5.027	-12.075	-15.207	-23.893
820	0.82	-14.521	-6.061	-10.106	-30.302	-5.555	9.945	-19.816	-7.859
821	0.821	-12.861	-23.861	-9.299	-21.398	-5.899	43.324	-23.829	-10.2
822	0.822	-17.016	-7.577	-5.778	-15.408	-6.246	73.527	-24.18	-8.091
823	0.823	-15.752	-5.379	-5.156	-1.477	-5.821	89.708	-19.706	-13.922
824	0.824	-14.461	0.542	-5.692	0.452	-6.164	64.178	-15.608	-15.695
825	0.825	-0.394	-8.057	-12.61	5.677	-10.376	22.509	-12.087	-7.781
826	0.826	5.539	-22.316	-5.781	-2.254	-6.848	-61.006	-4.7	-14.962
827	0.827	-3.018	-24.19	-6.499	-9.421	-0.409	-240.183	0.555	-16.128
828	0.828	-1.319	-22.337	-8.767	-5.752	-6.356	-214.639	-2.3	-17.296
829	0.829	-14.128	-17.599	-10.665	-11.753	-11.916	-51.989	-1.479	-14.207
830	0.83	-12.239	-18.863	-15.281	-8.653	-12.438	11.453	4.171	-11.307
831	0.831	-10.549	-6.958	-15.837	-19.491	-11.796	-7.759	9.062	-10.546
832	0.832	-14.688	-11.49	-10.976	-23.748	-7.683	-25.187	1.769	-8.234
833	0.833	-8.183	-15.629	-9.013	-20.061	-8.985	-40.995	-12.877	-6.309
834	0.834	-16.376	-11.825	-6.065	-18.903	-9.321	-55.132	-19.203	-6.906
835	0.835	-23.607	-20.017	-7.366	-11.554	-10.422	-41.706	-17.215	-8.669
836	0.836	-10.73	-35.941	-9.631	-10.589	-10.756	-29.61	-15.421	-5.2
837	0.837	-8.905	-24.164	-8.41	-2.648	-9.531	-18.622	-16.917	-7.534
838	0.838	-23.167	-9.096	-11.062	-1.673	-10.252	11.009	-21.129	-11.611
839	0.839	-32.781	-10.864	-16.819	1.247	-9.43	19.895	-14.7	-11.238
840	0.84	-27.5	-15.906	-17.559	2.04	-9.191	11.677	-13.495	-10.861
841	0.841	-35.386	-7.815	-22.364	2.825	-8.962	4.209	-16.559	-11.262
842	0.842	-25.272	-14.823	-19.024	-5.113	-10.092	10.634	-15.562	-16.504
843	0.843	-21.562	-2.883	-14.919	-14.81	-10.637	40.791	-9.533	-20
844	0.844	-20.369	-17.088	-9.072	-15.98	-7.701	46.113	-8.731	-14.007
845	0.845	-21.301	-11.136	-11.352	-17.143	-8.826	11.054	-3.876	-16.321
846	0.846	-16.409	-5.757	-11.886	-14.044	-11.502	-48.352	-11.204	-14.389
847	0.847	-22.365	-7.134	-12.455	-18.874	-7.217	-88.809	-6.349	-13.81
848	0.848	-13.428	-5.619	-19.006	-14.619	-5.452	-7.188	-5.563	-6.071
849	0.849	4.582	14.059	-16.465	-18.687	-8.916	47.104	-7.873	-9.157
850	0.85	17.355	11.473	-22.052	-9.21	-11.232	76.811	-9.801	-8.185
851	0.851	5.714	-11.62	-17.201	-15.612	-8.308	103.608	-14.441	-14.182
852	0.852	-21.998	-20.804	-13.905	-16.789	-7.899	79.278	-9.012	-13.405
853	0.853	-40.802	-34.84	-4.982	-19.897	-10.596	86.798	-7.057	-8.554
854	0.854	-50.897	-32.205	-3.794	-15.077	-10.382	-13.795	-11.703	-3.909
855	0.855	-41.636	-15.784	-0.285	-12.576	-10.168	-114.628	-9.965	-10.487
856	0.856	-33.343	-9.221	-3.372	-8.534	-10.341	-153.969	-6.498	-9.716
857	0.857	-30.86	-7.122	-10.129	-6.611	-10.901	1.369	-13.868	-7.395
858	0.858	-28.598	-15.691	-5.867	-0.617	-7.397	64.957	-10.803	-12.226
859	0.859	-26.523	-23.483	-6.651	-2.939	-7.768	7.434	-9.871	-16.866
860	0.86	-20.763	-24.712	-13.237	-0.999	-13.546	-9.832	-15.91	-17.443
861	0.861	-29.53	-20.911	-12.456	-6.991	-7.911	6.211	-16.719	-12.603
862	0.862	-28.044	-14.826	-16.515	-6.215	-11.377	-7.969	-16.166	-10.671
863	0.863	-23.85	-15.707	-19.992	-5.629	-9.421	-99.928	-14.268	-12.412
864	0.864	-6.871	-14.67	-20.56	-15.696	-13.471	-64.15	-8.888	-15.889
865	0.865	4.68	-17.134	-17.643	-31.576	-7.646	-31.481	-6.985	-13.575
866	0.866	6.757	-17.846	-14.153	-20.941	-11.694	-60.938	-5.087	-14.754
867	0.867	4.765	-14.327	-6.797	-15.133	-11.097	-34.096	-6.85	-10.318
868	0.868	-0.534	-4.255	-9.892	-6.425	-6.439	22.854	-10.351	-10.915
869	0.869	-11.636	2.839	-8.922	-1.8	-10.49	15.521	-9.97	-3.952
870	0.87	-13.064	11.66	-8.141	-8.975	-7.963	22.143	-16.571	-10.736
871	0.871	-12.006	0.776	-15.485	-5.294	-8.341	40.435	-7.692	-8.213
872	0.872	-13.284	-3.421	-16.449	-8.764	-9.501	56.995	-6.556	-8.983
873	0.873	-23.084	-12.326	-18.959	-5.661	-5.052	62.026	-3.489	-4.136
874	0.874	-19.518	-30.348	-18.182	-10.469	-6.793	84.84	-2.545	-7.424
875	0.875	-11.314	-27.686	-20.113	-16.442	-7.183	64.173	-6.815	-11.483
876	0.876	-25.351	-20.523	-15.463	-7.518	-8.539	7.485	0.532	-17.274
877	0.877	-19.641	-31.088	-11.389	-6.359	-7.383	-114.621	-12.241	-16.496
878	0.878	-18.006	-29.122	-3.446	-9.462	-7.001	-27.269	-13.986	-14.546
879	0.879	-13.474	-20.328	0.034	-12.35	-8.949	-74.963	-9.348	-17.819
880	0.88	-6.435	-9.181	-3.068	-8.09	-8.771	-60.562	-16.518	-10.064
881	0.881	2.355	-13.324	-7.913	-12.169	-4.914	-99.921	-20.2	-11.014
882	0.882	-1.239	-16.906	-12.175	-20.113	-7.445	-111.644	-19.054	-8.089
883	0.883	-4.448	-20.311	-17.798	-10.435	-9.781	-144.2	-15.988	-5.561
884	0.884	-1.649	-15.088	-21.283	-11.587	-9.411	-154.195	-7.138	-7.862
885	0.885	7.923	-16.025	-20.702	-12.732	-5.745	-163.26	-10.664	-11.323
886	0.886	11.496	-18.553	-22.45	-20.064	-12.143	-41.166	-9.733	-10.723
887	0.887	5.417	-16.211	-18.978	-17.116	-9.638	46.411	-6.86	-6.636
888	0.888	-6.463	-22.781	-11.635	-21.325	-7.331	30.569	-6.116	-14.546
889	0.889	-14.479	-32.544	2.282	-18.963	-10.831	44.993	-11.747	-11.036
890	0.89	-15.911	-26.323	-7.409	-11.014	-7.554	32.052	-5.185	-7.915
891	0.891	-24.875	-23.041	-12.652	-5.771	-9.311	20.397	-5.973	-6.925
892	0.892	-16.621	-17.995	-11.125	1.025	-8.942	53.017	-5.209	-6.13
893	0.893	-19.769	-3.404	-18.302	-6.893	-9.341	23.565	-11.797	-11.719
894	0.894	-26.574	-5.609	-17.148	-7.859	-10.517	-56.93	-7.543	-19.631
895	0.895	-30.853	-7.643	-13.669	-10.773	-7.815	-24.283	-9.873	-12.244
896	0.896	-25.257	-16.431	2.393	-16.787	-8.995	25.044	-6.394	-11.248
897	0.897	-23.313	-18.04	0.068	-11.188	-7.468	51.638	-11.048	-8.704
898	0.898	-13.244	-13.848	-2.066	-9.274	-8.285	10.823	-8.152	-17.58
899	0.899	-8.98	-15.077	-7.886	-5.997	-4.066	18.066	-6.808	-18.701
900	0.9	2.842	-18.62	-9.637	-4.251	-13.013	24.505	-7.211	-13.438
901	0.901	-1.775	-9.015	-8.099	-4.617	-11.899	30.404	-12.061	-12.435
902	0.902	-11.846	-15.486	-12.362	-7.89	-5.94	24.986	-10.142	-14.921
903	0.903	-18.265	-28.775	-18.744	-9.04	-9.053	-10.294	-6.09	-9.279
904	0.904	-19.453	-34.158	-12.732	-10.967	-8.117	3.198	-14.031	-11.184
905	0.905	-12.14	-29.655	-9.626	-11.351	-7.371	7.279	-10.561	-6.502
906	0.906	-15.062	-11.016	-14.456	-16.196	-8.173	3.665	-9.596	-9.37
907	0.907	-5.372	1.636	-11.949	-18.149	-8.784	20.695	-0.695	-14.175
908	0.908	-9.027	-0.821	-4.618	-16.228	-9.392	-1.136	0.456	-12.201
909	0.909	-17.3	-11.602	-9.487	-20.293	-13.482	-9.353	-2.644	-6.751
910	0.91	-16.303	5.699	-15.523	-14.478	-12.156	-32.547	-11.545	-3.243
911	0.911	-25.158	26.687	-17.888	-8.88	-8.897	-10.679	-12.705	-5.159
912	0.912	-19.111	12.462	-13.099	-16.844	-12.985	-41.841	-9.599	-9.194
913	0.913	-24.291	4.85	-15.078	-11.643	-7.209	-54.294	-12.491	-12.648
914	0.914	-21.329	2.466	-19.184	-8.776	-11.299	-65.628	-14.994	-12.232
915	0.915	-18.728	-3.994	-16.717	-9.602	-10.746	-68.97	-14.199	-10.078
916	0.916	-20.945	5.59	-16.361	-11.989	-7.479	-21.993	-25.016	-16.048
917	0.917	-11.365	31.832	-10.579	-13.952	-9.25	78.765	-20.353	-10.028
918	0.918	-17.67	58.088	-8.276	-3.911	-10.635	64.42	-24.595	-18.91
919	0.919	-23.606	47.981	-8.883	-8.172	-9.308	-1.388	-12.779	-10.57
920	0.92	-9.626	0.901	-12.203	-14.566	-8.949	-36.998	-11.218	-11.517
921	0.921	0.091	-99.968	-8.167	-11.104	-5.297	-26.136	-9.859	-10.534
922	0.922	-1.607	-27.81	-10.732	-1.455	-4.932	62.681	-3.458	-13.041
923	0.923	-12.59	-14.705	-10.395	-13.305	-9.02	50.77	-4.607	-10.708
924	0.924	-8.281	-145.981	-15.282	-11.782	-8.654	-47.077	-9.82	-12.634
925	0.925	-11.901	-163.468	-21.335	-7.549	-13.124	-60.341	-10.778	-14.569
926	0.926	-17.841	-52.196	-19.061	1.322	-7.726	-96.058	-11.542	-9.151
927	0.927	-16.827	-9.041	-18.516	-4.701	-5.815	-63.669	-7.462	-17.086
928	0.928	-11.935	-48.578	-11.2	-20.793	-6.416	-14.515	-9.391	-16.111
929	0.929	-14.408	-60.429	-12.206	-13.862	-9.339	-5.751	-8.811	-9.335
930	0.93	-18.44	-49.605	-14.767	0.995	-10.717	2.272	-10.546	-10.117
931	0.931	-16.474	-19.975	-15.597	-12.594	-8.421	9.689	-3.579	-12.439
932	0.932	-14.488	-11.068	-6.179	-21.329	-7.279	83.694	-0.674	-2.957
933	0.933	-15.037	45.841	-15.146	-19.801	-6.914	113.36	3.589	-11.85
934	0.934	-17.54	8.907	-14.038	-21.163	-11.967	104.498	-8.598	-12.996
935	0.935	-17.133	28.87	-11	-17.496	-12.574	-17.602	-10.323	-12.025
936	0.936	-22.921	-13.693	-10.08	-33.198	-12.009	-105.043	-11.862	-13
937	0.937	-20.582	2.78	-10.9	-26.831	-7.191	-25.337	-10.498	-15.528
938	0.938	-20.003	78.474	-8.638	-17.173	-7.793	-68.255	-19.386	-17.855
939	0.939	-20.598	110.999	-15.265	2.137	-9.934	-147.584	-11.055	-14.388
940	0.94	-20.048	101.153	-11.042	-5.433	-8.212	-81.573	-12.024	-11.105
941	0.941	-12.147	56.487	-10.322	-12.399	-6.874	-45.789	-14.921	-10.534
942	0.942	-11.032	-16.805	-10.961	-14.523	-12.306	-78.146	-12.399	-14.029
943	0.943	-18.433	-46.352	-14.299	-8.713	-10.374	-87.866	-10.071	-12.683
944	0.944	-19.449	-37.361	-12.61	0.006	-13.67	-25.259	-6.582	-14.826
945	0.945	-18.34	-47.706	-17.506	1.578	-4.778	64.36	-7.15	-11.172
946	0.946	-28.075	-55.738	-15.621	0.228	-5.944	76.195	-8.885	-7.9
947	0.947	-21.731	-48.318	-13.909	1.364	12.049	87.092	-7.523	-6.765
948	0.948	-10.922	-41.677	-10.455	-4.671	4.497	77.267	-5.2	-12.794
949	0.949	-6.68	-35.588	-11.847	-20.745	2.176	103.972	-4.038	-13.597
950	0.95	-10.355	-30.066	-13.833	-24.813	0.049	47.063	-9.257	-11.306
951	0.951	5.336	-34.988	-12.722	-22.506	-5.762	-49.325	-8.677	-10.755
952	0.952	3.201	-2.945	-17.997	-16.149	-25.117	-36.175	-8.092	-10.212
953	0.953	-10.367	9.541	-17.474	-14.23	-12.343	-47.982	-10.988	-7.345
954	0.954	1.81	-1.608	-15.586	-5.535	-14.666	-167.454	-8.462	-12.212
955	0.955	-2.864	1.758	-13.874	2.387	-12.532	-215.139	-14.844	-15.522
956	0.956	-18.763	-7.464	-5.964	9.53	-10.591	-114.22	-12.323	-12.638
957	0.957	-16.672	0.941	-2.517	0.626	-12.326	4.073	-9.992	-16.155
958	0.958	-30.249	-6.496	2.682	-10.222	-10.775	-11.93	-11.913	-12.903
959	0.959	-7.452	-27.499	1.696	-23.213	-9.412	2.222	-13.84	-10.041
960	0.96	-16.8	-30.153	-2.584	-3.876	-10.564	15.216	-15.58	-6.403
961	0.961	-19.577	-27.57	-0.285	-1.351	-11.712	26.878	-19.068	-10.89
962	0.962	-12.094	-43.738	-9.788	-8.312	-8.599	59.308	-15.786	-10.347
963	0.963	-19.093	-37.286	-13.48	-1.93	-9.553	29.551	-12.881	-11.748
964	0.964	-25.514	-19.824	-7.493	0.012	-10.314	20.493	-14.038	-12.189
965	0.965	-35.221	-3.524	-19.308	-1.715	-9.523	44.746	-11.335	-12.631
966	0.966	-26.546	-14.126	-20.86	-22.418	-7.569	37.293	-9.213	-6.676
967	0.967	-18.642	-19.902	-19.502	-19.713	-5.617	17.325	-8.453	-5.932
968	0.968	-11.494	-25.122	-15.816	-27.267	-5.018	35.532	-6.522	-6.739
969	0.969	-7.825	-10.814	-12.317	-20.297	-8.481	7.815	-9.237	-7.363
970	0.97	-6.676	-16.635	-15.395	-13.897	-8.843	-17.406	-5.742	-10.681
971	0.971	-11.9	-32.524	-4.54	-8.083	-11.725	14.454	-7.86	-6.657
972	0.972	-16.738	-9.177	-5.871	0.609	-9.763	76.927	-6.684	-10.182
973	0.973	-24.671	-6.076	-9.523	-16.866	-9.348	50.237	-5.503	-9.839
974	0.974	-23.703	-8.731	-6.006	-19.201	-11.458	25.853	-6.262	-6.976
975	0.975	-18.86	-47.254	-11.206	-17.011	-10.665	-11.202	-10.704	-12.235
976	0.976	-16.342	-30.738	-17.962	-15.02	-7.564	-44.77	-11.273	-17.1
977	0.977	-17.13	14.895	-11.935	-9.746	-9.489	-50.864	-13.008	-20.416
978	0.978	-7.648	9.057	-9.581	-8.172	-9.86	-12.181	-7.187	-13.867
979	0.979	1.262	-7.287	-4.697	-3.947	-7.718	-57.631	-9.499	-7.893
980	0.98	0.105	-22.289	-4.071	-5.185	-4.412	-149.155	-8.912	-10.234
981	0.981	-15.954	-8.645	-4.612	-20.929	-8.47	-135.993	-10.845	-12.185
982	0.982	-8.993	-12.585	-10.379	-27.399	-8.076	-76.398	-10.267	-19.553
983	0.983	-2.601	-23.674	-22.522	-25.527	-9.421	-43.876	-6.786	-22.47
984	0.984	-12.258	-13.416	-17.25	-20.303	-4.573	5.457	-10.086	-14.565
985	0.985	-10.499	2.385	-21.842	-5.964	-10.566	14.325	-7.195	-9.381
986	0.986	-15.124	-5.823	-20.422	-15.522	-9.788	6.099	-7.602	-6.516
987	0.987	-10.851	-3.257	-3.323	-10.167	-6.297	-1.46	-10.357	-12.558
988	0.988	-14.511	3.743	-10.224	7.333	-10.934	-8.198	-7.49	-10.27
989	0.989	-8.5	-11.108	-12.273	-8.854	-6.863	-14.402	-4.84	-15.142
990	0.99	-9.442	-13	-6.41	-19.401	-6.475	-9.213	-7.6	-11.892
991	0.991	-6.52	-18.248	-8.093	-17.382	-9.754	-14.402	-10.533	-11.356
992	0.992	-2.245	-16.788	-15.968	-12.014	-15.549	-0.993	-10.173	-14.872
993	0.993	-6.3	-24.09	-14.553	-22.927	-11.481	2.878	-15.997	-14.51
994	0.994	-9.784	-36.065	-8.111	-29.978	-7.989	6.379	-16.788	-12.393
995	0.995	-6.487	-25.179	-11.541	-12.822	-8.564	16.357	-13.331	-10.457
996	0.996	-15.381	-3.626	-16.723	8.358	-9.133	13.318	-11.427	-4.648
997	0.997	-24.276	-0.646	-19.586	16.728	-7.77	21.874	-9.341	-2.496
998	0.998	-25.425	-20.484	-15.278	-6.386	-12.199	9.4	-8.816	-11.354
999	0.999	-35.064	-28.121	-7.868	-9.344	-8.125	7.243	-12.359	-10.167
1000	1	-36.206	-30.523	-10.715	-0.933	-8.513	-3.318	-7.986	-7.049
1001	1.001	-23.039	-19.936	-8.149	6.661	-8.898	-13.036	-15.817	-2.179
1002	1.002	-17.791	-14.174	-5.783	-9.594	-6.007	-32.505	-14.958	-8.155
1003	1.003	-25.72	-2	-16.579	-11.697	-7.191	-9.362	-14.09	-10.456
1004	1.004	-12.765	-3.555	-21.185	-13.65	-9.905	6.248	-14.947	-19.907
1005	1.005	-7.543	6.491	-19.787	-8.414	-9.716	20.225	-10.961	-16.206
1006	1.006	-5.996	2.788	-10.831	-22.748	-9.52	37.876	-12.983	-7.871
1007	1.007	-7.35	-15.243	-14.249	-13.044	-7.001	21.603	-12.487	-8.819
1008	1.008	-6.179	-7.726	-13.221	2.858	-10.483	19.559	-8.51	-5.892
1009	1.009	-0.179	8.48	-12.201	-7.837	-12.802	2.209	-7.241	-6.634
1010	1.01	5.084	2.045	-12.926	-21.431	-12.408	-32.741	-10.608	-8.928
1011	1.011	-5.723	-11.548	-13.658	-12.625	-10.466	-57.829	-7.797	-10.827
1012	1.012	-27.366	-13.327	-10.135	-7.88	-9.299	-16.551	-13.897	-8.86
1013	1.013	-24.212	-8.73	-12.046	-12.044	-5.034	-11.053	-16.511	-5.917
1014	1.014	-21.442	-15.926	-12.607	-15.718	-10.445	-26.088	-7.683	-6.278
1015	1.015	-13.834	-22.332	-11.236	-7.507	-9.861	-39.595	-6.58	-13.605
1016	1.016	-16.107	-9.17	-13.556	-2.366	-6.562	-43.603	-7.62	-27.504
1017	1.017	-22.44	17.141	-11.425	-3.276	-8.297	-17.223	-10.602	-17.779
1018	1.018	-28.206	28.35	-13.354	-5.732	-10.805	-0.162	-9.91	-12.504
1019	1.019	-22.955	-2.632	-13.729	-17.92	-12.158	-40.969	-14.06	-17.102
1020	1.02	-21.385	-40.176	-13.522	-16.143	-8.093	-46.403	-12.208	-7.009
1021	1.021	-14.199	-55.281	-12.743	7.69	-10.606	-51.47	-14.219	-5.828
1022	1.022	-17.861	-41.761	-14.662	38.638	-10.994	-28.636	-14.878	-6.977
1023	1.023	-23.853	-62.487	-17.354	-15.493	-6.924	-32.668	-13.599	-7.939
1024	1.024	-20.762	-73.728	-11.537	-67.132	-6.529	-21.437	-13.284	-14.706
1025	1.025	-19.81	-97.533	-5.902	-47.173	0.831	-18.144	-16.268	-18.944
1026	1.026	-8.431	-50.538	-9.376	-29.01	-2.259	-15.071	-11.899	-13.319
1027	1.027	-16.385	-17.101	-9.963	-12.588	-7.084	-29.241	-16.044	-13.874
1028	1.028	-17.77	1.091	-14.036	22.65	-6.298	-21.721	-13.611	-14.429
1029	1.029	-14.113	6.504	-12.694	54.59	-11.902	-0.606	-11.359	-12.654
1030	1.03	-15.306	11.507	-8.242	42.188	-3.957	13.526	-9.308	-15.138
1031	1.031	-3.549	7.035	-7.665	30.899	-4.911	21.025	-3.381	-15.477
1032	1.032	-11.536	-5.341	-9.029	-0.125	-7.807	37.318	-5.966	-8.849
1033	1.033	-21.639	-24.097	-12.341	-46.08	-8.574	43.813	-1.979	-2.031
1034	1.034	-18.001	-7.048	-15.267	-52.148	-9.341	14.883	-12.891	4.006
1035	1.035	-16.884	2.245	-21.281	-113.141	-7.395	-30.888	-8.33	-0.021
1036	1.036	-13.829	10.587	-20.521	-105.026	-10.68	11.774	7.461	1.95
1037	1.037	-10.975	23.359	-16.463	-38.316	-6.611	39.481	-3.252	-8.087
1038	1.038	-5.01	34.947	-24.386	-11.692	-7.955	44.53	6.356	-9.419
1039	1.039	-15.699	24.264	-8.323	-19.945	-6.595	21.698	1.062	-0.486
1040	1.04	-8.578	30.011	-6.009	-12.74	-13.163	25.759	-19.715	3.025
1041	1.041	-2.243	17.708	-8.154	-59.725	-12.187	36.983	-22.497	-8.748
1042	1.042	1.187	-6.212	-10.106	-29.461	-9.663	53.976	-25.087	-16.644
1043	1.043	0.16	-3.016	-8.38	-13.167	-11.979	32.112	-22.833	-23.771
1044	1.044	-8.814	-12.387	-6.843	-18.392	-11.394	1.053	-12.251	-30.12
1045	1.045	-10.045	-32.195	-2.587	13.398	-9.448	-61.354	-10.376	-24.084
1046	1.046	-15.335	-29.704	-1.421	34.129	-8.863	-195.633	-5.214	-33.719
1047	1.047	-12.506	-27.374	-9.743	-22.564	-10.214	-214.79	2.653	-42.582
1048	1.048	-25.746	-20.966	-12.853	-46.933	-9.823	-92.257	1.237	-24.559
1049	1.049	-8.421	-19.024	-15.779	-10.083	-5.762	-12.616	10.078	-16.994
1050	1.05	-6.199	-27.758	-11.549	23.287	-11.566	30.694	8.856	-19.299
1051	1.051	-12.699	-35.698	-7.505	53.633	-5.95	17.609	16.163	-8.642
1052	1.052	-6.978	-28.538	-10.995	25.844	-9.433	5.788	1.418	-6.686
1053	1.053	-8.794	-29.679	-9.062	50.897	-11.367	-5.054	-17.786	-11.9
1054	1.054	-10.415	-30.793	-11.966	18.912	-11.945	4.931	-20.348	-7.249
1055	1.055	-20.536	-21.077	-19.902	31.405	-13.299	13.967	-18.081	-0.084
1056	1.056	-32.4	-22.198	-23.375	-10.233	-10.972	5.863	-15.995	-3.75
1057	1.057	-33.999	-18.681	-18.137	-26.847	-9.805	13.216	-14.099	-9.74
1058	1.058	-29.804	-8.977	-11.359	28.681	-8.641	6.608	-15.882	-10.704
1059	1.059	-38.76	-23.271	-13.883	6.694	-9.803	0.513	-23.848	-5.862
1060	1.06	-35.321	-21.331	-14.654	-94.139	-9.996	5.777	-10.897	-10.121
1061	1.061	-32.257	-19.585	-14.072	-79.948	-9.221	10.704	-5.688	-9.354
1062	1.062	-41.207	-14.958	-10.792	-66.947	-7.864	-2.803	-7.263	-14.191
1063	1.063	-42.442	-13.595	-10.22	16.413	-8.436	-23.412	-23.176	-4.122
1064	1.064	-37.281	-9.892	-6.741	92.206	-5.911	-19.658	-33.855	-5.48
1065	1.065	-26.498	-15.869	-5.383	42.767	-9.386	-22.845	-16.467	-11.864
1066	1.066	-16.467	-14.885	-6.542	-91.644	-6.094	-38.385	-9.529	-17.878
1067	1.067	0.537	-11.948	-10.225	-72.553	-7.25	-30.054	-7.423	-16.94
1068	1.068	12.131	-12.647	-12.552	-20.213	-2.797	-17.232	-5.496	-14.064
1069	1.069	9.99	-14.879	-11.396	-36.212	-5.7	-5.428	-10.73	-0.915
1070	1.07	0.31	-9.993	-8.684	-22.072	-9.189	-7.389	-15.4	1.004
1071	1.071	-1.432	-5.341	-12.937	17.293	-6.863	-9.241	-14.08	6.217
1072	1.072	-2.968	3.555	-16.4	-42.399	-10.932	-3.917	-15.269	4.657
1073	1.073	-1.595	-0.108	-15.998	-31.657	-11.323	-14.782	-16.465	0.395
1074	1.074	4.81	-18.096	-22.553	-21.913	-10.937	-33.344	-9.146	-11.413
1075	1.075	20.514	-15.553	-15.765	22.69	-8.807	-30.709	-12.069	-9.861
1076	1.076	-2.875	10.195	-7.81	14.513	-12.475	-23.71	-11.293	-22.842
1077	1.077	0.256	0.206	-2.577	-22.437	-11.121	-21.624	-10.515	-21.111
1078	1.078	-8.031	-8.98	-1.601	-15.808	-8.23	-19.748	-14.001	-19.576
1079	1.079	-0.445	-6.16	-13.014	2.431	-8.628	-25.073	-9.355	-12.46
1080	1.08	1.919	-23.833	-11.457	30.131	-9.027	-17.318	-12.254	-26.829
1081	1.081	-12.94	-35.295	-10.089	4.941	-7.486	-39.275	-13.607	-24.916
1082	1.082	-22.565	-37.31	-6.4	18.422	-7.689	-23.929	-6.238	-23.191
1083	1.083	-20.788	-39.16	-14.708	-2.368	-8.473	18.373	-5.262	-15.279
1084	1.084	-25.412	-12.779	-15.663	-28.803	-8.295	48.697	-0.414	-8.149
1085	1.085	-26.739	-16.394	-16.612	-32.139	-8.499	43.291	-4.667	-4.496
1086	1.086	-23.026	-6.257	-19.094	-3.922	-7.155	58.518	-12.012	1.479
1087	1.087	-31.304	9.487	-19.827	14.843	-10.073	45.181	-12.963	-3.762
1088	1.088	-23.909	17.841	-14.938	45.868	-8.927	32.749	-8.698	-10.558
1089	1.089	-22.888	15.374	-10.263	33.503	-10.874	21.324	-6.364	-13.087
1090	1.09	-14.903	45.784	-1.344	14.705	-7.981	11.113	-5.775	-13.873
1091	1.091	-13.866	33.427	-5.036	-16.306	-10.713	26.588	-6.36	-18.721
1092	1.092	-8.952	7.126	-13.393	12.745	-11.123	-10.494	-9.266	-16.811
1093	1.093	-6.372	-9.912	-14.385	23.98	-6.304	-86.182	-16.238	-17.437
1094	1.094	-13.667	-25.638	-17.294	-27.462	-8.265	-75.393	-13.322	-14.984
1095	1.095	-16.524	-45.426	-23.297	-138.502	-5.002	-6.386	-5.364	-17.359
1096	1.096	-15.7	-47.978	-19.228	-90.822	-5.606	2.338	-0.113	-12.56
1097	1.097	-14.884	-50.329	-8.39	-76.405	-6.015	-22.325	-4.919	-2.541
1098	1.098	-4.003	-43.958	2.636	15.771	-4.687	-89.351	-4.109	-6.849
1099	1.099	-2.438	-14.964	6.888	3.96	-6.852	-116.122	-6.402	-8.04
1100	1.1	7.66	-27.397	-4.929	-50.291	-8.821	-42.738	-14.306	-4.57
1101	1.101	-6.632	-16.229	-15.974	18.841	-7.702	26.383	-23.957	-11.944
1102	1.102	-12.428	-26.34	-17.358	-7.742	-7.547	-0.332	-12.12	-10.978
1103	1.103	-17.648	-35.659	-23.767	-48.296	-10.291	-73.722	-7.455	-10.204
1104	1.104	-19.188	-27.346	-22.643	-159.331	-10.702	-63.906	-0.288	-15.824
1105	1.105	-14.928	-19.812	-25.768	-16.142	-13.638	34.575	-6.664	-16.401
1106	1.106	-21.31	-17.498	-16.903	80.003	-13.28	47.666	-10.132	-9.053
1107	1.107	-12.99	-23.895	-10.95	-42.491	-9.043	35.728	-7.008	-8.1
1108	1.108	-20.341	-14.233	-1.31	-90.152	-9.449	68.14	-11.817	-8.907
1109	1.109	-23.24	12.09	-10.249	-18.033	-10.822	77.991	-21.452	-8.175
1110	1.11	-29.237	0.841	-9.115	73.987	-10.456	-2.591	-20.249	-7.635
1111	1.111	-23.613	4.105	-1.787	85.671	-10.087	-121.952	-7.032	-17.744
1112	1.112	-12.74	-17.79	-2.787	-12.135	-13.588	-106.031	1.735	-19.127
1113	1.113	-14.245	-26.126	-8.828	0.877	-10.7	-62.891	-6.138	-10.253
1114	1.114	-15.535	-23.626	-16.232	12.635	-14.392	-76.147	-4.729	-16.284
1115	1.115	-24.369	-16.683	-13.391	23.632	-8.02	-88.091	-5.832	-8.972
1116	1.116	-25.459	-18.829	-9.202	-5.925	-8.816	31.122	-11.748	-6.113
1117	1.117	-30.629	-32.419	-8.504	20.715	-8.054	15.029	-23.459	-0.162
1118	1.118	-29.619	-37.688	-10.526	28.843	-8.654	-86.207	-18.718	-12.405
1119	1.119	-23.554	-23.414	-16.607	50.923	-5.381	-73.249	-5.66	-10.707
1120	1.12	-19.45	-9.924	-17.46	-9.688	-10.821	10.061	3.135	-9.188
1121	1.121	-18.833	-1.271	-27.017	-17.802	-6.005	-0.7	-4.711	-10.573
1122	1.122	-22.097	0.227	-20.701	4.294	-7.96	-30.258	-0.354	-19.506
1123	1.123	-20.346	-4.078	-26.77	-15.673	-7.407	-56.813	0.91	-20.697
1124	1.124	-19.96	-13.052	-10.769	-58.283	-10.911	32.924	-12.148	-28.081
1125	1.125	-13.581	0.02	-13.158	-63.721	-12.283	92.602	-27.907	-13.418
1126	1.126	-9.315	-8.758	-6.834	-78.798	-9.403	125.195	-21.415	-11.331
1127	1.127	-13.384	-7.266	-8.821	-74.357	-4.975	95.676	-15.496	-9.454
1128	1.128	-13.951	-5.98	-10.614	-36.843	-6.739	104.644	-13.652	13.328
1129	1.129	-12.026	-25.599	-12.213	-1.651	-10.243	145.392	-11.996	10.175
1130	1.13	-11.463	-39.794	-13.625	21.098	-8.902	182.458	-7.631	-15.414
1131	1.131	-10.141	-16.657	-12.525	25.134	-8.528	162.533	-13.908	-18.753
1132	1.132	-2.85	-7.46	-16.07	6.306	-11.241	71.011	-10.315	-9.497
1133	1.133	0.202	-4.836	-17.096	2.956	-7.77	-126.298	-9.232	-1.204
1134	1.134	-2.744	2.646	-21.997	-44.113	-11.853	-191.787	-12.024	-8.774
1135	1.135	-8.792	-9.011	-33.479	-64.119	-9.755	-276.087	-11.136	-15.756
1136	1.136	-12.898	-6.936	-31.988	-46.056	-8.616	-250.345	-6.961	-22.155
1137	1.137	-8.098	18.171	-30.696	-29.662	-6.704	6.058	-8.793	-24.093
1138	1.138	-15.503	-5.666	-13.729	25.951	-10.216	108.425	-6.756	-29.328
1139	1.139	-20.387	-8.8	7.314	48.016	-11.606	15.617	-10.716	-21.4
1140	1.14	-27.79	-19.303	27.011	54.563	-5.068	43.763	-11.97	-20.048
1141	1.141	-27.057	-27.654	29.483	-37.02	-4.136	-33.025	-10.523	-16.377
1142	1.142	-14.903	-25.193	8.341	2.355	-6.688	-102.718	-6.364	-3.227
1143	1.143	-13.185	9.744	-11.448	-9.502	-2.655	-81.65	-14.205	5.48
1144	1.144	-11.66	-5.463	-14.009	-20.374	-3.258	-62.529	-10.628	-5.545
1145	1.145	-15.943	-28.41	-20.633	-21.812	-6.56	-10.074	-9.567	-9.791
1146	1.146	-12.287	-24.459	-18.355	-31.859	-7.144	5.89	-10.435	-8.613
1147	1.147	-11.138	-28.24	-20.522	-40.889	-5.803	20.171	-7.815	-5.098
1148	1.148	0.655	-4.528	-22.485	-0.329	0.576	-19.303	-5.396	-6.026
1149	1.149	-3.98	4.693	-17.281	66.471	-1.942	-31.21	-3.375	-12.772
1150	1.15	-2.623	1.957	-12.653	-14.217	-1.161	1.069	-3.876	-8.493
1151	1.151	3.772	-10.845	0.287	-68.438	-3.087	10.928	-7.891	-15.829
1152	1.152	4.921	-17.818	-11.936	-58.534	-10.416	19.946	-11.325	-16.789
1153	1.153	-4.77	-32.73	-0.926	-13.824	-19.267	11.935	-11.652	-14.263
1154	1.154	-5.953	-23.054	-13.913	10.524	-10.865	-10.116	-11.212	-19.869
1155	1.155	-16.818	-17.821	-12.181	17.773	-13.832	23.304	-8.445	-9.02
1156	1.156	-18.193	-16.263	-7.549	-56.067	-16.57	53.78	-13.422	-7.441
1157	1.157	-19.368	-11.987	-11.815	-6.556	-15.594	15.335	-8.737	-0.25
1158	1.158	-13.375	-20.876	-8.136	38.17	-13.031	-60.036	-15.291	3.458
1159	1.159	-16.493	-10.01	-18.953	29.965	-10.863	-157.517	-16.049	0.014
1160	1.16	-17.468	-8.597	-20.297	-21.716	-12.58	-65.233	-13.723	-3.026
1161	1.161	-30.64	-9.716	-13.895	-28.116	-10.618	-53.395	-8.884	-17.68
1162	1.162	-36.45	-17.987	-5.554	51.391	-10.777	0.743	-12.156	-19.769
1163	1.163	-45.16	-16.983	-2.441	18.934	-10.148	50.126	-12.696	-10.054
1164	1.164	-34.124	-10.164	4.349	-109.346	-7.767	76.969	-16.163	-4.771
1165	1.165	-24.075	-23.277	3.589	-56.851	-4.806	101.494	-17.505	-9.366
1166	1.166	-4.563	-1.949	1.289	-40.915	-9.57	94.266	-17.883	-10.658
1167	1.167	9.539	-4.612	1.892	-55.205	-4.664	74.519	-14.203	-6.919
1168	1.168	-13.689	-7.086	-8.153	-15.661	-3.835	56.397	-7.829	-10.338
1169	1.169	-4.401	-4.73	-12.389	19.988	-3.223	-26.92	-7.064	-13.379
1170	1.17	-18.536	-6.81	-16.037	-12.524	-5.345	-158.237	-11.127	-14.283
1171	1.171	-16.017	-12.553	-21.992	-2.701	-4.778	-105.836	-15.961	-11.699
1172	1.172	-9.039	-14.22	-22.926	6.167	-1.897	-153.553	-15.384	-17.253
1173	1.173	-6.902	-3.116	-25.792	14.274	-6.007	-110.553	-12.486	-20.687
1174	1.174	-4.966	-7.313	-23.248	6.861	-7.222	-44.864	-12.109	-14.63
1175	1.175	-17.165	-21.583	-17.586	0.171	0.263	-32.89	-8.846	-13.796
1176	1.176	-28.199	-15.701	-19.459	6.056	-2.713	-21.662	-13.722	-7.143
1177	1.177	-41.163	-17.368	-16.092	-10.504	-1.625	8.266	-3.684	-6.296
1178	1.178	-25.298	-21.961	-17.76	-5.556	-0.729	-18.369	-10.866	-2.156
1179	1.179	-14.649	-23.247	-19.051	44.77	-6.222	-10.228	-7.212	-6.908
1180	1.18	-4.955	-16.803	-12.6	-1.894	-6.674	71.331	-10.714	-10.123
1181	1.181	3.761	-15.61	-11.773	-7.8	-11.196	38.922	-11.697	-16.65
1182	1.182	-20.042	-16.52	-10.949	-2.305	-2.18	-10.349	-10.757	-14.078
1183	1.183	-16.746	-25.336	-12.832	-37.457	1.6	-1.475	-8.263	-9.955
1184	1.184	-13.64	-16.934	-10.851	-23.881	10.018	38.901	-10.607	-10.469
1185	1.185	-16.33	-11.638	-13.713	22.009	0.436	-72.511	-12.566	-9.831
1186	1.186	-13.808	-6.727	-8.839	-20.532	1.69	-184.182	-12.01	-15.198
1187	1.187	-6.843	-14.578	-6.873	-103.628	2.947	-25.63	-11.453	-13.216
1188	1.188	-4.717	-9.26	-10.902	-20.009	8.242	37.749	-11.091	-19.161
1189	1.189	-2.808	-6.31	-13.356	-8.993	9.255	18.565	-7.827	-19.886
1190	1.19	-4.576	-12.267	-5.909	-18.716	3.298	35.885	-3.788	-13.251
1191	1.191	-9.243	-9.906	-8.903	8.135	1.021	83.405	-9.625	-10.684
1192	1.192	-19.33	-5.042	-11.706	-16.203	-3.784	40.053	-12.941	-12.951
1193	1.193	-18.179	-1.712	-14.151	-23.488	-7.089	0.357	-17.031	-15.203
1194	1.194	-21.67	-10.552	-13.338	-16.888	-14.895	-11.591	-13.583	-14.547
1195	1.195	-24.765	-14.188	-12.728	1.366	-18.119	-22.476	-14.189	-16.421
1196	1.196	-27.674	-10.667	-10.774	17.921	-7.426	86.155	-15.955	-20.434
1197	1.197	-23.421	-11.596	-10.17	2.899	-11.85	13.985	-15.593	-16.909
1198	1.198	-30.781	-14.457	-7.633	-19.883	-13.202	53.395	-8.263	-9.51
1199	1.199	-21.879	-20.41	-10.895	-15.736	-19.402	136.774	-7.312	-4.249
1200	1.2	-20.728	-21.126	-12.986	-11.92	-18.622	-4.208	7.379	-1.313
1201	1.201	-15.519	-24.563	-14.101	-15.17	-25.582	-61.693	-3.284	1.231
1202	1.202	-16.491	-21.247	-18.31	-12.063	-38.936	-78.988	-5.239	-1.076
1203	1.203	-12.233	-26.653	-17.89	-3.749	-52.677	-31.31	-0.033	0.874
1204	1.204	-6.639	-17.18	-18.235	-6.203	-75.713	40.869	-4.695	-7.823
1205	1.205	-8.606	-8.263	-12.4	-41.087	-85.215	-25.009	-11.869	-20.98
1206	1.206	-17.353	-11.745	-5.009	-35.97	-88.156	-156.308	-5.494	-12.263
1207	1.207	-13.898	-8.622	-7.867	-13.088	-90.963	-173.853	2.816	-10.705
1208	1.208	-6.565	-11.499	-15.765	41.155	-60.955	-94.42	1.851	-17.852
1209	1.209	-17.411	-17.483	-12.633	33.856	-32.342	-22.32	0.88	-26.751
1210	1.21	-13.165	-15.12	-13.584	-66.972	-21.578	17.064	0.1	-20.751
1211	1.211	-12.012	-19.925	-11.058	-52.761	-18.783	5.151	-8.799	-13.398
1212	1.212	-6.014	-20.505	-8.712	-39.749	-22.352	-27.478	-24.462	-8.584
1213	1.213	-13.365	-28.255	-13.52	-4.221	-20.067	-57.121	-13.81	-16.549
1214	1.214	1.343	-18.581	-14.077	-15.138	-12.902	-48.114	-11.865	-11.354
1215	1.215	7.74	-4.243	-14.632	-25.049	-15.571	-23.649	-13.598	-14.288
1216	1.216	-1.925	-10.038	-9.769	-15.986	-5.268	13.333	-15.132	-11.806
1217	1.217	-21.25	-11.736	-5.109	-23.973	7.941	73.847	-10.865	-9.517
1218	1.218	-18.691	-3.785	-9.164	-1.791	23.455	114.295	-9.683	-11.487
1219	1.219	-7.053	-2.424	-17.11	31.791	37.916	106.77	-10.818	-16.172
1220	1.22	-13.395	-6.08	-25.438	13.715	39.383	86.758	-11.76	-15.633
1221	1.221	-19.164	-12.082	-15.77	-2.561	37.142	92.648	-14.642	-7.745
1222	1.222	-17.375	-13.063	-9.391	2.662	41.28	76.095	-13.849	-6.623
1223	1.223	-9.383	-8.247	-3.401	16.26	33.626	0.179	-11.511	-11.894
1224	1.224	-5.065	-9.049	-8.637	28.702	24.246	-162.716	-9.551	-14.844
1225	1.225	-6.169	-21.277	-19.474	32.471	20.29	-279.152	-11.457	-12.374
1226	1.226	-12.113	-26.546	-23.726	22.471	10.156	-173.343	-14.328	-10.09
1227	1.227	-11.105	-5.877	-20.041	13.225	0.79	-0.077	-11.788	-12.057
1228	1.228	-21.928	-20.057	-11.709	-29.285	-7.96	23.231	-9.434	-7.443
1229	1.229	-29.027	-22.615	-12.66	-120.737	-24.433	-40.208	-12.322	-8.061
1230	1.23	-20.053	-6.387	-3.73	-28.527	-22.514	-59.391	-12.697	-10.623
1231	1.231	-13.969	-8.551	-2.532	-16.623	-20.769	-76.795	-7.647	-13.958
1232	1.232	-16.985	-25.994	-7.72	-27.388	-19.213	-60.947	-10.92	-9.941
1233	1.233	-19.838	-19.053	-2.859	2.253	-17.836	11.25	-10.333	-11.337
1234	1.234	-31.213	-8.436	-3.627	-24.484	-26.129	50.798	-11.675	-11.764
1235	1.235	-23.239	-22	-5.949	-32.662	-27.825	86.515	-10.308	-12.965
1236	1.236	-18.947	-27.251	0.618	-69.666	-34.541	97.336	-9.132	-11.07
1237	1.237	-15.24	-19.331	-1.897	-103.323	-16.853	87.334	-9.504	-16.913
1238	1.238	-2.049	-3.463	-12.536	-24.124	-9.595	60.599	-9.1	-12.887
1239	1.239	-7.254	-5.597	-25.502	8.334	-16.831	20.042	-12.562	-9.445
1240	1.24	-15.16	-11.407	-23.76	-1.477	-23.466	12.906	-8.091	-6.191
1241	1.241	-10.869	-6.202	-28.402	7.42	-21.767	33.077	-10.969	-7.959
1242	1.242	-12.009	-14.158	-24.141	15.553	4.338	2.838	-8.436	-13.791
1243	1.243	-13.147	-9.929	-12.344	37.582	30.46	-24.845	-6.104	-16.136
1244	1.244	-20.475	-8.795	-7.706	-9.284	54.102	-70.344	-10.941	-15.582
1245	1.245	-15.609	-21.972	-3.453	-39.723	38.289	-100.623	-11.508	-12.322
1246	1.246	-14.822	-16.772	-7.132	-12.107	29.864	-39.557	-9.753	-6.929
1247	1.247	-12.482	-18.355	-5.963	2.984	27.286	33.982	-8.387	-10.441
1248	1.248	-11.872	-5.414	-13.308	7.392	15.638	-35.024	-12.818	-8.528
1249	1.249	-9.927	-14.155	-16.201	-5.095	-16.295	-133.43	-11.051	-12.608
1250	1.25	-8.157	-12.638	-18.713	6.017	-29.821	-146.453	-9.677	-9.132
1251	1.251	-16.056	-8.407	-13.094	-4.15	-33.837	-63.01	-11.968	-5.845
1252	1.252	-22.003	-4.744	-11.154	24.066	-45.001	-8.809	-13.11	-8.754
1253	1.253	-14.586	1.235	-13.083	-2.225	-48.204	40.463	-11.935	-6.054
1254	1.254	-5.626	-12.718	-13.657	-53.713	-32.413	67.121	-13.084	-5.678
1255	1.255	-9.051	0.811	-18.494	-2.092	-23.951	75.309	-10.172	-5.891
1256	1.256	-16.368	-22.028	-20.424	-22.129	14.732	97.377	-11.331	-10.371
1257	1.257	-19.242	-18.933	-17.509	8.193	64.867	23.375	-17.131	-12.32
1258	1.258	-21.744	-16.203	-12.66	24.625	71.68	-45.669	-13.054	-6.913
1259	1.259	-17.654	-28.966	-6.666	39.743	77.978	-72.24	-8.211	-13.502
1260	1.26	-18.231	-21.997	-2.6	71.642	72.909	33.681	-11.499	-17.778
1261	1.261	-26.936	1.433	-10.537	75.618	27.798	47.995	-13.246	-10.428
1262	1.262	-25.789	-1.645	-11.501	49.273	-26.783	8.549	-9.775	-7.522
1263	1.263	-18.455	-9.951	-6.654	-2.226	-63.356	-74.9	-9.418	-3.257
1264	1.264	-11.708	-22.711	-9.167	-113.303	-82.889	-42.491	-8.277	-4.033
1265	1.265	-2.055	-25.014	-13.226	-192.886	-76.472	6.819	-11.004	-8.859
1266	1.266	-3.25	-35.635	-11.284	-120.774	-70.624	33.627	-5.216	-12.146
1267	1.267	-11.61	-14.32	-9.345	-81.33	-45.013	90.79	-9.3	-11.554
1268	1.268	-16.882	-11.586	-3.926	-21.783	24.167	24.289	-8.729	-11.158
1269	1.269	-23.69	-24.324	-11.854	-10.968	34.507	-109.825	-8.155	-13.481
1270	1.27	-24.49	-8.043	-12.823	-80.057	43.869	-128.786	-6.42	-10.57
1271	1.271	-26.845	-5.896	-15.732	-71.161	36.199	-41.181	-7.782	-15.787
1272	1.272	-26.305	-3.948	-11.471	50.918	14.568	70.116	-4.497	-13.833
1273	1.273	-24.408	4.776	-10.692	33.474	-4.928	26.856	-8.562	-13.23
1274	1.274	-19.022	0.142	-14.157	-14.17	-10.489	66.135	-12.041	-10.308
1275	1.275	-23.892	-7.008	-13.565	0.112	-15.481	6.212	-10.681	-15.132
1276	1.276	-13.867	-8.172	-14.146	13.189	-10.047	-70.001	-7.773	-15.694
1277	1.277	1.96	0.15	-12.789	-22.537	-32.478	-60.352	-7.38	-17.417
1278	1.278	-21.49	-13.767	-17.227	-33.467	-36.149	-33.689	-1.569	-9.468
1279	1.279	-18.433	-23.432	-24.952	-3.897	-32.092	23.27	0.759	-8.288
1280	1.28	-21.176	-11.225	-23.973	-48.715	-35.004	30.89	-8.719	-13.486
1281	1.281	-13.656	-19.119	-21.065	-24.362	-25.334	11.143	-9.866	-14.42
1282	1.282	-6.698	-17.73	-7.911	12.503	-16.621	-55.921	-1.53	-15.166
1283	1.283	-0.324	-21.395	1.759	32.4	-8.686	-82.589	-6.743	-12.816
1284	1.284	1.594	-20.217	3.493	50.619	-5.975	-74.385	-9.631	-12.214
1285	1.285	-0.172	-8.384	8.128	56.005	-11.982	-37.328	-13.881	-11.615
1286	1.286	1.364	-16.285	-4.846	111.487	-13.556	9.605	-13.09	-15.653
1287	1.287	-0.004	-32.129	-10.076	15.031	-14.954	52.236	-13.65	-12.152
1288	1.288	3.658	-21.456	-11.637	1.846	-13.052	-8.734	-16.918	-10.782
1289	1.289	-9.5	-19.47	-13.014	-81.468	-14.078	-130.893	-12.834	-13.664
1290	1.29	-18.212	-10.717	-11.88	-27.261	-12.599	-113.565	-14.172	-13.252
1291	1.291	-13.569	-9.143	-15.387	-17.411	-13.451	-2.386	-13.769	-10.521
1292	1.292	-23.641	-1.974	-8.059	-8.418	-12.182	69.699	-8.917	-13.981
1293	1.293	-22.51	-5.64	-12.907	-16.426	-22.693	30.074	-5.608	-10.674
1294	1.294	-23.688	-21.311	-13.678	5.769	-23.716	-77.526	-13.332	-5.815
1295	1.295	-11.898	-14.907	-14.448	12.382	-27.097	-63.45	-12.349	-9.081
1296	1.296	-16.562	-5.227	-21.017	-30.195	-25.693	-50.558	-11.365	-8.479
1297	1.297	-20.867	-13.938	-20.248	-13.753	-24.526	-15.157	-17.355	-8.851
1298	1.298	-9.112	-9.301	-17.927	11.468	-27.28	-4.476	-15.02	-8.454
1299	1.299	-17.102	-13.552	-14.457	16.012	-21.166	5.17	-10.177	-11.338
1300	1.3	-21.405	-14.722	-17.755	3.675	-15.469	-21.787	-12.103	-14.043
1301	1.301	-30.348	-23.049	-14.861	-53.022	-5.895	-30.029	-12.672	-11.332
1302	1.302	-36.394	-11.259	-17.388	-93.672	-9.459	51.41	-11.31	-11.127
1303	1.303	-26.776	-12.818	-15.062	-41.98	-12.791	62.207	-8.012	-10.351
1304	1.304	-23.155	-5.663	-8.505	-8.53	-15.704	12.809	-10.909	-9.576
1305	1.305	-10.053	-12.07	-7.555	9.587	-10.642	3.838	-11.286	-10.156
1306	1.306	-11.864	-15.57	-10.076	-18.061	-4.443	-4.4	-9.345	-12.68
1307	1.307	-0.896	-29.546	-12.398	-33.181	3.112	-71.311	-11.468	-11.918
1308	1.308	-11.024	-19.895	-5.808	-28.696	-1.517	-44.806	-8.174	-15.801
1309	1.309	-4.717	-14.702	-10.07	0.385	-3.854	77.165	-9.331	-10.973
1310	1.31	-5.943	-19.395	-7.759	-25.894	1.915	129.534	-6.61	-12.926
1311	1.311	3.679	-23.689	-11.266	-49.65	3.97	49.937	-7.762	-11.203
1312	1.312	4.785	-17.332	-14.597	-27.766	2.088	64.227	-4.274	-9.859
1313	1.313	-3.601	-16.202	-12.884	-19.403	3.825	77.446	-2.915	-7.542
1314	1.314	-2.685	-11.003	-15.418	14.091	1.267	17.735	-5.041	-14.121
1315	1.315	0.159	-4.271	-15.051	27.508	-5.165	-80.14	-5.422	-7.355
1316	1.316	-13.037	-13.993	-8.483	-1.733	-11.194	-172.276	-5.811	-11.642
1317	1.317	-22.75	-12.893	-5.589	9.381	-18.56	-112.643	-10.064	-7.635
1318	1.318	-28.017	-16.411	-15.284	-7.813	-3.831	-36.749	-11.801	-2.848
1319	1.319	-26.504	-9.107	-14.158	-11.036	6.889	-66.411	-11.404	-12.96
1320	1.32	-25.171	-8.204	-13.036	-25.139	-2.731	-39.871	-11.015	-11.654
1321	1.321	-21.506	-10.772	-12.1	-12.313	6.024	33.338	-13.915	-12.856
1322	1.322	-20.356	-13.122	-9.224	-19.251	-8.28	82.701	-13.531	-16.391
1323	1.323	-19.392	-6.548	-17.175	-4.272	-21.85	73.835	-14.694	-15.463
1324	1.324	-18.436	-9.069	-16.228	-2.167	-23.64	49.35	-13.151	-12.602
1325	1.325	-15.922	-8.313	-13.346	24.279	-9.38	27.212	-12.379	-13.418
1326	1.326	-18.259	-11.823	-15.877	28.033	-22.998	33.66	-13.157	-11.137
1327	1.327	-24.833	-11.265	-18.213	-9.606	-17.834	15.306	-9.48	-9.246
1328	1.328	-24.051	-16.716	-13.383	-75.155	-13.268	-67.94	-8.124	-11.218
1329	1.329	-28.132	-18.708	-10.107	-48.358	-19.351	-256.456	-9.474	-17.832
1330	1.33	-21.57	-26.125	-1.23	-23.876	-15.178	-149.017	-16.052	-23.861
1331	1.331	-29.516	-21.319	2.431	42.947	-18.949	-48.07	-11.218	-18.29
1332	1.332	-24.298	-13.416	-5.9	-19.522	-13.038	17.572	-10.454	-13.496
1333	1.333	-19.447	-10.352	-4.927	-43.838	-12.148	29.16	-12.775	-10.246
1334	1.334	-16.92	-13.285	-7.818	-6.813	-11.259	18.147	-6.195	-7.386
1335	1.335	-17.299	-26.487	-13.809	13.192	1.825	8.139	-12.2	-15.363
1336	1.336	-11.693	-18.582	-14.576	7.264	7.537	17.005	-14.528	-7.08
1337	1.337	-6.866	-13.403	-11.097	-42.567	5.697	25.087	-13.948	-10.217
1338	1.338	-14.228	-20.216	-13.045	-62.58	19.915	3.014	-10.662	-11.215
1339	1.339	-15.204	-17.707	-15.96	28.859	10.141	-3.531	-10.081	-12.024
1340	1.34	-21.234	-8.823	-14.416	39.183	1.323	-9.518	-6.591	-9.738
1341	1.341	-12.353	4.33	-11.912	-52.958	-0.334	-4.097	-6.972	-13.261
1342	1.342	3.308	-7.895	-18.317	-64.787	-13.41	1.048	-9.866	-12.711
1343	1.343	-11.621	-3.289	-17.565	-54.072	-15.271	14.758	-7.145	-16.809
1344	1.344	-17.438	-16.281	-15.264	-4.762	8.398	27.251	-10.617	-17.222
1345	1.345	-8.729	-14.552	-18.768	4.137	11.556	30.978	-10.219	-11.836
1346	1.346	11.987	-6.636	-8.715	28.46	14.518	27.722	-4.22	-5.289
1347	1.347	9.283	-5.281	-12.987	-23.308	28.507	24.689	-6.742	-6.088
1348	1.348	6.778	-11.674	-9.32	-43.292	20.813	16.447	-4.429	-13.475
1349	1.349	-4.819	-8.193	-15.333	-13.026	4.398	-21.989	-7.897	-6.72
1350	1.35	-11.206	-13.429	-14.38	25.624	-19.171	-105.161	-8.464	-4.232
1351	1.351	-13.144	-4.531	-7.617	20.553	-41.19	-69.511	-7.873	-13.185
1352	1.352	-7.924	-10.522	-19.042	6.96	-72.5	-15.232	-9.216	-9.756
1353	1.353	-6.388	-15.75	1.671	19.289	-85.049	14.467	-6.882	-8.834
1354	1.354	-2.13	-16.71	-6.638	15.657	-88.9	23.526	-11.699	-11.775
1355	1.355	-0.965	-12.426	-19.389	-28.971	-51.352	31.753	-5.677	-7.557
1356	1.356	-14.114	-10.083	-21.695	1.416	-26.392	39.148	-7.982	-9.915
1357	1.357	-15.846	-20.907	-23.821	-26.392	-13.038	5.585	-9.898	-11.88
1358	1.358	-4.801	-12.974	-6.413	-31.506	-9.17	-86.102	-7.944	-11.327
1359	1.359	-14.871	-8.699	0.562	-17.984	-13.079	-125.574	-10.821	-11.94
1360	1.36	-23.776	-12.348	6.949	-13.907	-10.021	-41.991	-11.186	-13.32
1361	1.361	-24.941	-4.01	8.896	-2.678	-7.149	-52.604	-9.803	-14.693
1362	1.362	-13.136	-11.345	-6.959	-54.168	-4.652	-141.327	-6.878	-17.615
1363	1.363	-17.782	-24.081	-13.326	-61.575	2.71	-33.873	-7.245	-20.336
1364	1.364	-7.722	-18.816	-15.24	-1.106	0.22	38.259	-10.708	-14.539
1365	1.365	-22.037	-14.129	-23.928	39.367	2.208	-27.718	-7.788	-2.363
1366	1.366	-23.974	-6.93	-22.362	31.878	0.132	-39.752	-9.711	13.495
1367	1.367	-25.718	-13.276	-12.282	105.742	-5.232	-7.462	-13.955	2.83
1368	1.368	-30.363	-0.078	2.053	95.835	-6.95	2.266	-17.434	-2.996
1369	1.369	-40.428	-1.802	-3.756	-38.473	0.018	11.131	-11.04	-8.236
1370	1.37	-39.276	-3.336	-12.461	-96.11	-3.876	3.032	-10.267	-12.899
1371	1.371	-33.273	-24.998	-17.092	-43.625	-2.969	-33.748	-7.941	-8.649
1372	1.372	-30.172	-40.659	-21.33	4.024	-0.14	27.101	-8.523	-17.562
1373	1.373	-15.47	-32.329	-14.926	-97.063	-3.31	84.256	-10.45	-14.086
1374	1.374	-17.611	-24.762	-16.083	-84.014	-1.077	62.387	-14.512	-13.121
1375	1.375	-7.955	-22.417	-19.184	-24.498	-2.094	42.588	-11.021	-16.015
1376	1.376	-16.667	-24.533	-18.204	-35.302	-8.832	12.285	-12.369	-13.497
1377	1.377	-8.73	-10.991	-18.974	-25.407	-11.45	-70.911	-12.747	-19.098
1378	1.378	-7.373	-2.275	-14.897	-52.099	-7.458	-178.373	-12.348	-14.247
1379	1.379	-3.679	-3.807	-8.3	-27.744	-0.92	9.407	-10.408	-17.517
1380	1.38	-11.981	-19.687	-12.536	-20.427	3.29	85.927	-12.535	-10.922
1381	1.381	-8.856	-21.822	-13.287	12.903	4.027	108.952	-8.088	-10.14
1382	1.382	-21.613	-15.982	-13.849	6.791	-2.611	87.77	-11.379	-12.445
1383	1.383	-16.369	-17.689	-14.411	12.163	-1.891	30.106	-15.438	-8.931
1384	1.384	-14.796	-3.356	-12.654	-2.968	-7.553	12.689	-10.602	-9.482
1385	1.385	-7.604	-5.297	-12.256	-16.445	-2.744	-34.944	-12.536	-12.354
1386	1.386	-6.418	-0.076	-13.596	-20.346	-4.679	8.282	-13.118	-13.679
1387	1.387	-14.722	-14.36	-10.67	36.533	-6.397	-4.807	-9.435	-17.309
1388	1.388	-13.726	-27.846	-11.805	28.474	-12.179	-88.214	-12.916	-11.855
1389	1.389	-6.916	-11.922	-17.585	-8.399	-6.528	-120.826	-11.554	-12.406
1390	1.39	-20.049	-14.013	-8.658	-41.723	-8.441	-51.876	-11.161	-9.077
1391	1.391	-18.097	7.324	-5.147	-23.381	-11.722	-43.133	-10.764	-14.452
1392	1.392	-12.835	10.09	2.241	59.922	-5.111	-35.039	-8.822	-12.474
1393	1.393	-20.718	-7.674	-4.511	-23.435	-2.563	-27.686	-6.69	-15.727
1394	1.394	-24.936	-28.714	-7.025	-34.189	-8.116	-47.578	-11.143	-6.79
1395	1.395	-18.524	-14.537	-14.395	15.36	-7.426	-4.983	-1.085	-10.428
1396	1.396	-17.335	-22.04	-13.446	6.666	-4.02	-10.478	3.17	-16.383
1397	1.397	-20.399	-19.677	-12.681	-17.508	1.527	4.53	-0.515	-8.976
1398	1.398	-13.612	-17.509	-7.077	49.361	6.524	9.055	-18.524	-19.768
1399	1.399	-5.657	-11.673	-3.588	-13.059	2.038	29.987	-10.991	-12.565
1400	1.4	-6.614	-16.869	-9.578	-37.354	0.433	3.669	-8.681	4.509
1401	1.401	-9.515	-27.886	-10.344	-59.291	3.037	-41.113	-10.831	6.874
1402	1.402	-3.526	-6.176	-19.814	-52.562	1.705	13.86	-8.912	-3.731
1403	1.403	-5.851	-15.435	-20.97	-70.641	2.858	-52.858	-14.156	-9.493
1404	1.404	-5.282	-23.746	-22.117	-54.106	8.061	-43.802	-15.725	-7.71
1405	1.405	-3.361	-21.217	-14.762	21.612	11.566	-3.056	-11.494	-12.317
1406	1.406	-7.45	-14.243	-5.867	97.528	2.968	78.505	-10.358	-16.532
1407	1.407	-7.859	-7.836	0.122	28.493	2.021	67.805	-11.549	-15.336
1408	1.408	-2.46	-13.637	-11.688	-16.226	18.358	-40.633	-14.675	-11.816
1409	1.409	-5.947	-15.386	-10.124	-24.485	7.002	-83.63	-11.792	-12.74
1410	1.41	-10.611	-7.44	-17.274	-31.866	-3.419	-96.64	-14.336	-17.527
1411	1.411	-11.219	-11.683	-20.939	-25.232	-16.759	-60.956	-10.286	-13.228
1412	1.412	-14.732	-18.04	-24.412	29.753	-39.37	-6.74	-6.814	-15.517
1413	1.413	-22.093	-16.872	-21.316	66.798	-48.414	62.323	-8.76	-14.902
1414	1.414	-29.46	-13.774	-18.424	113.806	-62.292	89.117	-9.352	-11.577
1415	1.415	-20.558	-6.989	-14.177	59.054	-54.483	48.578	-6.847	-9.794
1416	1.416	-28.891	-16.657	-6.84	-37.182	-47.217	-3.064	-9.17	-3.943
1417	1.417	-31.991	-12.992	-5.885	-50.24	-14.939	3.57	-6.26	-3.114
1418	1.418	-27.155	0.16	0.111	-85.698	17.381	-14.533	-9.943	-6.555
1419	1.419	-14.007	5.379	-7.229	-96.44	38.463	-75.397	-3.589	-9.813
1420	1.42	-19.83	0.74	-14.003	-86.62	50.014	-148.611	-7.919	-16.37
1421	1.421	-14.602	-6.422	-16.526	-60.015	53.598	-138.583	-5.655	-12.091
1422	1.422	-3.558	-5.302	-12.471	29.569	32.028	-75.879	-13.63	-14.387
1423	1.423	0.728	-11.33	-7.636	65.333	29.623	-34.978	-8.436	-13.786
1424	1.424	4.446	-18.701	-0.278	32.864	-3.567	-12.591	-11.368	-18.409
1425	1.425	-11.186	-9.808	-13.045	-55.926	-53.59	7.626	-10.636	-10.643
1426	1.426	-17.522	-1.483	-7.819	-44.064	-86.774	50.482	-11.44	-13.715
1427	1.427	-19.415	-13.297	-15.745	-54.759	-80.493	78.325	-12.065	-12.721
1428	1.428	-28.076	-24.309	-14.379	-44.708	-74.801	73.237	-6.105	-16.961
1429	1.429	-26.479	-2.631	-15.522	-0.002	-49.383	95.984	-6.921	-14.618
1430	1.43	-25.069	-11.91	-12.022	105.938	-35.602	100.141	-7.537	-9.757
1431	1.431	-16.11	-37.468	-8.92	91.718	-6.341	73.89	-6.994	-9.153
1432	1.432	-12.57	-27.437	-17.817	-26.622	5.097	22.516	-12.446	-14.552
1433	1.433	-13.478	-5.608	-14.332	-42.433	8.606	15.333	-9	-9.691
1434	1.434	-16.325	2.694	-13.357	-85.532	-0.484	8.888	-8.461	-9.084
1435	1.435	-12.01	-10.087	-20.127	-124.968	-8.64	-82.627	-12.561	-13.132
1436	1.436	-4.602	-35.829	-24.38	-113.182	-16.038	-69.53	-18.406	-18.925
1437	1.437	-13.456	-45.882	-20.313	-37.345	-8.966	-9.919	-14.388	-10.01
1438	1.438	-26.577	-36.607	-19.73	-47.201	-6.761	44.243	-15.004	-6.522
1439	1.439	-17.836	-16.887	-17.784	-20.589	2.958	54.049	-13.109	-13.859
1440	1.44	-13.162	-19.426	-16.042	-12.558	11.713	45.112	-14.887	-14.812
1441	1.441	-23.211	-17.129	-17.391	-19.932	-2.575	-60.595	-12.413	-14.019
1442	1.442	-24.348	-14.99	-10.022	13.483	-4.458	-74.755	-12.842	-8.391
1443	1.443	-25.466	-24.621	6.069	7.491	-16.585	-87.802	-8.047	-8.959
1444	1.444	-15.75	-26.312	17.702	-42.422	-27.582	-52.1	-8.665	-10.877
1445	1.445	-12.031	-18.348	11.33	-35.7	-20.427	23.83	-11.617	-10.274
1446	1.446	-5.971	-8.262	5.525	-17.405	-19.293	14.155	-4.688	-12.773
1447	1.447	-0.674	-9.416	-3.197	32.58	-27.646	-119.991	-7.63	-8.31
1448	1.448	-15.311	-8.238	-14.246	25.929	-24.596	-216.082	-5.16	-12.356
1449	1.449	-17.365	-7.26	-21.405	44.184	-9.954	-23.544	-12.574	-7.512
1450	1.45	-15.357	-0.469	-17.722	27.621	21.885	2.013	-5.851	-8.08
1451	1.451	-6.584	-13.612	-16.559	-7.707	62.989	-21.198	-11.904	-12.127
1452	1.452	-11.18	-15.546	-17.526	5.817	68.293	-0.042	-11.182	-13.467
1453	1.453	-3.97	-3.343	-10.764	26.493	73.224	-57.5	-9.294	-10.176
1454	1.454	-2.761	-7.996	-10.005	37.747	41.214	-4.948	-8.758	-10.575
1455	1.455	0.765	-0.845	-12.35	-6.828	3.607	10.962	-7.056	-11.741
1456	1.456	-13.113	-12.65	-10.415	11.542	-51.996	-32.163	-6.702	-8.271
1457	1.457	-15.008	-8.004	-15.054	39.398	-74.151	-45.265	-10.027	-11.188
1458	1.458	-20.202	4.964	-17.951	115.051	-40.821	-104.881	-16.638	-16.429
1459	1.459	-12.223	-10.91	-10.988	17.147	-10.628	-72.474	-11.836	-21.275
1460	1.46	-10.84	-17.286	-11.958	-48.698	5.602	75.474	-21.538	-12.58
1461	1.461	-7.148	-23.075	-14.479	-13.116	-9.749	96.462	-20.403	-6.599
1462	1.462	-15.459	-10.888	-18.547	-89.1	-23.588	77.228	-16.942	-9.707
1463	1.463	-12.351	-15.544	-13.707	-138.686	-19.812	59.755	-15.994	-10.689
1464	1.464	-15.259	-16.909	-14.29	-94.136	-31.257	75.616	-16.975	-11.479
1465	1.465	-14.504	-10.518	-12.548	-4.784	-55.241	61.286	-21.251	-7.424
1466	1.466	-18.565	7.506	-12.164	6.862	-83.668	21.734	-25.321	-9.371
1467	1.467	-16.618	-5.248	-11.778	-4.128	-102.63	9.798	-14.492	-12.664
1468	1.468	-7.908	-2.904	-16.604	5.757	-71.912	-1.135	6.214	-10.92
1469	1.469	-6.746	-17.783	-10.598	14.593	-17.955	-30.829	37.368	-9.568
1470	1.47	-16.411	-15.82	-12.92	22.725	3.874	-57.583	16.671	-11.897
1471	1.471	-15.241	0.066	-12.34	0.675	-2.951	-98.387	-2.103	-13.072
1472	1.472	-21.229	-19.097	-18.346	-100.211	-9.18	-91.219	-12.157	-13.471
1473	1.473	-18.096	-16.589	-16.028	-57.058	-4.002	-97.959	-15.248	-11.552
1474	1.474	-20.98	-14.273	-16.617	-17.595	-9.217	-79.966	-6.91	-13.122
1475	1.475	-18.426	-20.66	-11.98	18.007	-13.827	-85.581	-14.451	-13.928
1476	1.476	-17.631	-10.983	-14.895	-57.873	-10.008	-9.968	-2.83	-12.596
1477	1.477	-17.023	-23.163	-16.259	-67.662	-6.627	109.524	-9.198	-8.938
1478	1.478	-17.584	-5.743	-15.887	66.816	3.14	61.968	-7.242	-8.558
1479	1.479	-21.629	-17.377	-9.326	9.23	18.53	47.589	-12.437	-11.86
1480	1.48	-27.401	-10.982	-4.493	-8.071	9.975	87.051	-10.859	-8.966
1481	1.481	-23.291	2.576	-7.002	7.937	12.298	27.393	-12.181	-7.044
1482	1.482	-31.178	7.76	-4.685	22.398	-8.939	-70.476	-10.988	-12.091
1483	1.483	-19.336	-12.973	-11.279	9.283	-0.765	-83.821	-9.795	-14.041
1484	1.484	-17.765	-15.68	-7.052	-2.46	11.901	-0.665	-10.725	-7.467
1485	1.485	-10.57	-23.218	-9.39	30.066	14.143	31.562	-9.714	-8.252
1486	1.486	-6.857	-30.186	-8.834	20.236	33.236	1.692	-5.412	-10.592
1487	1.487	-7.99	-19.558	-8.265	11.436	35.674	10.51	-10.98	-7.131
1488	1.488	-2.754	-21.5	-16.015	68.498	37.921	-13.762	-10.35	-14.498
1489	1.489	0.161	-5.633	-10.801	16.962	18.648	-35.715	-12.233	-13.543
1490	1.49	-0.607	-7.745	-9.838	-70.38	10.956	-109.626	-6.756	-14.333
1491	1.491	-9.502	-25.137	-15.827	-10.72	-19.586	-80.096	-7.275	-16.672
1492	1.492	-20.333	-50.84	-23.188	-21.473	-32.115	-17.747	-6.634	-11.855
1493	1.493	-21.698	-60.882	-22.192	-90.406	-13.474	6.554	-10.628	-17.867
1494	1.494	-22.877	-45.179	-17.932	-170.941	3.434	13.889	-4.753	-15.56
1495	1.495	-28.905	-19.611	-10.605	-73.134	6.42	-60.02	-8.747	-13.642
1496	1.496	-32.04	-9.514	0.196	-33.582	-2.004	-30.318	-8.097	-14.248
1497	1.497	-29.167	-12.567	1.538	49.914	0.43	32.25	-8.6	-13.694
1498	1.498	-23.19	-4.195	-12.822	-25.833	2.646	105.546	-9.111	-11.199
1499	1.499	-15.876	-6.666	-14.793	63.059	4.664	56.15	-10.385	-10.833
1500	1.5	-11.075	-8.959	-16.577	27.475	6.505	11.707	-5.864	-6.79
1501	1.501	-3.185	-2.544	-15.059	-48.436	-9.44	-61.497	-8.691	-8.166
1502	1.502	-4.184	3.271	-10.831	-18.919	-32.924	-130.591	-11.137	-8.586
1503	1.503	-9.066	8.477	-7.184	-63.743	-54.873	-68.084	-14.359	-5.717
1504	1.504	-8.329	0.526	-1.21	-104.472	-63.282	5.2	-17.196	-11.747
1505	1.505	-20.552	-6.65	-15.161	-67.513	-60.886	34.781	-15.195	-9.258
1506	1.506	-11.871	-2.988	-13.235	-20.707	-39.938	43.681	-10.873	-11.613
1507	1.507	-7.28	-1.862	-11.503	70.711	2.431	51.908	-13.33	-9.7
1508	1.508	-17.393	-4.979	-13.059	136.532	32.637	30.02	-8.821	-13.012
1509	1.509	-8.542	-19.691	-14.422	5.346	27.121	-3.307	-12.841	-8.968
1510	1.51	-5.113	-17.599	-15.586	-12.197	32.113	3.012	-11.443	-8.609
1511	1.511	-4.206	-4.099	-16.754	67.335	36.509	8.75	-10.042	-11.921
1512	1.512	-11.036	-5.896	-19.862	168.216	7.398	24.046	-7.861	-10.775
1513	1.513	-3.174	-7.479	-10.98	76.09	-49.445	10.743	-13.811	-9.639
1514	1.514	1.959	-17.607	-9.831	135.535	-74.005	-1.294	-7.763	-12.369
1515	1.515	-10.891	-29.495	-4.619	-27.438	-52.125	-4.713	-15.07	-10.271
1516	1.516	-23.177	-28.024	-3.659	-97.289	-18.826	-7.974	-12.124	-14.746
1517	1.517	-12.233	-23.804	-16.828	-203.228	48.163	-36.257	-12.855	-19.415
1518	1.518	-8.07	-14.93	-11.026	-107.058	39.15	-55.129	-12.031	-17.695
1519	1.519	-9.325	-18.44	-12.772	-124.519	31.04	-106.688	-16.796	-16.362
1520	1.52	-12.901	-15.389	-17.414	-76.82	23.836	-25.318	-7.999	-14.063
1521	1.521	-13.974	-6.542	-13.157	24.166	-9.395	28.752	-13.936	-11.191
1522	1.522	-28.796	-5.414	-11.986	37.111	-27.404	58.301	-12.935	-8.508
1523	1.523	-14.007	-12.83	-5.972	48.45	-77.177	103.027	-13.88	-5.05
1524	1.524	-31.528	-21.774	-4.975	-6.169	-104.134	85.977	-5.933	-1.011
1525	1.525	-29.329	-13.479	-13.848	-55.732	-43.432	-36.163	-4.943	-4.514
1526	1.526	-35.826	-18.727	-12.661	-100.528	-2.697	-123.673	-11.705	-11.885
1527	1.527	-26.268	-17.792	-13.623	-141.464	19.468	-75.986	-10.914	-19.254
1528	1.528	-28.119	-4.676	-8.797	-30.375	26.141	-3.55	-11.68	-16.358
1529	1.529	-32.855	-14.352	-20.215	-14.455	8.035	-42.822	-9.736	-15.596
1530	1.53	-35.091	-22.89	-24.84	28.752	-8.351	-30.786	-10.309	-8.251
1531	1.531	-25.139	3.406	-11.852	-10.692	-23.432	1.991	-8.563	-7.286
1532	1.532	-13.433	-0.288	-10.095	-22.572	-9.863	-7.791	-9.914	-13.293
1533	1.533	-5.599	-10.355	4.237	-33.681	-38.877	36.824	-9.522	-15.626
1534	1.534	-18.656	-13.491	-9.309	-4.385	-57.649	44.829	-12.428	-12.152
1535	1.535	-16.992	-16.25	-7.364	-28.399	-60.946	-36.669	-12.043	-8.865
1536	1.536	-9.131	-18.816	-19.554	-37.475	-39.113	-134.407	-13.209	-9.449
1537	1.537	-4.949	-25.835	-14.919	-13.304	-25.025	-200.248	-10.311	-10.809
1538	1.538	-16.826	-15.23	-10.671	8.578	13.44	-116.901	-9.935	-10.425
1539	1.539	-5.87	-13.345	-14.366	28.423	41.069	-19.26	-10.347	-13.336
1540	1.54	-7.285	-22.072	-22.697	83.3	46.06	46.448	-11.927	-12.189
1541	1.541	-16.243	-26.722	-8.763	31.598	14.114	34.506	-7.51	-7.954
1542	1.542	-3.143	-10.876	-30.052	-15.064	1.724	-19.767	-13.549	-11.46
1543	1.543	-1.466	-21.532	1.114	-33.13	-9.528	-49.408	-7.986	-11.092
1544	1.544	9.501	-15.73	21.845	5.564	-19.581	-22.714	-8.611	-11.496
1545	1.545	10.783	-17.462	10.644	10.472	-10.285	-14.62	-10.599	-5.497
1546	1.546	-1.069	-18.984	-20.3	5.959	-18.641	7.319	-11.24	-8.019
1547	1.547	-12.148	-26.103	-7.9	1.941	4.553	13.875	-7.817	-10.341
1548	1.548	-13.547	-19.667	-19.121	20.84	13.807	-16.444	-15.24	-13.826
1549	1.549	-19.969	-8.769	-15.838	37.94	11.046	-88.56	-10.082	-10.531
1550	1.55	-14.008	-7.378	-18.94	53.843	13.517	39.655	-11.121	-12.269
1551	1.551	-21.391	-6.201	-16.229	39.845	20.448	126.924	-10.42	-6.463
1552	1.552	-18.491	11.825	-13.712	47.354	14.023	110.749	-8.183	-7.23
1553	1.553	-21.017	9.328	-11.392	12.228	4.305	96.151	-6.329	-9.162
1554	1.554	-28.386	-2.253	-17.783	-63.62	-4.457	82.878	-6.973	-12.443
1555	1.555	-29.368	-4.341	-23.58	-74.61	-12.431	47.176	-6.473	-9.537
1556	1.556	-19.707	-2.383	-18.357	14.215	6.312	-72.363	-5.189	-15.332
1557	1.557	-23.387	-14.565	-19.902	-93.131	-16.936	-119.994	-8.537	-17.646
1558	1.558	-24.544	-22.504	-18.552	-49.706	-38.792	-105.457	-2.811	-19.575
1559	1.559	-14.882	-9.54	-14.883	-9.916	-47.085	-170.967	-2.125	-13.572
1560	1.56	-11.191	-7.826	-11.411	-141.033	-13.583	-39.783	-11.696	-11.232
1561	1.561	-14.646	-6.312	-8.325	16.572	-0.014	47.518	-15.464	-11.8
1562	1.562	-9.398	-16.389	-3.504	-131.545	37.575	-32.275	-9.546	-7.146
1563	1.563	5.341	3.145	-6.027	3.2	62.731	-133.464	-8.674	-12.548
1564	1.564	-13.773	11.456	-6.795	90.596	49.143	-41.36	-9.755	-4.596
1565	1.565	-0.94	3.897	-10.275	106.558	28.39	113.882	-10.632	-9.807
1566	1.566	-12.505	-21.853	-8.333	5.465	2.073	92.695	-13.058	-10.754
1567	1.567	-6.082	-38.889	-12.393	-60.373	-35.611	111.675	-11.229	-14.995
1568	1.568	-4.106	-35.796	-14.911	-24.882	-91.064	59.086	-18.68	-12.66
1569	1.569	-9.277	-27.463	-14.52	-122.783	-127.955	43.089	-17.809	-10.711
1570	1.57	-7.671	-14.695	-12.382	-4.3	-161.386	28.598	-20.414	-6.047
1571	1.571	-3.354	-21.644	-18.383	107.08	-82.001	-37.306	-14.888	-10.089
1572	1.572	-9.68	-10.963	-24.372	208.333	-49.501	-72.966	-14.397	-11.426
1573	1.573	-15.618	-24.441	-28.433	169.179	-19.932	-18.806	-9.845	-10.046
1574	1.574	-1.607	-29.612	-23.577	-9.55	-11.105	10.745	-12.825	-14.864
1575	1.575	-11.22	-31.128	-14.855	-86.194	13.229	19.574	-11.534	-15.417
1576	1.576	-5.932	-12.321	0.825	30.254	5.918	-21.221	-9.281	-13.658
1577	1.577	-13.806	-9.778	11.473	-202.688	12.597	-88.134	-10.521	-17.139
1578	1.578	-26.709	-30.835	-2.064	-109.759	18.705	-97.042	-11.759	-11.712
1579	1.579	-14.458	-16.67	-14.243	-137.728	35.282	-121.351	-16.079	-15.177
1580	1.58	-12.845	-9.102	-12.695	-112.037	50.475	-114.014	-12.65	-17.094
1581	1.581	-17.043	-6.764	-11.344	4.398	27.718	-13.212	-14.059	-10.494
1582	1.582	-18.137	-17.377	-7.651	152.818	7.062	58.965	-15.273	-11.819
1583	1.583	-14.585	-3.798	-6.474	133.747	18.355	71.971	-8.723	-12.575
1584	1.584	-21.863	1.456	-11.679	11.322	21.685	36.149	-11.633	-11.781
1585	1.585	-18.88	-3.163	-8.773	-4.443	31.009	25.087	-10.863	-11.183
1586	1.586	-14.525	-4.51	-0.828	9.937	28.345	14.977	-10.083	-11.752
1587	1.587	-18.486	-5.665	-3.927	-29.492	15.644	23.648	-10.646	-9.993
1588	1.588	-13.538	2.654	-4.885	-65.029	-0.527	15.434	-1.913	-11.328
1589	1.589	-23.527	-13.406	-9.135	-97.458	-28.104	-6.453	-0.744	-3.953
1590	1.59	-27.708	-25.004	-16.481	-166.44	-54.31	-12.829	0.192	1.286
1591	1.591	-26.474	-18.595	-19.384	-228.839	-71.245	-18.595	-0.853	-1.605
1592	1.592	-25.256	-36.004	-27.306	-139.246	-42.932	-12.802	1.618	-2.36
1593	1.593	-19.97	-33.675	-32.534	-31.845	-46.569	-17.437	-9.064	-7.951
1594	1.594	-9.077	-18.779	-23.605	40.328	-22.725	-3.676	-1.923	-18.768
1595	1.595	-27.783	-9.101	-12.737	79.934	11.766	8.933	-3.108	-10.814
1596	1.596	-20.164	-14.323	-2.662	20.523	-1.728	-47.562	-6.622	-15.048
1597	1.597	-13.134	-22.262	1	9.842	2.378	-71.7	-3.545	-11.352
1598	1.598	-10.938	-23.624	-5.003	0.062	13.665	-34.465	-8.394	-14.827
1599	1.599	-1.205	-6.606	-8.107	-62.463	3.658	39.648	-9.193	-11.739
1600	1.6	-6.388	5.002	-14.88	-5.519	-5.583	69.401	-6.907	-6.896
1601	1.601	-20.666	-5.636	-12.367	75.982	-13.865	78.54	-2.129	-14.831
1602	1.602	-14.821	0.15	-6.749	130.015	-21.374	5.452	-10.878	-11.722
1603	1.603	-13.015	-12.048	-4.798	139.738	-14.386	-63.43	-26.592	-14.61
1604	1.604	-11.394	-29.459	-14.847	76.957	-16.513	-18.56	-11.733	-13.826
1605	1.605	-15.563	-17.849	-16.201	-13.005	-6.846	22.213	-17.571	-16.142
1606	1.606	-16.635	-7.23	-17.362	-25.185	12.492	-74.056	-22.819	-15.554
1607	1.607	-15.375	2.445	-9.026	-123.046	9.979	-245.154	-5.425	-10.907
1608	1.608	-5.614	-6.283	-8.056	-109.834	7.634	-268.421	1.529	-10.322
1609	1.609	-19.846	1.635	-7.079	-26.415	-3.042	6.955	-4.856	-18.26
1610	1.61	-25.55	5.888	-9.585	-15.526	-8.874	119.537	-2.893	-12.275
1611	1.611	-16.737	-5.935	-5.507	-5.702	-31.698	153.681	-11.58	-11.33
1612	1.612	-24.576	-10.596	-14.978	92.908	-16	60.946	-0.521	-16.201
1613	1.613	-25.839	-14.89	-18.638	79.68	-18.669	-79.876	6.681	-13.717
1614	1.614	-29.429	-21.274	-15.147	-51.745	-16.099	-105.43	-2.176	-12.977
1615	1.615	-23.367	-24.74	-14.175	-34.36	-23.047	10.977	-8.147	-14.951
1616	1.616	-15.949	-21.634	-13.206	-81.87	-29.451	74.658	-5.038	-13.054
1617	1.617	-7.009	-14.876	-17.457	-38.675	-12.075	17.146	-13.934	-11.332
1618	1.618	-12.987	-19.178	-16.681	106.068	-14.462	-0.083	-12.757	-8.791
1619	1.619	-13.947	-7.024	-20.163	-67.172	-8.169	15.932	-20.095	-11.116
1620	1.62	-14.916	-22.912	-12.812	-44.116	-10.207	30.281	-13.303	-9.956
1621	1.621	-12.411	-29.311	-17.652	-65.336	5.572	17.129	-14.056	-5.496
1622	1.622	-18.032	-50.635	-9.721	-122.987	16.223	5.23	-9.95	-10.911
1623	1.623	-14.579	-36.555	-17.079	-70.435	14.333	37.628	-20.746	-6.079
1624	1.624	-11.318	-18.788	-14.18	-22.694	-8.431	7.983	-22.261	-12.08
1625	1.625	-3.594	-11.835	-11.662	-8.37	-24.03	-18.73	-15.045	-8.029
1626	1.626	-2.672	-9.709	-10.878	31.006	-32.253	-59.406	-11.297	-3.196
1627	1.627	4.068	-15.498	-15.687	42.73	-24.619	-96.442	-10.034	-13.263
1628	1.628	6.538	-6.772	-13.724	74.96	-36.155	-76.641	-19.59	-17.534
1629	1.629	-2.414	-2.143	-9.649	25.455	-25.449	-9.605	-20.65	-13.872
1630	1.63	1.038	-6.412	-8.292	51.851	-19.571	17.001	-17.084	-10.403
1631	1.631	1.984	-2.741	-12.743	-37.823	-3.635	25.087	-13.92	-17.772
1632	1.632	4.86	-11.058	-12.162	21.927	-5.738	121.53	-28.577	-12.945
1633	1.633	-3.093	-18.424	-7.316	11.336	0.067	161.142	-39.173	-13.741
1634	1.634	-19.173	-17.456	-6.728	1.647	-1.667	125.662	-33.291	-9.713
1635	1.635	-30.808	-4.302	-12.152	10.642	-3.214	49.866	-31.473	-3.168
1636	1.636	-28.703	-6.254	-10.217	2.636	-1.859	-19.226	-32.946	-11.147
1637	1.637	-30.659	-4.529	-14.856	-4.612	-0.715	-135.779	-25.701	-14.286
1638	1.638	-11.344	-2.994	-9.44	-11.118	10.082	-215.413	-6.073	-15.297
1639	1.639	-8.858	-13.061	-12.925	-29.32	2.86	-114.539	25.172	-11.081
1640	1.64	-11.229	-24.878	-9.63	-12.907	3.943	-75.225	54.312	-8.791
1641	1.641	-9.145	-13.867	-10.212	22.256	-2.149	-182.747	20.37	-13.667
1642	1.642	-7.242	-0.922	-11.574	-28.118	-3.212	-197.152	6.935	-16.992
1643	1.643	-9.013	-2.695	-11.977	-34.625	-14.107	-25.991	-5.359	-16.467
1644	1.644	-16.98	-7.351	-6.188	-113.743	-21.327	-2.622	-1.612	-14.024
1645	1.645	-27.057	-11.61	-6.964	-146.012	-20.194	18.469	1.752	-14.512
1646	1.646	-30.758	-7.927	-10.429	-96.44	-14.193	-0.71	-7.471	-13.463
1647	1.647	-41.619	-11.391	-9.83	-33.741	-15.169	-18.223	-10.13	-7.564
1648	1.648	-28.679	-4.007	-13.881	56.077	-8.398	29.296	-2.534	2.068
1649	1.649	-20.001	-6.905	-16.393	-3.351	-9.172	14.991	9.136	-9.735
1650	1.65	-15.376	-18.309	-13.102	7.578	-6.859	28.258	24.095	-8.2
1651	1.651	-16.765	-0.877	-16.009	116.28	-7.464	40.176	2.845	-15.352
1652	1.652	-33.848	-7.841	-19.686	73.326	-5.555	29.367	0.151	-19.009
1653	1.653	-36.212	-26.994	-15.228	112.996	-1.527	19.399	2.675	-15.515
1654	1.654	-46.899	-29.528	-7.485	101.342	-2.895	10.367	-8.949	-14.585
1655	1.655	-37.271	-13.296	-10.585	90.575	-5.237	-14.091	-15.331	-13.666
1656	1.656	-32.089	-32.46	-15.424	-57.48	-8.153	8.002	-13.372	-12.913
1657	1.657	-17.816	-24.92	-5.742	-248.141	-5.448	14.636	-22.03	-15.259
1658	1.658	-19.794	-27.249	-9.408	-120.135	-9.712	20.511	-26.619	-8.704
1659	1.659	-21.578	-25.11	-8.234	-96.967	-12.244	25.734	-42.437	2.693
1660	1.66	-20.074	-11.566	-9.194	-75.884	-13.623	20.776	-36.015	7.306
1661	1.661	-15.86	-13.309	-8.217	-56.818	-12.482	7.403	-34.043	8.622
1662	1.662	-9.51	-5.371	-10.726	-4.436	-7.291	11.659	-32.271	4.898
1663	1.663	-1.235	-24.115	-8.405	202.558	-13.892	8.072	-27.599	-3.476
1664	1.664	-2.231	-31.649	-8.989	61.803	-9.651	-2.035	-8.798	1.716
1665	1.665	0.651	-29.33	-10.922	-66.392	-4.053	1.055	3.985	-7.215
1666	1.666	6.635	-22.948	-14.98	-89.598	-8.908	-12.849	6.303	-25.23
1667	1.667	15.547	-5.516	-13.62	-68.566	-12.219	-51.163	-0.113	-58.723
1668	1.668	16.712	-3.179	-14.965	-10.917	-12.794	-67.562	-5.968	-26.805
1669	1.669	9.355	-9.554	-10.119	41.627	-6.986	8.069	-4.267	-22.752
1670	1.67	8.391	-3.724	-10.694	89.161	-9.301	-2.817	-5.846	-26.447
1671	1.671	0.469	8.476	-12.419	16.939	-7.363	26.8	-15.919	-23.175
1672	1.672	5.708	19.516	-14.926	-22.608	-5.405	17.908	-12.243	-13.899
1673	1.673	-7.056	-2.165	-14.521	-106.129	-4.801	-6.491	-1.401	-16.621
1674	1.674	-12.268	-24.016	-12.38	-116.996	-6.141	-13.847	-20.17	-9.082
1675	1.675	-1.22	-26.69	-11.976	-47.885	-13.508	6.054	-27.715	-16.067
1676	1.676	-14.153	-24.14	-17.765	32.85	-16.64	-0.01	-43.966	-13.948
1677	1.677	-12.379	-21.793	-13.678	43.739	-9.899	5.408	-50.34	-8.16
1678	1.678	-20.282	-6.872	-13.082	33.897	-3.928	0.343	-25.175	-2.963
1679	1.679	-24.519	-1.041	-14.999	150.432	-12.858	-13.32	-8.143	-7.638
1680	1.68	-30.88	-2.762	-12.078	-24.558	-11.716	-34.08	7.534	-9.011
1681	1.681	-27.375	-13.784	-11.666	-94.275	-8.626	-37.762	15.854	-7.849
1682	1.682	-32.605	-9.529	-14.943	-73.322	-9.594	-47.797	13.325	-1.851
1683	1.683	-27.767	-10.692	-14.547	-54.282	-13.855	-50.79	-7.779	5.517
1684	1.684	-25.26	-7.216	-8.537	-71.806	-13.081	-36.574	-10.494	0.69
1685	1.685	-19.674	-6.248	-11.042	-87.768	-12.503	1.947	-7.987	4.954
1686	1.686	-17.769	-11.078	-11.809	-44.689	-9.218	18.326	-14.935	-2.386
1687	1.687	-7.723	-17.083	-9.86	-31.657	-6.311	43.346	-12.79	-3.365
1688	1.688	-11.997	-21.168	-13.147	27.815	-3.813	56.589	-10.831	-9.391
1689	1.689	-5.613	-24.656	-20.891	38.506	-8.276	35.527	-30.129	-13.474
1690	1.69	-11.622	-21.397	-17.801	28.488	-6.562	-21.408	-32.574	-8.659
1691	1.691	-18.976	-12.517	-12.965	19.471	-4.05	-45.977	-25.522	-16.059
1692	1.692	-18.005	-13.685	-6.975	11.247	-3.682	-157.32	-6.318	-3.333
1693	1.693	-10.077	-22.003	-7.753	-25.868	1.119	-173.307	1.272	1.825
1694	1.694	-19.738	-14.647	-9.702	7.452	-3.553	-14.123	-1.031	12.787
1695	1.695	-23.391	-13.679	-17.069	25.445	-5.337	7.317	1.101	19.883
1696	1.696	-15.048	-26.842	-10.3	-13.456	-12.344	26.69	6.918	0.291
1697	1.697	-7.68	-36.52	-6.056	-48.791	-15.278	9.446	5.186	-42.272
1698	1.698	-6.714	-10.215	-6.836	-25.995	-12.761	-38.024	-9.113	-72.601
1699	1.699	-12.702	-6.544	-8.782	3.072	-15.082	-52.193	-11.008	-44.882
1700	1.7	-8.61	-3.268	-10.747	6.724	-10.234	-38.93	4.914	-49.904
1701	1.701	-6.637	-6.389	-11.366	-10.337	-13.518	20.719	19.887	-54.347
1702	1.702	-12.59	-9.106	-12.765	5.375	-8.088	53.327	10.261	-33.628
1703	1.703	-11.78	-1.581	-9.523	2.636	-17.571	23.712	12.05	7.98
1704	1.704	-6.904	-8.59	-12.46	-10.15	-11.178	14.777	4.15	13.408
1705	1.705	-16.936	-15.03	-14.429	-21.813	-7.688	-42.127	-17.525	-11.733
1706	1.706	-12.646	-5.387	-17.949	-2.746	-4.584	-108.853	-39.453	-7.272
1707	1.707	-16.29	-3.695	-15.086	-0.455	-9.404	-27.988	-25.404	-3.207
1708	1.708	-10.261	-27.528	-15.511	-12.393	-6.861	69.979	-17.911	-6.89
1709	1.709	-19.921	-10.521	-10.528	19.378	-9.15	56.98	-10.976	-3.595
1710	1.71	-21.08	-13.638	-15.218	78.871	-15.686	21.403	-13.129	5.693
1711	1.711	-17.595	-27.767	-9.852	38.161	-14.845	-11.124	-15.077	8.402
1712	1.712	-12.357	-45.575	-10.497	-58.26	-9.179	-21.025	-6.367	5.894
1713	1.713	-25.111	-29.3	-11.144	-97.721	-11.106	-12.154	-7.918	-10.334
1714	1.714	-26.828	-14.389	-11.787	-14.141	-7.829	-36.544	-3.644	-12.408
1715	1.715	-22.168	-12.45	-13.214	-68.311	-7.23	-118.024	0.085	-22.054
1716	1.716	-32.208	-21.147	-10.957	-19.051	-4.673	-42.173	15.828	-20.292
1717	1.717	-17.872	-13.193	-17.602	-10.213	-10.978	26.883	18.007	-15.65
1718	1.718	-15.927	-11.812	-12.819	-18.348	-8.33	71.534	4.493	-14.304
1719	1.719	-21.175	-12.946	-12.107	-10.955	-7.141	67.777	-11.359	-10.606
1720	1.72	-25.847	-9.454	-14.483	-17.503	-4.597	10.889	-21.988	-9.405
1721	1.721	-21.624	-12.541	-11.057	0.682	-11.001	-11.157	-27.789	-10.318
1722	1.722	-17.977	-9.625	-13.054	6.042	-8.323	-4.476	-26.03	-15.062
1723	1.723	-16.836	-12.112	-13.693	-9.064	-7.371	1.586	-27.558	-14.204
1724	1.724	-15.913	-11.308	-15.103	-13.555	-3.693	-3.838	-23.274	-10.058
1725	1.725	-22.925	-6.667	-12.841	-17.658	3.842	1.133	-16.874	-13.454
1726	1.726	-20.055	-0.101	-16.969	-13.94	-0.811	-67.633	-18.022	-3.302
1727	1.727	-15.847	-4.364	-14.513	-3.811	3.657	-38.139	-10.662	-4.573
1728	1.728	-6.983	-6.699	-14.18	-6.934	-1.745	60.213	-13.563	-5.638
1729	1.729	-20.173	-4.747	-12.11	-4.226	1.945	46.934	-11.03	-11.528
1730	1.73	-14.983	-4.138	-17.607	2.08	-3.841	11.288	-5.392	-23.228
1731	1.731	5.691	2.439	-11.684	4.547	1.997	-21.305	4.127	-21.576
1732	1.732	-2.66	-10.727	-9.251	20.739	-1.257	-31.234	-10.158	-25.724
1733	1.733	-5.215	-12.646	-8.561	-11.228	-2.955	-22.299	-15.936	-19.227
1734	1.734	-2.929	-17.871	-12.129	-34.067	-5.623	-14.267	-3.76	-10.793
1735	1.735	-5.097	-16.311	-14.124	-38.148	-6.734	-21.73	-21.217	-11.653
1736	1.736	-10.948	-9.135	-18.257	-4.104	-13.836	-15.264	-14.285	3.15
1737	1.737	-9.252	-0.223	-12.518	-8.517	2.493	51.779	-12.2	9.617
1738	1.738	-4.661	-18.207	-5.23	-4.394	0.437	60.647	-21.897	0.014
1739	1.739	-0.457	-5.432	-8.199	-15.501	2.824	52.559	-16.66	5.296
1740	1.74	-12.323	-21.681	-10.784	-25.469	-18.214	45.245	-18.199	19.66
1741	1.741	-13.935	-23.803	-8.524	-16.12	-9.646	38.583	-19.559	10.021
1742	1.742	-6.833	-21.851	-15.159	-7.728	3.375	-53.133	-28.476	18.771
1743	1.743	-26.435	-23.565	-9.209	-0.08	-12.636	-224.464	-17.678	14.15
1744	1.744	-34.806	-25.094	-8.48	-11.618	-1.755	-201.408	-1.863	7.001
1745	1.745	-32.354	-23.718	-18.014	-9.399	0.404	-53.141	-8.328	-12.549
1746	1.746	-20.798	-20.018	-14.393	-15.169	-1.124	-33.945	-14.226	-55.131
1747	1.747	-10.181	-11.688	-20.437	-16.973	-24.735	-16.501	-23.029	-73.332
1748	1.748	-8.259	-14.763	-19.51	-21.7	-14.484	-0.637	-27.751	-45.726
1749	1.749	-13.49	-11.813	-4.844	-20.391	-17.401	13.653	-26.498	-20.646
1750	1.75	-18.159	-10.981	1.499	-11.47	-8.924	53.095	-30.271	-16.233
1751	1.751	-25.335	-13.257	-0.473	-5.445	-11.297	-6.523	-26.884	-20.338
1752	1.752	-24.187	-8.38	-2.247	-8.537	0.449	47.711	-21.756	-9.15
1753	1.753	-20.726	-5.061	-13.317	-15.31	-1.559	37.933	-7.144	-12.46
1754	1.754	-17.636	2.707	-9.091	-16.088	-3.417	-6.652	11.925	-15.54
1755	1.755	-6.804	-2.501	-12.797	-8.748	-5.088	-63.395	50.362	-7.216
1756	1.756	-2.549	-3.457	-13.994	-7.807	-12.959	-130.135	55.699	0.297
1757	1.757	6.339	-13.113	-10.926	-20.966	-14.255	-157.087	20.385	2.585
1758	1.758	7.481	-16.772	-8.043	-15.167	-17.874	-67.655	-2.538	-3.845
1759	1.759	10.571	-13.292	-12.316	-9.964	-21.307	39.706	-14.998	5.796
1760	1.76	3.784	-18.507	-10.002	-11.508	-30.943	54.009	-11.38	0.53
1761	1.761	-9.39	-17.535	-3.423	-4.301	-11.36	40.806	-14.732	-10.555
1762	1.762	-15.214	-28.958	-7.678	-13.216	31.232	28.952	-5.508	-32.29
1763	1.763	-20.45	-30.531	-11.74	-12.153	37.243	-3.542	-13.904	-54.215
1764	1.764	-18.93	-23.374	-6.892	-19.616	9.551	-13.416	-26.784	-23.119
1765	1.765	-29.034	-22.197	-15.592	-20.6	-5.592	-4.575	-29.222	-19.119
1766	1.766	-22.674	-18.703	-19.067	-33.814	-37.594	3.489	-14.422	-7.978
1767	1.767	-19.21	-11.343	-24.281	-39.615	-66.681	-3.816	-8.691	-18.115
1768	1.768	-3.135	-12.296	-17.502	-20.242	-115.926	16.201	-3.548	-8.894
1769	1.769	-14.743	-4.35	-20.003	18.274	-82.565	-1.914	-5.188	-17.28
1770	1.77	-16.862	-5.31	-15.916	56.99	-27.76	-18.348	-1.013	-24.885
1771	1.771	-30.383	-4.337	-13.949	21.78	-5.861	-63.834	-20.637	-46.038
1772	1.772	-35.565	-17.489	-17.202	-46.894	-12.617	-33.394	-17.994	-20.563
1773	1.773	-24.49	-34.905	-17.749	-56.739	-18.784	5.299	-15.53	-17.365
1774	1.774	-25.813	-18.658	-10.741	-30.018	-2.502	40.42	-17.897	-14.361
1775	1.775	-26.951	-8.033	-7.795	-21.882	-7.699	44.682	-20.062	-17.14
1776	1.776	-20.935	-9.989	-15.679	15.091	-21.431	65.175	-18.15	-9.667
1777	1.777	-26.135	-1.301	-14.664	75.681	-9.249	76.245	-11.21	-14.527
1778	1.778	-32.871	-15.653	-9.777	18.812	1.779	24.925	-2.53	-21.513
1779	1.779	-24.906	-21.493	3.434	-18.129	-8.49	-56.359	-1.02	-19.4
1780	1.78	-23.917	1.313	1.554	-24.688	-11.821	-23.678	-5.331	-17.501
1781	1.781	-17.109	-8.013	3.347	-42.857	-9.35	-33.418	-9.084	-19.304
1782	1.782	-9.133	-22.175	-1.241	-26.382	-12.096	-95.996	-12.617	-14.729
1783	1.783	-3.893	-9.45	-2.538	-21.32	-10	25.952	1.286	-13.458
1784	1.784	0.969	-16.468	-19.511	-7.772	-12.354	43.247	10.946	-14.696
1785	1.785	7.005	-18.645	-12.491	-3.724	-14.502	59.001	2.236	-3.898
1786	1.786	6.272	-16.751	-14.567	-7.411	-19.934	44.559	-2.421	-2.549
1787	1.787	12.876	-22.007	-12.573	-10.679	-15.492	-21.457	-21.195	-1.376
1788	1.788	3.228	-10.987	-14.245	-19.952	-5.624	-81.22	-44.422	4.628
1789	1.789	6.943	-15.258	-15.721	-5.804	-4.658	-92.123	-47.522	7.683
1790	1.79	-1.335	-8.858	-14.302	1.751	-1.364	-23.103	-27.777	10.529
1791	1.791	-13.109	-10.011	-15.397	-23.984	-4.674	39.307	-9.956	-2.675
1792	1.792	-14.623	-19.684	-14.163	-54.929	-5.849	30.991	20.458	14.71
1793	1.793	-13.238	-16.021	-17.191	-50.835	-0.037	-20.894	24.564	17.008
1794	1.794	-9.55	-10.031	-12.285	-32.029	0.537	-41.137	28.319	23.36
1795	1.795	-17.86	-10.994	-11.435	19.471	0.924	-35.308	25.136	13.646
1796	1.796	-31.774	-8.07	-13.697	56.461	6.715	-18.698	15.953	-9.255
1797	1.797	-33.672	-21.217	-13.051	36.555	2.417	-13.364	-9.488	6.316
1798	1.798	-35.372	-19.299	-12.408	18.393	4.122	-26.577	-6.083	-2.104
1799	1.799	-21.006	-24.469	-10.602	-20.279	13.965	-22.197	-15.26	-9.701
1800	1.8	-22.891	-13.429	-16.332	-25.273	15.09	-25.59	-6.813	-7.394
1801	1.801	-21.114	-12.058	-17.03	-20.771	8.46	-28.626	-4.164	-9.543
1802	1.802	-16.443	-8.277	-10.375	-8.333	11.705	-50.284	-20.282	-7.631
1803	1.803	-26.474	-4.774	-11.085	-11.973	25.434	-92.639	-26.522	-12.864
1804	1.804	-20.049	-5.827	-13.352	-15.225	19.419	-110.666	-43.777	-8.249
1805	1.805	-26.022	-8.802	-6.717	-12.094	10.482	-27.328	-45.938	-6.929
1806	1.806	-9.926	-11.359	-12.66	-20.372	2.299	151.783	-39.372	-10.599
1807	1.807	-7.579	-10.648	-13.384	-12.768	-13.822	126.291	-21.759	-7.094
1808	1.808	-13.943	-11.341	-13.914	-10.403	-16.193	56.676	-19.258	-23.137
1809	1.809	-11.991	-10.939	-13.287	-12.488	-18.39	-6.655	-21.208	-20.785
1810	1.81	-10.222	-9.376	-18.664	-18.246	-27.367	-25.592	-15.224	-10.085
1811	1.811	-2.262	-13	-13.784	-12.977	-16.6	-42.813	-9.804	-11.989
1812	1.812	-6.505	-5.658	-11.796	-11.371	-18.19	-90.275	4.708	-24.158
1813	1.813	-0.117	-8.847	-15.822	-12.688	-6.574	-47.01	26.179	-32.072
1814	1.814	8.202	-13.933	-12.3	-16.345	7.554	-7.455	29.017	-30.691
1815	1.815	-1.479	-11.628	-9.922	-15.177	9.268	-43.007	11.256	-18.813
1816	1.816	-13.291	-15.825	-8.709	-18.259	-13.79	-53.797	-4.935	-23.399
1817	1.817	-24.305	-17.802	-6.729	-21.156	-4.747	-24.153	-2.749	-21.996
1818	1.818	-14.222	-15.96	-8.627	-11.471	9.107	2.565	-8.536	-23.109
1819	1.819	-20.571	-15.428	-13.417	-10.274	21.596	26.96	-24.389	-24.205
1820	1.82	-31.389	-13.904	-18.205	-16.21	9.754	-10.022	-26.473	-21.034
1821	1.821	-35.634	-20.203	-16.22	-15.149	-1.058	-70.629	-28.35	-12.043
1822	1.822	-26.73	-14.061	-12.109	-10.251	-18.622	2.645	-26.567	1.199
1823	1.823	-13.572	-9.709	-15.558	-14.523	-25.716	71.68	-21.875	-0.437
1824	1.824	-4.87	-4.588	-15.148	-10.466	-32.225	116.356	-14.673	-17.764
1825	1.825	-6.432	-5.064	-15.5	-12.386	-18.77	108.216	-13.46	-15.397
1826	1.826	-10.715	-6.866	-12.738	-12.945	-17.127	-2.886	-5.101	-47.321
1827	1.827	-17.123	-7.204	-9.978	-15.805	-28.268	-209.788	4.616	-42.879
1828	1.828	-6.312	-11.581	-9.744	-13.215	-29.726	-125.461	11.049	-38.835
1829	1.829	-10.599	-15.666	-9.509	-9.93	-10.271	-100.035	21.919	-20.101
1830	1.83	-17	-14.475	-9.643	-7.845	-18.697	-76.984	37.808	-3.119
1831	1.831	-10.998	-15.038	-8.05	-10.598	-26.342	71.154	14.405	6.169
1832	1.832	-1.301	-16.416	-7.817	-7.947	-33.394	128.705	-13.849	14.621
1833	1.833	-15.577	-15.442	-7.988	-9.521	-35.602	76.099	-25.09	12.288
1834	1.834	-25.217	-21.402	-7.004	-8.739	-45.357	60.171	-21.808	-13.356
1835	1.835	-30.396	-23.889	-9.135	-8.543	-43.687	45.794	-18.716	-37.107
1836	1.836	-19.324	-24.661	-14.942	-7.967	-45.295	111.532	-16.032	-33.967
1837	1.837	-20.639	-33.54	-17.27	-7.401	-32.381	75.842	-8.517	-19.767
1838	1.838	-24.276	-39.864	-13.785	-7.994	-30.667	-22.057	-10.896	8.547
1839	1.839	-25.411	-45.389	-10.497	-6.27	-29.129	-35.445	-8.847	19.82
1840	1.84	-22.278	-44.597	-13.401	-8.797	-19.064	-23.857	-14.718	9.808
1841	1.841	-23.212	-31.538	-16.887	-10.941	-12.658	30.217	-19.987	-12.042
1842	1.842	-13.518	-10.542	-17.277	-12.928	-16.116	-19.173	-27.954	-14.764
1843	1.843	-9.82	-13.608	-11.472	-10.48	-12.99	-28.141	-38.037	-12.223
1844	1.844	-13.296	-21.516	-17.078	-9.767	-6.179	-68.917	-41.739	-14.492
1845	1.845	-12.32	-28.609	-10.486	-11.724	7.036	-180.13	-35.77	-3.809
1846	1.846	-15.225	-13.493	-11.247	-15.947	24.515	-227.851	-30.596	5.866
1847	1.847	-10.996	15.822	-12.022	-15.303	3.492	-184.79	-33.567	0.598
1848	1.848	-13.337	-46.573	-11.438	-18.755	6.283	-119.07	-23.993	-7.386
1849	1.849	-21.29	-1.874	-10.849	-16.437	13.923	-59.554	-22.928	-8.746
1850	1.85	-11.611	-9.723	-10.263	-17.643	30.285	-5.444	-21.874	0.285
1851	1.851	-7.958	-75.934	-13.744	-13.236	19.749	-15.383	-14.613	1.559
1852	1.852	-11.452	5.07	-9.296	-4.371	-1.432	11.275	-11.803	-3.687
1853	1.853	-12.42	81.024	-12.193	-10.788	1.393	35.605	-11.14	10.97
1854	1.854	-1.595	51.529	-9.68	-7.339	14.303	28.184	0.945	8.868
1855	1.855	-2.95	7.047	-14.141	-10.477	26.049	8.19	2.579	-20.14
1856	1.856	0.729	15.371	-10.086	-19.416	19.801	14.221	-21.318	-24.228
1857	1.857	-0.418	37.598	-9.717	-15.986	10.258	19.799	-38.415	-20.658
1858	1.858	-3.494	71.272	-6.444	-10.829	22.59	24.938	-47.751	-30.759
1859	1.859	-18.187	53.191	-7.62	-9.943	24.289	29.397	-45.088	-40.116
1860	1.86	-24.545	3.327	-8.794	-9.227	14.391	33.406	-42.611	-20.479
1861	1.861	-26.462	-97.435	-14.626	-16.631	5.67	37.034	-31.038	-18.021
1862	1.862	-17.728	-25.187	-9.033	-7.748	-4.96	33.692	-11.921	-24.972
1863	1.863	-16.162	93.321	-13.881	5.388	-6.093	17.933	26.564	-31.347
1864	1.864	-11.882	45.886	-23.959	7.113	-7.007	15.179	76.478	-33.33
1865	1.865	-15.545	-26.006	-25.33	-3.936	-15.048	17.685	42.98	-10.53
1866	1.866	-26.386	-91.571	-18.958	-5.316	-9.538	19.975	48.942	5.13
1867	1.867	-22.127	-31.886	-12.97	-9.028	5.45	17.834	65.336	-3.203
1868	1.868	-23.289	-64.415	-16.08	-15.066	-0.633	15.944	50.186	-10.722
1869	1.869	-17.278	-212.585	-17.067	-14.121	1.637	10.812	8.895	-22.301
1870	1.87	-12.051	-106.884	-12.837	-23.035	0.247	-0.102	-7.631	-32.907
1871	1.871	-11.104	-126.33	-8.794	-31.365	-0.958	-1.389	-12.726	-30.916
1872	1.872	-8.616	-214.051	-3.975	-17.428	-19.382	5.004	-17.248	-22.204
1873	1.873	3.557	-166.494	3.364	-19.366	-21.561	1.597	-13.239	-4.752
1874	1.874	5.299	21.687	-5.562	-10.655	-28.195	-5.642	-24.514	30.331
1875	1.875	9.94	149.942	-21.256	-9.089	-21.47	-18.304	-14.49	45.427
1876	1.876	5.672	33.761	-23.405	-4.824	-15.281	-19.966	-17.616	49.9
1877	1.877	1.959	12.575	-13.744	-3.662	-6.159	-8.971	-20.334	37.52
1878	1.878	-4.084	69.903	-12.01	2.346	-7.296	-7.805	-7.551	33.845
1879	1.879	-11.453	156.97	-19.952	1.388	-2.615	-24.905	-5.215	30.548
1880	1.88	-24.251	140.785	-12.807	-5.386	-8.552	-46.004	-11.58	-16.448
1881	1.881	-33.01	126.176	-11.654	-2.874	-11.595	-31.841	-9.622	-117.237
1882	1.882	-44.081	60.082	-5.675	-15.083	-14.252	-29.155	-4.401	-131.522
1883	1.883	-31.144	24.213	-6.661	-34.463	-7.035	-17.36	-9.077	-39.358
1884	1.884	-36.421	13.373	-5.724	-16.683	-9.105	-19.399	-13.379	-3.739
1885	1.885	-28.536	23.709	-3.239	-9.756	-14.271	-17.419	-12.25	7.09
1886	1.886	-29.927	-2.648	-4.044	-7.683	-15.769	-26.108	-15.759	-22.529
1887	1.887	-28.795	103.413	-10.658	-13.538	-22.689	-5.332	-12.677	-13.611
1888	1.888	-25.338	60.361	-9.918	-15.295	-21.279	8.824	-9.774	-5.474
1889	1.889	-32.729	-57.918	-12.262	-10.648	-21.619	6.227	-19.451	-12.828
1890	1.89	-33.731	-105.452	-10.339	-6.394	-25.257	-19.604	-18.29	7.152
1891	1.891	-25.833	53.48	-12.295	2.51	-22.898	-36.699	-17.127	13.088
1892	1.892	-24.913	74.657	-12.893	-3.513	-17.841	-27.419	-11.899	-14.625
1893	1.893	-10.261	55.622	-20.844	-0.439	-12.028	-7.728	-16.729	-39.767
1894	1.894	-8.186	-136.792	-19.698	-15.185	-18.234	-20.557	-19.222	-26.223
1895	1.895	-6.307	-367.119	-18.754	-25.873	-15.352	-18.311	-15.11	-5.585
1896	1.896	5.832	-335.938	-9.862	-31.71	-12.68	-12.067	-15.621	5.574
1897	1.897	-2.142	-138.566	-13.353	-30.006	-15.837	-17.981	-9.551	15.574
1898	1.898	-0.813	-10.385	-16.458	-19.013	-14.987	-12.725	-13.543	-31.588
1899	1.899	-7.247	-220.151	-13.562	-14.774	-11.851	-14.128	-11.523	-132.615
1900	1.9	10.711	-361.226	-14.343	-13.595	-8.158	-18.241	-16.079	-89.598
1901	1.901	-2.08	-79.541	-10.286	-12.439	-6.628	-26.993	-14.25	28.871
1902	1.902	-9.056	107.846	-13.775	-7.233	-5.329	-25.679	-9.315	44.682
1903	1.903	-6.928	73.564	-7.783	-8.212	-8.922	-26.478	-13.855	-27.586
1904	1.904	-12.721	-19.531	-5.466	-3.955	-7.521	-17.4	-17.801	-14.518
1905	1.905	-17.936	8.251	-4.885	-6.276	-10.406	-16.1	-20.19	21.007
1906	1.906	-16.397	33.572	-4.31	1.655	-4.408	-8.637	-25.491	75.068
1907	1.907	-20.67	10.257	-8.372	15.567	-10.458	-17.449	-20.568	5.864
1908	1.908	-21.845	73.558	-11.848	21.35	-8.227	-6.554	-13.122	14.647
1909	1.909	-30.212	92.731	-13.196	-4.987	-7.771	-5.179	-15.927	38.893
1910	1.91	-18.459	75.222	-6.613	-16.216	-12.572	-16.984	-7.883	1.796
1911	1.911	-20.082	59.08	-9.511	-33.255	-12.189	-15.459	-0.419	-58.881
1912	1.912	-18.803	44.301	-17.451	-23.969	-11.06	-5.457	-5.135	-50.86
1913	1.913	-20.028	-48.072	-14.355	-26.681	-12.684	8.81	-4.222	0.708
1914	1.914	-11.77	-131.406	-11.45	-24.16	-20.727	12.063	-9.674	-5.97
1915	1.915	-8.734	-55.5	-12.226	-12.548	-15.249	6.262	-10.083	-12.055
1916	1.916	-23.483	72.701	-14.546	-6.178	-17.924	-9.573	-8.041	-17.538
1917	1.917	-25.637	125.047	-12.605	-4.261	-20.243	-24.474	-5.056	-42.743
1918	1.918	-23.695	172.632	-10.656	-9.511	-26.643	-38.051	1.97	-38.35
1919	1.919	-18.472	158.235	-8.897	-17.474	-24.738	-36.3	-0.911	-34.344
1920	1.92	-4.727	210.661	-16.817	-21.755	-20.341	-18.928	-6.946	-38.113
1921	1.921	-0.097	118.444	-15.635	-25.46	-25.45	-2.768	3.649	13.278
1922	1.922	-1.486	-60.646	-14.647	-14.654	-17.035	-0.767	-3.541	-8.861
1923	1.923	-10.411	-291.459	-9.787	-18.925	-8.646	4.896	0.126	-28.84
1924	1.924	-4.426	-136.475	-14.019	-25.321	-8	13.375	-1.029	1.527
1925	1.925	-5.388	-108.285	-11.682	-14.285	-24.593	2.013	-6.266	-14.91
1926	1.926	5.456	71.323	-12.454	-8.287	-36.723	3.054	-15.189	-19.946
1927	1.927	1.189	234.053	-17.292	-15.633	-30.858	1.641	-21.216	-6.423
1928	1.928	-18.369	212.832	-16.699	-12.725	-29.433	2.66	-18.146	5.928
1929	1.929	-15.685	78.056	-10.109	-1.305	-28.199	-9.224	-17.208	-12.896
1930	1.93	-2.936	25.509	-16.101	0.245	-20.769	-7.753	-11.232	-9.653
1931	1.931	-9.931	9.415	-5.442	4.487	-19.919	-14.914	-10.504	-6.658
1932	1.932	-16.35	-33.94	-9.685	10.869	-21.587	-11.206	-7.101	-15.162
1933	1.933	-10.569	-231.548	-0.765	2.532	-18.597	-0.243	1.529	2.489
1934	1.934	-19.281	-541.647	-4.236	9.863	-20.04	4.196	-2.015	-9.177
1935	1.935	-30.306	-335.066	-7.324	16.636	-5.792	-2.049	-1.101	-24.13
1936	1.936	-23.135	-147.136	-10.218	3.477	-4.115	-15.116	-4.044	-33.797
1937	1.937	-24.273	-44.951	-10.985	-25.555	-2.608	-27.199	-8.351	-14.446
1938	1.938	-15.942	-75.841	-16.598	-37.94	-1.288	-9.61	-6.085	8.77
1939	1.939	-16.887	8.538	-20.08	-26.705	-0.141	-2.523	-4.201	-31.98
1940	1.94	-12.025	34.021	-14.085	-29.971	-1.873	-8.96	-7.547	40.274
1941	1.941	-4.046	10.71	-16.41	-8.087	-1.076	-14.855	-8.189	-9.007
1942	1.942	5.707	-10.335	-15.83	-10.778	-2.574	-16.712	-13.089	-53.643
1943	1.943	-0.582	-29.459	-9.833	2.003	0.21	-8.852	-23.193	-29.201
1944	1.944	-6.473	-186.971	-7.523	4.335	-4.911	-10.266	-33.294	22.498
1945	1.945	-11.582	-38.876	-12.369	-10.568	-2.658	-6.661	-32.147	15.961
1946	1.946	-26.165	18.535	-15.662	-8.639	4.457	-22.435	-19.001	10.021
1947	1.947	-32.418	105.893	-13.922	-6.894	9.083	-54.439	-13.786	48.797
1948	1.948	-14.874	217.28	-13.538	-24.308	14.898	-58.941	-12.245	74.056
1949	1.949	-26.367	203.178	-12.189	-45.379	10.669	3.531	-10.89	5.404
1950	1.95	-32.635	216.4	-11.807	-19.801	18.466	30.208	-7.224	-122.939
1951	1.951	-34.459	156.808	-14.523	-2.737	8.687	5.801	-8.432	-35.399
1952	1.952	-39.642	81.262	-9.493	-5.797	9.761	-1.535	-13.775	-19.346
1953	1.953	-44.287	71.84	-12.79	-19.883	15.7	-8.102	-22.787	-4.857
1954	1.954	-28.431	63.314	-14.533	-17.32	18.753	-2.057	-21.7	-17.907
1955	1.955	-13.536	-42.259	-12.02	-14.947	9.826	-7.46	-14.405	-5.964
1956	1.956	-7.725	-142.965	-14.343	-4.253	13.311	-2.448	-5.554	-16.634
1957	1.957	-12.934	-50.529	-17.251	-2.257	10.238	11.098	-21.286	-6.604
1958	1.958	7.781	-181.479	-13.59	-3.933	15.111	23.514	-23.457	2.346
1959	1.959	-0.523	-93.717	-11.283	-14.898	10.897	19.889	-21.559	-5.716
1960	1.96	12.243	17.813	-14.199	-10.602	6.9	16.653	-12.891	-13.005
1961	1.961	9.924	90.189	-8.209	-19.465	-0.95	25.979	-11.363	-6.386
1962	1.962	3.546	-28.06	-8.997	-11.114	4.381	-5.157	-12.734	-12.333
1963	1.963	1.62	-202.784	-13.078	-10.098	9.343	-42.676	-9.074	-17.532
1964	1.964	-0.116	-179.538	-15.027	-9.085	8.706	-77.861	-3.078	-22.306
1965	1.965	-20.841	-73.779	-14.459	-6.521	3.249	-91.379	4.265	-17.662
1966	1.966	-34.976	-92.927	-10.407	-7.225	14.265	-53.831	9.094	-21.573
1967	1.967	-47.766	-75.363	-10.802	-6.565	16.003	-28.693	15.079	-17.761
1968	1.968	-31.526	-27.59	-15.268	-7.067	3.243	-60.628	11.006	-20.869
1969	1.969	-25.146	15.711	-11.213	-9.897	5.201	-14.752	12.926	1.195
1970	1.97	-3.862	28.959	-13.738	-10.226	3.882	15.67	2.837	-7.032
1971	1.971	10.269	17.221	-9.31	-8.818	5.482	32.167	-18.868	-9.454
1972	1.972	-2.508	28.005	-9.898	-10.877	-0.647	37.237	-34.368	-22.062
1973	1.973	-4.835	17.929	-10.29	-11.961	-8.697	87.586	-37.486	-28.91
1974	1.974	-24.005	26.47	-10.683	-16.134	-7.439	134.465	-23.375	-26.678
1975	1.975	-21.503	18.175	-11.848	-9.095	-16.044	79.535	-5.588	-9.042
1976	1.976	-14.535	84.84	-9.144	-13.852	-12.277	12.786	-3.29	-1.874
1977	1.977	-16.656	111.611	-11.086	-11.25	-19.34	-67.89	-5.449	-12.369
1978	1.978	-10.838	71.117	-8.966	-5.56	-23.88	-100.386	4.2	-6.461
1979	1.979	-16.081	93.246	-11.678	-10.316	-24.345	-90.496	-4.519	-18.572
1980	1.98	-17.637	113.093	-12.838	-2.861	-26.347	-135.192	6.514	-4.183
1981	1.981	-13.38	21.41	-11.292	-11.676	-24.083	-110.805	28.196	5.572
1982	1.982	-19.771	-44.541	-12.059	-10.435	-29.758	-147.775	18.908	0.439
1983	1.983	-18.624	-175.933	-9.535	-13.446	-31.757	-141.177	-6.623	5.21
1984	1.984	-21.74	-403.825	-8.752	-14.331	-36.272	-73.989	-16.676	27
1985	1.985	-12.865	-249.271	-10.1	-8.261	-34.018	-11.438	-25.954	-19.943
1986	1.986	-18.913	-52.225	-12.039	-4.119	-40.275	-19.549	-17.619	-26.44
1987	1.987	-2.895	-26.61	-11.845	-11.998	-32.029	-41.608	-10.065	-8.175
1988	1.988	-9.922	-3.218	-13.397	-17.194	-30.765	18.959	-12.375	-69.05
1989	1.989	-12.128	-24.158	-11.076	-22.01	-31.441	141.088	-14.493	-44.554
1990	1.99	-25.753	-4.768	-11.858	-8.816	-25.155	123.701	-8.67	-22.427
1991	1.991	-38.011	12.902	-14.372	-6.849	-25.667	107.853	-6.914	-15.743
1992	1.992	-45.998	28.995	-13.599	-5.049	-21.931	64.718	-21.225	-21.676
1993	1.993	-35.989	14.86	-10.314	-6.545	-23.623	51.575	-23.158	-5.188
1994	1.994	-37.207	28.18	-11.478	-7.837	-23.968	39.791	-39.024	-0.114
1995	1.995	-38.42	16.416	-13.408	-8.938	-20.277	50.641	-28.384	4.399
1996	1.996	-33.248	5.782	-9.153	-14.904	-20.464	21.051	-26.44	0.374
1997	1.997	-32.326	15.892	-10.509	-7.53	-23.178	-5.633	-21.179	-18.338
1998	1.998	-22.684	25.086	-11.865	-12.35	-17.002	-13.738	-25.778	-8.222
[truncated: 7,141 more rows]
