# Supplementary material for: Associations between lower-limb muscle activation and knee flexion in post-stroke individuals: A study on the stance-to-swing phases of gait
Source: PLoS One. 2017 Sep 8;12(9):e0183865. doi: 10.1371/journal.pone.0183865 (PMC5590852; doi:10.1371/journal.pone.0183865)
Supplement: S1 Dataset — (ZIP) [file pone.0183865.s001.zip › S1_Dataset/Patient group/4/4/point.csv]

Frame	Time	sacrum.X	sacrum.Y	sacrum.Z	r asis.X	r asis.Y	r asis.Z	r thigh.X	r thigh.Y	r thigh.Z	r bar 1.X	r bar 1.Y	r bar 1.Z	r knee 1.X	r knee 1.Y	r knee 1.Z	r knee 2.X	r knee 2.Y	r knee 2.Z	r bar 2.X	r bar 2.Y	r bar 2.Z	r mall.X	r mall.Y	r mall.Z	r met.X	r met.Y	r met.Z	l asis.X	l asis.Y	l asis.Z	l thigh.X	l thigh.Y	l thigh.Z	l bar 1.X	l bar 1.Y	l bar 1.Z	l knee 1.X	l knee 1.Y	l knee 1.Z	l knee 2.X	l knee 2.Y	l knee 2.Z	l bar 2.X	l bar 2.Y	l bar 2.Z	l mall.X	l mall.Y	l mall.Z
0	0	NaN	NaN	NaN	NaN	NaN	NaN	NaN	NaN	NaN	NaN	NaN	NaN	2.153	0.514	0.248	NaN	NaN	NaN	2.155	0.271	0.186	2.152	0.068	0.266	2.013	0.029	0.228	NaN	NaN	NaN	NaN	NaN	NaN	NaN	NaN	NaN	NaN	NaN	NaN	NaN	NaN	NaN	NaN	NaN	NaN	NaN	NaN	NaN
1	0.005	NaN	NaN	NaN	NaN	NaN	NaN	NaN	NaN	NaN	NaN	NaN	NaN	2.152	0.514	0.248	NaN	NaN	NaN	2.156	0.271	0.186	2.152	0.068	0.266	2.013	0.029	0.228	NaN	NaN	NaN	NaN	NaN	NaN	NaN	NaN	NaN	NaN	NaN	NaN	NaN	NaN	NaN	NaN	NaN	NaN	NaN	NaN	NaN
2	0.01	NaN	NaN	NaN	NaN	NaN	NaN	NaN	NaN	NaN	NaN	NaN	NaN	2.151	0.514	0.248	NaN	NaN	NaN	2.157	0.27	0.186	2.151	0.068	0.266	2.013	0.028	0.228	NaN	NaN	NaN	NaN	NaN	NaN	NaN	NaN	NaN	NaN	NaN	NaN	NaN	NaN	NaN	NaN	NaN	NaN	NaN	NaN	NaN
3	0.015	NaN	NaN	NaN	NaN	NaN	NaN	NaN	NaN	NaN	NaN	NaN	NaN	2.151	0.514	0.248	NaN	NaN	NaN	2.157	0.27	0.186	2.157	0.066	0.267	2.013	0.028	0.228	NaN	NaN	NaN	NaN	NaN	NaN	NaN	NaN	NaN	NaN	NaN	NaN	NaN	NaN	NaN	NaN	NaN	NaN	NaN	NaN	NaN
4	0.02	NaN	NaN	NaN	NaN	NaN	NaN	NaN	NaN	NaN	NaN	NaN	NaN	2.151	0.514	0.248	NaN	NaN	NaN	2.157	0.271	0.186	2.169	0.061	0.269	2.013	0.028	0.228	NaN	NaN	NaN	NaN	NaN	NaN	NaN	NaN	NaN	NaN	NaN	NaN	NaN	NaN	NaN	NaN	NaN	NaN	NaN	NaN	NaN
5	0.025	NaN	NaN	NaN	NaN	NaN	NaN	NaN	NaN	NaN	NaN	NaN	NaN	2.151	0.514	0.248	NaN	NaN	NaN	2.157	0.27	0.186	2.172	0.06	0.269	2.013	0.028	0.228	NaN	NaN	NaN	NaN	NaN	NaN	NaN	NaN	NaN	NaN	NaN	NaN	NaN	NaN	NaN	NaN	NaN	NaN	NaN	NaN	NaN
6	0.03	NaN	NaN	NaN	NaN	NaN	NaN	NaN	NaN	NaN	NaN	NaN	NaN	2.151	0.514	0.248	NaN	NaN	NaN	2.157	0.271	0.186	2.173	0.06	0.27	2.013	0.028	0.228	NaN	NaN	NaN	NaN	NaN	NaN	NaN	NaN	NaN	NaN	NaN	NaN	NaN	NaN	NaN	NaN	NaN	NaN	NaN	NaN	NaN
7	0.035	NaN	NaN	NaN	NaN	NaN	NaN	NaN	NaN	NaN	NaN	NaN	NaN	2.151	0.514	0.248	NaN	NaN	NaN	2.157	0.27	0.186	2.173	0.06	0.27	2.013	0.028	0.228	NaN	NaN	NaN	NaN	NaN	NaN	NaN	NaN	NaN	NaN	NaN	NaN	NaN	NaN	NaN	NaN	NaN	NaN	NaN	NaN	NaN
8	0.04	NaN	NaN	NaN	NaN	NaN	NaN	NaN	NaN	NaN	NaN	NaN	NaN	2.151	0.514	0.248	NaN	NaN	NaN	2.157	0.27	0.186	2.173	0.059	0.27	2.013	0.028	0.228	NaN	NaN	NaN	NaN	NaN	NaN	NaN	NaN	NaN	NaN	NaN	NaN	NaN	NaN	NaN	NaN	NaN	NaN	NaN	NaN	NaN
9	0.045	NaN	NaN	NaN	NaN	NaN	NaN	NaN	NaN	NaN	NaN	NaN	NaN	2.151	0.514	0.248	NaN	NaN	NaN	2.157	0.27	0.186	2.173	0.06	0.27	2.013	0.028	0.228	NaN	NaN	NaN	NaN	NaN	NaN	NaN	NaN	NaN	NaN	NaN	NaN	NaN	NaN	NaN	NaN	NaN	NaN	NaN	NaN	NaN
10	0.05	NaN	NaN	NaN	NaN	NaN	NaN	NaN	NaN	NaN	NaN	NaN	NaN	2.151	0.514	0.248	NaN	NaN	NaN	2.157	0.27	0.186	2.173	0.059	0.27	2.013	0.028	0.228	NaN	NaN	NaN	NaN	NaN	NaN	NaN	NaN	NaN	NaN	NaN	NaN	NaN	NaN	NaN	NaN	NaN	NaN	NaN	NaN	NaN
11	0.055	NaN	NaN	NaN	NaN	NaN	NaN	NaN	NaN	NaN	NaN	NaN	NaN	2.151	0.514	0.248	NaN	NaN	NaN	2.157	0.27	0.186	2.173	0.059	0.27	2.013	0.028	0.228	NaN	NaN	NaN	NaN	NaN	NaN	NaN	NaN	NaN	NaN	NaN	NaN	NaN	NaN	NaN	NaN	NaN	NaN	NaN	NaN	NaN
12	0.06	NaN	NaN	NaN	NaN	NaN	NaN	NaN	NaN	NaN	NaN	NaN	NaN	2.151	0.514	0.248	NaN	NaN	NaN	2.157	0.27	0.186	2.173	0.06	0.27	2.013	0.028	0.228	NaN	NaN	NaN	NaN	NaN	NaN	NaN	NaN	NaN	NaN	NaN	NaN	NaN	NaN	NaN	NaN	NaN	NaN	NaN	NaN	NaN
13	0.065	NaN	NaN	NaN	NaN	NaN	NaN	NaN	NaN	NaN	NaN	NaN	NaN	2.15	0.514	0.248	NaN	NaN	NaN	2.157	0.27	0.186	2.173	0.06	0.27	2.013	0.028	0.228	NaN	NaN	NaN	NaN	NaN	NaN	NaN	NaN	NaN	NaN	NaN	NaN	NaN	NaN	NaN	NaN	NaN	NaN	NaN	NaN	NaN
14	0.07	NaN	NaN	NaN	NaN	NaN	NaN	NaN	NaN	NaN	NaN	NaN	NaN	2.15	0.514	0.248	NaN	NaN	NaN	2.157	0.27	0.186	2.173	0.06	0.27	2.013	0.028	0.228	NaN	NaN	NaN	NaN	NaN	NaN	NaN	NaN	NaN	NaN	NaN	NaN	NaN	NaN	NaN	NaN	NaN	NaN	NaN	NaN	NaN
15	0.075	NaN	NaN	NaN	NaN	NaN	NaN	NaN	NaN	NaN	NaN	NaN	NaN	2.151	0.514	0.248	NaN	NaN	NaN	2.157	0.27	0.186	2.173	0.06	0.27	2.013	0.028	0.228	NaN	NaN	NaN	NaN	NaN	NaN	NaN	NaN	NaN	NaN	NaN	NaN	NaN	NaN	NaN	NaN	NaN	NaN	NaN	NaN	NaN
16	0.08	NaN	NaN	NaN	NaN	NaN	NaN	NaN	NaN	NaN	NaN	NaN	NaN	2.15	0.514	0.248	NaN	NaN	NaN	2.157	0.27	0.186	2.173	0.06	0.27	2.013	0.028	0.228	NaN	NaN	NaN	NaN	NaN	NaN	NaN	NaN	NaN	NaN	NaN	NaN	NaN	NaN	NaN	NaN	NaN	NaN	NaN	NaN	NaN
17	0.085	NaN	NaN	NaN	NaN	NaN	NaN	NaN	NaN	NaN	NaN	NaN	NaN	2.15	0.514	0.248	NaN	NaN	NaN	2.157	0.271	0.186	2.173	0.06	0.27	2.013	0.028	0.228	NaN	NaN	NaN	NaN	NaN	NaN	NaN	NaN	NaN	NaN	NaN	NaN	NaN	NaN	NaN	NaN	NaN	NaN	NaN	NaN	NaN
18	0.09	NaN	NaN	NaN	NaN	NaN	NaN	NaN	NaN	NaN	NaN	NaN	NaN	2.151	0.514	0.248	NaN	NaN	NaN	2.157	0.271	0.186	2.172	0.06	0.27	2.013	0.028	0.228	NaN	NaN	NaN	NaN	NaN	NaN	NaN	NaN	NaN	NaN	NaN	NaN	NaN	NaN	NaN	NaN	NaN	NaN	NaN	NaN	NaN
19	0.095	NaN	NaN	NaN	NaN	NaN	NaN	NaN	NaN	NaN	NaN	NaN	NaN	2.15	0.514	0.248	NaN	NaN	NaN	2.157	0.271	0.186	2.173	0.06	0.27	2.013	0.028	0.228	NaN	NaN	NaN	NaN	NaN	NaN	NaN	NaN	NaN	NaN	NaN	NaN	NaN	NaN	NaN	NaN	NaN	NaN	NaN	NaN	NaN
20	0.1	NaN	NaN	NaN	NaN	NaN	NaN	NaN	NaN	NaN	NaN	NaN	NaN	2.15	0.515	0.248	NaN	NaN	NaN	2.157	0.271	0.186	2.173	0.06	0.27	2.013	0.028	0.228	NaN	NaN	NaN	NaN	NaN	NaN	NaN	NaN	NaN	NaN	NaN	NaN	NaN	NaN	NaN	NaN	NaN	NaN	NaN	NaN	NaN
21	0.105	NaN	NaN	NaN	NaN	NaN	NaN	NaN	NaN	NaN	NaN	NaN	NaN	2.15	0.515	0.248	NaN	NaN	NaN	2.157	0.27	0.186	2.173	0.06	0.27	2.013	0.028	0.228	NaN	NaN	NaN	NaN	NaN	NaN	NaN	NaN	NaN	NaN	NaN	NaN	NaN	NaN	NaN	NaN	NaN	NaN	NaN	NaN	NaN
22	0.11	NaN	NaN	NaN	NaN	NaN	NaN	NaN	NaN	NaN	NaN	NaN	NaN	2.15	0.515	0.248	NaN	NaN	NaN	2.157	0.27	0.185	2.173	0.06	0.27	2.013	0.028	0.228	NaN	NaN	NaN	NaN	NaN	NaN	NaN	NaN	NaN	NaN	NaN	NaN	NaN	NaN	NaN	NaN	NaN	NaN	NaN	NaN	NaN
23	0.115	NaN	NaN	NaN	NaN	NaN	NaN	NaN	NaN	NaN	NaN	NaN	NaN	2.15	0.515	0.248	NaN	NaN	NaN	2.157	0.27	0.186	2.173	0.06	0.27	2.013	0.028	0.228	NaN	NaN	NaN	NaN	NaN	NaN	NaN	NaN	NaN	NaN	NaN	NaN	NaN	NaN	NaN	NaN	NaN	NaN	NaN	NaN	NaN
24	0.12	NaN	NaN	NaN	NaN	NaN	NaN	NaN	NaN	NaN	NaN	NaN	NaN	2.15	0.515	0.248	NaN	NaN	NaN	2.157	0.27	0.186	2.172	0.06	0.27	2.013	0.028	0.228	NaN	NaN	NaN	NaN	NaN	NaN	NaN	NaN	NaN	NaN	NaN	NaN	NaN	NaN	NaN	NaN	NaN	NaN	NaN	NaN	NaN
25	0.125	NaN	NaN	NaN	NaN	NaN	NaN	NaN	NaN	NaN	NaN	NaN	NaN	2.149	0.515	0.248	NaN	NaN	NaN	2.157	0.271	0.186	2.172	0.06	0.27	2.013	0.028	0.228	NaN	NaN	NaN	NaN	NaN	NaN	NaN	NaN	NaN	NaN	NaN	NaN	NaN	NaN	NaN	NaN	NaN	NaN	NaN	NaN	NaN
26	0.13	NaN	NaN	NaN	NaN	NaN	NaN	NaN	NaN	NaN	NaN	NaN	NaN	2.149	0.515	0.248	NaN	NaN	NaN	2.157	0.271	0.186	2.172	0.06	0.27	2.013	0.028	0.228	NaN	NaN	NaN	NaN	NaN	NaN	NaN	NaN	NaN	NaN	NaN	NaN	NaN	NaN	NaN	NaN	NaN	NaN	NaN	NaN	NaN
27	0.135	NaN	NaN	NaN	NaN	NaN	NaN	NaN	NaN	NaN	NaN	NaN	NaN	2.149	0.515	0.248	NaN	NaN	NaN	2.157	0.271	0.186	2.172	0.06	0.27	2.013	0.028	0.228	NaN	NaN	NaN	NaN	NaN	NaN	NaN	NaN	NaN	NaN	NaN	NaN	NaN	NaN	NaN	NaN	NaN	NaN	NaN	NaN	NaN
28	0.14	NaN	NaN	NaN	NaN	NaN	NaN	NaN	NaN	NaN	NaN	NaN	NaN	2.149	0.515	0.248	NaN	NaN	NaN	2.157	0.271	0.186	2.172	0.06	0.27	2.013	0.028	0.228	NaN	NaN	NaN	NaN	NaN	NaN	NaN	NaN	NaN	NaN	NaN	NaN	NaN	NaN	NaN	NaN	NaN	NaN	NaN	NaN	NaN
29	0.145	NaN	NaN	NaN	NaN	NaN	NaN	NaN	NaN	NaN	NaN	NaN	NaN	2.148	0.515	0.248	NaN	NaN	NaN	2.157	0.271	0.186	2.172	0.06	0.27	2.013	0.028	0.228	NaN	NaN	NaN	NaN	NaN	NaN	NaN	NaN	NaN	NaN	NaN	NaN	NaN	NaN	NaN	NaN	NaN	NaN	NaN	NaN	NaN
30	0.15	NaN	NaN	NaN	NaN	NaN	NaN	NaN	NaN	NaN	NaN	NaN	NaN	2.148	0.515	0.248	NaN	NaN	NaN	2.156	0.27	0.186	2.172	0.06	0.27	2.013	0.028	0.228	NaN	NaN	NaN	NaN	NaN	NaN	NaN	NaN	NaN	NaN	NaN	NaN	NaN	NaN	NaN	NaN	NaN	NaN	NaN	NaN	NaN
31	0.155	NaN	NaN	NaN	NaN	NaN	NaN	NaN	NaN	NaN	NaN	NaN	NaN	2.148	0.515	0.248	NaN	NaN	NaN	2.157	0.27	0.186	2.172	0.06	0.27	2.013	0.028	0.228	NaN	NaN	NaN	NaN	NaN	NaN	NaN	NaN	NaN	NaN	NaN	NaN	NaN	NaN	NaN	NaN	NaN	NaN	NaN	NaN	NaN
32	0.16	NaN	NaN	NaN	NaN	NaN	NaN	NaN	NaN	NaN	NaN	NaN	NaN	2.148	0.515	0.248	NaN	NaN	NaN	2.156	0.27	0.186	2.172	0.06	0.27	2.013	0.028	0.228	NaN	NaN	NaN	NaN	NaN	NaN	NaN	NaN	NaN	NaN	NaN	NaN	NaN	NaN	NaN	NaN	NaN	NaN	NaN	NaN	NaN
33	0.165	NaN	NaN	NaN	NaN	NaN	NaN	NaN	NaN	NaN	NaN	NaN	NaN	2.147	0.515	0.248	NaN	NaN	NaN	2.156	0.27	0.186	2.172	0.06	0.27	2.013	0.028	0.228	NaN	NaN	NaN	NaN	NaN	NaN	NaN	NaN	NaN	NaN	NaN	NaN	NaN	NaN	NaN	NaN	NaN	NaN	NaN	NaN	NaN
34	0.17	NaN	NaN	NaN	NaN	NaN	NaN	NaN	NaN	NaN	NaN	NaN	NaN	2.147	0.515	0.248	NaN	NaN	NaN	2.156	0.27	0.186	2.172	0.06	0.27	2.013	0.028	0.228	NaN	NaN	NaN	NaN	NaN	NaN	NaN	NaN	NaN	NaN	NaN	NaN	NaN	NaN	NaN	NaN	NaN	NaN	NaN	NaN	NaN
35	0.175	NaN	NaN	NaN	NaN	NaN	NaN	NaN	NaN	NaN	NaN	NaN	NaN	2.147	0.515	0.248	NaN	NaN	NaN	2.156	0.271	0.186	2.172	0.06	0.27	2.013	0.028	0.228	NaN	NaN	NaN	NaN	NaN	NaN	NaN	NaN	NaN	NaN	NaN	NaN	NaN	NaN	NaN	NaN	NaN	NaN	NaN	NaN	NaN
36	0.18	NaN	NaN	NaN	NaN	NaN	NaN	NaN	NaN	NaN	NaN	NaN	NaN	2.146	0.516	0.248	NaN	NaN	NaN	2.156	0.27	0.186	2.172	0.06	0.27	2.013	0.028	0.228	NaN	NaN	NaN	NaN	NaN	NaN	NaN	NaN	NaN	NaN	NaN	NaN	NaN	NaN	NaN	NaN	NaN	NaN	NaN	NaN	NaN
37	0.185	NaN	NaN	NaN	NaN	NaN	NaN	NaN	NaN	NaN	NaN	NaN	NaN	2.146	0.516	0.248	NaN	NaN	NaN	2.156	0.27	0.186	2.172	0.06	0.27	2.013	0.028	0.228	NaN	NaN	NaN	NaN	NaN	NaN	NaN	NaN	NaN	NaN	NaN	NaN	NaN	NaN	NaN	NaN	NaN	NaN	NaN	NaN	NaN
38	0.19	NaN	NaN	NaN	NaN	NaN	NaN	NaN	NaN	NaN	NaN	NaN	NaN	2.146	0.516	0.248	NaN	NaN	NaN	2.156	0.271	0.186	2.172	0.06	0.27	2.013	0.028	0.228	NaN	NaN	NaN	NaN	NaN	NaN	NaN	NaN	NaN	NaN	NaN	NaN	NaN	NaN	NaN	NaN	NaN	NaN	NaN	NaN	NaN
39	0.195	NaN	NaN	NaN	NaN	NaN	NaN	NaN	NaN	NaN	NaN	NaN	NaN	2.146	0.516	0.248	NaN	NaN	NaN	2.156	0.271	0.186	2.172	0.06	0.27	2.013	0.028	0.228	NaN	NaN	NaN	NaN	NaN	NaN	NaN	NaN	NaN	NaN	NaN	NaN	NaN	NaN	NaN	NaN	NaN	NaN	NaN	NaN	NaN
40	0.2	NaN	NaN	NaN	NaN	NaN	NaN	NaN	NaN	NaN	NaN	NaN	NaN	2.146	0.516	0.248	NaN	NaN	NaN	2.156	0.271	0.186	2.172	0.06	0.27	2.013	0.028	0.228	NaN	NaN	NaN	NaN	NaN	NaN	NaN	NaN	NaN	NaN	NaN	NaN	NaN	NaN	NaN	NaN	NaN	NaN	NaN	NaN	NaN
41	0.205	NaN	NaN	NaN	NaN	NaN	NaN	NaN	NaN	NaN	NaN	NaN	NaN	2.145	0.516	0.248	NaN	NaN	NaN	2.156	0.27	0.186	2.172	0.06	0.27	2.013	0.028	0.228	NaN	NaN	NaN	NaN	NaN	NaN	NaN	NaN	NaN	NaN	NaN	NaN	NaN	NaN	NaN	NaN	NaN	NaN	NaN	NaN	NaN
42	0.21	NaN	NaN	NaN	NaN	NaN	NaN	NaN	NaN	NaN	NaN	NaN	NaN	2.146	0.516	0.248	NaN	NaN	NaN	2.156	0.27	0.186	2.172	0.06	0.27	2.013	0.028	0.228	NaN	NaN	NaN	NaN	NaN	NaN	NaN	NaN	NaN	NaN	NaN	NaN	NaN	NaN	NaN	NaN	NaN	NaN	NaN	NaN	NaN
43	0.215	NaN	NaN	NaN	NaN	NaN	NaN	NaN	NaN	NaN	NaN	NaN	NaN	2.145	0.516	0.248	NaN	NaN	NaN	2.156	0.271	0.186	2.172	0.06	0.27	2.013	0.028	0.228	NaN	NaN	NaN	NaN	NaN	NaN	NaN	NaN	NaN	NaN	NaN	NaN	NaN	NaN	NaN	NaN	NaN	NaN	NaN	NaN	NaN
44	0.22	NaN	NaN	NaN	NaN	NaN	NaN	NaN	NaN	NaN	NaN	NaN	NaN	2.145	0.516	0.248	NaN	NaN	NaN	2.156	0.27	0.186	2.172	0.06	0.27	2.013	0.028	0.228	NaN	NaN	NaN	NaN	NaN	NaN	NaN	NaN	NaN	NaN	NaN	NaN	NaN	NaN	NaN	NaN	NaN	NaN	NaN	NaN	NaN
45	0.225	NaN	NaN	NaN	NaN	NaN	NaN	NaN	NaN	NaN	NaN	NaN	NaN	2.145	0.516	0.248	NaN	NaN	NaN	2.156	0.27	0.186	2.171	0.06	0.269	2.013	0.028	0.228	NaN	NaN	NaN	NaN	NaN	NaN	NaN	NaN	NaN	NaN	NaN	NaN	NaN	NaN	NaN	NaN	NaN	NaN	NaN	NaN	NaN
46	0.23	NaN	NaN	NaN	NaN	NaN	NaN	NaN	NaN	NaN	NaN	NaN	NaN	2.145	0.516	0.248	NaN	NaN	NaN	2.156	0.27	0.187	2.171	0.06	0.27	2.013	0.028	0.228	NaN	NaN	NaN	NaN	NaN	NaN	NaN	NaN	NaN	NaN	NaN	NaN	NaN	NaN	NaN	NaN	NaN	NaN	NaN	NaN	NaN
47	0.235	NaN	NaN	NaN	NaN	NaN	NaN	NaN	NaN	NaN	NaN	NaN	NaN	2.145	0.516	0.248	NaN	NaN	NaN	2.156	0.27	0.187	2.172	0.06	0.27	2.013	0.028	0.228	NaN	NaN	NaN	NaN	NaN	NaN	NaN	NaN	NaN	NaN	NaN	NaN	NaN	NaN	NaN	NaN	NaN	NaN	NaN	NaN	NaN
48	0.24	NaN	NaN	NaN	NaN	NaN	NaN	NaN	NaN	NaN	NaN	NaN	NaN	2.145	0.516	0.248	NaN	NaN	NaN	2.156	0.271	0.186	2.172	0.06	0.27	2.013	0.028	0.228	NaN	NaN	NaN	NaN	NaN	NaN	NaN	NaN	NaN	NaN	NaN	NaN	NaN	NaN	NaN	NaN	NaN	NaN	NaN	NaN	NaN
49	0.245	NaN	NaN	NaN	NaN	NaN	NaN	NaN	NaN	NaN	NaN	NaN	NaN	2.145	0.516	0.248	NaN	NaN	NaN	2.156	0.271	0.186	2.172	0.06	0.27	2.013	0.028	0.228	NaN	NaN	NaN	NaN	NaN	NaN	NaN	NaN	NaN	NaN	NaN	NaN	NaN	NaN	NaN	NaN	NaN	NaN	NaN	NaN	NaN
50	0.25	NaN	NaN	NaN	NaN	NaN	NaN	NaN	NaN	NaN	NaN	NaN	NaN	2.145	0.516	0.248	NaN	NaN	NaN	2.155	0.271	0.186	2.172	0.06	0.27	2.013	0.028	0.228	NaN	NaN	NaN	NaN	NaN	NaN	NaN	NaN	NaN	NaN	NaN	NaN	NaN	NaN	NaN	NaN	NaN	NaN	NaN	NaN	NaN
51	0.255	NaN	NaN	NaN	NaN	NaN	NaN	NaN	NaN	NaN	NaN	NaN	NaN	2.145	0.516	0.248	NaN	NaN	NaN	2.156	0.271	0.187	2.172	0.06	0.27	2.013	0.028	0.228	NaN	NaN	NaN	NaN	NaN	NaN	NaN	NaN	NaN	NaN	NaN	NaN	NaN	NaN	NaN	NaN	NaN	NaN	NaN	NaN	NaN
52	0.26	NaN	NaN	NaN	NaN	NaN	NaN	NaN	NaN	NaN	NaN	NaN	NaN	2.145	0.516	0.248	NaN	NaN	NaN	2.156	0.271	0.187	2.171	0.06	0.27	2.013	0.028	0.228	NaN	NaN	NaN	NaN	NaN	NaN	NaN	NaN	NaN	NaN	NaN	NaN	NaN	NaN	NaN	NaN	NaN	NaN	NaN	NaN	NaN
53	0.265	NaN	NaN	NaN	NaN	NaN	NaN	NaN	NaN	NaN	NaN	NaN	NaN	2.145	0.516	0.248	NaN	NaN	NaN	2.156	0.271	0.186	2.171	0.061	0.269	2.013	0.028	0.228	NaN	NaN	NaN	NaN	NaN	NaN	NaN	NaN	NaN	NaN	NaN	NaN	NaN	NaN	NaN	NaN	NaN	NaN	NaN	NaN	NaN
54	0.27	NaN	NaN	NaN	NaN	NaN	NaN	NaN	NaN	NaN	NaN	NaN	NaN	2.145	0.516	0.248	NaN	NaN	NaN	2.155	0.271	0.186	2.171	0.06	0.269	2.013	0.028	0.228	NaN	NaN	NaN	NaN	NaN	NaN	NaN	NaN	NaN	NaN	NaN	NaN	NaN	NaN	NaN	NaN	NaN	NaN	NaN	NaN	NaN
55	0.275	NaN	NaN	NaN	NaN	NaN	NaN	NaN	NaN	NaN	NaN	NaN	NaN	2.145	0.516	0.248	NaN	NaN	NaN	2.155	0.271	0.187	2.171	0.061	0.269	2.013	0.028	0.228	NaN	NaN	NaN	NaN	NaN	NaN	NaN	NaN	NaN	NaN	NaN	NaN	NaN	NaN	NaN	NaN	NaN	NaN	NaN	NaN	NaN
56	0.28	NaN	NaN	NaN	NaN	NaN	NaN	NaN	NaN	NaN	NaN	NaN	NaN	2.145	0.516	0.248	NaN	NaN	NaN	2.155	0.271	0.187	2.171	0.06	0.269	2.013	0.028	0.228	NaN	NaN	NaN	NaN	NaN	NaN	NaN	NaN	NaN	NaN	NaN	NaN	NaN	NaN	NaN	NaN	NaN	NaN	NaN	NaN	NaN
57	0.285	NaN	NaN	NaN	NaN	NaN	NaN	NaN	NaN	NaN	NaN	NaN	NaN	2.144	0.516	0.248	NaN	NaN	NaN	2.155	0.271	0.187	2.171	0.06	0.269	2.013	0.028	0.228	NaN	NaN	NaN	NaN	NaN	NaN	NaN	NaN	NaN	NaN	NaN	NaN	NaN	NaN	NaN	NaN	NaN	NaN	NaN	NaN	NaN
58	0.29	NaN	NaN	NaN	NaN	NaN	NaN	NaN	NaN	NaN	NaN	NaN	NaN	2.144	0.516	0.248	NaN	NaN	NaN	2.156	0.271	0.187	2.171	0.061	0.269	2.013	0.028	0.228	NaN	NaN	NaN	NaN	NaN	NaN	NaN	NaN	NaN	NaN	NaN	NaN	NaN	NaN	NaN	NaN	NaN	NaN	NaN	NaN	NaN
59	0.295	NaN	NaN	NaN	NaN	NaN	NaN	NaN	NaN	NaN	NaN	NaN	NaN	2.144	0.516	0.248	NaN	NaN	NaN	2.156	0.27	0.187	2.171	0.061	0.269	2.013	0.028	0.228	NaN	NaN	NaN	NaN	NaN	NaN	NaN	NaN	NaN	NaN	NaN	NaN	NaN	NaN	NaN	NaN	NaN	NaN	NaN	NaN	NaN
60	0.3	NaN	NaN	NaN	NaN	NaN	NaN	NaN	NaN	NaN	NaN	NaN	NaN	2.144	0.516	0.248	NaN	NaN	NaN	2.156	0.271	0.187	2.171	0.061	0.269	2.013	0.028	0.228	NaN	NaN	NaN	NaN	NaN	NaN	NaN	NaN	NaN	NaN	NaN	NaN	NaN	NaN	NaN	NaN	NaN	NaN	NaN	NaN	NaN
61	0.305	NaN	NaN	NaN	NaN	NaN	NaN	NaN	NaN	NaN	NaN	NaN	NaN	2.144	0.516	0.248	NaN	NaN	NaN	2.156	0.271	0.187	2.171	0.061	0.269	2.013	0.028	0.228	NaN	NaN	NaN	NaN	NaN	NaN	NaN	NaN	NaN	NaN	NaN	NaN	NaN	NaN	NaN	NaN	NaN	NaN	NaN	NaN	NaN
62	0.31	NaN	NaN	NaN	NaN	NaN	NaN	NaN	NaN	NaN	NaN	NaN	NaN	2.145	0.516	0.248	NaN	NaN	NaN	2.156	0.271	0.187	2.171	0.061	0.269	2.013	0.028	0.228	NaN	NaN	NaN	NaN	NaN	NaN	NaN	NaN	NaN	NaN	NaN	NaN	NaN	NaN	NaN	NaN	NaN	NaN	NaN	NaN	NaN
63	0.315	NaN	NaN	NaN	NaN	NaN	NaN	NaN	NaN	NaN	NaN	NaN	NaN	2.144	0.516	0.248	NaN	NaN	NaN	2.155	0.271	0.187	2.171	0.06	0.269	2.013	0.028	0.228	NaN	NaN	NaN	NaN	NaN	NaN	NaN	NaN	NaN	NaN	NaN	NaN	NaN	NaN	NaN	NaN	NaN	NaN	NaN	NaN	NaN
64	0.32	NaN	NaN	NaN	NaN	NaN	NaN	NaN	NaN	NaN	NaN	NaN	NaN	2.144	0.516	0.248	NaN	NaN	NaN	2.155	0.271	0.187	2.171	0.06	0.269	2.013	0.028	0.228	NaN	NaN	NaN	NaN	NaN	NaN	NaN	NaN	NaN	NaN	NaN	NaN	NaN	NaN	NaN	NaN	NaN	NaN	NaN	NaN	NaN
65	0.325	NaN	NaN	NaN	NaN	NaN	NaN	NaN	NaN	NaN	NaN	NaN	NaN	2.144	0.516	0.248	NaN	NaN	NaN	2.156	0.271	0.187	2.171	0.061	0.269	2.013	0.028	0.228	NaN	NaN	NaN	NaN	NaN	NaN	NaN	NaN	NaN	NaN	NaN	NaN	NaN	NaN	NaN	NaN	NaN	NaN	NaN	NaN	NaN
66	0.33	NaN	NaN	NaN	NaN	NaN	NaN	NaN	NaN	NaN	NaN	NaN	NaN	2.144	0.516	0.248	NaN	NaN	NaN	2.155	0.271	0.187	2.171	0.061	0.269	2.013	0.028	0.228	NaN	NaN	NaN	NaN	NaN	NaN	NaN	NaN	NaN	NaN	NaN	NaN	NaN	NaN	NaN	NaN	NaN	NaN	NaN	NaN	NaN
67	0.335	NaN	NaN	NaN	NaN	NaN	NaN	NaN	NaN	NaN	NaN	NaN	NaN	2.144	0.516	0.248	NaN	NaN	NaN	2.155	0.271	0.187	2.171	0.061	0.269	2.013	0.028	0.228	NaN	NaN	NaN	NaN	NaN	NaN	NaN	NaN	NaN	NaN	NaN	NaN	NaN	NaN	NaN	NaN	NaN	NaN	NaN	NaN	NaN
68	0.34	NaN	NaN	NaN	NaN	NaN	NaN	NaN	NaN	NaN	NaN	NaN	NaN	2.144	0.516	0.248	NaN	NaN	NaN	2.155	0.271	0.187	2.171	0.061	0.269	2.013	0.028	0.228	NaN	NaN	NaN	NaN	NaN	NaN	NaN	NaN	NaN	NaN	NaN	NaN	NaN	NaN	NaN	NaN	NaN	NaN	NaN	NaN	NaN
69	0.345	NaN	NaN	NaN	NaN	NaN	NaN	NaN	NaN	NaN	NaN	NaN	NaN	2.144	0.516	0.248	NaN	NaN	NaN	2.155	0.271	0.187	2.171	0.061	0.269	2.013	0.028	0.228	NaN	NaN	NaN	NaN	NaN	NaN	NaN	NaN	NaN	NaN	NaN	NaN	NaN	NaN	NaN	NaN	NaN	NaN	NaN	NaN	NaN
70	0.35	NaN	NaN	NaN	NaN	NaN	NaN	NaN	NaN	NaN	NaN	NaN	NaN	2.144	0.516	0.248	NaN	NaN	NaN	2.155	0.271	0.187	2.171	0.061	0.269	2.013	0.028	0.228	NaN	NaN	NaN	NaN	NaN	NaN	NaN	NaN	NaN	NaN	NaN	NaN	NaN	NaN	NaN	NaN	NaN	NaN	NaN	NaN	NaN
71	0.355	NaN	NaN	NaN	NaN	NaN	NaN	NaN	NaN	NaN	NaN	NaN	NaN	2.144	0.516	0.248	NaN	NaN	NaN	2.155	0.271	0.187	2.171	0.061	0.269	2.013	0.028	0.228	NaN	NaN	NaN	NaN	NaN	NaN	NaN	NaN	NaN	NaN	NaN	NaN	NaN	NaN	NaN	NaN	NaN	NaN	NaN	NaN	NaN
72	0.36	NaN	NaN	NaN	NaN	NaN	NaN	NaN	NaN	NaN	NaN	NaN	NaN	2.144	0.516	0.248	NaN	NaN	NaN	2.155	0.271	0.187	2.171	0.061	0.269	2.013	0.028	0.228	NaN	NaN	NaN	NaN	NaN	NaN	NaN	NaN	NaN	NaN	NaN	NaN	NaN	NaN	NaN	NaN	NaN	NaN	NaN	NaN	NaN
73	0.365	NaN	NaN	NaN	NaN	NaN	NaN	NaN	NaN	NaN	NaN	NaN	NaN	2.144	0.516	0.248	NaN	NaN	NaN	2.155	0.271	0.187	2.171	0.061	0.269	2.013	0.028	0.228	NaN	NaN	NaN	NaN	NaN	NaN	NaN	NaN	NaN	NaN	NaN	NaN	NaN	NaN	NaN	NaN	NaN	NaN	NaN	NaN	NaN
74	0.37	NaN	NaN	NaN	NaN	NaN	NaN	NaN	NaN	NaN	NaN	NaN	NaN	2.144	0.516	0.248	NaN	NaN	NaN	2.155	0.271	0.187	2.171	0.061	0.269	2.013	0.028	0.228	NaN	NaN	NaN	NaN	NaN	NaN	NaN	NaN	NaN	NaN	NaN	NaN	NaN	NaN	NaN	NaN	NaN	NaN	NaN	NaN	NaN
75	0.375	NaN	NaN	NaN	NaN	NaN	NaN	NaN	NaN	NaN	NaN	NaN	NaN	2.144	0.516	0.248	NaN	NaN	NaN	2.155	0.271	0.187	2.171	0.061	0.269	2.013	0.028	0.228	NaN	NaN	NaN	NaN	NaN	NaN	NaN	NaN	NaN	NaN	NaN	NaN	NaN	NaN	NaN	NaN	NaN	NaN	NaN	NaN	NaN
76	0.38	NaN	NaN	NaN	NaN	NaN	NaN	NaN	NaN	NaN	NaN	NaN	NaN	2.144	0.516	0.248	NaN	NaN	NaN	2.155	0.271	0.187	2.171	0.061	0.269	2.013	0.028	0.228	NaN	NaN	NaN	NaN	NaN	NaN	NaN	NaN	NaN	NaN	NaN	NaN	NaN	NaN	NaN	NaN	NaN	NaN	NaN	NaN	NaN
77	0.385	NaN	NaN	NaN	NaN	NaN	NaN	NaN	NaN	NaN	NaN	NaN	NaN	2.144	0.516	0.248	NaN	NaN	NaN	2.155	0.271	0.187	2.171	0.061	0.269	2.013	0.028	0.228	NaN	NaN	NaN	NaN	NaN	NaN	NaN	NaN	NaN	NaN	NaN	NaN	NaN	NaN	NaN	NaN	NaN	NaN	NaN	NaN	NaN
78	0.39	NaN	NaN	NaN	NaN	NaN	NaN	NaN	NaN	NaN	NaN	NaN	NaN	2.144	0.516	0.248	NaN	NaN	NaN	2.155	0.271	0.187	2.171	0.061	0.269	2.013	0.028	0.228	NaN	NaN	NaN	NaN	NaN	NaN	NaN	NaN	NaN	NaN	NaN	NaN	NaN	NaN	NaN	NaN	NaN	NaN	NaN	NaN	NaN
79	0.395	NaN	NaN	NaN	NaN	NaN	NaN	NaN	NaN	NaN	NaN	NaN	NaN	2.144	0.516	0.248	NaN	NaN	NaN	2.155	0.271	0.187	2.171	0.061	0.269	2.013	0.028	0.228	NaN	NaN	NaN	NaN	NaN	NaN	NaN	NaN	NaN	NaN	NaN	NaN	NaN	NaN	NaN	NaN	NaN	NaN	NaN	NaN	NaN
80	0.4	NaN	NaN	NaN	NaN	NaN	NaN	NaN	NaN	NaN	NaN	NaN	NaN	2.144	0.516	0.248	NaN	NaN	NaN	2.155	0.271	0.187	2.171	0.061	0.269	2.013	0.028	0.228	NaN	NaN	NaN	NaN	NaN	NaN	NaN	NaN	NaN	NaN	NaN	NaN	NaN	NaN	NaN	NaN	NaN	NaN	NaN	NaN	NaN
81	0.405	NaN	NaN	NaN	NaN	NaN	NaN	NaN	NaN	NaN	NaN	NaN	NaN	2.144	0.516	0.248	NaN	NaN	NaN	2.155	0.271	0.187	2.171	0.061	0.269	2.013	0.028	0.228	NaN	NaN	NaN	NaN	NaN	NaN	NaN	NaN	NaN	NaN	NaN	NaN	NaN	NaN	NaN	NaN	NaN	NaN	NaN	NaN	NaN
82	0.41	NaN	NaN	NaN	NaN	NaN	NaN	NaN	NaN	NaN	NaN	NaN	NaN	2.144	0.516	0.248	NaN	NaN	NaN	2.155	0.271	0.187	2.171	0.06	0.269	2.013	0.028	0.228	NaN	NaN	NaN	NaN	NaN	NaN	NaN	NaN	NaN	NaN	NaN	NaN	NaN	NaN	NaN	NaN	NaN	NaN	NaN	NaN	NaN
83	0.415	NaN	NaN	NaN	NaN	NaN	NaN	NaN	NaN	NaN	NaN	NaN	NaN	2.144	0.516	0.248	NaN	NaN	NaN	2.155	0.271	0.187	2.171	0.061	0.269	2.013	0.028	0.228	NaN	NaN	NaN	NaN	NaN	NaN	NaN	NaN	NaN	NaN	NaN	NaN	NaN	NaN	NaN	NaN	NaN	NaN	NaN	NaN	NaN
84	0.42	NaN	NaN	NaN	NaN	NaN	NaN	NaN	NaN	NaN	NaN	NaN	NaN	2.144	0.516	0.248	NaN	NaN	NaN	2.155	0.271	0.187	2.171	0.06	0.269	2.013	0.028	0.228	NaN	NaN	NaN	NaN	NaN	NaN	NaN	NaN	NaN	NaN	NaN	NaN	NaN	NaN	NaN	NaN	NaN	NaN	NaN	NaN	NaN
85	0.425	NaN	NaN	NaN	NaN	NaN	NaN	NaN	NaN	NaN	NaN	NaN	NaN	2.144	0.516	0.248	NaN	NaN	NaN	2.155	0.271	0.187	2.171	0.061	0.269	2.013	0.028	0.228	NaN	NaN	NaN	NaN	NaN	NaN	NaN	NaN	NaN	NaN	NaN	NaN	NaN	NaN	NaN	NaN	NaN	NaN	NaN	NaN	NaN
86	0.43	NaN	NaN	NaN	NaN	NaN	NaN	NaN	NaN	NaN	NaN	NaN	NaN	2.144	0.516	0.248	NaN	NaN	NaN	2.155	0.271	0.187	2.171	0.061	0.269	2.013	0.028	0.228	NaN	NaN	NaN	NaN	NaN	NaN	NaN	NaN	NaN	NaN	NaN	NaN	NaN	NaN	NaN	NaN	NaN	NaN	NaN	NaN	NaN
87	0.435	NaN	NaN	NaN	NaN	NaN	NaN	NaN	NaN	NaN	NaN	NaN	NaN	2.144	0.516	0.248	NaN	NaN	NaN	2.155	0.271	0.187	2.171	0.06	0.269	2.013	0.028	0.228	NaN	NaN	NaN	NaN	NaN	NaN	NaN	NaN	NaN	NaN	NaN	NaN	NaN	NaN	NaN	NaN	NaN	NaN	NaN	NaN	NaN
88	0.44	NaN	NaN	NaN	NaN	NaN	NaN	NaN	NaN	NaN	NaN	NaN	NaN	2.144	0.516	0.248	NaN	NaN	NaN	2.155	0.271	0.187	2.171	0.06	0.269	2.013	0.028	0.228	NaN	NaN	NaN	NaN	NaN	NaN	NaN	NaN	NaN	NaN	NaN	NaN	NaN	NaN	NaN	NaN	NaN	NaN	NaN	NaN	NaN
89	0.445	NaN	NaN	NaN	NaN	NaN	NaN	NaN	NaN	NaN	NaN	NaN	NaN	2.144	0.516	0.248	NaN	NaN	NaN	2.156	0.271	0.187	2.171	0.061	0.269	2.013	0.028	0.228	NaN	NaN	NaN	NaN	NaN	NaN	NaN	NaN	NaN	NaN	NaN	NaN	NaN	NaN	NaN	NaN	NaN	NaN	NaN	NaN	NaN
90	0.45	NaN	NaN	NaN	NaN	NaN	NaN	NaN	NaN	NaN	NaN	NaN	NaN	2.144	0.516	0.248	NaN	NaN	NaN	2.155	0.271	0.187	2.171	0.061	0.269	2.013	0.028	0.228	NaN	NaN	NaN	NaN	NaN	NaN	NaN	NaN	NaN	NaN	NaN	NaN	NaN	NaN	NaN	NaN	NaN	NaN	NaN	NaN	NaN
91	0.455	NaN	NaN	NaN	NaN	NaN	NaN	NaN	NaN	NaN	NaN	NaN	NaN	2.144	0.516	0.248	NaN	NaN	NaN	2.155	0.271	0.187	2.171	0.06	0.269	2.013	0.028	0.228	NaN	NaN	NaN	NaN	NaN	NaN	NaN	NaN	NaN	NaN	NaN	NaN	NaN	NaN	NaN	NaN	NaN	NaN	NaN	NaN	NaN
92	0.46	NaN	NaN	NaN	NaN	NaN	NaN	NaN	NaN	NaN	NaN	NaN	NaN	2.144	0.516	0.248	NaN	NaN	NaN	2.155	0.271	0.187	2.171	0.061	0.269	2.013	0.028	0.228	NaN	NaN	NaN	NaN	NaN	NaN	NaN	NaN	NaN	NaN	NaN	NaN	NaN	NaN	NaN	NaN	NaN	NaN	NaN	NaN	NaN
93	0.465	NaN	NaN	NaN	NaN	NaN	NaN	NaN	NaN	NaN	NaN	NaN	NaN	2.144	0.516	0.248	NaN	NaN	NaN	2.155	0.271	0.187	2.171	0.061	0.269	2.013	0.028	0.228	NaN	NaN	NaN	NaN	NaN	NaN	NaN	NaN	NaN	NaN	NaN	NaN	NaN	NaN	NaN	NaN	NaN	NaN	NaN	NaN	NaN
94	0.47	NaN	NaN	NaN	NaN	NaN	NaN	NaN	NaN	NaN	NaN	NaN	NaN	2.144	0.516	0.248	NaN	NaN	NaN	2.155	0.271	0.187	2.171	0.061	0.269	2.013	0.028	0.228	NaN	NaN	NaN	NaN	NaN	NaN	NaN	NaN	NaN	NaN	NaN	NaN	NaN	NaN	NaN	NaN	NaN	NaN	NaN	NaN	NaN
95	0.475	NaN	NaN	NaN	NaN	NaN	NaN	NaN	NaN	NaN	NaN	NaN	NaN	2.144	0.516	0.248	NaN	NaN	NaN	2.155	0.271	0.187	2.171	0.061	0.269	2.013	0.028	0.228	NaN	NaN	NaN	NaN	NaN	NaN	NaN	NaN	NaN	NaN	NaN	NaN	NaN	NaN	NaN	NaN	NaN	NaN	NaN	NaN	NaN
96	0.48	NaN	NaN	NaN	NaN	NaN	NaN	NaN	NaN	NaN	NaN	NaN	NaN	2.144	0.516	0.248	NaN	NaN	NaN	2.155	0.271	0.187	2.171	0.061	0.269	2.013	0.028	0.228	NaN	NaN	NaN	NaN	NaN	NaN	NaN	NaN	NaN	NaN	NaN	NaN	NaN	NaN	NaN	NaN	NaN	NaN	NaN	NaN	NaN
97	0.485	NaN	NaN	NaN	NaN	NaN	NaN	NaN	NaN	NaN	NaN	NaN	NaN	2.144	0.516	0.248	NaN	NaN	NaN	2.155	0.271	0.187	2.171	0.061	0.269	2.013	0.028	0.228	NaN	NaN	NaN	NaN	NaN	NaN	NaN	NaN	NaN	NaN	NaN	NaN	NaN	NaN	NaN	NaN	NaN	NaN	NaN	NaN	NaN
98	0.49	NaN	NaN	NaN	NaN	NaN	NaN	NaN	NaN	NaN	NaN	NaN	NaN	2.144	0.516	0.248	NaN	NaN	NaN	2.155	0.271	0.187	2.171	0.061	0.269	2.013	0.028	0.228	NaN	NaN	NaN	NaN	NaN	NaN	NaN	NaN	NaN	NaN	NaN	NaN	NaN	NaN	NaN	NaN	NaN	NaN	NaN	NaN	NaN
99	0.495	NaN	NaN	NaN	NaN	NaN	NaN	NaN	NaN	NaN	NaN	NaN	NaN	2.144	0.516	0.248	NaN	NaN	NaN	2.155	0.271	0.187	2.171	0.061	0.269	2.013	0.028	0.228	NaN	NaN	NaN	NaN	NaN	NaN	NaN	NaN	NaN	NaN	NaN	NaN	NaN	NaN	NaN	NaN	NaN	NaN	NaN	NaN	NaN
100	0.5	NaN	NaN	NaN	NaN	NaN	NaN	NaN	NaN	NaN	NaN	NaN	NaN	2.144	0.516	0.248	NaN	NaN	NaN	2.155	0.271	0.187	2.171	0.061	0.269	2.013	0.028	0.228	NaN	NaN	NaN	NaN	NaN	NaN	NaN	NaN	NaN	NaN	NaN	NaN	NaN	NaN	NaN	NaN	NaN	NaN	NaN	NaN	NaN
101	0.505	NaN	NaN	NaN	NaN	NaN	NaN	NaN	NaN	NaN	NaN	NaN	NaN	2.144	0.516	0.248	NaN	NaN	NaN	2.155	0.271	0.187	2.171	0.061	0.269	2.013	0.028	0.228	NaN	NaN	NaN	NaN	NaN	NaN	NaN	NaN	NaN	NaN	NaN	NaN	NaN	NaN	NaN	NaN	NaN	NaN	NaN	NaN	NaN
102	0.51	NaN	NaN	NaN	NaN	NaN	NaN	NaN	NaN	NaN	NaN	NaN	NaN	2.144	0.516	0.248	NaN	NaN	NaN	2.155	0.271	0.187	2.171	0.061	0.269	2.013	0.028	0.228	NaN	NaN	NaN	NaN	NaN	NaN	NaN	NaN	NaN	NaN	NaN	NaN	NaN	NaN	NaN	NaN	NaN	NaN	NaN	NaN	NaN
103	0.515	NaN	NaN	NaN	NaN	NaN	NaN	NaN	NaN	NaN	NaN	NaN	NaN	2.144	0.516	0.248	NaN	NaN	NaN	2.155	0.271	0.187	2.171	0.061	0.269	2.013	0.028	0.228	NaN	NaN	NaN	NaN	NaN	NaN	NaN	NaN	NaN	NaN	NaN	NaN	NaN	NaN	NaN	NaN	NaN	NaN	NaN	NaN	NaN
104	0.52	NaN	NaN	NaN	NaN	NaN	NaN	NaN	NaN	NaN	NaN	NaN	NaN	2.144	0.516	0.248	NaN	NaN	NaN	2.155	0.271	0.187	2.171	0.061	0.269	2.013	0.028	0.228	NaN	NaN	NaN	NaN	NaN	NaN	NaN	NaN	NaN	NaN	NaN	NaN	NaN	NaN	NaN	NaN	NaN	NaN	NaN	NaN	NaN
105	0.525	NaN	NaN	NaN	NaN	NaN	NaN	NaN	NaN	NaN	NaN	NaN	NaN	2.144	0.516	0.248	NaN	NaN	NaN	2.155	0.271	0.187	2.171	0.061	0.269	2.013	0.028	0.228	NaN	NaN	NaN	NaN	NaN	NaN	NaN	NaN	NaN	NaN	NaN	NaN	NaN	NaN	NaN	NaN	NaN	NaN	NaN	NaN	NaN
106	0.53	NaN	NaN	NaN	NaN	NaN	NaN	NaN	NaN	NaN	NaN	NaN	NaN	2.144	0.516	0.248	NaN	NaN	NaN	2.155	0.271	0.187	2.171	0.06	0.269	2.013	0.028	0.228	NaN	NaN	NaN	NaN	NaN	NaN	NaN	NaN	NaN	NaN	NaN	NaN	NaN	NaN	NaN	NaN	NaN	NaN	NaN	NaN	NaN
107	0.535	NaN	NaN	NaN	NaN	NaN	NaN	NaN	NaN	NaN	NaN	NaN	NaN	2.144	0.516	0.248	NaN	NaN	NaN	2.155	0.271	0.187	2.171	0.061	0.269	2.013	0.028	0.228	NaN	NaN	NaN	NaN	NaN	NaN	NaN	NaN	NaN	NaN	NaN	NaN	NaN	NaN	NaN	NaN	NaN	NaN	NaN	NaN	NaN
108	0.54	NaN	NaN	NaN	NaN	NaN	NaN	NaN	NaN	NaN	NaN	NaN	NaN	2.144	0.516	0.248	NaN	NaN	NaN	2.155	0.271	0.187	2.171	0.061	0.269	2.013	0.028	0.228	NaN	NaN	NaN	NaN	NaN	NaN	NaN	NaN	NaN	NaN	NaN	NaN	NaN	NaN	NaN	NaN	NaN	NaN	NaN	NaN	NaN
109	0.545	NaN	NaN	NaN	NaN	NaN	NaN	NaN	NaN	NaN	NaN	NaN	NaN	2.145	0.516	0.248	NaN	NaN	NaN	2.155	0.271	0.187	2.171	0.061	0.269	2.013	0.028	0.228	NaN	NaN	NaN	NaN	NaN	NaN	NaN	NaN	NaN	NaN	NaN	NaN	NaN	NaN	NaN	NaN	NaN	NaN	NaN	NaN	NaN
110	0.55	NaN	NaN	NaN	NaN	NaN	NaN	NaN	NaN	NaN	NaN	NaN	NaN	2.145	0.516	0.248	NaN	NaN	NaN	2.155	0.271	0.187	2.171	0.06	0.269	2.013	0.028	0.228	NaN	NaN	NaN	NaN	NaN	NaN	NaN	NaN	NaN	NaN	NaN	NaN	NaN	NaN	NaN	NaN	NaN	NaN	NaN	NaN	NaN
111	0.555	NaN	NaN	NaN	NaN	NaN	NaN	NaN	NaN	NaN	NaN	NaN	NaN	2.144	0.516	0.248	NaN	NaN	NaN	2.155	0.271	0.187	2.171	0.06	0.269	2.013	0.028	0.228	NaN	NaN	NaN	NaN	NaN	NaN	NaN	NaN	NaN	NaN	NaN	NaN	NaN	NaN	NaN	NaN	NaN	NaN	NaN	NaN	NaN
112	0.56	NaN	NaN	NaN	NaN	NaN	NaN	NaN	NaN	NaN	NaN	NaN	NaN	2.144	0.516	0.248	NaN	NaN	NaN	2.155	0.271	0.187	2.171	0.061	0.269	2.013	0.028	0.228	NaN	NaN	NaN	NaN	NaN	NaN	NaN	NaN	NaN	NaN	NaN	NaN	NaN	NaN	NaN	NaN	NaN	NaN	NaN	NaN	NaN
113	0.565	NaN	NaN	NaN	NaN	NaN	NaN	NaN	NaN	NaN	NaN	NaN	NaN	2.144	0.516	0.248	NaN	NaN	NaN	2.155	0.271	0.187	2.171	0.06	0.269	2.013	0.028	0.228	NaN	NaN	NaN	NaN	NaN	NaN	NaN	NaN	NaN	NaN	NaN	NaN	NaN	NaN	NaN	NaN	NaN	NaN	NaN	NaN	NaN
114	0.57	NaN	NaN	NaN	NaN	NaN	NaN	NaN	NaN	NaN	NaN	NaN	NaN	2.145	0.516	0.248	NaN	NaN	NaN	2.155	0.271	0.187	2.171	0.06	0.269	2.013	0.028	0.228	NaN	NaN	NaN	NaN	NaN	NaN	NaN	NaN	NaN	NaN	NaN	NaN	NaN	NaN	NaN	NaN	NaN	NaN	NaN	NaN	NaN
115	0.575	NaN	NaN	NaN	NaN	NaN	NaN	NaN	NaN	NaN	NaN	NaN	NaN	2.145	0.516	0.248	NaN	NaN	NaN	2.155	0.271	0.187	2.171	0.06	0.269	2.013	0.028	0.228	NaN	NaN	NaN	NaN	NaN	NaN	NaN	NaN	NaN	NaN	NaN	NaN	NaN	NaN	NaN	NaN	NaN	NaN	NaN	NaN	NaN
116	0.58	NaN	NaN	NaN	NaN	NaN	NaN	NaN	NaN	NaN	NaN	NaN	NaN	2.145	0.516	0.248	NaN	NaN	NaN	2.155	0.271	0.187	2.171	0.06	0.269	2.013	0.028	0.228	NaN	NaN	NaN	NaN	NaN	NaN	NaN	NaN	NaN	NaN	NaN	NaN	NaN	NaN	NaN	NaN	NaN	NaN	NaN	NaN	NaN
117	0.585	NaN	NaN	NaN	NaN	NaN	NaN	NaN	NaN	NaN	NaN	NaN	NaN	2.145	0.516	0.248	NaN	NaN	NaN	2.155	0.271	0.187	2.172	0.06	0.27	2.013	0.028	0.228	NaN	NaN	NaN	NaN	NaN	NaN	NaN	NaN	NaN	NaN	NaN	NaN	NaN	NaN	NaN	NaN	NaN	NaN	NaN	NaN	NaN
118	0.59	NaN	NaN	NaN	NaN	NaN	NaN	NaN	NaN	NaN	NaN	NaN	NaN	2.145	0.516	0.248	NaN	NaN	NaN	2.155	0.271	0.187	2.172	0.06	0.27	2.013	0.028	0.228	NaN	NaN	NaN	NaN	NaN	NaN	NaN	NaN	NaN	NaN	NaN	NaN	NaN	NaN	NaN	NaN	NaN	NaN	NaN	NaN	NaN
119	0.595	NaN	NaN	NaN	NaN	NaN	NaN	NaN	NaN	NaN	NaN	NaN	NaN	2.145	0.516	0.248	NaN	NaN	NaN	2.155	0.271	0.187	2.172	0.06	0.27	2.013	0.028	0.228	NaN	NaN	NaN	NaN	NaN	NaN	NaN	NaN	NaN	NaN	NaN	NaN	NaN	NaN	NaN	NaN	NaN	NaN	NaN	NaN	NaN
120	0.6	NaN	NaN	NaN	NaN	NaN	NaN	NaN	NaN	NaN	NaN	NaN	NaN	2.145	0.516	0.248	NaN	NaN	NaN	2.155	0.271	0.187	2.172	0.06	0.27	2.013	0.028	0.228	NaN	NaN	NaN	NaN	NaN	NaN	NaN	NaN	NaN	NaN	NaN	NaN	NaN	NaN	NaN	NaN	NaN	NaN	NaN	NaN	NaN
121	0.605	NaN	NaN	NaN	NaN	NaN	NaN	NaN	NaN	NaN	NaN	NaN	NaN	2.145	0.516	0.248	NaN	NaN	NaN	2.155	0.271	0.187	2.171	0.06	0.27	2.013	0.028	0.228	NaN	NaN	NaN	NaN	NaN	NaN	NaN	NaN	NaN	NaN	NaN	NaN	NaN	NaN	NaN	NaN	NaN	NaN	NaN	NaN	NaN
122	0.61	NaN	NaN	NaN	NaN	NaN	NaN	NaN	NaN	NaN	NaN	NaN	NaN	2.145	0.516	0.248	NaN	NaN	NaN	2.156	0.271	0.187	2.171	0.06	0.269	2.013	0.028	0.228	NaN	NaN	NaN	NaN	NaN	NaN	NaN	NaN	NaN	NaN	NaN	NaN	NaN	NaN	NaN	NaN	NaN	NaN	NaN	NaN	NaN
123	0.615	NaN	NaN	NaN	NaN	NaN	NaN	NaN	NaN	NaN	NaN	NaN	NaN	2.145	0.516	0.248	NaN	NaN	NaN	2.155	0.271	0.187	2.171	0.061	0.269	2.013	0.028	0.228	NaN	NaN	NaN	NaN	NaN	NaN	NaN	NaN	NaN	NaN	NaN	NaN	NaN	NaN	NaN	NaN	NaN	NaN	NaN	NaN	NaN
124	0.62	NaN	NaN	NaN	NaN	NaN	NaN	NaN	NaN	NaN	NaN	NaN	NaN	2.145	0.516	0.248	NaN	NaN	NaN	2.155	0.271	0.187	2.172	0.06	0.27	2.013	0.028	0.228	NaN	NaN	NaN	NaN	NaN	NaN	NaN	NaN	NaN	NaN	NaN	NaN	NaN	NaN	NaN	NaN	NaN	NaN	NaN	NaN	NaN
125	0.625	NaN	NaN	NaN	NaN	NaN	NaN	NaN	NaN	NaN	NaN	NaN	NaN	2.145	0.516	0.248	NaN	NaN	NaN	2.155	0.271	0.187	2.172	0.06	0.27	2.013	0.028	0.228	NaN	NaN	NaN	NaN	NaN	NaN	NaN	NaN	NaN	NaN	NaN	NaN	NaN	NaN	NaN	NaN	NaN	NaN	NaN	NaN	NaN
126	0.63	NaN	NaN	NaN	NaN	NaN	NaN	NaN	NaN	NaN	NaN	NaN	NaN	2.146	0.516	0.248	NaN	NaN	NaN	2.156	0.271	0.187	2.172	0.06	0.27	2.013	0.028	0.228	NaN	NaN	NaN	NaN	NaN	NaN	NaN	NaN	NaN	NaN	NaN	NaN	NaN	NaN	NaN	NaN	NaN	NaN	NaN	NaN	NaN
127	0.635	NaN	NaN	NaN	NaN	NaN	NaN	NaN	NaN	NaN	NaN	NaN	NaN	2.146	0.516	0.248	NaN	NaN	NaN	2.156	0.271	0.187	2.171	0.06	0.27	2.013	0.028	0.228	NaN	NaN	NaN	NaN	NaN	NaN	NaN	NaN	NaN	NaN	NaN	NaN	NaN	NaN	NaN	NaN	NaN	NaN	NaN	NaN	NaN
128	0.64	NaN	NaN	NaN	NaN	NaN	NaN	NaN	NaN	NaN	NaN	NaN	NaN	2.146	0.516	0.248	NaN	NaN	NaN	2.155	0.271	0.187	2.171	0.06	0.27	2.013	0.028	0.228	NaN	NaN	NaN	NaN	NaN	NaN	NaN	NaN	NaN	NaN	NaN	NaN	NaN	NaN	NaN	NaN	NaN	NaN	NaN	NaN	NaN
129	0.645	NaN	NaN	NaN	NaN	NaN	NaN	NaN	NaN	NaN	NaN	NaN	NaN	2.146	0.516	0.248	NaN	NaN	NaN	2.155	0.271	0.187	2.172	0.06	0.27	2.013	0.028	0.228	NaN	NaN	NaN	NaN	NaN	NaN	NaN	NaN	NaN	NaN	NaN	NaN	NaN	NaN	NaN	NaN	NaN	NaN	NaN	NaN	NaN
130	0.65	NaN	NaN	NaN	NaN	NaN	NaN	NaN	NaN	NaN	NaN	NaN	NaN	2.146	0.516	0.248	NaN	NaN	NaN	2.155	0.271	0.187	2.172	0.06	0.27	2.013	0.028	0.228	NaN	NaN	NaN	NaN	NaN	NaN	NaN	NaN	NaN	NaN	NaN	NaN	NaN	NaN	NaN	NaN	NaN	NaN	NaN	NaN	NaN
131	0.655	NaN	NaN	NaN	NaN	NaN	NaN	NaN	NaN	NaN	NaN	NaN	NaN	2.146	0.516	0.248	NaN	NaN	NaN	2.155	0.271	0.187	2.172	0.06	0.27	2.013	0.028	0.228	NaN	NaN	NaN	NaN	NaN	NaN	NaN	NaN	NaN	NaN	NaN	NaN	NaN	NaN	NaN	NaN	NaN	NaN	NaN	NaN	NaN
132	0.66	NaN	NaN	NaN	NaN	NaN	NaN	NaN	NaN	NaN	NaN	NaN	NaN	2.146	0.516	0.248	NaN	NaN	NaN	2.155	0.271	0.187	2.167	0.062	0.269	2.013	0.028	0.228	NaN	NaN	NaN	NaN	NaN	NaN	NaN	NaN	NaN	NaN	NaN	NaN	NaN	NaN	NaN	NaN	NaN	NaN	NaN	NaN	NaN
133	0.665	NaN	NaN	NaN	NaN	NaN	NaN	NaN	NaN	NaN	NaN	NaN	NaN	2.147	0.516	0.248	NaN	NaN	NaN	2.155	0.271	0.187	2.161	0.064	0.268	2.013	0.028	0.228	NaN	NaN	NaN	NaN	NaN	NaN	NaN	NaN	NaN	NaN	NaN	NaN	NaN	NaN	NaN	NaN	NaN	NaN	NaN	NaN	NaN
134	0.67	NaN	NaN	NaN	NaN	NaN	NaN	NaN	NaN	NaN	NaN	NaN	NaN	2.147	0.516	0.248	NaN	NaN	NaN	2.155	0.271	0.187	2.165	0.063	0.268	2.013	0.028	0.228	NaN	NaN	NaN	NaN	NaN	NaN	NaN	NaN	NaN	NaN	NaN	NaN	NaN	NaN	NaN	NaN	NaN	NaN	NaN	NaN	NaN
135	0.675	NaN	NaN	NaN	NaN	NaN	NaN	NaN	NaN	NaN	NaN	NaN	NaN	2.147	0.516	0.248	NaN	NaN	NaN	2.155	0.271	0.187	2.156	0.066	0.267	2.013	0.028	0.228	NaN	NaN	NaN	NaN	NaN	NaN	NaN	NaN	NaN	NaN	NaN	NaN	NaN	NaN	NaN	NaN	NaN	NaN	NaN	NaN	NaN
136	0.68	NaN	NaN	NaN	NaN	NaN	NaN	NaN	NaN	NaN	NaN	NaN	NaN	2.148	0.515	0.248	NaN	NaN	NaN	2.155	0.271	0.187	2.153	0.067	0.266	2.013	0.028	0.228	NaN	NaN	NaN	NaN	NaN	NaN	NaN	NaN	NaN	NaN	NaN	NaN	NaN	NaN	NaN	NaN	NaN	NaN	NaN	NaN	NaN
137	0.685	NaN	NaN	NaN	NaN	NaN	NaN	NaN	NaN	NaN	NaN	NaN	NaN	2.148	0.515	0.248	NaN	NaN	NaN	2.155	0.271	0.187	2.153	0.067	0.266	2.013	0.028	0.228	NaN	NaN	NaN	NaN	NaN	NaN	NaN	NaN	NaN	NaN	NaN	NaN	NaN	NaN	NaN	NaN	NaN	NaN	NaN	NaN	NaN
138	0.69	NaN	NaN	NaN	NaN	NaN	NaN	NaN	NaN	NaN	NaN	NaN	NaN	2.149	0.515	0.248	NaN	NaN	NaN	2.155	0.271	0.187	2.153	0.067	0.266	2.013	0.028	0.228	NaN	NaN	NaN	NaN	NaN	NaN	NaN	NaN	NaN	NaN	NaN	NaN	NaN	NaN	NaN	NaN	NaN	NaN	NaN	NaN	NaN
139	0.695	NaN	NaN	NaN	NaN	NaN	NaN	NaN	NaN	NaN	NaN	NaN	NaN	2.148	0.515	0.248	NaN	NaN	NaN	2.155	0.271	0.187	2.153	0.067	0.266	2.013	0.028	0.228	NaN	NaN	NaN	NaN	NaN	NaN	NaN	NaN	NaN	NaN	NaN	NaN	NaN	NaN	NaN	NaN	NaN	NaN	NaN	NaN	NaN
140	0.7	NaN	NaN	NaN	NaN	NaN	NaN	NaN	NaN	NaN	NaN	NaN	NaN	2.148	0.515	0.248	NaN	NaN	NaN	2.154	0.271	0.187	2.153	0.067	0.266	2.013	0.028	0.228	NaN	NaN	NaN	NaN	NaN	NaN	NaN	NaN	NaN	NaN	NaN	NaN	NaN	NaN	NaN	NaN	NaN	NaN	NaN	NaN	NaN
141	0.705	NaN	NaN	NaN	NaN	NaN	NaN	NaN	NaN	NaN	NaN	NaN	NaN	2.148	0.515	0.248	NaN	NaN	NaN	2.153	0.271	0.187	2.153	0.067	0.266	2.013	0.028	0.228	NaN	NaN	NaN	NaN	NaN	NaN	NaN	NaN	NaN	NaN	NaN	NaN	NaN	NaN	NaN	NaN	NaN	NaN	NaN	NaN	NaN
142	0.71	NaN	NaN	NaN	NaN	NaN	NaN	NaN	NaN	NaN	NaN	NaN	NaN	2.148	0.515	0.248	NaN	NaN	NaN	2.153	0.271	0.188	2.153	0.067	0.266	2.013	0.028	0.228	NaN	NaN	NaN	NaN	NaN	NaN	NaN	NaN	NaN	NaN	NaN	NaN	NaN	NaN	NaN	NaN	NaN	NaN	NaN	NaN	NaN
143	0.715	NaN	NaN	NaN	NaN	NaN	NaN	NaN	NaN	NaN	NaN	NaN	NaN	2.148	0.515	0.248	NaN	NaN	NaN	2.152	0.271	0.188	2.153	0.067	0.266	2.013	0.028	0.228	NaN	NaN	NaN	NaN	NaN	NaN	NaN	NaN	NaN	NaN	NaN	NaN	NaN	NaN	NaN	NaN	NaN	NaN	NaN	NaN	NaN
144	0.72	NaN	NaN	NaN	NaN	NaN	NaN	NaN	NaN	NaN	NaN	NaN	NaN	2.148	0.515	0.248	NaN	NaN	NaN	2.152	0.271	0.188	2.153	0.067	0.266	2.013	0.028	0.228	NaN	NaN	NaN	NaN	NaN	NaN	NaN	NaN	NaN	NaN	NaN	NaN	NaN	NaN	NaN	NaN	NaN	NaN	NaN	NaN	NaN
145	0.725	NaN	NaN	NaN	NaN	NaN	NaN	NaN	NaN	NaN	NaN	NaN	NaN	2.147	0.515	0.248	NaN	NaN	NaN	2.151	0.271	0.188	2.153	0.067	0.266	2.013	0.029	0.228	NaN	NaN	NaN	NaN	NaN	NaN	NaN	NaN	NaN	NaN	NaN	NaN	NaN	NaN	NaN	NaN	NaN	NaN	NaN	NaN	NaN
146	0.73	NaN	NaN	NaN	NaN	NaN	NaN	NaN	NaN	NaN	NaN	NaN	NaN	2.147	0.515	0.248	NaN	NaN	NaN	2.15	0.272	0.188	2.153	0.067	0.266	2.013	0.029	0.228	NaN	NaN	NaN	NaN	NaN	NaN	NaN	NaN	NaN	NaN	NaN	NaN	NaN	NaN	NaN	NaN	NaN	NaN	NaN	NaN	NaN
147	0.735	NaN	NaN	NaN	NaN	NaN	NaN	NaN	NaN	NaN	NaN	NaN	NaN	2.146	0.515	0.248	NaN	NaN	NaN	2.15	0.272	0.188	2.153	0.067	0.266	2.013	0.029	0.228	NaN	NaN	NaN	NaN	NaN	NaN	NaN	NaN	NaN	NaN	NaN	NaN	NaN	NaN	NaN	NaN	NaN	NaN	NaN	NaN	NaN
148	0.74	NaN	NaN	NaN	NaN	NaN	NaN	NaN	NaN	NaN	NaN	NaN	NaN	2.146	0.515	0.248	NaN	NaN	NaN	2.149	0.272	0.188	2.153	0.067	0.266	2.013	0.029	0.228	NaN	NaN	NaN	NaN	NaN	NaN	NaN	NaN	NaN	NaN	NaN	NaN	NaN	NaN	NaN	NaN	NaN	NaN	NaN	NaN	NaN
149	0.745	NaN	NaN	NaN	NaN	NaN	NaN	NaN	NaN	NaN	NaN	NaN	NaN	2.146	0.515	0.248	NaN	NaN	NaN	2.149	0.272	0.188	2.153	0.067	0.266	2.013	0.029	0.228	NaN	NaN	NaN	NaN	NaN	NaN	NaN	NaN	NaN	NaN	NaN	NaN	NaN	NaN	NaN	NaN	NaN	NaN	NaN	NaN	NaN
150	0.75	NaN	NaN	NaN	NaN	NaN	NaN	NaN	NaN	NaN	NaN	NaN	NaN	2.145	0.515	0.248	NaN	NaN	NaN	2.149	0.272	0.189	2.153	0.067	0.266	2.013	0.029	0.228	NaN	NaN	NaN	NaN	NaN	NaN	NaN	NaN	NaN	NaN	NaN	NaN	NaN	NaN	NaN	NaN	NaN	NaN	NaN	NaN	NaN
151	0.755	NaN	NaN	NaN	NaN	NaN	NaN	NaN	NaN	NaN	NaN	NaN	NaN	2.145	0.516	0.248	NaN	NaN	NaN	2.149	0.272	0.189	2.153	0.067	0.266	2.013	0.029	0.228	NaN	NaN	NaN	NaN	NaN	NaN	NaN	NaN	NaN	NaN	NaN	NaN	NaN	NaN	NaN	NaN	NaN	NaN	NaN	NaN	NaN
152	0.76	NaN	NaN	NaN	NaN	NaN	NaN	NaN	NaN	NaN	NaN	NaN	NaN	2.139	0.517	0.246	NaN	NaN	NaN	2.149	0.272	0.189	2.153	0.067	0.266	2.013	0.029	0.228	NaN	NaN	NaN	NaN	NaN	NaN	NaN	NaN	NaN	NaN	NaN	NaN	NaN	NaN	NaN	NaN	NaN	NaN	NaN	NaN	NaN
153	0.765	NaN	NaN	NaN	NaN	NaN	NaN	NaN	NaN	NaN	NaN	NaN	NaN	2.124	0.521	0.242	NaN	NaN	NaN	2.149	0.272	0.189	2.153	0.067	0.266	2.013	0.029	0.228	NaN	NaN	NaN	NaN	NaN	NaN	NaN	NaN	NaN	NaN	NaN	NaN	NaN	NaN	NaN	NaN	NaN	NaN	NaN	NaN	NaN
154	0.77	NaN	NaN	NaN	NaN	NaN	NaN	NaN	NaN	NaN	NaN	NaN	NaN	2.12	0.522	0.241	NaN	NaN	NaN	2.149	0.272	0.189	2.153	0.067	0.266	2.013	0.029	0.228	NaN	NaN	NaN	NaN	NaN	NaN	NaN	NaN	NaN	NaN	NaN	NaN	NaN	NaN	NaN	NaN	NaN	NaN	NaN	NaN	NaN
155	0.775	NaN	NaN	NaN	NaN	NaN	NaN	NaN	NaN	NaN	NaN	NaN	NaN	2.119	0.522	0.241	NaN	NaN	NaN	2.149	0.272	0.189	2.153	0.067	0.266	2.013	0.029	0.228	NaN	NaN	NaN	NaN	NaN	NaN	NaN	NaN	NaN	NaN	NaN	NaN	NaN	NaN	NaN	NaN	NaN	NaN	NaN	NaN	NaN
156	0.78	NaN	NaN	NaN	NaN	NaN	NaN	NaN	NaN	NaN	NaN	NaN	NaN	2.118	0.522	0.24	NaN	NaN	NaN	2.149	0.272	0.189	2.153	0.067	0.266	2.013	0.029	0.228	NaN	NaN	NaN	NaN	NaN	NaN	NaN	NaN	NaN	NaN	NaN	NaN	NaN	NaN	NaN	NaN	NaN	NaN	NaN	NaN	NaN
157	0.785	NaN	NaN	NaN	NaN	NaN	NaN	NaN	NaN	NaN	NaN	NaN	NaN	2.118	0.522	0.241	NaN	NaN	NaN	2.149	0.272	0.189	2.152	0.067	0.267	2.013	0.029	0.229	NaN	NaN	NaN	NaN	NaN	NaN	NaN	NaN	NaN	NaN	NaN	NaN	NaN	NaN	NaN	NaN	NaN	NaN	NaN	NaN	NaN
158	0.79	NaN	NaN	NaN	NaN	NaN	NaN	NaN	NaN	NaN	NaN	NaN	NaN	2.118	0.522	0.241	NaN	NaN	NaN	2.149	0.272	0.189	2.152	0.067	0.267	2.013	0.029	0.229	NaN	NaN	NaN	NaN	NaN	NaN	NaN	NaN	NaN	NaN	NaN	NaN	NaN	NaN	NaN	NaN	NaN	NaN	NaN	NaN	NaN
159	0.795	NaN	NaN	NaN	NaN	NaN	NaN	NaN	NaN	NaN	NaN	NaN	NaN	2.118	0.522	0.241	NaN	NaN	NaN	2.15	0.272	0.189	2.152	0.068	0.267	2.013	0.029	0.229	NaN	NaN	NaN	NaN	NaN	NaN	NaN	NaN	NaN	NaN	NaN	NaN	NaN	NaN	NaN	NaN	NaN	NaN	NaN	NaN	NaN
160	0.8	NaN	NaN	NaN	NaN	NaN	NaN	NaN	NaN	NaN	NaN	NaN	NaN	2.117	0.522	0.241	NaN	NaN	NaN	2.15	0.272	0.189	2.151	0.068	0.266	2.013	0.029	0.229	NaN	NaN	NaN	NaN	NaN	NaN	NaN	NaN	NaN	NaN	NaN	NaN	NaN	NaN	NaN	NaN	NaN	NaN	NaN	NaN	NaN
161	0.805	NaN	NaN	NaN	NaN	NaN	NaN	NaN	NaN	NaN	NaN	NaN	NaN	2.124	0.521	0.242	NaN	NaN	NaN	2.149	0.272	0.189	2.152	0.068	0.267	2.013	0.029	0.229	NaN	NaN	NaN	NaN	NaN	NaN	NaN	NaN	NaN	NaN	NaN	NaN	NaN	NaN	NaN	NaN	NaN	NaN	NaN	NaN	NaN
162	0.81	NaN	NaN	NaN	NaN	NaN	NaN	NaN	NaN	NaN	NaN	NaN	NaN	2.139	0.517	0.246	NaN	NaN	NaN	2.149	0.272	0.189	2.152	0.068	0.267	2.014	0.029	0.229	NaN	NaN	NaN	NaN	NaN	NaN	NaN	NaN	NaN	NaN	NaN	NaN	NaN	NaN	NaN	NaN	NaN	NaN	NaN	NaN	NaN
163	0.815	NaN	NaN	NaN	NaN	NaN	NaN	NaN	NaN	NaN	NaN	NaN	NaN	2.135	0.518	0.245	NaN	NaN	NaN	2.149	0.272	0.189	2.152	0.068	0.267	2.014	0.029	0.229	NaN	NaN	NaN	NaN	NaN	NaN	NaN	NaN	NaN	NaN	NaN	NaN	NaN	NaN	NaN	NaN	NaN	NaN	NaN	NaN	NaN
164	0.82	NaN	NaN	NaN	NaN	NaN	NaN	NaN	NaN	NaN	NaN	NaN	NaN	2.12	0.521	0.241	NaN	NaN	NaN	2.149	0.272	0.189	2.152	0.068	0.267	2.014	0.029	0.229	NaN	NaN	NaN	NaN	NaN	NaN	NaN	NaN	NaN	NaN	NaN	NaN	NaN	NaN	NaN	NaN	NaN	NaN	NaN	NaN	NaN
165	0.825	NaN	NaN	NaN	NaN	NaN	NaN	NaN	NaN	NaN	NaN	NaN	NaN	2.116	0.522	0.24	NaN	NaN	NaN	2.148	0.272	0.189	2.151	0.068	0.267	2.014	0.029	0.229	NaN	NaN	NaN	NaN	NaN	NaN	NaN	NaN	NaN	NaN	NaN	NaN	NaN	NaN	NaN	NaN	NaN	NaN	NaN	NaN	NaN
166	0.83	NaN	NaN	NaN	NaN	NaN	NaN	NaN	NaN	NaN	NaN	NaN	NaN	2.115	0.522	0.24	NaN	NaN	NaN	2.148	0.272	0.189	2.151	0.068	0.267	2.014	0.029	0.229	NaN	NaN	NaN	NaN	NaN	NaN	NaN	NaN	NaN	NaN	NaN	NaN	NaN	NaN	NaN	NaN	NaN	NaN	NaN	NaN	NaN
167	0.835	NaN	NaN	NaN	NaN	NaN	NaN	NaN	NaN	NaN	NaN	NaN	NaN	2.114	0.522	0.239	NaN	NaN	NaN	2.148	0.272	0.189	2.151	0.068	0.267	2.014	0.029	0.229	NaN	NaN	NaN	NaN	NaN	NaN	NaN	NaN	NaN	NaN	NaN	NaN	NaN	NaN	NaN	NaN	NaN	NaN	NaN	NaN	NaN
168	0.84	NaN	NaN	NaN	NaN	NaN	NaN	NaN	NaN	NaN	NaN	NaN	NaN	2.114	0.522	0.239	NaN	NaN	NaN	2.147	0.272	0.189	2.151	0.069	0.267	2.016	0.028	0.229	NaN	NaN	NaN	NaN	NaN	NaN	NaN	NaN	NaN	NaN	NaN	NaN	NaN	NaN	NaN	NaN	NaN	NaN	NaN	NaN	NaN
169	0.845	NaN	NaN	NaN	NaN	NaN	NaN	NaN	NaN	NaN	NaN	NaN	NaN	2.114	0.522	0.239	NaN	NaN	NaN	2.147	0.272	0.189	2.151	0.069	0.267	2.022	0.025	0.229	NaN	NaN	NaN	NaN	NaN	NaN	NaN	NaN	NaN	NaN	NaN	NaN	NaN	NaN	NaN	NaN	NaN	NaN	NaN	NaN	NaN
170	0.85	NaN	NaN	NaN	NaN	NaN	NaN	NaN	NaN	NaN	NaN	NaN	NaN	2.114	0.522	0.239	NaN	NaN	NaN	2.146	0.272	0.189	2.151	0.069	0.267	2.024	0.024	0.229	NaN	NaN	NaN	NaN	NaN	NaN	NaN	NaN	NaN	NaN	NaN	NaN	NaN	NaN	NaN	NaN	NaN	NaN	NaN	NaN	NaN
171	0.855	NaN	NaN	NaN	NaN	NaN	NaN	NaN	NaN	NaN	NaN	NaN	NaN	2.114	0.522	0.239	NaN	NaN	NaN	2.146	0.272	0.189	2.151	0.068	0.267	2.024	0.024	0.229	NaN	NaN	NaN	NaN	NaN	NaN	NaN	NaN	NaN	NaN	NaN	NaN	NaN	NaN	NaN	NaN	NaN	NaN	NaN	NaN	NaN
172	0.86	NaN	NaN	NaN	NaN	NaN	NaN	NaN	NaN	NaN	NaN	NaN	NaN	2.114	0.522	0.24	NaN	NaN	NaN	2.145	0.272	0.189	2.151	0.068	0.267	2.024	0.024	0.229	NaN	NaN	NaN	NaN	NaN	NaN	NaN	NaN	NaN	NaN	NaN	NaN	NaN	NaN	NaN	NaN	NaN	NaN	NaN	NaN	NaN
173	0.865	NaN	NaN	NaN	NaN	NaN	NaN	NaN	NaN	NaN	NaN	NaN	NaN	2.111	0.524	0.242	NaN	NaN	NaN	2.144	0.273	0.189	2.152	0.068	0.267	2.024	0.024	0.229	NaN	NaN	NaN	NaN	NaN	NaN	NaN	NaN	NaN	NaN	NaN	NaN	NaN	NaN	NaN	NaN	NaN	NaN	NaN	NaN	NaN
174	0.87	NaN	NaN	NaN	NaN	NaN	NaN	NaN	NaN	NaN	NaN	NaN	NaN	2.111	0.524	0.242	NaN	NaN	NaN	2.144	0.273	0.189	2.152	0.068	0.267	2.024	0.024	0.229	NaN	NaN	NaN	NaN	NaN	NaN	NaN	NaN	NaN	NaN	NaN	NaN	NaN	NaN	NaN	NaN	NaN	NaN	NaN	NaN	NaN
175	0.875	NaN	NaN	NaN	NaN	NaN	NaN	NaN	NaN	NaN	NaN	NaN	NaN	2.111	0.524	0.242	NaN	NaN	NaN	2.144	0.273	0.189	2.152	0.068	0.267	2.024	0.024	0.229	NaN	NaN	NaN	NaN	NaN	NaN	NaN	NaN	NaN	NaN	NaN	NaN	NaN	NaN	NaN	NaN	NaN	NaN	NaN	NaN	NaN
176	0.88	NaN	NaN	NaN	NaN	NaN	NaN	NaN	NaN	NaN	NaN	NaN	NaN	2.111	0.524	0.242	NaN	NaN	NaN	2.144	0.273	0.189	2.151	0.068	0.267	2.024	0.024	0.229	NaN	NaN	NaN	NaN	NaN	NaN	NaN	NaN	NaN	NaN	NaN	NaN	NaN	NaN	NaN	NaN	NaN	NaN	NaN	NaN	NaN
177	0.885	NaN	NaN	NaN	NaN	NaN	NaN	NaN	NaN	NaN	NaN	NaN	NaN	2.111	0.524	0.242	NaN	NaN	NaN	2.144	0.273	0.189	2.152	0.068	0.267	2.024	0.024	0.229	NaN	NaN	NaN	NaN	NaN	NaN	NaN	NaN	NaN	NaN	NaN	NaN	NaN	NaN	NaN	NaN	NaN	NaN	NaN	NaN	NaN
178	0.89	NaN	NaN	NaN	NaN	NaN	NaN	NaN	NaN	NaN	NaN	NaN	NaN	2.111	0.524	0.242	NaN	NaN	NaN	2.144	0.273	0.189	2.152	0.068	0.267	2.024	0.024	0.229	NaN	NaN	NaN	NaN	NaN	NaN	NaN	NaN	NaN	NaN	NaN	NaN	NaN	NaN	NaN	NaN	NaN	NaN	NaN	NaN	NaN
179	0.895	NaN	NaN	NaN	NaN	NaN	NaN	NaN	NaN	NaN	NaN	NaN	NaN	2.111	0.524	0.242	NaN	NaN	NaN	2.144	0.273	0.189	2.152	0.068	0.267	2.024	0.024	0.229	NaN	NaN	NaN	NaN	NaN	NaN	NaN	NaN	NaN	NaN	NaN	NaN	NaN	NaN	NaN	NaN	NaN	NaN	NaN	NaN	NaN
180	0.9	NaN	NaN	NaN	NaN	NaN	NaN	NaN	NaN	NaN	NaN	NaN	NaN	2.111	0.524	0.242	NaN	NaN	NaN	2.143	0.273	0.189	2.152	0.068	0.267	2.024	0.024	0.229	NaN	NaN	NaN	NaN	NaN	NaN	NaN	NaN	NaN	NaN	NaN	NaN	NaN	NaN	NaN	NaN	NaN	NaN	NaN	NaN	NaN
181	0.905	NaN	NaN	NaN	NaN	NaN	NaN	NaN	NaN	NaN	NaN	NaN	NaN	2.112	0.524	0.241	NaN	NaN	NaN	2.143	0.273	0.189	2.152	0.068	0.267	2.024	0.024	0.229	NaN	NaN	NaN	NaN	NaN	NaN	NaN	NaN	NaN	NaN	NaN	NaN	NaN	NaN	NaN	NaN	NaN	NaN	NaN	NaN	NaN
182	0.91	NaN	NaN	NaN	NaN	NaN	NaN	NaN	NaN	NaN	NaN	NaN	NaN	2.112	0.523	0.241	NaN	NaN	NaN	2.143	0.273	0.189	2.152	0.068	0.266	2.024	0.024	0.229	NaN	NaN	NaN	NaN	NaN	NaN	NaN	NaN	NaN	NaN	NaN	NaN	NaN	NaN	NaN	NaN	NaN	NaN	NaN	NaN	NaN
183	0.915	NaN	NaN	NaN	NaN	NaN	NaN	NaN	NaN	NaN	NaN	NaN	NaN	2.112	0.523	0.241	NaN	NaN	NaN	2.143	0.272	0.189	2.152	0.068	0.267	2.024	0.024	0.229	NaN	NaN	NaN	NaN	NaN	NaN	NaN	NaN	NaN	NaN	NaN	NaN	NaN	NaN	NaN	NaN	NaN	NaN	NaN	NaN	NaN
184	0.92	NaN	NaN	NaN	NaN	NaN	NaN	NaN	NaN	NaN	NaN	NaN	NaN	2.113	0.523	0.241	NaN	NaN	NaN	2.143	0.272	0.188	2.152	0.067	0.267	2.024	0.024	0.229	NaN	NaN	NaN	NaN	NaN	NaN	NaN	NaN	NaN	NaN	NaN	NaN	NaN	NaN	NaN	NaN	NaN	NaN	NaN	NaN	NaN
185	0.925	NaN	NaN	NaN	NaN	NaN	NaN	NaN	NaN	NaN	NaN	NaN	NaN	2.113	0.523	0.24	NaN	NaN	NaN	2.142	0.272	0.188	2.152	0.067	0.267	2.024	0.024	0.229	NaN	NaN	NaN	NaN	NaN	NaN	NaN	NaN	NaN	NaN	NaN	NaN	NaN	NaN	NaN	NaN	NaN	NaN	NaN	NaN	NaN
186	0.93	NaN	NaN	NaN	NaN	NaN	NaN	NaN	NaN	NaN	NaN	NaN	NaN	2.117	0.522	0.241	NaN	NaN	NaN	2.142	0.272	0.188	2.152	0.067	0.266	2.024	0.024	0.229	NaN	NaN	NaN	NaN	NaN	NaN	NaN	NaN	NaN	NaN	NaN	NaN	NaN	NaN	NaN	NaN	NaN	NaN	NaN	NaN	NaN
187	0.935	NaN	NaN	NaN	NaN	NaN	NaN	NaN	NaN	NaN	NaN	NaN	NaN	2.127	0.519	0.242	NaN	NaN	NaN	2.141	0.272	0.188	2.152	0.067	0.266	2.024	0.024	0.229	NaN	NaN	NaN	NaN	NaN	NaN	NaN	NaN	NaN	NaN	NaN	NaN	NaN	NaN	NaN	NaN	NaN	NaN	NaN	NaN	NaN
188	0.94	NaN	NaN	NaN	NaN	NaN	NaN	NaN	NaN	NaN	NaN	NaN	NaN	2.127	0.519	0.241	NaN	NaN	NaN	2.141	0.272	0.188	2.153	0.067	0.266	2.024	0.024	0.229	NaN	NaN	NaN	NaN	NaN	NaN	NaN	NaN	NaN	NaN	NaN	NaN	NaN	NaN	NaN	NaN	NaN	NaN	NaN	NaN	NaN
189	0.945	NaN	NaN	NaN	NaN	NaN	NaN	NaN	NaN	NaN	NaN	NaN	NaN	2.127	0.519	0.241	NaN	NaN	NaN	2.141	0.272	0.188	2.153	0.067	0.266	2.024	0.024	0.229	NaN	NaN	NaN	NaN	NaN	NaN	NaN	NaN	NaN	NaN	NaN	NaN	NaN	NaN	NaN	NaN	NaN	NaN	NaN	NaN	NaN
190	0.95	NaN	NaN	NaN	NaN	NaN	NaN	NaN	NaN	NaN	NaN	NaN	NaN	2.127	0.519	0.241	NaN	NaN	NaN	2.141	0.272	0.188	2.153	0.067	0.266	2.024	0.024	0.229	NaN	NaN	NaN	NaN	NaN	NaN	NaN	NaN	NaN	NaN	NaN	NaN	NaN	NaN	NaN	NaN	NaN	NaN	NaN	NaN	NaN
191	0.955	NaN	NaN	NaN	NaN	NaN	NaN	NaN	NaN	NaN	NaN	NaN	NaN	2.127	0.519	0.241	NaN	NaN	NaN	2.141	0.272	0.188	2.153	0.067	0.266	2.024	0.024	0.229	NaN	NaN	NaN	NaN	NaN	NaN	NaN	NaN	NaN	NaN	NaN	NaN	NaN	NaN	NaN	NaN	NaN	NaN	NaN	NaN	NaN
192	0.96	NaN	NaN	NaN	NaN	NaN	NaN	NaN	NaN	NaN	NaN	NaN	NaN	2.127	0.519	0.241	NaN	NaN	NaN	2.141	0.272	0.188	2.153	0.067	0.266	2.024	0.024	0.229	NaN	NaN	NaN	NaN	NaN	NaN	NaN	NaN	NaN	NaN	NaN	NaN	NaN	NaN	NaN	NaN	NaN	NaN	NaN	NaN	NaN
193	0.965	NaN	NaN	NaN	NaN	NaN	NaN	NaN	NaN	NaN	NaN	NaN	NaN	2.127	0.519	0.241	NaN	NaN	NaN	2.141	0.272	0.188	2.153	0.067	0.266	2.024	0.024	0.229	NaN	NaN	NaN	NaN	NaN	NaN	NaN	NaN	NaN	NaN	NaN	NaN	NaN	NaN	NaN	NaN	NaN	NaN	NaN	NaN	NaN
194	0.97	NaN	NaN	NaN	NaN	NaN	NaN	NaN	NaN	NaN	NaN	NaN	NaN	2.127	0.519	0.241	NaN	NaN	NaN	2.141	0.272	0.188	2.153	0.067	0.266	2.024	0.024	0.229	NaN	NaN	NaN	NaN	NaN	NaN	NaN	NaN	NaN	NaN	NaN	NaN	NaN	NaN	NaN	NaN	NaN	NaN	NaN	NaN	NaN
195	0.975	NaN	NaN	NaN	NaN	NaN	NaN	NaN	NaN	NaN	NaN	NaN	NaN	2.129	0.518	0.241	NaN	NaN	NaN	2.141	0.272	0.188	2.153	0.067	0.266	2.024	0.024	0.229	NaN	NaN	NaN	NaN	NaN	NaN	NaN	NaN	NaN	NaN	NaN	NaN	NaN	NaN	NaN	NaN	NaN	NaN	NaN	NaN	NaN
196	0.98	NaN	NaN	NaN	NaN	NaN	NaN	NaN	NaN	NaN	NaN	NaN	NaN	2.131	0.517	0.241	NaN	NaN	NaN	2.141	0.271	0.188	2.153	0.067	0.266	2.024	0.024	0.229	NaN	NaN	NaN	NaN	NaN	NaN	NaN	NaN	NaN	NaN	NaN	NaN	NaN	NaN	NaN	NaN	NaN	NaN	NaN	NaN	NaN
197	0.985	NaN	NaN	NaN	NaN	NaN	NaN	NaN	NaN	NaN	NaN	NaN	NaN	2.132	0.517	0.241	NaN	NaN	NaN	2.141	0.271	0.188	2.153	0.067	0.266	2.024	0.024	0.229	NaN	NaN	NaN	NaN	NaN	NaN	NaN	NaN	NaN	NaN	NaN	NaN	NaN	NaN	NaN	NaN	NaN	NaN	NaN	NaN	NaN
198	0.99	NaN	NaN	NaN	NaN	NaN	NaN	NaN	NaN	NaN	NaN	NaN	NaN	2.133	0.516	0.241	NaN	NaN	NaN	2.14	0.271	0.187	2.154	0.066	0.266	2.025	0.024	0.229	NaN	NaN	NaN	NaN	NaN	NaN	NaN	NaN	NaN	NaN	NaN	NaN	NaN	NaN	NaN	NaN	NaN	NaN	NaN	NaN	NaN
199	0.995	NaN	NaN	NaN	NaN	NaN	NaN	NaN	NaN	NaN	NaN	NaN	NaN	2.127	0.517	0.24	NaN	NaN	NaN	2.14	0.271	0.187	2.154	0.066	0.266	2.024	0.024	0.229	NaN	NaN	NaN	NaN	NaN	NaN	NaN	NaN	NaN	NaN	NaN	NaN	NaN	NaN	NaN	NaN	NaN	NaN	NaN	NaN	NaN
200	1	NaN	NaN	NaN	NaN	NaN	NaN	NaN	NaN	NaN	NaN	NaN	NaN	2.112	0.522	0.237	NaN	NaN	NaN	2.139	0.271	0.187	2.154	0.066	0.266	2.024	0.024	0.229	NaN	NaN	NaN	NaN	NaN	NaN	NaN	NaN	NaN	NaN	NaN	NaN	NaN	NaN	NaN	NaN	NaN	NaN	NaN	NaN	NaN
201	1.005	NaN	NaN	NaN	NaN	NaN	NaN	NaN	NaN	NaN	NaN	NaN	NaN	2.108	0.523	0.237	NaN	NaN	NaN	2.138	0.271	0.187	2.154	0.066	0.266	2.024	0.024	0.229	NaN	NaN	NaN	NaN	NaN	NaN	NaN	NaN	NaN	NaN	NaN	NaN	NaN	NaN	NaN	NaN	NaN	NaN	NaN	NaN	NaN
202	1.01	NaN	NaN	NaN	NaN	NaN	NaN	NaN	NaN	NaN	NaN	NaN	NaN	2.107	0.523	0.237	NaN	NaN	NaN	2.138	0.271	0.186	2.154	0.066	0.266	2.024	0.024	0.229	NaN	NaN	NaN	NaN	NaN	NaN	NaN	NaN	NaN	NaN	NaN	NaN	NaN	NaN	NaN	NaN	NaN	NaN	NaN	NaN	NaN
203	1.015	NaN	NaN	NaN	NaN	NaN	NaN	NaN	NaN	NaN	NaN	NaN	NaN	2.114	0.52	0.238	NaN	NaN	NaN	2.138	0.271	0.186	2.154	0.066	0.266	2.024	0.024	0.229	NaN	NaN	NaN	NaN	NaN	NaN	NaN	NaN	NaN	NaN	NaN	NaN	NaN	NaN	NaN	NaN	NaN	NaN	NaN	NaN	NaN
204	1.02	NaN	NaN	NaN	NaN	NaN	NaN	NaN	NaN	NaN	NaN	NaN	NaN	2.13	0.515	0.24	NaN	NaN	NaN	2.138	0.27	0.185	2.155	0.066	0.266	2.022	0.025	0.229	NaN	NaN	NaN	NaN	NaN	NaN	NaN	NaN	NaN	NaN	NaN	NaN	NaN	NaN	NaN	NaN	NaN	NaN	NaN	NaN	NaN
205	1.025	NaN	NaN	NaN	NaN	NaN	NaN	NaN	NaN	NaN	NaN	NaN	NaN	2.133	0.513	0.241	NaN	NaN	NaN	2.139	0.27	0.185	2.155	0.066	0.266	2.016	0.028	0.229	NaN	NaN	NaN	NaN	NaN	NaN	NaN	NaN	NaN	NaN	NaN	NaN	NaN	NaN	NaN	NaN	NaN	NaN	NaN	NaN	NaN
206	1.03	NaN	NaN	NaN	NaN	NaN	NaN	NaN	NaN	NaN	NaN	NaN	NaN	NaN	NaN	NaN	NaN	NaN	NaN	2.139	0.27	0.184	2.155	0.066	0.266	2.014	0.029	0.229	NaN	NaN	NaN	NaN	NaN	NaN	NaN	NaN	NaN	NaN	NaN	NaN	NaN	NaN	NaN	NaN	NaN	NaN	NaN	NaN	NaN
207	1.035	NaN	NaN	NaN	NaN	NaN	NaN	NaN	NaN	NaN	NaN	NaN	NaN	2.101	0.521	0.232	NaN	NaN	NaN	2.139	0.27	0.184	2.155	0.065	0.266	2.014	0.029	0.229	NaN	NaN	NaN	NaN	NaN	NaN	NaN	NaN	NaN	NaN	NaN	NaN	NaN	NaN	NaN	NaN	NaN	NaN	NaN	NaN	NaN
208	1.04	NaN	NaN	NaN	NaN	NaN	NaN	NaN	NaN	NaN	NaN	NaN	NaN	2.101	0.521	0.232	NaN	NaN	NaN	2.138	0.27	0.184	2.155	0.065	0.266	2.014	0.029	0.229	NaN	NaN	NaN	NaN	NaN	NaN	NaN	NaN	NaN	NaN	NaN	NaN	NaN	NaN	NaN	NaN	NaN	NaN	NaN	NaN	NaN
209	1.045	NaN	NaN	NaN	NaN	NaN	NaN	NaN	NaN	NaN	NaN	NaN	NaN	2.101	0.521	0.232	NaN	NaN	NaN	2.137	0.27	0.184	2.155	0.065	0.266	2.014	0.029	0.229	NaN	NaN	NaN	NaN	NaN	NaN	NaN	NaN	NaN	NaN	NaN	NaN	NaN	NaN	NaN	NaN	NaN	NaN	NaN	NaN	NaN
210	1.05	NaN	NaN	NaN	NaN	NaN	NaN	NaN	NaN	NaN	NaN	NaN	NaN	2.101	0.522	0.232	NaN	NaN	NaN	2.135	0.271	0.183	2.155	0.065	0.266	2.014	0.029	0.229	NaN	NaN	NaN	NaN	NaN	NaN	NaN	NaN	NaN	NaN	NaN	NaN	NaN	NaN	NaN	NaN	NaN	NaN	NaN	NaN	NaN
211	1.055	NaN	NaN	NaN	NaN	NaN	NaN	NaN	NaN	NaN	NaN	NaN	NaN	2.101	0.522	0.232	NaN	NaN	NaN	2.135	0.271	0.183	2.156	0.065	0.266	2.014	0.029	0.229	NaN	NaN	NaN	NaN	NaN	NaN	NaN	NaN	NaN	NaN	NaN	NaN	NaN	NaN	NaN	NaN	NaN	NaN	NaN	NaN	NaN
212	1.06	NaN	NaN	NaN	NaN	NaN	NaN	NaN	NaN	NaN	NaN	NaN	NaN	2.101	0.522	0.232	NaN	NaN	NaN	2.135	0.27	0.183	2.156	0.065	0.266	2.014	0.029	0.229	NaN	NaN	NaN	NaN	NaN	NaN	NaN	NaN	NaN	NaN	NaN	NaN	NaN	NaN	NaN	NaN	NaN	NaN	NaN	NaN	NaN
213	1.065	NaN	NaN	NaN	NaN	NaN	NaN	NaN	NaN	NaN	NaN	NaN	NaN	2.101	0.521	0.232	NaN	NaN	NaN	2.136	0.27	0.183	2.156	0.065	0.266	2.013	0.029	0.229	NaN	NaN	NaN	NaN	NaN	NaN	NaN	NaN	NaN	NaN	NaN	NaN	NaN	NaN	NaN	NaN	NaN	NaN	NaN	NaN	NaN
214	1.07	NaN	NaN	NaN	NaN	NaN	NaN	NaN	NaN	NaN	NaN	NaN	NaN	2.102	0.521	0.232	NaN	NaN	NaN	2.137	0.269	0.183	2.162	0.062	0.267	2.014	0.029	0.229	NaN	NaN	NaN	NaN	NaN	NaN	NaN	NaN	NaN	NaN	NaN	NaN	NaN	NaN	NaN	NaN	NaN	NaN	NaN	NaN	NaN
215	1.075	NaN	NaN	NaN	NaN	NaN	NaN	NaN	NaN	NaN	NaN	NaN	NaN	2.107	0.519	0.232	NaN	NaN	NaN	2.137	0.269	0.183	2.176	0.057	0.269	2.013	0.029	0.229	NaN	NaN	NaN	NaN	NaN	NaN	NaN	NaN	NaN	NaN	NaN	NaN	NaN	NaN	NaN	NaN	NaN	NaN	NaN	NaN	NaN
216	1.08	NaN	NaN	NaN	NaN	NaN	NaN	NaN	NaN	NaN	NaN	NaN	NaN	2.12	0.515	0.234	NaN	NaN	NaN	2.137	0.269	0.183	2.18	0.056	0.27	2.013	0.029	0.229	NaN	NaN	NaN	NaN	NaN	NaN	NaN	NaN	NaN	NaN	NaN	NaN	NaN	NaN	NaN	NaN	NaN	NaN	NaN	NaN	NaN
217	1.085	NaN	NaN	NaN	NaN	NaN	NaN	NaN	NaN	NaN	NaN	NaN	NaN	2.124	0.514	0.235	NaN	NaN	NaN	2.137	0.269	0.182	2.181	0.055	0.27	2.013	0.029	0.229	NaN	NaN	NaN	NaN	NaN	NaN	NaN	NaN	NaN	NaN	NaN	NaN	NaN	NaN	NaN	NaN	NaN	NaN	NaN	NaN	NaN
218	1.09	NaN	NaN	NaN	NaN	NaN	NaN	NaN	NaN	NaN	NaN	NaN	NaN	2.125	0.514	0.235	NaN	NaN	NaN	2.135	0.269	0.182	2.182	0.055	0.27	2.013	0.029	0.229	NaN	NaN	NaN	NaN	NaN	NaN	NaN	NaN	NaN	NaN	NaN	NaN	NaN	NaN	NaN	NaN	NaN	NaN	NaN	NaN	NaN
219	1.095	NaN	NaN	NaN	NaN	NaN	NaN	NaN	NaN	NaN	NaN	NaN	NaN	2.125	0.513	0.235	NaN	NaN	NaN	2.134	0.269	0.182	2.183	0.054	0.27	2.013	0.029	0.229	NaN	NaN	NaN	NaN	NaN	NaN	NaN	NaN	NaN	NaN	NaN	NaN	NaN	NaN	NaN	NaN	NaN	NaN	NaN	NaN	NaN
220	1.1	NaN	NaN	NaN	NaN	NaN	NaN	NaN	NaN	NaN	NaN	NaN	NaN	2.126	0.512	0.235	NaN	NaN	NaN	2.133	0.269	0.181	2.183	0.054	0.27	2.013	0.029	0.229	NaN	NaN	NaN	NaN	NaN	NaN	NaN	NaN	NaN	NaN	NaN	NaN	NaN	NaN	NaN	NaN	NaN	NaN	NaN	NaN	NaN
221	1.105	NaN	NaN	NaN	NaN	NaN	NaN	NaN	NaN	NaN	NaN	NaN	NaN	2.118	0.514	0.233	NaN	NaN	NaN	2.131	0.269	0.181	2.184	0.054	0.27	2.013	0.029	0.229	NaN	NaN	NaN	NaN	NaN	NaN	NaN	NaN	NaN	NaN	NaN	NaN	NaN	NaN	NaN	NaN	NaN	NaN	NaN	NaN	NaN
222	1.11	NaN	NaN	NaN	NaN	NaN	NaN	NaN	NaN	NaN	NaN	NaN	NaN	2.101	0.518	0.23	NaN	NaN	NaN	2.13	0.268	0.181	2.185	0.053	0.27	2.013	0.029	0.229	NaN	NaN	NaN	NaN	NaN	NaN	NaN	NaN	NaN	NaN	NaN	NaN	NaN	NaN	NaN	NaN	NaN	NaN	NaN	NaN	NaN
223	1.115	NaN	NaN	NaN	NaN	NaN	NaN	NaN	NaN	NaN	NaN	NaN	NaN	2.096	0.518	0.229	NaN	NaN	NaN	2.13	0.268	0.181	2.185	0.053	0.27	2.013	0.029	0.229	NaN	NaN	NaN	NaN	NaN	NaN	NaN	NaN	NaN	NaN	NaN	NaN	NaN	NaN	NaN	NaN	NaN	NaN	NaN	NaN	NaN
224	1.12	NaN	NaN	NaN	NaN	NaN	NaN	NaN	NaN	NaN	NaN	NaN	NaN	2.094	0.519	0.229	NaN	NaN	NaN	2.129	0.268	0.181	2.185	0.053	0.27	2.013	0.029	0.229	NaN	NaN	NaN	NaN	NaN	NaN	NaN	NaN	NaN	NaN	NaN	NaN	NaN	NaN	NaN	NaN	NaN	NaN	NaN	NaN	NaN
225	1.125	NaN	NaN	NaN	NaN	NaN	NaN	NaN	NaN	NaN	NaN	NaN	NaN	2.091	0.519	0.228	NaN	NaN	NaN	2.129	0.267	0.181	2.185	0.053	0.27	2.013	0.029	0.228	NaN	NaN	NaN	NaN	NaN	NaN	NaN	NaN	NaN	NaN	NaN	NaN	NaN	NaN	NaN	NaN	NaN	NaN	NaN	NaN	NaN
226	1.13	NaN	NaN	NaN	NaN	NaN	NaN	NaN	NaN	NaN	NaN	NaN	NaN	2.088	0.52	0.227	NaN	NaN	NaN	2.129	0.267	0.181	2.185	0.053	0.27	2.013	0.029	0.228	NaN	NaN	NaN	NaN	NaN	NaN	NaN	NaN	NaN	NaN	NaN	NaN	NaN	NaN	NaN	NaN	NaN	NaN	NaN	NaN	NaN
227	1.135	NaN	NaN	NaN	NaN	NaN	NaN	NaN	NaN	NaN	NaN	NaN	NaN	2.087	0.52	0.226	NaN	NaN	NaN	2.129	0.267	0.181	2.185	0.053	0.27	2.013	0.029	0.228	NaN	NaN	NaN	NaN	NaN	NaN	NaN	NaN	NaN	NaN	NaN	NaN	NaN	NaN	NaN	NaN	NaN	NaN	NaN	NaN	NaN
228	1.14	NaN	NaN	NaN	NaN	NaN	NaN	NaN	NaN	NaN	NaN	NaN	NaN	2.087	0.52	0.225	NaN	NaN	NaN	2.129	0.267	0.18	2.185	0.053	0.27	2.013	0.029	0.228	NaN	NaN	NaN	NaN	NaN	NaN	NaN	NaN	NaN	NaN	NaN	NaN	NaN	NaN	NaN	NaN	NaN	NaN	NaN	NaN	NaN
229	1.145	NaN	NaN	NaN	NaN	NaN	NaN	NaN	NaN	NaN	NaN	NaN	NaN	2.088	0.519	0.225	NaN	NaN	NaN	2.129	0.267	0.18	2.185	0.053	0.27	2.013	0.029	0.228	NaN	NaN	NaN	NaN	NaN	NaN	NaN	NaN	NaN	NaN	NaN	NaN	NaN	NaN	NaN	NaN	NaN	NaN	NaN	NaN	NaN
230	1.15	NaN	NaN	NaN	NaN	NaN	NaN	NaN	NaN	NaN	NaN	NaN	NaN	2.089	0.519	0.225	NaN	NaN	NaN	2.129	0.267	0.18	2.185	0.053	0.27	2.013	0.029	0.228	NaN	NaN	NaN	NaN	NaN	NaN	NaN	NaN	NaN	NaN	NaN	NaN	NaN	NaN	NaN	NaN	NaN	NaN	NaN	NaN	NaN
231	1.155	NaN	NaN	NaN	NaN	NaN	NaN	NaN	NaN	NaN	NaN	NaN	NaN	2.09	0.518	0.225	NaN	NaN	NaN	2.128	0.266	0.179	2.185	0.053	0.27	2.013	0.029	0.228	NaN	NaN	NaN	NaN	NaN	NaN	NaN	NaN	NaN	NaN	NaN	NaN	NaN	NaN	NaN	NaN	NaN	NaN	NaN	NaN	NaN
232	1.16	NaN	NaN	NaN	NaN	NaN	NaN	NaN	NaN	NaN	NaN	NaN	NaN	2.096	0.516	0.225	NaN	NaN	NaN	2.126	0.266	0.178	2.185	0.053	0.27	2.013	0.029	0.228	NaN	NaN	NaN	NaN	NaN	NaN	NaN	NaN	NaN	NaN	NaN	NaN	NaN	NaN	NaN	NaN	NaN	NaN	NaN	NaN	NaN
233	1.165	NaN	NaN	NaN	NaN	NaN	NaN	NaN	NaN	NaN	NaN	NaN	NaN	2.103	0.513	0.226	NaN	NaN	NaN	2.125	0.265	0.177	2.176	0.056	0.268	2.013	0.029	0.228	NaN	NaN	NaN	NaN	NaN	NaN	NaN	NaN	NaN	NaN	NaN	NaN	NaN	NaN	NaN	NaN	NaN	NaN	NaN	NaN	NaN
234	1.17	NaN	NaN	NaN	NaN	NaN	NaN	NaN	NaN	NaN	NaN	NaN	NaN	2.09	0.516	0.222	NaN	NaN	NaN	2.124	0.264	0.176	2.164	0.06	0.265	2.013	0.029	0.228	NaN	NaN	NaN	NaN	NaN	NaN	NaN	NaN	NaN	NaN	NaN	NaN	NaN	NaN	NaN	NaN	NaN	NaN	NaN	NaN	NaN
235	1.175	NaN	NaN	NaN	NaN	NaN	NaN	NaN	NaN	NaN	NaN	NaN	NaN	2.085	0.516	0.221	NaN	NaN	NaN	2.123	0.265	0.176	2.18	0.055	0.269	2.013	0.029	0.228	NaN	NaN	NaN	NaN	NaN	NaN	NaN	NaN	NaN	NaN	NaN	NaN	NaN	NaN	NaN	NaN	NaN	NaN	NaN	NaN	NaN
236	1.18	NaN	NaN	NaN	NaN	NaN	NaN	NaN	NaN	NaN	NaN	NaN	NaN	2.082	0.517	0.221	NaN	NaN	NaN	2.123	0.265	0.176	2.184	0.053	0.27	2.013	0.029	0.228	NaN	NaN	NaN	NaN	NaN	NaN	NaN	NaN	NaN	NaN	NaN	NaN	NaN	NaN	NaN	NaN	NaN	NaN	NaN	NaN	NaN
237	1.185	NaN	NaN	NaN	NaN	NaN	NaN	NaN	NaN	NaN	NaN	NaN	NaN	2.081	0.518	0.222	NaN	NaN	NaN	2.124	0.265	0.176	2.185	0.053	0.27	2.013	0.029	0.228	NaN	NaN	NaN	NaN	NaN	NaN	NaN	NaN	NaN	NaN	NaN	NaN	NaN	NaN	NaN	NaN	NaN	NaN	NaN	NaN	NaN
238	1.19	NaN	NaN	NaN	NaN	NaN	NaN	NaN	NaN	NaN	NaN	NaN	NaN	2.08	0.518	0.222	NaN	NaN	NaN	2.125	0.264	0.176	2.185	0.053	0.27	2.013	0.029	0.228	NaN	NaN	NaN	NaN	NaN	NaN	NaN	NaN	NaN	NaN	NaN	NaN	NaN	NaN	NaN	NaN	NaN	NaN	NaN	NaN	NaN
239	1.195	NaN	NaN	NaN	NaN	NaN	NaN	NaN	NaN	NaN	NaN	NaN	NaN	2.081	0.517	0.222	NaN	NaN	NaN	2.125	0.264	0.176	2.185	0.053	0.27	2.013	0.029	0.228	NaN	NaN	NaN	NaN	NaN	NaN	NaN	NaN	NaN	NaN	NaN	NaN	NaN	NaN	NaN	NaN	NaN	NaN	NaN	NaN	NaN
240	1.2	NaN	NaN	NaN	NaN	NaN	NaN	NaN	NaN	NaN	NaN	NaN	NaN	2.082	0.517	0.221	NaN	NaN	NaN	2.125	0.264	0.176	2.185	0.053	0.27	2.013	0.028	0.228	NaN	NaN	NaN	NaN	NaN	NaN	NaN	NaN	NaN	NaN	NaN	NaN	NaN	NaN	NaN	NaN	NaN	NaN	NaN	NaN	NaN
241	1.205	NaN	NaN	NaN	NaN	NaN	NaN	NaN	NaN	NaN	NaN	NaN	NaN	2.082	0.516	0.22	NaN	NaN	NaN	2.124	0.263	0.176	2.176	0.056	0.268	2.013	0.028	0.228	NaN	NaN	NaN	NaN	NaN	NaN	NaN	NaN	NaN	NaN	NaN	NaN	NaN	NaN	NaN	NaN	NaN	NaN	NaN	NaN	NaN
242	1.21	NaN	NaN	NaN	NaN	NaN	NaN	NaN	NaN	NaN	NaN	NaN	NaN	2.082	0.516	0.219	NaN	NaN	NaN	2.123	0.263	0.176	2.158	0.062	0.263	2.013	0.028	0.228	NaN	NaN	NaN	NaN	NaN	NaN	NaN	NaN	NaN	NaN	NaN	NaN	NaN	NaN	NaN	NaN	NaN	NaN	NaN	NaN	NaN
243	1.215	NaN	NaN	NaN	NaN	NaN	NaN	NaN	NaN	NaN	NaN	NaN	NaN	2.081	0.516	0.219	NaN	NaN	NaN	2.122	0.262	0.176	NaN	NaN	NaN	2.013	0.028	0.228	NaN	NaN	NaN	NaN	NaN	NaN	NaN	NaN	NaN	NaN	NaN	NaN	NaN	NaN	NaN	NaN	NaN	NaN	NaN	NaN	NaN
244	1.22	NaN	NaN	NaN	NaN	NaN	NaN	NaN	NaN	NaN	NaN	NaN	NaN	2.078	0.516	0.218	NaN	NaN	NaN	2.122	0.262	0.175	NaN	NaN	NaN	2.013	0.028	0.228	NaN	NaN	NaN	NaN	NaN	NaN	NaN	NaN	NaN	NaN	NaN	NaN	NaN	NaN	NaN	NaN	NaN	NaN	NaN	NaN	NaN
245	1.225	NaN	NaN	NaN	NaN	NaN	NaN	NaN	NaN	NaN	NaN	NaN	NaN	2.072	0.517	0.216	NaN	NaN	NaN	2.122	0.262	0.175	NaN	NaN	NaN	2.013	0.028	0.228	NaN	NaN	NaN	NaN	NaN	NaN	NaN	NaN	NaN	NaN	NaN	NaN	NaN	NaN	NaN	NaN	NaN	NaN	NaN	NaN	NaN
246	1.23	NaN	NaN	NaN	NaN	NaN	NaN	NaN	NaN	NaN	NaN	NaN	NaN	2.07	0.517	0.216	NaN	NaN	NaN	2.122	0.262	0.175	NaN	NaN	NaN	2.013	0.028	0.228	NaN	NaN	NaN	NaN	NaN	NaN	NaN	NaN	NaN	NaN	NaN	NaN	NaN	NaN	NaN	NaN	NaN	NaN	NaN	NaN	NaN
247	1.235	NaN	NaN	NaN	NaN	NaN	NaN	NaN	NaN	NaN	NaN	NaN	NaN	2.07	0.517	0.215	NaN	NaN	NaN	2.121	0.262	0.175	2.148	0.065	0.261	2.013	0.028	0.228	NaN	NaN	NaN	NaN	NaN	NaN	NaN	NaN	NaN	NaN	NaN	NaN	NaN	NaN	NaN	NaN	NaN	NaN	NaN	NaN	NaN
248	1.24	NaN	NaN	NaN	NaN	NaN	NaN	NaN	NaN	NaN	NaN	NaN	NaN	2.07	0.517	0.215	NaN	NaN	NaN	2.121	0.262	0.175	2.148	0.065	0.261	2.013	0.028	0.228	NaN	NaN	NaN	NaN	NaN	NaN	NaN	NaN	NaN	NaN	NaN	NaN	NaN	NaN	NaN	NaN	NaN	NaN	NaN	NaN	NaN
249	1.245	NaN	NaN	NaN	NaN	NaN	NaN	NaN	NaN	NaN	NaN	NaN	NaN	2.072	0.517	0.216	NaN	NaN	NaN	2.121	0.262	0.175	2.148	0.065	0.261	2.013	0.028	0.228	NaN	NaN	NaN	NaN	NaN	NaN	NaN	NaN	NaN	NaN	NaN	NaN	NaN	NaN	NaN	NaN	NaN	NaN	NaN	NaN	NaN
250	1.25	NaN	NaN	NaN	NaN	NaN	NaN	NaN	NaN	NaN	NaN	NaN	NaN	2.076	0.516	0.217	NaN	NaN	NaN	2.12	0.262	0.174	2.148	0.065	0.261	2.013	0.028	0.228	NaN	NaN	NaN	NaN	NaN	NaN	NaN	NaN	NaN	NaN	NaN	NaN	NaN	NaN	NaN	NaN	NaN	NaN	NaN	NaN	NaN
251	1.255	NaN	NaN	NaN	NaN	NaN	NaN	NaN	NaN	NaN	NaN	NaN	NaN	2.075	0.516	0.217	NaN	NaN	NaN	2.12	0.262	0.174	2.148	0.065	0.261	2.013	0.028	0.228	NaN	NaN	NaN	NaN	NaN	NaN	NaN	NaN	NaN	NaN	NaN	NaN	NaN	NaN	NaN	NaN	NaN	NaN	NaN	NaN	NaN
252	1.26	NaN	NaN	NaN	NaN	NaN	NaN	NaN	NaN	NaN	NaN	NaN	NaN	2.071	0.517	0.215	NaN	NaN	NaN	2.12	0.261	0.172	2.148	0.065	0.261	2.013	0.028	0.228	NaN	NaN	NaN	NaN	NaN	NaN	NaN	NaN	NaN	NaN	NaN	NaN	NaN	NaN	NaN	NaN	NaN	NaN	NaN	NaN	NaN
253	1.265	NaN	NaN	NaN	NaN	NaN	NaN	NaN	NaN	NaN	NaN	NaN	NaN	2.07	0.517	0.214	NaN	NaN	NaN	2.12	0.26	0.171	2.148	0.065	0.261	2.013	0.028	0.228	NaN	NaN	NaN	NaN	NaN	NaN	NaN	NaN	NaN	NaN	NaN	NaN	NaN	NaN	NaN	NaN	NaN	NaN	NaN	NaN	NaN
254	1.27	NaN	NaN	NaN	NaN	NaN	NaN	NaN	NaN	NaN	NaN	NaN	NaN	2.07	0.517	0.214	NaN	NaN	NaN	2.12	0.26	0.171	2.148	0.065	0.261	2.013	0.028	0.228	NaN	NaN	NaN	NaN	NaN	NaN	NaN	NaN	NaN	NaN	NaN	NaN	NaN	NaN	NaN	NaN	NaN	NaN	NaN	NaN	NaN
255	1.275	NaN	NaN	NaN	NaN	NaN	NaN	NaN	NaN	NaN	NaN	NaN	NaN	2.07	0.516	0.213	NaN	NaN	NaN	2.121	0.259	0.171	2.148	0.065	0.261	2.013	0.028	0.228	NaN	NaN	NaN	NaN	NaN	NaN	NaN	NaN	NaN	NaN	NaN	NaN	NaN	NaN	NaN	NaN	NaN	NaN	NaN	NaN	NaN
256	1.28	NaN	NaN	NaN	NaN	NaN	NaN	NaN	NaN	NaN	NaN	NaN	NaN	2.069	0.516	0.213	NaN	NaN	NaN	2.121	0.259	0.17	2.148	0.065	0.261	2.013	0.028	0.228	NaN	NaN	NaN	NaN	NaN	NaN	NaN	NaN	NaN	NaN	NaN	NaN	NaN	NaN	NaN	NaN	NaN	NaN	NaN	NaN	NaN
257	1.285	NaN	NaN	NaN	NaN	NaN	NaN	NaN	NaN	NaN	NaN	NaN	NaN	2.069	0.516	0.212	NaN	NaN	NaN	2.122	0.259	0.17	2.148	0.065	0.261	2.013	0.028	0.228	NaN	NaN	NaN	NaN	NaN	NaN	NaN	NaN	NaN	NaN	NaN	NaN	NaN	NaN	NaN	NaN	NaN	NaN	NaN	NaN	NaN
258	1.29	NaN	NaN	NaN	NaN	NaN	NaN	NaN	NaN	NaN	NaN	NaN	NaN	2.069	0.516	0.211	NaN	NaN	NaN	2.122	0.259	0.17	2.148	0.065	0.261	2.013	0.028	0.228	NaN	NaN	NaN	NaN	NaN	NaN	NaN	NaN	NaN	NaN	NaN	NaN	NaN	NaN	NaN	NaN	NaN	NaN	NaN	NaN	NaN
259	1.295	NaN	NaN	NaN	NaN	NaN	NaN	NaN	NaN	NaN	NaN	NaN	NaN	2.069	0.516	0.211	NaN	NaN	NaN	2.123	0.259	0.17	2.148	0.065	0.261	2.013	0.028	0.228	NaN	NaN	NaN	NaN	NaN	NaN	NaN	NaN	NaN	NaN	NaN	NaN	NaN	NaN	NaN	NaN	NaN	NaN	NaN	NaN	NaN
260	1.3	NaN	NaN	NaN	NaN	NaN	NaN	NaN	NaN	NaN	NaN	NaN	NaN	2.069	0.515	0.211	NaN	NaN	NaN	2.123	0.259	0.17	2.148	0.065	0.261	2.013	0.028	0.228	NaN	NaN	NaN	NaN	NaN	NaN	NaN	NaN	NaN	NaN	NaN	NaN	NaN	NaN	NaN	NaN	NaN	NaN	NaN	NaN	NaN
261	1.305	NaN	NaN	NaN	NaN	NaN	NaN	NaN	NaN	NaN	NaN	NaN	NaN	2.069	0.515	0.211	NaN	NaN	NaN	2.123	0.259	0.17	2.148	0.065	0.261	2.013	0.028	0.228	NaN	NaN	NaN	NaN	NaN	NaN	NaN	NaN	NaN	NaN	NaN	NaN	NaN	NaN	NaN	NaN	NaN	NaN	NaN	NaN	NaN
262	1.31	NaN	NaN	NaN	NaN	NaN	NaN	NaN	NaN	NaN	NaN	NaN	NaN	2.069	0.515	0.211	NaN	NaN	NaN	2.123	0.259	0.17	2.149	0.065	0.261	2.013	0.028	0.228	NaN	NaN	NaN	NaN	NaN	NaN	NaN	NaN	NaN	NaN	NaN	NaN	NaN	NaN	NaN	NaN	NaN	NaN	NaN	NaN	NaN
263	1.315	NaN	NaN	NaN	NaN	NaN	NaN	NaN	NaN	NaN	NaN	NaN	NaN	2.069	0.515	0.211	NaN	NaN	NaN	2.127	0.258	0.17	2.149	0.065	0.261	2.013	0.028	0.228	NaN	NaN	NaN	NaN	NaN	NaN	NaN	NaN	NaN	NaN	NaN	NaN	NaN	NaN	NaN	NaN	NaN	NaN	NaN	NaN	NaN
264	1.32	NaN	NaN	NaN	NaN	NaN	NaN	NaN	NaN	NaN	NaN	NaN	NaN	2.068	0.515	0.211	NaN	NaN	NaN	2.136	0.257	0.172	2.149	0.065	0.261	2.013	0.028	0.228	NaN	NaN	NaN	NaN	NaN	NaN	NaN	NaN	NaN	NaN	NaN	NaN	NaN	NaN	NaN	NaN	NaN	NaN	NaN	NaN	NaN
265	1.325	NaN	NaN	NaN	NaN	NaN	NaN	NaN	NaN	NaN	NaN	NaN	NaN	2.068	0.515	0.211	NaN	NaN	NaN	2.138	0.256	0.173	2.148	0.065	0.261	2.013	0.028	0.228	NaN	NaN	NaN	NaN	NaN	NaN	NaN	NaN	NaN	NaN	NaN	NaN	NaN	NaN	NaN	NaN	NaN	NaN	NaN	NaN	NaN
266	1.33	NaN	NaN	NaN	NaN	NaN	NaN	NaN	NaN	NaN	NaN	NaN	NaN	2.068	0.515	0.211	NaN	NaN	NaN	2.139	0.256	0.173	2.148	0.065	0.261	2.013	0.028	0.228	NaN	NaN	NaN	NaN	NaN	NaN	NaN	NaN	NaN	NaN	NaN	NaN	NaN	NaN	NaN	NaN	NaN	NaN	NaN	NaN	NaN
267	1.335	NaN	NaN	NaN	NaN	NaN	NaN	NaN	NaN	NaN	NaN	NaN	NaN	2.068	0.515	0.211	NaN	NaN	NaN	2.135	0.257	0.172	2.148	0.065	0.261	2.013	0.028	0.228	NaN	NaN	NaN	NaN	NaN	NaN	NaN	NaN	NaN	NaN	NaN	NaN	NaN	NaN	NaN	NaN	NaN	NaN	NaN	NaN	NaN
268	1.34	NaN	NaN	NaN	NaN	NaN	NaN	2.121	0.899	0.243	NaN	NaN	NaN	2.068	0.515	0.211	NaN	NaN	NaN	2.126	0.26	0.171	2.148	0.065	0.261	2.013	0.028	0.228	NaN	NaN	NaN	NaN	NaN	NaN	NaN	NaN	NaN	NaN	NaN	NaN	NaN	NaN	NaN	NaN	NaN	NaN	NaN	NaN	NaN
269	1.345	NaN	NaN	NaN	NaN	NaN	NaN	2.119	0.899	0.242	NaN	NaN	NaN	2.068	0.515	0.211	NaN	NaN	NaN	2.124	0.261	0.171	2.148	0.065	0.261	2.013	0.028	0.228	NaN	NaN	NaN	NaN	NaN	NaN	NaN	NaN	NaN	NaN	NaN	NaN	NaN	NaN	NaN	NaN	NaN	NaN	NaN	NaN	NaN
270	1.35	NaN	NaN	NaN	NaN	NaN	NaN	2.118	0.899	0.242	NaN	NaN	NaN	2.067	0.515	0.211	NaN	NaN	NaN	2.124	0.261	0.17	2.148	0.065	0.261	2.013	0.028	0.228	NaN	NaN	NaN	NaN	NaN	NaN	NaN	NaN	NaN	NaN	NaN	NaN	NaN	NaN	NaN	NaN	NaN	NaN	NaN	NaN	NaN
271	1.355	NaN	NaN	NaN	NaN	NaN	NaN	2.117	0.899	0.242	NaN	NaN	NaN	2.067	0.515	0.211	NaN	NaN	NaN	2.123	0.261	0.17	2.148	0.065	0.261	2.013	0.028	0.228	NaN	NaN	NaN	NaN	NaN	NaN	NaN	NaN	NaN	NaN	NaN	NaN	NaN	NaN	NaN	NaN	NaN	NaN	NaN	NaN	NaN
272	1.36	NaN	NaN	NaN	NaN	NaN	NaN	2.116	0.899	0.242	NaN	NaN	NaN	2.067	0.515	0.211	NaN	NaN	NaN	2.123	0.261	0.17	2.148	0.065	0.261	2.013	0.028	0.228	NaN	NaN	NaN	NaN	NaN	NaN	NaN	NaN	NaN	NaN	NaN	NaN	NaN	NaN	NaN	NaN	NaN	NaN	NaN	NaN	NaN
273	1.365	NaN	NaN	NaN	NaN	NaN	NaN	2.114	0.899	0.242	NaN	NaN	NaN	2.067	0.515	0.211	NaN	NaN	NaN	2.123	0.261	0.17	2.148	0.065	0.261	2.013	0.028	0.228	NaN	NaN	NaN	NaN	NaN	NaN	NaN	NaN	NaN	NaN	NaN	NaN	NaN	NaN	NaN	NaN	NaN	NaN	NaN	NaN	NaN
274	1.37	NaN	NaN	NaN	NaN	NaN	NaN	2.113	0.899	0.242	NaN	NaN	NaN	2.073	0.513	0.212	NaN	NaN	NaN	2.123	0.261	0.17	2.148	0.065	0.261	2.013	0.028	0.228	NaN	NaN	NaN	NaN	NaN	NaN	NaN	NaN	NaN	NaN	NaN	NaN	NaN	NaN	NaN	NaN	NaN	NaN	NaN	NaN	NaN
275	1.375	NaN	NaN	NaN	NaN	NaN	NaN	2.112	0.899	0.242	NaN	NaN	NaN	2.081	0.51	0.213	NaN	NaN	NaN	2.123	0.261	0.171	2.148	0.065	0.261	2.013	0.028	0.228	NaN	NaN	NaN	NaN	NaN	NaN	NaN	NaN	NaN	NaN	NaN	NaN	NaN	NaN	NaN	2.06	0.325	0.62	NaN	NaN	NaN
276	1.38	NaN	NaN	NaN	NaN	NaN	NaN	2.11	0.9	0.242	NaN	NaN	NaN	2.068	0.513	0.21	NaN	NaN	NaN	2.123	0.261	0.171	2.148	0.065	0.261	2.013	0.028	0.228	NaN	NaN	NaN	NaN	NaN	NaN	NaN	NaN	NaN	NaN	NaN	NaN	NaN	NaN	NaN	2.083	0.316	0.622	NaN	NaN	NaN
277	1.385	NaN	NaN	NaN	NaN	NaN	NaN	2.109	0.9	0.241	NaN	NaN	NaN	2.065	0.514	0.209	NaN	NaN	NaN	2.123	0.261	0.171	2.148	0.065	0.261	2.013	0.028	0.228	NaN	NaN	NaN	NaN	NaN	NaN	NaN	NaN	NaN	NaN	NaN	NaN	NaN	NaN	NaN	2.078	0.316	0.621	NaN	NaN	NaN
278	1.39	NaN	NaN	NaN	NaN	NaN	NaN	2.091	0.891	0.221	NaN	NaN	NaN	2.063	0.514	0.209	NaN	NaN	NaN	2.123	0.261	0.171	2.148	0.065	0.261	2.013	0.028	0.228	NaN	NaN	NaN	NaN	NaN	NaN	NaN	NaN	NaN	NaN	NaN	NaN	NaN	NaN	NaN	2.081	0.313	0.622	NaN	NaN	NaN
279	1.395	NaN	NaN	NaN	NaN	NaN	NaN	2.054	0.872	0.176	NaN	NaN	NaN	2.063	0.515	0.209	NaN	NaN	NaN	2.123	0.261	0.171	2.148	0.065	0.261	2.013	0.028	0.228	NaN	NaN	NaN	NaN	NaN	NaN	NaN	NaN	NaN	NaN	NaN	NaN	NaN	NaN	NaN	2.064	0.317	0.619	NaN	NaN	NaN
280	1.4	NaN	NaN	NaN	NaN	NaN	NaN	2.044	0.866	0.165	NaN	NaN	NaN	2.062	0.515	0.209	NaN	NaN	NaN	2.119	0.262	0.171	2.148	0.065	0.261	2.013	0.028	0.228	NaN	NaN	NaN	NaN	NaN	NaN	NaN	NaN	NaN	NaN	NaN	NaN	NaN	NaN	NaN	2.064	0.316	0.62	NaN	NaN	NaN
281	1.405	NaN	NaN	NaN	NaN	NaN	NaN	2.041	0.865	0.162	NaN	NaN	NaN	2.061	0.515	0.209	NaN	NaN	NaN	2.111	0.266	0.171	2.148	0.065	0.261	2.013	0.028	0.228	NaN	NaN	NaN	NaN	NaN	NaN	NaN	NaN	NaN	NaN	NaN	NaN	NaN	NaN	NaN	2.065	0.314	0.621	NaN	NaN	NaN
282	1.41	NaN	NaN	NaN	NaN	NaN	NaN	2.039	0.865	0.161	NaN	NaN	NaN	2.061	0.514	0.209	NaN	NaN	NaN	2.109	0.267	0.17	2.148	0.065	0.261	2.013	0.028	0.228	NaN	NaN	NaN	NaN	NaN	NaN	NaN	NaN	NaN	NaN	NaN	NaN	NaN	NaN	NaN	2.052	0.316	0.618	NaN	NaN	NaN
283	1.415	NaN	NaN	NaN	NaN	NaN	NaN	2.038	0.865	0.161	NaN	NaN	NaN	2.06	0.514	0.21	NaN	NaN	NaN	2.108	0.268	0.17	2.148	0.065	0.261	2.013	0.028	0.228	NaN	NaN	NaN	NaN	NaN	NaN	NaN	NaN	NaN	NaN	NaN	NaN	NaN	NaN	NaN	2.046	0.317	0.616	NaN	NaN	NaN
284	1.42	NaN	NaN	NaN	NaN	NaN	NaN	2.043	0.863	0.162	NaN	NaN	NaN	2.059	0.514	0.21	NaN	NaN	NaN	2.108	0.268	0.17	2.148	0.065	0.261	2.013	0.028	0.228	NaN	NaN	NaN	NaN	NaN	NaN	NaN	NaN	NaN	NaN	NaN	NaN	NaN	NaN	NaN	2.044	0.315	0.619	NaN	NaN	NaN
285	1.425	NaN	NaN	NaN	NaN	NaN	NaN	2.056	0.86	0.164	NaN	NaN	NaN	2.059	0.514	0.21	NaN	NaN	NaN	2.108	0.268	0.17	2.148	0.065	0.261	2.013	0.028	0.228	NaN	NaN	NaN	NaN	NaN	NaN	NaN	NaN	NaN	NaN	NaN	NaN	NaN	NaN	NaN	2.047	0.312	0.621	NaN	NaN	NaN
286	1.43	NaN	NaN	NaN	NaN	NaN	NaN	2.059	0.859	0.164	NaN	NaN	NaN	2.058	0.514	0.21	NaN	NaN	NaN	2.107	0.268	0.17	2.148	0.065	0.261	2.013	0.028	0.228	NaN	NaN	NaN	NaN	NaN	NaN	NaN	NaN	NaN	NaN	NaN	NaN	NaN	NaN	NaN	2.059	0.307	0.624	NaN	NaN	NaN
287	1.435	NaN	NaN	NaN	NaN	NaN	NaN	2.053	0.86	0.163	NaN	NaN	NaN	2.057	0.514	0.21	NaN	NaN	NaN	2.107	0.268	0.17	2.148	0.065	0.261	2.013	0.028	0.228	NaN	NaN	NaN	NaN	NaN	NaN	NaN	NaN	NaN	NaN	NaN	NaN	NaN	NaN	NaN	2.054	0.306	0.624	NaN	NaN	NaN
288	1.44	NaN	NaN	NaN	NaN	NaN	NaN	2.038	0.863	0.161	NaN	NaN	NaN	2.057	0.514	0.21	NaN	NaN	NaN	2.106	0.268	0.17	2.148	0.065	0.261	2.013	0.028	0.227	NaN	NaN	NaN	NaN	NaN	NaN	NaN	NaN	NaN	NaN	NaN	NaN	NaN	NaN	NaN	2.036	0.31	0.621	NaN	NaN	NaN
289	1.445	NaN	NaN	NaN	NaN	NaN	NaN	2.033	0.864	0.161	NaN	NaN	NaN	2.056	0.514	0.211	NaN	NaN	NaN	2.105	0.268	0.17	2.148	0.065	0.261	2.013	0.028	0.227	NaN	NaN	NaN	NaN	NaN	NaN	NaN	NaN	NaN	NaN	NaN	NaN	NaN	NaN	NaN	2.029	0.31	0.62	NaN	NaN	NaN
290	1.45	NaN	NaN	NaN	NaN	NaN	NaN	2.031	0.863	0.161	NaN	NaN	NaN	2.055	0.515	0.212	NaN	NaN	NaN	2.105	0.268	0.17	2.148	0.065	0.261	2.013	0.028	0.227	NaN	NaN	NaN	NaN	NaN	NaN	NaN	NaN	NaN	NaN	NaN	NaN	NaN	NaN	NaN	2.032	0.308	0.622	NaN	NaN	NaN
291	1.455	NaN	NaN	NaN	NaN	NaN	NaN	2.03	0.863	0.161	NaN	NaN	NaN	2.055	0.515	0.212	NaN	NaN	NaN	2.105	0.269	0.17	2.148	0.065	0.261	2.013	0.028	0.227	NaN	NaN	NaN	NaN	NaN	NaN	NaN	NaN	NaN	NaN	NaN	NaN	NaN	NaN	NaN	2.037	0.304	0.624	NaN	NaN	NaN
292	1.46	NaN	NaN	NaN	NaN	NaN	NaN	2.029	0.863	0.161	NaN	NaN	NaN	2.054	0.515	0.212	NaN	NaN	NaN	2.104	0.269	0.17	2.148	0.065	0.261	2.013	0.028	0.228	NaN	NaN	NaN	NaN	NaN	NaN	NaN	NaN	NaN	NaN	NaN	NaN	NaN	NaN	NaN	2.021	0.308	0.621	NaN	NaN	NaN
293	1.465	NaN	NaN	NaN	NaN	NaN	NaN	2.027	0.863	0.162	NaN	NaN	NaN	2.053	0.515	0.212	NaN	NaN	NaN	2.104	0.268	0.17	2.148	0.065	0.261	2.013	0.028	0.228	NaN	NaN	NaN	NaN	NaN	NaN	NaN	NaN	NaN	NaN	NaN	NaN	NaN	NaN	NaN	2.021	0.306	0.622	NaN	NaN	NaN
294	1.47	NaN	NaN	NaN	NaN	NaN	NaN	2.026	0.863	0.162	NaN	NaN	NaN	2.053	0.515	0.212	NaN	NaN	NaN	2.103	0.266	0.171	2.148	0.065	0.261	2.013	0.028	0.227	NaN	NaN	NaN	NaN	NaN	NaN	NaN	NaN	NaN	NaN	NaN	NaN	NaN	NaN	NaN	2.024	0.303	0.623	NaN	NaN	NaN
295	1.475	NaN	NaN	NaN	NaN	NaN	NaN	2.025	0.863	0.162	NaN	NaN	NaN	2.058	0.513	0.213	NaN	NaN	NaN	2.103	0.266	0.171	2.148	0.065	0.261	2.013	0.028	0.227	NaN	NaN	NaN	NaN	NaN	NaN	2.012	0.703	0.592	NaN	NaN	NaN	NaN	NaN	NaN	2.009	0.306	0.621	NaN	NaN	NaN
296	1.48	NaN	NaN	NaN	NaN	NaN	NaN	2.024	0.863	0.162	NaN	NaN	NaN	2.066	0.51	0.215	NaN	NaN	NaN	2.103	0.266	0.171	2.148	0.065	0.261	2.013	0.028	0.227	NaN	NaN	NaN	NaN	NaN	NaN	2.012	0.702	0.593	NaN	NaN	NaN	NaN	NaN	NaN	2.008	0.305	0.621	NaN	NaN	NaN
297	1.485	NaN	NaN	NaN	NaN	NaN	NaN	2.023	0.863	0.162	NaN	NaN	NaN	2.057	0.513	0.213	NaN	NaN	NaN	2.103	0.266	0.171	2.148	0.065	0.261	2.013	0.028	0.227	NaN	NaN	NaN	NaN	NaN	NaN	2.011	0.703	0.594	NaN	NaN	NaN	NaN	NaN	NaN	2.018	0.3	0.625	NaN	NaN	NaN
298	1.49	NaN	NaN	NaN	NaN	NaN	NaN	2.022	0.863	0.162	2.04	0.672	0.144	2.051	0.514	0.212	NaN	NaN	NaN	2.103	0.266	0.171	2.148	0.065	0.261	2.013	0.028	0.227	NaN	NaN	NaN	NaN	NaN	NaN	2.009	0.703	0.594	NaN	NaN	NaN	NaN	NaN	NaN	2.022	0.296	0.627	NaN	NaN	NaN
299	1.495	NaN	NaN	NaN	NaN	NaN	NaN	2.021	0.862	0.162	2.04	0.672	0.143	2.055	0.512	0.213	NaN	NaN	NaN	2.102	0.266	0.172	2.148	0.065	0.261	2.012	0.028	0.227	NaN	NaN	NaN	NaN	NaN	NaN	2.008	0.704	0.595	NaN	NaN	NaN	NaN	NaN	NaN	2.012	0.298	0.625	NaN	NaN	NaN
300	1.5	NaN	NaN	NaN	NaN	NaN	NaN	2.021	0.861	0.162	2.039	0.672	0.143	2.069	0.507	0.217	NaN	NaN	NaN	2.101	0.267	0.173	2.148	0.065	0.261	2.012	0.028	0.227	NaN	NaN	NaN	NaN	NaN	NaN	2.006	0.704	0.595	NaN	NaN	NaN	NaN	NaN	NaN	1.992	0.302	0.622	NaN	NaN	NaN
301	1.505	NaN	NaN	NaN	NaN	NaN	NaN	2.02	0.861	0.163	2.039	0.672	0.143	2.065	0.507	0.217	NaN	NaN	NaN	2.101	0.267	0.174	2.148	0.065	0.261	2.012	0.028	0.227	NaN	NaN	NaN	NaN	NaN	NaN	2.005	0.704	0.595	NaN	NaN	NaN	NaN	NaN	NaN	1.991	0.301	0.622	NaN	NaN	NaN
302	1.51	NaN	NaN	NaN	NaN	NaN	NaN	2.017	0.861	0.165	2.037	0.672	0.144	2.05	0.511	0.213	NaN	NaN	NaN	2.1	0.267	0.174	2.148	0.065	0.261	2.012	0.028	0.227	NaN	NaN	NaN	NaN	NaN	NaN	2.004	0.705	0.595	NaN	NaN	NaN	NaN	NaN	NaN	2.002	0.296	0.626	NaN	NaN	NaN
303	1.515	NaN	NaN	NaN	NaN	NaN	NaN	2.015	0.861	0.165	2.035	0.672	0.145	2.047	0.511	0.212	NaN	NaN	NaN	2.1	0.267	0.174	2.148	0.065	0.261	2.012	0.028	0.227	NaN	NaN	NaN	NaN	NaN	NaN	NaN	NaN	NaN	NaN	NaN	NaN	NaN	NaN	NaN	2	0.294	0.627	NaN	NaN	NaN
304	1.52	NaN	NaN	NaN	NaN	NaN	NaN	2.013	0.86	0.165	2.035	0.672	0.145	2.044	0.512	0.212	NaN	NaN	NaN	2.1	0.267	0.174	2.148	0.065	0.261	2.011	0.028	0.227	NaN	NaN	NaN	NaN	NaN	NaN	NaN	NaN	NaN	NaN	NaN	NaN	NaN	NaN	NaN	1.99	0.296	0.625	NaN	NaN	NaN
305	1.525	NaN	NaN	NaN	NaN	NaN	NaN	2.012	0.86	0.166	2.034	0.672	0.144	2.042	0.512	0.213	NaN	NaN	NaN	2.099	0.267	0.174	2.148	0.065	0.261	2.011	0.028	0.227	NaN	NaN	NaN	NaN	NaN	NaN	NaN	NaN	NaN	NaN	NaN	NaN	NaN	NaN	NaN	1.972	0.3	0.621	NaN	NaN	NaN
306	1.53	NaN	NaN	NaN	NaN	NaN	NaN	2.01	0.86	0.166	2.033	0.672	0.145	2.041	0.512	0.213	NaN	NaN	NaN	2.098	0.267	0.174	2.148	0.065	0.261	2.011	0.028	0.227	NaN	NaN	NaN	NaN	NaN	NaN	NaN	NaN	NaN	NaN	NaN	NaN	NaN	NaN	NaN	1.964	0.302	0.621	NaN	NaN	NaN
307	1.535	NaN	NaN	NaN	NaN	NaN	NaN	2.009	0.86	0.167	2.032	0.672	0.145	2.046	0.51	0.215	NaN	NaN	NaN	2.098	0.267	0.174	2.148	0.065	0.261	2.014	0.027	0.227	NaN	NaN	NaN	NaN	NaN	NaN	NaN	NaN	NaN	NaN	NaN	NaN	NaN	NaN	NaN	1.96	0.303	0.621	NaN	NaN	NaN
308	1.54	NaN	NaN	NaN	NaN	NaN	NaN	2.008	0.861	0.167	2.029	0.671	0.146	2.054	0.507	0.218	NaN	NaN	NaN	2.097	0.268	0.174	2.148	0.065	0.261	2.022	0.023	0.227	NaN	NaN	NaN	NaN	NaN	NaN	NaN	NaN	NaN	NaN	NaN	NaN	NaN	NaN	NaN	1.964	0.298	0.623	NaN	NaN	NaN
309	1.545	NaN	NaN	NaN	NaN	NaN	NaN	2.007	0.861	0.166	2.028	0.671	0.147	2.042	0.511	0.215	NaN	NaN	NaN	2.097	0.268	0.175	2.148	0.065	0.261	2.024	0.022	0.227	NaN	NaN	NaN	NaN	NaN	NaN	NaN	NaN	NaN	NaN	NaN	NaN	NaN	NaN	NaN	1.966	0.295	0.625	NaN	NaN	NaN
310	1.55	NaN	NaN	NaN	NaN	NaN	NaN	2.005	0.861	0.167	2.028	0.672	0.146	2.039	0.512	0.215	NaN	NaN	NaN	2.096	0.268	0.175	2.144	0.067	0.26	2.025	0.022	0.227	NaN	NaN	NaN	NaN	NaN	NaN	NaN	NaN	NaN	NaN	NaN	NaN	NaN	NaN	NaN	1.95	0.299	0.623	NaN	NaN	NaN
311	1.555	NaN	NaN	NaN	NaN	NaN	NaN	2.003	0.86	0.167	2.026	0.671	0.147	2.04	0.512	0.215	NaN	NaN	NaN	2.096	0.268	0.175	2.147	0.068	0.261	2.025	0.021	0.227	NaN	NaN	NaN	NaN	NaN	NaN	NaN	NaN	NaN	NaN	NaN	NaN	NaN	NaN	NaN	1.945	0.299	0.623	NaN	NaN	NaN
312	1.56	NaN	NaN	NaN	NaN	NaN	NaN	2.001	0.859	0.167	NaN	NaN	NaN	2.04	0.512	0.217	NaN	NaN	NaN	2.095	0.268	0.175	2.176	0.057	0.268	2.025	0.021	0.227	NaN	NaN	NaN	NaN	NaN	NaN	1.981	0.704	0.598	NaN	NaN	NaN	NaN	NaN	NaN	1.947	0.297	0.624	NaN	NaN	NaN
313	1.565	NaN	NaN	NaN	NaN	NaN	NaN	2	0.859	0.168	NaN	NaN	NaN	2.04	0.512	0.217	NaN	NaN	NaN	2.095	0.268	0.175	2.183	0.054	0.269	2.025	0.021	0.227	NaN	NaN	NaN	NaN	NaN	NaN	1.98	0.704	0.598	NaN	NaN	NaN	NaN	NaN	NaN	1.954	0.293	0.627	NaN	NaN	NaN
314	1.57	NaN	NaN	NaN	NaN	NaN	NaN	1.999	0.859	0.169	2.024	0.672	0.147	2.037	0.512	0.217	NaN	NaN	NaN	2.095	0.268	0.176	2.184	0.053	0.27	2.025	0.021	0.227	NaN	NaN	NaN	NaN	NaN	NaN	NaN	NaN	NaN	NaN	NaN	NaN	NaN	NaN	NaN	1.947	0.294	0.626	NaN	NaN	NaN
315	1.575	NaN	NaN	NaN	NaN	NaN	NaN	1.997	0.859	0.169	2.023	0.672	0.147	2.034	0.512	0.217	NaN	NaN	NaN	2.094	0.269	0.176	2.185	0.053	0.27	2.025	0.021	0.227	NaN	NaN	NaN	NaN	NaN	NaN	NaN	NaN	NaN	NaN	NaN	NaN	NaN	NaN	NaN	1.931	0.297	0.624	NaN	NaN	NaN
316	1.58	NaN	NaN	NaN	NaN	NaN	NaN	1.995	0.859	0.17	2.022	0.672	0.148	2.035	0.511	0.218	NaN	NaN	NaN	2.094	0.269	0.176	2.185	0.053	0.27	2.025	0.021	0.227	NaN	NaN	NaN	NaN	NaN	NaN	1.976	0.704	0.6	NaN	NaN	NaN	NaN	NaN	NaN	1.931	0.296	0.625	NaN	NaN	NaN
317	1.585	NaN	NaN	NaN	NaN	NaN	NaN	1.994	0.858	0.17	2.02	0.672	0.148	2.034	0.51	0.218	NaN	NaN	NaN	2.093	0.269	0.176	2.185	0.053	0.27	2.025	0.021	0.227	NaN	NaN	NaN	NaN	NaN	NaN	NaN	NaN	NaN	NaN	NaN	NaN	NaN	NaN	NaN	1.941	0.291	0.629	NaN	NaN	NaN
318	1.59	NaN	NaN	NaN	NaN	NaN	NaN	1.971	0.875	0.182	2.019	0.672	0.148	2.031	0.51	0.218	NaN	NaN	NaN	2.092	0.269	0.176	2.185	0.053	0.27	2.025	0.021	0.227	NaN	NaN	NaN	NaN	NaN	NaN	1.966	0.701	0.599	NaN	NaN	NaN	NaN	NaN	NaN	1.935	0.291	0.629	NaN	NaN	NaN
319	1.595	2.105	0.947	0.334	NaN	NaN	NaN	1.923	0.913	0.205	2.018	0.672	0.149	2.037	0.508	0.22	NaN	NaN	NaN	2.092	0.27	0.176	2.185	0.053	0.27	2.025	0.021	0.227	NaN	NaN	NaN	NaN	NaN	NaN	1.965	0.701	0.599	NaN	NaN	NaN	NaN	NaN	NaN	1.916	0.296	0.625	NaN	NaN	NaN
320	1.6	2.104	0.946	0.335	NaN	NaN	NaN	1.911	0.922	0.211	2.016	0.672	0.149	2.055	0.501	0.224	NaN	NaN	NaN	2.092	0.27	0.176	2.185	0.053	0.27	2.025	0.021	0.227	NaN	NaN	NaN	NaN	NaN	NaN	1.964	0.701	0.6	NaN	NaN	NaN	NaN	NaN	NaN	1.907	0.298	0.624	NaN	NaN	NaN
321	1.605	2.102	0.946	0.336	NaN	NaN	NaN	1.907	0.924	0.213	2.015	0.672	0.15	2.058	0.5	0.226	NaN	NaN	NaN	2.091	0.27	0.176	2.171	0.059	0.266	2.025	0.021	0.227	NaN	NaN	NaN	NaN	NaN	NaN	1.962	0.701	0.6	NaN	NaN	NaN	NaN	NaN	NaN	1.902	0.297	0.624	NaN	NaN	NaN
322	1.61	2.101	0.946	0.337	NaN	NaN	NaN	1.903	0.925	0.214	2.014	0.672	0.151	2.055	0.501	0.226	NaN	NaN	NaN	2.091	0.27	0.176	2.14	0.071	0.259	2.025	0.021	0.227	NaN	NaN	NaN	NaN	NaN	NaN	NaN	NaN	NaN	NaN	NaN	NaN	NaN	NaN	NaN	1.9	0.296	0.623	NaN	NaN	NaN
323	1.615	2.101	0.946	0.337	NaN	NaN	NaN	1.902	0.925	0.215	2.012	0.672	0.151	2.046	0.504	0.225	NaN	NaN	NaN	2.09	0.271	0.177	2.132	0.075	0.257	2.025	0.021	0.227	NaN	NaN	NaN	NaN	NaN	NaN	1.958	0.697	0.604	NaN	NaN	NaN	NaN	NaN	NaN	1.898	0.296	0.624	NaN	NaN	NaN
324	1.62	2.099	0.946	0.337	NaN	NaN	NaN	NaN	NaN	NaN	2.01	0.671	0.153	2.03	0.508	0.222	NaN	NaN	NaN	2.089	0.271	0.177	2.144	0.07	0.26	2.025	0.021	0.227	NaN	NaN	NaN	NaN	NaN	NaN	1.957	0.697	0.604	NaN	NaN	NaN	NaN	NaN	NaN	1.894	0.295	0.624	NaN	NaN	NaN
325	1.625	2.097	0.946	0.338	NaN	NaN	NaN	NaN	NaN	NaN	2.007	0.671	0.154	2.026	0.51	0.222	NaN	NaN	NaN	2.089	0.271	0.177	2.175	0.057	0.267	2.025	0.021	0.227	NaN	NaN	NaN	NaN	NaN	NaN	1.955	0.698	0.605	NaN	NaN	NaN	NaN	NaN	NaN	1.89	0.295	0.624	NaN	NaN	NaN
326	1.63	2.095	0.946	0.339	NaN	NaN	NaN	1.96	0.839	0.172	2.008	0.671	0.153	2.024	0.51	0.222	NaN	NaN	NaN	2.089	0.271	0.177	2.182	0.054	0.269	2.025	0.021	0.227	NaN	NaN	NaN	NaN	NaN	NaN	1.953	0.699	0.605	NaN	NaN	NaN	NaN	NaN	NaN	1.886	0.294	0.624	NaN	NaN	NaN
327	1.635	2.093	0.945	0.34	NaN	NaN	NaN	1.972	0.852	0.176	2.007	0.671	0.153	2.023	0.51	0.223	NaN	NaN	NaN	2.088	0.271	0.177	2.184	0.053	0.27	2.025	0.021	0.227	NaN	NaN	NaN	NaN	NaN	NaN	1.951	0.7	0.606	NaN	NaN	NaN	NaN	NaN	NaN	1.882	0.293	0.624	NaN	NaN	NaN
328	1.64	2.09	0.945	0.341	NaN	NaN	NaN	1.974	0.855	0.177	2.005	0.671	0.154	2.021	0.51	0.223	NaN	NaN	NaN	2.087	0.271	0.178	2.185	0.053	0.27	2.025	0.021	0.227	NaN	NaN	NaN	NaN	NaN	NaN	1.949	0.7	0.606	NaN	NaN	NaN	NaN	NaN	NaN	1.879	0.293	0.624	NaN	NaN	NaN
329	1.645	2.087	0.945	0.343	1.889	0.922	0.217	1.973	0.856	0.178	2.004	0.671	0.154	2.02	0.51	0.223	NaN	NaN	NaN	2.087	0.271	0.178	2.185	0.053	0.27	2.025	0.021	0.227	NaN	NaN	NaN	NaN	NaN	NaN	1.945	0.699	0.607	NaN	NaN	NaN	NaN	NaN	NaN	1.876	0.292	0.624	NaN	NaN	NaN
330	1.65	2.085	0.945	0.344	1.886	0.922	0.218	1.971	0.856	0.178	2.002	0.671	0.155	2.018	0.51	0.224	NaN	NaN	NaN	2.086	0.271	0.178	2.185	0.053	0.27	2.025	0.021	0.227	NaN	NaN	NaN	NaN	NaN	NaN	1.941	0.696	0.607	NaN	NaN	NaN	NaN	NaN	NaN	1.872	0.292	0.624	NaN	NaN	NaN
331	1.655	2.084	0.944	0.344	1.883	0.921	0.219	1.969	0.855	0.18	2.001	0.671	0.156	2.017	0.509	0.224	NaN	NaN	NaN	2.086	0.271	0.178	2.185	0.053	0.27	2.025	0.021	0.227	NaN	NaN	NaN	NaN	NaN	NaN	1.938	0.696	0.607	NaN	NaN	NaN	NaN	NaN	NaN	1.869	0.292	0.624	NaN	NaN	NaN
332	1.66	2.081	0.944	0.345	1.882	0.921	0.219	1.967	0.855	0.18	1.999	0.671	0.156	2.022	0.507	0.226	NaN	NaN	NaN	2.085	0.271	0.179	2.185	0.053	0.27	2.025	0.021	0.227	NaN	NaN	NaN	NaN	NaN	NaN	1.935	0.697	0.607	NaN	NaN	NaN	NaN	NaN	NaN	1.866	0.292	0.626	NaN	NaN	NaN
333	1.665	2.078	0.944	0.347	1.882	0.921	0.219	1.965	0.855	0.18	1.998	0.671	0.157	2.034	0.502	0.229	NaN	NaN	NaN	2.084	0.272	0.179	2.185	0.053	0.27	2.025	0.021	0.227	NaN	NaN	NaN	NaN	NaN	NaN	1.934	0.697	0.609	NaN	NaN	NaN	NaN	NaN	NaN	1.863	0.292	0.627	NaN	NaN	NaN
334	1.67	2.075	0.944	0.348	NaN	NaN	NaN	1.964	0.855	0.182	1.996	0.671	0.158	2.03	0.503	0.229	NaN	NaN	NaN	2.083	0.272	0.18	2.174	0.058	0.268	2.025	0.021	0.227	NaN	NaN	NaN	NaN	NaN	NaN	1.932	0.697	0.61	NaN	NaN	NaN	NaN	NaN	NaN	1.859	0.291	0.626	NaN	NaN	NaN
335	1.675	2.073	0.943	0.349	NaN	NaN	NaN	1.961	0.855	0.183	1.994	0.671	0.158	2.023	0.505	0.229	NaN	NaN	NaN	2.082	0.272	0.18	2.15	0.068	0.264	2.025	0.021	0.227	NaN	NaN	NaN	NaN	NaN	NaN	1.928	0.695	0.611	NaN	NaN	NaN	NaN	NaN	NaN	1.856	0.291	0.626	NaN	NaN	NaN
336	1.68	2.071	0.943	0.35	NaN	NaN	NaN	1.959	0.855	0.184	1.993	0.671	0.159	2.034	0.5	0.231	NaN	NaN	NaN	2.082	0.273	0.181	2.143	0.071	0.263	2.025	0.021	0.227	NaN	NaN	NaN	NaN	NaN	NaN	1.926	0.695	0.612	NaN	NaN	NaN	NaN	NaN	NaN	1.853	0.291	0.627	NaN	NaN	NaN
337	1.685	2.068	0.942	0.351	1.876	0.919	0.223	1.957	0.854	0.184	1.991	0.671	0.16	2.028	0.502	0.231	NaN	NaN	NaN	2.081	0.273	0.181	2.141	0.072	0.263	2.025	0.021	0.227	NaN	NaN	NaN	NaN	NaN	NaN	1.924	0.694	0.613	NaN	NaN	NaN	NaN	NaN	NaN	1.85	0.29	0.627	NaN	NaN	NaN
338	1.69	2.065	0.942	0.352	NaN	NaN	NaN	1.955	0.854	0.185	1.989	0.67	0.16	2.012	0.507	0.229	NaN	NaN	NaN	2.08	0.273	0.181	2.14	0.072	0.263	2.025	0.021	0.227	NaN	NaN	NaN	NaN	NaN	NaN	1.921	0.695	0.614	NaN	NaN	NaN	NaN	NaN	NaN	1.847	0.289	0.627	NaN	NaN	NaN
339	1.695	2.063	0.942	0.353	NaN	NaN	NaN	1.952	0.853	0.186	1.987	0.67	0.161	2.007	0.508	0.229	NaN	NaN	NaN	2.08	0.274	0.181	2.14	0.073	0.263	2.025	0.021	0.227	NaN	NaN	NaN	NaN	NaN	NaN	1.918	0.694	0.614	NaN	NaN	NaN	NaN	NaN	NaN	1.844	0.289	0.627	NaN	NaN	NaN
340	1.7	2.062	0.941	0.353	1.868	0.921	0.228	1.95	0.853	0.187	1.986	0.67	0.162	2.005	0.509	0.229	NaN	NaN	NaN	2.079	0.274	0.181	2.139	0.073	0.264	2.025	0.021	0.227	NaN	NaN	NaN	NaN	NaN	NaN	1.913	0.691	0.614	NaN	NaN	NaN	NaN	NaN	NaN	1.84	0.288	0.628	NaN	NaN	NaN
341	1.705	2.059	0.941	0.354	1.865	0.921	0.229	1.948	0.853	0.188	1.984	0.67	0.162	2.003	0.508	0.229	NaN	NaN	NaN	2.079	0.274	0.182	2.138	0.074	0.264	2.025	0.021	0.227	NaN	NaN	NaN	NaN	NaN	NaN	1.91	0.691	0.615	1.851	0.552	0.567	NaN	NaN	NaN	1.837	0.288	0.629	NaN	NaN	NaN
342	1.71	2.057	0.94	0.356	1.862	0.92	0.23	1.946	0.853	0.189	1.982	0.67	0.163	2.001	0.508	0.23	NaN	NaN	NaN	2.079	0.275	0.182	2.137	0.075	0.264	2.025	0.021	0.227	NaN	NaN	NaN	NaN	NaN	NaN	1.907	0.691	0.615	1.849	0.553	0.568	NaN	NaN	NaN	1.835	0.288	0.629	NaN	NaN	NaN
343	1.715	2.054	0.94	0.357	1.86	0.92	0.23	1.944	0.853	0.189	1.98	0.67	0.164	1.999	0.508	0.231	NaN	NaN	NaN	2.078	0.275	0.182	2.137	0.075	0.264	2.025	0.021	0.227	NaN	NaN	NaN	NaN	NaN	NaN	1.904	0.691	0.616	1.846	0.553	0.568	NaN	NaN	NaN	1.833	0.289	0.63	NaN	NaN	NaN
344	1.72	2.051	0.94	0.358	1.856	0.92	0.23	1.942	0.853	0.19	1.979	0.67	0.165	1.998	0.508	0.231	NaN	NaN	NaN	2.077	0.275	0.182	2.134	0.077	0.263	2.025	0.021	0.227	NaN	NaN	NaN	NaN	NaN	NaN	1.902	0.69	0.618	1.843	0.553	0.569	NaN	NaN	NaN	1.83	0.287	0.631	NaN	NaN	NaN
345	1.725	2.048	0.939	0.359	1.851	0.918	0.23	1.939	0.852	0.191	1.977	0.67	0.165	1.997	0.509	0.232	NaN	NaN	NaN	2.076	0.276	0.182	2.128	0.08	0.26	2.025	0.021	0.227	NaN	NaN	NaN	NaN	NaN	NaN	1.899	0.689	0.619	1.84	0.553	0.57	NaN	NaN	NaN	1.827	0.287	0.632	NaN	NaN	NaN
346	1.73	2.045	0.939	0.361	1.849	0.918	0.231	1.937	0.852	0.193	1.975	0.67	0.166	1.996	0.509	0.232	NaN	NaN	NaN	2.076	0.276	0.182	2.126	0.081	0.259	2.025	0.02	0.227	NaN	NaN	NaN	NaN	NaN	NaN	1.897	0.689	0.62	1.838	0.552	0.572	NaN	NaN	NaN	1.825	0.286	0.632	NaN	NaN	NaN
347	1.735	2.042	0.939	0.363	1.848	0.918	0.233	1.934	0.852	0.194	1.973	0.67	0.167	1.994	0.509	0.233	NaN	NaN	NaN	2.075	0.276	0.182	2.126	0.082	0.259	2.025	0.02	0.227	NaN	NaN	NaN	NaN	NaN	NaN	1.895	0.689	0.621	1.835	0.55	0.572	NaN	NaN	NaN	1.823	0.286	0.633	NaN	NaN	NaN
348	1.74	2.04	0.938	0.364	1.845	0.918	0.234	1.932	0.852	0.194	1.971	0.67	0.168	1.992	0.508	0.233	NaN	NaN	NaN	2.074	0.276	0.183	2.126	0.082	0.259	2.025	0.02	0.227	NaN	NaN	NaN	NaN	NaN	NaN	NaN	NaN	NaN	NaN	NaN	NaN	NaN	NaN	NaN	1.819	0.285	0.634	NaN	NaN	NaN
349	1.745	2.037	0.938	0.365	1.844	0.917	0.234	1.929	0.852	0.195	1.969	0.67	0.169	1.989	0.508	0.234	NaN	NaN	NaN	2.073	0.277	0.183	2.126	0.082	0.259	2.025	0.02	0.227	NaN	NaN	NaN	NaN	NaN	NaN	1.885	0.687	0.622	NaN	NaN	NaN	NaN	NaN	NaN	1.817	0.285	0.634	NaN	NaN	NaN
350	1.75	2.034	0.937	0.366	1.843	0.914	0.234	1.927	0.851	0.196	1.967	0.67	0.169	1.987	0.508	0.234	NaN	NaN	NaN	2.072	0.277	0.183	2.125	0.082	0.258	2.025	0.02	0.226	NaN	NaN	NaN	NaN	NaN	NaN	1.883	0.687	0.623	NaN	NaN	NaN	NaN	NaN	NaN	1.815	0.284	0.634	NaN	NaN	NaN
351	1.755	2.032	0.937	0.367	1.839	0.914	0.236	1.924	0.851	0.198	1.965	0.671	0.17	1.986	0.508	0.234	NaN	NaN	NaN	2.071	0.277	0.184	2.125	0.082	0.258	2.025	0.02	0.226	NaN	NaN	NaN	NaN	NaN	NaN	1.88	0.686	0.623	NaN	NaN	NaN	1.817	0.445	0.584	1.814	0.282	0.635	NaN	NaN	NaN
352	1.76	2.028	0.936	0.369	1.834	0.916	0.238	1.922	0.851	0.199	1.963	0.671	0.171	1.983	0.508	0.235	NaN	NaN	NaN	2.07	0.278	0.185	2.124	0.083	0.258	2.025	0.02	0.226	NaN	NaN	NaN	NaN	NaN	NaN	1.876	0.685	0.624	NaN	NaN	NaN	1.812	0.441	0.582	1.812	0.282	0.636	NaN	NaN	NaN
353	1.765	2.025	0.936	0.37	1.832	0.917	0.239	1.919	0.85	0.2	1.961	0.671	0.172	1.982	0.508	0.236	2.016	0.419	0.228	2.069	0.279	0.186	2.124	0.083	0.258	2.025	0.02	0.226	NaN	NaN	NaN	NaN	NaN	NaN	1.873	0.684	0.626	1.818	0.552	0.579	1.81	0.44	0.582	1.811	0.281	0.636	NaN	NaN	NaN
354	1.77	2.022	0.935	0.371	1.829	0.917	0.24	1.916	0.85	0.201	1.959	0.671	0.173	1.981	0.508	0.237	2.016	0.418	0.229	2.068	0.279	0.186	2.124	0.083	0.258	2.025	0.02	0.226	NaN	NaN	NaN	NaN	NaN	NaN	1.871	0.685	0.627	NaN	NaN	NaN	1.809	0.441	0.584	1.809	0.28	0.635	NaN	NaN	NaN
355	1.775	2.019	0.935	0.373	1.826	0.917	0.241	1.914	0.85	0.203	1.957	0.671	0.174	1.978	0.508	0.237	2.014	0.417	0.229	2.067	0.28	0.187	2.124	0.083	0.257	2.025	0.02	0.226	NaN	NaN	NaN	NaN	NaN	NaN	1.868	0.685	0.628	NaN	NaN	NaN	1.808	0.442	0.585	1.806	0.279	0.634	NaN	NaN	NaN
356	1.78	2.016	0.935	0.374	1.823	0.917	0.242	1.911	0.85	0.204	1.954	0.67	0.175	1.975	0.508	0.237	2.013	0.418	0.23	2.066	0.28	0.187	2.124	0.083	0.257	2.025	0.02	0.226	NaN	NaN	NaN	NaN	NaN	NaN	1.865	0.684	0.629	NaN	NaN	NaN	1.806	0.442	0.585	1.803	0.279	0.634	NaN	NaN	NaN
357	1.785	2.013	0.934	0.376	1.82	0.916	0.244	1.908	0.85	0.205	1.952	0.671	0.176	1.974	0.508	0.238	2.012	0.418	0.231	2.065	0.28	0.187	NaN	NaN	NaN	2.025	0.02	0.226	NaN	NaN	NaN	NaN	NaN	NaN	1.862	0.683	0.63	1.807	0.549	0.582	1.803	0.441	0.586	1.802	0.279	0.634	NaN	NaN	NaN
358	1.79	2.009	0.934	0.377	1.817	0.915	0.244	1.905	0.85	0.206	1.95	0.671	0.176	1.972	0.508	0.239	2.01	0.418	0.232	2.063	0.281	0.187	NaN	NaN	NaN	2.025	0.02	0.226	NaN	NaN	NaN	NaN	NaN	NaN	1.86	0.683	0.631	1.806	0.548	0.582	1.8	0.44	0.587	1.799	0.277	0.635	NaN	NaN	NaN
359	1.795	2.006	0.934	0.379	1.813	0.914	0.243	1.902	0.849	0.207	1.947	0.671	0.178	1.969	0.508	0.239	2.008	0.419	0.233	2.062	0.281	0.187	NaN	NaN	NaN	2.025	0.02	0.226	NaN	NaN	NaN	NaN	NaN	NaN	1.857	0.683	0.632	1.802	0.545	0.582	1.798	0.44	0.588	1.797	0.277	0.636	NaN	NaN	NaN
360	1.8	2.003	0.934	0.38	1.81	0.914	0.244	1.9	0.849	0.209	1.944	0.671	0.179	1.965	0.508	0.24	2.006	0.419	0.233	2.061	0.282	0.187	NaN	NaN	NaN	2.025	0.02	0.226	NaN	NaN	NaN	NaN	NaN	NaN	1.855	0.683	0.633	1.799	0.544	0.582	1.794	0.439	0.588	1.794	0.277	0.637	NaN	NaN	NaN
361	1.805	2	0.934	0.382	1.808	0.915	0.246	1.897	0.85	0.21	1.941	0.671	0.179	1.963	0.508	0.241	2.003	0.42	0.234	2.059	0.282	0.187	NaN	NaN	NaN	2.025	0.02	0.226	NaN	NaN	NaN	NaN	NaN	NaN	1.85	0.681	0.634	1.795	0.543	0.582	1.789	0.436	0.588	1.792	0.277	0.638	NaN	NaN	NaN
362	1.81	1.997	0.934	0.383	1.806	0.916	0.248	1.894	0.85	0.211	1.939	0.671	0.18	1.961	0.508	0.242	2.001	0.42	0.234	2.058	0.283	0.187	2.123	0.092	0.258	2.025	0.02	0.226	NaN	NaN	NaN	NaN	NaN	NaN	1.848	0.68	0.634	1.793	0.544	0.583	1.786	0.436	0.589	1.788	0.276	0.638	NaN	NaN	NaN
363	1.815	1.993	0.934	0.385	1.803	0.915	0.25	1.892	0.85	0.212	1.936	0.671	0.181	1.958	0.508	0.242	1.997	0.421	0.234	2.055	0.284	0.187	2.122	0.092	0.258	2.025	0.02	0.226	NaN	NaN	NaN	NaN	NaN	NaN	1.845	0.68	0.635	1.791	0.545	0.585	1.783	0.437	0.591	1.785	0.276	0.637	NaN	NaN	NaN
364	1.82	1.99	0.934	0.386	1.8	0.914	0.251	1.888	0.849	0.214	1.933	0.671	0.182	1.953	0.508	0.241	1.992	0.421	0.233	2.054	0.284	0.188	2.121	0.093	0.257	2.025	0.02	0.226	NaN	NaN	NaN	NaN	NaN	NaN	1.841	0.68	0.636	1.787	0.544	0.586	1.782	0.438	0.591	1.783	0.276	0.637	NaN	NaN	NaN
365	1.825	1.988	0.934	0.388	1.796	0.914	0.253	1.885	0.849	0.215	1.93	0.671	0.183	1.949	0.508	0.241	1.989	0.42	0.234	2.051	0.285	0.189	2.121	0.093	0.257	2.025	0.02	0.227	NaN	NaN	NaN	NaN	NaN	NaN	1.838	0.679	0.637	1.783	0.543	0.587	1.78	0.44	0.592	1.78	0.276	0.638	NaN	NaN	NaN
366	1.83	1.984	0.934	0.389	1.794	0.914	0.253	1.882	0.85	0.216	1.927	0.672	0.184	1.946	0.508	0.242	1.988	0.42	0.234	2.05	0.286	0.188	2.12	0.093	0.257	2.025	0.02	0.227	NaN	NaN	NaN	NaN	NaN	NaN	1.835	0.679	0.638	1.78	0.544	0.588	1.777	0.44	0.593	1.778	0.276	0.64	NaN	NaN	NaN
367	1.835	1.981	0.934	0.391	1.792	0.914	0.254	1.879	0.85	0.217	1.924	0.672	0.185	1.944	0.508	0.243	1.986	0.421	0.236	2.048	0.287	0.188	2.119	0.094	0.256	2.025	0.02	0.227	NaN	NaN	NaN	NaN	NaN	NaN	1.832	0.679	0.639	1.778	0.545	0.59	1.773	0.44	0.594	1.775	0.276	0.641	NaN	NaN	NaN
368	1.84	1.978	0.934	0.393	1.788	0.915	0.256	1.876	0.85	0.218	1.921	0.672	0.186	1.94	0.508	0.243	1.982	0.421	0.236	2.046	0.288	0.188	2.118	0.094	0.256	2.025	0.021	0.227	NaN	NaN	NaN	NaN	NaN	NaN	1.829	0.679	0.64	1.774	0.545	0.59	1.769	0.439	0.596	1.772	0.275	0.642	1.717	0.086	0.567
369	1.845	1.975	0.935	0.394	1.786	0.915	0.257	1.873	0.85	0.22	1.917	0.672	0.187	1.935	0.508	0.244	1.977	0.42	0.235	2.044	0.289	0.188	NaN	NaN	NaN	2.025	0.02	0.227	NaN	NaN	NaN	NaN	NaN	NaN	1.825	0.68	0.642	1.769	0.544	0.591	1.766	0.439	0.597	1.77	0.275	0.643	1.719	0.084	0.566
370	1.85	1.971	0.936	0.395	1.783	0.915	0.259	1.87	0.851	0.221	1.913	0.672	0.188	1.932	0.508	0.244	1.973	0.421	0.234	2.043	0.29	0.188	NaN	NaN	NaN	2.025	0.021	0.226	NaN	NaN	NaN	1.864	0.863	0.603	1.822	0.679	0.643	1.766	0.544	0.592	1.763	0.44	0.597	1.767	0.276	0.645	1.724	0.08	0.563
371	1.855	1.968	0.936	0.397	1.78	0.914	0.26	1.868	0.851	0.222	1.91	0.672	0.189	1.928	0.508	0.244	1.971	0.421	0.235	2.042	0.29	0.187	NaN	NaN	NaN	2.025	0.021	0.226	NaN	NaN	NaN	1.887	0.887	0.603	1.818	0.679	0.645	1.763	0.545	0.594	1.759	0.438	0.597	1.764	0.276	0.646	1.724	0.079	0.562
372	1.86	1.965	0.936	0.398	1.777	0.914	0.261	1.865	0.852	0.222	1.906	0.673	0.19	1.925	0.508	0.245	1.967	0.421	0.235	2.04	0.29	0.187	2.116	0.104	0.256	2.025	0.021	0.226	NaN	NaN	NaN	1.864	0.869	0.606	1.815	0.679	0.646	1.759	0.545	0.594	1.754	0.436	0.598	1.762	0.276	0.646	1.724	0.079	0.562
373	1.865	1.962	0.937	0.4	1.773	0.915	0.263	1.861	0.852	0.224	1.902	0.673	0.19	1.921	0.509	0.245	1.962	0.421	0.234	2.038	0.29	0.187	2.115	0.105	0.256	2.025	0.021	0.226	NaN	NaN	NaN	1.856	0.865	0.607	1.812	0.68	0.647	1.757	0.545	0.595	1.751	0.436	0.599	1.759	0.276	0.647	1.723	0.079	0.562
374	1.87	1.959	0.936	0.401	1.77	0.915	0.264	1.858	0.852	0.226	1.898	0.673	0.191	1.915	0.509	0.245	1.958	0.422	0.235	2.036	0.291	0.187	2.114	0.106	0.256	2.025	0.021	0.226	NaN	NaN	NaN	1.852	0.864	0.609	1.809	0.68	0.648	1.753	0.544	0.595	1.749	0.437	0.6	1.756	0.275	0.646	1.723	0.079	0.562
375	1.875	1.955	0.937	0.403	1.768	0.915	0.264	1.855	0.853	0.227	1.895	0.673	0.192	1.911	0.508	0.245	1.955	0.422	0.235	2.033	0.292	0.187	2.112	0.106	0.255	2.024	0.021	0.226	NaN	NaN	NaN	1.862	0.875	0.609	1.805	0.68	0.649	1.75	0.544	0.596	1.747	0.437	0.6	1.754	0.276	0.646	1.723	0.079	0.562
376	1.88	1.952	0.937	0.405	1.765	0.916	0.265	1.851	0.853	0.228	1.891	0.674	0.192	1.908	0.509	0.246	1.95	0.422	0.233	2.03	0.293	0.187	NaN	NaN	NaN	2.024	0.021	0.226	NaN	NaN	NaN	1.874	0.89	0.61	1.801	0.679	0.65	1.748	0.545	0.597	1.745	0.437	0.6	1.753	0.277	0.646	1.722	0.079	0.562
377	1.885	1.949	0.938	0.406	1.76	0.917	0.268	1.848	0.853	0.23	1.886	0.674	0.193	1.903	0.509	0.245	1.945	0.423	0.233	2.027	0.295	0.186	NaN	NaN	NaN	2.024	0.021	0.226	NaN	NaN	NaN	1.849	0.87	0.612	1.797	0.679	0.65	1.745	0.544	0.598	1.744	0.438	0.601	1.752	0.277	0.646	1.722	0.079	0.562
378	1.89	1.946	0.938	0.407	1.757	0.918	0.269	1.845	0.854	0.231	1.882	0.674	0.194	1.896	0.509	0.244	1.94	0.424	0.232	2.024	0.297	0.186	2.11	0.117	0.26	2.024	0.021	0.226	NaN	NaN	NaN	1.839	0.866	0.613	1.795	0.679	0.651	1.743	0.544	0.598	1.743	0.439	0.602	1.75	0.276	0.646	1.722	0.079	0.562
379	1.895	1.943	0.939	0.409	1.755	0.918	0.269	1.842	0.855	0.232	1.877	0.674	0.194	1.891	0.509	0.244	1.935	0.424	0.232	2.021	0.299	0.185	NaN	NaN	NaN	2.023	0.021	0.226	NaN	NaN	NaN	1.834	0.865	0.615	1.792	0.679	0.652	1.742	0.545	0.599	1.741	0.439	0.602	1.749	0.275	0.647	1.722	0.079	0.561
380	1.9	1.939	0.939	0.41	1.751	0.918	0.27	1.839	0.855	0.233	1.872	0.674	0.195	1.887	0.509	0.244	1.93	0.424	0.232	2.018	0.301	0.184	2.104	0.118	0.252	2.023	0.021	0.226	NaN	NaN	NaN	1.83	0.864	0.616	1.79	0.68	0.653	1.74	0.545	0.6	1.74	0.438	0.603	1.748	0.275	0.649	1.722	0.079	0.561
381	1.905	1.936	0.94	0.411	1.747	0.92	0.272	1.835	0.856	0.234	1.868	0.675	0.196	1.88	0.509	0.244	1.925	0.425	0.231	2.014	0.302	0.184	2.102	0.119	0.251	2.023	0.022	0.226	NaN	NaN	NaN	1.827	0.865	0.617	1.787	0.68	0.653	1.738	0.544	0.6	1.739	0.438	0.604	1.748	0.275	0.649	1.722	0.079	0.561
382	1.91	1.933	0.941	0.413	1.745	0.921	0.273	1.832	0.856	0.236	1.864	0.675	0.196	1.875	0.51	0.244	1.921	0.426	0.231	2.01	0.303	0.183	NaN	NaN	NaN	2.022	0.022	0.226	NaN	NaN	NaN	1.824	0.865	0.618	1.785	0.68	0.654	1.735	0.543	0.6	1.737	0.437	0.604	1.748	0.275	0.649	1.721	0.079	0.561
383	1.915	1.929	0.942	0.414	1.742	0.921	0.274	1.829	0.857	0.237	1.86	0.676	0.196	1.871	0.51	0.245	1.916	0.427	0.231	2.006	0.305	0.183	NaN	NaN	NaN	2.021	0.023	0.226	NaN	NaN	NaN	1.82	0.866	0.619	1.782	0.68	0.655	1.733	0.543	0.6	1.735	0.435	0.603	1.747	0.275	0.649	1.721	0.079	0.561
384	1.92	1.926	0.943	0.415	1.737	0.922	0.276	1.825	0.857	0.238	1.856	0.676	0.197	1.865	0.51	0.244	1.909	0.427	0.231	2.002	0.307	0.182	NaN	NaN	NaN	2.02	0.023	0.226	NaN	NaN	NaN	1.817	0.866	0.62	1.779	0.679	0.655	1.732	0.543	0.601	1.736	0.437	0.604	1.747	0.275	0.649	1.721	0.079	0.561
385	1.925	1.922	0.942	0.417	1.735	0.923	0.277	1.822	0.858	0.239	1.85	0.676	0.198	1.858	0.511	0.244	1.904	0.428	0.231	1.996	0.309	0.182	NaN	NaN	NaN	2.02	0.023	0.226	NaN	NaN	NaN	1.814	0.867	0.621	1.777	0.679	0.656	1.731	0.543	0.602	1.735	0.437	0.605	1.748	0.274	0.649	1.72	0.078	0.561
386	1.93	1.919	0.943	0.419	1.733	0.924	0.277	1.819	0.859	0.24	1.845	0.677	0.199	1.853	0.511	0.244	1.899	0.429	0.23	1.988	0.311	0.181	NaN	NaN	NaN	2.02	0.023	0.226	NaN	NaN	NaN	1.811	0.867	0.622	1.774	0.679	0.657	1.729	0.542	0.602	1.732	0.435	0.604	1.747	0.274	0.65	1.72	0.078	0.56
387	1.935	1.916	0.944	0.42	1.73	0.924	0.279	1.816	0.859	0.241	1.841	0.677	0.199	1.845	0.511	0.243	1.891	0.429	0.23	1.985	0.312	0.182	NaN	NaN	NaN	2.02	0.023	0.226	NaN	NaN	NaN	1.807	0.868	0.623	1.773	0.68	0.658	1.728	0.542	0.602	1.73	0.434	0.603	1.747	0.274	0.65	1.72	0.078	0.56
388	1.94	1.913	0.945	0.421	1.725	0.926	0.28	1.813	0.859	0.242	1.836	0.677	0.199	1.838	0.511	0.242	1.884	0.429	0.229	1.982	0.313	0.181	NaN	NaN	NaN	2.019	0.024	0.227	NaN	NaN	NaN	1.804	0.868	0.624	1.772	0.681	0.658	1.727	0.542	0.603	1.73	0.435	0.604	1.746	0.275	0.65	1.72	0.078	0.561
389	1.945	1.91	0.946	0.422	1.723	0.927	0.281	1.81	0.86	0.242	1.833	0.678	0.199	1.832	0.51	0.242	1.878	0.429	0.229	1.978	0.314	0.181	2.081	0.142	0.248	2.018	0.025	0.227	NaN	NaN	NaN	1.801	0.868	0.625	1.77	0.681	0.659	1.725	0.542	0.603	1.731	0.436	0.605	1.746	0.276	0.65	1.72	0.078	0.561
390	1.95	1.907	0.947	0.423	1.721	0.927	0.282	1.807	0.86	0.243	1.828	0.678	0.2	1.826	0.511	0.242	1.871	0.43	0.228	1.972	0.316	0.181	NaN	NaN	NaN	2.016	0.027	0.227	NaN	NaN	NaN	1.798	0.869	0.626	1.767	0.681	0.66	1.724	0.542	0.604	1.729	0.435	0.605	1.746	0.277	0.649	1.72	0.078	0.561
391	1.955	1.904	0.947	0.424	1.718	0.927	0.283	1.803	0.86	0.244	1.823	0.677	0.201	1.819	0.511	0.241	1.864	0.43	0.228	1.965	0.316	0.181	NaN	NaN	NaN	2.014	0.029	0.228	NaN	NaN	NaN	1.795	0.869	0.627	1.765	0.682	0.661	1.722	0.542	0.605	1.726	0.432	0.605	1.745	0.277	0.651	1.72	0.078	0.561
392	1.96	1.901	0.948	0.426	1.714	0.928	0.284	1.8	0.861	0.245	1.819	0.678	0.2	1.813	0.511	0.241	1.857	0.43	0.228	1.959	0.318	0.181	NaN	NaN	NaN	2.012	0.031	0.228	NaN	NaN	NaN	1.792	0.87	0.628	1.764	0.683	0.662	1.721	0.542	0.605	1.725	0.433	0.606	1.744	0.276	0.651	1.719	0.078	0.561
393	1.965	1.898	0.949	0.427	1.712	0.929	0.285	1.797	0.861	0.246	1.813	0.677	0.201	1.806	0.511	0.241	1.851	0.43	0.228	1.956	0.32	0.181	NaN	NaN	NaN	2.013	0.032	0.228	NaN	NaN	NaN	1.789	0.87	0.629	1.764	0.685	0.663	1.72	0.542	0.606	1.726	0.435	0.608	1.743	0.276	0.651	1.719	0.077	0.561
394	1.97	1.895	0.95	0.428	1.71	0.93	0.286	1.794	0.862	0.247	1.808	0.678	0.202	1.8	0.511	0.242	1.844	0.431	0.228	1.95	0.322	0.181	NaN	NaN	NaN	2.014	0.033	0.227	NaN	NaN	NaN	1.786	0.87	0.63	1.761	0.685	0.663	1.718	0.543	0.607	1.726	0.436	0.609	1.741	0.274	0.651	1.719	0.077	0.561
395	1.975	1.893	0.95	0.429	1.707	0.93	0.287	1.791	0.862	0.247	1.804	0.678	0.202	1.795	0.512	0.242	1.837	0.431	0.228	1.943	0.324	0.181	2.062	0.162	0.249	2.012	0.035	0.227	NaN	NaN	NaN	1.783	0.87	0.631	1.757	0.684	0.664	1.717	0.543	0.607	1.726	0.436	0.609	1.74	0.274	0.651	1.719	0.077	0.561
396	1.98	1.89	0.951	0.43	1.707	0.929	0.29	1.788	0.863	0.248	1.8	0.679	0.203	1.787	0.512	0.242	1.83	0.431	0.228	1.937	0.326	0.181	NaN	NaN	NaN	2.009	0.039	0.227	NaN	NaN	NaN	1.78	0.87	0.632	1.754	0.683	0.664	1.716	0.543	0.607	1.725	0.437	0.609	1.74	0.274	0.651	1.719	0.077	0.561
397	1.985	1.887	0.951	0.431	1.711	0.928	0.292	1.785	0.863	0.249	1.795	0.678	0.203	1.781	0.512	0.241	1.824	0.432	0.228	1.931	0.327	0.181	2.053	0.171	0.249	2.009	0.04	0.228	NaN	NaN	NaN	1.777	0.871	0.632	1.752	0.683	0.665	1.714	0.543	0.607	1.724	0.437	0.61	1.739	0.274	0.651	1.719	0.077	0.561
398	1.99	1.884	0.952	0.432	NaN	NaN	NaN	1.782	0.863	0.25	1.791	0.679	0.204	1.774	0.512	0.241	1.817	0.432	0.228	1.925	0.329	0.181	2.051	0.171	0.249	2.009	0.042	0.228	NaN	NaN	NaN	1.774	0.871	0.633	1.749	0.683	0.666	1.713	0.543	0.608	1.724	0.437	0.61	1.739	0.274	0.652	1.719	0.077	0.561
399	1.995	1.881	0.952	0.433	NaN	NaN	NaN	1.779	0.863	0.251	1.787	0.679	0.204	1.768	0.513	0.242	1.81	0.433	0.228	1.919	0.331	0.182	NaN	NaN	NaN	2.003	0.045	0.227	NaN	NaN	NaN	1.771	0.871	0.634	1.746	0.683	0.667	1.713	0.545	0.609	1.723	0.437	0.61	1.739	0.273	0.653	1.719	0.077	0.561
400	2	1.878	0.953	0.434	1.715	0.926	0.298	1.776	0.864	0.251	1.781	0.679	0.205	1.762	0.513	0.242	1.804	0.433	0.228	1.913	0.332	0.182	2.042	0.179	0.251	1.995	0.05	0.226	NaN	NaN	NaN	1.769	0.871	0.635	1.744	0.683	0.667	1.711	0.544	0.609	1.723	0.437	0.61	1.739	0.273	0.653	1.719	0.077	0.561
401	2.005	1.876	0.953	0.435	1.712	0.927	0.298	1.773	0.865	0.252	1.776	0.678	0.205	1.756	0.514	0.242	1.797	0.434	0.228	1.908	0.334	0.182	NaN	NaN	NaN	1.992	0.052	0.226	NaN	NaN	NaN	1.765	0.871	0.635	1.742	0.683	0.668	1.708	0.543	0.609	1.721	0.436	0.61	1.739	0.273	0.653	1.719	0.077	0.561
402	2.01	1.873	0.953	0.436	1.708	0.928	0.298	1.77	0.865	0.253	1.772	0.679	0.206	1.751	0.515	0.243	1.791	0.435	0.228	1.902	0.335	0.182	2.034	0.186	0.253	1.989	0.055	0.225	NaN	NaN	NaN	1.763	0.872	0.636	1.74	0.684	0.668	1.707	0.542	0.61	1.718	0.434	0.609	1.738	0.273	0.653	1.719	0.077	0.561
403	2.015	1.87	0.953	0.437	1.696	0.931	0.297	1.767	0.865	0.253	1.768	0.68	0.207	1.744	0.515	0.243	1.785	0.436	0.229	1.896	0.337	0.184	NaN	NaN	NaN	1.985	0.059	0.224	NaN	NaN	NaN	1.76	0.872	0.637	1.738	0.684	0.668	1.705	0.542	0.611	1.717	0.434	0.609	1.738	0.273	0.653	1.719	0.077	0.561
404	2.02	1.867	0.954	0.438	1.683	0.932	0.295	1.764	0.866	0.254	1.763	0.68	0.207	1.738	0.516	0.242	1.778	0.437	0.229	1.891	0.339	0.185	NaN	NaN	NaN	1.981	0.062	0.223	NaN	NaN	NaN	1.757	0.872	0.638	1.736	0.684	0.669	1.704	0.542	0.611	1.716	0.434	0.609	1.738	0.273	0.653	1.719	0.077	0.561
405	2.025	1.865	0.954	0.439	1.678	0.933	0.295	1.761	0.866	0.254	1.759	0.68	0.207	1.732	0.516	0.243	1.772	0.437	0.228	1.885	0.34	0.186	2.016	0.193	0.257	1.976	0.065	0.223	NaN	NaN	NaN	1.754	0.872	0.638	1.734	0.684	0.669	1.704	0.543	0.611	1.716	0.434	0.609	1.737	0.274	0.653	1.718	0.077	0.561
406	2.03	1.862	0.954	0.439	1.677	0.933	0.296	1.758	0.867	0.255	1.755	0.681	0.208	1.726	0.517	0.242	1.766	0.439	0.228	1.88	0.342	0.186	2.014	0.194	0.257	1.97	0.068	0.223	NaN	NaN	NaN	1.752	0.872	0.639	1.732	0.684	0.67	1.704	0.544	0.611	1.715	0.433	0.61	1.737	0.274	0.652	1.718	0.077	0.561
407	2.035	1.859	0.954	0.44	1.675	0.933	0.296	1.755	0.867	0.256	1.751	0.682	0.209	1.72	0.518	0.242	1.76	0.44	0.229	1.874	0.344	0.186	NaN	NaN	NaN	1.964	0.07	0.222	NaN	NaN	NaN	1.749	0.872	0.64	1.73	0.684	0.67	1.703	0.545	0.612	1.714	0.433	0.61	1.736	0.274	0.652	1.718	0.077	0.561
408	2.04	1.856	0.955	0.441	1.672	0.933	0.297	1.752	0.868	0.256	1.747	0.682	0.209	1.714	0.519	0.243	1.754	0.441	0.23	1.87	0.347	0.187	NaN	NaN	NaN	1.958	0.072	0.222	NaN	NaN	NaN	1.746	0.872	0.64	1.728	0.684	0.671	1.702	0.545	0.612	1.713	0.433	0.61	1.736	0.274	0.652	1.718	0.077	0.561
409	2.045	1.853	0.955	0.442	1.669	0.934	0.298	1.749	0.868	0.257	1.743	0.683	0.21	1.708	0.52	0.243	1.748	0.442	0.23	1.864	0.349	0.189	1.995	0.198	0.262	1.952	0.074	0.22	NaN	NaN	NaN	1.744	0.872	0.641	1.726	0.684	0.671	1.701	0.545	0.612	1.712	0.433	0.611	1.735	0.274	0.652	1.718	0.077	0.561
410	2.05	1.85	0.955	0.443	1.667	0.935	0.299	1.747	0.869	0.257	1.739	0.683	0.21	1.703	0.521	0.243	1.743	0.443	0.231	1.858	0.35	0.189	1.994	0.198	0.263	1.945	0.075	0.22	NaN	NaN	NaN	1.741	0.872	0.642	1.724	0.684	0.671	1.7	0.545	0.612	1.712	0.433	0.612	1.735	0.274	0.652	1.718	0.077	0.561
411	2.055	1.848	0.955	0.444	1.665	0.936	0.3	1.744	0.87	0.258	1.735	0.684	0.211	1.697	0.522	0.244	1.737	0.445	0.231	1.852	0.351	0.19	NaN	NaN	NaN	1.938	0.077	0.22	NaN	NaN	NaN	1.739	0.872	0.642	1.724	0.685	0.671	1.698	0.545	0.612	1.711	0.434	0.612	1.734	0.274	0.652	1.718	0.077	0.561
412	2.06	1.845	0.956	0.444	1.662	0.936	0.3	1.741	0.87	0.259	1.731	0.685	0.211	1.691	0.523	0.244	1.73	0.446	0.232	1.846	0.351	0.191	1.976	0.199	0.265	1.93	0.078	0.219	NaN	NaN	NaN	1.736	0.872	0.643	1.724	0.687	0.672	1.696	0.543	0.612	1.71	0.434	0.612	1.734	0.274	0.652	1.718	0.077	0.561
413	2.065	1.842	0.956	0.445	1.659	0.937	0.301	1.738	0.871	0.259	1.727	0.685	0.212	1.686	0.524	0.245	1.724	0.447	0.232	1.84	0.353	0.191	1.97	0.199	0.265	1.923	0.079	0.219	NaN	NaN	NaN	1.733	0.872	0.643	1.722	0.687	0.672	1.694	0.543	0.611	1.71	0.434	0.613	1.734	0.274	0.652	1.718	0.078	0.561
414	2.07	1.839	0.957	0.446	1.654	0.938	0.303	1.736	0.872	0.26	1.722	0.685	0.212	1.68	0.524	0.245	1.719	0.448	0.233	1.834	0.353	0.192	NaN	NaN	NaN	1.914	0.081	0.22	NaN	NaN	NaN	1.73	0.872	0.644	1.72	0.687	0.672	1.692	0.542	0.612	1.71	0.435	0.613	1.733	0.274	0.652	1.718	0.078	0.561
415	2.075	1.837	0.957	0.447	1.656	0.938	0.304	1.733	0.872	0.261	1.717	0.685	0.213	1.675	0.525	0.245	1.712	0.448	0.233	1.828	0.354	0.193	1.955	0.199	0.268	1.906	0.081	0.22	NaN	NaN	NaN	1.727	0.873	0.645	1.717	0.686	0.672	1.691	0.542	0.611	1.71	0.436	0.613	1.733	0.274	0.652	1.718	0.078	0.561
416	2.08	1.834	0.957	0.447	1.662	0.937	0.306	1.73	0.873	0.261	1.713	0.685	0.214	1.669	0.526	0.245	1.706	0.449	0.234	1.821	0.354	0.195	1.952	0.198	0.269	1.898	0.081	0.22	NaN	NaN	NaN	1.725	0.873	0.645	1.715	0.686	0.673	1.69	0.541	0.612	1.71	0.436	0.613	1.733	0.274	0.652	1.718	0.078	0.561
417	2.085	1.832	0.958	0.448	1.656	0.938	0.306	1.727	0.873	0.262	1.709	0.686	0.214	1.663	0.527	0.246	1.7	0.45	0.234	1.815	0.355	0.195	NaN	NaN	NaN	1.889	0.082	0.22	NaN	NaN	NaN	1.722	0.873	0.645	1.714	0.686	0.673	1.688	0.541	0.613	1.71	0.437	0.613	1.732	0.274	0.653	1.718	0.078	0.561
418	2.09	1.829	0.958	0.449	1.645	0.94	0.305	1.724	0.874	0.262	1.705	0.686	0.214	1.658	0.527	0.246	1.694	0.45	0.234	1.808	0.353	0.196	NaN	NaN	NaN	1.88	0.082	0.22	NaN	NaN	NaN	1.719	0.873	0.646	1.712	0.687	0.674	1.687	0.541	0.611	1.709	0.437	0.613	1.732	0.274	0.653	1.718	0.078	0.561
419	2.095	1.826	0.958	0.45	1.641	0.941	0.304	1.721	0.875	0.262	1.701	0.686	0.214	1.652	0.528	0.247	1.688	0.451	0.234	1.801	0.352	0.197	NaN	NaN	NaN	1.871	0.081	0.221	NaN	NaN	NaN	1.717	0.873	0.646	1.711	0.687	0.674	1.686	0.541	0.611	1.708	0.437	0.613	1.731	0.274	0.653	1.717	0.078	0.561
420	2.1	1.823	0.959	0.45	1.639	0.942	0.305	1.718	0.875	0.262	1.697	0.687	0.215	1.647	0.53	0.247	1.682	0.451	0.235	1.794	0.352	0.197	NaN	NaN	NaN	1.861	0.08	0.221	NaN	NaN	NaN	1.714	0.873	0.647	1.709	0.688	0.674	1.685	0.541	0.611	1.708	0.437	0.613	1.731	0.274	0.653	1.717	0.078	0.561
421	2.105	1.82	0.959	0.451	1.637	0.943	0.307	1.715	0.876	0.263	1.693	0.688	0.216	1.642	0.531	0.247	1.676	0.452	0.236	1.787	0.352	0.198	1.907	0.192	0.273	1.851	0.08	0.221	NaN	NaN	NaN	1.711	0.873	0.647	1.707	0.688	0.674	1.684	0.542	0.612	1.707	0.437	0.613	1.731	0.274	0.652	1.717	0.078	0.561
422	2.11	1.817	0.959	0.451	1.634	0.944	0.307	1.712	0.876	0.263	1.689	0.688	0.215	1.636	0.531	0.247	1.67	0.452	0.237	1.779	0.351	0.199	1.904	0.191	0.274	1.842	0.079	0.222	NaN	NaN	NaN	1.708	0.873	0.648	1.705	0.688	0.674	1.684	0.543	0.613	1.707	0.438	0.613	1.73	0.275	0.653	1.717	0.078	0.561
423	2.115	1.815	0.96	0.452	1.632	0.944	0.308	1.709	0.876	0.264	1.685	0.688	0.216	1.631	0.532	0.248	1.664	0.452	0.237	1.773	0.35	0.2	NaN	NaN	NaN	1.831	0.077	0.223	NaN	NaN	NaN	1.706	0.873	0.648	1.704	0.688	0.675	1.683	0.543	0.614	1.707	0.438	0.613	1.73	0.275	0.653	1.717	0.078	0.561
424	2.12	1.812	0.96	0.453	1.63	0.944	0.309	1.707	0.877	0.264	1.681	0.689	0.216	1.626	0.533	0.249	1.658	0.453	0.238	1.766	0.349	0.2	1.878	0.185	0.275	1.821	0.077	0.224	NaN	NaN	NaN	1.703	0.873	0.648	1.702	0.688	0.675	1.683	0.544	0.614	1.706	0.438	0.613	1.73	0.275	0.653	1.717	0.079	0.561
425	2.125	1.81	0.96	0.453	1.633	0.943	0.31	1.704	0.878	0.264	1.677	0.69	0.216	1.621	0.534	0.249	1.652	0.453	0.238	1.759	0.347	0.201	NaN	NaN	NaN	1.81	0.075	0.224	NaN	NaN	NaN	1.7	0.873	0.649	1.7	0.688	0.675	1.684	0.545	0.615	1.705	0.438	0.613	1.73	0.275	0.653	1.717	0.079	0.561
426	2.13	1.807	0.96	0.454	1.64	0.942	0.311	1.701	0.878	0.264	1.673	0.69	0.216	1.616	0.534	0.249	1.646	0.453	0.238	1.751	0.345	0.201	1.859	0.176	0.28	1.799	0.074	0.225	NaN	NaN	NaN	1.698	0.873	0.649	1.698	0.688	0.675	1.683	0.546	0.615	1.705	0.438	0.613	1.73	0.275	0.653	1.717	0.079	0.561
427	2.135	1.804	0.96	0.455	1.639	0.942	0.312	1.698	0.878	0.265	1.669	0.691	0.217	1.61	0.535	0.25	1.64	0.453	0.239	1.744	0.344	0.201	1.853	0.174	0.281	1.788	0.072	0.226	NaN	NaN	NaN	1.695	0.873	0.65	1.697	0.688	0.675	1.682	0.546	0.615	1.704	0.438	0.613	1.73	0.275	0.653	1.717	0.079	0.561
428	2.14	1.801	0.96	0.455	1.632	0.943	0.311	1.695	0.878	0.265	1.665	0.692	0.217	1.605	0.536	0.25	1.634	0.454	0.239	1.736	0.343	0.202	1.844	0.172	0.281	1.777	0.07	0.227	NaN	NaN	NaN	1.692	0.873	0.65	1.695	0.688	0.675	1.682	0.546	0.615	1.703	0.438	0.613	1.729	0.275	0.653	1.717	0.079	0.561
429	2.145	1.799	0.961	0.456	1.618	0.945	0.309	1.692	0.879	0.265	1.661	0.692	0.217	1.6	0.537	0.25	1.628	0.454	0.24	1.729	0.341	0.203	1.834	0.17	0.282	1.766	0.068	0.227	NaN	NaN	NaN	1.689	0.872	0.65	1.693	0.688	0.676	1.68	0.545	0.614	1.703	0.438	0.613	1.729	0.276	0.653	1.718	0.079	0.561
430	2.15	1.796	0.961	0.456	1.614	0.945	0.309	1.69	0.879	0.265	1.657	0.693	0.217	1.595	0.538	0.251	1.622	0.454	0.24	1.721	0.339	0.204	1.825	0.167	0.284	1.754	0.066	0.228	NaN	NaN	NaN	1.687	0.872	0.65	1.691	0.688	0.676	1.676	0.542	0.613	1.703	0.438	0.613	1.729	0.276	0.653	1.718	0.079	0.561
431	2.155	1.793	0.961	0.457	1.613	0.946	0.309	1.687	0.88	0.266	1.653	0.693	0.217	1.59	0.539	0.251	1.616	0.454	0.241	1.713	0.337	0.204	1.816	0.163	0.284	1.742	0.064	0.229	NaN	NaN	NaN	1.684	0.872	0.65	1.689	0.688	0.676	1.675	0.542	0.614	1.702	0.438	0.613	1.728	0.276	0.653	1.718	0.079	0.561
432	2.16	1.791	0.961	0.457	1.61	0.946	0.31	1.685	0.88	0.266	1.649	0.693	0.217	1.585	0.539	0.251	1.611	0.454	0.241	1.706	0.336	0.204	1.805	0.16	0.285	1.73	0.062	0.23	NaN	NaN	NaN	1.682	0.872	0.651	1.687	0.688	0.676	1.673	0.542	0.615	1.702	0.438	0.613	1.728	0.276	0.652	1.718	0.08	0.561
433	2.165	1.788	0.961	0.458	1.606	0.947	0.311	1.682	0.88	0.266	1.644	0.693	0.217	1.58	0.54	0.252	1.605	0.454	0.241	1.698	0.334	0.205	1.794	0.157	0.284	1.718	0.06	0.23	NaN	NaN	NaN	1.679	0.872	0.651	1.686	0.688	0.676	1.673	0.541	0.615	1.701	0.438	0.612	1.728	0.276	0.652	1.718	0.08	0.561
434	2.17	1.785	0.961	0.458	1.607	0.946	0.313	1.679	0.881	0.266	1.64	0.694	0.217	1.575	0.541	0.252	1.599	0.454	0.242	1.69	0.333	0.205	1.783	0.155	0.284	1.706	0.058	0.231	NaN	NaN	NaN	1.677	0.872	0.652	1.684	0.689	0.676	1.672	0.542	0.615	1.701	0.439	0.612	1.728	0.276	0.652	1.717	0.08	0.561
435	2.175	1.783	0.961	0.458	1.617	0.944	0.315	1.677	0.881	0.266	1.637	0.695	0.217	1.57	0.541	0.252	1.593	0.455	0.242	1.683	0.331	0.206	1.772	0.15	0.285	1.693	0.056	0.231	NaN	NaN	NaN	1.674	0.872	0.652	1.683	0.689	0.677	1.671	0.542	0.614	1.7	0.438	0.612	1.728	0.276	0.652	1.717	0.08	0.561
436	2.18	1.78	0.961	0.459	1.618	0.944	0.316	1.675	0.881	0.267	1.633	0.695	0.217	1.565	0.542	0.252	1.587	0.455	0.243	1.675	0.33	0.207	1.761	0.147	0.286	1.681	0.054	0.232	NaN	NaN	NaN	1.672	0.872	0.652	1.682	0.689	0.677	1.671	0.543	0.614	1.698	0.437	0.611	1.728	0.277	0.652	1.717	0.08	0.561
437	2.185	1.777	0.961	0.459	1.615	0.944	0.316	1.673	0.881	0.267	1.628	0.695	0.217	1.56	0.542	0.253	1.582	0.454	0.243	1.668	0.328	0.207	1.751	0.143	0.287	1.668	0.052	0.233	NaN	NaN	NaN	1.669	0.872	0.652	1.681	0.69	0.678	1.67	0.543	0.614	1.697	0.436	0.611	1.728	0.277	0.653	1.717	0.08	0.561
438	2.19	1.774	0.961	0.46	1.608	0.945	0.315	1.671	0.88	0.268	1.624	0.695	0.217	1.556	0.543	0.253	1.576	0.454	0.244	1.66	0.326	0.207	1.739	0.14	0.288	1.655	0.05	0.233	NaN	NaN	NaN	1.666	0.872	0.652	1.679	0.69	0.678	1.669	0.543	0.613	1.697	0.437	0.611	1.728	0.277	0.654	1.717	0.08	0.561
439	2.195	1.772	0.961	0.46	1.594	0.947	0.312	1.668	0.88	0.268	1.621	0.696	0.218	1.551	0.543	0.253	1.571	0.454	0.244	1.652	0.325	0.208	1.728	0.137	0.288	1.642	0.049	0.234	NaN	NaN	NaN	1.663	0.872	0.652	1.677	0.69	0.678	1.668	0.543	0.613	1.696	0.437	0.611	1.727	0.277	0.652	1.717	0.08	0.561
440	2.2	1.769	0.961	0.46	1.588	0.948	0.312	1.664	0.881	0.268	1.617	0.696	0.218	1.547	0.544	0.254	1.565	0.454	0.245	1.645	0.323	0.208	1.717	0.134	0.287	1.629	0.047	0.234	NaN	NaN	NaN	1.661	0.871	0.652	1.676	0.69	0.678	1.668	0.543	0.613	1.696	0.437	0.611	1.727	0.277	0.652	1.716	0.08	0.561
441	2.205	1.766	0.96	0.46	1.584	0.948	0.312	1.66	0.881	0.268	1.613	0.695	0.218	1.542	0.544	0.254	1.56	0.454	0.245	1.637	0.322	0.208	1.705	0.13	0.288	1.616	0.046	0.235	NaN	NaN	NaN	1.658	0.871	0.652	1.674	0.689	0.678	1.668	0.544	0.613	1.696	0.438	0.611	1.727	0.277	0.652	1.716	0.08	0.561
442	2.21	1.764	0.96	0.46	1.581	0.948	0.312	1.657	0.881	0.268	1.611	0.695	0.218	1.538	0.544	0.254	1.555	0.454	0.246	1.629	0.32	0.209	1.694	0.127	0.288	1.603	0.044	0.235	NaN	NaN	NaN	1.656	0.871	0.652	1.672	0.689	0.678	1.668	0.545	0.614	1.697	0.439	0.612	1.727	0.277	0.651	1.716	0.08	0.561
443	2.215	1.761	0.96	0.461	1.579	0.948	0.312	1.654	0.881	0.268	1.607	0.695	0.219	1.534	0.545	0.255	1.55	0.454	0.247	1.621	0.318	0.209	1.682	0.124	0.289	1.59	0.042	0.235	NaN	NaN	NaN	1.653	0.871	0.652	1.671	0.689	0.678	1.668	0.546	0.614	1.697	0.44	0.611	1.727	0.278	0.651	1.716	0.08	0.561
444	2.22	1.758	0.96	0.461	1.577	0.949	0.312	1.652	0.881	0.268	1.603	0.695	0.22	1.529	0.545	0.256	1.544	0.454	0.247	1.614	0.317	0.21	1.67	0.121	0.289	1.576	0.041	0.235	NaN	NaN	NaN	1.65	0.871	0.652	1.669	0.689	0.678	1.668	0.546	0.614	1.696	0.44	0.611	1.726	0.278	0.651	1.716	0.08	0.561
445	2.225	1.756	0.96	0.461	1.573	0.949	0.312	1.649	0.881	0.269	1.599	0.695	0.219	1.525	0.545	0.256	1.539	0.454	0.247	1.605	0.316	0.21	1.659	0.119	0.289	1.563	0.04	0.235	NaN	NaN	NaN	1.648	0.871	0.652	1.668	0.69	0.678	1.666	0.545	0.613	1.695	0.439	0.61	1.726	0.278	0.651	1.716	0.08	0.561
446	2.23	1.753	0.96	0.461	1.57	0.948	0.311	1.646	0.881	0.269	1.596	0.694	0.219	1.521	0.545	0.257	1.534	0.454	0.248	1.598	0.314	0.21	1.647	0.116	0.288	1.55	0.039	0.235	NaN	NaN	NaN	1.646	0.87	0.652	1.667	0.69	0.677	1.663	0.543	0.611	1.693	0.437	0.608	1.727	0.278	0.65	1.716	0.08	0.56
447	2.235	1.75	0.96	0.461	1.567	0.948	0.312	1.643	0.881	0.269	1.593	0.694	0.22	1.518	0.545	0.258	1.529	0.454	0.249	1.591	0.312	0.211	1.634	0.113	0.288	1.536	0.039	0.235	NaN	NaN	NaN	1.643	0.87	0.652	1.666	0.69	0.677	1.662	0.543	0.611	1.692	0.436	0.607	1.727	0.28	0.65	1.716	0.08	0.56
448	2.24	1.747	0.96	0.461	1.564	0.948	0.314	1.64	0.881	0.269	1.589	0.693	0.22	1.514	0.545	0.258	1.524	0.454	0.249	1.583	0.311	0.211	1.623	0.11	0.289	1.523	0.038	0.235	NaN	NaN	NaN	1.641	0.87	0.652	1.664	0.69	0.677	1.661	0.543	0.61	1.691	0.436	0.607	1.727	0.28	0.65	1.715	0.08	0.56
449	2.245	1.744	0.959	0.461	1.57	0.946	0.316	1.637	0.881	0.269	1.586	0.693	0.22	1.509	0.545	0.259	1.519	0.453	0.25	1.575	0.309	0.212	1.611	0.108	0.289	1.509	0.037	0.234	NaN	NaN	NaN	1.638	0.87	0.652	1.663	0.69	0.677	1.661	0.543	0.61	1.691	0.437	0.607	1.727	0.28	0.65	1.715	0.08	0.56
450	2.25	1.742	0.959	0.461	1.575	0.943	0.317	1.634	0.88	0.269	1.583	0.692	0.221	1.506	0.545	0.26	1.514	0.453	0.251	1.568	0.307	0.212	1.599	0.105	0.289	1.496	0.037	0.234	NaN	NaN	NaN	1.635	0.87	0.652	1.661	0.69	0.677	1.66	0.543	0.61	1.69	0.437	0.607	1.727	0.281	0.649	1.715	0.08	0.56
451	2.255	1.739	0.959	0.461	1.56	0.945	0.314	1.631	0.88	0.269	1.58	0.692	0.221	1.502	0.544	0.26	1.509	0.453	0.251	1.56	0.306	0.212	1.587	0.103	0.288	1.483	0.037	0.234	NaN	NaN	NaN	1.633	0.87	0.652	1.66	0.69	0.677	1.659	0.543	0.61	1.69	0.438	0.607	1.727	0.281	0.649	1.715	0.08	0.56
452	2.26	1.736	0.959	0.461	1.554	0.946	0.314	1.628	0.88	0.268	1.577	0.692	0.221	1.498	0.544	0.261	1.504	0.452	0.252	1.551	0.305	0.212	1.575	0.101	0.288	1.469	0.037	0.233	NaN	NaN	NaN	1.631	0.869	0.652	1.658	0.69	0.677	1.658	0.543	0.609	1.69	0.438	0.607	1.726	0.281	0.649	1.715	0.08	0.56
453	2.265	1.734	0.958	0.461	1.551	0.946	0.315	1.625	0.879	0.268	1.573	0.69	0.221	1.495	0.544	0.262	1.499	0.452	0.253	1.543	0.304	0.212	1.563	0.099	0.288	1.455	0.037	0.233	NaN	NaN	NaN	1.628	0.869	0.652	1.657	0.69	0.677	1.657	0.543	0.609	1.689	0.438	0.607	1.726	0.281	0.649	1.715	0.08	0.56
454	2.27	1.731	0.958	0.461	1.547	0.946	0.314	1.622	0.878	0.268	1.57	0.69	0.222	1.491	0.544	0.263	1.494	0.452	0.253	1.536	0.302	0.213	1.55	0.097	0.287	1.442	0.038	0.232	NaN	NaN	NaN	1.626	0.869	0.652	1.656	0.69	0.677	1.655	0.543	0.609	1.688	0.438	0.607	1.726	0.281	0.649	1.715	0.08	0.56
455	2.275	1.728	0.958	0.461	1.543	0.946	0.314	1.619	0.878	0.268	1.567	0.69	0.222	1.487	0.543	0.263	1.489	0.451	0.254	1.528	0.301	0.213	1.538	0.095	0.286	1.429	0.038	0.232	NaN	NaN	NaN	1.623	0.869	0.652	1.654	0.69	0.677	1.655	0.543	0.609	1.688	0.438	0.607	1.725	0.28	0.649	1.715	0.08	0.56
456	2.28	1.725	0.958	0.46	1.541	0.946	0.314	1.616	0.878	0.268	1.564	0.689	0.222	1.483	0.543	0.264	1.484	0.45	0.255	1.519	0.299	0.213	1.527	0.093	0.286	1.416	0.039	0.231	NaN	NaN	NaN	1.621	0.869	0.652	1.653	0.691	0.677	1.654	0.543	0.609	1.688	0.439	0.607	1.725	0.281	0.649	1.715	0.08	0.56
457	2.285	1.722	0.957	0.46	1.539	0.945	0.314	1.613	0.877	0.268	1.561	0.688	0.223	1.48	0.542	0.265	1.479	0.449	0.256	1.512	0.298	0.214	1.515	0.091	0.286	1.403	0.039	0.231	NaN	NaN	NaN	1.618	0.869	0.652	1.651	0.69	0.676	1.653	0.543	0.608	1.687	0.439	0.607	1.725	0.281	0.649	1.715	0.08	0.56
458	2.29	1.719	0.957	0.46	1.54	0.943	0.315	1.61	0.876	0.268	1.558	0.688	0.224	1.476	0.542	0.266	1.474	0.448	0.257	1.504	0.297	0.214	1.502	0.09	0.285	1.39	0.04	0.23	NaN	NaN	NaN	1.616	0.869	0.652	1.649	0.69	0.676	1.652	0.543	0.609	1.687	0.44	0.607	1.725	0.281	0.649	1.715	0.081	0.56
459	2.295	1.716	0.956	0.46	1.544	0.942	0.317	1.607	0.876	0.268	1.556	0.687	0.224	1.473	0.541	0.267	1.469	0.448	0.257	1.497	0.296	0.214	1.49	0.088	0.285	1.377	0.041	0.23	NaN	NaN	NaN	1.613	0.869	0.652	1.648	0.69	0.676	1.651	0.544	0.608	1.686	0.44	0.606	1.724	0.281	0.648	1.715	0.081	0.56
460	2.3	1.713	0.956	0.46	1.533	0.943	0.315	1.604	0.876	0.268	1.552	0.686	0.224	1.469	0.54	0.267	1.465	0.447	0.258	1.488	0.295	0.214	1.478	0.087	0.284	1.364	0.042	0.229	NaN	NaN	NaN	1.611	0.869	0.651	1.646	0.69	0.676	1.65	0.544	0.608	1.685	0.44	0.606	1.724	0.282	0.648	1.715	0.081	0.56
461	2.305	1.71	0.956	0.46	1.527	0.943	0.314	1.601	0.875	0.268	1.549	0.685	0.224	1.466	0.54	0.268	1.461	0.447	0.259	1.48	0.294	0.214	1.466	0.086	0.283	1.351	0.043	0.229	NaN	NaN	NaN	1.609	0.868	0.651	1.644	0.69	0.676	1.649	0.544	0.608	1.685	0.44	0.606	1.723	0.282	0.648	1.715	0.081	0.56
462	2.31	1.707	0.955	0.459	1.522	0.943	0.314	1.597	0.875	0.268	1.546	0.684	0.224	1.463	0.539	0.269	1.456	0.446	0.26	1.472	0.293	0.214	1.455	0.086	0.283	1.338	0.045	0.229	NaN	NaN	NaN	1.606	0.868	0.651	1.643	0.69	0.676	1.647	0.544	0.608	1.684	0.44	0.606	1.723	0.282	0.648	1.715	0.081	0.56
463	2.315	1.704	0.955	0.459	1.519	0.943	0.314	1.595	0.874	0.268	1.543	0.683	0.225	1.46	0.539	0.27	1.451	0.446	0.26	1.464	0.292	0.214	1.443	0.085	0.282	1.326	0.046	0.228	NaN	NaN	NaN	1.603	0.868	0.651	1.641	0.69	0.676	1.646	0.543	0.607	1.683	0.44	0.606	1.723	0.282	0.648	1.715	0.081	0.559
464	2.32	1.701	0.954	0.459	1.517	0.942	0.313	1.591	0.874	0.268	1.54	0.683	0.225	1.456	0.538	0.27	1.447	0.445	0.261	1.457	0.292	0.214	1.432	0.085	0.282	1.313	0.048	0.228	NaN	NaN	NaN	1.601	0.868	0.651	1.639	0.69	0.675	1.644	0.543	0.607	1.681	0.44	0.605	1.722	0.282	0.648	1.715	0.082	0.559
465	2.325	1.698	0.954	0.458	1.513	0.941	0.313	1.587	0.873	0.267	1.537	0.682	0.225	1.453	0.537	0.271	1.443	0.445	0.262	1.449	0.291	0.214	1.42	0.084	0.282	1.301	0.05	0.228	NaN	NaN	NaN	1.598	0.867	0.651	1.637	0.69	0.675	1.643	0.544	0.607	1.681	0.44	0.605	1.721	0.283	0.648	1.715	0.082	0.559
466	2.33	1.694	0.953	0.458	1.511	0.94	0.313	1.584	0.872	0.267	1.534	0.681	0.225	1.451	0.537	0.272	1.439	0.444	0.262	1.441	0.291	0.214	1.409	0.084	0.281	1.289	0.052	0.228	NaN	NaN	NaN	1.595	0.867	0.65	1.635	0.69	0.674	1.642	0.544	0.606	1.68	0.44	0.605	1.721	0.283	0.647	1.715	0.082	0.559
467	2.335	1.691	0.953	0.457	1.508	0.939	0.313	1.581	0.872	0.267	1.531	0.681	0.225	1.448	0.536	0.273	1.434	0.444	0.263	1.434	0.29	0.214	1.398	0.084	0.281	1.277	0.054	0.228	NaN	NaN	NaN	1.593	0.867	0.65	1.633	0.69	0.674	1.64	0.544	0.606	1.679	0.441	0.605	1.72	0.283	0.647	1.714	0.082	0.559
468	2.34	1.688	0.952	0.457	1.503	0.939	0.313	1.578	0.871	0.267	1.528	0.68	0.225	1.445	0.535	0.273	1.43	0.443	0.263	1.427	0.29	0.214	1.388	0.084	0.281	1.266	0.056	0.228	NaN	NaN	NaN	1.589	0.866	0.649	1.631	0.69	0.674	1.638	0.543	0.606	1.677	0.441	0.605	1.719	0.283	0.647	1.714	0.083	0.559
469	2.345	1.684	0.952	0.456	1.5	0.939	0.313	1.574	0.871	0.267	1.524	0.679	0.225	1.441	0.534	0.273	1.426	0.443	0.263	1.42	0.289	0.214	1.377	0.085	0.28	1.255	0.058	0.229	NaN	NaN	NaN	1.587	0.866	0.649	1.629	0.69	0.674	1.637	0.543	0.606	1.676	0.441	0.604	1.719	0.283	0.647	1.715	0.084	0.559
470	2.35	1.681	0.951	0.456	1.496	0.939	0.312	1.571	0.87	0.266	1.522	0.678	0.225	1.439	0.533	0.274	1.422	0.442	0.264	1.413	0.289	0.214	1.367	0.085	0.28	1.244	0.06	0.229	NaN	NaN	NaN	1.584	0.865	0.649	1.627	0.69	0.673	1.635	0.544	0.605	1.675	0.441	0.604	1.718	0.284	0.647	1.714	0.083	0.558
471	2.355	1.678	0.951	0.455	1.492	0.938	0.312	1.568	0.87	0.266	1.519	0.677	0.225	1.435	0.533	0.274	1.418	0.442	0.264	1.406	0.289	0.214	1.357	0.085	0.28	1.233	0.062	0.229	NaN	NaN	NaN	1.582	0.865	0.649	1.625	0.69	0.673	1.633	0.544	0.605	1.673	0.441	0.603	1.717	0.284	0.646	1.714	0.084	0.558
472	2.36	1.675	0.95	0.455	1.489	0.937	0.312	1.564	0.869	0.266	1.515	0.676	0.225	1.432	0.532	0.274	1.414	0.442	0.264	1.399	0.289	0.215	1.347	0.086	0.28	1.223	0.064	0.229	NaN	NaN	NaN	1.579	0.865	0.648	1.623	0.69	0.673	1.631	0.543	0.605	1.671	0.441	0.603	1.716	0.285	0.645	1.714	0.084	0.558
473	2.365	1.672	0.95	0.454	1.486	0.937	0.312	1.56	0.868	0.265	1.512	0.676	0.226	1.429	0.531	0.274	1.409	0.441	0.265	1.393	0.288	0.215	1.338	0.086	0.28	1.213	0.067	0.229	NaN	NaN	NaN	1.577	0.865	0.648	1.621	0.689	0.673	1.629	0.543	0.604	1.67	0.441	0.603	1.715	0.286	0.645	1.713	0.084	0.557
474	2.37	1.668	0.95	0.454	1.482	0.936	0.311	1.557	0.868	0.265	1.509	0.675	0.226	1.425	0.531	0.274	1.405	0.441	0.265	1.387	0.288	0.215	1.328	0.086	0.28	1.203	0.068	0.229	NaN	NaN	NaN	1.574	0.865	0.648	1.619	0.689	0.672	1.627	0.543	0.604	1.668	0.441	0.603	1.714	0.285	0.645	1.713	0.085	0.557
475	2.375	1.665	0.949	0.453	1.479	0.935	0.311	1.553	0.867	0.265	1.505	0.674	0.225	1.422	0.53	0.275	1.401	0.441	0.266	1.381	0.288	0.215	1.32	0.087	0.28	1.194	0.07	0.23	NaN	NaN	NaN	1.571	0.864	0.647	1.616	0.689	0.672	1.625	0.543	0.604	1.666	0.441	0.603	1.712	0.285	0.645	1.713	0.085	0.557
476	2.38	1.661	0.948	0.452	1.475	0.935	0.311	1.549	0.866	0.264	1.502	0.674	0.225	1.42	0.53	0.275	1.397	0.44	0.266	1.374	0.287	0.215	1.311	0.087	0.28	1.185	0.072	0.23	NaN	NaN	NaN	1.567	0.864	0.647	1.614	0.689	0.671	1.623	0.543	0.604	1.664	0.441	0.602	1.711	0.285	0.645	1.713	0.085	0.556
477	2.385	1.658	0.948	0.452	1.471	0.934	0.311	1.546	0.866	0.264	1.499	0.673	0.225	1.415	0.529	0.276	1.393	0.44	0.266	1.368	0.287	0.215	1.303	0.088	0.28	1.176	0.074	0.23	NaN	NaN	NaN	1.565	0.864	0.646	1.612	0.689	0.671	1.62	0.542	0.604	1.662	0.441	0.602	1.709	0.285	0.645	1.713	0.085	0.556
478	2.39	1.655	0.948	0.451	1.467	0.934	0.311	1.542	0.865	0.264	1.494	0.672	0.225	1.413	0.529	0.276	1.389	0.439	0.266	1.363	0.287	0.216	1.295	0.088	0.28	1.169	0.076	0.231	NaN	NaN	NaN	1.562	0.863	0.646	1.609	0.689	0.671	1.618	0.542	0.603	1.659	0.44	0.601	1.708	0.285	0.645	1.712	0.085	0.556
479	2.395	1.651	0.947	0.45	1.463	0.934	0.31	1.538	0.864	0.263	1.491	0.671	0.225	1.408	0.528	0.276	1.384	0.438	0.266	1.357	0.287	0.216	1.287	0.089	0.28	1.161	0.078	0.231	NaN	NaN	NaN	1.559	0.863	0.645	1.606	0.688	0.67	1.615	0.542	0.603	1.658	0.441	0.602	1.706	0.285	0.645	1.712	0.085	0.556
480	2.4	1.647	0.946	0.45	1.46	0.933	0.31	1.534	0.863	0.263	1.487	0.671	0.224	1.403	0.526	0.275	1.38	0.438	0.266	1.351	0.287	0.216	1.28	0.089	0.28	1.154	0.08	0.231	NaN	NaN	NaN	1.556	0.863	0.645	1.604	0.688	0.67	1.613	0.542	0.603	1.656	0.441	0.602	1.705	0.285	0.645	1.712	0.085	0.556
481	2.405	1.644	0.946	0.449	1.456	0.932	0.31	1.53	0.863	0.262	1.483	0.67	0.224	1.399	0.525	0.274	1.376	0.438	0.267	1.346	0.287	0.216	1.273	0.09	0.281	1.147	0.081	0.231	NaN	NaN	NaN	1.553	0.862	0.645	1.601	0.688	0.67	1.611	0.542	0.603	1.653	0.441	0.602	1.703	0.285	0.644	1.711	0.085	0.556
482	2.41	1.64	0.946	0.448	1.458	0.93	0.311	1.527	0.862	0.262	1.479	0.67	0.223	1.395	0.525	0.274	1.373	0.437	0.267	1.341	0.286	0.216	1.267	0.09	0.281	1.14	0.082	0.231	NaN	NaN	NaN	1.55	0.862	0.644	1.599	0.688	0.669	1.608	0.541	0.603	1.651	0.441	0.601	1.701	0.286	0.644	1.711	0.086	0.556
483	2.415	1.637	0.945	0.447	1.462	0.928	0.312	1.523	0.862	0.261	1.475	0.669	0.223	1.392	0.525	0.276	1.368	0.437	0.267	1.336	0.286	0.216	1.261	0.09	0.281	1.133	0.083	0.232	NaN	NaN	NaN	1.547	0.862	0.643	1.596	0.688	0.669	1.605	0.541	0.602	1.648	0.44	0.6	1.7	0.286	0.644	1.71	0.086	0.556
484	2.42	1.633	0.945	0.446	1.448	0.929	0.309	1.519	0.861	0.261	1.471	0.668	0.223	1.388	0.525	0.276	1.364	0.436	0.267	1.331	0.285	0.216	1.254	0.09	0.281	1.128	0.084	0.232	NaN	NaN	NaN	1.544	0.861	0.643	1.593	0.687	0.668	1.603	0.541	0.602	1.647	0.441	0.601	1.698	0.287	0.644	1.71	0.086	0.556
485	2.425	1.63	0.944	0.445	1.442	0.93	0.307	1.515	0.86	0.26	1.466	0.668	0.223	1.384	0.523	0.275	1.36	0.436	0.267	1.327	0.285	0.216	1.249	0.09	0.281	1.122	0.085	0.232	NaN	NaN	NaN	1.541	0.861	0.642	1.59	0.687	0.668	1.6	0.54	0.601	1.644	0.441	0.6	1.697	0.287	0.644	1.71	0.086	0.556
486	2.43	1.626	0.943	0.445	1.437	0.929	0.306	1.511	0.86	0.259	1.462	0.667	0.222	1.38	0.523	0.276	1.356	0.435	0.267	1.322	0.284	0.216	1.243	0.089	0.282	1.117	0.085	0.232	NaN	NaN	NaN	1.537	0.861	0.642	1.587	0.687	0.667	1.597	0.54	0.601	1.641	0.44	0.6	1.695	0.287	0.644	1.709	0.087	0.556
487	2.435	1.622	0.943	0.444	1.433	0.928	0.306	1.507	0.859	0.259	1.458	0.667	0.222	1.375	0.523	0.275	1.352	0.434	0.267	1.318	0.284	0.216	1.239	0.089	0.282	1.112	0.085	0.233	NaN	NaN	NaN	1.534	0.86	0.641	1.584	0.687	0.666	1.594	0.54	0.601	1.639	0.44	0.6	1.693	0.287	0.645	1.709	0.088	0.557
488	2.44	1.619	0.942	0.443	1.43	0.928	0.306	1.503	0.858	0.259	1.453	0.666	0.222	1.37	0.522	0.274	1.348	0.433	0.267	1.313	0.283	0.216	1.234	0.089	0.282	1.107	0.085	0.233	NaN	NaN	NaN	1.531	0.86	0.64	1.581	0.686	0.666	1.592	0.539	0.601	1.636	0.44	0.6	1.691	0.287	0.644	1.709	0.088	0.557
489	2.445	1.615	0.942	0.442	1.425	0.927	0.305	1.498	0.858	0.258	1.448	0.666	0.221	1.366	0.521	0.274	1.344	0.433	0.267	1.309	0.282	0.216	1.23	0.088	0.283	1.103	0.085	0.234	NaN	NaN	NaN	1.528	0.859	0.64	1.577	0.685	0.665	1.589	0.539	0.6	1.634	0.44	0.599	1.69	0.287	0.644	1.708	0.087	0.556
490	2.45	1.611	0.941	0.441	1.422	0.926	0.305	1.495	0.857	0.258	1.444	0.665	0.221	1.363	0.521	0.275	1.34	0.432	0.267	1.305	0.282	0.216	1.226	0.087	0.283	1.099	0.084	0.234	1.432	0.926	0.608	1.525	0.859	0.639	1.573	0.684	0.664	1.587	0.539	0.6	1.632	0.439	0.598	1.688	0.288	0.643	1.707	0.087	0.556
491	2.455	1.607	0.941	0.44	1.418	0.925	0.304	1.49	0.856	0.257	1.44	0.664	0.221	1.359	0.52	0.275	1.335	0.432	0.266	1.301	0.281	0.216	1.222	0.087	0.283	1.095	0.083	0.235	1.431	0.926	0.608	1.521	0.859	0.638	1.57	0.684	0.663	1.584	0.539	0.6	1.629	0.44	0.598	1.687	0.288	0.643	1.707	0.088	0.556
492	2.46	1.603	0.94	0.439	1.413	0.925	0.304	1.486	0.855	0.256	1.435	0.664	0.22	1.355	0.52	0.275	1.331	0.431	0.266	1.296	0.28	0.216	1.219	0.086	0.283	1.092	0.082	0.235	1.426	0.926	0.607	1.518	0.858	0.638	1.567	0.684	0.663	1.582	0.539	0.599	1.627	0.439	0.598	1.686	0.289	0.642	1.707	0.089	0.556
493	2.465	1.6	0.94	0.438	1.408	0.925	0.304	1.481	0.855	0.256	1.43	0.663	0.22	1.35	0.519	0.275	1.327	0.43	0.266	1.292	0.279	0.216	1.216	0.085	0.283	1.09	0.08	0.236	1.422	0.926	0.607	1.514	0.858	0.637	1.565	0.684	0.662	1.579	0.539	0.599	1.624	0.439	0.598	1.684	0.289	0.642	1.707	0.09	0.557
494	2.47	1.596	0.939	0.437	1.404	0.924	0.303	1.477	0.854	0.255	1.426	0.662	0.219	1.346	0.517	0.274	1.323	0.43	0.266	1.289	0.279	0.216	1.214	0.084	0.283	1.088	0.077	0.236	1.42	0.927	0.606	1.511	0.857	0.636	1.562	0.683	0.662	1.576	0.539	0.599	1.622	0.44	0.598	1.683	0.29	0.642	1.707	0.09	0.556
495	2.475	1.592	0.938	0.436	1.4	0.923	0.303	1.472	0.854	0.255	1.421	0.662	0.219	1.342	0.517	0.274	1.318	0.429	0.265	1.285	0.278	0.216	1.212	0.083	0.282	1.086	0.075	0.237	1.417	0.927	0.605	1.508	0.857	0.636	1.559	0.683	0.661	1.574	0.539	0.598	1.62	0.44	0.597	1.682	0.29	0.642	1.706	0.091	0.556
496	2.48	1.588	0.938	0.435	1.396	0.922	0.302	1.467	0.853	0.254	1.417	0.661	0.218	1.337	0.517	0.274	1.314	0.429	0.265	1.281	0.277	0.216	1.21	0.082	0.283	1.084	0.072	0.238	1.414	0.927	0.605	1.505	0.857	0.635	1.556	0.683	0.66	1.571	0.539	0.598	1.618	0.439	0.596	1.68	0.291	0.641	1.706	0.092	0.556
497	2.485	1.584	0.937	0.434	1.392	0.921	0.302	1.463	0.852	0.253	1.412	0.661	0.217	1.333	0.517	0.274	1.31	0.428	0.265	1.277	0.277	0.216	1.209	0.08	0.283	1.083	0.069	0.238	1.41	0.926	0.605	1.501	0.857	0.634	1.554	0.683	0.66	1.569	0.538	0.597	1.616	0.439	0.596	1.679	0.291	0.641	1.706	0.092	0.555
498	2.49	1.58	0.937	0.433	1.387	0.921	0.302	1.459	0.852	0.252	1.407	0.66	0.217	1.328	0.517	0.273	1.305	0.428	0.264	1.274	0.276	0.216	1.209	0.079	0.283	1.082	0.066	0.238	1.406	0.925	0.604	1.498	0.856	0.633	1.551	0.683	0.659	1.566	0.538	0.596	1.614	0.44	0.595	1.677	0.291	0.641	1.706	0.092	0.555
499	2.495	1.575	0.936	0.432	1.383	0.921	0.3	1.454	0.852	0.252	1.403	0.66	0.216	1.324	0.517	0.273	1.301	0.427	0.264	1.271	0.275	0.216	1.208	0.079	0.283	1.081	0.063	0.238	1.403	0.925	0.604	1.495	0.856	0.633	1.549	0.683	0.658	1.564	0.538	0.596	1.612	0.44	0.595	1.676	0.292	0.64	1.705	0.093	0.555
500	2.5	1.571	0.936	0.431	1.379	0.919	0.299	1.449	0.851	0.251	1.398	0.66	0.216	1.319	0.517	0.272	1.296	0.427	0.264	1.268	0.275	0.216	1.206	0.078	0.282	1.079	0.061	0.238	1.398	0.924	0.603	1.492	0.856	0.632	1.546	0.684	0.657	1.562	0.539	0.596	1.61	0.441	0.594	1.675	0.293	0.64	1.704	0.093	0.555
501	2.505	1.567	0.935	0.43	1.374	0.919	0.299	1.444	0.851	0.251	1.393	0.66	0.215	1.314	0.517	0.271	1.292	0.427	0.263	1.265	0.274	0.215	1.203	0.077	0.283	1.078	0.058	0.237	1.395	0.923	0.602	1.488	0.855	0.631	1.543	0.684	0.657	1.559	0.539	0.595	1.608	0.441	0.594	1.673	0.293	0.64	1.704	0.094	0.555
502	2.51	1.563	0.935	0.429	1.371	0.919	0.298	1.44	0.851	0.25	1.389	0.66	0.215	1.309	0.517	0.271	1.288	0.427	0.262	1.262	0.274	0.216	1.202	0.077	0.283	1.077	0.055	0.237	1.392	0.923	0.601	1.485	0.855	0.63	1.54	0.684	0.656	1.556	0.539	0.595	1.605	0.441	0.593	1.672	0.294	0.639	1.703	0.094	0.555
503	2.515	1.559	0.935	0.427	1.366	0.918	0.297	1.435	0.851	0.249	1.384	0.66	0.214	1.304	0.517	0.27	1.284	0.427	0.261	1.259	0.273	0.215	1.2	0.076	0.282	1.077	0.052	0.236	1.388	0.923	0.6	1.481	0.855	0.629	1.538	0.684	0.655	1.554	0.539	0.594	1.603	0.441	0.593	1.671	0.295	0.639	1.702	0.095	0.555
504	2.52	1.555	0.935	0.427	1.362	0.918	0.297	1.431	0.85	0.249	1.379	0.661	0.214	1.3	0.518	0.27	1.28	0.428	0.261	1.256	0.273	0.215	1.199	0.076	0.282	1.076	0.049	0.235	1.385	0.924	0.601	1.478	0.855	0.629	1.535	0.685	0.655	1.551	0.539	0.594	1.601	0.442	0.593	1.67	0.296	0.639	1.702	0.096	0.555
505	2.525	1.551	0.935	0.426	1.357	0.918	0.297	1.427	0.851	0.248	1.375	0.661	0.213	1.295	0.518	0.269	1.276	0.428	0.26	1.253	0.274	0.214	1.198	0.075	0.281	1.075	0.046	0.235	1.381	0.924	0.6	1.474	0.854	0.628	1.532	0.685	0.654	1.548	0.539	0.593	1.599	0.443	0.593	1.668	0.297	0.639	1.701	0.098	0.555
506	2.53	1.547	0.935	0.425	1.353	0.918	0.296	1.423	0.851	0.247	1.37	0.661	0.213	1.291	0.519	0.268	1.271	0.428	0.26	1.249	0.275	0.213	1.197	0.075	0.281	1.074	0.044	0.235	1.377	0.923	0.599	1.471	0.855	0.627	1.528	0.684	0.653	1.546	0.54	0.593	1.597	0.444	0.593	1.667	0.298	0.638	1.701	0.1	0.555
507	2.535	1.543	0.935	0.424	1.349	0.918	0.295	1.419	0.852	0.247	1.366	0.662	0.212	1.286	0.519	0.268	1.267	0.428	0.259	1.246	0.275	0.212	1.196	0.075	0.281	1.074	0.042	0.234	1.373	0.924	0.598	1.468	0.855	0.626	1.525	0.684	0.653	1.543	0.54	0.592	1.594	0.444	0.592	1.665	0.299	0.638	1.701	0.101	0.555
508	2.54	1.539	0.935	0.423	1.344	0.918	0.295	1.414	0.852	0.246	1.361	0.662	0.212	1.282	0.52	0.267	1.263	0.429	0.258	1.242	0.275	0.211	1.195	0.075	0.281	1.073	0.04	0.234	1.369	0.924	0.597	1.464	0.855	0.625	1.523	0.685	0.652	1.54	0.541	0.592	1.591	0.444	0.591	1.663	0.301	0.637	1.7	0.101	0.554
509	2.545	1.535	0.935	0.422	1.34	0.919	0.294	1.41	0.852	0.245	1.357	0.662	0.211	1.277	0.521	0.266	1.259	0.429	0.258	1.238	0.275	0.21	1.193	0.074	0.281	1.072	0.038	0.235	1.366	0.924	0.597	1.461	0.855	0.624	1.519	0.685	0.651	1.537	0.541	0.591	1.588	0.444	0.59	1.662	0.302	0.637	1.699	0.102	0.555
510	2.55	1.531	0.935	0.421	1.336	0.919	0.293	1.406	0.853	0.245	1.353	0.662	0.21	1.272	0.521	0.266	1.254	0.429	0.257	1.235	0.275	0.21	1.192	0.074	0.281	1.072	0.037	0.235	1.362	0.924	0.596	1.457	0.855	0.623	1.516	0.685	0.65	1.534	0.541	0.591	1.585	0.445	0.59	1.66	0.303	0.636	1.698	0.103	0.555
511	2.555	1.527	0.935	0.42	1.332	0.919	0.292	1.403	0.854	0.244	1.349	0.663	0.209	1.267	0.522	0.265	1.25	0.429	0.257	1.231	0.275	0.209	1.191	0.074	0.281	1.071	0.035	0.236	1.359	0.924	0.595	1.453	0.855	0.622	1.513	0.686	0.65	1.53	0.542	0.59	1.582	0.446	0.589	1.658	0.304	0.636	1.697	0.105	0.555
512	2.56	1.523	0.936	0.419	1.327	0.92	0.291	1.399	0.854	0.243	1.345	0.663	0.208	1.263	0.522	0.264	1.246	0.429	0.256	1.228	0.275	0.209	1.19	0.074	0.28	1.069	0.034	0.236	1.356	0.924	0.594	1.45	0.856	0.621	1.509	0.686	0.649	1.527	0.542	0.59	1.579	0.446	0.589	1.655	0.305	0.636	1.697	0.108	0.555
513	2.565	1.518	0.936	0.418	1.323	0.92	0.29	1.394	0.854	0.242	1.341	0.663	0.208	1.259	0.522	0.264	1.242	0.429	0.256	1.225	0.275	0.208	1.189	0.073	0.28	1.069	0.033	0.237	1.351	0.924	0.594	1.445	0.856	0.62	1.506	0.687	0.648	1.523	0.543	0.59	1.576	0.447	0.589	1.653	0.307	0.636	1.696	0.109	0.555
514	2.57	1.515	0.937	0.417	1.319	0.921	0.289	1.389	0.854	0.241	1.336	0.664	0.207	1.254	0.522	0.263	1.238	0.43	0.256	1.222	0.275	0.208	1.188	0.073	0.281	1.068	0.033	0.237	1.348	0.924	0.592	1.442	0.856	0.619	1.502	0.688	0.647	1.519	0.543	0.589	1.572	0.447	0.589	1.65	0.308	0.636	1.694	0.11	0.555
515	2.575	1.51	0.937	0.416	1.315	0.921	0.289	1.384	0.855	0.241	1.332	0.664	0.206	1.251	0.522	0.263	1.235	0.43	0.255	1.219	0.275	0.208	1.188	0.073	0.281	1.068	0.033	0.237	1.349	0.923	0.593	1.438	0.856	0.618	1.498	0.688	0.646	1.515	0.544	0.589	1.568	0.448	0.589	1.648	0.309	0.636	1.693	0.111	0.556
516	2.58	1.506	0.938	0.415	1.311	0.922	0.288	1.38	0.856	0.24	1.328	0.664	0.206	1.248	0.522	0.263	1.231	0.43	0.255	1.216	0.275	0.207	1.187	0.073	0.281	1.068	0.033	0.237	1.359	0.921	0.596	1.434	0.857	0.617	1.495	0.689	0.645	1.511	0.544	0.589	1.564	0.449	0.589	1.645	0.31	0.636	1.692	0.114	0.556
517	2.585	1.502	0.938	0.414	1.306	0.923	0.287	1.376	0.857	0.238	1.324	0.665	0.205	1.245	0.522	0.262	1.228	0.43	0.255	1.213	0.275	0.207	1.187	0.073	0.281	1.068	0.032	0.237	1.358	0.922	0.595	1.43	0.857	0.616	1.491	0.69	0.644	1.507	0.545	0.589	1.56	0.449	0.589	1.642	0.312	0.636	1.691	0.117	0.556
518	2.59	1.498	0.939	0.412	1.303	0.923	0.285	1.371	0.857	0.237	1.32	0.665	0.204	1.242	0.522	0.262	1.225	0.43	0.255	1.212	0.275	0.207	1.186	0.072	0.281	1.067	0.032	0.238	1.351	0.924	0.593	1.426	0.858	0.615	1.487	0.691	0.643	1.502	0.545	0.589	1.555	0.45	0.59	1.639	0.313	0.636	1.69	0.119	0.556
519	2.595	1.494	0.94	0.411	1.298	0.924	0.284	1.366	0.857	0.236	1.316	0.666	0.203	1.239	0.522	0.262	1.222	0.43	0.254	1.21	0.275	0.207	1.186	0.072	0.282	1.067	0.032	0.238	1.342	0.925	0.59	1.422	0.859	0.614	1.483	0.692	0.643	1.498	0.546	0.59	1.551	0.451	0.59	1.635	0.315	0.637	1.688	0.12	0.556
520	2.6	1.491	0.941	0.41	1.294	0.925	0.283	1.361	0.858	0.235	1.312	0.666	0.202	1.237	0.522	0.262	1.22	0.43	0.254	1.208	0.275	0.207	1.186	0.072	0.282	1.067	0.032	0.238	1.33	0.928	0.587	1.418	0.859	0.613	1.478	0.692	0.642	1.494	0.546	0.59	1.545	0.451	0.59	1.632	0.317	0.637	1.686	0.121	0.557
521	2.605	1.486	0.942	0.409	1.29	0.925	0.283	1.357	0.859	0.233	1.308	0.667	0.202	1.235	0.522	0.261	1.218	0.43	0.254	1.206	0.274	0.207	1.185	0.072	0.282	1.067	0.032	0.238	1.33	0.927	0.587	1.414	0.86	0.612	1.474	0.693	0.641	1.488	0.547	0.59	1.54	0.452	0.591	1.628	0.319	0.637	1.684	0.124	0.557
522	2.61	1.482	0.943	0.407	1.284	0.927	0.282	1.352	0.86	0.232	1.305	0.667	0.201	1.232	0.521	0.261	1.216	0.43	0.253	1.204	0.274	0.207	1.185	0.072	0.282	1.067	0.032	0.238	1.332	0.927	0.588	1.41	0.861	0.611	1.469	0.693	0.641	1.483	0.547	0.59	1.535	0.453	0.592	1.624	0.32	0.638	1.682	0.127	0.557
523	2.615	1.479	0.944	0.405	1.28	0.928	0.28	1.348	0.861	0.231	1.301	0.667	0.2	1.229	0.521	0.26	1.214	0.43	0.253	1.204	0.274	0.207	1.185	0.072	0.282	1.067	0.032	0.238	1.319	0.93	0.584	1.406	0.862	0.61	1.464	0.694	0.64	1.477	0.547	0.591	1.529	0.453	0.593	1.62	0.322	0.639	1.68	0.129	0.558
524	2.62	1.475	0.945	0.404	1.276	0.929	0.279	1.344	0.862	0.23	1.297	0.668	0.199	1.226	0.522	0.26	1.212	0.43	0.252	1.203	0.274	0.207	1.185	0.072	0.282	1.066	0.032	0.238	1.312	0.932	0.582	1.402	0.863	0.608	1.459	0.695	0.639	1.471	0.548	0.591	1.523	0.454	0.593	1.616	0.323	0.639	1.677	0.131	0.558
525	2.625	1.471	0.946	0.403	1.272	0.929	0.278	1.34	0.863	0.229	1.294	0.669	0.198	1.223	0.522	0.259	1.211	0.431	0.252	1.203	0.275	0.207	1.185	0.072	0.282	1.066	0.032	0.238	1.308	0.933	0.58	1.398	0.863	0.607	1.454	0.695	0.639	1.465	0.548	0.591	1.517	0.454	0.594	1.611	0.325	0.64	1.674	0.133	0.559
526	2.63	1.467	0.947	0.401	1.268	0.93	0.277	1.336	0.864	0.228	1.291	0.67	0.197	1.221	0.523	0.258	1.209	0.431	0.251	1.202	0.275	0.207	1.185	0.072	0.282	1.066	0.032	0.238	1.304	0.934	0.579	1.394	0.864	0.606	1.449	0.696	0.639	1.458	0.548	0.592	1.511	0.455	0.596	1.606	0.327	0.641	1.672	0.136	0.559
527	2.635	1.463	0.948	0.399	1.264	0.931	0.276	1.331	0.864	0.226	1.287	0.671	0.196	1.218	0.523	0.258	1.208	0.43	0.251	1.202	0.275	0.206	1.185	0.072	0.281	1.066	0.032	0.238	1.3	0.935	0.578	1.39	0.865	0.605	1.444	0.697	0.638	1.452	0.549	0.593	1.504	0.456	0.597	1.601	0.329	0.641	1.669	0.139	0.56
528	2.64	1.46	0.949	0.398	1.26	0.932	0.275	1.327	0.865	0.225	1.284	0.671	0.196	1.216	0.524	0.257	1.206	0.43	0.25	1.201	0.275	0.206	1.185	0.072	0.281	1.066	0.032	0.238	1.297	0.937	0.577	1.386	0.866	0.604	1.439	0.698	0.638	1.445	0.549	0.594	1.497	0.456	0.598	1.596	0.33	0.643	1.666	0.141	0.561
529	2.645	1.456	0.951	0.396	1.256	0.934	0.273	1.324	0.866	0.224	1.281	0.672	0.195	1.214	0.524	0.256	1.205	0.43	0.249	1.201	0.275	0.206	1.185	0.072	0.281	1.067	0.032	0.238	1.293	0.938	0.576	1.382	0.867	0.603	1.433	0.698	0.638	1.438	0.549	0.595	1.49	0.457	0.599	1.59	0.332	0.644	1.662	0.144	0.562
530	2.65	1.452	0.952	0.395	1.253	0.934	0.272	1.32	0.867	0.223	1.278	0.673	0.194	1.212	0.524	0.255	1.204	0.43	0.249	1.2	0.275	0.206	1.185	0.072	0.281	1.067	0.032	0.238	1.29	0.939	0.574	1.378	0.868	0.601	1.427	0.698	0.638	1.431	0.549	0.596	1.483	0.458	0.6	1.585	0.335	0.645	1.659	0.147	0.562
531	2.655	1.448	0.953	0.393	1.249	0.935	0.271	1.317	0.868	0.222	1.274	0.674	0.192	1.21	0.524	0.255	1.203	0.43	0.248	1.2	0.275	0.206	1.185	0.072	0.281	1.067	0.032	0.238	1.287	0.94	0.572	1.374	0.868	0.6	1.421	0.699	0.638	1.424	0.549	0.596	1.476	0.458	0.602	1.579	0.337	0.645	1.656	0.152	0.562
532	2.66	1.444	0.954	0.392	1.244	0.937	0.27	1.314	0.869	0.221	1.271	0.674	0.191	1.209	0.524	0.254	1.202	0.43	0.247	1.199	0.274	0.205	1.185	0.072	0.281	1.067	0.032	0.238	1.283	0.941	0.571	1.37	0.869	0.599	1.415	0.699	0.638	1.417	0.549	0.598	1.468	0.459	0.603	1.572	0.339	0.647	1.652	0.155	0.563
533	2.665	1.441	0.955	0.39	1.24	0.938	0.268	1.31	0.87	0.22	1.268	0.675	0.191	1.207	0.524	0.253	1.201	0.43	0.247	1.198	0.274	0.204	1.185	0.072	0.281	1.066	0.032	0.238	1.279	0.942	0.57	1.366	0.87	0.598	1.409	0.699	0.638	1.409	0.549	0.599	1.46	0.459	0.605	1.565	0.341	0.649	1.647	0.156	0.565
534	2.67	1.437	0.956	0.389	1.237	0.938	0.267	1.307	0.871	0.219	1.265	0.675	0.19	1.206	0.524	0.252	1.2	0.43	0.246	1.198	0.274	0.204	1.185	0.072	0.281	1.066	0.031	0.238	1.276	0.943	0.569	1.362	0.87	0.597	1.403	0.699	0.639	1.402	0.549	0.6	1.451	0.459	0.606	1.558	0.342	0.65	1.642	0.159	0.566
535	2.675	1.433	0.957	0.388	1.233	0.939	0.266	1.302	0.872	0.218	1.262	0.676	0.188	1.205	0.524	0.251	1.199	0.43	0.246	1.197	0.274	0.204	1.185	0.072	0.281	1.066	0.031	0.238	1.278	0.943	0.569	1.358	0.871	0.596	1.396	0.698	0.639	1.394	0.549	0.601	1.443	0.46	0.608	1.551	0.344	0.652	1.638	0.164	0.565
536	2.68	1.429	0.957	0.386	1.23	0.94	0.265	1.298	0.872	0.216	1.259	0.677	0.187	1.204	0.525	0.25	1.198	0.43	0.245	1.197	0.273	0.203	1.185	0.071	0.281	1.066	0.031	0.238	1.28	0.943	0.569	1.354	0.871	0.595	1.39	0.698	0.64	1.386	0.549	0.602	1.434	0.459	0.61	1.543	0.344	0.653	1.634	0.168	0.567
537	2.685	1.426	0.958	0.385	1.226	0.941	0.264	1.294	0.872	0.215	1.257	0.677	0.186	1.203	0.525	0.249	1.197	0.429	0.244	1.196	0.273	0.203	1.185	0.071	0.281	1.066	0.031	0.238	1.269	0.945	0.565	1.35	0.871	0.594	1.384	0.698	0.64	1.378	0.549	0.603	1.426	0.459	0.611	1.535	0.345	0.655	1.628	0.17	0.569
538	2.69	1.422	0.959	0.383	1.221	0.942	0.263	1.29	0.873	0.214	1.254	0.678	0.185	1.201	0.525	0.249	1.196	0.429	0.243	1.195	0.273	0.202	1.185	0.071	0.281	1.066	0.03	0.237	1.269	0.945	0.565	1.346	0.872	0.594	1.378	0.698	0.641	1.371	0.549	0.604	1.417	0.459	0.613	1.527	0.346	0.656	1.623	0.172	0.57
539	2.695	1.418	0.959	0.382	1.217	0.942	0.262	1.286	0.873	0.213	1.251	0.678	0.185	1.2	0.525	0.248	1.195	0.429	0.243	1.193	0.273	0.201	1.185	0.071	0.281	1.066	0.03	0.237	1.272	0.944	0.566	1.343	0.872	0.593	1.372	0.698	0.641	1.363	0.549	0.606	1.408	0.46	0.614	1.518	0.347	0.658	1.618	0.176	0.57
540	2.7	1.415	0.96	0.381	1.213	0.943	0.261	1.282	0.874	0.211	1.249	0.678	0.184	1.198	0.525	0.247	1.194	0.429	0.242	1.193	0.273	0.201	1.185	0.071	0.28	1.065	0.029	0.237	1.266	0.945	0.564	1.339	0.872	0.592	1.366	0.698	0.641	1.356	0.549	0.607	1.4	0.459	0.615	1.51	0.348	0.659	1.614	0.181	0.57
541	2.705	1.411	0.961	0.379	1.209	0.943	0.26	1.278	0.875	0.21	1.246	0.679	0.182	1.196	0.525	0.246	1.193	0.429	0.242	1.192	0.273	0.2	1.184	0.071	0.28	1.065	0.029	0.237	1.272	0.944	0.566	1.335	0.872	0.591	1.36	0.698	0.641	1.349	0.55	0.607	1.391	0.459	0.616	1.503	0.349	0.66	1.609	0.184	0.571
542	2.71	1.408	0.961	0.378	1.205	0.943	0.259	1.274	0.876	0.209	1.244	0.679	0.181	1.195	0.525	0.246	1.191	0.429	0.241	1.191	0.273	0.2	1.184	0.071	0.28	1.065	0.029	0.237	1.269	0.944	0.564	1.331	0.872	0.59	1.354	0.698	0.641	1.342	0.55	0.608	1.383	0.46	0.617	1.495	0.351	0.661	1.604	0.187	0.573
543	2.715	1.404	0.961	0.377	1.202	0.944	0.258	1.27	0.876	0.208	1.241	0.679	0.18	1.194	0.525	0.245	1.19	0.429	0.24	1.19	0.272	0.199	1.184	0.071	0.28	1.065	0.029	0.237	1.262	0.946	0.562	1.328	0.873	0.589	1.349	0.698	0.641	1.334	0.55	0.608	1.375	0.461	0.618	1.488	0.352	0.662	1.599	0.19	0.573
544	2.72	1.401	0.962	0.375	1.199	0.944	0.258	1.266	0.876	0.207	1.239	0.68	0.18	1.192	0.525	0.244	1.189	0.429	0.24	1.189	0.272	0.199	1.184	0.071	0.28	1.065	0.028	0.237	1.255	0.947	0.56	1.325	0.873	0.588	1.344	0.698	0.64	1.327	0.55	0.609	1.368	0.461	0.619	1.481	0.354	0.662	1.594	0.194	0.574
545	2.725	1.398	0.962	0.374	1.195	0.944	0.257	1.263	0.877	0.206	1.236	0.68	0.179	1.19	0.525	0.243	1.189	0.429	0.239	1.188	0.272	0.198	1.184	0.071	0.279	1.065	0.028	0.237	1.245	0.949	0.557	1.322	0.873	0.588	1.338	0.699	0.639	1.32	0.55	0.609	1.36	0.462	0.619	1.474	0.356	0.663	1.589	0.197	0.574
546	2.73	1.395	0.963	0.373	1.191	0.944	0.256	1.26	0.877	0.205	1.234	0.68	0.178	1.188	0.525	0.243	1.188	0.428	0.239	1.188	0.272	0.197	1.184	0.071	0.279	1.065	0.028	0.237	1.239	0.95	0.556	1.318	0.874	0.587	1.333	0.699	0.639	1.313	0.551	0.609	1.352	0.462	0.619	1.468	0.358	0.663	1.583	0.199	0.574
547	2.735	1.391	0.963	0.371	1.187	0.944	0.255	1.256	0.877	0.204	1.231	0.68	0.177	1.187	0.525	0.243	1.186	0.428	0.238	1.188	0.272	0.197	1.184	0.071	0.279	1.065	0.028	0.237	1.235	0.951	0.555	1.314	0.874	0.586	1.329	0.7	0.638	1.307	0.551	0.609	1.346	0.464	0.62	1.461	0.36	0.663	1.577	0.201	0.574
548	2.74	1.388	0.964	0.37	1.184	0.944	0.254	1.253	0.878	0.203	1.229	0.681	0.176	1.185	0.525	0.242	1.185	0.428	0.237	1.187	0.272	0.197	1.184	0.071	0.279	1.065	0.028	0.237	1.232	0.951	0.555	1.31	0.874	0.585	1.324	0.701	0.637	1.3	0.552	0.609	1.339	0.465	0.62	1.455	0.361	0.663	1.571	0.203	0.574
549	2.745	1.385	0.964	0.369	1.181	0.944	0.253	1.25	0.877	0.202	1.226	0.681	0.175	1.183	0.524	0.241	1.184	0.428	0.237	1.187	0.271	0.196	1.183	0.071	0.279	1.065	0.028	0.237	1.228	0.952	0.554	1.307	0.874	0.584	1.32	0.701	0.636	1.294	0.553	0.609	1.332	0.465	0.62	1.448	0.363	0.663	1.564	0.203	0.575
550	2.75	1.382	0.964	0.368	1.178	0.944	0.252	1.246	0.877	0.201	1.224	0.681	0.175	1.182	0.524	0.241	1.183	0.428	0.237	1.187	0.271	0.196	1.183	0.071	0.279	1.065	0.028	0.237	1.224	0.952	0.553	1.303	0.874	0.584	1.315	0.702	0.635	1.288	0.554	0.609	1.326	0.467	0.62	1.443	0.365	0.663	1.557	0.204	0.575
551	2.755	1.379	0.964	0.367	1.175	0.944	0.251	1.243	0.878	0.2	1.222	0.681	0.174	1.181	0.524	0.24	1.182	0.428	0.236	1.186	0.271	0.196	1.183	0.071	0.279	1.065	0.028	0.237	1.221	0.953	0.552	1.299	0.875	0.583	1.31	0.702	0.635	1.283	0.556	0.61	1.319	0.468	0.62	1.437	0.366	0.662	1.549	0.203	0.576
552	2.76	1.376	0.965	0.366	1.172	0.945	0.25	1.241	0.878	0.199	1.219	0.681	0.174	1.18	0.524	0.239	1.181	0.428	0.236	1.186	0.271	0.196	1.183	0.071	0.279	1.065	0.028	0.237	1.217	0.953	0.55	1.295	0.875	0.582	1.306	0.703	0.634	1.276	0.556	0.609	1.313	0.469	0.619	1.43	0.367	0.661	1.542	0.203	0.576
553	2.765	1.372	0.965	0.365	1.168	0.945	0.249	1.238	0.878	0.199	1.217	0.681	0.173	1.178	0.524	0.239	1.18	0.428	0.235	1.185	0.27	0.195	1.183	0.071	0.279	1.065	0.028	0.237	1.214	0.954	0.549	1.292	0.877	0.581	1.301	0.703	0.633	1.27	0.557	0.609	1.307	0.47	0.619	1.424	0.368	0.661	1.534	0.202	0.577
554	2.77	1.369	0.965	0.364	1.164	0.945	0.248	1.235	0.878	0.198	1.214	0.681	0.173	1.176	0.524	0.238	1.178	0.428	0.235	1.185	0.27	0.195	1.183	0.071	0.279	1.065	0.028	0.237	1.21	0.954	0.549	1.288	0.877	0.58	1.295	0.704	0.633	1.264	0.558	0.609	1.301	0.471	0.619	1.418	0.369	0.661	1.526	0.202	0.578
555	2.775	1.365	0.965	0.363	1.16	0.946	0.247	1.232	0.878	0.197	1.212	0.681	0.172	1.175	0.524	0.238	1.177	0.428	0.235	1.184	0.27	0.195	1.183	0.071	0.279	1.065	0.028	0.237	1.207	0.955	0.548	1.285	0.879	0.579	1.29	0.704	0.633	1.259	0.559	0.608	1.296	0.472	0.619	1.411	0.369	0.661	1.517	0.2	0.578
556	2.78	1.362	0.965	0.362	1.157	0.946	0.246	1.229	0.878	0.197	1.21	0.681	0.171	1.173	0.524	0.238	1.176	0.427	0.235	1.184	0.27	0.195	1.183	0.071	0.279	1.065	0.028	0.237	1.203	0.956	0.547	1.282	0.88	0.578	1.286	0.705	0.633	1.254	0.56	0.608	1.29	0.473	0.618	1.405	0.369	0.661	1.508	0.197	0.579
557	2.785	1.359	0.965	0.362	1.153	0.947	0.245	1.226	0.878	0.196	1.208	0.681	0.171	1.171	0.523	0.237	1.174	0.427	0.234	1.183	0.27	0.195	1.183	0.071	0.279	1.065	0.028	0.237	1.2	0.957	0.545	1.279	0.881	0.578	1.282	0.705	0.632	1.249	0.56	0.608	1.283	0.473	0.618	1.398	0.368	0.66	1.498	0.194	0.58
558	2.79	1.355	0.965	0.361	1.148	0.948	0.244	1.223	0.878	0.195	1.206	0.681	0.17	1.17	0.524	0.237	1.173	0.427	0.234	1.182	0.27	0.195	1.183	0.071	0.279	1.065	0.028	0.237	1.197	0.958	0.545	1.275	0.882	0.577	1.277	0.706	0.632	1.243	0.561	0.608	1.277	0.473	0.618	1.392	0.368	0.661	1.488	0.192	0.582
559	2.795	1.351	0.965	0.36	1.144	0.948	0.243	1.221	0.878	0.194	1.203	0.681	0.17	1.168	0.524	0.237	1.172	0.427	0.234	1.181	0.27	0.195	1.183	0.071	0.279	1.065	0.028	0.237	1.193	0.958	0.543	1.272	0.883	0.576	1.273	0.707	0.631	1.237	0.562	0.607	1.271	0.473	0.617	1.384	0.367	0.661	1.478	0.189	0.582
560	2.8	1.348	0.965	0.359	1.141	0.949	0.242	1.218	0.878	0.193	1.201	0.681	0.169	1.166	0.523	0.236	1.171	0.427	0.233	1.18	0.27	0.194	1.183	0.071	0.279	1.065	0.028	0.237	1.19	0.959	0.542	1.269	0.884	0.575	1.268	0.707	0.631	1.23	0.563	0.607	1.265	0.473	0.617	1.376	0.366	0.661	1.468	0.186	0.583
561	2.805	1.345	0.965	0.359	1.138	0.949	0.241	1.215	0.878	0.193	1.198	0.681	0.169	1.164	0.523	0.236	1.169	0.427	0.233	1.18	0.27	0.194	1.183	0.071	0.279	1.065	0.028	0.237	1.187	0.96	0.542	1.266	0.885	0.574	1.263	0.708	0.63	1.225	0.564	0.607	1.259	0.474	0.617	1.368	0.364	0.662	1.458	0.183	0.583
562	2.81	1.341	0.964	0.358	1.135	0.949	0.241	1.212	0.878	0.192	1.196	0.681	0.168	1.162	0.523	0.236	1.168	0.427	0.233	1.179	0.27	0.194	1.183	0.071	0.279	1.065	0.028	0.237	1.184	0.961	0.541	1.262	0.885	0.574	1.259	0.708	0.63	1.22	0.565	0.607	1.253	0.474	0.617	1.36	0.361	0.662	1.447	0.179	0.584
563	2.815	1.338	0.964	0.357	1.131	0.949	0.24	1.209	0.878	0.192	1.194	0.682	0.168	1.16	0.523	0.236	1.166	0.427	0.233	1.178	0.27	0.194	1.182	0.071	0.279	1.065	0.028	0.237	1.181	0.962	0.541	1.259	0.886	0.573	1.255	0.709	0.63	1.215	0.566	0.606	1.247	0.473	0.617	1.352	0.359	0.662	1.436	0.176	0.584
564	2.82	1.336	0.965	0.356	1.128	0.949	0.239	1.206	0.878	0.191	1.191	0.682	0.168	1.159	0.523	0.236	1.164	0.426	0.233	1.177	0.269	0.194	1.182	0.071	0.279	1.065	0.028	0.237	1.177	0.962	0.54	1.255	0.886	0.573	1.25	0.71	0.629	1.21	0.566	0.606	1.24	0.474	0.617	1.344	0.357	0.663	1.425	0.173	0.584
565	2.825	1.333	0.965	0.356	1.125	0.95	0.239	1.203	0.878	0.191	1.189	0.681	0.167	1.157	0.523	0.235	1.163	0.426	0.232	1.176	0.269	0.194	1.182	0.071	0.279	1.065	0.028	0.237	1.174	0.963	0.54	1.252	0.887	0.572	1.246	0.71	0.629	1.205	0.567	0.606	1.234	0.474	0.617	1.335	0.355	0.663	1.413	0.169	0.585
566	2.83	1.33	0.965	0.355	1.123	0.95	0.238	1.2	0.877	0.191	1.186	0.681	0.167	1.155	0.523	0.235	1.162	0.426	0.232	1.175	0.269	0.194	1.182	0.071	0.279	1.065	0.028	0.236	1.171	0.963	0.539	1.249	0.887	0.572	1.241	0.711	0.629	1.199	0.568	0.606	1.229	0.475	0.617	1.327	0.353	0.663	1.401	0.165	0.586
567	2.835	1.326	0.965	0.355	1.12	0.95	0.237	1.197	0.878	0.19	1.184	0.681	0.167	1.153	0.523	0.235	1.161	0.426	0.232	1.175	0.269	0.194	1.182	0.071	0.279	1.065	0.028	0.236	1.168	0.964	0.539	1.246	0.888	0.572	1.237	0.711	0.628	1.194	0.568	0.605	1.222	0.474	0.617	1.319	0.352	0.663	1.39	0.162	0.585
568	2.84	1.324	0.966	0.354	1.116	0.95	0.237	1.194	0.877	0.19	1.181	0.682	0.166	1.152	0.523	0.235	1.16	0.426	0.232	1.174	0.269	0.193	1.182	0.071	0.279	1.065	0.028	0.236	1.165	0.965	0.538	1.243	0.888	0.572	1.233	0.712	0.628	1.189	0.569	0.605	1.216	0.474	0.616	1.31	0.349	0.662	1.378	0.159	0.585
569	2.845	1.321	0.966	0.353	1.113	0.95	0.236	1.191	0.877	0.189	1.179	0.682	0.166	1.15	0.523	0.235	1.159	0.426	0.232	1.173	0.269	0.193	1.182	0.071	0.279	1.065	0.028	0.236	1.162	0.966	0.538	1.24	0.888	0.571	1.229	0.713	0.627	1.183	0.569	0.605	1.21	0.473	0.616	1.303	0.349	0.662	1.366	0.156	0.585
570	2.85	1.318	0.966	0.353	1.11	0.95	0.236	1.188	0.877	0.188	1.176	0.682	0.165	1.148	0.523	0.235	1.157	0.426	0.232	1.173	0.269	0.193	1.182	0.071	0.279	1.065	0.028	0.236	1.16	0.966	0.537	1.237	0.889	0.571	1.224	0.713	0.627	1.179	0.57	0.604	1.204	0.474	0.615	1.295	0.347	0.662	1.355	0.154	0.586
571	2.855	1.315	0.966	0.352	1.107	0.95	0.235	1.185	0.877	0.188	1.174	0.682	0.165	1.146	0.523	0.234	1.155	0.426	0.231	1.172	0.269	0.193	1.182	0.071	0.279	1.065	0.028	0.236	1.157	0.967	0.536	1.233	0.89	0.571	1.22	0.714	0.626	1.174	0.572	0.604	1.198	0.474	0.614	1.286	0.345	0.662	1.343	0.151	0.586
572	2.86	1.312	0.966	0.351	1.104	0.95	0.235	1.182	0.877	0.188	1.171	0.681	0.165	1.145	0.522	0.234	1.154	0.426	0.232	1.171	0.269	0.193	1.182	0.071	0.279	1.065	0.028	0.236	1.153	0.967	0.536	1.23	0.891	0.571	1.217	0.715	0.626	1.168	0.571	0.604	1.192	0.475	0.614	1.278	0.344	0.662	1.33	0.148	0.587
573	2.865	1.309	0.966	0.351	1.101	0.95	0.234	1.179	0.877	0.187	1.168	0.682	0.165	1.143	0.522	0.234	1.152	0.426	0.232	1.171	0.269	0.193	1.182	0.071	0.279	1.065	0.027	0.236	1.151	0.967	0.536	1.228	0.892	0.571	1.212	0.715	0.625	1.163	0.572	0.603	1.186	0.474	0.613	1.27	0.342	0.662	1.318	0.146	0.587
574	2.87	1.306	0.966	0.35	1.098	0.95	0.234	1.176	0.877	0.187	1.166	0.682	0.165	1.141	0.522	0.234	1.152	0.426	0.232	1.17	0.269	0.193	1.182	0.071	0.279	1.065	0.027	0.236	1.148	0.968	0.535	1.224	0.892	0.57	1.208	0.716	0.625	1.158	0.572	0.602	1.18	0.474	0.613	1.262	0.341	0.661	1.306	0.143	0.587
575	2.875	1.303	0.966	0.35	1.095	0.95	0.234	1.173	0.877	0.187	1.164	0.682	0.164	1.14	0.522	0.234	1.151	0.426	0.232	1.169	0.269	0.192	1.182	0.071	0.279	1.065	0.027	0.236	1.145	0.968	0.534	1.22	0.892	0.57	1.204	0.716	0.625	1.153	0.573	0.602	1.174	0.474	0.612	1.254	0.34	0.661	1.293	0.14	0.587
576	2.88	1.3	0.966	0.35	1.092	0.95	0.233	1.17	0.877	0.186	1.161	0.682	0.164	1.138	0.522	0.234	1.15	0.426	0.232	1.168	0.269	0.192	1.182	0.071	0.28	1.065	0.027	0.236	1.142	0.968	0.533	1.218	0.893	0.57	1.199	0.717	0.625	1.148	0.573	0.601	1.168	0.474	0.611	1.246	0.339	0.66	1.28	0.138	0.589
577	2.885	1.297	0.967	0.349	1.089	0.95	0.233	1.167	0.877	0.186	1.159	0.682	0.164	1.136	0.521	0.234	1.148	0.426	0.232	1.167	0.269	0.192	1.182	0.071	0.28	1.065	0.027	0.236	1.138	0.969	0.534	1.215	0.893	0.57	1.195	0.717	0.624	1.142	0.574	0.601	1.162	0.475	0.61	1.238	0.337	0.659	1.268	0.136	0.588
578	2.89	1.295	0.967	0.349	1.086	0.95	0.233	1.164	0.877	0.186	1.156	0.682	0.164	1.135	0.521	0.234	1.147	0.426	0.231	1.167	0.269	0.192	1.182	0.071	0.28	1.065	0.027	0.236	1.134	0.97	0.534	1.212	0.894	0.569	1.191	0.718	0.624	1.138	0.575	0.6	1.157	0.475	0.61	1.229	0.336	0.659	1.256	0.134	0.587
579	2.895	1.292	0.967	0.348	1.083	0.95	0.233	1.162	0.876	0.186	1.154	0.682	0.164	1.133	0.521	0.234	1.146	0.426	0.231	1.167	0.269	0.192	1.182	0.071	0.28	1.065	0.027	0.236	1.132	0.97	0.533	1.209	0.894	0.569	1.186	0.718	0.624	1.133	0.575	0.599	1.151	0.475	0.609	1.221	0.335	0.658	1.243	0.132	0.587
580	2.9	1.289	0.966	0.348	1.08	0.95	0.233	1.159	0.876	0.186	1.152	0.682	0.164	1.132	0.521	0.234	1.145	0.425	0.232	1.166	0.269	0.192	1.182	0.071	0.28	1.065	0.027	0.236	1.129	0.97	0.533	1.205	0.895	0.569	1.183	0.718	0.623	1.128	0.576	0.599	1.144	0.475	0.609	1.213	0.334	0.657	1.231	0.13	0.587
581	2.905	1.285	0.966	0.347	1.077	0.95	0.232	1.156	0.876	0.186	1.149	0.681	0.164	1.13	0.521	0.234	1.143	0.425	0.232	1.166	0.269	0.193	1.182	0.071	0.28	1.065	0.027	0.236	1.127	0.97	0.533	1.202	0.895	0.569	1.179	0.718	0.623	1.122	0.576	0.598	1.138	0.475	0.608	1.204	0.333	0.657	1.219	0.129	0.588
582	2.91	1.282	0.966	0.347	1.074	0.95	0.232	1.153	0.876	0.186	1.147	0.681	0.163	1.129	0.521	0.234	1.142	0.425	0.232	1.165	0.269	0.193	1.182	0.071	0.28	1.065	0.027	0.236	NaN	NaN	NaN	1.199	0.895	0.568	1.174	0.718	0.623	1.117	0.577	0.598	1.132	0.475	0.608	1.196	0.332	0.656	1.207	0.127	0.587
583	2.915	1.279	0.966	0.347	1.072	0.95	0.232	1.15	0.876	0.185	1.144	0.681	0.163	1.127	0.521	0.234	1.141	0.425	0.232	1.165	0.269	0.193	1.181	0.071	0.28	1.065	0.027	0.236	1.12	0.971	0.533	1.196	0.895	0.568	1.17	0.718	0.622	1.113	0.577	0.597	1.126	0.475	0.607	1.188	0.331	0.656	1.195	0.126	0.586
584	2.92	1.277	0.966	0.347	1.069	0.95	0.232	1.147	0.875	0.185	1.142	0.682	0.163	1.126	0.521	0.234	1.14	0.425	0.232	1.164	0.269	0.193	1.181	0.071	0.28	1.065	0.027	0.236	NaN	NaN	NaN	1.193	0.895	0.568	1.165	0.717	0.622	1.107	0.577	0.596	1.12	0.475	0.606	1.18	0.33	0.655	1.183	0.125	0.586
585	2.925	1.274	0.966	0.347	1.065	0.95	0.231	1.145	0.875	0.185	1.14	0.682	0.163	1.124	0.521	0.234	1.14	0.425	0.232	1.164	0.269	0.193	1.181	0.071	0.28	1.065	0.027	0.236	NaN	NaN	NaN	1.189	0.895	0.568	1.162	0.718	0.622	1.102	0.577	0.595	1.113	0.475	0.606	1.171	0.329	0.655	1.17	0.124	0.587
586	2.93	1.271	0.966	0.346	1.062	0.949	0.231	1.142	0.875	0.185	1.138	0.681	0.163	1.123	0.521	0.234	1.139	0.425	0.231	1.164	0.269	0.193	1.181	0.071	0.28	1.065	0.027	0.236	NaN	NaN	NaN	1.186	0.895	0.568	1.158	0.719	0.621	1.097	0.578	0.595	1.107	0.475	0.605	1.162	0.328	0.654	1.158	0.123	0.587
587	2.935	1.268	0.965	0.346	1.06	0.949	0.231	1.139	0.875	0.185	1.135	0.681	0.163	1.121	0.521	0.233	1.138	0.425	0.231	1.163	0.269	0.193	1.181	0.071	0.28	1.065	0.027	0.236	NaN	NaN	NaN	1.183	0.896	0.568	1.154	0.718	0.621	1.091	0.578	0.594	1.101	0.475	0.605	1.154	0.327	0.654	1.147	0.123	0.586
588	2.94	1.265	0.965	0.346	1.057	0.949	0.231	1.136	0.875	0.185	1.133	0.681	0.163	1.12	0.52	0.233	1.136	0.425	0.231	1.163	0.269	0.193	1.181	0.071	0.28	1.065	0.027	0.236	NaN	NaN	NaN	1.18	0.896	0.567	1.149	0.718	0.62	1.086	0.578	0.593	1.095	0.475	0.604	1.146	0.326	0.653	1.135	0.122	0.585
589	2.945	1.262	0.965	0.346	1.054	0.949	0.231	1.133	0.875	0.185	1.13	0.681	0.163	1.118	0.52	0.234	1.135	0.424	0.231	1.162	0.269	0.193	1.181	0.071	0.28	1.065	0.027	0.236	NaN	NaN	NaN	1.176	0.896	0.567	1.145	0.719	0.62	1.081	0.578	0.593	1.089	0.475	0.603	1.137	0.326	0.652	1.124	0.121	0.585
590	2.95	1.259	0.965	0.346	1.051	0.949	0.23	1.131	0.875	0.185	1.128	0.681	0.163	1.117	0.52	0.234	1.134	0.424	0.231	1.161	0.269	0.193	1.181	0.071	0.28	1.065	0.027	0.235	NaN	NaN	NaN	1.173	0.895	0.567	1.141	0.719	0.62	1.075	0.578	0.592	1.082	0.475	0.603	1.129	0.325	0.651	1.112	0.12	0.584
591	2.955	1.256	0.964	0.346	1.048	0.948	0.23	1.128	0.875	0.185	1.126	0.681	0.163	1.115	0.52	0.234	1.133	0.424	0.231	1.16	0.269	0.192	1.181	0.071	0.28	1.065	0.027	0.235	NaN	NaN	NaN	1.169	0.896	0.567	1.136	0.718	0.62	1.07	0.579	0.591	1.075	0.475	0.602	1.121	0.325	0.651	1.1	0.12	0.584
592	2.96	1.253	0.964	0.346	1.045	0.949	0.23	1.125	0.874	0.185	1.123	0.681	0.163	1.113	0.52	0.233	1.132	0.424	0.231	1.16	0.269	0.192	1.181	0.071	0.28	1.065	0.027	0.235	NaN	NaN	NaN	1.166	0.896	0.567	1.132	0.718	0.62	1.065	0.579	0.591	1.069	0.475	0.602	1.112	0.324	0.651	1.089	0.12	0.585
593	2.965	1.25	0.964	0.346	1.042	0.949	0.23	1.122	0.874	0.184	1.121	0.681	0.163	1.112	0.52	0.233	1.131	0.424	0.231	1.159	0.269	0.192	1.181	0.071	0.28	1.065	0.027	0.235	NaN	NaN	NaN	1.163	0.896	0.568	1.126	0.718	0.62	1.059	0.579	0.59	1.063	0.475	0.601	1.104	0.324	0.65	1.077	0.119	0.584
594	2.97	1.247	0.963	0.346	1.039	0.949	0.229	1.119	0.874	0.184	1.119	0.681	0.163	1.11	0.52	0.233	1.129	0.424	0.231	1.159	0.269	0.192	1.181	0.071	0.28	1.065	0.027	0.235	NaN	NaN	NaN	1.159	0.896	0.568	1.12	0.717	0.62	1.054	0.58	0.59	1.057	0.475	0.6	1.096	0.323	0.65	1.066	0.119	0.583
595	2.975	1.244	0.963	0.346	1.036	0.948	0.229	1.117	0.874	0.184	1.116	0.681	0.163	1.108	0.519	0.234	1.128	0.424	0.231	1.158	0.269	0.192	1.181	0.071	0.28	1.065	0.026	0.235	NaN	NaN	NaN	1.155	0.895	0.568	1.116	0.718	0.62	1.049	0.58	0.589	1.05	0.476	0.599	1.087	0.323	0.65	1.055	0.118	0.583
596	2.98	1.241	0.963	0.346	1.033	0.948	0.229	1.114	0.873	0.184	1.114	0.681	0.163	1.107	0.519	0.234	1.127	0.424	0.231	1.158	0.269	0.192	1.181	0.071	0.28	1.065	0.026	0.235	NaN	NaN	NaN	1.151	0.895	0.568	1.111	0.718	0.62	1.043	0.581	0.589	1.044	0.475	0.599	1.078	0.322	0.65	1.043	0.118	0.583
597	2.985	1.238	0.962	0.346	1.03	0.948	0.228	1.11	0.873	0.184	1.111	0.68	0.163	1.105	0.519	0.233	1.126	0.424	0.231	1.157	0.269	0.192	1.181	0.071	0.28	1.065	0.026	0.235	NaN	NaN	NaN	1.147	0.895	0.567	1.106	0.717	0.62	1.038	0.581	0.588	1.037	0.475	0.598	1.069	0.322	0.649	1.033	0.119	0.583
598	2.99	1.234	0.962	0.346	1.027	0.948	0.228	1.108	0.873	0.184	1.109	0.68	0.163	1.103	0.519	0.233	1.124	0.424	0.231	1.157	0.269	0.192	1.181	0.071	0.28	1.065	0.026	0.235	1.067	0.977	0.532	1.143	0.895	0.568	1.1	0.717	0.62	1.033	0.581	0.587	1.031	0.476	0.598	1.061	0.322	0.649	1.022	0.119	0.583
599	2.995	1.231	0.962	0.347	1.024	0.948	0.228	1.105	0.873	0.184	1.106	0.68	0.163	1.101	0.519	0.233	1.123	0.423	0.231	1.156	0.269	0.192	1.181	0.071	0.28	1.065	0.026	0.235	NaN	NaN	NaN	1.14	0.895	0.567	1.095	0.717	0.62	1.027	0.581	0.586	1.025	0.476	0.597	1.053	0.322	0.649	1.011	0.119	0.583
600	3	1.228	0.962	0.347	1.021	0.948	0.228	1.102	0.873	0.184	1.104	0.68	0.163	1.1	0.518	0.233	1.122	0.423	0.232	1.155	0.269	0.192	1.18	0.071	0.28	1.065	0.026	0.235	NaN	NaN	NaN	1.135	0.895	0.568	1.091	0.717	0.62	1.022	0.58	0.586	1.019	0.476	0.597	1.045	0.322	0.648	1	0.119	0.582
601	3.005	1.225	0.961	0.347	1.019	0.948	0.228	1.099	0.872	0.185	1.101	0.68	0.163	1.098	0.518	0.234	1.12	0.423	0.232	1.155	0.269	0.193	1.18	0.071	0.28	1.065	0.026	0.235	NaN	NaN	NaN	1.131	0.894	0.568	1.085	0.718	0.62	1.016	0.581	0.586	1.013	0.476	0.597	1.037	0.321	0.648	0.99	0.12	0.582
602	3.01	1.222	0.961	0.347	1.016	0.948	0.228	1.096	0.872	0.185	1.099	0.68	0.162	1.097	0.518	0.234	1.119	0.423	0.232	1.154	0.269	0.193	1.18	0.071	0.28	1.065	0.026	0.234	NaN	NaN	NaN	1.128	0.894	0.568	1.081	0.718	0.62	1.011	0.581	0.585	1.007	0.477	0.596	1.028	0.321	0.647	0.98	0.12	0.582
603	3.015	1.219	0.96	0.347	1.012	0.947	0.228	1.093	0.872	0.185	1.096	0.68	0.162	1.095	0.518	0.233	1.118	0.423	0.232	1.153	0.269	0.193	1.18	0.072	0.28	1.065	0.026	0.234	NaN	NaN	NaN	1.123	0.894	0.568	1.075	0.717	0.62	1.006	0.582	0.585	1.001	0.477	0.596	1.02	0.321	0.647	0.97	0.121	0.582
604	3.02	1.216	0.96	0.348	1.009	0.948	0.228	1.09	0.872	0.185	1.094	0.68	0.162	1.093	0.518	0.233	1.116	0.423	0.232	1.153	0.269	0.193	1.18	0.072	0.28	1.065	0.026	0.234	NaN	NaN	NaN	1.119	0.893	0.568	1.07	0.717	0.62	1.001	0.582	0.584	0.995	0.477	0.596	1.012	0.321	0.647	0.96	0.121	0.581
605	3.025	1.212	0.959	0.348	1.006	0.947	0.227	1.087	0.871	0.185	1.092	0.68	0.163	1.092	0.518	0.233	1.115	0.423	0.232	1.152	0.27	0.193	1.18	0.072	0.28	1.065	0.026	0.234	NaN	NaN	NaN	1.116	0.894	0.568	1.065	0.717	0.62	0.995	0.582	0.584	0.988	0.476	0.595	1.004	0.32	0.647	0.95	0.121	0.581
606	3.03	1.209	0.959	0.349	1.003	0.947	0.227	1.083	0.871	0.185	1.089	0.679	0.162	1.09	0.518	0.233	1.114	0.423	0.232	1.151	0.27	0.193	1.18	0.072	0.28	1.065	0.026	0.234	NaN	NaN	NaN	1.111	0.893	0.568	1.06	0.718	0.62	0.989	0.582	0.584	0.981	0.476	0.594	0.996	0.32	0.646	0.94	0.121	0.58
607	3.035	1.206	0.958	0.349	1	0.947	0.227	1.081	0.871	0.186	1.087	0.679	0.162	1.088	0.518	0.234	1.113	0.423	0.232	1.151	0.27	0.193	1.18	0.073	0.28	1.065	0.026	0.234	NaN	NaN	NaN	1.107	0.893	0.568	1.055	0.717	0.62	0.983	0.582	0.584	0.976	0.477	0.594	0.988	0.32	0.646	0.93	0.121	0.581
608	3.04	1.202	0.958	0.349	0.997	0.947	0.227	1.077	0.871	0.186	1.084	0.679	0.162	1.087	0.518	0.234	1.111	0.423	0.232	1.15	0.27	0.193	1.181	0.073	0.281	1.065	0.026	0.234	1.041	0.972	0.527	1.103	0.893	0.569	1.05	0.717	0.62	0.978	0.583	0.584	0.97	0.477	0.594	0.981	0.32	0.646	0.921	0.122	0.581
609	3.045	1.199	0.957	0.349	0.994	0.946	0.227	1.074	0.87	0.186	1.083	0.679	0.162	1.085	0.518	0.234	1.109	0.423	0.232	1.15	0.27	0.194	1.181	0.073	0.281	1.065	0.026	0.234	NaN	NaN	NaN	1.098	0.892	0.569	1.045	0.716	0.621	0.974	0.583	0.584	0.964	0.477	0.593	0.973	0.32	0.645	0.912	0.122	0.581
610	3.05	1.195	0.956	0.35	0.991	0.946	0.227	1.071	0.87	0.186	1.08	0.678	0.162	1.083	0.518	0.234	1.108	0.423	0.232	1.149	0.27	0.194	1.18	0.073	0.281	1.065	0.026	0.234	1.034	0.97	0.528	1.094	0.892	0.569	1.039	0.716	0.62	0.968	0.583	0.583	0.958	0.476	0.593	0.966	0.32	0.645	0.903	0.123	0.58
611	3.055	1.192	0.955	0.35	0.988	0.946	0.226	1.068	0.869	0.186	1.078	0.678	0.162	1.081	0.518	0.235	1.106	0.423	0.233	1.149	0.27	0.194	1.18	0.074	0.281	1.065	0.025	0.234	NaN	NaN	NaN	1.089	0.891	0.569	1.034	0.716	0.621	0.963	0.583	0.583	0.952	0.476	0.592	0.958	0.319	0.645	0.894	0.123	0.58
612	3.06	1.188	0.955	0.351	0.984	0.946	0.226	1.065	0.869	0.187	1.076	0.678	0.162	1.079	0.517	0.235	1.105	0.422	0.232	1.148	0.271	0.194	1.18	0.074	0.281	1.065	0.025	0.234	1.018	0.972	0.531	1.086	0.89	0.569	1.03	0.716	0.621	0.957	0.583	0.583	0.946	0.476	0.592	0.951	0.319	0.645	0.885	0.124	0.58
613	3.065	1.185	0.954	0.351	0.982	0.945	0.226	1.062	0.869	0.187	1.074	0.678	0.162	1.077	0.517	0.234	1.103	0.422	0.232	1.147	0.271	0.194	1.18	0.074	0.281	1.065	0.025	0.234	1.019	0.971	0.53	1.081	0.89	0.569	1.025	0.716	0.621	0.952	0.583	0.582	0.94	0.476	0.591	0.943	0.319	0.645	0.877	0.124	0.58
614	3.07	1.182	0.954	0.352	0.978	0.945	0.226	1.059	0.868	0.188	1.071	0.677	0.162	1.075	0.517	0.234	1.101	0.422	0.232	1.146	0.271	0.194	1.18	0.074	0.282	1.065	0.025	0.234	1.013	0.972	0.53	1.076	0.889	0.569	1.019	0.716	0.621	0.947	0.582	0.582	0.934	0.475	0.591	0.936	0.319	0.644	0.868	0.124	0.579
615	3.075	1.178	0.953	0.352	0.975	0.944	0.226	1.055	0.868	0.188	1.069	0.677	0.163	1.073	0.517	0.235	1.099	0.422	0.233	1.144	0.271	0.194	1.18	0.074	0.282	1.065	0.025	0.234	1.012	0.97	0.53	1.072	0.888	0.57	1.015	0.715	0.621	0.942	0.582	0.582	0.929	0.475	0.591	0.929	0.319	0.644	0.86	0.124	0.579
616	3.08	1.175	0.952	0.353	0.972	0.944	0.226	1.052	0.867	0.188	1.066	0.677	0.163	1.071	0.516	0.235	1.098	0.422	0.233	1.143	0.27	0.194	1.18	0.075	0.282	1.065	0.025	0.234	1.009	0.969	0.53	1.069	0.888	0.57	1.01	0.715	0.621	0.937	0.582	0.581	0.923	0.475	0.59	0.922	0.318	0.644	0.852	0.124	0.579
617	3.085	1.171	0.952	0.353	0.969	0.943	0.226	1.049	0.867	0.188	1.064	0.676	0.163	1.069	0.516	0.235	1.097	0.422	0.233	1.142	0.27	0.194	1.18	0.075	0.282	1.065	0.025	0.234	1.006	0.968	0.53	1.064	0.887	0.57	1.005	0.714	0.621	0.931	0.581	0.581	0.917	0.475	0.59	0.915	0.318	0.644	0.844	0.124	0.579
618	3.09	1.168	0.951	0.354	0.968	0.942	0.227	1.046	0.867	0.188	1.062	0.676	0.163	1.066	0.516	0.235	1.095	0.422	0.233	1.141	0.271	0.194	1.18	0.075	0.282	1.065	0.025	0.234	1.003	0.968	0.53	1.06	0.887	0.571	1	0.714	0.621	0.927	0.581	0.581	0.912	0.474	0.59	0.908	0.318	0.644	0.836	0.124	0.578
619	3.095	1.164	0.951	0.354	0.966	0.941	0.227	1.043	0.866	0.189	1.059	0.676	0.163	1.064	0.515	0.235	1.092	0.421	0.233	1.14	0.271	0.194	1.18	0.075	0.282	1.065	0.025	0.234	0.999	0.968	0.531	1.056	0.886	0.571	0.995	0.713	0.621	0.922	0.581	0.58	0.906	0.474	0.589	0.901	0.317	0.643	0.828	0.125	0.578
620	3.1	1.16	0.95	0.355	0.962	0.941	0.227	1.04	0.866	0.189	1.057	0.676	0.164	1.062	0.515	0.236	1.09	0.421	0.233	1.139	0.271	0.195	1.179	0.075	0.282	1.065	0.025	0.234	0.995	0.967	0.531	1.052	0.885	0.572	0.99	0.712	0.621	0.916	0.58	0.58	0.901	0.473	0.589	0.894	0.317	0.643	0.821	0.125	0.578
621	3.105	1.156	0.949	0.355	0.959	0.94	0.228	1.037	0.865	0.189	1.054	0.676	0.164	1.06	0.515	0.236	1.088	0.421	0.234	1.138	0.271	0.195	1.179	0.075	0.282	1.065	0.025	0.234	0.99	0.967	0.531	1.046	0.884	0.572	0.985	0.711	0.621	0.912	0.579	0.58	0.896	0.473	0.589	0.887	0.316	0.643	0.813	0.125	0.578
622	3.11	1.153	0.948	0.356	0.956	0.94	0.228	1.033	0.865	0.189	1.052	0.675	0.164	1.058	0.514	0.236	1.087	0.421	0.234	1.137	0.272	0.195	1.179	0.076	0.283	1.065	0.025	0.234	0.987	0.966	0.531	1.042	0.883	0.572	0.98	0.711	0.621	0.907	0.579	0.579	0.89	0.472	0.588	0.881	0.316	0.643	0.805	0.125	0.578
623	3.115	1.149	0.947	0.357	0.951	0.939	0.228	1.03	0.864	0.19	1.049	0.675	0.165	1.055	0.514	0.236	1.085	0.421	0.234	1.137	0.272	0.195	1.179	0.076	0.283	1.065	0.025	0.234	0.983	0.965	0.532	1.038	0.883	0.572	0.976	0.711	0.622	0.902	0.578	0.579	0.885	0.472	0.588	0.874	0.315	0.643	0.798	0.124	0.577
624	3.12	1.145	0.946	0.357	0.948	0.939	0.228	1.026	0.864	0.19	1.047	0.674	0.165	1.053	0.514	0.236	1.083	0.421	0.234	1.135	0.272	0.195	1.179	0.076	0.283	1.065	0.025	0.234	0.979	0.965	0.532	1.034	0.882	0.573	0.971	0.71	0.622	0.898	0.578	0.579	0.88	0.471	0.588	0.868	0.315	0.643	0.791	0.124	0.577
625	3.125	1.141	0.946	0.358	0.945	0.938	0.229	1.023	0.863	0.191	1.044	0.674	0.165	1.05	0.513	0.237	1.081	0.42	0.234	1.134	0.272	0.195	1.179	0.076	0.283	1.065	0.025	0.234	0.975	0.964	0.533	1.029	0.881	0.574	0.967	0.71	0.622	0.893	0.577	0.578	0.875	0.47	0.588	0.862	0.314	0.643	0.784	0.124	0.577
626	3.13	1.138	0.945	0.359	0.942	0.937	0.229	1.02	0.863	0.192	1.041	0.674	0.165	1.048	0.513	0.237	1.079	0.42	0.234	1.133	0.273	0.196	1.179	0.077	0.283	1.065	0.025	0.234	0.971	0.964	0.533	1.026	0.88	0.574	0.962	0.709	0.622	0.889	0.576	0.578	0.87	0.47	0.587	0.855	0.313	0.643	0.777	0.123	0.577
627	3.135	1.134	0.944	0.36	0.939	0.936	0.229	1.016	0.863	0.192	1.039	0.674	0.166	1.046	0.513	0.237	1.078	0.42	0.235	1.132	0.273	0.196	1.179	0.077	0.283	1.065	0.025	0.234	0.967	0.963	0.534	1.022	0.88	0.575	0.958	0.709	0.623	0.884	0.576	0.578	0.865	0.469	0.587	0.849	0.313	0.643	0.77	0.123	0.576
628	3.14	1.13	0.944	0.36	0.935	0.936	0.229	1.013	0.862	0.192	1.036	0.674	0.166	1.044	0.512	0.237	1.076	0.42	0.235	1.13	0.273	0.196	1.179	0.077	0.283	1.065	0.025	0.234	0.962	0.962	0.534	1.016	0.879	0.575	0.953	0.707	0.623	0.879	0.575	0.578	0.86	0.468	0.587	0.843	0.312	0.643	0.763	0.123	0.576
629	3.145	1.126	0.943	0.361	0.931	0.935	0.229	1.01	0.861	0.192	1.033	0.673	0.166	1.041	0.512	0.237	1.074	0.42	0.235	1.129	0.273	0.196	1.178	0.077	0.283	1.065	0.025	0.234	0.958	0.962	0.535	1.012	0.877	0.575	0.949	0.706	0.623	0.875	0.574	0.578	0.855	0.468	0.587	0.837	0.312	0.642	0.757	0.123	0.576
630	3.15	1.122	0.942	0.362	0.928	0.935	0.229	1.008	0.861	0.192	1.03	0.673	0.167	1.039	0.512	0.237	1.072	0.42	0.236	1.128	0.273	0.196	1.178	0.078	0.283	1.065	0.025	0.234	0.954	0.961	0.535	1.008	0.877	0.576	0.944	0.705	0.623	0.87	0.573	0.578	0.85	0.467	0.586	0.831	0.311	0.642	0.751	0.122	0.575
631	3.155	1.117	0.941	0.363	0.923	0.934	0.23	1.004	0.861	0.192	1.027	0.672	0.167	1.037	0.512	0.238	1.07	0.419	0.236	1.127	0.273	0.196	1.178	0.078	0.283	1.065	0.025	0.234	0.95	0.96	0.536	1.005	0.876	0.577	0.939	0.704	0.623	0.866	0.572	0.577	0.845	0.466	0.586	0.826	0.31	0.642	0.745	0.122	0.575
632	3.16	1.113	0.94	0.364	0.92	0.933	0.231	1	0.86	0.192	1.024	0.672	0.168	1.034	0.511	0.238	1.068	0.419	0.236	1.126	0.273	0.197	1.178	0.078	0.283	1.065	0.025	0.234	0.945	0.96	0.536	1.001	0.876	0.578	0.935	0.703	0.623	0.861	0.571	0.577	0.84	0.465	0.586	0.82	0.31	0.642	0.739	0.121	0.575
633	3.165	1.109	0.939	0.365	0.916	0.933	0.231	0.997	0.86	0.192	1.021	0.672	0.168	1.032	0.511	0.238	1.066	0.419	0.236	1.125	0.274	0.197	1.177	0.079	0.283	1.065	0.025	0.234	0.941	0.959	0.537	0.996	0.875	0.578	0.931	0.702	0.624	0.857	0.57	0.577	0.835	0.464	0.586	0.815	0.309	0.642	0.733	0.12	0.574
634	3.17	1.105	0.938	0.366	0.91	0.933	0.232	0.993	0.859	0.193	1.018	0.672	0.168	1.029	0.511	0.238	1.064	0.419	0.236	1.123	0.274	0.197	1.177	0.079	0.283	1.065	0.025	0.234	0.937	0.958	0.537	0.992	0.874	0.579	0.927	0.701	0.624	0.852	0.569	0.577	0.831	0.463	0.586	0.809	0.308	0.642	0.728	0.12	0.574
635	3.175	1.101	0.938	0.367	0.906	0.933	0.233	0.989	0.858	0.194	1.016	0.671	0.169	1.027	0.51	0.239	1.062	0.419	0.236	1.122	0.274	0.198	1.177	0.079	0.283	1.065	0.025	0.234	0.932	0.957	0.538	0.987	0.873	0.579	0.922	0.7	0.624	0.848	0.568	0.577	0.827	0.462	0.586	0.804	0.307	0.642	0.723	0.119	0.573
636	3.18	1.096	0.937	0.368	0.902	0.932	0.233	0.986	0.858	0.194	1.012	0.671	0.169	1.024	0.51	0.239	1.059	0.418	0.236	1.121	0.274	0.198	1.177	0.08	0.283	1.065	0.025	0.234	0.928	0.957	0.539	0.982	0.872	0.58	0.917	0.699	0.625	0.844	0.567	0.577	0.822	0.461	0.586	0.799	0.306	0.642	0.718	0.118	0.573
637	3.185	1.092	0.936	0.369	0.896	0.932	0.234	0.982	0.857	0.195	1.009	0.67	0.17	1.022	0.509	0.239	1.058	0.418	0.237	1.12	0.274	0.198	1.176	0.08	0.283	1.065	0.025	0.234	0.923	0.956	0.539	0.978	0.871	0.581	0.913	0.699	0.625	0.84	0.566	0.577	0.818	0.46	0.586	0.794	0.305	0.642	0.713	0.117	0.573
638	3.19	1.088	0.935	0.37	0.891	0.932	0.235	0.978	0.857	0.196	1.006	0.67	0.17	1.019	0.509	0.24	1.056	0.419	0.237	1.118	0.275	0.198	1.176	0.081	0.283	1.065	0.025	0.234	0.919	0.955	0.54	0.973	0.87	0.582	0.911	0.699	0.626	0.836	0.565	0.577	0.814	0.459	0.586	0.789	0.304	0.642	0.708	0.116	0.572
639	3.195	1.083	0.934	0.371	0.886	0.931	0.236	0.974	0.856	0.197	1.003	0.67	0.171	1.016	0.509	0.24	1.053	0.418	0.237	1.116	0.275	0.198	1.176	0.081	0.283	1.065	0.025	0.234	0.914	0.954	0.541	0.969	0.869	0.582	NaN	NaN	NaN	0.831	0.564	0.577	0.81	0.458	0.586	0.784	0.303	0.642	0.704	0.115	0.572
640	3.2	1.079	0.933	0.372	0.881	0.93	0.237	0.971	0.856	0.197	1	0.67	0.171	1.013	0.508	0.24	1.051	0.418	0.238	1.115	0.275	0.198	1.176	0.081	0.283	1.065	0.025	0.234	0.91	0.953	0.541	0.964	0.868	0.583	0.897	0.695	0.626	0.827	0.563	0.577	0.805	0.457	0.586	0.78	0.302	0.642	0.7	0.114	0.571
641	3.205	1.074	0.932	0.373	0.878	0.93	0.238	0.967	0.856	0.198	0.997	0.669	0.172	1.011	0.508	0.241	1.049	0.418	0.238	1.113	0.275	0.199	1.176	0.082	0.283	1.065	0.025	0.234	0.905	0.953	0.542	0.958	0.867	0.584	0.894	0.694	0.627	0.823	0.562	0.577	0.801	0.456	0.586	0.775	0.301	0.642	0.696	0.112	0.571
642	3.21	1.07	0.932	0.374	0.874	0.929	0.238	0.963	0.855	0.199	0.994	0.669	0.172	1.009	0.508	0.241	1.047	0.418	0.238	1.111	0.275	0.199	1.175	0.082	0.283	1.065	0.025	0.234	0.9	0.952	0.543	0.953	0.866	0.585	0.889	0.692	0.627	0.819	0.561	0.577	0.797	0.455	0.586	0.771	0.3	0.642	0.693	0.111	0.571
643	3.215	1.066	0.931	0.375	0.871	0.928	0.239	0.959	0.854	0.2	0.991	0.669	0.173	1.005	0.507	0.241	1.044	0.417	0.238	1.11	0.275	0.199	1.175	0.082	0.283	1.065	0.025	0.234	0.896	0.95	0.544	0.947	0.865	0.585	0.884	0.691	0.628	0.815	0.559	0.577	0.793	0.453	0.586	0.767	0.299	0.642	0.689	0.11	0.57
644	3.22	1.061	0.93	0.376	0.867	0.927	0.239	0.955	0.854	0.2	0.987	0.669	0.173	1.003	0.507	0.241	1.042	0.417	0.239	1.109	0.276	0.199	1.174	0.083	0.283	1.065	0.025	0.234	0.891	0.95	0.544	0.942	0.864	0.585	0.879	0.69	0.628	0.811	0.558	0.577	0.788	0.452	0.586	0.763	0.297	0.642	0.686	0.108	0.57
645	3.225	1.057	0.929	0.377	0.861	0.927	0.239	0.951	0.854	0.201	0.984	0.669	0.174	1	0.507	0.242	1.04	0.417	0.239	1.107	0.276	0.199	1.174	0.084	0.283	1.065	0.025	0.234	0.886	0.949	0.545	0.938	0.863	0.587	0.874	0.688	0.628	0.806	0.557	0.577	0.784	0.451	0.586	0.759	0.296	0.642	0.684	0.106	0.569
646	3.23	1.052	0.928	0.379	0.857	0.926	0.24	0.948	0.853	0.202	0.981	0.668	0.175	0.997	0.507	0.242	1.037	0.417	0.239	1.106	0.277	0.199	1.174	0.085	0.283	1.065	0.025	0.233	0.881	0.948	0.546	0.934	0.863	0.588	0.87	0.688	0.629	0.802	0.555	0.577	0.78	0.45	0.586	0.756	0.295	0.641	0.681	0.105	0.569
647	3.235	1.048	0.928	0.38	0.853	0.925	0.241	0.944	0.853	0.203	0.977	0.668	0.175	0.994	0.506	0.242	1.035	0.417	0.239	1.104	0.277	0.199	1.174	0.085	0.283	1.065	0.025	0.233	0.876	0.947	0.547	0.928	0.861	0.588	0.865	0.687	0.63	0.798	0.554	0.578	0.777	0.448	0.586	0.752	0.293	0.642	0.679	0.103	0.568
648	3.24	1.043	0.927	0.382	0.849	0.924	0.241	0.94	0.852	0.204	0.974	0.668	0.176	0.991	0.506	0.242	1.032	0.417	0.239	1.102	0.277	0.199	1.173	0.086	0.283	1.065	0.025	0.233	0.871	0.946	0.548	0.922	0.86	0.589	0.862	0.686	0.63	0.794	0.553	0.578	0.773	0.447	0.586	0.749	0.291	0.642	0.677	0.101	0.568
649	3.245	1.038	0.926	0.383	0.845	0.924	0.242	0.936	0.852	0.205	0.97	0.668	0.177	0.988	0.505	0.243	1.03	0.417	0.239	1.1	0.278	0.199	1.173	0.087	0.283	1.065	0.025	0.233	0.865	0.945	0.549	0.918	0.859	0.59	0.857	0.685	0.631	0.789	0.552	0.579	0.769	0.446	0.586	0.745	0.29	0.642	0.675	0.099	0.567
650	3.25	1.033	0.925	0.384	0.841	0.923	0.243	0.932	0.851	0.206	0.967	0.668	0.178	0.985	0.505	0.243	1.027	0.417	0.24	1.099	0.278	0.199	1.172	0.088	0.283	1.065	0.025	0.233	0.86	0.944	0.55	0.912	0.858	0.591	0.852	0.683	0.632	0.785	0.55	0.579	0.765	0.444	0.587	0.742	0.288	0.642	0.673	0.097	0.567
651	3.255	1.029	0.925	0.386	0.836	0.923	0.244	0.927	0.851	0.207	0.964	0.668	0.178	0.982	0.505	0.244	1.024	0.417	0.24	1.097	0.279	0.199	1.172	0.089	0.283	1.065	0.025	0.233	0.855	0.943	0.551	0.907	0.856	0.592	0.847	0.682	0.632	0.781	0.549	0.579	0.762	0.443	0.587	0.739	0.287	0.641	0.672	0.095	0.566
652	3.26	1.024	0.924	0.388	0.832	0.922	0.245	0.923	0.851	0.208	0.96	0.667	0.179	0.978	0.505	0.244	1.021	0.417	0.24	1.095	0.28	0.199	1.171	0.089	0.283	1.065	0.025	0.233	0.85	0.942	0.552	0.902	0.855	0.593	0.843	0.68	0.632	0.777	0.547	0.579	0.758	0.441	0.587	0.736	0.285	0.641	0.671	0.093	0.566
653	3.265	1.019	0.924	0.389	0.828	0.922	0.246	0.919	0.85	0.209	0.956	0.667	0.18	0.975	0.504	0.244	1.018	0.417	0.24	1.093	0.28	0.199	1.171	0.09	0.283	1.065	0.024	0.233	0.845	0.941	0.553	0.897	0.855	0.595	0.838	0.679	0.633	0.773	0.546	0.58	0.755	0.44	0.588	0.733	0.283	0.641	0.669	0.092	0.565
654	3.27	1.014	0.923	0.391	0.823	0.921	0.247	0.915	0.85	0.21	0.953	0.667	0.181	0.971	0.504	0.244	1.015	0.417	0.24	1.091	0.281	0.199	1.17	0.091	0.282	1.065	0.024	0.233	0.839	0.94	0.554	0.891	0.853	0.595	0.833	0.678	0.634	0.77	0.544	0.58	0.752	0.438	0.588	0.73	0.281	0.641	0.667	0.091	0.565
655	3.275	1.009	0.922	0.393	0.819	0.92	0.248	0.911	0.849	0.211	0.949	0.667	0.181	0.968	0.504	0.245	1.012	0.417	0.24	1.089	0.281	0.199	1.17	0.092	0.282	1.065	0.024	0.233	0.834	0.939	0.555	0.886	0.852	0.597	0.829	0.677	0.634	0.766	0.543	0.581	0.748	0.437	0.588	0.727	0.28	0.64	0.664	0.089	0.564
656	3.28	1.005	0.922	0.394	0.815	0.92	0.249	0.907	0.849	0.213	0.945	0.667	0.182	0.964	0.503	0.245	1.008	0.417	0.239	1.086	0.282	0.199	1.169	0.094	0.282	1.065	0.024	0.233	0.829	0.938	0.556	0.881	0.852	0.598	0.825	0.676	0.635	0.762	0.542	0.581	0.745	0.436	0.589	0.723	0.278	0.64	0.661	0.089	0.565
657	3.285	1	0.921	0.396	0.81	0.919	0.25	0.903	0.848	0.214	0.941	0.666	0.183	0.96	0.503	0.245	1.005	0.416	0.239	1.084	0.283	0.199	1.168	0.095	0.281	1.065	0.024	0.233	0.824	0.937	0.557	0.875	0.851	0.599	0.821	0.676	0.636	0.759	0.541	0.581	0.742	0.435	0.589	0.719	0.278	0.64	0.659	0.088	0.565
658	3.29	0.995	0.921	0.398	0.805	0.919	0.251	0.898	0.848	0.215	0.937	0.666	0.184	0.956	0.503	0.245	1.001	0.417	0.239	1.081	0.284	0.199	1.167	0.096	0.281	1.065	0.024	0.233	0.82	0.937	0.558	0.871	0.851	0.601	0.817	0.676	0.637	0.755	0.54	0.582	0.738	0.435	0.59	0.715	0.277	0.64	0.656	0.088	0.565
659	3.295	0.99	0.921	0.399	0.802	0.918	0.252	0.894	0.847	0.216	0.933	0.666	0.185	0.951	0.502	0.245	0.997	0.416	0.239	1.079	0.285	0.199	1.166	0.098	0.281	1.065	0.025	0.233	0.814	0.937	0.559	0.865	0.851	0.603	0.813	0.675	0.638	0.752	0.54	0.583	0.734	0.436	0.591	0.712	0.277	0.641	0.655	0.087	0.566
660	3.3	0.985	0.92	0.401	0.798	0.917	0.253	0.89	0.847	0.217	0.929	0.666	0.186	0.947	0.502	0.246	0.993	0.417	0.239	1.076	0.286	0.199	1.165	0.1	0.281	1.065	0.025	0.233	0.808	0.937	0.56	0.86	0.851	0.604	0.808	0.675	0.639	0.748	0.541	0.583	0.729	0.436	0.592	0.708	0.277	0.641	0.653	0.087	0.566
661	3.305	0.981	0.921	0.402	0.794	0.918	0.254	0.885	0.847	0.218	0.924	0.666	0.187	0.942	0.502	0.246	0.989	0.417	0.239	1.073	0.287	0.198	1.165	0.102	0.28	1.065	0.025	0.233	0.804	0.936	0.561	0.855	0.851	0.605	0.804	0.675	0.64	0.743	0.541	0.584	0.724	0.437	0.593	0.705	0.278	0.642	0.652	0.087	0.567
662	3.31	0.976	0.921	0.404	0.79	0.917	0.255	0.881	0.847	0.219	0.92	0.666	0.188	0.938	0.502	0.246	0.984	0.417	0.239	1.07	0.288	0.198	1.163	0.104	0.28	1.065	0.025	0.233	0.8	0.936	0.562	0.85	0.852	0.606	0.799	0.675	0.642	0.738	0.542	0.586	0.719	0.437	0.594	0.701	0.278	0.644	0.651	0.086	0.567
663	3.315	0.972	0.92	0.405	0.786	0.917	0.256	0.877	0.846	0.22	0.915	0.667	0.189	0.933	0.502	0.246	0.98	0.418	0.238	1.067	0.289	0.198	1.162	0.106	0.28	1.065	0.025	0.234	0.794	0.937	0.563	0.847	0.853	0.608	0.793	0.675	0.643	0.733	0.543	0.588	0.714	0.438	0.596	0.697	0.279	0.645	0.65	0.086	0.567
664	3.32	0.968	0.921	0.406	0.781	0.918	0.257	0.871	0.846	0.222	0.91	0.667	0.19	0.927	0.502	0.246	0.975	0.418	0.238	1.063	0.291	0.198	1.16	0.108	0.279	1.065	0.025	0.234	0.789	0.938	0.564	0.842	0.853	0.609	0.788	0.676	0.644	0.726	0.544	0.589	0.71	0.438	0.597	0.693	0.279	0.646	0.648	0.086	0.568
665	3.325	0.963	0.922	0.407	0.777	0.918	0.258	0.864	0.845	0.225	0.905	0.667	0.19	0.922	0.502	0.246	0.97	0.418	0.238	1.06	0.292	0.198	1.158	0.11	0.279	1.064	0.025	0.234	0.785	0.938	0.566	0.838	0.854	0.609	0.783	0.676	0.646	0.72	0.545	0.591	0.705	0.438	0.598	0.689	0.28	0.648	0.647	0.086	0.568
666	3.33	0.959	0.923	0.408	0.773	0.918	0.26	0.859	0.844	0.226	0.901	0.667	0.191	0.916	0.502	0.245	0.965	0.419	0.237	1.056	0.294	0.197	1.157	0.113	0.279	1.064	0.025	0.234	0.782	0.938	0.567	0.835	0.855	0.611	0.777	0.677	0.648	0.713	0.545	0.593	0.699	0.439	0.599	0.685	0.28	0.649	0.646	0.086	0.569
667	3.335	0.955	0.924	0.409	0.769	0.918	0.261	0.855	0.845	0.228	0.896	0.668	0.192	0.91	0.502	0.245	0.959	0.419	0.236	1.052	0.296	0.196	1.155	0.116	0.278	1.064	0.025	0.234	0.778	0.938	0.568	0.83	0.856	0.611	0.771	0.679	0.65	0.707	0.546	0.594	0.695	0.439	0.601	0.681	0.28	0.65	0.645	0.086	0.57
668	3.34	0.95	0.924	0.41	0.764	0.919	0.262	0.851	0.845	0.229	0.89	0.668	0.192	0.903	0.502	0.244	0.953	0.419	0.236	1.049	0.299	0.196	1.153	0.119	0.278	1.064	0.026	0.234	0.773	0.939	0.57	0.825	0.856	0.612	0.766	0.679	0.652	0.701	0.547	0.596	0.69	0.44	0.602	0.677	0.28	0.652	0.644	0.086	0.57
669	3.345	0.946	0.925	0.411	0.759	0.919	0.264	0.846	0.845	0.23	0.885	0.668	0.193	0.897	0.502	0.243	0.947	0.42	0.235	1.045	0.301	0.195	1.15	0.122	0.277	1.063	0.026	0.234	0.768	0.939	0.571	0.822	0.857	0.614	0.76	0.68	0.654	0.696	0.547	0.597	0.686	0.441	0.603	0.673	0.281	0.653	0.643	0.085	0.57
670	3.35	0.942	0.926	0.413	0.755	0.92	0.265	0.842	0.845	0.232	0.88	0.669	0.194	0.89	0.502	0.243	0.94	0.421	0.233	1.04	0.303	0.194	1.148	0.125	0.277	1.063	0.027	0.234	0.763	0.94	0.572	0.817	0.857	0.615	0.754	0.681	0.655	0.691	0.547	0.598	0.681	0.44	0.604	0.67	0.28	0.654	0.642	0.085	0.57
671	3.355	0.938	0.926	0.414	0.751	0.92	0.267	0.839	0.847	0.234	0.875	0.67	0.195	0.883	0.502	0.242	0.934	0.422	0.233	1.035	0.306	0.194	1.145	0.129	0.276	1.062	0.027	0.234	0.759	0.941	0.574	0.812	0.857	0.616	0.75	0.68	0.656	0.687	0.547	0.599	0.677	0.44	0.605	0.666	0.28	0.655	0.641	0.085	0.57
672	3.36	0.933	0.927	0.415	0.747	0.92	0.269	0.837	0.848	0.234	0.87	0.67	0.195	0.875	0.502	0.241	0.927	0.422	0.231	1.03	0.308	0.193	1.141	0.132	0.275	1.062	0.027	0.234	0.755	0.94	0.575	0.807	0.857	0.618	0.746	0.68	0.658	0.684	0.547	0.6	0.672	0.44	0.605	0.662	0.28	0.655	0.64	0.085	0.57
673	3.365	0.929	0.927	0.417	0.743	0.921	0.27	0.832	0.847	0.235	0.864	0.67	0.196	0.868	0.502	0.24	0.919	0.423	0.23	1.024	0.311	0.192	1.137	0.136	0.274	1.061	0.028	0.234	0.752	0.941	0.577	0.802	0.857	0.619	0.742	0.68	0.658	0.68	0.547	0.6	0.669	0.44	0.606	0.659	0.28	0.656	0.639	0.085	0.57
674	3.37	0.925	0.928	0.418	0.738	0.921	0.272	0.827	0.847	0.237	0.858	0.671	0.196	0.86	0.502	0.239	0.912	0.423	0.229	1.018	0.313	0.192	1.133	0.14	0.273	1.06	0.029	0.234	0.746	0.942	0.578	0.798	0.857	0.621	0.737	0.679	0.659	0.677	0.546	0.601	0.665	0.44	0.607	0.656	0.28	0.657	0.638	0.085	0.57
675	3.375	0.921	0.928	0.42	0.734	0.922	0.273	0.823	0.848	0.239	0.853	0.671	0.197	0.852	0.502	0.238	0.904	0.424	0.228	1.012	0.316	0.191	1.129	0.144	0.273	1.059	0.03	0.234	0.74	0.942	0.579	0.793	0.857	0.623	0.733	0.679	0.66	0.674	0.546	0.601	0.662	0.44	0.607	0.654	0.279	0.657	0.638	0.086	0.57
676	3.38	0.917	0.929	0.422	0.731	0.922	0.274	0.818	0.848	0.24	0.847	0.671	0.197	0.844	0.503	0.237	0.896	0.425	0.227	1.005	0.318	0.19	1.125	0.147	0.272	1.059	0.031	0.234	0.736	0.943	0.58	0.789	0.858	0.625	0.73	0.679	0.66	0.671	0.546	0.602	0.66	0.439	0.608	0.652	0.279	0.657	0.637	0.086	0.569
677	3.385	0.913	0.929	0.423	0.727	0.923	0.275	0.815	0.848	0.241	0.841	0.671	0.197	0.836	0.503	0.235	0.887	0.425	0.225	0.998	0.32	0.189	1.12	0.152	0.271	1.057	0.032	0.234	0.731	0.944	0.581	0.783	0.858	0.626	0.728	0.679	0.66	0.669	0.546	0.603	0.657	0.439	0.608	0.651	0.279	0.656	0.637	0.085	0.569
678	3.39	0.909	0.93	0.425	0.724	0.923	0.277	0.811	0.848	0.242	0.835	0.672	0.198	0.828	0.503	0.234	0.879	0.426	0.224	0.992	0.323	0.188	1.115	0.156	0.271	1.056	0.033	0.234	0.727	0.944	0.583	0.778	0.858	0.627	0.725	0.679	0.661	0.667	0.546	0.603	0.656	0.439	0.608	0.65	0.279	0.656	0.636	0.085	0.569
679	3.395	0.905	0.93	0.427	0.72	0.924	0.278	0.807	0.848	0.244	0.83	0.672	0.198	0.819	0.503	0.234	0.87	0.426	0.223	0.984	0.325	0.187	1.11	0.16	0.27	1.055	0.034	0.235	0.723	0.944	0.583	0.773	0.859	0.629	0.722	0.68	0.661	0.665	0.546	0.604	0.654	0.439	0.609	0.65	0.279	0.656	0.636	0.085	0.569
680	3.4	0.901	0.93	0.429	0.717	0.924	0.279	0.803	0.848	0.245	0.824	0.672	0.198	0.811	0.503	0.233	0.861	0.427	0.222	0.976	0.327	0.186	1.104	0.164	0.27	1.053	0.037	0.235	0.718	0.945	0.584	0.768	0.86	0.629	0.719	0.681	0.662	0.663	0.545	0.604	0.653	0.438	0.609	0.65	0.278	0.656	0.635	0.085	0.569
681	3.405	0.897	0.93	0.431	0.713	0.925	0.28	0.799	0.849	0.246	0.818	0.672	0.199	0.803	0.503	0.232	0.852	0.427	0.222	0.969	0.329	0.186	1.099	0.168	0.268	1.052	0.039	0.235	0.714	0.945	0.585	0.764	0.861	0.63	0.716	0.681	0.663	0.66	0.545	0.604	0.652	0.438	0.609	0.649	0.278	0.656	0.635	0.084	0.569
682	3.41	0.893	0.93	0.432	0.71	0.925	0.281	0.796	0.848	0.248	0.812	0.672	0.199	0.794	0.503	0.232	0.844	0.428	0.221	0.961	0.331	0.185	1.093	0.173	0.268	1.05	0.042	0.235	0.71	0.945	0.586	0.76	0.863	0.631	0.712	0.682	0.664	0.658	0.545	0.605	0.651	0.438	0.609	0.649	0.278	0.656	0.635	0.084	0.568
683	3.415	0.889	0.931	0.434	0.707	0.926	0.282	0.792	0.849	0.249	0.806	0.673	0.199	0.786	0.504	0.231	0.835	0.428	0.22	0.953	0.333	0.185	1.087	0.178	0.267	1.048	0.045	0.235	0.705	0.947	0.586	0.755	0.864	0.632	0.709	0.682	0.664	0.655	0.546	0.606	0.649	0.438	0.609	0.649	0.278	0.655	0.635	0.084	0.568
684	3.42	0.885	0.931	0.435	0.704	0.926	0.282	0.791	0.849	0.25	0.8	0.673	0.2	0.778	0.504	0.23	0.826	0.428	0.219	0.945	0.336	0.184	1.081	0.182	0.267	1.046	0.048	0.235	0.7	0.948	0.587	0.751	0.865	0.633	0.705	0.682	0.666	0.653	0.546	0.606	0.648	0.438	0.61	0.649	0.278	0.655	0.634	0.084	0.568
685	3.425	0.881	0.931	0.437	0.701	0.926	0.283	0.787	0.849	0.251	0.794	0.673	0.2	0.769	0.505	0.23	0.817	0.429	0.219	0.937	0.338	0.184	1.075	0.186	0.267	1.043	0.051	0.235	0.697	0.948	0.588	0.746	0.867	0.633	0.701	0.683	0.666	0.651	0.546	0.606	0.647	0.438	0.61	0.648	0.278	0.655	0.634	0.084	0.568
686	3.43	0.878	0.932	0.439	0.698	0.927	0.283	0.783	0.849	0.252	0.789	0.673	0.201	0.761	0.506	0.23	0.807	0.429	0.218	0.929	0.34	0.184	1.068	0.19	0.267	1.04	0.055	0.235	0.692	0.948	0.588	0.743	0.868	0.634	0.697	0.683	0.667	0.648	0.546	0.607	0.646	0.438	0.61	0.647	0.278	0.656	0.634	0.084	0.567
687	3.435	0.873	0.932	0.44	0.695	0.928	0.284	0.779	0.85	0.253	0.783	0.674	0.201	0.753	0.506	0.23	0.798	0.43	0.218	0.921	0.342	0.184	1.061	0.195	0.267	1.037	0.058	0.235	0.687	0.949	0.588	0.739	0.868	0.635	0.693	0.684	0.667	0.646	0.547	0.607	0.644	0.438	0.61	0.646	0.278	0.656	0.634	0.084	0.567
688	3.44	0.869	0.931	0.442	0.692	0.928	0.285	0.777	0.85	0.254	0.777	0.674	0.202	0.744	0.507	0.23	0.789	0.431	0.218	0.912	0.344	0.184	1.054	0.199	0.267	1.034	0.062	0.235	0.683	0.95	0.589	0.734	0.869	0.635	0.69	0.685	0.668	0.644	0.547	0.607	0.643	0.438	0.611	0.645	0.278	0.656	0.634	0.084	0.567
689	3.445	0.866	0.933	0.442	0.689	0.929	0.285	0.773	0.851	0.254	0.771	0.675	0.202	0.736	0.508	0.23	0.78	0.432	0.217	0.904	0.346	0.184	1.047	0.203	0.267	1.03	0.065	0.235	0.68	0.951	0.59	0.73	0.869	0.636	0.685	0.685	0.669	0.642	0.547	0.607	0.641	0.438	0.611	0.643	0.278	0.656	0.633	0.084	0.567
690	3.45	0.863	0.934	0.443	0.686	0.93	0.286	0.77	0.852	0.255	0.766	0.675	0.203	0.728	0.509	0.23	0.771	0.433	0.217	0.895	0.348	0.184	1.04	0.206	0.267	1.026	0.069	0.235	0.676	0.951	0.591	0.727	0.87	0.637	0.68	0.686	0.67	0.639	0.547	0.607	0.64	0.439	0.611	0.641	0.278	0.656	0.633	0.084	0.567
691	3.455	0.86	0.935	0.444	0.682	0.931	0.286	0.766	0.852	0.256	0.761	0.676	0.203	0.72	0.51	0.23	0.762	0.435	0.217	0.887	0.35	0.184	1.033	0.21	0.267	1.021	0.073	0.234	0.672	0.951	0.591	0.724	0.87	0.638	0.677	0.686	0.67	0.637	0.547	0.608	0.639	0.439	0.611	0.64	0.278	0.656	0.633	0.084	0.567
692	3.46	0.856	0.936	0.445	0.679	0.931	0.286	0.763	0.853	0.257	0.756	0.676	0.204	0.713	0.512	0.23	0.754	0.436	0.217	0.878	0.352	0.184	1.026	0.214	0.268	1.016	0.077	0.233	0.668	0.952	0.592	0.72	0.87	0.639	0.674	0.687	0.67	0.636	0.547	0.608	0.637	0.439	0.611	0.638	0.277	0.657	0.633	0.084	0.567
693	3.465	0.853	0.936	0.446	0.676	0.932	0.287	0.759	0.854	0.258	0.75	0.677	0.204	0.705	0.513	0.23	0.745	0.437	0.218	0.869	0.354	0.184	1.019	0.217	0.269	1.009	0.081	0.232	0.664	0.953	0.593	0.716	0.87	0.64	0.67	0.687	0.671	0.634	0.548	0.608	0.635	0.439	0.611	0.636	0.277	0.657	0.633	0.084	0.567
694	3.47	0.849	0.937	0.446	0.673	0.933	0.288	0.755	0.855	0.258	0.744	0.677	0.206	0.697	0.514	0.23	0.736	0.439	0.218	0.862	0.357	0.184	1.011	0.221	0.269	1.002	0.085	0.231	0.661	0.953	0.593	0.713	0.871	0.641	0.667	0.688	0.671	0.632	0.548	0.608	0.633	0.438	0.611	0.635	0.277	0.657	0.633	0.084	0.567
695	3.475	0.846	0.938	0.447	0.669	0.934	0.288	0.752	0.855	0.258	0.739	0.677	0.206	0.689	0.516	0.23	0.728	0.441	0.218	0.853	0.359	0.185	1.004	0.224	0.27	0.993	0.088	0.23	0.657	0.953	0.593	0.71	0.872	0.642	0.664	0.688	0.671	0.63	0.548	0.608	0.632	0.438	0.611	0.634	0.277	0.657	0.633	0.084	0.567
696	3.48	0.843	0.939	0.447	0.666	0.934	0.289	0.748	0.856	0.259	0.733	0.678	0.207	0.682	0.517	0.23	0.72	0.442	0.219	0.845	0.361	0.185	0.996	0.227	0.271	0.984	0.092	0.229	0.654	0.953	0.594	0.706	0.872	0.642	0.661	0.688	0.671	0.629	0.548	0.608	0.632	0.438	0.611	0.633	0.277	0.657	0.633	0.084	0.567
697	3.485	0.839	0.94	0.448	0.662	0.935	0.29	0.744	0.857	0.259	0.728	0.679	0.208	0.674	0.518	0.231	0.712	0.444	0.219	0.838	0.364	0.186	0.988	0.229	0.272	0.975	0.095	0.228	0.651	0.954	0.595	0.701	0.873	0.642	0.658	0.688	0.672	0.627	0.548	0.608	0.631	0.438	0.611	0.632	0.277	0.657	0.633	0.084	0.567
698	3.49	0.836	0.941	0.449	0.659	0.936	0.29	0.741	0.858	0.259	0.723	0.679	0.208	0.666	0.52	0.231	0.704	0.445	0.219	0.83	0.366	0.187	0.979	0.231	0.273	0.965	0.099	0.227	0.647	0.955	0.595	0.697	0.873	0.642	0.655	0.689	0.672	0.625	0.548	0.608	0.631	0.438	0.611	0.632	0.277	0.657	0.633	0.084	0.567
699	3.495	0.833	0.942	0.449	0.656	0.937	0.291	0.737	0.859	0.258	0.717	0.68	0.209	0.659	0.521	0.231	0.696	0.447	0.22	0.822	0.368	0.188	0.97	0.232	0.274	0.954	0.102	0.226	0.643	0.955	0.595	0.694	0.874	0.643	0.652	0.689	0.672	0.624	0.548	0.608	0.63	0.438	0.612	0.632	0.277	0.657	0.633	0.084	0.566
700	3.5	0.829	0.942	0.449	0.652	0.938	0.292	0.733	0.86	0.258	0.712	0.681	0.209	0.652	0.523	0.232	0.688	0.449	0.221	0.814	0.37	0.189	0.961	0.234	0.275	0.944	0.104	0.225	0.64	0.955	0.596	0.69	0.875	0.643	0.65	0.689	0.672	0.622	0.548	0.608	0.63	0.439	0.612	0.632	0.277	0.657	0.633	0.084	0.566
701	3.505	0.826	0.943	0.45	0.65	0.939	0.293	0.729	0.861	0.259	0.706	0.681	0.21	0.644	0.525	0.232	0.681	0.451	0.221	0.806	0.372	0.19	0.952	0.235	0.275	0.934	0.106	0.224	0.637	0.956	0.597	0.687	0.876	0.643	0.649	0.689	0.671	0.621	0.548	0.608	0.63	0.439	0.612	0.632	0.277	0.657	0.633	0.084	0.566
702	3.51	0.823	0.944	0.45	0.648	0.94	0.293	0.725	0.862	0.259	0.701	0.682	0.21	0.637	0.526	0.232	0.673	0.453	0.222	0.798	0.373	0.191	0.943	0.236	0.276	0.924	0.108	0.223	0.634	0.956	0.597	0.684	0.876	0.643	0.648	0.69	0.671	0.62	0.548	0.608	0.629	0.439	0.612	0.632	0.277	0.657	0.633	0.084	0.566
703	3.515	0.819	0.945	0.451	0.647	0.94	0.294	0.722	0.863	0.259	0.696	0.683	0.211	0.63	0.528	0.233	0.665	0.455	0.222	0.79	0.375	0.192	0.934	0.236	0.277	0.913	0.11	0.223	0.629	0.957	0.598	0.681	0.876	0.644	0.646	0.69	0.672	0.619	0.548	0.608	0.628	0.439	0.612	0.632	0.277	0.657	0.633	0.084	0.566
704	3.52	0.816	0.945	0.451	0.644	0.941	0.294	0.718	0.864	0.259	0.69	0.683	0.211	0.623	0.529	0.234	0.657	0.457	0.223	0.782	0.376	0.193	0.925	0.236	0.277	0.903	0.111	0.223	0.626	0.957	0.598	0.678	0.876	0.644	0.645	0.69	0.672	0.618	0.548	0.608	0.627	0.439	0.611	0.632	0.277	0.657	0.633	0.084	0.566
705	3.525	0.813	0.946	0.451	0.64	0.942	0.295	0.715	0.865	0.259	0.685	0.684	0.212	0.616	0.531	0.234	0.65	0.458	0.224	0.774	0.377	0.194	0.916	0.237	0.278	0.892	0.112	0.222	0.623	0.957	0.599	0.675	0.876	0.644	0.643	0.69	0.672	0.617	0.548	0.608	0.626	0.439	0.611	0.632	0.277	0.657	0.633	0.084	0.566
706	3.53	0.809	0.947	0.452	0.637	0.943	0.295	0.712	0.867	0.259	0.68	0.685	0.212	0.609	0.533	0.235	0.642	0.46	0.224	0.765	0.378	0.195	0.907	0.237	0.279	0.881	0.112	0.222	0.62	0.957	0.599	0.673	0.876	0.645	0.642	0.689	0.672	0.615	0.548	0.608	0.625	0.439	0.611	0.631	0.277	0.657	0.633	0.084	0.566
707	3.535	0.806	0.948	0.452	0.634	0.943	0.296	0.708	0.868	0.259	0.674	0.685	0.212	0.602	0.535	0.235	0.634	0.461	0.225	0.757	0.379	0.196	0.897	0.235	0.279	0.87	0.112	0.222	0.617	0.957	0.6	0.671	0.876	0.646	0.64	0.689	0.672	0.614	0.548	0.608	0.625	0.439	0.611	0.631	0.277	0.657	0.633	0.084	0.566
708	3.54	0.803	0.948	0.452	0.631	0.945	0.297	0.705	0.869	0.259	0.669	0.686	0.213	0.595	0.536	0.236	0.627	0.463	0.226	0.749	0.379	0.196	0.887	0.234	0.279	0.859	0.112	0.222	0.616	0.957	0.601	0.668	0.876	0.646	0.639	0.69	0.672	0.614	0.548	0.608	0.624	0.439	0.611	0.631	0.277	0.657	0.633	0.084	0.566
709	3.545	0.8	0.949	0.453	0.628	0.946	0.297	0.701	0.87	0.259	0.663	0.687	0.213	0.589	0.538	0.236	0.619	0.464	0.226	0.74	0.38	0.196	0.878	0.233	0.279	0.847	0.111	0.222	0.616	0.956	0.603	0.665	0.876	0.646	0.638	0.69	0.672	0.613	0.548	0.608	0.624	0.439	0.611	0.63	0.277	0.657	0.633	0.084	0.566
710	3.55	0.797	0.95	0.453	0.625	0.946	0.297	0.698	0.871	0.259	0.658	0.688	0.213	0.582	0.54	0.237	0.612	0.465	0.227	0.732	0.38	0.197	0.867	0.232	0.279	0.835	0.11	0.222	0.609	0.958	0.602	0.663	0.876	0.646	0.636	0.69	0.673	0.612	0.549	0.608	0.624	0.439	0.611	0.63	0.277	0.657	0.633	0.084	0.566
711	3.555	0.794	0.95	0.453	0.622	0.947	0.297	0.695	0.872	0.259	0.652	0.689	0.213	0.575	0.541	0.237	0.604	0.467	0.228	0.723	0.38	0.198	0.857	0.23	0.279	0.823	0.109	0.223	0.604	0.958	0.601	0.66	0.876	0.647	0.635	0.69	0.673	0.611	0.549	0.608	0.623	0.439	0.611	0.629	0.277	0.657	0.633	0.084	0.566
712	3.56	0.79	0.951	0.453	0.618	0.948	0.297	0.692	0.873	0.259	0.647	0.689	0.213	0.569	0.543	0.238	0.597	0.468	0.228	0.715	0.38	0.198	0.847	0.228	0.28	0.81	0.108	0.223	0.6	0.959	0.602	0.657	0.876	0.647	0.633	0.69	0.673	0.611	0.548	0.609	0.623	0.439	0.611	0.629	0.277	0.657	0.633	0.084	0.566
713	3.565	0.787	0.951	0.454	0.615	0.949	0.298	0.688	0.873	0.259	0.642	0.69	0.213	0.562	0.544	0.238	0.589	0.469	0.229	0.706	0.379	0.198	0.836	0.226	0.28	0.797	0.106	0.224	0.598	0.959	0.602	0.654	0.876	0.647	0.631	0.69	0.673	0.61	0.548	0.609	0.622	0.439	0.611	0.628	0.277	0.657	0.633	0.084	0.566
714	3.57	0.784	0.952	0.454	0.612	0.949	0.298	0.685	0.874	0.259	0.637	0.692	0.213	0.556	0.546	0.238	0.582	0.47	0.229	0.697	0.379	0.199	0.826	0.223	0.279	0.784	0.105	0.224	0.595	0.958	0.602	0.651	0.877	0.647	0.63	0.691	0.672	0.609	0.548	0.609	0.621	0.439	0.611	0.628	0.277	0.657	0.633	0.084	0.566
715	3.575	0.781	0.952	0.454	0.609	0.95	0.299	0.681	0.875	0.259	0.631	0.693	0.213	0.549	0.547	0.238	0.575	0.471	0.23	0.689	0.378	0.199	0.816	0.221	0.279	0.771	0.103	0.224	0.592	0.958	0.602	0.649	0.877	0.647	0.628	0.691	0.672	0.608	0.548	0.609	0.62	0.44	0.612	0.627	0.277	0.657	0.633	0.084	0.566
716	3.58	0.778	0.953	0.454	0.606	0.951	0.299	0.678	0.876	0.259	0.626	0.694	0.212	0.543	0.549	0.239	0.568	0.471	0.23	0.68	0.377	0.199	0.805	0.218	0.279	0.758	0.101	0.225	0.589	0.958	0.602	0.646	0.878	0.647	0.626	0.69	0.672	0.607	0.549	0.609	0.62	0.439	0.612	0.627	0.278	0.657	0.633	0.084	0.566
717	3.585	0.775	0.953	0.455	0.603	0.951	0.299	0.674	0.876	0.259	0.621	0.695	0.212	0.537	0.55	0.239	0.561	0.472	0.23	0.671	0.376	0.199	0.793	0.215	0.279	0.744	0.099	0.226	0.586	0.958	0.603	0.643	0.878	0.647	0.624	0.691	0.672	0.605	0.549	0.609	0.619	0.44	0.612	0.627	0.278	0.657	0.633	0.084	0.566
718	3.59	0.772	0.954	0.455	0.6	0.952	0.3	0.671	0.877	0.259	0.615	0.696	0.211	0.53	0.552	0.239	0.554	0.473	0.231	0.663	0.375	0.199	0.783	0.211	0.279	0.731	0.096	0.226	0.583	0.958	0.603	0.64	0.877	0.647	0.623	0.69	0.672	0.604	0.549	0.609	0.618	0.44	0.612	0.627	0.278	0.657	0.633	0.084	0.566
719	3.595	0.769	0.954	0.455	0.597	0.952	0.3	0.667	0.877	0.259	0.61	0.698	0.211	0.524	0.553	0.24	0.547	0.474	0.231	0.654	0.374	0.199	0.772	0.209	0.279	0.717	0.094	0.226	0.578	0.959	0.604	0.638	0.877	0.647	0.621	0.69	0.672	0.603	0.549	0.609	0.618	0.439	0.612	0.627	0.278	0.657	0.633	0.084	0.566
720	3.6	0.766	0.954	0.455	0.593	0.952	0.3	0.664	0.878	0.259	0.604	0.699	0.211	0.518	0.554	0.24	0.54	0.474	0.232	0.645	0.372	0.199	0.761	0.205	0.279	0.703	0.091	0.227	0.576	0.959	0.604	0.636	0.877	0.647	0.619	0.69	0.672	0.602	0.548	0.609	0.617	0.439	0.612	0.626	0.278	0.657	0.633	0.084	0.566
721	3.605	0.763	0.955	0.455	0.59	0.952	0.3	0.66	0.878	0.259	0.599	0.699	0.21	0.512	0.556	0.24	0.533	0.475	0.232	0.636	0.37	0.199	0.75	0.202	0.279	0.689	0.089	0.227	0.573	0.959	0.604	0.633	0.877	0.648	0.617	0.69	0.672	0.6	0.548	0.609	0.616	0.439	0.612	0.626	0.278	0.657	0.633	0.084	0.565
722	3.61	0.76	0.955	0.455	0.587	0.953	0.3	0.656	0.879	0.259	0.593	0.701	0.21	0.506	0.557	0.241	0.527	0.476	0.232	0.628	0.369	0.199	0.738	0.198	0.279	0.675	0.087	0.227	0.57	0.958	0.604	0.63	0.877	0.648	0.615	0.69	0.672	0.599	0.548	0.609	0.615	0.439	0.612	0.625	0.277	0.657	0.633	0.084	0.565
723	3.615	0.757	0.956	0.455	0.584	0.953	0.301	0.653	0.879	0.258	0.587	0.702	0.21	0.5	0.558	0.241	0.52	0.476	0.233	0.619	0.367	0.199	0.726	0.194	0.278	0.661	0.085	0.227	0.567	0.958	0.604	0.627	0.877	0.648	0.613	0.69	0.672	0.597	0.548	0.609	0.613	0.439	0.612	0.625	0.277	0.657	0.632	0.084	0.565
724	3.62	0.754	0.956	0.455	0.581	0.954	0.301	0.65	0.88	0.258	0.582	0.703	0.209	0.494	0.559	0.241	0.514	0.477	0.233	0.61	0.365	0.198	0.715	0.191	0.278	0.647	0.083	0.227	0.565	0.958	0.605	0.625	0.876	0.648	0.61	0.69	0.672	0.596	0.548	0.609	0.612	0.438	0.612	0.624	0.277	0.657	0.632	0.084	0.565
725	3.625	0.751	0.956	0.456	0.578	0.954	0.302	0.646	0.88	0.259	0.578	0.704	0.209	0.489	0.561	0.242	0.507	0.477	0.234	0.601	0.363	0.198	0.703	0.187	0.278	0.632	0.081	0.227	0.562	0.957	0.605	0.622	0.876	0.648	0.608	0.69	0.672	0.594	0.548	0.609	0.611	0.438	0.612	0.623	0.277	0.657	0.632	0.084	0.565
726	3.63	0.748	0.957	0.456	0.574	0.954	0.302	0.642	0.88	0.259	0.572	0.705	0.209	0.483	0.562	0.242	0.501	0.478	0.234	0.592	0.361	0.198	0.69	0.183	0.277	0.618	0.08	0.226	0.558	0.957	0.605	0.619	0.876	0.648	0.606	0.69	0.672	0.592	0.547	0.609	0.611	0.438	0.612	0.623	0.277	0.657	0.632	0.084	0.565
727	3.635	0.745	0.957	0.456	0.571	0.955	0.302	0.639	0.881	0.258	0.568	0.705	0.209	0.478	0.563	0.242	0.494	0.478	0.234	0.583	0.359	0.198	0.678	0.179	0.277	0.603	0.078	0.226	0.555	0.957	0.606	0.616	0.876	0.649	0.605	0.69	0.673	0.591	0.547	0.609	0.61	0.438	0.612	0.622	0.277	0.657	0.632	0.084	0.565
728	3.64	0.742	0.957	0.456	0.568	0.954	0.302	0.636	0.882	0.258	0.563	0.706	0.208	0.472	0.564	0.242	0.487	0.478	0.234	0.574	0.357	0.198	0.665	0.176	0.276	0.588	0.076	0.226	0.553	0.957	0.606	0.614	0.876	0.649	0.602	0.69	0.673	0.589	0.547	0.609	0.608	0.439	0.612	0.621	0.277	0.657	0.632	0.084	0.565
729	3.645	0.739	0.957	0.456	0.565	0.955	0.302	0.633	0.882	0.258	0.558	0.707	0.208	0.467	0.565	0.243	0.482	0.478	0.234	0.565	0.355	0.197	0.653	0.172	0.276	0.573	0.074	0.226	0.55	0.956	0.606	0.61	0.875	0.649	0.6	0.69	0.673	0.588	0.547	0.609	0.607	0.438	0.612	0.62	0.277	0.657	0.632	0.084	0.565
730	3.65	0.736	0.957	0.457	0.561	0.955	0.302	0.629	0.882	0.258	0.554	0.708	0.208	0.462	0.566	0.243	0.476	0.478	0.235	0.555	0.353	0.197	0.64	0.168	0.275	0.559	0.072	0.225	0.547	0.956	0.606	0.608	0.875	0.649	0.598	0.69	0.673	0.586	0.547	0.609	0.605	0.438	0.612	0.62	0.277	0.657	0.631	0.084	0.565
731	3.655	0.733	0.957	0.457	0.558	0.955	0.303	0.626	0.882	0.259	0.55	0.708	0.208	0.457	0.567	0.244	0.47	0.478	0.235	0.546	0.35	0.197	0.628	0.164	0.275	0.544	0.07	0.225	0.545	0.955	0.607	0.605	0.875	0.649	0.596	0.69	0.673	0.584	0.547	0.609	0.604	0.438	0.612	0.619	0.277	0.657	0.631	0.084	0.565
732	3.66	0.73	0.957	0.456	0.555	0.955	0.303	0.622	0.882	0.259	0.546	0.708	0.208	0.453	0.567	0.244	0.464	0.479	0.235	0.537	0.348	0.196	0.615	0.16	0.274	0.529	0.069	0.224	0.541	0.955	0.607	0.603	0.875	0.649	0.593	0.69	0.674	0.582	0.547	0.609	0.602	0.438	0.612	0.618	0.277	0.657	0.631	0.084	0.565
733	3.665	0.727	0.957	0.456	0.551	0.955	0.302	0.619	0.882	0.259	0.542	0.708	0.208	0.448	0.568	0.244	0.458	0.479	0.235	0.529	0.346	0.196	0.603	0.156	0.273	0.514	0.067	0.223	0.538	0.955	0.607	0.6	0.875	0.648	0.591	0.69	0.674	0.581	0.546	0.61	0.601	0.438	0.611	0.617	0.277	0.657	0.631	0.084	0.565
734	3.67	0.723	0.957	0.456	0.548	0.955	0.303	0.616	0.882	0.258	0.539	0.708	0.208	0.444	0.568	0.245	0.453	0.479	0.235	0.52	0.345	0.196	0.59	0.153	0.273	0.499	0.066	0.222	0.535	0.955	0.607	0.597	0.875	0.648	0.589	0.69	0.674	0.579	0.546	0.609	0.601	0.438	0.611	0.617	0.277	0.657	0.631	0.084	0.565
735	3.675	0.72	0.957	0.456	0.545	0.955	0.303	0.613	0.882	0.259	0.534	0.709	0.208	0.439	0.569	0.245	0.447	0.478	0.235	0.511	0.343	0.195	0.577	0.15	0.272	0.484	0.065	0.221	0.532	0.955	0.607	0.595	0.875	0.648	0.586	0.69	0.674	0.577	0.546	0.609	0.6	0.438	0.611	0.616	0.277	0.657	0.631	0.084	0.565
736	3.68	0.717	0.958	0.456	0.541	0.955	0.303	0.61	0.882	0.259	0.53	0.709	0.209	0.435	0.569	0.246	0.442	0.478	0.236	0.502	0.341	0.195	0.565	0.146	0.271	0.469	0.064	0.22	0.529	0.954	0.607	0.592	0.875	0.648	0.584	0.689	0.674	0.575	0.546	0.61	0.598	0.438	0.612	0.616	0.277	0.657	0.631	0.084	0.564
737	3.685	0.714	0.958	0.456	0.538	0.955	0.303	0.607	0.882	0.259	0.527	0.708	0.209	0.431	0.569	0.246	0.436	0.478	0.236	0.494	0.339	0.194	0.551	0.143	0.269	0.455	0.062	0.219	0.527	0.954	0.608	0.589	0.874	0.648	0.582	0.689	0.674	0.574	0.546	0.61	0.596	0.438	0.612	0.615	0.277	0.657	0.63	0.084	0.564
738	3.69	0.711	0.958	0.456	0.534	0.955	0.304	0.604	0.882	0.259	0.523	0.708	0.209	0.427	0.569	0.246	0.431	0.478	0.236	0.486	0.338	0.194	0.539	0.139	0.268	0.44	0.061	0.218	0.524	0.954	0.608	0.586	0.874	0.649	0.58	0.689	0.674	0.572	0.546	0.61	0.595	0.437	0.612	0.615	0.277	0.657	0.63	0.084	0.564
739	3.695	0.708	0.958	0.455	0.531	0.955	0.304	0.601	0.882	0.259	0.521	0.708	0.209	0.424	0.569	0.246	0.426	0.478	0.236	0.478	0.336	0.193	0.526	0.136	0.267	0.425	0.06	0.218	0.52	0.954	0.607	0.584	0.874	0.649	0.578	0.689	0.674	0.571	0.546	0.61	0.594	0.437	0.611	0.614	0.277	0.657	0.63	0.084	0.564
740	3.7	0.705	0.958	0.455	0.527	0.955	0.304	0.597	0.883	0.259	0.518	0.707	0.21	0.42	0.569	0.247	0.422	0.478	0.236	0.47	0.334	0.192	0.512	0.133	0.265	0.41	0.06	0.216	0.517	0.953	0.608	0.58	0.874	0.649	0.576	0.689	0.674	0.569	0.546	0.609	0.593	0.437	0.611	0.614	0.277	0.657	0.63	0.084	0.564
741	3.705	0.702	0.958	0.455	0.524	0.955	0.304	0.593	0.882	0.259	0.514	0.706	0.21	0.417	0.568	0.247	0.417	0.477	0.237	0.462	0.333	0.192	0.499	0.13	0.264	0.394	0.059	0.215	0.514	0.953	0.608	0.577	0.874	0.649	0.574	0.689	0.673	0.568	0.545	0.609	0.592	0.437	0.611	0.613	0.277	0.657	0.63	0.084	0.564
742	3.71	0.699	0.958	0.455	0.52	0.955	0.304	0.59	0.882	0.259	0.512	0.706	0.21	0.413	0.568	0.248	0.413	0.477	0.237	0.454	0.331	0.192	0.486	0.127	0.263	0.379	0.059	0.214	0.511	0.953	0.608	0.575	0.874	0.648	0.572	0.688	0.673	0.566	0.545	0.609	0.591	0.437	0.611	0.613	0.277	0.657	0.63	0.085	0.564
743	3.715	0.696	0.958	0.454	0.516	0.955	0.303	0.587	0.882	0.259	0.509	0.705	0.21	0.41	0.568	0.248	0.409	0.477	0.237	0.447	0.33	0.191	0.472	0.124	0.262	0.364	0.059	0.212	0.509	0.952	0.608	0.573	0.873	0.648	0.57	0.688	0.673	0.565	0.545	0.609	0.59	0.437	0.611	0.612	0.277	0.657	0.63	0.085	0.564
744	3.72	0.693	0.958	0.454	0.513	0.954	0.304	0.583	0.882	0.26	0.506	0.704	0.21	0.407	0.567	0.249	0.404	0.476	0.238	0.44	0.329	0.191	0.459	0.122	0.26	0.35	0.06	0.211	0.505	0.952	0.608	0.569	0.873	0.648	0.568	0.688	0.673	0.563	0.545	0.609	0.589	0.438	0.611	0.612	0.277	0.657	0.63	0.085	0.564
745	3.725	0.689	0.958	0.453	0.509	0.954	0.304	0.58	0.882	0.259	0.504	0.703	0.21	0.404	0.566	0.249	0.4	0.475	0.238	0.432	0.327	0.191	0.447	0.119	0.258	0.335	0.06	0.21	0.501	0.952	0.608	0.567	0.872	0.648	0.567	0.688	0.673	0.562	0.545	0.609	0.588	0.438	0.611	0.612	0.277	0.657	0.63	0.085	0.564
746	3.73	0.686	0.958	0.453	0.506	0.954	0.303	0.576	0.882	0.259	0.501	0.702	0.211	0.402	0.566	0.25	0.397	0.474	0.238	0.425	0.326	0.19	0.433	0.117	0.257	0.321	0.061	0.209	0.499	0.952	0.608	0.565	0.872	0.647	0.565	0.688	0.673	0.561	0.545	0.609	0.587	0.438	0.611	0.611	0.277	0.657	0.63	0.085	0.564
747	3.735	0.683	0.958	0.453	0.502	0.954	0.303	0.572	0.882	0.259	0.499	0.701	0.211	0.399	0.565	0.251	0.393	0.474	0.238	0.418	0.325	0.19	0.421	0.115	0.256	0.306	0.062	0.207	0.496	0.952	0.608	0.561	0.872	0.647	0.563	0.688	0.673	0.559	0.544	0.609	0.585	0.438	0.611	0.611	0.277	0.657	0.63	0.085	0.564
748	3.74	0.679	0.958	0.453	0.499	0.954	0.303	0.568	0.882	0.259	0.497	0.7	0.211	0.396	0.564	0.251	0.389	0.473	0.239	0.411	0.323	0.19	0.408	0.113	0.255	0.292	0.063	0.206	0.492	0.951	0.608	0.558	0.872	0.647	0.561	0.688	0.672	0.557	0.544	0.609	0.584	0.437	0.611	0.611	0.277	0.657	0.63	0.085	0.564
749	3.745	0.676	0.958	0.452	0.495	0.954	0.303	0.565	0.882	0.259	0.494	0.699	0.212	0.394	0.563	0.251	0.385	0.472	0.239	0.404	0.321	0.19	0.396	0.112	0.254	0.279	0.065	0.205	0.489	0.951	0.608	0.555	0.872	0.646	0.559	0.688	0.672	0.556	0.544	0.609	0.583	0.437	0.61	0.611	0.278	0.657	0.63	0.085	0.564
750	3.75	0.673	0.958	0.452	0.491	0.954	0.303	0.561	0.881	0.259	0.493	0.697	0.212	0.391	0.562	0.252	0.381	0.471	0.24	0.397	0.32	0.189	0.383	0.11	0.253	0.265	0.066	0.204	0.486	0.951	0.608	0.553	0.871	0.645	0.557	0.688	0.672	0.555	0.545	0.609	0.583	0.437	0.61	0.611	0.278	0.657	0.629	0.085	0.564
751	3.755	0.669	0.958	0.452	0.487	0.954	0.303	0.557	0.881	0.258	0.49	0.697	0.212	0.389	0.56	0.252	0.378	0.47	0.24	0.39	0.319	0.189	0.371	0.109	0.252	0.252	0.067	0.203	0.483	0.95	0.608	NaN	NaN	NaN	0.556	0.688	0.672	0.554	0.545	0.608	0.582	0.437	0.61	0.611	0.278	0.656	0.629	0.085	0.564
752	3.76	0.666	0.958	0.451	0.483	0.953	0.303	0.554	0.881	0.258	0.487	0.696	0.212	0.387	0.559	0.253	0.374	0.47	0.24	0.383	0.318	0.189	0.359	0.108	0.251	0.24	0.069	0.201	0.479	0.95	0.608	0.545	0.871	0.644	0.554	0.687	0.672	0.552	0.545	0.608	0.581	0.438	0.61	0.611	0.278	0.656	0.629	0.085	0.564
753	3.765	0.663	0.958	0.451	0.479	0.953	0.303	0.55	0.88	0.258	0.485	0.695	0.213	0.385	0.558	0.253	0.371	0.469	0.241	0.376	0.317	0.189	0.347	0.107	0.251	0.227	0.071	0.201	0.476	0.95	0.608	0.544	0.87	0.644	0.552	0.687	0.672	0.551	0.544	0.608	0.58	0.438	0.61	0.61	0.278	0.656	0.629	0.085	0.564
754	3.77	0.659	0.958	0.45	0.475	0.953	0.303	0.546	0.88	0.258	0.483	0.694	0.213	0.383	0.557	0.254	0.367	0.468	0.241	0.369	0.316	0.189	0.336	0.107	0.25	0.215	0.073	0.2	0.472	0.95	0.608	NaN	NaN	NaN	0.551	0.687	0.671	0.549	0.544	0.608	0.579	0.438	0.61	0.61	0.279	0.656	0.629	0.085	0.564
755	3.775	0.655	0.957	0.45	0.471	0.953	0.302	0.542	0.88	0.258	0.48	0.693	0.213	0.381	0.556	0.254	0.363	0.467	0.241	0.363	0.315	0.189	0.325	0.106	0.25	0.203	0.075	0.2	0.469	0.949	0.608	0.534	0.869	0.644	0.549	0.688	0.671	0.548	0.544	0.608	0.578	0.438	0.61	0.61	0.279	0.656	0.629	0.085	0.564
756	3.78	0.651	0.957	0.449	0.467	0.953	0.302	0.538	0.88	0.258	0.477	0.693	0.212	0.379	0.555	0.254	0.36	0.466	0.242	0.357	0.313	0.189	0.314	0.106	0.25	0.192	0.077	0.199	0.466	0.949	0.608	0.533	0.869	0.644	0.547	0.687	0.671	0.547	0.544	0.607	0.577	0.438	0.609	0.609	0.279	0.656	0.629	0.085	0.564
757	3.785	0.648	0.957	0.449	0.463	0.952	0.302	0.535	0.88	0.258	0.474	0.692	0.212	0.376	0.554	0.254	0.357	0.465	0.242	0.351	0.312	0.189	0.303	0.105	0.249	0.181	0.078	0.199	0.462	0.949	0.608	0.531	0.869	0.643	0.546	0.687	0.67	0.546	0.544	0.607	0.576	0.438	0.609	0.609	0.28	0.656	0.629	0.085	0.564
758	3.79	0.645	0.956	0.449	0.458	0.952	0.302	0.531	0.879	0.258	0.471	0.691	0.212	0.374	0.552	0.254	0.354	0.464	0.242	0.345	0.311	0.189	0.293	0.105	0.249	0.17	0.08	0.199	0.458	0.948	0.608	0.527	0.869	0.643	0.543	0.687	0.67	0.544	0.544	0.607	0.575	0.438	0.609	0.609	0.28	0.656	0.629	0.085	0.564
759	3.795	0.641	0.956	0.448	0.454	0.952	0.302	0.527	0.879	0.258	0.468	0.691	0.212	0.372	0.551	0.254	0.351	0.463	0.242	0.338	0.31	0.189	0.284	0.105	0.249	0.16	0.082	0.199	0.455	0.948	0.607	0.525	0.869	0.642	0.542	0.688	0.671	0.543	0.544	0.607	0.573	0.438	0.609	0.608	0.28	0.655	0.629	0.086	0.564
760	3.8	0.637	0.956	0.448	0.45	0.952	0.302	0.522	0.879	0.257	0.465	0.69	0.212	0.369	0.55	0.254	0.348	0.462	0.243	0.332	0.309	0.189	0.274	0.105	0.249	0.15	0.084	0.199	0.451	0.948	0.607	0.522	0.869	0.642	0.542	0.688	0.671	0.541	0.544	0.607	0.572	0.438	0.608	0.608	0.28	0.655	0.629	0.086	0.564
761	3.805	0.633	0.955	0.447	0.446	0.951	0.302	0.518	0.878	0.257	0.462	0.69	0.212	0.367	0.549	0.254	0.344	0.461	0.243	0.327	0.308	0.19	0.264	0.105	0.25	0.14	0.085	0.199	0.447	0.947	0.607	0.518	0.868	0.641	0.539	0.687	0.67	0.54	0.544	0.606	0.572	0.438	0.608	0.608	0.281	0.655	0.629	0.086	0.563
762	3.81	0.629	0.955	0.446	0.441	0.951	0.301	0.514	0.878	0.256	0.459	0.689	0.211	0.364	0.548	0.255	0.341	0.46	0.243	0.322	0.307	0.19	0.255	0.105	0.25	0.13	0.087	0.199	0.444	0.947	0.607	0.513	0.867	0.641	0.537	0.687	0.67	0.538	0.544	0.606	0.571	0.439	0.608	0.608	0.281	0.655	0.628	0.086	0.563
763	3.815	0.625	0.955	0.446	0.437	0.95	0.301	0.51	0.877	0.256	0.456	0.689	0.211	0.361	0.546	0.255	0.338	0.459	0.244	0.317	0.306	0.19	0.247	0.105	0.25	0.121	0.088	0.2	0.44	0.946	0.606	0.511	0.867	0.64	0.534	0.687	0.67	0.537	0.544	0.606	0.57	0.439	0.607	0.608	0.281	0.655	0.628	0.086	0.563
764	3.82	0.621	0.954	0.445	0.433	0.95	0.301	0.505	0.877	0.256	0.452	0.688	0.211	0.359	0.545	0.255	0.334	0.458	0.244	0.311	0.305	0.191	0.238	0.105	0.25	0.112	0.089	0.2	0.437	0.945	0.606	0.509	0.867	0.64	0.532	0.687	0.669	0.535	0.544	0.606	0.569	0.439	0.607	0.608	0.282	0.655	0.628	0.086	0.564
765	3.825	0.617	0.953	0.445	0.429	0.949	0.3	0.502	0.877	0.255	0.448	0.688	0.21	0.355	0.544	0.255	0.331	0.457	0.244	0.306	0.305	0.191	0.23	0.106	0.25	0.104	0.091	0.201	0.433	0.945	0.606	0.504	0.866	0.639	0.53	0.687	0.669	0.534	0.544	0.606	0.568	0.439	0.607	0.608	0.282	0.655	0.628	0.086	0.564
766	3.83	0.613	0.953	0.444	0.424	0.949	0.3	0.497	0.876	0.255	0.445	0.687	0.21	0.353	0.543	0.255	0.328	0.456	0.244	0.301	0.304	0.192	0.223	0.106	0.251	0.095	0.092	0.202	0.43	0.944	0.606	0.501	0.866	0.639	0.528	0.687	0.668	0.532	0.544	0.605	0.567	0.44	0.606	0.607	0.282	0.655	0.628	0.087	0.564
767	3.835	0.608	0.953	0.443	0.42	0.949	0.3	0.493	0.876	0.255	0.441	0.686	0.21	0.349	0.542	0.255	0.325	0.455	0.245	0.297	0.303	0.192	0.215	0.106	0.251	0.088	0.093	0.203	0.425	0.944	0.605	0.498	0.865	0.638	0.526	0.687	0.668	0.531	0.544	0.605	0.566	0.44	0.606	0.607	0.283	0.654	0.628	0.087	0.564
768	3.84	0.604	0.952	0.442	0.415	0.948	0.299	0.489	0.875	0.254	0.437	0.686	0.209	0.346	0.541	0.255	0.321	0.454	0.245	0.292	0.303	0.192	0.208	0.106	0.252	0.08	0.094	0.203	0.421	0.943	0.605	0.494	0.865	0.637	0.524	0.687	0.667	0.529	0.544	0.605	0.565	0.44	0.606	0.606	0.283	0.654	0.628	0.087	0.564
769	3.845	0.599	0.951	0.442	0.411	0.948	0.299	0.484	0.874	0.254	0.433	0.685	0.209	0.343	0.54	0.255	0.317	0.453	0.246	0.287	0.302	0.193	0.202	0.105	0.252	0.074	0.094	0.205	0.417	0.943	0.604	0.49	0.865	0.637	0.521	0.687	0.667	0.527	0.544	0.604	0.563	0.44	0.605	0.606	0.283	0.654	0.628	0.087	0.564
770	3.85	0.594	0.951	0.441	0.406	0.947	0.299	0.48	0.874	0.253	0.429	0.684	0.209	0.339	0.539	0.255	0.314	0.452	0.246	0.283	0.301	0.193	0.196	0.105	0.253	0.067	0.095	0.206	0.413	0.943	0.604	NaN	NaN	NaN	0.519	0.687	0.666	0.526	0.544	0.604	0.562	0.44	0.605	0.606	0.284	0.654	0.627	0.088	0.564
771	3.855	0.59	0.951	0.44	0.402	0.946	0.298	0.475	0.873	0.253	0.425	0.683	0.208	0.336	0.538	0.255	0.311	0.451	0.246	0.279	0.3	0.194	0.19	0.105	0.253	0.061	0.095	0.207	0.41	0.942	0.604	0.485	0.865	0.636	0.517	0.687	0.666	0.524	0.544	0.603	0.56	0.44	0.604	0.605	0.284	0.653	0.627	0.088	0.564
772	3.86	0.586	0.95	0.439	0.397	0.946	0.298	0.471	0.873	0.252	0.421	0.682	0.208	0.332	0.538	0.256	0.307	0.45	0.246	0.274	0.299	0.194	0.185	0.104	0.254	0.056	0.095	0.208	0.406	0.941	0.603	0.482	0.864	0.635	0.514	0.687	0.665	0.521	0.544	0.603	0.559	0.44	0.604	0.604	0.284	0.653	0.627	0.088	0.564
773	3.865	0.581	0.949	0.438	0.393	0.945	0.297	0.466	0.872	0.252	0.418	0.681	0.208	0.328	0.537	0.256	0.303	0.449	0.247	0.27	0.299	0.195	0.18	0.104	0.255	0.051	0.094	0.209	0.402	0.94	0.602	0.476	0.863	0.634	0.512	0.686	0.665	0.519	0.543	0.602	0.558	0.44	0.603	0.604	0.285	0.653	0.627	0.089	0.564
774	3.87	0.577	0.949	0.437	0.388	0.945	0.297	0.462	0.872	0.251	0.413	0.681	0.208	0.324	0.536	0.257	0.299	0.448	0.247	0.265	0.298	0.195	0.176	0.103	0.256	0.047	0.094	0.21	0.398	0.94	0.602	0.472	0.862	0.633	0.509	0.686	0.664	0.517	0.543	0.602	0.556	0.44	0.602	0.603	0.285	0.652	0.627	0.089	0.563
775	3.875	0.573	0.949	0.437	0.383	0.944	0.297	0.457	0.872	0.251	0.408	0.68	0.207	0.321	0.535	0.257	0.296	0.447	0.247	0.261	0.297	0.196	0.172	0.102	0.257	0.042	0.092	0.212	0.394	0.939	0.601	0.469	0.862	0.632	0.507	0.686	0.664	0.515	0.543	0.601	0.554	0.44	0.602	0.602	0.285	0.652	0.627	0.089	0.563
776	3.88	0.569	0.948	0.436	0.379	0.943	0.296	0.453	0.871	0.25	0.404	0.68	0.207	0.317	0.534	0.257	0.291	0.447	0.248	0.257	0.296	0.196	0.168	0.101	0.258	0.039	0.091	0.213	0.39	0.939	0.601	0.467	0.862	0.632	0.504	0.686	0.663	0.513	0.543	0.601	0.552	0.44	0.602	0.601	0.286	0.652	0.627	0.09	0.563
777	3.885	0.564	0.948	0.435	0.374	0.943	0.295	0.448	0.87	0.249	0.399	0.679	0.207	0.313	0.534	0.257	0.287	0.446	0.248	0.253	0.295	0.197	0.165	0.1	0.259	0.035	0.089	0.215	0.386	0.938	0.6	0.463	0.861	0.631	0.501	0.686	0.662	0.511	0.543	0.6	0.55	0.44	0.601	0.6	0.286	0.651	0.627	0.09	0.563
778	3.89	0.559	0.947	0.434	0.37	0.942	0.295	0.443	0.87	0.248	0.395	0.678	0.206	0.309	0.533	0.257	0.283	0.445	0.248	0.249	0.293	0.197	0.163	0.098	0.26	0.033	0.087	0.217	0.382	0.937	0.599	0.459	0.861	0.63	0.498	0.686	0.662	0.508	0.543	0.6	0.548	0.44	0.601	0.599	0.287	0.651	0.627	0.09	0.563
779	3.895	0.555	0.946	0.433	0.365	0.942	0.294	0.438	0.869	0.248	0.39	0.677	0.206	0.304	0.532	0.257	0.279	0.444	0.249	0.246	0.292	0.198	0.161	0.096	0.262	0.03	0.085	0.219	0.378	0.936	0.598	0.456	0.86	0.629	0.496	0.686	0.661	0.506	0.543	0.599	0.546	0.441	0.601	0.598	0.287	0.651	0.627	0.091	0.563
780	3.9	0.551	0.946	0.432	0.36	0.941	0.293	0.434	0.869	0.247	0.385	0.676	0.206	0.299	0.531	0.258	0.275	0.443	0.249	0.242	0.291	0.198	0.159	0.094	0.263	0.029	0.082	0.22	0.374	0.936	0.598	0.453	0.86	0.629	0.493	0.686	0.66	0.503	0.542	0.599	0.545	0.441	0.6	0.597	0.287	0.65	0.627	0.091	0.562
781	3.905	0.546	0.945	0.431	0.356	0.94	0.293	0.429	0.868	0.247	0.38	0.676	0.205	0.295	0.531	0.258	0.271	0.442	0.249	0.239	0.29	0.199	0.158	0.092	0.264	0.027	0.079	0.223	0.37	0.935	0.597	0.448	0.859	0.628	0.491	0.686	0.659	0.501	0.542	0.598	0.542	0.441	0.6	0.596	0.288	0.65	0.627	0.091	0.562
782	3.91	0.542	0.945	0.43	0.351	0.94	0.292	0.424	0.867	0.246	0.375	0.675	0.205	0.29	0.53	0.258	0.266	0.441	0.249	0.236	0.288	0.199	0.157	0.09	0.266	0.026	0.075	0.225	0.366	0.934	0.597	0.444	0.859	0.627	0.488	0.686	0.658	0.498	0.542	0.598	0.54	0.44	0.599	0.595	0.288	0.649	0.626	0.092	0.562
783	3.915	0.537	0.944	0.428	0.346	0.939	0.291	0.419	0.866	0.245	0.37	0.674	0.205	0.285	0.529	0.258	0.262	0.44	0.249	0.233	0.287	0.2	0.157	0.088	0.267	0.026	0.072	0.227	0.362	0.934	0.596	0.44	0.858	0.626	0.485	0.685	0.657	0.495	0.541	0.597	0.538	0.44	0.599	0.594	0.289	0.649	0.626	0.092	0.562
784	3.92	0.532	0.944	0.427	0.341	0.938	0.29	0.414	0.866	0.245	0.364	0.673	0.205	0.281	0.529	0.258	0.258	0.438	0.25	0.23	0.285	0.201	0.157	0.087	0.268	0.026	0.07	0.229	0.358	0.933	0.595	0.437	0.857	0.625	0.482	0.685	0.656	0.492	0.541	0.597	0.535	0.44	0.598	0.593	0.289	0.649	0.626	0.092	0.562
785	3.925	0.528	0.943	0.426	0.337	0.938	0.29	0.409	0.865	0.244	0.359	0.673	0.204	0.276	0.528	0.258	0.253	0.437	0.25	0.228	0.284	0.202	0.157	0.085	0.27	0.025	0.067	0.232	0.354	0.932	0.594	0.434	0.858	0.624	0.478	0.684	0.655	0.49	0.541	0.596	0.533	0.44	0.597	0.591	0.29	0.648	0.625	0.093	0.562
786	3.93	0.524	0.942	0.425	0.332	0.937	0.289	0.404	0.864	0.243	0.353	0.672	0.204	0.27	0.527	0.258	0.249	0.436	0.25	0.226	0.282	0.202	0.157	0.083	0.271	0.024	0.065	0.234	0.35	0.932	0.594	0.431	0.857	0.624	0.476	0.684	0.654	0.488	0.54	0.595	0.531	0.44	0.597	0.59	0.29	0.648	0.625	0.093	0.562
787	3.935	0.519	0.942	0.423	0.326	0.936	0.288	0.399	0.863	0.242	0.347	0.672	0.203	0.265	0.526	0.258	0.246	0.434	0.25	0.223	0.281	0.203	0.156	0.081	0.272	0.023	0.063	0.236	0.346	0.931	0.593	0.426	0.856	0.622	0.473	0.684	0.654	0.485	0.54	0.594	0.528	0.44	0.596	0.588	0.291	0.647	0.625	0.094	0.562
788	3.94	0.514	0.941	0.422	0.322	0.936	0.288	0.394	0.862	0.241	0.341	0.671	0.203	0.261	0.525	0.258	0.242	0.433	0.25	0.221	0.279	0.205	0.155	0.08	0.273	0.021	0.061	0.238	0.342	0.93	0.592	0.422	0.855	0.621	0.47	0.684	0.653	0.482	0.54	0.594	0.525	0.44	0.596	0.587	0.291	0.647	0.624	0.094	0.562
789	3.945	0.51	0.941	0.42	0.317	0.935	0.287	0.388	0.862	0.24	0.336	0.67	0.203	0.256	0.524	0.257	0.238	0.432	0.25	0.219	0.278	0.206	0.152	0.08	0.273	0.019	0.059	0.239	0.338	0.93	0.591	0.419	0.855	0.62	0.467	0.684	0.652	0.478	0.539	0.593	0.522	0.44	0.595	0.585	0.292	0.647	0.624	0.095	0.562
790	3.95	0.505	0.94	0.419	0.312	0.934	0.286	0.383	0.861	0.239	0.33	0.67	0.203	0.251	0.523	0.258	0.234	0.431	0.25	0.216	0.276	0.207	0.148	0.079	0.274	0.016	0.056	0.24	0.333	0.929	0.591	0.415	0.854	0.619	0.464	0.684	0.65	0.475	0.539	0.592	0.519	0.44	0.594	0.583	0.293	0.646	0.624	0.096	0.561
791	3.955	0.5	0.94	0.418	0.307	0.934	0.285	0.378	0.861	0.238	0.324	0.67	0.202	0.247	0.523	0.258	0.231	0.431	0.25	0.213	0.276	0.208	0.144	0.079	0.274	0.014	0.053	0.241	0.329	0.929	0.59	0.409	0.853	0.617	0.46	0.684	0.65	0.472	0.539	0.592	0.516	0.44	0.594	0.581	0.293	0.646	0.624	0.097	0.561
792	3.96	0.496	0.939	0.416	0.302	0.933	0.284	0.372	0.861	0.236	0.319	0.67	0.202	0.243	0.522	0.258	0.227	0.43	0.249	0.208	0.276	0.208	0.14	0.078	0.273	0.012	0.049	0.241	0.325	0.928	0.589	0.407	0.853	0.616	0.457	0.684	0.649	0.468	0.539	0.591	0.513	0.44	0.593	0.579	0.294	0.645	0.623	0.098	0.561
793	3.965	0.492	0.939	0.414	0.297	0.933	0.284	0.367	0.861	0.236	0.314	0.67	0.202	0.24	0.522	0.258	0.223	0.43	0.249	0.202	0.277	0.207	0.138	0.078	0.273	0.011	0.045	0.24	0.321	0.928	0.588	0.403	0.853	0.615	0.453	0.684	0.648	0.465	0.539	0.59	0.51	0.441	0.593	0.577	0.295	0.645	0.622	0.099	0.562
794	3.97	0.487	0.939	0.413	0.293	0.933	0.283	0.361	0.861	0.235	0.308	0.67	0.201	0.236	0.522	0.257	0.218	0.431	0.249	0.197	0.278	0.206	0.137	0.077	0.273	0.01	0.041	0.24	0.317	0.927	0.587	0.399	0.852	0.613	0.45	0.684	0.646	0.461	0.539	0.59	0.507	0.441	0.592	0.575	0.296	0.645	0.621	0.1	0.562
795	3.975	0.483	0.939	0.412	0.288	0.933	0.282	0.356	0.862	0.234	0.304	0.67	0.201	0.231	0.522	0.256	0.213	0.431	0.248	0.191	0.279	0.205	0.136	0.077	0.272	0.009	0.038	0.239	0.313	0.927	0.586	0.395	0.852	0.613	0.447	0.684	0.645	0.457	0.539	0.589	0.503	0.441	0.592	0.573	0.297	0.644	0.621	0.101	0.562
796	3.98	0.479	0.938	0.41	0.283	0.933	0.281	0.351	0.862	0.233	0.3	0.67	0.2	0.227	0.522	0.256	0.208	0.432	0.248	0.184	0.279	0.203	0.135	0.077	0.272	0.009	0.035	0.239	0.309	0.927	0.585	0.391	0.852	0.612	0.444	0.684	0.644	0.453	0.539	0.588	0.499	0.441	0.592	0.571	0.298	0.644	0.62	0.103	0.561
797	3.985	0.474	0.938	0.408	0.278	0.934	0.28	0.346	0.863	0.232	0.294	0.671	0.199	0.221	0.523	0.256	0.202	0.432	0.248	0.178	0.279	0.202	0.133	0.077	0.273	0.008	0.033	0.238	0.304	0.927	0.584	0.387	0.853	0.611	0.439	0.684	0.643	0.448	0.539	0.588	0.496	0.442	0.591	0.568	0.299	0.644	0.619	0.104	0.561
798	3.99	0.47	0.938	0.408	0.273	0.934	0.279	0.341	0.863	0.231	0.289	0.671	0.198	0.216	0.524	0.255	0.197	0.432	0.248	0.173	0.278	0.202	0.131	0.077	0.273	0.007	0.032	0.238	0.3	0.927	0.584	0.383	0.852	0.609	0.435	0.685	0.642	0.444	0.539	0.587	0.492	0.442	0.591	0.566	0.301	0.644	0.618	0.105	0.561
799	3.995	0.466	0.938	0.407	0.269	0.934	0.279	0.337	0.863	0.23	0.283	0.672	0.197	0.21	0.524	0.254	0.192	0.432	0.247	0.169	0.278	0.201	0.13	0.076	0.274	0.006	0.032	0.239	0.295	0.927	0.583	0.38	0.852	0.608	0.431	0.685	0.641	0.439	0.539	0.587	0.487	0.442	0.591	0.564	0.302	0.644	0.617	0.107	0.562
800	4	0.461	0.938	0.405	0.264	0.935	0.278	0.332	0.863	0.23	0.277	0.672	0.196	0.204	0.525	0.254	0.187	0.432	0.247	0.165	0.277	0.201	0.129	0.076	0.274	0.005	0.032	0.239	0.291	0.927	0.582	0.375	0.853	0.607	0.427	0.685	0.64	0.435	0.539	0.586	0.483	0.443	0.591	0.561	0.303	0.643	0.616	0.109	0.562
801	4.005	0.455	0.937	0.404	0.26	0.935	0.277	0.328	0.864	0.229	0.272	0.672	0.195	0.198	0.525	0.254	0.183	0.432	0.246	0.162	0.277	0.2	0.128	0.076	0.274	0.005	0.032	0.24	0.287	0.927	0.581	0.37	0.852	0.605	0.423	0.685	0.639	0.43	0.54	0.586	0.478	0.443	0.591	0.558	0.305	0.643	0.615	0.111	0.561
802	4.01	0.451	0.937	0.403	0.255	0.936	0.276	0.323	0.864	0.227	0.266	0.673	0.194	0.193	0.526	0.253	0.178	0.432	0.246	0.158	0.277	0.2	0.128	0.076	0.275	0.005	0.032	0.24	0.283	0.928	0.579	0.366	0.853	0.604	0.418	0.686	0.638	0.425	0.54	0.586	0.474	0.444	0.591	0.555	0.307	0.643	0.614	0.113	0.562
803	4.015	0.447	0.938	0.402	0.251	0.936	0.274	0.319	0.865	0.226	0.26	0.674	0.193	0.188	0.526	0.253	0.174	0.433	0.246	0.155	0.278	0.2	0.127	0.076	0.275	0.004	0.032	0.24	0.278	0.928	0.578	0.364	0.854	0.603	0.414	0.686	0.637	0.419	0.54	0.586	0.468	0.444	0.591	0.552	0.308	0.644	0.612	0.115	0.562
804	4.02	0.442	0.939	0.401	0.247	0.937	0.273	0.314	0.865	0.225	0.254	0.675	0.192	0.183	0.527	0.253	0.17	0.433	0.246	0.152	0.279	0.2	0.127	0.076	0.275	0.004	0.032	0.24	0.274	0.929	0.577	0.358	0.854	0.602	0.409	0.687	0.636	0.414	0.54	0.585	0.463	0.444	0.592	0.548	0.31	0.644	0.61	0.117	0.562
805	4.025	0.438	0.939	0.4	0.242	0.938	0.272	0.31	0.866	0.224	0.248	0.676	0.192	0.179	0.528	0.253	0.165	0.434	0.246	0.149	0.279	0.199	0.127	0.076	0.275	0.004	0.032	0.24	0.27	0.929	0.576	0.353	0.854	0.6	0.404	0.687	0.635	0.408	0.54	0.585	0.458	0.445	0.592	0.544	0.311	0.644	0.608	0.119	0.563
806	4.03	0.433	0.94	0.399	0.237	0.939	0.271	0.306	0.867	0.222	0.244	0.676	0.191	0.175	0.528	0.253	0.161	0.434	0.246	0.146	0.28	0.199	0.126	0.076	0.275	0.004	0.032	0.24	0.267	0.93	0.575	0.35	0.855	0.599	0.399	0.687	0.634	0.402	0.54	0.586	0.452	0.446	0.593	0.539	0.313	0.644	0.606	0.122	0.563
807	4.035	0.429	0.941	0.398	0.233	0.94	0.269	0.3	0.868	0.221	0.239	0.676	0.19	0.171	0.528	0.252	0.158	0.435	0.245	0.144	0.28	0.199	0.126	0.076	0.275	0.004	0.032	0.24	0.263	0.931	0.574	0.345	0.855	0.599	0.394	0.687	0.633	0.396	0.54	0.586	0.446	0.446	0.594	0.535	0.315	0.645	0.604	0.125	0.564
808	4.04	0.425	0.942	0.397	0.229	0.94	0.268	0.295	0.869	0.22	0.234	0.678	0.189	0.167	0.528	0.251	0.154	0.435	0.245	0.141	0.28	0.199	0.125	0.076	0.275	0.004	0.031	0.24	0.259	0.932	0.572	0.34	0.856	0.598	0.388	0.687	0.633	0.39	0.541	0.586	0.439	0.446	0.594	0.53	0.317	0.645	0.602	0.128	0.564
809	4.045	0.42	0.943	0.396	0.224	0.941	0.267	0.291	0.869	0.219	0.23	0.679	0.188	0.163	0.529	0.251	0.151	0.435	0.245	0.139	0.28	0.198	0.125	0.077	0.275	0.004	0.031	0.24	0.254	0.933	0.571	0.336	0.856	0.596	0.382	0.688	0.633	0.383	0.541	0.586	0.432	0.447	0.596	0.526	0.319	0.646	0.599	0.131	0.564
810	4.05	0.417	0.944	0.394	0.219	0.943	0.266	0.286	0.87	0.218	0.226	0.679	0.187	0.16	0.529	0.25	0.148	0.435	0.244	0.137	0.28	0.198	0.125	0.077	0.275	0.004	0.031	0.24	0.251	0.934	0.57	0.331	0.857	0.595	0.377	0.688	0.632	0.376	0.541	0.587	0.426	0.448	0.597	0.521	0.322	0.647	0.596	0.133	0.564
811	4.055	0.413	0.945	0.392	0.215	0.944	0.265	0.281	0.871	0.216	0.223	0.68	0.187	0.158	0.529	0.249	0.146	0.435	0.244	0.136	0.28	0.198	0.124	0.077	0.275	0.003	0.031	0.24	0.247	0.935	0.568	0.328	0.858	0.595	0.372	0.688	0.632	0.37	0.542	0.587	0.419	0.449	0.598	0.516	0.324	0.648	0.593	0.137	0.565
812	4.06	0.409	0.946	0.391	0.211	0.945	0.264	0.276	0.872	0.215	0.219	0.68	0.186	0.156	0.53	0.249	0.145	0.435	0.243	0.135	0.279	0.198	0.124	0.077	0.275	0.003	0.031	0.24	0.243	0.936	0.567	0.325	0.859	0.594	0.365	0.689	0.632	0.362	0.542	0.589	0.411	0.45	0.599	0.51	0.326	0.648	0.589	0.14	0.566
813	4.065	0.405	0.948	0.39	0.206	0.945	0.263	0.271	0.873	0.214	0.216	0.68	0.185	0.155	0.529	0.248	0.143	0.435	0.243	0.134	0.279	0.197	0.124	0.076	0.275	0.003	0.031	0.24	0.239	0.938	0.566	0.32	0.859	0.593	0.359	0.689	0.632	0.354	0.542	0.589	0.403	0.451	0.6	0.504	0.329	0.649	0.586	0.144	0.566
814	4.07	0.402	0.949	0.388	0.202	0.946	0.262	0.267	0.874	0.213	0.213	0.681	0.184	0.153	0.529	0.247	0.142	0.434	0.242	0.134	0.279	0.197	0.124	0.076	0.275	0.003	0.031	0.239	0.236	0.939	0.565	0.315	0.86	0.591	0.354	0.69	0.632	0.347	0.543	0.59	0.395	0.451	0.601	0.498	0.331	0.65	0.582	0.148	0.567
815	4.075	0.398	0.951	0.386	0.196	0.948	0.261	0.263	0.875	0.212	0.211	0.681	0.183	0.151	0.529	0.247	0.142	0.434	0.241	0.134	0.279	0.197	0.124	0.076	0.275	0.003	0.031	0.239	0.233	0.94	0.564	0.312	0.861	0.591	0.349	0.69	0.632	0.339	0.543	0.592	0.387	0.452	0.603	0.491	0.334	0.651	0.577	0.152	0.568
816	4.08	0.394	0.952	0.384	0.192	0.948	0.26	0.258	0.875	0.21	0.209	0.681	0.182	0.149	0.529	0.246	0.14	0.434	0.24	0.134	0.279	0.196	0.124	0.076	0.275	0.003	0.031	0.239	0.23	0.941	0.563	0.31	0.862	0.59	0.342	0.691	0.632	0.331	0.543	0.593	0.378	0.453	0.604	0.483	0.336	0.652	0.572	0.155	0.568
817	4.085	0.39	0.953	0.382	0.188	0.949	0.26	0.253	0.876	0.209	0.206	0.682	0.181	0.147	0.53	0.246	0.139	0.434	0.239	0.135	0.279	0.196	0.124	0.076	0.275	0.003	0.031	0.239	0.227	0.942	0.561	0.307	0.862	0.589	0.336	0.691	0.632	0.323	0.543	0.595	0.369	0.454	0.606	0.475	0.338	0.653	0.567	0.159	0.569
818	4.09	0.386	0.954	0.38	0.183	0.95	0.259	0.25	0.877	0.208	0.203	0.682	0.18	0.146	0.53	0.245	0.139	0.434	0.239	0.135	0.278	0.195	0.124	0.076	0.275	0.003	0.031	0.239	0.223	0.943	0.561	0.303	0.863	0.588	0.331	0.692	0.632	0.314	0.544	0.596	0.36	0.454	0.607	0.466	0.339	0.654	0.562	0.163	0.569
819	4.095	0.383	0.956	0.378	0.179	0.951	0.258	0.246	0.878	0.207	0.2	0.683	0.18	0.144	0.53	0.244	0.138	0.434	0.238	0.135	0.278	0.195	0.124	0.076	0.275	0.003	0.031	0.239	0.221	0.944	0.56	0.299	0.864	0.587	0.323	0.692	0.633	0.306	0.544	0.598	0.351	0.454	0.609	0.458	0.34	0.655	0.556	0.167	0.57
820	4.1	0.38	0.957	0.376	0.174	0.951	0.258	0.242	0.878	0.206	0.197	0.684	0.179	0.142	0.53	0.243	0.137	0.434	0.237	0.135	0.278	0.195	0.124	0.076	0.275	0.003	0.03	0.239	0.218	0.945	0.559	0.295	0.864	0.586	0.317	0.692	0.634	0.298	0.544	0.599	0.341	0.455	0.61	0.449	0.342	0.656	0.551	0.17	0.57
821	4.105	0.376	0.958	0.374	0.17	0.952	0.257	0.238	0.879	0.205	0.194	0.684	0.178	0.14	0.53	0.242	0.136	0.434	0.236	0.134	0.278	0.194	0.124	0.076	0.274	0.003	0.03	0.239	0.214	0.946	0.558	0.29	0.865	0.585	0.311	0.692	0.634	0.29	0.545	0.6	0.332	0.455	0.611	0.441	0.343	0.657	0.545	0.174	0.57
822	4.11	0.372	0.959	0.372	0.166	0.952	0.257	0.234	0.879	0.204	0.191	0.685	0.178	0.138	0.53	0.242	0.135	0.433	0.236	0.133	0.278	0.194	0.124	0.076	0.274	0.003	0.03	0.239	0.212	0.947	0.557	0.287	0.865	0.584	0.304	0.692	0.634	0.282	0.545	0.601	0.323	0.455	0.612	0.432	0.344	0.658	0.539	0.178	0.57
823	4.115	0.368	0.96	0.37	0.161	0.953	0.256	0.23	0.88	0.203	0.187	0.685	0.177	0.136	0.53	0.242	0.133	0.433	0.235	0.131	0.278	0.193	0.124	0.076	0.274	0.003	0.03	0.239	0.208	0.947	0.557	0.285	0.866	0.583	0.298	0.692	0.634	0.274	0.545	0.602	0.314	0.456	0.613	0.424	0.346	0.658	0.534	0.182	0.57
824	4.12	0.364	0.961	0.368	0.157	0.953	0.256	0.226	0.881	0.203	0.184	0.684	0.176	0.134	0.53	0.241	0.131	0.434	0.235	0.129	0.277	0.193	0.123	0.076	0.274	0.003	0.03	0.239	0.205	0.948	0.556	0.281	0.866	0.581	0.292	0.693	0.634	0.266	0.546	0.603	0.305	0.456	0.614	0.416	0.347	0.659	0.528	0.186	0.57
825	4.125	0.361	0.962	0.367	0.153	0.954	0.255	0.222	0.881	0.202	0.18	0.685	0.175	0.132	0.53	0.24	0.13	0.433	0.235	0.128	0.277	0.192	0.123	0.076	0.274	0.003	0.03	0.239	0.202	0.949	0.556	0.277	0.866	0.58	0.287	0.693	0.634	0.259	0.546	0.603	0.297	0.457	0.615	0.408	0.349	0.659	0.522	0.189	0.57
826	4.13	0.358	0.963	0.365	0.149	0.954	0.255	0.217	0.882	0.201	0.176	0.686	0.174	0.131	0.53	0.24	0.128	0.433	0.235	0.126	0.277	0.192	0.123	0.076	0.274	0.003	0.03	0.239	0.199	0.949	0.555	0.273	0.865	0.58	0.281	0.694	0.634	0.251	0.547	0.603	0.288	0.458	0.615	0.401	0.352	0.659	0.516	0.193	0.569
827	4.135	0.355	0.964	0.364	0.145	0.955	0.254	0.213	0.882	0.2	0.173	0.686	0.174	0.129	0.53	0.239	0.126	0.433	0.234	0.124	0.277	0.192	0.123	0.076	0.274	0.003	0.029	0.239	0.195	0.95	0.555	0.27	0.866	0.579	0.276	0.695	0.633	0.244	0.548	0.604	0.281	0.459	0.616	0.394	0.354	0.658	0.51	0.196	0.568
828	4.14	0.351	0.964	0.363	0.141	0.955	0.254	0.208	0.883	0.199	0.169	0.687	0.174	0.127	0.53	0.239	0.124	0.433	0.234	0.123	0.277	0.191	0.123	0.076	0.274	0.003	0.029	0.239	0.193	0.95	0.554	0.266	0.867	0.578	0.271	0.695	0.633	0.237	0.549	0.604	0.273	0.46	0.616	0.388	0.356	0.658	0.503	0.198	0.568
829	4.145	0.348	0.964	0.362	0.138	0.955	0.253	0.203	0.883	0.198	0.167	0.687	0.174	0.125	0.53	0.238	0.123	0.433	0.234	0.122	0.277	0.191	0.123	0.076	0.274	0.003	0.029	0.239	0.189	0.951	0.554	0.263	0.867	0.577	0.266	0.696	0.632	0.23	0.55	0.604	0.266	0.462	0.616	0.381	0.359	0.657	0.496	0.201	0.567
830	4.15	0.344	0.965	0.361	0.134	0.955	0.252	0.199	0.883	0.197	0.164	0.687	0.172	0.123	0.53	0.238	0.121	0.433	0.234	0.121	0.277	0.191	0.123	0.075	0.274	0.003	0.029	0.239	0.185	0.951	0.553	0.259	0.868	0.577	0.26	0.696	0.631	0.223	0.551	0.604	0.259	0.463	0.615	0.375	0.361	0.656	0.488	0.203	0.566
831	4.155	0.339	0.964	0.361	0.13	0.955	0.252	0.195	0.884	0.197	0.161	0.687	0.171	0.121	0.53	0.238	0.119	0.433	0.233	0.121	0.277	0.191	0.123	0.075	0.274	0.003	0.029	0.239	0.182	0.952	0.552	0.255	0.868	0.576	0.255	0.697	0.631	0.217	0.552	0.604	0.251	0.464	0.615	0.368	0.363	0.656	0.481	0.204	0.566
832	4.16	0.335	0.964	0.36	0.126	0.956	0.251	0.192	0.884	0.196	0.158	0.688	0.171	0.119	0.53	0.238	0.118	0.433	0.233	0.12	0.277	0.191	0.123	0.075	0.274	0.003	0.029	0.239	0.178	0.953	0.552	0.251	0.869	0.576	0.25	0.698	0.631	0.211	0.553	0.604	0.245	0.466	0.615	0.362	0.365	0.655	0.473	0.205	0.566
833	4.165	0.332	0.964	0.36	0.122	0.956	0.25	0.188	0.884	0.196	0.155	0.687	0.17	0.117	0.53	0.238	0.117	0.433	0.233	0.12	0.276	0.191	0.123	0.075	0.274	0.003	0.029	0.239	0.174	0.953	0.551	0.247	0.87	0.575	0.245	0.698	0.63	0.205	0.555	0.604	0.239	0.468	0.616	0.356	0.367	0.654	0.464	0.205	0.565
834	4.17	0.328	0.963	0.36	0.119	0.956	0.25	0.185	0.884	0.195	0.151	0.688	0.17	0.115	0.53	0.237	0.116	0.433	0.233	0.12	0.276	0.191	0.123	0.075	0.274	0.003	0.029	0.239	0.171	0.954	0.55	0.243	0.871	0.575	0.241	0.699	0.63	0.198	0.556	0.604	0.231	0.469	0.615	0.35	0.37	0.653	0.456	0.205	0.565
835	4.175	0.324	0.963	0.359	0.115	0.956	0.249	0.182	0.884	0.194	0.148	0.688	0.17	0.113	0.53	0.237	0.115	0.433	0.233	0.119	0.276	0.191	0.123	0.075	0.274	0.003	0.029	0.239	0.167	0.955	0.549	0.239	0.871	0.575	0.236	0.7	0.629	0.192	0.557	0.604	0.224	0.47	0.614	0.343	0.371	0.652	0.447	0.205	0.565
836	4.18	0.32	0.963	0.359	0.111	0.957	0.248	0.178	0.884	0.194	0.146	0.688	0.17	0.112	0.529	0.237	0.114	0.433	0.232	0.119	0.276	0.191	0.123	0.075	0.275	0.003	0.029	0.239	0.164	0.956	0.549	0.235	0.873	0.575	0.231	0.7	0.628	0.185	0.558	0.604	0.218	0.471	0.614	0.337	0.373	0.651	0.438	0.204	0.565
837	4.185	0.316	0.962	0.359	0.108	0.957	0.247	0.175	0.884	0.193	0.142	0.688	0.169	0.11	0.529	0.237	0.112	0.433	0.232	0.118	0.276	0.191	0.122	0.075	0.275	0.003	0.029	0.239	0.16	0.956	0.548	0.231	0.874	0.575	0.227	0.701	0.628	0.179	0.559	0.604	0.212	0.473	0.614	0.33	0.373	0.65	0.429	0.203	0.566
838	4.19	0.313	0.963	0.359	0.104	0.957	0.246	0.172	0.884	0.193	0.14	0.688	0.169	0.108	0.529	0.237	0.112	0.432	0.232	0.118	0.276	0.191	0.122	0.075	0.275	0.003	0.029	0.239	0.156	0.957	0.547	0.228	0.875	0.574	0.222	0.701	0.627	0.173	0.561	0.605	0.206	0.474	0.614	0.323	0.374	0.65	0.419	0.201	0.566
839	4.195	0.309	0.963	0.358	0.101	0.957	0.245	0.168	0.884	0.193	0.137	0.688	0.169	0.107	0.529	0.237	0.111	0.432	0.232	0.117	0.276	0.191	0.122	0.075	0.275	0.003	0.029	0.239	0.153	0.958	0.547	0.224	0.876	0.573	0.217	0.702	0.627	0.168	0.562	0.604	0.199	0.475	0.613	0.316	0.374	0.649	0.41	0.199	0.566
840	4.2	0.305	0.963	0.357	0.098	0.957	0.245	0.165	0.884	0.192	0.135	0.688	0.169	0.105	0.529	0.236	0.109	0.432	0.232	0.116	0.276	0.191	0.122	0.075	0.275	0.003	0.029	0.239	0.149	0.96	0.546	0.221	0.876	0.573	0.213	0.703	0.627	0.162	0.562	0.604	0.192	0.475	0.613	0.308	0.373	0.649	0.399	0.197	0.567
841	4.205	0.301	0.963	0.357	0.094	0.957	0.244	0.161	0.884	0.192	0.132	0.689	0.168	0.103	0.529	0.236	0.107	0.432	0.231	0.115	0.276	0.191	0.122	0.075	0.275	0.003	0.029	0.239	0.145	0.96	0.545	0.218	0.877	0.572	0.208	0.704	0.626	0.156	0.563	0.603	0.185	0.476	0.613	0.3	0.372	0.649	0.388	0.194	0.567
842	4.21	0.296	0.963	0.356	0.09	0.958	0.244	0.158	0.884	0.192	0.13	0.689	0.168	0.101	0.529	0.236	0.106	0.432	0.232	0.114	0.276	0.19	0.122	0.075	0.275	0.003	0.029	0.239	0.143	0.961	0.545	0.214	0.878	0.572	0.204	0.704	0.626	0.151	0.564	0.603	0.178	0.476	0.613	0.292	0.371	0.65	0.378	0.191	0.568
843	4.215	0.293	0.963	0.356	0.087	0.958	0.243	0.154	0.884	0.192	0.128	0.688	0.168	0.1	0.529	0.236	0.105	0.432	0.232	0.113	0.276	0.19	0.122	0.075	0.275	0.003	0.029	0.239	0.139	0.961	0.544	0.211	0.879	0.571	0.199	0.705	0.626	0.145	0.565	0.603	0.172	0.476	0.613	0.282	0.368	0.651	0.366	0.188	0.568
844	4.22	0.289	0.964	0.355	0.084	0.958	0.243	0.15	0.884	0.192	0.126	0.688	0.168	0.098	0.529	0.236	0.104	0.432	0.231	0.112	0.276	0.19	0.122	0.075	0.275	0.003	0.029	0.239	0.136	0.962	0.544	0.208	0.88	0.571	0.194	0.705	0.626	0.139	0.566	0.603	0.165	0.476	0.613	0.273	0.366	0.652	0.356	0.185	0.569
845	4.225	0.285	0.964	0.354	0.08	0.958	0.243	0.147	0.884	0.191	0.123	0.689	0.168	0.096	0.529	0.236	0.102	0.432	0.231	0.111	0.276	0.19	0.122	0.075	0.275	0.003	0.029	0.239	0.133	0.963	0.543	0.205	0.881	0.571	0.189	0.706	0.626	0.134	0.567	0.603	0.158	0.476	0.613	0.263	0.363	0.653	0.344	0.181	0.569
846	4.23	0.282	0.964	0.354	0.077	0.959	0.242	0.144	0.884	0.191	0.121	0.689	0.167	0.094	0.529	0.236	0.101	0.432	0.231	0.111	0.276	0.19	0.122	0.075	0.274	0.003	0.029	0.239	0.129	0.964	0.543	0.201	0.881	0.571	0.184	0.706	0.626	0.128	0.568	0.603	0.152	0.476	0.614	0.254	0.36	0.654	0.333	0.178	0.57
847	4.235	0.279	0.964	0.353	0.073	0.959	0.242	0.141	0.884	0.191	0.119	0.689	0.167	0.093	0.529	0.235	0.099	0.432	0.231	0.11	0.275	0.19	0.122	0.075	0.274	0.003	0.029	0.239	0.126	0.965	0.543	0.197	0.882	0.571	0.178	0.707	0.626	0.122	0.568	0.603	0.145	0.477	0.614	0.244	0.357	0.655	0.32	0.174	0.57
848	4.24	0.275	0.965	0.353	0.07	0.959	0.242	0.138	0.884	0.19	0.116	0.689	0.167	0.091	0.529	0.235	0.098	0.432	0.231	0.11	0.275	0.19	0.122	0.075	0.274	0.003	0.029	0.239	0.122	0.966	0.542	0.193	0.882	0.571	0.173	0.707	0.626	0.117	0.569	0.602	0.138	0.476	0.613	0.235	0.355	0.655	0.308	0.17	0.571
849	4.245	0.272	0.965	0.352	0.066	0.959	0.241	0.135	0.884	0.19	0.114	0.689	0.167	0.089	0.529	0.235	0.097	0.432	0.231	0.109	0.275	0.19	0.122	0.075	0.274	0.003	0.029	0.239	0.119	0.966	0.542	0.19	0.882	0.571	0.169	0.708	0.625	0.111	0.57	0.602	0.131	0.476	0.613	0.226	0.352	0.655	0.296	0.166	0.571
850	4.25	0.27	0.966	0.352	0.063	0.959	0.241	0.132	0.884	0.19	0.111	0.689	0.166	0.088	0.528	0.235	0.096	0.432	0.231	0.109	0.276	0.189	0.122	0.075	0.274	0.003	0.029	0.239	0.116	0.967	0.542	0.187	0.883	0.571	0.164	0.709	0.625	0.106	0.57	0.602	0.124	0.476	0.613	0.217	0.35	0.655	0.283	0.163	0.572
851	4.255	0.266	0.966	0.352	0.06	0.96	0.241	0.128	0.884	0.19	0.109	0.689	0.166	0.086	0.528	0.235	0.094	0.432	0.231	0.108	0.275	0.189	0.122	0.075	0.274	0.003	0.029	0.239	0.113	0.967	0.541	0.183	0.883	0.571	0.159	0.709	0.625	0.1	0.571	0.601	0.118	0.476	0.613	0.207	0.348	0.655	0.271	0.159	0.573
852	4.26	0.262	0.965	0.351	0.056	0.959	0.241	0.125	0.884	0.19	0.106	0.689	0.166	0.084	0.528	0.234	0.093	0.432	0.231	0.108	0.275	0.189	0.122	0.075	0.274	0.003	0.029	0.239	0.11	0.968	0.541	0.18	0.884	0.571	0.154	0.71	0.625	0.094	0.571	0.601	0.111	0.476	0.612	0.199	0.347	0.656	0.258	0.156	0.573
853	4.265	0.26	0.965	0.351	0.053	0.96	0.24	0.122	0.884	0.189	0.104	0.69	0.166	0.082	0.528	0.234	0.092	0.431	0.231	0.108	0.275	0.189	0.121	0.075	0.274	0.003	0.029	0.239	0.107	0.968	0.541	0.175	0.884	0.571	0.149	0.71	0.625	0.089	0.572	0.6	0.106	0.476	0.611	0.19	0.345	0.655	0.245	0.152	0.574
854	4.27	0.257	0.966	0.351	0.049	0.96	0.24	0.119	0.884	0.189	0.102	0.689	0.166	0.081	0.528	0.235	0.091	0.431	0.231	0.107	0.275	0.189	0.121	0.075	0.274	0.003	0.029	0.239	0.104	0.969	0.541	0.172	0.885	0.571	0.143	0.711	0.625	0.084	0.573	0.6	0.1	0.476	0.611	0.182	0.343	0.655	0.233	0.149	0.575
855	4.275	0.253	0.966	0.351	0.046	0.96	0.24	0.115	0.884	0.189	0.099	0.689	0.166	0.08	0.528	0.235	0.09	0.431	0.231	0.105	0.276	0.19	0.121	0.075	0.274	0.003	0.029	0.239	0.101	0.969	0.541	0.169	0.885	0.571	0.138	0.711	0.625	0.079	0.573	0.599	0.094	0.476	0.61	0.173	0.341	0.655	0.22	0.146	0.575
856	4.28	0.25	0.966	0.35	0.042	0.96	0.24	0.112	0.884	0.189	0.096	0.689	0.166	0.078	0.528	0.235	0.088	0.432	0.231	0.104	0.276	0.19	0.121	0.075	0.275	0.003	0.029	0.239	0.097	0.97	0.54	0.166	0.886	0.571	0.133	0.712	0.625	0.074	0.574	0.599	0.089	0.476	0.609	0.165	0.34	0.654	0.207	0.143	0.576
857	4.285	0.247	0.966	0.35	0.039	0.96	0.24	0.109	0.884	0.189	0.093	0.689	0.166	0.076	0.528	0.234	0.087	0.432	0.231	0.103	0.276	0.189	0.121	0.075	0.275	0.003	0.029	0.239	0.094	0.971	0.54	0.163	0.887	0.571	0.128	0.712	0.625	0.069	0.574	0.598	0.083	0.476	0.608	0.157	0.339	0.654	0.193	0.14	0.577
858	4.29	0.244	0.967	0.35	0.035	0.96	0.24	0.106	0.884	0.189	0.091	0.689	0.166	0.074	0.528	0.235	0.085	0.431	0.231	0.103	0.276	0.189	0.121	0.075	0.275	0.003	0.029	0.239	0.091	0.971	0.54	0.159	0.887	0.571	0.124	0.713	0.625	0.063	0.575	0.597	0.077	0.476	0.607	0.149	0.337	0.654	0.181	0.137	0.578
859	4.295	0.241	0.966	0.35	0.033	0.959	0.24	0.102	0.883	0.189	0.089	0.689	0.166	0.073	0.528	0.235	0.085	0.431	0.231	0.102	0.276	0.189	0.121	0.075	0.275	0.003	0.029	0.239	0.088	0.971	0.54	0.155	0.888	0.571	0.119	0.713	0.624	0.058	0.575	0.596	0.071	0.475	0.606	0.14	0.335	0.653	0.168	0.135	0.578
860	4.3	0.238	0.966	0.349	0.029	0.959	0.24	0.099	0.883	0.189	0.087	0.689	0.165	0.072	0.528	0.236	0.083	0.431	0.231	0.102	0.276	0.189	0.121	0.075	0.275	0.003	0.029	0.239	0.085	0.971	0.54	0.152	0.888	0.572	0.114	0.713	0.624	0.053	0.575	0.596	0.065	0.475	0.605	0.132	0.334	0.652	0.154	0.132	0.579
861	4.305	0.234	0.966	0.349	0.026	0.959	0.24	0.096	0.883	0.189	0.084	0.689	0.165	0.07	0.527	0.236	0.082	0.431	0.232	0.101	0.276	0.189	0.121	0.075	0.275	0.003	0.029	0.239	0.082	0.972	0.54	0.148	0.888	0.572	0.109	0.713	0.624	0.049	0.576	0.595	0.059	0.475	0.604	0.123	0.333	0.652	0.141	0.13	0.579
862	4.31	0.231	0.966	0.349	0.023	0.959	0.24	0.093	0.883	0.19	0.082	0.689	0.165	0.069	0.527	0.236	0.081	0.431	0.232	0.101	0.276	0.19	0.121	0.075	0.275	0.003	0.029	0.239	0.078	0.972	0.54	0.145	0.888	0.572	0.104	0.713	0.624	0.044	0.576	0.594	0.054	0.476	0.604	0.115	0.331	0.652	0.128	0.128	0.579
863	4.315	0.227	0.966	0.349	0.019	0.959	0.24	0.089	0.883	0.19	0.079	0.689	0.166	0.068	0.527	0.236	0.08	0.431	0.232	0.1	0.276	0.19	0.121	0.075	0.275	0.003	0.029	0.239	0.075	0.973	0.54	0.141	0.889	0.572	0.1	0.713	0.624	0.039	0.576	0.593	0.048	0.476	0.603	0.106	0.33	0.651	0.115	0.126	0.579
864	4.32	0.224	0.965	0.349	0.016	0.959	0.24	0.086	0.883	0.19	0.077	0.689	0.166	0.066	0.528	0.236	0.079	0.431	0.232	0.099	0.276	0.19	0.121	0.075	0.275	0.003	0.029	0.239	0.072	0.973	0.54	0.138	0.889	0.572	0.095	0.714	0.623	0.035	0.576	0.592	0.043	0.475	0.602	0.097	0.328	0.651	0.102	0.124	0.58
865	4.325	0.221	0.965	0.349	0.012	0.958	0.24	0.083	0.883	0.19	0.074	0.689	0.166	0.065	0.528	0.236	0.078	0.431	0.232	0.099	0.275	0.19	0.121	0.076	0.275	0.003	0.029	0.239	0.069	0.973	0.54	0.135	0.889	0.572	0.091	0.713	0.623	0.03	0.576	0.591	0.037	0.475	0.601	0.088	0.327	0.65	0.089	0.122	0.58
866	4.33	0.217	0.965	0.349	0.009	0.958	0.24	0.08	0.882	0.19	0.071	0.689	0.166	0.064	0.527	0.236	0.077	0.431	0.232	0.098	0.275	0.19	0.121	0.076	0.275	0.003	0.029	0.239	0.065	0.973	0.54	0.131	0.889	0.572	0.087	0.713	0.623	0.025	0.576	0.59	0.031	0.475	0.601	0.079	0.325	0.65	0.076	0.121	0.58
867	4.335	0.214	0.965	0.349	0.006	0.958	0.24	0.077	0.882	0.19	0.069	0.689	0.166	0.062	0.527	0.236	0.077	0.431	0.232	0.098	0.275	0.19	0.121	0.076	0.275	0.003	0.029	0.239	0.062	0.973	0.54	0.128	0.889	0.572	0.083	0.713	0.622	0.021	0.576	0.589	0.025	0.475	0.6	0.071	0.324	0.65	0.063	0.119	0.581
868	4.34	0.211	0.965	0.349	0.002	0.958	0.24	0.073	0.882	0.19	0.067	0.689	0.166	0.061	0.527	0.237	0.076	0.431	0.232	0.097	0.276	0.19	0.121	0.076	0.275	0.003	0.029	0.239	0.059	0.973	0.54	0.124	0.889	0.572	0.08	0.713	0.621	0.016	0.576	0.588	0.02	0.474	0.599	0.062	0.322	0.65	0.05	0.118	0.581
869	4.345	0.207	0.964	0.35	-0.001	0.958	0.24	0.07	0.882	0.19	0.064	0.689	0.167	0.06	0.527	0.237	0.075	0.431	0.232	0.097	0.276	0.19	0.121	0.076	0.275	0.003	0.029	0.239	0.055	0.973	0.54	0.121	0.889	0.572	0.076	0.713	0.621	0.011	0.577	0.588	0.014	0.474	0.598	0.053	0.322	0.649	0.036	0.117	0.581
870	4.35	0.204	0.964	0.35	-0.005	0.958	0.24	0.067	0.882	0.19	0.062	0.689	0.167	0.059	0.527	0.237	0.074	0.431	0.232	0.097	0.276	0.19	0.121	0.076	0.275	0.003	0.029	0.239	0.052	0.973	0.54	0.118	0.889	0.572	0.072	0.713	0.62	0.007	0.577	0.587	0.008	0.473	0.598	0.044	0.32	0.649	0.023	0.116	0.581
871	4.355	0.2	0.963	0.35	-0.008	0.958	0.24	0.064	0.882	0.19	0.06	0.689	0.167	0.057	0.527	0.237	0.073	0.431	0.232	0.097	0.276	0.19	0.121	0.076	0.275	0.003	0.029	0.239	0.049	0.973	0.54	0.114	0.888	0.572	0.068	0.712	0.62	0.002	0.577	0.586	0.003	0.473	0.597	0.035	0.319	0.649	0.011	0.115	0.581
872	4.36	0.197	0.963	0.35	-0.011	0.957	0.241	0.061	0.882	0.19	0.058	0.689	0.167	0.056	0.526	0.237	0.073	0.431	0.232	0.096	0.276	0.19	0.121	0.076	0.275	0.002	0.029	0.238	0.045	0.973	0.541	0.111	0.888	0.572	0.065	0.712	0.619	-0.002	0.577	0.586	-0.003	0.473	0.596	0.027	0.318	0.649	-0.002	0.115	0.581
873	4.365	0.193	0.963	0.35	-0.014	0.957	0.241	0.057	0.881	0.19	0.055	0.689	0.167	0.054	0.526	0.237	0.071	0.431	0.232	0.096	0.276	0.19	0.121	0.076	0.275	0.002	0.029	0.238	0.042	0.973	0.541	0.107	0.888	0.572	0.06	0.711	0.619	-0.007	0.576	0.585	-0.009	0.472	0.596	0.018	0.317	0.648	-0.015	0.114	0.582
874	4.37	0.19	0.962	0.351	-0.018	0.957	0.241	0.054	0.881	0.191	0.053	0.689	0.167	0.052	0.527	0.237	0.07	0.431	0.232	0.096	0.276	0.191	0.121	0.076	0.275	0.002	0.029	0.238	0.039	0.972	0.541	0.103	0.887	0.572	0.056	0.711	0.619	-0.011	0.576	0.584	-0.014	0.472	0.595	0.009	0.316	0.648	-0.028	0.114	0.582
875	4.375	0.187	0.962	0.351	-0.022	0.957	0.241	0.051	0.881	0.191	0.051	0.689	0.167	0.051	0.526	0.237	0.07	0.431	0.232	0.096	0.276	0.191	0.121	0.076	0.275	0.002	0.029	0.238	0.035	0.973	0.541	0.1	0.887	0.572	0.052	0.711	0.619	-0.016	0.576	0.584	-0.02	0.472	0.594	0.001	0.316	0.647	-0.041	0.114	0.581
876	4.38	0.183	0.962	0.351	-0.025	0.957	0.241	0.048	0.881	0.191	0.049	0.689	0.167	0.051	0.526	0.238	0.069	0.431	0.232	0.096	0.276	0.191	0.121	0.076	0.275	0.002	0.029	0.238	0.031	0.972	0.541	0.096	0.887	0.572	0.049	0.711	0.619	-0.021	0.576	0.583	-0.026	0.471	0.594	-0.008	0.314	0.647	-0.053	0.113	0.581
877	4.385	0.18	0.962	0.351	-0.029	0.957	0.241	0.045	0.88	0.191	0.047	0.689	0.167	0.05	0.526	0.238	0.069	0.431	0.232	0.096	0.276	0.191	0.12	0.076	0.275	0.002	0.029	0.238	0.028	0.972	0.541	0.094	0.886	0.572	0.045	0.71	0.619	-0.025	0.575	0.583	-0.032	0.471	0.593	-0.016	0.314	0.647	-0.065	0.113	0.581
878	4.39	0.176	0.961	0.351	-0.032	0.956	0.242	0.042	0.88	0.192	0.045	0.689	0.167	0.049	0.525	0.238	0.068	0.431	0.232	0.096	0.276	0.191	0.12	0.076	0.275	0.002	0.029	0.238	0.025	0.972	0.542	0.089	0.886	0.573	0.04	0.71	0.619	-0.029	0.575	0.581	-0.037	0.471	0.592	-0.025	0.314	0.647	-0.077	0.114	0.581
879	4.395	0.173	0.961	0.352	-0.035	0.956	0.242	0.039	0.88	0.192	0.043	0.689	0.167	0.047	0.525	0.238	0.068	0.431	0.232	0.095	0.277	0.191	0.12	0.076	0.275	0.002	0.028	0.238	0.021	0.972	0.542	0.086	0.886	0.573	0.036	0.71	0.619	-0.034	0.575	0.581	-0.043	0.47	0.592	-0.034	0.313	0.647	-0.09	0.114	0.581
880	4.4	0.17	0.961	0.352	-0.039	0.955	0.242	0.035	0.88	0.192	0.041	0.689	0.167	0.046	0.525	0.238	0.067	0.43	0.233	0.095	0.277	0.191	0.12	0.076	0.275	0.002	0.028	0.238	0.017	0.971	0.542	0.081	0.886	0.574	0.032	0.71	0.619	-0.038	0.574	0.58	-0.048	0.47	0.591	-0.042	0.312	0.646	-0.101	0.114	0.581
881	4.405	0.166	0.96	0.353	-0.042	0.955	0.242	0.032	0.88	0.192	0.039	0.689	0.167	0.045	0.526	0.238	0.065	0.431	0.233	0.094	0.277	0.191	0.12	0.077	0.275	0.002	0.028	0.238	0.014	0.971	0.542	0.078	0.886	0.575	0.028	0.709	0.619	-0.042	0.574	0.58	-0.054	0.469	0.591	-0.051	0.312	0.646	-0.113	0.115	0.58
882	4.41	0.162	0.96	0.353	-0.046	0.955	0.242	0.029	0.879	0.192	0.037	0.689	0.167	0.043	0.526	0.238	0.064	0.431	0.233	0.094	0.277	0.191	0.12	0.077	0.275	0.002	0.028	0.238	0.01	0.971	0.543	0.074	0.885	0.575	0.023	0.709	0.619	-0.047	0.574	0.58	-0.059	0.469	0.59	-0.059	0.312	0.645	-0.124	0.115	0.58
883	4.415	0.159	0.959	0.353	-0.049	0.955	0.242	0.026	0.879	0.192	0.035	0.689	0.168	0.042	0.526	0.238	0.063	0.431	0.233	0.094	0.277	0.191	0.12	0.077	0.276	0.002	0.028	0.238	0.006	0.97	0.543	0.07	0.885	0.575	0.019	0.709	0.619	-0.052	0.574	0.579	-0.065	0.469	0.589	-0.067	0.312	0.645	-0.135	0.116	0.579
884	4.42	0.156	0.959	0.353	-0.053	0.954	0.242	0.023	0.879	0.193	0.033	0.689	0.168	0.041	0.525	0.238	0.063	0.431	0.233	0.093	0.277	0.192	0.121	0.077	0.276	0.002	0.028	0.238	0.003	0.97	0.543	0.065	0.885	0.575	0.015	0.708	0.62	-0.057	0.574	0.579	-0.071	0.469	0.589	-0.075	0.311	0.644	-0.146	0.116	0.579
885	4.425	0.152	0.959	0.354	-0.056	0.954	0.243	0.02	0.879	0.193	0.03	0.688	0.168	0.039	0.525	0.238	0.062	0.431	0.233	0.093	0.277	0.192	0.121	0.077	0.276	0.002	0.028	0.238	-0.002	0.97	0.543	0.062	0.884	0.576	0.01	0.708	0.62	-0.061	0.573	0.578	-0.077	0.468	0.588	-0.083	0.311	0.644	-0.157	0.117	0.579
886	4.43	0.148	0.958	0.354	-0.06	0.954	0.243	0.016	0.878	0.193	0.029	0.688	0.168	0.038	0.525	0.238	0.061	0.431	0.233	0.092	0.277	0.192	0.121	0.077	0.276	0.002	0.028	0.238	-0.005	0.969	0.544	0.056	0.883	0.576	0.005	0.707	0.62	-0.066	0.573	0.578	-0.082	0.468	0.588	-0.091	0.31	0.643	-0.168	0.118	0.578
887	4.435	0.145	0.958	0.355	-0.064	0.954	0.243	0.013	0.878	0.194	0.026	0.688	0.168	0.037	0.525	0.238	0.061	0.431	0.234	0.092	0.277	0.192	0.121	0.077	0.276	0.002	0.028	0.238	-0.009	0.969	0.544	0.052	0.883	0.576	0.001	0.707	0.62	-0.07	0.573	0.578	-0.087	0.468	0.588	-0.098	0.31	0.643	-0.178	0.119	0.578
888	4.44	0.141	0.957	0.355	-0.068	0.953	0.244	0.01	0.877	0.194	0.024	0.688	0.168	0.035	0.525	0.238	0.06	0.431	0.235	0.092	0.277	0.192	0.121	0.077	0.276	0.002	0.028	0.238	-0.013	0.968	0.544	0.048	0.882	0.576	-0.004	0.706	0.62	-0.075	0.573	0.577	-0.093	0.468	0.587	-0.106	0.311	0.643	-0.187	0.12	0.578
889	4.445	0.138	0.957	0.356	-0.071	0.953	0.244	0.007	0.877	0.194	0.022	0.688	0.168	0.033	0.525	0.238	0.059	0.431	0.235	0.091	0.277	0.192	0.121	0.078	0.277	0.002	0.028	0.238	-0.017	0.968	0.544	0.043	0.881	0.576	-0.009	0.706	0.62	-0.08	0.572	0.577	-0.099	0.467	0.587	-0.114	0.31	0.642	-0.197	0.121	0.578
890	4.45	0.134	0.957	0.356	-0.075	0.952	0.244	0.004	0.877	0.194	0.019	0.687	0.168	0.031	0.525	0.238	0.058	0.431	0.235	0.09	0.278	0.192	0.121	0.078	0.277	0.002	0.028	0.238	-0.021	0.967	0.545	0.039	0.881	0.576	-0.013	0.705	0.621	-0.085	0.572	0.576	-0.104	0.467	0.586	-0.121	0.31	0.642	-0.207	0.121	0.578
891	4.455	0.13	0.956	0.356	-0.079	0.952	0.244	0.001	0.876	0.194	0.017	0.687	0.168	0.03	0.525	0.239	0.056	0.431	0.235	0.09	0.278	0.192	0.121	0.078	0.277	0.002	0.028	0.238	-0.025	0.967	0.545	0.034	0.881	0.577	-0.018	0.705	0.621	-0.09	0.571	0.576	-0.11	0.467	0.586	-0.129	0.31	0.642	-0.216	0.122	0.578
892	4.46	0.126	0.955	0.356	-0.082	0.951	0.244	-0.002	0.876	0.194	0.014	0.687	0.169	0.027	0.525	0.239	0.055	0.431	0.235	0.089	0.278	0.192	0.121	0.078	0.277	0.002	0.028	0.238	-0.029	0.966	0.545	0.032	0.881	0.578	-0.023	0.704	0.621	-0.095	0.571	0.576	-0.116	0.466	0.585	-0.136	0.31	0.641	-0.225	0.123	0.577
893	4.465	0.123	0.955	0.357	-0.086	0.951	0.245	-0.006	0.875	0.195	0.012	0.686	0.169	0.026	0.524	0.24	0.053	0.431	0.235	0.088	0.278	0.192	0.121	0.078	0.277	0.002	0.028	0.238	-0.032	0.966	0.545	0.028	0.88	0.579	-0.028	0.704	0.621	-0.1	0.571	0.576	-0.121	0.466	0.585	-0.144	0.31	0.641	-0.233	0.123	0.577
894	4.47	0.119	0.954	0.358	-0.089	0.951	0.245	-0.009	0.875	0.195	0.009	0.686	0.169	0.024	0.524	0.24	0.052	0.431	0.236	0.087	0.278	0.193	0.121	0.078	0.277	0.002	0.028	0.238	-0.037	0.965	0.546	0.025	0.88	0.579	-0.033	0.704	0.622	-0.105	0.571	0.576	-0.127	0.466	0.585	-0.15	0.31	0.641	-0.243	0.124	0.576
895	4.475	0.115	0.953	0.358	-0.093	0.95	0.245	-0.013	0.875	0.196	0.006	0.686	0.17	0.022	0.524	0.241	0.05	0.43	0.236	0.086	0.279	0.193	0.121	0.078	0.278	0.002	0.028	0.238	-0.042	0.965	0.546	0.019	0.879	0.579	-0.038	0.703	0.622	-0.111	0.571	0.576	-0.133	0.466	0.584	-0.158	0.31	0.641	-0.251	0.124	0.576
896	4.48	0.111	0.952	0.359	-0.097	0.949	0.246	-0.016	0.874	0.196	0.003	0.686	0.17	0.019	0.524	0.241	0.048	0.431	0.236	0.086	0.279	0.193	0.121	0.079	0.278	0.002	0.028	0.238	-0.045	0.964	0.547	0.015	0.879	0.58	-0.042	0.702	0.622	-0.116	0.571	0.576	-0.138	0.465	0.584	-0.165	0.309	0.641	-0.259	0.125	0.575
897	4.485	0.107	0.952	0.359	-0.101	0.949	0.246	-0.02	0.874	0.197	0.001	0.686	0.171	0.017	0.524	0.241	0.046	0.43	0.237	0.085	0.278	0.194	0.12	0.079	0.278	0.002	0.028	0.238	-0.05	0.964	0.547	0.011	0.878	0.58	-0.047	0.702	0.623	-0.122	0.57	0.576	-0.144	0.465	0.584	-0.171	0.309	0.64	-0.267	0.125	0.575
898	4.49	0.103	0.951	0.36	-0.104	0.948	0.246	-0.023	0.873	0.197	-0.002	0.685	0.171	0.015	0.523	0.241	0.045	0.43	0.237	0.084	0.279	0.194	0.12	0.079	0.278	0.002	0.028	0.238	-0.053	0.963	0.548	0.006	0.877	0.58	-0.052	0.701	0.623	-0.127	0.57	0.576	-0.15	0.465	0.584	-0.178	0.309	0.64	-0.274	0.126	0.574
899	4.495	0.099	0.95	0.361	-0.107	0.947	0.246	-0.027	0.873	0.198	-0.004	0.685	0.171	0.013	0.523	0.241	0.042	0.43	0.237	0.082	0.279	0.194	0.12	0.079	0.278	0.002	0.027	0.238	-0.058	0.962	0.548	0.001	0.876	0.58	-0.057	0.7	0.623	-0.131	0.569	0.576	-0.156	0.464	0.584	-0.184	0.309	0.64	-0.281	0.126	0.574
900	4.5	0.096	0.95	0.362	-0.111	0.947	0.247	-0.03	0.872	0.198	-0.007	0.685	0.172	0.01	0.522	0.241	0.04	0.43	0.237	0.081	0.279	0.194	0.12	0.079	0.278	0.002	0.027	0.238	-0.062	0.962	0.548	-0.004	0.875	0.581	-0.061	0.7	0.623	-0.137	0.569	0.576	-0.161	0.464	0.584	-0.19	0.309	0.64	-0.288	0.126	0.574
901	4.505	0.092	0.949	0.363	-0.116	0.946	0.247	-0.034	0.872	0.199	-0.01	0.684	0.173	0.008	0.522	0.242	0.038	0.43	0.238	0.08	0.279	0.194	0.12	0.079	0.278	0.002	0.027	0.237	-0.066	0.961	0.549	-0.007	0.875	0.582	-0.066	0.699	0.623	-0.142	0.568	0.576	-0.167	0.464	0.584	-0.197	0.308	0.64	-0.294	0.126	0.573
902	4.51	0.088	0.949	0.363	-0.119	0.946	0.248	-0.037	0.871	0.199	-0.013	0.683	0.173	0.005	0.522	0.243	0.036	0.429	0.238	0.079	0.279	0.195	0.12	0.08	0.278	0.002	0.027	0.237	-0.071	0.961	0.549	-0.011	0.874	0.583	-0.07	0.698	0.624	-0.147	0.568	0.576	-0.172	0.464	0.584	-0.203	0.308	0.64	-0.301	0.126	0.573
903	4.515	0.083	0.948	0.365	-0.123	0.945	0.248	-0.041	0.87	0.2	-0.017	0.683	0.173	0.001	0.521	0.243	0.034	0.429	0.238	0.078	0.279	0.195	0.12	0.08	0.278	0.002	0.027	0.237	-0.075	0.96	0.55	-0.016	0.874	0.584	-0.075	0.697	0.624	-0.153	0.568	0.576	-0.177	0.463	0.584	-0.208	0.308	0.64	-0.307	0.126	0.573
904	4.52	0.079	0.947	0.366	-0.127	0.944	0.248	-0.044	0.87	0.201	-0.019	0.683	0.174	-0.001	0.521	0.243	0.031	0.429	0.239	0.076	0.279	0.195	0.12	0.08	0.278	0.002	0.027	0.237	-0.08	0.959	0.55	-0.021	0.873	0.584	-0.08	0.697	0.625	-0.157	0.567	0.577	-0.183	0.463	0.584	-0.214	0.307	0.64	-0.313	0.126	0.572
905	4.525	0.075	0.946	0.367	-0.131	0.944	0.249	-0.048	0.869	0.201	-0.022	0.682	0.174	-0.003	0.52	0.243	0.028	0.429	0.239	0.075	0.28	0.195	0.12	0.08	0.278	0.002	0.027	0.237	-0.085	0.959	0.551	-0.026	0.872	0.584	-0.085	0.696	0.625	-0.163	0.567	0.578	-0.188	0.462	0.585	-0.22	0.307	0.64	-0.318	0.125	0.572
906	4.53	0.07	0.945	0.368	-0.135	0.943	0.249	-0.051	0.869	0.202	-0.026	0.682	0.175	-0.006	0.52	0.244	0.026	0.429	0.24	0.073	0.28	0.196	0.119	0.081	0.278	0.002	0.027	0.237	-0.089	0.958	0.552	-0.031	0.871	0.585	-0.089	0.695	0.626	-0.168	0.566	0.578	-0.194	0.462	0.585	-0.226	0.306	0.64	-0.324	0.125	0.571
907	4.535	0.066	0.945	0.369	-0.139	0.943	0.25	-0.055	0.868	0.203	-0.029	0.682	0.176	-0.01	0.52	0.244	0.024	0.428	0.24	0.071	0.28	0.196	0.119	0.081	0.278	0.002	0.027	0.237	-0.094	0.957	0.552	-0.036	0.87	0.586	-0.094	0.694	0.627	-0.174	0.566	0.579	-0.2	0.461	0.585	-0.232	0.306	0.64	-0.328	0.124	0.571
908	4.54	0.062	0.944	0.37	-0.141	0.942	0.251	-0.058	0.868	0.203	-0.032	0.681	0.176	-0.013	0.519	0.244	0.022	0.428	0.24	0.07	0.28	0.196	0.119	0.082	0.278	0.002	0.027	0.237	-0.099	0.956	0.553	-0.04	0.869	0.587	-0.099	0.693	0.627	-0.179	0.566	0.58	-0.205	0.461	0.586	-0.237	0.305	0.64	-0.333	0.123	0.571
909	4.545	0.058	0.943	0.371	-0.143	0.941	0.252	-0.061	0.867	0.204	-0.035	0.681	0.177	-0.016	0.518	0.245	0.019	0.427	0.241	0.069	0.28	0.196	0.118	0.082	0.279	0.002	0.027	0.237	-0.103	0.956	0.554	-0.044	0.869	0.588	-0.104	0.692	0.628	-0.184	0.565	0.58	-0.21	0.461	0.586	-0.242	0.304	0.64	-0.338	0.123	0.57
910	4.55	0.054	0.942	0.372	-0.149	0.941	0.252	-0.065	0.867	0.205	-0.038	0.68	0.177	-0.019	0.518	0.246	0.016	0.427	0.241	0.067	0.281	0.197	0.118	0.083	0.279	0.002	0.027	0.237	-0.108	0.955	0.554	-0.05	0.868	0.588	-0.109	0.692	0.628	-0.189	0.565	0.58	-0.215	0.46	0.586	-0.247	0.304	0.641	-0.342	0.122	0.57
911	4.555	0.049	0.942	0.374	-0.152	0.94	0.253	-0.069	0.866	0.205	-0.041	0.68	0.178	-0.022	0.517	0.246	0.013	0.427	0.241	0.066	0.281	0.197	0.118	0.083	0.279	0.002	0.027	0.237	-0.113	0.954	0.555	-0.056	0.867	0.589	-0.114	0.691	0.629	-0.194	0.564	0.581	-0.22	0.46	0.587	-0.251	0.303	0.641	-0.345	0.12	0.57
912	4.56	0.045	0.941	0.375	-0.156	0.94	0.253	-0.073	0.866	0.206	-0.045	0.68	0.178	-0.025	0.517	0.246	0.011	0.426	0.242	0.064	0.281	0.197	0.117	0.083	0.279	0.002	0.027	0.237	-0.117	0.953	0.556	-0.06	0.866	0.59	-0.119	0.69	0.629	-0.199	0.563	0.581	-0.225	0.459	0.587	-0.256	0.302	0.641	-0.349	0.119	0.569
913	4.565	0.04	0.94	0.377	-0.161	0.939	0.254	-0.076	0.865	0.207	-0.048	0.679	0.179	-0.028	0.517	0.246	0.008	0.426	0.242	0.062	0.281	0.197	0.117	0.083	0.279	0.002	0.027	0.237	-0.123	0.953	0.556	-0.065	0.866	0.591	-0.124	0.689	0.629	-0.205	0.563	0.581	-0.23	0.458	0.588	-0.26	0.301	0.641	-0.352	0.118	0.569
914	4.57	0.036	0.939	0.378	-0.162	0.938	0.255	-0.079	0.865	0.208	-0.051	0.679	0.179	-0.031	0.516	0.247	0.005	0.426	0.243	0.061	0.282	0.197	0.117	0.084	0.279	0.002	0.027	0.237	-0.128	0.952	0.557	-0.07	0.865	0.592	-0.13	0.689	0.631	-0.209	0.562	0.582	-0.235	0.457	0.588	-0.265	0.3	0.641	-0.356	0.117	0.569
915	4.575	0.032	0.939	0.38	-0.166	0.937	0.255	-0.083	0.864	0.209	-0.054	0.678	0.18	-0.034	0.516	0.247	0.002	0.426	0.243	0.059	0.282	0.198	0.117	0.084	0.279	0.002	0.027	0.237	-0.133	0.951	0.558	-0.075	0.864	0.593	-0.137	0.688	0.632	-0.214	0.561	0.582	-0.239	0.456	0.588	-0.269	0.299	0.642	-0.359	0.116	0.569
916	4.58	0.027	0.938	0.381	-0.17	0.937	0.256	-0.087	0.864	0.21	-0.058	0.678	0.181	-0.038	0.516	0.248	0	0.425	0.243	0.057	0.283	0.198	0.116	0.085	0.279	0.002	0.027	0.237	-0.138	0.95	0.559	-0.081	0.863	0.594	-0.142	0.688	0.632	-0.22	0.56	0.583	-0.244	0.455	0.588	-0.273	0.298	0.642	-0.362	0.115	0.569
917	4.585	0.022	0.937	0.383	-0.175	0.937	0.256	-0.091	0.864	0.211	-0.061	0.678	0.182	-0.041	0.515	0.248	-0.003	0.425	0.243	0.056	0.283	0.198	0.116	0.086	0.279	0.002	0.027	0.237	-0.143	0.949	0.559	-0.087	0.862	0.595	-0.147	0.688	0.633	-0.225	0.56	0.583	-0.249	0.454	0.589	-0.277	0.297	0.642	-0.364	0.113	0.569
918	4.59	0.017	0.936	0.384	-0.18	0.936	0.256	-0.094	0.863	0.212	-0.064	0.678	0.182	-0.044	0.515	0.249	-0.006	0.425	0.243	0.055	0.284	0.198	0.116	0.086	0.279	0.002	0.027	0.237	-0.148	0.948	0.56	-0.09	0.862	0.596	-0.153	0.687	0.633	-0.229	0.559	0.584	-0.253	0.453	0.589	-0.28	0.296	0.642	-0.366	0.111	0.569
919	4.595	0.013	0.935	0.386	-0.183	0.936	0.258	-0.098	0.862	0.213	-0.067	0.678	0.183	-0.048	0.514	0.249	-0.009	0.425	0.243	0.053	0.284	0.199	0.115	0.087	0.279	0.002	0.027	0.237	-0.153	0.948	0.561	-0.096	0.861	0.597	-0.159	0.687	0.634	-0.234	0.558	0.584	-0.257	0.452	0.59	-0.284	0.295	0.643	-0.367	0.109	0.569
920	4.6	0.009	0.935	0.387	-0.19	0.935	0.257	-0.101	0.862	0.214	-0.071	0.677	0.184	-0.051	0.514	0.249	-0.012	0.425	0.244	0.051	0.285	0.199	0.115	0.088	0.279	0.002	0.027	0.237	-0.159	0.947	0.562	-0.104	0.86	0.598	-0.166	0.685	0.636	-0.239	0.557	0.584	-0.262	0.451	0.591	-0.287	0.293	0.643	-0.369	0.107	0.569
921	4.605	0.004	0.934	0.389	-0.195	0.935	0.258	-0.105	0.862	0.215	-0.074	0.677	0.184	-0.054	0.514	0.249	-0.014	0.425	0.244	0.049	0.285	0.199	0.114	0.088	0.279	0.002	0.027	0.237	-0.165	0.946	0.563	-0.11	0.858	0.598	-0.172	0.685	0.636	-0.244	0.556	0.585	-0.266	0.45	0.591	-0.291	0.292	0.644	-0.371	0.105	0.568
922	4.61	-0.001	0.934	0.391	-0.197	0.934	0.259	-0.109	0.861	0.216	-0.077	0.677	0.185	-0.058	0.514	0.249	-0.018	0.425	0.244	0.047	0.285	0.199	0.114	0.089	0.279	0.002	0.027	0.237	-0.17	0.945	0.564	-0.116	0.858	0.599	-0.178	0.683	0.637	-0.249	0.554	0.585	-0.27	0.448	0.592	-0.294	0.29	0.644	-0.373	0.103	0.568
923	4.615	-0.005	0.933	0.392	-0.198	0.932	0.26	-0.113	0.861	0.217	-0.081	0.677	0.186	-0.061	0.513	0.25	-0.021	0.425	0.244	0.046	0.286	0.199	0.114	0.09	0.279	0.002	0.027	0.237	-0.176	0.945	0.565	-0.121	0.857	0.6	-0.183	0.682	0.638	-0.253	0.553	0.586	-0.273	0.447	0.592	-0.298	0.289	0.645	-0.374	0.101	0.569
924	4.62	-0.011	0.932	0.394	-0.203	0.932	0.261	-0.117	0.861	0.218	-0.084	0.677	0.187	-0.065	0.513	0.25	-0.024	0.425	0.244	0.044	0.287	0.199	0.113	0.091	0.279	0.002	0.027	0.237	-0.182	0.944	0.566	-0.127	0.856	0.601	-0.188	0.681	0.639	-0.258	0.551	0.587	-0.278	0.445	0.593	-0.301	0.287	0.645	-0.376	0.099	0.569
925	4.625	-0.016	0.931	0.396	-0.208	0.932	0.261	-0.121	0.861	0.219	-0.087	0.677	0.188	-0.068	0.513	0.25	-0.027	0.425	0.244	0.043	0.287	0.199	0.113	0.092	0.279	0.002	0.027	0.237	-0.188	0.943	0.567	-0.132	0.856	0.603	-0.194	0.68	0.64	-0.262	0.55	0.588	-0.281	0.444	0.593	-0.304	0.286	0.645	-0.377	0.097	0.568
926	4.63	-0.02	0.93	0.398	-0.209	0.93	0.263	-0.125	0.86	0.22	-0.09	0.677	0.188	-0.072	0.512	0.251	-0.031	0.425	0.244	0.041	0.289	0.199	0.112	0.093	0.279	0.001	0.027	0.237	-0.194	0.943	0.568	-0.136	0.856	0.605	-0.198	0.678	0.641	-0.266	0.549	0.588	-0.285	0.442	0.594	-0.307	0.284	0.646	-0.379	0.095	0.568
927	4.635	-0.026	0.93	0.4	-0.212	0.929	0.264	-0.129	0.86	0.222	-0.094	0.677	0.189	-0.076	0.512	0.251	-0.034	0.424	0.244	0.039	0.29	0.199	0.112	0.094	0.278	0.001	0.026	0.237	-0.199	0.941	0.569	-0.142	0.855	0.607	-0.203	0.677	0.642	-0.27	0.547	0.589	-0.288	0.44	0.594	-0.31	0.282	0.646	-0.381	0.093	0.567
928	4.64	-0.031	0.929	0.402	-0.216	0.928	0.265	-0.133	0.86	0.224	-0.097	0.676	0.19	-0.08	0.512	0.251	-0.037	0.424	0.244	0.036	0.29	0.199	0.111	0.095	0.278	0.001	0.026	0.237	-0.205	0.941	0.57	-0.147	0.854	0.608	-0.207	0.676	0.642	-0.274	0.546	0.589	-0.292	0.439	0.595	-0.313	0.28	0.646	-0.383	0.091	0.567
929	4.645	-0.036	0.928	0.404	-0.219	0.927	0.266	-0.137	0.859	0.224	-0.101	0.677	0.191	-0.084	0.511	0.251	-0.041	0.424	0.244	0.034	0.291	0.199	0.11	0.096	0.278	0.002	0.027	0.237	-0.211	0.94	0.571	-0.154	0.853	0.61	-0.212	0.675	0.643	-0.277	0.544	0.59	-0.295	0.438	0.595	-0.316	0.278	0.645	-0.385	0.089	0.567
930	4.65	-0.042	0.928	0.406	-0.226	0.927	0.266	-0.142	0.859	0.226	-0.106	0.677	0.192	-0.088	0.511	0.251	-0.045	0.424	0.244	0.031	0.292	0.199	0.11	0.097	0.278	0.002	0.027	0.237	-0.217	0.939	0.572	-0.159	0.852	0.611	-0.216	0.674	0.644	-0.281	0.543	0.591	-0.298	0.436	0.595	-0.32	0.276	0.645	-0.387	0.088	0.566
931	4.655	-0.047	0.927	0.408	-0.233	0.927	0.266	-0.146	0.858	0.227	-0.109	0.676	0.193	-0.093	0.512	0.252	-0.049	0.425	0.244	0.029	0.293	0.199	0.109	0.099	0.278	0.002	0.027	0.237	-0.223	0.939	0.573	-0.164	0.852	0.613	-0.22	0.674	0.646	-0.284	0.541	0.591	-0.301	0.435	0.596	-0.323	0.275	0.645	-0.39	0.088	0.567
932	4.66	-0.052	0.926	0.41	-0.235	0.926	0.269	-0.15	0.857	0.229	-0.114	0.677	0.194	-0.098	0.511	0.252	-0.053	0.425	0.244	0.027	0.294	0.199	0.108	0.1	0.277	0.002	0.027	0.237	-0.229	0.938	0.574	-0.17	0.851	0.614	-0.223	0.673	0.647	-0.287	0.54	0.592	-0.304	0.434	0.597	-0.326	0.274	0.644	-0.393	0.087	0.567
933	4.665	-0.057	0.926	0.412	-0.24	0.926	0.27	-0.155	0.857	0.231	-0.118	0.676	0.195	-0.102	0.511	0.253	-0.057	0.425	0.244	0.024	0.295	0.198	0.107	0.102	0.277	0.002	0.027	0.237	-0.235	0.938	0.575	-0.177	0.851	0.616	-0.227	0.673	0.648	-0.29	0.54	0.592	-0.308	0.434	0.597	-0.329	0.273	0.644	-0.395	0.087	0.567
934	4.67	-0.063	0.926	0.414	-0.244	0.925	0.271	-0.161	0.857	0.233	-0.123	0.676	0.196	-0.108	0.511	0.253	-0.062	0.425	0.244	0.02	0.296	0.198	0.106	0.104	0.277	0.002	0.027	0.237	-0.24	0.938	0.576	-0.182	0.851	0.618	-0.23	0.673	0.648	-0.293	0.539	0.593	-0.312	0.434	0.598	-0.332	0.273	0.645	-0.396	0.087	0.567
935	4.675	-0.068	0.926	0.416	-0.249	0.925	0.272	-0.165	0.856	0.234	-0.128	0.676	0.197	-0.112	0.51	0.253	-0.067	0.425	0.243	0.017	0.298	0.198	0.105	0.105	0.277	0.002	0.027	0.237	-0.245	0.938	0.578	-0.186	0.851	0.619	-0.235	0.673	0.65	-0.297	0.539	0.594	-0.316	0.434	0.599	-0.335	0.273	0.645	-0.398	0.086	0.567
936	4.68	-0.072	0.926	0.418	-0.252	0.924	0.274	-0.17	0.856	0.236	-0.134	0.677	0.198	-0.117	0.51	0.252	-0.072	0.426	0.243	0.014	0.299	0.198	0.103	0.108	0.276	0.002	0.027	0.237	-0.251	0.938	0.579	-0.192	0.852	0.621	-0.239	0.672	0.651	-0.301	0.54	0.595	-0.32	0.434	0.601	-0.339	0.273	0.646	-0.399	0.086	0.568
937	4.685	-0.077	0.926	0.419	-0.257	0.924	0.275	-0.175	0.856	0.237	-0.139	0.677	0.199	-0.123	0.511	0.252	-0.077	0.426	0.242	0.011	0.3	0.198	0.102	0.11	0.276	0.002	0.027	0.237	-0.255	0.938	0.58	-0.196	0.853	0.622	-0.244	0.673	0.653	-0.306	0.54	0.597	-0.324	0.435	0.602	-0.342	0.273	0.647	-0.402	0.086	0.569
938	4.69	-0.082	0.927	0.421	-0.262	0.924	0.277	-0.18	0.856	0.238	-0.144	0.677	0.2	-0.129	0.511	0.252	-0.082	0.426	0.242	0.007	0.302	0.197	0.101	0.112	0.275	0.002	0.027	0.237	-0.26	0.939	0.581	-0.201	0.854	0.624	-0.25	0.672	0.655	-0.312	0.541	0.599	-0.329	0.435	0.603	-0.346	0.274	0.648	-0.403	0.086	0.569
939	4.695	-0.087	0.928	0.422	-0.269	0.925	0.278	-0.184	0.855	0.24	-0.148	0.677	0.201	-0.135	0.51	0.252	-0.088	0.427	0.241	0.003	0.304	0.197	0.099	0.115	0.274	0.002	0.027	0.237	-0.265	0.939	0.583	-0.206	0.854	0.625	-0.255	0.672	0.657	-0.318	0.542	0.601	-0.333	0.435	0.604	-0.349	0.274	0.649	-0.404	0.085	0.569
940	4.7	-0.091	0.928	0.423	-0.276	0.926	0.279	-0.189	0.856	0.241	-0.153	0.678	0.202	-0.141	0.51	0.252	-0.093	0.427	0.24	-0.001	0.305	0.196	0.097	0.118	0.274	0.002	0.027	0.237	-0.27	0.94	0.584	-0.209	0.855	0.626	-0.261	0.672	0.659	-0.324	0.542	0.602	-0.338	0.435	0.606	-0.353	0.274	0.651	-0.405	0.085	0.569
941	4.705	-0.095	0.929	0.425	-0.28	0.926	0.281	-0.194	0.856	0.243	-0.159	0.678	0.203	-0.147	0.51	0.251	-0.1	0.428	0.239	-0.005	0.308	0.195	0.094	0.121	0.273	0.002	0.027	0.237	-0.274	0.94	0.586	-0.213	0.856	0.628	-0.265	0.672	0.661	-0.329	0.543	0.604	-0.343	0.435	0.607	-0.357	0.275	0.652	-0.406	0.086	0.569
942	4.71	-0.099	0.929	0.426	-0.285	0.926	0.282	-0.198	0.855	0.244	-0.164	0.678	0.203	-0.153	0.51	0.25	-0.106	0.429	0.238	-0.009	0.31	0.194	0.092	0.124	0.273	0.001	0.027	0.237	-0.278	0.941	0.588	-0.218	0.857	0.629	NaN	NaN	NaN	-0.335	0.543	0.605	-0.348	0.436	0.609	-0.361	0.275	0.653	-0.409	0.086	0.569
943	4.715	-0.104	0.93	0.427	-0.286	0.925	0.286	-0.203	0.856	0.246	-0.169	0.678	0.204	-0.161	0.51	0.25	-0.112	0.429	0.237	-0.014	0.312	0.194	0.089	0.127	0.272	0.001	0.027	0.237	-0.283	0.941	0.589	-0.222	0.858	0.63	NaN	NaN	NaN	-0.34	0.544	0.607	-0.352	0.436	0.61	-0.365	0.275	0.655	-0.41	0.086	0.569
944	4.72	-0.108	0.931	0.428	-0.292	0.926	0.287	-0.208	0.856	0.248	-0.175	0.679	0.205	-0.168	0.51	0.248	-0.118	0.429	0.236	-0.019	0.315	0.193	0.086	0.13	0.27	0.001	0.027	0.237	-0.287	0.942	0.591	-0.226	0.858	0.632	NaN	NaN	NaN	-0.345	0.544	0.608	-0.357	0.437	0.611	-0.369	0.276	0.656	-0.411	0.086	0.569
945	4.725	-0.113	0.931	0.43	-0.301	0.928	0.288	-0.212	0.855	0.249	-0.18	0.68	0.206	-0.175	0.51	0.247	-0.125	0.43	0.235	-0.024	0.317	0.192	0.083	0.134	0.269	0	0.027	0.237	-0.291	0.942	0.593	-0.23	0.858	0.634	NaN	NaN	NaN	-0.35	0.545	0.609	-0.362	0.437	0.612	-0.372	0.276	0.657	-0.412	0.086	0.569
946	4.73	-0.117	0.932	0.431	-0.306	0.928	0.29	-0.217	0.856	0.251	-0.185	0.68	0.207	-0.183	0.51	0.246	-0.133	0.431	0.234	-0.03	0.32	0.191	0.079	0.137	0.268	-0.001	0.028	0.237	-0.295	0.943	0.595	-0.235	0.858	0.636	NaN	NaN	NaN	-0.355	0.545	0.61	-0.366	0.437	0.613	-0.376	0.276	0.659	-0.413	0.086	0.569
947	4.735	-0.121	0.932	0.432	-0.31	0.929	0.291	-0.222	0.856	0.252	-0.191	0.681	0.207	-0.191	0.511	0.246	-0.141	0.432	0.233	-0.036	0.322	0.19	0.074	0.14	0.267	-0.002	0.029	0.237	-0.299	0.944	0.596	-0.238	0.858	0.638	NaN	NaN	NaN	-0.359	0.546	0.612	-0.37	0.438	0.614	-0.379	0.276	0.66	-0.413	0.086	0.569
948	4.74	-0.125	0.933	0.433	-0.315	0.929	0.293	-0.225	0.855	0.254	-0.197	0.681	0.208	-0.199	0.51	0.245	-0.15	0.433	0.232	-0.043	0.324	0.189	0.07	0.144	0.265	-0.003	0.029	0.237	-0.303	0.944	0.598	-0.243	0.858	0.639	NaN	NaN	NaN	-0.363	0.546	0.613	-0.374	0.438	0.615	-0.382	0.277	0.661	-0.413	0.086	0.569
949	4.745	-0.128	0.933	0.435	-0.317	0.929	0.295	-0.23	0.856	0.255	-0.202	0.68	0.209	-0.207	0.51	0.244	-0.158	0.433	0.23	-0.049	0.327	0.188	0.065	0.148	0.264	-0.004	0.029	0.237	-0.307	0.945	0.6	-0.248	0.859	0.641	-0.303	0.679	0.668	-0.366	0.546	0.614	-0.378	0.438	0.616	-0.385	0.277	0.661	-0.414	0.086	0.569
950	4.75	-0.132	0.933	0.436	-0.319	0.929	0.298	-0.234	0.856	0.257	-0.209	0.68	0.209	-0.215	0.51	0.242	-0.167	0.433	0.229	-0.057	0.329	0.186	0.061	0.151	0.263	-0.005	0.03	0.237	-0.312	0.945	0.601	-0.252	0.859	0.642	-0.307	0.679	0.67	-0.369	0.546	0.615	-0.381	0.438	0.617	-0.387	0.277	0.662	-0.414	0.086	0.569
951	4.755	-0.136	0.934	0.438	-0.325	0.93	0.299	-0.238	0.856	0.258	-0.215	0.681	0.21	-0.224	0.511	0.242	-0.175	0.433	0.228	-0.065	0.331	0.185	0.056	0.155	0.261	-0.006	0.031	0.237	-0.316	0.946	0.603	-0.257	0.859	0.644	-0.31	0.679	0.672	-0.372	0.546	0.616	-0.383	0.438	0.618	-0.388	0.276	0.662	-0.414	0.086	0.569
952	4.76	-0.14	0.934	0.44	-0.328	0.929	0.3	-0.242	0.856	0.26	-0.221	0.681	0.21	-0.232	0.51	0.241	-0.183	0.433	0.227	-0.072	0.332	0.184	0.051	0.159	0.26	-0.007	0.032	0.237	-0.32	0.946	0.605	-0.262	0.86	0.645	-0.314	0.679	0.674	-0.375	0.546	0.617	-0.385	0.437	0.619	-0.389	0.276	0.662	-0.415	0.086	0.569
953	4.765	-0.144	0.934	0.442	-0.33	0.929	0.303	-0.247	0.857	0.261	-0.227	0.681	0.211	-0.24	0.51	0.24	-0.192	0.433	0.226	-0.08	0.334	0.183	0.046	0.164	0.259	-0.007	0.033	0.237	-0.324	0.947	0.606	-0.266	0.861	0.647	-0.318	0.68	0.676	-0.377	0.546	0.617	-0.386	0.437	0.619	-0.389	0.276	0.662	-0.415	0.086	0.569
954	4.77	-0.148	0.934	0.443	-0.336	0.93	0.303	-0.25	0.856	0.262	-0.234	0.681	0.211	-0.248	0.51	0.24	-0.201	0.433	0.225	-0.088	0.336	0.182	0.04	0.168	0.258	-0.009	0.035	0.237	-0.328	0.947	0.607	-0.27	0.861	0.648	-0.319	0.678	0.678	-0.379	0.545	0.618	-0.387	0.437	0.619	-0.389	0.275	0.662	-0.415	0.085	0.569
955	4.775	-0.151	0.934	0.445	-0.34	0.931	0.304	-0.253	0.855	0.263	-0.24	0.68	0.212	-0.258	0.511	0.239	-0.21	0.434	0.224	-0.097	0.337	0.181	0.035	0.172	0.257	-0.011	0.038	0.237	-0.333	0.948	0.608	-0.275	0.862	0.649	-0.316	0.675	0.685	-0.381	0.545	0.619	-0.387	0.436	0.62	-0.389	0.275	0.662	-0.415	0.085	0.569
956	4.78	-0.156	0.934	0.447	-0.343	0.931	0.304	-0.256	0.855	0.265	-0.245	0.68	0.212	-0.266	0.512	0.239	-0.219	0.434	0.224	-0.105	0.339	0.18	0.029	0.176	0.256	-0.013	0.041	0.236	-0.337	0.948	0.609	-0.279	0.863	0.65	-0.316	0.674	0.689	-0.382	0.545	0.62	-0.388	0.436	0.62	-0.389	0.275	0.662	-0.416	0.085	0.569
957	4.785	-0.16	0.934	0.449	-0.347	0.932	0.305	-0.26	0.855	0.266	-0.251	0.681	0.213	-0.275	0.512	0.239	-0.228	0.434	0.223	-0.113	0.34	0.179	0.023	0.181	0.255	-0.015	0.043	0.236	-0.342	0.949	0.61	-0.284	0.864	0.651	-0.321	0.675	0.688	-0.384	0.545	0.621	-0.389	0.436	0.621	-0.389	0.274	0.662	-0.416	0.085	0.569
958	4.79	-0.162	0.935	0.451	-0.348	0.931	0.307	-0.264	0.856	0.267	-0.257	0.682	0.214	-0.283	0.512	0.239	-0.238	0.435	0.223	-0.122	0.343	0.179	0.017	0.185	0.255	-0.017	0.046	0.236	-0.346	0.949	0.611	-0.288	0.865	0.653	-0.331	0.679	0.683	-0.385	0.545	0.621	-0.39	0.436	0.621	-0.389	0.274	0.663	-0.416	0.085	0.569
959	4.795	-0.166	0.936	0.453	-0.348	0.931	0.308	-0.267	0.856	0.268	-0.263	0.682	0.214	-0.29	0.512	0.239	-0.247	0.436	0.223	-0.131	0.344	0.179	0.011	0.19	0.254	-0.02	0.049	0.236	-0.351	0.95	0.612	-0.292	0.866	0.654	-0.337	0.681	0.682	-0.387	0.545	0.622	-0.391	0.436	0.622	-0.389	0.274	0.663	-0.416	0.085	0.569
960	4.8	-0.17	0.936	0.455	-0.353	0.932	0.308	-0.27	0.856	0.27	-0.269	0.682	0.215	-0.299	0.513	0.24	-0.256	0.437	0.222	-0.139	0.346	0.179	0.005	0.194	0.254	-0.023	0.053	0.236	-0.355	0.95	0.613	-0.295	0.866	0.655	-0.34	0.681	0.682	-0.389	0.545	0.622	-0.392	0.436	0.622	-0.39	0.274	0.663	-0.416	0.085	0.569
961	4.805	-0.173	0.937	0.456	-0.353	0.931	0.31	-0.273	0.857	0.271	-0.275	0.682	0.216	-0.306	0.514	0.24	-0.265	0.438	0.222	-0.148	0.349	0.178	-0.002	0.198	0.253	-0.027	0.056	0.235	-0.358	0.951	0.614	-0.299	0.867	0.656	-0.343	0.682	0.683	-0.391	0.545	0.623	-0.394	0.436	0.623	-0.391	0.274	0.663	-0.416	0.085	0.569
962	4.81	-0.176	0.937	0.458	-0.354	0.931	0.311	-0.277	0.858	0.272	-0.281	0.682	0.217	-0.315	0.515	0.24	-0.274	0.439	0.223	-0.156	0.351	0.178	-0.009	0.202	0.253	-0.03	0.06	0.234	-0.362	0.951	0.614	-0.302	0.868	0.657	-0.346	0.682	0.684	-0.392	0.545	0.623	-0.395	0.436	0.623	-0.392	0.274	0.664	-0.416	0.085	0.569
963	4.815	-0.179	0.938	0.459	-0.359	0.932	0.311	-0.281	0.859	0.274	-0.287	0.683	0.217	-0.323	0.517	0.24	-0.283	0.44	0.223	-0.165	0.353	0.179	-0.015	0.206	0.253	-0.035	0.063	0.233	-0.366	0.952	0.615	-0.305	0.868	0.658	-0.348	0.683	0.684	-0.394	0.545	0.624	-0.396	0.437	0.624	-0.393	0.274	0.664	-0.416	0.085	0.569
964	4.82	-0.183	0.939	0.46	-0.365	0.934	0.311	-0.284	0.859	0.275	-0.292	0.684	0.218	-0.331	0.518	0.241	-0.291	0.441	0.223	-0.173	0.355	0.179	-0.022	0.21	0.253	-0.04	0.067	0.232	-0.37	0.952	0.616	-0.308	0.868	0.659	-0.351	0.683	0.685	-0.396	0.546	0.624	-0.398	0.437	0.624	-0.394	0.274	0.665	-0.416	0.085	0.569
965	4.825	-0.186	0.94	0.461	-0.366	0.934	0.312	-0.287	0.859	0.276	-0.298	0.685	0.219	-0.338	0.518	0.242	-0.3	0.443	0.224	-0.181	0.357	0.179	-0.029	0.214	0.253	-0.046	0.071	0.231	-0.373	0.952	0.617	-0.312	0.869	0.66	-0.353	0.683	0.686	-0.398	0.546	0.625	-0.399	0.437	0.624	-0.395	0.274	0.666	-0.416	0.085	0.569
966	4.83	-0.189	0.94	0.463	-0.369	0.935	0.313	-0.291	0.86	0.277	-0.303	0.685	0.22	-0.345	0.519	0.242	-0.308	0.444	0.224	-0.189	0.359	0.179	-0.036	0.217	0.254	-0.052	0.075	0.229	-0.377	0.953	0.618	-0.314	0.869	0.662	-0.356	0.684	0.686	-0.399	0.546	0.626	-0.399	0.436	0.625	-0.395	0.274	0.666	-0.416	0.085	0.569
967	4.835	-0.193	0.942	0.464	-0.376	0.937	0.312	-0.293	0.86	0.277	-0.309	0.685	0.22	-0.352	0.521	0.243	-0.317	0.446	0.225	-0.198	0.362	0.18	-0.044	0.22	0.254	-0.06	0.079	0.227	-0.38	0.953	0.618	-0.317	0.87	0.662	-0.359	0.685	0.688	-0.4	0.546	0.626	-0.4	0.436	0.625	-0.396	0.273	0.666	-0.416	0.085	0.569
968	4.84	-0.195	0.943	0.465	-0.38	0.938	0.313	-0.296	0.861	0.278	-0.314	0.687	0.221	-0.36	0.522	0.243	-0.325	0.447	0.225	-0.206	0.364	0.18	-0.051	0.223	0.255	-0.069	0.083	0.226	-0.383	0.954	0.619	-0.321	0.87	0.662	-0.361	0.685	0.689	-0.402	0.546	0.627	-0.4	0.436	0.625	-0.396	0.273	0.666	-0.416	0.085	0.569
969	4.845	-0.199	0.943	0.466	-0.382	0.938	0.314	-0.301	0.863	0.278	-0.32	0.687	0.223	-0.368	0.524	0.244	-0.333	0.449	0.225	-0.213	0.366	0.181	-0.059	0.226	0.255	-0.077	0.087	0.224	-0.386	0.954	0.62	-0.327	0.871	0.663	-0.361	0.685	0.691	-0.403	0.547	0.627	-0.4	0.436	0.626	-0.396	0.273	0.667	-0.416	0.085	0.569
970	4.85	-0.202	0.944	0.466	-0.381	0.938	0.316	-0.305	0.864	0.279	-0.325	0.688	0.223	-0.375	0.526	0.244	-0.341	0.451	0.226	-0.22	0.367	0.182	-0.067	0.229	0.256	-0.086	0.091	0.222	-0.389	0.954	0.621	-0.329	0.871	0.663	-0.359	0.683	0.694	-0.405	0.547	0.627	-0.401	0.437	0.626	-0.396	0.274	0.667	-0.416	0.085	0.569
971	4.855	-0.205	0.945	0.467	-0.386	0.939	0.317	-0.308	0.864	0.28	-0.331	0.689	0.224	-0.383	0.528	0.245	-0.349	0.453	0.227	-0.228	0.369	0.183	-0.075	0.231	0.257	-0.096	0.094	0.221	-0.392	0.955	0.622	-0.333	0.872	0.664	-0.36	0.682	0.696	-0.406	0.547	0.628	-0.401	0.437	0.626	-0.395	0.274	0.667	-0.416	0.085	0.569
972	4.86	-0.208	0.946	0.467	-0.393	0.941	0.316	-0.312	0.865	0.28	-0.336	0.69	0.225	-0.39	0.529	0.246	-0.356	0.454	0.228	-0.235	0.371	0.184	-0.084	0.232	0.257	-0.105	0.097	0.219	-0.396	0.956	0.623	-0.336	0.873	0.665	-0.362	0.682	0.697	-0.407	0.547	0.628	-0.401	0.437	0.626	-0.395	0.274	0.667	-0.416	0.085	0.569
973	4.865	-0.212	0.947	0.467	-0.397	0.943	0.317	-0.316	0.866	0.281	-0.341	0.691	0.226	-0.397	0.53	0.246	-0.364	0.456	0.228	-0.243	0.373	0.185	-0.092	0.234	0.258	-0.115	0.1	0.217	-0.399	0.956	0.623	-0.339	0.873	0.665	-0.365	0.684	0.697	-0.408	0.547	0.628	-0.401	0.437	0.626	-0.395	0.274	0.667	-0.416	0.085	0.569
974	4.87	-0.215	0.948	0.468	-0.399	0.943	0.318	-0.319	0.867	0.281	-0.346	0.692	0.227	-0.405	0.532	0.247	-0.371	0.458	0.229	-0.25	0.375	0.186	-0.1	0.235	0.259	-0.125	0.102	0.216	-0.401	0.956	0.624	-0.342	0.874	0.666	-0.366	0.684	0.697	-0.408	0.547	0.628	-0.402	0.437	0.626	-0.395	0.274	0.667	-0.416	0.085	0.569
975	4.875	-0.217	0.949	0.468	-0.399	0.943	0.321	-0.323	0.869	0.282	-0.351	0.693	0.228	-0.411	0.534	0.248	-0.379	0.459	0.23	-0.259	0.376	0.187	-0.109	0.236	0.26	-0.135	0.104	0.215	-0.405	0.957	0.625	-0.344	0.874	0.666	-0.368	0.684	0.698	-0.409	0.547	0.628	-0.402	0.437	0.627	-0.395	0.274	0.667	-0.416	0.085	0.569
976	4.88	-0.221	0.95	0.469	-0.403	0.944	0.322	-0.328	0.87	0.282	-0.357	0.694	0.229	-0.418	0.535	0.248	-0.386	0.461	0.231	-0.266	0.378	0.188	-0.118	0.236	0.261	-0.145	0.106	0.214	-0.407	0.957	0.626	-0.347	0.874	0.666	-0.369	0.684	0.698	-0.41	0.547	0.628	-0.403	0.437	0.627	-0.395	0.274	0.667	-0.416	0.085	0.569
977	4.885	-0.223	0.951	0.469	-0.409	0.946	0.322	-0.332	0.872	0.282	-0.362	0.695	0.229	-0.425	0.537	0.249	-0.393	0.462	0.233	-0.274	0.379	0.189	-0.126	0.236	0.261	-0.155	0.108	0.213	-0.41	0.957	0.627	-0.348	0.874	0.666	-0.37	0.683	0.699	-0.411	0.547	0.629	-0.403	0.437	0.627	-0.395	0.274	0.667	-0.416	0.085	0.569
978	4.89	-0.227	0.952	0.469	-0.409	0.946	0.324	-0.335	0.873	0.282	-0.367	0.695	0.23	-0.433	0.539	0.25	-0.399	0.464	0.234	-0.281	0.38	0.191	-0.136	0.237	0.262	-0.165	0.109	0.212	-0.413	0.958	0.628	-0.35	0.873	0.665	-0.37	0.683	0.699	-0.412	0.548	0.629	-0.404	0.438	0.627	-0.395	0.274	0.667	-0.416	0.085	0.569
979	4.895	-0.229	0.953	0.469	-0.412	0.947	0.325	-0.338	0.873	0.283	-0.372	0.696	0.23	-0.439	0.541	0.251	-0.407	0.465	0.235	-0.288	0.381	0.192	-0.145	0.236	0.263	-0.175	0.109	0.212	-0.415	0.958	0.629	-0.353	0.874	0.666	-0.374	0.685	0.698	-0.413	0.548	0.629	-0.405	0.438	0.627	-0.395	0.274	0.667	-0.416	0.085	0.569
980	4.9	-0.232	0.954	0.47	-0.414	0.948	0.326	-0.342	0.875	0.283	-0.377	0.697	0.231	-0.444	0.541	0.252	-0.414	0.467	0.236	-0.296	0.381	0.193	-0.154	0.236	0.263	-0.185	0.11	0.211	-0.418	0.958	0.629	-0.356	0.875	0.668	-0.379	0.687	0.696	-0.413	0.548	0.629	-0.405	0.439	0.627	-0.395	0.274	0.667	-0.416	0.085	0.569
981	4.905	-0.236	0.955	0.47	-0.419	0.949	0.326	-0.346	0.877	0.283	-0.383	0.698	0.232	-0.451	0.543	0.253	-0.421	0.469	0.237	-0.305	0.383	0.194	-0.163	0.234	0.264	-0.196	0.11	0.211	-0.421	0.959	0.63	-0.358	0.875	0.669	-0.379	0.687	0.697	-0.413	0.548	0.629	-0.405	0.439	0.627	-0.395	0.274	0.667	-0.416	0.085	0.569
982	4.91	-0.238	0.956	0.47	-0.425	0.951	0.326	-0.349	0.877	0.283	-0.388	0.699	0.232	-0.457	0.545	0.254	-0.428	0.469	0.238	-0.313	0.383	0.195	-0.172	0.233	0.264	-0.207	0.11	0.211	-0.423	0.959	0.631	-0.358	0.875	0.671	-0.38	0.688	0.697	-0.413	0.548	0.63	-0.405	0.439	0.627	-0.394	0.274	0.667	-0.416	0.085	0.569
983	4.915	-0.241	0.957	0.47	-0.425	0.951	0.328	-0.353	0.878	0.284	-0.392	0.699	0.232	-0.463	0.546	0.255	-0.435	0.471	0.239	-0.32	0.383	0.196	-0.181	0.232	0.265	-0.219	0.109	0.211	-0.425	0.959	0.632	-0.358	0.875	0.671	-0.382	0.689	0.697	-0.414	0.548	0.63	-0.405	0.439	0.627	-0.394	0.275	0.667	-0.416	0.085	0.569
984	4.92	-0.244	0.958	0.47	-0.43	0.952	0.328	-0.356	0.879	0.284	-0.397	0.7	0.233	-0.469	0.547	0.256	-0.442	0.473	0.241	-0.327	0.383	0.197	-0.19	0.23	0.265	-0.23	0.108	0.211	-0.428	0.959	0.633	-0.359	0.874	0.672	-0.384	0.689	0.697	-0.414	0.548	0.63	-0.405	0.44	0.627	-0.394	0.275	0.667	-0.416	0.085	0.569
985	4.925	-0.247	0.959	0.471	-0.437	0.954	0.327	-0.359	0.88	0.284	-0.403	0.701	0.234	-0.475	0.548	0.257	-0.448	0.473	0.242	-0.335	0.383	0.198	-0.201	0.228	0.266	-0.242	0.107	0.212	-0.43	0.959	0.633	NaN	NaN	NaN	NaN	NaN	NaN	-0.415	0.548	0.63	-0.405	0.44	0.627	-0.393	0.275	0.667	-0.415	0.085	0.569
986	4.93	-0.249	0.96	0.471	-0.441	0.955	0.328	-0.363	0.881	0.284	-0.408	0.702	0.234	-0.481	0.549	0.259	-0.454	0.473	0.243	-0.344	0.383	0.2	-0.211	0.225	0.266	-0.254	0.106	0.212	-0.433	0.96	0.634	-0.366	0.876	0.672	NaN	NaN	NaN	-0.415	0.548	0.63	-0.405	0.44	0.627	-0.393	0.275	0.667	-0.415	0.085	0.569
987	4.935	-0.253	0.961	0.471	-0.445	0.956	0.328	-0.367	0.881	0.285	-0.413	0.702	0.234	-0.487	0.551	0.26	-0.461	0.474	0.244	-0.352	0.383	0.201	-0.221	0.223	0.267	-0.266	0.104	0.213	-0.436	0.96	0.635	-0.367	0.876	0.672	NaN	NaN	NaN	-0.415	0.548	0.629	-0.405	0.44	0.627	-0.392	0.275	0.667	-0.415	0.086	0.569
988	4.94	-0.255	0.961	0.471	-0.448	0.957	0.329	-0.371	0.882	0.285	-0.418	0.703	0.235	-0.493	0.552	0.261	-0.468	0.476	0.246	-0.359	0.382	0.202	-0.231	0.22	0.267	-0.278	0.102	0.213	-0.438	0.96	0.635	NaN	NaN	NaN	NaN	NaN	NaN	-0.415	0.548	0.629	-0.405	0.44	0.627	-0.392	0.276	0.667	-0.415	0.086	0.569
989	4.945	-0.258	0.962	0.471	-0.451	0.957	0.33	-0.374	0.883	0.285	-0.423	0.704	0.235	-0.499	0.553	0.262	-0.475	0.476	0.247	-0.366	0.38	0.202	-0.241	0.218	0.268	-0.291	0.1	0.214	-0.44	0.96	0.636	NaN	NaN	NaN	NaN	NaN	NaN	-0.415	0.549	0.629	-0.405	0.44	0.626	-0.391	0.276	0.667	-0.415	0.086	0.569
990	4.95	-0.262	0.962	0.471	-0.454	0.957	0.33	-0.378	0.884	0.286	-0.428	0.705	0.235	-0.504	0.554	0.263	-0.48	0.476	0.248	-0.375	0.379	0.203	-0.251	0.214	0.268	-0.303	0.098	0.215	-0.443	0.96	0.637	NaN	NaN	NaN	NaN	NaN	NaN	-0.415	0.549	0.628	-0.405	0.44	0.626	-0.391	0.276	0.666	-0.415	0.086	0.569
991	4.955	-0.264	0.963	0.471	-0.458	0.958	0.331	-0.382	0.884	0.286	-0.433	0.706	0.236	-0.51	0.555	0.264	-0.487	0.476	0.249	-0.383	0.378	0.204	-0.261	0.211	0.269	-0.316	0.096	0.217	-0.445	0.96	0.637	NaN	NaN	NaN	NaN	NaN	NaN	-0.416	0.549	0.629	-0.405	0.44	0.626	-0.39	0.276	0.666	-0.415	0.086	0.569
992	4.96	-0.266	0.964	0.471	-0.461	0.958	0.332	-0.386	0.885	0.286	-0.438	0.706	0.236	-0.515	0.556	0.265	-0.493	0.477	0.25	-0.391	0.376	0.205	-0.271	0.208	0.27	-0.329	0.094	0.218	-0.447	0.96	0.638	NaN	NaN	NaN	NaN	NaN	NaN	-0.416	0.549	0.629	-0.406	0.44	0.626	-0.39	0.276	0.666	-0.415	0.086	0.569
993	4.965	-0.268	0.966	0.471	-0.464	0.959	0.332	-0.389	0.885	0.286	-0.443	0.706	0.236	-0.521	0.557	0.266	-0.5	0.478	0.252	-0.4	0.375	0.206	-0.282	0.204	0.27	-0.343	0.091	0.22	-0.449	0.96	0.638	NaN	NaN	NaN	NaN	NaN	NaN	-0.416	0.549	0.629	-0.406	0.44	0.626	-0.39	0.276	0.666	-0.415	0.086	0.569
994	4.97	-0.271	0.966	0.471	-0.467	0.959	0.333	-0.393	0.885	0.286	-0.448	0.707	0.236	-0.526	0.558	0.267	-0.506	0.478	0.253	-0.409	0.373	0.207	-0.293	0.201	0.271	-0.356	0.088	0.221	-0.452	0.96	0.639	NaN	NaN	NaN	NaN	NaN	NaN	-0.417	0.549	0.629	-0.406	0.44	0.626	-0.39	0.276	0.666	-0.415	0.086	0.569
995	4.975	-0.274	0.966	0.471	-0.471	0.959	0.334	-0.396	0.886	0.286	-0.452	0.708	0.236	-0.532	0.559	0.268	-0.512	0.478	0.254	-0.417	0.371	0.208	-0.303	0.197	0.272	-0.369	0.086	0.223	-0.455	0.96	0.639	NaN	NaN	NaN	NaN	NaN	NaN	-0.417	0.549	0.629	-0.406	0.44	0.626	-0.39	0.276	0.666	-0.415	0.086	0.569
996	4.98	-0.276	0.967	0.47	-0.474	0.96	0.334	-0.4	0.886	0.287	-0.457	0.709	0.237	-0.537	0.559	0.269	-0.518	0.478	0.255	-0.425	0.369	0.208	-0.314	0.193	0.273	-0.383	0.083	0.224	-0.457	0.96	0.64	NaN	NaN	NaN	NaN	NaN	NaN	-0.418	0.549	0.629	-0.406	0.44	0.626	-0.39	0.276	0.666	-0.415	0.086	0.569
997	4.985	-0.277	0.969	0.47	-0.477	0.96	0.335	-0.404	0.887	0.287	-0.463	0.71	0.237	-0.542	0.56	0.27	-0.524	0.478	0.256	-0.433	0.366	0.209	-0.325	0.19	0.274	-0.396	0.081	0.226	-0.459	0.96	0.641	NaN	NaN	NaN	NaN	NaN	NaN	-0.419	0.549	0.629	-0.406	0.44	0.626	-0.39	0.276	0.666	-0.415	0.086	0.569
998	4.99	-0.279	0.97	0.47	-0.48	0.96	0.335	-0.407	0.887	0.287	-0.468	0.711	0.237	-0.547	0.561	0.271	-0.53	0.477	0.257	-0.441	0.364	0.209	-0.336	0.186	0.275	-0.41	0.079	0.228	-0.462	0.96	0.641	NaN	NaN	NaN	-0.628	0.845	0.645	-0.419	0.549	0.629	-0.406	0.44	0.626	-0.39	0.276	0.666	-0.415	0.086	0.569
999	4.995	-0.284	0.969	0.47	-0.484	0.96	0.336	-0.41	0.887	0.288	-0.473	0.712	0.237	-0.552	0.561	0.272	-0.535	0.477	0.258	-0.449	0.361	0.21	-0.347	0.181	0.275	-0.423	0.076	0.229	-0.464	0.96	0.642	NaN	NaN	NaN	NaN	NaN	NaN	-0.42	0.549	0.629	-0.407	0.44	0.626	-0.39	0.276	0.666	-0.415	0.086	0.569
1000	5	-0.287	0.969	0.469	-0.487	0.961	0.336	-0.413	0.887	0.288	-0.477	0.712	0.237	-0.557	0.562	0.273	-0.541	0.477	0.259	-0.458	0.358	0.211	-0.358	0.177	0.277	-0.437	0.073	0.231	-0.466	0.96	0.642	NaN	NaN	NaN	NaN	NaN	NaN	-0.42	0.549	0.629	-0.407	0.44	0.626	-0.39	0.276	0.666	-0.415	0.086	0.569
1001	5.005	-0.289	0.97	0.469	-0.49	0.961	0.337	-0.416	0.887	0.289	-0.481	0.712	0.238	-0.562	0.562	0.274	-0.547	0.477	0.261	-0.466	0.356	0.211	-0.37	0.173	0.277	-0.451	0.07	0.233	-0.468	0.96	0.643	NaN	NaN	NaN	NaN	NaN	NaN	-0.421	0.549	0.629	-0.407	0.44	0.626	-0.39	0.276	0.666	-0.414	0.086	0.569
1002	5.01	-0.292	0.97	0.468	-0.494	0.961	0.338	-0.419	0.888	0.289	-0.486	0.713	0.238	-0.566	0.563	0.275	-0.552	0.477	0.262	-0.475	0.354	0.212	-0.381	0.169	0.278	-0.464	0.068	0.235	-0.471	0.96	0.643	-0.392	0.876	0.672	NaN	NaN	NaN	-0.422	0.549	0.63	-0.408	0.44	0.626	-0.39	0.277	0.666	-0.414	0.086	0.569
1003	5.015	-0.295	0.97	0.469	-0.497	0.961	0.338	-0.423	0.888	0.289	-0.49	0.713	0.238	-0.57	0.563	0.276	-0.558	0.476	0.263	-0.483	0.351	0.213	-0.393	0.165	0.279	-0.478	0.066	0.237	-0.474	0.96	0.644	NaN	NaN	NaN	NaN	NaN	NaN	-0.423	0.549	0.63	-0.408	0.44	0.626	-0.391	0.277	0.666	-0.414	0.086	0.569
1004	5.02	-0.298	0.97	0.469	-0.5	0.961	0.339	-0.426	0.888	0.289	-0.495	0.713	0.239	-0.575	0.563	0.277	-0.563	0.476	0.264	-0.492	0.349	0.214	-0.404	0.161	0.28	-0.492	0.063	0.238	-0.477	0.961	0.645	NaN	NaN	NaN	NaN	NaN	NaN	-0.424	0.549	0.63	-0.409	0.441	0.626	-0.391	0.277	0.666	-0.414	0.086	0.569
1005	5.025	-0.301	0.969	0.468	-0.503	0.961	0.339	-0.43	0.888	0.289	-0.498	0.713	0.239	-0.579	0.564	0.278	-0.568	0.476	0.264	-0.5	0.347	0.215	-0.415	0.157	0.281	-0.505	0.061	0.24	-0.48	0.961	0.645	NaN	NaN	NaN	NaN	NaN	NaN	-0.425	0.549	0.63	-0.41	0.441	0.626	-0.391	0.277	0.666	-0.414	0.086	0.569
1006	5.03	-0.303	0.971	0.467	-0.506	0.96	0.34	-0.432	0.888	0.29	-0.502	0.713	0.239	-0.583	0.564	0.279	-0.573	0.475	0.266	-0.508	0.345	0.215	-0.427	0.153	0.283	-0.519	0.058	0.242	-0.482	0.961	0.646	NaN	NaN	NaN	NaN	NaN	NaN	-0.427	0.549	0.63	-0.411	0.441	0.626	-0.392	0.277	0.666	-0.414	0.086	0.569
1007	5.035	-0.306	0.971	0.467	-0.509	0.96	0.34	-0.435	0.888	0.29	-0.506	0.713	0.239	-0.587	0.563	0.28	-0.578	0.475	0.267	-0.516	0.342	0.216	-0.439	0.149	0.284	-0.533	0.056	0.243	-0.485	0.961	0.646	NaN	NaN	NaN	NaN	NaN	NaN	-0.428	0.549	0.629	-0.412	0.441	0.626	-0.392	0.277	0.666	-0.415	0.086	0.569
1008	5.04	-0.309	0.971	0.467	-0.513	0.96	0.34	-0.438	0.887	0.291	-0.51	0.713	0.24	-0.591	0.563	0.28	-0.583	0.474	0.268	-0.524	0.34	0.217	-0.45	0.145	0.285	-0.546	0.055	0.245	-0.487	0.961	0.647	-0.41	0.875	0.674	NaN	NaN	NaN	-0.428	0.549	0.63	-0.413	0.441	0.626	-0.392	0.278	0.666	-0.415	0.086	0.569
1009	5.045	-0.312	0.971	0.467	-0.516	0.96	0.341	-0.441	0.887	0.291	-0.512	0.712	0.24	-0.594	0.563	0.281	-0.587	0.474	0.269	-0.532	0.338	0.218	-0.462	0.142	0.286	-0.56	0.053	0.247	-0.49	0.961	0.647	NaN	NaN	NaN	NaN	NaN	NaN	-0.43	0.549	0.63	-0.413	0.441	0.626	-0.393	0.278	0.666	-0.415	0.086	0.569
1010	5.05	-0.314	0.972	0.467	-0.519	0.96	0.341	-0.445	0.887	0.291	-0.516	0.712	0.241	-0.597	0.563	0.282	-0.592	0.473	0.27	-0.539	0.336	0.219	-0.474	0.138	0.286	-0.573	0.052	0.248	-0.492	0.96	0.647	NaN	NaN	NaN	NaN	NaN	NaN	-0.431	0.549	0.63	-0.413	0.441	0.626	-0.393	0.278	0.666	-0.415	0.086	0.569
1011	5.055	-0.317	0.972	0.467	-0.522	0.959	0.341	-0.448	0.887	0.291	-0.519	0.712	0.241	-0.601	0.563	0.284	-0.596	0.473	0.271	-0.546	0.334	0.22	-0.486	0.136	0.287	-0.587	0.05	0.249	-0.494	0.96	0.648	NaN	NaN	NaN	NaN	NaN	NaN	-0.432	0.549	0.63	-0.414	0.441	0.626	-0.393	0.278	0.666	-0.415	0.086	0.569
1012	5.06	-0.321	0.972	0.467	-0.526	0.959	0.342	-0.452	0.888	0.291	-0.522	0.711	0.242	-0.604	0.562	0.285	-0.6	0.472	0.272	-0.553	0.333	0.221	-0.497	0.132	0.288	-0.601	0.049	0.25	-0.497	0.96	0.648	NaN	NaN	NaN	NaN	NaN	NaN	-0.433	0.549	0.63	-0.415	0.441	0.626	-0.394	0.279	0.666	-0.415	0.086	0.569
1013	5.065	-0.323	0.972	0.467	-0.529	0.959	0.342	-0.455	0.887	0.291	-0.524	0.71	0.242	-0.607	0.562	0.286	-0.604	0.472	0.273	-0.56	0.331	0.222	-0.509	0.129	0.289	-0.614	0.048	0.252	-0.5	0.96	0.648	-0.424	0.875	0.675	NaN	NaN	NaN	-0.435	0.549	0.63	-0.417	0.441	0.626	-0.394	0.279	0.666	-0.415	0.086	0.569
1014	5.07	-0.325	0.972	0.466	-0.532	0.959	0.342	-0.458	0.887	0.292	-0.527	0.709	0.243	-0.61	0.561	0.287	-0.609	0.471	0.275	-0.566	0.329	0.223	-0.521	0.126	0.29	-0.627	0.047	0.253	-0.502	0.96	0.649	-0.426	0.874	0.675	NaN	NaN	NaN	-0.436	0.549	0.63	-0.418	0.441	0.626	-0.394	0.279	0.666	-0.415	0.086	0.569
1015	5.075	-0.327	0.972	0.466	-0.535	0.958	0.343	-0.46	0.886	0.292	-0.529	0.708	0.244	-0.613	0.561	0.288	-0.612	0.471	0.276	-0.572	0.328	0.224	-0.532	0.123	0.29	-0.64	0.047	0.254	-0.505	0.959	0.649	NaN	NaN	NaN	NaN	NaN	NaN	-0.437	0.549	0.63	-0.418	0.442	0.626	-0.394	0.279	0.666	-0.415	0.086	0.569
1016	5.08	NaN	NaN	NaN	-0.538	0.958	0.343	-0.463	0.886	0.293	-0.532	0.707	0.245	-0.616	0.56	0.289	-0.616	0.47	0.277	-0.578	0.326	0.226	-0.544	0.121	0.291	-0.653	0.046	0.255	-0.508	0.959	0.649	NaN	NaN	NaN	NaN	NaN	NaN	-0.438	0.549	0.63	-0.419	0.442	0.626	-0.395	0.279	0.666	-0.415	0.086	0.569
1017	5.085	-0.336	0.973	0.466	-0.541	0.958	0.343	-0.467	0.886	0.292	-0.534	0.706	0.245	-0.62	0.56	0.291	-0.62	0.469	0.279	-0.585	0.326	0.227	-0.555	0.118	0.292	-0.666	0.046	0.256	-0.511	0.96	0.649	NaN	NaN	NaN	NaN	NaN	NaN	-0.44	0.549	0.63	-0.42	0.442	0.626	-0.395	0.279	0.666	-0.415	0.086	0.569
1018	5.09	-0.337	0.973	0.466	-0.544	0.958	0.343	-0.471	0.886	0.293	-0.536	0.705	0.246	-0.623	0.56	0.292	-0.623	0.469	0.28	-0.591	0.325	0.228	-0.566	0.116	0.293	-0.679	0.046	0.257	-0.514	0.959	0.65	NaN	NaN	NaN	NaN	NaN	NaN	-0.441	0.549	0.63	-0.42	0.442	0.625	-0.395	0.279	0.665	-0.415	0.086	0.569
1019	5.095	-0.339	0.972	0.466	-0.547	0.957	0.343	-0.474	0.886	0.293	-0.538	0.704	0.247	-0.625	0.559	0.293	-0.627	0.468	0.281	-0.597	0.324	0.23	-0.577	0.114	0.294	-0.692	0.047	0.258	-0.516	0.959	0.65	-0.438	0.875	0.675	NaN	NaN	NaN	-0.442	0.549	0.63	-0.421	0.442	0.625	-0.395	0.279	0.665	-0.415	0.087	0.569
1020	5.1	-0.343	0.972	0.466	-0.55	0.957	0.343	-0.477	0.885	0.293	-0.54	0.703	0.248	-0.628	0.558	0.295	-0.631	0.468	0.282	-0.603	0.322	0.231	-0.588	0.112	0.296	-0.704	0.048	0.259	-0.519	0.959	0.65	NaN	NaN	NaN	NaN	NaN	NaN	-0.442	0.549	0.63	-0.421	0.442	0.625	-0.395	0.28	0.665	-0.415	0.087	0.569
1021	5.105	-0.346	0.972	0.466	-0.553	0.957	0.343	-0.48	0.885	0.293	-0.542	0.702	0.248	-0.63	0.557	0.296	-0.635	0.467	0.284	-0.609	0.321	0.232	-0.599	0.11	0.297	-0.716	0.048	0.261	-0.522	0.959	0.65	NaN	NaN	NaN	NaN	NaN	NaN	-0.443	0.549	0.63	-0.422	0.442	0.624	-0.396	0.28	0.665	-0.415	0.087	0.569
1022	5.11	-0.349	0.971	0.466	-0.556	0.957	0.344	-0.482	0.884	0.294	-0.545	0.701	0.249	-0.631	0.556	0.297	-0.638	0.466	0.285	-0.616	0.32	0.233	-0.609	0.109	0.298	-0.727	0.049	0.262	-0.524	0.958	0.65	NaN	NaN	NaN	NaN	NaN	NaN	-0.445	0.549	0.629	-0.423	0.442	0.624	-0.396	0.28	0.665	-0.415	0.087	0.569
1023	5.115	-0.352	0.97	0.465	-0.559	0.957	0.344	-0.484	0.884	0.294	-0.547	0.7	0.25	-0.633	0.555	0.298	-0.641	0.466	0.287	-0.623	0.319	0.235	-0.62	0.107	0.299	-0.739	0.05	0.263	-0.527	0.959	0.651	NaN	NaN	NaN	NaN	NaN	NaN	-0.446	0.549	0.629	-0.423	0.442	0.623	-0.396	0.28	0.665	-0.415	0.087	0.569
1024	5.12	-0.355	0.97	0.465	-0.563	0.956	0.344	-0.488	0.883	0.294	-0.548	0.699	0.25	-0.636	0.554	0.3	-0.644	0.465	0.288	-0.629	0.317	0.236	-0.63	0.106	0.3	-0.75	0.051	0.264	-0.531	0.959	0.651	NaN	NaN	NaN	NaN	NaN	NaN	-0.447	0.549	0.629	-0.424	0.442	0.623	-0.396	0.28	0.664	-0.416	0.087	0.569
1025	5.125	-0.359	0.97	0.465	-0.566	0.956	0.344	-0.492	0.883	0.294	-0.551	0.698	0.251	-0.638	0.553	0.301	-0.647	0.464	0.289	-0.636	0.316	0.237	-0.64	0.105	0.302	-0.761	0.052	0.265	-0.533	0.958	0.651	NaN	NaN	NaN	NaN	NaN	NaN	-0.449	0.549	0.629	-0.424	0.442	0.624	-0.396	0.28	0.664	-0.416	0.087	0.569
1026	5.13	-0.362	0.969	0.465	-0.569	0.956	0.344	-0.495	0.883	0.294	-0.553	0.697	0.251	-0.64	0.552	0.302	-0.651	0.463	0.29	-0.641	0.314	0.239	-0.65	0.104	0.304	-0.772	0.053	0.267	-0.535	0.958	0.651	NaN	NaN	NaN	NaN	NaN	NaN	-0.45	0.549	0.629	-0.424	0.442	0.624	-0.396	0.281	0.664	-0.416	0.087	0.569
1027	5.135	-0.364	0.969	0.465	-0.572	0.956	0.344	-0.498	0.882	0.294	-0.555	0.696	0.252	-0.642	0.552	0.302	-0.654	0.462	0.291	-0.647	0.313	0.24	-0.659	0.103	0.305	-0.782	0.054	0.268	-0.538	0.958	0.651	NaN	NaN	NaN	NaN	NaN	NaN	-0.451	0.55	0.628	-0.425	0.442	0.623	-0.396	0.281	0.664	-0.416	0.087	0.569
1028	5.14	-0.367	0.969	0.465	-0.576	0.956	0.344	-0.501	0.883	0.294	-0.558	0.696	0.252	-0.645	0.551	0.303	-0.657	0.461	0.292	-0.653	0.312	0.242	-0.669	0.102	0.307	-0.792	0.054	0.27	-0.542	0.958	0.651	NaN	NaN	NaN	NaN	NaN	NaN	-0.453	0.549	0.628	-0.426	0.443	0.623	-0.397	0.281	0.664	-0.416	0.087	0.568
1029	5.145	-0.371	0.969	0.465	-0.579	0.955	0.345	-0.505	0.882	0.295	-0.561	0.695	0.253	-0.647	0.55	0.304	-0.661	0.461	0.293	-0.658	0.311	0.243	-0.679	0.102	0.309	-0.802	0.056	0.272	-0.544	0.958	0.651	NaN	NaN	NaN	NaN	NaN	NaN	-0.453	0.55	0.628	-0.427	0.443	0.622	-0.397	0.281	0.664	-0.416	0.087	0.568
1030	5.15	-0.374	0.968	0.465	-0.582	0.955	0.345	-0.507	0.881	0.295	-0.564	0.695	0.253	-0.65	0.55	0.305	-0.664	0.46	0.294	-0.663	0.309	0.244	-0.687	0.101	0.311	-0.812	0.057	0.274	-0.548	0.957	0.651	NaN	NaN	NaN	NaN	NaN	NaN	-0.454	0.55	0.628	-0.429	0.444	0.622	-0.398	0.282	0.663	-0.416	0.087	0.568
1031	5.155	-0.377	0.968	0.465	-0.586	0.955	0.345	-0.51	0.881	0.295	-0.567	0.695	0.253	-0.652	0.549	0.305	-0.667	0.46	0.296	-0.668	0.307	0.245	-0.696	0.1	0.313	-0.821	0.057	0.276	-0.55	0.957	0.651	NaN	NaN	NaN	NaN	NaN	NaN	-0.455	0.55	0.627	-0.431	0.444	0.623	-0.398	0.282	0.663	-0.416	0.088	0.568
1032	5.16	-0.38	0.968	0.465	-0.589	0.955	0.345	-0.513	0.881	0.296	-0.57	0.694	0.254	-0.654	0.548	0.306	-0.67	0.459	0.297	-0.673	0.307	0.247	-0.705	0.1	0.315	-0.83	0.058	0.278	-0.553	0.957	0.651	NaN	NaN	NaN	NaN	NaN	NaN	-0.457	0.55	0.627	-0.432	0.444	0.623	-0.399	0.282	0.663	-0.416	0.088	0.568
1033	5.165	-0.384	0.967	0.465	-0.592	0.954	0.345	-0.517	0.881	0.296	-0.573	0.694	0.254	-0.656	0.547	0.307	-0.673	0.458	0.298	-0.678	0.306	0.248	-0.713	0.099	0.317	-0.839	0.059	0.279	-0.557	0.957	0.652	NaN	NaN	NaN	NaN	NaN	NaN	-0.459	0.55	0.627	-0.432	0.444	0.623	-0.4	0.282	0.663	-0.416	0.088	0.568
1034	5.17	-0.388	0.966	0.465	-0.596	0.954	0.345	-0.521	0.881	0.295	-0.576	0.693	0.254	-0.658	0.546	0.307	-0.675	0.457	0.299	-0.683	0.305	0.25	-0.722	0.098	0.319	-0.848	0.06	0.281	-0.56	0.957	0.652	NaN	NaN	NaN	NaN	NaN	NaN	-0.46	0.55	0.627	-0.433	0.444	0.623	-0.4	0.282	0.663	-0.416	0.088	0.568
1035	5.175	-0.391	0.966	0.464	-0.599	0.954	0.345	-0.525	0.881	0.295	-0.578	0.693	0.254	-0.66	0.545	0.308	-0.678	0.456	0.3	-0.688	0.304	0.252	-0.729	0.098	0.321	-0.856	0.061	0.283	-0.562	0.956	0.652	NaN	NaN	NaN	NaN	NaN	NaN	-0.461	0.551	0.627	-0.435	0.444	0.622	-0.4	0.283	0.663	-0.416	0.089	0.568
1036	5.18	-0.393	0.966	0.464	-0.603	0.954	0.345	-0.528	0.88	0.295	-0.582	0.692	0.254	-0.662	0.544	0.309	-0.68	0.455	0.301	-0.691	0.302	0.253	-0.737	0.098	0.322	-0.865	0.062	0.285	-0.565	0.956	0.652	NaN	NaN	NaN	NaN	NaN	NaN	-0.463	0.551	0.627	-0.437	0.444	0.622	-0.401	0.283	0.663	-0.417	0.089	0.568
1037	5.185	-0.397	0.965	0.464	-0.606	0.953	0.345	-0.531	0.879	0.295	-0.585	0.692	0.254	-0.665	0.543	0.309	-0.683	0.454	0.302	-0.695	0.301	0.254	-0.745	0.098	0.324	-0.873	0.063	0.288	-0.568	0.956	0.652	NaN	NaN	NaN	NaN	NaN	NaN	-0.465	0.551	0.627	-0.438	0.444	0.622	-0.402	0.283	0.663	-0.417	0.089	0.568
1038	5.19	-0.401	0.965	0.464	-0.61	0.953	0.345	-0.535	0.879	0.295	-0.587	0.691	0.255	-0.667	0.542	0.31	-0.685	0.453	0.303	-0.701	0.3	0.256	-0.753	0.098	0.326	-0.881	0.064	0.29	-0.571	0.956	0.652	NaN	NaN	NaN	NaN	NaN	NaN	-0.466	0.551	0.626	-0.439	0.445	0.622	-0.403	0.284	0.663	-0.417	0.089	0.568
1039	5.195	-0.404	0.965	0.464	-0.613	0.953	0.346	-0.538	0.879	0.295	-0.591	0.691	0.255	-0.67	0.542	0.311	-0.688	0.452	0.304	-0.705	0.3	0.257	-0.76	0.097	0.327	-0.889	0.064	0.292	-0.574	0.955	0.652	NaN	NaN	NaN	NaN	NaN	NaN	-0.468	0.551	0.626	-0.44	0.444	0.621	-0.404	0.284	0.663	-0.417	0.09	0.568
1040	5.2	-0.407	0.964	0.463	-0.616	0.952	0.346	-0.541	0.878	0.295	-0.594	0.69	0.256	-0.672	0.541	0.311	-0.69	0.451	0.305	-0.71	0.299	0.259	-0.767	0.097	0.329	-0.897	0.065	0.294	-0.578	0.956	0.652	NaN	NaN	NaN	NaN	NaN	NaN	-0.47	0.551	0.626	-0.441	0.444	0.621	-0.405	0.284	0.663	-0.417	0.09	0.567
1041	5.205	-0.409	0.964	0.463	-0.62	0.952	0.345	-0.544	0.877	0.296	-0.596	0.689	0.256	-0.674	0.54	0.312	-0.693	0.45	0.306	-0.714	0.298	0.26	-0.773	0.097	0.331	-0.904	0.066	0.296	-0.581	0.955	0.652	NaN	NaN	NaN	NaN	NaN	NaN	-0.474	0.55	0.626	-0.443	0.444	0.621	-0.406	0.285	0.662	-0.417	0.09	0.567
1042	5.21	-0.415	0.963	0.463	-0.624	0.952	0.345	-0.548	0.877	0.296	-0.599	0.688	0.256	-0.677	0.539	0.313	-0.695	0.449	0.307	-0.717	0.297	0.261	-0.779	0.096	0.332	-0.911	0.067	0.298	-0.584	0.955	0.652	NaN	NaN	NaN	NaN	NaN	NaN	-0.476	0.55	0.626	-0.444	0.445	0.621	-0.406	0.285	0.662	-0.417	0.09	0.567
1043	5.215	-0.419	0.962	0.463	-0.627	0.951	0.345	-0.551	0.876	0.295	-0.602	0.687	0.256	-0.679	0.538	0.314	-0.698	0.448	0.308	-0.721	0.296	0.263	-0.786	0.096	0.334	-0.917	0.067	0.3	-0.586	0.954	0.652	NaN	NaN	NaN	NaN	NaN	NaN	-0.478	0.55	0.626	-0.447	0.446	0.622	-0.407	0.285	0.662	-0.417	0.09	0.567
1044	5.22	-0.422	0.962	0.462	-0.63	0.951	0.345	-0.555	0.876	0.295	-0.606	0.687	0.256	-0.681	0.537	0.315	-0.7	0.447	0.309	-0.725	0.295	0.264	-0.791	0.096	0.335	-0.923	0.068	0.302	-0.59	0.955	0.652	NaN	NaN	NaN	NaN	NaN	NaN	-0.48	0.549	0.626	-0.449	0.445	0.621	-0.408	0.285	0.662	-0.417	0.09	0.567
1045	5.225	-0.424	0.962	0.462	-0.634	0.951	0.345	-0.559	0.875	0.294	-0.608	0.686	0.257	-0.684	0.536	0.315	-0.703	0.446	0.309	-0.729	0.294	0.265	-0.798	0.096	0.336	-0.929	0.068	0.304	-0.594	0.955	0.652	NaN	NaN	NaN	NaN	NaN	NaN	-0.483	0.549	0.626	-0.451	0.445	0.621	-0.409	0.286	0.662	-0.417	0.09	0.567
1046	5.23	-0.427	0.962	0.461	-0.638	0.95	0.345	-0.563	0.875	0.294	-0.61	0.685	0.257	-0.686	0.535	0.316	-0.706	0.446	0.31	-0.733	0.294	0.266	-0.803	0.096	0.337	-0.935	0.07	0.305	-0.597	0.954	0.651	NaN	NaN	NaN	NaN	NaN	NaN	-0.485	0.549	0.626	-0.452	0.445	0.621	-0.41	0.286	0.661	-0.417	0.09	0.567
1047	5.235	-0.433	0.961	0.462	-0.642	0.95	0.345	-0.567	0.875	0.294	-0.614	0.684	0.257	-0.689	0.535	0.317	-0.71	0.446	0.311	-0.737	0.293	0.267	-0.808	0.096	0.338	-0.94	0.07	0.307	-0.6	0.954	0.651	NaN	NaN	NaN	NaN	NaN	NaN	-0.487	0.549	0.626	-0.454	0.445	0.621	-0.411	0.286	0.661	-0.417	0.091	0.567
1048	5.24	-0.436	0.96	0.461	-0.645	0.95	0.345	-0.571	0.874	0.294	-0.617	0.683	0.258	-0.692	0.534	0.318	-0.713	0.445	0.312	-0.74	0.292	0.268	-0.813	0.096	0.34	-0.945	0.07	0.309	-0.603	0.953	0.651	NaN	NaN	NaN	NaN	NaN	NaN	-0.489	0.549	0.625	-0.455	0.445	0.62	-0.412	0.287	0.661	-0.418	0.091	0.567
1049	5.245	-0.44	0.96	0.46	-0.649	0.95	0.345	-0.574	0.874	0.294	-0.62	0.683	0.258	-0.695	0.534	0.319	-0.716	0.445	0.313	-0.744	0.292	0.269	-0.817	0.096	0.341	-0.949	0.071	0.31	-0.607	0.953	0.651	NaN	NaN	NaN	NaN	NaN	NaN	-0.491	0.549	0.625	-0.457	0.445	0.619	-0.413	0.287	0.661	-0.418	0.091	0.567
1050	5.25	-0.442	0.959	0.46	-0.653	0.949	0.345	-0.579	0.874	0.294	-0.624	0.682	0.259	-0.698	0.533	0.319	-0.718	0.444	0.314	-0.748	0.291	0.27	-0.82	0.095	0.342	-0.953	0.07	0.311	-0.61	0.953	0.65	NaN	NaN	NaN	NaN	NaN	NaN	-0.493	0.55	0.625	-0.459	0.445	0.619	-0.414	0.287	0.66	-0.418	0.091	0.566
1051	5.255	-0.444	0.959	0.459	-0.656	0.949	0.345	-0.582	0.873	0.294	-0.628	0.682	0.259	-0.7	0.532	0.321	-0.721	0.442	0.315	-0.751	0.291	0.27	-0.823	0.094	0.343	-0.956	0.07	0.312	-0.613	0.952	0.65	NaN	NaN	NaN	NaN	NaN	NaN	-0.496	0.55	0.624	-0.461	0.445	0.618	-0.416	0.288	0.66	-0.418	0.091	0.566
1052	5.26	NaN	NaN	NaN	-0.66	0.948	0.345	-0.586	0.873	0.294	-0.631	0.681	0.259	-0.703	0.53	0.321	-0.724	0.441	0.316	-0.754	0.29	0.271	-0.825	0.093	0.345	-0.959	0.069	0.314	-0.617	0.953	0.651	NaN	NaN	NaN	NaN	NaN	NaN	-0.498	0.549	0.624	-0.463	0.445	0.617	-0.417	0.288	0.66	-0.419	0.091	0.566
1053	5.265	-0.455	0.958	0.459	-0.664	0.948	0.344	-0.59	0.872	0.294	-0.635	0.681	0.26	-0.705	0.529	0.323	-0.727	0.441	0.317	-0.757	0.289	0.272	-0.828	0.092	0.346	-0.962	0.069	0.315	-0.621	0.953	0.651	NaN	NaN	NaN	NaN	NaN	NaN	-0.5	0.549	0.624	-0.465	0.445	0.618	-0.418	0.289	0.66	-0.419	0.092	0.566
1054	5.27	-0.458	0.958	0.458	-0.668	0.948	0.344	-0.594	0.872	0.293	-0.639	0.68	0.26	-0.707	0.528	0.324	-0.731	0.441	0.317	-0.76	0.288	0.273	-0.83	0.091	0.348	-0.964	0.068	0.317	-0.624	0.952	0.65	NaN	NaN	NaN	NaN	NaN	NaN	-0.503	0.549	0.624	-0.467	0.445	0.617	-0.419	0.289	0.66	-0.419	0.092	0.566
1055	5.275	-0.459	0.958	0.458	-0.672	0.947	0.344	-0.599	0.871	0.293	-0.642	0.679	0.26	-0.71	0.527	0.324	-0.734	0.44	0.317	-0.763	0.286	0.274	-0.832	0.09	0.349	-0.965	0.068	0.318	-0.627	0.951	0.649	NaN	NaN	NaN	NaN	NaN	NaN	-0.505	0.549	0.624	-0.469	0.445	0.616	-0.421	0.289	0.66	-0.42	0.092	0.566
1056	5.28	NaN	NaN	NaN	-0.676	0.947	0.344	-0.602	0.87	0.293	-0.646	0.679	0.26	-0.715	0.528	0.323	-0.737	0.439	0.318	-0.765	0.285	0.274	-0.834	0.089	0.35	-0.967	0.067	0.319	-0.631	0.951	0.649	NaN	NaN	NaN	NaN	NaN	NaN	-0.507	0.549	0.623	-0.471	0.445	0.616	-0.422	0.289	0.659	-0.42	0.093	0.565
1057	5.285	NaN	NaN	NaN	-0.68	0.947	0.344	-0.606	0.87	0.293	-0.651	0.679	0.26	-0.719	0.527	0.324	-0.74	0.438	0.319	-0.768	0.285	0.275	-0.835	0.088	0.351	-0.968	0.065	0.32	-0.634	0.95	0.649	NaN	NaN	NaN	NaN	NaN	NaN	-0.51	0.549	0.623	-0.473	0.445	0.616	-0.423	0.29	0.659	-0.42	0.093	0.565
1058	5.29	NaN	NaN	NaN	-0.684	0.946	0.343	-0.61	0.869	0.293	-0.655	0.678	0.26	-0.722	0.526	0.324	-0.742	0.436	0.319	-0.771	0.283	0.276	-0.836	0.087	0.352	-0.968	0.063	0.322	-0.637	0.949	0.648	NaN	NaN	NaN	NaN	NaN	NaN	-0.512	0.549	0.623	-0.475	0.445	0.615	-0.425	0.29	0.659	-0.42	0.094	0.565
1059	5.295	NaN	NaN	NaN	-0.688	0.946	0.343	-0.614	0.869	0.293	-0.658	0.677	0.261	-0.725	0.526	0.324	-0.744	0.435	0.32	-0.773	0.282	0.277	-0.837	0.086	0.353	-0.969	0.061	0.322	-0.641	0.95	0.648	NaN	NaN	NaN	NaN	NaN	NaN	-0.515	0.549	0.623	-0.478	0.445	0.615	-0.426	0.291	0.659	-0.42	0.094	0.564
1060	5.3	NaN	NaN	NaN	-0.692	0.945	0.343	-0.618	0.868	0.292	-0.662	0.676	0.261	-0.729	0.526	0.325	-0.747	0.433	0.32	-0.774	0.281	0.278	-0.838	0.085	0.353	-0.97	0.058	0.323	-0.645	0.95	0.648	NaN	NaN	NaN	NaN	NaN	NaN	-0.519	0.549	0.622	-0.48	0.446	0.615	-0.427	0.291	0.659	-0.42	0.094	0.564
1061	5.305	NaN	NaN	NaN	-0.696	0.945	0.342	-0.623	0.868	0.292	-0.665	0.675	0.261	-0.733	0.525	0.325	-0.75	0.432	0.321	-0.776	0.28	0.278	-0.838	0.084	0.354	-0.97	0.056	0.324	-0.649	0.95	0.648	NaN	NaN	NaN	NaN	NaN	NaN	-0.521	0.549	0.622	-0.483	0.446	0.615	-0.428	0.291	0.658	-0.421	0.094	0.564
1062	5.31	NaN	NaN	NaN	-0.7	0.944	0.342	-0.627	0.867	0.292	-0.67	0.675	0.261	-0.736	0.524	0.325	-0.754	0.433	0.32	-0.779	0.279	0.279	-0.838	0.083	0.354	-0.971	0.054	0.325	-0.653	0.949	0.648	NaN	NaN	NaN	NaN	NaN	NaN	-0.523	0.549	0.622	-0.485	0.445	0.615	-0.43	0.291	0.658	-0.421	0.095	0.564
1063	5.315	NaN	NaN	NaN	-0.704	0.944	0.342	-0.631	0.866	0.291	-0.675	0.674	0.261	-0.74	0.524	0.325	-0.757	0.432	0.32	-0.781	0.278	0.28	-0.84	0.082	0.355	-0.972	0.052	0.326	-0.656	0.949	0.647	NaN	NaN	NaN	NaN	NaN	NaN	-0.527	0.549	0.622	-0.487	0.445	0.615	-0.432	0.292	0.658	-0.421	0.095	0.564
1064	5.32	NaN	NaN	NaN	-0.708	0.944	0.341	-0.635	0.866	0.292	-0.679	0.674	0.261	-0.744	0.523	0.325	-0.759	0.431	0.32	-0.783	0.278	0.281	-0.842	0.082	0.355	-0.974	0.051	0.326	-0.66	0.949	0.647	NaN	NaN	NaN	NaN	NaN	NaN	-0.53	0.548	0.622	-0.49	0.445	0.614	-0.434	0.293	0.658	-0.422	0.095	0.564
1065	5.325	-0.498	0.953	0.452	-0.712	0.943	0.341	-0.639	0.866	0.292	-0.684	0.674	0.261	-0.747	0.523	0.325	-0.762	0.431	0.32	-0.786	0.277	0.281	-0.845	0.082	0.355	-0.975	0.048	0.326	-0.663	0.948	0.646	NaN	NaN	NaN	NaN	NaN	NaN	-0.534	0.547	0.621	-0.493	0.446	0.615	-0.435	0.293	0.658	-0.422	0.096	0.564
1066	5.33	NaN	NaN	NaN	-0.716	0.943	0.341	-0.644	0.866	0.29	-0.689	0.674	0.261	-0.751	0.523	0.325	-0.766	0.431	0.32	-0.788	0.277	0.281	-0.847	0.081	0.354	-0.976	0.045	0.324	-0.666	0.948	0.646	NaN	NaN	NaN	NaN	NaN	NaN	-0.537	0.547	0.621	-0.496	0.445	0.615	-0.437	0.294	0.658	-0.423	0.097	0.564
1067	5.335	NaN	NaN	NaN	-0.72	0.943	0.34	-0.649	0.866	0.29	-0.693	0.674	0.261	-0.754	0.522	0.325	-0.769	0.43	0.32	-0.791	0.277	0.281	-0.849	0.081	0.354	NaN	NaN	NaN	-0.67	0.948	0.645	NaN	NaN	NaN	NaN	NaN	NaN	-0.539	0.546	0.621	-0.499	0.445	0.614	-0.439	0.294	0.658	-0.424	0.097	0.564
1068	5.34	NaN	NaN	NaN	-0.724	0.943	0.34	-0.653	0.866	0.289	-0.697	0.675	0.261	-0.757	0.522	0.325	-0.772	0.43	0.319	-0.795	0.278	0.281	-0.849	0.08	0.354	-0.977	0.038	0.325	-0.674	0.947	0.645	NaN	NaN	NaN	NaN	NaN	NaN	-0.542	0.547	0.621	-0.502	0.446	0.614	-0.441	0.295	0.658	-0.425	0.098	0.565
1069	5.345	-0.515	0.951	0.45	-0.728	0.943	0.34	-0.657	0.866	0.289	-0.702	0.676	0.26	-0.761	0.523	0.325	-0.776	0.43	0.319	-0.798	0.277	0.28	-0.85	0.08	0.354	-0.978	0.037	0.324	-0.678	0.948	0.645	NaN	NaN	NaN	NaN	NaN	NaN	-0.546	0.547	0.621	-0.505	0.446	0.615	-0.443	0.295	0.658	-0.425	0.099	0.565
1070	5.35	-0.518	0.951	0.449	-0.732	0.943	0.339	-0.661	0.866	0.289	-0.706	0.676	0.26	-0.764	0.522	0.325	-0.779	0.43	0.319	-0.802	0.278	0.279	-0.85	0.079	0.354	-0.978	0.036	0.324	-0.682	0.948	0.644	NaN	NaN	NaN	NaN	NaN	NaN	-0.55	0.547	0.621	-0.508	0.446	0.614	-0.445	0.296	0.658	-0.425	0.099	0.565
1071	5.355	-0.521	0.95	0.448	-0.737	0.943	0.339	-0.665	0.867	0.288	-0.71	0.676	0.26	-0.767	0.522	0.325	-0.783	0.431	0.318	-0.806	0.278	0.278	-0.851	0.079	0.355	-0.977	0.035	0.324	-0.685	0.947	0.644	NaN	NaN	NaN	NaN	NaN	NaN	-0.553	0.547	0.621	-0.511	0.446	0.614	-0.447	0.297	0.658	-0.426	0.1	0.564
1072	5.36	-0.522	0.95	0.447	-0.741	0.944	0.339	-0.669	0.867	0.288	-0.714	0.676	0.26	-0.771	0.522	0.325	-0.788	0.431	0.318	-0.81	0.277	0.278	-0.853	0.079	0.355	-0.978	0.035	0.325	-0.689	0.947	0.643	NaN	NaN	NaN	NaN	NaN	NaN	-0.557	0.546	0.621	-0.515	0.446	0.614	-0.449	0.297	0.657	-0.426	0.101	0.564
1073	5.365	NaN	NaN	NaN	-0.745	0.944	0.338	-0.673	0.867	0.287	-0.718	0.676	0.259	-0.774	0.522	0.326	-0.794	0.433	0.318	-0.814	0.277	0.277	-0.854	0.079	0.355	-0.979	0.035	0.325	-0.692	0.947	0.643	NaN	NaN	NaN	NaN	NaN	NaN	-0.561	0.546	0.621	-0.518	0.446	0.614	-0.451	0.298	0.657	-0.427	0.101	0.564
1074	5.37	-0.535	0.949	0.448	-0.748	0.945	0.338	-0.677	0.867	0.287	-0.723	0.677	0.259	-0.78	0.523	0.326	-0.798	0.433	0.317	-0.818	0.277	0.277	-0.854	0.079	0.355	-0.979	0.035	0.326	-0.696	0.947	0.642	NaN	NaN	NaN	NaN	NaN	NaN	-0.564	0.546	0.621	-0.522	0.446	0.615	-0.453	0.299	0.658	-0.428	0.102	0.565
1075	5.375	NaN	NaN	NaN	-0.752	0.945	0.337	-0.682	0.869	0.286	-0.728	0.678	0.258	-0.786	0.526	0.325	-0.803	0.434	0.318	-0.822	0.277	0.277	-0.854	0.079	0.356	-0.979	0.035	0.326	-0.699	0.947	0.641	NaN	NaN	NaN	NaN	NaN	NaN	-0.569	0.546	0.621	-0.526	0.446	0.615	-0.456	0.3	0.657	-0.429	0.104	0.565
1076	5.38	NaN	NaN	NaN	-0.756	0.946	0.337	-0.686	0.87	0.287	-0.732	0.678	0.258	-0.79	0.526	0.324	-0.805	0.433	0.318	-0.825	0.277	0.277	-0.854	0.079	0.357	-0.979	0.035	0.327	-0.703	0.947	0.641	NaN	NaN	NaN	NaN	NaN	NaN	-0.573	0.546	0.621	-0.529	0.446	0.615	-0.458	0.301	0.657	-0.431	0.105	0.565
1077	5.385	NaN	NaN	NaN	-0.76	0.947	0.336	-0.689	0.871	0.286	-0.736	0.678	0.258	-0.795	0.527	0.324	-0.809	0.433	0.318	-0.828	0.278	0.277	-0.855	0.079	0.357	-0.98	0.035	0.327	-0.706	0.947	0.64	NaN	NaN	NaN	NaN	NaN	NaN	-0.577	0.546	0.621	-0.533	0.446	0.615	-0.461	0.302	0.658	-0.431	0.106	0.565
1078	5.39	-0.55	0.951	0.445	-0.763	0.948	0.336	-0.693	0.872	0.286	-0.741	0.679	0.257	-0.798	0.526	0.325	-0.813	0.433	0.318	-0.832	0.279	0.277	-0.856	0.08	0.358	-0.98	0.035	0.327	-0.71	0.947	0.639	NaN	NaN	NaN	NaN	NaN	NaN	-0.581	0.547	0.621	-0.538	0.447	0.616	-0.464	0.303	0.658	-0.431	0.107	0.565
1079	5.395	-0.552	0.951	0.444	-0.767	0.948	0.335	-0.698	0.873	0.284	-0.746	0.68	0.257	-0.802	0.527	0.326	-0.816	0.434	0.318	-0.835	0.28	0.276	-0.857	0.08	0.358	-0.98	0.035	0.327	-0.713	0.947	0.639	NaN	NaN	NaN	NaN	NaN	NaN	-0.586	0.547	0.621	-0.542	0.447	0.616	-0.467	0.304	0.658	-0.432	0.11	0.565
1080	5.4	-0.554	0.951	0.444	-0.771	0.949	0.335	-0.702	0.873	0.283	-0.751	0.68	0.257	-0.808	0.529	0.325	-0.821	0.434	0.318	-0.838	0.28	0.276	-0.858	0.08	0.358	-0.981	0.035	0.327	-0.717	0.947	0.638	NaN	NaN	NaN	NaN	NaN	NaN	-0.59	0.547	0.621	-0.546	0.447	0.617	-0.469	0.305	0.658	-0.433	0.111	0.565
1081	5.405	NaN	NaN	NaN	-0.774	0.95	0.334	-0.706	0.874	0.282	-0.756	0.681	0.256	-0.814	0.53	0.324	-0.825	0.435	0.318	-0.84	0.28	0.277	-0.858	0.08	0.358	-0.982	0.035	0.326	-0.721	0.948	0.637	NaN	NaN	NaN	NaN	NaN	NaN	-0.595	0.547	0.622	-0.551	0.448	0.617	-0.472	0.306	0.659	-0.434	0.112	0.565
1082	5.41	NaN	NaN	NaN	-0.778	0.951	0.333	-0.71	0.874	0.282	-0.76	0.681	0.256	-0.817	0.53	0.324	-0.829	0.436	0.319	-0.842	0.28	0.277	-0.859	0.08	0.358	-0.982	0.035	0.326	-0.725	0.949	0.636	NaN	NaN	NaN	NaN	NaN	NaN	-0.599	0.547	0.622	-0.555	0.448	0.618	-0.475	0.308	0.659	-0.436	0.115	0.566
1083	5.415	-0.567	0.954	0.442	-0.782	0.951	0.332	-0.714	0.875	0.282	-0.765	0.682	0.256	-0.819	0.53	0.324	-0.832	0.436	0.319	-0.845	0.28	0.277	-0.859	0.08	0.357	-0.982	0.035	0.326	-0.728	0.949	0.635	NaN	NaN	NaN	NaN	NaN	NaN	-0.604	0.547	0.622	-0.56	0.449	0.619	-0.479	0.309	0.66	-0.437	0.116	0.566
1084	5.42	-0.568	0.954	0.442	-0.786	0.952	0.332	-0.718	0.876	0.281	-0.77	0.683	0.255	-0.823	0.53	0.324	-0.834	0.436	0.319	-0.846	0.28	0.276	-0.859	0.08	0.357	-0.982	0.035	0.326	-0.732	0.95	0.635	NaN	NaN	NaN	NaN	NaN	NaN	-0.61	0.548	0.623	-0.565	0.449	0.621	-0.482	0.311	0.661	-0.438	0.118	0.566
1085	5.425	NaN	NaN	NaN	-0.79	0.953	0.331	-0.722	0.876	0.281	-0.773	0.683	0.255	-0.826	0.529	0.324	-0.838	0.437	0.319	-0.847	0.28	0.276	-0.859	0.08	0.357	-0.982	0.035	0.326	-0.735	0.951	0.634	NaN	NaN	NaN	NaN	NaN	NaN	-0.615	0.548	0.624	-0.57	0.45	0.622	-0.485	0.312	0.662	-0.44	0.121	0.567
1086	5.43	NaN	NaN	NaN	-0.793	0.954	0.33	-0.726	0.877	0.28	-0.776	0.683	0.254	-0.827	0.529	0.324	-0.84	0.437	0.318	-0.848	0.28	0.276	-0.86	0.08	0.357	-0.982	0.035	0.326	-0.738	0.952	0.633	NaN	NaN	NaN	NaN	NaN	NaN	-0.62	0.549	0.625	-0.575	0.45	0.623	-0.488	0.314	0.662	-0.442	0.123	0.567
1087	5.435	-0.582	0.957	0.44	-0.797	0.954	0.33	-0.731	0.877	0.279	-0.779	0.684	0.254	-0.831	0.53	0.323	-0.841	0.436	0.317	-0.849	0.28	0.276	-0.86	0.08	0.357	-0.982	0.035	0.326	-0.742	0.952	0.632	NaN	NaN	NaN	NaN	NaN	NaN	-0.625	0.549	0.626	-0.58	0.451	0.624	-0.492	0.316	0.663	-0.443	0.125	0.568
1088	5.44	NaN	NaN	NaN	-0.801	0.955	0.329	-0.735	0.878	0.278	-0.782	0.684	0.253	-0.833	0.53	0.323	-0.842	0.435	0.317	-0.849	0.28	0.276	-0.86	0.08	0.357	-0.982	0.035	0.326	-0.745	0.953	0.631	NaN	NaN	NaN	NaN	NaN	NaN	-0.631	0.549	0.627	-0.585	0.451	0.626	-0.495	0.318	0.664	-0.445	0.128	0.569
1089	5.445	NaN	NaN	NaN	-0.805	0.956	0.328	-0.739	0.878	0.277	-0.786	0.684	0.253	-0.835	0.53	0.322	-0.843	0.435	0.316	-0.85	0.28	0.275	-0.86	0.08	0.357	-0.982	0.035	0.326	-0.748	0.954	0.63	NaN	NaN	NaN	NaN	NaN	NaN	-0.637	0.549	0.628	-0.591	0.452	0.628	-0.499	0.32	0.666	-0.447	0.13	0.57
1090	5.45	-0.589	0.96	0.435	-0.809	0.956	0.328	-0.743	0.878	0.276	-0.79	0.685	0.252	-0.838	0.531	0.322	-0.846	0.437	0.316	-0.85	0.28	0.275	-0.86	0.08	0.357	-0.982	0.035	0.326	-0.752	0.955	0.63	NaN	NaN	NaN	NaN	NaN	NaN	-0.642	0.55	0.629	-0.596	0.453	0.629	-0.503	0.322	0.667	-0.45	0.133	0.571
1091	5.455	NaN	NaN	NaN	-0.813	0.957	0.327	-0.746	0.878	0.275	-0.793	0.685	0.252	-0.839	0.53	0.321	-0.847	0.436	0.316	-0.851	0.28	0.275	-0.86	0.08	0.357	-0.982	0.035	0.326	-0.755	0.956	0.629	NaN	NaN	NaN	NaN	NaN	NaN	-0.648	0.55	0.631	-0.602	0.454	0.631	-0.508	0.324	0.668	-0.452	0.135	0.573
1092	5.46	NaN	NaN	NaN	-0.817	0.957	0.326	-0.75	0.879	0.274	-0.795	0.685	0.251	-0.84	0.53	0.321	-0.847	0.434	0.315	-0.852	0.28	0.274	-0.86	0.08	0.357	-0.982	0.035	0.326	-0.758	0.957	0.628	NaN	NaN	NaN	NaN	NaN	NaN	-0.654	0.55	0.633	-0.609	0.455	0.633	-0.512	0.326	0.67	-0.454	0.138	0.574
1093	5.465	NaN	NaN	NaN	-0.821	0.958	0.326	-0.754	0.878	0.273	-0.797	0.684	0.25	-0.841	0.529	0.322	-0.849	0.434	0.314	-0.853	0.28	0.274	-0.86	0.08	0.357	-0.983	0.035	0.326	-0.761	0.957	0.627	NaN	NaN	NaN	NaN	NaN	NaN	-0.661	0.551	0.635	-0.615	0.455	0.635	-0.517	0.328	0.671	-0.458	0.141	0.576
1094	5.47	NaN	NaN	NaN	-0.825	0.958	0.325	-0.758	0.879	0.273	-0.8	0.684	0.25	-0.843	0.529	0.321	-0.85	0.434	0.314	-0.854	0.28	0.274	-0.86	0.08	0.357	-0.983	0.035	0.326	-0.763	0.958	0.626	NaN	NaN	NaN	NaN	NaN	NaN	-0.666	0.551	0.636	-0.622	0.456	0.637	-0.523	0.331	0.673	-0.461	0.144	0.577
1095	5.475	NaN	NaN	NaN	-0.829	0.958	0.325	-0.761	0.879	0.272	-0.803	0.685	0.249	-0.846	0.53	0.32	-0.852	0.434	0.313	-0.855	0.28	0.274	-0.86	0.079	0.357	-0.983	0.035	0.326	-0.766	0.958	0.625	NaN	NaN	NaN	NaN	NaN	NaN	-0.673	0.551	0.638	-0.629	0.457	0.639	-0.529	0.332	0.675	-0.464	0.147	0.578
1096	5.48	NaN	NaN	NaN	-0.832	0.959	0.324	-0.765	0.88	0.271	-0.807	0.687	0.248	-0.847	0.529	0.32	-0.854	0.435	0.313	-0.857	0.279	0.273	-0.86	0.079	0.357	-0.983	0.035	0.326	-0.769	0.958	0.625	NaN	NaN	NaN	NaN	NaN	NaN	-0.68	0.55	0.64	-0.637	0.457	0.642	-0.535	0.334	0.676	-0.467	0.15	0.579
1097	5.485	NaN	NaN	NaN	-0.836	0.959	0.324	-0.768	0.88	0.271	-0.809	0.687	0.248	-0.848	0.528	0.32	-0.856	0.434	0.313	-0.858	0.278	0.273	-0.86	0.079	0.357	-0.983	0.034	0.326	-0.771	0.959	0.624	NaN	NaN	NaN	NaN	NaN	NaN	-0.687	0.551	0.643	-0.644	0.457	0.644	-0.541	0.335	0.678	-0.471	0.153	0.581
1098	5.49	NaN	NaN	NaN	-0.84	0.959	0.324	-0.772	0.881	0.27	-0.811	0.686	0.247	-0.85	0.528	0.32	-0.857	0.434	0.313	-0.86	0.278	0.273	-0.86	0.079	0.357	-0.983	0.034	0.326	-0.774	0.959	0.623	NaN	NaN	NaN	NaN	NaN	NaN	-0.694	0.55	0.645	-0.652	0.457	0.647	-0.549	0.336	0.68	-0.475	0.156	0.583
1099	5.495	NaN	NaN	NaN	-0.843	0.959	0.323	-0.776	0.881	0.269	-0.814	0.686	0.246	-0.853	0.529	0.318	-0.859	0.434	0.312	-0.862	0.278	0.272	-0.86	0.079	0.357	-0.983	0.034	0.326	-0.776	0.959	0.622	NaN	NaN	NaN	NaN	NaN	NaN	-0.701	0.55	0.646	-0.659	0.458	0.649	-0.556	0.337	0.682	-0.48	0.16	0.585
1100	5.5	NaN	NaN	NaN	-0.847	0.959	0.323	-0.78	0.882	0.269	-0.817	0.686	0.246	-0.855	0.528	0.317	-0.862	0.435	0.312	-0.863	0.277	0.272	-0.86	0.079	0.357	-0.983	0.034	0.326	-0.779	0.959	0.622	NaN	NaN	NaN	NaN	NaN	NaN	-0.707	0.55	0.648	-0.667	0.458	0.651	-0.563	0.339	0.684	-0.484	0.163	0.586
1101	5.505	NaN	NaN	NaN	-0.85	0.96	0.323	-0.784	0.882	0.268	-0.82	0.686	0.245	-0.857	0.528	0.317	-0.863	0.434	0.311	-0.864	0.277	0.272	-0.861	0.079	0.357	-0.983	0.034	0.326	-0.781	0.96	0.621	NaN	NaN	NaN	NaN	NaN	NaN	-0.714	0.55	0.651	-0.675	0.458	0.654	-0.57	0.339	0.687	-0.488	0.166	0.587
1102	5.51	NaN	NaN	NaN	-0.854	0.96	0.322	-0.79	0.884	0.267	-0.823	0.687	0.245	-0.86	0.529	0.316	-0.865	0.434	0.311	-0.865	0.276	0.272	-0.861	0.078	0.357	-0.983	0.034	0.326	-0.784	0.96	0.62	NaN	NaN	NaN	NaN	NaN	NaN	-0.721	0.55	0.652	-0.683	0.458	0.656	-0.577	0.34	0.689	-0.492	0.169	0.588
1103	5.515	NaN	NaN	NaN	-0.857	0.96	0.322	-0.794	0.884	0.267	-0.828	0.689	0.244	-0.862	0.529	0.315	-0.867	0.434	0.311	-0.866	0.276	0.272	-0.861	0.078	0.357	-0.983	0.034	0.326	-0.787	0.96	0.62	NaN	NaN	NaN	NaN	NaN	NaN	-0.727	0.55	0.653	-0.69	0.458	0.659	-0.585	0.342	0.691	-0.496	0.172	0.59
1104	5.52	NaN	NaN	NaN	-0.861	0.96	0.322	-0.795	0.882	0.268	-0.831	0.689	0.244	-0.863	0.528	0.315	-0.869	0.435	0.31	-0.867	0.276	0.271	-0.861	0.078	0.357	-0.983	0.034	0.326	-0.789	0.96	0.62	NaN	NaN	NaN	NaN	NaN	NaN	-0.734	0.551	0.655	-0.698	0.459	0.661	-0.591	0.343	0.693	-0.5	0.175	0.591
1105	5.525	NaN	NaN	NaN	-0.864	0.959	0.321	NaN	NaN	NaN	-0.833	0.688	0.243	-0.865	0.528	0.315	-0.871	0.435	0.31	-0.867	0.276	0.271	-0.861	0.078	0.357	-0.983	0.034	0.326	-0.792	0.96	0.619	NaN	NaN	NaN	NaN	NaN	NaN	-0.741	0.551	0.657	-0.705	0.459	0.662	-0.597	0.345	0.694	-0.505	0.178	0.592
1106	5.53	NaN	NaN	NaN	-0.867	0.959	0.321	NaN	NaN	NaN	-0.836	0.687	0.243	-0.868	0.529	0.314	-0.87	0.434	0.31	-0.868	0.276	0.271	-0.861	0.078	0.357	-0.982	0.033	0.327	-0.794	0.959	0.619	NaN	NaN	NaN	NaN	NaN	NaN	-0.747	0.551	0.658	-0.712	0.459	0.664	-0.604	0.346	0.696	-0.51	0.181	0.593
1107	5.535	NaN	NaN	NaN	-0.87	0.959	0.321	NaN	NaN	NaN	-0.839	0.687	0.243	-0.87	0.529	0.314	-0.868	0.431	0.311	-0.869	0.275	0.271	-0.861	0.077	0.357	-0.981	0.033	0.327	-0.797	0.959	0.619	NaN	NaN	NaN	NaN	NaN	NaN	-0.753	0.551	0.659	-0.719	0.46	0.666	-0.61	0.348	0.697	-0.515	0.184	0.594
1108	5.54	NaN	NaN	NaN	-0.873	0.959	0.321	NaN	NaN	NaN	-0.843	0.688	0.243	-0.872	0.528	0.314	-0.871	0.431	0.31	-0.87	0.276	0.27	-0.861	0.077	0.357	-0.981	0.033	0.327	-0.8	0.959	0.618	NaN	NaN	NaN	NaN	NaN	NaN	-0.759	0.552	0.661	-0.725	0.461	0.667	-0.616	0.35	0.698	-0.52	0.187	0.594
1109	5.545	NaN	NaN	NaN	-0.875	0.958	0.321	NaN	NaN	NaN	-0.846	0.687	0.243	-0.873	0.528	0.314	-0.872	0.431	0.309	-0.871	0.276	0.27	-0.861	0.077	0.357	-0.981	0.033	0.327	-0.803	0.96	0.618	NaN	NaN	NaN	NaN	NaN	NaN	-0.765	0.553	0.662	-0.732	0.462	0.668	-0.621	0.352	0.699	-0.526	0.189	0.595
1110	5.55	NaN	NaN	NaN	-0.877	0.958	0.321	NaN	NaN	NaN	-0.848	0.687	0.242	-0.875	0.528	0.314	-0.873	0.43	0.309	-0.872	0.277	0.27	-0.861	0.077	0.357	-0.981	0.033	0.327	-0.805	0.96	0.618	NaN	NaN	NaN	NaN	NaN	NaN	-0.771	0.554	0.662	-0.738	0.463	0.669	-0.626	0.354	0.699	-0.531	0.191	0.596
1111	5.555	NaN	NaN	NaN	-0.882	0.958	0.32	NaN	NaN	NaN	-0.849	0.686	0.241	-0.877	0.528	0.314	-0.875	0.43	0.309	-0.873	0.276	0.27	-0.861	0.077	0.357	-0.981	0.033	0.327	-0.808	0.96	0.618	NaN	NaN	NaN	NaN	NaN	NaN	-0.776	0.555	0.663	-0.744	0.464	0.67	-0.633	0.356	0.7	-0.537	0.192	0.597
1112	5.56	NaN	NaN	NaN	-0.885	0.958	0.319	NaN	NaN	NaN	-0.851	0.686	0.24	-0.879	0.528	0.313	-0.875	0.429	0.31	-0.874	0.276	0.27	-0.861	0.077	0.357	-0.981	0.033	0.327	-0.811	0.96	0.617	NaN	NaN	NaN	NaN	NaN	NaN	-0.781	0.555	0.664	-0.751	0.466	0.671	-0.638	0.358	0.7	-0.544	0.194	0.598
1113	5.565	NaN	NaN	NaN	-0.888	0.958	0.319	NaN	NaN	NaN	-0.854	0.685	0.24	-0.881	0.528	0.313	-0.875	0.428	0.312	-0.875	0.276	0.27	-0.862	0.077	0.358	-0.981	0.033	0.327	-0.814	0.96	0.617	NaN	NaN	NaN	NaN	NaN	NaN	-0.786	0.557	0.665	-0.756	0.467	0.671	-0.644	0.36	0.7	-0.551	0.195	0.599
1114	5.57	NaN	NaN	NaN	-0.891	0.958	0.318	NaN	NaN	NaN	-0.856	0.686	0.24	-0.882	0.527	0.313	NaN	NaN	NaN	-0.876	0.276	0.27	-0.862	0.077	0.358	-0.981	0.033	0.327	-0.817	0.961	0.617	NaN	NaN	NaN	NaN	NaN	NaN	-0.791	0.558	0.665	-0.759	0.467	0.672	-0.649	0.361	0.701	-0.557	0.195	0.6
1115	5.575	NaN	NaN	NaN	-0.893	0.958	0.318	NaN	NaN	NaN	-0.86	0.686	0.241	-0.884	0.527	0.314	NaN	NaN	NaN	-0.876	0.275	0.27	-0.862	0.077	0.358	-0.981	0.032	0.327	-0.82	0.961	0.616	NaN	NaN	NaN	NaN	NaN	NaN	-0.797	0.559	0.666	NaN	NaN	NaN	-0.655	0.363	0.701	-0.564	0.195	0.601
1116	5.58	NaN	NaN	NaN	-0.896	0.958	0.317	-0.824	0.879	0.26	-0.862	0.686	0.241	-0.886	0.527	0.314	NaN	NaN	NaN	-0.877	0.275	0.271	-0.862	0.077	0.358	-0.981	0.032	0.326	-0.823	0.962	0.616	NaN	NaN	NaN	NaN	NaN	NaN	-0.802	0.56	0.667	-0.774	0.472	0.673	-0.661	0.364	0.701	-0.572	0.194	0.603
1117	5.585	NaN	NaN	NaN	-0.899	0.959	0.316	NaN	NaN	NaN	-0.863	0.686	0.24	-0.889	0.528	0.313	NaN	NaN	NaN	-0.878	0.275	0.271	-0.862	0.077	0.358	-0.982	0.032	0.326	-0.825	0.962	0.615	NaN	NaN	NaN	NaN	NaN	NaN	-0.807	0.561	0.667	-0.776	0.472	0.673	-0.666	0.365	0.701	-0.58	0.193	0.604
1118	5.59	NaN	NaN	NaN	-0.9	0.958	0.316	NaN	NaN	NaN	-0.864	0.686	0.24	-0.891	0.528	0.313	NaN	NaN	NaN	-0.88	0.275	0.271	-0.862	0.078	0.358	-0.982	0.032	0.326	-0.829	0.963	0.615	NaN	NaN	NaN	NaN	NaN	NaN	-0.812	0.562	0.667	NaN	NaN	NaN	-0.672	0.366	0.702	-0.588	0.192	0.606
1119	5.595	NaN	NaN	NaN	-0.901	0.958	0.316	NaN	NaN	NaN	-0.866	0.686	0.24	-0.892	0.527	0.313	NaN	NaN	NaN	-0.881	0.276	0.271	-0.862	0.078	0.358	-0.982	0.032	0.326	-0.832	0.964	0.615	NaN	NaN	NaN	NaN	NaN	NaN	-0.817	0.563	0.667	NaN	NaN	NaN	-0.678	0.366	0.702	-0.596	0.191	0.608
1120	5.6	NaN	NaN	NaN	-0.905	0.958	0.316	-0.834	0.879	0.26	-0.868	0.685	0.24	-0.894	0.527	0.313	NaN	NaN	NaN	-0.882	0.276	0.271	-0.862	0.078	0.358	-0.982	0.032	0.326	-0.834	0.965	0.614	NaN	NaN	NaN	NaN	NaN	NaN	-0.821	0.563	0.667	-0.793	0.476	0.675	-0.684	0.366	0.702	-0.604	0.188	0.61
1121	5.605	NaN	NaN	NaN	-0.906	0.958	0.316	NaN	NaN	NaN	-0.87	0.685	0.24	-0.895	0.526	0.314	NaN	NaN	NaN	-0.883	0.276	0.271	-0.862	0.078	0.358	-0.982	0.032	0.326	-0.837	0.965	0.614	NaN	NaN	NaN	NaN	NaN	NaN	-0.827	0.565	0.668	NaN	NaN	NaN	-0.69	0.366	0.703	-0.613	0.187	0.612
1122	5.61	NaN	NaN	NaN	-0.91	0.959	0.314	NaN	NaN	NaN	-0.872	0.686	0.24	-0.898	0.527	0.313	NaN	NaN	NaN	-0.884	0.275	0.271	-0.862	0.078	0.358	-0.982	0.032	0.326	-0.84	0.966	0.614	NaN	NaN	NaN	NaN	NaN	NaN	-0.831	0.565	0.668	-0.803	0.476	0.674	-0.696	0.366	0.704	-0.622	0.184	0.614
1123	5.615	NaN	NaN	NaN	-0.913	0.959	0.314	NaN	NaN	NaN	-0.875	0.686	0.24	-0.9	0.527	0.313	NaN	NaN	NaN	-0.884	0.275	0.271	-0.862	0.078	0.358	-0.982	0.032	0.326	-0.842	0.967	0.613	NaN	NaN	NaN	NaN	NaN	NaN	-0.836	0.566	0.668	NaN	NaN	NaN	-0.703	0.365	0.705	-0.632	0.182	0.616
1124	5.62	NaN	NaN	NaN	-0.916	0.959	0.314	NaN	NaN	NaN	-0.877	0.686	0.24	-0.902	0.527	0.313	NaN	NaN	NaN	-0.885	0.275	0.271	-0.862	0.078	0.358	-0.982	0.032	0.326	-0.845	0.967	0.613	NaN	NaN	NaN	NaN	NaN	NaN	-0.84	0.567	0.668	-0.816	0.476	0.674	-0.71	0.363	0.706	-0.641	0.179	0.618
1125	5.625	NaN	NaN	NaN	-0.917	0.959	0.314	NaN	NaN	NaN	-0.878	0.686	0.24	-0.903	0.526	0.313	NaN	NaN	NaN	-0.886	0.275	0.271	-0.862	0.079	0.358	-0.982	0.032	0.326	-0.848	0.968	0.613	NaN	NaN	NaN	NaN	NaN	NaN	-0.844	0.567	0.668	-0.819	0.477	0.675	-0.718	0.362	0.708	-0.651	0.176	0.62
1126	5.63	NaN	NaN	NaN	-0.918	0.959	0.314	NaN	NaN	NaN	-0.88	0.686	0.24	-0.904	0.526	0.314	NaN	NaN	NaN	-0.887	0.275	0.271	-0.862	0.079	0.358	-0.982	0.032	0.326	-0.85	0.969	0.613	NaN	NaN	NaN	NaN	NaN	NaN	-0.849	0.568	0.668	NaN	NaN	NaN	-0.725	0.359	0.709	-0.66	0.173	0.621
1127	5.635	NaN	NaN	NaN	-0.921	0.959	0.314	NaN	NaN	NaN	-0.882	0.685	0.24	-0.906	0.526	0.314	NaN	NaN	NaN	-0.887	0.275	0.271	-0.862	0.079	0.358	-0.982	0.032	0.326	-0.853	0.97	0.612	NaN	NaN	NaN	NaN	NaN	NaN	-0.853	0.569	0.668	NaN	NaN	NaN	-0.733	0.357	0.71	-0.671	0.17	0.623
1128	5.64	NaN	NaN	NaN	-0.922	0.959	0.314	NaN	NaN	NaN	-0.883	0.685	0.24	-0.907	0.525	0.314	NaN	NaN	NaN	-0.888	0.275	0.271	-0.862	0.079	0.358	-0.982	0.032	0.326	-0.856	0.97	0.612	NaN	NaN	NaN	NaN	NaN	NaN	-0.858	0.57	0.669	NaN	NaN	NaN	-0.741	0.355	0.712	-0.681	0.166	0.625
1129	5.645	NaN	NaN	NaN	-0.925	0.959	0.314	NaN	NaN	NaN	-0.885	0.685	0.24	-0.908	0.525	0.314	NaN	NaN	NaN	-0.889	0.276	0.271	-0.862	0.079	0.358	-0.982	0.032	0.326	-0.858	0.971	0.612	NaN	NaN	NaN	NaN	NaN	NaN	-0.863	0.571	0.669	-0.842	0.478	0.678	-0.748	0.353	0.713	-0.691	0.163	0.627
1130	5.65	NaN	NaN	NaN	-0.929	0.96	0.313	NaN	NaN	NaN	-0.887	0.685	0.24	-0.91	0.526	0.314	NaN	NaN	NaN	-0.89	0.276	0.271	-0.863	0.079	0.358	-0.982	0.032	0.326	-0.861	0.972	0.612	NaN	NaN	NaN	NaN	NaN	NaN	-0.868	0.572	0.669	NaN	NaN	NaN	-0.756	0.351	0.715	-0.702	0.16	0.629
1131	5.655	NaN	NaN	NaN	-0.932	0.96	0.313	NaN	NaN	NaN	-0.888	0.685	0.24	-0.912	0.526	0.314	NaN	NaN	NaN	-0.89	0.276	0.271	-0.863	0.079	0.358	-0.982	0.032	0.326	-0.863	0.973	0.612	NaN	NaN	NaN	NaN	NaN	NaN	-0.872	0.572	0.669	-0.852	0.478	0.678	-0.764	0.35	0.717	-0.713	0.157	0.631
1132	5.66	NaN	NaN	NaN	-0.935	0.961	0.312	NaN	NaN	NaN	-0.89	0.685	0.24	-0.914	0.526	0.314	NaN	NaN	NaN	-0.891	0.276	0.272	-0.863	0.079	0.358	-0.982	0.032	0.326	-0.866	0.973	0.612	NaN	NaN	NaN	NaN	NaN	NaN	-0.876	0.573	0.669	NaN	NaN	NaN	-0.771	0.348	0.718	-0.723	0.153	0.632
1133	5.665	NaN	NaN	NaN	-0.937	0.96	0.312	NaN	NaN	NaN	-0.892	0.685	0.24	-0.915	0.526	0.314	NaN	NaN	NaN	-0.892	0.276	0.272	-0.863	0.079	0.358	-0.982	0.032	0.326	-0.868	0.974	0.612	NaN	NaN	NaN	NaN	NaN	NaN	-0.88	0.573	0.669	-0.863	0.477	0.678	-0.778	0.346	0.718	-0.735	0.15	0.635
1134	5.67	NaN	NaN	NaN	-0.94	0.96	0.313	NaN	NaN	NaN	-0.894	0.685	0.24	-0.916	0.526	0.314	NaN	NaN	NaN	-0.892	0.276	0.272	-0.863	0.079	0.358	-0.982	0.032	0.326	-0.871	0.975	0.612	NaN	NaN	NaN	NaN	NaN	NaN	-0.885	0.573	0.669	NaN	NaN	NaN	-0.785	0.345	0.719	-0.746	0.147	0.637
1135	5.675	NaN	NaN	NaN	-0.941	0.96	0.313	-0.863	0.874	0.265	-0.895	0.685	0.24	-0.916	0.525	0.314	NaN	NaN	NaN	-0.893	0.276	0.272	-0.863	0.079	0.358	-0.982	0.032	0.326	-0.873	0.975	0.612	NaN	NaN	NaN	NaN	NaN	NaN	-0.889	0.575	0.669	-0.872	0.477	0.678	-0.792	0.343	0.72	-0.758	0.144	0.639
1136	5.68	NaN	NaN	NaN	-0.942	0.959	0.314	-0.866	0.875	0.265	-0.897	0.685	0.24	-0.917	0.525	0.315	NaN	NaN	NaN	-0.893	0.276	0.272	-0.863	0.079	0.358	-0.982	0.032	0.326	-0.876	0.975	0.612	NaN	NaN	NaN	NaN	NaN	NaN	-0.892	0.575	0.669	NaN	NaN	NaN	-0.799	0.341	0.72	-0.769	0.141	0.641
1137	5.685	NaN	NaN	NaN	-0.946	0.96	0.313	-0.868	0.875	0.266	-0.899	0.685	0.241	-0.918	0.525	0.315	NaN	NaN	NaN	-0.894	0.276	0.272	-0.863	0.079	0.358	-0.982	0.032	0.326	-0.878	0.976	0.612	NaN	NaN	NaN	NaN	NaN	NaN	-0.896	0.576	0.669	-0.88	0.477	0.678	-0.805	0.34	0.721	-0.78	0.138	0.643
1138	5.69	NaN	NaN	NaN	-0.949	0.96	0.313	-0.871	0.875	0.267	-0.9	0.685	0.241	-0.919	0.524	0.316	NaN	NaN	NaN	-0.894	0.276	0.272	-0.863	0.079	0.358	-0.982	0.032	0.326	-0.881	0.976	0.612	NaN	NaN	NaN	NaN	NaN	NaN	-0.9	0.577	0.669	NaN	NaN	NaN	-0.812	0.338	0.721	-0.792	0.136	0.644
1139	5.695	NaN	NaN	NaN	-0.951	0.96	0.313	-0.873	0.875	0.267	-0.901	0.685	0.242	-0.92	0.524	0.316	NaN	NaN	NaN	-0.894	0.276	0.272	-0.863	0.079	0.358	-0.982	0.032	0.326	-0.883	0.977	0.613	NaN	NaN	NaN	NaN	NaN	NaN	-0.903	0.577	0.669	NaN	NaN	NaN	-0.819	0.336	0.722	-0.803	0.133	0.646
1140	5.7	NaN	NaN	NaN	-0.953	0.96	0.313	-0.875	0.875	0.268	-0.903	0.684	0.242	-0.92	0.524	0.316	NaN	NaN	NaN	-0.895	0.276	0.272	-0.863	0.079	0.358	-0.982	0.032	0.326	-0.885	0.977	0.613	NaN	NaN	NaN	NaN	NaN	NaN	-0.907	0.577	0.668	NaN	NaN	NaN	-0.826	0.335	0.723	-0.814	0.131	0.648
1141	5.705	NaN	NaN	NaN	-0.954	0.959	0.314	-0.878	0.875	0.268	-0.905	0.684	0.242	-0.921	0.523	0.316	NaN	NaN	NaN	-0.895	0.276	0.272	-0.863	0.079	0.358	-0.982	0.032	0.326	-0.888	0.977	0.613	NaN	NaN	NaN	NaN	NaN	NaN	-0.91	0.577	0.668	NaN	NaN	NaN	-0.833	0.334	0.723	-0.825	0.128	0.65
1142	5.71	NaN	NaN	NaN	-0.955	0.958	0.315	-0.881	0.876	0.268	-0.907	0.685	0.242	-0.922	0.523	0.316	NaN	NaN	NaN	-0.895	0.276	0.273	-0.863	0.079	0.358	-0.982	0.032	0.326	-0.89	0.977	0.613	NaN	NaN	NaN	NaN	NaN	NaN	-0.914	0.577	0.668	NaN	NaN	NaN	-0.84	0.332	0.724	-0.836	0.126	0.651
1143	5.715	NaN	NaN	NaN	-0.958	0.959	0.315	NaN	NaN	NaN	-0.909	0.686	0.243	-0.923	0.523	0.317	NaN	NaN	NaN	-0.896	0.276	0.273	-0.863	0.079	0.358	-0.982	0.032	0.326	-0.893	0.978	0.614	NaN	NaN	NaN	NaN	NaN	NaN	-0.917	0.577	0.668	NaN	NaN	NaN	-0.847	0.33	0.724	-0.847	0.124	0.653
1144	5.72	NaN	NaN	NaN	-0.959	0.958	0.315	NaN	NaN	NaN	-0.91	0.686	0.243	-0.924	0.524	0.318	NaN	NaN	NaN	-0.896	0.275	0.273	-0.864	0.079	0.358	-0.982	0.032	0.326	-0.895	0.978	0.614	NaN	NaN	NaN	NaN	NaN	NaN	-0.92	0.577	0.667	-0.91	0.475	0.677	-0.854	0.329	0.725	-0.859	0.123	0.655
1145	5.725	NaN	NaN	NaN	-0.963	0.958	0.315	NaN	NaN	NaN	-0.912	0.686	0.243	-0.925	0.524	0.318	NaN	NaN	NaN	-0.896	0.275	0.273	-0.864	0.079	0.358	-0.982	0.032	0.326	-0.897	0.978	0.614	NaN	NaN	NaN	NaN	NaN	NaN	-0.924	0.578	0.666	NaN	NaN	NaN	-0.862	0.328	0.726	-0.871	0.122	0.658
1146	5.73	NaN	NaN	NaN	-0.963	0.957	0.316	NaN	NaN	NaN	-0.913	0.685	0.243	-0.926	0.523	0.318	NaN	NaN	NaN	-0.897	0.275	0.273	-0.864	0.079	0.358	-0.982	0.032	0.326	-0.9	0.978	0.614	NaN	NaN	NaN	NaN	NaN	NaN	-0.927	0.578	0.666	-0.92	0.474	0.676	-0.869	0.326	0.726	-0.883	0.121	0.66
1147	5.735	NaN	NaN	NaN	-0.965	0.957	0.316	NaN	NaN	NaN	-0.915	0.685	0.243	-0.927	0.523	0.319	NaN	NaN	NaN	-0.897	0.275	0.273	-0.864	0.079	0.358	-0.982	0.032	0.326	-0.903	0.978	0.615	NaN	NaN	NaN	NaN	NaN	NaN	-0.93	0.577	0.666	-0.924	0.474	0.676	-0.877	0.325	0.727	-0.893	0.119	0.661
1148	5.74	NaN	NaN	NaN	-0.968	0.958	0.317	NaN	NaN	NaN	-0.916	0.685	0.244	-0.928	0.523	0.319	NaN	NaN	NaN	-0.897	0.275	0.273	-0.864	0.079	0.358	-0.982	0.032	0.326	-0.905	0.978	0.615	NaN	NaN	NaN	NaN	NaN	NaN	-0.933	0.577	0.665	-0.928	0.474	0.676	-0.884	0.324	0.728	-0.904	0.118	0.663
1149	5.745	NaN	NaN	NaN	-0.972	0.958	0.316	NaN	NaN	NaN	-0.917	0.685	0.244	-0.931	0.524	0.318	NaN	NaN	NaN	-0.898	0.275	0.274	-0.864	0.079	0.358	-0.982	0.032	0.326	-0.908	0.978	0.615	NaN	NaN	NaN	NaN	NaN	NaN	-0.936	0.577	0.665	-0.933	0.475	0.677	-0.891	0.323	0.729	-0.915	0.117	0.665
1150	5.75	NaN	NaN	NaN	-0.974	0.958	0.317	NaN	NaN	NaN	-0.919	0.685	0.244	-0.932	0.524	0.318	NaN	NaN	NaN	-0.898	0.275	0.274	-0.864	0.079	0.359	-0.982	0.032	0.326	-0.911	0.978	0.616	NaN	NaN	NaN	NaN	NaN	NaN	-0.94	0.577	0.665	-0.939	0.477	0.679	-0.898	0.322	0.729	-0.926	0.116	0.666
1151	5.755	NaN	NaN	NaN	-0.976	0.958	0.317	NaN	NaN	NaN	-0.921	0.685	0.245	-0.933	0.524	0.318	NaN	NaN	NaN	-0.899	0.275	0.274	-0.864	0.079	0.359	-0.982	0.032	0.326	-0.913	0.978	0.616	NaN	NaN	NaN	NaN	NaN	NaN	-0.944	0.577	0.665	-0.942	0.475	0.678	-0.905	0.321	0.73	-0.937	0.117	0.668
1152	5.76	NaN	NaN	NaN	-0.98	0.958	0.317	NaN	NaN	NaN	-0.922	0.684	0.245	-0.934	0.524	0.318	NaN	NaN	NaN	-0.9	0.275	0.274	-0.864	0.079	0.359	-0.982	0.032	0.326	-0.915	0.978	0.616	NaN	NaN	NaN	NaN	NaN	NaN	-0.946	0.577	0.665	-0.948	0.476	0.679	-0.913	0.32	0.731	-0.949	0.119	0.671
1153	5.765	NaN	NaN	NaN	-0.983	0.959	0.317	NaN	NaN	NaN	-0.924	0.684	0.245	-0.935	0.523	0.319	NaN	NaN	NaN	-0.9	0.275	0.275	-0.864	0.079	0.359	-0.982	0.032	0.326	-0.918	0.978	0.617	NaN	NaN	NaN	NaN	NaN	NaN	-0.949	0.576	0.664	-0.95	0.473	0.676	-0.92	0.319	0.731	-0.959	0.118	0.672
1154	5.77	NaN	NaN	NaN	-0.985	0.959	0.318	NaN	NaN	NaN	-0.926	0.684	0.245	-0.936	0.523	0.319	NaN	NaN	NaN	-0.901	0.275	0.275	-0.864	0.079	0.359	-0.982	0.032	0.326	-0.921	0.978	0.617	NaN	NaN	NaN	NaN	NaN	NaN	-0.952	0.576	0.664	-0.953	0.472	0.675	-0.927	0.319	0.732	-0.968	0.116	0.672
1155	5.775	NaN	NaN	NaN	NaN	NaN	NaN	NaN	NaN	NaN	-0.928	0.684	0.246	-0.937	0.523	0.319	NaN	NaN	NaN	-0.902	0.275	0.275	-0.864	0.079	0.359	-0.982	0.032	0.326	-0.923	0.978	0.618	NaN	NaN	NaN	NaN	NaN	NaN	-0.955	0.576	0.663	-0.958	0.472	0.675	-0.934	0.318	0.733	-0.978	0.115	0.673
1156	5.78	NaN	NaN	NaN	NaN	NaN	NaN	NaN	NaN	NaN	-0.93	0.685	0.246	-0.938	0.523	0.32	NaN	NaN	NaN	-0.902	0.275	0.275	-0.864	0.079	0.359	-0.982	0.032	0.326	-0.926	0.977	0.618	NaN	NaN	NaN	NaN	NaN	NaN	-0.959	0.576	0.663	-0.962	0.471	0.675	-0.941	0.317	0.734	-0.988	0.115	0.674
1157	5.785	NaN	NaN	NaN	NaN	NaN	NaN	NaN	NaN	NaN	-0.931	0.684	0.246	-0.939	0.523	0.32	NaN	NaN	NaN	-0.902	0.275	0.275	-0.864	0.079	0.359	-0.982	0.032	0.326	-0.929	0.977	0.618	NaN	NaN	NaN	NaN	NaN	NaN	-0.962	0.576	0.663	-0.966	0.471	0.675	-0.948	0.317	0.734	-0.998	0.115	0.675
1158	5.79	NaN	NaN	NaN	-0.996	0.959	0.318	NaN	NaN	NaN	-0.933	0.684	0.247	-0.94	0.522	0.321	NaN	NaN	NaN	-0.903	0.275	0.275	-0.864	0.079	0.359	-0.982	0.032	0.326	-0.931	0.977	0.619	NaN	NaN	NaN	NaN	NaN	NaN	-0.964	0.575	0.663	-0.971	0.472	0.677	-0.955	0.317	0.735	-1.007	0.115	0.676
1159	5.795	NaN	NaN	NaN	NaN	NaN	NaN	NaN	NaN	NaN	-0.935	0.684	0.247	-0.941	0.522	0.321	NaN	NaN	NaN	-0.903	0.275	0.275	-0.864	0.079	0.359	-0.982	0.032	0.326	-0.934	0.977	0.619	NaN	NaN	NaN	NaN	NaN	NaN	-0.967	0.575	0.662	-0.977	0.474	0.678	-0.962	0.316	0.735	-1.017	0.116	0.677
1160	5.8	NaN	NaN	NaN	NaN	NaN	NaN	NaN	NaN	NaN	-0.936	0.684	0.247	-0.943	0.523	0.321	NaN	NaN	NaN	-0.904	0.275	0.275	-0.864	0.079	0.359	-0.982	0.032	0.326	-0.937	0.977	0.619	NaN	NaN	NaN	NaN	NaN	NaN	-0.971	0.575	0.662	-0.981	0.473	0.677	-0.969	0.316	0.736	-1.026	0.116	0.677
1161	5.805	NaN	NaN	NaN	NaN	NaN	NaN	NaN	NaN	NaN	-0.938	0.684	0.247	-0.944	0.523	0.321	NaN	NaN	NaN	-0.904	0.275	0.275	-0.864	0.079	0.359	-0.982	0.032	0.326	-0.939	0.976	0.62	NaN	NaN	NaN	NaN	NaN	NaN	-0.974	0.575	0.663	-0.987	0.475	0.679	-0.975	0.315	0.736	-1.035	0.116	0.678
1162	5.81	NaN	NaN	NaN	-1.004	0.958	0.319	NaN	NaN	NaN	-0.94	0.684	0.247	-0.946	0.523	0.321	NaN	NaN	NaN	-0.905	0.275	0.275	-0.864	0.079	0.359	-0.982	0.032	0.326	-0.942	0.976	0.62	NaN	NaN	NaN	NaN	NaN	NaN	-0.978	0.575	0.663	-0.992	0.475	0.68	-0.982	0.314	0.736	-1.044	0.116	0.678
1163	5.815	NaN	NaN	NaN	NaN	NaN	NaN	NaN	NaN	NaN	-0.942	0.684	0.247	-0.947	0.523	0.321	NaN	NaN	NaN	-0.905	0.275	0.275	-0.864	0.079	0.359	-0.981	0.031	0.326	-0.945	0.976	0.62	NaN	NaN	NaN	NaN	NaN	NaN	-0.981	0.575	0.662	-0.996	0.475	0.68	-0.989	0.314	0.737	-1.052	0.116	0.678
1164	5.82	NaN	NaN	NaN	NaN	NaN	NaN	NaN	NaN	NaN	-0.943	0.684	0.247	-0.948	0.523	0.321	NaN	NaN	NaN	-0.906	0.275	0.275	-0.864	0.079	0.359	-0.981	0.031	0.326	-0.948	0.976	0.621	NaN	NaN	NaN	NaN	NaN	NaN	-0.984	0.574	0.662	-1	0.474	0.679	-0.995	0.315	0.737	-1.06	0.116	0.678
1165	5.825	NaN	NaN	NaN	NaN	NaN	NaN	NaN	NaN	NaN	-0.945	0.683	0.248	-0.949	0.523	0.321	NaN	NaN	NaN	-0.906	0.275	0.275	-0.864	0.079	0.359	-0.981	0.031	0.326	-0.95	0.975	0.621	NaN	NaN	NaN	NaN	NaN	NaN	-0.987	0.574	0.662	-1.002	0.471	0.678	-1.001	0.314	0.737	-1.068	0.117	0.679
1166	5.83	NaN	NaN	NaN	NaN	NaN	NaN	NaN	NaN	NaN	-0.947	0.683	0.248	-0.951	0.522	0.321	NaN	NaN	NaN	-0.906	0.275	0.275	-0.864	0.079	0.359	-0.981	0.031	0.325	-0.953	0.975	0.622	NaN	NaN	NaN	NaN	NaN	NaN	-0.992	0.574	0.662	-1.006	0.472	0.678	-1.007	0.314	0.738	-1.076	0.118	0.68
1167	5.835	NaN	NaN	NaN	NaN	NaN	NaN	NaN	NaN	NaN	-0.949	0.683	0.248	-0.951	0.522	0.322	NaN	NaN	NaN	-0.907	0.275	0.275	-0.864	0.079	0.359	-0.981	0.031	0.325	-0.956	0.975	0.622	NaN	NaN	NaN	NaN	NaN	NaN	-0.996	0.574	0.663	-1.012	0.474	0.679	-1.013	0.313	0.738	-1.084	0.118	0.68
1168	5.84	NaN	NaN	NaN	-1.018	0.958	0.321	NaN	NaN	NaN	-0.951	0.683	0.248	-0.952	0.522	0.322	NaN	NaN	NaN	-0.907	0.275	0.275	-0.864	0.079	0.359	-0.981	0.031	0.325	-0.959	0.974	0.623	NaN	NaN	NaN	NaN	NaN	NaN	-0.999	0.574	0.662	-1.017	0.474	0.679	-1.019	0.314	0.738	-1.091	0.119	0.68
1169	5.845	NaN	NaN	NaN	NaN	NaN	NaN	NaN	NaN	NaN	-0.953	0.683	0.249	-0.953	0.521	0.322	NaN	NaN	NaN	-0.907	0.275	0.275	-0.864	0.079	0.359	-0.981	0.031	0.325	-0.962	0.974	0.623	NaN	NaN	NaN	NaN	NaN	NaN	-1.003	0.574	0.662	-1.019	0.471	0.678	-1.025	0.314	0.738	-1.098	0.119	0.68
1170	5.85	NaN	NaN	NaN	NaN	NaN	NaN	NaN	NaN	NaN	-0.955	0.684	0.249	-0.954	0.521	0.323	NaN	NaN	NaN	-0.907	0.274	0.275	-0.864	0.079	0.359	-0.981	0.031	0.325	-0.965	0.974	0.624	NaN	NaN	NaN	NaN	NaN	NaN	-1.007	0.574	0.663	-1.024	0.471	0.678	-1.031	0.313	0.738	-1.105	0.12	0.68
1171	5.855	NaN	NaN	NaN	NaN	NaN	NaN	NaN	NaN	NaN	-0.957	0.683	0.249	-0.955	0.52	0.323	NaN	NaN	NaN	-0.908	0.274	0.275	-0.864	0.08	0.359	-0.981	0.031	0.325	-0.968	0.974	0.624	NaN	NaN	NaN	NaN	NaN	NaN	-1.011	0.574	0.663	-1.029	0.472	0.679	-1.036	0.314	0.738	-1.111	0.12	0.68
1172	5.86	NaN	NaN	NaN	NaN	NaN	NaN	NaN	NaN	NaN	-0.958	0.683	0.25	-0.956	0.52	0.324	NaN	NaN	NaN	-0.908	0.274	0.275	-0.864	0.08	0.359	-0.981	0.031	0.325	-0.97	0.973	0.625	NaN	NaN	NaN	NaN	NaN	NaN	-1.015	0.573	0.663	-1.032	0.471	0.678	-1.042	0.314	0.739	-1.117	0.12	0.68
1173	5.865	NaN	NaN	NaN	NaN	NaN	NaN	NaN	NaN	NaN	-0.96	0.683	0.25	-0.958	0.52	0.324	NaN	NaN	NaN	-0.908	0.274	0.275	-0.865	0.08	0.359	-0.981	0.031	0.325	-0.973	0.973	0.625	NaN	NaN	NaN	NaN	NaN	NaN	-1.018	0.573	0.663	-1.036	0.47	0.678	-1.047	0.314	0.739	-1.124	0.121	0.68
1174	5.87	NaN	NaN	NaN	NaN	NaN	NaN	NaN	NaN	NaN	-0.962	0.683	0.251	-0.959	0.52	0.324	NaN	NaN	NaN	-0.908	0.274	0.275	-0.865	0.08	0.359	-0.982	0.031	0.325	-0.977	0.973	0.626	NaN	NaN	NaN	NaN	NaN	NaN	-1.023	0.574	0.663	-1.041	0.47	0.678	-1.053	0.314	0.74	-1.129	0.121	0.68
1175	5.875	NaN	NaN	NaN	NaN	NaN	NaN	NaN	NaN	NaN	-0.963	0.683	0.251	-0.961	0.52	0.324	NaN	NaN	NaN	-0.908	0.274	0.275	-0.865	0.08	0.359	-0.982	0.031	0.325	-0.98	0.973	0.627	NaN	NaN	NaN	NaN	NaN	NaN	-1.028	0.574	0.664	-1.045	0.47	0.678	-1.058	0.314	0.74	-1.134	0.121	0.68
1176	5.88	NaN	NaN	NaN	NaN	NaN	NaN	NaN	NaN	NaN	-0.965	0.682	0.252	-0.962	0.52	0.324	NaN	NaN	NaN	-0.909	0.274	0.275	-0.865	0.08	0.359	-0.982	0.031	0.325	-0.983	0.972	0.627	NaN	NaN	NaN	NaN	NaN	NaN	-1.032	0.573	0.664	-1.05	0.47	0.678	-1.063	0.314	0.74	-1.14	0.121	0.68
1177	5.885	NaN	NaN	NaN	NaN	NaN	NaN	NaN	NaN	NaN	-0.967	0.682	0.252	-0.964	0.52	0.324	NaN	NaN	NaN	-0.909	0.274	0.275	-0.865	0.08	0.359	-0.982	0.031	0.325	-0.986	0.972	0.628	NaN	NaN	NaN	NaN	NaN	NaN	-1.036	0.573	0.664	-1.054	0.47	0.679	-1.068	0.314	0.74	-1.145	0.121	0.68
1178	5.89	NaN	NaN	NaN	NaN	NaN	NaN	NaN	NaN	NaN	-0.969	0.682	0.252	-0.966	0.52	0.324	NaN	NaN	NaN	-0.91	0.274	0.276	-0.865	0.08	0.359	-0.982	0.031	0.325	-0.989	0.971	0.628	NaN	NaN	NaN	NaN	NaN	NaN	-1.04	0.573	0.665	-1.058	0.469	0.679	-1.073	0.313	0.741	-1.15	0.121	0.68
1179	5.895	NaN	NaN	NaN	NaN	NaN	NaN	NaN	NaN	NaN	-0.97	0.682	0.253	-0.967	0.52	0.324	NaN	NaN	NaN	-0.911	0.275	0.276	-0.865	0.08	0.359	-0.982	0.031	0.325	-0.992	0.971	0.629	NaN	NaN	NaN	NaN	NaN	NaN	-1.045	0.573	0.665	-1.063	0.469	0.679	-1.078	0.313	0.741	-1.154	0.121	0.679
1180	5.9	NaN	NaN	NaN	NaN	NaN	NaN	NaN	NaN	NaN	-0.97	0.682	0.254	-0.968	0.519	0.324	NaN	NaN	NaN	-0.912	0.275	0.276	-0.865	0.08	0.36	-0.982	0.031	0.325	-0.996	0.971	0.63	NaN	NaN	NaN	NaN	NaN	NaN	-1.049	0.573	0.665	-1.067	0.469	0.68	-1.083	0.313	0.741	-1.158	0.12	0.679
1181	5.905	NaN	NaN	NaN	NaN	NaN	NaN	NaN	NaN	NaN	-0.972	0.682	0.255	-0.969	0.519	0.325	NaN	NaN	NaN	-0.912	0.276	0.276	-0.865	0.08	0.36	-0.982	0.031	0.325	-0.999	0.97	0.63	NaN	NaN	NaN	NaN	NaN	NaN	-1.052	0.572	0.666	-1.071	0.469	0.68	-1.087	0.312	0.742	-1.162	0.12	0.679
1182	5.91	NaN	NaN	NaN	NaN	NaN	NaN	NaN	NaN	NaN	-0.974	0.682	0.255	-0.971	0.518	0.325	NaN	NaN	NaN	-0.912	0.276	0.277	-0.865	0.08	0.36	-0.982	0.031	0.325	-1.002	0.97	0.631	NaN	NaN	NaN	NaN	NaN	NaN	-1.056	0.572	0.666	-1.075	0.469	0.68	-1.092	0.313	0.742	-1.166	0.12	0.679
1183	5.915	NaN	NaN	NaN	NaN	NaN	NaN	NaN	NaN	NaN	-0.975	0.682	0.255	-0.972	0.518	0.326	NaN	NaN	NaN	-0.912	0.276	0.277	-0.865	0.08	0.36	-0.982	0.031	0.325	-1.006	0.969	0.632	NaN	NaN	NaN	NaN	NaN	NaN	-1.06	0.572	0.666	-1.08	0.468	0.681	-1.097	0.313	0.742	-1.17	0.119	0.679
1184	5.92	NaN	NaN	NaN	NaN	NaN	NaN	NaN	NaN	NaN	-0.977	0.682	0.256	-0.973	0.518	0.326	NaN	NaN	NaN	-0.913	0.276	0.277	-0.865	0.08	0.36	-0.982	0.031	0.325	-1.009	0.969	0.633	NaN	NaN	NaN	NaN	NaN	NaN	-1.065	0.572	0.666	-1.084	0.468	0.681	-1.102	0.312	0.742	-1.173	0.119	0.679
1185	5.925	NaN	NaN	NaN	NaN	NaN	NaN	NaN	NaN	NaN	-0.978	0.681	0.256	-0.975	0.517	0.327	NaN	NaN	NaN	-0.913	0.276	0.277	-0.865	0.08	0.36	-0.982	0.031	0.325	-1.013	0.969	0.634	NaN	NaN	NaN	NaN	NaN	NaN	-1.068	0.571	0.666	-1.088	0.468	0.681	-1.105	0.312	0.742	-1.176	0.118	0.679
1186	5.93	NaN	NaN	NaN	NaN	NaN	NaN	NaN	NaN	NaN	-0.98	0.681	0.257	-0.976	0.517	0.327	NaN	NaN	NaN	-0.914	0.276	0.277	-0.865	0.08	0.36	-0.982	0.031	0.325	-1.016	0.968	0.634	NaN	NaN	NaN	NaN	NaN	NaN	-1.072	0.57	0.667	-1.092	0.467	0.682	-1.109	0.311	0.743	-1.179	0.118	0.679
1187	5.935	NaN	NaN	NaN	-1.06	0.954	0.331	NaN	NaN	NaN	-0.981	0.681	0.258	-0.977	0.517	0.327	NaN	NaN	NaN	-0.914	0.277	0.277	-0.865	0.08	0.36	-0.982	0.031	0.325	-1.02	0.968	0.635	NaN	NaN	NaN	NaN	NaN	NaN	-1.076	0.57	0.667	-1.096	0.467	0.682	-1.114	0.311	0.743	-1.182	0.117	0.679
1188	5.94	NaN	NaN	NaN	-1.061	0.954	0.331	NaN	NaN	NaN	-0.983	0.681	0.259	-0.978	0.517	0.327	NaN	NaN	NaN	-0.914	0.277	0.278	-0.865	0.08	0.36	-0.982	0.031	0.324	-1.024	0.967	0.636	NaN	NaN	NaN	NaN	NaN	NaN	-1.081	0.57	0.667	-1.1	0.466	0.681	-1.118	0.31	0.744	-1.184	0.116	0.678
1189	5.945	NaN	NaN	NaN	-1.063	0.953	0.332	NaN	NaN	NaN	-0.984	0.681	0.26	NaN	NaN	NaN	NaN	NaN	NaN	-0.915	0.277	0.278	-0.865	0.08	0.36	-0.982	0.031	0.324	-1.027	0.966	0.637	NaN	NaN	NaN	NaN	NaN	NaN	-1.085	0.57	0.668	-1.104	0.465	0.683	-1.121	0.31	0.744	-1.187	0.115	0.678
1190	5.95	NaN	NaN	NaN	-1.064	0.952	0.333	NaN	NaN	NaN	-0.985	0.681	0.26	NaN	NaN	NaN	NaN	NaN	NaN	-0.914	0.276	0.278	-0.865	0.08	0.36	-0.982	0.031	0.324	-1.031	0.966	0.638	NaN	NaN	NaN	NaN	NaN	NaN	-1.088	0.569	0.669	-1.107	0.465	0.684	-1.125	0.309	0.744	-1.189	0.114	0.679
1191	5.955	NaN	NaN	NaN	-1.065	0.951	0.334	NaN	NaN	NaN	-0.987	0.681	0.261	NaN	NaN	NaN	NaN	NaN	NaN	-0.915	0.276	0.278	-0.865	0.08	0.36	-0.982	0.031	0.324	-1.035	0.965	0.638	NaN	NaN	NaN	NaN	NaN	NaN	-1.094	0.57	0.671	-1.111	0.465	0.684	-1.128	0.308	0.745	-1.191	0.114	0.679
1192	5.96	NaN	NaN	NaN	-1.067	0.95	0.334	NaN	NaN	NaN	-0.989	0.681	0.261	NaN	NaN	NaN	NaN	NaN	NaN	-0.915	0.276	0.279	-0.865	0.08	0.36	-0.982	0.031	0.324	-1.039	0.965	0.639	NaN	NaN	NaN	NaN	NaN	NaN	-1.1	0.571	0.673	-1.115	0.464	0.684	-1.132	0.308	0.745	-1.193	0.113	0.679
1193	5.965	NaN	NaN	NaN	-1.069	0.949	0.335	NaN	NaN	NaN	-0.99	0.681	0.262	-0.988	0.518	0.329	NaN	NaN	NaN	-0.915	0.276	0.279	-0.865	0.08	0.36	-0.982	0.031	0.324	-1.043	0.964	0.64	NaN	NaN	NaN	NaN	NaN	NaN	-1.102	0.568	0.673	-1.119	0.463	0.685	-1.136	0.308	0.746	-1.195	0.112	0.679
1194	5.97	NaN	NaN	NaN	-1.07	0.949	0.336	NaN	NaN	NaN	-0.991	0.679	0.263	-0.989	0.518	0.329	NaN	NaN	NaN	-0.916	0.276	0.279	-0.864	0.08	0.361	-0.982	0.031	0.324	-1.047	0.964	0.641	NaN	NaN	NaN	NaN	NaN	NaN	-1.105	0.567	0.674	-1.122	0.462	0.685	-1.139	0.307	0.746	-1.197	0.111	0.679
1195	5.975	NaN	NaN	NaN	-1.072	0.948	0.337	NaN	NaN	NaN	-0.992	0.679	0.263	-0.99	0.518	0.329	NaN	NaN	NaN	-0.916	0.276	0.279	-0.864	0.081	0.361	-0.982	0.031	0.324	-1.051	0.963	0.642	NaN	NaN	NaN	NaN	NaN	NaN	-1.109	0.567	0.674	-1.125	0.461	0.686	-1.142	0.306	0.747	-1.198	0.109	0.679
1196	5.98	NaN	NaN	NaN	-1.075	0.948	0.337	NaN	NaN	NaN	-0.994	0.679	0.264	-0.991	0.517	0.33	NaN	NaN	NaN	-0.916	0.276	0.28	-0.864	0.081	0.361	-0.982	0.031	0.324	-1.055	0.962	0.643	NaN	NaN	NaN	NaN	NaN	NaN	-1.115	0.568	0.675	-1.128	0.459	0.685	-1.145	0.305	0.748	-1.199	0.107	0.678
1197	5.985	NaN	NaN	NaN	-1.077	0.947	0.338	NaN	NaN	NaN	-0.996	0.68	0.265	-0.993	0.517	0.33	NaN	NaN	NaN	-0.917	0.276	0.28	-0.864	0.081	0.361	-0.982	0.031	0.324	-1.059	0.962	0.644	NaN	NaN	NaN	NaN	NaN	NaN	-1.117	0.566	0.675	-1.131	0.458	0.685	-1.148	0.304	0.748	-1.201	0.106	0.678
1198	5.99	NaN	NaN	NaN	-1.079	0.947	0.339	NaN	NaN	NaN	-0.997	0.68	0.266	-0.994	0.516	0.331	NaN	NaN	NaN	-0.917	0.277	0.28	-0.864	0.081	0.361	-0.982	0.031	0.324	-1.064	0.961	0.644	NaN	NaN	NaN	NaN	NaN	NaN	-1.12	0.564	0.675	-1.134	0.458	0.686	-1.151	0.303	0.749	-1.202	0.105	0.678
1199	5.995	NaN	NaN	NaN	-1.082	0.946	0.34	NaN	NaN	NaN	-0.999	0.679	0.267	-0.993	0.513	0.334	NaN	NaN	NaN	-0.918	0.278	0.28	-0.864	0.081	0.361	-0.982	0.031	0.324	-1.068	0.961	0.645	NaN	NaN	NaN	NaN	NaN	NaN	-1.122	0.563	0.675	-1.137	0.457	0.687	-1.154	0.303	0.749	-1.204	0.104	0.678
1200	6	NaN	NaN	NaN	-1.084	0.945	0.341	NaN	NaN	NaN	-1	0.679	0.268	-0.991	0.509	0.339	NaN	NaN	NaN	-0.919	0.278	0.281	-0.864	0.081	0.361	-0.982	0.031	0.324	-1.072	0.96	0.646	NaN	NaN	NaN	NaN	NaN	NaN	-1.126	0.562	0.675	-1.14	0.456	0.688	-1.156	0.301	0.749	-1.205	0.103	0.678
1201	6.005	NaN	NaN	NaN	-1.087	0.945	0.342	NaN	NaN	NaN	-1.002	0.679	0.269	-0.994	0.51	0.339	NaN	NaN	NaN	-0.92	0.279	0.281	-0.864	0.081	0.361	-0.982	0.031	0.324	-1.077	0.96	0.647	NaN	NaN	NaN	NaN	NaN	NaN	-1.131	0.564	0.678	-1.142	0.455	0.688	-1.159	0.3	0.749	-1.206	0.101	0.677
1202	6.01	NaN	NaN	NaN	-1.089	0.944	0.342	NaN	NaN	NaN	-1.003	0.678	0.27	-0.998	0.512	0.337	NaN	NaN	NaN	-0.921	0.279	0.281	-0.864	0.081	0.361	-0.982	0.031	0.324	-1.081	0.959	0.648	NaN	NaN	NaN	NaN	NaN	NaN	-1.134	0.563	0.679	-1.144	0.453	0.689	-1.161	0.299	0.749	-1.207	0.1	0.677
1203	6.015	NaN	NaN	NaN	-1.092	0.944	0.343	NaN	NaN	NaN	-1.005	0.678	0.271	-0.999	0.511	0.339	NaN	NaN	NaN	-0.922	0.279	0.281	-0.864	0.081	0.361	-0.982	0.031	0.324	-1.085	0.958	0.649	NaN	NaN	NaN	NaN	NaN	NaN	-1.138	0.563	0.68	-1.146	0.452	0.689	-1.163	0.297	0.748	-1.209	0.099	0.677
1204	6.02	NaN	NaN	NaN	-1.095	0.943	0.344	NaN	NaN	NaN	-1.007	0.677	0.272	-1.003	0.512	0.338	NaN	NaN	NaN	-0.923	0.28	0.282	-0.864	0.081	0.361	-0.982	0.031	0.324	-1.088	0.957	0.65	NaN	NaN	NaN	NaN	NaN	NaN	-1.14	0.561	0.681	-1.148	0.451	0.69	-1.165	0.295	0.748	-1.211	0.099	0.677
1205	6.025	NaN	NaN	NaN	-1.098	0.943	0.345	NaN	NaN	NaN	-1.009	0.677	0.273	-1.005	0.512	0.338	NaN	NaN	NaN	-0.924	0.28	0.283	-0.864	0.081	0.362	-0.982	0.031	0.324	-1.094	0.957	0.651	NaN	NaN	NaN	NaN	NaN	NaN	-1.142	0.56	0.681	-1.151	0.45	0.691	-1.167	0.294	0.748	-1.212	0.098	0.677
1206	6.03	NaN	NaN	NaN	-1.101	0.942	0.346	NaN	NaN	NaN	-1.011	0.678	0.274	-1.008	0.512	0.339	NaN	NaN	NaN	-0.925	0.28	0.283	-0.864	0.081	0.362	-0.982	0.031	0.324	-1.098	0.957	0.652	NaN	NaN	NaN	NaN	NaN	NaN	-1.143	0.558	0.681	-1.153	0.449	0.691	-1.169	0.293	0.748	-1.214	0.098	0.677
1207	6.035	NaN	NaN	NaN	-1.104	0.942	0.347	NaN	NaN	NaN	-1.013	0.678	0.276	-1.01	0.512	0.34	NaN	NaN	NaN	-0.925	0.28	0.284	-0.864	0.082	0.362	-0.982	0.031	0.324	-1.101	0.956	0.653	NaN	NaN	NaN	NaN	NaN	NaN	-1.145	0.557	0.681	-1.156	0.45	0.692	-1.171	0.293	0.748	-1.216	0.098	0.677
1208	6.04	NaN	NaN	NaN	-1.107	0.941	0.348	NaN	NaN	NaN	-1.015	0.677	0.277	-1.012	0.512	0.341	NaN	NaN	NaN	-0.926	0.28	0.284	-0.865	0.082	0.362	-0.982	0.031	0.324	-1.106	0.956	0.654	NaN	NaN	NaN	NaN	NaN	NaN	-1.147	0.556	0.681	-1.16	0.45	0.692	-1.174	0.293	0.748	-1.217	0.097	0.678
1209	6.045	NaN	NaN	NaN	-1.11	0.941	0.35	NaN	NaN	NaN	-1.017	0.677	0.278	-1.014	0.512	0.342	NaN	NaN	NaN	-0.927	0.28	0.285	-0.865	0.083	0.363	-0.982	0.031	0.324	-1.11	0.957	0.656	NaN	NaN	NaN	NaN	NaN	NaN	-1.149	0.554	0.68	-1.163	0.45	0.693	-1.176	0.292	0.749	-1.218	0.097	0.678
1210	6.05	NaN	NaN	NaN	-1.112	0.941	0.351	NaN	NaN	NaN	-1.019	0.677	0.279	-1.017	0.511	0.342	NaN	NaN	NaN	-0.928	0.281	0.286	-0.865	0.083	0.363	-0.982	0.031	0.324	-1.114	0.957	0.657	NaN	NaN	NaN	NaN	NaN	NaN	-1.153	0.555	0.682	-1.166	0.45	0.694	-1.178	0.292	0.749	-1.219	0.097	0.678
1211	6.055	NaN	NaN	NaN	-1.115	0.94	0.352	NaN	NaN	NaN	-1.022	0.677	0.28	-1.019	0.511	0.343	NaN	NaN	NaN	-0.929	0.281	0.286	-0.866	0.084	0.363	-0.983	0.031	0.324	-1.118	0.957	0.658	NaN	NaN	NaN	NaN	NaN	NaN	-1.16	0.558	0.686	-1.169	0.449	0.695	-1.18	0.291	0.75	-1.22	0.096	0.678
1212	6.06	NaN	NaN	NaN	-1.117	0.939	0.353	NaN	NaN	NaN	-1.024	0.677	0.282	-1.022	0.511	0.343	NaN	NaN	NaN	-0.93	0.282	0.286	-0.866	0.084	0.364	-0.983	0.031	0.324	-1.121	0.957	0.659	NaN	NaN	NaN	NaN	NaN	NaN	-1.164	0.558	0.688	-1.172	0.448	0.696	-1.183	0.291	0.751	-1.221	0.096	0.678
1213	6.065	NaN	NaN	NaN	-1.12	0.939	0.355	NaN	NaN	NaN	-1.026	0.677	0.284	-1.025	0.511	0.343	NaN	NaN	NaN	-0.931	0.283	0.287	-0.866	0.085	0.364	-0.983	0.031	0.324	-1.125	0.957	0.661	NaN	NaN	NaN	NaN	NaN	NaN	-1.17	0.56	0.69	-1.176	0.449	0.696	-1.185	0.291	0.752	-1.222	0.096	0.678
1214	6.07	NaN	NaN	NaN	-1.123	0.939	0.356	NaN	NaN	NaN	-1.028	0.677	0.285	-1.027	0.511	0.344	NaN	NaN	NaN	-0.932	0.283	0.287	-0.867	0.086	0.364	-0.983	0.031	0.324	-1.128	0.957	0.662	NaN	NaN	NaN	NaN	NaN	NaN	-1.175	0.56	0.691	-1.181	0.451	0.699	-1.188	0.291	0.753	-1.223	0.095	0.678
1215	6.075	NaN	NaN	NaN	-1.126	0.939	0.357	NaN	NaN	NaN	-1.03	0.676	0.286	-1.03	0.51	0.345	NaN	NaN	NaN	-0.933	0.283	0.287	-0.867	0.086	0.364	-0.982	0.031	0.324	-1.132	0.957	0.663	NaN	NaN	NaN	NaN	NaN	NaN	-1.178	0.56	0.692	-1.184	0.45	0.7	-1.192	0.291	0.754	-1.224	0.095	0.679
1216	6.08	NaN	NaN	NaN	-1.128	0.938	0.359	NaN	NaN	NaN	-1.032	0.676	0.287	-1.032	0.51	0.346	NaN	NaN	NaN	-0.934	0.284	0.288	-0.867	0.087	0.364	-0.982	0.031	0.324	-1.135	0.957	0.664	NaN	NaN	NaN	NaN	NaN	NaN	-1.18	0.558	0.693	-1.187	0.449	0.701	-1.194	0.291	0.755	-1.224	0.095	0.679
1217	6.085	NaN	NaN	NaN	-1.131	0.938	0.36	NaN	NaN	NaN	-1.034	0.676	0.288	-1.034	0.509	0.347	NaN	NaN	NaN	-0.936	0.285	0.288	-0.867	0.088	0.364	-0.982	0.031	0.325	-1.138	0.957	0.666	NaN	NaN	NaN	NaN	NaN	NaN	-1.182	0.556	0.693	-1.19	0.449	0.702	-1.197	0.291	0.756	-1.225	0.094	0.679
1218	6.09	NaN	NaN	NaN	-1.134	0.938	0.362	NaN	NaN	NaN	-1.037	0.676	0.29	-1.036	0.509	0.349	NaN	NaN	NaN	-0.937	0.286	0.289	-0.868	0.088	0.364	-0.982	0.031	0.325	-1.141	0.957	0.668	NaN	NaN	NaN	NaN	NaN	NaN	-1.186	0.556	0.693	-1.194	0.449	0.702	-1.2	0.291	0.757	-1.226	0.094	0.679
1219	6.095	NaN	NaN	NaN	-1.136	0.937	0.363	NaN	NaN	NaN	-1.039	0.677	0.291	-1.039	0.509	0.349	NaN	NaN	NaN	-0.938	0.286	0.289	-0.868	0.089	0.364	-0.981	0.031	0.325	-1.144	0.957	0.669	NaN	NaN	NaN	NaN	NaN	NaN	-1.192	0.56	0.697	-1.197	0.449	0.703	-1.203	0.292	0.758	-1.226	0.094	0.679
1220	6.1	NaN	NaN	NaN	-1.139	0.937	0.365	NaN	NaN	NaN	-1.041	0.676	0.292	-1.044	0.51	0.348	NaN	NaN	NaN	-0.939	0.287	0.289	-0.868	0.09	0.365	-0.981	0.031	0.325	-1.147	0.957	0.67	NaN	NaN	NaN	NaN	NaN	NaN	-1.196	0.56	0.698	-1.201	0.449	0.704	-1.206	0.292	0.759	-1.227	0.094	0.679
1221	6.105	NaN	NaN	NaN	-1.141	0.937	0.366	NaN	NaN	NaN	-1.043	0.676	0.293	-1.046	0.51	0.349	NaN	NaN	NaN	-0.941	0.287	0.29	-0.868	0.091	0.365	-0.981	0.031	0.325	-1.15	0.957	0.672	NaN	NaN	NaN	NaN	NaN	NaN	-1.197	0.558	0.698	-1.204	0.45	0.706	-1.209	0.291	0.76	-1.227	0.094	0.679
1222	6.11	NaN	NaN	NaN	-1.144	0.937	0.368	NaN	NaN	NaN	-1.045	0.676	0.295	-1.049	0.509	0.349	NaN	NaN	NaN	-0.944	0.289	0.29	-0.869	0.092	0.365	-0.981	0.031	0.325	-1.154	0.957	0.673	NaN	NaN	NaN	NaN	NaN	NaN	-1.199	0.556	0.698	-1.209	0.452	0.707	-1.211	0.291	0.761	-1.228	0.094	0.679
1223	6.115	NaN	NaN	NaN	-1.146	0.937	0.369	NaN	NaN	NaN	-1.047	0.677	0.296	-1.052	0.509	0.35	NaN	NaN	NaN	-0.945	0.291	0.29	-0.87	0.094	0.365	-0.981	0.031	0.325	-1.157	0.958	0.675	NaN	NaN	NaN	NaN	NaN	NaN	-1.201	0.555	0.698	-1.212	0.452	0.708	-1.213	0.29	0.761	-1.229	0.094	0.679
1224	6.12	NaN	NaN	NaN	-1.148	0.936	0.371	NaN	NaN	NaN	-1.049	0.677	0.298	-1.055	0.509	0.35	NaN	NaN	NaN	-0.946	0.291	0.29	-0.871	0.096	0.366	-0.981	0.031	0.325	-1.161	0.958	0.676	NaN	NaN	NaN	NaN	NaN	NaN	-1.203	0.554	0.698	-1.214	0.451	0.708	-1.215	0.29	0.761	-1.229	0.094	0.679
1225	6.125	NaN	NaN	NaN	-1.15	0.937	0.372	NaN	NaN	NaN	-1.05	0.677	0.299	-1.059	0.509	0.35	NaN	NaN	NaN	-0.948	0.292	0.29	-0.871	0.097	0.366	-0.981	0.031	0.325	-1.164	0.958	0.677	NaN	NaN	NaN	NaN	NaN	NaN	-1.207	0.555	0.699	-1.216	0.45	0.709	-1.216	0.289	0.761	-1.23	0.093	0.679
1226	6.13	NaN	NaN	NaN	-1.151	0.936	0.373	NaN	NaN	NaN	-1.051	0.676	0.299	-1.061	0.509	0.35	NaN	NaN	NaN	-0.95	0.293	0.29	-0.872	0.097	0.366	-0.981	0.031	0.325	-1.167	0.958	0.679	NaN	NaN	NaN	NaN	NaN	NaN	-1.213	0.559	0.703	-1.218	0.449	0.709	-1.217	0.289	0.762	-1.23	0.093	0.678
1227	6.135	NaN	NaN	NaN	-1.154	0.936	0.374	NaN	NaN	NaN	-1.051	0.676	0.299	-1.064	0.509	0.351	NaN	NaN	NaN	-0.952	0.293	0.29	-0.873	0.099	0.366	-0.981	0.032	0.325	-1.17	0.958	0.68	NaN	NaN	NaN	NaN	NaN	NaN	-1.215	0.56	0.705	-1.219	0.449	0.71	-1.218	0.289	0.762	-1.231	0.093	0.678
1228	6.14	NaN	NaN	NaN	-1.156	0.936	0.376	NaN	NaN	NaN	NaN	NaN	NaN	-1.068	0.509	0.35	NaN	NaN	NaN	-0.954	0.294	0.29	-0.874	0.101	0.367	-0.982	0.032	0.325	-1.174	0.958	0.681	NaN	NaN	NaN	NaN	NaN	NaN	-1.218	0.559	0.706	-1.22	0.448	0.71	-1.218	0.288	0.761	-1.231	0.093	0.678
1229	6.145	NaN	NaN	NaN	-1.157	0.936	0.377	NaN	NaN	NaN	NaN	NaN	NaN	-1.071	0.509	0.35	NaN	NaN	NaN	-0.957	0.296	0.29	-0.875	0.103	0.367	-0.982	0.032	0.325	-1.177	0.958	0.682	NaN	NaN	NaN	NaN	NaN	NaN	-1.219	0.559	0.706	-1.221	0.448	0.711	-1.218	0.288	0.761	-1.231	0.093	0.677
1230	6.15	NaN	NaN	NaN	-1.158	0.936	0.378	NaN	NaN	NaN	NaN	NaN	NaN	-1.075	0.509	0.351	NaN	NaN	NaN	-0.959	0.297	0.291	-0.876	0.105	0.367	-0.982	0.032	0.325	-1.181	0.958	0.683	NaN	NaN	NaN	NaN	NaN	NaN	-1.22	0.557	0.706	-1.222	0.448	0.711	-1.218	0.288	0.762	-1.231	0.093	0.677
1231	6.155	NaN	NaN	NaN	-1.16	0.937	0.379	NaN	NaN	NaN	NaN	NaN	NaN	-1.079	0.509	0.35	NaN	NaN	NaN	-0.962	0.299	0.291	-0.877	0.107	0.367	-0.982	0.032	0.325	-1.184	0.958	0.684	NaN	NaN	NaN	NaN	NaN	NaN	-1.222	0.559	0.708	-1.223	0.447	0.711	-1.219	0.288	0.762	-1.231	0.093	0.677
1232	6.16	NaN	NaN	NaN	-1.161	0.937	0.38	NaN	NaN	NaN	NaN	NaN	NaN	-1.082	0.509	0.351	NaN	NaN	NaN	-0.964	0.301	0.291	-0.879	0.108	0.367	-0.982	0.033	0.325	-1.187	0.959	0.685	NaN	NaN	NaN	NaN	NaN	NaN	-1.225	0.56	0.709	-1.224	0.447	0.712	-1.219	0.288	0.762	-1.231	0.093	0.677
1233	6.165	NaN	NaN	NaN	-1.163	0.937	0.381	NaN	NaN	NaN	NaN	NaN	NaN	-1.086	0.51	0.351	NaN	NaN	NaN	-0.967	0.301	0.292	-0.88	0.111	0.368	-0.982	0.033	0.325	-1.191	0.959	0.686	NaN	NaN	NaN	NaN	NaN	NaN	-1.226	0.559	0.709	-1.224	0.447	0.712	-1.219	0.288	0.762	-1.231	0.093	0.677
1234	6.17	NaN	NaN	NaN	-1.164	0.938	0.382	NaN	NaN	NaN	-1.075	0.68	0.311	-1.09	0.51	0.351	NaN	NaN	NaN	-0.97	0.303	0.292	-0.881	0.113	0.368	-0.981	0.033	0.326	-1.193	0.959	0.686	NaN	NaN	NaN	NaN	NaN	NaN	-1.227	0.559	0.71	-1.225	0.447	0.713	-1.219	0.288	0.762	-1.232	0.093	0.677
1235	6.175	NaN	NaN	NaN	-1.166	0.938	0.383	NaN	NaN	NaN	-1.076	0.679	0.311	-1.094	0.511	0.35	NaN	NaN	NaN	-0.972	0.304	0.292	-0.883	0.115	0.369	-0.981	0.033	0.326	-1.197	0.959	0.687	NaN	NaN	NaN	NaN	NaN	NaN	-1.229	0.559	0.711	-1.226	0.446	0.713	-1.22	0.288	0.763	-1.232	0.092	0.677
1236	6.18	NaN	NaN	NaN	-1.167	0.938	0.384	NaN	NaN	NaN	-1.076	0.679	0.311	-1.099	0.512	0.349	NaN	NaN	NaN	-0.975	0.305	0.292	-0.884	0.117	0.37	-0.98	0.034	0.326	-1.2	0.96	0.688	NaN	NaN	NaN	NaN	NaN	NaN	-1.231	0.559	0.711	-1.227	0.446	0.713	-1.221	0.287	0.763	-1.232	0.092	0.677
1237	6.185	NaN	NaN	NaN	-1.168	0.938	0.385	NaN	NaN	NaN	-1.077	0.679	0.311	-1.103	0.512	0.349	NaN	NaN	NaN	-0.978	0.307	0.293	-0.886	0.12	0.371	-0.98	0.034	0.327	-1.203	0.96	0.689	NaN	NaN	NaN	NaN	NaN	NaN	-1.231	0.558	0.711	-1.228	0.446	0.714	-1.222	0.287	0.764	-1.232	0.092	0.677
1238	6.19	NaN	NaN	NaN	-1.17	0.939	0.385	NaN	NaN	NaN	NaN	NaN	NaN	-1.107	0.513	0.348	NaN	NaN	NaN	-0.98	0.307	0.294	-0.887	0.122	0.372	-0.98	0.035	0.327	-1.206	0.96	0.689	NaN	NaN	NaN	NaN	NaN	NaN	-1.23	0.554	0.711	-1.229	0.446	0.714	-1.223	0.287	0.764	-1.232	0.092	0.677
1239	6.195	NaN	NaN	NaN	-1.171	0.939	0.386	NaN	NaN	NaN	NaN	NaN	NaN	-1.111	0.513	0.348	NaN	NaN	NaN	-0.982	0.308	0.294	-0.888	0.123	0.373	-0.98	0.035	0.328	-1.209	0.96	0.69	NaN	NaN	NaN	NaN	NaN	NaN	-1.231	0.555	0.711	-1.23	0.445	0.715	-1.224	0.287	0.764	-1.232	0.092	0.677
1240	6.2	NaN	NaN	NaN	-1.172	0.939	0.387	NaN	NaN	NaN	-1.088	0.682	0.313	-1.115	0.514	0.348	NaN	NaN	NaN	-0.985	0.31	0.295	-0.89	0.126	0.374	-0.98	0.036	0.328	-1.212	0.96	0.691	NaN	NaN	NaN	NaN	NaN	NaN	-1.236	0.558	0.713	-1.23	0.445	0.715	-1.225	0.286	0.764	-1.232	0.092	0.677
1241	6.205	NaN	NaN	NaN	-1.173	0.939	0.388	NaN	NaN	NaN	-1.089	0.682	0.314	-1.118	0.514	0.348	NaN	NaN	NaN	-0.988	0.312	0.296	-0.893	0.128	0.376	-0.98	0.037	0.329	-1.214	0.961	0.691	NaN	NaN	NaN	NaN	NaN	NaN	-1.238	0.559	0.713	-1.231	0.444	0.715	-1.226	0.286	0.765	-1.232	0.092	0.677
1242	6.21	NaN	NaN	NaN	-1.174	0.939	0.389	NaN	NaN	NaN	-1.09	0.682	0.315	-1.121	0.514	0.348	NaN	NaN	NaN	-0.99	0.313	0.297	-0.894	0.131	0.378	-0.98	0.037	0.33	-1.217	0.961	0.692	NaN	NaN	NaN	NaN	NaN	NaN	-1.239	0.559	0.714	-1.232	0.443	0.714	-1.226	0.286	0.765	-1.232	0.092	0.677
1243	6.215	NaN	NaN	NaN	-1.176	0.94	0.389	NaN	NaN	NaN	-1.091	0.681	0.315	-1.125	0.515	0.348	NaN	NaN	NaN	-0.992	0.314	0.298	-0.896	0.132	0.38	-0.98	0.038	0.33	-1.22	0.961	0.692	NaN	NaN	NaN	NaN	NaN	NaN	-1.24	0.559	0.715	-1.233	0.443	0.715	-1.227	0.286	0.765	-1.233	0.092	0.677
1244	6.22	NaN	NaN	NaN	-1.177	0.94	0.39	NaN	NaN	NaN	-1.092	0.681	0.316	-1.128	0.515	0.348	NaN	NaN	NaN	-0.994	0.315	0.299	-0.897	0.135	0.382	-0.981	0.04	0.331	-1.222	0.961	0.693	NaN	NaN	NaN	NaN	NaN	NaN	-1.241	0.559	0.715	-1.235	0.445	0.717	-1.227	0.286	0.765	-1.233	0.092	0.677
1245	6.225	NaN	NaN	NaN	-1.178	0.94	0.391	NaN	NaN	NaN	NaN	NaN	NaN	-1.131	0.516	0.348	NaN	NaN	NaN	-0.997	0.317	0.3	-0.9	0.137	0.384	-0.982	0.042	0.332	-1.225	0.961	0.693	NaN	NaN	NaN	NaN	NaN	NaN	-1.243	0.56	0.716	-1.237	0.448	0.718	-1.228	0.286	0.766	-1.233	0.092	0.677
1246	6.23	NaN	NaN	NaN	-1.179	0.941	0.391	NaN	NaN	NaN	-1.096	0.683	0.319	-1.134	0.516	0.348	NaN	NaN	NaN	-0.999	0.319	0.302	-0.903	0.139	0.387	-0.982	0.044	0.332	-1.227	0.962	0.694	NaN	NaN	NaN	NaN	NaN	NaN	-1.244	0.56	0.716	-1.238	0.449	0.719	-1.228	0.286	0.766	-1.233	0.092	0.677
1247	6.235	NaN	NaN	NaN	-1.18	0.941	0.392	NaN	NaN	NaN	-1.097	0.683	0.319	-1.137	0.517	0.348	NaN	NaN	NaN	-1.001	0.321	0.304	-0.905	0.141	0.389	-0.983	0.046	0.331	-1.23	0.962	0.694	NaN	NaN	NaN	NaN	NaN	NaN	-1.245	0.559	0.716	-1.239	0.449	0.719	-1.228	0.286	0.766	-1.233	0.092	0.677
1248	6.24	NaN	NaN	NaN	-1.181	0.941	0.393	NaN	NaN	NaN	-1.098	0.683	0.32	-1.14	0.518	0.347	NaN	NaN	NaN	-1.003	0.322	0.305	-0.908	0.142	0.392	-0.983	0.048	0.332	-1.232	0.962	0.695	NaN	NaN	NaN	NaN	NaN	NaN	-1.246	0.559	0.717	-1.239	0.449	0.72	-1.228	0.286	0.766	-1.233	0.092	0.677
1249	6.245	NaN	NaN	NaN	-1.183	0.942	0.393	NaN	NaN	NaN	NaN	NaN	NaN	-1.142	0.519	0.347	NaN	NaN	NaN	-1.004	0.323	0.307	-0.911	0.144	0.395	-0.984	0.05	0.332	-1.235	0.962	0.695	NaN	NaN	NaN	NaN	NaN	NaN	-1.246	0.558	0.717	-1.24	0.449	0.72	-1.228	0.286	0.766	-1.233	0.092	0.677
1250	6.25	NaN	NaN	NaN	-1.184	0.942	0.394	NaN	NaN	NaN	NaN	NaN	NaN	-1.144	0.519	0.347	NaN	NaN	NaN	-1.006	0.325	0.308	-0.913	0.145	0.398	-0.985	0.053	0.332	-1.237	0.962	0.696	NaN	NaN	NaN	NaN	NaN	NaN	-1.246	0.557	0.717	-1.24	0.449	0.72	-1.228	0.286	0.767	-1.233	0.092	0.677
1251	6.255	NaN	NaN	NaN	-1.185	0.942	0.395	NaN	NaN	NaN	NaN	NaN	NaN	-1.147	0.52	0.347	NaN	NaN	NaN	-1.008	0.326	0.31	-0.917	0.147	0.4	-0.987	0.055	0.332	-1.239	0.962	0.696	NaN	NaN	NaN	NaN	NaN	NaN	-1.248	0.557	0.717	-1.241	0.449	0.72	-1.228	0.286	0.767	-1.233	0.092	0.677
1252	6.26	NaN	NaN	NaN	-1.186	0.943	0.395	NaN	NaN	NaN	-1.102	0.685	0.324	-1.149	0.521	0.347	NaN	NaN	NaN	-1.01	0.328	0.312	-0.92	0.149	0.403	-0.988	0.057	0.332	-1.242	0.963	0.697	NaN	NaN	NaN	NaN	NaN	NaN	-1.246	0.555	0.717	-1.241	0.448	0.72	-1.228	0.286	0.767	-1.233	0.092	0.677
1253	6.265	NaN	NaN	NaN	-1.187	0.943	0.396	NaN	NaN	NaN	-1.103	0.685	0.325	-1.151	0.522	0.347	NaN	NaN	NaN	-1.012	0.33	0.314	-0.923	0.15	0.406	-0.99	0.059	0.333	-1.244	0.963	0.697	NaN	NaN	NaN	NaN	NaN	NaN	-1.246	0.554	0.717	-1.241	0.448	0.72	-1.228	0.286	0.767	-1.233	0.092	0.677
1254	6.27	NaN	NaN	NaN	-1.188	0.943	0.397	NaN	NaN	NaN	NaN	NaN	NaN	-1.153	0.523	0.347	NaN	NaN	NaN	-1.013	0.331	0.317	-0.927	0.151	0.408	-0.992	0.061	0.333	-1.246	0.963	0.698	NaN	NaN	NaN	NaN	NaN	NaN	-1.248	0.555	0.717	-1.242	0.449	0.721	-1.228	0.286	0.767	-1.233	0.092	0.677
1255	6.275	NaN	NaN	NaN	-1.189	0.944	0.397	NaN	NaN	NaN	-1.107	0.688	0.328	-1.155	0.524	0.347	NaN	NaN	NaN	-1.015	0.332	0.319	-0.931	0.151	0.411	-0.994	0.063	0.333	-1.249	0.963	0.698	NaN	NaN	NaN	NaN	NaN	NaN	-1.252	0.558	0.719	-1.242	0.449	0.721	-1.229	0.286	0.767	-1.233	0.092	0.676
1256	6.28	NaN	NaN	NaN	-1.19	0.945	0.398	NaN	NaN	NaN	-1.107	0.688	0.328	-1.157	0.525	0.347	NaN	NaN	NaN	-1.017	0.334	0.321	-0.935	0.152	0.413	-0.997	0.064	0.333	-1.251	0.963	0.699	NaN	NaN	NaN	NaN	NaN	NaN	-1.253	0.559	0.719	-1.242	0.449	0.721	-1.229	0.286	0.767	-1.233	0.092	0.676
1257	6.285	NaN	NaN	NaN	-1.191	0.945	0.398	NaN	NaN	NaN	-1.107	0.688	0.329	-1.159	0.525	0.347	NaN	NaN	NaN	-1.019	0.335	0.323	-0.939	0.152	0.416	-1.001	0.066	0.335	-1.253	0.963	0.699	NaN	NaN	NaN	NaN	NaN	NaN	-1.254	0.559	0.719	-1.243	0.449	0.721	-1.229	0.286	0.767	-1.233	0.092	0.676
1258	6.29	NaN	NaN	NaN	-1.192	0.945	0.399	NaN	NaN	NaN	-1.107	0.688	0.33	-1.161	0.526	0.347	NaN	NaN	NaN	-1.021	0.335	0.326	-0.943	0.152	0.419	-1.003	0.067	0.335	-1.255	0.963	0.7	NaN	NaN	NaN	NaN	NaN	NaN	-1.253	0.557	0.718	-1.244	0.449	0.721	-1.23	0.286	0.767	-1.233	0.092	0.676
1259	6.295	NaN	NaN	NaN	-1.193	0.945	0.399	NaN	NaN	NaN	-1.107	0.688	0.331	-1.163	0.527	0.347	NaN	NaN	NaN	-1.022	0.336	0.328	-0.947	0.153	0.421	-1.006	0.068	0.335	-1.257	0.963	0.7	NaN	NaN	NaN	NaN	NaN	NaN	-1.253	0.557	0.718	-1.244	0.449	0.722	-1.231	0.286	0.767	-1.233	0.092	0.676
1260	6.3	NaN	NaN	NaN	-1.194	0.946	0.4	NaN	NaN	NaN	-1.107	0.689	0.332	-1.164	0.527	0.347	NaN	NaN	NaN	-1.025	0.336	0.33	-0.952	0.153	0.423	-1.009	0.069	0.337	-1.259	0.964	0.7	NaN	NaN	NaN	NaN	NaN	NaN	-1.254	0.557	0.719	-1.245	0.449	0.722	-1.232	0.285	0.767	-1.233	0.092	0.676
1261	6.305	NaN	NaN	NaN	-1.195	0.946	0.4	NaN	NaN	NaN	-1.108	0.689	0.333	-1.166	0.528	0.347	NaN	NaN	NaN	-1.027	0.337	0.331	-0.957	0.152	0.425	-1.013	0.069	0.338	-1.262	0.964	0.701	NaN	NaN	NaN	NaN	NaN	NaN	-1.256	0.559	0.72	-1.245	0.449	0.722	-1.232	0.285	0.768	-1.233	0.092	0.676
1262	6.31	NaN	NaN	NaN	-1.195	0.946	0.401	NaN	NaN	NaN	-1.108	0.69	0.333	-1.168	0.529	0.346	NaN	NaN	NaN	-1.029	0.337	0.333	-0.961	0.152	0.428	-1.017	0.07	0.338	-1.263	0.963	0.701	NaN	NaN	NaN	NaN	NaN	NaN	-1.258	0.56	0.72	-1.245	0.449	0.722	-1.23	0.284	0.769	-1.233	0.092	0.676
1263	6.315	NaN	NaN	NaN	-1.197	0.947	0.401	NaN	NaN	NaN	-1.109	0.69	0.333	-1.17	0.53	0.346	NaN	NaN	NaN	-1.032	0.337	0.334	-0.966	0.152	0.429	-1.022	0.07	0.34	-1.266	0.964	0.701	NaN	NaN	NaN	NaN	NaN	NaN	-1.257	0.558	0.719	-1.245	0.448	0.722	-1.23	0.285	0.769	-1.233	0.092	0.676
1264	6.32	NaN	NaN	NaN	-1.198	0.947	0.402	NaN	NaN	NaN	-1.11	0.691	0.334	-1.172	0.531	0.346	NaN	NaN	NaN	-1.035	0.336	0.336	-0.971	0.151	0.431	-1.027	0.07	0.341	-1.268	0.964	0.701	NaN	NaN	NaN	NaN	NaN	NaN	-1.256	0.557	0.718	-1.245	0.448	0.722	-1.231	0.285	0.769	-1.233	0.092	0.676
1265	6.325	NaN	NaN	NaN	-1.199	0.948	0.402	NaN	NaN	NaN	-1.11	0.691	0.334	-1.173	0.532	0.345	NaN	NaN	NaN	-1.038	0.336	0.338	-0.975	0.15	0.433	-1.03	0.07	0.342	-1.27	0.964	0.701	NaN	NaN	NaN	NaN	NaN	NaN	-1.259	0.559	0.72	-1.245	0.448	0.722	-1.23	0.285	0.769	-1.233	0.092	0.676
1266	6.33	NaN	NaN	NaN	-1.199	0.948	0.403	NaN	NaN	NaN	-1.11	0.691	0.335	-1.175	0.533	0.345	NaN	NaN	NaN	-1.04	0.335	0.338	-0.981	0.149	0.435	-1.035	0.069	0.343	-1.272	0.964	0.701	NaN	NaN	NaN	NaN	NaN	NaN	-1.26	0.559	0.721	-1.245	0.448	0.722	-1.23	0.284	0.769	-1.233	0.092	0.676
1267	6.335	NaN	NaN	NaN	-1.199	0.948	0.403	NaN	NaN	NaN	-1.11	0.692	0.336	-1.176	0.533	0.345	NaN	NaN	NaN	-1.044	0.335	0.339	-0.986	0.148	0.437	-1.04	0.069	0.345	-1.274	0.964	0.701	NaN	NaN	NaN	NaN	NaN	NaN	-1.261	0.56	0.721	-1.245	0.448	0.722	-1.23	0.284	0.769	-1.233	0.092	0.676
1268	6.34	NaN	NaN	NaN	-1.2	0.948	0.403	NaN	NaN	NaN	-1.111	0.692	0.336	-1.178	0.534	0.345	NaN	NaN	NaN	-1.047	0.335	0.34	-0.992	0.147	0.439	-1.047	0.068	0.347	-1.277	0.965	0.702	NaN	NaN	NaN	NaN	NaN	NaN	-1.261	0.56	0.721	-1.246	0.448	0.722	-1.23	0.284	0.769	-1.233	0.092	0.676
1269	6.345	NaN	NaN	NaN	-1.201	0.949	0.404	NaN	NaN	NaN	-1.111	0.692	0.336	-1.179	0.534	0.344	NaN	NaN	NaN	-1.05	0.334	0.34	-0.998	0.145	0.441	-1.053	0.068	0.347	-1.279	0.965	0.701	NaN	NaN	NaN	NaN	NaN	NaN	-1.262	0.561	0.722	-1.246	0.448	0.722	-1.23	0.284	0.769	-1.233	0.092	0.676
1270	6.35	NaN	NaN	NaN	-1.202	0.949	0.404	NaN	NaN	NaN	-1.112	0.693	0.337	-1.18	0.535	0.344	NaN	NaN	NaN	-1.053	0.333	0.34	-1.003	0.144	0.443	-1.058	0.066	0.349	-1.28	0.965	0.701	NaN	NaN	NaN	NaN	NaN	NaN	-1.261	0.559	0.72	-1.246	0.449	0.722	-1.23	0.284	0.769	-1.233	0.092	0.676
1271	6.355	NaN	NaN	NaN	-1.202	0.95	0.404	NaN	NaN	NaN	-1.112	0.693	0.337	-1.182	0.536	0.344	NaN	NaN	NaN	-1.057	0.331	0.341	-1.009	0.143	0.444	-1.063	0.065	0.349	-1.283	0.965	0.701	NaN	NaN	NaN	NaN	NaN	NaN	-1.258	0.555	0.717	-1.246	0.449	0.722	-1.23	0.284	0.769	-1.233	0.092	0.676
1272	6.36	NaN	NaN	NaN	-1.203	0.95	0.404	NaN	NaN	NaN	-1.112	0.693	0.338	-1.183	0.536	0.343	NaN	NaN	NaN	-1.06	0.33	0.343	-1.015	0.142	0.445	-1.069	0.064	0.35	-1.284	0.964	0.701	NaN	NaN	NaN	NaN	NaN	NaN	-1.258	0.554	0.716	-1.247	0.449	0.722	-1.231	0.284	0.769	-1.234	0.092	0.676
1273	6.365	NaN	NaN	NaN	-1.203	0.95	0.405	NaN	NaN	NaN	-1.112	0.694	0.338	-1.184	0.537	0.342	NaN	NaN	NaN	-1.063	0.329	0.344	-1.021	0.141	0.446	-1.073	0.062	0.351	-1.287	0.964	0.701	NaN	NaN	NaN	NaN	NaN	NaN	-1.258	0.554	0.716	-1.247	0.449	0.722	-1.231	0.284	0.769	-1.234	0.092	0.675
1274	6.37	NaN	NaN	NaN	-1.203	0.95	0.405	NaN	NaN	NaN	-1.113	0.694	0.338	-1.186	0.537	0.342	NaN	NaN	NaN	-1.066	0.327	0.345	-1.027	0.139	0.448	-1.079	0.061	0.352	-1.289	0.965	0.701	NaN	NaN	NaN	NaN	NaN	NaN	-1.258	0.554	0.716	-1.247	0.449	0.722	-1.232	0.284	0.769	-1.234	0.092	0.675
1275	6.375	NaN	NaN	NaN	-1.203	0.95	0.405	NaN	NaN	NaN	-1.114	0.694	0.338	-1.187	0.538	0.342	NaN	NaN	NaN	-1.07	0.327	0.346	-1.033	0.138	0.449	-1.087	0.062	0.354	-1.291	0.965	0.701	NaN	NaN	NaN	NaN	NaN	NaN	-1.259	0.553	0.716	-1.247	0.448	0.722	-1.232	0.284	0.769	-1.234	0.092	0.675
1276	6.38	NaN	NaN	NaN	-1.212	0.957	0.397	NaN	NaN	NaN	-1.114	0.694	0.338	-1.188	0.539	0.341	NaN	NaN	NaN	-1.073	0.327	0.347	-1.038	0.137	0.449	-1.092	0.061	0.354	-1.293	0.965	0.7	NaN	NaN	NaN	NaN	NaN	NaN	-1.26	0.553	0.716	-1.247	0.447	0.721	-1.233	0.284	0.769	-1.234	0.092	0.675
1277	6.385	NaN	NaN	NaN	-1.223	0.966	0.387	NaN	NaN	NaN	-1.114	0.695	0.338	-1.189	0.539	0.34	NaN	NaN	NaN	-1.075	0.325	0.347	-1.044	0.136	0.449	-1.101	0.061	0.355	-1.295	0.965	0.7	NaN	NaN	NaN	NaN	NaN	NaN	-1.262	0.555	0.717	-1.247	0.446	0.721	-1.233	0.285	0.769	-1.234	0.092	0.675
1278	6.39	NaN	NaN	NaN	-1.217	0.961	0.393	NaN	NaN	NaN	-1.115	0.696	0.338	-1.19	0.54	0.34	NaN	NaN	NaN	-1.078	0.324	0.347	-1.05	0.134	0.45	-1.107	0.06	0.356	-1.297	0.964	0.7	NaN	NaN	NaN	NaN	NaN	NaN	-1.266	0.559	0.72	-1.247	0.446	0.721	-1.234	0.285	0.768	-1.234	0.092	0.675
1279	6.395	NaN	NaN	NaN	-1.232	0.973	0.379	NaN	NaN	NaN	-1.116	0.696	0.338	-1.191	0.541	0.339	NaN	NaN	NaN	-1.081	0.323	0.348	-1.056	0.131	0.452	-1.111	0.058	0.356	-1.299	0.964	0.699	NaN	NaN	NaN	NaN	NaN	NaN	-1.268	0.56	0.721	-1.248	0.447	0.721	-1.234	0.286	0.768	-1.234	0.092	0.675
1280	6.4	NaN	NaN	NaN	-1.228	0.97	0.383	NaN	NaN	NaN	-1.116	0.697	0.338	-1.193	0.541	0.339	NaN	NaN	NaN	-1.083	0.322	0.35	-1.062	0.129	0.454	-1.117	0.057	0.356	-1.301	0.964	0.699	NaN	NaN	NaN	NaN	NaN	NaN	-1.269	0.56	0.721	-1.249	0.448	0.722	-1.235	0.286	0.768	-1.234	0.092	0.674
1281	6.405	NaN	NaN	NaN	-1.212	0.956	0.4	NaN	NaN	NaN	-1.117	0.697	0.338	-1.194	0.542	0.339	NaN	NaN	NaN	-1.086	0.321	0.351	-1.068	0.128	0.455	-1.123	0.056	0.356	-1.303	0.964	0.698	NaN	NaN	NaN	NaN	NaN	NaN	-1.27	0.56	0.721	-1.25	0.449	0.722	-1.235	0.286	0.767	-1.234	0.092	0.674
1282	6.41	NaN	NaN	NaN	-1.209	0.953	0.404	NaN	NaN	NaN	-1.117	0.697	0.339	-1.194	0.543	0.339	NaN	NaN	NaN	-1.089	0.321	0.352	-1.075	0.127	0.455	-1.129	0.056	0.357	-1.305	0.964	0.698	NaN	NaN	NaN	NaN	NaN	NaN	-1.271	0.56	0.72	-1.25	0.449	0.722	-1.236	0.286	0.767	-1.234	0.092	0.674
1283	6.415	NaN	NaN	NaN	-1.208	0.952	0.406	NaN	NaN	NaN	-1.117	0.697	0.339	-1.195	0.543	0.338	NaN	NaN	NaN	-1.092	0.32	0.353	-1.081	0.125	0.456	-1.135	0.056	0.357	-1.307	0.964	0.698	NaN	NaN	NaN	NaN	NaN	NaN	-1.27	0.559	0.72	-1.251	0.449	0.721	-1.237	0.285	0.767	-1.235	0.092	0.674
1284	6.42	NaN	NaN	NaN	-1.214	0.958	0.399	NaN	NaN	NaN	-1.117	0.697	0.34	-1.196	0.544	0.338	NaN	NaN	NaN	-1.094	0.319	0.354	-1.087	0.124	0.457	-1.14	0.056	0.357	-1.309	0.964	0.697	NaN	NaN	NaN	NaN	NaN	NaN	-1.27	0.557	0.718	-1.251	0.449	0.721	-1.237	0.286	0.767	-1.235	0.093	0.674
1285	6.425	NaN	NaN	NaN	-1.223	0.965	0.39	NaN	NaN	NaN	-1.118	0.697	0.34	-1.197	0.544	0.338	NaN	NaN	NaN	-1.096	0.317	0.356	-1.093	0.123	0.458	-1.145	0.056	0.356	-1.311	0.963	0.697	NaN	NaN	NaN	NaN	NaN	NaN	-1.27	0.557	0.718	-1.252	0.449	0.721	-1.237	0.286	0.767	-1.235	0.093	0.673
1286	6.43	NaN	NaN	NaN	-1.211	0.955	0.403	NaN	NaN	NaN	-1.118	0.698	0.34	-1.198	0.545	0.338	NaN	NaN	NaN	-1.098	0.316	0.357	-1.099	0.122	0.459	-1.15	0.055	0.356	-1.313	0.963	0.696	NaN	NaN	NaN	NaN	NaN	NaN	-1.271	0.557	0.718	-1.252	0.449	0.721	-1.237	0.286	0.766	-1.235	0.093	0.673
1287	6.435	NaN	NaN	NaN	-1.209	0.953	0.406	NaN	NaN	NaN	-1.119	0.698	0.341	-1.199	0.545	0.338	NaN	NaN	NaN	-1.101	0.315	0.359	-1.105	0.12	0.459	-1.155	0.055	0.355	-1.315	0.963	0.696	NaN	NaN	NaN	NaN	NaN	NaN	-1.271	0.556	0.718	-1.252	0.449	0.721	-1.238	0.285	0.766	-1.235	0.093	0.673
1288	6.44	NaN	NaN	NaN	-1.208	0.952	0.407	NaN	NaN	NaN	-1.119	0.699	0.341	-1.2	0.545	0.338	NaN	NaN	NaN	-1.104	0.315	0.361	-1.111	0.119	0.46	-1.16	0.055	0.355	-1.316	0.963	0.695	NaN	NaN	NaN	NaN	NaN	NaN	-1.271	0.556	0.718	-1.253	0.449	0.721	-1.238	0.285	0.766	-1.235	0.093	0.673
1289	6.445	NaN	NaN	NaN	-1.208	0.952	0.407	NaN	NaN	NaN	-1.12	0.699	0.342	NaN	NaN	NaN	NaN	NaN	NaN	-1.106	0.314	0.363	-1.117	0.117	0.46	-1.164	0.054	0.354	-1.318	0.963	0.695	NaN	NaN	NaN	NaN	NaN	NaN	-1.272	0.556	0.717	-1.253	0.449	0.72	-1.238	0.285	0.766	-1.235	0.093	0.673
1290	6.45	NaN	NaN	NaN	-1.209	0.952	0.407	NaN	NaN	NaN	-1.12	0.699	0.342	NaN	NaN	NaN	NaN	NaN	NaN	-1.109	0.314	0.364	-1.124	0.117	0.461	-1.168	0.054	0.354	-1.32	0.963	0.694	NaN	NaN	NaN	NaN	NaN	NaN	-1.273	0.557	0.717	-1.254	0.449	0.72	-1.239	0.285	0.766	-1.235	0.093	0.673
1291	6.455	NaN	NaN	NaN	-1.209	0.952	0.407	NaN	NaN	NaN	-1.121	0.699	0.343	NaN	NaN	NaN	NaN	NaN	NaN	-1.112	0.313	0.366	-1.13	0.115	0.461	-1.173	0.054	0.353	-1.322	0.963	0.694	NaN	NaN	NaN	NaN	NaN	NaN	-1.276	0.559	0.718	-1.254	0.449	0.72	-1.239	0.285	0.766	-1.235	0.093	0.672
1292	6.46	NaN	NaN	NaN	-1.209	0.952	0.407	NaN	NaN	NaN	-1.121	0.699	0.344	NaN	NaN	NaN	NaN	NaN	NaN	-1.116	0.311	0.368	-1.135	0.114	0.462	-1.178	0.053	0.352	-1.324	0.963	0.693	NaN	NaN	NaN	NaN	NaN	NaN	-1.277	0.56	0.718	-1.254	0.449	0.72	-1.239	0.285	0.765	-1.235	0.093	0.672
1293	6.465	NaN	NaN	NaN	-1.21	0.953	0.407	NaN	NaN	NaN	-1.121	0.699	0.344	NaN	NaN	NaN	NaN	NaN	NaN	-1.122	0.308	0.37	-1.142	0.113	0.463	-1.183	0.053	0.352	-1.327	0.963	0.693	NaN	NaN	NaN	NaN	NaN	NaN	-1.277	0.559	0.717	-1.255	0.449	0.72	-1.239	0.285	0.765	-1.235	0.093	0.672
1294	6.47	NaN	NaN	NaN	-1.21	0.953	0.407	NaN	NaN	NaN	-1.121	0.699	0.345	NaN	NaN	NaN	NaN	NaN	NaN	-1.12	0.309	0.371	-1.148	0.112	0.463	-1.187	0.053	0.351	-1.329	0.964	0.692	NaN	NaN	NaN	NaN	NaN	NaN	-1.278	0.56	0.717	-1.255	0.449	0.72	-1.24	0.285	0.765	-1.235	0.093	0.672
1295	6.475	NaN	NaN	NaN	-1.21	0.953	0.407	NaN	NaN	NaN	-1.122	0.699	0.346	NaN	NaN	NaN	NaN	NaN	NaN	-1.121	0.31	0.374	-1.154	0.111	0.463	-1.191	0.052	0.35	-1.331	0.964	0.691	NaN	NaN	NaN	NaN	NaN	NaN	-1.278	0.56	0.717	-1.255	0.449	0.719	-1.24	0.285	0.765	-1.236	0.093	0.672
1296	6.48	NaN	NaN	NaN	-1.21	0.953	0.407	NaN	NaN	NaN	-1.122	0.699	0.347	NaN	NaN	NaN	NaN	NaN	NaN	-1.124	0.308	0.376	-1.159	0.109	0.463	-1.195	0.052	0.349	-1.334	0.964	0.69	NaN	NaN	NaN	NaN	NaN	NaN	-1.279	0.559	0.716	-1.255	0.449	0.719	-1.241	0.285	0.765	-1.236	0.093	0.672
1297	6.485	NaN	NaN	NaN	-1.21	0.953	0.407	NaN	NaN	NaN	NaN	NaN	NaN	NaN	NaN	NaN	NaN	NaN	NaN	-1.125	0.306	0.377	-1.165	0.109	0.463	-1.2	0.051	0.349	-1.336	0.964	0.689	NaN	NaN	NaN	NaN	NaN	NaN	-1.279	0.559	0.716	-1.255	0.449	0.719	-1.241	0.285	0.765	-1.236	0.094	0.672
1298	6.49	NaN	NaN	NaN	-1.21	0.953	0.407	NaN	NaN	NaN	NaN	NaN	NaN	NaN	NaN	NaN	NaN	NaN	NaN	-1.128	0.305	0.379	-1.17	0.109	0.462	-1.205	0.052	0.348	-1.338	0.965	0.688	NaN	NaN	NaN	NaN	NaN	NaN	-1.28	0.56	0.716	-1.255	0.449	0.718	-1.241	0.285	0.765	-1.237	0.094	0.672
1299	6.495	NaN	NaN	NaN	-1.21	0.953	0.407	NaN	NaN	NaN	NaN	NaN	NaN	NaN	NaN	NaN	NaN	NaN	NaN	-1.132	0.304	0.381	-1.177	0.107	0.462	-1.21	0.051	0.348	-1.341	0.965	0.687	NaN	NaN	NaN	NaN	NaN	NaN	-1.28	0.56	0.715	-1.255	0.449	0.718	-1.241	0.285	0.765	-1.237	0.094	0.671
1300	6.5	NaN	NaN	NaN	-1.21	0.953	0.407	NaN	NaN	NaN	NaN	NaN	NaN	NaN	NaN	NaN	NaN	NaN	NaN	-1.134	0.303	0.381	-1.186	0.103	0.463	-1.215	0.051	0.347	NaN	NaN	NaN	NaN	NaN	NaN	NaN	NaN	NaN	-1.281	0.56	0.715	-1.256	0.448	0.717	-1.241	0.285	0.764	-1.237	0.094	0.671
1301	6.505	NaN	NaN	NaN	-1.21	0.953	0.407	NaN	NaN	NaN	NaN	NaN	NaN	NaN	NaN	NaN	NaN	NaN	NaN	-1.136	0.302	0.383	NaN	NaN	NaN	-1.219	0.051	0.347	NaN	NaN	NaN	NaN	NaN	NaN	NaN	NaN	NaN	-1.281	0.56	0.715	-1.256	0.448	0.717	-1.241	0.285	0.764	-1.237	0.094	0.671
1302	6.51	NaN	NaN	NaN	-1.21	0.953	0.407	NaN	NaN	NaN	NaN	NaN	NaN	NaN	NaN	NaN	NaN	NaN	NaN	-1.139	0.301	0.384	-1.204	0.101	0.463	-1.223	0.051	0.346	NaN	NaN	NaN	NaN	NaN	NaN	NaN	NaN	NaN	-1.281	0.559	0.714	-1.256	0.449	0.717	-1.241	0.285	0.764	-1.237	0.094	0.671
1303	6.515	NaN	NaN	NaN	-1.21	0.953	0.406	NaN	NaN	NaN	NaN	NaN	NaN	NaN	NaN	NaN	NaN	NaN	NaN	-1.142	0.3	0.385	-1.21	0.099	0.463	-1.228	0.051	0.346	NaN	NaN	NaN	NaN	NaN	NaN	NaN	NaN	NaN	-1.282	0.559	0.714	-1.256	0.449	0.717	-1.241	0.285	0.764	-1.237	0.094	0.671
1304	6.52	NaN	NaN	NaN	-1.21	0.953	0.406	NaN	NaN	NaN	NaN	NaN	NaN	NaN	NaN	NaN	NaN	NaN	NaN	-1.145	0.299	0.387	-1.217	0.098	0.464	-1.232	0.05	0.345	NaN	NaN	NaN	NaN	NaN	NaN	NaN	NaN	NaN	-1.282	0.56	0.714	-1.256	0.449	0.717	-1.241	0.285	0.764	-1.237	0.094	0.671
1305	6.525	NaN	NaN	NaN	-1.21	0.953	0.406	NaN	NaN	NaN	NaN	NaN	NaN	NaN	NaN	NaN	NaN	NaN	NaN	-1.148	0.298	0.389	-1.223	0.098	0.463	-1.236	0.05	0.344	NaN	NaN	NaN	NaN	NaN	NaN	NaN	NaN	NaN	-1.283	0.56	0.713	-1.257	0.449	0.717	-1.242	0.285	0.764	-1.237	0.094	0.671
1306	6.53	NaN	NaN	NaN	-1.21	0.953	0.406	NaN	NaN	NaN	NaN	NaN	NaN	NaN	NaN	NaN	NaN	NaN	NaN	-1.15	0.298	0.389	-1.225	0.097	0.462	-1.24	0.05	0.344	NaN	NaN	NaN	NaN	NaN	NaN	NaN	NaN	NaN	-1.283	0.56	0.713	-1.257	0.449	0.717	-1.242	0.285	0.764	-1.237	0.094	0.671
1307	6.535	NaN	NaN	NaN	-1.211	0.954	0.404	NaN	NaN	NaN	NaN	NaN	NaN	NaN	NaN	NaN	NaN	NaN	NaN	NaN	NaN	NaN	NaN	NaN	NaN	-1.243	0.049	0.343	NaN	NaN	NaN	NaN	NaN	NaN	NaN	NaN	NaN	-1.283	0.56	0.713	-1.257	0.449	0.717	-1.242	0.285	0.763	-1.237	0.094	0.671
1308	6.54	NaN	NaN	NaN	-1.213	0.956	0.402	NaN	NaN	NaN	NaN	NaN	NaN	NaN	NaN	NaN	NaN	NaN	NaN	-1.156	0.295	0.394	-1.241	0.093	0.463	-1.247	0.049	0.342	NaN	NaN	NaN	NaN	NaN	NaN	NaN	NaN	NaN	-1.283	0.56	0.712	-1.257	0.449	0.717	-1.242	0.284	0.763	-1.237	0.094	0.671
1309	6.545	NaN	NaN	NaN	-1.213	0.956	0.401	NaN	NaN	NaN	-1.119	0.692	0.363	NaN	NaN	NaN	NaN	NaN	NaN	-1.156	0.294	0.396	NaN	NaN	NaN	-1.25	0.049	0.342	NaN	NaN	NaN	NaN	NaN	NaN	NaN	NaN	NaN	-1.283	0.559	0.712	-1.257	0.45	0.717	-1.242	0.284	0.763	-1.237	0.094	0.671
1310	6.55	NaN	NaN	NaN	-1.213	0.956	0.401	NaN	NaN	NaN	NaN	NaN	NaN	NaN	NaN	NaN	NaN	NaN	NaN	NaN	NaN	NaN	NaN	NaN	NaN	-1.253	0.048	0.341	NaN	NaN	NaN	NaN	NaN	NaN	NaN	NaN	NaN	-1.283	0.559	0.711	-1.257	0.45	0.716	-1.242	0.284	0.763	-1.237	0.094	0.671
1311	6.555	NaN	NaN	NaN	-1.212	0.955	0.401	NaN	NaN	NaN	NaN	NaN	NaN	NaN	NaN	NaN	NaN	NaN	NaN	-1.163	0.292	0.4	NaN	NaN	NaN	-1.257	0.049	0.341	NaN	NaN	NaN	NaN	NaN	NaN	NaN	NaN	NaN	-1.284	0.559	0.711	-1.257	0.45	0.716	-1.242	0.284	0.763	-1.237	0.094	0.671
1312	6.56	NaN	NaN	NaN	-1.212	0.955	0.402	NaN	NaN	NaN	-1.12	0.691	0.368	NaN	NaN	NaN	NaN	NaN	NaN	-1.163	0.291	0.4	NaN	NaN	NaN	-1.259	0.048	0.341	NaN	NaN	NaN	NaN	NaN	NaN	NaN	NaN	NaN	-1.284	0.559	0.71	-1.257	0.45	0.716	-1.242	0.284	0.763	-1.237	0.094	0.671
1313	6.565	NaN	NaN	NaN	-1.211	0.954	0.402	NaN	NaN	NaN	-1.12	0.69	0.369	NaN	NaN	NaN	NaN	NaN	NaN	NaN	NaN	NaN	NaN	NaN	NaN	-1.262	0.048	0.34	NaN	NaN	NaN	NaN	NaN	NaN	NaN	NaN	NaN	-1.284	0.559	0.71	-1.256	0.45	0.716	-1.242	0.284	0.763	-1.237	0.094	0.671
1314	6.57	NaN	NaN	NaN	-1.211	0.954	0.403	NaN	NaN	NaN	-1.12	0.69	0.371	NaN	NaN	NaN	NaN	NaN	NaN	-1.169	0.289	0.406	NaN	NaN	NaN	-1.264	0.047	0.34	NaN	NaN	NaN	NaN	NaN	NaN	NaN	NaN	NaN	-1.284	0.559	0.71	-1.256	0.45	0.715	-1.241	0.284	0.762	-1.237	0.094	0.671
1315	6.575	NaN	NaN	NaN	NaN	NaN	NaN	NaN	NaN	NaN	-1.12	0.689	0.372	NaN	NaN	NaN	NaN	NaN	NaN	-1.17	0.289	0.406	NaN	NaN	NaN	-1.266	0.047	0.34	NaN	NaN	NaN	NaN	NaN	NaN	NaN	NaN	NaN	-1.284	0.56	0.71	-1.256	0.45	0.715	-1.241	0.285	0.762	-1.237	0.094	0.671
1316	6.58	NaN	NaN	NaN	NaN	NaN	NaN	NaN	NaN	NaN	-1.12	0.689	0.374	NaN	NaN	NaN	NaN	NaN	NaN	NaN	NaN	NaN	NaN	NaN	NaN	-1.268	0.047	0.34	NaN	NaN	NaN	NaN	NaN	NaN	NaN	NaN	NaN	-1.284	0.56	0.709	-1.255	0.45	0.715	-1.241	0.285	0.762	-1.237	0.094	0.671
1317	6.585	NaN	NaN	NaN	NaN	NaN	NaN	NaN	NaN	NaN	-1.121	0.688	0.375	NaN	NaN	NaN	NaN	NaN	NaN	NaN	NaN	NaN	NaN	NaN	NaN	-1.27	0.046	0.34	NaN	NaN	NaN	NaN	NaN	NaN	NaN	NaN	NaN	-1.285	0.56	0.709	-1.255	0.45	0.715	-1.241	0.285	0.762	-1.237	0.094	0.67
1318	6.59	NaN	NaN	NaN	-1.21	0.951	0.403	NaN	NaN	NaN	-1.12	0.687	0.376	NaN	NaN	NaN	NaN	NaN	NaN	NaN	NaN	NaN	NaN	NaN	NaN	-1.271	0.045	0.34	NaN	NaN	NaN	NaN	NaN	NaN	NaN	NaN	NaN	-1.285	0.56	0.708	-1.255	0.45	0.715	-1.241	0.285	0.762	-1.237	0.094	0.67
1319	6.595	NaN	NaN	NaN	NaN	NaN	NaN	NaN	NaN	NaN	-1.12	0.686	0.377	NaN	NaN	NaN	NaN	NaN	NaN	-1.18	0.285	0.417	NaN	NaN	NaN	-1.273	0.046	0.34	NaN	NaN	NaN	NaN	NaN	NaN	NaN	NaN	NaN	-1.285	0.56	0.708	-1.255	0.45	0.715	-1.241	0.285	0.762	-1.237	0.094	0.67
1320	6.6	NaN	NaN	NaN	-1.211	0.951	0.402	NaN	NaN	NaN	-1.121	0.685	0.378	NaN	NaN	NaN	NaN	NaN	NaN	-1.181	0.284	0.418	NaN	NaN	NaN	-1.275	0.046	0.34	NaN	NaN	NaN	NaN	NaN	NaN	NaN	NaN	NaN	-1.285	0.56	0.708	-1.255	0.45	0.715	-1.24	0.285	0.762	-1.237	0.094	0.67
1321	6.605	NaN	NaN	NaN	-1.211	0.951	0.402	NaN	NaN	NaN	-1.121	0.684	0.38	NaN	NaN	NaN	NaN	NaN	NaN	-1.182	0.281	0.42	NaN	NaN	NaN	-1.277	0.046	0.34	NaN	NaN	NaN	NaN	NaN	NaN	NaN	NaN	NaN	-1.285	0.56	0.707	-1.254	0.45	0.715	-1.24	0.285	0.762	-1.236	0.094	0.67
1322	6.61	NaN	NaN	NaN	-1.211	0.95	0.402	NaN	NaN	NaN	-1.121	0.684	0.38	NaN	NaN	NaN	NaN	NaN	NaN	-1.183	0.28	0.422	-1.284	0.089	0.461	-1.278	0.046	0.341	NaN	NaN	NaN	NaN	NaN	NaN	NaN	NaN	NaN	-1.285	0.56	0.707	-1.254	0.45	0.714	-1.24	0.285	0.762	-1.236	0.094	0.67
1323	6.615	NaN	NaN	NaN	-1.212	0.95	0.402	NaN	NaN	NaN	-1.122	0.683	0.381	NaN	NaN	NaN	NaN	NaN	NaN	-1.185	0.279	0.423	-1.285	0.088	0.462	-1.28	0.046	0.341	NaN	NaN	NaN	NaN	NaN	NaN	NaN	NaN	NaN	-1.285	0.56	0.707	-1.254	0.45	0.714	-1.24	0.285	0.762	-1.236	0.094	0.67
1324	6.62	NaN	NaN	NaN	-1.212	0.949	0.401	NaN	NaN	NaN	-1.122	0.682	0.382	NaN	NaN	NaN	NaN	NaN	NaN	-1.187	0.278	0.424	NaN	NaN	NaN	-1.281	0.046	0.341	NaN	NaN	NaN	NaN	NaN	NaN	NaN	NaN	NaN	-1.285	0.56	0.707	-1.254	0.45	0.714	-1.239	0.285	0.762	-1.236	0.094	0.67
1325	6.625	NaN	NaN	NaN	-1.213	0.949	0.401	NaN	NaN	NaN	-1.123	0.682	0.383	NaN	NaN	NaN	NaN	NaN	NaN	-1.188	0.277	0.426	NaN	NaN	NaN	-1.282	0.046	0.341	NaN	NaN	NaN	NaN	NaN	NaN	NaN	NaN	NaN	-1.285	0.56	0.706	-1.254	0.45	0.714	-1.239	0.285	0.762	-1.236	0.094	0.67
1326	6.63	NaN	NaN	NaN	-1.213	0.949	0.4	NaN	NaN	NaN	-1.124	0.681	0.383	NaN	NaN	NaN	NaN	NaN	NaN	-1.189	0.276	0.427	NaN	NaN	NaN	-1.282	0.047	0.341	NaN	NaN	NaN	NaN	NaN	NaN	NaN	NaN	NaN	-1.286	0.56	0.706	-1.254	0.45	0.714	-1.239	0.285	0.762	-1.236	0.094	0.67
1327	6.635	NaN	NaN	NaN	-1.214	0.948	0.4	NaN	NaN	NaN	-1.125	0.681	0.384	NaN	NaN	NaN	NaN	NaN	NaN	-1.191	0.275	0.428	NaN	NaN	NaN	NaN	NaN	NaN	NaN	NaN	NaN	NaN	NaN	NaN	NaN	NaN	NaN	-1.286	0.56	0.706	-1.254	0.45	0.714	-1.239	0.285	0.763	-1.236	0.094	0.67
1328	6.64	NaN	NaN	NaN	-1.214	0.948	0.399	NaN	NaN	NaN	-1.126	0.68	0.384	NaN	NaN	NaN	NaN	NaN	NaN	-1.191	0.275	0.429	NaN	NaN	NaN	NaN	NaN	NaN	NaN	NaN	NaN	NaN	NaN	NaN	NaN	NaN	NaN	-1.287	0.56	0.705	-1.254	0.45	0.714	-1.24	0.285	0.763	-1.236	0.094	0.67
1329	6.645	NaN	NaN	NaN	-1.215	0.947	0.399	NaN	NaN	NaN	-1.108	0.662	0.396	NaN	NaN	NaN	NaN	NaN	NaN	NaN	NaN	NaN	NaN	NaN	NaN	NaN	NaN	NaN	NaN	NaN	NaN	NaN	NaN	NaN	NaN	NaN	NaN	-1.287	0.56	0.705	-1.254	0.45	0.714	-1.24	0.285	0.763	-1.236	0.094	0.67
1330	6.65	NaN	NaN	NaN	-1.215	0.946	0.398	NaN	NaN	NaN	-1.067	0.621	0.421	NaN	NaN	NaN	NaN	NaN	NaN	-1.193	0.272	0.431	-1.198	-0.069	0.351	NaN	NaN	NaN	NaN	NaN	NaN	NaN	NaN	NaN	NaN	NaN	NaN	-1.288	0.56	0.705	-1.254	0.45	0.714	-1.24	0.285	0.763	-1.236	0.094	0.67
1331	6.655	NaN	NaN	NaN	-1.216	0.946	0.398	NaN	NaN	NaN	-1.059	0.611	0.427	NaN	NaN	NaN	NaN	NaN	NaN	NaN	NaN	NaN	-1.198	-0.069	0.351	NaN	NaN	NaN	NaN	NaN	NaN	NaN	NaN	NaN	NaN	NaN	NaN	-1.289	0.56	0.705	-1.255	0.451	0.714	-1.241	0.285	0.763	-1.236	0.094	0.67
1332	6.66	NaN	NaN	NaN	-1.217	0.946	0.397	NaN	NaN	NaN	-1.06	0.61	0.434	NaN	NaN	NaN	NaN	NaN	NaN	NaN	NaN	NaN	-1.199	-0.069	0.351	NaN	NaN	NaN	NaN	NaN	NaN	NaN	NaN	NaN	NaN	NaN	NaN	-1.289	0.56	0.704	-1.256	0.451	0.714	-1.241	0.285	0.763	-1.236	0.094	0.67
1333	6.665	NaN	NaN	NaN	-1.218	0.945	0.396	NaN	NaN	NaN	-1.08	0.627	0.43	NaN	NaN	NaN	NaN	NaN	NaN	-1.195	0.269	0.432	-1.2	-0.069	0.351	NaN	NaN	NaN	NaN	NaN	NaN	NaN	NaN	NaN	NaN	NaN	NaN	-1.29	0.56	0.704	-1.256	0.451	0.714	-1.241	0.285	0.763	-1.237	0.094	0.67
1334	6.67	NaN	NaN	NaN	-1.219	0.944	0.396	NaN	NaN	NaN	-1.12	0.665	0.396	NaN	NaN	NaN	NaN	NaN	NaN	-1.195	0.269	0.432	-1.2	-0.07	0.351	NaN	NaN	NaN	NaN	NaN	NaN	NaN	NaN	NaN	NaN	NaN	NaN	-1.291	0.56	0.703	-1.257	0.451	0.714	-1.242	0.285	0.763	-1.237	0.094	0.67
1335	6.675	NaN	NaN	NaN	-1.219	0.944	0.395	NaN	NaN	NaN	-1.13	0.674	0.388	NaN	NaN	NaN	NaN	NaN	NaN	-1.195	0.268	0.432	NaN	NaN	NaN	-1.283	0.046	0.34	NaN	NaN	NaN	NaN	NaN	NaN	NaN	NaN	NaN	-1.292	0.559	0.703	-1.258	0.451	0.714	-1.243	0.285	0.763	-1.237	0.094	0.67
1336	6.68	NaN	NaN	NaN	-1.22	0.944	0.395	NaN	NaN	NaN	-1.134	0.676	0.386	NaN	NaN	NaN	NaN	NaN	NaN	-1.195	0.268	0.432	NaN	NaN	NaN	-1.283	0.046	0.34	NaN	NaN	NaN	NaN	NaN	NaN	NaN	NaN	NaN	-1.293	0.559	0.702	-1.259	0.451	0.713	-1.244	0.286	0.763	-1.237	0.094	0.67
1337	6.685	NaN	NaN	NaN	-1.221	0.944	0.394	NaN	NaN	NaN	-1.135	0.677	0.385	NaN	NaN	NaN	NaN	NaN	NaN	-1.196	0.268	0.431	NaN	NaN	NaN	-1.283	0.046	0.34	NaN	NaN	NaN	NaN	NaN	NaN	NaN	NaN	NaN	-1.294	0.559	0.701	-1.26	0.451	0.713	-1.246	0.287	0.763	-1.237	0.094	0.67
1338	6.69	NaN	NaN	NaN	-1.222	0.943	0.393	NaN	NaN	NaN	-1.136	0.677	0.385	NaN	NaN	NaN	NaN	NaN	NaN	-1.196	0.268	0.43	NaN	NaN	NaN	-1.283	0.046	0.34	NaN	NaN	NaN	NaN	NaN	NaN	NaN	NaN	NaN	-1.296	0.559	0.701	-1.261	0.451	0.713	-1.247	0.288	0.763	-1.237	0.094	0.67
1339	6.695	NaN	NaN	NaN	-1.223	0.944	0.393	NaN	NaN	NaN	-1.136	0.677	0.385	NaN	NaN	NaN	NaN	NaN	NaN	NaN	NaN	NaN	NaN	NaN	NaN	-1.283	0.046	0.34	NaN	NaN	NaN	NaN	NaN	NaN	NaN	NaN	NaN	-1.297	0.559	0.7	-1.262	0.451	0.712	-1.248	0.288	0.762	-1.237	0.094	0.67
1340	6.7	NaN	NaN	NaN	-1.223	0.944	0.392	NaN	NaN	NaN	-1.136	0.678	0.384	NaN	NaN	NaN	NaN	NaN	NaN	NaN	NaN	NaN	-1.2	-0.071	0.351	NaN	NaN	NaN	NaN	NaN	NaN	NaN	NaN	NaN	NaN	NaN	NaN	-1.298	0.559	0.699	NaN	NaN	NaN	-1.248	0.287	0.762	-1.237	0.094	0.67
1341	6.705	NaN	NaN	NaN	-1.224	0.944	0.392	NaN	NaN	NaN	-1.137	0.678	0.383	NaN	NaN	NaN	NaN	NaN	NaN	NaN	NaN	NaN	-1.2	-0.071	0.351	NaN	NaN	NaN	NaN	NaN	NaN	NaN	NaN	NaN	NaN	NaN	NaN	-1.299	0.558	0.699	NaN	NaN	NaN	-1.249	0.287	0.761	-1.237	0.094	0.67
1342	6.71	NaN	NaN	NaN	-1.225	0.944	0.391	NaN	NaN	NaN	-1.138	0.678	0.382	NaN	NaN	NaN	NaN	NaN	NaN	NaN	NaN	NaN	-1.2	-0.071	0.35	NaN	NaN	NaN	NaN	NaN	NaN	NaN	NaN	NaN	NaN	NaN	NaN	NaN	NaN	NaN	NaN	NaN	NaN	-1.25	0.287	0.76	-1.237	0.094	0.67
1343	6.715	NaN	NaN	NaN	-1.226	0.944	0.39	NaN	NaN	NaN	-1.139	0.678	0.382	NaN	NaN	NaN	NaN	NaN	NaN	NaN	NaN	NaN	-1.2	-0.07	0.35	NaN	NaN	NaN	NaN	NaN	NaN	NaN	NaN	NaN	NaN	NaN	NaN	NaN	NaN	NaN	NaN	NaN	NaN	-1.251	0.287	0.76	-1.237	0.094	0.67
1344	6.72	NaN	NaN	NaN	-1.226	0.945	0.389	NaN	NaN	NaN	-1.139	0.678	0.381	NaN	NaN	NaN	NaN	NaN	NaN	NaN	NaN	NaN	-1.2	-0.07	0.35	NaN	NaN	NaN	NaN	NaN	NaN	NaN	NaN	NaN	NaN	NaN	NaN	NaN	NaN	NaN	NaN	NaN	NaN	-1.252	0.287	0.76	-1.238	0.095	0.67
1345	6.725	NaN	NaN	NaN	-1.226	0.945	0.389	NaN	NaN	NaN	-1.139	0.678	0.38	NaN	NaN	NaN	NaN	NaN	NaN	-1.197	0.269	0.422	-1.2	-0.07	0.35	NaN	NaN	NaN	NaN	NaN	NaN	NaN	NaN	NaN	NaN	NaN	NaN	NaN	NaN	NaN	NaN	NaN	NaN	-1.253	0.287	0.759	-1.238	0.095	0.67
1346	6.73	NaN	NaN	NaN	-1.227	0.945	0.388	NaN	NaN	NaN	-1.139	0.679	0.379	NaN	NaN	NaN	NaN	NaN	NaN	-1.197	0.269	0.422	-1.2	-0.07	0.35	NaN	NaN	NaN	NaN	NaN	NaN	NaN	NaN	NaN	NaN	NaN	NaN	NaN	NaN	NaN	NaN	NaN	NaN	-1.254	0.287	0.759	-1.238	0.095	0.67
1347	6.735	NaN	NaN	NaN	-1.228	0.946	0.387	NaN	NaN	NaN	-1.14	0.679	0.378	NaN	NaN	NaN	NaN	NaN	NaN	NaN	NaN	NaN	-1.2	-0.07	0.35	NaN	NaN	NaN	NaN	NaN	NaN	NaN	NaN	NaN	NaN	NaN	NaN	NaN	NaN	NaN	NaN	NaN	NaN	-1.256	0.288	0.758	-1.238	0.095	0.67
1348	6.74	NaN	NaN	NaN	-1.229	0.946	0.386	NaN	NaN	NaN	-1.14	0.679	0.377	NaN	NaN	NaN	NaN	NaN	NaN	NaN	NaN	NaN	-1.2	-0.07	0.35	NaN	NaN	NaN	NaN	NaN	NaN	NaN	NaN	NaN	NaN	NaN	NaN	NaN	NaN	NaN	NaN	NaN	NaN	-1.258	0.289	0.758	-1.238	0.095	0.67
1349	6.745	NaN	NaN	NaN	-1.229	0.946	0.386	NaN	NaN	NaN	-1.141	0.679	0.376	NaN	NaN	NaN	NaN	NaN	NaN	NaN	NaN	NaN	-1.2	-0.07	0.35	NaN	NaN	NaN	NaN	NaN	NaN	NaN	NaN	NaN	NaN	NaN	NaN	NaN	NaN	NaN	NaN	NaN	NaN	-1.259	0.289	0.757	-1.238	0.095	0.67
1350	6.75	NaN	NaN	NaN	-1.23	0.946	0.385	NaN	NaN	NaN	-1.141	0.679	0.376	NaN	NaN	NaN	NaN	NaN	NaN	NaN	NaN	NaN	-1.2	-0.07	0.35	NaN	NaN	NaN	NaN	NaN	NaN	NaN	NaN	NaN	NaN	NaN	NaN	NaN	NaN	NaN	NaN	NaN	NaN	-1.26	0.289	0.756	-1.238	0.095	0.669
1351	6.755	NaN	NaN	NaN	-1.231	0.947	0.384	NaN	NaN	NaN	-1.141	0.679	0.375	NaN	NaN	NaN	NaN	NaN	NaN	NaN	NaN	NaN	-1.2	-0.07	0.35	NaN	NaN	NaN	NaN	NaN	NaN	NaN	NaN	NaN	NaN	NaN	NaN	NaN	NaN	NaN	NaN	NaN	NaN	-1.261	0.289	0.756	-1.238	0.095	0.669
1352	6.76	NaN	NaN	NaN	-1.231	0.947	0.383	NaN	NaN	NaN	-1.142	0.68	0.375	NaN	NaN	NaN	NaN	NaN	NaN	NaN	NaN	NaN	-1.2	-0.07	0.35	NaN	NaN	NaN	NaN	NaN	NaN	NaN	NaN	NaN	NaN	NaN	NaN	NaN	NaN	NaN	NaN	NaN	NaN	-1.263	0.289	0.755	-1.238	0.095	0.668
1353	6.765	NaN	NaN	NaN	-1.232	0.948	0.383	NaN	NaN	NaN	-1.143	0.68	0.374	NaN	NaN	NaN	NaN	NaN	NaN	NaN	NaN	NaN	-1.2	-0.07	0.35	NaN	NaN	NaN	NaN	NaN	NaN	NaN	NaN	NaN	NaN	NaN	NaN	NaN	NaN	NaN	NaN	NaN	NaN	-1.264	0.289	0.754	-1.239	0.096	0.668
1354	6.77	NaN	NaN	NaN	-1.234	0.948	0.381	NaN	NaN	NaN	-1.144	0.681	0.374	NaN	NaN	NaN	NaN	NaN	NaN	NaN	NaN	NaN	-1.2	-0.07	0.35	NaN	NaN	NaN	NaN	NaN	NaN	NaN	NaN	NaN	NaN	NaN	NaN	NaN	NaN	NaN	NaN	NaN	NaN	-1.266	0.289	0.753	-1.239	0.096	0.668
1355	6.775	NaN	NaN	NaN	-1.235	0.948	0.381	NaN	NaN	NaN	-1.145	0.682	0.373	NaN	NaN	NaN	NaN	NaN	NaN	NaN	NaN	NaN	-1.2	-0.07	0.35	NaN	NaN	NaN	NaN	NaN	NaN	NaN	NaN	NaN	NaN	NaN	NaN	NaN	NaN	NaN	NaN	NaN	NaN	-1.268	0.29	0.753	-1.239	0.096	0.668
1356	6.78	NaN	NaN	NaN	-1.235	0.948	0.38	NaN	NaN	NaN	-1.146	0.682	0.372	NaN	NaN	NaN	NaN	NaN	NaN	NaN	NaN	NaN	-1.2	-0.07	0.35	NaN	NaN	NaN	NaN	NaN	NaN	NaN	NaN	NaN	NaN	NaN	NaN	NaN	NaN	NaN	NaN	NaN	NaN	-1.269	0.29	0.752	-1.239	0.096	0.668
1357	6.785	NaN	NaN	NaN	-1.236	0.948	0.379	NaN	NaN	NaN	-1.147	0.683	0.372	NaN	NaN	NaN	NaN	NaN	NaN	NaN	NaN	NaN	-1.2	-0.07	0.35	NaN	NaN	NaN	NaN	NaN	NaN	NaN	NaN	NaN	NaN	NaN	NaN	NaN	NaN	NaN	NaN	NaN	NaN	-1.271	0.29	0.751	-1.239	0.096	0.668
1358	6.79	NaN	NaN	NaN	-1.237	0.948	0.378	NaN	NaN	NaN	-1.148	0.683	0.371	NaN	NaN	NaN	NaN	NaN	NaN	NaN	NaN	NaN	-1.2	-0.07	0.349	NaN	NaN	NaN	NaN	NaN	NaN	NaN	NaN	NaN	NaN	NaN	NaN	NaN	NaN	NaN	NaN	NaN	NaN	-1.273	0.291	0.751	-1.24	0.097	0.668
1359	6.795	NaN	NaN	NaN	-1.238	0.948	0.377	NaN	NaN	NaN	-1.148	0.684	0.371	NaN	NaN	NaN	NaN	NaN	NaN	-1.142	0.32	0.484	-1.2	-0.07	0.35	NaN	NaN	NaN	NaN	NaN	NaN	NaN	NaN	NaN	NaN	NaN	NaN	NaN	NaN	NaN	NaN	NaN	NaN	-1.275	0.291	0.75	-1.24	0.097	0.668
1360	6.8	NaN	NaN	NaN	-1.238	0.949	0.376	NaN	NaN	NaN	NaN	NaN	NaN	NaN	NaN	NaN	NaN	NaN	NaN	-1.144	0.321	0.483	-1.2	-0.07	0.35	NaN	NaN	NaN	NaN	NaN	NaN	NaN	NaN	NaN	NaN	NaN	NaN	NaN	NaN	NaN	NaN	NaN	NaN	-1.277	0.292	0.749	-1.24	0.097	0.668
1361	6.805	NaN	NaN	NaN	-1.239	0.949	0.375	NaN	NaN	NaN	NaN	NaN	NaN	NaN	NaN	NaN	NaN	NaN	NaN	-1.142	0.344	0.481	-1.2	-0.071	0.35	NaN	NaN	NaN	NaN	NaN	NaN	NaN	NaN	NaN	NaN	NaN	NaN	NaN	NaN	NaN	NaN	NaN	NaN	-1.279	0.292	0.747	-1.24	0.097	0.667
1362	6.81	NaN	NaN	NaN	-1.24	0.949	0.374	NaN	NaN	NaN	NaN	NaN	NaN	NaN	NaN	NaN	NaN	NaN	NaN	-1.137	0.397	0.477	-1.2	-0.071	0.349	NaN	NaN	NaN	NaN	NaN	NaN	NaN	NaN	NaN	NaN	NaN	NaN	NaN	NaN	NaN	NaN	NaN	NaN	-1.28	0.292	0.747	-1.24	0.097	0.667
1363	6.815	NaN	NaN	NaN	-1.241	0.95	0.373	NaN	NaN	NaN	NaN	NaN	NaN	NaN	NaN	NaN	NaN	NaN	NaN	-1.136	0.409	0.475	-1.2	-0.071	0.349	NaN	NaN	NaN	NaN	NaN	NaN	NaN	NaN	NaN	NaN	NaN	NaN	NaN	NaN	NaN	NaN	NaN	NaN	-1.282	0.292	0.746	-1.241	0.097	0.667
1364	6.82	NaN	NaN	NaN	-1.241	0.95	0.372	NaN	NaN	NaN	NaN	NaN	NaN	NaN	NaN	NaN	NaN	NaN	NaN	NaN	NaN	NaN	-1.2	-0.071	0.349	NaN	NaN	NaN	NaN	NaN	NaN	NaN	NaN	NaN	NaN	NaN	NaN	NaN	NaN	NaN	NaN	NaN	NaN	-1.284	0.292	0.745	-1.241	0.097	0.667
1365	6.825	NaN	NaN	NaN	-1.242	0.95	0.371	NaN	NaN	NaN	NaN	NaN	NaN	NaN	NaN	NaN	NaN	NaN	NaN	NaN	NaN	NaN	-1.2	-0.071	0.349	NaN	NaN	NaN	NaN	NaN	NaN	NaN	NaN	NaN	NaN	NaN	NaN	NaN	NaN	NaN	NaN	NaN	NaN	-1.286	0.293	0.745	-1.241	0.097	0.667
1366	6.83	NaN	NaN	NaN	-1.242	0.95	0.37	NaN	NaN	NaN	NaN	NaN	NaN	NaN	NaN	NaN	NaN	NaN	NaN	NaN	NaN	NaN	-1.2	-0.071	0.349	NaN	NaN	NaN	NaN	NaN	NaN	NaN	NaN	NaN	NaN	NaN	NaN	NaN	NaN	NaN	NaN	NaN	NaN	-1.289	0.294	0.744	-1.242	0.098	0.667
1367	6.835	NaN	NaN	NaN	-1.243	0.95	0.369	NaN	NaN	NaN	NaN	NaN	NaN	NaN	NaN	NaN	NaN	NaN	NaN	NaN	NaN	NaN	-1.2	-0.072	0.349	NaN	NaN	NaN	NaN	NaN	NaN	NaN	NaN	NaN	NaN	NaN	NaN	NaN	NaN	NaN	NaN	NaN	NaN	-1.29	0.294	0.743	-1.242	0.098	0.667
1368	6.84	NaN	NaN	NaN	-1.228	0.938	0.37	NaN	NaN	NaN	NaN	NaN	NaN	NaN	NaN	NaN	NaN	NaN	NaN	NaN	NaN	NaN	-1.2	-0.072	0.349	NaN	NaN	NaN	NaN	NaN	NaN	NaN	NaN	NaN	NaN	NaN	NaN	NaN	NaN	NaN	NaN	NaN	NaN	-1.291	0.293	0.742	-1.242	0.098	0.666
1369	6.845	NaN	NaN	NaN	-1.21	0.922	0.371	NaN	NaN	NaN	NaN	NaN	NaN	NaN	NaN	NaN	NaN	NaN	NaN	NaN	NaN	NaN	-1.2	-0.072	0.349	NaN	NaN	NaN	NaN	NaN	NaN	NaN	NaN	NaN	NaN	NaN	NaN	NaN	NaN	NaN	NaN	NaN	NaN	-1.293	0.294	0.741	-1.243	0.098	0.666
1370	6.85	NaN	NaN	NaN	-1.236	0.944	0.367	NaN	NaN	NaN	NaN	NaN	NaN	NaN	NaN	NaN	NaN	NaN	NaN	NaN	NaN	NaN	-1.2	-0.072	0.349	NaN	NaN	NaN	NaN	NaN	NaN	NaN	NaN	NaN	NaN	NaN	NaN	NaN	NaN	NaN	NaN	NaN	NaN	-1.295	0.294	0.74	-1.244	0.099	0.666
1371	6.855	NaN	NaN	NaN	-1.243	0.95	0.365	NaN	NaN	NaN	NaN	NaN	NaN	NaN	NaN	NaN	NaN	NaN	NaN	NaN	NaN	NaN	-1.2	-0.072	0.349	NaN	NaN	NaN	NaN	NaN	NaN	NaN	NaN	NaN	NaN	NaN	NaN	NaN	NaN	NaN	NaN	NaN	NaN	-1.297	0.295	0.74	-1.244	0.1	0.667
1372	6.86	NaN	NaN	NaN	-1.245	0.951	0.363	NaN	NaN	NaN	NaN	NaN	NaN	NaN	NaN	NaN	NaN	NaN	NaN	NaN	NaN	NaN	-1.2	-0.072	0.349	NaN	NaN	NaN	NaN	NaN	NaN	NaN	NaN	NaN	NaN	NaN	NaN	NaN	NaN	NaN	NaN	NaN	NaN	-1.299	0.296	0.739	-1.245	0.101	0.667
1373	6.865	NaN	NaN	NaN	-1.246	0.951	0.362	NaN	NaN	NaN	NaN	NaN	NaN	NaN	NaN	NaN	NaN	NaN	NaN	NaN	NaN	NaN	-1.2	-0.072	0.349	NaN	NaN	NaN	NaN	NaN	NaN	NaN	NaN	NaN	NaN	NaN	NaN	NaN	NaN	NaN	NaN	NaN	NaN	-1.301	0.296	0.739	-1.245	0.101	0.667
1374	6.87	NaN	NaN	NaN	-1.247	0.952	0.361	NaN	NaN	NaN	NaN	NaN	NaN	NaN	NaN	NaN	NaN	NaN	NaN	NaN	NaN	NaN	-1.2	-0.072	0.349	NaN	NaN	NaN	NaN	NaN	NaN	NaN	NaN	NaN	NaN	NaN	NaN	NaN	NaN	NaN	NaN	NaN	NaN	-1.304	0.297	0.738	-1.246	0.102	0.667
1375	6.875	NaN	NaN	NaN	-1.248	0.952	0.36	NaN	NaN	NaN	NaN	NaN	NaN	NaN	NaN	NaN	NaN	NaN	NaN	NaN	NaN	NaN	-1.2	-0.072	0.349	NaN	NaN	NaN	NaN	NaN	NaN	NaN	NaN	NaN	NaN	NaN	NaN	NaN	NaN	NaN	NaN	NaN	NaN	-1.306	0.297	0.737	-1.247	0.103	0.668
1376	6.88	NaN	NaN	NaN	-1.248	0.952	0.359	NaN	NaN	NaN	NaN	NaN	NaN	NaN	NaN	NaN	NaN	NaN	NaN	NaN	NaN	NaN	-1.2	-0.072	0.349	NaN	NaN	NaN	NaN	NaN	NaN	NaN	NaN	NaN	NaN	NaN	NaN	NaN	NaN	NaN	NaN	NaN	NaN	-1.308	0.297	0.737	-1.248	0.103	0.668
1377	6.885	NaN	NaN	NaN	-1.249	0.952	0.358	NaN	NaN	NaN	NaN	NaN	NaN	NaN	NaN	NaN	NaN	NaN	NaN	NaN	NaN	NaN	-1.2	-0.072	0.349	NaN	NaN	NaN	NaN	NaN	NaN	NaN	NaN	NaN	NaN	NaN	NaN	NaN	NaN	NaN	NaN	NaN	NaN	-1.31	0.297	0.736	-1.248	0.103	0.667
1378	6.89	NaN	NaN	NaN	-1.25	0.952	0.357	NaN	NaN	NaN	NaN	NaN	NaN	NaN	NaN	NaN	NaN	NaN	NaN	NaN	NaN	NaN	-1.2	-0.072	0.349	NaN	NaN	NaN	NaN	NaN	NaN	NaN	NaN	NaN	NaN	NaN	NaN	NaN	NaN	NaN	NaN	NaN	NaN	-1.313	0.298	0.735	-1.249	0.104	0.667
1379	6.895	NaN	NaN	NaN	-1.25	0.951	0.356	NaN	NaN	NaN	NaN	NaN	NaN	NaN	NaN	NaN	NaN	NaN	NaN	NaN	NaN	NaN	-1.2	-0.072	0.349	NaN	NaN	NaN	NaN	NaN	NaN	NaN	NaN	NaN	NaN	NaN	NaN	NaN	NaN	NaN	NaN	NaN	NaN	-1.316	0.299	0.735	-1.25	0.107	0.668
1380	6.9	NaN	NaN	NaN	-1.251	0.951	0.355	NaN	NaN	NaN	NaN	NaN	NaN	NaN	NaN	NaN	NaN	NaN	NaN	NaN	NaN	NaN	-1.2	-0.072	0.349	NaN	NaN	NaN	NaN	NaN	NaN	NaN	NaN	NaN	NaN	NaN	NaN	NaN	NaN	NaN	NaN	NaN	NaN	-1.319	0.3	0.734	-1.251	0.108	0.669
1381	6.905	NaN	NaN	NaN	-1.251	0.951	0.354	NaN	NaN	NaN	NaN	NaN	NaN	NaN	NaN	NaN	NaN	NaN	NaN	NaN	NaN	NaN	-1.2	-0.072	0.349	NaN	NaN	NaN	NaN	NaN	NaN	NaN	NaN	NaN	NaN	NaN	NaN	NaN	NaN	NaN	NaN	NaN	NaN	-1.321	0.3	0.734	-1.252	0.108	0.67
1382	6.91	NaN	NaN	NaN	-1.252	0.952	0.353	NaN	NaN	NaN	NaN	NaN	NaN	NaN	NaN	NaN	NaN	NaN	NaN	NaN	NaN	NaN	-1.2	-0.072	0.349	NaN	NaN	NaN	NaN	NaN	NaN	NaN	NaN	NaN	NaN	NaN	NaN	NaN	NaN	NaN	NaN	NaN	NaN	-1.324	0.3	0.733	-1.252	0.108	0.67
[truncated: 3 more columns]
