# Supplementary material for: Associations between lower-limb muscle activation and knee flexion in post-stroke individuals: A study on the stance-to-swing phases of gait
Source: PLoS One. 2017 Sep 8;12(9):e0183865. doi: 10.1371/journal.pone.0183865 (PMC5590852; doi:10.1371/journal.pone.0183865)
Supplement: S1 Dataset — (ZIP) [file pone.0183865.s001.zip › S1_Dataset/Patient group/4/5/emg.csv]

Frame	Time	EMG Signal 1	EMG Signal 2	EMG Signal 3	EMG Signal 4	EMG Signal 5	EMG Signal 6	EMG Signal 7	EMG Signal 8
0	0	58.043	28.741	50.711	133.904	34.998	49.577	43.999	53.816
1	0.001	54.078	50.272	53.531	62.97	33.694	42.464	40.016	41.855
2	0.002	55.931	65.033	44.163	34.422	32.005	42.701	33.51	20.393
3	0.003	54.675	59.654	41.186	73.252	30.704	41.59	21.771	-12.694
4	0.004	53.419	60.084	33.187	49.405	28.043	32.163	4.212	31.235
5	0.005	41.346	55.32	35.266	-39.845	25.002	31.451	-3.897	35.285
6	0.006	32.596	46.099	32.709	-29.792	26.615	26.887	-11.438	38.761
7	0.007	33.731	45.997	32.68	22.629	25.529	27.762	-4.44	31.821
8	0.008	34.511	37.981	27.821	89.928	24.464	23.813	11.317	25.544
9	0.009	37.056	37.556	27.257	79.289	19.557	20.263	16.659	27.824
10	0.01	35.566	21.101	30.762	20.682	22.212	16.734	38.468	29.691
11	0.011	22.69	28.664	26.942	-3.104	15.982	24.067	33.802	31.189
12	0.012	24.75	35.304	23.152	15.128	14.03	26.192	57.802	32.496
13	0.013	28.972	9.476	19.591	31.633	13.258	25.836	94.02	33.445
14	0.014	28.007	-16.318	21.285	13.504	16.77	23.372	97.549	29.201
15	0.015	24.954	-2.591	18.192	16.878	6.763	20.941	54.858	25.173
16	0.016	20.01	15.246	14.345	19.744	13.813	20.286	25.743	8.632
17	0.017	13.747	20.922	13.818	14.239	9.48	13.267	9.243	5.1
18	0.018	19.156	21.421	17.976	1.589	5.366	15.379	3.421	5.284
19	0.019	28.1	9.007	15.625	51.622	10.187	13.468	6.152	14.79
20	0.02	27.616	13.088	12.156	72.289	6.72	10.425	1.179	11.936
21	0.021	16.951	23.612	4.652	-3.052	3.679	1.229	-3.367	1.577
22	0.022	16.397	4.569	2.407	-73.451	4.537	3.481	-1.486	-1.003
23	0.023	9.497	5.331	5.822	-29.897	6.399	-2.936	-10.984	0.715
24	0.024	3.042	5.944	-1.546	42.3	0.562	-6.991	-9.601	-3.512
25	0.025	3.997	10.291	-0.547	31.3	9.66	3.311	0.929	-2.276
26	0.026	1.711	-3.309	-1.232	-32.325	7.379	-5.697	-2.237	2.104
27	0.027	5.105	-0.009	0.835	-25.281	0.103	-2.481	-1.295	11.755
28	0.028	-6.342	14.569	-3.238	10.67	-1.904	0.192	-14.439	15.249
29	0.029	-14.845	6.932	-3.012	-23.768	-3.687	2.707	-4.309	12.811
30	0.03	-12.462	3.811	-6.409	-30.684	0.378	0.816	-6.524	2.879
31	0.031	-7.687	7.889	-2.588	7.146	-2.873	-2.977	-11.009	5.37
32	0.032	-20.661	-4.255	-0.268	1.291	-7.63	-6.334	-3.454	-0.807
33	0.033	-1.065	-12.475	0.564	-22.328	-7.708	-14.472	-15.985	1.201
34	0.034	-4.831	-17.15	-0.688	-10.697	-2.33	-14.245	-18.217	-9.326
35	0.035	-8.347	-7.265	2.963	-15.092	-6.977	-8.946	-14.609	1.676
36	0.036	-2.307	4.82	-0.693	21.98	-4.04	-15.217	-16.372	2.481
37	0.037	7.476	-1.236	-8.37	6.221	-7.837	-5.001	-15.766	-8.268
38	0.038	4.737	-13.032	-4.197	1.142	-5.403	-10.215	-8.913	-5.248
39	0.039	2.263	-9.453	-4.04	-3.469	-8.351	-6.489	-12.28	-9.358
40	0.04	-3.07	-11.22	-10.232	-38.042	-10.679	-8.72	-1.292	-17.29
41	0.041	-13.778	-17.758	-11.336	-43.058	-7.748	-10.336	2.961	-20.763
42	0.042	-13.204	-17.289	-11.242	-31.182	-7.683	-14.23	9.759	-30.972
43	0.043	-22.033	-24.495	-15.753	-12.715	-9.906	-9.385	-2.377	-17.089
44	0.044	-25.6	-24.109	-13.648	-2.97	-9.78	-16.504	-13.71	-15.555
45	0.045	-25.055	-15.56	-13.634	-6.362	-9.813	-14.296	-35.661	-21.163
46	0.046	-20.022	-8.31	-12.803	-3.886	-5.555	-7.207	-39.018	-16.873
47	0.047	-14.366	-7.412	-12.697	-1.578	4.342	-6.474	-30.907	-15.82
48	0.048	-17.011	-17.339	-18.751	-8.662	2.848	-9.195	-18.885	-13.09
49	0.049	-20.784	-16.405	-14.892	-6.647	1.574	-3.761	-11.468	-16.898
50	0.05	-31.083	-15.446	-11.582	-4.86	0.322	-5.835	0.04	-18.147
51	0.051	-32.532	-14.572	-13.379	-3.699	-2.777	-2.576	6.424	-2.075
52	0.052	-13.08	0.08	-11.493	-23.106	-1.809	-4.357	12.224	9.52
53	0.053	-4.853	2.195	-13.287	-30.683	4.19	-4.781	24.406	15.872
54	0.054	-12.485	-15.253	-15.857	-23.834	1.871	-3.47	48.189	25.476
55	0.055	-24.197	0.992	-10.492	-26.182	-1.604	-10.1	51.447	20.217
56	0.056	-17.924	-5.402	-8.605	2.766	-2.182	-14.978	29.554	-3.601
57	0.057	-23.826	-7.355	-1.298	31.868	-11.071	-12.5	-7.424	-55.071
58	0.058	-18.685	-23.273	-16.048	-2.171	-19.962	-6.919	-22.516	-62.425
59	0.059	-17.198	-25.465	-1.184	-6.509	-16.461	-8.883	-18.049	-15.596
60	0.06	-15.9	-15.841	-7.03	22.603	-13.352	-10.85	-30.415	-9.583
61	0.061	-14.8	-24.618	-8.802	18.894	-12.366	-5.457	-26.697	6.882
62	0.062	-11.393	-29.319	-13.478	22.114	-9.836	-13.413	-23.377	1.851
63	0.063	-10.492	-22.206	-12.156	31.328	-10.591	-8.203	-14.052	-2.59
64	0.064	-9.578	-21.071	-23.992	28.528	-12.507	-11.12	-16.713	1.48
65	0.065	-10.397	-22.267	-9.697	-10.062	-11.897	-13.651	-14.162	-24.825
66	0.066	-3.094	-10.451	-3.916	-93.315	-15.944	-6.317	-16.502	-28.093
67	0.067	-13.976	-11.959	-5.683	-57.695	-11.081	-7.293	-14.415	-24.971
68	0.068	-15.387	-16.188	-29.513	-3.501	-11.637	-13.301	-16.395	-16.642
69	0.069	-16.596	-12.489	-26.249	-13.33	-12.192	-7.684	-14.698	-3.861
70	0.07	-32.301	-15.961	-10.592	31.386	-15.641	-9.614	-16.285	-6.16
71	0.071	-21.696	-8.592	-2.284	-25.487	-9.22	-3.609	-14.968	-4.019
72	0.072	-8.2	-17.445	-4.813	-106.955	-9.967	-5.931	-13.849	-2.076
73	0.073	-10.002	-9.088	-11.791	-52.802	-13.997	-6.501	-15.043	-10.796
74	0.074	-8.506	-10.008	-9.669	-23.258	-10.476	-4.565	-20.302	-9.234
75	0.075	-1.402	-7.058	-15.481	3.5	-11.022	-6.296	-19.36	-10.566
76	0.076	-10.357	-13.009	-10.257	11.628	-9.241	-0.467	-18.601	-9.378
77	0.077	-11.569	-8.898	-11.803	-10.462	-12.69	0.328	-14.545	-1.026
78	0.078	2.322	2.006	-4.632	-17.043	-6.279	2.291	-18.017	-17.047
79	0.079	8.078	-5.864	-8.302	-11.033	-8.765	-2.321	-13.359	-19.328
80	0.08	-4.158	7.157	-14.286	-5.61	-7.96	1.781	-18.754	-8.646
81	0.081	-2.637	19.403	-11.178	-10.641	-9.861	-6.121	-13.89	-2.81
82	0.082	-4.014	14.823	-17.927	-6.173	-6.541	-19.248	-10.562	-11.497
83	0.083	-2.885	4.818	-11.902	6.199	-4.766	-17.47	-8.769	-6.823
84	0.084	-4.062	8.55	-22.521	9.807	-6.094	-15.881	-0.802	-8.14
85	0.085	-18.012	-9.389	-18.238	-0.263	-5.675	-14.484	-6.776	-17.024
86	0.086	-23.845	-6.792	-11.823	28.081	-6.801	-10.756	-9.843	-22.99
87	0.087	-22.116	-18.306	-8.317	24.478	-7.925	-19.025	-18.726	-6.9
88	0.088	-33.154	-41.629	-9.266	-13.188	-8.274	-15.861	-12.723	4.742
89	0.089	-20.184	-50.831	-2.464	-8.004	-11.136	-16.758	-7.497	-1.61
90	0.09	-11.469	-53.458	-12.117	60.824	-8.389	-12.423	-6.518	23.574
91	0.091	-16.107	-35.568	-5.709	31.285	-11.066	-16.405	-0.461	20.307
92	0.092	-37.797	-42.458	-4.528	-102.964	-10.255	-9.741	1.945	-26.695
93	0.093	-22.12	-31.735	-1.4	-45.219	-5.765	-8.886	5.518	-20.097
94	0.094	-19.417	-18.12	-0.398	-27.717	-7.662	-11.12	8.867	-1.863
95	0.095	-11.858	-23.296	-6.359	-43.49	-10.528	-17.615	17.78	3.607
96	0.096	-9.53	-12.228	-15.222	-29.084	-7.008	-13.268	-1.816	-11.446
97	0.097	5.381	9.475	-11.69	-68.477	-6.583	-10.853	-10.203	-80.098
98	0.098	7.357	18.804	-16.866	-32.779	-6.149	-7.276	-17.779	-70.178
99	0.099	-8.47	21.538	-13.921	21.467	-3.398	-15.894	-15.441	-61.22
100	0.1	-14.813	14.013	-16.395	31.378	-8.391	-16.963	-17.532	-36.792
101	0.101	-16.715	-2.212	-17.116	4.705	-8.94	-13.785	-15.561	-14.677
102	0.102	-14.93	-25.6	-19.001	-35.892	-8.33	-12.734	-13.778	-8.041
103	0.103	-22.788	-16.276	-15.651	60.517	-8.691	-6.65	-9.089	10.205
104	0.104	-9.757	-30.37	-17.339	100.01	-13.116	-5.8	-7.681	15.682
105	0.105	-7.95	-32.878	-15.927	-79.003	-6.512	-12.303	-11.285	0.641
106	0.106	-25.307	-25.897	-13.546	-155.853	-12.489	-13.018	-14.705	-12.865
107	0.107	-27.561	1.776	-14.646	-39.529	-8.404	-12.191	-13.708	-8.791
108	0.108	-38.131	5.444	-17.29	-60.582	-11.875	-12.713	-6.94	-5.133
109	0.109	-32.239	-4.638	-11.435	-41.41	-8.581	-8.01	-4.433	-15.206
110	0.11	-23.436	-1.567	-13.694	11.077	-9.149	-10.858	-8.505	-12.083
111	0.111	-15.411	-4.293	-13.058	27.04	-7.774	-5.004	-7.941	2.087
112	0.112	-16.673	-6.833	-11.066	41.433	-10.079	-7.276	-1.95	-5.4
113	0.113	-20.255	-37.245	-11.601	54.639	-7.93	-6.657	-2.721	-3.036
114	0.114	-23.649	-33.194	-11.157	19.02	-11.585	-6.031	-7.545	-13.645
115	0.115	-16.215	-44.425	-11.495	-13.486	-6.146	-3.089	-9.464	-19.421
116	0.116	-20.985	-41.144	-10.271	-43.135	-5.544	-10.988	-13.504	-28.121
117	0.117	-11.227	-19.268	-7.495	-34.314	-7.459	-12.108	-20.449	-7.405
118	0.118	-9.978	-10.952	-3.172	-58.744	-9.173	-17.299	-17.517	-4.681
119	0.119	-18.223	-8.455	-10.093	8.036	-10.497	-14.373	-14.968	-7.172
120	0.12	-8.468	-6.136	-14.877	-0.91	-11.825	-11.836	-14.154	-0.176
121	0.121	-7.242	-25.303	-15.586	-41.567	-5.218	-9.495	-7.538	-2.276
122	0.122	1.168	-22.794	-14.746	-34.208	-10.028	-11.414	-10.004	11.301
123	0.123	-10.559	-25.156	-11.203	39.738	-9.224	-2.699	-10.728	-8.02
124	0.124	-8.931	-18.804	-13.084	-9.535	-9.966	-8.694	-10.096	-15.553
125	0.125	-7.495	-13.026	-12.453	17.25	-6.45	-7.726	-6.762	-13.207
126	0.126	-8.57	-18.283	-12.02	-7.111	-5.834	-8.697	-13.292	-11.053
127	0.127	-9.655	-26.25	-13.327	-14.553	-4.052	-7.925	-22.916	-12.962
128	0.128	-8.606	-10.405	-11.148	5.351	-8.857	-7.158	-26.545	-11.198
129	0.129	-15.281	-8.294	-13.808	-12.872	-9.404	-7.752	-20.498	-12.741
130	0.13	-19.443	-10.268	-10.285	-7.501	-8.789	-4.487	-17.356	-14.097
131	0.131	-13.75	-15.536	-15.087	7.604	-7.408	-6.261	-24.096	-5.197
132	0.132	-10.187	-17.109	-11.757	21.148	-11.834	-9.786	-23.278	-16.033
133	0.133	-5.471	-15.771	-9.985	41.824	-5.222	-14.297	-11.037	-20.294
134	0.134	-8.311	-16.97	-10.33	-7.372	-5.97	-11.457	-2.271	-8.478
135	0.135	-0.323	-23.036	-9.908	-81.414	-11.557	-11.13	-0.665	-13.112
136	0.136	-8.604	-24.097	-8.708	-32.124	-10.955	-13.507	6.544	-8.85
137	0.137	-7.607	-23.186	-9.822	-41.011	-12.873	-14.72	18.4	-17.754
138	0.138	-20.337	-22.458	-13.258	-97.97	-12.275	-18.457	19.993	-16.593
139	0.139	-22.051	-11.87	-8.373	-61.08	-10.908	-18.897	4.166	-11.358
140	0.14	-23.559	-13.266	-10.261	-27.657	-7.609	-20.119	-27.72	-12.329
141	0.141	-10.542	-9.661	-8.489	-9.459	-8.762	-19.787	-41.219	-13.091
142	0.142	-19.208	-8.542	-16.391	-4.089	-9.916	-16.375	-37.107	-10.764
143	0.143	-14.536	-3.364	-17.515	0.849	-11.066	-16.047	-18.291	-15.638
144	0.144	-24.554	11.315	-16.514	-3.616	-8.925	-15.715	12.717	-18.955
145	0.145	-12.705	21.949	-13.578	0.408	-8.14	-14.614	41.79	-13.551
146	0.146	-8.02	23.874	-17.817	-3.36	-7.94	-11.78	45.501	-14.145
147	0.147	-26.746	4.525	-15.488	-6.705	-9.476	-12.234	14.544	-10.882
148	0.148	-24.18	2.027	-10.637	8.849	-9.659	-11.902	-14.495	-13.872
149	0.149	-21.818	-0.288	-7.338	17.018	-10.614	-9.829	-25.744	-6.003
150	0.15	-15.409	-10.906	-12.747	14.405	-7.706	-6.02	-15.705	-14.349
151	0.151	-17.331	-12.806	-10.8	-1.92	-10.417	-7.432	-18.825	-6.979
152	0.152	-26.018	-11.049	-16.79	-8.381	-7.712	-12.902	-21.552	-4.027
153	0.153	-8.582	-15.68	-11.168	1.24	-5.589	-8.113	-24.073	-9.98
154	0.154	-15.54	-11.39	-14.637	13.506	-9.466	-10.084	-31.015	-9.165
155	0.155	-17.644	-10.188	-11.337	21.539	-10.83	-3.536	-28.842	-11.063
156	0.156	-15.683	-8.977	-11.908	5.61	-11.226	-4.353	-23.003	-7.745
157	0.157	-20.898	-9.875	-11.507	-9.45	-10.074	-8.448	-21.234	-16.644
158	0.158	-22.432	-16.535	-9.172	-19.17	-7.374	-6.544	-22.768	-17.786
159	0.159	-23.765	-12.168	-12.06	-45.49	-8.544	-8.508	-12.699	-6.921
160	0.16	-17.353	-14.381	-10.885	-64.215	-10.681	-6.787	-9.035	-16.981
161	0.161	-16.144	-16.208	-13.582	-47.088	-6.244	-8.156	-5.6	-20.664
162	0.162	-15.122	-15.534	-8.731	-25.083	-6.839	-6.814	-8.769	-12.34
163	0.163	-10.226	-20.889	-16.653	17.547	-8.599	-11.667	-7.89	-13.321
164	0.164	-4.169	-25.672	-15.676	-12.808	-7.261	-9.744	-8.77	-8.487
165	0.165	1.51	-22.306	-14.689	-7.403	-7.671	-11.496	-11.192	-11.002
166	0.166	-9.256	-26.285	-13.9	-22.54	-8.072	-12.853	-7.775	-10.215
167	0.167	-23.499	-18.264	-16.206	-9.069	-10.024	-9.573	-9.762	-9.622
168	0.168	-13.729	-12.142	-14.258	-13.191	-11.975	-8.426	-12.722	-11.548
169	0.169	-15.372	-23.831	-14.829	20.819	-7.739	-5.725	-13.152	-7.496
170	0.17	-13.73	-22.158	-10.767	16.342	-9.512	-8.432	-8.748	-11.021
171	0.171	-20.795	-17.764	-8.257	-46.249	-6.05	-6.291	-16.537	-13.381
172	0.172	-3.691	-0.628	-7.882	-90.994	-8.392	-4.915	-13.484	-15.546
173	0.173	-10.581	-2.848	-10.017	-66.566	-12.483	-7.982	-12.572	-9.595
174	0.174	-12.645	-13.395	-8.083	-29.466	-9.99	-7.552	-8.362	-15.669
175	0.175	-14.52	-11.362	-9.241	31.206	-11.37	-10.223	-9.18	-18.045
176	0.176	-16.217	-16.479	-8.465	104.701	-14.298	-9.982	-9.792	-17.439
177	0.177	-20.827	-21.01	-12.917	15.99	-9.87	-10.705	-2.478	-8.694
178	0.178	-25.066	-19.556	-9.627	4.243	-5.828	-8.712	-5.431	-7.531
179	0.179	-21.365	-10.558	-6.718	15.147	-10.695	-7.098	-1.222	-4.452
180	0.18	-20.182	-2.158	-10.201	-34.109	-3.37	-3.549	2.804	2.279
181	0.181	-19.204	-16.007	-11.55	-25.123	-6.294	-5.804	-5.166	-2.007
182	0.182	-14.359	-29.468	-10.393	-0.647	-10.573	-2.83	-8.292	-7.648
183	0.183	-10.093	-20.67	-14.845	6.799	-6.534	-0.834	-15.093	-17.178
184	0.184	-6.021	3.22	-16.587	53.677	-8.49	-4.25	-12.59	-18.375
185	0.185	-7.946	6.58	-14.08	-13.519	-6.571	-8.244	-11.833	-17.255
186	0.186	-3.291	-21.631	-16.405	-58.304	-6.011	-9.53	-16.679	-14.204
187	0.187	-12.201	-32.821	-14.283	-1.411	-9.513	-9.073	-17.262	-3.423
188	0.188	-5.829	-29.495	-16.223	-23.466	-6.244	-11.905	-10.685	-7.733
189	0.189	-7.006	-32.557	-13.522	-29.998	-6.646	-6.606	-11.469	-6.621
190	0.19	-10.12	4.445	-8.687	-35.914	-5.499	-8.459	-13.822	-7.805
191	0.191	-9.176	-0.549	-8.108	-19.345	-8.22	0.332	-11.949	-13.07
192	0.192	-11.699	3.932	-14.111	-64.709	-11.142	-7.911	-10.093	-14.081
193	0.193	-12.485	-0.111	-11.799	-58.602	-10.004	-10.92	-13.067	-13.348
194	0.194	-10.554	-3.763	-13.739	-8.618	-11.195	-9.868	-14.456	-9.345
195	0.195	-4.57	-7.036	-9.091	24.912	-9.678	-7.256	-7.1	-9.961
196	0.196	-11.922	-10.124	-7.339	6.739	-13	-6.394	-6.119	-11.918
197	0.197	-9.018	-7.41	-10.815	34.439	-11.88	-14.243	-1.273	-3.054
198	0.198	-8.276	0.119	-11.198	79.933	-13.083	-11.08	2.954	-1.918
199	0.199	-10.65	-21.011	-10.802	49.61	-7.315	-11.982	2.121	-17.63
200	0.2	-11.284	-35.18	-13.498	11.057	-6.57	-14.436	-2.79	-24.075
201	0.201	-20.035	-27.685	-11.56	-14.001	-6.016	-15.146	-7.474	-29.928
202	0.202	-16.591	-34.707	-12.33	-55.192	-6.627	-13.154	-16.431	-21.244
203	0.203	-13.553	-32.632	-13.114	-82.903	-7.227	-17.757	-36.028	-6.959
204	0.204	-18.434	-38.487	-10.016	-77.889	-8.6	-19.461	-44.415	-8.946
205	0.205	-19.251	-33.32	-9.633	-64.392	-5.327	-12.466	-31.679	-17.706
206	0.206	-18.532	-31.828	-12.347	-1.944	-10.189	-19.206	-24.733	-9.829
207	0.207	-20.525	-39.058	-11.567	6.852	-8.278	-14.925	-9.842	-19.978
208	0.208	-29.305	-27.308	-16.024	-33.827	-11.197	-14.147	-0.179	-23.746
209	0.209	-21.062	-28.933	-10.033	-41.091	-8.697	-14.716	12.006	-10.666
210	0.21	-28.509	-21.864	-12.361	-34.523	-6.39	-18.005	29.419	-2.02
211	0.211	-25.681	-7.611	-11.79	-52.8	-6.024	-12.599	36.392	-3.638
212	0.212	-26.553	13.634	-12.38	19.303	-6.425	-10.687	38.569	-2.341
213	0.213	-27.419	-0.525	-10.656	29.089	-7.599	-10.137	36.671	-11.301
214	0.214	-32.345	-8.101	-18.608	20.156	-6.065	-10.765	13.873	-24.512
215	0.215	-26.402	-15.092	-15.14	12.01	-10.531	-12.166	-20.536	-33.27
216	0.216	-32.079	-4.474	-16.121	19.264	-9.965	-9.897	-34.055	-31.775
217	0.217	-34.103	-14.174	-11.295	12.589	-11.722	-5.12	-29.955	-10.162
218	0.218	-33.635	-2.004	-8.793	-5.64	-9.219	-9.817	-33.599	5.452
219	0.219	-30.835	-9.961	-6.486	21.987	-2.851	-12.771	-23.5	19.518
220	0.22	-23.005	-17.176	-8.43	47.116	-12.542	-14.185	-20.374	11.909
221	0.221	-5.097	-5.437	-5.146	-21.622	-8.879	-16.593	-17.628	0.238
222	0.222	-7.699	-0.852	-10.579	-71.037	-7.732	-19.586	-10.058	10.83
223	0.223	-10.078	0.468	-12.538	-80.038	-10.838	-19.294	-17.001	8.838
224	0.224	-8.016	1.589	-17.211	-72.057	-9.88	-16.683	-19.106	-17.529
225	0.225	1.586	-6.784	-15.497	-79.548	-7.374	-18.931	-24.884	-74.277
226	0.226	3.26	-16.498	-12.057	-59.665	-9.708	-17.704	-19.63	-66.194
227	0.227	7.817	-10.14	-14.413	-4.646	-10.303	-18.608	-14.957	-29.271
228	0.228	-2.32	0.661	-17.349	2.687	-8.376	-19.32	-13.576	-9.372
229	0.229	-8.78	7.781	-13.696	-30.935	-8.963	-15.973	-14.729	8.777
230	0.23	-5.37	-6.574	-15.081	-12.847	-14.776	-11.656	-11.234	-7.708
231	0.231	-2.355	-16.274	-10.272	-7.563	-12.452	-13.544	-18.56	-2.701
232	0.232	-5.356	-21.544	-10.896	-2.637	-10.522	-5.754	-13.689	1.72
233	0.233	-7.963	-20.063	-11.513	38.495	-9.946	-11.898	-14.447	-10.698
234	0.234	-15.409	-10.068	-5.743	54.849	-14.013	-8.946	-5.518	0.496
235	0.235	-14.525	1.695	-11.394	29.615	-12.664	-5.808	-13.812	-2.82
236	0.236	-10.353	3.217	-9.496	6.643	-11.311	-6.924	-14.761	6.447
237	0.237	-8.116	-4.015	-12.827	-5.9	-9.963	-7.841	-9.903	-7.693
238	0.238	-19.041	-7.788	-12.28	-62.694	-12.097	-10.314	-9.112	-10.206
239	0.239	-17.575	-9.041	-13.676	-38.433	-10.161	-13.946	-6.776	-26.469
240	0.24	-13.408	-16.489	-16.036	-31.195	-9.005	-12.149	-3.292	-11.582
241	0.241	-18.722	-14.035	-13.941	-11.38	-4.162	-6.86	5.392	-9.656
242	0.242	-22.484	-13.134	-12.817	-5.473	-2.229	-10.461	6.482	-11.413
243	0.243	-23.739	-19.202	-16.345	33.126	1.059	-7.3	-8.47	0.185
244	0.244	-20.729	-11.92	-20.453	17.927	1.634	-16.343	-15.842	-23.629
245	0.245	-25.66	-11.038	-20.111	31.478	1.248	-7.585	-11.018	-26.923
246	0.246	-21.511	-19.064	-18.993	7.659	4.54	-6.556	-15.276	-11.247
247	0.247	-9.455	-24.383	-11.677	3.549	1.637	5.122	-11.226	-19.57
248	0.248	6.291	-17.7	-12.688	-30.551	-4.364	0.345	-9.299	-12.003
249	0.249	4.031	-20.293	-13.699	-99.255	-12.295	-1.128	-1.965	9.103
250	0.25	-5.769	-22.707	-9.483	-49.9	-11.317	-4.915	-16.72	-10.631
251	0.251	-14.575	-22.205	-10.301	-5.267	-10.339	-6.177	-1.861	-23.401
252	0.252	-6.735	-22.824	-3.756	35.254	-16.325	-3.175	-3.833	-11.78
253	0.253	-11.072	-29.428	-9.793	13.08	-13.992	-2.291	8.314	-5.371
254	0.254	-20.053	-18.01	-9.052	32.888	-17.471	-3.146	-15.555	-7.267
255	0.255	-14.126	-19.558	-7.146	26.759	-10.11	-8.831	-18.917	-5.488
256	0.256	-13.221	-9.474	-17.234	32.11	-9.13	-8.311	-15.875	15.25
257	0.257	-8.432	-23.787	-7.19	-43.549	-13.38	-2.368	-7.586	6.974
258	0.258	-7.682	-10.241	-6.05	-141.254	-11.052	-13.057	-10.119	-5.76
259	0.259	-0.377	1.964	-12.075	-49.14	-11.621	-11.744	-3.159	-12.683
260	0.26	-15.131	-21.802	-8.994	10.473	-6.964	-5.39	-9.542	-14.761
261	0.261	-0.281	-38.789	-11.923	21.293	-9.852	-4.259	-38.561	-24.373
262	0.262	-9.998	-41.807	-4.006	31.14	-11.196	-5.245	-26.166	-15.599
263	0.263	-15.258	-38.996	-11.382	4.476	-9.83	-2.352	-22.495	-20.181
264	0.264	-39.075	-36.399	-12.367	-36.1	-8.663	-8.356	-19.221	-15.862
265	0.265	-29.017	-24.695	-13.164	30.768	-8.268	-9.137	-9.971	-14.658
266	0.266	-19.72	-22.499	-13.952	4.129	-8.65	-9.717	-12.749	-6.301
267	0.267	-11.403	-12.783	-13.389	-36.454	-10.19	-18.426	-10.293	-7.216
268	0.268	-13.917	-7.518	-11.47	-29.034	-6.895	-21.898	-12.651	-10.046
269	0.269	-16.228	9.958	-16.9	-22.433	-5.727	-16.666	-6.298	-7.449
270	0.27	-26.855	16.98	-16.333	-28.424	-8.426	-1.946	-8.252	-12.973
271	0.271	-32.631	10.653	-8.985	-44.849	-5.716	-4.054	-3.041	-19.466
272	0.272	-41.286	-2.81	-4.152	-29.819	-10.546	-5.97	-1.498	-13.384
273	0.273	-33.3	-4.451	-4.93	38.829	-12.472	-11.175	-2.85	-15.633
274	0.274	-26.088	-5.901	-7.255	48.665	-9.171	-0.112	-4.021	-19.046
275	0.275	-29.71	-15.87	0.67	3.963	-7.424	-1.431	-7.516	-15.702
276	0.276	-11.649	-24.699	-11.13	-52.933	-6.054	-5.068	-8.516	-15.101
277	0.277	-24.361	-16.335	-15.766	-60.246	-7.4	-8.51	-3.715	-11.582
278	0.278	-21.983	-8.946	-20.018	27.328	-6.234	-7.505	4.178	-4.177
279	0.279	-15.554	-7.946	-13.622	-8.202	-8.927	-12.299	-1.063	-9.32
280	0.28	-5.831	-12.181	-17.094	-18.998	-10.848	-4.31	-15.729	-14.062
281	0.281	6.406	-4.817	-7.404	-28.833	-7.937	-11.607	-26.306	-13.216
282	0.282	1.803	4.072	-13.768	-19.858	-10.635	-12.51	-12.704	-13.91
283	0.283	0.491	10.058	-17.235	-11.613	-8.684	-14.956	-24.846	-18.672
284	0.284	-5.857	0.379	-14.119	-4.123	-7.888	-12.569	-20.15	-18.022
285	0.285	-9.303	-16.641	-13.127	-10.578	-9.234	-19.083	-10.052	-15.044
286	0.286	-8.309	-0.374	-10.595	-16.51	-5.534	-23.269	-13.72	-16.328
287	0.287	-15.043	10.265	-14.639	-21.887	-8.809	-14.294	-10.247	-17.61
288	0.288	-14.232	8.32	-9.79	-6.754	-10.919	-15.383	-2.913	-10.974
289	0.289	-8.604	6.556	-10.352	-11.218	-6.451	-18.409	3.826	-2.015
290	0.29	-13.429	1.887	-10.915	-7.143	-14.172	-23.18	16.962	-7.974
291	0.291	-15.34	-5.301	-9.541	-10.785	-8.928	-23.883	45.988	-4.828
292	0.292	-8.747	-6.481	-8.166	-20.801	-9.875	-16.45	16.992	-5.73
293	0.293	-14.731	-12.483	-8.522	-5.079	-5.591	-5.537	-17.037	-6.437
294	0.294	-7.353	-7.23	-9.661	-47.565	-11.185	-1.199	-21.479	-7.139
295	0.295	7.375	-8.146	-8.471	-4.933	-9.23	-7.508	-25.539	-9.035
296	0.296	18.045	-10.601	-13.279	0.545	-8.64	-8.587	-14.314	-8.415
297	0.297	4.538	-12.868	-11.312	5.604	-5.728	-7.543	-17.603	-16.101
298	0.298	6.338	-19.381	-11.847	-7.913	-10.559	-12.292	-8.305	-8.722
299	0.299	-4.64	-21.826	-12.388	-45.456	-9.984	-14.735	5.837	-13.525
300	0.3	-26.273	-33.937	-12.736	-10.289	-9.411	-16.995	-6.917	-10.949
301	0.301	-29.324	-49.723	-17.15	12.559	-10.769	-16.349	-18.511	-13.242
302	0.302	-32.019	-51.761	-14.206	-16.414	-9.418	-15.706	-16.353	-12.638
303	0.303	-24.462	-53.612	-16.678	-5.111	-5.366	-13.9	-10.524	-12.026
304	0.304	-26.789	-41.329	-15.291	18.741	-7.886	-14.223	-5.268	-11.399
305	0.305	-28.918	-39.692	-18.167	-9.457	-10.211	-11.841	-6.814	-10.005
306	0.306	-30.843	-17.931	-20.847	-20.642	-9.817	-12.954	-16.875	-14.426
307	0.307	-43.027	-8.546	-15.794	-23.89	-6.136	-11.745	-18.037	-12.641
308	0.308	-19.206	-5.749	-13.83	-20.808	-12.519	-7.442	-19.185	-15.131
309	0.309	-9.111	-23.462	-14.379	-23.585	-9.994	-9.924	-22.265	-8.729
310	0.31	-5.965	-16.408	-7.387	9.922	-9.216	-8.539	-21.263	-12.985
311	0.311	-8.639	-31.248	-12.202	5.54	-7.267	-7.341	-22.004	-15.306
312	0.312	-11.093	-33.13	-7.923	1.547	-7.841	-9.237	-16.371	-11.829
313	0.313	-22.644	-24.367	-10.222	-17.149	-4.931	-8.04	-18.275	-16.461
314	0.314	-24.7	-35.334	-9.621	-54.85	-6.281	-3.748	-18.831	-7.549
315	0.315	-22.703	-13.604	-12.889	-29.678	-7.63	-6.62	-17.055	-3.857
316	0.316	-10.438	14.712	-7.448	-16.072	-9.754	-0.786	-24.952	-12.176
317	0.317	-11.898	3.53	-5.494	-28.416	-7.046	-6.372	-28.403	-11.204
318	0.318	-13.144	-6.475	-7.408	-2.074	-6.655	-2.869	-21.019	-8.307
319	0.319	-11.878	-9.516	-5.64	21.76	-6.451	-6.136	-16.154	-10.823
320	0.32	-12.931	-17.778	-13.553	12.488	-5.67	-11.521	-10.119	-19.705
321	0.321	-18.052	-25.27	-12.373	26.594	-9.926	-6.627	-10.865	-25.693
322	0.322	-18.919	-32.21	-15.442	-11.964	-9.343	-5.989	-8.888	-11.749
323	0.323	-19.593	-25.817	-16.381	-17.4	-12.826	-10.001	-0.15	-13.679
324	0.324	-20.26	-20.028	-10.355	-22.392	-6.435	-7.438	1.04	-18.911
325	0.325	-19.559	-7.889	-19.237	-8.803	-12.43	-8.739	14.994	-20.458
326	0.326	-18.861	9.447	-15.731	-12.831	-8.364	-5.785	20.823	-10.392
327	0.327	-13.307	16.312	-12.624	-16.407	-6.426	-1.292	22.592	9.155
328	0.328	-12.598	18.345	-15.521	0.663	-13.78	-5.325	-1.176	-4.968
329	0.329	-21.172	20.174	-11.26	3.875	-10.875	-8.769	-45.838	-7.473
330	0.33	-15.04	11.342	-12.027	18.075	-10.1	-7.376	-51.809	-5.146
331	0.331	-11.815	15.86	-13.954	-15.369	-9.322	-13.914	-35.352	-11.533
332	0.332	-14.577	8.57	-9.29	-47.302	-9.896	-10.972	-20.259	-9.604
333	0.333	-13.664	-3.366	-11.021	-34.889	-14.537	-11.705	-15.788	-14.83
334	0.334	-15.86	-8.137	-11.402	-23.609	-5.634	-9.341	4.93	-13.291
335	0.335	-4.919	-4.02	-8.095	-6.523	-14.538	-12.777	16.172	-14.647
336	0.336	-12.756	2.205	-10.205	-9.674	-6.216	-14.672	26.268	-13.486
337	0.337	-8.406	-6.255	-5.74	-17.979	-9.312	-14.049	29.403	-12.326
338	0.338	0.582	-3.301	-11.141	-10.273	-8.344	-14.38	32.144	-15.423
339	0.339	1.834	-6.331	-10.541	-3.12	-9.121	-12.965	14.381	-12.515
340	0.34	-5.418	-12.455	-12.459	-13.64	-8.34	-13.284	-6.669	-8.254
341	0.341	-0.493	-18.197	-10.703	-7.746	-6.409	-15.924	-32.157	-20.442
342	0.342	-6.413	-29.163	-17.656	-5.936	-12.407	-14.695	-28.802	-22.184
343	0.343	-11.94	-53.08	-10.866	-20.215	-5.052	-16.164	-19.48	-17.548
344	0.344	-5.287	-56.497	-16.851	-10.503	-9.881	-18.015	-16.78	-7.497
345	0.345	-13.149	-53.507	-14.52	-12.266	-3.881	-14.838	-9.254	-8.672
346	0.346	-18.291	-45.301	-12.574	-10.683	-4.651	-9.54	-11.598	-9.84
347	0.347	-23.042	-47.935	-17.217	-17.809	-9.483	-14.312	-13.733	6.231
348	0.348	-9.827	-36.427	-11.791	-16.595	-4.833	-6.892	-15.678	-0.755
349	0.349	-7.843	-38.66	-12.37	-5.685	-8.889	-3.928	-13.94	-11.409
350	0.35	-20.01	-32.973	-7.718	-9.927	-11.402	-11.812	-21.862	-5.614
351	0.351	-2.582	-31.362	-13.13	-11.043	-8.107	-10.788	-17.605	-10.891
352	0.352	4.379	-20.469	-12.546	-7.517	-5.2	-11.699	-13.941	-9.399
353	0.353	6.499	-24.859	-7.885	-8.483	-9.645	-12.416	-12.78	-19.521
354	0.354	-7.051	-10.655	-6.135	-9.425	-10.219	-11.586	-7.55	-15.894
355	0.355	-12.266	-8.815	-8.631	-10.131	-11.566	-6.688	-8.511	-9.953
356	0.356	-10.715	-10.638	-9.977	-15.697	-8.272	-7.21	-2.501	-10.921
357	0.357	-14.984	-15.323	-10.354	-22.285	-9.428	-3.093	-8.096	-9.848
358	0.358	-26.793	-8.185	-13.047	-24.823	-12.128	-4.391	-12.9	-14.056
359	0.359	-34.723	-1.789	-13.415	-12.73	-7.094	-1.046	-21.579	-8.418
360	0.36	-30.461	-2.948	-9.915	-4.057	-11.733	-5.069	-22.719	-10.372
361	0.361	-36.843	-8.16	-12.21	-5.632	-7.659	-8.505	-25.81	-10.972
362	0.362	-38.02	-7.171	-9.289	-12.828	-9.008	-8.076	-16.948	-17.571
363	0.363	-43.271	-11.389	-14.5	-6.442	-5.706	-7.662	-3.853	-16.823
364	0.364	-40.404	-0.677	-15.069	-14.695	-6.851	-10.347	-9.125	-16.078
365	0.365	-29.013	0.751	-15.637	-5.005	-6.453	-9.162	-4.491	-5.259
366	0.366	-27.496	9.757	-12.725	-16.862	-2.964	-8.372	-3.138	-3.726
367	0.367	-31.763	-3.268	-14.069	-24.832	-9.536	-8.162	-1.978	0.512
368	0.368	-25.395	-4.9	-16.386	-17.738	-12.431	-12.418	-3.133	-11.308
369	0.369	-24.25	-6.363	-15.222	1.813	-8.163	-14.159	-8.343	-25.637
370	0.37	-23.306	-10.519	-11.535	27.41	-7.38	-19.969	-5.421	-19.837
371	0.371	-16.555	-4.038	-12.89	30.754	-6.793	-22.302	-15.076	-21.606
372	0.372	-14.069	-7.428	-11.729	15.085	-10.077	-17.477	-6.15	-10.617
373	0.373	-8.503	2.342	-12.889	6.736	-12.98	-15.552	-9.61	-3.479
374	0.374	-10.491	19.486	-10.952	-6.089	-9.492	-12.668	-6.482	-12.406
375	0.375	-8.606	21.928	-10.174	-41.17	-6.19	-12.293	-13.228	-11.276
376	0.376	-9.223	19.925	-9.979	-116.864	-7.346	-7.859	-17.461	-8.211
377	0.377	-12.746	10.39	-10.171	-40.999	-6.949	-2.461	-19.767	-11.14
378	0.378	-15.091	12.27	-9.964	-31.127	-8.883	-10.416	-20.341	-11.919
379	0.379	-8.546	13.948	-8.414	-22.252	-10.428	-11.414	-13.005	-12.71
380	0.38	-1.81	1.105	-11.501	2.12	-12.356	-8.548	-6.29	-12.154
381	0.381	-9.8	-0.52	-13.629	24.182	-12.547	-11.107	-3.821	-7.532
382	0.382	-17.216	-5.053	-11.694	4.211	-10.224	-11.936	-11.192	-12.981
383	0.383	-12.445	-15.017	-10.527	-14.044	-6.929	-12.57	-10.226	-9.523
384	0.384	-2.843	-18.605	-15.367	-8.665	-4.801	-13.212	-9.441	-14.2
385	0.385	-6.587	-17.368	-15.954	66.992	-7.502	-9.207	-13.476	-12.496
386	0.386	-5.48	-26.958	-9.96	-8.883	-6.343	-11.784	-20.024	-12.146
387	0.387	-8.635	-20.486	-15.579	-117.467	-9.831	-13.211	-10.323	-12.57
388	0.388	-15.469	-38.41	-13.648	-103.169	-7.517	-14.44	-13.977	-12.98
389	0.389	-21.523	-40.846	-11.725	-37.384	-12.372	-20.491	-12.802	-7.004
390	0.39	-14.208	-38.449	-11.155	-1.781	-7.758	-19.796	-18.037	-14.96
391	0.391	-11.356	-40.519	-10.783	9.032	-8.366	-14.255	-11.295	-9.752
392	0.392	-13.919	-46.262	-12.144	18.89	-8.779	-14.914	-13.864	-6.884
393	0.393	-11.676	-30.35	-12.546	27.788	-12.098	-10.345	-5.005	-7.7
394	0.394	-9.85	-36.727	-8.878	35.91	-9.206	-6.357	3.29	-8.494
395	0.395	-14.565	-23.164	-11.214	13.845	-9.614	-7.78	2.294	-17.994
396	0.396	-17.561	-17.903	-8.32	7.267	-10.792	-5.534	-2.561	-26.918
397	0.397	-9.718	-25.797	-12.004	-10.929	-7.328	-6.768	-1.801	-8.938
398	0.398	-10.96	-21.485	-7.567	-38.632	-13.733	-7.231	-1.038	-11.461
399	0.399	-5.796	-4.376	-14.148	-13.494	-7.755	-3.049	-7.641	-13.799
400	0.4	-12.644	2.655	-13.391	-9.07	-8.55	-10.086	-8.45	18.093
401	0.401	-1.294	4.848	-12.636	3.281	-9.154	-9.204	-6.15	13.602
402	0.402	-2.913	6.85	-19.249	6.923	-8.588	-10.072	-14.102	9.491
403	0.403	-4.328	1.695	-13.258	-10.146	-6.864	-9.392	-11.016	-1.774
404	0.404	-18.72	0.203	-18.868	-32.048	-10.37	-12.974	-10.054	1.454
405	0.405	-12.983	-3.996	-10.963	-34.785	-9.04	-11.136	-14.324	-45.629
406	0.406	-4.361	-15.749	-11.955	3.697	-8.678	-9.491	-24.952	-119.604
407	0.407	-18.757	-20.358	-12.946	9.071	-9.858	-13.084	-32.073	-50.56
408	0.408	-9.165	-39.1	-12.201	64.558	-8.715	-10.873	-23.159	-23.889
409	0.409	-7.504	-36.561	-11.463	-2.26	-8.536	-5.175	-12.329	16.708
410	0.41	-12.229	-29.571	-14.982	6.59	-11.259	-12.63	3.5	9.308
411	0.411	-5.136	-35.95	-11.734	-1.575	-7.019	-9.838	35.377	2.684
412	0.412	-6.36	-37.897	-7.716	-38.57	-11.872	-3.95	48.889	8.639
413	0.413	-12.404	-39.663	-8.147	-99.179	-13.821	-4.844	19.802	3.166
414	0.414	-22.121	-38.15	-11.482	-58.568	-9.773	-6.882	-14.321	-1.91
415	0.415	-18.459	-33.92	-11.136	22.865	-7.27	-7.573	-18.87	-6.397
416	0.416	-29.286	-32.794	-10.016	11.976	-10.574	-9.419	-23.05	-10.495
417	0.417	-25.017	-17.161	-6.566	21.781	-7.689	-6.045	-26.837	-14.205
418	0.418	-28.664	-2.32	-9.503	-22.999	-10.418	-8.469	-23.641	-17.52
419	0.419	-22.62	-15.937	-15.538	-47.457	-10.053	-11.472	-20.61	-20.657
420	0.42	-25.679	-10.8	-13.061	-54.863	-7.164	-12.726	-17.964	-6.585
421	0.421	-24.672	-9.354	-12.322	-8.075	-9.886	-9.328	-20.551	0.921
422	0.422	-11.452	-8.095	-15.848	-14.137	-4.866	-16	-18.302	-6.092
423	0.423	-9.448	-11.892	-15.306	2.243	-10.88	-13.18	-20.49	-8.26
424	0.424	-14.591	-8.527	-12.446	-2.855	-11.668	-19.273	-18.616	-6.365
425	0.425	-25.545	-3.41	-15.98	-16.504	-9.741	-17.04	-9.972	-8.15
426	0.426	-21.199	-6.43	-12.738	-37.338	-10.327	-13.647	-8.496	-6.645
427	0.427	-30.013	-4.044	-18.595	-33.824	-2.586	-14.307	-7.2	-13.84
428	0.428	-19.095	-3.404	-11.295	3.829	-9.942	-11.47	-10.91	-17.55
429	0.429	-23.271	-4.125	-14.259	-11.349	-10.916	-11.937	-7.46	-14.109
430	0.43	-3.651	-11.624	-8.322	-15.869	-5.505	-7.939	-12.721	-15.127
431	0.431	-0.872	-8.889	-10.712	-11.853	-4.735	-5.67	-17.589	-14.209
432	0.432	-3.334	-8.281	-12.716	-8.21	-8.804	-7.855	-15.101	-16.77
433	0.433	-0.962	-10.779	-9.49	-11.568	-8.221	-4.225	-19.206	-14.494
434	0.434	-11.545	-4.381	-7.802	-20.942	-8.799	-7.554	-19.828	-7.952
435	0.435	-17.296	-10.559	-8.241	-6.891	-7.054	-10.506	-17.937	-10.505
436	0.436	-20.161	-8.212	-11.586	-9.432	-1.244	-4.542	-11.412	-9.771
437	0.437	-14.9	-7.608	-12.021	-7.211	-2.012	-10.557	-15.74	-20.657
438	0.438	-16.407	-12.604	-10.908	-9.509	1.471	-22.779	-15.235	-19.542
439	0.439	-29.346	-10.827	-13.664	-11.57	8.825	0.029	-14.545	-18.038
440	0.44	-24.094	-4.392	-11.581	-6.39	2.047	-9.292	-12.68	-16.728
441	0.441	-22.498	-12.446	-18.2	-13.351	-2.211	-6.593	-9.44	-10.389
442	0.442	-0.773	-2.869	-14.952	-17.993	-6.27	-9.108	-8.881	-4.427
443	0.443	14.942	8.835	-14.608	-25.15	-17.103	-11.429	-11.429	-18.401
444	0.444	-16.171	4.115	-14.26	-16.255	-12.459	-17.808	-5.065	-12.628
445	0.445	-3.738	-6.013	-16.238	-19.752	-11.094	-8.115	-9.34	-10.935
446	0.446	-7.382	-2.379	-15.501	-12.438	-12.251	-9.855	-11.682	-15.641
447	0.447	-17.417	-13.248	-12.833	2.22	-15.732	-11.386	-13.652	-14.352
448	0.448	-20.484	-23.346	-18.682	-4.237	-10.499	-7.112	-3.61	-15.576
449	0.449	-6.316	-11.562	-6.523	5.348	-13.402	-13.479	6.43	-4.791
450	0.45	-19.047	-10.018	-4.819	3.544	-12.624	-7.452	-10.626	-3.494
451	0.451	-2.758	-14.273	-0.213	-1.152	-16.679	-2.205	-8.325	-4.688
452	0.452	-9.113	-13.103	-21.926	0.162	-11.831	-5.086	-10.479	-10.722
453	0.453	-3.285	-11.936	-25.063	-8.781	-9.889	-4.293	-12.448	-1.083
454	0.454	-15.458	-10.968	0.454	-14.829	-9.298	-6.588	-3.772	-4.802
455	0.455	-4.438	-13.864	-9.632	-13.923	-8.904	-5.982	-27.609	-8.325
456	0.456	-11.591	-11.344	-12.747	-7.204	-11.22	1.396	-37.701	-11.509
457	0.457	-5.183	-18.697	-10.052	-2.961	-11.598	0.459	-15.865	-18.418
458	0.458	-13.494	-15.786	-7.546	-8.589	-15.274	-7.444	-1.765	-14.202
459	0.459	-12.512	-20.033	-9.881	-0.63	-10.812	-12.624	16.029	-8.594
460	0.46	-13.471	-17.687	-3.506	-10.341	-10.224	-9.662	23.006	-13.402
461	0.461	-14.247	-14.164	-5.452	-19.27	-8.856	-12.137	-0.38	-12.81
462	0.462	-21.586	-12.182	-7.201	-20.477	-10.2	-4.723	21.539	-9.911
463	0.463	-18.681	-15.026	-11.85	-19.567	-6.126	-19.375	24.297	-15.711
464	0.464	-26.625	-20.77	-16.108	-14.818	-9.601	-12.931	37.076	-19.78
465	0.465	-29.726	-21.464	-14.957	-1.692	-8.235	-14.817	39.375	-13.207
466	0.466	-20.827	-17.897	-18.445	-3.576	-4.157	-9.547	20.2	-13.987
467	0.467	-31.676	-21.089	-17.479	-1.801	-7.632	-14.159	-3.027	-18.066
468	0.468	-30.324	-19.234	-16.51	-0.21	-7.237	-15.475	-31.284	-14.594
469	0.469	-16.004	-12.145	-12.251	-7.369	-10.128	-19.117	-34.944	-9.973
470	0.47	-14.068	-9.137	-13.026	-3.712	-9.736	-22.555	-24.845	-14.056
471	0.471	-22.769	-15.02	-8.181	-0.238	-9.337	-12.838	-27.891	-9.206
472	0.472	-24.318	-4.26	-11.465	-16.255	-8.557	-11.629	-30.551	-7.282
473	0.473	-28.581	-5.503	-9.718	-27.816	-9.315	1.574	-27.984	-3.282
474	0.474	-22.203	-11.784	-3.9	-8.595	-10.08	-0.117	-20.96	-10.324
475	0.475	-28.204	-12.829	-7.942	-11.053	-9.884	1.473	-18.77	-9.447
476	0.476	-25.121	-13.688	-7.342	-17.966	-13.36	-5.638	-28.38	-15.531
477	0.477	-18.359	-22.49	-6.731	-11.542	-10.064	-11.968	-44.187	-17.883
478	0.478	-19.162	-18.903	-3.807	-1.828	-7.145	-5.911	-33.496	-9.843
479	0.479	-6.995	-17.829	-5.114	-6.971	-6.752	-15.526	-19.903	-4.572
480	0.48	-1.794	-10.952	-5.468	-8.449	-8.678	-19.148	-18.112	-5.525
481	0.481	-0.243	-13.371	-7.56	-12.634	-7.898	-15.605	-16.513	-8.005
482	0.482	-4.495	-9.217	-11.195	-6.172	-9.827	-18.643	-9.291	-12.036
483	0.483	-10.875	-8.543	-18.51	-9.573	-7.303	-19.551	-8.069	-15.469
484	0.484	-2.558	-10.388	-21.567	-12.591	-6.524	-8.077	-4.52	-18.707
485	0.485	2.652	-12.043	-16.684	-9.62	-8.453	-12.673	0.768	-12.074
486	0.486	-0.269	-11.576	-17.421	-12.055	-9.807	-25.593	7.605	-6.03
487	0.487	-11.713	-10.147	-18.154	-20.88	-6.117	-9.675	15.607	-8.351
488	0.488	-7.098	-14.133	-16.179	-19.64	-4.749	-7.505	14.705	-10.295
489	0.489	-11.382	-15.425	-14.203	-22.665	-5.125	-5.534	0.06	-6.997
490	0.49	-23.222	-22.71	-17.062	-33.431	-4.73	-17.669	-19.034	-11.032
491	0.491	-21.69	-25.745	-13.532	-23.295	-9.952	-16.076	-31.742	-14.489
492	0.492	-14.531	-14.851	-13.101	-19.554	-9.378	-11.772	-20.064	-11.151
493	0.493	-18.182	-13.445	-14.217	-11.174	-6.102	-10.558	-17.876	-16.906
494	0.494	-19.313	-17.069	-8.169	-10.148	-12.697	-11.662	-15.886	-4.697
495	0.495	-11.969	-15.869	-14.113	-11.049	-6.712	0.19	-14.082	-2.923
496	0.496	-11.004	-14.877	-8.445	-10.206	-5.948	-10.78	-6.092	-4.427
497	0.497	-8.501	-11.945	-8.968	-7.804	-7.89	-9.368	-16.108	5.681
498	0.498	-20.717	-12.693	-13.553	-5.78	-5.969	-10.472	-12.387	-8.588
499	0.499	-19.006	-10.353	-12.918	-6.28	-5.392	-11.565	-13.495	-6.606
500	0.5	-17.475	-10.916	-9.368	-10.257	-10.242	-10.544	-14.403	-8.289
501	0.501	-10.35	-14.216	-8.918	-9.796	-10.826	-7.581	-7.596	-16.167
502	0.502	-9.217	-10.195	-10.017	-9.347	-7.927	-5	-3.304	-20.377
503	0.503	-12.729	-9.859	-12.683	-13.345	-9.277	-9.007	-0.953	-23.999
504	0.504	-0.951	-15.333	-18.444	-12.913	-9.658	-8.368	-0.34	-22.769
505	0.505	-15.305	-13.467	-12.767	-11.518	-7.523	-3.679	-4.941	-10.908
506	0.506	-21.15	-15.453	-14.652	-12.636	-10.226	-7.709	-5.504	-6.209
507	0.507	-22.948	-17.206	-16.537	-8.14	-4.416	-9.022	-8.018	-16.222
508	0.508	-18.365	-22.084	-11.067	-9.838	-11.761	-16.346	-10.307	-19.855
509	0.509	-14.168	-18.845	-10.436	-15.611	-8.853	-19.416	-15.112	-18.65
510	0.51	-10.55	-17.166	-10.966	-13.247	-14.847	-8.556	-18.343	-13.371
511	0.511	-21.429	-17.622	-10.332	-2.384	-9.224	-18.593	-14.224	-8.493
512	0.512	-14.299	-19.043	-8.929	-13.394	-11.148	-9.664	-12.842	-16.375
513	0.513	-10.654	-12.524	-12.17	-12.02	-10.555	-10.793	-5.441	-13.212
514	0.514	-21.507	-17.387	-5.549	-8.316	-8.798	-5.55	-6.363	-16.066
515	0.515	-17.268	-9.458	-10.355	-14.279	-10.143	-2.624	-11.146	-18.542
516	0.516	-16.117	-14.67	-9.549	-11.131	-7.813	3.396	-17.115	-12.878
517	0.517	-17.28	-11.758	-10.288	-13.995	-5.673	-0.642	-13.053	-14.768
518	0.518	-18.252	-9.263	-10.833	-11.442	-11.667	-2.55	-17.925	-4.66
519	0.519	-13.407	-6.973	-12.728	-2.509	-5.659	-12.574	-21.295	-8.868
520	0.52	-19.388	-13.578	-13.265	-5.978	-9.718	-8.287	-24.326	-20.62
521	0.521	-10.468	-12.791	-10.71	-11.193	-7.777	-11.931	-16.502	3.244
522	0.522	0.394	-10.44	-11.059	-16.022	-12.419	-10.731	-10.595	34.27
523	0.523	-0.95	-9.815	-13.16	-11.765	-10.675	-13.795	-11.619	30.274
524	0.524	-15.253	-18.476	-16.804	-12.54	-5.836	-8.907	-8.769	34.019
525	0.525	-13.293	-10.108	-14.452	-16.005	-9.119	-11.382	-4.548	17.046
526	0.526	-11.527	-9.101	-17.331	-11.343	-8.534	-13.661	-0.519	-29.924
527	0.527	-3.557	-13.905	-11.313	-2.434	-11.054	-13.046	10.29	-130.712
528	0.528	-2.159	-18.161	-24.458	-11.329	-9.691	-13.598	5.597	-58.475
529	0.529	-8.508	-18.919	-10.899	-12.468	-11.818	-8.15	1.316	-18.949
530	0.53	-19.3	-19.478	-9.145	-15.555	-5.817	-10.063	-5.085	-30.708
531	0.531	-23.513	-13.461	-13.779	-12.642	-6.588	-9.46	-15.937	-19.82
532	0.532	-27.142	-17.504	-12.42	-15.141	-12.201	-12.345	-11.685	-29.642
533	0.533	-18.794	-18.034	-8.74	-12.801	-8.725	-8.848	-15.364	-20.696
534	0.534	-19.735	-11.989	-12.228	-9.307	-10.665	-7.481	-11.881	-12.512
535	0.535	-20.674	-14.269	-7.009	-9.878	-5.251	-8.626	-8.782	-5.102
536	0.536	-14.665	-10.733	-11.85	-9.279	-11.844	-8.227	-7.818	28.443
537	0.537	-9.039	-16.689	-11.078	-9.658	-14.374	-8.617	-10.33	22.513
538	0.538	-13.865	-9.324	-10.3	-7.331	-10.319	-12.092	-7.999	6.11
539	0.539	-14.431	-16.113	-13.778	-9.452	-5.49	-13.432	-9.929	-8.94
540	0.54	-23.317	-8.173	-13.193	-8.277	-10.142	-11.292	-9.363	-4.463
541	0.541	-29.692	-13.381	-13.769	-7.89	-6.088	-12.462	-9.967	-16.822
542	0.542	-33.157	-6.577	-11.249	-7.096	-4.749	-18.285	-6.505	-13.113
543	0.543	-25.776	-7.31	-12.61	-11.525	-10.182	-22.359	-7.866	3.954
544	0.544	-16.85	-6.501	-15.516	-10.918	-5.355	-15.795	-11.925	-5.287
545	0.545	-13.338	-8.406	-16.682	-14.946	-7.303	-18.333	-11.53	-13.577
546	0.546	-10.219	-14.378	-14.756	-17.427	-10.209	-16.025	-9.198	-16.045
547	0.547	-9.223	-21.725	-13.217	-15.081	-4.408	-15.475	-10.341	-18.325
548	0.548	-4.929	-20.73	-12.452	-17.185	-8.479	-20.153	-12.256	-11.866
549	0.549	-7.224	-11.031	-13.246	-16.779	-3.652	-11.278	-14.949	-13.748
550	0.55	-3.709	8.546	-10.557	-12.52	-9.664	-12.473	-10.088	-11.95
551	0.551	-0.383	22.711	-9.413	-9.03	-10.452	-13.665	-10.652	-7.26
552	0.552	-9.235	20.234	-11.557	-15.404	-11.049	-10.595	-10.04	-17.31
553	0.553	-8.018	13.276	-11.384	-7.462	-10.477	-11.589	-15.43	-20.963
554	0.554	-13.966	15.401	-10.633	-8.422	-9.908	-3.686	-20.235	-12.615
555	0.555	-2.103	-9.777	-9.113	-11.313	-8.56	1.499	-14.206	-13.561
556	0.556	2.594	-40.773	-12.619	-8.787	-8.957	-3.373	-5.275	-12.561
557	0.557	6.898	-20.105	-12.253	-8.017	-11.87	0.851	-13.582	-10.004
558	0.558	-4.861	-8.921	-11.106	-7.424	-9.167	-6.543	-6.215	-5.911
559	0.559	-6.365	-5.678	-13.834	-10.709	-6.469	-7.552	-20.914	-10.729
560	0.56	-22.19	-2.635	-14.236	-7.798	-9.961	-10.11	-18.774	-3.38
561	0.561	-28.532	-5.412	-12.704	-11.278	-8.619	-10.914	-16.806	-14.239
562	0.562	-26.562	-13.034	-16.588	-9.913	-11.536	-11.535	-21.959	-21.411
563	0.563	-31.755	-43.493	-13.126	-13.98	-10.385	-9.624	-23.424	-9.637
564	0.564	-27.073	-55.949	-9.864	-17.467	-8.464	-7.902	-27.59	-5.022
565	0.565	-28.405	-59.681	-8.728	-19.788	-6.343	-8.312	-13.179	-9.28
566	0.566	-21.992	-42.665	-14.756	-13.221	-7.7	-9.691	-7.312	-5.519
567	0.567	-20.812	-14.417	-12.271	-12.259	-6.929	-13.779	-2.067	-8.952
568	0.568	-21.763	-3.184	-16.366	-9.754	-10.218	-21.741	15.362	-9.895
569	0.569	-16.909	-6.463	-14.453	-4.155	-9.067	-13.452	50.374	-10.84
570	0.57	-12.627	-34.708	-12.542	-2.225	-9.458	-16.583	35.243	-18.768
571	0.571	-21.517	-45.931	-9.667	-4.169	-6.754	-11.776	12.32	-15.687
572	0.572	-8.328	-42.624	-6.203	-9.597	-6.946	-5.813	-16.79	-20.534
573	0.573	-13.517	-39.503	-11.644	-16.192	-7.729	-13.19	-13.146	-18.023
574	0.574	-11.96	-36.763	-8.178	-15.427	-11.994	-10.309	-16.433	-13.984
575	0.575	-13.31	-23.99	-10.134	-16.209	-10.256	-14.577	-13.32	-14.613
576	0.576	-16.996	-17.047	-7.244	-11.38	-5.42	-13.803	-21.625	-4.617
577	0.577	-15.845	6.327	-8.612	-6.74	-12.78	-13.216	-8.837	-14.726
578	0.578	-10.628	-3.023	-7.264	-14.474	-6.015	-9.916	-15.788	-5.898
579	0.579	-9.667	-5.798	-12.123	-9.25	-6.787	-11.644	-9.387	-4.767
580	0.58	-8.902	1.679	-14.07	-12.155	-10.853	-12.007	-7.427	-12.114
581	0.581	-14.537	-5.363	-12.345	-20.097	-7.363	-5.593	-12.624	-13.087
582	0.582	-3.721	-24.589	-14.883	-14.876	-4.071	-4.797	-11.06	-13.875
583	0.583	-11.679	-17.115	-13.555	-11.983	-5.825	-4.01	-12.392	-24.525
584	0.584	-10.351	-14.864	-13.185	-12.764	-7.187	-2.052	-13.53	-23.151
585	0.585	3.948	-21.322	-12.045	-16.829	-3.905	-3.964	-7.515	-21.943
586	0.586	-9.636	-11.726	-12.447	-8.9	-5.068	-3.364	-12.725	-20.729
587	0.587	-18.371	14.521	-17.304	-11.998	-8.756	-1.994	-15.614	-4.617
588	0.588	-16.853	25.675	-15.382	-11.033	-8.382	-9.324	-18.121	-6.895
589	0.589	-21.142	1.811	-13.459	-15.296	-11.298	-8.327	-14.055	8.019
590	0.59	-22.353	-13.933	-15.216	-7.951	-10.156	-3.44	-18.906	-1.713
591	0.591	-23.578	-22.325	-11.741	-12.798	-9.789	2.595	-22.231	-10.481
592	0.592	-20.561	-19.881	-5.363	-10.296	-10.006	-4.714	-19.38	-12.077
593	0.593	-19.666	-12.971	-9.631	-7.985	-10.8	-1.774	-20.773	-25.097
594	0.594	-20.485	-10.881	-7.328	-15.945	-13.329	-2.514	-17.514	-2.311
595	0.595	-9.885	-8.964	-9.282	-14.996	-15.475	-4.795	-13.49	-18.051
596	0.596	-14.196	6.897	-8.721	-6.122	-12.785	-4.18	-13.134	-15.423
597	0.597	-20.63	-12.265	-10.481	-7.312	-11.644	-4.712	-19.547	-33.288
598	0.598	-19.516	-9.774	-7.982	-4.243	-7.407	-13.568	-9.904	-26.415
599	0.599	-18.58	-16.786	-8.382	4.628	-6.851	-9.845	-13.619	-24.35
600	0.6	-19.591	-23.197	-11.304	-6.231	-9.385	-13.271	-7.666	-14.734
601	0.601	-23.9	-25.151	-14.032	-13.399	-8.06	-16.309	-12.928	4.564
602	0.602	-26.265	1.163	-11.338	-9.726	-10.99	-15.285	-8.129	-8.268
603	0.603	-22.833	4.816	-12.905	-13.219	-9.089	-14.454	-10.68	-10.669
604	0.604	-19.589	8.06	-12.732	-16.318	-13.384	-8.788	-8.406	-4.355
605	0.605	-23.704	11.106	-12.946	-13.419	-7.618	-12.217	-11.94	-6.347
606	0.606	-20.264	8.322	-16.258	-3.753	-9.977	-16.805	-1.937	-11.626
607	0.607	-17.982	0.689	-20.343	-15.567	-8.08	-12.695	-3.356	-10.121
608	0.608	-11.441	-1.714	-12.44	-10.927	-10.054	-15.175	-2.26	-5.907
609	0.609	-8.598	0.364	-15.956	-18.096	-8.342	-13.792	-8.321	13.609
610	0.61	-7.896	6.12	-15.024	-11.721	-9.737	-14.93	-24.446	21.9
611	0.611	-8.748	4.333	-16.007	-10.565	-3.392	-12.2	-45.584	9.093
612	0.612	-3.997	-3.652	-10.015	-9.602	-7.699	-16.437	-42.927	11.374
613	0.613	-8.711	-7.976	-7.719	-8.642	-5.42	-18.933	-35.44	4.937
614	0.614	-5.876	-27.593	-7.175	-11.174	-8.941	-11.559	-28.531	-24.152
615	0.615	-8.448	-53.215	-10.496	-5.577	-13.611	-8.448	-5.185	-86.713
616	0.616	-4.05	-56.571	-8.789	-10.424	-10.748	-7.47	23.015	-42.075
617	0.617	-5.832	-59.691	-11.338	-8.488	-12.149	-9.977	26.641	-17.751
618	0.618	-9.347	-51.334	-17.751	-6.733	-7.748	-7.652	36.666	-10.452
619	0.619	-14.792	-43.736	-17.01	-9.241	-8.349	-12.495	39.742	-3.923
620	0.62	-11.329	-36.719	-12.998	-11.566	-9.732	-10.564	65.282	2.018
621	0.621	-20.045	-43.094	-16.516	-16.399	-14.223	-7.663	48.224	7.398
622	0.622	-21.205	-41.144	-14.617	-13.11	-7.676	-15.606	1.122	12.45
623	0.623	-5.132	-39.389	-18.724	-14.864	-6.939	-14.451	-32.458	8.03
624	0.624	-16.742	-15.566	-15.28	-15.264	-7.761	-17.568	-38.56	12.115
625	0.625	-6.083	8.251	-18.597	-14.885	-11.29	-23.008	-33.243	0.9
626	0.626	-8.003	17.569	-16.512	-15.283	-7.858	-24	-28.312	-50.57
627	0.627	-9.724	20.316	-16.162	-17.994	-7.33	-19.776	-23.982	-72.626
628	0.628	-14.337	12.808	-11.189	-16.824	-15.122	-17.484	-28.142	-25.782
629	0.629	-21.466	10.533	-7.954	-16.051	-12.072	-18.091	-39.476	-19.774
630	0.63	-17.758	8.463	-3.949	-11.604	-13.094	-17.549	-42.86	-14.33
631	0.631	-20.43	0.978	-5.365	-12.195	-10.643	-8.684	-33.669	0.784
632	0.632	-19.245	-0.892	-2.134	-8.149	-3.35	-2.331	-31.065	-12.727
633	0.633	-9.527	-6.071	-8.753	-9.504	-6.307	-5.851	-28.45	-24.299
634	0.634	-15.871	-4.467	-9.768	-11.819	-7.142	-4.923	-15.761	-36.654
635	0.635	-4.99	-3.048	-12.338	-8.904	-9.521	-2.061	-13.52	-32.938
636	0.636	-12.107	-9.395	-12.578	-12.186	-7.64	0.406	-11.48	-9.093
637	0.637	-8.402	-17.666	-16.689	-11.78	-7.125	-6.999	-9.614	-18.338
638	0.638	-14.371	-20.691	-16.161	-9.052	-5.448	-11.894	-4.464	-9.954
639	0.639	-2.525	-17.724	-15.628	-8.273	1.451	-25.119	3.419	28.614
640	0.64	-0.932	-11.694	-18.579	-9.055	-5.396	-7.77	16.35	23.269
641	0.641	3.371	-14.027	-17.273	-5.966	-1.199	-14.803	21.548	-1.829
642	0.642	-5.48	-21.971	-12.872	-8.678	-6.87	-8.481	4.107	2.67
643	0.643	-23.425	-35.899	-6.328	-2.851	-17.785	-6.618	-7.519	6.778
644	0.644	-15.812	-45.571	-10.625	-8.458	-9.923	-4.946	-5.4	3.149
645	0.645	-8.784	-47.308	-9.885	-4.984	-11.351	-0.369	-15.097	6.504
646	0.646	-15.086	-45.746	-9.347	-5.572	-12.588	-10.505	-16.895	-15.312
647	0.647	-16.942	-24.052	-9.971	-6.153	-9.168	-6.904	-12.345	10.296
648	0.648	-29.059	-2.198	-12.913	-4.8	-10.174	-8.139	-11.067	-13.445
649	0.649	-21.038	-10.532	-9.474	-12.156	-13.12	-11.319	-7.431	-16.473
650	0.65	-13.786	-3.015	-9.135	-19.516	-8.905	-12.369	-13.462	-19.122
651	0.651	-22.595	-10.024	-12.086	-18.568	-11.268	-11.672	-12.505	-11.512
652	0.652	-21.343	-3.68	-12.521	-16.076	-6.468	-9.421	-15.422	-4.477
653	0.653	-24.343	2.1	-11.4	-15.32	-4.568	-8.906	-9.43	-10.824
654	0.654	-23.28	0.309	-11.631	-14.76	-4.023	-7.027	-10.22	-16.598
655	0.655	-18.934	-1.306	-10.883	-11.493	-7.545	-8.81	0.603	-18.292
656	0.656	-19.633	-11.425	-15.164	-10.932	-7.954	-7.495	5.239	-22.909
657	0.657	-18.974	5.539	-6.28	-13.449	-10.117	-1.142	-4.83	-18.601
658	0.658	-11.546	-10.79	-7.456	-11.13	-16.149	-5.429	-5.987	-24.858
659	0.659	-4.698	-8.75	-8.63	-10.728	-4.756	-6.233	-16.819	-23.599
660	0.66	-10.633	-10.769	-24.71	-14.394	-9.421	-8.201	-26.888	-13.835
661	0.661	-3.223	-9.106	-27.055	-15.739	-2.28	-11.518	-15.091	-14.917
662	0.662	-14.003	-1.256	-12.178	-11.685	-11.198	-12.108	-10.457	-8.85
663	0.663	-12.58	-14.316	-2.512	-6.849	-14.704	-12.496	-11.805	7.27
664	0.664	-13.677	-9.192	-7.745	-10.133	-22.072	-9.211	-2.87	0.341
665	0.665	-12.444	-7.752	-6.203	-14.183	-7.379	-9.59	-6.309	6.745
666	0.666	-13.336	-20.831	-13.37	-15.514	-5.266	-11.513	-7.205	0.918
667	0.667	-16.178	-40.296	-17.046	-21.903	-3.35	-10.332	-17.962	-7.792
668	0.668	-16.917	-37.895	-13.553	-13.975	-29.689	-11.084	-22.155	-12.433
669	0.669	-14.547	-35.662	2.519	-2.169	-18.473	-7.192	-18.411	-5.255
670	0.67	-19.346	-16.581	-13.729	-10.097	-8.412	-12.013	-21.83	-24.777
671	0.671	-28.018	-19.16	-11.584	-8.74	-11.514	-5.995	-5.694	-61.717
672	0.672	-19.686	-7.603	-5.752	-5.06	-8.813	-6.745	-7.979	-56.657
673	0.673	-14.463	-5.516	-14.438	-8.534	-1.263	-4.791	-1.603	-33.783
674	0.674	-21.239	4.128	-22.356	-11.636	-8.23	-5.341	-3.576	-13.045
675	0.675	-18.718	-1.105	-9.368	-8.738	-1.839	-9.369	-1.863	-9.373
676	0.676	-21	-5.739	-14.571	-11.244	0.1	-4.491	9.155	0.699
677	0.677	-24.44	1.43	-0.221	-16.846	-8.599	-9.093	-3.81	-8.617
678	0.678	-15.694	-18.107	-5.993	-13.351	-7.036	-11.948	1.434	-0.336
679	0.679	-12.184	-32.245	-7.692	-5.995	-2.771	-7.056	-6.481	-13.109
680	0.68	-15.255	-29.742	-9.197	-5.02	0.924	-10.29	-2.202	-10.778
681	0.681	-6.328	-36.733	-10.502	-4.243	-2.543	-11.972	-1.006	-21.407
682	0.682	-12.309	-30.384	-27.487	-14.876	-7.742	-12.287	-9.273	-19.473
683	0.683	-17.525	-28.487	-15.829	-16.214	-4.808	-11.831	-16.552	-14.294
684	0.684	-14.598	-30.272	-9.404	-19.855	-10.785	-12.926	-15.477	-12.767
685	0.685	-4.9	-12.893	-15.164	-16.341	-9.983	-10.158	-3.93	-8.492
686	0.686	-3.71	-15.247	-13.373	-17.26	-3.377	-12.041	-21.226	-7.388
687	0.687	-12.026	-17.414	-11.779	-18.201	-7.609	-8.509	-14.152	-8.663
688	0.688	-15.121	-11.648	-13.088	-5.03	-5.261	-9.823	-28.95	-5.61
689	0.689	-18.031	-9.937	-9.363	0.8	-3.292	-6.879	-30.792	-12.41
690	0.69	-13.776	7.463	-10.473	2.575	-13.315	-8.777	-32.458	-9.907
691	0.691	-16.113	-4.156	-7.332	-8.419	-11.93	-8.332	-27.757	-5.864
692	0.692	-11.301	-14.807	-14.058	-24.259	2.426	-9.826	-23.467	-3.925
693	0.693	-17.355	-9.011	-14.785	-9.333	-3.35	-11.125	-19.799	-14.001
694	0.694	-11.822	-10.77	-17.05	-3.525	-5.065	-14.169	-4.147	-9.776
695	0.695	-21.371	-18.709	-10.42	-5.282	-3.478	-11.401	27.776	-11.017
696	0.696	-17.759	-14.44	-9.591	-6.841	-10.601	-9.4	50.624	-14.597
697	0.697	-16.674	-5.515	-13.599	-8.217	-27.593	-10.897	21.623	-22.086
698	0.698	-21.973	-8.942	-6.965	-9.401	-15.936	-8.137	-4.663	-15.432
699	0.699	-21.095	-1.523	-6.135	-3.417	-13.761	-5.378	-14.683	-4.172
700	0.7	-20.409	-0.509	-8.399	-4.378	-15.65	-10.165	-23.924	0.316
701	0.701	-18.165	-2.989	-8.92	-7.242	-13.859	-13.603	-21.178	4.478
702	0.702	-20.197	-2.174	-13.511	-11.448	-15.354	-14.148	-18.618	10.855
703	0.703	-14.292	8.706	-14.036	-10.632	-11.038	-15.848	-11.602	7.312
704	0.704	-5.486	13.381	-19.79	-11.171	-9.814	-19.292	-9.421	-6.714
705	0.705	0.417	-5.382	-18.963	-10.571	-15.756	-18.867	-15.172	2.858
706	0.706	-2.764	-7.892	-20.846	-19.441	-6.019	-20.966	-9.912	-23.577
707	0.707	-1.879	-14.856	-21.375	-23.082	-4.799	-14.947	-17.812	-80.409
708	0.708	-2.725	-8.45	-12.417	-31.371	-10.737	-10.668	-16.425	-39.873
709	0.709	1.271	-14.241	-8.694	-26.095	-11.652	-5.037	-9.997	-17.926
710	0.71	0.622	-19.45	-2.639	-17.162	-10.614	-6.956	-15.959	-11.465
711	0.711	-9.529	-17.878	-1.634	0.848	-8.034	-15.655	-19.016	-17.549
712	0.712	-19.674	-19.211	-8.366	-6.697	-5.648	-19.132	-19.923	-12.247
713	0.713	-23.445	-15.506	-9.09	-13.662	-9.087	-11.781	-24.114	-7.291
714	0.714	-29.532	-21.49	-9.806	-20.06	-9.62	-12.738	-19.99	-11.808
715	0.715	-34.838	-26.681	-11.69	-22.001	-8.994	-10.222	-19.343	-15.971
716	0.716	-20.224	-15.803	-14.933	-2.639	-3.122	-12.554	-9.233	10.208
717	0.717	-5.415	-5.701	-20.304	-0.129	-2.281	-13.148	-2.046	20.103
718	0.718	-22.926	-12.048	-20.851	-7.136	-7.057	-8.51	-5.724	4.311
719	0.719	-20.698	-8.525	-14.804	-13.539	-11.66	-5.625	-11.739	-3.964
720	0.72	-18.645	-11.557	-13.972	-11.569	-7.542	-3.127	-12.737	-6.405
721	0.721	-5.187	-18.241	-21.86	-13.23	-6.122	-5.475	-7.954	-13.338
722	0.722	-0.065	-20.666	-12.14	-14.734	-8.386	-5.115	-7.215	-24.001
723	0.723	4.48	-19.795	-8.417	-1.753	-5.417	-11.143	-4.898	-25.977
724	0.724	-17.284	-20.275	-7.227	-3.481	-9.025	-13.687	-6.828	0.348
725	0.725	-39.251	-20.748	-8.163	-14.495	-8.582	-14.505	-7.415	-25.956
726	0.726	-42.05	-17.74	-11.034	-13.127	-9.676	-12.618	-7.997	-29.214
727	0.727	-34.586	-23.439	-11.779	-14.304	-11.55	-9.367	-12.835	-19.847
728	0.728	-27.695	-17.723	-14.06	-3.534	-8.793	-8.836	-9.557	-11.48
729	0.729	-29.888	-21.134	-10.544	-7.901	-11.648	-8.506	-11.303	-13.951
730	0.73	-24.127	-16.417	-13.803	-1.648	-8.894	-9.911	-14.801	-16.231
731	0.731	-18.936	-13.435	-12.031	-10.062	-12.325	-11.125	-15.201	2.967
732	0.732	-11.019	-14.702	-10.651	-13.154	-9.379	-5.955	-21.785	20.782
733	0.733	-18.206	-14.219	-9.28	-27.838	-4.113	-7.957	-36.51	-14.271
734	0.734	-21.906	-16.241	-15.836	-21.448	-8.908	-3.358	-34.409	-49.508
735	0.735	-20.772	-18.82	-18.71	-31.098	-8.291	0.716	-20.889	19.19
736	0.736	-8.973	-15.966	-12.682	-11.711	-5.354	-0.619	-5.034	68.535
737	0.737	-7.427	-16.017	-13.42	1.06	-4.925	-2.955	-2.939	-12.117
738	0.738	-8.791	-19.184	-12.801	-10.579	-10.305	-8.835	6.716	-22.859
739	0.739	-7.638	-21.981	-12.185	-17.011	-10.846	-14.509	18.882	-12.926
740	0.74	-4.161	-19.175	-8.084	-19.008	-7.525	-16.486	29.892	-21.785
741	0.741	1.064	-17.124	-7.668	-10.33	-8.084	-17.088	34.135	-62.386
742	0.742	7.826	-13.539	-4.355	-8.785	-8.447	-14.209	37.811	-40.287
743	0.743	8.6	-11.12	-10.15	9.997	-11.705	-10.753	26.986	-20.314
744	0.744	-2.04	-17.601	-7.817	12.554	-12.065	-16.193	5.33	10.095
745	0.745	-3.383	-18.471	-12.658	5.596	-10.104	-19.691	-22.896	15.545
746	0.746	-4.53	-15.88	-13.232	7.739	-8.92	-15.056	-34.067	20.601
747	0.747	-10.509	-18.134	-12.642	1.954	-11.034	-13.314	-30.714	16.159
748	0.748	-7.394	-7.21	-15.15	-6.78	-10.834	-13.708	-33.783	20.224
749	0.749	-4.483	0.805	-14.754	-30.691	-10.043	-16.989	-31.072	9.007
750	0.75	-10.46	10.953	-15.129	-54.613	-8.47	-12.918	-23.525	-42.442
751	0.751	-4.826	-3.282	-12.412	-51.686	-11.934	-4.981	-25.853	-94.081
752	0.752	-8.291	-1.289	-13.566	-32.109	-11.523	-10.986	-27.98	-33.476
753	0.753	-10.206	7.472	-10.083	-24.862	-12.667	-10.01	-22.168	-9.063
754	0.754	-10.741	15.491	-11.432	-3.876	-8.191	-9.029	-23.895	-1.679
755	0.755	-18.617	8.411	-11.035	-12.128	-12.226	-6.505	-0.079	4.904
756	0.756	-19.696	-0.449	-13.728	-14.43	-10.853	-0.876	-3.37	10.919
757	0.757	-26.978	-6.415	-11.001	-11.912	-12.184	-2.792	-12.657	-5.538
758	0.758	-24	-16.063	-6.147	-22.379	-8.097	-8.766	-20.976	-0.559
759	0.759	-19.668	-14.879	-16.964	-4.864	-12.925	-9.509	-23.473	3.891
760	0.76	-10.698	-20.857	-12.307	6.804	-9.618	-8.885	-25.765	-16.796
761	0.761	-14.108	-15.609	-13.657	8.903	-5.532	-10.783	-27.867	9.548
762	0.762	-13.084	-14.625	-9.977	6.979	2.422	-4.17	-25.907	-21.396
763	0.763	-17.873	-13.836	-11.141	15.757	-3.558	-17.301	-17.173	-17.306
764	0.764	-23.833	-22.72	-12.11	1.517	-6.642	-7.591	-15.6	1.498
765	0.765	-11.6	-23.889	-9.197	-15.855	-11.464	-2.323	-2.598	32.486
766	0.766	-13.304	-26.994	-17.13	-4.211	-10.681	-3.828	9.633	36.568
767	0.767	-14.796	-31.817	-7.449	14.961	-6.602	-10.951	17.62	-20.09
768	0.768	-13.38	-18.623	-16.359	-2.895	-8.528	-4.53	21.937	-142.168
769	0.769	-25.142	-28.268	-15.209	-38.001	-6.585	-5.656	28.377	-124.734
770	0.77	-14.061	-26.501	-18.305	-73.241	-9.484	-4.64	36.753	-77.107
771	0.771	-6.846	-24.922	-13.463	-32.004	-6.963	-3.632	20.755	-33.938
772	0.772	-3.096	-17.759	-12.686	-4.366	-11.404	-6.102	-14.196	5.555
773	0.773	-9.023	-18.938	-7.074	-9.434	-9.657	-8.377	-19.153	-6.244
774	0.774	-5.858	-17.802	-13.658	-13.801	-7.136	-0.408	-14.624	4.594
775	0.775	-10.66	-20.912	-5.736	-9.62	-12.557	-3.48	-18.62	-5.244
776	0.776	-14.899	-23.808	-8.856	9.24	-9.072	-10.226	-14.868	-31.937
777	0.777	-20.48	-15.875	-11.78	40.298	-5.793	-7.7	-18.093	-7.539
778	0.778	-19.87	-4.086	-11.015	61.123	-7.544	-5.358	-21.131	-0.158
779	0.779	-28.539	-12.032	-13.347	64.867	-4.077	-8.809	-18.406	-6.698
780	0.78	-34.518	-10.696	-15.293	13.298	-11.46	-10.73	-15.91	-0.66
781	0.781	-35.449	-17.089	-12.012	-68.279	-8.397	-10.15	-22.914	15.827
782	0.782	-26.49	-13.617	-16.084	-79.137	-11.336	-2.22	-16.538	41.036
783	0.783	-27.592	-16.758	-11.255	-49.575	-12.143	-20.206	-10.737	27.537
784	0.784	-15.733	-31.491	-11.842	-58.457	-11.395	-58.703	-8.996	15.156
785	0.785	-23.607	-25.139	-15.921	-50.208	-9.497	-53.288	-10.561	11.454
786	0.786	-22.193	-23.232	-19.423	-13.17	-11.467	-18.081	-6.298	-33.211
787	0.787	-18.448	-7.406	-19.052	6.672	-12.09	32.218	-9.963	-63.531
788	0.788	-17.224	7.473	-16.941	24.889	-12.524	12.253	-13.445	-24.848
789	0.789	-16.208	9.347	-14.258	30.449	-5.229	-5.988	-12.473	-9.793
790	0.79	-13.254	-2.91	-10.019	-4.677	-6.25	-22.471	-13.423	-5.365
791	0.791	-3.531	-7.6	-5.198	-36.52	-7.25	-17.476	-15.914	-1.336
792	0.792	-7.171	-14.784	-3.29	-48.856	-6.515	-13.06	-18.232	-5.057
793	0.793	-13.137	-13.658	-5.054	-52.504	-8.879	-17.151	-16.306	-1.787
794	0.794	-12.151	-17.207	1.871	-14.813	-10.851	-20.861	-11.683	-4.897
795	0.795	-16.983	-5.468	-4.937	-19.968	-8.955	-17.625	-13.46	-2.178
796	0.796	-14.465	-0.884	-9.239	-24.607	-8.409	-20.763	-14.872	5.408
797	0.797	-8.862	-13.899	-13.347	12.713	-10.955	-12.47	-15.326	3.11
798	0.798	-0.963	-15.676	-9.909	68.055	-9.635	-20.038	-14.216	1.007
799	0.799	-10.711	-17.254	-14.593	60.512	-12.572	-13.098	-16.201	-12.526
800	0.8	-7.125	-21.542	-14.056	80.16	-8.925	-11.005	-13.538	-14.271
801	0.801	-1.226	-4.541	-15.456	49.571	-10.313	-5.248	-11.444	-12.744
802	0.802	-4.437	-6.915	-13.181	132.859	-5.516	-13.99	-8.774	-11.46
803	0.803	-19.276	-30.398	-17.299	-46.033	-10.196	-15.571	-8.425	-20.344
804	0.804	-21.504	-27.376	-23.16	-174.131	-11.969	-8.457	-3.613	-9.469
805	0.805	-35.162	-13.326	-23.991	-243.841	-8.512	-12.177	2.942	-16.583
806	0.806	-26.591	-10.892	-22.108	-180.442	-6.223	-11.06	2.166	-15.378
807	0.807	-25.172	-13.311	-17.524	-122.784	-7.407	-8.003	-3.446	-9.347
808	0.808	-23.939	-7.025	-13.506	-35.335	-3.757	-9.021	-14.281	-12.448
809	0.809	-15.166	-12.943	-5.628	12.135	-11.134	-13.336	-15.831	-11.49
810	0.81	-21.288	-18.26	0.31	84.311	-14.258	-9.327	-14.474	-10.703
811	0.811	-14.068	-10.429	-2.843	44.782	-11.376	-11.328	-10.796	-13.036
812	0.812	-13.235	-11.882	-7.733	-14.961	-10.625	-6.732	-9.63	-14.957
813	0.813	-5.416	-13.146	-12.043	-25.862	-8.322	-5.046	-8.656	-16.889
814	0.814	-8.656	2.451	-22.745	3.673	-13.186	-13.041	-11.54	-15.137
815	0.815	-5.908	-4.013	-15.64	12.398	-7.219	-9.618	-10.742	-13.767
816	0.816	-10.297	-17.637	-19.354	36.491	-9.573	-6.586	-13.025	-21.088
817	0.817	-4.806	-26.426	-11.087	73.124	-7.666	-5.699	-14.909	-13.708
818	0.818	-5.487	-28.059	-8.026	66.317	-10.976	-3.273	-12.911	-12.788
819	0.819	-10.221	-20.952	-12.905	-1.04	-12.736	-14.003	-16.892	-22.594
820	0.82	-13.199	-27.396	-15.459	-27.992	-9.658	-7.694	-23.783	-18.981
821	0.821	-20.242	-9.448	-17.838	12.336	-14.513	-14.937	-26.622	-22.448
822	0.822	-19.333	3.291	-8.417	4.718	-11.234	-16.197	-20.589	-21.428
823	0.823	-16.851	5.585	-4.814	-82.911	-10.671	-10.299	-19.825	-12.424
824	0.824	-9.538	-9.356	-1.408	-94.923	-7.199	-5.176	-11.919	-18.35
825	0.825	-10.538	-26.812	1.608	-62.698	-11.662	-8.181	-17.18	-21.363
826	0.826	-18.511	-16.01	-7.371	-53.16	-2.771	4.878	-8.335	-16.467
827	0.827	-8.875	-9.068	-18.289	-62.289	-6.464	-4.915	-7.241	-17.222
828	0.828	-12.595	-11.218	-19.732	-5.359	-0.468	-17.22	26.915	-18.722
829	0.829	0.527	-9.294	-16.137	105.786	4.752	-2.996	42.888	-17.911
830	0.83	-11.699	-18.031	-19.696	89.859	5.721	2.7	40.501	-15.934
831	0.831	-26.037	-13.41	-17.446	-3.214	1.464	0.845	8.54	-12.582
832	0.832	-24.111	8.246	-16.548	10.839	-2.594	-13.583	-5.03	-4.769
833	0.833	-25.842	-13.632	-17.594	-55.198	-6.077	-19.463	-17.421	0.525
834	0.834	-33.768	-10.932	-15.154	-115.019	-4.135	-3.686	1.346	1.55
835	0.835	-29.486	-18.509	-12.903	-61.023	-8.193	2.577	-8.729	-4.418
836	0.836	-28.31	-6.926	-11.031	86.695	-1.213	-3.315	-5.641	-2.084
837	0.837	-24.807	-26.105	-11.675	-19.302	-2.169	-1.641	-2.932	-1.546
838	0.838	-17.416	2.144	-5.154	-115.628	0.356	2.985	-5.452	5.744
839	0.839	-22.217	-1.526	-13.155	-63.337	-6.988	-18.73	-17.067	-3.168
840	0.84	-19.667	-18.558	-12.249	-47.612	-21.676	-15.67	-23.449	0.313
841	0.841	-14.009	-34.239	-7.478	-4.616	-15.267	-18.427	-13.763	-15.755
842	0.842	-13.388	-20.121	-11.784	8.417	-13.316	-21.002	-12.01	-8.803
843	0.843	-10.063	3.083	-2.921	67.866	-18.525	-14.091	-19.932	1.832
844	0.844	-14.105	-6.219	-11.279	100.165	-13.862	-3.496	-27.071	-0.102
845	0.845	-17.571	-14.553	-8.221	109.811	-15.2	-17.093	-25.889	-26.412
846	0.846	-12.135	-22.088	-11.18	100.697	-16.343	-22.359	-17.554	-15.191
847	0.847	-1.276	-33.676	-10.465	43.563	-12.833	-27.035	-20.642	-25.252
848	0.848	22.552	-27.288	-17.883	6.408	-11.848	-19.887	-15.794	-15.959
849	0.849	25.881	-21.488	-13.103	53.102	-12.796	-13.522	-9.781	-13.242
850	0.85	16.612	-19.743	-12.379	-38.518	-8.521	-2.704	-10.539	-31.059
851	0.851	19.332	-15.085	-10.096	-236.066	-4.43	-12.789	-5.676	-9.989
852	0.852	16.835	-5.005	-6.645	-208.187	-9.239	-19.195	-5.062	-24.143
853	0.853	-18.187	1.391	-6.089	-80.153	-11.142	-8.376	-9.087	-16.615
854	0.854	-13.17	0.223	-7.85	-10.582	-11.695	-12.635	-8.664	-18.96
855	0.855	0.369	-9.438	-13.674	10.288	-6.828	-11.465	-10.937	-12.583
856	0.856	-12.028	-8.246	-9.632	-47.634	-14.152	-14.936	-17.47	-2.922
857	0.857	-23.251	-11.695	-20.494	-30.288	-9.281	-9.699	-24.205	9.259
858	0.858	-13.175	-8.565	-9.476	49.312	-8.477	-10.618	-21.653	10.8
859	0.859	-16.256	-23.242	-13.733	-51.591	-7.669	-14.815	-20.855	-10.89
860	0.86	-2.098	-12.554	-14.891	-11.975	-9.579	-5.869	-15.999	-7.822
861	0.861	-9.623	-10.552	-18.363	47.829	-4.908	-21.488	-15.403	-10.542
862	0.862	-25.853	-5.276	-15.267	-27.937	-4.3	-10.778	-9.966	-23.324
863	0.863	-6.666	-22.648	-12.372	-17.899	-5.625	-16.522	-11.885	-21.018
864	0.864	-4.113	-24.937	-14.894	44.819	-3.276	-7.753	-12.448	-10.384
865	0.865	-15.698	-18.504	-27.094	101.86	-7.315	-3.032	-16.498	-8.443
866	0.866	-26.313	-12.652	-14.9	109.38	-8.64	4.229	-17.838	-10.181
867	0.867	-39.829	-7.39	-22.825	8.692	-10.937	3.154	-25.184	4.138
868	0.868	-41.529	-18.39	-21.445	-34.301	-12.07	-0.266	-39.108	-1.666
869	0.869	-52.533	-16.999	-20.255	-21.088	-9.337	-9.891	-29.42	-13.851
870	0.87	-33.742	-15.779	-4.556	14.45	-11.25	-6.161	-17.222	-24.885
871	0.871	-36.237	-21.741	1.854	3.481	-12.768	4.776	-9.291	-11.912
872	0.872	-47.83	-16.435	7.689	-65.637	-8.298	0.639	0.769	-24.101
873	0.873	-37.164	-5.501	9.466	-21.05	-10.206	-2.977	12.583	-13.063
874	0.874	-35.192	-4.037	1.566	35.695	-6.118	0.479	20.531	-17.295
875	0.875	-26.454	-7.623	0.256	57.722	-9.577	-6.961	30.614	-8.374
876	0.876	-21.775	-15.857	-3.369	-29.711	-2.204	-0.303	34.304	2.49
877	0.877	-17.506	-10.533	-2.161	-208.484	-9.53	-2.932	47.48	-7.537
878	0.878	-13.795	-9.468	-9.474	-182.743	-8.542	-15.288	28.139	1.404
879	0.879	-17.236	-3.377	-16.21	-66.206	-11.035	-6.763	4.951	-14.236
880	0.88	-24.548	-7.346	-18.687	-2.565	-13.335	-5.408	-23.265	-29.096
881	0.881	-19.691	-15.193	-16.33	16.758	-12.733	-9.784	-26.924	-27.108
882	0.882	-20.442	-18.214	-11.44	-0.541	-8.077	-29.239	-30.225	-14.863
883	0.883	-11.502	-17.156	-9.45	15.448	-12.135	-20.697	-20.966	-25.839
884	0.884	-10.312	-7.418	-13.456	1.022	-7.299	-12.944	-12.683	-18.629
885	0.885	-5.061	-0.957	-21.322	119.264	-10.585	-24.408	-15.221	-9.678
886	0.886	-4.05	-6.881	-20.094	-23.928	-8.843	-5.187	-17.578	1.196
887	0.887	-11.939	-5.829	-19.053	-4.449	-5.353	-12.701	-15.48	2.582
888	0.888	-8.796	-10.62	-8.142	13.201	-5.743	-14.976	-17.444	-9.19
889	0.889	-3.906	-8.034	-9.431	-2.532	-7.867	-29.74	-19.213	-4.517
890	0.89	-9.875	-16.882	-2.991	-16.721	-10.58	-23.778	-20.798	-3.141
891	0.891	0.79	-15.689	-16.09	-56.095	-5.564	-4.311	-19.473	3.267
892	0.892	-0.549	-12.581	-21.256	-20.305	-4.991	-1.817	-18.325	-9.886
893	0.893	3.138	-15.464	-22.74	34.025	-9.057	-8.812	-19.495	-18.575
894	0.894	4.311	-16.207	-15.516	63.865	-7.708	-6.709	-12.159	-26.483
895	0.895	-0.904	-25.086	-6.563	37.404	-6.35	-8.535	-7.337	-13.501
896	0.896	-3.807	-28.572	-7.671	45.746	-12.932	-13.553	-3.094	-15.251
897	0.897	-4.584	-16.761	-6.643	23.852	-6.156	-17.972	-5.412	-19.892
898	0.898	-13.48	-8.821	-7.544	4.026	-6.925	-10.63	-7.35	-24.15
899	0.899	-7.454	-15.964	-15.412	-63.048	-6.145	-4.108	-10.638	-15.241
900	0.9	-0.076	-22.324	-20.563	-0.412	-10.977	-0.521	-14.692	-4.399
901	0.901	-6.835	-9.143	-21.466	-8.506	-12.903	0.56	-18.17	-3.05
902	0.902	-4.32	-7.387	-20.623	-45.583	-11.153	-6.195	-19.506	-6.714
903	0.903	-0.272	-8.917	-22.879	-146.475	-9.799	-19.339	-14.66	-10.197
904	0.904	-8.262	-18.969	-20.864	-74.228	-11.153	-17.318	-22.011	-11.157
905	0.905	-13.534	-17.812	-10.715	-34.563	-9.026	-18.926	-15.237	-10.179
906	0.906	-14.547	-16.678	-3.475	-69.964	-9.412	-14.168	-10.979	-10.941
907	0.907	-20.592	-15.748	-7.071	-80.65	-9.032	-35.702	-15.044	-8.593
908	0.908	-18.328	-9.023	-13.007	-31.25	-9.806	-38.651	-11.566	-5.068
909	0.909	-23.208	-22.253	-7.718	-4.372	-7.874	-18.661	-5.559	5.036
910	0.91	-19.946	-39.749	-10.577	-12.321	-10.972	-21.072	-3.226	-10.823
911	0.911	-17.044	-14.079	-4.544	24.833	-8.262	-23.409	-3.781	-12.943
912	0.912	-18.398	-10.873	-3.725	-75.768	-9.421	-12.852	-3.181	-7.14
913	0.913	-21.697	-1.687	-7.16	-89.969	-5.933	-7.111	-6.05	-12.372
914	0.914	-16.843	-4.518	-11.769	2.246	-8.255	-23.031	-5.629	-20.31
915	0.915	-20.115	-12.193	-9.982	-9.42	-8.644	-33.629	-6.942	-16.05
916	0.916	-24.162	-14.645	-15.745	23.273	-6.712	-12.275	-3.996	-12.367
917	0.917	-29.958	-12.632	-18.01	13.576	-9.422	7.476	-7.63	-8.879
918	0.918	-17.77	-14.652	-16.012	76.146	-7.878	15.032	-7.981	-11.967
919	0.919	-16.043	-23.465	-12.652	100.522	-8.658	3.407	-5.833	-9.06
920	0.92	-20.708	-6.153	-11.996	107.885	-12.337	-28.567	-3.118	-11.59
921	0.921	-22.054	-27.355	-15.399	34.018	-6.927	-42.136	-4.31	-9.285
922	0.922	-20.874	-30.18	-9.913	83.441	-10.424	12.057	-9.152	-8.71
923	0.923	-29.185	-37.854	-7.921	38.731	-8.493	78.817	-11.06	-17.437
924	0.924	-15.214	-30.977	-13.88	-50.781	-6.762	105.518	-10.445	-13.954
925	0.925	-20.981	-33.206	-17.929	-62.468	-7.154	97.381	-9.828	-19.197
926	0.926	-8.744	-27.508	-18.491	-181.764	-10.453	75.308	-7.275	-20.189
927	0.927	-19.728	-18.904	-17.908	-102.198	-7.546	81.881	-6.861	-19.424
928	0.928	-29.727	-14.346	-11.324	-59.153	-8.707	63.657	-7.994	-15.386
929	0.929	-17.866	-15.796	-7.069	59.227	-7.546	58.18	-11.68	-17.336
930	0.93	-9.885	-14.715	-4.742	11.642	-10.45	-17.547	-9.384	-22.009
931	0.931	-22.812	-1.637	-14.222	-31.503	-8.519	-180.378	-16.014	-16.621
932	0.932	-27.994	-3.473	-13.058	-18.349	-8.907	-250.111	-11.223	-13.17
933	0.933	-16.918	-2.011	-14.214	112.892	-7.352	-186.669	-12.044	-7.186
934	0.934	-15.489	-12.148	-17.302	130.372	-11.221	-90.53	-11.298	-9.529
935	0.935	-21.829	-18.597	-12.464	-12.669	-11.601	-3.141	-9.389	-7.603
936	0.936	-18.28	-17.501	-14.991	-146.96	-11.203	12.59	-9.99	-4.317
937	0.937	-12.98	-1.495	-14.227	-129.299	-6.355	-1.803	-9.428	-9.737
938	0.938	-11.946	-3.873	-3.385	-81.516	-12.342	-67.659	-12.923	-4.903
939	0.939	1.294	-1.794	-1.817	-9.182	-11.554	-79.51	-11.579	-9.561
940	0.94	7.173	0.107	-8.975	30.415	-9.615	-25.439	-17.397	-10.149
941	0.941	8.986	1.806	-5.3	-5.192	-9.026	83.021	-18.179	-10.55
942	0.942	7.521	3.316	-13.63	27.229	-9.599	68.558	-16.252	-15.014
943	0.943	0.432	1.919	-8.426	-22.149	-9.199	55.184	-11.606	-14.448
944	0.944	-5.892	-7.034	-5.544	-30.92	-10.544	-52.525	-12.189	-8.676
945	0.945	-4.67	1.212	-8.061	-22.622	-6.48	-125.049	-8.695	-7.942
946	0.946	-1.519	-14.934	-16.959	-15.142	-9.011	-112.212	-13.131	-8.552
947	0.947	-8.239	-21.985	-20.449	-21.638	-7.688	-52.84	-7.693	-10.514
948	0.948	-16.133	-24.161	-23.559	-27.569	-7.339	1.233	-5.735	-7.646
949	0.949	-21.319	-26.124	-22.603	-32.95	-7.765	30.716	-7.659	-5.158
950	0.95	-26.109	-20.919	-12.926	-17.95	-7.428	21.9	-4.746	-8.456
951	0.951	-18.127	-13.005	-14.072	-4.464	-5.923	79.08	-12.678	-8.062
952	0.952	-12.857	-14.36	-10.562	24.465	-2.649	57.282	-4.349	-8.448
953	0.953	-9.914	-10.653	-22.341	35.656	-7.476	-3.108	-5.311	-8.077
954	0.954	-12.394	-7.134	-26.98	-15.838	-5.499	-43.664	-4.326	-12.926
955	0.955	-5	-4.001	-22.733	-23.166	-6.022	-21.588	-6.832	-9.46
956	0.956	-15.813	-1.062	-19.064	-16.443	-5.562	-41.528	-9.133	-15.467
957	0.957	-11.538	-3.524	-10.738	75.13	-7.811	-35.497	-8.522	-22.829
958	0.958	-15.201	8.736	-3.373	9.352	-5.634	-107.708	-14.495	-23.817
959	0.959	-26.021	-3.383	5.537	-73.979	-8.319	20.558	-12.14	-15.897
960	0.96	-33.169	-7.984	9.036	-41.407	-11.001	108.007	-18.69	-12.809
961	0.961	-34.313	-0.791	-7.028	-31.449	-10.199	123.884	-10.723	-6.061
962	0.962	-30.816	8.166	-9.351	-4.563	-12.11	80.868	-18.05	-12.09
963	0.963	-29.836	2.238	1.269	19.935	-10.15	41.702	-17.056	-11.335
964	0.964	-24.996	-0.783	-12.3	12.594	-7.411	-41.486	-21.29	-7.87
965	0.965	-27.521	0.243	-17.554	-7.201	-10.865	-52.152	-22.041	-11.179
966	0.966	-21.912	-12.857	-19.127	-25.286	-12.967	-2.656	-18.542	-12.939
967	0.967	-11.073	-37.956	-26.32	-19.586	-11.008	-11.328	-13.887	-8.118
968	0.968	3.231	-27.83	-27.512	5.761	-9.834	-2.991	-4.972	-12.765
969	0.969	5.175	-24.659	-26.39	1.486	-9.629	4.591	14.589	-8.697
970	0.97	-0.043	-21.872	-19.069	-19.041	-5.168	-15.08	45.76	-12.171
971	0.971	-7.965	-19.279	-6.314	-37.74	-3.231	-33.165	16.746	-11.771
972	0.972	-3.731	-7.626	-1.109	-13.984	-7.29	-27.758	-9.565	-8.851
973	0.973	-12.669	-31.009	3.523	-48.411	-4.781	-32.707	-12.852	-14.824
974	0.974	-9.242	-21.685	7.77	-25.558	-7.118	-28.236	-15.947	-3.385
975	0.975	-6.191	-18.907	-4.049	-13.236	-7.523	-32.257	-18.656	4.575
976	0.976	-5.274	-26.355	0.583	-9.602	-13.54	-28.512	-16.142	-5.464
977	0.977	-18.461	-33.223	-6.579	0.318	-14.336	-11.43	-18.464	-4.268
978	0.978	-8.835	-22.497	-10.253	15.932	-12.027	-2.115	-12.08	-10.227
979	0.979	-7.112	-28.194	-21.085	47.069	-12.614	0.573	-17.89	-13.274
980	0.98	-8.68	-26.333	-19.724	84.704	-9.333	8.174	-16.162	-18.068
981	0.981	-10.042	-18.31	-16.048	79.692	-9.925	-8.065	-14.642	-12.024
982	0.982	-13.751	-22.477	-14.899	10.981	-12.445	-40.152	-10.414	-14.297
983	0.983	-31.76	-26.063	-15.896	-18.62	-9.159	-17.517	-14.121	-16.181
984	0.984	-8.553	-22.49	-13.011	-117.036	-10.327	19.925	-5.827	-16.701
985	0.985	-24.233	-12.734	-8.762	-209.089	-14.012	45.116	-11.081	-13.748
986	0.986	-32.564	-21.566	-9.558	-149.567	-10.731	-5.101	-12.073	-10.213
987	0.987	-30.06	-18.01	-19.064	-52.025	-10.352	-24.915	-12.864	-11.52
988	0.988	-37.037	-21.031	-22.769	-12.682	-10.742	-30.814	-12.125	-13.601
989	0.989	-26.406	-25.795	-9.608	-0.954	-4.94	19.202	-8.68	-16.243
990	0.99	-28.338	-17.787	-4.384	74.905	-10.554	12.734	-10.658	-10.393
991	0.991	-30.074	-14.647	-12.336	104.531	-5.716	43.311	-6.619	-9.569
992	0.992	-22.135	-3.792	-5.198	59.798	-10.364	82.271	-11.489	-19.015
993	0.993	-14.986	3.393	-6.39	-46.068	-9.79	117.69	-6.875	-7.19
994	0.994	-16.164	22.938	-17.258	-60.448	-1.862	113.375	-10.963	-5.608
995	0.995	-17.365	20.219	-15.937	-47.329	8.971	67.529	-11.382	-4.219
996	0.996	-20.505	17.689	-9.578	-11.743	13.218	-24.069	-12.765	-7.866
997	0.997	-11.646	-3.441	-6.128	-22.623	16.867	-116.195	-16.861	-4.351
998	0.998	-17.696	-11.808	-11.386	-12.808	10.836	-80.549	-8.96	-11.68
999	0.999	-18.72	-19.383	-26.143	49.628	13.907	-221.602	-10.148	-18.437
1000	1	-13.937	-17.072	-36.832	57.679	-0.804	-317.793	-7.102	-20.942
1001	1.001	-18.24	-19.226	-38.8	64.961	-24.225	-230.395	-11.98	-15.329
1002	1.002	-12.654	-36.668	-30.131	-22.558	-39.904	-119.222	-9.51	-4.503
1003	1.003	-9.2	-34.378	-9.454	-82.216	-54.022	-18.331	-13.621	-12.457
1004	1.004	-19.284	-32.273	4.64	-28.073	-56.551	47.341	-10.191	-8.21
1005	1.005	-9.225	-22.593	7.119	-77.531	-54.257	58.967	-13.533	-14.618
1006	1.006	-5.546	-27.782	-4.524	3.065	-43.644	26.278	-16.491	-13.477
1007	1.007	-6.722	-29.321	-15.198	13.821	-14.662	55.785	-14.044	-1.71
1008	1.008	-7.699	-22.167	-17.167	3.937	5.972	64.755	-15.467	-6.395
1009	1.009	-6.752	-2.624	-18.937	30.55	2.218	56.637	-8.957	-7.793
1010	1.01	-7.573	0.078	-7.932	-10.263	-1.149	19.718	-11.925	-6.67
1011	1.011	-3.559	2.574	-6.612	-62.062	1.888	-81.05	-9.485	-5.544
1012	1.012	-5.546	-9.057	7.662	-68.766	-0.846	-182.079	-10.337	-10.797
1013	1.013	-0.952	-6.934	-2.054	22.666	-3.348	-63.739	-12.359	-13.748
1014	1.014	7.9	2.715	-3.837	-16.928	-5.626	-16.285	-11.862	-16.305
1015	1.015	-3.956	-6.019	-8.536	-5.239	-4.201	6.541	-7.883	-10.736
1016	1.016	-11.938	-7.615	-7.238	-124.785	-2.022	-36.846	-4.483	-7.297
1017	1.017	-1.9	-9.047	-10.954	-45.418	3.832	2.472	-10.947	-17.412
1018	1.018	-16.24	-18.063	-2.687	-2.421	2.137	-9.461	-13.524	-21.716
1019	1.019	-14.308	-24.16	-7.969	-15.692	0.623	-42.078	-11.276	-20.611
1020	1.02	-23.036	-8.193	-20.788	43.803	1.987	66.453	-13.267	-21.823
1021	1.021	4.034	4.705	-19.103	54.503	0.832	138.625	-10.017	-20.91
1022	1.022	8.646	6.975	-20.692	4.972	4.325	72.804	-9.492	-23.869
1023	1.023	12.885	0.545	-19.386	-39.862	7.414	132.37	-10.721	-21.409
1024	1.024	6.472	-20.8	-20.594	-31.855	6.437	78.075	-9.447	-17.206
1025	1.025	-1.87	-40.578	-21.804	-39.275	0.383	8.872	-8.185	-16.486
1026	1.026	-17.946	-27.851	-26.684	-11.269	-2.003	-17.945	-9.412	-21.39
1027	1.027	-11	-6.797	-25.763	8.607	-8.653	-9.951	-8.331	-19.527
1028	1.028	-42.966	-26.594	-19.04	14.544	-16.623	-2.735	-9.574	-19.023
1029	1.029	-29.441	-34.19	-16.568	-1.965	-13.516	-76.818	-4.807	-12.132
1030	1.03	-33.521	-8.516	-9.263	3.031	-14.492	-86.855	4.628	-13.182
1031	1.031	-22.309	-5.309	-8.335	-10.547	-17.005	-24.62	-1.819	-10.748
1032	1.032	-39.363	-14.672	4.786	-14.669	-17.785	15.622	-0.705	-8.504
1033	1.033	-23.702	-17.447	-8.796	-3.563	-12.983	22.53	-5.978	-12.068
1034	1.034	-32.039	-20.023	-17.542	-6.979	-14.984	2.199	-6.985	-6.145
1035	1.035	-29.516	-17.759	-3.248	-4.078	-13.305	7.923	-11.269	-6.988
1036	1.036	-22.561	-19.929	-5.212	-1.599	-12.963	-8.568	-18.652	-5.124
1037	1.037	-20.433	-14.147	-3.497	-4.24	-13.383	-13.676	-3.971	-11.191
1038	1.038	-18.5	-19.38	-20.951	-1.944	-16.322	-45.625	-6.124	-23.454
1039	1.039	-23.722	-20.928	-18.663	-8.336	-15.968	-57.895	-4.203	-7.658
1040	1.04	-25.239	-2.157	-12.298	-6.384	-14.845	-68.908	-23.567	-14.119
1041	1.041	-26.557	10.626	-6.504	-8.051	-10.645	-44.979	-16.025	-4.508
1042	1.042	-17.609	-5.597	-8.263	-12.605	-8.946	-29.218	-13.703	4.135
1043	1.043	-21.034	5.105	-6.722	-11.199	-8.602	-9.341	-15.834	-10.257
1044	1.044	-9.17	-4.511	-5.382	-30.778	-11.935	-1.551	-10.018	-8.372
1045	1.045	-7.557	-2.703	-14.304	-33.519	-5.408	19.778	-11.753	-6.684
1046	1.046	-8.867	-4.216	-15.485	-10.3	5.38	0.132	-13.288	-11.382
1047	1.047	-9.979	-5.572	-16.458	-7.178	3.984	12.818	-9.021	-10.081
1048	1.048	-11.086	-22.637	-3.684	1.152	-4.981	43.117	-15.39	-3.743
1049	1.049	-14.133	-34.299	-5.428	-1.332	-23.082	63.898	0.311	-2.625
1050	1.05	-20.861	-15.189	-10.08	1.077	-20.697	75.081	-10.307	-1.704
1051	1.051	-25.068	-12.729	-5.839	-18.003	-18.527	92.081	-12.211	3.089
1052	1.052	-14.376	-10.462	-12.234	-0.149	-25.089	45.078	-6.954	2.279
1053	1.053	-18.581	-16.913	-18.224	-11.815	-7.846	-28.601	-5.372	-9.932
1054	1.054	-30.328	-38.25	-15.093	-5.518	3.606	-18.338	-9.592	-8.212
1055	1.055	-25.641	-58.006	-14.082	-15.219	1.343	-9.117	-10.709	-9.773
1056	1.056	-15.525	-29.761	-11.518	-27.437	10.9	-82.197	-2.347	-2.629
1057	1.057	-14.309	-18.528	-4.126	-25.799	23.003	-190.557	-5.397	-9.023
1058	1.058	-5.939	-15.23	-7	-18.552	18.319	-147.163	-10.186	-7.864
1059	1.059	8.041	-24.518	-7.741	-9.574	8.238	-54.797	-10.911	-8.834
1060	1.06	6.159	-16.197	-5.391	-12.977	-11.328	-19.086	-6.785	-11.74
1061	1.061	7.957	-13.657	-11.929	-3.21	-36.883	13.549	-0.146	-15.997
1062	1.062	9.569	-20.572	-19.823	0.541	-60.696	23.432	-0.856	-7.083
1063	1.063	8.26	-9.913	-12.415	13.77	-70.007	14.438	-3.12	-15.392
1064	1.064	9.471	-15.725	-13.346	-1.954	-72.743	-9.898	-4.992	-14.401
1065	1.065	3.514	0.143	-14.083	-3.977	-44.523	12.27	-5.514	-17.277
1066	1.066	-12.517	10.783	-26.251	9.686	-33.357	-7.546	-8.35	-14.733
1067	1.067	-10.17	20.469	-14.03	0.992	-23.344	-37.874	-16.213	-17.011
1068	1.068	-16.52	11.799	-9.36	-22.704	-7.714	-43.21	-0.474	-13.485
1069	1.069	-6.813	10.303	-13.576	-25.844	11.991	-78.317	-6.801	-16.737
1070	1.07	-12.014	-11.318	0.787	-16.429	14.492	-91.668	-8.67	-17.273
1071	1.071	-13.541	-20.53	-4.985	9.296	7.535	-70.723	-24.473	-15.87
1072	1.072	-23.571	-17.721	0.281	-14.325	13.958	-28.904	-30.797	-14.461
1073	1.073	-22.393	-20.141	-4.33	-36.063	12.072	32.184	-17.185	-20.208
1074	1.074	-23.532	-22.375	-5.65	-50.113	38.456	40.426	-4.933	-12.786
1075	1.075	-24.515	-11.651	-22.647	-37.253	34.861	33.088	-25.581	-1.864
1076	1.076	-17.772	-17.401	-15.64	-25.536	24.893	52.945	-5.788	-8.931
1077	1.077	-15.311	-5.157	-17.727	-10.508	-9.463	58.859	-3.213	-7.683
1078	1.078	-16.133	-3.55	-23.485	-4.565	-41.314	64.25	-5.481	-13.589
1079	1.079	-19.697	6.572	-21.679	-9.65	-20.527	59.308	-24.588	-10.397
1080	1.08	-21.674	18.454	-23.163	-1.601	-24.091	127.977	-6.727	-13.194
1081	1.081	-12.8	10.6	-15.932	-2.867	-13.92	177.251	-13.636	-10.58
1082	1.082	-21.713	-2.271	-14.71	-11.735	8.052	150.496	-7.207	-9.705
1083	1.083	-27.733	-10.907	-11.153	-20.003	27.889	93.559	-12.969	-13.087
1084	1.084	-22.505	-9.283	-14.194	-12.578	15.206	-2.886	-14.678	-17.637
1085	1.085	-15.733	-16.366	-9.3	-7.655	-5.812	-174.067	-13.099	-9.803
1086	1.086	-23.658	-35.822	-10.008	-6.782	-14.05	-150.969	-11.722	-10.683
1087	1.087	-13.955	-38.434	-7.633	3.97	-11.48	-172.216	-10.545	-7.689
1088	1.088	-17.615	-40.849	-9.516	17.027	-13.754	-230.054	-13.995	-6.84
1089	1.089	-25.924	-33.797	-7.534	1.241	-7.316	-212.822	-10.874	-6.003
1090	1.09	-24.938	-31.572	-12.898	-5.084	2.385	-101.7	-13.756	-9.403
1091	1.091	-25.892	-41.138	-12.255	-18.591	-9.752	-29.642	-11.234	-7.393
1092	1.092	-25.119	-46.27	-14.13	-34.466	-14.276	-42.87	-10.442	-9.057
1093	1.093	-16.207	-38.284	-8.662	-36.586	-12.743	-102.545	-13.911	-14.786
1094	1.094	-19.678	-28.145	-10.55	-26.849	-0.714	-91.796	-10.604	-10.665
1095	1.095	-3.581	-8.513	-7.214	-21.547	-1.976	-3.086	-12.331	-8.662
1096	1.096	-10.522	11.297	-12.583	-10.446	-11.744	80.209	-7.482	-10.528
1097	1.097	-8.376	13.861	-14.443	-0.33	2.903	25.91	-12.119	-12.218
1098	1.098	-10.306	16.231	-13.784	-9.164	20.677	-43.227	-9.207	-17.995
1099	1.099	-8.563	5.635	-15.449	-12.581	32.661	1.418	-8.813	-15.649
1100	1.1	-10.118	11.453	-8.435	-11.558	26.642	-6.878	-8.412	-12.156
1101	1.101	-11.478	6.223	-9.393	3.197	21.197	74.412	-10.532	-11.57
1102	1.102	-12.646	1.565	-11.911	18.137	9.332	-1.594	-7.824	-15.628
1103	1.103	-16.135	-5.604	-14.225	12.372	-7.779	-31.369	-11.3	-14.276
1104	1.104	-10.915	-25.185	-12.274	7.17	-19.05	66.878	-10.902	-15.628
1105	1.105	-13.817	-16.929	-16.89	-16.613	-16.552	79.787	-8.189	-12.669
1106	1.106	-14.595	-29.776	-17.45	-40.412	-21.996	67.791	-11.675	-14.575
1107	1.107	-13.81	-22.847	-16.075	-24.732	-33.804	35.076	-9.542	-8.751
1108	1.108	-14.377	-7.956	-16.432	-22.012	-31.876	5.252	-7.608	-9.52
1109	1.109	-21.706	5.577	-9.834	-9.211	-30.156	85.857	-11.101	-8.94
1110	1.11	-24.581	-17.27	-12.724	-44.212	-36.203	10	-10.721	-9.521
1111	1.111	-27.087	-39.133	-10.192	-49.232	-27.594	19.903	-10.341	-14.939
1112	1.112	-14.891	-13.567	-12.507	-26.367	-15.551	46.667	-6.86	-15.534
1113	1.113	-16.637	3.489	-7.68	-13.943	-10.685	22.355	-10.934	-21.547
1114	1.114	-8.712	0.437	-10.979	-10.225	-3.307	0.356	-6.11	-19.231
1115	1.115	-12.975	-7.848	-4.409	-6.934	16.462	-6.196	-9.419	-11.304
1116	1.116	-14.142	-20.574	-8.672	2.341	8.393	-0.156	-12.343	-18.698
1117	1.117	-17.655	-41.617	-7.908	-0.379	6.144	-5.5	-9.851	-17.77
1118	1.118	-22.905	-49.876	-15.84	-2.906	-5.211	-50.842	-8.522	-11.792
1119	1.119	-14.027	-42.292	-18.93	4.042	-19.861	-130.114	-11.434	-11.032
1120	1.12	-15.211	-39.951	-17.959	-6.588	-33.158	-75.975	-12.616	-9.116
1121	1.121	-7.883	-42.085	-17.178	-16.251	-45.125	-26.669	-6.83	-9.729
1122	1.122	2.932	-32.413	-9.814	-17.957	-40.284	-35.55	-9.183	-10.367
1123	1.123	-7.159	-27.187	-6.893	-3.623	-38.753	-11.093	-7.274	-11.771
1124	1.124	9.849	-28.735	-6.101	-1.694	-42.274	-3.636	-7.864	-18.213
1125	1.125	7.51	-12.883	-10.144	-17.592	-43.267	3.018	-3.797	-20.759
1126	1.126	9.625	6.274	-12.086	-11.219	-27.028	-15.143	-11.746	-13.448
1127	1.127	3.807	13.833	-12.687	-9.311	-10.603	-53.824	-8.254	-14.463
1128	1.128	5.538	-2.406	-18.127	-14.557	-4.077	-129.505	-9.208	-11.995
1129	1.129	-15.167	-17.308	-14.681	-9.905	-17.51	-53.692	-12.103	-14.371
1130	1.13	-23.479	0.13	-14.132	8.888	-1.522	-4.36	-9.594	-7.857
1131	1.131	-25.983	-11.463	-6.408	32.103	9.22	22.508	-5.519	-8.687
1132	1.132	-23.644	-0.834	-11.634	3.823	18.988	30.811	-10.352	-9.522
1133	1.133	-25.771	-6.666	-10.672	-7.391	31.27	38.206	-8.405	-7.656
1134	1.134	-23.839	-8.447	-16.67	-24.379	39.305	31.578	-10.135	-4.452
1135	1.135	-25.573	-16.423	-14.341	-33.635	32.225	37.524	-7.6	-5.107
1136	1.136	-30.221	-20.737	-7.751	-36.296	51.812	31.972	-7.961	-10.011
1137	1.137	-17.266	-17.121	-10.256	-23.461	49.113	26.871	-13.741	-4.095
1138	1.138	-12.041	-6.317	-17.606	-16.43	36.333	13.27	-9.653	-4.949
1139	1.139	-19.972	-16.414	-20.509	-5.748	52.558	-15.782	-7.689	-12.968
1140	1.14	-15.714	-15.294	-19.747	7.812	20.58	-34.474	-10.948	-12.079
1141	1.141	-3.894	2.658	-14.153	34.128	-29.794	-51.314	-13.823	-11.191
1142	1.142	-8.535	15.394	-7.587	7.776	-63.37	-29.181	-8.953	-8.743
1143	1.143	-15.685	-5.729	-8.377	-36.966	-81.686	2.228	-12.208	-8.044
1144	1.144	-24.57	-25.481	-9.159	-55.191	-109.503	23.141	-8.115	-18.964
1145	1.145	-18.569	-12.721	-20.011	-38.762	-84.506	19.702	-7.694	-20.579
1146	1.146	-15.477	-1.121	-37.433	-3.548	-80.249	-10.938	-7.269	-10.577
1147	1.147	-8.734	-7.516	-35.122	-17.087	-84.552	-56.424	-7.615	3.675
1148	1.148	-11.289	-21.096	-20.231	-13.002	-81.131	-25.729	-12.021	5.531
1149	1.149	-9.01	1.699	1.044	-9.311	-64.374	57.737	-9.065	7.199
1150	1.15	-16.983	23.514	20.771	-5.996	-36.413	46.222	-13.846	2.487
1151	1.151	-17.988	20.767	23.286	-15.281	4.856	-7.722	-7.788	-4.751
1152	1.152	-11.251	7.949	2.192	-6.956	20.921	-37.045	-13.342	-6.008
1153	1.153	-15.543	14.853	-11.936	-4.445	5.397	-10.156	-15.22	-24.099
1154	1.154	-27.772	16.923	-19.486	-2.15	-8.616	-1.896	-13.244	-62.699
1155	1.155	-15.625	7.185	-12.519	-0.046	-5.04	-38.666	-9.158	-35.105
1156	1.156	-20.326	-5.039	-10.393	-9.734	-16.769	-58.434	-10.488	-20.086
1157	1.157	-21.746	-22.516	-16.196	-11.512	-7.24	-76.473	-10.079	-15.69
1158	1.158	-25.483	-20.252	-10.967	-19.456	-4.699	-81.766	-7.924	-11.623
1159	1.159	-19.527	-30.952	-9.411	-12.28	3.052	-56.51	-10.611	-15.26
1160	1.16	-12.2	-36.818	-13.655	-3.347	25.691	-33.524	-8.652	-18.555
1161	1.161	-11.238	-45.617	-12.482	-14.177	40.766	-21.091	-10.162	-9.255
1162	1.162	-10.493	-50.342	-4.148	-21.342	31.84	-24.735	-6.842	-6.537
1163	1.163	-12.845	-51.736	-3.168	-17.644	28.726	-21.416	-7.191	-19.299
1164	1.164	-20.805	-45.367	-6.047	-1.956	21.144	-5.756	-5.99	-16.983
1165	1.165	-26.046	-39.398	-12.028	4.442	14.134	2.538	-7.108	6.391
1166	1.166	-17.165	-36.334	-16.071	2.526	3.827	-36.003	-7.841	3.269
1167	1.167	-18.351	-41.21	-16.629	-9.651	8.398	-85.981	-10.512	-16.462
1168	1.168	-19.35	-28.087	-16.037	-20.706	9.276	-12.122	-12.409	-18.955
1169	1.169	-12.602	-18.451	-16.609	-42.427	4.324	76.564	-7.523	-16.604
1170	1.17	-13.404	-16.741	-11.771	-26.796	4.762	64.574	-9.406	-5.93
1171	1.171	-15.765	-21.4	-20.477	-24.102	0.532	31.949	-9.933	11.518
1172	1.172	-15.204	-20.043	-23.968	-21.565	0.73	22.063	-12.769	-0.058
1173	1.173	-14.634	-18.885	-27.062	-14.586	-6.788	30.939	-11.347	-2.144
1174	1.174	-16.399	-3.203	-28.014	0.314	-20.7	39.072	-10.885	-19.527
1175	1.175	-15.057	-9.572	-14.834	2.241	-50.487	46.405	-9.655	-3.262
1176	1.176	-8.699	-23.076	2.597	21.553	-63.628	39.817	-11.53	-9.653
1177	1.177	-7.976	-17.8	0.288	19.012	-68.023	45.784	-14.203	-11.584
1178	1.178	-18.69	-3.43	6.668	-6.766	-65.406	51.125	-9.928	-13.329
1179	1.179	-23.013	-16.95	0.862	-23.807	-50.373	-4.549	-9.349	-2.307
1180	1.18	-21.934	-11.727	-11.323	4.431	-36.834	-115.695	-8.994	-15.286
1181	1.181	-16.018	2.605	-19.247	8.073	-29.857	-99.847	-8.676	-10.045
1182	1.182	-8.721	-3.211	-12.08	-29.7	-23.464	-27.679	-8.392	-5.391
1183	1.183	-7.815	-1.465	-15.752	-54.923	-34.68	-14.549	-12.162	1.781
1184	1.184	-10.379	0.087	-21.753	-32.158	-41.048	-74.217	-15.506	-12.476
1185	1.185	1.751	4.343	-18.655	-36.313	-32.905	-85.113	-17.687	-14.312
1186	1.186	-0.043	-4.551	-19.618	-40.077	-22.448	-55.578	-12.509	-2.052
1187	1.187	-4.747	-22.541	-11.679	-30.079	-15.841	-28.944	-9.081	-6.657
1188	1.188	-11.961	-15.007	-10.721	-1.877	-10.005	-37.113	-13.783	-5.253
1189	1.189	-15.683	1.237	-1.828	1.741	-7.067	-44.533	-10.939	-11.575
1190	1.19	-24.06	7.594	-2.993	4.982	-6.623	-11.162	-9.658	-15.002
1191	1.191	-12.301	-5.976	-8.22	14.248	-0.386	-5.293	-9.347	-22.306
1192	1.192	-16.982	-11.25	-9.18	5.88	5.057	-0.004	-10.587	-15.484
1193	1.193	-15.655	-12.848	-11.685	3.285	3.73	4.918	-6.991	-12.914
1194	1.194	-6.768	-2.882	-9.364	0.837	9.773	0.343	-9.397	-20.217
1195	1.195	4.073	5.911	-15.952	-5.674	13.526	-3.836	-12.356	-21.138
1196	1.196	11.249	6.982	-13.454	-11.594	22.024	-7.673	-10.498	-13.169
1197	1.197	10.12	14.246	-14.256	-16.918	22.877	-11.164	-16.38	-5.789
1198	1.198	1.838	7.381	-10.794	-18.569	21.642	-14.477	-18.788	-12.544
1199	1.199	-7.814	-2.38	-11.375	-28.694	16.602	-17.354	-19.457	-13.299
1200	1.2	-14.15	-19.463	-16.786	-9.219	18.99	5.811	-18.957	-1.087
1201	1.201	-20.104	-21.825	-17.357	-0.951	22.997	8.91	-17.292	11.131
1202	1.202	-23.149	-15.489	-16.779	6.543	22.437	17.2	-12.525	3.219
1203	1.203	-24.058	-25.217	-15.072	8.805	16.507	24.673	-2.53	-1.019
1204	1.204	-14.318	-33.972	-14.728	-6.152	9.245	22.297	10.366	-7.405
1205	1.205	-10.592	-45.022	-13.414	-35.216	8.393	20.044	5.076	-8.592
1206	1.206	-7.057	-23.348	-16.351	-22.875	14.59	-9.134	0.372	-24.648
1207	1.207	-14.365	-14.075	-13.678	-26.605	9.255	-29.97	-3.939	-59.646
1208	1.208	-29.031	-5.799	-14.88	-36.733	11.552	-33.762	-2.835	-74.709
1209	1.209	-43.88	1.721	-14.143	-33.717	12.547	-30.559	-8.892	-24.353
1210	1.21	-53.513	4.009	-13.406	-31.085	10.122	-14.936	-20.763	-30.899
1211	1.211	-27.153	-19.436	-11.512	-13.351	7.753	-5.688	-12.906	-24.859
1212	1.212	-15.884	-28.723	-13.868	-11.1	0.387	2.651	-17.276	-19.407
1213	1.213	-19.129	-31.422	-18.347	3.738	4.469	5.221	-21.111	-4.267
1214	1.214	-22.177	-23.851	-15.096	1.74	4.125	-10.976	-20.092	27.711
1215	1.215	-19.428	-26.134	-12.238	-7.03	7.666	-17.334	-19.248	15.345
1216	1.216	-16.108	-27.046	-17.123	-2.464	4.057	0.106	-18.405	-18.705
1217	1.217	-13.556	-33.372	-7.103	19.137	2.388	7.093	-16.008	-23.166
1218	1.218	-20.492	-23.632	-11.403	22.155	3.637	30.509	-21.725	-18.164
1219	1.219	-9.805	-14.837	-5.053	13.741	8.948	14.907	-25.894	-14.136
1220	1.22	-3.939	-19.394	-6.26	-24.851	13.679	6.731	-24.053	-10.496
1221	1.221	-16.06	-26.459	1.439	-57.972	22.276	-31.661	-28.788	-13.836
1222	1.222	-17.537	-6.835	-3.828	-41.569	4.939	-26.166	-27.124	-16.991
1223	1.223	-16.118	-9.48	-14.703	-16.453	13.154	-31.155	-28.545	-8.744
1224	1.224	-14.892	-16.974	-19.006	-12.048	16.132	-8.272	-21.259	8.958
1225	1.225	-8.841	-23.858	-15.367	0.305	14.658	-20.618	-11.635	15.816
1226	1.226	5.127	-17.39	-16.554	-10.943	-2.111	-16.922	0.123	9.368
1227	1.227	7.114	-15.388	-0.508	-0.888	-22.533	-6.889	14.4	11.329
1228	1.228	-1.518	-13.593	-12.137	-29.18	-35.953	-3.836	20.17	13.079
1229	1.229	-6.094	-2.505	-14.282	-18.037	-73.721	4.407	32.335	8.422
1230	1.23	-10.298	-3.807	-16.241	5.686	-56.494	1.728	49.739	-13.281
1231	1.231	-27.268	-0.054	-7.568	8.742	-30.514	3.834	61.337	-10.233
1232	1.232	-15.609	-8.286	-12.248	0.382	-16.119	1.617	29.39	-12.995
1233	1.233	-21.948	-15.575	-8.016	-7.238	-11.191	11.233	-11.844	-51.552
1234	1.234	-4.464	-12.595	-14.431	-4.993	0.898	-15.217	-17.276	-68.05
1235	1.235	-11.357	-25.667	-15.622	-11.41	5.066	-11.746	-22.327	-32.886
1236	1.236	-4.887	-23.653	-10.416	-24.988	2.87	-28.889	-17.89	-10.103
1237	1.237	0.985	-0.76	-3.662	-19.765	1.081	-63.189	-21.958	-14.192
1238	1.238	-4.189	2.391	-11.605	-8.704	-5.545	-49.381	-18.271	-25.447
1239	1.239	-2.597	5.145	-16.836	-10.019	-2.299	-28.552	-8.208	-22.197
1240	1.24	-6.817	-2.35	-15.872	-24.292	-3.505	-17.268	-11.29	-12.948
1241	1.241	-7.953	23.441	-18.39	4.786	-0.652	-20.494	-13.99	-10.274
1242	1.242	-18.758	20.163	-16.076	0.77	5.489	-11.083	-11.463	-12.829
1243	1.243	-31.711	29.459	-8.153	4.486	17.423	20.259	-13.769	-10.544
1244	1.244	-43.878	15.334	-7.197	-5.538	11.15	16.379	-32.913	-12.709
1245	1.245	-39.201	2.563	-8.171	3.784	-7.52	35.324	-15.095	-3.075
1246	1.246	-40.514	4.882	-10.699	12.127	-37.816	32.168	-17.404	9.083
1247	1.247	-34.102	-5.766	-9.935	-0.644	-24.594	10.414	-10.992	16.995
1248	1.248	-18.411	-23.201	-14.778	-31.037	-27.458	-3.642	-12.904	6.907
1249	1.249	-33.322	-30.225	-8.777	-18.646	-29.969	-37.054	-18.101	-2.029
1250	1.25	-27.542	-28.151	-4.707	-29.864	-26.136	-96.594	-22.718	-15.231
1251	1.251	-25.835	-26.294	-4.122	-33.124	-28.145	-88.362	-21.346	-20.499
1252	1.252	-21.219	-35.084	-2.178	-17.42	-29.991	-51.275	-25.037	-18.997
1253	1.253	-22.614	-33.605	-11.07	-20.105	-31.689	-31.163	-21.604	-14.792
1254	1.254	-13.753	-52.47	-17.439	-32.853	-28.998	36.177	-20.653	-13.707
1255	1.255	-2.95	-65.361	-16.261	-21.224	-57.514	27.384	-19.673	-12.628
1256	1.256	-1.628	-49.22	-13.141	-19.08	-86.079	3.039	-22.172	-17.917
1257	1.257	2.023	-25.872	-14.083	-9.368	-96.864	-4.211	-16.533	-15.038
1258	1.258	-8.856	-29.016	-13.281	-0.637	-86.403	-10.708	-13.028	-17.564
1259	1.259	4.043	-20.738	-12.48	0.916	-82.94	-4.656	-6.99	-16.838
1260	1.26	9.186	-18.263	-13.031	-0.439	-68.478	11.84	3.69	-23.416
1261	1.261	1.185	-34.559	-17.646	-9.311	-50.394	-23.314	25.39	-10.259
1262	1.262	-3.107	-28.224	-15.872	-17.581	-47.85	-46.09	53.681	-19.936
1263	1.263	-9.521	-22.477	-8.877	-12.304	-37.062	-33.654	27.396	-28.645
1264	1.264	-8.389	-17.306	-7.882	-1.423	-23.429	8.001	3.618	-4.848
1265	1.265	-5.323	-15.81	-12.111	11.574	-7.524	13.433	0.549	12.194
1266	1.266	-4.376	-8.706	-16.139	-0.585	7.373	-11.72	-7.739	15.279
1267	1.267	-3.615	-7.597	-15.528	-8.488	20.876	-16.165	-20.473	6.903
1268	1.268	-15.817	-11.124	-17.423	-4.151	40.168	-12.11	-18.108	4.329
1269	1.269	-24.549	-3.787	-8.49	-23.613	47.655	-15.781	-20.192	1.973
1270	1.27	-32.518	-8.636	-7.29	-43.299	59.226	-19.074	-22.083	12.634
1271	1.271	-31.192	2.772	-13.249	-15.033	61.304	-16.001	-27.25	18.492
1272	1.272	-22.325	10.699	-16.302	-11.367	59.223	-1.93	-31.824	9.805
1273	1.273	-21.198	14.958	-7.36	-1.28	64.217	-4.492	-21.677	17.749
1274	1.274	-11.565	-4.606	-10.819	-4.309	56.004	-2.221	-27.976	1.904
1275	1.275	0.201	-12.947	-9.822	-12.538	45.63	8.401	-24.387	-29.983
1276	1.276	-14.165	-10.45	-6.885	-14.966	28.272	29.658	-21.176	-98.631
1277	1.277	-35.501	1.136	-11.102	1.354	11.633	26.911	-23.967	-69.03
1278	1.278	-32.841	3.253	-11.832	12.066	0.568	39.641	-19.596	-42.383
1279	1.279	-20.137	-10.316	-12.372	-1.461	-1.814	51.21	-25.106	-17.998
1280	1.28	-22.542	-26.194	-11.755	-13.617	-18.18	19.216	-17.079	-10.663
1281	1.281	-7.732	-28.34	-15.787	-15.072	-25.073	-49.551	-11.761	-4.112
1282	1.282	-5.899	-14.808	-15.359	-10.7	-27.516	-0.271	-8.773	-10.144
1283	1.283	-25.332	-27.018	-13.001	-14.269	-29.783	62.156	-7.954	-4.735
1284	1.284	-32.953	-34.968	-13.354	-25.024	-38.289	70.209	-0.602	-9.804
1285	1.285	-30.69	-24.916	-16.032	-17.798	-43.131	-11.389	-3.501	-14.309
1286	1.286	-20.11	-16.034	-13.298	-32.067	-47.399	-174.281	-4.273	-26.701
1287	1.287	-14.359	-26.882	-14.041	-37.836	-41.992	-197.624	-9.866	-23.001
1288	1.288	-16.152	-11.008	-13.234	-18.439	-41.618	-49.496	-1.918	-12.913
1289	1.289	-14.641	-8.869	-9.531	-20.894	-43.166	8.078	-9.244	-15.993
1290	1.29	-10.412	-10.792	-11.831	-18.523	-44.489	25.405	-2.433	-18.683
1291	1.291	-9.297	5.091	-11.413	-12.104	-45.81	-22.288	-1.625	-16.133
1292	1.292	-1.027	-1.271	-8.683	-13.98	-39.811	-65.51	-5.656	-9.12
1293	1.293	-12.903	-3.192	-10.591	-15.663	-41.167	-52.358	-0.784	-6.946
1294	1.294	-14.514	-1.43	-11.332	-10.97	-40.963	-40.463	-1.331	-4.97
1295	1.295	-18.823	0.113	-9.948	-6.68	-40.982	-7.934	-3.046	-10.153
1296	1.296	-7.067	-7.06	-8.564	5.161	-31.55	1.836	-9.962	-11.648
1297	1.297	-8.65	-0.668	-12.212	9.859	-33.555	28.352	-8.943	-4.436
1298	1.298	-1.506	15.008	-12.569	-3.076	-27.808	20.018	-11.397	-3.227
1299	1.299	-2.68	-4.155	-14.866	-8.33	-20.113	12.518	-7.278	2.813
1300	1.3	-3.843	-1.647	-15.227	-9.905	-13.381	-7.521	3.617	8.084
1301	1.301	-15.633	-3.954	-15.582	-2.756	-13.014	-25.899	27.468	11.031
1302	1.302	-7.676	-10.311	-12.845	0.973	-5.677	-64.66	51.329	3.142
1303	1.303	-8.99	-0.596	-14.954	-2.421	9.81	-59.462	16.953	12.877
1304	1.304	-7.779	11.649	-11.652	-9.711	11.568	0.3	-5.797	6.54
1305	1.305	-11.22	0.668	-13.776	-24.365	17.4	41.067	-18.089	-11.446
1306	1.306	-16.384	-20.959	-14.93	-22.183	7.17	-40.402	-29.22	-49.925
1307	1.307	-11.491	-30.17	-12.981	-8.575	4.873	-29.617	-25.836	-66.341
1308	1.308	-1.766	-27.349	-11.422	3.683	-0.301	-0.047	-35.028	-20.83
1309	1.309	-0.576	-24.724	-10.636	11.681	-5.044	8.834	-32.216	-14.788
1310	1.31	-16.233	-26.93	-9.856	-9.931	6.317	0.677	-24.566	-9.313
1311	1.311	-18.344	-33.193	-10.426	-12.983	16.943	7.998	-22.151	-4.235
1312	1.312	-16.392	-27.285	-8.287	-10.247	38.253	14.568	-19.924	0.279
1313	1.313	-18.12	-25.437	-9.63	2.563	47.2	8.661	-10.151	12.736
1314	1.314	-19.656	-17.387	-8.059	4.931	44.168	14.239	-8.379	9.133
1315	1.315	-23.892	-13.027	-11.519	-9.947	36.318	9.375	-9.953	5.928
1316	1.316	-27.538	-14.085	-10.15	-7.977	24.434	13.837	-11.335	9.12
1317	1.317	-26.339	-22.298	-11.302	-34.285	0.769	17.582	-10.188	6.496
1318	1.318	-18.954	-29.542	-7.608	-37.96	-27.704	6.06	-13.676	-11.253
1319	1.319	-4.216	-24.588	-10.886	-20.901	-61.969	-11.227	-12.711	-46.23
1320	1.32	-10.571	-25.243	-14.929	-11.571	-66.616	-8.401	-17.554	-61.276
1321	1.321	-16.338	-25.894	-13.556	-8.832	-4.289	-11.278	-25.501	-29.276
1322	1.322	-18.034	-16.289	-15.87	-16.354	22.234	-13.885	-26.488	-16.823
1323	1.323	-10.031	-4.376	-11.027	-27.966	30.167	-11.511	-23.626	-20.447
1324	1.324	-14.218	-8.922	-17.015	-38.609	22.613	-17.743	-26.185	-23.683
1325	1.325	-7.751	-13.103	-14.685	-21.171	2.47	-19.638	-22.142	-26.744
1326	1.326	-1.675	-1.228	-19.518	-9.545	8.247	-10.978	-11.306	15.851
1327	1.327	-6.84	-12.2	-10.802	-7.414	2.602	-3.067	-6.66	46.209
1328	1.328	-3.895	-2.07	-16.801	10.026	-2.654	-7.343	-2.397	-14.738
1329	1.329	-1.332	-8.379	-13.71	3.101	1.578	6.91	4.013	-6.558
1330	1.33	-2.03	-4.833	-10.806	-28.789	13.767	-2.863	0.545	-13.832
1331	1.331	-6.783	-7.878	-11.583	-42.32	17.26	-4.652	-2.523	-7.168
1332	1.332	-16.757	-12.676	-10.816	-38.228	20.384	-2.997	-5.392	-25.28
1333	1.333	-23.83	-18.644	-8.881	-19.428	35.924	-9.855	-1.095	-19.792
1334	1.334	-20.084	-16.316	-10.818	-2.382	27.49	4.82	-8.423	-4.626
1335	1.335	-21.182	-14.37	-6.757	0.73	9.598	10.825	-7.429	-9.003
1336	1.336	-22.091	-16.298	-10.242	3.467	-11.552	-15.441	-13.407	-12.971
1337	1.337	-21.056	-9.722	-7.92	0.948	-25.716	-34.301	-7.772	-16.552
1338	1.338	-34.134	-13.997	-10.824	-6.036	-48.939	-24.136	-12.601	-13.149
1339	1.339	-35.99	-14.777	-11.214	0.358	-70.781	-8.056	-10.651	-9.955
1340	1.34	-20.044	-21.37	-17.016	2.292	-68.019	-4.93	-8.905	-12.612
1341	1.341	-13.569	-13.44	-9.658	-2.928	-34.458	-22.436	-8.507	-20.091
1342	1.342	-3.799	-12.448	-12.563	-10.821	-29.904	-57.278	-6.172	-17.686
1343	1.343	-15.891	-15.34	-11.79	-3.602	-33.841	-102.6	-6.562	-11.208
1344	1.344	-23.739	-9.34	-11.026	-2.398	-14.918	-35.263	-11.031	-13.063
1345	1.345	-10.702	-13.423	-12.97	-3.531	-4.688	63.446	-13.971	-14.725
1346	1.346	-15.863	-24.304	-14.912	-17.426	-7.596	103.249	-12.67	-6.736
1347	1.347	-17.339	-22.793	-15.499	-11.571	0.939	67.963	-15.046	-5.338
1348	1.348	-4.318	-24.176	-15.123	14.783	-6.379	-7.591	-8.51	-11.688
1349	1.349	-20.136	-15.279	-11.845	18.472	-3.81	-56.686	-13.395	-22.49
1350	1.35	-22.229	-21.314	-14.759	-5.327	-9.931	-11.743	-5.506	-26.711
1351	1.351	-20.27	-22.324	-12.837	-52.356	-3.849	-84.874	-10.774	-25.512
1352	1.352	-25.491	-23.336	-7.818	-58.938	-12.279	-193.291	-21.637	-26.652
1353	1.353	-27.035	-22.613	-9.758	-28.55	-10.445	-120.989	-25.905	-10.584
1354	1.354	-11.156	-20.329	-9.181	-23.136	-2.984	-28.774	-24.786	19.804
1355	1.355	-17.552	-12.426	-10.541	-8.05	-9.07	54.769	-18.853	-0.904
1356	1.356	-11.785	-11.503	-12.873	-12.535	-5.289	65.73	-17.953	-4.598
1357	1.357	-6.604	-14.465	-11.722	-8.498	-5.973	36.133	-13.172	-1.357
1358	1.358	-1.998	-10.261	-11.34	-4.833	-6.658	9.366	-13.982	-10.687
1359	1.359	10.936	-6.254	-7.088	-8.136	-12.382	17.42	-9.964	-18.993
1360	1.36	5.674	-9.789	-12.902	1.143	-9.785	24.756	0.819	-11.431
1361	1.361	-5.398	-2.464	-15.226	3.814	-8.919	-22.089	2.308	-13.738
1362	1.362	-9.709	0.417	-13.3	-14.018	-9.221	-101.447	6.466	-24.375
1363	1.363	-13.434	-3.884	-17.953	-16.334	-2.362	-112.224	23.368	-26.318
1364	1.364	-19.474	6.692	-17.386	7.095	2.157	-62.739	34.9	-14.134
1365	1.365	-22.599	2.36	-12.557	-2.189	-4.965	71.762	19.953	-12.622
1366	1.366	-25.524	-4.094	-11.989	0.497	-7.65	283.656	-5.246	-8.427
1367	1.367	-17.596	-10.166	-16.074	-2.048	-18.876	199.438	-22.3	3.296
1368	1.368	-22.833	-19.925	-12.608	-23.195	-14.067	122.731	-19.223	-1.455
1369	1.369	-23.818	-21.163	-13.974	-42.983	-15.29	99.565	-16.518	-5.833
1370	1.37	-28.116	-29.527	-11.091	-35.468	-18.858	-6.332	-8.995	-17.755
1371	1.371	-22.555	-22.207	-9.178	-5.117	-17.575	-64.048	-6.718	-16.263
1372	1.372	-27.452	-11.399	-8.811	15.541	-10.05	-151.58	8.142	-14.921
1373	1.373	-21.515	-10.057	-9.605	11.828	-5.03	-199.221	13.893	-13.767
1374	1.374	-19.234	-13.73	-9.816	-12	-4.083	-69.139	-12.464	-12.654
1375	1.375	-8.447	-17.219	-9.073	-15.124	0.135	18.379	-23.723	-17.936
1376	1.376	-6.942	-9.872	-10.649	-6.825	-3.236	2.641	-20.458	-15.109
1377	1.377	-5.638	-12.781	-10.105	-14.389	-6.422	-11.56	-23.562	-9.144
1378	1.378	-4.529	-25.96	-7.038	-26.033	-4.587	27.984	-31.888	-9.929
1379	1.379	-17.743	-24.051	-13.645	-36.697	-7.996	39.73	-24.34	-11.959
1380	1.38	-23.019	-25.836	-10.765	-19.284	-11.214	-36.226	-26.661	-10.114
1381	1.381	-15.135	-14.823	-10.028	-26.302	-8.236	-184.398	-24.537	-4.807
1382	1.382	-13.83	1.015	-15.676	-19.961	-12.62	-248.016	-26.483	-4.33
1383	1.383	-12.73	7.352	-12.233	-10.343	-9.646	-190.477	-14.309	-6.398
1384	1.384	-11.632	-6.241	-11.692	-15.594	-13.059	-33.069	-12.795	-15.466
1385	1.385	-4.328	2.414	-14.638	-17.148	-16.301	30.352	-14.209	-35.175
1386	1.386	-5.35	10.315	-13.325	1.606	-9.696	49.522	-17.969	-38.038
1387	1.387	-15.076	6.031	-13.761	9.118	-10.664	-72.966	-12.071	-40.663
1388	1.388	-16.283	-0.389	-10.907	2.11	-9.908	-152.53	-13.123	-15.004
1389	1.389	-15.175	-1.603	-14.637	4.191	-10.717	-80.44	-12.234	15.904
1390	1.39	-22.564	-17.718	-17.013	-1.653	-12.698	37.864	-14.833	-4.877
1391	1.391	-27.42	-34.031	-11.255	-28.025	-10.795	85.383	-17.215	-16.188
1392	1.392	-28.2	-31.956	-12.09	-39.303	-7.883	70.917	-9.34	-19.583
1393	1.393	-25.872	-26.228	-7.315	-22.345	-10.387	57.606	2.41	-10.42
1394	1.394	-15.045	-14.127	-10.668	-6.728	-8.057	45.673	10.283	-13.251
1395	1.395	-13.519	0.095	-12.452	-15.114	-10.93	-30.303	14.489	-0.585
1396	1.396	-14.867	-17.418	-12.866	-17.698	-11.281	-20.534	2.626	1.626
1397	1.397	-5.947	-24.484	-12.524	-6.16	-14.74	6.061	-8.459	3.645
1398	1.398	-4.768	-35.224	-12.189	-4.11	-13.554	30.191	-9.86	-2.264
1399	1.399	-1.64	-25.66	-14.172	-6.107	-15.472	22.475	-8.748	-7.594
1400	1.4	-0.657	-20.543	-13.059	-4.429	-12.742	15.571	-7.63	-12.348
1401	1.401	0.133	-22.202	-12.332	-2.967	-11.964	45.684	-10.757	-5.306
1402	1.402	-2.185	-20.952	-16.818	-10.246	-10.022	39.919	-17.57	-6.596
1403	1.403	-13.014	-24.729	-18.798	-9.199	-11.962	54.586	-23.612	-7.893
1404	1.404	-1.975	-23.648	-13.43	-12.767	-14.686	49.785	-19.591	-17.693
1405	1.405	11.025	-22.761	-11.546	-3.168	-12.949	55.181	-23.12	-18.937
1406	1.406	2.335	-23.813	-12.179	-6.913	-12.575	59.237	-30.512	-17.872
1407	1.407	-5.565	-28.157	-15.11	-10.467	-17.434	100.834	-33.445	-25.335
1408	1.408	-9.791	-16.047	-12.635	-5.309	-15.54	95.25	-20.307	-30.277
1409	1.409	-13.437	-14.356	-11.316	-8.27	-20.245	19.362	-2.896	-22.446
1410	1.41	-24.251	-28.716	-17.149	-5.816	-20.883	-13.328	8.719	-19.476
1411	1.411	-16.108	-30.695	-11.569	-18.071	-12.997	-23.444	40.669	-12.819
1412	1.412	-20.377	-1.701	-11.022	-40.976	-7.034	-86.268	54.232	-3.263
1413	1.413	-26.787	19.002	-10.463	-31.774	-1.838	-143.511	9.153	-2.813
1414	1.414	-35.139	22.658	-13.393	-23.538	2.967	-166.026	-19.848	5.983
1415	1.415	-38.273	12.591	-13.801	-10.819	-6.758	-132.887	-23.51	11.903
1416	1.416	-45.087	9.5	-7.042	-6.437	-5.656	-102.558	-33.595	17.055
1417	1.417	-31.965	6.792	-12.476	-4.184	-6.887	-63.515	-30.545	19.886
1418	1.418	-18.45	-5.976	-14.426	-6.395	-1.743	-17.912	-38.922	6.65
1419	1.419	7.822	-27.081	-11.147	-4.558	-2.781	36.974	-15.733	-22.468
1420	1.42	4.098	-29.795	-12.9	0.558	-7.094	29.339	-0.064	-68.423
1421	1.421	0.766	-27.277	-12.524	11.489	-1.535	22.38	-8.369	-62.523
1422	1.422	-2.362	-29.578	-13.886	-10.261	-0.992	-8.453	4.425	-46.161
1423	1.423	-16.521	-31.683	-11.765	-25.99	-2.95	-58.911	-7.153	-11.002
1424	1.424	-14.037	-25.837	-5.77	-23.336	-5.868	-65.943	-9.246	-6.586
1425	1.425	-16.386	-24.05	-8.29	-10.644	2.049	-121.031	-11.171	5.775
1426	1.426	-10.033	-16.059	-4.23	-8.405	3.192	-84.142	-16.398	-5.486
1427	1.427	-15.872	-14.644	-6.169	2.167	-2.041	-23.573	-14.843	-15.582
1428	1.428	-14.16	-2.797	-13.523	-3.723	0.845	66.226	-16.198	0.066
1429	1.429	-18.834	1.873	-14.488	-26.652	-1.694	78.365	-15.057	-2.676
1430	1.43	-20.226	-19.772	-1.328	-11.072	-5.775	67.801	-13.938	4.846
1431	1.431	-23.942	-10.458	-7.131	-19.47	-7.726	58.139	-13.011	-2.133
1432	1.432	-20.482	-2.115	-5.38	-1.757	-17.798	31.605	-10.123	4.266
1433	1.433	-19.535	-9.607	-6.919	-13.439	-16.452	7.433	3.033	29.454
1434	1.434	-22.456	-2.571	-8.262	-19.876	-15.296	-43.912	12.728	26.203
1435	1.435	-16.472	-17.407	-9.406	-10.242	-16.458	-90.31	24.951	4.373
1436	1.436	-17.259	-23.119	-8.228	-1.558	-13.361	-95.87	26.523	-38.187
1437	1.437	-15.338	-10.845	-9.175	-6.19	-8.504	-56.673	7.769	-56.367
1438	1.438	-14.78	0.272	-10.12	-10.432	-5.964	19.397	-4.981	-61.756
1439	1.439	-23.699	-3.922	-10.865	-16.828	-5.164	52.196	-2.645	-36.54
1440	1.44	-20.026	-5.018	-19.74	-8.534	-3.206	3.134	-21.787	-22.901
1441	1.441	-21.202	-3.794	-4.037	-15.892	-7.827	30.309	-19.251	-10.436
1442	1.442	-22.18	12.34	-6.128	-7.013	-6.063	6.444	-21.539	8.421
1443	1.443	-15.419	14.723	-8.03	-15.365	-5.648	-30.029	-15.079	5.211
1444	1.444	-9.433	16.921	-23.862	-12.264	-11.04	17.081	-24.691	-10.363
1445	1.445	-21.639	3.452	-34.469	-13.215	-12.951	59.681	-19.405	-7.537
1446	1.446	-30.35	-5.166	-17.022	-17.474	-9.636	54.288	-17.807	-4.897
1447	1.447	-25.698	-6.644	-10.014	-8.576	-10.199	99.858	-22.039	-11.736
1448	1.448	-24.319	3.482	-12.104	-7.382	-13.661	94.074	-13.133	-13.752
1449	1.449	-17.915	2.373	-10.128	-10.45	-18.085	10.855	-19.132	-15.589
1450	1.45	-16.734	-3.559	-11.827	-13.334	-11.479	-1.308	-20.109	-6.796
1451	1.451	-2.797	-10.828	-19.716	-15.833	-12.237	8.918	-15.298	4.315
1452	1.452	-8.606	-15.575	-6.704	-11.743	-11.448	17.997	-16.116	8.649
1453	1.453	-6.88	-28.665	-4.917	-6.878	-4.859	25.946	-13.842	7.574
1454	1.454	-14.847	-22.833	-6.417	-6.277	-10.852	-15.455	-5.965	-10.331
1455	1.455	-7.702	-14.106	-7.72	-4.506	-11.635	-127.259	-5.053	-17.79
1456	1.456	-16.625	-12.528	-27.213	-7.938	-5.065	-111.854	-9.944	-10.71
1457	1.457	-10.65	-19.638	-13.024	-9.25	6.353	-10.743	-10.757	-12.712
1458	1.458	-9.704	-39.104	-15.484	-15.775	14.287	2.604	-21.408	-18.402
1459	1.459	-0.818	-41.712	-17.751	-14.749	1.326	-32.765	-22.751	-2.415
1460	1.46	-4.317	-34.052	-15.562	-8.692	-7.388	21.42	-23.883	-4.42
1461	1.461	3.005	-31.626	-13.583	-6.328	-18.417	31.284	-20.368	-2.386
1462	1.462	3.95	-50.682	-18.737	-5.713	-22.656	4.79	-15.105	-0.56
1463	1.463	1.408	-32.755	-14.034	-8.975	-13.746	94.542	-17.971	-17.894
1464	1.464	0.598	-34.962	-15.329	-17.84	-0.586	35.026	-4.826	-24.771
1465	1.465	-1.386	-41.24	-14.114	-14.113	-2.338	-106.075	4.809	-22.503
1466	1.466	-7.443	-35.339	-10.575	-12.878	2.289	-279.323	3.027	-16.547
1467	1.467	-6.715	-33.501	-11.485	-5.441	0.938	-162.727	-1.665	-4.207
1468	1.468	-0.157	-19.099	-10.459	-6.331	-5.435	-56.513	-11.767	0.568
1469	1.469	-4.412	-17.121	-9.627	-7.044	-16.247	78.593	-26.138	-3.582
1470	1.47	-11.736	-18.85	-7.251	-2.914	-17.595	61.632	-31.955	-2.353
1471	1.471	-16.576	-20.382	-7.773	-0.912	-23.998	78.108	-26.718	-8.314
1472	1.472	-19.102	-7.401	-7.143	-8.192	-25.168	93.211	-22.069	-22.178
1473	1.473	-13.494	-16.087	-11.156	-14.911	-24.182	28.094	-17.797	-35.631
1474	1.474	-16.991	-17.615	-9.749	-10.602	-17.384	-102.647	-14.122	-33.752
1475	1.475	-6.934	-21.841	-9.303	-9.777	-13.087	-49.622	-5.802	-19.286
1476	1.476	-11.204	-12.901	-9.635	-11.655	-21.943	-96.736	-4.834	-13.33
1477	1.477	-17.595	2.805	-11.517	-5.598	-13.598	-226.514	1.932	-7.974
1478	1.478	-21.092	9.235	-10.301	-4.749	-6.228	-243.926	15.102	-3.203
1479	1.479	-24.196	7.371	-11.809	-5.248	-11.038	-132.949	36.399	-7.297
1480	1.48	-25.171	12.641	-10.415	-4.609	-11.787	-90.341	28.084	-13.522
1481	1.481	-29.445	20.593	-13.463	4.369	-12.529	-103.99	4.866	-24.214
1482	1.482	-28.671	-1.049	-15.362	-7.367	-10.548	-92.981	-4.409	-31.257
1483	1.483	-28.094	-10.319	-11.836	-15.217	-8.578	-61.603	-12.714	-32.323
1484	1.484	-27.525	-18.651	-13.929	-22.302	-11.435	6.616	-20.225	-28.731
1485	1.485	-24.607	-31.447	-13.513	-31.136	-10.029	50.819	-13.213	-12.568
1486	1.486	-23.215	-15.211	-12.326	-41.899	-15.4	9.334	-11.038	-0.879
1487	1.487	-23.559	-21.605	-12.497	-34.664	-15.906	1.032	-9.075	-7.202
1488	1.488	-25.64	-8.05	-13.836	-15.05	-12.523	61.467	-3.84	-5.196
1489	1.489	-31.582	-9.785	-12.465	-0.859	-6.997	119.486	-8.482	-10.345
1490	1.49	-23.597	-17.734	-11.864	-24.028	-6.325	39.107	-12.726	-14.884
1491	1.491	-24.516	-27.821	-13.402	-20.877	-1.574	7.027	-24.513	-21.928
1492	1.492	-17.699	-8.321	-10.274	-12.509	-3.199	-2.65	-45.187	-12.909
1493	1.493	-11.647	-5.688	-9.093	-20.007	-2.67	131.95	-25.41	-18.798
1494	1.494	-2.69	-3.265	-11.014	-12.995	0.761	266.851	-17.819	-26.051
1495	1.495	-13.476	-5.696	-5.98	-2.297	-2.027	144.528	-10.817	-17.076
1496	1.496	-20.583	-3.674	-14.692	-0.295	4.077	65.276	-4.389	-15.838
1497	1.497	-26.924	-1.849	-11.188	-19.583	-1.797	-35.533	1.467	-1.844
1498	1.498	-18.551	-0.234	-12.129	-11.977	-4.007	135.848	-0.208	4.005
1499	1.499	-19.471	-5	-13.076	-4.974	-3.347	345.911	4.516	9.258
1500	1.5	-6.654	-15.198	-13.828	-2.8	6.813	430.794	14.649	7.72
1501	1.501	-4.872	-18.986	-11.49	-8.537	5.576	456.863	18.406	11.968
1502	1.502	-0.195	-1.098	-13.411	-13.701	9.374	434.106	10.184	0.158
1503	1.503	1.191	27.046	-15.325	-5.709	6.012	159.185	9.319	-7.767
1504	1.504	-7.675	23.235	-11.238	-12.824	13.479	46.941	6.527	-9.128
1505	1.505	0.658	6.072	-11.613	-21.694	10.664	-191.355	-1.282	-26.195
1506	1.506	-9.008	-15.905	-17.986	-13.333	-0.697	-594.385	-17.22	-28.57
1507	1.507	-17.928	-41.551	-13.739	-22.98	-5.297	-539.355	-38.204	-17.971
1508	1.508	-23.942	-44.945	-11.408	-16.563	-9.509	-489.381	-35.383	-16.068
1509	1.509	-22.998	-48.152	-13.34	-15.388	-3.078	-262.463	-32.76	-10.893
1510	1.51	-12.171	-45.544	-4.628	0.684	-9.058	-221.311	-25.674	12.886
1511	1.511	-10.829	-38.051	-22.622	-1.611	-16.42	-333.9	-14.908	22.901
1512	1.512	-9.679	-31.057	-9.846	-7.958	-3.695	-231.624	-16.71	19.764
1513	1.513	-3.699	-16.083	-12.163	-2.113	1.467	-138.673	-14.822	5.6
1514	1.514	3.629	-17.947	-10.03	-3.816	6.028	2.419	-13.14	-32.973
1515	1.515	10.358	-23.142	-11.96	-11.722	-1.252	79.477	-11.646	-38.463
1516	1.516	-2.847	-31.103	-10.213	-15.949	-20.962	-130.154	-7.808	-33.494
1517	1.517	-8.699	-23.959	-14.854	-9.536	-29.443	-102.272	-6.482	-20.027
1518	1.518	-17.444	-6.939	-16.204	1.329	-32.143	-76.837	1.026	-16.029
1519	1.519	-22.129	0.017	-9.817	-5.803	-16.082	-53.627	-9.659	-4.858
1520	1.52	-3.411	-6.394	-15.814	-4.625	-1.408	-159.49	-16.675	-8.239
1521	1.521	-5.976	-4.492	-8.462	-8.099	-7.472	-255.756	-15.375	-17.616
1522	1.522	-17.639	-13.251	-11.372	-11.178	-30.595	-133.32	-14.069	-14.949
1523	1.523	-19.822	-11.733	-12.154	-16.004	-33.992	41.554	-8.705	-22.564
1524	1.524	-21.804	-16.01	-14.489	-10.001	-42.65	-28.284	-9.537	-24.993
1525	1.525	-16.63	-19.713	-15.086	-5.927	-35.456	34.834	-10.165	-22.947
1526	1.526	-18.207	-8.924	-11.811	-5.334	-14.722	246.232	-5.954	-17.188
1527	1.527	-13.975	-21.905	-15.896	-15.392	-12.391	443.121	-15.31	-22.466
1528	1.528	-17.689	-37.744	-11.084	-25.449	-20.309	622.244	-11.497	-39.945
1529	1.529	-18.895	-14.269	-10.524	-19.051	-18.359	645.534	-5.363	-37.679
1530	1.53	-11.583	-11.142	-11.127	-17.88	-25.125	412.773	-2.134	-18.621
1531	1.531	-24.396	-19.443	-8.635	-16.907	-31.324	506.008	-6.862	-5.94
1532	1.532	-15.722	-6.642	-14.082	-15.93	-23.048	590.627	-5.996	10.218
1533	1.533	-7.824	5.035	-12.175	-16.701	-25.038	206.351	-11.531	3.757
1534	1.534	-29.536	11.471	-8.907	-12.645	-21.21	-178.254	-13.401	-5.981
1535	1.535	-38.865	-9.766	-9.514	-10.735	-15.232	71.728	-8.709	-11.231
1536	1.536	-36.185	-23.898	-8.182	-6.127	-28.802	117.023	0.24	-28.686
1537	1.537	-33.691	-26.524	-5.881	-7.912	-34.451	-502.243	-3.404	-35.664
1538	1.538	-36.018	-19.755	-8.811	-9.299	-36.398	-1299.239	-6.865	-29.285
1539	1.539	-29.622	-9.325	-14.832	-7.951	-18.01	-978.166	-12.08	-23.466
1540	1.54	-19.938	-7.637	-12.337	-3.102	-25.913	-296.536	-22.913	-18.234
1541	1.541	-14.685	4.38	-17.975	-5.034	-33.219	-31.121	-24.281	-10.314
1542	1.542	-19.3	28.195	-11.419	-3.266	-44.199	-111.554	-17.927	2.619
1543	1.543	-15.001	25.227	-10.667	-9.011	-34.849	-38.613	-11.971	-2.641
1544	1.544	-8.572	22.449	-11.467	-14.56	-12.319	27.457	-4.656	1.986
1545	1.545	-19.363	-3.044	-12.078	-25.332	-3.328	-33.303	-1.79	-5.169
1546	1.546	-15.073	-13.196	-15.393	-23.726	-17.765	21.231	-4.341	3.722
1547	1.547	-13.88	-3.989	-16.007	-10.723	-5.276	-29.227	-15.018	4.87
1548	1.548	-7.851	-6.845	-12.556	5.159	15.554	-165.938	-13.7	7.967
1549	1.549	-2.596	-4.48	-12.98	-9.723	-4.424	-207.682	-4.844	12.825
1550	1.55	-1.606	-30.437	-10.886	-30.982	-17.388	-170.575	-10.895	24.249
1551	1.551	8.103	-33.908	-14.6	-22.633	-19.845	-68.787	-18.311	13.239
1552	1.552	-3.661	-31.141	-11.342	-15.079	-17.828	-38.359	-15.478	-8.399
1553	1.553	-11.562	-17.404	-14.277	-3.462	-8.235	45.332	-16.348	-5.273
1554	1.554	-1.466	-10.095	-9.08	2.935	3.901	69.953	-18.777	-2.551
1555	1.555	-0.273	-21.999	-12.589	-6.734	21.3	185.343	-15.417	-0.025
1556	1.556	8.075	-24.439	-7.969	-4.986	23.628	205.383	-5.492	-7.015
1557	1.557	2.866	-22.762	-12.056	-9.609	17.259	261.943	-7.001	-21.93
1558	1.558	3.849	-24.58	-10.721	-2.429	7.605	313.468	-8.331	-12.226
1559	1.559	-9.292	-22.659	-12.096	-1.246	5.871	201.387	-14.495	-24.392
1560	1.56	-15.075	-43.968	-11.726	-14.383	10.567	99.698	-13.681	-10.04
1561	1.561	-16.793	-90.852	-9.804	-23.057	23.609	33.384	-16.738	-19.642
1562	1.562	-15.224	-110.726	-15.639	-21.484	21.996	21.382	-19.392	-24.799
1563	1.563	-16.56	-68.114	-11.596	-22.834	30.159	-54.492	-8.872	-16.818
1564	1.564	-7.633	-18.174	-13.552	-19.157	49.217	-123.453	-4.737	-12.544
1565	1.565	-13.615	28.551	-12.995	-15.678	57.092	11.044	-19.19	-16.223
1566	1.566	-20.956	22.304	-10.114	-10.466	31.763	30.343	-25.127	1.784
1567	1.567	-27.735	16.54	-13.617	-7.577	28.897	82.839	-20.034	-5.749
1568	1.568	-19.801	21.133	-11.317	-11.834	13.64	67.052	-24.818	-17.325
1569	1.569	-14.569	25.381	-13.475	-4.473	16.789	110.365	-23.61	6.14
1570	1.57	-23.464	21.141	-9.824	0.378	24.821	97.376	-17.392	-3.078
1571	1.571	-22.274	24.968	-9.458	-9.288	27.665	37.897	-14.077	-45.58
1572	1.572	-19.16	8.209	-10.643	-12.983	21.827	5.55	-4.574	-27.318
1573	1.573	-18.184	-13.596	-11.049	-9.534	35.927	-3.959	-1.072	0.428
1574	1.574	-15.669	-10.986	-9.911	-12.686	34.771	41.305	-9.567	-14.6
1575	1.575	-24.565	1.699	-12.061	-13.683	24.372	33.707	-8.77	-28.074
1576	1.576	-28.038	-24.111	-8.804	-9.443	14.978	-17.341	1.894	-15.624
1577	1.577	-18.354	-47.951	-8.444	-7.163	1.371	-117.412	-8.329	-4.336
1578	1.578	-11.961	-63.595	-13.693	-12.074	-3.693	-333.297	-7.333	-7.555
1579	1.579	-13.12	-38.076	-13.138	-12.739	-11.663	-301.351	-4.003	20.759
1580	1.58	-12.146	-28.074	-12.578	-9.913	-9.371	-272.558	-7.246	2.033
1581	1.581	-15.03	-31.298	-10.865	-9.61	13.061	-144.354	-18.212	-1.194
1582	1.582	-9.028	-73.876	-13.401	-15.099	10.728	-121.171	-16.982	-22.97
1583	1.583	-4.946	-55.556	-14.788	-10.325	-8.236	27.03	-15.938	-25.588
1584	1.584	-1.442	-49.789	-13.662	-0.32	-30.675	45.801	-7.74	-43.282
1585	1.585	-7.443	-4.185	-14.859	3.894	-26.791	132.464	-4.76	-12.799
1586	1.586	-11.528	87.592	-15.282	2.7	-17.668	179.462	1.909	-25.109
1587	1.587	-22.38	127.152	-10.47	1.503	-34.699	164.557	4.322	-28.728
1588	1.588	-30.337	115.115	-15.338	-5.907	-36.254	97.701	8.278	-38.754
1589	1.589	-26.089	104.018	-14.789	-12.739	-46.134	-82.656	0.24	-29.425
1590	1.59	-29.765	14.979	-10.772	-22.498	-47.308	-57.847	3.22	-9.636
1591	1.591	-26.267	-140.385	-13.324	-34.393	-34.377	-80.819	4.075	3.21
1592	1.592	-25.29	-330.963	-12.009	-48.795	-32.108	-16.52	-3.953	10.271
1593	1.593	-20.431	-254.016	-9.896	-46.906	-35.659	118.729	3.323	-8.797
1594	1.594	-16.156	1.878	-8.772	-34.764	-26.065	171.626	0.359	-26.538
1595	1.595	-13.795	103.909	-10.743	-17.401	-7.397	28.93	-3.946	-0.751
1596	1.596	-17.269	73.051	-10.977	-1.224	-14.277	10.31	-9.606	2.572
1597	1.597	-16.679	100.884	-9.641	0.826	-20.617	28.41	-11.584	-0.508
1598	1.598	-7.756	74.827	-7.729	-1.179	-26.404	13.113	-13.56	-14.641
1599	1.599	-4.056	97.48	-11.034	-6.475	-43.245	27.89	-14.16	-1.885
1600	1.6	-5.199	33.464	-9.887	-8.124	-56.857	-40.66	-9.33	-18.151
1601	1.601	-14.856	129.436	-12.614	1.831	-49.447	-0.808	-11.272	-28.787
1602	1.602	-8.447	146.621	-13.792	-4.649	-42.641	11.579	-7.207	-26.855
1603	1.603	-11.918	2.953	-16.71	-5.903	-40.354	-41.741	-9.711	-14.694
1604	1.604	-19.279	21.677	-14.789	-11.2	-38.306	-109.885	-6.404	-10.094
1605	1.605	-10.38	3.843	-15.179	-16.136	-33.395	-100.306	-7.542	8.636
1606	1.606	-11.939	-62.095	-19.448	-20.489	-23.112	-189.244	-10.211	1.039
1607	1.607	-17.959	-205.457	-16.549	-22.881	-3.417	-105.517	-12.094	-20.142
1608	1.608	-21.089	-494.077	-13.074	-16.361	27.815	-7.559	-11.26	-11.551
1609	1.609	-20.162	-369.865	-16.368	-15.643	15.449	137.444	-14.109	-8.95
1610	1.61	-10.544	-106.353	-12.313	-14.917	11.738	79.979	-8.054	-26.853
1611	1.611	-9.457	-3.863	-11.928	-11.108	-12.176	-182.706	-13.99	-15.324
1612	1.612	-8.368	26.872	-8.442	-3.245	-53.177	-145.37	-26.109	-4.776
1613	1.613	-11.542	54.557	-10.765	-0.21	-58.834	-111.431	-24.292	4.799
1614	1.614	-4.841	131.302	-7.857	-3.163	-54.109	-18.673	-13.173	-7.486
1615	1.615	-4.128	200.969	-11.528	-5.719	-86.392	65.557	-14.432	-12.223
1616	1.616	-4.974	222.245	-11.907	-9.815	-66.1	-11.358	-10.663	-5.158
1617	1.617	-15.903	241.842	-13.057	-17.778	-25.004	11.768	-7.091	-8.902
1618	1.618	-27.021	14.533	-7.049	-16.838	-9.132	-9.206	0.362	-12.459
1619	1.619	-25.752	-16.081	-6.261	-27.712	-4.754	10.276	5.293	-22.232
1620	1.62	-26.988	-269.141	-15.149	-23.482	-1.016	-7.051	-2.543	-23.473
1621	1.621	-18.75	-302.688	-6.807	-3.959	-5.842	-54.913	0.657	-22.411
1622	1.622	-17.862	-85.332	-14.139	4.334	-2.975	-69.576	1.736	-17.324
1623	1.623	-11.161	55.939	-11.214	11.855	-7.146	-82.972	1.09	-14.539
1624	1.624	-15.481	30.796	-13.703	-9.263	-23.734	-94.922	-4.393	-17.14
1625	1.625	-14.766	7.928	-4.776	-17.61	-21.972	-105.941	-3.682	-5.039
1626	1.626	-11.351	-12.819	-8.238	0.167	-20.465	-76.272	-12.262	0.101
1627	1.627	-9.475	-70.149	-13.44	11.759	-23.877	-85.064	-13.295	-10.991
1628	1.628	-8.952	-17.357	-8.571	9.62	-10.134	-142.061	-16.272	-9.689
1629	1.629	-13.845	30.583	-12.806	3.803	-1.649	-31.259	-15.192	4.581
1630	1.63	-18.536	74.118	-7.17	5.528	-8.08	207.071	-24.755	2.603
1631	1.631	-13.162	-43.944	-13.719	-8.802	-7.745	240.94	-25.812	-16.848
1632	1.632	-19.797	-123.122	-7.688	-14.605	-4.663	148.1	-24.552	-9.395
1633	1.633	-15.586	-252.836	-5.34	-19.825	-9.502	63.919	-17.112	-35.245
1634	1.634	-13.313	-24.898	-4.734	-27.749	-7.183	141.083	-18.005	-32.062
1635	1.635	-2.526	-117.45	-6.638	-31.988	-15.686	164.573	-17.156	-16.498
1636	1.636	-4.131	23.813	-15.513	-25.584	-4.063	143.768	-8.171	-13.857
1637	1.637	2.958	254.94	-11.804	-9.89	-6.978	124.841	-4.601	-1.156
1638	1.638	-8.944	224.393	-12.931	-12	-9.697	2.497	-7.608	1.091
1639	1.639	-13.696	140.371	-5.549	5.434	-3.685	18.403	3.314	-5.379
1640	1.64	-18.052	63.841	-12.291	7.776	-3.642	-140.635	-3.779	-22.864
1641	1.641	-11.752	-98.723	-13.031	-7.101	-8.219	-331.469	-12.619	-34.504
1642	1.642	-27.511	-119.745	-25.192	-36.111	-16.621	-101.024	-11.408	-23.883
1643	1.643	-21.201	91.937	-5.815	-32.034	-10.866	53.911	-14.469	-10.348
1644	1.644	-34.82	63.974	-8.305	-28.316	1.316	25.912	-13.468	-1.681
1645	1.645	-19.009	-166.384	-5.964	-11.232	-17.025	-50.93	-7.454	-3.289
1646	1.646	-16.937	113.061	-25.101	-8.062	-20.22	-120.855	-9.773	6.754
1647	1.647	-26.671	301.083	-17.54	-5.263	-14.661	-57.671	-13.263	13.125
1648	1.648	-24.977	267.306	-19.847	2.371	-13.512	-38.667	-20.622	9.626
1649	1.649	-20.366	174.635	-17.706	9.418	-12.546	48.791	-15.794	-6.455
1650	1.65	-24.656	-135.21	-11.89	-1.149	4.121	64.601	-15.025	-22.707
1651	1.651	-23.534	-93.89	-13.62	-6.887	-12.833	-36.567	-17.359	-29.105
1652	1.652	-27.068	93.981	-12.066	-1.586	9.961	-234.071	-15.437	-23.315
1653	1.653	-17.43	60.037	-13.42	-12.542	12.495	-206.136	-12.153	-11.108
1654	1.654	-16.313	29.029	-17.102	9.206	9.279	24.369	-10.418	-15.703
1655	1.655	-12.874	-55.383	-11.1	-6.4	11.355	55.125	-15.266	-11.409
1656	1.656	-5.548	-183.557	-14.198	-26.072	17.96	252.126	-10.636	8.188
1657	1.657	-6.548	-346.43	-11.299	-33.55	19.772	226.3	-13.56	16.558
1658	1.658	-5.794	-579.656	-13.815	-26.51	5.973	109.813	-5.649	9.006
1659	1.659	-6.589	-549.071	-9.747	-28.56	0.599	-38.598	-6.842	-12.092
1660	1.66	-1.762	-126.374	-13.238	-22.675	17.911	57.536	-7.847	-14.785
1661	1.661	-6.419	296.599	-15.176	-13.892	20.175	74.84	-12.723	-12.263
1662	1.662	-3.498	351.742	-14.597	-15.36	22.279	-36.694	-10.247	-9.91
1663	1.663	-11.403	102.075	-14.221	-19.54	28.095	-79.962	-7.968	-12
1664	1.664	-14.86	56.952	-13.847	-18.301	19.439	-93.005	-9.949	-10.003
1665	1.665	-11.734	-66.535	-13.47	-17.072	18.007	-33.109	-13.271	-11.7
1666	1.666	-2.807	-254.095	-13.099	-11.785	22.429	-21.981	-9.235	-22.68
1667	1.667	-11.095	-83.496	-11.956	-8.826	21.524	-169.671	-8.877	-23.961
1668	1.668	-5.838	-114.425	-12.754	-2.78	23.035	-317.604	-3.473	-12.084
1669	1.669	-12.582	-311.834	-13.543	-5.057	26.553	-67.313	-4.068	-10.49
1670	1.67	-11.769	-132.694	-14.336	-5.599	24.144	171.01	-2.146	-6.222
1671	1.671	-12.495	-16.849	-13.782	-7.487	20.446	139.846	-6.228	-2.522
1672	1.672	-15.899	3.814	-14.383	-10.329	28.383	-1.217	-14.184	-3.643
1673	1.673	-21.791	-15.547	-15.761	-7.75	20.108	-78.218	-13.043	-10.947
1674	1.674	-20.891	36.827	-12.879	-6.337	7.632	-8.705	-20.43	-17.652
1675	1.675	-17.262	52.588	-10.185	-3.403	13.545	-199.466	-17.57	-27.266
1676	1.676	-23.1	38.12	-9.808	-6.088	38.067	-224.834	-9.68	-30.847
1677	1.677	-14.044	24.777	-14.659	-10.303	48.906	-61.582	-12.825	-24.741
1678	1.678	-12.738	36.348	-11.193	-10.642	40.411	2.173	-8.031	-25.645
1679	1.679	-19.966	25.327	-10.625	-5.188	21.505	98.324	-8.845	-12.815
1680	1.68	-18.893	35.066	-14.708	-7.104	9.612	80.99	-6.561	13.604
1681	1.681	-12.772	43.865	-13.369	-14.435	-19.889	1.713	-11.443	2.472
1682	1.682	-14.976	35.52	-8.933	-17.333	-39.706	-70.173	-1.412	-0.744
1683	1.683	-11.385	42.606	-9.527	-13.073	-50.021	-56.699	5.717	-3.752
1684	1.684	-10.698	48.851	-13.026	-10.76	-66.151	3.126	4.533	-6.414
1685	1.685	-12.345	42.745	-9.752	-7.287	-43.372	14.124	-6.32	-13.941
1686	1.686	-4.294	26.12	-12.667	-10.588	-5.495	43.807	-10.588	-16.214
1687	1.687	6.656	31.103	-11.53	-12.327	-9.611	34.971	-16.965	-9.778
1688	1.688	8.14	26.763	-8.837	-13.673	-13.142	43.1	-15.795	-3.914
1689	1.689	1.887	22.718	-12.335	-18.125	-24.588	50.354	-12.695	-5.615
1690	1.69	-8.822	18.934	-10.99	-22.175	-19.958	110.868	-11.72	-19.896
1691	1.691	-7.318	8.667	-11.389	-17.339	-22.28	102.501	-7.46	-14.061
1692	1.692	-10.851	5.221	-5.397	-11.358	-18.188	5.771	-6.694	-19.246
1693	1.693	-9.546	2.171	-7.925	-20.291	-25.51	-33.816	-6.122	-8.147
1694	1.694	-16.759	9.564	-3.855	-11.976	-32.034	25.757	-0.128	-3.815
1695	1.695	-15.65	7.068	-10.433	-11.006	-28.722	79.776	-0.896	-15.54
1696	1.696	-16.261	4.589	-6.172	-11.949	-38.467	69.688	-2.821	-17.036
1697	1.697	-21.71	-5.184	-8.504	-9.406	-39.537	-46.981	-8.805	-18.349
1698	1.698	-23.492	-13.867	-7.921	-8.604	-12.35	-158.085	-9.572	-21.989
1699	1.699	-21.414	-6.018	-11.207	-10.519	-7.822	-85.523	-14.401	-25.455
1700	1.7	-15.845	-10.499	-12.938	-5.858	-17.039	-45.885	-8.388	-18.099
1701	1.701	-12.199	-17.363	-11.568	-7.595	-25.487	-33.975	-10.702	-15.189
1702	1.702	-16.694	-23.756	-9.229	-13.41	-21.983	-1.511	-15.527	-28.345
1703	1.703	-12.482	-22.98	-8.825	-12.648	-18.696	8.108	-18.793	-37.995
1704	1.704	-14.838	-29.977	-13.255	-14.608	-24.932	-0.958	-14.709	-15.129
1705	1.705	-19.136	-30.984	-11.502	-14.035	-34.892	23.629	-13.316	-12.012
1706	1.706	-13.577	-30.499	-12.833	-15.801	-16.812	45.819	-10.963	-14.71
1707	1.707	-24.279	-24.254	-13.203	-16.242	-13.857	39.45	-12.084	13.574
1708	1.708	-19.508	-23.872	-14.341	-13.984	-36.684	94.328	-6.056	17.262
1709	1.709	-20.74	-23.548	-9.094	-11.903	-39.24	57.135	-5.233	0.225
1710	1.71	-8.828	-23.221	-11.007	-7.488	-36.035	23.431	-4.419	-2.895
1711	1.711	-29.434	-15.65	-14.275	-10.418	-33.035	-43.737	-7.859	-11.225
1712	1.712	-32.061	-19.911	-5.349	-5.587	-34.927	-88.499	-13.822	-8.721
1713	1.713	-24.434	-20.146	-9.001	-7.529	-15.389	-194.608	-8.176	-20.339
1714	1.714	-17.41	-20.663	-12.457	-5.789	-7.509	-209.187	-10.075	-13.966
1715	1.715	-10.991	-18.534	-11.46	-7.147	-14.191	-117.226	-14.684	-19.783
1716	1.716	-16.772	-19.015	-12.401	-8.495	-16.099	-200.755	-11.753	-28.501
1717	1.717	-18.506	-20.781	-9.856	-7.324	-13.985	-103.191	-19.647	-23.888
1718	1.718	-16.975	-28.539	-13.892	-7.699	-19.083	93.86	-16.119	-2.231
1719	1.719	-15.642	-10.364	-13.28	-8.845	-33.321	347.075	-15.105	19.624
1720	1.72	-16.834	-2.76	-13.839	-12.323	-42.973	176.312	-17.97	5.484
1721	1.721	-27.708	-0.177	-13.235	-9.998	-23.649	83.306	-13.677	-7.284
1722	1.722	-40.732	-1.93	-16.699	-12.122	-21.197	54.964	-14.418	-9.603
1723	1.723	-39.064	-18.982	-16.298	-8.442	-32.907	28.877	-6.459	-20.263
1724	1.724	-47.08	-30.271	-21.12	-8.054	-9.649	5.093	-3.345	-14.467
1725	1.725	-45.805	-27.783	-17.813	-10.183	-0.553	-228.21	-4.309	-30.329
1726	1.726	-26.35	-21.631	-18.38	-14.639	-14.892	-383.479	-6.808	-32.458
1727	1.727	-12.331	-19.575	-17.015	-15.235	-2.333	-129.895	-9.104	-3.419
1728	1.728	5.374	-20.832	-15.658	-12.742	-0.245	108.808	-12.559	0.671
1729	1.729	16.881	-36.417	-12.752	-9.476	-11.183	78.121	-9.245	-25.611
1730	1.73	-2.394	-42.566	-11.586	-16.074	2.02	50.363	-8.636	-22.289
1731	1.731	5.032	-36.575	-15.844	-13.194	10.356	-26.303	-12.088	-19.168
1732	1.732	7.226	-31.195	-12.354	-15.743	8.387	-142.685	-7.617	-21.856
1733	1.733	9.215	-26.425	-9.056	-8.417	20.936	-121.759	-5.849	-4.036
1734	1.734	14.888	-19.168	-9.442	-11.343	18.767	-25.761	-10.652	21.722
1735	1.735	-1.106	-17.928	-15.447	-10.582	13.684	26.507	-10.056	4.709
1736	1.736	-3.369	-14.399	-9.445	-14.659	20.43	-21.399	-17.803	1.636
1737	1.737	-17.044	-17.481	-11.772	-6.743	11.129	-7.404	-12.59	-1.057
1738	1.738	-29.371	-22.314	-13.708	-3.659	-7.324	-20.924	-9.706	6.514
1739	1.739	-24.873	-19.818	-10.417	-8.508	-15.439	-33.103	-5.461	-5.074
1740	1.74	-40.896	-14.249	-13.321	-0.579	-27.651	20.773	-7.792	-11.438
1741	1.741	-26.167	-3.469	-14.676	-3.681	-51.684	30.478	-5.859	-24.975
1742	1.742	-32.141	4.394	-16.031	-14.523	-55.375	39.286	-3.928	-33.663
1743	1.743	-20.124	8.563	-13.123	-24.581	-64.234	79.729	-6.836	-25.705
1744	1.744	-24.941	-11.074	-11.96	-23.423	-26.22	131.195	-13.805	-24.311
1745	1.745	-26.472	-13.874	-10.022	-24.579	23.262	84.071	-10.898	-4.726
1746	1.746	-22.97	-6.417	-12.154	-23.613	29.5	-7.789	-15.149	3.618
1747	1.747	-19.656	-13.485	-11.966	-20.702	10.939	-205.437	-7.793	1.134
1748	1.748	-8.011	-2.948	-11.78	-11.017	5.16	-290.179	-12.633	3.489
1749	1.749	-12.818	2.748	-13.336	-7.324	-10.284	-8.687	-8.376	-2.869
1750	1.75	-25.946	-2.572	-9.86	-10.792	-15.086	28.489	-2.772	-20.258
1751	1.751	-13.906	1.975	-12.188	-5.543	-11.375	62.279	-7.613	-17.903
1752	1.752	-15.586	-14.016	-9.292	-2.617	-0.539	92.958	-12.266	-28.516
1753	1.753	-19.975	-12.022	-13.747	-3.369	2.377	64.733	-5.696	-18.809
1754	1.754	-16.416	-17.94	-6.006	-5.659	5.094	-63.363	-18.875	-13.568
1755	1.755	-8.201	-9.299	-11.237	-7.568	-9.401	6.227	-13.082	-5.582
1756	1.756	-7.336	-17.266	-8.338	2.524	-12.305	27.265	-14.838	-9.793
1757	1.757	-8.393	-7.294	-10.853	6.812	-10.348	161.952	-6.907	2.062
1758	1.758	-14.489	-6.3	-11.627	-2.053	-12.806	109.394	-16.978	0.587
1759	1.759	-8.968	-5.269	-8.143	-10.336	-11.196	-33.681	-10.591	-6.515
1760	1.76	-10.984	-8.473	-11.427	-11.257	-20.21	-129.821	-14.08	-20.81
1761	1.761	-7.765	-23.261	-13.158	-20.116	-9.465	-77.648	-10.999	-14.99
1762	1.762	-13.261	-29.724	-12.764	-18.91	-2.58	1.566	-6.185	-16.747
1763	1.763	-8.497	-27.844	-13.143	-21.971	0.833	-13.095	-8.728	-12.122
1764	1.764	0.168	-22.686	-14.302	-17.089	-5.393	-79.278	-9.526	-13.497
1765	1.765	-1.039	-27.399	-10.636	-21.313	8.315	-43.996	-6.076	-14.682
1766	1.766	6.276	-17.405	-12.973	-17.216	6.155	10.06	-13.468	-3.878
1767	1.767	7.217	-18.608	-10.862	-16.617	7.685	59.327	-16.414	-13.994
1768	1.768	1.183	-17.477	-14.556	-14.659	5.912	104.117	-13.943	-7.667
1769	1.769	-7.743	-14.42	-7.223	-9.219	15.76	96.246	-8.372	-8.861
1770	1.77	-11.227	-7.689	-10.328	-9.777	16.692	89.342	-7.839	-20.671
1771	1.771	-3.883	-11.989	-7.439	-13.043	3.312	122.981	-11.166	-16.043
1772	1.772	-2.93	0.173	-4.931	-13.602	1.383	165.426	-9.459	-3.105
1773	1.773	-8.945	5.361	-9.006	-10.092	9.141	81.881	-3.695	-15.351
1774	1.774	-16.298	-5.693	-9.594	-8.709	-3.998	-97.496	1.879	-29.749
1775	1.775	-9.493	-10.029	-6.318	-4.625	-12.832	-225.837	-8.995	-24.017
1776	1.776	-6.938	-18.934	-6.909	-1.124	-20.869	-249.374	-10.579	-25.828
1777	1.777	-14.264	-27.209	-6.517	-0.716	-25.229	-228.647	-14.884	-27.441
1778	1.778	-17.112	-30.1	-7.864	-1.872	-10.991	-286.31	-8.546	-28.83
1779	1.779	-17.805	-15.345	-10.745	-5.533	-9.131	-198.442	-14.588	-9.311
1780	1.78	-16.949	12.285	-11.108	-5.134	-14.406	-86.628	-15.614	10.355
1781	1.781	-12.054	16.134	-16.113	-2.995	-9.795	43.745	-10.834	-2.512
1782	1.782	-11.417	6.199	-15.507	-8.981	-31.497	61.412	-10.122	-4.936
1783	1.783	-20.264	9.364	-11.418	-9.739	-28.425	77.515	-15.763	-11.432
1784	1.784	-29.112	1.089	-10.999	-15.33	-25.728	92.007	-4.978	-13.463
1785	1.785	-25.561	-1.361	-16.395	-11.83	-23.21	157.937	-0.389	-22.28
1786	1.786	-26.478	-8.245	-12.89	-9.889	-11.615	146.191	-1.795	-14.47
1787	1.787	-17.515	-14.413	-16.149	-15.301	20.288	113.657	-3.01	-13.241
1788	1.788	-13.961	-12.179	-16.712	-15.871	88.943	84.006	-9.053	-9.684
1789	1.789	-19.118	-10.179	-17.086	-20.5	78.988	3.22	-10.051	-10.962
1790	1.79	-14.22	-14.638	-16.679	-17.593	69.993	-94.528	-14.915	-10.129
1791	1.791	-18.443	-18.717	-16.28	-11.787	29.236	-160.079	-10.692	-13.179
1792	1.792	-16.065	-14.868	-17.432	-14.115	-22.569	-124.015	-11.501	-15.832
1793	1.793	-17.926	-20.689	-17.039	-10.648	-56.148	-112.74	-15.016	-18.287
1794	1.794	-17.256	-19.54	-15.481	-10.087	-86.584	15.713	-16.989	-14.927
1795	1.795	-16.599	-26.148	-15.285	-4.681	-142.884	60.011	-19.934	-9.044
1796	1.796	-17.884	-21.72	-11.602	-12.632	-92.879	-27.483	-18.62	-16.517
1797	1.797	-25.163	-23.86	-11.992	-11.679	-72.859	-11.716	-19.046	-15.676
1798	1.798	-17.735	-25.612	-12.383	-16.526	-42.386	31.438	-19.461	-11.534
1799	1.799	-12.836	-28.714	-15.094	-15.754	-25.874	18.621	-13.503	-12.413
1800	1.8	-12.019	-25.706	-16.257	-18.077	-20.798	-16.45	-12.762	-7.695
1801	1.801	-23.22	-7.521	-13.359	-17.512	11.169	16.507	-10.464	-5.878
1802	1.802	-20.869	0.399	-12.983	-19.456	7.098	-52.134	-11.07	-13.752
1803	1.803	-22.787	-15.314	-15.7	-22.373	18.268	-168.2	-5.103	-4.811
1804	1.804	-27.42	-47.249	-13.591	-15.419	8.135	-56.606	-7.065	-16.748
1805	1.805	-25.646	-60.794	-12.247	-14.469	23.746	-42.117	-5.355	-12.22
1806	1.806	-24.254	1.826	-15.556	-15.075	20.999	-55.032	-13.31	-16.584
1807	1.807	-16.851	64.662	-13.061	-17.612	-2.215	28.603	-9.846	-20.376
1808	1.808	-11.57	24.111	-13.285	-13.57	-11.435	-133.798	-12.953	-12.139
1809	1.809	-14.427	1.923	-12.542	-17.081	-14.023	-63.702	-8.136	-4.872
1810	1.81	-8.37	-18.231	-16.827	-9.772	-11.304	169.696	-2.146	-3.996
1811	1.811	-12.394	-12.491	-13.954	-12.718	-4.129	139.016	-1.379	7.331
1812	1.812	-8.888	-29.181	-8.179	-3.106	-1.837	111.257	-4.863	5.713
1813	1.813	-18.942	-14.285	-7.433	-12.078	-7.498	85.991	-5.43	-7.33
1814	1.814	-5.979	-9.972	0.47	-3.827	4.859	62.972	-1.346	-2.199
1815	1.815	-4.245	-5.973	1.4	-6.976	3.444	-0.391	-3.84	-3.823
1816	1.816	-15.31	-24.862	0.404	1.881	-0.679	-58.02	1.598	3.268
1817	1.817	-5.281	-28.278	-0.406	-4.155	16.469	-75.479	-4.966	6.893
1818	1.818	-8.997	-19.138	-2.763	-5.176	9.62	-59.631	-5.722	-6.321
1819	1.819	-22.214	0.461	-13.636	-10.065	16.11	-73.891	-1.636	-22.219
1820	1.82	-10.097	2.849	-9.019	-12.621	10.4	-7.813	-12.456	-28.615
1821	1.821	-8.626	-8.873	-13.307	-10.328	5.263	123.802	-10.88	-30.572
1822	1.822	-10.042	-6.893	-12.175	-15.198	3.787	211.48	-6.597	-11.226
1823	1.823	-13.774	-28.337	-13.36	-13.305	-0.412	164.043	-5.411	-3.65
1824	1.824	-31.816	14.087	-10.299	-7.925	-14.654	5.062	-8.865	-5.953
1825	1.825	-24.31	-41.054	-9.367	-8.542	-20.384	-58.557	-11.918	-20.864
1826	1.826	6.028	-63.296	-20.824	-14.582	-22.051	-39.427	-7.054	-22.79
1827	1.827	-6.401	-164.321	-19.311	-2.422	-20.433	-92.121	-9.539	-24.528
1828	1.828	-17.669	-5.632	-26.506	-11.173	-18.99	-203.637	-16.866	-29.155
1829	1.829	-14.43	57.643	-22.866	-6.576	-38.424	-304.887	-2.121	-10.356
1830	1.83	-11.376	-115.781	-21.74	-10.882	-29.965	-107.583	-4.216	7.496
1831	1.831	-8.704	-46.299	-20.807	-12.099	-22.294	-79.43	-6.118	9.889
1832	1.832	-11.252	16.995	-16.006	-15.637	-19.846	-104.703	-28.911	7.816
1833	1.833	-13.612	35.952	-18.556	-14.729	-17.607	12.002	-6.997	2.071
1834	1.834	-24.31	18.317	-11.223	-13.817	-27.145	118.253	-9.66	17.997
1835	1.835	-22.412	2.227	-14.15	-5.939	-11.123	176.306	-12.124	3.153
1836	1.836	-31.144	-99.01	-16.689	-11.212	3.927	159.293	-14.387	-6.46
1837	1.837	-42.181	-138.705	-7.801	-10.291	9.878	143.706	-16.468	-18.574
1838	1.838	-37.915	-79.299	-6.657	-14.593	25.903	129.524	-22.226	-20.041
1839	1.839	-18.337	-3.625	-11.896	-10.574	23.976	37.461	-20.454	-15.706
1840	1.84	-4.191	6.058	-7.068	-5.783	33.824	-141.661	-12.489	-11.955
1841	1.841	-6.691	14.78	-7.847	-7.762	32.226	-270.047	-11.107	-27.548
1842	1.842	-22.939	6.472	-7.079	-9.532	8.522	-200.725	-12.232	-29.577
1843	1.843	-20.8	-1.057	-9.02	-13.048	-22.402	74.448	-8.716	-23.68
1844	1.844	-11.119	-7.808	-4.382	-16.368	-34.757	186.892	-9.651	-21.852
1845	1.845	-5.884	-13.976	-8.445	-11.557	-38.405	84.603	-6.708	-4.354
1846	1.846	-7.408	-19.553	-4.956	-10.998	-41.68	53.54	-9.172	2.702
1847	1.847	-6.027	-24.718	-7.265	-12.777	-50.88	-143.799	-11.454	-12.114
1848	1.848	8.33	-20.394	-11.318	-11.456	-25.218	-374.559	-3.475	-21.698
1849	1.849	10.303	41.997	-12.661	-12.846	-15.008	-219.533	-6.528	-12.892
1850	1.85	8.606	104.396	-9.363	-6.289	-5.577	-78.564	-9.383	-23.82
1851	1.851	7.105	79.919	-8.964	-11.157	31.522	-53.083	-11.851	-4.95
1852	1.852	5.792	57.794	-11.657	-8.67	66.913	-29.872	-7.736	7.913
1853	1.853	-0.55	10.907	-6.602	-14.301	62.62	33.641	-7.11	-3.611
1854	1.854	-18.486	-7.341	-11.225	-13.737	42.069	52.603	-10.35	-9.905
1855	1.855	-20.943	-90.627	-10.623	-11.808	0.606	35.026	-12.049	-11.754
1856	1.856	-32.489	-245.899	-9.242	-11.228	-37.941	50.705	-10.661	-6.441
1857	1.857	-38.805	-12.892	-5.929	-12.58	-73.03	7.425	-10.245	-20.68
1858	1.858	-32.917	142.167	-8.802	-17.034	-95.77	-110.864	-7.311	-18.654
1859	1.859	-38.055	170.21	-11.481	-10.446	-133.227	-158.671	-9.222	-16.817
1860	1.86	-23.635	144.608	-13.386	-12.952	-107.999	-86.516	-11.91	-21.385
1861	1.861	-9.989	74.859	-14.908	-2.288	-39.235	-20.402	-12.663	-25.55
1862	1.862	-8.155	11.325	-15.651	1.983	-9.564	63.317	-17.094	-13.65
1863	1.863	-0.131	-46.41	-13.681	-1.67	-18.409	96.152	-21.727	7.153
1864	1.864	1.298	-98.87	-9.967	-12.493	6.015	106.283	-18.82	-6.901
1865	1.865	10.291	-51.249	-15.733	-19.636	13.412	169.037	-10.88	-9.352
1866	1.866	4.37	-36.895	-11.626	-20.789	20.018	225.985	-12.039	-11.629
1867	1.867	-2.922	-23.707	-11.014	-5.094	14.033	174.163	-11.072	-13.701
1868	1.868	-1.884	-35.481	-14.276	-7.217	19.478	73.131	-10.12	-23.318
1869	1.869	-1.053	-46.251	-14.828	-13.022	24.528	-143.696	-0.456	-31.983
1870	1.87	-8.351	-56.02	-15.193	-21.739	20.084	-236.617	-9.372	-20.922
1871	1.871	-19.124	-29.191	-14.78	-20.195	16.025	-39.449	-8.238	-19.546
1872	1.872	-26.22	-20.964	-16.885	-10.131	19.689	-13.876	-5.16	-31.331
1873	1.873	-37.973	-28.213	-10.859	-11.282	2.617	102.48	-6.14	-23.368
1874	1.874	-39.466	-21.532	-11.608	-12.432	-6.723	-3.439	-14.088	-1.67
1875	1.875	-26.457	-27.389	-7.519	-7.191	-9.508	-138.34	-6.753	-4.74
1876	1.876	-24.664	-21.875	-12.331	-13.949	-7.081	88.96	-11.611	3.601
1877	1.877	-26.133	-26.835	-12.899	-7.925	-18.788	119.733	-9.117	-3.922
1878	1.878	-18.922	-22.386	-12.299	-7.116	-21.021	91.532	-11.468	-6.204
1879	1.879	-22.555	-1.53	-14.794	-10.575	-34.673	65.663	-10.922	-4.029
1880	1.88	-21.359	-12.534	-13.409	-5.906	-18.918	-4.471	-9.004	-9.771
1881	1.881	-18.228	-22.449	-12.994	-7.62	-12.621	-68.09	-11.929	-7.958
1882	1.882	-11.425	-19.096	-12.575	-7.979	-10.765	-164.154	-11.568	-12.547
1883	1.883	-3.458	-10.551	-18.34	-12.409	-23.034	-146.609	-14.902	-11.157
1884	1.884	-19.487	-17.921	-12.69	-12.971	-24.684	-130.326	-10.091	-9.989
1885	1.885	-21.794	-24.61	-14.584	-15.467	-11.875	-115.531	-13.408	-15.987
1886	1.886	-28.166	-26.406	-16.478	-13.127	0.175	-49.366	-6.855	-16.976
1887	1.887	-26.228	-36.062	-13.543	-16.014	7.999	10.492	-9.394	-14.091
1888	1.888	-34.935	-34.375	-13.12	-12.319	0.743	21.542	-0.512	-6.191
1889	1.889	-20.603	-26.356	-13.468	-10.957	-5.696	71.182	-4.02	-3.122
1890	1.89	-10.89	-27.544	-13.824	-8.812	-9.2	116.158	-5.001	-9.893
1891	1.891	-5.616	-20.976	-10.109	-14.793	-14.368	124.247	-9.841	-23.024
1892	1.892	-4.03	-14.78	-8.722	-10.518	-3.526	42.709	-7.332	-13.33
1893	1.893	0.242	-13.376	-5.786	-8.178	-10.761	31.913	-9.661	-8.107
1894	1.894	-3.418	-6.153	-10.211	-10.094	-14.545	42.154	-16.248	-0.177
1895	1.895	-14.233	-11.753	-11.924	-10.646	-15.824	33.717	-24.19	-4.479
1896	1.896	-12.863	-17.025	-13.253	-2.872	-14.975	-22.934	-10.26	-8.193
1897	1.897	-21.765	-13.269	-10.904	-5.927	-6.181	-59.765	-12.193	-11.687
1898	1.898	-13.46	-11.045	-10.496	-6.847	-2.81	-93.275	-10.454	-12.679
1899	1.899	-12.498	-7.91	-7.774	-14.72	11.046	-148.367	-8.902	-17.514
1900	1.9	-13.467	-11.189	-11.244	-7.306	12.918	-37.187	-10.254	-9.565
1901	1.901	-14.254	-13.324	-10.84	-6.279	-3.011	-52.691	-11.418	-4.333
1902	1.902	-11.962	-10.336	-15.28	-14.166	-9.421	-124.506	-7.939	-11.081
1903	1.903	-22.835	-11.48	-13.523	-13.152	-11.367	20.582	-11.034	-10.274
1904	1.904	-18.245	-11.928	-10.028	-14.083	-20.107	78.763	-8.127	-14.333
1905	1.905	-16.956	-7.748	-12.347	-14.819	-28.102	96.728	-3.866	-12.397
1906	1.906	-15.856	-2.485	-11.184	-15.552	-18.147	17.497	-7.929	-11.826
1907	1.907	-17.086	0.756	-13.891	-10.675	-11.904	-141.205	-9.869	-20.722
1908	1.908	-16.181	10.822	-12.726	-13.927	-15.539	49.529	-7.933	-17.084
1909	1.909	-25.136	20.978	-11.179	-15.635	-6.005	-27.308	-5.026	0.856
1910	1.91	-19.199	22.228	-9.821	-15.985	-2.47	-143.607	-4.63	-17.009
1911	1.911	-16.148	9.1	-11.756	-11.504	-3.728	-164.518	-9.074	-14.764
1912	1.912	-11.336	7.302	-10.211	-13.203	-6.839	-183.413	-7.321	-21.221
1913	1.913	-7.095	-16.618	-12.728	-11.801	-3.908	-130.66	-5.959	-15.449
1914	1.914	-12.734	-26.843	-10.599	-8.473	-6.408	-114.535	-8.278	-6.697
1915	1.915	-4.846	-30.115	-15.052	-4.382	-2.307	15.715	-11.164	1.307
1916	1.916	-3.913	-27.507	-9.052	-9.192	-5.754	138.423	-8.43	-8.742
1917	1.917	-6.868	-20.017	-9.822	-5.866	-11.721	154.484	-4.925	-15.121
1918	1.918	-2.656	-31.652	-14.658	-4.076	-19.052	53.506	-11.484	-13.959
1919	1.919	-14.901	-33.841	-15.236	-2.683	-12.237	13.918	-10.498	-14.94
1920	1.92	-13.224	-39.724	-14.658	-8.076	-21.868	73.228	-7.953	-10.14
1921	1.921	-14.845	-20.428	-14.27	-9.986	-15.46	83.768	-15.286	-7.649
1922	1.922	-7.773	-17.927	-14.654	-20.024	0.232	73.872	-16.231	-2.032
1923	1.923	-16.76	-20.253	-12.522	-15.723	-1.883	64.953	-15.432	1.424
1924	1.924	-18.013	-18.123	-9.806	-14.525	3.911	40.618	-13.083	-8.636
1925	1.925	-17.134	-12.297	-10.957	-13.328	5.625	62.611	-13.642	-15.795
1926	1.926	-20.117	3.601	-7.466	-22.96	7.142	1.859	-8.973	-19.494
1927	1.927	-10.519	14.273	-9.784	-19.244	11.377	-55.019	-6.049	-30.316
1928	1.928	-16.97	16.253	-14.623	-15.722	7.674	56.048	-6.411	-31.667
1929	1.929	-8.695	-9.992	-15.203	-10.46	-0.672	135.477	-10.827	-28.005
1930	1.93	-9.703	-66.584	-9.786	-15.264	-12.5	34.271	-10.218	-21.999
1931	1.931	-8.781	-74.634	-11.724	-14.455	-14.05	-137.043	-8.832	-12.324
1932	1.932	-16.759	6.893	-13.655	-8.814	-12.694	-114.061	-9.199	-3.439
1933	1.933	-22.029	39.459	-13.071	-5.3	6.86	-220.253	-5.109	7.385
1934	1.934	-15.282	-69.064	-9.591	-4.698	38.011	-162.933	-8.574	11.647
1935	1.935	-12.794	-112.189	-14.041	0.744	25.626	-40.725	-9.908	7.976
1936	1.936	-10.498	85.25	-7.463	-4.075	-0.687	6.75	-13.958	-7.723
1937	1.937	-15.354	113.36	-6.69	-5.985	-17.699	-7.558	-14.326	-5.609
1938	1.938	-17.305	36.588	-12.3	-1.898	-45.92	-99.601	-11.981	-11.423
1939	1.939	-22.732	13.436	-10.364	-6.71	-72.213	-135.157	-16.012	-30.773
1940	1.94	-24.649	-7.579	-15.007	-6.102	-116.896	27.71	-15.59	-43.533
1941	1.941	-21.314	-26.661	-12.108	-8.98	-61.918	4.54	-9.167	-36.58
1942	1.942	-15.855	-219.153	-14.625	-11.481	-10.239	25.672	-9.913	-13.23
1943	1.943	-17.751	-193.534	-12.304	-14.75	-3.645	-32.043	-5.82	-3.948
1944	1.944	-17.118	-123.79	-12.697	-21.316	2.364	-49.547	-7.731	27.201
1945	1.945	-11.657	-60.209	-14.641	-18.405	7.794	29.916	-8.295	23.112
1946	1.946	-6.779	-2.433	-15.043	-22.657	2.781	72.901	-14.864	-3.238
1947	1.947	0.617	-19.74	-12.928	-24.968	7.254	59.449	-10.576	-6.548
1948	1.948	-8.255	27.968	-11.005	-29.798	3.221	23.51	-9.777	-34.809
1949	1.949	-19.047	71.251	-12.954	-25.141	-0.427	12.336	-11.69	-31.148
1950	1.95	-17.647	84.535	-13.548	-16.235	2.904	-76.809	-8.391	-27.88
1951	1.951	-11.211	96.456	-10.085	-9.838	-6.352	-41.393	-8.953	-24.774
1952	1.952	-14.651	85.72	-16.508	-6.35	-3.626	12.598	-9.334	-22.067
1953	1.953	-9.372	75.942	-10.547	-3.261	-6.139	-96.124	-10.679	-9.298
1954	1.954	-16.112	49.331	-8.253	-4.227	-8.475	-110.349	-11.836	-11.618
1955	1.955	-20.332	41.318	-8.862	-6.746	-2.106	60.717	-9.119	-5.276
1956	1.956	-17.968	19.373	-9.473	-4.425	3.677	130.384	-3.304	-14.955
1957	1.957	-21.416	-0.424	-10.082	-6.357	-1.56	109.224	-7.355	11.372
1958	1.958	-19.448	5.715	-10.497	-5.767	-6.214	89.949	-7.928	22.596
1959	1.959	-10.523	-21.843	-16.915	-5.186	-4.876	37.611	-12.574	19.29
1960	1.96	-11.673	-36.836	-14.435	-2.666	1.505	-41.952	-12.009	22.377
1961	1.961	-17.659	-41.245	-12.142	-8.083	-1.983	-56.38	-13.385	8.224
1962	1.962	-24.991	-45.357	-14.105	-12.921	-13.806	-43.252	-10.121	-15.013
1963	1.963	-12.175	-41.788	-12.211	-9.637	-9.172	-7.669	-8.023	-62.049
1964	1.964	0.061	-45.143	-9.358	-10.216	-10.539	3.199	-14.044	-82.009
1965	1.965	-10.925	-48.105	-15.217	-15.053	-9.382	-6.611	-11.555	-27.09
1966	1.966	-6.601	-56.408	-14.49	-19.681	-8.215	-15.35	-9.263	-19.76
1967	1.967	-20.85	-58.98	-12.592	-15.613	-11.308	9.257	-7.368	-13.21
1968	1.968	-14.982	-23.989	-14.575	-9.81	-26.011	16.712	-5.47	-7.235
1969	1.969	-6.211	-8.928	-10.559	-5.758	-28.135	10.088	-8.426	9.203
1970	1.97	-7.726	-22.578	-13.106	-10.613	-14.568	-20.408	-9.825	4.15
1971	1.971	-3.438	-26.786	-13.535	-8.707	-16.3	-70.402	-10.236	-18.692
1972	1.972	-9.809	-23.242	-14.735	-15.32	-14.741	-50.5	-10.662	1.994
1973	1.973	-8.635	-26.673	-12.844	-11.107	-7.565	-32.367	-13.412	-16.808
1974	1.974	-5.542	-29.892	-15.59	-11.91	-1.163	-27.012	-13.835	0.191
1975	1.975	-0.706	-32.72	-11.368	-15.436	0.008	-22.082	-9.035	9.433
1976	1.976	-1.475	-20.059	-13.148	-16.059	-5.21	-17.756	-11.007	-21.788
1977	1.977	-12.104	-31.791	-9.697	-10.692	-8.107	2.767	-11.615	-17.777
1978	1.978	-19.244	-42.552	-11.093	-11.304	-7.324	21.309	-20.543	-6.592
1979	1.979	-22.907	-48.498	-10.752	-11.908	-11.38	31.232	-11.672	-23.661
1980	1.98	-14.567	-22.331	-10.417	-11.356	-10.812	2.865	-12.862	-20.592
1981	1.981	-11.453	-3.764	-14.724	-8.887	-6.188	-31.414	-5.547	-6.482
1982	1.982	-6.608	-0.68	-14.387	-12.229	-7.949	0.177	-10.422	-14.03
1983	1.983	-18.014	8.48	-12.125	-9.367	-3.128	54.127	-6.204	-25.627
1984	1.984	-25.94	11.069	-11.789	-12.119	-7.778	31.763	-5.47	-23.478
1985	1.985	-24.575	-1.93	-11.435	-11.009	-2.359	-69.288	-3.582	-2.166
1986	1.986	-28.241	-9.14	-12.644	-13.177	-4.311	-112.551	-5.566	-10.468
1987	1.987	-22.225	-19.863	-13.462	-14	-14.41	-99.468	-12.196	-12.995
1988	1.988	-27.43	-21.879	-12.15	-13.277	-15.825	-63.923	-14.76	-15.352
1989	1.989	-30.322	-16.811	-13.553	-13.922	-14.725	-74.89	-20.415	-21.761
1990	1.99	-38.241	-12.372	-9.936	-10.899	-11.509	-12.682	-21.047	-4.37
1991	1.991	-26.416	0.354	-11.348	-8.245	-5.594	-22.515	-16.447	25.967
1992	1.992	-21.738	-1.659	-11.012	-11.788	-4.647	-31.435	-14.74	-19.938
1993	1.993	-28.873	-3.617	-8.169	-6.045	-7.517	-7.074	-12.257	-13.991
1994	1.994	-19.943	-25.631	-11.891	-5.327	-10.003	-14.521	-9.959	2.426
1995	1.995	-23.408	-28.965	-9.604	-7.322	-15.579	45.95	-8.818	-2.62
1996	1.996	-19.898	-34.164	-12.544	-9.322	-13.607	86.551	-14.066	-16.205
1997	1.997	-12.523	-20.14	-12.966	-11.131	-14.162	79.175	-10.611	-28.654
1998	1.998	-15.41	-38.071	-11.832	-18.161	-10.069	59.211	-7.538	-17.283
[truncated: 7,022 more rows]
