# Supplementary material for: Associations between lower-limb muscle activation and knee flexion in post-stroke individuals: A study on the stance-to-swing phases of gait
Source: PLoS One. 2017 Sep 8;12(9):e0183865. doi: 10.1371/journal.pone.0183865 (PMC5590852; doi:10.1371/journal.pone.0183865)
Supplement: S1 Dataset — (ZIP) [file pone.0183865.s001.zip › S1_Dataset/Patient group/4/5/point.csv]

Frame	Time	sacrum.X	sacrum.Y	sacrum.Z	r asis.X	r asis.Y	r asis.Z	r thigh.X	r thigh.Y	r thigh.Z	r bar 1.X	r bar 1.Y	r bar 1.Z	r knee 1.X	r knee 1.Y	r knee 1.Z	r knee 2.X	r knee 2.Y	r knee 2.Z	r bar 2.X	r bar 2.Y	r bar 2.Z	r mall.X	r mall.Y	r mall.Z	r met.X	r met.Y	r met.Z	l asis.X	l asis.Y	l asis.Z	l thigh.X	l thigh.Y	l thigh.Z	l bar 1.X	l bar 1.Y	l bar 1.Z	l knee 1.X	l knee 1.Y	l knee 1.Z	l knee 2.X	l knee 2.Y	l knee 2.Z	l bar 2.X	l bar 2.Y	l bar 2.Z	l mall.X	l mall.Y	l mall.Z
0	0	-1.374	0.974	0.434	NaN	NaN	NaN	NaN	NaN	NaN	-1.278	0.698	0.644	NaN	NaN	NaN	-1.318	0.44	0.583	-1.327	0.285	0.63	-1.319	0.083	0.547	-1.199	0.033	0.585	NaN	NaN	NaN	-1.286	0.882	0.23	-1.313	0.712	0.187	NaN	NaN	NaN	-1.327	0.463	0.218	-1.344	0.307	0.149	NaN	NaN	NaN
1	0.005	-1.374	0.974	0.434	NaN	NaN	NaN	NaN	NaN	NaN	-1.278	0.697	0.645	NaN	NaN	NaN	-1.318	0.44	0.583	-1.326	0.283	0.631	-1.319	0.083	0.547	-1.199	0.033	0.585	NaN	NaN	NaN	-1.286	0.883	0.23	-1.313	0.712	0.188	NaN	NaN	NaN	-1.326	0.462	0.218	-1.344	0.307	0.149	NaN	NaN	NaN
2	0.01	-1.374	0.974	0.435	NaN	NaN	NaN	NaN	NaN	NaN	-1.277	0.697	0.646	NaN	NaN	NaN	-1.318	0.441	0.583	-1.325	0.283	0.63	-1.319	0.082	0.547	-1.199	0.034	0.584	NaN	NaN	NaN	-1.286	0.883	0.23	-1.313	0.712	0.188	NaN	NaN	NaN	-1.326	0.463	0.218	-1.344	0.307	0.149	NaN	NaN	NaN
3	0.015	-1.374	0.974	0.435	NaN	NaN	NaN	NaN	NaN	NaN	-1.277	0.697	0.646	NaN	NaN	NaN	-1.318	0.441	0.584	-1.326	0.282	0.629	-1.319	0.082	0.548	-1.199	0.034	0.584	NaN	NaN	NaN	-1.286	0.882	0.231	-1.313	0.712	0.188	NaN	NaN	NaN	-1.326	0.463	0.219	-1.344	0.307	0.149	NaN	NaN	NaN
4	0.02	-1.374	0.974	0.435	NaN	NaN	NaN	NaN	NaN	NaN	-1.277	0.697	0.646	NaN	NaN	NaN	-1.318	0.441	0.584	-1.325	0.282	0.629	-1.319	0.082	0.548	-1.199	0.034	0.584	NaN	NaN	NaN	-1.286	0.882	0.231	-1.313	0.712	0.188	NaN	NaN	NaN	-1.327	0.463	0.219	-1.344	0.307	0.149	NaN	NaN	NaN
5	0.025	-1.373	0.974	0.436	NaN	NaN	NaN	NaN	NaN	NaN	-1.277	0.697	0.646	NaN	NaN	NaN	-1.318	0.441	0.585	-1.325	0.282	0.629	-1.319	0.082	0.548	-1.199	0.034	0.584	NaN	NaN	NaN	-1.286	0.882	0.231	-1.313	0.712	0.188	NaN	NaN	NaN	-1.327	0.463	0.219	-1.344	0.307	0.149	NaN	NaN	NaN
6	0.03	-1.373	0.974	0.436	NaN	NaN	NaN	NaN	NaN	NaN	-1.277	0.697	0.646	NaN	NaN	NaN	-1.318	0.442	0.586	-1.325	0.282	0.629	-1.319	0.082	0.548	-1.199	0.034	0.584	NaN	NaN	NaN	-1.286	0.882	0.231	-1.313	0.712	0.189	NaN	NaN	NaN	-1.327	0.463	0.219	-1.343	0.307	0.149	NaN	NaN	NaN
7	0.035	-1.373	0.974	0.436	NaN	NaN	NaN	NaN	NaN	NaN	-1.276	0.697	0.646	NaN	NaN	NaN	-1.318	0.442	0.587	-1.325	0.282	0.629	-1.319	0.082	0.548	-1.199	0.034	0.584	NaN	NaN	NaN	-1.286	0.882	0.231	-1.313	0.713	0.189	NaN	NaN	NaN	-1.327	0.463	0.219	-1.343	0.307	0.149	NaN	NaN	NaN
8	0.04	-1.373	0.974	0.436	NaN	NaN	NaN	NaN	NaN	NaN	-1.276	0.697	0.646	NaN	NaN	NaN	-1.318	0.442	0.587	-1.325	0.282	0.629	-1.319	0.082	0.548	-1.199	0.034	0.584	NaN	NaN	NaN	-1.286	0.882	0.231	-1.313	0.713	0.189	NaN	NaN	NaN	-1.327	0.463	0.219	-1.344	0.307	0.149	NaN	NaN	NaN
9	0.045	-1.373	0.974	0.437	NaN	NaN	NaN	NaN	NaN	NaN	-1.279	0.699	0.646	NaN	NaN	NaN	-1.318	0.442	0.587	-1.325	0.282	0.63	-1.319	0.082	0.548	-1.199	0.034	0.584	NaN	NaN	NaN	-1.286	0.882	0.232	-1.313	0.713	0.189	NaN	NaN	NaN	-1.327	0.463	0.22	-1.344	0.308	0.149	NaN	NaN	NaN
10	0.05	-1.373	0.974	0.437	NaN	NaN	NaN	NaN	NaN	NaN	-1.285	0.704	0.644	NaN	NaN	NaN	-1.318	0.442	0.587	-1.325	0.283	0.631	-1.319	0.082	0.548	-1.199	0.034	0.584	NaN	NaN	NaN	-1.286	0.882	0.232	-1.313	0.713	0.189	NaN	NaN	NaN	-1.327	0.464	0.22	-1.344	0.308	0.149	NaN	NaN	NaN
11	0.055	-1.373	0.974	0.437	NaN	NaN	NaN	NaN	NaN	NaN	-1.286	0.705	0.644	NaN	NaN	NaN	-1.318	0.442	0.587	-1.324	0.283	0.631	-1.319	0.082	0.548	-1.199	0.034	0.584	NaN	NaN	NaN	-1.286	0.882	0.232	-1.313	0.713	0.189	NaN	NaN	NaN	-1.327	0.464	0.22	-1.344	0.307	0.149	NaN	NaN	NaN
12	0.06	-1.373	0.974	0.437	NaN	NaN	NaN	NaN	NaN	NaN	-1.284	0.703	0.645	NaN	NaN	NaN	-1.317	0.442	0.587	-1.324	0.283	0.631	-1.319	0.082	0.548	-1.199	0.034	0.584	NaN	NaN	NaN	-1.287	0.883	0.232	-1.313	0.713	0.189	NaN	NaN	NaN	-1.327	0.464	0.22	-1.345	0.308	0.15	NaN	NaN	NaN
13	0.065	-1.373	0.974	0.438	NaN	NaN	NaN	NaN	NaN	NaN	-1.278	0.698	0.646	NaN	NaN	NaN	-1.317	0.442	0.587	-1.324	0.283	0.631	-1.319	0.082	0.548	-1.199	0.034	0.584	NaN	NaN	NaN	-1.287	0.883	0.232	-1.313	0.713	0.19	NaN	NaN	NaN	-1.327	0.464	0.22	-1.346	0.309	0.15	NaN	NaN	NaN
14	0.07	-1.373	0.974	0.438	NaN	NaN	NaN	NaN	NaN	NaN	-1.277	0.697	0.647	NaN	NaN	NaN	-1.317	0.442	0.587	-1.324	0.283	0.631	-1.319	0.082	0.548	-1.199	0.034	0.584	NaN	NaN	NaN	-1.287	0.883	0.232	-1.313	0.713	0.19	NaN	NaN	NaN	-1.327	0.464	0.22	-1.346	0.309	0.15	NaN	NaN	NaN
15	0.075	-1.373	0.974	0.438	NaN	NaN	NaN	NaN	NaN	NaN	-1.276	0.697	0.647	NaN	NaN	NaN	-1.317	0.442	0.588	-1.324	0.283	0.631	-1.319	0.082	0.548	-1.199	0.034	0.584	NaN	NaN	NaN	-1.287	0.882	0.232	-1.313	0.713	0.19	NaN	NaN	NaN	-1.327	0.464	0.22	-1.346	0.309	0.15	NaN	NaN	NaN
16	0.08	-1.373	0.974	0.438	NaN	NaN	NaN	NaN	NaN	NaN	-1.276	0.697	0.647	NaN	NaN	NaN	-1.317	0.441	0.588	-1.324	0.283	0.631	-1.319	0.082	0.548	-1.199	0.034	0.584	NaN	NaN	NaN	-1.287	0.882	0.233	-1.313	0.713	0.19	NaN	NaN	NaN	-1.327	0.464	0.22	-1.346	0.309	0.149	NaN	NaN	NaN
17	0.085	-1.373	0.974	0.438	NaN	NaN	NaN	NaN	NaN	NaN	-1.276	0.697	0.647	NaN	NaN	NaN	-1.317	0.441	0.588	-1.324	0.283	0.631	-1.319	0.082	0.548	-1.199	0.034	0.584	NaN	NaN	NaN	-1.287	0.882	0.233	-1.313	0.713	0.19	NaN	NaN	NaN	-1.327	0.463	0.22	-1.346	0.309	0.149	NaN	NaN	NaN
18	0.09	-1.373	0.974	0.439	NaN	NaN	NaN	NaN	NaN	NaN	-1.276	0.697	0.647	NaN	NaN	NaN	-1.317	0.441	0.588	-1.324	0.283	0.631	-1.319	0.082	0.548	-1.199	0.034	0.584	NaN	NaN	NaN	-1.287	0.882	0.233	-1.313	0.713	0.19	NaN	NaN	NaN	-1.327	0.463	0.22	-1.346	0.309	0.149	NaN	NaN	NaN
19	0.095	-1.373	0.974	0.439	NaN	NaN	NaN	NaN	NaN	NaN	-1.276	0.697	0.647	NaN	NaN	NaN	-1.317	0.441	0.588	-1.324	0.283	0.631	-1.319	0.082	0.548	-1.199	0.034	0.584	NaN	NaN	NaN	-1.287	0.883	0.233	-1.313	0.713	0.191	NaN	NaN	NaN	-1.327	0.463	0.221	-1.346	0.309	0.149	NaN	NaN	NaN
20	0.1	-1.373	0.974	0.439	NaN	NaN	NaN	NaN	NaN	NaN	-1.276	0.697	0.647	NaN	NaN	NaN	-1.317	0.441	0.588	-1.324	0.283	0.631	-1.319	0.082	0.548	-1.199	0.034	0.584	NaN	NaN	NaN	-1.287	0.883	0.233	-1.313	0.713	0.191	NaN	NaN	NaN	-1.327	0.463	0.221	-1.346	0.309	0.149	NaN	NaN	NaN
21	0.105	-1.373	0.974	0.439	NaN	NaN	NaN	NaN	NaN	NaN	-1.276	0.697	0.647	NaN	NaN	NaN	-1.317	0.441	0.588	-1.324	0.283	0.632	-1.319	0.082	0.548	-1.199	0.034	0.584	NaN	NaN	NaN	-1.287	0.883	0.234	-1.313	0.713	0.191	NaN	NaN	NaN	-1.327	0.463	0.221	-1.346	0.309	0.149	NaN	NaN	NaN
22	0.11	-1.372	0.974	0.44	NaN	NaN	NaN	NaN	NaN	NaN	-1.276	0.697	0.648	NaN	NaN	NaN	-1.317	0.441	0.589	-1.324	0.283	0.632	-1.319	0.082	0.548	-1.199	0.034	0.584	NaN	NaN	NaN	-1.287	0.882	0.234	-1.314	0.713	0.191	NaN	NaN	NaN	-1.327	0.463	0.221	-1.347	0.31	0.15	NaN	NaN	NaN
23	0.115	-1.372	0.974	0.44	NaN	NaN	NaN	NaN	NaN	NaN	-1.276	0.697	0.648	NaN	NaN	NaN	-1.317	0.441	0.589	-1.324	0.283	0.632	-1.319	0.082	0.548	-1.199	0.034	0.584	NaN	NaN	NaN	-1.287	0.882	0.234	-1.314	0.713	0.191	NaN	NaN	NaN	-1.327	0.463	0.221	-1.346	0.31	0.15	NaN	NaN	NaN
24	0.12	-1.372	0.974	0.44	NaN	NaN	NaN	NaN	NaN	NaN	-1.275	0.697	0.648	NaN	NaN	NaN	-1.317	0.441	0.589	-1.324	0.283	0.632	-1.319	0.082	0.548	-1.199	0.034	0.584	NaN	NaN	NaN	-1.287	0.882	0.234	-1.314	0.713	0.192	NaN	NaN	NaN	-1.327	0.463	0.221	-1.347	0.31	0.151	NaN	NaN	NaN
25	0.125	-1.372	0.974	0.44	NaN	NaN	NaN	NaN	NaN	NaN	-1.275	0.697	0.648	NaN	NaN	NaN	-1.317	0.441	0.589	-1.324	0.282	0.631	-1.319	0.082	0.548	-1.199	0.034	0.584	NaN	NaN	NaN	-1.287	0.882	0.235	-1.314	0.713	0.192	NaN	NaN	NaN	-1.327	0.463	0.221	-1.347	0.31	0.151	NaN	NaN	NaN
26	0.13	-1.372	0.974	0.44	NaN	NaN	NaN	NaN	NaN	NaN	-1.275	0.697	0.648	NaN	NaN	NaN	-1.317	0.441	0.589	-1.324	0.281	0.63	-1.319	0.082	0.548	-1.199	0.034	0.584	NaN	NaN	NaN	-1.287	0.882	0.235	-1.314	0.713	0.192	NaN	NaN	NaN	-1.327	0.463	0.221	-1.36	0.303	0.156	NaN	NaN	NaN
27	0.135	-1.372	0.974	0.441	NaN	NaN	NaN	NaN	NaN	NaN	-1.275	0.697	0.648	NaN	NaN	NaN	-1.317	0.441	0.589	-1.324	0.281	0.63	-1.319	0.082	0.548	-1.199	0.034	0.584	NaN	NaN	NaN	-1.287	0.882	0.235	-1.314	0.713	0.192	NaN	NaN	NaN	-1.326	0.463	0.221	-1.391	0.286	0.165	NaN	NaN	NaN
28	0.14	-1.372	0.974	0.441	NaN	NaN	NaN	NaN	NaN	NaN	-1.275	0.697	0.649	NaN	NaN	NaN	-1.317	0.441	0.589	-1.324	0.281	0.63	-1.319	0.082	0.548	-1.199	0.034	0.584	NaN	NaN	NaN	-1.287	0.883	0.235	-1.314	0.713	0.192	NaN	NaN	NaN	-1.326	0.463	0.221	-1.398	0.283	0.168	NaN	NaN	NaN
29	0.145	-1.372	0.974	0.441	NaN	NaN	NaN	NaN	NaN	NaN	-1.275	0.697	0.649	NaN	NaN	NaN	-1.317	0.441	0.589	-1.324	0.281	0.63	-1.319	0.082	0.548	-1.199	0.034	0.584	NaN	NaN	NaN	-1.288	0.883	0.235	-1.314	0.713	0.192	NaN	NaN	NaN	-1.326	0.463	0.221	NaN	NaN	NaN	NaN	NaN	NaN
30	0.15	-1.372	0.974	0.441	NaN	NaN	NaN	NaN	NaN	NaN	-1.275	0.696	0.649	NaN	NaN	NaN	-1.317	0.441	0.589	-1.324	0.281	0.63	-1.319	0.082	0.548	-1.199	0.034	0.584	NaN	NaN	NaN	-1.288	0.883	0.235	-1.314	0.713	0.192	NaN	NaN	NaN	-1.325	0.462	0.221	NaN	NaN	NaN	NaN	NaN	NaN
31	0.155	-1.372	0.974	0.441	NaN	NaN	NaN	NaN	NaN	NaN	-1.274	0.696	0.649	NaN	NaN	NaN	-1.317	0.441	0.589	-1.324	0.281	0.631	-1.319	0.082	0.548	-1.199	0.034	0.584	NaN	NaN	NaN	-1.288	0.883	0.235	-1.314	0.713	0.193	NaN	NaN	NaN	-1.323	0.461	0.22	NaN	NaN	NaN	NaN	NaN	NaN
32	0.16	-1.372	0.974	0.442	NaN	NaN	NaN	NaN	NaN	NaN	-1.274	0.696	0.649	NaN	NaN	NaN	-1.317	0.441	0.589	-1.324	0.282	0.632	-1.319	0.082	0.548	-1.199	0.034	0.584	NaN	NaN	NaN	-1.288	0.883	0.236	-1.314	0.713	0.193	NaN	NaN	NaN	-1.323	0.461	0.22	NaN	NaN	NaN	NaN	NaN	NaN
33	0.165	-1.372	0.974	0.442	NaN	NaN	NaN	NaN	NaN	NaN	-1.274	0.696	0.649	NaN	NaN	NaN	-1.317	0.441	0.589	-1.324	0.282	0.632	-1.319	0.082	0.548	-1.199	0.034	0.584	NaN	NaN	NaN	-1.288	0.883	0.236	-1.314	0.713	0.193	NaN	NaN	NaN	-1.322	0.46	0.22	-1.401	0.281	0.169	NaN	NaN	NaN
34	0.17	-1.372	0.974	0.442	NaN	NaN	NaN	NaN	NaN	NaN	-1.274	0.696	0.649	NaN	NaN	NaN	-1.317	0.441	0.589	-1.324	0.282	0.632	-1.319	0.082	0.548	-1.199	0.034	0.584	NaN	NaN	NaN	-1.288	0.883	0.236	-1.314	0.713	0.193	NaN	NaN	NaN	-1.322	0.46	0.22	-1.387	0.288	0.165	NaN	NaN	NaN
35	0.175	-1.372	0.974	0.443	NaN	NaN	NaN	NaN	NaN	NaN	-1.274	0.696	0.649	NaN	NaN	NaN	-1.317	0.441	0.589	-1.324	0.282	0.632	-1.319	0.082	0.548	-1.199	0.034	0.584	NaN	NaN	NaN	-1.288	0.882	0.236	-1.314	0.713	0.193	NaN	NaN	NaN	-1.322	0.46	0.22	-1.355	0.304	0.156	NaN	NaN	NaN
36	0.18	-1.372	0.974	0.443	NaN	NaN	NaN	NaN	NaN	NaN	-1.275	0.696	0.649	NaN	NaN	NaN	-1.317	0.44	0.589	-1.324	0.282	0.632	-1.319	0.082	0.548	-1.199	0.034	0.584	NaN	NaN	NaN	-1.288	0.882	0.237	-1.314	0.713	0.193	NaN	NaN	NaN	-1.322	0.461	0.22	-1.344	0.306	0.153	NaN	NaN	NaN
37	0.185	-1.372	0.974	0.443	NaN	NaN	NaN	NaN	NaN	NaN	-1.276	0.698	0.648	NaN	NaN	NaN	-1.317	0.44	0.589	-1.324	0.282	0.633	-1.319	0.082	0.548	-1.199	0.034	0.584	NaN	NaN	NaN	-1.288	0.883	0.237	-1.314	0.713	0.194	NaN	NaN	NaN	-1.323	0.461	0.221	-1.343	0.308	0.153	NaN	NaN	NaN
38	0.19	-1.371	0.974	0.443	NaN	NaN	NaN	NaN	NaN	NaN	-1.28	0.701	0.646	NaN	NaN	NaN	-1.317	0.44	0.589	-1.324	0.282	0.633	-1.319	0.082	0.548	-1.199	0.034	0.584	NaN	NaN	NaN	-1.288	0.883	0.237	-1.314	0.713	0.194	NaN	NaN	NaN	-1.325	0.463	0.222	-1.346	0.31	0.153	NaN	NaN	NaN
39	0.195	-1.372	0.974	0.443	NaN	NaN	NaN	NaN	NaN	NaN	-1.281	0.701	0.645	NaN	NaN	NaN	-1.317	0.44	0.59	-1.324	0.282	0.633	-1.319	0.082	0.548	-1.199	0.034	0.584	NaN	NaN	NaN	-1.289	0.883	0.237	-1.314	0.713	0.194	NaN	NaN	NaN	-1.325	0.463	0.222	-1.346	0.31	0.153	NaN	NaN	NaN
40	0.2	-1.372	0.974	0.444	NaN	NaN	NaN	NaN	NaN	NaN	-1.281	0.702	0.645	NaN	NaN	NaN	-1.317	0.44	0.59	-1.324	0.282	0.633	-1.319	0.082	0.548	-1.199	0.034	0.584	NaN	NaN	NaN	-1.289	0.883	0.237	-1.315	0.713	0.194	NaN	NaN	NaN	-1.325	0.463	0.223	-1.346	0.311	0.153	NaN	NaN	NaN
41	0.205	-1.372	0.974	0.444	NaN	NaN	NaN	NaN	NaN	NaN	-1.281	0.702	0.645	NaN	NaN	NaN	-1.317	0.44	0.59	-1.324	0.282	0.633	-1.319	0.082	0.548	-1.199	0.034	0.584	NaN	NaN	NaN	-1.289	0.883	0.237	-1.315	0.713	0.194	NaN	NaN	NaN	-1.325	0.463	0.223	-1.347	0.311	0.153	NaN	NaN	NaN
42	0.21	-1.372	0.974	0.444	NaN	NaN	NaN	NaN	NaN	NaN	-1.281	0.702	0.645	NaN	NaN	NaN	-1.317	0.44	0.59	-1.324	0.282	0.633	-1.319	0.082	0.548	-1.199	0.034	0.584	NaN	NaN	NaN	-1.289	0.883	0.237	-1.315	0.713	0.194	NaN	NaN	NaN	-1.325	0.463	0.223	-1.346	0.311	0.153	NaN	NaN	NaN
43	0.215	-1.372	0.974	0.444	NaN	NaN	NaN	NaN	NaN	NaN	-1.281	0.702	0.645	NaN	NaN	NaN	-1.317	0.44	0.59	-1.324	0.282	0.633	-1.319	0.082	0.548	-1.199	0.034	0.584	NaN	NaN	NaN	-1.289	0.883	0.237	-1.315	0.713	0.194	NaN	NaN	NaN	-1.325	0.463	0.223	-1.345	0.311	0.153	NaN	NaN	NaN
44	0.22	-1.372	0.974	0.444	NaN	NaN	NaN	NaN	NaN	NaN	-1.281	0.702	0.645	NaN	NaN	NaN	-1.317	0.44	0.59	-1.324	0.282	0.633	-1.319	0.082	0.548	-1.199	0.034	0.584	NaN	NaN	NaN	-1.289	0.883	0.237	-1.315	0.713	0.194	NaN	NaN	NaN	-1.325	0.463	0.223	-1.345	0.311	0.153	NaN	NaN	NaN
45	0.225	-1.372	0.974	0.445	NaN	NaN	NaN	NaN	NaN	NaN	-1.281	0.702	0.645	NaN	NaN	NaN	-1.317	0.44	0.59	-1.324	0.282	0.633	-1.319	0.082	0.548	-1.199	0.034	0.584	NaN	NaN	NaN	-1.289	0.883	0.238	-1.315	0.713	0.194	NaN	NaN	NaN	-1.325	0.463	0.223	-1.345	0.311	0.153	NaN	NaN	NaN
46	0.23	-1.372	0.974	0.445	NaN	NaN	NaN	NaN	NaN	NaN	-1.281	0.702	0.645	NaN	NaN	NaN	-1.317	0.44	0.59	-1.324	0.282	0.633	-1.319	0.082	0.548	-1.199	0.034	0.584	NaN	NaN	NaN	-1.289	0.883	0.238	-1.315	0.713	0.194	NaN	NaN	NaN	-1.325	0.463	0.223	-1.345	0.311	0.153	NaN	NaN	NaN
47	0.235	-1.372	0.974	0.445	NaN	NaN	NaN	NaN	NaN	NaN	-1.281	0.702	0.645	NaN	NaN	NaN	-1.317	0.44	0.59	-1.324	0.282	0.633	-1.319	0.082	0.548	-1.199	0.034	0.584	NaN	NaN	NaN	-1.289	0.883	0.238	-1.315	0.713	0.195	NaN	NaN	NaN	-1.325	0.463	0.223	-1.345	0.311	0.153	NaN	NaN	NaN
48	0.24	-1.372	0.974	0.445	NaN	NaN	NaN	NaN	NaN	NaN	-1.281	0.702	0.645	NaN	NaN	NaN	-1.317	0.44	0.59	-1.324	0.282	0.633	-1.319	0.082	0.548	-1.199	0.034	0.584	NaN	NaN	NaN	-1.289	0.883	0.238	-1.315	0.713	0.195	NaN	NaN	NaN	-1.325	0.463	0.223	-1.345	0.311	0.153	NaN	NaN	NaN
49	0.245	-1.372	0.974	0.445	NaN	NaN	NaN	NaN	NaN	NaN	-1.281	0.702	0.645	NaN	NaN	NaN	-1.317	0.44	0.59	-1.324	0.282	0.633	-1.319	0.082	0.548	-1.199	0.034	0.584	NaN	NaN	NaN	-1.289	0.883	0.238	-1.315	0.713	0.195	NaN	NaN	NaN	-1.325	0.463	0.223	-1.345	0.311	0.153	NaN	NaN	NaN
50	0.25	-1.372	0.974	0.446	NaN	NaN	NaN	NaN	NaN	NaN	-1.281	0.702	0.645	NaN	NaN	NaN	-1.317	0.44	0.59	-1.324	0.282	0.633	-1.319	0.082	0.548	-1.199	0.034	0.584	NaN	NaN	NaN	-1.289	0.883	0.239	-1.315	0.713	0.195	NaN	NaN	NaN	-1.325	0.463	0.223	-1.345	0.311	0.153	NaN	NaN	NaN
51	0.255	-1.372	0.974	0.446	NaN	NaN	NaN	NaN	NaN	NaN	-1.281	0.702	0.645	NaN	NaN	NaN	-1.317	0.44	0.59	-1.324	0.282	0.633	-1.319	0.082	0.548	-1.199	0.034	0.584	NaN	NaN	NaN	-1.29	0.883	0.239	-1.315	0.713	0.195	NaN	NaN	NaN	-1.325	0.463	0.223	-1.345	0.311	0.154	NaN	NaN	NaN
52	0.26	-1.372	0.974	0.446	NaN	NaN	NaN	NaN	NaN	NaN	-1.281	0.702	0.645	NaN	NaN	NaN	-1.316	0.439	0.588	-1.324	0.282	0.633	-1.319	0.082	0.548	-1.199	0.034	0.584	NaN	NaN	NaN	-1.29	0.883	0.239	-1.316	0.713	0.195	NaN	NaN	NaN	-1.325	0.464	0.223	-1.345	0.311	0.154	NaN	NaN	NaN
53	0.265	-1.372	0.974	0.446	NaN	NaN	NaN	NaN	NaN	NaN	-1.281	0.702	0.645	NaN	NaN	NaN	-1.316	0.439	0.588	-1.324	0.282	0.633	-1.319	0.082	0.548	-1.199	0.034	0.584	NaN	NaN	NaN	-1.29	0.883	0.239	-1.316	0.713	0.195	NaN	NaN	NaN	-1.325	0.464	0.223	-1.344	0.311	0.154	NaN	NaN	NaN
54	0.27	-1.372	0.974	0.447	NaN	NaN	NaN	NaN	NaN	NaN	-1.281	0.702	0.645	NaN	NaN	NaN	-1.316	0.439	0.588	-1.324	0.282	0.634	-1.319	0.082	0.548	-1.199	0.034	0.584	NaN	NaN	NaN	-1.29	0.883	0.239	-1.316	0.713	0.196	NaN	NaN	NaN	-1.325	0.464	0.224	-1.344	0.311	0.154	NaN	NaN	NaN
55	0.275	-1.372	0.974	0.447	NaN	NaN	NaN	NaN	NaN	NaN	-1.279	0.701	0.647	NaN	NaN	NaN	-1.316	0.439	0.588	-1.324	0.282	0.634	-1.319	0.082	0.548	-1.199	0.034	0.584	NaN	NaN	NaN	-1.29	0.883	0.239	-1.316	0.713	0.196	NaN	NaN	NaN	-1.324	0.463	0.223	-1.344	0.311	0.154	NaN	NaN	NaN
56	0.28	-1.372	0.974	0.447	NaN	NaN	NaN	NaN	NaN	NaN	-1.276	0.698	0.649	NaN	NaN	NaN	-1.316	0.439	0.588	-1.324	0.282	0.634	-1.319	0.082	0.548	-1.199	0.034	0.584	NaN	NaN	NaN	-1.29	0.883	0.239	-1.316	0.713	0.196	NaN	NaN	NaN	-1.322	0.462	0.222	-1.344	0.311	0.154	NaN	NaN	NaN
57	0.285	-1.372	0.974	0.447	NaN	NaN	NaN	NaN	NaN	NaN	-1.275	0.697	0.65	NaN	NaN	NaN	-1.316	0.439	0.588	-1.324	0.282	0.634	-1.319	0.082	0.548	-1.199	0.034	0.584	NaN	NaN	NaN	-1.29	0.884	0.239	-1.316	0.714	0.196	NaN	NaN	NaN	-1.324	0.463	0.223	-1.344	0.311	0.154	NaN	NaN	NaN
58	0.29	-1.372	0.974	0.448	NaN	NaN	NaN	NaN	NaN	NaN	-1.275	0.697	0.65	NaN	NaN	NaN	-1.316	0.439	0.588	-1.324	0.282	0.634	-1.319	0.082	0.548	-1.199	0.034	0.584	NaN	NaN	NaN	-1.291	0.884	0.239	-1.316	0.714	0.196	NaN	NaN	NaN	-1.324	0.464	0.224	-1.344	0.311	0.154	NaN	NaN	NaN
59	0.295	-1.372	0.974	0.448	NaN	NaN	NaN	NaN	NaN	NaN	-1.274	0.697	0.65	NaN	NaN	NaN	-1.316	0.439	0.588	-1.324	0.282	0.634	-1.319	0.082	0.548	-1.199	0.034	0.584	NaN	NaN	NaN	-1.291	0.884	0.239	-1.316	0.714	0.196	NaN	NaN	NaN	-1.324	0.464	0.224	-1.344	0.311	0.154	NaN	NaN	NaN
60	0.3	-1.372	0.974	0.448	NaN	NaN	NaN	NaN	NaN	NaN	-1.274	0.697	0.651	NaN	NaN	NaN	-1.316	0.439	0.588	-1.324	0.282	0.634	-1.319	0.082	0.548	-1.199	0.034	0.584	NaN	NaN	NaN	-1.291	0.883	0.24	-1.316	0.714	0.196	NaN	NaN	NaN	-1.324	0.464	0.224	-1.344	0.311	0.154	NaN	NaN	NaN
61	0.305	-1.372	0.974	0.448	NaN	NaN	NaN	NaN	NaN	NaN	-1.274	0.697	0.651	NaN	NaN	NaN	-1.316	0.439	0.588	-1.324	0.282	0.634	-1.319	0.082	0.548	-1.199	0.034	0.584	NaN	NaN	NaN	-1.291	0.883	0.24	-1.316	0.714	0.196	NaN	NaN	NaN	-1.324	0.464	0.224	-1.345	0.311	0.154	NaN	NaN	NaN
62	0.31	-1.372	0.974	0.448	NaN	NaN	NaN	NaN	NaN	NaN	-1.274	0.697	0.651	NaN	NaN	NaN	-1.316	0.439	0.588	-1.324	0.282	0.634	-1.319	0.082	0.548	-1.199	0.034	0.584	NaN	NaN	NaN	-1.291	0.883	0.24	-1.316	0.714	0.196	NaN	NaN	NaN	-1.324	0.463	0.224	-1.345	0.311	0.154	NaN	NaN	NaN
63	0.315	-1.372	0.974	0.448	NaN	NaN	NaN	NaN	NaN	NaN	-1.274	0.697	0.651	NaN	NaN	NaN	-1.316	0.439	0.588	-1.324	0.282	0.634	-1.319	0.082	0.548	-1.199	0.034	0.584	NaN	NaN	NaN	-1.291	0.883	0.24	-1.316	0.713	0.196	NaN	NaN	NaN	-1.324	0.463	0.224	-1.345	0.311	0.154	NaN	NaN	NaN
64	0.32	-1.372	0.974	0.448	NaN	NaN	NaN	NaN	NaN	NaN	-1.274	0.697	0.651	NaN	NaN	NaN	-1.316	0.439	0.588	-1.324	0.282	0.634	-1.319	0.082	0.548	-1.199	0.034	0.584	NaN	NaN	NaN	-1.291	0.883	0.24	-1.316	0.713	0.196	NaN	NaN	NaN	-1.323	0.463	0.224	-1.345	0.311	0.154	NaN	NaN	NaN
65	0.325	-1.372	0.974	0.448	NaN	NaN	NaN	NaN	NaN	NaN	-1.274	0.697	0.651	NaN	NaN	NaN	-1.316	0.439	0.588	-1.324	0.282	0.634	-1.319	0.082	0.548	-1.199	0.034	0.584	NaN	NaN	NaN	-1.291	0.883	0.24	-1.316	0.713	0.196	NaN	NaN	NaN	-1.322	0.463	0.223	-1.345	0.311	0.154	NaN	NaN	NaN
66	0.33	-1.372	0.974	0.448	NaN	NaN	NaN	NaN	NaN	NaN	-1.274	0.697	0.651	NaN	NaN	NaN	-1.316	0.439	0.588	-1.324	0.282	0.634	-1.319	0.082	0.548	-1.199	0.034	0.584	NaN	NaN	NaN	-1.291	0.883	0.241	-1.316	0.713	0.197	NaN	NaN	NaN	-1.321	0.461	0.222	-1.345	0.311	0.154	NaN	NaN	NaN
67	0.335	-1.372	0.974	0.449	NaN	NaN	NaN	NaN	NaN	NaN	-1.274	0.697	0.651	NaN	NaN	NaN	-1.316	0.439	0.588	-1.324	0.282	0.634	-1.319	0.082	0.548	-1.199	0.034	0.584	NaN	NaN	NaN	-1.292	0.883	0.241	-1.316	0.713	0.197	NaN	NaN	NaN	-1.32	0.461	0.222	-1.345	0.311	0.154	NaN	NaN	NaN
68	0.34	-1.372	0.974	0.449	NaN	NaN	NaN	NaN	NaN	NaN	-1.274	0.697	0.651	NaN	NaN	NaN	-1.316	0.439	0.588	-1.324	0.282	0.634	-1.319	0.082	0.548	-1.199	0.034	0.584	NaN	NaN	NaN	-1.292	0.884	0.241	-1.316	0.713	0.197	NaN	NaN	NaN	-1.32	0.461	0.222	-1.345	0.311	0.154	NaN	NaN	NaN
69	0.345	-1.372	0.974	0.449	NaN	NaN	NaN	NaN	NaN	NaN	-1.276	0.698	0.65	NaN	NaN	NaN	-1.316	0.439	0.588	-1.324	0.282	0.634	-1.319	0.082	0.548	-1.199	0.034	0.584	NaN	NaN	NaN	-1.292	0.884	0.241	-1.316	0.713	0.197	NaN	NaN	NaN	-1.32	0.46	0.222	-1.345	0.311	0.154	NaN	NaN	NaN
70	0.35	-1.372	0.974	0.449	NaN	NaN	NaN	NaN	NaN	NaN	-1.279	0.701	0.648	NaN	NaN	NaN	-1.316	0.439	0.588	-1.324	0.282	0.635	-1.319	0.082	0.548	-1.199	0.034	0.584	NaN	NaN	NaN	-1.292	0.884	0.241	-1.317	0.713	0.197	NaN	NaN	NaN	-1.32	0.46	0.222	-1.345	0.311	0.154	NaN	NaN	NaN
71	0.355	-1.372	0.974	0.449	NaN	NaN	NaN	NaN	NaN	NaN	-1.28	0.701	0.648	NaN	NaN	NaN	-1.316	0.439	0.588	-1.324	0.282	0.635	-1.319	0.082	0.548	-1.199	0.034	0.584	NaN	NaN	NaN	-1.292	0.884	0.241	-1.317	0.713	0.197	NaN	NaN	NaN	-1.32	0.46	0.222	-1.345	0.311	0.154	NaN	NaN	NaN
72	0.36	-1.372	0.974	0.449	NaN	NaN	NaN	NaN	NaN	NaN	-1.28	0.702	0.647	NaN	NaN	NaN	-1.316	0.439	0.588	-1.324	0.282	0.635	-1.319	0.082	0.548	-1.199	0.034	0.584	NaN	NaN	NaN	-1.292	0.883	0.241	-1.317	0.713	0.197	NaN	NaN	NaN	-1.32	0.46	0.222	-1.345	0.311	0.154	NaN	NaN	NaN
73	0.365	-1.372	0.974	0.449	NaN	NaN	NaN	NaN	NaN	NaN	-1.278	0.7	0.649	NaN	NaN	NaN	-1.316	0.439	0.588	-1.324	0.282	0.635	-1.319	0.082	0.548	-1.199	0.034	0.584	NaN	NaN	NaN	-1.292	0.883	0.241	-1.317	0.713	0.197	NaN	NaN	NaN	-1.32	0.46	0.222	-1.345	0.311	0.154	NaN	NaN	NaN
74	0.37	-1.372	0.974	0.449	NaN	NaN	NaN	NaN	NaN	NaN	-1.275	0.698	0.651	NaN	NaN	NaN	-1.316	0.439	0.588	-1.324	0.282	0.635	-1.319	0.082	0.548	-1.199	0.034	0.584	NaN	NaN	NaN	-1.292	0.883	0.241	-1.317	0.713	0.197	NaN	NaN	NaN	-1.319	0.46	0.222	-1.345	0.311	0.154	NaN	NaN	NaN
75	0.375	-1.372	0.974	0.45	NaN	NaN	NaN	NaN	NaN	NaN	-1.276	0.698	0.651	NaN	NaN	NaN	-1.316	0.439	0.588	-1.324	0.282	0.635	-1.319	0.082	0.548	-1.199	0.034	0.584	NaN	NaN	NaN	-1.292	0.883	0.241	-1.317	0.713	0.197	NaN	NaN	NaN	-1.319	0.46	0.222	-1.345	0.311	0.154	NaN	NaN	NaN
76	0.38	-1.372	0.974	0.45	NaN	NaN	NaN	NaN	NaN	NaN	-1.277	0.7	0.65	NaN	NaN	NaN	-1.316	0.439	0.589	-1.325	0.281	0.635	-1.319	0.082	0.548	-1.199	0.034	0.584	NaN	NaN	NaN	-1.292	0.883	0.242	-1.317	0.713	0.197	NaN	NaN	NaN	-1.319	0.46	0.222	-1.345	0.311	0.154	NaN	NaN	NaN
77	0.385	-1.372	0.974	0.45	NaN	NaN	NaN	NaN	NaN	NaN	-1.275	0.698	0.651	NaN	NaN	NaN	-1.316	0.439	0.589	-1.325	0.281	0.635	-1.319	0.082	0.548	-1.199	0.034	0.584	NaN	NaN	NaN	-1.292	0.883	0.242	-1.317	0.713	0.197	NaN	NaN	NaN	-1.319	0.46	0.222	-1.344	0.311	0.154	NaN	NaN	NaN
78	0.39	-1.372	0.974	0.45	NaN	NaN	NaN	NaN	NaN	NaN	-1.275	0.697	0.652	NaN	NaN	NaN	-1.316	0.439	0.589	-1.325	0.281	0.635	-1.319	0.082	0.548	-1.199	0.034	0.584	NaN	NaN	NaN	-1.292	0.883	0.242	-1.317	0.713	0.197	NaN	NaN	NaN	-1.319	0.46	0.222	-1.343	0.31	0.154	NaN	NaN	NaN
79	0.395	-1.372	0.974	0.45	NaN	NaN	NaN	NaN	NaN	NaN	-1.276	0.698	0.651	NaN	NaN	NaN	-1.316	0.439	0.589	-1.325	0.281	0.635	-1.319	0.082	0.548	-1.199	0.034	0.584	NaN	NaN	NaN	-1.292	0.883	0.242	-1.317	0.713	0.197	NaN	NaN	NaN	-1.32	0.46	0.222	-1.343	0.31	0.154	NaN	NaN	NaN
80	0.4	-1.373	0.974	0.45	NaN	NaN	NaN	NaN	NaN	NaN	-1.279	0.7	0.649	NaN	NaN	NaN	-1.316	0.439	0.589	-1.325	0.281	0.635	-1.319	0.082	0.548	-1.199	0.034	0.584	NaN	NaN	NaN	-1.292	0.883	0.242	-1.317	0.713	0.198	NaN	NaN	NaN	-1.32	0.46	0.222	-1.342	0.31	0.154	NaN	NaN	NaN
81	0.405	-1.373	0.974	0.45	NaN	NaN	NaN	NaN	NaN	NaN	-1.28	0.701	0.648	NaN	NaN	NaN	-1.316	0.439	0.589	-1.325	0.281	0.635	-1.319	0.082	0.548	-1.199	0.034	0.584	NaN	NaN	NaN	-1.293	0.883	0.242	-1.317	0.713	0.198	NaN	NaN	NaN	-1.32	0.46	0.222	-1.343	0.31	0.154	NaN	NaN	NaN
82	0.41	-1.373	0.974	0.45	NaN	NaN	NaN	NaN	NaN	NaN	-1.28	0.701	0.648	NaN	NaN	NaN	-1.316	0.439	0.589	-1.326	0.281	0.635	-1.319	0.082	0.548	-1.199	0.034	0.584	NaN	NaN	NaN	-1.293	0.883	0.242	-1.317	0.713	0.198	NaN	NaN	NaN	-1.32	0.46	0.222	-1.343	0.31	0.154	NaN	NaN	NaN
83	0.415	-1.373	0.974	0.45	NaN	NaN	NaN	NaN	NaN	NaN	-1.279	0.7	0.649	NaN	NaN	NaN	-1.316	0.439	0.589	-1.326	0.281	0.635	-1.319	0.082	0.548	-1.199	0.034	0.584	NaN	NaN	NaN	-1.293	0.883	0.242	-1.317	0.713	0.198	NaN	NaN	NaN	-1.32	0.46	0.222	-1.343	0.31	0.154	NaN	NaN	NaN
84	0.42	-1.373	0.974	0.451	NaN	NaN	NaN	NaN	NaN	NaN	-1.277	0.699	0.651	NaN	NaN	NaN	-1.316	0.439	0.589	-1.326	0.281	0.635	-1.319	0.082	0.548	-1.199	0.034	0.584	NaN	NaN	NaN	-1.293	0.884	0.242	-1.317	0.713	0.198	NaN	NaN	NaN	-1.32	0.46	0.222	-1.343	0.31	0.154	NaN	NaN	NaN
85	0.425	-1.373	0.974	0.451	NaN	NaN	NaN	NaN	NaN	NaN	-1.279	0.701	0.649	NaN	NaN	NaN	-1.316	0.439	0.589	-1.326	0.281	0.635	-1.319	0.082	0.548	-1.199	0.034	0.584	NaN	NaN	NaN	-1.293	0.884	0.242	-1.318	0.713	0.198	NaN	NaN	NaN	-1.32	0.46	0.222	-1.343	0.31	0.154	NaN	NaN	NaN
86	0.43	-1.373	0.974	0.451	NaN	NaN	NaN	NaN	NaN	NaN	-1.28	0.701	0.649	NaN	NaN	NaN	-1.316	0.439	0.589	-1.326	0.281	0.635	-1.319	0.082	0.548	-1.199	0.034	0.584	NaN	NaN	NaN	-1.293	0.884	0.242	-1.318	0.713	0.198	NaN	NaN	NaN	-1.32	0.46	0.222	-1.343	0.31	0.154	NaN	NaN	NaN
87	0.435	-1.373	0.974	0.451	NaN	NaN	NaN	NaN	NaN	NaN	-1.28	0.701	0.649	NaN	NaN	NaN	-1.317	0.439	0.589	-1.326	0.281	0.635	-1.319	0.082	0.548	-1.199	0.034	0.584	NaN	NaN	NaN	-1.294	0.884	0.242	-1.318	0.713	0.198	NaN	NaN	NaN	-1.32	0.46	0.222	-1.343	0.31	0.154	NaN	NaN	NaN
88	0.44	-1.373	0.974	0.451	NaN	NaN	NaN	NaN	NaN	NaN	-1.28	0.701	0.649	NaN	NaN	NaN	-1.317	0.439	0.589	-1.326	0.281	0.635	-1.319	0.082	0.548	-1.199	0.034	0.584	NaN	NaN	NaN	-1.294	0.884	0.242	-1.318	0.713	0.198	NaN	NaN	NaN	-1.32	0.46	0.222	-1.343	0.31	0.154	NaN	NaN	NaN
89	0.445	-1.373	0.974	0.451	NaN	NaN	NaN	NaN	NaN	NaN	-1.28	0.701	0.649	NaN	NaN	NaN	-1.317	0.439	0.589	-1.326	0.281	0.635	-1.319	0.082	0.548	-1.199	0.034	0.584	NaN	NaN	NaN	-1.294	0.884	0.242	-1.318	0.713	0.198	NaN	NaN	NaN	-1.32	0.46	0.222	-1.343	0.31	0.154	NaN	NaN	NaN
90	0.45	-1.373	0.974	0.451	NaN	NaN	NaN	NaN	NaN	NaN	-1.28	0.701	0.649	NaN	NaN	NaN	-1.317	0.439	0.589	-1.326	0.281	0.635	-1.319	0.082	0.548	-1.199	0.034	0.584	NaN	NaN	NaN	-1.294	0.884	0.242	-1.318	0.713	0.198	NaN	NaN	NaN	-1.32	0.46	0.222	-1.344	0.31	0.154	NaN	NaN	NaN
91	0.455	-1.373	0.974	0.451	NaN	NaN	NaN	NaN	NaN	NaN	-1.28	0.701	0.649	NaN	NaN	NaN	-1.317	0.439	0.589	-1.326	0.281	0.635	-1.319	0.082	0.548	-1.199	0.034	0.584	NaN	NaN	NaN	-1.294	0.884	0.242	-1.318	0.713	0.198	NaN	NaN	NaN	-1.32	0.46	0.222	-1.344	0.31	0.154	NaN	NaN	NaN
92	0.46	-1.373	0.974	0.451	NaN	NaN	NaN	NaN	NaN	NaN	-1.28	0.701	0.649	NaN	NaN	NaN	-1.317	0.438	0.589	-1.326	0.281	0.635	-1.319	0.082	0.548	-1.199	0.034	0.584	NaN	NaN	NaN	-1.294	0.884	0.242	-1.318	0.713	0.198	NaN	NaN	NaN	-1.32	0.46	0.222	-1.344	0.31	0.154	NaN	NaN	NaN
93	0.465	-1.373	0.974	0.451	NaN	NaN	NaN	NaN	NaN	NaN	-1.28	0.701	0.649	NaN	NaN	NaN	-1.317	0.438	0.589	-1.325	0.281	0.635	-1.319	0.082	0.548	-1.199	0.034	0.584	NaN	NaN	NaN	-1.294	0.884	0.242	-1.318	0.713	0.198	NaN	NaN	NaN	-1.32	0.46	0.222	-1.344	0.31	0.154	NaN	NaN	NaN
94	0.47	-1.373	0.974	0.451	NaN	NaN	NaN	NaN	NaN	NaN	-1.28	0.701	0.649	NaN	NaN	NaN	-1.317	0.438	0.589	-1.325	0.282	0.636	-1.319	0.082	0.548	-1.199	0.034	0.584	NaN	NaN	NaN	-1.294	0.884	0.242	-1.318	0.713	0.198	NaN	NaN	NaN	-1.32	0.46	0.222	-1.344	0.31	0.154	NaN	NaN	NaN
95	0.475	-1.373	0.974	0.451	NaN	NaN	NaN	NaN	NaN	NaN	-1.28	0.701	0.649	NaN	NaN	NaN	-1.317	0.438	0.589	-1.325	0.282	0.636	-1.319	0.082	0.548	-1.199	0.034	0.584	NaN	NaN	NaN	-1.294	0.884	0.242	-1.318	0.713	0.198	NaN	NaN	NaN	-1.321	0.46	0.222	-1.344	0.31	0.154	NaN	NaN	NaN
96	0.48	-1.373	0.974	0.451	NaN	NaN	NaN	NaN	NaN	NaN	-1.28	0.701	0.649	NaN	NaN	NaN	-1.317	0.438	0.589	-1.325	0.282	0.636	-1.319	0.082	0.548	-1.199	0.034	0.584	NaN	NaN	NaN	-1.294	0.884	0.242	-1.318	0.713	0.198	NaN	NaN	NaN	-1.321	0.46	0.222	-1.344	0.31	0.154	NaN	NaN	NaN
97	0.485	-1.373	0.974	0.451	NaN	NaN	NaN	NaN	NaN	NaN	-1.28	0.701	0.649	NaN	NaN	NaN	-1.317	0.438	0.589	-1.325	0.282	0.636	-1.319	0.082	0.548	-1.199	0.034	0.584	NaN	NaN	NaN	-1.295	0.884	0.242	-1.319	0.713	0.198	NaN	NaN	NaN	-1.321	0.461	0.222	-1.344	0.31	0.154	NaN	NaN	NaN
98	0.49	-1.374	0.974	0.451	NaN	NaN	NaN	NaN	NaN	NaN	-1.28	0.701	0.649	NaN	NaN	NaN	-1.317	0.438	0.589	-1.325	0.281	0.636	-1.319	0.082	0.548	-1.199	0.034	0.584	NaN	NaN	NaN	-1.295	0.884	0.242	-1.319	0.713	0.198	NaN	NaN	NaN	-1.321	0.461	0.222	-1.344	0.31	0.154	NaN	NaN	NaN
99	0.495	-1.374	0.974	0.451	NaN	NaN	NaN	NaN	NaN	NaN	-1.28	0.701	0.649	NaN	NaN	NaN	-1.317	0.438	0.589	-1.325	0.281	0.636	-1.319	0.082	0.548	-1.199	0.034	0.584	NaN	NaN	NaN	-1.295	0.884	0.242	-1.319	0.713	0.198	NaN	NaN	NaN	-1.321	0.461	0.222	-1.344	0.31	0.154	NaN	NaN	NaN
100	0.5	-1.374	0.974	0.451	NaN	NaN	NaN	NaN	NaN	NaN	-1.28	0.701	0.649	NaN	NaN	NaN	-1.317	0.438	0.589	-1.325	0.281	0.636	-1.319	0.082	0.548	-1.199	0.034	0.584	NaN	NaN	NaN	-1.295	0.884	0.242	-1.319	0.713	0.198	NaN	NaN	NaN	-1.321	0.461	0.222	-1.344	0.31	0.154	NaN	NaN	NaN
101	0.505	-1.374	0.974	0.451	NaN	NaN	NaN	NaN	NaN	NaN	-1.281	0.701	0.649	NaN	NaN	NaN	-1.317	0.438	0.589	-1.325	0.281	0.636	-1.319	0.082	0.548	-1.199	0.034	0.584	NaN	NaN	NaN	-1.295	0.884	0.242	-1.319	0.713	0.198	NaN	NaN	NaN	-1.321	0.461	0.222	-1.344	0.31	0.154	NaN	NaN	NaN
102	0.51	-1.374	0.974	0.451	NaN	NaN	NaN	NaN	NaN	NaN	-1.281	0.701	0.649	NaN	NaN	NaN	-1.317	0.438	0.589	-1.326	0.281	0.636	-1.32	0.082	0.548	-1.199	0.034	0.584	NaN	NaN	NaN	-1.295	0.884	0.242	-1.319	0.713	0.198	NaN	NaN	NaN	-1.321	0.461	0.222	-1.344	0.31	0.154	NaN	NaN	NaN
103	0.515	-1.374	0.974	0.451	NaN	NaN	NaN	NaN	NaN	NaN	-1.281	0.701	0.648	NaN	NaN	NaN	-1.317	0.438	0.589	-1.326	0.281	0.636	-1.32	0.082	0.548	-1.199	0.034	0.584	NaN	NaN	NaN	-1.295	0.884	0.242	-1.319	0.713	0.198	NaN	NaN	NaN	-1.321	0.461	0.222	-1.344	0.31	0.154	NaN	NaN	NaN
104	0.52	-1.374	0.974	0.451	NaN	NaN	NaN	NaN	NaN	NaN	-1.281	0.701	0.648	NaN	NaN	NaN	-1.317	0.438	0.589	-1.326	0.281	0.636	-1.32	0.082	0.548	-1.199	0.034	0.584	NaN	NaN	NaN	-1.295	0.884	0.242	-1.319	0.713	0.198	NaN	NaN	NaN	-1.321	0.461	0.222	-1.344	0.31	0.154	NaN	NaN	NaN
105	0.525	-1.374	0.974	0.451	NaN	NaN	NaN	NaN	NaN	NaN	-1.281	0.701	0.648	NaN	NaN	NaN	-1.317	0.438	0.589	-1.326	0.281	0.636	-1.32	0.082	0.548	-1.199	0.034	0.584	NaN	NaN	NaN	-1.295	0.884	0.242	-1.319	0.713	0.198	NaN	NaN	NaN	-1.321	0.46	0.222	-1.344	0.31	0.154	NaN	NaN	NaN
106	0.53	-1.374	0.974	0.451	NaN	NaN	NaN	NaN	NaN	NaN	-1.281	0.701	0.648	NaN	NaN	NaN	-1.317	0.438	0.589	-1.326	0.281	0.636	-1.32	0.082	0.548	-1.199	0.034	0.584	NaN	NaN	NaN	-1.295	0.884	0.242	-1.32	0.713	0.198	NaN	NaN	NaN	-1.321	0.46	0.222	-1.344	0.31	0.154	NaN	NaN	NaN
107	0.535	-1.375	0.974	0.451	NaN	NaN	NaN	NaN	NaN	NaN	-1.281	0.701	0.648	NaN	NaN	NaN	-1.317	0.438	0.589	-1.326	0.281	0.636	-1.32	0.082	0.548	-1.199	0.034	0.584	NaN	NaN	NaN	-1.295	0.884	0.242	-1.32	0.713	0.198	NaN	NaN	NaN	-1.321	0.46	0.222	-1.344	0.31	0.154	NaN	NaN	NaN
108	0.54	-1.375	0.974	0.451	NaN	NaN	NaN	NaN	NaN	NaN	-1.282	0.701	0.648	NaN	NaN	NaN	-1.317	0.438	0.589	-1.326	0.281	0.636	-1.32	0.082	0.548	-1.199	0.034	0.584	NaN	NaN	NaN	-1.295	0.884	0.242	-1.32	0.713	0.198	NaN	NaN	NaN	-1.321	0.46	0.222	-1.344	0.31	0.154	NaN	NaN	NaN
109	0.545	-1.375	0.974	0.45	NaN	NaN	NaN	NaN	NaN	NaN	-1.282	0.701	0.648	NaN	NaN	NaN	-1.317	0.438	0.589	-1.326	0.281	0.636	-1.32	0.082	0.548	-1.199	0.034	0.584	NaN	NaN	NaN	-1.295	0.884	0.242	-1.32	0.713	0.198	NaN	NaN	NaN	-1.322	0.46	0.222	-1.344	0.31	0.154	NaN	NaN	NaN
110	0.55	-1.375	0.974	0.45	NaN	NaN	NaN	NaN	NaN	NaN	-1.282	0.701	0.648	NaN	NaN	NaN	-1.317	0.438	0.589	-1.326	0.281	0.635	-1.32	0.082	0.548	-1.199	0.034	0.584	NaN	NaN	NaN	-1.295	0.884	0.242	-1.32	0.713	0.198	NaN	NaN	NaN	-1.322	0.46	0.222	-1.344	0.31	0.154	NaN	NaN	NaN
111	0.555	-1.375	0.974	0.45	NaN	NaN	NaN	NaN	NaN	NaN	-1.282	0.701	0.648	NaN	NaN	NaN	-1.317	0.438	0.589	-1.326	0.281	0.635	-1.32	0.082	0.548	-1.199	0.034	0.584	NaN	NaN	NaN	-1.295	0.884	0.241	-1.32	0.713	0.198	NaN	NaN	NaN	-1.322	0.46	0.222	-1.344	0.31	0.154	NaN	NaN	NaN
112	0.56	-1.376	0.974	0.45	NaN	NaN	NaN	NaN	NaN	NaN	-1.282	0.701	0.648	NaN	NaN	NaN	-1.317	0.438	0.589	-1.326	0.281	0.635	-1.32	0.082	0.548	-1.199	0.034	0.584	NaN	NaN	NaN	-1.295	0.884	0.241	-1.32	0.713	0.198	NaN	NaN	NaN	-1.322	0.46	0.222	-1.344	0.31	0.154	NaN	NaN	NaN
113	0.565	-1.376	0.974	0.45	NaN	NaN	NaN	NaN	NaN	NaN	-1.282	0.701	0.648	NaN	NaN	NaN	-1.317	0.438	0.589	-1.326	0.281	0.635	-1.32	0.082	0.548	-1.199	0.034	0.584	NaN	NaN	NaN	-1.295	0.883	0.241	-1.32	0.713	0.197	NaN	NaN	NaN	-1.323	0.461	0.223	-1.344	0.31	0.154	NaN	NaN	NaN
114	0.57	-1.376	0.974	0.45	NaN	NaN	NaN	NaN	NaN	NaN	-1.282	0.701	0.648	NaN	NaN	NaN	-1.317	0.438	0.589	-1.326	0.281	0.635	-1.32	0.082	0.549	-1.199	0.034	0.584	NaN	NaN	NaN	-1.295	0.883	0.241	-1.32	0.713	0.197	NaN	NaN	NaN	-1.325	0.463	0.224	-1.344	0.31	0.154	NaN	NaN	NaN
115	0.575	-1.376	0.974	0.45	NaN	NaN	NaN	NaN	NaN	NaN	-1.282	0.701	0.648	NaN	NaN	NaN	-1.317	0.438	0.589	-1.326	0.281	0.635	-1.32	0.082	0.549	-1.199	0.034	0.584	NaN	NaN	NaN	-1.295	0.883	0.241	-1.32	0.713	0.197	NaN	NaN	NaN	-1.325	0.463	0.224	-1.345	0.31	0.154	NaN	NaN	NaN
116	0.58	-1.376	0.974	0.45	NaN	NaN	NaN	NaN	NaN	NaN	-1.282	0.701	0.648	NaN	NaN	NaN	-1.317	0.438	0.589	-1.326	0.281	0.635	-1.32	0.082	0.549	-1.199	0.034	0.584	NaN	NaN	NaN	-1.295	0.883	0.241	-1.32	0.713	0.197	NaN	NaN	NaN	-1.325	0.463	0.224	-1.345	0.31	0.154	NaN	NaN	NaN
117	0.585	-1.376	0.974	0.45	NaN	NaN	NaN	NaN	NaN	NaN	-1.282	0.701	0.648	NaN	NaN	NaN	-1.317	0.438	0.589	-1.326	0.281	0.635	-1.32	0.082	0.549	-1.199	0.034	0.584	NaN	NaN	NaN	-1.295	0.883	0.241	-1.32	0.713	0.197	NaN	NaN	NaN	-1.325	0.463	0.224	-1.345	0.309	0.154	NaN	NaN	NaN
118	0.59	-1.376	0.974	0.45	NaN	NaN	NaN	NaN	NaN	NaN	-1.282	0.701	0.648	NaN	NaN	NaN	-1.317	0.438	0.589	-1.326	0.281	0.635	-1.32	0.082	0.549	-1.199	0.034	0.584	NaN	NaN	NaN	-1.295	0.883	0.241	-1.32	0.713	0.197	NaN	NaN	NaN	-1.326	0.463	0.224	-1.345	0.309	0.154	NaN	NaN	NaN
119	0.595	-1.376	0.974	0.45	NaN	NaN	NaN	NaN	NaN	NaN	-1.282	0.701	0.648	NaN	NaN	NaN	-1.317	0.438	0.589	-1.326	0.281	0.635	-1.32	0.082	0.549	-1.199	0.034	0.584	NaN	NaN	NaN	-1.296	0.883	0.241	-1.32	0.713	0.197	NaN	NaN	NaN	-1.326	0.463	0.224	-1.346	0.309	0.154	NaN	NaN	NaN
120	0.6	-1.376	0.974	0.45	NaN	NaN	NaN	NaN	NaN	NaN	-1.282	0.701	0.648	NaN	NaN	NaN	-1.317	0.438	0.589	-1.326	0.281	0.635	-1.32	0.082	0.549	-1.199	0.034	0.584	NaN	NaN	NaN	-1.296	0.883	0.241	-1.32	0.713	0.197	NaN	NaN	NaN	-1.326	0.463	0.224	-1.346	0.309	0.154	NaN	NaN	NaN
121	0.605	-1.376	0.974	0.45	NaN	NaN	NaN	NaN	NaN	NaN	-1.282	0.701	0.648	NaN	NaN	NaN	-1.317	0.438	0.589	-1.326	0.281	0.635	-1.32	0.082	0.549	-1.199	0.034	0.584	NaN	NaN	NaN	-1.296	0.883	0.241	-1.32	0.713	0.197	NaN	NaN	NaN	-1.326	0.463	0.224	-1.346	0.309	0.154	NaN	NaN	NaN
122	0.61	-1.376	0.974	0.45	NaN	NaN	NaN	NaN	NaN	NaN	-1.282	0.701	0.648	NaN	NaN	NaN	-1.317	0.438	0.589	-1.326	0.281	0.635	-1.32	0.082	0.549	-1.199	0.034	0.584	NaN	NaN	NaN	-1.296	0.883	0.241	-1.32	0.713	0.197	NaN	NaN	NaN	-1.326	0.463	0.224	-1.346	0.309	0.154	NaN	NaN	NaN
123	0.615	-1.376	0.974	0.449	NaN	NaN	NaN	NaN	NaN	NaN	-1.282	0.701	0.648	NaN	NaN	NaN	-1.317	0.438	0.589	-1.326	0.281	0.635	-1.32	0.082	0.549	-1.199	0.034	0.584	NaN	NaN	NaN	-1.296	0.883	0.241	-1.32	0.713	0.197	NaN	NaN	NaN	-1.326	0.463	0.224	-1.346	0.309	0.154	NaN	NaN	NaN
124	0.62	-1.376	0.974	0.449	NaN	NaN	NaN	NaN	NaN	NaN	-1.281	0.701	0.648	NaN	NaN	NaN	-1.317	0.438	0.589	-1.326	0.281	0.635	-1.32	0.082	0.549	-1.199	0.034	0.584	NaN	NaN	NaN	-1.296	0.883	0.241	-1.321	0.713	0.197	NaN	NaN	NaN	-1.326	0.463	0.224	-1.346	0.309	0.154	NaN	NaN	NaN
125	0.625	-1.376	0.974	0.449	NaN	NaN	NaN	NaN	NaN	NaN	-1.281	0.701	0.649	NaN	NaN	NaN	-1.317	0.438	0.589	-1.326	0.281	0.635	-1.32	0.082	0.549	-1.199	0.034	0.584	NaN	NaN	NaN	-1.296	0.883	0.241	-1.321	0.713	0.197	NaN	NaN	NaN	-1.326	0.462	0.224	-1.346	0.309	0.154	NaN	NaN	NaN
126	0.63	-1.376	0.974	0.449	NaN	NaN	NaN	NaN	NaN	NaN	-1.281	0.701	0.649	NaN	NaN	NaN	-1.317	0.438	0.589	-1.326	0.281	0.634	-1.32	0.082	0.549	-1.199	0.034	0.584	NaN	NaN	NaN	-1.296	0.883	0.241	-1.321	0.713	0.197	NaN	NaN	NaN	-1.326	0.462	0.224	-1.346	0.309	0.154	NaN	NaN	NaN
127	0.635	-1.377	0.974	0.449	NaN	NaN	NaN	NaN	NaN	NaN	-1.281	0.701	0.649	NaN	NaN	NaN	-1.317	0.438	0.589	-1.325	0.281	0.634	-1.32	0.082	0.549	-1.199	0.034	0.584	NaN	NaN	NaN	-1.297	0.883	0.241	-1.321	0.713	0.197	NaN	NaN	NaN	-1.325	0.462	0.223	-1.347	0.309	0.154	NaN	NaN	NaN
128	0.64	-1.377	0.974	0.449	NaN	NaN	NaN	NaN	NaN	NaN	-1.281	0.701	0.649	NaN	NaN	NaN	-1.317	0.438	0.589	-1.325	0.281	0.634	-1.32	0.082	0.549	-1.199	0.034	0.584	NaN	NaN	NaN	-1.297	0.883	0.241	-1.321	0.713	0.197	NaN	NaN	NaN	-1.324	0.46	0.222	-1.347	0.309	0.154	NaN	NaN	NaN
129	0.645	-1.377	0.974	0.449	NaN	NaN	NaN	NaN	NaN	NaN	-1.281	0.701	0.649	NaN	NaN	NaN	-1.317	0.438	0.589	-1.325	0.281	0.634	-1.32	0.082	0.549	-1.199	0.034	0.584	NaN	NaN	NaN	-1.297	0.883	0.241	-1.321	0.713	0.197	NaN	NaN	NaN	-1.323	0.46	0.222	-1.347	0.309	0.154	NaN	NaN	NaN
130	0.65	-1.377	0.974	0.449	NaN	NaN	NaN	NaN	NaN	NaN	-1.281	0.701	0.649	NaN	NaN	NaN	-1.317	0.438	0.589	-1.325	0.281	0.634	-1.32	0.082	0.549	-1.199	0.034	0.584	NaN	NaN	NaN	-1.297	0.883	0.241	-1.321	0.713	0.197	NaN	NaN	NaN	-1.324	0.46	0.222	-1.346	0.309	0.154	NaN	NaN	NaN
131	0.655	-1.377	0.974	0.448	NaN	NaN	NaN	NaN	NaN	NaN	-1.28	0.701	0.649	NaN	NaN	NaN	-1.316	0.438	0.589	-1.325	0.281	0.634	-1.32	0.082	0.549	-1.199	0.034	0.584	NaN	NaN	NaN	-1.297	0.883	0.241	-1.321	0.713	0.197	NaN	NaN	NaN	-1.326	0.462	0.223	-1.345	0.309	0.154	NaN	NaN	NaN
132	0.66	-1.377	0.974	0.448	NaN	NaN	NaN	NaN	NaN	NaN	-1.28	0.701	0.649	NaN	NaN	NaN	-1.316	0.439	0.589	-1.325	0.281	0.634	-1.32	0.082	0.549	-1.199	0.034	0.584	NaN	NaN	NaN	-1.297	0.883	0.241	-1.322	0.713	0.197	NaN	NaN	NaN	-1.327	0.462	0.224	-1.345	0.309	0.154	NaN	NaN	NaN
133	0.665	-1.377	0.974	0.448	NaN	NaN	NaN	NaN	NaN	NaN	-1.28	0.701	0.649	NaN	NaN	NaN	-1.316	0.438	0.589	-1.324	0.281	0.634	-1.32	0.082	0.549	-1.199	0.034	0.584	NaN	NaN	NaN	-1.297	0.883	0.241	-1.322	0.713	0.197	NaN	NaN	NaN	-1.327	0.462	0.224	-1.345	0.309	0.154	NaN	NaN	NaN
134	0.67	-1.377	0.974	0.448	NaN	NaN	NaN	NaN	NaN	NaN	-1.28	0.701	0.649	NaN	NaN	NaN	-1.316	0.438	0.589	-1.324	0.281	0.634	-1.32	0.082	0.549	-1.199	0.034	0.584	NaN	NaN	NaN	-1.297	0.882	0.241	-1.322	0.713	0.197	NaN	NaN	NaN	-1.328	0.462	0.224	-1.346	0.309	0.153	NaN	NaN	NaN
135	0.675	-1.377	0.974	0.448	NaN	NaN	NaN	NaN	NaN	NaN	-1.28	0.701	0.649	NaN	NaN	NaN	-1.316	0.438	0.589	-1.324	0.281	0.634	-1.32	0.082	0.549	-1.199	0.034	0.584	NaN	NaN	NaN	-1.296	0.882	0.241	-1.322	0.713	0.197	NaN	NaN	NaN	-1.328	0.463	0.224	-1.346	0.309	0.153	NaN	NaN	NaN
136	0.68	-1.377	0.974	0.448	NaN	NaN	NaN	NaN	NaN	NaN	-1.28	0.701	0.649	NaN	NaN	NaN	-1.316	0.439	0.589	-1.324	0.281	0.633	-1.32	0.082	0.549	-1.199	0.034	0.584	NaN	NaN	NaN	-1.296	0.882	0.241	-1.322	0.713	0.197	NaN	NaN	NaN	-1.329	0.463	0.224	-1.346	0.309	0.153	NaN	NaN	NaN
137	0.685	-1.377	0.974	0.448	NaN	NaN	NaN	NaN	NaN	NaN	-1.28	0.701	0.649	NaN	NaN	NaN	-1.316	0.439	0.589	-1.324	0.281	0.634	-1.32	0.082	0.549	-1.199	0.034	0.584	NaN	NaN	NaN	-1.296	0.882	0.241	-1.322	0.713	0.197	NaN	NaN	NaN	-1.329	0.463	0.224	-1.347	0.309	0.153	NaN	NaN	NaN
138	0.69	-1.377	0.974	0.448	NaN	NaN	NaN	NaN	NaN	NaN	-1.28	0.701	0.649	NaN	NaN	NaN	-1.316	0.439	0.589	-1.324	0.281	0.633	-1.32	0.082	0.549	-1.199	0.034	0.584	NaN	NaN	NaN	-1.296	0.882	0.241	-1.322	0.713	0.197	NaN	NaN	NaN	-1.329	0.462	0.224	-1.347	0.309	0.153	NaN	NaN	NaN
139	0.695	-1.377	0.974	0.448	NaN	NaN	NaN	NaN	NaN	NaN	-1.28	0.701	0.649	NaN	NaN	NaN	-1.316	0.439	0.589	-1.324	0.281	0.633	-1.32	0.082	0.549	-1.199	0.034	0.584	NaN	NaN	NaN	-1.296	0.882	0.241	-1.323	0.713	0.197	NaN	NaN	NaN	-1.329	0.462	0.223	-1.348	0.309	0.153	NaN	NaN	NaN
140	0.7	-1.377	0.974	0.448	NaN	NaN	NaN	NaN	NaN	NaN	-1.28	0.701	0.649	NaN	NaN	NaN	-1.315	0.439	0.589	-1.324	0.281	0.633	-1.32	0.082	0.549	-1.199	0.034	0.584	NaN	NaN	NaN	-1.296	0.882	0.241	-1.323	0.713	0.197	NaN	NaN	NaN	-1.329	0.462	0.223	-1.348	0.308	0.153	NaN	NaN	NaN
141	0.705	-1.377	0.974	0.447	NaN	NaN	NaN	NaN	NaN	NaN	-1.28	0.701	0.649	NaN	NaN	NaN	-1.315	0.439	0.589	-1.324	0.281	0.633	-1.32	0.082	0.549	-1.199	0.034	0.584	NaN	NaN	NaN	-1.296	0.882	0.241	-1.323	0.713	0.197	NaN	NaN	NaN	-1.33	0.462	0.223	-1.349	0.308	0.153	NaN	NaN	NaN
142	0.71	-1.377	0.974	0.447	NaN	NaN	NaN	NaN	NaN	NaN	-1.28	0.701	0.649	NaN	NaN	NaN	-1.315	0.439	0.588	-1.324	0.282	0.633	-1.32	0.082	0.549	-1.199	0.034	0.584	NaN	NaN	NaN	-1.296	0.882	0.241	-1.323	0.713	0.197	NaN	NaN	NaN	-1.329	0.461	0.223	-1.348	0.308	0.153	NaN	NaN	NaN
143	0.715	-1.377	0.974	0.447	NaN	NaN	NaN	NaN	NaN	NaN	-1.28	0.701	0.649	NaN	NaN	NaN	-1.315	0.439	0.588	-1.324	0.281	0.633	-1.32	0.082	0.548	-1.199	0.034	0.584	NaN	NaN	NaN	-1.297	0.882	0.241	-1.323	0.713	0.197	NaN	NaN	NaN	-1.327	0.46	0.222	-1.348	0.308	0.153	NaN	NaN	NaN
144	0.72	-1.377	0.974	0.447	NaN	NaN	NaN	NaN	NaN	NaN	-1.28	0.701	0.649	NaN	NaN	NaN	-1.315	0.439	0.588	-1.324	0.281	0.633	-1.32	0.082	0.548	-1.199	0.034	0.584	NaN	NaN	NaN	-1.297	0.882	0.241	-1.323	0.713	0.197	NaN	NaN	NaN	-1.327	0.46	0.222	-1.348	0.308	0.153	NaN	NaN	NaN
145	0.725	-1.377	0.974	0.447	NaN	NaN	NaN	NaN	NaN	NaN	-1.28	0.702	0.649	NaN	NaN	NaN	-1.315	0.439	0.588	-1.323	0.281	0.633	-1.32	0.082	0.548	-1.199	0.034	0.584	NaN	NaN	NaN	-1.297	0.882	0.241	-1.323	0.713	0.197	NaN	NaN	NaN	-1.327	0.46	0.222	-1.348	0.308	0.153	NaN	NaN	NaN
146	0.73	-1.377	0.974	0.447	NaN	NaN	NaN	NaN	NaN	NaN	-1.28	0.702	0.649	NaN	NaN	NaN	-1.315	0.439	0.588	-1.323	0.282	0.633	-1.32	0.082	0.548	-1.199	0.034	0.584	NaN	NaN	NaN	-1.296	0.882	0.241	-1.323	0.713	0.197	NaN	NaN	NaN	-1.329	0.461	0.222	-1.349	0.308	0.153	NaN	NaN	NaN
147	0.735	-1.377	0.974	0.447	NaN	NaN	NaN	NaN	NaN	NaN	-1.28	0.702	0.649	NaN	NaN	NaN	-1.315	0.439	0.588	-1.323	0.282	0.633	-1.32	0.082	0.548	-1.199	0.034	0.584	NaN	NaN	NaN	-1.296	0.882	0.241	-1.323	0.713	0.197	NaN	NaN	NaN	-1.33	0.462	0.223	-1.349	0.308	0.153	NaN	NaN	NaN
148	0.74	-1.377	0.974	0.447	NaN	NaN	NaN	NaN	NaN	NaN	-1.28	0.702	0.649	NaN	NaN	NaN	-1.315	0.439	0.588	-1.323	0.282	0.633	-1.32	0.082	0.548	-1.199	0.034	0.584	NaN	NaN	NaN	-1.296	0.882	0.241	-1.323	0.713	0.197	NaN	NaN	NaN	-1.329	0.46	0.222	-1.349	0.308	0.153	NaN	NaN	NaN
149	0.745	-1.377	0.974	0.447	NaN	NaN	NaN	NaN	NaN	NaN	-1.28	0.701	0.649	NaN	NaN	NaN	-1.315	0.439	0.588	-1.323	0.282	0.633	-1.32	0.082	0.548	-1.199	0.034	0.584	NaN	NaN	NaN	-1.296	0.882	0.241	-1.323	0.713	0.197	NaN	NaN	NaN	-1.329	0.46	0.222	-1.349	0.308	0.153	NaN	NaN	NaN
150	0.75	-1.377	0.974	0.447	NaN	NaN	NaN	NaN	NaN	NaN	-1.28	0.701	0.649	NaN	NaN	NaN	-1.315	0.439	0.588	-1.323	0.282	0.633	-1.32	0.082	0.548	-1.199	0.034	0.584	NaN	NaN	NaN	-1.296	0.882	0.241	-1.323	0.713	0.197	NaN	NaN	NaN	-1.329	0.46	0.222	-1.349	0.308	0.153	NaN	NaN	NaN
151	0.755	-1.377	0.974	0.447	NaN	NaN	NaN	NaN	NaN	NaN	-1.28	0.701	0.649	NaN	NaN	NaN	-1.315	0.439	0.588	-1.323	0.282	0.633	-1.32	0.082	0.548	-1.199	0.034	0.584	NaN	NaN	NaN	-1.296	0.882	0.241	-1.323	0.713	0.197	NaN	NaN	NaN	-1.329	0.46	0.222	-1.349	0.308	0.153	NaN	NaN	NaN
152	0.76	-1.376	0.974	0.447	NaN	NaN	NaN	NaN	NaN	NaN	-1.28	0.701	0.649	NaN	NaN	NaN	-1.315	0.439	0.588	-1.324	0.282	0.633	-1.32	0.082	0.548	-1.199	0.034	0.584	NaN	NaN	NaN	-1.296	0.882	0.241	-1.323	0.713	0.197	NaN	NaN	NaN	-1.329	0.46	0.222	-1.351	0.308	0.153	NaN	NaN	NaN
153	0.765	-1.376	0.974	0.447	NaN	NaN	NaN	NaN	NaN	NaN	-1.28	0.701	0.649	NaN	NaN	NaN	-1.315	0.439	0.588	-1.324	0.282	0.633	-1.32	0.082	0.548	-1.199	0.034	0.584	NaN	NaN	NaN	-1.296	0.881	0.241	-1.323	0.713	0.197	NaN	NaN	NaN	-1.329	0.46	0.222	-1.351	0.308	0.153	NaN	NaN	NaN
154	0.77	-1.376	0.974	0.447	NaN	NaN	NaN	NaN	NaN	NaN	-1.28	0.701	0.649	NaN	NaN	NaN	-1.315	0.439	0.588	-1.324	0.282	0.633	-1.32	0.082	0.548	-1.199	0.034	0.584	NaN	NaN	NaN	-1.296	0.881	0.242	-1.323	0.713	0.197	NaN	NaN	NaN	-1.33	0.46	0.222	-1.351	0.308	0.153	NaN	NaN	NaN
155	0.775	-1.376	0.974	0.447	NaN	NaN	NaN	NaN	NaN	NaN	-1.28	0.701	0.649	NaN	NaN	NaN	-1.315	0.439	0.588	-1.324	0.282	0.633	-1.32	0.082	0.548	-1.199	0.034	0.584	NaN	NaN	NaN	-1.296	0.881	0.242	-1.323	0.713	0.197	NaN	NaN	NaN	-1.332	0.462	0.224	-1.351	0.308	0.153	NaN	NaN	NaN
156	0.78	-1.376	0.974	0.447	NaN	NaN	NaN	NaN	NaN	NaN	-1.28	0.701	0.649	NaN	NaN	NaN	-1.314	0.439	0.588	-1.324	0.282	0.633	-1.32	0.082	0.548	-1.199	0.034	0.584	NaN	NaN	NaN	-1.295	0.881	0.242	-1.323	0.714	0.197	NaN	NaN	NaN	-1.333	0.462	0.224	-1.351	0.308	0.153	NaN	NaN	NaN
157	0.785	-1.376	0.974	0.447	NaN	NaN	NaN	NaN	NaN	NaN	-1.28	0.701	0.649	NaN	NaN	NaN	-1.314	0.439	0.588	-1.324	0.282	0.633	-1.32	0.082	0.548	-1.199	0.034	0.584	NaN	NaN	NaN	-1.295	0.881	0.242	-1.323	0.714	0.197	NaN	NaN	NaN	-1.333	0.462	0.224	-1.351	0.308	0.153	NaN	NaN	NaN
158	0.79	-1.376	0.974	0.447	NaN	NaN	NaN	NaN	NaN	NaN	-1.28	0.702	0.649	NaN	NaN	NaN	-1.314	0.439	0.588	-1.324	0.282	0.633	-1.32	0.082	0.548	-1.199	0.034	0.584	NaN	NaN	NaN	-1.295	0.881	0.242	-1.323	0.714	0.197	NaN	NaN	NaN	-1.333	0.462	0.224	-1.352	0.307	0.153	NaN	NaN	NaN
159	0.795	-1.375	0.974	0.448	NaN	NaN	NaN	NaN	NaN	NaN	-1.28	0.702	0.649	NaN	NaN	NaN	-1.314	0.439	0.588	-1.324	0.282	0.633	-1.32	0.082	0.548	-1.199	0.034	0.584	NaN	NaN	NaN	-1.295	0.881	0.242	-1.323	0.714	0.197	NaN	NaN	NaN	-1.333	0.463	0.224	-1.352	0.308	0.153	NaN	NaN	NaN
160	0.8	-1.375	0.974	0.448	NaN	NaN	NaN	NaN	NaN	NaN	-1.28	0.702	0.649	NaN	NaN	NaN	-1.314	0.439	0.588	-1.324	0.282	0.633	-1.32	0.082	0.548	-1.199	0.034	0.584	NaN	NaN	NaN	-1.295	0.881	0.242	-1.323	0.714	0.198	NaN	NaN	NaN	-1.333	0.463	0.224	-1.351	0.308	0.153	NaN	NaN	NaN
161	0.805	-1.375	0.974	0.448	NaN	NaN	NaN	NaN	NaN	NaN	-1.28	0.702	0.649	NaN	NaN	NaN	-1.314	0.439	0.588	-1.324	0.282	0.633	-1.32	0.082	0.548	-1.199	0.034	0.584	NaN	NaN	NaN	-1.295	0.881	0.242	-1.323	0.714	0.198	NaN	NaN	NaN	-1.333	0.463	0.224	-1.351	0.308	0.153	NaN	NaN	NaN
162	0.81	-1.375	0.974	0.448	NaN	NaN	NaN	NaN	NaN	NaN	-1.28	0.702	0.649	NaN	NaN	NaN	-1.314	0.439	0.589	-1.324	0.282	0.633	-1.32	0.082	0.549	-1.199	0.034	0.584	NaN	NaN	NaN	-1.295	0.881	0.242	-1.323	0.714	0.198	NaN	NaN	NaN	-1.332	0.462	0.224	-1.351	0.308	0.153	NaN	NaN	NaN
163	0.815	-1.375	0.974	0.448	NaN	NaN	NaN	NaN	NaN	NaN	-1.28	0.702	0.649	NaN	NaN	NaN	-1.314	0.439	0.589	-1.324	0.282	0.633	-1.32	0.082	0.549	-1.199	0.034	0.584	NaN	NaN	NaN	-1.295	0.881	0.243	-1.323	0.714	0.198	NaN	NaN	NaN	-1.331	0.461	0.223	-1.351	0.308	0.153	NaN	NaN	NaN
164	0.82	-1.375	0.974	0.448	NaN	NaN	NaN	NaN	NaN	NaN	-1.281	0.702	0.649	NaN	NaN	NaN	-1.314	0.439	0.589	-1.324	0.282	0.634	-1.32	0.082	0.549	-1.199	0.034	0.584	NaN	NaN	NaN	-1.294	0.881	0.243	-1.322	0.714	0.198	NaN	NaN	NaN	-1.332	0.462	0.224	-1.351	0.308	0.153	NaN	NaN	NaN
165	0.825	-1.375	0.974	0.449	NaN	NaN	NaN	NaN	NaN	NaN	-1.281	0.702	0.649	NaN	NaN	NaN	-1.314	0.439	0.589	-1.324	0.282	0.634	-1.32	0.082	0.549	-1.199	0.034	0.584	NaN	NaN	NaN	-1.294	0.881	0.243	-1.322	0.714	0.198	NaN	NaN	NaN	-1.332	0.462	0.224	-1.351	0.308	0.153	NaN	NaN	NaN
166	0.83	-1.375	0.974	0.449	NaN	NaN	NaN	NaN	NaN	NaN	-1.281	0.702	0.649	NaN	NaN	NaN	-1.314	0.439	0.589	-1.324	0.282	0.634	-1.32	0.082	0.549	-1.199	0.034	0.584	NaN	NaN	NaN	-1.294	0.881	0.243	-1.322	0.714	0.198	NaN	NaN	NaN	-1.332	0.462	0.224	-1.351	0.308	0.153	NaN	NaN	NaN
167	0.835	-1.375	0.974	0.449	NaN	NaN	NaN	NaN	NaN	NaN	-1.281	0.702	0.649	NaN	NaN	NaN	-1.314	0.439	0.589	-1.324	0.282	0.634	-1.32	0.082	0.549	-1.199	0.034	0.584	NaN	NaN	NaN	-1.294	0.881	0.244	-1.322	0.714	0.199	NaN	NaN	NaN	-1.331	0.462	0.224	-1.351	0.308	0.153	NaN	NaN	NaN
168	0.84	-1.375	0.974	0.449	NaN	NaN	NaN	NaN	NaN	NaN	-1.28	0.702	0.649	NaN	NaN	NaN	-1.314	0.439	0.589	-1.324	0.282	0.634	-1.32	0.082	0.549	-1.199	0.034	0.584	NaN	NaN	NaN	-1.294	0.881	0.244	-1.322	0.714	0.199	NaN	NaN	NaN	-1.33	0.462	0.224	-1.351	0.308	0.153	NaN	NaN	NaN
169	0.845	-1.374	0.974	0.45	NaN	NaN	NaN	NaN	NaN	NaN	-1.28	0.702	0.649	NaN	NaN	NaN	-1.314	0.439	0.589	-1.324	0.282	0.634	-1.32	0.082	0.549	-1.199	0.034	0.584	NaN	NaN	NaN	-1.294	0.881	0.244	-1.322	0.714	0.199	NaN	NaN	NaN	-1.328	0.461	0.223	-1.35	0.308	0.153	NaN	NaN	NaN
170	0.85	-1.374	0.974	0.45	NaN	NaN	NaN	NaN	NaN	NaN	-1.28	0.702	0.65	NaN	NaN	NaN	-1.313	0.438	0.589	-1.324	0.282	0.635	-1.32	0.082	0.549	-1.199	0.034	0.584	NaN	NaN	NaN	-1.294	0.881	0.244	-1.321	0.714	0.199	NaN	NaN	NaN	-1.328	0.461	0.223	-1.349	0.308	0.154	NaN	NaN	NaN
171	0.855	-1.374	0.974	0.45	NaN	NaN	NaN	NaN	NaN	NaN	-1.28	0.702	0.65	NaN	NaN	NaN	-1.313	0.438	0.589	-1.324	0.282	0.635	-1.32	0.082	0.549	-1.199	0.034	0.584	NaN	NaN	NaN	-1.294	0.881	0.244	-1.321	0.714	0.199	NaN	NaN	NaN	-1.329	0.462	0.224	-1.349	0.309	0.154	NaN	NaN	NaN
172	0.86	-1.374	0.974	0.451	NaN	NaN	NaN	NaN	NaN	NaN	-1.28	0.702	0.65	NaN	NaN	NaN	-1.313	0.438	0.589	-1.324	0.282	0.635	-1.32	0.082	0.549	-1.199	0.034	0.584	NaN	NaN	NaN	-1.294	0.881	0.244	-1.321	0.714	0.199	NaN	NaN	NaN	-1.329	0.462	0.225	-1.349	0.309	0.154	NaN	NaN	NaN
173	0.865	-1.374	0.974	0.451	NaN	NaN	NaN	NaN	NaN	NaN	-1.28	0.702	0.65	NaN	NaN	NaN	-1.313	0.438	0.589	-1.324	0.282	0.635	-1.32	0.082	0.549	-1.199	0.034	0.584	NaN	NaN	NaN	-1.294	0.881	0.245	-1.321	0.714	0.199	NaN	NaN	NaN	-1.329	0.462	0.225	-1.348	0.309	0.154	NaN	NaN	NaN
174	0.87	-1.374	0.974	0.451	NaN	NaN	NaN	NaN	NaN	NaN	-1.28	0.702	0.65	NaN	NaN	NaN	-1.313	0.438	0.59	-1.324	0.282	0.635	-1.32	0.082	0.549	-1.199	0.034	0.584	NaN	NaN	NaN	-1.294	0.881	0.245	-1.321	0.714	0.199	NaN	NaN	NaN	-1.328	0.462	0.225	-1.348	0.309	0.154	NaN	NaN	NaN
175	0.875	-1.374	0.974	0.452	NaN	NaN	NaN	NaN	NaN	NaN	-1.28	0.702	0.651	NaN	NaN	NaN	-1.313	0.438	0.59	-1.324	0.282	0.635	-1.32	0.082	0.549	-1.199	0.034	0.584	NaN	NaN	NaN	-1.293	0.881	0.245	-1.32	0.714	0.199	NaN	NaN	NaN	-1.327	0.462	0.224	-1.348	0.309	0.154	NaN	NaN	NaN
176	0.88	-1.374	0.974	0.452	NaN	NaN	NaN	NaN	NaN	NaN	-1.279	0.702	0.651	NaN	NaN	NaN	-1.312	0.437	0.59	-1.324	0.282	0.635	-1.32	0.082	0.549	-1.199	0.034	0.584	NaN	NaN	NaN	-1.294	0.881	0.245	-1.32	0.714	0.2	NaN	NaN	NaN	-1.326	0.461	0.224	-1.348	0.309	0.154	NaN	NaN	NaN
177	0.885	-1.374	0.974	0.452	NaN	NaN	NaN	NaN	NaN	NaN	-1.279	0.702	0.651	NaN	NaN	NaN	-1.312	0.437	0.59	-1.324	0.282	0.635	-1.32	0.082	0.549	-1.199	0.034	0.584	NaN	NaN	NaN	-1.293	0.881	0.246	-1.319	0.714	0.2	NaN	NaN	NaN	-1.325	0.462	0.224	-1.348	0.309	0.154	NaN	NaN	NaN
178	0.89	-1.373	0.974	0.452	NaN	NaN	NaN	NaN	NaN	NaN	-1.279	0.702	0.651	NaN	NaN	NaN	-1.312	0.437	0.591	-1.324	0.282	0.635	-1.32	0.082	0.549	-1.199	0.034	0.584	NaN	NaN	NaN	-1.293	0.881	0.246	-1.319	0.714	0.2	-1.298	0.558	0.238	-1.324	0.461	0.224	-1.347	0.309	0.154	NaN	NaN	NaN
179	0.895	-1.373	0.974	0.453	NaN	NaN	NaN	NaN	NaN	NaN	-1.279	0.702	0.651	NaN	NaN	NaN	-1.312	0.437	0.591	-1.323	0.282	0.636	-1.32	0.082	0.549	-1.199	0.034	0.584	NaN	NaN	NaN	-1.293	0.881	0.246	-1.319	0.714	0.2	-1.297	0.558	0.238	-1.321	0.46	0.223	-1.347	0.309	0.154	NaN	NaN	NaN
180	0.9	-1.373	0.974	0.453	NaN	NaN	NaN	NaN	NaN	NaN	-1.279	0.702	0.651	NaN	NaN	NaN	-1.312	0.438	0.591	-1.323	0.282	0.636	-1.32	0.082	0.549	-1.199	0.034	0.584	NaN	NaN	NaN	-1.293	0.882	0.247	-1.318	0.714	0.2	-1.297	0.559	0.238	-1.32	0.46	0.222	-1.346	0.309	0.154	NaN	NaN	NaN
181	0.905	-1.373	0.974	0.454	NaN	NaN	NaN	NaN	NaN	NaN	-1.279	0.702	0.652	NaN	NaN	NaN	-1.312	0.438	0.591	-1.323	0.281	0.636	-1.32	0.082	0.549	-1.199	0.034	0.584	NaN	NaN	NaN	-1.293	0.882	0.247	-1.318	0.714	0.2	-1.296	0.559	0.238	-1.319	0.46	0.222	-1.345	0.31	0.154	NaN	NaN	NaN
182	0.91	-1.373	0.974	0.454	NaN	NaN	NaN	NaN	NaN	NaN	-1.279	0.702	0.652	NaN	NaN	NaN	-1.311	0.438	0.592	-1.323	0.281	0.636	-1.32	0.082	0.549	-1.199	0.034	0.584	NaN	NaN	NaN	-1.293	0.882	0.247	-1.318	0.714	0.2	-1.295	0.559	0.238	-1.318	0.46	0.222	-1.344	0.31	0.154	NaN	NaN	NaN
183	0.915	-1.373	0.974	0.455	NaN	NaN	NaN	NaN	NaN	NaN	-1.278	0.701	0.652	NaN	NaN	NaN	-1.311	0.438	0.592	-1.322	0.281	0.636	-1.32	0.082	0.549	-1.199	0.034	0.584	NaN	NaN	NaN	-1.293	0.882	0.247	-1.317	0.714	0.2	-1.294	0.559	0.238	-1.316	0.46	0.222	-1.343	0.311	0.154	NaN	NaN	NaN
184	0.92	-1.373	0.974	0.455	NaN	NaN	NaN	NaN	NaN	NaN	-1.278	0.701	0.652	NaN	NaN	NaN	-1.311	0.438	0.592	-1.322	0.281	0.636	-1.32	0.082	0.549	-1.199	0.034	0.584	NaN	NaN	NaN	-1.293	0.882	0.247	-1.316	0.714	0.2	-1.293	0.559	0.238	-1.315	0.459	0.222	-1.344	0.312	0.154	NaN	NaN	NaN
185	0.925	-1.373	0.974	0.455	NaN	NaN	NaN	NaN	NaN	NaN	-1.278	0.701	0.653	NaN	NaN	NaN	-1.311	0.438	0.592	-1.321	0.281	0.637	-1.32	0.082	0.549	-1.199	0.034	0.584	NaN	NaN	NaN	-1.292	0.882	0.248	-1.315	0.714	0.2	-1.292	0.559	0.238	-1.315	0.46	0.223	-1.342	0.311	0.154	NaN	NaN	NaN
186	0.93	-1.373	0.974	0.456	NaN	NaN	NaN	NaN	NaN	NaN	-1.278	0.701	0.653	NaN	NaN	NaN	-1.311	0.438	0.592	-1.32	0.28	0.637	-1.32	0.082	0.549	-1.199	0.034	0.584	NaN	NaN	NaN	-1.292	0.882	0.248	-1.315	0.714	0.2	-1.291	0.559	0.237	-1.315	0.461	0.223	-1.339	0.309	0.153	NaN	NaN	NaN
187	0.935	-1.373	0.974	0.456	NaN	NaN	NaN	NaN	NaN	NaN	-1.277	0.701	0.653	NaN	NaN	NaN	-1.311	0.438	0.592	-1.32	0.28	0.637	-1.32	0.082	0.549	-1.199	0.034	0.584	NaN	NaN	NaN	-1.292	0.882	0.249	-1.314	0.714	0.2	-1.289	0.559	0.238	-1.312	0.46	0.222	-1.338	0.309	0.153	NaN	NaN	NaN
188	0.94	-1.372	0.974	0.457	NaN	NaN	NaN	NaN	NaN	NaN	-1.277	0.701	0.654	NaN	NaN	NaN	-1.311	0.438	0.593	-1.32	0.28	0.637	-1.32	0.082	0.55	-1.199	0.034	0.584	NaN	NaN	NaN	-1.292	0.882	0.249	-1.314	0.714	0.201	-1.288	0.559	0.238	-1.31	0.46	0.222	-1.337	0.308	0.153	NaN	NaN	NaN
189	0.945	-1.372	0.973	0.457	NaN	NaN	NaN	NaN	NaN	NaN	-1.277	0.701	0.654	NaN	NaN	NaN	-1.312	0.44	0.594	-1.319	0.28	0.638	-1.32	0.082	0.55	-1.199	0.034	0.584	NaN	NaN	NaN	-1.292	0.882	0.249	-1.313	0.714	0.201	-1.287	0.559	0.237	-1.309	0.46	0.222	-1.336	0.308	0.153	NaN	NaN	NaN
190	0.95	-1.372	0.973	0.457	NaN	NaN	NaN	NaN	NaN	NaN	-1.276	0.701	0.654	NaN	NaN	NaN	-1.313	0.443	0.597	-1.319	0.28	0.638	-1.32	0.082	0.55	-1.199	0.034	0.584	NaN	NaN	NaN	-1.292	0.882	0.249	-1.312	0.714	0.201	-1.285	0.559	0.237	-1.307	0.46	0.222	-1.335	0.31	0.152	NaN	NaN	NaN
191	0.955	-1.372	0.973	0.458	NaN	NaN	NaN	NaN	NaN	NaN	-1.277	0.701	0.655	NaN	NaN	NaN	-1.313	0.444	0.598	-1.319	0.28	0.638	-1.32	0.082	0.55	-1.199	0.034	0.584	NaN	NaN	NaN	-1.292	0.883	0.249	-1.311	0.714	0.201	-1.284	0.559	0.237	-1.306	0.461	0.222	-1.335	0.31	0.152	NaN	NaN	NaN
192	0.96	-1.372	0.973	0.458	NaN	NaN	NaN	NaN	NaN	NaN	-1.278	0.702	0.656	NaN	NaN	NaN	-1.312	0.442	0.598	-1.319	0.281	0.638	-1.32	0.082	0.55	-1.199	0.034	0.584	NaN	NaN	NaN	-1.292	0.883	0.249	-1.31	0.714	0.201	-1.282	0.559	0.237	-1.306	0.461	0.222	-1.334	0.311	0.152	NaN	NaN	NaN
193	0.965	-1.372	0.973	0.459	NaN	NaN	NaN	NaN	NaN	NaN	-1.278	0.703	0.656	NaN	NaN	NaN	-1.31	0.44	0.598	-1.319	0.281	0.638	-1.32	0.082	0.55	-1.199	0.034	0.584	NaN	NaN	NaN	-1.292	0.883	0.25	-1.309	0.714	0.201	-1.281	0.559	0.237	-1.302	0.46	0.221	-1.332	0.311	0.152	NaN	NaN	NaN
194	0.97	-1.372	0.973	0.459	NaN	NaN	NaN	NaN	NaN	NaN	-1.277	0.703	0.656	NaN	NaN	NaN	-1.31	0.439	0.598	-1.319	0.28	0.638	-1.32	0.082	0.55	-1.199	0.034	0.584	NaN	NaN	NaN	-1.292	0.883	0.25	-1.308	0.714	0.201	-1.279	0.559	0.237	-1.3	0.46	0.221	-1.332	0.311	0.152	NaN	NaN	NaN
195	0.975	-1.372	0.973	0.46	NaN	NaN	NaN	NaN	NaN	NaN	-1.277	0.703	0.657	NaN	NaN	NaN	-1.31	0.438	0.598	-1.318	0.28	0.638	-1.32	0.082	0.55	-1.199	0.034	0.584	NaN	NaN	NaN	-1.291	0.883	0.25	-1.307	0.713	0.201	-1.277	0.559	0.237	-1.298	0.46	0.22	-1.33	0.311	0.152	NaN	NaN	NaN
196	0.98	-1.371	0.973	0.461	NaN	NaN	NaN	NaN	NaN	NaN	-1.276	0.703	0.657	NaN	NaN	NaN	-1.309	0.439	0.599	-1.318	0.28	0.638	-1.32	0.082	0.55	-1.199	0.034	0.584	NaN	NaN	NaN	-1.291	0.883	0.251	-1.306	0.713	0.201	-1.276	0.559	0.237	-1.297	0.46	0.22	-1.329	0.311	0.152	NaN	NaN	NaN
197	0.985	-1.371	0.972	0.461	NaN	NaN	NaN	NaN	NaN	NaN	-1.275	0.702	0.657	NaN	NaN	NaN	-1.309	0.438	0.598	-1.318	0.28	0.638	-1.32	0.082	0.55	-1.199	0.034	0.584	NaN	NaN	NaN	-1.291	0.883	0.251	-1.305	0.713	0.201	-1.274	0.559	0.236	-1.294	0.46	0.22	-1.327	0.311	0.151	NaN	NaN	NaN
198	0.99	-1.371	0.972	0.462	NaN	NaN	NaN	NaN	NaN	NaN	-1.275	0.702	0.657	NaN	NaN	NaN	-1.308	0.438	0.597	-1.318	0.279	0.639	-1.32	0.082	0.55	-1.199	0.034	0.584	NaN	NaN	NaN	-1.291	0.883	0.251	-1.304	0.713	0.201	-1.272	0.559	0.237	-1.292	0.46	0.22	-1.325	0.311	0.151	NaN	NaN	NaN
199	0.995	-1.371	0.972	0.462	NaN	NaN	NaN	NaN	NaN	NaN	-1.275	0.702	0.658	NaN	NaN	NaN	-1.308	0.438	0.597	-1.317	0.279	0.639	-1.32	0.082	0.55	-1.199	0.034	0.584	NaN	NaN	NaN	-1.291	0.883	0.252	-1.302	0.713	0.201	-1.269	0.559	0.236	-1.29	0.46	0.219	-1.324	0.311	0.151	NaN	NaN	NaN
200	1	-1.371	0.972	0.463	NaN	NaN	NaN	NaN	NaN	NaN	-1.275	0.702	0.658	NaN	NaN	NaN	-1.308	0.438	0.597	-1.317	0.279	0.639	-1.32	0.082	0.55	-1.199	0.034	0.584	NaN	NaN	NaN	-1.291	0.884	0.252	-1.301	0.712	0.201	-1.267	0.559	0.236	-1.288	0.46	0.219	-1.323	0.311	0.151	NaN	NaN	NaN
201	1.005	-1.371	0.972	0.463	NaN	NaN	NaN	NaN	NaN	NaN	-1.275	0.702	0.658	NaN	NaN	NaN	-1.308	0.438	0.597	-1.316	0.278	0.64	-1.32	0.082	0.55	-1.199	0.034	0.584	NaN	NaN	NaN	-1.292	0.884	0.252	-1.3	0.712	0.201	-1.265	0.559	0.236	-1.286	0.46	0.219	-1.322	0.312	0.151	NaN	NaN	NaN
202	1.01	-1.371	0.972	0.464	NaN	NaN	NaN	NaN	NaN	NaN	-1.274	0.702	0.658	NaN	NaN	NaN	-1.308	0.438	0.598	-1.316	0.278	0.64	-1.32	0.082	0.55	-1.199	0.034	0.584	NaN	NaN	NaN	-1.292	0.884	0.252	-1.299	0.712	0.201	-1.263	0.559	0.236	-1.283	0.46	0.218	-1.321	0.313	0.151	NaN	NaN	NaN
203	1.015	-1.371	0.972	0.464	NaN	NaN	NaN	NaN	NaN	NaN	-1.273	0.702	0.659	NaN	NaN	NaN	-1.308	0.439	0.599	-1.316	0.278	0.64	-1.32	0.081	0.55	-1.199	0.034	0.584	NaN	NaN	NaN	-1.292	0.884	0.252	-1.297	0.711	0.201	-1.261	0.56	0.236	-1.281	0.46	0.218	-1.319	0.313	0.151	NaN	NaN	NaN
204	1.02	-1.371	0.971	0.465	NaN	NaN	NaN	NaN	NaN	NaN	-1.273	0.702	0.659	NaN	NaN	NaN	-1.308	0.438	0.599	-1.315	0.278	0.641	-1.32	0.081	0.55	-1.199	0.034	0.584	NaN	NaN	NaN	-1.292	0.884	0.252	-1.296	0.711	0.201	-1.259	0.56	0.235	-1.279	0.46	0.218	-1.318	0.314	0.151	NaN	NaN	NaN
205	1.025	-1.371	0.971	0.465	NaN	NaN	NaN	NaN	NaN	NaN	-1.273	0.702	0.659	NaN	NaN	NaN	-1.308	0.438	0.598	-1.315	0.278	0.641	-1.32	0.081	0.55	-1.199	0.034	0.584	NaN	NaN	NaN	-1.292	0.884	0.253	-1.294	0.711	0.201	-1.257	0.56	0.235	-1.276	0.461	0.217	-1.317	0.314	0.151	NaN	NaN	NaN
206	1.03	-1.371	0.971	0.466	NaN	NaN	NaN	NaN	NaN	NaN	-1.273	0.702	0.659	NaN	NaN	NaN	-1.307	0.438	0.599	-1.315	0.278	0.641	-1.32	0.081	0.55	-1.199	0.034	0.584	NaN	NaN	NaN	-1.292	0.884	0.253	-1.293	0.71	0.201	-1.254	0.56	0.235	-1.274	0.461	0.217	-1.316	0.315	0.151	NaN	NaN	NaN
207	1.035	-1.371	0.971	0.466	NaN	NaN	NaN	NaN	NaN	NaN	-1.272	0.702	0.66	NaN	NaN	NaN	-1.307	0.438	0.599	-1.315	0.278	0.641	-1.321	0.081	0.55	-1.199	0.034	0.584	NaN	NaN	NaN	-1.292	0.883	0.253	-1.291	0.71	0.201	-1.251	0.56	0.235	-1.271	0.461	0.217	-1.314	0.315	0.151	NaN	NaN	NaN
208	1.04	-1.371	0.971	0.467	NaN	NaN	NaN	NaN	NaN	NaN	-1.272	0.702	0.66	NaN	NaN	NaN	-1.307	0.438	0.601	-1.315	0.278	0.641	-1.321	0.081	0.55	-1.199	0.034	0.584	NaN	NaN	NaN	-1.291	0.883	0.253	-1.289	0.71	0.201	-1.248	0.559	0.235	-1.269	0.462	0.217	-1.313	0.315	0.151	NaN	NaN	NaN
209	1.045	-1.371	0.971	0.467	NaN	NaN	NaN	NaN	NaN	NaN	-1.272	0.702	0.66	NaN	NaN	NaN	-1.307	0.438	0.602	-1.315	0.278	0.641	-1.321	0.081	0.55	-1.199	0.034	0.584	NaN	NaN	NaN	-1.291	0.883	0.253	-1.288	0.71	0.2	-1.245	0.559	0.235	-1.267	0.463	0.217	-1.311	0.316	0.151	NaN	NaN	NaN
210	1.05	-1.371	0.97	0.467	NaN	NaN	NaN	NaN	NaN	NaN	-1.271	0.702	0.66	NaN	NaN	NaN	-1.306	0.438	0.602	-1.315	0.278	0.641	-1.321	0.081	0.55	-1.199	0.034	0.584	NaN	NaN	NaN	-1.291	0.883	0.253	-1.286	0.709	0.2	-1.243	0.56	0.235	-1.263	0.463	0.216	-1.309	0.317	0.151	NaN	NaN	NaN
211	1.055	-1.371	0.97	0.468	NaN	NaN	NaN	NaN	NaN	NaN	-1.271	0.702	0.661	NaN	NaN	NaN	-1.306	0.438	0.602	-1.315	0.278	0.641	-1.321	0.081	0.55	-1.199	0.034	0.584	NaN	NaN	NaN	-1.291	0.883	0.253	-1.284	0.709	0.2	-1.241	0.56	0.235	-1.26	0.462	0.216	-1.308	0.318	0.152	NaN	NaN	NaN
212	1.06	-1.371	0.97	0.468	NaN	NaN	NaN	NaN	NaN	NaN	-1.271	0.702	0.661	NaN	NaN	NaN	-1.306	0.437	0.602	-1.314	0.278	0.641	-1.321	0.081	0.55	-1.199	0.034	0.584	NaN	NaN	NaN	-1.291	0.883	0.253	-1.282	0.709	0.2	-1.238	0.561	0.234	-1.257	0.463	0.215	-1.307	0.319	0.152	NaN	NaN	NaN
213	1.065	-1.371	0.97	0.469	NaN	NaN	NaN	NaN	NaN	NaN	-1.27	0.702	0.661	NaN	NaN	NaN	-1.306	0.437	0.602	-1.314	0.278	0.641	-1.321	0.081	0.55	-1.199	0.034	0.584	NaN	NaN	NaN	-1.291	0.883	0.253	-1.28	0.709	0.2	-1.236	0.561	0.234	-1.254	0.463	0.215	-1.304	0.32	0.152	NaN	NaN	NaN
214	1.07	-1.371	0.97	0.469	NaN	NaN	NaN	NaN	NaN	NaN	-1.27	0.702	0.661	NaN	NaN	NaN	-1.305	0.437	0.602	-1.314	0.278	0.641	-1.321	0.081	0.55	-1.199	0.034	0.584	NaN	NaN	NaN	-1.291	0.883	0.253	-1.278	0.709	0.2	-1.233	0.562	0.234	-1.251	0.464	0.215	-1.302	0.32	0.153	NaN	NaN	NaN
215	1.075	-1.371	0.969	0.469	NaN	NaN	NaN	NaN	NaN	NaN	-1.27	0.701	0.661	NaN	NaN	NaN	-1.305	0.437	0.603	-1.314	0.278	0.641	-1.321	0.081	0.55	-1.199	0.034	0.584	NaN	NaN	NaN	-1.29	0.883	0.253	-1.276	0.709	0.2	-1.23	0.562	0.234	-1.248	0.464	0.215	-1.299	0.319	0.154	NaN	NaN	NaN
216	1.08	-1.371	0.969	0.47	NaN	NaN	NaN	NaN	NaN	NaN	-1.269	0.701	0.661	NaN	NaN	NaN	-1.305	0.437	0.603	-1.314	0.278	0.641	-1.321	0.081	0.55	-1.199	0.034	0.584	NaN	NaN	NaN	-1.29	0.883	0.253	-1.274	0.709	0.199	-1.226	0.562	0.234	-1.245	0.464	0.215	-1.296	0.319	0.154	NaN	NaN	NaN
217	1.085	-1.371	0.969	0.47	NaN	NaN	NaN	NaN	NaN	NaN	-1.269	0.701	0.661	NaN	NaN	NaN	-1.305	0.437	0.603	-1.314	0.278	0.641	-1.321	0.081	0.55	-1.199	0.034	0.584	NaN	NaN	NaN	-1.29	0.883	0.253	-1.272	0.709	0.199	-1.223	0.562	0.233	-1.242	0.465	0.215	-1.295	0.32	0.155	NaN	NaN	NaN
218	1.09	-1.371	0.969	0.47	NaN	NaN	NaN	NaN	NaN	NaN	-1.268	0.701	0.661	NaN	NaN	NaN	-1.305	0.437	0.603	-1.313	0.277	0.641	-1.321	0.081	0.55	-1.199	0.034	0.584	NaN	NaN	NaN	-1.289	0.883	0.253	-1.27	0.709	0.199	-1.22	0.563	0.233	-1.239	0.465	0.215	-1.293	0.321	0.155	NaN	NaN	NaN
219	1.095	-1.371	0.969	0.47	NaN	NaN	NaN	NaN	NaN	NaN	-1.268	0.701	0.661	NaN	NaN	NaN	-1.305	0.437	0.603	-1.313	0.277	0.641	-1.321	0.081	0.55	-1.199	0.034	0.584	NaN	NaN	NaN	-1.289	0.883	0.253	-1.268	0.709	0.199	-1.217	0.562	0.233	-1.236	0.466	0.215	-1.291	0.322	0.156	NaN	NaN	NaN
220	1.1	-1.37	0.968	0.47	NaN	NaN	NaN	NaN	NaN	NaN	-1.267	0.701	0.661	NaN	NaN	NaN	-1.305	0.437	0.603	-1.313	0.277	0.641	-1.321	0.081	0.55	-1.199	0.034	0.584	NaN	NaN	NaN	-1.289	0.883	0.253	-1.266	0.709	0.199	-1.215	0.563	0.232	-1.234	0.466	0.215	-1.289	0.323	0.157	NaN	NaN	NaN
221	1.105	-1.37	0.968	0.47	NaN	NaN	NaN	NaN	NaN	NaN	-1.267	0.701	0.661	NaN	NaN	NaN	-1.305	0.437	0.603	-1.313	0.277	0.641	-1.321	0.081	0.55	-1.199	0.034	0.584	NaN	NaN	NaN	-1.289	0.883	0.253	-1.264	0.709	0.199	-1.212	0.564	0.232	-1.231	0.467	0.215	-1.287	0.324	0.157	NaN	NaN	NaN
222	1.11	-1.37	0.968	0.47	NaN	NaN	NaN	NaN	NaN	NaN	-1.267	0.701	0.661	NaN	NaN	NaN	-1.304	0.437	0.603	-1.313	0.277	0.641	-1.321	0.081	0.55	-1.199	0.034	0.584	NaN	NaN	NaN	-1.288	0.883	0.252	-1.262	0.708	0.199	-1.208	0.564	0.233	-1.227	0.467	0.216	-1.285	0.324	0.158	NaN	NaN	NaN
223	1.115	-1.37	0.968	0.47	NaN	NaN	NaN	NaN	NaN	NaN	-1.267	0.701	0.661	NaN	NaN	NaN	-1.304	0.437	0.603	-1.313	0.277	0.641	-1.321	0.081	0.55	-1.199	0.034	0.584	NaN	NaN	NaN	-1.288	0.883	0.252	-1.26	0.708	0.199	-1.205	0.564	0.233	-1.224	0.467	0.216	-1.283	0.325	0.159	NaN	NaN	NaN
224	1.12	-1.37	0.967	0.47	NaN	NaN	NaN	NaN	NaN	NaN	-1.267	0.701	0.66	NaN	NaN	NaN	-1.304	0.437	0.603	-1.312	0.277	0.641	-1.321	0.081	0.55	-1.199	0.034	0.584	NaN	NaN	NaN	-1.287	0.883	0.252	-1.258	0.708	0.198	-1.202	0.564	0.233	-1.221	0.467	0.216	-1.281	0.326	0.16	NaN	NaN	NaN
225	1.125	-1.37	0.967	0.47	NaN	NaN	NaN	NaN	NaN	NaN	-1.266	0.701	0.66	NaN	NaN	NaN	-1.303	0.437	0.603	-1.312	0.277	0.641	-1.321	0.081	0.55	-1.199	0.034	0.584	NaN	NaN	NaN	-1.286	0.882	0.252	-1.256	0.708	0.198	-1.2	0.565	0.232	-1.218	0.468	0.217	-1.279	0.327	0.16	NaN	NaN	NaN
226	1.13	-1.37	0.967	0.47	NaN	NaN	NaN	NaN	NaN	NaN	-1.266	0.701	0.66	NaN	NaN	NaN	-1.303	0.438	0.603	-1.312	0.277	0.641	-1.321	0.081	0.55	-1.199	0.034	0.584	NaN	NaN	NaN	-1.286	0.882	0.252	-1.255	0.708	0.198	-1.198	0.566	0.232	-1.216	0.469	0.217	-1.277	0.328	0.161	NaN	NaN	NaN
227	1.135	-1.369	0.967	0.47	NaN	NaN	NaN	NaN	NaN	NaN	-1.266	0.701	0.66	NaN	NaN	NaN	-1.303	0.438	0.603	-1.312	0.276	0.641	-1.321	0.081	0.55	-1.199	0.034	0.584	NaN	NaN	NaN	-1.286	0.882	0.252	-1.253	0.708	0.198	-1.195	0.565	0.233	-1.213	0.469	0.217	-1.274	0.328	0.163	NaN	NaN	NaN
228	1.14	-1.369	0.967	0.469	NaN	NaN	NaN	NaN	NaN	NaN	-1.265	0.701	0.66	NaN	NaN	NaN	-1.303	0.438	0.603	-1.312	0.276	0.64	-1.321	0.081	0.55	-1.199	0.034	0.584	NaN	NaN	NaN	-1.285	0.882	0.251	-1.252	0.708	0.197	-1.192	0.565	0.233	-1.209	0.469	0.218	-1.272	0.328	0.164	NaN	NaN	NaN
229	1.145	-1.369	0.966	0.469	NaN	NaN	NaN	NaN	NaN	NaN	-1.265	0.701	0.66	NaN	NaN	NaN	-1.303	0.438	0.603	-1.312	0.276	0.64	-1.321	0.081	0.55	-1.199	0.034	0.584	NaN	NaN	NaN	-1.284	0.882	0.251	-1.249	0.707	0.198	-1.19	0.566	0.233	-1.207	0.469	0.218	-1.27	0.329	0.165	NaN	NaN	NaN
230	1.15	-1.369	0.966	0.469	NaN	NaN	NaN	NaN	NaN	NaN	-1.265	0.701	0.66	NaN	NaN	NaN	-1.303	0.437	0.602	-1.312	0.275	0.639	-1.321	0.081	0.55	-1.199	0.034	0.584	NaN	NaN	NaN	-1.284	0.882	0.251	-1.246	0.705	0.198	-1.188	0.566	0.233	-1.206	0.471	0.218	-1.269	0.33	0.165	NaN	NaN	NaN
231	1.155	-1.368	0.966	0.468	NaN	NaN	NaN	NaN	NaN	NaN	-1.265	0.701	0.66	NaN	NaN	NaN	-1.302	0.437	0.601	-1.312	0.275	0.639	-1.321	0.081	0.55	-1.199	0.034	0.584	NaN	NaN	NaN	-1.283	0.882	0.25	-1.245	0.705	0.198	-1.186	0.567	0.232	-1.203	0.471	0.218	-1.267	0.33	0.166	NaN	NaN	NaN
232	1.16	-1.368	0.966	0.468	NaN	NaN	NaN	NaN	NaN	NaN	-1.265	0.701	0.66	NaN	NaN	NaN	-1.303	0.437	0.602	-1.312	0.276	0.639	-1.321	0.081	0.55	-1.199	0.034	0.584	NaN	NaN	NaN	-1.283	0.882	0.25	-1.245	0.706	0.198	-1.185	0.567	0.232	-1.201	0.471	0.219	-1.265	0.331	0.166	NaN	NaN	NaN
233	1.165	-1.368	0.966	0.468	NaN	NaN	NaN	NaN	NaN	NaN	-1.265	0.701	0.66	NaN	NaN	NaN	-1.302	0.437	0.6	-1.312	0.276	0.64	-1.321	0.081	0.55	-1.199	0.034	0.584	NaN	NaN	NaN	-1.282	0.882	0.25	-1.246	0.707	0.197	-1.183	0.567	0.232	-1.199	0.471	0.219	-1.263	0.331	0.167	NaN	NaN	NaN
234	1.17	-1.367	0.966	0.468	NaN	NaN	NaN	NaN	NaN	NaN	-1.265	0.701	0.66	NaN	NaN	NaN	-1.302	0.436	0.6	-1.311	0.275	0.639	-1.321	0.081	0.55	-1.199	0.034	0.584	NaN	NaN	NaN	-1.281	0.882	0.25	-1.245	0.707	0.196	-1.182	0.567	0.232	-1.197	0.47	0.219	-1.261	0.331	0.168	NaN	NaN	NaN
235	1.175	-1.367	0.966	0.467	NaN	NaN	NaN	NaN	NaN	NaN	-1.265	0.701	0.66	NaN	NaN	NaN	-1.302	0.436	0.6	-1.311	0.275	0.639	-1.321	0.081	0.55	-1.199	0.034	0.584	NaN	NaN	NaN	-1.281	0.882	0.249	-1.244	0.707	0.196	-1.18	0.567	0.232	-1.195	0.471	0.219	-1.259	0.331	0.168	NaN	NaN	NaN
236	1.18	-1.367	0.966	0.467	NaN	NaN	NaN	NaN	NaN	NaN	-1.265	0.701	0.659	NaN	NaN	NaN	-1.302	0.436	0.6	-1.311	0.275	0.639	-1.321	0.081	0.55	-1.199	0.034	0.584	NaN	NaN	NaN	-1.28	0.882	0.249	-1.241	0.705	0.197	-1.179	0.567	0.233	-1.194	0.472	0.219	-1.257	0.332	0.169	NaN	NaN	NaN
237	1.185	-1.366	0.966	0.466	NaN	NaN	NaN	NaN	NaN	NaN	-1.265	0.701	0.659	NaN	NaN	NaN	-1.301	0.436	0.599	-1.312	0.276	0.639	-1.321	0.081	0.55	-1.199	0.034	0.584	NaN	NaN	NaN	-1.279	0.882	0.249	-1.241	0.706	0.197	-1.178	0.567	0.233	-1.193	0.472	0.219	-1.255	0.331	0.169	NaN	NaN	NaN
238	1.19	-1.366	0.966	0.466	NaN	NaN	NaN	NaN	NaN	NaN	-1.265	0.702	0.659	NaN	NaN	NaN	-1.301	0.436	0.599	-1.312	0.277	0.64	-1.321	0.081	0.55	-1.199	0.034	0.584	NaN	NaN	NaN	-1.278	0.882	0.249	-1.241	0.707	0.196	-1.177	0.567	0.233	-1.191	0.472	0.22	-1.251	0.329	0.169	NaN	NaN	NaN
239	1.195	-1.366	0.966	0.466	NaN	NaN	NaN	NaN	NaN	NaN	-1.264	0.702	0.659	NaN	NaN	NaN	-1.301	0.436	0.599	-1.312	0.277	0.641	-1.321	0.081	0.55	-1.199	0.034	0.584	NaN	NaN	NaN	-1.278	0.882	0.248	-1.239	0.706	0.197	-1.175	0.567	0.233	-1.189	0.472	0.22	-1.248	0.327	0.169	NaN	NaN	NaN
240	1.2	-1.365	0.966	0.465	NaN	NaN	NaN	NaN	NaN	NaN	-1.264	0.701	0.659	NaN	NaN	NaN	-1.301	0.436	0.599	-1.312	0.277	0.641	-1.321	0.081	0.55	-1.199	0.034	0.584	NaN	NaN	NaN	-1.277	0.882	0.248	-1.238	0.705	0.197	-1.174	0.567	0.233	-1.188	0.471	0.22	-1.246	0.328	0.17	NaN	NaN	NaN
241	1.205	-1.365	0.966	0.465	NaN	NaN	NaN	NaN	NaN	NaN	-1.264	0.701	0.658	NaN	NaN	NaN	-1.301	0.436	0.599	-1.312	0.277	0.641	-1.321	0.081	0.55	-1.199	0.034	0.584	NaN	NaN	NaN	-1.276	0.882	0.248	-1.237	0.705	0.198	-1.174	0.568	0.233	-1.186	0.471	0.22	-1.243	0.327	0.17	-1.259	0.124	0.248
242	1.21	-1.364	0.966	0.464	NaN	NaN	NaN	NaN	NaN	NaN	-1.264	0.701	0.658	NaN	NaN	NaN	-1.301	0.436	0.599	-1.312	0.277	0.641	-1.321	0.081	0.55	-1.199	0.034	0.584	NaN	NaN	NaN	-1.276	0.883	0.248	-1.236	0.704	0.198	-1.173	0.568	0.233	-1.185	0.471	0.221	-1.239	0.325	0.17	-1.256	0.125	0.247
243	1.215	-1.364	0.966	0.464	NaN	NaN	NaN	NaN	NaN	NaN	-1.264	0.701	0.658	NaN	NaN	NaN	-1.301	0.437	0.6	-1.312	0.278	0.64	-1.321	0.081	0.55	-1.199	0.034	0.584	NaN	NaN	NaN	-1.275	0.883	0.247	-1.235	0.704	0.198	-1.172	0.568	0.233	-1.184	0.471	0.221	-1.236	0.324	0.171	-1.255	0.127	0.248
244	1.22	-1.363	0.966	0.464	NaN	NaN	NaN	NaN	NaN	NaN	-1.264	0.701	0.658	NaN	NaN	NaN	-1.301	0.436	0.599	-1.312	0.278	0.64	-1.321	0.081	0.55	-1.199	0.034	0.584	NaN	NaN	NaN	-1.275	0.883	0.247	-1.235	0.704	0.198	-1.171	0.568	0.234	-1.182	0.47	0.221	-1.233	0.323	0.171	-1.251	0.127	0.248
245	1.225	-1.362	0.966	0.463	NaN	NaN	NaN	NaN	NaN	NaN	-1.263	0.702	0.657	NaN	NaN	NaN	-1.3	0.436	0.598	-1.312	0.278	0.64	-1.321	0.081	0.55	-1.199	0.034	0.584	NaN	NaN	NaN	-1.274	0.883	0.246	-1.234	0.704	0.198	-1.17	0.567	0.234	-1.181	0.47	0.222	-1.23	0.323	0.171	-1.244	0.125	0.248
246	1.23	-1.362	0.967	0.463	NaN	NaN	NaN	NaN	NaN	NaN	-1.262	0.701	0.657	NaN	NaN	NaN	-1.3	0.436	0.598	-1.312	0.278	0.64	-1.321	0.081	0.55	-1.199	0.034	0.584	NaN	NaN	NaN	-1.274	0.883	0.246	-1.233	0.704	0.198	-1.169	0.567	0.235	-1.18	0.47	0.222	-1.226	0.321	0.171	-1.237	0.122	0.247
247	1.235	-1.361	0.967	0.463	NaN	NaN	NaN	NaN	NaN	NaN	-1.261	0.7	0.656	NaN	NaN	NaN	-1.3	0.436	0.598	-1.312	0.278	0.64	-1.321	0.081	0.55	-1.199	0.034	0.584	NaN	NaN	NaN	-1.273	0.883	0.246	-1.232	0.704	0.198	-1.168	0.567	0.235	-1.178	0.469	0.223	-1.223	0.319	0.171	-1.234	0.123	0.248
248	1.24	-1.361	0.967	0.462	NaN	NaN	NaN	NaN	NaN	NaN	-1.26	0.699	0.656	NaN	NaN	NaN	-1.301	0.438	0.599	-1.312	0.278	0.64	-1.321	0.081	0.55	-1.199	0.034	0.584	NaN	NaN	NaN	-1.273	0.882	0.245	-1.231	0.704	0.198	-1.167	0.567	0.236	-1.177	0.469	0.223	-1.22	0.319	0.172	-1.227	0.121	0.248
249	1.245	-1.36	0.967	0.462	NaN	NaN	NaN	NaN	NaN	NaN	-1.26	0.699	0.655	NaN	NaN	NaN	-1.302	0.44	0.6	-1.312	0.278	0.64	-1.321	0.081	0.55	-1.199	0.034	0.584	NaN	NaN	NaN	-1.272	0.883	0.245	-1.231	0.704	0.198	-1.167	0.567	0.236	-1.175	0.468	0.223	-1.216	0.318	0.172	-1.219	0.118	0.247
250	1.25	-1.36	0.967	0.461	NaN	NaN	NaN	NaN	NaN	NaN	-1.26	0.699	0.655	NaN	NaN	NaN	-1.3	0.437	0.598	-1.312	0.278	0.639	-1.321	0.081	0.55	-1.199	0.034	0.584	NaN	NaN	NaN	-1.272	0.883	0.245	-1.23	0.704	0.198	-1.166	0.567	0.236	-1.174	0.468	0.224	-1.213	0.316	0.172	-1.215	0.117	0.246
251	1.255	-1.36	0.967	0.461	NaN	NaN	NaN	NaN	NaN	NaN	-1.259	0.699	0.654	NaN	NaN	NaN	-1.299	0.436	0.597	-1.312	0.278	0.639	-1.321	0.081	0.55	-1.199	0.034	0.584	NaN	NaN	NaN	-1.271	0.883	0.244	-1.229	0.704	0.198	-1.165	0.567	0.236	-1.173	0.468	0.224	-1.21	0.315	0.172	-1.21	0.113	0.243
252	1.26	-1.359	0.967	0.461	NaN	NaN	NaN	NaN	NaN	NaN	-1.259	0.699	0.654	NaN	NaN	NaN	-1.299	0.436	0.597	-1.312	0.278	0.639	-1.321	0.081	0.55	-1.199	0.034	0.584	NaN	NaN	NaN	-1.27	0.883	0.244	-1.228	0.704	0.198	-1.164	0.566	0.237	-1.172	0.467	0.225	-1.207	0.315	0.173	NaN	NaN	NaN
253	1.265	-1.358	0.967	0.46	NaN	NaN	NaN	NaN	NaN	NaN	-1.258	0.699	0.654	NaN	NaN	NaN	-1.299	0.436	0.597	-1.312	0.278	0.639	-1.321	0.081	0.55	-1.199	0.034	0.584	NaN	NaN	NaN	-1.27	0.882	0.243	-1.227	0.704	0.198	-1.164	0.566	0.238	-1.17	0.466	0.225	-1.205	0.315	0.173	NaN	NaN	NaN
254	1.27	-1.358	0.967	0.46	NaN	NaN	NaN	NaN	NaN	NaN	-1.258	0.699	0.653	NaN	NaN	NaN	-1.299	0.436	0.597	-1.312	0.278	0.639	-1.321	0.081	0.55	-1.199	0.034	0.584	NaN	NaN	NaN	-1.269	0.882	0.243	-1.226	0.704	0.198	-1.163	0.566	0.238	-1.169	0.466	0.225	-1.204	0.315	0.173	NaN	NaN	NaN
255	1.275	-1.357	0.967	0.46	NaN	NaN	NaN	NaN	NaN	NaN	-1.257	0.699	0.653	NaN	NaN	NaN	-1.298	0.436	0.596	-1.312	0.278	0.639	-1.321	0.081	0.55	-1.199	0.034	0.584	NaN	NaN	NaN	-1.268	0.882	0.243	-1.225	0.704	0.198	-1.162	0.566	0.239	-1.168	0.466	0.225	NaN	NaN	NaN	NaN	NaN	NaN
256	1.28	-1.356	0.966	0.459	NaN	NaN	NaN	NaN	NaN	NaN	-1.257	0.699	0.653	NaN	NaN	NaN	-1.298	0.435	0.596	-1.312	0.278	0.639	-1.321	0.081	0.55	-1.199	0.034	0.584	NaN	NaN	NaN	-1.268	0.882	0.242	-1.224	0.704	0.198	-1.162	0.566	0.239	-1.166	0.465	0.226	NaN	NaN	NaN	NaN	NaN	NaN
257	1.285	-1.355	0.966	0.459	NaN	NaN	NaN	NaN	NaN	NaN	-1.257	0.699	0.652	NaN	NaN	NaN	-1.298	0.435	0.595	-1.312	0.278	0.639	-1.321	0.081	0.55	-1.199	0.034	0.584	NaN	NaN	NaN	-1.267	0.883	0.241	-1.223	0.704	0.198	-1.161	0.566	0.238	-1.165	0.465	0.226	NaN	NaN	NaN	NaN	NaN	NaN
258	1.29	-1.355	0.966	0.458	NaN	NaN	NaN	NaN	NaN	NaN	-1.256	0.7	0.652	NaN	NaN	NaN	-1.297	0.435	0.595	-1.312	0.278	0.639	-1.321	0.081	0.55	-1.199	0.034	0.584	NaN	NaN	NaN	-1.266	0.883	0.241	-1.222	0.703	0.197	-1.16	0.566	0.238	-1.164	0.465	0.226	-1.186	0.31	0.172	NaN	NaN	NaN
259	1.295	-1.354	0.967	0.458	NaN	NaN	NaN	NaN	NaN	NaN	-1.255	0.699	0.652	NaN	NaN	NaN	-1.297	0.435	0.595	-1.312	0.278	0.639	-1.321	0.081	0.55	-1.199	0.034	0.584	NaN	NaN	NaN	-1.265	0.882	0.241	-1.22	0.703	0.197	-1.16	0.566	0.238	-1.162	0.465	0.226	-1.184	0.31	0.172	NaN	NaN	NaN
260	1.3	-1.354	0.967	0.457	NaN	NaN	NaN	NaN	NaN	NaN	-1.255	0.699	0.651	NaN	NaN	NaN	-1.297	0.435	0.595	-1.311	0.278	0.639	-1.321	0.081	0.55	-1.199	0.034	0.584	NaN	NaN	NaN	-1.264	0.882	0.24	-1.219	0.703	0.197	-1.158	0.566	0.238	-1.161	0.465	0.226	-1.18	0.309	0.172	NaN	NaN	NaN
261	1.305	-1.353	0.967	0.456	NaN	NaN	NaN	NaN	NaN	NaN	-1.254	0.699	0.651	NaN	NaN	NaN	-1.297	0.435	0.594	-1.311	0.278	0.639	-1.321	0.081	0.55	-1.199	0.034	0.584	NaN	NaN	NaN	-1.263	0.882	0.24	-1.218	0.704	0.196	-1.157	0.566	0.238	-1.159	0.464	0.226	-1.176	0.308	0.171	NaN	NaN	NaN
262	1.31	-1.352	0.967	0.456	NaN	NaN	NaN	NaN	NaN	NaN	-1.254	0.699	0.651	NaN	NaN	NaN	-1.296	0.435	0.594	-1.311	0.278	0.638	-1.321	0.081	0.55	-1.2	0.034	0.584	NaN	NaN	NaN	-1.263	0.882	0.239	-1.217	0.704	0.195	-1.156	0.565	0.238	-1.158	0.464	0.226	-1.173	0.307	0.171	NaN	NaN	NaN
263	1.315	-1.351	0.966	0.455	NaN	NaN	NaN	NaN	NaN	NaN	-1.253	0.699	0.65	NaN	NaN	NaN	-1.296	0.435	0.594	-1.311	0.278	0.638	-1.321	0.081	0.55	-1.2	0.034	0.584	NaN	NaN	NaN	-1.262	0.882	0.239	-1.216	0.704	0.195	-1.155	0.565	0.238	-1.157	0.464	0.226	-1.17	0.307	0.171	NaN	NaN	NaN
264	1.32	-1.35	0.966	0.455	NaN	NaN	NaN	NaN	NaN	NaN	-1.252	0.699	0.65	NaN	NaN	NaN	-1.296	0.435	0.593	-1.311	0.279	0.638	-1.321	0.081	0.55	-1.199	0.034	0.584	NaN	NaN	NaN	-1.261	0.882	0.238	-1.215	0.704	0.195	-1.154	0.565	0.238	-1.155	0.464	0.226	-1.166	0.306	0.171	-1.129	0.105	0.24
265	1.325	-1.35	0.966	0.454	NaN	NaN	NaN	NaN	NaN	NaN	-1.252	0.699	0.649	NaN	NaN	NaN	-1.296	0.435	0.593	-1.311	0.279	0.637	-1.321	0.081	0.55	-1.2	0.034	0.584	NaN	NaN	NaN	-1.26	0.882	0.237	-1.214	0.704	0.194	-1.153	0.565	0.238	-1.153	0.464	0.226	-1.163	0.306	0.171	-1.125	0.106	0.241
266	1.33	-1.349	0.966	0.454	NaN	NaN	NaN	NaN	NaN	NaN	-1.251	0.699	0.649	NaN	NaN	NaN	-1.296	0.436	0.593	-1.311	0.279	0.637	-1.321	0.081	0.55	-1.2	0.034	0.584	NaN	NaN	NaN	-1.259	0.882	0.237	-1.213	0.704	0.194	-1.152	0.565	0.238	-1.15	0.462	0.226	-1.16	0.307	0.17	-1.12	0.106	0.241
267	1.335	-1.348	0.966	0.453	NaN	NaN	NaN	NaN	NaN	NaN	-1.251	0.699	0.648	-1.276	0.538	0.593	-1.296	0.436	0.593	-1.311	0.279	0.637	-1.321	0.081	0.55	-1.2	0.034	0.584	NaN	NaN	NaN	-1.258	0.882	0.236	-1.211	0.704	0.193	-1.15	0.565	0.238	-1.147	0.461	0.227	-1.156	0.306	0.17	-1.115	0.106	0.242
268	1.34	-1.347	0.966	0.452	NaN	NaN	NaN	NaN	NaN	NaN	-1.249	0.698	0.649	-1.275	0.538	0.593	-1.295	0.436	0.593	-1.311	0.28	0.637	-1.321	0.081	0.55	-1.2	0.034	0.584	NaN	NaN	NaN	-1.257	0.881	0.235	-1.21	0.703	0.193	-1.149	0.565	0.237	-1.147	0.463	0.226	-1.153	0.306	0.17	-1.111	0.107	0.241
269	1.345	-1.346	0.966	0.452	NaN	NaN	NaN	NaN	NaN	NaN	-1.244	0.695	0.651	-1.275	0.539	0.593	-1.295	0.436	0.592	-1.311	0.28	0.636	-1.321	0.081	0.55	-1.2	0.034	0.584	NaN	NaN	NaN	-1.256	0.881	0.235	-1.208	0.703	0.192	-1.148	0.566	0.237	-1.145	0.462	0.226	-1.149	0.305	0.169	-1.106	0.107	0.24
270	1.35	-1.345	0.966	0.451	NaN	NaN	NaN	NaN	NaN	NaN	-1.243	0.695	0.651	-1.275	0.539	0.592	-1.295	0.436	0.592	-1.311	0.28	0.636	-1.321	0.081	0.55	-1.2	0.034	0.584	NaN	NaN	NaN	-1.255	0.881	0.234	-1.207	0.703	0.192	-1.147	0.566	0.237	-1.14	0.46	0.227	-1.147	0.306	0.169	-1.102	0.106	0.24
271	1.355	-1.344	0.966	0.45	NaN	NaN	NaN	NaN	NaN	NaN	-1.244	0.696	0.65	-1.274	0.538	0.592	-1.295	0.436	0.592	-1.311	0.28	0.636	-1.321	0.081	0.55	-1.2	0.034	0.584	NaN	NaN	NaN	-1.254	0.881	0.234	-1.206	0.703	0.191	-1.146	0.566	0.236	-1.137	0.459	0.227	-1.143	0.305	0.168	-1.098	0.107	0.24
272	1.36	-1.343	0.966	0.45	NaN	NaN	NaN	NaN	NaN	NaN	-1.245	0.697	0.648	-1.273	0.537	0.591	-1.295	0.437	0.592	-1.311	0.28	0.636	-1.321	0.081	0.55	-1.2	0.034	0.584	NaN	NaN	NaN	-1.252	0.881	0.233	-1.204	0.703	0.191	-1.144	0.566	0.236	-1.135	0.459	0.227	-1.14	0.305	0.168	-1.094	0.107	0.239
273	1.365	-1.342	0.966	0.449	NaN	NaN	NaN	NaN	NaN	NaN	-1.243	0.697	0.648	-1.273	0.537	0.591	-1.295	0.438	0.593	-1.31	0.28	0.636	-1.321	0.081	0.55	-1.2	0.034	0.584	NaN	NaN	NaN	-1.251	0.881	0.232	-1.203	0.703	0.19	-1.142	0.566	0.236	-1.133	0.459	0.226	-1.137	0.305	0.168	-1.091	0.107	0.239
274	1.37	-1.341	0.966	0.448	NaN	NaN	NaN	NaN	NaN	NaN	-1.243	0.697	0.647	-1.272	0.538	0.591	-1.295	0.438	0.593	-1.31	0.28	0.636	-1.321	0.081	0.55	-1.2	0.034	0.584	NaN	NaN	NaN	-1.25	0.881	0.232	-1.202	0.703	0.19	-1.14	0.565	0.236	-1.131	0.459	0.226	-1.135	0.305	0.168	-1.087	0.107	0.239
275	1.375	-1.34	0.966	0.448	NaN	NaN	NaN	NaN	NaN	NaN	-1.239	0.695	0.649	-1.272	0.538	0.59	-1.294	0.438	0.593	-1.31	0.28	0.636	-1.321	0.081	0.55	-1.2	0.034	0.584	NaN	NaN	NaN	-1.249	0.881	0.231	-1.2	0.703	0.189	-1.138	0.564	0.236	-1.13	0.459	0.226	-1.132	0.305	0.167	-1.085	0.108	0.238
276	1.38	-1.339	0.966	0.447	NaN	NaN	NaN	NaN	NaN	NaN	-1.238	0.694	0.648	-1.271	0.538	0.59	-1.294	0.439	0.593	-1.31	0.28	0.636	-1.321	0.081	0.55	-1.2	0.034	0.584	NaN	NaN	NaN	-1.247	0.881	0.23	-1.199	0.702	0.189	-1.137	0.564	0.236	-1.127	0.459	0.225	-1.129	0.306	0.166	-1.081	0.108	0.238
277	1.385	-1.338	0.966	0.446	NaN	NaN	NaN	NaN	NaN	NaN	-1.239	0.696	0.647	-1.27	0.538	0.589	-1.294	0.439	0.593	-1.31	0.281	0.635	-1.321	0.081	0.55	-1.2	0.034	0.584	NaN	NaN	NaN	-1.246	0.88	0.23	-1.197	0.702	0.189	-1.135	0.564	0.235	-1.125	0.459	0.225	-1.127	0.306	0.166	-1.078	0.107	0.238
278	1.39	-1.337	0.966	0.445	NaN	NaN	NaN	NaN	NaN	NaN	-1.24	0.697	0.645	-1.27	0.538	0.588	-1.293	0.439	0.592	-1.31	0.281	0.635	-1.321	0.081	0.55	-1.2	0.034	0.584	NaN	NaN	NaN	-1.244	0.88	0.229	-1.195	0.701	0.188	-1.134	0.564	0.234	-1.124	0.459	0.224	-1.124	0.306	0.165	-1.076	0.107	0.238
279	1.395	-1.335	0.965	0.444	NaN	NaN	NaN	NaN	NaN	NaN	-1.236	0.695	0.646	-1.269	0.538	0.588	-1.293	0.439	0.592	-1.309	0.281	0.635	-1.321	0.081	0.55	-1.2	0.034	0.584	NaN	NaN	NaN	-1.243	0.88	0.228	-1.194	0.701	0.188	-1.132	0.564	0.234	-1.122	0.459	0.224	-1.123	0.306	0.165	-1.074	0.108	0.237
280	1.4	-1.334	0.965	0.443	NaN	NaN	NaN	NaN	NaN	NaN	-1.234	0.694	0.646	-1.267	0.536	0.586	-1.293	0.439	0.591	-1.309	0.281	0.634	-1.321	0.081	0.55	-1.2	0.034	0.584	NaN	NaN	NaN	-1.241	0.88	0.227	-1.192	0.701	0.187	-1.131	0.564	0.234	-1.119	0.458	0.224	-1.12	0.306	0.164	-1.072	0.108	0.237
281	1.405	-1.333	0.965	0.442	NaN	NaN	NaN	NaN	NaN	NaN	-1.234	0.694	0.646	-1.263	0.532	0.582	-1.292	0.44	0.591	-1.309	0.281	0.634	-1.321	0.081	0.55	-1.2	0.034	0.584	NaN	NaN	NaN	-1.24	0.88	0.226	-1.191	0.701	0.187	-1.129	0.564	0.233	-1.117	0.458	0.223	-1.118	0.306	0.164	-1.07	0.107	0.236
282	1.41	-1.332	0.965	0.441	NaN	NaN	NaN	NaN	NaN	NaN	-1.233	0.694	0.645	-1.262	0.532	0.581	-1.292	0.44	0.59	-1.309	0.281	0.634	-1.321	0.081	0.55	-1.2	0.034	0.584	NaN	NaN	NaN	-1.238	0.879	0.226	-1.189	0.7	0.186	-1.127	0.564	0.233	-1.115	0.458	0.223	-1.116	0.306	0.164	-1.068	0.107	0.236
283	1.415	-1.33	0.965	0.44	NaN	NaN	NaN	NaN	NaN	NaN	-1.231	0.694	0.645	-1.261	0.531	0.581	-1.292	0.44	0.589	-1.309	0.281	0.633	-1.321	0.081	0.55	-1.2	0.034	0.584	NaN	NaN	NaN	-1.237	0.879	0.225	-1.187	0.7	0.185	-1.125	0.564	0.233	-1.113	0.458	0.222	-1.113	0.305	0.163	-1.067	0.107	0.236
284	1.42	-1.329	0.965	0.439	NaN	NaN	NaN	NaN	NaN	NaN	-1.231	0.694	0.644	-1.261	0.532	0.581	-1.293	0.443	0.591	-1.309	0.282	0.633	-1.321	0.081	0.55	-1.2	0.034	0.584	NaN	NaN	NaN	-1.235	0.879	0.224	-1.186	0.7	0.185	-1.123	0.563	0.232	-1.111	0.457	0.222	-1.111	0.305	0.163	-1.065	0.107	0.236
285	1.425	-1.327	0.965	0.438	NaN	NaN	NaN	NaN	NaN	NaN	-1.233	0.696	0.643	-1.261	0.533	0.582	-1.293	0.443	0.59	-1.309	0.282	0.633	-1.321	0.081	0.55	-1.2	0.034	0.584	NaN	NaN	NaN	-1.233	0.878	0.223	-1.184	0.699	0.184	-1.121	0.563	0.232	-1.109	0.457	0.221	-1.109	0.304	0.162	-1.064	0.106	0.236
286	1.43	-1.326	0.965	0.437	NaN	NaN	NaN	NaN	NaN	NaN	-1.235	0.698	0.641	-1.262	0.534	0.583	-1.291	0.442	0.589	-1.309	0.283	0.633	-1.321	0.081	0.55	-1.2	0.034	0.584	NaN	NaN	NaN	-1.231	0.878	0.223	-1.182	0.699	0.183	-1.119	0.562	0.231	-1.107	0.457	0.221	-1.107	0.304	0.162	-1.063	0.106	0.235
287	1.435	-1.325	0.965	0.436	NaN	NaN	NaN	NaN	NaN	NaN	-1.229	0.695	0.642	-1.263	0.537	0.583	-1.289	0.439	0.585	-1.308	0.283	0.632	-1.321	0.081	0.55	-1.2	0.034	0.584	NaN	NaN	NaN	-1.229	0.878	0.222	-1.18	0.698	0.183	-1.118	0.562	0.23	-1.106	0.457	0.22	-1.105	0.303	0.161	-1.062	0.106	0.235
288	1.44	-1.323	0.964	0.435	NaN	NaN	NaN	NaN	NaN	NaN	-1.227	0.693	0.642	-1.263	0.537	0.583	-1.287	0.438	0.584	-1.308	0.282	0.632	-1.321	0.081	0.55	-1.2	0.034	0.584	NaN	NaN	NaN	-1.228	0.877	0.221	-1.179	0.698	0.182	-1.117	0.563	0.229	-1.104	0.457	0.219	-1.103	0.302	0.161	-1.062	0.105	0.234
289	1.445	-1.321	0.964	0.434	NaN	NaN	NaN	NaN	NaN	NaN	-1.226	0.693	0.641	-1.262	0.537	0.582	-1.286	0.438	0.583	-1.308	0.283	0.632	-1.32	0.081	0.55	-1.2	0.034	0.584	NaN	NaN	NaN	-1.226	0.877	0.22	-1.177	0.697	0.181	-1.115	0.562	0.229	-1.102	0.456	0.219	-1.102	0.302	0.16	-1.062	0.105	0.234
290	1.45	-1.32	0.964	0.433	NaN	NaN	NaN	NaN	NaN	NaN	-1.225	0.693	0.641	-1.262	0.538	0.582	-1.287	0.439	0.584	-1.308	0.282	0.631	-1.32	0.081	0.55	-1.2	0.034	0.584	NaN	NaN	NaN	-1.224	0.877	0.219	-1.175	0.697	0.18	-1.113	0.562	0.228	-1.1	0.455	0.218	-1.101	0.303	0.159	-1.061	0.104	0.234
291	1.455	-1.318	0.964	0.432	NaN	NaN	NaN	NaN	NaN	NaN	-1.224	0.693	0.64	-1.26	0.537	0.581	-1.288	0.441	0.586	-1.307	0.282	0.631	-1.32	0.081	0.549	-1.2	0.034	0.584	NaN	NaN	NaN	-1.221	0.876	0.218	-1.174	0.696	0.179	-1.111	0.561	0.227	-1.099	0.455	0.218	-1.1	0.302	0.159	-1.061	0.103	0.234
292	1.46	-1.316	0.963	0.43	NaN	NaN	NaN	NaN	NaN	NaN	-1.223	0.694	0.639	-1.259	0.537	0.58	-1.285	0.439	0.583	-1.307	0.283	0.63	-1.32	0.081	0.549	-1.2	0.034	0.584	NaN	NaN	NaN	-1.219	0.876	0.217	-1.172	0.696	0.178	-1.109	0.56	0.226	-1.097	0.455	0.217	-1.099	0.301	0.159	-1.061	0.103	0.234
293	1.465	-1.314	0.963	0.429	NaN	NaN	NaN	NaN	NaN	NaN	-1.222	0.694	0.638	-1.258	0.537	0.58	-1.285	0.439	0.583	-1.306	0.283	0.63	-1.32	0.082	0.549	-1.2	0.034	0.584	NaN	NaN	NaN	-1.217	0.875	0.216	-1.17	0.695	0.177	-1.107	0.56	0.226	-1.096	0.454	0.216	-1.098	0.3	0.158	-1.061	0.102	0.234
294	1.47	-1.312	0.963	0.428	NaN	NaN	NaN	NaN	NaN	NaN	-1.221	0.694	0.638	-1.258	0.537	0.579	-1.284	0.44	0.583	-1.306	0.283	0.63	-1.32	0.082	0.549	-1.2	0.034	0.584	NaN	NaN	NaN	-1.215	0.875	0.215	-1.168	0.695	0.177	-1.106	0.56	0.225	-1.095	0.453	0.216	-1.098	0.3	0.158	-1.061	0.102	0.234
295	1.475	-1.311	0.963	0.426	NaN	NaN	NaN	NaN	NaN	NaN	-1.22	0.694	0.637	-1.257	0.537	0.578	-1.284	0.44	0.583	-1.306	0.283	0.63	-1.32	0.082	0.549	-1.2	0.034	0.584	NaN	NaN	NaN	-1.213	0.875	0.214	-1.166	0.694	0.176	-1.104	0.558	0.224	-1.093	0.452	0.215	-1.099	0.3	0.158	-1.06	0.101	0.234
296	1.48	-1.309	0.962	0.425	NaN	NaN	NaN	NaN	NaN	NaN	-1.218	0.693	0.636	-1.255	0.537	0.577	-1.283	0.441	0.583	-1.305	0.284	0.63	-1.32	0.082	0.549	-1.2	0.034	0.584	NaN	NaN	NaN	-1.21	0.874	0.213	-1.164	0.694	0.175	-1.102	0.558	0.224	-1.093	0.452	0.214	-1.099	0.3	0.157	-1.059	0.1	0.234
297	1.485	-1.307	0.962	0.424	NaN	NaN	NaN	NaN	NaN	NaN	-1.22	0.696	0.635	-1.254	0.537	0.577	-1.282	0.44	0.582	-1.305	0.284	0.629	-1.32	0.082	0.549	-1.2	0.034	0.584	NaN	NaN	NaN	-1.208	0.874	0.212	-1.163	0.693	0.174	-1.101	0.557	0.223	-1.092	0.451	0.214	-1.097	0.299	0.157	-1.058	0.099	0.234
298	1.49	-1.305	0.962	0.422	NaN	NaN	NaN	NaN	NaN	NaN	-1.222	0.699	0.633	-1.253	0.537	0.576	-1.281	0.44	0.58	-1.305	0.284	0.629	-1.32	0.082	0.549	-1.2	0.034	0.584	NaN	NaN	NaN	-1.206	0.873	0.211	-1.161	0.693	0.173	-1.1	0.557	0.222	-1.091	0.45	0.213	-1.096	0.298	0.157	-1.058	0.099	0.234
299	1.495	-1.303	0.962	0.421	NaN	NaN	NaN	NaN	NaN	NaN	-1.216	0.695	0.633	-1.252	0.537	0.575	-1.279	0.439	0.579	-1.304	0.285	0.628	-1.32	0.082	0.549	-1.2	0.034	0.584	NaN	NaN	NaN	-1.204	0.873	0.21	-1.16	0.692	0.172	-1.099	0.556	0.221	-1.09	0.449	0.213	-1.094	0.296	0.157	-1.057	0.099	0.233
300	1.5	-1.301	0.962	0.419	NaN	NaN	NaN	NaN	NaN	NaN	-1.214	0.694	0.633	-1.249	0.535	0.573	-1.278	0.439	0.577	-1.304	0.285	0.628	-1.32	0.082	0.549	-1.2	0.034	0.584	NaN	NaN	NaN	-1.201	0.872	0.209	-1.158	0.691	0.171	-1.098	0.556	0.22	-1.089	0.449	0.212	-1.094	0.295	0.157	-1.056	0.098	0.233
301	1.505	-1.298	0.961	0.418	NaN	NaN	NaN	NaN	NaN	NaN	-1.212	0.694	0.632	-1.246	0.532	0.57	-1.276	0.439	0.576	-1.303	0.285	0.628	-1.32	0.082	0.549	-1.2	0.034	0.584	NaN	NaN	NaN	-1.199	0.872	0.207	-1.157	0.691	0.17	-1.097	0.554	0.22	-1.09	0.45	0.211	-1.093	0.294	0.156	-1.056	0.097	0.233
302	1.51	-1.296	0.961	0.416	NaN	NaN	NaN	NaN	NaN	NaN	-1.21	0.694	0.631	-1.245	0.533	0.57	-1.275	0.439	0.575	-1.303	0.286	0.627	-1.32	0.082	0.549	-1.2	0.034	0.585	NaN	NaN	NaN	-1.197	0.872	0.206	-1.156	0.69	0.169	-1.096	0.554	0.219	-1.092	0.451	0.209	-1.092	0.294	0.156	-1.055	0.097	0.234
303	1.515	-1.294	0.961	0.415	NaN	NaN	NaN	NaN	NaN	NaN	-1.209	0.694	0.63	-1.246	0.536	0.571	-1.274	0.439	0.575	-1.302	0.286	0.626	-1.32	0.082	0.549	-1.2	0.034	0.585	NaN	NaN	NaN	-1.194	0.872	0.205	-1.155	0.69	0.168	-1.095	0.553	0.219	-1.092	0.452	0.208	-1.091	0.293	0.156	-1.055	0.096	0.234
304	1.52	-1.292	0.961	0.413	NaN	NaN	NaN	NaN	NaN	NaN	-1.207	0.694	0.629	-1.244	0.536	0.57	-1.274	0.44	0.576	-1.302	0.286	0.626	-1.32	0.082	0.549	-1.2	0.034	0.585	NaN	NaN	NaN	-1.192	0.872	0.204	-1.153	0.69	0.167	-1.094	0.553	0.218	-1.091	0.451	0.207	-1.089	0.291	0.155	-1.054	0.096	0.234
305	1.525	-1.289	0.961	0.412	NaN	NaN	NaN	NaN	NaN	NaN	-1.205	0.694	0.628	-1.242	0.536	0.568	-1.272	0.441	0.575	-1.301	0.287	0.625	-1.32	0.082	0.549	-1.2	0.034	0.585	NaN	NaN	NaN	-1.19	0.871	0.203	-1.152	0.689	0.166	-1.093	0.552	0.217	-1.089	0.451	0.207	-1.089	0.291	0.155	-1.054	0.095	0.234
306	1.53	-1.287	0.96	0.41	NaN	NaN	NaN	NaN	NaN	NaN	-1.204	0.694	0.626	-1.239	0.534	0.566	-1.271	0.441	0.574	-1.3	0.287	0.624	-1.319	0.082	0.549	-1.2	0.034	0.585	NaN	NaN	NaN	-1.187	0.871	0.201	-1.15	0.688	0.165	-1.091	0.551	0.216	-1.088	0.45	0.206	-1.089	0.292	0.155	-1.053	0.094	0.234
307	1.535	-1.285	0.96	0.409	NaN	NaN	NaN	NaN	NaN	NaN	-1.203	0.694	0.625	-1.238	0.534	0.565	-1.269	0.441	0.573	-1.3	0.287	0.623	-1.319	0.082	0.548	-1.199	0.034	0.585	NaN	NaN	NaN	-1.185	0.871	0.2	-1.149	0.688	0.164	-1.09	0.551	0.215	-1.087	0.45	0.205	-1.088	0.292	0.154	-1.053	0.094	0.234
308	1.54	-1.283	0.96	0.408	NaN	NaN	NaN	NaN	NaN	NaN	-1.201	0.694	0.624	-1.237	0.536	0.565	-1.267	0.44	0.571	-1.299	0.287	0.622	-1.319	0.082	0.548	-1.199	0.035	0.585	NaN	NaN	NaN	-1.183	0.871	0.199	-1.147	0.688	0.163	-1.088	0.552	0.214	-1.085	0.45	0.204	-1.087	0.292	0.154	-1.053	0.094	0.233
309	1.545	-1.28	0.96	0.407	NaN	NaN	NaN	NaN	NaN	NaN	-1.199	0.694	0.623	-1.236	0.536	0.564	-1.266	0.44	0.57	-1.298	0.286	0.62	-1.319	0.082	0.548	-1.199	0.035	0.585	NaN	NaN	NaN	-1.18	0.871	0.198	-1.145	0.688	0.162	-1.086	0.552	0.214	-1.083	0.45	0.203	-1.085	0.29	0.153	-1.052	0.093	0.233
310	1.55	-1.278	0.96	0.406	NaN	NaN	NaN	NaN	NaN	NaN	-1.197	0.694	0.621	-1.232	0.534	0.562	-1.264	0.44	0.568	-1.296	0.286	0.619	-1.319	0.083	0.548	-1.199	0.035	0.585	NaN	NaN	NaN	-1.178	0.872	0.196	-1.143	0.689	0.161	-1.083	0.551	0.213	-1.082	0.45	0.202	-1.084	0.29	0.152	-1.052	0.093	0.232
311	1.555	-1.276	0.96	0.404	NaN	NaN	NaN	NaN	NaN	NaN	-1.195	0.694	0.62	-1.228	0.531	0.559	-1.261	0.44	0.568	-1.295	0.287	0.619	-1.319	0.083	0.548	-1.199	0.035	0.585	NaN	NaN	NaN	-1.176	0.872	0.195	-1.141	0.689	0.159	-1.081	0.551	0.211	-1.08	0.45	0.201	-1.082	0.29	0.151	-1.052	0.092	0.232
312	1.56	-1.274	0.96	0.403	NaN	NaN	NaN	NaN	NaN	NaN	-1.193	0.694	0.619	-1.226	0.531	0.559	-1.26	0.44	0.568	-1.294	0.288	0.618	-1.319	0.083	0.548	-1.199	0.035	0.585	NaN	NaN	NaN	-1.174	0.872	0.194	-1.138	0.688	0.158	-1.079	0.551	0.21	-1.079	0.45	0.2	-1.081	0.29	0.15	-1.052	0.092	0.231
313	1.565	-1.272	0.961	0.402	NaN	NaN	NaN	NaN	NaN	NaN	-1.191	0.694	0.617	-1.224	0.533	0.558	-1.257	0.441	0.567	-1.292	0.288	0.618	-1.318	0.083	0.548	-1.199	0.035	0.585	NaN	NaN	NaN	-1.172	0.872	0.193	-1.135	0.688	0.157	-1.077	0.552	0.208	-1.077	0.45	0.199	-1.079	0.289	0.149	-1.051	0.092	0.231
314	1.57	-1.27	0.961	0.401	NaN	NaN	NaN	NaN	NaN	NaN	-1.189	0.694	0.616	-1.223	0.534	0.558	-1.255	0.441	0.566	-1.291	0.289	0.618	-1.318	0.083	0.548	-1.199	0.035	0.585	NaN	NaN	NaN	-1.17	0.872	0.192	-1.133	0.689	0.155	-1.075	0.552	0.207	-1.075	0.449	0.198	-1.078	0.289	0.149	-1.051	0.092	0.231
315	1.575	-1.267	0.961	0.4	NaN	NaN	NaN	NaN	NaN	NaN	-1.187	0.694	0.615	-1.221	0.535	0.557	-1.252	0.44	0.565	-1.289	0.289	0.617	-1.318	0.083	0.548	-1.199	0.035	0.585	NaN	NaN	NaN	-1.168	0.873	0.191	-1.131	0.689	0.154	-1.073	0.552	0.206	-1.073	0.449	0.197	-1.077	0.29	0.148	-1.051	0.092	0.231
316	1.58	-1.265	0.961	0.399	NaN	NaN	NaN	NaN	NaN	NaN	-1.185	0.694	0.613	-1.217	0.533	0.555	-1.249	0.439	0.564	-1.288	0.29	0.617	-1.319	0.084	0.548	-1.199	0.035	0.585	NaN	NaN	NaN	-1.166	0.873	0.19	-1.128	0.689	0.153	-1.072	0.553	0.204	-1.072	0.449	0.196	-1.076	0.29	0.147	-1.051	0.092	0.23
317	1.585	-1.263	0.961	0.397	NaN	NaN	NaN	NaN	NaN	NaN	-1.184	0.694	0.611	-1.213	0.531	0.553	-1.246	0.439	0.562	-1.286	0.29	0.616	-1.321	0.087	0.549	-1.198	0.035	0.585	NaN	NaN	NaN	-1.164	0.873	0.188	-1.125	0.689	0.152	-1.07	0.554	0.203	-1.07	0.449	0.195	-1.074	0.289	0.145	-1.051	0.092	0.23
318	1.59	-1.261	0.961	0.396	NaN	NaN	NaN	NaN	NaN	NaN	-1.183	0.695	0.609	-1.21	0.531	0.553	-1.244	0.44	0.561	-1.284	0.291	0.616	-1.321	0.089	0.549	-1.198	0.035	0.585	NaN	NaN	NaN	-1.162	0.873	0.187	-1.123	0.689	0.15	-1.067	0.552	0.202	-1.069	0.449	0.194	-1.073	0.289	0.145	-1.051	0.091	0.23
319	1.595	-1.259	0.961	0.395	NaN	NaN	NaN	NaN	NaN	NaN	-1.183	0.696	0.606	-1.209	0.533	0.552	-1.241	0.44	0.561	-1.283	0.291	0.615	-1.321	0.09	0.549	-1.198	0.035	0.585	NaN	NaN	NaN	-1.159	0.873	0.186	-1.121	0.69	0.149	-1.065	0.552	0.201	-1.067	0.449	0.193	-1.073	0.29	0.144	-1.051	0.091	0.229
320	1.6	-1.256	0.961	0.394	NaN	NaN	NaN	NaN	NaN	NaN	-1.179	0.695	0.606	-1.205	0.532	0.55	-1.237	0.439	0.56	-1.28	0.291	0.615	-1.321	0.091	0.548	-1.198	0.035	0.585	NaN	NaN	NaN	-1.157	0.874	0.185	-1.119	0.69	0.148	-1.063	0.552	0.2	-1.066	0.449	0.192	-1.071	0.289	0.144	-1.051	0.091	0.229
321	1.605	-1.254	0.961	0.392	NaN	NaN	NaN	NaN	NaN	NaN	-1.178	0.696	0.603	-1.199	0.529	0.548	-1.233	0.438	0.559	-1.278	0.291	0.614	-1.321	0.091	0.548	-1.198	0.035	0.585	NaN	NaN	NaN	-1.154	0.874	0.184	-1.117	0.69	0.146	-1.061	0.552	0.2	-1.065	0.449	0.192	-1.07	0.288	0.143	-1.051	0.09	0.229
322	1.61	-1.252	0.961	0.391	NaN	NaN	NaN	NaN	NaN	NaN	-1.173	0.693	0.604	-1.196	0.529	0.548	-1.23	0.438	0.558	-1.276	0.292	0.613	-1.321	0.091	0.548	-1.198	0.035	0.585	NaN	NaN	NaN	-1.152	0.874	0.182	-1.115	0.69	0.145	-1.06	0.552	0.199	-1.063	0.449	0.191	-1.07	0.288	0.143	-1.051	0.09	0.229
323	1.615	-1.25	0.961	0.389	NaN	NaN	NaN	NaN	NaN	NaN	-1.169	0.692	0.603	-1.193	0.53	0.547	-1.226	0.437	0.557	-1.273	0.292	0.612	-1.321	0.092	0.548	-1.198	0.035	0.585	NaN	NaN	NaN	-1.149	0.874	0.181	-1.113	0.69	0.144	-1.058	0.551	0.198	-1.062	0.448	0.19	-1.07	0.288	0.142	-1.051	0.09	0.229
324	1.62	-1.247	0.961	0.388	NaN	NaN	NaN	NaN	NaN	NaN	-1.166	0.691	0.602	-1.19	0.529	0.545	-1.222	0.437	0.556	-1.271	0.292	0.61	-1.32	0.092	0.548	-1.198	0.035	0.585	NaN	NaN	NaN	-1.147	0.874	0.18	-1.112	0.69	0.143	-1.057	0.551	0.196	-1.061	0.448	0.19	-1.069	0.287	0.142	-1.05	0.09	0.229
325	1.625	-1.245	0.961	0.386	NaN	NaN	NaN	NaN	NaN	NaN	-1.166	0.692	0.6	-1.184	0.527	0.543	-1.218	0.436	0.556	-1.268	0.291	0.609	-1.32	0.092	0.548	-1.198	0.035	0.585	NaN	NaN	NaN	-1.144	0.874	0.179	-1.109	0.69	0.142	-1.057	0.552	0.195	-1.06	0.448	0.189	-1.068	0.287	0.141	-1.05	0.089	0.228
326	1.63	-1.243	0.961	0.385	NaN	NaN	NaN	NaN	NaN	NaN	-1.166	0.694	0.596	-1.18	0.526	0.543	-1.214	0.436	0.555	-1.265	0.291	0.608	-1.319	0.093	0.548	-1.198	0.035	0.585	NaN	NaN	NaN	-1.141	0.874	0.177	-1.107	0.69	0.141	-1.056	0.552	0.194	-1.059	0.448	0.188	-1.067	0.286	0.141	-1.05	0.089	0.228
327	1.635	-1.241	0.961	0.383	NaN	NaN	NaN	NaN	NaN	NaN	-1.164	0.694	0.594	-1.175	0.525	0.543	-1.21	0.435	0.554	-1.263	0.291	0.609	-1.318	0.094	0.547	-1.198	0.035	0.585	NaN	NaN	NaN	-1.138	0.875	0.176	-1.106	0.69	0.14	-1.055	0.552	0.194	-1.058	0.447	0.188	-1.067	0.286	0.14	-1.05	0.089	0.228
328	1.64	-1.239	0.961	0.381	NaN	NaN	NaN	NaN	NaN	NaN	-1.162	0.694	0.593	-1.172	0.525	0.542	-1.206	0.434	0.554	-1.26	0.292	0.609	-1.317	0.093	0.547	-1.198	0.035	0.585	NaN	NaN	NaN	-1.136	0.875	0.174	-1.104	0.69	0.139	-1.053	0.551	0.194	-1.056	0.445	0.187	-1.067	0.286	0.14	-1.05	0.089	0.228
329	1.645	-1.237	0.961	0.38	NaN	NaN	NaN	NaN	NaN	NaN	-1.159	0.693	0.592	-1.168	0.525	0.542	-1.201	0.434	0.554	-1.258	0.292	0.609	-1.317	0.094	0.546	-1.198	0.035	0.585	NaN	NaN	NaN	-1.133	0.875	0.173	-1.102	0.69	0.138	-1.052	0.551	0.193	-1.055	0.445	0.187	-1.066	0.286	0.14	-1.05	0.089	0.228
330	1.65	-1.235	0.961	0.378	NaN	NaN	NaN	NaN	NaN	NaN	-1.156	0.693	0.591	-1.163	0.524	0.542	-1.197	0.433	0.554	-1.255	0.293	0.608	-1.316	0.095	0.546	-1.198	0.036	0.584	NaN	NaN	NaN	-1.131	0.875	0.172	-1.1	0.69	0.137	-1.05	0.551	0.192	-1.055	0.446	0.186	-1.065	0.286	0.14	-1.05	0.089	0.228
331	1.655	-1.233	0.961	0.376	NaN	NaN	NaN	NaN	NaN	NaN	-1.152	0.692	0.59	-1.16	0.525	0.542	-1.193	0.433	0.554	-1.253	0.293	0.608	-1.316	0.096	0.545	-1.198	0.036	0.584	NaN	NaN	NaN	-1.129	0.875	0.171	-1.098	0.69	0.136	-1.049	0.55	0.191	-1.054	0.447	0.186	-1.065	0.286	0.14	-1.05	0.089	0.228
332	1.66	-1.231	0.961	0.375	NaN	NaN	NaN	NaN	NaN	NaN	-1.149	0.691	0.589	-1.155	0.524	0.541	-1.188	0.432	0.553	-1.25	0.293	0.608	-1.315	0.097	0.545	-1.198	0.036	0.584	NaN	NaN	NaN	-1.126	0.876	0.169	-1.096	0.69	0.135	-1.047	0.55	0.191	-1.053	0.446	0.185	-1.064	0.286	0.14	-1.05	0.089	0.228
333	1.665	-1.23	0.961	0.373	NaN	NaN	NaN	NaN	NaN	NaN	-1.146	0.691	0.588	-1.149	0.522	0.539	-1.184	0.432	0.553	-1.246	0.294	0.607	-1.315	0.099	0.545	-1.198	0.036	0.584	NaN	NaN	NaN	-1.124	0.876	0.168	-1.094	0.69	0.134	-1.046	0.55	0.19	-1.051	0.445	0.185	-1.063	0.286	0.14	-1.049	0.089	0.228
334	1.67	-1.228	0.961	0.372	NaN	NaN	NaN	NaN	NaN	NaN	-1.143	0.69	0.587	-1.144	0.521	0.539	-1.179	0.432	0.553	-1.244	0.294	0.607	-1.314	0.1	0.544	-1.199	0.036	0.584	NaN	NaN	NaN	-1.121	0.876	0.167	-1.091	0.69	0.133	-1.045	0.551	0.189	-1.048	0.443	0.185	-1.062	0.285	0.139	-1.049	0.089	0.228
335	1.675	-1.226	0.961	0.37	NaN	NaN	NaN	NaN	NaN	NaN	-1.139	0.69	0.586	-1.138	0.52	0.538	-1.175	0.431	0.553	-1.241	0.295	0.606	-1.313	0.101	0.544	-1.199	0.036	0.584	NaN	NaN	NaN	-1.119	0.876	0.165	-1.089	0.69	0.132	-1.043	0.551	0.189	-1.05	0.446	0.184	-1.061	0.285	0.138	-1.049	0.089	0.228
336	1.68	-1.224	0.961	0.368	NaN	NaN	NaN	NaN	NaN	NaN	-1.136	0.69	0.585	-1.134	0.52	0.538	-1.17	0.431	0.553	-1.238	0.296	0.606	-1.312	0.103	0.543	-1.199	0.036	0.584	NaN	NaN	NaN	-1.117	0.876	0.164	-1.087	0.69	0.131	-1.042	0.551	0.188	-1.049	0.446	0.183	-1.06	0.285	0.138	-1.049	0.089	0.227
337	1.685	-1.222	0.96	0.367	NaN	NaN	NaN	NaN	NaN	NaN	-1.132	0.689	0.584	-1.13	0.521	0.538	-1.165	0.432	0.553	-1.235	0.297	0.606	-1.311	0.104	0.542	-1.199	0.036	0.584	NaN	NaN	NaN	-1.114	0.876	0.163	-1.084	0.69	0.13	-1.04	0.55	0.187	-1.048	0.446	0.182	-1.059	0.284	0.137	-1.049	0.089	0.227
338	1.69	-1.221	0.96	0.366	NaN	NaN	NaN	NaN	NaN	NaN	-1.129	0.689	0.583	-1.124	0.52	0.538	-1.16	0.432	0.553	-1.232	0.297	0.605	-1.31	0.106	0.542	-1.199	0.036	0.584	NaN	NaN	NaN	-1.112	0.876	0.162	-1.082	0.69	0.129	-1.038	0.549	0.186	-1.047	0.446	0.182	-1.058	0.284	0.137	-1.049	0.089	0.227
339	1.695	-1.219	0.96	0.364	NaN	NaN	NaN	NaN	NaN	NaN	-1.125	0.689	0.583	-1.12	0.52	0.538	-1.155	0.432	0.553	-1.228	0.298	0.605	-1.309	0.108	0.541	-1.199	0.036	0.584	NaN	NaN	NaN	-1.11	0.876	0.161	-1.08	0.69	0.128	-1.036	0.549	0.186	-1.044	0.444	0.182	-1.058	0.284	0.137	-1.049	0.089	0.227
340	1.7	-1.217	0.96	0.363	NaN	NaN	NaN	NaN	NaN	NaN	-1.122	0.689	0.582	-1.115	0.521	0.538	-1.15	0.432	0.552	-1.225	0.299	0.604	-1.307	0.109	0.54	-1.199	0.036	0.584	NaN	NaN	NaN	-1.108	0.877	0.16	-1.078	0.691	0.127	-1.034	0.549	0.185	-1.04	0.441	0.183	-1.057	0.285	0.136	-1.049	0.089	0.227
341	1.705	-1.215	0.96	0.361	NaN	NaN	NaN	NaN	NaN	NaN	-1.119	0.689	0.581	-1.111	0.521	0.538	-1.145	0.432	0.552	-1.222	0.3	0.603	-1.306	0.111	0.54	-1.199	0.036	0.583	NaN	NaN	NaN	-1.105	0.877	0.159	-1.076	0.691	0.126	-1.033	0.55	0.184	-1.038	0.44	0.183	-1.057	0.285	0.136	-1.049	0.09	0.227
342	1.71	-1.214	0.96	0.36	NaN	NaN	NaN	NaN	NaN	NaN	-1.116	0.689	0.581	-1.105	0.52	0.538	-1.14	0.432	0.552	-1.219	0.301	0.602	-1.304	0.113	0.539	-1.199	0.036	0.582	NaN	NaN	NaN	-1.103	0.877	0.157	-1.073	0.691	0.125	-1.032	0.55	0.184	-1.036	0.44	0.182	-1.056	0.285	0.136	-1.049	0.09	0.227
343	1.715	-1.212	0.96	0.359	NaN	NaN	NaN	NaN	NaN	NaN	-1.112	0.689	0.58	-1.101	0.521	0.537	-1.135	0.432	0.552	-1.215	0.301	0.6	-1.303	0.115	0.538	-1.199	0.038	0.582	NaN	NaN	NaN	-1.101	0.877	0.157	-1.071	0.69	0.125	-1.031	0.55	0.183	-1.037	0.441	0.181	-1.056	0.285	0.136	-1.049	0.09	0.227
344	1.72	-1.21	0.959	0.358	NaN	NaN	NaN	NaN	NaN	NaN	-1.109	0.689	0.579	-1.097	0.522	0.537	-1.131	0.433	0.551	-1.212	0.302	0.599	-1.301	0.117	0.537	-1.2	0.041	0.583	NaN	NaN	NaN	-1.099	0.877	0.156	-1.069	0.69	0.124	-1.029	0.55	0.183	-1.04	0.444	0.179	-1.055	0.284	0.136	-1.049	0.09	0.227
345	1.725	-1.208	0.959	0.356	NaN	NaN	NaN	NaN	NaN	NaN	-1.106	0.689	0.578	-1.092	0.522	0.537	-1.126	0.434	0.551	-1.21	0.305	0.599	-1.299	0.119	0.536	-1.199	0.041	0.583	NaN	NaN	NaN	-1.096	0.877	0.155	-1.067	0.69	0.123	-1.027	0.549	0.182	-1.04	0.445	0.179	-1.055	0.284	0.135	-1.049	0.09	0.227
346	1.73	-1.206	0.96	0.355	NaN	NaN	NaN	NaN	NaN	NaN	-1.103	0.689	0.578	-1.087	0.522	0.537	-1.121	0.433	0.552	-1.209	0.31	0.601	-1.297	0.121	0.535	-1.198	0.042	0.583	NaN	NaN	NaN	-1.094	0.877	0.154	-1.065	0.69	0.122	-1.026	0.549	0.181	-1.038	0.444	0.179	-1.054	0.284	0.135	-1.049	0.09	0.227
347	1.735	-1.205	0.959	0.354	NaN	NaN	NaN	NaN	NaN	NaN	-1.1	0.689	0.577	-1.083	0.523	0.537	-1.116	0.434	0.551	-1.206	0.312	0.601	-1.295	0.123	0.534	-1.196	0.043	0.584	NaN	NaN	NaN	-1.092	0.877	0.153	-1.063	0.691	0.121	-1.026	0.55	0.18	-1.034	0.441	0.179	-1.054	0.284	0.135	-1.049	0.09	0.227
348	1.74	-1.203	0.959	0.353	NaN	NaN	NaN	NaN	NaN	NaN	-1.097	0.689	0.577	-1.078	0.522	0.536	-1.112	0.434	0.551	-1.202	0.313	0.6	-1.293	0.124	0.533	-1.195	0.044	0.584	NaN	NaN	NaN	-1.09	0.877	0.152	-1.062	0.691	0.12	-1.024	0.55	0.18	-1.033	0.441	0.179	-1.053	0.284	0.135	-1.049	0.09	0.227
349	1.745	-1.201	0.96	0.352	NaN	NaN	NaN	NaN	NaN	NaN	-1.094	0.689	0.576	-1.072	0.521	0.535	-1.108	0.435	0.55	-1.197	0.311	0.599	NaN	NaN	NaN	-1.193	0.045	0.584	NaN	NaN	NaN	-1.088	0.877	0.151	-1.059	0.691	0.12	-1.023	0.549	0.18	-1.032	0.441	0.179	-1.053	0.283	0.134	-1.049	0.09	0.227
350	1.75	-1.2	0.959	0.351	NaN	NaN	NaN	NaN	NaN	NaN	-1.091	0.689	0.575	-1.068	0.521	0.535	-1.105	0.436	0.55	-1.194	0.312	0.598	-1.286	0.128	0.53	-1.19	0.047	0.584	NaN	NaN	NaN	-1.087	0.877	0.15	-1.058	0.691	0.119	-1.021	0.549	0.179	-1.031	0.441	0.178	-1.052	0.283	0.134	-1.049	0.089	0.227
351	1.755	-1.198	0.959	0.35	NaN	NaN	NaN	NaN	NaN	NaN	-1.088	0.69	0.575	-1.065	0.522	0.534	-1.099	0.435	0.551	-1.19	0.313	0.597	-1.284	0.129	0.529	-1.188	0.048	0.585	NaN	NaN	NaN	-1.084	0.877	0.149	-1.056	0.69	0.119	-1.02	0.549	0.179	-1.031	0.441	0.178	-1.051	0.282	0.134	-1.049	0.089	0.227
352	1.76	-1.196	0.959	0.349	NaN	NaN	NaN	NaN	NaN	NaN	-1.086	0.69	0.574	-1.061	0.523	0.534	-1.095	0.436	0.55	-1.187	0.314	0.596	-1.281	0.131	0.529	-1.186	0.049	0.585	NaN	NaN	NaN	-1.082	0.877	0.149	-1.054	0.69	0.118	-1.019	0.549	0.179	-1.03	0.441	0.178	-1.051	0.282	0.134	-1.049	0.089	0.227
353	1.765	-1.194	0.959	0.348	NaN	NaN	NaN	NaN	NaN	NaN	-1.083	0.69	0.574	-1.056	0.522	0.534	-1.092	0.437	0.549	-1.184	0.316	0.595	-1.277	0.132	0.527	-1.183	0.051	0.586	NaN	NaN	NaN	-1.08	0.877	0.148	-1.053	0.69	0.117	-1.018	0.549	0.178	-1.03	0.442	0.177	-1.05	0.282	0.134	-1.049	0.089	0.227
354	1.77	-1.193	0.959	0.348	NaN	NaN	NaN	NaN	NaN	NaN	-1.08	0.69	0.573	-1.052	0.522	0.534	-1.088	0.438	0.548	-1.181	0.317	0.594	-1.274	0.133	0.526	-1.181	0.053	0.586	NaN	NaN	NaN	-1.078	0.877	0.147	-1.051	0.69	0.117	-1.017	0.549	0.178	-1.032	0.443	0.176	-1.049	0.282	0.134	-1.048	0.089	0.227
355	1.775	-1.191	0.959	0.347	NaN	NaN	NaN	NaN	NaN	NaN	-1.078	0.691	0.573	-1.048	0.523	0.534	-1.083	0.438	0.548	-1.178	0.318	0.593	-1.27	0.134	0.525	-1.178	0.055	0.586	NaN	NaN	NaN	-1.077	0.877	0.146	-1.05	0.69	0.116	-1.016	0.549	0.177	-1.032	0.444	0.175	-1.049	0.281	0.133	-1.048	0.089	0.227
356	1.78	-1.189	0.959	0.346	NaN	NaN	NaN	NaN	NaN	NaN	-1.075	0.691	0.572	-1.045	0.524	0.534	-1.077	0.437	0.549	-1.174	0.319	0.592	-1.266	0.134	0.524	-1.174	0.057	0.587	NaN	NaN	NaN	-1.076	0.877	0.145	-1.049	0.691	0.115	-1.015	0.549	0.177	-1.03	0.443	0.175	-1.048	0.281	0.133	-1.048	0.089	0.227
357	1.785	-1.187	0.959	0.345	NaN	NaN	NaN	NaN	NaN	NaN	-1.073	0.691	0.572	-1.041	0.525	0.534	-1.074	0.438	0.547	-1.169	0.319	0.592	-1.261	0.135	0.523	-1.17	0.058	0.587	NaN	NaN	NaN	-1.074	0.877	0.145	-1.048	0.691	0.115	-1.014	0.549	0.176	-1.027	0.44	0.176	-1.048	0.281	0.133	-1.048	0.089	0.227
358	1.79	-1.185	0.959	0.345	NaN	NaN	NaN	NaN	NaN	NaN	-1.07	0.692	0.571	-1.038	0.526	0.534	-1.071	0.44	0.546	-1.163	0.32	0.591	-1.257	0.136	0.523	-1.166	0.059	0.588	NaN	NaN	NaN	-1.072	0.876	0.144	-1.047	0.69	0.115	-1.014	0.549	0.175	-1.025	0.439	0.176	-1.048	0.281	0.133	-1.048	0.089	0.227
359	1.795	-1.184	0.959	0.344	NaN	NaN	NaN	NaN	NaN	NaN	-1.067	0.692	0.571	-1.034	0.526	0.534	-1.068	0.441	0.546	-1.158	0.319	0.591	-1.252	0.136	0.522	-1.162	0.059	0.588	NaN	NaN	NaN	-1.07	0.877	0.143	-1.045	0.69	0.115	-1.013	0.549	0.175	-1.025	0.44	0.175	-1.048	0.281	0.133	-1.048	0.089	0.227
360	1.8	-1.182	0.959	0.343	NaN	NaN	NaN	NaN	NaN	NaN	-1.065	0.692	0.57	-1.03	0.526	0.533	-1.064	0.442	0.546	-1.151	0.317	0.592	-1.247	0.136	0.521	-1.157	0.06	0.588	NaN	NaN	NaN	-1.069	0.877	0.142	-1.044	0.69	0.114	-1.012	0.549	0.175	-1.025	0.44	0.175	-1.047	0.28	0.133	-1.048	0.089	0.227
361	1.805	-1.18	0.959	0.342	NaN	NaN	NaN	NaN	NaN	NaN	-1.062	0.693	0.57	-1.026	0.526	0.533	-1.06	0.442	0.546	-1.147	0.317	0.591	-1.242	0.136	0.52	-1.152	0.061	0.587	NaN	NaN	NaN	-1.067	0.877	0.142	-1.043	0.69	0.113	-1.012	0.549	0.175	-1.026	0.441	0.174	-1.047	0.281	0.133	-1.048	0.089	0.227
362	1.81	-1.178	0.959	0.342	NaN	NaN	NaN	NaN	NaN	NaN	-1.06	0.693	0.57	-1.023	0.527	0.533	-1.056	0.442	0.546	-1.144	0.319	0.59	-1.237	0.136	0.519	-1.147	0.061	0.587	NaN	NaN	NaN	-1.065	0.877	0.141	-1.042	0.69	0.113	-1.011	0.55	0.175	-1.026	0.441	0.174	-1.047	0.281	0.133	-1.048	0.089	0.227
363	1.815	-1.177	0.959	0.341	NaN	NaN	NaN	NaN	NaN	NaN	-1.057	0.693	0.569	-1.02	0.528	0.533	-1.051	0.442	0.545	-1.139	0.318	0.59	-1.232	0.136	0.518	-1.142	0.062	0.587	NaN	NaN	NaN	-1.064	0.877	0.141	-1.04	0.69	0.112	-1.011	0.55	0.174	-1.025	0.441	0.173	-1.047	0.281	0.133	-1.048	0.089	0.227
364	1.82	-1.175	0.959	0.341	NaN	NaN	NaN	NaN	NaN	NaN	-1.054	0.694	0.569	-1.017	0.529	0.533	-1.047	0.443	0.546	-1.136	0.319	0.588	-1.226	0.135	0.518	-1.136	0.062	0.587	NaN	NaN	NaN	-1.063	0.877	0.14	-1.039	0.69	0.112	-1.009	0.548	0.174	-1.025	0.441	0.173	-1.047	0.281	0.133	-1.048	0.089	0.227
365	1.825	-1.173	0.959	0.34	NaN	NaN	NaN	NaN	NaN	NaN	-1.052	0.694	0.569	-1.014	0.531	0.533	-1.043	0.444	0.546	-1.132	0.32	0.587	-1.22	0.135	0.517	-1.13	0.062	0.586	NaN	NaN	NaN	-1.06	0.877	0.14	-1.037	0.689	0.112	-1.008	0.548	0.174	-1.024	0.441	0.174	-1.047	0.281	0.132	-1.048	0.089	0.227
366	1.83	-1.171	0.959	0.339	NaN	NaN	NaN	NaN	NaN	NaN	-1.049	0.694	0.568	-1.012	0.532	0.534	-1.04	0.444	0.545	-1.128	0.32	0.587	-1.214	0.134	0.516	-1.124	0.062	0.586	NaN	NaN	NaN	-1.058	0.877	0.139	-1.036	0.689	0.112	-1.007	0.548	0.174	-1.024	0.441	0.173	-1.047	0.281	0.132	-1.048	0.089	0.227
367	1.835	-1.169	0.959	0.339	NaN	NaN	NaN	NaN	NaN	NaN	-1.046	0.695	0.568	-1.008	0.532	0.533	-1.035	0.444	0.545	-1.123	0.318	0.587	-1.208	0.133	0.516	-1.118	0.061	0.586	NaN	NaN	NaN	-1.057	0.877	0.139	-1.035	0.69	0.111	-1.006	0.548	0.174	-1.024	0.441	0.173	-1.046	0.281	0.132	-1.048	0.089	0.227
368	1.84	-1.168	0.959	0.338	NaN	NaN	NaN	NaN	NaN	NaN	-1.044	0.695	0.568	-1.003	0.531	0.532	-1.031	0.444	0.545	-1.116	0.316	0.588	-1.201	0.132	0.516	-1.111	0.06	0.585	NaN	NaN	NaN	-1.055	0.877	0.138	-1.034	0.69	0.111	-1.005	0.548	0.174	-1.024	0.441	0.173	-1.046	0.281	0.132	-1.047	0.089	0.227
369	1.845	-1.166	0.959	0.337	NaN	NaN	NaN	NaN	NaN	NaN	-1.041	0.696	0.567	-0.999	0.532	0.532	-1.028	0.445	0.545	-1.113	0.317	0.586	-1.195	0.131	0.515	-1.103	0.06	0.585	NaN	NaN	NaN	-1.053	0.877	0.138	-1.033	0.69	0.11	-1.004	0.548	0.174	-1.024	0.442	0.173	-1.046	0.281	0.132	-1.047	0.089	0.227
370	1.85	-1.164	0.959	0.337	NaN	NaN	NaN	NaN	NaN	NaN	-1.039	0.696	0.567	-0.995	0.532	0.532	-1.024	0.445	0.544	-1.108	0.317	0.586	-1.188	0.13	0.515	-1.095	0.06	0.585	NaN	NaN	NaN	-1.051	0.877	0.137	-1.032	0.69	0.11	-1.004	0.548	0.174	-1.023	0.442	0.172	-1.046	0.281	0.132	-1.047	0.089	0.227
371	1.855	-1.163	0.959	0.336	NaN	NaN	NaN	NaN	NaN	NaN	-1.036	0.697	0.567	-0.992	0.533	0.531	-1.02	0.446	0.544	-1.103	0.317	0.585	-1.181	0.129	0.515	-1.088	0.059	0.585	NaN	NaN	NaN	-1.049	0.876	0.137	-1.03	0.69	0.11	-1.003	0.548	0.174	-1.023	0.442	0.173	-1.046	0.281	0.132	-1.047	0.089	0.227
372	1.86	-1.161	0.959	0.336	NaN	NaN	NaN	NaN	NaN	NaN	-1.034	0.697	0.566	-0.989	0.534	0.531	-1.016	0.445	0.544	-1.099	0.317	0.585	-1.175	0.128	0.515	-1.081	0.059	0.584	NaN	NaN	NaN	-1.048	0.877	0.136	-1.029	0.69	0.11	-1.003	0.548	0.173	-1.022	0.442	0.173	-1.046	0.281	0.132	-1.047	0.089	0.227
373	1.865	-1.159	0.959	0.335	NaN	NaN	NaN	NaN	NaN	NaN	-1.031	0.698	0.566	-0.985	0.534	0.53	-1.012	0.446	0.544	-1.095	0.317	0.585	-1.167	0.126	0.515	-1.073	0.057	0.584	NaN	NaN	NaN	-1.046	0.877	0.136	-1.027	0.69	0.109	-1.002	0.548	0.173	-1.023	0.443	0.173	-1.046	0.281	0.132	-1.047	0.089	0.227
374	1.87	-1.157	0.96	0.335	NaN	NaN	NaN	NaN	NaN	NaN	-1.029	0.698	0.566	-0.982	0.534	0.53	-1.008	0.446	0.543	-1.091	0.316	0.585	-1.16	0.124	0.515	-1.066	0.055	0.584	NaN	NaN	NaN	-1.045	0.877	0.135	-1.026	0.69	0.109	-1.002	0.548	0.173	-1.023	0.444	0.173	-1.045	0.281	0.132	-1.047	0.089	0.227
375	1.875	-1.156	0.96	0.334	NaN	NaN	NaN	NaN	NaN	NaN	-1.026	0.698	0.566	-0.977	0.534	0.53	-1.004	0.446	0.542	-1.085	0.316	0.585	-1.153	0.124	0.515	-1.058	0.055	0.584	NaN	NaN	NaN	-1.043	0.877	0.135	-1.025	0.69	0.109	-1.001	0.548	0.173	-1.023	0.444	0.172	-1.045	0.281	0.132	-1.047	0.089	0.228
376	1.88	-1.154	0.96	0.333	NaN	NaN	NaN	NaN	NaN	NaN	-1.024	0.698	0.565	-0.974	0.535	0.53	-0.999	0.446	0.542	-1.077	0.314	0.585	-1.144	0.121	0.516	-1.05	0.054	0.583	NaN	NaN	NaN	-1.041	0.877	0.135	-1.024	0.69	0.108	-1	0.548	0.172	-1.022	0.444	0.172	-1.046	0.281	0.132	-1.047	0.089	0.228
377	1.885	-1.152	0.96	0.333	NaN	NaN	NaN	NaN	NaN	NaN	-1.021	0.699	0.565	-0.971	0.536	0.53	-0.995	0.446	0.542	-1.072	0.314	0.585	-1.133	0.117	0.516	-1.042	0.053	0.583	NaN	NaN	NaN	-1.04	0.877	0.134	-1.024	0.691	0.108	-1	0.548	0.172	-1.022	0.443	0.172	-1.046	0.282	0.132	-1.047	0.089	0.228
378	1.89	-1.151	0.96	0.333	NaN	NaN	NaN	NaN	NaN	NaN	-1.019	0.699	0.565	-0.968	0.537	0.53	-0.991	0.447	0.541	-1.066	0.314	0.585	-1.129	0.118	0.516	-1.034	0.052	0.583	NaN	NaN	NaN	-1.038	0.877	0.134	-1.023	0.691	0.107	-0.999	0.548	0.172	-1.022	0.443	0.172	-1.045	0.281	0.132	-1.047	0.089	0.228
379	1.895	-1.15	0.96	0.332	NaN	NaN	NaN	NaN	NaN	NaN	-1.016	0.699	0.565	-0.965	0.538	0.53	-0.988	0.447	0.541	-1.061	0.313	0.585	-1.123	0.118	0.516	-1.026	0.051	0.583	NaN	NaN	NaN	-1.036	0.878	0.133	-1.024	0.692	0.107	-0.999	0.548	0.172	-1.022	0.443	0.172	-1.045	0.281	0.132	-1.047	0.089	0.228
380	1.9	-1.148	0.96	0.331	NaN	NaN	NaN	NaN	NaN	NaN	-1.014	0.7	0.565	-0.961	0.538	0.529	-0.983	0.447	0.541	-1.055	0.313	0.585	-1.114	0.115	0.517	-1.017	0.051	0.583	NaN	NaN	NaN	-1.035	0.878	0.133	-1.02	0.691	0.107	-0.999	0.549	0.171	-1.021	0.443	0.172	-1.045	0.281	0.132	-1.047	0.089	0.228
381	1.905	-1.146	0.96	0.331	NaN	NaN	NaN	NaN	NaN	NaN	-1.011	0.7	0.565	-0.958	0.538	0.529	-0.979	0.447	0.541	-1.049	0.313	0.585	-1.102	0.111	0.518	-1.009	0.05	0.583	NaN	NaN	NaN	-1.033	0.878	0.132	-1.02	0.691	0.107	-0.998	0.549	0.172	-1.021	0.443	0.172	-1.044	0.281	0.132	-1.047	0.089	0.228
382	1.91	-1.145	0.96	0.331	NaN	NaN	NaN	NaN	NaN	NaN	-1.008	0.7	0.564	-0.954	0.538	0.529	-0.975	0.448	0.541	-1.044	0.312	0.585	-1.096	0.112	0.517	-1	0.05	0.583	NaN	NaN	NaN	-1.031	0.877	0.132	-1.02	0.692	0.106	-0.997	0.549	0.171	-1.02	0.442	0.173	-1.044	0.281	0.132	-1.047	0.089	0.228
383	1.915	-1.143	0.96	0.33	NaN	NaN	NaN	NaN	NaN	NaN	-1.006	0.7	0.564	-0.951	0.538	0.529	-0.971	0.449	0.541	-1.038	0.311	0.585	-1.089	0.111	0.518	-0.992	0.05	0.583	NaN	NaN	NaN	-1.029	0.877	0.132	-1.016	0.69	0.107	-0.996	0.548	0.172	-1.016	0.44	0.174	-1.044	0.281	0.132	-1.047	0.089	0.228
384	1.92	-1.142	0.961	0.33	NaN	NaN	NaN	NaN	NaN	NaN	-1.004	0.7	0.564	-0.947	0.539	0.528	-0.966	0.449	0.54	-1.032	0.31	0.585	-1.079	0.108	0.519	-0.983	0.049	0.584	NaN	NaN	NaN	-1.027	0.877	0.132	-1.015	0.69	0.107	-0.995	0.548	0.172	-1.016	0.44	0.174	-1.044	0.281	0.132	-1.047	0.089	0.228
385	1.925	-1.14	0.961	0.329	NaN	NaN	NaN	NaN	NaN	NaN	-1.001	0.7	0.564	-0.944	0.54	0.528	-0.962	0.448	0.54	-1.026	0.309	0.585	-1.073	0.109	0.519	-0.974	0.049	0.584	NaN	NaN	NaN	-1.026	0.877	0.132	-1.014	0.69	0.107	-0.994	0.547	0.172	-1.015	0.44	0.174	-1.044	0.281	0.132	-1.047	0.089	0.228
386	1.93	-1.139	0.961	0.329	NaN	NaN	NaN	NaN	NaN	NaN	-0.999	0.7	0.564	-0.942	0.541	0.528	-0.958	0.449	0.54	-1.02	0.309	0.585	-1.061	0.105	0.52	-0.965	0.048	0.585	NaN	NaN	NaN	-1.025	0.877	0.131	-1.013	0.69	0.107	-0.994	0.547	0.172	-1.015	0.44	0.174	-1.044	0.281	0.132	-1.047	0.089	0.228
387	1.935	-1.137	0.961	0.329	NaN	NaN	NaN	NaN	NaN	NaN	-0.996	0.701	0.564	-0.94	0.542	0.528	-0.955	0.45	0.539	-1.015	0.309	0.585	-1.054	0.104	0.52	-0.957	0.048	0.585	NaN	NaN	NaN	-1.023	0.877	0.131	-1.013	0.691	0.106	-0.993	0.547	0.172	-1.014	0.44	0.174	-1.044	0.281	0.132	-1.047	0.088	0.228
388	1.94	-1.135	0.961	0.329	NaN	NaN	NaN	NaN	NaN	NaN	-0.993	0.701	0.563	-0.936	0.542	0.527	-0.951	0.45	0.539	-1.009	0.309	0.585	-1.049	0.106	0.52	-0.948	0.048	0.585	NaN	NaN	NaN	-1.022	0.877	0.131	-1.014	0.692	0.105	-0.993	0.547	0.172	-1.015	0.44	0.173	-1.044	0.281	0.132	-1.047	0.088	0.228
389	1.945	-1.134	0.961	0.328	NaN	NaN	NaN	NaN	NaN	NaN	-0.991	0.701	0.563	-0.931	0.541	0.526	-0.946	0.449	0.538	-1.004	0.308	0.585	-1.04	0.104	0.52	-0.939	0.048	0.585	NaN	NaN	NaN	-1.02	0.877	0.13	-1.012	0.691	0.105	-0.992	0.547	0.172	-1.016	0.441	0.173	-1.043	0.281	0.132	-1.047	0.088	0.228
390	1.95	-1.132	0.961	0.328	NaN	NaN	NaN	NaN	NaN	NaN	-0.988	0.701	0.563	-0.928	0.541	0.525	-0.942	0.45	0.538	-0.998	0.308	0.585	-1.032	0.104	0.52	-0.93	0.048	0.586	NaN	NaN	NaN	-1.019	0.877	0.13	-1.013	0.693	0.104	-0.992	0.547	0.172	-1.016	0.441	0.172	-1.043	0.281	0.132	-1.046	0.088	0.228
391	1.955	-1.131	0.961	0.328	NaN	NaN	NaN	NaN	NaN	NaN	-0.986	0.701	0.563	-0.925	0.542	0.525	-0.938	0.45	0.537	-0.992	0.308	0.586	-1.025	0.104	0.521	-0.921	0.048	0.586	NaN	NaN	NaN	-1.017	0.877	0.13	-1.012	0.693	0.104	-0.991	0.547	0.172	-1.016	0.441	0.172	-1.043	0.281	0.132	-1.046	0.088	0.228
392	1.96	-1.129	0.961	0.328	NaN	NaN	NaN	NaN	NaN	NaN	-0.984	0.701	0.563	-0.922	0.542	0.525	-0.934	0.45	0.537	-0.985	0.307	0.586	-1.016	0.102	0.522	-0.912	0.047	0.587	NaN	NaN	NaN	-1.015	0.876	0.13	-1.012	0.693	0.104	-0.991	0.547	0.172	-1.016	0.441	0.172	-1.043	0.281	0.132	-1.046	0.088	0.228
393	1.965	-1.128	0.961	0.328	NaN	NaN	NaN	NaN	NaN	NaN	-0.981	0.701	0.563	-0.919	0.543	0.525	-0.929	0.45	0.537	-0.98	0.306	0.586	-1.002	0.097	0.524	-0.903	0.047	0.587	NaN	NaN	NaN	-1.014	0.877	0.13	-1.011	0.693	0.104	-0.99	0.547	0.172	-1.016	0.441	0.172	-1.043	0.281	0.132	-1.046	0.088	0.228
394	1.97	-1.126	0.961	0.327	NaN	NaN	NaN	NaN	NaN	NaN	-0.979	0.701	0.562	-0.916	0.543	0.524	-0.926	0.451	0.537	-0.974	0.306	0.586	-0.995	0.096	0.525	-0.895	0.047	0.587	NaN	NaN	NaN	-1.013	0.876	0.13	-1.01	0.693	0.104	-0.99	0.547	0.172	-1.016	0.441	0.172	-1.043	0.281	0.132	-1.046	0.088	0.228
395	1.975	-1.125	0.961	0.327	NaN	NaN	NaN	NaN	NaN	NaN	-0.976	0.701	0.562	-0.912	0.543	0.524	-0.922	0.452	0.536	-0.968	0.306	0.585	-0.992	0.101	0.524	-0.885	0.047	0.587	NaN	NaN	NaN	-1.011	0.876	0.13	-1.009	0.693	0.104	-0.989	0.547	0.172	-1.015	0.441	0.172	-1.043	0.281	0.132	-1.046	0.088	0.228
396	1.98	-1.123	0.961	0.327	NaN	NaN	NaN	NaN	NaN	NaN	-0.974	0.701	0.562	-0.909	0.543	0.524	-0.919	0.452	0.536	-0.963	0.306	0.585	-0.982	0.099	0.524	-0.876	0.047	0.587	NaN	NaN	NaN	-1.01	0.876	0.13	-1.008	0.693	0.104	-0.989	0.547	0.171	-1.015	0.441	0.172	-1.043	0.281	0.132	-1.046	0.088	0.228
397	1.985	-1.122	0.962	0.327	NaN	NaN	NaN	NaN	NaN	NaN	-0.972	0.701	0.562	-0.906	0.544	0.524	-0.914	0.452	0.536	-0.956	0.305	0.585	-0.97	0.095	0.525	-0.867	0.048	0.588	NaN	NaN	NaN	-1.008	0.876	0.13	-1.007	0.693	0.104	-0.989	0.547	0.171	-1.015	0.441	0.172	-1.043	0.281	0.132	-1.046	0.088	0.228
398	1.99	-1.12	0.962	0.327	NaN	NaN	NaN	NaN	NaN	NaN	-0.97	0.701	0.562	-0.904	0.545	0.524	-0.91	0.452	0.536	-0.951	0.305	0.586	-0.964	0.097	0.525	-0.858	0.049	0.588	NaN	NaN	NaN	-1.007	0.876	0.13	-1.006	0.692	0.104	-0.989	0.547	0.171	-1.015	0.441	0.172	-1.043	0.281	0.132	-1.046	0.088	0.228
399	1.995	-1.119	0.962	0.327	NaN	NaN	NaN	NaN	NaN	NaN	-0.968	0.701	0.562	-0.901	0.545	0.523	-0.907	0.452	0.535	-0.946	0.305	0.586	-0.958	0.098	0.525	-0.849	0.049	0.588	NaN	NaN	NaN	-1.006	0.876	0.13	-1.005	0.693	0.104	-0.988	0.547	0.171	-1.015	0.441	0.173	-1.043	0.281	0.132	-1.046	0.088	0.228
400	2	-1.117	0.962	0.327	NaN	NaN	NaN	NaN	NaN	NaN	-0.965	0.701	0.562	-0.898	0.546	0.523	-0.903	0.453	0.535	-0.939	0.305	0.586	-0.948	0.097	0.525	-0.84	0.049	0.588	NaN	NaN	NaN	-1.005	0.876	0.13	-1.004	0.692	0.104	-0.988	0.547	0.171	-1.015	0.441	0.173	-1.043	0.281	0.132	-1.046	0.088	0.228
401	2.005	-1.116	0.962	0.327	NaN	NaN	NaN	NaN	NaN	NaN	-0.963	0.701	0.561	-0.895	0.546	0.522	-0.899	0.453	0.535	-0.933	0.305	0.586	-0.938	0.095	0.526	-0.831	0.05	0.588	NaN	NaN	NaN	-1.003	0.876	0.13	-1.003	0.692	0.104	-0.987	0.547	0.171	-1.015	0.442	0.173	-1.043	0.281	0.132	-1.046	0.088	0.228
402	2.01	-1.114	0.962	0.327	NaN	NaN	NaN	NaN	NaN	NaN	-0.961	0.701	0.561	-0.892	0.546	0.522	-0.895	0.453	0.534	-0.928	0.305	0.586	-0.928	0.093	0.527	-0.822	0.05	0.588	NaN	NaN	NaN	-1.002	0.876	0.129	-1.002	0.692	0.104	-0.987	0.547	0.171	-1.014	0.442	0.173	-1.043	0.281	0.132	-1.046	0.088	0.228
403	2.015	-1.112	0.962	0.327	NaN	NaN	NaN	NaN	NaN	NaN	-0.959	0.701	0.561	-0.888	0.545	0.521	-0.891	0.453	0.534	-0.922	0.305	0.586	-0.922	0.095	0.526	-0.813	0.051	0.588	NaN	NaN	NaN	-1.001	0.876	0.129	-1.002	0.692	0.104	-0.986	0.547	0.171	-1.014	0.442	0.173	-1.043	0.281	0.132	-1.046	0.088	0.228
404	2.02	-1.111	0.962	0.327	NaN	NaN	NaN	NaN	NaN	NaN	-0.957	0.701	0.561	-0.885	0.545	0.521	-0.887	0.453	0.533	-0.917	0.305	0.586	-0.914	0.095	0.526	-0.804	0.052	0.588	NaN	NaN	NaN	-0.999	0.876	0.129	-1.001	0.692	0.104	-0.985	0.547	0.171	-1.014	0.442	0.173	-1.043	0.281	0.132	-1.046	0.088	0.229
405	2.025	-1.109	0.962	0.327	NaN	NaN	NaN	NaN	NaN	NaN	-0.955	0.701	0.561	-0.883	0.546	0.52	-0.884	0.453	0.533	-0.911	0.305	0.586	-0.906	0.095	0.526	-0.795	0.053	0.588	NaN	NaN	NaN	-0.998	0.876	0.129	-1	0.692	0.104	-0.985	0.547	0.171	-1.013	0.442	0.173	-1.043	0.281	0.132	-1.046	0.088	0.229
406	2.03	-1.108	0.962	0.327	NaN	NaN	NaN	NaN	NaN	NaN	-0.952	0.701	0.561	-0.88	0.546	0.52	-0.88	0.453	0.533	-0.904	0.304	0.586	-0.898	0.095	0.527	-0.787	0.054	0.588	NaN	NaN	NaN	-0.997	0.876	0.129	-0.999	0.692	0.104	-0.984	0.547	0.172	-1.013	0.442	0.173	-1.043	0.281	0.133	-1.046	0.088	0.229
407	2.035	-1.106	0.963	0.328	NaN	NaN	NaN	NaN	NaN	NaN	-0.95	0.7	0.561	-0.877	0.546	0.52	-0.876	0.454	0.533	-0.898	0.304	0.586	-0.889	0.094	0.527	-0.778	0.054	0.588	NaN	NaN	NaN	-0.996	0.876	0.13	-0.998	0.692	0.104	-0.984	0.546	0.172	-1.013	0.442	0.173	-1.043	0.281	0.133	-1.046	0.088	0.229
408	2.04	-1.105	0.963	0.328	NaN	NaN	NaN	NaN	NaN	NaN	-0.946	0.698	0.56	-0.874	0.546	0.52	-0.872	0.454	0.532	-0.893	0.304	0.586	-0.881	0.095	0.527	-0.769	0.056	0.587	NaN	NaN	NaN	-0.995	0.876	0.13	-0.998	0.692	0.104	-0.983	0.546	0.172	-1.012	0.442	0.173	-1.042	0.281	0.133	-1.046	0.088	0.229
409	2.045	-1.103	0.963	0.328	NaN	NaN	NaN	NaN	NaN	NaN	-0.945	0.699	0.56	-0.871	0.546	0.52	-0.869	0.455	0.532	-0.888	0.304	0.586	-0.872	0.094	0.527	-0.76	0.057	0.587	NaN	NaN	NaN	-0.993	0.876	0.13	-0.997	0.692	0.104	-0.983	0.546	0.172	-1.012	0.442	0.173	-1.042	0.281	0.133	-1.046	0.088	0.229
410	2.05	-1.101	0.963	0.328	NaN	NaN	NaN	NaN	NaN	NaN	-0.944	0.7	0.56	-0.868	0.546	0.519	-0.865	0.454	0.532	-0.882	0.304	0.585	-0.864	0.095	0.527	-0.751	0.057	0.587	NaN	NaN	NaN	-0.992	0.876	0.13	-0.997	0.692	0.105	-0.982	0.546	0.172	-1.011	0.442	0.173	-1.042	0.281	0.133	-1.046	0.088	0.229
411	2.055	-1.1	0.963	0.328	NaN	NaN	NaN	NaN	NaN	NaN	-0.941	0.699	0.56	-0.866	0.547	0.519	-0.861	0.454	0.532	-0.876	0.304	0.585	-0.857	0.095	0.526	-0.743	0.059	0.587	NaN	NaN	NaN	-0.991	0.876	0.13	-0.996	0.692	0.105	-0.982	0.546	0.173	-1.011	0.442	0.173	-1.042	0.282	0.133	-1.046	0.088	0.229
412	2.06	-1.098	0.963	0.329	NaN	NaN	NaN	NaN	NaN	NaN	-0.938	0.698	0.56	-0.864	0.547	0.519	-0.858	0.455	0.531	-0.871	0.304	0.585	-0.849	0.095	0.526	-0.735	0.06	0.586	NaN	NaN	NaN	-0.989	0.876	0.13	-0.995	0.692	0.105	-0.981	0.547	0.173	-1.011	0.442	0.173	-1.042	0.282	0.133	-1.046	0.088	0.229
413	2.065	-1.096	0.963	0.329	NaN	NaN	NaN	NaN	NaN	NaN	-0.936	0.697	0.56	-0.861	0.547	0.519	-0.855	0.455	0.531	-0.866	0.304	0.585	-0.842	0.096	0.526	-0.727	0.061	0.586	NaN	NaN	NaN	-0.988	0.876	0.13	-0.994	0.693	0.105	-0.981	0.547	0.173	-1.009	0.441	0.174	-1.042	0.282	0.133	-1.046	0.088	0.229
414	2.07	-1.095	0.963	0.329	NaN	NaN	NaN	NaN	NaN	NaN	-0.934	0.698	0.56	-0.858	0.547	0.519	-0.851	0.455	0.531	-0.86	0.304	0.584	-0.834	0.096	0.527	-0.719	0.063	0.585	NaN	NaN	NaN	-0.987	0.876	0.13	-0.993	0.693	0.105	-0.98	0.547	0.173	-1.008	0.44	0.175	-1.043	0.284	0.133	-1.046	0.088	0.229
415	2.075	-1.093	0.963	0.329	NaN	NaN	NaN	NaN	NaN	NaN	-0.932	0.698	0.56	-0.855	0.547	0.519	-0.848	0.456	0.53	-0.855	0.304	0.584	-0.826	0.096	0.526	-0.711	0.064	0.585	NaN	NaN	NaN	-0.985	0.876	0.13	-0.992	0.692	0.105	-0.98	0.547	0.173	-1.008	0.441	0.174	-1.042	0.284	0.133	-1.046	0.088	0.229
416	2.08	-1.091	0.963	0.33	NaN	NaN	NaN	NaN	NaN	NaN	-0.93	0.698	0.56	-0.853	0.547	0.518	-0.845	0.456	0.53	-0.85	0.304	0.584	-0.818	0.096	0.526	-0.703	0.065	0.585	NaN	NaN	NaN	-0.983	0.876	0.131	-0.991	0.692	0.106	-0.979	0.547	0.173	-1.008	0.441	0.174	-1.042	0.283	0.133	-1.046	0.088	0.229
417	2.085	-1.089	0.963	0.33	NaN	NaN	NaN	NaN	NaN	NaN	-0.927	0.697	0.56	-0.85	0.547	0.518	-0.841	0.456	0.529	-0.845	0.304	0.584	-0.81	0.096	0.526	-0.695	0.066	0.584	NaN	NaN	NaN	-0.982	0.876	0.131	-0.99	0.692	0.106	-0.978	0.547	0.173	-1.007	0.441	0.174	-1.042	0.283	0.134	-1.046	0.088	0.229
418	2.09	-1.088	0.963	0.33	NaN	NaN	NaN	NaN	NaN	NaN	-0.925	0.697	0.56	-0.848	0.547	0.517	-0.838	0.456	0.529	-0.84	0.304	0.583	-0.803	0.097	0.526	-0.687	0.067	0.584	NaN	NaN	NaN	-0.98	0.875	0.131	-0.989	0.692	0.106	-0.977	0.546	0.173	-1.007	0.441	0.174	-1.041	0.282	0.134	-1.045	0.089	0.229
419	2.095	-1.086	0.963	0.33	NaN	NaN	NaN	NaN	NaN	NaN	-0.923	0.697	0.56	-0.845	0.547	0.517	-0.835	0.456	0.529	-0.835	0.304	0.583	-0.797	0.097	0.525	-0.68	0.069	0.584	NaN	NaN	NaN	-0.979	0.875	0.131	-0.988	0.692	0.106	-0.976	0.546	0.173	-1.006	0.441	0.174	-1.04	0.282	0.134	-1.045	0.088	0.23
420	2.1	-1.084	0.963	0.331	NaN	NaN	NaN	NaN	NaN	NaN	-0.921	0.698	0.56	-0.842	0.547	0.517	-0.831	0.456	0.529	-0.83	0.304	0.583	-0.79	0.098	0.524	-0.672	0.07	0.583	NaN	NaN	NaN	-0.978	0.875	0.131	-0.987	0.692	0.106	-0.975	0.546	0.174	-1.006	0.442	0.174	-1.04	0.282	0.134	-1.044	0.088	0.23
421	2.105	-1.082	0.963	0.331	NaN	NaN	NaN	NaN	NaN	NaN	-0.918	0.697	0.56	-0.839	0.546	0.516	-0.828	0.456	0.528	-0.826	0.304	0.582	-0.782	0.097	0.524	-0.665	0.071	0.582	NaN	NaN	NaN	-0.976	0.875	0.131	-0.986	0.692	0.106	-0.974	0.546	0.174	-1.005	0.442	0.174	-1.039	0.282	0.134	-1.044	0.088	0.23
422	2.11	-1.08	0.963	0.332	NaN	NaN	NaN	NaN	NaN	NaN	-0.916	0.697	0.56	-0.836	0.547	0.516	-0.825	0.456	0.528	-0.821	0.304	0.582	-0.775	0.098	0.524	-0.658	0.073	0.582	NaN	NaN	NaN	-0.974	0.875	0.131	-0.985	0.692	0.107	-0.973	0.546	0.174	-1.004	0.442	0.175	-1.039	0.282	0.134	-1.044	0.088	0.23
423	2.115	-1.078	0.963	0.332	NaN	NaN	NaN	NaN	NaN	NaN	-0.914	0.697	0.56	-0.835	0.548	0.516	-0.822	0.457	0.528	-0.816	0.304	0.582	-0.769	0.099	0.524	-0.651	0.075	0.581	NaN	NaN	NaN	-0.972	0.875	0.132	-0.984	0.692	0.107	-0.972	0.546	0.174	-1.004	0.442	0.175	-1.039	0.283	0.134	-1.044	0.088	0.23
424	2.12	-1.076	0.963	0.332	NaN	NaN	NaN	NaN	NaN	NaN	-0.912	0.697	0.56	-0.832	0.547	0.516	-0.819	0.456	0.528	-0.811	0.304	0.581	-0.762	0.099	0.523	-0.644	0.076	0.58	NaN	NaN	NaN	-0.97	0.874	0.132	-0.982	0.692	0.107	-0.972	0.546	0.174	-1.002	0.441	0.175	-1.039	0.284	0.135	-1.043	0.088	0.23
425	2.125	-1.074	0.963	0.332	NaN	NaN	NaN	NaN	NaN	NaN	-0.909	0.696	0.56	-0.829	0.546	0.516	-0.815	0.456	0.528	-0.807	0.304	0.581	-0.756	0.1	0.523	-0.637	0.078	0.58	NaN	NaN	NaN	-0.969	0.874	0.132	-0.981	0.692	0.107	-0.97	0.546	0.174	-1.001	0.441	0.176	-1.037	0.283	0.135	-1.044	0.088	0.23
426	2.13	-1.072	0.963	0.333	NaN	NaN	NaN	NaN	NaN	NaN	-0.907	0.696	0.56	-0.826	0.546	0.516	-0.812	0.456	0.527	-0.802	0.304	0.58	-0.75	0.101	0.522	-0.631	0.079	0.579	NaN	NaN	NaN	-0.967	0.874	0.132	-0.979	0.692	0.107	-0.969	0.546	0.175	-1	0.441	0.176	-1.037	0.283	0.135	-1.044	0.089	0.23
427	2.135	-1.07	0.963	0.333	NaN	NaN	NaN	NaN	NaN	NaN	-0.904	0.696	0.561	-0.823	0.546	0.516	-0.808	0.456	0.527	-0.798	0.304	0.58	-0.744	0.102	0.522	-0.624	0.081	0.579	NaN	NaN	NaN	-0.965	0.874	0.133	-0.978	0.691	0.107	-0.968	0.545	0.175	-0.999	0.441	0.176	-1.037	0.284	0.135	-1.044	0.089	0.23
428	2.14	-1.068	0.963	0.333	NaN	NaN	NaN	NaN	NaN	NaN	-0.902	0.696	0.561	-0.821	0.546	0.516	-0.806	0.456	0.527	-0.793	0.304	0.58	-0.738	0.102	0.522	-0.618	0.082	0.578	NaN	NaN	NaN	-0.963	0.874	0.133	-0.976	0.691	0.108	-0.967	0.545	0.175	-0.999	0.441	0.176	-1.036	0.283	0.135	-1.044	0.089	0.23
429	2.145	-1.066	0.962	0.334	NaN	NaN	NaN	NaN	NaN	NaN	-0.9	0.696	0.561	-0.818	0.546	0.516	-0.803	0.456	0.526	-0.788	0.304	0.579	-0.732	0.102	0.521	-0.612	0.084	0.578	NaN	NaN	NaN	-0.961	0.874	0.133	-0.975	0.691	0.108	-0.965	0.545	0.175	-0.998	0.441	0.176	-1.035	0.283	0.135	-1.044	0.09	0.23
430	2.15	-1.064	0.962	0.334	NaN	NaN	NaN	NaN	NaN	NaN	-0.898	0.696	0.561	-0.815	0.545	0.515	-0.799	0.455	0.526	-0.784	0.304	0.579	-0.726	0.102	0.521	-0.605	0.085	0.577	NaN	NaN	NaN	-0.959	0.874	0.134	-0.973	0.691	0.108	-0.965	0.545	0.176	-0.997	0.441	0.177	-1.034	0.283	0.136	-1.045	0.091	0.231
431	2.155	-1.062	0.962	0.334	NaN	NaN	NaN	NaN	NaN	NaN	-0.895	0.695	0.561	-0.812	0.546	0.515	-0.796	0.455	0.525	-0.779	0.304	0.579	-0.721	0.102	0.52	-0.599	0.086	0.576	NaN	NaN	NaN	-0.957	0.874	0.134	-0.972	0.691	0.109	-0.963	0.545	0.176	-0.996	0.441	0.177	-1.034	0.283	0.136	-1.045	0.091	0.231
432	2.16	-1.059	0.962	0.335	NaN	NaN	NaN	NaN	NaN	NaN	-0.893	0.695	0.561	-0.81	0.546	0.515	-0.793	0.455	0.525	-0.775	0.304	0.579	-0.715	0.103	0.52	-0.594	0.088	0.575	NaN	NaN	NaN	-0.955	0.873	0.134	-0.97	0.691	0.109	-0.962	0.545	0.176	-0.995	0.44	0.177	-1.033	0.283	0.136	-1.044	0.091	0.231
433	2.165	-1.057	0.962	0.335	NaN	NaN	NaN	NaN	NaN	NaN	-0.89	0.694	0.561	-0.809	0.547	0.515	-0.789	0.455	0.524	-0.771	0.304	0.578	-0.71	0.104	0.52	-0.588	0.089	0.575	NaN	NaN	NaN	-0.953	0.873	0.134	-0.968	0.691	0.109	-0.96	0.545	0.176	-0.993	0.44	0.177	-1.032	0.283	0.136	-1.044	0.091	0.231
434	2.17	-1.055	0.962	0.335	NaN	NaN	NaN	NaN	NaN	NaN	-0.886	0.692	0.561	-0.806	0.546	0.515	-0.786	0.455	0.524	-0.767	0.304	0.578	-0.704	0.104	0.519	-0.582	0.09	0.574	NaN	NaN	NaN	-0.951	0.873	0.135	-0.967	0.69	0.11	-0.959	0.544	0.177	-0.992	0.44	0.178	-1.032	0.283	0.136	-1.044	0.092	0.232
435	2.175	-1.052	0.961	0.336	NaN	NaN	NaN	NaN	NaN	NaN	-0.883	0.692	0.561	-0.802	0.545	0.514	-0.783	0.455	0.524	-0.763	0.304	0.578	-0.699	0.104	0.519	-0.577	0.091	0.574	NaN	NaN	NaN	-0.948	0.872	0.135	-0.965	0.69	0.11	-0.958	0.544	0.177	-0.991	0.44	0.178	-1.031	0.283	0.136	-1.044	0.092	0.232
436	2.18	-1.05	0.961	0.336	NaN	NaN	NaN	NaN	NaN	NaN	-0.881	0.692	0.561	-0.799	0.545	0.513	-0.78	0.455	0.524	-0.758	0.304	0.578	-0.694	0.104	0.519	-0.571	0.092	0.573	NaN	NaN	NaN	-0.946	0.872	0.135	-0.964	0.69	0.11	-0.957	0.544	0.177	-0.991	0.44	0.178	-1.031	0.283	0.137	-1.044	0.092	0.232
437	2.185	-1.048	0.961	0.337	NaN	NaN	NaN	NaN	NaN	NaN	-0.878	0.691	0.561	-0.796	0.544	0.513	-0.777	0.454	0.524	-0.755	0.303	0.578	-0.689	0.104	0.519	-0.566	0.092	0.572	NaN	NaN	NaN	-0.944	0.872	0.136	-0.962	0.69	0.11	-0.955	0.544	0.177	-0.99	0.44	0.178	-1.03	0.283	0.137	-1.044	0.092	0.232
438	2.19	-1.045	0.961	0.337	NaN	NaN	NaN	NaN	NaN	NaN	-0.875	0.69	0.561	-0.793	0.543	0.512	-0.774	0.454	0.523	-0.75	0.303	0.577	-0.684	0.104	0.518	-0.562	0.093	0.571	NaN	NaN	NaN	-0.942	0.872	0.136	-0.96	0.69	0.111	-0.954	0.544	0.178	-0.989	0.441	0.178	-1.03	0.284	0.137	-1.044	0.092	0.232
439	2.195	-1.043	0.961	0.338	NaN	NaN	NaN	NaN	NaN	NaN	-0.873	0.69	0.562	-0.79	0.543	0.512	-0.771	0.454	0.523	-0.746	0.303	0.577	-0.68	0.105	0.517	-0.557	0.094	0.57	NaN	NaN	NaN	-0.94	0.872	0.137	-0.958	0.69	0.111	-0.953	0.544	0.178	-0.988	0.44	0.178	-1.03	0.284	0.137	-1.044	0.092	0.232
440	2.2	-1.04	0.961	0.338	NaN	NaN	NaN	NaN	NaN	NaN	-0.87	0.689	0.562	-0.788	0.543	0.513	-0.768	0.453	0.523	-0.743	0.303	0.577	-0.675	0.105	0.517	-0.552	0.094	0.57	NaN	NaN	NaN	-0.938	0.872	0.137	-0.957	0.69	0.111	-0.951	0.544	0.178	-0.986	0.44	0.179	-1.029	0.284	0.137	-1.044	0.092	0.232
441	2.205	-1.038	0.961	0.339	NaN	NaN	NaN	NaN	NaN	NaN	-0.868	0.689	0.562	-0.786	0.543	0.513	-0.765	0.453	0.523	-0.739	0.303	0.576	-0.671	0.104	0.516	-0.547	0.094	0.569	NaN	NaN	NaN	-0.935	0.872	0.138	-0.955	0.69	0.112	-0.95	0.544	0.178	-0.985	0.44	0.179	-1.028	0.284	0.137	-1.044	0.092	0.232
442	2.21	-1.035	0.96	0.339	NaN	NaN	NaN	NaN	NaN	NaN	-0.866	0.69	0.562	-0.782	0.542	0.512	-0.762	0.453	0.523	-0.736	0.302	0.576	-0.666	0.104	0.516	-0.543	0.095	0.569	NaN	NaN	NaN	-0.933	0.871	0.138	-0.953	0.69	0.112	-0.949	0.544	0.179	-0.984	0.44	0.179	-1.027	0.283	0.137	-1.044	0.092	0.232
443	2.215	-1.032	0.96	0.34	NaN	NaN	NaN	NaN	NaN	NaN	-0.864	0.69	0.561	-0.779	0.541	0.512	-0.76	0.453	0.523	-0.732	0.302	0.576	-0.662	0.104	0.516	-0.539	0.095	0.568	NaN	NaN	NaN	-0.931	0.871	0.138	-0.952	0.69	0.113	-0.947	0.544	0.179	-0.983	0.44	0.18	-1.026	0.283	0.137	-1.045	0.093	0.233
444	2.22	-1.03	0.96	0.34	NaN	NaN	NaN	NaN	NaN	NaN	-0.86	0.689	0.561	-0.777	0.541	0.513	-0.757	0.452	0.523	-0.729	0.301	0.576	-0.659	0.104	0.516	-0.535	0.095	0.567	NaN	NaN	NaN	-0.928	0.871	0.139	-0.95	0.69	0.113	-0.946	0.544	0.179	-0.982	0.44	0.18	-1.025	0.283	0.137	-1.046	0.094	0.234
445	2.225	-1.027	0.96	0.341	NaN	NaN	NaN	NaN	NaN	NaN	-0.858	0.689	0.562	-0.775	0.541	0.513	-0.754	0.451	0.523	-0.725	0.301	0.576	-0.655	0.104	0.515	-0.531	0.095	0.566	NaN	NaN	NaN	-0.925	0.87	0.139	-0.948	0.69	0.113	-0.945	0.543	0.18	-0.981	0.44	0.18	-1.025	0.284	0.138	-1.044	0.093	0.233
446	2.23	-1.024	0.959	0.342	NaN	NaN	NaN	NaN	NaN	NaN	-0.854	0.688	0.562	-0.772	0.54	0.513	-0.751	0.451	0.522	-0.722	0.301	0.576	-0.651	0.103	0.515	-0.528	0.095	0.565	NaN	NaN	NaN	-0.923	0.87	0.14	-0.946	0.69	0.114	-0.943	0.543	0.18	-0.98	0.44	0.18	-1.025	0.285	0.138	-1.044	0.093	0.233
447	2.235	-1.021	0.959	0.342	NaN	NaN	NaN	NaN	NaN	NaN	-0.853	0.689	0.562	-0.769	0.54	0.512	-0.748	0.451	0.522	-0.719	0.3	0.575	-0.649	0.103	0.514	-0.524	0.096	0.565	NaN	NaN	NaN	-0.921	0.87	0.14	-0.945	0.69	0.114	-0.942	0.543	0.18	-0.979	0.44	0.181	-1.025	0.285	0.138	-1.043	0.093	0.233
448	2.24	-1.019	0.959	0.343	NaN	NaN	NaN	NaN	NaN	NaN	-0.85	0.689	0.563	-0.767	0.54	0.512	-0.746	0.45	0.522	-0.716	0.3	0.575	-0.645	0.103	0.514	-0.521	0.095	0.564	NaN	NaN	NaN	-0.919	0.87	0.141	-0.943	0.69	0.114	-0.941	0.543	0.18	-0.977	0.44	0.181	-1.024	0.285	0.138	-1.043	0.093	0.233
449	2.245	-1.016	0.959	0.344	NaN	NaN	NaN	NaN	NaN	NaN	-0.846	0.688	0.563	-0.764	0.539	0.513	-0.743	0.449	0.522	-0.713	0.299	0.575	-0.642	0.101	0.513	-0.518	0.095	0.563	NaN	NaN	NaN	-0.916	0.87	0.141	-0.941	0.69	0.115	-0.939	0.543	0.181	-0.976	0.44	0.181	-1.024	0.286	0.139	-1.043	0.093	0.233
450	2.25	-1.013	0.959	0.344	NaN	NaN	NaN	NaN	NaN	NaN	-0.843	0.687	0.564	-0.761	0.538	0.513	-0.74	0.448	0.522	-0.71	0.298	0.575	-0.64	0.101	0.513	-0.515	0.094	0.562	NaN	NaN	NaN	-0.914	0.869	0.142	-0.94	0.689	0.115	-0.938	0.543	0.181	-0.975	0.44	0.182	-1.023	0.286	0.139	-1.043	0.093	0.233
451	2.255	-1.01	0.958	0.345	NaN	NaN	NaN	NaN	NaN	NaN	-0.84	0.687	0.564	-0.758	0.537	0.513	-0.737	0.448	0.521	-0.707	0.298	0.575	-0.637	0.101	0.512	-0.513	0.093	0.562	NaN	NaN	NaN	-0.911	0.869	0.142	-0.938	0.689	0.116	-0.936	0.543	0.182	-0.974	0.44	0.182	-1.023	0.286	0.139	-1.042	0.093	0.233
452	2.26	-1.007	0.958	0.346	NaN	NaN	NaN	NaN	NaN	NaN	-0.836	0.686	0.564	-0.755	0.536	0.513	-0.734	0.447	0.521	-0.704	0.297	0.575	-0.635	0.1	0.512	-0.51	0.093	0.561	NaN	NaN	NaN	-0.909	0.869	0.143	-0.936	0.689	0.116	-0.935	0.543	0.182	-0.974	0.44	0.182	-1.022	0.286	0.139	-1.042	0.093	0.233
453	2.265	-1.004	0.958	0.347	NaN	NaN	NaN	NaN	NaN	NaN	-0.831	0.683	0.564	-0.753	0.536	0.513	-0.732	0.446	0.521	-0.702	0.296	0.575	-0.633	0.099	0.512	-0.509	0.092	0.56	NaN	NaN	NaN	-0.906	0.869	0.143	-0.935	0.689	0.117	-0.934	0.543	0.182	-0.973	0.441	0.182	-1.022	0.286	0.139	-1.042	0.093	0.232
454	2.27	-1.001	0.957	0.347	NaN	NaN	NaN	NaN	NaN	NaN	-0.828	0.682	0.564	-0.751	0.536	0.513	-0.729	0.445	0.521	-0.699	0.295	0.575	-0.631	0.097	0.512	-0.507	0.091	0.559	NaN	NaN	NaN	-0.904	0.869	0.144	-0.933	0.689	0.117	-0.932	0.543	0.183	-0.973	0.442	0.183	-1.021	0.287	0.139	-1.042	0.093	0.232
455	2.275	-0.997	0.957	0.348	NaN	NaN	NaN	NaN	NaN	NaN	-0.824	0.682	0.565	-0.747	0.534	0.513	-0.727	0.445	0.521	-0.697	0.294	0.575	-0.629	0.096	0.511	-0.505	0.09	0.558	NaN	NaN	NaN	-0.901	0.868	0.145	-0.931	0.689	0.118	-0.931	0.542	0.183	-0.972	0.442	0.184	-1.021	0.287	0.14	-1.041	0.093	0.232
456	2.28	-0.994	0.957	0.349	NaN	NaN	NaN	NaN	NaN	NaN	-0.821	0.681	0.565	-0.744	0.533	0.513	-0.724	0.444	0.521	-0.694	0.294	0.574	-0.628	0.096	0.51	-0.503	0.089	0.558	NaN	NaN	NaN	-0.899	0.868	0.146	-0.93	0.689	0.119	-0.93	0.542	0.184	-0.97	0.441	0.184	-1.021	0.288	0.14	-1.041	0.093	0.232
457	2.285	-0.991	0.957	0.35	NaN	NaN	NaN	NaN	NaN	NaN	-0.817	0.681	0.566	-0.742	0.533	0.513	-0.721	0.443	0.521	-0.692	0.293	0.574	-0.627	0.095	0.51	-0.502	0.087	0.557	NaN	NaN	NaN	-0.896	0.868	0.146	-0.928	0.689	0.119	-0.929	0.542	0.184	-0.969	0.441	0.185	-1.02	0.288	0.141	-1.041	0.093	0.232
458	2.29	-0.988	0.956	0.351	NaN	NaN	NaN	NaN	NaN	NaN	-0.814	0.68	0.567	-0.739	0.532	0.513	-0.719	0.442	0.521	-0.69	0.291	0.574	-0.625	0.093	0.509	-0.501	0.086	0.556	NaN	NaN	NaN	-0.893	0.867	0.147	-0.926	0.689	0.12	-0.928	0.543	0.185	-0.968	0.441	0.185	-1.02	0.288	0.141	-1.04	0.093	0.233
459	2.295	-0.985	0.956	0.352	NaN	NaN	NaN	NaN	NaN	NaN	-0.811	0.679	0.567	-0.736	0.531	0.514	-0.717	0.442	0.521	-0.687	0.29	0.574	-0.624	0.092	0.509	-0.5	0.085	0.555	NaN	NaN	NaN	-0.89	0.867	0.148	-0.924	0.689	0.12	-0.927	0.543	0.185	-0.968	0.441	0.186	-1.02	0.288	0.141	-1.04	0.093	0.233
460	2.3	-0.982	0.956	0.353	NaN	NaN	NaN	NaN	NaN	NaN	-0.807	0.679	0.568	-0.733	0.53	0.514	-0.714	0.441	0.521	-0.686	0.289	0.573	-0.624	0.091	0.508	-0.498	0.082	0.554	NaN	NaN	NaN	-0.888	0.867	0.149	-0.923	0.689	0.121	-0.925	0.543	0.186	-0.967	0.442	0.186	-1.019	0.288	0.141	-1.04	0.093	0.233
461	2.305	-0.978	0.955	0.353	NaN	NaN	NaN	NaN	NaN	NaN	-0.805	0.68	0.568	-0.731	0.529	0.513	-0.711	0.44	0.521	-0.684	0.288	0.573	-0.623	0.09	0.508	-0.497	0.08	0.553	NaN	NaN	NaN	-0.885	0.867	0.149	-0.921	0.689	0.122	-0.923	0.543	0.187	-0.965	0.442	0.186	-1.018	0.288	0.142	-1.04	0.093	0.233
462	2.31	-0.974	0.955	0.354	NaN	NaN	NaN	NaN	NaN	NaN	-0.802	0.679	0.569	-0.729	0.528	0.513	-0.709	0.439	0.521	-0.682	0.287	0.573	-0.622	0.089	0.507	-0.496	0.079	0.552	NaN	NaN	NaN	-0.882	0.866	0.15	-0.919	0.689	0.123	-0.922	0.543	0.187	-0.964	0.441	0.187	-1.018	0.289	0.142	-1.04	0.093	0.233
463	2.315	-0.971	0.955	0.355	NaN	NaN	NaN	NaN	NaN	NaN	-0.798	0.678	0.569	-0.726	0.527	0.513	-0.706	0.438	0.521	-0.68	0.286	0.573	-0.621	0.087	0.508	-0.494	0.077	0.551	NaN	NaN	NaN	-0.879	0.865	0.151	-0.917	0.689	0.123	-0.921	0.543	0.188	-0.963	0.441	0.188	-1.017	0.289	0.143	-1.04	0.094	0.233
464	2.32	-0.967	0.954	0.356	NaN	NaN	NaN	NaN	NaN	NaN	-0.794	0.678	0.57	-0.723	0.526	0.514	-0.704	0.437	0.522	-0.678	0.285	0.572	-0.62	0.087	0.508	-0.493	0.074	0.551	NaN	NaN	NaN	-0.877	0.865	0.152	-0.916	0.689	0.124	-0.92	0.543	0.188	-0.962	0.441	0.188	-1.016	0.289	0.143	-1.04	0.094	0.233
465	2.325	-0.964	0.954	0.357	NaN	NaN	NaN	NaN	NaN	NaN	-0.791	0.677	0.57	-0.72	0.526	0.514	-0.702	0.436	0.522	-0.676	0.284	0.572	-0.618	0.086	0.508	-0.492	0.072	0.551	NaN	NaN	NaN	-0.874	0.865	0.153	-0.914	0.689	0.125	-0.918	0.543	0.189	-0.961	0.441	0.189	-1.016	0.29	0.143	-1.041	0.096	0.234
466	2.33	-0.96	0.954	0.358	NaN	NaN	NaN	NaN	NaN	NaN	-0.787	0.676	0.57	-0.717	0.526	0.514	-0.699	0.435	0.522	-0.674	0.284	0.572	-0.615	0.085	0.507	-0.491	0.07	0.551	NaN	NaN	NaN	-0.871	0.864	0.154	-0.912	0.689	0.126	-0.917	0.543	0.19	-0.96	0.442	0.189	-1.015	0.29	0.144	-1.041	0.096	0.234
467	2.335	-0.957	0.953	0.36	NaN	NaN	NaN	NaN	NaN	NaN	-0.783	0.677	0.571	-0.715	0.525	0.515	-0.696	0.435	0.523	-0.671	0.283	0.572	-0.614	0.085	0.507	-0.489	0.068	0.551	NaN	NaN	NaN	-0.868	0.864	0.155	-0.91	0.689	0.126	-0.915	0.543	0.19	-0.959	0.442	0.19	-1.015	0.29	0.144	-1.041	0.096	0.234
468	2.34	-0.953	0.953	0.361	NaN	NaN	NaN	-0.859	0.898	0.532	-0.779	0.675	0.571	-0.712	0.525	0.515	-0.694	0.435	0.523	-0.669	0.282	0.572	-0.613	0.084	0.508	-0.488	0.066	0.551	NaN	NaN	NaN	-0.866	0.864	0.156	-0.909	0.689	0.127	-0.914	0.542	0.191	-0.957	0.442	0.191	-1.014	0.291	0.144	-1.041	0.097	0.234
469	2.345	-0.949	0.953	0.361	NaN	NaN	NaN	-0.854	0.897	0.533	-0.776	0.675	0.571	-0.709	0.524	0.515	-0.692	0.435	0.524	-0.666	0.282	0.573	-0.612	0.083	0.508	-0.487	0.064	0.551	NaN	NaN	NaN	-0.862	0.863	0.157	-0.907	0.689	0.128	-0.912	0.542	0.192	-0.956	0.442	0.192	-1.013	0.291	0.145	-1.041	0.097	0.235
470	2.35	-0.946	0.953	0.362	NaN	NaN	NaN	-0.85	0.897	0.533	-0.772	0.675	0.572	-0.706	0.524	0.516	-0.689	0.434	0.525	-0.664	0.282	0.573	-0.611	0.082	0.508	-0.487	0.062	0.552	NaN	NaN	NaN	-0.859	0.862	0.158	-0.905	0.689	0.129	-0.91	0.542	0.192	-0.955	0.443	0.192	-1.013	0.292	0.145	-1.04	0.097	0.235
471	2.355	-0.942	0.953	0.363	NaN	NaN	NaN	-0.845	0.897	0.534	-0.769	0.676	0.573	-0.703	0.524	0.516	-0.686	0.434	0.525	-0.661	0.282	0.574	-0.61	0.082	0.509	-0.487	0.06	0.552	NaN	NaN	NaN	-0.857	0.862	0.159	-0.903	0.689	0.13	-0.908	0.542	0.193	-0.953	0.443	0.193	-1.012	0.292	0.146	-1.04	0.098	0.235
472	2.36	-0.939	0.953	0.364	NaN	NaN	NaN	-0.842	0.897	0.534	-0.766	0.676	0.573	-0.7	0.524	0.517	-0.683	0.435	0.526	-0.659	0.282	0.575	-0.61	0.081	0.509	-0.486	0.058	0.553	NaN	NaN	NaN	-0.854	0.862	0.16	-0.901	0.689	0.131	-0.907	0.542	0.194	-0.952	0.443	0.194	-1.01	0.292	0.146	-1.04	0.098	0.235
473	2.365	-0.935	0.952	0.365	NaN	NaN	NaN	-0.838	0.897	0.535	-0.763	0.676	0.573	-0.697	0.525	0.518	-0.68	0.435	0.527	-0.656	0.282	0.576	-0.609	0.081	0.509	-0.486	0.057	0.553	NaN	NaN	NaN	-0.851	0.861	0.161	-0.898	0.689	0.132	-0.904	0.542	0.195	-0.949	0.443	0.195	-1.009	0.293	0.147	-1.04	0.099	0.235
474	2.37	-0.931	0.952	0.366	NaN	NaN	NaN	-0.835	0.897	0.535	-0.76	0.677	0.575	-0.694	0.526	0.519	-0.676	0.434	0.527	-0.653	0.281	0.576	-0.609	0.081	0.509	-0.486	0.056	0.554	NaN	NaN	NaN	-0.848	0.861	0.162	-0.896	0.689	0.133	-0.903	0.542	0.196	-0.948	0.443	0.195	-1.008	0.293	0.148	-1.039	0.099	0.235
475	2.375	-0.927	0.952	0.367	NaN	NaN	NaN	NaN	NaN	NaN	-0.756	0.677	0.576	-0.69	0.527	0.52	-0.674	0.435	0.528	-0.651	0.282	0.577	-0.609	0.081	0.51	-0.486	0.055	0.554	NaN	NaN	NaN	-0.845	0.86	0.163	-0.894	0.689	0.135	-0.9	0.542	0.197	-0.946	0.443	0.196	-1.007	0.294	0.149	-1.039	0.099	0.235
476	2.38	-0.924	0.952	0.368	NaN	NaN	NaN	-0.826	0.899	0.538	-0.753	0.677	0.576	-0.687	0.528	0.52	-0.671	0.435	0.529	-0.649	0.282	0.578	-0.608	0.081	0.51	-0.485	0.053	0.554	NaN	NaN	NaN	-0.842	0.86	0.164	-0.892	0.689	0.136	-0.898	0.542	0.198	-0.943	0.443	0.197	-1.006	0.294	0.149	-1.038	0.099	0.234
477	2.385	-0.92	0.953	0.369	NaN	NaN	NaN	-0.824	0.9	0.539	-0.749	0.678	0.577	-0.683	0.528	0.521	-0.668	0.436	0.529	-0.646	0.282	0.578	-0.608	0.081	0.51	-0.485	0.052	0.554	NaN	NaN	NaN	-0.84	0.86	0.165	-0.889	0.689	0.137	-0.895	0.542	0.198	-0.941	0.443	0.197	-1.005	0.295	0.149	-1.037	0.1	0.234
478	2.39	-0.917	0.953	0.369	NaN	NaN	NaN	-0.819	0.899	0.54	-0.745	0.679	0.578	-0.678	0.528	0.521	-0.664	0.436	0.53	-0.644	0.282	0.578	-0.607	0.081	0.511	-0.484	0.051	0.554	NaN	NaN	NaN	-0.836	0.859	0.166	-0.887	0.689	0.138	-0.893	0.542	0.199	-0.939	0.443	0.198	-1.004	0.296	0.15	-1.038	0.101	0.236
479	2.395	-0.913	0.953	0.37	NaN	NaN	NaN	-0.818	0.9	0.54	-0.739	0.677	0.577	-0.674	0.53	0.521	-0.661	0.436	0.531	-0.641	0.282	0.579	-0.606	0.081	0.511	-0.483	0.051	0.553	NaN	NaN	NaN	-0.833	0.858	0.167	-0.885	0.689	0.139	-0.89	0.542	0.2	-0.937	0.443	0.199	-1.002	0.296	0.151	-1.037	0.102	0.236
480	2.4	-0.91	0.953	0.37	NaN	NaN	NaN	NaN	NaN	NaN	-0.735	0.678	0.578	-0.67	0.53	0.521	-0.658	0.437	0.531	-0.638	0.282	0.58	-0.606	0.08	0.511	-0.483	0.05	0.553	NaN	NaN	NaN	-0.831	0.859	0.168	-0.882	0.689	0.14	-0.887	0.542	0.2	-0.934	0.443	0.199	-1	0.297	0.151	-1.037	0.103	0.237
481	2.405	-0.907	0.954	0.371	NaN	NaN	NaN	-0.81	0.902	0.543	-0.731	0.678	0.579	-0.667	0.531	0.522	-0.655	0.437	0.532	-0.636	0.282	0.58	-0.605	0.08	0.512	-0.482	0.05	0.553	NaN	NaN	NaN	-0.828	0.858	0.17	-0.879	0.689	0.141	-0.884	0.542	0.201	-0.931	0.444	0.199	-0.999	0.298	0.151	-1.037	0.103	0.237
482	2.41	-0.904	0.954	0.372	NaN	NaN	NaN	-0.808	0.902	0.544	-0.727	0.679	0.58	-0.662	0.531	0.522	-0.651	0.437	0.533	-0.632	0.282	0.581	-0.605	0.079	0.512	-0.482	0.049	0.552	NaN	NaN	NaN	-0.824	0.858	0.171	-0.877	0.689	0.142	-0.881	0.542	0.202	-0.929	0.444	0.2	-0.997	0.298	0.152	-1.036	0.105	0.237
483	2.415	-0.901	0.955	0.372	NaN	NaN	NaN	-0.803	0.902	0.544	-0.721	0.679	0.58	-0.659	0.53	0.523	-0.648	0.437	0.533	-0.63	0.282	0.581	-0.604	0.079	0.512	-0.482	0.047	0.552	NaN	NaN	NaN	-0.822	0.858	0.172	-0.874	0.689	0.143	-0.878	0.542	0.202	-0.926	0.444	0.2	-0.995	0.299	0.152	-1.036	0.105	0.237
484	2.42	-0.897	0.955	0.373	NaN	NaN	NaN	-0.8	0.902	0.545	-0.718	0.679	0.581	-0.656	0.531	0.523	-0.645	0.437	0.533	-0.628	0.283	0.581	-0.603	0.079	0.512	-0.481	0.046	0.552	NaN	NaN	NaN	-0.819	0.858	0.173	-0.871	0.689	0.144	-0.875	0.542	0.202	-0.922	0.444	0.2	-0.993	0.3	0.152	-1.034	0.105	0.236
485	2.425	-0.894	0.956	0.374	NaN	NaN	NaN	-0.797	0.903	0.547	-0.714	0.68	0.582	-0.653	0.531	0.524	-0.642	0.437	0.533	-0.625	0.282	0.582	-0.603	0.079	0.512	-0.481	0.046	0.552	NaN	NaN	NaN	-0.816	0.858	0.174	-0.868	0.689	0.146	-0.871	0.542	0.203	-0.919	0.445	0.2	-0.991	0.301	0.152	-1.034	0.106	0.236
486	2.43	-0.892	0.956	0.375	NaN	NaN	NaN	-0.794	0.903	0.548	-0.711	0.681	0.584	-0.651	0.531	0.525	-0.64	0.437	0.534	-0.623	0.282	0.582	-0.602	0.079	0.512	-0.481	0.045	0.552	NaN	NaN	NaN	-0.813	0.858	0.175	-0.865	0.689	0.147	-0.868	0.542	0.203	-0.916	0.445	0.2	-0.989	0.302	0.152	-1.033	0.108	0.237
487	2.435	-0.889	0.957	0.376	NaN	NaN	NaN	-0.79	0.903	0.549	-0.707	0.682	0.585	-0.649	0.531	0.526	-0.637	0.437	0.534	-0.621	0.282	0.583	-0.601	0.079	0.512	-0.481	0.045	0.552	NaN	NaN	NaN	-0.81	0.858	0.176	-0.863	0.69	0.148	-0.865	0.542	0.203	-0.913	0.445	0.2	-0.988	0.304	0.152	-1.032	0.11	0.237
488	2.44	-0.886	0.958	0.377	NaN	NaN	NaN	-0.787	0.904	0.55	-0.704	0.682	0.586	-0.647	0.531	0.526	-0.635	0.436	0.534	-0.619	0.281	0.583	-0.6	0.078	0.512	-0.48	0.044	0.552	NaN	NaN	NaN	-0.808	0.859	0.177	-0.859	0.69	0.148	-0.863	0.543	0.203	-0.909	0.446	0.2	-0.986	0.305	0.153	-1.033	0.112	0.237
489	2.445	-0.883	0.959	0.379	NaN	NaN	NaN	-0.783	0.904	0.552	-0.701	0.682	0.587	-0.645	0.53	0.527	-0.633	0.436	0.535	-0.618	0.281	0.584	-0.6	0.078	0.512	-0.479	0.043	0.551	NaN	NaN	NaN	-0.805	0.86	0.179	-0.856	0.691	0.149	-0.858	0.543	0.203	-0.906	0.446	0.2	-0.983	0.306	0.152	-1.033	0.114	0.238
490	2.45	-0.88	0.959	0.38	NaN	NaN	NaN	-0.779	0.905	0.552	-0.697	0.681	0.586	-0.643	0.53	0.528	-0.631	0.436	0.535	-0.617	0.281	0.584	-0.6	0.078	0.511	-0.478	0.041	0.551	NaN	NaN	NaN	-0.801	0.86	0.18	-0.853	0.691	0.15	-0.856	0.544	0.202	-0.902	0.447	0.199	-0.98	0.307	0.152	-1.029	0.113	0.236
491	2.455	-0.877	0.96	0.382	NaN	NaN	NaN	-0.775	0.904	0.553	-0.694	0.681	0.587	-0.641	0.53	0.528	-0.629	0.436	0.536	-0.616	0.281	0.584	-0.599	0.078	0.511	-0.478	0.041	0.551	NaN	NaN	NaN	-0.799	0.861	0.181	-0.85	0.692	0.151	-0.852	0.544	0.202	-0.898	0.447	0.199	-0.977	0.308	0.152	-1.027	0.114	0.236
492	2.46	-0.874	0.961	0.384	NaN	NaN	NaN	-0.772	0.904	0.554	-0.693	0.681	0.589	-0.639	0.529	0.529	-0.628	0.436	0.537	-0.615	0.281	0.584	-0.599	0.078	0.511	-0.478	0.04	0.551	NaN	NaN	NaN	-0.796	0.861	0.183	-0.847	0.692	0.152	-0.849	0.545	0.203	-0.894	0.448	0.199	-0.975	0.309	0.151	-1.026	0.116	0.235
493	2.465	-0.871	0.962	0.386	NaN	NaN	NaN	-0.768	0.905	0.556	-0.69	0.681	0.589	-0.637	0.529	0.529	-0.626	0.435	0.538	-0.614	0.28	0.585	-0.599	0.078	0.511	-0.479	0.039	0.551	NaN	NaN	NaN	-0.793	0.862	0.184	-0.843	0.693	0.152	-0.844	0.545	0.202	-0.89	0.448	0.198	-0.972	0.311	0.151	-1.026	0.119	0.235
494	2.47	-0.868	0.963	0.388	NaN	NaN	NaN	-0.766	0.906	0.557	-0.688	0.682	0.592	-0.635	0.53	0.53	-0.625	0.435	0.539	-0.614	0.28	0.585	-0.599	0.078	0.511	-0.479	0.039	0.551	NaN	NaN	NaN	-0.791	0.863	0.185	-0.84	0.693	0.153	-0.84	0.546	0.202	-0.886	0.449	0.197	-0.97	0.312	0.15	-1.025	0.121	0.235
495	2.475	-0.866	0.965	0.39	NaN	NaN	NaN	-0.762	0.905	0.558	-0.686	0.682	0.593	-0.633	0.53	0.531	-0.624	0.435	0.539	-0.613	0.279	0.585	-0.599	0.078	0.511	-0.479	0.038	0.551	NaN	NaN	NaN	-0.788	0.863	0.187	-0.836	0.694	0.153	-0.836	0.546	0.201	-0.882	0.45	0.197	-0.967	0.314	0.15	-1.024	0.123	0.234
496	2.48	-0.863	0.966	0.392	NaN	NaN	NaN	-0.759	0.905	0.559	-0.685	0.683	0.594	-0.631	0.53	0.531	-0.623	0.435	0.54	-0.612	0.279	0.586	-0.599	0.077	0.511	-0.479	0.038	0.551	NaN	NaN	NaN	-0.785	0.864	0.188	-0.833	0.695	0.153	-0.831	0.546	0.201	-0.878	0.45	0.196	-0.964	0.316	0.149	-1.022	0.124	0.233
497	2.485	-0.86	0.967	0.394	NaN	NaN	NaN	-0.754	0.905	0.56	-0.684	0.683	0.596	-0.629	0.529	0.532	-0.621	0.435	0.54	-0.612	0.279	0.586	-0.598	0.077	0.511	-0.478	0.037	0.552	NaN	NaN	NaN	-0.781	0.865	0.189	-0.829	0.695	0.154	-0.827	0.547	0.201	-0.873	0.451	0.195	-0.961	0.318	0.149	-1.02	0.125	0.232
498	2.49	-0.857	0.968	0.396	NaN	NaN	NaN	-0.751	0.906	0.561	-0.681	0.684	0.597	-0.627	0.529	0.532	-0.62	0.435	0.541	-0.611	0.279	0.586	-0.598	0.077	0.511	-0.478	0.037	0.552	NaN	NaN	NaN	-0.779	0.866	0.191	-0.826	0.696	0.154	-0.822	0.547	0.2	-0.869	0.452	0.194	-0.958	0.32	0.148	-1.018	0.128	0.231
499	2.495	-0.854	0.969	0.398	NaN	NaN	NaN	-0.748	0.906	0.563	-0.678	0.683	0.597	-0.625	0.529	0.533	-0.618	0.435	0.541	-0.61	0.278	0.586	-0.597	0.076	0.511	-0.478	0.036	0.552	NaN	NaN	NaN	-0.776	0.866	0.192	-0.822	0.696	0.155	-0.817	0.548	0.2	-0.864	0.452	0.194	-0.955	0.321	0.147	-1.017	0.131	0.231
500	2.5	-0.851	0.97	0.4	NaN	NaN	NaN	-0.745	0.907	0.564	-0.675	0.684	0.598	-0.623	0.529	0.534	-0.617	0.435	0.541	-0.609	0.278	0.586	-0.597	0.076	0.512	-0.477	0.036	0.552	NaN	NaN	NaN	-0.773	0.867	0.193	-0.818	0.697	0.155	-0.813	0.548	0.199	-0.859	0.453	0.193	-0.951	0.323	0.146	-1.016	0.134	0.23
501	2.505	-0.848	0.971	0.401	NaN	NaN	NaN	-0.741	0.906	0.565	-0.672	0.684	0.599	-0.622	0.529	0.534	-0.615	0.435	0.542	-0.608	0.278	0.586	-0.597	0.076	0.512	-0.477	0.036	0.552	NaN	NaN	NaN	-0.77	0.867	0.194	-0.814	0.697	0.155	-0.808	0.548	0.199	-0.854	0.454	0.192	-0.947	0.325	0.145	-1.014	0.136	0.23
502	2.51	-0.845	0.973	0.403	NaN	NaN	NaN	-0.738	0.906	0.565	-0.67	0.685	0.6	-0.62	0.53	0.535	-0.614	0.435	0.543	-0.607	0.278	0.587	-0.596	0.076	0.512	-0.477	0.035	0.552	NaN	NaN	NaN	-0.767	0.868	0.195	-0.81	0.698	0.156	-0.803	0.548	0.198	-0.849	0.454	0.191	-0.943	0.326	0.145	-1.012	0.138	0.229
503	2.515	-0.842	0.973	0.405	NaN	NaN	NaN	-0.734	0.906	0.566	-0.667	0.686	0.601	-0.619	0.53	0.536	-0.613	0.435	0.544	-0.606	0.278	0.587	-0.596	0.075	0.512	-0.477	0.035	0.552	NaN	NaN	NaN	-0.764	0.868	0.196	-0.806	0.698	0.156	-0.798	0.549	0.197	-0.844	0.455	0.19	-0.94	0.328	0.144	-1.008	0.139	0.228
504	2.52	-0.839	0.974	0.406	NaN	NaN	NaN	-0.731	0.908	0.567	-0.665	0.687	0.603	-0.617	0.53	0.537	-0.613	0.435	0.544	-0.605	0.278	0.587	-0.596	0.075	0.512	-0.477	0.035	0.552	NaN	NaN	NaN	-0.762	0.869	0.197	-0.802	0.699	0.156	-0.793	0.549	0.197	-0.838	0.455	0.189	-0.935	0.329	0.143	-1.006	0.142	0.227
505	2.525	-0.836	0.974	0.408	NaN	NaN	NaN	-0.728	0.908	0.569	-0.663	0.687	0.604	-0.616	0.53	0.537	-0.612	0.435	0.545	-0.604	0.278	0.588	-0.596	0.075	0.512	-0.477	0.035	0.552	NaN	NaN	NaN	-0.759	0.87	0.198	-0.798	0.699	0.156	-0.788	0.549	0.196	-0.833	0.456	0.188	-0.93	0.331	0.142	-1.005	0.145	0.226
506	2.53	-0.832	0.974	0.409	NaN	NaN	NaN	-0.725	0.908	0.569	-0.66	0.687	0.604	-0.614	0.53	0.538	-0.61	0.435	0.546	-0.603	0.277	0.588	-0.595	0.075	0.512	-0.477	0.035	0.552	NaN	NaN	NaN	-0.756	0.87	0.199	-0.794	0.699	0.156	-0.782	0.549	0.195	-0.827	0.456	0.186	-0.925	0.332	0.141	-1.002	0.148	0.226
507	2.535	-0.829	0.975	0.41	NaN	NaN	NaN	-0.722	0.909	0.57	-0.656	0.686	0.605	-0.612	0.53	0.539	-0.608	0.434	0.546	-0.602	0.277	0.589	-0.595	0.075	0.513	-0.477	0.035	0.552	NaN	NaN	NaN	-0.752	0.87	0.2	-0.79	0.699	0.157	-0.777	0.55	0.194	-0.821	0.457	0.185	-0.92	0.333	0.14	-0.999	0.151	0.225
508	2.54	-0.826	0.975	0.411	NaN	NaN	NaN	-0.709	0.903	0.573	-0.653	0.686	0.605	-0.611	0.529	0.54	-0.607	0.434	0.546	-0.602	0.277	0.59	-0.595	0.075	0.513	-0.477	0.034	0.552	NaN	NaN	NaN	-0.749	0.87	0.201	-0.785	0.7	0.157	-0.772	0.55	0.194	-0.815	0.457	0.185	-0.915	0.334	0.14	-0.996	0.153	0.225
509	2.545	-0.823	0.975	0.412	NaN	NaN	NaN	-0.687	0.891	0.577	-0.651	0.687	0.606	-0.61	0.53	0.54	-0.605	0.434	0.547	-0.601	0.277	0.59	-0.594	0.076	0.513	-0.476	0.034	0.552	NaN	NaN	NaN	-0.747	0.871	0.201	-0.781	0.7	0.157	-0.766	0.55	0.193	-0.809	0.457	0.184	-0.909	0.335	0.139	-0.993	0.156	0.224
510	2.55	-0.819	0.975	0.413	NaN	NaN	NaN	-0.688	0.894	0.578	-0.648	0.687	0.607	-0.608	0.53	0.541	-0.604	0.434	0.547	-0.6	0.277	0.591	-0.594	0.075	0.513	-0.476	0.034	0.552	NaN	NaN	NaN	-0.744	0.871	0.202	-0.777	0.7	0.157	-0.76	0.55	0.192	-0.803	0.458	0.183	-0.904	0.336	0.138	-0.99	0.158	0.224
511	2.555	-0.816	0.975	0.414	NaN	NaN	NaN	-0.702	0.906	0.575	-0.646	0.687	0.607	-0.606	0.53	0.542	-0.604	0.434	0.548	-0.599	0.276	0.591	-0.595	0.075	0.513	-0.476	0.034	0.552	NaN	NaN	NaN	-0.741	0.871	0.203	-0.772	0.7	0.157	-0.755	0.55	0.191	-0.797	0.458	0.182	-0.898	0.337	0.138	-0.987	0.16	0.224
512	2.56	-0.813	0.975	0.414	NaN	NaN	NaN	-0.703	0.909	0.575	-0.644	0.689	0.609	-0.605	0.53	0.542	-0.603	0.434	0.549	-0.598	0.276	0.591	-0.595	0.075	0.513	-0.476	0.034	0.552	NaN	NaN	NaN	-0.737	0.871	0.204	-0.768	0.7	0.157	-0.749	0.55	0.191	-0.791	0.459	0.181	-0.893	0.339	0.137	-0.984	0.163	0.223
513	2.565	-0.809	0.975	0.415	NaN	NaN	NaN	-0.693	0.904	0.577	-0.642	0.689	0.61	-0.603	0.53	0.543	-0.602	0.434	0.549	-0.598	0.276	0.592	-0.595	0.075	0.513	-0.476	0.034	0.552	NaN	NaN	NaN	-0.735	0.871	0.205	-0.764	0.7	0.157	-0.744	0.55	0.19	-0.784	0.459	0.181	-0.887	0.34	0.136	-0.981	0.166	0.223
514	2.57	-0.806	0.975	0.416	NaN	NaN	NaN	-0.68	0.897	0.58	-0.639	0.689	0.611	-0.602	0.53	0.543	-0.601	0.434	0.55	-0.597	0.276	0.592	-0.595	0.075	0.513	-0.476	0.034	0.552	NaN	NaN	NaN	-0.732	0.872	0.205	-0.759	0.7	0.157	-0.738	0.551	0.19	-0.778	0.459	0.18	-0.882	0.341	0.136	-0.978	0.168	0.223
515	2.575	-0.803	0.975	0.417	NaN	NaN	NaN	-0.682	0.902	0.58	-0.636	0.688	0.611	-0.6	0.529	0.544	-0.6	0.434	0.551	-0.597	0.276	0.592	-0.595	0.075	0.513	-0.475	0.034	0.551	NaN	NaN	NaN	-0.73	0.872	0.206	-0.755	0.7	0.158	-0.733	0.551	0.19	-0.772	0.459	0.179	-0.877	0.343	0.136	-0.975	0.171	0.223
516	2.58	-0.8	0.975	0.418	NaN	NaN	NaN	-0.664	0.891	0.584	-0.633	0.688	0.611	-0.599	0.529	0.545	-0.599	0.433	0.551	-0.597	0.275	0.592	-0.595	0.075	0.513	-0.475	0.034	0.551	NaN	NaN	NaN	-0.727	0.872	0.207	-0.751	0.7	0.158	-0.727	0.551	0.19	-0.766	0.46	0.179	-0.873	0.345	0.136	-0.971	0.173	0.224
517	2.585	-0.796	0.975	0.419	NaN	NaN	NaN	-0.657	0.889	0.585	-0.631	0.688	0.612	-0.598	0.529	0.545	-0.597	0.433	0.551	-0.596	0.275	0.593	-0.594	0.075	0.513	-0.475	0.034	0.551	NaN	NaN	NaN	-0.723	0.872	0.208	-0.746	0.7	0.158	-0.721	0.552	0.19	-0.761	0.461	0.179	-0.868	0.346	0.136	-0.967	0.175	0.224
518	2.59	-0.793	0.975	0.42	NaN	NaN	NaN	-0.661	0.894	0.585	-0.628	0.688	0.612	-0.596	0.529	0.545	-0.597	0.433	0.551	-0.596	0.275	0.593	-0.594	0.075	0.513	-0.475	0.034	0.551	NaN	NaN	NaN	-0.72	0.872	0.208	-0.742	0.7	0.158	-0.716	0.552	0.19	-0.756	0.461	0.179	-0.864	0.348	0.136	-0.963	0.177	0.224
519	2.595	-0.79	0.975	0.421	NaN	NaN	NaN	-0.676	0.906	0.582	-0.626	0.689	0.613	-0.595	0.529	0.546	-0.595	0.433	0.552	-0.595	0.274	0.593	-0.594	0.075	0.513	-0.475	0.033	0.551	NaN	NaN	NaN	-0.718	0.873	0.209	-0.737	0.7	0.159	-0.711	0.552	0.19	-0.751	0.462	0.179	-0.859	0.35	0.137	-0.958	0.179	0.224
520	2.6	-0.786	0.975	0.423	NaN	NaN	NaN	-0.678	0.909	0.581	-0.625	0.69	0.614	-0.593	0.529	0.546	-0.594	0.433	0.552	-0.594	0.275	0.594	-0.594	0.075	0.513	-0.475	0.033	0.551	NaN	NaN	NaN	-0.715	0.873	0.209	-0.732	0.7	0.159	-0.706	0.553	0.19	-0.745	0.463	0.18	-0.854	0.351	0.138	-0.954	0.18	0.224
521	2.605	-0.784	0.975	0.424	NaN	NaN	NaN	-0.667	0.904	0.584	-0.622	0.689	0.614	-0.592	0.529	0.546	-0.594	0.433	0.552	-0.594	0.275	0.594	-0.594	0.075	0.513	-0.475	0.033	0.551	NaN	NaN	NaN	-0.713	0.874	0.21	-0.729	0.701	0.159	-0.701	0.553	0.19	-0.74	0.464	0.18	-0.85	0.353	0.138	-0.949	0.181	0.224
522	2.61	-0.78	0.975	0.425	NaN	NaN	NaN	-0.646	0.892	0.588	-0.619	0.688	0.614	-0.59	0.529	0.547	-0.593	0.433	0.552	-0.593	0.274	0.594	-0.594	0.075	0.513	-0.475	0.033	0.551	NaN	NaN	NaN	-0.709	0.874	0.211	-0.725	0.701	0.16	-0.696	0.554	0.19	-0.735	0.465	0.18	-0.846	0.354	0.139	-0.943	0.182	0.225
523	2.615	-0.777	0.976	0.426	NaN	NaN	NaN	-0.64	0.889	0.589	-0.617	0.688	0.614	-0.589	0.529	0.547	-0.592	0.433	0.553	-0.593	0.274	0.594	-0.594	0.075	0.513	-0.475	0.033	0.551	NaN	NaN	NaN	-0.705	0.874	0.212	-0.721	0.701	0.16	-0.692	0.555	0.19	-0.73	0.466	0.18	-0.841	0.356	0.14	-0.938	0.182	0.225
524	2.62	-0.775	0.976	0.427	NaN	NaN	NaN	-0.636	0.889	0.59	-0.615	0.689	0.616	-0.588	0.529	0.548	-0.592	0.434	0.553	-0.592	0.274	0.595	-0.594	0.075	0.513	-0.475	0.033	0.551	NaN	NaN	NaN	-0.702	0.875	0.212	-0.717	0.702	0.161	-0.687	0.555	0.19	-0.725	0.466	0.181	-0.837	0.358	0.14	-0.933	0.183	0.225
525	2.625	-0.772	0.976	0.428	NaN	NaN	NaN	-0.633	0.889	0.591	-0.613	0.688	0.616	-0.586	0.53	0.548	-0.591	0.434	0.553	-0.592	0.274	0.595	-0.594	0.075	0.513	-0.475	0.033	0.551	NaN	NaN	NaN	-0.699	0.875	0.213	-0.713	0.702	0.161	-0.682	0.556	0.191	-0.72	0.467	0.181	-0.832	0.358	0.141	-0.927	0.183	0.225
526	2.63	-0.769	0.976	0.429	NaN	NaN	NaN	-0.63	0.889	0.592	-0.611	0.688	0.615	-0.585	0.53	0.548	-0.59	0.434	0.554	-0.591	0.274	0.595	-0.594	0.075	0.513	-0.475	0.033	0.551	NaN	NaN	NaN	-0.696	0.876	0.213	-0.709	0.703	0.162	-0.677	0.556	0.191	-0.715	0.467	0.182	-0.827	0.359	0.142	-0.921	0.183	0.226
527	2.635	-0.767	0.977	0.429	NaN	NaN	NaN	-0.628	0.889	0.592	-0.609	0.689	0.616	-0.584	0.529	0.549	-0.589	0.433	0.554	-0.591	0.274	0.595	-0.594	0.075	0.513	-0.475	0.033	0.551	NaN	NaN	NaN	-0.694	0.877	0.214	-0.706	0.703	0.162	-0.672	0.557	0.191	-0.709	0.468	0.182	-0.821	0.36	0.142	-0.914	0.183	0.226
528	2.64	-0.764	0.977	0.43	NaN	NaN	NaN	-0.625	0.889	0.593	-0.607	0.689	0.617	-0.582	0.529	0.549	-0.587	0.432	0.554	-0.59	0.274	0.595	-0.594	0.075	0.513	-0.475	0.033	0.551	NaN	NaN	NaN	-0.69	0.878	0.215	-0.702	0.703	0.163	-0.667	0.557	0.192	-0.704	0.468	0.182	-0.816	0.36	0.143	-0.908	0.182	0.226
529	2.645	-0.761	0.977	0.431	NaN	NaN	NaN	-0.622	0.889	0.593	-0.605	0.689	0.618	-0.581	0.529	0.549	-0.586	0.432	0.555	-0.59	0.274	0.596	-0.594	0.075	0.513	-0.475	0.033	0.551	NaN	NaN	NaN	-0.687	0.878	0.216	-0.698	0.704	0.163	-0.663	0.558	0.192	-0.699	0.469	0.183	-0.811	0.36	0.143	-0.9	0.181	0.226
530	2.65	-0.759	0.977	0.432	NaN	NaN	NaN	-0.62	0.889	0.594	-0.603	0.689	0.618	-0.58	0.529	0.55	-0.585	0.432	0.555	-0.589	0.274	0.596	-0.594	0.075	0.513	-0.475	0.033	0.551	NaN	NaN	NaN	-0.684	0.879	0.216	-0.694	0.704	0.164	-0.658	0.559	0.192	-0.694	0.469	0.183	-0.805	0.36	0.144	-0.894	0.18	0.226
531	2.655	-0.756	0.977	0.432	NaN	NaN	NaN	-0.617	0.889	0.594	-0.601	0.689	0.618	-0.579	0.529	0.55	-0.585	0.433	0.555	-0.589	0.274	0.596	-0.594	0.075	0.513	-0.475	0.033	0.551	NaN	NaN	NaN	-0.681	0.88	0.217	-0.691	0.704	0.164	-0.654	0.559	0.192	-0.69	0.47	0.183	-0.799	0.359	0.144	-0.887	0.179	0.226
532	2.66	-0.754	0.977	0.433	NaN	NaN	NaN	-0.614	0.889	0.595	-0.599	0.689	0.618	-0.578	0.529	0.55	-0.584	0.433	0.555	-0.588	0.274	0.596	-0.594	0.075	0.513	-0.475	0.033	0.551	NaN	NaN	NaN	-0.678	0.88	0.217	-0.687	0.705	0.165	-0.649	0.56	0.193	-0.684	0.47	0.184	-0.793	0.358	0.144	-0.879	0.178	0.227
533	2.665	-0.75	0.977	0.433	NaN	NaN	NaN	-0.612	0.889	0.595	-0.597	0.689	0.618	-0.577	0.529	0.551	-0.583	0.433	0.556	-0.588	0.274	0.596	-0.594	0.075	0.513	-0.475	0.033	0.551	NaN	NaN	NaN	-0.675	0.881	0.217	-0.683	0.705	0.165	-0.645	0.56	0.193	-0.679	0.47	0.184	-0.786	0.357	0.144	-0.87	0.175	0.227
534	2.67	-0.748	0.977	0.434	NaN	NaN	NaN	-0.617	0.895	0.594	-0.595	0.689	0.618	-0.576	0.529	0.551	-0.582	0.433	0.556	-0.587	0.274	0.596	-0.594	0.075	0.513	-0.475	0.033	0.551	NaN	NaN	NaN	-0.673	0.882	0.218	-0.679	0.705	0.166	-0.64	0.561	0.194	-0.673	0.47	0.185	-0.78	0.356	0.144	-0.862	0.173	0.226
535	2.675	-0.745	0.977	0.434	NaN	NaN	NaN	-0.625	0.902	0.593	-0.594	0.69	0.62	-0.575	0.529	0.551	-0.582	0.433	0.557	-0.587	0.274	0.596	-0.594	0.075	0.513	-0.475	0.033	0.551	NaN	NaN	NaN	-0.67	0.882	0.218	-0.675	0.705	0.166	-0.636	0.562	0.194	-0.668	0.47	0.185	-0.773	0.355	0.144	-0.854	0.171	0.227
536	2.68	-0.742	0.978	0.435	NaN	NaN	NaN	-0.608	0.893	0.596	-0.592	0.69	0.62	-0.574	0.529	0.552	-0.581	0.433	0.557	-0.587	0.274	0.597	-0.594	0.075	0.513	-0.475	0.033	0.551	NaN	NaN	NaN	-0.667	0.882	0.218	-0.672	0.706	0.166	-0.632	0.562	0.195	-0.663	0.47	0.185	-0.766	0.353	0.144	-0.845	0.168	0.226
537	2.685	-0.739	0.978	0.435	NaN	NaN	NaN	-0.602	0.89	0.597	-0.589	0.689	0.619	-0.573	0.529	0.552	-0.581	0.433	0.557	-0.586	0.274	0.597	-0.594	0.076	0.513	-0.475	0.033	0.551	NaN	NaN	NaN	-0.664	0.883	0.218	-0.668	0.706	0.167	-0.627	0.562	0.195	-0.657	0.47	0.186	-0.76	0.352	0.144	-0.836	0.166	0.226
538	2.69	-0.736	0.978	0.436	NaN	NaN	NaN	-0.598	0.889	0.598	-0.587	0.689	0.619	-0.572	0.529	0.552	-0.58	0.433	0.557	-0.586	0.274	0.597	-0.594	0.076	0.513	-0.475	0.033	0.551	NaN	NaN	NaN	-0.661	0.883	0.219	-0.664	0.706	0.167	-0.622	0.563	0.196	-0.652	0.47	0.186	-0.753	0.351	0.145	-0.828	0.164	0.226
539	2.695	-0.733	0.978	0.436	NaN	NaN	NaN	-0.595	0.889	0.598	-0.585	0.689	0.62	-0.57	0.529	0.552	-0.579	0.433	0.557	-0.586	0.274	0.597	-0.594	0.076	0.513	-0.475	0.033	0.551	NaN	NaN	NaN	-0.658	0.884	0.219	-0.66	0.707	0.168	-0.618	0.563	0.196	-0.647	0.47	0.187	-0.746	0.349	0.145	-0.819	0.162	0.227
540	2.7	-0.73	0.978	0.437	NaN	NaN	NaN	-0.592	0.889	0.598	-0.583	0.689	0.62	-0.569	0.529	0.553	-0.578	0.433	0.557	-0.585	0.274	0.597	-0.594	0.075	0.513	-0.474	0.033	0.551	NaN	NaN	NaN	-0.655	0.884	0.219	-0.655	0.707	0.168	-0.613	0.564	0.196	-0.642	0.47	0.187	-0.739	0.347	0.145	-0.809	0.159	0.227
541	2.705	-0.727	0.978	0.437	NaN	NaN	NaN	-0.589	0.889	0.599	-0.581	0.689	0.62	-0.568	0.529	0.553	-0.577	0.432	0.557	-0.585	0.274	0.597	-0.594	0.075	0.513	-0.474	0.033	0.551	NaN	NaN	NaN	-0.652	0.884	0.219	-0.651	0.708	0.169	-0.609	0.564	0.197	-0.636	0.47	0.188	-0.732	0.346	0.145	-0.8	0.156	0.227
542	2.71	-0.724	0.978	0.438	NaN	NaN	NaN	-0.586	0.889	0.599	-0.58	0.689	0.621	-0.567	0.528	0.554	-0.576	0.432	0.557	-0.584	0.274	0.597	-0.594	0.076	0.513	-0.474	0.033	0.551	NaN	NaN	NaN	-0.648	0.885	0.22	-0.647	0.708	0.169	-0.604	0.564	0.197	-0.631	0.47	0.188	-0.725	0.345	0.146	-0.79	0.154	0.227
543	2.715	-0.721	0.978	0.439	NaN	NaN	NaN	-0.584	0.888	0.6	-0.577	0.69	0.622	-0.565	0.528	0.554	-0.575	0.432	0.557	-0.584	0.274	0.598	-0.594	0.076	0.513	-0.474	0.033	0.552	NaN	NaN	NaN	-0.645	0.885	0.22	-0.643	0.708	0.169	-0.599	0.565	0.198	-0.626	0.47	0.189	-0.718	0.343	0.146	-0.78	0.151	0.227
544	2.72	-0.718	0.978	0.439	NaN	NaN	NaN	-0.579	0.887	0.598	-0.575	0.69	0.622	-0.564	0.528	0.554	-0.574	0.432	0.558	-0.583	0.274	0.598	-0.594	0.076	0.513	-0.474	0.033	0.552	NaN	NaN	NaN	-0.642	0.885	0.221	-0.638	0.708	0.169	-0.595	0.565	0.198	-0.621	0.47	0.19	-0.711	0.342	0.146	-0.77	0.148	0.226
545	2.725	-0.716	0.978	0.44	NaN	NaN	NaN	-0.572	0.884	0.596	-0.573	0.69	0.622	-0.563	0.528	0.554	-0.573	0.433	0.558	-0.583	0.274	0.598	-0.593	0.076	0.513	-0.474	0.032	0.552	NaN	NaN	NaN	-0.639	0.885	0.221	-0.634	0.709	0.17	-0.589	0.565	0.199	-0.616	0.469	0.191	-0.705	0.341	0.147	-0.76	0.146	0.227
546	2.73	-0.713	0.979	0.44	NaN	NaN	NaN	-0.569	0.884	0.598	-0.572	0.69	0.623	-0.561	0.529	0.554	-0.572	0.433	0.558	-0.582	0.274	0.598	-0.593	0.076	0.513	-0.474	0.032	0.552	NaN	NaN	NaN	-0.635	0.886	0.221	-0.63	0.709	0.17	-0.584	0.565	0.2	-0.61	0.469	0.191	-0.698	0.339	0.148	-0.75	0.143	0.227
547	2.735	-0.71	0.979	0.441	NaN	NaN	NaN	-0.567	0.885	0.598	-0.569	0.69	0.623	-0.56	0.528	0.555	-0.572	0.433	0.558	-0.582	0.273	0.598	-0.593	0.076	0.513	-0.474	0.032	0.552	NaN	NaN	NaN	-0.632	0.886	0.222	-0.625	0.709	0.17	-0.58	0.566	0.2	-0.605	0.469	0.192	-0.691	0.338	0.148	-0.74	0.141	0.227
548	2.74	-0.708	0.979	0.441	NaN	NaN	NaN	-0.566	0.885	0.599	-0.567	0.69	0.623	-0.559	0.528	0.555	-0.571	0.433	0.558	-0.581	0.273	0.598	-0.593	0.076	0.513	-0.474	0.032	0.552	NaN	NaN	NaN	-0.63	0.887	0.222	-0.621	0.709	0.17	-0.576	0.566	0.201	-0.6	0.469	0.193	-0.684	0.336	0.149	-0.729	0.138	0.227
549	2.745	-0.705	0.979	0.442	NaN	NaN	NaN	-0.564	0.885	0.599	-0.565	0.69	0.624	-0.557	0.528	0.555	-0.57	0.433	0.558	-0.58	0.273	0.599	-0.593	0.076	0.513	-0.474	0.032	0.552	NaN	NaN	NaN	-0.627	0.887	0.222	-0.616	0.71	0.17	-0.57	0.567	0.202	-0.595	0.469	0.194	-0.677	0.335	0.15	-0.719	0.136	0.227
550	2.75	-0.702	0.979	0.442	NaN	NaN	NaN	-0.561	0.885	0.6	-0.563	0.69	0.624	-0.556	0.528	0.555	-0.568	0.432	0.558	-0.58	0.273	0.599	-0.593	0.076	0.513	-0.474	0.032	0.552	NaN	NaN	NaN	-0.623	0.887	0.222	-0.612	0.71	0.17	-0.566	0.567	0.203	-0.59	0.469	0.195	-0.67	0.333	0.15	-0.708	0.134	0.228
551	2.755	-0.7	0.978	0.443	NaN	NaN	NaN	-0.558	0.884	0.6	-0.561	0.69	0.624	-0.555	0.528	0.555	-0.567	0.432	0.558	-0.58	0.273	0.599	-0.593	0.076	0.513	-0.474	0.032	0.552	NaN	NaN	NaN	-0.62	0.887	0.222	-0.608	0.71	0.171	-0.56	0.567	0.204	-0.584	0.469	0.195	-0.663	0.332	0.151	-0.697	0.131	0.228
552	2.76	-0.697	0.978	0.443	NaN	NaN	NaN	-0.555	0.884	0.6	-0.559	0.69	0.624	-0.553	0.528	0.555	-0.566	0.432	0.558	-0.579	0.273	0.599	-0.593	0.076	0.513	-0.474	0.032	0.552	NaN	NaN	NaN	-0.617	0.887	0.222	-0.604	0.71	0.171	-0.556	0.568	0.204	-0.579	0.468	0.196	-0.656	0.331	0.152	-0.687	0.129	0.228
553	2.765	-0.695	0.978	0.443	NaN	NaN	NaN	-0.553	0.884	0.6	-0.557	0.69	0.624	-0.551	0.528	0.555	-0.565	0.432	0.558	-0.579	0.273	0.599	-0.593	0.076	0.513	-0.474	0.032	0.552	NaN	NaN	NaN	-0.613	0.887	0.222	-0.599	0.71	0.171	-0.552	0.568	0.204	-0.573	0.468	0.197	-0.648	0.33	0.153	-0.676	0.127	0.229
554	2.77	-0.692	0.978	0.444	NaN	NaN	NaN	-0.551	0.884	0.601	-0.555	0.69	0.624	-0.55	0.528	0.555	-0.563	0.432	0.558	-0.578	0.273	0.599	-0.593	0.076	0.513	-0.474	0.032	0.552	NaN	NaN	NaN	-0.61	0.887	0.222	-0.595	0.71	0.171	-0.546	0.568	0.205	-0.568	0.468	0.198	-0.641	0.328	0.154	-0.666	0.126	0.229
555	2.775	-0.69	0.978	0.444	NaN	NaN	NaN	-0.548	0.884	0.601	-0.553	0.689	0.624	-0.548	0.528	0.555	-0.562	0.432	0.558	-0.578	0.274	0.599	-0.593	0.076	0.513	-0.474	0.032	0.552	NaN	NaN	NaN	-0.608	0.888	0.222	-0.591	0.711	0.171	-0.541	0.568	0.206	-0.563	0.468	0.199	-0.633	0.327	0.154	-0.655	0.124	0.229
556	2.78	-0.687	0.977	0.444	NaN	NaN	NaN	-0.545	0.883	0.601	-0.551	0.689	0.624	-0.547	0.528	0.555	-0.561	0.432	0.558	-0.577	0.273	0.599	-0.593	0.076	0.513	-0.474	0.031	0.553	NaN	NaN	NaN	-0.605	0.888	0.222	-0.586	0.711	0.172	-0.536	0.568	0.207	-0.557	0.468	0.2	-0.626	0.326	0.155	-0.643	0.122	0.229
557	2.785	-0.684	0.977	0.444	NaN	NaN	NaN	-0.542	0.883	0.6	-0.549	0.689	0.624	-0.545	0.527	0.555	-0.56	0.432	0.559	-0.576	0.273	0.599	-0.593	0.076	0.513	-0.474	0.031	0.553	NaN	NaN	NaN	-0.602	0.889	0.222	-0.582	0.711	0.172	-0.531	0.568	0.208	-0.552	0.468	0.2	-0.619	0.325	0.156	-0.633	0.12	0.229
558	2.79	-0.682	0.977	0.444	NaN	NaN	NaN	-0.54	0.883	0.6	-0.547	0.689	0.625	-0.543	0.527	0.555	-0.559	0.432	0.559	-0.576	0.274	0.599	-0.593	0.076	0.513	-0.474	0.031	0.553	NaN	NaN	NaN	-0.599	0.889	0.222	-0.578	0.711	0.172	-0.526	0.568	0.208	-0.546	0.467	0.201	-0.611	0.323	0.156	-0.622	0.119	0.229
559	2.795	-0.679	0.977	0.444	NaN	NaN	NaN	-0.538	0.883	0.601	-0.544	0.689	0.624	-0.542	0.527	0.555	-0.558	0.432	0.559	-0.575	0.274	0.599	-0.593	0.076	0.513	-0.474	0.031	0.553	NaN	NaN	NaN	-0.596	0.889	0.222	-0.574	0.711	0.173	-0.522	0.569	0.209	-0.541	0.467	0.202	-0.603	0.322	0.157	-0.611	0.117	0.229
560	2.8	-0.676	0.976	0.444	NaN	NaN	NaN	-0.536	0.883	0.601	-0.542	0.689	0.624	-0.54	0.527	0.555	-0.556	0.432	0.559	-0.574	0.274	0.599	-0.592	0.076	0.513	-0.474	0.031	0.553	NaN	NaN	NaN	-0.593	0.889	0.222	-0.569	0.71	0.173	-0.517	0.569	0.209	-0.535	0.467	0.202	-0.595	0.321	0.158	-0.6	0.116	0.23
561	2.805	-0.674	0.976	0.444	NaN	NaN	NaN	-0.534	0.883	0.601	-0.541	0.689	0.624	-0.538	0.526	0.556	-0.555	0.432	0.559	-0.574	0.274	0.599	-0.592	0.076	0.513	-0.474	0.031	0.553	NaN	NaN	NaN	-0.589	0.889	0.222	-0.565	0.711	0.173	-0.512	0.569	0.21	-0.529	0.466	0.203	-0.588	0.32	0.158	-0.588	0.114	0.23
562	2.81	-0.671	0.976	0.444	NaN	NaN	NaN	-0.531	0.882	0.601	-0.538	0.689	0.625	-0.536	0.526	0.556	-0.553	0.432	0.559	-0.573	0.274	0.598	-0.592	0.076	0.513	-0.474	0.03	0.553	NaN	NaN	NaN	-0.586	0.889	0.222	-0.561	0.71	0.173	-0.507	0.569	0.211	-0.523	0.466	0.203	-0.58	0.319	0.159	-0.577	0.113	0.229
563	2.815	-0.668	0.975	0.443	NaN	NaN	NaN	-0.529	0.882	0.601	-0.536	0.688	0.625	-0.534	0.526	0.555	-0.551	0.431	0.558	-0.572	0.274	0.598	-0.592	0.076	0.513	-0.474	0.03	0.553	NaN	NaN	NaN	-0.583	0.889	0.222	-0.557	0.71	0.173	-0.502	0.569	0.211	-0.517	0.466	0.204	-0.572	0.318	0.159	-0.566	0.112	0.23
564	2.82	-0.665	0.975	0.443	NaN	NaN	NaN	-0.526	0.882	0.601	-0.534	0.688	0.624	-0.533	0.527	0.555	-0.55	0.432	0.558	-0.571	0.274	0.598	-0.592	0.076	0.513	-0.474	0.03	0.553	NaN	NaN	NaN	-0.579	0.889	0.222	-0.553	0.71	0.174	-0.498	0.569	0.212	-0.511	0.466	0.204	-0.564	0.317	0.159	-0.555	0.111	0.23
565	2.825	-0.662	0.975	0.443	NaN	NaN	NaN	-0.524	0.882	0.601	-0.533	0.688	0.625	-0.531	0.527	0.555	-0.549	0.432	0.558	-0.571	0.274	0.598	-0.592	0.076	0.513	-0.474	0.03	0.553	NaN	NaN	NaN	-0.575	0.889	0.222	-0.548	0.71	0.174	-0.493	0.569	0.212	-0.505	0.466	0.205	-0.555	0.316	0.159	-0.544	0.11	0.23
566	2.83	-0.659	0.974	0.443	NaN	NaN	NaN	-0.522	0.882	0.601	-0.53	0.688	0.625	-0.529	0.526	0.555	-0.548	0.432	0.558	-0.57	0.274	0.598	-0.592	0.076	0.513	-0.474	0.03	0.553	NaN	NaN	NaN	-0.571	0.889	0.222	-0.544	0.709	0.174	-0.488	0.569	0.213	-0.499	0.466	0.205	-0.547	0.315	0.159	-0.533	0.11	0.23
567	2.835	-0.657	0.974	0.442	NaN	NaN	NaN	-0.519	0.881	0.601	-0.528	0.688	0.625	-0.528	0.526	0.555	-0.547	0.431	0.558	-0.569	0.274	0.598	-0.592	0.076	0.513	-0.474	0.03	0.553	NaN	NaN	NaN	-0.568	0.889	0.222	-0.54	0.709	0.174	-0.483	0.57	0.213	-0.493	0.466	0.206	-0.538	0.314	0.159	-0.522	0.109	0.23
568	2.84	-0.654	0.974	0.442	NaN	NaN	NaN	-0.517	0.881	0.601	-0.526	0.688	0.624	-0.526	0.526	0.555	-0.545	0.431	0.559	-0.568	0.274	0.598	-0.591	0.076	0.512	-0.474	0.03	0.553	NaN	NaN	NaN	-0.565	0.889	0.221	-0.535	0.709	0.174	-0.478	0.57	0.214	-0.487	0.466	0.206	-0.53	0.313	0.159	-0.51	0.108	0.23
569	2.845	-0.651	0.973	0.442	NaN	NaN	NaN	-0.514	0.881	0.601	-0.524	0.687	0.623	-0.525	0.526	0.555	-0.544	0.43	0.558	-0.567	0.274	0.598	-0.591	0.076	0.512	-0.474	0.03	0.554	NaN	NaN	NaN	-0.562	0.889	0.221	-0.531	0.709	0.174	-0.473	0.57	0.214	-0.482	0.466	0.207	-0.521	0.313	0.159	-0.499	0.108	0.23
570	2.85	-0.648	0.974	0.441	NaN	NaN	NaN	-0.512	0.881	0.601	-0.522	0.687	0.623	-0.523	0.526	0.555	-0.542	0.43	0.558	-0.566	0.274	0.598	-0.591	0.076	0.512	-0.474	0.03	0.554	NaN	NaN	NaN	-0.558	0.889	0.221	-0.527	0.709	0.174	-0.468	0.57	0.215	-0.476	0.466	0.207	-0.513	0.312	0.159	-0.488	0.108	0.229
571	2.855	-0.645	0.973	0.441	NaN	NaN	NaN	-0.509	0.881	0.601	-0.52	0.687	0.624	-0.521	0.526	0.555	-0.54	0.43	0.558	-0.565	0.274	0.598	-0.591	0.076	0.512	-0.474	0.03	0.554	NaN	NaN	NaN	-0.554	0.889	0.22	-0.523	0.709	0.174	-0.463	0.57	0.215	-0.469	0.465	0.207	-0.504	0.311	0.159	-0.477	0.107	0.229
572	2.86	-0.642	0.973	0.441	NaN	NaN	NaN	-0.507	0.88	0.601	-0.518	0.687	0.624	-0.52	0.526	0.555	-0.539	0.43	0.557	-0.564	0.274	0.597	-0.591	0.076	0.512	-0.474	0.03	0.554	NaN	NaN	NaN	-0.551	0.889	0.22	-0.518	0.709	0.174	-0.458	0.57	0.215	-0.463	0.465	0.208	-0.496	0.311	0.159	-0.465	0.107	0.229
573	2.865	-0.64	0.973	0.44	NaN	NaN	NaN	-0.504	0.88	0.601	-0.516	0.687	0.624	-0.518	0.525	0.555	-0.538	0.43	0.557	-0.563	0.274	0.597	-0.591	0.077	0.512	-0.474	0.03	0.554	NaN	NaN	NaN	-0.547	0.888	0.22	-0.513	0.709	0.174	-0.453	0.57	0.216	-0.457	0.465	0.208	-0.487	0.311	0.158	-0.454	0.107	0.229
574	2.87	-0.637	0.972	0.44	NaN	NaN	NaN	-0.502	0.88	0.601	-0.514	0.687	0.624	-0.516	0.525	0.555	-0.537	0.43	0.557	-0.562	0.274	0.597	-0.591	0.077	0.512	-0.474	0.03	0.554	NaN	NaN	NaN	-0.543	0.888	0.22	-0.508	0.709	0.174	-0.448	0.571	0.216	-0.451	0.465	0.208	-0.479	0.31	0.158	-0.443	0.107	0.229
575	2.875	-0.634	0.972	0.44	NaN	NaN	NaN	-0.5	0.879	0.601	-0.512	0.686	0.624	-0.515	0.525	0.555	-0.536	0.43	0.558	-0.562	0.274	0.597	-0.591	0.077	0.512	-0.474	0.03	0.554	NaN	NaN	NaN	-0.538	0.887	0.22	-0.504	0.709	0.174	-0.443	0.571	0.216	-0.445	0.465	0.208	-0.47	0.31	0.158	-0.432	0.107	0.229
576	2.88	-0.631	0.971	0.44	NaN	NaN	NaN	-0.497	0.879	0.601	-0.51	0.686	0.623	-0.514	0.525	0.554	-0.535	0.43	0.558	-0.561	0.274	0.597	-0.591	0.077	0.512	-0.474	0.03	0.554	NaN	NaN	NaN	-0.534	0.887	0.22	-0.499	0.71	0.174	-0.438	0.571	0.217	-0.439	0.465	0.208	-0.462	0.31	0.158	-0.422	0.107	0.229
577	2.885	-0.628	0.971	0.439	NaN	NaN	NaN	-0.494	0.879	0.601	-0.508	0.686	0.623	-0.512	0.525	0.554	-0.533	0.43	0.557	-0.56	0.274	0.597	-0.591	0.077	0.511	-0.474	0.029	0.554	NaN	NaN	NaN	-0.53	0.886	0.22	-0.495	0.71	0.174	-0.432	0.571	0.217	-0.432	0.465	0.209	-0.453	0.309	0.158	-0.411	0.107	0.229
578	2.89	-0.625	0.971	0.439	-0.406	0.949	0.548	-0.492	0.879	0.601	-0.506	0.685	0.623	-0.51	0.525	0.554	-0.532	0.43	0.557	-0.559	0.274	0.596	-0.59	0.077	0.511	-0.474	0.029	0.554	NaN	NaN	NaN	-0.527	0.887	0.219	-0.489	0.709	0.174	-0.427	0.571	0.217	-0.426	0.465	0.209	-0.445	0.309	0.158	-0.4	0.107	0.229
579	2.895	-0.623	0.97	0.438	-0.402	0.949	0.549	-0.489	0.878	0.601	-0.504	0.685	0.623	-0.509	0.525	0.554	-0.531	0.43	0.556	-0.557	0.273	0.596	-0.59	0.077	0.511	-0.474	0.029	0.554	NaN	NaN	NaN	-0.524	0.886	0.219	-0.484	0.709	0.174	-0.422	0.571	0.217	-0.42	0.465	0.209	-0.437	0.309	0.158	-0.39	0.107	0.229
580	2.9	-0.62	0.97	0.438	-0.4	0.949	0.549	-0.486	0.878	0.601	-0.502	0.685	0.623	-0.507	0.525	0.554	-0.529	0.43	0.556	-0.555	0.273	0.595	-0.59	0.077	0.511	-0.474	0.029	0.554	NaN	NaN	NaN	-0.52	0.886	0.219	-0.479	0.709	0.173	-0.417	0.572	0.217	-0.414	0.465	0.209	-0.428	0.309	0.158	-0.38	0.108	0.228
581	2.905	-0.617	0.97	0.437	-0.397	0.949	0.549	-0.484	0.878	0.6	-0.5	0.685	0.623	-0.506	0.524	0.553	-0.528	0.43	0.556	-0.554	0.273	0.595	-0.588	0.076	0.511	-0.474	0.029	0.554	NaN	NaN	NaN	-0.515	0.886	0.219	-0.474	0.709	0.173	-0.412	0.572	0.218	-0.408	0.466	0.209	-0.42	0.309	0.158	-0.37	0.109	0.228
582	2.91	-0.614	0.969	0.437	-0.395	0.948	0.549	-0.481	0.877	0.6	-0.498	0.685	0.623	-0.504	0.524	0.553	-0.527	0.43	0.556	-0.554	0.273	0.594	-0.588	0.076	0.511	-0.474	0.029	0.554	NaN	NaN	NaN	-0.511	0.885	0.219	-0.47	0.709	0.173	-0.406	0.572	0.218	-0.402	0.465	0.21	-0.412	0.309	0.158	-0.36	0.109	0.228
583	2.915	-0.611	0.969	0.436	-0.392	0.948	0.549	-0.479	0.877	0.6	-0.496	0.685	0.623	-0.503	0.524	0.553	-0.526	0.429	0.555	-0.553	0.273	0.594	-0.588	0.076	0.511	-0.474	0.029	0.554	NaN	NaN	NaN	-0.506	0.885	0.219	-0.465	0.709	0.173	-0.401	0.572	0.218	-0.395	0.466	0.21	-0.403	0.309	0.158	-0.349	0.109	0.229
584	2.92	-0.607	0.968	0.436	-0.39	0.948	0.55	-0.476	0.876	0.6	-0.494	0.685	0.623	-0.501	0.524	0.553	-0.524	0.428	0.555	-0.552	0.273	0.594	-0.588	0.076	0.511	-0.474	0.029	0.554	NaN	NaN	NaN	-0.503	0.885	0.218	-0.46	0.709	0.173	-0.395	0.572	0.219	-0.389	0.466	0.21	-0.395	0.309	0.157	-0.339	0.11	0.229
585	2.925	-0.604	0.968	0.435	-0.387	0.947	0.55	-0.474	0.876	0.6	-0.492	0.685	0.623	-0.499	0.523	0.553	-0.522	0.428	0.555	-0.551	0.273	0.593	-0.588	0.076	0.511	-0.474	0.029	0.554	NaN	NaN	NaN	-0.5	0.885	0.218	-0.455	0.708	0.173	-0.39	0.572	0.219	-0.383	0.465	0.21	-0.387	0.309	0.157	-0.33	0.11	0.228
586	2.93	-0.601	0.967	0.435	-0.385	0.947	0.55	-0.471	0.876	0.6	-0.489	0.684	0.623	-0.497	0.523	0.553	-0.52	0.427	0.555	-0.55	0.272	0.593	-0.588	0.076	0.51	-0.474	0.03	0.554	NaN	NaN	NaN	-0.496	0.885	0.217	-0.45	0.708	0.173	-0.385	0.572	0.219	-0.377	0.466	0.21	-0.379	0.309	0.157	-0.321	0.111	0.228
587	2.935	-0.598	0.966	0.434	-0.382	0.946	0.551	-0.468	0.875	0.599	-0.487	0.684	0.623	-0.495	0.523	0.552	-0.519	0.427	0.555	-0.549	0.272	0.593	-0.588	0.076	0.51	-0.474	0.03	0.554	NaN	NaN	NaN	-0.491	0.884	0.217	-0.444	0.708	0.172	-0.379	0.572	0.219	-0.371	0.466	0.21	-0.372	0.309	0.157	-0.312	0.112	0.228
588	2.94	-0.595	0.966	0.433	-0.381	0.946	0.551	-0.466	0.874	0.599	-0.485	0.684	0.622	-0.493	0.522	0.552	-0.518	0.427	0.555	-0.548	0.272	0.592	-0.588	0.076	0.51	-0.474	0.03	0.554	NaN	NaN	NaN	-0.486	0.883	0.217	-0.439	0.707	0.172	-0.374	0.572	0.219	-0.365	0.466	0.21	-0.364	0.309	0.157	-0.303	0.112	0.228
589	2.945	-0.591	0.965	0.432	-0.378	0.946	0.551	-0.463	0.874	0.599	-0.483	0.683	0.622	-0.491	0.522	0.551	-0.517	0.427	0.554	-0.547	0.272	0.592	-0.588	0.076	0.51	-0.474	0.03	0.554	NaN	NaN	NaN	-0.482	0.882	0.217	-0.434	0.707	0.171	-0.369	0.572	0.219	-0.359	0.466	0.21	-0.356	0.309	0.157	-0.294	0.112	0.228
590	2.95	-0.588	0.965	0.432	-0.375	0.945	0.551	-0.46	0.874	0.599	-0.48	0.683	0.622	-0.49	0.522	0.551	-0.515	0.427	0.554	-0.546	0.272	0.592	-0.588	0.076	0.51	-0.474	0.029	0.554	NaN	NaN	NaN	-0.478	0.882	0.216	-0.429	0.707	0.171	-0.363	0.572	0.219	-0.353	0.466	0.21	-0.349	0.309	0.157	-0.285	0.113	0.228
591	2.955	-0.585	0.964	0.431	-0.372	0.945	0.552	-0.458	0.873	0.598	-0.478	0.682	0.622	-0.488	0.521	0.551	-0.513	0.427	0.554	-0.545	0.272	0.592	-0.588	0.076	0.51	-0.474	0.03	0.554	NaN	NaN	NaN	-0.474	0.882	0.215	-0.424	0.707	0.171	-0.358	0.572	0.219	-0.346	0.466	0.21	-0.341	0.309	0.157	-0.277	0.114	0.227
592	2.96	-0.581	0.963	0.43	-0.369	0.945	0.551	-0.455	0.873	0.598	-0.476	0.682	0.622	-0.486	0.521	0.551	-0.512	0.427	0.553	-0.544	0.272	0.592	-0.588	0.076	0.51	-0.474	0.03	0.554	NaN	NaN	NaN	-0.47	0.882	0.215	-0.419	0.707	0.171	-0.352	0.572	0.219	-0.34	0.466	0.21	-0.334	0.309	0.156	-0.269	0.114	0.227
593	2.965	-0.578	0.963	0.429	-0.366	0.944	0.551	-0.452	0.872	0.598	-0.473	0.682	0.621	-0.484	0.521	0.551	-0.51	0.427	0.553	-0.544	0.272	0.592	-0.588	0.076	0.51	-0.474	0.03	0.554	NaN	NaN	NaN	-0.465	0.881	0.215	-0.414	0.706	0.17	-0.347	0.572	0.219	-0.334	0.466	0.21	-0.327	0.309	0.156	-0.26	0.114	0.227
594	2.97	-0.575	0.962	0.429	-0.363	0.944	0.552	-0.449	0.872	0.597	-0.471	0.681	0.621	-0.482	0.52	0.551	-0.509	0.427	0.553	-0.543	0.272	0.592	-0.587	0.076	0.509	-0.474	0.029	0.554	NaN	NaN	NaN	-0.46	0.88	0.215	-0.409	0.706	0.17	-0.342	0.572	0.219	-0.328	0.466	0.21	-0.319	0.31	0.156	-0.252	0.115	0.227
595	2.975	-0.571	0.961	0.428	-0.36	0.943	0.551	-0.447	0.871	0.597	-0.469	0.681	0.621	-0.48	0.52	0.55	-0.507	0.427	0.553	-0.542	0.272	0.591	-0.587	0.076	0.509	-0.474	0.029	0.554	NaN	NaN	NaN	-0.456	0.879	0.214	-0.403	0.705	0.169	-0.336	0.572	0.219	-0.322	0.466	0.21	-0.312	0.31	0.156	-0.244	0.115	0.227
596	2.98	-0.568	0.96	0.427	-0.357	0.942	0.551	-0.444	0.871	0.597	-0.467	0.681	0.621	-0.477	0.52	0.55	-0.505	0.426	0.552	-0.541	0.272	0.591	-0.588	0.077	0.509	-0.474	0.029	0.554	NaN	NaN	NaN	-0.452	0.879	0.213	-0.398	0.705	0.169	-0.331	0.572	0.219	-0.316	0.466	0.209	-0.305	0.31	0.155	-0.236	0.115	0.227
597	2.985	-0.564	0.96	0.426	-0.354	0.942	0.552	-0.441	0.87	0.597	-0.464	0.68	0.62	-0.476	0.519	0.549	-0.503	0.425	0.552	-0.539	0.272	0.591	-0.589	0.078	0.508	-0.474	0.029	0.554	NaN	NaN	NaN	-0.448	0.879	0.213	-0.393	0.705	0.169	-0.326	0.572	0.218	-0.311	0.466	0.209	-0.298	0.31	0.155	-0.228	0.116	0.226
598	2.99	-0.561	0.959	0.425	-0.351	0.941	0.551	-0.438	0.87	0.596	-0.462	0.68	0.62	-0.474	0.519	0.549	-0.502	0.425	0.551	-0.538	0.272	0.59	-0.589	0.079	0.508	-0.474	0.029	0.554	NaN	NaN	NaN	-0.443	0.878	0.212	-0.389	0.705	0.169	-0.32	0.572	0.218	-0.305	0.465	0.209	-0.291	0.31	0.155	-0.221	0.116	0.226
599	2.995	-0.558	0.958	0.425	-0.348	0.941	0.551	-0.435	0.869	0.596	-0.459	0.68	0.619	-0.472	0.519	0.549	-0.5	0.425	0.552	-0.537	0.272	0.59	-0.589	0.079	0.508	-0.474	0.029	0.554	NaN	NaN	NaN	-0.437	0.877	0.212	-0.384	0.705	0.169	-0.315	0.572	0.218	-0.299	0.465	0.209	-0.284	0.31	0.154	-0.213	0.116	0.226
600	3	-0.554	0.957	0.424	-0.345	0.94	0.552	-0.432	0.869	0.595	-0.457	0.679	0.619	-0.47	0.518	0.549	-0.499	0.425	0.552	-0.537	0.272	0.59	-0.589	0.079	0.508	-0.474	0.029	0.554	NaN	NaN	NaN	-0.433	0.876	0.212	-0.378	0.704	0.168	-0.31	0.571	0.218	-0.293	0.465	0.209	-0.277	0.31	0.154	-0.206	0.116	0.226
601	3.005	-0.55	0.957	0.423	-0.342	0.94	0.551	-0.429	0.868	0.594	-0.455	0.679	0.619	-0.468	0.518	0.548	-0.497	0.424	0.551	-0.536	0.272	0.59	-0.589	0.08	0.508	-0.474	0.029	0.554	NaN	NaN	NaN	-0.429	0.876	0.211	-0.373	0.704	0.167	-0.304	0.571	0.218	-0.288	0.465	0.208	-0.27	0.31	0.153	-0.199	0.117	0.226
602	3.01	-0.546	0.956	0.422	-0.338	0.939	0.55	-0.426	0.867	0.594	-0.452	0.679	0.618	-0.466	0.518	0.548	-0.495	0.424	0.551	-0.535	0.272	0.59	-0.588	0.08	0.508	-0.474	0.029	0.554	NaN	NaN	NaN	-0.426	0.876	0.21	-0.368	0.703	0.167	-0.299	0.571	0.218	-0.282	0.465	0.208	-0.263	0.309	0.153	-0.192	0.117	0.225
603	3.015	-0.543	0.955	0.421	-0.335	0.938	0.55	-0.423	0.867	0.594	-0.45	0.678	0.618	-0.463	0.518	0.548	-0.493	0.425	0.55	-0.534	0.272	0.59	-0.588	0.08	0.508	-0.474	0.029	0.554	NaN	NaN	NaN	-0.421	0.875	0.21	-0.363	0.703	0.167	-0.294	0.571	0.217	-0.276	0.465	0.207	-0.257	0.309	0.152	-0.185	0.116	0.225
604	3.02	-0.539	0.955	0.42	-0.333	0.938	0.551	-0.42	0.866	0.593	-0.448	0.678	0.618	-0.461	0.517	0.547	-0.492	0.424	0.55	-0.534	0.272	0.589	-0.588	0.08	0.508	-0.474	0.029	0.554	NaN	NaN	NaN	-0.416	0.874	0.21	-0.359	0.702	0.166	-0.289	0.57	0.217	-0.271	0.465	0.207	-0.251	0.309	0.152	-0.179	0.117	0.224
605	3.025	-0.535	0.954	0.419	-0.328	0.937	0.55	-0.417	0.866	0.593	-0.445	0.678	0.617	-0.459	0.517	0.547	-0.49	0.424	0.55	-0.532	0.273	0.589	-0.588	0.08	0.508	-0.474	0.029	0.554	NaN	NaN	NaN	-0.412	0.873	0.209	-0.355	0.701	0.166	-0.284	0.57	0.217	-0.265	0.464	0.207	-0.244	0.309	0.151	-0.172	0.117	0.224
606	3.03	-0.532	0.953	0.418	-0.325	0.937	0.549	-0.414	0.865	0.592	-0.443	0.677	0.616	-0.457	0.516	0.547	-0.488	0.424	0.55	-0.531	0.273	0.589	-0.587	0.08	0.508	-0.474	0.029	0.554	NaN	NaN	NaN	-0.408	0.873	0.208	-0.35	0.7	0.165	-0.279	0.569	0.216	-0.26	0.464	0.207	-0.238	0.308	0.151	-0.165	0.117	0.223
607	3.035	-0.528	0.952	0.417	-0.322	0.936	0.549	-0.41	0.864	0.592	-0.44	0.677	0.615	-0.455	0.516	0.546	-0.486	0.424	0.549	-0.53	0.273	0.588	-0.587	0.08	0.508	-0.474	0.029	0.554	NaN	NaN	NaN	-0.403	0.872	0.207	-0.346	0.7	0.164	-0.274	0.569	0.216	-0.255	0.464	0.206	-0.232	0.309	0.15	-0.159	0.117	0.223
608	3.04	-0.524	0.951	0.416	-0.318	0.936	0.549	-0.407	0.864	0.591	-0.438	0.676	0.615	-0.453	0.516	0.546	-0.485	0.424	0.549	-0.53	0.273	0.588	-0.587	0.081	0.508	-0.474	0.029	0.554	NaN	NaN	NaN	-0.399	0.871	0.207	-0.342	0.698	0.164	-0.27	0.569	0.216	-0.25	0.463	0.206	-0.226	0.308	0.15	-0.153	0.117	0.223
609	3.045	-0.52	0.95	0.415	-0.315	0.935	0.548	-0.404	0.863	0.59	-0.436	0.676	0.615	-0.451	0.515	0.546	-0.483	0.424	0.549	-0.529	0.273	0.588	-0.587	0.081	0.508	-0.474	0.029	0.554	NaN	NaN	NaN	-0.396	0.87	0.206	-0.339	0.697	0.163	-0.265	0.568	0.215	-0.244	0.463	0.205	-0.22	0.308	0.149	-0.148	0.116	0.222
610	3.05	-0.516	0.949	0.414	-0.312	0.935	0.548	-0.401	0.863	0.59	-0.433	0.676	0.614	-0.448	0.515	0.545	-0.481	0.424	0.549	-0.528	0.274	0.588	-0.587	0.081	0.508	-0.474	0.029	0.554	NaN	NaN	NaN	-0.392	0.869	0.205	-0.334	0.696	0.162	-0.26	0.567	0.215	-0.24	0.462	0.205	-0.214	0.308	0.149	-0.142	0.116	0.222
611	3.055	-0.511	0.949	0.413	-0.308	0.934	0.548	-0.398	0.862	0.589	-0.431	0.675	0.614	-0.446	0.515	0.545	-0.478	0.423	0.548	-0.527	0.274	0.588	-0.587	0.081	0.508	-0.474	0.029	0.554	NaN	NaN	NaN	-0.388	0.868	0.204	-0.33	0.696	0.162	-0.256	0.567	0.214	-0.235	0.462	0.204	-0.209	0.307	0.148	-0.137	0.115	0.221
612	3.06	-0.507	0.948	0.412	-0.305	0.933	0.547	-0.395	0.862	0.589	-0.428	0.675	0.613	-0.443	0.514	0.545	-0.476	0.423	0.548	-0.526	0.274	0.588	-0.586	0.081	0.508	-0.474	0.029	0.554	NaN	NaN	NaN	-0.385	0.867	0.203	-0.326	0.696	0.161	-0.251	0.566	0.214	-0.23	0.461	0.204	-0.204	0.307	0.147	-0.131	0.115	0.221
613	3.065	-0.503	0.947	0.411	-0.3	0.932	0.546	-0.392	0.861	0.588	-0.426	0.675	0.613	-0.441	0.514	0.545	-0.474	0.422	0.548	-0.525	0.274	0.588	-0.586	0.082	0.507	-0.474	0.029	0.554	NaN	NaN	NaN	-0.381	0.866	0.202	-0.322	0.695	0.161	-0.247	0.565	0.213	-0.226	0.46	0.204	-0.198	0.306	0.147	-0.126	0.114	0.22
614	3.07	-0.499	0.946	0.41	-0.297	0.932	0.546	-0.389	0.861	0.587	-0.423	0.675	0.612	-0.438	0.513	0.544	-0.472	0.422	0.548	-0.524	0.275	0.588	-0.586	0.082	0.507	-0.474	0.029	0.554	NaN	NaN	NaN	-0.377	0.865	0.202	-0.317	0.695	0.161	-0.243	0.564	0.213	-0.221	0.46	0.203	-0.193	0.305	0.146	-0.121	0.114	0.22
615	3.075	-0.495	0.945	0.409	-0.295	0.931	0.546	-0.385	0.86	0.586	-0.421	0.674	0.611	-0.436	0.513	0.544	-0.47	0.422	0.548	-0.523	0.275	0.588	-0.585	0.082	0.507	-0.474	0.029	0.554	NaN	NaN	NaN	-0.372	0.864	0.201	-0.312	0.693	0.16	-0.24	0.563	0.213	-0.217	0.459	0.202	-0.188	0.304	0.146	-0.116	0.113	0.219
616	3.08	-0.491	0.945	0.408	-0.291	0.93	0.545	-0.382	0.859	0.585	-0.418	0.674	0.61	-0.433	0.512	0.543	-0.467	0.422	0.547	-0.521	0.275	0.587	-0.585	0.082	0.507	-0.474	0.029	0.554	NaN	NaN	NaN	-0.366	0.863	0.2	-0.308	0.693	0.16	-0.236	0.562	0.213	-0.212	0.458	0.202	-0.184	0.304	0.145	-0.112	0.113	0.219
617	3.085	-0.487	0.944	0.406	-0.288	0.93	0.545	-0.379	0.859	0.584	-0.415	0.674	0.61	-0.43	0.512	0.543	-0.465	0.422	0.547	-0.52	0.275	0.587	-0.585	0.083	0.507	-0.474	0.029	0.555	NaN	NaN	NaN	-0.361	0.863	0.2	-0.303	0.692	0.159	-0.232	0.561	0.212	-0.209	0.457	0.202	-0.18	0.303	0.145	-0.107	0.112	0.218
618	3.09	-0.482	0.943	0.405	-0.285	0.929	0.545	-0.376	0.859	0.584	-0.412	0.673	0.609	-0.427	0.512	0.543	-0.464	0.422	0.547	-0.519	0.275	0.587	-0.585	0.084	0.507	-0.474	0.029	0.555	NaN	NaN	NaN	-0.356	0.862	0.199	-0.298	0.691	0.159	-0.228	0.56	0.212	-0.204	0.456	0.201	-0.176	0.303	0.145	-0.103	0.111	0.218
619	3.095	-0.478	0.942	0.404	-0.281	0.928	0.545	-0.373	0.858	0.583	-0.409	0.673	0.609	-0.424	0.511	0.543	-0.461	0.422	0.547	-0.518	0.275	0.587	-0.585	0.085	0.507	-0.474	0.029	0.555	NaN	NaN	NaN	-0.35	0.862	0.199	-0.293	0.69	0.158	-0.223	0.56	0.212	-0.201	0.455	0.201	-0.172	0.302	0.144	-0.099	0.11	0.218
620	3.1	-0.474	0.942	0.402	-0.279	0.928	0.544	-0.369	0.857	0.582	-0.406	0.673	0.608	-0.422	0.511	0.542	-0.458	0.421	0.546	-0.517	0.276	0.587	-0.585	0.085	0.506	-0.474	0.029	0.555	NaN	NaN	NaN	-0.344	0.861	0.198	-0.288	0.689	0.157	-0.22	0.559	0.211	-0.197	0.454	0.2	-0.168	0.3	0.143	-0.096	0.109	0.217
621	3.105	-0.469	0.941	0.401	-0.274	0.927	0.543	-0.366	0.857	0.581	-0.403	0.673	0.607	-0.419	0.51	0.542	-0.456	0.421	0.546	-0.516	0.276	0.587	-0.585	0.086	0.506	-0.474	0.029	0.555	NaN	NaN	NaN	-0.338	0.861	0.197	-0.282	0.688	0.156	-0.215	0.558	0.21	-0.193	0.453	0.199	-0.164	0.299	0.143	-0.091	0.108	0.217
622	3.11	-0.465	0.94	0.399	-0.27	0.926	0.542	-0.362	0.857	0.58	-0.4	0.673	0.606	-0.416	0.51	0.542	-0.453	0.421	0.546	-0.515	0.277	0.587	-0.585	0.086	0.506	-0.474	0.028	0.555	NaN	NaN	NaN	-0.333	0.86	0.197	-0.277	0.688	0.155	-0.211	0.557	0.21	-0.189	0.452	0.199	-0.16	0.298	0.142	-0.088	0.106	0.216
623	3.115	-0.461	0.939	0.398	-0.266	0.926	0.541	-0.359	0.856	0.579	-0.398	0.672	0.606	-0.413	0.51	0.542	-0.451	0.421	0.546	-0.514	0.277	0.587	-0.585	0.087	0.506	-0.474	0.028	0.555	NaN	NaN	NaN	-0.327	0.86	0.196	-0.273	0.687	0.155	-0.207	0.556	0.209	-0.186	0.451	0.199	-0.157	0.297	0.142	-0.085	0.105	0.216
624	3.12	-0.456	0.938	0.396	-0.262	0.925	0.541	-0.356	0.856	0.578	-0.394	0.672	0.605	-0.41	0.51	0.541	-0.449	0.421	0.546	-0.512	0.278	0.587	-0.584	0.088	0.506	-0.474	0.028	0.555	NaN	NaN	NaN	-0.323	0.86	0.195	-0.268	0.686	0.154	-0.202	0.555	0.208	-0.182	0.45	0.198	-0.153	0.295	0.141	-0.081	0.104	0.216
625	3.125	-0.452	0.938	0.395	-0.26	0.925	0.54	-0.354	0.855	0.576	-0.391	0.672	0.604	-0.408	0.51	0.541	-0.446	0.421	0.546	-0.511	0.279	0.587	-0.584	0.088	0.507	-0.474	0.028	0.555	NaN	NaN	NaN	-0.318	0.859	0.194	-0.264	0.685	0.152	-0.199	0.554	0.207	-0.178	0.448	0.198	-0.149	0.294	0.141	-0.079	0.103	0.216
626	3.13	-0.448	0.937	0.393	-0.256	0.924	0.54	-0.35	0.854	0.575	-0.388	0.672	0.603	-0.404	0.509	0.541	-0.444	0.421	0.545	-0.51	0.279	0.587	-0.583	0.089	0.507	-0.474	0.028	0.555	NaN	NaN	NaN	-0.312	0.858	0.193	-0.259	0.685	0.151	-0.195	0.553	0.206	-0.174	0.447	0.197	-0.146	0.293	0.14	-0.076	0.101	0.215
627	3.135	-0.443	0.936	0.391	-0.253	0.923	0.539	-0.346	0.854	0.574	-0.385	0.672	0.603	-0.401	0.509	0.54	-0.441	0.421	0.545	-0.508	0.28	0.587	-0.582	0.089	0.507	-0.474	0.028	0.555	NaN	NaN	NaN	-0.307	0.857	0.193	-0.255	0.684	0.15	-0.19	0.552	0.206	-0.171	0.446	0.196	-0.143	0.291	0.14	-0.074	0.099	0.216
628	3.14	-0.438	0.936	0.389	-0.249	0.923	0.538	-0.342	0.854	0.573	-0.382	0.672	0.602	-0.398	0.509	0.54	-0.439	0.421	0.545	-0.506	0.28	0.587	-0.581	0.089	0.507	-0.474	0.028	0.555	NaN	NaN	NaN	-0.301	0.856	0.192	-0.25	0.683	0.149	-0.187	0.55	0.205	-0.167	0.445	0.196	-0.14	0.29	0.14	-0.072	0.098	0.215
629	3.145	-0.434	0.935	0.388	-0.244	0.922	0.537	-0.338	0.854	0.572	-0.378	0.672	0.601	-0.395	0.509	0.54	-0.436	0.421	0.545	-0.504	0.281	0.587	-0.581	0.091	0.508	-0.474	0.028	0.555	NaN	NaN	NaN	-0.296	0.855	0.19	-0.246	0.682	0.148	-0.183	0.549	0.204	-0.164	0.444	0.195	-0.138	0.289	0.139	-0.071	0.097	0.216
630	3.15	-0.429	0.935	0.386	-0.24	0.922	0.536	-0.334	0.854	0.571	-0.375	0.672	0.6	-0.392	0.508	0.539	-0.433	0.421	0.545	-0.503	0.281	0.587	-0.582	0.092	0.507	-0.474	0.028	0.555	NaN	NaN	NaN	-0.292	0.854	0.189	-0.242	0.681	0.148	-0.179	0.548	0.204	-0.161	0.443	0.194	-0.135	0.287	0.139	-0.07	0.095	0.216
631	3.155	-0.424	0.934	0.384	-0.236	0.922	0.535	-0.329	0.853	0.569	-0.371	0.672	0.599	-0.389	0.508	0.539	-0.43	0.421	0.545	-0.501	0.282	0.587	-0.581	0.094	0.507	-0.474	0.028	0.555	NaN	NaN	NaN	-0.287	0.853	0.187	-0.238	0.68	0.147	-0.175	0.547	0.203	-0.157	0.442	0.193	-0.133	0.285	0.139	-0.069	0.093	0.216
632	3.16	-0.419	0.934	0.382	-0.231	0.921	0.534	-0.325	0.853	0.568	-0.368	0.672	0.598	-0.385	0.508	0.539	-0.426	0.421	0.544	-0.499	0.283	0.587	-0.58	0.094	0.507	-0.474	0.028	0.555	NaN	NaN	NaN	-0.282	0.852	0.186	-0.234	0.679	0.146	-0.172	0.546	0.202	-0.154	0.441	0.193	-0.131	0.284	0.139	-0.068	0.092	0.217
633	3.165	-0.414	0.933	0.38	-0.227	0.92	0.533	-0.321	0.852	0.566	-0.364	0.672	0.597	-0.381	0.508	0.538	-0.423	0.421	0.544	-0.497	0.284	0.587	-0.579	0.095	0.508	-0.474	0.028	0.555	NaN	NaN	NaN	-0.277	0.852	0.184	-0.23	0.678	0.145	-0.168	0.545	0.201	-0.15	0.44	0.192	-0.129	0.283	0.139	-0.066	0.091	0.217
634	3.17	-0.41	0.933	0.378	-0.223	0.92	0.532	-0.317	0.852	0.565	-0.36	0.672	0.596	-0.378	0.508	0.538	-0.42	0.421	0.544	-0.495	0.285	0.587	-0.579	0.096	0.508	-0.474	0.028	0.555	NaN	NaN	NaN	-0.272	0.851	0.183	-0.225	0.678	0.144	-0.165	0.544	0.2	-0.148	0.439	0.191	-0.126	0.282	0.139	-0.064	0.09	0.216
635	3.175	-0.405	0.933	0.377	-0.219	0.92	0.531	-0.312	0.852	0.564	-0.357	0.672	0.595	-0.374	0.507	0.538	-0.417	0.421	0.544	-0.493	0.286	0.586	-0.577	0.097	0.508	-0.474	0.028	0.555	NaN	NaN	NaN	-0.266	0.851	0.181	-0.221	0.677	0.142	-0.161	0.544	0.199	-0.145	0.438	0.191	-0.124	0.281	0.139	-0.062	0.089	0.216
636	3.18	-0.4	0.932	0.375	-0.215	0.919	0.53	-0.308	0.851	0.562	-0.352	0.672	0.594	-0.37	0.508	0.537	-0.413	0.421	0.544	-0.491	0.287	0.586	-0.576	0.098	0.508	-0.474	0.028	0.555	NaN	NaN	NaN	-0.261	0.85	0.18	-0.217	0.677	0.141	-0.157	0.543	0.198	-0.141	0.438	0.19	-0.121	0.28	0.139	-0.06	0.089	0.216
637	3.185	-0.395	0.932	0.373	-0.21	0.919	0.529	-0.304	0.851	0.561	-0.348	0.672	0.593	-0.366	0.508	0.537	-0.41	0.422	0.544	-0.488	0.289	0.586	-0.576	0.101	0.508	-0.474	0.028	0.555	NaN	NaN	NaN	-0.256	0.851	0.178	-0.213	0.677	0.14	-0.153	0.543	0.197	-0.138	0.437	0.189	-0.118	0.28	0.138	-0.058	0.088	0.216
638	3.19	-0.391	0.932	0.372	-0.207	0.919	0.527	-0.3	0.851	0.56	-0.344	0.672	0.592	-0.361	0.507	0.536	-0.406	0.422	0.544	-0.486	0.29	0.586	-0.575	0.103	0.508	-0.474	0.028	0.555	NaN	NaN	NaN	-0.252	0.852	0.177	-0.209	0.677	0.138	-0.149	0.543	0.196	-0.134	0.438	0.188	-0.115	0.28	0.138	-0.057	0.088	0.215
639	3.195	-0.386	0.932	0.37	-0.202	0.919	0.526	-0.295	0.851	0.558	-0.339	0.672	0.591	-0.357	0.507	0.536	-0.402	0.422	0.544	-0.483	0.291	0.586	-0.574	0.105	0.509	-0.474	0.028	0.555	NaN	NaN	NaN	-0.248	0.853	0.176	-0.205	0.678	0.137	-0.146	0.544	0.195	-0.13	0.438	0.187	-0.111	0.28	0.137	-0.057	0.088	0.215
640	3.2	-0.381	0.933	0.369	-0.197	0.919	0.524	-0.291	0.851	0.557	-0.335	0.673	0.59	-0.352	0.507	0.536	-0.398	0.423	0.544	-0.48	0.292	0.587	-0.573	0.107	0.509	-0.474	0.028	0.555	NaN	NaN	NaN	-0.243	0.854	0.174	-0.2	0.678	0.136	-0.141	0.544	0.194	-0.126	0.439	0.186	-0.108	0.281	0.136	-0.055	0.088	0.215
641	3.205	-0.376	0.933	0.368	-0.193	0.919	0.523	-0.287	0.851	0.556	-0.33	0.673	0.589	-0.347	0.508	0.536	-0.393	0.423	0.544	-0.478	0.294	0.587	-0.572	0.109	0.509	-0.474	0.028	0.555	NaN	NaN	NaN	-0.238	0.854	0.174	-0.194	0.678	0.135	-0.136	0.545	0.193	-0.121	0.439	0.185	-0.104	0.281	0.135	-0.053	0.087	0.214
642	3.21	-0.372	0.933	0.367	-0.188	0.919	0.521	-0.282	0.851	0.554	-0.326	0.673	0.588	-0.342	0.508	0.536	-0.389	0.423	0.545	-0.475	0.295	0.588	-0.571	0.111	0.51	-0.474	0.028	0.555	NaN	NaN	NaN	-0.233	0.855	0.173	-0.189	0.678	0.134	-0.131	0.545	0.191	-0.116	0.44	0.184	-0.1	0.281	0.134	-0.052	0.087	0.214
643	3.215	-0.367	0.934	0.366	-0.183	0.919	0.52	-0.277	0.851	0.553	-0.321	0.674	0.587	-0.337	0.508	0.536	-0.384	0.424	0.545	-0.472	0.297	0.588	-0.57	0.113	0.51	-0.474	0.029	0.555	NaN	NaN	NaN	-0.23	0.856	0.172	-0.185	0.679	0.133	-0.126	0.546	0.19	-0.112	0.44	0.183	-0.097	0.281	0.132	-0.051	0.086	0.214
644	3.22	-0.363	0.935	0.365	-0.18	0.919	0.518	-0.273	0.851	0.552	-0.317	0.674	0.586	-0.332	0.508	0.536	-0.379	0.425	0.546	-0.468	0.298	0.589	-0.568	0.116	0.511	-0.474	0.029	0.555	NaN	NaN	NaN	-0.226	0.857	0.171	-0.18	0.679	0.131	-0.121	0.546	0.189	-0.108	0.44	0.182	-0.094	0.282	0.131	-0.05	0.086	0.214
645	3.225	-0.358	0.935	0.364	-0.175	0.92	0.517	-0.268	0.851	0.55	-0.312	0.675	0.585	-0.327	0.509	0.536	-0.374	0.426	0.546	-0.464	0.3	0.589	-0.566	0.118	0.512	-0.473	0.029	0.555	NaN	NaN	NaN	-0.222	0.857	0.17	-0.176	0.679	0.13	-0.116	0.547	0.187	-0.104	0.441	0.181	-0.09	0.281	0.131	-0.049	0.086	0.213
646	3.23	-0.354	0.936	0.363	-0.171	0.92	0.515	-0.264	0.852	0.549	-0.307	0.676	0.584	-0.321	0.509	0.537	-0.37	0.426	0.547	-0.461	0.303	0.59	-0.564	0.121	0.512	-0.473	0.029	0.555	NaN	NaN	NaN	-0.218	0.858	0.168	-0.171	0.68	0.129	-0.112	0.547	0.186	-0.1	0.441	0.18	-0.086	0.281	0.129	-0.049	0.086	0.213
647	3.235	-0.349	0.936	0.361	-0.166	0.921	0.514	-0.259	0.852	0.548	-0.302	0.676	0.584	-0.315	0.509	0.537	-0.364	0.427	0.548	-0.457	0.305	0.59	-0.562	0.123	0.513	-0.473	0.029	0.555	NaN	NaN	NaN	-0.214	0.858	0.167	-0.167	0.68	0.127	-0.108	0.547	0.185	-0.096	0.44	0.178	-0.084	0.282	0.128	-0.047	0.086	0.213
648	3.24	-0.345	0.937	0.36	-0.161	0.922	0.512	-0.255	0.853	0.547	-0.297	0.677	0.583	-0.309	0.51	0.538	-0.359	0.428	0.549	-0.454	0.307	0.591	-0.559	0.126	0.513	-0.472	0.029	0.555	NaN	NaN	NaN	-0.21	0.858	0.165	-0.163	0.681	0.126	-0.104	0.547	0.184	-0.093	0.441	0.178	-0.081	0.282	0.128	-0.046	0.085	0.212
649	3.245	-0.34	0.937	0.359	-0.157	0.922	0.51	-0.251	0.853	0.545	-0.293	0.678	0.582	-0.303	0.51	0.539	-0.353	0.428	0.55	-0.45	0.309	0.592	-0.557	0.129	0.514	-0.472	0.03	0.555	NaN	NaN	NaN	-0.206	0.858	0.164	-0.159	0.681	0.125	-0.1	0.548	0.183	-0.09	0.441	0.177	-0.079	0.281	0.127	-0.045	0.085	0.212
650	3.25	-0.336	0.938	0.358	-0.153	0.922	0.509	-0.246	0.854	0.544	-0.288	0.678	0.582	-0.297	0.511	0.539	-0.347	0.429	0.551	-0.445	0.311	0.593	-0.554	0.132	0.514	-0.471	0.03	0.555	NaN	NaN	NaN	-0.203	0.859	0.162	-0.155	0.681	0.124	-0.097	0.548	0.182	-0.088	0.441	0.176	-0.077	0.281	0.127	-0.044	0.085	0.212
651	3.255	-0.332	0.939	0.356	-0.149	0.923	0.507	-0.242	0.854	0.543	-0.283	0.679	0.581	-0.29	0.511	0.54	-0.341	0.43	0.551	-0.44	0.313	0.594	-0.552	0.136	0.515	-0.471	0.03	0.555	NaN	NaN	NaN	-0.2	0.859	0.16	-0.151	0.681	0.123	-0.095	0.547	0.182	-0.085	0.44	0.175	-0.075	0.281	0.126	-0.044	0.085	0.211
652	3.26	-0.328	0.939	0.355	-0.144	0.923	0.505	-0.238	0.855	0.541	-0.278	0.68	0.581	-0.284	0.511	0.541	-0.334	0.431	0.552	-0.436	0.316	0.594	-0.548	0.139	0.516	-0.47	0.03	0.555	NaN	NaN	NaN	-0.195	0.859	0.158	-0.148	0.681	0.122	-0.092	0.547	0.18	-0.083	0.44	0.175	-0.073	0.28	0.126	-0.044	0.085	0.211
653	3.265	-0.324	0.94	0.353	-0.139	0.924	0.503	-0.234	0.856	0.54	-0.272	0.681	0.58	-0.277	0.512	0.542	-0.328	0.432	0.553	-0.431	0.319	0.595	-0.544	0.142	0.516	-0.47	0.031	0.555	NaN	NaN	NaN	-0.191	0.859	0.157	-0.145	0.681	0.121	-0.09	0.547	0.18	-0.081	0.441	0.174	-0.072	0.28	0.126	-0.043	0.085	0.211
654	3.27	-0.319	0.941	0.352	-0.135	0.925	0.502	-0.23	0.856	0.539	-0.267	0.682	0.58	-0.27	0.512	0.543	-0.321	0.433	0.554	-0.426	0.322	0.595	-0.541	0.145	0.517	-0.469	0.032	0.554	NaN	NaN	NaN	-0.186	0.86	0.155	-0.142	0.681	0.12	-0.088	0.547	0.179	-0.079	0.44	0.173	-0.071	0.28	0.125	-0.043	0.085	0.211
655	3.275	-0.315	0.941	0.35	-0.132	0.926	0.501	-0.225	0.856	0.537	-0.262	0.682	0.579	-0.263	0.513	0.543	-0.314	0.434	0.555	-0.42	0.324	0.596	-0.537	0.149	0.517	-0.468	0.032	0.554	NaN	NaN	NaN	-0.18	0.86	0.154	-0.139	0.682	0.119	-0.086	0.547	0.179	-0.077	0.44	0.173	-0.07	0.279	0.125	-0.043	0.085	0.211
656	3.28	-0.311	0.942	0.348	-0.129	0.927	0.5	-0.221	0.857	0.536	-0.257	0.683	0.579	-0.256	0.513	0.544	-0.307	0.434	0.556	-0.414	0.326	0.596	-0.533	0.153	0.518	-0.467	0.033	0.554	NaN	NaN	NaN	-0.175	0.86	0.153	-0.136	0.682	0.118	-0.084	0.547	0.178	-0.076	0.439	0.172	-0.069	0.279	0.125	-0.042	0.085	0.212
657	3.285	-0.307	0.943	0.347	-0.125	0.927	0.499	-0.217	0.857	0.534	-0.251	0.683	0.578	-0.248	0.513	0.545	-0.299	0.435	0.557	-0.408	0.328	0.597	-0.528	0.156	0.518	-0.467	0.035	0.553	NaN	NaN	NaN	-0.17	0.861	0.152	-0.133	0.682	0.117	-0.082	0.547	0.177	-0.074	0.439	0.172	-0.068	0.279	0.125	-0.041	0.084	0.212
658	3.29	-0.304	0.944	0.345	-0.122	0.928	0.498	-0.214	0.858	0.533	-0.246	0.683	0.578	-0.241	0.514	0.546	-0.292	0.436	0.558	-0.402	0.33	0.597	-0.524	0.16	0.518	-0.465	0.036	0.553	NaN	NaN	NaN	-0.165	0.862	0.151	-0.129	0.682	0.116	-0.08	0.547	0.177	-0.073	0.439	0.172	-0.068	0.279	0.125	-0.041	0.084	0.212
659	3.295	-0.299	0.944	0.343	-0.117	0.928	0.497	-0.21	0.858	0.532	-0.24	0.684	0.577	-0.233	0.514	0.547	-0.284	0.436	0.559	-0.396	0.333	0.597	-0.519	0.163	0.518	-0.464	0.037	0.553	NaN	NaN	NaN	-0.162	0.864	0.15	-0.126	0.683	0.115	-0.078	0.547	0.176	-0.072	0.439	0.172	-0.067	0.279	0.124	-0.04	0.084	0.212
660	3.3	-0.295	0.945	0.341	-0.113	0.929	0.494	-0.206	0.858	0.53	-0.235	0.684	0.577	-0.226	0.514	0.548	-0.276	0.437	0.559	-0.389	0.335	0.598	-0.514	0.167	0.518	-0.463	0.04	0.553	NaN	NaN	NaN	-0.158	0.865	0.149	-0.123	0.683	0.115	-0.075	0.547	0.176	-0.07	0.439	0.171	-0.065	0.278	0.124	-0.04	0.084	0.212
661	3.305	-0.292	0.945	0.339	-0.111	0.93	0.494	-0.202	0.858	0.529	-0.229	0.684	0.577	-0.218	0.514	0.548	-0.268	0.437	0.56	-0.382	0.337	0.598	-0.509	0.171	0.518	-0.462	0.043	0.552	NaN	NaN	NaN	-0.154	0.866	0.147	-0.121	0.684	0.114	-0.073	0.547	0.175	-0.069	0.439	0.171	-0.064	0.278	0.124	-0.04	0.084	0.212
662	3.31	-0.288	0.946	0.338	-0.107	0.93	0.493	-0.199	0.859	0.528	-0.223	0.685	0.576	-0.21	0.515	0.549	-0.26	0.438	0.561	-0.376	0.339	0.598	-0.504	0.175	0.518	-0.461	0.044	0.552	NaN	NaN	NaN	-0.151	0.868	0.146	-0.119	0.686	0.113	-0.071	0.547	0.175	-0.067	0.439	0.17	-0.062	0.278	0.124	-0.039	0.083	0.212
663	3.315	-0.284	0.947	0.336	-0.104	0.931	0.493	-0.195	0.859	0.527	-0.218	0.685	0.576	-0.203	0.515	0.549	-0.252	0.439	0.561	-0.369	0.342	0.598	-0.499	0.179	0.517	-0.459	0.047	0.552	NaN	NaN	NaN	-0.148	0.869	0.145	-0.116	0.687	0.112	-0.069	0.547	0.174	-0.065	0.439	0.17	-0.061	0.278	0.124	-0.038	0.083	0.212
664	3.32	-0.28	0.947	0.335	-0.101	0.932	0.492	-0.192	0.86	0.526	-0.212	0.685	0.575	-0.195	0.516	0.55	-0.244	0.439	0.562	-0.362	0.343	0.598	-0.494	0.183	0.517	-0.458	0.051	0.551	NaN	NaN	NaN	-0.144	0.869	0.143	-0.113	0.687	0.112	-0.067	0.547	0.174	-0.063	0.439	0.169	-0.059	0.278	0.123	-0.038	0.083	0.212
665	3.325	-0.276	0.947	0.334	-0.098	0.933	0.491	-0.188	0.86	0.525	-0.207	0.686	0.575	-0.187	0.516	0.55	-0.236	0.44	0.562	-0.355	0.346	0.598	-0.488	0.188	0.516	-0.456	0.053	0.551	NaN	NaN	NaN	-0.14	0.87	0.143	-0.109	0.687	0.111	-0.064	0.547	0.174	-0.062	0.439	0.169	-0.058	0.278	0.123	-0.037	0.083	0.212
666	3.33	-0.272	0.948	0.332	-0.095	0.933	0.49	-0.184	0.86	0.524	-0.202	0.686	0.575	-0.179	0.516	0.55	-0.227	0.441	0.563	-0.348	0.348	0.598	-0.482	0.191	0.515	-0.453	0.056	0.55	NaN	NaN	NaN	-0.136	0.87	0.142	-0.106	0.688	0.111	-0.062	0.547	0.173	-0.061	0.439	0.169	-0.057	0.278	0.123	-0.037	0.083	0.212
667	3.335	-0.269	0.948	0.331	-0.091	0.933	0.49	-0.18	0.861	0.523	-0.196	0.686	0.574	-0.172	0.517	0.551	-0.219	0.442	0.563	-0.341	0.35	0.597	-0.476	0.195	0.515	-0.451	0.059	0.55	NaN	NaN	NaN	-0.133	0.87	0.141	-0.102	0.688	0.11	-0.06	0.547	0.173	-0.059	0.439	0.169	-0.055	0.277	0.123	-0.036	0.083	0.212
668	3.34	-0.265	0.949	0.33	-0.088	0.933	0.489	-0.177	0.861	0.522	-0.191	0.687	0.574	-0.164	0.518	0.551	-0.211	0.442	0.563	-0.334	0.352	0.596	-0.471	0.199	0.515	-0.448	0.062	0.55	NaN	NaN	NaN	-0.129	0.871	0.14	-0.099	0.688	0.109	-0.058	0.547	0.172	-0.058	0.439	0.168	-0.054	0.277	0.123	-0.036	0.083	0.212
669	3.345	-0.261	0.95	0.329	-0.085	0.934	0.489	-0.173	0.862	0.521	-0.186	0.687	0.573	-0.157	0.518	0.551	-0.203	0.443	0.563	-0.326	0.354	0.596	-0.464	0.202	0.514	-0.445	0.066	0.549	NaN	NaN	NaN	-0.125	0.871	0.139	-0.095	0.689	0.109	-0.055	0.548	0.172	-0.056	0.439	0.168	-0.053	0.277	0.122	-0.036	0.083	0.212
670	3.35	-0.258	0.95	0.328	-0.081	0.935	0.488	-0.17	0.862	0.52	-0.18	0.687	0.573	-0.149	0.519	0.551	-0.194	0.444	0.563	-0.318	0.355	0.596	-0.458	0.206	0.513	-0.442	0.069	0.549	NaN	NaN	NaN	-0.122	0.871	0.138	-0.092	0.689	0.108	-0.053	0.548	0.172	-0.054	0.439	0.168	-0.052	0.277	0.122	-0.035	0.083	0.212
671	3.355	-0.254	0.951	0.327	-0.078	0.935	0.487	-0.166	0.863	0.52	-0.175	0.687	0.572	-0.142	0.52	0.551	-0.187	0.445	0.563	-0.31	0.357	0.596	-0.452	0.21	0.512	-0.438	0.073	0.549	NaN	NaN	NaN	-0.118	0.871	0.137	-0.088	0.69	0.108	-0.051	0.548	0.171	-0.053	0.439	0.167	-0.052	0.278	0.122	-0.035	0.083	0.213
672	3.36	-0.25	0.951	0.326	-0.073	0.936	0.486	-0.163	0.863	0.52	-0.17	0.687	0.571	-0.134	0.521	0.551	-0.179	0.446	0.563	-0.302	0.358	0.595	-0.445	0.213	0.511	-0.434	0.076	0.549	NaN	NaN	NaN	-0.114	0.871	0.136	-0.085	0.69	0.107	-0.049	0.548	0.171	-0.052	0.439	0.167	-0.051	0.277	0.122	-0.035	0.083	0.213
673	3.365	-0.246	0.952	0.326	-0.071	0.937	0.486	-0.159	0.864	0.519	-0.165	0.687	0.571	-0.127	0.521	0.551	-0.171	0.447	0.563	-0.295	0.36	0.595	-0.438	0.216	0.51	-0.428	0.08	0.549	NaN	NaN	NaN	-0.11	0.872	0.136	-0.082	0.69	0.107	-0.047	0.548	0.17	-0.051	0.439	0.167	-0.05	0.277	0.121	-0.035	0.083	0.213
674	3.37	-0.243	0.952	0.325	-0.068	0.937	0.485	-0.155	0.864	0.519	-0.16	0.688	0.57	-0.12	0.522	0.551	-0.162	0.448	0.562	-0.288	0.362	0.594	-0.432	0.219	0.509	-0.423	0.084	0.549	NaN	NaN	NaN	-0.106	0.872	0.136	-0.078	0.69	0.106	-0.045	0.548	0.17	-0.05	0.439	0.166	-0.05	0.277	0.121	-0.035	0.083	0.213
675	3.375	-0.239	0.953	0.324	-0.064	0.938	0.484	-0.151	0.865	0.518	-0.155	0.688	0.57	-0.112	0.523	0.55	-0.154	0.449	0.562	-0.28	0.363	0.593	-0.424	0.222	0.507	-0.416	0.087	0.549	NaN	NaN	NaN	-0.102	0.873	0.135	-0.076	0.69	0.106	-0.044	0.548	0.17	-0.049	0.439	0.166	-0.049	0.277	0.121	-0.035	0.083	0.213
676	3.38	-0.236	0.953	0.324	-0.06	0.938	0.483	-0.148	0.865	0.518	-0.149	0.688	0.569	-0.105	0.524	0.55	-0.146	0.45	0.562	-0.272	0.365	0.593	-0.417	0.225	0.506	-0.409	0.091	0.55	NaN	NaN	NaN	-0.099	0.874	0.134	-0.073	0.691	0.105	-0.042	0.548	0.169	-0.048	0.439	0.166	-0.049	0.277	0.121	-0.034	0.083	0.213
677	3.385	-0.232	0.954	0.323	-0.057	0.939	0.483	-0.144	0.866	0.517	-0.144	0.688	0.568	-0.098	0.525	0.55	-0.139	0.451	0.562	-0.265	0.367	0.592	-0.411	0.228	0.504	-0.401	0.094	0.55	NaN	NaN	NaN	-0.095	0.874	0.134	-0.07	0.691	0.105	-0.04	0.548	0.169	-0.047	0.439	0.166	-0.049	0.277	0.121	-0.034	0.083	0.213
678	3.39	-0.229	0.954	0.322	-0.054	0.94	0.482	-0.14	0.867	0.517	-0.139	0.689	0.568	-0.091	0.525	0.55	-0.131	0.452	0.561	-0.257	0.368	0.591	-0.403	0.231	0.503	-0.392	0.097	0.55	NaN	NaN	NaN	-0.091	0.875	0.134	-0.067	0.691	0.105	-0.038	0.548	0.169	-0.046	0.438	0.166	-0.048	0.277	0.121	-0.034	0.083	0.213
679	3.395	-0.225	0.955	0.322	-0.051	0.94	0.482	-0.137	0.867	0.516	-0.134	0.689	0.567	-0.084	0.526	0.549	-0.124	0.453	0.561	-0.25	0.37	0.59	-0.396	0.232	0.502	-0.383	0.1	0.551	NaN	NaN	NaN	-0.088	0.875	0.133	-0.065	0.691	0.104	-0.037	0.548	0.169	-0.045	0.438	0.166	-0.048	0.277	0.121	-0.034	0.083	0.213
680	3.4	-0.222	0.955	0.321	-0.047	0.941	0.482	-0.133	0.868	0.516	-0.128	0.689	0.567	-0.077	0.528	0.549	-0.116	0.454	0.56	-0.243	0.371	0.589	-0.388	0.234	0.501	-0.375	0.103	0.551	NaN	NaN	NaN	-0.084	0.876	0.133	-0.063	0.691	0.104	-0.036	0.548	0.169	-0.044	0.438	0.166	-0.047	0.277	0.121	-0.034	0.083	0.213
681	3.405	-0.218	0.956	0.32	-0.044	0.941	0.481	-0.13	0.869	0.516	-0.123	0.689	0.566	-0.069	0.529	0.548	-0.109	0.455	0.559	-0.236	0.373	0.588	-0.38	0.236	0.5	-0.366	0.105	0.551	NaN	NaN	NaN	-0.081	0.876	0.133	-0.061	0.691	0.104	-0.034	0.548	0.168	-0.043	0.438	0.166	-0.046	0.277	0.121	-0.034	0.083	0.213
682	3.41	-0.215	0.957	0.32	-0.041	0.942	0.481	-0.126	0.87	0.516	-0.118	0.69	0.566	-0.062	0.53	0.548	-0.101	0.456	0.559	-0.228	0.375	0.587	-0.372	0.237	0.498	-0.357	0.108	0.551	NaN	NaN	NaN	-0.078	0.876	0.132	-0.059	0.691	0.104	-0.032	0.548	0.168	-0.042	0.439	0.166	-0.046	0.277	0.121	-0.033	0.083	0.213
683	3.415	-0.211	0.957	0.319	-0.037	0.943	0.48	-0.122	0.871	0.516	-0.112	0.69	0.565	-0.056	0.531	0.548	-0.094	0.458	0.558	-0.221	0.376	0.585	-0.363	0.237	0.497	-0.348	0.109	0.551	NaN	NaN	NaN	-0.075	0.876	0.131	-0.057	0.691	0.103	-0.031	0.548	0.168	-0.041	0.439	0.166	-0.045	0.277	0.121	-0.033	0.083	0.213
684	3.42	-0.208	0.957	0.319	-0.034	0.944	0.48	-0.118	0.871	0.515	-0.107	0.69	0.565	-0.049	0.532	0.547	-0.087	0.459	0.558	-0.214	0.378	0.584	-0.354	0.237	0.496	-0.338	0.11	0.551	NaN	NaN	NaN	-0.072	0.876	0.131	-0.055	0.692	0.103	-0.03	0.548	0.168	-0.04	0.439	0.166	-0.045	0.277	0.121	-0.033	0.083	0.214
685	3.425	-0.204	0.958	0.318	-0.03	0.944	0.479	-0.115	0.872	0.515	-0.102	0.691	0.565	-0.042	0.534	0.547	-0.079	0.46	0.557	-0.206	0.378	0.583	-0.346	0.238	0.495	-0.328	0.111	0.551	NaN	NaN	NaN	-0.069	0.876	0.131	-0.053	0.692	0.103	-0.029	0.548	0.168	-0.039	0.439	0.166	-0.044	0.277	0.121	-0.033	0.084	0.214
686	3.43	-0.201	0.959	0.318	-0.027	0.945	0.479	-0.111	0.873	0.515	-0.096	0.692	0.565	-0.035	0.535	0.547	-0.072	0.461	0.557	-0.197	0.379	0.583	-0.338	0.239	0.494	-0.319	0.112	0.551	NaN	NaN	NaN	-0.066	0.876	0.13	-0.051	0.692	0.103	-0.027	0.548	0.168	-0.038	0.439	0.166	-0.044	0.277	0.121	-0.033	0.084	0.214
687	3.435	-0.198	0.959	0.317	-0.024	0.946	0.478	-0.107	0.874	0.515	-0.091	0.692	0.565	-0.028	0.536	0.546	-0.065	0.462	0.556	-0.189	0.38	0.582	-0.33	0.239	0.494	-0.309	0.113	0.55	NaN	NaN	NaN	-0.063	0.876	0.129	-0.049	0.692	0.103	-0.026	0.548	0.168	-0.038	0.44	0.165	-0.043	0.277	0.121	-0.033	0.084	0.214
688	3.44	-0.194	0.96	0.317	-0.02	0.947	0.478	-0.104	0.874	0.515	-0.085	0.693	0.565	-0.021	0.537	0.546	-0.057	0.463	0.555	-0.182	0.381	0.581	-0.321	0.238	0.493	-0.299	0.112	0.55	NaN	NaN	NaN	-0.06	0.875	0.129	-0.048	0.692	0.103	-0.025	0.548	0.168	-0.037	0.44	0.165	-0.043	0.277	0.12	-0.033	0.084	0.214
689	3.445	-0.191	0.96	0.317	-0.016	0.947	0.478	-0.1	0.875	0.514	-0.08	0.693	0.565	-0.015	0.538	0.546	-0.05	0.464	0.554	-0.175	0.382	0.58	-0.312	0.237	0.492	-0.288	0.112	0.549	NaN	NaN	NaN	-0.057	0.876	0.129	-0.046	0.692	0.103	-0.024	0.549	0.168	-0.036	0.44	0.165	-0.043	0.277	0.12	-0.033	0.084	0.214
690	3.45	-0.188	0.961	0.316	-0.013	0.948	0.477	-0.096	0.876	0.514	-0.075	0.694	0.564	-0.008	0.539	0.545	-0.043	0.465	0.554	-0.167	0.382	0.579	-0.303	0.236	0.492	-0.278	0.112	0.549	NaN	NaN	NaN	-0.054	0.876	0.129	-0.044	0.692	0.103	-0.022	0.549	0.168	-0.035	0.44	0.165	-0.042	0.277	0.12	-0.033	0.084	0.214
691	3.455	-0.184	0.961	0.316	-0.01	0.948	0.477	-0.092	0.876	0.514	-0.069	0.694	0.564	-0.001	0.54	0.545	-0.036	0.466	0.553	-0.159	0.382	0.579	-0.294	0.235	0.491	-0.267	0.111	0.549	NaN	NaN	NaN	-0.052	0.876	0.129	-0.042	0.692	0.103	-0.021	0.549	0.167	-0.034	0.44	0.165	-0.042	0.277	0.12	-0.033	0.084	0.214
692	3.46	-0.181	0.961	0.316	-0.007	0.949	0.477	-0.088	0.877	0.514	-0.063	0.695	0.564	0.006	0.541	0.545	-0.029	0.467	0.553	-0.15	0.381	0.578	-0.285	0.233	0.491	-0.256	0.11	0.548	NaN	NaN	NaN	-0.049	0.876	0.129	-0.04	0.692	0.103	-0.02	0.549	0.167	-0.032	0.44	0.165	-0.042	0.277	0.12	-0.032	0.084	0.214
693	3.465	-0.178	0.962	0.316	-0.003	0.949	0.476	-0.085	0.878	0.514	-0.057	0.696	0.564	0.013	0.542	0.544	-0.021	0.467	0.552	-0.142	0.381	0.578	-0.275	0.232	0.491	-0.245	0.109	0.548	NaN	NaN	NaN	-0.045	0.876	0.129	-0.038	0.692	0.103	-0.018	0.549	0.167	-0.031	0.44	0.165	-0.041	0.277	0.12	-0.032	0.084	0.214
694	3.47	-0.175	0.962	0.316	0	0.95	0.476	-0.081	0.879	0.514	-0.051	0.697	0.564	0.019	0.543	0.544	-0.014	0.468	0.552	-0.134	0.38	0.577	-0.266	0.23	0.491	-0.233	0.107	0.548	NaN	NaN	NaN	-0.043	0.877	0.129	-0.036	0.693	0.103	-0.017	0.549	0.167	-0.03	0.439	0.165	-0.041	0.277	0.12	-0.032	0.084	0.214
695	3.475	-0.171	0.962	0.316	0.004	0.951	0.475	-0.077	0.879	0.514	-0.046	0.697	0.565	0.026	0.544	0.544	-0.007	0.468	0.551	-0.126	0.38	0.577	-0.256	0.228	0.491	-0.222	0.106	0.547	NaN	NaN	NaN	-0.04	0.877	0.129	-0.034	0.693	0.103	-0.015	0.549	0.167	-0.03	0.44	0.165	-0.04	0.278	0.12	-0.032	0.084	0.214
696	3.48	-0.168	0.963	0.316	0.008	0.951	0.475	-0.074	0.88	0.514	-0.04	0.698	0.565	0.032	0.545	0.543	0	0.469	0.551	-0.118	0.379	0.576	-0.246	0.226	0.491	-0.21	0.104	0.546	NaN	NaN	NaN	-0.037	0.877	0.128	-0.032	0.693	0.103	-0.014	0.549	0.167	-0.029	0.44	0.165	-0.04	0.278	0.12	-0.032	0.084	0.214
697	3.485	-0.165	0.963	0.315	0.01	0.951	0.475	-0.07	0.88	0.514	-0.034	0.698	0.565	0.038	0.546	0.543	0.008	0.469	0.55	-0.11	0.378	0.576	-0.236	0.223	0.491	-0.198	0.103	0.546	NaN	NaN	NaN	-0.034	0.877	0.128	-0.03	0.693	0.103	-0.013	0.549	0.167	-0.028	0.44	0.165	-0.039	0.278	0.12	-0.031	0.084	0.215
698	3.49	-0.161	0.963	0.315	0.014	0.952	0.475	-0.066	0.881	0.514	-0.028	0.699	0.565	0.045	0.547	0.543	0.015	0.47	0.55	-0.101	0.377	0.576	-0.225	0.22	0.49	-0.186	0.101	0.546	NaN	NaN	NaN	-0.031	0.877	0.128	-0.028	0.693	0.103	-0.011	0.549	0.167	-0.027	0.44	0.165	-0.039	0.278	0.12	-0.031	0.084	0.215
699	3.495	-0.158	0.964	0.315	0.017	0.952	0.474	-0.062	0.881	0.514	-0.023	0.7	0.565	0.052	0.549	0.542	0.022	0.47	0.549	-0.092	0.375	0.576	-0.215	0.217	0.49	-0.174	0.099	0.546	NaN	NaN	NaN	-0.028	0.877	0.128	-0.026	0.693	0.103	-0.01	0.549	0.167	-0.026	0.441	0.165	-0.039	0.278	0.12	-0.031	0.084	0.215
700	3.5	-0.155	0.964	0.315	0.021	0.953	0.474	-0.058	0.882	0.514	-0.017	0.7	0.565	0.058	0.55	0.542	0.029	0.47	0.549	-0.084	0.374	0.576	-0.205	0.214	0.49	-0.161	0.097	0.545	NaN	NaN	NaN	-0.025	0.877	0.127	-0.023	0.693	0.103	-0.008	0.549	0.167	-0.025	0.44	0.165	-0.038	0.279	0.12	-0.031	0.085	0.215
701	3.505	-0.151	0.964	0.315	0.024	0.953	0.474	-0.055	0.882	0.514	-0.011	0.701	0.566	0.063	0.551	0.542	0.036	0.471	0.548	-0.075	0.372	0.576	-0.194	0.211	0.491	-0.148	0.094	0.545	NaN	NaN	NaN	-0.022	0.877	0.127	-0.021	0.693	0.103	-0.007	0.549	0.167	-0.024	0.44	0.165	-0.038	0.279	0.12	-0.031	0.085	0.215
702	3.51	-0.148	0.964	0.316	0.027	0.953	0.473	-0.051	0.883	0.515	-0.006	0.701	0.566	0.07	0.552	0.541	0.043	0.471	0.548	-0.066	0.371	0.576	-0.183	0.208	0.491	-0.136	0.093	0.545	NaN	NaN	NaN	-0.02	0.877	0.128	-0.019	0.693	0.102	-0.005	0.549	0.167	-0.023	0.44	0.165	-0.037	0.279	0.12	-0.031	0.085	0.215
703	3.515	-0.145	0.964	0.316	0.03	0.953	0.473	-0.047	0.883	0.515	-0.001	0.702	0.566	0.077	0.552	0.541	0.051	0.471	0.547	-0.057	0.369	0.576	-0.173	0.205	0.491	-0.122	0.09	0.545	NaN	NaN	NaN	-0.017	0.877	0.127	-0.017	0.693	0.102	-0.003	0.549	0.167	-0.021	0.44	0.165	-0.037	0.279	0.12	-0.031	0.085	0.215
704	3.52	-0.142	0.964	0.315	0.034	0.954	0.473	-0.043	0.883	0.515	0.005	0.703	0.566	0.083	0.553	0.54	0.057	0.472	0.547	-0.049	0.367	0.577	-0.163	0.202	0.492	-0.109	0.088	0.545	NaN	NaN	NaN	-0.014	0.877	0.127	-0.015	0.693	0.102	-0.002	0.549	0.167	-0.02	0.441	0.165	-0.036	0.279	0.12	-0.031	0.085	0.215
705	3.525	-0.139	0.964	0.316	0.036	0.953	0.473	-0.04	0.884	0.515	0.01	0.703	0.566	0.089	0.554	0.539	0.064	0.472	0.546	-0.04	0.365	0.577	-0.153	0.199	0.493	-0.095	0.086	0.545	NaN	NaN	NaN	-0.011	0.876	0.127	-0.012	0.693	0.102	-0.001	0.549	0.167	-0.019	0.441	0.165	-0.035	0.279	0.12	-0.031	0.085	0.215
706	3.53	-0.136	0.965	0.316	0.039	0.954	0.473	-0.036	0.884	0.515	0.016	0.703	0.566	0.095	0.555	0.539	0.071	0.472	0.546	-0.031	0.363	0.577	-0.142	0.196	0.493	-0.082	0.084	0.546	NaN	NaN	NaN	-0.008	0.877	0.127	-0.01	0.693	0.102	0.001	0.549	0.167	-0.018	0.441	0.165	-0.035	0.279	0.12	-0.031	0.085	0.215
707	3.535	-0.132	0.964	0.316	0.043	0.954	0.472	-0.032	0.884	0.515	0.021	0.704	0.566	0.101	0.556	0.538	0.078	0.472	0.546	-0.022	0.362	0.577	-0.13	0.191	0.493	-0.069	0.082	0.546	NaN	NaN	NaN	-0.006	0.876	0.127	-0.008	0.693	0.103	0.003	0.549	0.167	-0.017	0.441	0.166	-0.034	0.279	0.12	-0.03	0.085	0.215
708	3.54	-0.129	0.964	0.316	0.046	0.954	0.472	-0.028	0.884	0.515	0.026	0.704	0.566	0.107	0.556	0.538	0.085	0.472	0.545	-0.013	0.36	0.577	-0.118	0.188	0.493	-0.055	0.08	0.547	NaN	NaN	NaN	-0.003	0.876	0.127	-0.006	0.693	0.103	0.004	0.549	0.168	-0.016	0.441	0.166	-0.033	0.279	0.12	-0.03	0.085	0.215
709	3.545	-0.126	0.964	0.316	0.05	0.954	0.472	-0.025	0.884	0.515	0.031	0.705	0.567	0.113	0.557	0.537	0.091	0.473	0.545	-0.004	0.358	0.578	-0.107	0.185	0.494	-0.041	0.077	0.547	NaN	NaN	NaN	0	0.876	0.127	-0.004	0.693	0.103	0.005	0.549	0.168	-0.015	0.441	0.166	-0.033	0.279	0.12	-0.03	0.085	0.215
710	3.55	-0.122	0.964	0.317	0.053	0.954	0.472	-0.021	0.884	0.515	0.036	0.705	0.567	0.118	0.558	0.537	0.098	0.473	0.544	0.005	0.355	0.578	-0.096	0.181	0.495	-0.027	0.075	0.548	NaN	NaN	NaN	0.003	0.876	0.127	-0.002	0.693	0.103	0.007	0.549	0.168	-0.014	0.441	0.166	-0.032	0.279	0.12	-0.03	0.085	0.215
711	3.555	-0.12	0.964	0.317	0.056	0.954	0.472	-0.017	0.884	0.516	0.041	0.705	0.567	0.124	0.558	0.537	0.105	0.473	0.544	0.014	0.354	0.578	-0.084	0.177	0.495	-0.013	0.073	0.548	NaN	NaN	NaN	0.005	0.876	0.127	0	0.693	0.103	0.008	0.549	0.168	-0.014	0.441	0.166	-0.032	0.28	0.12	-0.03	0.085	0.215
712	3.56	-0.116	0.965	0.317	0.061	0.955	0.471	-0.014	0.885	0.516	0.045	0.706	0.566	0.13	0.559	0.536	0.112	0.473	0.544	0.022	0.352	0.578	-0.072	0.173	0.496	0.001	0.071	0.549	NaN	NaN	NaN	0.008	0.876	0.127	0.002	0.693	0.103	0.009	0.549	0.168	-0.013	0.441	0.166	-0.031	0.28	0.12	-0.03	0.085	0.215
713	3.565	-0.114	0.965	0.317	0.064	0.955	0.471	-0.01	0.885	0.516	0.048	0.706	0.566	0.135	0.56	0.535	0.118	0.473	0.544	0.032	0.35	0.579	-0.06	0.17	0.498	0.015	0.069	0.55	NaN	NaN	NaN	0.011	0.876	0.128	0.003	0.693	0.103	0.011	0.549	0.168	-0.011	0.441	0.166	-0.031	0.28	0.12	-0.03	0.085	0.215
714	3.57	-0.11	0.965	0.318	0.068	0.955	0.471	-0.006	0.885	0.516	0.051	0.706	0.566	0.141	0.56	0.535	0.125	0.473	0.543	0.041	0.348	0.579	-0.048	0.166	0.498	0.029	0.067	0.551	NaN	NaN	NaN	0.013	0.876	0.128	0.005	0.693	0.103	0.012	0.549	0.168	-0.01	0.441	0.167	-0.031	0.28	0.12	-0.03	0.085	0.216
715	3.575	-0.107	0.965	0.318	0.071	0.955	0.471	-0.002	0.885	0.516	0.055	0.706	0.565	0.146	0.561	0.534	0.131	0.473	0.543	0.05	0.347	0.58	-0.036	0.162	0.499	0.043	0.065	0.552	NaN	NaN	NaN	0.016	0.876	0.128	0.007	0.693	0.103	0.014	0.549	0.168	-0.009	0.441	0.167	-0.03	0.28	0.12	-0.03	0.085	0.216
716	3.58	-0.104	0.965	0.318	0.075	0.955	0.471	0.001	0.885	0.516	0.058	0.705	0.565	0.151	0.562	0.534	0.137	0.473	0.543	0.058	0.345	0.58	-0.023	0.159	0.501	0.058	0.064	0.553	NaN	NaN	NaN	0.018	0.876	0.128	0.009	0.693	0.104	0.015	0.549	0.168	-0.008	0.441	0.167	-0.03	0.28	0.12	-0.03	0.085	0.216
717	3.585	-0.101	0.965	0.319	0.078	0.955	0.471	0.005	0.885	0.517	0.063	0.705	0.565	0.156	0.562	0.534	0.143	0.473	0.542	0.067	0.343	0.58	-0.011	0.156	0.502	0.072	0.062	0.554	NaN	NaN	NaN	0.021	0.876	0.128	0.01	0.693	0.104	0.016	0.549	0.168	-0.007	0.441	0.167	-0.029	0.28	0.121	-0.029	0.086	0.216
718	3.59	-0.098	0.965	0.319	0.082	0.955	0.471	0.009	0.885	0.517	0.067	0.705	0.565	0.16	0.563	0.533	0.149	0.473	0.542	0.076	0.341	0.581	0.001	0.152	0.504	0.087	0.06	0.555	NaN	NaN	NaN	0.023	0.876	0.128	0.012	0.693	0.104	0.017	0.549	0.169	-0.007	0.441	0.167	-0.028	0.281	0.121	-0.029	0.086	0.216
719	3.595	-0.095	0.965	0.32	0.085	0.954	0.472	0.012	0.885	0.517	0.073	0.704	0.565	0.165	0.563	0.532	0.155	0.473	0.542	0.085	0.34	0.582	0.014	0.149	0.506	0.101	0.059	0.556	NaN	NaN	NaN	0.026	0.876	0.128	0.013	0.693	0.104	0.019	0.549	0.169	-0.005	0.442	0.167	-0.028	0.281	0.121	-0.029	0.086	0.216
720	3.6	-0.092	0.965	0.32	0.089	0.954	0.471	0.017	0.885	0.517	0.078	0.704	0.565	0.17	0.563	0.532	0.161	0.473	0.541	0.093	0.338	0.582	0.026	0.145	0.507	0.116	0.057	0.558	NaN	NaN	NaN	0.029	0.876	0.128	0.015	0.693	0.104	0.02	0.549	0.169	-0.004	0.442	0.168	-0.027	0.281	0.121	-0.029	0.086	0.216
721	3.605	-0.088	0.965	0.32	0.092	0.954	0.471	0.02	0.885	0.518	0.083	0.703	0.565	0.175	0.563	0.532	0.167	0.473	0.541	0.102	0.337	0.582	0.038	0.141	0.509	0.131	0.056	0.559	NaN	NaN	NaN	0.031	0.875	0.128	0.017	0.693	0.105	0.022	0.549	0.169	-0.003	0.442	0.168	-0.027	0.281	0.121	-0.029	0.086	0.216
722	3.61	-0.085	0.965	0.321	0.096	0.954	0.471	0.024	0.885	0.517	0.087	0.703	0.565	0.179	0.563	0.531	0.173	0.473	0.541	0.11	0.335	0.583	0.051	0.138	0.51	0.145	0.055	0.56	NaN	NaN	NaN	0.033	0.875	0.129	0.018	0.693	0.105	0.023	0.549	0.17	-0.003	0.442	0.168	-0.027	0.281	0.121	-0.029	0.086	0.216
723	3.615	-0.082	0.964	0.321	0.1	0.954	0.471	0.027	0.885	0.518	0.091	0.703	0.565	0.183	0.562	0.53	0.178	0.473	0.541	0.118	0.334	0.583	0.064	0.135	0.511	0.16	0.054	0.562	NaN	NaN	NaN	0.036	0.875	0.129	0.02	0.693	0.105	0.025	0.549	0.17	-0.002	0.442	0.168	-0.026	0.281	0.121	-0.028	0.086	0.217
724	3.62	-0.078	0.964	0.322	0.103	0.954	0.471	0.031	0.885	0.518	0.095	0.702	0.565	0.188	0.563	0.53	0.184	0.473	0.541	0.126	0.332	0.584	0.077	0.132	0.513	0.175	0.054	0.563	NaN	NaN	NaN	0.039	0.875	0.129	0.023	0.693	0.105	0.026	0.549	0.17	0	0.442	0.168	-0.026	0.281	0.122	-0.028	0.086	0.217
725	3.625	-0.075	0.964	0.323	0.108	0.954	0.471	0.035	0.884	0.518	0.098	0.702	0.565	0.192	0.562	0.529	0.189	0.473	0.54	0.135	0.331	0.585	0.09	0.129	0.515	0.19	0.053	0.564	NaN	NaN	NaN	0.041	0.875	0.13	0.024	0.693	0.105	0.027	0.549	0.17	0.001	0.442	0.169	-0.026	0.282	0.122	-0.028	0.086	0.217
726	3.63	-0.072	0.964	0.323	0.111	0.953	0.471	0.039	0.884	0.518	0.102	0.702	0.565	0.196	0.562	0.529	0.194	0.472	0.54	0.143	0.33	0.585	0.102	0.126	0.517	0.204	0.053	0.566	NaN	NaN	NaN	0.044	0.875	0.13	0.025	0.693	0.106	0.028	0.549	0.17	0.002	0.442	0.169	-0.025	0.282	0.122	-0.028	0.086	0.217
727	3.635	-0.068	0.964	0.324	0.115	0.953	0.471	0.043	0.884	0.518	0.106	0.701	0.565	0.2	0.562	0.528	0.199	0.472	0.539	0.151	0.329	0.586	0.115	0.124	0.519	0.218	0.053	0.568	NaN	NaN	NaN	0.047	0.875	0.13	0.027	0.693	0.106	0.03	0.548	0.17	0.003	0.442	0.169	-0.024	0.282	0.122	-0.028	0.086	0.217
728	3.64	-0.065	0.964	0.324	0.119	0.953	0.471	0.046	0.883	0.519	0.11	0.701	0.565	0.204	0.561	0.527	0.205	0.472	0.539	0.159	0.327	0.586	0.129	0.121	0.52	0.233	0.053	0.569	NaN	NaN	NaN	0.049	0.874	0.131	0.029	0.693	0.106	0.032	0.548	0.171	0.004	0.442	0.17	-0.024	0.282	0.123	-0.028	0.086	0.217
729	3.645	-0.062	0.964	0.325	0.122	0.953	0.471	0.05	0.883	0.519	0.114	0.7	0.565	0.208	0.561	0.527	0.209	0.471	0.539	0.168	0.326	0.587	0.142	0.119	0.521	0.248	0.053	0.57	NaN	NaN	NaN	0.052	0.874	0.131	0.031	0.693	0.107	0.033	0.548	0.171	0.005	0.442	0.17	-0.023	0.282	0.123	-0.028	0.086	0.217
730	3.65	-0.058	0.964	0.326	0.127	0.953	0.472	0.054	0.883	0.519	0.117	0.699	0.565	0.212	0.561	0.527	0.214	0.471	0.539	0.177	0.325	0.587	0.155	0.116	0.523	0.263	0.054	0.572	NaN	NaN	NaN	0.055	0.874	0.131	0.033	0.693	0.107	0.035	0.548	0.171	0.006	0.442	0.17	-0.023	0.282	0.123	-0.028	0.086	0.217
731	3.655	-0.055	0.964	0.326	0.13	0.952	0.472	0.058	0.882	0.519	0.121	0.699	0.564	0.216	0.56	0.526	0.219	0.47	0.538	0.185	0.324	0.587	0.168	0.114	0.524	0.278	0.055	0.573	NaN	NaN	NaN	0.057	0.874	0.131	0.035	0.693	0.107	0.036	0.549	0.171	0.008	0.442	0.17	-0.022	0.283	0.123	-0.028	0.087	0.217
732	3.66	-0.051	0.963	0.327	0.134	0.952	0.472	0.062	0.882	0.52	0.125	0.699	0.564	0.22	0.56	0.525	0.224	0.47	0.538	0.192	0.322	0.588	0.181	0.112	0.526	0.292	0.056	0.574	NaN	NaN	NaN	0.06	0.874	0.132	0.037	0.693	0.107	0.038	0.549	0.171	0.009	0.442	0.171	-0.022	0.283	0.124	-0.028	0.087	0.217
733	3.665	-0.048	0.963	0.327	0.138	0.951	0.472	0.066	0.882	0.52	0.129	0.698	0.565	0.223	0.559	0.525	0.229	0.469	0.538	0.2	0.321	0.588	0.194	0.11	0.527	0.306	0.057	0.576	NaN	NaN	NaN	0.063	0.874	0.132	0.04	0.693	0.108	0.039	0.548	0.172	0.01	0.442	0.171	-0.021	0.283	0.124	-0.028	0.087	0.218
734	3.67	-0.045	0.963	0.328	0.142	0.951	0.472	0.07	0.881	0.52	0.132	0.697	0.565	0.227	0.559	0.525	0.234	0.469	0.538	0.208	0.32	0.589	0.206	0.109	0.528	0.32	0.058	0.577	NaN	NaN	NaN	0.066	0.874	0.132	0.042	0.693	0.108	0.042	0.548	0.172	0.012	0.442	0.172	-0.02	0.283	0.124	-0.028	0.087	0.218
735	3.675	-0.041	0.963	0.329	0.146	0.951	0.472	0.074	0.881	0.52	0.136	0.696	0.565	0.231	0.558	0.524	0.239	0.468	0.537	0.217	0.319	0.589	0.219	0.107	0.53	0.334	0.059	0.578	NaN	NaN	NaN	0.069	0.873	0.132	0.044	0.693	0.108	0.043	0.548	0.172	0.013	0.442	0.172	-0.019	0.283	0.124	-0.028	0.087	0.218
736	3.68	-0.037	0.962	0.329	0.15	0.95	0.472	0.078	0.88	0.521	0.139	0.696	0.565	0.234	0.557	0.524	0.244	0.467	0.537	0.224	0.317	0.59	0.231	0.106	0.53	0.347	0.061	0.579	NaN	NaN	NaN	0.072	0.873	0.133	0.046	0.693	0.108	0.045	0.548	0.173	0.015	0.442	0.172	-0.019	0.284	0.124	-0.028	0.087	0.218
737	3.685	-0.034	0.962	0.33	0.154	0.95	0.472	0.082	0.88	0.521	0.143	0.695	0.565	0.238	0.556	0.524	0.248	0.466	0.537	0.232	0.316	0.59	0.243	0.105	0.531	0.361	0.062	0.58	NaN	NaN	NaN	0.074	0.873	0.133	0.048	0.693	0.109	0.046	0.548	0.173	0.016	0.443	0.172	-0.018	0.284	0.125	-0.027	0.087	0.218
738	3.69	-0.03	0.962	0.331	0.158	0.949	0.472	0.086	0.879	0.521	0.146	0.694	0.566	0.241	0.555	0.524	0.253	0.466	0.537	0.24	0.315	0.591	0.255	0.104	0.532	0.374	0.064	0.581	NaN	NaN	NaN	0.078	0.873	0.134	0.051	0.693	0.109	0.048	0.548	0.173	0.017	0.443	0.173	-0.017	0.284	0.125	-0.027	0.088	0.218
739	3.695	-0.027	0.961	0.331	0.162	0.949	0.473	0.09	0.879	0.521	0.15	0.693	0.566	0.244	0.554	0.524	0.258	0.465	0.537	0.247	0.314	0.591	0.267	0.103	0.533	0.386	0.066	0.581	NaN	NaN	NaN	0.081	0.872	0.134	0.053	0.692	0.109	0.051	0.548	0.174	0.018	0.442	0.173	-0.016	0.284	0.125	-0.027	0.088	0.218
740	3.7	-0.023	0.961	0.332	0.166	0.948	0.473	0.095	0.878	0.522	0.154	0.692	0.566	0.248	0.554	0.524	0.262	0.464	0.537	0.255	0.313	0.592	0.279	0.103	0.534	0.399	0.067	0.582	NaN	NaN	NaN	0.084	0.872	0.135	0.055	0.693	0.11	0.053	0.548	0.174	0.02	0.443	0.173	-0.015	0.284	0.125	-0.027	0.088	0.218
741	3.705	-0.02	0.96	0.333	0.17	0.948	0.473	0.099	0.878	0.522	0.157	0.692	0.567	0.251	0.553	0.524	0.267	0.464	0.537	0.262	0.312	0.593	0.29	0.102	0.534	0.411	0.069	0.582	NaN	NaN	NaN	0.087	0.872	0.135	0.057	0.693	0.11	0.054	0.548	0.174	0.022	0.443	0.174	-0.014	0.285	0.125	-0.027	0.088	0.219
742	3.71	-0.016	0.96	0.334	0.174	0.947	0.473	0.103	0.877	0.523	0.161	0.691	0.567	0.255	0.552	0.524	0.271	0.463	0.537	0.27	0.312	0.593	0.302	0.101	0.535	0.423	0.07	0.582	NaN	NaN	NaN	0.09	0.871	0.136	0.06	0.692	0.11	0.056	0.548	0.175	0.024	0.443	0.174	-0.013	0.285	0.125	-0.027	0.088	0.219
743	3.715	-0.013	0.96	0.335	0.178	0.947	0.474	0.107	0.876	0.523	0.165	0.69	0.568	0.258	0.551	0.524	0.276	0.462	0.537	0.277	0.311	0.593	0.313	0.101	0.535	0.435	0.072	0.583	NaN	NaN	NaN	0.093	0.871	0.137	0.062	0.692	0.111	0.058	0.548	0.175	0.025	0.443	0.174	-0.013	0.285	0.126	-0.027	0.088	0.219
744	3.72	-0.009	0.959	0.336	0.183	0.946	0.474	0.111	0.875	0.524	0.168	0.69	0.568	0.262	0.55	0.524	0.28	0.462	0.537	0.284	0.31	0.593	0.323	0.101	0.536	0.446	0.074	0.583	NaN	NaN	NaN	0.097	0.87	0.137	0.065	0.692	0.111	0.061	0.547	0.175	0.026	0.443	0.175	-0.012	0.285	0.126	-0.027	0.088	0.219
745	3.725	-0.005	0.958	0.337	0.187	0.945	0.474	0.116	0.874	0.524	0.172	0.689	0.569	0.265	0.549	0.524	0.285	0.461	0.538	0.291	0.309	0.594	0.334	0.101	0.536	0.457	0.076	0.583	NaN	NaN	NaN	0.102	0.87	0.138	0.067	0.692	0.111	0.062	0.547	0.176	0.028	0.443	0.175	-0.011	0.286	0.126	-0.027	0.089	0.219
746	3.73	-0.001	0.958	0.338	0.191	0.945	0.475	0.12	0.874	0.525	0.176	0.688	0.569	0.269	0.549	0.525	0.289	0.46	0.538	0.298	0.308	0.594	0.344	0.1	0.536	0.468	0.077	0.583	NaN	NaN	NaN	0.108	0.868	0.14	0.07	0.692	0.112	0.064	0.547	0.176	0.03	0.443	0.175	-0.01	0.286	0.126	-0.026	0.089	0.219
747	3.735	0.003	0.957	0.339	0.196	0.944	0.475	0.124	0.873	0.525	0.18	0.688	0.57	0.272	0.548	0.525	0.293	0.459	0.538	0.304	0.307	0.594	0.354	0.1	0.536	0.479	0.079	0.583	NaN	NaN	NaN	0.112	0.866	0.141	0.072	0.691	0.112	0.066	0.547	0.176	0.032	0.443	0.176	-0.009	0.286	0.127	-0.026	0.089	0.219
748	3.74	0.006	0.957	0.34	0.2	0.944	0.475	0.129	0.872	0.526	0.184	0.687	0.57	0.276	0.547	0.525	0.297	0.458	0.538	0.31	0.306	0.594	0.364	0.1	0.537	0.489	0.081	0.582	NaN	NaN	NaN	0.116	0.866	0.142	0.074	0.691	0.113	0.069	0.547	0.176	0.034	0.443	0.176	-0.008	0.286	0.127	-0.026	0.089	0.219
749	3.745	0.01	0.956	0.341	0.205	0.943	0.476	0.133	0.871	0.526	0.188	0.686	0.571	0.28	0.546	0.525	0.301	0.457	0.539	0.317	0.306	0.595	0.374	0.1	0.537	0.499	0.082	0.582	NaN	NaN	NaN	0.119	0.866	0.142	0.078	0.69	0.113	0.071	0.546	0.176	0.036	0.443	0.176	-0.007	0.286	0.127	-0.026	0.09	0.219
750	3.75	0.014	0.956	0.342	0.209	0.942	0.476	0.137	0.871	0.527	0.192	0.685	0.571	0.284	0.545	0.526	0.306	0.456	0.539	0.323	0.305	0.595	0.383	0.1	0.537	0.509	0.084	0.583	NaN	NaN	NaN	0.121	0.866	0.142	0.08	0.69	0.114	0.073	0.546	0.177	0.038	0.443	0.177	-0.006	0.286	0.128	-0.026	0.09	0.219
751	3.755	0.018	0.955	0.343	0.213	0.942	0.476	0.141	0.87	0.527	0.196	0.684	0.572	0.287	0.544	0.526	0.31	0.455	0.539	0.33	0.304	0.595	0.392	0.1	0.537	0.518	0.086	0.582	NaN	NaN	NaN	0.124	0.865	0.143	0.083	0.69	0.114	0.076	0.546	0.177	0.04	0.442	0.177	-0.005	0.286	0.128	-0.026	0.09	0.219
752	3.76	0.022	0.955	0.344	0.217	0.94	0.477	0.146	0.869	0.528	0.2	0.683	0.572	0.291	0.543	0.526	0.314	0.454	0.539	0.335	0.303	0.595	0.401	0.1	0.537	0.527	0.088	0.582	NaN	NaN	NaN	0.128	0.865	0.143	0.085	0.69	0.115	0.078	0.546	0.177	0.042	0.442	0.178	-0.003	0.287	0.128	-0.026	0.09	0.219
753	3.765	0.026	0.954	0.345	0.221	0.94	0.478	0.15	0.868	0.529	0.204	0.683	0.573	0.295	0.541	0.526	0.318	0.454	0.539	0.342	0.302	0.595	0.409	0.1	0.537	0.536	0.09	0.582	NaN	NaN	NaN	0.132	0.864	0.145	0.088	0.69	0.116	0.079	0.546	0.177	0.044	0.442	0.178	-0.002	0.287	0.129	-0.025	0.09	0.22
754	3.77	0.031	0.953	0.346	0.226	0.939	0.478	0.154	0.868	0.529	0.209	0.682	0.573	0.299	0.541	0.526	0.322	0.453	0.539	0.348	0.302	0.595	0.418	0.1	0.538	0.544	0.092	0.582	NaN	NaN	NaN	0.136	0.863	0.146	0.09	0.689	0.116	0.081	0.546	0.178	0.046	0.442	0.178	-0.001	0.287	0.129	-0.025	0.091	0.22
755	3.775	0.035	0.953	0.348	0.231	0.938	0.479	0.159	0.867	0.53	0.212	0.681	0.573	0.302	0.54	0.527	0.327	0.452	0.54	0.353	0.301	0.595	0.426	0.1	0.538	0.552	0.092	0.582	NaN	NaN	NaN	0.136	0.864	0.145	0.092	0.689	0.116	0.084	0.545	0.178	0.048	0.442	0.179	0	0.287	0.129	-0.025	0.091	0.22
756	3.78	0.039	0.952	0.349	0.235	0.938	0.479	0.163	0.866	0.531	0.217	0.68	0.574	0.306	0.539	0.527	0.331	0.451	0.54	0.359	0.3	0.595	0.434	0.1	0.538	0.56	0.094	0.583	NaN	NaN	NaN	0.132	0.867	0.144	0.094	0.689	0.117	0.086	0.545	0.179	0.05	0.442	0.179	0.002	0.288	0.129	-0.025	0.091	0.22
757	3.785	0.043	0.951	0.35	0.24	0.937	0.48	0.168	0.865	0.532	0.222	0.679	0.574	0.31	0.538	0.527	0.335	0.45	0.54	0.364	0.299	0.595	0.441	0.1	0.538	0.568	0.095	0.582	NaN	NaN	NaN	0.133	0.868	0.145	0.097	0.689	0.117	0.089	0.545	0.179	0.053	0.442	0.179	0.003	0.288	0.129	-0.024	0.091	0.22
758	3.79	0.047	0.951	0.351	0.244	0.936	0.48	0.172	0.864	0.532	0.226	0.678	0.574	0.314	0.537	0.527	0.339	0.449	0.54	0.37	0.299	0.596	0.449	0.1	0.538	0.576	0.095	0.583	NaN	NaN	NaN	0.135	0.868	0.145	0.1	0.689	0.118	0.091	0.545	0.179	0.055	0.442	0.18	0.005	0.288	0.13	-0.024	0.092	0.22
759	3.795	0.051	0.95	0.353	0.249	0.935	0.481	0.176	0.863	0.533	0.23	0.677	0.575	0.318	0.536	0.527	0.344	0.448	0.541	0.375	0.298	0.596	0.456	0.1	0.539	0.583	0.097	0.583	NaN	NaN	NaN	0.14	0.867	0.147	0.103	0.689	0.119	0.094	0.544	0.179	0.057	0.441	0.18	0.006	0.288	0.13	-0.024	0.092	0.22
760	3.8	0.055	0.949	0.354	0.253	0.934	0.482	0.182	0.862	0.534	0.235	0.676	0.575	0.322	0.535	0.527	0.348	0.447	0.541	0.381	0.297	0.596	0.463	0.1	0.539	0.59	0.098	0.583	NaN	NaN	NaN	0.144	0.866	0.147	0.106	0.688	0.12	0.097	0.544	0.18	0.059	0.441	0.181	0.007	0.289	0.13	-0.024	0.092	0.22
761	3.805	0.06	0.948	0.356	0.258	0.933	0.482	0.186	0.861	0.535	0.238	0.675	0.576	0.326	0.534	0.528	0.352	0.446	0.541	0.386	0.297	0.597	0.469	0.1	0.539	0.597	0.099	0.583	NaN	NaN	NaN	0.147	0.865	0.148	0.109	0.688	0.12	0.099	0.543	0.181	0.061	0.441	0.181	0.008	0.289	0.131	-0.023	0.093	0.221
762	3.81	0.064	0.947	0.357	0.262	0.932	0.483	0.191	0.861	0.536	0.243	0.674	0.576	0.33	0.534	0.528	0.356	0.445	0.541	0.392	0.296	0.597	0.476	0.099	0.54	0.603	0.1	0.584	NaN	NaN	NaN	0.151	0.865	0.149	0.112	0.688	0.121	0.102	0.543	0.181	0.063	0.441	0.182	0.01	0.289	0.131	-0.023	0.093	0.221
763	3.815	0.068	0.947	0.358	0.267	0.932	0.484	0.196	0.86	0.537	0.247	0.673	0.576	0.334	0.533	0.528	0.36	0.445	0.542	0.397	0.295	0.598	0.481	0.099	0.54	0.61	0.1	0.584	NaN	NaN	NaN	0.155	0.864	0.15	0.115	0.687	0.122	0.105	0.543	0.182	0.065	0.441	0.182	0.011	0.289	0.132	-0.023	0.093	0.221
764	3.82	0.072	0.947	0.359	0.271	0.931	0.484	0.2	0.859	0.537	0.252	0.672	0.577	0.338	0.532	0.528	0.364	0.444	0.542	0.402	0.295	0.598	0.488	0.099	0.541	0.616	0.101	0.584	NaN	NaN	NaN	0.159	0.863	0.151	0.118	0.687	0.122	0.107	0.543	0.183	0.068	0.441	0.182	0.012	0.29	0.132	-0.023	0.093	0.221
765	3.825	0.076	0.946	0.36	0.276	0.93	0.485	0.204	0.858	0.538	0.256	0.672	0.577	0.342	0.531	0.528	0.369	0.443	0.542	0.408	0.294	0.598	0.493	0.098	0.541	0.621	0.101	0.584	NaN	NaN	NaN	0.162	0.863	0.152	0.121	0.687	0.123	0.109	0.542	0.184	0.07	0.441	0.183	0.014	0.29	0.133	-0.023	0.094	0.221
766	3.83	0.081	0.945	0.362	0.28	0.929	0.486	0.21	0.857	0.539	0.261	0.671	0.578	0.346	0.53	0.529	0.373	0.442	0.543	0.413	0.293	0.599	0.499	0.098	0.542	0.626	0.101	0.584	NaN	NaN	NaN	0.165	0.863	0.153	0.124	0.687	0.124	0.112	0.542	0.184	0.072	0.441	0.184	0.015	0.291	0.133	-0.022	0.094	0.221
767	3.835	0.086	0.944	0.363	0.285	0.928	0.486	0.214	0.856	0.54	0.265	0.67	0.578	0.35	0.529	0.53	0.377	0.441	0.543	0.418	0.293	0.599	0.504	0.097	0.542	0.632	0.102	0.584	NaN	NaN	NaN	0.17	0.862	0.154	0.126	0.687	0.125	0.115	0.542	0.185	0.074	0.441	0.184	0.016	0.291	0.133	-0.022	0.095	0.222
768	3.84	0.09	0.943	0.365	0.29	0.927	0.487	0.219	0.855	0.54	0.27	0.669	0.579	0.355	0.528	0.53	0.382	0.44	0.544	0.423	0.292	0.6	0.509	0.096	0.543	0.637	0.101	0.584	NaN	NaN	NaN	0.174	0.861	0.155	0.129	0.687	0.126	0.117	0.542	0.185	0.076	0.441	0.185	0.017	0.291	0.134	-0.022	0.095	0.222
769	3.845	0.095	0.943	0.366	0.295	0.926	0.488	0.223	0.855	0.541	0.275	0.668	0.579	0.359	0.527	0.531	0.386	0.439	0.544	0.428	0.291	0.601	0.514	0.096	0.543	0.642	0.1	0.584	NaN	NaN	NaN	0.177	0.861	0.156	0.132	0.686	0.126	0.12	0.542	0.186	0.078	0.441	0.185	0.019	0.292	0.134	-0.022	0.096	0.222
770	3.85	0.099	0.942	0.367	0.3	0.925	0.488	0.228	0.854	0.542	0.279	0.667	0.58	0.363	0.526	0.531	0.39	0.438	0.545	0.433	0.29	0.602	0.518	0.094	0.543	0.646	0.099	0.584	NaN	NaN	NaN	0.181	0.86	0.157	0.134	0.686	0.127	0.122	0.542	0.186	0.08	0.441	0.186	0.02	0.292	0.134	-0.021	0.096	0.222
771	3.855	0.103	0.941	0.368	0.304	0.924	0.489	0.233	0.853	0.543	0.284	0.667	0.581	0.368	0.525	0.532	0.395	0.437	0.545	0.437	0.289	0.602	0.522	0.093	0.544	0.651	0.098	0.584	NaN	NaN	NaN	0.185	0.859	0.158	0.137	0.686	0.128	0.125	0.541	0.187	0.082	0.441	0.186	0.021	0.293	0.135	-0.021	0.097	0.222
772	3.86	0.108	0.94	0.369	0.309	0.924	0.49	0.239	0.852	0.544	0.289	0.666	0.582	0.373	0.524	0.532	0.399	0.436	0.546	0.442	0.288	0.603	0.526	0.092	0.544	0.655	0.097	0.584	NaN	NaN	NaN	0.189	0.859	0.16	0.141	0.686	0.129	0.127	0.541	0.188	0.084	0.441	0.187	0.022	0.293	0.135	-0.021	0.097	0.222
773	3.865	0.113	0.939	0.371	0.314	0.923	0.491	0.244	0.851	0.545	0.294	0.665	0.582	0.377	0.523	0.533	0.404	0.435	0.546	0.446	0.287	0.603	0.53	0.092	0.545	0.658	0.095	0.583	NaN	NaN	NaN	0.192	0.859	0.161	0.143	0.686	0.129	0.13	0.541	0.188	0.086	0.441	0.188	0.023	0.294	0.136	-0.02	0.098	0.222
774	3.87	0.118	0.938	0.372	0.319	0.922	0.492	0.249	0.85	0.546	0.299	0.664	0.583	0.381	0.522	0.534	0.408	0.434	0.547	0.451	0.286	0.604	0.533	0.09	0.545	0.661	0.093	0.583	NaN	NaN	NaN	0.196	0.858	0.162	0.146	0.686	0.13	0.132	0.541	0.189	0.088	0.441	0.188	0.024	0.294	0.136	-0.02	0.098	0.222
775	3.875	0.122	0.938	0.373	0.324	0.921	0.493	0.254	0.849	0.547	0.304	0.663	0.584	0.386	0.521	0.534	0.413	0.433	0.548	0.455	0.285	0.605	0.536	0.089	0.545	0.663	0.09	0.583	NaN	NaN	NaN	0.2	0.858	0.163	0.149	0.686	0.131	0.135	0.541	0.19	0.09	0.442	0.189	0.025	0.295	0.137	-0.02	0.099	0.223
776	3.88	0.127	0.937	0.374	0.329	0.92	0.494	0.259	0.849	0.548	0.309	0.663	0.585	0.391	0.52	0.535	0.417	0.433	0.548	0.459	0.284	0.605	0.538	0.087	0.546	0.666	0.086	0.582	NaN	NaN	NaN	0.204	0.857	0.164	0.152	0.686	0.132	0.137	0.541	0.19	0.092	0.442	0.189	0.027	0.296	0.137	-0.019	0.1	0.223
777	3.885	0.131	0.937	0.376	0.334	0.919	0.494	0.263	0.847	0.549	0.314	0.662	0.586	0.396	0.519	0.536	0.421	0.431	0.549	0.463	0.283	0.605	0.54	0.085	0.546	0.668	0.082	0.582	NaN	NaN	NaN	0.208	0.857	0.164	0.154	0.686	0.133	0.14	0.541	0.191	0.094	0.442	0.19	0.028	0.296	0.138	-0.019	0.1	0.223
778	3.89	0.136	0.936	0.377	0.338	0.918	0.495	0.268	0.846	0.55	0.319	0.661	0.587	0.4	0.518	0.537	0.426	0.43	0.549	0.467	0.282	0.606	0.541	0.083	0.546	0.669	0.078	0.582	NaN	NaN	NaN	0.213	0.856	0.166	0.157	0.686	0.135	0.142	0.541	0.192	0.096	0.442	0.191	0.029	0.297	0.139	-0.019	0.101	0.223
779	3.895	0.141	0.935	0.378	0.343	0.917	0.496	0.274	0.846	0.551	0.325	0.661	0.588	0.405	0.517	0.537	0.43	0.429	0.55	0.471	0.281	0.606	0.543	0.082	0.546	0.671	0.074	0.582	NaN	NaN	NaN	0.217	0.856	0.167	0.16	0.686	0.136	0.145	0.541	0.193	0.098	0.442	0.192	0.03	0.298	0.139	-0.018	0.102	0.223
780	3.9	0.146	0.934	0.379	0.348	0.917	0.497	0.279	0.845	0.552	0.33	0.66	0.589	0.411	0.516	0.538	0.434	0.428	0.551	0.474	0.28	0.606	0.544	0.081	0.546	0.673	0.07	0.582	NaN	NaN	NaN	0.221	0.855	0.169	0.163	0.686	0.136	0.148	0.541	0.194	0.101	0.443	0.192	0.032	0.299	0.139	-0.017	0.103	0.223
781	3.905	0.151	0.933	0.381	0.353	0.916	0.499	0.284	0.844	0.553	0.335	0.66	0.59	0.415	0.516	0.539	0.439	0.428	0.551	0.478	0.279	0.605	0.547	0.08	0.546	0.675	0.066	0.583	0.306	0.922	0.195	0.225	0.855	0.17	0.166	0.686	0.138	0.151	0.541	0.194	0.103	0.443	0.193	0.034	0.299	0.139	-0.017	0.104	0.223
782	3.91	0.156	0.933	0.382	0.358	0.915	0.499	0.289	0.844	0.554	0.341	0.66	0.591	0.419	0.516	0.54	0.443	0.427	0.552	0.481	0.278	0.605	0.55	0.08	0.546	0.677	0.062	0.583	0.311	0.923	0.196	0.228	0.855	0.171	0.169	0.686	0.139	0.154	0.541	0.195	0.106	0.444	0.193	0.036	0.301	0.14	-0.016	0.105	0.224
783	3.915	0.161	0.933	0.384	0.362	0.914	0.5	0.293	0.844	0.555	0.345	0.66	0.592	0.424	0.515	0.54	0.447	0.427	0.552	0.484	0.277	0.605	0.552	0.079	0.546	0.679	0.058	0.584	0.317	0.923	0.196	0.232	0.854	0.173	0.172	0.687	0.14	0.157	0.541	0.196	0.109	0.444	0.194	0.037	0.302	0.141	-0.016	0.106	0.224
784	3.92	0.165	0.932	0.385	0.367	0.914	0.501	0.298	0.844	0.557	0.35	0.66	0.593	0.428	0.515	0.541	0.451	0.427	0.553	0.487	0.277	0.605	0.554	0.078	0.547	0.68	0.054	0.584	0.322	0.923	0.197	0.237	0.854	0.174	0.176	0.687	0.141	0.161	0.542	0.197	0.112	0.444	0.195	0.039	0.303	0.141	-0.015	0.108	0.224
785	3.925	0.17	0.932	0.387	0.371	0.913	0.503	0.303	0.844	0.558	0.355	0.66	0.594	0.432	0.515	0.542	0.455	0.427	0.554	0.49	0.277	0.606	0.556	0.078	0.547	0.682	0.051	0.585	0.326	0.923	0.197	0.241	0.854	0.175	0.179	0.687	0.143	0.164	0.542	0.198	0.115	0.445	0.195	0.041	0.304	0.142	-0.014	0.109	0.224
786	3.93	0.175	0.932	0.388	0.376	0.913	0.504	0.308	0.844	0.559	0.359	0.66	0.594	0.437	0.515	0.543	0.459	0.427	0.554	0.494	0.277	0.606	0.558	0.077	0.547	0.683	0.047	0.585	NaN	NaN	NaN	0.245	0.853	0.177	0.183	0.688	0.144	0.168	0.542	0.199	0.118	0.445	0.196	0.043	0.305	0.142	-0.013	0.11	0.224
787	3.935	0.18	0.932	0.389	0.381	0.913	0.505	0.312	0.845	0.56	0.364	0.66	0.595	0.441	0.516	0.544	0.463	0.427	0.555	0.498	0.277	0.607	0.559	0.077	0.547	0.684	0.045	0.585	0.334	0.921	0.202	0.249	0.853	0.178	0.186	0.688	0.145	0.172	0.542	0.199	0.121	0.446	0.197	0.045	0.305	0.143	-0.012	0.111	0.224
788	3.94	0.184	0.932	0.39	0.385	0.914	0.507	0.315	0.846	0.561	0.368	0.66	0.596	0.445	0.516	0.544	0.468	0.427	0.556	0.501	0.277	0.608	0.56	0.077	0.547	0.685	0.042	0.585	0.338	0.921	0.203	0.253	0.854	0.179	0.191	0.687	0.146	0.176	0.542	0.2	0.125	0.446	0.197	0.048	0.307	0.143	-0.011	0.113	0.225
789	3.945	0.188	0.932	0.392	0.389	0.914	0.508	0.32	0.846	0.562	0.372	0.661	0.597	0.45	0.517	0.545	0.472	0.427	0.556	0.506	0.277	0.608	0.562	0.077	0.547	0.686	0.04	0.585	0.344	0.922	0.203	0.257	0.853	0.181	0.195	0.688	0.147	0.18	0.543	0.2	0.128	0.446	0.198	0.05	0.308	0.144	-0.01	0.114	0.225
790	3.95	0.193	0.933	0.393	0.393	0.914	0.509	0.324	0.847	0.563	0.376	0.661	0.598	0.455	0.518	0.546	0.477	0.427	0.557	0.509	0.277	0.609	0.563	0.076	0.547	0.687	0.038	0.585	0.348	0.922	0.205	0.262	0.853	0.182	0.199	0.688	0.148	0.184	0.543	0.201	0.132	0.447	0.198	0.053	0.309	0.144	-0.009	0.116	0.225
791	3.955	0.198	0.933	0.394	0.397	0.914	0.511	0.329	0.847	0.565	0.38	0.661	0.599	0.46	0.518	0.546	0.481	0.428	0.558	0.512	0.277	0.609	0.564	0.076	0.547	0.687	0.036	0.585	0.351	0.921	0.206	0.267	0.853	0.184	0.203	0.688	0.149	0.188	0.543	0.202	0.136	0.447	0.198	0.056	0.31	0.144	-0.008	0.118	0.224
792	3.96	0.202	0.933	0.395	0.402	0.915	0.512	0.333	0.848	0.566	0.385	0.661	0.6	0.465	0.519	0.547	0.485	0.428	0.558	0.516	0.277	0.61	0.565	0.076	0.547	0.688	0.035	0.585	0.355	0.921	0.208	0.271	0.853	0.185	0.207	0.689	0.15	0.193	0.543	0.203	0.14	0.448	0.198	0.058	0.312	0.144	-0.007	0.12	0.224
793	3.965	0.206	0.934	0.396	0.406	0.916	0.514	0.337	0.849	0.567	0.389	0.662	0.601	0.47	0.52	0.548	0.49	0.429	0.559	0.518	0.277	0.61	0.566	0.075	0.547	0.689	0.034	0.584	0.361	0.922	0.209	0.275	0.853	0.186	0.212	0.689	0.151	0.197	0.543	0.203	0.145	0.448	0.199	0.062	0.313	0.144	-0.005	0.122	0.224
794	3.97	0.21	0.935	0.397	0.41	0.916	0.515	0.341	0.849	0.568	0.393	0.662	0.602	0.474	0.52	0.549	0.494	0.43	0.56	0.521	0.277	0.611	0.567	0.075	0.547	0.689	0.033	0.584	0.364	0.922	0.211	0.279	0.854	0.188	0.216	0.689	0.153	0.202	0.543	0.203	0.149	0.449	0.199	0.065	0.315	0.145	-0.004	0.124	0.224
795	3.975	0.214	0.936	0.398	0.414	0.917	0.517	0.345	0.85	0.57	0.397	0.663	0.604	0.479	0.521	0.549	0.497	0.43	0.561	0.524	0.277	0.611	0.567	0.075	0.547	0.69	0.032	0.584	0.368	0.922	0.212	0.283	0.854	0.189	0.221	0.69	0.154	0.207	0.544	0.204	0.154	0.449	0.198	0.068	0.317	0.145	-0.002	0.126	0.224
796	3.98	0.218	0.937	0.399	0.418	0.918	0.518	0.349	0.851	0.571	0.402	0.664	0.605	0.482	0.522	0.55	0.501	0.43	0.561	0.527	0.278	0.611	0.568	0.075	0.547	0.69	0.031	0.583	0.373	0.923	0.214	0.288	0.854	0.19	0.226	0.69	0.155	0.212	0.544	0.204	0.159	0.45	0.198	0.071	0.318	0.145	-0.001	0.128	0.224
797	3.985	0.222	0.937	0.4	0.422	0.919	0.52	0.353	0.852	0.572	0.406	0.664	0.606	0.486	0.522	0.551	0.505	0.431	0.562	0.529	0.278	0.612	0.568	0.075	0.547	0.69	0.031	0.583	0.377	0.923	0.216	0.293	0.854	0.192	0.23	0.691	0.156	0.217	0.544	0.204	0.164	0.451	0.198	0.074	0.32	0.144	0.001	0.131	0.224
798	3.99	0.226	0.939	0.401	0.427	0.92	0.521	0.357	0.853	0.574	0.41	0.665	0.607	0.49	0.522	0.552	0.508	0.431	0.563	0.531	0.279	0.612	0.568	0.075	0.547	0.69	0.031	0.583	0.382	0.924	0.217	0.297	0.855	0.193	0.235	0.691	0.157	0.223	0.545	0.204	0.169	0.452	0.198	0.078	0.322	0.144	0.003	0.133	0.223
799	3.995	0.23	0.939	0.402	0.431	0.921	0.523	0.361	0.854	0.575	0.414	0.666	0.608	0.493	0.523	0.553	0.511	0.431	0.563	0.534	0.279	0.613	0.569	0.075	0.547	0.691	0.031	0.583	0.388	0.926	0.218	0.302	0.856	0.195	0.24	0.692	0.157	0.228	0.545	0.204	0.175	0.452	0.197	0.082	0.324	0.144	0.005	0.136	0.223
800	4	0.234	0.94	0.404	0.435	0.922	0.525	0.365	0.855	0.576	0.418	0.667	0.609	0.497	0.523	0.554	0.514	0.432	0.564	0.536	0.279	0.614	0.569	0.075	0.547	0.691	0.031	0.583	0.394	0.928	0.219	0.306	0.857	0.196	0.245	0.692	0.158	0.234	0.545	0.204	0.18	0.453	0.196	0.086	0.326	0.144	0.008	0.138	0.223
801	4.005	0.238	0.942	0.405	0.439	0.923	0.526	0.37	0.856	0.578	0.422	0.668	0.611	0.5	0.524	0.555	0.517	0.432	0.564	0.538	0.279	0.614	0.569	0.075	0.547	0.691	0.031	0.583	0.398	0.929	0.221	0.31	0.857	0.197	0.25	0.693	0.159	0.24	0.546	0.204	0.186	0.454	0.196	0.09	0.328	0.143	0.01	0.141	0.222
802	4.01	0.241	0.943	0.406	0.443	0.924	0.528	0.374	0.857	0.579	0.426	0.668	0.612	0.503	0.524	0.556	0.519	0.432	0.565	0.54	0.279	0.615	0.57	0.075	0.547	0.691	0.031	0.583	0.399	0.928	0.223	0.314	0.858	0.199	0.255	0.694	0.16	0.246	0.546	0.203	0.192	0.455	0.195	0.095	0.33	0.143	0.013	0.144	0.222
803	4.015	0.246	0.944	0.407	0.447	0.925	0.529	0.379	0.858	0.58	0.429	0.669	0.613	0.505	0.524	0.556	0.522	0.432	0.566	0.542	0.279	0.615	0.57	0.075	0.547	0.692	0.03	0.583	0.403	0.929	0.225	0.318	0.859	0.2	0.26	0.695	0.16	0.253	0.547	0.203	0.198	0.456	0.194	0.099	0.333	0.142	0.016	0.147	0.221
804	4.02	0.249	0.946	0.409	0.452	0.927	0.531	0.383	0.859	0.582	0.433	0.67	0.614	0.508	0.524	0.558	0.524	0.433	0.567	0.543	0.279	0.616	0.57	0.075	0.547	0.692	0.03	0.583	0.406	0.93	0.227	0.322	0.86	0.201	0.265	0.695	0.161	0.259	0.547	0.203	0.205	0.456	0.193	0.103	0.335	0.142	0.019	0.15	0.221
805	4.025	0.254	0.947	0.41	0.456	0.928	0.532	0.387	0.86	0.583	0.436	0.67	0.615	0.51	0.524	0.558	0.526	0.433	0.567	0.545	0.279	0.616	0.571	0.075	0.548	0.692	0.03	0.583	0.412	0.932	0.228	0.327	0.861	0.203	0.271	0.696	0.162	0.265	0.548	0.202	0.211	0.457	0.192	0.108	0.338	0.142	0.023	0.153	0.22
806	4.03	0.258	0.948	0.412	0.461	0.929	0.534	0.392	0.861	0.584	0.439	0.67	0.616	0.512	0.525	0.559	0.529	0.432	0.568	0.546	0.279	0.617	0.571	0.075	0.548	0.692	0.03	0.583	0.418	0.935	0.228	0.331	0.861	0.204	0.276	0.697	0.162	0.272	0.548	0.201	0.218	0.458	0.191	0.113	0.34	0.141	0.027	0.156	0.22
807	4.035	0.261	0.95	0.414	0.465	0.93	0.535	0.396	0.862	0.586	0.442	0.671	0.617	0.515	0.525	0.56	0.531	0.432	0.569	0.547	0.278	0.617	0.571	0.074	0.548	0.693	0.03	0.583	0.422	0.936	0.23	0.335	0.863	0.206	0.282	0.697	0.163	0.279	0.549	0.2	0.225	0.459	0.19	0.119	0.343	0.141	0.031	0.16	0.219
808	4.04	0.265	0.952	0.416	0.469	0.931	0.536	0.401	0.863	0.587	0.446	0.672	0.619	0.517	0.525	0.561	0.532	0.432	0.57	0.548	0.278	0.618	0.571	0.074	0.548	0.693	0.03	0.583	0.425	0.937	0.232	0.34	0.863	0.207	0.287	0.698	0.163	0.287	0.549	0.199	0.233	0.46	0.189	0.125	0.345	0.14	0.034	0.163	0.219
809	4.045	0.269	0.953	0.418	0.474	0.932	0.537	0.405	0.864	0.589	0.45	0.673	0.62	0.52	0.525	0.562	0.534	0.433	0.571	0.549	0.278	0.618	0.571	0.074	0.548	0.693	0.03	0.583	0.429	0.938	0.233	0.343	0.864	0.208	0.292	0.698	0.164	0.294	0.55	0.199	0.241	0.461	0.187	0.131	0.347	0.14	0.039	0.166	0.219
810	4.05	0.273	0.955	0.42	0.479	0.933	0.538	0.41	0.865	0.59	0.453	0.673	0.621	0.523	0.525	0.562	0.536	0.433	0.571	0.55	0.278	0.619	0.571	0.074	0.548	0.693	0.03	0.583	0.431	0.939	0.235	0.347	0.865	0.21	0.298	0.699	0.164	0.301	0.55	0.198	0.249	0.461	0.186	0.137	0.349	0.139	0.044	0.17	0.218
811	4.055	0.278	0.956	0.422	0.483	0.934	0.539	0.414	0.866	0.592	0.457	0.674	0.622	0.525	0.526	0.563	0.538	0.433	0.572	0.551	0.278	0.619	0.571	0.074	0.548	0.693	0.03	0.583	0.432	0.938	0.237	0.351	0.865	0.211	0.303	0.699	0.164	0.308	0.55	0.197	0.257	0.462	0.185	0.145	0.351	0.139	0.049	0.173	0.218
812	4.06	0.282	0.957	0.425	0.487	0.935	0.541	0.419	0.867	0.593	0.46	0.675	0.623	0.526	0.526	0.564	0.539	0.433	0.572	0.552	0.278	0.619	0.571	0.074	0.548	0.693	0.03	0.583	0.436	0.939	0.238	0.355	0.866	0.212	0.309	0.7	0.164	0.316	0.55	0.196	0.265	0.462	0.184	0.152	0.353	0.138	0.053	0.177	0.218
813	4.065	0.285	0.958	0.427	0.492	0.936	0.542	0.423	0.867	0.594	0.464	0.676	0.624	0.529	0.526	0.565	0.541	0.433	0.573	0.553	0.278	0.619	0.571	0.074	0.548	0.693	0.03	0.583	0.443	0.942	0.238	0.359	0.866	0.213	0.314	0.7	0.165	0.323	0.55	0.195	0.274	0.462	0.183	0.16	0.354	0.137	0.059	0.181	0.218
814	4.07	0.289	0.96	0.429	0.497	0.937	0.542	0.427	0.868	0.596	0.468	0.676	0.625	0.531	0.526	0.566	0.543	0.433	0.574	0.554	0.277	0.62	0.572	0.074	0.548	0.693	0.03	0.583	0.446	0.943	0.24	0.362	0.867	0.215	0.32	0.7	0.165	0.331	0.55	0.194	0.282	0.463	0.182	0.168	0.356	0.137	0.064	0.184	0.218
815	4.075	0.292	0.961	0.431	0.5	0.937	0.543	0.431	0.869	0.597	0.472	0.677	0.626	0.534	0.526	0.566	0.545	0.433	0.575	0.555	0.277	0.62	0.572	0.074	0.548	0.693	0.03	0.583	0.449	0.944	0.241	0.366	0.867	0.216	0.326	0.7	0.165	0.339	0.55	0.193	0.291	0.463	0.181	0.176	0.357	0.136	0.069	0.188	0.218
816	4.08	0.297	0.962	0.433	0.504	0.938	0.544	0.435	0.87	0.598	0.475	0.678	0.628	0.536	0.526	0.567	0.546	0.433	0.575	0.556	0.277	0.62	0.572	0.073	0.548	0.693	0.03	0.583	0.452	0.944	0.242	0.369	0.868	0.217	0.332	0.7	0.165	0.347	0.55	0.192	0.3	0.463	0.18	0.183	0.358	0.136	0.075	0.192	0.219
817	4.085	0.301	0.963	0.435	0.508	0.939	0.546	0.44	0.871	0.599	0.479	0.678	0.629	0.538	0.526	0.568	0.548	0.433	0.576	0.557	0.277	0.62	0.572	0.073	0.548	0.693	0.03	0.583	0.455	0.945	0.244	0.373	0.868	0.219	0.337	0.701	0.166	0.355	0.551	0.192	0.308	0.463	0.179	0.191	0.36	0.135	0.08	0.195	0.219
818	4.09	0.305	0.963	0.436	0.513	0.939	0.546	0.444	0.872	0.6	0.483	0.679	0.63	0.541	0.527	0.568	0.55	0.432	0.576	0.558	0.277	0.621	0.572	0.073	0.548	0.693	0.03	0.583	0.458	0.945	0.245	0.376	0.868	0.22	0.343	0.701	0.166	0.362	0.551	0.192	0.316	0.464	0.179	0.199	0.361	0.135	0.086	0.199	0.22
819	4.095	0.309	0.964	0.438	0.517	0.94	0.547	0.448	0.872	0.601	0.487	0.679	0.631	0.543	0.527	0.569	0.552	0.432	0.577	0.559	0.277	0.621	0.572	0.073	0.548	0.693	0.03	0.583	0.462	0.946	0.246	0.38	0.869	0.221	0.349	0.701	0.166	0.37	0.552	0.191	0.325	0.464	0.179	0.206	0.363	0.135	0.091	0.202	0.221
820	4.1	0.313	0.965	0.44	0.521	0.941	0.548	0.453	0.873	0.603	0.49	0.68	0.632	0.545	0.527	0.57	0.554	0.432	0.577	0.56	0.277	0.622	0.572	0.073	0.548	0.693	0.03	0.583	0.465	0.947	0.247	0.383	0.869	0.223	0.355	0.702	0.167	0.377	0.552	0.191	0.333	0.465	0.178	0.214	0.364	0.135	0.096	0.205	0.222
821	4.105	0.317	0.965	0.441	0.525	0.941	0.549	0.457	0.874	0.604	0.494	0.681	0.633	0.548	0.527	0.571	0.555	0.432	0.578	0.562	0.277	0.622	0.572	0.073	0.548	0.693	0.03	0.583	0.468	0.947	0.248	0.387	0.869	0.224	0.36	0.702	0.168	0.384	0.552	0.191	0.34	0.466	0.178	0.221	0.367	0.135	0.102	0.208	0.223
822	4.11	0.321	0.965	0.442	0.529	0.941	0.55	0.461	0.874	0.605	0.497	0.681	0.634	0.55	0.527	0.571	0.557	0.432	0.579	0.563	0.277	0.623	0.572	0.073	0.548	0.693	0.03	0.583	0.471	0.948	0.249	0.39	0.87	0.225	0.366	0.702	0.168	0.391	0.553	0.191	0.348	0.467	0.178	0.228	0.369	0.136	0.109	0.211	0.223
823	4.115	0.324	0.966	0.444	0.533	0.942	0.551	0.465	0.875	0.606	0.501	0.681	0.635	0.552	0.527	0.572	0.559	0.432	0.579	0.564	0.276	0.623	0.572	0.073	0.548	0.694	0.029	0.583	0.475	0.948	0.25	0.394	0.87	0.226	0.371	0.703	0.169	0.398	0.553	0.192	0.355	0.468	0.179	0.234	0.37	0.137	0.115	0.213	0.224
824	4.12	0.328	0.966	0.445	0.537	0.942	0.551	0.469	0.875	0.607	0.504	0.682	0.635	0.555	0.527	0.572	0.561	0.432	0.579	0.566	0.276	0.624	0.573	0.073	0.548	0.694	0.029	0.583	0.479	0.949	0.25	0.398	0.871	0.228	0.376	0.703	0.17	0.405	0.554	0.192	0.362	0.469	0.179	0.241	0.372	0.138	0.122	0.215	0.225
825	4.125	0.332	0.966	0.446	0.541	0.943	0.553	0.473	0.876	0.608	0.508	0.682	0.636	0.557	0.527	0.573	0.563	0.432	0.58	0.567	0.276	0.624	0.573	0.073	0.548	0.694	0.029	0.583	0.482	0.95	0.252	0.402	0.871	0.229	0.382	0.704	0.171	0.411	0.555	0.193	0.37	0.47	0.179	0.247	0.374	0.139	0.129	0.217	0.226
826	4.13	0.335	0.966	0.447	0.545	0.943	0.554	0.477	0.876	0.609	0.511	0.682	0.637	0.559	0.527	0.573	0.565	0.432	0.58	0.569	0.276	0.624	0.573	0.073	0.548	0.694	0.029	0.583	0.486	0.95	0.253	0.406	0.872	0.23	0.387	0.704	0.172	0.418	0.556	0.193	0.377	0.471	0.18	0.254	0.376	0.14	0.136	0.219	0.227
827	4.135	0.339	0.967	0.448	0.549	0.944	0.555	0.48	0.876	0.61	0.514	0.683	0.638	0.562	0.527	0.574	0.566	0.432	0.581	0.57	0.276	0.625	0.573	0.073	0.548	0.694	0.029	0.583	0.49	0.951	0.254	0.41	0.873	0.231	0.393	0.705	0.173	0.425	0.557	0.193	0.384	0.473	0.181	0.26	0.378	0.141	0.144	0.219	0.228
828	4.14	0.343	0.967	0.45	0.553	0.944	0.556	0.484	0.876	0.611	0.517	0.683	0.639	0.564	0.527	0.575	0.568	0.432	0.581	0.571	0.276	0.625	0.573	0.073	0.548	0.694	0.029	0.583	0.494	0.952	0.255	0.414	0.873	0.232	0.398	0.705	0.174	0.431	0.558	0.194	0.391	0.474	0.181	0.266	0.38	0.142	0.151	0.22	0.229
829	4.145	0.345	0.968	0.45	0.556	0.944	0.557	0.487	0.877	0.612	0.52	0.683	0.639	0.566	0.527	0.575	0.57	0.432	0.582	0.572	0.275	0.625	0.573	0.073	0.548	0.694	0.029	0.583	0.497	0.953	0.256	0.418	0.874	0.233	0.403	0.706	0.175	0.437	0.559	0.194	0.397	0.475	0.182	0.273	0.381	0.144	0.159	0.22	0.23
830	4.15	0.35	0.968	0.452	0.559	0.944	0.558	0.491	0.877	0.613	0.523	0.683	0.64	0.568	0.528	0.576	0.572	0.432	0.582	0.573	0.275	0.626	0.574	0.073	0.548	0.694	0.029	0.583	0.5	0.954	0.257	0.422	0.875	0.234	0.407	0.706	0.176	0.443	0.56	0.195	0.404	0.476	0.182	0.28	0.383	0.145	0.167	0.22	0.231
831	4.155	0.354	0.968	0.452	0.563	0.945	0.559	0.494	0.877	0.614	0.526	0.683	0.641	0.57	0.527	0.576	0.573	0.432	0.583	0.574	0.275	0.626	0.574	0.073	0.548	0.694	0.029	0.583	0.504	0.954	0.258	0.426	0.875	0.235	0.412	0.706	0.177	0.449	0.561	0.195	0.41	0.477	0.183	0.286	0.384	0.146	0.175	0.219	0.231
832	4.16	0.357	0.968	0.453	0.566	0.945	0.56	0.497	0.878	0.615	0.528	0.683	0.642	0.572	0.527	0.577	0.575	0.431	0.583	0.575	0.276	0.626	0.574	0.073	0.548	0.694	0.029	0.583	0.509	0.955	0.259	0.43	0.876	0.235	0.417	0.707	0.177	0.455	0.562	0.195	0.417	0.478	0.184	0.293	0.384	0.148	0.184	0.219	0.232
833	4.165	0.36	0.969	0.455	0.571	0.946	0.561	0.501	0.878	0.616	0.531	0.683	0.642	0.574	0.527	0.577	0.576	0.431	0.583	0.576	0.275	0.626	0.574	0.073	0.548	0.694	0.029	0.583	0.512	0.956	0.26	0.434	0.877	0.236	0.422	0.708	0.178	0.461	0.563	0.196	0.423	0.478	0.185	0.3	0.385	0.149	0.192	0.218	0.232
834	4.17	0.364	0.969	0.456	0.575	0.946	0.563	0.504	0.878	0.617	0.533	0.683	0.643	0.576	0.527	0.578	0.578	0.431	0.584	0.577	0.275	0.627	0.574	0.073	0.548	0.694	0.029	0.583	0.515	0.957	0.262	0.438	0.878	0.237	0.427	0.708	0.179	0.467	0.564	0.196	0.43	0.479	0.185	0.307	0.385	0.15	0.202	0.216	0.233
835	4.175	0.368	0.969	0.457	0.577	0.946	0.564	0.508	0.878	0.617	0.536	0.683	0.644	0.578	0.527	0.578	0.579	0.431	0.584	0.577	0.275	0.627	0.574	0.073	0.548	0.694	0.029	0.583	0.52	0.958	0.263	0.442	0.878	0.238	0.431	0.709	0.18	0.473	0.564	0.197	0.436	0.48	0.186	0.314	0.384	0.151	0.211	0.215	0.233
836	4.18	0.372	0.969	0.457	0.58	0.946	0.565	0.511	0.878	0.618	0.539	0.684	0.644	0.58	0.527	0.579	0.58	0.431	0.585	0.578	0.275	0.627	0.574	0.073	0.548	0.694	0.029	0.583	0.524	0.959	0.263	0.446	0.879	0.239	0.436	0.709	0.18	0.479	0.565	0.198	0.443	0.48	0.187	0.322	0.384	0.152	0.221	0.212	0.233
837	4.185	0.376	0.969	0.458	0.584	0.947	0.566	0.514	0.878	0.619	0.541	0.684	0.645	0.581	0.526	0.579	0.581	0.431	0.585	0.579	0.275	0.627	0.574	0.073	0.548	0.694	0.029	0.583	0.526	0.959	0.264	0.449	0.88	0.24	0.441	0.71	0.181	0.485	0.566	0.199	0.45	0.48	0.188	0.33	0.383	0.152	0.231	0.21	0.233
838	4.19	0.38	0.969	0.459	0.588	0.948	0.567	0.518	0.879	0.62	0.543	0.684	0.646	0.583	0.526	0.58	0.583	0.431	0.586	0.579	0.275	0.628	0.574	0.073	0.548	0.694	0.029	0.583	0.529	0.959	0.266	0.453	0.881	0.241	0.447	0.71	0.182	0.491	0.566	0.2	0.457	0.48	0.188	0.338	0.382	0.152	0.24	0.207	0.233
839	4.195	0.384	0.969	0.46	0.592	0.948	0.568	0.521	0.879	0.621	0.546	0.684	0.646	0.585	0.526	0.58	0.584	0.431	0.586	0.58	0.274	0.628	0.574	0.073	0.548	0.694	0.029	0.583	0.532	0.959	0.267	0.457	0.881	0.241	0.452	0.711	0.182	0.498	0.567	0.2	0.463	0.481	0.189	0.346	0.38	0.152	0.25	0.204	0.233
840	4.2	0.387	0.969	0.461	0.595	0.949	0.569	0.524	0.879	0.622	0.548	0.684	0.647	0.586	0.526	0.581	0.585	0.431	0.587	0.58	0.274	0.628	0.574	0.073	0.548	0.694	0.029	0.583	0.536	0.96	0.268	0.461	0.882	0.242	0.457	0.711	0.183	0.503	0.567	0.201	0.47	0.481	0.19	0.355	0.378	0.152	0.26	0.202	0.233
841	4.205	0.391	0.969	0.461	0.599	0.949	0.57	0.527	0.879	0.622	0.551	0.685	0.647	0.587	0.527	0.581	0.586	0.431	0.587	0.581	0.274	0.629	0.574	0.073	0.548	0.694	0.029	0.583	0.541	0.962	0.269	0.465	0.882	0.242	0.462	0.712	0.183	0.51	0.568	0.202	0.477	0.481	0.19	0.363	0.376	0.152	0.271	0.199	0.234
842	4.21	0.397	0.969	0.463	0.602	0.95	0.571	0.531	0.88	0.623	0.554	0.685	0.648	0.588	0.527	0.582	0.586	0.43	0.587	0.581	0.274	0.629	0.574	0.073	0.548	0.694	0.029	0.583	0.544	0.962	0.27	0.469	0.883	0.243	0.468	0.712	0.184	0.515	0.569	0.202	0.483	0.481	0.191	0.371	0.374	0.152	0.281	0.196	0.233
843	4.215	0.403	0.968	0.465	0.606	0.95	0.571	0.534	0.88	0.624	0.556	0.685	0.648	0.59	0.527	0.582	0.588	0.43	0.587	0.582	0.274	0.629	0.574	0.073	0.548	0.694	0.029	0.584	0.546	0.962	0.272	0.473	0.883	0.243	0.473	0.713	0.185	0.521	0.569	0.203	0.49	0.48	0.192	0.379	0.372	0.153	0.292	0.193	0.233
844	4.22	0.403	0.969	0.464	0.609	0.95	0.572	0.537	0.88	0.624	0.559	0.685	0.649	0.592	0.527	0.583	0.589	0.43	0.588	0.582	0.274	0.629	0.574	0.073	0.548	0.694	0.029	0.584	0.552	0.964	0.272	0.477	0.884	0.243	0.479	0.713	0.185	0.527	0.57	0.204	0.497	0.48	0.193	0.388	0.37	0.153	0.303	0.189	0.233
845	4.225	0.406	0.97	0.464	0.613	0.95	0.573	0.541	0.88	0.625	0.562	0.685	0.649	0.593	0.526	0.583	0.59	0.43	0.588	0.583	0.274	0.63	0.574	0.073	0.548	0.694	0.028	0.584	0.555	0.965	0.272	0.481	0.885	0.244	0.484	0.713	0.186	0.533	0.57	0.205	0.503	0.48	0.194	0.397	0.367	0.153	0.314	0.186	0.233
846	4.23	0.409	0.97	0.465	0.616	0.95	0.574	0.544	0.88	0.625	0.564	0.685	0.649	0.594	0.526	0.584	0.592	0.43	0.589	0.584	0.274	0.63	0.574	0.073	0.548	0.694	0.028	0.584	0.558	0.964	0.273	0.485	0.885	0.244	0.489	0.714	0.186	0.539	0.571	0.206	0.51	0.48	0.194	0.405	0.365	0.154	0.325	0.182	0.234
847	4.235	0.412	0.97	0.465	0.619	0.95	0.575	0.547	0.88	0.626	0.567	0.685	0.65	0.595	0.526	0.584	0.592	0.43	0.589	0.584	0.274	0.63	0.574	0.073	0.548	0.694	0.028	0.584	0.561	0.965	0.274	0.489	0.886	0.245	0.494	0.714	0.186	0.545	0.571	0.206	0.516	0.48	0.195	0.413	0.363	0.154	0.336	0.179	0.234
848	4.24	0.416	0.97	0.466	0.622	0.949	0.575	0.55	0.881	0.627	0.569	0.685	0.65	0.598	0.526	0.584	0.593	0.43	0.589	0.585	0.273	0.631	0.574	0.073	0.548	0.694	0.028	0.584	0.566	0.967	0.274	0.493	0.886	0.245	0.5	0.715	0.187	0.55	0.572	0.207	0.522	0.48	0.196	0.421	0.361	0.155	0.347	0.176	0.234
849	4.245	0.42	0.97	0.466	0.626	0.949	0.576	0.554	0.881	0.627	0.572	0.685	0.651	0.599	0.527	0.584	0.594	0.43	0.589	0.585	0.273	0.631	0.574	0.073	0.548	0.694	0.028	0.584	0.568	0.967	0.275	0.496	0.887	0.246	0.505	0.715	0.187	0.556	0.573	0.208	0.528	0.48	0.197	0.43	0.359	0.155	0.359	0.172	0.234
850	4.25	0.422	0.971	0.467	0.629	0.95	0.576	0.557	0.88	0.627	0.574	0.686	0.651	0.601	0.526	0.585	0.596	0.43	0.59	0.586	0.273	0.631	0.574	0.073	0.548	0.694	0.028	0.584	0.57	0.967	0.276	0.5	0.888	0.246	0.51	0.715	0.188	0.561	0.573	0.209	0.535	0.479	0.198	0.438	0.357	0.155	0.37	0.169	0.234
851	4.255	0.426	0.971	0.467	0.633	0.951	0.577	0.561	0.88	0.628	0.576	0.686	0.652	0.602	0.526	0.585	0.597	0.43	0.59	0.586	0.273	0.631	0.574	0.073	0.548	0.694	0.028	0.584	0.576	0.968	0.276	0.504	0.888	0.246	0.515	0.716	0.188	0.567	0.573	0.21	0.541	0.48	0.199	0.446	0.356	0.156	0.382	0.165	0.235
852	4.26	0.429	0.971	0.468	0.636	0.951	0.577	0.564	0.88	0.628	0.579	0.686	0.652	0.604	0.526	0.585	0.598	0.43	0.59	0.587	0.273	0.631	0.575	0.073	0.548	0.694	0.028	0.584	0.578	0.969	0.277	0.507	0.889	0.247	0.52	0.717	0.188	0.572	0.573	0.211	0.546	0.479	0.201	0.454	0.354	0.157	0.393	0.162	0.235
853	4.265	0.432	0.972	0.469	0.64	0.951	0.578	0.567	0.88	0.629	0.582	0.686	0.652	0.605	0.526	0.585	0.599	0.43	0.59	0.587	0.273	0.631	0.575	0.073	0.548	0.694	0.028	0.584	0.58	0.968	0.278	0.512	0.889	0.247	0.525	0.717	0.189	0.577	0.574	0.212	0.553	0.479	0.201	0.461	0.352	0.158	0.405	0.159	0.235
854	4.27	0.436	0.972	0.469	0.643	0.951	0.579	0.57	0.88	0.629	0.584	0.686	0.652	0.607	0.526	0.585	0.6	0.43	0.59	0.588	0.273	0.631	0.575	0.073	0.548	0.694	0.028	0.584	0.586	0.97	0.278	0.516	0.89	0.247	0.53	0.717	0.189	0.583	0.574	0.213	0.558	0.479	0.203	0.47	0.35	0.159	0.417	0.156	0.235
855	4.275	0.439	0.972	0.47	0.646	0.951	0.579	0.573	0.88	0.63	0.587	0.686	0.653	0.609	0.526	0.586	0.6	0.429	0.59	0.588	0.273	0.631	0.575	0.073	0.548	0.694	0.028	0.584	0.589	0.97	0.279	0.519	0.89	0.248	0.535	0.717	0.19	0.588	0.575	0.215	0.564	0.479	0.204	0.478	0.349	0.16	0.428	0.153	0.236
856	4.28	0.443	0.971	0.47	0.649	0.951	0.579	0.576	0.88	0.63	0.589	0.686	0.653	0.61	0.526	0.586	0.602	0.429	0.59	0.589	0.273	0.631	0.575	0.073	0.548	0.694	0.028	0.584	0.591	0.97	0.28	0.523	0.891	0.248	0.54	0.718	0.191	0.593	0.575	0.215	0.571	0.479	0.205	0.486	0.347	0.161	0.44	0.15	0.236
857	4.285	0.446	0.971	0.471	0.652	0.95	0.58	0.579	0.88	0.63	0.591	0.686	0.653	0.612	0.526	0.586	0.603	0.429	0.591	0.589	0.273	0.631	0.575	0.073	0.548	0.694	0.028	0.584	0.596	0.972	0.279	0.526	0.891	0.248	0.544	0.718	0.192	0.599	0.576	0.217	0.577	0.479	0.206	0.494	0.346	0.162	0.452	0.148	0.237
858	4.29	0.449	0.971	0.471	0.656	0.951	0.58	0.582	0.88	0.63	0.594	0.686	0.653	0.614	0.526	0.586	0.604	0.429	0.591	0.589	0.273	0.632	0.575	0.073	0.548	0.694	0.028	0.584	0.598	0.972	0.28	0.53	0.891	0.248	0.549	0.718	0.192	0.604	0.576	0.218	0.582	0.478	0.208	0.502	0.344	0.163	0.463	0.145	0.237
859	4.295	0.453	0.971	0.471	0.659	0.95	0.58	0.586	0.88	0.63	0.596	0.686	0.654	0.615	0.526	0.586	0.605	0.429	0.591	0.59	0.273	0.632	0.575	0.073	0.548	0.694	0.028	0.584	0.6	0.971	0.281	0.534	0.892	0.248	0.554	0.718	0.193	0.609	0.576	0.219	0.588	0.479	0.21	0.51	0.343	0.164	0.475	0.143	0.237
860	4.3	0.456	0.971	0.471	0.663	0.95	0.581	0.589	0.879	0.631	0.599	0.686	0.654	0.616	0.525	0.586	0.606	0.43	0.591	0.59	0.273	0.632	0.575	0.073	0.548	0.694	0.028	0.584	0.605	0.973	0.281	0.537	0.892	0.249	0.558	0.718	0.194	0.614	0.576	0.22	0.594	0.479	0.211	0.518	0.341	0.165	0.487	0.14	0.238
861	4.305	0.459	0.971	0.472	0.666	0.951	0.581	0.593	0.879	0.631	0.601	0.686	0.654	0.618	0.525	0.586	0.607	0.43	0.591	0.591	0.273	0.632	0.575	0.073	0.548	0.694	0.028	0.584	0.608	0.973	0.282	0.541	0.892	0.249	0.563	0.718	0.194	0.619	0.577	0.222	0.6	0.478	0.212	0.526	0.339	0.166	0.499	0.138	0.238
862	4.31	0.462	0.971	0.472	0.669	0.951	0.582	0.595	0.879	0.632	0.603	0.686	0.654	0.62	0.525	0.587	0.609	0.429	0.591	0.591	0.273	0.632	0.575	0.073	0.548	0.694	0.028	0.584	0.611	0.973	0.282	0.545	0.892	0.249	0.567	0.718	0.195	0.624	0.577	0.223	0.606	0.478	0.213	0.535	0.338	0.167	0.511	0.136	0.239
863	4.315	0.465	0.971	0.472	0.672	0.951	0.583	0.598	0.879	0.632	0.606	0.686	0.654	0.622	0.525	0.587	0.61	0.429	0.591	0.592	0.273	0.632	0.575	0.073	0.548	0.694	0.028	0.584	0.616	0.974	0.282	0.548	0.892	0.249	0.572	0.718	0.196	0.629	0.577	0.224	0.612	0.478	0.214	0.543	0.337	0.168	0.523	0.134	0.239
864	4.32	0.469	0.971	0.473	0.676	0.951	0.583	0.601	0.879	0.632	0.608	0.686	0.655	0.623	0.526	0.587	0.611	0.429	0.591	0.593	0.273	0.632	0.575	0.073	0.548	0.694	0.027	0.584	0.619	0.974	0.282	0.552	0.893	0.25	0.576	0.718	0.197	0.634	0.577	0.225	0.618	0.478	0.215	0.552	0.335	0.168	0.535	0.132	0.239
865	4.325	0.472	0.971	0.473	0.679	0.95	0.583	0.604	0.879	0.633	0.61	0.686	0.655	0.624	0.525	0.587	0.612	0.429	0.592	0.593	0.273	0.632	0.575	0.073	0.548	0.694	0.027	0.584	0.623	0.974	0.282	0.556	0.893	0.25	0.58	0.718	0.198	0.64	0.577	0.226	0.624	0.477	0.216	0.561	0.334	0.169	0.547	0.13	0.24
866	4.33	0.475	0.971	0.473	0.682	0.95	0.584	0.607	0.878	0.633	0.613	0.686	0.655	0.625	0.525	0.587	0.613	0.429	0.592	0.594	0.273	0.632	0.575	0.073	0.548	0.694	0.027	0.584	0.624	0.973	0.283	0.559	0.893	0.25	0.585	0.717	0.198	0.644	0.577	0.227	0.631	0.477	0.217	0.569	0.332	0.17	0.559	0.128	0.24
867	4.335	0.478	0.97	0.473	0.685	0.95	0.584	0.61	0.878	0.633	0.615	0.686	0.655	0.627	0.525	0.587	0.614	0.429	0.592	0.594	0.273	0.632	0.575	0.073	0.548	0.694	0.027	0.584	0.628	0.974	0.284	0.563	0.893	0.25	0.589	0.717	0.199	0.649	0.578	0.228	0.637	0.477	0.218	0.578	0.33	0.17	0.571	0.127	0.241
868	4.34	0.481	0.97	0.473	0.688	0.95	0.584	0.613	0.878	0.633	0.617	0.686	0.655	0.629	0.524	0.588	0.615	0.429	0.592	0.595	0.272	0.632	0.575	0.073	0.548	0.694	0.027	0.584	0.631	0.973	0.284	0.566	0.893	0.25	0.594	0.717	0.2	0.654	0.578	0.23	0.643	0.477	0.22	0.587	0.329	0.171	0.583	0.125	0.241
869	4.345	0.485	0.97	0.473	0.692	0.95	0.584	0.616	0.878	0.634	0.619	0.686	0.656	0.63	0.524	0.588	0.616	0.429	0.592	0.595	0.272	0.632	0.575	0.073	0.548	0.694	0.027	0.585	0.634	0.974	0.285	0.57	0.893	0.251	0.598	0.717	0.2	0.659	0.577	0.231	0.649	0.476	0.221	0.596	0.328	0.172	0.595	0.124	0.241
870	4.35	0.488	0.97	0.474	0.695	0.95	0.585	0.619	0.878	0.634	0.621	0.686	0.656	0.632	0.524	0.588	0.618	0.428	0.592	0.596	0.272	0.632	0.575	0.073	0.548	0.694	0.027	0.585	0.638	0.974	0.285	0.574	0.893	0.251	0.603	0.717	0.201	0.664	0.578	0.232	0.655	0.476	0.222	0.604	0.327	0.173	0.607	0.122	0.242
871	4.355	0.492	0.97	0.474	0.697	0.949	0.585	0.622	0.878	0.634	0.623	0.686	0.656	0.633	0.524	0.588	0.619	0.429	0.592	0.596	0.272	0.633	0.575	0.073	0.548	0.694	0.027	0.585	0.642	0.974	0.285	0.578	0.893	0.251	0.607	0.716	0.201	0.67	0.578	0.233	0.661	0.476	0.223	0.613	0.326	0.173	0.617	0.121	0.242
872	4.36	0.495	0.969	0.474	0.7	0.949	0.586	0.625	0.878	0.634	0.625	0.686	0.656	0.635	0.524	0.588	0.62	0.429	0.592	0.597	0.272	0.633	0.575	0.073	0.548	0.694	0.027	0.585	0.645	0.974	0.286	0.581	0.893	0.251	0.612	0.716	0.202	0.675	0.578	0.234	0.667	0.475	0.224	0.621	0.325	0.174	0.629	0.12	0.242
873	4.365	0.498	0.969	0.474	0.704	0.949	0.586	0.628	0.878	0.634	0.627	0.686	0.656	0.636	0.524	0.588	0.621	0.429	0.592	0.597	0.272	0.633	0.575	0.073	0.548	0.694	0.027	0.585	0.649	0.974	0.286	0.585	0.893	0.251	0.617	0.716	0.202	0.68	0.578	0.235	0.673	0.475	0.224	0.63	0.324	0.174	0.642	0.119	0.243
874	4.37	0.502	0.968	0.474	0.707	0.95	0.587	0.631	0.877	0.634	0.63	0.686	0.657	0.638	0.524	0.588	0.622	0.429	0.592	0.598	0.272	0.633	0.575	0.073	0.548	0.694	0.027	0.585	0.653	0.974	0.286	0.589	0.893	0.251	0.622	0.716	0.202	0.685	0.578	0.236	0.679	0.475	0.226	0.638	0.323	0.175	0.654	0.118	0.244
875	4.375	0.505	0.968	0.474	0.71	0.95	0.587	0.634	0.877	0.634	0.632	0.686	0.657	0.64	0.523	0.588	0.623	0.428	0.592	0.598	0.272	0.633	0.575	0.073	0.548	0.694	0.027	0.585	0.656	0.974	0.287	0.593	0.892	0.251	0.627	0.717	0.203	0.69	0.578	0.237	0.685	0.475	0.227	0.647	0.322	0.176	0.665	0.117	0.244
876	4.38	0.509	0.968	0.474	0.714	0.95	0.588	0.638	0.877	0.634	0.634	0.686	0.657	0.641	0.523	0.588	0.624	0.428	0.592	0.599	0.272	0.633	0.575	0.073	0.548	0.694	0.027	0.585	0.659	0.974	0.287	0.597	0.892	0.251	0.631	0.717	0.203	0.695	0.578	0.237	0.691	0.474	0.228	0.655	0.32	0.176	0.677	0.117	0.245
877	4.385	0.512	0.967	0.474	0.717	0.949	0.588	0.64	0.877	0.635	0.636	0.685	0.657	0.642	0.523	0.589	0.625	0.428	0.592	0.6	0.272	0.633	0.575	0.073	0.548	0.694	0.027	0.585	0.663	0.974	0.287	0.602	0.892	0.252	0.636	0.716	0.203	0.7	0.578	0.238	0.697	0.474	0.229	0.663	0.32	0.177	0.689	0.116	0.245
878	4.39	0.515	0.967	0.474	0.72	0.949	0.588	0.643	0.877	0.635	0.639	0.685	0.657	0.644	0.523	0.589	0.626	0.427	0.592	0.6	0.272	0.633	0.575	0.073	0.548	0.694	0.027	0.585	0.667	0.974	0.287	0.605	0.892	0.252	0.642	0.716	0.203	0.705	0.578	0.239	0.703	0.473	0.229	0.672	0.319	0.178	0.7	0.115	0.246
879	4.395	0.518	0.967	0.474	0.723	0.949	0.588	0.646	0.876	0.635	0.641	0.685	0.657	0.646	0.523	0.589	0.628	0.427	0.593	0.601	0.272	0.633	0.576	0.073	0.548	0.694	0.027	0.585	0.672	0.975	0.287	0.609	0.892	0.252	0.647	0.716	0.203	0.71	0.578	0.24	0.709	0.473	0.23	0.68	0.318	0.179	0.712	0.115	0.247
880	4.4	0.521	0.967	0.474	0.726	0.949	0.589	0.649	0.876	0.635	0.643	0.685	0.658	0.648	0.523	0.589	0.63	0.428	0.593	0.601	0.273	0.633	0.576	0.073	0.548	0.694	0.027	0.585	0.676	0.974	0.288	0.613	0.892	0.252	0.652	0.716	0.204	0.715	0.578	0.241	0.715	0.473	0.232	0.688	0.317	0.18	0.723	0.115	0.248
881	4.405	0.524	0.966	0.474	0.73	0.949	0.589	0.652	0.875	0.635	0.646	0.685	0.658	0.649	0.523	0.589	0.631	0.428	0.593	0.602	0.273	0.633	0.576	0.073	0.548	0.694	0.027	0.585	0.68	0.974	0.288	0.617	0.892	0.252	0.657	0.716	0.204	0.72	0.578	0.242	0.721	0.472	0.233	0.696	0.317	0.181	0.735	0.115	0.248
882	4.41	0.528	0.966	0.474	0.733	0.948	0.589	0.655	0.875	0.636	0.648	0.685	0.658	0.651	0.522	0.589	0.631	0.428	0.593	0.602	0.273	0.633	0.576	0.074	0.548	0.694	0.027	0.585	0.682	0.973	0.288	0.621	0.892	0.252	0.662	0.716	0.204	0.725	0.578	0.243	0.726	0.472	0.234	0.704	0.316	0.182	0.745	0.115	0.249
883	4.415	0.532	0.965	0.474	0.736	0.948	0.59	0.659	0.875	0.636	0.651	0.685	0.658	0.653	0.522	0.59	0.632	0.427	0.593	0.603	0.273	0.633	0.576	0.074	0.548	0.694	0.027	0.585	0.687	0.974	0.288	0.625	0.892	0.252	0.667	0.716	0.204	0.73	0.578	0.243	0.732	0.472	0.234	0.712	0.315	0.183	0.757	0.115	0.25
884	4.42	0.535	0.965	0.474	0.739	0.948	0.59	0.662	0.875	0.636	0.653	0.685	0.658	0.655	0.522	0.59	0.634	0.427	0.593	0.604	0.272	0.633	0.576	0.074	0.548	0.694	0.027	0.585	0.69	0.973	0.289	0.629	0.892	0.252	0.672	0.716	0.204	0.735	0.577	0.244	0.738	0.471	0.235	0.721	0.314	0.183	0.768	0.115	0.25
885	4.425	0.538	0.964	0.473	0.743	0.947	0.59	0.664	0.874	0.636	0.656	0.684	0.658	0.657	0.522	0.59	0.635	0.427	0.593	0.605	0.272	0.633	0.576	0.074	0.548	0.694	0.026	0.585	0.695	0.973	0.289	0.633	0.891	0.252	0.677	0.716	0.205	0.74	0.577	0.245	0.743	0.471	0.236	0.728	0.314	0.184	0.778	0.115	0.251
886	4.43	0.542	0.964	0.473	0.746	0.947	0.591	0.667	0.874	0.636	0.66	0.684	0.658	0.659	0.522	0.59	0.637	0.427	0.593	0.606	0.273	0.633	0.576	0.074	0.548	0.694	0.026	0.585	0.698	0.973	0.289	0.636	0.891	0.25	0.682	0.715	0.205	0.745	0.577	0.246	0.749	0.471	0.237	0.736	0.313	0.185	0.789	0.115	0.252
887	4.435	0.545	0.963	0.473	0.749	0.947	0.591	0.671	0.874	0.636	0.661	0.684	0.659	0.661	0.522	0.59	0.639	0.427	0.593	0.606	0.273	0.633	0.576	0.074	0.548	0.694	0.026	0.586	0.703	0.973	0.289	0.64	0.89	0.25	0.687	0.715	0.205	0.751	0.577	0.247	0.755	0.471	0.238	0.744	0.313	0.186	0.799	0.115	0.253
888	4.44	0.548	0.963	0.473	0.752	0.947	0.591	0.673	0.874	0.636	0.664	0.683	0.659	0.663	0.522	0.59	0.64	0.427	0.593	0.607	0.273	0.634	0.576	0.074	0.548	0.694	0.026	0.586	0.705	0.972	0.29	0.644	0.89	0.25	0.692	0.715	0.206	0.756	0.577	0.247	0.761	0.47	0.239	0.752	0.312	0.187	0.81	0.115	0.254
889	4.445	0.551	0.963	0.473	0.756	0.947	0.592	0.676	0.873	0.636	0.668	0.683	0.659	0.665	0.521	0.59	0.642	0.426	0.593	0.608	0.273	0.634	0.576	0.074	0.547	0.694	0.026	0.586	0.711	0.973	0.289	0.648	0.89	0.251	0.697	0.714	0.206	0.76	0.577	0.248	0.767	0.47	0.24	0.76	0.312	0.188	0.82	0.115	0.255
890	4.45	0.555	0.962	0.473	0.759	0.946	0.592	0.68	0.873	0.636	0.67	0.683	0.659	0.667	0.521	0.59	0.644	0.426	0.593	0.609	0.273	0.634	0.576	0.074	0.547	0.694	0.026	0.586	0.716	0.973	0.289	0.652	0.89	0.251	0.702	0.714	0.206	0.765	0.577	0.249	0.773	0.47	0.241	0.768	0.311	0.189	0.83	0.115	0.255
891	4.455	0.558	0.961	0.472	0.762	0.945	0.592	0.682	0.873	0.636	0.671	0.683	0.659	0.668	0.521	0.59	0.645	0.426	0.593	0.609	0.273	0.633	0.577	0.074	0.547	0.694	0.026	0.586	0.72	0.973	0.289	0.656	0.889	0.251	0.707	0.714	0.206	0.77	0.577	0.249	0.778	0.469	0.242	0.776	0.311	0.189	0.84	0.116	0.256
892	4.46	0.562	0.961	0.472	0.765	0.945	0.593	0.685	0.873	0.636	0.673	0.684	0.66	0.671	0.521	0.59	0.647	0.426	0.593	0.61	0.273	0.633	0.577	0.075	0.547	0.694	0.026	0.586	0.724	0.973	0.289	0.66	0.889	0.251	0.711	0.714	0.207	0.776	0.576	0.25	0.784	0.469	0.243	0.783	0.31	0.19	0.85	0.116	0.257
893	4.465	0.565	0.96	0.472	0.768	0.945	0.593	0.688	0.872	0.636	0.676	0.683	0.66	0.674	0.521	0.59	0.649	0.426	0.593	0.611	0.273	0.633	0.577	0.075	0.547	0.694	0.026	0.586	0.727	0.972	0.29	0.665	0.888	0.252	0.716	0.713	0.207	0.78	0.576	0.251	0.79	0.468	0.244	0.791	0.31	0.191	0.86	0.116	0.258
894	4.47	0.568	0.96	0.472	0.772	0.945	0.593	0.691	0.872	0.636	0.679	0.683	0.66	0.676	0.52	0.59	0.651	0.426	0.593	0.612	0.273	0.633	0.577	0.075	0.547	0.694	0.026	0.586	0.731	0.971	0.29	0.669	0.888	0.251	0.72	0.713	0.207	0.785	0.576	0.251	0.796	0.468	0.245	0.799	0.31	0.191	0.87	0.117	0.259
895	4.475	0.572	0.96	0.471	0.776	0.946	0.593	0.695	0.872	0.636	0.681	0.683	0.66	0.678	0.519	0.59	0.653	0.426	0.593	0.613	0.274	0.633	0.577	0.075	0.547	0.694	0.026	0.586	0.734	0.97	0.29	0.673	0.887	0.251	0.725	0.712	0.207	0.79	0.576	0.252	0.801	0.468	0.245	0.807	0.309	0.192	0.879	0.117	0.259
896	4.48	0.576	0.959	0.471	0.779	0.944	0.593	0.698	0.871	0.636	0.684	0.683	0.659	0.68	0.519	0.59	0.655	0.425	0.593	0.614	0.274	0.633	0.577	0.075	0.547	0.694	0.026	0.586	0.739	0.971	0.29	0.677	0.886	0.251	0.73	0.712	0.207	0.796	0.575	0.253	0.807	0.468	0.246	0.814	0.309	0.193	0.888	0.117	0.26
897	4.485	0.579	0.958	0.47	0.782	0.944	0.593	0.701	0.871	0.636	0.687	0.682	0.659	0.682	0.519	0.59	0.657	0.425	0.593	0.615	0.274	0.633	0.577	0.075	0.547	0.694	0.026	0.586	0.743	0.97	0.29	0.681	0.886	0.251	0.735	0.711	0.207	0.801	0.575	0.253	0.813	0.467	0.247	0.822	0.309	0.193	0.898	0.118	0.261
898	4.49	0.582	0.957	0.47	0.786	0.945	0.593	0.704	0.871	0.635	0.689	0.682	0.659	0.685	0.519	0.59	0.659	0.425	0.593	0.616	0.274	0.633	0.577	0.076	0.547	0.694	0.026	0.586	0.747	0.969	0.29	0.686	0.885	0.252	0.739	0.711	0.208	0.806	0.574	0.254	0.819	0.467	0.247	0.829	0.309	0.194	0.907	0.118	0.261
899	4.495	0.586	0.957	0.47	0.791	0.945	0.593	0.707	0.87	0.635	0.692	0.681	0.659	0.688	0.518	0.59	0.66	0.425	0.593	0.617	0.274	0.633	0.577	0.076	0.547	0.694	0.026	0.586	0.752	0.969	0.289	0.69	0.885	0.251	0.744	0.71	0.208	0.81	0.574	0.254	0.824	0.467	0.248	0.837	0.308	0.195	0.916	0.119	0.262
900	4.5	0.59	0.956	0.469	0.794	0.944	0.593	0.711	0.87	0.635	0.695	0.681	0.659	0.69	0.518	0.59	0.662	0.424	0.593	0.619	0.274	0.633	0.578	0.076	0.547	0.694	0.026	0.586	0.756	0.969	0.289	0.695	0.884	0.251	0.749	0.71	0.208	0.815	0.574	0.255	0.83	0.466	0.248	0.844	0.308	0.195	0.925	0.119	0.263
901	4.505	0.593	0.956	0.469	0.797	0.942	0.594	0.714	0.869	0.635	0.698	0.68	0.659	0.692	0.517	0.589	0.664	0.424	0.593	0.62	0.274	0.633	0.578	0.076	0.547	0.694	0.026	0.586	0.76	0.968	0.29	0.699	0.883	0.251	0.753	0.709	0.208	0.821	0.573	0.256	0.836	0.466	0.249	0.852	0.308	0.196	0.934	0.119	0.264
902	4.51	0.597	0.955	0.468	0.8	0.942	0.594	0.718	0.869	0.635	0.701	0.68	0.659	0.694	0.517	0.589	0.666	0.424	0.593	0.621	0.274	0.632	0.578	0.076	0.546	0.694	0.025	0.586	0.765	0.968	0.289	0.704	0.883	0.251	0.758	0.708	0.208	0.826	0.573	0.256	0.842	0.466	0.25	0.859	0.308	0.196	0.942	0.12	0.265
903	4.515	0.601	0.954	0.467	0.804	0.941	0.594	0.721	0.868	0.635	0.703	0.68	0.659	0.696	0.517	0.589	0.668	0.424	0.593	0.622	0.274	0.632	0.578	0.076	0.546	0.694	0.025	0.586	0.769	0.967	0.289	0.709	0.882	0.251	0.763	0.708	0.209	0.831	0.572	0.257	0.847	0.465	0.251	0.867	0.308	0.196	0.951	0.121	0.265
904	4.52	0.604	0.954	0.467	0.807	0.941	0.594	0.724	0.868	0.635	0.706	0.68	0.659	0.699	0.516	0.589	0.67	0.424	0.592	0.623	0.274	0.632	0.578	0.077	0.546	0.694	0.025	0.586	0.773	0.966	0.289	0.713	0.882	0.25	0.768	0.707	0.209	0.835	0.572	0.257	0.853	0.465	0.251	0.874	0.307	0.197	0.959	0.121	0.266
905	4.525	0.608	0.953	0.466	0.81	0.94	0.594	0.727	0.867	0.634	0.708	0.679	0.659	0.702	0.516	0.589	0.672	0.423	0.592	0.624	0.274	0.632	0.578	0.077	0.546	0.694	0.025	0.586	0.778	0.966	0.289	0.717	0.881	0.25	0.772	0.706	0.209	0.84	0.572	0.258	0.859	0.464	0.252	0.881	0.307	0.197	0.967	0.121	0.267
906	4.53	0.612	0.952	0.465	0.814	0.94	0.594	0.73	0.867	0.634	0.711	0.679	0.659	0.704	0.516	0.589	0.674	0.423	0.592	0.625	0.274	0.632	0.578	0.077	0.546	0.694	0.025	0.586	0.782	0.965	0.289	0.722	0.88	0.25	0.778	0.705	0.209	0.846	0.571	0.258	0.865	0.464	0.252	0.888	0.307	0.198	0.975	0.122	0.268
907	4.535	0.615	0.952	0.465	0.818	0.939	0.594	0.734	0.867	0.634	0.714	0.679	0.659	0.706	0.516	0.589	0.676	0.422	0.592	0.626	0.274	0.632	0.578	0.078	0.546	0.694	0.025	0.586	0.785	0.964	0.289	0.73	0.878	0.251	0.783	0.704	0.209	0.851	0.571	0.259	0.871	0.464	0.253	0.895	0.306	0.198	0.983	0.122	0.268
908	4.54	0.619	0.951	0.464	0.822	0.939	0.594	0.737	0.866	0.634	0.716	0.678	0.658	0.709	0.515	0.589	0.678	0.422	0.592	0.628	0.275	0.633	0.578	0.078	0.546	0.694	0.025	0.586	0.79	0.964	0.289	0.744	0.874	0.253	0.789	0.703	0.209	0.856	0.57	0.259	0.877	0.463	0.253	0.902	0.306	0.199	0.991	0.122	0.269
909	4.545	0.623	0.95	0.463	0.827	0.939	0.594	0.74	0.865	0.634	0.719	0.678	0.658	0.711	0.515	0.589	0.68	0.422	0.592	0.629	0.275	0.633	0.578	0.078	0.546	0.694	0.025	0.586	0.795	0.963	0.288	0.75	0.873	0.253	0.794	0.702	0.209	0.861	0.57	0.259	0.882	0.463	0.254	0.908	0.306	0.2	0.998	0.122	0.27
910	4.55	0.627	0.949	0.463	NaN	NaN	NaN	0.743	0.864	0.633	0.721	0.677	0.658	0.713	0.514	0.589	0.682	0.422	0.592	0.629	0.275	0.632	0.578	0.078	0.546	0.694	0.025	0.586	0.799	0.962	0.288	0.754	0.872	0.253	0.799	0.702	0.209	0.867	0.569	0.26	0.888	0.463	0.254	0.915	0.306	0.2	1.005	0.122	0.271
911	4.555	0.63	0.949	0.462	NaN	NaN	NaN	0.747	0.864	0.633	0.724	0.676	0.658	0.715	0.514	0.589	0.684	0.422	0.591	0.63	0.275	0.632	0.578	0.078	0.545	0.694	0.025	0.587	0.803	0.961	0.288	0.758	0.871	0.252	0.804	0.701	0.209	0.872	0.569	0.26	0.894	0.462	0.254	0.922	0.305	0.201	1.013	0.122	0.272
912	4.56	0.634	0.948	0.461	NaN	NaN	NaN	0.75	0.864	0.633	0.727	0.676	0.658	0.718	0.514	0.589	0.685	0.421	0.591	0.631	0.275	0.632	0.579	0.079	0.545	0.694	0.025	0.587	0.808	0.961	0.288	0.764	0.871	0.252	0.809	0.7	0.208	0.877	0.568	0.26	0.899	0.462	0.255	0.928	0.305	0.201	1.02	0.122	0.273
913	4.565	0.639	0.947	0.46	NaN	NaN	NaN	0.753	0.863	0.632	0.729	0.676	0.657	0.721	0.513	0.589	0.688	0.421	0.591	0.632	0.276	0.632	0.579	0.079	0.545	0.694	0.026	0.587	0.813	0.96	0.287	0.77	0.869	0.252	0.814	0.7	0.208	0.882	0.567	0.26	0.905	0.461	0.255	0.934	0.304	0.202	1.026	0.122	0.274
914	4.57	0.642	0.946	0.459	NaN	NaN	NaN	0.756	0.863	0.632	0.732	0.676	0.657	0.723	0.513	0.588	0.691	0.421	0.591	0.633	0.276	0.632	0.579	0.079	0.545	0.694	0.026	0.587	0.817	0.959	0.287	0.776	0.868	0.252	0.82	0.699	0.208	0.887	0.567	0.26	0.911	0.46	0.256	0.94	0.304	0.202	1.033	0.122	0.274
915	4.575	0.646	0.945	0.458	NaN	NaN	NaN	0.76	0.862	0.631	0.735	0.675	0.657	0.725	0.512	0.588	0.693	0.421	0.591	0.635	0.276	0.632	0.579	0.079	0.545	0.694	0.026	0.587	0.821	0.959	0.287	0.781	0.866	0.251	0.825	0.698	0.208	0.893	0.566	0.26	0.916	0.46	0.256	0.946	0.303	0.203	1.039	0.122	0.275
916	4.58	0.65	0.945	0.458	NaN	NaN	NaN	0.762	0.861	0.631	0.738	0.675	0.656	0.727	0.512	0.588	0.694	0.421	0.591	0.636	0.276	0.632	0.579	0.08	0.545	0.694	0.026	0.587	0.825	0.958	0.287	0.785	0.866	0.251	0.83	0.698	0.208	0.898	0.565	0.26	0.922	0.459	0.256	0.952	0.303	0.204	1.045	0.121	0.276
917	4.585	0.654	0.944	0.457	NaN	NaN	NaN	0.766	0.861	0.63	0.74	0.675	0.656	0.73	0.511	0.588	0.696	0.42	0.591	0.637	0.276	0.632	0.58	0.08	0.545	0.694	0.026	0.587	0.83	0.957	0.286	0.788	0.866	0.25	0.835	0.697	0.207	0.904	0.565	0.26	0.927	0.459	0.256	0.958	0.302	0.204	1.051	0.121	0.277
918	4.59	0.658	0.943	0.456	NaN	NaN	NaN	0.769	0.861	0.63	0.743	0.675	0.656	0.733	0.511	0.588	0.698	0.42	0.591	0.638	0.276	0.632	0.58	0.081	0.545	0.694	0.026	0.587	0.835	0.956	0.286	0.792	0.866	0.249	0.84	0.696	0.207	0.91	0.565	0.261	0.933	0.458	0.256	0.964	0.302	0.204	1.057	0.121	0.278
919	4.595	0.663	0.942	0.454	NaN	NaN	NaN	0.773	0.86	0.629	0.745	0.675	0.656	0.735	0.511	0.588	0.7	0.42	0.591	0.639	0.277	0.632	0.58	0.081	0.545	0.694	0.025	0.587	0.839	0.955	0.285	0.797	0.864	0.248	0.845	0.695	0.206	0.915	0.564	0.261	0.938	0.458	0.257	0.969	0.301	0.205	1.063	0.12	0.279
920	4.6	0.667	0.942	0.453	NaN	NaN	NaN	0.777	0.86	0.629	0.748	0.674	0.656	0.737	0.51	0.588	0.702	0.42	0.591	0.64	0.277	0.632	0.58	0.082	0.545	0.694	0.025	0.587	0.844	0.954	0.285	0.802	0.863	0.248	0.85	0.694	0.206	0.921	0.564	0.261	0.943	0.457	0.257	0.975	0.3	0.205	1.068	0.119	0.279
921	4.605	0.671	0.941	0.452	NaN	NaN	NaN	0.78	0.86	0.628	0.751	0.674	0.655	0.74	0.51	0.588	0.705	0.42	0.591	0.641	0.278	0.632	0.581	0.082	0.545	0.694	0.025	0.587	0.848	0.953	0.285	0.808	0.862	0.248	0.854	0.693	0.206	0.926	0.563	0.261	0.949	0.457	0.257	0.98	0.3	0.205	1.073	0.119	0.28
922	4.61	0.675	0.94	0.451	NaN	NaN	NaN	0.783	0.859	0.628	0.754	0.673	0.655	0.743	0.51	0.587	0.706	0.42	0.591	0.642	0.278	0.631	0.581	0.082	0.545	0.694	0.025	0.587	0.853	0.953	0.284	0.812	0.861	0.247	0.859	0.692	0.205	0.931	0.562	0.261	0.954	0.456	0.257	0.986	0.299	0.206	1.079	0.118	0.281
923	4.615	0.679	0.939	0.45	NaN	NaN	NaN	0.786	0.859	0.627	0.757	0.673	0.654	0.745	0.51	0.587	0.708	0.42	0.591	0.643	0.279	0.631	0.581	0.083	0.545	0.694	0.025	0.587	0.858	0.952	0.283	0.817	0.86	0.246	0.864	0.691	0.205	0.936	0.562	0.261	0.959	0.455	0.257	0.991	0.298	0.206	1.084	0.117	0.282
924	4.62	0.683	0.938	0.449	NaN	NaN	NaN	0.79	0.859	0.626	0.759	0.673	0.654	0.748	0.51	0.587	0.71	0.42	0.591	0.645	0.279	0.631	0.581	0.083	0.545	0.694	0.025	0.587	0.862	0.951	0.283	0.82	0.859	0.245	0.868	0.689	0.205	0.941	0.561	0.261	0.964	0.454	0.257	0.996	0.297	0.206	1.088	0.116	0.282
925	4.625	0.688	0.938	0.448	NaN	NaN	NaN	0.793	0.859	0.626	0.762	0.673	0.654	0.75	0.51	0.587	0.713	0.42	0.591	0.646	0.279	0.631	0.582	0.084	0.545	0.694	0.025	0.587	0.867	0.95	0.282	0.825	0.858	0.245	0.873	0.688	0.204	0.946	0.56	0.261	0.969	0.454	0.257	1.001	0.296	0.206	1.093	0.116	0.283
926	4.63	0.692	0.937	0.447	NaN	NaN	NaN	0.796	0.858	0.625	0.765	0.673	0.653	0.753	0.509	0.587	0.715	0.42	0.591	0.647	0.28	0.631	0.582	0.085	0.545	0.694	0.025	0.587	0.872	0.949	0.282	0.831	0.856	0.244	0.878	0.687	0.204	0.951	0.559	0.261	0.974	0.453	0.258	1.006	0.296	0.207	1.097	0.115	0.284
927	4.635	0.697	0.937	0.446	NaN	NaN	NaN	0.801	0.858	0.624	0.768	0.673	0.653	0.755	0.509	0.587	0.717	0.42	0.59	0.648	0.28	0.631	0.582	0.085	0.545	0.694	0.025	0.587	0.877	0.948	0.281	0.836	0.855	0.244	0.883	0.686	0.204	0.956	0.558	0.26	0.979	0.452	0.257	1.011	0.295	0.207	1.101	0.114	0.285
928	4.64	0.702	0.936	0.444	NaN	NaN	NaN	0.804	0.857	0.624	0.771	0.673	0.652	0.758	0.509	0.587	0.719	0.42	0.59	0.65	0.281	0.631	0.582	0.086	0.545	0.694	0.025	0.587	0.882	0.948	0.281	0.838	0.855	0.242	0.887	0.686	0.204	0.96	0.557	0.26	0.984	0.451	0.258	1.015	0.293	0.207	1.105	0.113	0.285
929	4.645	0.706	0.935	0.443	NaN	NaN	NaN	0.808	0.857	0.623	0.774	0.673	0.652	0.761	0.509	0.587	0.721	0.42	0.59	0.652	0.281	0.631	0.583	0.087	0.545	0.694	0.025	0.587	0.887	0.947	0.28	0.843	0.854	0.241	0.892	0.684	0.203	0.965	0.556	0.26	0.988	0.45	0.258	1.02	0.292	0.207	1.109	0.111	0.286
930	4.65	0.711	0.934	0.442	NaN	NaN	NaN	0.812	0.857	0.623	0.777	0.673	0.651	0.764	0.509	0.587	0.724	0.42	0.59	0.653	0.282	0.631	0.583	0.087	0.546	0.694	0.025	0.587	0.892	0.946	0.28	0.849	0.853	0.241	0.897	0.683	0.203	0.97	0.555	0.261	0.993	0.449	0.258	1.024	0.291	0.208	1.112	0.109	0.287
931	4.655	0.716	0.933	0.441	NaN	NaN	NaN	0.816	0.856	0.622	0.78	0.673	0.651	0.766	0.508	0.586	0.726	0.42	0.59	0.654	0.282	0.631	0.583	0.088	0.546	0.694	0.025	0.587	0.897	0.945	0.279	0.856	0.851	0.241	0.902	0.682	0.203	0.974	0.554	0.261	0.998	0.448	0.258	1.028	0.29	0.208	1.115	0.108	0.288
932	4.66	0.721	0.933	0.44	NaN	NaN	NaN	0.821	0.856	0.621	0.783	0.672	0.65	0.769	0.508	0.586	0.728	0.42	0.59	0.656	0.283	0.631	0.584	0.089	0.546	0.694	0.025	0.587	0.903	0.945	0.278	0.861	0.851	0.24	0.908	0.681	0.203	0.979	0.553	0.261	1.002	0.447	0.257	1.033	0.289	0.208	1.118	0.106	0.288
933	4.665	0.725	0.932	0.438	NaN	NaN	NaN	0.824	0.856	0.62	0.786	0.672	0.649	0.772	0.508	0.586	0.731	0.42	0.59	0.657	0.284	0.631	0.584	0.09	0.546	0.694	0.025	0.587	0.908	0.944	0.278	0.866	0.85	0.239	0.913	0.68	0.202	0.983	0.552	0.261	1.006	0.446	0.257	1.036	0.288	0.208	1.121	0.104	0.289
934	4.67	0.73	0.931	0.437	NaN	NaN	NaN	0.827	0.855	0.62	0.789	0.672	0.649	0.776	0.508	0.586	0.734	0.42	0.59	0.659	0.284	0.631	0.585	0.091	0.546	0.694	0.025	0.587	0.913	0.943	0.277	0.871	0.85	0.238	0.918	0.679	0.202	0.988	0.55	0.261	1.01	0.444	0.257	1.04	0.286	0.208	1.123	0.103	0.289
935	4.675	0.735	0.931	0.436	NaN	NaN	NaN	0.831	0.855	0.618	0.793	0.672	0.648	0.778	0.508	0.585	0.736	0.42	0.59	0.66	0.285	0.631	0.585	0.092	0.546	0.694	0.025	0.587	0.919	0.942	0.277	0.876	0.849	0.237	0.923	0.678	0.202	0.992	0.549	0.261	1.014	0.443	0.257	1.044	0.285	0.208	1.126	0.101	0.29
936	4.68	0.74	0.93	0.434	NaN	NaN	NaN	0.835	0.854	0.618	0.797	0.672	0.648	0.781	0.508	0.585	0.739	0.42	0.59	0.662	0.286	0.631	0.585	0.093	0.546	0.694	0.025	0.587	0.924	0.941	0.276	0.883	0.848	0.237	0.929	0.676	0.201	0.997	0.548	0.26	1.019	0.442	0.257	1.047	0.283	0.208	1.129	0.099	0.29
937	4.685	0.745	0.93	0.433	NaN	NaN	NaN	0.84	0.854	0.617	0.8	0.672	0.648	0.785	0.508	0.586	0.742	0.42	0.59	0.664	0.286	0.631	0.586	0.094	0.546	0.694	0.025	0.587	0.93	0.94	0.276	0.89	0.847	0.237	0.934	0.675	0.201	1.001	0.546	0.26	1.023	0.44	0.257	1.051	0.282	0.208	1.131	0.098	0.29
938	4.69	0.75	0.929	0.431	NaN	NaN	NaN	0.843	0.854	0.616	0.803	0.672	0.647	0.788	0.507	0.586	0.744	0.421	0.59	0.666	0.287	0.631	0.587	0.095	0.546	0.694	0.025	0.587	0.935	0.939	0.275	0.898	0.846	0.237	0.939	0.674	0.2	1.006	0.545	0.26	1.027	0.439	0.257	1.055	0.28	0.208	1.133	0.096	0.291
939	4.695	0.756	0.928	0.43	NaN	NaN	NaN	0.847	0.854	0.615	0.807	0.673	0.647	0.791	0.507	0.586	0.748	0.421	0.591	0.668	0.288	0.632	0.587	0.096	0.546	0.694	0.025	0.587	0.941	0.938	0.274	0.904	0.844	0.237	0.944	0.673	0.2	1.01	0.544	0.26	1.031	0.437	0.257	1.058	0.279	0.207	1.135	0.094	0.291
940	4.7	0.762	0.927	0.429	NaN	NaN	NaN	0.851	0.853	0.614	0.81	0.673	0.646	0.796	0.507	0.586	0.751	0.42	0.591	0.67	0.288	0.632	0.588	0.098	0.546	0.694	0.025	0.587	0.948	0.937	0.274	0.909	0.844	0.235	0.949	0.672	0.199	1.014	0.542	0.26	1.034	0.435	0.257	1.062	0.277	0.208	1.136	0.091	0.291
941	4.705	0.767	0.926	0.427	NaN	NaN	NaN	0.855	0.853	0.613	0.814	0.672	0.646	0.799	0.507	0.586	0.754	0.421	0.591	0.672	0.289	0.632	0.588	0.099	0.546	0.694	0.025	0.587	0.954	0.936	0.273	0.914	0.843	0.234	0.954	0.671	0.199	1.018	0.541	0.259	1.038	0.434	0.257	1.065	0.276	0.208	1.138	0.09	0.292
942	4.71	0.772	0.926	0.425	NaN	NaN	NaN	0.86	0.852	0.612	0.818	0.672	0.645	0.803	0.507	0.586	0.757	0.421	0.592	0.674	0.29	0.632	0.589	0.1	0.547	0.694	0.025	0.587	0.96	0.935	0.272	0.919	0.843	0.234	0.959	0.67	0.198	1.023	0.539	0.259	1.041	0.432	0.256	1.069	0.274	0.208	1.14	0.088	0.293
943	4.715	0.778	0.925	0.424	NaN	NaN	NaN	0.864	0.852	0.612	0.822	0.672	0.644	0.807	0.506	0.586	0.761	0.42	0.592	0.676	0.291	0.632	0.59	0.101	0.547	0.694	0.025	0.587	0.966	0.935	0.271	0.927	0.84	0.233	0.964	0.669	0.198	1.026	0.538	0.259	1.045	0.431	0.256	1.072	0.272	0.209	1.143	0.087	0.293
944	4.72	0.784	0.924	0.422	NaN	NaN	NaN	0.867	0.852	0.611	0.826	0.672	0.643	0.811	0.506	0.586	0.765	0.421	0.592	0.678	0.292	0.632	0.591	0.103	0.547	0.694	0.025	0.587	0.972	0.933	0.271	0.933	0.84	0.232	0.968	0.668	0.197	1.03	0.536	0.258	1.048	0.43	0.256	1.076	0.27	0.21	1.145	0.085	0.293
945	4.725	0.789	0.924	0.42	NaN	NaN	NaN	0.874	0.851	0.609	0.829	0.672	0.643	0.815	0.506	0.587	0.768	0.421	0.592	0.681	0.293	0.633	0.592	0.104	0.548	0.694	0.025	0.587	0.978	0.933	0.271	0.937	0.84	0.23	0.972	0.667	0.197	1.033	0.535	0.258	1.051	0.429	0.256	1.079	0.269	0.21	1.148	0.085	0.294
946	4.73	0.795	0.923	0.419	NaN	NaN	NaN	0.879	0.85	0.608	0.834	0.672	0.642	0.819	0.505	0.587	0.772	0.421	0.593	0.684	0.294	0.633	0.593	0.106	0.548	0.694	0.025	0.587	0.984	0.932	0.27	0.945	0.838	0.23	0.976	0.667	0.196	1.036	0.534	0.258	1.054	0.428	0.255	1.083	0.268	0.21	1.151	0.084	0.294
947	4.735	0.801	0.923	0.417	NaN	NaN	NaN	0.884	0.85	0.607	0.839	0.672	0.642	0.824	0.505	0.587	0.776	0.421	0.594	0.687	0.295	0.633	0.594	0.108	0.549	0.694	0.025	0.587	0.99	0.932	0.269	0.952	0.837	0.228	0.981	0.667	0.195	1.039	0.534	0.258	1.058	0.428	0.255	1.086	0.267	0.21	1.152	0.084	0.293
948	4.74	0.807	0.923	0.415	NaN	NaN	NaN	0.889	0.849	0.605	0.844	0.672	0.641	0.828	0.505	0.587	0.781	0.422	0.594	0.69	0.296	0.634	0.595	0.11	0.549	0.694	0.025	0.587	0.996	0.931	0.269	0.955	0.838	0.226	0.985	0.667	0.194	1.043	0.533	0.257	1.062	0.427	0.254	1.089	0.267	0.21	1.154	0.084	0.293
949	4.745	0.812	0.923	0.414	NaN	NaN	NaN	0.894	0.849	0.604	0.848	0.672	0.641	0.834	0.505	0.587	0.786	0.422	0.595	0.693	0.298	0.635	0.597	0.112	0.55	0.694	0.025	0.587	1.001	0.932	0.268	0.957	0.84	0.225	0.989	0.666	0.193	1.047	0.534	0.256	1.066	0.427	0.253	1.092	0.267	0.209	1.156	0.084	0.293
950	4.75	0.816	0.923	0.412	NaN	NaN	NaN	0.899	0.848	0.603	0.853	0.673	0.64	0.839	0.505	0.587	0.79	0.422	0.596	0.696	0.299	0.635	0.599	0.114	0.55	0.694	0.025	0.587	1.007	0.932	0.267	0.956	0.844	0.224	0.994	0.667	0.192	1.052	0.534	0.255	1.07	0.428	0.252	1.096	0.267	0.209	1.157	0.083	0.292
951	4.755	0.822	0.923	0.411	NaN	NaN	NaN	0.903	0.848	0.602	0.858	0.673	0.639	0.844	0.505	0.588	0.795	0.422	0.596	0.7	0.301	0.636	0.6	0.117	0.551	0.694	0.025	0.587	1.012	0.932	0.266	0.959	0.846	0.222	0.999	0.667	0.191	1.057	0.535	0.254	1.074	0.428	0.251	1.099	0.267	0.208	1.159	0.083	0.292
952	4.76	0.826	0.923	0.41	NaN	NaN	NaN	0.909	0.848	0.601	0.862	0.673	0.638	0.85	0.505	0.589	0.8	0.423	0.597	0.703	0.303	0.636	0.603	0.119	0.552	0.695	0.025	0.587	1.017	0.933	0.266	0.963	0.848	0.221	1.004	0.668	0.19	1.062	0.535	0.252	1.079	0.428	0.25	1.102	0.267	0.207	1.16	0.082	0.291
953	4.765	0.831	0.924	0.409	NaN	NaN	NaN	0.914	0.848	0.6	0.868	0.673	0.638	0.856	0.505	0.59	0.806	0.423	0.599	0.707	0.305	0.637	0.605	0.122	0.552	0.695	0.025	0.587	1.022	0.933	0.265	0.968	0.849	0.22	1.01	0.669	0.189	1.068	0.536	0.251	1.083	0.429	0.248	1.105	0.268	0.205	1.161	0.082	0.291
954	4.77	0.835	0.924	0.408	NaN	NaN	NaN	0.918	0.847	0.599	0.873	0.674	0.637	0.862	0.505	0.591	0.812	0.424	0.6	0.711	0.307	0.638	0.607	0.125	0.553	0.695	0.025	0.587	1.026	0.934	0.264	0.971	0.851	0.219	1.016	0.67	0.187	1.074	0.537	0.249	1.087	0.429	0.247	1.109	0.268	0.204	1.162	0.082	0.29
955	4.775	0.84	0.925	0.407	NaN	NaN	NaN	0.922	0.847	0.598	0.878	0.674	0.636	0.868	0.505	0.592	0.818	0.424	0.602	0.716	0.309	0.639	0.609	0.128	0.554	0.695	0.025	0.587	1.031	0.934	0.263	0.976	0.852	0.219	1.022	0.67	0.186	1.079	0.537	0.248	1.091	0.43	0.246	1.112	0.268	0.202	1.164	0.081	0.29
956	4.78	0.845	0.925	0.407	NaN	NaN	NaN	0.927	0.847	0.597	0.883	0.674	0.636	0.876	0.505	0.594	0.825	0.425	0.603	0.72	0.311	0.64	0.613	0.131	0.555	0.696	0.025	0.587	1.036	0.935	0.261	0.981	0.853	0.218	1.028	0.671	0.185	1.084	0.538	0.247	1.096	0.43	0.245	1.116	0.269	0.201	1.164	0.081	0.289
957	4.785	0.85	0.925	0.406	NaN	NaN	NaN	0.932	0.846	0.596	0.888	0.674	0.635	0.883	0.505	0.595	0.831	0.425	0.605	0.725	0.313	0.641	0.616	0.134	0.557	0.696	0.026	0.587	1.04	0.936	0.26	0.984	0.854	0.217	1.034	0.672	0.184	1.089	0.539	0.246	1.1	0.43	0.244	1.12	0.269	0.2	1.165	0.08	0.289
958	4.79	0.854	0.926	0.405	NaN	NaN	NaN	0.936	0.846	0.594	0.893	0.674	0.635	0.89	0.505	0.597	0.838	0.426	0.606	0.73	0.316	0.643	0.62	0.137	0.558	0.697	0.026	0.587	1.045	0.937	0.259	0.989	0.855	0.216	1.04	0.673	0.182	1.095	0.539	0.245	1.104	0.43	0.243	1.124	0.269	0.199	1.166	0.08	0.289
959	4.795	0.858	0.927	0.404	NaN	NaN	NaN	0.94	0.847	0.593	0.899	0.675	0.634	0.897	0.505	0.598	0.846	0.426	0.608	0.736	0.318	0.644	0.624	0.141	0.559	0.697	0.026	0.587	1.049	0.938	0.258	0.994	0.855	0.214	1.045	0.674	0.18	1.099	0.54	0.244	1.109	0.431	0.242	1.127	0.27	0.198	1.167	0.081	0.289
960	4.8	0.863	0.927	0.403	NaN	NaN	NaN	0.945	0.847	0.592	0.904	0.675	0.634	0.905	0.505	0.6	0.853	0.427	0.609	0.742	0.32	0.645	0.628	0.144	0.56	0.698	0.027	0.587	1.053	0.938	0.257	0.998	0.855	0.213	1.051	0.674	0.18	1.103	0.54	0.243	1.113	0.432	0.242	1.131	0.27	0.197	1.168	0.081	0.289
961	4.805	0.867	0.927	0.402	NaN	NaN	NaN	0.949	0.846	0.591	0.909	0.675	0.633	0.913	0.505	0.601	0.861	0.427	0.611	0.748	0.323	0.646	0.633	0.147	0.561	0.7	0.028	0.587	1.058	0.939	0.255	1.002	0.855	0.211	1.058	0.673	0.179	1.107	0.541	0.242	1.116	0.432	0.241	1.134	0.27	0.196	1.169	0.081	0.289
962	4.81	0.87	0.928	0.401	NaN	NaN	NaN	0.954	0.846	0.59	0.915	0.675	0.634	0.921	0.505	0.603	0.869	0.428	0.613	0.755	0.325	0.648	0.638	0.151	0.562	0.7	0.028	0.587	1.062	0.939	0.254	1.007	0.855	0.21	1.062	0.674	0.178	1.11	0.541	0.242	1.121	0.432	0.24	1.137	0.271	0.195	1.17	0.081	0.289
963	4.815	0.875	0.928	0.4	NaN	NaN	NaN	0.958	0.846	0.589	0.921	0.675	0.633	0.929	0.505	0.604	0.877	0.428	0.615	0.762	0.327	0.649	0.642	0.155	0.564	0.701	0.028	0.586	1.066	0.939	0.253	1.011	0.855	0.208	1.066	0.674	0.177	1.114	0.541	0.241	1.124	0.432	0.24	1.14	0.271	0.194	1.171	0.081	0.289
964	4.82	0.88	0.929	0.399	NaN	NaN	NaN	0.962	0.846	0.588	0.928	0.675	0.633	0.937	0.505	0.606	0.886	0.428	0.616	0.769	0.329	0.65	0.647	0.159	0.565	0.701	0.029	0.586	1.07	0.94	0.252	1.016	0.855	0.207	1.071	0.674	0.176	1.117	0.541	0.241	1.127	0.432	0.239	1.142	0.27	0.194	1.171	0.081	0.289
965	4.825	0.883	0.93	0.398	NaN	NaN	NaN	0.966	0.846	0.587	0.934	0.676	0.633	0.945	0.505	0.607	0.895	0.428	0.618	0.777	0.331	0.651	0.653	0.163	0.566	0.703	0.031	0.586	1.075	0.941	0.251	1.021	0.856	0.206	1.075	0.674	0.176	1.119	0.541	0.24	1.129	0.433	0.239	1.143	0.27	0.194	1.171	0.08	0.289
966	4.83	0.886	0.93	0.396	NaN	NaN	NaN	0.97	0.846	0.586	0.94	0.676	0.633	0.954	0.505	0.608	0.904	0.429	0.619	0.785	0.333	0.653	0.658	0.167	0.567	0.704	0.032	0.585	1.079	0.941	0.25	1.025	0.857	0.205	1.077	0.674	0.175	1.122	0.541	0.24	1.131	0.433	0.238	1.144	0.27	0.194	1.172	0.08	0.29
967	4.835	0.89	0.93	0.395	NaN	NaN	NaN	0.974	0.847	0.585	0.946	0.676	0.633	0.963	0.505	0.609	0.913	0.429	0.621	0.793	0.335	0.654	0.664	0.171	0.567	0.705	0.034	0.586	1.084	0.942	0.249	1.03	0.858	0.204	1.079	0.675	0.175	1.124	0.541	0.239	1.133	0.433	0.238	1.145	0.27	0.194	1.172	0.08	0.29
968	4.84	0.895	0.931	0.394	NaN	NaN	NaN	0.977	0.847	0.584	0.952	0.676	0.633	0.971	0.505	0.61	0.922	0.43	0.622	0.801	0.337	0.655	0.67	0.175	0.568	0.707	0.037	0.586	1.088	0.943	0.248	1.034	0.858	0.203	1.079	0.677	0.174	1.127	0.541	0.239	1.134	0.432	0.238	1.145	0.27	0.194	1.172	0.08	0.29
969	4.845	0.899	0.931	0.392	NaN	NaN	NaN	0.981	0.847	0.583	0.958	0.676	0.633	0.979	0.506	0.611	0.932	0.431	0.623	0.809	0.339	0.656	0.676	0.18	0.569	0.71	0.04	0.586	1.093	0.944	0.247	1.039	0.86	0.202	1.081	0.677	0.173	1.129	0.541	0.238	1.135	0.432	0.238	1.144	0.27	0.195	1.172	0.08	0.29
970	4.85	0.903	0.932	0.391	NaN	NaN	NaN	0.985	0.847	0.583	0.964	0.676	0.633	0.987	0.506	0.612	0.941	0.432	0.624	0.817	0.341	0.657	0.682	0.184	0.57	0.712	0.043	0.587	1.097	0.944	0.246	1.043	0.861	0.202	1.084	0.678	0.172	1.131	0.541	0.238	1.136	0.432	0.237	1.144	0.27	0.195	1.172	0.08	0.29
971	4.855	0.906	0.933	0.389	NaN	NaN	NaN	0.989	0.848	0.582	0.97	0.676	0.633	0.995	0.506	0.612	0.95	0.433	0.625	0.825	0.342	0.658	0.689	0.189	0.57	0.715	0.047	0.587	1.102	0.945	0.246	1.047	0.862	0.201	1.087	0.678	0.172	1.132	0.541	0.237	1.137	0.432	0.237	1.144	0.269	0.195	1.173	0.08	0.29
972	4.86	0.913	0.932	0.388	NaN	NaN	NaN	0.992	0.848	0.581	0.977	0.676	0.632	1.003	0.507	0.612	0.96	0.433	0.626	0.834	0.344	0.658	0.695	0.193	0.571	0.717	0.051	0.587	1.106	0.945	0.245	1.051	0.863	0.2	1.09	0.678	0.171	1.134	0.541	0.237	1.138	0.432	0.237	1.144	0.269	0.195	1.173	0.08	0.29
973	4.865	0.922	0.932	0.388	NaN	NaN	NaN	0.995	0.849	0.58	0.983	0.677	0.632	1.011	0.508	0.612	0.968	0.434	0.626	0.843	0.346	0.659	0.702	0.198	0.571	0.721	0.054	0.587	1.11	0.945	0.245	1.056	0.864	0.199	1.093	0.679	0.171	1.136	0.541	0.237	1.139	0.432	0.237	1.144	0.269	0.195	1.173	0.08	0.29
974	4.87	0.919	0.934	0.385	NaN	NaN	NaN	0.999	0.85	0.579	0.988	0.677	0.632	1.02	0.509	0.612	0.978	0.435	0.627	0.852	0.348	0.659	0.709	0.202	0.571	0.724	0.058	0.588	1.114	0.946	0.245	1.059	0.864	0.199	1.096	0.679	0.171	1.137	0.541	0.237	1.14	0.432	0.236	1.145	0.269	0.195	1.173	0.08	0.29
975	4.875	0.921	0.935	0.383	NaN	NaN	NaN	1.003	0.851	0.578	0.995	0.677	0.631	1.028	0.51	0.613	0.986	0.436	0.627	0.86	0.349	0.66	0.716	0.206	0.572	0.729	0.061	0.588	1.119	0.947	0.244	1.063	0.865	0.198	1.098	0.679	0.17	1.139	0.542	0.236	1.141	0.432	0.236	1.146	0.269	0.194	1.173	0.08	0.29
976	4.88	0.925	0.936	0.382	NaN	NaN	NaN	1.006	0.852	0.577	1.001	0.678	0.631	1.037	0.511	0.613	0.994	0.437	0.627	0.869	0.351	0.66	0.723	0.21	0.572	0.733	0.065	0.59	1.123	0.947	0.244	1.066	0.866	0.198	1.101	0.68	0.17	1.141	0.542	0.236	1.142	0.432	0.236	1.147	0.27	0.194	1.173	0.08	0.29
977	4.885	0.927	0.938	0.381	NaN	NaN	NaN	1.008	0.853	0.576	1.007	0.679	0.631	1.045	0.512	0.613	1.003	0.438	0.627	0.878	0.353	0.66	0.73	0.213	0.572	0.739	0.069	0.591	1.126	0.947	0.243	1.07	0.866	0.197	1.104	0.68	0.169	1.142	0.542	0.236	1.143	0.432	0.235	1.148	0.27	0.194	1.173	0.08	0.29
978	4.89	0.93	0.939	0.38	NaN	NaN	NaN	1.012	0.854	0.576	1.012	0.679	0.631	1.053	0.513	0.613	1.012	0.439	0.628	0.887	0.355	0.66	0.737	0.217	0.571	0.746	0.073	0.593	1.13	0.948	0.243	1.073	0.867	0.196	1.107	0.681	0.168	1.144	0.543	0.236	1.144	0.433	0.235	1.149	0.27	0.194	1.173	0.08	0.29
979	4.895	0.935	0.939	0.379	NaN	NaN	NaN	1.016	0.855	0.575	1.018	0.679	0.631	1.061	0.514	0.613	1.021	0.44	0.628	0.895	0.357	0.66	0.744	0.221	0.571	0.753	0.077	0.594	1.134	0.948	0.242	1.077	0.867	0.195	1.109	0.681	0.168	1.146	0.543	0.235	1.145	0.433	0.235	1.15	0.27	0.193	1.173	0.08	0.29
980	4.9	0.938	0.94	0.378	NaN	NaN	NaN	1.019	0.855	0.575	1.024	0.68	0.63	1.069	0.516	0.613	1.03	0.442	0.628	0.903	0.359	0.66	0.752	0.224	0.571	0.761	0.081	0.597	1.137	0.949	0.242	1.079	0.867	0.195	1.112	0.682	0.168	1.147	0.543	0.235	1.146	0.433	0.235	1.151	0.27	0.193	1.173	0.08	0.29
981	4.905	0.942	0.941	0.378	NaN	NaN	NaN	1.023	0.856	0.574	1.03	0.681	0.63	1.077	0.517	0.613	1.037	0.443	0.628	0.911	0.361	0.66	0.76	0.227	0.57	0.769	0.085	0.599	1.141	0.949	0.242	1.083	0.868	0.194	1.115	0.682	0.168	1.148	0.543	0.235	1.147	0.433	0.235	1.152	0.27	0.193	1.173	0.08	0.29
982	4.91	0.946	0.942	0.378	NaN	NaN	NaN	1.026	0.857	0.575	1.036	0.681	0.629	1.084	0.518	0.613	1.045	0.444	0.627	0.919	0.363	0.659	0.768	0.229	0.57	0.779	0.089	0.601	1.145	0.95	0.241	1.086	0.868	0.194	1.118	0.683	0.168	1.15	0.544	0.235	1.147	0.433	0.234	1.152	0.271	0.193	1.173	0.08	0.29
983	4.915	0.949	0.943	0.377	NaN	NaN	NaN	1.029	0.858	0.575	1.041	0.682	0.629	1.092	0.519	0.613	1.054	0.446	0.627	0.927	0.365	0.659	0.776	0.232	0.569	0.788	0.092	0.603	1.148	0.95	0.241	1.089	0.868	0.194	1.12	0.683	0.167	1.151	0.544	0.234	1.148	0.433	0.234	1.152	0.271	0.192	1.173	0.08	0.29
984	4.92	0.952	0.944	0.377	NaN	NaN	NaN	1.034	0.859	0.575	1.047	0.683	0.629	1.1	0.521	0.613	1.062	0.447	0.627	0.935	0.367	0.658	0.785	0.234	0.569	0.797	0.095	0.605	1.151	0.951	0.241	1.093	0.869	0.193	1.123	0.684	0.167	1.152	0.544	0.234	1.149	0.433	0.234	1.152	0.271	0.193	1.173	0.08	0.29
985	4.925	0.957	0.944	0.377	NaN	NaN	NaN	1.038	0.86	0.574	1.053	0.684	0.629	1.108	0.522	0.613	1.07	0.449	0.627	0.942	0.369	0.657	0.793	0.236	0.568	0.808	0.099	0.607	1.155	0.951	0.24	1.096	0.87	0.193	1.125	0.684	0.167	1.154	0.544	0.234	1.149	0.433	0.234	1.152	0.271	0.193	1.173	0.08	0.29
986	4.93	0.96	0.945	0.377	NaN	NaN	NaN	1.043	0.861	0.574	1.059	0.685	0.628	1.115	0.524	0.613	1.078	0.451	0.626	0.95	0.371	0.656	0.802	0.238	0.567	0.817	0.102	0.609	1.158	0.952	0.24	1.1	0.87	0.193	1.128	0.685	0.167	1.155	0.545	0.234	1.149	0.433	0.234	1.152	0.27	0.193	1.173	0.08	0.29
987	4.935	0.963	0.946	0.377	NaN	NaN	NaN	1.046	0.862	0.574	1.066	0.686	0.628	1.123	0.525	0.612	1.086	0.452	0.626	0.959	0.373	0.656	0.81	0.239	0.567	0.827	0.104	0.61	1.161	0.952	0.239	1.104	0.871	0.193	1.13	0.685	0.167	1.156	0.545	0.234	1.149	0.434	0.234	1.151	0.27	0.193	1.173	0.08	0.29
988	4.94	0.966	0.947	0.377	NaN	NaN	NaN	1.051	0.863	0.574	1.07	0.686	0.628	1.13	0.527	0.612	1.094	0.454	0.625	0.967	0.375	0.655	0.819	0.24	0.567	0.838	0.106	0.612	1.165	0.953	0.239	1.107	0.872	0.193	1.132	0.685	0.167	1.157	0.545	0.234	1.15	0.434	0.234	1.151	0.271	0.193	1.173	0.08	0.29
989	4.945	0.969	0.948	0.377	NaN	NaN	NaN	1.055	0.864	0.575	1.076	0.686	0.628	1.138	0.528	0.612	1.102	0.456	0.625	0.975	0.376	0.654	0.828	0.24	0.566	0.847	0.108	0.613	1.167	0.953	0.238	1.11	0.872	0.193	1.134	0.686	0.167	1.157	0.545	0.234	1.15	0.434	0.234	1.151	0.271	0.193	1.173	0.08	0.29
990	4.95	0.974	0.948	0.377	NaN	NaN	NaN	1.059	0.865	0.575	1.082	0.687	0.628	1.145	0.53	0.611	1.111	0.458	0.624	0.983	0.377	0.653	0.837	0.241	0.566	0.857	0.109	0.614	1.171	0.953	0.238	1.113	0.873	0.193	1.136	0.686	0.167	1.158	0.545	0.234	1.15	0.434	0.234	1.151	0.271	0.193	1.173	0.08	0.29
991	4.955	0.977	0.949	0.377	NaN	NaN	NaN	1.063	0.866	0.575	1.088	0.688	0.627	1.152	0.531	0.611	1.117	0.458	0.624	0.992	0.378	0.653	0.847	0.241	0.566	0.867	0.11	0.615	1.174	0.954	0.238	1.116	0.874	0.193	1.138	0.686	0.167	1.159	0.545	0.234	1.151	0.435	0.235	1.151	0.271	0.194	1.173	0.08	0.29
992	4.96	0.98	0.95	0.377	NaN	NaN	NaN	1.067	0.868	0.575	1.093	0.688	0.627	1.159	0.533	0.611	1.125	0.46	0.623	1	0.379	0.652	0.856	0.241	0.566	0.878	0.111	0.616	1.177	0.954	0.237	1.119	0.874	0.193	1.139	0.686	0.167	1.16	0.545	0.234	1.151	0.435	0.235	1.151	0.271	0.194	1.173	0.08	0.29
993	4.965	0.983	0.951	0.377	NaN	NaN	NaN	1.07	0.869	0.575	1.099	0.688	0.627	1.166	0.534	0.61	1.133	0.462	0.622	1.008	0.38	0.651	0.865	0.241	0.566	0.888	0.111	0.617	1.18	0.954	0.237	1.121	0.874	0.192	1.14	0.686	0.167	1.161	0.545	0.234	1.152	0.435	0.235	1.151	0.271	0.194	1.173	0.08	0.29
994	4.97	0.99	0.95	0.378	NaN	NaN	NaN	1.074	0.87	0.575	1.104	0.689	0.627	1.173	0.536	0.61	1.141	0.463	0.621	1.016	0.38	0.65	0.875	0.24	0.566	0.899	0.111	0.618	1.183	0.955	0.236	1.123	0.873	0.192	1.141	0.686	0.167	1.162	0.545	0.234	1.152	0.435	0.235	1.152	0.271	0.193	1.173	0.081	0.29
995	4.975	0.998	0.95	0.379	NaN	NaN	NaN	1.077	0.87	0.575	1.11	0.69	0.627	1.18	0.537	0.609	1.148	0.464	0.621	1.025	0.381	0.65	0.885	0.239	0.566	0.91	0.111	0.618	1.186	0.955	0.236	1.125	0.873	0.191	1.142	0.686	0.167	1.162	0.545	0.234	1.153	0.435	0.235	1.152	0.271	0.193	1.173	0.081	0.29
996	4.98	0.995	0.952	0.378	NaN	NaN	NaN	1.081	0.871	0.576	1.116	0.691	0.627	1.187	0.538	0.608	1.156	0.465	0.62	1.033	0.381	0.65	0.894	0.238	0.566	0.921	0.11	0.618	1.189	0.955	0.236	1.128	0.873	0.191	1.144	0.686	0.167	1.163	0.545	0.234	1.153	0.435	0.235	1.152	0.271	0.193	1.173	0.081	0.29
997	4.985	0.996	0.953	0.377	NaN	NaN	NaN	1.085	0.872	0.576	1.121	0.692	0.627	1.193	0.539	0.607	1.163	0.465	0.619	1.041	0.382	0.65	0.903	0.236	0.567	0.933	0.109	0.619	1.192	0.955	0.236	1.131	0.873	0.191	1.145	0.686	0.168	1.164	0.545	0.235	1.153	0.435	0.235	1.152	0.271	0.193	1.173	0.081	0.29
998	4.99	0.998	0.954	0.377	NaN	NaN	NaN	1.089	0.873	0.576	1.127	0.693	0.627	1.2	0.54	0.607	1.17	0.466	0.619	1.05	0.382	0.649	0.913	0.234	0.567	0.945	0.108	0.62	1.195	0.955	0.235	1.133	0.873	0.191	1.146	0.686	0.167	1.165	0.546	0.235	1.154	0.435	0.235	1.152	0.271	0.193	1.173	0.081	0.29
999	4.995	1.002	0.955	0.377	NaN	NaN	NaN	1.092	0.874	0.576	1.133	0.694	0.627	1.207	0.542	0.606	1.178	0.467	0.618	1.058	0.381	0.649	0.923	0.232	0.566	0.957	0.106	0.62	1.197	0.954	0.235	1.136	0.873	0.191	1.147	0.686	0.167	1.166	0.546	0.235	1.154	0.435	0.235	1.152	0.271	0.193	1.173	0.081	0.291
1000	5	1.004	0.955	0.377	NaN	NaN	NaN	1.096	0.874	0.576	1.137	0.694	0.627	1.214	0.543	0.606	1.186	0.468	0.617	1.067	0.381	0.648	0.933	0.23	0.567	0.969	0.105	0.62	1.2	0.954	0.235	1.138	0.873	0.191	1.148	0.686	0.167	1.166	0.546	0.235	1.154	0.435	0.235	1.152	0.271	0.193	1.173	0.081	0.291
1001	5.005	1.007	0.955	0.377	NaN	NaN	NaN	1.1	0.875	0.576	1.142	0.694	0.627	1.221	0.544	0.605	1.193	0.468	0.616	1.076	0.38	0.648	0.943	0.227	0.568	0.982	0.103	0.62	1.203	0.954	0.234	1.14	0.873	0.191	1.149	0.686	0.167	1.167	0.546	0.235	1.155	0.435	0.236	1.152	0.271	0.194	1.173	0.081	0.291
1002	5.01	1.012	0.955	0.378	NaN	NaN	NaN	1.103	0.875	0.576	1.148	0.695	0.628	1.227	0.545	0.605	1.2	0.469	0.616	1.084	0.379	0.648	0.954	0.224	0.568	0.994	0.101	0.62	1.206	0.954	0.234	1.142	0.873	0.191	1.151	0.685	0.168	1.168	0.546	0.235	1.155	0.435	0.236	1.153	0.271	0.194	1.173	0.081	0.291
1003	5.015	1.014	0.955	0.378	NaN	NaN	NaN	1.108	0.875	0.576	1.153	0.695	0.628	1.233	0.546	0.604	1.207	0.47	0.614	1.092	0.379	0.647	0.965	0.222	0.569	1.007	0.099	0.621	1.209	0.955	0.234	1.145	0.874	0.191	1.152	0.685	0.168	1.169	0.546	0.235	1.156	0.435	0.236	1.153	0.271	0.194	1.173	0.081	0.291
1004	5.02	1.017	0.956	0.378	NaN	NaN	NaN	1.111	0.876	0.576	1.159	0.696	0.628	1.24	0.547	0.604	1.214	0.47	0.614	1.101	0.377	0.648	0.975	0.218	0.569	1.02	0.096	0.621	1.212	0.954	0.234	1.147	0.874	0.191	1.153	0.686	0.168	1.17	0.546	0.235	1.157	0.435	0.236	1.153	0.271	0.194	1.173	0.081	0.291
1005	5.025	1.021	0.956	0.378	NaN	NaN	NaN	1.115	0.876	0.577	1.164	0.696	0.628	1.247	0.548	0.603	1.222	0.471	0.613	1.11	0.377	0.648	0.986	0.215	0.57	1.033	0.094	0.621	1.215	0.955	0.233	1.15	0.874	0.191	1.155	0.686	0.168	1.171	0.546	0.235	1.158	0.435	0.236	1.153	0.271	0.194	1.173	0.081	0.291
1006	5.03	1.023	0.957	0.378	NaN	NaN	NaN	1.119	0.876	0.577	1.17	0.697	0.628	1.253	0.549	0.602	1.229	0.471	0.613	1.12	0.376	0.648	0.996	0.212	0.57	1.047	0.092	0.621	1.218	0.955	0.233	1.152	0.874	0.192	1.156	0.686	0.168	1.172	0.546	0.235	1.158	0.435	0.236	1.154	0.271	0.194	1.174	0.081	0.291
1007	5.035	1.026	0.957	0.379	NaN	NaN	NaN	1.123	0.876	0.577	1.175	0.698	0.628	1.259	0.549	0.601	1.235	0.471	0.612	1.129	0.374	0.648	1.007	0.208	0.57	1.061	0.089	0.621	1.221	0.954	0.233	1.154	0.874	0.191	1.157	0.686	0.168	1.173	0.546	0.235	1.159	0.435	0.236	1.155	0.271	0.194	1.174	0.081	0.292
1008	5.04	1.029	0.957	0.379	NaN	NaN	NaN	1.127	0.876	0.577	1.181	0.698	0.629	1.265	0.55	0.601	1.242	0.472	0.611	1.137	0.371	0.647	1.018	0.203	0.57	1.074	0.086	0.621	1.223	0.954	0.232	1.156	0.874	0.191	1.158	0.686	0.168	1.175	0.545	0.235	1.16	0.435	0.235	1.155	0.271	0.194	1.174	0.081	0.292
1009	5.045	1.032	0.957	0.379	NaN	NaN	NaN	1.13	0.877	0.577	1.187	0.699	0.629	1.271	0.551	0.6	1.249	0.472	0.611	1.146	0.369	0.647	1.03	0.2	0.571	1.088	0.084	0.621	1.225	0.954	0.232	1.159	0.874	0.191	1.16	0.686	0.168	1.176	0.545	0.235	1.162	0.435	0.235	1.156	0.271	0.194	1.174	0.081	0.292
1010	5.05	1.035	0.957	0.38	NaN	NaN	NaN	1.134	0.877	0.577	1.192	0.699	0.629	1.277	0.552	0.6	1.257	0.472	0.61	1.155	0.367	0.648	1.041	0.196	0.572	1.102	0.082	0.621	1.228	0.954	0.232	1.162	0.874	0.191	1.162	0.686	0.168	1.177	0.545	0.235	1.162	0.435	0.235	1.157	0.271	0.194	1.175	0.081	0.292
1011	5.055	1.038	0.957	0.38	NaN	NaN	NaN	1.138	0.877	0.577	1.197	0.7	0.629	1.283	0.553	0.6	1.263	0.472	0.61	1.163	0.365	0.648	1.053	0.193	0.573	1.117	0.079	0.621	1.23	0.953	0.232	1.164	0.873	0.191	1.164	0.686	0.168	1.179	0.545	0.235	1.164	0.435	0.236	1.158	0.271	0.194	1.175	0.081	0.292
1012	5.06	1.04	0.957	0.38	NaN	NaN	NaN	1.142	0.877	0.578	1.202	0.7	0.629	1.289	0.554	0.599	1.27	0.472	0.609	1.173	0.363	0.648	1.064	0.189	0.573	1.13	0.076	0.621	1.233	0.953	0.231	1.166	0.873	0.191	1.166	0.686	0.169	1.18	0.545	0.235	1.165	0.435	0.236	1.158	0.271	0.195	1.175	0.081	0.293
1013	5.065	1.044	0.957	0.381	NaN	NaN	NaN	1.145	0.877	0.578	1.207	0.701	0.63	1.295	0.555	0.599	1.277	0.472	0.609	1.182	0.36	0.648	1.076	0.185	0.574	1.145	0.073	0.62	1.236	0.953	0.231	1.169	0.873	0.191	1.168	0.686	0.169	1.182	0.545	0.235	1.166	0.435	0.236	1.159	0.272	0.195	1.175	0.08	0.293
1014	5.07	1.047	0.958	0.381	NaN	NaN	NaN	1.149	0.877	0.578	1.212	0.701	0.629	1.3	0.555	0.598	1.283	0.472	0.608	1.191	0.358	0.648	1.088	0.18	0.573	1.159	0.071	0.62	1.239	0.953	0.231	1.171	0.873	0.191	1.17	0.686	0.169	1.184	0.545	0.235	1.167	0.435	0.236	1.16	0.272	0.195	1.175	0.08	0.293
1015	5.075	1.049	0.958	0.382	NaN	NaN	NaN	1.153	0.877	0.578	1.217	0.701	0.63	1.306	0.556	0.598	1.29	0.472	0.608	1.2	0.356	0.649	1.099	0.176	0.574	1.173	0.068	0.62	1.24	0.952	0.231	1.172	0.872	0.19	1.173	0.686	0.169	1.185	0.545	0.235	1.168	0.435	0.236	1.161	0.271	0.195	1.176	0.08	0.293
1016	5.08	1.053	0.957	0.382	NaN	NaN	NaN	1.156	0.877	0.578	1.222	0.701	0.63	1.311	0.557	0.597	1.296	0.472	0.607	1.209	0.353	0.649	1.111	0.171	0.574	1.188	0.065	0.62	1.242	0.952	0.231	1.174	0.872	0.19	1.175	0.686	0.169	1.187	0.545	0.235	1.169	0.435	0.236	1.161	0.271	0.195	1.176	0.08	0.293
1017	5.085	1.056	0.957	0.382	NaN	NaN	NaN	1.16	0.877	0.578	1.227	0.702	0.63	1.317	0.557	0.596	1.302	0.472	0.607	1.218	0.351	0.649	1.124	0.167	0.574	1.202	0.063	0.62	1.246	0.952	0.231	1.176	0.872	0.19	1.177	0.686	0.169	1.188	0.545	0.235	1.171	0.435	0.236	1.162	0.271	0.195	1.176	0.08	0.293
1018	5.09	1.058	0.958	0.383	NaN	NaN	NaN	1.164	0.877	0.579	1.232	0.702	0.63	1.321	0.557	0.595	1.309	0.472	0.606	1.228	0.349	0.649	1.137	0.163	0.575	1.216	0.06	0.62	1.248	0.952	0.231	1.18	0.872	0.191	1.18	0.686	0.169	1.19	0.545	0.235	1.172	0.435	0.236	1.162	0.271	0.195	1.176	0.08	0.293
1019	5.095	1.062	0.957	0.383	NaN	NaN	NaN	1.167	0.877	0.579	1.236	0.702	0.63	1.327	0.558	0.595	1.315	0.471	0.606	1.237	0.347	0.649	1.149	0.159	0.576	1.231	0.058	0.62	1.251	0.952	0.231	1.182	0.872	0.191	1.182	0.686	0.169	1.191	0.545	0.236	1.173	0.435	0.236	1.163	0.271	0.195	1.176	0.08	0.293
1020	5.1	1.064	0.957	0.383	NaN	NaN	NaN	1.171	0.877	0.579	1.241	0.702	0.63	1.333	0.559	0.595	1.321	0.471	0.605	1.245	0.343	0.649	1.161	0.156	0.576	1.247	0.056	0.62	1.254	0.952	0.23	1.185	0.872	0.191	1.185	0.686	0.169	1.193	0.545	0.236	1.174	0.436	0.237	1.163	0.271	0.195	1.176	0.081	0.293
1021	5.105	1.068	0.957	0.383	NaN	NaN	NaN	1.174	0.877	0.579	1.247	0.703	0.63	1.336	0.558	0.594	1.326	0.471	0.604	1.254	0.341	0.649	1.174	0.152	0.576	1.261	0.054	0.62	1.257	0.951	0.231	1.189	0.872	0.191	1.186	0.686	0.169	1.194	0.545	0.236	1.175	0.436	0.237	1.164	0.271	0.195	1.176	0.081	0.293
1022	5.11	1.072	0.957	0.384	NaN	NaN	NaN	1.178	0.877	0.579	1.25	0.702	0.63	1.34	0.559	0.593	1.331	0.47	0.603	1.263	0.339	0.649	1.186	0.147	0.577	1.276	0.052	0.62	1.26	0.951	0.231	1.191	0.872	0.191	1.188	0.686	0.169	1.196	0.544	0.236	1.176	0.436	0.237	1.164	0.271	0.195	1.176	0.081	0.293
1023	5.115	1.075	0.957	0.384	NaN	NaN	NaN	1.182	0.877	0.579	1.253	0.701	0.63	1.345	0.559	0.592	1.337	0.47	0.603	1.272	0.336	0.649	1.199	0.143	0.577	1.291	0.05	0.62	1.263	0.951	0.231	1.193	0.872	0.191	1.19	0.685	0.169	1.197	0.544	0.236	1.177	0.436	0.237	1.165	0.272	0.195	1.176	0.081	0.294
1024	5.12	1.077	0.957	0.385	NaN	NaN	NaN	1.185	0.877	0.58	1.257	0.702	0.629	1.349	0.558	0.592	1.342	0.469	0.603	1.28	0.334	0.649	1.212	0.14	0.578	1.306	0.049	0.62	1.265	0.95	0.231	1.196	0.872	0.191	1.192	0.686	0.169	1.199	0.544	0.236	1.177	0.436	0.237	1.166	0.272	0.195	1.176	0.081	0.294
1025	5.125	1.081	0.957	0.385	NaN	NaN	NaN	1.188	0.877	0.58	1.261	0.701	0.629	1.352	0.558	0.591	1.347	0.469	0.602	1.288	0.332	0.648	1.225	0.136	0.578	1.322	0.047	0.62	1.268	0.95	0.231	1.199	0.872	0.192	1.195	0.686	0.17	1.2	0.544	0.236	1.178	0.436	0.238	1.166	0.272	0.196	1.176	0.081	0.294
1026	5.13	1.084	0.957	0.386	NaN	NaN	NaN	1.192	0.877	0.58	1.264	0.701	0.629	1.356	0.558	0.59	1.352	0.469	0.602	1.296	0.331	0.649	1.238	0.132	0.578	1.337	0.046	0.62	1.271	0.95	0.231	1.201	0.872	0.192	1.196	0.686	0.17	1.201	0.544	0.235	1.179	0.435	0.238	1.167	0.272	0.196	1.176	0.081	0.294
1027	5.135	1.087	0.957	0.386	NaN	NaN	NaN	1.196	0.877	0.581	1.267	0.7	0.628	1.361	0.559	0.59	1.357	0.469	0.601	1.305	0.329	0.649	1.251	0.128	0.578	1.352	0.045	0.619	1.274	0.95	0.231	1.203	0.871	0.192	1.198	0.686	0.17	1.202	0.544	0.235	1.18	0.435	0.238	1.167	0.272	0.196	1.176	0.081	0.294
1028	5.14	1.095	0.956	0.388	NaN	NaN	NaN	1.199	0.877	0.581	1.271	0.699	0.628	1.364	0.558	0.589	1.362	0.468	0.601	1.312	0.327	0.648	1.264	0.125	0.579	1.367	0.044	0.618	1.278	0.95	0.231	1.207	0.871	0.193	1.199	0.685	0.171	1.203	0.544	0.235	1.18	0.436	0.238	1.167	0.272	0.196	1.176	0.081	0.294
1029	5.145	1.104	0.955	0.39	NaN	NaN	NaN	1.202	0.877	0.581	1.274	0.699	0.628	1.367	0.558	0.589	1.366	0.468	0.6	1.32	0.326	0.648	1.277	0.122	0.579	1.383	0.044	0.618	1.28	0.95	0.231	1.21	0.871	0.193	1.201	0.685	0.171	1.203	0.543	0.235	1.181	0.436	0.239	1.167	0.272	0.196	1.177	0.082	0.294
1030	5.15	1.099	0.956	0.389	NaN	NaN	NaN	1.206	0.877	0.581	1.277	0.698	0.627	1.37	0.557	0.588	1.37	0.467	0.6	1.328	0.324	0.648	1.29	0.119	0.579	1.398	0.043	0.619	1.283	0.95	0.231	1.212	0.871	0.193	1.203	0.685	0.171	1.204	0.544	0.235	1.182	0.436	0.239	1.167	0.272	0.196	1.177	0.082	0.295
1031	5.155	1.1	0.957	0.388	NaN	NaN	NaN	1.21	0.877	0.582	1.28	0.697	0.627	1.373	0.556	0.587	1.374	0.466	0.599	1.335	0.322	0.648	1.303	0.115	0.579	1.413	0.043	0.618	1.286	0.949	0.231	1.215	0.871	0.193	1.204	0.685	0.171	1.205	0.544	0.236	1.183	0.437	0.239	1.168	0.273	0.196	1.177	0.082	0.295
1032	5.16	1.103	0.957	0.389	NaN	NaN	NaN	1.214	0.877	0.582	1.282	0.696	0.627	1.377	0.557	0.586	1.379	0.466	0.598	1.343	0.321	0.647	1.316	0.112	0.58	1.427	0.043	0.618	1.289	0.949	0.232	1.217	0.871	0.194	1.205	0.685	0.172	1.206	0.544	0.236	1.184	0.437	0.239	1.168	0.273	0.197	1.177	0.082	0.294
1033	5.165	1.107	0.957	0.389	NaN	NaN	NaN	1.217	0.877	0.582	1.285	0.695	0.627	1.382	0.557	0.586	1.383	0.465	0.597	1.35	0.319	0.647	1.329	0.11	0.58	1.441	0.042	0.619	1.292	0.949	0.232	1.22	0.871	0.194	1.207	0.686	0.172	1.208	0.545	0.238	1.185	0.437	0.24	1.168	0.273	0.197	1.177	0.082	0.294
1034	5.17	1.109	0.957	0.39	NaN	NaN	NaN	1.22	0.876	0.582	1.287	0.694	0.626	1.385	0.557	0.585	1.387	0.465	0.597	1.357	0.317	0.646	1.342	0.107	0.58	1.456	0.043	0.62	1.295	0.949	0.232	1.223	0.871	0.194	1.209	0.686	0.173	1.209	0.545	0.238	1.185	0.437	0.24	1.168	0.273	0.197	1.177	0.082	0.295
1035	5.175	1.112	0.957	0.39	NaN	NaN	NaN	1.223	0.876	0.583	1.29	0.693	0.626	1.386	0.555	0.585	1.392	0.465	0.597	1.365	0.315	0.646	1.355	0.106	0.581	1.47	0.043	0.619	1.298	0.949	0.233	1.226	0.871	0.194	1.211	0.686	0.173	1.21	0.545	0.238	1.186	0.437	0.24	1.169	0.273	0.197	1.177	0.082	0.295
1036	5.18	1.115	0.957	0.391	NaN	NaN	NaN	1.227	0.876	0.583	1.293	0.692	0.625	1.388	0.553	0.583	1.395	0.463	0.595	1.371	0.314	0.645	1.368	0.104	0.581	1.484	0.044	0.619	1.301	0.948	0.233	1.229	0.871	0.195	1.212	0.686	0.173	1.211	0.545	0.239	1.187	0.437	0.241	1.169	0.274	0.197	1.177	0.082	0.295
1037	5.185	1.119	0.957	0.391	NaN	NaN	NaN	1.231	0.876	0.583	1.296	0.692	0.625	1.392	0.554	0.582	1.398	0.462	0.595	1.379	0.313	0.645	1.381	0.102	0.581	1.498	0.045	0.62	1.304	0.948	0.233	1.232	0.87	0.195	1.213	0.686	0.173	1.213	0.545	0.239	1.188	0.437	0.241	1.17	0.274	0.198	1.177	0.082	0.295
1038	5.19	1.123	0.957	0.392	NaN	NaN	NaN	1.234	0.876	0.583	1.297	0.691	0.625	1.394	0.553	0.582	1.402	0.461	0.594	1.386	0.311	0.644	1.394	0.101	0.581	1.512	0.047	0.62	1.308	0.948	0.233	1.234	0.87	0.196	1.215	0.686	0.174	1.214	0.545	0.239	1.189	0.437	0.241	1.17	0.274	0.198	1.177	0.082	0.295
1039	5.195	1.126	0.957	0.392	NaN	NaN	NaN	1.237	0.876	0.584	1.3	0.69	0.625	1.397	0.552	0.582	1.405	0.46	0.593	1.393	0.31	0.644	1.406	0.099	0.581	1.525	0.048	0.619	1.311	0.948	0.233	1.237	0.87	0.196	1.217	0.687	0.174	1.215	0.545	0.24	1.19	0.437	0.242	1.171	0.274	0.198	1.177	0.082	0.295
1040	5.2	1.129	0.957	0.392	NaN	NaN	NaN	1.241	0.875	0.584	1.303	0.689	0.625	1.398	0.55	0.581	1.408	0.458	0.593	1.4	0.309	0.644	1.417	0.098	0.582	1.539	0.05	0.619	1.314	0.948	0.233	1.239	0.87	0.197	1.219	0.687	0.175	1.216	0.545	0.24	1.19	0.437	0.242	1.171	0.274	0.198	1.178	0.082	0.295
1041	5.205	1.133	0.956	0.393	NaN	NaN	NaN	1.245	0.875	0.584	1.305	0.688	0.625	1.398	0.547	0.579	1.411	0.458	0.593	1.407	0.307	0.644	1.429	0.097	0.581	1.552	0.053	0.619	1.317	0.947	0.233	1.241	0.87	0.197	1.22	0.687	0.175	1.218	0.545	0.241	1.192	0.438	0.242	1.172	0.274	0.198	1.178	0.082	0.296
1042	5.21	1.136	0.956	0.394	NaN	NaN	NaN	1.248	0.875	0.584	1.308	0.687	0.625	1.4	0.546	0.578	1.417	0.459	0.591	1.414	0.306	0.643	1.441	0.096	0.581	1.564	0.055	0.619	1.32	0.947	0.233	1.245	0.87	0.198	1.222	0.687	0.175	1.219	0.545	0.241	1.193	0.437	0.242	1.172	0.275	0.198	1.178	0.082	0.296
1043	5.215	1.146	0.955	0.396	NaN	NaN	NaN	1.253	0.875	0.585	1.31	0.687	0.624	1.402	0.545	0.577	1.42	0.458	0.59	1.42	0.305	0.643	1.452	0.095	0.58	1.576	0.056	0.618	1.323	0.947	0.234	1.248	0.87	0.198	1.224	0.687	0.175	1.221	0.545	0.241	1.194	0.437	0.243	1.173	0.275	0.199	1.178	0.083	0.296
1044	5.22	1.155	0.953	0.398	NaN	NaN	NaN	1.256	0.874	0.585	1.314	0.686	0.625	1.404	0.544	0.577	1.424	0.457	0.591	1.427	0.304	0.643	1.463	0.094	0.579	1.589	0.059	0.617	1.326	0.946	0.234	1.25	0.869	0.199	1.226	0.687	0.176	1.222	0.545	0.242	1.196	0.438	0.243	1.173	0.276	0.199	1.178	0.083	0.296
1045	5.225	1.151	0.954	0.397	NaN	NaN	NaN	1.26	0.874	0.585	1.316	0.685	0.625	1.406	0.543	0.577	1.427	0.456	0.591	1.433	0.302	0.642	1.474	0.094	0.58	1.6	0.06	0.616	1.329	0.946	0.234	1.253	0.869	0.199	1.228	0.687	0.176	1.224	0.545	0.242	1.197	0.438	0.243	1.174	0.276	0.199	1.178	0.083	0.296
1046	5.23	1.151	0.954	0.397	NaN	NaN	NaN	1.264	0.874	0.586	1.319	0.685	0.626	1.408	0.541	0.577	1.43	0.455	0.59	1.44	0.302	0.641	1.485	0.094	0.58	1.611	0.062	0.616	1.332	0.945	0.235	1.256	0.869	0.2	1.23	0.687	0.176	1.226	0.545	0.243	1.198	0.438	0.244	1.174	0.276	0.2	1.178	0.083	0.296
1047	5.235	1.154	0.955	0.398	NaN	NaN	NaN	1.267	0.873	0.586	1.322	0.685	0.626	1.41	0.54	0.577	1.432	0.453	0.589	1.445	0.3	0.641	1.495	0.094	0.579	1.622	0.065	0.615	1.335	0.945	0.235	1.258	0.869	0.2	1.233	0.687	0.177	1.228	0.545	0.243	1.2	0.438	0.244	1.174	0.276	0.2	1.178	0.083	0.296
1048	5.24	1.161	0.954	0.399	NaN	NaN	NaN	1.272	0.873	0.587	1.325	0.684	0.626	1.412	0.539	0.577	1.435	0.452	0.588	1.451	0.299	0.64	1.505	0.094	0.577	1.632	0.067	0.614	1.338	0.945	0.235	1.261	0.868	0.2	1.235	0.687	0.178	1.23	0.545	0.243	1.202	0.439	0.245	1.175	0.276	0.2	1.178	0.083	0.296
1049	5.245	1.169	0.953	0.401	NaN	NaN	NaN	1.277	0.873	0.587	1.328	0.683	0.627	1.414	0.537	0.577	1.437	0.45	0.588	1.457	0.298	0.64	1.515	0.095	0.577	1.643	0.07	0.613	1.342	0.945	0.235	1.265	0.868	0.201	1.236	0.686	0.178	1.232	0.546	0.244	1.204	0.439	0.245	1.176	0.277	0.201	1.178	0.083	0.296
1050	5.25	1.167	0.954	0.4	NaN	NaN	NaN	1.28	0.872	0.588	1.33	0.682	0.627	1.417	0.537	0.577	1.44	0.449	0.587	1.463	0.297	0.639	1.524	0.094	0.577	1.653	0.074	0.611	1.345	0.945	0.235	1.27	0.867	0.201	1.239	0.686	0.178	1.234	0.546	0.244	1.205	0.439	0.245	1.177	0.277	0.201	1.178	0.083	0.296
1051	5.255	1.169	0.954	0.401	NaN	NaN	NaN	1.285	0.871	0.588	1.333	0.681	0.627	1.419	0.536	0.577	1.442	0.448	0.587	1.468	0.296	0.639	1.533	0.094	0.577	1.663	0.075	0.61	1.348	0.944	0.235	1.273	0.867	0.202	1.242	0.686	0.179	1.236	0.545	0.245	1.207	0.439	0.246	1.177	0.277	0.201	1.178	0.083	0.296
1052	5.26	1.172	0.954	0.402	NaN	NaN	NaN	1.289	0.871	0.588	1.336	0.681	0.627	1.422	0.535	0.577	1.445	0.447	0.586	1.473	0.295	0.638	1.541	0.095	0.576	1.671	0.076	0.609	1.352	0.944	0.235	1.276	0.867	0.203	1.244	0.686	0.179	1.239	0.545	0.245	1.209	0.439	0.246	1.178	0.277	0.201	1.179	0.083	0.296
1053	5.265	1.176	0.954	0.403	NaN	NaN	NaN	1.292	0.87	0.589	1.34	0.68	0.628	1.425	0.534	0.578	1.447	0.445	0.585	1.478	0.295	0.638	1.55	0.096	0.575	1.679	0.078	0.608	1.355	0.944	0.235	1.279	0.866	0.203	1.247	0.686	0.18	1.241	0.545	0.245	1.211	0.439	0.246	1.179	0.277	0.201	1.179	0.083	0.297
1054	5.27	1.18	0.953	0.404	NaN	NaN	NaN	1.297	0.87	0.589	1.343	0.679	0.628	1.427	0.533	0.577	1.451	0.445	0.586	1.484	0.295	0.637	1.558	0.096	0.575	1.688	0.081	0.607	1.358	0.943	0.236	1.283	0.865	0.204	1.25	0.686	0.18	1.244	0.545	0.245	1.213	0.439	0.247	1.181	0.278	0.201	1.179	0.083	0.297
1055	5.275	1.184	0.953	0.405	NaN	NaN	NaN	1.301	0.869	0.589	1.346	0.678	0.628	1.43	0.531	0.577	1.455	0.444	0.586	1.489	0.294	0.637	1.565	0.096	0.575	1.695	0.082	0.605	1.362	0.943	0.236	1.286	0.865	0.205	1.252	0.686	0.18	1.246	0.545	0.246	1.215	0.439	0.247	1.182	0.278	0.202	1.179	0.084	0.297
1056	5.28	1.188	0.952	0.405	NaN	NaN	NaN	1.304	0.868	0.59	1.35	0.677	0.628	1.433	0.53	0.576	1.458	0.444	0.586	1.494	0.294	0.637	1.572	0.096	0.574	1.702	0.083	0.604	1.365	0.942	0.237	1.289	0.865	0.205	1.255	0.686	0.181	1.249	0.545	0.246	1.217	0.439	0.247	1.183	0.278	0.202	1.179	0.084	0.297
1057	5.285	1.192	0.951	0.406	NaN	NaN	NaN	1.308	0.867	0.59	1.354	0.678	0.63	1.437	0.53	0.576	1.462	0.444	0.585	1.498	0.293	0.637	1.578	0.096	0.573	1.709	0.085	0.603	1.369	0.942	0.237	1.292	0.865	0.206	1.258	0.686	0.181	1.251	0.544	0.246	1.218	0.439	0.248	1.184	0.279	0.202	1.179	0.084	0.297
1058	5.29	1.195	0.951	0.408	NaN	NaN	NaN	1.313	0.867	0.591	1.357	0.677	0.63	1.439	0.529	0.576	1.466	0.444	0.585	1.504	0.293	0.636	1.584	0.096	0.573	1.715	0.086	0.601	1.372	0.942	0.237	1.296	0.865	0.206	1.261	0.686	0.181	1.253	0.544	0.247	1.221	0.439	0.248	1.185	0.279	0.203	1.179	0.084	0.297
1059	5.295	1.203	0.949	0.41	NaN	NaN	NaN	1.317	0.866	0.591	1.362	0.676	0.63	1.441	0.527	0.576	1.47	0.444	0.585	1.508	0.292	0.636	1.59	0.095	0.572	1.722	0.087	0.6	1.376	0.941	0.238	1.299	0.865	0.207	1.264	0.686	0.182	1.256	0.544	0.247	1.223	0.439	0.249	1.187	0.279	0.203	1.179	0.085	0.297
1060	5.3	1.213	0.948	0.412	NaN	NaN	NaN	1.321	0.866	0.592	1.365	0.675	0.631	1.444	0.526	0.577	1.473	0.442	0.585	1.513	0.292	0.636	1.594	0.095	0.572	1.727	0.087	0.599	1.379	0.941	0.239	1.302	0.864	0.208	1.266	0.685	0.183	1.259	0.543	0.247	1.225	0.439	0.249	1.188	0.279	0.203	1.179	0.085	0.297
1061	5.305	1.211	0.949	0.411	NaN	NaN	NaN	1.326	0.865	0.593	1.369	0.675	0.631	1.447	0.524	0.577	1.475	0.44	0.585	1.517	0.291	0.636	1.599	0.095	0.572	1.732	0.087	0.598	1.383	0.94	0.239	1.305	0.864	0.208	1.269	0.685	0.183	1.262	0.543	0.248	1.228	0.439	0.249	1.189	0.28	0.203	1.179	0.085	0.297
1062	5.31	1.213	0.949	0.411	NaN	NaN	NaN	1.33	0.864	0.593	1.375	0.675	0.632	1.451	0.523	0.577	1.478	0.439	0.585	1.521	0.29	0.635	1.603	0.095	0.571	1.736	0.087	0.596	1.387	0.94	0.24	1.309	0.864	0.209	1.271	0.684	0.184	1.265	0.543	0.248	1.23	0.439	0.25	1.191	0.28	0.204	1.179	0.085	0.297
1063	5.315	1.217	0.948	0.412	NaN	NaN	NaN	1.334	0.863	0.594	1.379	0.674	0.632	1.455	0.523	0.577	1.481	0.438	0.585	1.525	0.289	0.634	1.607	0.094	0.569	1.74	0.087	0.595	1.391	0.94	0.24	1.313	0.863	0.21	1.275	0.684	0.185	1.267	0.543	0.249	1.232	0.438	0.25	1.192	0.28	0.204	1.18	0.085	0.297
1064	5.32	1.22	0.947	0.412	NaN	NaN	NaN	1.339	0.863	0.594	1.384	0.673	0.633	1.46	0.523	0.577	1.485	0.436	0.585	1.529	0.288	0.634	1.61	0.092	0.569	1.743	0.087	0.592	1.394	0.939	0.241	1.317	0.863	0.21	1.278	0.684	0.185	1.27	0.542	0.25	1.235	0.438	0.251	1.193	0.28	0.204	1.18	0.085	0.297
1065	5.325	1.224	0.947	0.413	NaN	NaN	NaN	1.343	0.862	0.595	1.388	0.672	0.633	1.466	0.523	0.578	1.489	0.435	0.585	1.533	0.287	0.634	1.612	0.091	0.569	1.747	0.088	0.588	1.399	0.939	0.241	1.321	0.862	0.211	1.281	0.684	0.186	1.273	0.542	0.25	1.237	0.438	0.251	1.195	0.28	0.204	1.18	0.086	0.297
1066	5.33	1.233	0.945	0.415	NaN	NaN	NaN	1.349	0.862	0.596	1.391	0.671	0.633	1.469	0.522	0.578	1.493	0.434	0.584	1.536	0.286	0.634	1.614	0.09	0.568	1.749	0.087	0.586	1.403	0.938	0.242	1.324	0.861	0.212	1.285	0.683	0.186	1.276	0.542	0.251	1.24	0.438	0.251	1.196	0.281	0.205	1.18	0.086	0.297
1067	5.335	1.243	0.943	0.417	NaN	NaN	NaN	1.354	0.862	0.597	1.395	0.669	0.633	1.472	0.52	0.577	1.498	0.434	0.584	1.54	0.285	0.634	1.616	0.088	0.568	1.75	0.083	0.587	1.406	0.937	0.243	1.328	0.86	0.212	1.288	0.683	0.187	1.279	0.542	0.251	1.243	0.438	0.252	1.198	0.281	0.205	1.18	0.086	0.297
1068	5.34	1.245	0.943	0.417	NaN	NaN	NaN	1.358	0.861	0.597	1.4	0.669	0.632	1.476	0.519	0.577	1.503	0.435	0.584	1.543	0.284	0.634	1.617	0.086	0.567	1.75	0.078	0.588	1.41	0.937	0.244	1.332	0.86	0.213	1.291	0.682	0.187	1.282	0.542	0.252	1.245	0.437	0.252	1.199	0.281	0.206	1.181	0.086	0.297
1069	5.345	1.253	0.941	0.419	NaN	NaN	NaN	1.362	0.859	0.597	1.405	0.668	0.633	1.48	0.517	0.576	1.508	0.434	0.584	1.545	0.282	0.633	1.618	0.085	0.567	1.752	0.078	0.584	1.414	0.936	0.244	1.336	0.86	0.214	1.295	0.682	0.188	1.285	0.541	0.252	1.248	0.437	0.253	1.201	0.281	0.206	1.181	0.086	0.298
1070	5.35	1.25	0.942	0.418	NaN	NaN	NaN	1.366	0.858	0.598	1.41	0.667	0.633	1.484	0.516	0.575	1.511	0.432	0.584	1.548	0.28	0.633	1.619	0.084	0.565	1.753	0.076	0.582	1.418	0.935	0.245	1.34	0.859	0.214	1.299	0.682	0.188	1.289	0.54	0.253	1.251	0.437	0.253	1.202	0.282	0.206	1.181	0.087	0.298
1071	5.355	1.252	0.942	0.418	NaN	NaN	NaN	1.371	0.857	0.598	1.416	0.667	0.634	1.49	0.516	0.576	1.515	0.43	0.584	1.55	0.279	0.632	1.619	0.081	0.564	1.754	0.074	0.582	1.422	0.935	0.246	1.344	0.859	0.215	1.302	0.682	0.189	1.292	0.54	0.253	1.254	0.436	0.254	1.204	0.282	0.206	1.182	0.087	0.298
1072	5.36	1.255	0.941	0.419	NaN	NaN	NaN	1.375	0.856	0.599	1.422	0.666	0.634	1.495	0.516	0.576	1.519	0.43	0.584	1.553	0.277	0.632	1.62	0.079	0.564	1.756	0.071	0.581	1.427	0.934	0.247	1.347	0.858	0.216	1.305	0.681	0.19	1.295	0.539	0.253	1.256	0.436	0.254	1.206	0.282	0.207	1.182	0.087	0.298
1073	5.365	1.26	0.94	0.42	NaN	NaN	NaN	1.38	0.856	0.6	1.428	0.666	0.634	1.501	0.516	0.576	1.522	0.428	0.584	1.555	0.276	0.631	1.621	0.078	0.563	1.756	0.067	0.582	1.431	0.934	0.247	1.351	0.857	0.217	1.308	0.68	0.191	1.299	0.539	0.254	1.259	0.436	0.255	1.208	0.282	0.207	1.183	0.087	0.298
1074	5.37	1.27	0.938	0.422	NaN	NaN	NaN	1.386	0.856	0.601	1.433	0.666	0.634	1.506	0.516	0.577	1.525	0.426	0.584	1.558	0.274	0.63	1.623	0.077	0.563	1.755	0.06	0.586	1.435	0.933	0.248	1.355	0.857	0.218	1.312	0.68	0.192	1.302	0.538	0.255	1.262	0.436	0.255	1.209	0.283	0.207	1.183	0.087	0.298
1075	5.375	1.28	0.936	0.424	NaN	NaN	NaN	1.39	0.855	0.601	1.438	0.664	0.634	1.512	0.517	0.577	1.528	0.425	0.584	1.56	0.273	0.629	1.627	0.076	0.563	1.758	0.059	0.585	1.439	0.932	0.249	1.36	0.856	0.218	1.315	0.679	0.192	1.305	0.537	0.255	1.265	0.435	0.256	1.211	0.283	0.207	1.183	0.088	0.298
1076	5.38	1.277	0.937	0.424	NaN	NaN	NaN	1.395	0.854	0.602	1.443	0.664	0.635	1.516	0.516	0.577	1.531	0.424	0.584	1.563	0.272	0.629	1.63	0.075	0.563	1.76	0.057	0.583	1.443	0.932	0.25	1.365	0.855	0.219	1.319	0.679	0.193	1.309	0.537	0.256	1.268	0.435	0.257	1.214	0.284	0.208	1.183	0.088	0.298
1077	5.385	1.279	0.937	0.424	NaN	NaN	NaN	1.399	0.854	0.603	1.447	0.663	0.634	1.518	0.514	0.577	1.534	0.424	0.585	1.566	0.271	0.628	1.632	0.074	0.562	1.761	0.052	0.585	1.447	0.931	0.25	1.368	0.854	0.221	1.323	0.679	0.194	1.313	0.536	0.257	1.272	0.435	0.257	1.215	0.284	0.208	1.183	0.088	0.299
1078	5.39	1.283	0.937	0.425	NaN	NaN	NaN	1.404	0.854	0.604	1.451	0.663	0.635	1.521	0.513	0.577	1.539	0.425	0.586	1.569	0.271	0.628	1.634	0.074	0.562	1.764	0.051	0.583	1.452	0.93	0.251	1.372	0.853	0.222	1.327	0.678	0.195	1.317	0.535	0.257	1.275	0.434	0.258	1.217	0.284	0.208	1.184	0.089	0.299
1079	5.395	1.287	0.936	0.426	NaN	NaN	NaN	1.409	0.854	0.605	1.455	0.663	0.635	1.523	0.512	0.577	1.544	0.425	0.586	1.573	0.271	0.628	1.635	0.074	0.561	1.765	0.048	0.583	1.456	0.93	0.252	1.376	0.853	0.223	1.33	0.678	0.196	1.32	0.535	0.258	1.278	0.434	0.258	1.22	0.284	0.209	1.184	0.089	0.299
1080	5.4	1.291	0.936	0.427	NaN	NaN	NaN	1.413	0.854	0.605	1.46	0.663	0.635	1.527	0.512	0.577	1.547	0.424	0.587	1.577	0.271	0.629	1.637	0.073	0.563	1.766	0.046	0.583	1.46	0.929	0.253	1.38	0.852	0.224	1.334	0.677	0.197	1.324	0.535	0.258	1.282	0.434	0.258	1.221	0.285	0.21	1.184	0.09	0.299
1081	5.405	1.294	0.936	0.428	NaN	NaN	NaN	1.419	0.854	0.607	1.463	0.663	0.635	1.531	0.513	0.578	1.551	0.424	0.587	1.581	0.272	0.629	1.638	0.073	0.563	1.767	0.043	0.583	1.464	0.928	0.253	1.384	0.851	0.224	1.337	0.677	0.197	1.328	0.534	0.259	1.285	0.433	0.259	1.223	0.285	0.21	1.185	0.091	0.299
1082	5.41	1.298	0.936	0.43	NaN	NaN	NaN	1.424	0.855	0.608	1.467	0.663	0.636	1.534	0.513	0.578	1.555	0.424	0.587	1.586	0.272	0.63	1.639	0.073	0.563	1.767	0.04	0.584	1.468	0.927	0.254	1.387	0.851	0.225	1.341	0.676	0.198	1.332	0.534	0.26	1.289	0.433	0.259	1.226	0.286	0.211	1.185	0.091	0.299
1083	5.415	1.302	0.935	0.43	NaN	NaN	NaN	1.427	0.855	0.608	1.472	0.663	0.636	1.539	0.513	0.579	1.56	0.424	0.588	1.59	0.271	0.63	1.641	0.072	0.563	1.768	0.038	0.584	1.472	0.927	0.255	1.391	0.85	0.227	1.344	0.676	0.199	1.336	0.533	0.26	1.292	0.433	0.26	1.228	0.286	0.211	1.185	0.092	0.3
1084	5.42	1.308	0.934	0.431	NaN	NaN	NaN	1.432	0.855	0.609	1.476	0.663	0.637	1.545	0.515	0.58	1.563	0.422	0.588	1.594	0.27	0.631	1.642	0.072	0.563	1.769	0.036	0.583	1.476	0.926	0.256	1.394	0.849	0.228	1.348	0.675	0.201	1.34	0.533	0.261	1.296	0.433	0.26	1.23	0.287	0.212	1.185	0.094	0.3
1085	5.425	1.312	0.934	0.432	NaN	NaN	NaN	1.437	0.856	0.61	1.482	0.664	0.638	1.55	0.515	0.58	1.568	0.421	0.588	1.598	0.27	0.631	1.643	0.071	0.563	1.77	0.034	0.583	1.48	0.926	0.257	1.399	0.849	0.229	1.352	0.674	0.202	1.345	0.532	0.261	1.3	0.432	0.261	1.233	0.287	0.212	1.186	0.094	0.3
1086	5.43	1.317	0.934	0.433	NaN	NaN	NaN	1.441	0.856	0.611	1.487	0.665	0.639	1.554	0.514	0.58	1.573	0.423	0.589	1.601	0.27	0.631	1.644	0.071	0.562	1.771	0.033	0.582	1.485	0.926	0.257	1.403	0.848	0.23	1.356	0.674	0.202	1.349	0.532	0.262	1.304	0.432	0.261	1.235	0.288	0.213	1.188	0.094	0.3
1087	5.435	1.32	0.934	0.434	NaN	NaN	NaN	1.446	0.857	0.612	1.491	0.665	0.64	1.559	0.515	0.58	1.578	0.424	0.589	1.605	0.269	0.631	1.645	0.071	0.562	1.77	0.031	0.584	1.489	0.925	0.258	1.407	0.848	0.231	1.36	0.674	0.203	1.353	0.531	0.263	1.308	0.432	0.261	1.237	0.289	0.213	1.189	0.095	0.3
1088	5.44	1.325	0.933	0.434	NaN	NaN	NaN	1.449	0.857	0.613	1.496	0.665	0.641	1.564	0.516	0.581	1.583	0.425	0.59	1.608	0.27	0.632	1.646	0.07	0.562	1.769	0.028	0.588	1.494	0.925	0.259	1.411	0.847	0.232	1.364	0.674	0.204	1.357	0.531	0.263	1.312	0.432	0.261	1.24	0.289	0.213	1.189	0.097	0.3
1089	5.445	1.329	0.933	0.435	NaN	NaN	NaN	1.453	0.858	0.614	1.502	0.666	0.642	1.57	0.517	0.581	1.586	0.424	0.589	1.612	0.27	0.632	1.647	0.07	0.562	1.77	0.027	0.589	1.498	0.925	0.26	1.414	0.847	0.233	1.368	0.673	0.206	1.362	0.53	0.264	1.317	0.432	0.261	1.243	0.29	0.213	1.19	0.098	0.301
1090	5.45	1.333	0.933	0.435	NaN	NaN	NaN	1.459	0.86	0.616	1.508	0.667	0.643	1.575	0.518	0.581	1.59	0.424	0.589	1.616	0.271	0.633	1.648	0.07	0.562	1.77	0.026	0.589	1.501	0.925	0.261	1.419	0.846	0.234	1.372	0.673	0.207	1.367	0.53	0.264	1.321	0.431	0.261	1.246	0.291	0.213	1.192	0.1	0.301
1091	5.455	1.337	0.934	0.436	NaN	NaN	NaN	1.462	0.86	0.617	1.513	0.668	0.644	1.58	0.518	0.581	1.595	0.425	0.589	1.619	0.272	0.633	1.649	0.07	0.562	1.77	0.026	0.589	1.506	0.925	0.262	1.423	0.846	0.235	1.376	0.673	0.208	1.372	0.53	0.265	1.326	0.432	0.261	1.249	0.292	0.213	1.193	0.101	0.3
1092	5.46	1.339	0.934	0.437	NaN	NaN	NaN	1.465	0.86	0.617	1.518	0.668	0.645	1.586	0.519	0.581	1.6	0.426	0.589	1.623	0.272	0.633	1.649	0.07	0.562	1.77	0.026	0.588	1.51	0.925	0.263	1.428	0.846	0.236	1.38	0.673	0.209	1.377	0.53	0.265	1.331	0.432	0.261	1.252	0.293	0.213	1.193	0.104	0.3
1093	5.465	1.348	0.934	0.439	NaN	NaN	NaN	1.47	0.861	0.618	1.524	0.669	0.646	1.592	0.522	0.582	1.606	0.428	0.589	1.626	0.272	0.633	1.649	0.07	0.562	1.771	0.026	0.588	1.513	0.925	0.264	1.432	0.846	0.237	1.384	0.673	0.21	1.382	0.53	0.265	1.336	0.432	0.26	1.255	0.295	0.213	1.194	0.106	0.3
1094	5.47	1.356	0.934	0.441	NaN	NaN	NaN	1.473	0.861	0.618	1.528	0.67	0.647	1.595	0.521	0.582	1.609	0.427	0.589	1.629	0.272	0.634	1.65	0.07	0.562	1.771	0.026	0.588	1.517	0.926	0.265	1.436	0.846	0.238	1.39	0.673	0.21	1.387	0.53	0.264	1.34	0.433	0.26	1.258	0.296	0.213	1.196	0.108	0.3
1095	5.475	1.352	0.935	0.44	NaN	NaN	NaN	1.477	0.862	0.619	1.533	0.67	0.647	1.598	0.521	0.582	1.611	0.426	0.589	1.632	0.272	0.634	1.65	0.07	0.562	1.771	0.026	0.588	1.521	0.926	0.266	1.44	0.847	0.239	1.395	0.674	0.21	1.393	0.53	0.264	1.346	0.433	0.26	1.262	0.298	0.212	1.197	0.11	0.3
1096	5.48	1.355	0.936	0.44	NaN	NaN	NaN	1.481	0.863	0.62	1.537	0.671	0.648	1.602	0.521	0.583	1.614	0.426	0.589	1.634	0.272	0.635	1.65	0.07	0.562	1.771	0.026	0.588	1.525	0.927	0.267	1.443	0.847	0.24	1.4	0.674	0.21	1.398	0.53	0.264	1.351	0.434	0.259	1.265	0.3	0.212	1.199	0.113	0.299
1097	5.485	1.358	0.937	0.441	NaN	NaN	NaN	1.485	0.863	0.621	1.541	0.672	0.649	1.604	0.521	0.584	1.617	0.427	0.59	1.636	0.272	0.635	1.65	0.07	0.562	1.771	0.026	0.588	1.528	0.928	0.268	1.447	0.847	0.241	1.405	0.675	0.21	1.404	0.53	0.263	1.357	0.434	0.258	1.269	0.302	0.211	1.201	0.115	0.299
1098	5.49	1.36	0.939	0.442	NaN	NaN	NaN	1.49	0.863	0.622	1.545	0.672	0.65	1.606	0.52	0.584	1.619	0.426	0.591	1.638	0.272	0.636	1.651	0.07	0.562	1.771	0.026	0.588	1.532	0.929	0.27	1.451	0.848	0.241	1.409	0.675	0.211	1.41	0.531	0.263	1.363	0.435	0.257	1.272	0.305	0.211	1.203	0.118	0.298
1099	5.495	1.364	0.939	0.444	NaN	NaN	NaN	1.496	0.865	0.625	1.549	0.673	0.651	1.608	0.52	0.584	1.621	0.426	0.591	1.64	0.272	0.636	1.651	0.07	0.562	1.771	0.026	0.588	1.534	0.93	0.271	1.456	0.849	0.242	1.414	0.676	0.211	1.416	0.532	0.262	1.368	0.436	0.256	1.277	0.307	0.21	1.205	0.121	0.298
1100	5.5	1.367	0.941	0.445	NaN	NaN	NaN	1.499	0.865	0.626	1.552	0.673	0.652	1.61	0.52	0.585	1.624	0.427	0.591	1.641	0.272	0.637	1.651	0.07	0.562	1.771	0.026	0.588	1.537	0.93	0.272	1.458	0.85	0.243	1.419	0.677	0.211	1.422	0.532	0.262	1.374	0.437	0.256	1.28	0.309	0.21	1.207	0.124	0.297
1101	5.505	1.371	0.942	0.446	NaN	NaN	NaN	1.505	0.867	0.627	1.555	0.674	0.653	1.612	0.52	0.586	1.627	0.428	0.593	1.641	0.271	0.638	1.651	0.07	0.562	1.771	0.026	0.588	1.541	0.932	0.273	1.462	0.851	0.244	1.424	0.677	0.211	1.428	0.533	0.261	1.381	0.438	0.255	1.285	0.312	0.209	1.21	0.128	0.296
1102	5.51	1.374	0.943	0.448	NaN	NaN	NaN	1.508	0.867	0.628	1.558	0.674	0.653	1.614	0.52	0.587	1.627	0.427	0.593	1.642	0.271	0.639	1.651	0.07	0.562	1.771	0.026	0.588	1.543	0.933	0.274	1.465	0.852	0.246	1.429	0.678	0.211	1.434	0.533	0.26	1.387	0.438	0.253	1.29	0.314	0.208	1.213	0.131	0.296
1103	5.515	1.377	0.944	0.449	NaN	NaN	NaN	1.512	0.867	0.628	1.56	0.674	0.653	1.615	0.52	0.587	1.627	0.426	0.594	1.642	0.271	0.639	1.651	0.07	0.562	1.771	0.026	0.588	1.546	0.934	0.275	1.468	0.853	0.247	1.434	0.678	0.211	1.441	0.534	0.259	1.394	0.439	0.252	1.296	0.317	0.207	1.216	0.134	0.295
1104	5.52	1.381	0.945	0.451	NaN	NaN	NaN	1.517	0.869	0.629	1.562	0.674	0.654	1.617	0.52	0.587	1.628	0.426	0.594	1.642	0.271	0.639	1.651	0.07	0.562	1.771	0.026	0.588	1.549	0.935	0.276	1.471	0.854	0.247	1.439	0.679	0.212	1.448	0.534	0.258	1.401	0.44	0.251	1.301	0.319	0.206	1.219	0.138	0.294
1105	5.525	1.39	0.946	0.455	NaN	NaN	NaN	1.519	0.868	0.63	1.564	0.675	0.655	1.619	0.521	0.588	1.628	0.426	0.594	1.642	0.271	0.639	1.651	0.069	0.563	1.771	0.026	0.588	1.551	0.936	0.278	1.474	0.854	0.248	1.444	0.679	0.211	1.455	0.534	0.257	1.409	0.441	0.249	1.307	0.321	0.206	1.223	0.141	0.292
1106	5.53	1.399	0.946	0.459	NaN	NaN	NaN	1.523	0.869	0.631	1.567	0.675	0.656	1.62	0.521	0.589	1.63	0.426	0.595	1.642	0.272	0.639	1.651	0.069	0.563	1.771	0.026	0.588	1.553	0.937	0.278	1.476	0.856	0.249	1.449	0.68	0.211	1.461	0.534	0.255	1.416	0.442	0.248	1.314	0.323	0.205	1.228	0.145	0.292
1107	5.535	1.394	0.949	0.459	NaN	NaN	NaN	1.528	0.871	0.632	1.569	0.675	0.656	1.622	0.52	0.589	1.632	0.428	0.596	1.641	0.272	0.639	1.651	0.069	0.563	1.771	0.026	0.588	1.555	0.938	0.279	1.479	0.856	0.25	1.453	0.68	0.211	1.468	0.535	0.254	1.424	0.443	0.247	1.321	0.325	0.204	1.232	0.149	0.292
1108	5.54	1.395	0.951	0.46	NaN	NaN	NaN	1.531	0.871	0.634	1.573	0.676	0.657	1.623	0.52	0.59	1.633	0.427	0.597	1.641	0.272	0.639	1.651	0.069	0.563	1.771	0.026	0.588	1.558	0.939	0.28	1.481	0.857	0.252	1.458	0.68	0.211	1.476	0.535	0.252	1.432	0.443	0.245	1.328	0.326	0.202	1.236	0.152	0.291
1109	5.545	1.397	0.952	0.462	NaN	NaN	NaN	1.536	0.872	0.635	1.576	0.677	0.658	1.625	0.521	0.591	1.633	0.427	0.598	1.641	0.272	0.639	1.651	0.069	0.563	1.771	0.026	0.588	1.56	0.94	0.281	1.485	0.858	0.253	1.464	0.681	0.211	1.483	0.535	0.251	1.44	0.443	0.244	1.335	0.328	0.201	1.241	0.156	0.29
1110	5.55	1.399	0.954	0.464	NaN	NaN	NaN	1.541	0.874	0.636	1.58	0.679	0.66	1.627	0.521	0.592	1.633	0.426	0.598	1.641	0.272	0.639	1.651	0.069	0.563	1.771	0.026	0.588	1.563	0.94	0.281	1.488	0.858	0.253	1.468	0.681	0.21	1.49	0.536	0.249	1.448	0.444	0.242	1.343	0.329	0.2	1.246	0.16	0.29
1111	5.555	1.402	0.955	0.466	NaN	NaN	NaN	1.543	0.873	0.636	1.583	0.679	0.66	1.628	0.521	0.592	1.633	0.426	0.598	1.642	0.272	0.64	1.651	0.069	0.563	1.771	0.025	0.588	1.565	0.941	0.282	1.491	0.858	0.254	1.474	0.682	0.208	1.497	0.536	0.248	1.456	0.444	0.241	1.35	0.33	0.199	1.25	0.163	0.29
1112	5.56	1.406	0.955	0.467	NaN	NaN	NaN	1.547	0.874	0.637	1.585	0.679	0.66	1.629	0.521	0.593	1.635	0.426	0.599	1.643	0.271	0.641	1.651	0.069	0.563	1.771	0.025	0.588	1.568	0.942	0.283	1.492	0.859	0.256	1.478	0.682	0.208	1.504	0.536	0.247	1.464	0.445	0.239	1.357	0.332	0.198	1.255	0.166	0.29
1113	5.565	1.415	0.955	0.47	NaN	NaN	NaN	1.551	0.875	0.638	1.588	0.679	0.661	1.63	0.52	0.593	1.638	0.428	0.6	1.644	0.271	0.641	1.651	0.069	0.563	1.771	0.025	0.588	1.57	0.942	0.283	1.494	0.859	0.257	1.483	0.682	0.208	1.511	0.537	0.246	1.471	0.445	0.238	1.364	0.333	0.197	1.259	0.169	0.289
1114	5.57	1.425	0.954	0.473	NaN	NaN	NaN	1.553	0.874	0.638	1.591	0.679	0.662	1.631	0.521	0.594	1.64	0.429	0.601	1.646	0.271	0.642	1.651	0.069	0.563	1.771	0.025	0.588	1.572	0.942	0.284	1.497	0.86	0.258	1.488	0.683	0.208	1.517	0.538	0.245	1.478	0.445	0.237	1.371	0.335	0.197	1.264	0.173	0.29
1115	5.575	1.42	0.956	0.472	NaN	NaN	NaN	1.557	0.875	0.638	1.593	0.679	0.663	1.633	0.521	0.594	1.641	0.429	0.601	1.646	0.271	0.642	1.651	0.069	0.563	1.771	0.025	0.588	1.575	0.943	0.284	1.499	0.86	0.258	1.492	0.684	0.208	1.523	0.538	0.245	1.485	0.446	0.235	1.377	0.336	0.196	1.269	0.176	0.29
1116	5.58	1.424	0.956	0.474	NaN	NaN	NaN	1.562	0.877	0.64	1.596	0.679	0.663	1.635	0.521	0.595	1.64	0.426	0.601	1.648	0.271	0.643	1.651	0.069	0.563	1.771	0.025	0.588	1.577	0.943	0.285	1.503	0.86	0.259	1.497	0.685	0.208	1.529	0.539	0.244	1.492	0.447	0.234	1.382	0.339	0.196	1.274	0.179	0.291
1117	5.585	1.435	0.955	0.477	NaN	NaN	NaN	1.566	0.877	0.64	1.598	0.679	0.663	1.636	0.521	0.595	1.64	0.425	0.601	1.649	0.271	0.644	1.651	0.068	0.564	1.771	0.025	0.588	1.58	0.944	0.286	1.506	0.86	0.259	1.5	0.685	0.208	1.535	0.54	0.243	1.499	0.449	0.234	1.388	0.341	0.196	1.28	0.181	0.291
1118	5.59	1.442	0.955	0.479	NaN	NaN	NaN	1.568	0.876	0.641	1.602	0.68	0.664	1.637	0.521	0.596	1.64	0.425	0.602	1.649	0.271	0.644	1.651	0.068	0.564	1.771	0.025	0.588	1.582	0.944	0.286	1.509	0.861	0.26	1.504	0.685	0.209	1.541	0.541	0.242	1.505	0.45	0.234	1.393	0.343	0.197	1.286	0.183	0.292
1119	5.595	1.447	0.954	0.48	NaN	NaN	NaN	1.569	0.874	0.641	1.606	0.681	0.666	1.638	0.52	0.596	1.643	0.426	0.602	1.65	0.27	0.644	1.651	0.068	0.564	1.771	0.025	0.588	1.585	0.945	0.287	1.511	0.861	0.26	1.508	0.686	0.209	1.546	0.542	0.242	1.511	0.451	0.233	1.398	0.345	0.197	1.292	0.185	0.292
1120	5.6	1.446	0.955	0.479	NaN	NaN	NaN	1.571	0.873	0.642	1.608	0.681	0.666	1.64	0.521	0.597	1.646	0.428	0.603	1.651	0.27	0.644	1.651	0.068	0.564	1.771	0.025	0.588	1.588	0.945	0.287	1.515	0.861	0.26	1.512	0.689	0.209	1.551	0.543	0.241	1.517	0.452	0.232	1.403	0.347	0.197	1.299	0.187	0.292
1121	5.605	1.437	0.957	0.477	NaN	NaN	NaN	1.575	0.875	0.643	1.609	0.68	0.666	1.642	0.521	0.598	1.648	0.429	0.603	1.652	0.27	0.645	1.651	0.068	0.564	1.771	0.025	0.588	1.591	0.946	0.288	1.518	0.861	0.261	1.516	0.689	0.209	1.556	0.545	0.241	1.523	0.454	0.231	1.408	0.349	0.198	1.305	0.187	0.293
1122	5.61	1.437	0.958	0.477	NaN	NaN	NaN	1.581	0.877	0.644	1.611	0.681	0.667	1.643	0.521	0.598	1.649	0.429	0.603	1.653	0.271	0.646	1.651	0.068	0.564	1.771	0.025	0.588	1.593	0.946	0.288	1.52	0.862	0.261	1.52	0.69	0.21	1.561	0.546	0.24	1.528	0.456	0.231	1.413	0.352	0.199	1.312	0.188	0.293
1123	5.615	1.445	0.957	0.479	NaN	NaN	NaN	1.583	0.877	0.645	1.613	0.681	0.667	1.644	0.521	0.598	1.65	0.429	0.604	1.654	0.272	0.646	1.651	0.068	0.564	1.771	0.025	0.588	1.596	0.947	0.289	1.523	0.863	0.262	1.523	0.69	0.21	1.566	0.547	0.24	1.533	0.458	0.231	1.418	0.354	0.199	1.319	0.188	0.293
1124	5.62	1.458	0.955	0.482	NaN	NaN	NaN	1.583	0.876	0.645	1.616	0.681	0.668	1.645	0.521	0.598	1.649	0.427	0.604	1.654	0.272	0.646	1.651	0.068	0.564	1.771	0.025	0.588	1.599	0.947	0.29	1.527	0.864	0.263	1.527	0.691	0.211	1.571	0.548	0.239	1.538	0.459	0.231	1.423	0.355	0.2	1.326	0.188	0.294
1125	5.625	1.461	0.955	0.482	NaN	NaN	NaN	1.586	0.876	0.646	1.619	0.682	0.669	1.646	0.52	0.598	1.648	0.425	0.604	1.654	0.271	0.647	1.651	0.068	0.564	1.771	0.025	0.588	1.602	0.948	0.291	1.529	0.864	0.264	1.531	0.692	0.211	1.576	0.549	0.238	1.543	0.461	0.231	1.428	0.357	0.2	1.334	0.188	0.293
1126	5.63	1.455	0.957	0.48	NaN	NaN	NaN	1.591	0.878	0.647	1.621	0.682	0.67	1.647	0.52	0.599	1.648	0.424	0.605	1.654	0.271	0.647	1.651	0.068	0.564	1.771	0.025	0.588	1.605	0.948	0.291	1.532	0.866	0.265	1.534	0.693	0.212	1.581	0.551	0.238	1.548	0.462	0.231	1.433	0.358	0.201	1.341	0.188	0.294
1127	5.635	1.46	0.956	0.481	NaN	NaN	NaN	1.595	0.879	0.648	1.622	0.681	0.67	1.648	0.52	0.599	1.648	0.424	0.605	1.654	0.271	0.647	1.651	0.068	0.564	1.771	0.025	0.588	1.608	0.949	0.292	1.534	0.867	0.265	1.538	0.694	0.212	1.585	0.552	0.238	1.553	0.463	0.231	1.439	0.359	0.202	1.347	0.188	0.295
1128	5.64	1.469	0.955	0.484	NaN	NaN	NaN	1.598	0.879	0.648	1.624	0.682	0.67	1.65	0.52	0.6	1.648	0.424	0.605	1.654	0.271	0.647	1.651	0.068	0.564	1.771	0.025	0.588	1.611	0.949	0.293	1.538	0.867	0.266	1.541	0.695	0.212	1.589	0.553	0.239	1.558	0.464	0.232	1.444	0.359	0.203	1.358	0.184	0.293
1129	5.645	1.463	0.957	0.482	NaN	NaN	NaN	1.6	0.878	0.648	1.626	0.682	0.671	1.651	0.521	0.6	1.649	0.423	0.605	1.654	0.271	0.647	1.651	0.068	0.564	1.771	0.025	0.588	1.614	0.95	0.294	1.541	0.869	0.266	1.544	0.694	0.213	1.594	0.554	0.239	1.563	0.465	0.232	1.45	0.359	0.203	1.368	0.182	0.291
1130	5.65	1.463	0.958	0.482	NaN	NaN	NaN	1.602	0.877	0.649	1.628	0.682	0.671	1.652	0.521	0.601	1.649	0.423	0.605	1.655	0.271	0.647	1.651	0.068	0.564	1.771	0.025	0.588	1.617	0.951	0.294	1.543	0.87	0.267	1.547	0.695	0.213	1.598	0.555	0.239	1.568	0.466	0.232	1.456	0.359	0.203	1.377	0.18	0.29
1131	5.655	1.465	0.959	0.483	NaN	NaN	NaN	1.602	0.875	0.649	1.629	0.682	0.671	1.653	0.52	0.601	1.649	0.421	0.606	1.655	0.271	0.647	1.651	0.068	0.564	1.771	0.025	0.588	1.619	0.952	0.295	1.546	0.87	0.267	1.551	0.697	0.213	1.602	0.556	0.239	1.573	0.467	0.232	1.462	0.358	0.202	1.386	0.177	0.289
1132	5.66	1.468	0.959	0.484	NaN	NaN	NaN	1.607	0.877	0.649	1.63	0.681	0.671	1.654	0.52	0.601	1.652	0.423	0.605	1.656	0.271	0.647	1.652	0.068	0.564	1.771	0.025	0.588	1.622	0.952	0.295	1.549	0.871	0.267	1.554	0.696	0.214	1.607	0.557	0.239	1.578	0.467	0.232	1.469	0.357	0.202	1.396	0.174	0.288
1133	5.665	1.475	0.959	0.486	NaN	NaN	NaN	1.614	0.881	0.65	1.631	0.68	0.671	1.655	0.52	0.601	1.655	0.427	0.606	1.656	0.271	0.647	1.652	0.068	0.564	1.771	0.025	0.588	1.625	0.953	0.296	1.552	0.872	0.269	1.557	0.698	0.214	1.611	0.558	0.239	1.584	0.468	0.231	1.476	0.355	0.201	1.405	0.172	0.287
1134	5.67	1.484	0.957	0.488	NaN	NaN	NaN	1.614	0.878	0.651	1.633	0.681	0.671	1.656	0.519	0.601	1.656	0.427	0.607	1.657	0.271	0.648	1.652	0.068	0.564	1.771	0.025	0.588	1.628	0.954	0.297	1.554	0.872	0.27	1.561	0.699	0.214	1.615	0.558	0.238	1.589	0.468	0.231	1.484	0.353	0.2	1.415	0.168	0.286
1135	5.675	1.48	0.959	0.486	NaN	NaN	NaN	1.614	0.876	0.651	1.636	0.682	0.673	1.657	0.52	0.602	1.656	0.425	0.607	1.657	0.27	0.648	1.652	0.068	0.564	1.771	0.025	0.588	1.63	0.954	0.297	1.562	0.872	0.271	1.564	0.699	0.214	1.619	0.559	0.238	1.595	0.468	0.23	1.491	0.351	0.199	1.425	0.165	0.285
1136	5.68	1.48	0.959	0.486	NaN	NaN	NaN	1.614	0.875	0.65	1.638	0.682	0.673	1.659	0.52	0.602	1.657	0.424	0.606	1.657	0.27	0.648	1.652	0.068	0.564	1.771	0.025	0.588	1.633	0.955	0.298	1.572	0.871	0.273	1.567	0.7	0.215	1.624	0.56	0.239	1.6	0.468	0.229	1.5	0.349	0.198	1.435	0.162	0.283
1137	5.685	1.482	0.96	0.486	NaN	NaN	NaN	1.617	0.875	0.65	1.639	0.682	0.673	1.661	0.52	0.602	1.658	0.424	0.606	1.657	0.268	0.647	1.652	0.068	0.564	1.771	0.025	0.588	1.636	0.956	0.298	1.564	0.874	0.271	1.571	0.701	0.215	1.628	0.561	0.239	1.605	0.467	0.229	1.507	0.346	0.196	1.445	0.158	0.283
1138	5.69	1.486	0.959	0.486	NaN	NaN	NaN	1.619	0.875	0.651	1.641	0.682	0.673	1.662	0.52	0.603	1.659	0.424	0.606	1.658	0.268	0.647	1.652	0.068	0.564	1.772	0.025	0.588	1.638	0.956	0.299	1.565	0.875	0.271	1.575	0.702	0.215	1.632	0.561	0.239	1.61	0.467	0.228	1.515	0.344	0.196	1.456	0.155	0.281
1139	5.695	1.489	0.959	0.487	NaN	NaN	NaN	1.622	0.875	0.651	1.642	0.681	0.673	1.663	0.52	0.603	1.659	0.424	0.606	1.658	0.268	0.647	1.652	0.068	0.564	1.772	0.025	0.588	1.641	0.957	0.299	1.567	0.875	0.27	1.578	0.702	0.215	1.637	0.562	0.239	1.616	0.467	0.228	1.523	0.341	0.195	1.467	0.152	0.28
1140	5.7	1.491	0.96	0.487	NaN	NaN	NaN	1.626	0.876	0.652	1.644	0.68	0.673	1.665	0.519	0.603	1.661	0.424	0.606	1.659	0.268	0.648	1.652	0.068	0.564	1.772	0.025	0.588	1.643	0.958	0.299	1.575	0.874	0.271	1.582	0.703	0.215	1.641	0.563	0.239	1.621	0.467	0.228	1.53	0.339	0.193	1.478	0.149	0.278
1141	5.705	1.493	0.96	0.487	NaN	NaN	NaN	1.631	0.878	0.653	1.646	0.681	0.673	1.666	0.519	0.602	1.663	0.425	0.606	1.66	0.268	0.649	1.652	0.068	0.564	1.772	0.025	0.588	1.646	0.958	0.3	1.585	0.873	0.273	1.586	0.703	0.215	1.645	0.563	0.239	1.627	0.468	0.228	1.538	0.338	0.192	1.489	0.146	0.277
1142	5.71	1.496	0.961	0.488	NaN	NaN	NaN	1.634	0.878	0.653	1.648	0.682	0.674	1.667	0.519	0.602	1.666	0.427	0.607	1.66	0.268	0.649	1.652	0.068	0.564	1.772	0.025	0.588	1.648	0.959	0.3	1.579	0.875	0.271	1.589	0.703	0.215	1.649	0.564	0.239	1.631	0.467	0.228	1.545	0.336	0.192	1.5	0.143	0.275
1143	5.715	1.499	0.961	0.488	NaN	NaN	NaN	1.635	0.877	0.653	1.65	0.682	0.674	1.67	0.52	0.603	1.667	0.427	0.608	1.661	0.268	0.649	1.652	0.068	0.564	1.772	0.025	0.588	1.651	0.959	0.3	1.579	0.876	0.27	1.593	0.704	0.215	1.653	0.564	0.239	1.636	0.467	0.228	1.553	0.334	0.192	1.51	0.14	0.274
1144	5.72	1.501	0.961	0.489	NaN	NaN	NaN	1.636	0.876	0.653	1.652	0.681	0.674	1.674	0.523	0.604	1.668	0.426	0.608	1.661	0.268	0.65	1.652	0.068	0.564	1.772	0.025	0.588	1.653	0.96	0.301	1.581	0.877	0.269	1.597	0.705	0.215	1.657	0.565	0.239	1.64	0.467	0.229	1.56	0.333	0.192	1.521	0.137	0.273
1145	5.725	1.502	0.961	0.489	NaN	NaN	NaN	1.637	0.875	0.653	1.655	0.682	0.674	1.674	0.521	0.604	1.668	0.425	0.607	1.662	0.268	0.65	1.652	0.068	0.564	1.772	0.025	0.588	1.656	0.96	0.301	1.585	0.878	0.271	1.601	0.706	0.215	1.661	0.566	0.24	1.644	0.466	0.229	1.567	0.331	0.191	1.532	0.134	0.271
1146	5.73	1.504	0.962	0.489	NaN	NaN	NaN	1.639	0.875	0.653	1.659	0.682	0.675	1.676	0.521	0.604	1.669	0.425	0.607	1.663	0.268	0.65	1.652	0.068	0.564	1.772	0.025	0.588	1.658	0.961	0.301	1.587	0.879	0.271	1.605	0.707	0.215	1.665	0.566	0.24	1.649	0.467	0.23	1.573	0.33	0.191	1.544	0.131	0.27
1147	5.735	1.507	0.962	0.49	NaN	NaN	NaN	1.642	0.874	0.653	1.661	0.682	0.675	1.677	0.521	0.604	1.67	0.424	0.607	1.663	0.267	0.65	1.652	0.068	0.564	1.772	0.025	0.588	1.661	0.961	0.301	1.589	0.879	0.271	1.61	0.707	0.214	1.669	0.567	0.241	1.653	0.467	0.23	1.58	0.328	0.191	1.556	0.129	0.268
1148	5.74	1.515	0.961	0.491	NaN	NaN	NaN	1.646	0.874	0.652	1.661	0.682	0.675	1.679	0.521	0.604	1.671	0.424	0.607	1.664	0.268	0.65	1.652	0.068	0.564	1.772	0.025	0.588	1.663	0.961	0.302	1.598	0.878	0.271	1.614	0.708	0.214	1.673	0.567	0.241	1.658	0.467	0.231	1.587	0.327	0.191	1.567	0.127	0.266
1149	5.745	1.527	0.959	0.494	NaN	NaN	NaN	1.65	0.875	0.653	1.665	0.682	0.675	1.68	0.521	0.604	1.672	0.424	0.607	1.665	0.268	0.649	1.652	0.068	0.564	1.772	0.025	0.588	1.666	0.962	0.302	1.608	0.877	0.273	1.617	0.708	0.214	1.677	0.567	0.242	1.662	0.467	0.231	1.594	0.326	0.191	1.578	0.124	0.265
1150	5.75	1.528	0.96	0.494	NaN	NaN	NaN	1.651	0.873	0.653	1.665	0.682	0.674	1.682	0.521	0.604	1.673	0.423	0.607	1.666	0.268	0.648	1.652	0.068	0.564	1.772	0.025	0.588	1.669	0.963	0.302	1.602	0.88	0.272	1.622	0.708	0.214	1.681	0.567	0.242	1.667	0.467	0.231	1.601	0.324	0.191	1.589	0.122	0.264
1151	5.755	1.52	0.962	0.492	NaN	NaN	NaN	1.651	0.873	0.653	1.668	0.682	0.674	1.683	0.52	0.603	1.674	0.423	0.606	1.667	0.269	0.648	1.652	0.068	0.564	1.772	0.025	0.588	1.671	0.963	0.302	1.6	0.881	0.271	1.625	0.709	0.214	1.685	0.568	0.243	1.672	0.467	0.232	1.608	0.323	0.191	1.6	0.12	0.263
1152	5.76	1.519	0.962	0.492	NaN	NaN	NaN	1.654	0.873	0.654	1.671	0.683	0.675	1.685	0.52	0.602	1.676	0.423	0.606	1.668	0.269	0.648	1.652	0.068	0.564	1.772	0.025	0.588	1.674	0.963	0.302	1.602	0.881	0.269	1.629	0.708	0.214	1.688	0.568	0.244	1.676	0.467	0.233	1.615	0.322	0.191	1.611	0.118	0.262
1153	5.765	1.526	0.962	0.493	NaN	NaN	NaN	1.66	0.874	0.654	1.674	0.683	0.675	1.687	0.52	0.602	1.677	0.423	0.606	1.669	0.269	0.648	1.652	0.068	0.564	1.772	0.025	0.588	1.676	0.964	0.302	1.605	0.882	0.269	1.633	0.708	0.214	1.692	0.568	0.244	1.681	0.467	0.234	1.622	0.321	0.191	1.621	0.117	0.261
1154	5.77	1.536	0.96	0.495	NaN	NaN	NaN	1.662	0.874	0.654	1.676	0.683	0.675	1.689	0.52	0.603	1.679	0.422	0.606	1.669	0.269	0.648	1.652	0.068	0.564	1.772	0.025	0.588	1.679	0.964	0.302	1.608	0.883	0.27	1.637	0.709	0.214	1.696	0.569	0.245	1.686	0.467	0.234	1.629	0.32	0.19	1.633	0.116	0.26
1155	5.775	1.535	0.961	0.494	NaN	NaN	NaN	1.663	0.873	0.654	1.678	0.683	0.675	1.691	0.52	0.603	1.681	0.422	0.607	1.67	0.269	0.648	1.652	0.068	0.563	1.772	0.025	0.588	1.682	0.964	0.302	1.61	0.883	0.27	1.64	0.709	0.215	1.7	0.569	0.245	1.69	0.467	0.235	1.637	0.319	0.19	1.644	0.114	0.259
1156	5.78	1.54	0.961	0.495	NaN	NaN	NaN	1.665	0.872	0.654	1.68	0.682	0.675	1.694	0.521	0.604	1.682	0.423	0.607	1.67	0.269	0.648	1.652	0.068	0.563	1.772	0.025	0.588	1.684	0.965	0.302	1.613	0.883	0.27	1.643	0.709	0.215	1.703	0.569	0.246	1.695	0.467	0.235	1.644	0.318	0.19	1.655	0.113	0.257
1157	5.785	1.533	0.962	0.493	NaN	NaN	NaN	1.665	0.871	0.654	1.68	0.681	0.674	1.695	0.52	0.604	1.684	0.422	0.607	1.671	0.268	0.647	1.653	0.068	0.563	1.772	0.025	0.588	1.687	0.965	0.302	1.616	0.883	0.269	1.646	0.709	0.215	1.707	0.569	0.247	1.7	0.467	0.236	1.651	0.317	0.19	1.666	0.112	0.256
1158	5.79	1.532	0.963	0.492	NaN	NaN	NaN	1.667	0.871	0.654	1.683	0.681	0.674	1.696	0.52	0.604	1.685	0.421	0.608	1.671	0.268	0.647	1.653	0.068	0.563	1.772	0.025	0.588	1.69	0.965	0.303	1.62	0.883	0.27	1.65	0.709	0.216	1.711	0.569	0.248	1.705	0.467	0.236	1.658	0.316	0.189	1.676	0.111	0.254
1159	5.795	1.534	0.963	0.491	NaN	NaN	NaN	1.669	0.87	0.654	1.686	0.682	0.675	1.698	0.519	0.604	1.686	0.421	0.607	1.672	0.268	0.647	1.653	0.068	0.563	1.772	0.025	0.588	1.692	0.965	0.303	1.623	0.884	0.269	1.653	0.71	0.216	1.715	0.57	0.248	1.709	0.466	0.237	1.665	0.315	0.189	1.687	0.11	0.253
1160	5.8	1.538	0.963	0.491	NaN	NaN	NaN	1.672	0.871	0.654	1.689	0.682	0.675	1.699	0.518	0.604	1.687	0.421	0.606	1.672	0.267	0.647	1.653	0.068	0.563	1.772	0.025	0.588	1.695	0.965	0.303	1.625	0.883	0.27	1.657	0.71	0.216	1.718	0.569	0.249	1.713	0.465	0.237	1.672	0.314	0.189	1.697	0.11	0.251
1161	5.805	1.542	0.962	0.492	NaN	NaN	NaN	1.679	0.873	0.654	1.691	0.682	0.675	1.701	0.518	0.602	1.689	0.421	0.606	1.673	0.268	0.647	1.653	0.069	0.563	1.772	0.025	0.588	1.697	0.965	0.303	1.627	0.883	0.27	1.66	0.709	0.217	1.722	0.569	0.25	1.718	0.465	0.237	1.68	0.314	0.188	1.708	0.109	0.25
1162	5.81	1.544	0.962	0.492	NaN	NaN	NaN	1.682	0.874	0.654	1.692	0.681	0.674	1.703	0.518	0.602	1.69	0.421	0.606	1.675	0.268	0.648	1.653	0.069	0.563	1.772	0.025	0.588	1.7	0.965	0.303	1.631	0.883	0.27	1.662	0.709	0.218	1.726	0.569	0.25	1.723	0.465	0.238	1.687	0.313	0.188	1.718	0.109	0.249
1163	5.815	1.547	0.961	0.491	NaN	NaN	NaN	1.685	0.874	0.653	1.694	0.681	0.673	1.705	0.518	0.602	1.691	0.421	0.606	1.676	0.268	0.648	1.653	0.069	0.563	1.773	0.025	0.588	1.703	0.965	0.303	1.636	0.882	0.27	1.666	0.709	0.217	1.729	0.569	0.251	1.728	0.465	0.238	1.695	0.313	0.188	1.728	0.108	0.248
1164	5.82	1.55	0.961	0.491	NaN	NaN	NaN	1.687	0.874	0.653	1.698	0.682	0.674	1.707	0.517	0.603	1.694	0.422	0.606	1.677	0.268	0.648	1.653	0.069	0.563	1.773	0.025	0.588	1.706	0.965	0.303	1.638	0.882	0.27	1.669	0.709	0.217	1.733	0.569	0.252	1.733	0.465	0.239	1.702	0.312	0.187	1.738	0.108	0.247
1165	5.825	1.551	0.961	0.49	NaN	NaN	NaN	1.689	0.873	0.653	1.7	0.682	0.674	1.708	0.516	0.603	1.699	0.426	0.606	1.678	0.268	0.649	1.653	0.069	0.563	1.773	0.024	0.588	1.708	0.965	0.303	1.644	0.881	0.27	1.673	0.709	0.217	1.737	0.569	0.252	1.737	0.465	0.239	1.709	0.311	0.187	1.748	0.108	0.247
1166	5.83	1.553	0.961	0.49	NaN	NaN	NaN	1.689	0.872	0.653	1.702	0.682	0.674	1.711	0.518	0.603	1.701	0.426	0.607	1.679	0.268	0.649	1.653	0.069	0.563	1.773	0.024	0.588	1.711	0.965	0.303	1.654	0.88	0.272	1.675	0.709	0.218	1.74	0.569	0.252	1.742	0.465	0.239	1.716	0.31	0.186	1.758	0.108	0.246
1167	5.835	1.555	0.961	0.49	NaN	NaN	NaN	1.69	0.871	0.652	1.704	0.682	0.674	1.715	0.52	0.603	1.702	0.425	0.606	1.68	0.268	0.649	1.653	0.069	0.563	1.773	0.024	0.588	1.714	0.965	0.303	1.65	0.882	0.271	1.678	0.708	0.218	1.744	0.569	0.253	1.747	0.465	0.24	1.724	0.31	0.186	1.767	0.108	0.245
1168	5.84	1.557	0.961	0.489	NaN	NaN	NaN	1.693	0.871	0.652	1.704	0.681	0.673	1.717	0.521	0.603	1.702	0.424	0.606	1.68	0.268	0.648	1.653	0.069	0.563	1.773	0.024	0.588	1.717	0.965	0.303	1.651	0.882	0.27	1.682	0.708	0.218	1.747	0.569	0.254	1.751	0.465	0.24	1.731	0.31	0.185	1.777	0.108	0.244
1169	5.845	1.56	0.961	0.489	NaN	NaN	NaN	1.699	0.873	0.653	1.706	0.681	0.673	1.718	0.521	0.603	1.703	0.423	0.606	1.681	0.268	0.648	1.653	0.069	0.563	1.773	0.024	0.588	1.72	0.966	0.303	1.652	0.882	0.269	1.686	0.708	0.218	1.751	0.569	0.254	1.756	0.465	0.24	1.739	0.31	0.185	1.787	0.108	0.244
1170	5.85	1.562	0.961	0.489	NaN	NaN	NaN	1.702	0.873	0.653	1.708	0.681	0.673	1.719	0.52	0.603	1.704	0.422	0.606	1.682	0.27	0.648	1.653	0.069	0.563	1.773	0.024	0.589	1.723	0.965	0.303	1.653	0.882	0.267	1.689	0.708	0.218	1.755	0.569	0.255	1.761	0.465	0.24	1.746	0.309	0.185	1.796	0.108	0.244
1171	5.855	1.565	0.961	0.488	NaN	NaN	NaN	1.703	0.872	0.653	1.711	0.681	0.673	1.721	0.519	0.603	1.705	0.422	0.606	1.684	0.27	0.649	1.653	0.069	0.563	1.773	0.024	0.589	1.726	0.965	0.303	1.656	0.882	0.267	1.693	0.708	0.219	1.759	0.569	0.255	1.766	0.464	0.241	1.753	0.309	0.184	1.805	0.109	0.243
1172	5.86	1.567	0.961	0.488	NaN	NaN	NaN	1.704	0.872	0.653	1.713	0.681	0.673	1.723	0.519	0.603	1.707	0.422	0.607	1.685	0.27	0.649	1.654	0.069	0.563	1.773	0.024	0.589	1.728	0.965	0.303	1.659	0.882	0.267	1.697	0.708	0.218	1.763	0.569	0.255	1.77	0.464	0.241	1.76	0.309	0.184	1.813	0.109	0.243
1173	5.865	1.569	0.961	0.488	NaN	NaN	NaN	1.706	0.871	0.652	1.715	0.68	0.672	1.724	0.518	0.603	1.709	0.422	0.606	1.686	0.27	0.649	1.654	0.069	0.563	1.773	0.024	0.589	1.731	0.965	0.303	1.662	0.882	0.267	1.701	0.708	0.218	1.767	0.569	0.256	1.775	0.465	0.242	1.767	0.309	0.184	1.822	0.11	0.243
1174	5.87	1.572	0.961	0.488	NaN	NaN	NaN	1.708	0.871	0.65	1.718	0.681	0.673	1.726	0.517	0.602	1.71	0.421	0.607	1.687	0.27	0.649	1.654	0.069	0.563	1.773	0.024	0.589	1.734	0.965	0.302	1.665	0.882	0.267	1.705	0.708	0.218	1.77	0.569	0.256	1.78	0.464	0.242	1.774	0.309	0.183	1.831	0.111	0.243
1175	5.875	1.58	0.96	0.489	NaN	NaN	NaN	1.71	0.87	0.65	1.72	0.68	0.673	1.729	0.517	0.602	1.712	0.421	0.607	1.687	0.269	0.648	1.654	0.069	0.563	1.773	0.024	0.589	1.737	0.965	0.302	1.669	0.882	0.266	1.709	0.707	0.218	1.774	0.569	0.256	1.785	0.465	0.243	1.781	0.309	0.184	1.84	0.111	0.242
1176	5.88	1.594	0.957	0.491	NaN	NaN	NaN	1.712	0.87	0.65	1.72	0.679	0.671	1.733	0.52	0.603	1.714	0.42	0.608	1.687	0.268	0.647	1.654	0.069	0.563	1.773	0.024	0.589	1.74	0.964	0.302	1.672	0.881	0.267	1.713	0.708	0.218	1.779	0.57	0.256	1.79	0.465	0.243	1.788	0.309	0.184	1.848	0.111	0.242
1177	5.885	1.596	0.957	0.49	NaN	NaN	NaN	1.713	0.87	0.65	1.723	0.679	0.671	1.735	0.52	0.604	1.716	0.42	0.607	1.688	0.268	0.647	1.654	0.069	0.563	1.773	0.023	0.589	1.743	0.964	0.302	1.675	0.882	0.266	1.717	0.708	0.218	1.783	0.57	0.257	1.795	0.465	0.243	1.794	0.309	0.184	1.856	0.112	0.242
1178	5.89	1.588	0.959	0.487	NaN	NaN	NaN	1.715	0.869	0.65	1.726	0.679	0.672	1.737	0.519	0.603	1.718	0.42	0.606	1.689	0.268	0.647	1.654	0.069	0.563	1.773	0.023	0.589	1.746	0.964	0.302	1.679	0.882	0.266	1.721	0.707	0.218	1.787	0.57	0.258	1.8	0.465	0.243	1.801	0.309	0.184	1.864	0.113	0.242
1179	5.895	1.587	0.959	0.486	NaN	NaN	NaN	1.719	0.87	0.65	1.729	0.679	0.672	1.738	0.517	0.602	1.72	0.42	0.605	1.691	0.268	0.647	1.654	0.069	0.563	1.773	0.023	0.59	1.749	0.964	0.302	1.682	0.881	0.266	1.726	0.708	0.217	1.792	0.57	0.257	1.805	0.465	0.244	1.808	0.309	0.184	1.872	0.113	0.242
1180	5.9	1.589	0.959	0.486	NaN	NaN	NaN	1.724	0.872	0.65	1.731	0.679	0.671	1.74	0.516	0.603	1.722	0.419	0.605	1.692	0.268	0.648	1.654	0.069	0.563	1.773	0.023	0.59	1.752	0.964	0.302	1.685	0.881	0.265	1.73	0.707	0.217	1.797	0.569	0.257	1.811	0.465	0.245	1.814	0.309	0.184	1.879	0.113	0.242
1181	5.905	1.59	0.959	0.485	NaN	NaN	NaN	1.727	0.871	0.651	1.734	0.679	0.671	1.742	0.515	0.602	1.723	0.418	0.605	1.693	0.268	0.649	1.654	0.069	0.563	1.773	0.023	0.59	1.755	0.964	0.302	1.689	0.881	0.265	1.734	0.707	0.217	1.801	0.57	0.258	1.815	0.465	0.245	1.82	0.309	0.184	1.887	0.114	0.243
1182	5.91	1.592	0.959	0.484	NaN	NaN	NaN	1.728	0.871	0.651	1.736	0.679	0.671	1.744	0.515	0.601	1.725	0.418	0.604	1.694	0.268	0.649	1.654	0.07	0.562	1.773	0.023	0.59	1.758	0.963	0.302	1.692	0.88	0.264	1.739	0.707	0.216	1.806	0.57	0.258	1.82	0.465	0.245	1.827	0.309	0.184	1.894	0.114	0.244
1183	5.915	1.594	0.959	0.484	NaN	NaN	NaN	1.728	0.87	0.65	1.739	0.679	0.671	1.746	0.514	0.6	1.727	0.417	0.604	1.695	0.268	0.649	1.654	0.07	0.562	1.772	0.023	0.59	1.762	0.963	0.301	1.696	0.88	0.264	1.743	0.707	0.216	1.811	0.571	0.258	1.825	0.466	0.245	1.833	0.309	0.184	1.901	0.115	0.244
1184	5.92	1.601	0.958	0.484	NaN	NaN	NaN	1.728	0.868	0.649	1.742	0.678	0.671	1.749	0.513	0.6	1.73	0.417	0.604	1.696	0.268	0.648	1.654	0.071	0.562	1.77	0.024	0.591	1.765	0.963	0.301	1.699	0.88	0.264	1.747	0.707	0.216	1.815	0.57	0.259	1.83	0.466	0.246	1.839	0.309	0.185	1.908	0.115	0.245
1185	5.925	1.616	0.955	0.487	NaN	NaN	NaN	1.73	0.868	0.648	1.744	0.678	0.671	1.751	0.512	0.599	1.732	0.416	0.605	1.698	0.268	0.647	1.655	0.071	0.562	NaN	NaN	NaN	1.768	0.963	0.301	1.703	0.879	0.263	1.752	0.707	0.216	1.819	0.57	0.259	1.835	0.466	0.246	1.845	0.31	0.185	1.915	0.116	0.245
1186	5.93	1.619	0.955	0.485	NaN	NaN	NaN	1.732	0.867	0.647	1.746	0.677	0.67	1.754	0.513	0.6	1.735	0.416	0.606	1.699	0.268	0.646	1.655	0.072	0.562	NaN	NaN	NaN	1.771	0.962	0.301	1.706	0.879	0.263	1.757	0.707	0.216	1.825	0.57	0.258	1.84	0.466	0.246	1.852	0.31	0.185	1.921	0.117	0.247
1187	5.935	1.609	0.957	0.482	NaN	NaN	NaN	1.736	0.867	0.647	1.747	0.675	0.669	1.759	0.515	0.601	1.738	0.416	0.606	1.7	0.267	0.646	1.656	0.072	0.562	NaN	NaN	NaN	1.774	0.962	0.301	1.71	0.878	0.263	1.761	0.707	0.216	1.829	0.571	0.259	1.845	0.466	0.246	1.858	0.309	0.185	1.927	0.117	0.247
1188	5.94	1.613	0.956	0.481	NaN	NaN	NaN	1.739	0.868	0.648	1.749	0.674	0.669	1.762	0.515	0.601	1.74	0.415	0.606	1.702	0.267	0.646	1.656	0.073	0.562	NaN	NaN	NaN	1.778	0.962	0.3	1.713	0.878	0.262	1.766	0.707	0.215	1.833	0.571	0.259	1.85	0.466	0.246	1.863	0.309	0.186	1.933	0.117	0.247
1189	5.945	1.621	0.955	0.482	NaN	NaN	NaN	1.742	0.868	0.648	1.752	0.674	0.669	1.764	0.513	0.601	1.741	0.413	0.605	1.703	0.267	0.646	1.656	0.073	0.562	NaN	NaN	NaN	1.781	0.962	0.3	1.718	0.878	0.262	1.77	0.706	0.215	1.838	0.571	0.259	1.854	0.465	0.246	1.869	0.31	0.186	1.94	0.117	0.248
1190	5.95	1.616	0.956	0.479	NaN	NaN	NaN	1.745	0.868	0.648	1.754	0.673	0.668	1.765	0.512	0.601	1.743	0.413	0.605	1.705	0.267	0.646	1.656	0.073	0.562	NaN	NaN	NaN	1.784	0.961	0.3	1.721	0.878	0.262	1.775	0.706	0.214	1.843	0.57	0.259	1.859	0.465	0.246	1.875	0.31	0.186	1.946	0.117	0.248
1191	5.955	1.617	0.956	0.478	NaN	NaN	NaN	1.747	0.867	0.647	1.757	0.673	0.668	1.768	0.511	0.601	1.747	0.415	0.604	1.707	0.267	0.647	1.656	0.073	0.562	NaN	NaN	NaN	1.788	0.961	0.3	1.724	0.877	0.261	1.78	0.707	0.214	1.848	0.57	0.259	1.864	0.465	0.246	1.881	0.31	0.186	1.952	0.118	0.249
1192	5.96	1.624	0.955	0.477	NaN	NaN	NaN	1.75	0.866	0.647	1.761	0.674	0.669	1.77	0.51	0.601	1.752	0.418	0.606	1.708	0.267	0.648	1.657	0.073	0.562	NaN	NaN	NaN	1.791	0.96	0.299	1.728	0.877	0.261	1.784	0.705	0.213	1.853	0.57	0.26	1.869	0.465	0.247	1.887	0.31	0.186	1.958	0.118	0.249
1193	5.965	1.632	0.953	0.478	NaN	NaN	NaN	1.752	0.865	0.647	1.764	0.674	0.669	1.772	0.509	0.601	1.754	0.418	0.606	1.709	0.267	0.647	1.657	0.073	0.562	NaN	NaN	NaN	1.795	0.96	0.299	1.732	0.876	0.26	1.786	0.704	0.214	1.857	0.57	0.259	1.875	0.465	0.246	1.893	0.31	0.187	1.963	0.117	0.249
1194	5.97	1.627	0.955	0.475	NaN	NaN	NaN	1.753	0.865	0.646	1.766	0.673	0.669	1.774	0.508	0.601	1.755	0.416	0.606	1.71	0.267	0.647	1.656	0.072	0.562	NaN	NaN	NaN	1.798	0.959	0.299	1.736	0.876	0.259	NaN	NaN	NaN	1.861	0.57	0.259	1.881	0.465	0.247	1.899	0.31	0.187	1.969	0.117	0.249
1195	5.975	1.628	0.954	0.474	NaN	NaN	NaN	1.755	0.864	0.645	1.769	0.673	0.669	1.776	0.507	0.6	1.756	0.414	0.605	1.711	0.267	0.647	1.656	0.071	0.561	NaN	NaN	NaN	1.802	0.959	0.298	1.74	0.875	0.259	1.799	0.703	0.212	1.866	0.57	0.26	1.886	0.465	0.248	1.904	0.31	0.187	1.974	0.117	0.25
1196	5.98	1.631	0.954	0.472	NaN	NaN	NaN	1.758	0.864	0.645	1.771	0.673	0.668	1.778	0.507	0.598	1.759	0.415	0.604	1.713	0.267	0.646	1.656	0.07	0.561	NaN	NaN	NaN	1.805	0.958	0.298	1.744	0.875	0.258	1.801	0.703	0.212	1.871	0.569	0.26	1.89	0.465	0.247	1.91	0.31	0.187	1.979	0.117	0.251
1197	5.985	1.633	0.953	0.471	NaN	NaN	NaN	1.761	0.864	0.644	1.773	0.672	0.668	1.78	0.506	0.598	1.76	0.413	0.604	1.714	0.267	0.646	1.656	0.07	0.561	NaN	NaN	NaN	1.808	0.958	0.298	1.748	0.875	0.257	NaN	NaN	NaN	1.875	0.569	0.26	1.895	0.465	0.247	1.915	0.31	0.187	1.985	0.118	0.251
1198	5.99	1.635	0.953	0.47	NaN	NaN	NaN	1.762	0.862	0.643	1.775	0.671	0.668	1.783	0.506	0.597	1.763	0.414	0.603	1.715	0.266	0.646	1.656	0.07	0.561	NaN	NaN	NaN	1.812	0.957	0.297	1.751	0.874	0.256	1.813	0.702	0.211	1.879	0.568	0.259	1.901	0.464	0.248	1.921	0.31	0.187	1.991	0.117	0.252
1199	5.995	1.643	0.951	0.471	NaN	NaN	NaN	1.764	0.861	0.643	1.775	0.67	0.667	1.785	0.506	0.597	1.763	0.411	0.603	1.716	0.266	0.647	1.656	0.07	0.561	NaN	NaN	NaN	1.816	0.957	0.297	1.755	0.873	0.255	1.814	0.702	0.211	1.884	0.568	0.259	1.906	0.464	0.248	1.928	0.309	0.187	2	0.115	0.254
1200	6	1.654	0.949	0.47	NaN	NaN	NaN	1.766	0.86	0.642	1.777	0.669	0.666	1.787	0.505	0.597	1.763	0.409	0.603	1.717	0.266	0.646	1.656	0.07	0.561	NaN	NaN	NaN	1.819	0.956	0.297	1.759	0.873	0.255	NaN	NaN	NaN	1.888	0.568	0.259	1.91	0.464	0.248	1.932	0.309	0.187	2.006	0.115	0.254
1201	6.005	1.647	0.95	0.467	NaN	NaN	NaN	1.769	0.861	0.641	1.779	0.669	0.665	1.789	0.505	0.597	1.765	0.41	0.603	1.717	0.266	0.645	1.656	0.07	0.561	1.682	0.07	0.583	1.823	0.955	0.296	1.763	0.872	0.254	1.826	0.702	0.209	1.893	0.567	0.26	1.915	0.463	0.248	1.939	0.308	0.187	2.012	0.115	0.254
1202	6.01	1.653	0.949	0.467	NaN	NaN	NaN	1.772	0.862	0.641	1.783	0.67	0.666	1.791	0.505	0.597	1.767	0.41	0.603	1.718	0.265	0.644	1.656	0.07	0.561	NaN	NaN	NaN	1.827	0.955	0.296	1.767	0.871	0.253	1.828	0.701	0.21	1.897	0.567	0.259	1.918	0.462	0.247	1.944	0.308	0.187	2.017	0.113	0.255
1203	6.015	1.669	0.945	0.469	NaN	NaN	NaN	1.775	0.862	0.641	1.785	0.67	0.666	1.795	0.508	0.598	1.769	0.411	0.603	1.718	0.265	0.644	1.656	0.07	0.561	NaN	NaN	NaN	1.83	0.954	0.295	1.771	0.87	0.252	NaN	NaN	NaN	1.901	0.567	0.26	1.923	0.462	0.247	1.948	0.309	0.186	2.023	0.113	0.255
1204	6.02	1.669	0.945	0.466	NaN	NaN	NaN	1.777	0.861	0.641	1.786	0.669	0.665	1.797	0.508	0.599	1.771	0.412	0.603	1.719	0.265	0.644	1.656	0.07	0.561	1.697	0.063	0.586	1.834	0.954	0.295	1.775	0.869	0.251	NaN	NaN	NaN	1.905	0.565	0.26	1.928	0.461	0.248	1.953	0.309	0.186	2.027	0.113	0.255
1205	6.025	1.664	0.946	0.464	NaN	NaN	NaN	1.78	0.861	0.641	1.787	0.668	0.664	1.799	0.508	0.599	1.773	0.412	0.603	1.72	0.265	0.644	1.657	0.07	0.561	NaN	NaN	NaN	1.839	0.953	0.294	1.779	0.868	0.251	NaN	NaN	NaN	1.909	0.564	0.259	1.932	0.46	0.247	1.957	0.31	0.186	2.032	0.112	0.256
1206	6.03	1.677	0.944	0.465	NaN	NaN	NaN	1.772	0.854	0.632	1.789	0.668	0.664	1.8	0.508	0.599	1.774	0.411	0.603	1.721	0.265	0.644	1.657	0.07	0.56	1.706	0.059	0.587	1.843	0.952	0.293	1.783	0.868	0.25	1.847	0.696	0.208	1.914	0.563	0.259	1.936	0.459	0.248	1.962	0.309	0.187	2.035	0.112	0.256
1207	6.035	1.684	0.942	0.464	NaN	NaN	NaN	1.751	0.839	0.615	1.789	0.667	0.663	1.802	0.507	0.599	1.775	0.411	0.603	1.722	0.266	0.645	1.657	0.07	0.56	NaN	NaN	NaN	1.847	0.951	0.293	1.787	0.868	0.249	1.849	0.696	0.209	1.918	0.564	0.26	1.94	0.459	0.247	1.967	0.308	0.187	2.039	0.111	0.256
1208	6.04	1.68	0.943	0.461	NaN	NaN	NaN	NaN	NaN	NaN	1.791	0.666	0.662	1.802	0.506	0.598	1.775	0.409	0.602	1.722	0.266	0.645	1.657	0.07	0.56	NaN	NaN	NaN	1.85	0.951	0.293	1.792	0.867	0.249	NaN	NaN	NaN	1.923	0.563	0.261	1.944	0.459	0.247	1.973	0.307	0.187	2.046	0.11	0.256
1209	6.045	1.672	0.945	0.457	NaN	NaN	NaN	1.747	0.831	0.606	1.793	0.666	0.662	1.801	0.502	0.596	1.775	0.407	0.601	1.722	0.266	0.645	1.657	0.07	0.56	NaN	NaN	NaN	1.854	0.95	0.292	1.795	0.866	0.249	1.861	0.696	0.207	1.926	0.562	0.261	1.949	0.458	0.248	1.977	0.306	0.187	2.056	0.107	0.258
1210	6.05	1.674	0.944	0.455	NaN	NaN	NaN	NaN	NaN	NaN	1.794	0.666	0.661	1.803	0.502	0.596	1.777	0.408	0.602	1.723	0.266	0.645	1.657	0.07	0.56	1.726	0.05	0.591	1.858	0.949	0.292	1.799	0.865	0.248	1.864	0.695	0.207	1.93	0.561	0.26	1.954	0.457	0.249	1.98	0.307	0.188	2.065	0.105	0.259
1211	6.055	1.676	0.944	0.454	NaN	NaN	NaN	NaN	NaN	NaN	1.796	0.665	0.661	1.805	0.503	0.596	1.78	0.412	0.601	1.723	0.266	0.645	1.657	0.07	0.56	1.729	0.049	0.591	1.862	0.948	0.291	1.803	0.864	0.248	1.866	0.694	0.208	1.935	0.561	0.261	1.958	0.456	0.249	1.983	0.306	0.188	2.059	0.108	0.258
1212	6.06	1.68	0.943	0.453	NaN	NaN	NaN	NaN	NaN	NaN	1.798	0.666	0.661	1.804	0.5	0.595	1.783	0.413	0.601	1.724	0.266	0.644	1.657	0.07	0.56	1.733	0.047	0.592	1.866	0.947	0.291	1.808	0.864	0.248	NaN	NaN	NaN	1.938	0.56	0.261	1.962	0.455	0.249	1.989	0.305	0.188	2.061	0.107	0.258
1213	6.065	1.682	0.943	0.451	NaN	NaN	NaN	NaN	NaN	NaN	1.801	0.667	0.661	1.805	0.498	0.595	1.784	0.413	0.601	1.724	0.266	0.644	1.657	0.071	0.56	1.736	0.043	0.594	1.87	0.947	0.29	1.812	0.863	0.247	1.877	0.694	0.206	1.941	0.559	0.26	1.966	0.455	0.249	1.995	0.303	0.187	2.062	0.107	0.259
1214	6.07	1.686	0.942	0.45	NaN	NaN	NaN	NaN	NaN	NaN	1.803	0.667	0.661	NaN	NaN	NaN	1.785	0.412	0.601	1.725	0.266	0.644	1.657	0.071	0.561	1.738	0.037	0.6	1.874	0.946	0.29	1.816	0.862	0.246	NaN	NaN	NaN	1.945	0.558	0.26	1.97	0.454	0.249	1.999	0.302	0.188	2.065	0.106	0.259
1215	6.075	1.689	0.942	0.448	NaN	NaN	NaN	NaN	NaN	NaN	1.805	0.667	0.661	NaN	NaN	NaN	1.785	0.411	0.6	1.725	0.266	0.645	1.657	0.072	0.561	1.742	0.034	0.601	1.878	0.945	0.289	1.821	0.862	0.244	1.884	0.689	0.206	1.951	0.558	0.261	1.974	0.453	0.249	2.001	0.302	0.188	2.07	0.104	0.26
1216	6.08	1.691	0.942	0.447	NaN	NaN	NaN	NaN	NaN	NaN	1.807	0.667	0.66	NaN	NaN	NaN	1.784	0.409	0.6	1.725	0.265	0.645	1.657	0.072	0.561	1.747	0.034	0.599	1.882	0.945	0.289	1.828	0.861	0.244	NaN	NaN	NaN	1.955	0.557	0.261	1.978	0.453	0.249	2.003	0.302	0.189	2.073	0.103	0.26
1217	6.085	1.695	0.941	0.445	NaN	NaN	NaN	NaN	NaN	NaN	1.808	0.666	0.659	NaN	NaN	NaN	1.785	0.408	0.599	1.725	0.265	0.645	1.657	0.072	0.56	1.753	0.036	0.596	1.886	0.944	0.288	1.836	0.86	0.244	NaN	NaN	NaN	1.959	0.556	0.261	1.981	0.452	0.249	2.006	0.301	0.189	2.077	0.101	0.26
1218	6.09	1.699	0.94	0.444	NaN	NaN	NaN	NaN	NaN	NaN	1.809	0.666	0.658	NaN	NaN	NaN	1.785	0.408	0.599	1.726	0.266	0.645	1.657	0.072	0.56	1.758	0.035	0.596	1.89	0.943	0.288	1.835	0.86	0.241	1.897	0.688	0.204	1.961	0.555	0.261	1.985	0.451	0.249	2.009	0.3	0.189	2.08	0.1	0.261
1219	6.095	1.708	0.939	0.444	NaN	NaN	NaN	NaN	NaN	NaN	1.811	0.666	0.658	NaN	NaN	NaN	1.786	0.408	0.599	1.726	0.266	0.644	1.657	0.072	0.56	1.762	0.033	0.596	1.895	0.942	0.287	1.845	0.857	0.242	NaN	NaN	NaN	1.963	0.553	0.259	1.988	0.45	0.249	2.013	0.299	0.189	2.081	0.099	0.261
1220	6.1	1.723	0.936	0.445	NaN	NaN	NaN	NaN	NaN	NaN	1.814	0.667	0.658	NaN	NaN	NaN	1.788	0.408	0.599	1.727	0.267	0.644	1.657	0.073	0.56	1.766	0.031	0.596	1.899	0.941	0.286	1.864	0.853	0.245	NaN	NaN	NaN	1.968	0.552	0.259	1.992	0.449	0.249	2.016	0.298	0.19	2.083	0.098	0.262
1221	6.105	1.731	0.934	0.443	NaN	NaN	NaN	NaN	NaN	NaN	1.816	0.666	0.657	NaN	NaN	NaN	1.789	0.408	0.599	1.728	0.268	0.644	1.657	0.073	0.56	1.77	0.029	0.597	1.904	0.941	0.286	1.865	0.853	0.244	NaN	NaN	NaN	1.973	0.551	0.26	1.995	0.447	0.248	2.019	0.297	0.189	2.086	0.096	0.262
1222	6.11	1.738	0.933	0.443	NaN	NaN	NaN	NaN	NaN	NaN	1.816	0.664	0.655	NaN	NaN	NaN	1.79	0.408	0.599	1.729	0.269	0.643	1.657	0.073	0.56	1.776	0.03	0.595	1.908	0.94	0.285	1.856	0.855	0.239	NaN	NaN	NaN	1.977	0.55	0.26	1.998	0.445	0.248	2.023	0.296	0.19	2.089	0.094	0.263
1223	6.115	1.741	0.932	0.44	NaN	NaN	NaN	NaN	NaN	NaN	1.818	0.664	0.654	NaN	NaN	NaN	1.791	0.408	0.599	1.729	0.269	0.643	1.657	0.073	0.56	1.781	0.031	0.593	1.912	0.939	0.284	1.857	0.854	0.237	1.917	0.683	0.202	1.98	0.549	0.26	2.001	0.444	0.247	2.025	0.295	0.19	2.09	0.093	0.263
1224	6.12	1.737	0.933	0.437	NaN	NaN	NaN	NaN	NaN	NaN	1.819	0.664	0.654	NaN	NaN	NaN	1.792	0.408	0.599	1.729	0.269	0.642	1.657	0.073	0.56	1.782	0.025	0.597	1.917	0.938	0.284	1.866	0.853	0.238	NaN	NaN	NaN	1.984	0.548	0.26	2.004	0.442	0.247	2.028	0.293	0.19	2.091	0.093	0.264
1225	6.125	1.729	0.935	0.433	NaN	NaN	NaN	NaN	NaN	NaN	1.818	0.665	0.654	NaN	NaN	NaN	1.793	0.407	0.599	1.73	0.269	0.643	1.657	0.073	0.56	1.785	0.022	0.598	1.921	0.937	0.283	1.876	0.85	0.239	NaN	NaN	NaN	1.987	0.547	0.26	2.008	0.441	0.247	2.031	0.292	0.19	2.092	0.091	0.264
1226	6.13	1.73	0.935	0.43	NaN	NaN	NaN	NaN	NaN	NaN	1.816	0.666	0.655	1.825	0.666	0.653	1.794	0.407	0.599	1.73	0.269	0.642	1.657	0.074	0.56	1.789	0.019	0.599	1.925	0.937	0.282	1.872	0.852	0.235	NaN	NaN	NaN	1.991	0.546	0.26	2.011	0.44	0.247	2.034	0.291	0.19	2.093	0.09	0.265
1227	6.135	1.734	0.934	0.428	NaN	NaN	NaN	NaN	NaN	NaN	1.825	0.666	0.653	NaN	NaN	NaN	1.795	0.406	0.599	1.73	0.27	0.642	1.658	0.074	0.56	1.793	0.017	0.599	1.93	0.936	0.282	1.875	0.852	0.232	NaN	NaN	NaN	1.995	0.544	0.259	2.015	0.44	0.248	2.037	0.289	0.191	2.095	0.089	0.265
1228	6.14	1.737	0.934	0.427	NaN	NaN	NaN	NaN	NaN	NaN	1.829	0.666	0.653	NaN	NaN	NaN	1.796	0.406	0.599	1.73	0.27	0.642	1.658	0.074	0.56	1.797	0.015	0.6	1.935	0.935	0.281	1.879	0.851	0.231	NaN	NaN	NaN	1.998	0.543	0.259	2.018	0.44	0.248	2.039	0.288	0.19	2.096	0.087	0.265
1229	6.145	1.748	0.932	0.426	NaN	NaN	NaN	NaN	NaN	NaN	1.831	0.666	0.652	NaN	NaN	NaN	1.798	0.406	0.597	1.731	0.269	0.642	1.658	0.073	0.559	1.8	0.014	0.6	1.939	0.934	0.28	1.888	0.849	0.232	NaN	NaN	NaN	2.001	0.542	0.258	2.021	0.439	0.248	2.041	0.286	0.19	2.098	0.086	0.265
1230	6.15	1.767	0.928	0.427	NaN	NaN	NaN	NaN	NaN	NaN	1.832	0.665	0.65	NaN	NaN	NaN	1.799	0.406	0.596	1.732	0.27	0.642	1.659	0.074	0.559	1.804	0.012	0.6	1.943	0.933	0.279	1.906	0.846	0.235	NaN	NaN	NaN	2.005	0.541	0.258	2.024	0.438	0.247	2.045	0.285	0.191	2.1	0.085	0.266
1231	6.155	1.773	0.927	0.426	NaN	NaN	NaN	NaN	NaN	NaN	1.833	0.664	0.648	1.879	0.844	0.624	1.8	0.406	0.595	1.732	0.27	0.641	1.66	0.074	0.559	1.807	0.01	0.6	1.948	0.933	0.279	1.915	0.844	0.236	NaN	NaN	NaN	2.008	0.541	0.258	2.027	0.437	0.247	2.047	0.284	0.192	2.102	0.085	0.266
1232	6.16	1.78	0.926	0.424	NaN	NaN	NaN	NaN	NaN	NaN	1.836	0.664	0.647	NaN	NaN	NaN	1.802	0.406	0.594	1.733	0.271	0.64	1.66	0.073	0.558	1.811	0.008	0.601	1.952	0.932	0.278	NaN	NaN	NaN	NaN	NaN	NaN	2.012	0.541	0.258	2.03	0.436	0.246	2.05	0.283	0.192	2.103	0.085	0.267
1233	6.165	1.781	0.926	0.422	NaN	NaN	NaN	NaN	NaN	NaN	1.839	0.665	0.648	NaN	NaN	NaN	1.804	0.407	0.594	1.734	0.272	0.641	1.661	0.073	0.558	1.814	0.007	0.601	1.957	0.932	0.277	NaN	NaN	NaN	NaN	NaN	NaN	2.015	0.54	0.257	2.034	0.435	0.246	2.053	0.283	0.192	2.104	0.084	0.267
1234	6.17	1.768	0.93	0.416	NaN	NaN	NaN	NaN	NaN	NaN	1.841	0.665	0.647	NaN	NaN	NaN	1.805	0.408	0.593	1.735	0.274	0.64	NaN	NaN	NaN	1.818	0.005	0.601	1.961	0.931	0.276	1.934	0.844	0.231	NaN	NaN	NaN	2.018	0.54	0.256	2.038	0.435	0.245	2.057	0.282	0.192	2.105	0.084	0.267
1235	6.175	1.775	0.929	0.416	NaN	NaN	NaN	NaN	NaN	NaN	1.843	0.665	0.645	NaN	NaN	NaN	1.807	0.408	0.594	1.735	0.274	0.64	1.658	0.078	0.557	1.822	0.003	0.602	1.966	0.931	0.275	1.939	0.843	0.231	NaN	NaN	NaN	2.022	0.54	0.256	2.041	0.435	0.244	2.059	0.282	0.191	2.107	0.083	0.266
1236	6.18	1.794	0.925	0.417	NaN	NaN	NaN	NaN	NaN	NaN	1.845	0.665	0.644	NaN	NaN	NaN	1.809	0.407	0.594	1.736	0.274	0.64	1.659	0.078	0.558	1.826	0.001	0.602	1.97	0.931	0.275	1.942	0.842	0.231	NaN	NaN	NaN	2.026	0.54	0.255	2.045	0.436	0.243	2.062	0.282	0.191	2.11	0.082	0.266
1237	6.185	1.797	0.926	0.414	NaN	NaN	NaN	NaN	NaN	NaN	1.847	0.665	0.643	NaN	NaN	NaN	1.811	0.408	0.593	1.736	0.274	0.639	1.66	0.079	0.559	1.829	0	0.602	1.974	0.931	0.274	NaN	NaN	NaN	NaN	NaN	NaN	2.031	0.54	0.254	2.049	0.435	0.242	2.066	0.283	0.191	2.112	0.081	0.265
1238	6.19	1.804	0.925	0.414	NaN	NaN	NaN	NaN	NaN	NaN	1.849	0.665	0.642	NaN	NaN	NaN	1.814	0.41	0.593	1.737	0.275	0.637	1.66	0.079	0.559	1.83	-0.001	0.602	1.978	0.931	0.273	NaN	NaN	NaN	NaN	NaN	NaN	2.036	0.541	0.253	2.053	0.435	0.241	2.069	0.283	0.19	2.115	0.081	0.265
1239	6.195	1.803	0.926	0.412	NaN	NaN	NaN	NaN	NaN	NaN	1.85	0.664	0.641	NaN	NaN	NaN	1.816	0.411	0.594	1.738	0.275	0.637	1.659	0.081	0.561	NaN	NaN	NaN	1.982	0.931	0.272	1.933	0.851	0.224	NaN	NaN	NaN	2.041	0.541	0.252	2.058	0.436	0.241	2.073	0.283	0.189	2.116	0.08	0.265
1240	6.2	1.79	0.93	0.406	NaN	NaN	NaN	NaN	NaN	NaN	1.852	0.664	0.639	NaN	NaN	NaN	1.818	0.412	0.595	1.739	0.276	0.637	1.659	0.082	0.564	NaN	NaN	NaN	1.986	0.931	0.271	1.935	0.851	0.223	NaN	NaN	NaN	2.046	0.541	0.251	2.062	0.437	0.241	2.076	0.283	0.189	2.117	0.08	0.265
1241	6.205	1.798	0.929	0.406	NaN	NaN	NaN	NaN	NaN	NaN	1.856	0.665	0.639	NaN	NaN	NaN	NaN	NaN	NaN	1.741	0.278	0.638	1.662	0.083	0.56	NaN	NaN	NaN	1.99	0.931	0.27	1.938	0.85	0.221	NaN	NaN	NaN	2.051	0.541	0.25	2.065	0.436	0.24	2.079	0.283	0.188	2.117	0.081	0.265
1242	6.21	1.817	0.926	0.408	NaN	NaN	NaN	NaN	NaN	NaN	1.858	0.666	0.638	NaN	NaN	NaN	NaN	NaN	NaN	1.742	0.279	0.638	1.663	0.083	0.559	NaN	NaN	NaN	1.994	0.931	0.269	1.942	0.851	0.219	NaN	NaN	NaN	2.055	0.541	0.249	2.068	0.436	0.239	2.082	0.282	0.187	2.117	0.081	0.265
1243	6.215	1.82	0.926	0.407	NaN	NaN	NaN	NaN	NaN	NaN	1.861	0.665	0.637	NaN	NaN	NaN	NaN	NaN	NaN	1.744	0.28	0.638	1.648	0.091	0.563	NaN	NaN	NaN	1.997	0.932	0.268	1.946	0.85	0.218	NaN	NaN	NaN	2.06	0.541	0.248	2.071	0.437	0.238	2.085	0.283	0.187	2.118	0.081	0.265
1244	6.22	1.821	0.927	0.404	NaN	NaN	NaN	NaN	NaN	NaN	1.862	0.664	0.635	NaN	NaN	NaN	NaN	NaN	NaN	1.746	0.28	0.638	1.611	0.107	0.574	1.776	0.028	0.583	2.001	0.932	0.267	1.95	0.851	0.218	NaN	NaN	NaN	2.064	0.541	0.247	2.076	0.437	0.238	2.088	0.283	0.188	2.118	0.081	0.265
1245	6.225	1.821	0.927	0.402	NaN	NaN	NaN	NaN	NaN	NaN	1.864	0.664	0.633	NaN	NaN	NaN	NaN	NaN	NaN	1.747	0.282	0.638	1.604	0.11	0.577	1.776	0.028	0.583	2.005	0.932	0.266	1.954	0.851	0.217	NaN	NaN	NaN	2.068	0.542	0.247	2.082	0.436	0.239	2.091	0.283	0.187	2.12	0.08	0.265
1246	6.23	1.816	0.929	0.398	NaN	NaN	NaN	NaN	NaN	NaN	1.867	0.665	0.633	NaN	NaN	NaN	NaN	NaN	NaN	1.75	0.284	0.638	NaN	NaN	NaN	1.776	0.028	0.583	2.009	0.932	0.265	1.958	0.851	0.215	NaN	NaN	NaN	2.072	0.542	0.246	2.085	0.436	0.238	2.095	0.283	0.186	2.121	0.08	0.266
1247	6.235	1.829	0.928	0.399	NaN	NaN	NaN	NaN	NaN	NaN	1.868	0.663	0.631	NaN	NaN	NaN	NaN	NaN	NaN	1.752	0.284	0.638	NaN	NaN	NaN	1.776	0.028	0.583	2.013	0.932	0.263	1.962	0.852	0.214	NaN	NaN	NaN	2.076	0.542	0.246	2.088	0.435	0.237	2.098	0.283	0.186	2.121	0.08	0.266
1248	6.24	1.838	0.927	0.398	NaN	NaN	NaN	NaN	NaN	NaN	1.869	0.663	0.631	NaN	NaN	NaN	NaN	NaN	NaN	1.754	0.286	0.638	NaN	NaN	NaN	1.776	0.028	0.583	2.017	0.932	0.263	1.967	0.852	0.213	NaN	NaN	NaN	2.079	0.542	0.245	NaN	NaN	NaN	2.1	0.284	0.187	2.121	0.08	0.266
1249	6.245	1.832	0.929	0.395	NaN	NaN	NaN	NaN	NaN	NaN	1.872	0.665	0.63	NaN	NaN	NaN	NaN	NaN	NaN	1.756	0.286	0.638	NaN	NaN	NaN	1.776	0.028	0.583	2.02	0.933	0.262	1.971	0.852	0.211	NaN	NaN	NaN	2.082	0.542	0.244	2.113	0.432	0.239	2.102	0.283	0.187	2.121	0.08	0.267
1250	6.25	1.822	0.932	0.39	NaN	NaN	NaN	NaN	NaN	NaN	1.876	0.666	0.629	NaN	NaN	NaN	1.884	0.496	0.579	1.757	0.288	0.638	NaN	NaN	NaN	1.776	0.028	0.583	2.024	0.933	0.261	1.974	0.851	0.209	NaN	NaN	NaN	2.085	0.542	0.244	2.112	0.433	0.239	2.103	0.283	0.187	2.121	0.08	0.267
1251	6.255	1.828	0.931	0.388	NaN	NaN	NaN	NaN	NaN	NaN	1.878	0.666	0.628	NaN	NaN	NaN	1.884	0.497	0.578	1.759	0.289	0.637	NaN	NaN	NaN	1.776	0.028	0.583	2.028	0.933	0.26	1.978	0.851	0.207	NaN	NaN	NaN	2.087	0.542	0.243	2.109	0.434	0.238	2.105	0.282	0.187	2.121	0.08	0.267
1252	6.26	1.838	0.931	0.387	NaN	NaN	NaN	NaN	NaN	NaN	1.878	0.665	0.626	NaN	NaN	NaN	NaN	NaN	NaN	1.762	0.291	0.637	1.449	0.429	0.609	1.775	0.026	0.585	2.032	0.933	0.259	1.982	0.852	0.207	NaN	NaN	NaN	2.09	0.542	0.243	2.103	0.436	0.237	2.106	0.282	0.188	2.122	0.08	0.268
1253	6.265	1.832	0.934	0.383	NaN	NaN	NaN	NaN	NaN	NaN	1.881	0.667	0.625	NaN	NaN	NaN	NaN	NaN	NaN	1.765	0.293	0.637	NaN	NaN	NaN	1.775	0.023	0.589	2.036	0.933	0.258	1.987	0.853	0.206	NaN	NaN	NaN	2.092	0.542	0.243	2.103	0.437	0.236	2.107	0.282	0.188	2.122	0.08	0.269
1254	6.27	1.834	0.934	0.381	NaN	NaN	NaN	NaN	NaN	NaN	1.884	0.668	0.624	NaN	NaN	NaN	1.884	0.474	0.585	1.767	0.294	0.637	NaN	NaN	NaN	1.777	0.022	0.591	2.04	0.934	0.257	1.991	0.853	0.205	NaN	NaN	NaN	2.094	0.541	0.242	2.105	0.436	0.235	2.107	0.281	0.188	2.122	0.08	0.27
1255	6.275	1.837	0.934	0.38	NaN	NaN	NaN	NaN	NaN	NaN	1.886	0.668	0.622	NaN	NaN	NaN	1.863	0.42	0.595	1.77	0.296	0.637	NaN	NaN	NaN	1.778	0.022	0.591	2.044	0.934	0.257	1.995	0.854	0.204	NaN	NaN	NaN	2.096	0.541	0.241	2.108	0.434	0.234	2.107	0.281	0.188	2.121	0.08	0.27
1256	6.28	NaN	NaN	NaN	NaN	NaN	NaN	NaN	NaN	NaN	1.888	0.668	0.621	NaN	NaN	NaN	NaN	NaN	NaN	1.772	0.297	0.637	NaN	NaN	NaN	1.778	0.022	0.591	2.048	0.934	0.256	2	0.854	0.203	NaN	NaN	NaN	2.097	0.541	0.241	2.11	0.434	0.234	2.107	0.281	0.187	2.121	0.08	0.271
1257	6.285	1.869	0.93	0.378	NaN	NaN	NaN	NaN	NaN	NaN	1.891	0.669	0.619	NaN	NaN	NaN	NaN	NaN	NaN	1.775	0.298	0.637	NaN	NaN	NaN	1.777	0.023	0.591	2.051	0.934	0.256	2.003	0.855	0.202	NaN	NaN	NaN	2.099	0.54	0.24	2.111	0.433	0.234	2.108	0.28	0.186	2.121	0.079	0.271
1258	6.29	1.873	0.93	0.377	NaN	NaN	NaN	NaN	NaN	NaN	1.893	0.67	0.619	NaN	NaN	NaN	NaN	NaN	NaN	1.778	0.299	0.637	NaN	NaN	NaN	1.777	0.023	0.591	2.055	0.934	0.256	2.008	0.856	0.201	NaN	NaN	NaN	2.101	0.54	0.239	2.111	0.433	0.234	2.109	0.28	0.185	2.121	0.079	0.271
1259	6.295	1.863	0.933	0.372	NaN	NaN	NaN	NaN	NaN	NaN	1.895	0.671	0.618	NaN	NaN	NaN	NaN	NaN	NaN	1.781	0.301	0.637	NaN	NaN	NaN	1.776	0.023	0.59	2.058	0.935	0.255	2.012	0.856	0.2	NaN	NaN	NaN	2.102	0.54	0.239	2.111	0.433	0.234	2.109	0.279	0.185	2.121	0.079	0.271
1260	6.3	1.853	0.936	0.367	NaN	NaN	NaN	NaN	NaN	NaN	1.896	0.67	0.617	NaN	NaN	NaN	NaN	NaN	NaN	1.784	0.303	0.637	NaN	NaN	NaN	1.774	0.024	0.589	2.062	0.934	0.255	2.016	0.857	0.2	NaN	NaN	NaN	2.104	0.54	0.238	2.111	0.433	0.234	2.11	0.279	0.185	2.121	0.079	0.271
1261	6.305	1.862	0.935	0.365	NaN	NaN	NaN	NaN	NaN	NaN	1.897	0.669	0.616	NaN	NaN	NaN	NaN	NaN	NaN	1.787	0.303	0.636	NaN	NaN	NaN	1.774	0.024	0.589	2.065	0.935	0.255	2.019	0.858	0.198	NaN	NaN	NaN	2.105	0.54	0.238	2.112	0.433	0.233	2.111	0.278	0.185	2.121	0.079	0.271
1262	6.31	1.872	0.935	0.365	NaN	NaN	NaN	NaN	NaN	NaN	1.901	0.672	0.614	NaN	NaN	NaN	NaN	NaN	NaN	1.789	0.303	0.635	NaN	NaN	NaN	1.774	0.025	0.588	2.069	0.935	0.254	2.022	0.858	0.198	NaN	NaN	NaN	2.107	0.54	0.238	2.113	0.432	0.231	2.112	0.278	0.184	2.121	0.079	0.271
1263	6.315	1.863	0.938	0.36	NaN	NaN	NaN	NaN	NaN	NaN	1.905	0.674	0.614	NaN	NaN	NaN	NaN	NaN	NaN	NaN	NaN	NaN	NaN	NaN	NaN	1.773	0.026	0.588	2.073	0.935	0.254	2.026	0.858	0.197	NaN	NaN	NaN	2.116	0.537	0.239	2.114	0.432	0.23	2.113	0.278	0.184	2.121	0.079	0.271
1264	6.32	1.87	0.938	0.36	NaN	NaN	NaN	NaN	NaN	NaN	1.907	0.675	0.613	NaN	NaN	NaN	NaN	NaN	NaN	NaN	NaN	NaN	NaN	NaN	NaN	1.769	0.028	0.589	2.076	0.936	0.254	2.028	0.859	0.196	NaN	NaN	NaN	2.135	0.532	0.241	2.115	0.432	0.23	2.114	0.278	0.184	2.121	0.079	0.271
1265	6.325	1.88	0.938	0.36	NaN	NaN	NaN	NaN	NaN	NaN	1.909	0.676	0.612	NaN	NaN	NaN	NaN	NaN	NaN	NaN	NaN	NaN	NaN	NaN	NaN	NaN	NaN	NaN	2.078	0.935	0.253	2.029	0.858	0.195	NaN	NaN	NaN	2.132	0.534	0.24	2.117	0.432	0.229	2.115	0.278	0.184	2.121	0.08	0.271
1266	6.33	1.872	0.941	0.355	NaN	NaN	NaN	NaN	NaN	NaN	1.911	0.677	0.612	NaN	NaN	NaN	NaN	NaN	NaN	NaN	NaN	NaN	NaN	NaN	NaN	NaN	NaN	NaN	2.081	0.934	0.251	2.033	0.858	0.194	NaN	NaN	NaN	2.119	0.539	0.237	2.119	0.432	0.229	2.116	0.278	0.183	2.121	0.079	0.271
1267	6.335	1.872	0.942	0.353	NaN	NaN	NaN	NaN	NaN	NaN	1.912	0.676	0.61	NaN	NaN	NaN	NaN	NaN	NaN	NaN	NaN	NaN	NaN	NaN	NaN	NaN	NaN	NaN	2.085	0.936	0.252	2.035	0.859	0.193	NaN	NaN	NaN	2.117	0.54	0.236	2.125	0.431	0.23	2.117	0.277	0.183	2.121	0.079	0.271
1268	6.34	1.873	0.942	0.353	NaN	NaN	NaN	NaN	NaN	NaN	1.915	0.678	0.61	NaN	NaN	NaN	NaN	NaN	NaN	NaN	NaN	NaN	NaN	NaN	NaN	NaN	NaN	NaN	2.089	0.936	0.253	2.038	0.859	0.192	NaN	NaN	NaN	2.118	0.541	0.235	2.137	0.429	0.232	2.117	0.277	0.183	2.121	0.079	0.271
1269	6.345	NaN	NaN	NaN	NaN	NaN	NaN	NaN	NaN	NaN	1.917	0.678	0.609	NaN	NaN	NaN	NaN	NaN	NaN	NaN	NaN	NaN	NaN	NaN	NaN	1.763	0.038	0.589	2.091	0.936	0.251	2.042	0.859	0.193	NaN	NaN	NaN	2.119	0.541	0.235	2.14	0.428	0.233	2.118	0.278	0.185	2.121	0.079	0.271
1270	6.35	1.878	0.945	0.348	NaN	NaN	NaN	NaN	NaN	NaN	1.919	0.679	0.609	NaN	NaN	NaN	NaN	NaN	NaN	NaN	NaN	NaN	NaN	NaN	NaN	NaN	NaN	NaN	2.091	0.933	0.25	NaN	NaN	NaN	NaN	NaN	NaN	2.12	0.541	0.234	2.141	0.428	0.233	2.118	0.278	0.185	2.121	0.079	0.271
1271	6.355	1.88	0.945	0.348	NaN	NaN	NaN	NaN	NaN	NaN	1.919	0.68	0.608	NaN	NaN	NaN	NaN	NaN	NaN	NaN	NaN	NaN	NaN	NaN	NaN	NaN	NaN	NaN	2.094	0.933	0.249	2.048	0.861	0.191	NaN	NaN	NaN	2.121	0.541	0.234	2.142	0.428	0.233	2.118	0.278	0.185	2.122	0.079	0.271
1272	6.36	1.882	0.945	0.348	NaN	NaN	NaN	NaN	NaN	NaN	1.918	0.679	0.605	NaN	NaN	NaN	NaN	NaN	NaN	NaN	NaN	NaN	NaN	NaN	NaN	NaN	NaN	NaN	2.097	0.933	0.249	2.051	0.861	0.191	NaN	NaN	NaN	2.123	0.541	0.233	2.143	0.427	0.233	2.118	0.278	0.185	2.123	0.078	0.271
1273	6.365	NaN	NaN	NaN	NaN	NaN	NaN	NaN	NaN	NaN	1.916	0.678	0.603	NaN	NaN	NaN	NaN	NaN	NaN	NaN	NaN	NaN	NaN	NaN	NaN	NaN	NaN	NaN	2.101	0.935	0.249	2.054	0.861	0.192	NaN	NaN	NaN	2.124	0.541	0.233	2.144	0.427	0.233	2.119	0.278	0.185	2.123	0.078	0.271
1274	6.37	1.887	0.948	0.343	NaN	NaN	NaN	NaN	NaN	NaN	1.917	0.678	0.602	NaN	NaN	NaN	NaN	NaN	NaN	1.919	0.43	0.593	NaN	NaN	NaN	NaN	NaN	NaN	2.105	0.937	0.251	2.056	0.861	0.191	NaN	NaN	NaN	2.125	0.541	0.233	2.145	0.426	0.233	2.119	0.277	0.184	2.124	0.078	0.272
1275	6.375	1.889	0.949	0.343	NaN	NaN	NaN	NaN	NaN	NaN	NaN	NaN	NaN	NaN	NaN	NaN	NaN	NaN	NaN	NaN	NaN	NaN	NaN	NaN	NaN	NaN	NaN	NaN	2.108	0.938	0.253	2.059	0.862	0.19	NaN	NaN	NaN	2.126	0.541	0.233	2.139	0.428	0.232	2.119	0.276	0.183	2.125	0.078	0.272
1276	6.38	1.898	0.947	0.343	NaN	NaN	NaN	NaN	NaN	NaN	NaN	NaN	NaN	NaN	NaN	NaN	NaN	NaN	NaN	NaN	NaN	NaN	NaN	NaN	NaN	1.775	0.056	0.59	2.111	0.938	0.253	2.062	0.863	0.19	NaN	NaN	NaN	2.127	0.541	0.233	2.132	0.429	0.23	2.12	0.276	0.182	2.126	0.077	0.272
1277	6.385	1.912	0.944	0.346	NaN	NaN	NaN	NaN	NaN	NaN	NaN	NaN	NaN	NaN	NaN	NaN	NaN	NaN	NaN	NaN	NaN	NaN	NaN	NaN	NaN	1.781	0.055	0.59	2.114	0.938	0.252	2.064	0.863	0.19	NaN	NaN	NaN	2.128	0.541	0.233	2.141	0.427	0.233	2.12	0.276	0.182	2.126	0.077	0.272
1278	6.39	NaN	NaN	NaN	NaN	NaN	NaN	NaN	NaN	NaN	NaN	NaN	NaN	NaN	NaN	NaN	NaN	NaN	NaN	1.972	0.518	0.59	NaN	NaN	NaN	NaN	NaN	NaN	2.118	0.939	0.251	2.067	0.863	0.19	NaN	NaN	NaN	2.129	0.541	0.233	2.144	0.427	0.233	2.12	0.276	0.182	2.127	0.077	0.272
1279	6.395	1.898	0.95	0.336	NaN	NaN	NaN	NaN	NaN	NaN	NaN	NaN	NaN	NaN	NaN	NaN	NaN	NaN	NaN	1.968	0.518	0.587	NaN	NaN	NaN	1.779	0.065	0.583	2.121	0.939	0.252	2.071	0.864	0.189	NaN	NaN	NaN	2.131	0.541	0.233	2.146	0.426	0.233	2.121	0.276	0.183	2.128	0.077	0.273
1280	6.4	1.901	0.95	0.335	NaN	NaN	NaN	NaN	NaN	NaN	NaN	NaN	NaN	NaN	NaN	NaN	NaN	NaN	NaN	1.968	0.519	0.586	NaN	NaN	NaN	NaN	NaN	NaN	2.124	0.94	0.252	2.074	0.864	0.189	NaN	NaN	NaN	2.132	0.541	0.233	NaN	NaN	NaN	2.121	0.277	0.184	2.128	0.076	0.273
1281	6.405	NaN	NaN	NaN	NaN	NaN	NaN	NaN	NaN	NaN	NaN	NaN	NaN	NaN	NaN	NaN	NaN	NaN	NaN	1.97	0.521	0.585	NaN	NaN	NaN	NaN	NaN	NaN	2.125	0.939	0.251	2.076	0.864	0.189	NaN	NaN	NaN	2.133	0.541	0.232	NaN	NaN	NaN	2.121	0.277	0.185	2.128	0.076	0.273
1282	6.41	1.919	0.949	0.336	NaN	NaN	NaN	NaN	NaN	NaN	2.066	0.832	0.588	NaN	NaN	NaN	NaN	NaN	NaN	1.971	0.522	0.584	NaN	NaN	NaN	NaN	NaN	NaN	2.124	0.935	0.248	2.077	0.863	0.189	NaN	NaN	NaN	2.134	0.541	0.232	2.154	0.425	0.233	2.121	0.277	0.185	2.128	0.076	0.273
1283	6.415	1.921	0.949	0.336	NaN	NaN	NaN	NaN	NaN	NaN	NaN	NaN	NaN	NaN	NaN	NaN	NaN	NaN	NaN	1.971	0.523	0.584	NaN	NaN	NaN	NaN	NaN	NaN	2.126	0.934	0.247	NaN	NaN	NaN	NaN	NaN	NaN	2.135	0.541	0.232	2.155	0.425	0.233	2.122	0.278	0.185	2.128	0.076	0.274
1284	6.42	NaN	NaN	NaN	NaN	NaN	NaN	NaN	NaN	NaN	NaN	NaN	NaN	NaN	NaN	NaN	NaN	NaN	NaN	1.971	0.524	0.584	NaN	NaN	NaN	1.792	0.073	0.577	2.128	0.934	0.247	2.085	0.863	0.188	NaN	NaN	NaN	2.136	0.542	0.232	2.156	0.425	0.233	2.122	0.278	0.185	2.128	0.076	0.274
1285	6.425	NaN	NaN	NaN	NaN	NaN	NaN	NaN	NaN	NaN	NaN	NaN	NaN	NaN	NaN	NaN	NaN	NaN	NaN	1.972	0.524	0.585	NaN	NaN	NaN	1.794	0.071	0.579	2.13	0.934	0.247	2.087	0.864	0.188	NaN	NaN	NaN	2.137	0.542	0.232	2.157	0.424	0.233	2.122	0.278	0.185	2.128	0.076	0.274
1286	6.43	1.933	0.951	0.331	NaN	NaN	NaN	NaN	NaN	NaN	NaN	NaN	NaN	NaN	NaN	NaN	NaN	NaN	NaN	NaN	NaN	NaN	NaN	NaN	NaN	1.797	0.071	0.578	2.133	0.934	0.248	2.089	0.864	0.188	NaN	NaN	NaN	2.138	0.542	0.232	2.158	0.424	0.233	2.123	0.278	0.185	2.128	0.077	0.274
1287	6.435	1.928	0.952	0.328	NaN	NaN	NaN	NaN	NaN	NaN	NaN	NaN	NaN	NaN	NaN	NaN	NaN	NaN	NaN	1.977	0.529	0.585	NaN	NaN	NaN	1.802	0.071	0.577	2.136	0.934	0.248	2.091	0.864	0.188	NaN	NaN	NaN	2.138	0.542	0.232	2.158	0.424	0.233	2.123	0.278	0.185	2.128	0.077	0.274
1288	6.44	1.916	0.955	0.323	NaN	NaN	NaN	NaN	NaN	NaN	NaN	NaN	NaN	NaN	NaN	NaN	NaN	NaN	NaN	1.977	0.529	0.585	NaN	NaN	NaN	1.806	0.071	0.575	2.138	0.934	0.248	2.094	0.864	0.188	NaN	NaN	NaN	2.139	0.542	0.232	2.159	0.424	0.233	2.124	0.278	0.185	2.128	0.077	0.274
1289	6.445	1.922	0.955	0.322	NaN	NaN	NaN	NaN	NaN	NaN	NaN	NaN	NaN	NaN	NaN	NaN	NaN	NaN	NaN	1.977	0.529	0.585	NaN	NaN	NaN	1.811	0.07	0.574	2.14	0.934	0.248	2.097	0.864	0.188	NaN	NaN	NaN	2.14	0.542	0.232	2.16	0.423	0.233	2.124	0.278	0.185	2.128	0.077	0.274
1290	6.45	1.94	0.953	0.325	NaN	NaN	NaN	NaN	NaN	NaN	NaN	NaN	NaN	NaN	NaN	NaN	NaN	NaN	NaN	1.977	0.529	0.584	NaN	NaN	NaN	1.826	0.065	0.575	2.143	0.934	0.249	2.1	0.865	0.188	NaN	NaN	NaN	2.141	0.541	0.233	2.16	0.423	0.233	2.124	0.277	0.185	2.128	0.077	0.274
1291	6.455	1.938	0.954	0.323	NaN	NaN	NaN	NaN	NaN	NaN	NaN	NaN	NaN	NaN	NaN	NaN	NaN	NaN	NaN	1.977	0.529	0.584	NaN	NaN	NaN	1.841	0.06	0.576	2.146	0.934	0.25	2.103	0.865	0.188	NaN	NaN	NaN	2.141	0.541	0.233	2.16	0.423	0.233	2.125	0.277	0.185	2.128	0.077	0.275
1292	6.46	1.926	0.957	0.317	NaN	NaN	NaN	NaN	NaN	NaN	NaN	NaN	NaN	NaN	NaN	NaN	NaN	NaN	NaN	1.977	0.529	0.584	NaN	NaN	NaN	1.832	0.065	0.571	2.148	0.934	0.25	2.105	0.865	0.188	NaN	NaN	NaN	2.142	0.541	0.233	2.161	0.423	0.233	2.125	0.277	0.185	2.128	0.077	0.275
1293	6.465	1.931	0.957	0.317	NaN	NaN	NaN	NaN	NaN	NaN	NaN	NaN	NaN	NaN	NaN	NaN	NaN	NaN	NaN	1.977	0.53	0.583	NaN	NaN	NaN	1.833	0.065	0.568	2.15	0.934	0.25	2.108	0.865	0.189	NaN	NaN	NaN	2.143	0.541	0.233	2.161	0.423	0.233	2.125	0.277	0.185	2.128	0.077	0.275
1294	6.47	1.952	0.953	0.32	NaN	NaN	NaN	NaN	NaN	NaN	NaN	NaN	NaN	NaN	NaN	NaN	NaN	NaN	NaN	1.978	0.53	0.583	NaN	NaN	NaN	1.842	0.063	0.568	2.152	0.934	0.251	2.111	0.865	0.188	NaN	NaN	NaN	2.144	0.541	0.233	2.161	0.423	0.233	2.125	0.277	0.185	2.128	0.077	0.275
1295	6.475	NaN	NaN	NaN	NaN	NaN	NaN	NaN	NaN	NaN	NaN	NaN	NaN	NaN	NaN	NaN	NaN	NaN	NaN	1.978	0.531	0.582	NaN	NaN	NaN	1.862	0.056	0.569	NaN	NaN	NaN	2.113	0.866	0.188	NaN	NaN	NaN	2.145	0.541	0.232	2.161	0.423	0.233	2.125	0.277	0.185	2.128	0.077	0.275
1296	6.48	NaN	NaN	NaN	NaN	NaN	NaN	NaN	NaN	NaN	NaN	NaN	NaN	NaN	NaN	NaN	NaN	NaN	NaN	1.979	0.532	0.582	NaN	NaN	NaN	1.875	0.051	0.569	NaN	NaN	NaN	2.116	0.866	0.188	NaN	NaN	NaN	2.152	0.538	0.233	2.161	0.423	0.233	2.125	0.277	0.185	2.128	0.077	0.275
1297	6.485	NaN	NaN	NaN	NaN	NaN	NaN	NaN	NaN	NaN	NaN	NaN	NaN	NaN	NaN	NaN	NaN	NaN	NaN	1.979	0.532	0.582	NaN	NaN	NaN	1.88	0.05	0.568	2.16	0.933	0.253	2.12	0.866	0.188	NaN	NaN	NaN	2.167	0.533	0.236	2.161	0.423	0.233	2.126	0.277	0.185	2.128	0.077	0.275
1298	6.49	NaN	NaN	NaN	NaN	NaN	NaN	NaN	NaN	NaN	NaN	NaN	NaN	NaN	NaN	NaN	NaN	NaN	NaN	1.978	0.532	0.581	NaN	NaN	NaN	1.881	0.05	0.565	2.162	0.934	0.253	2.122	0.865	0.189	NaN	NaN	NaN	2.165	0.534	0.235	2.161	0.423	0.233	2.126	0.277	0.185	2.127	0.077	0.275
1299	6.495	NaN	NaN	NaN	NaN	NaN	NaN	NaN	NaN	NaN	NaN	NaN	NaN	NaN	NaN	NaN	NaN	NaN	NaN	1.978	0.533	0.581	NaN	NaN	NaN	1.893	0.044	0.565	NaN	NaN	NaN	2.124	0.865	0.189	NaN	NaN	NaN	2.152	0.539	0.231	2.161	0.423	0.233	2.126	0.277	0.185	2.127	0.077	0.275
1300	6.5	NaN	NaN	NaN	NaN	NaN	NaN	NaN	NaN	NaN	NaN	NaN	NaN	NaN	NaN	NaN	NaN	NaN	NaN	1.978	0.533	0.581	NaN	NaN	NaN	1.892	0.046	0.563	NaN	NaN	NaN	2.126	0.864	0.189	NaN	NaN	NaN	2.15	0.541	0.231	2.161	0.423	0.233	2.126	0.277	0.185	2.127	0.077	0.275
1301	6.505	NaN	NaN	NaN	NaN	NaN	NaN	NaN	NaN	NaN	NaN	NaN	NaN	NaN	NaN	NaN	NaN	NaN	NaN	1.977	0.533	0.58	NaN	NaN	NaN	1.883	0.052	0.557	NaN	NaN	NaN	2.128	0.864	0.19	NaN	NaN	NaN	2.149	0.541	0.23	NaN	NaN	NaN	2.127	0.277	0.185	2.127	0.078	0.275
1302	6.51	NaN	NaN	NaN	NaN	NaN	NaN	NaN	NaN	NaN	NaN	NaN	NaN	NaN	NaN	NaN	NaN	NaN	NaN	1.977	0.533	0.58	NaN	NaN	NaN	1.884	0.052	0.555	NaN	NaN	NaN	NaN	NaN	NaN	NaN	NaN	NaN	2.15	0.542	0.23	NaN	NaN	NaN	2.127	0.276	0.185	2.127	0.078	0.275
1303	6.515	NaN	NaN	NaN	NaN	NaN	NaN	NaN	NaN	NaN	NaN	NaN	NaN	NaN	NaN	NaN	NaN	NaN	NaN	1.977	0.533	0.58	NaN	NaN	NaN	1.887	0.051	0.554	NaN	NaN	NaN	NaN	NaN	NaN	NaN	NaN	NaN	2.151	0.542	0.23	NaN	NaN	NaN	2.128	0.276	0.184	2.126	0.078	0.275
1304	6.52	NaN	NaN	NaN	NaN	NaN	NaN	NaN	NaN	NaN	NaN	NaN	NaN	NaN	NaN	NaN	NaN	NaN	NaN	1.976	0.534	0.579	NaN	NaN	NaN	1.891	0.05	0.553	NaN	NaN	NaN	NaN	NaN	NaN	NaN	NaN	NaN	2.151	0.542	0.231	NaN	NaN	NaN	2.129	0.275	0.183	2.126	0.078	0.275
1305	6.525	NaN	NaN	NaN	NaN	NaN	NaN	NaN	NaN	NaN	NaN	NaN	NaN	NaN	NaN	NaN	NaN	NaN	NaN	1.976	0.534	0.579	NaN	NaN	NaN	1.893	0.05	0.552	NaN	NaN	NaN	NaN	NaN	NaN	NaN	NaN	NaN	2.153	0.543	0.232	NaN	NaN	NaN	2.129	0.275	0.183	2.126	0.078	0.275
1306	6.53	NaN	NaN	NaN	NaN	NaN	NaN	NaN	NaN	NaN	NaN	NaN	NaN	NaN	NaN	NaN	NaN	NaN	NaN	NaN	NaN	NaN	NaN	NaN	NaN	1.897	0.051	0.548	NaN	NaN	NaN	NaN	NaN	NaN	NaN	NaN	NaN	2.153	0.543	0.232	NaN	NaN	NaN	2.129	0.276	0.185	2.125	0.078	0.276
1307	6.535	NaN	NaN	NaN	NaN	NaN	NaN	NaN	NaN	NaN	NaN	NaN	NaN	NaN	NaN	NaN	NaN	NaN	NaN	NaN	NaN	NaN	NaN	NaN	NaN	1.907	0.049	0.55	NaN	NaN	NaN	NaN	NaN	NaN	NaN	NaN	NaN	2.154	0.543	0.233	2.164	0.426	0.234	2.129	0.276	0.185	2.125	0.078	0.276
1308	6.54	NaN	NaN	NaN	NaN	NaN	NaN	NaN	NaN	NaN	NaN	NaN	NaN	NaN	NaN	NaN	NaN	NaN	NaN	NaN	NaN	NaN	NaN	NaN	NaN	1.922	0.042	0.554	NaN	NaN	NaN	NaN	NaN	NaN	NaN	NaN	NaN	2.154	0.543	0.233	2.165	0.426	0.234	2.129	0.276	0.185	2.126	0.078	0.276
1309	6.545	NaN	NaN	NaN	NaN	NaN	NaN	NaN	NaN	NaN	NaN	NaN	NaN	NaN	NaN	NaN	NaN	NaN	NaN	NaN	NaN	NaN	NaN	NaN	NaN	NaN	NaN	NaN	NaN	NaN	NaN	NaN	NaN	NaN	NaN	NaN	NaN	2.155	0.543	0.232	2.166	0.425	0.234	2.129	0.276	0.185	2.126	0.078	0.276
1310	6.55	NaN	NaN	NaN	NaN	NaN	NaN	NaN	NaN	NaN	NaN	NaN	NaN	NaN	NaN	NaN	NaN	NaN	NaN	1.974	0.534	0.571	NaN	NaN	NaN	NaN	NaN	NaN	NaN	NaN	NaN	NaN	NaN	NaN	NaN	NaN	NaN	2.155	0.542	0.232	2.168	0.425	0.234	2.13	0.276	0.185	2.126	0.078	0.276
1311	6.555	NaN	NaN	NaN	NaN	NaN	NaN	NaN	NaN	NaN	NaN	NaN	NaN	NaN	NaN	NaN	NaN	NaN	NaN	1.974	0.534	0.571	NaN	NaN	NaN	1.954	0.03	0.558	NaN	NaN	NaN	NaN	NaN	NaN	NaN	NaN	NaN	2.155	0.542	0.232	2.17	0.424	0.234	2.13	0.276	0.185	2.126	0.078	0.276
1312	6.56	NaN	NaN	NaN	NaN	NaN	NaN	NaN	NaN	NaN	NaN	NaN	NaN	NaN	NaN	NaN	NaN	NaN	NaN	1.974	0.535	0.57	NaN	NaN	NaN	1.956	0.028	0.558	NaN	NaN	NaN	NaN	NaN	NaN	NaN	NaN	NaN	2.155	0.542	0.231	2.171	0.424	0.234	2.131	0.275	0.185	2.126	0.078	0.276
1313	6.565	NaN	NaN	NaN	NaN	NaN	NaN	NaN	NaN	NaN	NaN	NaN	NaN	NaN	NaN	NaN	NaN	NaN	NaN	NaN	NaN	NaN	NaN	NaN	NaN	NaN	NaN	NaN	NaN	NaN	NaN	NaN	NaN	NaN	NaN	NaN	NaN	2.155	0.542	0.232	2.173	0.424	0.234	2.132	0.275	0.183	2.125	0.078	0.276
1314	6.57	NaN	NaN	NaN	NaN	NaN	NaN	NaN	NaN	NaN	NaN	NaN	NaN	NaN	NaN	NaN	NaN	NaN	NaN	NaN	NaN	NaN	NaN	NaN	NaN	1.926	0.046	0.542	NaN	NaN	NaN	NaN	NaN	NaN	NaN	NaN	NaN	NaN	NaN	NaN	2.174	0.423	0.234	2.133	0.274	0.183	2.125	0.078	0.276
1315	6.575	NaN	NaN	NaN	NaN	NaN	NaN	NaN	NaN	NaN	NaN	NaN	NaN	NaN	NaN	NaN	NaN	NaN	NaN	NaN	NaN	NaN	NaN	NaN	NaN	1.927	0.045	0.543	NaN	NaN	NaN	2.165	0.867	0.195	NaN	NaN	NaN	NaN	NaN	NaN	2.175	0.423	0.234	2.133	0.274	0.183	2.125	0.078	0.276
1316	6.58	NaN	NaN	NaN	NaN	NaN	NaN	NaN	NaN	NaN	NaN	NaN	NaN	NaN	NaN	NaN	NaN	NaN	NaN	NaN	NaN	NaN	NaN	NaN	NaN	1.929	0.045	0.543	NaN	NaN	NaN	NaN	NaN	NaN	NaN	NaN	NaN	NaN	NaN	NaN	2.177	0.423	0.234	2.134	0.274	0.183	2.125	0.078	0.276
1317	6.585	NaN	NaN	NaN	NaN	NaN	NaN	NaN	NaN	NaN	NaN	NaN	NaN	NaN	NaN	NaN	NaN	NaN	NaN	NaN	NaN	NaN	NaN	NaN	NaN	NaN	NaN	NaN	NaN	NaN	NaN	NaN	NaN	NaN	NaN	NaN	NaN	NaN	NaN	NaN	2.178	0.422	0.234	2.134	0.274	0.183	2.125	0.079	0.276
1318	6.59	NaN	NaN	NaN	NaN	NaN	NaN	NaN	NaN	NaN	NaN	NaN	NaN	NaN	NaN	NaN	NaN	NaN	NaN	NaN	NaN	NaN	NaN	NaN	NaN	NaN	NaN	NaN	NaN	NaN	NaN	NaN	NaN	NaN	NaN	NaN	NaN	NaN	NaN	NaN	2.179	0.422	0.234	2.135	0.274	0.183	2.125	0.079	0.276
1319	6.595	NaN	NaN	NaN	NaN	NaN	NaN	NaN	NaN	NaN	NaN	NaN	NaN	NaN	NaN	NaN	NaN	NaN	NaN	NaN	NaN	NaN	NaN	NaN	NaN	1.94	0.044	0.542	NaN	NaN	NaN	NaN	NaN	NaN	NaN	NaN	NaN	NaN	NaN	NaN	2.179	0.422	0.234	2.135	0.274	0.183	2.125	0.079	0.276
1320	6.6	NaN	NaN	NaN	NaN	NaN	NaN	NaN	NaN	NaN	NaN	NaN	NaN	NaN	NaN	NaN	NaN	NaN	NaN	NaN	NaN	NaN	NaN	NaN	NaN	1.942	0.044	0.543	NaN	NaN	NaN	NaN	NaN	NaN	NaN	NaN	NaN	NaN	NaN	NaN	2.179	0.422	0.234	2.135	0.274	0.183	2.125	0.079	0.276
1321	6.605	NaN	NaN	NaN	NaN	NaN	NaN	NaN	NaN	NaN	NaN	NaN	NaN	NaN	NaN	NaN	NaN	NaN	NaN	NaN	NaN	NaN	NaN	NaN	NaN	1.943	0.043	0.543	NaN	NaN	NaN	NaN	NaN	NaN	NaN	NaN	NaN	NaN	NaN	NaN	2.179	0.422	0.234	2.135	0.275	0.184	2.125	0.079	0.276
1322	6.61	NaN	NaN	NaN	NaN	NaN	NaN	NaN	NaN	NaN	NaN	NaN	NaN	NaN	NaN	NaN	NaN	NaN	NaN	NaN	NaN	NaN	NaN	NaN	NaN	NaN	NaN	NaN	NaN	NaN	NaN	NaN	NaN	NaN	NaN	NaN	NaN	NaN	NaN	NaN	2.179	0.422	0.234	2.135	0.275	0.185	2.125	0.079	0.276
1323	6.615	NaN	NaN	NaN	NaN	NaN	NaN	NaN	NaN	NaN	NaN	NaN	NaN	NaN	NaN	NaN	NaN	NaN	NaN	NaN	NaN	NaN	NaN	NaN	NaN	NaN	NaN	NaN	NaN	NaN	NaN	NaN	NaN	NaN	NaN	NaN	NaN	NaN	NaN	NaN	2.179	0.422	0.234	2.135	0.276	0.186	2.125	0.079	0.276
1324	6.62	NaN	NaN	NaN	NaN	NaN	NaN	NaN	NaN	NaN	NaN	NaN	NaN	NaN	NaN	NaN	NaN	NaN	NaN	NaN	NaN	NaN	NaN	NaN	NaN	NaN	NaN	NaN	NaN	NaN	NaN	NaN	NaN	NaN	NaN	NaN	NaN	NaN	NaN	NaN	2.179	0.422	0.234	2.135	0.276	0.186	2.125	0.079	0.276
1325	6.625	NaN	NaN	NaN	NaN	NaN	NaN	NaN	NaN	NaN	NaN	NaN	NaN	NaN	NaN	NaN	NaN	NaN	NaN	NaN	NaN	NaN	NaN	NaN	NaN	NaN	NaN	NaN	NaN	NaN	NaN	NaN	NaN	NaN	NaN	NaN	NaN	NaN	NaN	NaN	2.179	0.422	0.234	2.136	0.276	0.186	2.125	0.079	0.276
1326	6.63	NaN	NaN	NaN	NaN	NaN	NaN	NaN	NaN	NaN	NaN	NaN	NaN	NaN	NaN	NaN	NaN	NaN	NaN	NaN	NaN	NaN	NaN	NaN	NaN	NaN	NaN	NaN	NaN	NaN	NaN	NaN	NaN	NaN	NaN	NaN	NaN	NaN	NaN	NaN	2.179	0.422	0.234	2.137	0.276	0.186	2.124	0.079	0.276
1327	6.635	NaN	NaN	NaN	NaN	NaN	NaN	NaN	NaN	NaN	NaN	NaN	NaN	NaN	NaN	NaN	NaN	NaN	NaN	NaN	NaN	NaN	NaN	NaN	NaN	1.961	0.04	0.544	NaN	NaN	NaN	NaN	NaN	NaN	NaN	NaN	NaN	NaN	NaN	NaN	2.179	0.422	0.234	2.137	0.276	0.186	2.124	0.079	0.276
1328	6.64	NaN	NaN	NaN	NaN	NaN	NaN	NaN	NaN	NaN	NaN	NaN	NaN	NaN	NaN	NaN	NaN	NaN	NaN	NaN	NaN	NaN	NaN	NaN	NaN	NaN	NaN	NaN	NaN	NaN	NaN	NaN	NaN	NaN	NaN	NaN	NaN	NaN	NaN	NaN	NaN	NaN	NaN	2.137	0.276	0.186	2.125	0.079	0.276
1329	6.645	NaN	NaN	NaN	NaN	NaN	NaN	NaN	NaN	NaN	NaN	NaN	NaN	NaN	NaN	NaN	NaN	NaN	NaN	NaN	NaN	NaN	NaN	NaN	NaN	1.965	0.038	0.545	NaN	NaN	NaN	NaN	NaN	NaN	NaN	NaN	NaN	NaN	NaN	NaN	NaN	NaN	NaN	2.138	0.276	0.186	2.124	0.079	0.276
1330	6.65	NaN	NaN	NaN	NaN	NaN	NaN	NaN	NaN	NaN	NaN	NaN	NaN	NaN	NaN	NaN	NaN	NaN	NaN	NaN	NaN	NaN	NaN	NaN	NaN	NaN	NaN	NaN	NaN	NaN	NaN	NaN	NaN	NaN	NaN	NaN	NaN	2.075	0.576	0.212	NaN	NaN	NaN	2.138	0.276	0.186	2.125	0.08	0.276
1331	6.655	NaN	NaN	NaN	NaN	NaN	NaN	NaN	NaN	NaN	NaN	NaN	NaN	NaN	NaN	NaN	NaN	NaN	NaN	NaN	NaN	NaN	NaN	NaN	NaN	NaN	NaN	NaN	NaN	NaN	NaN	NaN	NaN	NaN	NaN	NaN	NaN	NaN	NaN	NaN	NaN	NaN	NaN	2.138	0.276	0.186	2.124	0.08	0.276
1332	6.66	NaN	NaN	NaN	NaN	NaN	NaN	NaN	NaN	NaN	NaN	NaN	NaN	NaN	NaN	NaN	NaN	NaN	NaN	NaN	NaN	NaN	NaN	NaN	NaN	NaN	NaN	NaN	NaN	NaN	NaN	NaN	NaN	NaN	NaN	NaN	NaN	NaN	NaN	NaN	NaN	NaN	NaN	2.138	0.276	0.186	2.125	0.08	0.276
1333	6.665	NaN	NaN	NaN	NaN	NaN	NaN	NaN	NaN	NaN	NaN	NaN	NaN	NaN	NaN	NaN	NaN	NaN	NaN	NaN	NaN	NaN	NaN	NaN	NaN	NaN	NaN	NaN	NaN	NaN	NaN	NaN	NaN	NaN	NaN	NaN	NaN	2.078	0.575	0.211	NaN	NaN	NaN	2.138	0.275	0.185	2.125	0.08	0.276
1334	6.67	NaN	NaN	NaN	NaN	NaN	NaN	NaN	NaN	NaN	NaN	NaN	NaN	NaN	NaN	NaN	NaN	NaN	NaN	NaN	NaN	NaN	NaN	NaN	NaN	NaN	NaN	NaN	NaN	NaN	NaN	NaN	NaN	NaN	NaN	NaN	NaN	NaN	NaN	NaN	NaN	NaN	NaN	2.138	0.275	0.186	2.125	0.08	0.276
1335	6.675	NaN	NaN	NaN	NaN	NaN	NaN	NaN	NaN	NaN	NaN	NaN	NaN	NaN	NaN	NaN	NaN	NaN	NaN	NaN	NaN	NaN	NaN	NaN	NaN	NaN	NaN	NaN	NaN	NaN	NaN	NaN	NaN	NaN	NaN	NaN	NaN	NaN	NaN	NaN	NaN	NaN	NaN	2.139	0.275	0.186	2.125	0.08	0.276
1336	6.68	NaN	NaN	NaN	NaN	NaN	NaN	NaN	NaN	NaN	NaN	NaN	NaN	NaN	NaN	NaN	NaN	NaN	NaN	NaN	NaN	NaN	NaN	NaN	NaN	NaN	NaN	NaN	NaN	NaN	NaN	2.199	0.858	0.213	NaN	NaN	NaN	NaN	NaN	NaN	NaN	NaN	NaN	2.14	0.275	0.186	2.125	0.08	0.276
1337	6.685	NaN	NaN	NaN	NaN	NaN	NaN	NaN	NaN	NaN	NaN	NaN	NaN	NaN	NaN	NaN	NaN	NaN	NaN	NaN	NaN	NaN	NaN	NaN	NaN	NaN	NaN	NaN	NaN	NaN	NaN	NaN	NaN	NaN	NaN	NaN	NaN	NaN	NaN	NaN	NaN	NaN	NaN	2.141	0.276	0.186	2.125	0.08	0.276
1338	6.69	NaN	NaN	NaN	NaN	NaN	NaN	NaN	NaN	NaN	NaN	NaN	NaN	NaN	NaN	NaN	NaN	NaN	NaN	NaN	NaN	NaN	NaN	NaN	NaN	NaN	NaN	NaN	NaN	NaN	NaN	2.202	0.859	0.216	NaN	NaN	NaN	NaN	NaN	NaN	NaN	NaN	NaN	2.142	0.277	0.186	2.125	0.08	0.276
1339	6.695	NaN	NaN	NaN	NaN	NaN	NaN	NaN	NaN	NaN	NaN	NaN	NaN	NaN	NaN	NaN	NaN	NaN	NaN	NaN	NaN	NaN	NaN	NaN	NaN	NaN	NaN	NaN	NaN	NaN	NaN	NaN	NaN	NaN	NaN	NaN	NaN	NaN	NaN	NaN	NaN	NaN	NaN	2.142	0.277	0.187	2.125	0.081	0.276
1340	6.7	NaN	NaN	NaN	NaN	NaN	NaN	NaN	NaN	NaN	NaN	NaN	NaN	NaN	NaN	NaN	NaN	NaN	NaN	NaN	NaN	NaN	NaN	NaN	NaN	NaN	NaN	NaN	NaN	NaN	NaN	NaN	NaN	NaN	NaN	NaN	NaN	NaN	NaN	NaN	NaN	NaN	NaN	2.143	0.277	0.187	2.125	0.081	0.276
1341	6.705	NaN	NaN	NaN	NaN	NaN	NaN	NaN	NaN	NaN	NaN	NaN	NaN	NaN	NaN	NaN	NaN	NaN	NaN	NaN	NaN	NaN	NaN	NaN	NaN	NaN	NaN	NaN	NaN	NaN	NaN	NaN	NaN	NaN	NaN	NaN	NaN	NaN	NaN	NaN	NaN	NaN	NaN	2.143	0.277	0.187	2.125	0.081	0.276
1342	6.71	NaN	NaN	NaN	NaN	NaN	NaN	NaN	NaN	NaN	NaN	NaN	NaN	NaN	NaN	NaN	NaN	NaN	NaN	NaN	NaN	NaN	NaN	NaN	NaN	NaN	NaN	NaN	NaN	NaN	NaN	NaN	NaN	NaN	NaN	NaN	NaN	NaN	NaN	NaN	NaN	NaN	NaN	2.144	0.276	0.187	2.125	0.081	0.276
1343	6.715	NaN	NaN	NaN	NaN	NaN	NaN	NaN	NaN	NaN	NaN	NaN	NaN	NaN	NaN	NaN	NaN	NaN	NaN	NaN	NaN	NaN	NaN	NaN	NaN	NaN	NaN	NaN	NaN	NaN	NaN	NaN	NaN	NaN	NaN	NaN	NaN	NaN	NaN	NaN	NaN	NaN	NaN	2.144	0.277	0.187	2.125	0.081	0.276
1344	6.72	NaN	NaN	NaN	NaN	NaN	NaN	NaN	NaN	NaN	NaN	NaN	NaN	NaN	NaN	NaN	NaN	NaN	NaN	NaN	NaN	NaN	NaN	NaN	NaN	NaN	NaN	NaN	NaN	NaN	NaN	NaN	NaN	NaN	NaN	NaN	NaN	NaN	NaN	NaN	NaN	NaN	NaN	2.144	0.277	0.187	2.125	0.081	0.276
1345	6.725	NaN	NaN	NaN	NaN	NaN	NaN	NaN	NaN	NaN	NaN	NaN	NaN	NaN	NaN	NaN	NaN	NaN	NaN	NaN	NaN	NaN	NaN	NaN	NaN	NaN	NaN	NaN	NaN	NaN	NaN	NaN	NaN	NaN	NaN	NaN	NaN	NaN	NaN	NaN	NaN	NaN	NaN	2.148	0.275	0.186	2.125	0.081	0.276
1346	6.73	NaN	NaN	NaN	NaN	NaN	NaN	NaN	NaN	NaN	NaN	NaN	NaN	NaN	NaN	NaN	NaN	NaN	NaN	NaN	NaN	NaN	NaN	NaN	NaN	NaN	NaN	NaN	NaN	NaN	NaN	NaN	NaN	NaN	NaN	NaN	NaN	NaN	NaN	NaN	NaN	NaN	NaN	2.158	0.272	0.185	2.125	0.082	0.276
1347	6.735	NaN	NaN	NaN	NaN	NaN	NaN	NaN	NaN	NaN	NaN	NaN	NaN	NaN	NaN	NaN	NaN	NaN	NaN	NaN	NaN	NaN	NaN	NaN	NaN	NaN	NaN	NaN	NaN	NaN	NaN	NaN	NaN	NaN	NaN	NaN	NaN	NaN	NaN	NaN	NaN	NaN	NaN	2.16	0.271	0.184	2.125	0.082	0.276
1348	6.74	NaN	NaN	NaN	NaN	NaN	NaN	NaN	NaN	NaN	NaN	NaN	NaN	NaN	NaN	NaN	NaN	NaN	NaN	NaN	NaN	NaN	NaN	NaN	NaN	NaN	NaN	NaN	NaN	NaN	NaN	NaN	NaN	NaN	NaN	NaN	NaN	NaN	NaN	NaN	NaN	NaN	NaN	2.157	0.272	0.185	2.126	0.082	0.276
1349	6.745	NaN	NaN	NaN	NaN	NaN	NaN	NaN	NaN	NaN	NaN	NaN	NaN	NaN	NaN	NaN	NaN	NaN	NaN	NaN	NaN	NaN	NaN	NaN	NaN	NaN	NaN	NaN	NaN	NaN	NaN	NaN	NaN	NaN	NaN	NaN	NaN	NaN	NaN	NaN	NaN	NaN	NaN	2.148	0.276	0.187	2.125	0.082	0.276
1350	6.75	NaN	NaN	NaN	NaN	NaN	NaN	NaN	NaN	NaN	NaN	NaN	NaN	NaN	NaN	NaN	NaN	NaN	NaN	NaN	NaN	NaN	NaN	NaN	NaN	NaN	NaN	NaN	NaN	NaN	NaN	NaN	NaN	NaN	NaN	NaN	NaN	NaN	NaN	NaN	NaN	NaN	NaN	2.146	0.277	0.188	2.126	0.082	0.276
1351	6.755	NaN	NaN	NaN	NaN	NaN	NaN	NaN	NaN	NaN	NaN	NaN	NaN	NaN	NaN	NaN	NaN	NaN	NaN	NaN	NaN	NaN	NaN	NaN	NaN	NaN	NaN	NaN	NaN	NaN	NaN	NaN	NaN	NaN	NaN	NaN	NaN	NaN	NaN	NaN	NaN	NaN	NaN	2.15	0.275	0.187	2.126	0.082	0.276
1352	6.76	NaN	NaN	NaN	NaN	NaN	NaN	NaN	NaN	NaN	NaN	NaN	NaN	NaN	NaN	NaN	NaN	NaN	NaN	NaN	NaN	NaN	NaN	NaN	NaN	NaN	NaN	NaN	NaN	NaN	NaN	NaN	NaN	NaN	NaN	NaN	NaN	2.147	0.28	0.189	NaN	NaN	NaN	2.155	0.272	0.184	2.126	0.082	0.276
1353	6.765	NaN	NaN	NaN	NaN	NaN	NaN	NaN	NaN	NaN	NaN	NaN	NaN	NaN	NaN	NaN	NaN	NaN	NaN	NaN	NaN	NaN	NaN	NaN	NaN	NaN	NaN	NaN	NaN	NaN	NaN	NaN	NaN	NaN	NaN	NaN	NaN	NaN	NaN	NaN	NaN	NaN	NaN	2.149	0.275	0.184	2.126	0.083	0.276
1354	6.77	NaN	NaN	NaN	NaN	NaN	NaN	NaN	NaN	NaN	NaN	NaN	NaN	NaN	NaN	NaN	NaN	NaN	NaN	NaN	NaN	NaN	NaN	NaN	NaN	NaN	NaN	NaN	NaN	NaN	NaN	NaN	NaN	NaN	NaN	NaN	NaN	NaN	NaN	NaN	NaN	NaN	NaN	2.148	0.276	0.185	2.126	0.083	0.275
1355	6.775	NaN	NaN	NaN	NaN	NaN	NaN	NaN	NaN	NaN	NaN	NaN	NaN	NaN	NaN	NaN	NaN	NaN	NaN	NaN	NaN	NaN	NaN	NaN	NaN	NaN	NaN	NaN	NaN	NaN	NaN	NaN	NaN	NaN	NaN	NaN	NaN	NaN	NaN	NaN	NaN	NaN	NaN	2.148	0.277	0.186	2.126	0.083	0.275
1356	6.78	NaN	NaN	NaN	NaN	NaN	NaN	NaN	NaN	NaN	NaN	NaN	NaN	NaN	NaN	NaN	NaN	NaN	NaN	NaN	NaN	NaN	NaN	NaN	NaN	NaN	NaN	NaN	NaN	NaN	NaN	NaN	NaN	NaN	NaN	NaN	NaN	NaN	NaN	NaN	NaN	NaN	NaN	2.149	0.277	0.187	2.126	0.083	0.275
1357	6.785	NaN	NaN	NaN	NaN	NaN	NaN	NaN	NaN	NaN	NaN	NaN	NaN	NaN	NaN	NaN	NaN	NaN	NaN	NaN	NaN	NaN	NaN	NaN	NaN	NaN	NaN	NaN	NaN	NaN	NaN	NaN	NaN	NaN	NaN	NaN	NaN	NaN	NaN	NaN	NaN	NaN	NaN	2.148	0.278	0.189	2.127	0.083	0.275
1358	6.79	NaN	NaN	NaN	NaN	NaN	NaN	NaN	NaN	NaN	NaN	NaN	NaN	NaN	NaN	NaN	NaN	NaN	NaN	NaN	NaN	NaN	NaN	NaN	NaN	NaN	NaN	NaN	NaN	NaN	NaN	NaN	NaN	NaN	NaN	NaN	NaN	NaN	NaN	NaN	NaN	NaN	NaN	2.149	0.278	0.189	2.127	0.083	0.275
1359	6.795	NaN	NaN	NaN	NaN	NaN	NaN	NaN	NaN	NaN	NaN	NaN	NaN	NaN	NaN	NaN	NaN	NaN	NaN	NaN	NaN	NaN	NaN	NaN	NaN	NaN	NaN	NaN	NaN	NaN	NaN	NaN	NaN	NaN	NaN	NaN	NaN	NaN	NaN	NaN	NaN	NaN	NaN	2.15	0.278	0.187	2.128	0.083	0.275
1360	6.8	NaN	NaN	NaN	NaN	NaN	NaN	NaN	NaN	NaN	NaN	NaN	NaN	NaN	NaN	NaN	NaN	NaN	NaN	NaN	NaN	NaN	NaN	NaN	NaN	NaN	NaN	NaN	NaN	NaN	NaN	NaN	NaN	NaN	NaN	NaN	NaN	NaN	NaN	NaN	NaN	NaN	NaN	2.15	0.278	0.187	2.128	0.083	0.275
1361	6.805	NaN	NaN	NaN	NaN	NaN	NaN	NaN	NaN	NaN	NaN	NaN	NaN	NaN	NaN	NaN	NaN	NaN	NaN	NaN	NaN	NaN	NaN	NaN	NaN	NaN	NaN	NaN	NaN	NaN	NaN	NaN	NaN	NaN	NaN	NaN	NaN	NaN	NaN	NaN	NaN	NaN	NaN	2.15	0.278	0.187	2.128	0.083	0.275
1362	6.81	NaN	NaN	NaN	NaN	NaN	NaN	NaN	NaN	NaN	NaN	NaN	NaN	NaN	NaN	NaN	NaN	NaN	NaN	NaN	NaN	NaN	NaN	NaN	NaN	NaN	NaN	NaN	NaN	NaN	NaN	NaN	NaN	NaN	NaN	NaN	NaN	NaN	NaN	NaN	NaN	NaN	NaN	2.151	0.278	0.188	2.129	0.083	0.275
1363	6.815	NaN	NaN	NaN	NaN	NaN	NaN	NaN	NaN	NaN	NaN	NaN	NaN	NaN	NaN	NaN	NaN	NaN	NaN	NaN	NaN	NaN	NaN	NaN	NaN	NaN	NaN	NaN	NaN	NaN	NaN	NaN	NaN	NaN	NaN	NaN	NaN	NaN	NaN	NaN	NaN	NaN	NaN	2.151	0.279	0.189	2.129	0.083	0.275
1364	6.82	NaN	NaN	NaN	NaN	NaN	NaN	NaN	NaN	NaN	NaN	NaN	NaN	NaN	NaN	NaN	NaN	NaN	NaN	NaN	NaN	NaN	NaN	NaN	NaN	NaN	NaN	NaN	NaN	NaN	NaN	NaN	NaN	NaN	NaN	NaN	NaN	NaN	NaN	NaN	NaN	NaN	NaN	2.151	0.28	0.191	2.129	0.083	0.275
[truncated: 3 more columns]
