# Supplementary material for: Associations between lower-limb muscle activation and knee flexion in post-stroke individuals: A study on the stance-to-swing phases of gait
Source: PLoS One. 2017 Sep 8;12(9):e0183865. doi: 10.1371/journal.pone.0183865 (PMC5590852; doi:10.1371/journal.pone.0183865)
Supplement: S1 Dataset — (ZIP) [file pone.0183865.s001.zip › S1_Dataset/Patient group/5/1/emg.csv]

Frame	Time	EMG Signal 1	EMG Signal 2	EMG Signal 3	EMG Signal 4	EMG Signal 5	EMG Signal 6	EMG Signal 7	EMG Signal 8
0	0	60.894	49.848	44.802	54.492	32.325	113.401	47.46	48.666
1	0.001	75.501	46.557	44.478	41.707	30.386	66.196	38.744	49.578
2	0.002	70.766	41.336	47.054	38.398	34.092	-2.67	30.616	37.931
3	0.003	61.579	43.684	43.642	37.617	29.069	4.517	23.047	21.668
4	0.004	52.785	47.407	32.686	39.17	26.967	43.426	37.198	13.904
5	0.005	60.063	54.053	19.806	34.176	23.316	27.189	33.372	17.172
6	0.006	48.979	50.647	21.262	31.117	22.394	-11.471	25.893	19.896
7	0.007	41.988	53.636	26.397	43.941	20.517	-19.741	25.933	30.961
8	0.008	32.507	36.716	20.722	10.115	21.373	8.977	25.787	30.819
9	0.009	29.049	36.65	17.579	12.691	20.301	12.743	24.475	33.772
10	0.01	37.625	24.816	14.664	31.593	19.259	6.071	18.546	36.542
11	0.011	16.615	24.422	17.587	26.106	23.662	0.006	15.725	36.054
12	0.012	32.213	14.392	28.863	27.618	16.663	-5.65	20.143	27.846
13	0.013	27.731	2.272	25.068	28.973	15.881	11.56	15.473	24.895
14	0.014	36.269	19.8	31.947	24.549	13.973	40.983	12.955	22.183
15	0.015	32.277	26.153	28.604	5.069	7.252	35.427	21.117	29.369
16	0.016	10.914	21.719	25.506	10.385	7.91	30.333	15.978	19.378
17	0.017	11.468	22.171	22.646	6.636	8.604	32.224	22.881	27.422
18	0.018	7.235	18.215	2.996	10.862	16.293	33.938	11.783	22.135
19	0.019	3.253	22.234	8.926	7.582	24.019	29.887	11.586	19.399
20	0.02	11.125	4.637	14.328	7.642	24.044	31.105	13.77	12.654
21	0.021	11.115	17.864	19.184	13.35	21.973	27.507	9.435	-3.514
22	0.022	10.971	18.179	23.487	18.33	10.067	15.629	15.027	5.721
23	0.023	7.987	21.83	16.821	13.47	10.392	4.761	11.362	2.433
24	0.024	0.033	-3.495	10.801	2.43	3.017	8.845	12.583	9.847
25	0.025	4.526	12.088	5.223	10.025	5.549	9.292	8.003	-2.429
26	0.026	-6.595	13.81	-13.055	9.929	5.597	18.311	2.359	3.521
27	0.027	-6.816	4.171	2.002	-7.35	3.759	5.506	0.825	3.498
28	0.028	-9.298	5.435	-1.27	-10.802	-1.327	-3.39	4.717	-1.127
29	0.029	-15.783	1.911	-0.433	-9.742	-9.469	-0.03	-6.233	-3.189
30	0.03	-6.147	-9.877	-3.241	-8.826	-7.316	-9.788	0.105	0.633
31	0.031	-11.547	-28.368	0.409	9.578	-8.796	-7.141	0.448	0.423
32	0.032	-6.24	-31.711	-1.871	1.127	-7.146	-0.579	-6.336	-4.58
33	0.033	-6.101	-30.538	-6.418	2.59	-1.192	5.447	-3.948	-16.299
34	0.034	-6.098	-2.415	-8.39	3.902	-1.007	5.526	-13.518	-12.471
35	0.035	-0.239	0.808	-3.919	-6.539	0.774	-2.469	-5.805	-6.072
36	0.036	12.072	11.241	4.256	-5.5	-3.215	-5.96	-7.33	-3.111
37	0.037	13.222	7.216	4.726	-10.805	-12.386	-3.992	6.864	-7.261
38	0.038	0.316	-2.756	0.988	-15.68	-6.813	-10.11	17.03	-13.102
39	0.039	-4.984	-0.662	-10.415	-7.35	-6.23	-11.154	-12.438	-10.771
40	0.04	-4.236	16.59	-12.281	-9.044	-5.608	-14.86	-33.54	-12.065
41	0.041	-5.95	-9.637	-3.842	-4.287	0.082	-18.138	-30.219	-13.312
42	0.042	-12.449	-27.104	-7.743	-19.401	-2.513	-18.083	-27.239	-10.252
43	0.043	-13.862	-24.39	-2.879	-9.132	-3.332	-11.019	19.537	-12.564
44	0.044	-19.086	-16.398	-6.082	-3.659	-4.118	-10.301	25.895	-19.48
45	0.045	-15.169	-24.224	-12.343	-12.659	-13.191	-13.426	7.518	-22.283
46	0.046	-22.823	-8.199	-10.249	-8.256	-14.496	-12.838	-9.079	-10.344
47	0.047	-25.986	6.512	-6.95	7.402	1.072	-21.885	5.904	-22.742
48	0.048	-21.939	8.298	-9.032	-3.42	3.12	-16.017	-26.109	-27.555
49	0.049	-18.034	-11.162	-12.031	-20.966	-2.739	-13.034	-38.541	-6.012
50	0.05	-16.223	-8.715	-20.03	-14.07	-4.51	-22.029	-12.238	28.344
51	0.051	-19.498	-10.99	-13.983	-7.659	-28.26	-27.959	-15.442	5.518
52	0.052	-10.577	-21.591	-19.156	-13.452	-4.395	-16.138	6.503	-15.178
53	0.053	-6.885	-27.358	-14.263	-15.183	-13.622	4.543	-24.577	3.606
54	0.054	-3.394	-29.051	-13.427	-32.595	-5.238	1.833	-28.571	6.906
55	0.055	-8.622	-21.049	-14.144	-16.312	-12.724	-10.871	-32.158	-14.946
56	0.056	-15.401	-10.901	-3.248	-14.142	-10.344	-3.866	5.674	-17.622
57	0.057	-16.186	-11.983	-11.109	7.181	-16.67	-10.225	10.803	-15.066
58	0.058	-12.137	-5.913	-6.762	4.516	-6.928	-4.389	24.449	1.248
59	0.059	-15.635	-13.222	-15.569	-33.982	-15.572	0.899	12.165	7.696
60	0.06	-8.299	-6.398	-18.957	-6.26	-17.058	-3.677	15.942	-1.908
61	0.061	-5.412	-12.348	-17.902	-11.217	-9.838	-2.255	-28.671	-0.089
62	0.062	-13.374	-13.078	-11.055	-15.621	-8.607	-5.858	-10.389	-4.661
63	0.063	-23.056	-13.615	-8.434	-11.506	-14.544	0.224	-4.884	-17.56
64	0.064	-24.225	-18.22	-7.555	-15.119	-11.39	-15.735	-9.852	-12.265
65	0.065	-23.069	-22.219	-18.285	-4.99	-6.492	-45.998	-23.331	-20.132
66	0.066	-19.973	-21.76	-19.733	-1.831	-10.685	-25.176	-27.314	-18.702
67	0.067	-19.017	-15.307	-20.996	-4.471	-6.558	-6.306	6.85	-4.321
68	0.068	-21.552	-7.31	-11.995	-6.923	-8.427	-9.514	-15.862	-2.316
69	0.069	-15.965	-14.61	-15.401	-13.811	-13.005	-12.543	-28.123	-14.438
70	0.07	-12.506	-13.578	-5.648	-7.342	-8.865	1.642	-39.224	-25.411
71	0.071	-14.456	-12.755	8.767	-9.196	-7.44	-0.829	-42.429	-26.709
72	0.072	-17.356	-5.346	-4.672	3.081	-7.766	-3.113	-26.725	-30.339
73	0.073	-18.702	-4.321	-16.753	23.877	-9.85	-9.472	-23.969	-33.758
74	0.074	-17.322	-17.421	-18.185	9.834	-7.09	-7.526	9.572	-28.464
75	0.075	-16.922	-27.048	-31.05	2.368	-2.014	-16.227	-31.589	-13.68
76	0.076	-16.53	-21.767	-22.256	4.792	-9.326	-14.674	-26.121	5.555
77	0.077	-14.596	-23.261	-20.663	-27.048	-10.252	-7.497	9.153	8.154
78	0.078	-13.048	-13.152	-10.571	-31.429	-9.435	-21.81	-4.339	5.921
79	0.079	-9.191	-9.434	6.502	-27.277	-7.078	-16.004	-16.656	-17.421
80	0.08	-7.847	-17.716	-9.714	-38.403	-8.981	6.827	17.464	-1.684
81	0.081	-9.201	-10.335	-20.322	-28.228	-2.949	3.724	21.974	1.095
82	0.082	-6.311	-13.228	-18.337	-18.804	-8.526	1.017	-7.019	-6.37
83	0.083	-5.153	-5.285	-20.029	-10.36	-5.003	-6.507	-3.314	-17.907
84	0.084	0.661	-10.501	-18.434	-12.761	-12.32	-13.46	-13.354	-19.968
85	0.085	-6.678	-3.694	3.284	-19.614	-7.442	-19.839	-16.426	-14.082
86	0.086	-11.493	-4.434	12.621	-13.12	-11.658	-14.038	-13.694	-12.254
87	0.087	-22.88	-3.621	9.975	-7.205	-7.555	-12.296	-6.106	-13.722
88	0.088	-21.314	-13.07	-13.2	-5.358	-11.007	-10.757	-3.727	-9.378
89	0.089	-14.149	-19.439	-16.26	-0.613	-11.553	-15.024	-5.786	-12.98
90	0.09	-12.993	-25.411	-13.525	-16.378	-10.937	-13.865	-3.807	-11.742
91	0.091	-14.148	-22.269	-10.979	-26.915	-10.519	-15.034	-9.005	-14.752
92	0.092	-15.117	-21.283	-17.908	-13.26	-10.098	-16.004	-23.28	-15.629
93	0.093	-21.908	-22.064	-28.521	-11.43	-9.676	-16.977	-13.519	-11.271
94	0.094	-17.665	-21.289	-18.821	-9.779	-10.04	-7.307	-11.646	-16.788
95	0.095	-12.065	-19.349	-10.096	-16.828	-6.536	-8.48	-13.104	-8.777
96	0.096	-8.581	-14.711	-11.624	-7.825	-11.365	-14.499	-11.771	-16.073
97	0.097	-14.579	-12.96	-10.259	-4.246	-9.416	1.555	-10.682	-13.101
98	0.098	-21.936	-12.554	-19.153	-15.957	-8.807	8.517	-11.854	-12.267
99	0.099	-17.101	-12.143	-13.149	-30.192	-7.427	10.643	-10.903	-14.543
100	0.1	-16.331	-5.558	-12.181	-8.829	-7.018	-2.901	-9.93	-6.564
101	0.101	-12.269	-2.66	-11.223	-6.042	-11.848	-4.641	-7.369	-5.51
102	0.102	-15.746	-1.895	-8.699	-3.442	-7.207	-15.67	-11.403	-10.24
103	0.103	-19.022	-7.518	-14.289	3.604	-10.098	-19.895	-6.495	-14.379
104	0.104	-16.108	-18.368	-13.692	-11.223	-8.737	-39.397	-9.754	-15.037
105	0.105	-10.301	-26.317	-16.979	-20.844	-6.401	-19.641	-15.186	-16.869
106	0.106	-14.378	-22.064	-19.89	-12.07	-6.783	-27.192	-18.642	-12.211
107	0.107	-16.323	-13.153	-21.233	-7.364	-11.221	-20.23	-16.661	-12.822
108	0.108	-19.612	-4.826	-22.588	-3.025	-7.154	-13.822	-14.893	-13.211
109	0.109	-15.54	-10.052	-17.769	-19.984	-5.786	-11.871	-12.327	-16.461
110	0.11	-8.566	-14.884	-7.736	-22.265	-3.46	-10.125	-7.857	-15.282
111	0.111	-13.394	-8.865	8.102	1.23	-10.033	-14.795	-6.149	-11.614
112	0.112	-15.901	-12.931	-11.082	-1.794	-9.051	-19.096	-0.375	-12.001
113	0.113	-16.672	-13.529	-13.617	-10.067	-4.78	-17.997	11.826	-13.178
114	0.114	-11.831	-16.838	-11.301	-12.531	-8.836	-12.046	3.102	-11.27
115	0.115	-19.177	-16.285	-9.158	-19.478	-15.403	-15.191	-4.814	-10.12
116	0.116	-22.066	-14.958	-7.219	-13.077	-11.134	-8.491	-26.489	-5.288
117	0.117	-10.631	-11.691	-15.931	-7.251	-11.896	-0.608	-35.819	-7.219
118	0.118	-5.973	-9.578	-11.284	-12.454	-7.044	4.595	-38.54	-11.875
119	0.119	-7.32	-15.585	-4.13	-13.974	-11.675	1.696	-31.048	-4.136
120	0.12	-8.464	-14.806	-15.944	-9.694	-9.926	4.2	3.892	-7.244
121	0.121	-21.601	-10.735	-23.921	-5.977	-8.565	-1.414	39.059	-8.233
122	0.122	-23.311	-14.225	-22.605	-7.124	-5.262	-6.266	16.204	-12.506
123	0.123	-34.308	-16.159	-31.546	-8.075	-11.832	-2.991	-4.491	-14.844
124	0.124	-24.211	-25.056	-20.749	-12.88	-10.854	-0.099	-8.149	-12.93
125	0.125	-9.856	-16.168	-10.722	-20.805	-8.331	-1.468	-4.811	-18.941
126	0.126	-11.756	-15.028	8.783	-11.134	-7.546	-8.843	-14.135	-16.614
127	0.127	-9.982	-16.008	28.478	-4.754	-11.023	-14.087	-16.856	-18.53
128	0.128	1.082	-11.181	5.219	-17.954	-7.725	-13.128	-24.371	-8.452
129	0.129	-6.053	-13.696	2.099	-19.739	-10.623	-5.21	-22.025	1.609
130	0.13	-7.195	-11.374	-0.62	-24.408	-7.139	-12.576	-15.627	-4.794
131	0.131	-1.177	-7.895	-13.421	-25.781	-9.463	-15.472	1.834	-15.637
132	0.132	-6.392	-4.608	-15.774	-19.404	-10.617	-25.133	-0.485	-11.382
133	0.133	-17.22	-1.71	-17.933	-11.079	-4.617	-13.315	1.627	-12.558
134	0.134	-21.482	-3.065	-16.033	-10.119	-8.874	-8.668	-8.053	-16.067
135	0.135	-22.637	-6.357	-17.808	-13.027	-9.653	-7.317	-2.852	-15.128
136	0.136	-21.479	-9.255	-25.755	-12.258	-11.59	-13.73	-20.285	-8.372
137	0.137	-14.148	-14.487	-15.705	-11.484	-11.012	-5.452	-22.622	-16.329
138	0.138	-15.141	-12.558	-12.052	-9.544	-9.275	-10.718	-28.968	-11.122
139	0.139	-12.645	-21.278	-13.262	-6.244	-9.666	-15.605	-26.959	-10.174
140	0.14	-21.548	-27.29	-18.537	-10.301	-6.384	-11.404	-21.689	-18.13
141	0.141	-15.543	-24.203	-19.546	-8.966	-6.78	-15.515	-26.319	-21.243
142	0.142	-8.191	-13.367	-17.062	-4.525	-12.013	-10.745	-45.119	-24.164
143	0.143	-11.1	-14.728	-9.752	-9.946	-4.078	-4.81	-42.702	-19.929
144	0.144	-15.371	-11.065	-8.83	-14.786	-5.044	-0.784	-7.749	-7.748
145	0.145	-20.983	-7.6	-18.538	-12.855	-4.071	-0.209	57.81	4.428
146	0.146	-22.908	-10.713	-9.657	-6.304	-8.323	-10.251	66.676	-0.226
147	0.147	-16.895	-11.69	-8.531	-0.309	-10.642	-17.349	9.756	-4.495
148	0.148	-11.275	-21.383	-9.541	-7.641	-8.704	-13.579	-12.321	1.884
149	0.149	-6.438	-20.235	-10.552	-12.479	-13.346	-14.687	-32.272	12.724
150	0.15	-8.37	-11.922	-9.814	-9.972	-4.437	-17.755	-38.281	-8.955
151	0.151	-17.264	-10.951	-18.756	-12.29	-10.813	-18.7	-21.847	-49.788
152	0.152	-16.091	-17.701	-31.951	-14.227	-4.811	-30.088	-36.953	-66.237
153	0.153	-12.597	-16.883	-19.782	-12.302	-7.906	-22.136	-23.415	-41.08
154	0.154	-5.24	-12.773	-8.779	-8.243	-8.872	-3.35	14.119	-27.534
155	0.155	-2.342	-13.327	-1.645	-4.771	-8.092	-0.825	-21.115	26.648
156	0.156	-12.011	-16.611	-13.473	-3.452	-12.154	1.515	-7.579	48.706
157	0.157	-20.918	-14.845	-11.951	-10.05	-7.328	-26.171	4.793	15.223
158	0.158	-22.089	-6.872	3.882	-11.04	-9.284	-14.915	-13.988	-15.162
159	0.159	-21.135	-19.987	1.717	-15.307	-7.556	-4.84	-3.911	1.281
160	0.16	-18.249	-25.19	-4.124	-24.245	-10.089	10.84	30.573	6.304
161	0.161	-15.737	-10.857	-9.39	-23.106	-9.72	19.155	-10.617	-7.26
162	0.162	-16.52	-1.168	-10.965	-7.022	-9.354	21.664	-27.014	-3.193
163	0.163	-21.37	-2.903	-21.088	-9.354	-9	5.403	-1.792	-6.88
164	0.164	-21.958	-1.346	-35.461	9.79	-10.178	-9.515	-33.671	-16.949
165	0.165	-21.375	-5.6	-29.718	12.285	-5.944	-7.586	-21.299	-26.259
166	0.166	-17.901	-9.287	-21.046	0.65	-11.398	-5.856	12.736	-28.978
167	0.167	-12.494	-10.453	-22.632	-10.019	-9.493	-16.899	8.241	-5.745
168	0.168	-9.014	-13.557	-6.811	-19.715	-11.459	-38.58	20.58	-15.046
169	0.169	-12.302	-28.274	-8.987	-21.485	-8.592	-22.897	31.761	-17.748
170	0.17	-15.2	-26.172	19.997	-29.443	-6.115	-20.19	-6.006	-15.212
171	0.171	-23.144	-12.641	15.862	-10.698	-11.578	-12.644	-31.173	-17.516
172	0.172	-24.348	-14.391	-3.01	-8.211	-9.682	-14.982	-35.575	-15.374
173	0.173	-21.303	-19.05	-13.165	-15.199	-11.654	-21.4	-31.506	-9.57
174	0.174	-18.451	-11.912	-16.352	-13.114	-7.638	-15.628	-27.831	-11.346
175	0.175	-17.713	-10.787	-19.126	-11.229	-9.038	-13.92	9.918	-12.946
176	0.176	-13.663	-11.987	-6.397	-13.028	-11.415	-12.404	-5.127	-14.317
177	0.177	-13.099	-12.997	-13.401	-8.432	-12.627	-13.806	-18.598	-13.163
178	0.178	-7.105	-13.999	-15.557	-7.114	-9.012	-15.012	-22.618	-7.162
179	0.179	-3.034	-11.522	-17.551	-16.067	-4.624	-11.563	-18.973	-14.518
180	0.18	-4.978	-13.882	-15.889	-22.127	-6.426	-10.634	-22.29	-13.552
181	0.181	-4.397	-10.432	-20.624	-16.955	-9.97	-21.516	5.927	-16.084
182	0.182	-6.129	-12.41	-16.473	-16.023	-10.419	-20.206	-5.342	-13.794
183	0.183	0.833	-11.868	-12.893	-2.877	-8.354	-16.583	-15.396	-11.887
184	0.184	-10.044	-15.392	-11.818	-8.703	-9.573	-13.124	-6.067	-9.96
185	0.185	-11.447	-16.78	-15	-13.946	-8.471	2.925	-14.394	-12.837
186	0.186	-2.579	-10.246	-12.163	-12.419	-10.668	19.165	-11.857	-8.001
187	0.187	-10.941	-13.205	-11.451	-13.799	-6.867	12.766	-46.867	-12.646
188	0.188	-14.071	-15.801	-10.752	-17.496	-10.419	14.708	-61.995	-8.532
189	0.189	-23.013	-18.19	-12.754	-14.029	-7.182	12.951	-30.08	-9.841
190	0.19	-26.534	-20.202	-16.116	-4.374	-6.076	1.871	-1.026	-13.109
191	0.191	-19.23	-20.873	-20.252	-18.713	-8.061	14.799	25.286	-12.724
192	0.192	-16.364	-12.058	-13.352	-12.945	-13.914	6.05	62.993	-8.362
193	0.193	-13.871	-5.737	-16.319	-11.233	-14.741	-17.782	37.833	-15.042
194	0.194	-21.25	-2.31	-17.153	-9.707	-15.377	-34.833	5.921	-12.544
195	0.195	-24.181	-3.35	-17.979	3.216	-13.496	-50.524	-6.426	-11.762
196	0.196	-23.449	-8.263	-7.202	-12.703	-14.13	-76.098	-17.572	-15.263
197	0.197	-21.171	-4.095	-2.598	-31.925	-10.699	-72.865	-20.814	-13.346
198	0.198	-17.914	-8.82	-9.808	-19.19	-10.362	-25.907	-17.742	-19.963
199	0.199	-15.998	-14.524	-11.015	-16.912	-13.318	-6.042	-20.509	-13.975
200	0.2	-19.305	-21.188	-7.584	-10.576	-14.727	-11.91	-13.005	-11.699
201	0.201	-17.571	-34.423	-12.67	-6.012	-12.067	-17.971	-15.336	-11.186
202	0.202	-18.942	-48.034	-20.067	-0.242	-6.314	-12.608	-17.458	-11.851
203	0.203	-14.515	-46.358	-19.159	-5.492	-10.419	-7.632	-11.666	-14.834
204	0.204	-5.638	-32.105	-18.421	-13.475	-12.397	-12.13	-13.227	-9.648
205	0.205	-14.543	-14.746	-20.761	-0.548	-7.79	0.225	-14.956	-11.019
206	0.206	-8.546	-21.77	-17.271	-9.289	1.079	18.974	-13.458	-7.702
207	0.207	-7.586	-23.958	-7.219	-4.689	2.209	-12.009	-12.127	-9.81
208	0.208	-8.569	-22.084	-8.581	-14.819	-3.82	8.665	-26.453	-5.369
209	0.209	-4.322	-6.267	-4.896	-5.976	-2.879	12.321	-36.151	-7.146
210	0.21	-13.236	-4.2	3.421	-16.874	-3.871	15.604	-23.974	0.762
211	0.211	-14.408	-2.32	-3.951	-32.805	-8.149	6.311	-35.001	-14.935
212	0.212	-15.379	-4.104	2.778	-9.449	0.737	-2.001	-33.665	-4.322
213	0.213	-18.28	-8.783	-8.698	-12.605	-12.438	5.547	-14.128	-10.159
214	0.214	-22.552	-7.465	-0.813	-9.95	-10.711	-1.432	28.469	2.005
215	0.215	-16.956	1.401	-22.538	-12.523	-6.076	-3.587	22.44	-9.06
216	0.216	-16.371	-4.649	-19.465	-5.621	-7.433	-1.673	16.986	-22.062
217	0.217	-14.434	-3.734	-16.773	-7.828	-8.596	-6.914	11.954	-6.221
218	0.218	-17.331	-4.757	-14.268	-5.984	-2.595	-17.965	7.502	-25.389
219	0.219	-22.156	1.182	-11.939	-11.295	-5.691	-16.639	3.446	-27.916
220	0.22	-12.076	-11.079	-1.29	-6.727	-2.781	-17.799	7.123	-25.601
221	0.221	3.808	-16.355	12.285	-5.446	-7.029	-14.305	-23.873	-19.221
222	0.222	5.943	-14.842	3.596	-14.409	-9.347	-6.926	-11.537	-9.551
223	0.223	-3.726	-10.622	-4.336	1.198	-5.849	-5.936	-22.813	13.293
224	0.224	-8.937	-6.979	-17.3	-0.994	-9.123	-8.437	-32.914	22.595
225	0.225	-16.853	-1.004	-26.01	-2.993	-1.354	-14.019	-54.813	-14.356
226	0.226	-18.184	-1.989	-18.076	-4.802	-6.555	-9.146	-68.94	-19.377
227	0.227	-27.067	-12.846	-19.433	-12.804	-1.695	-15.103	-30.442	-23.812
228	0.228	-28.209	-8.593	-15.759	-11.503	-2.446	-20.661	30.496	-11.407
229	0.229	-20.816	-14.987	-4.907	-5.17	-8.023	-11.127	22.342	-7.702
230	0.23	-29.682	-18.477	-3.527	-13.56	-7.407	-12.232	29.674	-4.39
231	0.231	-30.813	-11.128	-2.333	-25.428	-9.306	-13.332	36.239	-1.271
232	0.232	-21.12	-15.965	-13.136	-33.401	-9.854	-10.183	-18.702	-3.955
233	0.233	-1.565	-16.739	-20.256	-17.568	-10.209	-22.899	-40.762	-21.731
234	0.234	1.138	-25.637	-16.526	-19.733	-13.457	-24.583	-7.283	-47.435
235	0.235	-11.646	-19.638	-29.648	-17.83	-6.843	-19.874	-25.471	-16.437
236	0.236	-4.672	-14.41	-31.388	-12.655	-7.77	-24.056	-30.905	-12.334
237	0.237	-6.801	-1.615	-7.565	-17.337	-8.497	-30.358	14.569	-53.906
238	0.238	-4.857	-13.793	-10.827	-18.726	-19.092	-12.299	-3.652	-37.42
239	0.239	-6.582	-12.232	-7.691	-12.383	-14.789	10.98	-31.369	-12.222
240	0.24	-5.024	-5.052	-10.359	-18.409	-15.899	1.736	3.851	1.369
241	0.241	-12.182	-6.186	-12.829	-2.348	-17.011	-0.935	17.423	63.913
242	0.242	-18.557	-16.99	-10.474	-9.329	-13.866	-8.434	-20.07	55.048
243	0.243	-19.694	-24.101	-8.293	-19.983	-4.92	-10.713	-25.024	-18.254
244	0.244	-18.678	-9.726	-14.048	-6.44	-8.357	-12.828	-11.431	-28.089
245	0.245	-9.743	-7.745	-12.255	-1.225	-7.342	-3.143	-7.372	-1.343
246	0.246	-8.56	-2.478	-20.142	9.794	-12.136	9.051	3.792	-9.428
247	0.247	-13.754	-13.472	-10.02	-11.894	-12.861	10.596	7.021	-2.039
248	0.248	-20.496	-12.074	-13.635	-15.017	-7.198	9.263	10.091	-21.928
249	0.249	-17.936	-15.706	-7.578	-12.297	-7.726	0.432	-15.467	8.489
250	0.25	-26.795	-16.826	-6.553	10.934	-4.381	-2.958	-39.273	3.122
251	0.251	-23.29	-24.148	-19.274	-29.881	-6.068	-8.104	-29.983	-11.92
252	0.252	-13.59	-25.09	-10.522	-35.281	-10.85	-12.868	-15.848	-16.324
253	0.253	-9.886	-19.059	-15.118	-10.087	-10.21	-10.265	-3.039	-20.342
254	0.254	-23.019	-21.332	-19.314	-14.5	-11.894	-9.41	-0.667	-23.969
255	0.255	-21.241	-20.68	-31.063	-18.536	-12.233	-15.918	18.56	-20.624
256	0.256	-22.762	-18.658	-19.989	-7.282	-14.501	-18.349	0.837	-11.276
257	0.257	-18.486	-13.15	-18.587	2.795	-7.866	-22.328	-10.712	-19.546
258	0.258	-19.626	-14.979	-17.364	-6.472	-10.716	-18.793	-12.807	-22.012
259	0.259	-13.598	-14.302	-8.978	-9.174	-8.158	-20.664	-10.892	-15.011
260	0.26	-10.472	-19.618	-3.687	-11.668	-10.437	-11.702	-9.172	-17.096
261	0.261	-13.343	-16.036	11.087	-9.323	-10.975	-20.557	-23.432	-18.991
262	0.262	-15.83	-15.353	17.538	1.339	-9.008	-14.531	-36.884	-13.749
263	0.263	-5.159	-14.678	0.179	-8.284	-6.07	-17.607	-35.074	-18.38
264	0.264	-3.776	-14.205	-6.741	3.952	-8.561	-14.689	-11.241	-17.007
265	0.265	-18.077	-6.765	-17.348	2.457	-9.889	-13.908	5.829	-15.819
266	0.266	-12.251	-7.648	-11.521	-1.742	-11.022	-13.131	-3.385	-16.969
267	0.267	-10.486	-6.604	-13.234	-2.843	-9.063	-13.693	-11.599	-11.743
268	0.268	-15.095	-4.029	-14.748	-13.618	-6.331	-14.248	-14.048	-14.623
269	0.269	-19.318	-6.306	-13.351	-17.805	-7.854	-17.155	-7.073	-15.395
270	0.27	-18.139	-14.198	-14.462	-21.413	-7.057	-15.806	-13.503	-9.783
271	0.271	-14.635	-13.206	-15.58	-13.013	-3.935	-16.209	-11.563	-9.194
272	0.272	-13.639	-10.282	-16.505	-5.588	-9.918	-11.383	-6.355	-15.172
273	0.273	-14.582	-14.515	-21.315	-14.45	-9.124	-5.383	-7.9	-12.836
274	0.274	-13.799	-13.7	-15.288	-10.914	-13.175	-9.447	-6.57	-12.236
275	0.275	-16.124	-15.581	-12.955	-5.63	-8.325	-8.876	-5.422	-8.914
276	0.276	-9.559	-13.595	-2.105	-8.475	-6.373	-10.826	-6.599	-11.835
277	0.277	-10.352	-22.456	-6.736	-14.397	-5.78	-18.585	-7.562	-11.461
278	0.278	-22.565	-16.034	-19.679	-13.531	-11.569	-11.251	-6.576	-12.824
279	0.279	-17.348	-12.506	-24.871	-6.862	-7.493	-10.3	-4.036	-10.692
280	0.28	-15.799	-13.439	-23.297	-12.784	-8.071	-11.086	-11.36	-7.982
281	0.281	-5.733	-12.447	-21.907	-24.903	-6.131	-8.768	-18.056	-10.698
282	0.282	-4.571	-11.642	-18.198	-19.612	-5.547	-8.198	-12.029	-9.931
283	0.283	6.283	-12.405	-21.658	-8.52	-11.345	-3.562	-14.346	-11.298
284	0.284	-3.748	-8.914	-5.578	-15.613	-3.983	-5.322	-9.528	-8.235
285	0.285	-20.756	-10.853	20.19	-3.741	-8.82	-4.945	-0.81	-12.732
286	0.286	-9.142	-18.593	3.173	-11.607	-13.076	-5.34	-6.85	-7.323
287	0.287	-24.036	-11.219	-6.105	-12.885	-10.745	1.235	-7.824	-9.265
288	0.288	-29.851	-10.224	-14.383	-6.414	-8.803	0.26	1.129	-8.732
289	0.289	-24.635	-14.465	-16.88	-14.655	-10.737	-0.512	-2.334	-12.816
290	0.29	-16.695	-18.501	-19.171	-24.246	-7.833	-7.851	-5.426	-7.01
291	0.291	-15.337	-19.033	-8.492	-20.478	-8.215	-10.759	-14.275	-9.322
292	0.292	-21.723	-20.936	-18.137	-14.369	-8.593	-15.035	-20.221	-12.758
293	0.293	-34.882	-16.866	-16.368	-15.253	-8.967	-7.709	-23.305	-8.096
294	0.294	-22.683	-8.939	-14.795	-6.286	-8.565	-10.638	-8.592	-9.884
295	0.295	-11.632	-7.778	-10.524	2.111	-4.288	-8.151	23.345	-11.292
296	0.296	-15.869	-8.741	-11.697	-9.615	-7.757	-10.507	9.821	-8.029
297	0.297	-12.171	-11.642	-12.874	-7.966	-7.361	-12.474	-19.161	-12.909
298	0.298	-18.154	-15.92	-15.961	-23.747	-8.509	-11.925	-22.781	-8.303
299	0.299	-15.044	-15.163	-14.975	-13.02	-12.167	-14.851	-26.04	-17.252
300	0.3	-0.334	-10.345	-8.932	-14.873	-11.756	-9.075	-16.789	-16.116
301	0.301	-2.485	-9.791	-6.592	-9.573	-10.579	-11.432	-19.57	-10.152
302	0.302	-8.315	-17.556	-16.072	-17.471	-8.63	-18.038	-37.416	-11.168
303	0.303	-6.593	-20.671	-22.452	-21.68	-12.1	-10.121	-35.111	-16.057
304	0.304	-11.246	-19.719	-14.12	-15.217	-5.509	-9.156	-41.495	-15.333
305	0.305	-12.617	-17.214	-4.426	-4.305	-8.402	-13.991	-43.416	-19.437
306	0.306	-3.725	-21.271	-5.583	0.013	-5.87	-7.997	-17.072	-11.543
307	0.307	-9.738	-32.084	-11.551	-3.602	-8.181	-8.779	9.256	-12.539
308	0.308	-19.424	-17.744	-16.761	-0.066	-6.227	-9.379	40.217	0.199
309	0.309	-18.27	-11.944	-15.767	-5.239	-9.5	-9.974	27.825	-12.033
310	0.31	-26.598	-10.221	-13.236	-11.962	-11.226	-5.928	-28.899	-7.414
311	0.311	-23.495	-14.879	-18.861	-14.437	-7.725	-3.414	-53.307	-3.178
312	0.312	-20.579	-13.521	-12.271	-20.005	-6.355	-10.786	-16.37	3.184
313	0.313	-21.334	-12.352	-13.021	-12.028	-9.249	-5.554	30.436	-9.984
314	0.314	-15.69	-13.506	-2.37	-15.118	-9.618	-8.429	36.411	-11.739
315	0.315	-10.825	-10.376	-6.626	-18.006	-9.221	-10.924	-13.515	-10.207
316	0.316	-14.103	-11.288	-10.31	-11.99	-7.084	-23.117	-46.986	-11.567
317	0.317	-21.841	-1.552	-11.476	-14.287	-9.01	-31.839	-16.607	-17.951
318	0.318	-20.878	2.164	-16.709	-17.741	-8.222	-11.142	22.096	-14.454
319	0.319	-10.039	1.004	-19.614	-17.165	-10.531	-8.438	47.254	-11.352
320	0.32	-5.787	0.031	-8.194	-17.759	-12.452	-0.908	-3.068	-14.255
321	0.321	-6.952	-4.821	-3.543	-9.832	-8.189	-3.238	-9.653	-18.527
322	0.322	-8.106	-9.091	-4.892	8.162	-13.597	-9.619	-15.648	-6.347
323	0.323	-9.072	-21.294	-13.793	5.655	-5.654	-11.542	0.81	-1.103
324	0.324	-6.163	-30.009	-10.315	-5.954	-8.75	-6.31	-14.288	-15.38
325	0.325	-5.38	-22.083	-15.538	-8.093	-7.777	-7.837	-18.762	-5.694
326	0.326	-4.595	-17.833	-8.759	-25.521	-10.282	-3.552	-31.167	-14.41
327	0.327	-11.165	-21.519	-16.678	-37.153	-11.043	-7.212	-4.85	-19.087
328	0.328	-19.084	-25.022	-19.755	-26.54	-9.103	-13.216	26.116	-17.748
329	0.329	-18.122	-19.804	-5.042	-9.154	-5.811	-10.117	-2.906	-14.079
330	0.33	-22.964	-13.019	-15.686	-11.486	-8.717	-16.899	-44.522	-8.064
331	0.331	-18.707	-13.793	-13.742	-9.368	-9.105	-10.922	-5.842	-9.03
332	0.332	-21.024	-1.599	-15.474	-7.464	-12.389	-11.71	-31.032	-10.003
333	0.333	-20.439	-3.329	-13.911	1.228	-11.22	-11.13	-17.502	-7.489
334	0.334	-13.072	-1.778	-18.152	-0.329	-6.772	-15.78	-13.431	-11.571
335	0.335	-10.175	-3.134	-11.741	-1.696	-2.703	-11.723	12.887	-15.093
336	0.336	-12.71	-17.462	-8.212	-5.384	-10.643	-14.243	-18.103	-14.541
337	0.337	-3.813	-15.547	-15.53	-16.248	-9.483	-12.902	-30.506	-6.843
338	0.338	-7.319	-17.298	-0.801	-11.995	-10.453	-6.333	-19.282	-12.123
339	0.339	-23.398	-25.243	-11.44	-10.848	-5.613	-5.382	-22.581	-9.252
340	0.34	-21.088	-35.318	-17.237	-19.2	-8.131	-1.147	-31.882	-11.775
341	0.341	-23.23	-21.016	-15.494	-22.328	-10.459	1.161	-23.562	-9.46
342	0.342	-25.175	-7.493	-10.844	-7.664	-9.886	-0.792	-16.027	-10.051
343	0.343	-26.918	-2.284	-9.489	-1.298	-5.248	-6.81	-9.085	-17.423
344	0.344	-31.563	-0.72	-5.804	-3.257	-11.835	-7.601	1.523	-14.542
345	0.345	-21.485	-7.858	12.218	-8.501	-7.583	0.316	-12.063	-15.332
346	0.346	-20.301	-6.688	4.699	-22.827	-6.812	1.27	-24.286	-9.743
347	0.347	-19.136	-0.688	-11.528	-28.655	-10.301	-5.523	-28.965	-9.173
348	0.348	-18.162	-5.934	-22.154	-23.453	-10.885	-18.698	-7.324	-15.19
349	0.349	-5.389	-8.86	-35.687	-18.843	-13.797	-20.651	27.107	-11.129
350	0.35	6.801	-6.368	-12.831	-0.089	-5.876	-18.918	31.544	-10.559
351	0.351	8.362	-13.733	-9.705	-2.618	-7.05	-26.85	10.835	-11.146
352	0.352	7.024	-16.656	-6.962	-14.242	-10.156	-31.119	-0.388	-10.57
353	0.353	-4.789	-14.171	-14.499	-16.408	-7.262	-34.806	-10.503	-11.933
354	0.354	-9.442	-18.269	-21.477	-18.377	-8.044	-31.341	-19.834	-17.362
355	0.355	-13.714	-29.131	-15.084	-9.698	-12.112	-21.687	-17.103	-10.787
356	0.356	-10.056	-37.089	-24.758	-5.099	-8.641	-15.344	-19.588	-11.572
357	0.357	-11.244	-24.135	-8.887	2.047	-9.231	-4.544	-17.223	-10.8
358	0.358	-14.366	-4.803	-15.28	-9.782	-9.82	-3.235	-15.125	-5.97
359	0.359	-11.499	2.738	-1.754	-14.464	-7.313	0.397	-1.573	-10.62
360	0.36	-21.223	-8.877	17.59	-10.249	-10.609	-5.648	0.126	-13.537
361	0.361	-27.669	-19.537	-0.225	-13.981	-8.49	1.647	-7.887	-10.054
362	0.362	-31.189	-21.48	-16.496	-8.018	-2.498	-13.104	-12.233	-17.41
363	0.363	-30.257	-19.746	-18.611	8.007	-10.435	-28.053	-8.584	-14.297
364	0.364	-25.451	-37.172	-20.533	1.02	-5.222	-14.558	-12.051	-7.527
365	0.365	-21.223	-44.15	-18.807	-9.659	-6.203	4.749	-6.835	-15.462
366	0.366	-9.056	-42.033	-14.196	-23.24	-8.728	12.276	-5.991	-18.57
367	0.367	-3.878	-20.757	-12.872	-28.467	-11.06	5.27	-15.806	-21.47
368	0.368	-14.965	10.4	-16.563	-7.779	-9.135	-1.158	-17.031	-13.544
369	0.369	-10.777	6.33	-17.779	-5.115	-11.078	4.633	-8.709	-8.308
370	0.37	-12	2.638	-18.836	-12.707	-4.509	-4.093	-13.909	6.421
371	0.371	-18.063	-0.673	-17.929	-10.428	-8.778	-15.15	-18.758	0.031
372	0.372	-12.902	-3.79	-11.992	-16.846	-11.106	-16.535	-16.291	-29.056
373	0.373	-17.807	-12.137	-7.988	-18.794	-4.537	-7.67	-8.991	-41.508
374	0.374	-18.658	-9.662	-9.979	-6.619	-12.474	-23.383	5.64	-7.497
375	0.375	-21.055	-12.036	-10.615	-5.106	-11.506	-25.55	-0.858	6.006
376	0.376	-14.55	-9.94	-12.425	-3.788	-12.471	-15.909	-18.386	18.367
377	0.377	-20.632	-8.032	-19.453	-2.676	-6.468	-3.737	-20.802	-0.451
378	0.378	-11.81	-13.29	-14.673	-3.915	-8.791	-5.312	-23.004	-10.56
379	0.379	-8.414	-24.351	-12.211	-20.027	-2.209	1.824	-9.499	-26.285
380	0.38	-11.592	-14.305	-14.566	-22.381	-6.464	8.174	-0.854	-12.207
381	0.381	-10.704	-15.475	-11.133	-11.775	-12.078	-2.698	-2.503	-9.736
382	0.382	-13.304	-21.483	-11.774	-17.616	-12.661	-15.694	-9.726	-12.105
383	0.383	-15.706	-14.137	-13.585	-15.908	-8.022	-10.492	-29.346	-1.515
384	0.384	-12.301	-9.317	-8.807	-17.487	-9.765	-12.062	-15.267	11.976
385	0.385	-14.313	-8.549	-13.52	-10.358	-6.276	-16.348	7.916	-3.952
386	0.386	-17.286	-4.487	-22.471	-6.72	-12.658	-9.98	-7.784	6.624
387	0.387	-13.867	-9.332	-16.142	-24.762	-8.401	-11.162	-21.967	8.497
388	0.388	-19.338	-9.919	-10.21	-12.047	-10.724	-10.208	-9.254	-14.397
389	0.389	-15.923	-12.825	-13.359	-5.116	-8.786	-9.251	-11.608	-36.332
390	0.39	-8.652	-9.349	-8.595	-11.556	-4.141	-22.413	-22.273	-28.071
391	0.391	-11.628	-7.036	-4.412	1.927	-4.718	-20.479	-16.488	-25.614
392	0.392	-23.128	-13.608	-8.55	-13.996	-6.075	-18.74	-7.788	-18.717
393	0.393	-27.654	-34.881	-13.457	-11.905	-8.397	-14.115	0.149	-12.403
394	0.394	-26.176	-30.02	-23.58	-10.012	-8.782	-15.492	10.217	-18.297
395	0.395	-21.991	-16.843	-22.278	-18.756	-8.976	-15.325	16.622	-13.149
396	0.396	-10.254	-11.03	-20.96	-13.568	-10.137	-11.664	-1.372	-21.14
397	0.397	-11.858	1.16	-12.097	-12.09	-11.301	-15.165	-24.593	-16.951
398	0.398	-13.262	-3.5	-10.988	-13.509	-8.398	-12.071	-33.884	-23.411
399	0.399	-9.626	-4.87	-14.15	-17.252	-6.465	-18.867	-29.595	-21.375
400	0.4	-15.659	-13.774	-17.124	-20.789	-6.855	-21.421	-26.83	-20.3
401	0.401	-23.023	-7.782	-19.689	-15.611	-8.976	-9.263	-24.267	-15.153
402	0.402	-10.261	-6.816	-7.538	-0.961	-8.778	-14.493	10.787	-12.332
403	0.403	-12.027	-7.77	4.621	-7.393	-10.712	-0.163	5.766	-13.162
404	0.404	-13.615	-13.74	-6.452	-5.505	-9.164	1.769	-44.561	-15.554
405	0.405	-12.309	-12.932	0.669	10.302	-5.678	10.473	-37.985	-12.16
406	0.406	-3.457	-23.733	-5.753	-17.407	-7.032	5.831	-19.809	-11.668
407	0.407	-14.34	-19.053	-6.958	-13.767	-9.933	7.183	52.378	-8.861
408	0.408	-13.044	-17.66	-1.758	-3.743	-8.769	0.8	22.773	-4.114
409	0.409	-4.196	-16.445	-12.621	-6.876	-13.025	-2.671	31.682	-8.836
410	0.41	-3.085	-5.557	-11.287	-4.202	-10.507	7.019	7.333	-17.815
411	0.411	-19.204	-18.485	-12.456	-22.034	-9.15	-9.996	0.039	-14.211
412	0.412	-16.942	-16.713	-30.476	-19.755	-12.048	-12.298	-19.83	-25.118
413	0.413	-19.13	-15.14	-27.993	-26.184	-6.041	-5.896	-25.782	-18.033
414	0.414	-17.235	-13.76	2.375	-12.668	-5.274	-15.54	-9.26	-19.268
415	0.415	-18.994	-12.589	6.417	-14.447	-9.335	-34.808	36.254	-8.496
416	0.416	-4.662	-13.765	-4.817	-31.917	-7.4	-21.908	18.095	-21.527
417	0.417	-6.578	-16.859	-21.852	-15.739	-7.987	-19.488	-20.599	-12.879
418	0.418	2.141	-13.905	6.403	3.37	-9.731	-21.59	-45.735	-23.97
419	0.419	-2.5	-11.309	25.181	0.832	-8.38	-15.783	-50.169	-25.368
420	0.42	-3.856	-10.466	1.382	-1.553	-8.77	-3.59	-54.206	-5.861
421	0.421	-10.239	-16.989	-1.701	-8.011	-9.16	-5.149	-20.114	31.073
422	0.422	-13.709	-16.149	-10.003	-13.817	-8.78	-6.525	-15.631	36.064
423	0.423	-10.587	-10.486	-22.742	-15.563	-9.172	-7.694	13.445	13.163
424	0.424	-13.465	-5.613	-20.387	-10.938	-13.432	-4.185	24.722	-7.608
425	0.425	-15.969	-12.934	-13.971	-12.289	-12.861	-9.336	14.716	-18.868
426	0.426	-13.643	-11.935	-15.883	-13.448	-14.225	-18.165	-7.103	-8.822
427	0.427	-21.566	-9.412	-24.568	4.55	-9.779	-14.604	-4.369	-11.934
428	0.428	-20.586	-11.738	-26.09	-8.227	-9.202	-17.622	-11.888	-9.265
429	0.429	-23.455	-16.577	-30.313	-10.538	-7.856	-4.796	-18.818	-6.793
430	0.43	-24.2	-16.013	-21.379	-8.391	-6.507	-9.982	-12.391	-9.162
431	0.431	-15.247	-16.607	-10.501	-10.31	-6.14	-8.421	-10.414	-11.325
432	0.432	-18.69	-8.682	-6.188	-12.039	-5.778	-12.678	-15.599	-9.412
433	0.433	-17.685	-5.209	-12.531	-10.485	-8.517	-11.518	-20.207	-7.684
434	0.434	-12.808	-17.01	-9.008	-14.728	-10.661	-8.067	-18.819	-12.326
435	0.435	-17.034	-21.621	-20.767	-11.02	-6.813	-11.196	-12.39	-8.064
436	0.436	-22.61	-25.828	-9.695	-12.141	-9.355	-10.248	-8.867	-14.476
437	0.437	-24.505	-19.396	-8.305	-9.011	-8.027	-12.757	-9.782	-13.34
438	0.438	-14.39	-20.541	-11.959	-21.781	-10.966	-8.665	-18.626	-12.378
439	0.439	-12.989	-17.434	-3.6	-5.865	-5.01	-15.229	-22.053	-15.279
440	0.44	-16.616	-16.477	-8.781	-3.704	-11.054	-12.702	-21.072	-19.561
441	0.441	-8.229	-15.713	-7.763	-13.377	-7.022	-10.371	-16.241	-8.925
442	0.442	-13.389	-10.101	-8.483	-15.094	-8.994	0.475	-15.431	-10.279
443	0.443	-14.3	-13.601	-15.792	-7.134	-7.091	-4.151	-8.076	-3.881
444	0.444	-11.72	-10.349	-18.655	-17.178	-10.035	-2.765	-12.89	-12.167
445	0.445	-6.042	-8.628	-19.396	-18.306	-7.56	-6.42	-10.335	-28.174
446	0.446	-13.914	-2.829	-23.435	-0.265	-5.276	-7.558	-12.623	-11.861
447	0.447	-16.946	7.81	-22.827	-7.761	-11.133	-23.592	-7.76	-9.685
448	0.448	-19.783	-2.257	-14.084	-0.738	-8.86	-11.965	-15.125	0.027
449	0.449	-15.461	-16.593	-12.887	-7.07	-9.498	2.957	-12.275	-5.171
450	0.45	-27.597	-10.808	-9.765	-1.215	-11.487	1.032	-9.829	-13.062
451	0.451	-25.794	-19.553	-12.633	0.573	-10.96	-25.267	-12.215	-11.658
452	0.452	-17.805	-30.615	-15.098	-20.081	-9.652	-28.909	-8.772	-31.142
453	0.453	-13.501	-34.898	-10.974	-17.301	-7.392	-11.83	1.309	-16.945
454	0.454	-9.774	-33.762	-14.401	-4.475	-10.355	-2.472	-8.75	-4.098
455	0.455	-10.868	-34.944	-9.719	-20.666	-11.577	0.281	5.506	-1.707
456	0.456	-9.827	-27.615	-5.63	-14.207	-9.684	7.872	-8.085	0.49
457	0.457	-0.841	-12.936	-8.141	-8.357	-9.932	5.585	-6.346	-5.242
458	0.458	-6.784	-10.835	-11.423	-20.478	-10.179	-5.024	-4.751	-13.875
459	0.459	-7.706	-5.064	-4.825	-21.951	-8.89	-6.953	-17.719	-18.446
460	0.46	-8.621	-6.847	-5.774	-20.526	-11.669	-15.699	-33.595	-19.724
461	0.461	-6.052	-8.442	-9.99	-8.659	-12.117	-14.208	-35.753	-18.496
462	0.462	-5.242	-4.23	-12.304	-3.976	-10.055	-21.446	-18.362	-14.95
463	0.463	-16.044	-3.091	-21.778	-5.295	-5.67	-38.565	-30.006	-11.794
464	0.464	-23.921	-1.949	-12.852	-8.935	-10.382	-59.71	1.894	-12.698
465	0.465	-36.833	14.091	-16.286	-5.4	-9.881	-68.075	6.312	-16.881
466	0.466	-28.087	2.455	-13.178	6.445	-7.444	-29.576	18.695	-17.565
467	0.467	-13.709	-20.974	-12.234	-17.329	-12.942	20.405	-0.128	-15.545
468	0.468	-15.601	-24.079	-16.517	-20.562	-9.541	27.065	3.096	-18.744
469	0.469	-6.835	-21.387	-12.448	13.959	-11.558	21.158	-0.076	-14.593
470	0.47	-11.427	-18.899	-15.901	9.561	-7.562	15.84	-8.455	-11.994
471	0.471	-21.455	-30.538	-16.481	-44.578	-9.001	10.885	-11.035	-9.57
472	0.472	-22.604	-19.923	-18.228	-37.176	-12.369	-2.621	-18.032	-8.289
473	0.473	-21.435	-14.146	-12.426	-17.201	-9.56	-23.3	-15.944	-10.119
474	0.474	-7.479	-12.428	-10.126	-23.143	-10.035	-64.881	-10.157	-4.246
475	0.475	-1.666	-13.993	-5.288	-17.652	-9.735	-48.412	-11.891	-11.547
476	0.476	-3.4	4.754	-5.863	-12.562	-13.312	-33.314	-3.959	-6.662
477	0.477	-8.029	7.24	-12.432	-8.091	-10.107	-19.756	-8.249	-4.093
478	0.478	-18.078	-4.401	-11.66	-20.447	-9.025	0.978	-14.674	-8.104
479	0.479	-11.693	-2.289	-7.609	-31.648	-7.942	12.217	-6.408	-12.893
480	0.48	-29.694	-0.367	-14.2	-21.525	-2.209	29.26	-5.478	-8.21
481	0.481	-16.932	-9.1	-22.128	-5.799	-4.608	19.994	-8.41	-13.602
482	0.482	-14.61	-13.771	-10.307	-3.054	-2.735	5.904	-12.701	-18.405
483	0.483	-16.752	-20.952	-8.74	-5.523	-12.874	29.157	-21.637	-20.295
484	0.484	-7.071	-40.51	-10.076	-17.072	-8.689	19.879	-15.659	-11.34
485	0.485	-12.29	-48.847	-8.883	-14.89	-5.085	0.123	0.398	0.518
486	0.486	-16.92	-36.081	-10.03	-5.177	-11.14	-17.714	-25.327	5.216
487	0.487	-21.172	-15.005	3.927	7.051	-1.528	-33.992	-35.371	-13.516
488	0.488	-17.485	-12.306	-5.72	-16.731	-0.449	-19.1	-19.679	-31.272
489	0.489	-16.301	0.459	-14.408	0.304	-1.712	-13.332	11.476	-14.97
490	0.49	-21.506	-1.865	-15.92	16.008	-11.468	-18.651	15.521	-12.795
491	0.491	-22.477	-12.49	-17.251	1.921	-10.39	-14.077	-18.565	-10.821
492	0.492	-19.953	-6.67	-13.548	-10.838	-16.466	-18.339	13.373	-9.024
493	0.493	-24.01	-4.909	-12.355	-3.863	-11.31	-21.95	-7.331	-19.992
494	0.494	-19.173	-12.817	-13.295	-14.464	-12.351	-13.578	-18.534	-32.896
495	0.495	-10.472	-14.157	-4.355	-24.115	-14.943	-12.591	-15.227	-20.653
496	0.496	-4.482	-12.988	-5.48	-22.351	-6.109	-13.564	-24.505	-12.684
497	0.497	-9.706	-9.475	-6.397	-20.755	-9.658	-5.631	-10.372	3.228
498	0.498	-10.677	-8.479	-9.242	-16.451	-2.375	-8.76	17.9	5.387
499	0.499	-4.689	-9.444	-4.919	-12.73	-7.279	-5.876	29.137	-4.246
500	0.5	-15.339	-6.928	-17.055	-9.206	-9.869	-15.523	19.091	-5.949
501	0.501	-13.988	-9.234	-29.217	-10.14	-17.28	-16.619	-2.727	-10.564
502	0.502	0.331	-15.8	-24.582	-13.009	-4.562	-29.752	-28.221	-11.872
503	0.503	-9.343	-18.313	-14.51	-5.069	-9.845	-31.486	-24.872	-15.517
504	0.504	-25.215	-25.668	-10.804	-14.755	-8.347	-10.785	-2.914	-9.486
505	0.505	-27.351	-18.879	0.053	-11.077	-21.379	-8.068	-11.162	-6.331
506	0.506	-29.28	-21.367	4.327	-9.906	-12.731	-10.56	-28.918	-11.094
507	0.507	-13.406	-15.711	-4.55	-25.953	-14.336	-12.843	-22.012	-10.267
508	0.508	-7.012	-7.731	-12.862	-18.982	-4.334	2.085	-15.618	-6.201
509	0.509	-8.959	-2.464	-22.521	-16.86	-5.547	27.269	-13.667	-14.125
510	0.51	-14.209	4.368	-36.824	-7.166	-11.587	37.356	-18.878	-10.999
511	0.511	-12.699	-8.738	-7.778	-1.927	-6.409	28.069	-26.797	-4.206
512	0.512	-11.372	-26.112	-20.154	2.741	-9.362	25.328	-31.039	-10.19
513	0.513	-30.937	-23.737	-23.82	-4.386	-5.142	-8.202	-27.332	-6.111
514	0.514	-22.645	-17.309	-20.523	-5.523	2.178	-21.814	-9.291	-15.598
515	0.515	-9.881	-15.339	7.753	0.462	-4.624	-50.914	-6.705	-19.284
516	0.516	-16.868	-23.989	19	-4.76	-5.42	-77.294	9.593	-22.773
517	0.517	-10.492	-25.485	1.993	-13.613	-4.668	-80.602	-9.52	-17.543
518	0.518	-20.154	-12.501	-7.272	-14.745	-8.176	-71.261	-12.04	-20.419
519	0.519	-21.887	-3.775	-21.378	-5.038	-18.246	-57.097	-19.009	-14.393
520	0.52	-10.829	-5.314	-18.84	-8.664	-5.293	-18.629	-4.1	-15.146
521	0.521	-0.747	-9.558	-16.499	-14.633	-10.531	8.928	-2.157	-10.271
522	0.522	-4.411	-8.391	-22.868	-13.699	0.467	13.829	10.039	-6.963
523	0.523	-15.241	-9.523	-13.175	-26.492	-6.736	9.245	5.39	-2.861
524	0.524	-8.083	-12.579	-25.347	-31.703	-10.448	13.248	-16.284	-10.761
525	0.525	-11.778	-11.583	-20.684	-17.375	-4.481	16.89	-19.375	-14.216
526	0.526	-17.791	-7.295	-22.02	11.67	-11.852	-0.111	-11.047	-11.101
527	0.527	-20.905	-8.021	-13.11	7.618	-12.844	-9.36	-3.488	-13.963
528	0.528	-6.21	-18.808	-2.275	-3.587	-12.088	-0.975	3.486	-9.658
529	0.529	-8.355	-23.414	-3.634	-34.543	-14.428	6.66	-15.673	-0.702
530	0.53	-2.562	-10.409	-10.024	-22.157	-10.962	-9.498	-13.147	2.823
531	0.531	-7.799	-8.643	-8.865	-10.923	-21.051	-20.081	-6.169	-8.959
532	0.532	-3.147	-7.085	-9.834	-20.963	-8.106	-14.24	-8.293	-16.873
533	0.533	-18.995	-14.239	-14.662	-30.231	-13.345	1.706	-17.963	-21.113
534	0.534	-16.834	-17.908	-20.654	-21.888	-11.814	21.026	-23.202	-22.259
535	0.535	-26.486	-23.897	-13.298	-4.074	-21.885	23.676	-27.858	-18.75
536	0.536	-21.223	-12.081	-10.397	-6.384	-12.991	7.532	-23.59	-11.352
537	0.537	-22.728	-10.508	-14.656	4.275	2.672	-7.348	-17.211	-16.139
538	0.538	-24.053	-11.842	-10.578	6.219	13.308	13.935	-4.062	-11.84
539	0.539	-20.361	-13.003	-17.154	-5.98	-4.122	45.062	8.133	-14.151
540	0.54	-4.669	-26.161	-11.149	-16.988	-6.455	16.023	12.809	-9.3
541	0.541	-11.046	-17.464	-11.925	-3.999	-8.602	-40.655	-8.842	-15.286
542	0.542	-16.831	-15.941	-16.776	-2.268	-14.422	-81.272	-5.756	-20.895
543	0.543	-11.561	-23.122	-17.37	-26.066	-9.216	-59.236	-14.06	-16.043
544	0.544	-6.877	-8.831	-22.792	-15.991	-7.678	-25.803	-11.548	-11.393
545	0.545	-5.495	-3.102	-17.963	-12.91	-11.945	-7.659	-4.581	-8.495
546	0.546	-22.502	-18.996	-26.675	-21.257	-10.796	-13.132	-2.456	-2.692
547	0.547	-20.15	-12.622	-25.526	-23.798	-9.631	1.899	-8.277	4.661
548	0.548	-13.769	-2.942	-20.323	-16.852	-10.578	-2.618	-9.994	-4.222
549	0.549	-15.698	-11.666	-9.514	-19	-3.795	-31.654	-11.503	-7.702
550	0.55	-24.411	-19.609	12.145	-9.339	-16.947	-57.921	-33.138	-8.656
551	0.551	-19.774	-20.989	33.977	-11.108	-15.007	-34.083	-30.058	-21.413
552	0.552	-15.507	-14.626	8.39	-3.196	-9.779	-12.214	-27.357	-19.689
553	0.553	-9.107	-8.65	-8.674	9.721	-11.326	13.301	-40.212	-5.379
554	0.554	-5.608	-16.023	-5.594	4.453	-1.255	3.214	-28.693	-18.931
555	0.555	-19.541	-20.875	-2.892	-16.284	-4.923	-12.435	3.175	-31.138
556	0.556	-17.611	-21.647	-10.439	-13.581	-6.09	-20.73	71.828	-10.449
557	0.557	-15.897	-9.465	-3.467	-0.825	-2.978	-13.171	2.678	20.683
558	0.558	-7.983	-7.73	-14.128	-3.172	-9.736	-20.125	-6.249	-0.055
559	0.559	-0.844	-18.776	-12.221	-22.359	-15.711	-18.004	-14.383	-18.852
560	0.56	2.827	-17.44	-13.999	-14.865	-10.069	-4.46	-21.738	-8.834
561	0.561	-8.034	-11.076	-12.507	-12.599	-6.569	21.847	-15.13	-5.778
562	0.562	-18.094	-17.101	-16.818	-19.025	-12.545	25.522	-9.123	-3.107
563	0.563	-16.945	-9.785	-18.043	-13.246	-11.751	22.214	-25.622	9.62
564	0.564	-34.982	-6.913	-21.59	13.047	-16.558	12.851	-20.613	7.264
565	0.565	-27.468	-20.093	-22.614	-5.745	-18.463	4.437	2.222	-3.437
566	0.566	-20.53	-25.917	-19.737	-36.723	-13.014	1.802	-1.792	-13.186
567	0.567	-26.965	-13.744	-18.968	-32.708	-12.406	-24.059	17.058	-29.14
568	0.568	-21.207	-12.22	-18.22	-29.103	-21.09	-14.121	7.07	-27.097
569	0.569	-26.48	-2.169	-14.767	-19.123	-12.744	32.824	-8.545	-17.523
570	0.57	-21.869	-5.855	-14.231	-9.896	-7.506	66.269	-16.878	-26.316
571	0.571	-20.53	-7.042	-12.54	4.152	7.22	48.068	-14.403	-8.953
572	0.572	-14.147	-16.745	-13	1.549	9.374	20.4	-12.11	-25.261
573	0.573	-3.322	-20.446	-12.677	-10.109	3.594	-55.26	-14.229	-23.184
574	0.574	15.418	-9.629	-9.821	-8.048	-1.617	-87.769	-12.303	-13.575
575	0.575	7.836	-13.897	-10.259	-10.066	-12.637	-97.638	-14.099	-11.901
576	0.576	0.844	-17.578	-4.494	-4.913	-8.363	-70.904	-12.567	-26.295
577	0.577	-9.856	-21.056	-5.304	-9.635	-9.511	-62.747	-13.933	-28.293
578	0.578	-15.726	-22.03	-5.91	-11.038	-8.332	-55.418	-12.771	-33.553
579	0.579	-14.037	-21.09	-7.864	-9.944	-7.358	-48.883	-13.941	-22.6
580	0.58	-25.126	-9.703	-14.452	-8.89	1.56	-6.346	-15.005	-3.913
581	0.581	-26.537	-8.171	-20.477	-9.948	-6.737	-0.995	-12.183	-6.483
582	0.582	-32.965	-9.543	-19.725	-10.982	-11.952	-46.624	-16.465	-8.877
583	0.583	-36.47	-15.96	-16.264	-15.317	-14.84	-89.39	-4.271	-6.83
584	0.584	-20.438	-26.844	-13.009	-14.62	-17.342	-61.898	-2.563	-8.855
585	0.585	-32.094	-22.63	-11.301	-15.269	-11.722	-46.888	-10.538	-17.656
586	0.586	-34.256	-16.287	-14.802	-12.033	-12.291	21.773	-14.807	-22.395
587	0.587	-20.737	1.689	-18.115	-3.193	-7.623	31.58	-13.647	-26.712
588	0.588	-3.738	14.829	-19.307	-12.149	-5.842	58.206	-10.135	-9.738
589	0.589	-5.495	12.297	-25.325	-25.354	-9.281	33.801	-13.196	1.83
590	0.59	-3.984	9.962	-17.419	-16.711	-10.033	-3.739	-10.248	-0.353
591	0.591	-14.05	3.553	-8.149	-5.95	-10.404	3.611	-9.428	5.402
592	0.592	-28.384	-2.248	-5.076	-29.828	-8.272	36.943	-11.705	-6.836
593	0.593	-22.612	-0.5	-13.993	-26.592	-10.202	42.752	-11.063	-8.45
594	0.594	-6.778	23.284	-10.522	-10.995	-10.577	37.183	-21.645	-8.11
595	0.595	-0.412	-28.198	-9.584	-8.358	-7.077	32.046	-11.539	-0.97
596	0.596	-6.207	-35.551	-6.694	-5.909	-13.45	27.538	-7.262	0.181
597	0.597	13.145	-42.136	-2.451	-8.305	-26.605	23.426	-26.73	-10.657
598	0.598	-4.66	-23.943	-3.225	-6.266	-9.178	-33.338	-18.353	-3.465
599	0.599	2.314	-29.355	-12.712	-8.27	-11.491	-74.055	-15.787	-22.992
600	0.6	-8.349	-14.284	-6.343	0.368	-9.351	-52.071	14.537	-25.709
601	0.601	-21.904	-18.768	-9.807	-7.62	-11.279	-18.701	-14.577	-2.534
602	0.602	-16.662	-22.854	-10.734	8.2	0.922	-0.584	27.006	-11.861
603	0.603	-27.694	-26.533	-15.564	1.775	-10.096	-6.051	32.441	-20.202
604	0.604	-23.437	-29.812	-19.837	-19.529	-8.737	-31.223	17.371	-7.456
605	0.605	-17.049	-32.899	-19.066	-33.677	-5.039	-26.76	-5.406	-5.188
606	0.606	0.909	-18.742	-20.994	-20.952	-13.349	-14.37	-9.384	-7.365
607	0.607	3.367	-16.184	-10.936	-23.305	-12.383	-18.032	-28.027	-5.45
608	0.608	1.023	-4.521	-9.581	-12.684	-11.415	5.813	-31.265	-10.67
609	0.609	-18.135	-2.35	-8.428	8.583	-15.674	8.915	-28.205	-2.768
610	0.61	-10.586	-0.391	-0.112	11.244	-8.341	6.202	-47.993	-7.066
611	0.611	-31.673	-12.542	15.954	-6.594	-9.325	-21.994	-24.786	-8.222
612	0.612	-17.506	-14.033	9	-18.219	-8.57	-18.208	22.238	-9.343
613	0.613	-9.92	-15.339	2.627	-24.613	-14.206	-1.028	2.314	-18.987
614	0.614	-7.59	-16.459	-3.157	-30.43	-9.38	2.17	-3.694	-7.17
615	0.615	-5.482	-15.269	-11.835	-28.689	-14.042	4.952	-42.395	0.765
616	0.616	0.362	-18.345	-26.119	-4.89	-12.321	-2.565	-47.396	5.024
617	0.617	-1.33	-11.578	-24.123	5.153	-8.855	9.061	-51.827	6.176
618	0.618	-12.313	-10.825	-25.803	8.228	-10.235	-10.103	-31.091	12.146
619	0.619	-25.223	-10.062	-21.107	-5.917	-7.381	-27.9	25.63	-3.937
620	0.62	-30.404	-0.563	-10.989	1.607	-1.426	-16.242	50.013	-29.664
621	0.621	-31.895	-6.93	8.579	-0.709	-12.886	-14.061	27.946	-26.358
622	0.622	-27.57	-10.393	-5.539	-32.608	-4.963	-19.839	-5.538	-23.236
623	0.623	-18.619	-15.608	-13.054	-19.033	-3.619	-25.07	0.47	-9.088
624	0.624	-12.556	-24.51	-15.335	-6.625	-4.802	-23.578	16.928	-16.611
625	0.625	-24.285	-25.659	-17.408	-2.933	-5.989	-45.308	-18.284	-14.255
626	0.626	-3.514	-26.584	-19.29	14.115	-9.127	-54.639	-13.819	-20.603
627	0.627	-0.761	-15.693	-17.492	-20.296	-12.065	-12.056	-17.872	-41.877
628	0.628	-3.249	-5.591	-15.898	-15.81	-2.435	6.17	-6.642	0.716
629	0.629	-5.545	-4.415	-25.927	-3.39	-11.377	0.787	44.838	6.734
630	0.63	-7.649	-7.886	-14.087	-7.029	-14.895	5.853	22.777	-20.907
631	0.631	-25.074	-6.883	-15.606	-17.066	-7.555	56.255	-24.051	-15.829
632	0.632	-36.684	2.065	-14.221	-13.969	-2.743	76.257	-42.235	-11.322
633	0.633	-34.538	5.596	-7.786	-16.669	-7.021	58.09	-14.553	-7.206
634	0.634	-17.109	-1.726	-11.218	-14.141	-1.419	-25.126	-9.51	-3.487
635	0.635	-28.691	-6.542	-16.409	-11.803	-12.262	-60.675	-32.335	-0.138
636	0.636	-22.256	-14.458	-9.599	-9.647	-13.817	-49.719	-28.272	-21.966
637	0.637	-16.398	-15.406	-5.298	-11.534	-15.211	-39.68	-39.496	-24.64
638	0.638	-25.072	-18.269	-12.603	-20.189	-16.417	-66.233	-29.434	-27.119
639	0.639	-1.231	-20.748	-7.72	-12.179	-12.97	-57.95	-26.334	-15.478
640	0.64	-18.222	-18.422	-10.195	-10.789	-9.897	-65.207	-23.621	-13.322
641	0.641	-15.097	-29.27	-7.827	-4.372	-3.119	22.307	-36.384	-19.105
642	0.642	-0.929	-24.64	-17.247	-19.997	-9.097	34.157	-38.704	-3.205
643	0.643	1.641	-5.898	-16.028	-13.575	-11.362	23.38	-36.561	-13.836
644	0.644	-9.923	-8.443	-2.805	-7.763	-13.269	13.57	-11.387	-27.353
645	0.645	-33.297	-10.772	-11.463	-9.466	-13.833	-13.11	12.435	-29.059
646	0.646	-30.149	-17.2	-12.95	-7.858	-6.075	-21.222	-34.571	-27.482
647	0.647	-21.783	-15.295	-20.048	5.175	-9.144	0.836	-14.61	-43.321
648	0.648	-19.222	-13.568	-8.18	-6.947	-10.13	7.409	-8.606	-32.668
649	0.649	1.873	3.846	9.303	-5.314	-7.626	-10.846	74.614	-7.494
650	0.65	-12.261	1.524	-11.732	-12.384	-14.965	5.516	62.785	23.458
651	0.651	-25.069	-9.121	-19.994	-15.993	-12.049	0.426	8.613	2.735
652	0.652	-4.02	-18.805	-17.417	-17.093	-11.251	-4.046	-21.003	-8.486
653	0.653	-1.343	-24.039	-10.39	-26.701	-5.593	-16.455	-29.873	8.557
654	0.654	-3.873	-25.6	-16.728	-25.479	-13.49	-42.807	-37.977	17.864
655	0.655	17.246	-38.57	-22.507	-14.603	-10.341	-39.546	-30.613	3.744
656	0.656	25.636	-40.314	-13.795	-21.737	-1.386	-42.657	-24.043	-3.78
657	0.657	-7.769	-32.362	-12.255	-15.313	-4.828	-45.373	-18.059	-6.082
658	0.658	-21.254	-19.366	-10.895	-16.425	-10.008	-11.91	42.878	4.575
659	0.659	-17.146	-10.623	-9.707	-4.562	0.88	1.629	34.704	-5.111
660	0.66	-20.818	-21.62	-15.694	-9.126	-0.425	-35.891	-2.311	-31.423
661	0.661	-51.782	-25.844	-18.759	-19.105	0.793	-50.945	-8.906	-50.17
662	0.662	-47.735	-19.444	-17.756	-22.725	-2.632	-73.781	-14.835	-33.138
663	0.663	-13.698	-6.284	-20.252	-9.518	-12.246	-27.915	-9.282	-4.896
664	0.664	-0.165	2.415	-22.564	-0.775	-11.02	-9.711	-14.189	-1.253
665	0.665	-37.715	-2.247	-21.984	-11.777	-7.462	17.974	-18.587	-11.323
666	0.666	-32.674	13.595	-30.735	-16.014	-6.422	22.978	-14.559	-8.228
667	0.667	-28.199	28.466	-22.46	-4.183	-1.505	18.465	-10.959	0.084
668	0.668	-24.144	11.029	-8.559	0.502	10.002	14.338	-14.352	-2.444
669	0.669	-12.929	-10.083	-6.638	13.529	8.542	10.589	-11.259	-18.683
670	0.67	-16.226	-18.417	19.659	-5.781	4.377	13.814	-13.863	-20.792
671	0.671	-19.331	-20.951	23.331	-18.496	-15.069	4.505	-11.307	-11.128
672	0.672	0.397	-18.656	-0.472	-16.121	-17.687	1.739	-18.286	-16.362
673	0.673	-7.145	-12.311	-9.766	-18.228	-15.067	-5.877	-16.225	-11.755
674	0.674	-9.447	-14.292	-18.1	-8.525	-17.274	-12.879	-14.449	-10.414
675	0.675	-11.555	-40.664	-15.611	-10.233	-10.779	-6.513	-16.297	-11.539
676	0.676	-5.753	-44.391	-13.312	-21.23	-12.609	-8.527	-11.678	-0.69
677	0.677	-4.01	-27.395	-6.954	-19.827	-3.788	-10.357	-7.443	-2.043
678	0.678	-8.652	-5.539	-1.171	-16.136	-8.329	3.916	-3.858	-5.71
679	0.679	-7.327	-2.835	-6.418	-14.961	-12.475	13.6	-5.094	-6.823
680	0.68	9.676	-15.608	-7.989	-3.111	-21.269	1.416	-10.346	-5.808
681	0.681	-1.959	-22.566	-12.241	14.385	-15.162	9.384	-9.426	-18.572
682	0.682	-16.884	-24.699	-24.039	2.812	-20.263	8.1	-12.018	-16.838
683	0.683	-11.115	-15.039	-19.395	-3.534	-24.985	1.826	-6.494	-8.885
684	0.684	-12.86	-13.315	-3.524	-5.424	-24.102	-16.11	-8.474	-24.707
685	0.685	-33.543	-5.407	-5.674	-14.096	-11.803	-44.381	-6.646	-13.997
686	0.686	-30.813	-4.08	-15.381	-25.1	14.609	-33.161	-10.815	-11.978
687	0.687	-2.532	-10.483	-20.622	-20.83	18.397	-23.039	-8.372	-13.669
688	0.688	1.189	-7.027	-15.99	-40.348	8.438	-19.832	-10.76	3.789
689	0.689	-8.801	8.99	-14.645	-9.153	-7.137	-5.622	-13.702	6.163
690	0.69	-5.625	6.616	-10.979	3.265	-26.77	2.002	-14.854	-0.174
691	0.691	-25.311	-4.072	-19.329	-7.93	-34.207	-4.891	-9.05	-9.798
692	0.692	-43.071	-2.178	-14.11	-11.19	-50.349	-6.852	-19.734	-8.016
693	0.693	-26.78	-7.434	-24.981	17.094	-18.305	-16.362	-18.379	-25.385
694	0.694	-11.858	-15.398	-12.04	-1.663	-4.649	-7.502	-24.755	-27.663
695	0.695	-17.69	-25.503	-20.798	-18.703	-0.476	-15.341	-16.371	-16.978
696	0.696	-19.46	-31.918	-19.321	-21.785	-11.605	-10.993	-17.276	-18.848
697	0.697	-11.514	-37.931	-18.019	-24.475	19.454	-19.846	-10.48	-10.043
698	0.698	4.404	-23.994	-21.731	-32	23.609	-13.792	-0.778	-11.533
699	0.699	6.57	-25.929	-22.909	-34.319	-2.619	-12.759	18.795	-4.336
700	0.7	12.402	-10.061	-17.695	-6.633	0.777	-7.854	-0.822	-3.079
701	0.701	3.711	-7.931	-20.63	-10.314	-8.413	-10.303	-8.29	-4.117
702	0.702	-7.317	-9.878	-19.885	-6.999	-16.641	1.941	-15.248	-20.13
703	0.703	-28.953	-8.151	-12.559	-10.059	-14.027	0.242	-13.205	-27.05
704	0.704	-50.794	-16.113	2.111	-7.332	-20.893	-20.436	-19.085	-7.856
705	0.705	-70.532	-14.762	16.975	-4.809	-14.402	-23.141	-20.902	-20.609
706	0.706	-52.682	-18.435	18.871	-2.46	-8.487	-15.602	-16.285	-18.272
707	0.707	-36.365	-24.425	6.655	-13.085	-6.619	-8.616	-17.618	-11.891
708	0.708	-21.472	-19.191	-14.078	-11.131	-8.054	-2.194	1.962	1.653
709	0.709	-4.082	-20.128	-5.776	-16.317	-6.614	-31.177	10.281	-10.491
710	0.71	2.864	-19.285	-18.565	-20.907	-5.415	-43.524	-28.28	-27.884
711	0.711	0.723	-13.609	-16.267	-13.724	-6.552	-24.765	-67.055	-6.8
712	0.712	14.242	-4.1	-14.144	-12.54	-7.48	-14.73	-72.158	1.486
713	0.713	5.51	-0.436	-16.066	-4.208	-10.374	-11.661	-67.778	9.031
714	0.714	-5.536	0.716	-14.314	-3.224	-12.909	-8.898	-5.328	-7.234
715	0.715	-18.506	5.947	9.497	5.705	-10.603	19.443	39.305	-9.368
716	0.716	-27.253	1.113	-0.554	14.055	-11.167	30.751	63.635	-3.574
717	0.717	-3.464	-6.811	-9.842	0.153	-14.413	27.55	70.962	-5.312
718	0.718	-13.537	-12.029	-23.979	-21.105	-11.463	11.929	-2.976	-29.079
719	0.719	-22.826	-16.879	-11.216	-18.368	-11.041	-7.775	-52.323	-39.123
720	0.72	-20.107	-8.971	-18.175	-25.904	-12.363	-31	10.208	-23.442
721	0.721	-12.556	-9.969	-11.754	-23.577	-11.186	3.43	18.346	-15.109
722	0.722	-19.515	-5.172	-21.405	-17.196	-13.916	7.859	25.708	13.134
723	0.723	-21.606	-7.716	-19.656	-7.524	-19.739	-21.19	86.286	1.873
724	0.724	-15.789	-10.065	-8.622	-5.79	-12.424	-24.886	29.396	-42.842
725	0.725	-3.607	-12.031	-12.888	-7.337	-9.518	12.813	-66.97	-12.464
726	0.726	4.307	-22.15	-9.236	-11.585	-15.497	17.831	-53.795	-7.064
727	0.727	-2.849	-29.375	-12.755	-10.445	-8.124	13.359	5.843	-22.156
728	0.728	14.152	-25.724	-11.815	-6.987	-7.131	-24.208	-4.958	-17.727
729	0.729	2.492	-29.179	-16.67	-23.06	-9.652	-29.28	-14.792	-13.685
730	0.73	-8.195	-36.512	-28.115	-48.801	-10.483	-42.866	-23.663	-2.495
731	0.731	-21.777	-21.802	-26.584	-17.836	-15.403	-38.847	-31.764	14.513
732	0.732	-13.084	-6.935	-16.534	-13.755	-5.369	-65.201	-24.381	-7.391
733	0.733	-33.821	-8.906	-12.864	-17.42	-3.99	-41.462	-30.926	-27.164
734	0.734	-36.57	-10.66	0.291	-7.353	-0.271	-32.24	24.079	-34.736
735	0.735	-34.1	-15.296	2.043	1.928	0.945	-46.455	2.063	-41.745
736	0.736	-27.181	-28.225	-8.972	10.233	-15.048	-64.373	-17.822	-22.617
737	0.737	-33.61	-15.992	-10.313	-7.594	-7.999	-71.415	-23.774	-9.87
738	0.738	-54.951	-1.638	-19.205	-19.21	-5.791	-39.533	-29.142	-16.875
739	0.739	-35.237	0.325	-13.191	-8.59	-7.64	-7.607	-54.26	-1.994
740	0.74	-22.523	-4.873	-3.491	-6.653	-9.316	4.786	-31.382	-3.951
741	0.741	-10.978	-12.775	-20.503	-4.909	-7.704	-6.439	-2.319	1.249
742	0.742	3.831	-14.106	-4.244	-15.952	-11.908	-3.17	-28.599	2.76
743	0.743	9.531	-2.278	-10.633	-0.101	-10.731	-6.32	-25.287	-4.424
744	0.744	28.808	2.362	14.504	19.052	-11.851	24.766	-40.95	-10.858
745	0.745	5.553	-13.53	17.78	-9.233	-2.169	4.015	-21.204	-26.583
746	0.746	-22.714	-28.473	-4.098	-12.969	1.424	30.335	-18.689	-41.526
747	0.747	-41.506	-34.331	-23.859	-9.723	-2.179	33.635	-2.433	-12.52
748	0.748	-24.505	-25.66	-26.38	-6.651	-7.418	17.926	-0.297	16.485
749	0.749	-2.67	-11.371	-19.429	-14.993	-18.203	-1.858	-29.303	-17.61
750	0.75	-11.029	-17.2	-17.31	-7.479	-16.798	5.625	-16.869	-22.085
751	0.751	-8.551	-15.467	-23.112	-33.229	-10.384	7.842	-5.615	15.441
752	0.752	-24.838	-17.023	-17.861	-36.548	-13.854	5.611	45.901	0.319
753	0.753	-14.241	-6.952	-3.527	-20.912	-12.884	3.631	23.891	13.842
754	0.754	-0.78	-23.957	-9.304	-6.837	-21.787	5.317	17.387	17.877
755	0.755	-27.196	-30.892	-11.015	-14.437	-20.639	19.555	-12.895	-0.917
756	0.756	-38.52	-24.488	-15.634	-12.149	-28.008	-5.682	-40.455	2.336
757	0.757	-7.645	-10.932	-11.354	-5.796	-19.111	-15.794	-35.318	-6.993
758	0.758	-3.648	-16.174	-15.036	-23.283	-1.112	-0.163	33.43	-44.015
759	0.759	-7.349	-36.874	-16.227	-25.656	37.392	8.116	43.266	-28.967
760	0.76	-17.407	-34.171	-13.152	-2.271	31.957	15.604	16.437	-15.454
761	0.761	-20.495	-0.704	-25.953	-11.604	6.774	13.234	8.074	-3.094
762	0.762	-12.21	31.184	-34.694	-3.329	20.294	-1.69	0.556	-14.338
763	0.763	5.543	27.081	-26.8	-0.881	24.33	-30.737	-6.091	9.477
764	0.764	-1.476	8.273	-19.694	-7.873	13.067	-43.11	-0.117	0.212
765	0.765	-3.669	-1.804	-18.586	-18.57	-17.931	-24.3	-16.54	-8.127
766	0.766	-17.264	-4.936	-10.288	-24.433	-38.674	-34.261	-31.59	-20.939
767	0.767	-15.568	-2.288	5.748	-12.297	-35.033	-18.484	-36.037	-42.031
768	0.768	-20.247	-9.889	12.648	-10.829	-18.044	-15.728	-40.135	-27.892
769	0.769	-18.92	-16.912	-6.599	4.95	-21.183	2.113	-43.947	-25.36
770	0.77	-17.784	-19.111	-14.192	-10.026	-12.896	4.45	-27.072	-27.661
771	0.771	-23.809	-9.514	-11.913	-12.048	-0.153	-10.485	-17.896	0.045
772	0.772	-33.522	-18.313	-18.337	-10.403	-7.15	-20.209	-15.317	11.259
773	0.773	-19.262	-13.727	-20.328	-8.939	11.98	-28.919	-12.905	-12.566
774	0.774	-5.759	-12.438	-15.143	-10.374	-26.564	-17.876	-10.646	-15.601
775	0.775	-4.034	-8.815	2.229	-19.347	-32.016	-33.745	-12.816	-7.226
776	0.776	-24.74	-0.549	9.136	-1.412	-27.017	-27.33	-18.78	-19.971
777	0.777	0.798	-16.676	2.685	1.033	-22.612	-25.36	-17.213	-3.696
778	0.778	4.059	-42.481	-7.061	-10.673	-1.956	-2.513	-12.677	-10.068
779	0.779	-5.248	-32.477	-5.381	-17.175	32.047	-5.68	-8.638	-4.232
780	0.78	-7.986	-23.247	-16.473	-11.469	36.438	-14.064	-10.035	-16.399
781	0.781	-36.307	2.259	-20.796	-16.825	-9.487	-21.648	-9.099	-14.791
782	0.782	-32.685	-1.07	-29.746	-24.874	-52.142	-0.572	-14.508	-13.338
783	0.783	-18.357	-14.463	-21.468	-23.608	-57.627	-8.899	-15.577	-14.436
784	0.784	-15.083	-30.198	-20.552	-14.801	-52.664	-6.354	-18.168	-10.906
785	0.785	-24.41	-44.362	-25.418	-13.703	-43.618	-1.827	-15.878	-9.895
786	0.786	-21.759	-41.882	-26.222	-15.708	-30.135	-18.019	-16.611	-12.778
787	0.787	6.447	-34.983	-22.011	-23.142	-26.128	-24.372	-16.258	-4.83
788	0.788	-19.935	-24.408	-18	-14.37	-37.377	-49.512	-7.505	-10.019
789	0.789	-2.979	-14.787	-21.551	-11.024	-27.323	-39.42	-10.487	-11.143
790	0.79	0.072	-23.543	-11.559	-5.881	-30.433	-23.688	-4.186	-15.925
791	0.791	2.773	-25.166	-4.459	-6.931	-16.304	-9.534	-5.376	-13.342
792	0.792	0.284	-20.994	1.847	-6.269	11.958	13.73	-0.242	-22.22
793	0.793	-11.289	-4.04	7.795	-2.324	15.643	16.892	6.282	-11.376
794	0.794	-34.693	2.868	6.771	-4.383	46.6	-2.806	5.352	-7.077
795	0.795	-50.312	9.224	-6.035	2.857	100.725	-41.232	12.58	-3.37
796	0.796	-36.134	11.131	2.636	-11.985	93.314	-35.726	5.749	-19.033
797	0.797	-18.315	-4.757	-11.757	-27.028	5.75	-0.435	-0.305	-8.39
798	0.798	-6.722	1.604	-6.064	-29.077	-53.959	13.187	-12.564	-2.542
799	0.799	-8.868	-8.096	-11.395	-13.317	-64.899	25.593	-24.834	-7.687
800	0.8	-10.808	-9.855	-19.414	-11.291	-35.461	51.893	-26.477	-12.312
801	0.801	-26.726	-11.441	-35.361	-1.736	-26.836	34.851	-36.627	-8.042
802	0.802	-20.41	-27.375	-20.531	3.361	-18.867	-12.198	-48.503	-19.805
803	0.803	-3.041	-38.113	-26.396	4.777	-11.576	-5.627	-56.418	-15.15
804	0.804	-5.353	-44.021	-17.745	0.374	-4.943	0.374	-69.363	-5.071
805	0.805	-7.459	-24.766	-9.878	-16.757	1.164	-5.041	-64.105	-1.384
806	0.806	6.112	-17.295	-14.21	-19.192	-4.111	-20.108	-40.292	2.091
807	0.807	0.913	-1.059	-7.921	-0.137	-9.028	-15.653	11.161	18.156
808	0.808	-22.828	-15.952	-6.856	-18.036	-4.485	-11.616	77.904	11.179
809	0.809	-32.85	-6.243	-10.034	-34.372	-0.431	-15.329	122.635	-12.291
810	0.81	-29.727	-0.977	-14.945	-23.821	3.3	-25.424	147.024	-28.001
811	0.811	1.452	22.853	-9.021	-14.234	0.025	-22.35	35.924	-13.875
812	0.812	13.848	12.839	-3.496	1.543	-3.137	-14.056	-43.657	-31.656
813	0.813	-4.899	3.598	4.346	-30.483	-0.626	-31.902	-58.027	-33.957
814	0.814	-8.119	-21.919	-0.959	-7.739	-8.378	-43.561	-44.91	-10.514
815	0.815	-29.932	-4.882	-13.801	-3.77	-6.156	-67.005	-33.105	5.154
816	0.816	-32.605	4.397	-22.59	-7.541	-8.351	-51.348	-0.581	-26.028
817	0.817	-19.825	-15.341	1.15	-4.349	-6.462	-8.806	9.311	-30.133
818	0.818	-31.42	-17.837	4.408	-13.711	-4.752	-14.826	18.258	-41.435
819	0.819	-33.539	-10.865	-23.873	-22.117	-12.731	-9.422	-6.062	-38.181
820	0.82	-23.865	-0.214	-27.6	-14.634	-17.043	15.728	1.361	-22.534
821	0.821	-7.985	1.763	-24.371	-3.108	-15.912	47.663	8.035	20.055
822	0.822	6.934	-24.489	-15.14	-9.574	-17.053	1.8	-22.22	38.253
823	0.823	-10.45	-20.78	-23.517	-7.713	-16.071	-28.579	-27.5	-44.99
824	0.824	-26.665	-30.808	-10.805	-16.505	-9.249	-12.098	-92.975	-56.877
825	0.825	-28.762	-27.667	-3.901	-24.52	-8.456	-7.007	-48.14	-2.734
826	0.826	-15.204	-24.921	-1.826	-20.335	-2.82	-11.44	-7.376	7.133
827	0.827	-6.484	-22.366	-3.796	-0.832	3.81	0.923	-14.597	-1.81
828	0.828	-7.984	-20.011	-12.531	13.248	4.648	34.963	59.466	-9.973
829	0.829	-12.202	-17.856	-17.214	-15.071	-0.878	21.411	49.736	-2.657
830	0.83	7.369	-31.348	-18.604	-3.905	-5.603	-7.619	23.164	-22.662
831	0.831	-12.333	-15.392	-27.554	6.094	4.567	-11.283	-17.351	-40.914
832	0.832	-50.846	-4.619	-19.279	-15.845	-2.532	-28.29	-68.891	-24.545
833	0.833	-34.398	5.194	-9.668	-13.228	-3.669	-25.133	-75.347	-19.58
834	0.834	-9.225	-17.535	-21.516	-31.096	-19.306	-44.835	-57.035	-15.183
835	0.835	13.6	-20.526	-20.007	-19.525	-8.599	-32.032	26.301	5.479
836	0.836	9.553	-0.69	-15.784	-8.899	-25.936	-6.249	62.042	24.195
837	0.837	13.246	6.928	-12.148	12.351	-42.093	10.81	-13.683	7.111
838	0.838	10.012	0.02	-6.162	3.992	-44.117	26.533	-62.892	-2.231
839	0.839	0.751	-10.568	-0.938	-34.535	-34.344	18.232	-53.843	-10.588
840	0.84	-18.958	3.054	-5.787	-29.119	-39.461	36.052	-61.852	-23.402
841	0.841	-36.737	1.392	-5.015	-3.963	-34.704	1.091	19.742	11.589
842	0.842	-34.35	-9.552	-17.192	-8.424	-30.323	-24.017	117.562	16.589
843	0.843	-10.862	-16.584	-18.912	3.952	-10.631	-10.403	25.556	-24.683
844	0.844	-39.103	-35.977	-20.429	0.265	32.078	-31.09	-9.887	-19.305
845	0.845	-50.311	-44.187	-19.051	-9.81	26.219	-49.881	-42.296	-14.32
846	0.846	-33.26	-51.661	-10.13	-6.725	42.827	-18.948	-32.392	-9.898
847	0.847	-11.364	-35.319	7.893	-26.49	37.918	-31.348	-5.643	-22.305
848	0.848	2.805	-20.34	0.36	-23.993	24.398	-5.002	2.542	-33.55
849	0.849	5.364	-10.582	-11.212	-30.974	61.923	5.123	-4.709	-9.757
850	0.85	26.5	1.667	-13.295	-7.565	127.51	-4.041	1.934	-6.675
851	0.851	34.852	22.436	-19.079	-16.858	11.015	-1.201	-3.975	-9.373
852	0.852	-3.641	36.648	-20.809	-8.529	-68.503	-18.937	-42.513	-1.834
853	0.853	-42.285	39.23	-9.722	14.694	-140.652	-30.564	-57.545	-4.195
854	0.854	-37.166	13.535	-8.315	-13.572	-153.769	-28.465	-61.952	-6.313
855	0.855	-50.627	-10.235	-4.614	-9.899	-141.918	-38.222	-49.673	-12.085
856	0.856	-46.486	-44.653	8.591	-13.205	-87.673	-33.123	-23.429	-20.787
857	0.857	-42.731	-49.056	6.905	-16.345	-38.284	-9.409	-6.423	-19.227
858	0.858	-18.866	-61.355	-10.454	-36.073	60.252	7.598	2.974	-6.252
859	0.859	-9.56	-64.954	-17.349	-18.284	20.803	4.5	17.24	-8.003
860	0.86	-12.265	-33.883	-10.878	-2.047	32.635	-3.856	4.572	-22.362
861	0.861	-4.684	-21.413	-8.874	-8.422	65.176	-6.433	16.249	-32.059
862	0.862	-11.61	-2.571	-7.053	-2.601	154.021	-8.821	13.929	-33.764
863	0.863	-34.982	0.737	-8.512	-4.309	118.419	-19.533	4.097	-19.399
864	0.864	-25.671	-2.364	-9.773	-8.954	-0.983	-33.162	-22.323	-1.96
865	0.865	-11.555	0.301	-0.791	-16.083	-48.599	-13.825	-33.631	0.374
866	0.866	1.154	-12.494	-9.046	-12.372	-62.924	-1.054	-36.993	2.547
867	0.867	-5.855	-24.145	-25.041	-20.67	-49.766	1.258	-40.141	16.098
868	0.868	-3.712	-13.546	-27.263	-6.703	-14.157	-0.882	-37.463	-6.765
869	0.869	5.969	-15.529	-20.772	-12.486	-3.324	4.873	-24.656	-9.882
870	0.87	-6.183	-38.408	-14.882	-7.255	-13.208	-7.313	-17.649	-41.004
871	0.871	-14.039	-41.524	-13.053	-11.886	-39.926	-18.275	-28.253	-11.907
872	0.872	-29.817	-10.348	-17.607	-13.228	-31.81	-22.396	-22.503	14.529
873	0.873	-19.094	-6.239	-10.34	-4.322	-39.163	-39.281	-6.837	31.695
874	0.874	-1.634	-9.858	-3.866	-7.801	-32.593	-41.484	-0.558	-9.086
875	0.875	10.002	0.244	-0.305	-17.492	-26.604	-9.444	5.18	-36.723
876	0.876	-9.13	3.386	-16.28	-23.885	-32.029	31.806	-3.539	-11.46
877	0.877	-21.86	-4.901	-27.774	-17.853	-26.989	26.416	-1.934	-6.908
878	0.878	-14.836	-12.444	-21.267	-10.457	-22.514	21.403	-0.526	-10.902
879	0.879	-12.63	-19.424	-19.227	-17.19	-18.447	7.92	5.875	15.486
880	0.88	-26.119	-30.082	-13.903	-4.027	-14.815	-12.759	9.349	-8.231
881	0.881	-10.197	-39.753	-12.257	-2.037	-11.602	-23.981	2.007	7.507
882	0.882	-3.81	-41.478	0.798	10.207	-2.372	-34.022	2.897	-6.597
883	0.883	-5.749	-20.76	-7.81	-10.448	-5.117	-18.265	3.585	-19.337
884	0.884	13.616	-23.456	-6.145	-18.73	-7.653	-9.843	1.281	-21.583
885	0.885	-19.853	-15.925	-10.302	-31.485	-5.362	-17.308	-9.447	-10.888
886	0.886	-15.373	14.44	-1.298	-10.362	-3.253	-14.922	-13.93	-16.672
887	0.887	-27.696	26.815	-16.871	-13.037	-1.333	-29.741	-15.236	-11.428
888	0.888	-23.976	30.453	-18.884	-20.548	0.39	-16.084	-14.053	-28.806
889	0.889	-13.926	13.356	-9.073	-22.853	1.931	3.336	3.914	-21.788
890	0.89	-10.872	-2.388	-7.197	-16.479	-2.307	-24.913	1.366	-23.922
891	0.891	-42.086	-10.733	-15.007	-10.68	-1.142	1.37	17.602	-22.016
892	0.892	-46.2	-38.996	-16.242	-8.905	-4.612	-1.938	-10.011	-9.803
893	0.893	-4.592	-42.713	-19.811	-7.349	0.639	26.307	-51.406	-8.234
894	0.894	-21.018	-5.025	-13.715	-8.673	1.616	29.977	-1.36	-1.118
895	0.895	-26.055	20.077	-18.871	-4.966	2.426	6.14	45.625	-15.487
896	0.896	-12.534	-2.802	-15.929	-6.108	-3.179	-3.185	15.25	-29.055
897	0.897	-8.504	-15.212	-15.094	-17.908	-2.636	-11.486	-12.552	-16.854
898	0.898	-4.846	-18.879	-27.196	-16.352	-6.026	-34.656	-58.037	-18.347
899	0.899	-8.138	-8.796	-28.865	-6.257	-3.228	-75.461	-27.613	-16.931
900	0.9	-5.042	-18.06	-8.092	-7.396	1.481	-58.986	-44.013	-36.382
901	0.901	-7.72	-37.777	-5.323	-10.834	-1.855	-23.762	-99.483	-10.779
902	0.902	-35.934	-30.203	-23.072	-3.451	-7.37	8.214	-2.991	6.302
903	0.903	-39.609	-13.916	-16.057	1.422	-8.063	20.576	10.237	-28.083
904	0.904	-36.361	-7.497	15.936	-11.687	-7.613	54.591	117.71	-32.477
905	0.905	-27.117	9.94	2.45	-13.608	-15.474	68.068	74.666	-3.409
906	0.906	-18.843	-6.337	-9.87	9.245	-8.213	13.846	35.327	-7.08
907	0.907	-11.363	-29.794	-6.124	-25.188	-7.252	-37.801	-47.893	2.98
908	0.908	4.869	-32.912	-16.128	-11.62	-7.965	-44.318	-36.858	6.092
909	0.909	7.015	-47.081	-25.376	-15.671	-7.05	-13.891	-7.083	8.814
910	0.91	-14.229	-23.901	-11.214	-26.871	-10.445	2.577	2.017	-14.429
911	0.911	-0.05	-2.04	-13.688	-16.78	-7.078	7.608	91.822	-42.703
912	0.912	-2.497	17.712	-15.973	-19.85	-8.751	12.054	-15.328	-46.402
913	0.913	-4.767	15.229	-13.807	-11.5	-8.253	7.981	-58.124	-15.445
914	0.914	14.43	17.601	-7.973	-19.029	-7.812	-48.731	-44.615	13.58
915	0.915	32.242	2.728	-6.21	-16.698	-10.773	-56.892	-32.63	-5.219
916	0.916	6.485	12.413	-10.84	-10.299	-15.314	-19.941	-21.755	4.809
917	0.917	-31.234	-6.959	-18.001	-16.078	-15.985	13.552	-31.601	26.691
918	0.918	-26.17	-9.484	-19.188	-14.314	-12.56	31.764	-76.293	12.613
919	0.919	-48.987	-11.802	-20.37	-3.257	-11.227	-18.15	-84.376	-25.872
920	0.92	-61.338	-26.718	-17.276	-4.591	-16.078	-51.615	-62.469	-31.265
921	0.921	-50.128	-55.785	-12.442	1.817	-12.807	-82.005	25.02	-36.347
922	0.922	-26.358	-84.845	-14.964	0.682	-21.739	-109.692	108.512	-40.783
923	0.923	-10.731	-73.631	-2.774	-2.374	-9.948	-84.541	10.844	-28.353
924	0.924	-8.045	-49.874	13.104	4.446	-5.321	-43.338	-54.856	-9.586
925	0.925	-10.553	-40.674	2.472	-8.685	-9.567	28.841	-42.923	-19.714
926	0.926	-12.858	-20.99	-22.659	-33.821	-18.451	18.98	-53.56	-10.513
927	0.927	-19.235	7.24	-25.95	-23.731	-26.758	27.915	-43.534	3.549
928	0.928	-36.657	18.467	-16.667	-14.408	-10.665	3.529	37.316	-4.038
929	0.929	-20.407	15.22	-13.964	-6.055	19.758	10.874	26.554	-15.689
930	0.93	-5.528	-12.932	-11.461	-39.49	32.19	4.262	-22.687	-9.337
931	0.931	15.718	-9.144	-9.155	-25.891	13.46	-13.958	22.138	11.866
932	0.932	-9.829	1.041	-11.292	-38.232	-17.449	-63.93	-2.243	14.531
933	0.933	-6.521	-1.947	-17.108	-19.421	-29.773	-57.407	-68.959	-19.054
934	0.934	9.161	0.867	-11.896	-9.332	-26.027	-39.249	-95.637	3.687
935	0.935	0.864	-1.544	-10.368	-6.223	-22.676	-0.595	-54.965	32.654
936	0.936	-37.662	0.86	-9.033	-3.508	-31.91	4.353	56.076	28.925
937	0.937	-21.234	20.097	-17.947	4.059	-29.168	-9.288	8.281	-15.836
938	0.938	13.964	22.686	-28.818	6.407	-26.598	28.148	22.446	-34.135
939	0.939	18.385	6.489	-24.6	0.033	-28.864	53.229	35.464	4.497
940	0.94	5.949	-25.401	-20.944	1.991	-9.679	76.049	23.602	9.505
941	0.941	-12.843	-38.976	-17.489	-13.842	-7.188	13.527	12.715	-13.321
942	0.942	-43.857	-18.327	-16.542	1.103	-9.558	-13.163	-56.553	-17.371
943	0.943	-39.872	-14.743	-7.656	-12.391	18.07	-5.018	-47.829	1.401
944	0.944	-28.684	-18.11	10.298	-17.578	14.349	2.333	-88.605	4.672
945	0.945	-11.711	-27.457	28.058	-16.012	17.594	-4.291	22.289	-17.228
946	0.946	10.081	-35.811	6.92	-3.029	45.804	-22.558	133.459	-37.004
947	0.947	7.307	-38.382	-12.85	-18.896	64.54	-50.297	32.302	-75.536
948	0.948	-5.546	-26.815	-10.36	-29.54	33.552	-4.834	-7.329	-70.17
949	0.949	-12.59	-20.465	-17.364	-19.845	54.223	1.155	-19.257	-65.207
950	0.95	-31.805	-10.791	-15.265	-18.062	-2.498	6.537	-30.191	-24.04
951	0.951	-39.402	-5.58	-17.231	-10.101	-59.428	-28.662	-59.936	-18.701
952	0.952	-37.128	-10.286	-12.066	-8.708	-81.563	12.634	-33.334	-23.767
953	0.953	-22.306	-20.417	-16.787	-9.831	-75.072	18.113	-25.309	-19.345
954	0.954	-8.823	-32.276	-18.19	-3.788	-44.791	33.267	-47.557	-6.999
955	0.955	-10.571	-14.918	-21.896	-4.718	-17.194	-7.901	-40.957	11.784
956	0.956	13.235	-17.275	-18.452	-7.582	-22.279	-46.583	-47.015	8.564
957	0.957	-17.712	-23.721	-17.535	-13.54	-26.766	-51.667	-30.65	-7.056
958	0.958	-30.1	-2.477	-18.558	-17.604	-22.748	-19.876	4.339	1.325
959	0.959	-41.328	5.814	-17.847	-9.644	-19.105	-7.669	-18.734	19.155
960	0.96	-44.614	3.274	-18.682	-2.261	-9.084	-4.101	-31.264	2.872
961	0.961	-47.737	-3.678	-15.251	-9.016	6.54	-7.399	-65.416	-3.543
962	0.962	-33.595	-10.077	-14.734	-9.75	3.775	-10.531	-134.166	-13.241
963	0.963	-31.093	-23.671	-11.896	-5.671	-9.072	-18.9	-104.842	-4.55
964	0.964	3.861	-11.512	-8.484	-3.734	-16.119	-6.127	29.225	19.215
965	0.965	28.935	2.785	-2.17	-13.793	-14.104	-8.433	125.242	16.007
966	0.966	-3.041	8.529	-1.474	-20.922	-8.457	-23.332	107.609	-30.93
967	0.967	-23.807	-10.869	4.057	-19.703	-10.368	-29.152	91.486	-50.762
968	0.968	-12.653	-13.486	-3.951	-11.339	-5.891	-27.349	48.118	-44.7
969	0.969	-22.766	-1.972	-13.697	-12.262	-4.668	-22.653	192.744	-39.251
970	0.97	5.389	0.04	-10.08	-9.312	-5.887	-15.494	19.481	6.233
971	0.971	8.959	-5.92	-8.977	-17.211	-9.426	-16.698	-50.241	-24.154
972	0.972	5.574	-0.868	-16.384	-26.845	-8.523	-20.259	-29.114	-29.621
973	0.973	-10.171	22.765	-21.27	-23.132	-3.772	-17.243	-48.207	15.793
974	0.974	-24.345	39.655	-20.537	-9.941	-15.256	-20.127	-65.785	21.765
975	0.975	-26.888	5.136	-31.216	-11.645	-10.648	-6.854	-113.753	16.335
976	0.976	-33.903	-26.773	-18.295	-16.259	-6.429	-4.737	-70.811	11.357
977	0.977	-27.53	-55.706	-20.099	-14.913	-10.158	7.594	-57.806	-11.481
978	0.978	-17.24	-83.7	-12.217	-6.017	-11.447	-3.289	1.733	-15.515
979	0.979	-3.657	-117.712	-5.089	-21.675	-12.571	-1.828	-30.819	-4.187
980	0.98	1.612	-104.151	-1.446	-15.272	-5.536	-21.258	-40.763	12.923
981	0.981	-22.2	-91.791	-10.19	-9.868	-14.552	-14.786	39.867	-15.223
982	0.982	-32.34	-57.747	-4.223	-0.169	-13.499	-3.928	-14.357	18.932
983	0.983	-23.17	-25.85	-11.623	-8.855	-23.304	-8.245	-4.554	-3.832
984	0.984	-25.958	-21.841	-8.777	-4.179	-17.042	11.279	-16.288	-29.569
985	0.985	-18.398	4.432	-14.823	-5.471	-11.16	25.352	28.374	-25.43
986	0.986	-6.738	21.433	-17.192	-1.742	4.78	27.806	118.079	-21.712
987	0.987	-13.141	18.313	-10.65	-10.018	-16.436	20.818	58.572	23.018
988	0.988	-3.481	15.635	-8.185	-4.754	-19.225	1.638	26.131	-19.59
989	0.989	15.877	2.884	-17.139	-13.645	3.956	-36.868	-42.922	-47.347
990	0.99	-12.352	37.909	-11.171	-17.092	32.183	-53.301	-51.962	-62.454
991	0.991	-8.667	42.903	-22.992	-17.992	35.86	-48.25	53.861	-48.93
992	0.992	15.125	38.384	-24.554	-22.785	18.824	-43.857	10.667	-20.008
993	0.993	5.8	17.595	-2.888	-9.577	9.531	-6.379	-55.206	-1.328
994	0.994	3.008	21.162	0.212	4.004	1.196	18.741	28.139	8.695
995	0.995	10.469	4.008	-8.091	2.281	-6.416	14.259	-26.148	-0.581
996	0.996	3.484	-5.385	-15.608	6.921	-22.807	-6.521	-36.003	-20.382
997	0.997	9.913	-25.21	-17.928	-3.175	-33.559	-48.202	-44.751	17.954
998	0.998	0.274	-32.863	-15.823	-17.521	-23.987	-53.701	-85.326	23.216
999	0.999	-26.051	-49.239	-17.774	-27.198	-36.306	-38.622	-63.251	8.009
1000	1	-29.719	-38.724	-1.922	-15.007	-19.01	-52.188	-29.882	12.375
1001	1.001	-33.05	-9.802	17.228	-26.033	6.513	-48.147	-72.54	-8.307
1002	1.002	-23.777	2.514	9.673	-18.857	9.584	-6.62	10.622	-4.574
1003	1.003	-32.109	-1.18	-11.414	-19.985	12.539	-1.255	70.256	-21.625
1004	1.004	-65.558	2.017	-8.702	-23.443	-13.053	13.775	-49.111	-56.104
1005	1.005	-52.008	-13.817	-16.254	-22.452	-36.839	27.258	-33.142	-69.667
1006	1.006	-47.954	-11.254	-18.593	-7.731	-39.896	31.238	-47.311	-48.978
1007	1.007	-21.628	-39.628	-12.221	-1.339	-25.746	57.459	18.545	-37.762
1008	1.008	-11.57	-43.376	-14.162	-11.008	-33.29	74.398	30.444	-6.817
1009	1.009	-20.887	-46.687	-19.381	-16.225	-21.656	27.316	-23.633	30.722
1010	1.01	-12.611	-49.753	-14.722	-11.559	-15.207	-46.695	-53.084	5.564
1011	1.011	-35.833	-7.136	-7.544	-18.686	-9.319	-17.191	-26.198	-17.309
1012	1.012	-13.971	23.376	-8.683	0.893	2.965	-8.426	79.804	-13.307
1013	1.013	28.598	-4.126	-2.663	15.054	4.577	-49.189	7.722	28.24
1014	1.014	34.621	-19.13	-1.673	2.314	26.295	-86.302	-31.641	-54.991
1015	1.015	-3.975	-5.475	-0.676	-18.76	48.223	-52.973	28.333	-66.802
1016	1.016	-18.882	-17.798	-4.889	-32.876	39.972	1.878	61.043	-55.99
1017	1.017	-32.282	8.572	-17.032	-20.09	27.282	-35.084	11.629	-6.718
1018	1.018	-36.276	-1.454	-18.721	-17.729	-7.662	-15.101	-68.979	2.127
1019	1.019	-2.208	7.88	-23.318	-11.297	-63.101	-9.026	-101.359	-6.001
1020	1.02	2.256	22.073	-19.016	-5.445	-55.641	7.558	-51.874	1.379
1021	1.021	6.356	14.674	-17.808	-10.62	-35.6	22.847	-43.059	34.936
1022	1.022	2.662	-1.386	-21.241	-9.019	-17.305	18.598	-18.807	41.003
1023	1.023	-7.423	-7.631	-15.977	-10.323	-22.61	-27.107	77.485	13.36
1024	1.024	-23.184	-36.507	-13.036	-13.942	-37.6	-57.396	169.578	8.335
1025	1.025	-9.133	-90.54	-15.513	-17.341	-33.059	-51.896	38.288	-51.254
1026	1.026	-37.492	-112.571	-17.799	-1.194	-20.609	-26.66	-14.198	5.666
1027	1.027	-71.6	-52.069	-22.587	5.849	36.158	-31.053	-61.824	-16.392
1028	1.028	-67.129	-27.816	-24.46	-8.986	60.612	-18.624	-18.708	-76.994
1029	1.029	-46.347	-5.919	-17.807	-3.118	38.616	-22.278	-5.53	-52.624
1030	1.03	10.49	0.481	-11.728	-1.333	18.76	-5.159	-41.12	-59.954
1031	1.031	67.495	-5.569	-10.863	-18.692	-11.528	29.398	-30.302	-26.406
1032	1.032	60.16	10.982	-1.305	-20.936	-16.865	52.294	-20.426	-8.192
1033	1.033	13.284	16.169	2.458	-10.212	-21.805	23.283	-11.582	19.476
1034	1.034	-53.926	2.786	-3.472	-27.565	-17.278	57.333	-68.428	-26.052
1035	1.035	-80.679	-17.729	-2.426	-15.874	-4.812	70.9	-119.935	16.468
1036	1.036	-40.032	-21.217	-9.133	-9.397	-8.399	16.745	-18.969	11.019
1037	1.037	-17.856	-51.971	-4.819	-3.51	-32.079	-5.269	-33.041	16.06
1038	1.038	-11.159	-39.43	-8.821	12.436	-47.63	-11.832	6.456	38.943
1039	1.039	-29.216	-28.076	-18.233	-19.431	-44.79	-17.866	137.448	1.438
1040	1.04	-23.687	-17.899	-21.851	-42.21	-42.101	-23.337	14.865	6.439
1041	1.041	-18.656	4.091	-15.781	-29.768	-25.657	-18.369	-1.042	47.743
1042	1.042	-14.204	29.76	-14.756	-18.492	-23.366	-31.967	-15.33	20.184
1043	1.043	31.657	46.888	-17.596	-15.151	5.785	-44.377	-2.096	-14.913
1044	1.044	37.631	43.861	-16.743	-5.786	34.924	-40.687	9.626	-56.074
1045	1.045	-12.317	12.74	-17.435	14.056	76.617	-9.696	-1.199	-6.127
1046	1.046	-45.78	-7.963	-13.879	37.356	49.007	-22.073	-50.435	67.883
1047	1.047	-39.733	10.816	-6.456	9.187	33.98	-25.759	-59.44	18.692
1048	1.048	-12.059	27.869	-9.301	-17.056	11.215	-35.855	-35.144	-7.765
1049	1.049	-27.161	30.977	-10.019	-6.927	7.24	-26.595	61.142	-15.691
1050	1.05	4.721	11.25	-12.298	-9.969	33.634	-18.285	21.629	-67.233
1051	1.051	-16.033	-22.215	-11.672	-12.608	-4.01	4.934	-14.002	-73.766
1052	1.052	-12.371	-63.397	-16.271	-25.323	-59.429	8.018	-46.596	-6.659
1053	1.053	-29.417	-2.425	-12.168	-18.287	-96.265	10.741	-36.68	2.114
1054	1.054	5.019	38.185	-4.214	-11.828	-89.58	8.252	-81.283	-6.087
1055	1.055	9.407	30.779	4.132	-5.95	-59.15	-12.798	-89.363	1.231
1056	1.056	5.261	-2.762	5.103	-4.129	-31.478	-21.07	7.022	-18.667
1057	1.057	-13.531	-45.418	-1.67	-11.978	-6.351	-18.502	-6.15	-24.598
1058	1.058	-3.452	-61.95	-11.337	-13.243	-10.786	-16.145	5.684	-29.859
1059	1.059	5.887	-87.189	-15.012	-16.851	-31.393	15.759	-48.449	-24.604
1060	1.06	-30.992	-82.813	-13.852	-20.273	-27.575	29.182	-58.239	-10.868
1061	1.061	-15.824	-137.026	-12.876	-23.313	-17.383	41.325	-31.441	1.6
1062	1.062	-2.269	-144.349	-9.967	-20.355	4.595	14.761	-23.213	-9.609
1063	1.063	-22.99	-56.821	-9.192	-16.031	13.024	24.631	13.937	-40.564
1064	1.064	-64.562	-44.936	-11.518	-3.755	-4.652	27.52	-86.767	-28.093
1065	1.065	-103.228	9.359	-21.008	-5.421	-6.837	-15.244	101.191	-16.852
1066	1.066	-78.024	19.343	-22.171	-10.005	-8.873	-106.912	229.423	-6.838
1067	1.067	-18.355	10.48	-21	-25.812	-6.95	-120.121	19.957	-28.69
1068	1.068	38.605	2.401	-21.983	-19.364	-15.672	-108.337	-64.329	-54.101
1069	1.069	16.617	-4.909	-22.954	-17.367	-11.065	-119.132	12.544	-50.631
1070	1.07	10.1	-65.425	-18.692	-15.561	-9.806	-128.909	35.808	-47.354
1071	1.071	40.539	-89.751	-17.9	-20.132	-6.207	-102.066	14.78	-49.884
1072	1.072	24.08	-22.962	-11.299	-18.725	-9.745	-45.06	-4.34	-11.24
1073	1.073	49.197	-14.054	-10.506	-14.997	2.072	21.754	-56.718	38.797
1074	1.074	17.244	-5.936	-8.164	-23.275	6.737	30.639	-8.903	18.857
1075	1.075	29.595	60.814	-10.084	-20.141	28.438	38.691	-51.706	0.633
1076	1.076	-27.092	105.419	-9.486	-13.321	25.331	45.952	-12.027	5.906
1077	1.077	-67.74	113.407	-17.213	-1.845	11.209	52.444	23.622	10.864
1078	1.078	-89.859	105.909	-18.158	6.146	8.76	46.318	12.697	-2.754
1079	1.079	-109.792	85.904	-17.177	7.545	-2.786	-14.754	-16.965	-23.581
1080	1.08	-67.164	-5.695	-23.157	-1.31	-13.405	-39.214	9.806	-42.386
1081	1.081	-6.097	-97.839	-15.781	-14.431	-7.637	12.397	34.285	-18.58
1082	1.082	34.677	-86.063	-18.659	-9.18	-12.952	45.827	27.01	28.459
1083	1.083	42.144	-53.466	-10.691	-4.522	-5.099	51.827	-60.381	35.048
1084	1.084	22.277	-63.187	-15.897	-14.564	-3.837	24.157	-143.71	16.886
1085	1.085	-20.278	-36.38	-9.12	-23.453	-7.603	9.145	-67.749	0.449
1086	1.086	-92.476	-44.37	-3.124	-12.588	-25.675	-13.545	-97.368	-24.632
1087	1.087	-82.591	-7.204	-3.897	-13.915	-38.487	-1.05	37.065	-20.081
1088	1.088	-73.624	-0.431	-11.828	-2.075	-36.197	17.822	171.954	-40.685
1089	1.089	-32.947	-6.209	-8.742	-3.571	-46.871	0.891	-20.331	8.566
1090	1.09	33.859	-0.645	-13.599	-4.908	-37.227	4.083	-45.536	-78.915
1091	1.091	25.013	-15.743	-11.103	-1.235	-17.903	1.48	-22.21	-67.231
1092	1.092	33.147	-11.378	-13.441	-4.711	-5.14	-11.208	-85.633	-34.83
1093	1.093	25.798	-15.59	-11.528	-14.368	-7.455	-13.452	10.676	34.173
1094	1.094	5.958	2.99	-14.847	-26.157	3.214	-11.234	-6.641	60.788
1095	1.095	-24.346	6.12	-15.446	-8.718	9.059	-9.232	-117.877	-12.712
1096	1.096	-51.917	-9.718	-16.808	-15.655	-6.751	-14.345	69.929	-81.921
1097	1.097	-6.327	-35.453	-9.45	-17.741	-13.112	-22.183	44.328	-108.622
1098	1.098	-12.241	-25.402	-6.349	-15.79	-15.047	-17.827	21.096	-51.732
1099	1.099	4.257	-28.347	0.418	-10.577	-6.368	-14.078	0.072	-0.124
1100	1.1	-0.756	-14.038	4.673	-12.132	-7.949	-22.311	19.308	60.362
1101	1.101	-23.531	-11.416	6.986	-7.897	-15.119	-6.159	36.697	100.906
1102	1.102	-11.101	14.417	-3.874	-9.082	-18.844	0.909	-11.009	137.742
1103	1.103	-14.683	31.493	-8.547	-12.59	-3.254	-13.912	-25.415	50.169
1104	1.104	9.15	34.669	-12.824	-11.626	20.087	-23.49	-64.942	-9.561
1105	1.105	37.418	15.003	-3.934	-14.541	35.69	-25.169	-5.421	-63.826
1106	1.106	-11.722	22.59	-5.106	-8.553	49.785	-33.094	5.347	-54.019
1107	1.107	-18.314	-3.16	-10.343	-10.882	11.275	-11.413	15.259	-98.811
1108	1.108	-36.507	-6.513	-7.47	-4.323	-60.884	29.45	-11.443	-107.034
1109	1.109	-64.184	-9.674	-10.018	-3.57	-70.721	45.947	-68.326	-40.34
1110	1.11	-39.043	-46.689	-15.665	0.471	-44.006	71.17	-75.731	22.129
1111	1.111	2.143	-51.742	-10.863	-6.13	-19.604	75.708	-42.3	46.491
1112	1.112	29.807	-47.328	-10.316	-5.385	-12.192	21.61	-36.307	39.136
1113	1.113	4.652	-84.876	-6.275	-16.052	-32.064	-0.419	-41.709	-7.727
1114	1.114	-8.912	-99.894	-8.812	-23.239	-26.013	-33.907	3.806	-13.769
1115	1.115	-46.516	-76.975	-16.185	-24.404	12.732	-39.947	-14.443	36.17
1116	1.116	-61.692	-14.361	-30.139	-30.41	68.339	-56.481	-8.909	-10.627
1117	1.117	-57.295	-5.375	-16.62	-14.359	31.425	-91.811	-23.797	-65.512
1118	1.118	-53.197	-13.442	-25.358	-12.065	11.499	-105.454	-28.28	-87.544
1119	1.119	-11.519	-20.744	-30.022	-9.952	17.398	-117.892	-24.355	-80.946
1120	1.12	-6.059	-14.11	-31.395	-15.765	11.785	-114.244	9.605	-62.711
1121	1.121	39.45	4.074	-27.734	-3.567	6.596	-62.79	41.476	-1.692
1122	1.122	45.507	-1.355	-24.258	-5.093	-34.647	-11.113	29.014	6.481
1123	1.123	6.858	3.737	-16.908	-3.712	-39.965	8.884	-27.741	58.239
1124	1.124	1.894	-9.751	-10.145	-4.857	-44.873	39.387	-101.159	51.766
1125	1.125	-30.023	27.868	-14.406	-15.696	-3.551	55.945	-71.63	82.211
1126	1.126	-25.939	53.147	-12.083	-14.369	-8.87	61.036	26.817	43.491
1127	1.127	0.345	94.488	-20.03	-13.235	-23.881	74.634	92.641	8.242
1128	1.128	-30.688	33.603	-10.375	-16.728	-19.403	53.994	80.861	3.828
1129	1.129	-43.172	25.482	-9.251	-15.761	-15.333	12.433	-16.977	-41.956
1130	1.13	-39.606	-11.541	-8.137	-10.927	10.989	6.988	-56.599	-60.091
1131	1.131	-29.627	-18.249	-11.285	-13.465	21.058	11.961	-21.004	-32.392
1132	1.132	-32.761	-97.779	-14.226	-4.591	5.363	-29.272	-10.204	-17.252
1133	1.133	-35.475	-130.449	-2.862	-5.797	8.074	-56.94	-0.373	-21.595
1134	1.134	-37.97	-81.2	-1.348	-11.05	5.542	-92.17	-45.093	-42.251
1135	1.135	-12.206	-108.009	-0.012	-14.004	-1.437	-124.132	28.304	-60.983
1136	1.136	4.784	-132.415	-11.848	-9.799	-33.397	-111.765	-1.124	-78.013
1137	1.137	-17.169	-110.327	-13.423	-13.905	-46.982	-93.059	-63.54	-68.744
1138	1.138	8.36	-90.355	-6.291	-20.528	-42.959	-69.341	-87.956	-43.221
1139	1.139	-8.72	1.209	-7.487	-16.299	-24.214	-47.601	-51.023	8.17
1140	1.14	-18.068	119.623	-8.682	-10.725	-14.175	-39.449	36.34	89.603
1141	1.141	24.529	167.183	-7.759	-7.297	-11.082	-1.118	48.03	78.676
1142	1.142	18.53	181.423	-2.966	-7.937	-19.382	4.082	-27.906	9.595
1143	1.143	-31.405	168.188	-2.225	-5.095	-11.813	-1.125	1.608	-17.041
1144	1.144	-24.901	84.674	-11.175	-5.548	-9.471	30.662	46.284	7.515
1145	1.145	-79.923	30.422	-19.556	-6.011	-11.559	18.19	135.854	15.006
1146	1.146	-87.375	20.506	-24.832	-10.121	-17.326	21.758	28.383	-45.605
1147	1.147	-40.556	-113.858	-18.106	-18.097	-15.563	18.34	-14.674	-70.048
1148	1.148	14.442	-210.109	-12.138	-14.671	-10.913	33.896	-54.075	-33.11
1149	1.149	21.885	-192.757	-16.237	-11.638	-12.284	25.447	5.634	-13.168
1150	1.15	2.069	-113.29	-12.786	-2.805	-13.442	27.849	38.208	-31.321
1151	1.151	-3.826	-99.024	-2.756	-6.342	-9.929	25.407	48.129	7.483
1152	1.152	-42.495	-59.59	-4.133	-13.73	-8.971	31.657	3.496	32.735
1153	1.153	2.975	-24.004	-10.571	-22.688	-21.784	6.402	-20.805	46.274
1154	1.154	33.346	8.486	-11.781	-9.585	4.458	23.277	-13.491	-8.019
1155	1.155	16.872	18.33	-10.867	-7.891	8.057	38.831	-20.203	-15.523
1156	1.156	21.886	27.18	-13.791	-12.596	4.708	24.594	-38.369	-9.073
1157	1.157	-10.084	35.237	-7.818	-8.373	1.588	1.282	-21.868	-3.2
1158	1.158	-6.06	27.775	-15.206	-9.593	-6.876	-14.384	-26.824	-19.821
1159	1.159	5.189	7.715	-14.26	-10.82	0.483	-11.617	-13.232	-35.036
1160	1.16	-11.826	1.595	-11.774	-13.985	-1.967	-29.429	-17.224	-30.659
1161	1.161	-21.06	-3.953	-12.582	-7.258	-25.429	-31.762	-28.267	-34.72
1162	1.162	-23.692	-9.089	-19.182	-9.828	-9.779	-12.619	-38.115	-15.974
1163	1.163	-21.101	4.387	-18.425	-4.26	-1.512	15.571	-28.631	-19.356
1164	1.164	-9.481	8.407	-20.753	-15.144	-9.135	26.599	-20.22	-41.312
1165	1.165	-7.36	19.661	-22.701	-16.744	-30.293	16.245	-32.965	-44.063
1166	1.166	2.278	23.008	-12.646	-15.447	-16.181	-24.806	-54.041	-56.852
1167	1.167	-24.082	13.829	-8.402	-11.811	17.333	-19.55	-34.234	-21.888
1168	1.168	-20.419	-0.185	-14.8	-15.317	86.014	-24.787	-0.671	-16.992
1169	1.169	-23.725	-17.899	-13.653	-18.434	135.309	-29.4	22.255	-21.6
1170	1.17	-26.806	-10.864	-10.563	-25.221	72.741	-17.105	-6.668	-17.655
1171	1.171	-35.176	-17.205	-15.404	-36.664	-49.446	-5.88	-17.667	1.044
1172	1.172	-53.045	-22.964	-12.87	-32.012	-137	-9.07	-48.332	-2.256
1173	1.173	-47.248	-19.457	-7.23	-16.148	-121.256	-18.146	-52.208	6.986
1174	1.174	-31.012	-31.633	-13.784	-5.52	-78.218	-20.599	4.522	15.367
1175	1.175	-28.875	-33.184	-18.009	15.761	-53.373	2.645	-36.149	48.906
1176	1.176	-22.999	-26.031	-7.534	13.998	-40.296	-9.969	-58.095	44.522
1177	1.177	-14.192	-17.13	-6.728	-0.149	-4.76	-40.127	-24.386	-17.831
1178	1.178	9.719	0.884	4.132	-7.719	6.008	-43.99	67.413	-62.353
1179	1.179	19.859	8.4	8.803	-10.061	-3.917	-32.64	59.888	-44.269
1180	1.18	35.556	-17.403	4.572	-7.943	-12.852	-22.473	-32.119	-20.103
1181	1.181	32.868	-27.545	-4.304	-13.756	11.511	-25.475	3.545	-12.977
1182	1.182	15.105	-18.305	4.041	2.101	-10.593	-28.078	-7.291	-33.18
1183	1.183	-19.876	-26.739	-9.879	-12.794	9.267	-25.478	-76.336	9.195
1184	1.184	-44.977	-19.327	-27.283	-3.116	3.191	-37.005	-138.773	-7.454
1185	1.185	-22.048	-54.477	-11.015	-8.352	8.526	-56.11	-130.604	7.493
1186	1.186	-25.991	-79.752	-13.147	-9.909	3.386	-27.855	-34.153	2.808
1187	1.187	-52.238	-47.863	-15.097	-11.266	-1.183	-1.514	163.268	6.689
1188	1.188	-0.781	-27.017	-16.851	-14.949	-5.348	36.276	191.311	40.606
1189	1.189	36.213	7.242	-15.305	-11.46	-9.091	41.412	63.185	26.968
1190	1.19	2.768	21.089	-11.046	-1.779	-12.409	37.133	39.99	-2.087
1191	1.191	-3.202	25.489	-9.898	-0.597	-15.543	49.71	18.998	-58.771
1192	1.192	-8.556	14.542	-20.753	-6.572	-7.314	-6.788	-0.064	-66.869
1193	1.193	26.754	24.851	-7.817	-11.788	-9.917	-31.057	17.378	-89
1194	1.194	-14.422	-3.254	-2.625	-10.8	-21.577	-67.978	1.546	-42.264
1195	1.195	-8.972	-22.001	-10.602	-20.475	-19.472	-34.396	-41.553	37.043
1196	1.196	-84.693	-25.291	-14.916	-26.852	-17.563	-16.115	-28.3	4.457
1197	1.197	-73.899	-28.424	-21.352	-11.164	-8.918	-21.402	-40.143	-25.266
1198	1.198	-103.534	-14.43	-15.388	-4.759	5.344	-6.111	-72.75	1.433
1199	1.199	-94.643	-7.019	-14.47	1.083	-8.21	-10.334	-43.261	9.614
1200	1.2	-70.3	-9.355	-13.546	-14.756	-31.039	-6.045	-16.626	-12.465
1201	1.201	-18.681	-15.667	-23.276	-25.37	-2.772	20.474	-24.806	-5.994
1202	1.202	28.151	-17.507	-9.004	-7.93	15.942	-10.37	-61.809	61.081
1203	1.203	22.109	-12.166	-14.868	-10.237	46.754	27.253	38.917	34.358
1204	1.204	38.607	-16.702	-13.201	-16.611	42.507	-7.94	81.952	9.99
1205	1.205	33.734	-15.238	-30.701	-6.904	16.146	-12.323	-10.307	-41.703
1206	1.206	1.935	-0.825	-23.821	-22.748	-21.609	-24.649	-22.224	-21.735
1207	1.207	-2.082	5.061	-17.51	-3.572	33.938	-73.765	-33.146	-3.504
1208	1.208	-58.785	13.844	-23.407	3.996	11.873	-67.165	-23.351	-31.126
1209	1.209	-50.667	2.856	-14.805	1.694	-34.977	-0.023	-68.128	-6.022
1210	1.21	-43.308	-12.99	-13.365	-17.447	-65.407	8.884	-125.088	-28.979
1211	1.211	-23.333	-23.586	-17.703	-14.914	-48.994	0.824	-88.209	-0.096
1212	1.212	-5.123	-33.155	-16.616	-21.847	-13.838	-6.405	-41.471	26.118
1213	1.213	22.495	-59.399	-20.196	-23.958	-9.447	81.212	49.957	-25.373
1214	1.214	17.454	-93.407	-12.933	-18.133	-13.519	116.962	115.642	-62.29
1215	1.215	12.973	-61.446	-19.795	-9.398	-24.724	41.227	79.936	-42.333
1216	1.216	8.863	-40.734	-17.363	-20.413	-34.808	-8.029	25.653	-36.298
1217	1.217	-2.388	-29.539	-5.257	-19.037	-25.569	18.675	-4.074	-8.602
1218	1.218	7.642	-12.576	-7.076	-15.346	-17.257	-5.71	-13.053	6.522
1219	1.219	10.733	3.014	-11.81	-16.488	-14.703	-42.68	-21.204	-7
1220	1.22	53.265	22.689	-10.546	-9.112	-12.294	-76.157	-87.973	-19.364
1221	1.221	71.413	25.153	-19.532	-23.802	-10.13	-82.151	-114.715	-22.991
1222	1.222	-0.817	27.376	-18.457	-13.145	-0.525	-109.825	-25.158	8.044
1223	1.223	-30.468	25.12	-8.862	-3.457	-2.386	-104.802	58.2	-54.385
1224	1.224	-57.212	19.203	-10.1	-12.133	2.183	-36.112	47.303	-63.193
1225	1.225	-114.133	34.961	-6.695	-7.444	3.53	13.23	-41.538	-54.96
1226	1.226	-106.803	24.235	-12.006	-6.029	-10.765	-49.3	-53.403	-151.21
1227	1.227	-73.359	10.629	-9.167	-2.297	-20.382	-24.956	-42.643	-164.283
1228	1.228	-55.184	-15.723	-6.708	-5.749	-22.024	11.929	-32.817	-56.888
1229	1.229	-5.251	-4.536	-9.087	-10.954	-29.85	-8.076	-23.888	159.839
1230	1.23	1.34	-21.612	-9.722	-8.043	-16.795	-2.18	0.489	128.911
1231	1.231	-4.657	-43.561	-11.722	-5.513	2.623	-7.747	67.158	157.018
1232	1.232	-10.086	-29.519	-7.727	-14.406	10.252	-12.882	22.383	80.269
1233	1.233	-15.17	-6.357	-2.95	-10.902	7.971	-17.326	-2.087	57.153
1234	1.234	-38.095	34.422	-6.325	-3.546	5.908	3.425	-9.574	-6.177
1235	1.235	-34.12	17.922	0.147	-8.364	15.635	45.079	10.193	51.571
1236	1.236	14.99	-37.723	-4.203	-9.122	-0.187	50.539	16.064	-0.817
1237	1.237	61.776	-134.219	-9.912	-8.338	-15.062	45.562	-0.423	-16.524
1238	1.238	19.138	-121.112	-16.592	-19.163	-28.581	22.711	-15.413	-30.575
1239	1.239	-8.53	-109.331	-20.955	-11.225	-33.78	-14.959	-10.884	-43.449
1240	1.24	-13.539	-55.133	-12.143	-18.38	-9.953	-20.125	-15.023	-31.394
1241	1.241	-18.02	-5.784	-11.06	-17.2	34.78	-6.605	-18.804	-63.705
1242	1.242	-47.089	-14.687	-1.461	-4.022	16.63	55.982	-22.209	-33.838
1243	1.243	-43.46	9.692	-5.224	-12.719	-11	82.679	-13.052	-24.754
1244	1.244	-19.677	17.057	-8.768	1.601	-26.054	25.718	-10.463	-49.031
1245	1.245	14.729	-16.421	-5.71	-8.07	-21.569	3.561	-3.042	-11.989
1246	1.246	10.264	1.784	-16.593	-13.286	7.495	-43.25	-0.86	-18.47
1247	1.247	30.928	-3.624	-20.894	-21.2	3.856	-98.189	5.392	-97.831
1248	1.248	42.137	-28.79	-6.628	-28.336	-33.835	-105.57	-0.583	-87.181
1249	1.249	45.391	-60.741	-16.34	-16.497	-38.807	-98.972	0.967	1.528
1250	1.25	17.099	-31.739	-7.654	-8.53	-34.305	-68.637	-3.848	61.079
1251	1.251	-39.623	-13.029	-9.215	-7.167	28.24	-7.724	-22.776	50.239
1252	1.252	-31.502	10.719	-7.875	-6.018	90.825	16.744	-10.169	0.877
1253	1.253	-68.462	38.919	-4.19	-9.493	82.783	24.118	-12.675	-25.786
1254	1.254	-129.105	42.55	-3.011	-12.579	-28.202	-9.451	6.416	-33.923
1255	1.255	-104.785	39.21	-3.95	-7.729	-43.986	-3.699	-21.876	-70.938
1256	1.256	-23.395	29.876	-18.62	-5.194	-58.254	-9.4	-48.275	-51.094
1257	1.257	-12.664	15.707	-3.658	-5.968	-45.079	-14.691	-31.322	-45.137
1258	1.258	-2.905	13.139	-1.656	-7.881	-33.216	-1.392	-28.331	38.081
1259	1.259	-11.908	-3.158	-3.337	-8.434	-0.676	-13.844	-20.108	73.712
1260	1.26	-52.594	-35.132	-27.053	-10.149	-10.571	-70.545	-2.433	84.609
1261	1.261	-30.539	-85.503	-30.261	-18.083	-1.701	-94.922	-0.242	35.279
1262	1.262	30.092	-52.075	-14.516	-7.238	6.43	-72.825	6.135	-27.2
1263	1.263	-10.461	-21.731	-17.183	-5.877	-30.485	-39.24	15.951	-67.802
1264	1.264	11.675	-5.323	-19.651	-20.192	-50.384	-20.888	3.861	-45.776
1265	1.265	18.289	9.718	-21.911	-10.507	-19.987	-4.292	-7.099	-39.279
1266	1.266	0.102	23.252	-11.202	-12.235	18.708	41.278	0.038	-21.147
1267	1.267	-16.35	27.332	-16.93	-4.283	3.629	35.358	-14.406	6.5
1268	1.268	-31.466	16.132	-11.607	-11.431	-0.766	30.059	-31.824	11.54
1269	1.269	0.434	-21.555	-9.968	-15.087	-29.729	15.078	-34.204	7.116
1270	1.27	-3.647	-26.528	-14.127	-13.9	-48.43	19.636	-27.854	-13.587
1271	1.271	-7.259	5.474	-15.182	-12.903	-38.277	23.747	-22.139	-17.272
1272	1.272	-17.241	17.919	-16.25	-3.991	-28.909	20.111	-30.949	-27.336
1273	1.273	-7.962	-0.796	-15.182	-9.968	-14.71	10.063	-16.617	-30.412
1274	1.274	-5.319	-10.826	-17.972	-13.021	-12.133	0.807	-10.748	-33.133
1275	1.275	-2.886	-32.702	-11.86	-15.898	-5.125	20.579	-1.964	-30.636
1276	1.276	8.618	-41.061	-20.64	-18.387	-11.516	18.118	2.671	-9.555
1277	1.277	-6.343	-48.669	-24.008	-12.75	-13.472	20.421	1.281	21.529
1278	1.278	-12.201	-27.662	-14.22	-10.786	-11.751	9.809	-2.422	0.787
1279	1.279	-20.911	-19.459	-15.271	-4.755	-3.856	38.916	-1.231	-25.436
1280	1.28	-12.905	-11.997	-11.691	-10.36	9.095	67.995	-2.141	-8.149
1281	1.281	-17.113	-14.35	-14.686	-10.919	7.384	11.396	-1.109	-29.842
1282	1.282	-5.267	-24.994	-13.613	-10.287	18.537	-78.082	-1.764	-55.215
1283	1.283	-6.797	-30.73	-3.833	-8.491	5.725	-89.764	-7.351	-45.096
1284	1.284	-19.729	-25.39	5.181	-16.383	7.595	-78.817	-3.847	1.933
1285	1.285	-31.901	-1.45	4.124	-17.508	6.16	-68.848	-3.237	21.816
1286	1.286	-27.267	1.979	5.199	-12.255	13.441	-42.024	2.217	-69.732
1287	1.287	-25.874	-19.807	6.257	-15.172	1.7	31.409	2.855	-135.612
1288	1.288	-37.585	-22.495	8.859	-9.213	-2.9	120.307	-4.451	-100.095
1289	1.289	-26.516	-24.966	-3.245	-8.468	-4.259	84.757	-7.349	-67.684
1290	1.29	-13.551	-13.28	-8.382	-13.303	-10.645	-34.636	-13.344	-38.152
1291	1.291	-11.819	-19.556	-6.732	-13.888	-21.462	-114.188	-25.541	-100.74
1292	1.292	-10.31	-29.095	-5.274	-13.307	-14.269	-71.082	-23.787	-11.19
1293	1.293	-11.728	-37.685	-14.069	-6.324	-13.116	-31.606	-19.133	48.358
1294	1.294	-26.075	-48.572	-24.806	-11.169	-11.966	-19.773	-23.388	102.491
1295	1.295	-39.635	-58.47	-20.465	-19.1	-8.9	-74.042	-32.267	112.366
1296	1.296	-51.827	-44.007	-19.223	-26.454	-7.946	-44.526	-14.231	139.117
1297	1.297	-40.783	-18.725	-8.307	-13.679	-8.69	0.03	14.067	212.544
1298	1.298	-21.957	5.163	-15.39	-15.42	-10.961	-24.48	17.784	123.727
1299	1.299	6.352	14.506	-18.979	-10.792	-14.425	27.119	27.879	40.366
1300	1.3	17.582	34.278	-20.065	-3.629	-14.99	20.501	31.007	-35.375
1301	1.301	41.372	16.539	-19.007	5.289	-23.859	-71.026	28.319	-25.332
1302	1.302	44.413	9.668	-19.882	-0.703	-20.083	-31.487	15.557	-34.102
1303	1.303	69.918	3.404	-25.789	-5.918	-16.467	75.992	-10.162	-25.911
1304	1.304	46.043	1.621	-24.925	-12.688	-17.344	148.219	-20.209	-18.524
1305	1.305	30.273	-3.473	-35.681	-10.166	-16.389	135.053	-54.626	-25.071
1306	1.306	4.688	1.266	-34.056	-6.087	-10.412	75.432	-50.174	-43.224
1307	1.307	-5.339	8.494	-23.933	-10.922	-6.382	21.202	-21.157	-59.596
1308	1.308	-52.318	-3.276	-14.972	-12.869	-4.45	-107.161	-9.923	-84.655
1309	1.309	-72.201	-14.297	-23.232	-15.792	5.639	-89.752	-6.609	-80
1310	1.31	-78.16	-15.66	-11.368	-7.879	-1.469	-73.897	-22.247	-50.756
1311	1.311	-94.604	-19.361	-0.289	-11.384	-7.82	-88.276	-64.78	-31.801
1312	1.312	-89.535	-27.77	21.426	-12.38	-13.775	-127.819	-119.723	-21.604
1313	1.313	-48.215	-30.913	12.189	-11.419	2.336	-92.247	-8.616	0.303
1314	1.314	-20.472	-24.106	3.907	-7.157	13.969	-59.722	39.023	14.361
1315	1.315	-5.295	-16.084	-3.606	-6.385	20.373	-69.573	53.353	11.839
1316	1.316	-9.68	-15.068	-10.526	-15.866	-8.606	-78.436	66.53	-9.249
1317	1.317	-5.6	-8.252	-16.84	-9.479	-29.232	-70.231	-64.687	-17.509
1318	1.318	5.606	-16.161	-10.978	-12.964	-25.483	-62.829	-12.251	-24.965
1319	1.319	-11.465	-13.048	-19.644	-16.055	-22.13	-56.242	-28.134	-17.914
1320	1.32	-52.297	-14.014	-21.137	-13.149	-31.377	-1.318	-13.843	-15.745
1321	1.321	-57.742	-11.486	-13.923	-7.149	-17.211	20.689	-0.686	-21.584
1322	1.322	-32.58	-17.124	-15.042	-9.469	-4.398	40.555	-12.488	-16.374
1323	1.323	-0.622	-7.703	-16.158	-20.302	-2.028	46.467	-1.667	-30.703
1324	1.324	3.435	11.751	-15.142	-12.367	12.92	96.274	-31.26	-17.163
1325	1.325	-0.218	31.396	-19.933	-11.021	38.114	89.554	-22.336	-4.97
1326	1.326	-10.258	23.763	-15.63	-9.857	28.056	83.433	2.079	-6.501
1327	1.327	24.229	21.375	-9.985	-13.337	12.374	44.599	9.446	-16.517
1328	1.328	1.376	19.216	-8.028	-18.557	20.687	19.335	-24.039	-25.344
1329	1.329	-19.378	-5.942	-0.635	-3.846	-7.553	14.755	-30.033	-16.99
1330	1.33	-0.639	-57.344	-7.374	-14.471	-33.832	-31.165	-13.576	-13.873
1331	1.331	-3.982	-79.336	-13.352	-35.755	-85.273	-49.362	-18.601	-26.583
1332	1.332	5.256	-99.259	-9.263	-38.473	-92.601	-44.033	13.307	-14.365
1333	1.333	-14.518	-93.269	-14.074	-20.678	-59.088	-29.113	-7.404	-3.379
1334	1.334	-17.078	-65.616	-12.101	-9.074	-40.891	-6.447	-18.626	-13.456
1335	1.335	13.251	-70.724	-12.662	-6.944	-35.452	-2.512	-8.556	-9.734
1336	1.336	0.81	-47.942	-4.726	22.081	-0.214	8.62	-24.251	6.001
1337	1.337	-25.543	-35.595	-8.208	34.465	4.263	-1.448	-26.984	3.835
1338	1.338	-22.285	-9.348	-15.58	8.139	33.302	-23.246	1.225	5.712
1339	1.339	-12.997	0.626	-16.566	-15.668	22.079	-14.802	4.806	-13.645
1340	1.34	-10.26	22.45	-19.113	-12.573	18.796	3.05	7.957	4.195
1341	1.341	7.593	30.806	-18.39	-15.286	28.068	37.988	-7.855	-26.103
1342	1.342	5.284	28.382	-16.51	-17.819	30.713	22.74	-5.27	11.437
1343	1.343	-18.137	12.216	-14.626	-6.239	2.407	-9.334	7.445	16.56
1344	1.344	-8.842	-11.14	-5.786	-8.395	5.997	19.577	-8.843	-42.917
1345	1.345	-0.532	-20.39	-4.698	-14.232	-4.179	0.713	-15.258	-34.662
1346	1.346	-23.761	5.147	-13.078	-19.5	-19.955	10.673	-17.239	-56.651
1347	1.347	-45.658	22.19	-14.101	-21.081	-39.818	-36.347	-12.027	-36.651
1348	1.348	-42.958	19.132	-13.184	-8.116	-32.413	-56.227	-10.471	-30.568
1349	1.349	-9.419	10.867	-10.738	-13.351	-20.919	-50.196	-11.834	-14.19
1350	1.35	-22.883	3.365	-18.16	-18.014	-23.106	-44.777	-8.158	-19.401
1351	1.351	-26.835	-12.851	-21.135	-10.864	-28.987	-29.719	-11.653	-6.078
1352	1.352	-23.056	-23.476	-20.424	-14.55	-23.861	-25.345	-8.563	6.083
1353	1.353	-12.948	-37.009	-16.438	-11.075	-12.932	-4.646	-7.637	9.517
1354	1.354	-16.011	-28.287	-11.67	-16.317	-14.38	-0.783	-6.93	6.013
1355	1.355	-18.667	-13.94	-11.155	-19.239	-8.104	2.706	-4.676	-16.015
1356	1.356	-11.074	-12.002	-9.475	-7.848	2.635	11.961	-8.244	-18.808
1357	1.357	-13.41	-6.786	-1.594	0.056	-4.623	9.079	-7.741	-21.433
1358	1.358	-11.339	1.142	-7.647	1.375	-11.094	-24.592	-13.187	-42.678
1359	1.359	-13.38	-3.15	-10.79	-2.334	-7.691	-29.233	-16.684	-34.513
1360	1.36	-11.76	-15.01	-19.733	-5.866	-2.534	-25.282	-7.969	-16.845
1361	1.361	-16.527	8.744	-11.457	-6.861	-5.487	-21.683	7.706	-23.902
1362	1.362	-26.673	5.404	-10.532	-17.73	-6.263	-11.695	1.292	7.961
1363	1.363	-35.627	-35.479	-3.783	-24.93	-10.304	-21.074	-8.436	67.515
1364	1.364	-29.657	-63.184	-4.608	-26.124	-13.758	-12.822	-6.628	26.826
1365	1.365	-17.846	-17.732	-16.872	-17.82	-11.809	-20.414	-23.952	19.431
1366	1.366	2.906	-11.764	-29.148	-16.876	-11.211	-27.42	-2.785	-14.067
1367	1.367	11.253	-6.403	-18.215	-10.139	-19.218	-21.02	-11.079	-20.152
1368	1.368	13.62	-18.08	-5.359	-19.835	-15.878	-3.554	-18.724	-14.837
1369	1.369	-4.15	-33.241	-17.644	-18.71	-17.063	8.138	-2.509	10.236
1370	1.37	7.499	-37.721	-19.294	-12.744	-18.864	11.185	-17.459	42.097
1371	1.371	-24.409	16.435	-12.431	-12.194	-4.385	9.228	-15.531	13.014
1372	1.372	-47.214	38.455	-16.775	-9.118	-2.43	7.434	-3.321	-5.806
1373	1.373	-9.623	31.802	-18.024	-10.099	7.13	16.239	-20.718	-9.07
1374	1.374	-34.732	13.543	-19.274	-5.874	12.279	11.691	-18.548	-15.675
1375	1.375	-30.242	-14.174	-14.13	-16.541	29.661	-1.153	-20.868	-24.993
1376	1.376	-34.303	-29.283	-11.308	-15.222	22.683	-6.367	-5.933	-33.354
1377	1.377	-0.249	-52.143	-5.38	-11.59	11.997	-30.164	-0.074	-35.926
1378	1.378	13.299	-48.112	-14.343	-8.143	-13.228	-20.13	-15.89	-19.71
1379	1.379	-7.416	-89.75	-13.24	-17.847	-30.336	-61.037	-18.008	-30.395
1380	1.38	11.313	-62.117	-3.613	-8.96	-21.161	-77.609	-19.938	-47.838
1381	1.381	1.272	-6.638	-12.579	-0.668	-18.586	-42.553	2.921	-26.75
1382	1.382	-7.937	0.671	-16.126	-1.679	-21.289	-19.893	-18.928	15.845
1383	1.383	-5.143	7.237	-19.294	-4.634	-14.468	-7.659	-27.206	-2.329
1384	1.384	-7.597	49.822	-4.652	-17.83	-29.477	-11.426	-24.665	-18.771
1385	1.385	-14.532	33.383	1.67	-12.031	-27.613	-14.758	-3.542	-23.845
1386	1.386	-25.167	8.206	-8.064	-10.31	-32.864	-49.242	-0.789	-10.319
1387	1.387	-19.383	12.653	0.591	-8.762	-28.208	-44.753	12.028	-22.662
1388	1.388	-45.728	16.71	-7.386	-7.407	-23.944	-32.414	37.804	-18.947
1389	1.389	-49.453	-24.904	-11.689	-11.105	-27.591	-13.717	54.891	-15.62
1390	1.39	-46.257	-74.808	-2.823	-12.31	-9.574	10.034	33.069	-31.253
1391	1.391	-11.891	-108.191	-4.02	-2.669	18.685	19.277	7.567	5.809
1392	1.392	1.634	-89.927	-11.405	6.184	7.449	56.187	-43.885	-9.232
1393	1.393	-10.758	-51.169	-10.454	2.656	31.23	61.178	-51.216	-13.655
1394	1.394	-7.051	-25.974	-9.687	-2.59	40.467	38.282	-44.598	-1.258
1395	1.395	-17.022	15.241	-18.586	-1.653	20.694	9.199	-26.389	9.873
1396	1.396	-1.251	9.812	-17.421	-14.84	28.216	-47.558	-31.796	-7.214
1397	1.397	-3.914	4.786	-14.324	-28.398	30.506	-39.452	-26.757	-16.499
1398	1.398	-42.442	0.35	-5.416	-19.702	-1.471	-32.175	-13.197	3.205
1399	1.399	-37.071	4.414	-11.401	-8.672	-51.807	28.327	-17.25	5.736
1400	1.4	-52.113	8.086	-8.279	-12.933	-31.885	36.395	-13.557	-15.281
1401	1.401	-29.24	-1.965	-15.025	-11.771	-13.689	-0.598	-23.606	-1.108
1402	1.402	8.334	-11.251	-3.574	-20.101	-8.244	-20.514	-7.924	11.731
1403	1.403	13.392	-19.552	-14.569	-17.02	-13.227	-99.813	-5.206	-4.469
1404	1.404	-36.915	-32.312	-15.887	-19.928	0.388	-67.254	-7.716	-36.392
1405	1.405	-43.473	-16.051	-22.229	-10.252	-11.933	80.824	-10.046	-86.725
1406	1.406	-13.106	-5.417	-21.022	-6.581	-8.185	101.926	0.575	-53.29
1407	1.407	14.503	-7.37	-11.293	-7.736	-18.156	44.263	-13.005	-10.749
1408	1.408	19.505	1.33	-10.065	-12.948	-21.178	-43.193	-11.298	-5.353
1409	1.409	23.927	5.956	-20.846	-2.096	-23.835	-59.077	-22.357	-0.356
1410	1.41	27.959	-1.246	-7.818	-15.046	-41.603	-44.749	-21.063	-4.839
1411	1.411	-6.12	-4.972	-6.022	-13.301	-76.634	-31.562	-17.429	-0.772
1412	1.412	-10.526	-10.968	-13.889	-8.654	-81.653	-19.7	-13.931	-4.43
1413	1.413	10.207	-22.792	-6.66	-12.913	-58.752	12.869	-14.893	5.67
1414	1.414	-0.978	-14.887	-2.912	-21.811	-29.615	22.787	-8.138	2.657
1415	1.415	-24.787	-4.874	-4.002	-15.807	-25.914	13.913	5.013	-22.865
1416	1.416	-15.503	14.659	-0.851	-10.568	25.545	-26.689	30.135	14.855
1417	1.417	-29.619	17.356	2.1	-19.451	62.533	-33.988	26.823	19.835
1418	1.418	-16.876	4.581	-10.992	-6.26	109.436	-40.509	17.498	-3.056
1419	1.419	-33.08	-25.799	-8.98	-11.465	115.547	-70.82	9.145	-7.166
1420	1.42	-43.669	-21.751	-7.164	-9.889	65.754	-43.058	-14.074	-18.402
1421	1.421	-37.826	-10.568	-15.03	-14.107	19.052	-7.736	-23.371	-21.675
1422	1.422	-21.98	6.472	-13.603	-20.45	-23.402	24.291	-31.701	-68.724
1423	1.423	-2.914	3.44	-12.368	-9.562	-50.957	3.708	-34.253	-21.943
1424	1.424	-0.521	-10.597	-15.784	-10.872	-65.93	-7.346	-18.038	-3.804
1425	1.425	15.538	-28.313	-16.681	0.974	-61.371	44.251	-28.726	12.583
1426	1.426	4.774	-30.608	-17.566	5.66	-40.527	7.351	-22.972	17.522
1427	1.427	10.522	-28.491	-20.001	-7.275	-29.164	-12.536	-17.778	-5.374
1428	1.428	-12.298	-34.354	-17.595	-15.951	-11.992	-6.507	-6.773	-9.461
1429	1.429	-2.912	-39.637	-19.457	-14.366	-2.578	21.171	-2.548	-13.137
1430	1.43	-45.395	-44.354	-10.677	-10.073	0.246	16.095	-3.743	-23.226
1431	1.431	-87.827	-51.558	-14.091	-11.174	18.163	11.647	-4.94	-45.139
1432	1.432	-71.313	-60.456	-2.223	-0.285	-2.802	-0.702	-3.998	-25.422
1433	1.433	-56.22	-42.398	-10.101	1.113	5.651	-34.729	-8.892	-7.63
1434	1.434	-24.282	-3.758	-8.691	-15.867	-1.788	-48.209	-18.635	22.72
1435	1.435	13.274	24.015	-12.295	-4.221	-27.48	-44.093	-19.875	1.96
1436	1.436	18.281	29.108	-8.736	-6.311	-24.183	-85.642	-28.271	-39.67
1437	1.437	-4.585	33.563	-18.353	-8.19	-14.918	-13.428	-16.532	-34.238
1438	1.438	16.152	37.615	-17.131	-16.857	-17.645	-3.507	-11.95	-29.192
1439	1.439	50.212	3.524	-20.561	-15.281	-20.172	-12.278	-4.834	-42.741
1440	1.44	27.322	-46.851	-15.294	-16.613	-13.214	-4.05	-6.032	-63.44
1441	1.441	-18.653	-26.993	-14.278	-4.783	1.729	18.138	-7.273	-37.109
1442	1.442	-36.865	-21.115	-18.493	-9.393	3.756	-15.239	-4.269	14.464
1443	1.443	-75.557	-26.639	-19.23	-19.419	2.11	-21.114	-11.165	21.881
1444	1.444	-100.746	-11.573	-17.255	-10.485	-12.089	-4.539	-8.771	55.435
1445	1.445	-77.936	-16.015	-13.93	-16.458	-21.652	-19.55	-9.653	25.12
1446	1.446	-40.343	-11.854	-13.329	-28.237	-19.822	-33.069	-6.253	-35.776
1447	1.447	5.201	-15.474	-14.662	-20.287	-11.79	-12.416	-8.264	21.157
1448	1.448	35.582	-12.143	-15.986	-16.023	-15.968	-16.153	-6.581	-15.79
1449	1.449	-25.388	-21.342	-18.076	-14.847	-4.121	-6.139	-12.436	-49.294
1450	1.45	-17.208	-40.97	-19.976	-18.3	-12.057	-15.443	-10.184	-18.959
1451	1.451	-9.802	-38.307	-18.782	-2.204	-24.999	-29.581	-6.76	-24.405
1452	1.452	-3.211	-49.803	-13.915	0.156	-26.701	-37.174	-8.739	-9.323
1453	1.453	15.005	-39.089	-7.305	-6.205	-25.111	-11.498	-8.223	22.622
1454	1.454	-1.425	-13.884	-6.511	-11.988	-15.012	5.431	-0.362	26.675
1455	1.455	23.709	9.94	-7.266	-6.732	-11.292	21.076	7.87	22.98
1456	1.456	55.603	13.083	-9.185	-8.246	-17.267	18.463	6.835	5.912
1457	1.457	9.728	4.81	-13.815	-9.564	-5.429	0.743	1.923	-9.754
1458	1.458	3.738	12.393	-9.732	-10.688	8.922	3.105	-11.308	-12.42
1459	1.459	-1.676	19.382	-13.19	-16.66	22.502	-11.84	9.909	-4.83
1460	1.46	-16.762	8.74	-10.853	-6.958	48.857	-17.713	-4.289	-21.031
1461	1.461	-67.062	-20.355	-12.955	-8.106	22.561	-29.94	-42.872	-35.864
1462	1.462	-47.158	-8.045	-10.212	-11.571	-22.141	-15.635	-37.51	-26.096
1463	1.463	-53.202	-26.847	-7.48	-16.77	-52.506	-9.852	-22.467	-31.21
1464	1.464	-3.315	-16.814	-9.008	-11.898	19.723	12.982	-26.961	-23.136
1465	1.465	3.22	-7.52	-4.539	-9.367	49.401	-2.692	-14.61	-1.347
1466	1.466	-2.848	-4.816	-5.103	-11.669	4.761	-16.839	-10.95	-4.409
1467	1.467	24.776	-12.348	-10.496	-13.585	-35.787	-9.328	-7.657	-7.068
1468	1.468	-50.944	-23.913	-8.529	-10.281	-57.767	-7.048	-16.958	-9.587
1469	1.469	-61.825	-13.233	-14.513	-13.153	-64.294	-13.467	-31.111	-21.268
1470	1.47	-32.284	8.024	-8.889	-15.652	-46.054	-23.19	-28.635	-27.679
1471	1.471	-5.668	-0.329	-6.941	-16.023	-18.38	-21.436	-21.718	-21.906
1472	1.472	34.876	-38.869	-11.585	-18.138	-13.399	-45.196	10.165	-9.708
1473	1.473	71.765	-66.568	-6.176	-12.13	-9.039	-68.95	-3.439	-11.285
1474	1.474	91.661	-71.642	-9.674	-6.12	3.255	-21.941	0.572	-7.026
1475	1.475	12.269	-30.496	-15.686	-15.009	-15.598	11.453	4.218	12.556
1476	1.476	-41.923	-2.891	-11.629	-4.165	-25.736	17.377	-5.877	-18.575
1477	1.477	-71.542	22.21	-12.202	-2.799	-35.071	11.891	-8.988	-39.233
1478	1.478	-116.269	26.606	-11.617	-6.476	-32.399	36.968	-17.317	-35.512
1479	1.479	-108.186	14.173	-9.871	-12.471	-24.853	41.368	-14.796	-11.666
1480	1.48	-115.563	17.803	-5.016	-24.278	-8.591	-4.445	-12.456	-2.308
1481	1.481	-41.676	14.461	-9.635	-9.957	-14.991	1.63	-6.059	0.517
1482	1.482	7.617	-32.619	-9.04	-8.022	-13.059	18.084	-0.251	18.376
1483	1.483	-1.303	-79.516	-10.373	-16.724	13.24	-7.114	1.489	11.424
1484	1.484	-9.417	-24.595	-16.755	-12.081	47.263	-2.72	12.516	9.325
1485	1.485	12.682	-17.243	-17.521	-10.74	70.084	-15.152	16.759	-19.686
1486	1.486	6.137	2.698	-13.456	-22.564	74.13	-11.512	2.432	-32.101
1487	1.487	-36.393	8.711	-12.874	-8.265	55.341	-21.624	0.504	-35.839
1488	1.488	-19.946	14.141	-14.817	1.387	38.306	-68.614	-8.171	-12.079
1489	1.489	25.481	-0.944	-10.76	-0.399	22.632	-21.723	-16.081	-15.191
1490	1.49	68.057	-14.513	-12.113	-5.085	-14.341	-27.674	-8.885	-23.522
1491	1.491	7.091	14.449	-12.494	-9.39	-39.496	-11.17	-23.164	-56.995
1492	1.492	-17.348	25.639	-14.619	-8.251	-53.029	-16.145	-28.937	-34.1
1493	1.493	4.656	-5.358	-17.322	-11.739	-57.119	-29.672	-20.195	-38.079
1494	1.494	-1.961	-17.782	-13.838	-12.736	-45.926	-25.596	-15.528	-19.274
1495	1.495	-69.188	-59.406	-8.993	-13.719	-42.674	-6.787	-14.154	-9.15
1496	1.496	-60.309	-31.751	-9.562	-14.51	-45.805	17.037	-17.81	0.146
1497	1.497	-3.393	-26.741	-14.967	-13.763	-31.753	26.354	-21.257	8.419
1498	1.498	-25.361	-67.986	-16.894	-10.307	-24.314	18.041	-13.861	46.945
1499	1.499	-58.709	-73.43	-18.831	-14.97	-17.406	20.623	0.873	52.375
1500	1.5	-52.629	-88.555	-14.781	-19.051	-15.298	4.404	-5.47	6.934
1501	1.501	8.461	-56.67	-16.15	-20.422	-9.544	-6.221	-22.822	1.042
1502	1.502	16.69	-19.165	-10.744	-13.077	-7.889	-8.145	7.63	-15.293
1503	1.503	9.366	-4.102	-12.681	-7.854	-6.351	-24	11.742	-10.18
1504	1.504	2.781	9.43	-12.095	-14.636	-4.979	-38.845	15.478	-23.766
1505	1.505	8.762	-2.943	-13.829	-10.388	-1.268	-36.833	-8.257	-27.928
1506	1.506	3.371	0.767	-10.335	-11.171	-7.226	-31.466	1.1	-24.34
1507	1.507	-1.617	4.079	-7.027	-13.12	-12.411	-48.774	-12.961	-14.465
1508	1.508	-6.043	13.369	-13.595	-9.835	-13.34	-37.125	-10.378	-11.531
1509	1.509	-18.467	21.693	-12.622	-3.273	-14.083	-13.768	-17.28	-19.904
1510	1.51	-29.737	55.178	-13.404	-5.814	-11.73	-17.003	-10.817	-32.693
1511	1.511	-19.761	41.612	-19.026	-9.917	-9.751	-14.419	-16.559	-44.364
1512	1.512	-10.624	-12.608	-15.545	-13.434	-10.328	3.377	-14.79	-55.054
1513	1.513	-2.361	-19.981	-9.542	-22.169	-2.621	5.737	-19.391	-60.894
1514	1.514	-15.21	-39.943	-7.22	-11.364	0.436	-0.611	-17.979	-34.611
1515	1.515	-12.865	-21.767	-10.708	-10.01	3.372	1.372	-21.592	14.535
1516	1.516	-19.168	-27.192	-18.061	-6.328	7.7	-14.438	-22.686	21.123
1517	1.517	-24.887	-52.344	-22.909	-9.792	19.919	-7.975	-17.388	51.507
1518	1.518	-16.079	-47.893	-16.923	-14.987	42.729	-13.781	-16.35	67.915
1519	1.519	-5.021	-10.363	-12.873	-8.192	8.238	-12.084	-12.028	12.315
1520	1.52	7.912	-5.353	-12.316	-8.956	-14.622	-26.46	-17.585	4.886
1521	1.521	16.485	-0.901	-7.692	-11.306	-18.657	-20.696	-16.952	-28.659
1522	1.522	5.287	3.158	0.027	-10.756	-14.935	-4.9	-8.182	-22.676
1523	1.523	-16.463	6.787	3.088	-6.133	-24.944	26.976	-4.611	-6.263
1524	1.524	-13.462	16.782	-3.736	-11.566	-27.996	58.88	-5.516	-21.373
1525	1.525	-39.098	-5.146	-9.786	-0.746	-13.829	63.009	-8.365	-7.822
1526	1.526	-42.4	-13.483	-20.477	-8.698	-11.327	6.378	-10.843	-28.509
1527	1.527	-26.623	-10.948	-16.266	-12.957	-4.371	-1.703	-8.497	-39.739
1528	1.528	-23.88	-17.899	-12.639	-21.856	-19.298	-23.736	-7.899	-36.486
1529	1.529	-31.436	-15.742	-21.025	-13.567	-17.4	-84.274	-13.883	-52.215
1530	1.53	-38.412	-9.917	-20.117	-12.631	-1.555	-92.41	-8.257	-83.42
1531	1.531	-36.315	-8.161	-11.268	-13.652	-3.7	-25.703	-1.667	-29.272
1532	1.532	-34.351	-0.228	-10.159	-12.933	-9.556	0.951	0.871	22.355
1533	1.533	-32.533	-1.643	-4.989	-8.916	6.262	-7.208	-1.439	15.736
1534	1.534	-18.144	-8.11	-7.956	-12.417	-21.425	-14.624	0.511	33.864
1535	1.535	7.08	-6.942	-7.259	-2.366	-32.618	-8.101	-5.456	39.221
1536	1.536	-9.864	-20.874	-6.565	-3.746	-22.508	-14.166	-17.606	24.044
1537	1.537	5.837	-26.671	-7.236	-7.451	-19.389	-19.648	-22.821	10.398
1538	1.538	48.361	-31.885	-7.897	0.852	-22.091	-24.717	-8.495	-10.393
1539	1.539	5.773	-33.421	-15.71	-2.26	-9.333	-20.34	-10.432	-21.648
1540	1.54	-21.866	-26.305	-14.801	-1.31	-11.715	-16.306	-15.676	-38.73
1541	1.541	-16.777	-30.053	-11.963	-14.491	-9.68	-5.115	-7.781	-48.084
1542	1.542	-21.224	-21.796	-16.295	-31.954	19.247	-1.865	-6.473	-28.423
1543	1.543	-50.265	-16.623	-10.755	-15.733	15.067	1.217	-2.852	10.039
1544	1.544	-16.219	-21.524	-14.314	-17.893	3.741	-7.137	0.585	-6.466
1545	1.545	-20.737	-19.054	-14.974	-19.837	-6.409	-4.643	-2.556	-1.482
1546	1.546	-16.777	-13.485	-16.794	-14.622	27.977	-16.253	-13.422	-5.946
1547	1.547	-43.138	-14.02	-13.397	-6.705	50.758	15.694	-17.703	-18.35
1548	1.548	-53.188	-9.325	-6.13	-10.975	-3.476	-34.617	-3.387	-44.689
1549	1.549	-50.11	-12.211	-0.991	-9.853	-25.584	-1.157	-20.818	-75.634
1550	1.55	-69.874	-7.355	-3.987	-13.387	-5.674	4.821	-32.422	-88.019
1551	1.551	-31.36	-6.766	-6.59	-8.209	12.499	-0.634	-26.035	-76.845
1552	1.552	29.616	-15.626	-14.039	-15.051	-48.473	-5.743	-8.622	-25.427
1553	1.553	53.99	-14.376	-17.049	-15.856	-56.625	-19.39	-15.574	85.576
1554	1.554	31.919	-15.452	-19.69	-18.189	-49.3	-23.572	-17.699	101.37
1555	1.555	-1.622	-18.466	-23.864	-14.723	-42.771	-65.287	-11.89	58.13
1556	1.556	-7.644	-13.569	-30.556	-11.439	-36.87	-37.681	-13.665	97.533
1557	1.557	-35.345	-7.531	-26.401	-20.354	-20.515	7.741	-18.363	37.886
1558	1.558	10.082	-9.815	-17.592	-8.565	-5.546	74.845	-22.691	-59.886
1559	1.559	4.005	-14.6	-9.376	-7.025	-1.234	101.551	-16.376	-73.081
1560	1.56	20.374	-8.56	-8.506	8.828	-5.389	60.94	-15.266	-37.519
1561	1.561	35.393	-20.694	-17.499	-1.82	-1.738	-50.08	-7.943	-48.422
1562	1.562	-24.274	-18.927	-21.083	-11.512	-5.013	-65.86	-8.93	-38.626
1563	1.563	-6.129	-20.522	-15.94	-9.791	-14.274	-51.458	-4.685	-29.796
1564	1.564	-46.839	-19.017	-15.046	-30.516	-16.948	-38.236	-10.308	-37.985
1565	1.565	-83.878	-17.7	-17.631	-27.818	-31.646	-55.593	-2.384	-30.636
1566	1.566	-77.352	-24.092	-10.751	-36.729	-29.141	-67.347	-5.484	-23.992
1567	1.567	-59.199	-20.628	-14.91	-39.254	-8.081	8.515	-2.585	6.478
1568	1.568	-42.773	-13.318	-13.064	-23.009	0.21	38.108	-6.846	11.978
1569	1.569	12.752	1.369	-11.211	-12.373	-7.317	29.214	-7.235	13.022
1570	1.57	109.108	-4.99	-10.702	16.647	-23.541	4.831	-1.628	-2.086
1571	1.571	122.263	-10.749	-10.394	12.583	-8.614	26.906	-3.557	-34.031
1572	1.572	38.829	-1.992	-5.044	1.355	-10.521	-6.583	-6.848	-5.062
1573	1.573	49.624	2.696	5.739	-1.935	1.69	-36.938	-2.772	-23.927
1574	1.574	19.962	1.379	-2.242	1.172	9.6	-64.557	0.721	-34.009
1575	1.575	-114.394	0.255	-12.36	-7.155	31.208	-39.352	8.1	-30.909
1576	1.576	-210.624	-10.574	-11.257	-14.686	15.439	-16.474	2.893	-28.216
1577	1.577	-123.173	2.398	-10.159	-17.002	18.064	-12.427	0.009	-10.467
1578	1.578	-75.588	-16.957	-0.528	6.401	25.53	-8.773	-7.903	10.6
1579	1.579	-32.433	-24.516	-6.957	-2.913	13.848	15	-6.921	18.915
1580	1.58	7.012	-22.203	-12.999	5.401	11.624	11.843	-5.953	11.342
1581	1.581	18.774	-15.824	-18.26	12.949	25.064	3.491	-13.882	8.966
1582	1.582	7.901	-2.272	-15.376	1.347	16.2	-9.244	-6.513	6.813
1583	1.583	-2.005	-10.95	-11.131	-30.562	-7.784	-6.88	-13.267	8.815
1584	1.584	-10.906	-31.634	-7.071	-26.094	-31.77	-9.017	-24.665	-3.315
1585	1.585	-19.019	-17.498	-5.135	-13.69	-41.24	-10.983	-32.586	-11.216
1586	1.586	17.949	-9.946	2.222	-17.34	-33.053	-9.275	-19.616	-4.029
1587	1.587	37.839	-12.281	-8.614	-14.033	-45.934	-33.119	-17.885	-15.878
1588	1.588	7.467	-14.425	-18.669	-10.925	-43.701	-23.097	-19.452	-36.611
1589	1.589	-8.952	14.591	-25.049	-13.606	-20.425	-13.808	-9.39	-16.885
1590	1.59	-14.054	18.643	-19.048	-16.095	-17.471	-11.05	10.146	-9.308
1591	1.591	-27.607	22.313	-11.693	0.18	-20.296	6.801	1.82	-16.287
1592	1.592	-31.614	5.27	-14.579	-10.456	-7.574	-18.843	4.365	-14.128
1593	1.593	-12.751	-16.614	-13.796	-16.274	-9.902	-8.673	2.097	-8.27
1594	1.594	18.228	-36.353	-8.173	-32.127	-3.522	-11.683	0.025	0.54
1595	1.595	-2.431	-54.15	-7.583	-25.738	-13.221	-14.377	-13.479	-23.204
1596	1.596	-36.47	-84.53	-4.276	-16.05	-11.53	-11.863	-18.67	-13.133
1597	1.597	-32.003	-63.804	-9.664	-17.773	-3.596	-4.929	-32.973	-10.07
1598	1.598	-19.649	-45.013	-11.561	6.065	3.598	1.461	-15.527	-24.237
1599	1.599	-30.921	-27.983	-8.23	9.378	-10.762	-4.432	-22.453	-16.737
1600	1.6	-34.212	-12.313	-9.92	0.105	-12.721	-9.738	-20.309	-14.466
1601	1.601	0.258	-3.995	-5.019	14.246	-14.461	14.022	-26.101	-12.367
1602	1.602	13.903	-11.532	5.116	-13.99	-3.399	24.062	-17.362	-6.557
1603	1.603	-6.663	0.084	12.341	-25.197	-2.063	20.931	-9.385	-8.246
1604	1.604	19.842	2.214	-4.622	-21.886	12.213	1.162	-10.709	-9.671
1605	1.605	-17.718	4.139	-6.886	-24.957	41.151	-22.012	-1.773	-13.817
1606	1.606	-22.648	12.839	-13.218	-16.614	20.307	-18.882	16.27	-33.301
1607	1.607	-9.025	4.908	-18.965	-14.072	31.454	-27.193	13.795	-19.108
1608	1.608	3.424	-10.967	-13.674	-16.386	28.124	-44.978	11.515	-16.602
1609	1.609	-7.715	-4.583	-18.262	-5.716	-18.89	-42.588	-11.865	-9.73
1610	1.61	-17.775	-10.394	-22.49	-19.227	-65.647	-61.696	-21.11	0.842
1611	1.611	-20.923	-8.654	-16.044	-10.475	-83.816	-64.218	-29.389	2.754
1612	1.612	-23.69	2.361	-24.312	-8.895	-78.414	-33.907	-26.835	0.998
1613	1.613	-0.494	-7.703	-23.279	-16.034	-63.323	-13.216	-24.479	-3.624
1614	1.614	-9.778	-22.031	-22.234	-9.631	-31.369	-16.894	-18.048	-22.346
1615	1.615	-23.943	-27.833	-9.006	-10.807	-10.652	-6.883	-19.941	-40.111
1616	1.616	-36.835	-15.639	-7.001	-7.697	8.091	21.295	-14.672	-51.692
1617	1.617	-43.923	-7.711	-12.147	-8.662	4.757	32.446	-6.713	-28.247
1618	1.618	-33.313	-14.872	-10.515	-14.658	-29.739	1.498	-5.343	-25.09
1619	1.619	-19.767	-23.769	-14.686	-7.27	-61.715	5.582	1.06	0.521
1620	1.62	-24.919	-34.589	-5.692	-16.108	-57.668	-13.141	-12.084	-9.486
1621	1.621	-7.27	-30.323	-11.6	-12.527	-46.433	10.714	-3.352	6.224
1622	1.622	-4.797	-23.934	-16.747	-13.421	-22.599	-11.099	-7.974	37.397
1623	1.623	-15.39	-17.922	-21.497	-18.22	11.92	-13.783	-3.698	-16.75
1624	1.624	-13.429	-14.814	-17.145	-6.819	43.936	4.05	-18.006	-38.777
1625	1.625	-25.622	-11.903	-16.29	-17.861	64.681	-7.568	-12.192	-5.251
1626	1.626	-33.65	-14.416	-15.643	-13.603	45.911	-9.706	-13.927	12.984
1627	1.627	-12.122	-7.063	-20.223	0.727	35.839	-11.635	-12.388	-14.608
1628	1.628	-21.456	-4.156	-14.73	2.667	7.559	-16.822	-5.247	-19.57
1629	1.629	4.102	-4.956	-15.233	-6.031	26.249	-21.42	1.113	-5.924
1630	1.63	7.45	-4.222	-14.587	-10.666	36.261	-28.52	-0.082	6.532
1631	1.631	4.413	-15.091	-16.271	-17.831	58.095	-19.576	-5.334	25.325
1632	1.632	7.184	-29.414	-16.604	-24.221	55.351	-1.541	-10.196	-19.368
1633	1.633	-21.009	-23.577	-16.16	-13.396	47.822	26.736	-12.73	-25.361
1634	1.634	-17.276	-14.849	-18.23	-14.793	12.817	30.433	-7.136	2.356
1635	1.635	6.577	-10.202	-16.227	-13.657	-32.626	27.157	-5.219	-2.651
1636	1.636	22.31	-5.931	-10.348	-7.667	-38.571	17.89	-1.951	29.296
1637	1.637	-20.151	-7.071	-14.332	-6.706	-43.929	9.591	2.103	-8.21
1638	1.638	-14.036	-8.244	-9.423	-15.607	1.583	-28.918	-2.734	-33.351
1639	1.639	24.708	-7.319	-7.422	-16.766	7.596	-56.587	0.555	-65.28
1640	1.64	-51.033	-4.453	-3.303	-9.414	-20.078	-41.471	-8.351	-27.713
1641	1.641	-83.609	-1.973	-11.177	-10.401	-65.633	-64.291	-27.892	-52.845
1642	1.642	-93.513	5.354	-5.115	-2.447	-71.747	-60.189	-42.037	-39.261
1643	1.643	-31.049	-7.475	0.176	-12.116	-66.421	-33.851	-34.52	-43.271
1644	1.644	-22.963	-16.256	-0.722	-0.301	-51.438	17.677	-18.298	-16.861
1645	1.645	-0.888	-11.68	-6.66	-8.242	-28.652	25.112	-11.934	27.975
1646	1.646	5.688	-18.878	-15.5	-9.582	-41.004	31.749	-6.144	46.305
1647	1.647	23.899	-20.02	-14.275	-15.941	-52.136	13.609	-14.857	29.988
1648	1.648	29.344	-1.965	-9.006	-9.939	-28.216	41.329	-13.321	15.026
1649	1.649	-5.809	-4.425	-13.805	-4.69	-43.756	46.365	-3.251	1.625
1650	1.65	-28.573	-6.692	-23.433	-5.644	-35.317	5.123	-6.933	-10.657
1651	1.651	-49.249	-21.527	-27.055	-8.164	-37.724	-22.556	-10.413	-14.364
1652	1.652	-37.985	-23.397	-21.006	-12.223	-26.015	-17.513	-7.322	-11.156
1653	1.653	-61.741	-18.113	-19.983	-14.17	6.025	-31.023	-2.479	-1.933
1654	1.654	-71.041	-10.109	-9.083	-17.473	56.408	-85.18	-6.723	-10.276
1655	1.655	-28.438	-14.304	-4.789	-9.734	89.927	-77.838	-12.335	-23.041
1656	1.656	-10.266	-20.65	-8.436	-10.702	34.999	-17.288	-8.851	-16.06
1657	1.657	-15.686	-9.772	-7.256	-3.932	12.972	7.065	-13.485	-13.919
1658	1.658	-0.592	-16.908	8.81	-9.934	-20.495	-0.366	-9.418	-11.964
1659	1.659	49.691	-18.068	29.912	-18.833	-63.052	6.111	-10.785	-24.141
1660	1.66	83.138	-16.913	-1.235	-15.33	-13.174	0.05	-7.54	-22.582
1661	1.661	64.902	-13.822	-5.289	-16.297	20.21	-27.701	-1.013	-26.819
1662	1.662	-18.361	-22.734	-16.511	-15.34	1.979	-62.966	-2.03	-35.726
1663	1.663	-30.22	-16.722	-19.791	-9.348	-25.659	-40.09	-11.728	-39.221
1664	1.664	-19.37	-21.943	-10.486	1.318	-10.475	22.46	-15.383	-25.28
1665	1.665	30.026	-17.123	-13.171	-17.436	12.528	31.408	-11.899	-3.995
1666	1.666	38.96	-12.888	-15.651	-9.866	25.103	23.344	-2.214	4.332
1667	1.667	-17.918	-13.691	-22.58	-7.52	36.517	1.403	1.487	-3.199
1668	1.668	-25.259	-13.118	-20.419	-18.143	26.63	8.112	-6.814	-10.135
1669	1.669	-45.184	-15.049	-22.321	-31.662	-7.66	-34.398	-9.883	-7.976
1670	1.67	-112.275	-14.475	-20.544	-36.853	-39.447	-50.793	-14.686	-5.992
1671	1.671	-49.7	-15.836	-9.471	-22.516	-35.217	-35.674	-17.185	-11.182
1672	1.672	-41.53	-18.148	-16.601	-5.082	-61.37	-31.197	-16.384	-9.604
1673	1.673	-19.448	-16.001	-15.415	29.959	-51.13	-43.596	-11.524	-16.693
1674	1.674	-26.033	-16.359	-14.239	14.884	-3.913	-17.295	-6.852	-25.593
1675	1.675	-32.061	-15.16	-11.115	-7.928	29.791	13.674	-6.261	-14.772
1676	1.676	-15.631	-19.972	-10.131	-20.317	11.803	17.723	-2.771	-36.437
1677	1.677	-0.545	-15.112	-18.054	-16.636	17.38	-8.615	-1.408	-8.159
1678	1.678	3.965	-5.028	-14.959	-6.532	52.739	-11.943	-5.46	-19.394
1679	1.679	-0.019	2.132	-12.051	-15.8	2.508	-8.892	-1.956	4.384
1680	1.68	18.837	-4.273	-11.286	-1.658	-17.341	-0.626	-9.29	26.235
1681	1.681	8.812	-22.299	-12.062	-4.156	-11.256	-8.221	-16.633	17.909
1682	1.682	-13.039	-35.109	-11.472	-11.123	-61.075	-5.932	-15.659	10.374
1683	1.683	-21.369	-28.17	-10.876	-8.985	-67.566	-3.816	-18.168	-24.68
1684	1.684	-23.959	-21.813	-17.436	-14.775	-73.554	-1.878	-22.226	-19.677
1685	1.685	-35.612	-16.027	-19.944	-16.504	-68.185	-10.581	-17.381	-15.214
1686	1.686	-54.758	-14.296	-22.26	-18.037	-43.077	-9.062	-12.74	-27.619
1687	1.687	-41.968	9.517	-21.672	-19.372	-11.199	-7.746	-18.166	-16.39
1688	1.688	-6.916	26.522	-22.252	-15.679	17.807	1.12	-13.329	-13.1
1689	1.689	58.703	29.561	-14.507	-12.187	44.167	-4.982	-3.267	-10.037
1690	1.69	31.994	15.378	-11.4	-0.376	95.669	0.127	-1.915	-7.371
1691	1.691	-8.687	-2.484	-8.5	-21.089	103.018	-8.865	4.453	-20.143
1692	1.692	-1.401	-0.207	-14.512	-18.39	69.54	-12.42	10.418	-27.138
1693	1.693	5.139	-6.635	-15.292	-20.908	63.578	-28.512	3.028	-46.307
1694	1.694	-25.139	-20.217	-5.803	-13.925	2.618	-49.646	-11.702	-64.076
1695	1.695	-30.477	-46.532	-9.475	-20.279	-70.854	-24.122	-26.61	-71.002
1696	1.696	-65.603	-88.096	-10.641	-18.318	-100.495	-14.031	-32.425	-43.258
1697	1.697	-51.98	-71.614	-0.977	1.044	-91.549	-4.706	-27.192	-31.967
1698	1.698	-64.292	-36.347	-2.153	-1.464	-83.284	26.551	-22.526	-41.999
1699	1.699	-60.589	-13.468	-10.495	0.869	-61.014	30.702	-12.424	5.047
1700	1.7	-15.873	-9.387	-17.874	3.016	-40.893	4.405	-13.54	105.866
1701	1.701	2.312	-5.715	-11.13	-2.786	-22.492	1.102	-7.486	120.146
1702	1.702	-3.122	-9.043	-11.94	-11.49	-16.876	-20.808	-6.475	80.606
1703	1.703	22.053	-12.181	-17.583	-16.139	18.536	-23.541	-7.406	20.961
1704	1.704	-0.763	-9.494	-11.021	-17.496	41.561	-5.771	0.554	-11.597
1705	1.705	3.286	3.263	-10.24	-16.337	45.777	-12.809	3.671	-21.497
1706	1.706	-15.456	0.925	-6.169	-5.49	11.811	-2.249	0.771	-30.426
1707	1.707	-5.346	-1.214	0.414	-4.127	25.405	26.764	-3.489	-22.328
1708	1.708	22.949	0.736	-0.363	-10.5	4.73	30.847	0.575	-14.992
1709	1.709	4.246	5.976	-9.258	-16.487	23.524	-3.205	5.423	-8.427
1710	1.71	1.055	-5.044	-10.409	-9.129	26.798	1.266	3.494	-14.441
1711	1.711	-1.95	-3.687	-0.765	5.579	-20.228	-19.416	-4.247	1.973
1712	1.712	0.836	-18.016	-12.623	-0.842	-53.68	-53.473	-20.311	-3.102
1713	1.713	-37.675	-19.964	-14.229	-29.897	-59.622	-30.654	-46.051	-25.971
1714	1.714	-65.388	-11.247	-18.529	-17.523	-76.073	-34.709	-15.098	-30.046
1715	1.715	-50.314	-9.708	-17.389	-21.209	-60.96	-38.326	-19.179	-41.277
1716	1.716	-36.726	3.254	-18.573	-17.95	-38.125	-62.075	-22.86	-44.552
1717	1.717	-24.322	-12.597	-17.623	-14.877	-25.791	-58.941	-12.766	-28.831
1718	1.718	-5.634	-27.499	-16.692	-23.241	-29.492	-27.766	-15.828	-20.446
1719	1.719	-36.666	-21.703	-20.99	-20.772	-26.234	-15.359	-18.516	-17.858
1720	1.72	-32.699	-23.435	-18.687	-9.22	-23.178	-4.126	-10.95	-15.493
1721	1.721	1.272	-28.037	-13.893	-7.136	-3.469	5.95	-13.272	-4.882
1722	1.722	14.875	-23.724	-13.33	-5.205	9.321	15.259	-11.153	-26.191
1723	1.723	19.023	-24.824	-7.939	-13.895	16.316	12.571	-13.096	-12.083
1724	1.724	30.334	-25.935	-14.562	-9.216	-2.735	-0.199	-7.886	-9.59
1725	1.725	6.584	-14.103	-4.924	3.747	10.238	2.132	0.034	-7.292
1726	1.726	-9.126	-12.541	-3.809	-1.543	12.776	0.052	-4.243	-9.43
1727	1.727	-46.189	-8.281	2.156	-22.329	6.522	9.751	-5.422	-7.5
1728	1.728	-61.375	6.051	-3.113	-8.269	16.276	8.031	-8.921	1.229
1729	1.729	-38.611	11.878	3.607	-10.837	18.053	9.575	-5.855	-0.302
1730	1.73	-1.104	10.155	-6.114	-17.878	10.089	-3.403	-2.992	-7.469
1731	1.731	3.904	2.232	-17.969	-7.292	-11.661	-8.698	-5.553	-16.38
1732	1.732	17.489	-16.548	-22.674	-17.042	-8.76	-13.483	-11.212	-19.892
1733	1.733	38.198	-9.027	-24.085	-11.9	33.376	-12.307	-10.695	-16.832
1734	1.734	4.092	-11.376	-15.237	-10.44	39.005	-21.442	-7.504	-27.719
1735	1.735	-27.911	-17.772	-11.811	-11.89	0.058	-3.662	0.158	-6.105
1736	1.736	-23.906	-31.321	-10.891	-10.806	4.922	-11.354	1.09	-9.242
1737	1.737	-58.027	-5.001	-9.976	-9.736	-18.028	-23.064	-5.694	-34.812
1738	1.738	-35.223	13.793	-12.535	-10.775	-30.512	4.625	-11.704	-17.789
1739	1.739	2.319	3.762	-18.201	-9.895	-11.836	1.097	-9.383	-20.903
1740	1.74	-22.812	0.693	-7.405	3.199	-8.62	-1.956	-5.89	-18.2
1741	1.741	-9.277	-13.422	-8.991	1.202	-36.913	-23.634	-5.306	-5.449
1742	1.742	-21.695	-15.948	-13.299	-4.122	-48.156	-37.646	-9.371	-3.163
1743	1.743	-78.435	-32.226	-22.256	-28.016	3.252	0.956	-9.753	-35.129
1744	1.744	-37.837	-64.164	-23.478	-31.408	114.245	17.483	-7.425	-12.339
1745	1.745	-30.563	-77.731	-20.439	-28.381	34.553	-27.956	-1.641	-8.324
1746	1.746	-10.703	-57.07	-19.542	-14.337	-37.836	-33.897	-13.862	-4.693
1747	1.747	-4.801	-53.462	-15.362	-16.936	-103.853	-94.783	-29.764	-1.41
1748	1.748	22.818	-29.701	-8.092	-14.685	-115.828	-54.087	-36.174	-10.701
1749	1.749	-2.408	-7.825	-9.139	-16.883	-83.453	-2.34	-30.389	-2.394
1750	1.75	-6.913	6.342	-11.739	-7.274	-73.719	-8.852	-35.624	10.408
1751	1.751	-11.017	19.163	-7.764	-12.543	-47.128	-2.815	-24.606	17.486
1752	1.752	-22.257	16.894	-7.269	-7.964	-22.838	-8.213	-14.553	-1.584
1753	1.753	-32.361	2.04	-16.048	-12.308	-0.855	-3.181	-2.758	5.962
1754	1.754	2.045	0.143	-26.952	-13.566	45.929	1.263	-4.312	-15.202
1755	1.755	-2.452	-5.049	-22.75	-17.15	76.274	30.29	2.841	-23.618
1756	1.756	-6.578	-12.951	-21.645	-16.276	37.5	19.077	6.518	-10.913
1757	1.757	-10.344	-22.978	-15.687	-15.384	12.225	2.076	-1.811	-17.886
1758	1.758	-27.458	-24.681	-14.755	-19.712	-10.723	-0.995	-9.182	-15.691
1759	1.759	-24.206	-18.262	-9.955	-17.475	-6.785	-9.308	-8.228	-21.463
1760	1.76	-14.954	-7.41	-4.011	-9.625	15.551	-20.568	-2.24	1.44
1761	1.761	-34.756	2.637	4.617	15.058	4.208	-18.085	-1.492	4.572
1762	1.762	-37.34	-1.047	-2.833	3.196	-40.672	-15.816	-6.36	-9.604
1763	1.763	-7.02	-14.223	-17.627	-7.906	-10.472	-9.491	-6.983	-22.55
1764	1.764	-11.2	-2.058	-24.104	-6.66	-16.039	-7.569	-5.3	-10.5
1765	1.765	-30.08	-3.627	-22.253	-5.585	9.005	-5.818	-14.222	-12.829
1766	1.766	-13.124	-19.511	-24.079	-9.153	40.881	-7.361	-33.794	-32.003
1767	1.767	21.232	-4.617	-9.838	4.696	3.332	-11.648	-31.11	-49.826
1768	1.768	-1.706	1.18	-4.101	-5.039	-11.757	-12.83	-23.576	-52.228
1769	1.769	10.623	-18.197	-20.021	-3.358	-34.582	-28.476	-21.279	-20.493
1770	1.77	-31.044	-41.446	3.343	-17.74	-55.285	-30.546	-6.415	38.892
1771	1.771	-80.997	-44.561	-12.38	-35.165	-74.066	-13.067	-0.625	14.417
1772	1.772	-74.411	-41.885	-9.71	-37.522	-77.364	-6.037	-2.382	7.001
1773	1.773	-43.99	-24.104	3.03	-26.903	-105.621	4.664	5.538	0.366
1774	1.774	-16.323	-3.016	-3.97	-13.382	-116.846	18.277	4.177	-5.648
1775	1.775	49.253	5.286	2.378	12.909	-85.941	-1.054	3.011	-11.084
1776	1.776	93.901	7.79	-11.177	9.219	-23.531	11.747	-0.486	-26.201
1777	1.777	69.433	0.807	-9.435	-0.867	21.118	-13.967	-5.729	-21.784
1778	1.778	32.358	-5.587	-1.503	-10.197	61.696	3.09	-0.907	-25.864
1779	1.779	-14.576	-3.648	-8.667	-1.897	54.341	6.19	5.094	8.204
1780	1.78	-20.658	-8.876	-7.503	-9.464	60.951	48.775	-2.255	12.635
1781	1.781	-81.633	-7.346	-1.505	-2.521	140.31	79.165	-7.092	8.574
1782	1.782	-57.281	-0.222	-8.869	-4.664	259.715	84.575	6.072	-2.653
1783	1.783	-20.322	3.401	-11.783	-2.759	148.407	99.625	27.364	-19.704
1784	1.784	-0.368	-7.496	-14.293	-4.521	18.345	58.374	1.825	-4.048
1785	1.785	-18.544	-11.809	-23.183	-21.956	-34.156	-24.885	-29.128	-18.181
1786	1.786	-23.948	-13.026	-17.17	-10.372	-50.117	-60.565	-41.498	-35.97
1787	1.787	-28.984	-19.083	-22.372	-25.296	-35.938	-136.502	-37.806	-33.649
1788	1.788	-24.598	-22.194	-11.498	-7.883	-22.938	-205.669	-34.508	-18.751
1789	1.789	-12.281	-25.086	-15.725	-24.118	-34.896	-232.384	-31.408	-24.533
1790	1.79	-15.975	-29.337	-16.851	-17.703	-45.817	-142.809	-23.079	-8.632
1791	1.791	-33.066	-23.727	-5.976	-4.124	-75.464	-59.45	-15.52	-6.471
1792	1.792	-23.773	-14.266	-10.195	-9.341	-66.543	-27.003	-17.83	-12.233
1793	1.793	-15.379	-31.334	-6.481	-1.377	-58.375	-17.193	-24.207	-10.436
1794	1.794	-7.805	-24.409	-5.292	-23.047	-50.955	9.487	-10.648	-11.958
1795	1.795	-14.707	-13.81	-2.154	-13.749	-44.234	17.611	-12.386	-7.65
1796	1.796	-12.516	-11.906	-1.132	-11.01	-25.999	10.212	-7.732	-11.279
1797	1.797	-25.999	-6.674	4.939	-8.448	-31.436	30.066	-6.379	-5.226
1798	1.798	-13.735	-14.588	-7.172	-15.373	-26.458	23.938	-2.703	0.051
1799	1.799	-12.092	-21.722	-12.313	-17.452	5.424	18.442	-3.856	-6.684
1800	1.8	9.634	-25.379	-13.768	-34.828	9.487	13.388	-2.88	-19.795
1801	1.801	-5.986	-26.524	-12.322	-18.517	5.846	17.824	-1.917	-21.668
1802	1.802	2.374	-23.423	-24.038	-7.823	-4.122	13.764	-4.421	-2.258
1803	1.803	9.96	-18.589	-28.604	-1.965	-7.076	17.434	-10	-4.722
1804	1.804	-15.75	-12.612	-27.183	-0.168	-9.625	20.748	-5.115	-11.645
1805	1.805	-5.611	-7.014	-23.441	-4.75	3.32	-1.09	-12.41	-35.031
1806	1.806	-2.429	-16.502	-29.358	-11.859	5.772	-9.369	-11.386	-75.837
1807	1.807	-5.055	-22.863	-26.178	-15.477	3.728	8.443	-7.083	-103.463
1808	1.808	-28.208	-16.838	-23.191	-7.097	-5.884	10.731	-9.382	-47.864
1809	1.809	-43.859	-2.87	-13.427	-10.135	-7.593	12.857	-9.945	-55.155
1810	1.81	-24.098	6.846	6.2	-1.164	-6.028	7.03	-2.567	-21.611
1811	1.811	-21.537	-5.315	20.416	-19.095	4.065	5.257	-7.378	57.82
1812	1.812	-23.81	-9.937	-2.722	-11.468	-4.819	-9.084	-8.131	133.765
1813	1.813	-4.576	-2.76	0.448	0.208	-22.798	-22.639	-7.331	64.75
1814	1.814	-22.248	-3.916	-7.819	-6.109	-40.53	-34.818	-10.783	-51.68
1815	1.815	-24.421	-9.904	-5.255	-7.981	-52.029	-23.768	-7.463	-35.71
1816	1.816	7.618	-10.859	-7.529	-2.694	-54.01	-2.114	-6.863	-21.302
1817	1.817	21.25	-21.695	-13.861	-20.064	-36.43	0.961	-8.211	44.565
1818	1.818	-7.67	-17.45	-23.47	-17.684	-29.341	-13.2	-0.847	128.028
1819	1.819	-26.379	-8.578	-18.168	-11.252	-10.086	-26.04	6.526	117.237
1820	1.82	-43.355	-14.622	-16.558	-40.226	7.776	-19.157	-8.16	-11.004
1821	1.821	-34.062	-2.881	-15.122	-11.155	19.38	-17.06	-10.261	-28.286
1822	1.822	-48.24	-7.594	-16.208	-14.806	17.218	-11.224	-8.293	-44.042
1823	1.823	-9.724	-20.605	-10.127	-18.059	11.398	-27.023	-16.984	-58.317
1824	1.824	6.769	-8.422	-9.062	-8.723	37.693	-3.557	-12.319	-45.158
1825	1.825	1.798	-6.842	-23.676	-11.368	64.021	-12.815	-2.23	-33.342
1826	1.826	6.356	-5.404	-25.71	-8.775	12.621	-15.542	-5.876	-22.462
1827	1.827	2.413	-11.689	-15.958	-6.384	5.422	-13.048	-9.342	-32.294
1828	1.828	-8.765	-15.09	-17.631	-8.448	-41.192	-1.476	-25.398	-41.177
1829	1.829	1.291	-11.953	-16.026	-10.326	-59.074	-12.147	-23.071	-16.762
1830	1.83	-27.001	-7.089	-17.355	-8.525	-42.345	-21.843	-16.679	-38.742
1831	1.831	-8.248	-4.573	-13.659	-6.93	-37.055	-13.125	-18.609	-32.083
1832	1.832	-25.337	-6.885	-10.152	0.281	-4.821	10.697	-20.345	-13.83
1833	1.833	-34.661	-0.28	-17.475	-3.351	7.919	-6.325	-18.771	-8.4
1834	1.834	-54.37	-8.202	-10.667	-4.469	34.419	-3.208	-17.381	-23.46
1835	1.835	-61.873	-13.44	-6.378	2.926	24.423	27.913	-13.688	-18.939
1836	1.836	-26.829	-18.31	-10.428	-1.882	58.904	15.419	-12.532	-6.515
1837	1.837	8.415	-31.501	-17.003	-15	45.38	4.073	-11.577	-17.697
1838	1.838	31.273	-37.327	-11.002	-32.391	24.708	-33.833	-10.618	-20.934
1839	1.839	10.594	-39.057	-13.323	-30.022	-16.861	-18.92	-9.84	-23.961
1840	1.84	21.851	-31.098	-5.391	-19.342	-44.483	-5.511	-9.062	-15.543
1841	1.841	-22.829	-21.04	-6.371	-1.883	-89.941	-9.592	-9.631	-12.957
1842	1.842	-77.791	-6.73	-7.334	-22.928	-83.941	-20.725	-9.043	-19.894
1843	1.843	-55.722	-12.529	-3.078	-14.564	-45.213	-17.307	-9.606	-13.462
1844	1.844	-35.759	-21.241	-11.985	-12	-30.115	-26.465	-1.666	-11.515
1845	1.845	-17.514	-25.906	-15.465	-18.934	-16.569	-23.617	-2.818	-6.33
1846	1.846	-1.044	-24.558	-22.818	-16.772	-12.49	4.748	-3.783	-7.892
1847	1.847	-6.062	-20.845	-21.849	-10.936	-8.804	8.5	-12.672	-6.536
1848	1.848	-10.495	-2.836	-15.853	-12.633	8.266	5.32	-16.132	-2.841
1849	1.849	1.919	14.938	-21.482	-4.647	11.452	-3.874	-6.431	-6.291
1850	1.85	-9.275	17.243	-18.01	-8.848	3.269	-17.928	5.4	-11.473
1851	1.851	0.838	19.375	-12.024	-7.643	-14.436	-30.598	0.776	-6.618
1852	1.852	-8.427	9.739	-3.133	-6.442	-25.966	-23.432	-9.257	-18.019
1853	1.853	-5.696	1.089	0.335	-11.664	-19.51	-42.438	-12.913	-6.97
1854	1.854	-18.443	-13.181	-7.023	-16.471	-2.082	-39.865	-23.736	-11.206
1855	1.855	-30.051	-26.698	-13.779	-8.466	32.904	-28.195	-16.564	-10.011
1856	1.856	-27.909	-52.99	-11.245	-11.498	17.769	-13.252	-7.673	-13.485
1857	1.857	-18.219	-49.3	-7.159	-8.55	4.185	4.185	0.641	-20.853
1858	1.858	8.101	-46.009	-9.058	-11.038	8.186	-26.16	-4.581	-17.976
1859	1.859	11.755	-36.725	-1.669	-15.091	19.361	-13.75	-9.419	-17.168
1860	1.86	-5.319	-16.979	-8.393	-7.153	16.096	-10.085	-10.188	-14.834
1861	1.861	-21.032	-4.189	-4.064	-4.043	6.857	-13.416	-6.103	-11.303
1862	1.862	-35.179	-6.5	-6.315	-6.936	-24.259	-16.535	-15.569	-15.845
1863	1.863	-52.997	-8.633	-4.334	-20.058	-36.632	-24.85	-19.237	-19.761
1864	1.864	-59.949	-6.699	-4.873	-14.215	-62.959	-22.361	-15.747	-26.667
1865	1.865	-28.014	-11.918	-4.248	-12.455	-59.705	12.63	-12.646	-12.006
1866	1.866	3.957	-13.471	-11.184	-4.509	-44.061	7.59	-11.677	-5.648
1867	1.867	-0.028	8.192	-12.128	-5.849	-35.769	12.088	-7.417	0.141
1868	1.868	11.246	17.45	-18.147	-7.011	-17.953	32.847	-6.639	8.873
1869	1.869	14.548	9.1	-18.961	-15.325	3.171	29.199	-6.053	13.572
1870	1.87	17.636	6.561	-18.392	-14.335	45.793	-15.497	-1.408	-8.101
1871	1.871	25.935	8.842	-27.094	-9.475	51.866	-45.858	-5.486	-17.513
1872	1.872	-7.552	-6.091	-28.257	-13.682	35.459	-62.292	0.303	24.944
1873	1.873	-12.021	-19.686	-31.333	-9.587	30.441	-27.052	-2.046	43.007
1874	1.874	-7.928	-35.602	-32.276	-13.044	7.576	-4.218	-12.917	15.212
1875	1.875	-11.564	-67.569	-27.993	-8.393	-13.18	16.508	-20.886	-20.11
1876	1.876	-14.826	-72.075	-20.626	-10.135	-24.476	20.211	-13.761	-24.65
1877	1.877	0.873	-51.432	-13.853	-18.059	-48.412	10.165	-10.121	-4.006
1878	1.878	-1.822	-17.446	-0.687	-19.202	-95.563	7.086	-6.679	-15.298
1879	1.879	-19.631	-3.946	12.87	-13.966	-75.756	-1.204	-7.686	-32.389
1880	1.88	-35.896	8.444	11.152	-11.048	-57.664	-3.701	-14.463	-29.332
1881	1.881	-33.805	-2.79	3.25	-10.26	-52.303	-6.017	-18.719	-21.059
1882	1.882	-20.281	-12.872	-12.601	-9.483	-47.299	-12.416	-24.334	7.173
1883	1.883	-39.671	-3.605	-18.972	-8.892	-24.475	-29.832	-19.503	-26.867
1884	1.884	-32.162	4.705	-17.034	-10.826	-36.877	-22.859	-24.158	-40.332
1885	1.885	-20.589	12.249	-8.316	-13.724	-33.216	-20.753	-23.588	-19.514
1886	1.886	-26.993	5.254	2.725	-13.321	-16.207	-18.854	-15.668	-30.613
1887	1.887	-25.024	-9.694	-1.555	-10.021	-0.512	-6.728	-7.361	-27.225
1888	1.888	-23.227	-34.924	2.084	-12.937	13.628	-2.15	-8.344	-24.122
1889	1.889	-15.215	-38.276	-1.417	-14.122	0.839	-6.487	-1.579	-44.048
1890	1.89	-13.829	-10.094	1.658	-11.431	26.524	-0.111	-0.806	-5.703
1891	1.891	-4.891	1.063	-9.2	-8.543	29.727	-10.941	8.084	21.984
1892	1.892	-3.726	-9.063	-10.591	-9.694	26.494	-12.343	-5.091	-3.18
1893	1.893	-17.684	-12.199	-9.478	-10.087	51.923	-8.734	0.126	19.621
1894	1.894	-31.203	7.498	-17.841	-13.568	55.174	-2.779	4.766	48.593
1895	1.895	-8.332	-0.087	-16.93	-6.223	39.477	13.239	3.401	14.529
1896	1.896	-5.199	-35.127	-17.944	-3.115	47.762	20.152	-5.522	-8.322
1897	1.897	-19.299	-9.966	-13.726	-15.882	9.162	-11.774	-16.389	-20.78
1898	1.898	-16.799	12.866	-14.514	-24.589	-29.643	-16.2	-15.085	-32.073
1899	1.899	-19.132	-7.824	-22.44	-26.137	-44.814	-12.139	-18.81	-42.199
1900	1.9	-21.256	-26.567	-19.335	-21.877	-12.901	-46.224	-15.359	-26.584
1901	1.901	-15.479	-50.328	-18.352	-2.292	-8.854	-114.95	-22.719	-23.955
1902	1.902	-10.306	-53.374	-20.856	28.894	-12.566	-65.623	-17.883	-11.233
1903	1.903	-15.015	-33.617	-26.454	-0.12	25.143	15.062	-15.391	-18.229
1904	1.904	-16.423	-10.447	-35.922	-34.195	50.282	4.191	-9.791	-33.167
1905	1.905	-17.645	-7.415	-24.107	-29.754	36.702	-5.704	1.013	-23.486
1906	1.906	-16.523	-4.761	-25.661	-17.377	15.977	3.186	-3.658	-21.733
1907	1.907	-9.156	-2.334	-27.03	-6.166	19.627	-4.949	-10.834	-13.784
1908	1.908	-8.178	4.568	-18.136	10.839	-11.364	2.44	-12.007	-9.498
1909	1.909	1.513	-1.848	-19.301	7.733	-73.901	22.372	-15.51	7.606
1910	1.91	10.442	-11.511	-22.396	-0.58	-82.827	28.378	-22.88	0.692
1911	1.911	-5.225	-20.2	-15.625	-13.359	-58.459	0.71	-21.946	-1.415
1912	1.912	-11.599	-12.194	-14.854	-29.617	-36.423	-34.521	-14.042	-14.907
1913	1.913	-21.293	-13.485	-10.783	-18.97	-29.88	-11.671	-10.978	-20.099
1914	1.914	-23.086	-22.341	-18.708	-9.29	-11.729	-7.622	-11.969	-18.554
1915	1.915	-46.959	-18.811	-4.768	-7.563	-17.201	-18.835	-7.737	-14.379
1916	1.916	-50.282	-13.523	-2.83	-9.129	-12.186	-42.576	-8.528	-10.844
1917	1.917	-15.839	-6.677	23.475	-10.488	-25.705	-39.417	-12.034	-2.688
1918	1.918	-11.387	-7.357	27.124	-14.209	-29.743	-25.218	-8.759	4.571
1919	1.919	-7.313	-8.043	3.295	-20.249	-26.036	-12.39	-3.359	3.6
1920	1.92	-3.624	-0.021	-12.414	-34.2	-36.057	-14.727	-5.323	-2.434
1921	1.921	-6.936	-5.185	-4.142	-28.361	-7.75	-4.146	-5.939	-14.669
1922	1.922	-3.884	-0.291	-22.019	-12.458	3.482	-2.27	1.753	-9.455
1923	1.923	-12.272	-13.421	-19.763	-10.328	20.509	2.886	-1.395	-14.133
1924	1.924	-14.851	-15.365	-17.701	10.982	36.154	1.332	1.449	-9.934
1925	1.925	-12.592	0.447	-15.817	8.273	44.408	-14.525	5.64	-3.592
1926	1.926	-10.515	2.473	-3.669	-4.492	31.556	-8.089	-1.782	-11.977
1927	1.927	-12.521	0.453	-2.152	-11.442	5.775	-6.065	-2.8	-11.071
1928	1.928	-7.354	-25.918	-9.33	-9.282	-25.162	-11.278	-16.001	-15.949
1929	1.929	-2.785	-59.992	-18.233	-15.051	-45.85	-9.738	-37.317	-10.01
1930	1.93	-1.518	-37.136	-24.221	-13.262	-49.471	-5.552	-29.028	-14.128
1931	1.931	-2.774	-24.707	-8.16	-5.28	-52.712	13.875	-21.521	-22.124
1932	1.932	-6.332	-20.957	-5.851	-9.496	-30.781	11.077	-14.597	-38.214
1933	1.933	-9.492	-24.188	-3.767	-8.323	-16.623	-12.2	-8.24	-73.274
1934	1.934	-18.449	-33.418	-5.777	-14.293	-3.821	9.667	-6.35	-88.447
1935	1.935	-29.319	-13.651	-7.588	-19.464	-15.433	29.408	-1.186	-74.958
1936	1.936	-36.512	-0.87	9.776	-18.494	-30.329	26.889	-2.786	-29.121
1937	1.937	-27.65	10.745	12.057	-8.831	-39.984	5.78	-4.162	38.01
1938	1.938	-33.683	0.126	-7.145	-9.959	-31.244	-14.003	-10.563	172.298
1939	1.939	-17.643	9.853	-9.734	-8.787	-23.271	-52.559	-16.574	114.622
1940	1.94	-19.995	11.609	-7.493	-1.455	-4.463	-47.171	-6.921	-42.91
1941	1.941	-26.424	10.084	-1.165	-12.339	18.829	-1.717	-8.112	-21.736
1942	1.942	-32.274	-2.901	0.706	-13.687	21.95	4.259	-14.141	-2.458
1943	1.943	-41.017	-8.153	-8.082	-12.512	-3.606	-12.172	-17.263	15.08
1944	1.944	-20.38	-19.196	-6.592	-1.716	-0.315	-17.184	-8.373	-32.418
1945	1.945	-6.325	-37.974	-19.621	-23.44	21.555	-3.6	-4.92	-17.981
1946	1.946	6.395	-40.517	-28.367	-14.21	58.516	-32.622	-1.862	21.575
1947	1.947	27.427	-24.326	-42.713	-5.989	53.484	-43.849	4.858	9.793
1948	1.948	7.607	-26.506	-48.54	-8.609	30.566	-20.124	-3.132	-1.046
1949	1.949	-5.238	-24.611	-43.345	-6.385	-23.841	-10.89	-10.55	-10.975
1950	1.95	6.307	-36.864	-38.748	-38.38	-31.341	-19.21	-25.332	-2.229
1951	1.951	21.151	-41.598	-25.848	-24.88	-24.73	-21.792	-31.778	-26.646
1952	1.952	11.425	-20.025	-20.682	-12.547	-30.679	-14.927	-18.269	-48.721
1953	1.953	-5.074	25.942	-19.189	6.178	-25.2	-8.548	-27	-28.806
1954	1.954	-13.83	16.576	-20.595	-3.968	0.028	-6.547	-12.687	-59.236
1955	1.955	-37.682	-3.2	-11.745	-0.983	5.334	-3.618	-10.751	-53.926
1956	1.956	-68.697	9.561	-4.009	-3.206	-8.183	1.67	-12.491	-49.025
1957	1.957	-48.036	-2.084	-7.475	5.044	-20.596	-22.092	-10.952	-53.543
1958	1.958	-29.301	-21.29	-14.786	-12.812	-16.941	-11.965	-9.623	-74.306
1959	1.959	-39.407	-39.153	-13.762	-29.102	-13.692	-8.809	-16.035	-40.598
1960	1.96	-36.353	-22.953	-16.22	-9.987	-23.073	-6.049	-1.741	-6.485
1961	1.961	-44.711	-50.722	-12.091	-12.557	-20.433	1.548	-3.705	-29.277
1962	1.962	-21.555	-39.602	-22.839	-19.584	-28.016	-19.524	-8.965	-8.526
1963	1.963	0.215	-22.677	-21.228	-26.031	-21.049	0.177	-16.928	17.81
1964	1.964	14.25	-19.687	-16.884	-4.799	-14.643	-17.635	-9.801	69.267
1965	1.965	6.62	-33.949	-13.158	-2.146	-24.286	-33.886	-13.51	106.216
1966	1.966	-0.432	-36.588	-4.809	-9.729	-32.971	-36.016	-7.539	99.63
1967	1.967	-15.395	-34.357	4.887	15.99	-12.222	-37.949	-10.663	20.286
1968	1.968	-21.244	-23.737	-4.046	5.907	1.933	-11.653	-7.792	-55.584
1969	1.969	-26.513	-29.609	1.947	-22.365	4.48	29.928	-1.827	-25.996
1970	1.97	-2.785	-10.357	13.744	-56.426	16.135	24.51	3.748	-34.919
1971	1.971	7.217	-7.948	21.685	-42.891	35.323	-0.66	5.638	-59.306
1972	1.972	-8.526	-1.021	11.633	-13.87	12.163	3.745	6.175	-7.655
1973	1.973	-16.889	18.168	7.974	-25.088	15.325	-16.991	3.239	12.274
1974	1.974	-14.417	41.366	-5.169	-8.058	18.114	-13.288	-1.631	-30.285
1975	1.975	-26.029	50.616	-6.854	-11.138	5.415	-30.284	-6.318	-35.67
1976	1.976	-11.138	30.83	-11.438	-19.443	-29.542	-58.502	-15.258	-30.602
1977	1.977	-13.088	18.004	-18.528	-32.219	-85.036	-1.779	-18.976	-26.136
1978	1.978	-4.385	6.353	-22.137	-29.913	-77.667	6.392	-25.02	-13.688
1979	1.979	-9.046	-17.103	-25.546	-27.795	-57.742	43.418	-19.845	-24.759
1980	1.98	-13.327	-32.846	-20.253	-21.993	-15.176	63.403	-15.055	-7.569
1981	1.981	-22.251	-64.06	-19.206	-13.291	-9.768	20.883	-14.31	-23.051
1982	1.982	-16.255	-51.738	-5.941	10.515	25.458	-17.743	-24.971	2.615
1983	1.983	-32.323	-40.59	11.586	-6.516	39.03	-63.192	-3.299	12.731
1984	1.984	-34.646	-9.693	4.714	-28.392	43.139	-44.977	5.992	-9.196
1985	1.985	-19.733	2.605	-5.862	14.155	31.962	-28.528	-2.344	-11.911
1986	1.986	-13.907	-8.7	-11.63	20.128	21.943	-13.429	-20.169	-19.517
1987	1.987	-15.646	-39.737	-16.831	-18.599	12.683	18.522	-17.888	-12.725
1988	1.988	-20.334	-68.825	7.01	-3.528	4.394	14.428	-20.079	-19.242
1989	1.989	-7.414	-27.292	3.725	19.281	-13.346	-4.359	-6.604	-28.898
1990	1.99	1.282	-10.907	-18.125	31.653	-29.505	-7.712	-4.933	-55.274
1991	1.991	2.818	24.272	-20.806	-17.503	-1.705	-17.091	-3.426	-59.13
1992	1.992	-10.159	10.684	-7.998	-24.093	9.653	-48.29	-19.304	-69.337
1993	1.993	5.714	-10.024	-24.236	18.486	-0.298	-35.918	-25.708	-35.029
1994	1.994	-4.887	-6.355	-22.104	13.061	-15.904	-39.593	-8.324	-21.604
1995	1.995	-6.77	-3.145	-35.648	18.095	-35.583	-1.887	-6.029	-17.694
1996	1.996	-1.443	-0.198	-37.383	40.931	-38.036	3.097	-3.928	8.5
1997	1.997	-2.882	2.321	-29.447	20.222	-2.946	34.972	-9.758	18.466
1998	1.998	-9.925	-0.364	-16.497	1.455	72.722	5.868	-1.074	52.809
[truncated: 14,000 more rows]
