# Supplementary material for: Associations between lower-limb muscle activation and knee flexion in post-stroke individuals: A study on the stance-to-swing phases of gait
Source: PLoS One. 2017 Sep 8;12(9):e0183865. doi: 10.1371/journal.pone.0183865 (PMC5590852; doi:10.1371/journal.pone.0183865)
Supplement: S1 Dataset — (ZIP) [file pone.0183865.s001.zip › S1_Dataset/Patient group/5/1/point.csv]

Frame	Time	sacrum.X	sacrum.Y	sacrum.Z	r asis.X	r asis.Y	r asis.Z	r thigh.X	r thigh.Y	r thigh.Z	r bar 1.X	r bar 1.Y	r bar 1.Z	r knee 1.X	r knee 1.Y	r knee 1.Z	r knee 2.X	r knee 2.Y	r knee 2.Z	r bar 2.X	r bar 2.Y	r bar 2.Z	r mall.X	r mall.Y	r mall.Z	r met.X	r met.Y	r met.Z	l asis.X	l asis.Y	l asis.Z	l thigh.X	l thigh.Y	l thigh.Z	l bar 1.X	l bar 1.Y	l bar 1.Z	l knee 1.X	l knee 1.Y	l knee 1.Z	l knee 2.X	l knee 2.Y	l knee 2.Z	l bar 2.X	l bar 2.Y	l bar 2.Z	l mall.X	l mall.Y	l mall.Z
0	0	NaN	NaN	NaN	NaN	NaN	NaN	NaN	NaN	NaN	NaN	NaN	NaN	2.016	0.539	0.244	2.032	0.471	0.239	2.065	0.318	0.188	2.088	0.106	0.231	1.966	0.017	0.215	2.042	0.952	0.606	NaN	NaN	NaN	NaN	NaN	NaN	2.087	0.469	0.576	NaN	NaN	NaN	2.107	0.293	0.627	NaN	NaN	NaN
1	0.005	NaN	NaN	NaN	NaN	NaN	NaN	NaN	NaN	NaN	NaN	NaN	NaN	2.016	0.539	0.244	2.032	0.471	0.239	2.065	0.318	0.188	2.088	0.106	0.231	1.966	0.017	0.215	2.042	0.953	0.606	NaN	NaN	NaN	NaN	NaN	NaN	2.087	0.469	0.576	NaN	NaN	NaN	2.107	0.293	0.627	NaN	NaN	NaN
2	0.01	NaN	NaN	NaN	NaN	NaN	NaN	NaN	NaN	NaN	NaN	NaN	NaN	2.016	0.539	0.244	2.032	0.471	0.24	2.065	0.318	0.188	2.087	0.107	0.23	1.966	0.017	0.215	2.042	0.952	0.606	NaN	NaN	NaN	NaN	NaN	NaN	2.087	0.469	0.576	NaN	NaN	NaN	2.106	0.293	0.628	NaN	NaN	NaN
3	0.015	NaN	NaN	NaN	NaN	NaN	NaN	NaN	NaN	NaN	NaN	NaN	NaN	2.016	0.539	0.244	2.032	0.471	0.24	2.065	0.318	0.188	2.087	0.107	0.23	1.966	0.017	0.215	2.042	0.952	0.606	NaN	NaN	NaN	NaN	NaN	NaN	2.087	0.47	0.576	NaN	NaN	NaN	2.106	0.293	0.628	NaN	NaN	NaN
4	0.02	NaN	NaN	NaN	NaN	NaN	NaN	NaN	NaN	NaN	NaN	NaN	NaN	2.016	0.539	0.244	2.032	0.471	0.24	2.065	0.318	0.187	2.087	0.107	0.23	1.966	0.017	0.215	2.042	0.952	0.606	NaN	NaN	NaN	NaN	NaN	NaN	2.087	0.47	0.576	NaN	NaN	NaN	2.106	0.293	0.628	NaN	NaN	NaN
5	0.025	NaN	NaN	NaN	NaN	NaN	NaN	NaN	NaN	NaN	NaN	NaN	NaN	2.016	0.539	0.244	2.032	0.471	0.24	2.065	0.318	0.187	2.087	0.107	0.23	1.966	0.017	0.215	2.042	0.952	0.606	NaN	NaN	NaN	NaN	NaN	NaN	2.087	0.47	0.576	NaN	NaN	NaN	2.106	0.293	0.628	NaN	NaN	NaN
6	0.03	NaN	NaN	NaN	NaN	NaN	NaN	NaN	NaN	NaN	NaN	NaN	NaN	2.016	0.539	0.244	2.032	0.471	0.24	2.065	0.318	0.187	2.087	0.107	0.23	1.966	0.017	0.215	2.042	0.952	0.606	NaN	NaN	NaN	NaN	NaN	NaN	2.087	0.47	0.576	NaN	NaN	NaN	2.106	0.293	0.628	NaN	NaN	NaN
7	0.035	NaN	NaN	NaN	NaN	NaN	NaN	NaN	NaN	NaN	NaN	NaN	NaN	2.016	0.539	0.244	2.032	0.471	0.24	2.065	0.318	0.187	2.087	0.107	0.229	1.966	0.017	0.215	2.042	0.952	0.606	NaN	NaN	NaN	NaN	NaN	NaN	2.087	0.47	0.576	NaN	NaN	NaN	2.106	0.293	0.628	NaN	NaN	NaN
8	0.04	NaN	NaN	NaN	NaN	NaN	NaN	NaN	NaN	NaN	NaN	NaN	NaN	2.016	0.539	0.244	2.032	0.471	0.24	2.065	0.318	0.187	2.087	0.107	0.229	1.966	0.017	0.215	2.042	0.952	0.606	NaN	NaN	NaN	NaN	NaN	NaN	2.087	0.47	0.576	NaN	NaN	NaN	2.106	0.293	0.628	NaN	NaN	NaN
9	0.045	NaN	NaN	NaN	NaN	NaN	NaN	NaN	NaN	NaN	NaN	NaN	NaN	2.016	0.539	0.244	2.032	0.471	0.24	2.065	0.318	0.187	2.087	0.107	0.229	1.966	0.017	0.215	2.042	0.952	0.606	NaN	NaN	NaN	NaN	NaN	NaN	2.087	0.47	0.576	NaN	NaN	NaN	2.106	0.293	0.628	NaN	NaN	NaN
10	0.05	NaN	NaN	NaN	NaN	NaN	NaN	NaN	NaN	NaN	NaN	NaN	NaN	2.016	0.539	0.244	2.032	0.471	0.24	2.065	0.318	0.187	2.087	0.107	0.23	1.966	0.017	0.215	2.042	0.952	0.606	NaN	NaN	NaN	NaN	NaN	NaN	2.087	0.47	0.576	NaN	NaN	NaN	2.106	0.293	0.628	NaN	NaN	NaN
11	0.055	NaN	NaN	NaN	NaN	NaN	NaN	NaN	NaN	NaN	NaN	NaN	NaN	2.015	0.539	0.244	2.032	0.471	0.24	2.065	0.318	0.187	2.087	0.107	0.229	1.966	0.017	0.215	2.042	0.952	0.606	NaN	NaN	NaN	NaN	NaN	NaN	2.087	0.47	0.576	NaN	NaN	NaN	2.106	0.293	0.628	NaN	NaN	NaN
12	0.06	NaN	NaN	NaN	NaN	NaN	NaN	NaN	NaN	NaN	NaN	NaN	NaN	2.015	0.539	0.244	2.032	0.471	0.239	2.065	0.318	0.187	2.087	0.107	0.229	1.966	0.017	0.215	2.042	0.952	0.606	NaN	NaN	NaN	NaN	NaN	NaN	2.087	0.47	0.576	NaN	NaN	NaN	2.106	0.293	0.628	NaN	NaN	NaN
13	0.065	NaN	NaN	NaN	NaN	NaN	NaN	NaN	NaN	NaN	NaN	NaN	NaN	2.015	0.539	0.244	2.032	0.471	0.239	2.065	0.318	0.187	2.087	0.107	0.229	1.966	0.017	0.215	2.042	0.952	0.606	NaN	NaN	NaN	NaN	NaN	NaN	2.087	0.47	0.576	NaN	NaN	NaN	2.106	0.293	0.628	NaN	NaN	NaN
14	0.07	NaN	NaN	NaN	NaN	NaN	NaN	NaN	NaN	NaN	NaN	NaN	NaN	2.015	0.539	0.244	2.032	0.471	0.239	2.065	0.318	0.187	2.087	0.107	0.229	1.966	0.017	0.216	2.042	0.952	0.606	NaN	NaN	NaN	NaN	NaN	NaN	2.087	0.47	0.576	NaN	NaN	NaN	2.106	0.293	0.628	NaN	NaN	NaN
15	0.075	NaN	NaN	NaN	NaN	NaN	NaN	NaN	NaN	NaN	NaN	NaN	NaN	2.015	0.539	0.244	2.032	0.471	0.239	2.065	0.318	0.187	2.087	0.107	0.23	1.966	0.017	0.216	2.042	0.952	0.606	NaN	NaN	NaN	NaN	NaN	NaN	2.087	0.47	0.576	NaN	NaN	NaN	2.106	0.293	0.628	NaN	NaN	NaN
16	0.08	NaN	NaN	NaN	NaN	NaN	NaN	NaN	NaN	NaN	NaN	NaN	NaN	2.015	0.539	0.244	2.032	0.471	0.24	2.065	0.318	0.187	2.087	0.107	0.23	1.966	0.017	0.215	2.042	0.952	0.606	NaN	NaN	NaN	NaN	NaN	NaN	2.087	0.47	0.576	NaN	NaN	NaN	2.106	0.293	0.628	NaN	NaN	NaN
17	0.085	NaN	NaN	NaN	NaN	NaN	NaN	NaN	NaN	NaN	NaN	NaN	NaN	2.015	0.539	0.244	2.032	0.471	0.24	2.065	0.318	0.187	2.087	0.107	0.229	1.966	0.017	0.215	2.042	0.952	0.606	NaN	NaN	NaN	NaN	NaN	NaN	2.087	0.47	0.576	NaN	NaN	NaN	2.106	0.293	0.628	NaN	NaN	NaN
18	0.09	NaN	NaN	NaN	NaN	NaN	NaN	NaN	NaN	NaN	NaN	NaN	NaN	2.015	0.539	0.244	2.032	0.471	0.24	2.065	0.318	0.187	2.087	0.107	0.229	1.966	0.017	0.216	2.042	0.952	0.606	NaN	NaN	NaN	NaN	NaN	NaN	2.087	0.47	0.576	NaN	NaN	NaN	2.106	0.293	0.628	NaN	NaN	NaN
19	0.095	NaN	NaN	NaN	NaN	NaN	NaN	NaN	NaN	NaN	NaN	NaN	NaN	2.015	0.539	0.244	2.032	0.471	0.24	2.065	0.318	0.187	2.087	0.107	0.229	1.966	0.017	0.215	2.042	0.952	0.606	NaN	NaN	NaN	NaN	NaN	NaN	2.087	0.47	0.576	NaN	NaN	NaN	2.106	0.293	0.628	NaN	NaN	NaN
20	0.1	NaN	NaN	NaN	NaN	NaN	NaN	NaN	NaN	NaN	NaN	NaN	NaN	2.015	0.539	0.244	2.032	0.471	0.24	2.065	0.318	0.187	2.087	0.107	0.229	1.966	0.017	0.216	2.041	0.952	0.606	NaN	NaN	NaN	NaN	NaN	NaN	2.087	0.47	0.576	NaN	NaN	NaN	2.106	0.293	0.628	NaN	NaN	NaN
21	0.105	NaN	NaN	NaN	NaN	NaN	NaN	NaN	NaN	NaN	NaN	NaN	NaN	2.015	0.539	0.244	2.032	0.471	0.24	2.065	0.318	0.187	2.087	0.107	0.229	1.966	0.017	0.216	2.041	0.952	0.606	NaN	NaN	NaN	NaN	NaN	NaN	2.087	0.47	0.576	NaN	NaN	NaN	2.106	0.293	0.628	NaN	NaN	NaN
22	0.11	NaN	NaN	NaN	NaN	NaN	NaN	NaN	NaN	NaN	NaN	NaN	NaN	2.015	0.539	0.244	2.032	0.471	0.24	2.065	0.318	0.187	2.087	0.107	0.229	1.966	0.017	0.216	2.041	0.952	0.606	NaN	NaN	NaN	NaN	NaN	NaN	2.087	0.47	0.576	NaN	NaN	NaN	2.106	0.293	0.628	NaN	NaN	NaN
23	0.115	NaN	NaN	NaN	NaN	NaN	NaN	NaN	NaN	NaN	NaN	NaN	NaN	2.015	0.539	0.244	2.032	0.471	0.24	2.065	0.318	0.187	2.087	0.106	0.229	1.966	0.017	0.215	2.041	0.952	0.606	NaN	NaN	NaN	NaN	NaN	NaN	2.087	0.47	0.576	NaN	NaN	NaN	2.106	0.293	0.628	NaN	NaN	NaN
24	0.12	NaN	NaN	NaN	NaN	NaN	NaN	NaN	NaN	NaN	NaN	NaN	NaN	2.015	0.539	0.244	2.032	0.471	0.24	2.065	0.318	0.187	2.087	0.106	0.229	1.966	0.017	0.215	2.041	0.952	0.606	NaN	NaN	NaN	NaN	NaN	NaN	2.087	0.47	0.576	NaN	NaN	NaN	2.106	0.293	0.628	NaN	NaN	NaN
25	0.125	NaN	NaN	NaN	NaN	NaN	NaN	NaN	NaN	NaN	NaN	NaN	NaN	2.015	0.539	0.244	2.032	0.471	0.24	2.065	0.318	0.187	2.087	0.107	0.229	1.966	0.017	0.215	2.041	0.952	0.606	NaN	NaN	NaN	NaN	NaN	NaN	2.087	0.47	0.576	NaN	NaN	NaN	2.106	0.293	0.628	NaN	NaN	NaN
26	0.13	NaN	NaN	NaN	NaN	NaN	NaN	NaN	NaN	NaN	NaN	NaN	NaN	2.015	0.539	0.244	2.032	0.471	0.24	2.065	0.318	0.187	2.087	0.106	0.229	1.966	0.017	0.216	2.041	0.952	0.606	NaN	NaN	NaN	NaN	NaN	NaN	2.087	0.47	0.576	NaN	NaN	NaN	2.106	0.293	0.628	NaN	NaN	NaN
27	0.135	NaN	NaN	NaN	NaN	NaN	NaN	NaN	NaN	NaN	NaN	NaN	NaN	2.015	0.539	0.244	2.032	0.471	0.24	2.065	0.318	0.187	2.087	0.107	0.229	1.966	0.017	0.216	2.041	0.952	0.606	NaN	NaN	NaN	NaN	NaN	NaN	2.087	0.47	0.576	NaN	NaN	NaN	2.106	0.293	0.628	NaN	NaN	NaN
28	0.14	NaN	NaN	NaN	NaN	NaN	NaN	NaN	NaN	NaN	NaN	NaN	NaN	2.015	0.539	0.244	2.032	0.471	0.24	2.065	0.318	0.187	2.087	0.107	0.229	1.966	0.017	0.215	2.041	0.952	0.606	NaN	NaN	NaN	NaN	NaN	NaN	2.087	0.47	0.576	NaN	NaN	NaN	2.106	0.293	0.628	NaN	NaN	NaN
29	0.145	NaN	NaN	NaN	NaN	NaN	NaN	NaN	NaN	NaN	NaN	NaN	NaN	2.015	0.539	0.244	2.032	0.471	0.24	2.065	0.318	0.187	2.087	0.107	0.229	1.966	0.017	0.216	2.041	0.952	0.606	NaN	NaN	NaN	NaN	NaN	NaN	2.087	0.47	0.576	NaN	NaN	NaN	2.106	0.293	0.628	NaN	NaN	NaN
30	0.15	NaN	NaN	NaN	NaN	NaN	NaN	NaN	NaN	NaN	NaN	NaN	NaN	2.015	0.539	0.244	2.032	0.471	0.24	2.065	0.318	0.187	2.087	0.107	0.229	1.966	0.017	0.216	2.041	0.952	0.606	NaN	NaN	NaN	NaN	NaN	NaN	2.087	0.47	0.576	NaN	NaN	NaN	2.106	0.293	0.628	NaN	NaN	NaN
31	0.155	NaN	NaN	NaN	NaN	NaN	NaN	NaN	NaN	NaN	NaN	NaN	NaN	2.015	0.539	0.244	2.032	0.471	0.24	2.065	0.318	0.187	2.087	0.107	0.229	1.966	0.017	0.216	2.04	0.952	0.606	NaN	NaN	NaN	NaN	NaN	NaN	2.087	0.47	0.576	NaN	NaN	NaN	2.106	0.293	0.628	NaN	NaN	NaN
32	0.16	NaN	NaN	NaN	NaN	NaN	NaN	NaN	NaN	NaN	NaN	NaN	NaN	2.015	0.539	0.244	2.032	0.471	0.24	2.065	0.318	0.187	2.087	0.107	0.229	1.966	0.017	0.216	2.04	0.952	0.606	NaN	NaN	NaN	NaN	NaN	NaN	2.087	0.47	0.576	NaN	NaN	NaN	2.106	0.293	0.628	NaN	NaN	NaN
33	0.165	NaN	NaN	NaN	NaN	NaN	NaN	NaN	NaN	NaN	NaN	NaN	NaN	2.015	0.539	0.244	2.032	0.471	0.24	2.065	0.318	0.187	2.087	0.107	0.229	1.966	0.017	0.216	2.04	0.952	0.606	NaN	NaN	NaN	NaN	NaN	NaN	2.087	0.47	0.576	NaN	NaN	NaN	2.106	0.293	0.628	NaN	NaN	NaN
34	0.17	NaN	NaN	NaN	NaN	NaN	NaN	NaN	NaN	NaN	NaN	NaN	NaN	2.015	0.539	0.244	2.032	0.471	0.24	2.065	0.318	0.187	2.087	0.107	0.23	1.966	0.017	0.216	2.04	0.952	0.606	NaN	NaN	NaN	NaN	NaN	NaN	2.087	0.47	0.576	NaN	NaN	NaN	2.107	0.293	0.628	NaN	NaN	NaN
35	0.175	NaN	NaN	NaN	NaN	NaN	NaN	NaN	NaN	NaN	NaN	NaN	NaN	2.015	0.539	0.244	2.032	0.471	0.239	2.065	0.318	0.187	2.087	0.107	0.229	1.966	0.017	0.216	2.04	0.952	0.606	NaN	NaN	NaN	NaN	NaN	NaN	2.087	0.47	0.576	NaN	NaN	NaN	2.107	0.293	0.628	NaN	NaN	NaN
36	0.18	NaN	NaN	NaN	NaN	NaN	NaN	NaN	NaN	NaN	NaN	NaN	NaN	2.015	0.539	0.244	2.032	0.471	0.239	2.065	0.318	0.187	2.087	0.107	0.229	1.966	0.017	0.216	2.04	0.952	0.606	NaN	NaN	NaN	NaN	NaN	NaN	2.087	0.47	0.576	NaN	NaN	NaN	2.107	0.293	0.628	NaN	NaN	NaN
37	0.185	NaN	NaN	NaN	NaN	NaN	NaN	NaN	NaN	NaN	NaN	NaN	NaN	2.015	0.539	0.244	2.032	0.471	0.239	2.065	0.318	0.187	2.087	0.107	0.23	1.966	0.017	0.216	2.04	0.952	0.606	NaN	NaN	NaN	NaN	NaN	NaN	2.087	0.47	0.576	NaN	NaN	NaN	2.107	0.293	0.628	NaN	NaN	NaN
38	0.19	NaN	NaN	NaN	NaN	NaN	NaN	NaN	NaN	NaN	NaN	NaN	NaN	2.015	0.539	0.244	2.032	0.471	0.24	2.065	0.318	0.187	2.087	0.107	0.23	1.966	0.017	0.215	2.04	0.952	0.606	NaN	NaN	NaN	NaN	NaN	NaN	2.087	0.47	0.576	NaN	NaN	NaN	2.107	0.293	0.628	NaN	NaN	NaN
39	0.195	NaN	NaN	NaN	NaN	NaN	NaN	NaN	NaN	NaN	NaN	NaN	NaN	2.015	0.539	0.244	2.032	0.471	0.24	2.065	0.318	0.188	2.087	0.107	0.229	1.966	0.017	0.215	2.04	0.952	0.606	NaN	NaN	NaN	NaN	NaN	NaN	2.087	0.47	0.576	NaN	NaN	NaN	2.107	0.293	0.628	NaN	NaN	NaN
40	0.2	NaN	NaN	NaN	NaN	NaN	NaN	NaN	NaN	NaN	NaN	NaN	NaN	2.015	0.539	0.244	2.032	0.471	0.24	2.065	0.318	0.188	2.087	0.107	0.23	1.966	0.017	0.215	2.04	0.952	0.606	NaN	NaN	NaN	NaN	NaN	NaN	2.087	0.47	0.576	NaN	NaN	NaN	2.107	0.293	0.628	NaN	NaN	NaN
41	0.205	NaN	NaN	NaN	NaN	NaN	NaN	NaN	NaN	NaN	NaN	NaN	NaN	2.015	0.539	0.244	2.032	0.471	0.24	2.065	0.318	0.188	2.087	0.107	0.23	1.966	0.017	0.216	2.04	0.952	0.606	NaN	NaN	NaN	NaN	NaN	NaN	2.087	0.47	0.576	NaN	NaN	NaN	2.107	0.293	0.628	NaN	NaN	NaN
42	0.21	NaN	NaN	NaN	NaN	NaN	NaN	NaN	NaN	NaN	NaN	NaN	NaN	2.015	0.538	0.245	2.032	0.471	0.24	2.065	0.318	0.188	2.087	0.107	0.23	1.966	0.017	0.216	2.04	0.952	0.606	NaN	NaN	NaN	NaN	NaN	NaN	2.087	0.47	0.576	NaN	NaN	NaN	2.107	0.293	0.628	NaN	NaN	NaN
43	0.215	NaN	NaN	NaN	NaN	NaN	NaN	NaN	NaN	NaN	NaN	NaN	NaN	2.015	0.538	0.245	2.032	0.471	0.24	2.065	0.318	0.188	2.087	0.107	0.23	1.966	0.017	0.215	2.04	0.952	0.606	NaN	NaN	NaN	NaN	NaN	NaN	2.087	0.47	0.576	NaN	NaN	NaN	2.107	0.293	0.628	NaN	NaN	NaN
44	0.22	NaN	NaN	NaN	NaN	NaN	NaN	NaN	NaN	NaN	NaN	NaN	NaN	2.015	0.538	0.245	2.032	0.471	0.24	2.065	0.318	0.188	2.087	0.107	0.23	1.966	0.017	0.215	2.04	0.952	0.606	NaN	NaN	NaN	NaN	NaN	NaN	2.087	0.47	0.576	NaN	NaN	NaN	2.107	0.293	0.628	NaN	NaN	NaN
45	0.225	NaN	NaN	NaN	NaN	NaN	NaN	NaN	NaN	NaN	NaN	NaN	NaN	2.015	0.539	0.245	2.032	0.471	0.24	2.065	0.318	0.188	2.087	0.107	0.23	1.966	0.017	0.215	2.04	0.952	0.606	NaN	NaN	NaN	NaN	NaN	NaN	2.087	0.47	0.576	NaN	NaN	NaN	2.107	0.293	0.628	NaN	NaN	NaN
46	0.23	NaN	NaN	NaN	NaN	NaN	NaN	NaN	NaN	NaN	NaN	NaN	NaN	2.015	0.538	0.245	2.032	0.471	0.24	2.065	0.318	0.187	2.087	0.107	0.23	1.966	0.017	0.215	2.04	0.952	0.606	NaN	NaN	NaN	NaN	NaN	NaN	2.087	0.47	0.576	NaN	NaN	NaN	2.107	0.293	0.628	NaN	NaN	NaN
47	0.235	NaN	NaN	NaN	NaN	NaN	NaN	NaN	NaN	NaN	NaN	NaN	NaN	2.014	0.538	0.245	2.032	0.471	0.239	2.065	0.318	0.187	2.087	0.107	0.23	1.966	0.017	0.215	2.04	0.952	0.606	NaN	NaN	NaN	NaN	NaN	NaN	2.087	0.47	0.576	NaN	NaN	NaN	2.107	0.293	0.628	NaN	NaN	NaN
48	0.24	NaN	NaN	NaN	NaN	NaN	NaN	NaN	NaN	NaN	NaN	NaN	NaN	2.014	0.538	0.245	2.032	0.471	0.239	2.065	0.318	0.187	2.087	0.107	0.23	1.966	0.017	0.215	2.04	0.952	0.606	NaN	NaN	NaN	NaN	NaN	NaN	2.087	0.47	0.576	NaN	NaN	NaN	2.107	0.293	0.628	NaN	NaN	NaN
49	0.245	NaN	NaN	NaN	NaN	NaN	NaN	NaN	NaN	NaN	NaN	NaN	NaN	2.014	0.538	0.245	2.032	0.471	0.239	2.065	0.318	0.188	2.087	0.107	0.23	1.966	0.017	0.215	2.04	0.952	0.606	NaN	NaN	NaN	NaN	NaN	NaN	2.087	0.47	0.576	NaN	NaN	NaN	2.107	0.293	0.628	NaN	NaN	NaN
50	0.25	NaN	NaN	NaN	NaN	NaN	NaN	NaN	NaN	NaN	NaN	NaN	NaN	2.014	0.538	0.245	2.032	0.471	0.24	2.065	0.318	0.188	2.087	0.107	0.229	1.966	0.017	0.215	2.04	0.952	0.606	NaN	NaN	NaN	NaN	NaN	NaN	2.087	0.47	0.576	NaN	NaN	NaN	2.107	0.293	0.628	NaN	NaN	NaN
51	0.255	NaN	NaN	NaN	NaN	NaN	NaN	NaN	NaN	NaN	NaN	NaN	NaN	2.014	0.539	0.245	2.031	0.471	0.24	2.065	0.318	0.188	2.087	0.107	0.229	1.966	0.017	0.215	2.04	0.952	0.606	NaN	NaN	NaN	NaN	NaN	NaN	2.087	0.47	0.576	NaN	NaN	NaN	2.107	0.293	0.628	NaN	NaN	NaN
52	0.26	NaN	NaN	NaN	NaN	NaN	NaN	NaN	NaN	NaN	NaN	NaN	NaN	2.014	0.538	0.245	2.031	0.471	0.24	2.065	0.318	0.188	2.087	0.107	0.23	1.966	0.017	0.215	2.04	0.952	0.606	NaN	NaN	NaN	NaN	NaN	NaN	2.087	0.47	0.576	NaN	NaN	NaN	2.107	0.293	0.628	NaN	NaN	NaN
53	0.265	NaN	NaN	NaN	NaN	NaN	NaN	NaN	NaN	NaN	NaN	NaN	NaN	2.014	0.538	0.245	2.031	0.472	0.239	2.065	0.318	0.188	2.087	0.107	0.23	1.966	0.017	0.215	2.04	0.952	0.606	NaN	NaN	NaN	NaN	NaN	NaN	2.087	0.47	0.576	NaN	NaN	NaN	2.107	0.293	0.628	NaN	NaN	NaN
54	0.27	NaN	NaN	NaN	NaN	NaN	NaN	NaN	NaN	NaN	NaN	NaN	NaN	2.014	0.538	0.245	2.031	0.472	0.239	2.065	0.318	0.188	2.087	0.107	0.23	1.966	0.017	0.216	2.04	0.952	0.607	NaN	NaN	NaN	NaN	NaN	NaN	2.087	0.47	0.576	NaN	NaN	NaN	2.107	0.293	0.628	NaN	NaN	NaN
55	0.275	NaN	NaN	NaN	NaN	NaN	NaN	NaN	NaN	NaN	NaN	NaN	NaN	2.014	0.538	0.245	2.031	0.471	0.239	2.065	0.318	0.188	2.087	0.107	0.23	1.966	0.017	0.215	2.04	0.952	0.607	NaN	NaN	NaN	NaN	NaN	NaN	2.087	0.47	0.576	NaN	NaN	NaN	2.107	0.293	0.628	NaN	NaN	NaN
56	0.28	NaN	NaN	NaN	NaN	NaN	NaN	NaN	NaN	NaN	NaN	NaN	NaN	2.013	0.538	0.246	2.031	0.472	0.239	2.065	0.319	0.188	2.087	0.107	0.229	1.966	0.017	0.215	2.04	0.952	0.607	NaN	NaN	NaN	NaN	NaN	NaN	2.087	0.47	0.576	NaN	NaN	NaN	2.107	0.293	0.628	NaN	NaN	NaN
57	0.285	NaN	NaN	NaN	NaN	NaN	NaN	NaN	NaN	NaN	NaN	NaN	NaN	2.013	0.538	0.246	2.031	0.472	0.239	2.065	0.319	0.188	2.087	0.107	0.229	1.966	0.017	0.215	2.04	0.952	0.607	NaN	NaN	NaN	NaN	NaN	NaN	2.087	0.47	0.576	NaN	NaN	NaN	2.107	0.293	0.628	NaN	NaN	NaN
58	0.29	NaN	NaN	NaN	NaN	NaN	NaN	NaN	NaN	NaN	NaN	NaN	NaN	2.013	0.538	0.245	2.031	0.472	0.239	2.065	0.319	0.188	2.087	0.107	0.229	1.966	0.017	0.215	2.04	0.952	0.607	NaN	NaN	NaN	NaN	NaN	NaN	2.087	0.47	0.576	NaN	NaN	NaN	2.107	0.293	0.628	NaN	NaN	NaN
59	0.295	NaN	NaN	NaN	NaN	NaN	NaN	NaN	NaN	NaN	NaN	NaN	NaN	2.013	0.538	0.246	2.031	0.471	0.239	2.065	0.319	0.188	2.087	0.107	0.23	1.966	0.017	0.215	2.04	0.952	0.607	NaN	NaN	NaN	NaN	NaN	NaN	2.087	0.47	0.576	NaN	NaN	NaN	2.107	0.293	0.628	NaN	NaN	NaN
60	0.3	NaN	NaN	NaN	NaN	NaN	NaN	NaN	NaN	NaN	NaN	NaN	NaN	2.013	0.538	0.246	2.031	0.471	0.24	2.064	0.319	0.188	2.087	0.107	0.23	1.966	0.017	0.215	2.04	0.952	0.607	NaN	NaN	NaN	NaN	NaN	NaN	2.087	0.47	0.576	NaN	NaN	NaN	2.107	0.293	0.628	NaN	NaN	NaN
61	0.305	NaN	NaN	NaN	NaN	NaN	NaN	NaN	NaN	NaN	NaN	NaN	NaN	2.013	0.538	0.246	2.031	0.471	0.24	2.064	0.319	0.188	2.087	0.107	0.23	1.966	0.017	0.215	2.04	0.952	0.607	NaN	NaN	NaN	NaN	NaN	NaN	2.087	0.47	0.576	NaN	NaN	NaN	2.107	0.293	0.628	NaN	NaN	NaN
62	0.31	NaN	NaN	NaN	NaN	NaN	NaN	NaN	NaN	NaN	NaN	NaN	NaN	2.013	0.538	0.246	2.031	0.471	0.24	2.064	0.319	0.188	2.087	0.107	0.23	1.966	0.017	0.215	2.04	0.952	0.607	NaN	NaN	NaN	NaN	NaN	NaN	2.087	0.47	0.576	NaN	NaN	NaN	2.107	0.293	0.628	NaN	NaN	NaN
63	0.315	NaN	NaN	NaN	NaN	NaN	NaN	NaN	NaN	NaN	NaN	NaN	NaN	2.013	0.538	0.246	2.031	0.471	0.24	2.064	0.319	0.188	2.087	0.107	0.23	1.966	0.017	0.215	2.04	0.952	0.607	NaN	NaN	NaN	NaN	NaN	NaN	2.087	0.47	0.576	NaN	NaN	NaN	2.107	0.293	0.628	NaN	NaN	NaN
64	0.32	NaN	NaN	NaN	NaN	NaN	NaN	NaN	NaN	NaN	NaN	NaN	NaN	2.013	0.538	0.246	2.032	0.471	0.239	2.064	0.319	0.188	2.087	0.107	0.23	1.966	0.017	0.215	2.04	0.952	0.607	NaN	NaN	NaN	NaN	NaN	NaN	2.087	0.47	0.576	NaN	NaN	NaN	2.107	0.293	0.628	NaN	NaN	NaN
65	0.325	NaN	NaN	NaN	NaN	NaN	NaN	NaN	NaN	NaN	NaN	NaN	NaN	2.013	0.538	0.246	2.033	0.471	0.239	2.064	0.319	0.188	2.086	0.107	0.229	1.966	0.017	0.215	2.04	0.952	0.607	NaN	NaN	NaN	NaN	NaN	NaN	2.087	0.47	0.576	NaN	NaN	NaN	2.107	0.293	0.628	NaN	NaN	NaN
66	0.33	NaN	NaN	NaN	NaN	NaN	NaN	NaN	NaN	NaN	NaN	NaN	NaN	2.013	0.538	0.246	2.034	0.471	0.239	2.064	0.319	0.188	2.086	0.107	0.229	1.966	0.017	0.215	2.04	0.952	0.607	NaN	NaN	NaN	NaN	NaN	NaN	2.087	0.47	0.576	NaN	NaN	NaN	2.107	0.293	0.628	NaN	NaN	NaN
67	0.335	NaN	NaN	NaN	NaN	NaN	NaN	NaN	NaN	NaN	NaN	NaN	NaN	2.013	0.538	0.246	2.034	0.471	0.239	2.064	0.319	0.188	2.087	0.107	0.23	1.966	0.017	0.215	2.04	0.952	0.607	NaN	NaN	NaN	NaN	NaN	NaN	2.087	0.47	0.576	NaN	NaN	NaN	2.107	0.293	0.628	NaN	NaN	NaN
68	0.34	NaN	NaN	NaN	NaN	NaN	NaN	NaN	NaN	NaN	NaN	NaN	NaN	2.013	0.538	0.246	2.034	0.471	0.239	2.064	0.319	0.188	2.087	0.107	0.23	1.966	0.017	0.216	2.04	0.952	0.607	NaN	NaN	NaN	NaN	NaN	NaN	2.087	0.47	0.576	NaN	NaN	NaN	2.107	0.293	0.628	NaN	NaN	NaN
69	0.345	NaN	NaN	NaN	NaN	NaN	NaN	NaN	NaN	NaN	NaN	NaN	NaN	2.013	0.538	0.246	2.034	0.471	0.239	2.064	0.319	0.188	2.086	0.107	0.229	1.966	0.017	0.216	2.04	0.952	0.607	NaN	NaN	NaN	NaN	NaN	NaN	2.087	0.47	0.576	NaN	NaN	NaN	2.107	0.293	0.628	NaN	NaN	NaN
70	0.35	NaN	NaN	NaN	NaN	NaN	NaN	NaN	NaN	NaN	NaN	NaN	NaN	2.013	0.538	0.246	2.034	0.471	0.239	2.064	0.319	0.188	2.086	0.107	0.229	1.966	0.017	0.215	2.04	0.952	0.607	NaN	NaN	NaN	NaN	NaN	NaN	2.087	0.47	0.576	NaN	NaN	NaN	2.107	0.293	0.628	NaN	NaN	NaN
71	0.355	NaN	NaN	NaN	NaN	NaN	NaN	NaN	NaN	NaN	NaN	NaN	NaN	2.013	0.538	0.246	2.034	0.471	0.239	2.064	0.319	0.188	2.086	0.107	0.23	1.966	0.017	0.215	2.04	0.952	0.607	NaN	NaN	NaN	NaN	NaN	NaN	2.087	0.47	0.576	NaN	NaN	NaN	2.107	0.293	0.628	NaN	NaN	NaN
72	0.36	NaN	NaN	NaN	NaN	NaN	NaN	NaN	NaN	NaN	NaN	NaN	NaN	2.013	0.538	0.246	2.033	0.471	0.239	2.064	0.319	0.188	2.087	0.107	0.23	1.966	0.017	0.216	2.04	0.952	0.607	NaN	NaN	NaN	NaN	NaN	NaN	2.087	0.47	0.576	NaN	NaN	NaN	2.107	0.293	0.628	NaN	NaN	NaN
73	0.365	NaN	NaN	NaN	NaN	NaN	NaN	NaN	NaN	NaN	NaN	NaN	NaN	2.013	0.538	0.246	2.032	0.471	0.239	2.064	0.319	0.188	2.087	0.107	0.23	1.966	0.017	0.216	2.04	0.952	0.607	NaN	NaN	NaN	NaN	NaN	NaN	2.087	0.47	0.576	NaN	NaN	NaN	2.107	0.293	0.628	NaN	NaN	NaN
74	0.37	NaN	NaN	NaN	NaN	NaN	NaN	NaN	NaN	NaN	NaN	NaN	NaN	2.013	0.538	0.246	2.032	0.471	0.239	2.064	0.319	0.188	2.087	0.107	0.23	1.966	0.017	0.216	2.04	0.952	0.607	NaN	NaN	NaN	NaN	NaN	NaN	2.087	0.47	0.576	NaN	NaN	NaN	2.107	0.293	0.628	NaN	NaN	NaN
75	0.375	NaN	NaN	NaN	NaN	NaN	NaN	NaN	NaN	NaN	NaN	NaN	NaN	2.013	0.538	0.246	2.032	0.471	0.239	2.064	0.319	0.188	2.087	0.107	0.23	1.966	0.017	0.216	2.04	0.952	0.607	NaN	NaN	NaN	NaN	NaN	NaN	2.087	0.47	0.576	NaN	NaN	NaN	2.107	0.293	0.628	NaN	NaN	NaN
76	0.38	NaN	NaN	NaN	NaN	NaN	NaN	NaN	NaN	NaN	NaN	NaN	NaN	2.013	0.538	0.246	2.032	0.471	0.239	2.064	0.319	0.188	2.087	0.107	0.23	1.966	0.017	0.216	2.04	0.952	0.607	NaN	NaN	NaN	NaN	NaN	NaN	2.087	0.47	0.576	NaN	NaN	NaN	2.107	0.293	0.628	NaN	NaN	NaN
77	0.385	NaN	NaN	NaN	NaN	NaN	NaN	NaN	NaN	NaN	NaN	NaN	NaN	2.012	0.538	0.246	2.032	0.471	0.239	2.064	0.319	0.188	2.086	0.107	0.23	1.966	0.017	0.216	2.04	0.952	0.607	NaN	NaN	NaN	NaN	NaN	NaN	2.087	0.47	0.576	NaN	NaN	NaN	2.107	0.293	0.628	NaN	NaN	NaN
78	0.39	NaN	NaN	NaN	NaN	NaN	NaN	NaN	NaN	NaN	NaN	NaN	NaN	2.012	0.538	0.246	2.032	0.471	0.239	2.064	0.319	0.188	2.086	0.107	0.23	1.966	0.017	0.216	2.04	0.952	0.607	NaN	NaN	NaN	NaN	NaN	NaN	2.087	0.47	0.576	NaN	NaN	NaN	2.107	0.293	0.628	NaN	NaN	NaN
79	0.395	NaN	NaN	NaN	NaN	NaN	NaN	NaN	NaN	NaN	NaN	NaN	NaN	2.012	0.538	0.246	2.032	0.471	0.239	2.064	0.319	0.188	2.086	0.107	0.229	1.966	0.017	0.216	2.04	0.952	0.607	NaN	NaN	NaN	NaN	NaN	NaN	2.087	0.47	0.576	NaN	NaN	NaN	2.107	0.293	0.628	NaN	NaN	NaN
80	0.4	NaN	NaN	NaN	NaN	NaN	NaN	NaN	NaN	NaN	NaN	NaN	NaN	2.012	0.538	0.246	2.032	0.471	0.239	2.063	0.319	0.188	2.087	0.107	0.23	1.966	0.017	0.216	2.04	0.952	0.607	NaN	NaN	NaN	NaN	NaN	NaN	2.087	0.47	0.576	NaN	NaN	NaN	2.107	0.293	0.628	NaN	NaN	NaN
81	0.405	NaN	NaN	NaN	NaN	NaN	NaN	NaN	NaN	NaN	NaN	NaN	NaN	2.012	0.538	0.246	2.032	0.471	0.239	2.063	0.319	0.188	2.087	0.107	0.23	1.966	0.017	0.216	2.04	0.952	0.607	NaN	NaN	NaN	NaN	NaN	NaN	2.087	0.47	0.576	NaN	NaN	NaN	2.107	0.293	0.628	NaN	NaN	NaN
82	0.41	NaN	NaN	NaN	NaN	NaN	NaN	NaN	NaN	NaN	NaN	NaN	NaN	2.012	0.538	0.246	2.032	0.471	0.239	2.063	0.319	0.188	2.086	0.107	0.23	1.966	0.017	0.216	2.04	0.952	0.607	NaN	NaN	NaN	NaN	NaN	NaN	2.087	0.47	0.576	NaN	NaN	NaN	2.107	0.293	0.628	NaN	NaN	NaN
83	0.415	NaN	NaN	NaN	NaN	NaN	NaN	NaN	NaN	NaN	NaN	NaN	NaN	2.012	0.538	0.246	2.032	0.471	0.239	2.063	0.319	0.188	2.086	0.107	0.23	1.966	0.017	0.216	2.04	0.952	0.607	NaN	NaN	NaN	NaN	NaN	NaN	2.087	0.47	0.576	NaN	NaN	NaN	2.107	0.293	0.628	NaN	NaN	NaN
84	0.42	NaN	NaN	NaN	NaN	NaN	NaN	NaN	NaN	NaN	NaN	NaN	NaN	2.012	0.538	0.246	2.032	0.471	0.239	2.063	0.319	0.188	2.086	0.107	0.229	1.966	0.017	0.216	2.04	0.952	0.607	NaN	NaN	NaN	NaN	NaN	NaN	2.087	0.47	0.576	NaN	NaN	NaN	2.107	0.293	0.628	NaN	NaN	NaN
85	0.425	NaN	NaN	NaN	NaN	NaN	NaN	NaN	NaN	NaN	NaN	NaN	NaN	2.012	0.538	0.246	2.032	0.471	0.239	2.063	0.319	0.188	2.086	0.107	0.229	1.966	0.017	0.216	2.04	0.952	0.607	NaN	NaN	NaN	NaN	NaN	NaN	2.087	0.47	0.576	NaN	NaN	NaN	2.108	0.293	0.628	NaN	NaN	NaN
86	0.43	NaN	NaN	NaN	NaN	NaN	NaN	NaN	NaN	NaN	NaN	NaN	NaN	2.012	0.538	0.246	2.032	0.471	0.239	2.063	0.319	0.188	2.086	0.107	0.23	1.966	0.017	0.216	2.04	0.952	0.608	NaN	NaN	NaN	NaN	NaN	NaN	2.087	0.47	0.576	NaN	NaN	NaN	2.108	0.293	0.628	NaN	NaN	NaN
87	0.435	NaN	NaN	NaN	NaN	NaN	NaN	NaN	NaN	NaN	NaN	NaN	NaN	2.012	0.538	0.246	2.032	0.471	0.239	2.063	0.319	0.188	2.086	0.107	0.229	1.966	0.017	0.216	2.04	0.952	0.608	NaN	NaN	NaN	NaN	NaN	NaN	2.087	0.47	0.576	NaN	NaN	NaN	2.107	0.293	0.628	NaN	NaN	NaN
88	0.44	NaN	NaN	NaN	NaN	NaN	NaN	NaN	NaN	NaN	NaN	NaN	NaN	2.012	0.538	0.246	2.031	0.471	0.239	2.063	0.319	0.188	2.086	0.107	0.229	1.966	0.017	0.216	2.04	0.952	0.608	NaN	NaN	NaN	NaN	NaN	NaN	2.087	0.47	0.576	NaN	NaN	NaN	2.107	0.293	0.628	NaN	NaN	NaN
89	0.445	NaN	NaN	NaN	NaN	NaN	NaN	NaN	NaN	NaN	NaN	NaN	NaN	2.012	0.538	0.246	2.032	0.471	0.239	2.063	0.319	0.188	2.086	0.107	0.23	1.966	0.017	0.216	2.04	0.952	0.608	NaN	NaN	NaN	NaN	NaN	NaN	2.087	0.47	0.576	NaN	NaN	NaN	2.108	0.293	0.628	NaN	NaN	NaN
90	0.45	NaN	NaN	NaN	NaN	NaN	NaN	NaN	NaN	NaN	NaN	NaN	NaN	2.012	0.538	0.246	2.032	0.471	0.239	2.063	0.319	0.188	2.086	0.107	0.23	1.966	0.017	0.216	2.04	0.952	0.608	NaN	NaN	NaN	NaN	NaN	NaN	2.087	0.47	0.576	NaN	NaN	NaN	2.108	0.293	0.628	NaN	NaN	NaN
91	0.455	NaN	NaN	NaN	NaN	NaN	NaN	NaN	NaN	NaN	NaN	NaN	NaN	2.012	0.538	0.246	2.032	0.471	0.239	2.063	0.319	0.188	2.086	0.107	0.229	1.966	0.017	0.216	2.04	0.952	0.608	NaN	NaN	NaN	NaN	NaN	NaN	2.087	0.47	0.576	NaN	NaN	NaN	2.107	0.293	0.628	NaN	NaN	NaN
92	0.46	NaN	NaN	NaN	NaN	NaN	NaN	NaN	NaN	NaN	NaN	NaN	NaN	2.012	0.538	0.246	2.031	0.471	0.239	2.063	0.319	0.188	2.086	0.107	0.23	1.966	0.017	0.216	2.04	0.952	0.608	NaN	NaN	NaN	NaN	NaN	NaN	2.087	0.47	0.576	NaN	NaN	NaN	2.108	0.293	0.628	NaN	NaN	NaN
93	0.465	NaN	NaN	NaN	NaN	NaN	NaN	NaN	NaN	NaN	NaN	NaN	NaN	2.012	0.538	0.246	2.031	0.471	0.239	2.063	0.319	0.188	2.086	0.107	0.23	1.966	0.017	0.216	2.04	0.952	0.608	NaN	NaN	NaN	NaN	NaN	NaN	2.087	0.47	0.576	NaN	NaN	NaN	2.108	0.293	0.628	NaN	NaN	NaN
94	0.47	NaN	NaN	NaN	NaN	NaN	NaN	NaN	NaN	NaN	NaN	NaN	NaN	2.012	0.538	0.246	2.031	0.471	0.239	2.063	0.319	0.188	2.086	0.107	0.23	1.966	0.017	0.215	2.04	0.952	0.608	NaN	NaN	NaN	NaN	NaN	NaN	2.087	0.47	0.576	NaN	NaN	NaN	2.107	0.293	0.628	NaN	NaN	NaN
95	0.475	NaN	NaN	NaN	NaN	NaN	NaN	NaN	NaN	NaN	NaN	NaN	NaN	2.012	0.538	0.246	2.031	0.471	0.239	2.063	0.319	0.188	2.086	0.107	0.23	1.966	0.017	0.216	2.04	0.952	0.608	NaN	NaN	NaN	NaN	NaN	NaN	2.087	0.47	0.576	NaN	NaN	NaN	2.107	0.293	0.628	NaN	NaN	NaN
96	0.48	NaN	NaN	NaN	NaN	NaN	NaN	NaN	NaN	NaN	NaN	NaN	NaN	2.012	0.538	0.246	2.031	0.471	0.239	2.063	0.319	0.188	2.086	0.107	0.23	1.966	0.017	0.216	2.04	0.952	0.608	NaN	NaN	NaN	NaN	NaN	NaN	2.087	0.47	0.576	NaN	NaN	NaN	2.107	0.293	0.628	NaN	NaN	NaN
97	0.485	NaN	NaN	NaN	NaN	NaN	NaN	NaN	NaN	NaN	NaN	NaN	NaN	2.012	0.538	0.246	2.031	0.471	0.239	2.063	0.319	0.188	2.086	0.107	0.23	1.966	0.017	0.216	2.04	0.952	0.608	NaN	NaN	NaN	NaN	NaN	NaN	2.087	0.47	0.576	NaN	NaN	NaN	2.107	0.293	0.628	NaN	NaN	NaN
98	0.49	NaN	NaN	NaN	NaN	NaN	NaN	NaN	NaN	NaN	NaN	NaN	NaN	2.012	0.538	0.246	2.031	0.471	0.239	2.063	0.319	0.188	2.086	0.107	0.23	1.966	0.017	0.216	2.041	0.952	0.608	NaN	NaN	NaN	NaN	NaN	NaN	2.087	0.47	0.576	NaN	NaN	NaN	2.107	0.293	0.628	NaN	NaN	NaN
99	0.495	NaN	NaN	NaN	NaN	NaN	NaN	NaN	NaN	NaN	NaN	NaN	NaN	2.012	0.538	0.246	2.031	0.471	0.239	2.063	0.319	0.188	2.086	0.107	0.23	1.966	0.017	0.216	2.041	0.952	0.608	NaN	NaN	NaN	NaN	NaN	NaN	2.087	0.47	0.576	NaN	NaN	NaN	2.107	0.293	0.628	NaN	NaN	NaN
100	0.5	NaN	NaN	NaN	NaN	NaN	NaN	NaN	NaN	NaN	NaN	NaN	NaN	2.012	0.538	0.246	2.031	0.471	0.239	2.063	0.319	0.188	2.086	0.107	0.23	1.966	0.017	0.216	2.041	0.952	0.608	NaN	NaN	NaN	NaN	NaN	NaN	2.087	0.47	0.576	NaN	NaN	NaN	2.107	0.293	0.628	NaN	NaN	NaN
101	0.505	NaN	NaN	NaN	NaN	NaN	NaN	NaN	NaN	NaN	NaN	NaN	NaN	2.012	0.538	0.246	2.031	0.471	0.239	2.063	0.319	0.188	2.086	0.107	0.23	1.966	0.017	0.216	2.041	0.952	0.608	NaN	NaN	NaN	NaN	NaN	NaN	2.087	0.47	0.576	NaN	NaN	NaN	2.107	0.293	0.628	NaN	NaN	NaN
102	0.51	NaN	NaN	NaN	NaN	NaN	NaN	NaN	NaN	NaN	NaN	NaN	NaN	2.012	0.538	0.246	2.031	0.471	0.239	2.063	0.319	0.188	2.086	0.107	0.229	1.966	0.017	0.215	2.041	0.952	0.608	NaN	NaN	NaN	NaN	NaN	NaN	2.087	0.47	0.576	NaN	NaN	NaN	2.107	0.293	0.628	NaN	NaN	NaN
103	0.515	NaN	NaN	NaN	NaN	NaN	NaN	NaN	NaN	NaN	NaN	NaN	NaN	2.012	0.538	0.246	2.031	0.471	0.239	2.063	0.319	0.188	2.086	0.107	0.229	1.966	0.017	0.215	2.041	0.952	0.608	NaN	NaN	NaN	NaN	NaN	NaN	2.087	0.47	0.576	NaN	NaN	NaN	2.107	0.293	0.628	NaN	NaN	NaN
104	0.52	NaN	NaN	NaN	NaN	NaN	NaN	NaN	NaN	NaN	NaN	NaN	NaN	2.012	0.538	0.246	2.031	0.471	0.239	2.063	0.319	0.188	2.086	0.107	0.229	1.966	0.017	0.216	2.04	0.952	0.608	NaN	NaN	NaN	NaN	NaN	NaN	2.087	0.47	0.576	NaN	NaN	NaN	2.107	0.293	0.628	NaN	NaN	NaN
105	0.525	NaN	NaN	NaN	NaN	NaN	NaN	NaN	NaN	NaN	NaN	NaN	NaN	2.012	0.538	0.246	2.031	0.471	0.239	2.063	0.319	0.188	2.086	0.107	0.23	1.966	0.017	0.215	2.04	0.952	0.608	NaN	NaN	NaN	NaN	NaN	NaN	2.087	0.47	0.576	NaN	NaN	NaN	2.107	0.293	0.628	NaN	NaN	NaN
106	0.53	NaN	NaN	NaN	NaN	NaN	NaN	NaN	NaN	NaN	NaN	NaN	NaN	2.012	0.538	0.246	2.031	0.471	0.239	2.063	0.319	0.188	2.086	0.107	0.23	1.966	0.017	0.215	2.041	0.952	0.608	NaN	NaN	NaN	NaN	NaN	NaN	2.087	0.47	0.576	NaN	NaN	NaN	2.107	0.293	0.628	NaN	NaN	NaN
107	0.535	NaN	NaN	NaN	NaN	NaN	NaN	NaN	NaN	NaN	NaN	NaN	NaN	2.012	0.538	0.246	2.031	0.471	0.239	2.063	0.319	0.189	2.086	0.107	0.23	1.966	0.017	0.216	2.04	0.952	0.608	NaN	NaN	NaN	NaN	NaN	NaN	2.087	0.47	0.576	NaN	NaN	NaN	2.107	0.293	0.628	NaN	NaN	NaN
108	0.54	NaN	NaN	NaN	NaN	NaN	NaN	NaN	NaN	NaN	NaN	NaN	NaN	2.012	0.538	0.246	2.031	0.471	0.239	2.063	0.319	0.188	2.086	0.107	0.23	1.966	0.017	0.216	2.041	0.952	0.608	NaN	NaN	NaN	NaN	NaN	NaN	2.087	0.47	0.576	NaN	NaN	NaN	2.107	0.293	0.628	NaN	NaN	NaN
109	0.545	NaN	NaN	NaN	NaN	NaN	NaN	NaN	NaN	NaN	NaN	NaN	NaN	2.012	0.538	0.246	2.031	0.471	0.239	2.063	0.319	0.188	2.086	0.107	0.23	1.966	0.017	0.215	2.041	0.952	0.608	NaN	NaN	NaN	NaN	NaN	NaN	2.087	0.47	0.576	NaN	NaN	NaN	2.107	0.293	0.628	NaN	NaN	NaN
110	0.55	NaN	NaN	NaN	NaN	NaN	NaN	NaN	NaN	NaN	NaN	NaN	NaN	2.012	0.538	0.246	2.031	0.471	0.24	2.063	0.319	0.188	2.086	0.107	0.23	1.966	0.017	0.215	2.041	0.952	0.608	NaN	NaN	NaN	NaN	NaN	NaN	2.087	0.47	0.576	NaN	NaN	NaN	2.107	0.293	0.628	NaN	NaN	NaN
111	0.555	NaN	NaN	NaN	NaN	NaN	NaN	NaN	NaN	NaN	NaN	NaN	NaN	2.012	0.538	0.246	2.031	0.471	0.24	2.063	0.319	0.188	2.086	0.107	0.23	1.966	0.017	0.215	2.041	0.952	0.608	NaN	NaN	NaN	NaN	NaN	NaN	2.087	0.47	0.576	NaN	NaN	NaN	2.107	0.293	0.628	NaN	NaN	NaN
112	0.56	NaN	NaN	NaN	NaN	NaN	NaN	NaN	NaN	NaN	NaN	NaN	NaN	2.012	0.538	0.246	2.031	0.471	0.24	2.063	0.319	0.188	2.086	0.107	0.229	1.966	0.017	0.215	2.041	0.952	0.608	NaN	NaN	NaN	NaN	NaN	NaN	2.087	0.47	0.576	NaN	NaN	NaN	2.107	0.293	0.628	NaN	NaN	NaN
113	0.565	NaN	NaN	NaN	NaN	NaN	NaN	NaN	NaN	NaN	NaN	NaN	NaN	2.012	0.538	0.246	2.031	0.471	0.24	2.063	0.319	0.188	2.086	0.107	0.229	1.966	0.017	0.216	2.041	0.952	0.608	NaN	NaN	NaN	NaN	NaN	NaN	2.087	0.47	0.576	NaN	NaN	NaN	2.107	0.293	0.628	NaN	NaN	NaN
114	0.57	NaN	NaN	NaN	NaN	NaN	NaN	NaN	NaN	NaN	NaN	NaN	NaN	2.012	0.538	0.246	2.031	0.471	0.239	2.063	0.319	0.188	2.086	0.107	0.23	1.966	0.017	0.216	2.041	0.952	0.608	NaN	NaN	NaN	NaN	NaN	NaN	2.087	0.47	0.576	NaN	NaN	NaN	2.107	0.293	0.628	NaN	NaN	NaN
115	0.575	NaN	NaN	NaN	NaN	NaN	NaN	NaN	NaN	NaN	NaN	NaN	NaN	2.012	0.538	0.246	2.032	0.471	0.239	2.063	0.319	0.188	2.086	0.107	0.23	1.966	0.017	0.215	2.04	0.952	0.608	NaN	NaN	NaN	NaN	NaN	NaN	2.087	0.47	0.576	NaN	NaN	NaN	2.107	0.293	0.628	NaN	NaN	NaN
116	0.58	NaN	NaN	NaN	NaN	NaN	NaN	NaN	NaN	NaN	NaN	NaN	NaN	2.012	0.538	0.246	2.032	0.471	0.239	2.063	0.319	0.188	2.086	0.107	0.229	1.966	0.017	0.215	2.04	0.952	0.609	NaN	NaN	NaN	NaN	NaN	NaN	2.087	0.47	0.576	NaN	NaN	NaN	2.107	0.293	0.628	NaN	NaN	NaN
117	0.585	NaN	NaN	NaN	NaN	NaN	NaN	NaN	NaN	NaN	NaN	NaN	NaN	2.012	0.538	0.246	2.032	0.471	0.239	2.063	0.319	0.188	2.086	0.107	0.23	1.966	0.017	0.215	2.04	0.952	0.609	NaN	NaN	NaN	NaN	NaN	NaN	2.087	0.47	0.576	NaN	NaN	NaN	2.107	0.293	0.628	NaN	NaN	NaN
118	0.59	NaN	NaN	NaN	NaN	NaN	NaN	NaN	NaN	NaN	NaN	NaN	NaN	2.012	0.538	0.246	2.032	0.471	0.239	2.063	0.319	0.188	2.086	0.107	0.23	1.966	0.017	0.216	2.04	0.952	0.609	NaN	NaN	NaN	NaN	NaN	NaN	2.087	0.47	0.576	NaN	NaN	NaN	2.107	0.293	0.628	NaN	NaN	NaN
119	0.595	NaN	NaN	NaN	NaN	NaN	NaN	NaN	NaN	NaN	NaN	NaN	NaN	2.012	0.538	0.246	2.032	0.471	0.239	2.063	0.319	0.188	2.087	0.107	0.23	1.966	0.017	0.215	2.04	0.952	0.609	NaN	NaN	NaN	NaN	NaN	NaN	2.087	0.47	0.576	NaN	NaN	NaN	2.107	0.293	0.628	NaN	NaN	NaN
120	0.6	NaN	NaN	NaN	NaN	NaN	NaN	NaN	NaN	NaN	NaN	NaN	NaN	2.012	0.538	0.246	2.032	0.471	0.239	2.063	0.319	0.188	2.086	0.107	0.23	1.966	0.017	0.215	2.04	0.952	0.609	NaN	NaN	NaN	NaN	NaN	NaN	2.087	0.47	0.576	NaN	NaN	NaN	2.107	0.293	0.628	NaN	NaN	NaN
121	0.605	NaN	NaN	NaN	NaN	NaN	NaN	NaN	NaN	NaN	NaN	NaN	NaN	2.012	0.538	0.246	2.032	0.471	0.239	2.063	0.319	0.188	2.086	0.107	0.229	1.966	0.017	0.215	2.04	0.952	0.609	NaN	NaN	NaN	NaN	NaN	NaN	2.087	0.47	0.576	NaN	NaN	NaN	2.107	0.293	0.628	NaN	NaN	NaN
122	0.61	NaN	NaN	NaN	NaN	NaN	NaN	NaN	NaN	NaN	NaN	NaN	NaN	2.012	0.538	0.246	2.032	0.471	0.24	2.063	0.319	0.188	2.086	0.107	0.229	1.966	0.017	0.215	2.04	0.952	0.609	NaN	NaN	NaN	NaN	NaN	NaN	2.087	0.47	0.576	NaN	NaN	NaN	2.107	0.293	0.628	NaN	NaN	NaN
123	0.615	NaN	NaN	NaN	NaN	NaN	NaN	NaN	NaN	NaN	NaN	NaN	NaN	2.012	0.538	0.246	2.032	0.471	0.24	2.063	0.319	0.188	2.086	0.107	0.23	1.966	0.017	0.215	2.04	0.952	0.609	NaN	NaN	NaN	NaN	NaN	NaN	2.087	0.47	0.576	NaN	NaN	NaN	2.107	0.293	0.628	NaN	NaN	NaN
124	0.62	NaN	NaN	NaN	NaN	NaN	NaN	NaN	NaN	NaN	NaN	NaN	NaN	2.012	0.538	0.246	2.032	0.471	0.24	2.063	0.319	0.188	2.087	0.107	0.23	1.966	0.017	0.215	2.04	0.952	0.609	NaN	NaN	NaN	NaN	NaN	NaN	2.087	0.47	0.576	NaN	NaN	NaN	2.107	0.293	0.628	NaN	NaN	NaN
125	0.625	NaN	NaN	NaN	NaN	NaN	NaN	NaN	NaN	NaN	NaN	NaN	NaN	2.012	0.538	0.246	2.031	0.471	0.24	2.063	0.319	0.188	2.087	0.107	0.23	1.966	0.017	0.215	2.04	0.953	0.609	NaN	NaN	NaN	NaN	NaN	NaN	2.086	0.47	0.576	NaN	NaN	NaN	2.106	0.293	0.628	NaN	NaN	NaN
126	0.63	NaN	NaN	NaN	NaN	NaN	NaN	NaN	NaN	NaN	NaN	NaN	NaN	2.012	0.538	0.246	2.032	0.471	0.24	2.063	0.319	0.189	2.086	0.107	0.23	1.966	0.017	0.216	2.04	0.953	0.609	NaN	NaN	NaN	NaN	NaN	NaN	2.086	0.47	0.576	NaN	NaN	NaN	2.106	0.293	0.628	NaN	NaN	NaN
127	0.635	NaN	NaN	NaN	NaN	NaN	NaN	NaN	NaN	NaN	NaN	NaN	NaN	2.012	0.538	0.246	2.032	0.471	0.24	2.063	0.319	0.189	2.086	0.107	0.229	1.966	0.017	0.216	2.04	0.953	0.609	NaN	NaN	NaN	NaN	NaN	NaN	2.086	0.47	0.576	NaN	NaN	NaN	2.107	0.292	0.628	NaN	NaN	NaN
128	0.64	NaN	NaN	NaN	NaN	NaN	NaN	NaN	NaN	NaN	NaN	NaN	NaN	2.012	0.538	0.246	2.032	0.471	0.24	2.063	0.319	0.189	2.086	0.107	0.229	1.966	0.017	0.216	2.04	0.953	0.609	NaN	NaN	NaN	NaN	NaN	NaN	2.086	0.47	0.576	NaN	NaN	NaN	2.107	0.292	0.628	NaN	NaN	NaN
129	0.645	NaN	NaN	NaN	NaN	NaN	NaN	NaN	NaN	NaN	NaN	NaN	NaN	2.012	0.538	0.246	2.031	0.471	0.24	2.063	0.319	0.189	2.086	0.107	0.229	1.966	0.017	0.216	2.04	0.953	0.609	NaN	NaN	NaN	NaN	NaN	NaN	2.086	0.47	0.576	NaN	NaN	NaN	2.106	0.292	0.628	NaN	NaN	NaN
130	0.65	NaN	NaN	NaN	NaN	NaN	NaN	NaN	NaN	NaN	NaN	NaN	NaN	2.012	0.538	0.246	2.032	0.471	0.24	2.063	0.319	0.189	2.087	0.107	0.229	1.966	0.017	0.216	2.04	0.953	0.609	NaN	NaN	NaN	NaN	NaN	NaN	2.086	0.47	0.576	NaN	NaN	NaN	2.106	0.292	0.628	NaN	NaN	NaN
131	0.655	NaN	NaN	NaN	NaN	NaN	NaN	NaN	NaN	NaN	NaN	NaN	NaN	2.012	0.538	0.246	2.032	0.471	0.24	2.063	0.319	0.189	2.087	0.107	0.23	1.966	0.017	0.216	2.04	0.953	0.609	NaN	NaN	NaN	NaN	NaN	NaN	2.086	0.47	0.576	NaN	NaN	NaN	2.106	0.293	0.628	NaN	NaN	NaN
132	0.66	NaN	NaN	NaN	NaN	NaN	NaN	NaN	NaN	NaN	NaN	NaN	NaN	2.012	0.538	0.246	2.032	0.471	0.24	2.063	0.319	0.189	2.086	0.107	0.229	1.966	0.017	0.216	2.04	0.953	0.609	NaN	NaN	NaN	NaN	NaN	NaN	2.085	0.47	0.576	NaN	NaN	NaN	2.105	0.292	0.628	NaN	NaN	NaN
133	0.665	NaN	NaN	NaN	NaN	NaN	NaN	NaN	NaN	NaN	NaN	NaN	NaN	2.012	0.538	0.246	2.033	0.471	0.24	2.063	0.319	0.189	2.086	0.107	0.229	1.966	0.017	0.216	2.04	0.953	0.61	NaN	NaN	NaN	NaN	NaN	NaN	NaN	NaN	NaN	NaN	NaN	NaN	2.105	0.292	0.628	NaN	NaN	NaN
134	0.67	NaN	NaN	NaN	NaN	NaN	NaN	NaN	NaN	NaN	NaN	NaN	NaN	2.013	0.538	0.246	2.033	0.471	0.24	2.063	0.319	0.189	2.086	0.107	0.229	1.966	0.017	0.215	2.04	0.953	0.61	NaN	NaN	NaN	NaN	NaN	NaN	NaN	NaN	NaN	NaN	NaN	NaN	2.105	0.292	0.628	NaN	NaN	NaN
135	0.675	NaN	NaN	NaN	NaN	NaN	NaN	NaN	NaN	NaN	NaN	NaN	NaN	2.013	0.538	0.246	2.033	0.471	0.24	2.063	0.319	0.189	2.086	0.106	0.229	1.966	0.017	0.215	2.04	0.953	0.61	NaN	NaN	NaN	NaN	NaN	NaN	NaN	NaN	NaN	NaN	NaN	NaN	2.105	0.292	0.628	NaN	NaN	NaN
136	0.68	NaN	NaN	NaN	NaN	NaN	NaN	NaN	NaN	NaN	NaN	NaN	NaN	2.013	0.538	0.246	2.033	0.471	0.24	2.063	0.319	0.189	2.086	0.106	0.23	1.966	0.017	0.215	2.04	0.953	0.61	NaN	NaN	NaN	NaN	NaN	NaN	NaN	NaN	NaN	NaN	NaN	NaN	2.105	0.292	0.628	NaN	NaN	NaN
137	0.685	NaN	NaN	NaN	NaN	NaN	NaN	NaN	NaN	NaN	NaN	NaN	NaN	2.013	0.538	0.246	2.033	0.471	0.24	2.063	0.319	0.189	2.086	0.107	0.229	1.966	0.017	0.216	2.041	0.953	0.61	NaN	NaN	NaN	NaN	NaN	NaN	2.085	0.472	0.579	NaN	NaN	NaN	2.105	0.292	0.628	NaN	NaN	NaN
138	0.69	NaN	NaN	NaN	NaN	NaN	NaN	NaN	NaN	NaN	NaN	NaN	NaN	2.013	0.538	0.246	2.033	0.471	0.24	2.063	0.319	0.189	2.086	0.107	0.229	1.966	0.017	0.216	2.041	0.954	0.611	NaN	NaN	NaN	NaN	NaN	NaN	NaN	NaN	NaN	NaN	NaN	NaN	2.105	0.292	0.628	NaN	NaN	NaN
139	0.695	NaN	NaN	NaN	NaN	NaN	NaN	NaN	NaN	NaN	NaN	NaN	NaN	2.013	0.538	0.247	2.033	0.471	0.24	2.063	0.319	0.189	2.086	0.106	0.229	1.966	0.017	0.216	2.041	0.954	0.611	NaN	NaN	NaN	NaN	NaN	NaN	NaN	NaN	NaN	NaN	NaN	NaN	2.104	0.292	0.628	NaN	NaN	NaN
140	0.7	NaN	NaN	NaN	NaN	NaN	NaN	NaN	NaN	NaN	NaN	NaN	NaN	2.013	0.538	0.247	2.034	0.471	0.24	2.063	0.319	0.189	2.087	0.106	0.23	1.966	0.017	0.215	2.041	0.954	0.611	NaN	NaN	NaN	NaN	NaN	NaN	NaN	NaN	NaN	NaN	NaN	NaN	2.104	0.292	0.628	NaN	NaN	NaN
141	0.705	NaN	NaN	NaN	NaN	NaN	NaN	NaN	NaN	NaN	NaN	NaN	NaN	2.013	0.538	0.247	2.034	0.47	0.24	2.063	0.319	0.189	2.086	0.106	0.23	1.966	0.017	0.216	2.041	0.954	0.611	NaN	NaN	NaN	NaN	NaN	NaN	NaN	NaN	NaN	NaN	NaN	NaN	2.104	0.292	0.628	NaN	NaN	NaN
142	0.71	NaN	NaN	NaN	NaN	NaN	NaN	NaN	NaN	NaN	NaN	NaN	NaN	2.013	0.537	0.247	2.034	0.47	0.24	2.063	0.319	0.189	2.087	0.106	0.23	1.966	0.017	0.215	2.041	0.954	0.611	NaN	NaN	NaN	NaN	NaN	NaN	NaN	NaN	NaN	NaN	NaN	NaN	2.104	0.292	0.628	NaN	NaN	NaN
143	0.715	NaN	NaN	NaN	NaN	NaN	NaN	NaN	NaN	NaN	NaN	NaN	NaN	2.013	0.537	0.247	2.034	0.47	0.24	2.063	0.319	0.189	2.087	0.106	0.23	1.966	0.017	0.216	2.041	0.954	0.611	NaN	NaN	NaN	NaN	NaN	NaN	2.079	0.469	0.577	NaN	NaN	NaN	2.103	0.292	0.628	NaN	NaN	NaN
144	0.72	NaN	NaN	NaN	NaN	NaN	NaN	NaN	NaN	NaN	NaN	NaN	NaN	2.014	0.537	0.247	2.034	0.47	0.24	2.063	0.319	0.189	2.086	0.106	0.229	1.966	0.017	0.216	2.041	0.954	0.612	NaN	NaN	NaN	NaN	NaN	NaN	2.079	0.469	0.577	NaN	NaN	NaN	2.103	0.292	0.628	NaN	NaN	NaN
145	0.725	NaN	NaN	NaN	NaN	NaN	NaN	NaN	NaN	NaN	NaN	NaN	NaN	2.014	0.538	0.248	2.033	0.471	0.24	2.063	0.319	0.189	2.086	0.106	0.23	1.966	0.017	0.216	2.041	0.954	0.612	NaN	NaN	NaN	NaN	NaN	NaN	2.078	0.469	0.577	NaN	NaN	NaN	2.101	0.292	0.628	NaN	NaN	NaN
146	0.73	NaN	NaN	NaN	NaN	NaN	NaN	NaN	NaN	NaN	NaN	NaN	NaN	2.014	0.538	0.248	2.031	0.471	0.241	2.063	0.319	0.189	2.086	0.106	0.23	1.966	0.017	0.216	2.041	0.954	0.612	NaN	NaN	NaN	NaN	NaN	NaN	2.078	0.469	0.577	NaN	NaN	NaN	2.1	0.293	0.628	NaN	NaN	NaN
147	0.735	NaN	NaN	NaN	NaN	NaN	NaN	NaN	NaN	NaN	NaN	NaN	NaN	2.015	0.538	0.248	2.031	0.471	0.241	2.063	0.319	0.189	2.087	0.106	0.23	1.966	0.017	0.216	2.041	0.954	0.613	NaN	NaN	NaN	NaN	NaN	NaN	2.077	0.469	0.577	NaN	NaN	NaN	2.098	0.293	0.627	NaN	NaN	NaN
148	0.74	NaN	NaN	NaN	NaN	NaN	NaN	NaN	NaN	NaN	NaN	NaN	NaN	2.015	0.538	0.248	2.031	0.472	0.241	2.063	0.319	0.189	2.086	0.106	0.23	1.966	0.017	0.216	2.041	0.955	0.613	NaN	NaN	NaN	NaN	NaN	NaN	2.077	0.469	0.577	NaN	NaN	NaN	2.097	0.293	0.627	NaN	NaN	NaN
149	0.745	NaN	NaN	NaN	NaN	NaN	NaN	NaN	NaN	NaN	NaN	NaN	NaN	2.015	0.539	0.249	2.031	0.472	0.241	2.063	0.319	0.19	2.087	0.106	0.23	1.966	0.017	0.216	2.041	0.955	0.613	NaN	NaN	NaN	NaN	NaN	NaN	2.077	0.469	0.577	NaN	NaN	NaN	2.097	0.293	0.626	NaN	NaN	NaN
150	0.75	NaN	NaN	NaN	NaN	NaN	NaN	NaN	NaN	NaN	NaN	NaN	NaN	2.015	0.539	0.249	NaN	NaN	NaN	2.063	0.319	0.19	2.087	0.106	0.23	1.966	0.017	0.215	2.041	0.955	0.614	NaN	NaN	NaN	NaN	NaN	NaN	2.076	0.47	0.577	NaN	NaN	NaN	2.098	0.293	0.626	NaN	NaN	NaN
151	0.755	NaN	NaN	NaN	NaN	NaN	NaN	NaN	NaN	NaN	NaN	NaN	NaN	2.015	0.539	0.249	NaN	NaN	NaN	2.063	0.319	0.19	2.087	0.106	0.23	1.966	0.017	0.216	2.041	0.955	0.614	NaN	NaN	NaN	NaN	NaN	NaN	2.075	0.47	0.577	NaN	NaN	NaN	2.098	0.293	0.626	NaN	NaN	NaN
152	0.76	NaN	NaN	NaN	NaN	NaN	NaN	NaN	NaN	NaN	NaN	NaN	NaN	2.015	0.539	0.249	NaN	NaN	NaN	2.063	0.319	0.19	2.087	0.106	0.23	1.966	0.017	0.216	2.041	0.955	0.614	NaN	NaN	NaN	NaN	NaN	NaN	2.075	0.47	0.577	NaN	NaN	NaN	2.098	0.293	0.626	NaN	NaN	NaN
153	0.765	NaN	NaN	NaN	NaN	NaN	NaN	NaN	NaN	NaN	NaN	NaN	NaN	2.015	0.539	0.249	NaN	NaN	NaN	2.063	0.319	0.19	2.087	0.106	0.23	1.966	0.017	0.215	2.042	0.955	0.614	NaN	NaN	NaN	NaN	NaN	NaN	2.074	0.47	0.576	NaN	NaN	NaN	2.098	0.293	0.626	NaN	NaN	NaN
154	0.77	NaN	NaN	NaN	NaN	NaN	NaN	NaN	NaN	NaN	NaN	NaN	NaN	2.015	0.539	0.249	NaN	NaN	NaN	2.063	0.319	0.19	2.086	0.106	0.23	1.966	0.017	0.215	2.042	0.956	0.614	NaN	NaN	NaN	NaN	NaN	NaN	2.073	0.47	0.576	NaN	NaN	NaN	2.097	0.293	0.626	NaN	NaN	NaN
155	0.775	NaN	NaN	NaN	NaN	NaN	NaN	NaN	NaN	NaN	NaN	NaN	NaN	2.016	0.539	0.249	NaN	NaN	NaN	2.063	0.319	0.19	2.086	0.106	0.23	1.966	0.017	0.215	2.042	0.956	0.615	NaN	NaN	NaN	NaN	NaN	NaN	2.073	0.471	0.576	NaN	NaN	NaN	2.097	0.293	0.626	NaN	NaN	NaN
156	0.78	NaN	NaN	NaN	NaN	NaN	NaN	NaN	NaN	NaN	NaN	NaN	NaN	2.016	0.539	0.249	NaN	NaN	NaN	2.063	0.319	0.19	2.086	0.106	0.23	1.966	0.017	0.215	2.042	0.956	0.615	NaN	NaN	NaN	NaN	NaN	NaN	2.072	0.471	0.576	NaN	NaN	NaN	2.097	0.293	0.626	NaN	NaN	NaN
157	0.785	NaN	NaN	NaN	NaN	NaN	NaN	NaN	NaN	NaN	NaN	NaN	NaN	2.016	0.539	0.25	NaN	NaN	NaN	2.063	0.319	0.19	2.087	0.106	0.23	1.966	0.017	0.215	2.042	0.956	0.616	NaN	NaN	NaN	NaN	NaN	NaN	2.072	0.471	0.576	NaN	NaN	NaN	2.097	0.293	0.626	NaN	NaN	NaN
158	0.79	NaN	NaN	NaN	NaN	NaN	NaN	NaN	NaN	NaN	NaN	NaN	NaN	2.016	0.54	0.25	NaN	NaN	NaN	2.063	0.319	0.19	2.087	0.106	0.23	1.966	0.017	0.215	2.043	0.957	0.616	NaN	NaN	NaN	NaN	NaN	NaN	2.071	0.471	0.577	NaN	NaN	NaN	2.095	0.293	0.626	NaN	NaN	NaN
159	0.795	NaN	NaN	NaN	NaN	NaN	NaN	NaN	NaN	NaN	NaN	NaN	NaN	2.016	0.54	0.25	NaN	NaN	NaN	2.063	0.319	0.191	2.087	0.106	0.23	1.966	0.017	0.215	2.043	0.957	0.616	NaN	NaN	NaN	NaN	NaN	NaN	NaN	NaN	NaN	NaN	NaN	NaN	2.093	0.293	0.627	NaN	NaN	NaN
160	0.8	NaN	NaN	NaN	NaN	NaN	NaN	NaN	NaN	NaN	NaN	NaN	NaN	2.016	0.54	0.25	NaN	NaN	NaN	2.063	0.319	0.191	2.087	0.106	0.23	1.966	0.017	0.216	2.043	0.957	0.616	NaN	NaN	NaN	NaN	NaN	NaN	2.07	0.471	0.578	NaN	NaN	NaN	2.092	0.293	0.627	NaN	NaN	NaN
161	0.805	NaN	NaN	NaN	NaN	NaN	NaN	NaN	NaN	NaN	NaN	NaN	NaN	2.016	0.539	0.25	NaN	NaN	NaN	2.063	0.319	0.191	2.087	0.106	0.23	1.966	0.017	0.216	2.043	0.957	0.617	NaN	NaN	NaN	NaN	NaN	NaN	2.068	0.471	0.578	NaN	NaN	NaN	2.091	0.293	0.627	NaN	NaN	NaN
162	0.81	NaN	NaN	NaN	NaN	NaN	NaN	NaN	NaN	NaN	NaN	NaN	NaN	2.016	0.54	0.251	NaN	NaN	NaN	2.063	0.319	0.191	2.087	0.106	0.23	1.966	0.017	0.216	2.044	0.957	0.618	NaN	NaN	NaN	NaN	NaN	NaN	2.067	0.47	0.578	NaN	NaN	NaN	2.091	0.292	0.627	NaN	NaN	NaN
163	0.815	NaN	NaN	NaN	NaN	NaN	NaN	NaN	NaN	NaN	NaN	NaN	NaN	2.016	0.539	0.251	NaN	NaN	NaN	2.063	0.319	0.191	2.087	0.106	0.23	1.966	0.017	0.216	2.044	0.958	0.618	NaN	NaN	NaN	NaN	NaN	NaN	2.066	0.47	0.578	NaN	NaN	NaN	2.091	0.292	0.627	NaN	NaN	NaN
164	0.82	NaN	NaN	NaN	NaN	NaN	NaN	NaN	NaN	NaN	NaN	NaN	NaN	2.015	0.539	0.252	NaN	NaN	NaN	2.064	0.319	0.191	2.086	0.106	0.23	1.966	0.017	0.215	2.044	0.958	0.618	NaN	NaN	NaN	NaN	NaN	NaN	2.065	0.47	0.577	NaN	NaN	NaN	2.09	0.292	0.627	NaN	NaN	NaN
165	0.825	NaN	NaN	NaN	NaN	NaN	NaN	NaN	NaN	NaN	NaN	NaN	NaN	2.015	0.539	0.253	NaN	NaN	NaN	2.064	0.319	0.191	2.087	0.107	0.23	1.966	0.017	0.215	2.044	0.958	0.619	NaN	NaN	NaN	NaN	NaN	NaN	2.063	0.47	0.577	NaN	NaN	NaN	2.09	0.292	0.627	NaN	NaN	NaN
166	0.83	NaN	NaN	NaN	NaN	NaN	NaN	NaN	NaN	NaN	NaN	NaN	NaN	2.015	0.538	0.253	NaN	NaN	NaN	2.064	0.319	0.191	2.086	0.106	0.23	1.966	0.017	0.215	2.045	0.958	0.619	NaN	NaN	NaN	NaN	NaN	NaN	2.062	0.47	0.577	NaN	NaN	NaN	2.09	0.292	0.627	NaN	NaN	NaN
167	0.835	NaN	NaN	NaN	NaN	NaN	NaN	NaN	NaN	NaN	NaN	NaN	NaN	2.015	0.538	0.254	NaN	NaN	NaN	2.064	0.319	0.192	2.086	0.107	0.23	1.966	0.017	0.216	2.045	0.958	0.62	NaN	NaN	NaN	NaN	NaN	NaN	2.062	0.47	0.577	NaN	NaN	NaN	2.089	0.291	0.627	NaN	NaN	NaN
168	0.84	NaN	NaN	NaN	NaN	NaN	NaN	NaN	NaN	NaN	NaN	NaN	NaN	2.015	0.537	0.254	2.032	0.471	0.247	2.064	0.319	0.192	2.086	0.107	0.23	1.966	0.017	0.216	2.045	0.958	0.62	NaN	NaN	NaN	NaN	NaN	NaN	2.061	0.47	0.577	NaN	NaN	NaN	2.089	0.291	0.627	NaN	NaN	NaN
169	0.845	NaN	NaN	NaN	NaN	NaN	NaN	NaN	NaN	NaN	NaN	NaN	NaN	2.014	0.537	0.255	2.032	0.471	0.247	2.064	0.319	0.192	2.087	0.106	0.23	1.966	0.017	0.216	2.046	0.958	0.621	NaN	NaN	NaN	NaN	NaN	NaN	2.06	0.471	0.576	NaN	NaN	NaN	2.088	0.291	0.626	NaN	NaN	NaN
170	0.85	NaN	NaN	NaN	NaN	NaN	NaN	NaN	NaN	NaN	NaN	NaN	NaN	2.014	0.537	0.255	2.032	0.471	0.247	2.064	0.319	0.192	2.088	0.106	0.231	1.966	0.017	0.215	2.046	0.959	0.621	NaN	NaN	NaN	NaN	NaN	NaN	2.059	0.471	0.576	NaN	NaN	NaN	2.087	0.291	0.626	NaN	NaN	NaN
171	0.855	NaN	NaN	NaN	NaN	NaN	NaN	NaN	NaN	NaN	NaN	NaN	NaN	2.015	0.538	0.255	2.032	0.471	0.247	2.064	0.319	0.192	2.088	0.106	0.231	1.966	0.017	0.216	2.046	0.959	0.621	NaN	NaN	NaN	NaN	NaN	NaN	NaN	NaN	NaN	NaN	NaN	NaN	2.086	0.292	0.626	NaN	NaN	NaN
172	0.86	NaN	NaN	NaN	NaN	NaN	NaN	NaN	NaN	NaN	NaN	NaN	NaN	2.015	0.538	0.255	2.032	0.471	0.247	2.064	0.319	0.192	2.088	0.106	0.231	1.966	0.017	0.216	2.047	0.959	0.622	NaN	NaN	NaN	NaN	NaN	NaN	2.055	0.47	0.576	NaN	NaN	NaN	2.085	0.292	0.625	NaN	NaN	NaN
173	0.865	NaN	NaN	NaN	NaN	NaN	NaN	NaN	NaN	NaN	NaN	NaN	NaN	2.015	0.538	0.256	2.031	0.471	0.247	2.064	0.319	0.192	2.088	0.106	0.231	1.966	0.017	0.216	2.047	0.959	0.623	NaN	NaN	NaN	NaN	NaN	NaN	2.054	0.47	0.576	NaN	NaN	NaN	2.084	0.293	0.624	NaN	NaN	NaN
174	0.87	NaN	NaN	NaN	NaN	NaN	NaN	NaN	NaN	NaN	NaN	NaN	NaN	2.015	0.538	0.256	2.031	0.472	0.247	2.064	0.319	0.193	2.088	0.106	0.231	1.966	0.017	0.216	2.047	0.959	0.623	NaN	NaN	NaN	NaN	NaN	NaN	2.053	0.47	0.576	NaN	NaN	NaN	2.084	0.293	0.624	NaN	NaN	NaN
175	0.875	NaN	NaN	NaN	NaN	NaN	NaN	NaN	NaN	NaN	NaN	NaN	NaN	2.015	0.538	0.256	2.031	0.472	0.247	2.064	0.319	0.193	2.088	0.106	0.231	1.966	0.017	0.216	2.047	0.959	0.623	NaN	NaN	NaN	NaN	NaN	NaN	2.052	0.47	0.577	NaN	NaN	NaN	2.083	0.292	0.624	NaN	NaN	NaN
176	0.88	NaN	NaN	NaN	NaN	NaN	NaN	NaN	NaN	NaN	NaN	NaN	NaN	2.015	0.538	0.256	2.032	0.472	0.248	2.064	0.319	0.193	2.088	0.106	0.232	1.966	0.017	0.216	2.047	0.959	0.624	NaN	NaN	NaN	NaN	NaN	NaN	2.051	0.471	0.577	NaN	NaN	NaN	2.082	0.292	0.624	NaN	NaN	NaN
177	0.885	NaN	NaN	NaN	NaN	NaN	NaN	NaN	NaN	NaN	NaN	NaN	NaN	2.015	0.538	0.256	2.034	0.471	0.248	2.064	0.319	0.193	2.088	0.106	0.232	1.966	0.017	0.216	2.048	0.959	0.624	NaN	NaN	NaN	NaN	NaN	NaN	2.049	0.47	0.576	NaN	NaN	NaN	2.082	0.292	0.625	NaN	NaN	NaN
178	0.89	NaN	NaN	NaN	NaN	NaN	NaN	NaN	NaN	NaN	NaN	NaN	NaN	2.014	0.538	0.257	2.033	0.471	0.249	2.063	0.319	0.194	2.088	0.106	0.232	1.966	0.017	0.216	2.048	0.96	0.625	NaN	NaN	NaN	NaN	NaN	NaN	2.046	0.468	0.574	NaN	NaN	NaN	2.081	0.291	0.625	NaN	NaN	NaN
179	0.895	NaN	NaN	NaN	NaN	NaN	NaN	NaN	NaN	NaN	NaN	NaN	NaN	2.014	0.538	0.257	2.031	0.47	0.25	2.063	0.319	0.194	2.088	0.107	0.232	1.966	0.017	0.216	2.049	0.96	0.625	NaN	NaN	NaN	NaN	NaN	NaN	2.045	0.468	0.574	NaN	NaN	NaN	2.079	0.291	0.625	NaN	NaN	NaN
180	0.9	NaN	NaN	NaN	NaN	NaN	NaN	NaN	NaN	NaN	NaN	NaN	NaN	2.014	0.538	0.257	NaN	NaN	NaN	2.063	0.32	0.194	2.087	0.107	0.232	1.966	0.017	0.216	2.049	0.959	0.626	NaN	NaN	NaN	NaN	NaN	NaN	2.044	0.469	0.574	NaN	NaN	NaN	2.078	0.291	0.625	NaN	NaN	NaN
181	0.905	NaN	NaN	NaN	NaN	NaN	NaN	NaN	NaN	NaN	NaN	NaN	NaN	2.013	0.538	0.258	NaN	NaN	NaN	2.063	0.32	0.194	2.087	0.107	0.232	1.966	0.017	0.216	2.049	0.959	0.626	NaN	NaN	NaN	NaN	NaN	NaN	2.044	0.469	0.574	NaN	NaN	NaN	2.076	0.291	0.625	NaN	NaN	NaN
182	0.91	NaN	NaN	NaN	NaN	NaN	NaN	NaN	NaN	NaN	NaN	NaN	NaN	2.013	0.539	0.258	2.032	0.469	0.249	2.063	0.32	0.194	2.087	0.107	0.232	1.966	0.017	0.216	2.049	0.959	0.627	NaN	NaN	NaN	NaN	NaN	NaN	2.042	0.469	0.575	NaN	NaN	NaN	2.075	0.292	0.625	NaN	NaN	NaN
183	0.915	NaN	NaN	NaN	NaN	NaN	NaN	NaN	NaN	NaN	NaN	NaN	NaN	2.013	0.539	0.259	2.032	0.469	0.249	2.062	0.32	0.195	2.087	0.107	0.232	1.966	0.017	0.216	2.05	0.959	0.628	NaN	NaN	NaN	NaN	NaN	NaN	2.042	0.469	0.575	NaN	NaN	NaN	2.073	0.292	0.624	NaN	NaN	NaN
184	0.92	NaN	NaN	NaN	NaN	NaN	NaN	NaN	NaN	NaN	NaN	NaN	NaN	2.013	0.539	0.259	NaN	NaN	NaN	2.062	0.32	0.195	2.087	0.107	0.232	1.966	0.017	0.216	2.05	0.959	0.628	NaN	NaN	NaN	NaN	NaN	NaN	2.041	0.469	0.575	NaN	NaN	NaN	2.073	0.292	0.624	NaN	NaN	NaN
185	0.925	NaN	NaN	NaN	NaN	NaN	NaN	NaN	NaN	NaN	NaN	NaN	NaN	2.012	0.538	0.259	2.031	0.469	0.25	2.062	0.32	0.195	2.087	0.107	0.232	1.966	0.017	0.216	2.05	0.959	0.628	NaN	NaN	NaN	NaN	NaN	NaN	2.041	0.469	0.575	NaN	NaN	NaN	2.072	0.292	0.624	NaN	NaN	NaN
186	0.93	NaN	NaN	NaN	NaN	NaN	NaN	NaN	NaN	NaN	NaN	NaN	NaN	2.012	0.538	0.26	NaN	NaN	NaN	2.062	0.32	0.195	2.087	0.107	0.232	1.966	0.017	0.216	2.05	0.959	0.629	NaN	NaN	NaN	NaN	NaN	NaN	2.04	0.468	0.575	NaN	NaN	NaN	2.072	0.292	0.624	NaN	NaN	NaN
187	0.935	NaN	NaN	NaN	NaN	NaN	NaN	NaN	NaN	NaN	NaN	NaN	NaN	2.011	0.538	0.26	2.03	0.469	0.25	2.062	0.32	0.195	2.087	0.107	0.232	1.966	0.017	0.216	2.051	0.959	0.63	NaN	NaN	NaN	NaN	NaN	NaN	2.039	0.468	0.575	NaN	NaN	NaN	2.071	0.292	0.624	NaN	NaN	NaN
188	0.94	NaN	NaN	NaN	NaN	NaN	NaN	NaN	NaN	NaN	NaN	NaN	NaN	2.011	0.538	0.261	2.03	0.469	0.25	2.062	0.32	0.196	2.087	0.107	0.232	1.966	0.017	0.216	2.051	0.958	0.63	NaN	NaN	NaN	NaN	NaN	NaN	2.039	0.467	0.575	NaN	NaN	NaN	2.071	0.292	0.624	NaN	NaN	NaN
189	0.945	NaN	NaN	NaN	NaN	NaN	NaN	NaN	NaN	NaN	NaN	NaN	NaN	2.01	0.539	0.261	NaN	NaN	NaN	2.061	0.32	0.196	2.087	0.107	0.232	1.966	0.017	0.216	2.051	0.958	0.63	NaN	NaN	NaN	NaN	NaN	NaN	2.038	0.467	0.575	NaN	NaN	NaN	2.071	0.292	0.624	NaN	NaN	NaN
190	0.95	NaN	NaN	NaN	NaN	NaN	NaN	NaN	NaN	NaN	NaN	NaN	NaN	2.01	0.539	0.261	NaN	NaN	NaN	2.061	0.32	0.196	2.087	0.107	0.232	1.966	0.017	0.216	2.051	0.958	0.631	NaN	NaN	NaN	NaN	NaN	NaN	2.038	0.467	0.575	NaN	NaN	NaN	2.071	0.291	0.624	NaN	NaN	NaN
191	0.955	NaN	NaN	NaN	NaN	NaN	NaN	NaN	NaN	NaN	NaN	NaN	NaN	2.01	0.539	0.261	NaN	NaN	NaN	2.061	0.32	0.196	2.087	0.107	0.232	1.966	0.017	0.216	2.051	0.958	0.631	NaN	NaN	NaN	NaN	NaN	NaN	2.038	0.467	0.575	NaN	NaN	NaN	2.071	0.291	0.624	NaN	NaN	NaN
192	0.96	NaN	NaN	NaN	NaN	NaN	NaN	NaN	NaN	NaN	NaN	NaN	NaN	2.01	0.539	0.261	2.028	0.47	0.252	2.061	0.32	0.196	2.087	0.107	0.232	1.966	0.017	0.216	2.052	0.958	0.632	NaN	NaN	NaN	NaN	NaN	NaN	2.038	0.467	0.575	NaN	NaN	NaN	2.071	0.291	0.624	NaN	NaN	NaN
193	0.965	NaN	NaN	NaN	NaN	NaN	NaN	NaN	NaN	NaN	NaN	NaN	NaN	2.01	0.539	0.261	2.028	0.47	0.252	2.061	0.32	0.197	2.087	0.107	0.232	1.966	0.017	0.216	2.051	0.958	0.633	NaN	NaN	NaN	NaN	NaN	NaN	2.037	0.465	0.575	NaN	NaN	NaN	2.07	0.291	0.624	NaN	NaN	NaN
194	0.97	NaN	NaN	NaN	NaN	NaN	NaN	NaN	NaN	NaN	NaN	NaN	NaN	2.01	0.539	0.261	2.028	0.47	0.253	2.06	0.32	0.197	2.087	0.107	0.232	1.966	0.017	0.216	2.051	0.957	0.633	NaN	NaN	NaN	NaN	NaN	NaN	2.036	0.465	0.575	NaN	NaN	NaN	2.07	0.291	0.624	NaN	NaN	NaN
195	0.975	NaN	NaN	NaN	NaN	NaN	NaN	NaN	NaN	NaN	NaN	NaN	NaN	2.01	0.539	0.262	2.028	0.471	0.253	2.06	0.32	0.197	2.087	0.107	0.232	1.966	0.017	0.216	2.051	0.957	0.634	NaN	NaN	NaN	NaN	NaN	NaN	2.035	0.467	0.575	NaN	NaN	NaN	2.071	0.291	0.623	NaN	NaN	NaN
196	0.98	NaN	NaN	NaN	NaN	NaN	NaN	NaN	NaN	NaN	NaN	NaN	NaN	2.009	0.538	0.262	2.027	0.472	0.254	2.06	0.32	0.197	2.087	0.107	0.233	1.966	0.017	0.216	2.051	0.957	0.634	NaN	NaN	NaN	NaN	NaN	NaN	2.037	0.469	0.577	NaN	NaN	NaN	2.071	0.291	0.623	NaN	NaN	NaN
197	0.985	NaN	NaN	NaN	NaN	NaN	NaN	NaN	NaN	NaN	NaN	NaN	NaN	2.009	0.538	0.262	2.027	0.472	0.254	2.06	0.32	0.197	2.087	0.107	0.233	1.966	0.017	0.216	2.051	0.957	0.635	NaN	NaN	NaN	NaN	NaN	NaN	2.037	0.469	0.577	NaN	NaN	NaN	2.071	0.291	0.624	NaN	NaN	NaN
198	0.99	NaN	NaN	NaN	NaN	NaN	NaN	NaN	NaN	NaN	NaN	NaN	NaN	2.009	0.538	0.262	2.026	0.473	0.254	2.06	0.321	0.197	2.087	0.107	0.233	1.966	0.017	0.216	2.051	0.957	0.636	NaN	NaN	NaN	NaN	NaN	NaN	2.037	0.469	0.578	NaN	NaN	NaN	2.07	0.29	0.624	NaN	NaN	NaN
199	0.995	NaN	NaN	NaN	NaN	NaN	NaN	NaN	NaN	NaN	NaN	NaN	NaN	2.009	0.538	0.263	2.026	0.473	0.254	2.06	0.321	0.197	2.087	0.107	0.233	1.966	0.017	0.216	2.051	0.957	0.636	NaN	NaN	NaN	NaN	NaN	NaN	2.037	0.469	0.578	NaN	NaN	NaN	2.069	0.29	0.625	NaN	NaN	NaN
200	1	NaN	NaN	NaN	NaN	NaN	NaN	NaN	NaN	NaN	NaN	NaN	NaN	2.009	0.538	0.263	2.026	0.473	0.254	2.059	0.321	0.198	2.087	0.107	0.233	1.966	0.017	0.216	2.051	0.957	0.637	NaN	NaN	NaN	NaN	NaN	NaN	2.037	0.469	0.578	NaN	NaN	NaN	2.069	0.29	0.625	NaN	NaN	NaN
201	1.005	NaN	NaN	NaN	NaN	NaN	NaN	NaN	NaN	NaN	NaN	NaN	NaN	2.008	0.538	0.264	NaN	NaN	NaN	2.059	0.321	0.198	2.087	0.107	0.233	1.966	0.017	0.216	2.051	0.957	0.637	NaN	NaN	NaN	NaN	NaN	NaN	2.029	0.487	0.576	NaN	NaN	NaN	2.069	0.29	0.625	NaN	NaN	NaN
202	1.01	NaN	NaN	NaN	NaN	NaN	NaN	NaN	NaN	NaN	NaN	NaN	NaN	2.008	0.537	0.264	NaN	NaN	NaN	2.059	0.321	0.198	2.087	0.107	0.233	1.966	0.017	0.216	2.05	0.957	0.638	NaN	NaN	NaN	NaN	NaN	NaN	2.011	0.528	0.571	NaN	NaN	NaN	2.069	0.29	0.625	NaN	NaN	NaN
203	1.015	NaN	NaN	NaN	NaN	NaN	NaN	NaN	NaN	NaN	NaN	NaN	NaN	2.007	0.537	0.265	NaN	NaN	NaN	2.059	0.321	0.198	2.087	0.108	0.234	1.966	0.017	0.216	2.05	0.957	0.638	NaN	NaN	NaN	NaN	NaN	NaN	2.006	0.538	0.57	NaN	NaN	NaN	2.069	0.29	0.625	NaN	NaN	NaN
204	1.02	NaN	NaN	NaN	NaN	NaN	NaN	NaN	NaN	NaN	NaN	NaN	NaN	2.007	0.536	0.266	NaN	NaN	NaN	2.059	0.321	0.198	2.087	0.108	0.234	1.966	0.017	0.216	2.05	0.957	0.639	NaN	NaN	NaN	NaN	NaN	NaN	2.005	0.541	0.57	NaN	NaN	NaN	2.068	0.29	0.625	NaN	NaN	NaN
205	1.025	NaN	NaN	NaN	NaN	NaN	NaN	NaN	NaN	NaN	NaN	NaN	NaN	2.006	0.536	0.267	NaN	NaN	NaN	2.058	0.321	0.198	2.087	0.108	0.234	1.966	0.017	0.216	2.05	0.956	0.64	NaN	NaN	NaN	NaN	NaN	NaN	2.004	0.542	0.57	NaN	NaN	NaN	2.068	0.29	0.625	NaN	NaN	NaN
206	1.03	NaN	NaN	NaN	NaN	NaN	NaN	NaN	NaN	NaN	NaN	NaN	NaN	2.006	0.536	0.267	NaN	NaN	NaN	2.058	0.321	0.198	2.087	0.108	0.234	1.966	0.017	0.216	2.05	0.956	0.64	NaN	NaN	NaN	NaN	NaN	NaN	2.004	0.542	0.57	2.034	0.464	0.581	2.068	0.29	0.625	NaN	NaN	NaN
207	1.035	NaN	NaN	NaN	NaN	NaN	NaN	NaN	NaN	NaN	NaN	NaN	NaN	2.006	0.537	0.268	NaN	NaN	NaN	2.057	0.321	0.199	2.087	0.108	0.234	1.966	0.017	0.216	2.05	0.956	0.641	NaN	NaN	NaN	NaN	NaN	NaN	2.004	0.542	0.57	2.034	0.464	0.581	2.067	0.289	0.626	NaN	NaN	NaN
208	1.04	NaN	NaN	NaN	NaN	NaN	NaN	NaN	NaN	NaN	NaN	NaN	NaN	2.006	0.537	0.268	NaN	NaN	NaN	2.057	0.322	0.199	2.087	0.108	0.234	1.966	0.017	0.216	2.05	0.957	0.642	NaN	NaN	NaN	NaN	NaN	NaN	2.004	0.542	0.57	2.034	0.465	0.581	2.067	0.289	0.627	NaN	NaN	NaN
209	1.045	NaN	NaN	NaN	NaN	NaN	NaN	NaN	NaN	NaN	NaN	NaN	NaN	2.006	0.537	0.269	NaN	NaN	NaN	2.057	0.322	0.199	2.087	0.108	0.234	1.966	0.017	0.216	2.05	0.957	0.642	NaN	NaN	NaN	NaN	NaN	NaN	2.003	0.542	0.57	2.034	0.465	0.582	2.066	0.289	0.627	NaN	NaN	NaN
210	1.05	NaN	NaN	NaN	NaN	NaN	NaN	NaN	NaN	NaN	NaN	NaN	NaN	2.006	0.538	0.269	NaN	NaN	NaN	2.057	0.322	0.199	2.087	0.108	0.234	1.966	0.017	0.216	2.05	0.957	0.643	NaN	NaN	NaN	NaN	NaN	NaN	NaN	NaN	NaN	2.033	0.465	0.582	2.065	0.288	0.628	NaN	NaN	NaN
211	1.055	NaN	NaN	NaN	NaN	NaN	NaN	NaN	NaN	NaN	NaN	NaN	NaN	2.006	0.538	0.269	NaN	NaN	NaN	2.057	0.322	0.199	2.087	0.108	0.234	1.966	0.017	0.216	2.049	0.956	0.643	NaN	NaN	NaN	NaN	NaN	NaN	NaN	NaN	NaN	2.033	0.464	0.582	2.065	0.288	0.628	NaN	NaN	NaN
212	1.06	NaN	NaN	NaN	NaN	NaN	NaN	NaN	NaN	NaN	NaN	NaN	NaN	2.006	0.538	0.269	NaN	NaN	NaN	2.056	0.322	0.199	2.087	0.109	0.234	1.966	0.017	0.216	2.049	0.956	0.644	NaN	NaN	NaN	NaN	NaN	NaN	NaN	NaN	NaN	2.031	0.465	0.581	2.065	0.288	0.628	NaN	NaN	NaN
213	1.065	NaN	NaN	NaN	NaN	NaN	NaN	NaN	NaN	NaN	NaN	NaN	NaN	2.005	0.538	0.27	NaN	NaN	NaN	2.056	0.322	0.2	2.086	0.109	0.234	1.966	0.017	0.216	2.049	0.956	0.645	NaN	NaN	NaN	NaN	NaN	NaN	NaN	NaN	NaN	2.029	0.466	0.581	2.065	0.288	0.628	NaN	NaN	NaN
214	1.07	NaN	NaN	NaN	NaN	NaN	NaN	NaN	NaN	NaN	NaN	NaN	NaN	2.005	0.538	0.27	NaN	NaN	NaN	2.056	0.322	0.2	2.086	0.109	0.234	1.966	0.017	0.216	2.049	0.956	0.645	NaN	NaN	NaN	NaN	NaN	NaN	NaN	NaN	NaN	NaN	NaN	NaN	2.064	0.288	0.628	NaN	NaN	NaN
215	1.075	NaN	NaN	NaN	NaN	NaN	NaN	NaN	NaN	NaN	NaN	NaN	NaN	2.005	0.539	0.27	NaN	NaN	NaN	2.056	0.323	0.201	2.086	0.109	0.234	1.966	0.017	0.216	2.049	0.956	0.646	NaN	NaN	NaN	NaN	NaN	NaN	1.998	0.539	0.572	2.029	0.463	0.584	2.064	0.288	0.628	NaN	NaN	NaN
216	1.08	NaN	NaN	NaN	NaN	NaN	NaN	NaN	NaN	NaN	NaN	NaN	NaN	2.005	0.539	0.27	NaN	NaN	NaN	2.056	0.323	0.201	2.086	0.109	0.234	1.966	0.017	0.216	2.049	0.956	0.647	NaN	NaN	NaN	NaN	NaN	NaN	1.998	0.539	0.572	2.028	0.463	0.584	2.063	0.288	0.629	NaN	NaN	NaN
217	1.085	NaN	NaN	NaN	NaN	NaN	NaN	NaN	NaN	NaN	NaN	NaN	NaN	2.004	0.539	0.27	NaN	NaN	NaN	2.055	0.323	0.201	2.086	0.109	0.234	1.966	0.018	0.216	2.049	0.956	0.647	NaN	NaN	NaN	NaN	NaN	NaN	1.998	0.539	0.572	2.028	0.463	0.584	2.061	0.288	0.629	NaN	NaN	NaN
218	1.09	NaN	NaN	NaN	NaN	NaN	NaN	NaN	NaN	NaN	NaN	NaN	NaN	2.004	0.539	0.271	2.024	0.471	0.261	2.055	0.323	0.202	2.086	0.109	0.234	1.966	0.018	0.216	2.049	0.955	0.648	NaN	NaN	NaN	NaN	NaN	NaN	NaN	NaN	NaN	2.028	0.463	0.584	2.061	0.288	0.629	NaN	NaN	NaN
219	1.095	NaN	NaN	NaN	NaN	NaN	NaN	NaN	NaN	NaN	NaN	NaN	NaN	2.003	0.538	0.271	2.025	0.472	0.262	2.055	0.323	0.202	2.085	0.109	0.234	1.966	0.018	0.216	2.049	0.955	0.648	NaN	NaN	NaN	NaN	NaN	NaN	NaN	NaN	NaN	2.028	0.463	0.585	2.061	0.287	0.629	NaN	NaN	NaN
220	1.1	NaN	NaN	NaN	NaN	NaN	NaN	NaN	NaN	NaN	NaN	NaN	NaN	2.002	0.538	0.272	NaN	NaN	NaN	2.055	0.323	0.202	2.085	0.109	0.234	1.966	0.018	0.216	2.049	0.954	0.649	NaN	NaN	NaN	NaN	NaN	NaN	NaN	NaN	NaN	2.027	0.463	0.585	2.061	0.287	0.63	NaN	NaN	NaN
221	1.105	NaN	NaN	NaN	NaN	NaN	NaN	NaN	NaN	NaN	NaN	NaN	NaN	2.001	0.538	0.272	NaN	NaN	NaN	2.055	0.324	0.202	2.085	0.11	0.234	1.966	0.018	0.216	2.049	0.954	0.65	NaN	NaN	NaN	NaN	NaN	NaN	NaN	NaN	NaN	2.027	0.464	0.585	2.062	0.287	0.63	NaN	NaN	NaN
222	1.11	NaN	NaN	NaN	NaN	NaN	NaN	NaN	NaN	NaN	NaN	NaN	NaN	2.001	0.538	0.272	NaN	NaN	NaN	2.054	0.324	0.203	2.085	0.11	0.235	1.966	0.018	0.216	2.049	0.954	0.65	NaN	NaN	NaN	NaN	NaN	NaN	NaN	NaN	NaN	NaN	NaN	NaN	2.062	0.287	0.63	NaN	NaN	NaN
223	1.115	NaN	NaN	NaN	NaN	NaN	NaN	NaN	NaN	NaN	NaN	NaN	NaN	2	0.539	0.273	NaN	NaN	NaN	2.054	0.324	0.203	2.085	0.11	0.235	1.966	0.018	0.216	2.048	0.954	0.651	NaN	NaN	NaN	NaN	NaN	NaN	NaN	NaN	NaN	NaN	NaN	NaN	2.062	0.287	0.63	NaN	NaN	NaN
224	1.12	NaN	NaN	NaN	NaN	NaN	NaN	NaN	NaN	NaN	NaN	NaN	NaN	2	0.539	0.273	NaN	NaN	NaN	2.053	0.324	0.203	2.085	0.11	0.235	1.966	0.018	0.216	2.048	0.953	0.651	NaN	NaN	NaN	NaN	NaN	NaN	NaN	NaN	NaN	2.023	0.461	0.587	2.061	0.286	0.63	NaN	NaN	NaN
225	1.125	NaN	NaN	NaN	NaN	NaN	NaN	NaN	NaN	NaN	NaN	NaN	NaN	1.999	0.54	0.273	NaN	NaN	NaN	2.053	0.324	0.203	2.085	0.111	0.234	1.966	0.018	0.216	2.048	0.953	0.652	NaN	NaN	NaN	NaN	NaN	NaN	NaN	NaN	NaN	2.023	0.461	0.587	2.061	0.287	0.63	NaN	NaN	NaN
226	1.13	NaN	NaN	NaN	NaN	NaN	NaN	NaN	NaN	NaN	NaN	NaN	NaN	1.999	0.54	0.274	2.016	0.472	0.265	2.053	0.325	0.204	2.085	0.112	0.234	1.966	0.018	0.216	2.048	0.953	0.652	NaN	NaN	NaN	NaN	NaN	NaN	NaN	NaN	NaN	2.022	0.461	0.587	2.061	0.287	0.63	NaN	NaN	NaN
227	1.135	NaN	NaN	NaN	NaN	NaN	NaN	NaN	NaN	NaN	NaN	NaN	NaN	1.998	0.54	0.274	2.016	0.472	0.265	2.052	0.325	0.204	2.084	0.112	0.234	1.966	0.018	0.216	2.047	0.953	0.653	NaN	NaN	NaN	NaN	NaN	NaN	1.993	0.541	0.579	2.021	0.462	0.587	2.06	0.287	0.63	NaN	NaN	NaN
228	1.14	NaN	NaN	NaN	NaN	NaN	NaN	NaN	NaN	NaN	NaN	NaN	NaN	1.997	0.541	0.274	2.016	0.472	0.264	2.052	0.325	0.204	2.084	0.112	0.234	1.966	0.018	0.216	2.046	0.952	0.653	NaN	NaN	NaN	NaN	NaN	NaN	NaN	NaN	NaN	2.022	0.461	0.587	2.06	0.287	0.63	NaN	NaN	NaN
229	1.145	NaN	NaN	NaN	NaN	NaN	NaN	NaN	NaN	NaN	NaN	NaN	NaN	1.997	0.541	0.274	2.016	0.472	0.265	2.051	0.325	0.204	2.084	0.112	0.234	1.966	0.018	0.216	2.044	0.95	0.653	NaN	NaN	NaN	NaN	NaN	NaN	NaN	NaN	NaN	2.022	0.461	0.587	2.06	0.286	0.63	NaN	NaN	NaN
230	1.15	NaN	NaN	NaN	NaN	NaN	NaN	NaN	NaN	NaN	NaN	NaN	NaN	1.996	0.542	0.274	2.015	0.472	0.265	2.05	0.325	0.205	2.083	0.113	0.234	1.966	0.018	0.216	2.044	0.949	0.653	NaN	NaN	NaN	NaN	NaN	NaN	NaN	NaN	NaN	2.021	0.461	0.588	2.06	0.286	0.63	NaN	NaN	NaN
231	1.155	NaN	NaN	NaN	NaN	NaN	NaN	NaN	NaN	NaN	NaN	NaN	NaN	1.995	0.542	0.275	NaN	NaN	NaN	2.05	0.326	0.205	2.083	0.113	0.234	1.966	0.018	0.216	2.044	0.949	0.653	NaN	NaN	NaN	NaN	NaN	NaN	NaN	NaN	NaN	2.02	0.462	0.588	2.06	0.286	0.63	NaN	NaN	NaN
232	1.16	NaN	NaN	NaN	NaN	NaN	NaN	NaN	NaN	NaN	NaN	NaN	NaN	1.994	0.542	0.275	2.013	0.473	0.265	2.049	0.326	0.205	2.083	0.113	0.234	1.966	0.018	0.216	2.044	0.95	0.654	NaN	NaN	NaN	NaN	NaN	NaN	1.989	0.538	0.582	2.019	0.462	0.588	2.06	0.285	0.631	NaN	NaN	NaN
233	1.165	NaN	NaN	NaN	NaN	NaN	NaN	NaN	NaN	NaN	NaN	NaN	NaN	1.992	0.542	0.275	2.012	0.473	0.265	2.048	0.326	0.205	2.083	0.113	0.235	1.966	0.018	0.216	2.045	0.951	0.655	NaN	NaN	NaN	NaN	NaN	NaN	1.989	0.538	0.582	NaN	NaN	NaN	2.059	0.285	0.631	NaN	NaN	NaN
234	1.17	NaN	NaN	NaN	NaN	NaN	NaN	NaN	NaN	NaN	NaN	NaN	NaN	1.991	0.542	0.276	2.011	0.473	0.265	2.047	0.327	0.205	2.082	0.114	0.235	1.966	0.019	0.216	2.045	0.951	0.656	NaN	NaN	NaN	NaN	NaN	NaN	1.989	0.538	0.582	2.017	0.458	0.59	2.057	0.285	0.632	NaN	NaN	NaN
235	1.175	NaN	NaN	NaN	NaN	NaN	NaN	NaN	NaN	NaN	NaN	NaN	NaN	1.99	0.542	0.276	2.008	0.474	0.266	2.046	0.327	0.206	2.082	0.114	0.236	1.966	0.019	0.216	2.045	0.951	0.657	NaN	NaN	NaN	NaN	NaN	NaN	1.989	0.538	0.582	2.017	0.458	0.59	2.056	0.285	0.632	NaN	NaN	NaN
236	1.18	NaN	NaN	NaN	NaN	NaN	NaN	NaN	NaN	NaN	NaN	NaN	NaN	1.988	0.542	0.277	2.007	0.474	0.266	2.045	0.327	0.206	2.083	0.115	0.237	1.966	0.019	0.217	2.045	0.951	0.657	NaN	NaN	NaN	NaN	NaN	NaN	1.988	0.538	0.582	2.016	0.459	0.59	2.056	0.285	0.633	NaN	NaN	NaN
237	1.185	NaN	NaN	NaN	NaN	NaN	NaN	NaN	NaN	NaN	NaN	NaN	NaN	1.987	0.542	0.277	2.007	0.474	0.266	2.043	0.327	0.206	2.083	0.115	0.237	1.966	0.019	0.217	2.044	0.95	0.657	NaN	NaN	NaN	NaN	NaN	NaN	1.987	0.538	0.583	2.016	0.459	0.59	2.055	0.285	0.633	NaN	NaN	NaN
238	1.19	NaN	NaN	NaN	NaN	NaN	NaN	NaN	NaN	NaN	NaN	NaN	NaN	1.986	0.543	0.277	2.007	0.475	0.266	2.043	0.327	0.206	2.082	0.115	0.237	1.966	0.019	0.217	2.041	0.947	0.656	NaN	NaN	NaN	NaN	NaN	NaN	1.987	0.538	0.583	2.016	0.459	0.59	2.054	0.286	0.633	NaN	NaN	NaN
239	1.195	NaN	NaN	NaN	NaN	NaN	NaN	NaN	NaN	NaN	NaN	NaN	NaN	1.985	0.543	0.277	2.005	0.475	0.267	2.042	0.328	0.207	2.082	0.116	0.237	1.966	0.019	0.217	2.04	0.946	0.656	NaN	NaN	NaN	NaN	NaN	NaN	1.987	0.538	0.583	2.016	0.459	0.59	2.054	0.286	0.633	NaN	NaN	NaN
240	1.2	NaN	NaN	NaN	NaN	NaN	NaN	NaN	NaN	NaN	NaN	NaN	NaN	1.984	0.544	0.277	2.003	0.476	0.267	2.041	0.329	0.207	2.081	0.116	0.238	1.965	0.019	0.217	2.039	0.946	0.656	NaN	NaN	NaN	NaN	NaN	NaN	1.987	0.538	0.583	2.016	0.458	0.591	2.054	0.286	0.633	NaN	NaN	NaN
241	1.205	NaN	NaN	NaN	NaN	NaN	NaN	NaN	NaN	NaN	NaN	NaN	NaN	1.982	0.544	0.277	2.002	0.476	0.268	2.04	0.329	0.207	2.08	0.117	0.238	1.965	0.019	0.217	2.039	0.946	0.657	NaN	NaN	NaN	NaN	NaN	NaN	NaN	NaN	NaN	2.015	0.458	0.591	2.054	0.286	0.633	NaN	NaN	NaN
242	1.21	NaN	NaN	NaN	NaN	NaN	NaN	NaN	NaN	NaN	NaN	NaN	NaN	1.981	0.544	0.277	2.001	0.477	0.268	2.039	0.329	0.208	2.08	0.117	0.239	1.965	0.019	0.217	2.04	0.947	0.658	NaN	NaN	NaN	NaN	NaN	NaN	NaN	NaN	NaN	2.015	0.458	0.591	2.054	0.285	0.634	NaN	NaN	NaN
243	1.215	NaN	NaN	NaN	NaN	NaN	NaN	NaN	NaN	NaN	NaN	NaN	NaN	1.979	0.545	0.277	1.999	0.478	0.268	2.038	0.33	0.208	2.08	0.118	0.24	1.965	0.019	0.217	2.041	0.948	0.658	NaN	NaN	NaN	NaN	NaN	NaN	NaN	NaN	NaN	2.015	0.458	0.591	2.054	0.285	0.634	NaN	NaN	NaN
244	1.22	NaN	NaN	NaN	NaN	NaN	NaN	NaN	NaN	NaN	NaN	NaN	NaN	1.977	0.545	0.276	1.997	0.478	0.268	2.037	0.33	0.208	2.079	0.119	0.24	1.965	0.019	0.217	2.038	0.946	0.656	NaN	NaN	NaN	NaN	NaN	NaN	1.983	0.536	0.584	2.014	0.458	0.591	2.053	0.285	0.634	NaN	NaN	NaN
245	1.225	NaN	NaN	NaN	NaN	NaN	NaN	NaN	NaN	NaN	NaN	NaN	NaN	1.975	0.546	0.277	1.994	0.477	0.268	2.037	0.33	0.209	2.078	0.12	0.241	1.965	0.019	0.217	2.036	0.946	0.656	NaN	NaN	NaN	NaN	NaN	NaN	1.983	0.536	0.584	2.014	0.459	0.591	2.053	0.285	0.634	NaN	NaN	NaN
246	1.23	NaN	NaN	NaN	NaN	NaN	NaN	NaN	NaN	NaN	NaN	NaN	NaN	1.974	0.546	0.277	NaN	NaN	NaN	2.036	0.33	0.209	2.078	0.121	0.241	1.965	0.019	0.217	2.036	0.946	0.656	NaN	NaN	NaN	NaN	NaN	NaN	1.982	0.536	0.584	2.014	0.459	0.591	2.054	0.285	0.634	NaN	NaN	NaN
247	1.235	NaN	NaN	NaN	NaN	NaN	NaN	NaN	NaN	NaN	NaN	NaN	NaN	1.973	0.547	0.277	1.988	0.478	0.268	2.035	0.33	0.209	2.077	0.121	0.241	1.965	0.019	0.217	2.037	0.946	0.658	NaN	NaN	NaN	NaN	NaN	NaN	1.982	0.536	0.584	2.014	0.459	0.591	2.054	0.285	0.634	NaN	NaN	NaN
248	1.24	NaN	NaN	NaN	NaN	NaN	NaN	NaN	NaN	NaN	NaN	NaN	NaN	1.971	0.547	0.277	1.987	0.478	0.268	2.034	0.331	0.209	2.076	0.121	0.241	1.965	0.019	0.217	2.039	0.948	0.66	NaN	NaN	NaN	NaN	NaN	NaN	1.982	0.536	0.584	2.013	0.458	0.591	2.054	0.285	0.634	NaN	NaN	NaN
249	1.245	NaN	NaN	NaN	NaN	NaN	NaN	NaN	NaN	NaN	NaN	NaN	NaN	1.969	0.548	0.278	1.986	0.479	0.268	2.033	0.331	0.209	2.076	0.122	0.241	1.965	0.019	0.217	2.039	0.949	0.661	NaN	NaN	NaN	NaN	NaN	NaN	1.982	0.536	0.584	2.013	0.458	0.591	2.054	0.285	0.634	NaN	NaN	NaN
250	1.25	NaN	NaN	NaN	NaN	NaN	NaN	NaN	NaN	NaN	NaN	NaN	NaN	1.967	0.548	0.278	1.985	0.479	0.268	2.031	0.332	0.209	2.075	0.123	0.241	1.964	0.019	0.217	2.039	0.949	0.662	NaN	NaN	NaN	NaN	NaN	NaN	1.981	0.536	0.584	2.012	0.458	0.591	2.054	0.285	0.634	NaN	NaN	NaN
251	1.255	NaN	NaN	NaN	NaN	NaN	NaN	NaN	NaN	NaN	NaN	NaN	NaN	1.966	0.548	0.278	1.984	0.479	0.268	2.03	0.332	0.209	2.074	0.123	0.241	1.964	0.019	0.218	2.039	0.949	0.662	NaN	NaN	NaN	NaN	NaN	NaN	1.981	0.536	0.584	2.011	0.458	0.592	2.054	0.285	0.634	NaN	NaN	NaN
252	1.26	NaN	NaN	NaN	NaN	NaN	NaN	NaN	NaN	NaN	NaN	NaN	NaN	1.965	0.549	0.278	1.982	0.48	0.269	2.029	0.333	0.21	2.073	0.124	0.242	1.963	0.019	0.218	2.039	0.949	0.663	NaN	NaN	NaN	NaN	NaN	NaN	1.98	0.536	0.584	2.01	0.458	0.591	2.054	0.284	0.634	NaN	NaN	NaN
253	1.265	NaN	NaN	NaN	NaN	NaN	NaN	NaN	NaN	NaN	NaN	NaN	NaN	1.964	0.549	0.278	1.981	0.48	0.269	2.028	0.334	0.21	2.072	0.125	0.242	1.962	0.019	0.218	2.038	0.949	0.663	NaN	NaN	NaN	NaN	NaN	NaN	1.98	0.536	0.584	2.008	0.458	0.591	2.055	0.284	0.634	NaN	NaN	NaN
254	1.27	NaN	NaN	NaN	NaN	NaN	NaN	NaN	NaN	NaN	NaN	NaN	NaN	1.963	0.55	0.278	1.981	0.481	0.269	2.027	0.334	0.21	2.07	0.125	0.242	1.96	0.019	0.219	2.038	0.949	0.663	NaN	NaN	NaN	NaN	NaN	NaN	1.98	0.536	0.584	2.008	0.458	0.59	2.055	0.284	0.634	NaN	NaN	NaN
255	1.275	NaN	NaN	NaN	NaN	NaN	NaN	NaN	NaN	NaN	NaN	NaN	NaN	1.962	0.55	0.278	1.979	0.481	0.269	2.025	0.335	0.21	2.071	0.125	0.242	1.959	0.019	0.22	2.037	0.948	0.663	NaN	NaN	NaN	NaN	NaN	NaN	1.979	0.537	0.584	2.008	0.458	0.59	2.055	0.284	0.634	NaN	NaN	NaN
256	1.28	NaN	NaN	NaN	NaN	NaN	NaN	NaN	NaN	NaN	NaN	NaN	NaN	1.96	0.551	0.278	NaN	NaN	NaN	2.023	0.336	0.21	2.072	0.124	0.243	1.957	0.019	0.22	2.037	0.948	0.663	NaN	NaN	NaN	NaN	NaN	NaN	1.979	0.537	0.584	2.007	0.458	0.591	2.055	0.284	0.634	NaN	NaN	NaN
257	1.285	NaN	NaN	NaN	NaN	NaN	NaN	NaN	NaN	NaN	NaN	NaN	NaN	1.959	0.551	0.278	1.976	0.484	0.269	2.022	0.336	0.21	2.067	0.125	0.242	1.955	0.019	0.221	2.035	0.946	0.663	NaN	NaN	NaN	NaN	NaN	NaN	1.979	0.537	0.584	2.008	0.457	0.591	2.054	0.284	0.634	NaN	NaN	NaN
258	1.29	NaN	NaN	NaN	NaN	NaN	NaN	NaN	NaN	NaN	NaN	NaN	NaN	1.958	0.552	0.278	1.976	0.485	0.269	2.021	0.337	0.209	2.063	0.126	0.242	1.953	0.019	0.222	2.032	0.944	0.661	NaN	NaN	NaN	NaN	NaN	NaN	1.978	0.537	0.584	2.008	0.457	0.591	2.054	0.284	0.634	NaN	NaN	NaN
259	1.295	NaN	NaN	NaN	NaN	NaN	NaN	NaN	NaN	NaN	NaN	NaN	NaN	1.957	0.552	0.278	1.974	0.486	0.269	2.019	0.337	0.209	2.06	0.126	0.241	1.951	0.018	0.222	2.031	0.943	0.661	NaN	NaN	NaN	NaN	NaN	NaN	1.978	0.537	0.584	2.007	0.457	0.591	2.055	0.284	0.634	NaN	NaN	NaN
260	1.3	NaN	NaN	NaN	NaN	NaN	NaN	NaN	NaN	NaN	NaN	NaN	NaN	1.956	0.553	0.278	1.972	0.486	0.268	2.017	0.338	0.209	2.058	0.126	0.241	1.947	0.018	0.223	2.031	0.943	0.661	NaN	NaN	NaN	NaN	NaN	NaN	1.977	0.537	0.584	2.007	0.458	0.591	2.055	0.284	0.634	NaN	NaN	NaN
261	1.305	NaN	NaN	NaN	NaN	NaN	NaN	NaN	NaN	NaN	NaN	NaN	NaN	1.955	0.554	0.278	1.971	0.486	0.268	2.016	0.338	0.209	2.056	0.126	0.241	1.944	0.018	0.225	2.032	0.944	0.662	NaN	NaN	NaN	NaN	NaN	NaN	1.977	0.537	0.584	2.005	0.458	0.591	2.054	0.284	0.634	NaN	NaN	NaN
262	1.31	NaN	NaN	NaN	NaN	NaN	NaN	NaN	NaN	NaN	NaN	NaN	NaN	1.954	0.554	0.278	1.97	0.487	0.268	2.014	0.338	0.209	2.053	0.126	0.241	1.941	0.019	0.226	2.035	0.946	0.664	NaN	NaN	NaN	NaN	NaN	NaN	1.977	0.537	0.584	2.005	0.459	0.59	2.054	0.284	0.634	NaN	NaN	NaN
263	1.315	NaN	NaN	NaN	NaN	NaN	NaN	NaN	NaN	NaN	NaN	NaN	NaN	1.953	0.555	0.278	1.969	0.487	0.268	2.011	0.339	0.209	2.05	0.126	0.24	1.937	0.018	0.227	2.035	0.947	0.664	NaN	NaN	NaN	NaN	NaN	NaN	NaN	NaN	NaN	2.004	0.459	0.59	2.054	0.284	0.634	NaN	NaN	NaN
264	1.32	NaN	NaN	NaN	NaN	NaN	NaN	NaN	NaN	NaN	NaN	NaN	NaN	1.952	0.555	0.277	1.968	0.488	0.268	2.008	0.339	0.209	2.047	0.126	0.24	1.934	0.019	0.228	2.033	0.946	0.664	NaN	NaN	NaN	NaN	NaN	NaN	NaN	NaN	NaN	2.004	0.459	0.59	2.055	0.284	0.634	NaN	NaN	NaN
265	1.325	NaN	NaN	NaN	NaN	NaN	NaN	NaN	NaN	NaN	NaN	NaN	NaN	1.951	0.556	0.277	1.966	0.488	0.268	2.006	0.339	0.209	2.044	0.126	0.24	1.93	0.019	0.229	2.029	0.943	0.661	NaN	NaN	NaN	NaN	NaN	NaN	NaN	NaN	NaN	2.004	0.459	0.59	2.055	0.284	0.634	NaN	NaN	NaN
266	1.33	NaN	NaN	NaN	NaN	NaN	NaN	NaN	NaN	NaN	NaN	NaN	NaN	1.95	0.556	0.278	1.965	0.489	0.268	2.003	0.34	0.208	2.041	0.127	0.24	1.926	0.019	0.23	2.028	0.943	0.66	NaN	NaN	NaN	NaN	NaN	NaN	NaN	NaN	NaN	2.004	0.459	0.59	2.055	0.284	0.634	NaN	NaN	NaN
267	1.335	NaN	NaN	NaN	NaN	NaN	NaN	NaN	NaN	NaN	NaN	NaN	NaN	1.949	0.557	0.278	1.963	0.489	0.268	2.001	0.34	0.208	2.037	0.127	0.24	1.922	0.02	0.231	2.028	0.943	0.66	NaN	NaN	NaN	NaN	NaN	NaN	NaN	NaN	NaN	2.004	0.459	0.59	2.055	0.284	0.634	NaN	NaN	NaN
268	1.34	NaN	NaN	NaN	NaN	NaN	NaN	NaN	NaN	NaN	NaN	NaN	NaN	1.948	0.557	0.277	1.962	0.489	0.268	2	0.34	0.208	2.034	0.127	0.24	1.919	0.02	0.231	2.027	0.943	0.66	NaN	NaN	NaN	NaN	NaN	NaN	1.975	0.534	0.586	2.004	0.459	0.59	2.055	0.284	0.634	NaN	NaN	NaN
269	1.345	NaN	NaN	NaN	NaN	NaN	NaN	NaN	NaN	NaN	NaN	NaN	NaN	1.947	0.558	0.278	1.961	0.489	0.268	1.998	0.34	0.208	2.031	0.127	0.24	1.915	0.02	0.232	2.029	0.944	0.662	NaN	NaN	NaN	NaN	NaN	NaN	1.975	0.534	0.586	2.004	0.459	0.59	2.055	0.284	0.634	NaN	NaN	NaN
270	1.35	NaN	NaN	NaN	NaN	NaN	NaN	NaN	NaN	NaN	NaN	NaN	NaN	1.946	0.558	0.278	1.959	0.489	0.269	1.995	0.34	0.208	2.028	0.127	0.24	1.911	0.021	0.232	2.032	0.946	0.664	NaN	NaN	NaN	NaN	NaN	NaN	1.975	0.534	0.586	2.004	0.459	0.59	2.054	0.284	0.634	NaN	NaN	NaN
271	1.355	NaN	NaN	NaN	NaN	NaN	NaN	NaN	NaN	NaN	NaN	NaN	NaN	1.945	0.558	0.278	1.957	0.49	0.269	1.992	0.341	0.208	2.024	0.126	0.24	1.907	0.021	0.233	2.033	0.947	0.665	NaN	NaN	NaN	NaN	NaN	NaN	1.975	0.534	0.586	2.005	0.459	0.59	2.054	0.285	0.634	NaN	NaN	NaN
272	1.36	NaN	NaN	NaN	NaN	NaN	NaN	NaN	NaN	NaN	NaN	NaN	NaN	1.943	0.559	0.278	1.955	0.49	0.269	1.989	0.341	0.208	2.021	0.126	0.24	1.904	0.022	0.233	2.033	0.947	0.665	NaN	NaN	NaN	NaN	NaN	NaN	1.975	0.534	0.586	2.005	0.459	0.59	2.054	0.285	0.634	NaN	NaN	NaN
273	1.365	NaN	NaN	NaN	NaN	NaN	NaN	NaN	NaN	NaN	NaN	NaN	NaN	1.942	0.559	0.278	1.953	0.49	0.269	1.987	0.342	0.208	2.018	0.126	0.24	1.9	0.022	0.234	2.033	0.947	0.665	NaN	NaN	NaN	NaN	NaN	NaN	1.975	0.534	0.586	2.004	0.459	0.59	2.054	0.285	0.634	NaN	NaN	NaN
274	1.37	NaN	NaN	NaN	NaN	NaN	NaN	NaN	NaN	NaN	NaN	NaN	NaN	1.941	0.559	0.279	1.952	0.491	0.269	1.984	0.342	0.208	2.015	0.127	0.24	1.896	0.023	0.233	2.033	0.947	0.665	NaN	NaN	NaN	NaN	NaN	NaN	1.975	0.534	0.586	2.004	0.459	0.59	2.054	0.285	0.634	NaN	NaN	NaN
275	1.375	NaN	NaN	NaN	NaN	NaN	NaN	NaN	NaN	NaN	NaN	NaN	NaN	1.938	0.559	0.28	1.95	0.492	0.269	1.983	0.342	0.208	2.011	0.127	0.24	1.893	0.024	0.233	2.032	0.947	0.665	NaN	NaN	NaN	NaN	NaN	NaN	1.975	0.534	0.586	2.004	0.459	0.59	2.054	0.285	0.633	NaN	NaN	NaN
276	1.38	NaN	NaN	NaN	NaN	NaN	NaN	NaN	NaN	NaN	NaN	NaN	NaN	1.937	0.559	0.28	1.949	0.493	0.269	1.981	0.342	0.209	2.008	0.127	0.24	1.889	0.025	0.233	2.031	0.946	0.664	NaN	NaN	NaN	NaN	NaN	NaN	1.975	0.534	0.586	2.005	0.458	0.591	2.054	0.285	0.633	NaN	NaN	NaN
277	1.385	NaN	NaN	NaN	NaN	NaN	NaN	NaN	NaN	NaN	NaN	NaN	NaN	1.936	0.56	0.28	1.947	0.493	0.27	1.978	0.343	0.209	2.005	0.127	0.24	1.885	0.025	0.233	2.028	0.943	0.662	NaN	NaN	NaN	NaN	NaN	NaN	1.975	0.534	0.586	2.005	0.457	0.591	2.054	0.285	0.633	NaN	NaN	NaN
278	1.39	NaN	NaN	NaN	NaN	NaN	NaN	NaN	NaN	NaN	NaN	NaN	NaN	1.934	0.561	0.281	1.945	0.494	0.27	1.975	0.343	0.209	2.002	0.128	0.24	1.881	0.026	0.233	2.026	0.943	0.661	NaN	NaN	NaN	NaN	NaN	NaN	1.975	0.534	0.586	2.005	0.458	0.591	2.055	0.284	0.633	NaN	NaN	NaN
279	1.395	NaN	NaN	NaN	NaN	NaN	NaN	NaN	NaN	NaN	NaN	NaN	NaN	1.933	0.562	0.282	1.943	0.494	0.27	1.973	0.343	0.21	1.999	0.128	0.24	1.878	0.027	0.233	2.026	0.943	0.661	NaN	NaN	NaN	NaN	NaN	NaN	1.975	0.534	0.586	2.005	0.458	0.591	2.056	0.285	0.632	NaN	NaN	NaN
280	1.4	NaN	NaN	NaN	NaN	NaN	NaN	NaN	NaN	NaN	NaN	NaN	NaN	1.931	0.562	0.282	1.942	0.494	0.27	1.971	0.343	0.21	1.996	0.128	0.24	1.875	0.028	0.233	2.026	0.943	0.661	NaN	NaN	NaN	NaN	NaN	NaN	1.975	0.534	0.586	2.006	0.457	0.591	2.055	0.285	0.632	NaN	NaN	NaN
281	1.405	NaN	NaN	NaN	NaN	NaN	NaN	NaN	NaN	NaN	NaN	NaN	NaN	1.93	0.563	0.282	1.94	0.494	0.271	1.969	0.344	0.21	1.993	0.127	0.24	1.871	0.029	0.232	2.025	0.943	0.661	NaN	NaN	NaN	NaN	NaN	NaN	1.974	0.534	0.586	2.006	0.456	0.591	2.055	0.284	0.633	NaN	NaN	NaN
282	1.41	NaN	NaN	NaN	NaN	NaN	NaN	NaN	NaN	NaN	NaN	NaN	NaN	1.928	0.564	0.281	1.938	0.495	0.271	1.967	0.345	0.21	1.992	0.127	0.241	1.867	0.03	0.232	2.025	0.943	0.662	NaN	NaN	NaN	NaN	NaN	NaN	1.974	0.534	0.586	2.006	0.456	0.591	2.055	0.284	0.632	NaN	NaN	NaN
283	1.415	NaN	NaN	NaN	NaN	NaN	NaN	NaN	NaN	NaN	NaN	NaN	NaN	1.927	0.565	0.281	1.937	0.495	0.271	1.966	0.345	0.211	1.989	0.128	0.241	1.864	0.03	0.231	2.026	0.943	0.663	NaN	NaN	NaN	NaN	NaN	NaN	1.974	0.534	0.586	2.006	0.456	0.591	2.055	0.284	0.633	NaN	NaN	NaN
284	1.42	NaN	NaN	NaN	NaN	NaN	NaN	NaN	NaN	NaN	NaN	NaN	NaN	1.926	0.565	0.281	1.935	0.496	0.272	1.964	0.345	0.211	1.984	0.129	0.242	1.861	0.031	0.231	2.026	0.943	0.663	NaN	NaN	NaN	NaN	NaN	NaN	1.974	0.534	0.586	2.006	0.456	0.591	2.055	0.284	0.633	NaN	NaN	NaN
285	1.425	NaN	NaN	NaN	NaN	NaN	NaN	NaN	NaN	NaN	NaN	NaN	NaN	1.924	0.566	0.281	1.934	0.496	0.272	1.961	0.346	0.211	1.981	0.129	0.242	1.857	0.032	0.231	2.026	0.943	0.663	NaN	NaN	NaN	2.019	0.683	0.671	1.973	0.534	0.586	2.006	0.456	0.591	2.055	0.284	0.633	NaN	NaN	NaN
286	1.43	NaN	NaN	NaN	NaN	NaN	NaN	NaN	NaN	NaN	NaN	NaN	NaN	1.923	0.566	0.28	1.932	0.497	0.272	1.959	0.346	0.212	1.979	0.129	0.243	1.854	0.033	0.231	2.026	0.943	0.663	NaN	NaN	NaN	2.018	0.683	0.671	1.973	0.534	0.586	2.006	0.456	0.591	2.055	0.284	0.633	NaN	NaN	NaN
287	1.435	NaN	NaN	NaN	NaN	NaN	NaN	NaN	NaN	NaN	NaN	NaN	NaN	1.922	0.566	0.281	1.93	0.498	0.272	1.957	0.346	0.212	1.975	0.13	0.243	1.85	0.033	0.231	2.026	0.943	0.663	NaN	NaN	NaN	2.018	0.683	0.671	1.973	0.534	0.586	2.005	0.457	0.591	2.055	0.284	0.633	NaN	NaN	NaN
288	1.44	NaN	NaN	NaN	NaN	NaN	NaN	NaN	NaN	NaN	NaN	NaN	NaN	NaN	NaN	NaN	1.929	0.499	0.272	1.954	0.347	0.212	1.972	0.13	0.244	1.847	0.034	0.232	2.026	0.943	0.663	NaN	NaN	NaN	2.017	0.684	0.67	1.973	0.535	0.586	2.005	0.457	0.591	2.055	0.284	0.633	NaN	NaN	NaN
289	1.445	NaN	NaN	NaN	NaN	NaN	NaN	NaN	NaN	NaN	NaN	NaN	NaN	1.917	0.568	0.282	1.926	0.498	0.272	1.952	0.348	0.212	1.97	0.129	0.244	1.844	0.035	0.232	2.026	0.944	0.663	NaN	NaN	NaN	2.016	0.684	0.67	1.972	0.535	0.586	2.005	0.457	0.591	2.055	0.284	0.633	NaN	NaN	NaN
290	1.45	NaN	NaN	NaN	NaN	NaN	NaN	NaN	NaN	NaN	NaN	NaN	NaN	1.916	0.568	0.282	1.924	0.498	0.272	1.949	0.348	0.213	1.966	0.13	0.244	1.84	0.036	0.232	2.028	0.945	0.664	NaN	NaN	NaN	2.016	0.684	0.67	1.972	0.535	0.586	2.005	0.457	0.591	2.055	0.284	0.633	NaN	NaN	NaN
291	1.455	NaN	NaN	NaN	NaN	NaN	NaN	NaN	NaN	NaN	NaN	NaN	NaN	1.914	0.569	0.282	1.922	0.499	0.273	1.947	0.348	0.213	1.965	0.13	0.244	1.837	0.037	0.233	2.028	0.946	0.665	NaN	NaN	NaN	2.015	0.684	0.669	1.972	0.535	0.586	2.004	0.457	0.591	2.055	0.284	0.633	NaN	NaN	NaN
292	1.46	NaN	NaN	NaN	NaN	NaN	NaN	NaN	NaN	NaN	NaN	NaN	NaN	1.912	0.57	0.283	1.92	0.5	0.273	1.944	0.349	0.213	1.961	0.131	0.244	1.833	0.037	0.233	2.028	0.946	0.664	NaN	NaN	NaN	2.014	0.684	0.669	1.972	0.535	0.586	2.004	0.456	0.591	2.055	0.283	0.633	NaN	NaN	NaN
293	1.465	NaN	NaN	NaN	NaN	NaN	NaN	NaN	NaN	NaN	NaN	NaN	NaN	1.911	0.57	0.283	1.918	0.5	0.274	1.942	0.349	0.213	1.956	0.132	0.244	1.83	0.038	0.234	2.028	0.946	0.664	NaN	NaN	NaN	2.014	0.683	0.669	1.972	0.535	0.586	2.004	0.457	0.591	2.055	0.283	0.633	NaN	NaN	NaN
294	1.47	NaN	NaN	NaN	NaN	NaN	NaN	NaN	NaN	NaN	NaN	NaN	NaN	1.909	0.571	0.283	1.916	0.501	0.274	1.939	0.35	0.213	1.953	0.132	0.244	1.826	0.039	0.235	2.027	0.946	0.664	NaN	NaN	NaN	2.013	0.684	0.67	1.971	0.535	0.585	2.004	0.457	0.591	2.055	0.283	0.633	NaN	NaN	NaN
295	1.475	NaN	NaN	NaN	NaN	NaN	NaN	NaN	NaN	NaN	NaN	NaN	NaN	1.908	0.572	0.283	1.914	0.502	0.274	1.937	0.351	0.213	1.952	0.131	0.244	1.823	0.04	0.236	2.027	0.946	0.664	NaN	NaN	NaN	2.013	0.684	0.67	1.971	0.535	0.585	2.004	0.457	0.591	2.055	0.283	0.632	NaN	NaN	NaN
296	1.48	NaN	NaN	NaN	NaN	NaN	NaN	NaN	NaN	NaN	NaN	NaN	NaN	1.906	0.572	0.283	1.912	0.502	0.274	1.934	0.351	0.213	1.949	0.132	0.245	1.819	0.04	0.236	2.027	0.945	0.664	NaN	NaN	NaN	2.013	0.684	0.67	1.971	0.535	0.585	2.003	0.457	0.591	2.055	0.283	0.632	NaN	NaN	NaN
297	1.485	NaN	NaN	NaN	NaN	NaN	NaN	NaN	NaN	NaN	NaN	NaN	NaN	1.905	0.573	0.283	1.91	0.503	0.274	1.931	0.352	0.213	1.946	0.133	0.245	1.816	0.041	0.237	2.026	0.945	0.664	NaN	NaN	NaN	2.012	0.684	0.67	1.971	0.535	0.585	2.002	0.456	0.59	2.053	0.283	0.632	NaN	NaN	NaN
298	1.49	NaN	NaN	NaN	NaN	NaN	NaN	NaN	NaN	NaN	NaN	NaN	NaN	1.904	0.573	0.284	1.908	0.504	0.274	1.928	0.351	0.214	1.942	0.133	0.244	1.813	0.041	0.239	2.026	0.945	0.664	NaN	NaN	NaN	2.012	0.684	0.67	1.971	0.535	0.585	2.001	0.456	0.59	2.052	0.284	0.631	NaN	NaN	NaN
299	1.495	NaN	NaN	NaN	NaN	NaN	NaN	NaN	NaN	NaN	NaN	NaN	NaN	NaN	NaN	NaN	1.906	0.505	0.274	1.926	0.351	0.214	1.939	0.133	0.245	1.81	0.041	0.239	2.026	0.945	0.664	NaN	NaN	NaN	2.012	0.684	0.669	1.97	0.535	0.585	1.998	0.457	0.588	2.051	0.284	0.631	NaN	NaN	NaN
300	1.5	NaN	NaN	NaN	NaN	NaN	NaN	NaN	NaN	NaN	NaN	NaN	NaN	NaN	NaN	NaN	1.903	0.505	0.274	1.923	0.352	0.214	1.936	0.134	0.245	1.806	0.042	0.24	2.026	0.945	0.664	NaN	NaN	NaN	2.012	0.684	0.669	1.97	0.535	0.585	1.997	0.457	0.588	2.051	0.284	0.63	NaN	NaN	NaN
301	1.505	NaN	NaN	NaN	NaN	NaN	NaN	NaN	NaN	NaN	NaN	NaN	NaN	1.895	0.575	0.283	1.9	0.504	0.275	1.92	0.353	0.214	1.932	0.134	0.245	1.803	0.043	0.241	2.025	0.945	0.663	NaN	NaN	NaN	2.012	0.684	0.669	1.97	0.536	0.585	1.997	0.457	0.588	2.051	0.284	0.63	NaN	NaN	NaN
302	1.51	NaN	NaN	NaN	NaN	NaN	NaN	NaN	NaN	NaN	NaN	NaN	NaN	1.894	0.575	0.284	1.898	0.504	0.275	1.917	0.353	0.214	1.93	0.134	0.245	1.799	0.043	0.242	2.025	0.945	0.663	NaN	NaN	NaN	2.011	0.684	0.669	1.969	0.536	0.585	1.997	0.457	0.588	2.05	0.284	0.629	NaN	NaN	NaN
303	1.515	NaN	NaN	NaN	NaN	NaN	NaN	NaN	NaN	NaN	NaN	NaN	NaN	1.892	0.575	0.285	1.896	0.505	0.275	1.915	0.353	0.214	1.927	0.135	0.245	1.796	0.044	0.243	2.025	0.945	0.663	NaN	NaN	NaN	2.011	0.684	0.669	1.969	0.536	0.585	1.997	0.457	0.588	2.05	0.284	0.629	NaN	NaN	NaN
304	1.52	NaN	NaN	NaN	NaN	NaN	NaN	NaN	NaN	NaN	NaN	NaN	NaN	1.89	0.576	0.285	1.895	0.507	0.275	1.913	0.353	0.214	1.923	0.136	0.245	1.793	0.044	0.244	2.024	0.945	0.663	NaN	NaN	NaN	2.011	0.684	0.669	1.969	0.536	0.585	1.998	0.457	0.588	2.05	0.284	0.629	NaN	NaN	NaN
305	1.525	NaN	NaN	NaN	NaN	NaN	NaN	NaN	NaN	NaN	NaN	NaN	NaN	1.888	0.577	0.285	1.893	0.507	0.275	1.911	0.353	0.214	1.92	0.136	0.244	1.789	0.044	0.245	2.024	0.944	0.663	NaN	NaN	NaN	2.01	0.684	0.669	1.969	0.536	0.585	1.998	0.457	0.588	2.05	0.284	0.629	NaN	NaN	NaN
306	1.53	NaN	NaN	NaN	NaN	NaN	NaN	NaN	NaN	NaN	NaN	NaN	NaN	1.887	0.577	0.285	1.891	0.508	0.275	1.908	0.354	0.214	1.917	0.136	0.244	1.786	0.044	0.245	2.024	0.944	0.663	NaN	NaN	NaN	2.01	0.684	0.669	1.969	0.536	0.585	1.998	0.456	0.589	2.05	0.283	0.629	NaN	NaN	NaN
307	1.535	NaN	NaN	NaN	NaN	NaN	NaN	NaN	NaN	NaN	NaN	NaN	NaN	1.886	0.578	0.285	1.889	0.509	0.275	1.906	0.355	0.214	1.913	0.136	0.245	1.783	0.045	0.245	2.024	0.944	0.663	NaN	NaN	NaN	2.01	0.684	0.669	NaN	NaN	NaN	1.997	0.456	0.589	2.049	0.283	0.63	NaN	NaN	NaN
308	1.54	NaN	NaN	NaN	NaN	NaN	NaN	NaN	NaN	NaN	NaN	NaN	NaN	1.884	0.578	0.285	1.888	0.509	0.274	1.903	0.355	0.213	1.91	0.137	0.245	1.78	0.046	0.246	2.023	0.944	0.663	NaN	NaN	NaN	2.01	0.684	0.669	NaN	NaN	NaN	1.997	0.455	0.589	2.048	0.283	0.63	NaN	NaN	NaN
309	1.545	NaN	NaN	NaN	NaN	NaN	NaN	NaN	NaN	NaN	NaN	NaN	NaN	1.883	0.579	0.285	1.886	0.51	0.275	1.9	0.356	0.214	1.907	0.137	0.244	1.776	0.046	0.246	2.023	0.944	0.663	NaN	NaN	NaN	2.009	0.684	0.668	NaN	NaN	NaN	1.997	0.455	0.589	2.048	0.283	0.63	NaN	NaN	NaN
310	1.55	NaN	NaN	NaN	NaN	NaN	NaN	NaN	NaN	NaN	NaN	NaN	NaN	1.881	0.579	0.285	1.883	0.509	0.275	1.898	0.356	0.214	1.905	0.138	0.244	1.773	0.047	0.246	2.023	0.944	0.663	NaN	NaN	NaN	2.009	0.684	0.668	NaN	NaN	NaN	1.998	0.455	0.589	2.047	0.283	0.63	NaN	NaN	NaN
311	1.555	NaN	NaN	NaN	NaN	NaN	NaN	NaN	NaN	NaN	NaN	NaN	NaN	1.879	0.579	0.284	1.881	0.509	0.275	1.895	0.356	0.214	1.901	0.138	0.243	1.77	0.047	0.246	2.023	0.944	0.662	NaN	NaN	NaN	2.009	0.684	0.668	NaN	NaN	NaN	1.998	0.454	0.59	2.046	0.283	0.63	NaN	NaN	NaN
312	1.56	NaN	NaN	NaN	NaN	NaN	NaN	NaN	NaN	NaN	NaN	NaN	NaN	1.877	0.579	0.284	1.879	0.51	0.275	1.893	0.356	0.214	1.898	0.138	0.243	1.767	0.048	0.246	2.023	0.944	0.662	NaN	NaN	NaN	2.009	0.683	0.668	NaN	NaN	NaN	1.997	0.454	0.589	2.046	0.283	0.631	NaN	NaN	NaN
313	1.565	NaN	NaN	NaN	NaN	NaN	NaN	NaN	NaN	NaN	NaN	NaN	NaN	1.875	0.579	0.285	1.878	0.51	0.275	1.891	0.357	0.213	1.895	0.138	0.243	1.763	0.049	0.245	2.023	0.944	0.662	NaN	NaN	NaN	2.008	0.684	0.668	NaN	NaN	NaN	1.996	0.454	0.589	2.045	0.283	0.631	NaN	NaN	NaN
314	1.57	NaN	NaN	NaN	NaN	NaN	NaN	NaN	NaN	NaN	NaN	NaN	NaN	1.874	0.579	0.285	1.876	0.511	0.275	1.889	0.357	0.213	1.892	0.138	0.243	1.76	0.049	0.245	2.022	0.944	0.662	NaN	NaN	NaN	2.006	0.684	0.667	NaN	NaN	NaN	1.995	0.453	0.589	2.045	0.283	0.631	NaN	NaN	NaN
315	1.575	NaN	NaN	NaN	NaN	NaN	NaN	NaN	NaN	NaN	NaN	NaN	NaN	1.872	0.579	0.285	1.875	0.512	0.275	1.887	0.357	0.213	1.89	0.139	0.243	1.757	0.05	0.245	2.022	0.944	0.662	NaN	NaN	NaN	2.006	0.684	0.667	NaN	NaN	NaN	1.994	0.453	0.588	2.044	0.283	0.631	NaN	NaN	NaN
316	1.58	NaN	NaN	NaN	NaN	NaN	NaN	NaN	NaN	NaN	NaN	NaN	NaN	1.871	0.579	0.286	1.873	0.512	0.274	1.884	0.357	0.213	1.887	0.139	0.242	1.754	0.05	0.244	2.022	0.943	0.662	NaN	NaN	NaN	2.006	0.684	0.667	NaN	NaN	NaN	1.994	0.453	0.588	2.044	0.282	0.631	NaN	NaN	NaN
317	1.585	NaN	NaN	NaN	NaN	NaN	NaN	NaN	NaN	NaN	NaN	NaN	NaN	1.869	0.58	0.286	1.872	0.512	0.274	1.882	0.358	0.212	1.884	0.139	0.242	1.751	0.051	0.244	2.022	0.943	0.662	NaN	NaN	NaN	2.006	0.684	0.667	NaN	NaN	NaN	1.994	0.453	0.589	2.044	0.282	0.631	NaN	NaN	NaN
318	1.59	NaN	NaN	NaN	NaN	NaN	NaN	NaN	NaN	NaN	NaN	NaN	NaN	1.868	0.58	0.286	1.87	0.513	0.274	1.88	0.358	0.212	1.881	0.139	0.241	1.748	0.051	0.243	2.021	0.943	0.662	NaN	NaN	NaN	2.006	0.684	0.667	NaN	NaN	NaN	1.993	0.453	0.589	2.044	0.282	0.631	NaN	NaN	NaN
319	1.595	NaN	NaN	NaN	NaN	NaN	NaN	NaN	NaN	NaN	NaN	NaN	NaN	1.867	0.581	0.285	1.868	0.512	0.274	1.878	0.358	0.212	1.878	0.14	0.241	1.745	0.051	0.242	2.021	0.943	0.662	NaN	NaN	NaN	2.006	0.684	0.667	NaN	NaN	NaN	1.993	0.453	0.589	2.044	0.282	0.63	NaN	NaN	NaN
320	1.6	NaN	NaN	NaN	NaN	NaN	NaN	NaN	NaN	NaN	NaN	NaN	NaN	1.865	0.581	0.285	1.866	0.512	0.274	1.876	0.359	0.212	1.875	0.14	0.24	1.742	0.052	0.241	2.021	0.943	0.661	NaN	NaN	NaN	2.006	0.684	0.667	1.959	0.531	0.582	1.992	0.453	0.588	2.044	0.282	0.63	NaN	NaN	NaN
321	1.605	NaN	NaN	NaN	NaN	NaN	NaN	NaN	NaN	NaN	NaN	NaN	NaN	1.863	0.581	0.284	1.865	0.512	0.274	1.873	0.359	0.211	1.872	0.14	0.24	1.739	0.052	0.24	2.021	0.943	0.661	NaN	NaN	NaN	2.006	0.684	0.667	1.959	0.531	0.582	1.991	0.452	0.588	2.044	0.282	0.63	NaN	NaN	NaN
322	1.61	NaN	NaN	NaN	NaN	NaN	NaN	NaN	NaN	NaN	NaN	NaN	NaN	1.862	0.581	0.284	1.863	0.513	0.274	1.871	0.359	0.211	1.869	0.14	0.239	1.736	0.053	0.239	2.02	0.943	0.661	NaN	NaN	NaN	2.005	0.684	0.667	1.959	0.531	0.582	1.99	0.452	0.588	2.043	0.281	0.63	NaN	NaN	NaN
323	1.615	NaN	NaN	NaN	NaN	NaN	NaN	NaN	NaN	NaN	NaN	NaN	NaN	1.861	0.581	0.284	1.862	0.513	0.274	1.869	0.359	0.211	1.867	0.14	0.238	1.733	0.053	0.239	2.02	0.942	0.661	NaN	NaN	NaN	2.005	0.684	0.667	1.958	0.531	0.582	1.99	0.453	0.587	2.043	0.282	0.63	NaN	NaN	NaN
324	1.62	NaN	NaN	NaN	NaN	NaN	NaN	NaN	NaN	NaN	NaN	NaN	NaN	1.86	0.581	0.284	1.86	0.513	0.274	1.867	0.359	0.21	1.864	0.141	0.237	1.73	0.054	0.238	2.02	0.942	0.661	NaN	NaN	NaN	2.004	0.684	0.667	1.958	0.531	0.582	1.99	0.453	0.587	2.042	0.282	0.629	NaN	NaN	NaN
325	1.625	NaN	NaN	NaN	NaN	NaN	NaN	NaN	NaN	NaN	NaN	NaN	NaN	1.859	0.581	0.284	1.858	0.513	0.273	1.865	0.36	0.21	1.861	0.14	0.237	1.727	0.054	0.237	2.02	0.942	0.661	NaN	NaN	NaN	2.004	0.684	0.668	1.957	0.531	0.582	1.989	0.453	0.587	2.042	0.282	0.629	NaN	NaN	NaN
326	1.63	NaN	NaN	NaN	NaN	NaN	NaN	NaN	NaN	NaN	NaN	NaN	NaN	1.857	0.581	0.284	1.857	0.513	0.273	1.863	0.36	0.209	1.858	0.141	0.236	1.724	0.054	0.236	2.02	0.942	0.661	NaN	NaN	NaN	2.003	0.683	0.668	1.957	0.531	0.582	1.989	0.453	0.588	2.042	0.282	0.628	NaN	NaN	NaN
327	1.635	NaN	NaN	NaN	NaN	NaN	NaN	NaN	NaN	NaN	NaN	NaN	NaN	1.856	0.581	0.284	1.856	0.513	0.272	1.861	0.36	0.209	1.856	0.141	0.235	1.722	0.054	0.234	2.019	0.942	0.661	NaN	NaN	NaN	2.002	0.683	0.668	1.956	0.531	0.582	1.988	0.452	0.588	2.042	0.282	0.628	NaN	NaN	NaN
328	1.64	NaN	NaN	NaN	NaN	NaN	NaN	NaN	NaN	NaN	NaN	NaN	NaN	1.854	0.581	0.284	1.854	0.513	0.272	1.859	0.36	0.208	1.853	0.141	0.234	1.72	0.054	0.233	2.019	0.942	0.661	NaN	NaN	NaN	2.002	0.683	0.668	1.956	0.531	0.582	1.988	0.452	0.588	2.042	0.282	0.628	NaN	NaN	NaN
329	1.645	NaN	NaN	NaN	NaN	NaN	NaN	NaN	NaN	NaN	NaN	NaN	NaN	1.853	0.581	0.283	1.853	0.514	0.272	1.857	0.36	0.207	1.851	0.141	0.234	1.717	0.055	0.232	2.019	0.942	0.661	NaN	NaN	NaN	2.001	0.683	0.668	1.956	0.531	0.582	1.987	0.452	0.588	2.041	0.282	0.628	NaN	NaN	NaN
330	1.65	NaN	NaN	NaN	NaN	NaN	NaN	NaN	NaN	NaN	NaN	NaN	NaN	1.851	0.581	0.283	1.852	0.514	0.271	1.855	0.36	0.207	1.848	0.141	0.233	1.714	0.055	0.231	2.019	0.942	0.661	NaN	NaN	NaN	2.001	0.683	0.668	1.956	0.531	0.582	1.986	0.452	0.588	2.041	0.282	0.628	NaN	NaN	NaN
331	1.655	NaN	NaN	NaN	NaN	NaN	NaN	NaN	NaN	NaN	NaN	NaN	NaN	1.85	0.581	0.283	1.85	0.514	0.27	1.853	0.36	0.206	1.846	0.141	0.232	1.712	0.055	0.23	2.018	0.942	0.661	NaN	NaN	NaN	2	0.682	0.668	1.955	0.531	0.582	1.985	0.452	0.588	2.04	0.281	0.627	NaN	NaN	NaN
332	1.66	NaN	NaN	NaN	NaN	NaN	NaN	NaN	NaN	NaN	NaN	NaN	NaN	1.849	0.581	0.283	1.849	0.513	0.27	1.851	0.36	0.205	1.843	0.141	0.231	1.709	0.055	0.228	2.016	0.94	0.66	NaN	NaN	NaN	2	0.682	0.668	1.954	0.531	0.582	1.985	0.451	0.588	2.04	0.281	0.627	NaN	NaN	NaN
333	1.665	NaN	NaN	NaN	NaN	NaN	NaN	NaN	NaN	NaN	NaN	NaN	NaN	1.848	0.582	0.283	1.847	0.513	0.269	1.849	0.361	0.205	1.841	0.142	0.23	1.706	0.055	0.227	2.013	0.937	0.658	NaN	NaN	NaN	1.999	0.681	0.667	1.953	0.531	0.582	1.984	0.451	0.587	2.04	0.281	0.627	NaN	NaN	NaN
334	1.67	NaN	NaN	NaN	NaN	NaN	NaN	NaN	NaN	NaN	NaN	NaN	NaN	1.847	0.582	0.282	1.846	0.514	0.269	1.847	0.361	0.205	1.839	0.141	0.23	1.705	0.055	0.226	2.012	0.937	0.658	NaN	NaN	NaN	1.997	0.68	0.666	1.952	0.53	0.583	1.983	0.45	0.587	2.039	0.281	0.627	NaN	NaN	NaN
335	1.675	NaN	NaN	NaN	NaN	NaN	NaN	NaN	NaN	NaN	NaN	NaN	NaN	1.846	0.582	0.281	1.845	0.514	0.269	1.845	0.36	0.204	1.837	0.14	0.229	1.702	0.055	0.225	2.012	0.937	0.658	NaN	NaN	NaN	1.996	0.68	0.666	1.951	0.53	0.583	1.981	0.451	0.586	2.039	0.281	0.627	NaN	NaN	NaN
336	1.68	NaN	NaN	NaN	NaN	NaN	NaN	NaN	NaN	NaN	NaN	NaN	NaN	1.845	0.582	0.281	1.844	0.514	0.268	1.843	0.361	0.203	1.835	0.141	0.228	1.7	0.055	0.224	2.012	0.936	0.658	NaN	NaN	NaN	1.995	0.68	0.666	1.951	0.53	0.583	1.98	0.451	0.586	2.038	0.281	0.628	NaN	NaN	NaN
337	1.685	NaN	NaN	NaN	NaN	NaN	NaN	NaN	NaN	NaN	NaN	NaN	NaN	1.843	0.582	0.28	1.842	0.514	0.268	1.842	0.361	0.202	1.833	0.141	0.227	1.698	0.054	0.223	2.012	0.936	0.658	NaN	NaN	NaN	1.995	0.679	0.666	1.951	0.53	0.583	1.98	0.45	0.586	2.037	0.28	0.628	NaN	NaN	NaN
338	1.69	NaN	NaN	NaN	NaN	NaN	NaN	NaN	NaN	NaN	NaN	NaN	NaN	1.842	0.582	0.28	1.841	0.514	0.267	1.84	0.361	0.202	1.831	0.141	0.226	1.696	0.054	0.222	2.011	0.936	0.658	NaN	NaN	NaN	1.995	0.68	0.666	1.95	0.53	0.583	1.979	0.451	0.585	2.037	0.28	0.628	NaN	NaN	NaN
339	1.695	NaN	NaN	NaN	NaN	NaN	NaN	NaN	NaN	NaN	NaN	NaN	NaN	1.841	0.582	0.279	1.839	0.514	0.267	1.838	0.361	0.201	1.828	0.141	0.225	1.694	0.054	0.221	2.011	0.936	0.658	NaN	NaN	NaN	1.995	0.679	0.666	1.949	0.53	0.583	1.979	0.451	0.585	2.037	0.28	0.628	NaN	NaN	NaN
340	1.7	NaN	NaN	NaN	NaN	NaN	NaN	NaN	NaN	NaN	NaN	NaN	NaN	1.84	0.582	0.279	1.838	0.514	0.267	1.836	0.361	0.2	1.827	0.141	0.224	1.693	0.054	0.22	2.011	0.936	0.658	NaN	NaN	NaN	1.994	0.68	0.666	1.948	0.53	0.583	1.979	0.451	0.585	2.036	0.28	0.628	NaN	NaN	NaN
341	1.705	NaN	NaN	NaN	NaN	NaN	NaN	NaN	NaN	NaN	NaN	NaN	NaN	1.839	0.581	0.279	1.837	0.513	0.266	1.835	0.361	0.199	1.824	0.142	0.223	1.691	0.054	0.219	2.011	0.936	0.658	NaN	NaN	NaN	1.993	0.68	0.666	1.947	0.529	0.582	1.98	0.45	0.586	2.036	0.28	0.628	NaN	NaN	NaN
342	1.71	NaN	NaN	NaN	NaN	NaN	NaN	NaN	NaN	NaN	NaN	NaN	NaN	1.837	0.581	0.278	1.835	0.513	0.266	1.833	0.361	0.199	1.822	0.142	0.222	1.689	0.053	0.218	2.01	0.936	0.658	NaN	NaN	NaN	1.993	0.68	0.666	1.946	0.529	0.581	1.979	0.449	0.585	2.036	0.279	0.628	NaN	NaN	NaN
343	1.715	NaN	NaN	NaN	NaN	NaN	NaN	NaN	NaN	NaN	NaN	NaN	NaN	1.836	0.581	0.278	1.833	0.512	0.265	1.831	0.361	0.199	1.821	0.142	0.221	1.688	0.053	0.216	2.01	0.936	0.658	NaN	NaN	NaN	1.992	0.679	0.666	1.945	0.528	0.58	1.977	0.449	0.586	2.036	0.279	0.628	NaN	NaN	NaN
344	1.72	NaN	NaN	NaN	NaN	NaN	NaN	NaN	NaN	NaN	NaN	NaN	NaN	1.834	0.581	0.277	1.832	0.511	0.265	1.83	0.361	0.198	1.82	0.141	0.22	1.686	0.053	0.215	2.01	0.937	0.658	NaN	NaN	NaN	1.991	0.679	0.666	1.944	0.527	0.579	1.976	0.448	0.586	2.036	0.279	0.628	NaN	NaN	NaN
345	1.725	NaN	NaN	NaN	NaN	NaN	NaN	NaN	NaN	NaN	NaN	NaN	NaN	1.833	0.581	0.277	1.831	0.511	0.264	1.828	0.361	0.197	1.819	0.141	0.219	1.685	0.052	0.214	2.011	0.938	0.658	NaN	NaN	NaN	1.99	0.679	0.666	1.943	0.527	0.579	1.975	0.448	0.586	2.035	0.279	0.628	NaN	NaN	NaN
346	1.73	NaN	NaN	NaN	NaN	NaN	NaN	NaN	NaN	NaN	NaN	NaN	NaN	1.833	0.581	0.277	1.83	0.512	0.264	1.827	0.361	0.196	1.816	0.141	0.218	1.683	0.052	0.213	2.011	0.938	0.658	NaN	NaN	NaN	1.989	0.678	0.666	1.942	0.527	0.579	1.973	0.448	0.585	2.034	0.279	0.628	NaN	NaN	NaN
347	1.735	NaN	NaN	NaN	NaN	NaN	NaN	NaN	NaN	NaN	NaN	NaN	NaN	1.832	0.58	0.276	1.829	0.512	0.263	1.826	0.361	0.195	1.814	0.142	0.217	1.682	0.051	0.212	2.01	0.938	0.658	NaN	NaN	NaN	1.989	0.678	0.666	NaN	NaN	NaN	1.972	0.446	0.585	2.033	0.279	0.628	NaN	NaN	NaN
348	1.74	NaN	NaN	NaN	NaN	NaN	NaN	NaN	NaN	NaN	NaN	NaN	NaN	1.83	0.579	0.276	1.827	0.512	0.263	1.824	0.36	0.195	1.813	0.142	0.216	1.681	0.051	0.211	2.01	0.938	0.658	NaN	NaN	NaN	1.988	0.678	0.665	NaN	NaN	NaN	1.971	0.446	0.584	2.031	0.279	0.628	NaN	NaN	NaN
349	1.745	NaN	NaN	NaN	NaN	NaN	NaN	NaN	NaN	NaN	NaN	NaN	NaN	1.828	0.578	0.276	1.826	0.511	0.262	1.823	0.36	0.194	1.812	0.141	0.215	1.68	0.05	0.21	2.009	0.938	0.658	NaN	NaN	NaN	1.986	0.678	0.665	1.938	0.525	0.579	1.971	0.446	0.585	2.03	0.28	0.627	NaN	NaN	NaN
350	1.75	NaN	NaN	NaN	NaN	NaN	NaN	NaN	NaN	NaN	NaN	NaN	NaN	1.827	0.579	0.274	1.825	0.511	0.262	1.822	0.36	0.193	1.811	0.141	0.214	1.679	0.05	0.209	2.007	0.937	0.657	NaN	NaN	NaN	1.986	0.678	0.665	1.938	0.525	0.58	1.97	0.447	0.585	2.029	0.28	0.627	NaN	NaN	NaN
351	1.755	NaN	NaN	NaN	NaN	NaN	NaN	NaN	NaN	NaN	NaN	NaN	NaN	1.826	0.579	0.274	1.824	0.511	0.261	1.82	0.36	0.193	1.809	0.141	0.213	1.678	0.049	0.207	2.004	0.935	0.655	NaN	NaN	NaN	1.985	0.678	0.665	1.938	0.525	0.58	1.97	0.447	0.585	2.028	0.28	0.627	NaN	NaN	NaN
352	1.76	NaN	NaN	NaN	NaN	NaN	NaN	NaN	NaN	NaN	NaN	NaN	NaN	1.826	0.579	0.274	1.823	0.511	0.261	1.819	0.36	0.192	1.809	0.14	0.212	1.677	0.049	0.206	2.004	0.935	0.655	NaN	NaN	NaN	1.985	0.678	0.665	1.937	0.525	0.58	1.969	0.447	0.584	2.028	0.28	0.627	NaN	NaN	NaN
353	1.765	NaN	NaN	NaN	NaN	NaN	NaN	2.018	0.955	0.279	NaN	NaN	NaN	1.825	0.579	0.274	1.822	0.51	0.26	1.818	0.36	0.192	1.808	0.14	0.211	1.676	0.048	0.206	2.004	0.935	0.655	NaN	NaN	NaN	1.984	0.678	0.665	1.937	0.526	0.58	1.969	0.446	0.584	2.028	0.28	0.627	NaN	NaN	NaN
354	1.77	NaN	NaN	NaN	NaN	NaN	NaN	2.018	0.955	0.279	NaN	NaN	NaN	1.823	0.579	0.273	1.82	0.51	0.259	1.817	0.359	0.191	1.808	0.14	0.211	1.676	0.048	0.205	2.004	0.936	0.656	NaN	NaN	NaN	1.984	0.678	0.665	1.936	0.526	0.58	1.969	0.446	0.583	2.028	0.279	0.627	NaN	NaN	NaN
355	1.775	NaN	NaN	NaN	NaN	NaN	NaN	2.018	0.955	0.279	NaN	NaN	NaN	1.822	0.578	0.273	1.819	0.51	0.259	1.815	0.359	0.19	1.807	0.139	0.21	1.675	0.047	0.203	2.005	0.936	0.656	NaN	NaN	NaN	1.983	0.678	0.665	1.936	0.526	0.58	1.968	0.446	0.583	2.029	0.279	0.627	NaN	NaN	NaN
356	1.78	NaN	NaN	NaN	NaN	NaN	NaN	2.017	0.955	0.279	NaN	NaN	NaN	1.821	0.578	0.272	1.818	0.509	0.258	1.814	0.359	0.189	1.806	0.139	0.209	1.675	0.046	0.202	2.004	0.937	0.656	NaN	NaN	NaN	1.984	0.679	0.665	1.936	0.526	0.58	1.967	0.447	0.582	2.029	0.279	0.627	NaN	NaN	NaN
357	1.785	NaN	NaN	NaN	NaN	NaN	NaN	2.017	0.955	0.278	NaN	NaN	NaN	1.82	0.578	0.271	1.817	0.509	0.258	1.814	0.359	0.189	1.805	0.139	0.209	1.674	0.046	0.201	2.003	0.937	0.656	NaN	NaN	NaN	1.983	0.679	0.665	1.936	0.526	0.58	1.966	0.446	0.582	2.028	0.279	0.627	NaN	NaN	NaN
358	1.79	NaN	NaN	NaN	NaN	NaN	NaN	2.017	0.955	0.278	NaN	NaN	NaN	1.819	0.577	0.271	1.816	0.509	0.258	1.813	0.358	0.188	1.803	0.139	0.208	1.674	0.045	0.2	2.002	0.937	0.656	NaN	NaN	NaN	1.981	0.677	0.664	1.935	0.526	0.579	1.965	0.446	0.581	2.028	0.279	0.627	NaN	NaN	NaN
359	1.795	NaN	NaN	NaN	NaN	NaN	NaN	2.015	0.955	0.278	NaN	NaN	NaN	1.818	0.577	0.27	1.815	0.509	0.257	1.812	0.358	0.188	1.803	0.139	0.207	1.673	0.044	0.199	2.001	0.936	0.656	NaN	NaN	NaN	1.977	0.674	0.662	1.934	0.526	0.579	1.962	0.446	0.58	2.028	0.278	0.627	NaN	NaN	NaN
360	1.8	NaN	NaN	NaN	NaN	NaN	NaN	2.015	0.955	0.278	NaN	NaN	NaN	1.816	0.576	0.27	1.814	0.508	0.256	1.811	0.357	0.187	1.802	0.139	0.206	1.673	0.044	0.198	2	0.936	0.655	NaN	NaN	NaN	1.976	0.674	0.662	1.933	0.526	0.578	1.961	0.446	0.58	2.028	0.278	0.626	NaN	NaN	NaN
361	1.805	NaN	NaN	NaN	NaN	NaN	NaN	NaN	NaN	NaN	NaN	NaN	NaN	1.815	0.575	0.269	1.812	0.507	0.255	1.81	0.357	0.186	1.803	0.138	0.205	1.672	0.043	0.197	1.999	0.936	0.655	NaN	NaN	NaN	1.975	0.674	0.663	NaN	NaN	NaN	1.961	0.446	0.58	2.027	0.278	0.626	NaN	NaN	NaN
362	1.81	NaN	NaN	NaN	NaN	NaN	NaN	2.007	0.95	0.276	NaN	NaN	NaN	1.814	0.575	0.269	1.811	0.507	0.255	1.809	0.356	0.186	1.802	0.137	0.205	1.672	0.042	0.196	1.998	0.936	0.654	NaN	NaN	NaN	1.975	0.674	0.663	1.929	0.523	0.575	1.961	0.446	0.58	2.027	0.278	0.626	NaN	NaN	NaN
363	1.815	NaN	NaN	NaN	NaN	NaN	NaN	2.007	0.95	0.276	NaN	NaN	NaN	1.813	0.575	0.269	1.811	0.507	0.255	1.808	0.356	0.186	1.801	0.136	0.204	1.672	0.041	0.195	1.997	0.936	0.654	NaN	NaN	NaN	1.974	0.675	0.663	1.929	0.523	0.575	1.961	0.445	0.581	2.027	0.278	0.626	NaN	NaN	NaN
364	1.82	NaN	NaN	NaN	NaN	NaN	NaN	2.006	0.95	0.276	NaN	NaN	NaN	1.812	0.574	0.268	1.81	0.507	0.254	1.808	0.356	0.185	1.801	0.135	0.204	1.672	0.04	0.195	1.996	0.935	0.654	NaN	NaN	NaN	1.974	0.675	0.663	1.928	0.523	0.575	1.961	0.445	0.58	2.027	0.278	0.626	NaN	NaN	NaN
365	1.825	NaN	NaN	NaN	NaN	NaN	NaN	2.005	0.95	0.275	NaN	NaN	NaN	1.811	0.574	0.268	1.809	0.507	0.254	1.807	0.355	0.184	1.8	0.135	0.204	1.672	0.039	0.194	1.995	0.935	0.653	NaN	NaN	NaN	1.973	0.675	0.662	1.928	0.523	0.576	1.96	0.445	0.581	2.027	0.278	0.626	NaN	NaN	NaN
366	1.83	NaN	NaN	NaN	NaN	NaN	NaN	2.005	0.95	0.275	NaN	NaN	NaN	1.81	0.573	0.267	1.808	0.506	0.253	1.806	0.355	0.184	1.8	0.135	0.204	1.672	0.038	0.193	1.994	0.935	0.653	NaN	NaN	NaN	1.972	0.675	0.662	1.928	0.523	0.576	1.96	0.445	0.581	2.027	0.277	0.626	NaN	NaN	NaN
367	1.835	NaN	NaN	NaN	NaN	NaN	NaN	2.004	0.95	0.275	NaN	NaN	NaN	1.809	0.572	0.266	1.807	0.505	0.253	1.805	0.355	0.183	1.8	0.134	0.203	1.672	0.037	0.193	1.993	0.935	0.652	NaN	NaN	NaN	1.971	0.675	0.662	1.926	0.522	0.575	1.96	0.444	0.581	2.027	0.277	0.626	NaN	NaN	NaN
368	1.84	NaN	NaN	NaN	NaN	NaN	NaN	2.003	0.951	0.275	NaN	NaN	NaN	1.808	0.572	0.266	1.806	0.504	0.252	1.805	0.354	0.183	1.799	0.133	0.203	1.672	0.036	0.192	1.992	0.935	0.652	NaN	NaN	NaN	1.969	0.674	0.661	1.925	0.522	0.575	1.96	0.445	0.581	2.027	0.277	0.626	NaN	NaN	NaN
369	1.845	NaN	NaN	NaN	NaN	NaN	NaN	2.002	0.95	0.274	NaN	NaN	NaN	1.808	0.572	0.266	1.806	0.503	0.252	1.804	0.353	0.183	1.799	0.132	0.202	1.672	0.035	0.191	1.991	0.935	0.651	NaN	NaN	NaN	1.968	0.674	0.66	1.924	0.522	0.576	1.959	0.445	0.581	2.027	0.277	0.626	NaN	NaN	NaN
370	1.85	NaN	NaN	NaN	NaN	NaN	NaN	2.001	0.95	0.273	NaN	NaN	NaN	1.807	0.572	0.265	1.805	0.503	0.252	1.804	0.352	0.182	1.799	0.132	0.202	1.672	0.034	0.191	1.99	0.935	0.651	NaN	NaN	NaN	1.966	0.674	0.659	1.923	0.522	0.576	1.958	0.445	0.58	2.026	0.277	0.626	NaN	NaN	NaN
371	1.855	NaN	NaN	NaN	NaN	NaN	NaN	1.999	0.949	0.272	NaN	NaN	NaN	1.807	0.571	0.265	1.804	0.502	0.252	1.803	0.351	0.182	1.799	0.131	0.202	1.673	0.033	0.19	1.988	0.935	0.651	NaN	NaN	NaN	1.966	0.674	0.659	1.923	0.522	0.575	1.957	0.444	0.58	2.026	0.277	0.626	NaN	NaN	NaN
372	1.86	NaN	NaN	NaN	NaN	NaN	NaN	1.997	0.948	0.271	NaN	NaN	NaN	1.806	0.57	0.264	1.803	0.501	0.251	1.803	0.351	0.182	1.799	0.131	0.202	1.673	0.032	0.189	1.987	0.935	0.65	NaN	NaN	NaN	1.966	0.674	0.659	1.923	0.522	0.575	1.957	0.443	0.58	2.025	0.277	0.625	NaN	NaN	NaN
373	1.865	NaN	NaN	NaN	NaN	NaN	NaN	1.995	0.948	0.271	NaN	NaN	NaN	1.805	0.569	0.263	1.802	0.5	0.25	1.802	0.35	0.182	1.798	0.13	0.201	1.673	0.03	0.189	1.986	0.935	0.649	NaN	NaN	NaN	1.965	0.675	0.659	1.922	0.522	0.575	1.955	0.443	0.579	2.025	0.277	0.625	NaN	NaN	NaN
374	1.87	NaN	NaN	NaN	NaN	NaN	NaN	1.994	0.948	0.271	NaN	NaN	NaN	1.804	0.567	0.263	1.801	0.499	0.25	1.802	0.349	0.181	1.797	0.13	0.201	1.673	0.028	0.189	1.985	0.935	0.649	NaN	NaN	NaN	1.964	0.675	0.659	1.922	0.522	0.575	1.954	0.442	0.579	2.025	0.278	0.625	NaN	NaN	NaN
375	1.875	NaN	NaN	NaN	NaN	NaN	NaN	1.993	0.948	0.27	NaN	NaN	NaN	1.803	0.567	0.263	1.801	0.499	0.249	1.802	0.348	0.181	1.797	0.129	0.201	1.673	0.027	0.189	1.982	0.935	0.648	NaN	NaN	NaN	1.963	0.674	0.659	1.921	0.522	0.575	1.954	0.442	0.579	2.024	0.278	0.625	NaN	NaN	NaN
376	1.88	NaN	NaN	NaN	NaN	NaN	NaN	1.992	0.948	0.27	NaN	NaN	NaN	1.803	0.566	0.262	1.801	0.498	0.249	1.801	0.347	0.181	1.798	0.127	0.201	1.673	0.026	0.188	1.979	0.933	0.646	NaN	NaN	NaN	1.961	0.674	0.658	1.921	0.522	0.575	1.954	0.442	0.579	2.023	0.278	0.625	NaN	NaN	NaN
377	1.885	NaN	NaN	NaN	NaN	NaN	NaN	1.991	0.948	0.269	NaN	NaN	NaN	1.802	0.566	0.262	1.801	0.498	0.249	1.801	0.346	0.18	1.798	0.126	0.201	1.674	0.025	0.188	1.979	0.933	0.646	NaN	NaN	NaN	1.96	0.673	0.657	1.92	0.522	0.574	1.954	0.441	0.579	2.023	0.278	0.625	NaN	NaN	NaN
378	1.89	NaN	NaN	NaN	NaN	NaN	NaN	1.988	0.946	0.268	NaN	NaN	NaN	1.802	0.565	0.261	1.801	0.497	0.248	1.801	0.345	0.18	1.798	0.125	0.202	1.674	0.023	0.188	1.979	0.935	0.646	NaN	NaN	NaN	1.959	0.673	0.657	1.918	0.521	0.573	1.953	0.441	0.579	2.022	0.278	0.624	NaN	NaN	NaN
379	1.895	NaN	NaN	NaN	NaN	NaN	NaN	1.986	0.945	0.267	NaN	NaN	NaN	1.801	0.563	0.261	1.8	0.496	0.248	1.801	0.345	0.18	1.798	0.124	0.202	1.675	0.022	0.188	1.978	0.935	0.646	NaN	NaN	NaN	1.958	0.673	0.657	1.917	0.52	0.572	1.953	0.441	0.578	2.022	0.278	0.624	NaN	NaN	NaN
380	1.9	NaN	NaN	NaN	NaN	NaN	NaN	1.984	0.945	0.267	NaN	NaN	NaN	1.8	0.562	0.26	1.799	0.494	0.248	1.8	0.343	0.18	1.797	0.123	0.202	1.675	0.02	0.188	1.975	0.934	0.644	NaN	NaN	NaN	1.957	0.673	0.657	1.916	0.52	0.571	1.952	0.441	0.578	2.022	0.278	0.624	NaN	NaN	NaN
381	1.905	NaN	NaN	NaN	NaN	NaN	NaN	1.983	0.945	0.266	NaN	NaN	NaN	1.8	0.561	0.261	1.799	0.493	0.247	1.8	0.342	0.18	1.798	0.122	0.202	1.675	0.019	0.188	1.971	0.933	0.642	NaN	NaN	NaN	1.956	0.673	0.656	1.915	0.52	0.57	1.951	0.442	0.577	2.022	0.278	0.623	NaN	NaN	NaN
382	1.91	NaN	NaN	NaN	NaN	NaN	NaN	1.981	0.945	0.265	NaN	NaN	NaN	1.8	0.56	0.26	1.799	0.493	0.247	1.8	0.341	0.18	1.798	0.121	0.202	1.676	0.018	0.188	1.97	0.932	0.642	NaN	NaN	NaN	1.955	0.674	0.656	1.915	0.52	0.57	1.95	0.442	0.576	2.022	0.277	0.623	NaN	NaN	NaN
383	1.915	NaN	NaN	NaN	NaN	NaN	NaN	1.98	0.945	0.264	NaN	NaN	NaN	1.8	0.559	0.26	1.798	0.492	0.247	1.8	0.34	0.18	1.798	0.12	0.202	1.676	0.017	0.189	1.969	0.933	0.642	NaN	NaN	NaN	1.954	0.674	0.656	1.915	0.52	0.57	1.951	0.443	0.576	2.022	0.277	0.623	NaN	NaN	NaN
384	1.92	NaN	NaN	NaN	NaN	NaN	NaN	1.979	0.945	0.264	NaN	NaN	NaN	1.799	0.558	0.26	1.798	0.49	0.247	1.8	0.339	0.18	1.798	0.119	0.203	1.676	0.017	0.189	1.967	0.933	0.641	NaN	NaN	NaN	1.953	0.674	0.655	1.914	0.52	0.57	1.95	0.443	0.576	2.022	0.277	0.623	NaN	NaN	NaN
385	1.925	NaN	NaN	NaN	NaN	NaN	NaN	1.977	0.945	0.263	NaN	NaN	NaN	1.798	0.557	0.26	1.798	0.489	0.247	1.8	0.337	0.18	1.8	0.118	0.203	1.676	0.017	0.189	1.965	0.932	0.639	NaN	NaN	NaN	1.952	0.674	0.655	1.914	0.52	0.57	1.949	0.443	0.575	2.022	0.277	0.623	NaN	NaN	NaN
386	1.93	NaN	NaN	NaN	NaN	NaN	NaN	1.974	0.943	0.262	NaN	NaN	NaN	1.797	0.555	0.26	1.798	0.487	0.247	1.799	0.336	0.18	1.801	0.117	0.203	1.676	0.018	0.189	1.964	0.932	0.639	NaN	NaN	NaN	1.95	0.674	0.654	1.913	0.52	0.57	1.948	0.443	0.575	2.022	0.278	0.623	NaN	NaN	NaN
387	1.935	NaN	NaN	NaN	NaN	NaN	NaN	1.972	0.942	0.261	NaN	NaN	NaN	1.797	0.554	0.259	1.797	0.487	0.247	1.799	0.335	0.18	1.801	0.115	0.204	1.676	0.018	0.189	1.963	0.932	0.639	NaN	NaN	NaN	1.949	0.674	0.654	1.912	0.52	0.57	1.947	0.442	0.575	2.022	0.278	0.622	NaN	NaN	NaN
388	1.94	NaN	NaN	NaN	NaN	NaN	NaN	1.97	0.942	0.26	NaN	NaN	NaN	1.797	0.553	0.259	1.797	0.486	0.246	1.799	0.334	0.18	1.801	0.114	0.204	1.676	0.018	0.189	1.961	0.932	0.638	NaN	NaN	NaN	1.948	0.674	0.654	1.912	0.521	0.569	1.947	0.441	0.574	2.022	0.278	0.622	NaN	NaN	NaN
389	1.945	NaN	NaN	NaN	NaN	NaN	NaN	1.969	0.943	0.259	NaN	NaN	NaN	1.797	0.552	0.258	1.797	0.484	0.246	1.8	0.332	0.181	1.802	0.114	0.205	1.677	0.017	0.189	1.96	0.932	0.638	NaN	NaN	NaN	1.947	0.673	0.653	NaN	NaN	NaN	1.947	0.441	0.574	2.021	0.278	0.622	NaN	NaN	NaN
390	1.95	NaN	NaN	NaN	NaN	NaN	NaN	1.967	0.943	0.258	NaN	NaN	NaN	1.797	0.551	0.258	1.796	0.483	0.247	1.8	0.331	0.181	1.803	0.113	0.206	1.677	0.017	0.189	1.957	0.931	0.636	NaN	NaN	NaN	1.946	0.673	0.653	NaN	NaN	NaN	1.945	0.44	0.574	2.021	0.278	0.622	NaN	NaN	NaN
391	1.955	NaN	NaN	NaN	NaN	NaN	NaN	1.965	0.941	0.257	NaN	NaN	NaN	1.796	0.55	0.259	1.796	0.482	0.247	1.801	0.33	0.181	1.804	0.112	0.206	1.677	0.017	0.189	1.956	0.931	0.635	NaN	NaN	NaN	1.944	0.673	0.652	NaN	NaN	NaN	1.944	0.439	0.573	2.021	0.278	0.622	NaN	NaN	NaN
392	1.96	NaN	NaN	NaN	NaN	NaN	NaN	1.962	0.94	0.256	NaN	NaN	NaN	1.796	0.548	0.259	1.795	0.48	0.247	1.801	0.328	0.181	1.805	0.11	0.207	1.678	0.017	0.189	1.954	0.931	0.635	NaN	NaN	NaN	1.943	0.673	0.651	NaN	NaN	NaN	1.942	0.439	0.572	2.021	0.278	0.622	NaN	NaN	NaN
393	1.965	NaN	NaN	NaN	NaN	NaN	NaN	1.96	0.94	0.256	NaN	NaN	NaN	1.795	0.546	0.259	1.796	0.479	0.246	1.801	0.327	0.182	1.806	0.11	0.207	1.678	0.017	0.189	1.953	0.931	0.634	NaN	NaN	NaN	1.942	0.673	0.65	1.904	0.516	0.566	1.942	0.439	0.572	2.021	0.278	0.621	NaN	NaN	NaN
394	1.97	NaN	NaN	NaN	NaN	NaN	NaN	1.958	0.939	0.255	NaN	NaN	NaN	1.795	0.545	0.259	1.796	0.478	0.246	1.802	0.326	0.182	1.808	0.108	0.208	1.678	0.017	0.189	1.951	0.931	0.633	NaN	NaN	NaN	1.941	0.673	0.65	1.903	0.516	0.566	1.941	0.439	0.572	2.02	0.278	0.621	NaN	NaN	NaN
395	1.975	NaN	NaN	NaN	NaN	NaN	NaN	1.956	0.938	0.254	NaN	NaN	NaN	1.795	0.544	0.258	1.796	0.477	0.247	1.802	0.324	0.182	1.808	0.107	0.208	1.678	0.017	0.189	1.949	0.931	0.632	NaN	NaN	NaN	1.94	0.673	0.649	1.902	0.516	0.565	1.941	0.439	0.572	2.02	0.278	0.621	NaN	NaN	NaN
396	1.98	NaN	NaN	NaN	NaN	NaN	NaN	1.953	0.938	0.253	NaN	NaN	NaN	1.794	0.544	0.257	1.796	0.476	0.247	1.803	0.323	0.182	1.807	0.106	0.207	1.678	0.017	0.189	1.947	0.931	0.631	NaN	NaN	NaN	1.939	0.673	0.648	1.902	0.516	0.565	1.941	0.439	0.572	2.018	0.278	0.621	NaN	NaN	NaN
397	1.985	NaN	NaN	NaN	NaN	NaN	NaN	1.952	0.938	0.251	NaN	NaN	NaN	1.794	0.543	0.257	1.796	0.475	0.246	1.804	0.322	0.182	1.806	0.105	0.207	1.678	0.017	0.189	1.945	0.93	0.631	NaN	NaN	NaN	1.937	0.673	0.647	1.901	0.516	0.565	1.94	0.439	0.572	2.017	0.279	0.62	NaN	NaN	NaN
398	1.99	NaN	NaN	NaN	NaN	NaN	NaN	1.95	0.938	0.251	NaN	NaN	NaN	1.794	0.542	0.257	1.795	0.474	0.246	1.805	0.322	0.182	1.806	0.105	0.207	1.677	0.016	0.189	1.943	0.93	0.629	NaN	NaN	NaN	1.935	0.672	0.647	1.901	0.517	0.565	1.939	0.439	0.571	2.016	0.279	0.62	NaN	NaN	NaN
399	1.995	NaN	NaN	NaN	NaN	NaN	NaN	1.948	0.938	0.25	NaN	NaN	NaN	1.793	0.541	0.257	1.794	0.473	0.245	1.805	0.322	0.182	1.805	0.105	0.206	1.677	0.016	0.189	1.941	0.93	0.628	NaN	NaN	NaN	1.934	0.672	0.646	1.9	0.517	0.564	1.938	0.439	0.57	2.016	0.279	0.619	NaN	NaN	NaN
400	2	NaN	NaN	NaN	NaN	NaN	NaN	1.946	0.937	0.249	NaN	NaN	NaN	1.792	0.54	0.256	1.793	0.472	0.244	1.804	0.322	0.181	1.804	0.106	0.206	1.677	0.016	0.189	1.94	0.93	0.628	NaN	NaN	NaN	1.932	0.672	0.646	1.899	0.516	0.563	1.936	0.438	0.569	2.016	0.28	0.618	NaN	NaN	NaN
401	2.005	NaN	NaN	NaN	NaN	NaN	NaN	1.944	0.937	0.247	NaN	NaN	NaN	1.791	0.54	0.255	1.792	0.473	0.244	1.803	0.322	0.18	1.803	0.106	0.206	1.677	0.016	0.189	1.938	0.93	0.627	NaN	NaN	NaN	1.931	0.672	0.645	1.897	0.515	0.562	1.935	0.438	0.568	2.015	0.28	0.618	NaN	NaN	NaN
402	2.01	NaN	NaN	NaN	NaN	NaN	NaN	1.943	0.938	0.246	NaN	NaN	NaN	1.789	0.54	0.254	1.79	0.474	0.243	1.802	0.322	0.18	1.803	0.107	0.206	1.677	0.016	0.189	1.936	0.929	0.626	NaN	NaN	NaN	1.929	0.672	0.643	1.896	0.514	0.56	1.935	0.438	0.567	2.014	0.28	0.618	NaN	NaN	NaN
403	2.015	NaN	NaN	NaN	NaN	NaN	NaN	1.941	0.938	0.245	NaN	NaN	NaN	1.787	0.541	0.254	1.789	0.475	0.243	1.799	0.323	0.179	1.803	0.107	0.206	1.677	0.016	0.189	1.934	0.929	0.625	NaN	NaN	NaN	1.928	0.672	0.642	1.895	0.515	0.559	1.934	0.438	0.566	2.014	0.28	0.617	NaN	NaN	NaN
404	2.02	NaN	NaN	NaN	NaN	NaN	NaN	1.941	0.938	0.244	NaN	NaN	NaN	1.785	0.542	0.254	1.787	0.476	0.242	1.797	0.323	0.179	1.803	0.107	0.206	1.677	0.016	0.189	1.933	0.929	0.624	NaN	NaN	NaN	1.927	0.671	0.642	1.894	0.515	0.559	1.933	0.437	0.565	2.014	0.28	0.617	NaN	NaN	NaN
405	2.025	NaN	NaN	NaN	NaN	NaN	NaN	1.939	0.938	0.244	NaN	NaN	NaN	1.782	0.543	0.254	1.785	0.476	0.242	1.795	0.324	0.179	1.803	0.107	0.206	1.677	0.016	0.189	1.93	0.929	0.623	NaN	NaN	NaN	1.925	0.671	0.641	1.894	0.515	0.559	1.932	0.437	0.565	2.013	0.281	0.616	NaN	NaN	NaN
406	2.03	NaN	NaN	NaN	NaN	NaN	NaN	1.936	0.938	0.243	NaN	NaN	NaN	1.779	0.543	0.253	1.782	0.477	0.241	1.793	0.324	0.178	1.804	0.106	0.206	1.677	0.016	0.189	1.928	0.928	0.622	NaN	NaN	NaN	1.923	0.671	0.64	1.892	0.515	0.557	1.931	0.438	0.564	2.013	0.281	0.616	NaN	NaN	NaN
407	2.035	NaN	NaN	NaN	NaN	NaN	NaN	1.934	0.938	0.242	NaN	NaN	NaN	1.776	0.543	0.252	1.78	0.477	0.241	1.791	0.324	0.178	1.804	0.106	0.206	1.677	0.016	0.189	1.926	0.928	0.621	NaN	NaN	NaN	1.922	0.671	0.639	1.89	0.513	0.555	1.931	0.438	0.563	2.012	0.281	0.616	NaN	NaN	NaN
408	2.04	NaN	NaN	NaN	NaN	NaN	NaN	1.933	0.938	0.241	NaN	NaN	NaN	1.774	0.544	0.252	1.777	0.478	0.24	1.788	0.324	0.177	1.804	0.107	0.206	1.677	0.016	0.189	1.925	0.928	0.62	NaN	NaN	NaN	1.92	0.671	0.639	1.889	0.513	0.554	1.93	0.438	0.562	2.012	0.281	0.615	NaN	NaN	NaN
409	2.045	NaN	NaN	NaN	NaN	NaN	NaN	1.932	0.939	0.24	NaN	NaN	NaN	1.771	0.544	0.251	1.775	0.478	0.24	1.786	0.324	0.176	1.804	0.107	0.206	1.677	0.016	0.189	1.922	0.928	0.619	NaN	NaN	NaN	1.919	0.67	0.637	1.888	0.513	0.553	1.93	0.438	0.561	2.012	0.281	0.614	NaN	NaN	NaN
410	2.05	NaN	NaN	NaN	NaN	NaN	NaN	1.93	0.939	0.239	NaN	NaN	NaN	1.768	0.545	0.25	1.773	0.478	0.239	1.784	0.323	0.176	1.804	0.107	0.206	1.677	0.016	0.189	1.92	0.928	0.618	NaN	NaN	NaN	1.917	0.67	0.636	1.888	0.513	0.553	1.929	0.438	0.56	2.011	0.281	0.613	NaN	NaN	NaN
411	2.055	NaN	NaN	NaN	NaN	NaN	NaN	1.928	0.939	0.238	NaN	NaN	NaN	1.766	0.545	0.249	1.77	0.478	0.238	1.782	0.323	0.176	1.804	0.106	0.205	1.677	0.016	0.189	1.919	0.928	0.617	NaN	NaN	NaN	1.916	0.67	0.635	1.887	0.513	0.552	1.928	0.438	0.559	2.011	0.281	0.613	NaN	NaN	NaN
412	2.06	NaN	NaN	NaN	NaN	NaN	NaN	1.927	0.939	0.237	NaN	NaN	NaN	1.764	0.546	0.249	1.768	0.478	0.237	1.78	0.322	0.175	1.804	0.106	0.205	1.677	0.016	0.189	1.917	0.927	0.616	NaN	NaN	NaN	1.914	0.67	0.634	1.887	0.514	0.552	1.927	0.438	0.558	2.01	0.282	0.612	NaN	NaN	NaN
413	2.065	NaN	NaN	NaN	NaN	NaN	NaN	1.925	0.939	0.236	NaN	NaN	NaN	1.761	0.546	0.248	1.764	0.476	0.237	1.779	0.322	0.175	1.804	0.106	0.205	1.677	0.016	0.189	1.914	0.927	0.614	NaN	NaN	NaN	1.913	0.67	0.633	1.886	0.513	0.551	1.927	0.438	0.558	2.01	0.282	0.612	NaN	NaN	NaN
414	2.07	NaN	NaN	NaN	NaN	NaN	NaN	1.923	0.939	0.234	NaN	NaN	NaN	1.759	0.545	0.247	1.762	0.476	0.236	1.777	0.322	0.174	1.804	0.106	0.205	1.677	0.016	0.189	1.912	0.927	0.614	NaN	NaN	NaN	1.912	0.67	0.633	1.885	0.512	0.549	1.927	0.438	0.558	2.01	0.282	0.612	NaN	NaN	NaN
415	2.075	NaN	NaN	NaN	NaN	NaN	NaN	1.921	0.939	0.233	NaN	NaN	NaN	1.756	0.545	0.246	1.76	0.475	0.236	1.776	0.322	0.173	1.804	0.106	0.205	1.677	0.016	0.189	1.912	0.928	0.613	NaN	NaN	NaN	1.91	0.669	0.631	1.882	0.511	0.547	1.927	0.438	0.557	2.01	0.282	0.612	NaN	NaN	NaN
416	2.08	NaN	NaN	NaN	1.866	1.041	0.273	1.92	0.94	0.233	NaN	NaN	NaN	1.754	0.544	0.245	1.758	0.474	0.235	1.775	0.321	0.173	1.804	0.106	0.205	1.677	0.016	0.189	1.911	0.929	0.612	NaN	NaN	NaN	1.909	0.669	0.63	1.881	0.511	0.547	1.926	0.439	0.557	2.009	0.281	0.612	NaN	NaN	NaN
417	2.085	NaN	NaN	NaN	1.864	1.041	0.273	1.918	0.94	0.232	NaN	NaN	NaN	1.752	0.544	0.244	1.757	0.474	0.234	1.775	0.321	0.172	1.804	0.106	0.205	1.677	0.016	0.189	1.908	0.928	0.61	NaN	NaN	NaN	1.907	0.669	0.629	1.881	0.511	0.547	1.925	0.439	0.555	2.009	0.282	0.612	NaN	NaN	NaN
418	2.09	NaN	NaN	NaN	1.859	1.041	0.271	1.916	0.94	0.23	NaN	NaN	NaN	1.751	0.544	0.243	1.755	0.474	0.233	1.774	0.321	0.172	1.803	0.106	0.205	1.677	0.016	0.189	1.906	0.928	0.61	NaN	NaN	NaN	1.906	0.669	0.628	1.88	0.511	0.546	1.924	0.438	0.554	2.009	0.282	0.611	NaN	NaN	NaN
419	2.095	NaN	NaN	NaN	1.859	1.041	0.271	1.915	0.94	0.229	NaN	NaN	NaN	1.749	0.543	0.242	1.754	0.474	0.232	1.774	0.321	0.172	1.803	0.106	0.205	1.677	0.016	0.189	1.905	0.928	0.609	NaN	NaN	NaN	1.905	0.668	0.627	1.88	0.512	0.546	1.923	0.438	0.553	2.009	0.282	0.611	NaN	NaN	NaN
420	2.1	NaN	NaN	NaN	1.86	1.041	0.272	1.914	0.94	0.228	NaN	NaN	NaN	1.748	0.543	0.241	1.753	0.473	0.231	1.773	0.32	0.172	1.803	0.105	0.205	1.677	0.016	0.189	1.902	0.927	0.607	NaN	NaN	NaN	1.904	0.668	0.626	1.879	0.512	0.546	1.922	0.438	0.553	2.009	0.283	0.611	NaN	NaN	NaN
421	2.105	NaN	NaN	NaN	NaN	NaN	NaN	1.911	0.94	0.227	NaN	NaN	NaN	1.747	0.543	0.24	1.752	0.473	0.231	1.773	0.32	0.171	1.803	0.105	0.204	1.677	0.016	0.189	1.9	0.927	0.606	NaN	NaN	NaN	1.903	0.668	0.625	1.878	0.512	0.546	1.921	0.438	0.552	2.008	0.283	0.61	NaN	NaN	NaN
422	2.11	NaN	NaN	NaN	1.854	1.039	0.266	1.908	0.939	0.226	NaN	NaN	NaN	1.746	0.542	0.24	1.751	0.474	0.23	1.772	0.32	0.171	1.803	0.105	0.204	1.677	0.015	0.189	1.9	0.928	0.605	NaN	NaN	NaN	1.901	0.669	0.624	NaN	NaN	NaN	1.921	0.438	0.552	2.007	0.284	0.609	NaN	NaN	NaN
423	2.115	NaN	NaN	NaN	NaN	NaN	NaN	1.906	0.939	0.224	NaN	NaN	NaN	1.745	0.542	0.239	1.751	0.474	0.229	1.772	0.319	0.17	1.803	0.105	0.204	1.677	0.015	0.189	1.898	0.928	0.604	NaN	NaN	NaN	1.901	0.669	0.623	1.873	0.509	0.541	1.92	0.437	0.551	2.007	0.284	0.608	NaN	NaN	NaN
424	2.12	NaN	NaN	NaN	1.852	1.04	0.267	1.904	0.939	0.223	NaN	NaN	NaN	1.744	0.541	0.238	1.75	0.473	0.229	1.772	0.319	0.17	1.802	0.105	0.204	1.677	0.015	0.189	1.895	0.927	0.602	NaN	NaN	NaN	1.9	0.669	0.622	1.873	0.51	0.54	1.919	0.437	0.55	2.006	0.284	0.607	NaN	NaN	NaN
425	2.125	NaN	NaN	NaN	1.851	1.04	0.266	1.902	0.939	0.222	NaN	NaN	NaN	1.743	0.541	0.236	1.749	0.472	0.228	1.771	0.319	0.169	1.802	0.104	0.204	1.677	0.015	0.189	1.893	0.927	0.601	NaN	NaN	NaN	1.898	0.669	0.621	1.872	0.51	0.54	1.917	0.437	0.55	2.005	0.285	0.607	NaN	NaN	NaN
426	2.13	NaN	NaN	NaN	NaN	NaN	NaN	1.901	0.939	0.221	NaN	NaN	NaN	1.743	0.54	0.236	1.748	0.471	0.227	1.771	0.319	0.169	1.802	0.104	0.204	1.677	0.015	0.189	1.891	0.926	0.599	NaN	NaN	NaN	1.897	0.668	0.62	1.872	0.51	0.54	1.916	0.437	0.549	2.005	0.285	0.606	NaN	NaN	NaN
427	2.135	NaN	NaN	NaN	NaN	NaN	NaN	1.899	0.939	0.22	NaN	NaN	NaN	1.742	0.54	0.235	1.747	0.471	0.226	1.771	0.318	0.168	1.802	0.104	0.204	1.677	0.015	0.189	1.89	0.926	0.598	NaN	NaN	NaN	1.895	0.668	0.619	1.871	0.51	0.539	1.916	0.438	0.548	2.004	0.285	0.606	NaN	NaN	NaN
428	2.14	NaN	NaN	NaN	NaN	NaN	NaN	1.897	0.939	0.218	NaN	NaN	NaN	1.741	0.54	0.234	1.746	0.471	0.226	1.77	0.318	0.168	1.802	0.104	0.204	1.677	0.015	0.189	1.888	0.926	0.597	NaN	NaN	NaN	1.893	0.668	0.618	1.869	0.51	0.539	1.915	0.438	0.547	2.004	0.285	0.606	NaN	NaN	NaN
429	2.145	NaN	NaN	NaN	NaN	NaN	NaN	1.895	0.94	0.217	NaN	NaN	NaN	1.74	0.54	0.233	1.746	0.471	0.225	1.769	0.317	0.167	1.802	0.104	0.204	1.677	0.015	0.189	1.886	0.925	0.596	NaN	NaN	NaN	1.892	0.668	0.617	1.868	0.51	0.538	1.913	0.437	0.546	2.003	0.286	0.606	NaN	NaN	NaN
430	2.15	NaN	NaN	NaN	1.84	1.039	0.26	1.893	0.939	0.216	NaN	NaN	NaN	1.739	0.539	0.232	1.745	0.471	0.224	1.769	0.316	0.167	1.802	0.104	0.203	1.677	0.015	0.189	1.884	0.925	0.594	NaN	NaN	NaN	1.89	0.668	0.616	1.865	0.509	0.536	1.912	0.436	0.545	2.002	0.286	0.606	NaN	NaN	NaN
431	2.155	NaN	NaN	NaN	1.839	1.039	0.259	1.89	0.939	0.215	NaN	NaN	NaN	1.738	0.538	0.231	1.743	0.471	0.223	1.768	0.316	0.167	1.802	0.104	0.203	1.677	0.015	0.189	1.883	0.925	0.594	NaN	NaN	NaN	1.889	0.668	0.615	1.864	0.509	0.535	1.911	0.436	0.545	2.001	0.286	0.606	NaN	NaN	NaN
432	2.16	NaN	NaN	NaN	1.836	1.04	0.258	1.888	0.938	0.214	NaN	NaN	NaN	1.737	0.538	0.23	1.742	0.471	0.222	1.767	0.316	0.167	1.802	0.104	0.203	1.677	0.015	0.189	1.881	0.925	0.593	NaN	NaN	NaN	1.887	0.668	0.614	1.863	0.509	0.534	1.909	0.436	0.545	2	0.286	0.606	NaN	NaN	NaN
433	2.165	NaN	NaN	NaN	1.835	1.04	0.258	1.886	0.938	0.212	NaN	NaN	NaN	1.735	0.538	0.229	1.741	0.47	0.222	1.767	0.316	0.166	1.802	0.104	0.203	1.677	0.015	0.189	1.879	0.924	0.591	NaN	NaN	NaN	1.886	0.668	0.613	1.862	0.509	0.534	1.908	0.436	0.544	1.999	0.287	0.605	NaN	NaN	NaN
434	2.17	NaN	NaN	NaN	NaN	NaN	NaN	1.885	0.939	0.21	NaN	NaN	NaN	1.734	0.538	0.229	1.74	0.47	0.221	1.765	0.315	0.166	1.801	0.104	0.203	1.677	0.015	0.189	1.878	0.924	0.59	NaN	NaN	NaN	1.884	0.667	0.612	1.861	0.509	0.534	1.907	0.435	0.543	1.998	0.287	0.604	NaN	NaN	NaN
435	2.175	NaN	NaN	NaN	1.827	1.039	0.252	1.883	0.939	0.209	NaN	NaN	NaN	1.732	0.538	0.228	1.738	0.47	0.22	1.764	0.315	0.165	1.801	0.104	0.203	1.677	0.015	0.189	1.879	0.926	0.59	NaN	NaN	NaN	1.882	0.667	0.611	1.86	0.51	0.533	1.905	0.436	0.542	1.998	0.287	0.603	NaN	NaN	NaN
436	2.18	NaN	NaN	NaN	1.827	1.039	0.252	1.882	0.939	0.209	NaN	NaN	NaN	1.731	0.538	0.228	1.737	0.47	0.219	1.763	0.315	0.165	1.801	0.104	0.203	1.677	0.015	0.189	1.878	0.926	0.589	NaN	NaN	NaN	1.88	0.667	0.61	NaN	NaN	NaN	1.904	0.436	0.542	1.997	0.288	0.602	NaN	NaN	NaN
437	2.185	NaN	NaN	NaN	1.825	1.039	0.252	1.88	0.94	0.208	NaN	NaN	NaN	1.729	0.538	0.226	1.736	0.47	0.219	1.762	0.315	0.164	1.801	0.104	0.203	1.677	0.015	0.189	1.877	0.926	0.588	NaN	NaN	NaN	1.878	0.667	0.609	1.855	0.507	0.531	1.903	0.436	0.541	1.996	0.288	0.602	NaN	NaN	NaN
438	2.19	NaN	NaN	NaN	1.821	1.039	0.25	1.878	0.94	0.206	NaN	NaN	NaN	1.728	0.537	0.225	1.735	0.47	0.218	1.761	0.314	0.164	1.801	0.104	0.203	1.677	0.015	0.189	1.875	0.926	0.587	NaN	NaN	NaN	1.876	0.666	0.608	NaN	NaN	NaN	1.901	0.436	0.541	1.996	0.289	0.601	NaN	NaN	NaN
439	2.195	NaN	NaN	NaN	1.822	1.039	0.25	1.876	0.94	0.205	NaN	NaN	NaN	1.726	0.537	0.224	1.733	0.47	0.217	1.76	0.314	0.163	1.801	0.104	0.203	1.677	0.015	0.189	1.873	0.925	0.586	NaN	NaN	NaN	1.874	0.666	0.607	NaN	NaN	NaN	1.899	0.435	0.54	1.995	0.289	0.601	NaN	NaN	NaN
440	2.2	NaN	NaN	NaN	1.822	1.039	0.251	1.874	0.94	0.204	NaN	NaN	NaN	1.725	0.537	0.224	1.731	0.469	0.217	1.759	0.313	0.163	1.801	0.103	0.203	1.677	0.015	0.189	1.871	0.925	0.585	NaN	NaN	NaN	1.873	0.666	0.607	1.848	0.506	0.529	1.897	0.435	0.539	1.994	0.29	0.6	NaN	NaN	NaN
441	2.205	NaN	NaN	NaN	NaN	NaN	NaN	1.872	0.939	0.203	NaN	NaN	NaN	1.723	0.537	0.223	1.73	0.468	0.216	1.758	0.313	0.163	1.801	0.103	0.202	1.677	0.015	0.189	1.869	0.925	0.584	NaN	NaN	NaN	1.871	0.666	0.606	1.847	0.506	0.528	1.896	0.435	0.539	1.993	0.29	0.6	NaN	NaN	NaN
442	2.21	NaN	NaN	NaN	NaN	NaN	NaN	1.87	0.939	0.202	NaN	NaN	NaN	1.721	0.537	0.223	1.729	0.468	0.216	1.758	0.313	0.162	1.801	0.103	0.202	1.677	0.015	0.189	1.868	0.925	0.583	NaN	NaN	NaN	1.869	0.666	0.605	1.846	0.507	0.528	1.894	0.435	0.538	1.992	0.291	0.6	NaN	NaN	NaN
443	2.215	NaN	NaN	NaN	1.813	1.037	0.244	1.868	0.939	0.201	NaN	NaN	NaN	1.72	0.537	0.222	1.727	0.468	0.216	1.757	0.312	0.162	1.801	0.103	0.202	1.677	0.015	0.189	1.866	0.925	0.582	NaN	NaN	NaN	1.867	0.666	0.604	1.844	0.507	0.528	1.892	0.435	0.538	1.99	0.291	0.6	NaN	NaN	NaN
444	2.22	NaN	NaN	NaN	1.808	1.038	0.243	1.867	0.939	0.2	NaN	NaN	NaN	1.719	0.537	0.222	1.726	0.468	0.215	1.756	0.312	0.161	1.801	0.103	0.202	1.677	0.015	0.189	1.864	0.925	0.581	NaN	NaN	NaN	1.865	0.666	0.602	1.842	0.508	0.527	1.889	0.435	0.537	1.989	0.292	0.598	NaN	NaN	NaN
445	2.225	NaN	NaN	NaN	1.807	1.038	0.243	1.865	0.939	0.199	NaN	NaN	NaN	1.718	0.537	0.221	1.725	0.467	0.214	1.756	0.312	0.161	1.801	0.103	0.202	1.677	0.015	0.189	1.862	0.925	0.581	NaN	NaN	NaN	1.863	0.666	0.601	1.841	0.508	0.527	1.887	0.436	0.536	1.987	0.293	0.598	NaN	NaN	NaN
446	2.23	NaN	NaN	NaN	1.808	1.038	0.243	1.864	0.939	0.198	NaN	NaN	NaN	1.716	0.536	0.22	1.723	0.467	0.213	1.755	0.312	0.161	1.8	0.103	0.202	1.677	0.015	0.189	1.861	0.925	0.58	NaN	NaN	NaN	1.861	0.666	0.6	NaN	NaN	NaN	1.885	0.436	0.536	1.986	0.294	0.597	NaN	NaN	NaN
447	2.235	NaN	NaN	NaN	1.809	1.038	0.244	1.863	0.939	0.197	NaN	NaN	NaN	1.714	0.535	0.219	1.723	0.466	0.213	1.754	0.311	0.16	1.8	0.102	0.202	1.677	0.015	0.189	1.859	0.925	0.579	NaN	NaN	NaN	1.86	0.666	0.599	NaN	NaN	NaN	1.882	0.436	0.535	1.984	0.294	0.597	NaN	NaN	NaN
448	2.24	NaN	NaN	NaN	NaN	NaN	NaN	1.862	0.939	0.196	NaN	NaN	NaN	1.713	0.535	0.219	1.722	0.466	0.212	1.754	0.311	0.16	1.8	0.102	0.202	1.677	0.015	0.189	1.857	0.925	0.578	NaN	NaN	NaN	1.857	0.666	0.599	NaN	NaN	NaN	1.879	0.436	0.534	1.981	0.296	0.597	NaN	NaN	NaN
449	2.245	NaN	NaN	NaN	NaN	NaN	NaN	1.86	0.939	0.196	NaN	NaN	NaN	1.713	0.535	0.219	1.721	0.467	0.212	1.753	0.311	0.16	1.8	0.102	0.202	1.677	0.015	0.189	1.855	0.925	0.577	NaN	NaN	NaN	1.856	0.666	0.598	NaN	NaN	NaN	1.877	0.436	0.534	1.981	0.297	0.596	NaN	NaN	NaN
450	2.25	NaN	NaN	NaN	NaN	NaN	NaN	1.859	0.939	0.195	NaN	NaN	NaN	1.712	0.535	0.218	1.72	0.466	0.211	1.753	0.311	0.16	1.8	0.102	0.202	1.677	0.014	0.189	1.853	0.925	0.576	NaN	NaN	NaN	1.853	0.667	0.597	1.823	0.506	0.521	1.874	0.436	0.533	1.979	0.298	0.596	NaN	NaN	NaN
451	2.255	NaN	NaN	NaN	NaN	NaN	NaN	1.858	0.94	0.194	NaN	NaN	NaN	1.711	0.534	0.218	1.719	0.465	0.211	1.752	0.31	0.159	1.8	0.102	0.202	1.677	0.014	0.189	1.852	0.926	0.575	NaN	NaN	NaN	1.851	0.667	0.596	1.821	0.507	0.521	1.871	0.437	0.533	1.977	0.298	0.596	NaN	NaN	NaN
452	2.26	NaN	NaN	NaN	NaN	NaN	NaN	1.856	0.94	0.193	NaN	NaN	NaN	1.71	0.534	0.217	1.718	0.465	0.21	1.752	0.31	0.159	1.8	0.102	0.202	1.677	0.014	0.189	1.85	0.926	0.575	NaN	NaN	NaN	1.849	0.667	0.595	1.819	0.507	0.521	1.868	0.437	0.532	1.975	0.3	0.596	NaN	NaN	NaN
453	2.265	NaN	NaN	NaN	1.801	1.04	0.233	1.855	0.939	0.192	NaN	NaN	NaN	1.709	0.533	0.216	1.718	0.465	0.21	1.752	0.31	0.159	1.8	0.102	0.202	1.677	0.014	0.189	1.848	0.927	0.574	NaN	NaN	NaN	1.847	0.668	0.594	1.816	0.508	0.52	1.865	0.438	0.532	1.971	0.301	0.595	NaN	NaN	NaN
454	2.27	NaN	NaN	NaN	1.8	1.04	0.233	1.853	0.939	0.191	NaN	NaN	NaN	1.709	0.532	0.216	1.718	0.465	0.21	1.751	0.309	0.159	1.8	0.102	0.202	1.677	0.014	0.189	1.846	0.927	0.573	NaN	NaN	NaN	1.843	0.667	0.593	1.812	0.508	0.52	1.862	0.438	0.531	1.967	0.303	0.595	NaN	NaN	NaN
455	2.275	NaN	NaN	NaN	NaN	NaN	NaN	1.852	0.938	0.19	NaN	NaN	NaN	1.708	0.532	0.215	1.718	0.465	0.209	1.751	0.309	0.158	1.8	0.102	0.202	1.677	0.014	0.189	1.844	0.928	0.572	NaN	NaN	NaN	1.84	0.667	0.592	1.808	0.508	0.52	1.858	0.438	0.531	1.964	0.305	0.595	2.066	0.134	0.548
456	2.28	NaN	NaN	NaN	NaN	NaN	NaN	1.85	0.938	0.19	NaN	NaN	NaN	1.708	0.532	0.215	1.717	0.464	0.209	1.751	0.309	0.158	1.8	0.102	0.202	1.677	0.014	0.189	1.843	0.928	0.572	NaN	NaN	NaN	1.838	0.667	0.592	1.804	0.509	0.519	1.854	0.439	0.53	1.964	0.307	0.594	2.064	0.135	0.548
457	2.285	NaN	NaN	NaN	1.793	1.039	0.23	1.849	0.938	0.189	NaN	NaN	NaN	1.708	0.532	0.214	1.717	0.464	0.208	1.751	0.308	0.158	1.8	0.102	0.202	1.677	0.014	0.189	1.841	0.929	0.571	NaN	NaN	NaN	1.835	0.668	0.591	1.801	0.51	0.519	1.85	0.439	0.53	1.962	0.308	0.593	2.062	0.137	0.548
458	2.29	NaN	NaN	NaN	1.791	1.039	0.228	1.847	0.938	0.187	1.802	0.714	0.152	1.707	0.532	0.214	1.717	0.464	0.208	1.751	0.308	0.157	1.8	0.102	0.202	1.677	0.014	0.189	1.839	0.93	0.57	NaN	NaN	NaN	1.832	0.669	0.59	1.798	0.51	0.519	1.846	0.44	0.529	1.96	0.31	0.593	2.058	0.139	0.548
459	2.295	NaN	NaN	NaN	1.788	1.038	0.227	1.846	0.938	0.186	1.8	0.713	0.152	1.707	0.532	0.213	1.716	0.464	0.207	1.751	0.308	0.157	1.8	0.102	0.202	1.677	0.014	0.189	1.837	0.93	0.569	NaN	NaN	NaN	1.829	0.669	0.59	1.795	0.511	0.52	1.842	0.44	0.529	1.956	0.311	0.592	2.058	0.141	0.548
460	2.3	NaN	NaN	NaN	1.788	1.038	0.227	1.845	0.938	0.186	1.799	0.713	0.152	1.706	0.531	0.212	1.715	0.463	0.206	1.75	0.308	0.157	1.8	0.102	0.202	1.677	0.014	0.189	1.836	0.931	0.569	NaN	NaN	NaN	1.826	0.67	0.589	1.791	0.511	0.52	1.837	0.441	0.528	1.952	0.313	0.591	2.056	0.143	0.547
461	2.305	NaN	NaN	NaN	1.786	1.039	0.226	1.844	0.939	0.185	1.798	0.713	0.151	1.706	0.531	0.212	1.715	0.463	0.206	1.75	0.308	0.157	1.8	0.102	0.202	1.677	0.014	0.189	1.834	0.932	0.568	NaN	NaN	NaN	1.823	0.67	0.588	1.787	0.512	0.519	1.833	0.442	0.528	1.948	0.315	0.591	2.052	0.146	0.548
462	2.31	NaN	NaN	NaN	1.786	1.039	0.226	1.843	0.939	0.185	1.798	0.713	0.151	1.705	0.531	0.212	1.715	0.463	0.206	1.75	0.308	0.156	1.8	0.102	0.202	1.677	0.014	0.189	1.832	0.932	0.567	NaN	NaN	NaN	1.819	0.67	0.588	1.782	0.513	0.518	1.828	0.442	0.527	1.945	0.317	0.591	2.047	0.15	0.549
463	2.315	NaN	NaN	NaN	NaN	NaN	NaN	1.842	0.939	0.184	1.798	0.713	0.151	1.705	0.531	0.211	1.715	0.463	0.205	1.75	0.307	0.156	1.8	0.101	0.202	1.677	0.014	0.189	1.831	0.933	0.567	NaN	NaN	NaN	1.815	0.67	0.587	1.777	0.513	0.518	1.823	0.443	0.526	1.941	0.318	0.59	2.045	0.152	0.548
464	2.32	NaN	NaN	NaN	1.782	1.037	0.221	1.841	0.939	0.184	1.797	0.713	0.151	1.705	0.531	0.211	1.715	0.463	0.205	1.75	0.307	0.155	1.8	0.101	0.202	1.677	0.014	0.189	1.829	0.934	0.567	NaN	NaN	NaN	1.811	0.67	0.586	1.772	0.514	0.517	1.818	0.443	0.525	1.936	0.32	0.59	2.045	0.154	0.548
465	2.325	NaN	NaN	NaN	NaN	NaN	NaN	1.84	0.94	0.183	1.798	0.714	0.15	1.705	0.531	0.211	1.715	0.463	0.205	1.749	0.307	0.155	1.799	0.102	0.202	1.677	0.014	0.189	1.827	0.934	0.566	NaN	NaN	NaN	1.808	0.67	0.585	1.767	0.515	0.517	1.813	0.444	0.525	1.932	0.322	0.589	2.041	0.157	0.547
466	2.33	NaN	NaN	NaN	NaN	NaN	NaN	1.839	0.94	0.182	1.799	0.716	0.149	1.705	0.531	0.211	1.715	0.463	0.205	1.749	0.307	0.155	1.798	0.102	0.202	1.677	0.014	0.189	1.826	0.935	0.566	NaN	NaN	NaN	1.804	0.671	0.584	1.762	0.516	0.515	1.807	0.444	0.524	1.928	0.324	0.588	2.035	0.161	0.547
467	2.335	NaN	NaN	NaN	NaN	NaN	NaN	1.837	0.94	0.181	1.799	0.716	0.148	1.705	0.531	0.211	1.715	0.463	0.205	1.749	0.307	0.155	1.799	0.101	0.202	1.677	0.014	0.189	1.825	0.936	0.565	NaN	NaN	NaN	1.8	0.671	0.583	1.756	0.516	0.513	1.802	0.445	0.523	1.924	0.325	0.588	2.028	0.165	0.547
468	2.34	NaN	NaN	NaN	1.772	1.04	0.218	1.836	0.941	0.18	1.798	0.716	0.148	1.705	0.531	0.21	1.714	0.463	0.204	1.749	0.306	0.155	1.8	0.101	0.202	1.677	0.014	0.189	1.824	0.937	0.564	NaN	NaN	NaN	1.796	0.671	0.583	1.75	0.516	0.513	1.796	0.446	0.522	1.92	0.326	0.588	2.025	0.168	0.547
469	2.345	NaN	NaN	NaN	1.772	1.04	0.218	1.835	0.941	0.18	1.797	0.716	0.148	1.705	0.531	0.21	1.714	0.463	0.204	1.748	0.306	0.155	1.8	0.101	0.202	1.677	0.014	0.189	1.823	0.938	0.564	NaN	NaN	NaN	1.792	0.671	0.582	1.744	0.517	0.511	1.791	0.447	0.522	1.915	0.328	0.588	2.024	0.17	0.546
470	2.35	NaN	NaN	NaN	1.772	1.04	0.218	1.834	0.941	0.18	1.795	0.714	0.148	1.705	0.531	0.21	1.714	0.463	0.204	1.748	0.306	0.155	1.8	0.101	0.202	1.677	0.014	0.189	1.821	0.938	0.563	NaN	NaN	NaN	1.789	0.671	0.582	1.739	0.518	0.51	1.786	0.447	0.521	1.91	0.33	0.588	2.022	0.172	0.545
471	2.355	NaN	NaN	NaN	1.772	1.04	0.218	1.832	0.941	0.18	1.794	0.714	0.148	1.705	0.531	0.21	1.714	0.463	0.204	1.748	0.306	0.155	1.799	0.101	0.202	1.677	0.014	0.189	1.82	0.939	0.563	NaN	NaN	NaN	1.785	0.672	0.582	1.734	0.518	0.509	1.78	0.448	0.52	1.906	0.332	0.587	2.018	0.175	0.546
472	2.36	NaN	NaN	NaN	NaN	NaN	NaN	1.831	0.942	0.179	1.794	0.714	0.147	1.705	0.531	0.209	1.714	0.463	0.204	1.748	0.306	0.155	1.799	0.101	0.201	1.677	0.014	0.189	1.819	0.94	0.563	NaN	NaN	NaN	1.781	0.672	0.581	1.728	0.519	0.509	1.776	0.449	0.52	1.9	0.334	0.586	2.014	0.178	0.546
473	2.365	NaN	NaN	NaN	NaN	NaN	NaN	1.83	0.942	0.179	1.793	0.714	0.147	1.705	0.531	0.209	1.714	0.462	0.203	1.748	0.306	0.154	1.799	0.1	0.201	1.677	0.014	0.189	1.817	0.94	0.562	NaN	NaN	NaN	1.777	0.672	0.581	1.724	0.52	0.508	1.771	0.451	0.52	1.895	0.336	0.585	2.011	0.18	0.546
474	2.37	NaN	NaN	NaN	NaN	NaN	NaN	1.828	0.942	0.179	1.792	0.714	0.147	1.704	0.531	0.209	1.714	0.462	0.203	1.748	0.306	0.154	1.799	0.1	0.201	1.677	0.014	0.189	1.816	0.941	0.562	NaN	NaN	NaN	1.774	0.673	0.581	1.72	0.521	0.508	1.766	0.452	0.519	1.89	0.338	0.585	2.01	0.182	0.545
475	2.375	NaN	NaN	NaN	NaN	NaN	NaN	1.827	0.942	0.179	1.791	0.714	0.147	1.704	0.532	0.208	1.713	0.462	0.203	1.748	0.306	0.154	1.799	0.1	0.201	1.677	0.014	0.189	1.815	0.941	0.562	NaN	NaN	NaN	1.77	0.674	0.58	1.715	0.523	0.507	1.76	0.453	0.519	1.885	0.339	0.585	2.006	0.185	0.544
476	2.38	NaN	NaN	NaN	NaN	NaN	NaN	1.825	0.942	0.178	1.79	0.715	0.146	1.704	0.532	0.208	1.713	0.462	0.203	1.747	0.306	0.154	1.799	0.1	0.201	1.677	0.014	0.188	1.814	0.942	0.561	NaN	NaN	NaN	1.766	0.674	0.58	1.71	0.523	0.507	1.755	0.453	0.518	1.88	0.34	0.584	2.001	0.188	0.544
477	2.385	NaN	NaN	NaN	NaN	NaN	NaN	1.824	0.943	0.178	1.789	0.715	0.146	1.704	0.532	0.207	1.713	0.462	0.203	1.747	0.305	0.154	1.799	0.1	0.201	1.677	0.014	0.188	1.813	0.943	0.561	NaN	NaN	NaN	1.763	0.675	0.579	1.705	0.524	0.507	1.75	0.454	0.518	1.876	0.342	0.584	1.995	0.191	0.543
478	2.39	NaN	NaN	NaN	NaN	NaN	NaN	1.822	0.942	0.178	1.788	0.715	0.146	1.703	0.532	0.207	1.713	0.462	0.203	1.747	0.305	0.154	1.799	0.1	0.201	1.677	0.014	0.189	1.812	0.943	0.561	NaN	NaN	NaN	1.761	0.676	0.579	1.701	0.524	0.506	1.745	0.455	0.518	1.872	0.343	0.584	1.99	0.194	0.544
479	2.395	NaN	NaN	NaN	NaN	NaN	NaN	1.819	0.942	0.177	1.787	0.716	0.146	1.703	0.531	0.207	1.713	0.462	0.203	1.747	0.305	0.154	1.799	0.1	0.201	1.677	0.014	0.188	1.812	0.944	0.561	NaN	NaN	NaN	1.758	0.677	0.579	1.696	0.525	0.505	1.741	0.457	0.517	1.867	0.345	0.584	1.986	0.197	0.544
480	2.4	NaN	NaN	NaN	NaN	NaN	NaN	1.818	0.942	0.176	1.786	0.716	0.145	1.703	0.531	0.207	1.712	0.462	0.202	1.747	0.305	0.154	1.799	0.1	0.201	1.677	0.014	0.189	1.811	0.944	0.561	NaN	NaN	NaN	1.755	0.678	0.578	1.692	0.526	0.505	1.736	0.458	0.517	1.862	0.346	0.584	1.984	0.199	0.544
481	2.405	NaN	NaN	NaN	NaN	NaN	NaN	1.816	0.942	0.176	1.785	0.716	0.145	1.702	0.531	0.207	1.712	0.462	0.202	1.746	0.305	0.154	1.799	0.1	0.201	1.677	0.014	0.188	1.81	0.945	0.56	NaN	NaN	NaN	1.753	0.678	0.578	1.688	0.528	0.505	1.731	0.459	0.517	1.857	0.347	0.584	1.981	0.2	0.544
482	2.41	NaN	NaN	NaN	NaN	NaN	NaN	1.815	0.943	0.176	1.784	0.716	0.144	1.702	0.531	0.207	1.712	0.462	0.202	1.746	0.305	0.154	1.799	0.099	0.201	1.677	0.014	0.189	1.809	0.945	0.56	NaN	NaN	NaN	1.75	0.678	0.578	1.683	0.529	0.505	1.727	0.459	0.517	1.852	0.349	0.583	1.978	0.201	0.543
483	2.415	NaN	NaN	NaN	NaN	NaN	NaN	1.816	0.943	0.176	1.782	0.717	0.144	1.701	0.531	0.207	1.712	0.462	0.202	1.746	0.305	0.154	1.799	0.099	0.201	1.677	0.014	0.188	1.809	0.945	0.56	NaN	NaN	NaN	1.747	0.679	0.578	1.68	0.53	0.505	1.723	0.461	0.517	1.848	0.35	0.583	1.975	0.202	0.542
484	2.42	NaN	NaN	NaN	NaN	NaN	NaN	1.814	0.943	0.176	1.781	0.717	0.144	1.701	0.531	0.207	1.711	0.462	0.202	1.745	0.305	0.154	1.799	0.099	0.201	1.677	0.014	0.188	1.808	0.945	0.56	NaN	NaN	NaN	1.745	0.68	0.577	1.677	0.532	0.505	1.718	0.462	0.516	1.843	0.351	0.583	1.97	0.203	0.542
485	2.425	NaN	NaN	NaN	NaN	NaN	NaN	1.813	0.944	0.175	1.78	0.717	0.144	1.701	0.531	0.207	1.711	0.462	0.202	1.745	0.305	0.154	1.798	0.099	0.201	1.677	0.014	0.188	1.807	0.945	0.56	NaN	NaN	NaN	1.743	0.68	0.577	1.674	0.533	0.505	1.715	0.463	0.516	1.839	0.353	0.583	1.965	0.203	0.542
486	2.43	NaN	NaN	NaN	NaN	NaN	NaN	1.811	0.944	0.175	1.778	0.718	0.143	1.7	0.531	0.208	1.71	0.462	0.202	1.745	0.305	0.154	1.798	0.099	0.201	1.677	0.014	0.188	1.807	0.946	0.56	NaN	NaN	NaN	1.741	0.68	0.577	1.67	0.534	0.505	1.71	0.464	0.516	1.835	0.354	0.583	1.96	0.203	0.543
487	2.435	NaN	NaN	NaN	NaN	NaN	NaN	1.809	0.944	0.175	1.777	0.718	0.143	1.699	0.53	0.208	1.71	0.462	0.202	1.744	0.305	0.154	1.798	0.099	0.201	1.677	0.014	0.189	1.806	0.946	0.56	NaN	NaN	NaN	1.739	0.681	0.577	1.666	0.534	0.504	1.706	0.465	0.515	1.831	0.354	0.583	1.954	0.202	0.544
488	2.44	NaN	NaN	NaN	NaN	NaN	NaN	1.807	0.945	0.174	1.774	0.718	0.143	1.698	0.53	0.209	1.71	0.462	0.202	1.744	0.304	0.154	1.797	0.1	0.201	1.677	0.014	0.189	1.806	0.946	0.559	NaN	NaN	NaN	1.738	0.681	0.576	1.662	0.535	0.504	1.703	0.466	0.515	1.826	0.355	0.583	1.948	0.201	0.544
489	2.445	NaN	NaN	NaN	NaN	NaN	NaN	1.805	0.945	0.174	1.773	0.718	0.143	1.698	0.529	0.209	1.71	0.462	0.202	1.743	0.304	0.154	1.797	0.099	0.201	1.677	0.014	0.189	1.805	0.946	0.559	NaN	NaN	NaN	1.737	0.682	0.576	1.659	0.536	0.504	1.699	0.467	0.515	1.821	0.355	0.583	1.942	0.2	0.544
490	2.45	NaN	NaN	NaN	NaN	NaN	NaN	1.803	0.946	0.174	1.771	0.718	0.143	1.697	0.529	0.209	1.709	0.461	0.202	1.743	0.304	0.154	1.796	0.1	0.201	1.677	0.014	0.189	1.805	0.946	0.559	NaN	NaN	NaN	1.735	0.683	0.576	1.657	0.537	0.505	1.696	0.468	0.515	1.816	0.355	0.583	1.936	0.198	0.544
491	2.455	NaN	NaN	NaN	NaN	NaN	NaN	1.801	0.946	0.174	1.769	0.718	0.143	1.697	0.529	0.21	1.709	0.461	0.203	1.742	0.304	0.154	1.796	0.1	0.201	1.677	0.014	0.189	1.804	0.947	0.559	NaN	NaN	NaN	1.733	0.683	0.575	1.654	0.538	0.505	1.692	0.468	0.515	1.811	0.354	0.583	1.932	0.196	0.543
492	2.46	NaN	NaN	NaN	1.733	1.042	0.211	1.799	0.946	0.174	1.768	0.718	0.144	1.696	0.529	0.21	1.708	0.461	0.203	1.742	0.304	0.154	1.795	0.1	0.201	1.677	0.014	0.189	1.804	0.947	0.559	NaN	NaN	NaN	1.732	0.684	0.575	1.651	0.54	0.505	1.688	0.469	0.515	1.806	0.353	0.583	1.925	0.194	0.544
493	2.465	NaN	NaN	NaN	NaN	NaN	NaN	1.797	0.946	0.174	1.766	0.718	0.143	1.695	0.529	0.21	1.708	0.461	0.203	1.741	0.304	0.154	1.795	0.1	0.201	1.677	0.014	0.189	1.803	0.947	0.559	NaN	NaN	NaN	1.73	0.685	0.575	1.649	0.542	0.506	1.685	0.47	0.515	1.801	0.352	0.583	1.916	0.193	0.544
494	2.47	NaN	NaN	NaN	NaN	NaN	NaN	1.795	0.946	0.174	1.765	0.719	0.143	1.695	0.53	0.21	1.707	0.461	0.203	1.741	0.304	0.154	1.795	0.1	0.201	1.677	0.014	0.189	1.802	0.947	0.558	NaN	NaN	NaN	1.729	0.686	0.575	1.646	0.543	0.506	1.682	0.471	0.515	1.797	0.351	0.584	1.912	0.19	0.543
495	2.475	NaN	NaN	NaN	NaN	NaN	NaN	1.792	0.946	0.173	1.764	0.719	0.143	1.695	0.53	0.211	1.706	0.461	0.204	1.74	0.304	0.155	1.795	0.1	0.201	1.677	0.014	0.189	1.801	0.947	0.558	NaN	NaN	NaN	1.728	0.687	0.575	1.643	0.543	0.506	1.679	0.472	0.515	1.793	0.35	0.584	1.906	0.188	0.542
496	2.48	NaN	NaN	NaN	NaN	NaN	NaN	1.79	0.946	0.173	1.762	0.719	0.143	1.694	0.53	0.211	1.706	0.461	0.204	1.74	0.304	0.155	1.795	0.1	0.201	1.677	0.014	0.189	1.801	0.948	0.558	NaN	NaN	NaN	1.726	0.688	0.576	1.64	0.545	0.506	1.676	0.473	0.516	1.788	0.349	0.583	1.898	0.185	0.541
497	2.485	NaN	NaN	NaN	NaN	NaN	NaN	1.788	0.946	0.173	1.761	0.719	0.142	1.694	0.53	0.211	1.706	0.461	0.204	1.74	0.304	0.155	1.795	0.1	0.201	1.677	0.014	0.189	1.8	0.948	0.558	NaN	NaN	NaN	1.724	0.688	0.576	1.637	0.546	0.506	1.674	0.474	0.516	1.784	0.348	0.583	1.89	0.183	0.54
498	2.49	NaN	NaN	NaN	NaN	NaN	NaN	1.787	0.946	0.173	1.759	0.719	0.142	1.693	0.53	0.211	1.705	0.461	0.204	1.739	0.304	0.155	1.795	0.1	0.201	1.677	0.014	0.189	1.8	0.949	0.557	NaN	NaN	NaN	1.722	0.689	0.576	1.635	0.547	0.506	1.671	0.474	0.516	1.779	0.346	0.583	1.885	0.179	0.538
499	2.495	NaN	NaN	NaN	NaN	NaN	NaN	1.785	0.946	0.173	1.758	0.719	0.143	1.693	0.53	0.211	1.705	0.461	0.204	1.739	0.303	0.155	1.795	0.1	0.202	1.677	0.014	0.189	1.799	0.949	0.557	NaN	NaN	NaN	1.721	0.689	0.576	1.633	0.548	0.506	1.668	0.474	0.517	1.775	0.344	0.583	1.879	0.176	0.538
500	2.5	NaN	NaN	NaN	1.718	1.042	0.212	1.783	0.947	0.173	1.757	0.72	0.143	1.692	0.53	0.211	1.705	0.461	0.204	1.738	0.303	0.156	1.795	0.1	0.202	1.677	0.014	0.189	1.798	0.949	0.557	NaN	NaN	NaN	1.719	0.689	0.576	1.632	0.549	0.507	1.666	0.475	0.517	1.771	0.343	0.583	1.872	0.172	0.537
501	2.505	NaN	NaN	NaN	1.718	1.042	0.212	1.781	0.947	0.173	1.756	0.72	0.143	1.692	0.529	0.211	1.704	0.461	0.204	1.738	0.303	0.156	1.795	0.1	0.202	1.677	0.014	0.189	1.798	0.95	0.557	NaN	NaN	NaN	1.717	0.689	0.577	1.63	0.549	0.508	1.663	0.475	0.517	1.767	0.342	0.583	1.865	0.169	0.536
502	2.51	NaN	NaN	NaN	1.718	1.042	0.212	1.78	0.947	0.173	1.755	0.72	0.143	1.691	0.529	0.212	1.704	0.461	0.205	1.737	0.303	0.156	1.795	0.1	0.202	1.677	0.014	0.189	1.797	0.95	0.557	NaN	NaN	NaN	1.716	0.69	0.577	1.628	0.55	0.509	1.661	0.476	0.518	1.763	0.34	0.582	1.858	0.166	0.534
503	2.515	NaN	NaN	NaN	NaN	NaN	NaN	1.778	0.948	0.173	1.754	0.72	0.143	1.691	0.529	0.212	1.704	0.461	0.205	1.737	0.303	0.156	1.795	0.1	0.202	1.677	0.014	0.189	1.796	0.951	0.557	NaN	NaN	NaN	1.715	0.691	0.577	1.626	0.551	0.509	1.659	0.476	0.518	1.759	0.338	0.582	1.851	0.163	0.533
504	2.52	NaN	NaN	NaN	NaN	NaN	NaN	1.776	0.948	0.173	1.753	0.721	0.143	1.69	0.529	0.212	1.703	0.461	0.205	1.737	0.303	0.156	1.795	0.099	0.202	1.677	0.014	0.189	1.795	0.951	0.557	NaN	NaN	NaN	1.714	0.692	0.578	1.625	0.551	0.51	1.657	0.476	0.519	1.755	0.337	0.582	1.844	0.16	0.533
505	2.525	NaN	NaN	NaN	1.712	1.042	0.214	1.774	0.948	0.173	1.752	0.721	0.144	1.69	0.529	0.212	1.703	0.461	0.205	1.736	0.303	0.157	1.794	0.099	0.202	1.677	0.014	0.189	1.794	0.951	0.557	NaN	NaN	NaN	1.713	0.692	0.579	1.623	0.552	0.51	1.655	0.477	0.519	1.752	0.336	0.582	1.837	0.157	0.531
506	2.53	NaN	NaN	NaN	1.712	1.042	0.214	1.772	0.948	0.173	1.751	0.721	0.144	1.689	0.529	0.212	1.702	0.461	0.206	1.736	0.303	0.157	1.794	0.099	0.202	1.677	0.014	0.189	1.793	0.952	0.557	NaN	NaN	NaN	1.712	0.693	0.579	1.622	0.552	0.51	1.653	0.477	0.52	1.748	0.334	0.582	1.83	0.154	0.53
507	2.535	NaN	NaN	NaN	1.711	1.042	0.214	1.771	0.948	0.174	1.75	0.722	0.144	1.689	0.529	0.213	1.701	0.46	0.206	1.735	0.302	0.157	1.794	0.099	0.202	1.677	0.014	0.189	1.792	0.953	0.557	NaN	NaN	NaN	1.711	0.693	0.579	1.621	0.553	0.511	1.651	0.477	0.52	1.744	0.332	0.582	1.822	0.151	0.53
508	2.54	NaN	NaN	NaN	1.708	1.042	0.213	1.769	0.948	0.173	1.749	0.723	0.144	1.688	0.529	0.213	1.7	0.459	0.206	1.735	0.302	0.157	1.794	0.099	0.202	1.677	0.014	0.189	1.792	0.953	0.557	NaN	NaN	NaN	1.71	0.694	0.579	1.62	0.553	0.511	1.649	0.478	0.521	1.741	0.331	0.581	1.814	0.147	0.529
509	2.545	NaN	NaN	NaN	1.706	1.043	0.212	1.767	0.948	0.174	1.748	0.723	0.144	1.687	0.528	0.214	1.7	0.459	0.207	1.735	0.302	0.158	1.794	0.1	0.202	1.677	0.014	0.189	1.791	0.953	0.557	NaN	NaN	NaN	1.709	0.694	0.58	1.618	0.554	0.512	1.648	0.478	0.521	1.737	0.33	0.581	1.807	0.145	0.528
510	2.55	NaN	NaN	NaN	1.704	1.043	0.212	1.765	0.948	0.174	1.747	0.723	0.144	1.686	0.528	0.214	1.699	0.46	0.207	1.734	0.302	0.158	1.794	0.1	0.202	1.677	0.014	0.189	1.79	0.953	0.557	NaN	NaN	NaN	1.708	0.694	0.58	1.617	0.554	0.513	1.646	0.478	0.522	1.733	0.328	0.581	1.8	0.142	0.526
511	2.555	NaN	NaN	NaN	NaN	NaN	NaN	1.764	0.948	0.174	1.746	0.724	0.144	1.686	0.527	0.215	1.699	0.46	0.207	1.734	0.302	0.158	1.794	0.1	0.202	1.677	0.014	0.189	1.788	0.952	0.557	NaN	NaN	NaN	1.706	0.694	0.581	1.616	0.555	0.513	1.645	0.478	0.522	1.73	0.327	0.581	1.792	0.139	0.526
512	2.56	NaN	NaN	NaN	NaN	NaN	NaN	1.762	0.948	0.174	1.745	0.723	0.144	1.685	0.527	0.216	1.698	0.46	0.208	1.734	0.302	0.158	1.794	0.1	0.202	1.677	0.014	0.189	1.783	0.95	0.555	NaN	NaN	NaN	1.705	0.694	0.582	1.616	0.555	0.514	1.644	0.478	0.522	1.726	0.325	0.581	1.784	0.136	0.525
513	2.565	NaN	NaN	NaN	NaN	NaN	NaN	1.76	0.948	0.175	1.742	0.722	0.144	1.684	0.527	0.216	1.698	0.46	0.208	1.733	0.302	0.159	1.795	0.099	0.202	1.677	0.014	0.189	1.783	0.949	0.555	NaN	NaN	NaN	1.705	0.695	0.583	1.615	0.555	0.515	1.643	0.478	0.523	1.723	0.324	0.581	1.777	0.133	0.524
514	2.57	NaN	NaN	NaN	NaN	NaN	NaN	1.758	0.948	0.175	1.74	0.722	0.145	1.684	0.528	0.216	1.698	0.46	0.208	1.732	0.302	0.159	1.795	0.098	0.202	1.677	0.014	0.189	1.783	0.949	0.555	NaN	NaN	NaN	1.704	0.695	0.583	1.614	0.555	0.515	1.642	0.478	0.523	1.719	0.322	0.58	1.768	0.13	0.523
515	2.575	NaN	NaN	NaN	NaN	NaN	NaN	1.756	0.948	0.176	1.739	0.722	0.145	1.683	0.528	0.216	1.697	0.46	0.209	1.732	0.302	0.159	1.796	0.098	0.202	1.677	0.014	0.189	NaN	NaN	NaN	NaN	NaN	NaN	1.704	0.696	0.584	1.614	0.555	0.515	1.641	0.478	0.524	1.715	0.32	0.58	1.76	0.125	0.524
516	2.58	NaN	NaN	NaN	NaN	NaN	NaN	1.755	0.948	0.176	1.738	0.722	0.145	1.682	0.528	0.216	1.697	0.46	0.209	1.731	0.302	0.159	1.796	0.098	0.203	1.677	0.014	0.189	NaN	NaN	NaN	NaN	NaN	NaN	1.703	0.696	0.584	1.614	0.556	0.516	1.64	0.478	0.524	1.712	0.319	0.58	1.754	0.124	0.523
517	2.585	NaN	NaN	NaN	NaN	NaN	NaN	1.753	0.949	0.176	1.737	0.723	0.146	1.681	0.528	0.216	1.696	0.46	0.209	1.73	0.302	0.159	1.795	0.098	0.203	1.677	0.014	0.189	NaN	NaN	NaN	NaN	NaN	NaN	1.703	0.695	0.584	1.614	0.555	0.516	1.639	0.478	0.525	1.708	0.317	0.58	1.747	0.122	0.522
518	2.59	NaN	NaN	NaN	NaN	NaN	NaN	1.751	0.949	0.177	1.736	0.723	0.146	1.68	0.528	0.217	1.694	0.46	0.21	1.73	0.302	0.159	1.795	0.098	0.203	1.677	0.014	0.189	NaN	NaN	NaN	NaN	NaN	NaN	1.702	0.695	0.585	1.613	0.555	0.517	1.638	0.478	0.525	1.704	0.315	0.58	1.74	0.12	0.522
519	2.595	NaN	NaN	NaN	1.686	1.045	0.218	1.75	0.948	0.178	1.735	0.723	0.147	1.679	0.527	0.217	1.693	0.459	0.21	1.729	0.302	0.16	1.795	0.098	0.203	1.677	0.014	0.189	NaN	NaN	NaN	NaN	NaN	NaN	1.701	0.694	0.585	1.612	0.554	0.517	1.636	0.477	0.525	1.701	0.314	0.58	1.734	0.118	0.521
520	2.6	NaN	NaN	NaN	1.686	1.045	0.218	1.748	0.948	0.178	1.732	0.723	0.148	1.678	0.527	0.217	1.692	0.459	0.211	1.729	0.301	0.16	1.795	0.099	0.203	1.677	0.014	0.189	NaN	NaN	NaN	NaN	NaN	NaN	1.7	0.693	0.586	1.611	0.553	0.518	1.634	0.476	0.525	1.697	0.312	0.58	1.727	0.116	0.521
521	2.605	NaN	NaN	NaN	NaN	NaN	NaN	1.747	0.948	0.178	1.729	0.721	0.149	1.676	0.526	0.218	1.692	0.459	0.211	1.728	0.301	0.16	1.795	0.099	0.203	1.677	0.015	0.189	NaN	NaN	NaN	NaN	NaN	NaN	1.699	0.693	0.586	1.611	0.553	0.518	1.633	0.476	0.526	1.694	0.311	0.58	1.721	0.114	0.52
522	2.61	NaN	NaN	NaN	NaN	NaN	NaN	1.745	0.948	0.178	1.728	0.721	0.15	1.674	0.525	0.219	1.691	0.459	0.212	1.726	0.301	0.161	1.795	0.099	0.203	1.677	0.015	0.189	NaN	NaN	NaN	NaN	NaN	NaN	1.699	0.693	0.586	1.61	0.553	0.519	1.632	0.476	0.526	1.69	0.309	0.58	1.715	0.112	0.521
523	2.615	NaN	NaN	NaN	NaN	NaN	NaN	1.743	0.948	0.179	1.727	0.721	0.15	1.673	0.525	0.22	1.689	0.459	0.213	1.726	0.301	0.161	1.794	0.099	0.203	1.677	0.014	0.189	NaN	NaN	NaN	NaN	NaN	NaN	1.698	0.693	0.587	1.609	0.552	0.519	1.63	0.475	0.526	1.687	0.308	0.58	1.709	0.111	0.519
524	2.62	NaN	NaN	NaN	1.678	1.042	0.22	1.741	0.947	0.18	1.725	0.721	0.15	1.671	0.525	0.221	1.687	0.458	0.213	1.725	0.301	0.162	1.794	0.099	0.203	1.677	0.014	0.189	NaN	NaN	NaN	NaN	NaN	NaN	1.698	0.692	0.588	1.608	0.552	0.519	1.629	0.475	0.527	1.684	0.307	0.58	1.704	0.111	0.518
525	2.625	NaN	NaN	NaN	1.677	1.042	0.22	1.74	0.947	0.18	1.722	0.72	0.151	1.67	0.525	0.221	1.685	0.457	0.214	1.724	0.301	0.162	1.794	0.099	0.203	1.677	0.014	0.189	1.762	0.95	0.561	NaN	NaN	NaN	1.697	0.692	0.588	1.607	0.552	0.519	1.628	0.474	0.527	1.681	0.306	0.58	1.699	0.109	0.518
526	2.63	NaN	NaN	NaN	1.676	1.042	0.22	1.738	0.947	0.181	1.721	0.72	0.151	1.668	0.525	0.221	1.684	0.457	0.214	1.723	0.301	0.163	1.794	0.099	0.203	1.677	0.015	0.189	1.761	0.949	0.562	NaN	NaN	NaN	1.696	0.692	0.588	1.606	0.551	0.519	1.627	0.473	0.527	1.678	0.305	0.579	1.694	0.108	0.517
527	2.635	NaN	NaN	NaN	NaN	NaN	NaN	1.737	0.947	0.181	1.719	0.72	0.152	1.666	0.524	0.222	1.682	0.457	0.214	1.722	0.301	0.163	1.793	0.099	0.204	1.677	0.015	0.189	1.759	0.949	0.562	NaN	NaN	NaN	1.695	0.691	0.589	1.605	0.551	0.52	1.625	0.472	0.527	1.675	0.303	0.579	1.69	0.107	0.517
528	2.64	NaN	NaN	NaN	1.669	1.041	0.222	1.735	0.947	0.182	1.717	0.72	0.152	1.665	0.524	0.222	1.68	0.456	0.215	1.721	0.301	0.164	1.793	0.099	0.204	1.677	0.014	0.189	1.757	0.948	0.563	NaN	NaN	NaN	1.695	0.691	0.589	1.604	0.55	0.52	1.623	0.472	0.527	1.673	0.302	0.579	1.687	0.107	0.516
529	2.645	NaN	NaN	NaN	1.669	1.041	0.222	1.733	0.946	0.183	1.714	0.718	0.153	1.663	0.523	0.223	1.679	0.456	0.215	1.72	0.3	0.164	1.793	0.099	0.204	1.677	0.014	0.189	1.756	0.948	0.563	NaN	NaN	NaN	1.694	0.69	0.589	1.603	0.549	0.52	1.622	0.471	0.526	1.67	0.301	0.579	1.686	0.107	0.516
530	2.65	NaN	NaN	NaN	1.67	1.041	0.222	1.732	0.946	0.183	1.712	0.718	0.154	1.661	0.523	0.224	1.677	0.455	0.216	1.719	0.3	0.164	1.791	0.1	0.204	1.677	0.014	0.189	1.754	0.948	0.564	NaN	NaN	NaN	1.692	0.689	0.589	1.603	0.549	0.52	1.621	0.47	0.526	1.668	0.3	0.579	1.684	0.107	0.517
531	2.655	NaN	NaN	NaN	NaN	NaN	NaN	1.73	0.945	0.184	1.711	0.717	0.154	1.659	0.523	0.225	1.675	0.455	0.217	1.718	0.3	0.165	1.791	0.1	0.204	1.677	0.014	0.189	1.752	0.947	0.564	NaN	NaN	NaN	1.69	0.688	0.589	1.602	0.549	0.52	1.619	0.47	0.527	1.667	0.3	0.579	1.683	0.105	0.517
532	2.66	NaN	NaN	NaN	NaN	NaN	NaN	1.728	0.945	0.184	1.708	0.717	0.155	1.657	0.522	0.225	1.673	0.454	0.217	1.717	0.3	0.165	1.791	0.1	0.204	1.677	0.015	0.189	1.749	0.946	0.565	NaN	NaN	NaN	1.689	0.688	0.589	1.601	0.548	0.52	1.618	0.469	0.527	1.665	0.299	0.58	1.683	0.104	0.517
533	2.665	NaN	NaN	NaN	1.665	1.039	0.225	1.727	0.944	0.185	1.707	0.717	0.156	1.655	0.521	0.226	1.672	0.454	0.218	1.716	0.299	0.165	1.79	0.101	0.205	1.677	0.015	0.189	1.747	0.945	0.566	NaN	NaN	NaN	1.688	0.687	0.589	1.599	0.546	0.519	1.616	0.468	0.527	1.665	0.298	0.58	1.684	0.104	0.517
534	2.67	NaN	NaN	NaN	NaN	NaN	NaN	1.725	0.944	0.186	1.705	0.717	0.156	1.653	0.521	0.226	1.671	0.453	0.219	1.715	0.299	0.166	1.791	0.1	0.205	1.677	0.015	0.189	1.745	0.945	0.566	NaN	NaN	NaN	1.685	0.686	0.589	1.597	0.545	0.519	1.614	0.467	0.526	1.664	0.298	0.58	1.685	0.104	0.518
535	2.675	NaN	NaN	NaN	NaN	NaN	NaN	1.724	0.943	0.187	1.703	0.717	0.156	1.651	0.52	0.227	1.669	0.453	0.219	1.713	0.299	0.166	1.792	0.099	0.205	1.677	0.015	0.189	1.743	0.944	0.567	NaN	NaN	NaN	1.683	0.684	0.589	1.596	0.545	0.52	1.612	0.467	0.526	1.664	0.297	0.58	1.686	0.104	0.518
536	2.68	NaN	NaN	NaN	NaN	NaN	NaN	1.722	0.943	0.187	1.7	0.715	0.157	1.65	0.52	0.227	1.667	0.452	0.22	1.713	0.299	0.166	1.792	0.099	0.205	1.677	0.015	0.189	1.74	0.943	0.568	NaN	NaN	NaN	1.681	0.684	0.589	1.594	0.544	0.52	1.611	0.466	0.526	1.664	0.297	0.58	1.685	0.104	0.518
537	2.685	NaN	NaN	NaN	1.657	1.039	0.229	1.72	0.942	0.188	1.698	0.714	0.158	1.648	0.519	0.227	1.665	0.451	0.22	1.712	0.298	0.166	1.792	0.099	0.205	1.677	0.015	0.189	1.738	0.942	0.569	NaN	NaN	NaN	1.679	0.683	0.589	1.591	0.544	0.519	1.61	0.465	0.526	1.664	0.297	0.58	1.685	0.103	0.518
538	2.69	NaN	NaN	NaN	1.657	1.038	0.23	1.719	0.941	0.189	1.696	0.714	0.158	1.646	0.519	0.228	1.664	0.451	0.22	1.711	0.299	0.167	1.791	0.1	0.205	1.677	0.015	0.189	1.736	0.941	0.57	NaN	NaN	NaN	1.677	0.683	0.59	1.589	0.543	0.519	1.608	0.465	0.526	1.663	0.297	0.581	1.684	0.103	0.518
539	2.695	NaN	NaN	NaN	1.658	1.038	0.23	1.717	0.941	0.189	1.695	0.714	0.158	1.644	0.518	0.228	1.662	0.45	0.221	1.71	0.299	0.167	1.791	0.1	0.206	1.677	0.015	0.189	1.734	0.941	0.571	NaN	NaN	NaN	1.674	0.682	0.591	1.587	0.542	0.519	1.607	0.464	0.526	1.661	0.297	0.581	1.684	0.103	0.519
540	2.7	NaN	NaN	NaN	NaN	NaN	NaN	1.716	0.941	0.19	1.692	0.713	0.16	1.642	0.518	0.229	1.66	0.45	0.221	1.709	0.298	0.168	1.791	0.1	0.206	1.677	0.015	0.189	1.731	0.941	0.572	NaN	NaN	NaN	1.673	0.682	0.591	1.586	0.541	0.519	1.606	0.464	0.526	1.659	0.297	0.581	1.684	0.103	0.519
541	2.705	NaN	NaN	NaN	1.653	1.037	0.232	1.714	0.94	0.191	1.691	0.713	0.161	1.641	0.517	0.23	1.658	0.45	0.222	1.708	0.298	0.168	1.791	0.1	0.206	1.677	0.015	0.189	1.729	0.941	0.573	NaN	NaN	NaN	1.67	0.682	0.592	1.585	0.541	0.519	1.605	0.463	0.526	1.656	0.296	0.581	1.683	0.103	0.518
542	2.71	NaN	NaN	NaN	1.653	1.037	0.232	1.713	0.94	0.192	1.689	0.712	0.161	1.639	0.517	0.231	1.657	0.449	0.222	1.707	0.298	0.169	1.791	0.1	0.206	1.677	0.015	0.189	1.727	0.94	0.574	NaN	NaN	NaN	1.667	0.682	0.593	1.584	0.54	0.519	1.604	0.463	0.527	1.654	0.295	0.581	1.683	0.103	0.518
543	2.715	NaN	NaN	NaN	1.653	1.037	0.232	1.711	0.939	0.193	1.687	0.712	0.162	1.637	0.517	0.231	1.656	0.449	0.223	1.706	0.298	0.169	1.791	0.1	0.206	1.677	0.015	0.189	1.725	0.94	0.574	NaN	NaN	NaN	1.665	0.683	0.594	1.582	0.54	0.519	1.603	0.463	0.527	1.653	0.294	0.581	1.683	0.104	0.518
544	2.72	NaN	NaN	NaN	NaN	NaN	NaN	1.709	0.939	0.193	1.686	0.712	0.163	1.636	0.516	0.231	1.654	0.448	0.224	1.706	0.299	0.169	1.791	0.1	0.206	1.677	0.015	0.189	NaN	NaN	NaN	NaN	NaN	NaN	1.663	0.684	0.595	1.58	0.54	0.52	1.601	0.463	0.527	1.653	0.294	0.582	1.682	0.104	0.518
545	2.725	NaN	NaN	NaN	1.647	1.036	0.235	1.707	0.939	0.194	1.685	0.712	0.163	1.635	0.516	0.232	1.653	0.448	0.224	1.706	0.299	0.169	1.791	0.101	0.206	1.677	0.015	0.189	NaN	NaN	NaN	NaN	NaN	NaN	1.661	0.684	0.596	1.579	0.541	0.52	1.6	0.463	0.528	1.653	0.294	0.582	1.682	0.103	0.518
546	2.73	NaN	NaN	NaN	1.647	1.036	0.235	1.706	0.939	0.195	1.683	0.712	0.164	1.634	0.515	0.232	1.652	0.448	0.225	1.705	0.299	0.169	1.791	0.101	0.207	1.677	0.015	0.189	1.649	1.027	0.54	NaN	NaN	NaN	1.658	0.683	0.596	1.578	0.541	0.521	1.598	0.463	0.528	1.652	0.294	0.582	1.682	0.103	0.518
547	2.735	NaN	NaN	NaN	1.647	1.036	0.235	1.704	0.939	0.196	1.682	0.713	0.164	1.633	0.515	0.233	1.652	0.448	0.225	1.705	0.299	0.17	1.791	0.101	0.207	1.677	0.015	0.189	1.649	1.027	0.54	NaN	NaN	NaN	1.656	0.683	0.596	1.576	0.541	0.521	1.597	0.463	0.529	1.652	0.294	0.582	1.682	0.103	0.518
548	2.74	NaN	NaN	NaN	1.647	1.036	0.235	1.703	0.939	0.197	1.682	0.713	0.164	1.632	0.515	0.233	1.652	0.448	0.225	1.704	0.299	0.17	1.791	0.101	0.207	1.677	0.015	0.189	1.648	1.027	0.54	NaN	NaN	NaN	1.654	0.683	0.596	1.574	0.541	0.522	1.595	0.462	0.529	1.651	0.294	0.583	1.682	0.103	0.518
549	2.745	NaN	NaN	NaN	NaN	NaN	NaN	1.701	0.938	0.198	1.681	0.713	0.165	1.632	0.515	0.234	1.651	0.448	0.225	1.704	0.299	0.17	1.791	0.101	0.207	1.677	0.015	0.189	1.646	1.027	0.54	NaN	NaN	NaN	1.652	0.683	0.597	1.573	0.541	0.522	1.593	0.462	0.529	1.651	0.294	0.583	1.682	0.103	0.518
550	2.75	NaN	NaN	NaN	NaN	NaN	NaN	1.699	0.939	0.198	1.679	0.714	0.166	1.631	0.515	0.234	1.651	0.448	0.226	1.704	0.299	0.171	1.791	0.102	0.207	1.677	0.015	0.189	1.643	1.027	0.541	NaN	NaN	NaN	1.649	0.683	0.598	1.571	0.541	0.522	1.592	0.461	0.529	1.649	0.294	0.583	1.682	0.103	0.518
551	2.755	NaN	NaN	NaN	1.638	1.036	0.24	1.697	0.939	0.199	1.677	0.713	0.167	1.63	0.515	0.235	1.65	0.448	0.226	1.703	0.299	0.171	1.79	0.102	0.207	1.677	0.015	0.189	1.641	1.028	0.542	1.706	0.942	0.581	1.647	0.683	0.599	1.57	0.54	0.522	1.591	0.461	0.529	1.648	0.293	0.583	1.682	0.103	0.518
552	2.76	NaN	NaN	NaN	1.639	1.036	0.24	1.696	0.939	0.2	1.676	0.713	0.168	1.629	0.515	0.236	1.649	0.448	0.227	1.702	0.3	0.171	1.789	0.103	0.207	1.677	0.015	0.189	1.639	1.029	0.543	1.704	0.942	0.582	1.645	0.683	0.6	1.569	0.539	0.522	1.59	0.461	0.53	1.646	0.292	0.583	1.682	0.103	0.519
553	2.765	NaN	NaN	NaN	1.639	1.036	0.24	1.694	0.939	0.2	1.675	0.713	0.169	1.628	0.515	0.236	1.648	0.448	0.228	1.702	0.3	0.171	1.788	0.104	0.208	1.677	0.015	0.189	1.637	1.029	0.543	1.702	0.942	0.583	1.643	0.683	0.6	1.567	0.539	0.523	1.59	0.461	0.53	1.645	0.292	0.583	1.682	0.103	0.519
554	2.77	NaN	NaN	NaN	1.639	1.036	0.24	1.692	0.939	0.201	1.673	0.712	0.17	1.628	0.515	0.237	1.648	0.448	0.229	1.702	0.3	0.172	1.788	0.104	0.208	1.677	0.015	0.189	1.635	1.029	0.544	1.7	0.943	0.584	1.641	0.683	0.6	1.566	0.539	0.523	1.589	0.461	0.53	1.644	0.291	0.583	1.681	0.103	0.519
555	2.775	NaN	NaN	NaN	NaN	NaN	NaN	1.69	0.939	0.202	1.672	0.712	0.171	1.627	0.515	0.237	1.647	0.448	0.229	1.701	0.3	0.172	1.788	0.104	0.208	1.677	0.015	0.189	1.632	1.029	0.545	1.698	0.943	0.584	1.64	0.683	0.601	1.565	0.539	0.523	1.589	0.461	0.531	1.643	0.291	0.583	1.681	0.103	0.519
556	2.78	NaN	NaN	NaN	1.631	1.037	0.243	1.689	0.94	0.203	1.671	0.712	0.171	1.626	0.516	0.238	1.647	0.449	0.23	1.701	0.3	0.173	1.789	0.104	0.208	1.677	0.015	0.189	1.631	1.03	0.545	1.696	0.943	0.585	1.639	0.683	0.601	1.565	0.539	0.523	1.588	0.461	0.531	1.642	0.291	0.583	1.68	0.103	0.519
557	2.785	NaN	NaN	NaN	1.629	1.038	0.244	1.687	0.94	0.204	1.67	0.712	0.172	1.626	0.515	0.239	1.646	0.449	0.23	1.701	0.3	0.174	1.789	0.104	0.208	1.677	0.015	0.189	1.629	1.031	0.546	1.694	0.943	0.586	1.637	0.683	0.601	1.564	0.539	0.524	1.587	0.46	0.531	1.642	0.291	0.583	1.681	0.104	0.519
558	2.79	NaN	NaN	NaN	1.628	1.038	0.244	1.685	0.94	0.204	1.669	0.713	0.173	1.624	0.515	0.24	1.646	0.449	0.231	1.7	0.301	0.175	1.789	0.104	0.208	1.677	0.015	0.189	1.627	1.032	0.547	1.691	0.943	0.586	1.636	0.682	0.602	1.564	0.539	0.524	1.586	0.46	0.531	1.641	0.291	0.583	1.68	0.104	0.519
559	2.795	NaN	NaN	NaN	1.628	1.038	0.245	1.684	0.94	0.205	1.668	0.713	0.173	1.623	0.516	0.241	1.645	0.45	0.232	1.699	0.302	0.175	1.789	0.104	0.208	1.677	0.015	0.189	NaN	NaN	NaN	1.689	0.943	0.587	1.634	0.682	0.602	1.563	0.539	0.524	1.585	0.459	0.531	1.641	0.291	0.583	1.68	0.104	0.519
560	2.8	NaN	NaN	NaN	1.625	1.038	0.245	1.682	0.941	0.206	1.667	0.713	0.174	1.622	0.516	0.242	1.644	0.45	0.234	1.699	0.302	0.176	1.789	0.105	0.208	1.677	0.016	0.189	NaN	NaN	NaN	1.687	0.943	0.588	1.633	0.682	0.603	1.563	0.539	0.525	1.584	0.459	0.531	1.641	0.291	0.583	1.68	0.104	0.519
561	2.805	NaN	NaN	NaN	1.623	1.038	0.246	1.68	0.941	0.206	1.667	0.714	0.175	1.621	0.516	0.242	1.643	0.45	0.235	1.698	0.303	0.176	1.788	0.106	0.209	1.677	0.016	0.189	NaN	NaN	NaN	1.686	0.943	0.588	1.632	0.682	0.603	1.562	0.538	0.525	1.583	0.459	0.531	1.64	0.291	0.583	1.68	0.103	0.519
562	2.81	NaN	NaN	NaN	1.621	1.039	0.247	1.679	0.941	0.207	1.667	0.716	0.176	1.62	0.516	0.243	1.642	0.45	0.235	1.698	0.304	0.177	1.786	0.107	0.209	1.677	0.016	0.189	NaN	NaN	NaN	NaN	NaN	NaN	1.632	0.682	0.603	1.561	0.538	0.524	1.583	0.459	0.531	1.64	0.291	0.583	1.679	0.102	0.519
563	2.815	NaN	NaN	NaN	1.619	1.04	0.248	1.677	0.942	0.208	1.666	0.717	0.177	1.619	0.516	0.244	1.641	0.45	0.236	1.697	0.304	0.177	1.786	0.107	0.21	1.677	0.016	0.189	1.617	1.029	0.552	1.681	0.943	0.59	1.631	0.682	0.604	1.56	0.537	0.525	1.582	0.459	0.531	1.639	0.291	0.583	1.679	0.102	0.519
564	2.82	NaN	NaN	NaN	1.618	1.041	0.248	1.676	0.942	0.209	1.665	0.717	0.178	1.617	0.516	0.245	1.64	0.451	0.237	1.696	0.305	0.178	1.787	0.107	0.211	1.677	0.016	0.189	1.617	1.029	0.552	1.68	0.943	0.59	1.63	0.682	0.604	1.559	0.537	0.525	1.581	0.459	0.531	1.639	0.291	0.584	1.679	0.102	0.519
565	2.825	NaN	NaN	NaN	1.617	1.041	0.249	1.675	0.943	0.209	1.663	0.717	0.179	1.616	0.516	0.246	1.639	0.451	0.237	1.696	0.305	0.179	1.787	0.108	0.212	1.678	0.017	0.189	1.616	1.029	0.552	1.678	0.943	0.591	1.629	0.682	0.604	1.558	0.536	0.526	1.581	0.459	0.531	1.638	0.29	0.584	1.679	0.102	0.519
566	2.83	NaN	NaN	NaN	1.615	1.041	0.25	1.673	0.943	0.21	1.662	0.717	0.18	1.615	0.517	0.247	1.638	0.452	0.239	1.695	0.306	0.18	1.787	0.108	0.213	1.678	0.017	0.19	NaN	NaN	NaN	1.676	0.943	0.591	1.629	0.682	0.604	1.557	0.536	0.526	1.581	0.459	0.532	1.638	0.29	0.584	1.679	0.102	0.519
567	2.835	NaN	NaN	NaN	1.612	1.041	0.251	1.672	0.944	0.21	1.661	0.717	0.18	1.614	0.517	0.248	1.636	0.452	0.24	1.694	0.306	0.181	1.787	0.109	0.214	1.678	0.017	0.19	NaN	NaN	NaN	1.674	0.942	0.592	1.628	0.681	0.604	1.556	0.536	0.525	1.581	0.459	0.532	1.637	0.29	0.584	1.678	0.102	0.519
568	2.84	NaN	NaN	NaN	1.611	1.041	0.251	1.671	0.944	0.21	1.659	0.718	0.181	1.612	0.518	0.248	1.635	0.452	0.24	1.693	0.306	0.182	1.786	0.11	0.214	1.678	0.018	0.19	NaN	NaN	NaN	1.672	0.942	0.593	1.627	0.681	0.605	1.556	0.536	0.525	1.58	0.459	0.532	1.637	0.29	0.584	1.679	0.103	0.519
569	2.845	NaN	NaN	NaN	1.609	1.042	0.252	1.67	0.944	0.211	1.657	0.718	0.182	1.611	0.518	0.249	1.634	0.453	0.241	1.692	0.307	0.183	1.786	0.111	0.215	1.678	0.018	0.19	NaN	NaN	NaN	1.671	0.942	0.594	1.626	0.681	0.605	1.556	0.536	0.525	1.58	0.459	0.532	1.636	0.29	0.584	1.679	0.103	0.519
570	2.85	NaN	NaN	NaN	1.607	1.043	0.253	1.669	0.945	0.212	1.656	0.718	0.183	1.609	0.519	0.25	1.632	0.453	0.241	1.691	0.308	0.183	1.785	0.112	0.216	1.679	0.018	0.19	NaN	NaN	NaN	1.669	0.942	0.594	1.625	0.681	0.605	1.555	0.536	0.525	1.58	0.459	0.533	1.636	0.29	0.584	1.679	0.104	0.519
571	2.855	NaN	NaN	NaN	1.607	1.044	0.253	1.668	0.945	0.212	1.654	0.718	0.183	1.608	0.519	0.251	1.631	0.454	0.242	1.69	0.309	0.184	1.785	0.113	0.217	1.679	0.018	0.191	NaN	NaN	NaN	1.668	0.943	0.595	1.624	0.681	0.605	1.555	0.536	0.525	1.579	0.459	0.533	1.635	0.29	0.584	1.679	0.103	0.519
572	2.86	NaN	NaN	NaN	1.607	1.044	0.253	1.667	0.946	0.213	1.652	0.718	0.184	1.606	0.52	0.252	1.629	0.454	0.243	1.689	0.309	0.185	1.784	0.115	0.218	1.679	0.018	0.191	NaN	NaN	NaN	1.666	0.943	0.595	1.623	0.682	0.605	1.554	0.536	0.525	1.579	0.459	0.533	1.635	0.29	0.584	1.679	0.103	0.52
573	2.865	NaN	NaN	NaN	1.606	1.044	0.253	1.666	0.946	0.214	1.651	0.718	0.185	1.603	0.52	0.252	1.626	0.454	0.244	1.687	0.31	0.186	1.782	0.116	0.219	1.679	0.018	0.191	NaN	NaN	NaN	1.664	0.943	0.595	1.622	0.682	0.606	1.554	0.536	0.525	1.578	0.459	0.533	1.634	0.29	0.584	1.678	0.101	0.52
574	2.87	NaN	NaN	NaN	1.605	1.044	0.253	1.665	0.947	0.214	1.649	0.719	0.185	1.601	0.521	0.253	1.624	0.455	0.245	1.686	0.31	0.187	1.782	0.116	0.22	1.679	0.019	0.191	NaN	NaN	NaN	1.662	0.943	0.596	1.621	0.682	0.606	1.554	0.536	0.525	1.578	0.459	0.533	1.634	0.289	0.584	1.678	0.101	0.521
575	2.875	NaN	NaN	NaN	NaN	NaN	NaN	1.665	0.947	0.214	1.647	0.719	0.186	1.599	0.521	0.253	1.622	0.455	0.246	1.685	0.311	0.187	1.782	0.117	0.221	1.679	0.019	0.192	NaN	NaN	NaN	1.66	0.943	0.596	1.62	0.682	0.607	1.553	0.536	0.525	1.577	0.459	0.533	1.634	0.289	0.584	1.678	0.101	0.521
576	2.88	NaN	NaN	NaN	NaN	NaN	NaN	1.664	0.947	0.215	1.643	0.717	0.186	1.597	0.521	0.253	1.62	0.456	0.246	1.683	0.312	0.188	1.781	0.117	0.222	1.679	0.019	0.192	NaN	NaN	NaN	1.658	0.943	0.597	1.619	0.682	0.607	1.553	0.536	0.525	1.577	0.459	0.533	1.633	0.289	0.584	1.677	0.101	0.521
577	2.885	NaN	NaN	NaN	NaN	NaN	NaN	1.663	0.947	0.215	1.641	0.717	0.187	1.595	0.522	0.254	1.618	0.456	0.246	1.681	0.312	0.189	1.78	0.118	0.223	1.68	0.02	0.193	1.588	1.029	0.558	1.656	0.943	0.597	1.618	0.682	0.608	1.553	0.536	0.525	1.577	0.459	0.533	1.633	0.289	0.584	1.677	0.101	0.521
578	2.89	NaN	NaN	NaN	1.597	1.046	0.257	1.662	0.948	0.216	1.639	0.717	0.188	1.593	0.522	0.254	1.616	0.456	0.247	1.68	0.313	0.189	1.779	0.12	0.225	1.68	0.02	0.193	1.587	1.03	0.559	1.654	0.943	0.598	1.616	0.682	0.608	1.553	0.536	0.525	1.577	0.458	0.533	1.632	0.289	0.584	1.677	0.101	0.52
579	2.895	NaN	NaN	NaN	1.597	1.046	0.258	1.661	0.948	0.216	1.637	0.717	0.188	1.59	0.522	0.254	1.614	0.456	0.247	1.679	0.314	0.19	1.778	0.121	0.225	1.68	0.02	0.193	1.585	1.031	0.559	1.653	0.943	0.598	1.615	0.682	0.608	1.553	0.536	0.525	1.577	0.458	0.533	1.631	0.289	0.584	1.677	0.101	0.52
580	2.9	NaN	NaN	NaN	1.598	1.046	0.258	1.661	0.949	0.216	1.636	0.718	0.188	1.588	0.523	0.255	1.613	0.457	0.248	1.678	0.314	0.191	1.778	0.122	0.226	1.68	0.021	0.193	1.584	1.031	0.56	1.651	0.943	0.598	1.614	0.683	0.608	1.553	0.536	0.525	1.576	0.458	0.533	1.63	0.288	0.584	1.677	0.101	0.52
581	2.905	NaN	NaN	NaN	1.598	1.046	0.258	1.661	0.95	0.216	1.634	0.718	0.188	1.585	0.523	0.256	1.611	0.458	0.248	1.676	0.315	0.192	1.777	0.123	0.228	1.68	0.021	0.194	1.584	1.031	0.56	1.65	0.944	0.599	1.613	0.683	0.608	1.553	0.536	0.525	1.576	0.458	0.533	1.629	0.288	0.584	1.677	0.101	0.52
582	2.91	NaN	NaN	NaN	1.599	1.046	0.258	1.66	0.951	0.217	1.633	0.719	0.189	1.583	0.523	0.256	1.609	0.458	0.249	1.675	0.315	0.192	1.776	0.124	0.229	1.68	0.021	0.194	1.582	1.031	0.56	1.648	0.944	0.599	1.612	0.683	0.608	1.552	0.536	0.525	1.576	0.458	0.532	1.629	0.288	0.584	1.677	0.101	0.52
583	2.915	NaN	NaN	NaN	1.599	1.046	0.258	1.66	0.951	0.217	1.631	0.72	0.189	1.581	0.524	0.256	1.606	0.459	0.249	1.673	0.316	0.193	1.775	0.125	0.23	1.68	0.021	0.194	1.58	1.031	0.561	1.647	0.945	0.6	1.611	0.683	0.608	1.552	0.535	0.525	1.576	0.458	0.532	1.628	0.288	0.584	1.677	0.101	0.52
584	2.92	NaN	NaN	NaN	1.599	1.046	0.258	1.659	0.951	0.218	1.63	0.72	0.189	1.579	0.524	0.256	1.604	0.459	0.25	1.672	0.317	0.193	1.775	0.125	0.231	1.679	0.021	0.195	1.579	1.031	0.561	1.645	0.945	0.6	1.61	0.683	0.608	1.552	0.535	0.524	1.576	0.458	0.532	1.628	0.288	0.584	1.677	0.101	0.52
585	2.925	NaN	NaN	NaN	1.599	1.047	0.259	1.658	0.952	0.218	1.629	0.721	0.189	1.577	0.525	0.256	1.602	0.46	0.25	1.671	0.318	0.194	1.773	0.126	0.232	1.678	0.021	0.196	1.578	1.031	0.562	1.643	0.945	0.6	1.608	0.683	0.608	1.551	0.535	0.524	1.575	0.458	0.532	1.628	0.288	0.584	1.677	0.101	0.52
586	2.93	NaN	NaN	NaN	1.599	1.047	0.259	1.657	0.952	0.219	1.628	0.722	0.189	1.576	0.526	0.257	1.6	0.46	0.25	1.67	0.319	0.194	1.772	0.127	0.233	1.677	0.022	0.197	1.578	1.031	0.562	1.641	0.945	0.6	1.607	0.683	0.608	1.551	0.535	0.524	1.575	0.458	0.532	1.628	0.287	0.583	1.677	0.101	0.52
587	2.935	NaN	NaN	NaN	NaN	NaN	NaN	1.657	0.953	0.219	1.628	0.724	0.189	1.574	0.526	0.257	1.599	0.461	0.25	1.669	0.319	0.195	1.77	0.128	0.234	1.676	0.022	0.197	1.578	1.031	0.562	1.64	0.945	0.601	1.605	0.683	0.609	1.551	0.535	0.524	1.575	0.458	0.532	1.628	0.287	0.583	1.677	0.101	0.52
588	2.94	NaN	NaN	NaN	NaN	NaN	NaN	1.657	0.953	0.218	1.627	0.724	0.189	1.572	0.527	0.257	1.597	0.462	0.25	1.667	0.32	0.195	1.768	0.128	0.235	1.674	0.022	0.198	1.578	1.031	0.562	1.638	0.944	0.601	1.605	0.683	0.609	1.55	0.535	0.524	1.575	0.458	0.532	1.628	0.287	0.583	1.677	0.101	0.52
589	2.945	NaN	NaN	NaN	NaN	NaN	NaN	1.657	0.954	0.219	1.626	0.725	0.189	1.571	0.528	0.256	1.596	0.462	0.25	1.665	0.321	0.196	1.765	0.129	0.236	1.671	0.022	0.199	NaN	NaN	NaN	1.636	0.945	0.602	1.604	0.683	0.609	1.55	0.536	0.524	1.575	0.458	0.532	1.628	0.287	0.583	1.677	0.101	0.52
590	2.95	NaN	NaN	NaN	NaN	NaN	NaN	1.656	0.955	0.219	1.626	0.725	0.189	1.569	0.528	0.256	1.594	0.463	0.251	1.663	0.321	0.196	1.762	0.128	0.237	1.668	0.022	0.2	NaN	NaN	NaN	1.636	0.946	0.602	1.602	0.683	0.609	1.549	0.536	0.524	1.575	0.458	0.532	1.627	0.287	0.583	1.677	0.101	0.52
591	2.955	NaN	NaN	NaN	NaN	NaN	NaN	1.656	0.955	0.219	1.625	0.726	0.189	1.568	0.529	0.256	1.593	0.464	0.251	1.662	0.322	0.197	1.759	0.128	0.237	1.665	0.022	0.201	NaN	NaN	NaN	1.634	0.946	0.603	1.602	0.684	0.609	1.549	0.536	0.524	1.575	0.458	0.532	1.627	0.287	0.583	1.676	0.101	0.52
592	2.96	NaN	NaN	NaN	1.596	1.052	0.261	1.655	0.956	0.22	1.625	0.727	0.189	1.566	0.529	0.257	1.591	0.464	0.251	1.66	0.322	0.198	1.756	0.128	0.238	1.661	0.022	0.203	NaN	NaN	NaN	1.633	0.947	0.603	1.601	0.684	0.609	1.548	0.536	0.524	1.575	0.458	0.532	1.626	0.287	0.583	1.676	0.101	0.52
593	2.965	NaN	NaN	NaN	1.596	1.052	0.261	1.655	0.956	0.22	1.624	0.727	0.19	1.565	0.53	0.257	1.589	0.465	0.251	1.657	0.322	0.198	1.752	0.128	0.239	1.657	0.021	0.204	NaN	NaN	NaN	1.633	0.947	0.603	1.6	0.684	0.609	1.548	0.536	0.523	1.574	0.458	0.532	1.626	0.287	0.583	1.676	0.101	0.52
594	2.97	NaN	NaN	NaN	1.596	1.052	0.261	1.655	0.957	0.22	1.624	0.727	0.19	1.563	0.53	0.257	1.587	0.466	0.251	1.655	0.323	0.198	1.749	0.128	0.239	1.652	0.021	0.206	NaN	NaN	NaN	1.634	0.948	0.602	1.598	0.684	0.609	1.547	0.536	0.523	1.574	0.458	0.532	1.626	0.287	0.583	1.676	0.101	0.519
595	2.975	NaN	NaN	NaN	1.596	1.052	0.261	1.654	0.957	0.22	1.622	0.726	0.191	1.562	0.531	0.257	1.585	0.466	0.251	1.652	0.323	0.198	1.744	0.127	0.24	1.648	0.021	0.207	NaN	NaN	NaN	1.634	0.949	0.603	1.597	0.684	0.61	1.547	0.536	0.523	1.573	0.458	0.532	1.626	0.287	0.583	1.676	0.101	0.519
596	2.98	NaN	NaN	NaN	1.594	1.053	0.261	1.654	0.958	0.221	1.62	0.725	0.192	1.56	0.532	0.257	1.583	0.466	0.251	1.649	0.323	0.198	1.74	0.127	0.24	1.643	0.02	0.208	NaN	NaN	NaN	1.633	0.949	0.603	1.596	0.684	0.61	1.546	0.536	0.523	1.573	0.458	0.532	1.625	0.287	0.583	1.676	0.101	0.519
597	2.985	NaN	NaN	NaN	1.593	1.054	0.262	1.654	0.958	0.221	1.62	0.726	0.192	1.559	0.533	0.257	1.581	0.467	0.251	1.646	0.323	0.199	1.736	0.126	0.241	1.638	0.02	0.21	NaN	NaN	NaN	1.63	0.949	0.603	1.596	0.684	0.61	1.546	0.536	0.523	1.572	0.458	0.532	1.625	0.287	0.583	1.676	0.101	0.519
598	2.99	NaN	NaN	NaN	1.592	1.055	0.262	1.653	0.958	0.221	1.621	0.727	0.193	1.558	0.533	0.257	1.579	0.468	0.251	1.642	0.323	0.199	1.731	0.126	0.241	1.632	0.02	0.211	NaN	NaN	NaN	1.625	0.947	0.602	1.594	0.684	0.61	1.545	0.536	0.523	1.572	0.458	0.532	1.624	0.286	0.583	1.676	0.101	0.519
599	2.995	NaN	NaN	NaN	1.591	1.055	0.262	1.653	0.959	0.221	1.62	0.727	0.194	1.556	0.534	0.257	1.577	0.468	0.251	1.639	0.323	0.199	1.726	0.125	0.242	1.626	0.019	0.212	NaN	NaN	NaN	1.623	0.946	0.602	1.594	0.684	0.61	1.545	0.536	0.523	1.571	0.458	0.532	1.624	0.286	0.583	1.676	0.101	0.519
600	3	NaN	NaN	NaN	1.591	1.055	0.263	1.653	0.959	0.221	1.619	0.727	0.194	1.554	0.535	0.257	1.574	0.469	0.252	1.635	0.323	0.199	1.721	0.124	0.242	1.621	0.019	0.213	NaN	NaN	NaN	1.622	0.946	0.602	1.593	0.684	0.61	1.544	0.535	0.523	1.571	0.458	0.531	1.623	0.286	0.583	1.675	0.101	0.519
601	3.005	NaN	NaN	NaN	1.591	1.055	0.263	1.652	0.96	0.222	1.618	0.727	0.194	1.552	0.535	0.257	1.571	0.469	0.252	1.631	0.323	0.2	1.716	0.124	0.242	1.615	0.019	0.215	NaN	NaN	NaN	1.621	0.946	0.602	1.592	0.684	0.61	1.544	0.535	0.523	1.571	0.458	0.531	1.623	0.286	0.583	1.675	0.102	0.519
602	3.01	NaN	NaN	NaN	1.59	1.055	0.263	1.652	0.96	0.222	1.617	0.727	0.195	1.55	0.536	0.257	1.568	0.47	0.252	1.628	0.323	0.2	1.711	0.124	0.242	1.609	0.018	0.216	NaN	NaN	NaN	1.619	0.946	0.603	1.592	0.684	0.61	1.544	0.535	0.523	1.57	0.457	0.531	1.623	0.286	0.582	1.675	0.102	0.519
603	3.015	NaN	NaN	NaN	1.589	1.055	0.263	1.651	0.96	0.222	1.616	0.727	0.195	1.547	0.537	0.257	1.565	0.47	0.252	1.624	0.324	0.2	1.706	0.123	0.242	1.603	0.018	0.217	NaN	NaN	NaN	1.618	0.946	0.603	1.591	0.684	0.61	1.544	0.535	0.523	1.57	0.457	0.531	1.622	0.286	0.582	1.675	0.102	0.519
604	3.02	NaN	NaN	NaN	1.589	1.055	0.264	1.651	0.96	0.223	1.615	0.727	0.195	1.544	0.538	0.257	1.562	0.471	0.252	1.62	0.324	0.2	1.7	0.123	0.243	1.596	0.018	0.219	NaN	NaN	NaN	1.617	0.946	0.603	1.59	0.684	0.61	1.544	0.535	0.523	1.57	0.457	0.531	1.622	0.286	0.582	1.675	0.102	0.519
605	3.025	NaN	NaN	NaN	1.588	1.055	0.264	1.651	0.961	0.223	1.614	0.727	0.196	1.542	0.539	0.258	1.56	0.471	0.253	1.616	0.324	0.2	1.695	0.122	0.243	1.59	0.018	0.22	NaN	NaN	NaN	1.617	0.946	0.603	1.589	0.684	0.61	1.544	0.535	0.522	1.569	0.457	0.531	1.621	0.286	0.582	1.675	0.102	0.519
606	3.03	NaN	NaN	NaN	1.586	1.055	0.264	1.651	0.961	0.223	1.612	0.727	0.196	1.539	0.539	0.258	1.557	0.472	0.253	1.612	0.324	0.201	1.69	0.121	0.243	1.583	0.018	0.221	1.547	1.031	0.564	1.617	0.947	0.605	1.589	0.684	0.61	1.544	0.535	0.522	1.569	0.457	0.531	1.621	0.286	0.582	1.675	0.102	0.519
607	3.035	NaN	NaN	NaN	1.586	1.055	0.265	1.65	0.961	0.224	1.61	0.727	0.196	1.537	0.54	0.258	1.553	0.472	0.254	1.608	0.324	0.201	1.684	0.121	0.244	1.576	0.017	0.222	1.546	1.031	0.564	1.618	0.948	0.606	1.588	0.683	0.61	1.543	0.535	0.522	1.569	0.457	0.531	1.62	0.286	0.582	1.675	0.102	0.519
608	3.04	NaN	NaN	NaN	1.586	1.054	0.265	1.65	0.962	0.224	1.608	0.727	0.196	1.534	0.541	0.259	1.55	0.473	0.254	1.604	0.324	0.201	1.678	0.121	0.244	1.57	0.017	0.224	1.544	1.031	0.564	1.616	0.947	0.605	1.587	0.683	0.61	1.543	0.535	0.522	1.568	0.457	0.531	1.619	0.285	0.582	1.675	0.102	0.518
609	3.045	NaN	NaN	NaN	NaN	NaN	NaN	1.65	0.962	0.224	1.607	0.728	0.196	1.531	0.542	0.259	1.547	0.474	0.254	1.6	0.324	0.201	1.672	0.121	0.243	1.563	0.017	0.225	1.544	1.031	0.565	1.613	0.946	0.604	1.586	0.683	0.61	1.542	0.535	0.522	1.567	0.457	0.531	1.619	0.285	0.582	1.677	0.104	0.515
610	3.05	NaN	NaN	NaN	1.582	1.057	0.266	1.649	0.962	0.224	1.606	0.729	0.196	1.528	0.542	0.259	1.545	0.474	0.254	1.596	0.325	0.201	1.666	0.12	0.244	1.556	0.017	0.226	1.543	1.031	0.565	1.612	0.945	0.604	1.586	0.683	0.61	1.541	0.535	0.521	1.567	0.457	0.53	1.618	0.285	0.582	1.677	0.105	0.515
611	3.055	NaN	NaN	NaN	1.581	1.057	0.267	1.649	0.962	0.224	1.604	0.73	0.196	1.525	0.543	0.26	1.542	0.475	0.254	1.592	0.325	0.201	1.661	0.12	0.244	1.549	0.017	0.228	1.543	1.031	0.565	1.611	0.945	0.604	1.584	0.683	0.61	1.54	0.534	0.521	1.566	0.456	0.53	1.618	0.285	0.581	1.677	0.105	0.515
612	3.06	NaN	NaN	NaN	1.581	1.057	0.267	1.648	0.962	0.225	1.602	0.73	0.196	1.522	0.543	0.26	1.538	0.476	0.254	1.587	0.326	0.201	1.654	0.12	0.244	1.541	0.016	0.229	1.543	1.031	0.565	1.61	0.944	0.605	1.583	0.683	0.61	1.538	0.533	0.52	1.565	0.456	0.53	1.617	0.285	0.581	1.677	0.105	0.514
613	3.065	NaN	NaN	NaN	1.581	1.058	0.267	1.648	0.963	0.225	1.601	0.731	0.196	1.519	0.544	0.26	1.535	0.476	0.254	1.583	0.326	0.201	1.648	0.119	0.244	1.534	0.016	0.231	1.544	1.031	0.565	1.609	0.944	0.605	1.583	0.682	0.61	1.537	0.533	0.52	1.564	0.455	0.53	1.616	0.285	0.581	1.676	0.105	0.514
614	3.07	NaN	NaN	NaN	1.581	1.058	0.267	1.648	0.963	0.225	1.599	0.732	0.196	1.517	0.545	0.26	1.532	0.477	0.254	1.579	0.326	0.201	1.641	0.119	0.244	1.527	0.016	0.232	1.544	1.031	0.565	1.608	0.944	0.605	1.582	0.682	0.61	1.537	0.532	0.52	1.564	0.455	0.53	1.615	0.285	0.581	1.676	0.105	0.514
615	3.075	NaN	NaN	NaN	1.581	1.058	0.267	1.647	0.963	0.225	1.598	0.732	0.196	1.514	0.546	0.26	1.529	0.478	0.254	1.575	0.326	0.202	1.635	0.118	0.244	1.52	0.017	0.234	1.543	1.031	0.565	1.608	0.944	0.605	1.581	0.682	0.61	1.536	0.532	0.52	1.563	0.455	0.529	1.615	0.285	0.581	1.676	0.105	0.514
616	3.08	NaN	NaN	NaN	1.581	1.058	0.267	1.647	0.963	0.226	1.596	0.732	0.197	1.512	0.546	0.26	1.526	0.479	0.254	1.57	0.327	0.202	1.629	0.118	0.244	1.512	0.017	0.235	1.541	1.031	0.565	1.607	0.944	0.605	1.58	0.682	0.61	1.536	0.532	0.521	1.563	0.455	0.529	1.614	0.285	0.58	1.676	0.105	0.514
617	3.085	NaN	NaN	NaN	1.581	1.058	0.267	1.647	0.963	0.226	1.593	0.732	0.197	1.509	0.547	0.26	1.523	0.479	0.254	1.565	0.327	0.202	1.622	0.117	0.244	1.505	0.017	0.236	1.54	1.031	0.565	1.606	0.944	0.605	1.58	0.682	0.61	1.535	0.532	0.521	1.562	0.455	0.529	1.614	0.284	0.58	1.675	0.105	0.514
618	3.09	NaN	NaN	NaN	1.581	1.058	0.267	1.646	0.963	0.226	1.591	0.732	0.197	1.506	0.548	0.26	1.519	0.48	0.254	1.561	0.327	0.201	1.616	0.117	0.244	1.497	0.018	0.237	1.539	1.03	0.565	1.606	0.944	0.605	1.579	0.682	0.61	1.535	0.532	0.521	1.562	0.455	0.529	1.613	0.284	0.58	1.675	0.105	0.513
619	3.095	NaN	NaN	NaN	1.581	1.058	0.267	1.646	0.963	0.226	1.589	0.732	0.197	1.504	0.548	0.26	1.516	0.48	0.254	1.556	0.328	0.201	1.61	0.117	0.244	1.49	0.019	0.238	1.539	1.03	0.566	1.606	0.944	0.606	1.578	0.682	0.61	1.534	0.532	0.521	1.561	0.455	0.529	1.613	0.284	0.58	1.675	0.105	0.513
620	3.1	NaN	NaN	NaN	1.581	1.058	0.267	1.645	0.963	0.226	1.588	0.732	0.196	1.501	0.549	0.26	1.513	0.481	0.254	1.552	0.328	0.201	1.603	0.117	0.244	1.483	0.019	0.238	1.539	1.03	0.566	1.607	0.945	0.607	1.577	0.681	0.611	1.534	0.532	0.521	1.561	0.455	0.529	1.612	0.283	0.579	1.675	0.105	0.513
621	3.105	NaN	NaN	NaN	1.581	1.058	0.267	1.644	0.962	0.226	1.586	0.733	0.196	1.499	0.55	0.26	1.51	0.482	0.254	1.548	0.329	0.201	1.597	0.117	0.244	1.476	0.02	0.239	1.538	1.03	0.566	1.607	0.945	0.607	1.576	0.681	0.611	1.533	0.532	0.521	1.56	0.455	0.529	1.612	0.283	0.579	1.675	0.105	0.513
622	3.11	NaN	NaN	NaN	1.58	1.058	0.267	1.644	0.962	0.226	1.585	0.733	0.196	1.496	0.551	0.26	1.507	0.482	0.254	1.543	0.329	0.201	1.591	0.117	0.244	1.469	0.021	0.239	1.537	1.03	0.566	1.607	0.945	0.607	1.575	0.681	0.611	1.533	0.532	0.521	1.56	0.454	0.529	1.612	0.283	0.579	1.675	0.105	0.513
623	3.115	NaN	NaN	NaN	1.579	1.058	0.268	1.643	0.962	0.227	1.584	0.733	0.196	1.494	0.552	0.26	1.503	0.483	0.254	1.539	0.329	0.201	1.585	0.117	0.244	1.463	0.022	0.239	1.537	1.03	0.566	1.607	0.945	0.607	1.574	0.681	0.611	1.532	0.532	0.521	1.559	0.454	0.529	1.612	0.283	0.579	1.674	0.105	0.513
624	3.12	NaN	NaN	NaN	1.578	1.058	0.268	1.643	0.962	0.227	1.583	0.734	0.197	1.491	0.553	0.26	1.5	0.484	0.254	1.535	0.33	0.201	1.579	0.117	0.244	1.456	0.023	0.239	1.536	1.03	0.567	1.605	0.944	0.607	1.573	0.681	0.611	1.532	0.532	0.521	1.559	0.454	0.529	1.612	0.282	0.579	1.674	0.105	0.513
625	3.125	NaN	NaN	NaN	1.578	1.058	0.268	1.642	0.962	0.227	1.582	0.734	0.197	1.489	0.553	0.26	1.497	0.485	0.254	1.53	0.331	0.201	1.573	0.117	0.244	1.449	0.024	0.239	1.535	1.029	0.567	1.601	0.942	0.607	1.573	0.681	0.611	1.532	0.531	0.521	1.559	0.453	0.529	1.611	0.282	0.579	1.674	0.105	0.513
626	3.13	NaN	NaN	NaN	1.577	1.058	0.268	1.641	0.962	0.227	1.581	0.734	0.197	1.486	0.554	0.26	1.494	0.486	0.254	1.526	0.331	0.201	1.567	0.117	0.244	1.443	0.025	0.239	1.535	1.029	0.567	1.599	0.941	0.607	1.573	0.681	0.611	1.531	0.531	0.521	1.558	0.453	0.529	1.611	0.282	0.579	1.674	0.105	0.513
627	3.135	NaN	NaN	NaN	1.576	1.058	0.269	1.641	0.962	0.227	1.579	0.734	0.197	1.483	0.555	0.26	1.491	0.487	0.254	1.522	0.332	0.201	1.561	0.118	0.244	1.436	0.026	0.239	1.534	1.029	0.567	1.599	0.941	0.607	1.572	0.681	0.611	1.531	0.531	0.521	1.558	0.453	0.529	1.611	0.282	0.579	1.674	0.105	0.512
628	3.14	NaN	NaN	NaN	1.575	1.057	0.269	1.64	0.962	0.227	1.578	0.734	0.197	1.48	0.556	0.259	1.488	0.488	0.254	1.518	0.333	0.201	1.556	0.118	0.244	1.43	0.028	0.238	1.533	1.028	0.567	1.598	0.941	0.608	1.572	0.681	0.611	1.531	0.531	0.522	1.557	0.453	0.53	1.611	0.282	0.579	1.674	0.105	0.512
629	3.145	NaN	NaN	NaN	1.575	1.057	0.269	1.64	0.962	0.227	1.577	0.734	0.197	1.477	0.556	0.259	1.485	0.488	0.254	1.514	0.333	0.2	1.55	0.119	0.243	1.423	0.029	0.238	1.532	1.028	0.567	1.598	0.941	0.608	1.572	0.681	0.611	1.531	0.531	0.522	1.557	0.453	0.53	1.611	0.282	0.579	1.674	0.105	0.512
630	3.15	NaN	NaN	NaN	1.575	1.057	0.269	1.639	0.962	0.227	1.575	0.734	0.197	1.475	0.557	0.26	1.482	0.489	0.254	1.51	0.334	0.2	1.545	0.119	0.243	1.417	0.03	0.237	1.531	1.028	0.567	1.597	0.942	0.608	1.571	0.681	0.612	1.53	0.531	0.523	1.557	0.453	0.53	1.611	0.282	0.579	1.674	0.104	0.513
631	3.155	NaN	NaN	NaN	1.576	1.056	0.269	1.638	0.962	0.227	1.573	0.734	0.197	1.472	0.558	0.259	1.479	0.49	0.253	1.506	0.335	0.2	1.54	0.119	0.243	1.412	0.031	0.237	1.53	1.028	0.567	1.597	0.942	0.608	1.571	0.681	0.612	1.53	0.531	0.523	1.557	0.452	0.53	1.611	0.282	0.579	1.672	0.102	0.515
632	3.16	NaN	NaN	NaN	1.576	1.056	0.269	1.637	0.962	0.227	1.572	0.734	0.197	1.47	0.559	0.259	1.476	0.491	0.253	1.503	0.335	0.2	1.534	0.12	0.242	1.406	0.032	0.236	1.53	1.028	0.567	1.597	0.942	0.608	1.571	0.681	0.612	1.53	0.531	0.524	1.557	0.452	0.531	1.611	0.282	0.579	1.673	0.102	0.515
633	3.165	NaN	NaN	NaN	1.576	1.056	0.269	1.637	0.962	0.227	1.571	0.735	0.197	1.467	0.56	0.259	1.473	0.492	0.253	1.499	0.336	0.199	1.529	0.12	0.242	1.4	0.033	0.235	1.53	1.028	0.567	1.596	0.942	0.608	1.57	0.681	0.612	1.529	0.53	0.524	1.557	0.452	0.531	1.61	0.282	0.579	1.673	0.103	0.514
634	3.17	NaN	NaN	NaN	1.576	1.056	0.269	1.636	0.962	0.227	1.57	0.735	0.197	1.465	0.56	0.259	1.47	0.492	0.253	1.495	0.336	0.199	1.524	0.12	0.241	1.395	0.034	0.235	1.528	1.028	0.567	1.596	0.942	0.608	1.57	0.681	0.613	1.529	0.53	0.524	1.557	0.452	0.531	1.61	0.282	0.58	1.673	0.102	0.514
635	3.175	NaN	NaN	NaN	1.576	1.056	0.269	1.635	0.962	0.227	1.568	0.735	0.197	1.463	0.561	0.259	1.468	0.493	0.253	1.491	0.337	0.199	1.519	0.121	0.241	1.389	0.035	0.234	1.528	1.028	0.567	1.595	0.942	0.608	1.57	0.681	0.613	1.528	0.53	0.524	1.557	0.452	0.531	1.61	0.282	0.58	1.674	0.104	0.513
636	3.18	NaN	NaN	NaN	1.576	1.056	0.27	1.634	0.962	0.228	1.567	0.735	0.197	1.461	0.562	0.259	1.465	0.493	0.252	1.488	0.338	0.198	1.515	0.121	0.24	1.384	0.036	0.233	1.527	1.028	0.567	1.595	0.942	0.608	1.57	0.681	0.613	1.528	0.53	0.524	1.556	0.452	0.532	1.61	0.282	0.58	1.674	0.105	0.512
637	3.185	NaN	NaN	NaN	1.575	1.055	0.27	1.633	0.962	0.228	1.565	0.735	0.197	1.458	0.562	0.259	1.462	0.494	0.252	1.484	0.339	0.198	1.51	0.122	0.24	1.379	0.037	0.232	1.526	1.028	0.567	1.594	0.942	0.608	1.569	0.681	0.614	1.528	0.53	0.525	1.556	0.452	0.532	1.611	0.281	0.58	1.674	0.105	0.512
638	3.19	NaN	NaN	NaN	NaN	NaN	NaN	1.632	0.962	0.228	1.564	0.735	0.196	1.456	0.563	0.259	1.46	0.495	0.252	1.481	0.339	0.197	1.505	0.122	0.239	1.374	0.038	0.232	1.526	1.028	0.567	1.594	0.942	0.608	1.569	0.681	0.614	1.528	0.53	0.525	1.556	0.452	0.532	1.611	0.281	0.58	1.674	0.105	0.512
639	3.195	NaN	NaN	NaN	NaN	NaN	NaN	1.631	0.962	0.228	1.562	0.736	0.196	1.453	0.564	0.258	1.458	0.496	0.252	1.478	0.34	0.197	1.501	0.123	0.238	1.369	0.039	0.231	1.525	1.028	0.567	1.593	0.942	0.608	1.569	0.681	0.614	1.528	0.53	0.525	1.556	0.452	0.533	1.611	0.281	0.58	1.674	0.105	0.512
640	3.2	NaN	NaN	NaN	NaN	NaN	NaN	1.63	0.962	0.228	1.56	0.736	0.196	1.451	0.564	0.258	1.455	0.496	0.251	1.475	0.34	0.196	1.497	0.123	0.238	1.364	0.039	0.231	1.524	1.028	0.567	1.593	0.942	0.608	1.568	0.681	0.614	1.528	0.53	0.525	1.555	0.452	0.533	1.611	0.281	0.58	1.674	0.105	0.512
641	3.205	NaN	NaN	NaN	1.564	1.054	0.27	1.629	0.962	0.228	1.558	0.736	0.196	1.449	0.565	0.258	1.453	0.497	0.251	1.472	0.341	0.196	1.492	0.123	0.237	1.36	0.04	0.23	1.523	1.028	0.568	1.592	0.942	0.608	1.568	0.681	0.614	1.528	0.53	0.525	1.555	0.452	0.533	1.611	0.281	0.58	1.674	0.105	0.512
642	3.21	NaN	NaN	NaN	1.564	1.054	0.27	1.628	0.962	0.228	1.557	0.737	0.196	1.447	0.566	0.257	1.45	0.497	0.251	1.469	0.341	0.196	1.489	0.123	0.236	1.356	0.041	0.23	1.523	1.028	0.568	1.592	0.943	0.608	1.567	0.681	0.614	1.527	0.53	0.525	1.555	0.452	0.533	1.611	0.281	0.58	1.674	0.105	0.512
643	3.215	NaN	NaN	NaN	1.564	1.054	0.27	1.626	0.962	0.228	1.555	0.737	0.196	1.446	0.566	0.257	1.448	0.498	0.25	1.466	0.342	0.195	1.485	0.124	0.235	1.351	0.042	0.23	1.522	1.028	0.568	1.591	0.943	0.608	1.567	0.681	0.614	1.527	0.53	0.526	1.555	0.452	0.533	1.611	0.281	0.58	1.674	0.105	0.512
644	3.22	NaN	NaN	NaN	1.563	1.055	0.27	1.625	0.962	0.228	1.554	0.737	0.196	1.444	0.567	0.256	1.446	0.498	0.25	1.463	0.343	0.194	1.481	0.124	0.234	1.347	0.042	0.23	1.522	1.028	0.568	1.59	0.943	0.608	1.567	0.681	0.614	1.527	0.53	0.526	1.555	0.452	0.533	1.611	0.281	0.58	1.674	0.105	0.512
645	3.225	NaN	NaN	NaN	1.563	1.056	0.27	1.624	0.962	0.228	1.552	0.737	0.196	1.442	0.567	0.256	1.443	0.499	0.249	1.46	0.343	0.194	1.478	0.125	0.234	1.343	0.042	0.229	1.522	1.028	0.568	1.59	0.943	0.608	1.567	0.681	0.615	1.526	0.53	0.526	1.555	0.452	0.533	1.611	0.281	0.58	1.674	0.105	0.512
646	3.23	NaN	NaN	NaN	1.562	1.056	0.27	1.623	0.962	0.228	1.55	0.737	0.195	1.44	0.567	0.256	1.442	0.499	0.249	1.457	0.343	0.193	1.474	0.125	0.233	1.34	0.042	0.229	1.521	1.028	0.569	1.59	0.943	0.609	1.566	0.682	0.615	1.526	0.53	0.527	1.555	0.452	0.533	1.611	0.281	0.58	1.674	0.105	0.512
647	3.235	NaN	NaN	NaN	1.562	1.056	0.27	1.622	0.963	0.228	1.548	0.738	0.195	1.439	0.568	0.255	1.44	0.5	0.248	1.454	0.344	0.192	1.471	0.125	0.231	1.336	0.042	0.229	1.521	1.029	0.569	1.591	0.944	0.609	1.566	0.682	0.615	1.525	0.53	0.527	1.555	0.452	0.533	1.611	0.281	0.581	1.674	0.105	0.512
648	3.24	NaN	NaN	NaN	1.562	1.056	0.27	1.62	0.963	0.228	1.547	0.738	0.195	1.437	0.568	0.255	1.438	0.5	0.248	1.452	0.344	0.191	1.467	0.125	0.23	1.333	0.042	0.229	1.52	1.029	0.569	1.591	0.945	0.61	1.565	0.682	0.615	1.525	0.53	0.527	1.555	0.452	0.533	1.611	0.281	0.581	1.674	0.105	0.512
649	3.245	NaN	NaN	NaN	1.562	1.056	0.27	1.619	0.963	0.227	1.546	0.738	0.194	1.435	0.569	0.255	1.436	0.5	0.248	1.449	0.344	0.191	1.465	0.125	0.229	1.33	0.043	0.229	1.52	1.029	0.569	1.591	0.945	0.609	1.565	0.682	0.615	1.525	0.53	0.527	1.554	0.452	0.533	1.611	0.281	0.581	1.674	0.105	0.512
650	3.25	NaN	NaN	NaN	NaN	NaN	NaN	1.617	0.963	0.227	1.544	0.739	0.194	1.433	0.569	0.255	1.434	0.5	0.247	1.446	0.344	0.191	1.462	0.126	0.228	1.327	0.043	0.228	1.519	1.029	0.569	1.59	0.945	0.609	1.565	0.682	0.615	1.524	0.53	0.528	1.554	0.452	0.533	1.611	0.281	0.581	1.674	0.105	0.512
651	3.255	NaN	NaN	NaN	1.556	1.054	0.272	1.616	0.962	0.227	1.542	0.739	0.194	1.432	0.569	0.254	1.433	0.501	0.247	1.444	0.344	0.19	1.46	0.126	0.227	1.324	0.042	0.228	1.519	1.029	0.569	1.59	0.945	0.609	1.564	0.682	0.615	1.524	0.53	0.528	1.554	0.452	0.533	1.611	0.281	0.58	1.674	0.105	0.512
652	3.26	NaN	NaN	NaN	1.553	1.055	0.271	1.614	0.963	0.227	1.54	0.739	0.193	1.43	0.569	0.254	1.431	0.501	0.247	1.441	0.344	0.19	1.457	0.126	0.226	1.322	0.041	0.228	1.518	1.029	0.569	1.589	0.945	0.609	1.564	0.682	0.615	1.524	0.53	0.528	1.553	0.452	0.533	1.61	0.281	0.58	1.674	0.105	0.512
653	3.265	NaN	NaN	NaN	1.551	1.055	0.271	1.613	0.963	0.227	1.538	0.739	0.193	1.429	0.569	0.254	1.429	0.5	0.246	1.439	0.344	0.189	1.454	0.126	0.225	1.32	0.041	0.228	1.518	1.029	0.569	1.588	0.944	0.609	1.563	0.681	0.615	1.524	0.53	0.528	1.553	0.451	0.533	1.61	0.281	0.58	1.674	0.105	0.512
654	3.27	NaN	NaN	NaN	1.55	1.055	0.27	1.611	0.962	0.227	1.537	0.739	0.193	1.427	0.569	0.254	1.428	0.5	0.246	1.437	0.344	0.189	1.452	0.125	0.224	1.318	0.04	0.227	1.517	1.029	0.568	1.585	0.943	0.608	1.563	0.681	0.615	1.524	0.53	0.528	1.552	0.451	0.533	1.61	0.28	0.58	1.674	0.105	0.512
655	3.275	NaN	NaN	NaN	1.549	1.055	0.27	1.61	0.962	0.227	1.535	0.739	0.193	1.426	0.569	0.254	1.426	0.5	0.246	1.435	0.345	0.188	1.451	0.126	0.223	1.316	0.04	0.227	1.516	1.029	0.569	1.584	0.943	0.608	1.562	0.681	0.615	1.524	0.53	0.528	1.552	0.451	0.533	1.61	0.28	0.58	1.674	0.105	0.512
656	3.28	NaN	NaN	NaN	1.549	1.055	0.27	1.608	0.962	0.227	1.534	0.739	0.193	1.425	0.568	0.254	1.425	0.5	0.245	1.434	0.345	0.187	1.449	0.125	0.222	1.315	0.039	0.226	1.516	1.029	0.569	1.583	0.942	0.608	1.561	0.68	0.615	1.523	0.53	0.527	1.552	0.451	0.533	1.61	0.28	0.58	1.674	0.105	0.512
657	3.285	NaN	NaN	NaN	1.549	1.055	0.27	1.606	0.962	0.227	1.532	0.739	0.193	1.423	0.568	0.253	1.424	0.5	0.245	1.432	0.344	0.186	1.447	0.125	0.221	1.314	0.038	0.225	1.513	1.028	0.568	1.582	0.942	0.607	1.56	0.68	0.615	1.523	0.53	0.527	1.552	0.451	0.533	1.61	0.28	0.58	1.674	0.105	0.512
658	3.29	NaN	NaN	NaN	1.549	1.055	0.27	1.605	0.962	0.226	1.531	0.739	0.192	1.422	0.568	0.253	1.423	0.5	0.245	1.431	0.344	0.185	1.445	0.124	0.22	1.312	0.037	0.225	1.512	1.028	0.568	1.582	0.941	0.608	1.56	0.68	0.615	1.523	0.53	0.527	1.551	0.451	0.533	1.61	0.28	0.58	1.674	0.105	0.512
659	3.295	NaN	NaN	NaN	1.547	1.055	0.27	1.603	0.962	0.226	1.529	0.739	0.192	1.421	0.567	0.253	1.422	0.499	0.245	1.43	0.344	0.185	1.444	0.124	0.219	1.31	0.036	0.224	1.512	1.028	0.569	1.582	0.941	0.608	1.559	0.68	0.615	1.522	0.529	0.527	1.551	0.451	0.534	1.61	0.28	0.58	1.674	0.105	0.512
660	3.3	NaN	NaN	NaN	1.542	1.055	0.27	1.601	0.961	0.226	1.528	0.739	0.191	1.421	0.567	0.253	1.421	0.499	0.245	1.429	0.344	0.185	1.443	0.124	0.218	1.31	0.035	0.224	1.512	1.028	0.569	1.581	0.941	0.608	1.559	0.68	0.615	1.52	0.528	0.527	1.551	0.45	0.534	1.61	0.28	0.58	1.674	0.105	0.512
661	3.305	NaN	NaN	NaN	1.539	1.055	0.27	1.599	0.961	0.226	1.527	0.739	0.191	1.42	0.566	0.253	1.42	0.498	0.244	1.427	0.343	0.184	1.442	0.123	0.217	1.31	0.034	0.223	1.512	1.028	0.569	1.581	0.941	0.607	1.558	0.68	0.615	1.52	0.528	0.527	1.55	0.45	0.534	1.609	0.28	0.58	1.674	0.105	0.512
662	3.31	NaN	NaN	NaN	1.538	1.055	0.27	1.597	0.961	0.225	1.525	0.739	0.191	1.419	0.566	0.253	1.42	0.497	0.244	1.426	0.343	0.184	1.441	0.123	0.216	1.31	0.033	0.222	1.511	1.028	0.569	1.58	0.941	0.607	1.558	0.68	0.615	1.519	0.528	0.527	1.55	0.45	0.534	1.609	0.28	0.58	1.674	0.105	0.512
663	3.315	NaN	NaN	NaN	1.538	1.055	0.27	1.596	0.96	0.225	1.524	0.738	0.19	1.418	0.565	0.253	1.419	0.496	0.243	1.426	0.342	0.183	1.441	0.122	0.215	1.309	0.031	0.222	1.51	1.028	0.569	1.58	0.941	0.607	1.558	0.68	0.615	1.518	0.527	0.528	1.55	0.449	0.534	1.609	0.28	0.58	1.674	0.105	0.512
664	3.32	NaN	NaN	NaN	1.537	1.055	0.27	1.594	0.96	0.225	1.523	0.738	0.19	1.417	0.564	0.253	1.419	0.496	0.243	1.425	0.342	0.183	1.44	0.121	0.214	1.309	0.03	0.221	1.51	1.028	0.569	1.579	0.941	0.607	1.557	0.68	0.615	1.518	0.527	0.528	1.549	0.449	0.534	1.609	0.28	0.58	1.674	0.105	0.512
665	3.325	NaN	NaN	NaN	1.536	1.055	0.269	1.592	0.96	0.225	1.522	0.738	0.19	1.417	0.563	0.252	1.419	0.495	0.242	1.425	0.341	0.182	1.44	0.121	0.213	1.309	0.029	0.221	1.509	1.027	0.569	1.579	0.941	0.607	1.557	0.68	0.615	1.517	0.527	0.528	1.548	0.449	0.534	1.609	0.28	0.58	1.673	0.105	0.512
666	3.33	NaN	NaN	NaN	1.532	1.055	0.269	1.59	0.96	0.224	1.521	0.738	0.189	1.417	0.562	0.252	1.418	0.495	0.242	1.424	0.34	0.182	1.439	0.12	0.212	1.309	0.027	0.22	1.509	1.027	0.569	1.578	0.941	0.606	1.557	0.68	0.615	1.517	0.527	0.528	1.548	0.449	0.534	1.609	0.28	0.58	1.673	0.105	0.512
667	3.335	NaN	NaN	NaN	1.528	1.055	0.269	1.588	0.959	0.224	1.521	0.739	0.189	1.416	0.562	0.252	1.418	0.494	0.242	1.424	0.339	0.181	1.439	0.119	0.212	1.309	0.026	0.22	1.508	1.027	0.569	1.578	0.941	0.606	1.556	0.68	0.614	1.517	0.527	0.528	1.548	0.449	0.534	1.608	0.28	0.58	1.673	0.105	0.512
668	3.34	NaN	NaN	NaN	1.526	1.054	0.27	1.586	0.959	0.224	1.519	0.738	0.189	1.416	0.561	0.252	1.417	0.493	0.242	1.423	0.338	0.181	1.44	0.119	0.211	1.31	0.024	0.219	1.508	1.027	0.569	1.577	0.941	0.605	1.556	0.679	0.614	1.516	0.527	0.528	1.547	0.449	0.534	1.608	0.28	0.58	1.673	0.104	0.512
669	3.345	NaN	NaN	NaN	1.525	1.054	0.27	1.584	0.958	0.223	1.516	0.736	0.189	1.416	0.56	0.252	1.417	0.492	0.241	1.423	0.337	0.18	1.44	0.118	0.211	1.31	0.023	0.219	1.508	1.027	0.569	1.575	0.94	0.604	1.556	0.679	0.614	1.516	0.527	0.528	1.547	0.448	0.534	1.608	0.28	0.58	1.673	0.104	0.512
670	3.35	NaN	NaN	NaN	1.526	1.054	0.27	1.582	0.958	0.223	1.514	0.735	0.189	1.416	0.559	0.252	1.418	0.491	0.241	1.423	0.337	0.18	1.44	0.117	0.21	1.311	0.021	0.218	1.507	1.027	0.569	1.576	0.94	0.604	1.555	0.679	0.614	1.515	0.527	0.528	1.546	0.448	0.534	1.608	0.279	0.58	1.673	0.104	0.512
671	3.355	NaN	NaN	NaN	NaN	NaN	NaN	1.581	0.958	0.223	1.513	0.734	0.189	1.416	0.558	0.251	1.417	0.49	0.241	1.424	0.336	0.179	1.441	0.116	0.21	1.312	0.02	0.218	1.507	1.027	0.569	1.578	0.942	0.605	1.555	0.679	0.614	1.515	0.527	0.528	1.546	0.448	0.534	1.608	0.279	0.581	1.673	0.104	0.512
672	3.36	NaN	NaN	NaN	1.52	1.052	0.268	1.579	0.957	0.223	1.513	0.735	0.188	1.416	0.557	0.251	1.417	0.489	0.241	1.424	0.335	0.179	1.441	0.115	0.209	1.312	0.018	0.218	1.506	1.027	0.569	1.578	0.943	0.605	1.554	0.68	0.614	1.515	0.527	0.528	1.546	0.448	0.534	1.608	0.279	0.581	1.673	0.104	0.512
673	3.365	NaN	NaN	NaN	1.52	1.051	0.268	1.577	0.957	0.222	1.514	0.736	0.187	1.416	0.556	0.251	1.418	0.488	0.24	1.424	0.334	0.179	1.442	0.113	0.209	1.313	0.017	0.218	1.505	1.027	0.569	1.577	0.943	0.605	1.554	0.68	0.614	1.514	0.527	0.528	1.545	0.448	0.534	1.608	0.279	0.581	1.673	0.104	0.512
674	3.37	NaN	NaN	NaN	1.519	1.049	0.268	1.575	0.956	0.222	1.513	0.735	0.187	1.416	0.555	0.25	1.418	0.487	0.24	1.425	0.333	0.179	1.442	0.112	0.209	1.314	0.017	0.219	1.504	1.027	0.569	1.577	0.943	0.605	1.553	0.68	0.614	1.514	0.526	0.528	1.545	0.448	0.534	1.608	0.279	0.581	1.673	0.104	0.512
675	3.375	NaN	NaN	NaN	1.517	1.049	0.268	1.573	0.956	0.222	1.513	0.735	0.187	1.416	0.553	0.25	1.418	0.486	0.24	1.425	0.331	0.179	1.443	0.112	0.208	1.314	0.017	0.219	1.504	1.027	0.569	1.576	0.943	0.605	1.553	0.679	0.614	1.513	0.526	0.528	1.545	0.448	0.534	1.608	0.279	0.581	1.673	0.104	0.512
676	3.38	NaN	NaN	NaN	1.514	1.049	0.267	1.571	0.955	0.221	1.512	0.734	0.186	1.417	0.552	0.25	1.419	0.485	0.24	1.426	0.33	0.178	1.444	0.111	0.209	1.315	0.017	0.22	1.502	1.026	0.569	1.576	0.943	0.604	1.553	0.679	0.614	1.513	0.526	0.528	1.545	0.448	0.534	1.608	0.279	0.581	1.673	0.104	0.512
677	3.385	NaN	NaN	NaN	1.512	1.05	0.266	1.569	0.954	0.221	1.511	0.734	0.186	1.417	0.551	0.25	1.419	0.484	0.24	1.426	0.329	0.179	1.445	0.11	0.209	1.315	0.017	0.22	1.501	1.026	0.568	1.575	0.943	0.604	1.552	0.68	0.614	1.513	0.526	0.528	1.545	0.448	0.534	1.608	0.279	0.581	1.673	0.104	0.512
678	3.39	NaN	NaN	NaN	1.511	1.05	0.266	1.566	0.953	0.222	1.51	0.733	0.186	1.417	0.55	0.249	1.42	0.482	0.24	1.427	0.328	0.179	1.446	0.11	0.21	1.315	0.017	0.22	1.499	1.026	0.568	1.573	0.942	0.603	1.552	0.68	0.614	1.513	0.525	0.528	1.545	0.448	0.534	1.608	0.279	0.581	1.674	0.104	0.512
679	3.395	NaN	NaN	NaN	1.511	1.05	0.266	1.564	0.953	0.222	1.509	0.733	0.185	1.417	0.549	0.249	1.42	0.481	0.239	1.428	0.327	0.179	1.447	0.109	0.211	1.315	0.017	0.221	1.498	1.026	0.567	1.573	0.943	0.602	1.552	0.68	0.614	1.513	0.525	0.528	1.545	0.448	0.534	1.608	0.279	0.581	1.674	0.104	0.512
680	3.4	NaN	NaN	NaN	1.508	1.05	0.266	1.563	0.952	0.221	1.509	0.732	0.185	1.417	0.548	0.249	1.421	0.481	0.239	1.428	0.326	0.18	1.447	0.108	0.212	1.315	0.018	0.221	1.497	1.026	0.567	1.572	0.943	0.602	1.552	0.68	0.614	1.512	0.525	0.528	1.544	0.448	0.534	1.608	0.279	0.581	1.674	0.104	0.512
681	3.405	NaN	NaN	NaN	1.503	1.05	0.266	1.561	0.952	0.221	1.508	0.732	0.185	1.418	0.547	0.249	1.421	0.48	0.239	1.428	0.324	0.18	1.446	0.108	0.214	1.315	0.018	0.221	1.497	1.026	0.567	1.571	0.943	0.602	1.551	0.68	0.613	1.512	0.525	0.529	1.544	0.447	0.534	1.608	0.279	0.581	1.674	0.104	0.512
682	3.41	NaN	NaN	NaN	1.501	1.049	0.266	1.56	0.952	0.22	1.507	0.731	0.185	1.418	0.546	0.249	1.421	0.478	0.239	1.429	0.323	0.181	1.446	0.107	0.215	1.315	0.018	0.221	1.497	1.026	0.567	1.57	0.943	0.601	1.551	0.68	0.613	1.512	0.525	0.529	1.544	0.447	0.534	1.608	0.279	0.581	1.674	0.104	0.512
683	3.415	NaN	NaN	NaN	NaN	NaN	NaN	1.558	0.951	0.219	1.505	0.729	0.185	1.418	0.546	0.249	1.421	0.478	0.239	1.429	0.323	0.182	1.446	0.107	0.216	1.315	0.018	0.222	1.496	1.027	0.567	1.569	0.943	0.601	1.55	0.679	0.613	1.512	0.525	0.529	1.543	0.447	0.534	1.607	0.279	0.581	1.674	0.104	0.512
684	3.42	NaN	NaN	NaN	1.504	1.046	0.265	1.557	0.951	0.218	1.504	0.728	0.184	1.418	0.545	0.249	1.422	0.477	0.239	1.429	0.322	0.182	1.446	0.107	0.216	1.315	0.019	0.222	1.494	1.026	0.567	1.568	0.943	0.6	1.55	0.679	0.613	1.512	0.525	0.529	1.543	0.447	0.533	1.607	0.279	0.581	1.674	0.104	0.512
685	3.425	NaN	NaN	NaN	1.504	1.045	0.265	1.555	0.951	0.218	1.503	0.727	0.184	1.418	0.544	0.249	1.421	0.477	0.24	1.429	0.321	0.183	1.445	0.107	0.217	1.315	0.018	0.222	1.493	1.026	0.566	1.567	0.942	0.6	1.55	0.679	0.612	1.511	0.525	0.529	1.542	0.447	0.533	1.607	0.279	0.581	1.674	0.104	0.512
686	3.43	NaN	NaN	NaN	1.498	1.046	0.263	1.554	0.951	0.217	1.503	0.727	0.184	1.418	0.544	0.249	1.421	0.476	0.24	1.429	0.321	0.184	1.445	0.107	0.217	1.315	0.018	0.221	1.491	1.026	0.565	1.566	0.942	0.599	1.549	0.679	0.612	1.51	0.525	0.528	1.542	0.447	0.533	1.607	0.279	0.58	1.674	0.104	0.512
687	3.435	NaN	NaN	NaN	1.496	1.046	0.262	1.553	0.951	0.217	1.504	0.728	0.183	1.417	0.544	0.25	1.42	0.476	0.241	1.43	0.322	0.184	1.445	0.107	0.217	1.315	0.018	0.221	1.491	1.027	0.565	1.565	0.942	0.599	1.549	0.679	0.611	1.509	0.525	0.528	1.542	0.447	0.532	1.606	0.278	0.58	1.674	0.104	0.512
688	3.44	NaN	NaN	NaN	1.496	1.047	0.262	1.552	0.95	0.217	1.503	0.728	0.183	1.416	0.544	0.25	1.418	0.477	0.241	1.431	0.322	0.183	1.445	0.107	0.217	1.315	0.018	0.221	1.49	1.027	0.565	1.564	0.943	0.598	1.548	0.679	0.611	1.508	0.525	0.527	1.541	0.447	0.532	1.606	0.278	0.58	1.674	0.104	0.512
689	3.445	NaN	NaN	NaN	1.495	1.047	0.262	1.551	0.95	0.216	1.502	0.727	0.183	1.414	0.544	0.251	1.416	0.477	0.241	1.43	0.323	0.183	1.445	0.107	0.217	1.315	0.018	0.221	1.489	1.027	0.564	1.563	0.943	0.597	1.547	0.679	0.61	1.508	0.525	0.526	1.541	0.447	0.532	1.606	0.278	0.58	1.674	0.104	0.512
690	3.45	NaN	NaN	NaN	1.492	1.048	0.261	1.55	0.951	0.216	1.499	0.725	0.184	1.412	0.545	0.251	1.414	0.478	0.242	1.43	0.323	0.183	1.445	0.107	0.217	1.315	0.018	0.221	1.487	1.026	0.563	1.562	0.943	0.597	1.546	0.679	0.61	1.508	0.524	0.526	1.541	0.447	0.532	1.606	0.278	0.58	1.674	0.104	0.512
691	3.455	NaN	NaN	NaN	1.489	1.048	0.26	1.549	0.951	0.215	1.498	0.724	0.184	1.41	0.545	0.251	1.412	0.478	0.242	1.428	0.324	0.183	1.445	0.107	0.218	1.315	0.018	0.221	1.485	1.026	0.562	1.56	0.943	0.596	1.545	0.679	0.609	1.508	0.524	0.525	1.54	0.447	0.531	1.606	0.279	0.58	1.674	0.104	0.512
692	3.46	NaN	NaN	NaN	1.488	1.048	0.26	1.547	0.95	0.215	1.496	0.724	0.184	1.407	0.545	0.252	1.41	0.478	0.243	1.426	0.324	0.183	1.444	0.108	0.218	1.315	0.018	0.221	1.485	1.026	0.561	1.559	0.943	0.596	1.545	0.679	0.608	1.507	0.524	0.525	1.54	0.447	0.531	1.606	0.279	0.58	1.674	0.104	0.512
693	3.465	NaN	NaN	NaN	1.489	1.047	0.259	1.544	0.95	0.214	1.495	0.723	0.184	1.405	0.546	0.252	1.409	0.479	0.243	1.424	0.324	0.183	1.444	0.108	0.218	1.315	0.018	0.221	1.485	1.026	0.561	1.558	0.943	0.596	1.544	0.679	0.608	1.507	0.524	0.524	1.54	0.447	0.531	1.606	0.279	0.58	1.674	0.104	0.512
694	3.47	NaN	NaN	NaN	1.489	1.047	0.259	1.544	0.95	0.213	1.493	0.723	0.184	1.403	0.546	0.252	1.407	0.479	0.242	1.422	0.324	0.183	1.444	0.108	0.218	1.315	0.018	0.221	1.484	1.025	0.561	1.557	0.943	0.595	1.543	0.679	0.608	1.507	0.524	0.524	1.54	0.447	0.53	1.606	0.28	0.58	1.674	0.104	0.512
695	3.475	NaN	NaN	NaN	1.488	1.047	0.258	1.544	0.95	0.213	1.491	0.723	0.184	1.401	0.546	0.252	1.406	0.479	0.242	1.419	0.324	0.183	1.444	0.108	0.218	1.315	0.018	0.221	1.48	1.026	0.558	1.555	0.943	0.594	1.543	0.679	0.608	1.506	0.524	0.523	1.539	0.447	0.53	1.607	0.28	0.58	1.674	0.104	0.513
696	3.48	NaN	NaN	NaN	1.486	1.046	0.257	1.544	0.95	0.213	1.489	0.723	0.184	1.399	0.546	0.252	1.405	0.479	0.241	1.416	0.324	0.183	1.443	0.108	0.218	1.315	0.018	0.221	1.479	1.026	0.558	1.554	0.943	0.594	1.542	0.679	0.607	1.506	0.524	0.523	1.539	0.447	0.53	1.607	0.28	0.58	1.674	0.104	0.513
697	3.485	NaN	NaN	NaN	1.485	1.046	0.256	1.543	0.95	0.213	1.487	0.723	0.184	1.396	0.547	0.251	1.403	0.479	0.241	1.414	0.323	0.183	1.443	0.108	0.217	1.315	0.018	0.221	1.478	1.026	0.558	1.553	0.943	0.593	1.541	0.679	0.607	1.505	0.524	0.523	1.539	0.447	0.53	1.607	0.28	0.58	1.674	0.104	0.513
698	3.49	NaN	NaN	NaN	1.485	1.046	0.255	1.542	0.95	0.212	1.486	0.723	0.183	1.394	0.547	0.251	1.401	0.479	0.24	1.412	0.323	0.183	1.443	0.108	0.217	1.315	0.018	0.221	1.476	1.026	0.557	1.552	0.943	0.593	1.54	0.679	0.606	1.505	0.524	0.523	1.54	0.447	0.53	1.608	0.281	0.58	1.674	0.104	0.513
699	3.495	NaN	NaN	NaN	1.484	1.046	0.255	1.541	0.95	0.212	1.485	0.723	0.183	1.393	0.547	0.251	1.4	0.479	0.24	1.411	0.322	0.183	1.443	0.107	0.217	1.315	0.018	0.221	1.474	1.027	0.556	1.551	0.944	0.592	1.54	0.679	0.606	1.505	0.524	0.523	1.54	0.447	0.53	1.608	0.281	0.58	1.674	0.104	0.513
700	3.5	NaN	NaN	NaN	1.481	1.047	0.254	1.54	0.95	0.212	1.484	0.723	0.182	1.391	0.546	0.25	1.398	0.478	0.24	1.409	0.321	0.182	1.442	0.107	0.217	1.315	0.018	0.221	1.473	1.028	0.555	1.549	0.944	0.592	1.539	0.679	0.605	1.505	0.524	0.523	1.54	0.448	0.53	1.608	0.281	0.581	1.674	0.105	0.513
701	3.505	NaN	NaN	NaN	1.478	1.047	0.254	1.539	0.949	0.211	1.482	0.723	0.182	1.39	0.546	0.249	1.396	0.477	0.24	1.408	0.321	0.182	1.442	0.107	0.217	1.315	0.018	0.221	1.473	1.028	0.555	1.547	0.944	0.591	1.539	0.679	0.605	1.505	0.524	0.523	1.54	0.448	0.53	1.609	0.281	0.581	1.674	0.105	0.513
702	3.51	NaN	NaN	NaN	1.478	1.046	0.253	1.538	0.949	0.211	1.481	0.723	0.181	1.388	0.546	0.248	1.394	0.477	0.239	1.407	0.321	0.182	1.442	0.107	0.217	1.315	0.018	0.221	1.472	1.027	0.555	1.546	0.943	0.59	1.539	0.679	0.605	1.505	0.524	0.523	1.541	0.448	0.531	1.609	0.282	0.581	1.674	0.105	0.513
703	3.515	NaN	NaN	NaN	1.478	1.045	0.252	1.536	0.949	0.21	1.479	0.723	0.18	1.387	0.546	0.248	1.392	0.477	0.239	1.406	0.321	0.182	1.442	0.107	0.216	1.315	0.018	0.221	1.471	1.027	0.555	1.544	0.943	0.589	1.539	0.68	0.605	1.505	0.524	0.523	1.541	0.448	0.531	1.609	0.282	0.581	1.674	0.105	0.513
704	3.52	NaN	NaN	NaN	1.477	1.045	0.251	1.535	0.949	0.209	1.478	0.723	0.179	1.386	0.545	0.247	1.391	0.477	0.239	1.406	0.321	0.181	1.442	0.107	0.216	1.315	0.018	0.221	1.47	1.028	0.554	1.543	0.943	0.589	1.539	0.68	0.604	1.506	0.524	0.523	1.541	0.448	0.531	1.609	0.282	0.581	1.674	0.105	0.513
705	3.525	NaN	NaN	NaN	1.475	1.045	0.25	1.534	0.948	0.209	1.476	0.722	0.178	1.385	0.545	0.247	1.389	0.476	0.239	1.405	0.321	0.181	1.442	0.107	0.216	1.315	0.018	0.221	1.467	1.027	0.553	1.542	0.943	0.588	1.539	0.68	0.604	1.506	0.524	0.524	1.541	0.448	0.531	1.609	0.282	0.581	1.674	0.105	0.513
706	3.53	NaN	NaN	NaN	1.475	1.045	0.249	1.532	0.948	0.208	1.475	0.722	0.178	1.384	0.544	0.246	1.388	0.476	0.238	1.405	0.321	0.181	1.442	0.106	0.216	1.315	0.018	0.221	1.465	1.027	0.552	1.541	0.944	0.588	1.539	0.68	0.603	1.506	0.524	0.524	1.541	0.448	0.531	1.609	0.282	0.581	1.674	0.105	0.513
707	3.535	NaN	NaN	NaN	1.474	1.045	0.249	1.531	0.948	0.207	1.473	0.722	0.177	1.382	0.544	0.246	1.387	0.476	0.238	1.405	0.321	0.181	1.442	0.106	0.216	1.315	0.018	0.221	1.464	1.027	0.551	1.54	0.944	0.587	1.538	0.681	0.603	1.506	0.524	0.524	1.541	0.448	0.531	1.609	0.282	0.581	1.674	0.105	0.513
708	3.54	NaN	NaN	NaN	1.47	1.045	0.248	1.53	0.948	0.207	1.472	0.722	0.177	1.381	0.544	0.245	1.386	0.475	0.238	1.405	0.321	0.181	1.442	0.106	0.216	1.315	0.018	0.221	1.463	1.026	0.551	1.539	0.944	0.587	1.538	0.681	0.603	1.506	0.524	0.523	1.541	0.448	0.531	1.609	0.282	0.581	1.674	0.105	0.513
709	3.545	NaN	NaN	NaN	1.468	1.045	0.247	1.529	0.948	0.206	1.472	0.722	0.177	1.38	0.543	0.245	1.386	0.475	0.237	1.404	0.32	0.181	1.442	0.106	0.216	1.315	0.018	0.221	1.461	1.026	0.55	1.538	0.945	0.586	1.538	0.681	0.602	1.505	0.524	0.523	1.541	0.448	0.53	1.609	0.282	0.58	1.674	0.105	0.513
710	3.55	NaN	NaN	NaN	1.468	1.044	0.247	1.527	0.947	0.206	1.471	0.721	0.176	1.379	0.543	0.245	1.385	0.475	0.237	1.404	0.32	0.18	1.442	0.106	0.216	1.315	0.018	0.221	1.459	1.026	0.549	1.536	0.945	0.584	1.537	0.681	0.602	1.505	0.524	0.523	1.54	0.448	0.53	1.609	0.282	0.58	1.674	0.105	0.513
711	3.555	NaN	NaN	NaN	1.468	1.044	0.246	1.526	0.947	0.205	1.47	0.72	0.176	1.378	0.543	0.244	1.385	0.475	0.236	1.404	0.319	0.18	1.442	0.106	0.216	1.315	0.018	0.221	1.458	1.026	0.548	1.535	0.945	0.584	1.537	0.681	0.601	1.505	0.524	0.523	1.54	0.448	0.53	1.609	0.282	0.58	1.674	0.105	0.513
712	3.56	NaN	NaN	NaN	1.465	1.043	0.244	1.524	0.947	0.204	1.468	0.72	0.175	1.378	0.542	0.244	1.385	0.475	0.236	1.404	0.319	0.18	1.442	0.106	0.217	1.315	0.018	0.221	1.457	1.027	0.548	1.534	0.945	0.583	1.536	0.682	0.601	1.504	0.524	0.522	1.54	0.448	0.53	1.609	0.282	0.58	1.674	0.105	0.513
713	3.565	NaN	NaN	NaN	1.464	1.043	0.243	1.52	0.947	0.203	1.468	0.72	0.175	1.377	0.542	0.243	1.384	0.475	0.235	1.403	0.319	0.179	1.442	0.106	0.217	1.315	0.018	0.221	1.455	1.027	0.548	1.533	0.945	0.583	1.535	0.682	0.6	1.503	0.524	0.522	1.539	0.448	0.529	1.609	0.283	0.58	1.674	0.105	0.513
714	3.57	NaN	NaN	NaN	1.463	1.043	0.243	1.517	0.947	0.202	1.467	0.719	0.174	1.376	0.542	0.243	1.383	0.474	0.234	1.403	0.318	0.179	1.442	0.106	0.217	1.315	0.018	0.221	1.453	1.027	0.547	1.531	0.945	0.581	1.534	0.682	0.6	1.503	0.524	0.522	1.539	0.448	0.529	1.609	0.283	0.58	1.674	0.105	0.513
715	3.575	NaN	NaN	NaN	1.461	1.043	0.243	1.516	0.947	0.201	1.466	0.719	0.174	1.375	0.541	0.242	1.382	0.474	0.234	1.403	0.318	0.179	1.442	0.106	0.217	1.315	0.018	0.221	1.452	1.027	0.547	1.53	0.945	0.581	1.533	0.683	0.6	1.502	0.524	0.522	1.538	0.448	0.528	1.608	0.283	0.58	1.674	0.105	0.513
716	3.58	NaN	NaN	NaN	1.458	1.044	0.242	1.514	0.947	0.2	1.466	0.719	0.173	1.375	0.541	0.241	1.381	0.473	0.234	1.403	0.318	0.179	1.442	0.106	0.217	1.315	0.018	0.221	1.451	1.026	0.546	1.529	0.945	0.58	1.533	0.683	0.599	1.502	0.524	0.522	1.538	0.448	0.528	1.608	0.283	0.579	1.674	0.105	0.513
717	3.585	NaN	NaN	NaN	1.455	1.044	0.242	1.512	0.947	0.199	1.465	0.719	0.173	1.374	0.54	0.241	1.38	0.473	0.234	1.403	0.317	0.179	1.442	0.106	0.217	1.315	0.017	0.221	1.45	1.026	0.545	1.527	0.945	0.579	1.532	0.683	0.599	1.501	0.524	0.521	1.538	0.448	0.528	1.608	0.283	0.579	1.674	0.105	0.513
718	3.59	NaN	NaN	NaN	1.453	1.043	0.242	1.51	0.947	0.198	1.464	0.719	0.172	1.373	0.54	0.24	1.38	0.473	0.233	1.402	0.317	0.178	1.442	0.106	0.217	1.315	0.017	0.221	1.449	1.026	0.544	1.525	0.944	0.578	1.531	0.683	0.598	1.5	0.523	0.521	1.537	0.448	0.527	1.608	0.283	0.579	1.674	0.105	0.513
719	3.595	NaN	NaN	NaN	1.451	1.043	0.241	1.508	0.947	0.198	1.462	0.718	0.171	1.372	0.54	0.24	1.379	0.472	0.233	1.402	0.317	0.178	1.441	0.106	0.217	1.315	0.017	0.221	1.447	1.026	0.543	1.524	0.944	0.577	1.53	0.683	0.598	1.499	0.523	0.52	1.536	0.448	0.527	1.607	0.283	0.579	1.674	0.105	0.513
720	3.6	NaN	NaN	NaN	1.448	1.043	0.24	1.506	0.947	0.197	1.461	0.718	0.171	1.371	0.539	0.24	1.378	0.472	0.232	1.401	0.317	0.178	1.441	0.105	0.217	1.315	0.017	0.221	1.446	1.025	0.542	1.522	0.944	0.577	1.528	0.683	0.597	1.498	0.524	0.519	1.536	0.448	0.526	1.607	0.283	0.579	1.674	0.105	0.513
721	3.605	NaN	NaN	NaN	1.446	1.043	0.24	1.504	0.947	0.196	1.46	0.718	0.17	1.37	0.539	0.239	1.377	0.472	0.232	1.401	0.316	0.178	1.441	0.105	0.217	1.315	0.017	0.221	1.446	1.025	0.542	1.521	0.944	0.576	1.527	0.683	0.596	1.497	0.524	0.518	1.535	0.448	0.526	1.607	0.283	0.578	1.674	0.105	0.513
722	3.61	NaN	NaN	NaN	1.446	1.043	0.239	1.502	0.946	0.195	1.459	0.718	0.17	1.369	0.539	0.238	1.376	0.472	0.232	1.4	0.316	0.178	1.441	0.105	0.216	1.315	0.017	0.221	1.444	1.024	0.542	1.52	0.944	0.576	1.525	0.683	0.596	1.497	0.523	0.518	1.535	0.448	0.525	1.606	0.283	0.578	1.674	0.105	0.513
723	3.615	NaN	NaN	NaN	1.444	1.042	0.238	1.5	0.946	0.194	1.457	0.718	0.169	1.368	0.539	0.238	1.375	0.472	0.231	1.398	0.315	0.177	1.441	0.105	0.216	1.315	0.017	0.221	1.441	1.024	0.542	1.519	0.944	0.575	1.524	0.682	0.595	1.496	0.523	0.517	1.534	0.448	0.525	1.606	0.283	0.578	1.674	0.105	0.513
724	3.62	NaN	NaN	NaN	1.441	1.043	0.237	1.498	0.947	0.194	1.455	0.718	0.168	1.367	0.539	0.237	1.374	0.472	0.231	1.397	0.315	0.177	1.441	0.105	0.216	1.315	0.017	0.221	1.44	1.024	0.541	1.517	0.944	0.574	1.522	0.682	0.594	1.495	0.523	0.517	1.532	0.448	0.525	1.605	0.284	0.577	1.674	0.105	0.513
725	3.625	NaN	NaN	NaN	1.44	1.043	0.236	1.497	0.947	0.193	1.454	0.718	0.168	1.366	0.538	0.236	1.373	0.471	0.23	1.396	0.315	0.177	1.441	0.105	0.216	1.315	0.017	0.221	1.439	1.025	0.541	1.515	0.944	0.573	1.52	0.682	0.594	1.493	0.522	0.516	1.531	0.447	0.524	1.605	0.284	0.577	1.674	0.105	0.513
726	3.63	NaN	NaN	NaN	1.439	1.043	0.236	1.494	0.947	0.192	1.452	0.719	0.167	1.364	0.538	0.236	1.372	0.471	0.23	1.395	0.315	0.176	1.441	0.105	0.216	1.315	0.017	0.221	1.438	1.024	0.541	1.513	0.943	0.572	1.519	0.681	0.593	1.492	0.522	0.516	1.53	0.447	0.524	1.604	0.284	0.576	1.673	0.106	0.512
727	3.635	NaN	NaN	NaN	1.436	1.044	0.235	1.493	0.946	0.192	1.45	0.718	0.167	1.363	0.538	0.235	1.37	0.47	0.229	1.395	0.314	0.176	1.441	0.105	0.216	1.315	0.017	0.221	1.436	1.024	0.539	1.511	0.943	0.571	1.517	0.681	0.593	1.491	0.522	0.516	1.529	0.447	0.523	1.604	0.285	0.576	1.673	0.106	0.512
728	3.64	NaN	NaN	NaN	1.433	1.044	0.234	1.491	0.947	0.191	1.448	0.718	0.166	1.362	0.538	0.235	1.369	0.47	0.229	1.394	0.314	0.176	1.441	0.105	0.216	1.315	0.017	0.221	1.435	1.024	0.538	1.509	0.942	0.571	1.515	0.681	0.592	1.489	0.522	0.515	1.528	0.447	0.522	1.603	0.285	0.575	1.673	0.107	0.512
729	3.645	NaN	NaN	NaN	1.432	1.045	0.233	1.49	0.947	0.19	1.446	0.718	0.165	1.36	0.538	0.235	1.368	0.47	0.228	1.393	0.314	0.176	1.441	0.105	0.216	1.315	0.017	0.221	1.435	1.023	0.537	1.508	0.942	0.57	1.513	0.68	0.591	1.487	0.522	0.514	1.526	0.447	0.522	1.602	0.285	0.575	1.673	0.107	0.512
730	3.65	NaN	NaN	NaN	1.431	1.045	0.232	1.488	0.947	0.189	1.444	0.718	0.164	1.359	0.538	0.235	1.367	0.47	0.228	1.392	0.314	0.175	1.44	0.104	0.216	1.315	0.017	0.221	1.433	1.023	0.537	1.507	0.942	0.569	1.512	0.68	0.59	1.486	0.521	0.514	1.525	0.446	0.521	1.602	0.286	0.574	1.672	0.108	0.512
731	3.655	NaN	NaN	NaN	1.429	1.044	0.231	1.486	0.947	0.189	1.442	0.718	0.164	1.357	0.537	0.234	1.366	0.47	0.228	1.391	0.313	0.175	1.44	0.104	0.216	1.315	0.017	0.221	1.429	1.023	0.536	1.504	0.942	0.569	1.51	0.679	0.589	1.484	0.52	0.513	1.523	0.446	0.52	1.6	0.286	0.574	1.672	0.108	0.512
732	3.66	NaN	NaN	NaN	1.427	1.044	0.23	1.484	0.947	0.188	1.441	0.718	0.163	1.356	0.537	0.234	1.365	0.469	0.228	1.392	0.313	0.174	1.44	0.104	0.216	1.315	0.017	0.221	1.428	1.023	0.535	1.501	0.94	0.568	1.508	0.679	0.588	1.482	0.52	0.513	1.521	0.446	0.519	1.6	0.286	0.574	1.672	0.108	0.512
733	3.665	NaN	NaN	NaN	1.426	1.044	0.23	1.483	0.947	0.187	1.439	0.718	0.162	1.355	0.537	0.234	1.364	0.469	0.227	1.392	0.312	0.174	1.44	0.104	0.216	1.315	0.017	0.221	1.426	1.023	0.535	1.5	0.94	0.568	1.507	0.679	0.588	1.479	0.52	0.512	1.52	0.446	0.519	1.599	0.287	0.573	1.671	0.108	0.512
734	3.67	NaN	NaN	NaN	1.426	1.044	0.229	1.481	0.947	0.186	1.438	0.718	0.162	1.354	0.537	0.234	1.363	0.469	0.227	1.391	0.312	0.174	1.44	0.103	0.216	1.315	0.017	0.221	1.423	1.023	0.534	1.499	0.94	0.567	1.504	0.678	0.587	1.478	0.52	0.511	1.518	0.446	0.518	1.598	0.287	0.573	1.671	0.109	0.511
735	3.675	NaN	NaN	NaN	1.424	1.044	0.228	1.479	0.947	0.186	1.436	0.718	0.161	1.354	0.536	0.233	1.363	0.468	0.226	1.391	0.312	0.174	1.44	0.103	0.215	1.315	0.017	0.221	1.42	1.023	0.533	1.497	0.94	0.567	1.502	0.678	0.586	1.476	0.52	0.51	1.516	0.446	0.517	1.597	0.288	0.572	1.671	0.11	0.511
736	3.68	NaN	NaN	NaN	1.422	1.044	0.227	1.478	0.947	0.185	1.435	0.718	0.16	1.353	0.536	0.232	1.362	0.468	0.226	1.391	0.311	0.173	1.44	0.103	0.215	1.315	0.017	0.221	1.419	1.022	0.533	1.496	0.94	0.565	1.5	0.678	0.585	1.473	0.519	0.509	1.514	0.445	0.516	1.596	0.288	0.572	1.67	0.11	0.511
737	3.685	NaN	NaN	NaN	1.42	1.044	0.227	1.476	0.947	0.184	1.434	0.718	0.159	1.352	0.536	0.232	1.362	0.468	0.226	1.39	0.311	0.173	1.44	0.102	0.215	1.315	0.017	0.221	1.419	1.021	0.532	1.494	0.94	0.565	1.499	0.677	0.584	1.471	0.518	0.508	1.512	0.445	0.516	1.595	0.289	0.572	1.67	0.111	0.511
738	3.69	NaN	NaN	NaN	1.419	1.044	0.226	1.475	0.948	0.184	1.433	0.718	0.159	1.352	0.536	0.231	1.362	0.467	0.225	1.389	0.31	0.174	1.44	0.102	0.215	1.315	0.017	0.221	1.417	1.021	0.531	1.493	0.94	0.564	1.497	0.677	0.583	1.469	0.518	0.508	1.51	0.445	0.515	1.594	0.289	0.571	1.669	0.111	0.511
739	3.695	NaN	NaN	NaN	1.416	1.044	0.226	1.473	0.948	0.183	1.431	0.718	0.158	1.352	0.535	0.231	1.361	0.467	0.225	1.389	0.31	0.173	1.439	0.102	0.215	1.315	0.017	0.221	1.415	1.021	0.53	1.491	0.94	0.563	1.495	0.677	0.582	1.466	0.519	0.508	1.507	0.445	0.515	1.592	0.289	0.571	1.669	0.112	0.511
740	3.7	NaN	NaN	NaN	1.414	1.044	0.225	1.471	0.948	0.182	1.43	0.718	0.157	1.352	0.535	0.23	1.361	0.467	0.224	1.389	0.309	0.173	1.439	0.102	0.215	1.315	0.017	0.221	1.415	1.021	0.529	1.488	0.939	0.562	1.492	0.677	0.581	1.463	0.519	0.507	1.505	0.445	0.514	1.591	0.29	0.57	1.669	0.113	0.511
741	3.705	NaN	NaN	NaN	1.414	1.044	0.224	1.47	0.948	0.181	1.429	0.719	0.156	1.352	0.534	0.23	1.361	0.467	0.223	1.389	0.309	0.172	1.439	0.101	0.215	1.315	0.017	0.221	1.414	1.021	0.529	1.486	0.939	0.562	1.49	0.676	0.58	1.46	0.518	0.507	1.503	0.445	0.513	1.59	0.291	0.569	1.668	0.114	0.511
742	3.71	NaN	NaN	NaN	1.412	1.044	0.223	1.468	0.948	0.18	1.428	0.718	0.156	1.351	0.534	0.229	1.361	0.467	0.223	1.388	0.309	0.172	1.439	0.101	0.215	1.315	0.017	0.221	1.411	1.021	0.528	1.485	0.939	0.562	1.488	0.676	0.579	1.457	0.519	0.506	1.5	0.445	0.513	1.589	0.292	0.569	1.668	0.115	0.511
743	3.715	NaN	NaN	NaN	1.409	1.044	0.222	1.466	0.948	0.179	1.427	0.719	0.155	1.351	0.534	0.229	1.36	0.466	0.222	1.388	0.309	0.172	1.439	0.101	0.215	1.315	0.017	0.221	1.408	1.022	0.527	1.484	0.939	0.561	1.486	0.676	0.579	1.454	0.519	0.506	1.496	0.445	0.513	1.588	0.293	0.568	1.667	0.117	0.51
744	3.72	NaN	NaN	NaN	1.408	1.044	0.221	1.464	0.948	0.178	1.426	0.719	0.154	1.351	0.534	0.229	1.36	0.466	0.222	1.388	0.308	0.172	1.439	0.101	0.215	1.315	0.017	0.221	1.407	1.022	0.526	1.482	0.939	0.561	1.483	0.676	0.578	1.451	0.518	0.505	1.493	0.445	0.512	1.586	0.294	0.568	1.665	0.117	0.511
745	3.725	NaN	NaN	NaN	1.407	1.045	0.22	1.463	0.948	0.178	1.425	0.719	0.153	1.35	0.533	0.228	1.36	0.466	0.222	1.388	0.308	0.171	1.439	0.101	0.215	1.315	0.017	0.221	1.407	1.022	0.525	1.479	0.938	0.559	1.481	0.676	0.577	1.448	0.518	0.505	1.49	0.445	0.512	1.584	0.295	0.568	1.664	0.119	0.511
746	3.73	NaN	NaN	NaN	1.406	1.045	0.219	1.461	0.948	0.177	1.424	0.719	0.153	1.35	0.533	0.228	1.36	0.466	0.222	1.387	0.308	0.171	1.439	0.101	0.215	1.315	0.017	0.221	1.406	1.023	0.524	1.476	0.937	0.557	1.479	0.676	0.576	1.443	0.518	0.504	1.486	0.445	0.511	1.582	0.296	0.567	1.663	0.12	0.511
747	3.735	NaN	NaN	NaN	1.403	1.046	0.219	1.459	0.949	0.176	1.424	0.719	0.152	1.349	0.533	0.227	1.36	0.466	0.221	1.387	0.307	0.171	1.439	0.101	0.215	1.315	0.017	0.221	1.402	1.024	0.523	1.476	0.939	0.557	1.476	0.676	0.575	1.44	0.518	0.505	1.483	0.445	0.511	1.58	0.297	0.567	1.661	0.122	0.511
748	3.74	NaN	NaN	NaN	1.401	1.046	0.218	1.458	0.949	0.176	1.423	0.719	0.151	1.349	0.533	0.227	1.359	0.466	0.221	1.387	0.307	0.171	1.439	0.101	0.214	1.315	0.017	0.221	1.401	1.024	0.523	1.473	0.938	0.556	1.473	0.676	0.574	1.436	0.518	0.505	1.479	0.446	0.511	1.577	0.299	0.567	1.66	0.124	0.511
749	3.745	NaN	NaN	NaN	1.4	1.046	0.217	1.456	0.949	0.175	1.422	0.719	0.151	1.349	0.533	0.226	1.359	0.466	0.221	1.387	0.307	0.17	1.439	0.101	0.214	1.315	0.017	0.221	1.4	1.024	0.522	1.471	0.938	0.555	1.47	0.676	0.574	1.431	0.518	0.504	1.474	0.446	0.51	1.573	0.3	0.566	1.659	0.126	0.511
750	3.75	NaN	NaN	NaN	1.399	1.046	0.216	1.455	0.949	0.174	1.42	0.719	0.15	1.349	0.533	0.226	1.358	0.465	0.22	1.387	0.307	0.17	1.439	0.101	0.214	1.315	0.017	0.221	1.399	1.024	0.522	1.469	0.938	0.555	1.467	0.676	0.573	1.427	0.518	0.504	1.47	0.446	0.51	1.571	0.301	0.566	1.657	0.128	0.512
751	3.755	NaN	NaN	NaN	1.397	1.047	0.216	1.453	0.95	0.174	1.419	0.72	0.15	1.348	0.533	0.226	1.358	0.465	0.22	1.386	0.307	0.17	1.439	0.1	0.214	1.315	0.017	0.221	1.397	1.024	0.52	1.468	0.938	0.554	1.464	0.677	0.572	1.422	0.519	0.504	1.465	0.447	0.51	1.567	0.303	0.565	1.655	0.13	0.512
752	3.76	NaN	NaN	NaN	1.395	1.047	0.215	1.452	0.95	0.173	1.418	0.72	0.149	1.348	0.533	0.225	1.358	0.465	0.22	1.386	0.307	0.17	1.439	0.1	0.214	1.315	0.017	0.221	1.394	1.024	0.52	1.466	0.939	0.554	1.46	0.677	0.572	1.417	0.519	0.503	1.46	0.447	0.509	1.563	0.304	0.565	1.653	0.133	0.512
753	3.765	NaN	NaN	NaN	1.394	1.048	0.215	1.451	0.951	0.172	1.417	0.72	0.149	1.348	0.534	0.225	1.358	0.465	0.219	1.386	0.307	0.169	1.439	0.1	0.214	1.315	0.017	0.221	1.394	1.025	0.519	1.464	0.939	0.554	1.457	0.677	0.571	1.412	0.52	0.503	1.455	0.447	0.509	1.559	0.305	0.565	1.651	0.135	0.512
754	3.77	NaN	NaN	NaN	1.393	1.048	0.214	1.45	0.951	0.172	1.417	0.721	0.148	1.347	0.534	0.224	1.358	0.465	0.219	1.386	0.307	0.169	1.439	0.1	0.214	1.315	0.017	0.221	1.393	1.026	0.518	1.462	0.939	0.553	1.453	0.677	0.571	1.407	0.52	0.503	1.45	0.448	0.509	1.555	0.307	0.565	1.648	0.137	0.512
755	3.775	NaN	NaN	NaN	1.391	1.048	0.212	1.448	0.951	0.171	1.416	0.721	0.148	1.347	0.534	0.224	1.358	0.465	0.218	1.386	0.307	0.169	1.439	0.1	0.214	1.315	0.017	0.221	1.392	1.027	0.518	1.461	0.94	0.552	1.45	0.678	0.571	1.402	0.521	0.502	1.444	0.448	0.509	1.551	0.309	0.564	1.646	0.14	0.511
756	3.78	NaN	NaN	NaN	1.389	1.049	0.211	1.446	0.952	0.17	1.415	0.722	0.147	1.347	0.534	0.224	1.358	0.465	0.218	1.385	0.307	0.169	1.439	0.1	0.214	1.315	0.017	0.221	1.391	1.028	0.517	1.46	0.941	0.552	1.446	0.678	0.57	1.396	0.522	0.502	1.438	0.449	0.508	1.547	0.311	0.564	1.643	0.143	0.512
757	3.785	NaN	NaN	NaN	1.388	1.049	0.211	1.444	0.952	0.17	1.414	0.722	0.147	1.347	0.534	0.224	1.358	0.465	0.217	1.385	0.307	0.169	1.439	0.1	0.214	1.315	0.017	0.221	1.39	1.029	0.516	1.458	0.941	0.552	1.441	0.678	0.57	1.39	0.522	0.502	1.433	0.45	0.508	1.543	0.314	0.564	1.64	0.146	0.511
758	3.79	NaN	NaN	NaN	1.387	1.049	0.21	1.443	0.952	0.17	1.413	0.723	0.146	1.347	0.534	0.224	1.358	0.465	0.217	1.385	0.307	0.168	1.439	0.1	0.214	1.315	0.017	0.221	1.389	1.029	0.516	1.458	0.943	0.551	1.437	0.678	0.569	1.384	0.523	0.502	1.426	0.45	0.508	1.539	0.316	0.563	1.637	0.149	0.511
759	3.795	NaN	NaN	NaN	1.386	1.05	0.21	1.442	0.953	0.169	1.412	0.723	0.146	1.347	0.534	0.223	1.358	0.465	0.217	1.385	0.306	0.168	1.439	0.1	0.214	1.315	0.017	0.221	1.388	1.029	0.515	1.459	0.945	0.551	1.432	0.679	0.569	1.379	0.524	0.501	1.421	0.451	0.508	1.534	0.318	0.563	1.634	0.152	0.511
760	3.8	NaN	NaN	NaN	1.385	1.05	0.209	1.44	0.953	0.169	1.411	0.723	0.145	1.347	0.533	0.223	1.358	0.466	0.217	1.385	0.306	0.168	1.439	0.1	0.214	1.315	0.017	0.221	1.386	1.03	0.515	1.459	0.946	0.55	1.428	0.679	0.569	1.372	0.524	0.501	1.415	0.452	0.508	1.53	0.32	0.563	1.631	0.155	0.511
761	3.805	NaN	NaN	NaN	1.383	1.05	0.209	1.439	0.954	0.168	1.41	0.723	0.145	1.348	0.533	0.223	1.359	0.466	0.216	1.385	0.306	0.168	1.439	0.1	0.214	1.315	0.017	0.221	1.386	1.032	0.514	1.458	0.947	0.55	1.423	0.679	0.569	1.367	0.525	0.501	1.408	0.453	0.508	1.525	0.323	0.563	1.628	0.158	0.51
762	3.81	NaN	NaN	NaN	1.382	1.049	0.208	1.438	0.954	0.168	1.41	0.724	0.144	1.348	0.533	0.222	1.359	0.465	0.216	1.385	0.306	0.167	1.439	0.1	0.214	1.315	0.017	0.221	1.385	1.032	0.514	1.456	0.948	0.55	1.418	0.68	0.568	1.36	0.526	0.501	1.403	0.454	0.508	1.52	0.325	0.563	1.624	0.161	0.51
763	3.815	NaN	NaN	NaN	1.382	1.05	0.207	1.438	0.954	0.168	1.41	0.725	0.144	1.348	0.533	0.222	1.359	0.465	0.216	1.385	0.306	0.167	1.439	0.1	0.214	1.315	0.017	0.221	1.385	1.032	0.513	1.455	0.948	0.55	1.414	0.68	0.568	1.353	0.527	0.501	1.397	0.456	0.508	1.516	0.328	0.563	1.62	0.165	0.51
764	3.82	NaN	NaN	NaN	1.38	1.05	0.206	1.436	0.954	0.168	1.409	0.725	0.143	1.348	0.533	0.222	1.359	0.465	0.216	1.385	0.305	0.167	1.439	0.099	0.214	1.315	0.017	0.221	1.383	1.032	0.513	1.453	0.948	0.549	1.409	0.681	0.568	1.347	0.528	0.501	1.391	0.457	0.508	1.511	0.33	0.563	1.616	0.168	0.51
765	3.825	NaN	NaN	NaN	1.378	1.05	0.206	1.435	0.954	0.167	1.407	0.723	0.143	1.348	0.533	0.221	1.359	0.465	0.215	1.385	0.305	0.167	1.439	0.099	0.213	1.315	0.017	0.221	1.382	1.032	0.512	1.45	0.948	0.548	1.404	0.681	0.568	1.341	0.529	0.501	1.384	0.458	0.508	1.506	0.333	0.563	1.613	0.172	0.51
766	3.83	NaN	NaN	NaN	1.375	1.051	0.205	1.433	0.954	0.167	1.406	0.724	0.142	1.347	0.533	0.221	1.358	0.465	0.215	1.385	0.305	0.167	1.439	0.099	0.213	1.315	0.017	0.221	1.38	1.033	0.511	1.449	0.948	0.548	1.4	0.682	0.568	1.335	0.531	0.502	1.378	0.46	0.508	1.5	0.336	0.563	1.608	0.176	0.51
767	3.835	NaN	NaN	NaN	1.374	1.051	0.205	1.431	0.954	0.166	1.407	0.726	0.142	1.347	0.533	0.221	1.358	0.465	0.215	1.385	0.305	0.167	1.439	0.099	0.213	1.315	0.017	0.221	1.379	1.035	0.511	1.448	0.949	0.547	1.395	0.682	0.568	1.329	0.532	0.502	1.371	0.461	0.508	1.495	0.339	0.562	1.604	0.179	0.51
768	3.84	NaN	NaN	NaN	1.373	1.051	0.205	1.429	0.955	0.166	1.407	0.726	0.142	1.347	0.533	0.221	1.358	0.465	0.215	1.384	0.305	0.166	1.439	0.099	0.213	1.315	0.017	0.221	1.378	1.036	0.51	1.447	0.949	0.547	1.391	0.683	0.568	1.323	0.534	0.502	1.365	0.462	0.508	1.489	0.341	0.562	1.599	0.182	0.51
769	3.845	NaN	NaN	NaN	1.371	1.051	0.205	1.427	0.955	0.166	1.406	0.727	0.141	1.346	0.533	0.22	1.358	0.465	0.214	1.384	0.305	0.166	1.439	0.099	0.213	1.315	0.017	0.221	1.378	1.037	0.51	1.446	0.949	0.547	1.386	0.684	0.568	1.317	0.535	0.501	1.359	0.464	0.508	1.484	0.344	0.562	1.594	0.186	0.51
770	3.85	NaN	NaN	NaN	1.367	1.051	0.204	1.426	0.955	0.165	1.405	0.727	0.141	1.346	0.533	0.22	1.358	0.465	0.214	1.384	0.305	0.166	1.439	0.099	0.213	1.315	0.017	0.221	1.377	1.037	0.51	1.445	0.95	0.547	1.382	0.684	0.568	1.311	0.537	0.501	1.352	0.466	0.508	1.478	0.346	0.562	1.589	0.189	0.51
771	3.855	NaN	NaN	NaN	1.365	1.051	0.204	1.424	0.955	0.165	1.404	0.727	0.141	1.346	0.533	0.22	1.358	0.465	0.214	1.384	0.305	0.166	1.439	0.099	0.213	1.315	0.017	0.221	1.377	1.037	0.51	1.444	0.95	0.547	1.379	0.685	0.568	1.305	0.538	0.501	1.346	0.467	0.508	1.472	0.349	0.562	1.584	0.192	0.51
772	3.86	NaN	NaN	NaN	1.364	1.051	0.204	1.422	0.955	0.164	1.403	0.727	0.14	1.346	0.533	0.22	1.357	0.465	0.214	1.384	0.305	0.166	1.439	0.099	0.213	1.315	0.017	0.221	1.377	1.037	0.51	1.443	0.95	0.546	1.375	0.686	0.568	1.3	0.54	0.501	1.339	0.469	0.508	1.466	0.351	0.562	1.579	0.195	0.51
773	3.865	NaN	NaN	NaN	1.364	1.051	0.204	1.421	0.955	0.164	1.401	0.727	0.14	1.345	0.533	0.22	1.357	0.465	0.214	1.383	0.305	0.166	1.439	0.099	0.213	1.315	0.017	0.221	1.377	1.037	0.51	1.442	0.95	0.546	1.371	0.687	0.568	1.294	0.542	0.501	1.333	0.471	0.509	1.459	0.353	0.562	1.574	0.198	0.51
774	3.87	NaN	NaN	NaN	1.363	1.051	0.204	1.419	0.956	0.164	1.4	0.727	0.14	1.345	0.533	0.22	1.357	0.465	0.213	1.383	0.304	0.166	1.439	0.099	0.213	1.315	0.017	0.221	1.376	1.037	0.51	1.441	0.95	0.546	1.368	0.687	0.568	1.288	0.543	0.501	1.326	0.472	0.509	1.453	0.355	0.563	1.569	0.201	0.51
775	3.875	NaN	NaN	NaN	1.36	1.052	0.203	1.418	0.956	0.163	1.399	0.727	0.14	1.344	0.533	0.22	1.357	0.465	0.213	1.383	0.304	0.166	1.439	0.099	0.213	1.315	0.017	0.221	1.375	1.037	0.51	1.44	0.951	0.546	1.365	0.688	0.568	1.282	0.545	0.502	1.32	0.474	0.509	1.447	0.357	0.563	1.564	0.204	0.51
776	3.88	NaN	NaN	NaN	1.357	1.052	0.203	1.416	0.956	0.163	1.398	0.727	0.139	1.343	0.533	0.219	1.356	0.465	0.213	1.383	0.304	0.166	1.439	0.099	0.213	1.315	0.017	0.221	1.373	1.038	0.51	1.44	0.951	0.546	1.362	0.689	0.568	1.277	0.546	0.502	1.314	0.475	0.509	1.441	0.359	0.563	1.559	0.206	0.511
777	3.885	NaN	NaN	NaN	1.356	1.052	0.203	1.414	0.956	0.163	1.396	0.727	0.139	1.343	0.533	0.219	1.356	0.465	0.212	1.382	0.304	0.166	1.439	0.099	0.213	1.315	0.017	0.221	1.371	1.038	0.509	1.441	0.952	0.547	1.359	0.69	0.568	1.272	0.548	0.502	1.309	0.477	0.509	1.435	0.361	0.564	1.554	0.208	0.511
778	3.89	NaN	NaN	NaN	1.355	1.051	0.203	1.412	0.956	0.163	1.394	0.727	0.139	1.343	0.532	0.219	1.356	0.465	0.212	1.382	0.304	0.165	1.439	0.099	0.213	1.315	0.017	0.221	1.37	1.038	0.509	1.441	0.953	0.547	1.356	0.691	0.568	1.267	0.55	0.502	1.303	0.479	0.508	1.43	0.363	0.564	1.55	0.21	0.512
779	3.895	NaN	NaN	NaN	1.354	1.051	0.203	1.41	0.955	0.163	1.392	0.726	0.14	1.342	0.532	0.219	1.355	0.465	0.212	1.382	0.304	0.165	1.439	0.099	0.213	1.315	0.017	0.221	1.369	1.038	0.509	1.44	0.953	0.546	1.353	0.691	0.568	1.262	0.552	0.502	1.298	0.481	0.509	1.425	0.365	0.564	1.545	0.211	0.512
780	3.9	NaN	NaN	NaN	1.352	1.051	0.203	1.408	0.955	0.163	1.39	0.726	0.14	1.342	0.532	0.219	1.355	0.465	0.212	1.381	0.304	0.165	1.439	0.099	0.213	1.315	0.017	0.221	1.367	1.038	0.508	1.439	0.953	0.546	1.351	0.692	0.568	1.258	0.554	0.503	1.293	0.483	0.509	1.42	0.366	0.565	1.539	0.212	0.513
781	3.905	NaN	NaN	NaN	1.35	1.05	0.203	1.407	0.956	0.163	1.388	0.726	0.139	1.341	0.532	0.218	1.354	0.465	0.212	1.381	0.304	0.165	1.439	0.099	0.213	1.315	0.017	0.221	1.367	1.039	0.509	1.438	0.953	0.546	1.349	0.693	0.568	1.254	0.555	0.503	1.289	0.484	0.509	1.415	0.368	0.565	1.534	0.212	0.514
782	3.91	NaN	NaN	NaN	1.348	1.051	0.202	1.405	0.956	0.163	1.386	0.726	0.139	1.34	0.532	0.218	1.354	0.464	0.211	1.381	0.304	0.165	1.439	0.099	0.213	1.315	0.017	0.221	1.367	1.039	0.509	1.436	0.953	0.546	1.346	0.693	0.568	1.25	0.557	0.503	1.284	0.485	0.509	1.41	0.37	0.566	1.528	0.212	0.514
783	3.915	NaN	NaN	NaN	1.346	1.051	0.202	1.404	0.956	0.162	1.385	0.726	0.139	1.34	0.532	0.218	1.353	0.464	0.211	1.38	0.303	0.165	1.438	0.099	0.213	1.315	0.017	0.221	1.367	1.038	0.509	1.433	0.951	0.544	1.344	0.694	0.568	1.247	0.558	0.503	1.28	0.486	0.509	1.406	0.372	0.566	1.522	0.212	0.515
784	3.92	NaN	NaN	NaN	1.345	1.052	0.203	1.403	0.956	0.162	1.384	0.726	0.139	1.339	0.532	0.218	1.353	0.464	0.211	1.38	0.303	0.165	1.438	0.099	0.213	1.315	0.017	0.221	1.366	1.038	0.508	1.431	0.95	0.544	1.341	0.694	0.568	1.243	0.56	0.504	1.275	0.488	0.51	1.4	0.372	0.566	1.517	0.212	0.515
785	3.925	NaN	NaN	NaN	1.344	1.052	0.203	1.401	0.957	0.162	1.383	0.726	0.138	1.339	0.532	0.218	1.352	0.464	0.211	1.38	0.303	0.165	1.438	0.099	0.213	1.315	0.017	0.221	1.366	1.038	0.509	1.43	0.95	0.544	1.34	0.695	0.568	1.239	0.561	0.504	1.271	0.489	0.51	1.395	0.373	0.567	1.51	0.211	0.516
786	3.93	NaN	NaN	NaN	1.342	1.051	0.203	1.399	0.957	0.162	1.381	0.726	0.138	1.338	0.532	0.217	1.352	0.464	0.211	1.379	0.303	0.165	1.438	0.099	0.213	1.315	0.017	0.221	1.365	1.038	0.509	1.428	0.95	0.544	1.338	0.695	0.567	1.236	0.562	0.504	1.267	0.49	0.51	1.389	0.373	0.568	1.504	0.21	0.517
787	3.935	NaN	NaN	NaN	1.34	1.051	0.203	1.397	0.956	0.162	1.379	0.726	0.138	1.337	0.532	0.217	1.351	0.464	0.211	1.378	0.303	0.165	1.438	0.099	0.213	1.315	0.017	0.221	1.363	1.039	0.509	1.427	0.95	0.544	1.336	0.696	0.567	1.233	0.563	0.504	1.264	0.491	0.51	1.383	0.372	0.568	1.498	0.209	0.517
788	3.94	NaN	NaN	NaN	1.338	1.05	0.203	1.395	0.956	0.162	1.378	0.726	0.138	1.336	0.531	0.217	1.35	0.464	0.211	1.378	0.303	0.165	1.438	0.099	0.213	1.315	0.017	0.221	1.361	1.039	0.509	1.426	0.95	0.544	1.334	0.696	0.567	1.23	0.564	0.505	1.261	0.493	0.511	1.378	0.372	0.569	1.491	0.207	0.518
789	3.945	NaN	NaN	NaN	1.337	1.05	0.203	1.393	0.956	0.162	1.377	0.726	0.138	1.335	0.531	0.217	1.349	0.463	0.211	1.377	0.303	0.165	1.438	0.099	0.213	1.315	0.017	0.221	1.358	1.039	0.509	1.424	0.951	0.544	1.332	0.697	0.567	1.228	0.565	0.505	1.257	0.494	0.511	1.372	0.371	0.569	1.485	0.205	0.518
790	3.95	NaN	NaN	NaN	1.335	1.051	0.203	1.392	0.956	0.162	1.376	0.726	0.138	1.334	0.53	0.217	1.348	0.463	0.211	1.377	0.303	0.165	1.438	0.099	0.213	1.315	0.017	0.221	1.356	1.039	0.508	1.422	0.951	0.545	1.33	0.697	0.567	1.225	0.566	0.505	1.253	0.495	0.511	1.367	0.37	0.57	1.479	0.204	0.519
791	3.955	NaN	NaN	NaN	1.334	1.051	0.203	1.39	0.956	0.162	1.375	0.726	0.138	1.333	0.53	0.217	1.347	0.463	0.211	1.376	0.303	0.165	1.438	0.099	0.213	1.315	0.017	0.221	1.355	1.04	0.508	1.42	0.951	0.545	1.329	0.698	0.566	1.222	0.567	0.505	1.25	0.496	0.512	1.362	0.369	0.571	1.472	0.202	0.519
792	3.96	NaN	NaN	NaN	1.332	1.051	0.203	1.389	0.956	0.162	1.374	0.727	0.139	1.332	0.53	0.218	1.347	0.463	0.211	1.376	0.302	0.165	1.438	0.099	0.213	1.315	0.017	0.221	1.354	1.04	0.508	1.419	0.952	0.545	1.327	0.698	0.566	1.219	0.569	0.506	1.247	0.497	0.512	1.357	0.367	0.571	1.465	0.2	0.52
793	3.965	NaN	NaN	NaN	1.33	1.051	0.203	1.388	0.956	0.162	1.373	0.727	0.139	1.331	0.53	0.218	1.346	0.463	0.211	1.375	0.302	0.165	1.438	0.099	0.213	1.315	0.017	0.221	1.353	1.04	0.508	1.418	0.952	0.545	1.325	0.699	0.566	1.216	0.569	0.506	1.245	0.497	0.512	1.353	0.366	0.571	1.459	0.197	0.52
794	3.97	NaN	NaN	NaN	1.328	1.051	0.203	1.386	0.956	0.162	1.371	0.726	0.138	1.33	0.53	0.218	1.345	0.463	0.212	1.374	0.302	0.165	1.438	0.099	0.213	1.315	0.017	0.221	1.352	1.041	0.508	1.417	0.953	0.545	1.323	0.699	0.567	1.214	0.57	0.507	1.242	0.498	0.513	1.348	0.364	0.572	1.451	0.194	0.52
795	3.975	NaN	NaN	NaN	1.326	1.051	0.203	1.384	0.956	0.163	1.37	0.726	0.138	1.329	0.53	0.218	1.344	0.462	0.212	1.374	0.302	0.165	1.437	0.099	0.213	1.315	0.017	0.221	1.351	1.041	0.508	1.415	0.953	0.544	1.321	0.7	0.567	1.211	0.571	0.507	1.239	0.498	0.513	1.343	0.363	0.572	1.445	0.192	0.521
796	3.98	NaN	NaN	NaN	1.325	1.051	0.203	1.382	0.955	0.163	1.368	0.726	0.138	1.328	0.53	0.218	1.343	0.462	0.212	1.373	0.302	0.165	1.437	0.099	0.213	1.315	0.017	0.221	1.351	1.041	0.508	1.413	0.953	0.544	1.319	0.7	0.567	1.209	0.572	0.507	1.236	0.498	0.513	1.339	0.362	0.573	1.438	0.189	0.521
797	3.985	NaN	NaN	NaN	1.324	1.051	0.203	1.381	0.955	0.163	1.366	0.725	0.139	1.327	0.529	0.218	1.342	0.462	0.212	1.373	0.302	0.165	1.437	0.099	0.213	1.315	0.017	0.221	1.35	1.041	0.508	1.411	0.953	0.544	1.317	0.701	0.567	1.207	0.573	0.507	1.233	0.498	0.513	1.335	0.36	0.573	1.43	0.186	0.521
798	3.99	NaN	NaN	NaN	1.322	1.05	0.202	1.378	0.955	0.162	1.365	0.724	0.139	1.325	0.529	0.219	1.34	0.462	0.212	1.372	0.302	0.165	1.437	0.099	0.213	1.315	0.017	0.221	1.349	1.041	0.508	1.41	0.954	0.544	1.316	0.701	0.567	1.205	0.573	0.507	1.231	0.498	0.514	1.33	0.359	0.574	1.423	0.182	0.522
799	3.995	NaN	NaN	NaN	1.321	1.05	0.203	1.376	0.955	0.162	1.364	0.724	0.139	1.324	0.529	0.219	1.339	0.461	0.213	1.371	0.302	0.165	1.437	0.099	0.213	1.315	0.017	0.221	1.346	1.042	0.507	1.409	0.954	0.544	1.314	0.702	0.568	1.203	0.574	0.508	1.229	0.498	0.514	1.326	0.357	0.574	1.415	0.179	0.522
800	4	NaN	NaN	NaN	1.318	1.05	0.203	1.375	0.954	0.162	1.363	0.724	0.139	1.323	0.529	0.219	1.339	0.461	0.213	1.371	0.302	0.165	1.437	0.099	0.213	1.315	0.017	0.221	1.343	1.042	0.507	1.407	0.954	0.544	1.312	0.702	0.568	1.202	0.574	0.508	1.227	0.497	0.515	1.322	0.355	0.574	1.408	0.176	0.523
801	4.005	NaN	NaN	NaN	1.316	1.05	0.203	1.374	0.954	0.162	1.362	0.724	0.14	1.322	0.529	0.219	1.338	0.461	0.213	1.37	0.302	0.165	1.437	0.099	0.213	1.315	0.017	0.221	1.342	1.042	0.507	1.406	0.955	0.544	1.311	0.703	0.569	1.2	0.574	0.508	1.224	0.497	0.515	1.318	0.354	0.575	1.401	0.173	0.523
802	4.01	NaN	NaN	NaN	1.314	1.05	0.203	1.372	0.954	0.163	1.36	0.724	0.14	1.321	0.528	0.219	1.337	0.461	0.213	1.37	0.301	0.165	1.437	0.099	0.213	1.315	0.017	0.221	1.341	1.042	0.507	1.405	0.955	0.544	1.309	0.704	0.569	1.198	0.575	0.508	1.223	0.498	0.516	1.314	0.352	0.575	1.393	0.169	0.523
803	4.015	NaN	NaN	NaN	1.313	1.05	0.202	1.371	0.954	0.163	1.359	0.724	0.14	1.32	0.528	0.219	1.336	0.46	0.213	1.369	0.301	0.166	1.437	0.099	0.213	1.315	0.017	0.221	1.34	1.042	0.507	1.404	0.955	0.544	1.307	0.704	0.57	1.197	0.575	0.508	1.221	0.498	0.516	1.31	0.35	0.576	1.385	0.166	0.523
804	4.02	NaN	NaN	NaN	1.313	1.049	0.203	1.369	0.954	0.163	1.357	0.723	0.14	1.319	0.528	0.219	1.335	0.46	0.213	1.369	0.301	0.166	1.437	0.099	0.213	1.315	0.017	0.221	1.339	1.042	0.507	1.403	0.956	0.544	1.305	0.705	0.571	1.196	0.575	0.509	1.22	0.498	0.517	1.307	0.348	0.576	1.378	0.162	0.524
805	4.025	NaN	NaN	NaN	1.313	1.049	0.203	1.367	0.954	0.163	1.356	0.723	0.14	1.318	0.528	0.22	1.334	0.46	0.214	1.368	0.301	0.166	1.437	0.099	0.213	1.315	0.017	0.221	1.338	1.042	0.507	1.4	0.956	0.544	1.304	0.705	0.571	1.195	0.575	0.509	1.218	0.498	0.517	1.303	0.346	0.577	1.371	0.159	0.524
806	4.03	NaN	NaN	NaN	1.311	1.049	0.203	1.364	0.954	0.162	1.355	0.723	0.14	1.316	0.527	0.22	1.333	0.459	0.214	1.367	0.301	0.166	1.437	0.099	0.213	1.315	0.017	0.221	1.336	1.042	0.507	1.398	0.955	0.544	1.302	0.706	0.572	1.194	0.574	0.51	1.217	0.498	0.518	1.3	0.345	0.577	1.363	0.155	0.524
807	4.035	NaN	NaN	NaN	1.308	1.048	0.204	1.363	0.953	0.163	1.353	0.723	0.14	1.315	0.527	0.22	1.332	0.459	0.214	1.367	0.301	0.166	1.437	0.099	0.213	1.314	0.017	0.221	1.333	1.042	0.507	1.396	0.955	0.544	1.301	0.706	0.573	1.194	0.574	0.51	1.216	0.497	0.518	1.297	0.343	0.577	1.355	0.152	0.524
808	4.04	NaN	NaN	NaN	1.306	1.048	0.204	1.362	0.954	0.163	1.352	0.723	0.14	1.314	0.527	0.22	1.331	0.459	0.214	1.366	0.301	0.166	1.436	0.099	0.213	1.315	0.017	0.221	1.33	1.042	0.507	1.394	0.955	0.544	1.299	0.706	0.574	1.193	0.574	0.511	1.215	0.496	0.519	1.293	0.341	0.577	1.348	0.149	0.524
809	4.045	NaN	NaN	NaN	1.304	1.048	0.203	1.36	0.953	0.163	1.351	0.723	0.14	1.314	0.526	0.22	1.33	0.459	0.214	1.365	0.301	0.166	1.436	0.099	0.213	1.315	0.017	0.221	1.328	1.042	0.507	1.393	0.955	0.544	1.298	0.706	0.575	1.193	0.573	0.511	1.215	0.496	0.519	1.29	0.339	0.578	1.341	0.146	0.524
810	4.05	NaN	NaN	NaN	1.302	1.048	0.203	1.359	0.953	0.164	1.35	0.722	0.141	1.313	0.526	0.22	1.329	0.459	0.214	1.365	0.3	0.167	1.436	0.099	0.213	1.315	0.017	0.221	1.327	1.042	0.507	1.391	0.955	0.545	1.297	0.706	0.575	1.193	0.573	0.511	1.214	0.496	0.52	1.287	0.337	0.578	1.333	0.143	0.524
811	4.055	NaN	NaN	NaN	1.301	1.048	0.203	1.357	0.953	0.164	1.349	0.722	0.141	1.312	0.526	0.219	1.328	0.458	0.214	1.365	0.3	0.167	1.436	0.099	0.213	1.315	0.017	0.221	1.326	1.042	0.508	1.39	0.955	0.545	1.296	0.705	0.576	1.192	0.572	0.512	1.214	0.495	0.52	1.285	0.335	0.578	1.326	0.139	0.523
812	4.06	NaN	NaN	NaN	1.298	1.048	0.204	1.354	0.952	0.164	1.347	0.722	0.142	1.31	0.525	0.22	1.327	0.458	0.214	1.364	0.3	0.167	1.436	0.099	0.213	1.315	0.017	0.221	1.325	1.042	0.508	1.388	0.955	0.545	1.295	0.705	0.576	1.192	0.571	0.513	1.213	0.494	0.521	1.282	0.333	0.579	1.319	0.136	0.523
813	4.065	NaN	NaN	NaN	1.296	1.048	0.204	1.351	0.952	0.164	1.345	0.722	0.142	1.309	0.525	0.22	1.326	0.458	0.214	1.364	0.3	0.167	1.436	0.099	0.213	1.315	0.017	0.221	1.322	1.043	0.509	1.385	0.955	0.546	1.293	0.705	0.577	1.192	0.571	0.513	1.213	0.493	0.521	1.279	0.331	0.579	1.311	0.133	0.523
814	4.07	NaN	NaN	NaN	1.294	1.048	0.204	1.35	0.952	0.165	1.343	0.721	0.142	1.307	0.525	0.22	1.325	0.458	0.214	1.363	0.299	0.167	1.436	0.099	0.213	1.314	0.017	0.221	1.319	1.043	0.509	1.383	0.955	0.546	1.292	0.705	0.577	1.193	0.57	0.514	1.213	0.492	0.522	1.276	0.328	0.579	1.303	0.129	0.523
815	4.075	NaN	NaN	NaN	1.292	1.048	0.204	1.349	0.952	0.165	1.341	0.721	0.143	1.306	0.524	0.221	1.324	0.457	0.215	1.362	0.299	0.167	1.436	0.099	0.214	1.314	0.017	0.221	1.317	1.042	0.509	1.381	0.955	0.546	1.291	0.704	0.578	1.193	0.569	0.514	1.212	0.491	0.522	1.272	0.326	0.579	1.296	0.127	0.523
816	4.08	NaN	NaN	NaN	1.29	1.047	0.205	1.347	0.952	0.165	1.34	0.721	0.143	1.305	0.524	0.221	1.323	0.457	0.215	1.362	0.299	0.167	1.436	0.099	0.214	1.314	0.017	0.221	1.314	1.042	0.509	1.379	0.955	0.546	1.291	0.703	0.579	1.193	0.568	0.514	1.212	0.49	0.523	1.269	0.324	0.579	1.29	0.125	0.523
817	4.085	NaN	NaN	NaN	1.288	1.047	0.205	1.345	0.951	0.166	1.338	0.721	0.143	1.304	0.524	0.221	1.321	0.457	0.215	1.361	0.299	0.167	1.436	0.099	0.214	1.314	0.017	0.221	1.312	1.042	0.509	1.378	0.955	0.546	1.29	0.702	0.58	1.193	0.567	0.515	1.211	0.489	0.523	1.266	0.322	0.579	1.283	0.123	0.523
818	4.09	NaN	NaN	NaN	1.286	1.047	0.206	1.343	0.951	0.167	1.337	0.721	0.143	1.302	0.523	0.221	1.32	0.456	0.215	1.36	0.299	0.168	1.436	0.099	0.214	1.314	0.017	0.221	1.31	1.042	0.51	1.377	0.955	0.546	1.29	0.702	0.58	1.193	0.566	0.516	1.21	0.488	0.523	1.263	0.32	0.579	1.277	0.121	0.523
819	4.095	NaN	NaN	NaN	1.284	1.047	0.207	1.341	0.951	0.167	1.335	0.72	0.144	1.3	0.523	0.222	1.319	0.456	0.215	1.359	0.298	0.168	1.436	0.099	0.214	1.314	0.017	0.221	1.309	1.041	0.51	1.375	0.955	0.547	1.289	0.701	0.58	1.193	0.565	0.516	1.209	0.487	0.524	1.259	0.318	0.58	1.271	0.118	0.523
820	4.1	NaN	NaN	NaN	1.282	1.046	0.207	1.339	0.95	0.168	1.333	0.72	0.144	1.299	0.522	0.222	1.317	0.455	0.216	1.358	0.298	0.168	1.436	0.099	0.214	1.314	0.017	0.221	1.308	1.041	0.511	1.373	0.954	0.547	1.289	0.7	0.58	1.192	0.564	0.516	1.208	0.486	0.524	1.256	0.316	0.58	1.265	0.117	0.523
821	4.105	NaN	NaN	NaN	1.279	1.046	0.208	1.337	0.95	0.168	1.33	0.719	0.145	1.297	0.522	0.222	1.316	0.455	0.216	1.357	0.298	0.168	1.435	0.099	0.214	1.314	0.017	0.221	1.306	1.04	0.512	1.371	0.954	0.548	1.288	0.7	0.581	1.192	0.563	0.517	1.207	0.485	0.524	1.252	0.315	0.58	1.26	0.115	0.522
822	4.11	NaN	NaN	NaN	1.278	1.046	0.208	1.334	0.95	0.168	1.328	0.719	0.145	1.295	0.522	0.223	1.314	0.454	0.217	1.356	0.298	0.168	1.435	0.099	0.214	1.314	0.017	0.221	1.304	1.04	0.513	1.369	0.953	0.549	1.288	0.699	0.581	1.192	0.562	0.517	1.206	0.484	0.524	1.249	0.313	0.58	1.255	0.115	0.522
823	4.115	NaN	NaN	NaN	1.276	1.046	0.208	1.332	0.949	0.169	1.326	0.719	0.145	1.293	0.521	0.223	1.312	0.454	0.217	1.355	0.298	0.169	1.435	0.099	0.214	1.314	0.017	0.221	1.301	1.04	0.513	1.366	0.953	0.549	1.287	0.698	0.581	1.191	0.561	0.518	1.205	0.483	0.524	1.246	0.312	0.58	1.25	0.114	0.522
824	4.12	NaN	NaN	NaN	1.274	1.045	0.209	1.329	0.949	0.169	1.324	0.719	0.146	1.291	0.521	0.224	1.311	0.454	0.218	1.354	0.297	0.169	1.435	0.099	0.214	1.314	0.017	0.221	1.299	1.04	0.513	1.365	0.952	0.549	1.286	0.698	0.581	1.19	0.56	0.518	1.204	0.482	0.524	1.243	0.311	0.58	1.245	0.113	0.521
825	4.125	NaN	NaN	NaN	1.271	1.045	0.21	1.328	0.949	0.17	1.321	0.719	0.146	1.289	0.52	0.224	1.309	0.453	0.218	1.353	0.297	0.17	1.435	0.1	0.214	1.314	0.017	0.221	1.298	1.039	0.514	1.363	0.952	0.549	1.286	0.697	0.581	1.189	0.56	0.518	1.202	0.482	0.524	1.24	0.31	0.579	1.242	0.112	0.52
826	4.13	NaN	NaN	NaN	1.268	1.044	0.211	1.326	0.948	0.171	1.319	0.718	0.147	1.288	0.52	0.224	1.307	0.453	0.219	1.352	0.297	0.17	1.435	0.1	0.214	1.314	0.017	0.221	1.296	1.037	0.515	1.361	0.951	0.55	1.286	0.696	0.581	1.189	0.559	0.518	1.201	0.481	0.524	1.237	0.308	0.579	1.239	0.113	0.52
827	4.135	NaN	NaN	NaN	1.266	1.044	0.212	1.323	0.948	0.172	1.316	0.718	0.147	1.286	0.519	0.225	1.306	0.452	0.219	1.351	0.297	0.17	1.435	0.1	0.215	1.314	0.017	0.221	1.293	1.037	0.515	1.358	0.95	0.551	1.286	0.694	0.581	1.187	0.558	0.518	1.2	0.48	0.524	1.234	0.308	0.579	1.235	0.111	0.519
828	4.14	NaN	NaN	NaN	1.264	1.044	0.212	1.32	0.947	0.172	1.313	0.717	0.148	1.283	0.518	0.225	1.304	0.452	0.219	1.35	0.297	0.17	1.434	0.1	0.215	1.314	0.017	0.221	1.291	1.037	0.516	1.356	0.95	0.552	1.285	0.694	0.581	1.186	0.557	0.518	1.198	0.479	0.524	1.232	0.307	0.579	1.233	0.11	0.519
829	4.145	NaN	NaN	NaN	1.263	1.044	0.213	1.317	0.947	0.172	1.31	0.716	0.148	1.281	0.518	0.226	1.302	0.451	0.22	1.349	0.296	0.171	1.434	0.1	0.215	1.314	0.016	0.221	1.288	1.037	0.517	1.355	0.949	0.552	1.284	0.693	0.581	1.185	0.557	0.518	1.197	0.478	0.524	1.23	0.306	0.578	1.231	0.109	0.518
830	4.15	NaN	NaN	NaN	1.26	1.043	0.214	1.315	0.946	0.173	1.308	0.716	0.149	1.28	0.518	0.226	1.3	0.451	0.22	1.348	0.296	0.171	1.434	0.1	0.215	1.314	0.016	0.221	1.286	1.036	0.517	1.354	0.949	0.553	1.283	0.692	0.581	1.183	0.556	0.518	1.195	0.478	0.524	1.228	0.305	0.578	1.229	0.108	0.517
831	4.155	NaN	NaN	NaN	1.257	1.043	0.215	1.313	0.946	0.173	1.306	0.716	0.149	1.278	0.518	0.227	1.299	0.45	0.221	1.347	0.296	0.171	1.434	0.1	0.215	1.314	0.016	0.221	1.284	1.035	0.518	1.351	0.949	0.553	1.282	0.691	0.581	1.182	0.555	0.517	1.194	0.477	0.524	1.227	0.304	0.578	1.228	0.107	0.517
832	4.16	NaN	NaN	NaN	1.255	1.043	0.216	1.311	0.946	0.174	1.304	0.716	0.15	1.276	0.517	0.228	1.297	0.45	0.221	1.346	0.296	0.171	1.434	0.1	0.215	1.314	0.016	0.221	1.283	1.035	0.519	1.349	0.947	0.554	1.279	0.69	0.581	1.18	0.555	0.516	1.192	0.476	0.524	1.225	0.303	0.577	1.228	0.107	0.517
833	4.165	NaN	NaN	NaN	1.253	1.042	0.217	1.308	0.946	0.175	1.301	0.715	0.15	1.274	0.516	0.228	1.295	0.449	0.222	1.345	0.296	0.171	1.434	0.1	0.215	1.314	0.016	0.221	1.281	1.034	0.521	1.346	0.946	0.554	1.277	0.69	0.581	1.179	0.554	0.517	1.19	0.475	0.523	1.224	0.302	0.577	1.229	0.106	0.517
834	4.17	NaN	NaN	NaN	1.251	1.042	0.218	1.305	0.945	0.176	1.298	0.714	0.15	1.272	0.516	0.228	1.293	0.449	0.222	1.344	0.295	0.172	1.433	0.1	0.215	1.314	0.016	0.221	1.279	1.034	0.521	1.344	0.946	0.555	1.276	0.689	0.581	1.177	0.553	0.517	1.189	0.474	0.523	1.224	0.302	0.577	1.229	0.106	0.518
835	4.175	NaN	NaN	NaN	1.248	1.042	0.219	1.302	0.944	0.176	1.295	0.714	0.151	1.27	0.515	0.229	1.292	0.448	0.223	1.343	0.295	0.172	1.433	0.101	0.215	1.314	0.016	0.221	1.278	1.033	0.522	1.342	0.945	0.555	1.273	0.688	0.581	1.175	0.552	0.517	1.187	0.473	0.523	1.223	0.301	0.577	1.23	0.106	0.518
836	4.18	NaN	NaN	NaN	1.246	1.042	0.22	1.3	0.944	0.177	1.293	0.714	0.152	1.268	0.515	0.229	1.29	0.448	0.223	1.341	0.295	0.173	1.433	0.101	0.215	1.314	0.016	0.221	1.275	1.032	0.523	1.34	0.945	0.556	1.271	0.687	0.581	1.173	0.551	0.517	1.184	0.473	0.523	1.223	0.301	0.577	1.23	0.106	0.518
837	4.185	NaN	NaN	NaN	1.244	1.041	0.221	1.297	0.944	0.177	1.291	0.713	0.153	1.266	0.514	0.23	1.289	0.447	0.224	1.34	0.294	0.173	1.433	0.101	0.215	1.314	0.016	0.221	1.273	1.032	0.524	1.337	0.944	0.557	1.269	0.687	0.581	1.171	0.551	0.517	1.182	0.472	0.523	1.223	0.301	0.577	1.23	0.106	0.519
838	4.19	NaN	NaN	NaN	1.241	1.041	0.222	1.295	0.943	0.178	1.289	0.713	0.153	1.264	0.513	0.231	1.287	0.447	0.224	1.339	0.294	0.173	1.433	0.101	0.215	1.314	0.016	0.221	1.27	1.032	0.525	1.336	0.943	0.558	1.266	0.687	0.582	1.168	0.55	0.517	1.18	0.472	0.524	1.223	0.301	0.578	1.229	0.106	0.519
839	4.195	NaN	NaN	NaN	1.239	1.041	0.222	1.293	0.943	0.179	1.286	0.713	0.153	1.263	0.513	0.231	1.285	0.447	0.224	1.338	0.294	0.173	1.432	0.101	0.215	1.314	0.016	0.221	1.268	1.032	0.526	1.334	0.943	0.559	1.264	0.686	0.582	1.165	0.55	0.517	1.178	0.472	0.524	1.221	0.301	0.578	1.229	0.106	0.519
840	4.2	NaN	NaN	NaN	1.237	1.041	0.223	1.29	0.943	0.179	1.284	0.712	0.154	1.261	0.513	0.232	1.284	0.446	0.225	1.338	0.294	0.174	1.432	0.101	0.216	1.314	0.016	0.221	1.267	1.031	0.526	1.332	0.943	0.559	1.261	0.686	0.583	1.162	0.55	0.517	1.176	0.472	0.525	1.219	0.301	0.579	1.228	0.106	0.519
841	4.205	NaN	NaN	NaN	1.234	1.041	0.224	1.288	0.942	0.18	1.282	0.712	0.154	1.259	0.512	0.232	1.282	0.446	0.226	1.337	0.294	0.174	1.432	0.102	0.216	1.314	0.016	0.221	1.264	1.03	0.527	1.329	0.943	0.56	1.257	0.686	0.583	1.16	0.55	0.517	1.174	0.472	0.525	1.217	0.301	0.579	1.227	0.106	0.519
842	4.21	NaN	NaN	NaN	1.232	1.041	0.225	1.285	0.942	0.18	1.279	0.711	0.155	1.257	0.512	0.233	1.281	0.445	0.226	1.336	0.294	0.175	1.432	0.102	0.216	1.314	0.016	0.221	1.261	1.03	0.528	1.327	0.942	0.561	1.255	0.686	0.584	1.157	0.55	0.518	1.173	0.472	0.526	1.214	0.301	0.579	1.227	0.106	0.519
843	4.215	NaN	NaN	NaN	1.23	1.04	0.226	1.282	0.942	0.181	1.277	0.712	0.156	1.255	0.512	0.233	1.279	0.445	0.227	1.335	0.295	0.175	1.432	0.102	0.216	1.314	0.017	0.221	1.259	1.03	0.529	1.324	0.942	0.562	1.252	0.687	0.585	1.155	0.55	0.518	1.171	0.472	0.526	1.212	0.301	0.58	1.227	0.106	0.52
844	4.22	NaN	NaN	NaN	1.228	1.04	0.227	1.28	0.942	0.182	1.276	0.712	0.156	1.253	0.511	0.234	1.278	0.445	0.228	1.334	0.295	0.175	1.431	0.102	0.216	1.314	0.017	0.221	1.257	1.031	0.529	1.322	0.942	0.563	1.249	0.687	0.586	1.153	0.55	0.519	1.169	0.472	0.527	1.211	0.301	0.581	1.227	0.106	0.52
845	4.225	NaN	NaN	NaN	1.226	1.04	0.227	1.278	0.941	0.182	1.274	0.711	0.157	1.252	0.511	0.235	1.276	0.445	0.228	1.334	0.295	0.176	1.431	0.102	0.216	1.314	0.017	0.221	1.254	1.031	0.53	1.319	0.942	0.563	1.246	0.688	0.587	1.15	0.55	0.519	1.167	0.472	0.527	1.209	0.3	0.581	1.227	0.106	0.52
846	4.23	NaN	NaN	NaN	1.224	1.04	0.228	1.276	0.941	0.183	1.272	0.711	0.158	1.25	0.511	0.235	1.275	0.444	0.229	1.333	0.295	0.176	1.431	0.103	0.217	1.314	0.017	0.221	1.252	1.031	0.53	1.316	0.942	0.564	1.244	0.688	0.587	1.148	0.55	0.52	1.165	0.472	0.528	1.208	0.3	0.581	1.227	0.106	0.52
847	4.235	NaN	NaN	NaN	1.222	1.04	0.229	1.274	0.941	0.184	1.27	0.711	0.158	1.249	0.51	0.235	1.274	0.444	0.229	1.332	0.295	0.176	1.431	0.103	0.217	1.314	0.017	0.221	1.25	1.031	0.531	1.314	0.943	0.564	1.24	0.688	0.589	1.145	0.551	0.52	1.162	0.471	0.528	1.206	0.3	0.582	1.226	0.106	0.52
848	4.24	NaN	NaN	NaN	1.22	1.04	0.23	1.272	0.941	0.185	1.268	0.71	0.159	1.247	0.51	0.236	1.272	0.444	0.229	1.331	0.295	0.176	1.431	0.103	0.217	1.314	0.017	0.221	1.247	1.031	0.532	1.311	0.943	0.565	1.237	0.688	0.589	1.143	0.551	0.52	1.16	0.471	0.528	1.205	0.299	0.582	1.226	0.106	0.521
849	4.245	NaN	NaN	NaN	1.218	1.039	0.231	1.27	0.94	0.186	1.266	0.71	0.159	1.246	0.51	0.236	1.271	0.444	0.23	1.331	0.295	0.177	1.431	0.104	0.217	1.314	0.017	0.221	1.245	1.031	0.533	1.309	0.943	0.566	1.235	0.688	0.59	1.141	0.55	0.521	1.158	0.47	0.528	1.204	0.299	0.582	1.226	0.106	0.521
850	4.25	NaN	NaN	NaN	1.216	1.039	0.231	1.268	0.94	0.186	1.265	0.71	0.16	1.244	0.51	0.237	1.27	0.444	0.23	1.33	0.296	0.177	1.431	0.104	0.217	1.314	0.017	0.221	1.243	1.031	0.533	1.307	0.944	0.567	1.232	0.688	0.591	1.14	0.55	0.521	1.156	0.47	0.529	1.202	0.299	0.582	1.226	0.106	0.521
851	4.255	NaN	NaN	NaN	1.214	1.039	0.232	1.266	0.94	0.187	1.263	0.71	0.161	1.243	0.51	0.237	1.269	0.444	0.231	1.33	0.296	0.177	1.43	0.105	0.217	1.314	0.017	0.221	1.242	1.031	0.534	1.304	0.943	0.568	1.23	0.688	0.592	1.138	0.55	0.521	1.154	0.47	0.529	1.201	0.298	0.582	1.226	0.107	0.52
852	4.26	NaN	NaN	NaN	1.212	1.039	0.232	1.264	0.94	0.188	1.262	0.71	0.162	1.242	0.51	0.238	1.268	0.444	0.231	1.329	0.296	0.178	1.43	0.105	0.217	1.314	0.017	0.221	1.239	1.032	0.535	1.301	0.943	0.569	1.227	0.688	0.592	1.136	0.549	0.521	1.152	0.469	0.529	1.199	0.298	0.582	1.226	0.107	0.52
853	4.265	NaN	NaN	NaN	1.21	1.039	0.233	1.262	0.94	0.189	1.259	0.71	0.163	1.24	0.509	0.238	1.266	0.444	0.231	1.328	0.296	0.178	1.43	0.105	0.218	1.315	0.017	0.221	1.237	1.032	0.536	1.298	0.943	0.57	1.224	0.687	0.593	1.134	0.549	0.522	1.151	0.468	0.529	1.198	0.298	0.582	1.226	0.107	0.52
854	4.27	NaN	NaN	NaN	1.208	1.039	0.234	1.26	0.939	0.19	1.258	0.71	0.163	1.238	0.509	0.239	1.265	0.444	0.232	1.328	0.297	0.178	1.43	0.106	0.218	1.315	0.017	0.22	1.234	1.032	0.536	1.295	0.944	0.571	1.222	0.687	0.593	1.133	0.548	0.522	1.149	0.468	0.529	1.197	0.298	0.582	1.226	0.107	0.52
855	4.275	NaN	NaN	NaN	1.206	1.039	0.235	1.257	0.939	0.191	1.257	0.71	0.163	1.237	0.508	0.239	1.264	0.443	0.233	1.327	0.297	0.178	1.43	0.106	0.218	1.315	0.017	0.22	1.231	1.033	0.537	1.293	0.944	0.572	1.22	0.687	0.594	1.132	0.547	0.522	1.148	0.468	0.529	1.196	0.297	0.582	1.225	0.106	0.519
856	4.28	NaN	NaN	NaN	1.204	1.038	0.235	1.255	0.939	0.191	1.256	0.71	0.163	1.236	0.508	0.239	1.263	0.443	0.233	1.326	0.297	0.179	1.43	0.106	0.218	1.315	0.017	0.22	1.229	1.033	0.537	1.291	0.944	0.573	1.218	0.687	0.594	1.131	0.547	0.522	1.147	0.468	0.529	1.194	0.297	0.582	1.225	0.106	0.519
857	4.285	NaN	NaN	NaN	1.202	1.038	0.236	1.254	0.939	0.192	1.255	0.71	0.164	1.235	0.508	0.24	1.262	0.443	0.233	1.326	0.297	0.179	1.429	0.107	0.218	1.315	0.017	0.22	1.226	1.033	0.538	1.289	0.945	0.573	1.217	0.687	0.595	1.129	0.547	0.522	1.146	0.468	0.529	1.193	0.297	0.582	1.225	0.106	0.519
858	4.29	NaN	NaN	NaN	1.2	1.038	0.236	1.252	0.939	0.193	1.253	0.71	0.165	1.234	0.509	0.24	1.261	0.443	0.234	1.325	0.298	0.18	1.429	0.107	0.219	1.315	0.017	0.22	1.223	1.033	0.539	1.287	0.945	0.574	1.215	0.686	0.595	1.128	0.547	0.523	1.145	0.467	0.529	1.192	0.297	0.582	1.224	0.106	0.52
859	4.295	NaN	NaN	NaN	1.198	1.038	0.237	1.25	0.939	0.194	1.252	0.71	0.166	1.233	0.509	0.241	1.259	0.444	0.234	1.325	0.298	0.18	1.428	0.108	0.219	1.315	0.017	0.22	1.221	1.033	0.54	1.285	0.946	0.575	1.214	0.686	0.595	1.127	0.546	0.523	1.144	0.467	0.529	1.192	0.297	0.582	1.224	0.106	0.52
860	4.3	NaN	NaN	NaN	1.196	1.038	0.238	1.249	0.939	0.195	1.251	0.71	0.167	1.231	0.509	0.242	1.258	0.444	0.235	1.324	0.299	0.18	1.428	0.108	0.219	1.315	0.017	0.22	1.218	1.033	0.541	1.283	0.946	0.577	1.212	0.686	0.595	1.126	0.546	0.523	1.143	0.467	0.529	1.191	0.297	0.582	1.224	0.106	0.52
861	4.305	NaN	NaN	NaN	1.195	1.038	0.239	1.248	0.939	0.196	1.25	0.71	0.168	1.23	0.509	0.242	1.257	0.444	0.235	1.323	0.299	0.181	1.428	0.109	0.219	1.315	0.017	0.22	1.215	1.034	0.541	1.28	0.946	0.578	1.21	0.686	0.595	1.125	0.545	0.522	1.141	0.467	0.529	1.19	0.297	0.581	1.225	0.106	0.52
862	4.31	NaN	NaN	NaN	1.193	1.038	0.24	1.246	0.939	0.196	1.248	0.711	0.169	1.229	0.509	0.242	1.256	0.444	0.236	1.322	0.299	0.181	1.428	0.11	0.219	1.315	0.017	0.22	1.213	1.033	0.542	1.277	0.945	0.579	1.208	0.685	0.596	1.124	0.545	0.522	1.14	0.466	0.529	1.189	0.297	0.581	1.225	0.107	0.52
863	4.315	NaN	NaN	NaN	1.191	1.039	0.24	1.244	0.939	0.197	1.247	0.711	0.169	1.228	0.509	0.243	1.254	0.444	0.237	1.321	0.3	0.181	1.427	0.11	0.22	1.315	0.017	0.22	1.211	1.033	0.543	1.275	0.945	0.58	1.207	0.685	0.596	1.122	0.545	0.522	1.139	0.466	0.528	1.189	0.296	0.581	1.224	0.107	0.52
864	4.32	NaN	NaN	NaN	1.19	1.039	0.241	1.242	0.939	0.198	1.245	0.711	0.171	1.226	0.509	0.244	1.253	0.444	0.237	1.32	0.301	0.182	1.427	0.111	0.22	1.315	0.017	0.221	1.209	1.033	0.544	1.273	0.945	0.58	1.205	0.684	0.596	1.121	0.545	0.522	1.138	0.466	0.528	1.188	0.296	0.581	1.224	0.107	0.52
865	4.325	NaN	NaN	NaN	1.188	1.039	0.242	1.241	0.939	0.199	1.244	0.71	0.172	1.224	0.509	0.244	1.252	0.444	0.238	1.32	0.301	0.182	1.426	0.112	0.22	1.315	0.017	0.221	1.206	1.033	0.545	1.271	0.945	0.581	1.204	0.684	0.596	1.12	0.545	0.522	1.137	0.466	0.528	1.187	0.296	0.581	1.224	0.107	0.52
866	4.33	NaN	NaN	NaN	1.186	1.039	0.243	1.239	0.939	0.2	1.242	0.711	0.172	1.222	0.509	0.245	1.25	0.445	0.238	1.319	0.302	0.183	1.426	0.113	0.22	1.315	0.017	0.221	1.205	1.033	0.545	1.269	0.946	0.582	1.202	0.684	0.597	1.119	0.545	0.521	1.137	0.466	0.528	1.185	0.296	0.581	1.224	0.106	0.52
867	4.335	NaN	NaN	NaN	1.184	1.039	0.244	1.237	0.939	0.201	1.241	0.711	0.173	1.221	0.509	0.246	1.249	0.445	0.239	1.318	0.302	0.183	1.425	0.113	0.221	1.315	0.017	0.221	1.203	1.032	0.546	1.266	0.946	0.583	1.201	0.684	0.597	1.117	0.545	0.521	1.136	0.466	0.528	1.185	0.296	0.581	1.223	0.106	0.52
868	4.34	NaN	NaN	NaN	1.183	1.039	0.244	1.236	0.939	0.202	1.239	0.711	0.174	1.219	0.51	0.247	1.247	0.445	0.239	1.317	0.303	0.184	1.425	0.114	0.221	1.315	0.017	0.221	1.201	1.032	0.547	1.264	0.946	0.585	1.199	0.685	0.597	1.116	0.544	0.52	1.135	0.466	0.528	1.184	0.296	0.58	1.223	0.106	0.519
869	4.345	NaN	NaN	NaN	1.182	1.039	0.245	1.235	0.94	0.202	1.238	0.711	0.175	1.217	0.51	0.247	1.246	0.446	0.24	1.315	0.303	0.184	1.424	0.114	0.221	1.315	0.017	0.221	1.199	1.032	0.548	1.263	0.946	0.585	1.197	0.685	0.597	1.115	0.544	0.52	1.133	0.466	0.528	1.183	0.295	0.58	1.222	0.106	0.519
870	4.35	NaN	NaN	NaN	1.18	1.04	0.246	1.233	0.94	0.203	1.236	0.711	0.176	1.216	0.51	0.248	1.244	0.446	0.24	1.314	0.304	0.184	1.423	0.115	0.221	1.315	0.017	0.221	1.197	1.032	0.549	1.261	0.946	0.586	1.196	0.685	0.597	1.114	0.544	0.52	1.132	0.466	0.527	1.182	0.295	0.58	1.222	0.106	0.519
871	4.355	NaN	NaN	NaN	1.178	1.04	0.247	1.232	0.94	0.204	1.235	0.712	0.176	1.214	0.51	0.248	1.242	0.446	0.241	1.313	0.304	0.185	1.423	0.116	0.221	1.315	0.017	0.221	1.196	1.032	0.549	1.259	0.946	0.586	1.194	0.685	0.597	1.112	0.544	0.52	1.131	0.465	0.527	1.181	0.295	0.58	1.222	0.106	0.519
872	4.36	NaN	NaN	NaN	1.176	1.04	0.248	1.23	0.941	0.205	1.233	0.712	0.177	1.213	0.511	0.249	1.24	0.446	0.242	1.312	0.305	0.185	1.422	0.117	0.221	1.314	0.017	0.221	1.193	1.033	0.55	1.256	0.946	0.587	1.192	0.685	0.597	1.111	0.544	0.52	1.13	0.465	0.527	1.18	0.295	0.581	1.222	0.106	0.519
873	4.365	NaN	NaN	NaN	1.175	1.041	0.248	1.229	0.941	0.206	1.232	0.712	0.178	1.211	0.511	0.249	1.238	0.446	0.242	1.31	0.306	0.186	1.422	0.118	0.221	1.314	0.018	0.221	1.191	1.033	0.551	1.254	0.946	0.588	1.19	0.685	0.598	1.11	0.544	0.519	1.129	0.465	0.527	1.179	0.295	0.581	1.222	0.106	0.519
874	4.37	NaN	NaN	NaN	1.174	1.041	0.249	1.227	0.941	0.206	1.23	0.713	0.178	1.208	0.511	0.249	1.237	0.447	0.243	1.309	0.306	0.186	1.421	0.119	0.221	1.314	0.018	0.221	1.189	1.033	0.552	1.253	0.947	0.589	1.189	0.684	0.598	1.109	0.544	0.519	1.128	0.465	0.526	1.178	0.295	0.581	1.222	0.106	0.519
875	4.375	NaN	NaN	NaN	1.172	1.041	0.249	1.226	0.942	0.207	1.229	0.713	0.179	1.206	0.511	0.25	1.235	0.447	0.243	1.308	0.307	0.186	1.42	0.12	0.221	1.314	0.018	0.221	1.186	1.033	0.552	1.25	0.947	0.59	1.187	0.684	0.599	1.108	0.544	0.518	1.127	0.465	0.526	1.177	0.295	0.581	1.221	0.106	0.519
876	4.38	NaN	NaN	NaN	1.17	1.042	0.25	1.224	0.942	0.208	1.228	0.713	0.179	1.204	0.511	0.25	1.233	0.447	0.243	1.307	0.308	0.186	1.419	0.121	0.222	1.314	0.018	0.221	1.185	1.033	0.553	1.248	0.946	0.59	1.186	0.684	0.599	1.107	0.544	0.518	1.126	0.465	0.526	1.177	0.295	0.58	1.221	0.106	0.519
877	4.385	NaN	NaN	NaN	1.169	1.042	0.251	1.223	0.943	0.209	1.226	0.714	0.18	1.203	0.511	0.25	1.232	0.448	0.244	1.305	0.308	0.187	1.418	0.122	0.222	1.314	0.018	0.221	1.182	1.033	0.553	1.246	0.947	0.591	1.185	0.684	0.6	1.106	0.544	0.518	1.126	0.466	0.526	1.176	0.295	0.58	1.221	0.106	0.519
878	4.39	NaN	NaN	NaN	1.167	1.042	0.252	1.221	0.943	0.209	1.225	0.714	0.18	1.201	0.512	0.251	1.23	0.448	0.244	1.304	0.309	0.187	1.417	0.123	0.222	1.313	0.018	0.222	1.18	1.034	0.554	1.244	0.947	0.592	1.183	0.685	0.6	1.105	0.544	0.518	1.125	0.466	0.526	1.175	0.295	0.58	1.221	0.106	0.519
879	4.395	NaN	NaN	NaN	1.166	1.042	0.253	1.22	0.944	0.21	1.223	0.714	0.181	1.199	0.512	0.251	1.228	0.448	0.244	1.303	0.31	0.187	1.417	0.124	0.222	1.313	0.018	0.222	1.178	1.034	0.556	1.244	0.948	0.591	1.182	0.685	0.6	1.105	0.544	0.519	1.125	0.465	0.526	1.174	0.295	0.58	1.222	0.107	0.518
880	4.4	NaN	NaN	NaN	1.164	1.043	0.253	1.219	0.944	0.21	1.221	0.714	0.182	1.197	0.512	0.252	1.227	0.449	0.245	1.301	0.31	0.188	1.416	0.125	0.222	1.313	0.018	0.222	1.177	1.034	0.556	1.243	0.948	0.592	1.181	0.685	0.601	1.104	0.544	0.519	1.124	0.465	0.526	1.174	0.294	0.58	1.222	0.107	0.518
881	4.405	NaN	NaN	NaN	1.163	1.043	0.254	1.218	0.944	0.211	1.22	0.714	0.182	1.195	0.513	0.252	1.225	0.449	0.245	1.3	0.311	0.188	1.415	0.126	0.222	1.313	0.018	0.222	1.176	1.034	0.557	1.243	0.95	0.593	1.179	0.685	0.601	1.104	0.543	0.519	1.124	0.465	0.526	1.173	0.294	0.58	1.221	0.107	0.518
882	4.41	NaN	NaN	NaN	1.161	1.043	0.255	1.216	0.945	0.211	1.218	0.714	0.183	1.194	0.513	0.253	1.223	0.45	0.245	1.299	0.312	0.188	1.414	0.127	0.222	1.313	0.019	0.222	1.174	1.034	0.558	1.242	0.95	0.594	1.178	0.684	0.601	1.103	0.543	0.519	1.123	0.464	0.526	1.173	0.294	0.58	1.221	0.106	0.519
883	4.415	NaN	NaN	NaN	1.16	1.044	0.256	1.214	0.945	0.212	1.217	0.715	0.183	1.192	0.514	0.253	1.22	0.45	0.246	1.297	0.313	0.188	1.413	0.128	0.222	1.313	0.019	0.222	1.173	1.034	0.559	1.239	0.949	0.594	1.177	0.684	0.602	1.103	0.543	0.519	1.123	0.464	0.526	1.173	0.294	0.58	1.221	0.106	0.519
884	4.42	NaN	NaN	NaN	1.158	1.044	0.256	1.213	0.945	0.213	1.215	0.715	0.184	1.189	0.514	0.253	1.218	0.45	0.246	1.295	0.313	0.188	1.412	0.129	0.222	1.313	0.019	0.222	1.171	1.034	0.56	1.234	0.947	0.594	1.176	0.684	0.602	1.103	0.542	0.52	1.122	0.464	0.527	1.172	0.294	0.581	1.221	0.106	0.519
885	4.425	NaN	NaN	NaN	1.157	1.044	0.257	1.212	0.946	0.213	1.214	0.716	0.185	1.187	0.514	0.253	1.216	0.451	0.246	1.294	0.314	0.188	1.411	0.13	0.222	1.313	0.019	0.222	1.169	1.034	0.56	1.232	0.947	0.595	1.175	0.684	0.602	1.103	0.542	0.52	1.122	0.463	0.527	1.172	0.293	0.581	1.221	0.106	0.519
886	4.43	NaN	NaN	NaN	1.156	1.045	0.258	1.21	0.946	0.214	1.212	0.716	0.185	1.185	0.514	0.253	1.214	0.451	0.246	1.292	0.315	0.188	1.41	0.131	0.222	1.313	0.019	0.222	1.167	1.034	0.561	1.231	0.947	0.596	1.174	0.684	0.603	1.102	0.542	0.52	1.121	0.463	0.527	1.171	0.293	0.581	1.22	0.106	0.519
887	4.435	NaN	NaN	NaN	1.154	1.045	0.258	1.209	0.947	0.215	1.21	0.716	0.186	1.183	0.514	0.254	1.212	0.452	0.246	1.29	0.316	0.188	1.409	0.132	0.222	1.312	0.019	0.222	1.165	1.034	0.561	1.229	0.948	0.596	1.173	0.684	0.603	1.102	0.542	0.521	1.121	0.463	0.527	1.171	0.293	0.581	1.22	0.106	0.519
888	4.44	NaN	NaN	NaN	1.153	1.045	0.259	1.208	0.947	0.215	1.209	0.717	0.186	1.181	0.515	0.254	1.21	0.452	0.246	1.289	0.317	0.188	1.407	0.133	0.222	1.312	0.02	0.222	1.163	1.034	0.562	1.228	0.948	0.597	1.172	0.684	0.604	1.101	0.542	0.521	1.12	0.463	0.528	1.171	0.293	0.581	1.22	0.106	0.519
889	4.445	NaN	NaN	NaN	1.152	1.046	0.26	1.206	0.947	0.216	1.206	0.717	0.186	1.178	0.516	0.254	1.207	0.452	0.247	1.287	0.318	0.189	1.406	0.134	0.222	1.312	0.02	0.222	1.161	1.034	0.563	1.226	0.948	0.598	1.171	0.684	0.604	1.101	0.542	0.521	1.12	0.463	0.528	1.171	0.293	0.581	1.22	0.106	0.52
890	4.45	NaN	NaN	NaN	1.151	1.046	0.261	1.205	0.948	0.216	1.205	0.717	0.187	1.175	0.516	0.254	1.205	0.453	0.247	1.285	0.318	0.189	1.405	0.136	0.222	1.312	0.02	0.222	1.16	1.034	0.564	1.225	0.948	0.599	1.171	0.684	0.604	1.1	0.542	0.522	1.12	0.463	0.528	1.171	0.293	0.581	1.22	0.106	0.52
891	4.455	NaN	NaN	NaN	1.149	1.047	0.261	1.204	0.948	0.217	1.203	0.717	0.187	1.173	0.516	0.254	1.203	0.453	0.247	1.283	0.319	0.189	1.404	0.137	0.222	1.312	0.02	0.222	1.159	1.034	0.565	1.225	0.948	0.6	1.17	0.684	0.605	1.1	0.542	0.522	1.12	0.463	0.529	1.17	0.293	0.582	1.22	0.106	0.52
892	4.46	NaN	NaN	NaN	1.148	1.047	0.262	1.203	0.948	0.217	1.201	0.717	0.187	1.171	0.517	0.254	1.2	0.454	0.247	1.281	0.32	0.189	1.403	0.138	0.222	1.312	0.02	0.222	1.157	1.034	0.565	1.225	0.949	0.601	1.169	0.684	0.606	1.1	0.542	0.522	1.12	0.463	0.529	1.17	0.292	0.582	1.22	0.105	0.52
893	4.465	NaN	NaN	NaN	1.147	1.047	0.263	1.202	0.949	0.217	1.199	0.717	0.188	1.169	0.517	0.254	1.198	0.454	0.247	1.28	0.321	0.189	1.402	0.14	0.222	1.311	0.02	0.222	1.156	1.034	0.566	1.224	0.95	0.601	1.169	0.684	0.606	1.1	0.541	0.522	1.12	0.463	0.529	1.17	0.292	0.582	1.22	0.105	0.52
894	4.47	NaN	NaN	NaN	1.146	1.048	0.263	1.201	0.949	0.218	1.197	0.717	0.188	1.166	0.517	0.255	1.196	0.454	0.247	1.278	0.321	0.189	1.401	0.141	0.222	1.311	0.02	0.223	1.155	1.034	0.567	1.223	0.95	0.602	1.168	0.685	0.606	1.099	0.541	0.522	1.12	0.463	0.529	1.169	0.292	0.582	1.22	0.105	0.52
895	4.475	NaN	NaN	NaN	1.145	1.048	0.264	1.2	0.949	0.219	1.195	0.718	0.188	1.163	0.517	0.255	1.193	0.454	0.247	1.276	0.322	0.189	1.4	0.142	0.222	1.311	0.021	0.223	1.153	1.034	0.568	1.221	0.949	0.602	1.167	0.685	0.607	1.099	0.541	0.522	1.12	0.463	0.53	1.169	0.292	0.582	1.22	0.105	0.52
896	4.48	NaN	NaN	NaN	1.144	1.048	0.265	1.199	0.95	0.219	1.194	0.719	0.188	1.161	0.517	0.255	1.191	0.455	0.247	1.274	0.322	0.189	1.398	0.143	0.222	1.311	0.021	0.223	1.151	1.034	0.568	1.217	0.948	0.602	1.166	0.685	0.607	1.099	0.541	0.523	1.12	0.463	0.53	1.169	0.292	0.582	1.22	0.105	0.52
897	4.485	NaN	NaN	NaN	1.144	1.048	0.265	1.198	0.95	0.219	1.193	0.719	0.189	1.159	0.518	0.255	1.189	0.455	0.248	1.272	0.323	0.189	1.397	0.144	0.222	1.311	0.021	0.223	1.15	1.034	0.569	1.214	0.948	0.602	1.166	0.685	0.608	1.098	0.541	0.523	1.119	0.463	0.53	1.168	0.292	0.582	1.22	0.105	0.52
898	4.49	NaN	NaN	NaN	1.143	1.048	0.266	1.198	0.95	0.22	1.191	0.719	0.189	1.157	0.518	0.255	1.186	0.456	0.248	1.27	0.324	0.19	1.396	0.144	0.222	1.311	0.021	0.223	1.148	1.034	0.569	1.213	0.948	0.603	1.165	0.685	0.608	1.098	0.541	0.523	1.119	0.463	0.53	1.168	0.291	0.582	1.22	0.105	0.52
899	4.495	NaN	NaN	NaN	1.142	1.049	0.267	1.197	0.951	0.221	1.189	0.719	0.189	1.155	0.519	0.255	1.184	0.456	0.248	1.269	0.324	0.19	1.395	0.145	0.223	1.31	0.022	0.223	1.147	1.034	0.569	1.212	0.948	0.604	1.164	0.684	0.608	1.097	0.541	0.523	1.118	0.463	0.53	1.168	0.291	0.583	1.22	0.105	0.52
900	4.5	NaN	NaN	NaN	1.141	1.049	0.267	1.196	0.951	0.221	1.187	0.719	0.19	1.152	0.519	0.255	1.182	0.456	0.248	1.267	0.325	0.19	1.394	0.147	0.223	1.31	0.022	0.223	1.145	1.034	0.57	1.211	0.948	0.604	1.163	0.684	0.609	1.097	0.541	0.523	1.118	0.463	0.53	1.167	0.291	0.583	1.22	0.105	0.52
901	4.505	NaN	NaN	NaN	1.14	1.049	0.268	1.195	0.951	0.222	1.186	0.719	0.19	1.15	0.519	0.255	1.18	0.456	0.248	1.265	0.326	0.19	1.393	0.148	0.223	1.31	0.022	0.223	1.143	1.034	0.571	1.21	0.949	0.605	1.162	0.684	0.609	1.097	0.54	0.523	1.117	0.463	0.53	1.167	0.291	0.583	1.22	0.105	0.52
902	4.51	NaN	NaN	NaN	1.139	1.049	0.268	1.195	0.952	0.222	1.184	0.719	0.191	1.148	0.519	0.255	1.178	0.457	0.248	1.264	0.326	0.19	1.392	0.149	0.223	1.31	0.022	0.223	1.142	1.034	0.571	1.209	0.949	0.605	1.161	0.684	0.609	1.096	0.54	0.523	1.117	0.462	0.531	1.167	0.291	0.583	1.22	0.105	0.52
903	4.515	NaN	NaN	NaN	1.139	1.049	0.268	1.195	0.952	0.223	1.183	0.72	0.191	1.146	0.52	0.255	1.176	0.457	0.249	1.262	0.327	0.191	1.391	0.15	0.224	1.31	0.022	0.223	1.14	1.034	0.572	1.207	0.948	0.605	1.16	0.684	0.609	1.096	0.54	0.523	1.117	0.462	0.531	1.166	0.291	0.583	1.22	0.105	0.52
904	4.52	NaN	NaN	NaN	1.138	1.049	0.269	1.194	0.952	0.223	1.182	0.72	0.191	1.144	0.52	0.255	1.174	0.457	0.249	1.261	0.328	0.191	1.389	0.151	0.224	1.309	0.022	0.223	1.138	1.034	0.572	1.206	0.948	0.606	1.159	0.684	0.61	1.095	0.54	0.524	1.116	0.462	0.531	1.166	0.29	0.583	1.22	0.105	0.52
905	4.525	NaN	NaN	NaN	1.138	1.05	0.269	1.194	0.952	0.224	1.181	0.72	0.192	1.142	0.521	0.256	1.172	0.458	0.249	1.259	0.328	0.191	1.388	0.152	0.225	1.309	0.023	0.224	1.137	1.034	0.572	1.207	0.949	0.608	1.158	0.684	0.61	1.095	0.54	0.524	1.116	0.461	0.531	1.166	0.29	0.583	1.22	0.105	0.52
906	4.53	NaN	NaN	NaN	1.137	1.05	0.27	1.193	0.952	0.224	1.18	0.72	0.192	1.14	0.521	0.256	1.17	0.458	0.25	1.258	0.329	0.192	1.387	0.153	0.225	1.308	0.023	0.224	1.136	1.034	0.572	1.205	0.949	0.609	1.157	0.683	0.61	1.095	0.539	0.524	1.116	0.461	0.531	1.165	0.29	0.583	1.22	0.105	0.52
907	4.535	NaN	NaN	NaN	1.136	1.05	0.271	1.193	0.952	0.225	1.179	0.72	0.192	1.138	0.522	0.256	1.168	0.458	0.25	1.257	0.329	0.192	1.386	0.154	0.226	1.307	0.023	0.224	1.134	1.034	0.572	1.202	0.949	0.609	1.156	0.683	0.61	1.095	0.539	0.524	1.116	0.461	0.531	1.165	0.29	0.583	1.22	0.105	0.52
908	4.54	NaN	NaN	NaN	1.136	1.05	0.271	1.192	0.952	0.225	1.178	0.72	0.193	1.137	0.522	0.256	1.166	0.459	0.25	1.255	0.33	0.193	1.385	0.155	0.227	1.306	0.023	0.225	1.133	1.034	0.573	1.201	0.948	0.609	1.155	0.684	0.611	1.095	0.539	0.524	1.116	0.461	0.531	1.165	0.29	0.583	1.22	0.105	0.52
909	4.545	NaN	NaN	NaN	1.135	1.05	0.271	1.192	0.952	0.226	1.177	0.721	0.193	1.135	0.522	0.256	1.165	0.459	0.25	1.254	0.331	0.193	1.384	0.155	0.227	1.305	0.024	0.225	1.132	1.034	0.573	1.199	0.948	0.609	1.155	0.684	0.611	1.094	0.539	0.524	1.116	0.461	0.531	1.165	0.289	0.583	1.22	0.105	0.52
910	4.55	NaN	NaN	NaN	1.134	1.05	0.272	1.191	0.953	0.226	1.177	0.721	0.194	1.133	0.523	0.257	1.163	0.459	0.251	1.252	0.331	0.194	1.382	0.156	0.228	1.304	0.024	0.226	1.13	1.034	0.574	1.198	0.948	0.609	1.154	0.684	0.611	1.094	0.539	0.524	1.115	0.461	0.531	1.164	0.289	0.583	1.22	0.105	0.52
911	4.555	NaN	NaN	NaN	1.134	1.05	0.272	1.19	0.953	0.227	1.176	0.721	0.195	1.131	0.523	0.257	1.161	0.46	0.251	1.251	0.332	0.194	1.38	0.156	0.229	1.302	0.024	0.226	1.129	1.034	0.575	1.196	0.948	0.61	1.153	0.684	0.612	1.093	0.539	0.524	1.115	0.461	0.531	1.164	0.289	0.583	1.22	0.105	0.519
912	4.56	NaN	NaN	NaN	1.133	1.05	0.272	1.19	0.953	0.227	1.175	0.721	0.195	1.129	0.523	0.258	1.159	0.46	0.251	1.249	0.332	0.195	1.378	0.156	0.23	1.3	0.024	0.227	1.128	1.034	0.575	1.194	0.948	0.611	1.151	0.684	0.612	1.092	0.539	0.524	1.115	0.461	0.531	1.163	0.289	0.583	1.22	0.105	0.519
913	4.565	NaN	NaN	NaN	1.133	1.05	0.272	1.189	0.953	0.228	1.174	0.721	0.196	1.128	0.523	0.258	1.158	0.46	0.252	1.247	0.332	0.195	1.376	0.156	0.231	1.297	0.024	0.227	1.126	1.034	0.575	1.193	0.948	0.611	1.15	0.684	0.612	1.092	0.539	0.523	1.115	0.461	0.531	1.162	0.289	0.583	1.22	0.105	0.519
914	4.57	NaN	NaN	NaN	1.132	1.051	0.273	1.189	0.953	0.228	1.174	0.721	0.196	1.126	0.523	0.258	1.156	0.461	0.252	1.245	0.332	0.196	1.373	0.156	0.232	1.295	0.025	0.227	1.124	1.034	0.575	1.192	0.948	0.612	1.149	0.684	0.613	1.092	0.539	0.523	1.115	0.461	0.531	1.162	0.288	0.583	1.22	0.105	0.519
915	4.575	NaN	NaN	NaN	1.132	1.051	0.273	1.189	0.954	0.228	1.173	0.721	0.197	1.125	0.523	0.259	1.154	0.461	0.253	1.244	0.333	0.197	1.371	0.156	0.233	1.292	0.025	0.227	1.123	1.034	0.575	1.19	0.948	0.612	1.148	0.684	0.613	1.091	0.539	0.523	1.114	0.46	0.531	1.161	0.288	0.583	1.22	0.105	0.519
916	4.58	NaN	NaN	NaN	1.132	1.051	0.273	1.189	0.954	0.228	1.173	0.722	0.197	1.123	0.524	0.259	1.152	0.461	0.253	1.242	0.333	0.197	1.368	0.155	0.234	1.289	0.025	0.228	1.122	1.034	0.576	1.189	0.948	0.612	1.147	0.684	0.613	1.091	0.539	0.523	1.114	0.46	0.531	1.161	0.288	0.583	1.22	0.105	0.519
917	4.585	NaN	NaN	NaN	1.132	1.051	0.273	1.189	0.954	0.228	1.172	0.722	0.198	1.122	0.524	0.259	1.15	0.462	0.254	1.24	0.333	0.198	1.365	0.155	0.234	1.285	0.024	0.229	1.12	1.034	0.576	1.188	0.948	0.612	1.146	0.684	0.613	1.091	0.539	0.523	1.114	0.46	0.531	1.16	0.288	0.583	1.22	0.105	0.519
918	4.59	NaN	NaN	NaN	1.131	1.051	0.274	1.189	0.954	0.229	1.171	0.722	0.198	1.12	0.524	0.26	1.148	0.462	0.254	1.238	0.333	0.199	1.361	0.154	0.235	1.281	0.024	0.229	1.118	1.033	0.576	1.188	0.949	0.613	1.145	0.684	0.614	1.091	0.539	0.523	1.114	0.46	0.531	1.16	0.288	0.583	1.219	0.105	0.518
919	4.595	NaN	NaN	NaN	1.131	1.051	0.274	1.188	0.954	0.229	1.171	0.722	0.199	1.118	0.525	0.26	1.147	0.462	0.255	1.235	0.333	0.199	1.358	0.154	0.236	1.278	0.024	0.229	1.117	1.033	0.576	1.187	0.95	0.614	1.145	0.684	0.614	1.09	0.539	0.523	1.114	0.46	0.531	1.16	0.288	0.583	1.219	0.105	0.518
920	4.6	NaN	NaN	NaN	1.131	1.051	0.275	1.188	0.954	0.23	1.17	0.722	0.2	1.116	0.526	0.261	1.144	0.463	0.255	1.232	0.333	0.2	1.354	0.153	0.237	1.274	0.024	0.23	1.116	1.033	0.577	1.185	0.949	0.614	1.144	0.684	0.614	1.09	0.538	0.523	1.114	0.46	0.531	1.16	0.288	0.583	1.219	0.105	0.518
921	4.605	NaN	NaN	NaN	1.13	1.051	0.275	1.188	0.954	0.231	1.169	0.722	0.2	1.114	0.526	0.261	1.142	0.463	0.256	1.229	0.333	0.201	1.351	0.152	0.239	1.269	0.024	0.23	1.114	1.034	0.577	1.181	0.948	0.614	1.143	0.684	0.615	1.09	0.538	0.523	1.114	0.46	0.531	1.16	0.288	0.583	1.219	0.104	0.518
922	4.61	NaN	NaN	NaN	1.13	1.052	0.275	1.188	0.954	0.231	1.168	0.722	0.201	1.113	0.526	0.261	1.14	0.464	0.256	1.227	0.333	0.202	1.347	0.152	0.24	1.264	0.024	0.231	1.113	1.034	0.577	1.179	0.948	0.614	1.143	0.684	0.615	1.09	0.538	0.523	1.113	0.46	0.531	1.16	0.288	0.583	1.219	0.104	0.518
923	4.615	NaN	NaN	NaN	1.13	1.052	0.276	1.189	0.954	0.232	1.167	0.722	0.201	1.11	0.527	0.262	1.138	0.464	0.256	1.224	0.333	0.202	1.343	0.151	0.241	1.26	0.024	0.232	1.112	1.034	0.578	1.178	0.948	0.615	1.142	0.684	0.615	1.09	0.538	0.523	1.113	0.46	0.531	1.159	0.288	0.583	1.218	0.104	0.518
924	4.62	NaN	NaN	NaN	1.13	1.052	0.276	1.189	0.955	0.232	1.167	0.722	0.202	1.109	0.527	0.263	1.136	0.464	0.257	1.221	0.332	0.203	1.339	0.15	0.242	1.254	0.023	0.233	1.111	1.034	0.578	1.177	0.948	0.615	1.141	0.684	0.615	1.089	0.538	0.523	1.113	0.46	0.532	1.159	0.287	0.583	1.218	0.104	0.518
925	4.625	NaN	NaN	NaN	1.13	1.052	0.276	1.189	0.955	0.233	1.166	0.723	0.202	1.107	0.528	0.263	1.133	0.465	0.258	1.218	0.332	0.204	1.335	0.149	0.243	1.249	0.023	0.234	1.11	1.034	0.578	1.176	0.948	0.615	1.14	0.684	0.615	1.089	0.538	0.523	1.113	0.46	0.532	1.159	0.287	0.583	1.218	0.104	0.518
926	4.63	NaN	NaN	NaN	1.13	1.052	0.277	1.189	0.955	0.233	1.165	0.723	0.203	1.105	0.529	0.263	1.131	0.465	0.258	1.214	0.332	0.205	1.33	0.148	0.244	1.244	0.023	0.235	1.108	1.034	0.578	1.175	0.949	0.615	1.14	0.684	0.616	1.089	0.538	0.523	1.113	0.46	0.532	1.159	0.287	0.583	1.218	0.104	0.518
927	4.635	NaN	NaN	NaN	1.129	1.053	0.277	1.189	0.955	0.233	1.163	0.723	0.204	1.103	0.53	0.264	1.128	0.466	0.259	1.211	0.332	0.206	1.326	0.148	0.245	1.239	0.023	0.236	1.107	1.033	0.578	1.174	0.949	0.616	1.139	0.684	0.616	1.089	0.537	0.523	1.112	0.46	0.532	1.159	0.287	0.583	1.218	0.104	0.517
928	4.64	NaN	NaN	NaN	1.129	1.053	0.277	1.189	0.955	0.234	1.162	0.723	0.204	1.1	0.53	0.265	1.125	0.466	0.26	1.208	0.332	0.206	1.321	0.147	0.246	1.234	0.023	0.236	1.105	1.034	0.578	1.173	0.949	0.616	1.137	0.684	0.616	1.088	0.537	0.524	1.112	0.46	0.532	1.158	0.287	0.583	1.218	0.104	0.517
929	4.645	NaN	NaN	NaN	1.129	1.053	0.277	1.189	0.956	0.234	1.161	0.723	0.205	1.097	0.531	0.265	1.122	0.466	0.26	1.204	0.332	0.207	1.317	0.146	0.248	1.228	0.022	0.237	1.104	1.033	0.578	1.172	0.949	0.616	1.136	0.684	0.616	1.088	0.537	0.524	1.112	0.46	0.532	1.158	0.287	0.583	1.218	0.104	0.517
930	4.65	NaN	NaN	NaN	1.129	1.053	0.277	1.189	0.956	0.235	1.16	0.723	0.205	1.095	0.531	0.265	1.12	0.467	0.26	1.201	0.332	0.208	1.312	0.146	0.249	1.223	0.022	0.239	1.103	1.033	0.578	1.171	0.949	0.616	1.135	0.684	0.616	1.088	0.537	0.524	1.112	0.46	0.532	1.158	0.287	0.583	1.218	0.104	0.517
931	4.655	NaN	NaN	NaN	1.129	1.053	0.278	1.189	0.956	0.235	1.159	0.724	0.206	1.092	0.532	0.265	1.117	0.468	0.261	1.197	0.332	0.209	1.307	0.145	0.25	1.218	0.022	0.24	1.102	1.033	0.578	1.169	0.949	0.617	1.134	0.684	0.616	1.087	0.537	0.524	1.111	0.46	0.532	1.157	0.286	0.583	1.218	0.104	0.517
932	4.66	NaN	NaN	NaN	1.129	1.054	0.278	1.189	0.956	0.236	1.158	0.724	0.206	1.089	0.533	0.266	1.113	0.468	0.262	1.193	0.332	0.209	1.302	0.145	0.251	1.212	0.022	0.241	1.101	1.033	0.579	1.168	0.949	0.618	1.133	0.684	0.616	1.087	0.537	0.524	1.111	0.46	0.532	1.157	0.286	0.583	1.218	0.104	0.517
933	4.665	NaN	NaN	NaN	1.129	1.054	0.278	1.189	0.957	0.236	1.157	0.724	0.206	1.087	0.533	0.267	1.11	0.469	0.262	1.19	0.333	0.21	1.297	0.144	0.252	1.206	0.021	0.242	1.1	1.033	0.579	1.167	0.948	0.618	1.132	0.684	0.616	1.087	0.537	0.524	1.11	0.46	0.532	1.157	0.286	0.583	1.217	0.104	0.517
934	4.67	NaN	NaN	NaN	1.13	1.054	0.278	1.189	0.957	0.237	1.155	0.725	0.207	1.084	0.535	0.267	1.107	0.47	0.263	1.186	0.333	0.211	1.293	0.144	0.253	1.2	0.021	0.244	1.099	1.033	0.579	1.165	0.948	0.618	1.132	0.684	0.617	1.087	0.537	0.524	1.11	0.46	0.532	1.156	0.286	0.583	1.217	0.104	0.517
935	4.675	NaN	NaN	NaN	1.13	1.054	0.278	1.189	0.957	0.237	1.153	0.725	0.207	1.081	0.536	0.267	1.104	0.47	0.263	1.182	0.333	0.211	1.288	0.144	0.254	1.194	0.021	0.245	1.098	1.033	0.58	1.164	0.948	0.619	1.131	0.684	0.617	1.086	0.537	0.524	1.11	0.46	0.532	1.156	0.286	0.583	1.217	0.104	0.517
936	4.68	NaN	NaN	NaN	1.13	1.055	0.278	1.188	0.957	0.237	1.152	0.726	0.207	1.078	0.536	0.267	1.101	0.471	0.264	1.178	0.334	0.212	1.282	0.143	0.255	1.188	0.021	0.247	1.097	1.033	0.58	1.162	0.948	0.619	1.13	0.684	0.617	1.086	0.537	0.524	1.11	0.459	0.532	1.156	0.286	0.583	1.217	0.104	0.517
937	4.685	NaN	NaN	NaN	1.129	1.055	0.279	1.188	0.957	0.238	1.15	0.726	0.208	1.075	0.537	0.268	1.098	0.472	0.264	1.174	0.334	0.213	1.277	0.142	0.256	1.181	0.021	0.249	1.096	1.033	0.58	1.161	0.948	0.619	1.129	0.684	0.617	1.086	0.537	0.524	1.109	0.459	0.532	1.155	0.286	0.583	1.217	0.104	0.517
938	4.69	NaN	NaN	NaN	1.128	1.055	0.28	1.188	0.957	0.238	1.149	0.726	0.208	1.072	0.538	0.269	1.095	0.473	0.264	1.17	0.334	0.213	1.271	0.142	0.257	1.174	0.021	0.251	1.096	1.033	0.58	1.16	0.948	0.619	1.128	0.683	0.618	1.085	0.537	0.524	1.109	0.459	0.532	1.155	0.285	0.583	1.217	0.104	0.517
939	4.695	NaN	NaN	NaN	1.128	1.055	0.28	1.188	0.957	0.239	1.148	0.727	0.209	1.07	0.539	0.269	1.091	0.474	0.265	1.166	0.334	0.214	1.265	0.142	0.257	1.168	0.02	0.253	1.094	1.033	0.581	1.159	0.948	0.619	1.127	0.683	0.618	1.084	0.537	0.524	1.109	0.459	0.532	1.155	0.285	0.583	1.217	0.104	0.517
940	4.7	NaN	NaN	NaN	1.128	1.055	0.281	1.189	0.957	0.239	1.146	0.727	0.209	1.067	0.54	0.269	1.088	0.474	0.265	1.162	0.335	0.214	1.259	0.141	0.258	1.161	0.02	0.255	1.093	1.033	0.581	1.158	0.948	0.619	1.126	0.683	0.618	1.084	0.537	0.524	1.108	0.458	0.532	1.154	0.285	0.583	1.217	0.104	0.517
941	4.705	NaN	NaN	NaN	1.128	1.056	0.281	1.189	0.958	0.239	1.145	0.727	0.209	1.063	0.541	0.27	1.084	0.475	0.266	1.157	0.335	0.215	1.253	0.14	0.259	1.154	0.02	0.257	1.092	1.032	0.581	1.157	0.948	0.62	1.126	0.683	0.618	1.083	0.537	0.524	1.107	0.458	0.532	1.154	0.285	0.583	1.217	0.104	0.517
942	4.71	NaN	NaN	NaN	1.127	1.056	0.281	1.189	0.958	0.24	1.143	0.727	0.21	1.06	0.542	0.27	1.081	0.476	0.266	1.152	0.335	0.215	1.247	0.14	0.259	1.147	0.02	0.258	1.091	1.032	0.581	1.156	0.947	0.62	1.125	0.683	0.619	1.082	0.536	0.524	1.107	0.458	0.532	1.154	0.285	0.583	1.217	0.104	0.517
943	4.715	NaN	NaN	NaN	1.127	1.056	0.282	1.189	0.958	0.24	1.141	0.728	0.21	1.057	0.543	0.27	1.077	0.477	0.266	1.148	0.335	0.216	1.242	0.139	0.26	1.14	0.021	0.26	1.09	1.032	0.581	1.155	0.947	0.62	1.124	0.683	0.619	1.081	0.536	0.524	1.106	0.458	0.532	1.153	0.285	0.583	1.217	0.104	0.517
944	4.72	NaN	NaN	NaN	1.127	1.056	0.282	1.189	0.959	0.241	1.139	0.728	0.21	1.054	0.544	0.27	1.074	0.478	0.267	1.143	0.335	0.216	1.235	0.139	0.261	1.133	0.021	0.261	1.089	1.032	0.581	1.154	0.948	0.621	1.123	0.683	0.619	1.081	0.536	0.525	1.106	0.458	0.532	1.153	0.284	0.583	1.217	0.104	0.517
945	4.725	NaN	NaN	NaN	1.127	1.056	0.282	1.189	0.959	0.241	1.138	0.728	0.211	1.051	0.545	0.271	1.07	0.479	0.267	1.138	0.336	0.217	1.229	0.138	0.262	1.126	0.022	0.263	1.087	1.032	0.581	1.153	0.947	0.621	1.123	0.682	0.62	1.08	0.536	0.525	1.105	0.458	0.532	1.153	0.284	0.583	1.217	0.104	0.517
946	4.73	NaN	NaN	NaN	1.127	1.056	0.282	1.189	0.959	0.241	1.136	0.729	0.211	1.048	0.546	0.271	1.066	0.48	0.267	1.133	0.336	0.217	1.223	0.138	0.263	1.119	0.022	0.264	1.086	1.032	0.582	1.152	0.947	0.622	1.122	0.682	0.62	1.08	0.536	0.525	1.105	0.458	0.533	1.153	0.284	0.583	1.217	0.104	0.517
947	4.735	NaN	NaN	NaN	1.127	1.056	0.282	1.188	0.959	0.241	1.135	0.729	0.211	1.045	0.547	0.271	1.063	0.48	0.268	1.128	0.336	0.218	1.217	0.138	0.263	1.112	0.022	0.264	1.086	1.031	0.582	1.151	0.946	0.622	1.121	0.683	0.62	1.08	0.536	0.525	1.105	0.457	0.533	1.153	0.284	0.583	1.217	0.104	0.517
948	4.74	NaN	NaN	NaN	1.127	1.056	0.283	1.188	0.959	0.242	1.133	0.729	0.212	1.042	0.548	0.271	1.059	0.481	0.268	1.123	0.337	0.218	1.211	0.138	0.264	1.105	0.023	0.264	1.085	1.031	0.582	1.15	0.946	0.623	1.121	0.683	0.62	1.079	0.536	0.526	1.105	0.457	0.533	1.153	0.284	0.583	1.217	0.104	0.517
949	4.745	NaN	NaN	NaN	1.127	1.056	0.283	1.187	0.959	0.242	1.13	0.73	0.212	1.039	0.549	0.272	1.055	0.482	0.268	1.119	0.337	0.219	1.205	0.137	0.265	1.098	0.024	0.265	1.084	1.031	0.582	1.149	0.946	0.623	1.12	0.683	0.621	1.079	0.535	0.526	1.105	0.457	0.533	1.153	0.284	0.583	1.217	0.104	0.517
950	4.75	NaN	NaN	NaN	1.126	1.056	0.283	1.186	0.959	0.242	1.128	0.73	0.213	1.036	0.55	0.272	1.052	0.483	0.269	1.114	0.338	0.219	1.199	0.138	0.265	1.091	0.024	0.265	1.083	1.031	0.583	1.149	0.946	0.623	1.119	0.682	0.621	1.079	0.535	0.526	1.104	0.457	0.534	1.153	0.284	0.584	1.217	0.104	0.517
951	4.755	NaN	NaN	NaN	1.125	1.056	0.284	1.185	0.959	0.243	1.126	0.73	0.213	1.033	0.551	0.272	1.048	0.484	0.269	1.11	0.338	0.219	1.193	0.137	0.265	1.084	0.025	0.265	1.082	1.03	0.584	1.148	0.945	0.623	1.119	0.682	0.621	1.078	0.535	0.527	1.104	0.457	0.534	1.153	0.284	0.584	1.217	0.104	0.517
952	4.76	NaN	NaN	NaN	1.124	1.056	0.285	1.184	0.959	0.243	1.124	0.731	0.214	1.029	0.552	0.272	1.045	0.485	0.269	1.106	0.339	0.22	1.186	0.137	0.266	1.077	0.026	0.264	1.082	1.03	0.584	1.148	0.945	0.624	1.118	0.682	0.622	1.077	0.535	0.527	1.103	0.456	0.534	1.153	0.284	0.584	1.217	0.104	0.517
953	4.765	NaN	NaN	NaN	1.123	1.056	0.286	1.184	0.959	0.244	1.123	0.731	0.214	1.026	0.553	0.273	1.041	0.486	0.269	1.101	0.34	0.22	1.181	0.138	0.266	1.07	0.027	0.264	1.081	1.03	0.585	1.147	0.945	0.624	1.118	0.682	0.622	1.077	0.534	0.528	1.102	0.456	0.535	1.153	0.283	0.584	1.217	0.104	0.517
954	4.77	NaN	NaN	NaN	1.123	1.056	0.286	1.183	0.959	0.244	1.121	0.732	0.214	1.023	0.554	0.273	1.038	0.487	0.27	1.097	0.34	0.22	1.175	0.138	0.267	1.063	0.028	0.263	1.081	1.03	0.585	1.146	0.945	0.625	1.117	0.682	0.623	1.076	0.534	0.528	1.102	0.456	0.535	1.153	0.283	0.584	1.217	0.104	0.517
955	4.775	NaN	NaN	NaN	1.123	1.056	0.286	1.183	0.959	0.244	1.119	0.732	0.215	1.02	0.555	0.273	1.034	0.488	0.27	1.092	0.341	0.22	1.169	0.138	0.267	1.057	0.03	0.263	1.08	1.029	0.585	1.146	0.945	0.625	1.117	0.682	0.623	1.076	0.534	0.529	1.101	0.456	0.536	1.153	0.283	0.584	1.217	0.104	0.517
956	4.78	NaN	NaN	NaN	1.122	1.056	0.286	1.182	0.959	0.244	1.118	0.732	0.215	1.017	0.557	0.273	1.031	0.49	0.27	1.088	0.342	0.221	1.163	0.138	0.267	1.05	0.031	0.262	1.08	1.029	0.585	1.146	0.945	0.625	1.117	0.682	0.624	1.075	0.534	0.529	1.101	0.455	0.536	1.153	0.283	0.585	1.217	0.104	0.517
957	4.785	NaN	NaN	NaN	1.122	1.056	0.286	1.182	0.959	0.245	1.116	0.733	0.215	1.014	0.558	0.273	1.027	0.491	0.27	1.084	0.343	0.221	1.157	0.138	0.267	1.043	0.032	0.262	1.079	1.029	0.586	1.146	0.945	0.626	1.116	0.682	0.624	1.075	0.534	0.53	1.101	0.455	0.537	1.153	0.283	0.585	1.217	0.104	0.517
958	4.79	NaN	NaN	NaN	1.121	1.056	0.287	1.181	0.959	0.245	1.114	0.733	0.215	1.011	0.559	0.274	1.024	0.492	0.27	1.08	0.344	0.221	1.152	0.138	0.268	1.037	0.033	0.261	1.078	1.029	0.586	1.145	0.945	0.626	1.116	0.682	0.624	1.075	0.534	0.531	1.101	0.455	0.537	1.153	0.283	0.585	1.217	0.104	0.517
959	4.795	NaN	NaN	NaN	1.12	1.056	0.287	1.18	0.96	0.246	1.112	0.734	0.215	1.008	0.56	0.274	1.02	0.493	0.27	1.076	0.344	0.221	1.146	0.139	0.268	1.031	0.034	0.26	1.078	1.029	0.587	1.144	0.945	0.626	1.115	0.682	0.625	1.075	0.534	0.531	1.102	0.455	0.538	1.153	0.283	0.585	1.217	0.104	0.517
960	4.8	NaN	NaN	NaN	1.119	1.056	0.288	1.179	0.96	0.246	1.11	0.734	0.215	1.005	0.561	0.274	1.017	0.494	0.27	1.072	0.345	0.221	1.14	0.139	0.267	1.024	0.035	0.259	1.077	1.029	0.587	1.143	0.945	0.627	1.115	0.682	0.625	1.075	0.534	0.532	1.102	0.455	0.538	1.153	0.283	0.586	1.217	0.104	0.517
961	4.805	NaN	NaN	NaN	1.118	1.056	0.288	1.178	0.96	0.247	1.109	0.735	0.215	1.002	0.563	0.274	1.014	0.495	0.27	1.068	0.346	0.221	1.135	0.14	0.267	1.018	0.036	0.259	1.076	1.029	0.588	1.143	0.945	0.627	1.115	0.682	0.625	1.074	0.533	0.532	1.101	0.455	0.539	1.153	0.283	0.586	1.217	0.104	0.517
962	4.81	NaN	NaN	NaN	1.118	1.056	0.289	1.177	0.96	0.247	1.107	0.735	0.216	0.999	0.563	0.274	1.011	0.496	0.27	1.064	0.347	0.221	1.129	0.14	0.267	1.012	0.037	0.258	1.075	1.029	0.588	1.143	0.945	0.628	1.114	0.682	0.626	1.074	0.533	0.533	1.101	0.455	0.539	1.153	0.283	0.586	1.217	0.104	0.517
963	4.815	NaN	NaN	NaN	1.117	1.055	0.289	1.176	0.96	0.247	1.105	0.736	0.216	0.996	0.564	0.274	1.007	0.497	0.27	1.06	0.348	0.221	1.124	0.141	0.267	1.006	0.039	0.257	1.075	1.029	0.589	1.143	0.945	0.628	1.113	0.681	0.626	1.074	0.533	0.534	1.1	0.455	0.54	1.153	0.283	0.586	1.217	0.104	0.517
964	4.82	NaN	NaN	NaN	1.116	1.055	0.29	1.175	0.96	0.247	1.103	0.736	0.216	0.993	0.566	0.274	1.005	0.499	0.27	1.056	0.349	0.22	1.119	0.141	0.266	1	0.04	0.257	1.074	1.029	0.589	1.141	0.945	0.628	1.113	0.681	0.626	1.073	0.533	0.534	1.1	0.455	0.54	1.152	0.283	0.586	1.217	0.104	0.517
965	4.825	NaN	NaN	NaN	1.115	1.055	0.29	1.175	0.96	0.247	1.101	0.737	0.216	0.991	0.567	0.274	1.002	0.5	0.27	1.052	0.35	0.22	1.113	0.141	0.266	0.994	0.041	0.256	1.073	1.029	0.589	1.14	0.944	0.628	1.112	0.681	0.627	1.073	0.533	0.535	1.1	0.455	0.541	1.152	0.283	0.587	1.217	0.104	0.517
966	4.83	NaN	NaN	NaN	1.114	1.055	0.291	1.174	0.96	0.247	1.099	0.737	0.216	0.987	0.568	0.274	0.998	0.501	0.27	1.048	0.35	0.22	1.107	0.141	0.266	0.988	0.042	0.255	1.072	1.029	0.59	1.139	0.944	0.629	1.112	0.681	0.627	1.072	0.533	0.535	1.1	0.455	0.541	1.152	0.283	0.587	1.217	0.104	0.517
967	4.835	NaN	NaN	NaN	1.113	1.055	0.291	1.173	0.96	0.248	1.097	0.737	0.216	0.984	0.569	0.274	0.995	0.502	0.27	1.044	0.351	0.22	1.102	0.142	0.265	0.982	0.043	0.254	1.072	1.029	0.59	1.139	0.944	0.629	1.112	0.681	0.628	1.071	0.533	0.536	1.1	0.454	0.542	1.152	0.283	0.587	1.217	0.104	0.517
968	4.84	NaN	NaN	NaN	1.112	1.055	0.291	1.172	0.96	0.248	1.095	0.738	0.216	0.981	0.57	0.274	0.992	0.503	0.27	1.039	0.352	0.219	1.097	0.143	0.265	0.977	0.044	0.253	1.071	1.029	0.59	1.138	0.944	0.629	1.112	0.681	0.628	1.071	0.533	0.536	1.099	0.454	0.542	1.152	0.282	0.588	1.217	0.104	0.517
969	4.845	NaN	NaN	NaN	1.111	1.055	0.292	1.171	0.96	0.249	1.093	0.738	0.216	0.979	0.571	0.274	0.988	0.504	0.27	1.035	0.353	0.219	1.092	0.143	0.264	0.972	0.046	0.252	1.07	1.029	0.591	1.138	0.944	0.629	1.112	0.681	0.629	1.071	0.533	0.536	1.099	0.454	0.542	1.152	0.282	0.588	1.217	0.104	0.517
970	4.85	NaN	NaN	NaN	1.11	1.056	0.292	1.17	0.961	0.249	1.092	0.739	0.216	0.976	0.572	0.274	0.985	0.505	0.269	1.031	0.354	0.218	1.087	0.144	0.263	0.966	0.046	0.252	1.069	1.029	0.591	1.137	0.944	0.63	1.111	0.681	0.629	1.071	0.533	0.537	1.099	0.454	0.543	1.152	0.282	0.588	1.217	0.104	0.517
971	4.855	NaN	NaN	NaN	1.109	1.056	0.292	1.169	0.961	0.249	1.09	0.739	0.216	0.974	0.573	0.274	0.982	0.506	0.269	1.027	0.354	0.218	1.083	0.144	0.263	0.961	0.047	0.251	1.069	1.029	0.592	1.136	0.944	0.63	1.111	0.681	0.63	1.07	0.533	0.537	1.098	0.454	0.543	1.152	0.282	0.588	1.217	0.104	0.517
972	4.86	NaN	NaN	NaN	1.108	1.056	0.293	1.168	0.962	0.25	1.088	0.74	0.216	0.971	0.574	0.273	0.979	0.507	0.269	1.024	0.355	0.217	1.078	0.144	0.262	0.956	0.049	0.25	1.068	1.029	0.593	1.135	0.944	0.63	1.11	0.682	0.63	1.07	0.533	0.538	1.098	0.454	0.543	1.152	0.282	0.588	1.217	0.104	0.517
973	4.865	NaN	NaN	NaN	1.106	1.056	0.294	1.167	0.961	0.25	1.087	0.74	0.216	0.968	0.575	0.274	0.976	0.508	0.269	1.02	0.356	0.217	1.074	0.145	0.261	0.951	0.05	0.249	1.067	1.029	0.593	1.134	0.944	0.631	1.11	0.682	0.631	1.07	0.533	0.539	1.097	0.454	0.543	1.152	0.282	0.589	1.217	0.104	0.517
974	4.87	NaN	NaN	NaN	1.106	1.056	0.294	1.165	0.961	0.25	1.085	0.741	0.216	0.966	0.576	0.274	0.973	0.508	0.269	1.016	0.357	0.216	1.07	0.146	0.26	0.947	0.051	0.248	1.067	1.029	0.593	1.134	0.944	0.631	1.11	0.682	0.631	1.069	0.532	0.539	1.097	0.454	0.544	1.152	0.281	0.589	1.217	0.104	0.517
975	4.875	NaN	NaN	NaN	1.105	1.056	0.294	1.164	0.961	0.251	1.083	0.741	0.217	0.963	0.577	0.273	0.97	0.51	0.268	1.013	0.358	0.216	1.066	0.146	0.259	0.942	0.052	0.247	1.066	1.029	0.593	1.133	0.945	0.631	1.11	0.682	0.632	1.069	0.532	0.54	1.097	0.454	0.545	1.152	0.281	0.589	1.217	0.104	0.518
976	4.88	NaN	NaN	NaN	1.104	1.056	0.294	1.163	0.961	0.251	1.081	0.741	0.217	0.96	0.578	0.273	0.967	0.511	0.268	1.009	0.358	0.215	1.061	0.147	0.258	0.938	0.053	0.246	1.065	1.029	0.594	1.133	0.945	0.632	1.109	0.682	0.632	1.069	0.532	0.54	1.097	0.453	0.545	1.152	0.281	0.589	1.217	0.104	0.518
977	4.885	NaN	NaN	NaN	1.103	1.056	0.295	1.162	0.961	0.251	1.079	0.742	0.217	0.958	0.579	0.273	0.965	0.511	0.268	1.006	0.359	0.215	1.058	0.147	0.258	0.934	0.054	0.245	1.064	1.029	0.594	1.132	0.945	0.632	1.109	0.682	0.633	1.068	0.532	0.541	1.096	0.453	0.545	1.153	0.281	0.59	1.217	0.104	0.518
978	4.89	NaN	NaN	NaN	1.102	1.056	0.295	1.16	0.961	0.252	1.078	0.741	0.216	0.956	0.58	0.273	0.962	0.512	0.267	1.003	0.36	0.214	1.054	0.148	0.256	0.93	0.055	0.244	1.064	1.029	0.594	1.132	0.945	0.633	1.109	0.682	0.633	1.068	0.532	0.541	1.096	0.453	0.546	1.153	0.281	0.59	1.216	0.104	0.518
979	4.895	NaN	NaN	NaN	1.101	1.056	0.295	1.159	0.962	0.252	1.076	0.742	0.216	0.953	0.581	0.272	0.959	0.513	0.267	0.999	0.36	0.214	1.05	0.148	0.255	0.926	0.056	0.243	1.063	1.029	0.595	1.132	0.945	0.633	1.108	0.682	0.634	1.068	0.532	0.542	1.096	0.453	0.546	1.153	0.281	0.59	1.216	0.104	0.518
980	4.9	NaN	NaN	NaN	1.1	1.056	0.296	1.158	0.962	0.252	1.075	0.742	0.216	0.951	0.581	0.272	0.956	0.514	0.267	0.996	0.361	0.213	1.046	0.149	0.254	0.923	0.056	0.242	1.062	1.029	0.595	1.131	0.945	0.633	1.108	0.682	0.634	1.068	0.532	0.543	1.096	0.453	0.546	1.153	0.281	0.59	1.216	0.104	0.518
981	4.905	NaN	NaN	NaN	1.099	1.056	0.296	1.157	0.962	0.252	1.074	0.742	0.216	0.948	0.582	0.272	0.954	0.514	0.267	0.993	0.362	0.212	1.043	0.149	0.253	0.919	0.057	0.24	1.062	1.029	0.596	1.13	0.945	0.634	1.107	0.682	0.634	1.068	0.531	0.543	1.096	0.453	0.547	1.153	0.281	0.591	1.216	0.104	0.518
982	4.91	NaN	NaN	NaN	1.098	1.056	0.296	1.155	0.962	0.253	1.073	0.742	0.216	0.946	0.583	0.272	0.952	0.515	0.266	0.99	0.363	0.212	1.04	0.15	0.252	0.915	0.057	0.239	1.061	1.029	0.596	1.129	0.945	0.634	1.107	0.682	0.635	1.067	0.532	0.544	1.096	0.453	0.547	1.153	0.281	0.591	1.216	0.104	0.518
983	4.915	NaN	NaN	NaN	1.097	1.056	0.297	1.154	0.962	0.253	1.072	0.743	0.215	0.944	0.583	0.272	0.95	0.516	0.266	0.988	0.363	0.211	1.037	0.15	0.251	0.912	0.058	0.238	1.061	1.029	0.597	1.128	0.945	0.634	1.106	0.682	0.635	1.066	0.532	0.544	1.095	0.453	0.548	1.153	0.281	0.592	1.216	0.104	0.518
984	4.92	NaN	NaN	NaN	1.096	1.056	0.297	1.153	0.962	0.253	1.07	0.743	0.215	0.941	0.583	0.271	0.948	0.516	0.265	0.986	0.364	0.21	1.034	0.15	0.25	0.909	0.059	0.236	1.06	1.03	0.597	1.128	0.945	0.635	1.105	0.682	0.635	1.065	0.532	0.545	1.095	0.453	0.549	1.153	0.281	0.592	1.216	0.104	0.518
985	4.925	NaN	NaN	NaN	1.095	1.056	0.297	1.151	0.962	0.253	1.068	0.743	0.215	0.94	0.584	0.271	0.945	0.517	0.265	0.983	0.365	0.21	1.031	0.151	0.248	0.906	0.059	0.235	1.059	1.03	0.597	1.129	0.946	0.635	1.105	0.682	0.635	1.065	0.532	0.545	1.094	0.453	0.549	1.153	0.281	0.592	1.216	0.104	0.518
986	4.93	NaN	NaN	NaN	1.094	1.056	0.298	1.15	0.962	0.253	1.066	0.743	0.215	0.938	0.584	0.271	0.943	0.517	0.264	0.981	0.365	0.209	1.028	0.151	0.247	0.903	0.059	0.234	1.058	1.029	0.597	1.129	0.946	0.636	1.104	0.682	0.636	1.064	0.531	0.546	1.094	0.453	0.55	1.154	0.281	0.593	1.216	0.104	0.519
987	4.935	NaN	NaN	NaN	1.092	1.056	0.298	1.149	0.962	0.253	1.065	0.743	0.215	0.937	0.585	0.27	0.942	0.518	0.264	0.978	0.365	0.208	1.025	0.152	0.247	0.9	0.059	0.232	1.057	1.029	0.598	1.127	0.946	0.636	1.104	0.682	0.636	1.064	0.531	0.546	1.094	0.453	0.55	1.154	0.281	0.593	1.216	0.104	0.519
988	4.94	NaN	NaN	NaN	1.09	1.056	0.298	1.147	0.962	0.253	1.064	0.744	0.215	0.935	0.585	0.27	0.94	0.518	0.263	0.976	0.365	0.208	1.022	0.151	0.246	0.898	0.06	0.231	1.057	1.03	0.598	1.125	0.945	0.636	1.103	0.682	0.636	1.064	0.531	0.546	1.094	0.453	0.551	1.154	0.281	0.593	1.216	0.104	0.519
989	4.945	NaN	NaN	NaN	1.087	1.056	0.298	1.146	0.962	0.254	1.062	0.744	0.215	0.933	0.585	0.269	0.938	0.518	0.263	0.974	0.366	0.207	1.02	0.151	0.245	0.895	0.06	0.229	1.056	1.03	0.598	1.124	0.945	0.636	1.103	0.682	0.637	1.063	0.531	0.547	1.093	0.453	0.551	1.154	0.281	0.594	1.216	0.104	0.519
990	4.95	NaN	NaN	NaN	1.086	1.055	0.298	1.144	0.962	0.254	1.061	0.745	0.215	0.931	0.586	0.269	0.936	0.518	0.263	0.972	0.366	0.206	1.017	0.152	0.243	0.892	0.06	0.228	1.055	1.03	0.599	1.123	0.945	0.636	1.102	0.682	0.637	1.063	0.531	0.548	1.093	0.453	0.551	1.155	0.281	0.594	1.216	0.104	0.519
991	4.955	NaN	NaN	NaN	1.085	1.055	0.298	1.143	0.962	0.254	1.06	0.745	0.215	0.93	0.586	0.269	0.934	0.518	0.262	0.97	0.366	0.205	1.015	0.152	0.242	0.89	0.06	0.227	1.054	1.03	0.599	1.122	0.945	0.636	1.102	0.682	0.638	1.062	0.531	0.548	1.093	0.453	0.551	1.155	0.281	0.594	1.216	0.105	0.519
992	4.96	NaN	NaN	NaN	1.084	1.056	0.298	1.141	0.962	0.254	1.058	0.745	0.215	0.929	0.586	0.269	0.933	0.518	0.262	0.968	0.366	0.205	1.013	0.151	0.241	0.888	0.06	0.225	1.054	1.03	0.599	1.122	0.945	0.636	1.101	0.682	0.638	1.062	0.531	0.548	1.093	0.453	0.552	1.155	0.281	0.595	1.215	0.105	0.519
993	4.965	NaN	NaN	NaN	1.082	1.056	0.298	1.139	0.961	0.254	1.056	0.745	0.215	0.927	0.585	0.268	0.931	0.518	0.261	0.966	0.366	0.204	1.01	0.151	0.24	0.885	0.06	0.224	1.053	1.03	0.6	1.121	0.945	0.637	1.101	0.681	0.638	1.061	0.531	0.549	1.092	0.453	0.552	1.155	0.282	0.595	1.215	0.105	0.519
994	4.97	NaN	NaN	NaN	1.081	1.055	0.298	1.138	0.961	0.254	1.055	0.744	0.215	0.925	0.585	0.268	0.93	0.518	0.261	0.964	0.366	0.203	1.008	0.151	0.239	0.883	0.059	0.223	1.052	1.03	0.6	1.12	0.945	0.637	1.1	0.681	0.638	1.061	0.53	0.549	1.092	0.453	0.552	1.155	0.282	0.595	1.215	0.105	0.519
995	4.975	NaN	NaN	NaN	1.08	1.055	0.298	1.136	0.961	0.255	1.053	0.745	0.215	0.924	0.585	0.267	0.929	0.518	0.26	0.963	0.366	0.203	1.006	0.151	0.238	0.881	0.059	0.221	1.051	1.03	0.6	1.12	0.945	0.637	1.099	0.681	0.639	1.06	0.53	0.549	1.091	0.453	0.553	1.154	0.282	0.595	1.215	0.105	0.52
996	4.98	NaN	NaN	NaN	1.079	1.055	0.298	1.135	0.961	0.255	1.052	0.745	0.215	0.924	0.585	0.267	0.928	0.518	0.26	0.961	0.366	0.202	1.004	0.15	0.237	0.879	0.059	0.22	1.05	1.03	0.6	1.119	0.945	0.637	1.099	0.681	0.639	1.06	0.53	0.549	1.091	0.453	0.553	1.154	0.282	0.596	1.215	0.105	0.52
997	4.985	NaN	NaN	NaN	1.078	1.055	0.298	1.133	0.961	0.255	1.051	0.745	0.215	0.923	0.585	0.266	0.927	0.518	0.259	0.96	0.365	0.201	1.002	0.15	0.236	0.876	0.058	0.219	1.049	1.03	0.601	1.119	0.945	0.637	1.098	0.681	0.639	1.059	0.53	0.55	1.091	0.453	0.553	1.154	0.282	0.596	1.215	0.105	0.52
998	4.99	NaN	NaN	NaN	1.075	1.055	0.298	1.132	0.961	0.255	1.05	0.745	0.214	0.922	0.585	0.266	0.925	0.517	0.259	0.958	0.365	0.2	0.999	0.15	0.235	0.874	0.058	0.218	1.048	1.03	0.601	1.118	0.945	0.637	1.098	0.681	0.639	1.059	0.53	0.55	1.09	0.453	0.553	1.154	0.282	0.596	1.215	0.105	0.52
999	4.995	NaN	NaN	NaN	1.073	1.055	0.299	1.13	0.96	0.255	1.049	0.745	0.214	0.921	0.584	0.266	0.924	0.516	0.258	0.957	0.364	0.199	0.998	0.15	0.234	0.872	0.058	0.217	1.048	1.03	0.601	1.116	0.945	0.637	1.097	0.681	0.639	1.058	0.53	0.55	1.09	0.453	0.553	1.154	0.282	0.596	1.215	0.105	0.52
1000	5	NaN	NaN	NaN	1.072	1.055	0.299	1.129	0.961	0.255	1.048	0.746	0.214	0.92	0.583	0.265	0.923	0.516	0.258	0.955	0.364	0.199	0.996	0.149	0.232	0.87	0.057	0.216	1.047	1.03	0.601	1.115	0.945	0.637	1.097	0.681	0.639	1.058	0.53	0.55	1.09	0.452	0.553	1.154	0.282	0.596	1.215	0.105	0.52
1001	5.005	NaN	NaN	NaN	1.071	1.055	0.299	1.127	0.961	0.255	1.047	0.746	0.214	0.919	0.582	0.265	0.923	0.515	0.258	0.954	0.363	0.198	0.994	0.149	0.231	0.868	0.056	0.215	1.045	1.03	0.601	1.114	0.945	0.637	1.097	0.682	0.64	1.058	0.53	0.551	1.09	0.452	0.554	1.154	0.282	0.596	1.215	0.105	0.52
1002	5.01	NaN	NaN	NaN	1.07	1.055	0.299	1.125	0.96	0.255	1.046	0.746	0.214	0.919	0.582	0.265	0.922	0.515	0.257	0.952	0.362	0.198	0.992	0.148	0.23	0.867	0.055	0.214	1.045	1.03	0.601	1.113	0.945	0.637	1.096	0.682	0.64	1.057	0.53	0.551	1.089	0.452	0.554	1.154	0.282	0.596	1.215	0.105	0.52
1003	5.015	NaN	NaN	NaN	1.068	1.055	0.299	1.123	0.96	0.255	1.045	0.746	0.213	0.918	0.581	0.265	0.921	0.514	0.257	0.951	0.362	0.197	0.99	0.146	0.229	0.865	0.054	0.214	1.044	1.03	0.601	1.112	0.945	0.637	1.096	0.682	0.64	1.057	0.529	0.551	1.088	0.452	0.554	1.154	0.282	0.596	1.215	0.105	0.52
1004	5.02	NaN	NaN	NaN	1.065	1.055	0.299	1.121	0.959	0.255	1.044	0.746	0.213	0.917	0.581	0.265	0.92	0.514	0.256	0.95	0.361	0.196	0.988	0.145	0.229	0.863	0.053	0.213	1.043	1.03	0.601	1.112	0.945	0.637	1.095	0.682	0.639	1.056	0.529	0.551	1.088	0.451	0.554	1.154	0.282	0.596	1.216	0.105	0.52
1005	5.025	NaN	NaN	NaN	1.063	1.055	0.3	1.12	0.959	0.255	1.043	0.746	0.212	0.916	0.58	0.264	0.92	0.513	0.256	0.949	0.361	0.195	0.987	0.145	0.228	0.861	0.052	0.212	1.042	1.03	0.602	1.11	0.945	0.637	1.094	0.681	0.64	1.056	0.529	0.552	1.087	0.451	0.554	1.154	0.282	0.596	1.216	0.105	0.52
1006	5.03	NaN	NaN	NaN	1.062	1.055	0.3	1.118	0.959	0.255	1.042	0.746	0.212	0.916	0.58	0.264	0.92	0.512	0.255	0.948	0.36	0.195	0.985	0.144	0.227	0.859	0.051	0.212	1.041	1.03	0.602	1.109	0.945	0.637	1.093	0.681	0.64	1.055	0.529	0.552	1.087	0.451	0.554	1.154	0.282	0.596	1.216	0.105	0.52
1007	5.035	NaN	NaN	NaN	1.061	1.054	0.3	1.116	0.959	0.255	1.041	0.746	0.212	0.915	0.579	0.264	0.919	0.512	0.255	0.947	0.36	0.194	0.983	0.143	0.226	0.857	0.05	0.211	1.04	1.03	0.602	1.108	0.945	0.637	1.093	0.681	0.64	1.055	0.529	0.552	1.086	0.451	0.554	1.154	0.282	0.597	1.216	0.105	0.521
1008	5.04	NaN	NaN	NaN	1.061	1.053	0.3	1.114	0.958	0.255	1.039	0.746	0.212	0.915	0.578	0.263	0.918	0.511	0.255	0.945	0.359	0.194	0.981	0.142	0.225	0.856	0.048	0.211	1.039	1.03	0.602	1.107	0.945	0.637	1.092	0.681	0.64	1.054	0.529	0.552	1.086	0.451	0.554	1.154	0.282	0.597	1.216	0.105	0.521
1009	5.045	NaN	NaN	NaN	1.06	1.053	0.3	1.112	0.958	0.255	1.038	0.745	0.212	0.915	0.577	0.263	0.917	0.51	0.254	0.944	0.358	0.193	0.979	0.141	0.224	0.854	0.047	0.211	1.037	1.03	0.602	1.107	0.944	0.637	1.091	0.681	0.64	1.054	0.529	0.552	1.086	0.451	0.555	1.155	0.282	0.597	1.216	0.105	0.521
1010	5.05	NaN	NaN	NaN	1.058	1.053	0.3	1.11	0.958	0.255	1.037	0.744	0.212	0.914	0.576	0.263	0.917	0.509	0.254	0.943	0.357	0.193	0.977	0.14	0.224	0.852	0.046	0.211	1.036	1.029	0.602	1.106	0.944	0.637	1.091	0.681	0.64	1.053	0.529	0.553	1.085	0.451	0.555	1.155	0.283	0.597	1.216	0.105	0.521
1011	5.055	NaN	NaN	NaN	1.055	1.053	0.3	1.109	0.958	0.255	1.036	0.744	0.211	0.914	0.575	0.263	0.916	0.508	0.254	0.942	0.356	0.193	0.976	0.14	0.223	0.851	0.044	0.211	1.035	1.029	0.602	1.105	0.944	0.636	1.09	0.681	0.64	1.052	0.528	0.553	1.084	0.451	0.555	1.155	0.283	0.597	1.216	0.105	0.521
1012	5.06	NaN	NaN	NaN	1.054	1.053	0.3	1.108	0.957	0.254	1.035	0.744	0.211	0.913	0.575	0.263	0.916	0.508	0.254	0.941	0.356	0.192	0.974	0.139	0.223	0.849	0.043	0.211	1.034	1.029	0.602	1.104	0.944	0.636	1.089	0.68	0.64	1.051	0.528	0.553	1.084	0.451	0.555	1.155	0.283	0.598	1.216	0.106	0.521
1013	5.065	NaN	NaN	NaN	1.052	1.053	0.3	1.107	0.957	0.254	1.034	0.744	0.211	0.912	0.574	0.263	0.916	0.507	0.253	0.939	0.355	0.192	0.973	0.138	0.222	0.848	0.042	0.211	1.033	1.029	0.602	1.103	0.944	0.636	1.089	0.68	0.64	1.05	0.528	0.553	1.083	0.451	0.555	1.155	0.283	0.598	1.216	0.106	0.521
1014	5.07	NaN	NaN	NaN	1.051	1.052	0.299	1.105	0.957	0.254	1.033	0.743	0.211	0.913	0.574	0.262	0.916	0.506	0.253	0.938	0.354	0.192	0.971	0.137	0.221	0.847	0.04	0.211	1.032	1.029	0.601	1.101	0.943	0.636	1.088	0.68	0.64	1.049	0.528	0.553	1.082	0.451	0.555	1.154	0.283	0.598	1.216	0.106	0.521
1015	5.075	NaN	NaN	NaN	1.05	1.052	0.299	1.103	0.956	0.253	1.032	0.743	0.21	0.913	0.573	0.262	0.915	0.505	0.253	0.938	0.353	0.191	0.97	0.136	0.221	0.845	0.039	0.211	1.031	1.029	0.601	1.1	0.943	0.636	1.087	0.68	0.64	1.049	0.528	0.553	1.082	0.451	0.555	1.154	0.283	0.598	1.216	0.106	0.521
1016	5.08	NaN	NaN	NaN	1.048	1.052	0.299	1.102	0.956	0.253	1.031	0.742	0.21	0.912	0.571	0.262	0.914	0.504	0.252	0.937	0.352	0.191	0.969	0.134	0.221	0.844	0.037	0.211	1.03	1.029	0.601	1.099	0.943	0.636	1.087	0.68	0.64	1.048	0.527	0.553	1.081	0.451	0.555	1.154	0.283	0.598	1.216	0.106	0.521
1017	5.085	NaN	NaN	NaN	1.047	1.051	0.298	1.101	0.956	0.253	1.03	0.742	0.21	0.912	0.57	0.262	0.914	0.503	0.252	0.936	0.351	0.191	0.968	0.133	0.221	0.843	0.036	0.211	1.029	1.029	0.601	1.098	0.943	0.636	1.086	0.68	0.64	1.047	0.527	0.553	1.081	0.451	0.555	1.153	0.283	0.598	1.216	0.106	0.521
1018	5.09	NaN	NaN	NaN	1.045	1.051	0.298	1.099	0.956	0.253	1.029	0.741	0.21	0.911	0.57	0.262	0.914	0.502	0.252	0.935	0.35	0.191	0.966	0.132	0.221	0.842	0.035	0.211	1.028	1.029	0.601	1.098	0.943	0.635	1.085	0.68	0.64	1.047	0.527	0.553	1.081	0.45	0.555	1.152	0.283	0.598	1.216	0.106	0.521
1019	5.095	NaN	NaN	NaN	1.044	1.051	0.298	1.097	0.955	0.253	1.028	0.74	0.21	0.911	0.569	0.262	0.913	0.502	0.252	0.935	0.349	0.191	0.965	0.131	0.22	0.841	0.033	0.212	1.026	1.029	0.601	1.097	0.943	0.635	1.084	0.68	0.64	1.046	0.527	0.553	1.08	0.45	0.555	1.152	0.283	0.598	1.216	0.106	0.522
1020	5.1	NaN	NaN	NaN	1.043	1.051	0.297	1.096	0.955	0.253	1.027	0.74	0.21	0.911	0.568	0.262	0.913	0.501	0.252	0.934	0.348	0.191	0.965	0.13	0.221	0.84	0.032	0.212	1.025	1.028	0.6	1.095	0.942	0.634	1.083	0.68	0.639	1.045	0.527	0.553	1.08	0.45	0.555	1.151	0.283	0.598	1.216	0.106	0.522
1021	5.105	NaN	NaN	NaN	1.04	1.05	0.297	1.095	0.954	0.252	1.026	0.739	0.21	0.911	0.567	0.261	0.913	0.5	0.252	0.934	0.346	0.191	0.964	0.129	0.221	0.839	0.031	0.212	1.024	1.028	0.6	1.094	0.942	0.634	1.082	0.68	0.639	1.045	0.526	0.553	1.079	0.449	0.555	1.151	0.283	0.598	1.216	0.106	0.522
1022	5.11	NaN	NaN	NaN	1.039	1.05	0.296	1.094	0.954	0.252	1.025	0.739	0.21	0.911	0.566	0.261	0.913	0.499	0.252	0.933	0.345	0.191	0.963	0.127	0.221	0.838	0.029	0.213	1.023	1.028	0.6	1.093	0.942	0.634	1.081	0.679	0.639	1.044	0.526	0.553	1.078	0.449	0.555	1.151	0.283	0.598	1.216	0.106	0.522
1023	5.115	NaN	NaN	NaN	1.038	1.049	0.296	1.092	0.954	0.251	1.025	0.738	0.21	0.911	0.564	0.261	0.913	0.498	0.252	0.933	0.344	0.191	0.963	0.126	0.222	0.837	0.028	0.214	1.021	1.028	0.599	1.092	0.943	0.634	1.081	0.679	0.638	1.044	0.526	0.553	1.077	0.449	0.555	1.151	0.283	0.598	1.216	0.106	0.522
1024	5.12	NaN	NaN	NaN	1.037	1.049	0.296	1.089	0.953	0.251	1.024	0.737	0.209	0.911	0.564	0.261	0.913	0.497	0.252	0.933	0.344	0.192	0.962	0.125	0.222	0.837	0.027	0.214	1.02	1.028	0.599	1.09	0.942	0.634	1.08	0.679	0.638	1.043	0.526	0.553	1.077	0.449	0.555	1.151	0.283	0.598	1.216	0.106	0.522
1025	5.125	NaN	NaN	NaN	1.035	1.049	0.296	1.088	0.953	0.251	1.023	0.736	0.209	0.91	0.563	0.261	0.912	0.496	0.252	0.932	0.343	0.192	0.961	0.124	0.223	0.836	0.026	0.215	1.019	1.028	0.599	1.089	0.942	0.633	1.079	0.679	0.638	1.042	0.526	0.553	1.076	0.449	0.554	1.15	0.283	0.598	1.216	0.106	0.522
1026	5.13	NaN	NaN	NaN	1.032	1.049	0.295	1.086	0.952	0.251	1.022	0.736	0.209	0.91	0.562	0.262	0.912	0.495	0.252	0.932	0.341	0.192	0.96	0.123	0.223	0.835	0.024	0.216	1.018	1.028	0.598	1.087	0.942	0.632	1.078	0.679	0.638	1.04	0.526	0.552	1.075	0.449	0.554	1.15	0.283	0.598	1.216	0.106	0.522
1027	5.135	NaN	NaN	NaN	1.031	1.048	0.295	1.085	0.952	0.251	1.021	0.735	0.209	0.91	0.561	0.262	0.912	0.494	0.252	0.931	0.34	0.192	0.96	0.122	0.223	0.835	0.023	0.216	1.016	1.028	0.598	1.086	0.942	0.632	1.077	0.679	0.638	1.039	0.526	0.552	1.075	0.448	0.554	1.15	0.283	0.598	1.216	0.106	0.522
1028	5.14	NaN	NaN	NaN	1.03	1.048	0.295	1.084	0.952	0.25	1.021	0.734	0.209	0.91	0.56	0.262	0.912	0.493	0.252	0.931	0.339	0.192	0.959	0.121	0.224	0.835	0.021	0.217	1.015	1.028	0.597	1.085	0.942	0.632	1.076	0.679	0.637	1.039	0.525	0.551	1.074	0.448	0.554	1.15	0.283	0.598	1.216	0.106	0.522
1029	5.145	NaN	NaN	NaN	1.029	1.047	0.294	1.082	0.951	0.25	1.02	0.733	0.208	0.91	0.559	0.262	0.912	0.492	0.253	0.931	0.338	0.193	0.959	0.119	0.225	0.834	0.02	0.218	1.014	1.028	0.597	1.085	0.942	0.632	1.075	0.679	0.637	1.038	0.525	0.551	1.073	0.448	0.554	1.15	0.284	0.598	1.216	0.107	0.522
1030	5.15	NaN	NaN	NaN	1.027	1.047	0.294	1.081	0.951	0.249	1.019	0.733	0.208	0.91	0.558	0.262	0.911	0.49	0.253	0.931	0.337	0.193	0.959	0.118	0.226	0.834	0.02	0.219	1.013	1.027	0.597	1.083	0.942	0.631	1.074	0.679	0.636	1.038	0.525	0.551	1.073	0.448	0.554	1.15	0.284	0.598	1.216	0.107	0.522
1031	5.155	NaN	NaN	NaN	1.026	1.046	0.293	1.079	0.95	0.249	1.018	0.732	0.208	0.909	0.557	0.262	0.911	0.489	0.253	0.93	0.336	0.194	0.959	0.117	0.227	0.834	0.02	0.22	1.011	1.027	0.596	1.08	0.942	0.63	1.073	0.679	0.636	1.037	0.525	0.551	1.073	0.448	0.554	1.151	0.284	0.598	1.216	0.107	0.523
1032	5.16	NaN	NaN	NaN	1.025	1.046	0.292	1.078	0.949	0.249	1.018	0.732	0.208	0.909	0.556	0.263	0.911	0.488	0.254	0.93	0.334	0.195	0.958	0.117	0.228	0.835	0.02	0.22	1.01	1.027	0.595	1.079	0.942	0.63	1.072	0.679	0.636	1.036	0.524	0.551	1.072	0.448	0.554	1.151	0.284	0.598	1.216	0.107	0.523
1033	5.165	NaN	NaN	NaN	1.023	1.046	0.291	1.076	0.949	0.248	1.017	0.731	0.208	0.909	0.555	0.263	0.911	0.487	0.254	0.93	0.333	0.195	0.958	0.116	0.229	0.835	0.021	0.221	1.008	1.027	0.595	1.078	0.942	0.63	1.071	0.679	0.636	1.036	0.524	0.551	1.072	0.448	0.554	1.151	0.285	0.598	1.216	0.107	0.523
1034	5.17	NaN	NaN	NaN	1.021	1.046	0.291	1.075	0.949	0.248	1.016	0.73	0.208	0.909	0.554	0.263	0.911	0.486	0.254	0.93	0.332	0.196	0.959	0.115	0.231	0.835	0.021	0.221	1.007	1.027	0.594	1.077	0.942	0.629	1.07	0.679	0.636	1.035	0.524	0.551	1.071	0.448	0.554	1.151	0.285	0.598	1.216	0.107	0.523
1035	5.175	NaN	NaN	NaN	1.02	1.045	0.29	1.073	0.949	0.247	1.015	0.729	0.208	0.909	0.552	0.263	0.911	0.485	0.255	0.93	0.33	0.197	0.96	0.114	0.232	0.836	0.021	0.221	1.005	1.027	0.594	1.075	0.942	0.629	1.069	0.679	0.636	1.034	0.524	0.552	1.071	0.448	0.554	1.151	0.285	0.598	1.216	0.107	0.523
1036	5.18	NaN	NaN	NaN	1.018	1.045	0.29	1.071	0.948	0.247	1.014	0.728	0.208	0.908	0.551	0.263	0.911	0.484	0.255	0.93	0.329	0.197	0.961	0.113	0.233	0.836	0.021	0.221	1.004	1.027	0.593	1.073	0.942	0.628	1.068	0.679	0.635	1.033	0.524	0.551	1.07	0.447	0.554	1.151	0.285	0.598	1.216	0.107	0.524
1037	5.185	NaN	NaN	NaN	1.016	1.044	0.289	1.07	0.947	0.246	1.013	0.727	0.208	0.907	0.55	0.264	0.911	0.483	0.256	0.931	0.327	0.198	0.961	0.112	0.234	0.836	0.021	0.221	1.002	1.027	0.592	1.072	0.942	0.627	1.066	0.679	0.635	1.032	0.524	0.551	1.07	0.447	0.554	1.151	0.285	0.598	1.216	0.107	0.524
1038	5.19	NaN	NaN	NaN	1.014	1.044	0.289	1.069	0.947	0.246	1.012	0.726	0.208	0.907	0.549	0.264	0.91	0.482	0.256	0.931	0.326	0.199	0.962	0.111	0.235	0.836	0.021	0.221	1.001	1.027	0.592	1.071	0.941	0.627	1.065	0.679	0.635	1.031	0.524	0.551	1.07	0.447	0.554	1.15	0.285	0.598	1.216	0.107	0.524
1039	5.195	NaN	NaN	NaN	1.013	1.044	0.288	1.067	0.947	0.246	1.01	0.724	0.208	0.907	0.548	0.264	0.91	0.48	0.257	0.932	0.326	0.2	0.962	0.111	0.236	0.836	0.021	0.221	0.999	1.027	0.591	1.07	0.941	0.626	1.065	0.679	0.634	1.031	0.524	0.551	1.069	0.447	0.553	1.15	0.285	0.598	1.216	0.107	0.524
1040	5.2	NaN	NaN	NaN	1.011	1.043	0.287	1.064	0.946	0.245	1.01	0.723	0.207	0.907	0.547	0.265	0.91	0.479	0.257	0.933	0.325	0.201	0.962	0.111	0.236	0.836	0.021	0.221	0.998	1.027	0.59	1.067	0.941	0.626	1.064	0.679	0.634	1.03	0.524	0.551	1.068	0.447	0.553	1.149	0.285	0.598	1.216	0.107	0.524
1041	5.205	NaN	NaN	NaN	1.009	1.043	0.286	1.063	0.946	0.244	1.009	0.723	0.207	0.906	0.546	0.265	0.91	0.478	0.257	0.934	0.324	0.201	0.962	0.11	0.236	0.836	0.021	0.221	0.997	1.027	0.59	1.066	0.942	0.625	1.063	0.679	0.634	1.03	0.523	0.551	1.067	0.447	0.553	1.149	0.285	0.597	1.216	0.107	0.524
1042	5.21	NaN	NaN	NaN	1.007	1.043	0.286	1.062	0.945	0.244	1.008	0.722	0.207	0.906	0.545	0.265	0.909	0.478	0.258	0.935	0.324	0.202	0.961	0.11	0.236	0.836	0.021	0.221	0.995	1.027	0.589	1.065	0.941	0.624	1.062	0.679	0.633	1.029	0.523	0.55	1.066	0.447	0.552	1.149	0.286	0.597	1.216	0.107	0.524
1043	5.215	NaN	NaN	NaN	1.005	1.043	0.285	1.061	0.945	0.243	1.004	0.72	0.208	0.905	0.544	0.265	0.909	0.477	0.258	0.935	0.324	0.202	0.961	0.109	0.235	0.836	0.021	0.221	0.994	1.027	0.589	1.064	0.942	0.624	1.061	0.679	0.633	1.029	0.523	0.55	1.066	0.447	0.552	1.149	0.286	0.597	1.216	0.107	0.524
1044	5.22	NaN	NaN	NaN	1.003	1.042	0.285	1.059	0.945	0.242	1.004	0.719	0.207	0.904	0.544	0.265	0.908	0.477	0.258	0.935	0.324	0.202	0.961	0.109	0.235	0.836	0.021	0.221	0.992	1.027	0.588	1.063	0.942	0.623	1.06	0.679	0.632	1.028	0.523	0.55	1.065	0.447	0.552	1.148	0.286	0.597	1.216	0.107	0.524
1045	5.225	NaN	NaN	NaN	1.002	1.042	0.284	1.057	0.944	0.242	1.005	0.719	0.206	0.903	0.544	0.265	0.906	0.477	0.258	0.935	0.324	0.201	0.961	0.109	0.235	0.836	0.021	0.221	0.991	1.027	0.587	1.062	0.942	0.623	1.059	0.679	0.632	1.027	0.523	0.549	1.065	0.447	0.552	1.148	0.286	0.596	1.215	0.107	0.524
1046	5.23	NaN	NaN	NaN	1.001	1.042	0.283	1.055	0.944	0.242	1.004	0.72	0.206	0.901	0.544	0.265	0.904	0.477	0.258	0.933	0.325	0.201	0.961	0.109	0.235	0.836	0.021	0.221	0.989	1.027	0.587	1.06	0.942	0.622	1.059	0.679	0.631	1.026	0.523	0.549	1.065	0.447	0.552	1.147	0.286	0.596	1.215	0.107	0.524
1047	5.235	NaN	NaN	NaN	0.999	1.042	0.282	1.054	0.944	0.241	1.002	0.719	0.206	0.899	0.544	0.265	0.903	0.477	0.258	0.932	0.325	0.201	0.961	0.11	0.235	0.836	0.021	0.221	0.988	1.027	0.586	1.059	0.941	0.621	1.058	0.679	0.631	1.025	0.523	0.548	1.064	0.447	0.551	1.146	0.286	0.596	1.215	0.107	0.524
1048	5.24	NaN	NaN	NaN	0.998	1.042	0.282	1.052	0.944	0.241	1	0.719	0.206	0.897	0.544	0.265	0.902	0.478	0.257	0.93	0.325	0.2	0.96	0.11	0.235	0.836	0.021	0.221	0.986	1.027	0.585	1.057	0.941	0.621	1.057	0.679	0.63	1.025	0.523	0.548	1.063	0.447	0.55	1.146	0.286	0.596	1.215	0.108	0.524
1049	5.245	NaN	NaN	NaN	0.996	1.042	0.281	1.051	0.944	0.24	0.998	0.719	0.205	0.895	0.545	0.265	0.9	0.478	0.257	0.927	0.325	0.2	0.96	0.11	0.235	0.836	0.021	0.221	0.985	1.026	0.585	1.055	0.942	0.62	1.056	0.679	0.63	1.024	0.522	0.547	1.062	0.447	0.549	1.146	0.286	0.595	1.215	0.108	0.524
1050	5.25	NaN	NaN	NaN	0.994	1.042	0.28	1.049	0.944	0.239	0.996	0.719	0.205	0.893	0.545	0.265	0.899	0.479	0.257	0.925	0.325	0.199	0.959	0.11	0.235	0.836	0.021	0.221	0.983	1.027	0.584	1.054	0.941	0.62	1.055	0.679	0.629	1.023	0.522	0.546	1.061	0.447	0.549	1.145	0.286	0.595	1.215	0.108	0.523
1051	5.255	NaN	NaN	NaN	0.992	1.042	0.28	1.048	0.945	0.238	0.994	0.719	0.205	0.891	0.546	0.264	0.897	0.479	0.256	0.923	0.325	0.199	0.959	0.11	0.234	0.836	0.021	0.221	0.982	1.027	0.584	1.053	0.941	0.619	1.054	0.679	0.629	1.022	0.522	0.546	1.06	0.447	0.548	1.145	0.286	0.595	1.215	0.108	0.523
1052	5.26	NaN	NaN	NaN	0.991	1.042	0.28	1.046	0.945	0.237	0.991	0.719	0.205	0.888	0.546	0.264	0.896	0.479	0.256	0.921	0.325	0.199	0.959	0.11	0.234	0.836	0.021	0.221	0.981	1.027	0.584	1.051	0.941	0.618	1.053	0.679	0.629	1.021	0.522	0.545	1.06	0.447	0.548	1.145	0.287	0.595	1.215	0.108	0.523
1053	5.265	NaN	NaN	NaN	0.99	1.042	0.279	1.045	0.945	0.237	0.988	0.72	0.205	0.887	0.546	0.264	0.894	0.48	0.256	0.918	0.324	0.198	0.959	0.11	0.234	0.836	0.021	0.221	0.98	1.027	0.583	1.05	0.941	0.618	1.052	0.679	0.628	1.02	0.522	0.545	1.059	0.446	0.548	1.144	0.287	0.594	1.215	0.108	0.523
1054	5.27	NaN	NaN	NaN	0.987	1.042	0.279	1.043	0.945	0.236	0.986	0.72	0.204	0.884	0.546	0.264	0.892	0.479	0.256	0.917	0.324	0.198	0.959	0.11	0.233	0.836	0.021	0.221	0.978	1.027	0.583	1.048	0.941	0.617	1.051	0.678	0.627	1.02	0.522	0.545	1.059	0.446	0.548	1.144	0.287	0.594	1.215	0.108	0.523
1055	5.275	NaN	NaN	NaN	0.985	1.042	0.278	1.04	0.945	0.235	0.983	0.721	0.204	0.882	0.546	0.263	0.889	0.479	0.255	0.915	0.323	0.198	0.958	0.11	0.233	0.836	0.021	0.221	0.977	1.026	0.582	1.047	0.941	0.617	1.05	0.678	0.627	1.019	0.522	0.544	1.059	0.447	0.547	1.144	0.287	0.594	1.215	0.108	0.523
1056	5.28	NaN	NaN	NaN	0.984	1.042	0.278	1.039	0.945	0.235	0.981	0.721	0.203	0.881	0.546	0.263	0.888	0.478	0.255	0.913	0.323	0.197	0.958	0.11	0.233	0.836	0.021	0.221	0.975	1.026	0.582	1.046	0.941	0.616	1.049	0.678	0.626	1.018	0.522	0.544	1.058	0.447	0.547	1.144	0.287	0.594	1.214	0.108	0.523
1057	5.285	NaN	NaN	NaN	0.983	1.042	0.277	1.038	0.946	0.235	0.979	0.722	0.202	0.88	0.546	0.262	0.886	0.478	0.254	0.911	0.322	0.197	0.958	0.11	0.233	0.835	0.021	0.221	0.974	1.026	0.581	1.045	0.941	0.615	1.049	0.678	0.626	1.017	0.522	0.543	1.057	0.447	0.546	1.144	0.287	0.593	1.214	0.109	0.523
1058	5.29	NaN	NaN	NaN	0.98	1.042	0.277	1.036	0.946	0.235	0.977	0.722	0.201	0.878	0.546	0.262	0.884	0.477	0.254	0.91	0.322	0.197	0.958	0.11	0.233	0.835	0.021	0.221	0.972	1.026	0.581	1.044	0.941	0.614	1.048	0.678	0.625	1.016	0.521	0.543	1.056	0.447	0.546	1.143	0.287	0.593	1.214	0.109	0.523
1059	5.295	NaN	NaN	NaN	0.978	1.043	0.276	1.034	0.946	0.234	0.975	0.723	0.2	0.876	0.545	0.261	0.882	0.476	0.254	0.909	0.322	0.197	0.958	0.11	0.233	0.835	0.021	0.221	0.971	1.026	0.58	1.042	0.941	0.614	1.047	0.678	0.624	1.016	0.521	0.542	1.056	0.447	0.546	1.143	0.288	0.593	1.214	0.109	0.522
1060	5.3	NaN	NaN	NaN	0.977	1.043	0.275	1.032	0.946	0.233	0.973	0.723	0.199	0.875	0.545	0.261	0.881	0.476	0.253	0.908	0.321	0.196	0.958	0.11	0.233	0.835	0.021	0.221	0.97	1.026	0.58	1.041	0.941	0.613	1.046	0.678	0.623	1.015	0.521	0.542	1.056	0.447	0.546	1.143	0.288	0.593	1.214	0.109	0.522
1061	5.305	NaN	NaN	NaN	0.975	1.043	0.275	1.03	0.947	0.233	0.971	0.723	0.198	0.874	0.544	0.26	0.88	0.475	0.253	0.908	0.321	0.196	0.958	0.109	0.233	0.835	0.021	0.221	0.969	1.026	0.579	1.04	0.941	0.613	1.045	0.678	0.623	1.015	0.521	0.542	1.055	0.447	0.546	1.143	0.288	0.592	1.214	0.109	0.522
1062	5.31	NaN	NaN	NaN	0.973	1.043	0.275	1.029	0.947	0.232	0.97	0.723	0.198	0.873	0.543	0.26	0.88	0.475	0.253	0.907	0.321	0.196	0.958	0.109	0.233	0.835	0.021	0.221	0.967	1.026	0.578	1.039	0.94	0.612	1.044	0.678	0.622	1.014	0.521	0.541	1.055	0.447	0.545	1.142	0.288	0.592	1.214	0.11	0.522
1063	5.315	NaN	NaN	NaN	0.971	1.043	0.274	1.027	0.948	0.231	0.969	0.723	0.197	0.872	0.543	0.259	0.879	0.475	0.252	0.907	0.32	0.195	0.958	0.109	0.233	0.835	0.021	0.221	0.965	1.025	0.578	1.037	0.94	0.611	1.043	0.678	0.622	1.014	0.521	0.541	1.055	0.447	0.545	1.142	0.288	0.592	1.214	0.11	0.522
1064	5.32	NaN	NaN	NaN	0.97	1.043	0.274	1.025	0.947	0.23	0.968	0.723	0.196	0.871	0.542	0.259	0.878	0.474	0.252	0.906	0.32	0.195	0.958	0.109	0.233	0.835	0.021	0.221	0.963	1.025	0.577	1.036	0.941	0.61	1.042	0.678	0.622	1.013	0.522	0.541	1.054	0.447	0.545	1.142	0.289	0.592	1.214	0.11	0.522
1065	5.325	NaN	NaN	NaN	0.968	1.044	0.273	1.023	0.948	0.23	0.967	0.723	0.195	0.871	0.542	0.258	0.878	0.474	0.251	0.906	0.32	0.195	0.958	0.109	0.233	0.835	0.021	0.221	0.962	1.025	0.577	1.034	0.941	0.61	1.041	0.679	0.621	1.012	0.522	0.54	1.054	0.447	0.544	1.141	0.289	0.592	1.213	0.111	0.522
1066	5.33	NaN	NaN	NaN	0.965	1.044	0.272	1.021	0.948	0.229	0.966	0.722	0.195	0.87	0.541	0.258	0.877	0.474	0.251	0.906	0.319	0.195	0.958	0.109	0.233	0.835	0.021	0.221	0.961	1.025	0.576	1.032	0.941	0.609	1.04	0.679	0.621	1.011	0.522	0.54	1.053	0.448	0.544	1.141	0.29	0.591	1.213	0.111	0.522
1067	5.335	NaN	NaN	NaN	0.963	1.044	0.272	1.019	0.948	0.228	0.965	0.722	0.194	0.87	0.541	0.258	0.877	0.474	0.251	0.906	0.319	0.195	0.958	0.109	0.233	0.835	0.021	0.221	0.959	1.025	0.576	1.031	0.941	0.608	1.039	0.679	0.62	1.01	0.522	0.54	1.052	0.448	0.543	1.14	0.29	0.591	1.213	0.112	0.522
1068	5.34	NaN	NaN	NaN	0.962	1.044	0.271	1.016	0.948	0.227	0.964	0.722	0.194	0.87	0.541	0.257	0.877	0.474	0.25	0.907	0.319	0.195	0.958	0.109	0.233	0.835	0.021	0.221	0.958	1.025	0.575	1.03	0.941	0.608	1.038	0.679	0.619	1.009	0.522	0.539	1.051	0.448	0.543	1.14	0.291	0.591	1.213	0.112	0.522
1069	5.345	NaN	NaN	NaN	0.959	1.045	0.27	1.014	0.948	0.226	0.963	0.721	0.194	0.87	0.541	0.257	0.877	0.474	0.25	0.907	0.319	0.195	0.958	0.109	0.233	0.835	0.021	0.221	0.957	1.025	0.575	1.028	0.941	0.607	1.037	0.68	0.619	1.008	0.522	0.539	1.051	0.448	0.543	1.14	0.291	0.591	1.213	0.113	0.522
1070	5.35	NaN	NaN	NaN	0.957	1.045	0.27	1.012	0.948	0.225	0.962	0.721	0.194	0.87	0.541	0.256	0.877	0.473	0.249	0.907	0.319	0.195	0.958	0.109	0.233	0.835	0.021	0.221	0.955	1.026	0.574	1.026	0.941	0.606	1.035	0.68	0.618	1.007	0.523	0.539	1.05	0.449	0.543	1.139	0.292	0.591	1.213	0.113	0.522
1071	5.355	NaN	NaN	NaN	0.956	1.045	0.269	1.011	0.948	0.225	0.961	0.721	0.193	0.869	0.54	0.256	0.877	0.473	0.249	0.907	0.318	0.195	0.958	0.109	0.233	0.835	0.021	0.221	0.953	1.026	0.573	1.025	0.942	0.605	1.034	0.681	0.618	1.006	0.523	0.539	1.049	0.449	0.542	1.139	0.292	0.591	1.212	0.114	0.522
1072	5.36	NaN	NaN	NaN	0.954	1.045	0.269	1.008	0.948	0.224	0.96	0.721	0.193	0.868	0.54	0.255	0.876	0.473	0.249	0.908	0.318	0.194	0.958	0.109	0.233	0.835	0.021	0.221	0.952	1.027	0.572	1.024	0.942	0.605	1.032	0.681	0.617	1.005	0.523	0.538	1.048	0.45	0.542	1.138	0.293	0.59	1.212	0.114	0.522
1073	5.365	NaN	NaN	NaN	0.951	1.045	0.268	1.005	0.948	0.224	0.96	0.721	0.192	0.868	0.54	0.255	0.876	0.473	0.248	0.907	0.318	0.194	0.958	0.109	0.233	0.835	0.021	0.221	0.951	1.027	0.572	1.022	0.942	0.604	1.031	0.681	0.617	1.004	0.523	0.538	1.047	0.45	0.542	1.138	0.294	0.59	1.212	0.115	0.522
1074	5.37	NaN	NaN	NaN	0.95	1.045	0.267	1.003	0.948	0.224	0.959	0.721	0.192	0.868	0.54	0.255	0.876	0.473	0.248	0.907	0.318	0.194	0.958	0.109	0.233	0.835	0.02	0.221	0.949	1.028	0.571	1.02	0.942	0.603	1.03	0.682	0.616	1.002	0.523	0.538	1.046	0.45	0.542	1.137	0.294	0.59	1.211	0.115	0.522
1075	5.375	NaN	NaN	NaN	0.948	1.045	0.267	1.001	0.948	0.224	0.959	0.721	0.191	0.868	0.54	0.255	0.876	0.473	0.248	0.907	0.318	0.194	0.957	0.109	0.233	0.835	0.02	0.221	0.947	1.028	0.57	1.018	0.942	0.603	1.028	0.682	0.616	1.001	0.524	0.538	1.045	0.451	0.542	1.137	0.295	0.59	1.211	0.116	0.522
1076	5.38	NaN	NaN	NaN	0.947	1.045	0.266	0.999	0.948	0.223	0.958	0.721	0.191	0.867	0.54	0.255	0.875	0.473	0.248	0.907	0.318	0.194	0.957	0.109	0.233	0.835	0.021	0.221	0.946	1.029	0.57	1.017	0.943	0.602	1.027	0.683	0.615	0.999	0.524	0.537	1.044	0.451	0.541	1.136	0.296	0.59	1.211	0.117	0.522
1077	5.385	NaN	NaN	NaN	0.945	1.046	0.265	0.998	0.949	0.222	0.956	0.721	0.19	0.866	0.54	0.254	0.875	0.473	0.248	0.907	0.318	0.194	0.957	0.109	0.233	0.835	0.021	0.221	0.945	1.029	0.569	1.015	0.944	0.601	1.025	0.683	0.615	0.998	0.524	0.537	1.042	0.451	0.541	1.136	0.297	0.59	1.21	0.118	0.522
1078	5.39	NaN	NaN	NaN	0.943	1.046	0.264	0.997	0.949	0.221	0.955	0.721	0.19	0.865	0.54	0.254	0.874	0.473	0.248	0.906	0.318	0.194	0.957	0.108	0.233	0.835	0.02	0.221	0.943	1.029	0.568	1.014	0.944	0.601	1.023	0.683	0.614	0.996	0.525	0.537	1.04	0.451	0.541	1.135	0.298	0.59	1.21	0.119	0.522
1079	5.395	NaN	NaN	NaN	0.942	1.047	0.264	0.995	0.949	0.221	0.953	0.722	0.189	0.864	0.54	0.254	0.873	0.473	0.248	0.906	0.318	0.194	0.957	0.108	0.233	0.835	0.02	0.221	0.941	1.029	0.567	1.012	0.944	0.6	1.022	0.684	0.614	0.995	0.525	0.537	1.038	0.452	0.541	1.134	0.299	0.59	1.209	0.12	0.522
1080	5.4	NaN	NaN	NaN	0.939	1.047	0.263	0.992	0.949	0.22	0.952	0.722	0.189	0.863	0.539	0.254	0.872	0.472	0.248	0.905	0.317	0.194	0.957	0.108	0.233	0.835	0.02	0.221	0.939	1.03	0.567	1.011	0.945	0.599	1.02	0.684	0.614	0.992	0.525	0.536	1.037	0.452	0.541	1.133	0.3	0.589	1.209	0.121	0.522
1081	5.405	NaN	NaN	NaN	0.938	1.048	0.262	0.991	0.95	0.219	0.951	0.722	0.189	0.863	0.539	0.254	0.871	0.472	0.248	0.904	0.317	0.194	0.957	0.108	0.233	0.835	0.02	0.221	0.938	1.03	0.566	1.01	0.945	0.599	1.017	0.684	0.613	0.99	0.526	0.536	1.035	0.453	0.54	1.132	0.301	0.589	1.208	0.122	0.522
1082	5.41	NaN	NaN	NaN	0.937	1.048	0.262	0.99	0.951	0.219	0.949	0.722	0.188	0.862	0.539	0.254	0.871	0.472	0.248	0.903	0.317	0.194	0.957	0.108	0.233	0.835	0.02	0.221	0.937	1.031	0.565	1.007	0.946	0.599	1.015	0.684	0.613	0.988	0.526	0.536	1.033	0.453	0.54	1.13	0.302	0.589	1.207	0.123	0.522
1083	5.415	NaN	NaN	NaN	0.935	1.048	0.261	0.989	0.951	0.218	0.948	0.723	0.188	0.861	0.539	0.254	0.87	0.472	0.248	0.902	0.317	0.194	0.956	0.108	0.233	0.835	0.02	0.221	0.935	1.031	0.564	1.005	0.946	0.598	1.013	0.684	0.612	0.985	0.526	0.536	1.03	0.454	0.54	1.129	0.304	0.589	1.206	0.125	0.522
1084	5.42	NaN	NaN	NaN	0.933	1.048	0.26	0.986	0.951	0.218	0.946	0.723	0.187	0.861	0.539	0.254	0.87	0.471	0.248	0.901	0.316	0.194	0.956	0.108	0.233	0.835	0.02	0.221	0.934	1.032	0.564	1.004	0.946	0.598	1.011	0.685	0.612	0.982	0.527	0.536	1.028	0.455	0.54	1.128	0.305	0.589	1.205	0.126	0.522
1085	5.425	NaN	NaN	NaN	0.932	1.048	0.259	0.985	0.951	0.217	0.945	0.723	0.187	0.86	0.539	0.254	0.87	0.471	0.248	0.901	0.316	0.194	0.956	0.107	0.233	0.835	0.02	0.221	0.933	1.032	0.563	1.002	0.947	0.597	1.008	0.685	0.611	0.979	0.527	0.536	1.025	0.455	0.54	1.126	0.306	0.588	1.204	0.128	0.523
1086	5.43	NaN	NaN	NaN	0.931	1.048	0.259	0.984	0.951	0.217	0.943	0.723	0.186	0.86	0.539	0.254	0.869	0.471	0.248	0.9	0.316	0.194	0.956	0.107	0.234	0.835	0.02	0.221	0.931	1.033	0.563	1.001	0.947	0.597	1.006	0.685	0.611	0.976	0.528	0.536	1.022	0.455	0.54	1.124	0.307	0.589	1.203	0.129	0.523
1087	5.435	NaN	NaN	NaN	0.929	1.049	0.259	0.983	0.952	0.216	0.942	0.723	0.186	0.859	0.539	0.254	0.869	0.471	0.248	0.9	0.316	0.194	0.956	0.107	0.234	0.835	0.02	0.221	0.93	1.033	0.562	0.999	0.948	0.597	1.003	0.686	0.611	0.972	0.528	0.535	1.018	0.455	0.539	1.121	0.309	0.588	1.201	0.13	0.523
1088	5.44	NaN	NaN	NaN	0.927	1.049	0.258	0.981	0.952	0.216	0.941	0.723	0.186	0.859	0.539	0.254	0.869	0.471	0.247	0.9	0.316	0.194	0.956	0.107	0.234	0.835	0.02	0.221	0.927	1.034	0.562	0.998	0.949	0.597	1	0.686	0.611	0.969	0.528	0.535	1.014	0.456	0.539	1.119	0.31	0.588	1.2	0.132	0.524
1089	5.445	NaN	NaN	NaN	0.926	1.049	0.257	0.98	0.952	0.215	0.941	0.724	0.185	0.859	0.539	0.254	0.868	0.471	0.247	0.9	0.316	0.194	0.956	0.107	0.234	0.835	0.02	0.221	0.925	1.035	0.561	0.996	0.949	0.597	0.997	0.686	0.61	0.965	0.529	0.535	1.011	0.456	0.539	1.116	0.311	0.588	1.198	0.134	0.524
1090	5.45	NaN	NaN	NaN	0.925	1.05	0.257	0.979	0.952	0.214	0.942	0.726	0.185	0.858	0.539	0.254	0.868	0.471	0.247	0.9	0.316	0.194	0.956	0.107	0.234	0.835	0.02	0.221	0.925	1.035	0.561	0.994	0.95	0.596	0.994	0.687	0.61	0.96	0.529	0.535	1.007	0.457	0.54	1.114	0.313	0.588	1.197	0.136	0.524
1091	5.455	NaN	NaN	NaN	0.923	1.05	0.256	0.978	0.953	0.214	0.942	0.726	0.185	0.858	0.539	0.254	0.868	0.471	0.247	0.9	0.315	0.193	0.956	0.107	0.234	0.835	0.02	0.221	0.924	1.035	0.561	0.992	0.951	0.596	0.991	0.687	0.61	0.956	0.529	0.536	1.003	0.457	0.54	1.111	0.314	0.588	1.196	0.138	0.524
1092	5.46	NaN	NaN	NaN	0.921	1.051	0.255	0.977	0.953	0.214	0.941	0.727	0.185	0.858	0.539	0.254	0.868	0.471	0.247	0.9	0.315	0.193	0.956	0.107	0.234	0.835	0.02	0.221	0.923	1.035	0.56	0.991	0.952	0.596	0.988	0.687	0.61	0.952	0.53	0.536	0.999	0.457	0.54	1.109	0.316	0.588	1.194	0.14	0.525
1093	5.465	NaN	NaN	NaN	0.92	1.051	0.254	0.976	0.953	0.214	0.94	0.727	0.184	0.859	0.539	0.253	0.868	0.471	0.247	0.9	0.315	0.193	0.956	0.106	0.233	0.835	0.02	0.221	0.922	1.036	0.56	0.989	0.952	0.596	0.984	0.688	0.61	0.948	0.53	0.536	0.994	0.458	0.54	1.106	0.317	0.589	1.192	0.142	0.525
1094	5.47	NaN	NaN	NaN	0.919	1.051	0.254	0.974	0.953	0.214	0.94	0.727	0.184	0.859	0.539	0.253	0.868	0.471	0.247	0.9	0.315	0.193	0.956	0.106	0.233	0.835	0.02	0.221	0.92	1.036	0.559	0.988	0.953	0.596	0.981	0.688	0.61	0.943	0.531	0.537	0.99	0.459	0.541	1.102	0.319	0.589	1.19	0.144	0.526
1095	5.475	NaN	NaN	NaN	0.918	1.052	0.254	0.972	0.953	0.214	0.939	0.727	0.184	0.859	0.539	0.253	0.868	0.471	0.246	0.9	0.315	0.193	0.956	0.106	0.233	0.835	0.02	0.221	0.919	1.038	0.559	0.986	0.953	0.596	0.977	0.688	0.609	0.938	0.531	0.537	0.985	0.459	0.541	1.098	0.32	0.589	1.188	0.147	0.526
1096	5.48	NaN	NaN	NaN	0.916	1.052	0.253	0.971	0.954	0.213	0.939	0.727	0.184	0.859	0.539	0.253	0.868	0.471	0.246	0.901	0.315	0.193	0.956	0.106	0.233	0.835	0.02	0.221	0.918	1.038	0.558	0.984	0.954	0.596	0.974	0.688	0.609	0.934	0.532	0.537	0.981	0.46	0.541	1.095	0.322	0.589	1.186	0.149	0.527
1097	5.485	NaN	NaN	NaN	0.914	1.052	0.252	0.969	0.954	0.213	0.939	0.727	0.184	0.859	0.539	0.253	0.869	0.471	0.246	0.901	0.315	0.192	0.956	0.106	0.233	0.835	0.02	0.221	0.916	1.039	0.558	0.983	0.955	0.596	0.97	0.688	0.609	0.929	0.532	0.538	0.976	0.46	0.542	1.091	0.324	0.59	1.183	0.152	0.528
1098	5.49	NaN	NaN	NaN	0.913	1.052	0.252	0.968	0.954	0.213	0.938	0.727	0.184	0.859	0.539	0.253	0.869	0.471	0.245	0.901	0.315	0.192	0.956	0.106	0.233	0.835	0.02	0.221	0.915	1.04	0.558	0.981	0.955	0.596	0.966	0.688	0.609	0.924	0.533	0.539	0.97	0.461	0.542	1.087	0.326	0.59	1.18	0.154	0.529
1099	5.495	NaN	NaN	NaN	0.912	1.052	0.251	0.967	0.954	0.213	0.937	0.727	0.184	0.86	0.539	0.252	0.87	0.471	0.245	0.901	0.315	0.192	0.956	0.106	0.233	0.835	0.02	0.221	0.913	1.04	0.558	0.98	0.956	0.596	0.961	0.689	0.609	0.919	0.533	0.539	0.965	0.461	0.543	1.082	0.328	0.591	1.178	0.158	0.53
1100	5.5	NaN	NaN	NaN	0.911	1.052	0.251	0.965	0.954	0.213	0.936	0.727	0.183	0.86	0.539	0.252	0.87	0.471	0.244	0.901	0.315	0.192	0.956	0.105	0.233	0.835	0.02	0.221	0.912	1.041	0.557	0.978	0.957	0.595	0.957	0.69	0.609	0.913	0.534	0.539	0.959	0.462	0.543	1.077	0.33	0.591	1.175	0.161	0.532
1101	5.505	NaN	NaN	NaN	0.91	1.052	0.25	0.964	0.954	0.213	0.936	0.728	0.183	0.86	0.538	0.252	0.871	0.471	0.244	0.901	0.315	0.192	0.956	0.105	0.233	0.835	0.02	0.221	0.91	1.042	0.556	0.977	0.958	0.595	0.953	0.69	0.609	0.907	0.535	0.539	0.952	0.463	0.543	1.072	0.332	0.592	1.171	0.164	0.533
1102	5.51	NaN	NaN	NaN	0.91	1.052	0.25	0.963	0.955	0.213	0.935	0.728	0.183	0.86	0.538	0.252	0.871	0.471	0.244	0.901	0.314	0.192	0.956	0.105	0.233	0.835	0.02	0.221	0.909	1.043	0.556	0.975	0.958	0.595	0.949	0.69	0.609	0.901	0.536	0.54	0.946	0.464	0.544	1.066	0.334	0.593	1.167	0.167	0.534
1103	5.515	NaN	NaN	NaN	0.908	1.052	0.25	0.962	0.955	0.212	0.935	0.728	0.183	0.86	0.538	0.252	0.871	0.471	0.244	0.901	0.314	0.192	0.955	0.105	0.233	0.835	0.02	0.221	0.909	1.043	0.555	0.974	0.959	0.595	0.944	0.691	0.609	0.895	0.537	0.54	0.939	0.465	0.544	1.06	0.336	0.593	1.163	0.171	0.535
1104	5.52	NaN	NaN	NaN	0.907	1.053	0.25	0.96	0.955	0.212	0.934	0.728	0.183	0.86	0.538	0.252	0.871	0.471	0.244	0.901	0.314	0.192	0.955	0.105	0.233	0.835	0.02	0.221	0.909	1.044	0.555	0.973	0.959	0.595	0.94	0.691	0.609	0.888	0.538	0.54	0.932	0.466	0.545	1.054	0.339	0.594	1.159	0.174	0.536
1105	5.525	NaN	NaN	NaN	0.905	1.053	0.249	0.959	0.955	0.213	0.934	0.729	0.184	0.86	0.538	0.252	0.871	0.471	0.244	0.901	0.314	0.192	0.955	0.105	0.233	0.835	0.02	0.221	0.909	1.044	0.555	0.973	0.96	0.595	0.936	0.692	0.609	0.881	0.539	0.54	0.925	0.467	0.545	1.048	0.341	0.595	1.154	0.178	0.537
1106	5.53	NaN	NaN	NaN	0.903	1.053	0.249	0.958	0.956	0.212	0.934	0.729	0.184	0.86	0.538	0.252	0.871	0.471	0.244	0.901	0.314	0.192	0.955	0.105	0.233	0.835	0.02	0.221	0.908	1.045	0.555	0.971	0.96	0.595	0.931	0.692	0.61	0.875	0.54	0.541	0.918	0.468	0.545	1.041	0.343	0.596	1.149	0.181	0.538
1107	5.535	NaN	NaN	NaN	0.901	1.054	0.248	0.957	0.956	0.212	0.934	0.729	0.183	0.86	0.538	0.252	0.871	0.471	0.244	0.901	0.314	0.192	0.955	0.105	0.232	0.835	0.02	0.221	0.908	1.045	0.555	0.97	0.961	0.595	0.927	0.693	0.61	0.868	0.541	0.541	0.911	0.469	0.546	1.034	0.345	0.596	1.143	0.184	0.539
1108	5.54	NaN	NaN	NaN	0.9	1.054	0.248	0.956	0.956	0.212	0.932	0.728	0.183	0.859	0.538	0.252	0.87	0.471	0.244	0.9	0.314	0.192	0.955	0.105	0.232	0.835	0.02	0.221	0.907	1.045	0.554	0.97	0.962	0.595	0.923	0.694	0.61	0.861	0.542	0.542	0.903	0.47	0.546	1.027	0.348	0.597	1.138	0.187	0.54
1109	5.545	NaN	NaN	NaN	0.898	1.054	0.248	0.954	0.956	0.211	0.931	0.728	0.183	0.859	0.538	0.252	0.87	0.471	0.244	0.9	0.314	0.192	0.955	0.105	0.232	0.835	0.02	0.221	0.907	1.045	0.554	0.97	0.962	0.595	0.918	0.694	0.611	0.854	0.543	0.542	0.896	0.472	0.547	1.02	0.35	0.598	1.133	0.191	0.541
1110	5.55	NaN	NaN	NaN	0.897	1.053	0.248	0.953	0.956	0.211	0.93	0.728	0.183	0.859	0.538	0.252	0.87	0.471	0.244	0.9	0.314	0.192	0.955	0.105	0.232	0.835	0.02	0.221	0.907	1.045	0.554	0.969	0.963	0.595	0.914	0.694	0.611	0.847	0.545	0.542	0.888	0.473	0.547	1.013	0.351	0.599	1.128	0.194	0.542
1111	5.555	NaN	NaN	NaN	0.895	1.053	0.248	0.952	0.956	0.211	0.929	0.728	0.183	0.859	0.538	0.252	0.87	0.471	0.244	0.9	0.314	0.192	0.955	0.105	0.232	0.835	0.02	0.221	0.906	1.046	0.555	0.969	0.963	0.595	0.91	0.694	0.612	0.84	0.546	0.542	0.881	0.474	0.547	1.006	0.353	0.6	1.122	0.196	0.543
1112	5.56	NaN	NaN	NaN	0.893	1.053	0.248	0.951	0.956	0.211	0.928	0.728	0.183	0.858	0.538	0.252	0.87	0.471	0.244	0.899	0.314	0.192	0.955	0.105	0.232	0.835	0.02	0.221	0.905	1.046	0.555	0.968	0.964	0.595	0.906	0.695	0.613	0.834	0.547	0.542	0.874	0.475	0.548	0.999	0.354	0.6	1.117	0.199	0.544
1113	5.565	NaN	NaN	NaN	0.891	1.053	0.248	0.949	0.956	0.211	0.927	0.729	0.182	0.858	0.538	0.251	0.87	0.471	0.244	0.899	0.314	0.192	0.955	0.104	0.232	0.835	0.02	0.221	0.904	1.047	0.555	0.967	0.963	0.595	0.902	0.695	0.614	0.828	0.549	0.542	0.867	0.477	0.548	0.992	0.356	0.601	1.112	0.202	0.545
1114	5.57	NaN	NaN	NaN	0.89	1.053	0.248	0.948	0.957	0.211	0.926	0.729	0.182	0.858	0.538	0.251	0.87	0.471	0.244	0.899	0.314	0.192	0.955	0.104	0.232	0.835	0.02	0.221	0.903	1.047	0.555	0.967	0.963	0.595	0.898	0.696	0.614	0.822	0.551	0.542	0.861	0.479	0.548	0.985	0.357	0.602	1.107	0.204	0.546
1115	5.575	NaN	NaN	NaN	0.888	1.053	0.248	0.947	0.957	0.211	0.925	0.73	0.182	0.857	0.538	0.251	0.87	0.471	0.244	0.899	0.313	0.192	0.955	0.104	0.232	0.835	0.02	0.221	0.902	1.047	0.555	0.966	0.963	0.595	0.894	0.696	0.614	0.816	0.552	0.543	0.855	0.48	0.549	0.979	0.359	0.603	1.102	0.206	0.547
1116	5.58	NaN	NaN	NaN	0.887	1.053	0.248	0.945	0.957	0.211	0.925	0.73	0.182	0.857	0.538	0.251	0.869	0.471	0.243	0.899	0.313	0.191	0.955	0.104	0.232	0.835	0.02	0.221	0.902	1.047	0.556	0.965	0.963	0.595	0.891	0.697	0.615	0.811	0.554	0.543	0.849	0.481	0.549	0.973	0.36	0.604	1.097	0.207	0.548
1117	5.585	NaN	NaN	NaN	0.886	1.053	0.249	0.944	0.957	0.211	0.923	0.73	0.182	0.857	0.538	0.251	0.869	0.471	0.243	0.898	0.313	0.191	0.955	0.104	0.232	0.835	0.02	0.221	0.902	1.047	0.556	0.964	0.964	0.595	0.888	0.698	0.615	0.806	0.555	0.543	0.844	0.483	0.549	0.967	0.362	0.605	1.091	0.207	0.55
1118	5.59	NaN	NaN	NaN	0.885	1.053	0.249	0.942	0.957	0.211	0.922	0.731	0.182	0.857	0.538	0.25	0.869	0.471	0.243	0.898	0.312	0.191	0.955	0.104	0.232	0.835	0.02	0.221	0.901	1.047	0.556	0.963	0.964	0.595	0.886	0.699	0.616	0.802	0.557	0.544	0.839	0.484	0.549	0.961	0.363	0.606	1.084	0.207	0.551
1119	5.595	NaN	NaN	NaN	0.883	1.053	0.249	0.941	0.957	0.211	0.92	0.731	0.182	0.857	0.538	0.25	0.869	0.471	0.243	0.898	0.312	0.191	0.955	0.104	0.232	0.835	0.02	0.221	0.9	1.047	0.556	0.963	0.964	0.595	0.883	0.7	0.616	0.799	0.559	0.544	0.834	0.486	0.55	0.955	0.364	0.607	1.078	0.206	0.552
1120	5.6	NaN	NaN	NaN	0.881	1.053	0.249	0.939	0.958	0.211	0.919	0.731	0.182	0.857	0.538	0.25	0.869	0.471	0.243	0.898	0.312	0.191	0.955	0.104	0.232	0.835	0.02	0.221	0.899	1.047	0.557	0.962	0.964	0.595	0.881	0.701	0.617	0.796	0.56	0.545	0.83	0.487	0.55	0.95	0.365	0.608	1.071	0.205	0.552
1121	5.605	NaN	NaN	NaN	0.879	1.053	0.25	0.938	0.958	0.211	0.918	0.731	0.181	0.857	0.538	0.25	0.869	0.471	0.243	0.898	0.312	0.191	0.955	0.104	0.232	0.835	0.02	0.221	0.899	1.047	0.557	0.962	0.964	0.595	0.879	0.702	0.617	0.792	0.562	0.546	0.826	0.489	0.551	0.944	0.365	0.608	1.063	0.203	0.553
1122	5.61	NaN	NaN	NaN	0.878	1.053	0.25	0.937	0.958	0.212	0.917	0.731	0.181	0.857	0.538	0.25	0.869	0.471	0.243	0.898	0.312	0.191	0.955	0.104	0.232	0.835	0.02	0.221	0.898	1.047	0.557	0.961	0.964	0.596	0.877	0.703	0.617	0.789	0.563	0.546	0.822	0.49	0.552	0.938	0.365	0.609	1.056	0.202	0.554
1123	5.615	NaN	NaN	NaN	0.876	1.053	0.25	0.935	0.958	0.212	0.916	0.732	0.181	0.857	0.538	0.25	0.869	0.471	0.243	0.898	0.312	0.191	0.955	0.104	0.232	0.835	0.02	0.221	0.897	1.047	0.557	0.96	0.964	0.596	0.875	0.703	0.617	0.786	0.564	0.547	0.818	0.491	0.552	0.933	0.364	0.609	1.049	0.2	0.554
1124	5.62	NaN	NaN	NaN	0.875	1.054	0.25	0.933	0.958	0.212	0.915	0.732	0.181	0.856	0.538	0.25	0.869	0.471	0.243	0.898	0.312	0.191	0.955	0.104	0.232	0.835	0.02	0.221	0.896	1.047	0.558	0.959	0.964	0.596	0.874	0.704	0.617	0.783	0.565	0.547	0.815	0.492	0.552	0.927	0.363	0.61	1.041	0.198	0.555
1125	5.625	NaN	NaN	NaN	0.874	1.054	0.251	0.931	0.959	0.211	0.914	0.733	0.181	0.856	0.538	0.25	0.869	0.47	0.243	0.898	0.312	0.191	0.955	0.104	0.232	0.835	0.02	0.221	0.894	1.047	0.558	0.959	0.964	0.596	0.873	0.704	0.617	0.781	0.566	0.548	0.812	0.493	0.553	0.922	0.362	0.61	1.034	0.195	0.555
1126	5.63	NaN	NaN	NaN	0.872	1.054	0.251	0.93	0.959	0.211	0.913	0.733	0.181	0.856	0.538	0.25	0.868	0.47	0.243	0.897	0.312	0.191	0.955	0.104	0.232	0.835	0.02	0.221	0.893	1.047	0.558	0.958	0.965	0.596	0.871	0.705	0.617	0.778	0.568	0.549	0.809	0.494	0.554	0.916	0.36	0.611	1.026	0.192	0.555
1127	5.635	NaN	NaN	NaN	0.871	1.054	0.252	0.929	0.959	0.212	0.913	0.733	0.181	0.856	0.538	0.25	0.868	0.47	0.243	0.897	0.312	0.191	0.955	0.104	0.232	0.835	0.02	0.221	0.892	1.048	0.558	0.957	0.965	0.596	0.87	0.705	0.617	0.776	0.569	0.55	0.806	0.495	0.555	0.911	0.359	0.611	1.019	0.19	0.555
1128	5.64	1.053	1.079	0.397	0.87	1.054	0.252	0.928	0.959	0.212	0.911	0.733	0.181	0.856	0.538	0.25	0.868	0.47	0.243	0.897	0.312	0.191	0.955	0.104	0.232	0.835	0.02	0.221	0.891	1.048	0.558	0.956	0.965	0.596	0.87	0.705	0.617	0.774	0.569	0.551	0.804	0.496	0.555	0.907	0.358	0.612	1.01	0.186	0.555
1129	5.645	1.051	1.079	0.397	0.868	1.055	0.252	0.926	0.96	0.212	0.91	0.733	0.182	0.855	0.538	0.25	0.868	0.47	0.243	0.897	0.312	0.191	0.955	0.104	0.232	0.835	0.02	0.22	0.889	1.048	0.558	0.955	0.965	0.596	0.869	0.706	0.617	0.772	0.57	0.551	0.801	0.497	0.556	0.902	0.357	0.612	1.002	0.182	0.555
1130	5.65	1.05	1.079	0.397	0.867	1.055	0.252	0.925	0.96	0.212	0.909	0.733	0.182	0.855	0.538	0.251	0.867	0.47	0.243	0.897	0.312	0.191	0.955	0.104	0.232	0.835	0.02	0.22	0.887	1.049	0.559	0.953	0.965	0.596	0.868	0.706	0.617	0.77	0.571	0.552	0.798	0.497	0.557	0.898	0.355	0.613	0.993	0.179	0.556
1131	5.655	1.049	1.079	0.397	0.866	1.055	0.252	0.924	0.96	0.212	0.908	0.733	0.182	0.855	0.537	0.251	0.867	0.47	0.243	0.897	0.312	0.191	0.955	0.104	0.232	0.835	0.02	0.221	0.886	1.049	0.559	0.952	0.965	0.596	0.867	0.706	0.617	0.768	0.572	0.553	0.796	0.497	0.558	0.894	0.354	0.613	0.984	0.175	0.556
1132	5.66	1.047	1.08	0.397	0.864	1.055	0.252	0.922	0.96	0.213	0.907	0.734	0.182	0.854	0.537	0.251	0.867	0.47	0.243	0.896	0.312	0.191	0.955	0.104	0.232	0.835	0.02	0.221	0.885	1.049	0.559	0.951	0.966	0.596	0.866	0.707	0.617	0.767	0.573	0.554	0.794	0.498	0.559	0.89	0.352	0.614	0.975	0.17	0.556
1133	5.665	1.046	1.08	0.397	0.863	1.056	0.252	0.92	0.96	0.213	0.906	0.734	0.182	0.854	0.537	0.251	0.866	0.47	0.243	0.896	0.312	0.191	0.955	0.104	0.232	0.835	0.02	0.221	0.884	1.05	0.559	0.95	0.966	0.596	0.866	0.707	0.617	0.765	0.573	0.555	0.792	0.497	0.559	0.886	0.35	0.614	0.966	0.166	0.556
1134	5.67	1.044	1.08	0.397	0.862	1.056	0.252	0.919	0.96	0.212	0.905	0.734	0.182	0.853	0.537	0.252	0.866	0.47	0.244	0.896	0.312	0.192	0.955	0.104	0.232	0.835	0.02	0.221	0.883	1.05	0.559	0.948	0.966	0.596	0.865	0.708	0.618	0.764	0.574	0.555	0.791	0.497	0.56	0.883	0.348	0.615	0.957	0.162	0.556
1135	5.675	1.043	1.08	0.397	0.86	1.056	0.253	0.917	0.961	0.212	0.904	0.734	0.183	0.852	0.537	0.252	0.865	0.47	0.244	0.896	0.312	0.192	0.955	0.104	0.232	0.835	0.02	0.221	0.882	1.05	0.559	0.947	0.966	0.596	0.864	0.709	0.618	0.764	0.574	0.555	0.789	0.497	0.56	0.879	0.346	0.615	0.948	0.158	0.556
1136	5.68	1.041	1.08	0.397	0.858	1.056	0.253	0.916	0.961	0.213	0.903	0.734	0.183	0.852	0.537	0.252	0.865	0.47	0.244	0.895	0.312	0.192	0.954	0.104	0.232	0.835	0.02	0.221	0.88	1.05	0.559	0.945	0.966	0.596	0.863	0.709	0.619	0.763	0.574	0.555	0.788	0.497	0.561	0.875	0.343	0.616	0.938	0.154	0.557
1137	5.685	1.039	1.08	0.398	0.857	1.057	0.253	0.915	0.961	0.213	0.902	0.734	0.183	0.851	0.537	0.252	0.864	0.47	0.244	0.895	0.312	0.192	0.954	0.104	0.233	0.835	0.02	0.221	0.878	1.05	0.559	0.944	0.967	0.596	0.862	0.71	0.619	0.762	0.575	0.555	0.786	0.497	0.562	0.871	0.341	0.616	0.929	0.15	0.557
1138	5.69	1.038	1.08	0.398	0.856	1.057	0.254	0.914	0.961	0.213	0.901	0.735	0.184	0.85	0.537	0.252	0.863	0.47	0.244	0.895	0.312	0.192	0.954	0.105	0.233	0.835	0.02	0.221	0.876	1.05	0.559	0.942	0.967	0.596	0.86	0.71	0.62	0.761	0.575	0.556	0.785	0.496	0.562	0.867	0.338	0.617	0.92	0.146	0.558
1139	5.695	1.037	1.081	0.399	0.855	1.057	0.254	0.912	0.961	0.214	0.9	0.735	0.184	0.849	0.537	0.252	0.862	0.47	0.244	0.894	0.312	0.193	0.954	0.105	0.233	0.835	0.02	0.221	0.875	1.05	0.559	0.941	0.967	0.596	0.859	0.71	0.621	0.761	0.574	0.557	0.785	0.496	0.563	0.863	0.336	0.617	0.91	0.143	0.558
1140	5.7	1.036	1.081	0.399	0.853	1.057	0.254	0.911	0.961	0.215	0.898	0.734	0.184	0.848	0.537	0.252	0.861	0.469	0.245	0.894	0.312	0.193	0.954	0.105	0.233	0.835	0.02	0.221	0.874	1.05	0.56	0.939	0.967	0.596	0.858	0.711	0.621	0.761	0.573	0.558	0.784	0.495	0.563	0.859	0.334	0.617	0.901	0.139	0.559
1141	5.705	1.033	1.081	0.399	0.851	1.056	0.255	0.909	0.961	0.215	0.897	0.734	0.185	0.846	0.537	0.253	0.861	0.469	0.245	0.893	0.311	0.193	0.954	0.105	0.233	0.835	0.02	0.221	0.872	1.05	0.56	0.938	0.967	0.596	0.857	0.711	0.622	0.761	0.573	0.558	0.783	0.494	0.564	0.854	0.331	0.618	0.892	0.136	0.56
1142	5.71	1.032	1.081	0.4	0.849	1.056	0.255	0.908	0.961	0.215	0.895	0.734	0.185	0.845	0.537	0.253	0.859	0.469	0.245	0.892	0.311	0.194	0.953	0.105	0.233	0.835	0.02	0.221	0.87	1.05	0.561	0.936	0.967	0.597	0.855	0.711	0.623	0.761	0.572	0.558	0.783	0.494	0.564	0.85	0.329	0.619	0.883	0.132	0.561
1143	5.715	1.03	1.081	0.4	0.848	1.056	0.255	0.906	0.96	0.216	0.893	0.733	0.186	0.844	0.537	0.253	0.858	0.469	0.246	0.89	0.311	0.194	0.953	0.105	0.233	0.835	0.02	0.221	0.868	1.051	0.561	0.934	0.966	0.597	0.854	0.711	0.624	0.761	0.571	0.557	0.783	0.493	0.564	0.845	0.327	0.619	0.873	0.129	0.56
1144	5.72	1.028	1.081	0.401	0.847	1.056	0.256	0.904	0.96	0.216	0.892	0.733	0.186	0.843	0.536	0.254	0.856	0.468	0.246	0.89	0.311	0.195	0.953	0.105	0.234	0.835	0.02	0.221	0.866	1.051	0.561	0.932	0.966	0.597	0.853	0.711	0.624	0.761	0.571	0.558	0.782	0.492	0.565	0.84	0.325	0.62	0.864	0.126	0.561
1145	5.725	1.027	1.081	0.401	0.845	1.056	0.256	0.903	0.96	0.216	0.89	0.732	0.186	0.841	0.535	0.254	0.855	0.468	0.247	0.889	0.311	0.195	0.953	0.105	0.234	0.835	0.02	0.221	0.864	1.051	0.562	0.931	0.966	0.597	0.852	0.711	0.624	0.761	0.57	0.558	0.781	0.491	0.566	0.835	0.322	0.621	0.856	0.123	0.562
1146	5.73	1.026	1.08	0.402	0.844	1.055	0.257	0.901	0.96	0.216	0.889	0.732	0.187	0.839	0.535	0.255	0.853	0.468	0.247	0.888	0.311	0.196	0.953	0.105	0.234	0.835	0.02	0.221	0.861	1.051	0.562	0.929	0.966	0.598	0.851	0.71	0.625	0.761	0.569	0.558	0.78	0.49	0.566	0.83	0.32	0.621	0.848	0.12	0.562
1147	5.735	NaN	NaN	NaN	0.843	1.055	0.257	0.9	0.96	0.217	0.887	0.731	0.188	0.837	0.535	0.256	0.851	0.467	0.248	0.886	0.31	0.196	0.953	0.105	0.234	0.835	0.02	0.221	0.859	1.05	0.563	0.927	0.966	0.598	0.85	0.709	0.625	0.761	0.568	0.559	0.779	0.488	0.566	0.825	0.317	0.622	0.84	0.118	0.563
1148	5.74	NaN	NaN	NaN	0.842	1.055	0.258	0.899	0.96	0.217	0.885	0.731	0.188	0.835	0.534	0.256	0.849	0.467	0.249	0.885	0.31	0.196	0.952	0.105	0.235	0.835	0.02	0.221	0.857	1.05	0.563	0.925	0.965	0.599	0.85	0.708	0.626	0.761	0.567	0.559	0.778	0.487	0.566	0.82	0.315	0.622	0.834	0.117	0.563
1149	5.745	NaN	NaN	NaN	0.84	1.055	0.259	0.898	0.959	0.218	0.883	0.73	0.189	0.833	0.533	0.257	0.847	0.466	0.249	0.884	0.31	0.197	0.952	0.105	0.235	0.835	0.02	0.221	0.856	1.049	0.564	0.923	0.964	0.599	0.849	0.707	0.626	0.761	0.565	0.559	0.777	0.486	0.566	0.816	0.313	0.622	0.828	0.116	0.563
1150	5.75	NaN	NaN	NaN	0.839	1.054	0.259	0.896	0.958	0.219	0.881	0.73	0.189	0.83	0.533	0.257	0.844	0.465	0.25	0.882	0.309	0.198	0.952	0.105	0.235	0.835	0.02	0.221	0.854	1.049	0.564	0.92	0.964	0.599	0.848	0.705	0.626	0.762	0.564	0.559	0.776	0.485	0.566	0.812	0.312	0.622	0.823	0.114	0.563
1151	5.755	NaN	NaN	NaN	0.837	1.054	0.26	0.895	0.958	0.22	0.878	0.729	0.19	0.828	0.532	0.258	0.842	0.465	0.251	0.88	0.309	0.198	0.951	0.105	0.236	0.835	0.02	0.221	0.852	1.048	0.565	0.918	0.963	0.6	0.847	0.704	0.627	0.761	0.563	0.559	0.775	0.483	0.566	0.808	0.31	0.622	0.818	0.112	0.563
1152	5.76	NaN	NaN	NaN	0.836	1.053	0.26	0.893	0.957	0.22	0.876	0.728	0.19	0.825	0.531	0.259	0.839	0.464	0.251	0.879	0.309	0.198	0.951	0.105	0.236	0.835	0.02	0.221	0.85	1.047	0.566	0.916	0.962	0.6	0.846	0.702	0.627	0.76	0.561	0.56	0.773	0.482	0.566	0.805	0.308	0.622	0.815	0.111	0.562
1153	5.765	NaN	NaN	NaN	0.834	1.052	0.261	0.892	0.956	0.221	0.874	0.727	0.191	0.822	0.531	0.259	0.837	0.463	0.252	0.878	0.309	0.199	0.95	0.105	0.236	0.835	0.02	0.221	0.847	1.047	0.566	0.913	0.961	0.601	0.845	0.701	0.627	0.759	0.56	0.559	0.771	0.48	0.566	0.802	0.307	0.622	0.813	0.109	0.562
1154	5.77	NaN	NaN	NaN	0.833	1.052	0.261	0.89	0.955	0.221	0.871	0.727	0.191	0.819	0.53	0.26	0.834	0.462	0.252	0.876	0.308	0.199	0.95	0.105	0.237	0.835	0.02	0.221	0.844	1.046	0.567	0.911	0.96	0.602	0.844	0.7	0.628	0.758	0.558	0.559	0.77	0.479	0.566	0.8	0.306	0.622	0.813	0.108	0.562
1155	5.775	NaN	NaN	NaN	0.832	1.051	0.262	0.888	0.955	0.222	0.869	0.726	0.192	0.816	0.529	0.261	0.832	0.462	0.253	0.874	0.307	0.2	0.95	0.105	0.237	0.835	0.02	0.221	0.842	1.044	0.568	0.908	0.959	0.603	0.842	0.698	0.628	0.757	0.557	0.559	0.768	0.478	0.565	0.799	0.305	0.622	0.813	0.108	0.562
1156	5.78	NaN	NaN	NaN	0.83	1.05	0.263	0.887	0.954	0.222	0.866	0.725	0.192	0.813	0.528	0.261	0.829	0.461	0.254	0.873	0.307	0.2	0.95	0.105	0.237	0.835	0.02	0.221	0.84	1.043	0.569	0.905	0.957	0.603	0.84	0.697	0.628	0.754	0.556	0.558	0.766	0.477	0.565	0.799	0.303	0.621	0.812	0.107	0.562
1157	5.785	NaN	NaN	NaN	0.829	1.05	0.264	0.886	0.953	0.223	0.864	0.724	0.193	0.81	0.528	0.262	0.826	0.46	0.254	0.871	0.307	0.2	0.949	0.105	0.237	0.835	0.02	0.221	0.838	1.042	0.569	0.903	0.956	0.604	0.838	0.696	0.628	0.752	0.554	0.558	0.765	0.475	0.565	0.799	0.303	0.621	0.812	0.106	0.562
1158	5.79	NaN	NaN	NaN	0.828	1.049	0.264	0.885	0.952	0.224	0.861	0.724	0.193	0.808	0.527	0.262	0.824	0.459	0.255	0.869	0.306	0.2	0.949	0.105	0.237	0.835	0.02	0.221	0.835	1.041	0.57	0.9	0.954	0.605	0.836	0.695	0.629	0.75	0.553	0.557	0.763	0.474	0.565	0.8	0.301	0.62	0.811	0.105	0.562
1159	5.795	NaN	NaN	NaN	0.827	1.049	0.265	0.884	0.951	0.225	0.858	0.723	0.194	0.805	0.526	0.263	0.821	0.458	0.255	0.868	0.306	0.201	0.949	0.105	0.237	0.835	0.02	0.221	0.832	1.039	0.571	0.896	0.953	0.606	0.833	0.694	0.629	0.748	0.552	0.557	0.761	0.473	0.564	0.8	0.3	0.62	0.81	0.104	0.562
1160	5.8	NaN	NaN	NaN	0.826	1.048	0.266	0.882	0.95	0.225	0.856	0.722	0.194	0.802	0.525	0.264	0.819	0.458	0.256	0.867	0.306	0.201	0.949	0.106	0.237	0.835	0.02	0.221	0.83	1.038	0.571	0.894	0.951	0.607	0.831	0.692	0.63	0.746	0.55	0.557	0.76	0.471	0.565	0.799	0.299	0.62	0.809	0.104	0.561
1161	5.805	NaN	NaN	NaN	0.825	1.047	0.267	0.881	0.95	0.226	0.854	0.722	0.195	0.8	0.525	0.264	0.817	0.457	0.256	0.866	0.305	0.202	0.949	0.106	0.237	0.835	0.02	0.221	0.828	1.036	0.572	0.891	0.95	0.608	0.828	0.691	0.63	0.743	0.549	0.556	0.759	0.47	0.565	0.798	0.298	0.62	0.809	0.104	0.561
1162	5.81	NaN	NaN	NaN	0.825	1.047	0.268	0.88	0.949	0.227	0.851	0.721	0.195	0.798	0.524	0.264	0.814	0.456	0.256	0.864	0.305	0.202	0.948	0.106	0.237	0.835	0.02	0.221	0.826	1.035	0.573	0.888	0.949	0.61	0.825	0.69	0.63	0.741	0.548	0.556	0.757	0.47	0.565	0.796	0.297	0.62	0.809	0.104	0.561
1163	5.815	NaN	NaN	NaN	0.824	1.046	0.269	0.879	0.948	0.228	0.849	0.721	0.196	0.796	0.523	0.265	0.812	0.456	0.257	0.863	0.305	0.202	0.948	0.106	0.237	0.835	0.02	0.221	0.824	1.034	0.574	0.886	0.948	0.611	0.822	0.69	0.631	0.739	0.548	0.557	0.755	0.47	0.566	0.794	0.297	0.621	0.809	0.104	0.561
1164	5.82	NaN	NaN	NaN	0.823	1.046	0.269	0.878	0.947	0.229	0.847	0.72	0.196	0.794	0.522	0.265	0.811	0.455	0.258	0.862	0.305	0.203	0.948	0.107	0.237	0.835	0.02	0.221	0.821	1.033	0.574	0.883	0.947	0.612	0.819	0.691	0.632	0.736	0.548	0.557	0.752	0.47	0.566	0.792	0.297	0.621	0.808	0.104	0.561
1165	5.825	0.993	1.061	0.427	0.822	1.045	0.27	0.877	0.946	0.229	0.845	0.72	0.196	0.792	0.522	0.265	0.809	0.455	0.258	0.861	0.304	0.203	0.947	0.107	0.237	0.835	0.02	0.221	0.818	1.032	0.574	0.881	0.946	0.613	0.815	0.691	0.633	0.733	0.549	0.557	0.75	0.47	0.566	0.791	0.298	0.621	0.808	0.104	0.562
1166	5.83	0.991	1.06	0.428	0.821	1.045	0.271	0.875	0.945	0.23	0.843	0.719	0.197	0.79	0.521	0.265	0.808	0.454	0.259	0.86	0.304	0.203	0.947	0.108	0.238	0.835	0.02	0.221	0.817	1.032	0.575	0.878	0.945	0.614	0.812	0.692	0.634	0.73	0.55	0.557	0.748	0.471	0.567	0.79	0.299	0.622	0.808	0.104	0.562
1167	5.835	0.989	1.059	0.429	0.82	1.045	0.271	0.874	0.945	0.231	0.842	0.719	0.197	0.789	0.521	0.265	0.807	0.454	0.259	0.86	0.305	0.203	0.947	0.108	0.238	0.835	0.02	0.221	0.815	1.031	0.576	0.875	0.945	0.614	0.809	0.692	0.635	0.728	0.55	0.558	0.746	0.471	0.567	0.788	0.3	0.622	0.807	0.104	0.562
1168	5.84	0.987	1.058	0.43	0.819	1.045	0.271	0.873	0.944	0.231	0.841	0.719	0.198	0.788	0.522	0.266	0.806	0.454	0.259	0.859	0.305	0.204	0.947	0.108	0.238	0.835	0.02	0.221	0.813	1.031	0.576	0.873	0.945	0.615	0.806	0.692	0.636	0.726	0.551	0.559	0.743	0.472	0.568	0.786	0.3	0.623	0.807	0.104	0.563
1169	5.845	0.986	1.058	0.431	0.818	1.044	0.272	0.872	0.944	0.232	0.84	0.719	0.199	0.787	0.521	0.266	0.805	0.454	0.259	0.859	0.305	0.204	0.947	0.108	0.238	0.835	0.02	0.221	0.811	1.031	0.577	0.87	0.946	0.616	0.803	0.692	0.637	0.724	0.551	0.559	0.74	0.471	0.568	0.785	0.3	0.624	0.806	0.104	0.563
1170	5.85	0.985	1.057	0.432	0.816	1.044	0.272	0.87	0.944	0.233	0.839	0.719	0.199	0.786	0.521	0.267	0.805	0.454	0.259	0.859	0.305	0.204	0.947	0.108	0.238	0.835	0.02	0.221	0.808	1.032	0.577	0.867	0.946	0.617	0.8	0.693	0.637	0.721	0.551	0.56	0.738	0.471	0.568	0.783	0.299	0.624	0.806	0.104	0.564
1171	5.855	0.983	1.057	0.433	0.815	1.044	0.273	0.869	0.944	0.233	0.839	0.719	0.2	0.785	0.521	0.267	0.804	0.454	0.259	0.859	0.305	0.204	0.946	0.108	0.238	0.835	0.02	0.221	0.804	1.033	0.577	0.865	0.947	0.617	0.798	0.692	0.638	0.719	0.551	0.561	0.736	0.471	0.568	0.78	0.299	0.625	0.806	0.104	0.564
1172	5.86	0.981	1.057	0.434	0.814	1.044	0.273	0.867	0.944	0.234	0.839	0.719	0.2	0.785	0.52	0.268	0.804	0.455	0.259	0.859	0.305	0.204	0.946	0.108	0.238	0.835	0.021	0.221	0.802	1.033	0.578	0.863	0.947	0.618	0.795	0.692	0.639	0.717	0.551	0.561	0.734	0.47	0.569	0.778	0.298	0.625	0.806	0.104	0.564
1173	5.865	0.98	1.058	0.435	0.814	1.044	0.274	0.866	0.944	0.235	0.838	0.719	0.201	0.784	0.52	0.268	0.803	0.455	0.259	0.859	0.305	0.204	0.946	0.109	0.238	0.835	0.021	0.221	0.8	1.033	0.578	0.861	0.947	0.619	0.793	0.691	0.639	0.716	0.55	0.562	0.733	0.469	0.57	0.776	0.297	0.626	0.806	0.104	0.564
1174	5.87	0.978	1.058	0.436	0.812	1.045	0.274	0.865	0.944	0.236	0.838	0.719	0.202	0.784	0.52	0.268	0.803	0.455	0.26	0.859	0.305	0.204	0.946	0.109	0.238	0.835	0.021	0.221	0.799	1.033	0.578	0.859	0.948	0.619	0.791	0.691	0.64	0.714	0.549	0.562	0.732	0.468	0.571	0.775	0.297	0.626	0.806	0.103	0.564
1175	5.875	0.976	1.058	0.437	0.81	1.045	0.275	0.864	0.944	0.237	0.838	0.719	0.203	0.784	0.52	0.268	0.803	0.455	0.26	0.859	0.306	0.205	0.946	0.109	0.239	0.835	0.021	0.221	0.797	1.034	0.579	0.856	0.948	0.62	0.789	0.69	0.64	0.712	0.548	0.563	0.731	0.467	0.571	0.773	0.296	0.626	0.806	0.103	0.565
1176	5.88	0.975	1.058	0.437	0.809	1.046	0.276	0.862	0.945	0.237	0.838	0.719	0.203	0.784	0.52	0.268	0.803	0.455	0.26	0.859	0.306	0.205	0.946	0.109	0.239	0.835	0.021	0.221	0.794	1.035	0.58	0.854	0.948	0.621	0.788	0.69	0.64	0.71	0.548	0.563	0.729	0.466	0.571	0.772	0.296	0.626	0.806	0.103	0.565
1177	5.885	NaN	NaN	NaN	0.808	1.046	0.277	0.861	0.945	0.238	0.838	0.719	0.204	0.784	0.52	0.268	0.803	0.455	0.26	0.859	0.306	0.205	0.946	0.109	0.239	0.835	0.021	0.221	0.793	1.035	0.58	0.852	0.948	0.621	0.787	0.689	0.641	0.71	0.547	0.564	0.728	0.466	0.571	0.772	0.295	0.627	0.806	0.103	0.565
1178	5.89	NaN	NaN	NaN	0.807	1.046	0.277	0.86	0.946	0.238	0.838	0.719	0.205	0.784	0.521	0.269	0.803	0.455	0.261	0.859	0.307	0.205	0.947	0.109	0.239	0.835	0.021	0.221	0.792	1.036	0.581	0.849	0.949	0.622	0.786	0.689	0.641	0.709	0.546	0.564	0.727	0.466	0.571	0.772	0.295	0.626	0.806	0.104	0.565
1179	5.895	NaN	NaN	NaN	0.805	1.047	0.278	0.859	0.946	0.239	0.838	0.719	0.206	0.784	0.521	0.269	0.803	0.455	0.261	0.86	0.307	0.205	0.947	0.11	0.24	0.835	0.021	0.221	0.79	1.036	0.582	0.847	0.949	0.622	0.785	0.689	0.641	0.708	0.546	0.565	0.726	0.465	0.571	0.771	0.295	0.626	0.806	0.104	0.565
1180	5.9	NaN	NaN	NaN	0.804	1.047	0.278	0.858	0.946	0.24	0.838	0.719	0.207	0.784	0.521	0.269	0.803	0.455	0.261	0.86	0.307	0.206	0.947	0.11	0.24	0.835	0.021	0.221	0.787	1.036	0.582	0.845	0.949	0.622	0.784	0.689	0.641	0.708	0.545	0.565	0.725	0.466	0.571	0.771	0.295	0.626	0.806	0.104	0.565
1181	5.905	NaN	NaN	NaN	0.802	1.047	0.279	0.856	0.947	0.241	0.837	0.72	0.207	0.784	0.522	0.27	0.803	0.455	0.262	0.859	0.307	0.206	0.947	0.11	0.24	0.835	0.021	0.221	0.785	1.037	0.583	0.843	0.949	0.623	0.783	0.689	0.641	0.707	0.545	0.565	0.724	0.466	0.571	0.771	0.296	0.626	0.806	0.104	0.564
1182	5.91	NaN	NaN	NaN	0.801	1.048	0.28	0.855	0.947	0.242	0.838	0.72	0.208	0.783	0.522	0.27	0.802	0.456	0.262	0.859	0.307	0.207	0.947	0.11	0.24	0.835	0.021	0.221	0.783	1.037	0.584	0.841	0.949	0.624	0.782	0.688	0.642	0.707	0.545	0.565	0.723	0.466	0.571	0.771	0.296	0.626	0.806	0.104	0.564
1183	5.915	NaN	NaN	NaN	0.8	1.048	0.28	0.854	0.948	0.242	0.838	0.72	0.209	0.783	0.522	0.27	0.802	0.456	0.263	0.859	0.308	0.207	0.947	0.11	0.24	0.836	0.021	0.221	0.78	1.037	0.584	0.839	0.949	0.625	0.781	0.688	0.642	0.706	0.545	0.564	0.723	0.466	0.571	0.771	0.296	0.625	0.806	0.104	0.564
1184	5.92	NaN	NaN	NaN	0.799	1.049	0.281	0.853	0.949	0.243	0.837	0.721	0.21	0.783	0.522	0.271	0.802	0.456	0.263	0.859	0.308	0.207	0.947	0.11	0.241	0.836	0.021	0.221	0.778	1.037	0.585	0.837	0.949	0.625	0.779	0.688	0.642	0.704	0.545	0.564	0.722	0.466	0.571	0.771	0.296	0.625	0.805	0.104	0.564
1185	5.925	NaN	NaN	NaN	0.797	1.049	0.281	0.852	0.949	0.244	0.836	0.721	0.211	0.783	0.522	0.271	0.802	0.456	0.264	0.859	0.308	0.208	0.947	0.11	0.241	0.836	0.021	0.221	0.776	1.037	0.585	0.835	0.949	0.626	0.778	0.688	0.642	0.703	0.546	0.563	0.721	0.466	0.571	0.771	0.296	0.625	0.805	0.103	0.564
1186	5.93	NaN	NaN	NaN	0.796	1.05	0.282	0.851	0.95	0.244	0.836	0.721	0.211	0.783	0.523	0.272	0.802	0.456	0.264	0.859	0.309	0.208	0.947	0.111	0.241	0.836	0.021	0.221	0.775	1.037	0.586	0.833	0.949	0.626	0.777	0.688	0.642	0.702	0.546	0.563	0.721	0.465	0.57	0.771	0.296	0.625	0.805	0.103	0.564
1187	5.935	NaN	NaN	NaN	0.794	1.05	0.283	0.85	0.95	0.245	0.835	0.722	0.212	0.783	0.523	0.273	0.801	0.457	0.264	0.859	0.309	0.208	0.947	0.111	0.241	0.836	0.021	0.221	0.773	1.036	0.586	0.831	0.949	0.627	0.776	0.688	0.642	0.702	0.545	0.563	0.72	0.465	0.57	0.77	0.296	0.625	0.805	0.103	0.564
1188	5.94	NaN	NaN	NaN	0.793	1.05	0.284	0.849	0.951	0.246	0.835	0.722	0.212	0.782	0.523	0.273	0.801	0.457	0.264	0.859	0.31	0.209	0.946	0.111	0.242	0.836	0.021	0.221	0.771	1.036	0.587	0.83	0.948	0.628	0.775	0.688	0.642	0.701	0.545	0.563	0.719	0.465	0.57	0.77	0.295	0.625	0.805	0.103	0.564
1189	5.945	NaN	NaN	NaN	0.793	1.051	0.284	0.848	0.952	0.246	0.834	0.723	0.213	0.782	0.523	0.274	0.801	0.457	0.265	0.86	0.31	0.209	0.946	0.112	0.242	0.836	0.021	0.221	0.769	1.036	0.588	0.828	0.948	0.628	0.773	0.687	0.642	0.699	0.545	0.562	0.719	0.465	0.57	0.769	0.295	0.625	0.805	0.103	0.564
1190	5.95	NaN	NaN	NaN	0.792	1.051	0.285	0.848	0.952	0.247	0.833	0.723	0.213	0.782	0.524	0.274	0.801	0.458	0.265	0.86	0.31	0.209	0.946	0.112	0.243	0.836	0.021	0.221	0.767	1.036	0.588	0.826	0.948	0.629	0.772	0.687	0.642	0.697	0.544	0.562	0.718	0.465	0.57	0.769	0.295	0.624	0.805	0.103	0.564
1191	5.955	NaN	NaN	NaN	0.791	1.051	0.286	0.847	0.953	0.247	0.832	0.723	0.214	0.781	0.524	0.274	0.801	0.458	0.266	0.86	0.311	0.209	0.946	0.112	0.243	0.836	0.021	0.221	0.766	1.036	0.589	0.824	0.947	0.629	0.771	0.687	0.642	0.697	0.544	0.562	0.718	0.465	0.57	0.768	0.295	0.624	0.804	0.103	0.564
1192	5.96	NaN	NaN	NaN	0.791	1.052	0.286	0.846	0.953	0.248	0.832	0.724	0.214	0.781	0.524	0.275	0.801	0.458	0.266	0.86	0.311	0.21	0.946	0.112	0.245	0.836	0.021	0.221	0.764	1.035	0.59	0.822	0.947	0.629	0.769	0.687	0.642	0.696	0.544	0.562	0.717	0.465	0.57	0.768	0.295	0.624	0.804	0.103	0.564
1193	5.965	NaN	NaN	NaN	0.79	1.052	0.287	0.845	0.954	0.249	0.83	0.724	0.214	0.78	0.524	0.275	0.801	0.459	0.267	0.859	0.311	0.21	0.947	0.112	0.246	0.836	0.021	0.221	0.763	1.035	0.59	0.821	0.947	0.63	0.768	0.687	0.642	0.695	0.544	0.562	0.717	0.465	0.57	0.767	0.295	0.624	0.804	0.103	0.564
1194	5.97	NaN	NaN	NaN	0.789	1.052	0.288	0.844	0.954	0.249	0.829	0.724	0.215	0.78	0.524	0.275	0.801	0.459	0.267	0.859	0.311	0.211	0.947	0.112	0.247	0.836	0.021	0.222	0.761	1.034	0.591	0.819	0.947	0.631	0.767	0.687	0.642	0.695	0.544	0.562	0.716	0.465	0.57	0.767	0.295	0.625	0.804	0.103	0.564
1195	5.975	NaN	NaN	NaN	0.789	1.052	0.288	0.844	0.954	0.25	0.829	0.725	0.215	0.779	0.525	0.275	0.801	0.459	0.267	0.859	0.312	0.212	0.947	0.112	0.248	0.836	0.021	0.222	0.759	1.034	0.591	0.818	0.947	0.631	0.765	0.687	0.642	0.694	0.544	0.561	0.715	0.465	0.57	0.766	0.295	0.625	0.804	0.103	0.564
1196	5.98	NaN	NaN	NaN	0.788	1.053	0.289	0.843	0.955	0.25	0.828	0.725	0.215	0.779	0.525	0.275	0.801	0.459	0.267	0.859	0.312	0.213	0.948	0.113	0.249	0.837	0.021	0.222	0.757	1.034	0.591	0.817	0.947	0.632	0.764	0.687	0.643	0.694	0.544	0.561	0.714	0.465	0.569	0.765	0.295	0.625	0.804	0.103	0.564
1197	5.985	NaN	NaN	NaN	0.786	1.053	0.289	0.842	0.955	0.25	0.828	0.726	0.215	0.779	0.525	0.275	0.8	0.46	0.268	0.859	0.312	0.213	0.948	0.113	0.251	0.837	0.021	0.222	0.755	1.035	0.591	0.815	0.947	0.632	0.762	0.687	0.643	0.693	0.544	0.561	0.713	0.464	0.569	0.764	0.294	0.625	0.804	0.103	0.564
1198	5.99	NaN	NaN	NaN	0.785	1.053	0.289	0.841	0.955	0.251	0.827	0.726	0.215	0.778	0.525	0.276	0.8	0.46	0.268	0.859	0.312	0.214	0.948	0.113	0.252	0.838	0.022	0.222	0.754	1.035	0.591	0.813	0.947	0.632	0.76	0.688	0.643	0.692	0.544	0.561	0.712	0.464	0.569	0.763	0.294	0.625	0.804	0.103	0.564
1199	5.995	NaN	NaN	NaN	0.784	1.054	0.29	0.84	0.955	0.251	0.826	0.726	0.215	0.778	0.525	0.276	0.8	0.459	0.268	0.86	0.312	0.215	0.948	0.113	0.253	0.839	0.022	0.223	0.753	1.035	0.592	0.811	0.947	0.632	0.759	0.688	0.643	0.691	0.543	0.56	0.711	0.464	0.568	0.762	0.294	0.624	0.804	0.103	0.564
1200	6	NaN	NaN	NaN	0.783	1.054	0.29	0.84	0.955	0.252	0.825	0.726	0.216	0.777	0.525	0.277	0.799	0.459	0.269	0.86	0.312	0.216	0.948	0.114	0.255	0.839	0.022	0.223	0.751	1.035	0.592	0.81	0.947	0.632	0.757	0.688	0.643	0.69	0.543	0.56	0.711	0.464	0.568	0.761	0.294	0.624	0.804	0.103	0.564
1201	6.005	NaN	NaN	NaN	0.782	1.054	0.291	0.839	0.955	0.252	0.825	0.726	0.216	0.777	0.525	0.277	0.798	0.459	0.27	0.86	0.312	0.217	0.948	0.114	0.257	0.84	0.022	0.223	0.75	1.034	0.592	0.808	0.947	0.633	0.755	0.688	0.643	0.69	0.543	0.56	0.711	0.464	0.568	0.761	0.294	0.624	0.804	0.103	0.564
1202	6.01	NaN	NaN	NaN	0.781	1.054	0.291	0.838	0.955	0.253	0.824	0.726	0.216	0.776	0.525	0.277	0.798	0.458	0.27	0.86	0.312	0.218	0.948	0.113	0.258	0.84	0.022	0.223	0.749	1.034	0.593	0.807	0.947	0.633	0.754	0.688	0.643	0.689	0.543	0.56	0.71	0.464	0.568	0.76	0.294	0.624	0.803	0.103	0.564
1203	6.015	NaN	NaN	NaN	0.78	1.054	0.291	0.838	0.955	0.253	0.824	0.726	0.217	0.776	0.525	0.277	0.797	0.458	0.271	0.861	0.313	0.219	0.948	0.114	0.26	0.841	0.022	0.223	0.748	1.034	0.593	0.805	0.947	0.634	0.753	0.688	0.643	0.689	0.543	0.56	0.71	0.464	0.568	0.759	0.294	0.624	0.803	0.103	0.564
1204	6.02	NaN	NaN	NaN	0.78	1.054	0.291	0.837	0.955	0.253	0.824	0.726	0.217	0.775	0.525	0.278	0.796	0.458	0.272	0.861	0.313	0.22	0.948	0.114	0.262	0.841	0.022	0.224	0.747	1.035	0.593	0.804	0.948	0.634	0.751	0.688	0.643	0.689	0.543	0.559	0.709	0.464	0.568	0.759	0.294	0.624	0.803	0.103	0.564
1205	6.025	NaN	NaN	NaN	0.78	1.054	0.291	0.837	0.955	0.254	0.824	0.726	0.218	0.775	0.526	0.278	0.796	0.459	0.272	0.861	0.313	0.221	0.947	0.114	0.263	0.842	0.022	0.224	0.745	1.035	0.593	0.802	0.948	0.635	0.75	0.688	0.643	0.688	0.543	0.559	0.709	0.464	0.568	0.758	0.294	0.624	0.803	0.102	0.563
1206	6.03	NaN	NaN	NaN	0.78	1.054	0.292	0.837	0.955	0.254	0.823	0.726	0.218	0.774	0.526	0.279	0.795	0.459	0.273	0.861	0.313	0.222	0.947	0.114	0.264	0.842	0.023	0.224	0.743	1.035	0.593	0.801	0.948	0.635	0.749	0.687	0.643	0.687	0.543	0.558	0.709	0.464	0.567	0.758	0.294	0.623	0.802	0.102	0.563
1207	6.035	NaN	NaN	NaN	0.78	1.053	0.292	0.836	0.954	0.255	0.822	0.725	0.219	0.773	0.525	0.279	0.794	0.459	0.274	0.861	0.313	0.223	0.947	0.115	0.266	0.842	0.023	0.225	0.74	1.036	0.593	0.799	0.948	0.635	0.747	0.687	0.643	0.687	0.543	0.558	0.709	0.464	0.567	0.758	0.294	0.623	0.802	0.102	0.563
1208	6.04	NaN	NaN	NaN	0.78	1.053	0.292	0.835	0.954	0.255	0.822	0.725	0.219	0.772	0.525	0.28	0.794	0.459	0.274	0.86	0.314	0.224	0.946	0.115	0.267	0.843	0.023	0.225	0.739	1.036	0.594	0.797	0.948	0.635	0.747	0.687	0.643	0.686	0.543	0.557	0.708	0.464	0.567	0.758	0.294	0.623	0.802	0.102	0.563
1209	6.045	NaN	NaN	NaN	0.779	1.053	0.292	0.835	0.954	0.255	0.821	0.724	0.22	0.771	0.525	0.28	0.793	0.459	0.275	0.86	0.314	0.225	0.946	0.116	0.268	0.843	0.023	0.225	0.737	1.037	0.594	0.796	0.948	0.636	0.746	0.687	0.643	0.686	0.543	0.557	0.708	0.464	0.566	0.757	0.294	0.623	0.802	0.102	0.563
1210	6.05	NaN	NaN	NaN	0.778	1.053	0.293	0.835	0.954	0.256	0.821	0.724	0.221	0.769	0.525	0.281	0.792	0.46	0.276	0.86	0.314	0.225	0.946	0.116	0.269	0.843	0.023	0.226	0.737	1.037	0.594	0.794	0.948	0.636	0.745	0.687	0.643	0.685	0.542	0.557	0.708	0.464	0.566	0.757	0.293	0.623	0.802	0.102	0.563
1211	6.055	NaN	NaN	NaN	0.777	1.052	0.293	0.835	0.954	0.256	0.821	0.724	0.222	0.768	0.525	0.281	0.792	0.46	0.276	0.86	0.315	0.226	0.945	0.116	0.27	0.844	0.023	0.226	0.736	1.037	0.594	0.793	0.949	0.636	0.743	0.687	0.643	0.685	0.542	0.557	0.707	0.464	0.566	0.756	0.293	0.622	0.802	0.102	0.563
1212	6.06	NaN	NaN	NaN	0.777	1.052	0.293	0.834	0.954	0.257	0.821	0.724	0.222	0.768	0.525	0.282	0.791	0.46	0.276	0.86	0.315	0.227	0.945	0.117	0.272	0.844	0.024	0.226	0.735	1.036	0.594	0.791	0.949	0.637	0.742	0.687	0.643	0.685	0.542	0.557	0.707	0.464	0.565	0.755	0.293	0.622	0.802	0.102	0.563
1213	6.065	NaN	NaN	NaN	0.777	1.052	0.293	0.834	0.954	0.257	0.821	0.724	0.223	0.767	0.526	0.282	0.79	0.46	0.277	0.859	0.316	0.228	0.945	0.117	0.273	0.844	0.024	0.227	0.733	1.036	0.594	0.79	0.949	0.637	0.741	0.687	0.643	0.684	0.542	0.556	0.706	0.464	0.565	0.754	0.293	0.622	0.802	0.102	0.563
1214	6.07	NaN	NaN	NaN	0.776	1.052	0.294	0.834	0.954	0.257	0.82	0.724	0.224	0.767	0.526	0.282	0.789	0.46	0.277	0.859	0.316	0.228	0.945	0.118	0.273	0.844	0.024	0.227	0.731	1.036	0.594	0.788	0.949	0.638	0.74	0.687	0.643	0.683	0.542	0.556	0.706	0.463	0.565	0.753	0.293	0.622	0.801	0.102	0.563
1215	6.075	NaN	NaN	NaN	0.776	1.052	0.294	0.833	0.954	0.258	0.82	0.724	0.225	0.766	0.526	0.282	0.788	0.46	0.278	0.858	0.316	0.229	0.945	0.118	0.274	0.845	0.024	0.227	0.73	1.036	0.594	0.787	0.949	0.638	0.739	0.687	0.642	0.683	0.542	0.555	0.705	0.463	0.564	0.752	0.293	0.622	0.801	0.103	0.562
1216	6.08	NaN	NaN	NaN	0.776	1.052	0.294	0.833	0.954	0.258	0.819	0.724	0.225	0.764	0.526	0.283	0.787	0.46	0.278	0.857	0.316	0.23	0.944	0.119	0.275	0.845	0.024	0.227	0.729	1.035	0.594	0.785	0.949	0.638	0.738	0.687	0.642	0.682	0.541	0.554	0.704	0.463	0.564	0.752	0.292	0.622	0.801	0.103	0.562
1217	6.085	NaN	NaN	NaN	0.776	1.052	0.294	0.833	0.954	0.259	0.819	0.723	0.226	0.763	0.526	0.283	0.786	0.46	0.279	0.856	0.316	0.23	0.944	0.119	0.276	0.845	0.025	0.227	0.728	1.035	0.594	0.783	0.949	0.638	0.736	0.687	0.642	0.682	0.541	0.554	0.703	0.463	0.564	0.75	0.292	0.621	0.801	0.103	0.562
1218	6.09	NaN	NaN	NaN	0.775	1.052	0.294	0.833	0.954	0.259	0.82	0.723	0.227	0.761	0.526	0.283	0.785	0.46	0.279	0.855	0.316	0.231	0.944	0.12	0.277	0.845	0.025	0.228	0.726	1.035	0.594	0.782	0.949	0.639	0.735	0.687	0.642	0.681	0.541	0.553	0.702	0.463	0.563	0.749	0.292	0.621	0.8	0.103	0.562
1219	6.095	NaN	NaN	NaN	0.775	1.052	0.294	0.833	0.954	0.259	0.82	0.723	0.228	0.76	0.526	0.283	0.783	0.461	0.28	0.855	0.317	0.231	0.943	0.121	0.277	0.845	0.025	0.228	0.725	1.035	0.595	0.78	0.949	0.639	0.734	0.687	0.642	0.681	0.541	0.553	0.702	0.463	0.563	0.748	0.292	0.62	0.8	0.103	0.562
1220	6.1	NaN	NaN	NaN	0.774	1.052	0.295	0.833	0.954	0.26	0.82	0.723	0.228	0.759	0.527	0.283	0.782	0.461	0.28	0.854	0.317	0.231	0.943	0.121	0.278	0.845	0.025	0.228	0.724	1.035	0.595	0.779	0.949	0.639	0.732	0.687	0.642	0.68	0.542	0.552	0.702	0.463	0.562	0.747	0.292	0.62	0.8	0.103	0.562
1221	6.105	NaN	NaN	NaN	0.773	1.052	0.295	0.832	0.954	0.261	0.819	0.723	0.229	0.758	0.527	0.284	0.781	0.461	0.28	0.853	0.318	0.232	0.942	0.121	0.278	0.845	0.025	0.228	0.724	1.035	0.595	0.777	0.949	0.639	0.731	0.687	0.642	0.679	0.542	0.552	0.701	0.463	0.562	0.746	0.291	0.62	0.8	0.103	0.562
1222	6.11	NaN	NaN	NaN	0.772	1.053	0.295	0.832	0.954	0.261	0.819	0.723	0.229	0.757	0.527	0.284	0.78	0.461	0.281	0.852	0.318	0.232	0.942	0.121	0.278	0.845	0.025	0.228	0.722	1.035	0.595	0.776	0.949	0.64	0.731	0.687	0.642	0.678	0.542	0.551	0.7	0.463	0.561	0.745	0.291	0.619	0.8	0.103	0.561
1223	6.115	NaN	NaN	NaN	0.772	1.053	0.296	0.831	0.954	0.262	0.818	0.723	0.23	0.756	0.527	0.284	0.779	0.461	0.281	0.851	0.319	0.233	0.941	0.122	0.279	0.845	0.025	0.228	0.72	1.035	0.595	0.775	0.949	0.641	0.73	0.687	0.642	0.678	0.542	0.551	0.699	0.463	0.56	0.744	0.291	0.619	0.8	0.103	0.561
1224	6.12	NaN	NaN	NaN	0.771	1.053	0.296	0.832	0.955	0.262	0.817	0.723	0.23	0.754	0.527	0.285	0.778	0.462	0.281	0.851	0.319	0.233	0.94	0.123	0.279	0.845	0.025	0.228	0.717	1.035	0.595	0.774	0.949	0.641	0.729	0.686	0.641	0.677	0.542	0.551	0.699	0.463	0.56	0.743	0.291	0.618	0.8	0.103	0.561
1225	6.125	NaN	NaN	NaN	0.771	1.053	0.297	0.832	0.955	0.262	0.816	0.724	0.23	0.753	0.528	0.285	0.776	0.462	0.281	0.85	0.32	0.233	0.94	0.124	0.279	0.845	0.025	0.228	0.716	1.035	0.595	0.772	0.948	0.641	0.728	0.686	0.642	0.677	0.542	0.55	0.699	0.463	0.56	0.742	0.291	0.618	0.8	0.104	0.561
1226	6.13	NaN	NaN	NaN	0.771	1.053	0.297	0.832	0.955	0.262	0.816	0.724	0.23	0.751	0.528	0.285	0.775	0.462	0.281	0.849	0.32	0.233	0.939	0.124	0.28	0.845	0.026	0.228	0.715	1.035	0.595	0.771	0.948	0.641	0.726	0.686	0.642	0.676	0.541	0.55	0.698	0.463	0.559	0.742	0.291	0.618	0.8	0.104	0.56
1227	6.135	NaN	NaN	NaN	0.772	1.053	0.298	0.832	0.955	0.263	0.815	0.724	0.23	0.75	0.528	0.285	0.773	0.462	0.281	0.848	0.321	0.233	0.938	0.125	0.28	0.845	0.026	0.228	0.715	1.035	0.596	0.769	0.948	0.641	0.725	0.686	0.642	0.676	0.541	0.549	0.698	0.462	0.559	0.741	0.291	0.617	0.8	0.104	0.56
1228	6.14	NaN	NaN	NaN	0.773	1.053	0.298	0.831	0.955	0.264	0.814	0.725	0.23	0.748	0.529	0.284	0.772	0.463	0.281	0.847	0.322	0.233	0.937	0.126	0.28	0.845	0.026	0.229	0.713	1.035	0.596	0.768	0.948	0.642	0.724	0.686	0.641	0.675	0.541	0.549	0.697	0.462	0.559	0.741	0.29	0.617	0.799	0.104	0.56
1229	6.145	NaN	NaN	NaN	0.773	1.053	0.299	0.83	0.955	0.264	0.814	0.725	0.231	0.747	0.529	0.284	0.771	0.463	0.281	0.846	0.322	0.233	0.937	0.126	0.28	0.844	0.026	0.229	0.712	1.034	0.596	0.767	0.948	0.642	0.723	0.686	0.641	0.674	0.54	0.548	0.696	0.462	0.558	0.741	0.29	0.617	0.799	0.104	0.56
1230	6.15	NaN	NaN	NaN	0.774	1.053	0.299	0.83	0.955	0.265	0.812	0.725	0.23	0.746	0.529	0.284	0.77	0.464	0.281	0.845	0.323	0.233	0.936	0.127	0.28	0.844	0.026	0.229	0.712	1.034	0.597	0.766	0.948	0.642	0.722	0.686	0.641	0.674	0.54	0.548	0.695	0.461	0.558	0.74	0.29	0.617	0.799	0.103	0.56
1231	6.155	NaN	NaN	NaN	0.773	1.053	0.299	0.83	0.956	0.265	0.811	0.725	0.23	0.744	0.53	0.284	0.768	0.464	0.281	0.844	0.323	0.233	0.935	0.128	0.279	0.843	0.026	0.229	0.711	1.034	0.597	0.764	0.947	0.642	0.721	0.685	0.641	0.674	0.54	0.547	0.695	0.461	0.558	0.74	0.29	0.617	0.799	0.103	0.56
1232	6.16	NaN	NaN	NaN	0.773	1.054	0.3	0.83	0.956	0.265	0.81	0.725	0.231	0.743	0.53	0.284	0.766	0.464	0.28	0.842	0.324	0.233	0.934	0.128	0.279	0.841	0.026	0.23	0.71	1.033	0.597	0.763	0.947	0.643	0.72	0.685	0.641	0.674	0.54	0.547	0.694	0.462	0.557	0.739	0.29	0.616	0.799	0.103	0.56
1233	6.165	NaN	NaN	NaN	0.772	1.054	0.3	0.83	0.957	0.265	0.809	0.725	0.231	0.741	0.53	0.284	0.765	0.465	0.28	0.841	0.324	0.232	0.932	0.129	0.279	0.84	0.026	0.231	0.709	1.033	0.597	0.762	0.947	0.643	0.719	0.685	0.641	0.673	0.54	0.547	0.694	0.462	0.557	0.739	0.29	0.616	0.798	0.103	0.56
1234	6.17	NaN	NaN	NaN	0.771	1.055	0.301	0.83	0.957	0.266	0.808	0.725	0.231	0.739	0.531	0.284	0.763	0.465	0.28	0.839	0.325	0.232	0.931	0.129	0.279	0.839	0.026	0.231	0.707	1.034	0.598	0.761	0.947	0.643	0.718	0.685	0.641	0.673	0.54	0.546	0.693	0.462	0.557	0.738	0.29	0.616	0.798	0.103	0.559
1235	6.175	NaN	NaN	NaN	0.77	1.055	0.301	0.83	0.957	0.266	0.807	0.726	0.231	0.738	0.531	0.284	0.762	0.465	0.28	0.838	0.325	0.232	0.929	0.13	0.279	0.837	0.026	0.231	0.705	1.034	0.598	0.76	0.947	0.643	0.717	0.685	0.641	0.673	0.54	0.546	0.693	0.462	0.557	0.738	0.29	0.616	0.798	0.103	0.559
1236	6.18	NaN	NaN	NaN	0.769	1.055	0.301	0.829	0.957	0.266	0.806	0.726	0.231	0.737	0.532	0.283	0.76	0.466	0.28	0.836	0.326	0.232	0.927	0.13	0.278	0.834	0.026	0.232	0.704	1.034	0.598	0.759	0.947	0.643	0.717	0.685	0.641	0.673	0.54	0.546	0.693	0.462	0.556	0.737	0.29	0.615	0.798	0.103	0.559
1237	6.185	NaN	NaN	NaN	0.769	1.056	0.302	0.83	0.958	0.266	0.805	0.726	0.231	0.735	0.533	0.283	0.758	0.466	0.279	0.834	0.326	0.231	0.925	0.131	0.278	0.831	0.026	0.233	0.703	1.034	0.598	0.758	0.947	0.643	0.716	0.685	0.641	0.673	0.54	0.546	0.693	0.462	0.556	0.737	0.289	0.615	0.798	0.103	0.559
1238	6.19	NaN	NaN	NaN	0.768	1.056	0.302	0.83	0.958	0.266	0.803	0.727	0.231	0.733	0.533	0.283	0.756	0.467	0.279	0.832	0.327	0.231	0.922	0.132	0.278	0.828	0.026	0.234	0.702	1.034	0.598	0.757	0.947	0.643	0.715	0.685	0.641	0.672	0.54	0.546	0.693	0.462	0.556	0.736	0.289	0.615	0.798	0.104	0.559
1239	6.195	NaN	NaN	NaN	0.768	1.056	0.303	0.829	0.958	0.267	0.802	0.727	0.231	0.731	0.533	0.282	0.754	0.468	0.279	0.829	0.327	0.231	0.919	0.132	0.278	0.825	0.025	0.235	0.701	1.034	0.598	0.756	0.947	0.643	0.715	0.685	0.64	0.672	0.54	0.546	0.693	0.462	0.556	0.736	0.289	0.614	0.798	0.104	0.559
1240	6.2	NaN	NaN	NaN	0.768	1.056	0.303	0.829	0.958	0.267	0.801	0.728	0.23	0.729	0.534	0.282	0.751	0.468	0.278	0.826	0.328	0.231	0.916	0.132	0.277	0.821	0.025	0.236	0.7	1.034	0.598	0.755	0.947	0.643	0.714	0.685	0.64	0.672	0.54	0.546	0.693	0.462	0.555	0.735	0.289	0.614	0.798	0.104	0.559
1241	6.205	NaN	NaN	NaN	0.768	1.056	0.303	0.829	0.959	0.268	0.8	0.728	0.23	0.727	0.534	0.282	0.749	0.469	0.278	0.823	0.328	0.23	0.913	0.132	0.277	0.816	0.025	0.237	0.7	1.033	0.598	0.755	0.947	0.643	0.713	0.685	0.64	0.672	0.54	0.545	0.693	0.462	0.555	0.735	0.289	0.614	0.798	0.104	0.559
1242	6.21	NaN	NaN	NaN	0.768	1.056	0.303	0.829	0.959	0.268	0.799	0.728	0.23	0.725	0.535	0.282	0.747	0.47	0.278	0.82	0.329	0.23	0.909	0.132	0.276	0.812	0.024	0.238	0.699	1.033	0.598	0.753	0.947	0.643	0.713	0.685	0.64	0.672	0.54	0.545	0.693	0.462	0.555	0.734	0.289	0.614	0.798	0.104	0.559
1243	6.215	NaN	NaN	NaN	0.769	1.057	0.304	0.829	0.959	0.269	0.798	0.729	0.231	0.723	0.536	0.281	0.744	0.47	0.278	0.817	0.329	0.23	0.905	0.132	0.276	0.807	0.024	0.24	0.698	1.033	0.598	0.752	0.947	0.643	0.712	0.685	0.64	0.672	0.539	0.545	0.693	0.462	0.555	0.734	0.289	0.614	0.798	0.104	0.558
1244	6.22	NaN	NaN	NaN	0.77	1.057	0.304	0.829	0.959	0.269	0.797	0.729	0.231	0.721	0.537	0.281	0.741	0.471	0.277	0.813	0.33	0.229	0.9	0.132	0.276	0.802	0.023	0.241	0.697	1.033	0.598	0.751	0.947	0.643	0.712	0.685	0.64	0.672	0.539	0.545	0.693	0.462	0.555	0.734	0.289	0.614	0.797	0.104	0.558
1245	6.225	NaN	NaN	NaN	0.771	1.057	0.305	0.83	0.96	0.269	0.796	0.729	0.23	0.719	0.538	0.281	0.738	0.472	0.277	0.81	0.33	0.229	0.896	0.132	0.276	0.796	0.023	0.243	0.696	1.033	0.598	0.751	0.947	0.643	0.712	0.685	0.64	0.672	0.539	0.545	0.692	0.462	0.555	0.734	0.289	0.614	0.797	0.104	0.558
1246	6.23	NaN	NaN	NaN	0.771	1.057	0.305	0.83	0.96	0.269	0.794	0.73	0.23	0.716	0.539	0.281	0.735	0.473	0.277	0.806	0.331	0.229	0.891	0.131	0.276	0.791	0.023	0.244	0.695	1.033	0.597	0.75	0.947	0.643	0.711	0.685	0.64	0.672	0.539	0.545	0.692	0.462	0.555	0.733	0.289	0.614	0.797	0.104	0.558
1247	6.235	NaN	NaN	NaN	0.771	1.057	0.305	0.831	0.961	0.269	0.793	0.73	0.231	0.713	0.54	0.28	0.733	0.474	0.277	0.802	0.331	0.229	0.886	0.131	0.276	0.785	0.023	0.246	0.694	1.033	0.597	0.75	0.948	0.643	0.71	0.685	0.64	0.672	0.54	0.545	0.692	0.462	0.555	0.733	0.289	0.613	0.797	0.104	0.558
1248	6.24	NaN	NaN	NaN	0.772	1.057	0.305	0.832	0.962	0.269	0.792	0.73	0.231	0.71	0.541	0.28	0.73	0.474	0.277	0.798	0.331	0.229	0.881	0.131	0.276	0.779	0.022	0.248	0.693	1.033	0.597	0.748	0.948	0.643	0.71	0.685	0.64	0.672	0.54	0.544	0.692	0.462	0.555	0.733	0.288	0.613	0.797	0.104	0.558
1249	6.245	NaN	NaN	NaN	0.772	1.058	0.305	0.834	0.963	0.268	0.79	0.731	0.23	0.708	0.542	0.281	0.726	0.476	0.277	0.794	0.332	0.229	0.875	0.131	0.276	0.772	0.022	0.249	0.693	1.033	0.597	0.747	0.947	0.643	0.709	0.685	0.639	0.671	0.54	0.544	0.692	0.462	0.554	0.733	0.288	0.613	0.797	0.104	0.558
1250	6.25	NaN	NaN	NaN	0.773	1.058	0.305	0.835	0.963	0.268	0.79	0.731	0.231	0.705	0.543	0.281	0.723	0.476	0.277	0.79	0.332	0.229	0.87	0.131	0.276	0.766	0.022	0.251	0.693	1.033	0.596	0.745	0.947	0.643	0.708	0.686	0.639	0.671	0.54	0.544	0.691	0.462	0.554	0.732	0.288	0.613	0.797	0.104	0.558
1251	6.255	NaN	NaN	NaN	0.773	1.059	0.305	0.835	0.963	0.268	0.789	0.732	0.231	0.702	0.544	0.28	0.72	0.477	0.276	0.785	0.333	0.229	0.864	0.13	0.276	0.759	0.022	0.252	0.692	1.033	0.596	0.744	0.948	0.643	0.707	0.686	0.639	0.67	0.54	0.543	0.691	0.462	0.554	0.732	0.288	0.613	0.797	0.104	0.558
1252	6.26	NaN	NaN	NaN	0.773	1.059	0.305	0.835	0.964	0.269	0.788	0.732	0.231	0.699	0.545	0.28	0.716	0.478	0.277	0.781	0.333	0.229	0.859	0.13	0.276	0.752	0.022	0.253	0.691	1.033	0.596	0.743	0.948	0.643	0.706	0.686	0.639	0.67	0.54	0.543	0.691	0.461	0.554	0.732	0.288	0.613	0.797	0.104	0.558
1253	6.265	NaN	NaN	NaN	0.773	1.06	0.305	0.835	0.964	0.269	0.786	0.732	0.232	0.696	0.546	0.28	0.713	0.479	0.277	0.776	0.334	0.229	0.853	0.13	0.277	0.745	0.022	0.255	0.69	1.033	0.595	0.743	0.948	0.643	0.705	0.686	0.639	0.669	0.54	0.543	0.691	0.461	0.554	0.732	0.288	0.613	0.797	0.104	0.558
1254	6.27	NaN	NaN	NaN	0.773	1.06	0.305	0.836	0.964	0.269	0.785	0.732	0.232	0.692	0.547	0.28	0.709	0.48	0.277	0.772	0.334	0.229	0.846	0.13	0.277	0.738	0.022	0.256	0.689	1.033	0.595	0.742	0.948	0.643	0.705	0.686	0.639	0.669	0.54	0.542	0.691	0.461	0.554	0.731	0.288	0.612	0.797	0.104	0.557
1255	6.275	NaN	NaN	NaN	0.772	1.06	0.305	0.836	0.964	0.269	0.784	0.733	0.232	0.689	0.549	0.28	0.705	0.481	0.277	0.768	0.335	0.229	0.84	0.13	0.277	0.731	0.023	0.257	0.688	1.033	0.594	0.742	0.948	0.643	0.704	0.685	0.638	0.669	0.539	0.542	0.69	0.461	0.553	0.731	0.288	0.612	0.797	0.104	0.557
1256	6.28	NaN	NaN	NaN	0.772	1.06	0.305	0.836	0.964	0.269	0.782	0.733	0.232	0.686	0.55	0.28	0.701	0.482	0.277	0.763	0.336	0.229	0.834	0.13	0.277	0.724	0.023	0.258	0.687	1.033	0.594	0.741	0.947	0.643	0.704	0.685	0.638	0.668	0.539	0.542	0.69	0.461	0.553	0.731	0.288	0.612	0.797	0.104	0.557
1257	6.285	NaN	NaN	NaN	0.772	1.061	0.305	0.836	0.964	0.27	0.781	0.733	0.232	0.683	0.551	0.28	0.698	0.483	0.277	0.758	0.336	0.229	0.827	0.13	0.278	0.716	0.024	0.259	0.687	1.033	0.595	0.74	0.947	0.642	0.703	0.685	0.638	0.668	0.539	0.542	0.69	0.46	0.553	0.73	0.287	0.612	0.797	0.104	0.557
1258	6.29	NaN	NaN	NaN	0.772	1.061	0.305	0.836	0.964	0.27	0.78	0.734	0.233	0.68	0.552	0.28	0.694	0.484	0.277	0.754	0.337	0.23	0.821	0.13	0.278	0.708	0.025	0.26	0.686	1.033	0.595	0.739	0.947	0.642	0.702	0.685	0.638	0.668	0.539	0.541	0.689	0.46	0.553	0.73	0.287	0.611	0.797	0.104	0.557
1259	6.295	NaN	NaN	NaN	0.772	1.061	0.305	0.837	0.965	0.27	0.778	0.734	0.233	0.677	0.553	0.28	0.69	0.486	0.277	0.749	0.338	0.23	0.814	0.13	0.278	0.701	0.026	0.261	0.685	1.033	0.595	0.738	0.947	0.642	0.701	0.685	0.638	0.668	0.539	0.541	0.689	0.46	0.553	0.73	0.287	0.611	0.797	0.104	0.557
1260	6.3	NaN	NaN	NaN	0.772	1.061	0.305	0.837	0.965	0.27	0.777	0.734	0.233	0.673	0.554	0.28	0.686	0.487	0.277	0.744	0.338	0.23	0.808	0.13	0.279	0.693	0.027	0.262	0.684	1.032	0.594	0.738	0.947	0.642	0.7	0.685	0.638	0.668	0.538	0.541	0.689	0.46	0.553	0.73	0.287	0.611	0.797	0.104	0.557
1261	6.305	NaN	NaN	NaN	0.772	1.061	0.306	0.837	0.965	0.27	0.776	0.735	0.233	0.669	0.556	0.28	0.683	0.489	0.276	0.739	0.339	0.23	0.801	0.13	0.279	0.685	0.028	0.263	0.684	1.032	0.594	0.737	0.947	0.642	0.699	0.685	0.638	0.667	0.538	0.541	0.688	0.46	0.553	0.73	0.287	0.611	0.797	0.104	0.557
1262	6.31	NaN	NaN	NaN	0.772	1.061	0.306	0.836	0.965	0.27	0.774	0.735	0.234	0.666	0.557	0.28	0.679	0.49	0.276	0.733	0.34	0.23	0.795	0.131	0.28	0.678	0.029	0.263	0.683	1.032	0.594	0.736	0.947	0.642	0.699	0.685	0.638	0.667	0.538	0.542	0.688	0.46	0.553	0.73	0.287	0.611	0.797	0.104	0.556
1263	6.315	NaN	NaN	NaN	0.772	1.061	0.306	0.836	0.965	0.271	0.772	0.735	0.234	0.663	0.558	0.28	0.675	0.491	0.276	0.728	0.341	0.23	0.789	0.132	0.28	0.671	0.03	0.263	0.683	1.032	0.594	0.735	0.946	0.642	0.698	0.685	0.638	0.667	0.538	0.542	0.688	0.46	0.553	0.729	0.286	0.611	0.797	0.104	0.556
1264	6.32	NaN	NaN	NaN	0.772	1.062	0.306	0.836	0.965	0.271	0.771	0.735	0.234	0.659	0.56	0.28	0.671	0.492	0.276	0.723	0.342	0.23	0.781	0.132	0.28	0.663	0.031	0.264	0.682	1.032	0.594	0.734	0.946	0.642	0.698	0.685	0.638	0.667	0.537	0.542	0.688	0.46	0.553	0.729	0.286	0.611	0.796	0.104	0.556
1265	6.325	NaN	NaN	NaN	0.771	1.062	0.306	0.835	0.965	0.271	0.769	0.736	0.234	0.656	0.561	0.28	0.666	0.493	0.277	0.718	0.342	0.23	0.774	0.133	0.281	0.656	0.032	0.264	0.682	1.032	0.594	0.734	0.946	0.642	0.697	0.685	0.638	0.667	0.537	0.542	0.688	0.46	0.553	0.729	0.286	0.611	0.796	0.104	0.556
1266	6.33	NaN	NaN	NaN	0.771	1.062	0.306	0.835	0.965	0.271	0.767	0.737	0.234	0.653	0.563	0.28	0.662	0.495	0.277	0.713	0.344	0.231	0.767	0.133	0.281	0.648	0.034	0.264	0.682	1.032	0.594	0.733	0.946	0.642	0.697	0.685	0.638	0.665	0.538	0.543	0.688	0.459	0.554	0.729	0.286	0.611	0.796	0.104	0.556
1267	6.335	NaN	NaN	NaN	0.771	1.062	0.306	0.834	0.965	0.271	0.765	0.737	0.234	0.649	0.564	0.28	0.658	0.496	0.277	0.708	0.344	0.231	0.761	0.134	0.281	0.641	0.036	0.264	0.681	1.031	0.594	0.733	0.946	0.642	0.696	0.685	0.639	0.664	0.538	0.543	0.688	0.459	0.554	0.73	0.286	0.611	0.796	0.104	0.556
1268	6.34	NaN	NaN	NaN	0.77	1.062	0.306	0.834	0.965	0.271	0.763	0.737	0.234	0.645	0.565	0.28	0.655	0.497	0.276	0.703	0.345	0.231	0.754	0.135	0.282	0.634	0.037	0.264	0.681	1.031	0.594	0.733	0.946	0.642	0.696	0.685	0.639	0.664	0.538	0.544	0.688	0.459	0.554	0.73	0.286	0.611	0.796	0.104	0.556
1269	6.345	NaN	NaN	NaN	0.77	1.062	0.306	0.833	0.964	0.272	0.761	0.737	0.234	0.642	0.567	0.28	0.651	0.499	0.276	0.698	0.347	0.231	0.747	0.135	0.282	0.626	0.039	0.264	0.68	1.031	0.594	0.732	0.946	0.642	0.696	0.686	0.639	0.664	0.538	0.544	0.687	0.459	0.555	0.73	0.286	0.612	0.796	0.104	0.556
1270	6.35	NaN	NaN	NaN	0.77	1.061	0.306	0.832	0.964	0.272	0.758	0.737	0.234	0.638	0.568	0.28	0.647	0.5	0.276	0.693	0.348	0.231	0.741	0.136	0.282	0.619	0.04	0.264	0.679	1.031	0.594	0.732	0.946	0.642	0.696	0.686	0.64	0.664	0.538	0.544	0.687	0.459	0.555	0.73	0.285	0.612	0.796	0.103	0.556
1271	6.355	NaN	NaN	NaN	0.769	1.061	0.306	0.832	0.964	0.272	0.756	0.737	0.234	0.635	0.569	0.279	0.643	0.502	0.276	0.688	0.349	0.231	0.735	0.137	0.282	0.612	0.042	0.264	0.678	1.031	0.594	0.731	0.946	0.643	0.695	0.686	0.64	0.664	0.538	0.544	0.687	0.459	0.555	0.73	0.285	0.612	0.796	0.103	0.556
1272	6.36	NaN	NaN	NaN	0.769	1.061	0.306	0.831	0.964	0.272	0.754	0.738	0.234	0.631	0.571	0.279	0.639	0.503	0.276	0.683	0.35	0.231	0.728	0.138	0.281	0.605	0.043	0.263	0.678	1.031	0.594	0.731	0.946	0.643	0.695	0.686	0.64	0.663	0.538	0.545	0.687	0.459	0.556	0.729	0.285	0.612	0.796	0.103	0.556
1273	6.365	NaN	NaN	NaN	0.769	1.061	0.307	0.831	0.963	0.272	0.752	0.739	0.234	0.628	0.572	0.279	0.635	0.505	0.276	0.678	0.351	0.23	0.722	0.138	0.281	0.598	0.045	0.263	0.677	1.031	0.594	0.73	0.946	0.643	0.694	0.686	0.641	0.662	0.538	0.545	0.687	0.459	0.556	0.729	0.285	0.612	0.796	0.103	0.556
1274	6.37	NaN	NaN	NaN	0.768	1.06	0.307	0.83	0.963	0.272	0.75	0.739	0.234	0.625	0.574	0.279	0.631	0.506	0.276	0.674	0.352	0.23	0.715	0.139	0.281	0.591	0.047	0.263	0.676	1.031	0.595	0.729	0.946	0.643	0.694	0.686	0.641	0.661	0.539	0.546	0.687	0.459	0.556	0.729	0.285	0.612	0.796	0.103	0.556
1275	6.375	NaN	NaN	NaN	0.768	1.06	0.307	0.828	0.963	0.272	0.747	0.739	0.233	0.621	0.575	0.279	0.627	0.507	0.275	0.669	0.353	0.23	0.709	0.14	0.28	0.584	0.048	0.262	0.676	1.031	0.595	0.729	0.946	0.643	0.693	0.686	0.642	0.661	0.538	0.546	0.686	0.458	0.557	0.729	0.285	0.613	0.796	0.103	0.556
1276	6.38	NaN	NaN	NaN	0.767	1.06	0.307	0.827	0.963	0.272	0.744	0.74	0.233	0.618	0.576	0.279	0.623	0.509	0.275	0.664	0.354	0.23	0.702	0.141	0.28	0.578	0.05	0.262	0.676	1.031	0.595	0.729	0.946	0.644	0.693	0.686	0.642	0.661	0.538	0.547	0.686	0.458	0.557	0.729	0.285	0.613	0.796	0.103	0.556
1277	6.385	NaN	NaN	NaN	0.766	1.059	0.307	0.826	0.963	0.272	0.742	0.74	0.233	0.614	0.578	0.279	0.619	0.51	0.275	0.66	0.355	0.23	0.696	0.142	0.28	0.571	0.051	0.261	0.676	1.031	0.595	0.729	0.946	0.644	0.693	0.686	0.642	0.661	0.537	0.548	0.686	0.457	0.558	0.729	0.285	0.613	0.796	0.103	0.556
1278	6.39	NaN	NaN	NaN	0.765	1.059	0.307	0.825	0.963	0.272	0.74	0.741	0.233	0.611	0.579	0.278	0.616	0.511	0.275	0.655	0.356	0.229	0.691	0.142	0.279	0.565	0.052	0.261	0.675	1.031	0.595	0.728	0.946	0.644	0.693	0.686	0.642	0.661	0.537	0.548	0.685	0.457	0.558	0.729	0.285	0.613	0.796	0.103	0.556
1279	6.395	NaN	NaN	NaN	0.764	1.059	0.307	0.824	0.963	0.272	0.737	0.742	0.233	0.608	0.58	0.278	0.613	0.512	0.274	0.651	0.357	0.229	0.686	0.143	0.279	0.559	0.054	0.26	0.675	1.031	0.595	0.728	0.946	0.644	0.693	0.686	0.642	0.661	0.537	0.549	0.685	0.457	0.559	0.729	0.284	0.613	0.796	0.103	0.556
1280	6.4	NaN	NaN	NaN	0.762	1.059	0.307	0.823	0.963	0.272	0.735	0.742	0.232	0.605	0.581	0.278	0.609	0.513	0.274	0.647	0.358	0.228	0.68	0.143	0.279	0.552	0.055	0.259	0.674	1.031	0.596	0.728	0.946	0.644	0.693	0.685	0.643	0.661	0.537	0.55	0.685	0.457	0.559	0.729	0.284	0.614	0.796	0.103	0.556
1281	6.405	NaN	NaN	NaN	0.76	1.06	0.307	0.821	0.962	0.271	0.733	0.743	0.232	0.602	0.583	0.278	0.605	0.514	0.274	0.642	0.359	0.228	0.674	0.144	0.278	0.546	0.057	0.259	0.674	1.031	0.596	0.728	0.946	0.645	0.693	0.685	0.644	0.66	0.537	0.55	0.684	0.457	0.56	0.73	0.284	0.614	0.796	0.103	0.556
1282	6.41	NaN	NaN	NaN	0.759	1.06	0.307	0.819	0.963	0.271	0.73	0.744	0.232	0.598	0.584	0.278	0.602	0.515	0.274	0.638	0.36	0.227	0.669	0.144	0.277	0.54	0.058	0.258	0.673	1.031	0.596	0.728	0.946	0.645	0.692	0.685	0.644	0.659	0.537	0.551	0.684	0.457	0.56	0.73	0.284	0.614	0.796	0.103	0.556
1283	6.415	NaN	NaN	NaN	0.758	1.06	0.307	0.818	0.962	0.271	0.727	0.744	0.231	0.596	0.585	0.278	0.599	0.517	0.273	0.634	0.36	0.227	0.664	0.145	0.276	0.535	0.059	0.257	0.673	1.031	0.596	0.728	0.946	0.645	0.692	0.685	0.645	0.659	0.537	0.552	0.683	0.457	0.561	0.73	0.284	0.615	0.796	0.103	0.556
1284	6.42	NaN	NaN	NaN	0.757	1.059	0.307	0.816	0.963	0.271	0.724	0.744	0.231	0.593	0.586	0.278	0.596	0.518	0.273	0.63	0.361	0.226	0.659	0.146	0.275	0.529	0.06	0.257	0.672	1.031	0.597	0.728	0.946	0.645	0.692	0.685	0.645	0.659	0.537	0.552	0.682	0.457	0.561	0.73	0.284	0.615	0.796	0.103	0.556
1285	6.425	NaN	NaN	NaN	0.756	1.059	0.308	0.815	0.962	0.271	0.722	0.744	0.23	0.59	0.587	0.277	0.593	0.519	0.273	0.625	0.362	0.226	0.653	0.146	0.275	0.524	0.061	0.256	0.672	1.031	0.597	0.728	0.946	0.645	0.692	0.685	0.646	0.659	0.536	0.553	0.682	0.457	0.561	0.73	0.284	0.615	0.796	0.103	0.556
1286	6.43	NaN	NaN	NaN	0.755	1.059	0.308	0.814	0.962	0.271	0.719	0.745	0.23	0.587	0.587	0.277	0.589	0.519	0.273	0.621	0.363	0.225	0.648	0.147	0.274	0.518	0.062	0.255	0.671	1.031	0.598	0.727	0.946	0.645	0.692	0.685	0.646	0.658	0.536	0.554	0.681	0.457	0.562	0.73	0.284	0.615	0.796	0.103	0.556
1287	6.435	NaN	NaN	NaN	0.752	1.059	0.308	0.811	0.963	0.271	0.718	0.745	0.23	0.584	0.588	0.277	0.587	0.52	0.272	0.618	0.364	0.224	0.644	0.147	0.272	0.513	0.063	0.254	0.671	1.031	0.598	0.727	0.946	0.645	0.692	0.685	0.646	0.658	0.536	0.554	0.681	0.457	0.562	0.73	0.284	0.615	0.796	0.103	0.556
1288	6.44	NaN	NaN	NaN	0.749	1.06	0.308	0.81	0.963	0.27	0.716	0.746	0.23	0.582	0.589	0.277	0.583	0.521	0.272	0.614	0.364	0.224	0.639	0.148	0.271	0.508	0.064	0.253	0.671	1.031	0.599	0.726	0.946	0.645	0.692	0.685	0.647	0.658	0.535	0.554	0.681	0.456	0.562	0.73	0.284	0.616	0.796	0.103	0.556
1289	6.445	NaN	NaN	NaN	0.748	1.06	0.307	0.808	0.962	0.27	0.714	0.747	0.229	0.579	0.59	0.276	0.58	0.521	0.272	0.61	0.365	0.223	0.634	0.148	0.27	0.503	0.065	0.252	0.671	1.031	0.6	0.725	0.945	0.646	0.692	0.685	0.647	0.657	0.535	0.555	0.681	0.456	0.562	0.73	0.283	0.616	0.796	0.103	0.556
1290	6.45	NaN	NaN	NaN	0.747	1.06	0.308	0.805	0.962	0.27	0.712	0.748	0.229	0.577	0.59	0.276	0.578	0.522	0.272	0.606	0.366	0.222	0.63	0.149	0.268	0.498	0.065	0.251	0.67	1.031	0.6	0.725	0.945	0.646	0.692	0.685	0.647	0.656	0.535	0.555	0.68	0.456	0.563	0.73	0.283	0.616	0.796	0.103	0.556
1291	6.455	NaN	NaN	NaN	0.746	1.06	0.308	0.803	0.963	0.27	0.709	0.748	0.228	0.574	0.591	0.276	0.575	0.523	0.271	0.602	0.366	0.221	0.626	0.149	0.267	0.494	0.065	0.25	0.669	1.031	0.6	0.725	0.945	0.646	0.691	0.685	0.648	0.656	0.535	0.556	0.68	0.455	0.563	0.73	0.283	0.616	0.796	0.103	0.556
1292	6.46	NaN	NaN	NaN	0.744	1.06	0.308	0.801	0.963	0.27	0.706	0.748	0.228	0.572	0.591	0.276	0.572	0.523	0.271	0.599	0.367	0.22	0.621	0.149	0.265	0.49	0.066	0.249	0.668	1.03	0.601	0.725	0.944	0.645	0.691	0.685	0.648	0.655	0.535	0.556	0.68	0.455	0.563	0.73	0.283	0.616	0.796	0.103	0.556
1293	6.465	NaN	NaN	NaN	0.741	1.06	0.308	0.799	0.963	0.269	0.704	0.748	0.228	0.569	0.592	0.276	0.57	0.523	0.271	0.596	0.367	0.219	0.617	0.149	0.263	0.485	0.066	0.248	0.668	1.03	0.601	0.724	0.944	0.646	0.691	0.685	0.648	0.654	0.535	0.557	0.679	0.455	0.564	0.73	0.283	0.616	0.796	0.103	0.556
1294	6.47	NaN	NaN	NaN	0.739	1.06	0.308	0.796	0.962	0.269	0.702	0.748	0.228	0.567	0.592	0.276	0.567	0.524	0.27	0.592	0.368	0.219	0.614	0.15	0.262	0.481	0.067	0.247	0.668	1.03	0.601	0.724	0.944	0.646	0.691	0.685	0.649	0.654	0.535	0.557	0.678	0.455	0.564	0.73	0.283	0.616	0.796	0.103	0.556
1295	6.475	NaN	NaN	NaN	0.738	1.06	0.308	0.794	0.962	0.269	0.699	0.748	0.228	0.564	0.592	0.275	0.565	0.524	0.27	0.589	0.368	0.217	0.61	0.15	0.261	0.477	0.067	0.246	0.668	1.03	0.601	0.724	0.944	0.646	0.69	0.685	0.649	0.653	0.534	0.557	0.678	0.454	0.565	0.729	0.283	0.616	0.796	0.103	0.556
1296	6.48	NaN	NaN	NaN	0.736	1.06	0.308	0.792	0.962	0.269	0.697	0.749	0.228	0.562	0.593	0.275	0.563	0.524	0.269	0.586	0.368	0.216	0.606	0.15	0.259	0.473	0.067	0.244	0.667	1.031	0.602	0.724	0.944	0.646	0.69	0.684	0.649	0.653	0.534	0.558	0.678	0.454	0.565	0.729	0.283	0.616	0.796	0.103	0.556
1297	6.485	NaN	NaN	NaN	0.734	1.06	0.309	0.79	0.962	0.269	0.695	0.749	0.227	0.561	0.593	0.275	0.56	0.525	0.269	0.583	0.369	0.216	0.603	0.15	0.258	0.469	0.067	0.243	0.666	1.031	0.602	0.723	0.944	0.646	0.69	0.684	0.649	0.653	0.534	0.558	0.678	0.454	0.565	0.729	0.283	0.617	0.796	0.103	0.556
1298	6.49	NaN	NaN	NaN	0.733	1.06	0.308	0.788	0.962	0.268	0.692	0.749	0.227	0.559	0.593	0.275	0.558	0.524	0.268	0.58	0.369	0.215	0.599	0.15	0.256	0.466	0.068	0.242	0.665	1.031	0.603	0.723	0.944	0.646	0.689	0.684	0.65	0.652	0.534	0.558	0.678	0.454	0.566	0.729	0.283	0.617	0.796	0.103	0.556
1299	6.495	NaN	NaN	NaN	0.731	1.06	0.308	0.786	0.962	0.268	0.689	0.75	0.227	0.556	0.593	0.274	0.556	0.524	0.268	0.577	0.369	0.214	0.596	0.15	0.254	0.463	0.068	0.241	0.664	1.031	0.603	0.723	0.944	0.646	0.689	0.684	0.65	0.652	0.534	0.559	0.677	0.454	0.566	0.729	0.283	0.617	0.796	0.103	0.556
1300	6.5	NaN	NaN	NaN	0.73	1.059	0.308	0.783	0.962	0.268	0.687	0.75	0.226	0.554	0.593	0.274	0.553	0.525	0.268	0.575	0.369	0.213	0.593	0.15	0.253	0.46	0.068	0.239	0.663	1.031	0.603	0.723	0.944	0.646	0.688	0.684	0.65	0.65	0.534	0.559	0.677	0.454	0.566	0.729	0.282	0.617	0.796	0.103	0.556
1301	6.505	NaN	NaN	NaN	0.728	1.059	0.309	0.781	0.962	0.267	0.684	0.751	0.226	0.552	0.593	0.274	0.552	0.525	0.267	0.572	0.369	0.212	0.59	0.15	0.251	0.456	0.068	0.238	0.663	1.031	0.604	0.722	0.944	0.646	0.688	0.684	0.65	0.649	0.534	0.559	0.676	0.454	0.566	0.729	0.282	0.618	0.796	0.103	0.556
1302	6.51	NaN	NaN	NaN	0.726	1.059	0.309	0.779	0.962	0.267	0.682	0.751	0.225	0.551	0.593	0.274	0.55	0.525	0.267	0.569	0.369	0.211	0.587	0.15	0.25	0.453	0.069	0.236	0.663	1.031	0.604	0.722	0.944	0.646	0.688	0.683	0.65	0.649	0.534	0.56	0.675	0.454	0.566	0.729	0.282	0.618	0.796	0.103	0.556
1303	6.515	NaN	NaN	NaN	0.723	1.059	0.309	0.777	0.962	0.267	0.68	0.751	0.225	0.549	0.593	0.273	0.548	0.525	0.266	0.567	0.369	0.21	0.584	0.15	0.248	0.451	0.069	0.234	0.662	1.031	0.604	0.721	0.944	0.646	0.688	0.683	0.65	0.648	0.534	0.56	0.675	0.453	0.567	0.728	0.282	0.618	0.796	0.103	0.556
1304	6.52	NaN	NaN	NaN	0.722	1.059	0.308	0.775	0.962	0.267	0.678	0.751	0.225	0.547	0.593	0.273	0.546	0.525	0.266	0.564	0.369	0.209	0.582	0.15	0.247	0.448	0.069	0.233	0.662	1.031	0.605	0.721	0.943	0.646	0.688	0.683	0.65	0.648	0.533	0.56	0.674	0.453	0.567	0.728	0.282	0.618	0.796	0.103	0.556
1305	6.525	NaN	NaN	NaN	0.72	1.059	0.308	0.772	0.962	0.266	0.676	0.752	0.224	0.545	0.593	0.273	0.544	0.525	0.266	0.563	0.369	0.209	0.58	0.15	0.245	0.445	0.069	0.231	0.662	1.031	0.605	0.72	0.943	0.646	0.687	0.683	0.65	0.648	0.533	0.561	0.673	0.453	0.567	0.728	0.282	0.618	0.796	0.103	0.556
1306	6.53	NaN	NaN	NaN	0.718	1.059	0.309	0.77	0.961	0.266	0.674	0.752	0.224	0.544	0.593	0.272	0.542	0.524	0.265	0.56	0.369	0.208	0.577	0.15	0.244	0.442	0.069	0.23	0.661	1.031	0.605	0.72	0.943	0.646	0.687	0.683	0.65	0.648	0.533	0.561	0.673	0.453	0.567	0.728	0.282	0.618	0.796	0.103	0.556
1307	6.535	NaN	NaN	NaN	0.715	1.059	0.309	0.768	0.961	0.266	0.672	0.752	0.224	0.542	0.592	0.272	0.541	0.524	0.264	0.558	0.369	0.207	0.574	0.149	0.242	0.44	0.069	0.228	0.66	1.031	0.606	0.719	0.943	0.646	0.687	0.683	0.65	0.647	0.532	0.561	0.673	0.453	0.567	0.728	0.282	0.618	0.796	0.103	0.556
1308	6.54	NaN	NaN	NaN	0.713	1.059	0.308	0.766	0.961	0.266	0.669	0.752	0.223	0.541	0.592	0.272	0.539	0.524	0.263	0.556	0.369	0.206	0.572	0.149	0.241	0.438	0.07	0.227	0.659	1.031	0.606	0.719	0.943	0.646	0.687	0.683	0.65	0.647	0.532	0.561	0.673	0.453	0.567	0.728	0.282	0.618	0.796	0.103	0.556
1309	6.545	NaN	NaN	NaN	0.712	1.059	0.308	0.764	0.961	0.265	0.668	0.752	0.223	0.539	0.592	0.271	0.537	0.524	0.263	0.554	0.369	0.205	0.57	0.149	0.24	0.436	0.069	0.225	0.658	1.031	0.606	0.718	0.943	0.646	0.686	0.683	0.65	0.646	0.532	0.561	0.673	0.453	0.567	0.728	0.282	0.618	0.796	0.103	0.556
1310	6.55	NaN	NaN	NaN	0.71	1.058	0.308	0.763	0.961	0.265	0.667	0.752	0.223	0.537	0.592	0.271	0.536	0.524	0.262	0.552	0.369	0.204	0.567	0.149	0.239	0.433	0.069	0.224	0.658	1.031	0.607	0.717	0.943	0.645	0.686	0.683	0.65	0.645	0.532	0.561	0.673	0.452	0.567	0.728	0.282	0.618	0.796	0.103	0.556
1311	6.555	NaN	NaN	NaN	0.708	1.058	0.308	0.761	0.96	0.265	0.665	0.752	0.222	0.536	0.592	0.27	0.534	0.524	0.262	0.55	0.368	0.204	0.565	0.149	0.238	0.431	0.069	0.222	0.658	1.031	0.606	0.716	0.943	0.645	0.685	0.682	0.65	0.644	0.532	0.561	0.672	0.452	0.567	0.728	0.282	0.618	0.796	0.103	0.556
1312	6.56	NaN	NaN	NaN	0.705	1.058	0.308	0.759	0.96	0.265	0.664	0.752	0.222	0.535	0.592	0.27	0.533	0.523	0.262	0.549	0.368	0.203	0.564	0.149	0.237	0.429	0.069	0.221	0.657	1.03	0.606	0.715	0.943	0.645	0.684	0.682	0.65	0.644	0.532	0.56	0.671	0.452	0.567	0.727	0.282	0.618	0.796	0.103	0.556
1313	6.565	NaN	NaN	NaN	0.703	1.058	0.307	0.757	0.96	0.265	0.662	0.752	0.221	0.533	0.591	0.269	0.531	0.522	0.261	0.547	0.368	0.202	0.561	0.148	0.236	0.427	0.068	0.22	0.656	1.031	0.606	0.715	0.943	0.645	0.683	0.682	0.65	0.643	0.531	0.56	0.671	0.452	0.567	0.727	0.282	0.618	0.796	0.103	0.556
1314	6.57	NaN	NaN	NaN	0.703	1.057	0.307	0.756	0.96	0.264	0.661	0.751	0.221	0.532	0.591	0.268	0.53	0.522	0.261	0.545	0.367	0.201	0.559	0.148	0.235	0.425	0.068	0.218	0.654	1.031	0.606	0.714	0.943	0.644	0.683	0.682	0.65	0.642	0.531	0.56	0.67	0.452	0.566	0.727	0.282	0.618	0.796	0.103	0.556
1315	6.575	NaN	NaN	NaN	0.701	1.057	0.307	0.755	0.96	0.264	0.659	0.751	0.22	0.531	0.591	0.268	0.529	0.522	0.26	0.544	0.367	0.2	0.557	0.147	0.234	0.423	0.067	0.217	0.653	1.03	0.605	0.713	0.943	0.644	0.683	0.682	0.65	0.641	0.531	0.56	0.67	0.452	0.566	0.727	0.282	0.618	0.796	0.103	0.556
1316	6.58	NaN	NaN	NaN	0.7	1.056	0.306	0.753	0.959	0.264	0.659	0.75	0.22	0.529	0.59	0.268	0.527	0.521	0.259	0.542	0.367	0.2	0.556	0.147	0.233	0.421	0.067	0.216	0.651	1.03	0.606	0.712	0.943	0.644	0.682	0.682	0.649	0.641	0.531	0.56	0.669	0.451	0.566	0.727	0.282	0.618	0.796	0.103	0.556
1317	6.585	NaN	NaN	NaN	0.698	1.056	0.306	0.752	0.959	0.264	0.658	0.75	0.219	0.528	0.59	0.267	0.526	0.521	0.258	0.54	0.366	0.199	0.554	0.146	0.232	0.419	0.066	0.215	0.65	1.03	0.606	0.711	0.943	0.643	0.681	0.681	0.649	0.64	0.531	0.56	0.669	0.451	0.566	0.727	0.282	0.618	0.796	0.103	0.556
1318	6.59	NaN	NaN	NaN	0.697	1.055	0.306	0.75	0.958	0.263	0.656	0.75	0.219	0.526	0.589	0.267	0.525	0.52	0.258	0.539	0.366	0.198	0.552	0.146	0.231	0.418	0.065	0.214	0.649	1.03	0.606	0.71	0.942	0.643	0.68	0.681	0.649	0.64	0.531	0.559	0.668	0.451	0.566	0.726	0.282	0.618	0.796	0.103	0.556
1319	6.595	NaN	NaN	NaN	0.695	1.055	0.305	0.747	0.958	0.262	0.654	0.75	0.218	0.526	0.588	0.267	0.524	0.52	0.257	0.537	0.365	0.198	0.55	0.145	0.23	0.416	0.064	0.213	0.648	1.03	0.605	0.708	0.942	0.643	0.679	0.681	0.649	0.639	0.531	0.559	0.667	0.451	0.566	0.726	0.282	0.618	0.796	0.103	0.556
1320	6.6	NaN	NaN	NaN	0.693	1.055	0.305	0.745	0.958	0.262	0.653	0.749	0.218	0.524	0.587	0.266	0.522	0.519	0.257	0.536	0.365	0.197	0.547	0.144	0.23	0.414	0.063	0.212	0.646	1.031	0.605	0.707	0.942	0.643	0.678	0.681	0.648	0.638	0.531	0.559	0.667	0.45	0.566	0.726	0.282	0.618	0.796	0.103	0.556
1321	6.605	NaN	NaN	NaN	0.693	1.055	0.304	0.743	0.958	0.261	0.652	0.748	0.218	0.523	0.587	0.265	0.521	0.519	0.256	0.534	0.364	0.197	0.545	0.144	0.229	0.413	0.062	0.211	0.645	1.03	0.604	0.706	0.942	0.642	0.677	0.681	0.648	0.637	0.53	0.559	0.666	0.45	0.565	0.726	0.282	0.618	0.796	0.103	0.556
1322	6.61	NaN	NaN	NaN	0.69	1.055	0.304	0.742	0.957	0.261	0.651	0.748	0.217	0.522	0.586	0.265	0.52	0.518	0.256	0.532	0.363	0.196	0.544	0.143	0.228	0.411	0.061	0.21	0.645	1.03	0.604	0.705	0.942	0.642	0.676	0.681	0.648	0.636	0.53	0.558	0.665	0.45	0.565	0.725	0.282	0.618	0.796	0.103	0.556
1323	6.615	NaN	NaN	NaN	0.688	1.054	0.303	0.74	0.957	0.26	0.65	0.747	0.217	0.522	0.586	0.264	0.519	0.517	0.256	0.531	0.362	0.195	0.542	0.142	0.228	0.409	0.06	0.209	0.644	1.03	0.603	0.703	0.942	0.642	0.675	0.681	0.648	0.636	0.53	0.558	0.665	0.45	0.565	0.725	0.282	0.618	0.796	0.103	0.556
1324	6.62	NaN	NaN	NaN	0.687	1.054	0.303	0.739	0.956	0.26	0.649	0.746	0.217	0.521	0.585	0.264	0.518	0.516	0.255	0.53	0.362	0.195	0.54	0.141	0.227	0.407	0.059	0.209	0.642	1.03	0.602	0.702	0.942	0.641	0.674	0.681	0.647	0.635	0.529	0.558	0.664	0.45	0.564	0.724	0.282	0.617	0.796	0.103	0.556
1325	6.625	NaN	NaN	NaN	0.686	1.053	0.302	0.737	0.956	0.26	0.649	0.746	0.216	0.52	0.584	0.263	0.517	0.515	0.255	0.529	0.361	0.194	0.538	0.14	0.227	0.406	0.058	0.208	0.64	1.03	0.602	0.7	0.942	0.641	0.672	0.68	0.647	0.635	0.529	0.557	0.663	0.45	0.564	0.724	0.282	0.617	0.796	0.103	0.556
1326	6.63	NaN	NaN	NaN	0.683	1.053	0.301	0.736	0.955	0.26	0.648	0.745	0.216	0.52	0.583	0.263	0.517	0.515	0.254	0.527	0.36	0.194	0.537	0.14	0.226	0.404	0.056	0.208	0.639	1.029	0.601	0.699	0.942	0.641	0.671	0.681	0.647	0.634	0.529	0.557	0.663	0.45	0.564	0.723	0.282	0.617	0.796	0.103	0.556
1327	6.635	NaN	NaN	NaN	0.682	1.053	0.301	0.734	0.955	0.259	0.646	0.745	0.215	0.519	0.582	0.263	0.517	0.514	0.253	0.526	0.358	0.194	0.535	0.139	0.226	0.402	0.055	0.207	0.638	1.029	0.601	0.697	0.942	0.64	0.669	0.681	0.646	0.634	0.528	0.556	0.663	0.45	0.564	0.723	0.282	0.617	0.796	0.103	0.556
1328	6.64	NaN	NaN	NaN	0.681	1.053	0.3	0.733	0.954	0.259	0.644	0.744	0.215	0.519	0.581	0.262	0.516	0.512	0.253	0.525	0.357	0.193	0.532	0.138	0.226	0.4	0.054	0.207	0.636	1.029	0.6	0.695	0.942	0.64	0.668	0.681	0.646	0.633	0.528	0.556	0.663	0.45	0.564	0.723	0.281	0.617	0.796	0.103	0.556
1329	6.645	NaN	NaN	NaN	0.678	1.053	0.299	0.731	0.954	0.258	0.644	0.744	0.214	0.518	0.58	0.262	0.515	0.512	0.252	0.524	0.357	0.193	0.531	0.136	0.226	0.398	0.052	0.207	0.635	1.029	0.6	0.694	0.942	0.639	0.667	0.681	0.645	0.633	0.528	0.556	0.662	0.45	0.564	0.722	0.281	0.617	0.796	0.103	0.556
1330	6.65	NaN	NaN	NaN	0.677	1.052	0.299	0.729	0.953	0.258	0.644	0.742	0.214	0.517	0.579	0.261	0.514	0.51	0.252	0.523	0.356	0.192	0.529	0.135	0.225	0.397	0.05	0.207	0.634	1.029	0.599	0.692	0.942	0.639	0.665	0.681	0.645	0.633	0.528	0.556	0.661	0.45	0.563	0.722	0.281	0.617	0.796	0.103	0.556
1331	6.655	NaN	NaN	NaN	0.676	1.052	0.298	0.727	0.953	0.257	0.644	0.741	0.213	0.517	0.578	0.261	0.514	0.51	0.252	0.522	0.354	0.192	0.528	0.134	0.225	0.396	0.048	0.206	0.633	1.029	0.599	0.691	0.942	0.639	0.664	0.681	0.644	0.632	0.528	0.555	0.66	0.45	0.562	0.722	0.281	0.617	0.796	0.103	0.557
1332	6.66	NaN	NaN	NaN	0.673	1.052	0.297	0.726	0.952	0.257	0.643	0.74	0.213	0.517	0.576	0.261	0.513	0.508	0.252	0.521	0.353	0.192	0.526	0.133	0.225	0.394	0.047	0.206	0.63	1.03	0.598	0.689	0.942	0.638	0.663	0.68	0.644	0.631	0.527	0.555	0.659	0.45	0.562	0.721	0.281	0.617	0.796	0.103	0.557
1333	6.665	NaN	NaN	NaN	0.671	1.051	0.297	0.724	0.952	0.257	0.642	0.739	0.212	0.516	0.575	0.261	0.513	0.507	0.251	0.521	0.352	0.192	0.524	0.132	0.225	0.393	0.045	0.207	0.629	1.03	0.597	0.687	0.942	0.637	0.661	0.68	0.643	0.629	0.527	0.554	0.658	0.45	0.561	0.721	0.281	0.617	0.796	0.103	0.557
1334	6.67	NaN	NaN	NaN	0.67	1.051	0.296	0.722	0.951	0.256	0.641	0.739	0.212	0.516	0.574	0.26	0.513	0.506	0.251	0.52	0.35	0.192	0.522	0.131	0.224	0.391	0.043	0.207	0.628	1.03	0.597	0.686	0.942	0.637	0.66	0.68	0.643	0.628	0.527	0.554	0.658	0.449	0.561	0.721	0.281	0.617	0.796	0.103	0.557
1335	6.675	NaN	NaN	NaN	0.668	1.051	0.295	0.72	0.951	0.255	0.641	0.737	0.211	0.516	0.573	0.259	0.512	0.504	0.251	0.519	0.349	0.191	0.52	0.129	0.224	0.39	0.041	0.207	0.625	1.03	0.596	0.684	0.942	0.636	0.659	0.68	0.642	0.627	0.527	0.554	0.657	0.449	0.561	0.721	0.281	0.617	0.796	0.103	0.557
1336	6.68	NaN	NaN	NaN	0.667	1.05	0.294	0.719	0.95	0.255	0.639	0.736	0.211	0.516	0.571	0.259	0.512	0.503	0.251	0.518	0.348	0.191	0.519	0.128	0.225	0.388	0.039	0.208	0.623	1.03	0.595	0.682	0.942	0.635	0.658	0.68	0.642	0.626	0.527	0.553	0.657	0.449	0.561	0.72	0.281	0.617	0.795	0.103	0.557
1337	6.685	NaN	NaN	NaN	0.666	1.049	0.293	0.718	0.949	0.254	0.638	0.735	0.21	0.515	0.57	0.258	0.513	0.502	0.25	0.518	0.346	0.191	0.518	0.126	0.225	0.387	0.037	0.208	0.622	1.03	0.595	0.681	0.942	0.635	0.657	0.68	0.642	0.625	0.527	0.553	0.656	0.449	0.561	0.72	0.281	0.617	0.795	0.103	0.557
1338	6.69	NaN	NaN	NaN	0.664	1.049	0.292	0.716	0.949	0.254	0.638	0.734	0.21	0.515	0.568	0.258	0.512	0.5	0.25	0.517	0.345	0.191	0.517	0.125	0.225	0.385	0.035	0.209	0.62	1.03	0.594	0.679	0.942	0.634	0.655	0.68	0.641	0.623	0.527	0.552	0.655	0.449	0.56	0.72	0.281	0.617	0.795	0.103	0.557
1339	6.695	NaN	NaN	NaN	0.662	1.049	0.291	0.713	0.948	0.253	0.637	0.733	0.21	0.515	0.567	0.258	0.512	0.499	0.25	0.517	0.343	0.191	0.516	0.123	0.225	0.384	0.033	0.209	0.618	1.029	0.593	0.677	0.942	0.634	0.653	0.68	0.641	0.622	0.527	0.552	0.654	0.448	0.56	0.719	0.281	0.617	0.795	0.103	0.557
1340	6.7	NaN	NaN	NaN	0.659	1.048	0.291	0.711	0.948	0.253	0.636	0.732	0.209	0.516	0.565	0.258	0.512	0.497	0.25	0.516	0.341	0.191	0.515	0.121	0.225	0.383	0.03	0.21	0.617	1.029	0.592	0.676	0.942	0.633	0.652	0.68	0.641	0.621	0.526	0.552	0.653	0.448	0.56	0.719	0.281	0.617	0.795	0.103	0.557
1341	6.705	NaN	NaN	NaN	0.657	1.048	0.29	0.709	0.947	0.252	0.636	0.731	0.209	0.515	0.563	0.258	0.512	0.495	0.249	0.515	0.34	0.191	0.514	0.119	0.225	0.383	0.028	0.211	0.615	1.029	0.592	0.674	0.942	0.632	0.65	0.68	0.641	0.621	0.526	0.552	0.653	0.448	0.56	0.719	0.281	0.617	0.795	0.103	0.557
1342	6.71	NaN	NaN	NaN	0.655	1.047	0.289	0.707	0.947	0.251	0.635	0.729	0.208	0.515	0.561	0.258	0.512	0.494	0.249	0.515	0.338	0.191	0.513	0.118	0.226	0.382	0.026	0.212	0.614	1.029	0.591	0.672	0.942	0.632	0.649	0.68	0.64	0.619	0.526	0.552	0.653	0.448	0.56	0.719	0.281	0.617	0.795	0.103	0.557
1343	6.715	NaN	NaN	NaN	0.653	1.047	0.288	0.705	0.946	0.25	0.635	0.729	0.208	0.515	0.56	0.258	0.513	0.492	0.249	0.515	0.336	0.191	0.512	0.116	0.227	0.381	0.024	0.212	0.612	1.029	0.59	0.67	0.941	0.631	0.648	0.68	0.64	0.618	0.526	0.552	0.652	0.447	0.56	0.719	0.281	0.617	0.795	0.103	0.557
1344	6.72	NaN	NaN	NaN	0.651	1.046	0.287	0.703	0.946	0.249	0.634	0.728	0.208	0.516	0.558	0.257	0.513	0.491	0.249	0.514	0.334	0.192	0.511	0.114	0.227	0.381	0.023	0.213	0.61	1.029	0.589	0.669	0.941	0.63	0.648	0.679	0.64	0.618	0.526	0.552	0.651	0.447	0.56	0.719	0.281	0.617	0.795	0.103	0.557
1345	6.725	NaN	NaN	NaN	0.649	1.046	0.286	0.701	0.945	0.249	0.633	0.726	0.207	0.516	0.556	0.257	0.513	0.489	0.249	0.514	0.332	0.192	0.51	0.113	0.228	0.38	0.021	0.214	0.608	1.029	0.588	0.667	0.942	0.629	0.647	0.679	0.64	0.617	0.525	0.552	0.651	0.447	0.561	0.719	0.281	0.617	0.795	0.103	0.558
1346	6.73	NaN	NaN	NaN	0.647	1.045	0.285	0.699	0.944	0.248	0.632	0.724	0.207	0.516	0.554	0.257	0.514	0.487	0.25	0.514	0.331	0.192	0.51	0.112	0.229	0.38	0.02	0.214	0.606	1.028	0.588	0.666	0.941	0.628	0.646	0.679	0.639	0.616	0.525	0.552	0.65	0.447	0.561	0.719	0.281	0.617	0.795	0.103	0.558
1347	6.735	NaN	NaN	NaN	0.644	1.045	0.284	0.696	0.944	0.247	0.632	0.723	0.207	0.517	0.553	0.257	0.514	0.485	0.25	0.514	0.329	0.193	0.51	0.111	0.229	0.38	0.02	0.215	0.604	1.028	0.587	0.664	0.941	0.627	0.645	0.679	0.639	0.615	0.524	0.552	0.649	0.446	0.561	0.718	0.281	0.617	0.795	0.103	0.558
1348	6.74	NaN	NaN	NaN	0.641	1.044	0.284	0.694	0.943	0.246	0.631	0.722	0.206	0.517	0.551	0.258	0.514	0.483	0.25	0.514	0.327	0.193	0.509	0.109	0.231	0.38	0.02	0.216	0.603	1.028	0.586	0.662	0.941	0.627	0.643	0.679	0.639	0.614	0.524	0.552	0.648	0.446	0.561	0.718	0.281	0.617	0.795	0.103	0.558
1349	6.745	NaN	NaN	NaN	0.639	1.044	0.282	0.691	0.943	0.245	0.629	0.721	0.206	0.517	0.549	0.258	0.515	0.482	0.25	0.514	0.325	0.194	0.509	0.108	0.232	0.38	0.02	0.217	0.601	1.028	0.585	0.66	0.941	0.626	0.643	0.679	0.639	0.614	0.524	0.552	0.647	0.446	0.56	0.718	0.281	0.617	0.795	0.103	0.558
1350	6.75	NaN	NaN	NaN	0.637	1.043	0.281	0.689	0.942	0.244	0.628	0.72	0.206	0.517	0.548	0.258	0.514	0.48	0.25	0.514	0.323	0.195	0.508	0.108	0.233	0.38	0.02	0.217	0.599	1.027	0.584	0.659	0.941	0.625	0.641	0.679	0.638	0.613	0.523	0.552	0.646	0.446	0.56	0.718	0.281	0.617	0.795	0.103	0.558
1351	6.755	NaN	NaN	NaN	0.634	1.043	0.28	0.687	0.941	0.243	0.629	0.718	0.206	0.517	0.546	0.258	0.514	0.479	0.25	0.514	0.322	0.196	0.508	0.107	0.234	0.38	0.02	0.217	0.598	1.027	0.583	0.657	0.94	0.624	0.64	0.679	0.638	0.612	0.523	0.552	0.646	0.446	0.56	0.717	0.281	0.617	0.795	0.103	0.558
1352	6.76	NaN	NaN	NaN	0.632	1.042	0.28	0.685	0.941	0.242	0.629	0.716	0.205	0.517	0.545	0.258	0.514	0.478	0.251	0.514	0.321	0.197	0.507	0.107	0.234	0.38	0.02	0.217	0.595	1.027	0.582	0.656	0.94	0.623	0.639	0.679	0.637	0.611	0.523	0.551	0.645	0.445	0.559	0.717	0.281	0.617	0.795	0.103	0.558
1353	6.765	NaN	NaN	NaN	0.629	1.042	0.279	0.683	0.94	0.241	0.629	0.716	0.204	0.516	0.544	0.259	0.513	0.478	0.251	0.514	0.321	0.197	0.507	0.108	0.234	0.379	0.02	0.217	0.593	1.027	0.582	0.653	0.94	0.622	0.638	0.679	0.637	0.61	0.522	0.551	0.645	0.445	0.559	0.717	0.281	0.616	0.795	0.104	0.558
1354	6.77	NaN	NaN	NaN	0.628	1.041	0.278	0.68	0.94	0.24	0.627	0.716	0.204	0.514	0.544	0.259	0.511	0.478	0.251	0.515	0.321	0.198	0.507	0.108	0.234	0.379	0.02	0.217	0.591	1.027	0.581	0.651	0.94	0.621	0.637	0.679	0.636	0.61	0.522	0.55	0.645	0.445	0.558	0.716	0.281	0.616	0.795	0.104	0.558
1355	6.775	NaN	NaN	NaN	0.626	1.041	0.277	0.678	0.94	0.239	0.625	0.716	0.204	0.512	0.545	0.259	0.509	0.478	0.251	0.515	0.322	0.198	0.507	0.108	0.234	0.379	0.02	0.217	0.589	1.027	0.58	0.65	0.94	0.62	0.636	0.679	0.635	0.609	0.522	0.549	0.644	0.445	0.558	0.716	0.281	0.615	0.795	0.104	0.558
1356	6.78	NaN	NaN	NaN	0.624	1.041	0.276	0.676	0.94	0.238	0.623	0.716	0.204	0.51	0.546	0.259	0.507	0.479	0.251	0.514	0.323	0.197	0.507	0.108	0.234	0.379	0.02	0.217	0.588	1.026	0.579	0.648	0.939	0.619	0.635	0.679	0.635	0.609	0.522	0.549	0.643	0.444	0.557	0.715	0.281	0.615	0.795	0.104	0.558
1357	6.785	NaN	NaN	NaN	0.622	1.041	0.275	0.674	0.94	0.237	0.62	0.716	0.204	0.507	0.547	0.259	0.504	0.481	0.251	0.513	0.324	0.197	0.507	0.108	0.234	0.379	0.02	0.217	0.586	1.026	0.578	0.646	0.939	0.618	0.634	0.679	0.634	0.608	0.522	0.548	0.643	0.444	0.557	0.715	0.281	0.615	0.795	0.104	0.558
1358	6.79	NaN	NaN	NaN	0.62	1.041	0.274	0.673	0.941	0.236	0.618	0.717	0.203	0.504	0.548	0.259	0.502	0.482	0.251	0.511	0.325	0.197	0.507	0.108	0.234	0.379	0.021	0.217	0.584	1.026	0.577	0.644	0.939	0.617	0.633	0.679	0.633	0.608	0.521	0.547	0.642	0.444	0.556	0.714	0.281	0.614	0.795	0.104	0.557
1359	6.795	NaN	NaN	NaN	0.618	1.041	0.274	0.671	0.941	0.235	0.616	0.717	0.203	0.501	0.55	0.258	0.5	0.482	0.25	0.51	0.326	0.196	0.506	0.108	0.234	0.379	0.021	0.217	0.582	1.027	0.576	0.642	0.939	0.616	0.631	0.679	0.633	0.607	0.521	0.546	0.642	0.444	0.555	0.714	0.281	0.614	0.796	0.105	0.557
1360	6.8	NaN	NaN	NaN	0.617	1.041	0.273	0.669	0.942	0.234	0.613	0.718	0.202	0.498	0.551	0.258	0.499	0.483	0.25	0.508	0.326	0.195	0.506	0.108	0.234	0.379	0.02	0.217	0.58	1.027	0.576	0.64	0.939	0.615	0.631	0.679	0.632	0.607	0.521	0.545	0.641	0.444	0.554	0.714	0.281	0.614	0.796	0.106	0.557
1361	6.805	NaN	NaN	NaN	0.614	1.042	0.271	0.667	0.943	0.233	0.61	0.718	0.201	0.495	0.552	0.257	0.497	0.484	0.249	0.507	0.326	0.195	0.506	0.108	0.234	0.379	0.02	0.217	0.578	1.027	0.575	0.639	0.939	0.614	0.63	0.679	0.63	0.605	0.521	0.544	0.64	0.444	0.553	0.714	0.281	0.613	0.796	0.106	0.557
1362	6.81	NaN	NaN	NaN	0.613	1.042	0.271	0.666	0.943	0.233	0.606	0.719	0.201	0.492	0.552	0.256	0.495	0.484	0.248	0.504	0.326	0.194	0.506	0.108	0.234	0.379	0.02	0.217	0.576	1.027	0.574	0.637	0.939	0.613	0.628	0.679	0.629	0.604	0.521	0.543	0.64	0.444	0.553	0.713	0.281	0.613	0.796	0.106	0.557
1363	6.815	NaN	NaN	NaN	0.611	1.044	0.27	0.664	0.944	0.232	0.602	0.72	0.199	0.49	0.553	0.256	0.493	0.484	0.247	0.502	0.326	0.193	0.506	0.108	0.233	0.379	0.02	0.217	0.574	1.027	0.573	0.635	0.939	0.612	0.628	0.678	0.629	0.603	0.521	0.543	0.64	0.444	0.552	0.713	0.281	0.612	0.796	0.106	0.557
1364	6.82	NaN	NaN	NaN	0.608	1.044	0.269	0.662	0.945	0.231	0.598	0.721	0.198	0.487	0.553	0.255	0.49	0.484	0.246	0.5	0.326	0.192	0.506	0.108	0.233	0.379	0.02	0.217	0.572	1.026	0.572	0.633	0.939	0.611	0.627	0.678	0.628	0.603	0.521	0.542	0.639	0.444	0.552	0.713	0.282	0.612	0.796	0.106	0.557
1365	6.825	NaN	NaN	NaN	0.607	1.045	0.268	0.661	0.945	0.23	0.595	0.722	0.197	0.485	0.553	0.254	0.488	0.484	0.246	0.498	0.325	0.191	0.506	0.108	0.233	0.379	0.02	0.216	0.57	1.026	0.571	0.631	0.939	0.61	0.626	0.677	0.627	0.602	0.52	0.541	0.639	0.444	0.552	0.713	0.282	0.612	0.796	0.106	0.557
1366	6.83	NaN	NaN	NaN	0.606	1.045	0.267	0.659	0.946	0.23	0.592	0.723	0.195	0.483	0.553	0.253	0.486	0.483	0.245	0.496	0.324	0.19	0.506	0.108	0.233	0.379	0.02	0.216	0.568	1.027	0.57	0.629	0.939	0.609	0.624	0.677	0.626	0.601	0.52	0.541	0.639	0.444	0.552	0.712	0.282	0.611	0.796	0.106	0.557
1367	6.835	NaN	NaN	NaN	0.603	1.046	0.266	0.657	0.946	0.229	0.59	0.723	0.194	0.482	0.552	0.252	0.485	0.483	0.244	0.494	0.324	0.19	0.506	0.108	0.232	0.379	0.02	0.216	0.566	1.026	0.569	0.628	0.939	0.608	0.624	0.677	0.625	0.601	0.52	0.54	0.639	0.444	0.551	0.712	0.282	0.611	0.796	0.106	0.557
1368	6.84	NaN	NaN	NaN	0.602	1.046	0.265	0.655	0.947	0.228	0.587	0.724	0.193	0.48	0.552	0.251	0.483	0.482	0.243	0.491	0.323	0.189	0.506	0.107	0.232	0.379	0.02	0.216	0.564	1.027	0.568	0.626	0.938	0.607	0.622	0.676	0.624	0.601	0.52	0.539	0.638	0.444	0.551	0.712	0.282	0.611	0.796	0.106	0.557
1369	6.845	NaN	NaN	NaN	0.6	1.047	0.264	0.653	0.947	0.227	0.584	0.725	0.192	0.478	0.552	0.25	0.481	0.481	0.242	0.49	0.323	0.189	0.506	0.107	0.232	0.379	0.02	0.216	0.563	1.026	0.567	0.624	0.938	0.606	0.621	0.676	0.623	0.601	0.52	0.539	0.638	0.444	0.55	0.712	0.281	0.611	0.796	0.106	0.557
1370	6.85	NaN	NaN	NaN	0.598	1.047	0.263	0.652	0.948	0.226	0.582	0.726	0.19	0.477	0.551	0.249	0.479	0.481	0.241	0.488	0.322	0.188	0.506	0.107	0.231	0.379	0.02	0.216	0.561	1.026	0.566	0.622	0.938	0.605	0.62	0.676	0.623	0.601	0.52	0.539	0.638	0.444	0.55	0.712	0.281	0.611	0.796	0.106	0.557
1371	6.855	NaN	NaN	NaN	0.596	1.047	0.262	0.649	0.948	0.225	0.581	0.726	0.189	0.476	0.55	0.248	0.478	0.48	0.241	0.487	0.322	0.188	0.506	0.107	0.231	0.379	0.02	0.216	0.559	1.026	0.565	0.621	0.938	0.604	0.62	0.676	0.622	0.601	0.519	0.539	0.638	0.443	0.55	0.712	0.281	0.61	0.796	0.106	0.557
1372	6.86	NaN	NaN	NaN	0.593	1.048	0.261	0.646	0.948	0.224	0.58	0.725	0.188	0.475	0.55	0.247	0.476	0.48	0.24	0.487	0.322	0.188	0.506	0.107	0.231	0.379	0.02	0.216	0.557	1.025	0.565	0.619	0.938	0.603	0.619	0.676	0.622	0.601	0.519	0.539	0.637	0.443	0.549	0.712	0.281	0.61	0.796	0.106	0.557
1373	6.865	NaN	NaN	NaN	0.591	1.048	0.26	0.645	0.948	0.223	0.579	0.725	0.187	0.474	0.549	0.246	0.475	0.48	0.24	0.486	0.322	0.187	0.506	0.107	0.231	0.379	0.02	0.216	0.555	1.025	0.564	0.618	0.937	0.603	0.619	0.676	0.621	0.601	0.519	0.538	0.637	0.443	0.549	0.711	0.281	0.61	0.796	0.106	0.557
1374	6.87	NaN	NaN	NaN	0.588	1.048	0.26	0.642	0.949	0.222	0.578	0.726	0.186	0.473	0.548	0.245	0.474	0.48	0.239	0.486	0.322	0.187	0.506	0.107	0.231	0.379	0.02	0.216	0.552	1.025	0.564	0.616	0.937	0.601	0.618	0.676	0.62	0.6	0.519	0.538	0.637	0.443	0.548	0.711	0.281	0.61	0.796	0.106	0.556
1375	6.875	NaN	NaN	NaN	0.586	1.048	0.259	0.64	0.949	0.221	0.576	0.726	0.185	0.473	0.548	0.244	0.474	0.48	0.238	0.486	0.321	0.187	0.506	0.107	0.231	0.379	0.02	0.216	0.551	1.025	0.563	0.615	0.937	0.6	0.618	0.676	0.62	0.6	0.519	0.537	0.637	0.443	0.548	0.711	0.281	0.61	0.796	0.106	0.556
1376	6.88	NaN	NaN	NaN	0.584	1.048	0.258	0.638	0.949	0.22	0.574	0.726	0.185	0.472	0.548	0.244	0.473	0.48	0.238	0.486	0.321	0.187	0.506	0.106	0.231	0.379	0.02	0.216	0.55	1.024	0.562	0.613	0.937	0.599	0.618	0.677	0.619	0.6	0.519	0.537	0.637	0.443	0.548	0.711	0.282	0.609	0.796	0.106	0.556
1377	6.885	NaN	NaN	NaN	0.581	1.048	0.257	0.635	0.949	0.219	0.573	0.725	0.184	0.471	0.548	0.243	0.472	0.479	0.237	0.486	0.321	0.186	0.506	0.106	0.231	0.379	0.02	0.216	0.548	1.024	0.561	0.611	0.937	0.598	0.618	0.677	0.618	0.599	0.519	0.537	0.637	0.444	0.548	0.711	0.282	0.609	0.796	0.106	0.556
1378	6.89	NaN	NaN	NaN	0.579	1.048	0.256	0.632	0.949	0.218	0.573	0.725	0.183	0.471	0.547	0.242	0.472	0.479	0.237	0.486	0.321	0.186	0.506	0.106	0.231	0.379	0.02	0.216	0.546	1.024	0.56	0.61	0.937	0.597	0.617	0.677	0.618	0.599	0.518	0.536	0.636	0.444	0.547	0.71	0.282	0.609	0.796	0.106	0.556
1379	6.895	NaN	NaN	NaN	0.577	1.048	0.255	0.63	0.949	0.217	0.573	0.724	0.182	0.47	0.547	0.242	0.472	0.479	0.236	0.486	0.321	0.186	0.506	0.106	0.231	0.379	0.02	0.216	0.544	1.024	0.559	0.609	0.937	0.596	0.617	0.678	0.618	0.599	0.518	0.536	0.636	0.444	0.547	0.71	0.282	0.609	0.796	0.106	0.556
1380	6.9	NaN	NaN	NaN	0.575	1.048	0.255	0.627	0.95	0.216	0.572	0.723	0.181	0.47	0.547	0.241	0.471	0.479	0.236	0.486	0.321	0.185	0.506	0.106	0.231	0.379	0.02	0.216	0.542	1.024	0.559	0.608	0.937	0.595	0.616	0.678	0.617	0.599	0.518	0.536	0.636	0.444	0.547	0.71	0.282	0.609	0.796	0.106	0.556
1381	6.905	NaN	NaN	NaN	0.572	1.048	0.254	0.625	0.95	0.215	0.571	0.723	0.181	0.468	0.547	0.241	0.471	0.479	0.236	0.485	0.32	0.185	0.506	0.106	0.231	0.379	0.02	0.216	0.541	1.024	0.558	0.607	0.937	0.594	0.616	0.678	0.617	0.599	0.518	0.536	0.636	0.444	0.547	0.71	0.282	0.608	0.796	0.106	0.556
1382	6.91	NaN	NaN	NaN	0.569	1.048	0.253	0.623	0.95	0.214	0.569	0.723	0.18	0.467	0.547	0.241	0.47	0.479	0.235	0.485	0.32	0.185	0.505	0.106	0.231	0.379	0.02	0.216	0.54	1.024	0.558	0.605	0.937	0.593	0.615	0.679	0.616	0.599	0.518	0.535	0.635	0.444	0.547	0.71	0.282	0.608	0.796	0.106	0.556
1383	6.915	NaN	NaN	NaN	0.566	1.048	0.252	0.62	0.95	0.212	0.567	0.723	0.18	0.466	0.547	0.24	0.469	0.478	0.235	0.485	0.32	0.185	0.505	0.106	0.231	0.379	0.02	0.216	0.538	1.023	0.557	0.603	0.936	0.592	0.615	0.679	0.616	0.598	0.519	0.535	0.635	0.444	0.546	0.71	0.282	0.608	0.796	0.106	0.556
1384	6.92	NaN	NaN	NaN	0.563	1.048	0.252	0.618	0.95	0.212	0.565	0.723	0.179	0.465	0.546	0.24	0.468	0.478	0.234	0.484	0.32	0.184	0.505	0.106	0.231	0.379	0.02	0.216	0.537	1.024	0.556	0.602	0.936	0.591	0.614	0.679	0.615	0.597	0.519	0.534	0.635	0.444	0.546	0.71	0.283	0.608	0.796	0.107	0.556
1385	6.925	NaN	NaN	NaN	0.561	1.048	0.251	0.616	0.95	0.211	0.563	0.723	0.179	0.463	0.546	0.24	0.467	0.478	0.234	0.484	0.319	0.184	0.505	0.106	0.231	0.379	0.02	0.216	0.534	1.024	0.556	0.601	0.936	0.591	0.613	0.68	0.615	0.596	0.519	0.534	0.635	0.445	0.546	0.71	0.283	0.608	0.796	0.107	0.556
1386	6.93	NaN	NaN	NaN	0.559	1.048	0.25	0.614	0.95	0.21	0.561	0.723	0.178	0.462	0.546	0.239	0.466	0.478	0.234	0.483	0.319	0.184	0.505	0.106	0.231	0.379	0.02	0.216	0.532	1.024	0.554	0.599	0.936	0.59	0.612	0.68	0.614	0.595	0.519	0.533	0.635	0.445	0.545	0.711	0.283	0.608	0.796	0.107	0.556
1387	6.935	NaN	NaN	NaN	0.557	1.048	0.25	0.612	0.951	0.209	0.558	0.723	0.177	0.46	0.546	0.239	0.464	0.478	0.234	0.482	0.319	0.184	0.505	0.106	0.231	0.379	0.02	0.216	0.531	1.024	0.554	0.598	0.936	0.589	0.611	0.68	0.614	0.594	0.519	0.533	0.634	0.445	0.545	0.711	0.284	0.608	0.795	0.107	0.556
1388	6.94	NaN	NaN	NaN	0.555	1.048	0.249	0.61	0.951	0.208	0.556	0.724	0.176	0.458	0.546	0.239	0.462	0.478	0.233	0.481	0.319	0.184	0.504	0.106	0.231	0.379	0.02	0.216	0.529	1.024	0.553	0.597	0.936	0.588	0.61	0.68	0.614	0.594	0.519	0.533	0.634	0.445	0.545	0.711	0.284	0.608	0.795	0.107	0.556
1389	6.945	NaN	NaN	NaN	0.552	1.048	0.248	0.608	0.951	0.207	0.553	0.724	0.176	0.456	0.546	0.238	0.461	0.478	0.233	0.479	0.319	0.184	0.504	0.106	0.231	0.379	0.02	0.216	0.527	1.024	0.553	0.595	0.937	0.587	0.609	0.68	0.613	0.594	0.519	0.533	0.634	0.445	0.545	0.711	0.285	0.608	0.795	0.107	0.556
1390	6.95	NaN	NaN	NaN	0.55	1.048	0.247	0.605	0.951	0.206	0.551	0.724	0.175	0.454	0.546	0.238	0.459	0.478	0.233	0.478	0.319	0.184	0.504	0.106	0.231	0.379	0.02	0.216	0.526	1.024	0.552	0.594	0.936	0.586	0.608	0.68	0.613	0.594	0.519	0.533	0.634	0.445	0.545	0.712	0.285	0.608	0.795	0.107	0.556
1391	6.955	NaN	NaN	NaN	0.547	1.048	0.247	0.602	0.951	0.205	0.548	0.724	0.174	0.452	0.546	0.238	0.457	0.478	0.233	0.476	0.319	0.184	0.504	0.106	0.231	0.379	0.02	0.216	0.524	1.024	0.551	0.592	0.936	0.586	0.607	0.68	0.612	0.594	0.519	0.533	0.634	0.445	0.545	0.712	0.285	0.608	0.795	0.107	0.556
1392	6.96	NaN	NaN	NaN	0.545	1.048	0.246	0.6	0.951	0.204	0.546	0.725	0.174	0.451	0.546	0.238	0.455	0.477	0.233	0.475	0.319	0.184	0.503	0.106	0.231	0.379	0.02	0.216	0.522	1.024	0.551	0.591	0.936	0.585	0.606	0.68	0.612	0.594	0.519	0.533	0.634	0.445	0.544	0.711	0.286	0.608	0.795	0.107	0.556
1393	6.965	NaN	NaN	NaN	0.543	1.048	0.246	0.598	0.951	0.204	0.543	0.724	0.173	0.449	0.546	0.238	0.453	0.477	0.233	0.473	0.319	0.184	0.503	0.106	0.231	0.379	0.02	0.216	0.521	1.024	0.55	0.589	0.936	0.584	0.604	0.68	0.611	0.593	0.519	0.533	0.633	0.445	0.544	0.711	0.286	0.607	0.795	0.108	0.556
1394	6.97	NaN	NaN	NaN	0.541	1.048	0.245	0.596	0.952	0.203	0.541	0.724	0.173	0.446	0.546	0.238	0.452	0.477	0.233	0.472	0.318	0.184	0.503	0.106	0.231	0.379	0.02	0.216	0.52	1.024	0.549	0.587	0.936	0.583	0.603	0.681	0.611	0.592	0.519	0.532	0.633	0.446	0.544	0.711	0.287	0.607	0.795	0.108	0.556
1395	6.975	NaN	NaN	NaN	0.539	1.048	0.244	0.594	0.951	0.202	0.539	0.724	0.172	0.445	0.545	0.238	0.45	0.477	0.233	0.47	0.318	0.184	0.503	0.106	0.232	0.379	0.02	0.216	0.518	1.024	0.548	0.586	0.936	0.582	0.602	0.681	0.61	0.591	0.519	0.532	0.632	0.446	0.544	0.711	0.287	0.607	0.794	0.108	0.556
1396	6.98	NaN	NaN	NaN	0.537	1.048	0.243	0.592	0.951	0.202	0.537	0.724	0.171	0.443	0.545	0.238	0.448	0.476	0.233	0.468	0.318	0.184	0.502	0.106	0.232	0.379	0.02	0.216	0.516	1.023	0.547	0.585	0.936	0.582	0.602	0.681	0.61	0.59	0.52	0.532	0.632	0.447	0.543	0.711	0.287	0.607	0.794	0.109	0.556
1397	6.985	NaN	NaN	NaN	0.535	1.048	0.243	0.591	0.951	0.201	0.534	0.724	0.171	0.441	0.545	0.238	0.446	0.476	0.233	0.467	0.318	0.184	0.502	0.106	0.232	0.379	0.02	0.216	0.515	1.023	0.547	0.583	0.936	0.581	0.6	0.681	0.609	0.589	0.52	0.532	0.631	0.447	0.543	0.71	0.288	0.607	0.794	0.109	0.555
1398	6.99	NaN	NaN	NaN	0.533	1.048	0.242	0.588	0.951	0.201	0.532	0.725	0.171	0.439	0.545	0.238	0.445	0.476	0.233	0.466	0.318	0.184	0.502	0.106	0.232	0.379	0.02	0.216	0.513	1.024	0.546	0.581	0.936	0.581	0.599	0.681	0.608	0.588	0.52	0.531	0.63	0.447	0.543	0.71	0.289	0.607	0.794	0.109	0.555
1399	6.995	NaN	NaN	NaN	0.531	1.048	0.241	0.586	0.951	0.2	0.53	0.724	0.17	0.438	0.544	0.238	0.444	0.476	0.233	0.466	0.318	0.184	0.502	0.106	0.232	0.379	0.02	0.216	0.511	1.024	0.546	0.58	0.936	0.58	0.599	0.681	0.607	0.587	0.52	0.531	0.63	0.447	0.543	0.709	0.289	0.606	0.793	0.11	0.555
1400	7	NaN	NaN	NaN	0.529	1.048	0.241	0.584	0.951	0.2	0.528	0.724	0.17	0.436	0.544	0.238	0.442	0.476	0.233	0.465	0.317	0.184	0.502	0.106	0.232	0.379	0.02	0.216	0.509	1.024	0.545	0.578	0.936	0.579	0.598	0.681	0.607	0.585	0.52	0.531	0.629	0.448	0.542	0.709	0.29	0.606	0.793	0.111	0.555
1401	7.005	NaN	NaN	NaN	0.527	1.048	0.24	0.582	0.951	0.199	0.526	0.724	0.17	0.435	0.544	0.238	0.441	0.475	0.233	0.464	0.317	0.184	0.502	0.106	0.232	0.379	0.02	0.216	0.507	1.024	0.545	0.577	0.936	0.578	0.597	0.682	0.606	0.584	0.52	0.53	0.628	0.448	0.542	0.709	0.291	0.606	0.793	0.112	0.555
1402	7.01	NaN	NaN	NaN	0.525	1.048	0.239	0.58	0.951	0.198	0.523	0.724	0.169	0.433	0.544	0.238	0.44	0.475	0.233	0.463	0.317	0.184	0.501	0.106	0.232	0.379	0.02	0.216	0.506	1.023	0.544	0.576	0.936	0.578	0.596	0.682	0.605	0.583	0.52	0.53	0.627	0.448	0.542	0.708	0.291	0.605	0.792	0.112	0.555
1403	7.015	NaN	NaN	NaN	0.524	1.048	0.239	0.578	0.951	0.198	0.521	0.723	0.169	0.432	0.544	0.238	0.439	0.475	0.233	0.462	0.317	0.184	0.501	0.106	0.232	0.379	0.02	0.216	0.505	1.023	0.543	0.575	0.937	0.577	0.594	0.682	0.604	0.582	0.52	0.53	0.626	0.449	0.542	0.708	0.292	0.605	0.792	0.113	0.555
1404	7.02	NaN	NaN	NaN	0.522	1.048	0.238	0.577	0.951	0.197	0.52	0.723	0.168	0.431	0.544	0.238	0.438	0.475	0.233	0.461	0.317	0.184	0.501	0.106	0.232	0.379	0.02	0.216	0.504	1.023	0.543	0.573	0.937	0.577	0.593	0.682	0.603	0.581	0.52	0.529	0.624	0.449	0.541	0.707	0.293	0.605	0.791	0.114	0.555
1405	7.025	NaN	NaN	NaN	0.52	1.048	0.237	0.575	0.951	0.196	0.519	0.723	0.168	0.43	0.543	0.237	0.437	0.475	0.233	0.461	0.317	0.184	0.501	0.106	0.232	0.379	0.02	0.216	0.502	1.024	0.542	0.572	0.937	0.576	0.592	0.682	0.602	0.579	0.521	0.528	0.623	0.449	0.541	0.706	0.293	0.604	0.791	0.114	0.554
1406	7.03	NaN	NaN	NaN	0.518	1.048	0.237	0.573	0.95	0.196	0.517	0.723	0.168	0.429	0.543	0.237	0.435	0.474	0.233	0.46	0.317	0.184	0.501	0.106	0.232	0.379	0.02	0.216	0.501	1.024	0.541	0.571	0.938	0.576	0.591	0.682	0.602	0.577	0.521	0.528	0.621	0.449	0.54	0.706	0.294	0.604	0.79	0.115	0.554
1407	7.035	NaN	NaN	NaN	0.516	1.048	0.236	0.57	0.95	0.195	0.515	0.723	0.167	0.427	0.543	0.237	0.434	0.474	0.232	0.46	0.316	0.184	0.501	0.106	0.232	0.379	0.02	0.216	0.5	1.024	0.541	0.569	0.938	0.575	0.589	0.683	0.601	0.575	0.521	0.528	0.619	0.449	0.539	0.705	0.295	0.604	0.79	0.116	0.554
1408	7.04	NaN	NaN	NaN	0.514	1.048	0.236	0.568	0.95	0.195	0.514	0.723	0.167	0.426	0.542	0.237	0.433	0.474	0.232	0.459	0.316	0.184	0.501	0.106	0.232	0.379	0.02	0.216	0.499	1.024	0.54	0.568	0.938	0.575	0.588	0.683	0.6	0.573	0.521	0.527	0.617	0.449	0.539	0.704	0.296	0.604	0.789	0.117	0.554
1409	7.045	NaN	NaN	NaN	0.513	1.048	0.235	0.567	0.95	0.194	0.512	0.723	0.167	0.425	0.542	0.237	0.433	0.474	0.232	0.458	0.316	0.184	0.501	0.106	0.232	0.379	0.02	0.216	0.498	1.025	0.54	0.567	0.938	0.574	0.586	0.683	0.6	0.57	0.521	0.527	0.615	0.449	0.539	0.703	0.297	0.603	0.788	0.118	0.554
1410	7.05	NaN	NaN	NaN	0.511	1.048	0.234	0.566	0.95	0.193	0.51	0.723	0.166	0.424	0.542	0.237	0.432	0.474	0.232	0.457	0.316	0.184	0.501	0.106	0.232	0.379	0.02	0.216	0.496	1.025	0.539	0.565	0.939	0.574	0.585	0.683	0.599	0.568	0.521	0.527	0.613	0.449	0.538	0.702	0.298	0.603	0.788	0.119	0.553
1411	7.055	NaN	NaN	NaN	0.509	1.048	0.233	0.564	0.95	0.193	0.509	0.723	0.166	0.423	0.542	0.237	0.431	0.473	0.232	0.456	0.316	0.184	0.501	0.106	0.232	0.379	0.02	0.216	0.495	1.025	0.539	0.564	0.939	0.573	0.583	0.683	0.598	0.565	0.522	0.526	0.61	0.449	0.538	0.701	0.299	0.603	0.788	0.12	0.553
1412	7.06	NaN	NaN	NaN	0.509	1.047	0.233	0.562	0.95	0.192	0.508	0.723	0.165	0.422	0.541	0.236	0.43	0.473	0.232	0.456	0.315	0.184	0.501	0.106	0.232	0.379	0.02	0.216	0.494	1.026	0.538	0.562	0.94	0.572	0.581	0.683	0.597	0.561	0.522	0.526	0.607	0.449	0.538	0.699	0.3	0.602	0.786	0.122	0.553
1413	7.065	NaN	NaN	NaN	0.506	1.047	0.233	0.56	0.95	0.191	0.506	0.722	0.165	0.421	0.541	0.236	0.429	0.473	0.232	0.455	0.315	0.183	0.5	0.106	0.232	0.379	0.02	0.216	0.493	1.026	0.537	0.561	0.94	0.572	0.579	0.684	0.597	0.559	0.522	0.526	0.604	0.45	0.537	0.698	0.301	0.602	0.786	0.123	0.553
1414	7.07	NaN	NaN	NaN	0.504	1.048	0.232	0.558	0.95	0.191	0.505	0.722	0.164	0.42	0.541	0.235	0.428	0.473	0.231	0.455	0.315	0.183	0.5	0.106	0.232	0.379	0.02	0.216	0.491	1.027	0.536	0.561	0.94	0.571	0.577	0.684	0.596	0.556	0.522	0.525	0.601	0.45	0.537	0.696	0.303	0.602	0.785	0.125	0.553
1415	7.075	NaN	NaN	NaN	0.502	1.048	0.232	0.556	0.95	0.191	0.504	0.722	0.164	0.419	0.541	0.235	0.427	0.472	0.231	0.454	0.315	0.183	0.5	0.106	0.232	0.379	0.02	0.216	0.49	1.027	0.536	0.559	0.941	0.571	0.574	0.684	0.596	0.552	0.522	0.525	0.598	0.45	0.537	0.694	0.304	0.602	0.783	0.126	0.553
1416	7.08	NaN	NaN	NaN	0.5	1.047	0.231	0.555	0.949	0.19	0.503	0.722	0.164	0.419	0.541	0.235	0.426	0.472	0.231	0.454	0.315	0.184	0.5	0.106	0.232	0.379	0.02	0.216	0.489	1.028	0.535	0.558	0.942	0.57	0.572	0.684	0.595	0.548	0.522	0.525	0.595	0.45	0.537	0.692	0.305	0.601	0.782	0.128	0.553
1417	7.085	NaN	NaN	NaN	0.498	1.047	0.23	0.553	0.949	0.189	0.502	0.721	0.164	0.418	0.541	0.235	0.426	0.472	0.231	0.453	0.314	0.184	0.5	0.106	0.232	0.379	0.02	0.216	0.487	1.029	0.535	0.557	0.942	0.57	0.569	0.684	0.595	0.545	0.522	0.525	0.591	0.451	0.536	0.69	0.307	0.601	0.781	0.13	0.553
1418	7.09	NaN	NaN	NaN	0.497	1.047	0.229	0.552	0.949	0.189	0.502	0.721	0.164	0.417	0.54	0.235	0.425	0.472	0.231	0.452	0.314	0.184	0.5	0.106	0.232	0.379	0.02	0.216	0.486	1.029	0.534	0.555	0.943	0.569	0.566	0.684	0.594	0.541	0.523	0.525	0.587	0.451	0.536	0.687	0.308	0.601	0.779	0.132	0.553
1419	7.095	NaN	NaN	NaN	0.495	1.047	0.228	0.55	0.949	0.188	0.501	0.722	0.163	0.416	0.54	0.235	0.424	0.472	0.231	0.452	0.314	0.184	0.5	0.106	0.232	0.379	0.02	0.216	0.485	1.03	0.534	0.554	0.943	0.569	0.563	0.684	0.594	0.536	0.523	0.524	0.583	0.451	0.536	0.684	0.309	0.601	0.778	0.134	0.553
1420	7.1	NaN	NaN	NaN	0.493	1.048	0.228	0.548	0.949	0.188	0.5	0.722	0.163	0.415	0.54	0.235	0.423	0.472	0.231	0.451	0.314	0.184	0.5	0.106	0.232	0.379	0.02	0.216	0.484	1.03	0.533	0.553	0.944	0.569	0.56	0.684	0.593	0.533	0.523	0.524	0.578	0.451	0.536	0.681	0.311	0.601	0.776	0.135	0.554
1421	7.105	NaN	NaN	NaN	0.492	1.048	0.227	0.547	0.949	0.187	0.5	0.722	0.162	0.415	0.54	0.235	0.422	0.471	0.23	0.45	0.314	0.183	0.5	0.106	0.232	0.379	0.02	0.216	0.483	1.031	0.533	0.552	0.945	0.569	0.556	0.684	0.593	0.528	0.523	0.524	0.574	0.451	0.535	0.678	0.312	0.6	0.774	0.138	0.554
1422	7.11	NaN	NaN	NaN	0.49	1.047	0.226	0.546	0.949	0.187	0.5	0.723	0.162	0.414	0.539	0.235	0.422	0.471	0.23	0.45	0.314	0.183	0.5	0.106	0.233	0.379	0.02	0.216	0.482	1.032	0.532	0.552	0.946	0.569	0.553	0.684	0.592	0.523	0.524	0.524	0.569	0.452	0.535	0.674	0.314	0.6	0.772	0.14	0.554
1423	7.115	NaN	NaN	NaN	0.489	1.047	0.226	0.545	0.95	0.187	0.501	0.723	0.162	0.414	0.539	0.235	0.421	0.471	0.23	0.449	0.314	0.183	0.499	0.106	0.233	0.379	0.02	0.216	0.481	1.032	0.531	0.551	0.946	0.569	0.549	0.684	0.592	0.518	0.524	0.523	0.564	0.452	0.535	0.67	0.315	0.6	0.77	0.143	0.554
1424	7.12	NaN	NaN	NaN	0.488	1.047	0.225	0.543	0.95	0.187	0.501	0.723	0.163	0.413	0.539	0.235	0.421	0.471	0.23	0.449	0.313	0.183	0.499	0.106	0.233	0.379	0.02	0.216	0.481	1.032	0.531	0.55	0.947	0.569	0.546	0.684	0.591	0.513	0.524	0.523	0.559	0.453	0.534	0.666	0.317	0.6	0.767	0.146	0.554
1425	7.125	NaN	NaN	NaN	0.486	1.047	0.224	0.541	0.95	0.186	0.5	0.723	0.162	0.413	0.539	0.235	0.421	0.471	0.23	0.449	0.313	0.183	0.499	0.105	0.233	0.379	0.02	0.216	0.479	1.033	0.53	0.549	0.947	0.569	0.542	0.684	0.591	0.508	0.524	0.523	0.553	0.453	0.534	0.662	0.319	0.599	0.764	0.148	0.554
1426	7.13	NaN	NaN	NaN	0.484	1.047	0.224	0.54	0.95	0.186	0.5	0.723	0.162	0.413	0.539	0.235	0.421	0.471	0.23	0.448	0.313	0.183	0.499	0.105	0.233	0.379	0.02	0.216	0.479	1.034	0.53	0.547	0.948	0.568	0.538	0.684	0.59	0.502	0.525	0.522	0.547	0.453	0.533	0.658	0.321	0.599	0.762	0.151	0.555
1427	7.135	NaN	NaN	NaN	0.483	1.047	0.223	0.539	0.95	0.186	0.499	0.723	0.162	0.412	0.539	0.235	0.421	0.471	0.23	0.448	0.313	0.183	0.499	0.105	0.233	0.379	0.02	0.216	0.478	1.035	0.529	0.546	0.949	0.568	0.534	0.684	0.589	0.496	0.525	0.521	0.541	0.454	0.533	0.653	0.323	0.599	0.759	0.154	0.555
1428	7.14	NaN	NaN	NaN	0.482	1.048	0.223	0.538	0.95	0.185	0.498	0.723	0.162	0.412	0.539	0.235	0.421	0.471	0.23	0.448	0.313	0.183	0.499	0.105	0.233	0.379	0.02	0.216	0.478	1.035	0.529	0.545	0.949	0.568	0.53	0.684	0.589	0.49	0.526	0.521	0.535	0.454	0.532	0.648	0.325	0.598	0.756	0.158	0.555
1429	7.145	NaN	NaN	NaN	0.48	1.048	0.222	0.536	0.95	0.185	0.497	0.723	0.162	0.412	0.539	0.235	0.421	0.471	0.23	0.448	0.313	0.184	0.499	0.105	0.233	0.379	0.02	0.216	0.477	1.036	0.529	0.544	0.95	0.568	0.526	0.684	0.588	0.483	0.527	0.52	0.529	0.455	0.531	0.643	0.327	0.598	0.752	0.161	0.555
1430	7.15	NaN	NaN	NaN	0.479	1.048	0.222	0.535	0.95	0.184	0.496	0.722	0.162	0.412	0.539	0.235	0.421	0.471	0.23	0.448	0.313	0.184	0.498	0.105	0.233	0.379	0.02	0.216	0.477	1.037	0.528	0.544	0.95	0.568	0.521	0.684	0.588	0.477	0.527	0.52	0.522	0.456	0.531	0.637	0.329	0.598	0.748	0.164	0.555
1431	7.155	NaN	NaN	NaN	0.477	1.048	0.222	0.534	0.95	0.184	0.494	0.722	0.161	0.412	0.538	0.235	0.42	0.471	0.23	0.447	0.313	0.184	0.498	0.105	0.233	0.379	0.02	0.216	0.476	1.037	0.528	0.543	0.951	0.568	0.517	0.684	0.587	0.471	0.527	0.519	0.515	0.456	0.53	0.631	0.332	0.597	0.744	0.167	0.555
1432	7.16	NaN	NaN	NaN	0.476	1.048	0.221	0.533	0.951	0.183	0.493	0.723	0.161	0.412	0.538	0.235	0.42	0.471	0.23	0.447	0.312	0.184	0.498	0.105	0.233	0.379	0.02	0.216	0.475	1.038	0.527	0.542	0.952	0.567	0.513	0.684	0.587	0.464	0.528	0.518	0.508	0.457	0.53	0.625	0.334	0.597	0.74	0.171	0.555
1433	7.165	NaN	NaN	NaN	0.474	1.048	0.221	0.532	0.951	0.183	0.492	0.723	0.161	0.412	0.538	0.235	0.42	0.471	0.23	0.447	0.312	0.184	0.498	0.105	0.233	0.379	0.02	0.216	0.475	1.038	0.526	0.541	0.953	0.567	0.509	0.684	0.586	0.457	0.529	0.518	0.501	0.457	0.529	0.619	0.336	0.596	0.736	0.174	0.555
1434	7.17	NaN	NaN	NaN	0.473	1.049	0.22	0.531	0.951	0.183	0.492	0.723	0.16	0.412	0.538	0.235	0.421	0.471	0.23	0.447	0.312	0.184	0.498	0.105	0.233	0.379	0.02	0.216	0.474	1.038	0.526	0.541	0.953	0.567	0.504	0.684	0.586	0.45	0.53	0.517	0.494	0.458	0.528	0.613	0.338	0.596	0.731	0.178	0.554
1435	7.175	NaN	NaN	NaN	0.472	1.049	0.22	0.53	0.952	0.182	0.491	0.724	0.16	0.411	0.538	0.235	0.421	0.471	0.23	0.447	0.312	0.184	0.498	0.104	0.233	0.379	0.02	0.216	0.474	1.039	0.526	0.54	0.953	0.567	0.5	0.684	0.586	0.444	0.531	0.517	0.487	0.459	0.528	0.606	0.34	0.596	0.727	0.181	0.554
[truncated: 1,341 more rows]
[truncated: 3 more columns]
