# Supplementary material for: Associations between lower-limb muscle activation and knee flexion in post-stroke individuals: A study on the stance-to-swing phases of gait
Source: PLoS One. 2017 Sep 8;12(9):e0183865. doi: 10.1371/journal.pone.0183865 (PMC5590852; doi:10.1371/journal.pone.0183865)
Supplement: S1 Dataset — (ZIP) [file pone.0183865.s001.zip › S1_Dataset/Patient group/5/2/emg.csv]

Frame	Time	EMG Signal 1	EMG Signal 2	EMG Signal 3	EMG Signal 4	EMG Signal 5	EMG Signal 6	EMG Signal 7	EMG Signal 8
0	0	45.503	25.37	99.878	39.761	35.18	4.533	57.306	36.341
1	0.001	46.496	29.074	72.724	29.936	30.607	22.753	44.008	35.598
2	0.002	49.241	42.816	66.272	31.152	35.909	27.035	57.228	41.039
3	0.003	45.803	52.12	35.253	42.039	31.927	-13.422	49.753	38.167
4	0.004	37.353	56.223	36.955	52.368	28.144	-0.079	39.383	40.524
5	0.005	40.526	52.048	38.277	26.715	28.624	11.725	23.416	44.247
6	0.006	48.929	44.587	39.419	34.937	23.89	39.005	12.103	45.854
7	0.007	48.068	43.917	29.157	36.205	25.355	33.59	12.224	44.576
8	0.008	41.411	43.074	24.701	20.276	21.413	48.889	12.162	33.828
9	0.009	32.651	44.584	15.813	21.011	21.363	81.62	17.737	30.842
10	0.01	31.451	45.921	16.048	26.213	17.848	75.47	35.706	25.552
11	0.011	34.35	38.588	23.882	26.586	16.87	44.78	59.693	16.417
12	0.012	36.913	35.527	20.319	30.657	14.366	9.08	27.19	13.702
13	0.013	30.427	25.552	20.088	34.169	17.294	11.916	21.608	11.206
14	0.014	32.313	18.318	22.593	18.172	13.085	14.391	16.459	11.839
15	0.015	29.591	13.444	11.965	18.473	12.192	-28.776	11.757	3.608
16	0.016	29.419	17.513	13.721	4.694	11.33	-24.873	13.454	6.244
17	0.017	25.612	10.013	12.994	-1.51	12.229	-21.33	9.383	6.982
18	0.018	15.664	11.651	10.378	9.922	8.324	0.046	5.527	12.019
19	0.019	5.385	6.558	8.013	6.68	10.641	-30.407	1.862	20.184
20	0.02	-3.872	6.56	10.55	9.861	7.373	-43.009	6.989	17.544
21	0.021	-10.553	3.511	7.156	15.61	5.11	-20.542	0.031	19.606
22	0.022	-6.344	4.202	-0.273	7.857	5.973	0.027	4.171	15.135
23	0.023	-5.746	6.684	-2.447	0.534	2.803	12.906	1.494	10.906
24	0.024	0.535	5.547	-5.739	0.215	5.085	24.462	4.704	10.369
25	0.025	8.608	2.724	0.312	1.862	2.944	25.602	0.042	9.851
26	0.026	8.227	2.476	0.033	1.43	2.394	22.354	2.412	6.681
27	0.027	3.275	3.834	4.83	12.482	2.65	23.215	-1.761	3.586
28	0.028	4.969	2.923	2.897	16.596	4.686	16.96	0.103	-0.451
29	0.029	6.532	2.452	-1.676	1.211	-0.593	17.519	-3.368	3.295
30	0.03	6.025	0.498	-4.661	-13.342	0.363	15.223	-0.205	-3.743
31	0.031	-0.804	-4.883	-0.243	-5.575	-2.905	18.012	0.885	-2.416
32	0.032	-5.437	1.791	6.722	4.553	1.798	8.845	-4.547	7.475
33	0.033	-12.522	-8.889	-3.856	2.336	1.695	21.983	-2.399	1.932
34	0.034	-2.909	4.494	-13.594	-12.805	-3.6	15.419	-7.962	2.438
35	0.035	0.394	-9.938	-10.906	-3.91	-4.796	16.433	-6.701	-7.269
36	0.036	3.175	-5.549	-8.594	-6.385	-4.017	14.2	-4.419	0.3
37	0.037	-1.147	-7.88	-6.408	-15.006	-1.264	17.829	-4.599	-12.214
38	0.038	-7.142	-7.253	-9.59	-8.478	-5.842	13.565	-7.433	-14.416
39	0.039	-3.018	-6.755	-4.602	-12.737	-6.711	28.699	-9.05	-22.201
40	0.04	-1.147	-13.377	-0.348	-9.792	-10.448	-3.732	-7.528	-34.591
41	0.041	2.323	-17.044	1.049	-11.256	-10.481	-54.488	-9.088	-36.681
42	0.042	-9.057	-30.327	-3.502	-6.875	-8.92	-34.954	-11.62	-38.508
43	0.043	-17.481	-11.438	-11.89	-9.81	-11.966	19.64	-10.044	-27.149
44	0.044	-16.551	-14.348	-13.461	-12.52	-10.142	26.69	-14.575	-10.112
45	0.045	-16.535	-14.325	-12.863	-10.933	-12.355	-7.026	-8.263	1.154
46	0.046	-15.7	-12.324	-16.089	-10.655	-13.376	-25.414	-5.989	-1.287
47	0.047	-17.13	-6.22	-22.375	-9.181	-16.115	-20.546	-11.759	-11.24
48	0.048	-12.116	-4.523	-28.224	-11.545	-12.629	-15.274	-8.398	-9.735
49	0.049	-7.446	-2.98	-22.818	-10.394	-11.442	-50.61	-10.423	-11.491
50	0.05	-13.578	-14.173	-19.504	-3.212	-11.976	-55.14	-11.087	-15.913
51	0.051	-19.184	7.444	-9.46	-10.633	-13.205	-42.759	-10.713	-6.303
52	0.052	-21.103	-1.891	-13.789	-3.933	-12.883	-8.674	-15.591	-10.038
53	0.053	-27.079	-16.049	-17.554	-17.165	-11.005	-4.188	-13.664	-6.604
54	0.054	-22.989	-39.286	-11.675	-19.152	-8.935	-8.215	-16.558	-7.626
55	0.055	-12.135	-23.623	-10.824	-13.976	-9.186	3.076	-11.69	-8.643
56	0.056	-16.758	-20.931	-8.028	-12.505	-4.985	-0.136	-11.103	-11.205
57	0.057	-6.649	-18.442	5.026	-19.734	-4.464	3.066	-5.691	-7.19
58	0.058	-7.764	-20.805	2.993	-18.631	-9.358	0.423	-10.569	-9.179
59	0.059	3.112	-14.454	-2.317	-12.713	-9.99	-2.063	-0.578	-5.96
60	0.06	-4.003	-20.305	-23.107	-0.988	-11.783	-18.304	0.76	-7.771
61	0.061	-18.272	-4.479	-14.869	0.487	-11.446	-16.207	1.943	-13.646
62	0.062	-24.033	-19.439	-22.491	1.765	-4.134	-14.321	3.154	-11.387
63	0.063	-29.204	-13.686	-15.601	-7.201	-5.142	-12.613	-12.892	-12.005
64	0.064	-21.216	-12.01	-9.285	-15.576	-6.146	-14.131	-33.951	-15.312
65	0.065	-11.089	-10.53	19.677	-25.337	-10.44	-21.264	-14.185	-11.264
66	0.066	-7.353	-9.247	15.543	-16.482	-3.116	-14.905	-16.685	-11.686
67	0.067	-10.77	-8.134	4.251	-5.699	-7.983	-8.921	-5.046	-14.049
68	0.068	-13.807	-4.702	-12.848	-4.397	-7.234	-9.829	22.655	-7.505
69	0.069	-14.717	-16.553	-28.58	-3.282	-4.937	-16.446	-18.928	-2.679
70	0.07	-17.189	-11.948	-42.774	-14.152	-9.796	-15.484	-68.827	-15.834
71	0.071	-13.076	-19.134	-25.027	-15.541	-6.522	-11.189	-75.362	-17.762
72	0.072	-17.864	-15.486	-8.82	-14.402	-4.795	-17.551	4.022	-19.488
73	0.073	-25.155	-16.676	-6.746	-8.436	-4.418	-7.67	-28.447	4.319
74	0.074	-14.262	-15.733	-12.602	1.211	-1.141	-1.093	-38.267	21.337
75	0.075	-12.835	-16.725	-17.868	-5.205	-7.723	-16.565	96.093	5.657
76	0.076	-21.656	-15.974	-13.262	-20.921	-4.826	-14.247	76.984	-19.894
77	0.077	-20.414	-11.938	-9.041	-6.058	-7.34	-12.156	59.633	-2.869
78	0.078	-17.25	-8.47	-23.388	-8.005	-9.661	-6.796	12.087	0.224
79	0.079	-12.327	-14.479	-13.736	-16.709	-13.132	-8.225	-2.175	-8.104
80	0.08	-11.474	-12.168	-12.026	-27.76	-9.835	-12.382	-15.27	-5.581
81	0.081	-13.723	-11.603	2.268	-17.739	-9.248	-8.618	-27	-7.9
82	0.082	-13.074	-14.916	-15.163	-11.368	-5.759	-9.7	-16.08	-10.031
83	0.083	-5.653	-20.346	-26.778	-7.886	-4.384	-2.286	-6.144	-11.938
84	0.084	-16.434	-15.52	-16.139	-2.664	-3.978	8.62	-14.992	-10.172
85	0.085	-12.108	-9.511	12.877	-5.577	-8.414	7.319	-23.06	-14.803
86	0.086	-8.365	-7.201	-7.843	-8.094	-10.137	-4.441	-30.351	-13.439
87	0.087	-14.299	-9.145	-11.526	-15.45	-2.178	-2.863	-36.867	-19.8
88	0.088	-11.151	-17.866	-8.244	-18.372	-0.989	-4.184	-42.792	-6.62
89	0.089	-17.876	-7.033	-5.153	-17.611	-4.056	-5.33	-37.307	-4.852
90	0.09	-11.838	-8.392	-7.855	-15.288	-1.122	-18.468	-12.078	-6.368
91	0.091	-7.733	-17.296	-15.394	-11.795	-12.509	-13.251	19.924	-28.017
92	0.092	-7.106	-13.811	-8.415	-9.837	-17.116	-5.368	7.604	-12.326
93	0.093	-15.777	-29.869	-10.545	-4.396	-15.721	-24.165	-33.936	-32.031
94	0.094	-16.908	-13.579	-12.475	-6.306	-12.007	-41.951	-6.196	-24.425
95	0.095	-11.649	-11.411	-17.691	-13.608	-13.12	-34.971	-1.108	-17.377
96	0.096	-18.39	-9.436	-16.126	-12.595	-7.844	-24.346	-42.263	-15.167
97	0.097	-24.358	-11.135	-26.168	-10.048	-12.631	-6.968	-36.781	-17.028
98	0.098	-20.26	-12.645	-19.758	-9.25	-10.056	-4.681	-31.681	-11.731
99	0.099	-13.651	-11.246	-20.897	-9.813	-5.931	-6.829	-8.77	-19.589
100	0.1	-19.621	-10.035	-17.766	-13.062	-3.932	-8.816	20.336	-15.258
101	0.101	-18.821	-11.15	-3.028	-10.105	-8.517	-7.113	24.091	-16.35
102	0.102	-16.867	-10.121	-0.849	-6.58	-10.198	-5.593	0.35	-15.113
103	0.103	-16.27	-16.836	1.143	-13.884	-9.744	-24.354	-21.489	-9.811
104	0.104	-8.509	-14.276	-0.548	-8.619	-11.991	-21.83	-41.196	-10.697
105	0.105	-7.517	-15.028	-8.429	-3.738	-9.013	-10.219	-23.355	-8.103
106	0.106	-18.323	-13.05	-7.018	-4.475	-8.556	-8.076	-11.705	-5.705
107	0.107	-16.94	-2.937	-18.765	-11.781	-8.863	17.078	20.271	-3.695
108	0.108	-13.235	-10.039	-26.619	-2.831	-11.695	48.029	43.161	1.024
109	0.109	-21.528	-3.596	-25.182	-1.616	-8.914	60.401	-2.67	-1.804
110	0.11	-22.462	-7.017	-16.217	-2.534	-10.004	64.059	-20.816	-5.212
111	0.111	-9.671	-3.859	-12.695	-1.51	-12.836	33.061	-26.18	-12.488
112	0.112	-14.887	-12.687	-9.545	-9.369	-12.379	-12.843	-21.102	-28.483
113	0.113	-16.428	-9.136	-12.386	-16.649	-9.592	-55.446	-34.598	-35.381
114	0.114	-20.685	-10.025	-9.804	-1.877	-10.294	-39.023	-22.19	-24.677
115	0.115	-16.997	-8.97	-12.055	-29.496	-11.001	-13.883	-10.983	-7.199
116	0.116	-20.455	-22.049	-8.485	-25.77	-9.586	-9.452	-14.274	4.48
117	0.117	-15.21	-20.04	-6.47	-22.421	-8.938	-55.341	-11.155	2.414
118	0.118	-18.093	-18.223	-14.141	-13.069	-8.685	-97.965	-8.399	-11.063
119	0.119	-10.146	-22.794	-4.414	-21.329	-7.659	-114.509	-10.858	-16.225
120	0.12	-15.36	-26.993	-8.046	-13.723	-10.497	-119.641	-13.206	-17.705
121	0.121	-14.378	-20.545	-14.007	-16.001	-10.05	-60.132	-6.872	-19.004
122	0.122	-15.138	-14.478	-10.848	-9.559	-9.604	-19.574	-4.954	-10.047
123	0.123	-4.482	-13.43	-11.725	-15.29	-6.062	2.421	-10.145	0.845
124	0.124	-11.636	-12.384	-15.899	-9.991	-10.459	-4.193	-5.541	-6.241
125	0.125	-12.775	-13.07	-8.482	1.116	-6.339	1.816	-6.916	-4.995
126	0.126	-13.92	-7.368	-7.453	-0.175	-9.773	18.273	-15.715	-6.087
127	0.127	-6.572	-15.207	-11.639	-14.448	-6.435	23.351	-12.186	-9.143
128	0.128	-21.293	-18.202	-12.335	-24.065	-12.191	18.98	-4.874	-6.181
129	0.129	-14.905	-15.192	-7.421	-11.818	-8.084	23.102	-11.727	-12.123
130	0.13	-12.958	-10.842	-11.977	-0.736	-4.561	19.442	-14.327	-11.3
131	0.131	-14.686	-6.694	-15.946	-13.659	-5.099	16.132	-16.73	-3.316
132	0.132	-16.225	-11.452	-17.201	-15.332	-10.478	13.019	-5.973	-19.338
133	0.133	-11.967	-16.017	-20.411	-13.721	-8.497	4.679	4.999	-16.978
134	0.134	-15.639	-21.366	-15.501	-15.014	-6.52	2.14	-5.097	-6.306
135	0.135	-12.161	-10.454	-9.409	-11.257	-8.226	-0.183	-6.307	-8.2
136	0.136	-13.125	-8.839	-10.069	-10.034	-9.548	1.934	-5.228	-13.382
137	0.137	-8.282	-7.419	-5.144	-0.307	-8.164	-7.78	-15.014	-14.873
138	0.138	-12.546	-11.037	-8.348	0.901	-11.028	-2.567	-8.716	-16.176
139	0.139	-5.2	-9.823	-13.688	-12.216	-9.835	-7.202	-12.267	-19.785
140	0.14	-10.062	-14.996	-10.125	-13.917	-8.649	-11.44	-11.376	-13.72
141	0.141	-16.073	-15.909	-11.969	-21.797	-11.527	-7.776	-8.511	0.261
142	0.142	-18.397	-21.855	-5.292	-14.587	-8.802	-8.953	-12.775	-9.405
143	0.143	-18.978	-24.124	-14.861	-15.689	-5.307	-8.007	-8.72	-14.59
144	0.144	-18.411	-26.02	-15.915	-33.633	-11.872	-7.062	-5.273	-16.112
145	0.145	-16.68	-19.972	-16.964	-20.82	-10.883	-11.336	-9.906	-8.911
146	0.146	-15.332	-17.6	-17.814	-4.521	-10.094	-7.278	-8.131	-7.687
147	0.147	-17.676	-8.075	-18.676	1.903	-14.133	-6.696	-16.063	-13.649
148	0.148	-11.115	-11.72	-14.365	3.883	-9.277	-15.376	-19.535	-14.59
149	0.149	-10.152	-15.173	-15.054	-15.434	-8.684	-9.347	-20.501	-13.575
150	0.15	-14.413	-18.235	-4.151	-17.919	-4.599	-14.57	-21.507	-11.024
151	0.151	-13.642	-13.365	-12.04	-10.917	-5.939	-7.813	-8.317	-10.215
152	0.152	-13.062	-19.326	-19.17	-13.009	-9.213	-13.876	12.954	-13.664
153	0.153	-19.055	-15.225	-12.738	-11.042	-13.263	-11.652	4.644	-15.563
154	0.154	-16.73	-7.256	-9.208	-12.755	-9.763	-11.173	-2.878	-13.785
155	0.155	-16.142	-8.198	-10.13	-1.685	-6.462	-18.606	-5.231	-12.402
156	0.156	-16.722	-9.14	-9.132	-8.8	-11.282	-9.792	-11.649	-13.728
157	0.157	-11.311	-11.632	-18.781	-12.435	-5.267	-6.396	-17.474	-10.801
158	0.158	-16.154	-9.281	-22.435	-13.571	-9.315	-13.779	-8.772	-13.482
159	0.159	-15.583	-8.678	-9.261	-3.861	-9.884	-14.675	-13.417	-12.282
160	0.16	-12.685	-10.587	-3.997	-2.668	-10.449	-15.307	-23.51	-16.507
161	0.161	-17.51	-9.982	-8.588	-20.642	-8.694	-9.622	-17.164	-11.072
162	0.162	-18.068	-14.793	-18.599	-18.107	-10.041	-17.567	-23.199	-10.485
163	0.163	-13.997	-18.062	-12.149	-15.764	-7.713	-14.509	-11.406	-4.474
164	0.164	-14.379	-20.938	-10.921	-13.614	-6.541	-21.37	5.993	-8.527
165	0.165	-19.797	-13.953	-5.632	-11.664	-5.372	-22.159	3.671	-11.985
166	0.166	-13.232	-7.166	-10.419	-9.948	-7.297	-11.465	-19.729	-8.662
167	0.167	-17.488	-9.684	-14.641	-5.303	-7.096	10.276	-29.002	-16.355
168	0.168	-15.149	-8.906	-10.548	-6.64	-7.285	38.548	-20.659	-6.637
169	0.169	-14.572	-5.415	-14	-5.453	-11.534	27.313	12.847	-10.29
170	0.17	-19.213	-7.36	-10.67	-4.267	-12.102	17.262	-0.666	-11.431
171	0.171	-15.146	-16.27	-12.373	-13.912	-9.581	1.645	-21.341	-10.453
172	0.172	-16.495	-22.657	-20.28	-25.687	-9.186	-17.977	-2.528	-11.412
173	0.173	-16.097	-19.162	-11.929	-17.719	-8.018	-35.658	28.477	-12.175
174	0.174	-18.984	-24.383	-0.095	-13.445	-9.172	-61.27	-0.51	-14.479
175	0.175	-13.752	-23.417	-4.718	-9.751	-10.332	-57.877	-19.238	-17.956
176	0.176	-2.914	-24.191	-8.949	-8.559	-8.202	-73.456	-9.136	-13.311
177	0.177	1.72	-23.414	-12.597	-7.564	-12.655	-81.667	25.346	-15.06
178	0.178	-11.24	-24.004	-18.578	-6.6	-9.364	-43.025	2.546	-13.717
179	0.179	-16.477	-15.321	-19.53	-10.87	-8.784	-4.199	-9.8	-13.34
180	0.18	-18.025	-7.022	-20.477	-10.09	-9.172	21.056	-20.991	-12.204
181	0.181	-16.668	-6.068	-14.457	-20.913	-7.817	16.687	-24.249	-8.558
182	0.182	-10.28	-10.924	-12.121	-9.877	-10.723	12.652	-27.31	-8.204
183	0.183	-11.442	-6.686	-11.531	-8.526	-8.023	16.329	-35.585	-3.418
184	0.184	-12.408	-9.025	-17.52	-20.325	-6.094	-0.722	-22.765	-13.532
185	0.185	-17.256	-1.103	-16.73	-9.283	-8.232	2.33	3.009	-17.835
186	0.186	-16.488	-4.2	-11.88	-5.01	-8.047	10.566	20.078	-24.265
187	0.187	-12.434	-5.149	-13.818	-8.674	-10.57	-12.752	-1.753	-20.814
188	0.188	-10.504	-9.399	-7.229	-7.494	-7.096	-28.499	-15.845	-21.792
189	0.189	-4.504	-5.339	-7.986	-6.516	-6.717	-31.23	1.996	-16.949
190	0.19	-11.841	-11.92	-20.17	-15.421	-7.119	-8.02	-9.58	-3.774
191	0.191	-18.596	-19.868	-28.873	-9.424	-8.289	1.219	-15.93	9.791
192	0.192	-19.358	-16.773	-27.327	-16.778	-8.69	9.442	-25.569	-6.064
193	0.193	-15.301	-15.81	-25.967	-10.003	-8.891	-3.51	-27.282	-8.201
194	0.194	-17.247	-11.562	-27.132	-4.003	-10.834	-15.309	-38.283	-10.172
195	0.195	-16.674	-13.895	-30.618	-12.92	-6.592	-9.043	-45.412	-22.386
196	0.196	-8.937	-9.072	-14.555	-9.423	-10.672	-3.298	-36.485	1.411
197	0.197	-14.173	-7.167	20.475	-14.605	-9.334	-12.039	-25.615	4.695
198	0.198	-20.963	-10.089	-4.685	-7.8	-3.931	-10.497	-3.922	-10.995
199	0.199	-14.965	-14.951	8.867	-6.998	-8.789	8.214	43.124	-8.297
200	0.2	-19.035	-15.567	21.244	-14.36	-5.517	15.684	-3.694	-5.809
201	0.201	-18.478	-22.175	32.468	-13.376	-10.935	45.96	26.708	-8.153
202	0.202	-20.424	-21.417	8.645	-9.118	-11.537	58.259	-23.196	-10.308
203	0.203	-15.018	-23.736	-0.665	-13.184	-12.141	31.839	-43.101	-8.415
204	0.204	-14.443	-14.25	-8.997	-18.034	-9.264	7.928	-0.491	-6.721
205	0.205	-9.818	-15.411	-6.493	-19.956	-12.769	17.112	15.967	-8.317
206	0.206	-11.588	-14.255	-8.844	-18.194	-10.467	8.67	10.934	-7.003
207	0.207	-12.969	-13.301	-15.262	-10.264	-11.665	-29.952	15.381	-13.43
208	0.208	-7.55	-16.216	-13.361	-11.413	-8.967	-91.021	11.33	-21.782
209	0.209	-17.039	-17.003	-29.265	-12.375	-10.931	-131.774	-7.438	-20.854
210	0.21	-28.855	-19.341	-31.415	-9.472	-9.411	-65.123	-10.716	-11.984
211	0.211	-24.215	-21.293	-25.645	-6.963	-7.503	-20.538	-13.844	-10.872
212	0.212	-14.168	-21.893	-30.894	-15.894	-5.577	-28.769	-22.179	-24.876
213	0.213	-13.033	-23.654	-32.49	-19.398	-7.904	-6.792	-19.678	-23.004
214	0.214	-11.899	-15.741	-25.377	-3.354	-7.149	-40.367	-17.365	-21.313
215	0.215	2.015	-12.277	-16.522	8.256	-10.251	-58.665	-19.491	-13.407
216	0.216	-15.42	-9.189	-3.426	-10.905	-7.556	-53.351	-17.558	-20.613
217	0.217	-22.393	-12.093	-1.75	-18.46	-5.617	-28.285	-15.825	-19.498
218	0.218	-7.503	-12.876	-12.851	-16.146	-9.886	-14.82	-14.277	-16.069
219	0.219	-9.45	-2.244	-14.255	-18.28	-12.798	-18.947	-21.431	-15.163
220	0.22	-14.691	-6.505	-17.992	-16.342	-7.968	-30.255	-17.751	-8.456
221	0.221	-16.257	-7.687	-14.573	-14.608	-11.275	-13.328	-16.595	-7.747
222	0.222	-20.54	-13.719	-13.658	-13.083	-9.547	14.801	-13.536	-5.492
223	0.223	-16.894	-8.532	-14.674	-3.047	-8.2	18.344	-16.468	-7.491
224	0.224	-15.763	-5.654	-12.22	-1.908	-6.853	21.5	-13.956	-6.972
225	0.225	-12.702	-9.94	-13.054	-10.258	-6.475	18.267	-8.368	-5.287
226	0.226	-5.954	-10.754	-15.054	-11.237	-6.871	4.035	-10.329	-3.994
227	0.227	-17.397	-8.862	-11.84	1.527	-8.038	-19.261	-8.391	-6.368
228	0.228	-12.765	-0.178	-10.166	-0.226	-10.945	-22.396	-5.488	-8.545
229	0.229	-17.038	-3.688	-13.728	-8.181	-8.242	-8.269	-5.958	-3.359
230	0.23	-18.214	-11.058	-17.108	-9.568	-7.848	-10.764	-6.431	-1.465
231	0.231	-17.071	-8.164	-14.29	-13.278	-7.649	19.645	-9.403	0.436
232	0.232	-16.122	-12.437	-10.689	-7.33	-6.866	23.694	-9.852	0.98
233	0.233	-15.164	-19.812	-14.054	-14.714	-8.807	19.981	-4.862	-2.548
234	0.234	-9.181	-24.662	-13.748	-17.658	-6.103	23.264	-5.466	-2.187
235	0.235	-11.524	-23.906	-7.837	-18.475	-8.828	38.932	-10.906	-8.801
236	0.236	-9.614	-36.109	0.013	-14.419	-11.741	30.612	-10.341	-23.549
237	0.237	-12.934	-23.934	-9.738	-13.849	-8.08	-7.864	-15.028	-38.482
238	0.238	-21.868	-16.017	-21.616	-9.232	-11.378	-46.514	-9.662	-44.331
239	0.239	-28.284	-17.397	-17.025	-9.844	-5.573	-51.483	-11.639	-46.113
240	0.24	-31.799	-11.413	-12.802	-12.39	-9.641	-19.514	-11.084	-35.112
241	0.241	-25.836	-20.336	-9.183	-16.881	-7.716	18.018	-9.362	-19.249
242	0.242	-9.813	-19.199	-12.733	-11.493	-11.018	67.921	-5.91	-8.603
243	0.243	-7.531	-13.998	-13.187	-11.135	-9.097	52.776	-6.335	8.795
244	0.244	-9.688	-11.111	-14.213	-9.23	-7.369	-15.981	-5.961	-7.481
245	0.245	-11.648	-3.187	-17.173	-19.314	-6.027	-65.415	-6.383	-13.895
246	0.246	-6.444	8.604	-16.449	-29.413	-6.421	-74.417	-12.597	-13.747
247	0.247	-4.915	0.658	-14.143	-15.126	-9.332	-82.622	-6.809	-11.832
248	0.248	-15.011	-3.606	-14.71	-13.228	-3.335	-30.99	-9.144	-13.586
249	0.249	-11.368	0.066	-6.024	-1.065	-5.852	-11.068	-7.191	0.719
250	0.25	-3.087	-10.771	-7.186	-21.797	-18.051	7.182	-9.056	-5.093
251	0.251	-14.923	-17.921	-1.965	-2.083	-2.183	-9.181	-7.292	-3.354
252	0.252	-13.395	-34.952	-8.762	-4.627	-4.316	-4.064	0.652	4.572
253	0.253	-23.475	-27.984	-13.096	2.32	-6.248	0.437	-17.406	3.193
254	0.254	-9.152	-17.344	-10.844	-21.123	-7.983	-3.605	-4.687	2.019
255	0.255	-3.355	-15.404	-1.417	-18.055	-6.43	0.09	-2.377	-6.302
256	0.256	-8.589	-10.174	-2.629	-3.959	0.728	-3.153	-8.738	-9.405
257	0.257	-26.013	-14.825	-11.009	-21.791	-16.303	-6.167	-26.141	-16.178
258	0.258	-23.702	-13.476	-12.03	-14.844	-4.7	-8.848	-9.865	-10.191
259	0.259	-17.331	-12.325	-14.985	-4.219	-6.827	-6.371	-20.515	-15.819
260	0.26	-19.296	-13.499	-1.887	-2.301	-8.765	-4.107	8.453	-5.004
261	0.261	-14.096	-12.531	-19.361	-0.576	-20.961	-14.733	-3.97	12.406
262	0.262	-6.18	-15.43	-7.789	-5.231	-22.509	-32.084	-7.681	0.792
263	0.263	-4.836	-14.635	-5.702	-6.592	-6.64	-15.782	-4.433	-9.848
264	0.264	-13.746	-16.928	-7.66	-18.412	-17.285	-9.341	-7.57	-31.133
265	0.265	-19.76	-18.833	4.527	-16.858	-7.608	-7.392	-10.305	-17.003
266	0.266	-22.857	-19.376	-3.406	-9.682	-23.475	-9.134	-23.098	-14.471
267	0.267	-19.961	-13.921	-7.636	-8.534	-8.57	-4.489	-30.082	-12.141
268	0.268	-17.441	-11.957	-21.926	-14.55	-10.508	-8.713	-23.71	-1.472
269	0.269	-13.37	-17.925	-16.093	-19.789	-12.252	-9.803	1.439	-3.372
270	0.27	-15.297	-5.698	-10.843	-10.902	-4.318	-6.219	-8.638	-8.56
271	0.271	-6.576	-3.927	-21.85	-7.426	-5.678	-3.048	0.646	-6.969
272	0.272	-5.412	-5.447	-28.978	-10.522	-9.359	-9.743	3.349	-11.188
273	0.273	-8.511	-12.58	-9.407	-7.604	-8.203	-15.629	-4.194	-14.808
274	0.274	-7.534	-11.392	-6.661	-1.587	-7.234	-17.798	-15.799	-18.211
275	0.275	-13.522	-0.523	-9.139	-13.768	-8.2	-25.556	-26.441	-15.028
276	0.276	-9.446	0.848	-6.779	-15.503	-8.971	-41.465	-36.107	-17.853
277	0.277	-20.253	-13.46	-17.368	-13.951	-11.29	-48.312	-9.778	-18.561
278	0.278	-28.17	-11.509	-11.506	-6.777	-6.454	-29.034	31.841	-22.584
279	0.279	-29.506	-13.23	-2.739	-3.077	-16.517	-11.122	15.403	-17.721
280	0.28	-23.1	-14.752	-7.319	-4.219	-12.257	0.596	-9.751	-19.637
281	0.281	-19.593	-10.478	-11.512	1.016	-13.413	19.856	-14.194	-13.024
282	0.282	-20.537	-11.615	-10.305	-9.815	-2.565	22.478	-26.572	-6.979
283	0.283	-15.68	-17.597	-6.764	-2.633	-1.201	-7.819	-37.79	-19.112
284	0.284	-13.13	-14.475	-5.726	-11.52	5.189	-20.135	-20.748	-17.336
285	0.285	-12.326	-17.348	-8.544	-29.507	-3.128	-23.765	-5.061	-12.701
286	0.286	-7.458	-14.797	-14.457	-21.944	-0.027	-40.739	20.487	-19.883
287	0.287	-5.501	-17.087	-15.149	-10.307	-8.928	-62.571	3.459	-2.87
288	0.288	-7.218	-13.559	-25.922	-8.157	-12.405	-59.855	-18.409	-5.198
289	0.289	-5.841	-19.51	-36.897	-10.056	-9.304	-21.363	-15.692	-7.323
290	0.29	-9.108	-18.685	-20.964	-8.276	-4.45	39.588	-28.46	-16.99
291	0.291	-11.214	-18.048	-14.512	-12.887	-5.215	47.734	-16.841	-15.224
292	0.292	-11.57	-13.359	-8.644	-17.131	-4.432	55.131	-14.702	-10.534
293	0.293	-17.323	-17.383	-10.317	-10.725	-6.36	35.268	-28.237	-11.825
294	0.294	-19.605	-15.977	-8.702	-14.19	-8.28	41.302	-8.878	-5.343
295	0.295	-20.153	-13.614	-12.909	-8.944	-10.009	46.689	-16.414	0.766
296	0.296	-14.125	-12.412	-24.663	-7.953	-11.345	21.462	-4.779	-4.345
297	0.297	-8.468	-14.304	-23.06	-8.713	-13.652	-19.816	1.631	-11.032
298	0.298	-11.908	-17.756	-12.936	-11.007	-10.743	-36.302	-8.007	-18.924
299	0.299	-1.82	-22.574	-21.783	-14.448	-9.566	-71.502	-23.856	-22.022
300	0.3	-14.752	-25.833	-13.398	-16.332	-11.487	-75.926	-21.665	-19.083
301	0.301	-19.944	-16.918	2.727	-12.24	-12.253	-46.864	7.453	-13.069
302	0.302	-21.468	-13.233	19.055	-14.71	-16.105	-12.789	19.948	-0.856
303	0.303	-28.603	-7.233	-0.043	-11.378	-17.44	-17.223	1.303	-9.532
304	0.304	-16.78	-6.26	-17.801	-10.172	-10.067	-29.598	-1.922	-17.438
305	0.305	-12.11	-7.212	-15.441	-7.424	-6.96	-40.811	-23.848	-10.274
306	0.306	-16.34	0.741	-9.013	-7.767	-5.976	-64.603	-21.168	-13.967
307	0.307	-12.639	-0.203	-14.787	-7.525	0.048	-30.151	-23.615	-5.655
308	0.308	-6.619	-1.147	-9.535	-9.438	-8.85	1.785	-7.34	-6.638
309	0.309	-3.491	-1.901	-7.956	-10.766	-5.352	14.171	20.297	2.256
310	0.31	-14.301	-14.069	-6.568	-9.169	-4.375	17.849	-6.048	-3.76
311	0.311	-12.918	-15.789	-10.207	-12.614	-7.265	14.56	-9.36	-6.877
312	0.312	-11.718	-26.798	-6.694	-19.944	-6.488	23.829	-6.302	-19.638
313	0.313	-12.838	-28.134	-16.337	-12.552	-8.802	26.477	-3.578	-10.941
314	0.314	-7.574	-19.207	-17.469	-15.42	-9.356	28.943	-11.076	-6.31
315	0.315	-12.381	-20.35	-11.448	-16.185	-12.63	26.565	-13.349	-10.592
316	0.316	-20.291	-15.12	-21.083	-7.27	-10.865	28.657	-11.185	-6.933
317	0.317	-29.942	-12.209	-19.887	-8.41	-5.042	15.093	-9.278	-17.788
318	0.318	-18.103	-14.716	-21.007	-7.431	-9.075	-11.247	-11.083	-19.147
319	0.319	-19.615	-10.645	-15.756	-6.449	-10.987	-37.595	-9.566	-17.986
320	0.32	-23.832	-11.223	-12.821	-8.938	-3.61	-20.551	-10.902	-14.507
321	0.321	-14.894	-13.145	-13.57	-12.97	-8.416	-11.191	-7.199	-11.412
322	0.322	-11.374	-16.029	-4.678	-20.87	-5.875	-25.23	-13.165	-24.164
323	0.323	-16.567	-12.541	-13.008	-13.498	-9.91	-58.603	-14.132	-40.012
324	0.324	-15.577	-13.907	-9.889	-8.643	-9.304	-72.073	-7.376	-37.868
325	0.325	-13.044	-7.338	-8.896	-11.139	-11.213	-51.309	-9.894	-24.33
326	0.326	-21.944	-6.374	-22.037	-8.819	-10.614	-32.485	-10.648	-12.147
327	0.327	-18.467	-8.898	-16.215	-8.24	-7.113	-42.495	-10.044	5.261
328	0.328	-13.252	-9.688	-14.456	-18.3	-11.547	-26.761	-9.453	12.214
329	0.329	-16.162	-19.182	-19.087	-19.631	-9.791	-12.571	-6.492	14.34
330	0.33	-16.938	-15.512	-17.724	-10.699	-11.138	-10.015	-9.921	-3.072
331	0.331	-14.606	-18.996	1.827	-9.514	-14.41	1.647	-13.204	-14.674
332	0.332	-8.01	-15.906	-6.487	-14.722	-11.495	8.108	-11.056	-25.305
333	0.333	-19.408	-24.82	-19.257	-13.757	-7.792	6.207	-11.423	-7.873
334	0.334	-11.459	-26.004	-26.222	-9.511	-7.383	14.903	-11.834	22.52
335	0.335	-12.8	-22.932	-19.839	-10.306	-8.526	3.853	-9.721	18.47
336	0.336	-6.403	-21.989	-10.164	-12.262	-8.128	-0.404	-8.337	-0.281
337	0.337	-12.387	-17.758	-4.942	-7.625	-8.508	-9.261	-9.619	-17.287
338	0.338	-15.465	-12.178	-6.5	-15.369	-8.699	-10.348	-11.122	-20.329
339	0.339	-16.419	-14.143	-7.867	-16.348	-12.57	-11.246	-9.531	-17.576
340	0.34	-15.646	-13.603	-6.708	-11.508	-9.089	-6.296	-10.501	-15.027
341	0.341	-13.34	-10.737	-3.206	1.653	-7.731	-3.657	-11.863	-17.345
342	0.342	-18.196	-4.958	-12.859	-0.278	-8.121	-4.326	-9.725	-23.745
343	0.343	-8.139	-12.334	-11.657	-2.027	-11.805	-3.663	-7.026	-37.273
344	0.344	-6.785	-3.455	-0.787	-3.57	-8.52	-5.559	-11.861	-56.602
345	0.345	-7.954	-2.31	-5.03	-13.628	-11.434	-4.984	-21.316	-54.052
346	0.346	-18.803	-3.299	-8.71	-9.943	-8.734	-6.371	-22.451	-23.625
347	0.347	-17.455	-6.223	-12.189	-8.773	-2.94	-12.829	-25.901	13.963
348	0.348	-11.067	-5.473	-9.093	-18.444	-8.563	-12.174	-9.805	39.152
349	0.349	-17.065	-16.153	-11.971	-17.288	-9.157	-0.113	-40.164	7.231
350	0.35	-11.821	-11.925	-14.462	-11.294	-11.099	1.482	-52.539	11.301
351	0.351	-14.723	-13.115	-20.047	-12.255	-7.054	-0.17	-56.204	0.062
352	0.352	-13.955	-16.601	-18.084	-13.214	-10.554	-4.457	-52.875	-9.996
353	0.353	-14.733	-11.381	-9.356	-12.427	-10.957	-0.752	-5.797	-13.066
354	0.354	-9.908	-12.355	-3.357	-23.05	-5.16	-9.051	95.063	1.09
355	0.355	-11.847	-13.141	-4.344	-21.687	-9.228	-10.02	51.928	3.634
356	0.356	-14.756	-15.485	-3.386	-12.784	-11.161	-9.058	-40.197	-7.95
357	0.357	-22.691	-18.987	-9.385	-4.463	-6.52	-13.331	-4.615	-10.074
358	0.358	-26.166	-15.714	-14.997	-3.49	-5.941	-12.551	49.566	-12.039
359	0.359	-14.355	-18.643	-19.828	-16.264	-4.602	-13.1	19.967	-10.297
360	0.36	-15.893	-17.319	-13.818	-7.559	-9.061	-12.521	28.895	-2.341
361	0.361	-20.15	-17.747	-21.158	0.369	-8.492	-3.653	20.759	-21.104
362	0.362	-16.473	-16.627	-14.368	-18.409	-9.859	15.855	-30.924	-13.536
363	0.363	-15.311	-20.351	-11.842	-15.903	-12.195	13.125	-50.865	-20.475
364	0.364	-16.286	-15.936	-9.528	-4.291	-9.308	15.589	-44.871	-22.58
365	0.365	-15.323	-7.07	-20.368	-6.429	-7.392	-5.564	-28.44	-12.87
366	0.366	-16.103	-10.775	-21.92	-8.369	-12.437	-25.371	17.016	-11.105
367	0.367	-18.446	-9.633	-29.088	-3.138	-10.519	-17.858	35.193	-19.015
368	0.368	-17.89	-8.682	-22.69	-11.073	-6.461	-15.527	7.5	-14.755
369	0.369	-17.31	-11.602	-19.181	-24.027	-6.867	-47.461	-17.681	-13.59
370	0.37	-14.405	-14.123	-9.48	-18.79	-10.171	-79.438	-31.245	-19.578
371	0.371	-10.923	-19.739	10.103	-17.239	-7.27	-75.379	-27.202	-33.486
372	0.372	-9.559	-11.807	1.819	-7.171	-13.284	-79.042	-0.897	-31.516
373	0.373	-7.418	-6.585	-10.928	-6.025	-9.036	-41.311	2.375	-22.789
374	0.374	-7.02	-9.485	-13.269	-7.19	-9.825	-16.194	-19.508	-2.082
375	0.375	-1.974	-12.004	-11.135	-1.964	-4.995	-11.749	-39.262	0.642
376	0.376	2.683	-11.228	-9.201	-4.87	-6.942	-15.782	-36.76	-1.856
377	0.377	-6.202	-17.801	-17.915	-9.132	-8.694	-12.065	-1.745	0.484
378	0.378	-15.084	-20.322	-9.983	-21.33	-3.868	4.958	-16.855	-10.126
379	0.379	-16.225	-22.649	-2.829	-23.103	-7.167	33.182	-30.42	-12.041
380	0.38	-19.312	-27.499	-6.51	-18.474	-11.236	21.915	-9.734	-13.778
381	0.381	-20.275	-17.426	-14.826	-11.294	-7.764	4.827	-20.981	-9.155
382	0.382	-22.804	-13.168	-9.582	-4.892	-12.225	26.629	-24.295	-7.827
383	0.383	-13.909	-9.487	-8.604	3.428	-10.486	29.237	10.127	-11.516
384	0.384	-12.76	-6.01	-6.09	0.329	-5.653	16.393	14.553	-12.659
385	0.385	-11.798	-9.11	-11.716	-12.436	-8.942	-4.719	-14.498	-13.58
386	0.386	-14.714	-6.205	-15.192	-14.168	-7.199	-47.235	-33.292	-18.361
387	0.387	-18.978	-5.429	-9.166	-9.524	-10.688	-65.406	-23.251	-28.007
388	0.388	-18.21	-6.192	-13.205	-2.348	-10.305	-37.694	-32.566	-19.1
389	0.389	-7.37	-4.243	-24.023	-16.667	-7.409	-32.664	9.986	-10.791
390	0.39	-2.725	-7.525	-22.463	-14.726	-8.581	-0.658	3.97	5.249
391	0.391	-6.981	-15.256	-18.199	-19.942	-6.641	3.514	-1.456	16.844
392	0.392	-18.796	-16.228	-27.098	-11.989	-5.097	7.285	13.632	-10.842
393	0.393	-26.765	-17.169	-18.786	-16.229	-9.546	10.646	-9.212	-14.532
394	0.394	-19.623	-19.651	-2.734	-17.381	-6.268	32.545	-13.297	-17.848
395	0.395	-15.963	-14.021	4.214	-13.898	-10.338	35.273	-17.032	-20.982
396	0.396	-14.821	-13.437	-10.717	-14.888	-9.001	27.699	-13.786	-23.723
397	0.397	-17.95	-12.856	-4.933	-12	-10.369	25.329	-10.73	-16.153
398	0.398	-20.862	-6.294	-17.15	-6.018	-6.317	18.886	-13.498	-4.485
399	0.399	-26.883	-14.249	-21.837	-8.368	-11.178	9.161	-11.009	-2.278
400	0.4	-21.296	-15.239	-14.725	-19.235	-2.482	-17.196	-8.735	15.214
401	0.401	-16.476	-28.029	-5.87	-14.615	-5.982	-43.571	-10.917	-1.013
402	0.402	-17.081	-19.341	4.907	-18.891	-9.101	-53.683	-16.766	-11.68
403	0.403	-11.688	-14.719	-2.29	-20.052	-13.962	-44.443	-18.531	-21.419
404	0.404	-9.774	-10.473	-3.488	-6.907	-11.471	-24.763	-13.862	-23.234
405	0.405	-6.496	-6.814	-9.52	-1.707	-13.809	-22.317	-6.603	-15.359
406	0.406	-15.407	-8	-14.783	-3.308	-8.995	-20.048	12.955	0.464
407	0.407	-19.103	-13.25	-17.714	-10.491	-8.447	-5.187	-6.832	28.081
408	0.408	-13.125	-10.368	-18.522	-6.821	-4.415	-7.166	-9.328	-6.057
409	0.409	-16.239	-9.623	-19.336	-8.001	-10.262	19.122	-6.954	-19.669
410	0.41	-17.215	-11.979	-19.973	-4.901	-7.982	30.308	-4.844	-15.659
411	0.411	-14.713	-12.598	-23.318	-9.727	-9.96	13.241	-6.816	-26.928
412	0.412	-15.517	-13.206	-14.511	-10.515	-9.428	-8.665	-8.676	-37.059
413	0.413	-8.976	-18.661	-5.711	-12.867	-8.902	5.436	-10.383	-21.449
414	0.414	-9.778	-9.206	-11.793	-6.31	-7.605	-2.147	-6.208	-24.247
415	0.415	-13.867	-15.621	-6.643	-10.594	-13.078	-9.149	-5.118	-16.781
416	0.416	-7.29	-16.792	-9.629	-12.946	-8.298	-41.137	-11.172	-14.516
417	0.417	-9.803	-15.81	-22.864	-9.501	-13.003	-82.422	-8.099	-3.924
418	0.418	-18.716	-16.781	-28.762	-19.601	-6.491	-77.044	-7.158	-5.913
419	0.419	-19.889	-21.044	-20.146	-18.28	-10.811	-41.843	-11.522	-11.21
420	0.42	-16.812	-21.828	-24.868	-11.939	-14.954	-46.35	-9.3	-19.215
421	0.421	-17.813	-21.267	-23.584	-15.453	-8.452	-42.368	-12.887	-20.65
422	0.422	-17.059	-19.363	-6.626	-3.706	-11.046	-23.658	-14.909	-14.346
423	0.423	-19.405	-19.968	19.038	-8.392	-8.813	-6.675	-16.707	-6.103
424	0.424	-18.85	-14.187	-4.848	-9.796	-13.734	-28.537	-10.961	-11.382
425	0.425	-15.58	-13.447	-1.865	-8.702	-10.516	-25.793	-13.356	-2.512
426	0.426	-24.495	-16.971	-10.291	-7.588	-10.016	-7.952	-14.014	3.463
427	0.427	-20.829	-9.65	-7.87	-8.619	-6.612	27.088	-12.147	-3.92
428	0.428	-14.843	-10.659	-5.66	4.091	-12.117	52.284	-9.272	2.826
429	0.429	-9.635	-11.466	-12.151	-11.839	-12.791	56.818	-6.792	5.297
430	0.43	-6.749	-23.693	-18.061	-31.053	-8.243	52.829	-9.15	4.477
431	0.431	6.394	-15.017	-16.417	-23.561	-10.093	49.187	-10.319	-5.06
432	0.432	0.571	-13.496	-18.072	-11.999	-12.711	59.27	-7.622	-24.651
433	0.433	-8.153	-9.254	-16.824	-9.911	-8.355	12.271	-9.562	-33.02
434	0.434	-9.711	-10.429	-10.535	-15.75	-12.516	-34.541	-13.029	-35.584
435	0.435	-7.594	-10.241	-21.482	-17.538	-12.994	-101.691	-10.669	-47.238
436	0.436	-11.864	-9.098	-28.774	-9.659	-7.68	-57.009	-10.291	-36.644
437	0.437	-18.266	-12.207	-22.513	-19.776	-9.33	-65.968	-9.187	-23.146
438	0.438	-26.61	-11.255	-18.758	-14.02	-7.501	-25.401	-11.962	-7.316
439	0.439	-23.529	-8.759	-15.402	-15.222	-8.187	-77.097	-16.848	3.292
440	0.44	-22.568	-11.103	-12.426	-14.118	-17.187	-83.674	-23.422	-2.542
441	0.441	-11.151	-0.287	-9.631	-13.214	-8.382	-53.272	-20.891	-8.96
442	0.442	3.176	-24.124	-8.977	-16.178	-14.477	-25.614	-16.638	-10.743
443	0.443	-6.493	-34.22	-9.862	-11.967	-4.89	9.594	-4.431	-6.152
444	0.444	-11.724	-12.392	0.864	-7.956	-8.659	14.017	18.398	-4.851
445	0.445	-13.26	-4.103	-0.79	-0.071	-2.745	42.988	-3.482	-1.225
446	0.446	-11.884	-6.641	-13.844	-5.324	-5.925	46.593	-6.217	-19.286
447	0.447	-28.888	0.303	-15.673	-4.387	-5.033	36.431	6.536	-21.863
448	0.448	-12.613	-1.845	-1.437	-5.197	-4.335	20.623	-9.71	-28.881
449	0.449	-14.731	-11.53	-3.479	-2.912	-13.306	12.191	-11.827	-52.332
450	0.45	-16.663	-13.274	-8.821	-4.894	-12.219	19.635	-9.899	-11.529
451	0.451	-14.914	-11.724	-4.278	-12.283	-4.921	3.316	-11.644	16.148
452	0.452	-13.347	-13.086	-23.14	-27.027	-9.823	-3.04	-16.284	31.236
453	0.453	-17.587	-19.462	-15.672	-12.164	-9.114	2.853	-17.651	26.777
454	0.454	-21.249	-13.463	-18.085	-10.27	-13.244	1.233	-18.822	14.368
455	0.455	-24.719	-10.36	-16.055	12.54	-9.81	-16.008	-0.809	-4.432
456	0.456	-17.368	-13.262	-25.829	-9.338	-6.569	-22.779	-24.033	-7.74
457	0.457	-18.355	-17.525	-24.175	-17.675	-4.863	-20.455	-45.873	1.56
458	0.458	-20.877	-8.629	-22.704	-10.163	-1.413	-26.079	-31.74	-12.52
459	0.459	-16.794	-7.459	-9.805	-35.923	-2.796	-17.252	-3.473	-20.052
460	0.46	-13.293	-4.364	-8.13	-32.639	-9.406	-15.601	7.761	-22.357
461	0.461	-3.223	-15.21	15.62	-4.398	-6.526	-8.324	52.471	-15.928
462	0.462	3.949	-8.053	18.877	-8.091	-4.032	-7.151	34.278	-10.096
463	0.463	-7.831	-16.948	-3.01	-11.389	-6.366	-8.378	-37.918	2.113
464	0.464	-12.462	-13.463	-11.335	-2.107	-8.306	-11.501	-28.05	-5.8
465	0.465	-28.313	-23.123	-13.853	-4.823	-6.371	-12.452	-19.128	-18.748
466	0.466	-30.419	-42.65	-20.82	-2.317	-9.271	-16.675	-10.969	-20.467
467	0.467	-16.849	-22.899	-10.194	-4.651	-4.426	-22.246	-3.611	-21.99
468	0.468	-15.089	-20.367	-4.45	-15.294	-7.705	-30.193	29.887	-3.185
469	0.469	-7.145	-18.035	-16.681	-13.357	1.219	-14.126	-0.48	-5.662
470	0.47	2.931	-11.635	-15.122	-18.576	-5.141	-2.476	-5.887	-3.303
471	0.471	-8.873	-5.819	-5.025	5.239	-6.281	-0.317	-10.907	-9.661
472	0.472	-7.312	-7.552	-16.793	-4.813	-3.146	-2.225	-15.346	-7.691
473	0.473	-8.657	-5.99	-21.38	-1.7	-7.948	-10.88	-11.272	-19.832
474	0.474	-15.022	-4.613	0.367	6.63	-17.584	-12.365	-14.932	-21.32
475	0.475	-18.477	-3.416	-8.881	-11.158	-8.646	-10.968	-18.192	-25.519
476	0.476	-19.415	-11.693	-17.148	-4.17	-12.079	3.412	-15.056	-24.292
477	0.477	-24.232	-10.693	-9.558	-10.54	-8.929	-17.815	-17.719	-23.059
478	0.478	-24.975	-17.426	-11.845	-20.192	-2.094	-43.285	-20.19	-15.652
479	0.479	-22.634	-14.868	-9.673	-21.896	-4.548	-19.403	-22.482	-14.624
480	0.48	-20.704	-17.154	-19.305	-13.936	-0.42	-3.662	-24.601	-8.574
481	0.481	-17.418	-12.293	-17.499	-12.573	-5.191	-11.938	-22.641	-12.601
482	0.482	-16.82	-18.252	-12.769	-16.227	-15.181	-9.401	-24.383	-9.094
483	0.483	-13.322	-15.906	-19.833	-17.357	-10.852	-11.707	-13.331	-11.021
484	0.484	-10.031	-20.73	-7.919	-12.096	-11.935	-13.877	-29.18	-15.063
485	0.485	-9.645	-13.368	3.226	-13.032	-3.538	-8.148	-10.012	-7.082
486	0.486	-9.263	-16.261	-6.726	-15.51	-6.558	-6.521	18.237	-10.513
487	0.487	-6.564	-13.734	-10.314	-13.134	-5.51	4.458	29.463	-20.144
488	0.488	-11.417	-12.949	-4.242	-15.017	-6.197	-8.558	5.664	-11.195
489	0.489	-10.848	-10.996	-15.931	-11.669	-10.17	-20.75	-10.01	-9.966
490	0.49	-14.141	-14.261	-20.457	-2.712	-10.659	-6.466	-24.133	1.915
491	0.491	-23.047	-10.152	-4.47	-9.04	-9.993	18.67	-11.358	9.925
492	0.492	-29.43	-10.482	-14.979	-12.473	-12.803	8.625	-18.319	-5.88
493	0.493	-18.574	-4.062	-5.169	-9.331	-12.325	11.777	-16.177	-7.95
494	0.494	-22.819	-11.975	0.186	-10.252	-13.581	37.396	-14.214	-9.826
495	0.495	-23.974	-15.028	-13.993	-23.358	-14.642	27.401	-1.961	-1.05
496	0.496	-22.812	-12.081	-23.535	-17.488	-15.707	24.374	-3.469	-2.496
497	0.497	-15.452	-14.566	-18.178	-8.728	-13.676	32.747	-25.106	-3.807
498	0.498	-8.694	-16.866	-7.027	-4.029	-12.815	-5.739	-21.96	-10.2
499	0.499	-6.173	-26.321	0.271	0.292	-8.271	-22.181	-2.211	-11.354
500	0.5	-3.847	-25.146	-5.979	-16.683	-14.185	-67.669	-4.759	-27.412
501	0.501	-10.423	-21.655	-9.321	-9.655	-8.486	-134.832	-11.743	-29.689
502	0.502	-9.649	-22.609	-10.15	-7.475	-6.463	-143.755	-1.108	-31.751
503	0.503	-5.581	-7.885	-7.12	-5.503	-5.799	-119.396	-3.038	-18.132
504	0.504	-4.998	-10.001	-2.734	-7.207	-13.461	-112.071	-18.91	-9.372
505	0.505	5.063	-4.182	-8.219	-18.205	-10.289	-92.167	0.225	-7.798
506	0.506	6.421	-2.428	-16.02	-13.884	-13.111	-61.828	-12.561	-17.848
507	0.507	-10.594	-7.05	-21.114	-2.042	-10.509	-23.173	-10.273	-29.653
508	0.508	-26.829	-17.103	-21.953	-13.041	-8.11	32.323	-16.714	-25.01
509	0.509	-24.676	-8.181	-15.821	-23.06	-7.45	54.342	-10.936	-29.28
510	0.51	-14.976	-4.68	-19.743	-11.236	-7.951	34.381	-5.688	-35.674
511	0.511	-16.701	-9.889	-30.446	-12.76	-7.302	89.331	-4.09	-20.008
512	0.512	-27.714	-18.788	-25.655	-16.964	-10.717	111.372	0.216	-9.375
513	0.513	-11.821	-15.298	-24.159	-15.751	-12.007	64.475	-8.695	4.163
514	0.514	-18.2	-18.395	-22.882	-9.701	-9.818	9.357	-21.913	5.898
515	0.515	-24	-23.238	-14.456	-8.684	-11.701	-12.884	-27.177	7.433
516	0.516	-18.781	-13.578	1.705	-7.681	-6.619	-32.975	-6.491	6.052
517	0.517	-17.243	-14.759	27.533	-13.644	-9.866	-2.723	-14.822	4.877
518	0.518	-15.896	-8.762	3.823	-17.695	-9.237	2.61	-12.304	-5.961
519	0.519	-17.07	-13.991	-24.337	-14.231	-11.704	7.612	-9.962	-7.291
520	0.52	-6.229	-9.156	-35.481	-10.937	-6.239	12.158	-7.848	-6.109
521	0.521	-16.269	-6.625	-25.333	-11.487	-11.037	16.428	-9.797	-9.576
522	0.522	-12.586	-8.927	-22.146	-5.665	-7.711	5.411	-8.072	-16.93
523	0.523	-23.427	-15.494	-13.75	-3.308	-5.937	2.342	-12.731	-15.965
524	0.524	-24.787	-19.735	-6.134	-11.199	-2.432	-0.544	-17	-16.753
525	0.525	-21.121	-25.346	-13.023	-12.144	-9.77	-14.487	-23.399	-15.987
526	0.526	-17.661	-14.508	-6.574	-7.29	-8.779	-6.801	-24.576	-17.937
527	0.527	-20.779	-16.069	3.161	-13.271	-9.722	-4.405	-17.23	-7.868
528	0.528	-6.089	-17.434	-2.001	-15.582	-10.471	-6.508	-2.523	-12.116
529	0.529	13.052	-13.769	-6.58	-15.001	-9.671	-12.295	12.377	-5.711
530	0.53	5.5	-10.29	-22.392	-10.351	-6.167	-17.497	-5.03	0.292
531	0.531	-10.758	-17.644	-28.738	-10.92	-10.789	-15.921	11.235	-0.667
532	0.532	-17.143	-2.921	-30.635	-7.421	-7.871	-20.14	-7.91	-3.57
533	0.533	-15.217	3.47	-28.847	-8.764	-8.252	-16.37	-10.422	-16.725
534	0.534	-16.965	1.542	-20.884	-9.143	-6.886	-19.783	-3.413	-30.266
535	0.535	-12.32	-3.693	-19.487	-12.82	-6.494	-20.719	7.27	-32.005
536	0.536	-13.663	-8.336	0.103	-18.233	-5.316	-21.708	-2.34	-8.195
537	0.537	-14.82	-12.6	19.87	-20.159	-11.113	-17.464	-7.488	1.887
538	0.538	-20.822	-18.999	-13.601	-16.865	-11.879	-19.76	-8.976	-7.406
539	0.539	-21.805	-22.499	-9.138	-12.794	-11.297	-17.797	-13.233	-10.117
540	0.54	-16.982	-38.571	-5.082	-12.409	-10.712	-18.355	-14.384	-17.667
541	0.541	-14.486	-36.271	-16.318	-5.045	-8.976	-17.743	-13.21	-15.342
542	0.542	-18.589	-29.896	-13.027	-4.068	-10.331	-22.538	-14.145	-13.213
543	0.543	-22.117	-20.222	-9.931	-3.098	-9.947	-15.155	-17.058	-11.289
544	0.544	-20.211	-18.481	-12.636	-7.354	-12.854	-16.102	-30.203	-19.995
545	0.545	-16.175	-13.849	-10.113	-12.958	-6.857	-8.132	-28.246	-43.801
546	0.546	-18.717	-6.709	-17.089	-8.122	-9.377	-7.161	-26.475	-6.06
547	0.547	-11.388	-0.346	-6.462	-12.774	-3.769	-10.079	-24.907	29.154
548	0.548	-14.495	-11.207	-12.286	-20.516	-10.348	-16.091	-3.242	6.308
549	0.549	-15.464	-9.877	-14.048	-13.156	-11.119	-13.815	25.022	-6.09
550	0.55	-16.241	-6.229	-22.011	-19.923	-10.341	-14.45	6.278	-9.789
551	0.551	-10.628	-12.244	-14.874	-15.673	-6.857	-19.15	-3.758	-13.114
552	0.552	-14.106	-15.353	-18.59	-11.617	-8.787	-18.637	-19.41	-16.234
553	0.553	-14.684	-16.331	-10.304	-0.787	-5.879	-10.733	-11.058	-13.547
554	0.554	-12.939	-12.062	-11.301	0.755	-7.226	-11.896	6.772	-11.05
555	0.555	-17.775	-9.727	-14.226	-12.221	-10.514	-10.936	4.455	-18.026
556	0.556	-19.709	-20.551	-16.773	-10.504	-12.641	-6.093	2.359	-11.646
557	0.557	-22.623	-12.614	-11.203	-12.066	-6.649	-5.342	4.309	-5.856
558	0.558	-24	-13.979	-11.83	-16.33	-9.165	-7.673	-4.388	-11.099
559	0.559	-16.675	-12.837	-11.313	-9.968	-13.231	-11.093	-25.083	-19.043
560	0.56	-9.358	-11.688	-7.308	-8.833	-9.752	-18.377	-39.195	-14.785
561	0.561	-6.485	-10.723	-6.958	-11.945	-10.331	-3.668	-10.918	-8.402
562	0.562	-10.777	-9.753	-10.291	-14.865	-7.43	28.254	7.877	-7.22
563	0.563	-10.045	-10.532	-12.457	-17.408	-7.814	87.821	-9.122	-4.094
564	0.564	-13.545	-6.469	-11.336	-10.075	-5.489	79.635	-12.201	-8.895
565	0.565	-14.146	-4.543	-10.978	-5.25	-5.092	42.6	-14.903	-8.076
566	0.566	-8.757	-13.262	-9.441	-7.772	-4.709	9.101	-17.416	-18.678
567	0.567	-2.202	-9.785	-8.666	4.408	-8.968	-33.502	-19.71	-25.805
568	0.568	0.301	-6.692	-10.001	16.589	-12.45	-72.234	-13.309	-29.461
569	0.569	-11.905	-7.661	-10.202	-7.241	-7.997	-137.897	-11.352	-25.985
570	0.57	-24.115	-19.088	-13.723	-31.059	-9.743	-182.672	-16.56	-18.653
571	0.571	-19.464	-20.642	-14.156	-2.795	-10.125	-142.086	-14.995	-9.781
572	0.572	-12.305	-16.393	-13.02	-29.114	-6.833	-120.092	-16.333	-6.332
573	0.573	-13.459	-20.082	-11.889	-32.415	-3.931	-86.762	-12.637	-7.335
574	0.574	-14.628	-9.272	-8.428	-10.557	-8.378	-44.367	-11.462	-10.266
575	0.575	-7.28	-10.664	-8.054	-18.887	-8.954	5.405	-8.359	-6.025
576	0.576	-10.191	-9.538	-14.065	-16.385	-12.443	65.809	-9.321	-18.232
577	0.577	-16.193	-13.04	-14.846	-14.071	-11.089	73.851	-13.571	-16.486
578	0.578	-13.88	-16.155	-20.45	-11.954	-8.968	51.73	-11.239	-14.916
579	0.579	-21.812	-19.084	-13.868	-13.907	-8.587	58.296	-17.795	-1.932
580	0.58	-20.829	-23.364	-9.628	-12.176	-10.533	52.331	-11.763	-3.644
581	0.581	-17.916	-28.999	-8.888	-13.734	-9.768	24.714	-10.979	-2.066
582	0.582	-9.974	-21.093	-13.748	-12.394	-9.582	-20.721	-0.127	-6.312
583	0.583	-10.933	-20.136	-7.783	-8.722	-10.358	-2.511	-20.84	-9.993
584	0.584	-15.775	-7.36	-13.417	-0.406	-6.682	25.167	-23.558	-11.179
585	0.585	-25.459	-12.577	-11.476	-7.774	-11.526	60.389	-26.079	-8.114
586	0.586	-19.068	-7.941	-10.882	-12.644	-8.234	37.507	-14.463	-20.919
587	0.587	-13.094	-3.703	-4.278	-6.672	-8.816	-0.097	0.428	-8.74
588	0.588	-7.88	-2.559	-6.753	-10.754	-5.339	-15.253	21.698	-4.107
589	0.589	-10.803	-10.896	-4.416	-2.815	-11.743	-19.781	-3.868	-5.479
590	0.59	-11.594	-3.549	-7.898	-10.149	-3.837	-15.779	-13.948	-4.337
591	0.591	-2.707	-12.478	-9.846	-14.989	-9.083	-12.13	-17.064	-3.211
592	0.592	-3.852	-20.827	-18.773	-12.482	-8.132	-15.44	14.086	-10.59
593	0.593	-9.08	-17.746	-17.624	-10.169	-7.376	-12.37	-6.643	-23.403
594	0.594	-13.911	-14.844	-18.794	-16.773	-9.711	-15.083	-10.352	-18.206
595	0.595	-14.681	-10.593	-17.849	-16.029	-7.787	-7.557	-7.102	-16.7
596	0.596	-13.895	-8.271	-16.904	-5.417	-8.377	-5.263	-4.051	-9.598
597	0.597	-20.483	-10.205	-10.928	-6.799	-10.127	-11.681	4.215	-10.783
598	0.598	-22.985	-12.132	-3.584	-10.503	-9.744	-17.53	-8.594	-14.258
599	0.599	-20.659	-13.882	1.233	-11.703	-8.408	-19.3	-10.883	-6.913
600	0.6	-22.607	-20.854	-11.944	-12.69	-9.572	-39.996	-13.003	-5.969
601	0.601	-31.312	-17.953	-6.161	-7.854	-9.211	-48.354	-15.004	-13.941
602	0.602	-25.296	-17.19	-11.4	-8.632	-8.846	-45.889	-13.323	-10.879
603	0.603	-22.181	-22.828	-16.066	-10.972	-11	-20.131	-11.829	-2.031
604	0.604	-21.195	-24.79	-20.341	-10.406	-11.784	10.92	-7.611	-5.565
605	0.605	-15.205	-20.149	-16.687	-7.112	-8.701	23.332	-16.562	-8.724
606	0.606	-7.865	-11.257	-13.24	-12.54	-3.517	64.85	-10.602	-9.769
607	0.607	-14.644	-7.608	-12.304	-10.618	-8.4	59.302	-7.538	-14.09
608	0.608	-17.158	-8.799	2.379	-6	-6.499	13.675	-12.41	-13.383
609	0.609	-6.512	-9.799	0.212	-11.449	-4.8	-4.736	-9.938	-21.402
610	0.61	-5.156	-16.609	-21.114	-10.888	-11.814	11.342	-12.349	-16.261
611	0.611	-3.982	-24.579	-18.45	-10.318	-8.94	26.036	-13.041	-21.157
612	0.612	-5.106	-21.497	-15.968	-6.246	-14.983	21.229	-17.78	-18.66
613	0.613	-14.754	-18.609	-9.026	-9.731	-14.243	-33.273	-13.787	-17.89
614	0.614	-15.886	-12.638	-15.453	-13.026	-16.214	-70.424	-13.478	-24.435
615	0.615	-9.872	-13.458	-21.298	-17.867	-6.188	-117.394	-10.256	-23.637
616	0.616	-8.896	-8.679	-19.606	-11.868	-4.87	-99.235	-14.416	-19.57
617	0.617	-17.79	-12.041	-21.197	-17.497	-11.291	-60.593	-9.674	-13.011
618	0.618	-14.283	-10.371	-19.894	-6.668	-10.169	-25.403	-13.04	0.121
619	0.619	-11.175	-10.037	-13.566	-14.615	-7.119	-11.867	-9.027	5.911
620	0.62	-23.956	-9.696	-10.132	-27.604	-11.995	-24.277	-7.724	7.637
621	0.621	-22.243	-7.624	-15.43	-18.93	-11.263	-13.06	-11.077	2.97
622	0.622	-23.815	-9.611	-4.663	-4.615	-7.24	38.454	-13.281	-4.218
623	0.623	-16.658	-3.823	-6.081	-6.579	-10.752	45.928	-12.196	-10.618
624	0.624	-15.509	0.22	-9.828	-15.314	-10.202	12.653	-9.558	-18.941
625	0.625	-9.518	-7.734	-15.9	-10.683	-7.336	6.846	-11.76	-17.972
626	0.626	-10.491	-12.981	-15.007	-12.056	-10.856	-53.96	-12.041	-30.75
627	0.627	-7.589	-13.974	-21.869	-13.226	-6.44	-61.9	-8.448	-32.517
628	0.628	-8.376	-9.751	-19.433	-9.746	-8.216	-83.757	-10.878	-27.889
629	0.629	-10.707	-10.557	-7.316	-12.841	-4.767	-103.449	-12.119	-29.262
630	0.63	-16.916	-9.614	-5.655	-9.936	-4.412	-97.368	-11.037	-22.867
631	0.631	-27.758	-11.572	-16.76	-7.424	-11.018	-58.65	-7.613	-9.68
632	0.632	-29.297	-17.588	-3.859	-13.032	-12.206	-22.838	-9.814	-0.941
633	0.633	-13.41	-26.49	-9.945	-13.802	-13.198	2.293	-11.036	3.713
634	0.634	-11.277	-32.497	-22.218	-7.218	-8.962	6.706	-9.955	-0.535
635	0.635	-17.089	-20.685	-23.844	2.464	-14.593	44.2	-14.277	0.63
636	0.636	5.743	-16.042	-16.76	-6.437	-11.125	49.251	-11.424	0.638
637	0.637	-9.93	-20.309	-20.501	-14.759	-10.557	44.795	-12.034	1.797
638	0.638	-7.223	-23.998	-24.028	-26.564	-1.666	48.827	-11.675	-5.554
639	0.639	-9.74	-27.491	-8.028	-31.21	4.711	30.005	-17.12	-8.457
640	0.64	-7.42	-15.699	3.496	-9.529	-3.627	-0.997	-13.679	-2.479
641	0.641	-30.839	-7.775	1.281	-0.235	-6.728	-5.096	-21.076	-9.856
642	0.642	-15.159	-9.153	-8.51	-2.953	-7.704	-1.452	-8.331	2.894
643	0.643	-23.476	-12.864	-10.378	4.574	-11.969	-11.541	-3.118	-9.321
644	0.644	-15.936	-6.889	-2.542	2.243	-14.292	4.111	-4.703	-4.708
645	0.645	-18.263	-10	-3.982	-4.143	-10.812	12.38	2.418	-6.098
646	0.646	-3.363	-9.031	-10.451	-6.074	-14.105	9.829	11.291	-7.291
647	0.647	-16.916	-13.286	-14.016	-11.29	-12.365	12.131	-6.74	-15.632
648	0.648	-11.712	-10.965	-10.996	-6.639	-6.553	-7.056	-45.277	-22.996
649	0.649	-0.697	-14.454	-15.901	-16.698	-18.727	-35.338	-6.601	-22.051
650	0.65	-16.576	-15.041	-15.188	-31.016	0.65	6.265	28.59	-12.378
651	0.651	-22.96	-13.307	-16.03	-21.336	-1.85	11.703	5.723	-16.056
652	0.652	-24.904	-5.378	-12.613	-5.466	-4.155	-43.792	-15.013	-2.905
653	0.653	-23.167	-6.543	-10.746	-3.354	-14.785	-80.728	-18.71	-4.653
654	0.654	0.634	-22.609	-7.908	-20.76	-12.835	-20.14	-1.703	3.274
655	0.655	-2.661	-15.636	-3.133	-18.428	6.523	69.478	-17.391	7.526
656	0.656	-11.941	-9.239	-10.535	-12.031	4.01	81.237	-25.728	-4.288
657	0.657	-20.263	-3.418	-13.468	-2.335	-2.946	70.329	-23.212	0.334
658	0.658	-17.752	-5.138	-5.558	-4.062	-0.806	99.903	-20.881	4.568
659	0.659	-10.79	-3.58	-8.658	-8.697	-2.727	180.572	2.542	-4.34
660	0.66	-17.179	-7.826	-3.825	-15.863	-14.896	148.05	11.847	-22.347
661	0.661	-34.602	-24.835	-17.009	-30.177	-3.847	78.944	14.577	-45.585
662	0.662	-27.625	-22.485	-26.703	-20.495	-10.978	34.247	1.824	-48.701
663	0.663	-25.478	-11.804	-14.518	-15.254	-9.792	-55.287	-9.758	-68.458
664	0.664	-15.781	1.794	-16.059	-10.598	-8.601	-114.802	-20.36	-50.685
665	0.665	-10.54	7.071	-8.899	-9.239	-9.535	-212.475	0.974	-24.99
666	0.666	-8.965	5.57	-15.284	-0.337	-12.392	-172.943	-1.675	-8.009
667	0.667	-19.002	1.357	-9.281	-1.475	-11.565	-184.72	-19.405	-4.982
668	0.668	-10.097	-15.634	-8.311	1.637	-7.457	-173.919	-30.932	-13.362
669	0.669	-6.62	-22.569	-17.2	-11.111	-10.904	-144.222	-24.47	-5.841
670	0.67	0.719	-20.415	-1.495	-16.326	-8.93	-117.404	-14.719	5.804
671	0.671	-2.203	-22.341	-7.834	-14.786	-9.477	-60.446	-2.458	12.224
672	0.672	-15.361	-41.682	-13.582	-13.423	-16.412	-67.872	-3.965	-1.309
673	0.673	-9.524	-34.12	-8.29	-12.233	-11.545	-74.619	-5.303	-13.469
674	0.674	-14.705	-22.491	-6.684	-3.891	-9.003	-7.629	-4.087	-18.069
675	0.675	-13.089	-20.351	-7.98	-6.98	-9.744	54.842	6.827	-7.958
676	0.676	-20.207	-14.545	-4.254	-11.813	-11.647	46.882	-0.285	-1.491
677	0.677	-13.835	-9.325	-12.53	-12.585	-9.687	10.117	11.537	-7.441
678	0.678	-15.028	-13.972	-19.841	-14.908	-6.746	-50.266	-12.231	-4.321
679	0.679	-14.089	-18.223	-8.951	-14.328	-8.052	72.157	-15.48	-17.047
680	0.68	-20.861	-19.382	-13.127	-8.334	-13.421	89.845	-24.692	-32.885
681	0.681	-26.847	-22.862	-19.417	-15.694	-9.893	42.481	-10.494	-30.739
682	0.682	-24.51	-23.83	-6.165	-12.789	-10.435	28.386	-13.003	-13.305
683	0.683	-13.645	-13.007	-7.807	-10.276	-10.977	41.887	-10.659	-15.597
684	0.684	-8.962	-14.384	-15.66	-7.954	-9.592	53.995	-21.263	-9.196
685	0.685	-16.098	-10.715	-14.231	-11.416	-14.03	-0.067	-27.019	-11.153
686	0.686	-14.936	-2.368	-23.069	-13.34	-11.116	-9.858	-28.707	-9.421
687	0.687	-6.596	-1.371	-31.32	-9.274	-10.706	-18.725	-14.332	-4.786
688	0.688	-7.559	-6.184	-15.17	-11.797	-8.359	-10.457	-4.569	-0.508
689	0.689	-10.425	-10.406	6.005	-12.197	-6.19	-17.67	-13.199	11.328
690	0.69	-12.906	-9.574	-2.214	-17.049	-9.824	-10.961	-17.778	6.722
691	0.691	-13.653	-6.017	15.698	-8.327	-8.435	-4.883	-24.862	2.52
692	0.692	-17.136	-4.009	13.479	2.526	-8.017	-10.176	-12.994	-6.341
693	0.693	-12.471	-9.364	-9.862	-7.523	-10.698	-5.053	-8.332	-7.47
694	0.694	-17.891	-14.144	-19.061	-19.316	-8.737	17.881	-6.979	-0.111
695	0.695	-19.808	-22.786	-16.245	-17.769	-5.82	5.57	-10.61	-3.004
696	0.696	-13.799	-19.25	-13.627	-13.522	-6.968	-5.618	-4.554	-9.007
697	0.697	-6.438	-16.1	-11.218	-12.38	-12.765	-2.258	-5.453	-17.93
698	0.698	-11.263	-13.142	-13.287	-13.564	-18.379	-5.278	-10.245	-9.632
699	0.699	-13.796	-12.318	-15.162	-12.617	-18.966	-19.374	-7.718	-19.311
700	0.7	-22.748	-14.598	-16.833	-11.681	-8.906	-42.614	-6.911	-20.473
701	0.701	-14.494	-11.076	-12.12	-7.454	-7.537	-51.898	-6.305	-16.99
702	0.702	-11.473	-10.459	-13.415	4.713	-3.854	-14.975	-9.593	-16.037
703	0.703	-8.617	-13.317	-14.501	-21.615	-5.013	20.17	-1.836	-9.249
704	0.704	-7.854	-18.12	-15.577	-17.94	2.334	33.659	-7.038	-15.234
705	0.705	-15.188	-14.81	-18.601	-14.667	5.238	71.215	-7.967	-14.448
706	0.706	-4.335	-10.727	-25.308	-23.964	-0.756	86.383	-12.193	-3.602
707	0.707	-8.569	-14.184	-22.735	-15.638	-4.826	17.741	-14.495	-8.25
708	0.708	-12.229	-6.793	-25.011	-8.086	-6.768	-31.596	-11.025	-21.205
709	0.709	-8.739	-9.863	-21.478	-1.117	-12.772	-58.279	-14.314	-19.457
710	0.71	-9.705	-22.601	-16.79	-11.758	-12.008	-33.852	-16.015	-8.45
711	0.711	-24.405	-27.783	-12.681	-9.839	-16.858	-41.243	-11.135	-7.135
712	0.712	-30.789	-26.183	-13.035	-15.084	-13.567	-88.195	-17.092	-6.007
713	0.713	-36.58	-30.391	-16.301	-13.537	-14.152	-118.743	-19.383	4.811
714	0.714	-27.827	-21.456	-9.689	-9.286	-14.541	-80.271	-15.88	9.04
715	0.715	-29.321	-15.421	-10.616	-8.105	-14.163	-65.431	-20.519	10.203
716	0.716	-25.017	-10.168	-6.313	-21.251	-18.238	2.976	-29.405	23.398
717	0.717	-10.649	-9.181	-2.191	-16.036	-12.447	91.612	-25.72	11.259
718	0.718	-0.948	-3.191	-6.954	-14.477	-5.1	8.026	-14.889	-12.5
719	0.719	4.306	-0.875	-11.538	-7.295	-4.142	-2.937	-7.74	-57.174
720	0.72	-3.61	8.6	-20.39	-0.914	-4.947	26.617	-1.346	-51.149
721	0.721	-19.454	2.212	-26.719	-6.912	-2.632	125.16	16.671	-34.67
722	0.722	-38.618	-6.088	-20.645	-14.246	0.875	191.086	29.478	-49.744
723	0.723	-36.131	-7.066	-10.945	-9.419	-2.374	131.611	-5.525	-54.195
724	0.724	-47.768	-4.158	-12.108	-6.91	-7.746	-30.987	-20.616	-50.164
725	0.725	-15.86	-4.916	-6.101	-2.845	-5.775	-193.535	2.233	-61.421
726	0.726	25.328	-7.211	-0.897	-3.425	-3.81	-214.439	22.962	-30.476
727	0.727	30.685	-12.017	-1.89	-4.006	-12.701	-156.679	4.199	-1.437
728	0.728	15.531	-16.629	-6.168	-4.583	-21.621	-209.15	-5.853	-12.635
729	0.729	-16.445	-13.692	-18.368	-4.963	-18.174	-129.628	-34.118	4.405
730	0.73	-28.88	-14.046	-27.045	-5.335	-13.023	-57.283	-22.911	20.085
731	0.731	-32.612	-13.625	-25.472	-11.918	-12.188	8.705	28.52	22.795
732	0.732	-35.953	-7.01	-18.289	-12.894	-13.078	-50.773	6.427	10.026
733	0.733	-26.702	-6.012	-6.461	-15.413	-5.821	3.482	-13.529	17.036
734	0.734	-12.592	-19.124	-7.995	-27.606	8.835	131.871	-19.525	31.989
735	0.735	0.185	-32.629	2.035	-11.734	2.438	149.377	-24.92	10.754
736	0.736	-2.101	-27.361	0.85	-13.852	-7.262	133.541	-19.876	2.476
737	0.737	-8.476	-22.664	-14.836	-11.894	-9.023	3.502	-42.701	-25.743
738	0.738	-33.638	-29.778	-8.495	-13.627	-16.974	-13.921	-30.267	-36.941
739	0.739	-30.35	-41.551	-14.324	-12.068	-15.634	-29.779	-18.966	-40.221
740	0.74	-21.078	-36.888	-12.583	-16.313	-16.808	-15.443	-22.209	-43.302
741	0.741	-12.775	-26.805	-14.129	-12.646	-15.664	-54.899	-12.877	-29.16
742	0.742	-15.315	-17.878	-1.151	-16.126	-14.706	-19.286	29.745	-11.355
743	0.743	-3.728	-14.361	-17.02	-10.885	-13.746	-30.13	35.833	0.251
744	0.744	-14.403	-17.43	-23.415	-6.041	-5.822	-0.544	-14.02	-1.891
745	0.745	-8.622	-8.516	-21.484	-6.824	-2.733	26.101	-20.566	3.898
746	0.746	0.038	-9.668	-12.8	-4.51	-3.712	-14.645	-26.549	12.585
747	0.747	-17.449	-14.878	4.582	-6.446	4.212	-22.12	-21.113	4.603
748	0.748	8.24	-8.091	2.244	-7.021	7.301	-2.307	-16.037	-17.126
749	0.749	32	-5.564	-12.677	-6.432	-7.417	15.802	-2.444	-14.049
750	0.75	22.659	-4.78	-10.744	-14.351	-9.545	21.132	18.298	-5.71
751	0.751	14.32	-2.838	-5.52	-8.319	-7.601	46.182	7.127	1.874
752	0.752	-13.893	-7.477	-16.558	-11.376	-9.319	23.281	-23.83	-14.361
753	0.753	-40.121	-4.585	-23.727	-16.183	-10.844	-14.297	-27.893	-16.483
754	0.754	-43.326	-4.221	-11.937	-15.397	-15.082	-19.334	-24.198	-10.675
755	0.755	-40.177	-0.951	-7.307	-17.73	-6.156	-14.813	-27.463	-8.942
756	0.756	-48.478	-5.03	-8.685	-19.658	-4.977	-18.84	-18.145	-10.49
757	0.757	-40.908	-12.977	-5.037	-12.3	-12.332	-7.628	13.018	-20.536
758	0.758	-24.64	-9.525	-6.221	-13.258	-13.33	-17.743	0.61	-14.134
759	0.759	-14.008	-16.898	-7.219	-17.504	-12.616	-8.505	-18.162	1.552
760	0.76	-23.686	-27.763	-10.138	-5.286	-18.313	-5.889	-14.861	-0.562
761	0.761	-25.44	-40.774	-12.649	-10.507	-18.957	-13.497	-17.935	-17.964
762	0.762	-23.903	-28.636	-11.855	-15.133	-17.079	-15.925	-20.599	-20.246
763	0.763	-39.781	-4.866	-9.907	-5.036	-16.542	-13.942	-18.027	-13.823
764	0.764	-33.407	-1.608	-19.96	-22.051	-8.638	-12.072	-11.02	-15.723
765	0.765	-19.852	1.487	-18.585	-15.069	-7.493	-6.803	-4.596	-17.421
766	0.766	-18.096	-1.221	-32.881	8.365	-6.538	-14.658	-2.602	-18.945
767	0.767	-7.06	11.567	-38.651	-13.501	-11.389	4.243	-4.325	-11.755
768	0.768	-5.722	-9.506	-22.753	-21.817	-5.39	6.944	-5.869	-8.065
769	0.769	0.638	-12.212	-20.614	-9.026	6.811	0.086	-12.971	-2.075
770	0.77	-5.381	-14.737	-14.795	-15.975	-12.536	-31.751	-11.737	-3.084
771	0.771	10.669	-30.999	-34.136	-26.596	-35.748	-45.199	-15.181	-0.2
772	0.772	12.986	-11.867	4.383	2.447	-45.03	-41.006	-9.917	-0.982
773	0.773	6.582	-14.421	20.853	-1.616	-36.699	-52.092	4.86	11.176
774	0.774	-3.059	-12.136	5.783	-5.29	-18.884	-35.009	-5.765	2.44
775	0.775	2.208	-18.553	19.36	-8.571	-11.901	11.918	-7.757	-5.493
776	0.776	13.292	-16.651	15.325	-11.669	3.029	58.558	-6.042	-27.176
777	0.777	9.117	-14.947	-3.423	-14.381	24.351	88.813	-4.512	-42.815
778	0.778	-10.367	-19.629	-20.433	-16.892	32.708	16.666	-5.91	-23.003
779	0.779	-7.631	-21.03	-42.283	-19.221	50.56	-52.385	-2.274	-25.491
780	0.78	-10.144	-19.911	-33.949	-0.071	76.342	-78.977	15.69	-27.759
781	0.781	-17.119	-21.124	-31.423	-2.6	45.413	-70.715	8.156	-21.268
782	0.782	-23.515	-15.949	-19.797	-4.962	16.387	-33.62	-3.397	-34.714
783	0.783	-29.352	-20.834	-13.385	-7.129	-25.23	-40.125	-22.549	-36.397
784	0.784	-41.566	-16.626	15.677	-9.1	-52.904	-46.063	-40.386	-28.441
785	0.785	-65.377	-15.9	3.312	-17.843	-37.839	-40.455	-24.23	-18.326
786	0.786	-34.409	-19.431	-15.447	-25.793	-33.493	-25.169	-17.972	-9.386
787	0.787	-13.702	-16.185	8.365	-9.953	-29.54	-11.558	-31.635	-1.045
788	0.788	-17.388	-10.804	-0.937	-12.085	-25.929	-15.706	-40.422	10.73
789	0.789	-7.334	-5.996	-9.267	-14.031	-22.654	-19.479	-16.615	6.038
790	0.79	-10.443	-9.34	-22.067	1.812	-19.536	-16.328	-13.318	-4.071
791	0.791	-7.761	-14.795	-19.756	-4.602	-22.229	5.346	-16.449	-0.449
792	0.792	-10.287	-21.4	-17.65	-10.436	-19.689	7.764	-36.209	-6.485
793	0.793	-3.319	-20.636	-27.345	-12.209	-17.349	20.331	-18.363	-3.436
794	0.794	-13.956	-11.747	-32.607	-7.594	-15.222	55.186	16.701	1.376
795	0.795	3.451	-15.245	-8.848	-6.267	-9.417	60.096	21.71	-1.148
796	0.796	19.71	-16.224	1.193	-9.97	-11.137	46.513	17.249	11.059
797	0.797	0.558	-11.392	-14.486	-13.492	-15.739	34.114	-11.789	5.844
798	0.798	-12.229	-8.889	-11.773	-16.639	-14.347	-7.507	-15.47	-17.968
799	0.799	-9.906	-9.67	-24.555	-19.595	-17.995	-12.975	-5.391	-48.931
800	0.8	-41.851	-10.256	-22.279	-29.34	-14.51	-8.005	-21.043	-53.015
801	0.801	-73.805	-8.321	-11.682	-28.26	-21.891	-39.972	15.919	-26.711
802	0.802	-94.55	0.574	-9.782	-12.645	-17.076	-27.61	10.833	-9.704
803	0.803	-68.293	4.241	-4.606	-14.855	-12.84	-23.989	-2.827	-0.431
804	0.804	-30.628	-6.615	-6.221	6.358	-10.528	-75.484	-15.307	2.263
805	0.805	-5.547	-10.898	-2.013	-7.831	-5.691	-23.797	-19.05	-5.32
806	0.806	-1.149	-12.076	-0.897	-10.415	3.036	9.725	-2.065	-12.321
807	0.807	2.864	-1.259	-4.417	-8.158	18.71	-20.582	13.628	-14.464
808	0.808	14.043	-11.353	0.775	-6.088	33.594	-48.186	-6.104	-16.453
809	0.809	3.931	-10.221	-8.155	-15.843	39.371	-12.923	-18.912	-14.766
810	0.81	6.996	-6.784	-21.34	-7.212	13.015	-8.482	-25.941	-6.868
811	0.811	-7.166	-3.742	-26.596	-18.315	1.766	29.017	-36.694	-25.689
812	0.812	-9.714	-18.517	-18.707	-31.364	-8.312	33.992	-42.608	-18.194
813	0.813	-7.407	-20.699	-17.417	-12.103	-17.588	-34.773	-23.337	-11.281
814	0.814	-13.825	-34.275	-18.633	-9.69	-25.884	-64.447	-15.826	-17.731
815	0.815	-15.754	-29.064	-22.174	-12.105	-23.37	-55.609	-32.086	-4.259
816	0.816	-3.538	-33.696	-25.327	-10.038	-21.046	-31.312	-0.181	-6.076
817	0.817	20.266	-35.047	-16.485	-8.179	-23.136	-24.028	13.327	-7.706
818	0.818	23.559	-15.494	-5.714	-16.984	-21.163	-30.624	-24.275	-9.115
819	0.819	7.863	-7.18	-12.919	-12.438	-15.947	-24.655	-29.401	-7.989
820	0.82	-11.872	-9.71	-16.644	-13.884	-20.626	-8.262	2.416	-11.502
821	0.821	-29.719	-2.757	-13.205	-12.833	-13.494	16.815	6.344	-1.869
822	0.822	-27.434	-4.91	-16.348	-9.467	-12.376	12.281	-20.107	12.397
823	0.823	-59.393	-10.716	-11.51	-8.56	-15.887	-0.181	-10.138	6.523
824	0.824	-54.938	-15.936	-17.505	-13.466	-21.151	-3.957	36.849	-9.418
825	0.825	-30.764	-15.932	-11.918	-5.612	-25.999	-14.127	16.845	-3.107
826	0.826	-26.738	-14.383	-7.089	-8.789	-25.226	-29.842	10.771	-12.85
827	0.827	-15.534	-18.639	-9.03	-17.768	-26.795	-73.536	5.259	-21.638
828	0.828	-5.511	-12.255	-12.532	-10.685	-34.209	-53.733	-9.994	2.074
829	0.829	-14.874	-13.426	-15.465	-11.924	-19.568	-15.278	-32.944	-15.057
830	0.83	-12.236	-6.087	-16.866	-11.029	-4.672	34.612	-53.692	-49.577
831	0.831	-9.792	-7.076	-14.571	3.625	20.54	68.073	-47.289	-45.906
832	0.832	6.408	-7.869	-15.765	-2.846	23.863	49.9	-20.896	-23.076
833	0.833	4.233	-7.121	-13.113	-8.732	14.565	77.616	-3.826	5.941
834	0.834	-1.648	-17.979	-7.34	-17.508	40.04	22.014	43.138	-20.369
835	0.835	-6.93	-22.636	1.563	-19.137	77.677	-15.071	49.563	-30.406
836	0.836	-11.649	-15.459	-1.979	-9.164	52.449	31.668	31.202	-21.1
837	0.837	-13.029	-14.248	-1.07	-28.776	2.072	25.584	-18.876	-1.349
838	0.838	-30.07	-20.178	-4.001	-20.516	-44.815	9.104	-65.774	6.186
839	0.839	-18.462	-4.073	3.916	-7.796	-63.036	24.213	-47.625	3.872
840	0.84	0.685	-11.01	-12.181	-10.163	-46.591	65.444	-8.964	10.266
841	0.841	-12.125	-8.861	-5.228	-8.071	-41.564	93.127	-14.047	4.451
842	0.842	-23.757	-14.64	-3.102	-10.044	-28.013	27.541	-37.013	20.307
843	0.843	-21.64	-9.387	-5.03	-8.335	-7.268	-17.124	-33.082	1.134
844	0.844	-15.831	-10.89	-3.293	-9.918	-3.56	-41.438	-21.938	-22.105
845	0.845	-24.551	-9.48	-20.711	-14.207	-20.565	-93.005	-32.001	-37.818
846	0.846	-22.971	-15.828	-27.658	-5.347	-36.205	-126.397	-28.98	-29.547
847	0.847	-18.683	-14.618	-21.24	-1.892	-22.043	-108.128	-20.721	-22.049
848	0.848	-15.005	-15.534	-15.413	-5.017	-14.465	-47.15	-28.272	-43.175
849	0.849	2.945	-16.443	0.486	3.856	-2.814	-22.835	-21.324	-17.695
850	0.85	-9.865	-20.659	-1.62	2.666	16.385	-45.071	10.623	-14.471
851	0.851	-12.237	-15.014	-11.269	-13.425	8.887	-38.703	33.448	-5.239
852	0.852	-14.416	-16.926	-9.482	-1.835	1.969	-32.865	45.728	-25.014
853	0.853	-20.279	-9.556	-1.494	-12.474	-8.62	-82.935	19.367	-22.531
854	0.854	-11.574	-6.647	-8.602	-22.135	-18.231	-89.64	-4.441	-1.431
855	0.855	-22.561	-14.587	-12.232	-16.853	-23.381	-83.791	-20.197	-4.096
856	0.856	-21.179	-15.566	-20.517	-18.381	-5.881	-89.316	-57.233	-21.839
857	0.857	-12.251	-12.682	-21.469	-17.009	1.181	-54.187	-22.055	3.944
858	0.858	3.467	-11.925	-26.269	-2.671	7.665	-22.428	0.783	7.26
859	0.859	-7.12	-3.046	-26.987	-8.462	9.685	31.542	4.85	-2.016
860	0.86	-12.877	-4.226	-21.309	-6.723	-6.106	53.439	38.866	0.714
861	0.861	-14.604	-1.147	-10.436	-5.158	-12.441	46.758	25.211	-12.021
862	0.862	-25.655	-0.189	3.916	-3.797	-29.831	40.679	-3.836	-9.65
863	0.863	-18.529	-6.199	-5.701	8.018	-32.167	35.238	-37.858	1.027
864	0.864	-38.108	-18.4	-10.862	-15.748	-0.284	30.197	-51.279	6.87
865	0.865	-35.433	-37.758	-9.243	-32.721	-4.775	43.836	-22.143	1.68
866	0.866	-12.241	-30.199	-13.439	-4.402	-33.849	15.008	-10.968	3.28
867	0.867	-9.153	-23.217	-6.978	-8.011	-30.181	-18.825	-0.968	-15.427
868	0.868	4.974	-25.322	-10.37	-11.245	14.522	-5.068	21.008	-28.166
869	0.869	-18.254	-19.462	-5.055	-8.095	32.702	7.461	23.782	-25.837
870	0.87	9.973	-17.66	-4.009	0.295	5.051	3.907	31.429	-15.166
871	0.871	6.266	-16.061	-15.348	-2.173	0.074	0.769	15.169	-5.48
872	0.872	-10.776	-17.363	-23.209	-27.844	-13.41	4.048	-16.767	-0.24
873	0.873	-45.227	-20.973	-18.886	-24.476	7.374	18.363	-48.688	4.432
874	0.874	-31.72	-14.91	-9.91	-15.108	-3.769	36.301	-28.01	-5.638
875	0.875	-11.014	-13.888	-18.151	-17.752	-6.979	6.066	-24.269	-19.961
876	0.876	-22.212	-10.94	-27.745	-20.181	14.943	-39.651	-7.108	-21.868
877	0.877	-12.119	-4.9	-28.827	-17.774	46.145	-45.514	40.051	-13.124
878	0.878	-2.793	-2.555	-25.263	-15.577	33.798	-6.74	-6.691	10.696
879	0.879	-5.45	0.943	-17.824	-17.438	-22.871	-62.275	-61.615	-13.077
880	0.88	-7.932	5.576	-16.775	-15.62	-63.475	-69.696	-83.736	-60.05
881	0.881	-24.158	0.163	-3.542	5.168	-70.79	-63.188	-117.228	-40.114
882	0.882	-30.513	8.084	25.547	-3.057	-50.778	-32.849	-74.677	-34.121
883	0.883	-5.305	-3.727	4.892	-15.756	-20.313	50.33	8.578	-39.493
884	0.884	-22.301	-8.375	-6.264	-4.085	-3.8	85.938	68.245	-34.392
885	0.885	-13.009	-30.06	24.769	-1.883	-8.78	53.441	79.227	-11.513
886	0.886	-21.338	-51.923	4.125	-23.112	-4.291	43.554	49.73	0.921
887	0.887	-13.789	-54.617	-7.048	-8.915	-0.221	-1.151	-30.828	19.759
888	0.888	-20.744	-21.12	-24.021	-16.397	-11.485	-41.811	-41.588	2.794
889	0.889	-5.857	-7.555	-14.658	-18.643	-21.624	-34.501	-11.98	-6.411
890	0.89	7.684	-3.475	-34.326	-12.191	-12.397	-27.914	-3.078	-3.653
891	0.891	-8.168	-14.689	-31.766	-14.047	-15.144	-21.805	53.796	-1.054
892	0.892	-18.811	-17.963	-29.393	-19.184	-32.975	-38.141	31.704	-7.908
893	0.893	-24.63	-27.246	-18.71	-14.464	-16.712	-53.294	-1.751	-5.678
894	0.894	-19.397	-24.531	-16.744	-10.125	-6.027	-57.792	-44.275	11.803
895	0.895	-40.079	-11.764	-11.483	1.732	-7.916	-45.407	16.769	14.174
896	0.896	-25.931	-18.749	-13.013	-12.536	-6.16	-49.074	-7.541	12.085
897	0.897	-18.351	-16.649	-14.365	-10.534	-4.617	-11.311	-74.27	-13.034
898	0.898	12.057	-18.616	-15.514	-8.717	-8.854	23.996	-47.513	-2.926
899	0.899	-0.294	-6.454	-14.344	-7.129	-7.662	92.822	-55.558	-18.565
900	0.9	-11.474	-1.838	-11.221	-8.443	-11.107	102.82	-33.376	-15.795
901	0.901	-21.521	2.374	-14.098	-7.225	-12.018	22.223	67.627	-8.192
902	0.902	-12.2	8.713	-16.6	-13.187	-9.073	11.492	-4.268	3.479
903	0.903	-20.505	9.832	-10.97	-18.362	-11.549	1.727	-43.435	-24.149
904	0.904	-23.006	2.459	-7.468	-33.022	-15.567	-7.106	16.377	-50.424
905	0.905	7.415	-0.449	2.601	-9.557	-16.099	1.116	5.542	-60.41
906	0.906	3.394	0.329	15.564	-6.415	-17.962	8.577	-4.553	-38.466
907	0.907	-15.326	1.113	-10.779	-3.656	-11.306	42.164	-31.376	-18.701
908	0.908	-25.338	-6.773	-22.026	-1.088	1.943	48.309	-39.526	-5.945
909	0.909	-28.364	-11.979	-32.115	5.935	0.091	20.78	-2.551	-8.286
910	0.91	-2.762	-12.935	-10.259	-4.665	-5.094	-34.592	44.31	-14.727
911	0.911	7.353	-18.932	-7.547	-2.692	2.802	-27.04	-34.968	-32.177
912	0.912	10.512	-27.837	-20.288	-11.357	24.377	-73.702	-67.489	-6.419
913	0.913	2.235	-26.678	-17.926	-15.952	39.999	-116.14	-97.128	-3.111
914	0.914	-5.271	-31.909	-20.033	-25.974	20.259	-176.964	-52.435	-6.167
915	0.915	-12.227	-32.897	-10.368	-27.122	22.841	-201.243	69.633	-8.801
916	0.916	-22.882	-30.41	-19.105	-23.642	-7.48	-149.481	87.071	-21.53
917	0.917	-17.047	-29.649	-20.696	-9.686	-11.503	-88.863	-56.089	4.279
918	0.918	-18.746	-33.12	-10.677	-11.609	-0.211	-15.493	-36.916	21.344
919	0.919	-17.137	-28.464	-7.023	-16.822	-23.935	14.134	-54.318	-0.509
920	0.92	-30.057	-20.709	-10.512	0.629	-45.79	5.225	56.938	7.823
921	0.921	-49.329	-17.606	-3.166	-15.601	-37.571	-2.925	42.604	5.315
922	0.922	-41.713	-30.358	-0.284	-17.694	-40.204	-10.29	3.135	-1.645
923	0.923	-20.585	-28.592	-6.296	-15.729	-37.965	23.17	38.752	13.286
924	0.924	-34.716	-20.648	-16.99	-6.998	-31.587	4.937	-15.404	-7.981
925	0.925	-27.169	-10.573	-12.787	-17.998	-6.435	-0.5	-84.497	-27.711
926	0.926	-20.202	-6.881	-9.162	-16.615	3.602	4.494	-75.648	-35.253
927	0.927	-13.815	3.955	-12.69	-7.715	6.698	36.337	-35.022	-19.001
928	0.928	-19.62	11.104	-20.081	-6.529	4.015	98.712	2.005	-12.614
929	0.929	-10.88	22.909	-17.212	-9.595	11.567	161.08	62.593	-41.626
930	0.93	-6.164	5.494	-11.242	-12.478	13.829	152.763	5.73	-12.626
931	0.931	-7.434	12.468	-0.638	-14.97	-9.664	100.922	27.808	6.084
932	0.932	-13.775	-2.446	0.68	-4.296	-18.992	40.152	-5.697	-17.772
933	0.933	-7.742	-8.27	-13.63	-0.005	-16.326	-0.6	-11.692	-14.718
934	0.934	8.383	-13.527	-11.693	-17.02	1.388	-67.267	-50.407	-12.026
935	0.935	6.08	-27.879	-6.467	-5.391	17.536	-58.16	-25.167	-19.557
936	0.936	-8.779	-25.997	-4.9	-7.502	2.486	-33.63	-66.366	-21.875
937	0.937	-18.416	-24.329	-14.98	-17.184	-7.23	-26.312	-38.627	-6.97
938	0.938	-6.173	-25.944	-32.045	-15.424	-8.91	-19.897	6.864	-20.487
939	0.939	-4.57	-13.007	-25.168	1.995	-19.88	-50.384	25.063	2.378
940	0.94	-11.668	-14.775	-14.606	-14.26	-15.593	-100.463	63.853	-25.859
941	0.941	-10.452	-19.463	-16.606	-20.646	-11.935	-80.812	48.855	-52.132
942	0.942	-6.94	-15.248	-7.937	-10.966	-22.837	10.462	-19.744	-28.261
943	0.943	-20.876	-11.592	-6.412	-16.199	-30.026	-29.085	-29.566	-12.522
944	0.944	-26.679	-5.613	-13.581	4.513	-28.842	-64.845	-38.465	-15.162
945	0.945	-24.899	1.734	-12.417	-3.789	-10.812	-75.857	-30.346	-12.581
946	0.946	-26.398	0.774	-4.112	-11.295	-3.221	-66.062	6.699	-0.935
947	0.947	-13.385	0.018	-7.225	-18.246	-10.143	-57.139	0.205	1.213
948	0.948	-18.573	-5.571	-2.385	5.188	-12.227	-16.386	-30.177	-4.612
949	0.949	-13.847	-9.033	-10.324	2.097	-10.279	5.83	-46.549	-2.911
950	0.95	-3.757	-0.272	-15.554	-17.633	-15.5	12.541	-61.617	1.645
951	0.951	-18.087	0.924	-14.578	-15.116	-13.937	18.643	-130.295	0.158
952	0.952	-8.414	-8.741	-17.109	-17.422	-18.155	24.131	-120.29	-6.316
953	0.953	-10.169	-23.07	-14.791	-23.803	-29.934	19.217	-39.481	-2.862
954	0.954	-21.217	-32.771	-11.302	-25.756	-31.478	5.877	101.587	-16.822
955	0.955	-31.3	-41.526	-9.36	-17.082	-44.428	10.106	236.408	-18.767
956	0.956	-30.122	-40.042	-0.442	-18.628	-25.081	13.867	79.06	7.541
957	0.957	-19.263	-61.759	-4.078	-17.259	-27.655	10.621	15.696	49.124
958	0.958	-23.5	-27.3	-5.221	-10.85	-16.105	26.34	-3.53	32.673
959	0.959	-19.843	-13.747	-14.893	-7.344	15.777	23.666	-21.071	37.707
960	0.96	-18.709	-9.677	-21.283	-4.231	57.004	-9.81	-37.006	5.788
961	0.961	-26.077	-6.016	-34.421	-11.002	84.69	-14.323	6.186	-48.386
962	0.962	-15.25	-9.35	-29.168	-17.001	19.116	-10.306	-6.965	-41.042
963	0.963	-5.193	-12.503	-21.209	-4.813	-25.56	-29.189	-42.527	-47.614
964	0.964	6.595	-9.864	0.496	-3.078	-49.915	-19.288	-10.056	-65.795
965	0.965	24.009	-12.454	9.815	-1.557	-42.564	-10.163	-39.669	-38.118
966	0.966	2.925	-14.82	12.548	-2.932	-36.008	-7.585	-48.494	-53.228
967	0.967	-11.221	-25.458	10.049	-1.788	-42.058	-20.372	-7.702	-30.424
968	0.968	-18.749	-19.627	-15.664	-7.778	-14.432	-8.661	-0.359	-18.023
969	0.969	-25.689	-14.378	-25.704	-23.831	41.068	10.696	19.63	-6.769
970	0.97	-32.087	-6.408	-22.581	-12.21	92.674	8.389	1.64	3.275
971	0.971	-26.346	-16.411	-19.834	-22.83	72.665	-12.499	-36.897	6.335
972	0.972	-10.542	-17.503	-27.357	-32.497	17.654	-9.634	-51.873	-13.44
973	0.973	-4.193	-6.609	7.706	-16.637	-34.061	8.298	-74.526	-5.931
974	0.974	5.483	-5.203	12.763	-14.516	-40.681	-12.673	-11.88	-8.314
975	0.975	14.167	-8.828	-0.775	-12.57	-22.516	-26.66	32.718	-14.764
976	0.976	-0.168	4.401	-13.143	10.275	-27.929	-13.824	8.006	-5.137
977	0.977	1.763	9.689	-16.787	-11.591	-32.946	21.26	-29.336	-3.471
978	0.978	-21.035	-4.568	-13.49	-14.306	-28.483	46.517	-23.002	-5.091
979	0.979	-55.438	-10.326	-10.415	-6.759	-16.101	33.117	-65.729	10.766
980	0.98	-59.832	-15.502	-2.095	-9.1	-19.765	12.577	-38.087	4.364
981	0.981	-30.782	-7.537	0.425	-2.722	-36.765	38.971	-2.94	13.983
982	0.982	-19.537	-3.257	-25.303	-16.274	-2.279	-12.561	19.889	8.718
983	0.983	-22.865	-6.954	-35.367	-11.05	57.382	-123.772	82.363	-15.086
984	0.984	-1.064	-13.011	-38.47	-6.408	65.587	-171.514	19.686	-32.092
985	0.985	-15.251	-9.983	-30.16	-7.777	73.054	-128.498	43.841	-3.87
986	0.986	-17.823	-3.293	-17.404	-6.638	-27.67	16.162	-37.764	-0.226
987	0.987	-20.201	-4.14	-10.467	-14.987	-99.835	73.786	-48.74	-17.281
988	0.988	-26.65	-8.266	21.438	-7.666	-86.726	-13.671	-38.981	-32.992
989	0.989	-20.895	-3.463	16.943	-8.656	-51.198	33.913	-65.794	-30.313
990	0.99	-8.758	6.619	-12.121	-4.419	2.866	134.736	-57.734	-48.122
991	0.991	-4.14	-9.198	-23.369	-10.079	32.373	94.929	-20.741	-55.161
992	0.992	8.792	-28.294	-26.68	-5.283	-12.414	-84.317	-0.838	-48.808
993	0.993	-3.395	-30.77	-23.603	-12.667	-36.972	-7.64	5.013	-43.01
994	0.994	-27.206	-33.061	-26.33	-21.609	-29.714	15.492	-11.614	-23.667
995	0.995	-44.246	-30.909	-3.134	-29.953	-36.286	-48.046	-36.891	-0.438
996	0.996	-22.39	-40.576	-6.265	-18.179	-30.28	-105.653	-50.507	2.675
997	0.997	-8.265	-35.354	-20.426	-16.666	-24.897	-123.139	-13.055	11.054
998	0.998	-26.096	-30.719	-12.922	-6.644	0.074	-107.407	-38.387	28.92
999	0.999	4.235	-40.785	-10.642	-10.333	4.201	-35.317	11.778	45.179
1000	1	16.546	-21.236	-17.073	-6.871	-8.446	-22.188	31.606	68.587
1001	1.001	-2.282	-1.494	0.283	-18.72	-27.277	-57.77	1.164	21.537
1002	1.002	7.735	11.28	-11.388	-14.119	-10.177	-90.191	-37.582	-25.324
1003	1.003	-1.563	13.623	-13.587	1.706	5.583	-139.481	38.036	-43.54
1004	1.004	-4.228	15.772	-11.728	3.795	-8.508	-76.926	-37.834	-60.042
1005	1.005	-16.927	17.723	-13.546	-9.787	9.285	12.643	-87.093	-45.005
1006	1.006	-28.513	-8.59	-27.939	-18.533	44.236	48.172	-24.389	-3.833
1007	1.007	-39.124	-50.189	-26.08	-23.21	39.204	58.947	97.765	-9.252
1008	1.008	-10.051	-44.79	-17.457	-21.876	25.683	49.033	115.125	-4.188
1009	1.009	-5.961	-39.779	-12.905	-12.988	-28.473	40.104	67.464	-17.735
1010	1.01	-2.286	-16.987	-14.366	-11.841	-35.78	48.172	-4.845	-21.819
1011	1.011	-5.579	3.663	-15.643	-10.888	-42.273	40.699	-44.452	-10.669
1012	1.012	-14.877	7.313	-19.257	-13.815	-23.999	60.617	-80.094	-7.508
1013	1.013	-17.576	17.356	-18.406	-13.067	-18.58	78.834	-4.288	-10.719
1014	1.014	-35.371	14.199	-15.619	-2.436	-13.596	51.155	5.524	-8.115
1015	1.015	-46.942	-11.401	-2.554	-6.713	-0.119	36.046	14.43	-0.675
1016	1.016	-23.479	-42.427	-4.594	-5.576	-4.23	4.057	-59.004	1.567
1017	1.017	-45.316	-46.539	-13.431	-16.432	-7.914	-25.043	-29.496	-21.937
1018	1.018	-42.595	-35.35	-2.536	-17.803	-4.631	-43.896	-56.24	-25.075
1019	1.019	-4.077	-32.081	-6.945	-18.986	-1.501	-33.899	-162.104	-5.354
1020	1.02	27.437	-38.088	-18.907	-17.864	-4.124	-43.206	-32.049	7.427
1021	1.021	10.945	-34.997	-4.735	-16.922	-11.584	-12.075	-14.622	-4.205
1022	1.022	-4.18	-26.677	-14.549	-2.245	-10.199	-2.037	-94.183	-10.645
1023	1.023	-17.758	-13.913	-14.092	-2.862	-3.272	10.329	-22.021	10.605
1024	1.024	-5.399	-6.954	-8.976	-13.528	-5.483	-31.285	122.745	-9.172
1025	1.025	-9.089	-13.354	-13.734	-19.351	-11.344	18.61	219.037	-32.442
1026	1.026	-12.352	-7.596	-23.929	-10.655	-13.111	11.974	221.686	-7.923
1027	1.027	-40.597	-5.93	-4.524	0.387	-11.61	-18.448	99.227	1.325
1028	1.028	-44.254	5.03	9.48	-6.779	-4.494	-34.899	19.643	-41.28
1029	1.029	-40.951	0.677	-8.44	2.104	-16.345	-39.909	-52.53	-47.305
1030	1.03	-6.535	-5.81	-10.89	-11.067	-30.68	-7.96	-65.618	13.65
1031	1.031	-10.995	-2.419	-13.125	-16.297	-48.103	21.048	-101.113	5.5
1032	1.032	26.599	13.58	-7.44	-11.649	-55.07	9.812	-90.188	-46.224
1033	1.033	41.742	29.813	-16.297	-10.292	-57.168	-21.223	18.469	-52.866
1034	1.034	28.242	23.461	-11.811	-13.958	-59.025	-50.4	32.954	2.003
1035	1.035	7.583	17.689	-7.704	-0.791	-32.645	-54.229	-32.627	-5.429
1036	1.036	-11.176	5.513	-1.451	-2.54	24.104	-57.606	-44.292	-12.061
1037	1.037	-14.486	-5.524	-14.715	-7.192	64.697	-85.791	-33.336	6.085
1038	1.038	-17.62	-27.198	-13.066	-14.346	71.966	-28.948	-3.749	-10.383
1039	1.039	-14.925	-55.465	-14.682	-5.429	78.492	93.211	-30.587	-15.467
1040	1.04	-43.165	-74.23	-16.117	0.579	48.091	145.733	-87.462	16.409
1041	1.041	-31.918	-70.957	-19.889	-9.088	20.459	66.337	-50.482	-29.488
1042	1.042	-55.703	-36.539	-16.527	-12.758	76.071	52.096	-3.779	-23.51
1043	1.043	-46.393	-23.034	-19.733	-9.269	-5.384	-40.115	14.552	-7.092
1044	1.044	-38.034	-10.676	-18.841	-10.24	-81.247	-75.706	-35.093	-22.193
1045	1.045	-25.269	0.516	-12.928	-13.171	-51.618	-151.536	-54.745	-26.604
1046	1.046	-27.622	3.784	-12.202	-15.722	-6.882	-3.497	0.421	-47.265
1047	1.047	4.289	0.689	-10.315	-14.938	99.014	59.9	52.096	-43.593
1048	1.048	17.816	-13.452	-12.31	-21.517	171.241	40.568	5.243	1.076
1049	1.049	30.206	-21.009	-20.1	-17.237	79.185	-11.937	-37.179	7.091
1050	1.05	11.472	-14.023	-10.464	-13.147	-99.763	-59.546	-64.798	12.53
1051	1.051	-12.304	-16.065	-14.189	-9.637	-176.542	-102.641	-90.002	7.483
1052	1.052	-34.194	-37.253	-8.206	-10.207	-153.277	-63.09	-30.495	-6.097
1053	1.053	-71.185	-39.861	-5.125	-15.588	-89.744	-51.247	10.09	14.495
1054	1.054	-86.295	-32.214	-6.107	-16.128	-32	2.901	17.501	3.189
1055	1.055	-35.993	-20.507	-12.103	-6.025	20.495	32.626	-15.972	-6.891
1056	1.056	-29.441	-14.037	-6.493	-10.254	-27.054	6.109	-34.197	-28.657
1057	1.057	-23.478	3.449	-8.429	-16.627	-41.297	-18.056	-6.47	-31.195
1058	1.058	-7.059	29.228	-7.84	-15.448	-28.08	-25.168	-21.457	-23.563
1059	1.059	18.122	46.332	-7.242	-12.327	-16.234	-5.053	28.986	-11.932
1060	1.06	13.668	43.312	-5.862	-11.325	-27.074	13.306	22.359	2.953
1061	1.061	9.598	6.425	-3.515	-8.772	-17.197	-69.74	-20.283	8.769
1062	1.062	-1.652	-8.59	-10.06	-11.051	-8.292	-81.435	-3.835	7.055
1063	1.063	1.62	14.314	-5.184	-12.962	-0.145	-48.906	-19.105	-0.862
1064	1.064	-20.278	1.958	-11.136	-6.91	7.242	-19.27	-32.795	-2.137
1065	1.065	-17.64	-1.711	-3.723	-6.082	0.7	25.414	29.621	1.659
1066	1.066	-25.287	-18.771	7.189	-12.63	-17.452	33.558	38.528	0.582
1067	1.067	-18.424	-34.531	0.106	-15.12	-12.007	26.163	14.123	-15.414
1068	1.068	-16.416	-37.324	-11.627	-14.329	-17.011	19.528	-8.027	-22.328
1069	1.069	8.661	-39.926	-13.099	-9.459	-21.43	-10.89	-1.572	-32.924
1070	1.07	11.917	-33.047	-14.396	-8.823	-0.674	-5.515	-19.893	-3.867
1071	1.071	2.674	-39.536	-20.73	-10.514	10.596	-20.658	-14.419	16.871
1072	1.072	11.104	-29.941	-31.512	-9.105	13.938	-16.216	-9.289	-17.152
1073	1.073	3.69	-21.243	-15.59	-5.739	10.903	-12.135	-32.1	-12.668
1074	1.074	-7.882	-16.463	-13.411	-7.785	-8.776	-0.886	-52.785	-8.568
1075	1.075	-39.802	5.3	-11.421	-8.896	-11.254	9.111	-33.905	-4.843
1076	1.076	-35.33	27.219	-13.108	-14.712	9.819	5.99	17.732	-14.826
1077	1.077	-39.413	13.166	-27.373	-17.042	7.007	-2.281	54.795	-24.038
1078	1.078	-43.15	10.747	-25.356	-6.184	14.413	-9.724	7.914	-26.675
1079	1.079	-19.378	3.861	-9.395	-7.732	-1.891	-21.317	-59.362	-29.086
1080	1.08	-28.663	-10.974	-19.978	-14.867	-8.288	-6.313	-50.582	-22.038
1081	1.081	-42.757	-28.299	-6.376	-15.991	-17.93	-0.361	6.212	5.771
1082	1.082	-24.932	-53.943	-1.096	-21.975	-12.673	8.502	13.468	2.242
1083	1.083	-22.571	-91.591	3.597	-20.999	-14.182	6.941	-20.073	5.6
1084	1.084	-7.653	-76.389	-0.609	-12.079	-6.97	8.112	-111.61	-16.253
1085	1.085	5.92	-44.393	-4.22	-1.23	-5.747	16.823	-19.522	-13.469
1086	1.086	25.236	-15.32	-14.988	-2.573	-6.815	-1.303	-55.21	-15.898
1087	1.087	27.685	-18.956	-16.263	-19.562	-11.923	-29.68	64.205	-46.175
1088	1.088	-2.779	-8.897	-15.016	-17.204	-5.021	-18.618	143.829	-17.061
1089	1.089	-23.581	-18.246	-11.435	-10.787	4.727	-15.378	-14.953	-5.769
1090	1.09	-19.962	7.189	-21.026	-8.822	-4.126	-18.398	6.256	-29.539
1091	1.091	-16.722	3.741	-1.399	-10.54	-10.139	-21.007	140.964	-26.382
1092	1.092	-13.687	0.468	-9.648	-5.881	-7.118	-8.218	-86.695	-0.8
1093	1.093	-39.295	-7.986	-27.382	-4.518	-4.308	-29.326	-179.803	-10.844
1094	1.094	-15.52	-0.538	-11.057	9.822	-8.741	-21.065	-151.867	-26.471
1095	1.095	-6.237	-2.893	-21.626	7.908	-16.28	-23.599	-75.147	-12.286
1096	1.096	2.076	-22.007	-19.61	-18.394	-9.642	11.367	87.562	26.242
1097	1.097	4.548	1.25	-14.308	-7.149	-7.258	87.138	108.679	42.669
1098	1.098	-30.466	4.329	-12.685	-17.194	-9.548	11.358	-64.452	-2.806
1099	1.099	-35.473	-21.256	-13.969	-20.28	-11.324	21.222	51.933	-8.783
1100	1.1	-21.823	-52.301	-7.506	-17.557	-10.7	-23.564	115.48	18.927
1101	1.101	-1.03	-40.004	-18.255	-9.997	-13.759	-48.071	96.348	-16.248
1102	1.102	2.657	-28.864	-22.431	-26.236	-10.435	-26.285	8.977	15.694
1103	1.103	-21.212	-25.676	-18.666	-15.571	-14.99	20.371	-38.514	-21.839
1104	1.104	-24.448	-22.669	-24.586	-13.613	-8.408	-46.981	-52.773	-67.265
1105	1.105	-21.903	-14.364	-14.831	-15.32	-7.579	-38.331	-39.527	-122.217
1106	1.106	-19.473	-21.858	-18.442	-7.342	-8.242	-46.599	-51.153	-114.888
1107	1.107	-26.477	-19.492	-14.877	-11.574	-7.595	-68.677	-18.464	-27.441
1108	1.108	-41.3	-30.087	-9.57	-12.695	-13.545	-35.046	-47.993	32.137
1109	1.109	-16.009	-16.487	-8.524	-11.495	-17.547	-40.853	32.745	42.918
1110	1.11	-12.616	2.895	-5.935	-12.437	-22.315	-46.132	-21.331	13.236
1111	1.111	-3.239	10.448	-11.477	-15.309	-13.534	-10.813	-90.219	4.326
1112	1.112	-17.316	12.726	-11.991	-2.127	-7.455	57.854	44.404	12.438
1113	1.113	-9.743	36.078	-13.861	-23.396	-12.604	28.197	63.716	-39.303
1114	1.114	11.385	32.942	-15.524	-15.056	-11.551	19.295	11.317	-59.302
1115	1.115	25.426	30.197	-15.848	-2.253	-3.529	-37.492	-68.405	-16.763
1116	1.116	38.081	42.95	-18.093	0.102	-0.371	-15.26	-82.747	-0.339
1117	1.117	26.379	31.299	-15.095	-2.008	-7.122	-21.65	9.432	-5.389
1118	1.118	-5.66	33.36	-9.018	-15.534	-9.605	-39.623	21.197	-0.978
1119	1.119	-19.279	27.454	2.444	-31.385	-21.776	-11.824	-33.092	27.997
1120	1.12	-65.14	25.553	-2.158	-20.721	-20.028	-6.769	-62.771	24.223
1121	1.121	-119.985	1.618	5.052	-18.773	-27.923	-11.167	-71.594	0.357
1122	1.122	-127.242	-50.013	-1.293	-23.986	-29.227	-23.602	-47.117	-2.715
1123	1.123	-39.707	-146.502	-0.125	-28.61	-20.277	-20.005	19.71	5.668
1124	1.124	-4.024	-80.794	-1.059	-6.919	-2.232	24.684	28.647	-22.622
1125	1.125	-14.773	-45.218	-5.847	33.927	36.299	18.798	4.314	-56.732
1126	1.126	14.871	-56.042	-11.805	28.524	86.244	-53.231	-3	-24.868
1127	1.127	23.802	-65.852	-17.383	3.391	92.838	-102.517	-9.364	-12.612
1128	1.128	-0.574	-39.067	-16.774	7.847	1.288	-21.63	-15.291	-61.884
1129	1.129	-22.677	-30.928	-6.68	-12.875	-38.215	-75.554	-54.015	-28.348
1130	1.13	-16.123	-53.044	-5.276	-31.646	-73.871	-65.527	-49.006	-22.233
1131	1.131	-10.153	-46.55	-6.397	-14.626	-63.071	-38.769	-44.538	-38.728
1132	1.132	-4.811	-28.456	-0.35	-5.372	-53.246	83.258	-32.061	-3.567
1133	1.133	10.264	-33.951	-9.975	-13.72	-44.364	170.772	9.698	37.543
1134	1.134	-21.685	-8.889	-18.83	-11.229	-36.245	123.069	37.462	20.978
1135	1.135	7.327	-4.509	-17.633	-4.287	-28.885	50.808	22.298	-4.229
1136	1.136	11.052	-16.852	-20.706	-31.953	-8.938	37.606	-46.354	-27.047
1137	1.137	14.415	9.603	-33.473	-28.264	-2.91	49.389	-76.029	1.965
1138	1.138	17.511	33.558	-35.204	-25.012	24.807	-4.7	-49.305	-1.854
1139	1.139	-13.639	49.394	-20.861	-15.736	19.825	-34.336	-57.397	15.09
1140	1.14	-34.344	69.327	-15.019	-7.417	24.332	-43.336	9.301	5.728
1141	1.141	-7.983	77.094	-9.759	-9.944	36.759	-51.649	107.804	-14.052
1142	1.142	-18.009	51.569	-5.066	-7.641	63.096	-44.694	226.233	3.716
1143	1.143	-27.311	20.813	-6.386	-14.041	46.047	-65.074	114.816	-12.559
1144	1.144	-30.032	-33.166	-10.038	-15.988	-1.072	-95.724	42.413	-31.718
1145	1.145	-12.281	-84.625	-11.167	-14.253	-7.818	-68.133	-23.573	1.8
1146	1.146	13.404	-64.51	-8.046	-15.808	22.397	-63.121	-35.492	15.397
1147	1.147	-17.601	-21.832	-7.046	-11.587	-49.898	-3.497	-46.233	-5.224
1148	1.148	-21.667	-16.279	-7.786	-7.934	-119.05	37.215	-75.719	6.108
1149	1.149	-78.475	9.043	-18.409	-6.783	-92.355	44.661	-84.591	-10.854
1150	1.15	-70.415	13.597	-19.738	-3.705	-35.465	38.107	-43.898	-26.487
1151	1.151	-18.825	1.264	-16.034	-6.617	-42.836	129.717	-95.499	-6.662
1152	1.152	28.007	-2.361	-17.182	-10.908	-22.979	63.957	-34.86	-24.402
1153	1.153	58.424	-12.358	-9.833	-16.555	-29.085	75.768	38.506	-45.434
1154	1.154	63.877	-59.313	-12.732	-23.146	-12.734	129.896	8.823	-19.876
1155	1.155	28.682	-92.733	-8.48	-20.658	-17.815	21.204	-89.682	-2.878
1156	1.156	-12.488	-62.324	-19.12	-8.47	-13.388	-108.931	-76.538	-18.613
1157	1.157	-95.695	-45.867	-20.472	-24.331	-1.002	-231.488	30.822	-15.919
1158	1.158	-107.485	-30.736	-16.79	-17.952	2.696	-215.666	45.242	12.436
1159	1.159	-53.279	-7.877	-13.295	-4.404	6.003	-114.519	5.818	23.805
1160	1.16	-43.327	-3.702	-12.306	-9.633	-3.281	-48.576	-77.467	-27.552
1161	1.161	-16.565	0.097	-9.391	-1.708	-0.546	11.192	-175.207	-20.121
1162	1.162	-8.412	3.483	-15.389	-3.082	7.074	22.18	-4.158	13.435
1163	1.163	-15.778	-5.745	-22.741	-6.771	0.236	12.453	65.567	-4.659
1164	1.164	58.166	-19.818	-13.841	-12.778	-1.805	-49.927	213.84	-32.297
1165	1.165	68.015	-32.538	-19.836	-15.851	7.837	-57.994	79.144	-37.302
1166	1.166	23.34	-20.867	-27.186	-9.031	20.04	-65.378	-8.409	-41.7
1167	1.167	31.525	-1.641	-18.286	-13.251	8.996	-85.344	39.097	-29.222
1168	1.168	-5.359	26.657	-0.284	-9.156	10.293	-5.987	53.398	-17.888
1169	1.169	-52.195	68.308	-2.794	-8.548	13.844	48.22	13.931	13.18
1170	1.17	-131.545	40.628	-9.748	-3.915	-4.393	18.648	-117.305	0.931
1171	1.171	-99.003	45.636	-7.612	-6.86	-12.184	81.176	-99.921	-55.653
1172	1.172	-49.653	13.618	13.681	-14.796	-14.663	89.34	-52.329	-96.211
1173	1.173	-58.55	1.126	-0.448	-8.767	-21.091	22.602	-37.964	0.28
1174	1.174	-66.542	-40.646	-13.232	-9.718	-15.249	-75.904	-51.002	13.592
1175	1.175	-29.358	-57.158	-6.282	-14.544	-13.44	-89.069	-15.25	25.501
1176	1.176	-9.272	-72.29	-4.174	-25.922	-2.327	-5.698	-112.866	58.027
1177	1.177	8.998	-85.92	-10.005	-8.508	7.825	-103.508	32.028	28.423
1178	1.178	47.799	-23.462	-8.293	12.514	11.549	-143.094	51.345	-105.837
1179	1.179	42.808	21.204	-12.973	-7.281	8.013	-35.688	-0.967	-125.002
1180	1.18	29.21	29.298	-14.345	-4.835	-8.083	65.359	-16.79	32.561
1181	1.181	49.934	21.892	-10.686	11.353	-10.448	157.612	-31.105	53.646
1182	1.182	8.445	-11.63	-14.183	-3.604	-25.373	26.551	-70.465	72.759
1183	1.183	3.12	-5.657	-11.108	-5.584	-31.191	114.253	-34.822	55.297
1184	1.184	8.195	-0.263	-10.167	-0.403	-32.927	66.883	41.136	-24.224
1185	1.185	-42.107	-55.78	-5.95	-24.239	-34.457	23.779	11.692	-67.343
1186	1.186	-48.71	-92.738	-3.667	-27.555	-41.602	-15.831	74.215	-27.814
1187	1.187	6.197	-86.188	-10.296	0.648	-47.943	-123.365	66.067	55.538
1188	1.188	-30.805	-68.018	-18.288	-18.164	-39.577	6.645	58.652	22.965
1189	1.189	-37.434	-84.456	-25.696	-21.478	-32.167	58.956	-1.892	12.972
1190	1.19	-55.724	-69.33	-28.642	-12.208	-23.223	106.362	-42.487	-31.837
1191	1.191	-39.352	-55.754	-22.67	-9.521	-5.206	236.161	39.18	-23.68
1192	1.192	6.091	-43.382	-17.06	-12.064	23.075	218.482	-36.459	-16.318
1193	1.193	-12.16	-39.8	-20.565	-14.408	72.268	11.263	-6.712	-36.233
1194	1.194	37.74	-29.884	-11.879	-12.291	105.758	-130.034	19.894	-66.619
1195	1.195	31.172	-1.792	-13.078	-18.108	75.324	-155.969	28.007	-50.228
1196	1.196	12.962	47.189	-16.214	-12.89	14.303	-133.134	-38.626	-45.273
1197	1.197	-25.804	27.118	-13.349	-14.448	-26.371	-112.381	-65.219	-49.793
1198	1.198	29.625	-3.339	-1.965	-30.321	-63.438	-170.269	-106.052	-45.818
1199	1.199	-7.447	24.332	-9.934	-19.679	-57.003	-82.998	-24.968	-19.55
1200	1.2	12.28	39.473	-8.628	-21.602	-38.898	-130.659	-14.45	-29.691
1201	1.201	-42.82	43.918	-7.536	4.726	11.004	-87.468	-44.084	-32.907
1202	1.202	-64.892	31.468	3.24	-6.504	30.915	-21.76	-70.787	-1.881
1203	1.203	-71.423	20.179	-3.985	-16.579	12.73	61.506	-13.89	10.336
1204	1.204	-53.168	23.402	-2.879	-0.938	-25.959	50.497	-65.591	21.431
1205	1.205	-58.552	45.178	-6.436	-20.718	-41.017	20.868	-18.754	17.978
1206	1.206	-13.084	36.734	-9.583	-23.268	-54.517	-5.912	11.481	8.598
1207	1.207	-19.121	3.193	-10.621	-11.673	-58.524	-14.188	-71.845	-11.234
1208	1.208	-24.674	-1.241	-14.946	-18.084	-47.222	-110.86	-36.279	-8.846
1209	1.209	-49.981	-63.667	-23.916	-12.297	-30.127	-97.923	-25.561	2.68
1210	1.21	-18.123	-54.682	-15.657	-7.081	-39.374	-86.373	43.314	4.717
1211	1.211	10.871	-30.285	-12.627	-2.448	-59.076	-32.375	16.372	-8.976
1212	1.212	22.029	-8.303	-15.603	-1.116	-82.277	16.913	40.493	-24.927
1213	1.213	-1.874	-1.802	-14.883	-20.69	-35.232	-9.806	47.788	-10.06
1214	1.214	32.484	-20.097	-20.555	-34.852	65.588	30.723	14.309	-8.199
1215	1.215	-13.99	-38.206	-20.039	-37.405	22.408	52.813	20.433	3.887
1216	1.216	-36.857	-43.718	-15.474	-25.826	35.547	59.375	36.789	-20.045
1217	1.217	-65.913	-38.705	-17.294	-19.453	53.718	8.106	31.512	-37.206
1218	1.218	-16.798	-43.069	-16.011	-23.145	89.283	-10.221	-0.636	-28.029
1219	1.219	-23.517	-13.829	-15.682	2.005	143.433	-4.766	-13.169	-36.399
1220	1.22	-66.301	-9.922	-18.067	32.956	113.809	10.59	-17.062	-28.887
1221	1.221	-50.077	14.009	-14.073	-4.597	15.27	-11.995	-22.032	-19.044
1222	1.222	-25.143	-7.766	-16.661	-29.783	-76.887	-15.698	-39.315	-44.863
1223	1.223	-48.059	-10.423	-11.299	-16.275	-112.546	10.965	-48.797	-62.068
1224	1.224	-77.057	-23.163	-10.8	4.399	-101.79	34.959	-57.275	-33.918
1225	1.225	-20.352	-6.913	-12.825	0.691	-72.239	38.01	-49.885	22.766
1226	1.226	52.994	24.967	-14.647	17.688	-45.569	6.771	-61.593	47.071
1227	1.227	23.369	-7.017	-14.338	39.523	-21.227	2.702	-72.376	10.162
1228	1.228	32.29	5.336	-8.037	13.958	-13.957	-16.038	-43.38	16.723
1229	1.229	73.015	1.695	-16.052	3.89	-47.61	-67.289	10.798	10.526
1230	1.23	6.347	-1.534	-15.16	-11.803	-41.812	-118.591	47.7	38.05
1231	1.231	-74.285	-4.565	-20.085	-9.098	-25.473	-84.779	-39.837	43.093
1232	1.232	-41.705	-7.163	-10.489	-11.6	-10.391	-54.076	43.518	47.572
1233	1.233	7.693	-14.559	-14.245	-18.579	-5.919	-26.215	10.917	1.768
1234	1.234	-1.226	-40.154	-8.325	-24.989	-1.816	49.639	-38.48	-40.757
1235	1.235	39.348	-22.995	-7.431	-23.067	9.438	103.876	60.042	-68.465
1236	1.236	46.625	-7.258	-2.662	-17.875	-0.635	54.538	20.554	7.085
1237	1.237	13.078	-4.529	-3.497	-19.455	2.422	-26.195	32.379	17.834
1238	1.238	7.07	-27.763	-4.332	-23.715	5.039	6.23	-21.804	47.406
1239	1.239	12.468	-43.468	-2.454	-17.349	2.439	35.859	-31.668	20.617
1240	1.24	-22.774	-40.796	-12.569	-9.047	13.973	62.616	-94.213	-101.568
1241	1.241	-36.382	-17.556	-28.486	-8.085	3.256	54.495	-53.645	-84.264
1242	1.242	-24.064	10.756	-9.36	-12.921	-2.598	106.223	57.419	-68.465
1243	1.243	-50.399	14.517	-11.9	-24.35	-7.828	126.161	104.945	-54.214
1244	1.244	-74.191	-16.322	-4.946	-22.812	0.133	71.028	-54	-14.82
1245	1.245	-27.102	-28.583	-7.071	-21.454	1.476	78.202	-202.287	20.686
1246	1.246	19.762	-24.745	-9.002	-17.774	-2.209	31.114	-144.642	9.785
1247	1.247	25.773	-34.603	-14.23	-16.596	3.733	-36.22	117.935	-0.129
1248	1.248	9.31	-75.272	-15.78	-15.613	4.627	-27.314	230.524	-26.84
1249	1.249	44.565	-80.58	-11.495	-24.507	-2.218	-149.426	128.3	-18.706
1250	1.25	-5.758	-24.96	2.848	-18.48	0.231	-201.715	-88.592	3.416
1251	1.251	-66.316	12.062	-2.928	-8.784	-5.393	-26.549	-116.589	23.397
1252	1.252	-74.48	5.554	-4.643	-7.568	-11.919	-49.465	-39.71	29.461
1253	1.253	-67.21	-0.33	-9.242	5.634	-21.594	-28.113	29.995	-20.371
1254	1.254	-47.354	-5.63	0.869	3.933	-22.79	-123.998	-33.402	26.556
1255	1.255	-41.426	9.566	-18.634	-0.666	-31.137	-141.134	24.33	-28.291
1256	1.256	-46.917	-3.868	-10.264	-7.793	-32.1	-125.041	7.039	-35.533
1257	1.257	-11.675	-41.333	-12.741	-11.437	-35.011	-23.784	23.041	-1.961
1258	1.258	11.218	-66.49	-10.373	-10.243	-21.863	-10.435	66.264	-20.102
1259	1.259	-1.083	-34.596	-12.448	-9.253	-4.466	120.902	79.534	-14.657
1260	1.26	-19.764	27.822	-10.462	-12.125	-11.42	103.655	20.058	-9.582
1261	1.261	25.052	90.257	-5.184	-0.667	-0.74	24.303	-12.261	-50.764
1262	1.262	43.347	65.842	-25.825	-2.178	1.233	-18.762	-41.71	-56.151
1263	1.263	15.753	58.428	-23.044	-3.502	9.974	47.233	-50.454	-31.013
1264	1.264	0.682	38.416	-10.192	-7.163	11.599	-107.657	-74.724	-17.421
1265	1.265	-12.867	7.969	-3.15	-13.16	7.499	-43.786	-22.946	3.459
1266	1.266	-58.768	-42.034	-9.457	-22.827	3.934	91.313	23.975	7.331
1267	1.267	-40.589	-102.687	-7.429	-21.644	5.218	39.106	18.017	4.133
1268	1.268	9.293	-159.685	-9.072	-20.444	-8.58	-40.434	-42.842	-36.717
1269	1.269	29.279	-122.814	-10.524	-15.177	-29.716	-170.666	-18.396	-20.25
1270	1.27	-0.999	-48.964	-11.781	-16.068	-26.841	-153.335	-10.951	-35.33
1271	1.271	37.852	-19.394	-10.517	-2.821	-24.239	-169.255	-30.923	-21.733
1272	1.272	-37.596	-10.448	-11.568	-0.846	-12.648	-126.093	-24.966	40.825
1273	1.273	-113.245	-2.292	-6.242	-2.561	10.677	-33.878	-30.435	49.725
1274	1.274	-63.804	5.06	-10.982	-7.167	-5.096	97.276	-25.418	-23.698
1275	1.275	-19.082	38.483	-13.4	-8.479	-19.292	114.595	-38.964	25.632
1276	1.276	5.307	32.469	-14.083	-14.836	-6.574	98.608	-51.345	-72.801
1277	1.277	-16.777	16.034	-12.065	-11.318	28.365	-2.532	-17.268	-33.221
1278	1.278	-50.305	10.993	-13.913	-10.308	83.892	-147.369	-30.807	26.467
1279	1.279	-68.499	15.423	-19.237	-17.072	76.588	-128.389	-26.692	-5.856
1280	1.28	-51.952	2.995	-8.311	-23.061	-24.165	-6.164	-30.247	-15.674
1281	1.281	-36.811	-46.223	-9.771	-25.393	-96.238	41.101	-33.401	-24.535
1282	1.282	-50.448	-93.126	-11.04	-14.575	-109.298	26.605	-17.677	-48.837
1283	1.283	3.652	-62.822	-7.259	-6.662	-97.406	66.012	-9.231	-56.096
1284	1.284	40.608	-35.261	-10.639	-10.936	-64.8	101.755	-6.648	-36.089
1285	1.285	7.113	-10.241	-9.564	-9.801	-15.307	69.468	-13.599	18.915
1286	1.286	1.116	12.491	-14.301	-8.665	11.552	59.803	1.401	26.274
1287	1.287	-4.275	49.956	-16.723	-9.643	52.346	33.177	-8.288	32.901
1288	1.288	-19.37	75.031	-20.697	-8.682	45.138	41.276	-24.097	26.957
1289	1.289	-14.912	61.377	-22.552	-7.92	38.673	33.942	-30.432	-0.679
1290	1.29	14.186	23.736	-17.831	-10.249	32.786	67.509	-12.941	4.374
1291	1.291	32.974	-1.509	-18.361	-13.725	16.474	61.564	8.236	-18.534
1292	1.292	15.925	-15.155	-14.84	-3.663	-8.553	22.904	5.626	-6.174
1293	1.293	-24.91	-44.329	-20.203	-5.022	-12.878	-12.35	13.306	-2.51
1294	1.294	-30.344	-33.253	-20.742	-13.931	16.23	-81.129	20.345	0.783
1295	1.295	-15.317	-43.49	-17.406	-15.078	-32.854	7.571	5.335	-8.443
1296	1.296	-19.826	-52.926	-8.47	-18.159	-39.39	-4.446	-23.898	-11.069
1297	1.297	-23.859	-44.713	-4.762	-15.243	-45.347	-102.521	-19.938	-34.215
1298	1.298	-20.112	-26.988	-17.906	-16.007	-50.695	-89.686	-23.513	-24.858
1299	1.299	-16.791	7.976	-16.153	-18.334	-25.482	-101.793	-20.052	-38.936
1300	1.3	-19.839	13.008	-17.691	-8.861	-39	-134.707	-10.716	-26.097
1301	1.301	-11.526	-18.797	-10.505	-17.767	-43.016	-125.088	-8.143	-32.966
1302	1.302	21.896	-72.866	-16.863	-16.613	13.725	-8.56	-0.71	-30.721
1303	1.303	17.401	-80.147	-20.323	-19.699	21.88	7.267	10.836	-17.095
1304	1.304	29.753	-60.15	-12.954	-10.768	-15.081	-7.102	-4.067	-29.274
1305	1.305	26.081	-54.096	-15.832	-14.23	-35.003	5.967	-13.789	-30.763
1306	1.306	-18.609	-37.569	-7.889	-11.126	-16.84	-29.689	2.093	-20.671
1307	1.307	-48.988	-2.271	-10.983	-2.223	-0.503	2.879	-0.019	-1.13
1308	1.308	-65.428	20.614	-15.825	1.257	24.615	-6.797	-1.915	18.625
1309	1.309	-70.417	16.578	-13.321	-3.973	11.153	-15.502	-7.092	5.848
1310	1.31	-47.555	12.943	-4.436	-8.817	-9.387	-7.113	-15.034	3.509
1311	1.311	-18.519	-4.002	-10.453	-6.306	-12.886	104.195	-16.445	-2.843
1312	1.312	0.318	30.565	-13.558	-3.983	-9.447	24.786	-4.719	26.25
1313	1.313	17.438	35.086	-14.554	-7.469	-0.03	-105.22	18.996	-19.535
1314	1.314	45.764	-2.422	-10.325	-4.188	-2.591	-122.512	-12.042	-111.02
1315	1.315	19.511	-7.451	-9.566	-8.263	-10.034	-106.59	0.267	-97.784
1316	1.316	-18.204	-3.045	-14.413	-7.898	-16.915	23.598	34.309	-14.306
1317	1.317	-3.123	17.574	-16.376	-15.278	-23.251	146.338	-34.382	61.592
1318	1.318	-44.335	6.235	-9.832	-18.392	-25.155	225.988	-24.517	32.032
1319	1.319	-83.011	9.4	-9.121	-27.312	-19.877	95.83	-51.277	23.162
1320	1.32	-118.188	-25.099	-13.228	-19.011	-2.405	43.051	54.569	-1.079
1321	1.321	-131.739	-75.373	-13.834	-13.801	-0.066	-36.885	40.259	6.287
1322	1.322	-77.561	-68.708	-6.49	-18.626	2.058	-109.284	27.104	26.256
1323	1.323	18.685	-38.211	-1.653	-16.097	3.981	35.477	-8.494	68.927
1324	1.324	58	0.629	-4.167	-5.434	12.719	54.899	-19.326	30.255
1325	1.325	93.562	-24.415	-1.857	-4.081	36.542	37.802	-9.442	-15.262
1326	1.326	126.085	-28.746	0.053	-2.924	81.264	-9.506	-18.344	-33.476
1327	1.327	76.775	-32.723	-6.006	-6.416	26.351	-52.415	-10.208	-50.035
1328	1.328	14.263	-13.903	-10.141	-7.376	-25.246	13.523	-17.496	-125.724
1329	1.329	-59.105	-3.822	-12.127	-20.147	-58.614	49.116	-37.352	-6.276
1330	1.33	-68.936	5.438	-12.743	-14.93	-64.512	59.903	-31.267	9.611
1331	1.331	-6.369	2.66	-14.505	-3.91	-25.811	-48.571	-25.773	-33.507
1332	1.332	18.112	5.042	-22.461	-5.277	-0.705	-91.743	-30.737	-46.66
1333	1.333	-18.769	21.16	-23.639	-14.166	-5.201	-210.287	-17.109	-58.461
1334	1.334	-25.24	18.954	-22.679	-8.15	-42.757	-194.345	-12.958	-47.604
1335	1.335	-19.15	1.51	-17.855	-5.036	-37.69	-121.885	-16.534	-17.935
1336	1.336	-46.749	-10.073	-11.888	-11.772	-42.059	-55.947	28.276	8.87
1337	1.337	-51.712	-7.84	-12.742	-14.236	-29.556	-20.279	-38.76	0.799
1338	1.338	-56.14	-5.738	-10.858	-10.124	-3.111	-31.07	-65.359	22.856
1339	1.339	-93.679	-21.475	-10.317	-8.16	-6.304	-60.646	-73.404	2.903
1340	1.34	-58.431	-19.26	-1.455	-14.148	-21.901	-15.935	-95.384	-3.129
1341	1.341	-26.433	9.81	-5.154	-6.824	-24.552	-24.054	-48.445	-8.546
1342	1.342	-22.253	55.691	-8.675	-9.75	-21.995	57.423	6.639	6.518
1343	1.343	-18.478	37.49	-3.473	-13.976	13.062	68.234	58.424	10.938
1344	1.344	19.298	20.988	-8.341	-26.156	18.128	38.587	65.11	-9.782
1345	1.345	44.439	-14.267	-5.85	-20.907	31.721	83.232	47.002	-6.102
1346	1.346	-5.914	-37.163	-9.924	-12.95	19.305	123.848	30.607	-16.199
1347	1.347	-39.426	-57.923	-6.443	-8.685	-7.044	42.328	35.667	-19.344
1348	1.348	-21.272	-76.732	-7.029	3.127	2.967	31.412	3.763	-22.074
1349	1.349	-15.877	-100.573	-7.625	-1.517	12.195	41.167	-16.925	-24.623
1350	1.35	-10.853	-128.848	-15.572	-2.879	-7.599	-75.504	-28.12	-31.673
1351	1.351	-6.429	-72.193	-26.426	3.502	-5.145	-123.234	-38.149	-33.962
1352	1.352	-10.477	-31.648	-25.078	-14.512	-2.891	-51.13	-3.68	-5.017
1353	1.353	0.843	-24.424	-21.401	-22.056	7.761	-11.522	-8.107	7.27
1354	1.354	-9.156	-17.932	-24.904	-19.717	-1.909	-23.132	-20.485	-3.984
1355	1.355	-6.003	-23.958	-23.946	-13.294	24.371	-33.888	-24.195	-21.034
1356	1.356	2.372	-29.354	-13.104	-15.187	81.013	-63.429	-41.276	7.158
1357	1.357	20.169	-24.251	-11.737	-13.4	7.655	-72.404	-44.397	10.849
1358	1.358	-1.011	-10.599	-5.346	-11.802	-81.143	-48.216	-24.666	7.609
1359	1.359	-3.827	10.225	-6.507	-10.412	-116.718	-11.445	13.849	16.917
1360	1.36	-6.46	13.99	-7.473	-14.06	-105.857	-18.113	-2.608	-25.651
1361	1.361	-27.64	10.815	-14.229	-10.541	-56.495	-12.056	-7.666	-68.215
1362	1.362	-41.802	7.781	-13.456	-11.475	-29.773	26.794	-12.156	-62.781
1363	1.363	-49.371	10.488	-9.387	-8.546	-37.893	1.791	-16.25	-7.214
1364	1.364	-51.651	7.928	-11.314	-11.041	-0.926	-39.425	-12.591	-14.568
1365	1.365	-19.599	14.823	-14.594	-6.935	5.621	-34.104	-9.352	5.276
1366	1.366	-15.018	12.614	-6.851	-8.81	23.752	-18.975	-0.11	23.43
1367	1.367	-10.918	2.857	-1.645	-12.044	29.114	31.424	2.571	-4.157
1368	1.368	7.902	-2.418	13.04	-9.091	-6.177	132.42	-0.046	-19.132
1369	1.369	-2.172	-7.059	-10.394	-1.112	-19.813	204.797	-7.095	-87.777
1370	1.37	7.079	-14.173	-26.112	-7.085	17.654	244.292	-17.844	20.826
1371	1.371	26.763	-23.063	-34.464	-21.014	32.686	65.165	-19.798	6.528
1372	1.372	54.968	-36.249	-37.016	-19.1	37.075	-63.138	-11.123	-6.58
1373	1.373	28.669	-44.955	-30.08	-24.336	7.991	-179.621	-3.256	29.058
1374	1.374	-22.757	-21.132	-19.466	-10.011	-3.282	-116.11	-2	18.265
1375	1.375	-30.055	-11.005	-9.804	-8.071	-13.38	-96.935	4.267	28.131
1376	1.376	-36.589	-1.675	16.495	-9.812	-29.084	-79.6	-4.169	19.167
1377	1.377	-18.32	6.655	20.159	-17.755	-26.401	-63.9	-20.354	-21.538
1378	1.378	-23.721	14.184	-3.655	-10.586	-29.038	-20.946	-32.077	-28.919
1379	1.379	-69.271	39.917	-19.352	-6.92	-40.822	44.744	-25.815	-35.544
1380	1.38	-51.182	43.2	-22.088	-5.789	-26.107	9.003	-12.389	-53.662
1381	1.381	-56.685	46.292	-19.579	-4.852	-20.48	106.605	-3.79	-25.926
1382	1.382	-41.599	15.154	-21.902	-15.68	-11.888	119.631	-2.348	-30.97
1383	1.383	-18.761	-5.529	-24.027	-11.408	-7.344	-35.73	-3.819	-35.481
1384	1.384	10.194	-24.284	-18.228	-15.106	-6.09	-184.132	-15.723	-39.615
1385	1.385	-16.19	-48.095	-2.362	-28.28	-5.026	-88.074	-23.748	-28.436
1386	1.386	-19.531	-88.983	29.567	-33.501	-18.294	-35.716	-22.479	2.527
1387	1.387	8.641	-105.519	-2.37	-25.556	-6.199	-51.656	-21.364	40.059
1388	1.388	4.933	-60.138	-14.765	-6.79	-4.732	-37.421	-10.624	24.926
1389	1.389	-12.118	-42.067	-11.115	5.977	-9.021	-24.33	-12.09	2.083
1390	1.39	-27.903	-36.783	-21.206	31.715	-7.886	-12.521	-15.864	-26.923
1391	1.391	-59.21	-31.856	-5.559	14.671	-13.959	-23.322	-17.125	-15.684
1392	1.392	-55.243	-18.354	-13.905	-26.169	-21.443	-33.205	-16.205	-5.646
1393	1.393	-28.954	2.356	-11.412	-9.734	-26.354	-41.975	-11.364	-21.288
1394	1.394	15.71	-1.363	-13.754	-24.858	-13.247	-50.057	1.837	-29.601
1395	1.395	34.012	15.583	-20.163	-20.452	11.813	1.578	3.799	-6.479
1396	1.396	17.795	6.173	-18.272	-8.098	8.407	8.273	-1.438	2.757
1397	1.397	12.846	3.331	-13.104	-4.427	24.007	-22.12	0.078	-34.236
1398	1.398	-0.686	15.957	-14.71	-1.153	26.646	38.703	1.405	-9.093
1399	1.399	-13.052	18.122	-13.408	1.927	34.134	79.186	-7.558	22.723
1400	1.4	-1.818	28.608	-9.784	4.62	22.402	27.324	-6.481	85.114
1401	1.401	-32.76	30.412	-13.332	2.069	20.096	20.454	0.785	4.262
1402	1.402	-70.242	14.504	-20.738	-14.214	-9.149	-59.09	-4.146	15.018
1403	1.403	-45.03	-17.432	-6.076	-24.902	-13.408	-91.745	7.195	-34.31
1404	1.404	-31.45	-40.27	-8.256	-30.768	-9.894	-2.997	18.155	-43.176
1405	1.405	-35.524	-60.992	-21.857	-32.556	-6.815	8.688	13.825	-2.521
1406	1.406	-16.744	-72.234	-20.168	-27.951	-35.367	84.389	-5.803	-54.206
1407	1.407	28.01	-62.217	-15.545	-23.741	-54.37	173	-25.637	-60.807
1408	1.408	34.08	-52.968	-14.223	-9.467	-37.607	113.195	-38.469	-18.289
1409	1.409	39.519	-33.25	-13.082	-11.436	-40.967	-6.343	-31.519	-23.791
1410	1.41	26.561	-59.575	-19.124	-20.178	-43.92	-117.692	-20.834	-28.955
1411	1.411	1.401	-26.106	-9.499	-15.58	-41.544	-103.447	-11.126	-33.532
1412	1.412	-3.065	42.578	-15.944	-8.454	-27.666	-162.173	-12.846	-21.187
1413	1.413	-48.968	52.418	-18.929	-9.463	-16.072	-96.401	-11.279	-32.458
1414	1.414	-91.569	25.671	-15.519	-23.828	7.262	11.042	-12.634	-8.619
1415	1.415	-108.056	17.491	-8.223	-37.419	16.517	-61.151	-8.974	-17.877
1416	1.416	-42.51	10.082	2.539	-28.747	2.395	4.599	-9.763	-46.109
1417	1.417	-33.647	-9.913	1.126	-24.134	4.929	-7.264	-3.778	-20.538
1418	1.418	-9.276	-64.949	-2.615	-17.019	16.556	-18.223	-11.132	-3.539
1419	1.419	-1.91	-87.097	12.986	-5.252	5.86	-8.453	-6.29	-0.554
1420	1.42	4.752	-67.246	-6.284	18.518	-0.06	36.217	-7.048	-14.836
1421	1.421	10.894	-49.131	-3.876	35.506	-5.346	28.067	-19.233	-32.596
1422	1.422	5.58	-43.796	-6.308	13.58	-16.407	-23.933	-10.51	-2.224
1423	1.423	40.899	-18.739	-8.535	-0.603	-23.586	-71.066	-15.132	1.799
1424	1.424	36.487	-23.309	-26.036	1.849	-30.021	-41.092	-5.037	-1.91
1425	1.425	32.422	-19.333	-19.136	-0.509	-24.089	19.504	-1.321	8.133
1426	1.426	-9.164	6.922	-25.578	1.602	-8.076	43.469	-2.426	-1.208
1427	1.427	-25.589	23.928	-31.42	-19.702	12.928	35.717	-5.49	-32.449
1428	1.428	-10.471	20.842	-22.752	-5.597	10.119	1.881	-0.651	-44.917
1429	1.429	-33.282	18.171	-18.177	-3.097	2.496	32.054	-13.804	-33.747
1430	1.43	-37.416	10.69	-31.223	-0.797	0.128	15.656	-11.854	-9.993
1431	1.431	-41.14	-19.652	-33.048	-28.495	-14.828	-59.919	-6.594	18.222
1432	1.432	-31.156	-23.684	-34.684	-32.195	-9.054	-48.879	1.384	44.538
1433	1.433	3.266	-12.474	-18.898	-8.423	-14.276	-78.411	-2.822	41.227
1434	1.434	-10.261	-2.449	-16.835	-11.544	-38.094	-33.943	-6.452	25.479
1435	1.435	-14.267	13.177	-11.09	-25.703	-14.307	22.523	-12.411	5.682
1436	1.436	-2.984	21.433	-5.909	-33.289	-17.397	59.302	-15.488	23.527
1437	1.437	-40.622	23.869	-4.383	-17.06	-14.665	79.089	-20.314	21.275
1438	1.438	-35.474	30.767	8.53	-14.94	-32.445	36.372	-16.021	-2.091
1439	1.439	24.212	20.113	3.235	-16.875	-34.76	-46.88	-16.752	-49.045
1440	1.44	81.199	-8.909	4.727	-11.637	-2.841	-35.028	-11.876	-42.397
1441	1.441	44.29	-37.911	-8.295	-13.161	38.407	-2.529	-7.19	-11.996
1442	1.442	-16.26	-49.095	-13.553	-8.894	-11.489	-71.622	-8.86	-50.703
1443	1.443	-8.058	-32.003	-15.137	-2.536	-4.878	-9.027	-13.604	-25.548
1444	1.444	-104.329	-16.228	-16.521	0.936	25.549	15.459	-14.101	43.126
1445	1.445	-170.002	-13.409	0.483	-6.441	31.008	-95.586	-9.95	-6.257
1446	1.446	-62.518	-15.811	2.772	-21.166	-24.485	15.848	-15.679	-33.008
1447	1.447	-19.284	-8.757	0.614	-10.514	-46.504	30.354	-21.237	-41.119
1448	1.448	-6.026	-2.274	-9.08	-4.668	-39.872	17.324	-19.245	40.355
1449	1.449	5.858	-4.093	-10.836	-13.337	15.157	29.254	-10.495	29.608
1450	1.45	-4.915	-23.335	-9.301	-2.27	37.284	18.561	-9.305	39.52
1451	1.451	-34.477	-36.014	-25.18	-9.412	57.258	-70.287	-4.046	-22.9
1452	1.452	-25.623	-24.342	-23.063	-10.603	26.896	-34.725	10.699	-79.76
1453	1.453	-1.337	-17.933	-13.392	-2.33	-0.77	-45.616	0.085	-72.343
1454	1.454	20.63	-4.409	-11.636	-12.044	24.417	-16.041	-5.682	-52.403
1455	1.455	0.586	-9.68	-10.075	-10.918	93.167	10.631	3.075	-34.204
1456	1.456	-29.917	7.711	-25.934	-7.453	43.876	35.123	4.655	-6.5
1457	1.457	-35.369	0.797	-15.272	-6.49	-0.784	13.256	-17	18.642
1458	1.458	-10.175	-9.766	-21.062	-17.349	-57.648	-20.066	-26.277	23.075
1459	1.459	-5.68	-15.467	-5.149	-16.003	-64.923	-38.177	-40.397	52.133
1460	1.46	-1.584	-17.095	-2.986	-7.095	-98.319	-32.809	-37.866	2.993
1461	1.461	-5.237	-21.645	-4.885	-15.414	-92.238	-17.857	-26.222	-84.467
1462	1.462	4.823	-20.165	11.031	-10.181	-75.67	-40.754	-19.807	-48.842
1463	1.463	-4.491	-16.317	0.432	-7.252	-9.91	-103.321	-2.358	-59.597
1464	1.464	9.469	-14.992	-16.926	-9.734	-18.657	-76.581	13.925	-49.633
1465	1.465	47.754	-13.884	-5.246	-13.785	-42.898	-19.551	11.794	-22.821
1466	1.466	19.85	-16.676	-15.82	-18.616	-35.473	2.648	13.712	-14.584
1467	1.467	-5.475	-17.33	-9.927	-8.519	-28.852	76.833	-2.202	7.569
1468	1.468	-19.186	-13.151	2.349	-12.741	1.576	86.966	-8.603	54.51
1469	1.469	-81.782	-19.667	7.072	-11.538	40.324	24.633	-22.159	36.426
1470	1.47	-108.445	-25.638	-8.717	-10.336	15.199	-15.952	-16.925	-46.738
1471	1.471	-51.457	-19.982	-10.779	-7.173	-7.588	65.634	-18.448	-11.098
1472	1.472	-29.319	-9.08	-16.522	-6.133	-19.901	-53.749	-14.165	-0.177
1473	1.473	-9.31	5.313	-18.195	-1.838	-16.104	-6.008	-12.957	9.688
1474	1.474	-15.204	-0.403	-19.673	-14.007	-5.885	37.238	-16.399	-17.032
1475	1.475	-31.629	-12.528	-20.969	-26.185	-21.399	103.056	-23.719	7.353
1476	1.476	-26.707	-36.258	-19.728	-24.62	9.901	91.32	-8.99	14.846
1477	1.477	-3.937	-53.197	-18.497	-20.343	22.447	58.886	5.929	-18.543
1478	1.478	-8.007	-62.379	-15.333	-16.667	3.802	-29.918	-3.722	-36.677
1479	1.479	41.112	-59.573	-16.211	-8.323	-19.971	-185.078	-1.958	-31.278
1480	1.48	34.516	-36.265	-11.857	-7.341	8.268	-206.059	-6.599	-36.309
1481	1.481	52.717	-26.909	-4.419	-8.302	-2.978	-186.838	-7.946	-31.804
1482	1.482	14.011	-12.744	-7.233	-7.535	-20.004	-64.343	-14.317	-11.011
1483	1.483	-11.151	-5.162	-20.297	-9.875	1.859	78.959	-10.801	30.684
1484	1.484	-24.791	-2.801	-14.386	-6.387	4.553	136.599	-13.886	14.293
1485	1.485	-45.618	3.624	-16.017	-6.952	-13.285	14.122	0.83	-51.291
1486	1.486	-71.972	1.722	-14.352	-14.693	-29.54	30.039	7.212	-42.402
1487	1.487	-54.952	3.468	-15.583	-17.789	-14.592	15.842	-10.216	-1.747
1488	1.488	-26.72	4.981	-9.079	-8.866	2.903	-49.875	-7.91	-38.714
1489	1.489	-45.483	12.088	-14.953	-12.324	14.6	-85.378	-5.797	-45.341
1490	1.49	-21.663	3.111	-17.927	-9.212	-17.244	-9.476	-11.616	-15.005
1491	1.491	-12.298	-0.496	-20.724	-15.958	-21.6	-19.303	-34.441	12.628
1492	1.492	-37.843	-5.861	-19.852	-13.421	-17.432	-81.737	-43.71	17.639
1493	1.493	-34.588	-20.694	-17.438	-11.061	-21.07	-73.588	-23.957	22.027
1494	1.494	-18.97	-31.427	-16.768	-10.435	-4.018	-6.738	-16.407	17.937
1495	1.495	23.468	-21.79	-10.682	-8.443	5.261	-51.346	-9.449	36.732
1496	1.496	-7.05	-9.605	-8.257	-17.297	2.472	-59.446	1.159	-14.776
1497	1.497	-34.75	-20.611	-10.084	-36.822	-0.223	-22.347	-4.671	-22.185
1498	1.498	-29.697	-27.744	-10.563	-28.461	-16.64	24.625	4.03	-69.067
1499	1.499	-25.24	-24.049	-6.411	-20.88	-14.558	18.732	2.476	-1.882
1500	1.5	-4.56	-6.084	-5.934	-4.598	-8.664	91.039	-4.672	-10.741
1501	1.501	44.557	11.659	-4.489	27.373	0.154	81.256	-5.804	-35.054
1502	1.502	51.097	18.56	-10.991	22.949	-10.754	18.749	-6.934	-42.391
1503	1.503	57.1	24.898	-13.812	2.261	-23.651	-5.544	-10.006	-22.506
1504	1.504	62.56	22.914	-11.208	-1.388	-28.83	61.411	-14.825	-16.529
1505	1.505	47.496	-3.454	-15.192	-11.428	-27.252	-54.928	-10.56	-0.111
1506	1.506	-21.189	-60.202	-13.189	-14.501	-25.848	-70.699	-17.916	4.85
1507	1.507	-50.795	-52.094	-4.423	5.263	-14.035	1.518	-20.836	9.286
1508	1.508	-59.701	-44.74	-22.361	2.771	-25.106	-11.682	-18.35	5.274
1509	1.509	-51.591	-24.791	-9.534	-13.474	-18.017	0.008	-12.786	8.96
1510	1.51	-58.988	-18.804	-11.783	-15.586	-6.31	10.751	-13.442	5.663
1511	1.511	-52.378	-13.397	-9.586	-13.622	-23.877	-18.828	-3.438	2.527
1512	1.512	-34.191	-8.37	-11.454	-22.305	-30.953	-27.654	-7.716	-40.154
1513	1.513	49.059	-12.83	-20.102	-26.918	-16.084	-19.468	-4.004	-46.184
1514	1.514	60.901	-25.204	-18.511	-16.828	9.129	-12.068	14.036	-29.773
1515	1.515	50.128	-13.964	-11.323	-15.638	60.629	-58.897	21.604	-34.854
1516	1.516	40.332	-30.982	-17.664	-23.935	53.261	-89.24	33.229	-30.391
1517	1.517	31.437	-40.283	-14.146	-16.568	33.306	-83.765	1.292	-18.009
1518	1.518	-25.461	-26.188	-13.147	-13.649	27.307	-7.948	-12.311	-6.763
1519	1.519	-121.876	2.035	-4.203	-5.718	10.908	89.924	-24.729	31.027
1520	1.52	-135.103	13.235	-10.163	-15.379	-14.142	50.596	-35.98	26.056
1521	1.521	-99.553	9.912	-4.911	-16.5	-36.852	86.286	-39.28	-33.549
1522	1.522	-88.661	6.788	-11.666	-10.482	-74.291	-54.789	-42.394	56.1
1523	1.523	-78.694	4.076	-12.418	-13.558	-89.31	-35.818	-34.088	44.309
1524	1.524	-16.071	11.627	-11.631	-6.781	-75.703	51.537	-16.299	11.861
1525	1.525	73.645	0.002	-18.188	-12.789	-38.093	35.57	-4.715	-96.749
1526	1.526	-9.695	-6.405	-10.245	-15.119	-33.011	21.243	-6.881	-53.53
1527	1.527	-63.831	-19.994	-7.128	-11.63	8.296	34.427	-16.581	-40.356
1528	1.528	-14.365	-25.256	-13.884	-18.974	69.343	-25.258	-11.369	19.264
1529	1.529	-40.978	-26.824	-13.096	-10.058	77.521	-57.966	-6.75	8.425
1530	1.53	-48.972	-25.462	-9.019	-4.04	55.507	-28.654	-8.122	-21.145
1531	1.531	-26.733	-26.577	-9.578	-11.378	8.757	-19.969	-11.807	-30.035
1532	1.532	-6.582	-25.37	-11.494	-0.52	14.811	-77.033	-20.137	-21.818
1533	1.533	85.083	-20.117	-4.892	-1.849	9.431	19.438	-6.236	-14.4
1534	1.534	71.932	-17.184	-9.14	-13.642	4.469	6.5	-8.212	-7.831
1535	1.535	-11.507	-9.231	-11.454	-8.989	-9.006	18.518	-3.024	-1.965
1536	1.536	-22.441	6.832	-14.936	-10.348	-46.498	-35.59	-1.501	-18.553
1537	1.537	-32.413	23.103	-11.643	-11.525	-61.576	-5.897	-0.173	-13.653
1538	1.538	-41.362	21.002	-13.378	-12.705	-66.017	-68.348	0.949	-0.165
1539	1.539	-0.666	11.402	-19.168	-5.35	-53.634	-60.197	-2.574	-29.223
1540	1.54	-22.688	16.697	-8.514	-12.129	-27.304	-38.185	-18.67	-18.007
1541	1.541	-2.714	2.386	-15.668	-7.881	-10.261	-31.629	-21.017	-7.935
1542	1.542	-20.816	-15.052	-14.509	-18.54	-0.954	-25.606	-14.672	1.336
1543	1.543	6.911	-26.68	-13.351	-19.901	13.193	-20.317	-8.909	-6.967
1544	1.544	11.999	-50.135	-12.387	-26.295	46.646	-15.315	-0.223	-4.441
1545	1.545	-10.773	-65.842	-15.284	-22.824	78.586	-28.87	20.465	-6.767
1546	1.546	1.714	-79.983	-21.278	-8.909	90.985	-24.781	0.723	-4.61
1547	1.547	-1.88	-62.167	-18.951	-14.734	41.857	-21.125	-17.086	-10.452
1548	1.548	15.189	-41.028	-17.013	-6.057	-45.542	-10.961	-14.777	-19.217
1549	1.549	37.098	1.566	-18.952	-7.615	-105.078	-20.09	-21.168	-43.067
1550	1.55	22.976	7.592	-18.373	-11.883	-94.146	-5.813	-30.847	-60.107
1551	1.551	-5.264	2.223	-17.992	-8.203	-84.164	1.893	-25.644	-50.821
1552	1.552	-31.535	-2.732	-15.677	-4.7	-57.337	-33.038	-11.34	-19.676
1553	1.553	-41.55	1.778	-12.788	-7.798	-49.119	-98.629	-17.164	-15.63
1554	1.554	-19.655	5.884	-6.809	-12.654	-12.115	-36.126	-11.966	18.449
1555	1.555	-27.953	-5.314	1.105	-11.901	7.786	37.229	-0.972	59.711
1556	1.556	-35.541	-15.393	-4.149	-9.608	-10.553	86.488	6.155	21.044
1557	1.557	-24.065	-37.316	-1.274	-10.231	-5.284	95.301	-2.789	-24.414
1558	1.558	7.745	-51.488	-3.81	-8.308	-10.429	103.449	5.503	5.969
1559	1.559	21.179	-23.257	-11.202	-11.243	21.464	51.824	17.309	22.418
1560	1.56	-41.429	-19.563	-10.252	-13.813	50.505	-48.956	6.289	-2.715
1561	1.561	-14.781	-22.818	-14.539	-17.151	31.777	-63.278	-15.371	-7.166
1562	1.562	-39.205	-13.498	-3.92	-16.028	-5.931	-50.142	-49.801	-27.863
1563	1.563	-46.547	-21.783	-5.296	-10.083	-20.976	-62.035	-36.247	-16.637
1564	1.564	-53.063	-19.206	-9	-14.395	1.892	13.831	-7.209	7.17
1565	1.565	-34.85	-12.199	-17.332	-13.65	14.339	23.757	-10.871	-21.056
1566	1.566	-7.232	7.013	-16.371	-5.749	25.638	14.831	-0.798	-2.276
1567	1.567	-22.416	19.812	-11.562	-2.689	8.634	-25.852	21.09	-12.327
1568	1.568	0.338	17.515	-14.096	6.194	-13.24	-33.254	-10.096	-15.402
1569	1.569	-12.192	2.648	-13.341	-11.834	-38.803	-93.784	-22.518	-46.541
1570	1.57	-16.078	4.636	-18.212	-29.682	-69.825	-52.992	-26.241	-50.552
1571	1.571	-47.22	2.945	-13.625	-8.617	-57.559	58.124	-16.231	-46.827
1572	1.572	-51.367	-11.35	-20.294	-11.352	-31.4	105.77	-13.192	-9.116
1573	1.573	-40.2	-9.393	-12.46	1.392	-7.78	62.535	-10.533	-44.283
1574	1.574	-36.95	-4.169	-19.882	-0.966	-4.847	49.329	-3.02	24.469
1575	1.575	-8.69	-8.807	-7.171	-11.621	-2.247	-10.245	-0.709	-44.595
1576	1.576	10.15	-7.457	-15.954	-17.455	-9.831	-64.423	-2.843	0.037
1577	1.577	-27.603	-16.372	-11.383	-15.744	-7.527	-15.032	-4.795	-24.378
1578	1.578	-12.564	-24.731	-7.205	-14.238	3.118	11.768	-6.568	-17.027
1579	1.579	-17.02	-30.005	-8.434	-12.934	-14.27	3.708	-14.53	-36.885
1580	1.58	-62.9	-32.948	-14.487	-11.792	-21.188	-33.229	-24.621	-6.454
1581	1.581	-81.088	-19.824	-9.303	-17.823	-6.266	-13.236	-23.486	-56.34
1582	1.582	-31.124	5.302	-16.137	-20.978	-4.356	-104.733	-5.517	-9.485
1583	1.583	42.837	1.978	-15.435	-12.124	-13.117	-91.563	2	69.898
1584	1.584	52.79	5.054	-9.877	-8.676	-14.689	-55.876	-5	124.149
1585	1.585	79.511	13.358	-8.002	-1.382	-10.484	-45.033	-7.162	55.123
1586	1.586	55.05	-9.879	-8.647	-2.386	8.939	-35.151	-5.261	46.266
1587	1.587	17.996	-25.561	-14.145	-3.193	22.897	-26.265	-10.537	5.613
1588	1.588	-42.653	-62.525	-17.71	-15.434	35.463	-34.348	-9.022	-46.042
1589	1.589	-34.599	-47.441	-17.23	-13.726	18.955	17.32	-13.332	-52.586
1590	1.59	-12.562	-6.244	-15.584	-9.12	-13.186	50.779	-22.281	-34.379
1591	1.591	-46.094	10.174	-9.847	-10.518	-17.792	-4.178	-18.867	4.343
1592	1.592	-27.939	-4.97	-9.159	-16.949	-13.914	77.269	-15.833	-30.861
1593	1.593	-22.584	-0.59	-7.303	-13.518	19.992	1.42	-11.061	-26.418
1594	1.594	-17.589	-13.042	-16.11	-10.495	-2.947	31.145	-6.873	-22.365
1595	1.595	-22.062	-16.805	-12.73	-5.74	-7.115	-31.329	-15.834	-41.111
1596	1.596	-34.493	-26.949	-11.846	-13.75	-25.991	9.292	-7.555	-24.109
1597	1.597	-15.763	-55.281	-14.815	-14.776	-63.807	-57.446	-6.659	-8.376
1598	1.598	-12.522	-29.009	-10.63	-21.59	-58.891	-66.392	-11.599	-39.455
1599	1.599	15.669	-25.743	-13.066	-11.92	-63.494	-58.31	-15.932	-10.398
1600	1.6	11.951	-28.82	-11.234	-13.097	-59.56	-21.376	-7.111	-21.66
1601	1.601	1.867	-37.126	-13.243	-9.648	-48.41	-1.397	-13.197	-24.972
1602	1.602	-13.854	-19.318	-13.899	-6.605	-24.654	4.648	-12.29	-15.68
1603	1.603	-11.216	-7.712	-12.609	-15.598	9.812	-0.813	-7.513	-23.975
1604	1.604	-24.058	-5.588	-11.318	-16.845	60.151	24.178	-3.303	-31.517
1605	1.605	0.283	2.733	-9.25	-17.871	134.156	10.554	-4.141	-15.22
1606	1.606	16.477	-3.081	-9.688	-9.031	104.638	6.519	-3.607	-0.232
1607	1.607	-15.529	2.118	-13.225	-19.942	56.723	-25.745	-13.73	13.361
1608	1.608	-20.018	-2.571	-12.298	-8.209	-23.934	-52.113	-32.584	1.16
1609	1.609	-15.971	-18.493	-18.926	-4.014	-56.429	-35.097	-30.133	-22.638
1610	1.61	-42.301	-24.897	-12.206	-10.441	-66.294	11.818	-27.863	-5.635
1611	1.611	-39.057	-15.223	-14.773	-16.486	-57.361	5.092	-19.62	-18.999
1612	1.612	-54.743	-16.976	-20.446	-6.855	-65.441	47.445	-13.326	-34.68
1613	1.613	-35.057	-37.691	-19.911	-8.062	-28.441	-24.816	-11.501	-26.396
1614	1.614	-6.868	-23.572	-28.657	-18.939	-35.005	-54.495	-6.364	-23.887
1615	1.615	27.121	-21.06	-22.699	-11.826	-16.764	-9.85	-4.881	-2.78
1616	1.616	22.672	-9.446	-8.804	-13.022	-0.301	-1.767	-12.103	-0.086
1617	1.617	-6.267	-11.57	-14.646	-19.052	-5.343	20.251	-3.245	2.41
1618	1.618	-2.546	-5.759	-12.927	-7.276	-9.805	0.28	-6.768	9.374
1619	1.619	-5.772	-4.015	1.383	7.015	2.52	-30.179	-5.888	-1.328
1620	1.62	-14.999	-2.497	11.062	-14.314	28.706	19.613	-3.096	-11.085
1621	1.621	-40.485	4.622	30.422	-17.076	38.557	12.937	2.793	4.724
1622	1.622	-30.433	-4.32	22.893	-9.547	29.133	-5.319	-1.355	-5.908
1623	1.623	-21.134	3.957	-12.119	-7.239	9.359	-10.814	-3.361	-23.307
1624	1.624	-6.975	-5.767	-17.119	-22.147	-13.837	-15.961	-9.406	-30.287
1625	1.625	-9.447	-12.198	-12.647	-12.482	-35.636	-20.547	-7.103	-15.293
1626	1.626	-16.35	-13.406	-8.573	-10.767	-38.229	-58.308	-2.282	-1.722
1627	1.627	-18.422	-3.774	-4.892	0.246	-20.297	-83.653	-1.72	-6.912
1628	1.628	-20.346	-0.144	-21.906	-1.121	-13.211	-88.172	-3.477	-27.614
1629	1.629	-29.017	-8.502	-31.185	-20.674	-40.789	-50.719	-3.105	-13.451
1630	1.63	-40.007	-9.498	-33.887	-6.546	-44.335	-35.763	-9.514	-31.271
1631	1.631	-38.628	-12.424	-16.078	6.229	-40.895	-3.945	-12.06	-10.143
1632	1.632	-21.568	-9.906	-9.098	-0.751	-12.522	-8.037	-16.146	-12.837
1633	1.633	-9.912	-17.25	-19.733	-15.657	-38.745	10.768	-5.318	-25.532
1634	1.634	9.386	-16.295	-17.788	-5.973	-14.831	48.611	-9.977	-18.425
1635	1.635	7.017	-15.535	-16.021	-21.828	32.287	33.705	-8.644	0.844
1636	1.636	4.843	-14.769	-4.957	-23.925	38.912	10.943	0.229	29.108
1637	1.637	-14.191	-15.369	-3.561	-10.355	57.13	-18.224	-17.797	2.747
1638	1.638	-16.673	-15.978	8.28	-22.525	84.831	-14.633	-5.055	-7.395
1639	1.639	-23.681	-18.916	-2.709	-11.477	49.634	16.011	-16.711	-10.635
1640	1.64	-17.321	-15.448	-18.538	-12.81	17.756	11.559	-10.348	-2.413
1641	1.641	-15.461	-15.788	-7.845	-9.109	46.84	37.671	-16.142	0.022
1642	1.642	-6.83	-10.894	-13.601	-10.239	12.868	-0.267	-7.408	21.122
1643	1.643	-11.517	-20.92	2.327	5.853	-28.267	-75.809	-2.728	6.973
1644	1.644	-24.487	-13.728	4.507	8.201	-11.685	0.194	-9.842	-26.504
1645	1.645	-22.734	-17.39	-16.724	1.857	-6.54	29.929	-13.465	14.702
1646	1.646	-14.756	-16.21	-30.792	-3.902	-38.395	-14.754	-9.936	-57.513
1647	1.647	-13.37	-13.105	-17.971	-23.21	-50.731	42.2	-0.21	-67.403
1648	1.648	6.25	-10.204	17.095	-40.971	-69.483	34.844	-19.712	-22.692
1649	1.649	-7.822	-16.173	2.055	-29.319	-93.275	1.408	-16.965	17.957
1650	1.65	-41.2	-13.817	-20.722	-14.382	-83.993	-53.529	-14.406	-4.071
1651	1.651	-36.652	-13.205	-16.59	3.074	-58.479	-46.161	-25.975	-10.669
1652	1.652	-24.225	-13.761	-20.21	28.864	-61.752	0.713	-11.039	-4.702
1653	1.653	-20.637	-15.453	-16.851	11.893	-33.383	55.665	-24.547	11.76
1654	1.654	-17.448	-20.232	-13.68	-16.297	-36.88	18.68	-5.14	-3.324
1655	1.655	-1.807	-23.452	-16.302	-12.538	-26.582	-28.082	-12.623	-26.164
1656	1.656	6.537	-14.476	-18.742	-2.397	-23.246	-33.985	-0.951	-30.176
1657	1.657	-11.243	-13.257	-25.635	-5.426	13.846	27.091	5.499	-18.93
1658	1.658	-4.29	-9.715	-19.18	-13.699	28.945	-29.69	-8.006	-8.824
1659	1.659	-6.444	-12.758	-17.182	-31.438	51.711	-7.53	-13.198	19.439
1660	1.66	-20.02	-21.622	-15.393	-24.403	30.946	-54.282	-5.216	-22.181
1661	1.661	-21.821	-13.271	-7.429	-22.217	-10.688	12.992	-9.411	-27.543
1662	1.662	1.953	-10.131	-11.66	-16.357	-27.192	-85.465	-13.009	-12.444
1663	1.663	11.988	-14.94	-18.01	-14.554	-12.13	-72.17	-11.764	-25.965
1664	1.664	15.103	-15.704	-14.483	-9.839	-16.542	-12.563	-6.437	-21.911
1665	1.665	-27.44	-14.902	-17.534	-16.938	21.062	-23.424	-11.175	-18.253
1666	1.666	-69.963	-6.941	-14.583	-13.193	36.227	-33.259	-17.07	-1.213
1667	1.667	-31.222	-5.936	-17.033	-11.968	13.421	-59.911	-8.076	-23.059
1668	1.668	-26.199	-14.8	-22.587	-6.687	34.09	-19.211	5.174	19.566
1669	1.669	-30.649	-3.906	-27.365	-11.449	68.104	2.924	13.969	13.586
1670	1.67	-26.592	0.408	-25.369	-10.595	99.935	9.54	9.412	-2.865
1671	1.671	15.011	-8.474	-24.73	-19.45	37.337	52.201	-3.465	-48.388
1672	1.672	-1.47	-16.795	-19.822	-20.566	-25.233	57.705	-12.084	-18.065
1673	1.673	-6.478	-11.586	-19.189	-15.293	-49.673	22.558	-26.332	-12.682
1674	1.674	-10.901	-10.644	-10.285	-12.332	-71.825	9.084	-35.928	-47.906
1675	1.675	-6.806	-13.197	9.239	-6.27	-91.829	21.542	-30.62	-34.305
1676	1.676	4.435	-14.005	6.506	-15.103	-85.945	-35.083	-25.87	-5.202
1677	1.677	7.738	-15.971	-1.037	-13.879	-58.416	-75.707	-24.432	-1.473
1678	1.678	-7.914	-26.016	5.949	-12.852	-23.304	-23.946	-20.686	-18.471
1679	1.679	-16.219	-27.336	3.825	-13.754	-55.295	9.62	-14.621	9.71
1680	1.68	-28.983	-23.64	1.896	-11.196	-59.398	-32.844	-9.338	-9.209
1681	1.681	-31.297	-27.124	-3.306	-0.504	-10.31	-71.411	-8.307	-26.375
1682	1.682	0.654	-13.204	-4.802	-7.605	9.565	-146.936	-2.249	-35.727
1683	1.683	-31.238	0.325	-3.391	-8.721	-8.634	-135.974	5.163	-33.06
1684	1.684	-43.582	-1.438	-12.248	-9.848	7.724	-125.969	4.27	5.409
1685	1.685	-39.843	-6.107	-15.695	-17.161	42.898	8.493	6.851	10.789
1686	1.686	-49.865	-16.185	-20.896	-10.353	56.53	181.802	4.611	25.869
1687	1.687	-8.998	-15.027	-17.969	-9.535	44.228	112.197	2.767	12.319
1688	1.688	7.459	-25.879	-20.466	-11.813	33.095	260.498	12.89	24.654
1689	1.689	2.447	-15.831	-14.832	-11.195	-18.305	279.72	-8.718	-9.454
1690	1.69	52.788	-30.176	-16.742	-7.875	-40.339	87.294	-36.929	-5.037
1691	1.691	19.339	-24.383	-12.09	-13.248	-60.28	10.657	-33.211	-42.607
1692	1.692	1.181	-19.168	-17.5	-12.644	-42.079	-198.757	-29.889	-37.609
1693	1.693	-26.464	-11.25	-9.593	-3.916	-47.512	-226.72	-26.753	-42.074
1694	1.694	-31.47	-7.021	-19.282	-14.719	-42.537	-149.852	-23.989	-13.077
1695	1.695	-54.291	-10.709	-15.603	-13.321	-10.631	-80.085	-16.402	-9.448
1696	1.696	-41.884	-7.241	-4.77	-14.452	1.75	-58.862	-9.4	0.594
1697	1.697	-53.081	-12.481	-0.537	-10.957	5.423	-39.652	-2.97	-8.78
1698	1.698	-29.252	-11.533	-12.36	-9.999	22.477	-56.98	-0.991	-28.586
1699	1.699	-44.894	-9.037	-17.004	2.753	38.18	-9.297	-6.177	-21.04
1700	1.7	-42.165	-6.736	-21.27	-2.474	57.934	33.905	1.797	14.033
1701	1.701	-3.674	-4.83	-12.403	-10.397	19.435	20.743	3.186	19.118
1702	1.702	79.516	-10.854	-20.771	-14.611	-41.483	56.375	-0.467	-12.741
1703	1.703	67.706	-11.646	-21.765	-23.455	-65.831	45.602	-8.759	-16.733
1704	1.704	-8.172	-21.147	-28.554	-31.782	-73.121	-23.411	-13.96	-5.427
1705	1.705	-37.792	-20.006	-15.395	-22.115	-39.58	-50.09	-11.025	-36.361
1706	1.706	-28.882	-14.017	-13.472	-5.106	3.036	-58.235	-11.764	1.103
1707	1.707	-20.752	-14.971	-11.746	1.899	41.734	-65.596	-1.087	-14.133
1708	1.708	-13.407	-15.94	-7.117	-4.466	26.675	-45.598	-5.324	-0.613
1709	1.709	-6.829	-16.722	0.04	-6.376	-5.209	-2.992	-8.994	-4.681
1710	1.71	-0.835	-11.118	14.351	-4.596	-25.821	2.493	-14.987	-46.256
1711	1.711	-17.316	-15.97	8.55	-6.101	15.887	47.977	-18.072	-7.536
1712	1.712	-22.383	-5.914	-7.305	-7.413	-0.49	-6.954	-13.224	-32.712
1713	1.713	-35.931	-4.572	-13.683	-16.294	-25.57	44.686	-24.631	8.543
1714	1.714	-23.528	-8.262	-19.477	-15.15	-39.047	38.13	-16.689	13.982
1715	1.715	-19.856	-7.117	-14.233	-14.213	-26.665	20.03	-18.034	-1.07
1716	1.716	-16.595	-10.225	-18.862	-11.338	14.966	3.67	-11.654	-14.57
1717	1.717	-7.372	-15.067	-17.484	-8.843	53.775	8.764	-5.661	-35.218
1718	1.718	-15.716	-28.238	-18.625	-17.761	38.798	-23.126	-6.623	-8.861
1719	1.719	-13.226	-26.32	-10.297	-11.762	70.887	-10.648	-9.51	-5.518
1720	1.72	-20.211	-0.011	-9.352	-4.379	50.423	-14.251	-10.258	16.381
1721	1.721	-13.827	11.201	-14.198	-5.333	9.069	-24.182	-9.472	30.521
1722	1.722	-42.838	7.886	-14.97	-4.561	-18.452	-27.105	-2.907	-8.013
1723	1.723	-30.459	10.945	-4.312	-13.447	-13.326	-24.236	-12.624	-46.669
1724	1.724	-19.227	2.6	8.674	-26.548	-45.193	-21.721	-19.051	-81.834
1725	1.725	-9.167	-10.188	6.961	-21.262	-16.186	-24.102	-32.253	-68.224
1726	1.726	-12.278	-17.182	-16.798	-13.271	9.955	7.735	-9.458	-30.615
1727	1.727	-20.649	-49.134	-26.833	-6.067	-7.259	-52.005	-0.189	-15.454
1728	1.728	-13.169	-53.606	-23.725	-14.943	-41.811	-27.73	-2.903	53.301
1729	1.729	-10.93	-41.256	-26.43	-11.478	-64.696	-5.618	-0.385	102.691
1730	1.73	-13.136	-22.513	-33.989	-6.278	-27.258	-12.172	-12.002	58.054
1731	1.731	-15.14	-12.47	-36.328	-11.101	-22.339	5.972	-9.894	1.204
1732	1.732	-16.942	-9.39	-29.974	-8.569	-35.963	11.327	-11.849	-20.813
1733	1.733	-9.061	-12.109	-24.201	-12.634	18.126	6.178	-17.074	-27.337
1734	1.734	-16.291	-9.589	-12.03	-12.043	-4.014	1.58	-12.429	-21.284
1735	1.735	-7.419	-16.563	-1.018	-16.694	-77.957	13.881	-25.382	-26.643
1736	1.736	-8.619	-22.963	3.228	-22.114	-68.039	10.339	-23.618	-21.531
1737	1.737	-5.541	-13.297	2.066	-11.275	-59.073	-13.245	-9.28	-7.903
1738	1.738	-18.26	-11.575	0.908	-12.827	-34.641	-16.269	-7.338	-20.232
1739	1.739	-23.421	-6.943	-15.156	0.129	-27.276	-53.131	1.374	-31.39
1740	1.74	-21.844	-14.103	-12.833	-15.744	-20.774	-98.553	5.992	-28.065
1741	1.741	-20.431	-15.255	-6.447	3.417	-14.884	-56.056	4.59	-18.742
1742	1.742	-11.525	-6.914	14.848	0.9	-20.379	-17.503	0.889	-21.445
1743	1.743	-12.701	-5.931	6.532	-6.068	-5.274	-12.773	-12.28	-18.907
1744	1.744	-13.718	-14.825	-11.255	-16.708	-9.699	0.495	-7.042	-25.857
1745	1.745	-14.726	-13.664	-22.857	-14.793	-13.747	-12.031	-8.571	-15.161
1746	1.746	-14.007	-12.698	-12.195	-6.089	-24.966	14.241	-12.81	-9.3
1747	1.747	-11.723	-7.846	-6.359	-4.534	-35.024	10.923	-9.107	-17.947
1748	1.748	-8.271	-7.07	-1.103	-5.878	-25.718	1.614	-19.919	-25.836
1749	1.749	-11.6	-11.121	-12.122	-9.549	-5.959	-6.742	-15.644	-30.076
1750	1.75	-2.759	-4.538	-7.852	-8.376	22.351	-4.214	-9.248	-49.595
1751	1.751	6.101	-10.542	3.972	-24.434	26.105	-11.139	-8.071	-57.876
1752	1.752	-4.729	-16.161	-16.716	-22.113	36.196	-8.953	-2.83	-40.055
1753	1.753	2.491	-16.742	-19.417	9.8	33.096	8.545	-9.585	-28.456
1754	1.754	-3.841	-17.337	-26.961	-13.048	30.377	6.3	-3.592	3.449
1755	1.755	-12.167	-23.932	-15.348	-0.683	48.203	4.129	-14.236	72.15
1756	1.756	-9.118	-31.874	-13.213	-42.298	74.011	-5.636	-7.069	101.781
1757	1.757	-18.047	-15.813	-15.136	-25.84	43.15	-21.557	1.84	3.342
1758	1.758	-21.552	-8.862	-16.847	-30.864	22.54	-32.267	-4.149	-9.777
1759	1.759	-22.528	-11	-8.873	-44.403	-19.083	-38.135	-9.372	-21.559
1760	1.76	-11.707	-12.953	-18.899	-32.031	-46.767	-11.88	-10.338	-32.388
1761	1.761	-10.353	-11.232	-20.022	-20.832	-51.842	14.418	-14.6	-2.81
1762	1.762	-24.695	-6.615	-16.518	2.941	-56.262	-2.504	-16.937	-29.541
1763	1.763	-34.409	-10.89	-21.733	31.159	-27.247	-24.289	-13.477	-21.455
1764	1.764	-18.589	-9.746	-20.749	34.801	29.409	-26.944	-12.947	-28.827
1765	1.765	-29.266	-13.252	-18.218	17.731	21.183	-29.435	-4.075	-22.266
1766	1.766	-19.614	-14.245	-18.96	8.417	-45.662	-8.396	-10.499	-16.279
1767	1.767	-17.894	-9.431	-15.463	0.063	-72.394	-5.822	-14.011	-10.907
1768	1.768	-9.974	-11.964	-5.408	-12.731	-80.605	-13.502	-15.01	4.134
1769	1.769	-17.156	-11.201	13.347	-38.493	-117.694	12.034	-21.824	8.531
1770	1.77	-23.552	-10.63	0.554	-21.479	-97.761	-39.681	-15.846	4.41
1771	1.771	-12.731	-8.694	-6.45	-12.205	-55.116	-47.325	-6.926	0.704
1772	1.772	-11.376	-6.924	-12.891	-26.346	-38.661	-41.083	6.237	-30.256
1773	1.773	-28.446	-14.836	-14.882	-49.591	-13.512	50.164	-5.948	-26.207
1774	1.774	-21.507	-20.826	-16.648	-40.334	55.137	63.199	-7.507	-45.043
1775	1.775	-10.894	-11.163	-18.219	-26.259	163.596	75.087	-0.356	-21.309
1776	1.776	18.123	-17.57	-11.097	-18.761	149.204	42.796	-12.166	0.493
1777	1.777	22.189	-16.426	-7.488	-2.548	83.319	-6.366	-20.087	8.776
1778	1.778	10.953	-9.107	-1.558	29.357	47.565	-87.048	-18.731	1.189
1779	1.779	-6.079	-12.04	1.47	24.869	58.259	-32.866	-6.944	-5.78
1780	1.78	-21.733	-14.573	-1.517	-12.709	48.238	-3.262	7.36	-7.906
1781	1.781	-24.396	-16.915	0.893	-7.715	39.286	-12.165	1.537	-17.642
1782	1.782	-6.55	-10.347	-4.796	-3.321	47.426	-4.009	-14.335	-26.465
1783	1.783	-18.128	-14.619	-15.706	-15.768	-4.198	47.643	-12.203	-15.595
1784	1.784	-50.017	-10.576	-23.704	-4.595	-50.918	14.078	-25.753	5.926
1785	1.785	-27.16	-11.18	-28.01	-14.701	-81.182	-65.342	-30.978	-16.083
1786	1.786	-39.51	-21.268	-34.436	-11.646	-86.601	-32.875	-26.339	-13.52
1787	1.787	-58.255	-11.237	-28.466	-8.986	-81.604	-3.248	-19.187	-11.132
1788	1.788	-48.194	-23.049	-21.147	-6.523	-58.826	23.437	-10.284	-18.207
1789	1.789	-19.956	-21.514	-14.415	-13.549	-21.363	-1.063	-4.286	-20.472
1790	1.79	-16.294	-34.508	-13.693	-15.735	-6.359	-67.948	-5.255	-14.823
1791	1.791	-6.263	-29.32	-14.526	-17.723	-38.341	-59.157	-14.167	-16.697
1792	1.792	-9.376	-18.34	-15.136	-16.022	-75.921	-51.051	-17.664	-18.359
1793	1.793	-1.058	-5.406	-18.439	-14.535	-70.947	-28.992	-25.035	-11.299
1794	1.794	-8.61	-0.225	-15.564	-4.542	-39.094	-35.58	-20.229	-15.073
1795	1.795	-6.298	-4.901	-16.984	-16.437	-1.636	-29.64	-10.575	-16.343
1796	1.796	-4.187	-17.884	-18.403	-24.45	3.363	-13.345	-9.445	-17.397
1797	1.797	-9.99	-12.649	-15.52	-23.163	-10.134	1.642	-5.998	-12.635
1798	1.798	16.314	-20.517	-9.572	-16.845	-5.989	6.012	-0.797	-4.785
1799	1.799	19.983	-10.384	-12.156	-13.435	-32.242	1.884	-1.791	-7.975
1800	1.8	5.84	-5.308	-17.836	-14.489	-42.274	-1.859	-4.321	0.856
1801	1.801	-11.205	-6.447	-9.961	-15.566	-33.033	-32.903	-6.668	11.61
1802	1.802	-8.129	-17.281	-6.931	-4.248	-41.616	-33.951	-14.625	1.453
1803	1.803	-33.71	-7.175	-2.353	-15.395	-33.35	-46.47	-0.703	5.049
1804	1.804	-43.814	-13.527	-5.333	-10.84	-41.015	2.472	-10.38	-13.031
1805	1.805	-21.995	-16.975	0.582	-12.291	-34.229	22.229	-12.124	-51.601
1806	1.806	-24.754	-15.998	-6.873	-11.213	-23.712	-8.262	-11.565	-52.947
1807	1.807	-17.247	-5.16	-21.676	-10.174	5.24	8.185	-6.927	-36.465
1808	1.808	-19.623	-12.31	-23.883	-17.618	67.681	23.372	-5.567	-11.354
1809	1.809	-9.022	-5.91	-18.154	-3.008	22.923	46.336	-9.233	-6.948
1810	1.81	-18.747	-2.41	-13	3.271	30.995	0.641	-8.08	-2.967
1811	1.811	-13.555	-3.356	-8.432	1.253	-6.077	-78.618	-0.73	15.68
1812	1.812	-2.552	-8.17	-15.666	-0.566	13.745	-89.45	8.174	5.508
1813	1.813	-1.251	-10.65	-24.608	-11.642	19.644	-20.409	19.016	8.501
1814	1.814	-4.984	-11.366	-23.493	-7.42	47.256	-11.456	3.148	0.13
1815	1.815	-8.492	-10.742	-28.766	-19.27	32.158	29.268	5.267	-23.139
1816	1.816	-9.49	-15.354	-14.126	-11.42	9.292	66.288	-0.532	-7.505
1817	1.817	-10.473	-24.249	4.973	-18.668	63.403	46.451	1.215	-15.878
1818	1.818	-12.998	-33.149	7.435	-22.433	55.965	64.736	2.783	1.861
1819	1.819	-20.36	-24.831	9.726	-21.362	-44.907	81.267	-18.89	-0.524
1820	1.82	-17.47	-13.028	16.093	-16.232	-117.113	96.455	-47.156	-15.486
1821	1.821	-25.438	-30.438	17.987	-19.197	-77.603	100.904	-28.386	-40.713
1822	1.822	-9.387	-28.132	9.245	-13.255	-65.718	38.465	-25.091	-50.816
1823	1.823	-7.084	-17.513	-14.595	-11.02	-11.441	-95.763	-15.768	-28.972
1824	1.824	3.532	-7.838	-11.336	-3.182	18.243	-230.327	-18.469	-31.714
1825	1.825	-10.021	-13.052	-8.254	-2.276	9.411	-282.661	-26.003	-8.528
1826	1.826	-25.896	-17.665	-5.552	-3.276	33.934	-171.295	-19.033	0.738
1827	1.827	-19.483	-18.973	-13.085	-14.697	56.076	-41.188	-4.135	9.034
1828	1.828	-21.406	-15.216	-10.729	-13.145	22.521	11.269	5.54	11.519
1829	1.829	-37.282	-6.819	-0.037	-14.494	16.367	27.107	0.3	13.809
1830	1.83	-52.209	9.281	9.687	-8.126	-33.703	12.825	-10.757	3.157
1831	1.831	-42.569	6.962	-16.58	0.135	-67.277	-0.247	-20.824	-6.521
1832	1.832	-30.409	4.822	-12.845	1.067	-85.515	35.445	-24.492	12.802
1833	1.833	-28.88	2.825	-16.079	-13.675	-80.135	68.066	-18.478	-0.002
1834	1.834	-13.029	0.989	-19.137	-20.108	-85.264	38.576	-15.348	-6.947
1835	1.835	-19.44	-7.043	-21.832	-22.075	-16.684	11.88	-16.29	-4.815
1836	1.836	-13.634	-5.773	-29.381	-16.895	32.575	-45.095	-8.334	-14.503
1837	1.837	9.191	-20.178	-27.063	-5.9	59.193	-23.117	-5.205	-19.72
1838	1.838	6.059	-14.391	-24.914	-4.563	83.506	50.82	-4.202	-5.377
1839	1.839	-2.29	-2.175	-26.81	-0.893	76.119	21.291	-1.646	4.326
1840	1.84	10.507	-3.67	-18.056	-18.906	29.302	-5.365	2.464	-11.488
1841	1.841	-5.725	3.551	-35.414	-16.38	11.163	-29.814	-2.348	-17.773
1842	1.842	-12.09	-10.66	-33.038	-4.77	16.63	-7.777	-6.968	-27.34
1843	1.843	-14.01	-4.748	-26.593	-6.879	31.753	-1.102	-5.202	-21.979
1844	1.844	-12.254	-23.995	-9.113	-1.035	18.245	41.515	-10.026	-13.879
1845	1.845	-7.595	-31.451	-16.011	-9.689	-35.858	91.442	-5.358	-20.894
1846	1.846	-26.347	-47.668	-39.356	-14.257	-102.506	44.66	-4.748	-21.938
1847	1.847	-8.519	-79.56	-4.845	-12.861	-111.296	2.183	-12.646	-18.379
1848	1.848	-15.478	-66	8.749	-11.684	-70.565	-25.384	-16.096	-13.138
1849	1.849	-13.297	-36.979	-3.583	-5.621	-18.802	-30.296	-19.156	-27.885
1850	1.85	-11.313	-10.666	-7.207	10.509	55.211	-16.655	-4.432	-21.514
1851	1.851	-6.062	-0.623	2.911	-10.51	45.443	-20.698	-6.557	-7.974
1852	1.852	-7.609	-35.078	-12.7	3.695	18.821	20.866	-12.37	0.723
1853	1.853	-3.343	-21.535	-4.313	1.256	43.219	81.855	-24.589	11.789
1854	1.854	-7.041	-17.418	-1.741	-14.921	65.314	24.945	-16.658	7.577
1855	1.855	-15.403	1.434	19.397	-17.014	4.828	-41.767	-6.588	-11.946
1856	1.856	-20.632	4.742	11.132	-11.146	-35.701	-122.534	-12.939	-31.662
1857	1.857	-15.794	7.828	-6.62	-19.814	-72.547	-176.906	-16.38	-44.428
1858	1.858	-23.718	5.117	-8.899	-11.887	-92.363	-167.048	-23.697	-46.713
1859	1.859	-16.359	-2.439	-6.717	-7.598	-98.217	-158.007	-8.955	-14.673
1860	1.86	-19.232	-9.393	-8.592	-13.888	-48.159	-35.785	-11.06	17.398
1861	1.861	-21.731	-11.501	-10.279	-7.817	-28.103	51.742	-16.848	21.603
1862	1.862	-9.514	-17.306	-30.946	-17.419	-22.024	67.64	-15.082	-4.566
1863	1.863	-11.22	-36.671	-22.58	-10.978	-16.505	-33.223	-7.112	-35.387
1864	1.864	-22.21	-18.891	-15.001	-12.125	-21.44	-46.122	2.973	-31.154
1865	1.865	-20.828	-11.95	6.118	-0.306	-7.786	-10.312	-5.922	-19.733
1866	1.866	-21.974	7.193	-2.2	-11.299	-11.771	-21.06	-9.403	-2.457
1867	1.867	-23.121	9.683	-4.69	-18.427	-8.045	-11.126	-21.213	13.533
1868	1.868	-15.753	7.325	-16.249	-22.023	-24.981	-2.241	-3.803	16.547
1869	1.869	-16.706	0.912	-14.046	-27.953	-40.569	5.819	3.159	9.264
1870	1.87	-3.533	-8.798	-8.161	-31.002	-32.249	42.719	1.003	7.057
1871	1.871	-13.182	7.043	-20.285	-20.107	-19.52	-17.916	-0.978	-20.736
1872	1.872	-7.945	9.133	-18.682	-1.261	-3.242	-9.715	-16.867	-47.291
1873	1.873	-12.57	-19.926	-19.986	-3.709	28.738	12.349	-6.237	-23.689
1874	1.874	-22.609	-32.321	-28.855	-15.246	60.764	18.781	-12.05	-20.636
1875	1.875	-13.692	-35.997	-27.667	-21.548	40.158	24.552	0.137	-6.489
1876	1.876	-22.021	-46.066	-32.86	-31.143	28.986	7.886	-4.526	11.381
1877	1.877	-14.662	-61.734	-37.661	-18.847	66.714	2.813	-11.707	13.803
1878	1.878	-13.666	-41.967	-36.858	-1.321	71.632	-10.649	2.585	3.254
1879	1.879	-12.863	-8.471	-27.928	5.724	39.594	-14.6	16.106	-21.824
1880	1.88	-13.623	14.345	-29.069	7.849	-22.941	-25.705	0.221	-25.048
1881	1.881	-15.538	18.384	-25.949	-9.555	-67.63	-22.334	-18.941	-3.141
1882	1.882	-10.848	52.408	-23.032	-7.176	-59.494	-31.557	-31.695	-5.812
1883	1.883	-19.687	56.821	-9.832	-4.969	-37.438	-5.902	-38.648	-34.024
1884	1.884	-28.534	44.399	7.64	-6.876	-30.839	45.688	-32.229	0.097
1885	1.885	-22.466	18.04	19.306	-1.638	-49.019	53.116	-22.525	-4.285
1886	1.886	-15.048	0.979	17.238	-6.214	-21.25	73.097	-20.758	-16.562
1887	1.887	-0.267	-46.051	3.744	-16.203	-6.011	5.94	-12.79	-20.097
1888	1.888	6.206	-79.538	-4.878	-19.796	-1.397	-38.766	-8.498	-23.184
1889	1.889	-15.014	-85.541	-3.236	-13.729	-5.285	-30.599	-9.635	-38.709
1890	1.89	-12.256	-80.111	-13.236	-29.706	-16.362	21.078	3.559	-58.353
1891	1.891	-4.644	-95.183	-6.804	-13.368	-26.406	1.139	-5.119	-50.743
1892	1.892	-6.923	-63.217	-10.257	-23.906	-17.118	-78.289	-6.641	-57.719
1893	1.893	-4.754	-42.486	-13.282	-29.608	-2.968	-2.521	-2.367	-60.049
1894	1.894	-14.399	-23.683	-14.172	-27.773	-5.446	26.986	-6.027	-31.159
1895	1.895	-19.596	14.066	-14.857	-45.088	-3.078	-17.737	-4.866	-2.192
1896	1.896	-21.128	-1.03	-5.888	-9.966	3.34	-42.146	-12.219	31.923
1897	1.897	-13.977	21.781	7.313	15.288	9.12	-34.842	-7.388	73.166
1898	1.898	-33.524	25.805	2.158	-16.547	7.326	-41.389	-9.918	100.888
1899	1.899	-30.811	22.111	-2.413	-12.388	-7.03	-23.134	2.257	55.428
1900	1.9	-23.257	25.428	-9.518	-15.977	-20.607	26.76	3.983	37.258
1901	1.901	-16.284	3.619	-13.136	-12.585	5.744	46.584	5.536	31.837
1902	1.902	-18.394	-10.445	-11.909	-3.225	54.914	-20.748	9.816	-23.689
1903	1.903	-8.7	-48.925	-4.496	-11.463	34.971	5.899	-4.492	-31.014
1904	1.904	3.501	-65.308	-1.507	27.12	-19.993	-18.526	-21.909	-24.392
1905	1.905	-7.531	-9.643	-12.83	-0.496	-27.349	77.776	-42.994	-42.525
1906	1.906	-11.794	12.563	-17.367	14.648	-20.791	117.187	-40.25	-14.824
1907	1.907	-12.959	6.133	-18.618	46.629	-2.613	-38.091	-27.422	-19.873
1908	1.908	-9.459	0.264	-24.913	0.812	2.796	-144.008	-20.418	-51.836
1909	1.909	-21.24	-16.072	-21.344	-41.727	-32.429	-86.341	-14.011	-64.233
1910	1.91	-16.568	-21.048	-11.601	-14.016	-27.962	-68.901	-8.161	-52.984
1911	1.911	-17.895	-7.511	0.237	-19.026	-23.842	-84.618	-9.856	-42.877
1912	1.912	-19.014	-3.486	-10.758	-5.461	-27.439	-156.599	-14.468	-39.74
1913	1.913	-22.452	0.129	-6.489	15.272	-24.07	-143.249	-1.47	-53.861
1914	1.914	-15.068	-3.275	-0.089	11.626	-20.886	-59.732	-6.659	-71.68
1915	1.915	-8.284	-12.701	10.767	-19.301	-18.096	59.763	-5.072	-106.717
1916	1.916	-10.771	-10.109	-2.165	-6.852	-15.498	75.756	-6.397	-121.804
1917	1.917	-11.513	-7.689	-14.331	-48.415	-22.395	90.167	-5.212	-89.851
1918	1.918	-13.415	-19.456	-35.024	-31.947	-32.964	103.414	-8.682	-27.315
1919	1.919	-16.634	-4.678	-37.735	-6.796	-27.104	67.882	-5.558	89.228
1920	1.92	-23.114	-2.807	-24.964	-11.258	-21.843	35.442	-4.564	232.5
1921	1.921	-11.629	-8.109	-17.99	-23.652	-20.246	-92.777	-7.064	251.729
1922	1.922	-6.953	-12.803	-24.404	-12.421	-15.931	-75.329	-4.733	164.29
1923	1.923	-11.174	-20.014	-26.391	-15.696	-6.953	-27.656	-2.799	21.088
1924	1.924	0.664	-21.17	-14.239	-18.763	3.975	-13.247	-6.084	-36.552
1925	1.925	2.216	-19.912	-15.825	-16.052	25.747	-0.004	0.495	-53.977
1926	1.926	-19.448	-31.634	-17.208	-33.859	72.833	-11.733	6.503	-69.896
1927	1.927	-28.735	-42.638	-13.564	-40.845	133.44	-0.859	18.698	-55.628
1928	1.928	-26.018	-23.888	-10.118	-8.919	60.14	9.033	13.468	-42.506
1929	1.929	-18.462	9.63	1.664	50.707	-28.665	0.137	-7.234	-30.689
1930	1.93	-25.429	14.127	0.108	26.35	-88.295	8.258	-26.966	-19.866
1931	1.931	-27.519	10.097	-12.864	-10.584	-77.541	0.898	-44.778	-29.716
1932	1.932	-25.535	-1.131	-28.749	-30.53	-48.042	-19.035	-33.199	-20.716
1933	1.933	-13.289	-11.144	-35.141	-0.141	-39.229	-13.046	-35.36	-44.943
1934	1.934	-11.694	-14.159	-29.325	5.288	-14.907	-18.462	-21.855	-52.134
1935	1.935	-12.988	-28.229	-27.562	-40.19	-22.313	-23.459	-16.654	-71.886
1936	1.936	-16.617	-45.995	-19.605	-34.19	-28.949	-18.971	-15.12	-89.933
1937	1.937	-15.395	-43.687	-35.483	-28.794	-34.974	1.758	-13.775	-117.426
1938	1.938	-7.964	-33.148	-29.119	-13.75	-40.409	12.928	-4.88	-41.656
1939	1.939	-4.995	-31.365	-0.139	-27.338	-35.396	2.792	-13.209	12.585
1940	1.94	-14.624	-36.697	20.521	-31.446	24.189	-12.895	-10.116	22.683
1941	1.941	-13.452	-35.208	16.755	-42.73	16.022	29.636	-11.082	67.726
1942	1.942	-16.956	-30.986	-14.283	-25.756	-6.086	47.764	-6.831	190.071
1943	1.943	-11.757	-27.301	-10.327	-16.528	-12.702	42.228	-7.603	102.675
1944	1.944	-8.861	-18.939	-6.761	-19.279	-30.919	-13.348	1.882	22.874
1945	1.945	0.813	-7.067	3.208	-16.793	-47.397	8.731	0.714	-78.348
1946	1.946	4.492	7.331	6.211	-19.142	-22.276	-24.706	4.198	-39.001
1947	1.947	5.638	5.475	3.442	-16.991	18.915	-116.284	1.094	-51.011
1948	1.948	-8.304	7.272	0.892	-11.147	46.556	-129.478	0.116	-18.651
1949	1.949	-10.248	-3.752	-1.486	-2.456	71.664	-22.139	-4.171	-28.566
1950	1.95	-12.005	-10.922	-12.192	-7.123	48.761	50.024	-11.58	-1.95
1951	1.951	-19.955	-9.768	-14.195	0.021	27.982	89.507	-26.353	-10.226
1952	1.952	-21.319	-8.66	-22.967	-3.689	9.16	6.07	-20.041	-17.821
1953	1.953	-12.438	-24.762	-37.368	-0.218	5.853	16.813	-14.316	-24.598
1954	1.954	-11.294	-59.834	-39.423	-5.476	2.704	-12.858	-12.671	-42.916
1955	1.955	-14.4	-54.828	-34.349	1.283	-34.368	-57.631	-23.791	-26.499
1956	1.956	-19.265	-50.333	-39.129	2.016	-59.627	-81.98	-39.749	-1.325
1957	1.957	-28.969	-29.583	-37.901	-5.368	-64.173	-74.583	-20.648	3.266
1958	1.958	-35.407	-18.34	-29.112	7.373	-51.867	-54.754	-7.918	-8.88
1959	1.959	-27.138	19.409	-11.223	5.538	-40.719	-24.531	-14.927	-12.25
1960	1.96	-26.226	54.626	11.854	6.951	-17.024	-19.247	-17.097	-8.68
1961	1.961	-33.065	59.047	2.462	8.212	-14.025	-4.323	-7.454	-11.547
1962	1.962	-23.449	54.938	5.085	-8.916	-5.793	-0.005	-5.746	-8.757
1963	1.963	-11.701	66.106	7.512	-11.302	-8.398	-12.533	-4.259	-11.384
1964	1.964	-3.833	76.099	5.076	-17.712	-6.154	-1.384	-2.957	-9.359
1965	1.965	-16.856	41.583	-1.411	-31.303	0.158	-4.647	-6.687	-11.907
1966	1.966	-18.667	18.631	-7.3	-22.685	2.018	11.149	-5.602	-10.567
1967	1.967	-17.191	47.552	-5.644	-5.355	-3.276	14.041	-6.62	-9.341
1968	1.968	-38.946	-1.671	-4.202	10.807	-1.798	16.709	-5.725	-23.928
1969	1.969	-54.695	-62.274	-5.677	4.355	2.385	14.42	-5.053	-49.272
1970	1.97	-12.195	-54.118	-12.163	-1.47	-1.348	7.979	-2.82	-52.64
1971	1.971	5.902	-61.371	3.424	-6.72	-2.557	2.07	-3.472	-36.941
1972	1.972	0.423	-54.71	18.233	-5.231	-9.964	-24.463	-9.516	-22.871
1973	1.973	-4.69	-109.662	0.725	-24.075	-9.041	-28.337	-7.225	-15.597
1974	1.974	8.735	-161.363	-10.98	-11.379	-8.303	-25.175	-9.213	19.061
1975	1.975	4.559	-114.551	-17.434	-13.758	-10.654	-22.137	-9.869	53.89
1976	1.976	0.77	-47.406	-15.55	-7.401	-10.099	-8.042	-11.673	49.11
1977	1.977	-2.633	-2.727	-13.86	-9.399	-12.056	-5.569	-12.11	19.765
1978	1.978	-5.857	-27.189	-21.833	-21.651	-9.18	-7.91	-11.773	-37.219
1979	1.979	-3.295	-5.205	-26.119	-26.328	-8.904	-1.557	-8.928	-29.368
1980	1.98	-36.883	14.681	-24.97	-30.579	-8.678	-11.281	-13.442	-51.636
1981	1.981	-41.429	32.843	-14.145	-11.062	-10.026	-13.14	-6.936	-85.319
1982	1.982	-37.448	-5.866	-21.308	-25.281	-8.235	-8.648	-13.022	-115.949
1983	1.983	-33.853	-41.085	-24.99	-27.888	-6.407	-1.626	-5.733	-110.728
1984	1.984	-43.986	-36.627	-26.151	-20.966	-6.674	-2.916	-10.627	-75.715
1985	1.985	-22.184	-40.689	-25.174	-18.896	-10.604	-16.171	-9.88	-34.663
1986	1.986	-24.962	-6.656	-10.441	-5.413	-10.282	-7.515	-10.665	-62.47
1987	1.987	-27.543	34.565	-16.79	6.741	-9.001	-6.004	-7.164	13.087
1988	1.988	-16.004	51.03	-7.088	-7.586	-6.926	-21.823	-7.705	45.553
1989	1.989	-18.219	15.869	-12.292	-1.746	-11.417	-53.663	-13.087	-102.431
1990	1.99	10.735	-6.92	8.454	-3.49	-7.396	15.047	-11.124	-165.738
1991	1.991	31.344	-19.265	-5.59	4.41	-7.773	5.106	-14.403	-30.902
1992	1.992	20.046	-15.55	12.276	-2.827	-9.146	-3.883	-23.347	91.658
1993	1.993	-3.822	-18.805	5.315	-22.447	-9.571	-12.054	-19.743	330.378
1994	1.994	-19.511	-21.853	-13.87	-25.18	-11.548	-34.129	-16.333	228.208
1995	1.995	-25.704	-6.537	-16.385	-32.777	-5.796	-81.011	-21.598	135.282
1996	1.996	-11.56	-26.276	-37.481	-39.751	-11.466	-13.901	-18.694	163.306
1997	1.997	-14.069	1.976	-45.844	-33.375	-9.748	-3.93	-12.667	86.529
1998	1.998	-25.697	28.246	-29.804	-10.937	-3.164	22.645	-0.473	-29.728
[truncated: 14,042 more rows]
