# Supplementary material for: Associations between lower-limb muscle activation and knee flexion in post-stroke individuals: A study on the stance-to-swing phases of gait
Source: PLoS One. 2017 Sep 8;12(9):e0183865. doi: 10.1371/journal.pone.0183865 (PMC5590852; doi:10.1371/journal.pone.0183865)
Supplement: S1 Dataset — (ZIP) [file pone.0183865.s001.zip › S1_Dataset/Patient group/5/2/point.csv]

Frame	Time	sacrum.X	sacrum.Y	sacrum.Z	r asis.X	r asis.Y	r asis.Z	r thigh.X	r thigh.Y	r thigh.Z	r bar 1.X	r bar 1.Y	r bar 1.Z	r knee 1.X	r knee 1.Y	r knee 1.Z	r knee 2.X	r knee 2.Y	r knee 2.Z	r bar 2.X	r bar 2.Y	r bar 2.Z	r mall.X	r mall.Y	r mall.Z	r met.X	r met.Y	r met.Z	l asis.X	l asis.Y	l asis.Z	l thigh.X	l thigh.Y	l thigh.Z	l bar 1.X	l bar 1.Y	l bar 1.Z	l knee 1.X	l knee 1.Y	l knee 1.Z	l knee 2.X	l knee 2.Y	l knee 2.Z	l bar 2.X	l bar 2.Y	l bar 2.Z	l mall.X	l mall.Y	l mall.Z
0	0	-1.412	1.096	0.415	NaN	NaN	NaN	-1.333	0.99	0.627	-1.361	0.762	0.668	NaN	NaN	NaN	-1.346	0.49	0.617	-1.375	0.33	0.667	-1.37	0.116	0.625	-1.246	0.026	0.67	NaN	NaN	NaN	NaN	NaN	NaN	-1.324	0.71	0.223	NaN	NaN	NaN	NaN	NaN	NaN	-1.371	0.3	0.242	-1.361	0.108	0.321
1	0.005	-1.412	1.095	0.414	NaN	NaN	NaN	-1.333	0.99	0.627	-1.361	0.762	0.668	NaN	NaN	NaN	-1.346	0.49	0.617	-1.374	0.33	0.666	-1.37	0.116	0.625	-1.246	0.026	0.67	NaN	NaN	NaN	NaN	NaN	NaN	-1.324	0.71	0.223	NaN	NaN	NaN	NaN	NaN	NaN	-1.371	0.3	0.242	-1.361	0.108	0.321
2	0.01	-1.412	1.095	0.414	NaN	NaN	NaN	-1.333	0.99	0.627	-1.361	0.762	0.668	NaN	NaN	NaN	-1.346	0.491	0.617	-1.375	0.33	0.667	-1.37	0.116	0.625	-1.246	0.026	0.67	NaN	NaN	NaN	NaN	NaN	NaN	-1.323	0.71	0.223	NaN	NaN	NaN	NaN	NaN	NaN	-1.371	0.3	0.242	-1.361	0.108	0.321
3	0.015	-1.412	1.095	0.414	NaN	NaN	NaN	-1.333	0.99	0.627	-1.361	0.762	0.668	NaN	NaN	NaN	-1.346	0.491	0.617	-1.375	0.33	0.667	-1.37	0.116	0.625	-1.247	0.026	0.67	NaN	NaN	NaN	NaN	NaN	NaN	-1.323	0.71	0.223	NaN	NaN	NaN	NaN	NaN	NaN	-1.371	0.3	0.242	-1.36	0.108	0.322
4	0.02	-1.412	1.095	0.414	NaN	NaN	NaN	-1.333	0.99	0.627	-1.361	0.762	0.668	NaN	NaN	NaN	-1.346	0.491	0.617	-1.375	0.33	0.667	-1.37	0.116	0.625	-1.247	0.026	0.67	NaN	NaN	NaN	NaN	NaN	NaN	-1.323	0.71	0.223	NaN	NaN	NaN	NaN	NaN	NaN	-1.371	0.3	0.242	-1.361	0.109	0.322
5	0.025	-1.412	1.095	0.414	NaN	NaN	NaN	-1.333	0.99	0.627	-1.361	0.762	0.668	NaN	NaN	NaN	-1.346	0.491	0.617	-1.375	0.33	0.667	-1.37	0.116	0.625	-1.247	0.026	0.67	NaN	NaN	NaN	NaN	NaN	NaN	-1.323	0.71	0.223	NaN	NaN	NaN	NaN	NaN	NaN	-1.371	0.3	0.242	-1.363	0.112	0.321
6	0.03	-1.412	1.095	0.414	NaN	NaN	NaN	-1.333	0.99	0.627	-1.361	0.762	0.668	NaN	NaN	NaN	-1.346	0.491	0.617	-1.375	0.33	0.667	-1.37	0.116	0.625	-1.247	0.026	0.67	NaN	NaN	NaN	NaN	NaN	NaN	-1.323	0.71	0.223	NaN	NaN	NaN	NaN	NaN	NaN	-1.371	0.3	0.242	-1.364	0.113	0.321
7	0.035	-1.412	1.095	0.414	NaN	NaN	NaN	-1.333	0.99	0.627	-1.361	0.762	0.668	NaN	NaN	NaN	-1.346	0.491	0.617	-1.375	0.33	0.667	-1.37	0.116	0.625	-1.247	0.026	0.67	NaN	NaN	NaN	NaN	NaN	NaN	-1.323	0.71	0.223	NaN	NaN	NaN	NaN	NaN	NaN	-1.371	0.3	0.242	-1.363	0.112	0.321
8	0.04	-1.412	1.095	0.414	NaN	NaN	NaN	-1.333	0.99	0.627	-1.361	0.762	0.668	NaN	NaN	NaN	-1.346	0.491	0.617	-1.375	0.33	0.667	-1.37	0.116	0.625	-1.247	0.026	0.67	NaN	NaN	NaN	NaN	NaN	NaN	-1.323	0.71	0.223	NaN	NaN	NaN	NaN	NaN	NaN	-1.371	0.3	0.242	-1.361	0.11	0.322
9	0.045	-1.412	1.095	0.414	NaN	NaN	NaN	-1.333	0.99	0.627	-1.361	0.762	0.668	NaN	NaN	NaN	-1.346	0.491	0.617	-1.375	0.33	0.667	-1.37	0.116	0.625	-1.247	0.026	0.67	NaN	NaN	NaN	NaN	NaN	NaN	-1.323	0.71	0.223	NaN	NaN	NaN	NaN	NaN	NaN	-1.371	0.3	0.242	-1.362	0.111	0.321
10	0.05	-1.412	1.095	0.414	NaN	NaN	NaN	-1.333	0.99	0.627	-1.361	0.762	0.668	NaN	NaN	NaN	-1.346	0.491	0.617	-1.375	0.33	0.667	-1.37	0.116	0.625	-1.247	0.026	0.67	NaN	NaN	NaN	NaN	NaN	NaN	-1.323	0.71	0.223	NaN	NaN	NaN	NaN	NaN	NaN	-1.371	0.3	0.242	-1.361	0.11	0.322
11	0.055	-1.412	1.095	0.414	NaN	NaN	NaN	-1.333	0.99	0.627	-1.361	0.762	0.668	NaN	NaN	NaN	-1.346	0.491	0.617	-1.375	0.33	0.667	-1.37	0.116	0.625	-1.247	0.026	0.67	NaN	NaN	NaN	NaN	NaN	NaN	-1.323	0.71	0.223	NaN	NaN	NaN	NaN	NaN	NaN	-1.371	0.299	0.242	-1.362	0.111	0.321
12	0.06	-1.412	1.095	0.414	NaN	NaN	NaN	-1.333	0.99	0.627	-1.361	0.762	0.668	NaN	NaN	NaN	-1.346	0.491	0.617	-1.375	0.33	0.667	-1.37	0.116	0.625	-1.247	0.026	0.67	NaN	NaN	NaN	NaN	NaN	NaN	-1.323	0.71	0.223	NaN	NaN	NaN	NaN	NaN	NaN	-1.371	0.299	0.242	-1.36	0.108	0.322
13	0.065	-1.412	1.095	0.414	NaN	NaN	NaN	-1.333	0.99	0.627	-1.361	0.762	0.668	NaN	NaN	NaN	-1.346	0.491	0.617	-1.375	0.33	0.667	-1.37	0.116	0.626	-1.247	0.026	0.67	NaN	NaN	NaN	NaN	NaN	NaN	-1.323	0.71	0.223	NaN	NaN	NaN	NaN	NaN	NaN	-1.371	0.299	0.242	-1.36	0.108	0.322
14	0.07	-1.412	1.095	0.414	NaN	NaN	NaN	-1.333	0.99	0.627	-1.36	0.762	0.668	NaN	NaN	NaN	-1.346	0.491	0.617	-1.375	0.33	0.667	-1.37	0.116	0.626	-1.247	0.026	0.67	NaN	NaN	NaN	NaN	NaN	NaN	-1.323	0.71	0.223	NaN	NaN	NaN	NaN	NaN	NaN	-1.371	0.3	0.242	-1.36	0.108	0.322
15	0.075	-1.412	1.095	0.414	NaN	NaN	NaN	-1.333	0.99	0.627	-1.36	0.762	0.668	NaN	NaN	NaN	-1.346	0.491	0.617	-1.375	0.33	0.667	-1.37	0.116	0.626	-1.247	0.026	0.67	NaN	NaN	NaN	NaN	NaN	NaN	-1.323	0.71	0.223	NaN	NaN	NaN	NaN	NaN	NaN	-1.371	0.299	0.242	-1.361	0.109	0.322
16	0.08	-1.412	1.095	0.414	NaN	NaN	NaN	-1.333	0.99	0.627	-1.36	0.762	0.668	NaN	NaN	NaN	-1.346	0.491	0.617	-1.375	0.33	0.667	-1.37	0.116	0.626	-1.247	0.026	0.67	NaN	NaN	NaN	NaN	NaN	NaN	-1.323	0.71	0.223	NaN	NaN	NaN	NaN	NaN	NaN	-1.371	0.299	0.242	-1.363	0.111	0.321
17	0.085	-1.412	1.095	0.414	NaN	NaN	NaN	-1.333	0.99	0.627	-1.36	0.762	0.668	NaN	NaN	NaN	-1.346	0.491	0.617	-1.375	0.33	0.667	-1.37	0.116	0.625	-1.247	0.026	0.67	NaN	NaN	NaN	NaN	NaN	NaN	-1.323	0.71	0.223	NaN	NaN	NaN	NaN	NaN	NaN	-1.371	0.3	0.242	-1.361	0.109	0.321
18	0.09	-1.412	1.095	0.414	NaN	NaN	NaN	-1.333	0.99	0.627	-1.36	0.762	0.668	NaN	NaN	NaN	-1.346	0.491	0.617	-1.375	0.33	0.667	-1.37	0.116	0.625	-1.247	0.026	0.67	NaN	NaN	NaN	NaN	NaN	NaN	-1.323	0.71	0.223	NaN	NaN	NaN	NaN	NaN	NaN	-1.371	0.3	0.242	-1.361	0.109	0.321
19	0.095	-1.411	1.095	0.414	NaN	NaN	NaN	-1.333	0.99	0.627	-1.36	0.762	0.668	NaN	NaN	NaN	-1.346	0.491	0.617	-1.375	0.33	0.667	-1.37	0.116	0.625	-1.247	0.026	0.67	NaN	NaN	NaN	NaN	NaN	NaN	-1.323	0.71	0.223	NaN	NaN	NaN	NaN	NaN	NaN	-1.371	0.3	0.242	-1.361	0.109	0.321
20	0.1	-1.411	1.095	0.414	NaN	NaN	NaN	-1.333	0.99	0.627	-1.36	0.762	0.668	NaN	NaN	NaN	-1.346	0.491	0.617	-1.375	0.33	0.667	-1.37	0.116	0.625	-1.247	0.026	0.67	NaN	NaN	NaN	NaN	NaN	NaN	-1.323	0.71	0.223	NaN	NaN	NaN	NaN	NaN	NaN	-1.371	0.3	0.242	-1.361	0.109	0.321
21	0.105	-1.411	1.095	0.414	NaN	NaN	NaN	-1.333	0.99	0.627	-1.36	0.762	0.668	NaN	NaN	NaN	-1.346	0.491	0.617	-1.375	0.331	0.667	-1.37	0.116	0.625	-1.247	0.026	0.67	NaN	NaN	NaN	NaN	NaN	NaN	-1.323	0.71	0.223	NaN	NaN	NaN	NaN	NaN	NaN	-1.372	0.301	0.242	-1.361	0.109	0.321
22	0.11	-1.411	1.095	0.414	NaN	NaN	NaN	-1.333	0.99	0.627	-1.36	0.762	0.668	NaN	NaN	NaN	-1.346	0.491	0.617	-1.375	0.331	0.667	-1.37	0.116	0.625	-1.247	0.026	0.67	NaN	NaN	NaN	NaN	NaN	NaN	-1.323	0.71	0.223	NaN	NaN	NaN	NaN	NaN	NaN	-1.372	0.301	0.241	-1.361	0.109	0.321
23	0.115	-1.411	1.095	0.414	NaN	NaN	NaN	-1.333	0.99	0.627	-1.359	0.762	0.668	NaN	NaN	NaN	-1.346	0.49	0.617	-1.375	0.331	0.667	-1.37	0.116	0.625	-1.247	0.026	0.67	NaN	NaN	NaN	NaN	NaN	NaN	-1.323	0.71	0.223	NaN	NaN	NaN	NaN	NaN	NaN	-1.371	0.3	0.242	-1.361	0.109	0.321
24	0.12	-1.411	1.095	0.414	NaN	NaN	NaN	-1.333	0.99	0.627	-1.359	0.762	0.668	NaN	NaN	NaN	-1.346	0.49	0.617	-1.375	0.331	0.667	-1.37	0.116	0.625	-1.247	0.026	0.67	NaN	NaN	NaN	NaN	NaN	NaN	-1.323	0.71	0.223	NaN	NaN	NaN	NaN	NaN	NaN	-1.371	0.299	0.242	-1.361	0.109	0.321
25	0.125	-1.411	1.095	0.414	NaN	NaN	NaN	-1.333	0.99	0.627	-1.359	0.762	0.668	NaN	NaN	NaN	-1.346	0.49	0.617	-1.375	0.331	0.667	-1.37	0.116	0.625	-1.247	0.026	0.67	NaN	NaN	NaN	NaN	NaN	NaN	-1.323	0.71	0.223	NaN	NaN	NaN	NaN	NaN	NaN	-1.371	0.299	0.242	-1.361	0.109	0.321
26	0.13	-1.411	1.095	0.414	NaN	NaN	NaN	-1.333	0.99	0.627	-1.359	0.762	0.668	NaN	NaN	NaN	-1.345	0.49	0.617	-1.375	0.331	0.667	-1.37	0.116	0.625	-1.247	0.026	0.67	NaN	NaN	NaN	NaN	NaN	NaN	-1.323	0.71	0.223	NaN	NaN	NaN	NaN	NaN	NaN	-1.372	0.301	0.242	-1.361	0.109	0.321
27	0.135	-1.411	1.095	0.414	NaN	NaN	NaN	-1.333	0.99	0.627	-1.359	0.762	0.668	NaN	NaN	NaN	-1.345	0.49	0.617	-1.375	0.331	0.667	-1.37	0.116	0.625	-1.247	0.026	0.67	NaN	NaN	NaN	NaN	NaN	NaN	-1.323	0.71	0.223	NaN	NaN	NaN	NaN	NaN	NaN	-1.373	0.301	0.241	-1.361	0.109	0.321
28	0.14	-1.411	1.095	0.414	NaN	NaN	NaN	-1.332	0.99	0.627	-1.359	0.762	0.668	NaN	NaN	NaN	-1.345	0.49	0.617	-1.375	0.331	0.667	-1.37	0.116	0.625	-1.247	0.026	0.67	NaN	NaN	NaN	NaN	NaN	NaN	-1.323	0.71	0.223	NaN	NaN	NaN	NaN	NaN	NaN	-1.373	0.302	0.241	-1.361	0.109	0.321
29	0.145	-1.411	1.095	0.414	NaN	NaN	NaN	-1.332	0.99	0.627	-1.359	0.762	0.668	NaN	NaN	NaN	-1.345	0.49	0.617	-1.374	0.331	0.667	-1.37	0.116	0.625	-1.247	0.026	0.67	NaN	NaN	NaN	NaN	NaN	NaN	-1.323	0.71	0.223	NaN	NaN	NaN	NaN	NaN	NaN	-1.373	0.301	0.241	-1.361	0.109	0.321
30	0.15	-1.411	1.095	0.414	NaN	NaN	NaN	-1.332	0.99	0.627	-1.359	0.762	0.668	NaN	NaN	NaN	-1.345	0.49	0.617	-1.374	0.331	0.667	-1.37	0.116	0.625	-1.247	0.026	0.67	NaN	NaN	NaN	NaN	NaN	NaN	-1.323	0.71	0.223	NaN	NaN	NaN	NaN	NaN	NaN	-1.371	0.3	0.242	-1.361	0.109	0.321
31	0.155	-1.411	1.095	0.414	NaN	NaN	NaN	-1.332	0.99	0.627	-1.359	0.762	0.668	NaN	NaN	NaN	-1.345	0.49	0.617	-1.374	0.331	0.667	-1.37	0.116	0.625	-1.247	0.026	0.67	NaN	NaN	NaN	NaN	NaN	NaN	-1.323	0.71	0.223	NaN	NaN	NaN	NaN	NaN	NaN	-1.372	0.3	0.242	-1.361	0.109	0.321
32	0.16	-1.411	1.095	0.414	NaN	NaN	NaN	-1.332	0.99	0.627	-1.358	0.762	0.668	NaN	NaN	NaN	-1.345	0.49	0.617	-1.374	0.331	0.667	-1.37	0.116	0.625	-1.247	0.026	0.67	NaN	NaN	NaN	NaN	NaN	NaN	-1.323	0.71	0.223	NaN	NaN	NaN	NaN	NaN	NaN	-1.372	0.301	0.242	-1.361	0.109	0.321
33	0.165	-1.411	1.095	0.414	NaN	NaN	NaN	-1.332	0.99	0.627	-1.358	0.762	0.668	NaN	NaN	NaN	-1.345	0.49	0.617	-1.374	0.331	0.667	-1.37	0.116	0.625	-1.247	0.026	0.67	NaN	NaN	NaN	NaN	NaN	NaN	-1.323	0.71	0.223	NaN	NaN	NaN	NaN	NaN	NaN	-1.371	0.3	0.242	-1.361	0.109	0.321
34	0.17	-1.411	1.095	0.414	NaN	NaN	NaN	-1.332	0.99	0.627	-1.358	0.762	0.668	NaN	NaN	NaN	-1.345	0.49	0.617	-1.374	0.331	0.667	-1.37	0.116	0.625	-1.247	0.026	0.67	NaN	NaN	NaN	NaN	NaN	NaN	-1.323	0.71	0.223	NaN	NaN	NaN	NaN	NaN	NaN	-1.372	0.3	0.242	-1.361	0.109	0.321
35	0.175	-1.411	1.095	0.414	NaN	NaN	NaN	-1.332	0.99	0.627	-1.358	0.762	0.668	NaN	NaN	NaN	-1.345	0.49	0.617	-1.374	0.331	0.667	-1.37	0.116	0.625	-1.247	0.026	0.67	NaN	NaN	NaN	NaN	NaN	NaN	-1.323	0.71	0.223	NaN	NaN	NaN	NaN	NaN	NaN	-1.372	0.301	0.242	-1.361	0.109	0.321
36	0.18	-1.411	1.095	0.414	NaN	NaN	NaN	-1.332	0.99	0.627	-1.358	0.762	0.668	NaN	NaN	NaN	-1.345	0.49	0.617	-1.374	0.331	0.667	-1.37	0.116	0.625	-1.247	0.026	0.67	NaN	NaN	NaN	NaN	NaN	NaN	-1.323	0.71	0.223	NaN	NaN	NaN	NaN	NaN	NaN	-1.371	0.3	0.242	-1.361	0.109	0.321
37	0.185	-1.411	1.095	0.414	NaN	NaN	NaN	-1.332	0.99	0.627	-1.358	0.762	0.667	NaN	NaN	NaN	-1.345	0.49	0.617	-1.374	0.331	0.667	-1.37	0.116	0.625	-1.247	0.026	0.67	NaN	NaN	NaN	NaN	NaN	NaN	-1.323	0.71	0.223	NaN	NaN	NaN	NaN	NaN	NaN	-1.371	0.3	0.242	-1.361	0.109	0.321
38	0.19	-1.411	1.095	0.414	NaN	NaN	NaN	-1.332	0.99	0.627	-1.358	0.762	0.667	NaN	NaN	NaN	-1.345	0.49	0.617	-1.374	0.331	0.667	-1.37	0.116	0.625	-1.247	0.026	0.67	NaN	NaN	NaN	NaN	NaN	NaN	-1.323	0.71	0.223	NaN	NaN	NaN	NaN	NaN	NaN	-1.371	0.3	0.242	-1.361	0.109	0.321
39	0.195	-1.411	1.095	0.414	NaN	NaN	NaN	-1.332	0.99	0.627	-1.358	0.762	0.667	NaN	NaN	NaN	-1.345	0.49	0.617	-1.374	0.331	0.667	-1.37	0.116	0.625	-1.247	0.026	0.67	NaN	NaN	NaN	NaN	NaN	NaN	-1.323	0.71	0.223	NaN	NaN	NaN	NaN	NaN	NaN	-1.371	0.3	0.242	-1.361	0.109	0.321
40	0.2	-1.411	1.095	0.414	NaN	NaN	NaN	-1.331	0.99	0.627	-1.358	0.762	0.667	NaN	NaN	NaN	-1.345	0.49	0.617	-1.374	0.331	0.667	-1.37	0.116	0.625	-1.247	0.026	0.67	NaN	NaN	NaN	NaN	NaN	NaN	-1.323	0.71	0.222	NaN	NaN	NaN	NaN	NaN	NaN	-1.371	0.3	0.242	-1.361	0.109	0.321
41	0.205	-1.411	1.095	0.414	NaN	NaN	NaN	-1.331	0.989	0.627	-1.358	0.762	0.667	NaN	NaN	NaN	-1.345	0.49	0.617	-1.374	0.331	0.667	-1.37	0.116	0.625	-1.247	0.026	0.67	NaN	NaN	NaN	NaN	NaN	NaN	-1.323	0.71	0.222	NaN	NaN	NaN	NaN	NaN	NaN	-1.371	0.3	0.242	-1.361	0.109	0.321
42	0.21	-1.411	1.095	0.414	NaN	NaN	NaN	-1.331	0.989	0.626	-1.358	0.762	0.667	NaN	NaN	NaN	-1.345	0.49	0.617	-1.374	0.331	0.667	-1.37	0.116	0.625	-1.247	0.026	0.67	NaN	NaN	NaN	NaN	NaN	NaN	-1.323	0.71	0.222	NaN	NaN	NaN	NaN	NaN	NaN	-1.371	0.3	0.242	-1.361	0.109	0.321
43	0.215	-1.411	1.095	0.414	NaN	NaN	NaN	-1.331	0.989	0.626	-1.357	0.762	0.667	NaN	NaN	NaN	-1.345	0.49	0.617	-1.374	0.331	0.667	-1.37	0.116	0.625	-1.247	0.026	0.67	NaN	NaN	NaN	NaN	NaN	NaN	-1.323	0.71	0.222	NaN	NaN	NaN	NaN	NaN	NaN	-1.371	0.3	0.242	-1.361	0.109	0.321
44	0.22	-1.411	1.095	0.414	NaN	NaN	NaN	-1.331	0.989	0.626	-1.357	0.762	0.667	NaN	NaN	NaN	-1.345	0.49	0.617	-1.374	0.331	0.667	-1.37	0.116	0.625	-1.247	0.026	0.67	NaN	NaN	NaN	NaN	NaN	NaN	-1.324	0.71	0.222	NaN	NaN	NaN	NaN	NaN	NaN	-1.371	0.3	0.242	-1.361	0.109	0.321
45	0.225	-1.411	1.095	0.414	NaN	NaN	NaN	-1.331	0.989	0.626	-1.357	0.762	0.667	NaN	NaN	NaN	-1.345	0.49	0.617	-1.374	0.331	0.667	-1.37	0.116	0.625	-1.247	0.026	0.67	NaN	NaN	NaN	NaN	NaN	NaN	-1.324	0.71	0.222	NaN	NaN	NaN	NaN	NaN	NaN	-1.371	0.3	0.242	-1.361	0.109	0.321
46	0.23	-1.411	1.095	0.414	NaN	NaN	NaN	-1.331	0.989	0.626	-1.357	0.762	0.667	NaN	NaN	NaN	-1.345	0.49	0.617	-1.374	0.331	0.667	-1.37	0.116	0.625	-1.247	0.026	0.67	NaN	NaN	NaN	NaN	NaN	NaN	-1.324	0.71	0.222	NaN	NaN	NaN	NaN	NaN	NaN	-1.371	0.3	0.241	-1.361	0.109	0.321
47	0.235	-1.411	1.095	0.414	NaN	NaN	NaN	-1.331	0.989	0.626	-1.357	0.762	0.667	NaN	NaN	NaN	-1.345	0.49	0.617	-1.374	0.331	0.667	-1.37	0.116	0.625	-1.247	0.026	0.67	NaN	NaN	NaN	NaN	NaN	NaN	-1.324	0.711	0.222	NaN	NaN	NaN	NaN	NaN	NaN	-1.371	0.3	0.241	-1.361	0.109	0.321
48	0.24	-1.411	1.095	0.414	NaN	NaN	NaN	-1.331	0.989	0.626	-1.357	0.762	0.667	NaN	NaN	NaN	-1.345	0.49	0.617	-1.374	0.331	0.667	-1.37	0.116	0.625	-1.247	0.026	0.67	NaN	NaN	NaN	NaN	NaN	NaN	-1.324	0.711	0.222	NaN	NaN	NaN	NaN	NaN	NaN	-1.371	0.3	0.241	-1.361	0.109	0.321
49	0.245	-1.411	1.095	0.414	NaN	NaN	NaN	-1.331	0.989	0.626	-1.357	0.762	0.667	NaN	NaN	NaN	-1.345	0.49	0.617	-1.374	0.331	0.667	-1.37	0.116	0.625	-1.247	0.026	0.67	NaN	NaN	NaN	NaN	NaN	NaN	-1.324	0.711	0.221	NaN	NaN	NaN	NaN	NaN	NaN	-1.371	0.3	0.241	-1.361	0.109	0.321
50	0.25	-1.411	1.095	0.414	NaN	NaN	NaN	-1.331	0.989	0.626	-1.357	0.762	0.667	NaN	NaN	NaN	-1.344	0.49	0.617	-1.374	0.331	0.667	-1.37	0.116	0.625	-1.247	0.026	0.67	NaN	NaN	NaN	NaN	NaN	NaN	-1.324	0.711	0.221	NaN	NaN	NaN	NaN	NaN	NaN	-1.371	0.3	0.241	-1.361	0.109	0.321
51	0.255	-1.411	1.095	0.414	NaN	NaN	NaN	-1.331	0.989	0.626	-1.357	0.762	0.667	NaN	NaN	NaN	-1.344	0.49	0.617	-1.374	0.331	0.667	-1.37	0.116	0.625	-1.247	0.026	0.67	NaN	NaN	NaN	NaN	NaN	NaN	-1.324	0.711	0.221	NaN	NaN	NaN	NaN	NaN	NaN	-1.371	0.3	0.241	-1.361	0.109	0.321
52	0.26	-1.411	1.095	0.414	NaN	NaN	NaN	-1.331	0.989	0.626	-1.357	0.762	0.667	NaN	NaN	NaN	-1.344	0.49	0.617	-1.374	0.331	0.667	-1.37	0.116	0.625	-1.247	0.026	0.67	NaN	NaN	NaN	NaN	NaN	NaN	-1.324	0.711	0.221	NaN	NaN	NaN	NaN	NaN	NaN	-1.371	0.3	0.241	-1.361	0.109	0.321
53	0.265	-1.411	1.095	0.414	NaN	NaN	NaN	-1.331	0.989	0.626	-1.357	0.762	0.667	NaN	NaN	NaN	-1.344	0.49	0.616	-1.374	0.331	0.667	-1.37	0.116	0.625	-1.247	0.026	0.67	NaN	NaN	NaN	NaN	NaN	NaN	-1.324	0.711	0.221	NaN	NaN	NaN	NaN	NaN	NaN	-1.371	0.3	0.241	-1.361	0.109	0.321
54	0.27	-1.411	1.095	0.414	NaN	NaN	NaN	-1.331	0.989	0.626	-1.357	0.762	0.667	NaN	NaN	NaN	-1.344	0.49	0.616	-1.374	0.331	0.667	-1.37	0.116	0.625	-1.247	0.026	0.67	NaN	NaN	NaN	NaN	NaN	NaN	-1.324	0.711	0.221	NaN	NaN	NaN	NaN	NaN	NaN	-1.371	0.3	0.241	-1.361	0.108	0.321
55	0.275	-1.411	1.095	0.414	NaN	NaN	NaN	-1.331	0.989	0.626	-1.357	0.762	0.667	NaN	NaN	NaN	-1.344	0.49	0.616	-1.374	0.331	0.667	-1.37	0.116	0.625	-1.247	0.026	0.67	NaN	NaN	NaN	NaN	NaN	NaN	-1.324	0.711	0.221	NaN	NaN	NaN	NaN	NaN	NaN	-1.371	0.3	0.241	-1.361	0.109	0.321
56	0.28	-1.411	1.095	0.414	NaN	NaN	NaN	-1.331	0.989	0.626	-1.357	0.762	0.667	NaN	NaN	NaN	-1.344	0.49	0.616	-1.374	0.331	0.667	-1.37	0.116	0.625	-1.247	0.026	0.67	NaN	NaN	NaN	NaN	NaN	NaN	-1.324	0.711	0.221	NaN	NaN	NaN	NaN	NaN	NaN	-1.371	0.3	0.241	-1.361	0.109	0.321
57	0.285	-1.411	1.095	0.414	NaN	NaN	NaN	-1.331	0.989	0.626	-1.357	0.762	0.667	NaN	NaN	NaN	-1.344	0.49	0.616	-1.374	0.331	0.667	-1.37	0.116	0.625	-1.247	0.026	0.67	NaN	NaN	NaN	NaN	NaN	NaN	-1.324	0.711	0.221	NaN	NaN	NaN	NaN	NaN	NaN	-1.371	0.3	0.241	-1.361	0.108	0.321
58	0.29	-1.411	1.095	0.414	NaN	NaN	NaN	-1.33	0.989	0.626	-1.357	0.762	0.667	NaN	NaN	NaN	-1.344	0.49	0.616	-1.374	0.331	0.667	-1.37	0.116	0.625	-1.247	0.026	0.67	NaN	NaN	NaN	NaN	NaN	NaN	-1.324	0.711	0.221	NaN	NaN	NaN	NaN	NaN	NaN	-1.371	0.3	0.241	-1.361	0.108	0.321
59	0.295	-1.411	1.095	0.414	NaN	NaN	NaN	-1.33	0.989	0.626	-1.357	0.762	0.667	NaN	NaN	NaN	-1.344	0.49	0.616	-1.374	0.331	0.667	-1.37	0.116	0.625	-1.247	0.026	0.67	NaN	NaN	NaN	NaN	NaN	NaN	-1.324	0.711	0.221	NaN	NaN	NaN	NaN	NaN	NaN	-1.371	0.3	0.242	-1.36	0.108	0.321
60	0.3	-1.411	1.095	0.414	NaN	NaN	NaN	-1.33	0.989	0.626	-1.357	0.762	0.667	NaN	NaN	NaN	-1.344	0.491	0.616	-1.374	0.331	0.667	-1.37	0.116	0.625	-1.247	0.026	0.67	NaN	NaN	NaN	NaN	NaN	NaN	-1.324	0.711	0.221	NaN	NaN	NaN	NaN	NaN	NaN	-1.371	0.3	0.241	-1.36	0.108	0.322
61	0.305	-1.411	1.095	0.414	NaN	NaN	NaN	-1.33	0.989	0.626	-1.357	0.762	0.667	NaN	NaN	NaN	-1.344	0.491	0.616	-1.374	0.331	0.667	-1.37	0.116	0.625	-1.247	0.026	0.67	NaN	NaN	NaN	NaN	NaN	NaN	-1.325	0.711	0.221	NaN	NaN	NaN	NaN	NaN	NaN	-1.371	0.3	0.241	-1.36	0.108	0.322
62	0.31	-1.411	1.095	0.414	NaN	NaN	NaN	-1.33	0.989	0.626	-1.357	0.762	0.667	NaN	NaN	NaN	-1.344	0.49	0.616	-1.374	0.331	0.667	-1.37	0.116	0.625	-1.247	0.026	0.67	NaN	NaN	NaN	NaN	NaN	NaN	-1.325	0.711	0.221	NaN	NaN	NaN	NaN	NaN	NaN	-1.371	0.3	0.241	-1.36	0.108	0.322
63	0.315	-1.411	1.095	0.414	NaN	NaN	NaN	-1.33	0.989	0.626	-1.357	0.762	0.667	NaN	NaN	NaN	-1.344	0.49	0.616	-1.374	0.331	0.666	-1.37	0.116	0.625	-1.247	0.026	0.67	NaN	NaN	NaN	NaN	NaN	NaN	-1.325	0.711	0.221	NaN	NaN	NaN	NaN	NaN	NaN	-1.371	0.3	0.241	-1.36	0.108	0.322
64	0.32	-1.411	1.095	0.414	NaN	NaN	NaN	-1.33	0.989	0.625	-1.357	0.762	0.667	NaN	NaN	NaN	-1.344	0.491	0.616	-1.374	0.331	0.666	-1.37	0.116	0.625	-1.247	0.026	0.67	NaN	NaN	NaN	NaN	NaN	NaN	-1.325	0.711	0.221	NaN	NaN	NaN	NaN	NaN	NaN	-1.371	0.3	0.241	-1.359	0.108	0.322
65	0.325	-1.411	1.095	0.414	NaN	NaN	NaN	-1.33	0.989	0.625	-1.357	0.762	0.667	NaN	NaN	NaN	-1.344	0.491	0.616	-1.373	0.331	0.666	-1.37	0.116	0.625	-1.247	0.026	0.67	NaN	NaN	NaN	NaN	NaN	NaN	-1.325	0.711	0.221	NaN	NaN	NaN	NaN	NaN	NaN	-1.371	0.3	0.241	-1.36	0.109	0.322
66	0.33	-1.411	1.095	0.414	NaN	NaN	NaN	-1.33	0.989	0.625	-1.357	0.762	0.667	NaN	NaN	NaN	-1.344	0.491	0.616	-1.373	0.331	0.666	-1.37	0.116	0.625	-1.247	0.026	0.67	NaN	NaN	NaN	NaN	NaN	NaN	-1.325	0.711	0.221	NaN	NaN	NaN	NaN	NaN	NaN	-1.371	0.3	0.241	-1.362	0.111	0.322
67	0.335	-1.411	1.095	0.414	NaN	NaN	NaN	-1.33	0.989	0.625	-1.357	0.762	0.667	NaN	NaN	NaN	-1.344	0.491	0.616	-1.373	0.331	0.667	-1.37	0.116	0.625	-1.247	0.026	0.67	NaN	NaN	NaN	NaN	NaN	NaN	-1.325	0.711	0.221	NaN	NaN	NaN	NaN	NaN	NaN	-1.371	0.299	0.241	-1.361	0.11	0.322
68	0.34	-1.411	1.095	0.414	NaN	NaN	NaN	-1.331	0.989	0.625	-1.357	0.762	0.667	NaN	NaN	NaN	-1.344	0.491	0.616	-1.373	0.331	0.667	-1.37	0.116	0.625	-1.247	0.026	0.67	NaN	NaN	NaN	NaN	NaN	NaN	-1.324	0.711	0.221	NaN	NaN	NaN	NaN	NaN	NaN	-1.371	0.299	0.241	-1.362	0.111	0.321
69	0.345	-1.411	1.095	0.414	NaN	NaN	NaN	-1.331	0.989	0.625	-1.357	0.762	0.667	NaN	NaN	NaN	-1.344	0.491	0.616	-1.373	0.331	0.667	-1.37	0.116	0.625	-1.247	0.026	0.67	NaN	NaN	NaN	NaN	NaN	NaN	-1.324	0.711	0.221	NaN	NaN	NaN	NaN	NaN	NaN	-1.371	0.299	0.241	-1.361	0.11	0.322
70	0.35	-1.411	1.095	0.414	NaN	NaN	NaN	-1.331	0.99	0.625	-1.357	0.762	0.667	NaN	NaN	NaN	-1.344	0.491	0.616	-1.373	0.331	0.667	-1.37	0.116	0.625	-1.247	0.026	0.67	NaN	NaN	NaN	NaN	NaN	NaN	-1.324	0.711	0.221	NaN	NaN	NaN	NaN	NaN	NaN	-1.371	0.3	0.241	-1.362	0.111	0.321
71	0.355	-1.411	1.095	0.414	NaN	NaN	NaN	-1.331	0.99	0.625	-1.357	0.762	0.667	NaN	NaN	NaN	-1.343	0.491	0.616	-1.373	0.331	0.666	-1.37	0.116	0.625	-1.247	0.026	0.67	NaN	NaN	NaN	NaN	NaN	NaN	-1.324	0.711	0.221	NaN	NaN	NaN	NaN	NaN	NaN	-1.371	0.299	0.241	-1.361	0.11	0.322
72	0.36	-1.411	1.095	0.413	NaN	NaN	NaN	-1.331	0.99	0.625	-1.357	0.762	0.667	NaN	NaN	NaN	-1.343	0.491	0.616	-1.373	0.331	0.666	-1.37	0.116	0.625	-1.247	0.026	0.67	NaN	NaN	NaN	NaN	NaN	NaN	-1.324	0.711	0.221	NaN	NaN	NaN	NaN	NaN	NaN	-1.371	0.3	0.241	-1.364	0.112	0.321
73	0.365	-1.411	1.095	0.413	NaN	NaN	NaN	-1.331	0.99	0.625	-1.357	0.762	0.667	NaN	NaN	NaN	-1.343	0.491	0.616	-1.373	0.331	0.667	-1.37	0.116	0.625	-1.247	0.026	0.67	NaN	NaN	NaN	NaN	NaN	NaN	-1.324	0.711	0.221	NaN	NaN	NaN	NaN	NaN	NaN	-1.371	0.3	0.241	-1.363	0.111	0.321
74	0.37	-1.411	1.095	0.413	NaN	NaN	NaN	-1.331	0.99	0.625	-1.357	0.762	0.666	NaN	NaN	NaN	-1.343	0.491	0.616	-1.373	0.331	0.666	-1.37	0.116	0.625	-1.247	0.026	0.67	NaN	NaN	NaN	NaN	NaN	NaN	-1.324	0.711	0.221	NaN	NaN	NaN	NaN	NaN	NaN	-1.371	0.299	0.241	-1.361	0.11	0.322
75	0.375	-1.411	1.095	0.413	NaN	NaN	NaN	-1.331	0.99	0.625	-1.357	0.762	0.666	NaN	NaN	NaN	-1.343	0.491	0.616	-1.373	0.331	0.666	-1.37	0.116	0.625	-1.247	0.026	0.67	NaN	NaN	NaN	NaN	NaN	NaN	-1.324	0.711	0.221	NaN	NaN	NaN	NaN	NaN	NaN	-1.371	0.3	0.241	-1.364	0.112	0.321
76	0.38	-1.411	1.095	0.413	NaN	NaN	NaN	-1.331	0.99	0.625	-1.357	0.762	0.666	NaN	NaN	NaN	-1.343	0.491	0.616	-1.373	0.331	0.666	-1.37	0.116	0.625	-1.247	0.026	0.67	NaN	NaN	NaN	NaN	NaN	NaN	-1.324	0.711	0.221	NaN	NaN	NaN	NaN	NaN	NaN	-1.371	0.3	0.241	-1.364	0.113	0.321
77	0.385	-1.411	1.095	0.413	NaN	NaN	NaN	-1.331	0.99	0.625	-1.357	0.762	0.666	NaN	NaN	NaN	-1.343	0.491	0.616	-1.373	0.331	0.666	-1.37	0.116	0.625	-1.247	0.026	0.67	NaN	NaN	NaN	NaN	NaN	NaN	-1.324	0.711	0.221	NaN	NaN	NaN	NaN	NaN	NaN	-1.371	0.3	0.241	-1.364	0.113	0.321
78	0.39	-1.411	1.095	0.413	NaN	NaN	NaN	-1.331	0.99	0.625	-1.357	0.762	0.666	NaN	NaN	NaN	-1.343	0.491	0.616	-1.373	0.331	0.666	-1.37	0.116	0.625	-1.247	0.026	0.67	NaN	NaN	NaN	NaN	NaN	NaN	-1.325	0.711	0.221	NaN	NaN	NaN	NaN	NaN	NaN	-1.371	0.3	0.241	-1.364	0.113	0.321
79	0.395	-1.411	1.095	0.413	NaN	NaN	NaN	-1.331	0.99	0.625	-1.357	0.762	0.666	NaN	NaN	NaN	-1.343	0.491	0.616	-1.373	0.331	0.666	-1.37	0.116	0.625	-1.247	0.026	0.67	NaN	NaN	NaN	NaN	NaN	NaN	-1.325	0.711	0.221	NaN	NaN	NaN	NaN	NaN	NaN	-1.371	0.299	0.241	-1.364	0.113	0.321
80	0.4	-1.411	1.095	0.413	NaN	NaN	NaN	-1.331	0.99	0.625	-1.357	0.762	0.666	NaN	NaN	NaN	-1.343	0.491	0.616	-1.373	0.331	0.666	-1.37	0.116	0.625	-1.247	0.026	0.67	NaN	NaN	NaN	NaN	NaN	NaN	-1.325	0.711	0.221	NaN	NaN	NaN	NaN	NaN	NaN	-1.371	0.3	0.241	-1.364	0.113	0.321
81	0.405	-1.411	1.095	0.413	NaN	NaN	NaN	-1.331	0.99	0.625	-1.357	0.762	0.666	NaN	NaN	NaN	-1.343	0.491	0.616	-1.373	0.331	0.666	-1.37	0.116	0.625	-1.247	0.026	0.67	NaN	NaN	NaN	NaN	NaN	NaN	-1.325	0.711	0.221	NaN	NaN	NaN	NaN	NaN	NaN	-1.371	0.3	0.241	-1.364	0.113	0.321
82	0.41	-1.411	1.095	0.413	NaN	NaN	NaN	-1.331	0.99	0.625	-1.357	0.762	0.666	NaN	NaN	NaN	-1.343	0.491	0.616	-1.373	0.331	0.666	-1.37	0.116	0.625	-1.247	0.026	0.67	NaN	NaN	NaN	NaN	NaN	NaN	-1.325	0.711	0.221	NaN	NaN	NaN	NaN	NaN	NaN	-1.371	0.299	0.241	-1.364	0.113	0.321
83	0.415	-1.411	1.095	0.413	NaN	NaN	NaN	-1.331	0.99	0.625	-1.357	0.762	0.666	NaN	NaN	NaN	-1.343	0.491	0.616	-1.373	0.331	0.666	-1.37	0.116	0.625	-1.247	0.026	0.67	NaN	NaN	NaN	NaN	NaN	NaN	-1.325	0.711	0.221	NaN	NaN	NaN	NaN	NaN	NaN	-1.371	0.3	0.241	-1.364	0.113	0.321
84	0.42	-1.411	1.095	0.413	NaN	NaN	NaN	-1.331	0.99	0.625	-1.357	0.762	0.666	NaN	NaN	NaN	-1.343	0.491	0.616	-1.373	0.331	0.666	-1.37	0.116	0.625	-1.247	0.026	0.67	NaN	NaN	NaN	NaN	NaN	NaN	-1.325	0.711	0.221	NaN	NaN	NaN	NaN	NaN	NaN	-1.371	0.3	0.241	-1.364	0.113	0.321
85	0.425	-1.411	1.095	0.413	NaN	NaN	NaN	-1.331	0.99	0.625	-1.357	0.762	0.666	NaN	NaN	NaN	-1.343	0.491	0.616	-1.373	0.331	0.666	-1.37	0.116	0.625	-1.247	0.026	0.67	NaN	NaN	NaN	NaN	NaN	NaN	-1.325	0.711	0.221	NaN	NaN	NaN	NaN	NaN	NaN	-1.371	0.3	0.241	-1.364	0.113	0.321
86	0.43	-1.411	1.095	0.413	NaN	NaN	NaN	-1.331	0.99	0.625	-1.357	0.762	0.666	NaN	NaN	NaN	-1.343	0.491	0.616	-1.373	0.331	0.666	-1.37	0.116	0.625	-1.247	0.026	0.67	NaN	NaN	NaN	NaN	NaN	NaN	-1.325	0.711	0.221	NaN	NaN	NaN	NaN	NaN	NaN	-1.371	0.299	0.241	-1.365	0.113	0.321
87	0.435	-1.411	1.095	0.413	NaN	NaN	NaN	-1.331	0.99	0.625	-1.357	0.762	0.666	NaN	NaN	NaN	-1.343	0.491	0.616	-1.373	0.331	0.666	-1.37	0.116	0.625	-1.247	0.026	0.67	NaN	NaN	NaN	NaN	NaN	NaN	-1.325	0.71	0.221	NaN	NaN	NaN	NaN	NaN	NaN	-1.371	0.3	0.241	-1.365	0.113	0.321
88	0.44	-1.411	1.095	0.413	NaN	NaN	NaN	-1.331	0.99	0.625	-1.357	0.762	0.666	NaN	NaN	NaN	-1.343	0.491	0.616	-1.373	0.331	0.666	-1.37	0.116	0.625	-1.247	0.026	0.67	NaN	NaN	NaN	NaN	NaN	NaN	-1.325	0.71	0.221	NaN	NaN	NaN	NaN	NaN	NaN	-1.371	0.299	0.241	-1.364	0.113	0.321
89	0.445	-1.411	1.095	0.413	NaN	NaN	NaN	-1.331	0.99	0.625	-1.357	0.762	0.666	NaN	NaN	NaN	-1.343	0.491	0.616	-1.373	0.331	0.666	-1.37	0.116	0.625	-1.247	0.026	0.67	NaN	NaN	NaN	NaN	NaN	NaN	-1.325	0.71	0.221	NaN	NaN	NaN	NaN	NaN	NaN	-1.372	0.3	0.241	-1.365	0.113	0.321
90	0.45	-1.411	1.095	0.413	NaN	NaN	NaN	-1.331	0.99	0.625	-1.357	0.762	0.666	NaN	NaN	NaN	-1.343	0.491	0.616	-1.373	0.331	0.666	-1.37	0.116	0.625	-1.247	0.026	0.67	NaN	NaN	NaN	NaN	NaN	NaN	-1.325	0.71	0.221	NaN	NaN	NaN	NaN	NaN	NaN	-1.372	0.299	0.241	-1.364	0.113	0.321
91	0.455	-1.411	1.095	0.413	NaN	NaN	NaN	-1.331	0.99	0.625	-1.357	0.762	0.666	NaN	NaN	NaN	-1.343	0.491	0.616	-1.373	0.331	0.666	-1.37	0.116	0.625	-1.247	0.026	0.67	NaN	NaN	NaN	NaN	NaN	NaN	-1.325	0.71	0.221	NaN	NaN	NaN	NaN	NaN	NaN	-1.372	0.3	0.241	-1.364	0.113	0.321
92	0.46	-1.411	1.095	0.412	NaN	NaN	NaN	-1.331	0.99	0.625	-1.357	0.762	0.666	NaN	NaN	NaN	-1.343	0.491	0.616	-1.373	0.331	0.666	-1.37	0.116	0.625	-1.247	0.026	0.67	NaN	NaN	NaN	NaN	NaN	NaN	-1.325	0.71	0.221	NaN	NaN	NaN	NaN	NaN	NaN	-1.372	0.3	0.241	-1.365	0.113	0.321
93	0.465	-1.411	1.095	0.412	NaN	NaN	NaN	-1.331	0.99	0.625	-1.357	0.762	0.666	NaN	NaN	NaN	-1.343	0.491	0.616	-1.373	0.331	0.666	-1.37	0.116	0.625	-1.247	0.026	0.67	NaN	NaN	NaN	NaN	NaN	NaN	-1.325	0.71	0.221	NaN	NaN	NaN	NaN	NaN	NaN	-1.372	0.3	0.241	-1.365	0.113	0.321
94	0.47	-1.411	1.095	0.412	NaN	NaN	NaN	-1.331	0.99	0.625	-1.357	0.762	0.666	NaN	NaN	NaN	-1.343	0.491	0.616	-1.373	0.331	0.666	-1.37	0.116	0.625	-1.247	0.026	0.67	NaN	NaN	NaN	NaN	NaN	NaN	-1.325	0.71	0.221	NaN	NaN	NaN	NaN	NaN	NaN	-1.372	0.3	0.241	-1.365	0.113	0.321
95	0.475	-1.411	1.095	0.412	NaN	NaN	NaN	-1.332	0.99	0.625	-1.357	0.762	0.666	NaN	NaN	NaN	-1.343	0.491	0.616	-1.373	0.331	0.666	-1.37	0.116	0.625	-1.247	0.026	0.67	NaN	NaN	NaN	NaN	NaN	NaN	-1.325	0.71	0.221	NaN	NaN	NaN	NaN	NaN	NaN	-1.372	0.299	0.241	-1.365	0.113	0.321
96	0.48	-1.411	1.095	0.412	NaN	NaN	NaN	-1.332	0.99	0.625	-1.357	0.762	0.666	NaN	NaN	NaN	-1.343	0.491	0.616	-1.373	0.331	0.666	-1.37	0.116	0.625	-1.247	0.026	0.67	NaN	NaN	NaN	NaN	NaN	NaN	-1.325	0.71	0.221	NaN	NaN	NaN	NaN	NaN	NaN	-1.371	0.3	0.241	-1.365	0.113	0.321
97	0.485	-1.411	1.095	0.412	NaN	NaN	NaN	-1.332	0.99	0.625	-1.357	0.762	0.666	NaN	NaN	NaN	-1.343	0.491	0.616	-1.373	0.331	0.666	-1.37	0.116	0.625	-1.247	0.026	0.67	NaN	NaN	NaN	NaN	NaN	NaN	-1.325	0.71	0.221	NaN	NaN	NaN	NaN	NaN	NaN	-1.371	0.3	0.241	-1.365	0.113	0.321
98	0.49	-1.411	1.095	0.412	NaN	NaN	NaN	-1.332	0.99	0.625	-1.357	0.762	0.666	NaN	NaN	NaN	-1.343	0.491	0.616	-1.373	0.331	0.666	-1.37	0.116	0.625	-1.247	0.026	0.67	NaN	NaN	NaN	NaN	NaN	NaN	-1.325	0.71	0.221	NaN	NaN	NaN	NaN	NaN	NaN	-1.371	0.3	0.241	-1.365	0.113	0.321
99	0.495	-1.411	1.095	0.412	NaN	NaN	NaN	-1.332	0.99	0.625	-1.357	0.762	0.666	NaN	NaN	NaN	-1.343	0.491	0.616	-1.373	0.331	0.666	-1.37	0.116	0.625	-1.247	0.026	0.67	NaN	NaN	NaN	NaN	NaN	NaN	-1.325	0.71	0.221	NaN	NaN	NaN	NaN	NaN	NaN	-1.372	0.299	0.241	-1.365	0.113	0.321
100	0.5	-1.411	1.095	0.412	NaN	NaN	NaN	-1.332	0.99	0.625	-1.357	0.762	0.666	NaN	NaN	NaN	-1.343	0.491	0.616	-1.373	0.331	0.666	-1.37	0.116	0.625	-1.247	0.026	0.67	NaN	NaN	NaN	NaN	NaN	NaN	-1.325	0.71	0.221	NaN	NaN	NaN	NaN	NaN	NaN	-1.372	0.3	0.241	-1.365	0.113	0.321
101	0.505	-1.411	1.095	0.412	NaN	NaN	NaN	-1.332	0.99	0.625	-1.357	0.762	0.666	NaN	NaN	NaN	-1.343	0.491	0.616	-1.373	0.331	0.666	-1.37	0.116	0.625	-1.247	0.026	0.67	NaN	NaN	NaN	NaN	NaN	NaN	-1.325	0.71	0.221	NaN	NaN	NaN	NaN	NaN	NaN	-1.371	0.3	0.241	-1.365	0.113	0.321
102	0.51	-1.411	1.095	0.412	NaN	NaN	NaN	-1.331	0.99	0.625	-1.357	0.762	0.666	NaN	NaN	NaN	-1.343	0.491	0.616	-1.373	0.331	0.666	-1.37	0.116	0.625	-1.247	0.026	0.67	NaN	NaN	NaN	NaN	NaN	NaN	-1.325	0.71	0.221	NaN	NaN	NaN	NaN	NaN	NaN	-1.372	0.299	0.241	-1.365	0.113	0.321
103	0.515	-1.411	1.095	0.412	NaN	NaN	NaN	-1.331	0.99	0.625	-1.357	0.762	0.666	NaN	NaN	NaN	-1.343	0.491	0.616	-1.373	0.331	0.666	-1.37	0.116	0.625	-1.247	0.026	0.67	NaN	NaN	NaN	NaN	NaN	NaN	-1.325	0.71	0.221	NaN	NaN	NaN	NaN	NaN	NaN	-1.372	0.3	0.241	-1.365	0.113	0.321
104	0.52	-1.411	1.095	0.412	NaN	NaN	NaN	-1.331	0.99	0.625	-1.357	0.762	0.666	NaN	NaN	NaN	-1.343	0.491	0.616	-1.373	0.331	0.666	-1.37	0.116	0.625	-1.247	0.026	0.67	NaN	NaN	NaN	NaN	NaN	NaN	-1.325	0.71	0.221	NaN	NaN	NaN	NaN	NaN	NaN	-1.372	0.3	0.241	-1.365	0.113	0.321
105	0.525	-1.411	1.095	0.412	NaN	NaN	NaN	-1.331	0.99	0.625	-1.357	0.762	0.666	NaN	NaN	NaN	-1.343	0.491	0.616	-1.373	0.331	0.666	-1.37	0.116	0.625	-1.247	0.026	0.67	NaN	NaN	NaN	NaN	NaN	NaN	-1.325	0.71	0.221	NaN	NaN	NaN	NaN	NaN	NaN	-1.372	0.3	0.241	-1.365	0.113	0.321
106	0.53	-1.411	1.095	0.412	NaN	NaN	NaN	-1.331	0.99	0.624	-1.357	0.762	0.666	NaN	NaN	NaN	-1.343	0.491	0.616	-1.373	0.331	0.666	-1.37	0.116	0.625	-1.247	0.026	0.67	NaN	NaN	NaN	NaN	NaN	NaN	-1.325	0.71	0.221	NaN	NaN	NaN	NaN	NaN	NaN	-1.372	0.3	0.241	-1.365	0.113	0.321
107	0.535	-1.411	1.095	0.412	NaN	NaN	NaN	-1.331	0.99	0.624	-1.357	0.762	0.666	NaN	NaN	NaN	-1.343	0.491	0.616	-1.373	0.331	0.666	-1.37	0.116	0.625	-1.247	0.026	0.67	NaN	NaN	NaN	NaN	NaN	NaN	-1.325	0.71	0.221	NaN	NaN	NaN	NaN	NaN	NaN	-1.372	0.3	0.241	-1.365	0.113	0.321
108	0.54	-1.411	1.095	0.412	NaN	NaN	NaN	-1.331	0.99	0.624	-1.357	0.762	0.666	NaN	NaN	NaN	-1.343	0.491	0.616	-1.373	0.331	0.666	-1.37	0.116	0.625	-1.247	0.026	0.67	NaN	NaN	NaN	NaN	NaN	NaN	-1.324	0.71	0.221	NaN	NaN	NaN	NaN	NaN	NaN	-1.372	0.3	0.241	-1.365	0.113	0.321
109	0.545	-1.411	1.095	0.412	NaN	NaN	NaN	-1.331	0.99	0.624	-1.357	0.762	0.666	NaN	NaN	NaN	-1.343	0.491	0.616	-1.373	0.331	0.666	-1.37	0.116	0.625	-1.247	0.026	0.67	NaN	NaN	NaN	NaN	NaN	NaN	-1.324	0.71	0.221	NaN	NaN	NaN	NaN	NaN	NaN	-1.372	0.299	0.241	-1.365	0.113	0.321
110	0.55	-1.411	1.095	0.412	NaN	NaN	NaN	-1.331	0.99	0.624	-1.357	0.762	0.666	NaN	NaN	NaN	-1.343	0.491	0.616	-1.373	0.331	0.666	-1.37	0.116	0.625	-1.247	0.026	0.67	NaN	NaN	NaN	NaN	NaN	NaN	-1.324	0.71	0.221	NaN	NaN	NaN	NaN	NaN	NaN	-1.372	0.299	0.241	-1.365	0.113	0.321
111	0.555	-1.411	1.095	0.412	NaN	NaN	NaN	-1.331	0.99	0.624	-1.357	0.762	0.666	NaN	NaN	NaN	-1.343	0.491	0.616	-1.373	0.331	0.666	-1.37	0.116	0.625	-1.247	0.026	0.67	NaN	NaN	NaN	NaN	NaN	NaN	-1.324	0.71	0.221	NaN	NaN	NaN	NaN	NaN	NaN	-1.372	0.299	0.241	-1.365	0.114	0.321
112	0.56	-1.411	1.095	0.412	NaN	NaN	NaN	-1.331	0.99	0.624	-1.357	0.762	0.666	NaN	NaN	NaN	-1.343	0.491	0.616	-1.373	0.331	0.666	-1.37	0.116	0.625	-1.247	0.026	0.67	NaN	NaN	NaN	NaN	NaN	NaN	-1.324	0.71	0.221	NaN	NaN	NaN	NaN	NaN	NaN	-1.372	0.299	0.241	-1.365	0.113	0.321
113	0.565	-1.411	1.095	0.412	NaN	NaN	NaN	-1.331	0.99	0.624	-1.357	0.762	0.666	NaN	NaN	NaN	-1.343	0.491	0.616	-1.373	0.331	0.666	-1.37	0.116	0.625	-1.247	0.026	0.67	NaN	NaN	NaN	NaN	NaN	NaN	-1.324	0.71	0.221	NaN	NaN	NaN	NaN	NaN	NaN	-1.371	0.299	0.241	-1.365	0.113	0.321
114	0.57	-1.411	1.095	0.412	NaN	NaN	NaN	-1.331	0.99	0.624	-1.357	0.762	0.666	NaN	NaN	NaN	-1.343	0.491	0.616	-1.373	0.331	0.666	-1.37	0.116	0.625	-1.247	0.026	0.67	NaN	NaN	NaN	NaN	NaN	NaN	-1.325	0.71	0.221	NaN	NaN	NaN	NaN	NaN	NaN	-1.371	0.299	0.241	-1.365	0.113	0.321
115	0.575	-1.411	1.095	0.412	NaN	NaN	NaN	-1.331	0.99	0.624	-1.357	0.762	0.666	NaN	NaN	NaN	-1.343	0.491	0.616	-1.373	0.331	0.666	-1.37	0.116	0.625	-1.247	0.026	0.67	NaN	NaN	NaN	NaN	NaN	NaN	-1.325	0.71	0.221	NaN	NaN	NaN	NaN	NaN	NaN	-1.371	0.3	0.241	-1.365	0.113	0.321
116	0.58	-1.411	1.095	0.412	NaN	NaN	NaN	-1.331	0.99	0.624	-1.357	0.762	0.666	NaN	NaN	NaN	-1.343	0.491	0.616	-1.373	0.331	0.666	-1.37	0.116	0.625	-1.247	0.026	0.67	NaN	NaN	NaN	NaN	NaN	NaN	-1.324	0.71	0.221	NaN	NaN	NaN	NaN	NaN	NaN	-1.371	0.3	0.24	-1.365	0.113	0.321
117	0.585	-1.411	1.095	0.412	NaN	NaN	NaN	-1.331	0.99	0.624	-1.357	0.762	0.666	NaN	NaN	NaN	-1.343	0.491	0.616	-1.373	0.331	0.666	-1.37	0.116	0.625	-1.247	0.026	0.67	NaN	NaN	NaN	NaN	NaN	NaN	-1.324	0.71	0.221	NaN	NaN	NaN	NaN	NaN	NaN	-1.371	0.3	0.24	-1.365	0.113	0.321
118	0.59	-1.411	1.095	0.412	NaN	NaN	NaN	-1.331	0.99	0.624	-1.357	0.762	0.666	NaN	NaN	NaN	-1.343	0.491	0.616	-1.373	0.331	0.666	-1.37	0.116	0.625	-1.247	0.026	0.67	NaN	NaN	NaN	NaN	NaN	NaN	-1.324	0.71	0.221	NaN	NaN	NaN	NaN	NaN	NaN	-1.371	0.3	0.24	-1.365	0.113	0.321
119	0.595	-1.411	1.095	0.412	NaN	NaN	NaN	-1.331	0.99	0.624	-1.357	0.762	0.666	NaN	NaN	NaN	-1.343	0.491	0.616	-1.373	0.331	0.666	-1.37	0.116	0.625	-1.247	0.026	0.67	NaN	NaN	NaN	NaN	NaN	NaN	-1.324	0.71	0.221	NaN	NaN	NaN	NaN	NaN	NaN	-1.371	0.3	0.24	-1.365	0.113	0.321
120	0.6	-1.411	1.095	0.412	NaN	NaN	NaN	-1.331	0.99	0.624	-1.357	0.762	0.666	NaN	NaN	NaN	-1.343	0.491	0.616	-1.373	0.331	0.666	-1.37	0.116	0.625	-1.247	0.026	0.67	NaN	NaN	NaN	NaN	NaN	NaN	-1.324	0.71	0.22	NaN	NaN	NaN	NaN	NaN	NaN	-1.371	0.3	0.24	-1.365	0.113	0.321
121	0.605	-1.411	1.095	0.412	NaN	NaN	NaN	-1.331	0.99	0.624	-1.357	0.762	0.666	NaN	NaN	NaN	-1.343	0.491	0.616	-1.373	0.331	0.666	-1.37	0.116	0.625	-1.247	0.026	0.67	NaN	NaN	NaN	NaN	NaN	NaN	-1.324	0.71	0.22	NaN	NaN	NaN	NaN	NaN	NaN	-1.371	0.3	0.24	-1.365	0.113	0.321
122	0.61	-1.411	1.095	0.412	NaN	NaN	NaN	-1.331	0.99	0.624	-1.357	0.762	0.666	NaN	NaN	NaN	-1.343	0.491	0.616	-1.373	0.331	0.666	-1.37	0.116	0.625	-1.247	0.026	0.67	NaN	NaN	NaN	NaN	NaN	NaN	-1.324	0.71	0.22	NaN	NaN	NaN	NaN	NaN	NaN	-1.371	0.3	0.24	-1.365	0.113	0.321
123	0.615	-1.411	1.095	0.412	NaN	NaN	NaN	-1.331	0.99	0.624	-1.357	0.762	0.666	NaN	NaN	NaN	-1.343	0.491	0.616	-1.373	0.331	0.666	-1.37	0.116	0.625	-1.247	0.026	0.67	NaN	NaN	NaN	NaN	NaN	NaN	-1.324	0.71	0.22	NaN	NaN	NaN	NaN	NaN	NaN	-1.371	0.3	0.24	-1.365	0.113	0.321
124	0.62	-1.412	1.095	0.412	NaN	NaN	NaN	-1.331	0.99	0.624	-1.357	0.762	0.666	NaN	NaN	NaN	-1.343	0.491	0.616	-1.373	0.331	0.666	-1.37	0.116	0.625	-1.247	0.026	0.67	NaN	NaN	NaN	NaN	NaN	NaN	-1.324	0.71	0.22	NaN	NaN	NaN	NaN	NaN	NaN	-1.371	0.3	0.24	-1.365	0.113	0.321
125	0.625	-1.412	1.095	0.412	NaN	NaN	NaN	-1.331	0.99	0.624	-1.357	0.762	0.666	NaN	NaN	NaN	-1.343	0.491	0.616	-1.373	0.331	0.666	-1.37	0.116	0.625	-1.247	0.026	0.67	NaN	NaN	NaN	NaN	NaN	NaN	-1.324	0.71	0.22	NaN	NaN	NaN	NaN	NaN	NaN	-1.371	0.3	0.24	-1.365	0.113	0.321
126	0.63	-1.412	1.095	0.412	NaN	NaN	NaN	-1.331	0.99	0.624	-1.357	0.762	0.666	NaN	NaN	NaN	-1.343	0.491	0.616	-1.373	0.331	0.666	-1.37	0.116	0.625	-1.247	0.026	0.67	NaN	NaN	NaN	NaN	NaN	NaN	-1.324	0.71	0.22	NaN	NaN	NaN	NaN	NaN	NaN	-1.371	0.3	0.24	-1.365	0.113	0.321
127	0.635	-1.412	1.095	0.412	NaN	NaN	NaN	-1.331	0.99	0.624	-1.358	0.762	0.665	NaN	NaN	NaN	-1.343	0.491	0.616	-1.373	0.331	0.666	-1.37	0.116	0.625	-1.247	0.026	0.67	NaN	NaN	NaN	NaN	NaN	NaN	-1.324	0.71	0.22	NaN	NaN	NaN	NaN	NaN	NaN	-1.371	0.299	0.241	-1.365	0.113	0.321
128	0.64	-1.412	1.095	0.412	NaN	NaN	NaN	-1.331	0.99	0.624	-1.358	0.762	0.665	NaN	NaN	NaN	-1.343	0.491	0.616	-1.373	0.331	0.666	-1.37	0.116	0.625	-1.247	0.026	0.67	NaN	NaN	NaN	NaN	NaN	NaN	-1.324	0.71	0.22	NaN	NaN	NaN	NaN	NaN	NaN	-1.371	0.3	0.24	-1.365	0.113	0.321
129	0.645	-1.412	1.095	0.412	NaN	NaN	NaN	-1.331	0.99	0.624	-1.358	0.762	0.665	NaN	NaN	NaN	-1.343	0.491	0.616	-1.373	0.331	0.666	-1.37	0.116	0.625	-1.247	0.026	0.67	NaN	NaN	NaN	NaN	NaN	NaN	-1.324	0.709	0.22	NaN	NaN	NaN	NaN	NaN	NaN	-1.371	0.3	0.241	-1.365	0.113	0.321
130	0.65	-1.412	1.095	0.412	NaN	NaN	NaN	-1.331	0.99	0.624	-1.358	0.762	0.665	NaN	NaN	NaN	-1.343	0.491	0.616	-1.373	0.331	0.666	-1.37	0.116	0.625	-1.247	0.026	0.67	NaN	NaN	NaN	NaN	NaN	NaN	-1.324	0.709	0.22	NaN	NaN	NaN	NaN	NaN	NaN	-1.371	0.299	0.241	-1.365	0.113	0.321
131	0.655	-1.412	1.095	0.412	NaN	NaN	NaN	-1.331	0.99	0.624	-1.358	0.762	0.665	NaN	NaN	NaN	-1.343	0.491	0.616	-1.373	0.331	0.666	-1.37	0.116	0.625	-1.247	0.026	0.67	NaN	NaN	NaN	NaN	NaN	NaN	-1.324	0.709	0.22	NaN	NaN	NaN	NaN	NaN	NaN	-1.371	0.3	0.24	-1.365	0.113	0.321
132	0.66	-1.412	1.095	0.412	NaN	NaN	NaN	-1.331	0.99	0.624	-1.358	0.762	0.665	NaN	NaN	NaN	-1.343	0.491	0.616	-1.373	0.331	0.666	-1.37	0.116	0.625	-1.247	0.026	0.67	NaN	NaN	NaN	NaN	NaN	NaN	-1.324	0.709	0.22	NaN	NaN	NaN	NaN	NaN	NaN	-1.371	0.3	0.24	-1.365	0.113	0.321
133	0.665	-1.412	1.095	0.412	NaN	NaN	NaN	-1.331	0.99	0.624	-1.358	0.762	0.665	NaN	NaN	NaN	-1.343	0.491	0.616	-1.373	0.331	0.666	-1.37	0.116	0.625	-1.247	0.026	0.67	NaN	NaN	NaN	NaN	NaN	NaN	-1.324	0.709	0.22	NaN	NaN	NaN	NaN	NaN	NaN	-1.371	0.299	0.241	-1.365	0.113	0.321
134	0.67	-1.412	1.095	0.412	NaN	NaN	NaN	-1.331	0.99	0.623	-1.358	0.762	0.665	NaN	NaN	NaN	-1.343	0.491	0.616	-1.373	0.331	0.666	-1.37	0.116	0.625	-1.247	0.026	0.67	NaN	NaN	NaN	NaN	NaN	NaN	-1.324	0.709	0.22	NaN	NaN	NaN	NaN	NaN	NaN	-1.371	0.3	0.24	-1.365	0.113	0.321
135	0.675	-1.412	1.095	0.412	NaN	NaN	NaN	-1.331	0.99	0.623	-1.358	0.762	0.665	NaN	NaN	NaN	-1.343	0.491	0.616	-1.373	0.331	0.666	-1.37	0.116	0.625	-1.247	0.026	0.67	NaN	NaN	NaN	NaN	NaN	NaN	-1.324	0.709	0.22	NaN	NaN	NaN	NaN	NaN	NaN	-1.371	0.3	0.24	-1.365	0.113	0.321
136	0.68	-1.412	1.095	0.412	NaN	NaN	NaN	-1.331	0.99	0.623	-1.358	0.762	0.665	NaN	NaN	NaN	-1.343	0.491	0.616	-1.373	0.331	0.666	-1.37	0.116	0.625	-1.247	0.026	0.67	NaN	NaN	NaN	NaN	NaN	NaN	-1.324	0.709	0.22	NaN	NaN	NaN	NaN	NaN	NaN	-1.371	0.3	0.24	-1.365	0.113	0.321
137	0.685	-1.412	1.095	0.412	NaN	NaN	NaN	-1.331	0.989	0.623	-1.358	0.762	0.665	NaN	NaN	NaN	-1.343	0.491	0.616	-1.373	0.331	0.666	-1.37	0.116	0.625	-1.247	0.026	0.67	NaN	NaN	NaN	NaN	NaN	NaN	-1.324	0.709	0.22	NaN	NaN	NaN	NaN	NaN	NaN	-1.371	0.3	0.24	-1.365	0.113	0.321
138	0.69	-1.412	1.095	0.412	NaN	NaN	NaN	-1.331	0.989	0.623	-1.358	0.762	0.665	NaN	NaN	NaN	-1.343	0.491	0.616	-1.373	0.331	0.666	-1.37	0.116	0.625	-1.247	0.026	0.67	NaN	NaN	NaN	NaN	NaN	NaN	-1.324	0.709	0.22	NaN	NaN	NaN	NaN	NaN	NaN	-1.371	0.3	0.24	-1.365	0.113	0.321
139	0.695	-1.412	1.095	0.412	NaN	NaN	NaN	-1.331	0.989	0.623	-1.358	0.762	0.665	NaN	NaN	NaN	-1.343	0.491	0.616	-1.373	0.331	0.666	-1.37	0.116	0.625	-1.247	0.026	0.67	NaN	NaN	NaN	NaN	NaN	NaN	-1.325	0.709	0.22	NaN	NaN	NaN	NaN	NaN	NaN	-1.371	0.299	0.241	-1.365	0.113	0.321
140	0.7	-1.412	1.095	0.412	NaN	NaN	NaN	-1.331	0.989	0.623	-1.358	0.762	0.665	NaN	NaN	NaN	-1.343	0.491	0.616	-1.373	0.331	0.666	-1.37	0.116	0.625	-1.247	0.026	0.67	NaN	NaN	NaN	NaN	NaN	NaN	-1.325	0.709	0.22	NaN	NaN	NaN	NaN	NaN	NaN	-1.371	0.299	0.24	-1.365	0.113	0.321
141	0.705	-1.412	1.095	0.412	NaN	NaN	NaN	-1.331	0.989	0.623	-1.358	0.762	0.665	NaN	NaN	NaN	-1.343	0.491	0.616	-1.373	0.331	0.666	-1.37	0.116	0.625	-1.247	0.026	0.67	NaN	NaN	NaN	NaN	NaN	NaN	-1.325	0.71	0.22	NaN	NaN	NaN	NaN	NaN	NaN	-1.371	0.299	0.241	-1.365	0.113	0.321
142	0.71	-1.412	1.095	0.412	NaN	NaN	NaN	-1.331	0.989	0.623	-1.358	0.762	0.665	NaN	NaN	NaN	-1.344	0.491	0.616	-1.373	0.331	0.666	-1.37	0.116	0.625	-1.247	0.026	0.67	NaN	NaN	NaN	NaN	NaN	NaN	-1.325	0.71	0.22	NaN	NaN	NaN	NaN	NaN	NaN	-1.37	0.3	0.24	-1.365	0.113	0.321
143	0.715	-1.412	1.095	0.412	NaN	NaN	NaN	-1.331	0.989	0.623	-1.358	0.762	0.665	NaN	NaN	NaN	-1.344	0.491	0.615	-1.373	0.331	0.666	-1.37	0.116	0.625	-1.247	0.026	0.67	NaN	NaN	NaN	NaN	NaN	NaN	-1.325	0.71	0.22	NaN	NaN	NaN	NaN	NaN	NaN	-1.37	0.3	0.24	-1.365	0.113	0.321
144	0.72	-1.412	1.095	0.412	NaN	NaN	NaN	-1.331	0.989	0.623	-1.358	0.762	0.665	NaN	NaN	NaN	-1.344	0.491	0.615	-1.373	0.331	0.666	-1.37	0.116	0.625	-1.247	0.026	0.67	NaN	NaN	NaN	NaN	NaN	NaN	-1.325	0.71	0.22	NaN	NaN	NaN	NaN	NaN	NaN	-1.37	0.3	0.24	-1.365	0.113	0.321
145	0.725	-1.412	1.095	0.412	NaN	NaN	NaN	-1.331	0.989	0.623	-1.358	0.762	0.665	NaN	NaN	NaN	-1.344	0.491	0.615	-1.373	0.331	0.666	-1.37	0.116	0.625	-1.247	0.026	0.67	NaN	NaN	NaN	NaN	NaN	NaN	-1.325	0.71	0.22	NaN	NaN	NaN	NaN	NaN	NaN	-1.37	0.3	0.24	-1.365	0.113	0.321
146	0.73	-1.412	1.095	0.412	NaN	NaN	NaN	-1.331	0.989	0.623	-1.358	0.762	0.665	NaN	NaN	NaN	-1.344	0.491	0.615	-1.373	0.331	0.666	-1.37	0.116	0.625	-1.247	0.026	0.67	NaN	NaN	NaN	NaN	NaN	NaN	-1.325	0.71	0.219	NaN	NaN	NaN	NaN	NaN	NaN	-1.37	0.3	0.24	-1.365	0.113	0.321
147	0.735	-1.412	1.095	0.412	NaN	NaN	NaN	-1.331	0.989	0.623	-1.358	0.762	0.665	NaN	NaN	NaN	-1.344	0.491	0.615	-1.373	0.331	0.666	-1.37	0.116	0.625	-1.247	0.026	0.67	NaN	NaN	NaN	NaN	NaN	NaN	-1.325	0.71	0.219	NaN	NaN	NaN	NaN	NaN	NaN	-1.37	0.3	0.24	-1.365	0.113	0.321
148	0.74	-1.412	1.095	0.412	NaN	NaN	NaN	-1.331	0.989	0.623	-1.358	0.762	0.665	NaN	NaN	NaN	-1.344	0.491	0.615	-1.373	0.331	0.666	-1.37	0.116	0.625	-1.247	0.026	0.67	NaN	NaN	NaN	NaN	NaN	NaN	-1.325	0.71	0.219	NaN	NaN	NaN	NaN	NaN	NaN	-1.37	0.3	0.24	-1.365	0.113	0.321
149	0.745	-1.412	1.095	0.411	NaN	NaN	NaN	-1.331	0.989	0.623	-1.358	0.762	0.665	NaN	NaN	NaN	-1.344	0.491	0.615	-1.373	0.331	0.666	-1.37	0.116	0.625	-1.247	0.026	0.67	NaN	NaN	NaN	NaN	NaN	NaN	-1.325	0.71	0.219	NaN	NaN	NaN	NaN	NaN	NaN	-1.37	0.3	0.24	-1.365	0.113	0.321
150	0.75	-1.412	1.095	0.411	NaN	NaN	NaN	-1.331	0.989	0.623	-1.358	0.762	0.665	NaN	NaN	NaN	-1.344	0.491	0.615	-1.373	0.331	0.666	-1.37	0.116	0.625	-1.247	0.026	0.67	NaN	NaN	NaN	NaN	NaN	NaN	-1.325	0.71	0.219	NaN	NaN	NaN	NaN	NaN	NaN	-1.37	0.3	0.24	-1.365	0.113	0.321
151	0.755	-1.412	1.095	0.411	NaN	NaN	NaN	-1.331	0.989	0.623	-1.358	0.762	0.664	NaN	NaN	NaN	-1.344	0.491	0.615	-1.373	0.331	0.666	-1.37	0.116	0.625	-1.247	0.026	0.67	NaN	NaN	NaN	NaN	NaN	NaN	-1.325	0.71	0.219	NaN	NaN	NaN	NaN	NaN	NaN	-1.37	0.3	0.24	-1.365	0.113	0.321
152	0.76	-1.412	1.095	0.411	NaN	NaN	NaN	-1.332	0.989	0.623	-1.358	0.762	0.664	NaN	NaN	NaN	-1.344	0.491	0.615	-1.373	0.331	0.665	-1.37	0.116	0.625	-1.247	0.026	0.67	NaN	NaN	NaN	NaN	NaN	NaN	-1.325	0.71	0.219	NaN	NaN	NaN	NaN	NaN	NaN	-1.37	0.3	0.24	-1.365	0.113	0.321
153	0.765	-1.412	1.095	0.411	NaN	NaN	NaN	-1.332	0.99	0.623	-1.358	0.761	0.664	NaN	NaN	NaN	-1.344	0.491	0.615	-1.373	0.331	0.665	-1.37	0.116	0.625	-1.247	0.026	0.67	NaN	NaN	NaN	NaN	NaN	NaN	-1.324	0.71	0.219	NaN	NaN	NaN	NaN	NaN	NaN	-1.37	0.3	0.24	-1.365	0.113	0.321
154	0.77	-1.412	1.095	0.411	NaN	NaN	NaN	-1.332	0.99	0.623	-1.358	0.761	0.664	NaN	NaN	NaN	-1.344	0.491	0.615	-1.373	0.331	0.665	-1.37	0.116	0.625	-1.247	0.026	0.67	NaN	NaN	NaN	NaN	NaN	NaN	-1.324	0.71	0.219	NaN	NaN	NaN	NaN	NaN	NaN	-1.369	0.3	0.24	-1.365	0.113	0.321
155	0.775	-1.412	1.095	0.411	NaN	NaN	NaN	-1.332	0.99	0.623	-1.358	0.761	0.664	NaN	NaN	NaN	-1.344	0.491	0.615	-1.373	0.331	0.665	-1.37	0.116	0.625	-1.246	0.026	0.67	NaN	NaN	NaN	NaN	NaN	NaN	-1.324	0.71	0.219	NaN	NaN	NaN	NaN	NaN	NaN	-1.369	0.3	0.24	-1.365	0.113	0.321
156	0.78	-1.412	1.095	0.411	NaN	NaN	NaN	-1.332	0.99	0.623	-1.358	0.761	0.664	NaN	NaN	NaN	-1.344	0.491	0.615	-1.373	0.331	0.665	-1.37	0.116	0.625	-1.247	0.026	0.67	NaN	NaN	NaN	NaN	NaN	NaN	-1.324	0.71	0.219	NaN	NaN	NaN	NaN	NaN	NaN	-1.369	0.3	0.24	-1.365	0.113	0.321
157	0.785	-1.412	1.095	0.411	NaN	NaN	NaN	-1.332	0.99	0.623	-1.358	0.761	0.664	NaN	NaN	NaN	-1.345	0.491	0.615	-1.373	0.331	0.665	-1.37	0.116	0.625	-1.247	0.026	0.67	NaN	NaN	NaN	NaN	NaN	NaN	-1.324	0.71	0.219	NaN	NaN	NaN	NaN	NaN	NaN	-1.369	0.3	0.24	-1.365	0.113	0.321
158	0.79	-1.412	1.095	0.411	NaN	NaN	NaN	-1.332	0.99	0.623	-1.358	0.761	0.664	NaN	NaN	NaN	-1.345	0.491	0.615	-1.373	0.33	0.665	-1.37	0.116	0.625	-1.247	0.026	0.67	NaN	NaN	NaN	NaN	NaN	NaN	-1.323	0.71	0.219	NaN	NaN	NaN	NaN	NaN	NaN	-1.368	0.3	0.24	-1.365	0.113	0.321
159	0.795	-1.412	1.095	0.411	NaN	NaN	NaN	-1.332	0.99	0.623	-1.358	0.761	0.664	NaN	NaN	NaN	-1.345	0.491	0.615	-1.373	0.33	0.665	-1.37	0.116	0.625	-1.247	0.026	0.67	NaN	NaN	NaN	NaN	NaN	NaN	-1.323	0.71	0.219	NaN	NaN	NaN	NaN	NaN	NaN	-1.368	0.3	0.24	-1.365	0.113	0.321
160	0.8	-1.412	1.095	0.411	NaN	NaN	NaN	-1.332	0.99	0.623	-1.358	0.761	0.664	NaN	NaN	NaN	-1.345	0.491	0.615	-1.373	0.33	0.665	-1.37	0.116	0.625	-1.247	0.026	0.67	NaN	NaN	NaN	NaN	NaN	NaN	-1.323	0.71	0.219	NaN	NaN	NaN	NaN	NaN	NaN	-1.368	0.3	0.24	-1.365	0.113	0.321
161	0.805	-1.412	1.095	0.411	NaN	NaN	NaN	-1.332	0.99	0.622	-1.358	0.761	0.664	NaN	NaN	NaN	-1.345	0.491	0.615	-1.373	0.33	0.665	-1.37	0.116	0.625	-1.247	0.026	0.67	NaN	NaN	NaN	NaN	NaN	NaN	-1.323	0.71	0.219	NaN	NaN	NaN	NaN	NaN	NaN	-1.367	0.299	0.24	-1.365	0.113	0.321
162	0.81	-1.412	1.095	0.411	NaN	NaN	NaN	-1.332	0.99	0.622	-1.359	0.761	0.664	NaN	NaN	NaN	-1.345	0.491	0.615	-1.373	0.33	0.665	-1.37	0.116	0.625	-1.247	0.026	0.67	NaN	NaN	NaN	NaN	NaN	NaN	-1.322	0.71	0.219	NaN	NaN	NaN	NaN	NaN	NaN	-1.367	0.299	0.24	-1.365	0.113	0.321
163	0.815	-1.412	1.095	0.411	NaN	NaN	NaN	-1.332	0.989	0.622	-1.359	0.761	0.664	NaN	NaN	NaN	-1.345	0.491	0.615	-1.373	0.33	0.665	-1.37	0.116	0.625	-1.247	0.026	0.67	NaN	NaN	NaN	NaN	NaN	NaN	-1.322	0.71	0.219	NaN	NaN	NaN	NaN	NaN	NaN	-1.367	0.299	0.24	-1.365	0.113	0.321
164	0.82	-1.412	1.095	0.411	NaN	NaN	NaN	-1.332	0.989	0.622	-1.359	0.761	0.663	NaN	NaN	NaN	-1.345	0.491	0.614	-1.373	0.33	0.665	-1.37	0.116	0.625	-1.247	0.026	0.67	NaN	NaN	NaN	NaN	NaN	NaN	-1.322	0.71	0.219	NaN	NaN	NaN	NaN	NaN	NaN	-1.367	0.299	0.24	-1.365	0.113	0.321
165	0.825	-1.412	1.096	0.41	NaN	NaN	NaN	-1.332	0.989	0.622	-1.36	0.762	0.663	NaN	NaN	NaN	-1.345	0.491	0.614	-1.374	0.33	0.664	-1.37	0.116	0.625	-1.247	0.026	0.67	NaN	NaN	NaN	NaN	NaN	NaN	-1.321	0.71	0.218	NaN	NaN	NaN	NaN	NaN	NaN	-1.366	0.299	0.241	-1.365	0.113	0.321
166	0.83	-1.412	1.096	0.41	NaN	NaN	NaN	-1.332	0.989	0.622	-1.36	0.762	0.663	NaN	NaN	NaN	-1.345	0.491	0.614	-1.374	0.33	0.664	-1.37	0.116	0.625	-1.247	0.026	0.67	NaN	NaN	NaN	NaN	NaN	NaN	-1.321	0.71	0.218	NaN	NaN	NaN	NaN	NaN	NaN	-1.366	0.299	0.241	-1.365	0.113	0.321
167	0.835	-1.413	1.096	0.41	NaN	NaN	NaN	-1.332	0.989	0.622	-1.36	0.762	0.663	NaN	NaN	NaN	-1.345	0.491	0.614	-1.374	0.33	0.664	-1.37	0.116	0.625	-1.247	0.026	0.67	NaN	NaN	NaN	NaN	NaN	NaN	-1.32	0.709	0.218	NaN	NaN	NaN	NaN	NaN	NaN	-1.365	0.298	0.241	-1.365	0.113	0.321
168	0.84	-1.413	1.096	0.41	NaN	NaN	NaN	-1.332	0.989	0.622	-1.36	0.762	0.663	NaN	NaN	NaN	-1.345	0.491	0.614	-1.374	0.33	0.664	-1.37	0.116	0.625	-1.247	0.026	0.67	NaN	NaN	NaN	NaN	NaN	NaN	-1.32	0.709	0.218	NaN	NaN	NaN	NaN	NaN	NaN	-1.365	0.298	0.241	-1.365	0.113	0.321
169	0.845	-1.413	1.096	0.41	NaN	NaN	NaN	-1.332	0.989	0.622	-1.36	0.762	0.663	NaN	NaN	NaN	-1.346	0.491	0.614	-1.374	0.331	0.664	-1.37	0.116	0.625	-1.247	0.026	0.67	NaN	NaN	NaN	NaN	NaN	NaN	-1.319	0.709	0.218	NaN	NaN	NaN	NaN	NaN	NaN	-1.365	0.298	0.241	-1.364	0.113	0.321
170	0.85	-1.413	1.096	0.41	NaN	NaN	NaN	-1.332	0.989	0.622	-1.36	0.762	0.663	NaN	NaN	NaN	-1.346	0.491	0.614	-1.374	0.331	0.664	-1.37	0.116	0.625	-1.247	0.026	0.67	NaN	NaN	NaN	NaN	NaN	NaN	-1.319	0.71	0.218	NaN	NaN	NaN	NaN	NaN	NaN	-1.364	0.298	0.241	-1.363	0.112	0.321
171	0.855	-1.413	1.096	0.41	NaN	NaN	NaN	-1.332	0.989	0.622	-1.36	0.762	0.663	NaN	NaN	NaN	-1.346	0.491	0.614	-1.375	0.331	0.664	-1.37	0.116	0.625	-1.247	0.026	0.67	NaN	NaN	NaN	NaN	NaN	NaN	-1.319	0.71	0.218	NaN	NaN	NaN	NaN	NaN	NaN	-1.363	0.298	0.241	-1.362	0.109	0.321
172	0.86	-1.413	1.096	0.409	NaN	NaN	NaN	-1.332	0.989	0.621	-1.36	0.762	0.662	NaN	NaN	NaN	-1.346	0.491	0.614	-1.375	0.331	0.664	-1.37	0.116	0.625	-1.247	0.026	0.67	NaN	NaN	NaN	NaN	NaN	NaN	-1.318	0.709	0.218	NaN	NaN	NaN	NaN	NaN	NaN	-1.363	0.298	0.241	-1.361	0.109	0.321
173	0.865	-1.413	1.096	0.409	NaN	NaN	NaN	-1.332	0.989	0.621	-1.36	0.761	0.662	NaN	NaN	NaN	-1.347	0.491	0.614	-1.375	0.331	0.664	-1.37	0.116	0.625	-1.247	0.026	0.67	NaN	NaN	NaN	NaN	NaN	NaN	-1.318	0.709	0.218	NaN	NaN	NaN	NaN	NaN	NaN	-1.363	0.297	0.241	-1.361	0.108	0.321
174	0.87	-1.413	1.096	0.409	NaN	NaN	NaN	-1.332	0.989	0.621	-1.36	0.761	0.662	NaN	NaN	NaN	-1.347	0.491	0.613	-1.376	0.331	0.663	-1.37	0.116	0.625	-1.247	0.026	0.67	NaN	NaN	NaN	NaN	NaN	NaN	-1.318	0.709	0.217	NaN	NaN	NaN	NaN	NaN	NaN	-1.363	0.297	0.241	-1.361	0.108	0.321
175	0.875	-1.413	1.096	0.409	NaN	NaN	NaN	-1.332	0.989	0.621	-1.361	0.761	0.662	NaN	NaN	NaN	-1.347	0.491	0.613	-1.376	0.331	0.663	-1.37	0.116	0.625	-1.247	0.026	0.67	NaN	NaN	NaN	NaN	NaN	NaN	-1.318	0.71	0.217	NaN	NaN	NaN	NaN	NaN	NaN	-1.363	0.298	0.241	-1.361	0.108	0.321
176	0.88	-1.413	1.096	0.409	NaN	NaN	NaN	-1.332	0.989	0.621	-1.361	0.761	0.661	NaN	NaN	NaN	-1.347	0.491	0.613	-1.376	0.331	0.663	-1.37	0.116	0.625	-1.247	0.026	0.67	NaN	NaN	NaN	NaN	NaN	NaN	-1.318	0.71	0.217	NaN	NaN	NaN	NaN	NaN	NaN	-1.362	0.298	0.241	-1.361	0.108	0.321
177	0.885	-1.413	1.096	0.409	NaN	NaN	NaN	-1.332	0.989	0.62	-1.361	0.761	0.661	NaN	NaN	NaN	-1.347	0.491	0.613	-1.377	0.331	0.663	-1.37	0.116	0.625	-1.247	0.026	0.67	NaN	NaN	NaN	NaN	NaN	NaN	-1.317	0.71	0.217	NaN	NaN	NaN	NaN	NaN	NaN	-1.362	0.298	0.241	-1.361	0.108	0.321
178	0.89	-1.413	1.096	0.409	NaN	NaN	NaN	-1.332	0.989	0.62	-1.361	0.761	0.661	NaN	NaN	NaN	-1.348	0.491	0.613	-1.377	0.331	0.663	-1.37	0.116	0.625	-1.247	0.026	0.67	NaN	NaN	NaN	NaN	NaN	NaN	-1.316	0.71	0.217	NaN	NaN	NaN	NaN	NaN	NaN	-1.362	0.298	0.242	-1.361	0.109	0.321
179	0.895	-1.413	1.096	0.409	NaN	NaN	NaN	-1.332	0.989	0.62	-1.361	0.761	0.661	NaN	NaN	NaN	-1.348	0.49	0.613	-1.377	0.332	0.663	-1.37	0.116	0.625	-1.247	0.026	0.67	NaN	NaN	NaN	NaN	NaN	NaN	-1.316	0.71	0.217	NaN	NaN	NaN	NaN	NaN	NaN	-1.361	0.298	0.242	-1.36	0.109	0.321
180	0.9	-1.413	1.096	0.409	NaN	NaN	NaN	-1.333	0.989	0.62	-1.362	0.762	0.661	NaN	NaN	NaN	-1.348	0.49	0.612	-1.377	0.332	0.663	-1.37	0.116	0.625	-1.247	0.026	0.67	NaN	NaN	NaN	NaN	NaN	NaN	-1.315	0.71	0.216	NaN	NaN	NaN	NaN	NaN	NaN	-1.361	0.298	0.242	-1.36	0.109	0.321
181	0.905	-1.413	1.096	0.408	NaN	NaN	NaN	-1.333	0.989	0.62	-1.362	0.761	0.66	NaN	NaN	NaN	-1.349	0.491	0.612	-1.377	0.331	0.663	-1.37	0.116	0.625	-1.247	0.026	0.67	NaN	NaN	NaN	NaN	NaN	NaN	-1.315	0.71	0.216	NaN	NaN	NaN	NaN	NaN	NaN	-1.36	0.298	0.242	-1.36	0.109	0.321
182	0.91	-1.413	1.096	0.408	NaN	NaN	NaN	-1.333	0.989	0.62	-1.362	0.761	0.66	NaN	NaN	NaN	-1.349	0.491	0.612	-1.377	0.331	0.663	-1.37	0.116	0.625	-1.247	0.026	0.67	NaN	NaN	NaN	NaN	NaN	NaN	-1.315	0.709	0.216	NaN	NaN	NaN	NaN	NaN	NaN	-1.36	0.298	0.242	-1.36	0.109	0.321
183	0.915	-1.413	1.096	0.408	NaN	NaN	NaN	-1.333	0.989	0.62	-1.362	0.761	0.66	NaN	NaN	NaN	-1.349	0.491	0.612	-1.377	0.331	0.663	-1.37	0.116	0.625	-1.247	0.026	0.67	NaN	NaN	NaN	NaN	NaN	NaN	-1.314	0.709	0.216	NaN	NaN	NaN	NaN	NaN	NaN	-1.359	0.298	0.241	-1.36	0.109	0.321
184	0.92	-1.413	1.096	0.408	NaN	NaN	NaN	-1.332	0.988	0.619	-1.362	0.761	0.66	NaN	NaN	NaN	-1.35	0.491	0.612	-1.377	0.331	0.663	-1.37	0.116	0.625	-1.247	0.026	0.67	NaN	NaN	NaN	NaN	NaN	NaN	-1.314	0.709	0.216	NaN	NaN	NaN	NaN	NaN	NaN	-1.358	0.298	0.241	-1.36	0.109	0.321
185	0.925	-1.413	1.096	0.408	NaN	NaN	NaN	-1.332	0.988	0.619	-1.362	0.761	0.66	NaN	NaN	NaN	-1.35	0.491	0.612	-1.377	0.331	0.663	-1.37	0.116	0.625	-1.247	0.026	0.67	NaN	NaN	NaN	NaN	NaN	NaN	-1.313	0.709	0.216	NaN	NaN	NaN	NaN	NaN	NaN	-1.358	0.298	0.241	-1.36	0.109	0.321
186	0.93	-1.413	1.096	0.408	NaN	NaN	NaN	-1.332	0.988	0.619	-1.362	0.761	0.659	NaN	NaN	NaN	-1.35	0.491	0.611	-1.378	0.331	0.663	-1.37	0.116	0.625	-1.247	0.026	0.67	NaN	NaN	NaN	NaN	NaN	NaN	-1.313	0.709	0.216	NaN	NaN	NaN	NaN	NaN	NaN	-1.357	0.298	0.241	-1.36	0.109	0.321
187	0.935	-1.413	1.096	0.408	NaN	NaN	NaN	-1.332	0.988	0.618	-1.362	0.761	0.659	NaN	NaN	NaN	-1.35	0.491	0.611	-1.378	0.331	0.663	-1.37	0.116	0.625	-1.247	0.026	0.67	NaN	NaN	NaN	NaN	NaN	NaN	-1.312	0.709	0.216	NaN	NaN	NaN	NaN	NaN	NaN	-1.355	0.299	0.241	-1.36	0.109	0.321
188	0.94	-1.413	1.096	0.407	NaN	NaN	NaN	-1.332	0.988	0.618	-1.362	0.761	0.658	NaN	NaN	NaN	-1.35	0.49	0.611	-1.378	0.331	0.663	-1.37	0.116	0.625	-1.247	0.026	0.67	NaN	NaN	NaN	NaN	NaN	NaN	-1.312	0.709	0.216	NaN	NaN	NaN	NaN	NaN	NaN	-1.349	0.301	0.241	-1.36	0.109	0.321
189	0.945	-1.413	1.096	0.407	NaN	NaN	NaN	-1.332	0.988	0.618	-1.362	0.761	0.658	NaN	NaN	NaN	-1.35	0.491	0.611	-1.378	0.331	0.662	-1.37	0.116	0.625	-1.247	0.026	0.67	NaN	NaN	NaN	NaN	NaN	NaN	-1.312	0.709	0.216	NaN	NaN	NaN	NaN	NaN	NaN	-1.348	0.302	0.241	-1.36	0.109	0.321
190	0.95	-1.413	1.096	0.407	NaN	NaN	NaN	-1.332	0.988	0.618	-1.362	0.761	0.658	NaN	NaN	NaN	-1.351	0.491	0.611	-1.378	0.331	0.662	-1.37	0.116	0.625	-1.247	0.026	0.67	NaN	NaN	NaN	NaN	NaN	NaN	-1.311	0.709	0.216	NaN	NaN	NaN	NaN	NaN	NaN	-1.348	0.302	0.24	-1.36	0.109	0.321
191	0.955	-1.413	1.097	0.407	NaN	NaN	NaN	-1.333	0.988	0.618	-1.362	0.761	0.657	NaN	NaN	NaN	-1.351	0.491	0.61	-1.378	0.331	0.662	-1.37	0.116	0.625	-1.247	0.026	0.67	NaN	NaN	NaN	NaN	NaN	NaN	-1.311	0.709	0.216	NaN	NaN	NaN	-1.327	0.478	0.287	-1.347	0.301	0.241	-1.36	0.109	0.321
192	0.96	-1.413	1.097	0.407	NaN	NaN	NaN	-1.333	0.988	0.617	-1.362	0.761	0.657	NaN	NaN	NaN	-1.351	0.491	0.61	-1.378	0.331	0.662	-1.37	0.116	0.625	-1.247	0.026	0.67	NaN	NaN	NaN	NaN	NaN	NaN	-1.311	0.709	0.215	NaN	NaN	NaN	-1.326	0.477	0.287	-1.347	0.301	0.241	-1.36	0.109	0.321
193	0.965	-1.413	1.097	0.407	NaN	NaN	NaN	-1.333	0.988	0.617	-1.362	0.761	0.657	NaN	NaN	NaN	-1.352	0.491	0.61	-1.379	0.331	0.662	-1.37	0.116	0.625	-1.247	0.026	0.67	NaN	NaN	NaN	NaN	NaN	NaN	-1.311	0.709	0.215	NaN	NaN	NaN	-1.325	0.477	0.287	-1.346	0.301	0.241	-1.36	0.109	0.321
194	0.97	-1.413	1.097	0.406	NaN	NaN	NaN	-1.333	0.988	0.617	-1.362	0.761	0.657	NaN	NaN	NaN	-1.352	0.491	0.61	-1.379	0.331	0.662	-1.37	0.116	0.625	-1.247	0.026	0.67	NaN	NaN	NaN	NaN	NaN	NaN	-1.311	0.709	0.215	NaN	NaN	NaN	-1.324	0.477	0.287	-1.346	0.301	0.241	-1.36	0.109	0.321
195	0.975	-1.414	1.097	0.406	NaN	NaN	NaN	-1.332	0.988	0.616	-1.362	0.761	0.657	NaN	NaN	NaN	-1.352	0.491	0.61	-1.379	0.331	0.662	-1.37	0.116	0.625	-1.247	0.026	0.67	NaN	NaN	NaN	NaN	NaN	NaN	-1.31	0.709	0.215	NaN	NaN	NaN	-1.323	0.477	0.287	-1.345	0.301	0.241	-1.359	0.109	0.321
196	0.98	-1.414	1.097	0.406	NaN	NaN	NaN	-1.332	0.987	0.616	-1.362	0.761	0.656	NaN	NaN	NaN	-1.352	0.491	0.609	-1.379	0.331	0.662	-1.37	0.116	0.625	-1.247	0.026	0.67	NaN	NaN	NaN	NaN	NaN	NaN	-1.31	0.709	0.215	NaN	NaN	NaN	-1.322	0.477	0.287	-1.345	0.301	0.241	-1.359	0.109	0.321
197	0.985	-1.414	1.098	0.406	NaN	NaN	NaN	-1.332	0.987	0.616	-1.362	0.761	0.656	NaN	NaN	NaN	-1.352	0.491	0.609	-1.379	0.331	0.662	-1.37	0.116	0.625	-1.247	0.026	0.67	NaN	NaN	NaN	NaN	NaN	NaN	-1.31	0.709	0.215	NaN	NaN	NaN	-1.321	0.477	0.287	-1.345	0.301	0.241	-1.359	0.109	0.321
198	0.99	-1.414	1.098	0.405	NaN	NaN	NaN	-1.332	0.988	0.615	-1.361	0.761	0.655	NaN	NaN	NaN	-1.352	0.491	0.609	-1.379	0.331	0.662	-1.37	0.116	0.625	-1.247	0.026	0.67	NaN	NaN	NaN	NaN	NaN	NaN	-1.309	0.708	0.215	NaN	NaN	NaN	NaN	NaN	NaN	-1.344	0.3	0.241	-1.359	0.109	0.321
199	0.995	-1.414	1.098	0.405	NaN	NaN	NaN	-1.332	0.988	0.615	-1.361	0.761	0.655	NaN	NaN	NaN	-1.352	0.491	0.609	-1.379	0.331	0.662	-1.37	0.116	0.625	-1.247	0.026	0.67	NaN	NaN	NaN	NaN	NaN	NaN	-1.309	0.708	0.215	NaN	NaN	NaN	-1.32	0.477	0.287	-1.344	0.3	0.242	-1.359	0.109	0.321
200	1	-1.414	1.098	0.405	NaN	NaN	NaN	-1.332	0.988	0.615	-1.362	0.761	0.655	NaN	NaN	NaN	-1.352	0.491	0.609	-1.379	0.331	0.662	-1.37	0.116	0.625	-1.247	0.026	0.67	NaN	NaN	NaN	NaN	NaN	NaN	-1.309	0.708	0.215	NaN	NaN	NaN	NaN	NaN	NaN	-1.343	0.3	0.242	-1.359	0.109	0.321
201	1.005	-1.414	1.098	0.405	NaN	NaN	NaN	-1.332	0.988	0.615	-1.362	0.761	0.655	NaN	NaN	NaN	-1.352	0.491	0.609	-1.379	0.331	0.662	-1.37	0.116	0.625	-1.247	0.026	0.67	NaN	NaN	NaN	NaN	NaN	NaN	-1.308	0.708	0.215	NaN	NaN	NaN	-1.317	0.477	0.288	-1.343	0.3	0.242	-1.358	0.109	0.321
202	1.01	-1.414	1.098	0.405	NaN	NaN	NaN	-1.332	0.987	0.614	-1.362	0.762	0.655	NaN	NaN	NaN	-1.351	0.491	0.609	-1.379	0.331	0.662	-1.37	0.116	0.625	-1.247	0.026	0.67	NaN	NaN	NaN	NaN	NaN	NaN	-1.308	0.708	0.215	NaN	NaN	NaN	-1.316	0.477	0.288	-1.342	0.3	0.242	-1.358	0.109	0.321
203	1.015	-1.414	1.098	0.404	NaN	NaN	NaN	-1.332	0.987	0.614	-1.362	0.762	0.654	NaN	NaN	NaN	-1.351	0.491	0.608	-1.379	0.331	0.661	-1.37	0.116	0.625	-1.247	0.026	0.67	NaN	NaN	NaN	NaN	NaN	NaN	-1.308	0.708	0.215	NaN	NaN	NaN	-1.315	0.477	0.288	-1.342	0.3	0.242	-1.358	0.109	0.321
204	1.02	-1.415	1.098	0.404	NaN	NaN	NaN	-1.332	0.987	0.613	-1.362	0.762	0.654	NaN	NaN	NaN	-1.351	0.491	0.608	-1.378	0.332	0.661	-1.37	0.116	0.625	-1.247	0.026	0.67	NaN	NaN	NaN	NaN	NaN	NaN	-1.307	0.708	0.214	NaN	NaN	NaN	-1.314	0.477	0.288	-1.342	0.3	0.242	-1.358	0.109	0.321
205	1.025	-1.415	1.098	0.404	NaN	NaN	NaN	-1.332	0.987	0.613	-1.362	0.761	0.653	NaN	NaN	NaN	-1.351	0.491	0.608	-1.378	0.332	0.661	-1.37	0.116	0.625	-1.247	0.026	0.67	NaN	NaN	NaN	NaN	NaN	NaN	-1.307	0.708	0.214	NaN	NaN	NaN	-1.313	0.477	0.288	-1.341	0.3	0.242	-1.358	0.109	0.321
206	1.03	-1.415	1.098	0.403	NaN	NaN	NaN	-1.332	0.987	0.613	-1.362	0.761	0.653	NaN	NaN	NaN	-1.351	0.491	0.608	-1.378	0.332	0.661	-1.37	0.116	0.625	-1.247	0.026	0.67	NaN	NaN	NaN	NaN	NaN	NaN	-1.306	0.708	0.214	NaN	NaN	NaN	-1.312	0.477	0.288	-1.341	0.3	0.242	-1.358	0.109	0.321
207	1.035	-1.415	1.098	0.403	NaN	NaN	NaN	-1.333	0.987	0.612	-1.361	0.761	0.652	NaN	NaN	NaN	-1.351	0.491	0.608	-1.378	0.332	0.661	-1.37	0.116	0.625	-1.247	0.026	0.67	NaN	NaN	NaN	NaN	NaN	NaN	-1.306	0.708	0.214	NaN	NaN	NaN	-1.31	0.477	0.288	-1.34	0.301	0.243	-1.358	0.109	0.321
208	1.04	-1.415	1.098	0.402	NaN	NaN	NaN	-1.332	0.987	0.612	-1.362	0.761	0.652	NaN	NaN	NaN	-1.35	0.491	0.607	-1.378	0.332	0.661	-1.37	0.116	0.625	-1.247	0.026	0.67	NaN	NaN	NaN	NaN	NaN	NaN	-1.306	0.708	0.214	NaN	NaN	NaN	-1.309	0.477	0.288	-1.34	0.301	0.243	-1.358	0.109	0.321
209	1.045	-1.415	1.098	0.402	NaN	NaN	NaN	-1.332	0.987	0.612	-1.362	0.762	0.652	NaN	NaN	NaN	-1.35	0.491	0.607	-1.377	0.332	0.661	-1.37	0.116	0.625	-1.247	0.026	0.67	NaN	NaN	NaN	NaN	NaN	NaN	-1.306	0.708	0.214	NaN	NaN	NaN	-1.308	0.477	0.289	-1.339	0.301	0.243	-1.358	0.109	0.321
210	1.05	-1.415	1.098	0.402	NaN	NaN	NaN	-1.332	0.987	0.611	-1.361	0.762	0.652	NaN	NaN	NaN	-1.35	0.491	0.607	-1.377	0.332	0.66	-1.37	0.116	0.625	-1.247	0.026	0.67	NaN	NaN	NaN	NaN	NaN	NaN	-1.305	0.707	0.214	NaN	NaN	NaN	-1.307	0.477	0.289	-1.339	0.301	0.243	-1.358	0.109	0.321
211	1.055	-1.415	1.098	0.401	NaN	NaN	NaN	-1.332	0.987	0.611	-1.361	0.762	0.651	NaN	NaN	NaN	-1.349	0.491	0.607	-1.377	0.332	0.66	-1.37	0.116	0.625	-1.247	0.026	0.67	NaN	NaN	NaN	NaN	NaN	NaN	-1.305	0.707	0.214	NaN	NaN	NaN	-1.306	0.477	0.289	-1.338	0.3	0.243	-1.358	0.109	0.321
212	1.06	-1.416	1.098	0.401	NaN	NaN	NaN	-1.333	0.987	0.61	-1.361	0.762	0.651	NaN	NaN	NaN	-1.349	0.491	0.607	-1.376	0.332	0.66	-1.37	0.116	0.625	-1.247	0.026	0.67	NaN	NaN	NaN	NaN	NaN	NaN	-1.304	0.707	0.214	NaN	NaN	NaN	-1.305	0.477	0.289	-1.337	0.3	0.243	-1.358	0.109	0.321
213	1.065	-1.416	1.098	0.4	NaN	NaN	NaN	-1.333	0.987	0.61	-1.361	0.762	0.65	NaN	NaN	NaN	-1.348	0.491	0.607	-1.376	0.332	0.66	-1.37	0.116	0.625	-1.247	0.026	0.67	NaN	NaN	NaN	NaN	NaN	NaN	-1.303	0.707	0.214	NaN	NaN	NaN	-1.303	0.476	0.289	-1.336	0.299	0.243	-1.357	0.109	0.321
214	1.07	-1.416	1.098	0.4	NaN	NaN	NaN	-1.333	0.988	0.61	-1.36	0.761	0.65	NaN	NaN	NaN	-1.347	0.491	0.606	-1.376	0.332	0.66	-1.37	0.116	0.625	-1.247	0.026	0.67	NaN	NaN	NaN	NaN	NaN	NaN	-1.303	0.707	0.214	NaN	NaN	NaN	-1.303	0.476	0.289	-1.335	0.299	0.243	-1.357	0.109	0.321
215	1.075	-1.416	1.098	0.399	NaN	NaN	NaN	-1.333	0.988	0.609	-1.36	0.761	0.65	NaN	NaN	NaN	-1.347	0.491	0.606	-1.375	0.332	0.66	-1.369	0.116	0.625	-1.247	0.026	0.67	NaN	NaN	NaN	NaN	NaN	NaN	-1.303	0.707	0.214	NaN	NaN	NaN	-1.302	0.477	0.289	-1.334	0.299	0.243	-1.357	0.109	0.321
216	1.08	-1.416	1.098	0.399	NaN	NaN	NaN	-1.333	0.988	0.608	-1.36	0.761	0.65	NaN	NaN	NaN	-1.346	0.491	0.606	-1.375	0.332	0.66	-1.369	0.116	0.624	-1.247	0.026	0.67	NaN	NaN	NaN	NaN	NaN	NaN	-1.302	0.706	0.214	NaN	NaN	NaN	-1.3	0.476	0.29	-1.333	0.298	0.243	-1.357	0.11	0.321
217	1.085	-1.416	1.098	0.398	NaN	NaN	NaN	-1.333	0.988	0.608	-1.36	0.761	0.649	NaN	NaN	NaN	-1.345	0.491	0.606	-1.374	0.333	0.66	-1.369	0.116	0.624	-1.247	0.026	0.67	NaN	NaN	NaN	NaN	NaN	NaN	-1.301	0.706	0.214	NaN	NaN	NaN	-1.299	0.476	0.29	-1.333	0.298	0.243	-1.357	0.11	0.321
218	1.09	-1.416	1.098	0.398	NaN	NaN	NaN	-1.333	0.987	0.608	-1.36	0.761	0.649	NaN	NaN	NaN	-1.345	0.491	0.606	-1.374	0.333	0.66	-1.369	0.117	0.624	-1.247	0.026	0.67	NaN	NaN	NaN	NaN	NaN	NaN	-1.301	0.705	0.214	NaN	NaN	NaN	-1.298	0.476	0.29	-1.333	0.297	0.243	-1.357	0.11	0.321
219	1.095	-1.417	1.098	0.397	NaN	NaN	NaN	-1.333	0.987	0.608	-1.359	0.761	0.648	NaN	NaN	NaN	-1.344	0.491	0.606	-1.373	0.333	0.66	-1.369	0.117	0.624	-1.246	0.026	0.67	NaN	NaN	NaN	NaN	NaN	NaN	-1.3	0.705	0.214	NaN	NaN	NaN	-1.297	0.476	0.29	-1.332	0.297	0.244	-1.357	0.11	0.321
220	1.1	-1.417	1.098	0.397	NaN	NaN	NaN	-1.333	0.988	0.607	-1.359	0.761	0.648	NaN	NaN	NaN	-1.343	0.491	0.606	-1.373	0.333	0.66	-1.369	0.117	0.624	-1.246	0.026	0.67	NaN	NaN	NaN	NaN	NaN	NaN	-1.299	0.704	0.214	NaN	NaN	NaN	-1.296	0.476	0.29	-1.33	0.298	0.244	-1.356	0.11	0.321
221	1.105	-1.417	1.097	0.396	NaN	NaN	NaN	-1.333	0.988	0.607	-1.358	0.761	0.648	NaN	NaN	NaN	-1.342	0.491	0.605	-1.372	0.333	0.66	-1.369	0.117	0.624	-1.246	0.026	0.67	NaN	NaN	NaN	NaN	NaN	NaN	-1.299	0.704	0.214	NaN	NaN	NaN	-1.295	0.476	0.29	-1.329	0.298	0.244	-1.356	0.11	0.321
222	1.11	-1.417	1.097	0.396	NaN	NaN	NaN	-1.333	0.988	0.606	-1.358	0.762	0.648	NaN	NaN	NaN	-1.341	0.491	0.605	-1.371	0.334	0.659	-1.369	0.117	0.624	-1.247	0.026	0.67	NaN	NaN	NaN	NaN	NaN	NaN	-1.299	0.705	0.213	NaN	NaN	NaN	-1.294	0.475	0.29	-1.329	0.299	0.244	-1.356	0.11	0.321
223	1.115	-1.417	1.097	0.395	NaN	NaN	NaN	-1.333	0.987	0.606	-1.358	0.762	0.647	NaN	NaN	NaN	-1.34	0.491	0.605	-1.371	0.334	0.659	-1.369	0.117	0.624	-1.246	0.026	0.67	NaN	NaN	NaN	NaN	NaN	NaN	-1.298	0.705	0.213	NaN	NaN	NaN	-1.293	0.475	0.29	-1.328	0.299	0.244	-1.356	0.11	0.321
224	1.12	-1.417	1.097	0.395	NaN	NaN	NaN	-1.334	0.987	0.605	-1.358	0.762	0.647	NaN	NaN	NaN	-1.339	0.491	0.605	-1.37	0.334	0.659	-1.369	0.118	0.624	-1.246	0.026	0.67	NaN	NaN	NaN	NaN	NaN	NaN	-1.297	0.704	0.213	NaN	NaN	NaN	-1.293	0.475	0.29	-1.328	0.299	0.244	-1.356	0.11	0.321
225	1.125	-1.417	1.097	0.394	NaN	NaN	NaN	-1.334	0.988	0.605	-1.357	0.761	0.647	NaN	NaN	NaN	-1.338	0.491	0.605	-1.369	0.334	0.659	-1.369	0.118	0.624	-1.246	0.026	0.67	NaN	NaN	NaN	NaN	NaN	NaN	-1.297	0.704	0.213	NaN	NaN	NaN	-1.292	0.475	0.29	-1.327	0.299	0.244	-1.356	0.11	0.321
226	1.13	-1.417	1.097	0.394	NaN	NaN	NaN	-1.334	0.988	0.605	-1.356	0.761	0.646	NaN	NaN	NaN	-1.336	0.491	0.605	-1.368	0.334	0.659	-1.369	0.118	0.624	-1.246	0.026	0.67	NaN	NaN	NaN	NaN	NaN	NaN	-1.296	0.704	0.213	NaN	NaN	NaN	-1.291	0.475	0.29	-1.327	0.298	0.244	-1.356	0.11	0.321
227	1.135	-1.417	1.097	0.393	NaN	NaN	NaN	-1.334	0.988	0.604	-1.356	0.761	0.646	NaN	NaN	NaN	-1.335	0.491	0.605	-1.367	0.334	0.659	-1.368	0.118	0.624	-1.246	0.026	0.67	NaN	NaN	NaN	NaN	NaN	NaN	-1.296	0.704	0.212	NaN	NaN	NaN	-1.29	0.475	0.29	-1.327	0.298	0.244	-1.356	0.11	0.321
228	1.14	-1.417	1.096	0.393	NaN	NaN	NaN	-1.334	0.988	0.604	-1.355	0.761	0.646	NaN	NaN	NaN	-1.333	0.491	0.605	-1.366	0.334	0.659	-1.368	0.118	0.624	-1.246	0.026	0.67	NaN	NaN	NaN	NaN	NaN	NaN	-1.295	0.704	0.212	NaN	NaN	NaN	-1.29	0.474	0.29	-1.327	0.298	0.244	-1.356	0.11	0.321
229	1.145	-1.417	1.096	0.392	NaN	NaN	NaN	-1.334	0.988	0.604	-1.354	0.761	0.646	NaN	NaN	NaN	-1.332	0.491	0.605	-1.364	0.334	0.659	-1.368	0.118	0.624	-1.246	0.026	0.67	NaN	NaN	NaN	NaN	NaN	NaN	-1.295	0.703	0.212	NaN	NaN	NaN	-1.289	0.474	0.29	-1.327	0.298	0.244	-1.356	0.11	0.321
230	1.15	-1.417	1.096	0.392	NaN	NaN	NaN	-1.334	0.988	0.603	-1.354	0.762	0.646	NaN	NaN	NaN	-1.33	0.49	0.605	-1.363	0.334	0.659	-1.368	0.118	0.624	-1.246	0.026	0.67	NaN	NaN	NaN	NaN	NaN	NaN	-1.294	0.703	0.212	NaN	NaN	NaN	-1.288	0.474	0.29	-1.326	0.298	0.244	-1.356	0.11	0.321
231	1.155	-1.417	1.096	0.391	NaN	NaN	NaN	-1.334	0.988	0.603	-1.353	0.762	0.645	NaN	NaN	NaN	-1.328	0.49	0.605	-1.362	0.334	0.659	-1.368	0.118	0.624	-1.246	0.026	0.67	NaN	NaN	NaN	NaN	NaN	NaN	-1.294	0.703	0.212	NaN	NaN	NaN	-1.288	0.474	0.289	-1.325	0.298	0.244	-1.356	0.11	0.321
232	1.16	-1.418	1.096	0.391	NaN	NaN	NaN	-1.335	0.988	0.603	-1.352	0.761	0.645	NaN	NaN	NaN	-1.327	0.491	0.605	-1.361	0.334	0.659	-1.368	0.118	0.624	-1.246	0.026	0.67	NaN	NaN	NaN	NaN	NaN	NaN	-1.293	0.703	0.211	NaN	NaN	NaN	-1.287	0.474	0.289	-1.324	0.298	0.244	-1.356	0.11	0.321
233	1.165	-1.418	1.096	0.39	NaN	NaN	NaN	-1.335	0.988	0.602	-1.351	0.761	0.644	NaN	NaN	NaN	-1.325	0.491	0.605	-1.359	0.334	0.659	-1.367	0.118	0.623	-1.246	0.026	0.67	NaN	NaN	NaN	NaN	NaN	NaN	-1.293	0.703	0.211	NaN	NaN	NaN	-1.286	0.474	0.289	-1.324	0.298	0.244	-1.356	0.11	0.321
234	1.17	-1.418	1.096	0.389	NaN	NaN	NaN	-1.335	0.987	0.602	-1.35	0.761	0.644	NaN	NaN	NaN	-1.323	0.49	0.605	-1.358	0.335	0.659	-1.367	0.118	0.623	-1.246	0.026	0.67	NaN	NaN	NaN	NaN	NaN	NaN	-1.293	0.703	0.211	NaN	NaN	NaN	-1.286	0.474	0.289	-1.324	0.298	0.243	-1.356	0.11	0.321
235	1.175	-1.418	1.096	0.389	NaN	NaN	NaN	-1.335	0.987	0.602	-1.349	0.761	0.644	NaN	NaN	NaN	-1.321	0.491	0.605	-1.357	0.335	0.659	-1.366	0.118	0.623	-1.246	0.026	0.67	NaN	NaN	NaN	NaN	NaN	NaN	-1.293	0.703	0.21	NaN	NaN	NaN	-1.285	0.474	0.289	-1.323	0.297	0.244	-1.355	0.11	0.321
236	1.18	-1.418	1.095	0.388	NaN	NaN	NaN	-1.334	0.987	0.601	-1.348	0.76	0.644	NaN	NaN	NaN	-1.319	0.491	0.605	-1.355	0.335	0.659	-1.366	0.118	0.624	-1.246	0.026	0.67	NaN	NaN	NaN	NaN	NaN	NaN	-1.292	0.702	0.21	NaN	NaN	NaN	-1.284	0.474	0.289	-1.322	0.297	0.243	-1.356	0.11	0.321
237	1.185	-1.418	1.095	0.388	NaN	NaN	NaN	-1.335	0.987	0.601	-1.348	0.76	0.644	NaN	NaN	NaN	-1.316	0.49	0.605	-1.353	0.335	0.659	-1.366	0.118	0.624	-1.246	0.026	0.67	NaN	NaN	NaN	NaN	NaN	NaN	-1.291	0.702	0.21	NaN	NaN	NaN	-1.283	0.473	0.289	-1.32	0.297	0.243	-1.356	0.112	0.322
238	1.19	-1.418	1.095	0.387	NaN	NaN	NaN	-1.335	0.987	0.601	-1.346	0.76	0.644	NaN	NaN	NaN	-1.314	0.49	0.605	-1.351	0.335	0.659	-1.365	0.118	0.624	-1.246	0.026	0.67	NaN	NaN	NaN	NaN	NaN	NaN	-1.291	0.702	0.21	NaN	NaN	NaN	-1.282	0.473	0.289	-1.32	0.297	0.243	-1.356	0.112	0.322
239	1.195	-1.418	1.095	0.387	NaN	NaN	NaN	-1.335	0.987	0.6	-1.345	0.76	0.643	NaN	NaN	NaN	-1.312	0.49	0.605	-1.349	0.335	0.659	-1.365	0.119	0.624	-1.246	0.026	0.67	NaN	NaN	NaN	NaN	NaN	NaN	-1.291	0.702	0.21	NaN	NaN	NaN	-1.282	0.473	0.289	-1.32	0.297	0.243	-1.356	0.112	0.322
240	1.2	-1.418	1.095	0.386	NaN	NaN	NaN	-1.336	0.987	0.6	-1.344	0.76	0.643	NaN	NaN	NaN	-1.309	0.49	0.605	-1.347	0.335	0.659	-1.365	0.119	0.624	-1.246	0.026	0.67	NaN	NaN	NaN	NaN	NaN	NaN	-1.29	0.702	0.21	NaN	NaN	NaN	-1.281	0.473	0.289	-1.32	0.298	0.242	-1.356	0.112	0.322
241	1.205	-1.418	1.095	0.386	NaN	NaN	NaN	-1.336	0.987	0.6	-1.343	0.76	0.643	NaN	NaN	NaN	-1.307	0.49	0.605	-1.346	0.336	0.659	-1.364	0.12	0.624	-1.246	0.026	0.67	NaN	NaN	NaN	NaN	NaN	NaN	-1.289	0.701	0.21	NaN	NaN	NaN	-1.281	0.473	0.289	NaN	NaN	NaN	-1.356	0.112	0.322
242	1.21	-1.418	1.095	0.385	NaN	NaN	NaN	-1.336	0.986	0.599	-1.341	0.76	0.643	NaN	NaN	NaN	-1.304	0.49	0.605	-1.344	0.336	0.659	-1.364	0.12	0.624	-1.246	0.026	0.67	NaN	NaN	NaN	NaN	NaN	NaN	-1.288	0.701	0.21	NaN	NaN	NaN	NaN	NaN	NaN	-1.317	0.296	0.244	-1.356	0.112	0.322
243	1.215	-1.418	1.094	0.385	NaN	NaN	NaN	-1.336	0.986	0.599	-1.34	0.759	0.643	NaN	NaN	NaN	-1.301	0.49	0.604	-1.341	0.336	0.659	-1.364	0.12	0.623	-1.246	0.026	0.67	NaN	NaN	NaN	NaN	NaN	NaN	-1.287	0.7	0.209	NaN	NaN	NaN	-1.279	0.473	0.289	-1.317	0.296	0.244	-1.355	0.111	0.322
244	1.22	-1.418	1.094	0.384	NaN	NaN	NaN	-1.336	0.986	0.599	-1.339	0.759	0.642	NaN	NaN	NaN	-1.298	0.49	0.604	-1.339	0.335	0.659	-1.363	0.12	0.623	-1.246	0.026	0.67	NaN	NaN	NaN	NaN	NaN	NaN	-1.287	0.7	0.209	NaN	NaN	NaN	-1.279	0.473	0.288	-1.317	0.296	0.244	-1.355	0.111	0.322
245	1.225	-1.418	1.094	0.384	NaN	NaN	NaN	-1.336	0.985	0.598	-1.337	0.758	0.642	NaN	NaN	NaN	-1.296	0.49	0.604	-1.337	0.336	0.659	-1.363	0.12	0.623	-1.246	0.026	0.67	NaN	NaN	NaN	NaN	NaN	NaN	-1.287	0.701	0.209	NaN	NaN	NaN	-1.278	0.472	0.289	-1.316	0.296	0.244	-1.355	0.111	0.322
246	1.23	-1.418	1.093	0.383	NaN	NaN	NaN	-1.337	0.985	0.598	-1.336	0.759	0.642	NaN	NaN	NaN	-1.293	0.49	0.604	-1.334	0.336	0.659	-1.362	0.121	0.623	-1.245	0.026	0.67	NaN	NaN	NaN	NaN	NaN	NaN	-1.286	0.7	0.209	NaN	NaN	NaN	-1.277	0.472	0.289	-1.316	0.295	0.244	-1.355	0.111	0.322
247	1.235	-1.418	1.093	0.383	NaN	NaN	NaN	-1.337	0.985	0.598	-1.334	0.758	0.642	NaN	NaN	NaN	-1.29	0.49	0.604	-1.332	0.337	0.659	-1.361	0.121	0.623	-1.245	0.026	0.67	NaN	NaN	NaN	NaN	NaN	NaN	-1.285	0.7	0.208	NaN	NaN	NaN	-1.276	0.472	0.288	-1.316	0.295	0.244	-1.355	0.111	0.322
248	1.24	-1.418	1.093	0.382	NaN	NaN	NaN	-1.337	0.985	0.598	-1.333	0.758	0.641	NaN	NaN	NaN	-1.287	0.49	0.604	-1.329	0.337	0.659	-1.361	0.122	0.623	-1.245	0.026	0.67	NaN	NaN	NaN	NaN	NaN	NaN	-1.285	0.7	0.208	NaN	NaN	NaN	-1.276	0.472	0.288	-1.315	0.295	0.244	-1.355	0.111	0.322
249	1.245	-1.418	1.093	0.382	NaN	NaN	NaN	-1.337	0.984	0.597	-1.331	0.758	0.641	NaN	NaN	NaN	-1.284	0.49	0.604	-1.327	0.337	0.659	-1.36	0.122	0.622	-1.245	0.026	0.67	NaN	NaN	NaN	NaN	NaN	NaN	-1.284	0.7	0.208	NaN	NaN	NaN	-1.275	0.472	0.288	-1.314	0.295	0.244	-1.354	0.111	0.322
250	1.25	-1.419	1.093	0.381	NaN	NaN	NaN	-1.338	0.984	0.597	-1.329	0.757	0.641	NaN	NaN	NaN	-1.281	0.49	0.604	-1.324	0.337	0.659	-1.36	0.123	0.622	-1.245	0.026	0.67	NaN	NaN	NaN	NaN	NaN	NaN	-1.284	0.7	0.208	NaN	NaN	NaN	-1.274	0.471	0.288	-1.314	0.295	0.244	-1.354	0.111	0.322
251	1.255	-1.419	1.092	0.381	NaN	NaN	NaN	-1.338	0.983	0.597	-1.328	0.757	0.641	NaN	NaN	NaN	-1.279	0.49	0.604	-1.322	0.337	0.659	-1.359	0.123	0.622	-1.245	0.026	0.67	NaN	NaN	NaN	NaN	NaN	NaN	-1.283	0.699	0.208	NaN	NaN	NaN	-1.273	0.471	0.288	-1.313	0.294	0.245	-1.354	0.111	0.322
252	1.26	-1.419	1.092	0.38	NaN	NaN	NaN	-1.338	0.983	0.596	-1.326	0.757	0.641	NaN	NaN	NaN	-1.276	0.49	0.603	-1.32	0.338	0.659	-1.358	0.124	0.622	-1.245	0.027	0.67	NaN	NaN	NaN	NaN	NaN	NaN	-1.282	0.699	0.208	NaN	NaN	NaN	-1.273	0.471	0.288	-1.312	0.294	0.245	-1.354	0.111	0.322
253	1.265	-1.418	1.091	0.38	NaN	NaN	NaN	-1.338	0.983	0.596	-1.325	0.757	0.64	NaN	NaN	NaN	-1.273	0.49	0.603	-1.318	0.338	0.658	-1.357	0.124	0.621	-1.245	0.027	0.67	NaN	NaN	NaN	NaN	NaN	NaN	-1.281	0.699	0.208	NaN	NaN	NaN	-1.273	0.472	0.288	-1.312	0.294	0.245	-1.354	0.111	0.322
254	1.27	-1.418	1.091	0.38	NaN	NaN	NaN	-1.338	0.983	0.596	-1.323	0.757	0.64	NaN	NaN	NaN	-1.271	0.49	0.603	-1.315	0.338	0.658	-1.356	0.125	0.621	-1.245	0.028	0.67	NaN	NaN	NaN	NaN	NaN	NaN	-1.281	0.699	0.208	NaN	NaN	NaN	-1.272	0.472	0.288	-1.311	0.294	0.245	-1.354	0.111	0.322
255	1.275	-1.418	1.091	0.379	NaN	NaN	NaN	-1.338	0.982	0.596	-1.321	0.757	0.64	NaN	NaN	NaN	-1.268	0.491	0.603	-1.313	0.338	0.658	-1.355	0.126	0.621	-1.247	0.031	0.669	NaN	NaN	NaN	NaN	NaN	NaN	-1.28	0.698	0.207	NaN	NaN	NaN	-1.272	0.472	0.288	-1.311	0.294	0.245	-1.354	0.111	0.322
256	1.28	-1.418	1.091	0.379	NaN	NaN	NaN	-1.339	0.982	0.596	-1.32	0.757	0.64	NaN	NaN	NaN	-1.266	0.491	0.603	-1.31	0.338	0.658	-1.355	0.127	0.621	-1.247	0.032	0.669	NaN	NaN	NaN	NaN	NaN	NaN	-1.279	0.698	0.207	NaN	NaN	NaN	-1.271	0.471	0.288	-1.313	0.293	0.245	-1.354	0.111	0.322
257	1.285	-1.418	1.091	0.378	NaN	NaN	NaN	-1.339	0.982	0.595	-1.319	0.757	0.64	NaN	NaN	NaN	-1.263	0.492	0.603	-1.308	0.339	0.658	-1.354	0.128	0.62	-1.247	0.032	0.669	NaN	NaN	NaN	NaN	NaN	NaN	-1.279	0.698	0.207	NaN	NaN	NaN	-1.27	0.471	0.288	-1.314	0.292	0.245	-1.354	0.111	0.322
258	1.29	-1.418	1.09	0.378	NaN	NaN	NaN	-1.339	0.982	0.595	-1.317	0.756	0.64	NaN	NaN	NaN	-1.26	0.492	0.603	-1.306	0.34	0.658	-1.352	0.129	0.62	-1.247	0.033	0.668	NaN	NaN	NaN	NaN	NaN	NaN	-1.278	0.698	0.207	NaN	NaN	NaN	-1.269	0.47	0.288	-1.314	0.292	0.245	-1.354	0.111	0.322
259	1.295	-1.418	1.09	0.377	NaN	NaN	NaN	-1.339	0.982	0.595	-1.315	0.756	0.639	NaN	NaN	NaN	-1.258	0.492	0.603	-1.305	0.341	0.657	-1.351	0.129	0.62	-1.247	0.033	0.667	NaN	NaN	NaN	NaN	NaN	NaN	-1.277	0.698	0.207	NaN	NaN	NaN	-1.268	0.47	0.289	-1.312	0.293	0.245	-1.354	0.111	0.322
260	1.3	-1.418	1.09	0.377	NaN	NaN	NaN	-1.34	0.982	0.595	-1.314	0.756	0.639	NaN	NaN	NaN	-1.255	0.492	0.603	-1.303	0.341	0.657	-1.351	0.13	0.619	-1.247	0.033	0.667	NaN	NaN	NaN	NaN	NaN	NaN	-1.277	0.697	0.207	NaN	NaN	NaN	-1.268	0.47	0.289	-1.309	0.294	0.245	-1.353	0.111	0.323
261	1.305	-1.418	1.09	0.376	NaN	NaN	NaN	-1.34	0.982	0.594	-1.313	0.756	0.639	NaN	NaN	NaN	-1.253	0.493	0.603	-1.301	0.343	0.657	-1.35	0.131	0.619	-1.246	0.034	0.667	NaN	NaN	NaN	NaN	NaN	NaN	-1.276	0.697	0.207	NaN	NaN	NaN	-1.267	0.47	0.289	-1.308	0.294	0.245	-1.353	0.111	0.323
262	1.31	-1.418	1.09	0.376	NaN	NaN	NaN	-1.34	0.982	0.594	-1.312	0.757	0.639	NaN	NaN	NaN	-1.251	0.494	0.603	-1.299	0.344	0.658	-1.349	0.132	0.618	-1.246	0.034	0.667	NaN	NaN	NaN	NaN	NaN	NaN	-1.275	0.697	0.208	NaN	NaN	NaN	-1.267	0.47	0.289	-1.308	0.294	0.245	-1.353	0.111	0.323
263	1.315	-1.418	1.09	0.375	NaN	NaN	NaN	-1.34	0.982	0.594	-1.311	0.757	0.639	NaN	NaN	NaN	-1.249	0.494	0.603	-1.296	0.343	0.657	-1.347	0.133	0.618	-1.245	0.034	0.667	NaN	NaN	NaN	NaN	NaN	NaN	-1.275	0.697	0.208	NaN	NaN	NaN	-1.266	0.47	0.289	-1.309	0.294	0.245	-1.353	0.111	0.323
264	1.32	-1.417	1.09	0.375	NaN	NaN	NaN	-1.34	0.982	0.593	-1.31	0.757	0.639	NaN	NaN	NaN	-1.246	0.494	0.602	-1.294	0.343	0.657	-1.346	0.133	0.618	-1.244	0.034	0.667	NaN	NaN	NaN	NaN	NaN	NaN	-1.274	0.696	0.208	NaN	NaN	NaN	-1.265	0.47	0.289	-1.311	0.293	0.245	-1.352	0.11	0.323
265	1.325	-1.417	1.09	0.374	NaN	NaN	NaN	-1.34	0.981	0.593	-1.309	0.757	0.639	NaN	NaN	NaN	-1.244	0.494	0.602	-1.293	0.344	0.657	-1.345	0.134	0.618	-1.243	0.034	0.667	NaN	NaN	NaN	NaN	NaN	NaN	-1.274	0.696	0.208	NaN	NaN	NaN	-1.264	0.469	0.29	-1.31	0.293	0.246	-1.351	0.109	0.323
266	1.33	-1.417	1.089	0.374	NaN	NaN	NaN	-1.34	0.982	0.593	-1.308	0.758	0.639	NaN	NaN	NaN	-1.242	0.495	0.602	-1.291	0.344	0.657	-1.344	0.135	0.617	-1.241	0.034	0.667	NaN	NaN	NaN	NaN	NaN	NaN	-1.274	0.696	0.208	NaN	NaN	NaN	-1.264	0.469	0.29	-1.307	0.294	0.246	-1.35	0.108	0.323
267	1.335	-1.417	1.089	0.374	NaN	NaN	NaN	-1.34	0.982	0.593	-1.306	0.757	0.639	NaN	NaN	NaN	-1.24	0.495	0.602	-1.29	0.345	0.657	-1.341	0.135	0.617	-1.24	0.034	0.666	NaN	NaN	NaN	NaN	NaN	NaN	-1.273	0.696	0.208	NaN	NaN	NaN	-1.263	0.469	0.29	-1.307	0.294	0.246	-1.35	0.108	0.323
268	1.34	-1.417	1.089	0.373	NaN	NaN	NaN	-1.34	0.982	0.593	-1.305	0.757	0.638	NaN	NaN	NaN	-1.239	0.496	0.602	-1.288	0.346	0.657	-1.34	0.136	0.617	-1.237	0.034	0.666	NaN	NaN	NaN	NaN	NaN	NaN	-1.273	0.696	0.208	NaN	NaN	NaN	-1.262	0.469	0.291	-1.309	0.293	0.246	-1.35	0.108	0.323
269	1.345	-1.416	1.089	0.373	NaN	NaN	NaN	-1.34	0.983	0.593	-1.304	0.758	0.638	NaN	NaN	NaN	-1.237	0.497	0.602	-1.287	0.347	0.657	-1.337	0.136	0.617	-1.235	0.034	0.665	NaN	NaN	NaN	NaN	NaN	NaN	-1.272	0.696	0.208	NaN	NaN	NaN	-1.261	0.468	0.291	-1.309	0.293	0.247	-1.35	0.108	0.323
270	1.35	-1.416	1.089	0.372	NaN	NaN	NaN	-1.34	0.983	0.593	-1.304	0.758	0.638	NaN	NaN	NaN	-1.236	0.497	0.602	-1.286	0.347	0.657	-1.335	0.136	0.617	-1.232	0.032	0.665	NaN	NaN	NaN	NaN	NaN	NaN	-1.271	0.695	0.208	NaN	NaN	NaN	-1.26	0.468	0.291	-1.309	0.293	0.247	-1.35	0.109	0.324
271	1.355	-1.416	1.089	0.372	NaN	NaN	NaN	-1.34	0.983	0.593	-1.303	0.759	0.638	NaN	NaN	NaN	-1.235	0.498	0.602	-1.283	0.347	0.657	-1.332	0.136	0.617	-1.227	0.03	0.663	NaN	NaN	NaN	NaN	NaN	NaN	-1.27	0.695	0.209	NaN	NaN	NaN	-1.26	0.468	0.291	-1.308	0.292	0.247	-1.351	0.11	0.324
272	1.36	-1.416	1.089	0.372	NaN	NaN	NaN	-1.34	0.983	0.593	-1.302	0.759	0.638	NaN	NaN	NaN	-1.234	0.498	0.602	-1.281	0.347	0.657	-1.329	0.136	0.617	-1.225	0.032	0.662	NaN	NaN	NaN	NaN	NaN	NaN	-1.27	0.695	0.209	NaN	NaN	NaN	-1.26	0.469	0.291	-1.306	0.292	0.248	-1.352	0.111	0.324
273	1.365	-1.415	1.089	0.371	NaN	NaN	NaN	-1.34	0.984	0.593	-1.301	0.759	0.638	NaN	NaN	NaN	-1.232	0.499	0.602	-1.279	0.347	0.657	-1.325	0.135	0.617	-1.222	0.033	0.661	NaN	NaN	NaN	NaN	NaN	NaN	-1.269	0.694	0.209	NaN	NaN	NaN	-1.26	0.469	0.291	-1.304	0.292	0.248	-1.352	0.111	0.324
274	1.37	-1.415	1.089	0.371	NaN	NaN	NaN	-1.34	0.984	0.593	-1.301	0.759	0.638	NaN	NaN	NaN	-1.231	0.499	0.602	-1.277	0.348	0.657	-1.322	0.135	0.617	-1.217	0.032	0.66	NaN	NaN	NaN	NaN	NaN	NaN	-1.269	0.694	0.209	NaN	NaN	NaN	-1.259	0.469	0.292	-1.305	0.291	0.248	-1.352	0.111	0.324
275	1.375	-1.415	1.089	0.371	NaN	NaN	NaN	-1.339	0.984	0.592	-1.3	0.76	0.638	NaN	NaN	NaN	-1.23	0.499	0.602	-1.275	0.348	0.656	-1.319	0.135	0.617	-1.212	0.031	0.658	NaN	NaN	NaN	NaN	NaN	NaN	-1.268	0.694	0.209	NaN	NaN	NaN	-1.258	0.469	0.292	-1.305	0.291	0.248	-1.352	0.112	0.324
276	1.38	-1.414	1.089	0.37	NaN	NaN	NaN	-1.339	0.984	0.592	-1.299	0.76	0.638	NaN	NaN	NaN	-1.228	0.499	0.602	-1.273	0.348	0.656	-1.315	0.134	0.617	-1.207	0.03	0.656	NaN	NaN	NaN	NaN	NaN	NaN	-1.267	0.694	0.209	NaN	NaN	NaN	-1.257	0.469	0.293	-1.305	0.291	0.249	-1.352	0.112	0.325
277	1.385	-1.414	1.089	0.37	NaN	NaN	NaN	-1.339	0.985	0.592	-1.299	0.761	0.638	NaN	NaN	NaN	-1.227	0.499	0.602	-1.271	0.348	0.657	-1.311	0.134	0.618	-1.201	0.028	0.655	NaN	NaN	NaN	NaN	NaN	NaN	-1.267	0.694	0.21	NaN	NaN	NaN	-1.257	0.468	0.293	-1.304	0.291	0.249	-1.352	0.112	0.325
278	1.39	-1.414	1.089	0.37	NaN	NaN	NaN	-1.339	0.985	0.592	-1.299	0.761	0.638	NaN	NaN	NaN	-1.226	0.5	0.601	-1.268	0.348	0.657	-1.306	0.133	0.618	-1.196	0.028	0.653	NaN	NaN	NaN	NaN	NaN	NaN	-1.266	0.694	0.21	NaN	NaN	NaN	-1.256	0.468	0.293	-1.301	0.292	0.25	-1.352	0.112	0.325
279	1.395	-1.414	1.089	0.369	NaN	NaN	NaN	-1.339	0.985	0.592	-1.298	0.761	0.638	NaN	NaN	NaN	-1.225	0.5	0.601	-1.265	0.348	0.656	-1.302	0.133	0.618	-1.189	0.026	0.651	NaN	NaN	NaN	NaN	NaN	NaN	-1.266	0.694	0.21	NaN	NaN	NaN	-1.255	0.468	0.294	-1.3	0.292	0.25	-1.352	0.112	0.325
280	1.4	-1.413	1.089	0.369	NaN	NaN	NaN	-1.339	0.986	0.592	-1.298	0.761	0.638	NaN	NaN	NaN	-1.224	0.501	0.601	-1.263	0.348	0.656	-1.297	0.132	0.618	-1.184	0.028	0.649	NaN	NaN	NaN	NaN	NaN	NaN	-1.265	0.694	0.21	NaN	NaN	NaN	-1.255	0.467	0.294	-1.3	0.292	0.25	-1.352	0.112	0.325
281	1.405	-1.413	1.089	0.369	NaN	NaN	NaN	-1.339	0.986	0.592	-1.297	0.762	0.638	NaN	NaN	NaN	-1.223	0.501	0.601	-1.26	0.348	0.656	-1.293	0.132	0.618	-1.179	0.029	0.647	NaN	NaN	NaN	NaN	NaN	NaN	-1.265	0.693	0.211	NaN	NaN	NaN	-1.254	0.467	0.294	-1.301	0.291	0.25	-1.352	0.112	0.325
282	1.41	-1.412	1.089	0.369	NaN	NaN	NaN	-1.338	0.986	0.592	-1.297	0.762	0.638	NaN	NaN	NaN	-1.221	0.502	0.601	-1.256	0.348	0.656	-1.288	0.132	0.619	-1.172	0.028	0.645	NaN	NaN	NaN	NaN	NaN	NaN	-1.264	0.693	0.211	NaN	NaN	NaN	-1.254	0.468	0.294	-1.302	0.291	0.25	-1.352	0.112	0.325
283	1.415	-1.412	1.089	0.369	NaN	NaN	NaN	-1.338	0.986	0.592	-1.296	0.762	0.637	NaN	NaN	NaN	-1.219	0.502	0.601	-1.254	0.348	0.656	-1.283	0.132	0.619	-1.166	0.028	0.643	NaN	NaN	NaN	NaN	NaN	NaN	-1.264	0.694	0.211	NaN	NaN	NaN	-1.253	0.467	0.295	-1.303	0.291	0.251	-1.351	0.112	0.325
284	1.42	-1.411	1.089	0.369	NaN	NaN	NaN	-1.338	0.986	0.592	-1.295	0.762	0.637	NaN	NaN	NaN	-1.218	0.502	0.6	-1.251	0.348	0.656	-1.278	0.131	0.619	-1.16	0.028	0.641	NaN	NaN	NaN	NaN	NaN	NaN	-1.263	0.694	0.211	NaN	NaN	NaN	-1.253	0.467	0.295	-1.302	0.291	0.251	-1.351	0.112	0.325
285	1.425	-1.411	1.088	0.368	NaN	NaN	NaN	-1.337	0.987	0.592	-1.295	0.762	0.637	NaN	NaN	NaN	-1.216	0.503	0.6	-1.247	0.348	0.656	-1.273	0.131	0.618	-1.154	0.029	0.64	NaN	NaN	NaN	NaN	NaN	NaN	-1.262	0.693	0.211	NaN	NaN	NaN	-1.252	0.467	0.295	-1.302	0.291	0.251	-1.351	0.112	0.325
286	1.43	-1.41	1.088	0.368	NaN	NaN	NaN	-1.337	0.987	0.592	-1.294	0.762	0.637	NaN	NaN	NaN	-1.214	0.503	0.6	-1.244	0.348	0.656	-1.268	0.13	0.618	-1.149	0.03	0.638	NaN	NaN	NaN	NaN	NaN	NaN	-1.262	0.693	0.212	NaN	NaN	NaN	-1.252	0.467	0.295	-1.302	0.291	0.251	-1.351	0.112	0.325
287	1.435	-1.41	1.088	0.368	NaN	NaN	NaN	-1.337	0.987	0.592	-1.294	0.762	0.637	NaN	NaN	NaN	-1.213	0.504	0.6	-1.241	0.348	0.655	-1.263	0.13	0.618	-1.143	0.029	0.637	NaN	NaN	NaN	NaN	NaN	NaN	-1.261	0.693	0.212	NaN	NaN	NaN	-1.251	0.466	0.296	-1.3	0.291	0.252	-1.35	0.112	0.325
288	1.44	-1.41	1.088	0.368	NaN	NaN	NaN	-1.337	0.987	0.592	-1.293	0.762	0.637	NaN	NaN	NaN	-1.211	0.504	0.599	-1.238	0.349	0.655	-1.258	0.13	0.618	-1.138	0.031	0.635	NaN	NaN	NaN	NaN	NaN	NaN	-1.261	0.693	0.212	NaN	NaN	NaN	-1.25	0.466	0.296	-1.298	0.292	0.252	-1.35	0.111	0.325
289	1.445	-1.409	1.088	0.368	NaN	NaN	NaN	-1.337	0.988	0.592	-1.292	0.762	0.637	NaN	NaN	NaN	-1.209	0.504	0.599	-1.234	0.348	0.654	-1.253	0.13	0.618	-1.132	0.031	0.634	NaN	NaN	NaN	NaN	NaN	NaN	-1.26	0.693	0.212	NaN	NaN	NaN	-1.249	0.466	0.297	-1.298	0.292	0.252	-1.35	0.111	0.325
290	1.45	-1.409	1.088	0.367	NaN	NaN	NaN	-1.336	0.988	0.592	-1.291	0.762	0.637	NaN	NaN	NaN	-1.207	0.505	0.598	-1.231	0.349	0.654	-1.248	0.13	0.617	-1.125	0.03	0.632	NaN	NaN	NaN	NaN	NaN	NaN	-1.26	0.693	0.213	NaN	NaN	NaN	-1.249	0.466	0.297	-1.297	0.292	0.252	-1.349	0.111	0.326
291	1.455	-1.409	1.088	0.367	NaN	NaN	NaN	-1.336	0.988	0.592	-1.291	0.763	0.637	NaN	NaN	NaN	-1.205	0.506	0.598	-1.228	0.349	0.654	-1.244	0.13	0.617	-1.119	0.032	0.631	NaN	NaN	NaN	NaN	NaN	NaN	-1.259	0.692	0.213	NaN	NaN	NaN	-1.248	0.465	0.297	-1.296	0.293	0.252	-1.349	0.111	0.326
292	1.46	-1.408	1.088	0.367	NaN	NaN	NaN	-1.336	0.988	0.592	-1.29	0.763	0.637	NaN	NaN	NaN	-1.203	0.506	0.598	-1.225	0.349	0.653	-1.239	0.13	0.616	-1.116	0.033	0.63	NaN	NaN	NaN	NaN	NaN	NaN	-1.258	0.692	0.213	NaN	NaN	NaN	-1.248	0.465	0.298	-1.297	0.293	0.252	-1.349	0.111	0.326
293	1.465	-1.407	1.088	0.367	NaN	NaN	NaN	-1.336	0.988	0.592	-1.288	0.763	0.637	NaN	NaN	NaN	-1.2	0.506	0.597	-1.221	0.349	0.653	-1.234	0.13	0.615	NaN	NaN	NaN	NaN	NaN	NaN	NaN	NaN	NaN	-1.257	0.692	0.214	NaN	NaN	NaN	-1.247	0.465	0.298	-1.299	0.292	0.252	-1.349	0.111	0.326
294	1.47	-1.407	1.087	0.367	NaN	NaN	NaN	-1.335	0.988	0.592	-1.287	0.763	0.637	NaN	NaN	NaN	-1.198	0.507	0.597	-1.218	0.349	0.652	-1.23	0.131	0.615	-1.101	0.032	0.627	NaN	NaN	NaN	NaN	NaN	NaN	-1.256	0.691	0.214	NaN	NaN	NaN	-1.246	0.465	0.298	-1.299	0.292	0.252	-1.349	0.111	0.326
295	1.475	-1.406	1.087	0.367	NaN	NaN	NaN	-1.335	0.988	0.592	-1.286	0.763	0.637	NaN	NaN	NaN	-1.196	0.508	0.597	-1.215	0.35	0.651	-1.225	0.131	0.614	-1.097	0.032	0.626	NaN	NaN	NaN	NaN	NaN	NaN	-1.255	0.691	0.214	NaN	NaN	NaN	-1.246	0.465	0.298	-1.298	0.292	0.253	-1.349	0.111	0.326
296	1.48	-1.406	1.087	0.367	NaN	NaN	NaN	-1.334	0.988	0.593	-1.284	0.763	0.637	NaN	NaN	NaN	-1.194	0.508	0.596	-1.212	0.351	0.651	-1.221	0.131	0.614	-1.092	0.033	0.625	NaN	NaN	NaN	NaN	NaN	NaN	-1.255	0.691	0.214	NaN	NaN	NaN	-1.245	0.465	0.298	-1.298	0.292	0.253	-1.349	0.112	0.326
297	1.485	-1.406	1.087	0.367	NaN	NaN	NaN	-1.334	0.988	0.593	-1.283	0.763	0.637	NaN	NaN	NaN	-1.191	0.508	0.596	-1.209	0.351	0.651	-1.216	0.13	0.613	-1.089	0.036	0.625	NaN	NaN	NaN	NaN	NaN	NaN	-1.254	0.691	0.214	NaN	NaN	NaN	-1.245	0.466	0.298	-1.298	0.292	0.253	-1.349	0.112	0.326
298	1.49	-1.405	1.087	0.367	NaN	NaN	NaN	-1.334	0.988	0.593	-1.281	0.764	0.637	NaN	NaN	NaN	-1.189	0.509	0.595	-1.206	0.351	0.65	-1.211	0.129	0.612	-1.084	0.036	0.625	NaN	NaN	NaN	NaN	NaN	NaN	-1.253	0.691	0.215	NaN	NaN	NaN	-1.244	0.466	0.298	-1.297	0.292	0.253	-1.349	0.112	0.326
299	1.495	-1.405	1.087	0.367	NaN	NaN	NaN	-1.334	0.988	0.593	-1.279	0.764	0.637	NaN	NaN	NaN	-1.187	0.509	0.595	-1.203	0.351	0.65	-1.207	0.129	0.612	-1.079	0.036	0.624	NaN	NaN	NaN	NaN	NaN	NaN	-1.253	0.691	0.215	NaN	NaN	NaN	-1.244	0.465	0.299	-1.295	0.293	0.254	-1.349	0.112	0.326
300	1.5	-1.404	1.087	0.367	NaN	NaN	NaN	-1.333	0.988	0.593	-1.278	0.764	0.637	NaN	NaN	NaN	-1.184	0.51	0.595	-1.2	0.352	0.65	-1.204	0.131	0.611	-1.075	0.038	0.624	NaN	NaN	NaN	NaN	NaN	NaN	-1.252	0.691	0.215	NaN	NaN	NaN	-1.243	0.465	0.299	-1.294	0.293	0.254	-1.349	0.112	0.326
301	1.505	-1.404	1.086	0.367	NaN	NaN	NaN	-1.333	0.988	0.593	-1.276	0.764	0.637	NaN	NaN	NaN	-1.182	0.51	0.594	-1.198	0.352	0.649	-1.2	0.132	0.61	-1.071	0.04	0.624	NaN	NaN	NaN	NaN	NaN	NaN	-1.252	0.691	0.215	NaN	NaN	NaN	-1.242	0.464	0.3	-1.294	0.293	0.255	-1.349	0.112	0.326
302	1.51	-1.403	1.086	0.367	NaN	NaN	NaN	-1.332	0.988	0.593	-1.275	0.764	0.637	NaN	NaN	NaN	-1.179	0.511	0.594	-1.195	0.352	0.649	-1.196	0.132	0.609	-1.068	0.042	0.624	NaN	NaN	NaN	NaN	NaN	NaN	-1.25	0.691	0.215	NaN	NaN	NaN	-1.241	0.464	0.3	-1.293	0.292	0.255	-1.349	0.112	0.326
303	1.515	-1.403	1.086	0.367	NaN	NaN	NaN	-1.332	0.988	0.593	-1.273	0.765	0.637	NaN	NaN	NaN	-1.177	0.511	0.594	-1.192	0.353	0.648	-1.193	0.133	0.609	-1.063	0.042	0.624	NaN	NaN	NaN	NaN	NaN	NaN	-1.249	0.691	0.216	NaN	NaN	NaN	-1.24	0.464	0.3	-1.293	0.292	0.255	-1.349	0.112	0.326
304	1.52	-1.402	1.086	0.367	NaN	NaN	NaN	-1.331	0.988	0.593	-1.271	0.764	0.637	NaN	NaN	NaN	-1.175	0.512	0.594	-1.189	0.353	0.648	-1.189	0.133	0.608	-1.058	0.041	0.623	NaN	NaN	NaN	NaN	NaN	NaN	-1.249	0.691	0.216	NaN	NaN	NaN	-1.24	0.464	0.3	-1.294	0.291	0.255	-1.349	0.112	0.326
305	1.525	-1.402	1.086	0.367	NaN	NaN	NaN	-1.331	0.988	0.593	-1.269	0.764	0.637	NaN	NaN	NaN	-1.173	0.512	0.594	-1.187	0.354	0.648	-1.186	0.133	0.608	-1.055	0.042	0.623	NaN	NaN	NaN	NaN	NaN	NaN	-1.249	0.691	0.215	NaN	NaN	NaN	-1.24	0.464	0.3	-1.294	0.29	0.255	-1.349	0.112	0.326
306	1.53	-1.401	1.085	0.367	NaN	NaN	NaN	-1.33	0.988	0.593	-1.268	0.765	0.637	NaN	NaN	NaN	-1.169	0.512	0.593	-1.184	0.354	0.647	-1.182	0.134	0.607	-1.052	0.044	0.623	NaN	NaN	NaN	NaN	NaN	NaN	-1.249	0.692	0.215	NaN	NaN	NaN	-1.239	0.463	0.3	-1.294	0.29	0.255	-1.349	0.112	0.326
307	1.535	-1.401	1.085	0.367	NaN	NaN	NaN	-1.329	0.988	0.593	-1.266	0.765	0.637	NaN	NaN	NaN	-1.167	0.513	0.593	-1.181	0.354	0.647	-1.178	0.134	0.607	-1.049	0.046	0.622	NaN	NaN	NaN	NaN	NaN	NaN	-1.248	0.691	0.215	NaN	NaN	NaN	-1.239	0.463	0.3	-1.293	0.29	0.255	-1.349	0.112	0.326
308	1.54	-1.4	1.085	0.367	NaN	NaN	NaN	-1.328	0.987	0.593	-1.265	0.765	0.637	NaN	NaN	NaN	-1.165	0.513	0.593	-1.178	0.354	0.646	-1.175	0.135	0.606	-1.045	0.047	0.622	NaN	NaN	NaN	NaN	NaN	NaN	-1.247	0.691	0.216	NaN	NaN	NaN	-1.238	0.463	0.3	-1.293	0.289	0.255	-1.348	0.112	0.326
309	1.545	-1.4	1.084	0.367	NaN	NaN	NaN	-1.328	0.987	0.593	-1.263	0.764	0.637	NaN	NaN	NaN	-1.163	0.514	0.593	-1.175	0.354	0.646	-1.172	0.136	0.606	-1.04	0.045	0.622	NaN	NaN	NaN	NaN	NaN	NaN	-1.246	0.69	0.216	NaN	NaN	NaN	-1.237	0.462	0.3	-1.293	0.289	0.255	-1.348	0.112	0.326
310	1.55	-1.399	1.084	0.367	NaN	NaN	NaN	-1.327	0.987	0.593	-1.262	0.764	0.637	NaN	NaN	NaN	-1.16	0.515	0.593	-1.172	0.355	0.645	-1.168	0.136	0.605	-1.036	0.046	0.621	NaN	NaN	NaN	NaN	NaN	NaN	-1.245	0.69	0.216	NaN	NaN	NaN	-1.236	0.462	0.3	-1.292	0.289	0.255	-1.348	0.112	0.326
311	1.555	-1.399	1.084	0.367	NaN	NaN	NaN	-1.326	0.987	0.593	-1.26	0.764	0.637	NaN	NaN	NaN	-1.157	0.515	0.593	-1.169	0.356	0.645	-1.164	0.136	0.604	-1.033	0.047	0.621	NaN	NaN	NaN	NaN	NaN	NaN	-1.245	0.691	0.216	NaN	NaN	NaN	-1.236	0.461	0.3	-1.292	0.289	0.255	-1.348	0.112	0.326
312	1.56	-1.398	1.083	0.367	NaN	NaN	NaN	-1.325	0.986	0.593	-1.259	0.764	0.637	NaN	NaN	NaN	-1.155	0.515	0.592	-1.167	0.356	0.645	-1.161	0.137	0.604	-1.029	0.048	0.621	NaN	NaN	NaN	NaN	NaN	NaN	-1.245	0.691	0.216	NaN	NaN	NaN	-1.235	0.461	0.3	-1.292	0.289	0.255	-1.348	0.112	0.326
313	1.565	-1.398	1.083	0.368	NaN	NaN	NaN	-1.325	0.986	0.594	-1.257	0.764	0.636	NaN	NaN	NaN	-1.152	0.515	0.592	-1.164	0.357	0.645	-1.158	0.137	0.604	-1.026	0.049	0.621	NaN	NaN	NaN	NaN	NaN	NaN	-1.244	0.691	0.215	NaN	NaN	NaN	-1.235	0.461	0.3	-1.292	0.289	0.255	-1.348	0.112	0.326
314	1.57	-1.397	1.083	0.368	NaN	NaN	NaN	-1.324	0.986	0.594	-1.255	0.764	0.636	NaN	NaN	NaN	-1.149	0.515	0.592	-1.161	0.357	0.645	-1.155	0.138	0.605	-1.022	0.049	0.62	NaN	NaN	NaN	NaN	NaN	NaN	-1.243	0.69	0.215	NaN	NaN	NaN	-1.235	0.462	0.3	-1.292	0.289	0.255	-1.348	0.112	0.326
315	1.575	-1.397	1.082	0.368	NaN	NaN	NaN	-1.323	0.986	0.594	-1.254	0.764	0.637	NaN	NaN	NaN	-1.145	0.514	0.592	-1.157	0.357	0.645	-1.151	0.138	0.605	-1.018	0.049	0.62	NaN	NaN	NaN	NaN	NaN	NaN	-1.242	0.69	0.216	NaN	NaN	NaN	-1.234	0.462	0.3	-1.292	0.289	0.255	-1.348	0.112	0.326
316	1.58	-1.396	1.082	0.368	NaN	NaN	NaN	-1.322	0.986	0.594	-1.252	0.764	0.637	NaN	NaN	NaN	-1.142	0.514	0.592	-1.154	0.357	0.645	-1.147	0.138	0.604	-1.014	0.05	0.62	NaN	NaN	NaN	NaN	NaN	NaN	-1.242	0.69	0.215	NaN	NaN	NaN	-1.234	0.462	0.299	-1.291	0.289	0.255	-1.348	0.112	0.326
317	1.585	-1.395	1.082	0.368	NaN	NaN	NaN	-1.321	0.985	0.594	-1.251	0.764	0.637	NaN	NaN	NaN	-1.141	0.515	0.592	-1.15	0.357	0.645	-1.143	0.138	0.605	-1.011	0.051	0.62	NaN	NaN	NaN	NaN	NaN	NaN	-1.242	0.691	0.215	NaN	NaN	NaN	-1.233	0.461	0.299	-1.291	0.289	0.255	-1.347	0.112	0.326
318	1.59	-1.395	1.081	0.369	NaN	NaN	NaN	-1.32	0.985	0.594	-1.249	0.765	0.637	NaN	NaN	NaN	-1.14	0.517	0.593	-1.147	0.357	0.645	-1.139	0.137	0.606	-1.008	0.052	0.62	NaN	NaN	NaN	NaN	NaN	NaN	-1.241	0.69	0.215	NaN	NaN	NaN	-1.233	0.461	0.299	-1.29	0.289	0.255	-1.347	0.112	0.326
319	1.595	-1.394	1.081	0.369	NaN	NaN	NaN	-1.319	0.985	0.595	-1.248	0.765	0.637	NaN	NaN	NaN	-1.138	0.518	0.593	-1.145	0.358	0.646	-1.136	0.137	0.606	-1.004	0.052	0.62	NaN	NaN	NaN	NaN	NaN	NaN	-1.241	0.69	0.215	NaN	NaN	NaN	-1.232	0.461	0.299	-1.289	0.289	0.255	-1.347	0.112	0.326
320	1.6	-1.394	1.081	0.369	NaN	NaN	NaN	-1.317	0.985	0.595	-1.246	0.765	0.637	NaN	NaN	NaN	-1.135	0.518	0.593	-1.142	0.359	0.646	-1.133	0.138	0.607	-1	0.051	0.62	NaN	NaN	NaN	NaN	NaN	NaN	-1.24	0.69	0.215	NaN	NaN	NaN	-1.232	0.461	0.299	-1.289	0.289	0.255	-1.347	0.112	0.326
321	1.605	-1.393	1.08	0.37	NaN	NaN	NaN	-1.316	0.984	0.595	-1.244	0.765	0.637	NaN	NaN	NaN	-1.132	0.518	0.593	-1.138	0.359	0.647	-1.13	0.139	0.608	-0.997	0.051	0.62	NaN	NaN	NaN	NaN	NaN	NaN	-1.239	0.689	0.215	NaN	NaN	NaN	-1.231	0.46	0.299	-1.288	0.289	0.255	-1.347	0.112	0.326
322	1.61	-1.392	1.08	0.37	NaN	NaN	NaN	-1.315	0.984	0.595	-1.242	0.764	0.637	NaN	NaN	NaN	-1.13	0.519	0.593	-1.136	0.36	0.648	-1.127	0.141	0.608	-0.993	0.052	0.621	NaN	NaN	NaN	NaN	NaN	NaN	-1.239	0.689	0.215	NaN	NaN	NaN	-1.23	0.46	0.299	-1.288	0.289	0.254	-1.347	0.112	0.326
323	1.615	-1.391	1.08	0.37	NaN	NaN	NaN	-1.314	0.984	0.595	-1.24	0.764	0.637	NaN	NaN	NaN	-1.128	0.519	0.594	-1.133	0.36	0.648	-1.124	0.142	0.609	-0.99	0.053	0.621	NaN	NaN	NaN	NaN	NaN	NaN	-1.239	0.689	0.214	NaN	NaN	NaN	-1.23	0.46	0.299	-1.288	0.289	0.254	-1.347	0.112	0.326
324	1.62	-1.391	1.08	0.37	NaN	NaN	NaN	-1.312	0.983	0.595	-1.239	0.765	0.637	NaN	NaN	NaN	-1.125	0.519	0.594	-1.13	0.361	0.649	-1.121	0.142	0.609	-0.987	0.053	0.621	NaN	NaN	NaN	NaN	NaN	NaN	-1.238	0.689	0.214	NaN	NaN	NaN	-1.23	0.46	0.298	-1.288	0.289	0.254	-1.347	0.111	0.326
325	1.625	-1.39	1.079	0.371	NaN	NaN	NaN	-1.311	0.983	0.595	-1.237	0.765	0.637	NaN	NaN	NaN	-1.123	0.52	0.594	-1.127	0.361	0.649	-1.117	0.141	0.61	-0.983	0.053	0.621	NaN	NaN	NaN	NaN	NaN	NaN	-1.238	0.689	0.214	NaN	NaN	NaN	-1.229	0.46	0.298	-1.288	0.289	0.254	-1.347	0.111	0.326
326	1.63	-1.389	1.079	0.371	NaN	NaN	NaN	-1.309	0.983	0.595	-1.235	0.765	0.638	NaN	NaN	NaN	-1.121	0.52	0.595	-1.125	0.362	0.65	-1.112	0.14	0.61	-0.979	0.054	0.621	NaN	NaN	NaN	NaN	NaN	NaN	-1.238	0.689	0.214	NaN	NaN	NaN	-1.229	0.459	0.298	-1.288	0.289	0.254	-1.346	0.111	0.326
327	1.635	-1.389	1.079	0.372	NaN	NaN	NaN	-1.308	0.983	0.595	-1.233	0.765	0.638	NaN	NaN	NaN	-1.119	0.52	0.595	-1.122	0.362	0.65	-1.109	0.141	0.612	-0.977	0.056	0.622	NaN	NaN	NaN	NaN	NaN	NaN	-1.237	0.689	0.214	NaN	NaN	NaN	-1.228	0.459	0.298	-1.288	0.288	0.254	-1.346	0.111	0.326
328	1.64	-1.388	1.079	0.372	NaN	NaN	NaN	-1.306	0.982	0.595	-1.231	0.765	0.638	NaN	NaN	NaN	-1.116	0.52	0.595	-1.118	0.361	0.65	-1.106	0.142	0.613	-0.974	0.057	0.624	NaN	NaN	NaN	NaN	NaN	NaN	-1.236	0.688	0.214	NaN	NaN	NaN	-1.227	0.458	0.298	-1.288	0.288	0.254	-1.346	0.111	0.326
329	1.645	-1.387	1.078	0.372	NaN	NaN	NaN	-1.305	0.982	0.595	-1.229	0.765	0.638	NaN	NaN	NaN	-1.113	0.519	0.595	-1.115	0.361	0.651	-1.103	0.143	0.614	-0.97	0.055	0.625	NaN	NaN	NaN	NaN	NaN	NaN	-1.236	0.688	0.213	NaN	NaN	NaN	-1.226	0.458	0.298	-1.288	0.289	0.254	-1.346	0.111	0.326
330	1.65	-1.386	1.078	0.373	NaN	NaN	NaN	-1.304	0.982	0.596	-1.228	0.765	0.639	NaN	NaN	NaN	-1.111	0.519	0.595	-1.112	0.361	0.651	-1.1	0.143	0.615	-0.966	0.055	0.626	NaN	NaN	NaN	NaN	NaN	NaN	-1.236	0.689	0.213	NaN	NaN	NaN	-1.226	0.457	0.298	-1.287	0.289	0.254	-1.346	0.111	0.326
331	1.655	-1.385	1.078	0.373	NaN	NaN	NaN	-1.302	0.981	0.596	-1.226	0.765	0.639	NaN	NaN	NaN	-1.109	0.52	0.596	-1.109	0.362	0.652	-1.096	0.143	0.616	-0.963	0.056	0.626	NaN	NaN	NaN	NaN	NaN	NaN	-1.236	0.689	0.213	NaN	NaN	NaN	-1.226	0.457	0.298	-1.287	0.289	0.254	-1.346	0.111	0.326
332	1.66	-1.384	1.078	0.374	NaN	NaN	NaN	-1.301	0.981	0.596	-1.224	0.766	0.639	NaN	NaN	NaN	-1.108	0.52	0.597	-1.107	0.363	0.653	-1.093	0.143	0.617	-0.961	0.057	0.627	NaN	NaN	NaN	NaN	NaN	NaN	-1.235	0.689	0.213	NaN	NaN	NaN	-1.225	0.457	0.298	-1.286	0.289	0.254	-1.346	0.111	0.326
333	1.665	-1.384	1.078	0.374	NaN	NaN	NaN	-1.299	0.981	0.596	-1.222	0.765	0.639	NaN	NaN	NaN	-1.104	0.519	0.597	-1.105	0.363	0.654	-1.09	0.143	0.618	-0.958	0.058	0.629	NaN	NaN	NaN	NaN	NaN	NaN	-1.235	0.689	0.213	NaN	NaN	NaN	-1.225	0.457	0.298	-1.286	0.289	0.254	-1.346	0.111	0.326
334	1.67	-1.383	1.077	0.374	NaN	NaN	NaN	-1.298	0.981	0.596	-1.22	0.766	0.64	NaN	NaN	NaN	-1.103	0.519	0.597	-1.102	0.363	0.655	-1.087	0.143	0.62	-0.955	0.057	0.63	NaN	NaN	NaN	NaN	NaN	NaN	-1.234	0.688	0.213	NaN	NaN	NaN	-1.225	0.457	0.297	-1.286	0.289	0.254	-1.346	0.111	0.326
335	1.675	-1.382	1.077	0.375	NaN	NaN	NaN	-1.296	0.98	0.596	-1.219	0.766	0.64	NaN	NaN	NaN	-1.102	0.521	0.598	-1.099	0.363	0.655	-1.085	0.144	0.621	-0.951	0.057	0.632	NaN	NaN	NaN	NaN	NaN	NaN	-1.233	0.688	0.213	NaN	NaN	NaN	-1.225	0.457	0.297	-1.286	0.289	0.254	-1.346	0.111	0.326
336	1.68	-1.381	1.077	0.375	NaN	NaN	NaN	-1.294	0.98	0.596	-1.217	0.766	0.64	NaN	NaN	NaN	-1.1	0.52	0.599	-1.097	0.364	0.656	-1.082	0.144	0.621	-0.948	0.058	0.633	NaN	NaN	NaN	NaN	NaN	NaN	-1.233	0.688	0.213	NaN	NaN	NaN	-1.224	0.458	0.297	-1.286	0.289	0.254	-1.346	0.111	0.326
337	1.685	-1.38	1.077	0.376	NaN	NaN	NaN	-1.292	0.979	0.596	-1.215	0.766	0.64	NaN	NaN	NaN	-1.096	0.517	0.599	-1.095	0.364	0.656	-1.08	0.144	0.622	-0.946	0.058	0.634	NaN	NaN	NaN	NaN	NaN	NaN	-1.233	0.688	0.213	NaN	NaN	NaN	-1.224	0.458	0.297	-1.287	0.288	0.254	-1.346	0.112	0.326
338	1.69	-1.379	1.077	0.376	NaN	NaN	NaN	-1.291	0.979	0.596	-1.213	0.766	0.64	NaN	NaN	NaN	-1.095	0.518	0.598	-1.092	0.365	0.657	-1.077	0.143	0.624	-0.943	0.059	0.636	NaN	NaN	NaN	NaN	NaN	NaN	-1.233	0.688	0.213	NaN	NaN	NaN	-1.224	0.458	0.297	-1.287	0.288	0.254	-1.346	0.112	0.326
339	1.695	-1.378	1.076	0.377	NaN	NaN	NaN	-1.289	0.979	0.596	-1.211	0.765	0.64	NaN	NaN	NaN	NaN	NaN	NaN	-1.09	0.365	0.657	-1.074	0.143	0.625	-0.941	0.058	0.637	NaN	NaN	NaN	NaN	NaN	NaN	-1.232	0.688	0.213	NaN	NaN	NaN	-1.223	0.458	0.297	-1.287	0.288	0.254	-1.346	0.111	0.326
340	1.7	-1.377	1.076	0.377	NaN	NaN	NaN	-1.288	0.978	0.597	-1.209	0.765	0.641	NaN	NaN	NaN	-1.093	0.522	0.601	-1.088	0.365	0.658	-1.071	0.143	0.626	-0.939	0.058	0.639	NaN	NaN	NaN	NaN	NaN	NaN	-1.232	0.688	0.212	NaN	NaN	NaN	-1.223	0.458	0.297	-1.287	0.288	0.253	-1.346	0.111	0.326
341	1.705	-1.376	1.076	0.378	NaN	NaN	NaN	-1.286	0.978	0.597	-1.207	0.765	0.641	NaN	NaN	NaN	NaN	NaN	NaN	-1.085	0.365	0.66	-1.069	0.144	0.627	-0.937	0.059	0.641	NaN	NaN	NaN	NaN	NaN	NaN	-1.231	0.688	0.212	NaN	NaN	NaN	-1.222	0.458	0.297	-1.286	0.288	0.253	-1.346	0.112	0.326
342	1.71	-1.376	1.075	0.378	NaN	NaN	NaN	-1.285	0.978	0.597	-1.206	0.765	0.641	NaN	NaN	NaN	-1.088	0.519	0.602	-1.083	0.365	0.661	-1.067	0.145	0.628	-0.934	0.059	0.642	NaN	NaN	NaN	NaN	NaN	NaN	-1.23	0.687	0.212	NaN	NaN	NaN	-1.222	0.457	0.297	-1.286	0.288	0.253	-1.346	0.112	0.326
343	1.715	-1.375	1.075	0.379	NaN	NaN	NaN	-1.283	0.977	0.597	-1.204	0.765	0.641	NaN	NaN	NaN	-1.088	0.519	0.602	-1.081	0.365	0.661	-1.065	0.145	0.628	-0.931	0.058	0.644	NaN	NaN	NaN	NaN	NaN	NaN	-1.23	0.687	0.212	NaN	NaN	NaN	-1.221	0.457	0.297	-1.286	0.288	0.253	-1.346	0.112	0.326
344	1.72	-1.374	1.075	0.379	NaN	NaN	NaN	-1.282	0.977	0.598	-1.203	0.765	0.642	NaN	NaN	NaN	NaN	NaN	NaN	-1.079	0.365	0.662	-1.063	0.145	0.63	-0.929	0.056	0.645	NaN	NaN	NaN	NaN	NaN	NaN	-1.229	0.687	0.212	NaN	NaN	NaN	-1.22	0.457	0.297	-1.285	0.288	0.253	-1.346	0.112	0.326
345	1.725	-1.373	1.075	0.38	NaN	NaN	NaN	-1.28	0.977	0.598	-1.201	0.765	0.642	NaN	NaN	NaN	NaN	NaN	NaN	-1.077	0.365	0.662	-1.06	0.144	0.631	-0.928	0.057	0.647	NaN	NaN	NaN	NaN	NaN	NaN	-1.229	0.687	0.212	NaN	NaN	NaN	-1.22	0.456	0.296	-1.285	0.288	0.253	-1.346	0.112	0.326
346	1.73	-1.372	1.074	0.38	NaN	NaN	NaN	-1.278	0.977	0.598	-1.199	0.764	0.642	NaN	NaN	NaN	-1.081	0.518	0.604	-1.075	0.365	0.663	-1.058	0.144	0.632	-0.927	0.057	0.649	NaN	NaN	NaN	NaN	NaN	NaN	-1.228	0.687	0.212	NaN	NaN	NaN	-1.219	0.456	0.296	-1.284	0.287	0.253	-1.346	0.112	0.326
347	1.735	-1.371	1.074	0.381	NaN	NaN	NaN	-1.277	0.976	0.598	-1.198	0.764	0.643	NaN	NaN	NaN	-1.081	0.518	0.604	-1.072	0.364	0.663	-1.056	0.144	0.633	-0.925	0.057	0.651	NaN	NaN	NaN	NaN	NaN	NaN	-1.227	0.687	0.212	NaN	NaN	NaN	-1.219	0.456	0.296	-1.284	0.287	0.253	-1.346	0.112	0.326
348	1.74	-1.37	1.074	0.381	NaN	NaN	NaN	-1.275	0.976	0.598	-1.197	0.764	0.643	NaN	NaN	NaN	-1.08	0.518	0.604	-1.07	0.363	0.663	-1.055	0.145	0.634	-0.922	0.055	0.652	NaN	NaN	NaN	NaN	NaN	NaN	-1.227	0.686	0.212	NaN	NaN	NaN	-1.219	0.456	0.296	-1.284	0.287	0.253	-1.346	0.112	0.326
349	1.745	-1.369	1.073	0.382	NaN	NaN	NaN	-1.273	0.975	0.599	-1.195	0.763	0.643	NaN	NaN	NaN	NaN	NaN	NaN	-1.068	0.363	0.664	-1.053	0.145	0.634	-0.921	0.055	0.654	NaN	NaN	NaN	NaN	NaN	NaN	-1.226	0.686	0.212	NaN	NaN	NaN	-1.218	0.456	0.296	-1.283	0.287	0.253	-1.346	0.111	0.326
350	1.75	-1.367	1.073	0.382	NaN	NaN	NaN	-1.272	0.975	0.599	-1.194	0.763	0.643	NaN	NaN	NaN	-1.075	0.516	0.606	-1.067	0.364	0.665	-1.051	0.145	0.636	-0.921	0.055	0.656	NaN	NaN	NaN	NaN	NaN	NaN	-1.225	0.686	0.212	NaN	NaN	NaN	-1.217	0.455	0.296	-1.283	0.287	0.253	-1.346	0.111	0.326
351	1.755	-1.366	1.073	0.383	NaN	NaN	NaN	-1.27	0.974	0.599	-1.192	0.762	0.644	NaN	NaN	NaN	-1.074	0.516	0.606	-1.066	0.364	0.667	-1.048	0.143	0.637	-0.919	0.054	0.657	NaN	NaN	NaN	NaN	NaN	NaN	-1.224	0.686	0.212	NaN	NaN	NaN	-1.216	0.455	0.297	-1.283	0.287	0.253	-1.346	0.111	0.326
352	1.76	-1.365	1.072	0.384	NaN	NaN	NaN	-1.268	0.974	0.599	-1.191	0.761	0.644	NaN	NaN	NaN	-1.074	0.517	0.606	-1.065	0.364	0.667	-1.047	0.142	0.638	-0.918	0.053	0.659	NaN	NaN	NaN	NaN	NaN	NaN	-1.224	0.686	0.212	NaN	NaN	NaN	-1.215	0.455	0.297	-1.282	0.287	0.253	-1.346	0.112	0.326
353	1.765	-1.364	1.072	0.384	NaN	NaN	NaN	-1.266	0.973	0.599	-1.19	0.761	0.645	NaN	NaN	NaN	NaN	NaN	NaN	-1.062	0.363	0.668	-1.046	0.143	0.639	-0.916	0.053	0.66	NaN	NaN	NaN	NaN	NaN	NaN	-1.223	0.686	0.212	NaN	NaN	NaN	-1.215	0.455	0.297	-1.282	0.287	0.253	-1.346	0.112	0.326
354	1.77	-1.363	1.072	0.385	NaN	NaN	NaN	-1.265	0.973	0.6	-1.188	0.761	0.645	NaN	NaN	NaN	-1.069	0.515	0.608	-1.06	0.362	0.668	-1.045	0.143	0.64	-0.916	0.052	0.661	NaN	NaN	NaN	NaN	NaN	NaN	-1.222	0.686	0.212	NaN	NaN	NaN	-1.215	0.454	0.297	-1.282	0.287	0.253	-1.346	0.112	0.326
355	1.775	-1.362	1.071	0.385	NaN	NaN	NaN	-1.263	0.973	0.6	-1.187	0.76	0.645	NaN	NaN	NaN	-1.068	0.516	0.608	-1.059	0.361	0.668	-1.045	0.144	0.64	-0.915	0.052	0.662	NaN	NaN	NaN	NaN	NaN	NaN	-1.222	0.686	0.212	NaN	NaN	NaN	-1.214	0.454	0.297	-1.282	0.287	0.253	-1.346	0.112	0.326
356	1.78	-1.361	1.071	0.386	NaN	NaN	NaN	-1.261	0.972	0.6	-1.186	0.759	0.645	NaN	NaN	NaN	-1.067	0.516	0.608	-1.057	0.361	0.669	-1.043	0.143	0.641	-0.915	0.051	0.663	NaN	NaN	NaN	NaN	NaN	NaN	-1.221	0.685	0.212	NaN	NaN	NaN	-1.214	0.454	0.297	-1.282	0.287	0.253	-1.346	0.112	0.326
357	1.785	-1.359	1.07	0.387	NaN	NaN	NaN	-1.259	0.972	0.6	-1.185	0.759	0.646	NaN	NaN	NaN	-1.067	0.517	0.608	-1.056	0.361	0.669	-1.04	0.14	0.642	-0.914	0.05	0.664	NaN	NaN	NaN	NaN	NaN	NaN	-1.22	0.685	0.212	NaN	NaN	NaN	-1.213	0.454	0.297	-1.282	0.287	0.253	-1.346	0.112	0.326
358	1.79	-1.358	1.07	0.387	NaN	NaN	NaN	-1.257	0.971	0.601	-1.184	0.758	0.646	NaN	NaN	NaN	NaN	NaN	NaN	-1.055	0.361	0.67	-1.039	0.14	0.642	-0.913	0.049	0.665	NaN	NaN	NaN	NaN	NaN	NaN	-1.219	0.685	0.212	NaN	NaN	NaN	-1.212	0.453	0.297	-1.281	0.287	0.253	-1.346	0.112	0.326
359	1.795	-1.357	1.07	0.388	NaN	NaN	NaN	-1.256	0.97	0.601	-1.183	0.758	0.646	NaN	NaN	NaN	-1.064	0.515	0.609	-1.054	0.359	0.671	-1.039	0.14	0.643	-0.913	0.049	0.666	NaN	NaN	NaN	NaN	NaN	NaN	-1.219	0.685	0.212	NaN	NaN	NaN	-1.211	0.453	0.297	-1.281	0.287	0.253	-1.346	0.112	0.326
360	1.8	-1.356	1.069	0.389	NaN	NaN	NaN	-1.254	0.97	0.601	-1.181	0.757	0.647	NaN	NaN	NaN	-1.063	0.515	0.609	-1.052	0.358	0.672	-1.038	0.141	0.644	-0.912	0.047	0.667	NaN	NaN	NaN	NaN	NaN	NaN	-1.218	0.685	0.212	NaN	NaN	NaN	-1.21	0.452	0.297	-1.282	0.287	0.253	-1.346	0.112	0.326
361	1.805	-1.354	1.069	0.389	NaN	NaN	NaN	-1.252	0.969	0.602	-1.18	0.756	0.647	NaN	NaN	NaN	-1.062	0.514	0.61	-1.052	0.358	0.672	-1.037	0.14	0.645	-0.911	0.044	0.666	NaN	NaN	NaN	NaN	NaN	NaN	-1.217	0.685	0.213	NaN	NaN	NaN	-1.209	0.452	0.297	-1.282	0.287	0.252	-1.346	0.112	0.326
362	1.81	-1.353	1.069	0.39	NaN	NaN	NaN	-1.25	0.969	0.602	-1.179	0.755	0.648	NaN	NaN	NaN	-1.06	0.512	0.61	-1.051	0.358	0.673	-1.035	0.138	0.646	-0.911	0.043	0.667	NaN	NaN	NaN	NaN	NaN	NaN	-1.216	0.684	0.213	NaN	NaN	NaN	-1.209	0.452	0.297	-1.281	0.287	0.252	-1.346	0.112	0.326
363	1.815	-1.352	1.068	0.391	NaN	NaN	NaN	-1.248	0.968	0.603	-1.178	0.755	0.648	NaN	NaN	NaN	-1.058	0.51	0.61	-1.051	0.358	0.674	-1.035	0.137	0.646	-0.911	0.042	0.668	NaN	NaN	NaN	NaN	NaN	NaN	-1.215	0.684	0.213	NaN	NaN	NaN	-1.208	0.452	0.297	-1.28	0.287	0.252	-1.346	0.112	0.326
364	1.82	-1.35	1.068	0.391	NaN	NaN	NaN	-1.247	0.968	0.603	-1.177	0.754	0.648	NaN	NaN	NaN	-1.057	0.509	0.61	-1.05	0.357	0.674	-1.035	0.137	0.647	-0.911	0.04	0.668	NaN	NaN	NaN	NaN	NaN	NaN	-1.214	0.684	0.213	NaN	NaN	NaN	-1.208	0.452	0.297	-1.28	0.287	0.252	-1.346	0.112	0.326
365	1.825	-1.349	1.067	0.392	NaN	NaN	NaN	-1.245	0.967	0.603	-1.176	0.753	0.649	NaN	NaN	NaN	-1.057	0.509	0.611	-1.049	0.356	0.674	-1.035	0.137	0.647	-0.91	0.038	0.668	NaN	NaN	NaN	NaN	NaN	NaN	-1.214	0.684	0.213	NaN	NaN	NaN	-1.208	0.452	0.297	-1.28	0.287	0.252	-1.346	0.113	0.326
366	1.83	-1.347	1.067	0.393	NaN	NaN	NaN	-1.243	0.967	0.604	-1.174	0.752	0.649	NaN	NaN	NaN	-1.057	0.509	0.612	-1.048	0.354	0.675	-1.034	0.136	0.647	-0.911	0.037	0.669	NaN	NaN	NaN	NaN	NaN	NaN	-1.213	0.684	0.213	NaN	NaN	NaN	-1.207	0.452	0.297	-1.279	0.287	0.252	-1.346	0.113	0.326
367	1.835	-1.346	1.067	0.394	NaN	NaN	NaN	-1.241	0.966	0.604	-1.173	0.751	0.649	NaN	NaN	NaN	-1.054	0.507	0.612	-1.047	0.354	0.675	-1.034	0.135	0.647	-0.911	0.035	0.669	NaN	NaN	NaN	NaN	NaN	NaN	-1.212	0.684	0.213	NaN	NaN	NaN	-1.207	0.452	0.297	-1.279	0.287	0.252	-1.346	0.113	0.326
368	1.84	-1.345	1.067	0.395	NaN	NaN	NaN	-1.239	0.966	0.604	-1.172	0.75	0.65	NaN	NaN	NaN	-1.054	0.506	0.612	-1.047	0.354	0.675	-1.033	0.133	0.648	-0.911	0.033	0.669	NaN	NaN	NaN	NaN	NaN	NaN	-1.211	0.684	0.213	NaN	NaN	NaN	-1.207	0.452	0.297	-1.279	0.287	0.252	-1.346	0.113	0.326
369	1.845	-1.343	1.066	0.395	NaN	NaN	NaN	-1.237	0.965	0.605	-1.171	0.75	0.65	NaN	NaN	NaN	-1.054	0.506	0.612	-1.046	0.352	0.675	-1.033	0.132	0.648	-0.911	0.031	0.669	NaN	NaN	NaN	NaN	NaN	NaN	-1.211	0.684	0.213	NaN	NaN	NaN	-1.206	0.452	0.297	-1.279	0.287	0.252	-1.346	0.113	0.326
370	1.85	-1.342	1.066	0.396	NaN	NaN	NaN	-1.235	0.964	0.605	-1.17	0.748	0.65	NaN	NaN	NaN	-1.054	0.506	0.613	-1.045	0.351	0.675	-1.033	0.131	0.648	-0.912	0.03	0.669	NaN	NaN	NaN	NaN	NaN	NaN	-1.21	0.683	0.213	NaN	NaN	NaN	-1.206	0.452	0.297	-1.279	0.287	0.252	-1.346	0.113	0.326
371	1.855	-1.34	1.065	0.397	NaN	NaN	NaN	-1.232	0.963	0.606	-1.168	0.747	0.651	NaN	NaN	NaN	-1.052	0.505	0.613	-1.043	0.349	0.675	-1.034	0.131	0.648	-0.913	0.029	0.669	NaN	NaN	NaN	NaN	NaN	NaN	-1.209	0.683	0.214	NaN	NaN	NaN	-1.204	0.451	0.297	-1.279	0.287	0.253	-1.346	0.113	0.326
372	1.86	-1.338	1.065	0.398	NaN	NaN	NaN	-1.23	0.963	0.606	-1.167	0.747	0.651	NaN	NaN	NaN	-1.05	0.501	0.612	-1.043	0.348	0.675	-1.034	0.13	0.648	-0.914	0.028	0.668	NaN	NaN	NaN	NaN	NaN	NaN	-1.208	0.683	0.214	NaN	NaN	NaN	-1.203	0.45	0.298	-1.279	0.286	0.253	-1.346	0.113	0.326
373	1.865	-1.337	1.065	0.399	NaN	NaN	NaN	-1.228	0.962	0.607	-1.166	0.746	0.651	NaN	NaN	NaN	-1.05	0.5	0.613	-1.043	0.347	0.676	-1.034	0.128	0.648	-0.914	0.028	0.668	NaN	NaN	NaN	NaN	NaN	NaN	-1.207	0.683	0.214	NaN	NaN	NaN	-1.202	0.45	0.298	-1.278	0.286	0.253	-1.346	0.113	0.326
374	1.87	-1.335	1.064	0.4	NaN	NaN	NaN	-1.226	0.962	0.607	-1.165	0.745	0.652	NaN	NaN	NaN	-1.05	0.5	0.613	-1.044	0.346	0.676	-1.034	0.126	0.648	-0.914	0.028	0.668	NaN	NaN	NaN	NaN	NaN	NaN	-1.206	0.683	0.214	NaN	NaN	NaN	-1.202	0.45	0.298	-1.278	0.286	0.253	-1.346	0.113	0.325
375	1.875	-1.333	1.064	0.401	NaN	NaN	NaN	-1.224	0.961	0.607	-1.164	0.743	0.652	NaN	NaN	NaN	-1.05	0.499	0.613	-1.043	0.345	0.676	-1.035	0.125	0.648	-0.914	0.029	0.667	NaN	NaN	NaN	NaN	NaN	NaN	-1.205	0.682	0.215	NaN	NaN	NaN	-1.201	0.45	0.298	-1.278	0.286	0.253	-1.346	0.113	0.325
376	1.88	-1.331	1.064	0.401	NaN	NaN	NaN	-1.222	0.96	0.608	-1.162	0.742	0.652	NaN	NaN	NaN	-1.049	0.498	0.613	-1.043	0.343	0.676	-1.035	0.124	0.648	-0.913	0.029	0.667	NaN	NaN	NaN	NaN	NaN	NaN	-1.203	0.682	0.215	NaN	NaN	NaN	-1.201	0.45	0.298	-1.278	0.286	0.253	-1.346	0.112	0.325
377	1.885	-1.33	1.063	0.402	NaN	NaN	NaN	-1.219	0.96	0.608	-1.161	0.742	0.653	NaN	NaN	NaN	-1.047	0.495	0.613	-1.043	0.342	0.676	-1.037	0.123	0.648	-0.913	0.029	0.667	NaN	NaN	NaN	NaN	NaN	NaN	-1.203	0.682	0.215	NaN	NaN	NaN	-1.2	0.45	0.298	-1.278	0.286	0.253	-1.346	0.112	0.325
378	1.89	-1.328	1.063	0.404	NaN	NaN	NaN	-1.217	0.959	0.609	-1.16	0.74	0.653	NaN	NaN	NaN	-1.047	0.493	0.613	-1.044	0.341	0.676	-1.038	0.122	0.647	-0.913	0.029	0.667	NaN	NaN	NaN	NaN	NaN	NaN	-1.202	0.682	0.216	NaN	NaN	NaN	-1.2	0.45	0.298	-1.278	0.286	0.253	-1.346	0.112	0.325
379	1.895	-1.326	1.063	0.405	NaN	NaN	NaN	-1.215	0.958	0.61	-1.158	0.739	0.653	NaN	NaN	NaN	-1.047	0.493	0.613	-1.044	0.339	0.676	-1.039	0.121	0.647	-0.914	0.029	0.667	NaN	NaN	NaN	NaN	NaN	NaN	-1.2	0.681	0.216	NaN	NaN	NaN	-1.198	0.449	0.298	-1.278	0.286	0.253	-1.346	0.112	0.325
380	1.9	-1.324	1.063	0.405	NaN	NaN	NaN	-1.213	0.957	0.61	-1.157	0.738	0.654	NaN	NaN	NaN	-1.048	0.492	0.613	-1.044	0.338	0.676	-1.04	0.12	0.647	-0.914	0.028	0.667	NaN	NaN	NaN	NaN	NaN	NaN	-1.199	0.681	0.216	NaN	NaN	NaN	-1.197	0.448	0.298	-1.278	0.286	0.253	-1.346	0.112	0.325
381	1.905	-1.322	1.062	0.407	NaN	NaN	NaN	-1.21	0.957	0.611	-1.155	0.737	0.654	NaN	NaN	NaN	-1.048	0.492	0.613	-1.045	0.337	0.676	-1.042	0.119	0.647	-0.914	0.028	0.667	NaN	NaN	NaN	NaN	NaN	NaN	-1.198	0.681	0.217	NaN	NaN	NaN	-1.196	0.448	0.299	-1.278	0.286	0.253	-1.346	0.111	0.325
382	1.91	-1.32	1.062	0.408	NaN	NaN	NaN	-1.208	0.956	0.611	-1.154	0.736	0.654	NaN	NaN	NaN	-1.048	0.49	0.613	-1.046	0.335	0.675	-1.043	0.118	0.647	-0.915	0.028	0.668	NaN	NaN	NaN	NaN	NaN	NaN	-1.197	0.681	0.217	NaN	NaN	NaN	-1.195	0.446	0.299	-1.278	0.286	0.253	-1.346	0.11	0.324
383	1.915	-1.318	1.062	0.409	NaN	NaN	NaN	-1.206	0.956	0.612	-1.152	0.735	0.655	NaN	NaN	NaN	-1.046	0.487	0.613	-1.046	0.334	0.675	-1.042	0.117	0.647	-0.914	0.027	0.668	NaN	NaN	NaN	NaN	NaN	NaN	-1.196	0.681	0.217	NaN	NaN	NaN	-1.194	0.446	0.299	-1.278	0.286	0.253	-1.345	0.11	0.324
384	1.92	-1.316	1.062	0.41	NaN	NaN	NaN	-1.204	0.955	0.613	-1.151	0.733	0.655	NaN	NaN	NaN	-1.046	0.486	0.613	-1.047	0.333	0.675	-1.041	0.115	0.648	-0.914	0.027	0.668	NaN	NaN	NaN	NaN	NaN	NaN	-1.195	0.68	0.218	NaN	NaN	NaN	-1.193	0.446	0.298	-1.278	0.286	0.253	-1.345	0.11	0.324
385	1.925	-1.314	1.062	0.411	NaN	NaN	NaN	-1.201	0.955	0.614	-1.149	0.733	0.655	NaN	NaN	NaN	-1.046	0.485	0.614	-1.048	0.332	0.675	-1.04	0.115	0.648	-0.914	0.027	0.668	NaN	NaN	NaN	NaN	NaN	NaN	-1.194	0.68	0.218	NaN	NaN	NaN	-1.193	0.446	0.298	-1.277	0.286	0.253	-1.346	0.11	0.324
386	1.93	-1.312	1.061	0.412	NaN	NaN	NaN	-1.199	0.955	0.615	-1.148	0.732	0.656	NaN	NaN	NaN	-1.046	0.485	0.614	-1.049	0.331	0.676	-1.039	0.115	0.648	-0.914	0.027	0.668	NaN	NaN	NaN	NaN	NaN	NaN	-1.194	0.68	0.219	NaN	NaN	NaN	-1.193	0.446	0.298	-1.276	0.285	0.253	-1.346	0.111	0.324
387	1.935	-1.31	1.061	0.413	NaN	NaN	NaN	-1.197	0.954	0.615	-1.146	0.732	0.656	NaN	NaN	NaN	-1.046	0.485	0.614	-1.048	0.331	0.676	-1.039	0.115	0.648	-0.914	0.027	0.668	NaN	NaN	NaN	NaN	NaN	NaN	-1.192	0.68	0.219	NaN	NaN	NaN	-1.192	0.446	0.299	-1.276	0.285	0.253	-1.346	0.112	0.325
388	1.94	-1.308	1.061	0.414	NaN	NaN	NaN	-1.195	0.954	0.616	-1.145	0.731	0.656	NaN	NaN	NaN	-1.045	0.485	0.615	-1.047	0.331	0.676	-1.038	0.115	0.648	-0.914	0.027	0.667	NaN	NaN	NaN	NaN	NaN	NaN	-1.191	0.679	0.22	NaN	NaN	NaN	-1.19	0.445	0.3	-1.275	0.285	0.254	-1.346	0.112	0.325
389	1.945	-1.306	1.061	0.415	NaN	NaN	NaN	-1.193	0.954	0.617	-1.143	0.731	0.657	NaN	NaN	NaN	-1.044	0.486	0.615	-1.045	0.331	0.676	-1.038	0.115	0.648	-0.914	0.027	0.667	NaN	NaN	NaN	NaN	NaN	NaN	-1.189	0.679	0.22	NaN	NaN	NaN	-1.189	0.444	0.301	-1.274	0.285	0.254	-1.346	0.112	0.325
390	1.95	-1.304	1.061	0.416	NaN	NaN	NaN	-1.191	0.954	0.618	-1.142	0.731	0.657	NaN	NaN	NaN	-1.041	0.485	0.615	-1.043	0.332	0.676	-1.038	0.115	0.648	-0.914	0.027	0.667	NaN	NaN	NaN	NaN	NaN	NaN	-1.188	0.678	0.221	NaN	NaN	NaN	-1.188	0.444	0.301	-1.273	0.285	0.254	-1.346	0.112	0.325
391	1.955	-1.302	1.062	0.417	NaN	NaN	NaN	-1.189	0.954	0.618	-1.14	0.731	0.658	NaN	NaN	NaN	-1.038	0.485	0.615	-1.041	0.333	0.677	-1.038	0.115	0.648	-0.914	0.027	0.667	NaN	NaN	NaN	NaN	NaN	NaN	-1.187	0.678	0.222	NaN	NaN	NaN	-1.188	0.445	0.301	-1.273	0.285	0.255	-1.346	0.113	0.325
392	1.96	-1.3	1.062	0.418	NaN	NaN	NaN	-1.187	0.954	0.619	-1.138	0.731	0.658	NaN	NaN	NaN	-1.036	0.486	0.615	-1.039	0.333	0.677	-1.038	0.115	0.648	-0.914	0.027	0.667	NaN	NaN	NaN	NaN	NaN	NaN	-1.186	0.679	0.223	NaN	NaN	NaN	-1.187	0.445	0.302	-1.272	0.285	0.255	-1.345	0.113	0.325
393	1.965	-1.298	1.062	0.418	NaN	NaN	NaN	-1.185	0.955	0.62	-1.136	0.731	0.658	NaN	NaN	NaN	-1.034	0.488	0.615	-1.037	0.334	0.677	-1.037	0.115	0.648	-0.914	0.027	0.667	NaN	NaN	NaN	NaN	NaN	NaN	-1.185	0.678	0.223	NaN	NaN	NaN	-1.186	0.445	0.303	-1.271	0.286	0.255	-1.345	0.113	0.325
394	1.97	-1.296	1.062	0.419	NaN	NaN	NaN	-1.183	0.955	0.621	-1.134	0.732	0.659	NaN	NaN	NaN	-1.033	0.49	0.616	-1.035	0.334	0.677	-1.037	0.115	0.648	-0.913	0.027	0.667	NaN	NaN	NaN	NaN	NaN	NaN	-1.183	0.678	0.224	NaN	NaN	NaN	-1.185	0.444	0.305	-1.27	0.286	0.256	-1.345	0.113	0.325
395	1.975	-1.295	1.063	0.419	NaN	NaN	NaN	-1.182	0.956	0.621	-1.131	0.732	0.659	NaN	NaN	NaN	-1.03	0.491	0.617	-1.033	0.334	0.678	-1.037	0.116	0.648	-0.913	0.026	0.667	NaN	NaN	NaN	NaN	NaN	NaN	-1.182	0.678	0.225	NaN	NaN	NaN	-1.184	0.445	0.306	-1.269	0.286	0.257	-1.345	0.113	0.325
396	1.98	-1.293	1.063	0.42	NaN	NaN	NaN	-1.18	0.957	0.622	-1.129	0.732	0.66	NaN	NaN	NaN	-1.026	0.49	0.617	-1.03	0.334	0.678	-1.037	0.116	0.648	-0.913	0.026	0.667	NaN	NaN	NaN	NaN	NaN	NaN	-1.181	0.678	0.226	NaN	NaN	NaN	-1.184	0.445	0.306	-1.269	0.286	0.257	-1.345	0.113	0.325
397	1.985	-1.291	1.063	0.42	NaN	NaN	NaN	-1.178	0.957	0.622	-1.126	0.733	0.66	NaN	NaN	NaN	-1.024	0.491	0.617	-1.027	0.333	0.678	-1.037	0.116	0.648	-0.913	0.026	0.667	NaN	NaN	NaN	NaN	NaN	NaN	-1.179	0.678	0.226	NaN	NaN	NaN	-1.183	0.445	0.307	-1.269	0.286	0.258	-1.345	0.113	0.325
398	1.99	-1.289	1.063	0.421	NaN	NaN	NaN	-1.177	0.957	0.623	-1.123	0.733	0.661	NaN	NaN	NaN	-1.022	0.491	0.618	-1.025	0.334	0.678	-1.036	0.116	0.648	-0.913	0.026	0.667	NaN	NaN	NaN	NaN	NaN	NaN	-1.178	0.678	0.227	NaN	NaN	NaN	-1.182	0.444	0.308	-1.268	0.286	0.258	-1.345	0.113	0.326
399	1.995	-1.288	1.064	0.421	NaN	NaN	NaN	-1.175	0.958	0.624	-1.12	0.733	0.662	NaN	NaN	NaN	-1.018	0.49	0.618	-1.023	0.334	0.678	-1.036	0.116	0.648	-0.913	0.026	0.667	NaN	NaN	NaN	NaN	NaN	NaN	-1.177	0.678	0.228	NaN	NaN	NaN	-1.181	0.444	0.309	-1.268	0.286	0.258	-1.345	0.113	0.326
400	2	-1.286	1.064	0.422	NaN	NaN	NaN	-1.174	0.959	0.624	-1.117	0.733	0.662	NaN	NaN	NaN	-1.016	0.491	0.618	-1.021	0.334	0.679	-1.036	0.116	0.648	-0.913	0.026	0.668	NaN	NaN	NaN	NaN	NaN	NaN	-1.176	0.678	0.229	NaN	NaN	NaN	-1.18	0.444	0.31	-1.268	0.286	0.259	-1.345	0.113	0.326
401	2.005	-1.284	1.064	0.422	NaN	NaN	NaN	-1.173	0.96	0.625	-1.114	0.733	0.663	NaN	NaN	NaN	-1.014	0.491	0.619	-1.019	0.333	0.679	-1.036	0.116	0.648	-0.913	0.026	0.668	NaN	NaN	NaN	NaN	NaN	NaN	-1.174	0.678	0.23	NaN	NaN	NaN	-1.18	0.444	0.31	-1.268	0.287	0.259	-1.345	0.113	0.326
402	2.01	-1.282	1.064	0.422	NaN	NaN	NaN	-1.171	0.96	0.626	-1.111	0.734	0.664	NaN	NaN	NaN	-1.011	0.489	0.619	-1.018	0.334	0.68	-1.036	0.116	0.648	-0.913	0.026	0.668	NaN	NaN	NaN	NaN	NaN	NaN	-1.173	0.677	0.23	NaN	NaN	NaN	-1.18	0.444	0.31	-1.268	0.287	0.259	-1.345	0.113	0.326
403	2.015	-1.28	1.064	0.423	NaN	NaN	NaN	-1.169	0.96	0.626	-1.108	0.734	0.665	-1.004	0.557	0.607	-1.009	0.489	0.619	-1.017	0.334	0.68	-1.036	0.116	0.648	-0.913	0.026	0.668	NaN	NaN	NaN	NaN	NaN	NaN	-1.171	0.677	0.231	NaN	NaN	NaN	-1.18	0.444	0.311	-1.267	0.287	0.26	-1.345	0.113	0.326
404	2.02	-1.278	1.064	0.423	NaN	NaN	NaN	-1.167	0.96	0.627	-1.106	0.735	0.666	-1.003	0.557	0.608	-1.007	0.489	0.62	-1.015	0.333	0.681	-1.036	0.116	0.648	-0.913	0.026	0.668	NaN	NaN	NaN	NaN	NaN	NaN	-1.171	0.677	0.232	NaN	NaN	NaN	-1.18	0.444	0.311	-1.268	0.287	0.26	-1.344	0.113	0.326
405	2.025	-1.276	1.064	0.424	NaN	NaN	NaN	-1.166	0.96	0.628	-1.103	0.735	0.667	-1	0.556	0.608	-1.005	0.488	0.621	-1.014	0.332	0.681	-1.036	0.116	0.648	-0.913	0.026	0.668	NaN	NaN	NaN	NaN	NaN	NaN	-1.17	0.677	0.233	NaN	NaN	NaN	-1.18	0.444	0.311	-1.268	0.287	0.26	-1.344	0.114	0.326
406	2.03	-1.275	1.064	0.424	NaN	NaN	NaN	-1.164	0.96	0.629	-1.1	0.735	0.668	-0.999	0.556	0.609	-1.004	0.487	0.621	-1.013	0.331	0.681	-1.036	0.116	0.648	-0.913	0.026	0.668	NaN	NaN	NaN	NaN	NaN	NaN	-1.168	0.677	0.234	NaN	NaN	NaN	-1.18	0.445	0.311	-1.268	0.287	0.26	-1.344	0.114	0.326
407	2.035	-1.272	1.064	0.425	NaN	NaN	NaN	-1.163	0.96	0.63	-1.098	0.735	0.669	-0.998	0.556	0.609	-1.003	0.487	0.622	-1.013	0.331	0.681	-1.036	0.116	0.648	-0.913	0.026	0.668	NaN	NaN	NaN	NaN	NaN	NaN	-1.167	0.677	0.235	NaN	NaN	NaN	-1.18	0.445	0.312	-1.268	0.288	0.26	-1.344	0.114	0.326
408	2.04	-1.27	1.064	0.426	NaN	NaN	NaN	-1.161	0.96	0.631	-1.097	0.736	0.67	-0.997	0.556	0.61	-1.002	0.488	0.622	-1.013	0.331	0.682	-1.036	0.116	0.649	-0.913	0.026	0.668	NaN	NaN	NaN	NaN	NaN	NaN	-1.166	0.677	0.235	NaN	NaN	NaN	-1.18	0.446	0.312	-1.268	0.288	0.26	-1.344	0.114	0.326
409	2.045	-1.268	1.064	0.427	NaN	NaN	NaN	-1.159	0.96	0.631	-1.095	0.736	0.671	NaN	NaN	NaN	-1.001	0.487	0.623	-1.014	0.332	0.682	-1.036	0.116	0.649	-0.913	0.026	0.668	NaN	NaN	NaN	NaN	NaN	NaN	-1.165	0.677	0.236	NaN	NaN	NaN	-1.18	0.447	0.313	-1.268	0.288	0.261	-1.344	0.114	0.326
410	2.05	-1.266	1.064	0.427	NaN	NaN	NaN	-1.157	0.96	0.632	-1.094	0.737	0.672	-0.994	0.554	0.612	-0.999	0.487	0.623	-1.014	0.332	0.682	-1.036	0.116	0.649	-0.913	0.025	0.668	NaN	NaN	NaN	NaN	NaN	NaN	-1.164	0.677	0.237	NaN	NaN	NaN	-1.179	0.446	0.314	-1.268	0.288	0.261	-1.344	0.115	0.326
411	2.055	-1.264	1.065	0.428	NaN	NaN	NaN	-1.154	0.96	0.633	-1.093	0.737	0.672	-0.994	0.554	0.612	-0.998	0.486	0.624	-1.013	0.332	0.683	-1.037	0.116	0.649	-0.913	0.025	0.668	NaN	NaN	NaN	NaN	NaN	NaN	-1.164	0.677	0.238	NaN	NaN	NaN	-1.178	0.446	0.314	-1.267	0.289	0.261	-1.344	0.115	0.326
412	2.06	-1.262	1.065	0.429	NaN	NaN	NaN	-1.153	0.96	0.634	-1.092	0.737	0.673	-0.994	0.554	0.613	-0.998	0.486	0.624	-1.013	0.332	0.683	-1.037	0.116	0.649	-0.913	0.026	0.668	NaN	NaN	NaN	NaN	NaN	NaN	-1.163	0.677	0.239	NaN	NaN	NaN	-1.177	0.445	0.315	-1.267	0.289	0.261	-1.344	0.115	0.326
413	2.065	-1.26	1.065	0.43	NaN	NaN	NaN	-1.151	0.96	0.635	-1.091	0.736	0.674	NaN	NaN	NaN	-0.998	0.486	0.625	-1.013	0.332	0.683	-1.037	0.116	0.649	-0.913	0.025	0.668	NaN	NaN	NaN	NaN	NaN	NaN	-1.162	0.677	0.24	NaN	NaN	NaN	-1.176	0.445	0.316	-1.266	0.29	0.262	-1.344	0.115	0.326
414	2.07	-1.257	1.065	0.431	NaN	NaN	NaN	-1.148	0.96	0.636	-1.091	0.735	0.674	NaN	NaN	NaN	-0.998	0.486	0.625	-1.013	0.331	0.684	-1.036	0.117	0.649	-0.913	0.025	0.668	NaN	NaN	NaN	NaN	NaN	NaN	-1.16	0.677	0.24	NaN	NaN	NaN	-1.175	0.445	0.316	-1.266	0.291	0.262	-1.343	0.116	0.326
415	2.075	-1.255	1.065	0.432	NaN	NaN	NaN	-1.146	0.96	0.637	-1.091	0.735	0.675	-0.991	0.551	0.615	-0.998	0.486	0.626	-1.013	0.331	0.684	-1.036	0.117	0.649	-0.913	0.025	0.668	NaN	NaN	NaN	NaN	NaN	NaN	-1.16	0.678	0.241	NaN	NaN	NaN	-1.175	0.446	0.316	-1.265	0.291	0.262	-1.343	0.116	0.326
416	2.08	-1.253	1.065	0.433	NaN	NaN	NaN	-1.144	0.96	0.638	-1.09	0.735	0.676	-0.991	0.551	0.615	-0.997	0.486	0.627	-1.012	0.33	0.684	-1.036	0.117	0.649	-0.913	0.026	0.668	NaN	NaN	NaN	NaN	NaN	NaN	-1.159	0.678	0.242	NaN	NaN	NaN	-1.174	0.446	0.316	-1.265	0.292	0.263	-1.343	0.116	0.326
417	2.085	-1.251	1.065	0.434	NaN	NaN	NaN	-1.142	0.96	0.639	-1.089	0.734	0.676	NaN	NaN	NaN	-0.995	0.484	0.627	-1.01	0.329	0.684	-1.035	0.116	0.649	-0.913	0.025	0.668	NaN	NaN	NaN	NaN	NaN	NaN	-1.157	0.678	0.243	NaN	NaN	NaN	-1.174	0.446	0.317	-1.265	0.292	0.263	-1.343	0.116	0.326
418	2.09	-1.249	1.065	0.435	NaN	NaN	NaN	-1.139	0.961	0.64	-1.089	0.733	0.677	NaN	NaN	NaN	-0.994	0.484	0.627	-1.009	0.328	0.684	-1.035	0.116	0.649	-0.913	0.025	0.668	NaN	NaN	NaN	NaN	NaN	NaN	-1.155	0.678	0.244	NaN	NaN	NaN	-1.173	0.446	0.317	-1.264	0.293	0.263	-1.343	0.116	0.326
419	2.095	-1.247	1.065	0.436	NaN	NaN	NaN	-1.137	0.961	0.641	-1.088	0.733	0.677	NaN	NaN	NaN	-0.994	0.485	0.628	-1.009	0.328	0.684	-1.035	0.116	0.649	-0.913	0.025	0.668	NaN	NaN	NaN	NaN	NaN	NaN	-1.154	0.679	0.244	NaN	NaN	NaN	-1.171	0.445	0.318	-1.264	0.293	0.264	-1.342	0.116	0.326
420	2.1	-1.245	1.065	0.437	NaN	NaN	NaN	-1.134	0.961	0.642	-1.087	0.733	0.678	NaN	NaN	NaN	-0.994	0.486	0.629	-1.008	0.328	0.684	-1.035	0.116	0.649	-0.913	0.025	0.668	NaN	NaN	NaN	NaN	NaN	NaN	-1.153	0.679	0.245	NaN	NaN	NaN	-1.17	0.445	0.319	-1.263	0.294	0.264	-1.342	0.117	0.326
421	2.105	-1.243	1.066	0.439	NaN	NaN	NaN	-1.132	0.961	0.643	-1.086	0.733	0.678	NaN	NaN	NaN	-0.993	0.486	0.63	-1.007	0.328	0.684	-1.035	0.116	0.649	-0.913	0.025	0.668	NaN	NaN	NaN	NaN	NaN	NaN	-1.151	0.679	0.245	NaN	NaN	NaN	-1.169	0.446	0.32	-1.262	0.294	0.264	-1.342	0.117	0.326
422	2.11	-1.241	1.066	0.44	NaN	NaN	NaN	-1.131	0.962	0.644	-1.084	0.733	0.679	NaN	NaN	NaN	-0.991	0.486	0.63	-1.006	0.328	0.685	-1.035	0.116	0.649	-0.913	0.025	0.668	NaN	NaN	NaN	NaN	NaN	NaN	-1.149	0.679	0.246	NaN	NaN	NaN	-1.169	0.447	0.32	-1.262	0.294	0.265	-1.342	0.118	0.326
423	2.115	-1.239	1.066	0.441	NaN	NaN	NaN	-1.128	0.962	0.645	-1.083	0.733	0.68	NaN	NaN	NaN	-0.988	0.484	0.63	-1.006	0.328	0.686	-1.035	0.116	0.649	-0.913	0.025	0.668	NaN	NaN	NaN	NaN	NaN	NaN	-1.147	0.679	0.247	-1.129	0.526	0.322	-1.168	0.447	0.32	-1.261	0.295	0.265	-1.342	0.119	0.326
424	2.12	-1.237	1.066	0.442	NaN	NaN	NaN	-1.126	0.962	0.646	-1.081	0.733	0.68	NaN	NaN	NaN	-0.987	0.484	0.63	-1.005	0.328	0.686	-1.035	0.116	0.649	-0.913	0.025	0.668	NaN	NaN	NaN	NaN	NaN	NaN	-1.146	0.679	0.248	-1.128	0.526	0.322	-1.167	0.448	0.321	-1.26	0.296	0.265	-1.341	0.119	0.326
425	2.125	-1.235	1.066	0.443	NaN	NaN	NaN	-1.124	0.962	0.647	-1.079	0.733	0.681	-0.98	0.552	0.623	-0.987	0.485	0.631	-1.004	0.328	0.687	-1.035	0.116	0.649	-0.913	0.025	0.668	NaN	NaN	NaN	NaN	NaN	NaN	-1.144	0.679	0.248	-1.127	0.526	0.322	-1.166	0.447	0.321	-1.259	0.296	0.265	-1.341	0.119	0.326
426	2.13	-1.233	1.066	0.444	NaN	NaN	NaN	-1.121	0.962	0.647	-1.077	0.734	0.682	-0.979	0.552	0.623	-0.985	0.485	0.632	-1.003	0.328	0.687	-1.034	0.116	0.649	-0.913	0.025	0.668	NaN	NaN	NaN	NaN	NaN	NaN	-1.143	0.679	0.249	-1.126	0.527	0.322	-1.164	0.447	0.322	-1.259	0.296	0.266	-1.34	0.119	0.326
427	2.135	-1.231	1.066	0.445	NaN	NaN	NaN	-1.12	0.962	0.648	-1.075	0.734	0.682	-0.977	0.552	0.623	-0.984	0.485	0.632	-1.002	0.327	0.687	-1.034	0.116	0.649	-0.913	0.025	0.668	NaN	NaN	NaN	NaN	NaN	NaN	-1.141	0.679	0.25	-1.124	0.527	0.323	-1.162	0.447	0.322	-1.259	0.297	0.266	-1.34	0.12	0.326
428	2.14	-1.229	1.067	0.445	NaN	NaN	NaN	-1.118	0.962	0.649	-1.072	0.734	0.683	-0.975	0.551	0.624	-0.982	0.485	0.633	-1.001	0.326	0.688	-1.034	0.116	0.649	-0.913	0.025	0.668	NaN	NaN	NaN	NaN	NaN	NaN	-1.138	0.678	0.25	-1.122	0.526	0.324	-1.161	0.447	0.322	-1.258	0.297	0.266	-1.34	0.121	0.326
429	2.145	-1.227	1.067	0.446	NaN	NaN	NaN	-1.115	0.962	0.65	-1.07	0.734	0.684	-0.973	0.551	0.624	-0.981	0.485	0.633	-1	0.326	0.688	-1.034	0.115	0.649	-0.913	0.025	0.668	NaN	NaN	NaN	NaN	NaN	NaN	-1.137	0.678	0.251	-1.12	0.525	0.325	-1.16	0.447	0.323	-1.257	0.298	0.266	-1.34	0.122	0.326
430	2.15	-1.225	1.067	0.447	NaN	NaN	NaN	-1.113	0.963	0.65	-1.067	0.734	0.685	-0.971	0.551	0.624	-0.98	0.485	0.634	-0.999	0.326	0.688	-1.033	0.115	0.65	-0.913	0.025	0.668	NaN	NaN	NaN	NaN	NaN	NaN	-1.135	0.678	0.252	-1.118	0.525	0.325	-1.158	0.447	0.323	-1.255	0.298	0.266	-1.339	0.123	0.326
431	2.155	-1.223	1.067	0.448	NaN	NaN	NaN	-1.112	0.963	0.651	-1.064	0.734	0.686	-0.97	0.551	0.624	-0.979	0.485	0.635	-0.998	0.326	0.689	-1.032	0.113	0.65	-0.913	0.025	0.668	NaN	NaN	NaN	NaN	NaN	NaN	-1.133	0.679	0.252	-1.116	0.525	0.326	-1.156	0.447	0.324	-1.255	0.299	0.267	-1.339	0.124	0.326
432	2.16	-1.221	1.067	0.448	NaN	NaN	NaN	-1.11	0.963	0.652	-1.062	0.734	0.686	-0.967	0.551	0.625	-0.977	0.484	0.635	-0.998	0.327	0.689	-1.032	0.113	0.65	-0.913	0.025	0.668	NaN	NaN	NaN	NaN	NaN	NaN	-1.131	0.678	0.253	-1.113	0.525	0.326	-1.154	0.447	0.324	-1.254	0.3	0.267	-1.338	0.124	0.326
433	2.165	-1.219	1.067	0.449	NaN	NaN	NaN	-1.108	0.963	0.653	-1.06	0.735	0.687	-0.966	0.55	0.625	-0.975	0.483	0.635	-0.997	0.327	0.689	-1.032	0.113	0.65	-0.913	0.025	0.668	NaN	NaN	NaN	NaN	NaN	NaN	-1.129	0.678	0.254	-1.111	0.525	0.327	-1.152	0.447	0.324	-1.252	0.301	0.267	-1.337	0.125	0.326
434	2.17	-1.217	1.067	0.45	NaN	NaN	NaN	-1.106	0.963	0.653	-1.058	0.735	0.688	-0.965	0.55	0.625	-0.974	0.484	0.636	-0.996	0.326	0.689	-1.032	0.113	0.65	-0.913	0.025	0.668	NaN	NaN	NaN	NaN	NaN	NaN	-1.127	0.678	0.254	-1.109	0.525	0.327	-1.15	0.448	0.325	-1.252	0.301	0.267	-1.336	0.126	0.326
435	2.175	-1.214	1.067	0.451	NaN	NaN	NaN	-1.104	0.963	0.654	-1.055	0.735	0.689	-0.963	0.55	0.626	-0.974	0.484	0.636	-0.995	0.325	0.689	-1.032	0.113	0.65	-0.913	0.025	0.668	NaN	NaN	NaN	NaN	NaN	NaN	-1.126	0.679	0.255	-1.107	0.525	0.328	-1.148	0.448	0.325	-1.25	0.302	0.268	-1.336	0.127	0.325
436	2.18	-1.213	1.067	0.451	NaN	NaN	NaN	-1.102	0.963	0.655	-1.053	0.735	0.689	-0.962	0.55	0.626	-0.972	0.484	0.636	-0.994	0.325	0.689	-1.032	0.113	0.65	-0.913	0.025	0.668	NaN	NaN	NaN	NaN	NaN	NaN	-1.125	0.679	0.255	-1.104	0.524	0.328	-1.146	0.448	0.325	-1.249	0.303	0.268	-1.335	0.129	0.326
437	2.185	-1.211	1.067	0.452	NaN	NaN	NaN	-1.101	0.963	0.655	-1.051	0.735	0.69	-0.96	0.549	0.627	-0.971	0.483	0.637	-0.993	0.324	0.689	-1.032	0.113	0.65	-0.913	0.025	0.668	NaN	NaN	NaN	NaN	NaN	NaN	-1.123	0.679	0.256	-1.101	0.524	0.329	-1.143	0.448	0.326	-1.248	0.303	0.268	-1.334	0.13	0.326
438	2.19	-1.209	1.068	0.453	NaN	NaN	NaN	-1.099	0.963	0.656	-1.049	0.734	0.69	-0.959	0.549	0.627	-0.97	0.483	0.637	-0.993	0.324	0.689	-1.032	0.113	0.65	-0.913	0.025	0.668	NaN	NaN	NaN	NaN	NaN	NaN	-1.12	0.679	0.257	-1.098	0.524	0.329	-1.141	0.448	0.326	-1.247	0.305	0.268	-1.333	0.131	0.326
439	2.195	-1.207	1.068	0.454	NaN	NaN	NaN	-1.097	0.963	0.657	-1.047	0.734	0.691	-0.958	0.549	0.627	-0.969	0.483	0.637	-0.992	0.324	0.689	-1.031	0.113	0.65	-0.913	0.025	0.668	NaN	NaN	NaN	NaN	NaN	NaN	-1.116	0.678	0.258	-1.095	0.525	0.329	-1.139	0.449	0.325	-1.245	0.306	0.269	-1.332	0.132	0.326
440	2.2	-1.205	1.068	0.454	NaN	NaN	NaN	-1.095	0.963	0.657	-1.045	0.734	0.691	-0.957	0.549	0.627	-0.968	0.483	0.637	-0.992	0.324	0.69	-1.031	0.113	0.65	-0.913	0.025	0.668	NaN	NaN	NaN	NaN	NaN	NaN	-1.114	0.679	0.258	-1.093	0.525	0.329	-1.136	0.449	0.325	-1.243	0.308	0.269	-1.331	0.133	0.326
441	2.205	-1.203	1.068	0.455	NaN	NaN	NaN	-1.093	0.963	0.658	-1.044	0.734	0.692	-0.956	0.548	0.628	-0.966	0.481	0.637	-0.991	0.324	0.689	-1.031	0.113	0.65	-0.913	0.025	0.668	NaN	NaN	NaN	NaN	NaN	NaN	-1.112	0.68	0.259	-1.089	0.525	0.329	-1.132	0.449	0.326	-1.241	0.31	0.269	-1.33	0.135	0.326
442	2.21	-1.201	1.068	0.456	NaN	NaN	NaN	-1.091	0.963	0.659	-1.042	0.734	0.692	-0.954	0.548	0.628	-0.963	0.479	0.637	-0.99	0.324	0.689	-1.031	0.113	0.65	-0.913	0.025	0.668	NaN	NaN	NaN	NaN	NaN	NaN	-1.11	0.68	0.26	-1.085	0.525	0.33	-1.13	0.45	0.326	-1.24	0.311	0.269	-1.328	0.137	0.325
443	2.215	-1.199	1.068	0.457	NaN	NaN	NaN	-1.089	0.963	0.659	-1.041	0.734	0.693	-0.953	0.547	0.629	-0.961	0.478	0.636	-0.99	0.324	0.689	-1.031	0.113	0.65	-0.913	0.025	0.668	NaN	NaN	NaN	NaN	NaN	NaN	-1.107	0.68	0.26	-1.082	0.526	0.33	-1.127	0.451	0.326	-1.238	0.312	0.27	-1.327	0.138	0.325
444	2.22	-1.198	1.068	0.458	NaN	NaN	NaN	-1.087	0.963	0.66	-1.039	0.734	0.693	-0.953	0.547	0.629	-0.96	0.478	0.637	-0.989	0.323	0.689	-1.031	0.113	0.65	-0.913	0.025	0.668	NaN	NaN	NaN	NaN	NaN	NaN	-1.104	0.68	0.261	-1.078	0.526	0.33	-1.123	0.451	0.326	-1.235	0.313	0.27	-1.326	0.14	0.325
445	2.225	-1.196	1.069	0.458	NaN	NaN	NaN	-1.086	0.963	0.661	-1.038	0.734	0.694	-0.952	0.547	0.629	-0.96	0.478	0.637	-0.987	0.322	0.689	-1.031	0.113	0.65	-0.913	0.025	0.668	NaN	NaN	NaN	NaN	NaN	NaN	-1.101	0.68	0.261	-1.075	0.526	0.33	-1.119	0.451	0.326	-1.232	0.315	0.27	-1.324	0.143	0.325
446	2.23	-1.194	1.069	0.459	NaN	NaN	NaN	-1.084	0.963	0.662	-1.037	0.734	0.694	-0.951	0.548	0.629	-0.96	0.479	0.637	-0.986	0.321	0.689	-1.031	0.113	0.65	-0.913	0.025	0.668	NaN	NaN	NaN	NaN	NaN	NaN	-1.098	0.68	0.262	-1.07	0.526	0.331	-1.115	0.452	0.326	-1.229	0.316	0.271	-1.322	0.145	0.325
447	2.235	-1.192	1.069	0.46	NaN	NaN	NaN	-1.082	0.963	0.662	-1.036	0.734	0.694	-0.95	0.547	0.63	-0.961	0.481	0.638	-0.986	0.321	0.689	-1.031	0.113	0.65	-0.913	0.025	0.668	NaN	NaN	NaN	NaN	NaN	NaN	-1.094	0.68	0.262	-1.066	0.526	0.331	-1.111	0.452	0.326	-1.226	0.317	0.271	-1.32	0.147	0.325
448	2.24	-1.191	1.069	0.461	NaN	NaN	NaN	-1.08	0.962	0.663	-1.034	0.734	0.695	-0.948	0.546	0.63	-0.959	0.48	0.638	-0.985	0.321	0.689	-1.031	0.113	0.65	-0.913	0.025	0.668	NaN	NaN	NaN	NaN	NaN	NaN	-1.089	0.68	0.263	-1.061	0.526	0.332	-1.107	0.453	0.327	-1.222	0.319	0.271	-1.318	0.15	0.325
449	2.245	-1.189	1.07	0.462	NaN	NaN	NaN	-1.078	0.962	0.664	-1.033	0.733	0.695	-0.947	0.546	0.63	-0.956	0.477	0.638	-0.985	0.322	0.69	-1.031	0.113	0.65	-0.913	0.025	0.668	NaN	NaN	NaN	NaN	NaN	NaN	-1.085	0.68	0.264	-1.056	0.526	0.332	-1.102	0.454	0.327	-1.219	0.321	0.271	-1.316	0.152	0.324
450	2.25	-1.187	1.07	0.463	NaN	NaN	NaN	-1.076	0.962	0.664	-1.032	0.733	0.695	-0.946	0.546	0.63	-0.955	0.477	0.638	-0.984	0.322	0.69	-1.031	0.114	0.649	-0.913	0.025	0.668	NaN	NaN	NaN	NaN	NaN	NaN	-1.082	0.681	0.265	-1.051	0.527	0.333	-1.096	0.454	0.327	-1.215	0.323	0.272	-1.314	0.155	0.324
451	2.255	-1.186	1.07	0.463	NaN	NaN	NaN	-1.075	0.962	0.665	-1.031	0.733	0.696	-0.946	0.546	0.631	-0.954	0.477	0.638	-0.984	0.322	0.69	-1.031	0.114	0.649	-0.913	0.025	0.668	NaN	NaN	NaN	NaN	NaN	NaN	-1.079	0.682	0.265	-1.045	0.527	0.333	-1.091	0.454	0.328	-1.211	0.325	0.272	-1.311	0.158	0.324
452	2.26	-1.184	1.07	0.464	NaN	NaN	NaN	-1.073	0.962	0.666	-1.03	0.733	0.696	-0.945	0.546	0.631	-0.954	0.477	0.638	-0.983	0.322	0.69	-1.031	0.114	0.649	-0.913	0.025	0.668	NaN	NaN	NaN	NaN	NaN	NaN	-1.074	0.682	0.266	-1.039	0.527	0.334	-1.085	0.455	0.329	-1.207	0.327	0.272	-1.308	0.16	0.324
453	2.265	-1.182	1.07	0.465	NaN	NaN	NaN	-1.071	0.962	0.666	-1.029	0.733	0.696	-0.945	0.547	0.631	-0.953	0.477	0.638	-0.982	0.322	0.69	-1.031	0.114	0.649	-0.913	0.025	0.668	NaN	NaN	NaN	NaN	NaN	NaN	-1.07	0.682	0.266	-1.033	0.527	0.334	-1.079	0.455	0.329	-1.202	0.329	0.273	-1.305	0.163	0.324
454	2.27	-1.181	1.071	0.466	NaN	NaN	NaN	-1.07	0.962	0.667	-1.028	0.732	0.696	-0.944	0.546	0.631	-0.953	0.477	0.638	-0.982	0.322	0.69	-1.031	0.114	0.649	-0.913	0.025	0.668	NaN	NaN	NaN	NaN	NaN	NaN	-1.065	0.682	0.267	-1.027	0.527	0.335	-1.073	0.456	0.329	-1.197	0.33	0.273	-1.302	0.166	0.324
455	2.275	-1.179	1.071	0.466	NaN	NaN	NaN	-1.068	0.962	0.667	-1.027	0.732	0.697	-0.943	0.546	0.631	-0.953	0.478	0.638	-0.981	0.322	0.69	-1.031	0.114	0.649	-0.913	0.025	0.668	NaN	NaN	NaN	NaN	NaN	NaN	-1.06	0.682	0.267	-1.02	0.528	0.335	-1.066	0.456	0.33	-1.192	0.333	0.273	-1.298	0.17	0.324
456	2.28	-1.178	1.071	0.467	NaN	NaN	NaN	-1.066	0.962	0.668	-1.026	0.732	0.697	-0.941	0.545	0.632	-0.953	0.479	0.639	-0.981	0.322	0.69	-1.03	0.114	0.649	-0.913	0.025	0.668	NaN	NaN	NaN	NaN	NaN	NaN	-1.054	0.682	0.268	-1.014	0.529	0.336	-1.06	0.457	0.33	-1.186	0.335	0.274	-1.295	0.173	0.324
457	2.285	-1.176	1.071	0.468	NaN	NaN	NaN	-1.065	0.962	0.668	-1.025	0.732	0.697	-0.94	0.545	0.632	-0.95	0.477	0.639	-0.98	0.321	0.691	-1.03	0.114	0.649	-0.913	0.025	0.668	NaN	NaN	NaN	NaN	NaN	NaN	-1.05	0.682	0.268	-1.007	0.529	0.336	-1.053	0.458	0.33	-1.181	0.338	0.274	-1.29	0.176	0.324
458	2.29	-1.174	1.072	0.468	NaN	NaN	NaN	-1.063	0.962	0.669	-1.024	0.732	0.697	-0.94	0.545	0.632	-0.949	0.476	0.639	-0.979	0.32	0.691	-1.03	0.113	0.649	-0.913	0.025	0.668	NaN	NaN	NaN	NaN	NaN	NaN	-1.044	0.682	0.268	-1	0.53	0.337	-1.046	0.459	0.33	-1.175	0.34	0.274	-1.286	0.18	0.324
459	2.295	-1.173	1.072	0.469	NaN	NaN	NaN	-1.062	0.962	0.669	-1.023	0.732	0.698	-0.939	0.545	0.632	-0.948	0.476	0.639	-0.978	0.319	0.69	-1.03	0.113	0.649	-0.913	0.025	0.668	NaN	NaN	NaN	NaN	NaN	NaN	-1.039	0.682	0.268	-0.993	0.53	0.337	-1.039	0.459	0.331	-1.169	0.342	0.274	-1.282	0.184	0.324
460	2.3	-1.172	1.072	0.47	NaN	NaN	NaN	-1.06	0.963	0.67	-1.022	0.732	0.698	-0.939	0.545	0.632	-0.948	0.476	0.639	-0.977	0.319	0.69	-1.03	0.113	0.649	-0.913	0.025	0.668	NaN	NaN	NaN	NaN	NaN	NaN	-1.034	0.682	0.269	-0.986	0.531	0.337	-1.032	0.459	0.331	-1.163	0.344	0.275	-1.277	0.187	0.324
461	2.305	-1.17	1.072	0.47	NaN	NaN	NaN	-1.059	0.963	0.67	-1.021	0.732	0.698	-0.938	0.545	0.632	-0.947	0.476	0.639	-0.977	0.319	0.69	-1.03	0.113	0.649	-0.913	0.025	0.667	NaN	NaN	NaN	NaN	NaN	NaN	-1.029	0.682	0.269	-0.979	0.532	0.337	-1.024	0.46	0.331	-1.157	0.346	0.275	-1.272	0.19	0.324
462	2.31	-1.169	1.073	0.471	NaN	NaN	NaN	-1.057	0.963	0.671	-1.02	0.732	0.699	-0.938	0.545	0.632	-0.947	0.476	0.639	-0.976	0.319	0.69	-1.03	0.113	0.649	-0.913	0.025	0.668	NaN	NaN	NaN	NaN	NaN	NaN	-1.023	0.682	0.269	-0.972	0.533	0.337	-1.017	0.46	0.332	-1.15	0.348	0.275	-1.267	0.194	0.324
463	2.315	-1.167	1.073	0.471	NaN	NaN	NaN	-1.055	0.963	0.671	-1.019	0.732	0.699	-0.938	0.545	0.632	-0.946	0.476	0.639	-0.976	0.319	0.69	-1.03	0.113	0.649	-0.913	0.025	0.667	NaN	NaN	NaN	NaN	NaN	NaN	-1.018	0.682	0.269	-0.965	0.533	0.337	-1.01	0.461	0.331	-1.143	0.35	0.275	-1.262	0.197	0.325
464	2.32	-1.166	1.073	0.472	NaN	NaN	NaN	-1.054	0.963	0.671	-1.018	0.732	0.699	NaN	NaN	NaN	-0.946	0.476	0.639	-0.976	0.319	0.69	-1.03	0.113	0.649	-0.913	0.025	0.667	NaN	NaN	NaN	NaN	NaN	NaN	-1.013	0.681	0.269	-0.957	0.533	0.338	-1.003	0.462	0.331	-1.136	0.352	0.275	-1.256	0.2	0.325
465	2.325	-1.164	1.073	0.473	NaN	NaN	NaN	-1.052	0.963	0.672	-1.017	0.732	0.7	NaN	NaN	NaN	-0.946	0.477	0.64	-0.976	0.319	0.69	-1.03	0.113	0.649	-0.913	0.025	0.667	NaN	NaN	NaN	NaN	NaN	NaN	-1.008	0.682	0.269	-0.949	0.533	0.338	-0.995	0.463	0.331	-1.13	0.354	0.274	-1.251	0.204	0.325
466	2.33	-1.163	1.073	0.473	NaN	NaN	NaN	-1.05	0.963	0.672	-1.015	0.732	0.7	-0.932	0.542	0.632	-0.946	0.477	0.641	-0.975	0.319	0.69	-1.03	0.112	0.649	-0.913	0.025	0.667	NaN	NaN	NaN	NaN	NaN	NaN	-1.003	0.682	0.269	-0.944	0.535	0.337	-0.988	0.464	0.331	-1.123	0.357	0.274	-1.246	0.207	0.325
467	2.335	-1.162	1.073	0.474	NaN	NaN	NaN	-1.049	0.963	0.672	-1.014	0.732	0.701	-0.932	0.543	0.632	-0.944	0.475	0.64	-0.975	0.318	0.691	-1.03	0.112	0.649	-0.913	0.025	0.667	NaN	NaN	NaN	NaN	NaN	NaN	-0.998	0.683	0.269	-0.936	0.535	0.338	-0.981	0.466	0.33	-1.116	0.358	0.274	-1.241	0.21	0.325
468	2.34	-1.16	1.073	0.474	NaN	NaN	NaN	-1.047	0.963	0.673	-1.013	0.732	0.701	-0.932	0.543	0.633	-0.943	0.474	0.641	-0.974	0.318	0.691	-1.029	0.112	0.649	-0.913	0.025	0.667	NaN	NaN	NaN	NaN	NaN	NaN	-0.995	0.684	0.269	-0.932	0.538	0.337	-0.974	0.467	0.33	-1.109	0.36	0.274	-1.235	0.213	0.326
469	2.345	-1.159	1.072	0.475	NaN	NaN	NaN	-1.045	0.963	0.673	-1.011	0.732	0.701	-0.932	0.543	0.633	-0.942	0.474	0.641	-0.974	0.318	0.692	-1.029	0.112	0.649	-0.913	0.025	0.667	NaN	NaN	NaN	NaN	NaN	NaN	-0.99	0.684	0.269	-0.926	0.54	0.336	-0.967	0.468	0.33	-1.102	0.361	0.274	-1.229	0.216	0.326
470	2.35	-1.158	1.072	0.476	NaN	NaN	NaN	-1.043	0.963	0.673	-1.01	0.732	0.702	-0.932	0.543	0.633	-0.942	0.474	0.641	-0.973	0.317	0.692	-1.029	0.112	0.649	-0.912	0.024	0.667	NaN	NaN	NaN	NaN	NaN	NaN	-0.986	0.684	0.269	-0.921	0.542	0.336	-0.961	0.469	0.33	-1.096	0.363	0.274	-1.224	0.219	0.327
471	2.355	-1.156	1.072	0.476	NaN	NaN	NaN	-1.041	0.963	0.674	-1.008	0.732	0.702	NaN	NaN	NaN	-0.942	0.474	0.642	-0.973	0.317	0.692	-1.029	0.112	0.649	-0.911	0.023	0.667	NaN	NaN	NaN	NaN	NaN	NaN	-0.982	0.685	0.269	-0.914	0.542	0.336	-0.954	0.471	0.33	-1.09	0.364	0.274	-1.219	0.22	0.327
472	2.36	-1.155	1.072	0.477	NaN	NaN	NaN	-1.039	0.963	0.674	-1.006	0.733	0.703	NaN	NaN	NaN	-0.942	0.474	0.642	-0.972	0.316	0.692	-1.029	0.112	0.649	-0.911	0.023	0.667	NaN	NaN	NaN	NaN	NaN	NaN	-0.979	0.686	0.268	-0.908	0.543	0.336	-0.948	0.472	0.33	-1.084	0.366	0.274	-1.213	0.222	0.327
473	2.365	-1.153	1.072	0.477	NaN	NaN	NaN	-1.037	0.963	0.674	-1.004	0.733	0.703	-0.928	0.541	0.634	-0.941	0.474	0.642	-0.971	0.316	0.692	-1.029	0.111	0.65	-0.912	0.024	0.667	NaN	NaN	NaN	NaN	NaN	NaN	-0.976	0.687	0.268	-0.902	0.544	0.336	-0.942	0.473	0.33	-1.077	0.366	0.275	-1.208	0.222	0.328
474	2.37	-1.152	1.071	0.478	NaN	NaN	NaN	-1.035	0.963	0.674	-1.003	0.733	0.704	-0.927	0.541	0.634	-0.94	0.473	0.643	-0.971	0.315	0.692	-1.028	0.111	0.65	-0.911	0.023	0.667	NaN	NaN	NaN	NaN	NaN	NaN	-0.973	0.687	0.269	-0.898	0.545	0.335	-0.936	0.474	0.33	-1.072	0.368	0.275	-1.202	0.223	0.328
475	2.375	-1.15	1.071	0.478	NaN	NaN	NaN	-1.033	0.963	0.675	-1.001	0.733	0.704	-0.927	0.541	0.635	-0.939	0.472	0.643	-0.97	0.315	0.692	-1.028	0.11	0.65	-0.911	0.023	0.667	NaN	NaN	NaN	NaN	NaN	NaN	-0.97	0.687	0.269	-0.891	0.545	0.336	-0.931	0.475	0.33	-1.066	0.369	0.275	-1.195	0.223	0.328
476	2.38	-1.149	1.071	0.479	NaN	NaN	NaN	-1.031	0.963	0.675	-0.999	0.734	0.704	-0.927	0.541	0.635	-0.938	0.472	0.644	-0.97	0.315	0.692	-1.028	0.11	0.65	-0.912	0.024	0.667	NaN	NaN	NaN	NaN	NaN	NaN	-0.968	0.688	0.268	-0.886	0.546	0.336	-0.925	0.477	0.33	-1.06	0.37	0.275	-1.188	0.223	0.328
477	2.385	-1.147	1.071	0.479	NaN	NaN	NaN	-1.029	0.963	0.675	-0.997	0.734	0.705	-0.927	0.541	0.635	-0.938	0.473	0.644	-0.97	0.315	0.692	-1.027	0.11	0.65	-0.912	0.023	0.667	NaN	NaN	NaN	NaN	NaN	NaN	-0.966	0.688	0.268	-0.883	0.548	0.335	-0.92	0.477	0.33	-1.055	0.371	0.275	-1.181	0.222	0.329
478	2.39	-1.146	1.071	0.48	NaN	NaN	NaN	-1.027	0.963	0.675	-0.995	0.734	0.705	-0.926	0.542	0.635	-0.937	0.473	0.644	-0.969	0.315	0.692	-1.027	0.11	0.65	-0.912	0.024	0.668	NaN	NaN	NaN	NaN	NaN	NaN	-0.964	0.689	0.268	-0.882	0.552	0.334	-0.915	0.479	0.331	-1.048	0.371	0.275	-1.174	0.221	0.329
479	2.395	-1.145	1.071	0.48	NaN	NaN	NaN	-1.025	0.963	0.675	-0.993	0.735	0.705	-0.926	0.542	0.635	-0.937	0.472	0.644	-0.969	0.315	0.693	-1.027	0.11	0.65	-0.913	0.025	0.668	NaN	NaN	NaN	NaN	NaN	NaN	-0.962	0.69	0.269	-0.878	0.553	0.334	-0.91	0.48	0.331	-1.042	0.371	0.274	-1.167	0.219	0.33
480	2.4	-1.143	1.071	0.481	NaN	NaN	NaN	-1.023	0.964	0.675	-0.992	0.735	0.706	-0.926	0.542	0.635	-0.937	0.472	0.644	-0.968	0.315	0.693	-1.027	0.11	0.65	-0.913	0.025	0.668	NaN	NaN	NaN	NaN	NaN	NaN	-0.961	0.691	0.269	-0.871	0.553	0.335	-0.906	0.482	0.331	-1.036	0.37	0.275	-1.16	0.218	0.33
481	2.405	-1.142	1.071	0.481	NaN	NaN	NaN	-1.021	0.964	0.676	-0.99	0.735	0.706	NaN	NaN	NaN	-0.937	0.473	0.644	-0.968	0.315	0.693	-1.027	0.11	0.65	-0.913	0.025	0.668	NaN	NaN	NaN	NaN	NaN	NaN	-0.959	0.691	0.27	-0.867	0.554	0.335	-0.902	0.484	0.33	-1.029	0.37	0.275	-1.153	0.216	0.33
482	2.41	-1.14	1.071	0.482	NaN	NaN	NaN	-1.019	0.964	0.676	-0.988	0.735	0.706	NaN	NaN	NaN	-0.936	0.473	0.644	-0.968	0.315	0.693	-1.027	0.11	0.65	-0.913	0.025	0.668	NaN	NaN	NaN	NaN	NaN	NaN	-0.957	0.691	0.27	-0.863	0.555	0.335	-0.897	0.485	0.33	-1.023	0.369	0.275	-1.145	0.214	0.331
483	2.415	-1.139	1.072	0.482	NaN	NaN	NaN	-1.018	0.965	0.676	-0.987	0.736	0.706	-0.919	0.538	0.634	-0.936	0.473	0.644	-0.967	0.314	0.693	-1.027	0.11	0.65	-0.912	0.024	0.668	NaN	NaN	NaN	NaN	NaN	NaN	-0.956	0.692	0.271	-0.86	0.556	0.334	-0.893	0.486	0.33	-1.017	0.368	0.275	-1.136	0.211	0.331
484	2.42	-1.137	1.072	0.482	NaN	NaN	NaN	-1.016	0.965	0.676	-0.985	0.736	0.706	-0.919	0.538	0.634	-0.936	0.473	0.644	-0.967	0.314	0.693	-1.027	0.11	0.65	-0.911	0.023	0.667	NaN	NaN	NaN	NaN	NaN	NaN	-0.955	0.692	0.271	-0.859	0.56	0.334	-0.889	0.487	0.33	-1.011	0.367	0.276	-1.128	0.208	0.332
485	2.425	-1.136	1.072	0.483	NaN	NaN	NaN	-1.014	0.965	0.676	-0.984	0.736	0.706	-0.919	0.538	0.634	-0.935	0.473	0.644	-0.966	0.314	0.693	-1.027	0.11	0.65	-0.911	0.023	0.667	NaN	NaN	NaN	NaN	NaN	NaN	-0.954	0.692	0.271	-0.855	0.561	0.334	-0.885	0.488	0.33	-1.005	0.366	0.276	-1.12	0.205	0.333
486	2.43	-1.134	1.072	0.483	NaN	NaN	NaN	-1.011	0.965	0.676	-0.982	0.736	0.706	-0.919	0.539	0.634	-0.935	0.473	0.644	-0.966	0.314	0.693	-1.027	0.11	0.65	-0.912	0.024	0.668	NaN	NaN	NaN	NaN	NaN	NaN	-0.953	0.693	0.272	-0.85	0.561	0.335	-0.882	0.489	0.33	-1	0.364	0.276	-1.111	0.201	0.334
487	2.435	-1.132	1.073	0.484	NaN	NaN	NaN	-1.01	0.966	0.676	-0.981	0.737	0.706	-0.919	0.539	0.634	-0.935	0.473	0.644	-0.966	0.314	0.693	-1.027	0.11	0.65	-0.913	0.025	0.668	NaN	NaN	NaN	NaN	NaN	NaN	-0.952	0.693	0.272	-0.847	0.562	0.335	-0.879	0.491	0.33	-0.994	0.362	0.276	-1.102	0.197	0.334
488	2.44	-1.131	1.074	0.484	NaN	NaN	NaN	-1.008	0.966	0.676	-0.98	0.737	0.706	-0.919	0.538	0.634	-0.935	0.473	0.644	-0.966	0.314	0.693	-1.027	0.11	0.65	-0.912	0.024	0.667	NaN	NaN	NaN	NaN	NaN	NaN	-0.95	0.694	0.273	-0.844	0.563	0.334	-0.876	0.492	0.33	-0.988	0.36	0.277	-1.094	0.193	0.335
489	2.445	-1.129	1.074	0.484	NaN	NaN	NaN	-1.006	0.966	0.676	-0.979	0.737	0.706	-0.919	0.539	0.634	-0.935	0.473	0.644	-0.966	0.314	0.693	-1.027	0.11	0.65	-0.912	0.023	0.667	NaN	NaN	NaN	NaN	NaN	NaN	-0.949	0.695	0.273	-0.843	0.564	0.334	-0.873	0.492	0.33	-0.983	0.359	0.277	-1.085	0.19	0.336
490	2.45	-1.127	1.075	0.484	NaN	NaN	NaN	-1.005	0.967	0.676	-0.978	0.738	0.706	-0.919	0.539	0.634	-0.935	0.473	0.644	-0.966	0.314	0.693	-1.027	0.11	0.65	-0.912	0.024	0.667	NaN	NaN	NaN	NaN	NaN	NaN	-0.947	0.695	0.273	-0.842	0.567	0.333	-0.87	0.493	0.33	-0.979	0.357	0.277	-1.076	0.186	0.336
491	2.455	-1.125	1.075	0.484	NaN	NaN	NaN	-1.003	0.967	0.676	-0.977	0.738	0.706	-0.919	0.539	0.634	-0.935	0.473	0.644	-0.966	0.314	0.693	-1.027	0.11	0.65	-0.912	0.023	0.667	NaN	NaN	NaN	NaN	NaN	NaN	-0.946	0.696	0.273	-0.84	0.568	0.333	-0.867	0.493	0.33	-0.974	0.355	0.277	-1.067	0.181	0.337
492	2.46	-1.124	1.076	0.484	NaN	NaN	NaN	-1.001	0.967	0.675	-0.976	0.738	0.706	-0.919	0.539	0.634	-0.935	0.473	0.644	-0.966	0.314	0.693	-1.027	0.11	0.65	-0.912	0.024	0.668	NaN	NaN	NaN	NaN	NaN	NaN	-0.944	0.696	0.273	-0.837	0.568	0.334	-0.864	0.493	0.33	-0.969	0.353	0.277	-1.058	0.178	0.338
493	2.465	-1.122	1.077	0.484	NaN	NaN	NaN	-0.999	0.968	0.675	-0.975	0.738	0.706	-0.918	0.539	0.634	-0.935	0.473	0.644	-0.966	0.314	0.693	-1.027	0.11	0.65	-0.912	0.024	0.668	NaN	NaN	NaN	NaN	NaN	NaN	-0.942	0.697	0.273	-0.833	0.567	0.335	-0.862	0.493	0.33	-0.964	0.351	0.278	-1.049	0.174	0.338
494	2.47	-1.12	1.077	0.484	NaN	NaN	NaN	-0.997	0.968	0.675	-0.974	0.739	0.706	-0.918	0.539	0.634	-0.935	0.473	0.644	-0.966	0.314	0.693	-1.027	0.11	0.65	-0.912	0.023	0.667	NaN	NaN	NaN	NaN	NaN	NaN	-0.94	0.698	0.272	-0.831	0.568	0.335	-0.859	0.493	0.33	-0.96	0.349	0.278	-1.039	0.169	0.339
495	2.475	-1.118	1.078	0.484	NaN	NaN	NaN	-0.996	0.969	0.675	-0.974	0.739	0.705	-0.918	0.539	0.634	-0.934	0.474	0.644	-0.966	0.314	0.693	-1.027	0.11	0.65	-0.912	0.024	0.668	NaN	NaN	NaN	NaN	NaN	NaN	-0.938	0.698	0.272	-0.83	0.569	0.335	-0.857	0.494	0.33	-0.955	0.347	0.278	-1.03	0.165	0.339
496	2.48	-1.116	1.078	0.484	NaN	NaN	NaN	-0.994	0.969	0.675	-0.972	0.739	0.705	-0.918	0.539	0.633	-0.934	0.474	0.643	-0.966	0.314	0.693	-1.027	0.11	0.65	-0.912	0.024	0.667	NaN	NaN	NaN	NaN	NaN	NaN	-0.937	0.699	0.271	-0.829	0.57	0.334	-0.856	0.494	0.329	-0.951	0.346	0.279	-1.02	0.161	0.34
497	2.485	-1.114	1.079	0.484	NaN	NaN	NaN	-0.992	0.969	0.674	-0.972	0.739	0.705	-0.918	0.539	0.633	-0.934	0.474	0.643	-0.966	0.314	0.693	-1.027	0.11	0.65	-0.912	0.023	0.667	NaN	NaN	NaN	NaN	NaN	NaN	-0.935	0.7	0.27	-0.828	0.569	0.334	-0.854	0.494	0.33	-0.947	0.344	0.279	-1.011	0.158	0.341
498	2.49	-1.113	1.08	0.484	NaN	NaN	NaN	-0.99	0.969	0.674	-0.971	0.739	0.705	-0.917	0.539	0.633	-0.934	0.474	0.643	-0.966	0.314	0.692	-1.027	0.11	0.65	-0.913	0.024	0.668	NaN	NaN	NaN	NaN	NaN	NaN	-0.933	0.7	0.27	-0.827	0.57	0.334	-0.853	0.494	0.33	-0.943	0.341	0.279	-1.002	0.154	0.342
499	2.495	-1.111	1.08	0.483	NaN	NaN	NaN	-0.989	0.97	0.674	-0.97	0.74	0.705	-0.917	0.539	0.632	-0.934	0.474	0.643	-0.966	0.314	0.692	-1.027	0.11	0.65	-0.912	0.024	0.667	NaN	NaN	NaN	NaN	NaN	NaN	-0.93	0.701	0.269	-0.826	0.57	0.334	-0.851	0.494	0.33	-0.938	0.339	0.28	-0.992	0.15	0.343
500	2.5	-1.109	1.08	0.483	NaN	NaN	NaN	-0.987	0.97	0.673	-0.97	0.74	0.704	-0.917	0.539	0.632	-0.934	0.474	0.643	-0.966	0.314	0.692	-1.027	0.11	0.65	-0.911	0.023	0.667	NaN	NaN	NaN	NaN	NaN	NaN	-0.928	0.702	0.269	-0.825	0.57	0.333	-0.85	0.493	0.33	-0.934	0.337	0.28	-0.982	0.146	0.343
501	2.505	-1.107	1.081	0.483	NaN	NaN	NaN	-0.985	0.97	0.673	-0.969	0.741	0.704	-0.917	0.539	0.632	-0.934	0.474	0.643	-0.966	0.314	0.692	-1.027	0.11	0.65	-0.911	0.023	0.667	NaN	NaN	NaN	NaN	NaN	NaN	-0.926	0.703	0.268	-0.825	0.571	0.332	-0.848	0.493	0.33	-0.929	0.335	0.28	-0.973	0.143	0.344
502	2.51	-1.105	1.081	0.483	NaN	NaN	NaN	-0.983	0.971	0.672	-0.968	0.741	0.703	-0.916	0.539	0.632	-0.934	0.474	0.642	-0.966	0.314	0.692	-1.027	0.11	0.65	-0.912	0.024	0.667	NaN	NaN	NaN	NaN	NaN	NaN	-0.925	0.703	0.267	-0.825	0.571	0.332	-0.847	0.492	0.33	-0.925	0.332	0.28	-0.964	0.139	0.345
503	2.515	-1.103	1.082	0.482	NaN	NaN	NaN	-0.982	0.971	0.672	-0.967	0.74	0.703	-0.916	0.539	0.632	-0.933	0.474	0.642	-0.966	0.314	0.691	-1.027	0.11	0.65	-0.912	0.024	0.667	NaN	NaN	NaN	NaN	NaN	NaN	-0.923	0.704	0.267	-0.824	0.571	0.332	-0.846	0.492	0.33	-0.921	0.33	0.281	-0.955	0.136	0.345
504	2.52	-1.101	1.082	0.482	NaN	NaN	NaN	-0.98	0.971	0.672	-0.966	0.741	0.703	-0.916	0.539	0.632	-0.933	0.474	0.642	-0.966	0.314	0.691	-1.027	0.11	0.65	-0.911	0.023	0.667	NaN	NaN	NaN	NaN	NaN	NaN	-0.922	0.704	0.266	-0.824	0.571	0.332	-0.846	0.491	0.329	-0.916	0.328	0.281	-0.946	0.133	0.346
505	2.525	-1.099	1.083	0.481	NaN	NaN	NaN	-0.978	0.971	0.671	-0.965	0.741	0.702	-0.916	0.539	0.632	-0.933	0.474	0.642	-0.966	0.314	0.691	-1.027	0.11	0.65	-0.911	0.022	0.667	NaN	NaN	NaN	NaN	NaN	NaN	-0.92	0.705	0.265	-0.824	0.57	0.332	-0.845	0.491	0.329	-0.911	0.326	0.281	-0.937	0.13	0.347
506	2.53	-1.097	1.083	0.481	NaN	NaN	NaN	-0.976	0.972	0.671	-0.963	0.741	0.702	-0.915	0.54	0.632	-0.933	0.474	0.642	-0.965	0.314	0.691	-1.027	0.11	0.65	-0.911	0.023	0.667	NaN	NaN	NaN	NaN	NaN	NaN	-0.92	0.705	0.265	-0.825	0.57	0.333	-0.845	0.491	0.329	-0.907	0.323	0.281	-0.929	0.128	0.347
507	2.535	-1.095	1.083	0.48	NaN	NaN	NaN	-0.975	0.972	0.67	-0.962	0.741	0.701	-0.915	0.54	0.632	-0.933	0.474	0.642	-0.965	0.314	0.691	-1.027	0.11	0.65	-0.912	0.024	0.667	NaN	NaN	NaN	NaN	NaN	NaN	NaN	NaN	NaN	-0.825	0.57	0.332	-0.844	0.49	0.329	-0.902	0.321	0.281	-0.921	0.126	0.347
508	2.54	-1.093	1.083	0.479	NaN	NaN	NaN	-0.973	0.972	0.669	-0.961	0.742	0.701	-0.915	0.54	0.632	-0.932	0.474	0.642	-0.965	0.315	0.691	-1.026	0.11	0.65	-0.911	0.023	0.667	NaN	NaN	NaN	NaN	NaN	NaN	NaN	NaN	NaN	-0.826	0.57	0.332	-0.843	0.489	0.329	-0.898	0.319	0.281	-0.914	0.124	0.347
509	2.545	-1.091	1.083	0.479	NaN	NaN	NaN	-0.971	0.972	0.669	-0.96	0.742	0.7	-0.914	0.54	0.631	-0.932	0.474	0.641	-0.965	0.315	0.691	-1.026	0.11	0.649	-0.912	0.023	0.667	NaN	NaN	NaN	NaN	NaN	NaN	NaN	NaN	NaN	-0.824	0.568	0.332	-0.842	0.488	0.329	-0.893	0.317	0.281	-0.907	0.122	0.347
510	2.55	-1.089	1.084	0.478	NaN	NaN	NaN	-0.97	0.972	0.668	-0.958	0.742	0.7	-0.913	0.54	0.631	-0.931	0.474	0.64	-0.965	0.315	0.691	-1.026	0.11	0.649	-0.912	0.024	0.667	NaN	NaN	NaN	NaN	NaN	NaN	-0.912	0.701	0.264	-0.823	0.567	0.333	-0.841	0.487	0.329	-0.889	0.315	0.281	-0.9	0.12	0.348
511	2.555	-1.087	1.084	0.477	NaN	NaN	NaN	-0.968	0.972	0.668	-0.956	0.742	0.699	-0.913	0.54	0.631	-0.931	0.475	0.64	-0.965	0.315	0.69	-1.026	0.111	0.649	-0.912	0.023	0.667	NaN	NaN	NaN	NaN	NaN	NaN	-0.911	0.701	0.264	-0.823	0.566	0.333	-0.84	0.487	0.329	-0.886	0.314	0.281	-0.893	0.119	0.348
512	2.56	-1.085	1.083	0.476	NaN	NaN	NaN	-0.966	0.972	0.667	-0.955	0.742	0.698	-0.913	0.54	0.631	-0.931	0.476	0.64	-0.964	0.315	0.69	-1.027	0.111	0.649	-0.912	0.024	0.667	NaN	NaN	NaN	NaN	NaN	NaN	-0.911	0.701	0.264	-0.823	0.565	0.333	-0.839	0.486	0.329	-0.883	0.313	0.281	-0.887	0.118	0.348
513	2.565	-1.083	1.083	0.475	NaN	NaN	NaN	-0.964	0.973	0.666	-0.953	0.742	0.698	-0.912	0.541	0.63	-0.931	0.476	0.64	-0.964	0.315	0.69	-1.026	0.111	0.649	-0.911	0.023	0.667	NaN	NaN	NaN	NaN	NaN	NaN	-0.91	0.702	0.263	-0.823	0.565	0.333	-0.838	0.484	0.329	-0.879	0.311	0.281	-0.882	0.117	0.347
514	2.57	-1.081	1.083	0.474	NaN	NaN	NaN	-0.962	0.972	0.665	-0.951	0.742	0.697	-0.911	0.54	0.63	-0.93	0.476	0.64	-0.963	0.315	0.69	-1.026	0.111	0.649	-0.911	0.023	0.667	NaN	NaN	NaN	NaN	NaN	NaN	-0.909	0.702	0.263	-0.824	0.565	0.333	-0.836	0.483	0.33	-0.875	0.31	0.281	-0.878	0.116	0.347
515	2.575	-1.079	1.083	0.473	NaN	NaN	NaN	-0.961	0.973	0.665	-0.95	0.742	0.697	-0.91	0.54	0.629	-0.928	0.475	0.64	-0.962	0.315	0.689	-1.028	0.112	0.649	-0.912	0.024	0.667	NaN	NaN	NaN	NaN	NaN	NaN	-0.909	0.702	0.262	-0.823	0.563	0.333	-0.836	0.483	0.33	-0.872	0.31	0.281	-0.875	0.115	0.347
516	2.58	-1.077	1.083	0.472	NaN	NaN	NaN	-0.959	0.972	0.664	-0.949	0.742	0.696	-0.908	0.54	0.628	-0.925	0.472	0.638	-0.962	0.315	0.689	-1.029	0.113	0.649	-0.912	0.023	0.667	NaN	NaN	NaN	NaN	NaN	NaN	-0.908	0.702	0.262	-0.823	0.562	0.333	-0.835	0.483	0.33	-0.87	0.309	0.281	-0.872	0.115	0.347
517	2.585	-1.075	1.082	0.471	NaN	NaN	NaN	-0.957	0.972	0.663	-0.946	0.742	0.696	-0.906	0.539	0.627	-0.923	0.472	0.638	-0.961	0.315	0.689	-1.029	0.113	0.649	-0.913	0.024	0.667	NaN	NaN	NaN	NaN	NaN	NaN	NaN	NaN	NaN	-0.822	0.562	0.333	-0.834	0.482	0.33	-0.867	0.308	0.28	-0.87	0.114	0.347
518	2.59	-1.073	1.082	0.469	NaN	NaN	NaN	-0.956	0.972	0.663	-0.945	0.741	0.695	-0.904	0.538	0.627	-0.922	0.471	0.637	-0.961	0.315	0.689	-1.028	0.112	0.649	-0.913	0.025	0.667	NaN	NaN	NaN	NaN	NaN	NaN	-0.903	0.697	0.262	-0.82	0.56	0.334	-0.832	0.481	0.33	-0.866	0.307	0.28	-0.869	0.112	0.347
519	2.595	-1.071	1.081	0.468	NaN	NaN	NaN	-0.954	0.972	0.662	-0.943	0.741	0.695	-0.902	0.538	0.626	-0.921	0.472	0.637	-0.96	0.315	0.688	-1.027	0.112	0.648	-0.913	0.025	0.667	NaN	NaN	NaN	NaN	NaN	NaN	-0.902	0.697	0.262	-0.819	0.559	0.334	-0.83	0.479	0.33	-0.864	0.306	0.28	-0.868	0.112	0.347
520	2.6	-1.069	1.081	0.467	NaN	NaN	NaN	-0.952	0.971	0.662	-0.941	0.741	0.694	-0.9	0.538	0.626	-0.919	0.472	0.636	-0.959	0.315	0.688	-1.025	0.112	0.648	-0.913	0.025	0.667	NaN	NaN	NaN	NaN	NaN	NaN	-0.901	0.697	0.262	-0.817	0.559	0.334	-0.83	0.479	0.33	-0.863	0.306	0.28	-0.868	0.111	0.347
521	2.605	-1.067	1.08	0.465	NaN	NaN	NaN	-0.951	0.971	0.661	-0.939	0.74	0.693	-0.899	0.538	0.626	-0.918	0.472	0.636	-0.957	0.315	0.686	-1.025	0.112	0.648	-0.913	0.025	0.667	NaN	NaN	NaN	NaN	NaN	NaN	-0.899	0.696	0.262	-0.815	0.558	0.335	-0.829	0.479	0.33	-0.862	0.305	0.28	-0.868	0.11	0.346
522	2.61	-1.065	1.08	0.464	NaN	NaN	NaN	-0.949	0.971	0.66	-0.937	0.74	0.693	-0.898	0.538	0.626	-0.917	0.473	0.636	-0.956	0.315	0.686	-1.025	0.112	0.648	-0.913	0.025	0.667	NaN	NaN	NaN	NaN	NaN	NaN	-0.897	0.695	0.262	-0.813	0.557	0.335	-0.827	0.478	0.33	-0.862	0.304	0.28	-0.868	0.11	0.346
523	2.615	-1.062	1.079	0.463	NaN	NaN	NaN	-0.948	0.97	0.66	-0.935	0.74	0.692	-0.894	0.537	0.624	-0.914	0.472	0.635	-0.955	0.315	0.686	-1.024	0.111	0.648	-0.913	0.025	0.667	NaN	NaN	NaN	NaN	NaN	NaN	-0.895	0.694	0.261	-0.811	0.557	0.335	-0.826	0.477	0.33	-0.862	0.303	0.281	-0.867	0.11	0.346
524	2.62	-1.06	1.079	0.461	NaN	NaN	NaN	-0.947	0.97	0.659	-0.933	0.739	0.692	-0.891	0.535	0.623	-0.91	0.47	0.634	-0.954	0.315	0.686	-1.024	0.111	0.648	-0.913	0.025	0.667	NaN	NaN	NaN	NaN	NaN	NaN	-0.893	0.694	0.26	-0.808	0.556	0.336	-0.825	0.476	0.33	-0.862	0.303	0.281	-0.867	0.109	0.346
525	2.625	-1.058	1.078	0.46	NaN	NaN	NaN	-0.945	0.97	0.659	-0.931	0.739	0.691	-0.889	0.535	0.623	-0.908	0.469	0.633	-0.952	0.315	0.686	-1.024	0.112	0.647	-0.913	0.025	0.667	NaN	NaN	NaN	NaN	NaN	NaN	-0.891	0.693	0.26	-0.807	0.556	0.336	-0.824	0.475	0.33	-0.86	0.302	0.28	-0.867	0.109	0.346
526	2.63	-1.056	1.078	0.458	NaN	NaN	NaN	-0.944	0.969	0.658	-0.929	0.738	0.691	-0.887	0.535	0.623	-0.906	0.469	0.633	-0.951	0.315	0.685	-1.025	0.113	0.647	-0.913	0.025	0.667	NaN	NaN	NaN	NaN	NaN	NaN	-0.889	0.693	0.259	NaN	NaN	NaN	-0.823	0.475	0.329	-0.859	0.301	0.279	-0.866	0.109	0.346
527	2.635	-1.054	1.078	0.457	NaN	NaN	NaN	-0.943	0.969	0.658	-0.927	0.738	0.69	-0.885	0.535	0.622	-0.905	0.47	0.632	-0.949	0.315	0.684	-1.024	0.112	0.647	-0.913	0.025	0.667	NaN	NaN	NaN	NaN	NaN	NaN	-0.887	0.694	0.259	NaN	NaN	NaN	-0.822	0.474	0.329	-0.857	0.3	0.279	-0.866	0.109	0.346
528	2.64	-1.051	1.077	0.455	NaN	NaN	NaN	-0.941	0.968	0.657	-0.925	0.737	0.69	-0.882	0.535	0.622	-0.903	0.47	0.632	-0.948	0.315	0.684	-1.023	0.113	0.646	-0.913	0.025	0.667	NaN	NaN	NaN	NaN	NaN	NaN	-0.885	0.694	0.258	NaN	NaN	NaN	-0.821	0.474	0.328	-0.856	0.299	0.279	-0.866	0.109	0.345
529	2.645	-1.049	1.077	0.454	NaN	NaN	NaN	-0.94	0.968	0.656	-0.924	0.737	0.69	-0.879	0.534	0.621	-0.899	0.467	0.63	-0.947	0.314	0.684	-1.023	0.114	0.646	-0.913	0.025	0.667	NaN	NaN	NaN	NaN	NaN	NaN	-0.882	0.694	0.257	NaN	NaN	NaN	-0.819	0.474	0.328	-0.855	0.299	0.279	-0.866	0.109	0.345
530	2.65	-1.047	1.077	0.453	NaN	NaN	NaN	-0.939	0.967	0.656	-0.922	0.737	0.689	-0.877	0.533	0.621	-0.897	0.466	0.63	-0.946	0.314	0.683	-1.023	0.114	0.645	-0.913	0.025	0.667	NaN	NaN	NaN	NaN	NaN	NaN	-0.88	0.693	0.257	-0.8	0.553	0.334	-0.818	0.474	0.327	-0.855	0.299	0.278	-0.866	0.109	0.345
531	2.655	-1.045	1.077	0.451	NaN	NaN	NaN	-0.938	0.967	0.655	-0.919	0.736	0.688	-0.875	0.533	0.62	-0.895	0.467	0.629	-0.945	0.315	0.683	-1.023	0.115	0.645	-0.913	0.025	0.667	NaN	NaN	NaN	NaN	NaN	NaN	-0.877	0.693	0.256	-0.8	0.553	0.334	-0.817	0.474	0.326	-0.855	0.299	0.278	-0.866	0.109	0.345
532	2.66	-1.043	1.076	0.45	NaN	NaN	NaN	-0.937	0.966	0.654	-0.918	0.736	0.688	-0.873	0.533	0.619	-0.894	0.467	0.629	-0.944	0.315	0.682	-1.023	0.115	0.644	-0.913	0.025	0.667	NaN	NaN	NaN	NaN	NaN	NaN	-0.875	0.693	0.255	NaN	NaN	NaN	-0.816	0.474	0.326	-0.854	0.299	0.277	-0.866	0.109	0.345
533	2.665	-1.042	1.076	0.449	NaN	NaN	NaN	-0.936	0.966	0.654	-0.917	0.736	0.687	-0.871	0.532	0.619	-0.893	0.467	0.629	-0.943	0.315	0.682	-1.023	0.115	0.644	-0.913	0.025	0.667	NaN	NaN	NaN	NaN	NaN	NaN	-0.873	0.693	0.254	NaN	NaN	NaN	-0.814	0.473	0.325	-0.854	0.299	0.277	-0.867	0.109	0.345
534	2.67	-1.04	1.076	0.448	NaN	NaN	NaN	-0.935	0.965	0.653	-0.916	0.736	0.687	-0.869	0.532	0.619	-0.892	0.468	0.628	-0.942	0.315	0.682	-1.023	0.115	0.644	-0.913	0.025	0.667	NaN	NaN	NaN	NaN	NaN	NaN	-0.871	0.694	0.253	NaN	NaN	NaN	-0.811	0.473	0.325	-0.853	0.299	0.276	-0.867	0.108	0.345
535	2.675	-1.038	1.076	0.447	NaN	NaN	NaN	-0.934	0.965	0.652	-0.915	0.736	0.686	-0.868	0.532	0.619	-0.891	0.468	0.628	-0.941	0.316	0.681	-1.023	0.116	0.643	-0.913	0.026	0.667	NaN	NaN	NaN	NaN	NaN	NaN	-0.869	0.694	0.252	NaN	NaN	NaN	-0.81	0.472	0.324	-0.851	0.299	0.275	-0.866	0.108	0.344
536	2.68	-1.037	1.075	0.446	NaN	NaN	NaN	-0.933	0.965	0.652	-0.914	0.736	0.686	-0.867	0.532	0.619	-0.89	0.468	0.628	-0.94	0.316	0.68	-1.022	0.116	0.643	-0.913	0.026	0.667	NaN	NaN	NaN	NaN	NaN	NaN	-0.868	0.695	0.251	-0.792	0.552	0.327	-0.809	0.472	0.324	-0.85	0.298	0.275	-0.866	0.108	0.344
537	2.685	-1.035	1.075	0.445	NaN	NaN	NaN	-0.932	0.965	0.651	-0.912	0.735	0.685	-0.867	0.532	0.619	-0.89	0.469	0.628	-0.939	0.316	0.68	-1.021	0.116	0.643	-0.913	0.026	0.667	NaN	NaN	NaN	NaN	NaN	NaN	-0.866	0.695	0.25	-0.791	0.552	0.328	-0.808	0.472	0.323	-0.849	0.298	0.275	-0.866	0.108	0.343
538	2.69	-1.033	1.075	0.444	NaN	NaN	NaN	-0.93	0.964	0.65	-0.911	0.735	0.684	-0.867	0.532	0.619	-0.889	0.469	0.627	-0.939	0.316	0.679	-1.021	0.116	0.642	-0.914	0.027	0.667	NaN	NaN	NaN	NaN	NaN	NaN	-0.864	0.695	0.25	-0.792	0.553	0.327	-0.807	0.472	0.322	-0.848	0.298	0.274	-0.866	0.108	0.343
539	2.695	-1.032	1.075	0.444	NaN	NaN	NaN	-0.93	0.964	0.65	-0.911	0.735	0.684	-0.866	0.532	0.618	-0.888	0.469	0.627	-0.939	0.316	0.679	-1.021	0.116	0.642	-0.914	0.027	0.667	NaN	NaN	NaN	NaN	NaN	NaN	-0.862	0.694	0.25	-0.796	0.558	0.322	-0.806	0.472	0.322	-0.846	0.298	0.274	-0.866	0.107	0.343
540	2.7	-1.03	1.076	0.443	NaN	NaN	NaN	-0.928	0.964	0.649	-0.91	0.735	0.683	-0.865	0.533	0.618	-0.886	0.468	0.626	-0.938	0.317	0.679	-1.02	0.116	0.641	-0.914	0.027	0.667	NaN	NaN	NaN	NaN	NaN	NaN	-0.859	0.693	0.25	-0.794	0.556	0.322	-0.805	0.472	0.321	-0.845	0.297	0.274	-0.865	0.107	0.343
541	2.705	-1.028	1.076	0.442	NaN	NaN	NaN	-0.927	0.963	0.648	-0.91	0.735	0.682	-0.863	0.533	0.617	-0.884	0.466	0.625	-0.938	0.317	0.678	-1.02	0.116	0.64	-0.915	0.027	0.667	NaN	NaN	NaN	NaN	NaN	NaN	-0.857	0.693	0.249	-0.788	0.552	0.323	-0.804	0.471	0.321	-0.844	0.297	0.274	-0.865	0.107	0.343
542	2.71	-1.027	1.075	0.441	NaN	NaN	NaN	-0.926	0.963	0.648	-0.91	0.735	0.681	-0.862	0.533	0.616	-0.883	0.466	0.625	-0.938	0.317	0.677	-1.02	0.116	0.639	-0.915	0.028	0.667	NaN	NaN	NaN	NaN	NaN	NaN	-0.856	0.693	0.249	-0.785	0.552	0.324	-0.802	0.47	0.321	-0.843	0.297	0.274	-0.865	0.108	0.343
543	2.715	-1.025	1.076	0.44	NaN	NaN	NaN	-0.925	0.963	0.647	-0.909	0.734	0.68	-0.862	0.533	0.616	-0.882	0.466	0.623	-0.937	0.318	0.676	-1.02	0.118	0.638	-0.915	0.028	0.667	NaN	NaN	NaN	NaN	NaN	NaN	-0.854	0.692	0.249	-0.784	0.551	0.324	-0.8	0.47	0.321	-0.842	0.297	0.274	-0.865	0.108	0.343
544	2.72	-1.024	1.076	0.439	NaN	NaN	NaN	-0.924	0.963	0.646	-0.908	0.734	0.679	-0.861	0.533	0.615	-0.881	0.466	0.623	-0.937	0.318	0.675	-1.021	0.118	0.636	-0.916	0.028	0.667	NaN	NaN	NaN	NaN	NaN	NaN	-0.853	0.692	0.249	-0.782	0.55	0.325	-0.799	0.47	0.322	-0.842	0.297	0.275	-0.865	0.108	0.344
545	2.725	-1.022	1.076	0.438	NaN	NaN	NaN	-0.923	0.963	0.646	-0.908	0.734	0.678	-0.86	0.533	0.614	-0.88	0.466	0.622	-0.936	0.318	0.674	-1.021	0.118	0.635	-0.916	0.027	0.667	NaN	NaN	NaN	NaN	NaN	NaN	-0.851	0.692	0.249	-0.78	0.55	0.325	-0.798	0.47	0.322	-0.841	0.297	0.275	-0.865	0.108	0.344
546	2.73	-1.021	1.076	0.438	NaN	NaN	NaN	-0.922	0.963	0.645	-0.908	0.733	0.677	-0.858	0.532	0.613	-0.88	0.467	0.621	-0.936	0.318	0.673	-1.021	0.119	0.633	-0.916	0.027	0.666	NaN	NaN	NaN	NaN	NaN	NaN	-0.849	0.692	0.249	-0.779	0.55	0.325	-0.796	0.47	0.322	-0.84	0.297	0.276	-0.865	0.108	0.344
547	2.735	-1.019	1.076	0.437	NaN	NaN	NaN	-0.921	0.963	0.644	-0.907	0.734	0.676	-0.857	0.532	0.612	-0.879	0.467	0.62	-0.936	0.318	0.672	-1.021	0.12	0.631	-0.916	0.027	0.666	NaN	NaN	NaN	NaN	NaN	NaN	-0.847	0.692	0.249	NaN	NaN	NaN	-0.793	0.47	0.324	-0.839	0.298	0.276	-0.865	0.108	0.344
548	2.74	-1.017	1.076	0.436	NaN	NaN	NaN	-0.92	0.964	0.644	-0.907	0.733	0.675	-0.857	0.532	0.612	-0.879	0.467	0.619	-0.935	0.318	0.67	-1.021	0.119	0.629	-0.917	0.027	0.665	NaN	NaN	NaN	NaN	NaN	NaN	-0.845	0.692	0.249	NaN	NaN	NaN	-0.793	0.47	0.324	-0.838	0.297	0.276	-0.865	0.109	0.344
549	2.745	-1.016	1.076	0.435	NaN	NaN	NaN	-0.919	0.964	0.644	-0.906	0.733	0.674	-0.856	0.533	0.611	-0.878	0.467	0.619	-0.935	0.317	0.669	-1.021	0.12	0.627	-0.917	0.027	0.665	NaN	NaN	NaN	NaN	NaN	NaN	-0.844	0.692	0.25	NaN	NaN	NaN	-0.792	0.471	0.325	-0.836	0.297	0.277	-0.865	0.109	0.345
550	2.75	-1.014	1.076	0.434	NaN	NaN	NaN	-0.918	0.964	0.643	-0.906	0.732	0.673	-0.855	0.533	0.611	-0.877	0.467	0.618	-0.935	0.317	0.668	-1.021	0.12	0.625	-0.918	0.027	0.665	NaN	NaN	NaN	NaN	NaN	NaN	-0.842	0.691	0.25	-0.772	0.55	0.332	-0.79	0.47	0.326	-0.835	0.297	0.277	-0.864	0.109	0.345
551	2.755	-1.013	1.076	0.434	NaN	NaN	NaN	-0.917	0.964	0.642	-0.905	0.732	0.672	-0.854	0.532	0.61	-0.875	0.465	0.616	-0.935	0.318	0.667	-1.021	0.12	0.623	-0.918	0.028	0.665	NaN	NaN	NaN	NaN	NaN	NaN	-0.84	0.691	0.25	-0.77	0.55	0.333	-0.788	0.47	0.326	-0.834	0.297	0.278	-0.864	0.109	0.345
552	2.76	-1.011	1.076	0.433	NaN	NaN	NaN	-0.916	0.964	0.642	-0.904	0.732	0.672	-0.852	0.532	0.609	-0.874	0.465	0.615	-0.935	0.318	0.665	-1.02	0.12	0.621	-0.92	0.029	0.664	NaN	NaN	NaN	NaN	NaN	NaN	-0.838	0.691	0.251	-0.769	0.55	0.333	-0.787	0.47	0.327	-0.833	0.297	0.278	-0.864	0.109	0.345
553	2.765	-1.01	1.076	0.432	NaN	NaN	NaN	-0.915	0.964	0.641	-0.903	0.732	0.671	-0.851	0.531	0.608	-0.873	0.466	0.614	-0.935	0.318	0.664	-1.02	0.12	0.619	-0.921	0.03	0.664	NaN	NaN	NaN	NaN	NaN	NaN	-0.836	0.69	0.251	-0.767	0.55	0.334	-0.786	0.47	0.327	-0.832	0.297	0.278	-0.863	0.109	0.345
554	2.77	-1.008	1.076	0.431	NaN	NaN	NaN	-0.914	0.964	0.641	-0.902	0.732	0.67	-0.849	0.531	0.607	-0.873	0.466	0.614	-0.935	0.318	0.663	-1.02	0.12	0.618	-0.922	0.03	0.663	NaN	NaN	NaN	NaN	NaN	NaN	-0.834	0.689	0.251	-0.765	0.548	0.335	-0.785	0.47	0.328	-0.831	0.297	0.279	-0.863	0.109	0.345
555	2.775	-1.007	1.076	0.43	NaN	NaN	NaN	-0.913	0.963	0.64	-0.901	0.732	0.67	-0.847	0.531	0.606	-0.872	0.466	0.613	-0.935	0.318	0.661	-1.02	0.12	0.616	-0.923	0.031	0.663	NaN	NaN	NaN	NaN	NaN	NaN	-0.832	0.689	0.251	-0.764	0.548	0.336	-0.784	0.469	0.329	-0.83	0.297	0.279	-0.863	0.109	0.345
556	2.78	-1.006	1.075	0.43	NaN	NaN	NaN	-0.912	0.963	0.64	-0.9	0.731	0.669	-0.846	0.531	0.606	-0.871	0.466	0.612	-0.935	0.318	0.66	-1.02	0.121	0.613	-0.922	0.03	0.662	NaN	NaN	NaN	NaN	NaN	NaN	-0.831	0.689	0.251	-0.763	0.548	0.336	-0.782	0.469	0.329	-0.829	0.297	0.28	-0.862	0.109	0.345
557	2.785	-1.004	1.075	0.429	NaN	NaN	NaN	-0.912	0.964	0.64	-0.898	0.731	0.669	-0.846	0.531	0.606	-0.869	0.465	0.611	-0.935	0.319	0.659	-1.019	0.121	0.612	-0.922	0.03	0.662	NaN	NaN	NaN	NaN	NaN	NaN	-0.829	0.69	0.252	-0.762	0.548	0.337	-0.781	0.469	0.33	-0.828	0.297	0.28	-0.862	0.109	0.346
558	2.79	-1.003	1.075	0.428	NaN	NaN	NaN	-0.911	0.964	0.639	-0.897	0.731	0.668	-0.845	0.531	0.606	-0.868	0.464	0.61	-0.934	0.319	0.658	-1.019	0.121	0.61	-0.922	0.03	0.661	NaN	NaN	NaN	NaN	NaN	NaN	-0.827	0.689	0.252	-0.761	0.548	0.338	-0.781	0.469	0.33	-0.827	0.297	0.28	-0.862	0.109	0.346
559	2.795	-1.002	1.075	0.427	NaN	NaN	NaN	-0.911	0.963	0.639	-0.896	0.731	0.668	-0.844	0.531	0.605	-0.867	0.465	0.609	-0.934	0.319	0.657	-1.019	0.121	0.608	-0.923	0.03	0.661	NaN	NaN	NaN	NaN	NaN	NaN	-0.825	0.689	0.252	-0.76	0.548	0.338	-0.78	0.468	0.331	-0.826	0.296	0.28	-0.862	0.109	0.346
560	2.8	-1	1.075	0.427	NaN	NaN	NaN	-0.91	0.963	0.638	-0.895	0.731	0.667	-0.842	0.531	0.605	-0.866	0.465	0.609	-0.934	0.319	0.656	-1.019	0.122	0.607	-0.924	0.03	0.66	NaN	NaN	NaN	NaN	NaN	NaN	-0.823	0.689	0.252	-0.759	0.548	0.338	-0.778	0.468	0.331	-0.824	0.296	0.28	-0.861	0.108	0.346
561	2.805	-0.999	1.075	0.426	NaN	NaN	NaN	-0.909	0.963	0.637	-0.894	0.731	0.667	-0.84	0.531	0.604	-0.865	0.465	0.608	-0.934	0.319	0.655	-1.019	0.123	0.605	-0.924	0.029	0.659	NaN	NaN	NaN	NaN	NaN	NaN	-0.821	0.69	0.252	-0.758	0.547	0.339	-0.777	0.468	0.332	-0.823	0.296	0.281	-0.861	0.108	0.346
562	2.81	-0.998	1.075	0.425	NaN	NaN	NaN	-0.909	0.963	0.637	-0.893	0.73	0.667	-0.839	0.531	0.604	-0.864	0.465	0.608	-0.933	0.32	0.654	-1.018	0.123	0.604	-0.924	0.03	0.659	NaN	NaN	NaN	NaN	NaN	NaN	-0.819	0.689	0.252	NaN	NaN	NaN	-0.776	0.468	0.332	-0.822	0.296	0.281	-0.861	0.108	0.347
563	2.815	-0.997	1.075	0.424	NaN	NaN	NaN	-0.909	0.963	0.637	-0.892	0.73	0.666	-0.839	0.531	0.604	-0.863	0.465	0.608	-0.932	0.32	0.653	-1.017	0.123	0.603	-0.926	0.031	0.659	NaN	NaN	NaN	NaN	NaN	NaN	-0.817	0.689	0.253	NaN	NaN	NaN	-0.776	0.468	0.333	-0.82	0.295	0.282	-0.861	0.108	0.347
564	2.82	-0.995	1.075	0.423	NaN	NaN	NaN	-0.908	0.963	0.636	-0.891	0.73	0.666	-0.839	0.531	0.605	-0.861	0.465	0.607	-0.932	0.32	0.653	-1.017	0.124	0.602	-0.926	0.032	0.659	NaN	NaN	NaN	NaN	NaN	NaN	-0.815	0.689	0.253	NaN	NaN	NaN	-0.774	0.468	0.333	-0.819	0.295	0.282	-0.86	0.108	0.347
565	2.825	-0.994	1.075	0.423	NaN	NaN	NaN	-0.907	0.963	0.635	-0.89	0.73	0.665	-0.838	0.532	0.605	-0.86	0.465	0.607	-0.931	0.32	0.652	-1.017	0.125	0.601	-0.927	0.032	0.659	NaN	NaN	NaN	NaN	NaN	NaN	-0.813	0.689	0.253	NaN	NaN	NaN	-0.773	0.467	0.334	-0.817	0.295	0.282	-0.86	0.108	0.347
566	2.83	-0.993	1.074	0.422	NaN	NaN	NaN	-0.907	0.963	0.635	-0.889	0.729	0.665	-0.837	0.532	0.605	-0.859	0.465	0.607	-0.93	0.321	0.652	-1.017	0.126	0.6	-0.927	0.033	0.659	NaN	NaN	NaN	NaN	NaN	NaN	-0.811	0.689	0.252	-0.753	0.548	0.343	-0.772	0.468	0.335	-0.815	0.295	0.283	-0.86	0.108	0.347
567	2.835	-0.992	1.074	0.421	NaN	NaN	NaN	-0.907	0.963	0.635	-0.888	0.729	0.664	-0.835	0.531	0.605	-0.858	0.466	0.606	-0.929	0.321	0.651	-1.016	0.126	0.6	-0.927	0.033	0.658	NaN	NaN	NaN	NaN	NaN	NaN	-0.808	0.689	0.253	-0.752	0.547	0.344	-0.771	0.468	0.335	-0.814	0.295	0.284	-0.859	0.108	0.347
568	2.84	-0.991	1.074	0.42	NaN	NaN	NaN	-0.906	0.962	0.634	-0.887	0.729	0.664	-0.833	0.531	0.604	-0.857	0.466	0.606	-0.928	0.321	0.651	-1.014	0.125	0.599	-0.927	0.033	0.658	NaN	NaN	NaN	NaN	NaN	NaN	-0.806	0.689	0.253	-0.751	0.547	0.344	-0.771	0.468	0.336	-0.813	0.295	0.284	-0.859	0.108	0.347
569	2.845	-0.989	1.074	0.42	NaN	NaN	NaN	-0.905	0.962	0.634	-0.887	0.729	0.663	-0.831	0.531	0.604	-0.855	0.466	0.606	-0.927	0.322	0.65	-1.015	0.127	0.599	-0.927	0.033	0.658	NaN	NaN	NaN	NaN	NaN	NaN	-0.804	0.688	0.253	-0.75	0.547	0.345	-0.77	0.468	0.337	-0.812	0.294	0.285	-0.859	0.108	0.348
570	2.85	-0.988	1.074	0.419	NaN	NaN	NaN	-0.904	0.961	0.633	-0.886	0.728	0.663	-0.829	0.531	0.604	-0.853	0.466	0.606	-0.926	0.322	0.65	-1.014	0.127	0.599	-0.927	0.033	0.658	NaN	NaN	NaN	NaN	NaN	NaN	-0.803	0.688	0.253	-0.75	0.546	0.346	-0.768	0.467	0.338	-0.81	0.294	0.285	-0.859	0.108	0.348
571	2.855	-0.987	1.074	0.418	NaN	NaN	NaN	-0.904	0.961	0.633	-0.885	0.728	0.662	-0.828	0.531	0.604	-0.85	0.465	0.606	-0.924	0.323	0.65	-1.013	0.128	0.598	-0.927	0.033	0.658	NaN	NaN	NaN	NaN	NaN	NaN	-0.801	0.688	0.253	-0.75	0.546	0.346	-0.767	0.467	0.338	-0.809	0.294	0.285	-0.858	0.108	0.349
572	2.86	-0.986	1.074	0.417	NaN	NaN	NaN	-0.904	0.961	0.632	-0.884	0.728	0.662	-0.826	0.532	0.604	-0.848	0.465	0.606	-0.923	0.323	0.65	-1.013	0.129	0.599	-0.927	0.034	0.658	NaN	NaN	NaN	NaN	NaN	NaN	-0.799	0.687	0.253	-0.748	0.546	0.347	-0.767	0.467	0.339	-0.808	0.294	0.286	-0.858	0.108	0.349
573	2.865	-0.985	1.074	0.416	NaN	NaN	NaN	-0.903	0.961	0.632	-0.883	0.728	0.661	-0.824	0.532	0.604	-0.847	0.466	0.605	-0.922	0.324	0.65	-1.012	0.13	0.599	-0.927	0.034	0.658	NaN	NaN	NaN	NaN	NaN	NaN	-0.798	0.687	0.253	-0.747	0.546	0.348	-0.766	0.468	0.339	-0.808	0.294	0.286	-0.858	0.108	0.349
574	2.87	-0.984	1.074	0.416	NaN	NaN	NaN	-0.902	0.961	0.631	-0.882	0.728	0.661	-0.822	0.532	0.604	-0.846	0.467	0.605	-0.92	0.324	0.65	-1.011	0.13	0.599	-0.927	0.034	0.658	NaN	NaN	NaN	NaN	NaN	NaN	-0.797	0.688	0.253	-0.746	0.545	0.349	-0.765	0.468	0.34	-0.807	0.294	0.286	-0.857	0.108	0.349
575	2.875	-0.983	1.074	0.415	NaN	NaN	NaN	-0.902	0.961	0.631	-0.881	0.728	0.661	-0.82	0.532	0.605	-0.844	0.467	0.606	-0.919	0.325	0.651	-1.01	0.131	0.599	-0.926	0.034	0.658	NaN	NaN	NaN	NaN	NaN	NaN	-0.795	0.688	0.254	-0.745	0.545	0.349	-0.764	0.468	0.34	-0.806	0.293	0.287	-0.857	0.108	0.35
576	2.88	-0.981	1.074	0.414	NaN	NaN	NaN	-0.902	0.961	0.631	-0.88	0.728	0.66	-0.819	0.532	0.605	-0.842	0.467	0.606	-0.917	0.325	0.651	-1.01	0.132	0.599	-0.926	0.034	0.658	NaN	NaN	NaN	NaN	NaN	NaN	-0.794	0.687	0.254	-0.745	0.546	0.349	-0.764	0.467	0.341	-0.805	0.293	0.287	-0.857	0.109	0.35
577	2.885	-0.98	1.075	0.414	NaN	NaN	NaN	-0.902	0.961	0.63	-0.879	0.728	0.66	-0.818	0.533	0.604	-0.84	0.467	0.606	-0.916	0.326	0.651	-1.008	0.132	0.599	-0.925	0.034	0.658	NaN	NaN	NaN	NaN	NaN	NaN	-0.793	0.686	0.254	-0.745	0.546	0.349	-0.763	0.467	0.341	-0.804	0.293	0.288	-0.857	0.109	0.35
578	2.89	-0.979	1.075	0.413	NaN	NaN	NaN	-0.901	0.962	0.63	-0.878	0.728	0.66	-0.816	0.534	0.605	-0.838	0.467	0.606	-0.915	0.327	0.651	-1.007	0.133	0.6	-0.925	0.034	0.658	NaN	NaN	NaN	NaN	NaN	NaN	-0.792	0.686	0.255	NaN	NaN	NaN	-0.762	0.467	0.341	-0.804	0.293	0.288	-0.857	0.109	0.351
579	2.895	-0.978	1.075	0.412	NaN	NaN	NaN	-0.9	0.962	0.63	-0.877	0.729	0.659	-0.814	0.534	0.605	-0.836	0.468	0.606	-0.913	0.327	0.651	-1.007	0.134	0.6	-0.924	0.034	0.658	NaN	NaN	NaN	NaN	NaN	NaN	-0.791	0.686	0.255	NaN	NaN	NaN	-0.762	0.467	0.342	-0.804	0.293	0.288	-0.857	0.109	0.351
580	2.9	-0.977	1.075	0.411	NaN	NaN	NaN	-0.9	0.962	0.629	-0.876	0.729	0.659	-0.812	0.534	0.605	-0.835	0.468	0.606	-0.912	0.328	0.651	-1.006	0.136	0.601	-0.922	0.034	0.658	NaN	NaN	NaN	NaN	NaN	NaN	-0.79	0.686	0.255	NaN	NaN	NaN	-0.762	0.467	0.342	-0.803	0.293	0.288	-0.857	0.109	0.351
581	2.905	-0.976	1.075	0.41	NaN	NaN	NaN	-0.899	0.962	0.629	-0.875	0.729	0.659	-0.81	0.534	0.605	-0.833	0.468	0.606	-0.91	0.328	0.652	-1.004	0.136	0.601	-0.921	0.034	0.658	NaN	NaN	NaN	NaN	NaN	NaN	-0.789	0.687	0.255	NaN	NaN	NaN	-0.762	0.467	0.342	-0.803	0.293	0.288	-0.857	0.109	0.351
582	2.91	-0.975	1.075	0.41	NaN	NaN	NaN	-0.898	0.962	0.628	-0.874	0.729	0.659	-0.808	0.535	0.605	-0.83	0.468	0.606	-0.908	0.329	0.652	-1.003	0.137	0.602	-0.918	0.034	0.657	NaN	NaN	NaN	NaN	NaN	NaN	-0.788	0.687	0.255	NaN	NaN	NaN	-0.762	0.467	0.342	-0.803	0.293	0.288	-0.857	0.109	0.351
583	2.915	-0.974	1.076	0.409	NaN	NaN	NaN	-0.898	0.962	0.628	-0.873	0.73	0.659	-0.806	0.535	0.605	-0.828	0.469	0.607	-0.906	0.33	0.653	-1.001	0.137	0.602	-0.915	0.034	0.657	NaN	NaN	NaN	NaN	NaN	NaN	-0.788	0.687	0.255	NaN	NaN	NaN	-0.762	0.467	0.342	-0.802	0.293	0.288	-0.857	0.109	0.352
584	2.92	-0.972	1.076	0.409	NaN	NaN	NaN	-0.898	0.963	0.628	-0.872	0.73	0.659	-0.804	0.535	0.605	-0.827	0.47	0.607	-0.904	0.33	0.653	-0.998	0.137	0.603	-0.912	0.033	0.656	NaN	NaN	NaN	NaN	NaN	NaN	-0.787	0.687	0.255	NaN	NaN	NaN	-0.761	0.467	0.341	-0.802	0.293	0.289	-0.857	0.109	0.352
585	2.925	-0.971	1.076	0.408	NaN	NaN	NaN	-0.898	0.964	0.628	-0.871	0.73	0.659	-0.802	0.536	0.606	-0.825	0.471	0.608	-0.901	0.331	0.654	-0.995	0.138	0.604	-0.908	0.032	0.655	NaN	NaN	NaN	NaN	NaN	NaN	-0.786	0.687	0.255	-0.741	0.544	0.352	-0.761	0.467	0.341	-0.801	0.292	0.289	-0.857	0.109	0.352
586	2.93	-0.97	1.076	0.407	NaN	NaN	NaN	-0.898	0.964	0.627	-0.869	0.73	0.659	-0.8	0.536	0.606	-0.823	0.472	0.608	-0.899	0.331	0.654	-0.992	0.139	0.605	-0.904	0.032	0.653	NaN	NaN	NaN	NaN	NaN	NaN	-0.786	0.687	0.254	-0.741	0.544	0.352	-0.761	0.467	0.341	-0.801	0.292	0.289	-0.856	0.109	0.352
587	2.935	-0.97	1.077	0.407	NaN	NaN	NaN	-0.897	0.964	0.627	-0.868	0.731	0.659	-0.798	0.537	0.606	-0.82	0.472	0.608	-0.896	0.332	0.654	-0.988	0.138	0.606	-0.9	0.031	0.652	NaN	NaN	NaN	NaN	NaN	NaN	-0.786	0.687	0.254	NaN	NaN	NaN	-0.76	0.467	0.341	-0.8	0.292	0.289	-0.856	0.109	0.352
588	2.94	-0.969	1.077	0.406	NaN	NaN	NaN	-0.896	0.964	0.627	-0.867	0.732	0.659	-0.796	0.539	0.606	-0.817	0.473	0.609	-0.893	0.333	0.655	-0.984	0.138	0.606	-0.894	0.031	0.651	NaN	NaN	NaN	NaN	NaN	NaN	-0.785	0.687	0.254	-0.74	0.544	0.351	-0.76	0.467	0.341	-0.8	0.292	0.289	-0.856	0.109	0.352
589	2.945	-0.968	1.077	0.406	NaN	NaN	NaN	-0.896	0.965	0.626	-0.866	0.732	0.659	-0.794	0.539	0.607	-0.814	0.473	0.609	-0.889	0.333	0.655	-0.98	0.138	0.607	-0.889	0.03	0.649	NaN	NaN	NaN	NaN	NaN	NaN	-0.785	0.687	0.254	-0.74	0.544	0.351	-0.76	0.467	0.341	-0.8	0.292	0.289	-0.856	0.109	0.352
590	2.95	-0.967	1.077	0.405	NaN	NaN	NaN	-0.895	0.965	0.626	-0.865	0.732	0.659	-0.791	0.54	0.607	-0.811	0.474	0.609	-0.885	0.333	0.656	-0.975	0.138	0.607	-0.883	0.029	0.647	NaN	NaN	NaN	NaN	NaN	NaN	-0.785	0.687	0.254	-0.739	0.544	0.35	-0.759	0.467	0.341	-0.799	0.292	0.289	-0.856	0.109	0.352
591	2.955	-0.966	1.078	0.405	NaN	NaN	NaN	-0.895	0.966	0.626	-0.863	0.733	0.659	-0.788	0.541	0.607	-0.807	0.474	0.609	-0.881	0.334	0.656	-0.97	0.138	0.607	-0.876	0.028	0.646	NaN	NaN	NaN	NaN	NaN	NaN	-0.784	0.687	0.254	-0.739	0.544	0.35	-0.759	0.467	0.341	-0.799	0.292	0.289	-0.856	0.109	0.352
592	2.96	-0.966	1.078	0.405	NaN	NaN	NaN	-0.894	0.966	0.626	-0.862	0.734	0.659	-0.785	0.542	0.607	-0.804	0.476	0.609	-0.877	0.334	0.657	-0.965	0.137	0.609	-0.869	0.026	0.643	NaN	NaN	NaN	NaN	NaN	NaN	-0.784	0.687	0.254	-0.738	0.544	0.35	-0.759	0.467	0.341	-0.798	0.292	0.289	-0.856	0.109	0.352
593	2.965	-0.965	1.078	0.405	NaN	NaN	NaN	-0.894	0.967	0.626	-0.86	0.734	0.659	-0.782	0.543	0.607	-0.801	0.477	0.609	-0.872	0.334	0.657	-0.96	0.138	0.609	-0.862	0.026	0.641	NaN	NaN	NaN	NaN	NaN	NaN	-0.783	0.687	0.253	-0.738	0.544	0.35	-0.758	0.467	0.341	-0.798	0.292	0.289	-0.856	0.109	0.352
594	2.97	-0.964	1.078	0.404	NaN	NaN	NaN	-0.894	0.967	0.625	-0.858	0.735	0.659	-0.779	0.544	0.608	-0.797	0.478	0.61	-0.868	0.335	0.657	-0.954	0.137	0.61	-0.857	0.027	0.64	NaN	NaN	NaN	NaN	NaN	NaN	-0.782	0.687	0.253	-0.738	0.544	0.35	-0.758	0.467	0.341	-0.798	0.292	0.289	-0.856	0.109	0.352
595	2.975	-0.964	1.079	0.404	NaN	NaN	NaN	-0.893	0.968	0.625	-0.857	0.736	0.659	-0.775	0.545	0.608	-0.794	0.479	0.61	-0.863	0.335	0.658	-0.948	0.137	0.611	-0.849	0.026	0.637	NaN	NaN	NaN	NaN	NaN	NaN	-0.782	0.687	0.253	-0.738	0.544	0.35	-0.758	0.467	0.341	-0.798	0.292	0.289	-0.856	0.109	0.352
596	2.98	-0.963	1.079	0.404	NaN	NaN	NaN	-0.893	0.968	0.625	-0.854	0.736	0.659	-0.772	0.546	0.608	-0.79	0.479	0.61	-0.857	0.336	0.658	-0.942	0.137	0.61	-0.842	0.026	0.636	NaN	NaN	NaN	NaN	NaN	NaN	-0.782	0.687	0.253	-0.738	0.544	0.35	-0.758	0.466	0.341	-0.797	0.292	0.289	-0.856	0.109	0.352
597	2.985	-0.963	1.079	0.403	NaN	NaN	NaN	-0.893	0.969	0.625	-0.851	0.736	0.659	-0.768	0.547	0.607	-0.785	0.48	0.61	-0.852	0.336	0.658	-0.936	0.137	0.611	-0.835	0.027	0.634	NaN	NaN	NaN	NaN	NaN	NaN	-0.782	0.687	0.253	-0.738	0.544	0.35	-0.757	0.466	0.341	-0.797	0.292	0.29	-0.856	0.109	0.352
598	2.99	-0.962	1.079	0.403	NaN	NaN	NaN	-0.892	0.969	0.625	-0.849	0.737	0.659	-0.764	0.548	0.607	-0.781	0.481	0.61	-0.847	0.337	0.658	-0.929	0.136	0.611	-0.827	0.027	0.632	NaN	NaN	NaN	NaN	NaN	NaN	-0.781	0.687	0.253	-0.738	0.544	0.349	-0.757	0.466	0.341	-0.797	0.292	0.29	-0.856	0.109	0.352
599	2.995	-0.962	1.079	0.403	NaN	NaN	NaN	-0.891	0.969	0.625	-0.847	0.738	0.659	-0.761	0.549	0.608	-0.777	0.482	0.61	-0.842	0.337	0.658	-0.922	0.135	0.611	-0.819	0.027	0.631	NaN	NaN	NaN	NaN	NaN	NaN	-0.781	0.687	0.253	-0.738	0.544	0.349	-0.757	0.466	0.341	-0.797	0.292	0.29	-0.856	0.11	0.352
600	3	-0.961	1.079	0.403	NaN	NaN	NaN	-0.891	0.97	0.625	-0.844	0.738	0.66	-0.757	0.551	0.608	-0.773	0.483	0.61	-0.836	0.337	0.658	-0.916	0.136	0.61	-0.811	0.026	0.629	NaN	NaN	NaN	NaN	NaN	NaN	-0.781	0.687	0.253	-0.738	0.544	0.349	-0.756	0.466	0.341	-0.797	0.292	0.29	-0.856	0.11	0.352
601	3.005	-0.961	1.08	0.402	NaN	NaN	NaN	-0.89	0.97	0.625	-0.842	0.739	0.66	-0.754	0.552	0.608	-0.769	0.485	0.61	-0.831	0.338	0.658	-0.909	0.136	0.61	-0.802	0.026	0.628	NaN	NaN	NaN	NaN	NaN	NaN	-0.78	0.687	0.253	-0.738	0.544	0.349	-0.756	0.466	0.341	-0.797	0.292	0.29	-0.855	0.11	0.352
602	3.01	-0.96	1.08	0.402	NaN	NaN	NaN	-0.889	0.97	0.625	-0.84	0.74	0.66	-0.75	0.553	0.608	-0.765	0.486	0.61	-0.825	0.339	0.658	-0.902	0.136	0.61	-0.794	0.026	0.627	NaN	NaN	NaN	NaN	NaN	NaN	-0.78	0.687	0.253	-0.738	0.544	0.349	-0.756	0.466	0.341	-0.797	0.292	0.29	-0.855	0.11	0.352
603	3.015	-0.959	1.08	0.402	NaN	NaN	NaN	-0.889	0.97	0.624	-0.838	0.74	0.66	-0.745	0.554	0.606	-0.76	0.487	0.61	-0.82	0.34	0.658	-0.894	0.136	0.609	-0.786	0.027	0.626	NaN	NaN	NaN	NaN	NaN	NaN	-0.779	0.687	0.252	-0.737	0.544	0.349	-0.756	0.465	0.341	-0.797	0.292	0.29	-0.855	0.11	0.352
604	3.02	-0.959	1.08	0.402	NaN	NaN	NaN	-0.888	0.971	0.624	-0.835	0.741	0.66	-0.741	0.555	0.607	-0.756	0.488	0.61	-0.815	0.341	0.658	-0.887	0.136	0.609	-0.778	0.028	0.626	NaN	NaN	NaN	NaN	NaN	NaN	-0.778	0.687	0.252	-0.737	0.544	0.349	-0.756	0.465	0.341	-0.797	0.292	0.29	-0.855	0.11	0.352
605	3.025	-0.958	1.08	0.402	NaN	NaN	NaN	-0.887	0.971	0.624	-0.832	0.741	0.659	-0.737	0.557	0.607	-0.75	0.489	0.609	-0.809	0.342	0.658	-0.88	0.137	0.609	-0.77	0.03	0.625	NaN	NaN	NaN	NaN	NaN	NaN	-0.778	0.687	0.253	-0.736	0.544	0.349	-0.755	0.465	0.341	-0.797	0.292	0.29	-0.855	0.11	0.352
606	3.03	-0.958	1.08	0.402	NaN	NaN	NaN	-0.886	0.971	0.624	-0.83	0.741	0.659	-0.734	0.559	0.608	-0.746	0.49	0.609	-0.804	0.343	0.658	-0.872	0.137	0.609	-0.762	0.032	0.625	NaN	NaN	NaN	NaN	NaN	NaN	-0.778	0.687	0.253	-0.736	0.544	0.349	-0.755	0.465	0.341	-0.797	0.292	0.29	-0.855	0.11	0.352
607	3.035	-0.957	1.08	0.401	NaN	NaN	NaN	-0.886	0.971	0.624	-0.828	0.742	0.659	-0.729	0.56	0.607	-0.742	0.492	0.61	-0.798	0.344	0.658	-0.865	0.137	0.609	-0.754	0.033	0.625	NaN	NaN	NaN	NaN	NaN	NaN	-0.777	0.687	0.253	-0.735	0.544	0.349	-0.755	0.465	0.341	-0.797	0.292	0.29	-0.855	0.11	0.352
608	3.04	-0.957	1.08	0.401	NaN	NaN	NaN	-0.885	0.971	0.624	-0.826	0.742	0.659	-0.723	0.561	0.605	-0.737	0.494	0.61	-0.793	0.345	0.658	-0.858	0.137	0.608	-0.746	0.034	0.625	NaN	NaN	NaN	NaN	NaN	NaN	-0.777	0.687	0.253	-0.735	0.544	0.349	-0.755	0.465	0.341	-0.797	0.291	0.29	-0.855	0.11	0.352
609	3.045	-0.956	1.08	0.401	NaN	NaN	NaN	-0.885	0.972	0.624	-0.823	0.743	0.659	-0.719	0.562	0.605	-0.732	0.495	0.609	-0.787	0.346	0.657	-0.851	0.138	0.608	-0.738	0.035	0.625	NaN	NaN	NaN	NaN	NaN	NaN	-0.776	0.687	0.253	-0.735	0.544	0.349	-0.755	0.465	0.341	-0.797	0.291	0.29	-0.855	0.11	0.352
610	3.05	-0.956	1.08	0.401	NaN	NaN	NaN	-0.884	0.972	0.624	-0.821	0.743	0.659	-0.715	0.564	0.605	-0.727	0.496	0.609	-0.782	0.347	0.657	-0.844	0.139	0.608	-0.73	0.037	0.626	NaN	NaN	NaN	NaN	NaN	NaN	-0.775	0.687	0.253	-0.735	0.544	0.349	-0.754	0.464	0.341	-0.797	0.291	0.29	-0.855	0.11	0.352
611	3.055	-0.955	1.08	0.401	NaN	NaN	NaN	-0.883	0.972	0.624	-0.818	0.743	0.659	-0.71	0.566	0.604	-0.722	0.497	0.609	-0.776	0.348	0.657	-0.836	0.138	0.608	-0.722	0.039	0.626	NaN	NaN	NaN	NaN	NaN	NaN	-0.774	0.687	0.252	-0.735	0.544	0.349	-0.754	0.464	0.341	-0.797	0.291	0.29	-0.855	0.11	0.352
612	3.06	-0.954	1.08	0.401	NaN	NaN	NaN	-0.882	0.972	0.624	-0.816	0.743	0.658	-0.706	0.567	0.604	-0.718	0.5	0.609	-0.77	0.349	0.656	-0.829	0.139	0.608	-0.714	0.041	0.627	NaN	NaN	NaN	NaN	NaN	NaN	-0.774	0.687	0.252	-0.734	0.545	0.349	-0.754	0.464	0.34	-0.797	0.291	0.289	-0.855	0.11	0.352
613	3.065	-0.953	1.079	0.401	NaN	NaN	NaN	-0.882	0.972	0.625	-0.814	0.744	0.658	-0.701	0.569	0.604	-0.714	0.502	0.609	-0.765	0.351	0.656	-0.822	0.14	0.608	-0.706	0.043	0.627	NaN	NaN	NaN	NaN	NaN	NaN	-0.774	0.687	0.252	-0.734	0.545	0.349	-0.754	0.464	0.34	-0.797	0.291	0.289	-0.855	0.11	0.352
614	3.07	-0.953	1.079	0.401	NaN	NaN	NaN	-0.881	0.972	0.625	-0.812	0.744	0.658	-0.697	0.57	0.604	-0.709	0.503	0.609	-0.759	0.352	0.657	-0.815	0.141	0.608	-0.698	0.045	0.627	NaN	NaN	NaN	NaN	NaN	NaN	-0.773	0.687	0.251	-0.734	0.545	0.348	-0.754	0.464	0.339	-0.797	0.29	0.289	-0.855	0.11	0.353
615	3.075	-0.953	1.079	0.401	NaN	NaN	NaN	-0.88	0.972	0.625	-0.81	0.745	0.658	-0.693	0.572	0.604	-0.704	0.505	0.608	-0.754	0.354	0.657	-0.808	0.143	0.608	-0.69	0.048	0.628	NaN	NaN	NaN	NaN	NaN	NaN	-0.773	0.688	0.251	-0.734	0.545	0.347	-0.754	0.464	0.338	-0.797	0.29	0.288	-0.855	0.11	0.353
616	3.08	-0.952	1.079	0.401	NaN	NaN	NaN	-0.879	0.972	0.625	-0.807	0.745	0.658	-0.688	0.574	0.604	-0.699	0.506	0.609	-0.747	0.355	0.656	-0.802	0.144	0.608	-0.683	0.05	0.628	NaN	NaN	NaN	NaN	NaN	NaN	-0.773	0.688	0.25	-0.733	0.544	0.346	-0.755	0.464	0.338	-0.797	0.29	0.288	-0.855	0.11	0.353
617	3.085	-0.951	1.079	0.401	NaN	NaN	NaN	-0.878	0.972	0.624	-0.805	0.745	0.658	-0.684	0.575	0.604	-0.695	0.508	0.609	-0.742	0.356	0.656	-0.794	0.144	0.608	-0.675	0.051	0.629	NaN	NaN	NaN	NaN	NaN	NaN	-0.772	0.688	0.25	-0.733	0.543	0.345	-0.755	0.464	0.338	-0.797	0.289	0.288	-0.855	0.11	0.353
618	3.09	-0.951	1.079	0.401	NaN	NaN	NaN	-0.877	0.972	0.624	-0.803	0.745	0.658	-0.68	0.577	0.604	-0.69	0.51	0.609	-0.736	0.358	0.657	-0.787	0.146	0.608	-0.668	0.053	0.629	NaN	NaN	NaN	NaN	NaN	NaN	-0.772	0.688	0.249	-0.732	0.543	0.345	-0.755	0.464	0.337	-0.797	0.289	0.287	-0.855	0.109	0.353
619	3.095	-0.95	1.079	0.401	NaN	NaN	NaN	-0.876	0.971	0.624	-0.801	0.746	0.658	-0.676	0.578	0.604	-0.685	0.511	0.609	-0.731	0.359	0.657	-0.78	0.146	0.608	-0.661	0.055	0.629	NaN	NaN	NaN	NaN	NaN	NaN	-0.772	0.688	0.249	-0.732	0.543	0.345	-0.755	0.464	0.336	-0.797	0.289	0.287	-0.855	0.109	0.353
620	3.1	-0.949	1.079	0.401	NaN	NaN	NaN	-0.875	0.971	0.624	-0.799	0.747	0.658	-0.672	0.58	0.604	-0.68	0.513	0.609	-0.726	0.36	0.657	-0.774	0.147	0.608	-0.653	0.056	0.63	NaN	NaN	NaN	NaN	NaN	NaN	-0.772	0.688	0.249	-0.732	0.543	0.344	-0.756	0.464	0.335	-0.798	0.289	0.287	-0.855	0.109	0.353
621	3.105	-0.949	1.079	0.401	NaN	NaN	NaN	-0.874	0.971	0.624	-0.796	0.747	0.658	-0.668	0.581	0.604	-0.676	0.515	0.609	-0.72	0.361	0.657	-0.767	0.149	0.608	-0.646	0.058	0.63	NaN	NaN	NaN	NaN	NaN	NaN	-0.772	0.688	0.248	-0.733	0.543	0.343	-0.756	0.464	0.334	-0.798	0.289	0.287	-0.855	0.109	0.353
622	3.11	-0.948	1.079	0.402	NaN	NaN	NaN	-0.872	0.971	0.624	-0.793	0.747	0.657	-0.664	0.583	0.604	-0.672	0.516	0.609	-0.715	0.363	0.657	-0.761	0.15	0.609	-0.639	0.06	0.631	NaN	NaN	NaN	NaN	NaN	NaN	-0.772	0.688	0.247	NaN	NaN	NaN	-0.755	0.463	0.334	-0.798	0.289	0.286	-0.855	0.109	0.352
623	3.115	-0.947	1.079	0.402	NaN	NaN	NaN	-0.871	0.971	0.624	-0.791	0.747	0.657	-0.66	0.585	0.604	-0.667	0.517	0.609	-0.71	0.364	0.657	-0.755	0.151	0.609	-0.632	0.062	0.631	NaN	NaN	NaN	NaN	NaN	NaN	-0.772	0.688	0.247	NaN	NaN	NaN	-0.755	0.463	0.333	-0.798	0.289	0.286	-0.855	0.109	0.352
624	3.12	-0.947	1.078	0.402	NaN	NaN	NaN	-0.87	0.971	0.624	-0.788	0.748	0.657	-0.657	0.586	0.605	-0.664	0.519	0.609	-0.705	0.365	0.657	-0.748	0.152	0.609	-0.625	0.063	0.632	NaN	NaN	NaN	NaN	NaN	NaN	-0.772	0.688	0.246	-0.733	0.543	0.338	-0.755	0.463	0.333	-0.798	0.288	0.286	-0.855	0.109	0.352
625	3.125	-0.946	1.078	0.402	NaN	NaN	NaN	-0.869	0.97	0.624	-0.786	0.748	0.658	-0.653	0.587	0.605	-0.66	0.521	0.61	-0.699	0.366	0.658	-0.742	0.152	0.609	-0.619	0.065	0.632	NaN	NaN	NaN	NaN	NaN	NaN	-0.772	0.688	0.246	-0.733	0.543	0.338	-0.755	0.463	0.332	-0.799	0.288	0.286	-0.855	0.109	0.352
626	3.13	-0.946	1.078	0.403	NaN	NaN	NaN	-0.867	0.97	0.624	-0.784	0.749	0.658	-0.649	0.589	0.605	-0.656	0.522	0.61	-0.695	0.368	0.658	-0.736	0.153	0.609	-0.613	0.067	0.632	NaN	NaN	NaN	NaN	NaN	NaN	-0.773	0.689	0.245	-0.733	0.543	0.338	-0.755	0.463	0.331	-0.799	0.288	0.285	-0.855	0.109	0.352
627	3.135	-0.945	1.078	0.403	NaN	NaN	NaN	-0.866	0.97	0.624	-0.781	0.749	0.658	-0.646	0.591	0.606	-0.651	0.523	0.61	-0.691	0.369	0.658	-0.73	0.155	0.61	-0.606	0.068	0.633	NaN	NaN	NaN	NaN	NaN	NaN	-0.773	0.689	0.244	-0.733	0.542	0.337	-0.755	0.463	0.331	-0.799	0.288	0.285	-0.855	0.109	0.352
628	3.14	-0.944	1.078	0.403	NaN	NaN	NaN	-0.864	0.969	0.623	-0.779	0.75	0.658	-0.642	0.592	0.606	-0.647	0.524	0.61	-0.686	0.37	0.658	-0.724	0.155	0.61	-0.6	0.069	0.633	NaN	NaN	NaN	NaN	NaN	NaN	-0.774	0.689	0.243	-0.733	0.542	0.337	-0.755	0.462	0.33	-0.799	0.288	0.285	-0.855	0.109	0.352
629	3.145	-0.943	1.078	0.404	NaN	NaN	NaN	-0.862	0.969	0.623	-0.776	0.75	0.659	-0.639	0.593	0.606	-0.643	0.526	0.61	-0.682	0.371	0.658	-0.719	0.156	0.61	-0.594	0.07	0.634	NaN	NaN	NaN	NaN	NaN	NaN	-0.774	0.689	0.243	NaN	NaN	NaN	-0.755	0.462	0.329	-0.799	0.287	0.284	-0.855	0.109	0.352
630	3.15	-0.943	1.078	0.404	NaN	NaN	NaN	-0.861	0.969	0.623	-0.774	0.751	0.659	-0.635	0.594	0.606	-0.64	0.527	0.611	-0.677	0.372	0.659	-0.714	0.158	0.61	-0.588	0.072	0.634	NaN	NaN	NaN	NaN	NaN	NaN	-0.774	0.689	0.243	NaN	NaN	NaN	-0.755	0.462	0.329	-0.799	0.287	0.284	-0.855	0.109	0.352
631	3.155	-0.942	1.078	0.404	NaN	NaN	NaN	-0.859	0.969	0.623	-0.771	0.751	0.659	-0.632	0.595	0.606	-0.637	0.528	0.611	-0.673	0.373	0.659	-0.708	0.158	0.61	-0.583	0.072	0.635	NaN	NaN	NaN	NaN	NaN	NaN	-0.774	0.689	0.242	NaN	NaN	NaN	-0.754	0.462	0.328	-0.799	0.287	0.284	-0.855	0.109	0.352
632	3.16	-0.941	1.078	0.405	NaN	NaN	NaN	-0.857	0.969	0.624	-0.768	0.751	0.659	-0.629	0.596	0.606	-0.633	0.529	0.611	-0.669	0.374	0.659	-0.703	0.159	0.611	-0.577	0.073	0.635	NaN	NaN	NaN	NaN	NaN	NaN	-0.774	0.69	0.241	-0.732	0.541	0.333	-0.754	0.461	0.328	-0.799	0.287	0.284	-0.855	0.109	0.352
633	3.165	-0.94	1.077	0.405	NaN	NaN	NaN	-0.856	0.97	0.624	-0.764	0.75	0.659	-0.626	0.597	0.606	-0.63	0.53	0.611	-0.665	0.375	0.659	-0.699	0.16	0.611	-0.572	0.075	0.636	NaN	NaN	NaN	NaN	NaN	NaN	-0.775	0.69	0.24	-0.731	0.541	0.332	-0.753	0.461	0.328	-0.799	0.287	0.284	-0.855	0.109	0.352
634	3.17	-0.94	1.077	0.405	NaN	NaN	NaN	-0.854	0.97	0.624	-0.763	0.752	0.66	-0.623	0.598	0.606	-0.627	0.531	0.612	-0.661	0.375	0.66	-0.693	0.16	0.612	-0.567	0.075	0.637	NaN	NaN	NaN	NaN	NaN	NaN	-0.775	0.69	0.24	-0.731	0.542	0.332	-0.753	0.462	0.327	-0.799	0.287	0.284	-0.855	0.109	0.352
635	3.175	-0.939	1.077	0.406	NaN	NaN	NaN	-0.852	0.97	0.623	-0.76	0.753	0.66	-0.62	0.599	0.606	-0.624	0.532	0.612	-0.657	0.376	0.661	-0.689	0.161	0.613	-0.562	0.075	0.638	NaN	NaN	NaN	NaN	NaN	NaN	-0.775	0.69	0.24	-0.73	0.542	0.332	-0.753	0.462	0.327	-0.799	0.287	0.284	-0.855	0.109	0.353
636	3.18	-0.938	1.077	0.406	NaN	NaN	NaN	-0.85	0.969	0.623	-0.758	0.753	0.66	-0.617	0.6	0.606	-0.621	0.533	0.612	-0.654	0.376	0.661	-0.684	0.161	0.614	-0.557	0.075	0.638	NaN	NaN	NaN	NaN	NaN	NaN	-0.774	0.69	0.24	-0.729	0.542	0.332	-0.752	0.461	0.327	-0.799	0.287	0.284	-0.855	0.109	0.353
637	3.185	-0.937	1.077	0.406	NaN	NaN	NaN	-0.847	0.969	0.623	-0.753	0.752	0.66	-0.615	0.6	0.606	-0.618	0.534	0.612	-0.65	0.377	0.661	-0.679	0.161	0.614	-0.553	0.076	0.639	NaN	NaN	NaN	NaN	NaN	NaN	-0.774	0.689	0.24	-0.729	0.541	0.332	-0.752	0.461	0.327	-0.799	0.287	0.283	-0.855	0.109	0.353
638	3.19	-0.936	1.076	0.407	NaN	NaN	NaN	-0.845	0.969	0.623	-0.751	0.753	0.66	-0.612	0.601	0.606	-0.615	0.534	0.612	-0.646	0.378	0.662	-0.674	0.161	0.615	-0.548	0.076	0.64	NaN	NaN	NaN	NaN	NaN	NaN	-0.773	0.689	0.24	-0.728	0.541	0.332	-0.751	0.461	0.327	-0.8	0.287	0.283	-0.855	0.109	0.353
639	3.195	-0.935	1.076	0.407	NaN	NaN	NaN	-0.844	0.97	0.623	-0.749	0.754	0.66	-0.61	0.602	0.606	-0.612	0.535	0.612	-0.643	0.378	0.662	-0.67	0.162	0.617	-0.544	0.076	0.64	NaN	NaN	NaN	NaN	NaN	NaN	-0.772	0.688	0.24	-0.728	0.541	0.332	-0.751	0.46	0.326	-0.8	0.287	0.283	-0.855	0.109	0.353
640	3.2	-0.935	1.076	0.408	NaN	NaN	NaN	-0.842	0.97	0.623	-0.745	0.753	0.66	-0.608	0.602	0.606	-0.61	0.535	0.612	-0.639	0.379	0.663	-0.666	0.162	0.617	-0.54	0.076	0.641	NaN	NaN	NaN	NaN	NaN	NaN	-0.772	0.688	0.239	-0.727	0.54	0.331	-0.75	0.46	0.326	-0.8	0.287	0.283	-0.855	0.109	0.353
641	3.205	-0.934	1.075	0.408	NaN	NaN	NaN	-0.84	0.97	0.624	-0.742	0.753	0.66	-0.605	0.603	0.606	-0.607	0.535	0.612	-0.636	0.379	0.663	-0.663	0.163	0.618	-0.536	0.075	0.641	NaN	NaN	NaN	NaN	NaN	NaN	-0.772	0.687	0.239	-0.727	0.54	0.331	-0.749	0.46	0.326	-0.8	0.287	0.283	-0.855	0.109	0.353
642	3.21	-0.933	1.075	0.409	NaN	NaN	NaN	-0.838	0.97	0.624	-0.74	0.753	0.66	-0.603	0.603	0.606	-0.605	0.535	0.612	-0.633	0.379	0.664	-0.659	0.163	0.62	-0.532	0.075	0.642	NaN	NaN	NaN	NaN	NaN	NaN	-0.771	0.687	0.239	NaN	NaN	NaN	-0.749	0.459	0.326	-0.799	0.286	0.283	-0.855	0.108	0.353
643	3.215	-0.932	1.075	0.409	NaN	NaN	NaN	-0.836	0.97	0.624	-0.737	0.753	0.659	-0.601	0.603	0.606	-0.603	0.536	0.612	-0.629	0.379	0.664	-0.654	0.162	0.621	-0.528	0.074	0.643	NaN	NaN	NaN	NaN	NaN	NaN	-0.771	0.687	0.239	-0.725	0.539	0.329	-0.749	0.459	0.326	-0.799	0.286	0.283	-0.855	0.108	0.353
644	3.22	-0.931	1.074	0.41	NaN	NaN	NaN	-0.834	0.969	0.624	-0.734	0.753	0.66	-0.599	0.603	0.605	-0.601	0.536	0.612	-0.626	0.379	0.665	-0.651	0.162	0.622	-0.525	0.074	0.643	NaN	NaN	NaN	NaN	NaN	NaN	-0.77	0.687	0.239	-0.725	0.539	0.329	-0.748	0.459	0.326	-0.799	0.286	0.283	-0.855	0.108	0.353
645	3.225	-0.93	1.074	0.41	NaN	NaN	NaN	-0.831	0.969	0.624	-0.732	0.753	0.659	-0.597	0.603	0.605	-0.598	0.536	0.612	-0.623	0.379	0.665	-0.648	0.162	0.623	-0.521	0.074	0.644	NaN	NaN	NaN	NaN	NaN	NaN	-0.77	0.687	0.239	-0.724	0.539	0.329	-0.748	0.459	0.326	-0.799	0.286	0.283	-0.854	0.108	0.353
646	3.23	-0.929	1.073	0.411	NaN	NaN	NaN	-0.829	0.969	0.624	-0.73	0.753	0.659	-0.594	0.602	0.604	-0.597	0.535	0.612	-0.62	0.379	0.666	-0.644	0.161	0.624	-0.517	0.073	0.645	NaN	NaN	NaN	NaN	NaN	NaN	-0.769	0.687	0.238	-0.724	0.539	0.329	-0.748	0.459	0.325	-0.798	0.286	0.282	-0.854	0.108	0.353
647	3.235	-0.928	1.073	0.411	NaN	NaN	NaN	-0.827	0.969	0.624	-0.729	0.755	0.66	-0.592	0.602	0.604	-0.595	0.535	0.612	-0.618	0.379	0.666	-0.641	0.161	0.625	-0.514	0.073	0.645	NaN	NaN	NaN	NaN	NaN	NaN	-0.768	0.687	0.238	-0.724	0.539	0.329	-0.747	0.459	0.325	-0.798	0.285	0.282	-0.854	0.108	0.353
648	3.24	-0.927	1.072	0.412	NaN	NaN	NaN	-0.825	0.969	0.624	-0.727	0.755	0.66	-0.591	0.602	0.604	-0.593	0.535	0.612	-0.615	0.378	0.667	-0.638	0.161	0.627	-0.511	0.072	0.646	NaN	NaN	NaN	NaN	NaN	NaN	-0.768	0.687	0.238	-0.722	0.539	0.328	-0.747	0.459	0.325	-0.797	0.285	0.282	-0.854	0.108	0.353
649	3.245	-0.926	1.072	0.412	NaN	NaN	NaN	-0.823	0.969	0.624	-0.723	0.754	0.66	-0.59	0.602	0.604	-0.591	0.534	0.612	-0.612	0.378	0.667	-0.635	0.16	0.628	-0.508	0.072	0.647	NaN	NaN	NaN	NaN	NaN	NaN	-0.767	0.686	0.238	-0.722	0.539	0.328	-0.746	0.459	0.325	-0.797	0.285	0.282	-0.854	0.108	0.353
650	3.25	-0.925	1.072	0.413	NaN	NaN	NaN	-0.821	0.969	0.624	-0.722	0.755	0.66	-0.589	0.601	0.604	-0.589	0.533	0.612	-0.61	0.378	0.668	-0.632	0.159	0.628	-0.505	0.071	0.647	NaN	NaN	NaN	NaN	NaN	NaN	-0.766	0.686	0.238	-0.721	0.539	0.328	-0.745	0.459	0.324	-0.797	0.285	0.282	-0.854	0.108	0.353
651	3.255	-0.924	1.071	0.413	NaN	NaN	NaN	-0.819	0.969	0.625	-0.722	0.757	0.661	-0.587	0.601	0.604	-0.588	0.533	0.612	-0.607	0.377	0.668	-0.63	0.159	0.629	-0.502	0.07	0.648	NaN	NaN	NaN	NaN	NaN	NaN	-0.765	0.686	0.238	-0.721	0.539	0.328	-0.745	0.458	0.324	-0.797	0.285	0.282	-0.854	0.108	0.353
652	3.26	-0.923	1.071	0.414	NaN	NaN	NaN	-0.817	0.968	0.625	-0.721	0.758	0.661	-0.586	0.6	0.604	-0.587	0.532	0.612	-0.605	0.376	0.668	-0.627	0.158	0.63	-0.499	0.069	0.648	NaN	NaN	NaN	NaN	NaN	NaN	-0.765	0.686	0.238	-0.72	0.538	0.328	-0.744	0.458	0.324	-0.797	0.285	0.282	-0.854	0.108	0.353
653	3.265	-0.922	1.071	0.414	NaN	NaN	NaN	-0.814	0.968	0.625	-0.718	0.757	0.661	-0.584	0.599	0.603	-0.586	0.531	0.612	-0.604	0.375	0.669	-0.624	0.157	0.631	-0.496	0.069	0.648	NaN	NaN	NaN	NaN	NaN	NaN	-0.764	0.686	0.238	-0.72	0.538	0.328	-0.744	0.458	0.324	-0.797	0.285	0.282	-0.854	0.108	0.353
654	3.27	-0.92	1.07	0.415	NaN	NaN	NaN	-0.812	0.968	0.625	-0.714	0.755	0.66	-0.584	0.598	0.603	-0.585	0.53	0.612	-0.602	0.374	0.669	-0.622	0.155	0.632	-0.494	0.067	0.649	NaN	NaN	NaN	NaN	NaN	NaN	-0.764	0.686	0.238	NaN	NaN	NaN	-0.744	0.458	0.324	-0.797	0.285	0.282	-0.854	0.108	0.353
655	3.275	-0.919	1.07	0.415	NaN	NaN	NaN	-0.81	0.968	0.625	-0.714	0.756	0.661	-0.583	0.597	0.603	-0.584	0.529	0.612	-0.6	0.374	0.67	-0.62	0.154	0.633	-0.491	0.066	0.649	NaN	NaN	NaN	NaN	NaN	NaN	-0.764	0.686	0.238	NaN	NaN	NaN	-0.744	0.458	0.324	-0.797	0.285	0.282	-0.854	0.108	0.353
656	3.28	-0.918	1.07	0.416	NaN	NaN	NaN	-0.808	0.967	0.625	-0.712	0.755	0.661	-0.583	0.596	0.604	-0.583	0.528	0.612	-0.599	0.373	0.67	-0.617	0.153	0.634	-0.489	0.065	0.649	NaN	NaN	NaN	NaN	NaN	NaN	-0.763	0.686	0.238	NaN	NaN	NaN	-0.744	0.458	0.323	-0.797	0.285	0.282	-0.854	0.108	0.353
657	3.285	-0.917	1.07	0.417	NaN	NaN	NaN	-0.806	0.967	0.625	-0.708	0.752	0.66	-0.583	0.595	0.604	-0.583	0.527	0.612	-0.598	0.372	0.67	-0.615	0.153	0.635	-0.487	0.064	0.65	NaN	NaN	NaN	NaN	NaN	NaN	-0.763	0.686	0.238	NaN	NaN	NaN	-0.743	0.458	0.323	-0.796	0.285	0.282	-0.854	0.108	0.353
658	3.29	-0.915	1.069	0.417	NaN	NaN	NaN	-0.804	0.966	0.625	-0.707	0.751	0.66	-0.582	0.594	0.603	-0.582	0.526	0.612	-0.596	0.37	0.67	-0.613	0.151	0.635	-0.485	0.062	0.65	NaN	NaN	NaN	NaN	NaN	NaN	-0.762	0.686	0.238	NaN	NaN	NaN	-0.743	0.458	0.323	-0.796	0.284	0.282	-0.854	0.107	0.353
659	3.295	-0.914	1.069	0.418	NaN	NaN	NaN	-0.802	0.966	0.626	-0.707	0.751	0.661	-0.581	0.593	0.603	-0.582	0.525	0.612	-0.595	0.369	0.671	-0.611	0.149	0.635	-0.483	0.06	0.65	NaN	NaN	NaN	NaN	NaN	NaN	-0.762	0.686	0.238	NaN	NaN	NaN	-0.743	0.458	0.323	-0.796	0.284	0.282	-0.854	0.107	0.353
660	3.3	-0.912	1.069	0.418	NaN	NaN	NaN	-0.8	0.966	0.626	-0.707	0.751	0.662	-0.581	0.591	0.603	-0.581	0.523	0.612	-0.594	0.368	0.671	-0.609	0.148	0.635	-0.482	0.059	0.651	NaN	NaN	NaN	NaN	NaN	NaN	-0.761	0.686	0.238	NaN	NaN	NaN	-0.742	0.458	0.323	-0.796	0.284	0.282	-0.854	0.107	0.353
661	3.305	-0.911	1.069	0.419	NaN	NaN	NaN	-0.798	0.966	0.626	-0.704	0.749	0.662	-0.581	0.59	0.603	-0.581	0.522	0.613	-0.593	0.366	0.671	-0.608	0.147	0.636	-0.48	0.057	0.651	NaN	NaN	NaN	NaN	NaN	NaN	-0.76	0.686	0.238	-0.715	0.537	0.326	-0.742	0.458	0.323	-0.796	0.284	0.282	-0.854	0.107	0.353
662	3.31	-0.91	1.069	0.419	NaN	NaN	NaN	-0.796	0.965	0.626	-0.703	0.748	0.662	-0.581	0.589	0.603	-0.581	0.521	0.613	-0.592	0.365	0.671	-0.606	0.145	0.636	-0.479	0.055	0.651	NaN	NaN	NaN	NaN	NaN	NaN	-0.76	0.686	0.238	-0.715	0.537	0.326	-0.741	0.457	0.324	-0.796	0.284	0.282	-0.854	0.107	0.353
663	3.315	-0.908	1.068	0.42	NaN	NaN	NaN	-0.794	0.965	0.626	-0.703	0.748	0.662	-0.581	0.587	0.603	-0.581	0.519	0.613	-0.592	0.364	0.672	-0.605	0.144	0.636	-0.478	0.052	0.651	NaN	NaN	NaN	NaN	NaN	NaN	-0.76	0.686	0.238	-0.714	0.536	0.326	-0.74	0.457	0.324	-0.796	0.284	0.282	-0.854	0.107	0.353
664	3.32	-0.907	1.068	0.42	NaN	NaN	NaN	-0.792	0.965	0.626	-0.703	0.748	0.662	-0.581	0.586	0.603	-0.581	0.518	0.613	-0.591	0.362	0.672	-0.604	0.143	0.637	-0.477	0.05	0.652	NaN	NaN	NaN	NaN	NaN	NaN	-0.759	0.686	0.238	-0.714	0.536	0.326	-0.739	0.457	0.324	-0.796	0.284	0.282	-0.854	0.107	0.353
665	3.325	-0.905	1.068	0.421	NaN	NaN	NaN	-0.79	0.964	0.626	-0.704	0.749	0.663	-0.581	0.584	0.603	-0.581	0.516	0.613	-0.591	0.36	0.672	-0.602	0.141	0.637	-0.477	0.048	0.652	NaN	NaN	NaN	NaN	NaN	NaN	-0.759	0.686	0.238	-0.713	0.536	0.326	-0.739	0.457	0.324	-0.795	0.284	0.282	-0.854	0.107	0.353
666	3.33	-0.903	1.068	0.421	NaN	NaN	NaN	-0.789	0.964	0.627	-0.702	0.747	0.663	-0.582	0.583	0.603	-0.582	0.515	0.613	-0.59	0.359	0.672	-0.602	0.139	0.636	-0.476	0.046	0.652	NaN	NaN	NaN	NaN	NaN	NaN	-0.758	0.685	0.238	-0.712	0.536	0.327	-0.739	0.457	0.324	-0.795	0.284	0.282	-0.854	0.107	0.353
667	3.335	-0.902	1.068	0.421	NaN	NaN	NaN	-0.787	0.964	0.627	-0.699	0.745	0.662	-0.583	0.581	0.604	-0.582	0.513	0.613	-0.59	0.358	0.672	-0.601	0.138	0.636	-0.476	0.044	0.652	NaN	NaN	NaN	NaN	NaN	NaN	-0.757	0.685	0.238	-0.711	0.536	0.327	-0.738	0.457	0.323	-0.795	0.284	0.282	-0.854	0.107	0.353
668	3.34	-0.9	1.068	0.422	NaN	NaN	NaN	-0.785	0.963	0.627	-0.699	0.744	0.663	-0.583	0.58	0.604	-0.583	0.512	0.613	-0.59	0.356	0.672	-0.6	0.136	0.636	-0.475	0.042	0.652	NaN	NaN	NaN	NaN	NaN	NaN	-0.756	0.686	0.237	-0.71	0.535	0.327	-0.738	0.457	0.323	-0.795	0.284	0.282	-0.854	0.107	0.353
669	3.345	-0.898	1.068	0.422	NaN	NaN	NaN	-0.783	0.963	0.627	-0.699	0.743	0.663	-0.583	0.578	0.604	-0.583	0.51	0.613	-0.59	0.354	0.672	-0.6	0.135	0.636	-0.475	0.04	0.652	NaN	NaN	NaN	NaN	NaN	NaN	-0.756	0.686	0.237	-0.71	0.535	0.327	-0.737	0.456	0.323	-0.794	0.284	0.282	-0.854	0.107	0.353
670	3.35	-0.897	1.068	0.423	NaN	NaN	NaN	-0.782	0.962	0.628	-0.699	0.743	0.663	-0.584	0.577	0.604	-0.584	0.508	0.613	-0.59	0.353	0.672	-0.6	0.133	0.636	-0.475	0.038	0.652	NaN	NaN	NaN	NaN	NaN	NaN	-0.755	0.686	0.237	-0.709	0.535	0.328	-0.736	0.456	0.323	-0.794	0.284	0.281	-0.854	0.107	0.352
671	3.355	-0.895	1.067	0.423	NaN	NaN	NaN	-0.78	0.962	0.628	-0.7	0.743	0.664	-0.585	0.575	0.604	-0.585	0.507	0.613	-0.591	0.351	0.672	-0.6	0.132	0.635	-0.476	0.035	0.651	NaN	NaN	NaN	NaN	NaN	NaN	-0.754	0.686	0.237	-0.708	0.535	0.327	-0.736	0.456	0.324	-0.794	0.284	0.281	-0.854	0.107	0.352
672	3.36	-0.893	1.067	0.424	NaN	NaN	NaN	-0.779	0.962	0.628	-0.7	0.743	0.664	-0.585	0.573	0.604	-0.586	0.505	0.613	-0.591	0.349	0.672	-0.6	0.13	0.634	-0.476	0.033	0.651	NaN	NaN	NaN	NaN	NaN	NaN	-0.752	0.686	0.238	-0.707	0.535	0.327	-0.735	0.456	0.324	-0.793	0.284	0.281	-0.854	0.107	0.352
673	3.365	-0.891	1.067	0.424	NaN	NaN	NaN	-0.777	0.962	0.629	-0.701	0.742	0.664	-0.586	0.572	0.604	-0.586	0.504	0.613	-0.592	0.347	0.671	-0.601	0.129	0.634	-0.476	0.031	0.651	NaN	NaN	NaN	NaN	NaN	NaN	-0.751	0.686	0.238	-0.707	0.535	0.327	-0.735	0.456	0.324	-0.793	0.284	0.281	-0.854	0.107	0.352
674	3.37	-0.89	1.067	0.425	NaN	NaN	NaN	-0.775	0.961	0.629	-0.699	0.74	0.664	-0.587	0.57	0.604	-0.587	0.502	0.613	-0.593	0.346	0.671	-0.602	0.127	0.633	-0.477	0.029	0.65	NaN	NaN	NaN	NaN	NaN	NaN	-0.749	0.685	0.239	-0.706	0.535	0.327	-0.735	0.456	0.324	-0.793	0.284	0.281	-0.854	0.107	0.352
675	3.375	-0.888	1.067	0.425	NaN	NaN	NaN	-0.774	0.961	0.629	-0.697	0.738	0.664	-0.588	0.568	0.604	-0.588	0.501	0.613	-0.594	0.344	0.671	-0.601	0.125	0.633	-0.478	0.027	0.65	NaN	NaN	NaN	NaN	NaN	NaN	-0.748	0.685	0.239	-0.705	0.535	0.327	-0.734	0.456	0.324	-0.793	0.284	0.281	-0.854	0.107	0.351
676	3.38	-0.886	1.067	0.426	NaN	NaN	NaN	-0.772	0.96	0.629	-0.697	0.737	0.664	-0.589	0.567	0.604	-0.589	0.499	0.613	-0.595	0.343	0.67	-0.603	0.123	0.632	-0.479	0.024	0.649	NaN	NaN	NaN	NaN	NaN	NaN	-0.746	0.685	0.239	-0.704	0.535	0.327	-0.733	0.456	0.324	-0.792	0.284	0.28	-0.854	0.107	0.351
677	3.385	-0.885	1.066	0.426	NaN	NaN	NaN	-0.77	0.96	0.629	-0.698	0.736	0.664	-0.59	0.565	0.604	-0.59	0.497	0.613	-0.596	0.341	0.67	-0.603	0.122	0.632	-0.48	0.022	0.648	NaN	NaN	NaN	NaN	NaN	NaN	-0.745	0.685	0.238	-0.703	0.535	0.328	-0.732	0.455	0.324	-0.792	0.283	0.28	-0.854	0.107	0.351
678	3.39	-0.883	1.066	0.427	NaN	NaN	NaN	-0.768	0.959	0.63	-0.699	0.736	0.664	-0.591	0.563	0.604	-0.591	0.496	0.613	-0.597	0.339	0.669	-0.604	0.121	0.632	-0.481	0.022	0.648	NaN	NaN	NaN	NaN	NaN	NaN	-0.744	0.685	0.238	-0.702	0.535	0.328	-0.731	0.455	0.324	-0.792	0.283	0.28	-0.854	0.107	0.351
679	3.395	-0.881	1.066	0.427	NaN	NaN	NaN	-0.767	0.958	0.63	-0.701	0.736	0.665	-0.593	0.561	0.604	-0.592	0.494	0.613	-0.598	0.337	0.669	-0.606	0.119	0.63	-0.482	0.024	0.647	NaN	NaN	NaN	NaN	NaN	NaN	-0.743	0.686	0.238	-0.701	0.534	0.328	-0.73	0.455	0.324	-0.792	0.283	0.28	-0.854	0.107	0.351
680	3.4	-0.879	1.066	0.428	NaN	NaN	NaN	-0.765	0.958	0.63	-0.701	0.736	0.665	-0.594	0.56	0.604	-0.594	0.492	0.613	-0.599	0.335	0.668	-0.607	0.118	0.629	-0.482	0.024	0.647	NaN	NaN	NaN	NaN	NaN	NaN	-0.742	0.686	0.238	-0.701	0.534	0.328	-0.73	0.454	0.324	-0.792	0.283	0.28	-0.854	0.107	0.351
681	3.405	-0.878	1.066	0.428	NaN	NaN	NaN	-0.763	0.957	0.63	-0.7	0.733	0.665	-0.595	0.558	0.604	-0.595	0.49	0.613	-0.6	0.333	0.668	-0.608	0.116	0.628	-0.481	0.024	0.646	NaN	NaN	NaN	NaN	NaN	NaN	-0.741	0.686	0.239	-0.701	0.534	0.328	-0.729	0.454	0.324	-0.792	0.283	0.28	-0.854	0.107	0.351
682	3.41	-0.876	1.065	0.429	NaN	NaN	NaN	-0.761	0.956	0.631	-0.699	0.731	0.665	-0.596	0.556	0.604	-0.596	0.488	0.612	-0.602	0.331	0.668	-0.608	0.114	0.627	-0.481	0.024	0.646	NaN	NaN	NaN	NaN	NaN	NaN	-0.739	0.685	0.239	-0.7	0.534	0.328	-0.729	0.454	0.324	-0.792	0.283	0.28	-0.854	0.107	0.351
683	3.415	-0.874	1.065	0.429	NaN	NaN	NaN	-0.759	0.956	0.631	-0.701	0.731	0.665	-0.597	0.554	0.603	-0.598	0.487	0.612	-0.603	0.329	0.667	-0.609	0.113	0.626	-0.482	0.024	0.645	NaN	NaN	NaN	NaN	NaN	NaN	-0.737	0.685	0.24	-0.699	0.533	0.329	-0.728	0.454	0.324	-0.792	0.283	0.28	-0.854	0.107	0.351
684	3.42	-0.872	1.065	0.43	NaN	NaN	NaN	-0.758	0.955	0.631	-0.701	0.73	0.665	-0.598	0.552	0.603	-0.6	0.485	0.612	-0.605	0.327	0.666	-0.609	0.112	0.625	-0.482	0.024	0.645	NaN	NaN	NaN	NaN	NaN	NaN	-0.736	0.684	0.24	-0.698	0.533	0.329	-0.728	0.454	0.324	-0.792	0.283	0.28	-0.854	0.107	0.351
685	3.425	-0.87	1.065	0.43	NaN	NaN	NaN	-0.756	0.955	0.632	-0.702	0.729	0.665	-0.599	0.551	0.603	-0.601	0.483	0.611	-0.606	0.326	0.665	-0.609	0.111	0.625	-0.482	0.024	0.645	NaN	NaN	NaN	NaN	NaN	NaN	-0.734	0.685	0.24	-0.697	0.533	0.329	-0.728	0.454	0.324	-0.792	0.283	0.28	-0.854	0.107	0.351
686	3.43	-0.868	1.065	0.431	NaN	NaN	NaN	-0.755	0.954	0.632	-0.702	0.728	0.665	-0.601	0.549	0.603	-0.602	0.482	0.611	-0.608	0.325	0.664	-0.609	0.11	0.624	-0.482	0.024	0.645	NaN	NaN	NaN	NaN	NaN	NaN	-0.733	0.685	0.24	-0.696	0.533	0.33	-0.727	0.453	0.324	-0.791	0.283	0.28	-0.854	0.107	0.351
687	3.435	-0.866	1.065	0.431	NaN	NaN	NaN	-0.753	0.954	0.633	-0.702	0.727	0.665	-0.602	0.548	0.603	-0.604	0.481	0.611	-0.609	0.324	0.663	-0.609	0.11	0.624	-0.482	0.023	0.645	NaN	NaN	NaN	NaN	NaN	NaN	-0.732	0.684	0.241	-0.696	0.533	0.33	-0.727	0.453	0.325	-0.791	0.283	0.28	-0.854	0.107	0.351
688	3.44	-0.864	1.065	0.432	NaN	NaN	NaN	-0.752	0.954	0.634	-0.702	0.726	0.665	-0.603	0.547	0.602	-0.604	0.48	0.611	-0.611	0.323	0.663	-0.608	0.11	0.624	-0.481	0.023	0.645	NaN	NaN	NaN	NaN	NaN	NaN	-0.73	0.684	0.241	-0.695	0.533	0.33	-0.727	0.454	0.325	-0.791	0.283	0.28	-0.854	0.107	0.351
689	3.445	-0.862	1.065	0.433	NaN	NaN	NaN	-0.75	0.953	0.634	-0.702	0.726	0.665	-0.604	0.546	0.602	-0.604	0.481	0.611	-0.611	0.323	0.663	-0.607	0.111	0.623	-0.481	0.023	0.645	NaN	NaN	NaN	NaN	NaN	NaN	-0.729	0.684	0.242	-0.695	0.533	0.33	-0.726	0.454	0.325	-0.791	0.284	0.28	-0.854	0.107	0.351
690	3.45	-0.86	1.065	0.433	NaN	NaN	NaN	-0.749	0.953	0.634	-0.702	0.726	0.665	-0.604	0.546	0.602	-0.604	0.481	0.61	-0.611	0.324	0.663	-0.607	0.111	0.623	-0.481	0.023	0.645	NaN	NaN	NaN	NaN	NaN	NaN	-0.728	0.685	0.242	-0.694	0.532	0.331	-0.725	0.454	0.326	-0.79	0.284	0.281	-0.854	0.107	0.351
691	3.455	-0.859	1.066	0.434	NaN	NaN	NaN	-0.747	0.953	0.635	-0.702	0.726	0.665	-0.603	0.547	0.602	-0.602	0.482	0.61	-0.61	0.325	0.663	-0.607	0.111	0.623	-0.481	0.023	0.645	NaN	NaN	NaN	NaN	NaN	NaN	-0.727	0.685	0.242	-0.693	0.532	0.331	-0.724	0.453	0.327	-0.789	0.283	0.281	-0.854	0.107	0.351
692	3.46	-0.857	1.066	0.434	NaN	NaN	NaN	-0.745	0.954	0.635	-0.701	0.726	0.665	-0.602	0.548	0.602	-0.601	0.483	0.61	-0.609	0.326	0.663	-0.607	0.111	0.623	-0.481	0.023	0.645	NaN	NaN	NaN	NaN	NaN	NaN	-0.726	0.685	0.243	-0.692	0.532	0.332	-0.723	0.453	0.328	-0.789	0.283	0.281	-0.854	0.107	0.351
693	3.465	-0.855	1.067	0.435	NaN	NaN	NaN	-0.744	0.954	0.636	-0.7	0.726	0.666	-0.6	0.55	0.602	-0.601	0.484	0.61	-0.607	0.327	0.663	-0.607	0.111	0.623	-0.481	0.023	0.645	NaN	NaN	NaN	NaN	NaN	NaN	-0.724	0.684	0.244	-0.692	0.531	0.333	-0.722	0.453	0.328	-0.788	0.283	0.282	-0.854	0.107	0.351
694	3.47	-0.854	1.067	0.435	NaN	NaN	NaN	-0.742	0.954	0.636	-0.7	0.727	0.665	-0.598	0.551	0.602	-0.6	0.485	0.61	-0.606	0.328	0.664	-0.607	0.111	0.623	-0.481	0.023	0.645	NaN	NaN	NaN	NaN	NaN	NaN	-0.723	0.685	0.244	-0.691	0.531	0.333	-0.722	0.453	0.329	-0.788	0.283	0.282	-0.854	0.107	0.351
695	3.475	-0.852	1.067	0.435	NaN	NaN	NaN	-0.741	0.955	0.636	-0.699	0.727	0.665	-0.596	0.552	0.602	-0.599	0.486	0.61	-0.604	0.328	0.664	-0.607	0.112	0.623	-0.481	0.023	0.645	NaN	NaN	NaN	NaN	NaN	NaN	-0.722	0.685	0.244	-0.691	0.531	0.334	-0.722	0.453	0.329	-0.788	0.284	0.283	-0.854	0.108	0.351
696	3.48	-0.85	1.068	0.435	NaN	NaN	NaN	-0.74	0.956	0.637	-0.697	0.728	0.666	-0.594	0.553	0.602	-0.597	0.487	0.61	-0.602	0.328	0.664	-0.607	0.112	0.623	-0.481	0.023	0.645	NaN	NaN	NaN	NaN	NaN	NaN	-0.721	0.685	0.245	-0.69	0.531	0.334	-0.722	0.453	0.33	-0.788	0.284	0.283	-0.854	0.108	0.351
697	3.485	-0.849	1.069	0.435	NaN	NaN	NaN	-0.74	0.957	0.637	-0.695	0.728	0.666	-0.592	0.554	0.602	-0.595	0.487	0.611	-0.601	0.329	0.665	-0.606	0.112	0.623	-0.481	0.023	0.645	NaN	NaN	NaN	NaN	NaN	NaN	-0.719	0.685	0.245	-0.689	0.53	0.335	-0.721	0.453	0.331	-0.788	0.284	0.283	-0.854	0.108	0.351
698	3.49	-0.847	1.069	0.435	NaN	NaN	NaN	-0.739	0.958	0.638	-0.693	0.729	0.666	-0.59	0.555	0.602	-0.594	0.488	0.611	-0.599	0.329	0.665	-0.606	0.112	0.623	-0.481	0.023	0.645	NaN	NaN	NaN	NaN	NaN	NaN	-0.718	0.686	0.245	-0.688	0.53	0.336	-0.72	0.453	0.331	-0.788	0.284	0.283	-0.854	0.108	0.351
699	3.495	-0.845	1.069	0.435	NaN	NaN	NaN	-0.737	0.959	0.638	-0.691	0.73	0.666	-0.588	0.555	0.603	-0.592	0.488	0.612	-0.598	0.329	0.666	-0.606	0.112	0.624	-0.481	0.023	0.645	NaN	NaN	NaN	NaN	NaN	NaN	-0.717	0.686	0.246	-0.688	0.531	0.337	-0.72	0.453	0.332	-0.788	0.285	0.283	-0.854	0.108	0.351
700	3.5	-0.844	1.07	0.435	NaN	NaN	NaN	-0.736	0.96	0.638	-0.688	0.731	0.667	-0.586	0.556	0.603	-0.59	0.487	0.612	-0.596	0.328	0.666	-0.606	0.112	0.624	-0.481	0.023	0.645	NaN	NaN	NaN	NaN	NaN	NaN	-0.716	0.686	0.246	-0.688	0.531	0.337	-0.72	0.453	0.332	-0.788	0.285	0.283	-0.854	0.108	0.35
701	3.505	-0.842	1.07	0.435	NaN	NaN	NaN	-0.735	0.961	0.639	-0.685	0.732	0.668	-0.584	0.556	0.603	-0.588	0.487	0.612	-0.594	0.328	0.667	-0.606	0.112	0.624	-0.481	0.023	0.645	NaN	NaN	NaN	NaN	NaN	NaN	-0.715	0.686	0.247	-0.688	0.532	0.337	-0.72	0.453	0.332	-0.788	0.285	0.283	-0.854	0.108	0.35
702	3.51	-0.84	1.071	0.435	NaN	NaN	NaN	-0.734	0.961	0.64	-0.682	0.732	0.668	-0.582	0.556	0.604	-0.587	0.487	0.613	-0.592	0.327	0.667	-0.606	0.112	0.624	-0.481	0.023	0.645	NaN	NaN	NaN	NaN	NaN	NaN	-0.714	0.686	0.249	-0.687	0.532	0.338	-0.72	0.454	0.332	-0.788	0.285	0.282	-0.854	0.108	0.35
703	3.515	-0.839	1.071	0.435	NaN	NaN	NaN	-0.733	0.962	0.64	-0.679	0.733	0.669	-0.581	0.556	0.605	-0.585	0.486	0.614	-0.59	0.326	0.667	-0.606	0.112	0.625	-0.481	0.023	0.645	NaN	NaN	NaN	NaN	NaN	NaN	-0.713	0.685	0.249	-0.687	0.532	0.338	-0.721	0.455	0.332	-0.789	0.286	0.282	-0.854	0.108	0.35
704	3.52	-0.837	1.072	0.435	NaN	NaN	NaN	-0.731	0.962	0.64	-0.677	0.734	0.67	-0.579	0.555	0.605	-0.584	0.486	0.614	-0.589	0.326	0.668	-0.606	0.112	0.625	-0.481	0.023	0.645	NaN	NaN	NaN	NaN	NaN	NaN	-0.713	0.686	0.249	-0.686	0.532	0.338	-0.721	0.455	0.332	-0.789	0.286	0.282	-0.854	0.108	0.35
705	3.525	-0.835	1.072	0.435	NaN	NaN	NaN	-0.73	0.963	0.641	-0.675	0.735	0.671	-0.578	0.555	0.606	-0.583	0.485	0.615	-0.588	0.326	0.668	-0.606	0.112	0.625	-0.481	0.023	0.645	NaN	NaN	NaN	NaN	NaN	NaN	-0.712	0.686	0.25	-0.686	0.532	0.338	-0.721	0.455	0.332	-0.79	0.287	0.282	-0.854	0.108	0.35
706	3.53	-0.833	1.072	0.436	NaN	NaN	NaN	-0.729	0.963	0.641	-0.673	0.735	0.672	-0.578	0.554	0.607	-0.582	0.485	0.615	-0.588	0.326	0.668	-0.606	0.112	0.625	-0.481	0.023	0.645	NaN	NaN	NaN	NaN	NaN	NaN	-0.712	0.686	0.25	-0.685	0.532	0.338	-0.721	0.455	0.331	-0.79	0.287	0.282	-0.854	0.108	0.35
707	3.535	-0.831	1.073	0.436	NaN	NaN	NaN	-0.727	0.964	0.642	-0.671	0.735	0.673	-0.577	0.554	0.607	-0.581	0.485	0.616	-0.587	0.326	0.668	-0.606	0.112	0.625	-0.481	0.023	0.645	NaN	NaN	NaN	NaN	NaN	NaN	-0.711	0.686	0.25	-0.685	0.532	0.338	-0.721	0.455	0.331	-0.791	0.287	0.282	-0.854	0.108	0.35
708	3.54	-0.829	1.073	0.437	NaN	NaN	NaN	-0.725	0.964	0.643	-0.669	0.735	0.674	-0.576	0.553	0.608	-0.58	0.485	0.616	-0.587	0.326	0.668	-0.606	0.112	0.625	-0.481	0.023	0.645	NaN	NaN	NaN	NaN	NaN	NaN	-0.711	0.686	0.25	-0.685	0.532	0.338	-0.722	0.455	0.331	-0.791	0.287	0.282	-0.854	0.108	0.35
709	3.545	-0.827	1.073	0.437	NaN	NaN	NaN	-0.724	0.964	0.643	-0.668	0.735	0.674	-0.575	0.552	0.608	-0.579	0.484	0.616	-0.588	0.326	0.669	-0.606	0.112	0.625	-0.481	0.023	0.645	NaN	NaN	NaN	NaN	NaN	NaN	-0.711	0.686	0.25	-0.686	0.532	0.338	-0.722	0.456	0.331	-0.791	0.287	0.282	-0.854	0.108	0.35
710	3.55	-0.825	1.073	0.438	NaN	NaN	NaN	-0.721	0.964	0.644	-0.666	0.735	0.675	-0.574	0.552	0.608	-0.579	0.484	0.617	-0.589	0.326	0.669	-0.606	0.112	0.625	-0.481	0.023	0.645	NaN	NaN	NaN	NaN	NaN	NaN	-0.711	0.687	0.251	-0.686	0.532	0.338	-0.722	0.456	0.331	-0.792	0.287	0.282	-0.855	0.108	0.35
711	3.555	-0.823	1.074	0.439	NaN	NaN	NaN	-0.719	0.964	0.645	-0.665	0.735	0.676	-0.574	0.552	0.609	-0.579	0.484	0.617	-0.589	0.326	0.669	-0.606	0.112	0.625	-0.481	0.023	0.645	NaN	NaN	NaN	NaN	NaN	NaN	-0.71	0.687	0.251	-0.686	0.532	0.338	-0.723	0.456	0.331	-0.792	0.287	0.282	-0.855	0.109	0.35
712	3.56	-0.822	1.074	0.439	NaN	NaN	NaN	-0.718	0.964	0.646	-0.665	0.736	0.676	-0.573	0.552	0.609	-0.578	0.484	0.617	-0.589	0.326	0.669	-0.606	0.112	0.625	-0.481	0.023	0.645	NaN	NaN	NaN	NaN	NaN	NaN	-0.71	0.687	0.251	-0.686	0.533	0.338	-0.723	0.456	0.331	-0.792	0.287	0.282	-0.855	0.109	0.35
713	3.565	-0.819	1.074	0.44	NaN	NaN	NaN	-0.715	0.964	0.647	-0.664	0.735	0.677	-0.573	0.552	0.609	-0.578	0.484	0.617	-0.589	0.325	0.669	-0.606	0.112	0.625	-0.481	0.023	0.645	NaN	NaN	NaN	NaN	NaN	NaN	-0.71	0.688	0.252	-0.686	0.533	0.338	-0.723	0.457	0.331	-0.792	0.287	0.282	-0.855	0.109	0.35
714	3.57	-0.817	1.074	0.441	NaN	NaN	NaN	-0.713	0.964	0.647	-0.663	0.735	0.678	-0.573	0.552	0.61	-0.578	0.484	0.617	-0.589	0.325	0.669	-0.605	0.111	0.625	-0.481	0.023	0.645	NaN	NaN	NaN	NaN	NaN	NaN	-0.709	0.688	0.252	-0.686	0.533	0.338	-0.723	0.457	0.331	-0.792	0.288	0.282	-0.855	0.109	0.35
715	3.575	-0.815	1.074	0.442	NaN	NaN	NaN	-0.711	0.965	0.648	-0.663	0.735	0.678	-0.573	0.551	0.61	-0.578	0.483	0.618	-0.588	0.325	0.669	-0.605	0.111	0.624	-0.481	0.023	0.645	NaN	NaN	NaN	NaN	NaN	NaN	-0.709	0.688	0.253	-0.686	0.533	0.338	-0.723	0.457	0.332	-0.792	0.288	0.282	-0.855	0.109	0.35
716	3.58	-0.813	1.074	0.444	NaN	NaN	NaN	-0.708	0.965	0.649	-0.662	0.734	0.679	-0.572	0.551	0.61	-0.578	0.484	0.618	-0.588	0.324	0.669	-0.605	0.111	0.624	-0.481	0.023	0.645	NaN	NaN	NaN	NaN	NaN	NaN	-0.708	0.689	0.253	-0.687	0.533	0.338	-0.723	0.457	0.332	-0.793	0.288	0.282	-0.854	0.109	0.35
717	3.585	-0.811	1.074	0.445	NaN	NaN	NaN	-0.705	0.965	0.65	-0.661	0.733	0.679	-0.572	0.551	0.611	-0.577	0.484	0.618	-0.588	0.324	0.67	-0.605	0.111	0.624	-0.481	0.023	0.645	NaN	NaN	NaN	NaN	NaN	NaN	-0.708	0.689	0.254	-0.687	0.533	0.338	-0.723	0.457	0.333	-0.793	0.289	0.282	-0.854	0.109	0.35
718	3.59	-0.809	1.074	0.446	NaN	NaN	NaN	-0.704	0.965	0.651	-0.66	0.733	0.679	-0.571	0.551	0.611	-0.577	0.483	0.619	-0.588	0.324	0.67	-0.605	0.111	0.624	-0.481	0.023	0.645	NaN	NaN	NaN	NaN	NaN	NaN	-0.708	0.69	0.255	-0.687	0.533	0.339	-0.723	0.457	0.333	-0.794	0.29	0.282	-0.854	0.109	0.35
719	3.595	-0.808	1.075	0.447	NaN	NaN	NaN	-0.701	0.966	0.652	-0.66	0.733	0.68	-0.571	0.55	0.611	-0.576	0.483	0.619	-0.587	0.324	0.67	-0.604	0.11	0.624	-0.481	0.023	0.645	NaN	NaN	NaN	NaN	NaN	NaN	-0.707	0.691	0.255	-0.687	0.533	0.339	-0.724	0.457	0.334	-0.795	0.29	0.282	-0.854	0.109	0.35
720	3.6	-0.805	1.075	0.448	NaN	NaN	NaN	-0.698	0.966	0.653	-0.658	0.733	0.68	-0.571	0.55	0.612	-0.576	0.483	0.619	-0.587	0.323	0.67	-0.604	0.11	0.624	-0.481	0.023	0.645	NaN	NaN	NaN	NaN	NaN	NaN	-0.707	0.691	0.255	-0.687	0.533	0.339	-0.724	0.457	0.334	-0.795	0.29	0.282	-0.854	0.109	0.35
721	3.605	-0.803	1.075	0.45	NaN	NaN	NaN	-0.695	0.966	0.653	-0.657	0.733	0.681	-0.57	0.55	0.612	-0.575	0.483	0.619	-0.587	0.323	0.67	-0.604	0.11	0.624	-0.481	0.023	0.645	NaN	NaN	NaN	NaN	NaN	NaN	-0.706	0.692	0.255	-0.686	0.533	0.34	-0.724	0.457	0.334	-0.795	0.291	0.282	-0.854	0.109	0.35
722	3.61	-0.801	1.075	0.451	NaN	NaN	NaN	-0.693	0.966	0.654	-0.656	0.733	0.681	-0.569	0.549	0.612	-0.575	0.483	0.619	-0.587	0.323	0.67	-0.604	0.109	0.625	-0.481	0.023	0.645	NaN	NaN	NaN	NaN	NaN	NaN	-0.705	0.692	0.256	-0.686	0.533	0.34	-0.725	0.458	0.334	-0.796	0.291	0.282	-0.854	0.109	0.35
723	3.615	-0.8	1.075	0.452	NaN	NaN	NaN	-0.691	0.967	0.655	-0.655	0.734	0.682	-0.568	0.549	0.612	-0.574	0.482	0.62	-0.586	0.323	0.67	-0.603	0.109	0.625	-0.481	0.023	0.645	NaN	NaN	NaN	NaN	NaN	NaN	-0.704	0.692	0.256	-0.686	0.533	0.34	-0.725	0.458	0.334	-0.796	0.292	0.282	-0.854	0.11	0.35
724	3.62	-0.797	1.075	0.453	NaN	NaN	NaN	-0.689	0.967	0.657	-0.653	0.735	0.682	-0.568	0.549	0.613	-0.574	0.482	0.62	-0.586	0.323	0.671	-0.603	0.109	0.625	-0.481	0.023	0.645	NaN	NaN	NaN	NaN	NaN	NaN	-0.703	0.693	0.256	-0.685	0.533	0.34	-0.725	0.458	0.334	-0.797	0.292	0.283	-0.855	0.11	0.35
725	3.625	-0.795	1.075	0.454	NaN	NaN	NaN	-0.686	0.968	0.657	-0.651	0.735	0.683	-0.567	0.55	0.613	-0.574	0.482	0.621	-0.585	0.322	0.671	-0.603	0.109	0.625	-0.481	0.023	0.645	NaN	NaN	NaN	NaN	NaN	NaN	-0.702	0.693	0.257	-0.685	0.533	0.34	-0.725	0.459	0.334	-0.797	0.293	0.283	-0.855	0.11	0.35
726	3.63	-0.793	1.075	0.455	NaN	NaN	NaN	-0.684	0.968	0.658	-0.649	0.735	0.684	-0.567	0.55	0.613	-0.573	0.483	0.621	-0.585	0.322	0.671	-0.603	0.109	0.625	-0.481	0.023	0.645	NaN	NaN	NaN	NaN	NaN	NaN	-0.702	0.693	0.257	-0.685	0.533	0.34	-0.726	0.46	0.334	-0.797	0.293	0.283	-0.855	0.11	0.35
727	3.635	-0.791	1.076	0.456	NaN	NaN	NaN	-0.682	0.969	0.659	-0.647	0.736	0.684	-0.566	0.55	0.613	-0.573	0.483	0.621	-0.583	0.322	0.671	-0.603	0.109	0.625	-0.481	0.023	0.645	NaN	NaN	NaN	NaN	NaN	NaN	-0.701	0.694	0.257	NaN	NaN	NaN	-0.726	0.46	0.335	-0.797	0.293	0.283	-0.855	0.111	0.35
728	3.64	-0.789	1.076	0.457	NaN	NaN	NaN	-0.679	0.969	0.659	-0.645	0.736	0.685	-0.565	0.55	0.614	-0.573	0.483	0.621	-0.582	0.322	0.671	-0.603	0.109	0.625	-0.481	0.023	0.645	NaN	NaN	NaN	NaN	NaN	NaN	-0.699	0.694	0.258	NaN	NaN	NaN	-0.726	0.461	0.335	-0.797	0.293	0.283	-0.855	0.111	0.35
729	3.645	-0.787	1.076	0.457	NaN	NaN	NaN	-0.677	0.969	0.66	-0.643	0.737	0.686	-0.565	0.55	0.614	-0.572	0.483	0.622	-0.581	0.322	0.671	-0.603	0.109	0.625	-0.481	0.023	0.645	NaN	NaN	NaN	NaN	NaN	NaN	-0.698	0.694	0.259	-0.683	0.534	0.342	-0.726	0.461	0.335	-0.797	0.294	0.283	-0.855	0.111	0.35
730	3.65	-0.785	1.077	0.458	NaN	NaN	NaN	-0.675	0.97	0.66	-0.641	0.738	0.687	-0.564	0.55	0.614	-0.571	0.483	0.622	-0.581	0.322	0.671	-0.603	0.109	0.625	-0.481	0.023	0.645	NaN	NaN	NaN	NaN	NaN	NaN	-0.698	0.694	0.26	-0.683	0.535	0.343	-0.725	0.462	0.335	-0.797	0.295	0.283	-0.855	0.112	0.35
731	3.655	-0.783	1.077	0.459	NaN	NaN	NaN	-0.672	0.971	0.661	-0.639	0.738	0.687	-0.563	0.55	0.615	-0.571	0.482	0.623	-0.58	0.322	0.671	-0.603	0.108	0.625	-0.481	0.023	0.645	NaN	NaN	NaN	NaN	NaN	NaN	-0.697	0.695	0.26	-0.682	0.535	0.343	-0.725	0.462	0.335	-0.797	0.295	0.283	-0.855	0.112	0.35
732	3.66	-0.781	1.077	0.459	NaN	NaN	NaN	-0.67	0.972	0.662	-0.637	0.739	0.688	-0.562	0.55	0.615	-0.571	0.482	0.623	-0.58	0.322	0.672	-0.603	0.108	0.625	-0.481	0.023	0.645	NaN	NaN	NaN	NaN	NaN	NaN	-0.695	0.695	0.261	-0.682	0.535	0.343	-0.724	0.462	0.335	-0.797	0.295	0.284	-0.854	0.112	0.35
733	3.665	-0.779	1.078	0.46	NaN	NaN	NaN	-0.669	0.972	0.663	-0.635	0.739	0.689	-0.561	0.551	0.615	-0.57	0.482	0.624	-0.58	0.322	0.672	-0.603	0.108	0.625	-0.481	0.023	0.645	NaN	NaN	NaN	NaN	NaN	NaN	-0.694	0.694	0.262	-0.682	0.535	0.343	-0.723	0.463	0.336	-0.797	0.296	0.284	-0.854	0.112	0.35
734	3.67	-0.776	1.078	0.461	NaN	NaN	NaN	-0.667	0.973	0.664	-0.633	0.739	0.69	-0.561	0.551	0.616	-0.57	0.482	0.624	-0.58	0.322	0.672	-0.603	0.108	0.625	-0.481	0.023	0.645	NaN	NaN	NaN	NaN	NaN	NaN	-0.692	0.694	0.262	-0.681	0.535	0.343	-0.722	0.462	0.336	-0.796	0.297	0.285	-0.854	0.113	0.35
735	3.675	-0.775	1.079	0.461	NaN	NaN	NaN	-0.664	0.973	0.665	-0.631	0.739	0.691	-0.56	0.55	0.616	-0.569	0.482	0.625	-0.579	0.322	0.673	-0.603	0.108	0.626	-0.481	0.023	0.645	NaN	NaN	NaN	NaN	NaN	NaN	-0.691	0.693	0.263	-0.679	0.535	0.344	-0.721	0.462	0.337	-0.796	0.297	0.285	-0.853	0.113	0.35
736	3.68	-0.772	1.079	0.462	NaN	NaN	NaN	-0.663	0.974	0.665	-0.63	0.739	0.691	-0.559	0.55	0.616	-0.569	0.483	0.625	-0.579	0.321	0.673	-0.603	0.108	0.626	-0.481	0.023	0.645	NaN	NaN	NaN	NaN	NaN	NaN	-0.689	0.693	0.264	-0.678	0.535	0.345	-0.72	0.462	0.338	-0.795	0.297	0.286	-0.853	0.113	0.35
737	3.685	-0.77	1.079	0.462	NaN	NaN	NaN	-0.66	0.974	0.666	-0.628	0.74	0.692	-0.558	0.55	0.617	-0.568	0.483	0.625	-0.578	0.321	0.674	-0.603	0.108	0.626	-0.481	0.023	0.645	NaN	NaN	NaN	-0.671	0.952	0.287	-0.688	0.693	0.265	-0.676	0.535	0.345	-0.718	0.462	0.339	-0.794	0.298	0.286	-0.853	0.114	0.351
738	3.69	-0.769	1.08	0.463	NaN	NaN	NaN	-0.658	0.975	0.666	-0.626	0.74	0.692	-0.557	0.549	0.617	-0.568	0.483	0.626	-0.578	0.32	0.674	-0.603	0.108	0.626	-0.481	0.023	0.645	NaN	NaN	NaN	-0.668	0.951	0.288	-0.687	0.694	0.266	-0.675	0.534	0.346	-0.717	0.462	0.34	-0.794	0.298	0.286	-0.852	0.114	0.351
739	3.695	-0.766	1.08	0.464	NaN	NaN	NaN	-0.656	0.975	0.667	-0.625	0.741	0.693	-0.557	0.549	0.618	-0.567	0.482	0.626	-0.577	0.32	0.674	-0.603	0.108	0.626	-0.481	0.023	0.645	NaN	NaN	NaN	-0.666	0.951	0.289	-0.686	0.694	0.267	-0.673	0.534	0.346	-0.716	0.462	0.34	-0.793	0.299	0.287	-0.852	0.114	0.351
740	3.7	-0.764	1.08	0.465	NaN	NaN	NaN	-0.653	0.975	0.667	-0.624	0.741	0.694	-0.556	0.549	0.618	-0.567	0.482	0.626	-0.577	0.32	0.674	-0.603	0.108	0.626	-0.481	0.023	0.645	NaN	NaN	NaN	-0.664	0.952	0.289	-0.685	0.694	0.267	-0.671	0.534	0.347	-0.714	0.462	0.341	-0.792	0.299	0.287	-0.852	0.114	0.352
741	3.705	-0.763	1.08	0.465	NaN	NaN	NaN	-0.651	0.975	0.668	-0.622	0.741	0.695	-0.556	0.549	0.619	-0.566	0.482	0.627	-0.577	0.32	0.674	-0.603	0.108	0.626	-0.481	0.023	0.645	NaN	NaN	NaN	-0.663	0.952	0.289	-0.683	0.694	0.268	-0.67	0.534	0.348	-0.713	0.462	0.341	-0.791	0.299	0.287	-0.852	0.115	0.352
742	3.71	-0.761	1.08	0.466	NaN	NaN	NaN	-0.649	0.975	0.669	-0.62	0.741	0.695	-0.555	0.549	0.619	-0.566	0.482	0.628	-0.577	0.32	0.675	-0.603	0.108	0.626	-0.481	0.023	0.645	NaN	NaN	NaN	-0.66	0.952	0.29	-0.682	0.694	0.269	-0.667	0.534	0.349	-0.711	0.463	0.342	-0.79	0.3	0.288	-0.852	0.116	0.353
743	3.715	-0.759	1.081	0.467	NaN	NaN	NaN	-0.647	0.976	0.67	-0.618	0.741	0.696	-0.554	0.549	0.62	-0.566	0.482	0.628	-0.577	0.319	0.675	-0.603	0.108	0.626	-0.481	0.023	0.645	NaN	NaN	NaN	-0.658	0.951	0.291	-0.68	0.692	0.27	-0.665	0.534	0.35	-0.71	0.463	0.342	-0.789	0.3	0.289	-0.851	0.117	0.353
744	3.72	-0.757	1.081	0.468	NaN	NaN	NaN	-0.646	0.976	0.671	-0.617	0.741	0.697	-0.554	0.549	0.62	-0.566	0.481	0.629	-0.577	0.319	0.675	-0.603	0.108	0.626	-0.481	0.023	0.645	NaN	NaN	NaN	-0.656	0.951	0.292	-0.678	0.692	0.271	-0.664	0.534	0.35	-0.708	0.462	0.344	-0.788	0.301	0.289	-0.851	0.117	0.353
745	3.725	-0.755	1.08	0.469	NaN	NaN	NaN	-0.644	0.976	0.672	-0.615	0.741	0.698	-0.555	0.55	0.621	-0.565	0.481	0.629	-0.577	0.319	0.676	-0.603	0.108	0.626	-0.481	0.023	0.645	NaN	NaN	NaN	-0.654	0.951	0.293	-0.677	0.692	0.272	-0.662	0.534	0.351	-0.706	0.461	0.345	-0.787	0.301	0.29	-0.85	0.118	0.353
746	3.73	-0.753	1.08	0.47	NaN	NaN	NaN	-0.642	0.976	0.672	-0.615	0.741	0.698	-0.555	0.549	0.622	-0.564	0.481	0.629	-0.576	0.319	0.676	-0.603	0.108	0.626	-0.481	0.023	0.645	NaN	NaN	NaN	-0.654	0.951	0.293	-0.675	0.693	0.272	-0.659	0.534	0.352	-0.704	0.461	0.345	-0.786	0.302	0.29	-0.849	0.118	0.353
747	3.735	-0.752	1.08	0.47	NaN	NaN	NaN	-0.64	0.976	0.673	-0.614	0.742	0.699	-0.554	0.549	0.623	-0.564	0.481	0.63	-0.576	0.319	0.676	-0.603	0.108	0.626	-0.481	0.023	0.645	NaN	NaN	NaN	-0.652	0.952	0.293	-0.674	0.693	0.273	-0.658	0.534	0.352	-0.702	0.462	0.346	-0.786	0.303	0.291	-0.849	0.119	0.353
748	3.74	-0.75	1.081	0.471	NaN	NaN	NaN	-0.637	0.976	0.673	-0.613	0.742	0.7	-0.554	0.549	0.623	-0.564	0.48	0.63	-0.576	0.319	0.677	-0.603	0.108	0.626	-0.481	0.023	0.645	NaN	NaN	NaN	-0.651	0.951	0.294	-0.672	0.693	0.274	-0.656	0.535	0.352	-0.701	0.462	0.346	-0.785	0.304	0.291	-0.849	0.12	0.353
749	3.745	-0.748	1.081	0.472	NaN	NaN	NaN	-0.635	0.976	0.674	-0.612	0.742	0.701	-0.553	0.548	0.624	-0.563	0.48	0.631	-0.575	0.318	0.677	-0.603	0.108	0.626	-0.481	0.023	0.645	NaN	NaN	NaN	-0.649	0.951	0.295	-0.671	0.694	0.274	-0.654	0.535	0.352	-0.699	0.462	0.346	-0.784	0.305	0.291	-0.848	0.121	0.353
750	3.75	-0.747	1.081	0.473	NaN	NaN	NaN	-0.633	0.976	0.675	-0.611	0.742	0.701	-0.552	0.548	0.624	-0.563	0.48	0.632	-0.575	0.318	0.677	-0.603	0.108	0.626	-0.481	0.023	0.645	NaN	NaN	NaN	-0.647	0.951	0.296	-0.67	0.694	0.275	-0.651	0.535	0.352	-0.697	0.463	0.347	-0.783	0.306	0.292	-0.848	0.122	0.354
751	3.755	-0.745	1.081	0.474	NaN	NaN	NaN	-0.632	0.976	0.676	-0.61	0.742	0.702	-0.552	0.548	0.625	-0.563	0.48	0.632	-0.575	0.318	0.677	-0.603	0.108	0.626	-0.481	0.023	0.645	NaN	NaN	NaN	-0.645	0.951	0.296	-0.668	0.694	0.276	-0.649	0.535	0.352	-0.694	0.463	0.347	-0.782	0.307	0.292	-0.847	0.123	0.354
752	3.76	-0.743	1.081	0.475	NaN	NaN	NaN	-0.631	0.976	0.677	-0.609	0.742	0.702	-0.551	0.548	0.626	-0.563	0.481	0.633	-0.575	0.318	0.678	-0.603	0.108	0.626	-0.481	0.023	0.645	NaN	NaN	NaN	-0.644	0.951	0.296	-0.666	0.694	0.277	-0.647	0.535	0.352	-0.692	0.463	0.347	-0.781	0.308	0.292	-0.847	0.124	0.353
753	3.765	-0.742	1.081	0.476	NaN	NaN	NaN	-0.63	0.976	0.677	-0.608	0.742	0.703	-0.551	0.548	0.627	-0.562	0.481	0.633	-0.574	0.318	0.678	-0.603	0.108	0.626	-0.481	0.023	0.645	NaN	NaN	NaN	-0.643	0.952	0.297	-0.664	0.694	0.278	-0.644	0.535	0.352	-0.689	0.463	0.347	-0.78	0.309	0.292	-0.846	0.125	0.353
754	3.77	-0.74	1.081	0.477	NaN	NaN	NaN	-0.628	0.976	0.678	-0.607	0.742	0.703	-0.55	0.548	0.627	-0.561	0.48	0.633	-0.574	0.318	0.679	-0.603	0.108	0.626	-0.481	0.023	0.645	NaN	NaN	NaN	-0.641	0.952	0.298	-0.663	0.694	0.279	-0.642	0.536	0.353	-0.687	0.464	0.347	-0.779	0.31	0.292	-0.845	0.126	0.353
755	3.775	-0.739	1.081	0.477	NaN	NaN	NaN	-0.626	0.976	0.678	-0.606	0.742	0.703	-0.55	0.548	0.627	-0.56	0.48	0.634	-0.573	0.317	0.679	-0.603	0.108	0.626	-0.481	0.023	0.645	NaN	NaN	NaN	-0.639	0.952	0.298	-0.661	0.694	0.28	-0.639	0.536	0.353	-0.685	0.464	0.347	-0.777	0.311	0.292	-0.845	0.127	0.353
756	3.78	-0.737	1.081	0.478	NaN	NaN	NaN	-0.624	0.976	0.679	-0.605	0.742	0.704	-0.549	0.548	0.628	-0.559	0.48	0.634	-0.573	0.317	0.679	-0.603	0.108	0.627	-0.481	0.023	0.645	NaN	NaN	NaN	-0.637	0.952	0.299	-0.659	0.694	0.28	-0.636	0.536	0.353	-0.682	0.465	0.347	-0.775	0.312	0.293	-0.844	0.129	0.352
757	3.785	-0.735	1.081	0.479	NaN	NaN	NaN	-0.623	0.975	0.679	-0.605	0.742	0.704	-0.548	0.548	0.628	-0.558	0.48	0.634	-0.572	0.317	0.679	-0.603	0.107	0.627	-0.481	0.023	0.645	NaN	NaN	NaN	-0.636	0.953	0.3	-0.657	0.695	0.281	-0.633	0.536	0.353	-0.679	0.465	0.347	-0.773	0.313	0.293	-0.843	0.13	0.352
758	3.79	-0.734	1.081	0.48	NaN	NaN	NaN	-0.621	0.975	0.68	-0.603	0.741	0.705	-0.547	0.548	0.628	-0.557	0.48	0.635	-0.571	0.317	0.679	-0.603	0.107	0.627	-0.481	0.023	0.645	NaN	NaN	NaN	-0.634	0.954	0.3	-0.655	0.695	0.281	-0.63	0.536	0.353	-0.676	0.465	0.347	-0.771	0.314	0.293	-0.842	0.132	0.352
759	3.795	-0.732	1.082	0.481	NaN	NaN	NaN	-0.619	0.975	0.68	-0.602	0.741	0.705	-0.546	0.548	0.629	-0.557	0.48	0.635	-0.571	0.317	0.68	-0.602	0.107	0.627	-0.481	0.023	0.645	NaN	NaN	NaN	-0.633	0.954	0.3	-0.653	0.695	0.282	-0.627	0.536	0.353	-0.673	0.465	0.347	-0.769	0.315	0.293	-0.841	0.133	0.352
760	3.8	-0.731	1.082	0.481	NaN	NaN	NaN	-0.618	0.975	0.681	-0.601	0.741	0.705	-0.544	0.548	0.629	-0.556	0.48	0.635	-0.57	0.317	0.68	-0.602	0.107	0.627	-0.481	0.023	0.645	NaN	NaN	NaN	-0.632	0.955	0.301	-0.65	0.696	0.282	-0.623	0.537	0.353	-0.669	0.466	0.347	-0.767	0.317	0.293	-0.84	0.135	0.351
761	3.805	-0.729	1.082	0.482	NaN	NaN	NaN	-0.616	0.974	0.681	-0.6	0.741	0.706	-0.542	0.547	0.628	-0.554	0.479	0.635	-0.57	0.317	0.68	-0.602	0.107	0.627	-0.481	0.023	0.645	NaN	NaN	NaN	-0.63	0.956	0.301	-0.647	0.696	0.282	-0.62	0.537	0.352	-0.665	0.466	0.347	-0.765	0.318	0.293	-0.839	0.136	0.351
762	3.81	-0.728	1.082	0.483	NaN	NaN	NaN	-0.615	0.974	0.682	-0.6	0.741	0.706	-0.54	0.547	0.628	-0.553	0.479	0.636	-0.569	0.317	0.68	-0.602	0.107	0.627	-0.481	0.023	0.645	NaN	NaN	NaN	-0.629	0.956	0.301	-0.644	0.696	0.282	-0.616	0.537	0.353	-0.661	0.465	0.347	-0.762	0.32	0.293	-0.837	0.137	0.35
763	3.815	-0.726	1.083	0.484	NaN	NaN	NaN	-0.613	0.974	0.682	-0.598	0.74	0.706	-0.539	0.546	0.629	-0.552	0.479	0.636	-0.568	0.317	0.68	-0.602	0.107	0.627	-0.481	0.023	0.645	NaN	NaN	NaN	-0.627	0.957	0.301	-0.641	0.696	0.283	-0.612	0.537	0.353	-0.657	0.465	0.347	-0.76	0.321	0.293	-0.836	0.139	0.35
764	3.82	-0.725	1.083	0.484	NaN	NaN	NaN	-0.612	0.974	0.683	-0.597	0.74	0.706	-0.538	0.546	0.629	-0.551	0.479	0.636	-0.568	0.317	0.68	-0.602	0.107	0.627	-0.481	0.022	0.645	NaN	NaN	NaN	-0.626	0.957	0.302	-0.638	0.696	0.283	-0.607	0.538	0.353	-0.653	0.466	0.347	-0.757	0.322	0.292	-0.835	0.141	0.35
765	3.825	-0.724	1.083	0.485	NaN	NaN	NaN	-0.611	0.974	0.683	-0.595	0.74	0.707	-0.537	0.546	0.629	-0.55	0.479	0.636	-0.567	0.317	0.68	-0.602	0.107	0.627	-0.481	0.022	0.645	NaN	NaN	NaN	-0.625	0.958	0.302	-0.635	0.697	0.283	-0.603	0.538	0.353	-0.649	0.466	0.346	-0.754	0.324	0.292	-0.834	0.143	0.349
766	3.83	-0.723	1.084	0.486	NaN	NaN	NaN	-0.609	0.974	0.684	-0.593	0.739	0.707	-0.536	0.546	0.63	-0.549	0.479	0.636	-0.566	0.316	0.68	-0.602	0.107	0.627	-0.481	0.022	0.645	NaN	NaN	NaN	-0.623	0.959	0.303	-0.632	0.697	0.283	-0.598	0.538	0.353	-0.644	0.466	0.346	-0.751	0.325	0.292	-0.832	0.145	0.348
767	3.835	-0.721	1.084	0.487	NaN	NaN	NaN	-0.608	0.974	0.684	-0.592	0.739	0.708	-0.535	0.546	0.63	-0.548	0.479	0.636	-0.564	0.315	0.68	-0.602	0.107	0.627	-0.481	0.022	0.645	NaN	NaN	NaN	-0.621	0.96	0.303	-0.628	0.697	0.283	-0.593	0.538	0.353	-0.64	0.467	0.346	-0.748	0.326	0.292	-0.831	0.147	0.347
768	3.84	-0.72	1.084	0.487	NaN	NaN	NaN	-0.607	0.974	0.684	-0.591	0.739	0.708	-0.534	0.546	0.63	-0.547	0.478	0.637	-0.563	0.315	0.68	-0.602	0.107	0.627	-0.481	0.022	0.645	NaN	NaN	NaN	-0.619	0.96	0.303	-0.625	0.697	0.283	-0.589	0.538	0.353	-0.635	0.467	0.346	-0.744	0.328	0.291	-0.828	0.149	0.347
769	3.845	-0.718	1.084	0.488	NaN	NaN	NaN	-0.605	0.974	0.685	-0.59	0.74	0.708	-0.533	0.546	0.631	-0.546	0.478	0.637	-0.562	0.315	0.68	-0.602	0.107	0.627	-0.481	0.022	0.645	NaN	NaN	NaN	-0.618	0.961	0.303	-0.622	0.697	0.284	-0.583	0.538	0.353	-0.63	0.467	0.346	-0.741	0.33	0.291	-0.826	0.151	0.346
770	3.85	-0.717	1.085	0.489	NaN	NaN	NaN	-0.603	0.974	0.685	-0.587	0.738	0.709	-0.533	0.546	0.631	-0.545	0.478	0.637	-0.562	0.315	0.68	-0.601	0.107	0.627	-0.481	0.022	0.645	NaN	NaN	NaN	-0.617	0.962	0.304	-0.618	0.697	0.284	-0.578	0.538	0.352	-0.625	0.468	0.345	-0.737	0.331	0.291	-0.824	0.154	0.346
771	3.855	-0.716	1.085	0.49	NaN	NaN	NaN	-0.602	0.974	0.686	-0.585	0.738	0.709	-0.532	0.546	0.631	-0.544	0.478	0.637	-0.561	0.315	0.68	-0.601	0.107	0.627	-0.481	0.022	0.645	NaN	NaN	NaN	-0.616	0.962	0.304	-0.613	0.697	0.284	-0.573	0.539	0.352	-0.619	0.468	0.345	-0.733	0.332	0.29	-0.822	0.156	0.345
772	3.86	-0.715	1.085	0.49	NaN	NaN	NaN	-0.6	0.973	0.686	-0.584	0.739	0.709	-0.531	0.546	0.631	-0.544	0.478	0.637	-0.561	0.315	0.68	-0.601	0.107	0.627	-0.481	0.022	0.645	NaN	NaN	NaN	-0.614	0.963	0.304	-0.61	0.697	0.284	-0.568	0.539	0.351	-0.614	0.468	0.345	-0.728	0.334	0.29	-0.819	0.158	0.345
773	3.865	-0.713	1.085	0.491	NaN	NaN	NaN	-0.598	0.973	0.686	-0.583	0.739	0.709	-0.53	0.545	0.632	-0.543	0.478	0.638	-0.56	0.315	0.68	-0.601	0.107	0.627	-0.481	0.022	0.645	NaN	NaN	NaN	-0.614	0.964	0.304	-0.606	0.697	0.284	-0.562	0.539	0.351	-0.608	0.468	0.344	-0.723	0.335	0.289	-0.816	0.16	0.344
774	3.87	-0.712	1.085	0.492	NaN	NaN	NaN	-0.596	0.973	0.687	-0.581	0.738	0.709	-0.529	0.545	0.632	-0.541	0.478	0.638	-0.56	0.315	0.681	-0.601	0.107	0.627	-0.481	0.022	0.645	NaN	NaN	NaN	-0.613	0.964	0.305	-0.602	0.697	0.284	-0.556	0.539	0.351	-0.603	0.468	0.344	-0.719	0.336	0.289	-0.813	0.163	0.343
775	3.875	-0.711	1.085	0.493	-0.534	1.064	0.643	-0.595	0.973	0.687	-0.579	0.738	0.71	-0.527	0.545	0.632	-0.54	0.477	0.638	-0.559	0.315	0.681	-0.601	0.107	0.627	-0.481	0.022	0.645	NaN	NaN	NaN	-0.612	0.965	0.305	-0.598	0.696	0.284	-0.551	0.54	0.35	-0.597	0.469	0.344	-0.714	0.337	0.289	-0.81	0.166	0.343
776	3.88	-0.71	1.085	0.494	-0.531	1.064	0.644	-0.592	0.973	0.687	-0.578	0.739	0.71	-0.526	0.545	0.632	-0.54	0.477	0.639	-0.559	0.315	0.681	-0.601	0.107	0.627	-0.481	0.022	0.645	NaN	NaN	NaN	-0.611	0.965	0.305	-0.595	0.697	0.284	-0.546	0.54	0.35	-0.591	0.469	0.343	-0.708	0.339	0.288	-0.808	0.168	0.342
777	3.885	-0.708	1.085	0.495	-0.527	1.063	0.644	-0.59	0.973	0.688	-0.577	0.74	0.71	-0.525	0.544	0.632	-0.54	0.477	0.639	-0.558	0.314	0.681	-0.601	0.106	0.627	-0.481	0.022	0.645	NaN	NaN	NaN	-0.611	0.966	0.305	-0.591	0.697	0.284	-0.541	0.541	0.35	-0.586	0.469	0.342	-0.704	0.34	0.287	-0.805	0.171	0.342
778	3.89	-0.707	1.085	0.496	-0.525	1.063	0.644	-0.588	0.973	0.688	-0.576	0.74	0.711	-0.525	0.544	0.632	-0.539	0.477	0.639	-0.557	0.314	0.681	-0.6	0.106	0.628	-0.481	0.022	0.645	NaN	NaN	NaN	-0.609	0.966	0.305	-0.587	0.696	0.284	-0.535	0.541	0.349	-0.58	0.47	0.342	-0.698	0.341	0.287	-0.802	0.173	0.341
779	3.895	-0.706	1.085	0.496	-0.524	1.064	0.644	-0.587	0.973	0.688	-0.573	0.739	0.711	-0.523	0.544	0.632	-0.538	0.477	0.639	-0.557	0.314	0.681	-0.6	0.106	0.628	-0.481	0.022	0.645	NaN	NaN	NaN	-0.608	0.966	0.305	-0.583	0.696	0.284	-0.53	0.542	0.349	-0.575	0.47	0.341	-0.693	0.342	0.286	-0.799	0.176	0.341
780	3.9	-0.704	1.085	0.497	-0.521	1.064	0.644	-0.584	0.973	0.689	-0.572	0.739	0.711	-0.522	0.544	0.633	-0.537	0.477	0.639	-0.556	0.314	0.681	-0.6	0.106	0.628	-0.481	0.022	0.645	NaN	NaN	NaN	-0.608	0.966	0.305	-0.58	0.697	0.283	-0.525	0.542	0.348	-0.569	0.471	0.341	-0.689	0.343	0.286	-0.796	0.178	0.341
781	3.905	-0.703	1.085	0.498	-0.518	1.063	0.644	-0.583	0.973	0.689	-0.57	0.739	0.712	-0.521	0.544	0.632	-0.536	0.477	0.639	-0.556	0.314	0.682	-0.6	0.106	0.628	-0.481	0.022	0.645	NaN	NaN	NaN	-0.607	0.967	0.306	-0.576	0.696	0.283	-0.52	0.543	0.348	-0.564	0.471	0.34	-0.684	0.344	0.285	-0.793	0.18	0.34
782	3.91	-0.702	1.085	0.499	-0.516	1.063	0.644	-0.58	0.973	0.689	-0.568	0.739	0.712	-0.52	0.544	0.633	-0.535	0.476	0.64	-0.555	0.313	0.682	-0.6	0.106	0.628	-0.481	0.022	0.645	NaN	NaN	NaN	-0.607	0.967	0.306	-0.572	0.696	0.282	-0.515	0.543	0.347	-0.559	0.471	0.34	-0.679	0.345	0.285	-0.789	0.182	0.34
783	3.915	-0.701	1.085	0.5	-0.514	1.063	0.644	-0.579	0.973	0.689	-0.565	0.739	0.711	-0.52	0.544	0.633	-0.534	0.476	0.64	-0.554	0.313	0.682	-0.6	0.106	0.628	-0.481	0.022	0.645	NaN	NaN	NaN	-0.607	0.967	0.306	-0.57	0.696	0.282	-0.511	0.543	0.347	-0.553	0.472	0.34	-0.674	0.346	0.284	-0.786	0.183	0.339
784	3.92	-0.7	1.085	0.501	-0.512	1.063	0.644	-0.576	0.973	0.69	-0.563	0.739	0.712	-0.519	0.544	0.633	-0.534	0.476	0.64	-0.553	0.313	0.682	-0.6	0.106	0.628	-0.481	0.022	0.645	NaN	NaN	NaN	-0.606	0.967	0.306	-0.567	0.696	0.282	-0.506	0.544	0.346	-0.549	0.472	0.339	-0.67	0.347	0.284	-0.782	0.184	0.339
785	3.925	-0.699	1.085	0.502	-0.509	1.063	0.644	-0.574	0.973	0.69	-0.561	0.739	0.712	-0.518	0.543	0.633	-0.533	0.476	0.64	-0.552	0.313	0.682	-0.6	0.106	0.628	-0.481	0.022	0.645	NaN	NaN	NaN	-0.606	0.967	0.306	-0.564	0.697	0.281	-0.502	0.544	0.346	-0.544	0.473	0.339	-0.665	0.348	0.283	-0.777	0.185	0.338
786	3.93	-0.697	1.084	0.502	-0.507	1.063	0.644	-0.572	0.972	0.69	-0.559	0.739	0.712	-0.516	0.543	0.633	-0.532	0.476	0.64	-0.552	0.312	0.682	-0.6	0.106	0.628	-0.481	0.022	0.645	NaN	NaN	NaN	-0.606	0.967	0.306	-0.561	0.697	0.281	-0.498	0.545	0.345	-0.539	0.473	0.339	-0.66	0.348	0.283	-0.773	0.186	0.338
787	3.935	-0.696	1.084	0.503	-0.506	1.063	0.644	-0.57	0.972	0.69	-0.556	0.738	0.712	-0.515	0.542	0.634	-0.532	0.476	0.64	-0.551	0.312	0.682	-0.599	0.105	0.628	-0.481	0.022	0.645	NaN	NaN	NaN	-0.606	0.967	0.306	-0.559	0.697	0.281	-0.494	0.546	0.345	-0.534	0.474	0.338	-0.655	0.349	0.283	-0.768	0.187	0.337
788	3.94	-0.694	1.084	0.504	-0.504	1.063	0.644	-0.568	0.972	0.69	-0.555	0.738	0.712	-0.515	0.542	0.634	-0.531	0.475	0.64	-0.551	0.312	0.682	-0.599	0.105	0.628	-0.481	0.022	0.645	NaN	NaN	NaN	-0.605	0.967	0.306	-0.556	0.697	0.281	-0.49	0.547	0.344	-0.53	0.475	0.338	-0.651	0.349	0.282	-0.763	0.187	0.337
789	3.945	-0.693	1.084	0.505	-0.502	1.062	0.644	-0.566	0.972	0.691	-0.553	0.739	0.712	-0.514	0.542	0.634	-0.53	0.475	0.64	-0.55	0.312	0.682	-0.599	0.105	0.628	-0.481	0.022	0.645	NaN	NaN	NaN	-0.604	0.967	0.307	-0.554	0.698	0.281	-0.487	0.547	0.344	-0.526	0.475	0.337	-0.646	0.35	0.282	-0.759	0.187	0.337
790	3.95	-0.692	1.084	0.505	-0.499	1.062	0.644	-0.564	0.972	0.691	-0.552	0.739	0.712	-0.513	0.542	0.634	-0.528	0.475	0.641	-0.549	0.312	0.682	-0.599	0.105	0.628	-0.481	0.023	0.645	NaN	NaN	NaN	-0.603	0.967	0.307	-0.551	0.698	0.281	-0.483	0.548	0.343	-0.522	0.476	0.337	-0.641	0.35	0.281	-0.753	0.187	0.337
791	3.955	-0.69	1.083	0.506	-0.498	1.062	0.644	-0.562	0.972	0.691	-0.549	0.738	0.713	-0.512	0.542	0.634	-0.528	0.475	0.641	-0.549	0.312	0.682	-0.599	0.105	0.628	-0.481	0.022	0.645	NaN	NaN	NaN	-0.602	0.966	0.307	-0.549	0.699	0.281	-0.48	0.549	0.342	-0.518	0.477	0.337	-0.637	0.35	0.281	-0.748	0.186	0.337
792	3.96	-0.689	1.083	0.506	-0.497	1.062	0.644	-0.561	0.972	0.691	-0.547	0.738	0.713	-0.512	0.542	0.634	-0.527	0.475	0.641	-0.548	0.312	0.682	-0.599	0.105	0.628	-0.481	0.022	0.645	NaN	NaN	NaN	-0.6	0.966	0.308	-0.547	0.699	0.281	-0.477	0.55	0.342	-0.515	0.478	0.336	-0.632	0.35	0.281	-0.742	0.185	0.337
793	3.965	-0.687	1.083	0.507	-0.496	1.062	0.644	-0.559	0.972	0.691	-0.546	0.738	0.713	-0.511	0.542	0.634	-0.527	0.475	0.641	-0.548	0.312	0.682	-0.599	0.105	0.628	-0.48	0.022	0.645	NaN	NaN	NaN	-0.6	0.966	0.308	-0.546	0.7	0.281	-0.474	0.551	0.342	-0.511	0.478	0.335	-0.628	0.35	0.281	-0.737	0.185	0.337
794	3.97	-0.687	1.084	0.507	-0.493	1.062	0.643	-0.557	0.972	0.691	-0.545	0.739	0.713	-0.509	0.542	0.633	-0.527	0.475	0.641	-0.547	0.312	0.682	-0.599	0.105	0.628	-0.481	0.022	0.645	NaN	NaN	NaN	-0.599	0.966	0.308	-0.544	0.701	0.281	-0.471	0.552	0.342	-0.508	0.479	0.335	-0.623	0.349	0.281	-0.731	0.184	0.337
795	3.975	-0.686	1.084	0.508	-0.49	1.062	0.643	-0.556	0.973	0.691	-0.544	0.739	0.713	-0.508	0.542	0.633	-0.526	0.475	0.641	-0.547	0.311	0.682	-0.599	0.105	0.628	-0.481	0.023	0.645	NaN	NaN	NaN	-0.599	0.966	0.308	-0.542	0.701	0.281	-0.468	0.552	0.342	-0.504	0.48	0.335	-0.619	0.349	0.281	-0.725	0.182	0.337
796	3.98	-0.684	1.084	0.509	-0.488	1.062	0.643	-0.554	0.973	0.691	-0.543	0.74	0.713	-0.507	0.542	0.633	-0.526	0.475	0.641	-0.546	0.311	0.683	-0.599	0.105	0.628	-0.481	0.022	0.645	NaN	NaN	NaN	-0.597	0.965	0.309	-0.54	0.701	0.281	-0.464	0.553	0.341	-0.501	0.481	0.334	-0.615	0.349	0.281	-0.719	0.182	0.337
797	3.985	-0.683	1.084	0.509	-0.487	1.062	0.643	-0.552	0.973	0.692	-0.54	0.738	0.713	-0.506	0.542	0.633	-0.525	0.475	0.641	-0.546	0.311	0.683	-0.599	0.105	0.628	-0.481	0.022	0.645	NaN	NaN	NaN	-0.594	0.964	0.31	-0.538	0.702	0.281	-0.461	0.554	0.341	-0.497	0.481	0.334	-0.61	0.349	0.28	-0.713	0.18	0.337
798	3.99	-0.681	1.084	0.509	-0.486	1.062	0.643	-0.551	0.973	0.692	-0.538	0.738	0.713	-0.506	0.542	0.633	-0.524	0.475	0.641	-0.546	0.311	0.683	-0.599	0.105	0.628	-0.481	0.022	0.645	NaN	NaN	NaN	-0.592	0.964	0.311	-0.537	0.702	0.281	-0.458	0.555	0.341	-0.494	0.482	0.334	-0.606	0.348	0.28	-0.707	0.178	0.338
799	3.995	-0.68	1.084	0.51	-0.484	1.062	0.643	-0.549	0.973	0.692	-0.537	0.739	0.713	-0.505	0.542	0.633	-0.523	0.474	0.641	-0.546	0.311	0.683	-0.599	0.105	0.628	-0.481	0.022	0.645	NaN	NaN	NaN	-0.592	0.964	0.311	-0.535	0.702	0.281	-0.455	0.555	0.341	-0.49	0.482	0.334	-0.601	0.348	0.28	-0.7	0.177	0.338
800	4	-0.679	1.084	0.51	-0.482	1.062	0.643	-0.547	0.973	0.691	-0.536	0.74	0.713	-0.505	0.542	0.634	-0.523	0.474	0.641	-0.546	0.311	0.683	-0.599	0.105	0.628	-0.481	0.023	0.645	NaN	NaN	NaN	-0.591	0.964	0.31	-0.534	0.703	0.281	-0.452	0.556	0.34	-0.487	0.483	0.334	-0.597	0.347	0.28	-0.694	0.175	0.338
801	4.005	-0.677	1.084	0.51	-0.48	1.061	0.642	-0.545	0.973	0.691	-0.535	0.74	0.713	-0.504	0.542	0.634	-0.522	0.475	0.641	-0.546	0.311	0.683	-0.599	0.105	0.628	-0.481	0.023	0.645	NaN	NaN	NaN	-0.59	0.964	0.31	-0.532	0.703	0.282	-0.449	0.556	0.34	-0.484	0.483	0.334	-0.593	0.347	0.281	-0.687	0.173	0.339
802	4.01	-0.676	1.084	0.51	-0.479	1.061	0.642	-0.543	0.973	0.691	-0.532	0.738	0.713	-0.504	0.542	0.634	-0.522	0.475	0.641	-0.546	0.311	0.683	-0.599	0.105	0.628	-0.481	0.022	0.645	NaN	NaN	NaN	-0.59	0.964	0.31	-0.53	0.703	0.282	-0.447	0.557	0.34	-0.481	0.484	0.334	-0.588	0.346	0.281	-0.68	0.172	0.339
803	4.015	-0.675	1.084	0.511	-0.478	1.062	0.642	-0.541	0.973	0.691	-0.531	0.738	0.713	-0.503	0.542	0.634	-0.521	0.475	0.641	-0.545	0.311	0.683	-0.599	0.105	0.629	-0.481	0.022	0.645	NaN	NaN	NaN	-0.589	0.964	0.31	-0.529	0.703	0.282	-0.444	0.558	0.34	-0.478	0.484	0.334	-0.584	0.346	0.281	-0.674	0.17	0.34
804	4.02	-0.673	1.084	0.511	-0.477	1.062	0.642	-0.54	0.973	0.691	-0.529	0.739	0.713	-0.503	0.542	0.634	-0.521	0.475	0.641	-0.545	0.311	0.683	-0.599	0.105	0.629	-0.481	0.023	0.645	NaN	NaN	NaN	-0.588	0.964	0.31	-0.527	0.703	0.282	-0.441	0.559	0.34	-0.474	0.485	0.334	-0.58	0.345	0.281	-0.667	0.167	0.34
805	4.025	-0.672	1.085	0.511	-0.475	1.062	0.642	-0.539	0.973	0.691	-0.529	0.739	0.713	-0.502	0.542	0.634	-0.52	0.475	0.642	-0.545	0.311	0.684	-0.598	0.105	0.629	-0.481	0.023	0.645	NaN	NaN	NaN	-0.587	0.965	0.31	-0.526	0.704	0.282	-0.438	0.559	0.34	-0.471	0.485	0.334	-0.576	0.344	0.281	-0.659	0.165	0.34
806	4.03	-0.671	1.085	0.511	-0.473	1.062	0.641	-0.538	0.973	0.691	-0.528	0.739	0.713	-0.502	0.542	0.634	-0.52	0.475	0.642	-0.545	0.311	0.684	-0.598	0.106	0.629	-0.481	0.023	0.645	NaN	NaN	NaN	-0.588	0.966	0.31	-0.525	0.704	0.282	-0.436	0.56	0.34	-0.469	0.486	0.334	-0.572	0.344	0.281	-0.652	0.164	0.34
807	4.035	-0.67	1.085	0.512	-0.471	1.062	0.641	-0.536	0.973	0.691	-0.528	0.74	0.713	-0.501	0.542	0.634	-0.519	0.475	0.642	-0.544	0.311	0.684	-0.598	0.106	0.629	-0.481	0.023	0.645	NaN	NaN	NaN	-0.592	0.969	0.308	-0.523	0.704	0.282	-0.433	0.56	0.34	-0.466	0.487	0.334	-0.567	0.343	0.281	-0.645	0.162	0.34
808	4.04	-0.669	1.085	0.511	-0.469	1.062	0.641	-0.535	0.973	0.691	-0.527	0.74	0.713	-0.5	0.542	0.634	-0.518	0.475	0.641	-0.544	0.311	0.684	-0.598	0.106	0.629	-0.481	0.023	0.645	NaN	NaN	NaN	-0.59	0.969	0.309	-0.522	0.705	0.282	-0.431	0.561	0.339	-0.463	0.487	0.334	-0.563	0.342	0.282	-0.638	0.16	0.341
809	4.045	-0.668	1.085	0.511	-0.469	1.062	0.641	-0.534	0.973	0.691	-0.527	0.741	0.713	-0.498	0.541	0.634	-0.517	0.474	0.641	-0.544	0.311	0.684	-0.598	0.106	0.629	-0.481	0.023	0.645	NaN	NaN	NaN	-0.585	0.967	0.31	-0.52	0.705	0.282	-0.429	0.562	0.339	-0.46	0.487	0.334	-0.559	0.341	0.282	-0.631	0.158	0.341
810	4.05	-0.666	1.085	0.512	-0.468	1.062	0.641	-0.533	0.973	0.691	-0.525	0.74	0.713	-0.497	0.541	0.634	-0.516	0.474	0.641	-0.543	0.311	0.684	-0.598	0.106	0.629	-0.481	0.023	0.645	NaN	NaN	NaN	-0.585	0.967	0.31	-0.518	0.705	0.282	-0.427	0.563	0.339	-0.458	0.487	0.334	-0.555	0.34	0.282	-0.624	0.155	0.342
811	4.055	-0.665	1.085	0.512	-0.467	1.062	0.641	-0.531	0.973	0.691	-0.522	0.739	0.712	-0.496	0.54	0.634	-0.515	0.474	0.641	-0.543	0.311	0.683	-0.598	0.106	0.629	-0.481	0.022	0.645	NaN	NaN	NaN	-0.586	0.969	0.309	-0.517	0.706	0.281	-0.425	0.564	0.339	-0.456	0.488	0.333	-0.55	0.339	0.282	-0.616	0.153	0.342
812	4.06	-0.664	1.085	0.512	-0.467	1.062	0.641	-0.53	0.973	0.69	-0.521	0.738	0.712	-0.495	0.54	0.634	-0.514	0.474	0.64	-0.543	0.312	0.683	-0.598	0.106	0.629	-0.481	0.023	0.645	NaN	NaN	NaN	-0.584	0.968	0.309	-0.516	0.706	0.281	-0.424	0.564	0.338	-0.453	0.489	0.333	-0.546	0.338	0.282	-0.609	0.151	0.342
813	4.065	-0.663	1.085	0.512	-0.466	1.062	0.641	-0.529	0.973	0.69	-0.52	0.738	0.712	-0.494	0.54	0.634	-0.513	0.474	0.64	-0.542	0.312	0.683	-0.598	0.106	0.629	-0.481	0.023	0.645	NaN	NaN	NaN	-0.586	0.97	0.308	-0.514	0.707	0.28	-0.422	0.565	0.338	-0.451	0.489	0.332	-0.542	0.337	0.283	-0.601	0.149	0.342
814	4.07	-0.662	1.085	0.512	-0.464	1.062	0.641	-0.528	0.973	0.69	-0.52	0.738	0.712	-0.494	0.54	0.634	-0.513	0.474	0.64	-0.541	0.312	0.683	-0.597	0.106	0.629	-0.481	0.023	0.645	NaN	NaN	NaN	-0.586	0.971	0.307	-0.513	0.707	0.28	-0.42	0.565	0.338	-0.449	0.489	0.332	-0.538	0.336	0.283	-0.594	0.147	0.343
815	4.075	-0.66	1.085	0.512	-0.462	1.061	0.641	-0.528	0.973	0.69	-0.519	0.739	0.711	-0.493	0.54	0.634	-0.512	0.473	0.64	-0.54	0.311	0.683	-0.597	0.106	0.629	-0.481	0.023	0.645	NaN	NaN	NaN	-0.585	0.971	0.307	-0.511	0.707	0.28	-0.419	0.566	0.337	-0.447	0.49	0.332	-0.534	0.335	0.283	-0.587	0.145	0.342
816	4.08	-0.659	1.085	0.511	-0.461	1.061	0.641	-0.527	0.973	0.69	-0.518	0.739	0.711	-0.492	0.54	0.634	-0.511	0.473	0.64	-0.539	0.31	0.683	-0.597	0.106	0.629	-0.481	0.023	0.645	NaN	NaN	NaN	-0.583	0.971	0.307	-0.51	0.707	0.279	-0.417	0.566	0.337	-0.446	0.49	0.332	-0.529	0.334	0.283	-0.579	0.144	0.343
817	4.085	-0.659	1.085	0.511	-0.461	1.061	0.641	-0.526	0.973	0.69	-0.518	0.739	0.711	-0.492	0.54	0.634	-0.511	0.473	0.64	-0.538	0.31	0.683	-0.597	0.106	0.629	-0.481	0.023	0.645	NaN	NaN	NaN	-0.582	0.971	0.307	-0.508	0.707	0.278	-0.416	0.566	0.336	-0.443	0.49	0.331	-0.525	0.333	0.283	-0.572	0.142	0.343
818	4.09	-0.658	1.085	0.511	-0.461	1.061	0.641	-0.525	0.972	0.69	-0.518	0.739	0.711	-0.491	0.54	0.633	-0.51	0.474	0.64	-0.537	0.31	0.682	-0.597	0.106	0.629	-0.481	0.023	0.645	NaN	NaN	NaN	-0.581	0.971	0.306	-0.507	0.707	0.278	-0.415	0.567	0.336	-0.441	0.49	0.331	-0.521	0.331	0.282	-0.564	0.14	0.343
819	4.095	-0.657	1.085	0.51	-0.46	1.061	0.641	-0.523	0.971	0.689	-0.517	0.739	0.711	-0.49	0.54	0.633	-0.509	0.473	0.639	-0.537	0.31	0.682	-0.597	0.106	0.629	-0.481	0.023	0.645	NaN	NaN	NaN	-0.58	0.972	0.306	-0.506	0.708	0.278	-0.413	0.567	0.336	-0.439	0.49	0.331	-0.517	0.33	0.282	-0.556	0.138	0.343
820	4.1	-0.656	1.085	0.51	-0.46	1.061	0.641	-0.521	0.971	0.689	-0.516	0.738	0.711	-0.488	0.54	0.632	-0.507	0.473	0.639	-0.536	0.31	0.682	-0.597	0.106	0.629	-0.481	0.023	0.645	NaN	NaN	NaN	-0.577	0.97	0.306	-0.504	0.708	0.277	-0.412	0.567	0.336	-0.437	0.49	0.331	-0.512	0.329	0.282	-0.549	0.136	0.343
821	4.105	-0.654	1.085	0.51	-0.459	1.061	0.641	-0.521	0.97	0.689	-0.515	0.738	0.711	-0.487	0.539	0.632	-0.506	0.473	0.638	-0.536	0.31	0.682	-0.597	0.106	0.628	-0.481	0.023	0.645	NaN	NaN	NaN	-0.572	0.969	0.307	-0.503	0.708	0.277	-0.41	0.567	0.336	-0.435	0.49	0.331	-0.508	0.328	0.282	-0.542	0.134	0.343
822	4.11	-0.653	1.085	0.509	-0.457	1.061	0.641	-0.52	0.97	0.688	-0.514	0.738	0.71	-0.486	0.539	0.632	-0.505	0.472	0.638	-0.536	0.31	0.682	-0.597	0.106	0.628	-0.481	0.023	0.645	NaN	NaN	NaN	-0.572	0.969	0.306	-0.502	0.707	0.277	-0.408	0.567	0.336	-0.433	0.49	0.331	-0.504	0.327	0.281	-0.535	0.133	0.343
823	4.115	-0.652	1.085	0.509	-0.456	1.06	0.641	-0.52	0.97	0.688	-0.514	0.738	0.71	-0.485	0.539	0.632	-0.504	0.472	0.638	-0.535	0.31	0.682	-0.597	0.106	0.628	-0.481	0.023	0.645	NaN	NaN	NaN	-0.567	0.967	0.307	-0.501	0.707	0.276	-0.407	0.567	0.335	-0.431	0.49	0.331	-0.499	0.326	0.281	-0.528	0.131	0.342
824	4.12	-0.651	1.084	0.508	-0.454	1.059	0.64	-0.519	0.971	0.688	-0.512	0.737	0.71	-0.485	0.539	0.631	-0.503	0.472	0.638	-0.535	0.31	0.682	-0.597	0.106	0.628	-0.481	0.023	0.645	NaN	NaN	NaN	-0.565	0.967	0.307	-0.5	0.707	0.276	-0.406	0.567	0.335	-0.429	0.49	0.331	-0.495	0.325	0.281	-0.521	0.13	0.342
825	4.125	-0.65	1.084	0.508	-0.453	1.059	0.64	-0.519	0.97	0.688	-0.511	0.736	0.709	-0.484	0.539	0.631	-0.503	0.471	0.638	-0.535	0.31	0.681	-0.597	0.106	0.628	-0.481	0.023	0.645	NaN	NaN	NaN	-0.563	0.966	0.307	-0.499	0.707	0.276	-0.405	0.567	0.335	-0.427	0.489	0.331	-0.491	0.324	0.281	-0.514	0.128	0.342
826	4.13	-0.648	1.084	0.507	-0.452	1.058	0.639	-0.517	0.97	0.687	-0.51	0.736	0.709	-0.482	0.539	0.63	-0.502	0.471	0.637	-0.534	0.31	0.681	-0.597	0.107	0.628	-0.481	0.023	0.645	NaN	NaN	NaN	-0.562	0.966	0.307	-0.498	0.707	0.276	-0.404	0.567	0.335	-0.426	0.489	0.33	-0.486	0.323	0.28	-0.507	0.127	0.342
827	4.135	-0.647	1.084	0.506	-0.451	1.058	0.639	-0.516	0.969	0.687	-0.51	0.736	0.708	-0.481	0.538	0.63	-0.501	0.471	0.637	-0.533	0.31	0.68	-0.597	0.107	0.628	-0.481	0.023	0.645	NaN	NaN	NaN	-0.56	0.966	0.307	-0.496	0.706	0.275	-0.403	0.567	0.335	-0.424	0.489	0.33	-0.482	0.321	0.28	-0.499	0.124	0.342
828	4.14	-0.646	1.084	0.506	-0.45	1.058	0.638	-0.516	0.969	0.686	-0.509	0.736	0.708	-0.479	0.538	0.63	-0.499	0.471	0.636	-0.532	0.31	0.68	-0.597	0.107	0.628	-0.481	0.023	0.645	NaN	NaN	NaN	-0.559	0.966	0.307	-0.495	0.706	0.275	-0.402	0.567	0.335	-0.422	0.489	0.33	-0.478	0.32	0.28	-0.493	0.122	0.342
829	4.145	-0.644	1.084	0.505	-0.45	1.058	0.638	-0.515	0.969	0.686	-0.508	0.736	0.707	-0.478	0.537	0.63	-0.498	0.471	0.636	-0.532	0.309	0.679	-0.597	0.107	0.628	-0.481	0.023	0.645	NaN	NaN	NaN	-0.557	0.966	0.306	-0.494	0.706	0.275	-0.401	0.567	0.335	-0.42	0.489	0.33	-0.474	0.319	0.28	-0.487	0.121	0.342
830	4.15	-0.643	1.084	0.504	-0.449	1.057	0.638	-0.515	0.969	0.686	-0.508	0.736	0.707	-0.477	0.537	0.63	-0.497	0.47	0.636	-0.531	0.309	0.679	-0.597	0.107	0.627	-0.481	0.022	0.645	NaN	NaN	NaN	-0.556	0.966	0.306	-0.493	0.705	0.275	-0.399	0.566	0.335	-0.419	0.488	0.33	-0.47	0.318	0.28	-0.48	0.12	0.342
831	4.155	-0.642	1.083	0.503	-0.448	1.057	0.638	-0.514	0.968	0.686	-0.507	0.736	0.707	-0.476	0.536	0.629	-0.495	0.47	0.635	-0.53	0.309	0.678	-0.597	0.107	0.627	-0.481	0.023	0.645	NaN	NaN	NaN	-0.554	0.966	0.305	-0.492	0.705	0.275	-0.398	0.565	0.335	-0.417	0.488	0.33	-0.466	0.317	0.279	-0.476	0.12	0.342
832	4.16	-0.641	1.083	0.503	-0.447	1.057	0.638	-0.513	0.968	0.685	-0.507	0.736	0.706	-0.474	0.536	0.629	-0.494	0.469	0.635	-0.529	0.308	0.678	-0.597	0.108	0.627	-0.481	0.023	0.645	NaN	NaN	NaN	-0.555	0.967	0.304	-0.49	0.705	0.275	-0.397	0.565	0.335	-0.415	0.487	0.33	-0.462	0.316	0.279	-0.471	0.12	0.341
833	4.165	-0.639	1.083	0.502	-0.446	1.057	0.638	-0.512	0.967	0.684	-0.505	0.735	0.706	-0.473	0.536	0.628	-0.492	0.469	0.634	-0.528	0.309	0.678	-0.597	0.108	0.627	-0.481	0.023	0.645	NaN	NaN	NaN	-0.555	0.968	0.304	-0.489	0.704	0.274	-0.396	0.565	0.335	-0.413	0.486	0.33	-0.458	0.315	0.279	-0.466	0.119	0.341
834	4.17	-0.638	1.083	0.501	-0.445	1.056	0.638	-0.512	0.967	0.684	-0.502	0.733	0.705	-0.471	0.535	0.628	-0.491	0.469	0.634	-0.527	0.308	0.677	-0.596	0.108	0.626	-0.481	0.022	0.645	NaN	NaN	NaN	-0.55	0.966	0.304	-0.488	0.704	0.274	-0.395	0.564	0.336	-0.411	0.486	0.33	-0.455	0.314	0.28	-0.461	0.118	0.342
835	4.175	-0.637	1.082	0.5	-0.444	1.056	0.637	-0.511	0.967	0.684	-0.501	0.732	0.704	-0.47	0.535	0.628	-0.489	0.468	0.633	-0.526	0.308	0.677	-0.596	0.108	0.626	-0.481	0.022	0.645	NaN	NaN	NaN	-0.547	0.964	0.303	-0.487	0.704	0.273	-0.394	0.564	0.336	-0.41	0.485	0.33	-0.452	0.313	0.28	-0.457	0.117	0.342
836	4.18	-0.635	1.082	0.499	-0.443	1.055	0.636	-0.51	0.966	0.683	-0.5	0.732	0.704	-0.468	0.535	0.627	-0.487	0.468	0.633	-0.525	0.308	0.677	-0.596	0.108	0.626	-0.481	0.022	0.645	NaN	NaN	NaN	-0.543	0.963	0.302	-0.485	0.703	0.273	-0.393	0.563	0.336	-0.409	0.485	0.33	-0.449	0.312	0.28	-0.454	0.116	0.342
837	4.185	-0.634	1.081	0.498	-0.442	1.055	0.635	-0.509	0.966	0.682	-0.499	0.732	0.704	-0.466	0.534	0.626	-0.486	0.467	0.632	-0.524	0.308	0.676	-0.596	0.108	0.626	-0.481	0.023	0.645	NaN	NaN	NaN	-0.541	0.962	0.301	-0.483	0.702	0.272	-0.391	0.563	0.336	-0.407	0.484	0.331	-0.446	0.312	0.28	-0.45	0.115	0.343
838	4.19	-0.632	1.081	0.497	-0.441	1.054	0.635	-0.508	0.965	0.682	-0.499	0.732	0.703	-0.464	0.534	0.625	-0.485	0.467	0.632	-0.523	0.308	0.676	-0.595	0.108	0.626	-0.482	0.023	0.645	NaN	NaN	NaN	-0.539	0.961	0.3	-0.482	0.702	0.272	-0.39	0.562	0.336	-0.405	0.483	0.331	-0.444	0.311	0.281	-0.447	0.114	0.343
839	4.195	-0.631	1.08	0.496	-0.44	1.054	0.634	-0.507	0.965	0.681	-0.498	0.732	0.703	-0.463	0.533	0.625	-0.483	0.466	0.632	-0.523	0.308	0.676	-0.595	0.108	0.626	-0.482	0.023	0.645	NaN	NaN	NaN	-0.536	0.961	0.3	-0.48	0.701	0.272	-0.388	0.561	0.336	-0.403	0.483	0.331	-0.442	0.31	0.281	-0.445	0.114	0.344
840	4.2	-0.63	1.08	0.495	-0.44	1.054	0.634	-0.507	0.964	0.681	-0.497	0.731	0.703	-0.461	0.532	0.625	-0.481	0.466	0.631	-0.522	0.307	0.676	-0.595	0.108	0.625	-0.482	0.023	0.645	NaN	NaN	NaN	-0.534	0.96	0.299	-0.479	0.7	0.272	-0.386	0.56	0.337	-0.402	0.482	0.331	-0.44	0.309	0.281	-0.443	0.113	0.345
841	4.205	-0.628	1.079	0.494	-0.44	1.054	0.634	-0.505	0.964	0.68	-0.496	0.731	0.702	-0.459	0.532	0.625	-0.48	0.465	0.631	-0.521	0.307	0.676	-0.594	0.107	0.625	-0.481	0.023	0.645	NaN	NaN	NaN	-0.533	0.96	0.298	-0.477	0.699	0.272	-0.385	0.56	0.337	-0.4	0.482	0.332	-0.438	0.308	0.282	-0.442	0.113	0.345
842	4.21	-0.627	1.079	0.493	-0.439	1.054	0.634	-0.504	0.963	0.679	-0.493	0.729	0.701	-0.458	0.531	0.625	-0.478	0.465	0.631	-0.52	0.306	0.676	-0.593	0.106	0.625	-0.481	0.023	0.645	NaN	NaN	NaN	-0.531	0.959	0.298	-0.475	0.698	0.272	-0.384	0.559	0.337	-0.399	0.481	0.332	-0.437	0.308	0.282	-0.442	0.112	0.345
843	4.215	-0.625	1.079	0.492	-0.439	1.053	0.634	-0.503	0.963	0.679	-0.492	0.729	0.701	-0.457	0.531	0.625	-0.477	0.464	0.63	-0.518	0.306	0.675	-0.593	0.106	0.625	-0.481	0.023	0.645	NaN	NaN	NaN	-0.528	0.958	0.297	-0.473	0.697	0.272	-0.382	0.558	0.338	-0.397	0.48	0.332	-0.436	0.307	0.282	-0.442	0.112	0.345
844	4.22	-0.624	1.078	0.49	NaN	NaN	NaN	-0.503	0.962	0.678	-0.491	0.729	0.701	-0.455	0.531	0.625	-0.475	0.463	0.63	-0.518	0.305	0.675	-0.593	0.106	0.625	-0.481	0.023	0.645	NaN	NaN	NaN	-0.526	0.957	0.296	-0.471	0.696	0.272	-0.38	0.557	0.338	-0.396	0.479	0.333	-0.435	0.306	0.282	-0.441	0.111	0.344
845	4.225	-0.622	1.077	0.489	-0.433	1.051	0.631	-0.501	0.962	0.678	-0.491	0.729	0.7	-0.454	0.53	0.625	-0.474	0.463	0.63	-0.517	0.305	0.675	-0.593	0.106	0.625	-0.481	0.023	0.645	NaN	NaN	NaN	-0.524	0.957	0.296	-0.469	0.695	0.271	-0.378	0.557	0.338	-0.394	0.478	0.333	-0.435	0.306	0.282	-0.441	0.111	0.344
846	4.23	-0.62	1.076	0.488	-0.432	1.051	0.631	-0.5	0.961	0.677	-0.491	0.729	0.701	-0.453	0.53	0.625	-0.473	0.463	0.63	-0.517	0.305	0.675	-0.593	0.106	0.625	-0.481	0.023	0.645	NaN	NaN	NaN	-0.522	0.956	0.295	-0.467	0.694	0.271	-0.376	0.556	0.338	-0.392	0.477	0.333	-0.434	0.305	0.283	-0.441	0.111	0.344
847	4.235	-0.619	1.076	0.487	-0.432	1.05	0.631	-0.499	0.961	0.676	-0.491	0.729	0.701	-0.452	0.53	0.624	-0.472	0.463	0.629	-0.516	0.305	0.675	-0.593	0.106	0.625	-0.481	0.023	0.645	NaN	NaN	NaN	-0.519	0.955	0.294	-0.465	0.693	0.27	-0.374	0.555	0.338	-0.391	0.476	0.333	-0.434	0.305	0.283	-0.441	0.11	0.344
848	4.24	-0.617	1.076	0.485	-0.431	1.05	0.63	-0.498	0.961	0.676	-0.49	0.729	0.7	-0.45	0.529	0.624	-0.471	0.462	0.629	-0.516	0.305	0.675	-0.593	0.106	0.625	-0.482	0.023	0.645	NaN	NaN	NaN	-0.516	0.954	0.293	-0.463	0.693	0.27	-0.373	0.554	0.338	-0.389	0.475	0.333	-0.433	0.304	0.283	-0.441	0.11	0.344
849	4.245	-0.616	1.075	0.484	-0.431	1.05	0.63	-0.497	0.96	0.675	-0.489	0.729	0.7	-0.449	0.529	0.624	-0.47	0.462	0.629	-0.515	0.305	0.675	-0.593	0.106	0.625	-0.481	0.023	0.645	NaN	NaN	NaN	-0.514	0.954	0.293	-0.46	0.692	0.27	-0.372	0.553	0.339	-0.388	0.475	0.333	-0.432	0.303	0.282	-0.441	0.11	0.344
850	4.25	-0.614	1.075	0.483	-0.431	1.05	0.63	-0.496	0.96	0.674	-0.488	0.729	0.699	-0.448	0.528	0.624	-0.469	0.462	0.629	-0.515	0.305	0.675	-0.593	0.106	0.625	-0.481	0.023	0.645	NaN	NaN	NaN	-0.512	0.953	0.291	-0.458	0.691	0.27	-0.37	0.553	0.339	-0.387	0.474	0.333	-0.431	0.303	0.282	-0.441	0.11	0.344
851	4.255	-0.613	1.074	0.482	-0.43	1.05	0.629	-0.496	0.96	0.674	-0.487	0.729	0.699	-0.447	0.528	0.624	-0.468	0.462	0.629	-0.515	0.305	0.675	-0.593	0.106	0.625	-0.481	0.023	0.645	NaN	NaN	NaN	-0.511	0.952	0.29	-0.456	0.691	0.27	-0.368	0.552	0.338	-0.385	0.474	0.332	-0.43	0.303	0.282	-0.441	0.11	0.344
852	4.26	-0.611	1.074	0.481	-0.428	1.05	0.628	-0.494	0.96	0.673	-0.485	0.727	0.698	-0.446	0.527	0.624	-0.467	0.461	0.629	-0.514	0.305	0.675	-0.593	0.107	0.625	-0.481	0.023	0.645	NaN	NaN	NaN	-0.509	0.952	0.289	-0.454	0.692	0.269	-0.366	0.552	0.338	-0.383	0.474	0.331	-0.428	0.303	0.282	-0.441	0.11	0.344
853	4.265	-0.61	1.074	0.479	-0.426	1.05	0.627	-0.493	0.96	0.672	-0.483	0.727	0.697	-0.445	0.527	0.623	-0.466	0.461	0.628	-0.514	0.305	0.675	-0.593	0.107	0.625	-0.481	0.023	0.645	NaN	NaN	NaN	-0.506	0.952	0.288	-0.451	0.692	0.269	-0.364	0.553	0.338	-0.382	0.474	0.331	-0.427	0.303	0.281	-0.44	0.11	0.344
854	4.27	-0.608	1.073	0.478	-0.425	1.05	0.626	-0.492	0.96	0.671	-0.482	0.727	0.697	-0.444	0.527	0.622	-0.466	0.461	0.628	-0.513	0.305	0.674	-0.593	0.107	0.625	-0.481	0.023	0.645	NaN	NaN	NaN	-0.504	0.952	0.288	-0.449	0.692	0.268	-0.362	0.553	0.338	-0.38	0.474	0.331	-0.425	0.303	0.281	-0.44	0.11	0.343
855	4.275	-0.607	1.073	0.477	-0.424	1.05	0.625	-0.491	0.959	0.67	-0.482	0.727	0.696	-0.442	0.527	0.621	-0.464	0.46	0.628	-0.513	0.305	0.674	-0.593	0.107	0.625	-0.481	0.023	0.645	NaN	NaN	NaN	-0.502	0.951	0.287	-0.446	0.692	0.267	-0.36	0.553	0.338	-0.378	0.474	0.331	-0.423	0.303	0.28	-0.439	0.11	0.343
856	4.28	-0.605	1.073	0.476	-0.423	1.05	0.625	-0.489	0.958	0.67	-0.481	0.727	0.695	-0.442	0.527	0.621	-0.463	0.46	0.627	-0.513	0.305	0.673	-0.593	0.107	0.624	-0.481	0.023	0.645	NaN	NaN	NaN	-0.499	0.951	0.286	-0.442	0.693	0.267	-0.358	0.553	0.337	-0.376	0.474	0.331	-0.421	0.303	0.28	-0.439	0.11	0.343
857	4.285	-0.604	1.072	0.475	-0.422	1.05	0.624	-0.488	0.959	0.669	-0.48	0.726	0.695	-0.441	0.527	0.621	-0.462	0.46	0.626	-0.512	0.305	0.673	-0.593	0.107	0.624	-0.481	0.022	0.645	NaN	NaN	NaN	-0.497	0.951	0.285	-0.439	0.693	0.266	-0.356	0.553	0.337	-0.374	0.475	0.331	-0.419	0.303	0.28	-0.439	0.11	0.343
858	4.29	-0.602	1.073	0.474	-0.42	1.05	0.623	-0.486	0.959	0.668	-0.479	0.726	0.694	-0.44	0.526	0.621	-0.46	0.459	0.626	-0.511	0.305	0.672	-0.592	0.107	0.624	-0.481	0.022	0.645	NaN	NaN	NaN	-0.495	0.951	0.284	-0.437	0.693	0.265	-0.354	0.553	0.337	-0.372	0.475	0.331	-0.417	0.303	0.28	-0.438	0.11	0.343
859	4.295	-0.601	1.073	0.473	-0.419	1.05	0.622	-0.485	0.959	0.667	-0.477	0.726	0.693	-0.439	0.526	0.62	-0.46	0.459	0.626	-0.511	0.305	0.672	-0.592	0.107	0.624	-0.481	0.023	0.645	NaN	NaN	NaN	-0.493	0.951	0.283	-0.435	0.694	0.265	-0.352	0.554	0.337	-0.37	0.474	0.331	-0.415	0.303	0.279	-0.438	0.11	0.343
860	4.3	-0.599	1.072	0.472	-0.418	1.05	0.622	-0.483	0.959	0.666	-0.476	0.726	0.692	-0.438	0.526	0.62	-0.459	0.459	0.625	-0.51	0.305	0.672	-0.592	0.108	0.624	-0.481	0.023	0.645	NaN	NaN	NaN	-0.491	0.952	0.282	-0.432	0.694	0.264	-0.35	0.554	0.337	-0.367	0.474	0.331	-0.414	0.303	0.279	-0.438	0.111	0.343
861	4.305	-0.597	1.072	0.471	-0.417	1.05	0.621	-0.482	0.958	0.665	-0.475	0.725	0.692	-0.437	0.526	0.619	-0.459	0.459	0.625	-0.51	0.305	0.672	-0.592	0.108	0.624	-0.481	0.023	0.645	NaN	NaN	NaN	-0.489	0.952	0.282	-0.43	0.694	0.264	-0.348	0.553	0.336	-0.365	0.473	0.331	-0.413	0.303	0.279	-0.438	0.111	0.343
862	4.31	-0.595	1.072	0.47	-0.416	1.051	0.621	-0.48	0.958	0.665	-0.474	0.725	0.691	-0.436	0.526	0.619	-0.458	0.46	0.624	-0.51	0.305	0.672	-0.592	0.108	0.624	-0.481	0.023	0.645	NaN	NaN	NaN	-0.487	0.952	0.281	-0.427	0.693	0.263	-0.345	0.553	0.336	-0.363	0.473	0.331	-0.412	0.303	0.279	-0.438	0.111	0.343
863	4.315	-0.594	1.072	0.469	-0.414	1.051	0.62	-0.479	0.959	0.664	-0.473	0.725	0.69	-0.436	0.526	0.618	-0.458	0.46	0.624	-0.51	0.305	0.672	-0.592	0.108	0.624	-0.481	0.023	0.645	NaN	NaN	NaN	-0.485	0.953	0.28	-0.425	0.693	0.262	-0.344	0.553	0.337	-0.362	0.473	0.331	-0.411	0.302	0.279	-0.437	0.11	0.343
864	4.32	-0.592	1.073	0.468	-0.413	1.051	0.619	-0.477	0.958	0.663	-0.472	0.726	0.689	-0.435	0.526	0.618	-0.457	0.46	0.623	-0.51	0.305	0.671	-0.592	0.109	0.624	-0.481	0.023	0.645	NaN	NaN	NaN	-0.484	0.953	0.279	-0.423	0.693	0.262	-0.342	0.553	0.337	-0.361	0.473	0.331	-0.41	0.302	0.279	-0.436	0.11	0.343
865	4.325	-0.59	1.072	0.467	-0.411	1.051	0.618	-0.475	0.958	0.662	-0.471	0.726	0.688	-0.434	0.526	0.617	-0.456	0.459	0.623	-0.509	0.305	0.671	-0.592	0.109	0.624	-0.481	0.023	0.645	NaN	NaN	NaN	-0.482	0.953	0.278	-0.421	0.692	0.262	-0.34	0.552	0.336	-0.36	0.472	0.331	-0.409	0.302	0.279	-0.436	0.11	0.343
866	4.33	-0.588	1.072	0.466	-0.41	1.051	0.617	-0.474	0.959	0.661	-0.469	0.726	0.688	-0.433	0.526	0.617	-0.455	0.459	0.622	-0.509	0.306	0.671	-0.592	0.109	0.624	-0.481	0.023	0.645	NaN	NaN	NaN	-0.48	0.954	0.277	-0.418	0.692	0.261	-0.339	0.552	0.336	-0.359	0.472	0.33	-0.408	0.301	0.279	-0.436	0.11	0.343
867	4.335	-0.586	1.073	0.465	-0.407	1.051	0.615	-0.473	0.959	0.66	-0.468	0.726	0.687	-0.432	0.526	0.616	-0.454	0.459	0.622	-0.509	0.306	0.671	-0.592	0.109	0.624	-0.481	0.023	0.645	NaN	NaN	NaN	-0.478	0.954	0.277	-0.416	0.692	0.26	-0.338	0.551	0.336	-0.357	0.472	0.329	-0.407	0.301	0.278	-0.435	0.11	0.342
868	4.34	-0.585	1.073	0.464	-0.404	1.05	0.613	-0.471	0.959	0.659	-0.467	0.727	0.686	-0.432	0.526	0.615	-0.454	0.459	0.621	-0.509	0.306	0.671	-0.592	0.109	0.624	-0.481	0.023	0.645	NaN	NaN	NaN	-0.476	0.954	0.275	-0.415	0.692	0.26	-0.336	0.551	0.336	-0.356	0.472	0.329	-0.406	0.301	0.278	-0.435	0.11	0.342
869	4.345	-0.583	1.073	0.463	-0.402	1.05	0.612	-0.47	0.959	0.658	-0.466	0.727	0.686	-0.431	0.526	0.615	-0.454	0.46	0.621	-0.508	0.307	0.671	-0.592	0.109	0.624	-0.481	0.023	0.645	NaN	NaN	NaN	-0.473	0.953	0.274	-0.413	0.692	0.259	-0.335	0.551	0.336	-0.355	0.472	0.329	-0.405	0.301	0.278	-0.435	0.11	0.342
870	4.35	-0.581	1.073	0.462	-0.401	1.051	0.612	-0.468	0.959	0.657	-0.464	0.727	0.685	-0.431	0.526	0.615	-0.454	0.46	0.621	-0.508	0.307	0.67	-0.592	0.109	0.624	-0.481	0.023	0.645	NaN	NaN	NaN	-0.471	0.953	0.273	-0.412	0.691	0.259	-0.335	0.551	0.335	-0.355	0.472	0.329	-0.405	0.3	0.278	-0.435	0.11	0.342
871	4.355	-0.579	1.073	0.461	-0.4	1.051	0.611	-0.466	0.959	0.656	-0.463	0.727	0.684	-0.43	0.526	0.615	-0.453	0.46	0.62	-0.508	0.308	0.67	-0.592	0.11	0.624	-0.481	0.023	0.645	NaN	NaN	NaN	-0.469	0.953	0.273	-0.411	0.692	0.258	-0.334	0.55	0.335	-0.354	0.472	0.329	-0.404	0.3	0.277	-0.435	0.11	0.342
872	4.36	-0.578	1.073	0.459	-0.398	1.052	0.61	-0.464	0.959	0.655	-0.462	0.727	0.683	-0.43	0.526	0.614	-0.453	0.46	0.62	-0.509	0.309	0.67	-0.592	0.11	0.624	-0.481	0.023	0.645	NaN	NaN	NaN	-0.467	0.954	0.272	-0.41	0.692	0.258	-0.333	0.55	0.334	-0.354	0.472	0.328	-0.404	0.3	0.277	-0.435	0.11	0.342
873	4.365	-0.576	1.073	0.458	-0.397	1.052	0.61	-0.462	0.959	0.654	-0.46	0.728	0.682	-0.429	0.526	0.614	-0.452	0.46	0.62	-0.509	0.309	0.669	-0.592	0.11	0.624	-0.481	0.023	0.645	NaN	NaN	NaN	-0.465	0.954	0.271	-0.409	0.691	0.257	-0.333	0.55	0.334	-0.354	0.472	0.328	-0.404	0.3	0.277	-0.435	0.11	0.342
874	4.37	-0.574	1.073	0.457	-0.396	1.052	0.609	-0.459	0.959	0.653	-0.459	0.728	0.681	-0.427	0.526	0.612	-0.451	0.461	0.619	-0.508	0.31	0.669	-0.592	0.11	0.624	-0.481	0.023	0.645	NaN	NaN	NaN	-0.463	0.954	0.27	-0.408	0.691	0.257	-0.332	0.55	0.333	-0.353	0.472	0.328	-0.403	0.3	0.277	-0.435	0.11	0.342
875	4.375	-0.572	1.074	0.456	-0.395	1.053	0.608	-0.454	0.957	0.651	-0.458	0.728	0.681	-0.426	0.526	0.611	-0.45	0.461	0.618	-0.508	0.31	0.668	-0.592	0.111	0.624	-0.481	0.023	0.645	NaN	NaN	NaN	-0.461	0.954	0.269	-0.406	0.691	0.256	-0.332	0.55	0.333	-0.353	0.471	0.328	-0.403	0.3	0.277	-0.435	0.11	0.342
876	4.38	-0.57	1.074	0.454	-0.393	1.053	0.607	-0.454	0.958	0.65	-0.456	0.728	0.68	-0.425	0.527	0.611	-0.45	0.461	0.617	-0.507	0.31	0.667	-0.592	0.111	0.624	-0.481	0.022	0.645	NaN	NaN	NaN	-0.459	0.953	0.267	-0.405	0.691	0.255	-0.331	0.55	0.333	-0.352	0.471	0.327	-0.402	0.299	0.277	-0.434	0.109	0.342
877	4.385	-0.568	1.074	0.453	-0.392	1.053	0.606	-0.455	0.959	0.65	-0.454	0.728	0.679	-0.425	0.527	0.611	-0.449	0.461	0.617	-0.506	0.31	0.667	-0.591	0.112	0.623	-0.48	0.022	0.645	NaN	NaN	NaN	-0.457	0.953	0.266	-0.405	0.691	0.255	-0.331	0.55	0.333	-0.351	0.47	0.326	-0.401	0.299	0.277	-0.434	0.109	0.342
878	4.39	-0.567	1.074	0.452	-0.39	1.053	0.604	-0.455	0.96	0.649	-0.453	0.728	0.678	-0.424	0.527	0.61	-0.449	0.462	0.616	-0.505	0.311	0.667	-0.591	0.113	0.623	-0.48	0.022	0.645	NaN	NaN	NaN	-0.455	0.953	0.265	-0.404	0.691	0.254	-0.331	0.549	0.332	-0.35	0.47	0.326	-0.401	0.299	0.276	-0.434	0.109	0.342
879	4.395	-0.565	1.074	0.451	-0.387	1.052	0.602	-0.454	0.961	0.648	-0.451	0.729	0.677	-0.422	0.527	0.61	-0.447	0.461	0.615	-0.505	0.311	0.666	-0.591	0.113	0.623	-0.48	0.022	0.645	NaN	NaN	NaN	-0.453	0.954	0.265	-0.403	0.691	0.253	-0.329	0.549	0.331	-0.349	0.47	0.326	-0.4	0.298	0.276	-0.434	0.109	0.342
880	4.4	-0.563	1.074	0.449	-0.386	1.053	0.601	-0.452	0.96	0.648	-0.45	0.729	0.676	-0.42	0.527	0.609	-0.445	0.462	0.614	-0.505	0.313	0.666	-0.59	0.114	0.622	-0.48	0.022	0.645	NaN	NaN	NaN	-0.452	0.954	0.263	-0.402	0.691	0.253	-0.328	0.548	0.331	-0.349	0.47	0.326	-0.399	0.298	0.276	-0.434	0.109	0.342
881	4.405	-0.561	1.074	0.448	-0.385	1.053	0.6	-0.451	0.96	0.647	-0.448	0.729	0.676	-0.419	0.527	0.608	-0.444	0.462	0.614	-0.504	0.313	0.665	-0.59	0.114	0.622	-0.481	0.022	0.645	NaN	NaN	NaN	-0.45	0.953	0.262	-0.401	0.691	0.252	-0.327	0.547	0.331	-0.348	0.469	0.325	-0.399	0.298	0.276	-0.434	0.109	0.342
882	4.41	-0.56	1.074	0.447	-0.384	1.053	0.6	-0.45	0.961	0.646	-0.447	0.729	0.675	-0.417	0.528	0.607	-0.443	0.462	0.613	-0.503	0.314	0.665	-0.589	0.115	0.622	-0.481	0.022	0.645	NaN	NaN	NaN	-0.448	0.953	0.261	-0.4	0.691	0.251	-0.326	0.547	0.331	-0.348	0.469	0.325	-0.398	0.297	0.275	-0.434	0.109	0.341
883	4.415	-0.558	1.075	0.445	-0.383	1.053	0.599	-0.448	0.961	0.645	-0.445	0.73	0.674	-0.415	0.528	0.606	-0.441	0.462	0.613	-0.502	0.315	0.665	-0.588	0.116	0.622	-0.481	0.022	0.645	NaN	NaN	NaN	-0.446	0.953	0.26	-0.398	0.691	0.25	-0.326	0.547	0.331	-0.348	0.469	0.325	-0.398	0.297	0.275	-0.434	0.109	0.341
884	4.42	-0.557	1.075	0.444	-0.382	1.054	0.598	-0.448	0.961	0.644	-0.443	0.73	0.673	-0.413	0.528	0.605	-0.438	0.462	0.611	-0.501	0.315	0.664	-0.588	0.116	0.621	-0.481	0.022	0.645	NaN	NaN	NaN	-0.445	0.953	0.259	-0.397	0.69	0.25	-0.325	0.546	0.331	-0.347	0.468	0.324	-0.398	0.297	0.275	-0.434	0.108	0.341
885	4.425	-0.555	1.075	0.443	-0.382	1.054	0.597	-0.446	0.961	0.643	-0.442	0.729	0.672	-0.411	0.528	0.605	-0.436	0.463	0.611	-0.499	0.316	0.663	-0.588	0.117	0.621	-0.481	0.022	0.645	NaN	NaN	NaN	-0.444	0.953	0.259	-0.395	0.69	0.249	-0.324	0.546	0.331	-0.346	0.468	0.324	-0.398	0.296	0.275	-0.434	0.108	0.341
886	4.43	-0.554	1.075	0.442	-0.381	1.054	0.597	-0.445	0.961	0.642	-0.44	0.73	0.671	-0.409	0.529	0.604	-0.434	0.463	0.61	-0.497	0.316	0.662	-0.588	0.119	0.62	-0.481	0.022	0.644	NaN	NaN	NaN	-0.442	0.953	0.258	-0.393	0.69	0.249	-0.324	0.546	0.33	-0.345	0.467	0.323	-0.397	0.296	0.274	-0.435	0.108	0.341
887	4.435	-0.553	1.075	0.44	-0.38	1.054	0.596	-0.445	0.962	0.642	-0.438	0.73	0.67	-0.406	0.529	0.604	-0.432	0.464	0.61	-0.495	0.317	0.662	-0.587	0.12	0.619	-0.481	0.022	0.644	NaN	NaN	NaN	-0.44	0.953	0.257	-0.392	0.689	0.248	-0.323	0.546	0.329	-0.344	0.467	0.323	-0.396	0.296	0.274	-0.435	0.108	0.34
888	4.44	-0.551	1.075	0.439	-0.378	1.055	0.594	-0.444	0.962	0.641	-0.437	0.73	0.669	-0.403	0.529	0.603	-0.429	0.464	0.609	-0.494	0.317	0.661	-0.586	0.122	0.619	-0.481	0.023	0.644	NaN	NaN	NaN	-0.438	0.952	0.256	-0.391	0.689	0.247	-0.322	0.546	0.329	-0.344	0.467	0.323	-0.396	0.295	0.273	-0.435	0.108	0.34
889	4.445	-0.55	1.075	0.438	-0.377	1.055	0.593	-0.443	0.962	0.64	-0.435	0.73	0.668	-0.401	0.529	0.602	-0.426	0.464	0.609	-0.492	0.318	0.661	-0.585	0.122	0.619	-0.481	0.023	0.644	NaN	NaN	NaN	-0.436	0.952	0.255	-0.39	0.689	0.246	-0.322	0.546	0.328	-0.344	0.467	0.323	-0.395	0.295	0.273	-0.434	0.108	0.34
890	4.45	-0.549	1.076	0.437	-0.376	1.055	0.592	-0.442	0.962	0.639	-0.434	0.73	0.668	-0.397	0.53	0.601	-0.424	0.464	0.608	-0.49	0.32	0.661	-0.584	0.123	0.618	-0.48	0.023	0.644	NaN	NaN	NaN	-0.434	0.952	0.254	-0.389	0.69	0.246	-0.321	0.546	0.328	-0.343	0.467	0.322	-0.395	0.295	0.273	-0.434	0.108	0.34
891	4.455	-0.548	1.076	0.435	-0.375	1.055	0.592	-0.441	0.963	0.638	-0.432	0.73	0.667	-0.394	0.53	0.601	-0.42	0.464	0.607	-0.487	0.321	0.66	-0.583	0.124	0.618	-0.48	0.023	0.644	NaN	NaN	NaN	-0.433	0.951	0.254	-0.388	0.691	0.245	-0.321	0.545	0.328	-0.342	0.467	0.322	-0.394	0.295	0.273	-0.434	0.108	0.34
892	4.46	-0.546	1.076	0.434	-0.374	1.054	0.591	-0.441	0.963	0.637	-0.431	0.73	0.666	-0.391	0.53	0.6	-0.417	0.465	0.607	-0.485	0.321	0.66	-0.582	0.125	0.618	-0.48	0.024	0.644	NaN	NaN	NaN	-0.431	0.952	0.253	-0.387	0.691	0.244	-0.32	0.545	0.327	-0.341	0.467	0.321	-0.394	0.295	0.273	-0.434	0.108	0.34
893	4.465	-0.545	1.076	0.433	-0.373	1.054	0.589	-0.44	0.963	0.637	-0.429	0.73	0.665	-0.387	0.53	0.6	-0.414	0.465	0.606	-0.483	0.322	0.659	-0.58	0.127	0.618	-0.479	0.024	0.643	NaN	NaN	NaN	-0.43	0.952	0.252	-0.386	0.69	0.244	-0.32	0.545	0.327	-0.341	0.467	0.321	-0.393	0.295	0.272	-0.434	0.108	0.34
894	4.47	-0.544	1.076	0.432	-0.372	1.055	0.588	-0.439	0.963	0.636	-0.427	0.73	0.664	-0.384	0.53	0.6	-0.41	0.465	0.606	-0.48	0.323	0.659	-0.578	0.128	0.617	-0.479	0.025	0.643	NaN	NaN	NaN	-0.428	0.952	0.251	-0.384	0.69	0.243	-0.319	0.545	0.327	-0.34	0.467	0.32	-0.393	0.294	0.272	-0.434	0.108	0.34
895	4.475	-0.543	1.076	0.431	-0.372	1.055	0.588	-0.438	0.963	0.635	-0.424	0.73	0.663	-0.381	0.531	0.6	-0.407	0.466	0.605	-0.476	0.323	0.659	-0.577	0.13	0.617	-0.479	0.024	0.643	NaN	NaN	NaN	-0.427	0.952	0.251	-0.383	0.689	0.242	-0.319	0.545	0.326	-0.34	0.466	0.32	-0.393	0.294	0.272	-0.434	0.108	0.34
896	4.48	-0.542	1.076	0.43	-0.372	1.055	0.588	-0.437	0.963	0.634	-0.422	0.73	0.663	-0.377	0.531	0.599	-0.404	0.466	0.605	-0.474	0.324	0.658	-0.576	0.131	0.617	-0.479	0.024	0.643	NaN	NaN	NaN	-0.426	0.951	0.25	-0.382	0.689	0.242	-0.319	0.545	0.326	-0.34	0.466	0.32	-0.393	0.294	0.272	-0.434	0.107	0.34
897	4.485	-0.541	1.076	0.429	-0.372	1.055	0.587	-0.436	0.963	0.633	-0.42	0.73	0.662	-0.374	0.531	0.599	-0.4	0.467	0.604	-0.471	0.324	0.658	-0.575	0.133	0.617	-0.479	0.025	0.643	NaN	NaN	NaN	-0.424	0.951	0.249	-0.381	0.689	0.241	-0.318	0.545	0.326	-0.34	0.466	0.32	-0.392	0.294	0.272	-0.433	0.107	0.34
898	4.49	-0.54	1.076	0.428	-0.372	1.056	0.587	-0.436	0.963	0.633	-0.418	0.73	0.661	-0.371	0.531	0.598	-0.397	0.467	0.604	-0.468	0.325	0.658	-0.574	0.135	0.616	-0.479	0.025	0.643	NaN	NaN	NaN	-0.423	0.951	0.248	-0.381	0.689	0.241	-0.318	0.545	0.325	-0.34	0.466	0.32	-0.392	0.294	0.272	-0.433	0.107	0.34
899	4.495	-0.539	1.077	0.426	-0.371	1.056	0.586	-0.435	0.963	0.632	-0.416	0.73	0.66	-0.367	0.532	0.597	-0.393	0.467	0.604	-0.466	0.327	0.657	-0.572	0.136	0.616	-0.479	0.025	0.643	NaN	NaN	NaN	-0.422	0.952	0.248	-0.38	0.689	0.241	-0.318	0.545	0.325	-0.34	0.466	0.32	-0.392	0.294	0.272	-0.433	0.107	0.34
900	4.5	-0.538	1.077	0.425	-0.37	1.057	0.585	-0.434	0.963	0.631	-0.414	0.73	0.66	-0.363	0.532	0.597	-0.39	0.468	0.603	-0.464	0.327	0.657	-0.57	0.137	0.616	-0.479	0.026	0.643	NaN	NaN	NaN	-0.421	0.952	0.247	-0.379	0.689	0.24	-0.317	0.545	0.325	-0.34	0.466	0.32	-0.391	0.293	0.272	-0.433	0.107	0.34
901	4.505	-0.537	1.077	0.425	-0.37	1.056	0.584	-0.434	0.963	0.63	-0.412	0.73	0.659	-0.36	0.532	0.597	-0.387	0.468	0.603	-0.461	0.328	0.656	-0.568	0.138	0.615	-0.479	0.026	0.643	NaN	NaN	NaN	-0.42	0.952	0.246	-0.378	0.69	0.24	-0.317	0.545	0.325	-0.34	0.466	0.32	-0.391	0.293	0.272	-0.433	0.107	0.34
902	4.51	-0.536	1.077	0.424	-0.369	1.056	0.583	-0.433	0.963	0.63	-0.41	0.73	0.659	-0.357	0.533	0.597	-0.383	0.468	0.603	-0.458	0.329	0.655	-0.567	0.14	0.614	-0.479	0.027	0.643	NaN	NaN	NaN	-0.418	0.952	0.246	-0.378	0.69	0.239	-0.317	0.545	0.325	-0.34	0.466	0.319	-0.391	0.293	0.271	-0.433	0.107	0.34
903	4.515	-0.535	1.077	0.423	-0.368	1.056	0.582	-0.433	0.963	0.629	-0.407	0.73	0.659	-0.353	0.534	0.596	-0.38	0.469	0.602	-0.456	0.33	0.655	-0.565	0.141	0.614	-0.478	0.027	0.643	NaN	NaN	NaN	-0.417	0.952	0.245	-0.377	0.69	0.239	-0.317	0.544	0.325	-0.34	0.466	0.319	-0.39	0.292	0.271	-0.433	0.107	0.34
904	4.52	-0.534	1.077	0.422	-0.368	1.056	0.581	-0.432	0.963	0.628	-0.406	0.731	0.658	-0.351	0.534	0.596	-0.377	0.469	0.602	-0.454	0.331	0.654	-0.563	0.143	0.613	-0.477	0.027	0.642	NaN	NaN	NaN	-0.416	0.952	0.244	-0.376	0.689	0.238	-0.317	0.544	0.324	-0.34	0.466	0.319	-0.39	0.292	0.271	-0.433	0.107	0.34
905	4.525	-0.534	1.077	0.42	-0.366	1.056	0.58	-0.431	0.963	0.627	-0.404	0.731	0.658	-0.348	0.535	0.596	-0.374	0.47	0.602	-0.451	0.331	0.654	-0.562	0.144	0.613	-0.476	0.027	0.642	NaN	NaN	NaN	-0.415	0.952	0.243	-0.376	0.689	0.238	-0.317	0.544	0.324	-0.339	0.465	0.319	-0.39	0.292	0.271	-0.433	0.107	0.34
906	4.53	-0.533	1.077	0.42	-0.365	1.056	0.579	-0.431	0.964	0.627	-0.402	0.731	0.657	-0.345	0.535	0.596	-0.371	0.47	0.601	-0.449	0.332	0.654	-0.559	0.145	0.612	-0.474	0.027	0.642	NaN	NaN	NaN	-0.413	0.951	0.242	-0.375	0.689	0.237	-0.316	0.544	0.324	-0.339	0.465	0.318	-0.39	0.292	0.271	-0.433	0.107	0.34
907	4.535	-0.532	1.077	0.419	-0.364	1.057	0.578	-0.431	0.964	0.626	-0.4	0.732	0.657	-0.342	0.535	0.596	-0.368	0.471	0.601	-0.447	0.334	0.653	-0.556	0.145	0.611	-0.472	0.028	0.641	NaN	NaN	NaN	-0.412	0.951	0.242	-0.375	0.689	0.236	-0.316	0.544	0.323	-0.338	0.465	0.318	-0.39	0.292	0.27	-0.433	0.107	0.34
908	4.54	-0.531	1.077	0.418	-0.364	1.057	0.578	-0.429	0.964	0.626	-0.399	0.732	0.656	-0.339	0.536	0.596	-0.366	0.472	0.601	-0.445	0.335	0.653	-0.554	0.146	0.61	-0.469	0.028	0.641	NaN	NaN	NaN	-0.412	0.952	0.242	-0.374	0.69	0.236	-0.315	0.544	0.323	-0.338	0.465	0.317	-0.39	0.292	0.27	-0.433	0.107	0.34
909	4.545	-0.53	1.077	0.417	-0.363	1.057	0.578	-0.429	0.964	0.625	-0.398	0.733	0.656	-0.337	0.537	0.596	-0.364	0.473	0.601	-0.443	0.336	0.653	-0.551	0.147	0.61	-0.466	0.028	0.64	NaN	NaN	NaN	-0.413	0.952	0.242	-0.374	0.69	0.235	-0.315	0.544	0.322	-0.338	0.465	0.317	-0.39	0.291	0.27	-0.433	0.107	0.34
910	4.55	-0.529	1.077	0.416	-0.363	1.057	0.577	-0.428	0.964	0.624	-0.396	0.733	0.656	-0.334	0.537	0.596	-0.361	0.474	0.601	-0.44	0.337	0.652	-0.547	0.147	0.609	-0.462	0.029	0.64	NaN	NaN	NaN	-0.412	0.952	0.241	-0.373	0.69	0.235	-0.315	0.543	0.322	-0.337	0.465	0.316	-0.39	0.291	0.27	-0.433	0.107	0.34
911	4.555	-0.529	1.077	0.415	-0.363	1.057	0.577	-0.428	0.964	0.624	-0.395	0.733	0.655	-0.332	0.538	0.595	-0.357	0.474	0.6	-0.437	0.337	0.652	-0.543	0.147	0.609	-0.457	0.029	0.639	NaN	NaN	NaN	-0.411	0.952	0.241	-0.372	0.69	0.234	-0.314	0.543	0.321	-0.337	0.464	0.316	-0.389	0.291	0.27	-0.433	0.107	0.34
912	4.56	-0.528	1.077	0.414	-0.363	1.058	0.576	-0.428	0.965	0.623	-0.393	0.734	0.655	-0.329	0.539	0.595	-0.354	0.474	0.6	-0.434	0.337	0.652	-0.539	0.147	0.608	-0.452	0.029	0.638	NaN	NaN	NaN	-0.409	0.952	0.24	-0.371	0.69	0.233	-0.314	0.543	0.321	-0.337	0.464	0.315	-0.389	0.291	0.269	-0.433	0.107	0.34
913	4.565	-0.527	1.077	0.413	-0.362	1.058	0.575	-0.426	0.964	0.622	-0.392	0.734	0.654	-0.327	0.54	0.595	-0.352	0.475	0.6	-0.431	0.338	0.651	-0.534	0.147	0.608	-0.446	0.028	0.637	NaN	NaN	NaN	-0.408	0.952	0.239	-0.37	0.69	0.232	-0.314	0.543	0.32	-0.337	0.464	0.315	-0.389	0.291	0.269	-0.433	0.107	0.34
914	4.57	-0.526	1.077	0.413	-0.362	1.058	0.575	-0.426	0.965	0.622	-0.391	0.735	0.654	-0.326	0.54	0.595	-0.35	0.476	0.6	-0.427	0.338	0.651	-0.529	0.146	0.607	-0.44	0.028	0.636	NaN	NaN	NaN	-0.406	0.952	0.238	-0.369	0.69	0.232	-0.314	0.543	0.32	-0.337	0.464	0.314	-0.389	0.29	0.268	-0.433	0.107	0.34
915	4.575	-0.525	1.077	0.412	-0.362	1.059	0.575	-0.426	0.965	0.621	-0.39	0.735	0.653	-0.323	0.541	0.595	-0.347	0.477	0.599	-0.424	0.338	0.65	-0.523	0.145	0.606	-0.433	0.028	0.635	NaN	NaN	NaN	-0.406	0.951	0.237	-0.369	0.69	0.231	-0.314	0.543	0.319	-0.338	0.464	0.314	-0.389	0.29	0.268	-0.433	0.107	0.34
916	4.58	-0.524	1.077	0.411	-0.362	1.059	0.574	-0.426	0.966	0.621	-0.389	0.735	0.653	-0.321	0.542	0.595	-0.344	0.477	0.599	-0.42	0.338	0.65	-0.517	0.145	0.606	-0.426	0.027	0.634	NaN	NaN	NaN	-0.405	0.951	0.237	-0.369	0.689	0.231	-0.314	0.543	0.319	-0.338	0.464	0.313	-0.39	0.29	0.268	-0.433	0.107	0.34
917	4.585	-0.524	1.078	0.41	-0.362	1.059	0.574	-0.426	0.966	0.62	-0.388	0.736	0.652	-0.319	0.543	0.595	-0.341	0.478	0.598	-0.415	0.338	0.649	-0.511	0.143	0.606	-0.418	0.027	0.633	NaN	NaN	NaN	-0.404	0.952	0.236	-0.368	0.689	0.23	-0.313	0.542	0.318	-0.338	0.463	0.312	-0.39	0.29	0.268	-0.433	0.107	0.34
918	4.59	-0.523	1.078	0.409	-0.361	1.06	0.572	-0.425	0.966	0.62	-0.387	0.736	0.652	-0.316	0.544	0.594	-0.339	0.479	0.599	-0.411	0.338	0.649	-0.504	0.142	0.605	-0.409	0.027	0.632	NaN	NaN	NaN	-0.403	0.952	0.236	-0.367	0.689	0.23	-0.313	0.542	0.317	-0.338	0.463	0.312	-0.39	0.29	0.267	-0.433	0.107	0.34
919	4.595	-0.522	1.078	0.408	-0.36	1.06	0.572	-0.423	0.966	0.619	-0.386	0.737	0.651	-0.314	0.545	0.593	-0.336	0.479	0.598	-0.406	0.338	0.649	-0.497	0.14	0.605	-0.401	0.027	0.631	NaN	NaN	NaN	-0.402	0.952	0.235	-0.367	0.689	0.229	-0.313	0.542	0.316	-0.337	0.463	0.311	-0.39	0.29	0.267	-0.433	0.107	0.34
920	4.6	-0.522	1.078	0.408	-0.36	1.06	0.571	-0.423	0.967	0.618	-0.384	0.737	0.65	-0.312	0.546	0.593	-0.332	0.48	0.597	-0.401	0.337	0.648	-0.49	0.139	0.605	-0.392	0.027	0.629	NaN	NaN	NaN	-0.401	0.952	0.235	-0.366	0.689	0.229	-0.314	0.542	0.315	-0.337	0.462	0.311	-0.39	0.29	0.267	-0.433	0.107	0.34
921	4.605	-0.521	1.078	0.407	-0.359	1.06	0.571	-0.423	0.968	0.618	-0.384	0.737	0.65	-0.309	0.547	0.592	-0.329	0.48	0.597	-0.396	0.336	0.648	-0.483	0.138	0.604	-0.384	0.027	0.628	NaN	NaN	NaN	-0.401	0.952	0.235	-0.366	0.69	0.228	-0.314	0.542	0.315	-0.337	0.462	0.31	-0.39	0.289	0.267	-0.433	0.106	0.34
922	4.61	-0.52	1.079	0.406	-0.359	1.06	0.57	-0.423	0.968	0.618	-0.383	0.738	0.649	-0.306	0.547	0.591	-0.326	0.481	0.596	-0.391	0.336	0.648	-0.476	0.137	0.603	-0.375	0.027	0.627	NaN	NaN	NaN	-0.4	0.952	0.234	-0.365	0.69	0.228	-0.314	0.542	0.315	-0.337	0.462	0.31	-0.39	0.289	0.267	-0.433	0.107	0.34
923	4.615	-0.52	1.079	0.406	-0.358	1.06	0.569	-0.422	0.968	0.617	-0.382	0.738	0.649	-0.304	0.548	0.591	-0.323	0.482	0.596	-0.386	0.337	0.647	-0.469	0.136	0.603	-0.366	0.027	0.626	NaN	NaN	NaN	-0.399	0.952	0.234	-0.365	0.69	0.227	-0.314	0.541	0.314	-0.337	0.462	0.31	-0.39	0.289	0.267	-0.433	0.107	0.34
924	4.62	-0.519	1.079	0.405	-0.356	1.061	0.568	-0.422	0.968	0.617	-0.38	0.738	0.648	-0.301	0.549	0.591	-0.32	0.483	0.596	-0.38	0.336	0.647	-0.461	0.135	0.603	-0.357	0.028	0.625	NaN	NaN	NaN	-0.399	0.952	0.233	-0.365	0.69	0.227	-0.314	0.541	0.314	-0.337	0.462	0.31	-0.39	0.289	0.267	-0.433	0.107	0.34
925	4.625	-0.518	1.079	0.404	-0.356	1.061	0.568	-0.421	0.968	0.616	-0.379	0.739	0.648	-0.298	0.55	0.59	-0.316	0.483	0.595	-0.375	0.336	0.646	-0.454	0.133	0.603	-0.347	0.029	0.624	-0.336	1.037	0.273	-0.398	0.952	0.233	-0.365	0.689	0.227	-0.313	0.541	0.314	-0.337	0.462	0.309	-0.39	0.289	0.267	-0.433	0.107	0.34
926	4.63	-0.518	1.079	0.403	-0.356	1.061	0.568	-0.421	0.969	0.615	-0.378	0.739	0.648	-0.295	0.551	0.59	-0.312	0.484	0.594	-0.369	0.336	0.646	-0.446	0.132	0.602	-0.339	0.028	0.624	-0.334	1.037	0.272	-0.397	0.952	0.233	-0.365	0.689	0.227	-0.313	0.541	0.313	-0.337	0.462	0.309	-0.39	0.289	0.267	-0.433	0.107	0.34
927	4.635	-0.517	1.08	0.403	-0.355	1.061	0.567	-0.421	0.969	0.615	-0.376	0.74	0.647	-0.293	0.552	0.589	-0.309	0.485	0.594	-0.364	0.336	0.645	-0.438	0.131	0.602	-0.33	0.028	0.623	-0.332	1.037	0.271	-0.396	0.951	0.232	-0.364	0.689	0.226	-0.312	0.541	0.312	-0.337	0.462	0.309	-0.389	0.288	0.266	-0.433	0.107	0.34
928	4.64	-0.516	1.08	0.402	-0.355	1.061	0.566	-0.421	0.97	0.615	-0.375	0.74	0.647	-0.289	0.553	0.588	-0.305	0.485	0.594	-0.359	0.336	0.645	-0.431	0.131	0.602	-0.32	0.029	0.622	-0.33	1.037	0.271	-0.396	0.951	0.232	-0.364	0.689	0.226	-0.312	0.54	0.312	-0.337	0.462	0.309	-0.389	0.288	0.266	-0.433	0.107	0.341
929	4.645	-0.516	1.08	0.402	-0.355	1.061	0.565	-0.42	0.97	0.614	-0.373	0.74	0.646	-0.286	0.554	0.587	-0.301	0.486	0.593	-0.354	0.337	0.644	-0.423	0.13	0.601	-0.311	0.029	0.622	-0.33	1.037	0.27	-0.395	0.951	0.231	-0.364	0.688	0.226	-0.311	0.54	0.311	-0.336	0.462	0.309	-0.389	0.288	0.266	-0.433	0.107	0.341
930	4.65	-0.515	1.08	0.401	-0.355	1.061	0.564	-0.419	0.97	0.613	-0.372	0.741	0.646	-0.283	0.555	0.587	-0.298	0.488	0.592	-0.348	0.337	0.644	-0.415	0.13	0.6	-0.303	0.029	0.621	-0.329	1.037	0.269	-0.394	0.951	0.231	-0.363	0.688	0.225	-0.311	0.54	0.311	-0.336	0.462	0.308	-0.389	0.288	0.266	-0.433	0.107	0.341
931	4.655	-0.514	1.08	0.4	-0.354	1.062	0.564	-0.419	0.97	0.613	-0.371	0.742	0.646	-0.28	0.556	0.586	-0.294	0.489	0.592	-0.343	0.337	0.644	-0.408	0.129	0.6	-0.294	0.03	0.621	-0.327	1.037	0.269	-0.393	0.95	0.23	-0.363	0.688	0.225	-0.31	0.54	0.311	-0.335	0.462	0.308	-0.389	0.287	0.266	-0.432	0.107	0.341
932	4.66	-0.514	1.08	0.4	-0.354	1.062	0.563	-0.419	0.97	0.612	-0.369	0.742	0.646	-0.276	0.557	0.586	-0.291	0.489	0.592	-0.338	0.338	0.644	-0.401	0.129	0.599	-0.286	0.031	0.62	-0.327	1.037	0.268	-0.392	0.95	0.23	-0.362	0.688	0.224	-0.309	0.54	0.311	-0.334	0.461	0.308	-0.389	0.287	0.266	-0.432	0.107	0.341
933	4.665	-0.513	1.08	0.399	-0.353	1.062	0.563	-0.418	0.97	0.612	-0.366	0.742	0.645	-0.273	0.558	0.586	-0.287	0.49	0.591	-0.333	0.338	0.643	-0.393	0.129	0.599	-0.278	0.032	0.62	-0.326	1.036	0.268	-0.392	0.95	0.23	-0.362	0.688	0.224	-0.308	0.54	0.311	-0.334	0.461	0.308	-0.388	0.287	0.266	-0.432	0.107	0.341
934	4.67	-0.513	1.08	0.398	-0.354	1.062	0.562	-0.418	0.97	0.612	-0.364	0.743	0.645	-0.271	0.559	0.586	-0.283	0.492	0.591	-0.328	0.339	0.643	-0.386	0.128	0.598	-0.269	0.033	0.62	-0.325	1.036	0.267	-0.391	0.95	0.23	-0.362	0.688	0.224	-0.307	0.54	0.311	-0.333	0.461	0.307	-0.388	0.287	0.266	-0.432	0.107	0.341
935	4.675	-0.512	1.08	0.398	-0.354	1.062	0.562	-0.417	0.97	0.611	-0.362	0.743	0.644	-0.267	0.56	0.585	-0.28	0.493	0.591	-0.324	0.34	0.642	-0.379	0.128	0.598	-0.262	0.034	0.62	-0.325	1.036	0.267	-0.391	0.949	0.229	-0.362	0.688	0.224	-0.307	0.54	0.311	-0.332	0.46	0.307	-0.388	0.287	0.266	-0.432	0.107	0.341
936	4.68	-0.511	1.079	0.397	-0.354	1.062	0.562	-0.417	0.97	0.611	-0.361	0.743	0.644	-0.263	0.561	0.585	-0.277	0.494	0.591	-0.32	0.34	0.642	-0.372	0.129	0.597	-0.255	0.036	0.619	-0.324	1.035	0.266	-0.39	0.949	0.229	-0.361	0.687	0.223	-0.306	0.54	0.31	-0.331	0.46	0.307	-0.387	0.286	0.266	-0.432	0.107	0.341
937	4.685	-0.511	1.079	0.397	-0.354	1.062	0.562	-0.416	0.97	0.61	-0.359	0.744	0.644	-0.261	0.562	0.585	-0.273	0.495	0.591	-0.315	0.341	0.641	-0.365	0.129	0.596	-0.247	0.037	0.619	-0.324	1.035	0.266	-0.389	0.949	0.228	-0.361	0.687	0.223	-0.306	0.54	0.31	-0.331	0.46	0.307	-0.387	0.286	0.266	-0.432	0.107	0.341
938	4.69	-0.51	1.079	0.396	-0.354	1.062	0.561	-0.416	0.97	0.61	-0.357	0.744	0.644	-0.258	0.563	0.585	-0.27	0.496	0.59	-0.31	0.342	0.641	-0.358	0.129	0.596	-0.239	0.038	0.619	-0.323	1.035	0.266	-0.388	0.948	0.228	-0.361	0.687	0.223	-0.305	0.539	0.309	-0.331	0.46	0.307	-0.387	0.286	0.266	-0.432	0.107	0.341
939	4.695	-0.51	1.079	0.395	-0.354	1.062	0.561	-0.416	0.97	0.609	-0.356	0.745	0.643	-0.255	0.565	0.585	-0.266	0.497	0.59	-0.306	0.343	0.64	-0.352	0.129	0.595	-0.233	0.039	0.619	-0.322	1.035	0.265	-0.388	0.948	0.227	-0.36	0.686	0.223	-0.304	0.539	0.309	-0.331	0.46	0.306	-0.387	0.286	0.266	-0.432	0.107	0.341
940	4.7	-0.51	1.079	0.395	-0.353	1.062	0.56	-0.416	0.971	0.609	-0.354	0.745	0.643	-0.251	0.566	0.584	-0.263	0.498	0.59	-0.302	0.343	0.64	-0.346	0.13	0.595	-0.228	0.039	0.618	-0.322	1.035	0.265	-0.387	0.948	0.227	-0.359	0.686	0.222	-0.304	0.539	0.309	-0.33	0.46	0.306	-0.386	0.286	0.266	-0.432	0.107	0.341
941	4.705	-0.509	1.079	0.394	-0.352	1.062	0.559	-0.416	0.971	0.609	-0.352	0.745	0.643	-0.249	0.567	0.584	-0.259	0.499	0.59	-0.297	0.344	0.64	-0.34	0.131	0.595	-0.22	0.041	0.618	-0.322	1.034	0.264	-0.387	0.948	0.227	-0.358	0.686	0.221	-0.304	0.539	0.308	-0.33	0.46	0.306	-0.386	0.286	0.266	-0.432	0.107	0.341
942	4.71	-0.509	1.079	0.394	-0.352	1.062	0.559	-0.415	0.971	0.608	-0.351	0.746	0.643	-0.246	0.568	0.584	-0.255	0.5	0.59	-0.293	0.345	0.64	-0.334	0.131	0.594	-0.215	0.042	0.618	-0.321	1.034	0.264	-0.386	0.948	0.226	-0.358	0.686	0.221	-0.304	0.539	0.308	-0.329	0.46	0.306	-0.386	0.286	0.266	-0.432	0.107	0.341
943	4.715	-0.508	1.078	0.393	-0.351	1.062	0.559	-0.414	0.971	0.608	-0.349	0.746	0.642	-0.243	0.569	0.584	-0.251	0.501	0.589	-0.289	0.346	0.639	-0.328	0.131	0.594	-0.206	0.045	0.619	-0.32	1.034	0.264	-0.385	0.948	0.226	-0.357	0.686	0.22	-0.304	0.539	0.308	-0.328	0.46	0.305	-0.385	0.286	0.265	-0.432	0.107	0.341
944	4.72	-0.508	1.078	0.393	-0.351	1.062	0.558	-0.412	0.97	0.607	-0.348	0.747	0.642	-0.24	0.57	0.584	-0.248	0.502	0.589	-0.284	0.347	0.639	-0.322	0.132	0.593	-0.199	0.047	0.619	-0.32	1.034	0.263	-0.385	0.948	0.226	-0.357	0.686	0.22	-0.303	0.539	0.308	-0.328	0.46	0.305	-0.385	0.285	0.265	-0.431	0.107	0.341
945	4.725	-0.507	1.078	0.392	-0.35	1.062	0.558	-0.411	0.97	0.606	-0.346	0.747	0.642	-0.237	0.572	0.584	-0.245	0.504	0.589	-0.28	0.348	0.639	-0.316	0.133	0.593	-0.192	0.048	0.619	-0.319	1.034	0.263	-0.384	0.947	0.225	-0.357	0.686	0.22	-0.303	0.539	0.307	-0.328	0.46	0.305	-0.385	0.285	0.265	-0.431	0.107	0.341
946	4.73	-0.507	1.078	0.392	-0.35	1.062	0.557	-0.41	0.97	0.605	-0.345	0.747	0.642	-0.234	0.573	0.584	-0.242	0.505	0.589	-0.276	0.349	0.639	-0.311	0.134	0.593	-0.186	0.05	0.619	-0.318	1.034	0.262	-0.384	0.947	0.225	-0.356	0.687	0.22	-0.302	0.539	0.307	-0.328	0.46	0.305	-0.385	0.285	0.265	-0.431	0.107	0.341
947	4.735	-0.506	1.078	0.392	-0.349	1.062	0.557	-0.41	0.97	0.605	-0.343	0.747	0.642	-0.232	0.574	0.584	-0.238	0.506	0.589	-0.272	0.35	0.639	-0.305	0.134	0.593	-0.18	0.051	0.619	-0.318	1.033	0.262	-0.383	0.947	0.224	-0.355	0.687	0.219	-0.302	0.538	0.306	-0.328	0.459	0.305	-0.384	0.285	0.264	-0.431	0.107	0.341
948	4.74	-0.506	1.077	0.391	-0.348	1.062	0.556	-0.41	0.97	0.606	-0.341	0.748	0.642	-0.229	0.575	0.584	-0.235	0.507	0.589	-0.267	0.351	0.639	-0.3	0.135	0.593	-0.175	0.052	0.62	-0.317	1.033	0.262	-0.382	0.947	0.223	-0.354	0.687	0.219	-0.301	0.538	0.306	-0.328	0.459	0.304	-0.384	0.285	0.264	-0.431	0.107	0.341
949	4.745	-0.505	1.077	0.391	-0.347	1.062	0.556	-0.41	0.97	0.605	-0.339	0.748	0.641	-0.226	0.576	0.584	-0.232	0.508	0.589	-0.264	0.352	0.639	-0.295	0.136	0.593	-0.17	0.053	0.619	-0.316	1.034	0.261	-0.382	0.947	0.223	-0.353	0.686	0.218	-0.301	0.538	0.305	-0.327	0.459	0.304	-0.384	0.285	0.264	-0.431	0.107	0.341
950	4.75	-0.504	1.077	0.39	-0.347	1.061	0.555	-0.409	0.97	0.605	-0.337	0.748	0.641	-0.222	0.577	0.583	-0.228	0.509	0.589	-0.26	0.353	0.639	-0.29	0.137	0.593	-0.165	0.055	0.619	-0.315	1.034	0.261	-0.381	0.947	0.223	-0.352	0.686	0.218	-0.301	0.538	0.305	-0.327	0.458	0.304	-0.384	0.285	0.264	-0.431	0.107	0.341
951	4.755	-0.504	1.077	0.39	-0.347	1.061	0.555	-0.408	0.97	0.605	-0.335	0.748	0.641	-0.22	0.578	0.584	-0.225	0.51	0.588	-0.256	0.354	0.639	-0.285	0.138	0.593	-0.16	0.056	0.62	-0.315	1.034	0.261	-0.381	0.947	0.222	-0.352	0.686	0.218	-0.3	0.538	0.305	-0.327	0.458	0.304	-0.384	0.284	0.264	-0.431	0.107	0.341
952	4.76	-0.503	1.076	0.389	-0.346	1.061	0.555	-0.407	0.97	0.604	-0.334	0.749	0.641	-0.217	0.579	0.584	-0.222	0.512	0.589	-0.252	0.355	0.639	-0.281	0.139	0.593	-0.155	0.057	0.62	-0.314	1.034	0.26	-0.38	0.947	0.222	-0.352	0.686	0.218	-0.3	0.538	0.305	-0.326	0.458	0.303	-0.384	0.284	0.263	-0.431	0.107	0.341
953	4.765	-0.503	1.076	0.389	-0.345	1.061	0.555	-0.407	0.97	0.604	-0.332	0.749	0.641	-0.214	0.58	0.584	-0.219	0.513	0.589	-0.248	0.356	0.639	-0.276	0.139	0.594	-0.15	0.058	0.62	-0.314	1.034	0.26	-0.379	0.947	0.222	-0.351	0.686	0.217	-0.3	0.538	0.304	-0.325	0.457	0.303	-0.384	0.284	0.263	-0.431	0.107	0.341
954	4.77	-0.503	1.076	0.389	-0.344	1.062	0.554	-0.406	0.97	0.604	-0.33	0.749	0.641	-0.211	0.581	0.584	-0.216	0.514	0.589	-0.244	0.357	0.639	-0.272	0.14	0.594	-0.145	0.059	0.62	-0.313	1.034	0.259	-0.379	0.947	0.221	-0.351	0.686	0.217	-0.3	0.537	0.304	-0.324	0.457	0.302	-0.384	0.284	0.263	-0.431	0.107	0.341
955	4.775	-0.502	1.076	0.389	-0.343	1.062	0.554	-0.405	0.97	0.604	-0.329	0.75	0.64	-0.208	0.582	0.583	-0.212	0.514	0.589	-0.241	0.358	0.639	-0.268	0.141	0.594	-0.14	0.06	0.62	-0.313	1.034	0.258	-0.378	0.947	0.221	-0.351	0.686	0.217	-0.299	0.537	0.304	-0.324	0.457	0.302	-0.384	0.284	0.263	-0.431	0.107	0.341
956	4.78	-0.501	1.075	0.388	-0.342	1.062	0.554	-0.404	0.97	0.603	-0.327	0.75	0.64	-0.205	0.582	0.584	-0.21	0.515	0.589	-0.238	0.359	0.64	-0.264	0.142	0.595	-0.137	0.061	0.62	-0.312	1.034	0.258	-0.378	0.947	0.221	-0.35	0.686	0.216	-0.298	0.537	0.303	-0.324	0.457	0.302	-0.384	0.284	0.263	-0.431	0.107	0.341
957	4.785	-0.5	1.075	0.388	-0.341	1.062	0.554	-0.403	0.97	0.603	-0.326	0.75	0.64	-0.203	0.583	0.584	-0.207	0.516	0.589	-0.234	0.36	0.64	-0.26	0.143	0.595	-0.133	0.062	0.621	-0.312	1.034	0.257	-0.377	0.947	0.221	-0.349	0.686	0.216	-0.298	0.537	0.303	-0.324	0.457	0.301	-0.384	0.284	0.263	-0.431	0.107	0.341
958	4.79	-0.5	1.075	0.388	-0.34	1.062	0.553	-0.402	0.97	0.602	-0.324	0.751	0.64	-0.201	0.585	0.584	-0.205	0.517	0.589	-0.231	0.36	0.64	-0.257	0.144	0.596	-0.129	0.062	0.621	-0.311	1.034	0.257	-0.376	0.947	0.22	-0.348	0.686	0.215	-0.298	0.537	0.303	-0.324	0.457	0.301	-0.384	0.284	0.263	-0.431	0.107	0.341
959	4.795	-0.499	1.075	0.388	-0.34	1.062	0.553	-0.401	0.97	0.602	-0.322	0.751	0.639	-0.198	0.585	0.584	-0.202	0.518	0.589	-0.228	0.361	0.641	-0.253	0.144	0.596	-0.125	0.063	0.621	-0.31	1.034	0.257	-0.375	0.947	0.22	-0.347	0.686	0.215	-0.297	0.537	0.302	-0.324	0.457	0.301	-0.383	0.284	0.263	-0.431	0.107	0.341
960	4.8	-0.498	1.075	0.387	-0.339	1.062	0.553	-0.4	0.97	0.602	-0.321	0.751	0.639	-0.195	0.586	0.583	-0.199	0.519	0.589	-0.225	0.362	0.641	-0.249	0.145	0.597	-0.122	0.064	0.622	-0.31	1.034	0.256	-0.374	0.946	0.22	-0.347	0.685	0.215	-0.297	0.537	0.302	-0.324	0.457	0.301	-0.383	0.284	0.263	-0.431	0.107	0.341
961	4.805	-0.497	1.075	0.387	-0.338	1.062	0.553	-0.399	0.97	0.602	-0.319	0.752	0.639	-0.193	0.587	0.583	-0.196	0.519	0.589	-0.222	0.363	0.642	-0.246	0.146	0.598	-0.119	0.064	0.622	-0.309	1.034	0.256	-0.373	0.946	0.219	-0.346	0.685	0.214	-0.297	0.537	0.301	-0.324	0.457	0.301	-0.383	0.283	0.263	-0.431	0.107	0.341
962	4.81	-0.497	1.075	0.387	-0.337	1.062	0.552	-0.398	0.97	0.601	-0.317	0.752	0.639	-0.192	0.588	0.583	-0.193	0.52	0.589	-0.219	0.364	0.642	-0.244	0.146	0.599	-0.115	0.065	0.622	-0.308	1.034	0.255	-0.373	0.946	0.219	-0.346	0.685	0.214	-0.296	0.537	0.301	-0.324	0.457	0.301	-0.383	0.283	0.263	-0.431	0.107	0.341
963	4.815	-0.496	1.075	0.387	-0.335	1.062	0.552	-0.397	0.97	0.601	-0.316	0.752	0.639	-0.19	0.588	0.584	-0.191	0.52	0.589	-0.216	0.364	0.642	-0.241	0.147	0.6	-0.112	0.065	0.623	-0.307	1.034	0.255	-0.372	0.946	0.219	-0.346	0.685	0.214	-0.296	0.537	0.301	-0.323	0.457	0.301	-0.383	0.283	0.262	-0.431	0.107	0.341
964	4.82	-0.495	1.075	0.387	-0.334	1.062	0.551	-0.395	0.97	0.6	-0.314	0.752	0.639	-0.188	0.589	0.584	-0.189	0.521	0.59	-0.214	0.365	0.643	-0.238	0.147	0.601	-0.109	0.065	0.623	-0.307	1.034	0.255	-0.372	0.946	0.219	-0.345	0.685	0.214	-0.296	0.537	0.301	-0.323	0.457	0.3	-0.383	0.283	0.262	-0.431	0.107	0.341
965	4.825	-0.494	1.074	0.386	-0.333	1.062	0.551	-0.394	0.969	0.6	-0.312	0.752	0.639	-0.186	0.589	0.584	-0.187	0.522	0.59	-0.211	0.366	0.643	-0.235	0.148	0.602	-0.107	0.065	0.625	-0.306	1.034	0.254	-0.371	0.946	0.218	-0.345	0.685	0.214	-0.295	0.537	0.301	-0.323	0.456	0.3	-0.382	0.283	0.262	-0.431	0.107	0.341
966	4.83	-0.493	1.074	0.386	-0.331	1.062	0.55	-0.393	0.97	0.6	-0.31	0.752	0.638	-0.183	0.59	0.583	-0.185	0.522	0.589	-0.209	0.366	0.644	-0.232	0.148	0.603	-0.104	0.066	0.625	-0.305	1.034	0.254	-0.371	0.946	0.218	-0.344	0.685	0.213	-0.295	0.537	0.3	-0.322	0.456	0.3	-0.382	0.283	0.262	-0.431	0.107	0.341
967	4.835	-0.492	1.074	0.386	-0.33	1.062	0.55	-0.392	0.97	0.6	-0.309	0.752	0.638	-0.181	0.59	0.583	-0.182	0.523	0.589	-0.207	0.367	0.644	-0.23	0.149	0.604	-0.104	0.065	0.625	-0.305	1.034	0.253	-0.37	0.946	0.218	-0.343	0.685	0.213	-0.295	0.536	0.299	-0.322	0.456	0.3	-0.382	0.283	0.262	-0.431	0.107	0.341
968	4.84	-0.491	1.074	0.386	-0.329	1.062	0.549	-0.391	0.97	0.599	-0.307	0.753	0.638	-0.179	0.59	0.583	-0.18	0.523	0.59	-0.204	0.367	0.645	-0.228	0.149	0.605	-0.105	0.062	0.626	-0.304	1.034	0.253	-0.37	0.946	0.217	-0.342	0.685	0.212	-0.294	0.536	0.299	-0.321	0.456	0.299	-0.382	0.283	0.262	-0.431	0.107	0.341
969	4.845	-0.491	1.074	0.386	-0.328	1.062	0.549	-0.389	0.97	0.599	-0.306	0.753	0.638	-0.177	0.591	0.583	-0.179	0.523	0.59	-0.202	0.368	0.645	-0.225	0.149	0.606	-0.104	0.061	0.626	-0.303	1.034	0.252	-0.369	0.946	0.217	-0.341	0.685	0.212	-0.294	0.536	0.299	-0.321	0.456	0.298	-0.382	0.283	0.261	-0.431	0.107	0.341
970	4.85	-0.49	1.074	0.386	-0.327	1.062	0.548	-0.387	0.97	0.599	-0.305	0.754	0.638	-0.176	0.591	0.584	-0.177	0.523	0.59	-0.2	0.368	0.646	-0.223	0.149	0.607	-0.103	0.061	0.627	-0.303	1.034	0.252	-0.369	0.946	0.217	-0.341	0.685	0.211	-0.293	0.536	0.298	-0.321	0.456	0.298	-0.382	0.283	0.261	-0.431	0.106	0.341
971	4.855	-0.489	1.073	0.386	-0.326	1.062	0.548	-0.385	0.969	0.598	-0.303	0.754	0.638	-0.175	0.592	0.584	-0.176	0.524	0.59	-0.198	0.368	0.647	-0.221	0.15	0.608	-0.099	0.062	0.628	-0.302	1.034	0.251	-0.368	0.947	0.216	-0.341	0.685	0.211	-0.293	0.536	0.298	-0.32	0.456	0.298	-0.382	0.282	0.261	-0.431	0.106	0.341
972	4.86	-0.488	1.073	0.386	-0.324	1.062	0.548	-0.384	0.969	0.598	-0.301	0.754	0.638	-0.174	0.592	0.583	-0.174	0.524	0.591	-0.196	0.368	0.647	-0.22	0.15	0.609	-0.094	0.063	0.63	-0.302	1.034	0.251	-0.367	0.947	0.216	-0.34	0.685	0.211	-0.292	0.536	0.298	-0.32	0.456	0.298	-0.382	0.282	0.261	-0.431	0.106	0.341
973	4.865	-0.487	1.073	0.386	-0.323	1.062	0.548	-0.383	0.97	0.598	-0.3	0.754	0.638	-0.171	0.592	0.583	-0.173	0.524	0.591	-0.194	0.369	0.648	-0.218	0.15	0.611	-0.091	0.064	0.631	-0.301	1.034	0.251	-0.367	0.947	0.216	-0.34	0.685	0.211	-0.292	0.536	0.298	-0.32	0.456	0.298	-0.382	0.282	0.26	-0.431	0.106	0.341
974	4.87	-0.486	1.073	0.386	-0.321	1.062	0.547	-0.382	0.97	0.598	-0.298	0.754	0.638	-0.17	0.592	0.583	-0.173	0.524	0.591	-0.193	0.369	0.648	-0.217	0.15	0.612	-0.089	0.063	0.631	-0.3	1.034	0.25	-0.367	0.947	0.215	-0.34	0.684	0.211	-0.292	0.536	0.297	-0.32	0.456	0.297	-0.382	0.282	0.26	-0.431	0.107	0.341
975	4.875	-0.485	1.073	0.386	-0.319	1.062	0.547	-0.38	0.97	0.598	-0.296	0.755	0.638	-0.168	0.591	0.583	-0.171	0.524	0.591	-0.191	0.369	0.649	-0.215	0.15	0.613	-0.088	0.063	0.632	-0.299	1.034	0.25	-0.368	0.947	0.214	-0.34	0.684	0.21	-0.292	0.536	0.297	-0.32	0.456	0.297	-0.382	0.282	0.26	-0.431	0.106	0.341
976	4.88	-0.484	1.073	0.385	-0.318	1.062	0.547	-0.379	0.97	0.598	-0.294	0.754	0.637	-0.168	0.591	0.583	-0.169	0.524	0.591	-0.19	0.369	0.65	-0.214	0.15	0.614	-0.088	0.062	0.633	-0.299	1.034	0.249	-0.367	0.947	0.214	-0.338	0.685	0.21	-0.292	0.536	0.297	-0.319	0.456	0.297	-0.382	0.282	0.26	-0.431	0.107	0.341
977	4.885	-0.483	1.073	0.385	-0.317	1.062	0.546	-0.377	0.97	0.597	-0.293	0.754	0.637	-0.167	0.591	0.583	-0.167	0.523	0.591	-0.188	0.369	0.65	-0.212	0.15	0.616	-0.086	0.062	0.635	-0.299	1.033	0.249	-0.366	0.947	0.214	-0.337	0.685	0.21	-0.291	0.535	0.297	-0.319	0.456	0.297	-0.382	0.282	0.259	-0.431	0.107	0.341
978	4.89	-0.482	1.073	0.386	-0.316	1.062	0.546	-0.375	0.97	0.597	-0.291	0.755	0.637	-0.166	0.591	0.583	-0.166	0.523	0.591	-0.187	0.369	0.65	-0.211	0.149	0.617	-0.085	0.061	0.636	-0.298	1.033	0.248	-0.366	0.947	0.214	-0.337	0.685	0.21	-0.291	0.535	0.296	-0.318	0.455	0.297	-0.382	0.282	0.259	-0.431	0.107	0.341
979	4.895	-0.481	1.073	0.386	-0.314	1.062	0.545	-0.374	0.97	0.597	-0.29	0.755	0.637	-0.166	0.59	0.583	-0.166	0.522	0.591	-0.186	0.369	0.651	-0.21	0.149	0.618	-0.085	0.061	0.637	-0.296	1.033	0.248	-0.366	0.947	0.213	-0.336	0.685	0.209	-0.29	0.535	0.296	-0.318	0.455	0.297	-0.382	0.282	0.259	-0.431	0.107	0.341
980	4.9	-0.48	1.073	0.386	-0.312	1.062	0.545	-0.372	0.969	0.597	-0.289	0.755	0.637	-0.165	0.59	0.583	-0.165	0.522	0.591	-0.184	0.368	0.652	-0.209	0.149	0.619	-0.084	0.06	0.638	-0.296	1.033	0.248	-0.365	0.947	0.213	-0.336	0.685	0.209	-0.29	0.535	0.295	-0.318	0.455	0.297	-0.382	0.282	0.259	-0.431	0.107	0.341
981	4.905	-0.479	1.073	0.386	-0.31	1.062	0.544	-0.37	0.969	0.597	-0.288	0.756	0.637	-0.164	0.59	0.583	-0.165	0.522	0.591	-0.183	0.368	0.652	-0.208	0.149	0.62	-0.083	0.059	0.639	-0.295	1.033	0.248	-0.365	0.948	0.213	-0.336	0.684	0.209	-0.289	0.535	0.295	-0.317	0.455	0.297	-0.382	0.282	0.259	-0.431	0.107	0.341
982	4.91	-0.478	1.072	0.386	-0.309	1.062	0.544	-0.369	0.97	0.597	-0.287	0.756	0.637	-0.163	0.59	0.583	-0.164	0.522	0.591	-0.183	0.368	0.653	-0.207	0.149	0.622	-0.082	0.058	0.64	-0.295	1.034	0.247	-0.365	0.948	0.213	-0.336	0.684	0.209	-0.289	0.534	0.295	-0.317	0.455	0.296	-0.382	0.282	0.259	-0.431	0.107	0.341
983	4.915	-0.477	1.072	0.386	-0.308	1.061	0.544	-0.368	0.97	0.596	-0.286	0.756	0.637	-0.162	0.589	0.582	-0.164	0.521	0.592	-0.182	0.368	0.653	-0.207	0.15	0.623	-0.082	0.058	0.641	-0.294	1.034	0.247	-0.364	0.948	0.212	-0.336	0.684	0.208	-0.288	0.534	0.295	-0.317	0.454	0.296	-0.382	0.282	0.259	-0.431	0.107	0.341
984	4.92	-0.476	1.072	0.387	-0.307	1.061	0.544	-0.366	0.97	0.596	-0.284	0.756	0.637	-0.161	0.588	0.582	-0.163	0.521	0.592	-0.181	0.367	0.654	-0.206	0.149	0.624	-0.081	0.057	0.642	-0.293	1.034	0.247	-0.363	0.948	0.212	-0.336	0.684	0.208	-0.288	0.534	0.295	-0.317	0.454	0.296	-0.382	0.282	0.258	-0.431	0.107	0.341
985	4.925	-0.475	1.072	0.387	-0.305	1.062	0.544	-0.365	0.969	0.596	-0.283	0.756	0.637	-0.161	0.588	0.582	-0.163	0.52	0.592	-0.181	0.367	0.655	-0.206	0.149	0.625	-0.081	0.057	0.643	-0.292	1.034	0.246	-0.363	0.948	0.212	-0.335	0.684	0.208	-0.288	0.534	0.294	-0.317	0.454	0.295	-0.382	0.282	0.258	-0.431	0.107	0.34
986	4.93	-0.474	1.072	0.387	-0.304	1.062	0.544	-0.362	0.969	0.596	-0.282	0.756	0.637	-0.161	0.587	0.582	-0.162	0.52	0.592	-0.18	0.366	0.655	-0.205	0.148	0.626	-0.081	0.055	0.644	-0.292	1.034	0.246	-0.363	0.948	0.212	-0.335	0.684	0.208	-0.288	0.534	0.294	-0.316	0.454	0.295	-0.382	0.282	0.258	-0.431	0.107	0.34
987	4.935	-0.473	1.072	0.387	-0.303	1.062	0.544	-0.36	0.969	0.596	-0.28	0.756	0.637	-0.161	0.586	0.582	-0.162	0.52	0.592	-0.179	0.366	0.655	-0.205	0.147	0.627	-0.08	0.055	0.645	-0.291	1.034	0.246	-0.363	0.948	0.212	-0.335	0.684	0.208	-0.288	0.534	0.294	-0.316	0.454	0.295	-0.382	0.282	0.258	-0.431	0.107	0.34
988	4.94	-0.471	1.072	0.388	-0.301	1.062	0.543	-0.359	0.969	0.595	-0.279	0.755	0.637	-0.16	0.586	0.582	-0.161	0.519	0.592	-0.179	0.365	0.656	-0.204	0.146	0.628	-0.08	0.054	0.646	-0.291	1.035	0.246	-0.363	0.949	0.212	-0.335	0.684	0.208	-0.287	0.534	0.294	-0.316	0.454	0.294	-0.382	0.283	0.258	-0.431	0.107	0.34
989	4.945	-0.47	1.072	0.388	-0.3	1.062	0.543	-0.358	0.969	0.595	-0.278	0.755	0.637	-0.16	0.585	0.582	-0.161	0.518	0.592	-0.178	0.365	0.656	-0.204	0.146	0.629	-0.08	0.053	0.647	-0.289	1.035	0.245	-0.362	0.949	0.211	-0.334	0.684	0.208	-0.287	0.534	0.294	-0.316	0.454	0.294	-0.382	0.283	0.258	-0.431	0.107	0.34
990	4.95	-0.469	1.072	0.388	-0.298	1.062	0.543	-0.356	0.969	0.595	-0.278	0.755	0.637	-0.159	0.585	0.582	-0.161	0.518	0.592	-0.178	0.364	0.657	-0.204	0.145	0.63	-0.081	0.052	0.648	-0.288	1.034	0.245	-0.361	0.948	0.212	-0.334	0.684	0.208	-0.286	0.534	0.293	-0.316	0.454	0.294	-0.382	0.283	0.258	-0.431	0.107	0.34
991	4.955	-0.468	1.072	0.388	-0.297	1.062	0.543	-0.355	0.969	0.596	-0.277	0.755	0.637	-0.159	0.584	0.582	-0.162	0.517	0.593	-0.177	0.364	0.657	-0.204	0.144	0.631	-0.081	0.051	0.648	-0.288	1.034	0.245	-0.359	0.948	0.212	-0.334	0.684	0.208	-0.285	0.534	0.293	-0.315	0.454	0.294	-0.382	0.283	0.258	-0.431	0.107	0.34
992	4.96	-0.467	1.072	0.388	-0.296	1.062	0.543	-0.354	0.969	0.596	-0.276	0.755	0.637	-0.16	0.583	0.582	-0.162	0.516	0.593	-0.177	0.363	0.658	-0.203	0.144	0.632	-0.08	0.05	0.649	-0.287	1.034	0.245	-0.357	0.947	0.212	-0.334	0.684	0.208	-0.284	0.534	0.293	-0.315	0.454	0.294	-0.382	0.283	0.258	-0.431	0.107	0.34
993	4.965	-0.466	1.072	0.388	-0.294	1.062	0.543	-0.352	0.969	0.596	-0.275	0.755	0.637	-0.16	0.583	0.582	-0.16	0.515	0.593	-0.177	0.362	0.658	-0.203	0.143	0.632	-0.081	0.048	0.649	-0.286	1.034	0.245	-0.352	0.945	0.214	-0.333	0.684	0.208	-0.284	0.533	0.292	-0.314	0.454	0.294	-0.382	0.283	0.258	-0.431	0.107	0.34
994	4.97	-0.464	1.072	0.389	-0.293	1.061	0.543	-0.351	0.969	0.596	-0.273	0.754	0.637	-0.16	0.582	0.582	-0.16	0.514	0.593	-0.177	0.362	0.659	-0.203	0.142	0.633	-0.081	0.047	0.65	-0.285	1.034	0.244	-0.351	0.944	0.214	-0.333	0.684	0.208	-0.283	0.533	0.292	-0.314	0.454	0.294	-0.382	0.283	0.257	-0.431	0.107	0.34
995	4.975	-0.463	1.072	0.389	-0.291	1.061	0.543	-0.35	0.969	0.596	-0.272	0.754	0.637	-0.16	0.581	0.582	-0.161	0.513	0.593	-0.177	0.361	0.659	-0.203	0.141	0.634	-0.081	0.045	0.65	-0.285	1.034	0.244	-0.35	0.944	0.214	-0.333	0.684	0.207	-0.283	0.533	0.292	-0.313	0.454	0.294	-0.382	0.283	0.257	-0.431	0.107	0.34
996	4.98	-0.462	1.072	0.389	-0.29	1.061	0.543	-0.349	0.969	0.596	-0.271	0.753	0.637	-0.16	0.58	0.582	-0.162	0.513	0.594	-0.177	0.36	0.659	-0.203	0.14	0.635	-0.081	0.044	0.651	-0.284	1.034	0.244	-0.35	0.944	0.214	-0.332	0.684	0.207	-0.282	0.532	0.292	-0.313	0.454	0.294	-0.382	0.283	0.257	-0.431	0.107	0.34
997	4.985	-0.461	1.072	0.389	-0.289	1.061	0.543	-0.347	0.969	0.596	-0.269	0.753	0.636	-0.16	0.579	0.582	-0.163	0.512	0.594	-0.177	0.359	0.66	-0.203	0.14	0.635	-0.082	0.043	0.651	-0.283	1.034	0.244	-0.349	0.945	0.214	-0.331	0.684	0.207	-0.282	0.532	0.292	-0.313	0.454	0.294	-0.382	0.283	0.257	-0.431	0.107	0.34
998	4.99	-0.459	1.072	0.389	-0.288	1.061	0.543	-0.345	0.969	0.596	-0.27	0.753	0.637	-0.161	0.578	0.582	-0.164	0.512	0.595	-0.177	0.358	0.66	-0.203	0.139	0.636	-0.082	0.041	0.652	-0.282	1.034	0.244	-0.348	0.945	0.214	-0.331	0.684	0.207	-0.282	0.532	0.292	-0.313	0.454	0.294	-0.381	0.283	0.257	-0.431	0.107	0.34
999	4.995	-0.458	1.071	0.389	-0.286	1.061	0.543	-0.344	0.968	0.596	-0.27	0.753	0.637	-0.161	0.577	0.583	-0.164	0.51	0.595	-0.177	0.357	0.66	-0.204	0.138	0.636	-0.082	0.04	0.652	-0.28	1.034	0.244	-0.348	0.945	0.214	-0.33	0.683	0.207	-0.282	0.532	0.292	-0.312	0.453	0.294	-0.381	0.283	0.257	-0.431	0.107	0.339
1000	5	-0.457	1.071	0.39	-0.285	1.061	0.543	-0.342	0.968	0.595	-0.27	0.753	0.637	-0.161	0.576	0.583	-0.163	0.509	0.595	-0.177	0.356	0.661	-0.204	0.137	0.637	-0.083	0.039	0.652	-0.279	1.034	0.244	-0.347	0.945	0.214	-0.329	0.683	0.207	-0.282	0.532	0.292	-0.312	0.453	0.294	-0.381	0.283	0.257	-0.431	0.107	0.339
1001	5.005	-0.456	1.071	0.39	-0.283	1.061	0.543	-0.34	0.967	0.595	-0.269	0.752	0.637	-0.161	0.575	0.584	-0.163	0.508	0.595	-0.177	0.355	0.661	-0.204	0.136	0.637	-0.083	0.037	0.652	-0.278	1.034	0.244	-0.346	0.945	0.214	-0.329	0.683	0.207	-0.281	0.532	0.292	-0.311	0.453	0.293	-0.381	0.283	0.257	-0.431	0.107	0.339
1002	5.01	-0.455	1.071	0.39	-0.282	1.06	0.543	-0.339	0.967	0.595	-0.268	0.752	0.637	-0.162	0.574	0.584	-0.164	0.507	0.596	-0.177	0.354	0.661	-0.204	0.135	0.638	-0.084	0.035	0.652	-0.277	1.034	0.244	-0.345	0.945	0.214	-0.328	0.683	0.207	-0.281	0.532	0.292	-0.311	0.453	0.293	-0.381	0.283	0.257	-0.431	0.107	0.339
1003	5.015	-0.453	1.071	0.39	-0.281	1.06	0.543	-0.338	0.967	0.595	-0.268	0.751	0.637	-0.162	0.573	0.584	-0.165	0.506	0.596	-0.177	0.353	0.662	-0.205	0.134	0.638	-0.084	0.034	0.652	-0.276	1.034	0.244	-0.344	0.945	0.214	-0.327	0.684	0.207	-0.281	0.532	0.292	-0.31	0.454	0.293	-0.38	0.283	0.257	-0.431	0.107	0.339
1004	5.02	-0.452	1.071	0.39	-0.279	1.06	0.544	-0.336	0.966	0.595	-0.268	0.751	0.637	-0.162	0.572	0.584	-0.165	0.505	0.596	-0.178	0.352	0.662	-0.205	0.133	0.638	-0.085	0.033	0.652	-0.275	1.034	0.244	-0.343	0.945	0.214	-0.327	0.684	0.207	-0.28	0.532	0.292	-0.31	0.454	0.293	-0.38	0.284	0.257	-0.431	0.107	0.339
1005	5.025	-0.451	1.071	0.391	-0.278	1.06	0.544	-0.335	0.966	0.595	-0.267	0.75	0.638	-0.163	0.571	0.584	-0.165	0.505	0.596	-0.179	0.351	0.662	-0.205	0.132	0.639	-0.085	0.032	0.652	-0.274	1.034	0.245	-0.342	0.945	0.214	-0.326	0.684	0.207	-0.279	0.532	0.292	-0.309	0.454	0.293	-0.38	0.284	0.257	-0.431	0.107	0.339
1006	5.03	-0.449	1.071	0.391	-0.277	1.059	0.544	-0.334	0.966	0.596	-0.267	0.75	0.638	-0.163	0.571	0.585	-0.165	0.503	0.597	-0.179	0.35	0.662	-0.206	0.131	0.639	-0.085	0.031	0.652	-0.272	1.034	0.245	-0.34	0.945	0.214	-0.326	0.683	0.208	-0.278	0.531	0.293	-0.308	0.454	0.293	-0.38	0.284	0.257	-0.431	0.107	0.339
1007	5.035	-0.448	1.07	0.391	-0.276	1.059	0.544	-0.333	0.966	0.596	-0.266	0.749	0.638	-0.164	0.57	0.585	-0.166	0.502	0.597	-0.179	0.349	0.663	-0.206	0.13	0.639	-0.085	0.029	0.652	-0.271	1.034	0.245	-0.339	0.945	0.214	-0.325	0.683	0.208	-0.277	0.531	0.293	-0.308	0.454	0.293	-0.38	0.284	0.257	-0.431	0.107	0.339
1008	5.04	-0.447	1.07	0.391	-0.275	1.059	0.545	-0.332	0.965	0.596	-0.266	0.749	0.638	-0.164	0.569	0.586	-0.167	0.501	0.597	-0.18	0.348	0.663	-0.206	0.129	0.639	-0.086	0.028	0.651	-0.27	1.034	0.245	-0.337	0.945	0.214	-0.324	0.683	0.208	-0.276	0.531	0.293	-0.308	0.454	0.293	-0.379	0.284	0.257	-0.431	0.107	0.339
1009	5.045	-0.446	1.07	0.391	-0.274	1.059	0.545	-0.331	0.965	0.596	-0.266	0.749	0.639	-0.165	0.568	0.586	-0.167	0.5	0.597	-0.181	0.347	0.663	-0.207	0.128	0.639	-0.087	0.026	0.651	-0.269	1.034	0.245	-0.336	0.945	0.214	-0.322	0.683	0.208	-0.276	0.532	0.293	-0.307	0.453	0.293	-0.379	0.284	0.257	-0.431	0.107	0.339
1010	5.05	-0.444	1.07	0.392	-0.273	1.058	0.545	-0.33	0.964	0.596	-0.266	0.748	0.639	-0.165	0.567	0.586	-0.168	0.5	0.597	-0.181	0.346	0.663	-0.207	0.126	0.639	-0.087	0.025	0.651	-0.267	1.034	0.246	-0.335	0.945	0.215	-0.321	0.682	0.209	-0.275	0.532	0.293	-0.307	0.453	0.294	-0.379	0.284	0.257	-0.431	0.107	0.339
1011	5.055	-0.443	1.07	0.392	-0.271	1.058	0.545	-0.329	0.964	0.597	-0.265	0.747	0.639	-0.165	0.565	0.586	-0.168	0.498	0.598	-0.182	0.345	0.663	-0.207	0.125	0.639	-0.087	0.024	0.651	-0.265	1.034	0.246	-0.334	0.945	0.215	-0.321	0.683	0.209	-0.275	0.532	0.292	-0.307	0.453	0.294	-0.379	0.284	0.257	-0.43	0.107	0.339
1012	5.06	-0.442	1.07	0.392	-0.27	1.057	0.546	-0.327	0.964	0.597	-0.265	0.747	0.639	-0.166	0.564	0.586	-0.169	0.497	0.598	-0.183	0.344	0.663	-0.208	0.124	0.639	-0.088	0.023	0.651	-0.264	1.034	0.246	-0.332	0.945	0.215	-0.32	0.683	0.209	-0.275	0.532	0.292	-0.306	0.453	0.294	-0.379	0.285	0.257	-0.43	0.107	0.339
1013	5.065	-0.44	1.07	0.392	-0.269	1.057	0.547	-0.326	0.963	0.597	-0.265	0.746	0.64	-0.167	0.563	0.587	-0.169	0.496	0.598	-0.183	0.343	0.663	-0.208	0.123	0.639	-0.089	0.022	0.651	-0.263	1.034	0.247	-0.331	0.945	0.215	-0.319	0.683	0.209	-0.274	0.532	0.293	-0.306	0.453	0.294	-0.378	0.285	0.257	-0.43	0.107	0.339
1014	5.07	-0.439	1.07	0.392	-0.268	1.057	0.547	-0.325	0.963	0.597	-0.265	0.746	0.64	-0.167	0.563	0.587	-0.169	0.495	0.598	-0.184	0.342	0.663	-0.209	0.122	0.638	-0.09	0.021	0.651	-0.261	1.034	0.247	-0.329	0.945	0.216	-0.318	0.683	0.209	-0.273	0.531	0.293	-0.306	0.453	0.294	-0.378	0.285	0.257	-0.43	0.107	0.339
1015	5.075	-0.438	1.069	0.393	-0.266	1.057	0.547	-0.324	0.963	0.597	-0.265	0.745	0.64	-0.167	0.562	0.587	-0.17	0.494	0.599	-0.184	0.34	0.663	-0.21	0.121	0.638	-0.09	0.021	0.651	-0.26	1.034	0.248	-0.328	0.945	0.216	-0.316	0.683	0.209	-0.272	0.531	0.293	-0.305	0.453	0.294	-0.378	0.285	0.257	-0.43	0.107	0.339
1016	5.08	-0.437	1.069	0.393	-0.265	1.056	0.547	-0.323	0.962	0.598	-0.265	0.744	0.64	-0.168	0.561	0.587	-0.17	0.493	0.599	-0.185	0.34	0.663	-0.21	0.12	0.637	-0.09	0.021	0.65	-0.259	1.034	0.248	-0.327	0.946	0.216	-0.314	0.683	0.209	-0.271	0.531	0.293	-0.305	0.453	0.294	-0.377	0.285	0.257	-0.43	0.107	0.339
1017	5.085	-0.436	1.069	0.393	-0.264	1.056	0.548	-0.322	0.962	0.598	-0.265	0.743	0.641	-0.168	0.559	0.587	-0.171	0.492	0.599	-0.186	0.338	0.663	-0.211	0.12	0.637	-0.09	0.022	0.65	-0.257	1.034	0.248	-0.325	0.945	0.216	-0.313	0.683	0.21	-0.27	0.531	0.294	-0.304	0.453	0.295	-0.377	0.285	0.257	-0.43	0.107	0.339
1018	5.09	-0.434	1.069	0.394	-0.262	1.056	0.548	-0.32	0.961	0.598	-0.265	0.743	0.641	-0.168	0.558	0.588	-0.172	0.491	0.599	-0.187	0.337	0.663	-0.211	0.119	0.636	-0.09	0.022	0.65	-0.256	1.034	0.249	-0.323	0.945	0.216	-0.313	0.683	0.21	-0.27	0.531	0.294	-0.303	0.453	0.295	-0.377	0.285	0.257	-0.43	0.107	0.339
1019	5.095	-0.433	1.069	0.394	-0.261	1.055	0.548	-0.319	0.961	0.598	-0.265	0.742	0.642	-0.169	0.557	0.588	-0.172	0.49	0.599	-0.187	0.336	0.663	-0.212	0.118	0.636	-0.09	0.022	0.65	-0.255	1.034	0.249	-0.322	0.945	0.217	-0.312	0.683	0.21	-0.269	0.53	0.294	-0.302	0.453	0.295	-0.377	0.285	0.257	-0.43	0.107	0.339
1020	5.1	-0.431	1.068	0.394	-0.259	1.055	0.549	-0.318	0.96	0.598	-0.264	0.741	0.642	-0.17	0.556	0.588	-0.173	0.489	0.599	-0.188	0.335	0.663	-0.212	0.116	0.635	-0.09	0.022	0.65	-0.253	1.034	0.25	-0.321	0.945	0.217	-0.311	0.683	0.21	-0.268	0.53	0.295	-0.301	0.453	0.295	-0.376	0.285	0.257	-0.43	0.108	0.339
1021	5.105	-0.43	1.068	0.395	-0.258	1.055	0.55	-0.316	0.96	0.599	-0.264	0.74	0.642	-0.17	0.555	0.588	-0.173	0.487	0.599	-0.189	0.334	0.663	-0.213	0.115	0.635	-0.09	0.022	0.65	-0.252	1.033	0.25	-0.319	0.945	0.217	-0.309	0.683	0.211	-0.267	0.53	0.295	-0.3	0.452	0.296	-0.376	0.285	0.257	-0.43	0.108	0.339
1022	5.11	-0.429	1.068	0.395	-0.257	1.054	0.551	-0.315	0.959	0.599	-0.264	0.739	0.642	-0.17	0.554	0.588	-0.174	0.486	0.599	-0.19	0.333	0.662	-0.214	0.115	0.634	-0.09	0.022	0.65	-0.25	1.034	0.25	-0.317	0.945	0.218	-0.308	0.683	0.211	-0.266	0.53	0.296	-0.3	0.452	0.296	-0.376	0.285	0.257	-0.43	0.108	0.339
1023	5.115	-0.427	1.068	0.396	-0.256	1.054	0.551	-0.314	0.959	0.599	-0.264	0.738	0.643	-0.171	0.553	0.588	-0.175	0.486	0.599	-0.191	0.332	0.662	-0.215	0.114	0.634	-0.091	0.022	0.65	-0.248	1.034	0.251	-0.316	0.945	0.218	-0.307	0.683	0.211	-0.265	0.53	0.296	-0.299	0.452	0.296	-0.375	0.285	0.257	-0.43	0.108	0.339
1024	5.12	-0.426	1.067	0.396	-0.255	1.054	0.551	-0.313	0.959	0.6	-0.265	0.737	0.643	-0.171	0.552	0.588	-0.175	0.485	0.599	-0.192	0.33	0.662	-0.215	0.114	0.634	-0.091	0.021	0.651	-0.247	1.034	0.251	-0.315	0.945	0.218	-0.306	0.683	0.211	-0.265	0.53	0.296	-0.299	0.452	0.297	-0.375	0.285	0.258	-0.43	0.108	0.339
1025	5.125	-0.424	1.067	0.396	-0.253	1.053	0.552	-0.312	0.958	0.6	-0.264	0.736	0.643	-0.171	0.551	0.588	-0.176	0.484	0.599	-0.192	0.329	0.661	-0.216	0.113	0.634	-0.09	0.022	0.65	-0.247	1.033	0.252	-0.313	0.945	0.219	-0.304	0.683	0.211	-0.264	0.53	0.296	-0.298	0.452	0.297	-0.375	0.285	0.258	-0.43	0.108	0.339
1026	5.13	-0.423	1.067	0.397	-0.253	1.053	0.553	-0.311	0.958	0.601	-0.263	0.736	0.643	-0.172	0.55	0.589	-0.176	0.483	0.599	-0.193	0.329	0.661	-0.216	0.112	0.634	-0.091	0.021	0.65	-0.246	1.033	0.254	-0.311	0.945	0.219	-0.302	0.683	0.211	-0.263	0.53	0.296	-0.297	0.452	0.297	-0.374	0.285	0.258	-0.43	0.108	0.339
1027	5.135	-0.421	1.067	0.397	-0.251	1.053	0.553	-0.31	0.958	0.602	-0.263	0.735	0.643	-0.173	0.549	0.59	-0.176	0.482	0.599	-0.194	0.328	0.661	-0.215	0.112	0.634	-0.091	0.021	0.651	-0.245	1.033	0.255	-0.309	0.944	0.219	-0.301	0.683	0.212	-0.262	0.529	0.297	-0.297	0.452	0.297	-0.374	0.285	0.258	-0.43	0.108	0.339
1028	5.14	-0.42	1.067	0.397	-0.25	1.052	0.554	-0.309	0.958	0.602	-0.263	0.734	0.644	-0.173	0.549	0.59	-0.176	0.481	0.599	-0.195	0.328	0.661	-0.215	0.111	0.634	-0.091	0.021	0.65	-0.244	1.033	0.255	-0.308	0.944	0.22	-0.3	0.683	0.212	-0.261	0.529	0.297	-0.296	0.452	0.298	-0.374	0.286	0.258	-0.43	0.108	0.339
1029	5.145	-0.419	1.067	0.398	-0.249	1.052	0.554	-0.308	0.958	0.603	-0.262	0.733	0.644	-0.172	0.549	0.59	-0.175	0.481	0.6	-0.195	0.328	0.661	-0.215	0.111	0.634	-0.091	0.021	0.651	-0.243	1.033	0.255	-0.307	0.944	0.22	-0.299	0.683	0.212	-0.261	0.529	0.297	-0.295	0.452	0.298	-0.373	0.286	0.258	-0.43	0.108	0.339
1030	5.15	-0.417	1.066	0.398	-0.248	1.052	0.555	-0.306	0.957	0.603	-0.261	0.732	0.644	-0.172	0.548	0.59	-0.174	0.481	0.6	-0.195	0.328	0.661	-0.215	0.111	0.634	-0.092	0.021	0.651	NaN	NaN	NaN	-0.305	0.944	0.221	-0.298	0.683	0.213	-0.26	0.529	0.297	-0.295	0.452	0.299	-0.373	0.286	0.259	-0.43	0.108	0.339
1031	5.155	-0.416	1.066	0.399	-0.246	1.052	0.555	-0.305	0.957	0.604	-0.26	0.731	0.644	-0.17	0.548	0.59	-0.174	0.481	0.6	-0.194	0.328	0.662	-0.215	0.111	0.634	-0.092	0.02	0.651	NaN	NaN	NaN	-0.304	0.944	0.221	-0.297	0.682	0.213	-0.259	0.529	0.298	-0.294	0.452	0.299	-0.373	0.286	0.259	-0.43	0.108	0.339
1032	5.16	-0.414	1.066	0.399	-0.245	1.052	0.556	-0.304	0.957	0.604	-0.259	0.731	0.645	-0.169	0.548	0.59	-0.173	0.482	0.6	-0.193	0.328	0.662	-0.215	0.112	0.634	-0.092	0.02	0.651	NaN	NaN	NaN	-0.302	0.944	0.222	-0.296	0.682	0.214	-0.258	0.528	0.299	-0.294	0.452	0.299	-0.373	0.286	0.259	-0.43	0.108	0.339
1033	5.165	-0.413	1.066	0.4	-0.244	1.052	0.556	-0.302	0.957	0.604	-0.258	0.73	0.645	-0.167	0.548	0.59	-0.172	0.483	0.6	-0.192	0.329	0.662	-0.214	0.112	0.634	-0.092	0.02	0.651	NaN	NaN	NaN	-0.301	0.944	0.222	-0.295	0.682	0.214	-0.257	0.528	0.3	-0.293	0.451	0.3	-0.373	0.286	0.259	-0.43	0.108	0.339
1034	5.17	-0.412	1.066	0.4	-0.243	1.052	0.557	-0.301	0.957	0.605	-0.258	0.73	0.645	-0.166	0.549	0.59	-0.171	0.483	0.6	-0.191	0.329	0.662	-0.214	0.112	0.634	-0.092	0.021	0.651	NaN	NaN	NaN	-0.3	0.945	0.222	-0.293	0.682	0.215	-0.256	0.528	0.3	-0.292	0.451	0.3	-0.373	0.286	0.259	-0.43	0.108	0.339
1035	5.175	-0.411	1.066	0.401	-0.242	1.052	0.558	-0.3	0.957	0.605	-0.257	0.73	0.645	-0.164	0.549	0.59	-0.169	0.483	0.601	-0.189	0.329	0.663	-0.213	0.113	0.633	-0.091	0.021	0.651	NaN	NaN	NaN	-0.299	0.945	0.223	-0.292	0.682	0.215	-0.256	0.528	0.3	-0.292	0.451	0.301	-0.373	0.287	0.259	-0.43	0.108	0.339
1036	5.18	-0.41	1.066	0.401	-0.241	1.052	0.558	-0.299	0.957	0.606	-0.256	0.73	0.645	-0.162	0.55	0.591	-0.167	0.483	0.601	-0.187	0.329	0.663	-0.213	0.113	0.633	-0.09	0.021	0.65	NaN	NaN	NaN	-0.299	0.945	0.223	-0.291	0.682	0.216	-0.256	0.528	0.3	-0.291	0.451	0.301	-0.373	0.287	0.26	-0.43	0.108	0.339
1037	5.185	-0.408	1.066	0.401	-0.24	1.052	0.558	-0.298	0.958	0.607	-0.254	0.73	0.646	-0.16	0.55	0.591	-0.165	0.483	0.601	-0.185	0.329	0.663	-0.212	0.113	0.633	-0.09	0.021	0.65	NaN	NaN	NaN	-0.297	0.945	0.224	-0.291	0.682	0.216	-0.255	0.528	0.301	-0.291	0.451	0.301	-0.373	0.287	0.26	-0.43	0.108	0.339
1038	5.19	-0.407	1.066	0.402	-0.239	1.052	0.559	-0.297	0.958	0.607	-0.252	0.73	0.646	-0.159	0.55	0.592	-0.163	0.483	0.602	-0.183	0.329	0.664	-0.212	0.113	0.633	-0.09	0.021	0.65	NaN	NaN	NaN	-0.295	0.945	0.224	-0.29	0.683	0.216	-0.254	0.528	0.301	-0.291	0.451	0.302	-0.373	0.287	0.26	-0.43	0.108	0.339
1039	5.195	-0.406	1.067	0.402	-0.238	1.052	0.559	-0.296	0.959	0.608	-0.251	0.73	0.646	-0.156	0.551	0.592	-0.161	0.484	0.602	-0.181	0.329	0.664	-0.212	0.113	0.634	-0.09	0.021	0.65	NaN	NaN	NaN	-0.293	0.944	0.225	-0.289	0.683	0.217	-0.253	0.528	0.302	-0.291	0.451	0.302	-0.373	0.287	0.26	-0.43	0.108	0.339
1040	5.2	-0.405	1.067	0.403	-0.237	1.052	0.56	-0.295	0.959	0.608	-0.249	0.73	0.646	-0.155	0.551	0.593	-0.159	0.484	0.602	-0.18	0.329	0.664	-0.212	0.113	0.634	-0.09	0.021	0.65	NaN	NaN	NaN	-0.293	0.945	0.225	-0.289	0.682	0.217	-0.253	0.528	0.302	-0.291	0.451	0.302	-0.373	0.287	0.261	-0.43	0.108	0.339
1041	5.205	-0.403	1.067	0.403	-0.236	1.052	0.561	-0.294	0.958	0.609	-0.247	0.73	0.647	-0.153	0.551	0.593	-0.158	0.484	0.603	-0.177	0.328	0.664	-0.212	0.113	0.634	-0.09	0.021	0.65	NaN	NaN	NaN	-0.292	0.945	0.225	-0.288	0.683	0.218	-0.253	0.528	0.302	-0.291	0.451	0.302	-0.372	0.287	0.261	-0.43	0.108	0.339
1042	5.21	-0.402	1.067	0.403	-0.235	1.053	0.561	-0.292	0.959	0.609	-0.245	0.731	0.647	-0.151	0.551	0.593	-0.157	0.484	0.603	-0.176	0.328	0.664	-0.211	0.113	0.634	-0.09	0.021	0.65	NaN	NaN	NaN	-0.29	0.944	0.226	-0.287	0.683	0.218	-0.253	0.528	0.303	-0.29	0.451	0.303	-0.372	0.288	0.261	-0.43	0.108	0.339
1043	5.215	-0.401	1.067	0.404	-0.234	1.053	0.562	-0.291	0.959	0.609	-0.244	0.732	0.648	-0.148	0.55	0.593	-0.155	0.483	0.604	-0.175	0.328	0.665	-0.211	0.112	0.634	-0.09	0.021	0.65	NaN	NaN	NaN	-0.289	0.944	0.227	-0.286	0.683	0.219	-0.252	0.528	0.303	-0.29	0.451	0.303	-0.372	0.288	0.261	-0.43	0.108	0.339
1044	5.22	-0.399	1.067	0.405	-0.233	1.053	0.562	-0.29	0.959	0.61	-0.242	0.732	0.649	-0.146	0.55	0.593	-0.153	0.483	0.604	-0.173	0.327	0.665	-0.211	0.112	0.634	-0.09	0.021	0.65	NaN	NaN	NaN	-0.288	0.944	0.227	-0.286	0.683	0.219	-0.251	0.528	0.303	-0.29	0.451	0.303	-0.372	0.288	0.261	-0.43	0.108	0.339
1045	5.225	-0.398	1.067	0.405	-0.232	1.053	0.563	-0.288	0.958	0.61	-0.24	0.732	0.65	-0.145	0.55	0.593	-0.151	0.482	0.604	-0.172	0.327	0.665	-0.211	0.112	0.634	-0.09	0.021	0.65	NaN	NaN	NaN	-0.287	0.945	0.228	-0.285	0.683	0.22	-0.251	0.528	0.303	-0.29	0.451	0.303	-0.372	0.288	0.262	-0.43	0.108	0.339
1046	5.23	-0.397	1.067	0.406	-0.23	1.053	0.563	-0.287	0.958	0.611	-0.238	0.732	0.651	-0.143	0.55	0.594	-0.149	0.482	0.604	-0.171	0.327	0.665	-0.211	0.112	0.634	-0.09	0.021	0.65	NaN	NaN	NaN	-0.286	0.945	0.229	-0.285	0.683	0.22	-0.251	0.528	0.303	-0.289	0.451	0.304	-0.372	0.288	0.262	-0.43	0.108	0.339
1047	5.235	-0.395	1.067	0.406	-0.228	1.053	0.563	-0.285	0.958	0.611	-0.235	0.732	0.651	-0.142	0.549	0.594	-0.147	0.481	0.604	-0.17	0.327	0.666	-0.211	0.112	0.634	-0.09	0.021	0.65	-0.213	1.032	0.262	-0.284	0.945	0.23	-0.285	0.683	0.22	-0.251	0.528	0.304	-0.289	0.451	0.304	-0.372	0.288	0.262	-0.43	0.108	0.339
1048	5.24	-0.394	1.067	0.407	-0.227	1.053	0.564	-0.284	0.958	0.612	-0.234	0.733	0.652	-0.14	0.549	0.595	-0.146	0.481	0.605	-0.17	0.327	0.666	-0.211	0.112	0.634	-0.09	0.021	0.65	-0.213	1.033	0.263	-0.284	0.945	0.23	-0.284	0.683	0.221	-0.251	0.527	0.305	-0.289	0.451	0.304	-0.372	0.288	0.262	-0.43	0.108	0.339
1049	5.245	-0.393	1.067	0.408	-0.226	1.053	0.564	-0.284	0.959	0.613	-0.232	0.733	0.653	-0.139	0.548	0.596	-0.145	0.481	0.605	-0.169	0.326	0.666	-0.21	0.112	0.634	-0.09	0.021	0.65	-0.211	1.033	0.263	-0.283	0.945	0.231	-0.284	0.683	0.221	-0.251	0.527	0.305	-0.289	0.451	0.304	-0.372	0.288	0.262	-0.43	0.108	0.339
1050	5.25	-0.391	1.068	0.408	-0.225	1.053	0.565	-0.282	0.959	0.613	-0.231	0.733	0.654	-0.138	0.548	0.596	-0.145	0.481	0.605	-0.168	0.326	0.666	-0.21	0.112	0.634	-0.09	0.021	0.65	-0.21	1.033	0.264	-0.28	0.944	0.232	-0.283	0.683	0.222	-0.251	0.527	0.306	-0.289	0.451	0.305	-0.372	0.288	0.262	-0.43	0.108	0.339
1051	5.255	-0.39	1.067	0.409	-0.223	1.053	0.566	-0.28	0.959	0.614	-0.229	0.734	0.655	-0.137	0.548	0.597	-0.144	0.481	0.606	-0.168	0.326	0.667	-0.21	0.112	0.634	-0.09	0.021	0.65	-0.209	1.033	0.264	-0.279	0.944	0.233	-0.283	0.683	0.222	-0.25	0.527	0.306	-0.289	0.451	0.305	-0.372	0.288	0.262	-0.43	0.108	0.339
1052	5.26	-0.388	1.068	0.41	-0.223	1.053	0.566	-0.279	0.958	0.614	-0.228	0.734	0.655	-0.137	0.548	0.598	-0.144	0.481	0.607	-0.168	0.326	0.667	-0.21	0.112	0.634	-0.09	0.021	0.65	-0.208	1.033	0.265	-0.278	0.944	0.233	-0.282	0.683	0.223	-0.25	0.527	0.306	-0.288	0.452	0.305	-0.372	0.289	0.262	-0.43	0.108	0.339
1053	5.265	-0.387	1.068	0.411	NaN	NaN	NaN	-0.277	0.958	0.615	-0.225	0.733	0.656	-0.136	0.547	0.598	-0.143	0.48	0.607	-0.168	0.326	0.667	-0.21	0.112	0.634	-0.09	0.021	0.65	-0.205	1.034	0.266	-0.277	0.944	0.234	-0.282	0.684	0.223	-0.25	0.527	0.307	-0.288	0.452	0.306	-0.372	0.289	0.263	-0.43	0.108	0.339
1054	5.27	-0.385	1.068	0.411	-0.218	1.053	0.568	-0.275	0.958	0.616	-0.223	0.732	0.656	-0.135	0.547	0.598	-0.143	0.48	0.608	-0.168	0.325	0.667	-0.21	0.112	0.634	-0.09	0.021	0.65	NaN	NaN	NaN	-0.276	0.945	0.235	-0.281	0.684	0.224	-0.249	0.527	0.307	-0.288	0.452	0.306	-0.373	0.289	0.263	-0.43	0.108	0.339
1055	5.275	-0.384	1.068	0.412	NaN	NaN	NaN	-0.274	0.958	0.616	-0.221	0.731	0.657	-0.135	0.547	0.599	-0.142	0.48	0.608	-0.168	0.325	0.668	-0.21	0.112	0.634	-0.09	0.021	0.65	NaN	NaN	NaN	-0.275	0.945	0.235	-0.281	0.684	0.224	-0.249	0.527	0.307	-0.288	0.452	0.306	-0.373	0.289	0.263	-0.43	0.108	0.339
1056	5.28	-0.382	1.068	0.413	NaN	NaN	NaN	-0.272	0.958	0.617	-0.221	0.732	0.658	-0.134	0.547	0.599	-0.142	0.479	0.608	-0.168	0.325	0.668	-0.21	0.112	0.634	-0.09	0.021	0.65	NaN	NaN	NaN	-0.274	0.945	0.236	-0.281	0.684	0.225	-0.249	0.527	0.307	-0.288	0.452	0.306	-0.373	0.29	0.263	-0.43	0.109	0.339
1057	5.285	-0.381	1.068	0.414	NaN	NaN	NaN	-0.271	0.958	0.618	-0.222	0.732	0.658	-0.133	0.547	0.599	-0.141	0.479	0.609	-0.168	0.325	0.668	-0.21	0.112	0.634	-0.09	0.021	0.65	NaN	NaN	NaN	-0.273	0.945	0.236	-0.281	0.685	0.225	-0.249	0.527	0.307	-0.288	0.452	0.307	-0.373	0.29	0.263	-0.43	0.109	0.339
1058	5.29	-0.379	1.068	0.415	NaN	NaN	NaN	-0.269	0.958	0.619	-0.221	0.732	0.659	-0.133	0.546	0.6	-0.141	0.479	0.609	-0.168	0.324	0.668	-0.21	0.112	0.634	-0.09	0.021	0.65	NaN	NaN	NaN	-0.271	0.945	0.237	-0.28	0.685	0.226	-0.249	0.527	0.308	-0.288	0.452	0.307	-0.374	0.291	0.264	-0.43	0.109	0.339
1059	5.295	-0.378	1.068	0.416	NaN	NaN	NaN	-0.267	0.958	0.619	-0.22	0.732	0.659	-0.132	0.546	0.6	-0.14	0.478	0.609	-0.168	0.324	0.668	-0.21	0.112	0.634	-0.09	0.021	0.65	NaN	NaN	NaN	-0.271	0.946	0.238	-0.279	0.685	0.226	-0.248	0.527	0.308	-0.289	0.452	0.307	-0.374	0.291	0.264	-0.43	0.109	0.339
1060	5.3	-0.376	1.068	0.417	NaN	NaN	NaN	-0.265	0.958	0.62	-0.219	0.731	0.659	-0.132	0.546	0.601	-0.14	0.478	0.61	-0.168	0.324	0.668	-0.21	0.112	0.634	-0.09	0.021	0.65	NaN	NaN	NaN	-0.271	0.946	0.238	-0.279	0.686	0.227	-0.248	0.528	0.308	-0.289	0.452	0.307	-0.374	0.291	0.264	-0.43	0.109	0.339
1061	5.305	-0.374	1.069	0.418	NaN	NaN	NaN	-0.263	0.958	0.621	-0.218	0.731	0.66	-0.132	0.545	0.601	-0.139	0.478	0.61	-0.168	0.324	0.668	-0.21	0.112	0.634	-0.09	0.021	0.65	NaN	NaN	NaN	-0.27	0.947	0.239	-0.278	0.686	0.227	-0.248	0.528	0.307	-0.288	0.452	0.307	-0.374	0.292	0.264	-0.43	0.109	0.339
1062	5.31	-0.373	1.069	0.419	NaN	NaN	NaN	-0.261	0.958	0.621	-0.217	0.73	0.66	-0.131	0.545	0.601	-0.139	0.478	0.61	-0.168	0.323	0.668	-0.21	0.112	0.634	-0.09	0.021	0.65	NaN	NaN	NaN	-0.269	0.947	0.24	-0.278	0.686	0.228	-0.248	0.528	0.307	-0.288	0.452	0.307	-0.374	0.292	0.264	-0.43	0.11	0.339
1063	5.315	-0.371	1.069	0.42	NaN	NaN	NaN	-0.26	0.958	0.622	-0.216	0.729	0.661	-0.131	0.545	0.602	-0.138	0.478	0.61	-0.168	0.323	0.668	-0.21	0.111	0.634	-0.09	0.021	0.65	NaN	NaN	NaN	-0.265	0.946	0.241	-0.277	0.686	0.228	-0.247	0.528	0.308	-0.288	0.453	0.308	-0.374	0.292	0.264	-0.43	0.11	0.339
1064	5.32	-0.37	1.069	0.421	NaN	NaN	NaN	-0.258	0.959	0.623	-0.215	0.729	0.661	-0.13	0.545	0.603	-0.138	0.478	0.61	-0.168	0.323	0.669	-0.21	0.111	0.634	-0.09	0.021	0.65	NaN	NaN	NaN	-0.264	0.946	0.242	-0.276	0.686	0.229	-0.247	0.528	0.308	-0.288	0.453	0.308	-0.374	0.292	0.264	-0.43	0.11	0.339
1065	5.325	-0.368	1.069	0.421	NaN	NaN	NaN	-0.257	0.959	0.624	-0.215	0.73	0.661	-0.129	0.544	0.603	-0.137	0.477	0.611	-0.167	0.323	0.669	-0.21	0.111	0.634	-0.09	0.021	0.65	NaN	NaN	NaN	-0.263	0.946	0.242	-0.275	0.687	0.229	-0.246	0.528	0.309	-0.287	0.453	0.308	-0.373	0.293	0.264	-0.43	0.111	0.339
1066	5.33	-0.366	1.069	0.422	NaN	NaN	NaN	-0.255	0.959	0.625	-0.214	0.73	0.661	-0.128	0.544	0.603	-0.136	0.477	0.611	-0.166	0.322	0.669	-0.21	0.111	0.634	-0.09	0.021	0.65	NaN	NaN	NaN	-0.261	0.946	0.243	-0.274	0.687	0.23	-0.245	0.528	0.31	-0.287	0.454	0.309	-0.373	0.293	0.265	-0.43	0.111	0.339
1067	5.335	-0.365	1.069	0.423	NaN	NaN	NaN	-0.253	0.959	0.625	-0.213	0.729	0.662	-0.128	0.544	0.603	-0.135	0.477	0.611	-0.165	0.322	0.669	-0.21	0.111	0.634	-0.09	0.021	0.65	NaN	NaN	NaN	-0.259	0.946	0.244	-0.274	0.687	0.231	-0.245	0.529	0.31	-0.286	0.454	0.309	-0.373	0.294	0.265	-0.43	0.111	0.339
1068	5.34	-0.363	1.07	0.424	NaN	NaN	NaN	-0.251	0.96	0.626	-0.211	0.729	0.662	-0.127	0.544	0.603	-0.134	0.477	0.611	-0.164	0.322	0.669	-0.21	0.111	0.634	-0.09	0.021	0.65	NaN	NaN	NaN	-0.259	0.946	0.245	-0.273	0.687	0.231	-0.244	0.529	0.31	-0.285	0.454	0.309	-0.372	0.294	0.265	-0.43	0.111	0.339
1069	5.345	-0.362	1.07	0.425	NaN	NaN	NaN	-0.25	0.96	0.627	-0.21	0.729	0.662	-0.126	0.544	0.603	-0.133	0.477	0.611	-0.163	0.322	0.669	-0.21	0.111	0.634	-0.09	0.021	0.65	NaN	NaN	NaN	-0.257	0.946	0.246	-0.272	0.687	0.232	-0.244	0.529	0.31	-0.284	0.454	0.31	-0.372	0.294	0.266	-0.43	0.111	0.339
1070	5.35	-0.36	1.07	0.426	NaN	NaN	NaN	-0.248	0.96	0.628	-0.209	0.729	0.663	-0.125	0.544	0.604	-0.133	0.477	0.612	-0.162	0.322	0.669	-0.21	0.111	0.634	-0.09	0.021	0.65	NaN	NaN	NaN	-0.256	0.947	0.246	-0.27	0.688	0.232	-0.243	0.529	0.31	-0.284	0.454	0.31	-0.371	0.295	0.266	-0.43	0.111	0.339
1071	5.355	-0.358	1.07	0.427	NaN	NaN	NaN	-0.247	0.96	0.629	-0.208	0.729	0.663	-0.123	0.543	0.604	-0.133	0.477	0.612	-0.162	0.322	0.669	-0.209	0.111	0.634	-0.09	0.021	0.65	NaN	NaN	NaN	-0.255	0.947	0.247	-0.269	0.688	0.233	-0.242	0.529	0.311	-0.283	0.454	0.31	-0.371	0.295	0.266	-0.429	0.112	0.339
1072	5.36	-0.357	1.071	0.428	NaN	NaN	NaN	-0.245	0.96	0.629	-0.206	0.729	0.663	-0.122	0.543	0.604	-0.132	0.477	0.612	-0.161	0.321	0.669	-0.209	0.111	0.634	-0.09	0.021	0.65	NaN	NaN	NaN	-0.255	0.948	0.247	-0.268	0.688	0.234	-0.24	0.53	0.311	-0.283	0.455	0.311	-0.37	0.295	0.267	-0.429	0.112	0.339
1073	5.365	-0.355	1.071	0.429	NaN	NaN	NaN	-0.243	0.96	0.63	-0.205	0.729	0.664	-0.121	0.543	0.604	-0.131	0.476	0.612	-0.16	0.321	0.669	-0.209	0.111	0.634	-0.09	0.021	0.65	NaN	NaN	NaN	-0.254	0.948	0.248	-0.267	0.688	0.234	-0.239	0.53	0.312	-0.282	0.455	0.311	-0.369	0.296	0.267	-0.429	0.112	0.339
1074	5.37	-0.354	1.071	0.429	NaN	NaN	NaN	-0.241	0.96	0.631	-0.203	0.729	0.664	-0.12	0.543	0.604	-0.13	0.476	0.612	-0.159	0.321	0.669	-0.209	0.111	0.634	-0.09	0.021	0.65	NaN	NaN	NaN	-0.25	0.946	0.249	-0.266	0.688	0.235	-0.238	0.53	0.312	-0.281	0.455	0.311	-0.369	0.296	0.267	-0.428	0.112	0.339
1075	5.375	-0.352	1.071	0.43	NaN	NaN	NaN	-0.24	0.96	0.631	-0.201	0.729	0.664	-0.119	0.544	0.604	-0.129	0.476	0.612	-0.159	0.321	0.669	-0.209	0.111	0.634	-0.09	0.021	0.65	NaN	NaN	NaN	-0.249	0.946	0.25	-0.265	0.688	0.236	-0.237	0.529	0.314	-0.279	0.455	0.312	-0.368	0.296	0.267	-0.428	0.113	0.339
1076	5.38	-0.35	1.072	0.431	NaN	NaN	NaN	-0.238	0.961	0.632	-0.2	0.729	0.665	-0.118	0.544	0.604	-0.127	0.476	0.612	-0.158	0.321	0.67	-0.209	0.111	0.634	-0.09	0.021	0.65	NaN	NaN	NaN	-0.247	0.947	0.251	-0.263	0.688	0.237	-0.235	0.529	0.314	-0.278	0.455	0.312	-0.367	0.297	0.268	-0.427	0.113	0.339
1077	5.385	-0.349	1.072	0.432	NaN	NaN	NaN	-0.237	0.961	0.633	-0.198	0.729	0.665	-0.117	0.543	0.604	-0.127	0.476	0.612	-0.158	0.321	0.67	-0.209	0.111	0.634	-0.09	0.021	0.65	NaN	NaN	NaN	-0.246	0.947	0.251	-0.262	0.687	0.237	-0.234	0.529	0.315	-0.276	0.455	0.313	-0.366	0.297	0.268	-0.427	0.113	0.339
1078	5.39	-0.347	1.072	0.433	NaN	NaN	NaN	-0.235	0.961	0.634	-0.196	0.73	0.666	-0.116	0.543	0.604	-0.126	0.476	0.613	-0.157	0.32	0.67	-0.209	0.111	0.634	-0.09	0.021	0.65	NaN	NaN	NaN	-0.245	0.947	0.252	-0.26	0.687	0.238	-0.233	0.529	0.315	-0.275	0.455	0.313	-0.365	0.298	0.268	-0.427	0.114	0.339
1079	5.395	-0.346	1.072	0.433	NaN	NaN	NaN	-0.234	0.961	0.634	-0.195	0.73	0.667	-0.116	0.543	0.604	-0.125	0.476	0.613	-0.157	0.32	0.67	-0.209	0.111	0.634	-0.09	0.021	0.65	NaN	NaN	NaN	-0.244	0.947	0.253	-0.259	0.687	0.239	-0.231	0.529	0.316	-0.274	0.455	0.314	-0.365	0.298	0.268	-0.427	0.115	0.339
1080	5.4	-0.344	1.072	0.434	NaN	NaN	NaN	-0.232	0.961	0.635	-0.194	0.73	0.668	-0.115	0.543	0.604	-0.125	0.475	0.613	-0.156	0.32	0.67	-0.209	0.111	0.634	-0.09	0.021	0.65	NaN	NaN	NaN	-0.242	0.947	0.253	-0.258	0.687	0.239	-0.23	0.529	0.316	-0.272	0.455	0.315	-0.364	0.299	0.269	-0.427	0.116	0.339
1081	5.405	-0.343	1.073	0.435	NaN	NaN	NaN	-0.231	0.961	0.635	-0.192	0.73	0.668	-0.114	0.542	0.605	-0.124	0.475	0.613	-0.156	0.32	0.67	-0.209	0.111	0.634	-0.09	0.021	0.65	NaN	NaN	NaN	-0.241	0.948	0.254	-0.256	0.687	0.24	-0.228	0.53	0.316	-0.271	0.456	0.315	-0.363	0.299	0.269	-0.427	0.117	0.339
1082	5.41	-0.341	1.073	0.436	NaN	NaN	NaN	-0.229	0.961	0.636	-0.19	0.73	0.669	-0.112	0.542	0.605	-0.123	0.475	0.614	-0.155	0.32	0.67	-0.209	0.11	0.634	-0.09	0.021	0.65	NaN	NaN	NaN	-0.239	0.948	0.254	-0.255	0.688	0.24	-0.226	0.53	0.317	-0.269	0.456	0.316	-0.362	0.3	0.269	-0.426	0.118	0.339
1083	5.415	-0.339	1.073	0.437	NaN	NaN	NaN	-0.227	0.961	0.637	-0.189	0.73	0.669	-0.112	0.542	0.605	-0.123	0.475	0.614	-0.155	0.319	0.67	-0.208	0.11	0.634	-0.09	0.021	0.65	NaN	NaN	NaN	-0.238	0.947	0.255	-0.253	0.687	0.241	-0.224	0.53	0.317	-0.267	0.455	0.316	-0.361	0.3	0.269	-0.426	0.118	0.339
1084	5.42	-0.338	1.073	0.438	NaN	NaN	NaN	-0.225	0.961	0.638	-0.187	0.729	0.67	-0.111	0.541	0.605	-0.123	0.475	0.614	-0.154	0.319	0.67	-0.208	0.11	0.634	-0.09	0.021	0.65	NaN	NaN	NaN	-0.236	0.947	0.256	-0.252	0.688	0.242	-0.222	0.53	0.318	-0.266	0.456	0.316	-0.36	0.301	0.27	-0.425	0.119	0.339
1085	5.425	-0.336	1.073	0.438	NaN	NaN	NaN	-0.223	0.961	0.638	-0.186	0.729	0.67	-0.11	0.541	0.605	-0.122	0.475	0.614	-0.154	0.319	0.67	-0.208	0.11	0.634	-0.09	0.021	0.65	NaN	NaN	NaN	-0.235	0.947	0.257	-0.25	0.688	0.242	-0.22	0.529	0.318	-0.264	0.456	0.317	-0.359	0.302	0.27	-0.424	0.119	0.339
1086	5.43	-0.335	1.073	0.439	NaN	NaN	NaN	-0.221	0.96	0.637	-0.184	0.729	0.671	-0.11	0.541	0.606	-0.121	0.474	0.615	-0.153	0.319	0.67	-0.208	0.11	0.634	-0.09	0.021	0.65	NaN	NaN	NaN	-0.233	0.947	0.257	-0.248	0.687	0.243	-0.218	0.529	0.319	-0.262	0.456	0.317	-0.357	0.302	0.27	-0.423	0.12	0.339
1087	5.435	-0.333	1.073	0.44	NaN	NaN	NaN	-0.219	0.96	0.638	-0.183	0.729	0.672	-0.11	0.541	0.606	-0.121	0.474	0.615	-0.153	0.318	0.671	-0.208	0.11	0.634	-0.09	0.021	0.65	NaN	NaN	NaN	-0.232	0.948	0.258	-0.246	0.687	0.243	-0.216	0.529	0.32	-0.26	0.456	0.317	-0.356	0.303	0.271	-0.423	0.121	0.339
1088	5.44	-0.332	1.073	0.441	NaN	NaN	NaN	-0.218	0.961	0.639	-0.182	0.73	0.672	-0.109	0.541	0.607	-0.12	0.474	0.615	-0.153	0.318	0.671	-0.208	0.11	0.634	-0.09	0.021	0.65	NaN	NaN	NaN	-0.23	0.948	0.259	-0.244	0.688	0.244	-0.214	0.529	0.32	-0.258	0.457	0.317	-0.355	0.304	0.271	-0.422	0.122	0.339
1089	5.445	-0.33	1.073	0.442	NaN	NaN	NaN	-0.217	0.961	0.64	-0.181	0.73	0.673	-0.108	0.541	0.608	-0.119	0.474	0.616	-0.153	0.318	0.671	-0.208	0.11	0.634	-0.09	0.021	0.65	NaN	NaN	NaN	-0.229	0.948	0.259	-0.242	0.688	0.245	-0.211	0.53	0.32	-0.256	0.457	0.317	-0.354	0.305	0.271	-0.422	0.122	0.339
1090	5.45	-0.329	1.073	0.443	NaN	NaN	NaN	-0.214	0.96	0.64	-0.18	0.73	0.674	-0.107	0.54	0.608	-0.119	0.473	0.616	-0.152	0.318	0.671	-0.208	0.11	0.634	-0.09	0.021	0.65	NaN	NaN	NaN	-0.227	0.949	0.26	-0.24	0.688	0.245	-0.209	0.53	0.32	-0.253	0.457	0.318	-0.353	0.306	0.272	-0.421	0.124	0.339
1091	5.455	-0.327	1.074	0.444	NaN	NaN	NaN	-0.212	0.96	0.641	-0.179	0.73	0.674	-0.107	0.54	0.609	-0.119	0.473	0.616	-0.152	0.318	0.671	-0.208	0.11	0.634	-0.09	0.021	0.65	NaN	NaN	NaN	-0.226	0.949	0.26	-0.238	0.688	0.246	-0.206	0.53	0.32	-0.251	0.457	0.318	-0.351	0.307	0.271	-0.421	0.125	0.339
1092	5.46	-0.326	1.074	0.445	NaN	NaN	NaN	-0.211	0.96	0.642	-0.179	0.73	0.674	-0.106	0.54	0.609	-0.118	0.473	0.617	-0.152	0.318	0.672	-0.207	0.11	0.634	-0.09	0.021	0.65	NaN	NaN	NaN	-0.224	0.949	0.261	-0.236	0.688	0.247	-0.204	0.531	0.32	-0.249	0.457	0.318	-0.349	0.308	0.272	-0.42	0.126	0.339
1093	5.465	-0.325	1.074	0.446	NaN	NaN	NaN	-0.209	0.96	0.642	-0.177	0.73	0.675	-0.105	0.54	0.609	-0.118	0.472	0.617	-0.151	0.317	0.672	-0.207	0.109	0.635	-0.09	0.02	0.65	NaN	NaN	NaN	-0.223	0.95	0.262	-0.233	0.689	0.247	-0.201	0.531	0.321	-0.246	0.458	0.318	-0.348	0.309	0.272	-0.419	0.128	0.338
1094	5.47	-0.323	1.074	0.447	NaN	NaN	NaN	-0.208	0.96	0.643	-0.176	0.729	0.675	-0.104	0.54	0.61	-0.117	0.472	0.618	-0.15	0.317	0.673	-0.207	0.109	0.635	-0.09	0.02	0.651	NaN	NaN	NaN	-0.222	0.95	0.262	-0.231	0.689	0.248	-0.198	0.531	0.32	-0.243	0.458	0.318	-0.346	0.31	0.272	-0.418	0.129	0.338
1095	5.475	-0.322	1.074	0.448	NaN	NaN	NaN	-0.206	0.96	0.644	-0.175	0.729	0.676	-0.103	0.54	0.61	-0.116	0.472	0.618	-0.15	0.316	0.673	-0.207	0.109	0.635	-0.09	0.02	0.65	NaN	NaN	NaN	-0.221	0.951	0.263	-0.228	0.689	0.248	-0.195	0.532	0.32	-0.24	0.458	0.318	-0.344	0.311	0.272	-0.417	0.13	0.337
1096	5.48	-0.321	1.074	0.448	NaN	NaN	NaN	-0.204	0.96	0.645	-0.173	0.728	0.676	-0.103	0.54	0.61	-0.116	0.472	0.619	-0.15	0.316	0.673	-0.207	0.109	0.635	-0.09	0.02	0.651	NaN	NaN	NaN	-0.22	0.952	0.263	-0.225	0.69	0.248	-0.192	0.532	0.32	-0.236	0.458	0.318	-0.342	0.312	0.272	-0.415	0.132	0.337
1097	5.485	-0.319	1.074	0.449	NaN	NaN	NaN	-0.203	0.96	0.645	-0.172	0.728	0.676	-0.103	0.539	0.611	-0.115	0.472	0.619	-0.149	0.316	0.673	-0.207	0.109	0.635	-0.09	0.02	0.651	NaN	NaN	NaN	-0.22	0.952	0.263	-0.223	0.69	0.249	-0.187	0.532	0.32	-0.233	0.459	0.317	-0.339	0.313	0.272	-0.414	0.133	0.337
1098	5.49	-0.318	1.074	0.45	NaN	NaN	NaN	-0.201	0.96	0.646	-0.171	0.728	0.677	-0.102	0.539	0.611	-0.114	0.472	0.619	-0.149	0.316	0.673	-0.207	0.109	0.635	-0.09	0.02	0.651	NaN	NaN	NaN	-0.219	0.953	0.263	-0.22	0.69	0.249	-0.183	0.532	0.32	-0.229	0.459	0.317	-0.337	0.315	0.271	-0.413	0.135	0.337
1099	5.495	-0.316	1.074	0.451	NaN	NaN	NaN	-0.199	0.96	0.646	-0.171	0.729	0.677	-0.101	0.539	0.611	-0.114	0.472	0.62	-0.148	0.316	0.673	-0.207	0.109	0.635	-0.09	0.02	0.651	NaN	NaN	NaN	-0.218	0.953	0.264	-0.217	0.69	0.249	-0.179	0.532	0.319	-0.225	0.459	0.317	-0.334	0.316	0.271	-0.412	0.137	0.336
1100	5.5	-0.315	1.074	0.452	NaN	NaN	NaN	-0.197	0.96	0.647	-0.17	0.729	0.678	-0.1	0.539	0.612	-0.113	0.471	0.62	-0.148	0.316	0.674	-0.207	0.109	0.635	-0.09	0.02	0.651	NaN	NaN	NaN	-0.216	0.954	0.264	-0.214	0.691	0.249	-0.174	0.532	0.32	-0.221	0.46	0.317	-0.331	0.317	0.271	-0.41	0.139	0.336
1101	5.505	-0.313	1.074	0.453	NaN	NaN	NaN	-0.196	0.959	0.647	-0.169	0.729	0.678	-0.099	0.538	0.613	-0.112	0.471	0.62	-0.147	0.315	0.674	-0.207	0.109	0.635	-0.09	0.02	0.651	NaN	NaN	NaN	-0.215	0.955	0.265	-0.211	0.691	0.249	-0.17	0.532	0.32	-0.217	0.46	0.317	-0.328	0.319	0.271	-0.408	0.141	0.335
1102	5.51	-0.312	1.074	0.454	NaN	NaN	NaN	-0.194	0.959	0.648	-0.168	0.729	0.679	-0.099	0.538	0.613	-0.112	0.471	0.621	-0.146	0.315	0.674	-0.207	0.108	0.635	-0.09	0.02	0.651	NaN	NaN	NaN	-0.214	0.955	0.265	-0.207	0.691	0.249	-0.165	0.532	0.319	-0.212	0.46	0.316	-0.325	0.32	0.271	-0.406	0.143	0.334
1103	5.515	-0.311	1.074	0.455	NaN	NaN	NaN	-0.193	0.959	0.648	-0.168	0.73	0.679	-0.099	0.538	0.613	-0.111	0.471	0.621	-0.146	0.315	0.674	-0.206	0.108	0.635	-0.09	0.02	0.651	NaN	NaN	NaN	-0.213	0.956	0.265	-0.203	0.691	0.249	-0.161	0.533	0.319	-0.208	0.461	0.316	-0.321	0.321	0.27	-0.405	0.145	0.334
1104	5.52	-0.309	1.074	0.456	NaN	NaN	NaN	-0.192	0.959	0.649	-0.167	0.73	0.68	-0.098	0.537	0.613	-0.11	0.47	0.621	-0.145	0.315	0.674	-0.206	0.108	0.635	-0.09	0.02	0.651	NaN	NaN	NaN	-0.212	0.956	0.266	-0.2	0.691	0.249	-0.157	0.533	0.318	-0.203	0.461	0.315	-0.318	0.323	0.27	-0.403	0.147	0.333
1105	5.525	-0.308	1.075	0.456	NaN	NaN	NaN	-0.19	0.959	0.649	-0.165	0.729	0.68	-0.097	0.537	0.613	-0.11	0.47	0.621	-0.145	0.314	0.674	-0.206	0.108	0.635	-0.09	0.02	0.651	NaN	NaN	NaN	-0.21	0.957	0.266	-0.196	0.69	0.249	-0.152	0.534	0.318	-0.198	0.461	0.315	-0.314	0.325	0.269	-0.401	0.15	0.332
1106	5.53	-0.307	1.075	0.457	NaN	NaN	NaN	-0.189	0.959	0.65	-0.164	0.729	0.68	-0.096	0.537	0.614	-0.109	0.47	0.621	-0.145	0.314	0.674	-0.206	0.108	0.635	-0.09	0.02	0.651	NaN	NaN	NaN	-0.209	0.957	0.266	-0.192	0.691	0.249	-0.147	0.534	0.317	-0.193	0.462	0.314	-0.31	0.326	0.268	-0.398	0.152	0.331
1107	5.535	-0.306	1.075	0.458	NaN	NaN	NaN	-0.187	0.959	0.65	-0.163	0.729	0.68	-0.095	0.537	0.614	-0.108	0.47	0.621	-0.144	0.314	0.674	-0.206	0.108	0.635	-0.09	0.02	0.651	NaN	NaN	NaN	-0.208	0.958	0.267	-0.189	0.691	0.249	-0.142	0.535	0.317	-0.188	0.462	0.314	-0.306	0.328	0.268	-0.396	0.155	0.33
1108	5.54	-0.305	1.075	0.459	NaN	NaN	NaN	-0.186	0.958	0.651	-0.162	0.729	0.681	-0.095	0.537	0.614	-0.108	0.469	0.621	-0.144	0.314	0.675	-0.206	0.108	0.635	-0.09	0.02	0.651	NaN	NaN	NaN	-0.207	0.958	0.267	-0.185	0.691	0.249	-0.136	0.535	0.317	-0.182	0.463	0.313	-0.302	0.33	0.267	-0.393	0.157	0.329
1109	5.545	-0.303	1.075	0.459	NaN	NaN	NaN	-0.184	0.958	0.651	-0.161	0.729	0.681	-0.094	0.536	0.614	-0.107	0.469	0.621	-0.143	0.314	0.675	-0.206	0.108	0.635	-0.09	0.02	0.651	NaN	NaN	NaN	-0.205	0.958	0.267	-0.181	0.691	0.249	-0.131	0.536	0.316	-0.176	0.463	0.313	-0.297	0.332	0.267	-0.39	0.16	0.328
1110	5.55	-0.302	1.076	0.46	NaN	NaN	NaN	-0.183	0.958	0.651	-0.16	0.728	0.681	-0.093	0.536	0.614	-0.106	0.469	0.621	-0.142	0.313	0.674	-0.206	0.108	0.635	-0.09	0.02	0.651	NaN	NaN	NaN	-0.204	0.959	0.268	-0.178	0.691	0.25	-0.125	0.536	0.316	-0.17	0.464	0.312	-0.292	0.334	0.266	-0.387	0.163	0.327
1111	5.555	-0.301	1.076	0.461	NaN	NaN	NaN	-0.181	0.958	0.652	-0.157	0.728	0.681	-0.093	0.536	0.613	-0.105	0.469	0.621	-0.141	0.313	0.674	-0.206	0.108	0.635	-0.09	0.02	0.651	NaN	NaN	NaN	-0.203	0.959	0.268	-0.174	0.691	0.249	-0.119	0.537	0.315	-0.165	0.465	0.312	-0.287	0.336	0.266	-0.383	0.166	0.326
1112	5.56	-0.3	1.076	0.462	NaN	NaN	NaN	-0.179	0.958	0.652	-0.156	0.727	0.681	-0.092	0.535	0.613	-0.104	0.468	0.62	-0.141	0.313	0.674	-0.206	0.108	0.635	-0.09	0.02	0.651	NaN	NaN	NaN	-0.202	0.96	0.268	-0.17	0.691	0.249	-0.114	0.538	0.315	-0.158	0.465	0.311	-0.281	0.338	0.265	-0.379	0.169	0.325
1113	5.565	-0.299	1.076	0.462	NaN	NaN	NaN	-0.178	0.957	0.652	-0.155	0.727	0.681	-0.091	0.535	0.613	-0.104	0.468	0.62	-0.14	0.312	0.674	-0.206	0.108	0.635	-0.09	0.02	0.651	NaN	NaN	NaN	-0.201	0.96	0.268	-0.166	0.691	0.249	-0.107	0.538	0.315	-0.152	0.466	0.311	-0.275	0.339	0.264	-0.375	0.173	0.324
1114	5.57	-0.298	1.076	0.463	NaN	NaN	NaN	-0.177	0.957	0.652	-0.154	0.727	0.68	-0.089	0.535	0.613	-0.103	0.468	0.62	-0.14	0.312	0.674	-0.206	0.108	0.635	-0.09	0.02	0.651	NaN	NaN	NaN	-0.201	0.96	0.268	-0.163	0.691	0.249	-0.101	0.539	0.314	-0.145	0.467	0.311	-0.269	0.342	0.264	-0.371	0.176	0.323
1115	5.575	-0.297	1.076	0.464	NaN	NaN	NaN	-0.174	0.957	0.652	-0.152	0.726	0.68	-0.088	0.535	0.612	-0.101	0.467	0.62	-0.139	0.312	0.673	-0.205	0.108	0.635	-0.09	0.02	0.651	NaN	NaN	NaN	-0.2	0.96	0.269	-0.159	0.691	0.248	-0.095	0.54	0.314	-0.138	0.468	0.31	-0.263	0.344	0.263	-0.367	0.179	0.322
1116	5.58	-0.296	1.075	0.464	NaN	NaN	NaN	-0.171	0.956	0.651	-0.15	0.726	0.68	-0.086	0.535	0.612	-0.1	0.467	0.62	-0.138	0.312	0.673	-0.205	0.108	0.635	-0.09	0.02	0.651	NaN	NaN	NaN	-0.199	0.961	0.269	-0.155	0.691	0.248	-0.089	0.54	0.314	-0.132	0.469	0.31	-0.258	0.346	0.263	-0.363	0.182	0.321
1117	5.585	-0.295	1.075	0.465	NaN	NaN	NaN	-0.17	0.956	0.652	-0.148	0.726	0.681	-0.085	0.534	0.612	-0.099	0.467	0.62	-0.137	0.311	0.673	-0.205	0.108	0.635	-0.09	0.02	0.651	NaN	NaN	NaN	-0.198	0.961	0.269	-0.152	0.691	0.248	-0.083	0.541	0.313	-0.125	0.469	0.309	-0.251	0.347	0.261	-0.359	0.185	0.321
1118	5.59	-0.293	1.075	0.466	NaN	NaN	NaN	-0.169	0.956	0.652	-0.147	0.725	0.681	-0.084	0.534	0.612	-0.099	0.467	0.62	-0.136	0.311	0.673	-0.205	0.107	0.635	-0.09	0.02	0.651	NaN	NaN	NaN	-0.198	0.961	0.269	-0.148	0.692	0.247	-0.077	0.542	0.313	-0.119	0.47	0.309	-0.245	0.349	0.261	-0.354	0.188	0.32
1119	5.595	-0.293	1.075	0.467	NaN	NaN	NaN	-0.167	0.955	0.653	-0.145	0.725	0.681	-0.082	0.534	0.612	-0.098	0.467	0.62	-0.135	0.311	0.673	-0.205	0.107	0.635	-0.089	0.02	0.651	NaN	NaN	NaN	-0.197	0.961	0.269	-0.144	0.692	0.247	-0.071	0.543	0.312	-0.113	0.471	0.308	-0.239	0.35	0.26	-0.35	0.19	0.319
1120	5.6	-0.291	1.074	0.467	NaN	NaN	NaN	-0.166	0.955	0.653	-0.143	0.725	0.681	-0.081	0.534	0.612	-0.097	0.466	0.62	-0.134	0.311	0.673	-0.205	0.107	0.635	-0.089	0.02	0.651	NaN	NaN	NaN	-0.197	0.961	0.269	-0.14	0.692	0.246	-0.065	0.544	0.312	-0.107	0.472	0.307	-0.233	0.352	0.259	-0.346	0.193	0.319
1121	5.605	-0.29	1.074	0.468	NaN	NaN	NaN	-0.164	0.955	0.653	-0.142	0.725	0.681	-0.08	0.533	0.611	-0.095	0.466	0.62	-0.134	0.31	0.673	-0.205	0.107	0.635	-0.089	0.02	0.651	NaN	NaN	NaN	-0.196	0.961	0.269	-0.137	0.693	0.246	-0.06	0.545	0.311	-0.101	0.473	0.307	-0.227	0.353	0.258	-0.342	0.196	0.318
1122	5.61	-0.29	1.073	0.469	NaN	NaN	NaN	-0.162	0.954	0.653	-0.141	0.725	0.681	-0.079	0.533	0.611	-0.094	0.465	0.62	-0.133	0.31	0.673	-0.205	0.107	0.635	-0.089	0.02	0.651	NaN	NaN	NaN	-0.195	0.961	0.269	-0.133	0.693	0.245	-0.055	0.546	0.31	-0.095	0.474	0.306	-0.222	0.355	0.258	-0.338	0.198	0.318
1123	5.615	-0.289	1.073	0.469	NaN	NaN	NaN	-0.16	0.954	0.653	-0.139	0.725	0.682	-0.077	0.532	0.612	-0.093	0.465	0.62	-0.132	0.31	0.673	-0.205	0.107	0.635	-0.089	0.02	0.651	NaN	NaN	NaN	-0.195	0.96	0.269	-0.13	0.693	0.245	-0.05	0.547	0.31	-0.089	0.475	0.305	-0.216	0.356	0.257	-0.334	0.201	0.317
1124	5.62	-0.287	1.072	0.47	NaN	NaN	NaN	-0.159	0.953	0.653	-0.137	0.725	0.682	-0.076	0.532	0.611	-0.092	0.464	0.62	-0.131	0.309	0.673	-0.205	0.107	0.635	-0.089	0.02	0.651	NaN	NaN	NaN	-0.194	0.96	0.269	-0.127	0.694	0.245	-0.045	0.549	0.309	-0.084	0.476	0.305	-0.211	0.358	0.256	-0.33	0.203	0.316
1125	5.625	-0.286	1.072	0.471	NaN	NaN	NaN	-0.157	0.953	0.653	-0.135	0.725	0.682	-0.075	0.531	0.611	-0.09	0.464	0.62	-0.13	0.309	0.673	-0.205	0.107	0.635	-0.089	0.02	0.651	NaN	NaN	NaN	-0.193	0.96	0.269	-0.124	0.694	0.245	-0.041	0.55	0.309	-0.079	0.477	0.304	-0.206	0.359	0.255	-0.326	0.205	0.315
1126	5.63	-0.286	1.071	0.471	NaN	NaN	NaN	-0.156	0.953	0.653	-0.133	0.724	0.682	-0.074	0.531	0.611	-0.089	0.463	0.62	-0.129	0.309	0.673	-0.205	0.107	0.635	-0.089	0.02	0.651	NaN	NaN	NaN	-0.193	0.959	0.269	-0.121	0.694	0.244	-0.037	0.551	0.308	-0.074	0.478	0.304	-0.202	0.36	0.255	-0.321	0.206	0.314
1127	5.635	-0.285	1.071	0.472	NaN	NaN	NaN	-0.154	0.952	0.653	-0.13	0.723	0.683	-0.073	0.531	0.611	-0.088	0.463	0.62	-0.129	0.309	0.673	-0.205	0.107	0.635	-0.089	0.02	0.651	NaN	NaN	NaN	-0.193	0.959	0.269	-0.118	0.695	0.244	-0.033	0.552	0.307	-0.07	0.479	0.303	-0.197	0.361	0.254	-0.317	0.207	0.313
1128	5.64	-0.283	1.07	0.472	NaN	NaN	NaN	-0.152	0.952	0.653	-0.129	0.724	0.683	-0.071	0.53	0.612	-0.088	0.463	0.62	-0.128	0.308	0.673	-0.205	0.107	0.635	-0.089	0.02	0.651	NaN	NaN	NaN	-0.194	0.96	0.269	-0.115	0.695	0.244	-0.028	0.553	0.307	-0.065	0.481	0.303	-0.192	0.363	0.253	-0.312	0.207	0.313
1129	5.645	-0.282	1.07	0.473	NaN	NaN	NaN	-0.149	0.951	0.654	-0.128	0.724	0.682	-0.07	0.53	0.612	-0.087	0.463	0.62	-0.127	0.308	0.673	-0.204	0.107	0.635	-0.089	0.02	0.651	NaN	NaN	NaN	-0.194	0.96	0.269	-0.113	0.695	0.244	-0.025	0.553	0.306	-0.061	0.482	0.302	-0.188	0.363	0.253	-0.307	0.208	0.312
1130	5.65	-0.282	1.069	0.473	NaN	NaN	NaN	-0.148	0.951	0.654	-0.127	0.724	0.682	-0.069	0.53	0.612	-0.085	0.462	0.62	-0.127	0.307	0.674	-0.204	0.107	0.635	-0.089	0.02	0.651	NaN	NaN	NaN	-0.193	0.959	0.269	-0.11	0.696	0.243	-0.021	0.554	0.306	-0.056	0.482	0.301	-0.183	0.364	0.252	-0.302	0.208	0.311
1131	5.655	-0.28	1.069	0.474	NaN	NaN	NaN	-0.146	0.951	0.654	-0.125	0.723	0.682	-0.068	0.529	0.612	-0.083	0.461	0.619	-0.126	0.307	0.674	-0.204	0.106	0.635	-0.089	0.02	0.651	NaN	NaN	NaN	-0.193	0.959	0.269	-0.108	0.696	0.243	-0.018	0.555	0.306	-0.053	0.483	0.301	-0.179	0.365	0.251	-0.297	0.208	0.31
1132	5.66	-0.279	1.068	0.475	NaN	NaN	NaN	-0.144	0.951	0.654	-0.123	0.723	0.682	-0.067	0.529	0.611	-0.082	0.461	0.619	-0.125	0.306	0.673	-0.204	0.106	0.636	-0.089	0.019	0.651	NaN	NaN	NaN	-0.192	0.958	0.269	-0.106	0.697	0.243	-0.015	0.556	0.305	-0.049	0.484	0.3	-0.173	0.365	0.25	-0.291	0.207	0.31
1133	5.665	-0.278	1.068	0.475	NaN	NaN	NaN	-0.142	0.95	0.653	-0.121	0.723	0.682	-0.065	0.529	0.611	-0.081	0.461	0.619	-0.124	0.306	0.673	-0.204	0.106	0.636	-0.089	0.019	0.651	NaN	NaN	NaN	-0.19	0.957	0.269	-0.104	0.697	0.243	-0.012	0.557	0.304	-0.045	0.485	0.3	-0.169	0.365	0.25	-0.286	0.206	0.31
1134	5.67	-0.276	1.067	0.475	NaN	NaN	NaN	-0.14	0.95	0.653	-0.119	0.723	0.682	-0.064	0.528	0.611	-0.081	0.461	0.619	-0.123	0.306	0.673	-0.204	0.106	0.636	-0.089	0.019	0.651	NaN	NaN	NaN	-0.19	0.957	0.269	-0.102	0.696	0.243	-0.008	0.557	0.304	-0.041	0.486	0.3	-0.164	0.364	0.249	-0.28	0.205	0.309
1135	5.675	-0.275	1.067	0.475	NaN	NaN	NaN	-0.138	0.95	0.653	-0.118	0.723	0.682	-0.064	0.527	0.611	-0.08	0.46	0.619	-0.123	0.306	0.673	-0.203	0.106	0.636	-0.089	0.019	0.651	NaN	NaN	NaN	-0.189	0.957	0.269	-0.1	0.697	0.243	-0.005	0.558	0.304	-0.038	0.487	0.3	-0.159	0.363	0.249	-0.275	0.205	0.309
1136	5.68	-0.274	1.067	0.476	NaN	NaN	NaN	-0.136	0.95	0.653	-0.116	0.723	0.682	-0.063	0.527	0.611	-0.079	0.46	0.618	-0.122	0.306	0.672	-0.203	0.106	0.635	-0.089	0.019	0.651	NaN	NaN	NaN	-0.188	0.957	0.27	-0.098	0.697	0.243	-0.002	0.559	0.303	-0.034	0.487	0.299	-0.154	0.362	0.249	-0.269	0.203	0.308
1137	5.685	-0.273	1.067	0.476	NaN	NaN	NaN	-0.135	0.95	0.653	-0.115	0.722	0.682	-0.061	0.527	0.611	-0.078	0.459	0.618	-0.122	0.306	0.672	-0.203	0.106	0.635	-0.089	0.019	0.651	NaN	NaN	NaN	-0.187	0.957	0.27	-0.097	0.698	0.243	0.001	0.56	0.303	-0.031	0.488	0.299	-0.149	0.362	0.248	-0.263	0.201	0.308
1138	5.69	-0.271	1.067	0.476	NaN	NaN	NaN	-0.133	0.95	0.653	-0.112	0.722	0.682	-0.06	0.527	0.61	-0.077	0.459	0.618	-0.121	0.306	0.672	-0.203	0.106	0.635	-0.089	0.019	0.651	NaN	NaN	NaN	-0.186	0.957	0.27	-0.095	0.698	0.244	0.004	0.561	0.303	-0.028	0.488	0.298	-0.145	0.361	0.248	-0.257	0.2	0.308
1139	5.695	-0.269	1.067	0.477	NaN	NaN	NaN	-0.131	0.95	0.653	-0.111	0.722	0.682	-0.059	0.527	0.61	-0.076	0.459	0.618	-0.121	0.306	0.672	-0.203	0.105	0.635	-0.089	0.019	0.651	NaN	NaN	NaN	-0.186	0.957	0.27	-0.094	0.698	0.244	0.006	0.562	0.302	-0.025	0.489	0.298	-0.141	0.36	0.248	-0.251	0.198	0.309
1140	5.7	-0.268	1.067	0.476	NaN	NaN	NaN	-0.129	0.95	0.653	-0.11	0.722	0.682	-0.058	0.526	0.61	-0.075	0.459	0.618	-0.12	0.306	0.672	-0.203	0.105	0.636	-0.089	0.019	0.651	NaN	NaN	NaN	-0.185	0.957	0.27	-0.093	0.698	0.244	0.009	0.563	0.302	-0.022	0.49	0.297	-0.137	0.359	0.247	-0.245	0.196	0.308
1141	5.705	-0.267	1.067	0.477	NaN	NaN	NaN	-0.128	0.95	0.653	-0.109	0.722	0.682	-0.057	0.526	0.61	-0.074	0.459	0.618	-0.12	0.305	0.672	-0.203	0.105	0.636	-0.089	0.019	0.651	NaN	NaN	NaN	-0.185	0.957	0.27	-0.091	0.698	0.244	0.012	0.564	0.301	-0.019	0.49	0.297	-0.133	0.358	0.247	-0.239	0.193	0.308
1142	5.71	-0.266	1.067	0.477	NaN	NaN	NaN	-0.126	0.95	0.653	-0.108	0.722	0.682	-0.057	0.526	0.61	-0.074	0.459	0.618	-0.12	0.305	0.672	-0.203	0.105	0.636	-0.089	0.019	0.651	NaN	NaN	NaN	-0.184	0.957	0.27	-0.089	0.699	0.243	0.015	0.564	0.3	-0.016	0.49	0.296	-0.129	0.357	0.247	-0.233	0.191	0.308
1143	5.715	-0.264	1.066	0.477	NaN	NaN	NaN	-0.124	0.95	0.653	-0.106	0.722	0.682	-0.057	0.526	0.61	-0.074	0.459	0.618	-0.119	0.305	0.672	-0.202	0.105	0.636	-0.089	0.019	0.651	NaN	NaN	NaN	-0.182	0.957	0.27	-0.088	0.699	0.243	0.017	0.565	0.3	-0.014	0.491	0.296	-0.125	0.356	0.246	-0.226	0.188	0.307
1144	5.72	-0.263	1.066	0.477	NaN	NaN	NaN	-0.123	0.95	0.653	-0.105	0.723	0.682	-0.056	0.526	0.61	-0.074	0.459	0.618	-0.119	0.305	0.672	-0.202	0.105	0.636	-0.089	0.019	0.651	NaN	NaN	NaN	-0.181	0.957	0.27	-0.087	0.699	0.243	0.019	0.566	0.3	-0.011	0.491	0.295	-0.121	0.355	0.246	-0.22	0.185	0.307
1145	5.725	-0.261	1.067	0.477	NaN	NaN	NaN	-0.121	0.95	0.652	-0.104	0.723	0.682	-0.056	0.526	0.61	-0.074	0.459	0.618	-0.118	0.305	0.672	-0.202	0.105	0.636	-0.089	0.019	0.651	NaN	NaN	NaN	-0.179	0.957	0.27	-0.085	0.7	0.243	0.021	0.566	0.299	-0.008	0.491	0.294	-0.118	0.354	0.245	-0.213	0.182	0.307
1146	5.73	-0.26	1.067	0.477	NaN	NaN	NaN	-0.119	0.95	0.652	-0.103	0.723	0.681	-0.056	0.526	0.61	-0.073	0.459	0.618	-0.118	0.305	0.672	-0.202	0.105	0.636	-0.089	0.019	0.651	NaN	NaN	NaN	-0.176	0.956	0.271	-0.083	0.7	0.242	0.023	0.567	0.299	-0.006	0.491	0.294	-0.114	0.353	0.245	-0.206	0.179	0.307
1147	5.735	-0.258	1.067	0.477	NaN	NaN	NaN	-0.117	0.95	0.652	-0.102	0.723	0.681	-0.055	0.526	0.61	-0.073	0.459	0.618	-0.118	0.305	0.672	-0.202	0.105	0.636	-0.089	0.019	0.651	NaN	NaN	NaN	-0.174	0.955	0.271	-0.081	0.7	0.242	0.025	0.567	0.298	-0.004	0.491	0.293	-0.111	0.351	0.244	-0.199	0.176	0.306
1148	5.74	-0.256	1.067	0.477	NaN	NaN	NaN	-0.115	0.95	0.652	-0.101	0.723	0.681	-0.055	0.525	0.61	-0.073	0.458	0.618	-0.118	0.305	0.672	-0.202	0.105	0.636	-0.089	0.019	0.651	NaN	NaN	NaN	-0.173	0.955	0.271	-0.08	0.7	0.241	0.026	0.568	0.297	-0.002	0.491	0.293	-0.107	0.35	0.244	-0.191	0.173	0.306
1149	5.745	-0.255	1.067	0.477	NaN	NaN	NaN	-0.114	0.951	0.652	-0.1	0.723	0.681	-0.055	0.525	0.61	-0.073	0.458	0.618	-0.118	0.305	0.672	-0.202	0.105	0.636	-0.089	0.019	0.651	NaN	NaN	NaN	-0.172	0.956	0.27	-0.079	0.701	0.241	0.027	0.568	0.297	-0.001	0.491	0.292	-0.104	0.349	0.243	-0.184	0.169	0.305
1150	5.75	-0.254	1.067	0.477	NaN	NaN	NaN	-0.112	0.951	0.652	-0.099	0.723	0.681	-0.055	0.525	0.61	-0.073	0.458	0.618	-0.118	0.305	0.672	-0.202	0.105	0.636	-0.089	0.019	0.651	NaN	NaN	NaN	-0.171	0.956	0.27	-0.077	0.701	0.24	0.028	0.568	0.296	0.001	0.491	0.291	-0.101	0.348	0.243	-0.176	0.166	0.304
1151	5.755	-0.252	1.068	0.476	NaN	NaN	NaN	-0.111	0.951	0.651	-0.098	0.724	0.681	-0.054	0.525	0.61	-0.073	0.458	0.618	-0.118	0.305	0.672	-0.202	0.105	0.636	-0.089	0.019	0.651	NaN	NaN	NaN	-0.17	0.956	0.27	-0.076	0.701	0.24	0.029	0.568	0.296	0.003	0.492	0.291	-0.098	0.346	0.242	-0.169	0.162	0.303
1152	5.76	-0.251	1.068	0.476	NaN	NaN	NaN	-0.11	0.951	0.651	-0.097	0.724	0.681	-0.054	0.525	0.61	-0.073	0.458	0.618	-0.118	0.305	0.672	-0.202	0.105	0.636	-0.089	0.019	0.651	NaN	NaN	NaN	-0.169	0.956	0.27	-0.075	0.701	0.239	0.03	0.568	0.296	0.004	0.492	0.291	-0.094	0.344	0.242	-0.161	0.159	0.302
1153	5.765	-0.249	1.068	0.476	NaN	NaN	NaN	-0.108	0.952	0.651	-0.097	0.724	0.681	-0.054	0.525	0.61	-0.073	0.458	0.618	-0.118	0.305	0.672	-0.202	0.105	0.636	-0.089	0.019	0.651	NaN	NaN	NaN	-0.167	0.955	0.27	-0.074	0.702	0.239	0.031	0.568	0.295	0.006	0.492	0.29	-0.09	0.343	0.241	-0.153	0.155	0.302
1154	5.77	-0.248	1.068	0.476	NaN	NaN	NaN	-0.107	0.952	0.65	-0.096	0.724	0.68	-0.054	0.525	0.609	-0.073	0.458	0.618	-0.117	0.305	0.672	-0.202	0.105	0.636	-0.089	0.019	0.651	NaN	NaN	NaN	-0.165	0.956	0.27	-0.073	0.702	0.238	0.032	0.568	0.295	0.007	0.492	0.29	-0.087	0.341	0.241	-0.146	0.152	0.3
1155	5.775	-0.246	1.068	0.475	NaN	NaN	NaN	-0.105	0.952	0.65	-0.095	0.724	0.68	-0.054	0.525	0.609	-0.073	0.458	0.618	-0.117	0.305	0.672	-0.202	0.105	0.636	-0.089	0.019	0.651	NaN	NaN	NaN	-0.164	0.956	0.269	-0.072	0.702	0.238	0.032	0.568	0.295	0.008	0.492	0.289	-0.083	0.339	0.24	-0.138	0.149	0.299
1156	5.78	-0.244	1.069	0.475	NaN	NaN	NaN	-0.103	0.952	0.649	-0.094	0.724	0.679	-0.053	0.525	0.609	-0.073	0.458	0.618	-0.117	0.305	0.672	-0.202	0.105	0.636	-0.089	0.019	0.651	NaN	NaN	NaN	-0.163	0.956	0.269	-0.071	0.702	0.237	0.033	0.568	0.294	0.009	0.492	0.289	-0.078	0.337	0.239	-0.13	0.146	0.299
1157	5.785	-0.243	1.069	0.474	NaN	NaN	NaN	-0.101	0.952	0.649	-0.093	0.724	0.679	-0.053	0.525	0.609	-0.072	0.459	0.617	-0.117	0.305	0.672	-0.202	0.106	0.636	-0.089	0.019	0.651	NaN	NaN	NaN	-0.162	0.956	0.269	-0.07	0.702	0.236	0.033	0.568	0.294	0.009	0.492	0.289	-0.074	0.336	0.239	-0.122	0.143	0.298
1158	5.79	-0.241	1.069	0.474	NaN	NaN	NaN	-0.1	0.953	0.648	-0.093	0.724	0.678	-0.053	0.525	0.608	-0.072	0.459	0.617	-0.117	0.305	0.671	-0.202	0.106	0.636	-0.089	0.019	0.651	NaN	NaN	NaN	-0.16	0.956	0.268	-0.07	0.701	0.236	0.034	0.568	0.294	0.01	0.491	0.288	-0.07	0.334	0.238	-0.114	0.14	0.297
1159	5.795	-0.239	1.069	0.473	NaN	NaN	NaN	-0.099	0.953	0.648	-0.092	0.725	0.678	-0.052	0.525	0.608	-0.072	0.459	0.617	-0.117	0.305	0.671	-0.202	0.106	0.636	-0.089	0.019	0.651	NaN	NaN	NaN	-0.158	0.956	0.268	-0.069	0.701	0.236	0.034	0.567	0.294	0.011	0.491	0.288	-0.065	0.332	0.237	-0.106	0.137	0.296
1160	5.8	-0.238	1.07	0.472	NaN	NaN	NaN	-0.098	0.953	0.647	-0.091	0.725	0.677	-0.052	0.525	0.607	-0.071	0.459	0.616	-0.117	0.305	0.671	-0.202	0.106	0.636	-0.089	0.019	0.651	NaN	NaN	NaN	-0.157	0.956	0.267	-0.069	0.701	0.235	0.035	0.567	0.293	0.011	0.491	0.288	-0.06	0.33	0.236	-0.099	0.134	0.296
1161	5.805	-0.236	1.07	0.472	NaN	NaN	NaN	-0.097	0.953	0.647	-0.09	0.725	0.677	-0.051	0.525	0.607	-0.071	0.459	0.616	-0.117	0.305	0.671	-0.202	0.106	0.635	-0.089	0.019	0.651	NaN	NaN	NaN	-0.155	0.957	0.267	-0.068	0.7	0.235	0.035	0.567	0.293	0.013	0.49	0.287	-0.055	0.328	0.236	-0.092	0.132	0.295
1162	5.81	-0.234	1.07	0.471	NaN	NaN	NaN	-0.096	0.953	0.646	-0.089	0.725	0.676	-0.051	0.525	0.607	-0.07	0.458	0.616	-0.117	0.305	0.671	-0.202	0.106	0.635	-0.089	0.019	0.651	NaN	NaN	NaN	-0.154	0.957	0.266	-0.068	0.7	0.235	0.035	0.566	0.293	0.015	0.49	0.287	-0.051	0.326	0.235	-0.085	0.129	0.295
1163	5.815	-0.232	1.071	0.47	NaN	NaN	NaN	-0.094	0.953	0.646	-0.088	0.725	0.676	-0.05	0.525	0.607	-0.07	0.458	0.615	-0.117	0.305	0.67	-0.202	0.106	0.635	-0.089	0.019	0.651	NaN	NaN	NaN	-0.152	0.957	0.266	-0.067	0.7	0.235	0.035	0.566	0.293	0.016	0.489	0.287	-0.046	0.324	0.235	-0.078	0.127	0.295
1164	5.82	-0.23	1.071	0.469	NaN	NaN	NaN	-0.093	0.953	0.644	-0.087	0.725	0.675	-0.05	0.525	0.606	-0.069	0.458	0.614	-0.117	0.305	0.67	-0.202	0.106	0.635	-0.089	0.019	0.651	NaN	NaN	NaN	-0.149	0.957	0.265	-0.066	0.7	0.234	0.036	0.566	0.293	0.018	0.488	0.287	-0.042	0.322	0.234	-0.072	0.125	0.295
1165	5.825	-0.229	1.071	0.468	NaN	NaN	NaN	-0.092	0.953	0.644	-0.086	0.725	0.675	-0.049	0.525	0.606	-0.069	0.458	0.614	-0.117	0.305	0.67	-0.202	0.106	0.635	-0.089	0.019	0.651	NaN	NaN	NaN	-0.148	0.957	0.265	-0.065	0.699	0.233	0.037	0.565	0.293	0.019	0.487	0.288	-0.038	0.32	0.234	-0.066	0.122	0.294
1166	5.83	-0.227	1.072	0.467	NaN	NaN	NaN	-0.091	0.953	0.643	-0.085	0.726	0.674	-0.049	0.525	0.605	-0.069	0.458	0.614	-0.117	0.305	0.67	-0.202	0.106	0.634	-0.089	0.019	0.651	NaN	NaN	NaN	-0.146	0.958	0.264	-0.065	0.699	0.233	0.038	0.565	0.293	0.021	0.486	0.288	-0.034	0.318	0.234	-0.06	0.12	0.294
1167	5.835	-0.226	1.072	0.466	NaN	NaN	NaN	-0.09	0.954	0.642	-0.084	0.726	0.674	-0.048	0.525	0.605	-0.069	0.458	0.614	-0.116	0.305	0.669	-0.202	0.107	0.634	-0.089	0.019	0.651	NaN	NaN	NaN	-0.144	0.958	0.263	-0.064	0.699	0.233	0.038	0.564	0.293	0.022	0.486	0.288	-0.031	0.316	0.234	-0.055	0.118	0.294
1168	5.84	-0.224	1.072	0.465	NaN	NaN	NaN	-0.088	0.954	0.642	-0.082	0.725	0.673	-0.048	0.525	0.605	-0.068	0.458	0.613	-0.116	0.305	0.669	-0.202	0.107	0.634	-0.089	0.019	0.651	NaN	NaN	NaN	-0.141	0.958	0.262	-0.063	0.699	0.232	0.038	0.563	0.294	0.023	0.485	0.288	-0.027	0.315	0.234	-0.049	0.116	0.295
1169	5.845	-0.221	1.072	0.463	NaN	NaN	NaN	-0.087	0.954	0.641	-0.081	0.725	0.673	-0.047	0.525	0.604	-0.067	0.458	0.613	-0.116	0.305	0.669	-0.202	0.107	0.634	-0.089	0.019	0.651	NaN	NaN	NaN	-0.139	0.958	0.261	-0.062	0.699	0.232	0.038	0.563	0.294	0.024	0.483	0.288	-0.024	0.313	0.234	-0.045	0.115	0.295
1170	5.85	-0.219	1.072	0.462	NaN	NaN	NaN	-0.086	0.954	0.64	-0.079	0.725	0.672	-0.047	0.524	0.604	-0.067	0.458	0.613	-0.116	0.305	0.668	-0.202	0.107	0.634	-0.089	0.02	0.651	NaN	NaN	NaN	-0.137	0.958	0.26	-0.061	0.698	0.231	0.039	0.562	0.294	0.024	0.482	0.288	-0.022	0.312	0.234	-0.04	0.114	0.295
1171	5.855	-0.218	1.072	0.46	NaN	NaN	NaN	-0.085	0.954	0.639	-0.078	0.726	0.672	-0.046	0.524	0.603	-0.066	0.458	0.613	-0.116	0.305	0.668	-0.202	0.107	0.633	-0.089	0.02	0.651	NaN	NaN	NaN	-0.133	0.957	0.259	-0.06	0.698	0.231	0.039	0.561	0.294	0.025	0.482	0.289	-0.02	0.31	0.235	-0.036	0.113	0.296
1172	5.86	-0.216	1.072	0.459	NaN	NaN	NaN	-0.083	0.954	0.638	-0.077	0.726	0.671	-0.046	0.524	0.603	-0.066	0.458	0.612	-0.116	0.305	0.668	-0.202	0.107	0.633	-0.089	0.02	0.651	NaN	NaN	NaN	-0.13	0.957	0.258	-0.059	0.697	0.231	0.04	0.559	0.295	0.025	0.481	0.289	-0.018	0.309	0.235	-0.033	0.112	0.296
1173	5.865	-0.214	1.071	0.457	NaN	NaN	NaN	-0.082	0.953	0.637	-0.076	0.726	0.67	-0.045	0.524	0.602	-0.065	0.458	0.612	-0.115	0.305	0.667	-0.201	0.107	0.633	-0.089	0.02	0.651	NaN	NaN	NaN	-0.129	0.957	0.257	-0.057	0.696	0.23	0.04	0.558	0.295	0.026	0.479	0.289	-0.017	0.308	0.236	-0.03	0.11	0.297
1174	5.87	-0.213	1.071	0.456	NaN	NaN	NaN	-0.081	0.953	0.636	-0.075	0.726	0.67	-0.044	0.524	0.602	-0.064	0.458	0.611	-0.115	0.305	0.667	-0.201	0.107	0.633	-0.089	0.02	0.651	NaN	NaN	NaN	-0.127	0.957	0.256	-0.055	0.695	0.23	0.04	0.557	0.295	0.026	0.478	0.289	-0.015	0.306	0.236	-0.029	0.11	0.296
1175	5.875	-0.211	1.071	0.454	NaN	NaN	NaN	-0.08	0.953	0.636	-0.073	0.725	0.669	-0.043	0.524	0.601	-0.064	0.457	0.61	-0.114	0.305	0.667	-0.201	0.108	0.633	-0.089	0.02	0.651	NaN	NaN	NaN	-0.122	0.956	0.255	-0.054	0.695	0.229	0.04	0.556	0.295	0.025	0.477	0.289	-0.015	0.305	0.236	-0.028	0.109	0.296
1176	5.88	-0.209	1.071	0.452	NaN	NaN	NaN	-0.078	0.953	0.634	-0.072	0.725	0.668	-0.042	0.523	0.6	-0.062	0.457	0.61	-0.114	0.305	0.666	-0.201	0.108	0.633	-0.089	0.02	0.651	NaN	NaN	NaN	-0.119	0.955	0.254	-0.053	0.694	0.229	0.041	0.555	0.295	0.026	0.476	0.289	-0.015	0.304	0.236	-0.028	0.108	0.296
1177	5.885	-0.206	1.07	0.451	NaN	NaN	NaN	-0.077	0.953	0.633	-0.07	0.725	0.667	-0.041	0.523	0.6	-0.062	0.456	0.609	-0.113	0.305	0.666	-0.201	0.108	0.632	-0.089	0.02	0.651	NaN	NaN	NaN	-0.116	0.955	0.253	-0.051	0.693	0.229	0.041	0.554	0.295	0.027	0.475	0.289	-0.016	0.304	0.236	-0.029	0.108	0.296
1178	5.89	-0.204	1.07	0.449	NaN	NaN	NaN	-0.076	0.953	0.633	-0.069	0.725	0.666	-0.04	0.523	0.599	-0.061	0.456	0.609	-0.113	0.305	0.666	-0.201	0.108	0.632	-0.089	0.02	0.651	NaN	NaN	NaN	-0.113	0.954	0.252	-0.049	0.692	0.228	0.042	0.552	0.296	0.028	0.474	0.289	-0.016	0.303	0.237	-0.029	0.107	0.296
1179	5.895	-0.202	1.069	0.447	NaN	NaN	NaN	-0.075	0.953	0.632	-0.067	0.725	0.666	-0.038	0.522	0.599	-0.06	0.456	0.608	-0.112	0.305	0.665	-0.201	0.108	0.632	-0.089	0.02	0.651	NaN	NaN	NaN	-0.109	0.953	0.251	-0.046	0.691	0.228	0.044	0.551	0.296	0.029	0.474	0.29	-0.017	0.303	0.237	-0.03	0.107	0.296
1180	5.9	-0.2	1.069	0.445	NaN	NaN	NaN	-0.074	0.953	0.631	-0.066	0.725	0.665	-0.037	0.522	0.598	-0.059	0.456	0.608	-0.111	0.305	0.665	-0.201	0.108	0.632	-0.089	0.02	0.651	NaN	NaN	NaN	-0.106	0.953	0.25	-0.043	0.69	0.228	0.045	0.551	0.296	0.031	0.473	0.29	-0.016	0.303	0.237	-0.03	0.107	0.296
1181	5.905	-0.197	1.069	0.443	NaN	NaN	NaN	-0.072	0.952	0.63	-0.065	0.725	0.664	-0.036	0.522	0.598	-0.058	0.455	0.607	-0.111	0.305	0.665	-0.201	0.108	0.632	-0.089	0.02	0.651	NaN	NaN	NaN	-0.102	0.952	0.249	-0.041	0.689	0.227	0.047	0.55	0.296	0.032	0.473	0.29	-0.015	0.302	0.237	-0.029	0.107	0.296
1182	5.91	-0.195	1.068	0.442	NaN	NaN	NaN	-0.071	0.952	0.629	-0.064	0.724	0.663	-0.035	0.521	0.597	-0.057	0.455	0.606	-0.11	0.305	0.664	-0.201	0.108	0.632	-0.089	0.02	0.651	NaN	NaN	NaN	-0.099	0.951	0.247	-0.038	0.689	0.227	0.05	0.55	0.297	0.034	0.472	0.29	-0.014	0.302	0.236	-0.029	0.107	0.296
1183	5.915	-0.194	1.068	0.44	NaN	NaN	NaN	-0.07	0.951	0.628	-0.062	0.724	0.663	-0.034	0.521	0.597	-0.056	0.455	0.606	-0.109	0.305	0.664	-0.201	0.108	0.632	-0.089	0.02	0.651	NaN	NaN	NaN	-0.096	0.95	0.246	-0.035	0.689	0.226	0.052	0.55	0.297	0.035	0.472	0.289	-0.013	0.302	0.236	-0.028	0.107	0.295
1184	5.92	-0.192	1.068	0.438	NaN	NaN	NaN	-0.069	0.951	0.627	-0.062	0.724	0.662	-0.033	0.521	0.596	-0.055	0.455	0.605	-0.109	0.305	0.663	-0.201	0.108	0.632	-0.089	0.02	0.651	NaN	NaN	NaN	-0.094	0.95	0.245	-0.032	0.69	0.225	0.054	0.55	0.297	0.037	0.472	0.289	-0.011	0.302	0.235	-0.028	0.107	0.295
1185	5.925	-0.19	1.068	0.436	NaN	NaN	NaN	-0.068	0.951	0.626	-0.06	0.724	0.661	-0.032	0.521	0.595	-0.054	0.455	0.605	-0.108	0.305	0.662	-0.201	0.109	0.632	-0.089	0.02	0.651	NaN	NaN	NaN	-0.091	0.95	0.243	-0.029	0.691	0.224	0.056	0.551	0.296	0.038	0.473	0.289	-0.008	0.302	0.235	-0.027	0.107	0.295
1186	5.93	-0.189	1.068	0.435	NaN	NaN	NaN	-0.066	0.951	0.625	-0.06	0.724	0.66	-0.03	0.521	0.594	-0.053	0.455	0.604	-0.108	0.306	0.662	-0.201	0.109	0.631	-0.089	0.02	0.651	NaN	NaN	NaN	-0.089	0.95	0.242	-0.027	0.692	0.223	0.058	0.551	0.296	0.039	0.472	0.289	-0.005	0.302	0.234	-0.027	0.107	0.295
1187	5.935	-0.187	1.067	0.433	NaN	NaN	NaN	-0.065	0.951	0.624	-0.059	0.724	0.66	-0.03	0.521	0.593	-0.052	0.455	0.603	-0.107	0.306	0.661	-0.2	0.109	0.631	-0.089	0.02	0.651	NaN	NaN	NaN	-0.086	0.951	0.241	-0.024	0.692	0.222	0.059	0.551	0.296	0.04	0.472	0.288	-0.004	0.301	0.234	-0.027	0.107	0.295
1188	5.94	-0.185	1.067	0.432	NaN	NaN	NaN	-0.064	0.951	0.623	-0.058	0.724	0.659	-0.029	0.521	0.593	-0.051	0.455	0.603	-0.107	0.307	0.661	-0.2	0.11	0.631	-0.089	0.02	0.651	NaN	NaN	NaN	-0.083	0.951	0.24	-0.021	0.692	0.221	0.061	0.552	0.296	0.042	0.472	0.288	-0.003	0.301	0.234	-0.027	0.107	0.295
1189	5.945	-0.183	1.067	0.43	NaN	NaN	NaN	-0.063	0.951	0.622	-0.057	0.724	0.658	-0.029	0.521	0.593	-0.051	0.455	0.603	-0.107	0.307	0.661	-0.2	0.11	0.63	-0.09	0.02	0.65	NaN	NaN	NaN	-0.081	0.951	0.239	-0.018	0.693	0.22	0.063	0.551	0.296	0.044	0.472	0.288	-0.002	0.301	0.233	-0.027	0.107	0.294
1190	5.95	-0.182	1.067	0.429	NaN	NaN	NaN	-0.061	0.951	0.621	-0.056	0.724	0.657	-0.028	0.521	0.592	-0.05	0.455	0.602	-0.107	0.308	0.661	-0.2	0.11	0.63	-0.09	0.02	0.65	NaN	NaN	NaN	-0.078	0.952	0.238	-0.015	0.693	0.219	0.064	0.551	0.295	0.045	0.472	0.287	-0.001	0.301	0.233	-0.027	0.107	0.294
1191	5.955	-0.18	1.067	0.428	NaN	NaN	NaN	-0.06	0.951	0.62	-0.056	0.724	0.656	-0.028	0.521	0.592	-0.05	0.455	0.601	-0.107	0.308	0.66	-0.2	0.11	0.63	-0.09	0.02	0.65	NaN	NaN	NaN	-0.075	0.952	0.237	-0.013	0.693	0.218	0.066	0.551	0.295	0.046	0.472	0.287	0.001	0.3	0.232	-0.026	0.107	0.294
1192	5.96	-0.179	1.067	0.426	NaN	NaN	NaN	-0.059	0.951	0.619	-0.056	0.724	0.656	-0.027	0.521	0.591	-0.049	0.456	0.601	-0.107	0.308	0.66	-0.2	0.111	0.63	-0.09	0.02	0.65	NaN	NaN	NaN	-0.072	0.953	0.235	-0.011	0.694	0.217	0.067	0.551	0.294	0.048	0.471	0.286	0.002	0.3	0.232	-0.026	0.106	0.294
1193	5.965	-0.177	1.067	0.425	NaN	NaN	NaN	-0.058	0.951	0.618	-0.055	0.724	0.654	-0.026	0.521	0.591	-0.049	0.456	0.6	-0.106	0.308	0.659	-0.2	0.111	0.629	-0.09	0.02	0.65	NaN	NaN	NaN	-0.07	0.953	0.235	-0.009	0.694	0.216	0.067	0.551	0.294	0.049	0.471	0.286	0.003	0.299	0.232	-0.026	0.106	0.294
1194	5.97	-0.175	1.067	0.423	NaN	NaN	NaN	-0.057	0.951	0.617	-0.055	0.724	0.653	-0.026	0.521	0.59	-0.048	0.456	0.599	-0.106	0.309	0.659	-0.2	0.111	0.629	-0.09	0.02	0.65	NaN	NaN	NaN	-0.067	0.954	0.234	-0.007	0.694	0.215	0.068	0.551	0.293	0.05	0.47	0.286	0.004	0.299	0.231	-0.026	0.106	0.293
1195	5.975	-0.173	1.068	0.422	NaN	NaN	NaN	-0.056	0.951	0.616	-0.055	0.724	0.653	-0.025	0.522	0.589	-0.048	0.456	0.599	-0.106	0.309	0.658	-0.199	0.112	0.628	-0.09	0.021	0.65	NaN	NaN	NaN	-0.064	0.954	0.233	-0.005	0.694	0.214	0.069	0.55	0.292	0.051	0.47	0.285	0.005	0.299	0.231	-0.026	0.106	0.293
1196	5.98	-0.171	1.068	0.421	NaN	NaN	NaN	-0.055	0.951	0.615	-0.055	0.724	0.652	-0.024	0.522	0.589	-0.048	0.456	0.599	-0.105	0.31	0.657	-0.199	0.112	0.627	-0.09	0.021	0.65	NaN	NaN	NaN	-0.062	0.955	0.232	-0.003	0.694	0.214	0.07	0.55	0.292	0.052	0.47	0.285	0.006	0.299	0.23	-0.026	0.106	0.293
1197	5.985	-0.169	1.068	0.42	NaN	NaN	NaN	-0.053	0.952	0.614	-0.055	0.725	0.65	-0.024	0.522	0.588	-0.047	0.457	0.598	-0.105	0.31	0.657	-0.199	0.113	0.627	-0.09	0.021	0.65	NaN	NaN	NaN	-0.06	0.955	0.231	-0.002	0.693	0.213	0.071	0.549	0.291	0.052	0.47	0.284	0.006	0.299	0.23	-0.026	0.106	0.293
1198	5.99	-0.167	1.069	0.419	NaN	NaN	NaN	-0.053	0.952	0.613	-0.055	0.725	0.649	-0.023	0.522	0.588	-0.046	0.457	0.597	-0.104	0.311	0.656	-0.199	0.113	0.626	-0.09	0.021	0.65	NaN	NaN	NaN	-0.058	0.956	0.23	0	0.693	0.213	0.071	0.549	0.29	0.053	0.47	0.284	0.006	0.298	0.23	-0.026	0.106	0.293
1199	5.995	-0.165	1.069	0.417	NaN	NaN	NaN	-0.052	0.952	0.612	-0.055	0.725	0.648	-0.022	0.522	0.587	-0.046	0.457	0.596	-0.104	0.312	0.655	-0.199	0.114	0.626	-0.09	0.021	0.65	NaN	NaN	NaN	-0.056	0.956	0.229	0.001	0.693	0.212	0.072	0.549	0.29	0.053	0.47	0.283	0.007	0.298	0.23	-0.026	0.106	0.293
1200	6	-0.163	1.069	0.416	NaN	NaN	NaN	-0.051	0.952	0.611	-0.055	0.725	0.646	-0.021	0.523	0.586	-0.045	0.458	0.595	-0.104	0.312	0.655	-0.199	0.114	0.625	-0.09	0.021	0.65	NaN	NaN	NaN	-0.053	0.956	0.228	0.002	0.693	0.211	0.072	0.549	0.29	0.053	0.469	0.282	0.007	0.298	0.23	-0.026	0.106	0.293
1201	6.005	-0.161	1.07	0.415	NaN	NaN	NaN	-0.049	0.952	0.61	-0.054	0.726	0.645	-0.021	0.523	0.585	-0.044	0.458	0.594	-0.104	0.313	0.654	-0.199	0.115	0.624	-0.09	0.022	0.65	NaN	NaN	NaN	-0.051	0.956	0.227	0.003	0.693	0.211	0.072	0.548	0.289	0.053	0.47	0.282	0.007	0.298	0.23	-0.026	0.107	0.293
1202	6.01	-0.159	1.07	0.413	NaN	NaN	NaN	-0.048	0.953	0.609	-0.053	0.726	0.644	-0.02	0.523	0.584	-0.043	0.459	0.594	-0.103	0.313	0.652	-0.199	0.116	0.623	-0.091	0.022	0.65	NaN	NaN	NaN	-0.049	0.957	0.226	0.004	0.693	0.211	0.073	0.548	0.289	0.053	0.47	0.282	0.008	0.298	0.23	-0.026	0.107	0.293
1203	6.015	-0.158	1.07	0.412	NaN	NaN	NaN	-0.047	0.953	0.608	-0.052	0.726	0.642	-0.018	0.524	0.583	-0.042	0.46	0.593	-0.102	0.314	0.651	-0.199	0.116	0.622	-0.091	0.022	0.649	NaN	NaN	NaN	-0.046	0.957	0.225	0.005	0.693	0.211	0.073	0.548	0.289	0.054	0.47	0.282	0.008	0.298	0.23	-0.026	0.107	0.293
1204	6.02	-0.156	1.071	0.411	NaN	NaN	NaN	-0.046	0.953	0.607	-0.052	0.726	0.641	-0.017	0.524	0.582	-0.041	0.46	0.591	-0.102	0.314	0.65	-0.198	0.117	0.621	-0.091	0.023	0.649	NaN	NaN	NaN	-0.044	0.957	0.225	0.007	0.693	0.211	0.074	0.549	0.289	0.055	0.47	0.282	0.009	0.298	0.23	-0.025	0.107	0.293
1205	6.025	-0.154	1.071	0.409	NaN	NaN	NaN	-0.045	0.953	0.606	-0.051	0.726	0.64	-0.016	0.525	0.581	-0.039	0.46	0.59	-0.102	0.315	0.649	-0.198	0.117	0.62	-0.091	0.023	0.649	NaN	NaN	NaN	-0.042	0.957	0.223	0.008	0.693	0.21	0.075	0.549	0.289	0.056	0.47	0.282	0.009	0.298	0.23	-0.025	0.107	0.293
1206	6.03	-0.152	1.071	0.408	NaN	NaN	NaN	-0.044	0.954	0.606	-0.05	0.726	0.639	-0.015	0.525	0.58	-0.038	0.46	0.589	-0.101	0.316	0.648	-0.198	0.118	0.618	-0.092	0.023	0.648	NaN	NaN	NaN	-0.041	0.957	0.223	0.009	0.693	0.21	0.076	0.549	0.289	0.058	0.47	0.283	0.01	0.298	0.23	-0.024	0.107	0.293
1207	6.035	-0.151	1.072	0.407	NaN	NaN	NaN	-0.043	0.954	0.605	-0.049	0.727	0.638	-0.013	0.526	0.58	-0.037	0.46	0.588	-0.1	0.316	0.647	-0.196	0.119	0.617	-0.092	0.023	0.648	NaN	NaN	NaN	-0.039	0.957	0.222	0.01	0.693	0.21	0.078	0.548	0.29	0.059	0.47	0.283	0.011	0.298	0.23	-0.024	0.107	0.293
1208	6.04	-0.15	1.072	0.405	NaN	NaN	NaN	-0.042	0.955	0.604	-0.047	0.727	0.636	-0.011	0.526	0.579	-0.035	0.461	0.587	-0.099	0.317	0.646	-0.196	0.12	0.615	-0.093	0.023	0.648	NaN	NaN	NaN	-0.037	0.957	0.221	0.011	0.693	0.21	0.079	0.548	0.29	0.06	0.47	0.283	0.012	0.298	0.23	-0.024	0.107	0.294
1209	6.045	-0.148	1.072	0.404	NaN	NaN	NaN	-0.041	0.955	0.603	-0.046	0.727	0.636	-0.009	0.526	0.578	-0.034	0.461	0.586	-0.099	0.318	0.645	-0.196	0.121	0.614	-0.093	0.023	0.648	NaN	NaN	NaN	-0.035	0.957	0.22	0.012	0.693	0.21	0.08	0.548	0.291	0.06	0.47	0.283	0.013	0.298	0.23	-0.024	0.107	0.294
1210	6.05	-0.146	1.072	0.403	NaN	NaN	NaN	-0.039	0.955	0.602	-0.045	0.727	0.635	-0.007	0.526	0.577	-0.033	0.462	0.585	-0.098	0.318	0.644	-0.195	0.122	0.612	-0.094	0.023	0.647	NaN	NaN	NaN	-0.033	0.957	0.219	0.014	0.692	0.209	0.081	0.548	0.291	0.061	0.469	0.283	0.013	0.298	0.23	-0.024	0.107	0.294
1211	6.055	-0.145	1.073	0.402	NaN	NaN	NaN	-0.038	0.956	0.601	-0.043	0.728	0.634	-0.005	0.527	0.576	-0.031	0.462	0.585	-0.097	0.319	0.643	-0.195	0.123	0.611	-0.094	0.023	0.647	NaN	NaN	NaN	-0.032	0.956	0.218	0.015	0.692	0.209	0.082	0.548	0.291	0.062	0.469	0.284	0.014	0.298	0.23	-0.024	0.107	0.294
1212	6.06	-0.143	1.073	0.4	NaN	NaN	NaN	-0.037	0.956	0.601	-0.041	0.728	0.633	-0.003	0.527	0.576	-0.03	0.463	0.584	-0.096	0.319	0.642	-0.194	0.124	0.61	-0.095	0.024	0.647	NaN	NaN	NaN	-0.03	0.956	0.218	0.016	0.692	0.209	0.084	0.548	0.292	0.063	0.469	0.284	0.015	0.298	0.23	-0.024	0.107	0.294
1213	6.065	-0.142	1.073	0.399	NaN	NaN	NaN	-0.037	0.957	0.6	-0.039	0.728	0.633	-0.002	0.527	0.575	-0.028	0.463	0.583	-0.095	0.32	0.641	-0.194	0.124	0.609	-0.095	0.024	0.646	NaN	NaN	NaN	-0.029	0.956	0.217	0.018	0.692	0.208	0.085	0.547	0.292	0.064	0.469	0.284	0.015	0.297	0.23	-0.024	0.107	0.294
1214	6.07	-0.14	1.073	0.398	NaN	NaN	NaN	-0.035	0.957	0.599	-0.037	0.729	0.632	0	0.527	0.574	-0.026	0.464	0.583	-0.094	0.32	0.64	-0.193	0.125	0.607	-0.095	0.024	0.646	NaN	NaN	NaN	-0.027	0.956	0.216	0.019	0.691	0.208	0.086	0.547	0.292	0.064	0.469	0.284	0.016	0.297	0.23	-0.023	0.107	0.294
1215	6.075	-0.139	1.073	0.397	NaN	NaN	NaN	-0.034	0.957	0.598	-0.036	0.729	0.632	0.002	0.528	0.574	-0.024	0.464	0.582	-0.093	0.321	0.64	-0.193	0.126	0.606	-0.096	0.024	0.646	NaN	NaN	NaN	-0.025	0.956	0.215	0.021	0.691	0.208	0.087	0.547	0.292	0.065	0.469	0.284	0.017	0.297	0.23	-0.023	0.107	0.294
1216	6.08	-0.138	1.073	0.396	NaN	NaN	NaN	-0.032	0.958	0.597	-0.034	0.729	0.631	0.005	0.528	0.574	-0.022	0.464	0.581	-0.092	0.322	0.639	-0.192	0.127	0.605	-0.096	0.025	0.645	NaN	NaN	NaN	-0.023	0.955	0.214	0.022	0.691	0.207	0.087	0.547	0.292	0.066	0.469	0.284	0.018	0.297	0.231	-0.023	0.107	0.294
1217	6.085	-0.137	1.073	0.395	NaN	NaN	NaN	-0.031	0.958	0.597	-0.031	0.729	0.631	0.007	0.528	0.574	-0.02	0.464	0.581	-0.091	0.323	0.639	-0.192	0.128	0.604	-0.097	0.025	0.645	NaN	NaN	NaN	-0.021	0.955	0.214	0.024	0.691	0.207	0.088	0.547	0.292	0.067	0.468	0.284	0.019	0.297	0.231	-0.023	0.107	0.294
1218	6.09	-0.135	1.073	0.393	NaN	NaN	NaN	-0.031	0.959	0.596	-0.029	0.729	0.631	0.009	0.529	0.573	-0.019	0.464	0.58	-0.089	0.323	0.638	-0.191	0.13	0.604	-0.097	0.025	0.645	NaN	NaN	NaN	-0.02	0.955	0.213	0.025	0.691	0.207	0.088	0.547	0.291	0.068	0.468	0.284	0.02	0.297	0.23	-0.023	0.107	0.294
1219	6.095	-0.134	1.073	0.392	NaN	NaN	NaN	-0.03	0.959	0.595	-0.028	0.73	0.63	0.011	0.529	0.573	-0.016	0.464	0.58	-0.088	0.324	0.637	-0.19	0.131	0.602	-0.097	0.025	0.645	NaN	NaN	NaN	-0.019	0.955	0.213	0.027	0.691	0.206	0.088	0.547	0.291	0.069	0.468	0.284	0.02	0.296	0.23	-0.023	0.107	0.294
1220	6.1	-0.132	1.073	0.391	NaN	NaN	NaN	-0.029	0.959	0.595	-0.026	0.73	0.63	0.013	0.529	0.572	-0.014	0.465	0.58	-0.086	0.325	0.636	-0.189	0.132	0.602	-0.097	0.026	0.644	NaN	NaN	NaN	-0.017	0.954	0.212	0.029	0.691	0.206	0.089	0.547	0.29	0.069	0.468	0.284	0.021	0.296	0.23	-0.023	0.107	0.294
1221	6.105	-0.131	1.074	0.39	NaN	NaN	NaN	-0.028	0.959	0.594	-0.023	0.73	0.629	0.016	0.529	0.572	-0.012	0.465	0.579	-0.085	0.325	0.636	-0.188	0.132	0.601	-0.097	0.026	0.644	NaN	NaN	NaN	-0.015	0.954	0.211	0.03	0.691	0.205	0.089	0.547	0.29	0.069	0.468	0.283	0.022	0.295	0.23	-0.023	0.107	0.294
1222	6.11	-0.13	1.074	0.389	NaN	NaN	NaN	-0.026	0.959	0.593	-0.022	0.73	0.629	0.019	0.529	0.572	-0.009	0.465	0.579	-0.083	0.326	0.635	-0.187	0.134	0.601	-0.097	0.026	0.644	NaN	NaN	NaN	-0.013	0.954	0.21	0.031	0.691	0.205	0.09	0.547	0.29	0.07	0.468	0.283	0.023	0.295	0.23	-0.023	0.107	0.294
1223	6.115	-0.129	1.074	0.388	NaN	NaN	NaN	-0.026	0.96	0.593	-0.02	0.731	0.628	0.021	0.53	0.572	-0.006	0.465	0.578	-0.082	0.327	0.635	-0.186	0.135	0.6	-0.097	0.027	0.644	NaN	NaN	NaN	-0.011	0.954	0.21	0.033	0.691	0.204	0.091	0.546	0.29	0.07	0.467	0.283	0.023	0.295	0.23	-0.023	0.106	0.294
1224	6.12	-0.128	1.073	0.387	NaN	NaN	NaN	-0.025	0.96	0.592	-0.018	0.731	0.628	0.024	0.53	0.572	-0.004	0.466	0.578	-0.08	0.328	0.635	-0.185	0.136	0.599	-0.097	0.027	0.643	NaN	NaN	NaN	-0.01	0.954	0.209	0.034	0.691	0.204	0.093	0.546	0.29	0.071	0.467	0.283	0.023	0.295	0.23	-0.023	0.106	0.294
1225	6.125	-0.127	1.074	0.386	NaN	NaN	NaN	-0.025	0.96	0.591	-0.016	0.73	0.627	0.026	0.531	0.572	-0.001	0.466	0.578	-0.078	0.329	0.635	-0.184	0.138	0.599	-0.097	0.028	0.643	NaN	NaN	NaN	-0.009	0.954	0.209	0.035	0.691	0.203	0.094	0.546	0.29	0.071	0.467	0.282	0.023	0.295	0.23	-0.023	0.106	0.294
1226	6.13	-0.126	1.074	0.385	NaN	NaN	NaN	-0.025	0.96	0.591	-0.014	0.73	0.627	0.029	0.531	0.571	0.002	0.466	0.578	-0.076	0.329	0.634	-0.183	0.139	0.598	-0.097	0.028	0.643	NaN	NaN	NaN	-0.009	0.954	0.209	0.037	0.691	0.203	0.094	0.545	0.29	0.071	0.467	0.282	0.024	0.295	0.23	-0.023	0.106	0.294
1227	6.135	-0.125	1.074	0.384	NaN	NaN	NaN	-0.024	0.96	0.59	-0.012	0.731	0.627	0.033	0.531	0.571	0.005	0.466	0.577	-0.074	0.33	0.634	-0.182	0.141	0.598	-0.097	0.029	0.642	NaN	NaN	NaN	-0.007	0.954	0.208	0.038	0.691	0.202	0.094	0.545	0.29	0.072	0.466	0.281	0.024	0.295	0.229	-0.023	0.106	0.294
1228	6.14	-0.124	1.074	0.383	NaN	NaN	NaN	-0.024	0.96	0.589	-0.01	0.731	0.626	0.035	0.531	0.571	0.008	0.467	0.577	-0.072	0.331	0.634	-0.181	0.142	0.597	-0.097	0.029	0.642	NaN	NaN	NaN	-0.005	0.954	0.207	0.039	0.69	0.202	0.095	0.545	0.29	0.072	0.466	0.281	0.025	0.294	0.229	-0.023	0.106	0.294
1229	6.145	-0.123	1.074	0.382	NaN	NaN	NaN	-0.023	0.96	0.588	-0.008	0.731	0.626	0.039	0.532	0.571	0.011	0.467	0.577	-0.069	0.332	0.634	-0.179	0.143	0.597	-0.097	0.029	0.641	NaN	NaN	NaN	-0.003	0.954	0.206	0.04	0.69	0.201	0.095	0.545	0.289	0.072	0.466	0.281	0.025	0.294	0.229	-0.022	0.106	0.294
1230	6.15	-0.122	1.074	0.381	NaN	NaN	NaN	-0.023	0.961	0.587	-0.006	0.731	0.626	0.041	0.532	0.571	0.014	0.468	0.577	-0.067	0.333	0.633	-0.178	0.144	0.596	-0.097	0.03	0.641	NaN	NaN	NaN	-0.002	0.954	0.206	0.042	0.69	0.201	0.095	0.544	0.289	0.073	0.466	0.281	0.025	0.294	0.228	-0.022	0.106	0.294
1231	6.155	-0.121	1.074	0.38	NaN	NaN	NaN	-0.023	0.961	0.587	-0.005	0.731	0.625	0.044	0.533	0.571	0.017	0.468	0.577	-0.065	0.333	0.633	-0.176	0.145	0.595	-0.097	0.03	0.641	NaN	NaN	NaN	0	0.954	0.205	0.043	0.69	0.2	0.096	0.544	0.288	0.074	0.466	0.28	0.026	0.294	0.228	-0.022	0.106	0.294
1232	6.16	-0.12	1.074	0.379	NaN	NaN	NaN	-0.023	0.962	0.588	-0.004	0.731	0.625	0.047	0.533	0.571	0.02	0.469	0.577	-0.063	0.334	0.633	-0.175	0.147	0.595	-0.097	0.031	0.64	NaN	NaN	NaN	0.001	0.954	0.204	0.043	0.69	0.2	0.097	0.544	0.287	0.074	0.466	0.28	0.026	0.294	0.228	-0.022	0.106	0.294
1233	6.165	-0.119	1.075	0.378	NaN	NaN	NaN	-0.022	0.962	0.587	-0.003	0.732	0.624	0.049	0.533	0.571	0.022	0.469	0.577	-0.06	0.335	0.632	-0.173	0.148	0.594	-0.096	0.032	0.64	NaN	NaN	NaN	0.003	0.954	0.203	0.044	0.69	0.199	0.097	0.544	0.287	0.074	0.466	0.28	0.026	0.293	0.228	-0.022	0.106	0.294
1234	6.17	-0.118	1.075	0.376	NaN	NaN	NaN	-0.021	0.962	0.586	-0.001	0.731	0.623	0.052	0.534	0.571	0.025	0.47	0.577	-0.058	0.336	0.632	-0.172	0.15	0.594	-0.095	0.032	0.639	NaN	NaN	NaN	0.004	0.954	0.203	0.045	0.69	0.199	0.097	0.544	0.287	0.075	0.466	0.279	0.027	0.293	0.227	-0.022	0.106	0.294
1235	6.175	-0.117	1.075	0.376	NaN	NaN	NaN	-0.021	0.962	0.586	0.001	0.732	0.623	0.055	0.534	0.571	0.028	0.47	0.577	-0.056	0.337	0.632	-0.17	0.151	0.593	-0.094	0.033	0.639	NaN	NaN	NaN	0.006	0.954	0.202	0.046	0.69	0.198	0.097	0.544	0.286	0.075	0.466	0.279	0.028	0.292	0.227	-0.022	0.106	0.294
1236	6.18	-0.116	1.075	0.375	NaN	NaN	NaN	-0.021	0.962	0.585	0.001	0.733	0.622	0.058	0.535	0.571	0.031	0.471	0.577	-0.054	0.337	0.631	-0.168	0.152	0.593	-0.093	0.033	0.639	NaN	NaN	NaN	0.007	0.954	0.202	0.047	0.69	0.198	0.098	0.544	0.286	0.075	0.466	0.279	0.028	0.292	0.227	-0.022	0.106	0.294
1237	6.185	-0.115	1.075	0.374	NaN	NaN	NaN	-0.02	0.962	0.585	0.002	0.733	0.622	0.06	0.536	0.571	0.033	0.472	0.577	-0.052	0.338	0.631	-0.166	0.153	0.592	-0.091	0.034	0.638	NaN	NaN	NaN	0.009	0.954	0.201	0.047	0.69	0.198	0.099	0.544	0.286	0.076	0.465	0.278	0.028	0.292	0.227	-0.022	0.106	0.294
1238	6.19	-0.114	1.075	0.373	NaN	NaN	NaN	-0.02	0.962	0.584	0.003	0.733	0.622	0.063	0.536	0.571	0.036	0.472	0.577	-0.05	0.339	0.631	-0.163	0.153	0.592	-0.089	0.034	0.638	NaN	NaN	NaN	0.01	0.954	0.201	0.048	0.69	0.197	0.099	0.543	0.286	0.076	0.465	0.278	0.029	0.292	0.227	-0.022	0.106	0.294
1239	6.195	-0.113	1.075	0.371	NaN	NaN	NaN	-0.021	0.962	0.583	0.005	0.733	0.622	0.065	0.537	0.572	0.038	0.473	0.577	-0.047	0.34	0.631	-0.16	0.154	0.591	-0.086	0.035	0.637	NaN	NaN	NaN	0.011	0.953	0.2	0.049	0.69	0.197	0.1	0.543	0.286	0.077	0.465	0.278	0.029	0.292	0.227	-0.022	0.106	0.294
1240	6.2	-0.112	1.075	0.37	NaN	NaN	NaN	-0.021	0.963	0.583	0.006	0.734	0.621	0.067	0.537	0.572	0.041	0.473	0.577	-0.045	0.341	0.63	-0.158	0.155	0.591	-0.083	0.034	0.636	NaN	NaN	NaN	0.013	0.953	0.2	0.05	0.69	0.196	0.101	0.543	0.285	0.077	0.465	0.278	0.029	0.291	0.227	-0.022	0.106	0.294
1241	6.205	-0.111	1.075	0.37	NaN	NaN	NaN	-0.021	0.963	0.582	0.007	0.734	0.621	0.07	0.538	0.572	0.043	0.474	0.577	-0.043	0.342	0.63	-0.155	0.155	0.59	-0.079	0.034	0.635	NaN	NaN	NaN	0.014	0.953	0.199	0.05	0.69	0.196	0.101	0.543	0.285	0.078	0.465	0.278	0.029	0.291	0.227	-0.022	0.106	0.294
1242	6.21	-0.111	1.075	0.368	NaN	NaN	NaN	-0.02	0.963	0.581	0.007	0.735	0.62	0.072	0.539	0.571	0.046	0.475	0.577	-0.04	0.342	0.63	-0.151	0.155	0.59	-0.075	0.034	0.635	NaN	NaN	NaN	0.015	0.953	0.199	0.051	0.69	0.196	0.102	0.543	0.285	0.078	0.464	0.278	0.03	0.291	0.227	-0.022	0.106	0.294
1243	6.215	-0.11	1.075	0.367	NaN	NaN	NaN	-0.02	0.963	0.581	0.008	0.735	0.62	0.074	0.539	0.571	0.048	0.475	0.577	-0.037	0.342	0.63	-0.147	0.155	0.589	-0.07	0.034	0.634	NaN	NaN	NaN	0.016	0.953	0.198	0.052	0.689	0.195	0.102	0.543	0.285	0.079	0.464	0.278	0.03	0.291	0.227	-0.022	0.106	0.294
1244	6.22	-0.109	1.075	0.366	NaN	NaN	NaN	-0.02	0.964	0.58	0.009	0.735	0.619	0.076	0.54	0.571	0.05	0.476	0.577	-0.034	0.343	0.63	-0.142	0.154	0.589	-0.065	0.033	0.632	NaN	NaN	NaN	0.018	0.953	0.198	0.052	0.689	0.195	0.102	0.543	0.284	0.079	0.464	0.278	0.031	0.291	0.227	-0.022	0.106	0.295
1245	6.225	-0.109	1.076	0.365	NaN	NaN	NaN	-0.02	0.964	0.58	0.01	0.735	0.619	0.078	0.541	0.571	0.053	0.477	0.577	-0.031	0.343	0.629	-0.138	0.154	0.589	-0.059	0.033	0.631	NaN	NaN	NaN	0.019	0.953	0.197	0.053	0.689	0.195	0.103	0.543	0.284	0.079	0.464	0.278	0.031	0.291	0.227	-0.022	0.106	0.295
1246	6.23	-0.108	1.076	0.364	NaN	NaN	NaN	-0.02	0.964	0.579	0.011	0.736	0.618	0.08	0.541	0.571	0.055	0.477	0.576	-0.028	0.343	0.629	-0.133	0.153	0.589	-0.052	0.032	0.63	NaN	NaN	NaN	0.02	0.953	0.197	0.054	0.69	0.195	0.103	0.543	0.285	0.079	0.464	0.278	0.032	0.291	0.227	-0.022	0.106	0.295
1247	6.235	-0.108	1.076	0.363	NaN	NaN	NaN	-0.02	0.965	0.579	0.012	0.736	0.618	0.082	0.542	0.57	0.058	0.478	0.576	-0.024	0.343	0.629	-0.127	0.152	0.589	-0.046	0.031	0.629	NaN	NaN	NaN	0.021	0.953	0.197	0.055	0.69	0.194	0.103	0.543	0.285	0.08	0.464	0.278	0.032	0.291	0.227	-0.022	0.106	0.295
1248	6.24	-0.107	1.076	0.362	NaN	NaN	NaN	-0.02	0.965	0.578	0.013	0.736	0.617	0.084	0.543	0.57	0.06	0.479	0.576	-0.02	0.343	0.629	-0.122	0.151	0.589	-0.038	0.03	0.627	NaN	NaN	NaN	0.023	0.952	0.196	0.056	0.69	0.194	0.103	0.542	0.285	0.08	0.464	0.278	0.032	0.29	0.227	-0.022	0.106	0.295
1249	6.245	-0.105	1.076	0.361	NaN	NaN	NaN	-0.02	0.966	0.578	0.014	0.736	0.617	0.086	0.544	0.57	0.063	0.479	0.576	-0.016	0.343	0.629	-0.116	0.149	0.589	-0.03	0.029	0.626	NaN	NaN	NaN	0.024	0.952	0.196	0.057	0.69	0.194	0.104	0.542	0.285	0.08	0.464	0.278	0.033	0.29	0.227	-0.022	0.106	0.295
1250	6.25	-0.104	1.076	0.36	NaN	NaN	NaN	-0.02	0.966	0.577	0.014	0.737	0.617	0.088	0.545	0.57	0.065	0.48	0.576	-0.012	0.343	0.629	-0.11	0.148	0.589	-0.022	0.028	0.624	NaN	NaN	NaN	0.025	0.952	0.196	0.058	0.69	0.194	0.104	0.542	0.285	0.08	0.464	0.278	0.033	0.29	0.227	-0.021	0.106	0.295
1251	6.255	-0.104	1.076	0.36	NaN	NaN	NaN	-0.02	0.966	0.577	0.014	0.738	0.616	0.09	0.545	0.57	0.069	0.48	0.575	-0.008	0.342	0.629	-0.103	0.147	0.589	-0.014	0.027	0.622	NaN	NaN	NaN	0.026	0.952	0.195	0.059	0.69	0.194	0.104	0.542	0.285	0.08	0.464	0.278	0.033	0.29	0.227	-0.021	0.106	0.295
1252	6.26	-0.103	1.076	0.359	NaN	NaN	NaN	-0.02	0.967	0.576	0.015	0.738	0.615	0.092	0.546	0.569	0.071	0.481	0.575	-0.003	0.342	0.629	-0.097	0.145	0.589	-0.005	0.026	0.621	NaN	NaN	NaN	0.027	0.952	0.195	0.059	0.69	0.193	0.104	0.542	0.285	0.08	0.464	0.278	0.034	0.29	0.228	-0.021	0.106	0.295
1253	6.265	-0.103	1.077	0.358	NaN	NaN	NaN	-0.02	0.967	0.576	0.017	0.738	0.614	0.094	0.547	0.568	0.074	0.481	0.574	0.002	0.342	0.628	-0.09	0.144	0.589	0.003	0.026	0.619	NaN	NaN	NaN	0.028	0.952	0.194	0.06	0.69	0.193	0.105	0.541	0.285	0.081	0.464	0.278	0.034	0.29	0.228	-0.021	0.106	0.295
1254	6.27	-0.102	1.077	0.357	NaN	NaN	NaN	-0.02	0.967	0.575	0.018	0.738	0.614	0.097	0.548	0.568	0.077	0.482	0.574	0.007	0.341	0.628	-0.083	0.142	0.588	0.012	0.026	0.618	NaN	NaN	NaN	0.03	0.952	0.194	0.061	0.69	0.193	0.105	0.541	0.285	0.081	0.463	0.277	0.034	0.29	0.228	-0.021	0.106	0.295
1255	6.275	-0.101	1.077	0.356	NaN	NaN	NaN	-0.02	0.968	0.575	0.019	0.739	0.613	0.099	0.549	0.567	0.08	0.483	0.573	0.013	0.341	0.627	-0.075	0.141	0.588	0.021	0.025	0.617	NaN	NaN	NaN	0.03	0.952	0.194	0.062	0.69	0.193	0.105	0.541	0.285	0.081	0.463	0.277	0.034	0.29	0.228	-0.021	0.106	0.295
1256	6.28	-0.101	1.076	0.356	NaN	NaN	NaN	-0.02	0.968	0.574	0.02	0.739	0.613	0.102	0.55	0.567	0.083	0.484	0.573	0.018	0.341	0.627	-0.068	0.14	0.588	0.029	0.025	0.615	NaN	NaN	NaN	0.031	0.952	0.194	0.063	0.689	0.193	0.106	0.542	0.285	0.082	0.463	0.277	0.034	0.29	0.228	-0.021	0.106	0.296
1257	6.285	-0.1	1.076	0.355	NaN	NaN	NaN	-0.021	0.968	0.574	0.021	0.74	0.613	0.104	0.551	0.566	0.087	0.485	0.572	0.023	0.341	0.626	-0.06	0.138	0.587	0.038	0.025	0.615	NaN	NaN	NaN	0.032	0.952	0.193	0.064	0.689	0.193	0.106	0.542	0.285	0.082	0.463	0.278	0.034	0.29	0.228	-0.021	0.106	0.296
1258	6.29	-0.1	1.077	0.354	NaN	NaN	NaN	-0.02	0.969	0.574	0.022	0.74	0.612	0.107	0.552	0.565	0.09	0.485	0.572	0.028	0.341	0.626	-0.053	0.137	0.587	0.048	0.025	0.614	NaN	NaN	NaN	0.034	0.951	0.193	0.065	0.689	0.193	0.107	0.542	0.285	0.083	0.463	0.278	0.034	0.29	0.228	-0.021	0.106	0.296
1259	6.295	-0.1	1.077	0.353	NaN	NaN	NaN	-0.02	0.969	0.573	0.024	0.74	0.612	0.11	0.553	0.565	0.093	0.486	0.571	0.033	0.341	0.626	-0.045	0.136	0.586	0.057	0.026	0.613	NaN	NaN	NaN	0.034	0.951	0.193	0.065	0.69	0.193	0.108	0.542	0.285	0.083	0.463	0.278	0.034	0.289	0.228	-0.021	0.106	0.296
1260	6.3	-0.1	1.077	0.353	NaN	NaN	NaN	-0.019	0.97	0.573	0.025	0.741	0.611	0.113	0.554	0.565	0.096	0.487	0.571	0.038	0.341	0.625	-0.038	0.135	0.586	0.066	0.026	0.612	NaN	NaN	NaN	0.035	0.951	0.193	0.066	0.69	0.192	0.108	0.542	0.285	0.083	0.462	0.278	0.035	0.289	0.228	-0.021	0.106	0.296
1261	6.305	-0.1	1.077	0.352	NaN	NaN	NaN	-0.019	0.97	0.572	0.027	0.741	0.612	0.116	0.555	0.564	0.1	0.488	0.57	0.043	0.341	0.625	-0.03	0.135	0.585	0.074	0.027	0.612	NaN	NaN	NaN	0.035	0.951	0.193	0.067	0.69	0.192	0.109	0.541	0.285	0.084	0.462	0.278	0.035	0.289	0.228	-0.02	0.106	0.296
1262	6.31	-0.099	1.077	0.351	NaN	NaN	NaN	-0.019	0.97	0.572	0.029	0.742	0.611	0.119	0.556	0.564	0.104	0.489	0.57	0.048	0.341	0.624	-0.023	0.134	0.585	0.083	0.027	0.611	NaN	NaN	NaN	0.036	0.951	0.192	0.068	0.689	0.192	0.11	0.541	0.285	0.084	0.462	0.278	0.035	0.288	0.228	-0.02	0.106	0.296
1263	6.315	-0.098	1.077	0.351	NaN	NaN	NaN	-0.019	0.97	0.572	0.03	0.742	0.611	0.122	0.557	0.563	0.107	0.49	0.569	0.053	0.342	0.624	-0.016	0.133	0.584	0.092	0.028	0.611	NaN	NaN	NaN	0.037	0.951	0.192	0.069	0.689	0.192	0.11	0.541	0.285	0.084	0.462	0.278	0.036	0.288	0.228	-0.02	0.106	0.296
1264	6.32	-0.098	1.077	0.35	NaN	NaN	NaN	-0.019	0.97	0.571	0.033	0.742	0.611	0.125	0.558	0.563	0.11	0.491	0.569	0.058	0.342	0.623	-0.008	0.133	0.583	0.1	0.029	0.61	NaN	NaN	NaN	0.037	0.951	0.192	0.069	0.689	0.192	0.11	0.541	0.285	0.085	0.462	0.278	0.036	0.288	0.228	-0.02	0.106	0.296
1265	6.325	-0.097	1.077	0.349	NaN	NaN	NaN	-0.019	0.97	0.571	0.035	0.742	0.611	0.127	0.559	0.562	0.114	0.492	0.568	0.063	0.343	0.623	-0.001	0.133	0.583	0.109	0.03	0.61	NaN	NaN	NaN	0.038	0.951	0.192	0.07	0.689	0.192	0.111	0.541	0.284	0.085	0.462	0.278	0.036	0.288	0.229	-0.02	0.107	0.297
1266	6.33	-0.096	1.077	0.349	NaN	NaN	NaN	-0.018	0.971	0.57	0.036	0.743	0.61	0.13	0.56	0.562	0.117	0.493	0.568	0.068	0.343	0.622	0.006	0.133	0.582	0.118	0.031	0.609	NaN	NaN	NaN	0.039	0.95	0.191	0.07	0.688	0.192	0.111	0.541	0.284	0.086	0.462	0.278	0.037	0.288	0.229	-0.02	0.107	0.297
1267	6.335	-0.095	1.077	0.349	NaN	NaN	NaN	-0.018	0.971	0.57	0.038	0.743	0.61	0.134	0.561	0.562	0.121	0.494	0.568	0.072	0.344	0.622	0.013	0.133	0.582	0.125	0.032	0.608	NaN	NaN	NaN	0.04	0.95	0.191	0.071	0.688	0.192	0.111	0.541	0.284	0.086	0.462	0.278	0.037	0.288	0.229	-0.02	0.107	0.297
1268	6.34	-0.095	1.078	0.348	NaN	NaN	NaN	-0.018	0.971	0.57	0.039	0.744	0.61	0.137	0.563	0.561	0.124	0.495	0.568	0.077	0.345	0.621	0.02	0.133	0.581	0.133	0.033	0.608	NaN	NaN	NaN	0.041	0.95	0.191	0.071	0.688	0.191	0.112	0.54	0.285	0.086	0.461	0.277	0.037	0.288	0.229	-0.02	0.107	0.297
1269	6.345	-0.094	1.078	0.347	NaN	NaN	NaN	-0.018	0.971	0.57	0.041	0.744	0.609	0.14	0.564	0.561	0.128	0.496	0.568	0.081	0.345	0.621	0.027	0.133	0.58	0.141	0.034	0.608	NaN	NaN	NaN	0.041	0.95	0.191	0.072	0.688	0.191	0.112	0.54	0.284	0.086	0.461	0.277	0.037	0.287	0.229	-0.02	0.107	0.297
1270	6.35	-0.094	1.078	0.347	NaN	NaN	NaN	-0.018	0.972	0.569	0.043	0.745	0.609	0.143	0.565	0.561	0.131	0.497	0.567	0.086	0.346	0.621	0.033	0.133	0.58	0.149	0.036	0.607	NaN	NaN	NaN	0.042	0.95	0.19	0.072	0.688	0.191	0.113	0.54	0.284	0.087	0.461	0.277	0.038	0.287	0.229	-0.02	0.107	0.297
1271	6.355	-0.094	1.078	0.346	NaN	NaN	NaN	-0.018	0.972	0.569	0.044	0.745	0.609	0.146	0.566	0.561	0.135	0.499	0.567	0.09	0.347	0.62	0.04	0.133	0.579	0.157	0.037	0.607	NaN	NaN	NaN	0.043	0.95	0.19	0.073	0.688	0.191	0.113	0.54	0.283	0.087	0.461	0.277	0.038	0.287	0.229	-0.02	0.107	0.297
1272	6.36	-0.093	1.078	0.346	NaN	NaN	NaN	-0.018	0.972	0.568	0.045	0.746	0.609	0.149	0.568	0.561	0.138	0.5	0.567	0.094	0.348	0.62	0.047	0.133	0.579	0.164	0.038	0.607	NaN	NaN	NaN	0.044	0.95	0.19	0.073	0.688	0.19	0.113	0.539	0.283	0.087	0.461	0.276	0.038	0.287	0.228	-0.02	0.107	0.297
1273	6.365	-0.093	1.078	0.345	NaN	NaN	NaN	-0.019	0.972	0.568	0.046	0.746	0.609	0.152	0.569	0.561	0.141	0.501	0.567	0.099	0.348	0.62	0.053	0.134	0.579	0.172	0.04	0.607	NaN	NaN	NaN	0.044	0.95	0.19	0.074	0.688	0.19	0.114	0.539	0.282	0.087	0.461	0.276	0.038	0.287	0.228	-0.02	0.107	0.297
1274	6.37	-0.092	1.078	0.345	NaN	NaN	NaN	-0.018	0.972	0.567	0.048	0.747	0.609	0.155	0.571	0.561	0.145	0.503	0.567	0.103	0.349	0.619	0.06	0.134	0.578	0.179	0.041	0.607	NaN	NaN	NaN	0.045	0.949	0.189	0.074	0.688	0.19	0.114	0.539	0.282	0.087	0.461	0.276	0.038	0.287	0.228	-0.019	0.107	0.297
1275	6.375	-0.091	1.077	0.344	NaN	NaN	NaN	-0.018	0.972	0.567	0.049	0.747	0.608	0.158	0.572	0.561	0.148	0.504	0.567	0.108	0.35	0.619	0.066	0.135	0.578	0.186	0.043	0.607	NaN	NaN	NaN	0.045	0.949	0.189	0.074	0.688	0.189	0.114	0.539	0.282	0.088	0.461	0.275	0.038	0.287	0.228	-0.019	0.107	0.297
1276	6.38	-0.091	1.077	0.344	NaN	NaN	NaN	-0.017	0.972	0.567	0.051	0.748	0.608	0.161	0.573	0.561	0.152	0.505	0.567	0.112	0.351	0.619	0.072	0.136	0.578	0.193	0.045	0.607	NaN	NaN	NaN	0.046	0.949	0.189	0.074	0.688	0.189	0.114	0.539	0.281	0.088	0.461	0.275	0.038	0.286	0.227	-0.019	0.107	0.297
1277	6.385	-0.091	1.077	0.343	NaN	NaN	NaN	-0.017	0.972	0.566	0.052	0.748	0.608	0.164	0.574	0.561	0.155	0.506	0.567	0.117	0.352	0.619	0.079	0.136	0.578	0.2	0.046	0.607	NaN	NaN	NaN	0.046	0.949	0.189	0.074	0.688	0.189	0.114	0.539	0.281	0.088	0.46	0.275	0.038	0.286	0.227	-0.019	0.107	0.297
1278	6.39	-0.091	1.077	0.343	NaN	NaN	NaN	-0.017	0.972	0.566	0.054	0.748	0.608	0.167	0.576	0.561	0.158	0.507	0.567	0.121	0.353	0.619	0.085	0.137	0.577	0.206	0.047	0.607	NaN	NaN	NaN	0.047	0.949	0.188	0.074	0.688	0.188	0.114	0.539	0.281	0.088	0.46	0.274	0.038	0.286	0.227	-0.019	0.106	0.297
1279	6.395	-0.09	1.077	0.342	NaN	NaN	NaN	-0.016	0.972	0.566	0.056	0.749	0.608	0.17	0.577	0.561	0.162	0.509	0.567	0.125	0.354	0.619	0.091	0.138	0.576	0.213	0.048	0.607	NaN	NaN	NaN	0.047	0.949	0.188	0.075	0.688	0.188	0.114	0.539	0.28	0.088	0.46	0.274	0.038	0.286	0.227	-0.019	0.106	0.297
1280	6.4	-0.09	1.077	0.342	NaN	NaN	NaN	-0.016	0.972	0.565	0.057	0.749	0.607	0.172	0.578	0.561	0.166	0.51	0.567	0.129	0.355	0.619	0.097	0.139	0.577	0.219	0.05	0.607	NaN	NaN	NaN	0.048	0.949	0.187	0.075	0.688	0.187	0.115	0.539	0.279	0.089	0.46	0.274	0.038	0.286	0.227	-0.019	0.106	0.297
1281	6.405	-0.089	1.077	0.341	NaN	NaN	NaN	-0.016	0.972	0.565	0.058	0.75	0.607	0.175	0.579	0.561	0.169	0.511	0.567	0.134	0.356	0.619	0.103	0.14	0.577	0.225	0.052	0.607	NaN	NaN	NaN	0.048	0.949	0.187	0.076	0.688	0.187	0.115	0.539	0.279	0.089	0.46	0.274	0.038	0.286	0.226	-0.019	0.106	0.297
1282	6.41	-0.089	1.076	0.34	NaN	NaN	NaN	-0.016	0.972	0.564	0.06	0.75	0.607	0.178	0.581	0.561	0.172	0.512	0.567	0.138	0.357	0.619	0.108	0.14	0.577	0.232	0.053	0.606	NaN	NaN	NaN	0.049	0.949	0.186	0.076	0.688	0.187	0.115	0.539	0.278	0.089	0.46	0.273	0.038	0.286	0.226	-0.019	0.106	0.296
1283	6.415	-0.088	1.076	0.34	NaN	NaN	NaN	-0.015	0.972	0.564	0.062	0.75	0.607	0.181	0.582	0.561	0.175	0.514	0.567	0.142	0.358	0.619	0.114	0.141	0.578	0.238	0.054	0.607	NaN	NaN	NaN	0.049	0.949	0.186	0.077	0.688	0.186	0.116	0.539	0.278	0.089	0.46	0.273	0.038	0.286	0.226	-0.019	0.106	0.296
1284	6.42	-0.088	1.076	0.34	NaN	NaN	NaN	-0.015	0.972	0.564	0.063	0.75	0.607	0.183	0.583	0.561	0.178	0.515	0.567	0.146	0.359	0.619	0.119	0.142	0.578	0.244	0.056	0.607	NaN	NaN	NaN	0.05	0.948	0.186	0.077	0.688	0.186	0.116	0.539	0.277	0.09	0.46	0.272	0.039	0.285	0.226	-0.019	0.106	0.296
1285	6.425	-0.088	1.076	0.339	NaN	NaN	NaN	-0.014	0.971	0.563	0.065	0.751	0.607	0.186	0.584	0.562	0.182	0.516	0.567	0.151	0.36	0.62	0.125	0.143	0.578	0.25	0.057	0.607	NaN	NaN	NaN	0.05	0.948	0.186	0.077	0.688	0.185	0.116	0.539	0.277	0.09	0.459	0.272	0.039	0.285	0.225	-0.019	0.107	0.296
1286	6.43	-0.088	1.076	0.339	NaN	NaN	NaN	-0.013	0.971	0.563	0.066	0.751	0.606	0.188	0.585	0.562	0.185	0.517	0.567	0.154	0.361	0.62	0.13	0.144	0.579	0.256	0.058	0.607	NaN	NaN	NaN	0.051	0.948	0.185	0.078	0.687	0.185	0.117	0.539	0.277	0.091	0.459	0.272	0.039	0.285	0.225	-0.019	0.107	0.296
1287	6.435	-0.087	1.075	0.339	NaN	NaN	NaN	-0.012	0.971	0.563	0.067	0.751	0.606	0.191	0.586	0.562	0.188	0.518	0.567	0.158	0.362	0.62	0.136	0.145	0.579	0.261	0.06	0.608	NaN	NaN	NaN	0.051	0.948	0.185	0.078	0.688	0.184	0.117	0.539	0.277	0.091	0.459	0.271	0.039	0.285	0.225	-0.019	0.107	0.296
1288	6.44	-0.086	1.075	0.338	NaN	NaN	NaN	-0.012	0.971	0.562	0.069	0.752	0.606	0.193	0.587	0.562	0.191	0.519	0.568	0.162	0.363	0.62	0.14	0.146	0.58	0.267	0.061	0.608	NaN	NaN	NaN	0.052	0.948	0.185	0.079	0.688	0.184	0.117	0.539	0.276	0.091	0.459	0.271	0.039	0.285	0.225	-0.019	0.107	0.296
1289	6.445	-0.086	1.075	0.338	NaN	NaN	NaN	-0.012	0.971	0.562	0.07	0.752	0.606	0.196	0.588	0.562	0.194	0.52	0.568	0.166	0.364	0.621	0.145	0.146	0.58	0.272	0.062	0.608	NaN	NaN	NaN	0.052	0.948	0.184	0.08	0.688	0.184	0.117	0.538	0.276	0.091	0.459	0.271	0.039	0.285	0.225	-0.019	0.107	0.296
1290	6.45	-0.085	1.075	0.337	NaN	NaN	NaN	-0.011	0.97	0.561	0.072	0.752	0.606	0.199	0.589	0.562	0.196	0.521	0.568	0.169	0.365	0.621	0.15	0.147	0.581	0.276	0.064	0.609	NaN	NaN	NaN	0.053	0.948	0.183	0.08	0.688	0.183	0.118	0.538	0.275	0.091	0.459	0.27	0.038	0.285	0.225	-0.019	0.107	0.296
1291	6.455	-0.084	1.074	0.337	NaN	NaN	NaN	-0.01	0.97	0.561	0.074	0.752	0.606	0.201	0.59	0.562	0.199	0.522	0.568	0.173	0.366	0.622	0.154	0.148	0.582	0.282	0.064	0.609	NaN	NaN	NaN	0.053	0.948	0.183	0.08	0.687	0.183	0.118	0.538	0.274	0.092	0.458	0.27	0.038	0.285	0.224	-0.019	0.106	0.296
1292	6.46	-0.083	1.074	0.337	NaN	NaN	NaN	-0.009	0.97	0.56	0.075	0.753	0.606	0.204	0.59	0.562	0.202	0.523	0.568	0.176	0.367	0.622	0.159	0.149	0.583	0.286	0.065	0.61	NaN	NaN	NaN	0.054	0.948	0.182	0.081	0.687	0.182	0.119	0.538	0.274	0.092	0.458	0.27	0.038	0.285	0.224	-0.019	0.106	0.296
1293	6.465	-0.083	1.074	0.337	NaN	NaN	NaN	-0.008	0.97	0.56	0.076	0.753	0.606	0.206	0.592	0.562	0.205	0.524	0.569	0.18	0.368	0.623	0.163	0.15	0.584	0.291	0.067	0.611	NaN	NaN	NaN	0.054	0.948	0.182	0.081	0.687	0.182	0.12	0.537	0.273	0.092	0.458	0.269	0.038	0.285	0.224	-0.019	0.106	0.296
1294	6.47	-0.083	1.074	0.337	NaN	NaN	NaN	-0.007	0.97	0.56	0.079	0.753	0.605	0.208	0.592	0.562	0.207	0.525	0.569	0.183	0.369	0.623	0.167	0.151	0.584	0.295	0.068	0.611	NaN	NaN	NaN	0.055	0.948	0.182	0.082	0.687	0.181	0.12	0.537	0.273	0.092	0.458	0.269	0.038	0.284	0.224	-0.019	0.106	0.296
1295	6.475	-0.082	1.074	0.337	NaN	NaN	NaN	-0.006	0.97	0.56	0.08	0.753	0.605	0.211	0.593	0.562	0.209	0.525	0.569	0.186	0.37	0.624	0.171	0.151	0.585	0.299	0.068	0.612	NaN	NaN	NaN	0.055	0.948	0.182	0.082	0.687	0.181	0.12	0.537	0.273	0.092	0.458	0.268	0.038	0.284	0.224	-0.019	0.106	0.296
1296	6.48	-0.082	1.074	0.337	NaN	NaN	NaN	-0.005	0.97	0.56	0.082	0.753	0.605	0.213	0.594	0.562	0.212	0.526	0.569	0.189	0.371	0.624	0.175	0.151	0.586	0.303	0.069	0.613	NaN	NaN	NaN	0.056	0.948	0.181	0.083	0.687	0.181	0.12	0.537	0.273	0.093	0.458	0.268	0.038	0.284	0.224	-0.019	0.106	0.296
1297	6.485	-0.081	1.074	0.337	NaN	NaN	NaN	-0.004	0.97	0.56	0.083	0.753	0.605	0.215	0.595	0.562	0.214	0.527	0.57	0.192	0.371	0.625	0.178	0.152	0.587	0.306	0.069	0.614	NaN	NaN	NaN	0.056	0.948	0.181	0.083	0.687	0.18	0.121	0.537	0.272	0.093	0.458	0.268	0.038	0.284	0.224	-0.019	0.106	0.296
1298	6.49	-0.08	1.073	0.337	NaN	NaN	NaN	-0.002	0.97	0.56	0.084	0.754	0.605	0.217	0.595	0.562	0.217	0.528	0.57	0.195	0.372	0.625	0.181	0.153	0.588	0.31	0.07	0.615	NaN	NaN	NaN	0.057	0.948	0.181	0.083	0.687	0.18	0.121	0.537	0.272	0.093	0.458	0.267	0.038	0.284	0.223	-0.019	0.106	0.296
1299	6.495	-0.079	1.073	0.337	NaN	NaN	NaN	-0.001	0.969	0.559	0.086	0.754	0.605	0.219	0.596	0.562	0.219	0.528	0.57	0.198	0.372	0.626	0.185	0.154	0.589	0.313	0.071	0.616	NaN	NaN	NaN	0.057	0.948	0.181	0.083	0.687	0.179	0.121	0.537	0.271	0.093	0.458	0.267	0.038	0.284	0.223	-0.019	0.106	0.296
1300	6.5	-0.079	1.073	0.337	NaN	NaN	NaN	0	0.969	0.559	0.087	0.754	0.606	0.221	0.597	0.562	0.221	0.529	0.57	0.2	0.373	0.627	0.188	0.154	0.59	0.317	0.071	0.617	NaN	NaN	NaN	0.057	0.948	0.18	0.084	0.687	0.179	0.121	0.537	0.27	0.094	0.458	0.266	0.038	0.283	0.223	-0.019	0.106	0.296
1301	6.505	-0.079	1.073	0.337	NaN	NaN	NaN	0.001	0.969	0.559	0.088	0.754	0.605	0.223	0.597	0.562	0.223	0.529	0.571	0.203	0.373	0.628	0.191	0.154	0.592	0.32	0.071	0.618	NaN	NaN	NaN	0.058	0.948	0.18	0.084	0.687	0.179	0.122	0.537	0.27	0.094	0.457	0.266	0.038	0.283	0.222	-0.019	0.106	0.296
1302	6.51	-0.078	1.073	0.336	NaN	NaN	NaN	0.002	0.969	0.558	0.09	0.754	0.605	0.225	0.597	0.563	0.225	0.53	0.571	0.205	0.374	0.628	0.194	0.155	0.593	0.323	0.071	0.619	NaN	NaN	NaN	0.059	0.948	0.179	0.085	0.687	0.178	0.122	0.536	0.269	0.094	0.457	0.266	0.038	0.283	0.222	-0.019	0.106	0.296
1303	6.515	-0.078	1.072	0.336	NaN	NaN	NaN	0.004	0.969	0.559	0.092	0.754	0.605	0.227	0.598	0.563	0.227	0.53	0.571	0.208	0.375	0.629	0.196	0.155	0.594	0.325	0.071	0.62	NaN	NaN	NaN	0.059	0.948	0.179	0.085	0.687	0.178	0.122	0.537	0.269	0.094	0.457	0.266	0.038	0.283	0.222	-0.019	0.106	0.296
1304	6.52	-0.077	1.072	0.336	NaN	NaN	NaN	0.005	0.969	0.559	0.094	0.754	0.606	0.228	0.598	0.563	0.228	0.53	0.571	0.21	0.375	0.629	0.199	0.155	0.595	0.328	0.071	0.622	NaN	NaN	NaN	0.059	0.948	0.179	0.086	0.687	0.178	0.123	0.537	0.269	0.095	0.457	0.266	0.038	0.283	0.221	-0.019	0.106	0.296
1305	6.525	-0.076	1.072	0.336	NaN	NaN	NaN	0.007	0.969	0.558	0.095	0.754	0.606	0.23	0.598	0.563	0.23	0.531	0.571	0.212	0.376	0.63	0.202	0.155	0.596	0.33	0.071	0.623	NaN	NaN	NaN	0.06	0.948	0.179	0.086	0.687	0.178	0.123	0.537	0.269	0.095	0.457	0.265	0.038	0.283	0.221	-0.019	0.106	0.296
1306	6.53	-0.075	1.072	0.336	NaN	NaN	NaN	0.008	0.969	0.558	0.096	0.754	0.606	0.231	0.598	0.563	0.232	0.53	0.572	0.214	0.376	0.63	0.204	0.155	0.597	0.332	0.071	0.624	NaN	NaN	NaN	0.06	0.948	0.179	0.086	0.687	0.177	0.123	0.537	0.269	0.095	0.457	0.265	0.038	0.283	0.221	-0.019	0.106	0.296
1307	6.535	-0.074	1.071	0.337	NaN	NaN	NaN	0.009	0.969	0.558	0.097	0.754	0.606	0.233	0.598	0.563	0.233	0.53	0.572	0.216	0.375	0.631	0.206	0.155	0.598	0.334	0.07	0.625	NaN	NaN	NaN	0.06	0.948	0.178	0.087	0.687	0.177	0.123	0.537	0.268	0.095	0.457	0.265	0.038	0.282	0.221	-0.019	0.106	0.296
1308	6.54	-0.073	1.071	0.337	NaN	NaN	NaN	0.011	0.969	0.558	0.099	0.754	0.606	0.234	0.598	0.563	0.234	0.53	0.572	0.218	0.375	0.632	0.208	0.155	0.599	0.336	0.07	0.626	NaN	NaN	NaN	0.06	0.948	0.178	0.087	0.687	0.177	0.124	0.537	0.268	0.096	0.457	0.265	0.038	0.282	0.221	-0.019	0.106	0.296
1309	6.545	-0.072	1.071	0.337	NaN	NaN	NaN	0.012	0.969	0.558	0.101	0.754	0.606	0.235	0.598	0.563	0.236	0.53	0.572	0.22	0.376	0.632	0.21	0.155	0.6	0.337	0.069	0.628	NaN	NaN	NaN	0.061	0.948	0.178	0.088	0.687	0.176	0.124	0.537	0.267	0.096	0.457	0.264	0.038	0.282	0.221	-0.019	0.106	0.296
1310	6.55	-0.071	1.071	0.337	NaN	NaN	NaN	0.014	0.969	0.558	0.102	0.754	0.606	0.236	0.597	0.563	0.237	0.53	0.572	0.221	0.376	0.633	0.212	0.155	0.602	0.339	0.068	0.629	NaN	NaN	NaN	0.061	0.948	0.178	0.088	0.687	0.176	0.124	0.536	0.266	0.096	0.457	0.264	0.038	0.282	0.221	-0.019	0.106	0.296
1311	6.555	-0.071	1.071	0.337	NaN	NaN	NaN	0.016	0.968	0.557	0.104	0.753	0.606	0.237	0.597	0.563	0.238	0.53	0.573	0.223	0.375	0.633	0.213	0.155	0.603	0.34	0.068	0.63	NaN	NaN	NaN	0.062	0.948	0.178	0.088	0.687	0.176	0.124	0.536	0.266	0.096	0.457	0.264	0.038	0.282	0.221	-0.019	0.106	0.296
1312	6.56	-0.07	1.07	0.337	NaN	NaN	NaN	0.017	0.968	0.557	0.105	0.753	0.606	0.237	0.596	0.563	0.239	0.529	0.573	0.224	0.375	0.634	0.215	0.154	0.604	0.342	0.068	0.631	NaN	NaN	NaN	0.062	0.948	0.177	0.089	0.687	0.175	0.124	0.535	0.266	0.097	0.457	0.263	0.038	0.282	0.22	-0.019	0.106	0.296
1313	6.565	-0.069	1.07	0.337	NaN	NaN	NaN	0.018	0.969	0.557	0.106	0.753	0.606	0.238	0.596	0.563	0.239	0.529	0.573	0.226	0.375	0.634	0.216	0.154	0.605	0.343	0.067	0.632	NaN	NaN	NaN	0.062	0.948	0.176	0.089	0.686	0.175	0.125	0.535	0.265	0.097	0.456	0.263	0.038	0.282	0.22	-0.019	0.106	0.296
1314	6.57	-0.067	1.07	0.338	NaN	NaN	NaN	0.02	0.968	0.557	0.107	0.753	0.606	0.239	0.595	0.563	0.241	0.528	0.573	0.227	0.374	0.635	0.218	0.153	0.606	0.344	0.066	0.633	NaN	NaN	NaN	0.062	0.948	0.175	0.09	0.686	0.175	0.125	0.535	0.265	0.097	0.456	0.263	0.038	0.282	0.22	-0.019	0.106	0.296
1315	6.575	-0.066	1.07	0.338	NaN	NaN	NaN	0.022	0.968	0.557	0.108	0.753	0.607	0.24	0.595	0.563	0.242	0.528	0.573	0.228	0.374	0.635	0.218	0.153	0.606	0.345	0.065	0.634	NaN	NaN	NaN	0.063	0.948	0.175	0.09	0.686	0.175	0.126	0.535	0.265	0.097	0.456	0.262	0.038	0.282	0.22	-0.019	0.106	0.295
1316	6.58	-0.066	1.069	0.338	NaN	NaN	NaN	0.023	0.968	0.557	0.109	0.753	0.607	0.241	0.594	0.563	0.242	0.527	0.573	0.229	0.374	0.636	0.219	0.153	0.608	0.346	0.064	0.635	NaN	NaN	NaN	0.063	0.948	0.175	0.09	0.686	0.174	0.127	0.535	0.265	0.097	0.456	0.262	0.038	0.282	0.22	-0.019	0.106	0.295
1317	6.585	-0.065	1.069	0.338	NaN	NaN	NaN	0.025	0.968	0.557	0.109	0.753	0.607	0.241	0.594	0.563	0.243	0.526	0.573	0.23	0.373	0.636	0.22	0.152	0.609	0.347	0.063	0.636	NaN	NaN	NaN	0.063	0.948	0.175	0.09	0.686	0.174	0.127	0.535	0.265	0.097	0.456	0.262	0.038	0.282	0.219	-0.019	0.106	0.295
1318	6.59	-0.064	1.069	0.338	NaN	NaN	NaN	0.026	0.968	0.557	0.11	0.753	0.607	0.241	0.593	0.563	0.243	0.526	0.573	0.231	0.372	0.637	0.221	0.151	0.609	0.347	0.062	0.636	NaN	NaN	NaN	0.064	0.948	0.175	0.091	0.686	0.174	0.128	0.535	0.264	0.098	0.456	0.261	0.038	0.282	0.219	-0.019	0.106	0.295
1319	6.595	-0.063	1.069	0.339	NaN	NaN	NaN	0.027	0.968	0.557	0.111	0.753	0.607	0.242	0.592	0.563	0.243	0.525	0.573	0.231	0.372	0.637	0.221	0.15	0.61	0.347	0.061	0.637	NaN	NaN	NaN	0.064	0.948	0.175	0.091	0.686	0.174	0.128	0.535	0.264	0.098	0.456	0.261	0.038	0.282	0.219	-0.019	0.106	0.295
1320	6.6	-0.062	1.069	0.339	NaN	NaN	NaN	0.029	0.968	0.558	0.113	0.752	0.607	0.241	0.591	0.563	0.243	0.524	0.573	0.232	0.371	0.638	0.222	0.15	0.611	0.348	0.059	0.638	NaN	NaN	NaN	0.065	0.948	0.175	0.091	0.686	0.173	0.128	0.535	0.264	0.098	0.456	0.261	0.038	0.282	0.219	-0.019	0.106	0.295
1321	6.605	-0.062	1.069	0.34	NaN	NaN	NaN	0.03	0.968	0.558	0.114	0.752	0.607	0.241	0.59	0.563	0.243	0.523	0.573	0.232	0.37	0.638	0.223	0.149	0.612	0.348	0.058	0.639	NaN	NaN	NaN	0.066	0.948	0.175	0.091	0.686	0.173	0.128	0.535	0.263	0.099	0.456	0.261	0.038	0.282	0.219	-0.019	0.106	0.295
1322	6.61	-0.061	1.068	0.34	NaN	NaN	NaN	0.031	0.968	0.558	0.115	0.751	0.607	0.241	0.589	0.563	0.243	0.522	0.573	0.233	0.369	0.638	0.223	0.148	0.612	0.348	0.057	0.639	NaN	NaN	NaN	0.066	0.948	0.175	0.092	0.686	0.173	0.128	0.534	0.263	0.099	0.456	0.261	0.038	0.282	0.219	-0.019	0.106	0.295
1323	6.615	-0.06	1.068	0.34	NaN	NaN	NaN	0.033	0.967	0.558	0.116	0.751	0.607	0.241	0.588	0.563	0.243	0.521	0.573	0.233	0.368	0.638	0.223	0.147	0.613	0.349	0.055	0.64	NaN	NaN	NaN	0.067	0.948	0.174	0.092	0.686	0.173	0.128	0.534	0.262	0.099	0.456	0.26	0.038	0.282	0.219	-0.019	0.106	0.295
1324	6.62	-0.058	1.068	0.341	NaN	NaN	NaN	0.036	0.966	0.558	0.116	0.751	0.607	0.241	0.587	0.563	0.242	0.52	0.573	0.233	0.367	0.639	0.223	0.146	0.614	0.349	0.054	0.64	NaN	NaN	NaN	0.067	0.948	0.175	0.092	0.686	0.173	0.128	0.534	0.262	0.099	0.456	0.26	0.038	0.282	0.219	-0.019	0.106	0.295
1325	6.625	-0.058	1.068	0.341	NaN	NaN	NaN	0.039	0.966	0.558	0.116	0.75	0.607	0.241	0.586	0.563	0.242	0.519	0.574	0.233	0.366	0.639	0.224	0.144	0.614	0.348	0.052	0.64	NaN	NaN	NaN	0.068	0.948	0.175	0.093	0.686	0.173	0.128	0.534	0.262	0.1	0.456	0.26	0.038	0.282	0.219	-0.019	0.106	0.295
1326	6.63	-0.057	1.068	0.341	NaN	NaN	NaN	0.04	0.966	0.557	0.116	0.75	0.607	0.241	0.585	0.563	0.242	0.518	0.574	0.233	0.365	0.639	0.224	0.143	0.615	0.348	0.05	0.641	NaN	NaN	NaN	0.069	0.948	0.175	0.093	0.686	0.172	0.129	0.534	0.261	0.1	0.455	0.26	0.038	0.282	0.219	-0.019	0.106	0.295
1327	6.635	-0.056	1.068	0.341	NaN	NaN	NaN	0.042	0.966	0.557	0.117	0.75	0.607	0.24	0.583	0.562	0.241	0.516	0.574	0.233	0.364	0.639	0.223	0.142	0.615	0.348	0.049	0.641	NaN	NaN	NaN	0.069	0.948	0.175	0.093	0.686	0.172	0.129	0.534	0.261	0.1	0.455	0.26	0.038	0.282	0.219	-0.019	0.107	0.295
1328	6.64	-0.054	1.068	0.342	NaN	NaN	NaN	0.044	0.966	0.557	0.117	0.749	0.607	0.239	0.582	0.562	0.24	0.515	0.574	0.233	0.363	0.64	0.223	0.141	0.615	0.348	0.047	0.641	NaN	NaN	NaN	0.07	0.948	0.175	0.094	0.686	0.172	0.13	0.534	0.261	0.101	0.455	0.26	0.038	0.282	0.218	-0.019	0.107	0.295
1329	6.645	-0.053	1.067	0.342	NaN	NaN	NaN	0.045	0.965	0.558	0.118	0.748	0.607	0.239	0.581	0.562	0.239	0.514	0.573	0.232	0.361	0.64	0.223	0.139	0.616	0.348	0.046	0.641	NaN	NaN	NaN	0.071	0.947	0.175	0.094	0.686	0.172	0.13	0.534	0.261	0.101	0.455	0.26	0.038	0.282	0.218	-0.019	0.106	0.294
1330	6.65	-0.052	1.067	0.342	NaN	NaN	NaN	0.047	0.965	0.558	0.119	0.748	0.607	0.238	0.579	0.562	0.238	0.513	0.573	0.232	0.36	0.64	0.223	0.138	0.616	0.348	0.044	0.641	NaN	NaN	NaN	0.072	0.947	0.175	0.094	0.686	0.172	0.131	0.534	0.261	0.101	0.455	0.26	0.038	0.282	0.218	-0.019	0.107	0.294
1331	6.655	-0.051	1.067	0.343	NaN	NaN	NaN	0.048	0.965	0.558	0.119	0.747	0.607	0.237	0.578	0.562	0.238	0.511	0.573	0.232	0.359	0.64	0.222	0.137	0.617	0.347	0.042	0.64	NaN	NaN	NaN	0.074	0.947	0.176	0.094	0.686	0.172	0.132	0.534	0.261	0.102	0.455	0.26	0.038	0.283	0.218	-0.019	0.107	0.294
1332	6.66	-0.049	1.067	0.344	NaN	NaN	NaN	0.05	0.964	0.558	0.12	0.746	0.607	0.236	0.576	0.562	0.237	0.51	0.573	0.231	0.357	0.64	0.222	0.135	0.617	0.346	0.04	0.64	NaN	NaN	NaN	0.075	0.947	0.176	0.095	0.686	0.172	0.132	0.534	0.261	0.102	0.455	0.26	0.038	0.283	0.218	-0.019	0.106	0.294
1333	6.665	-0.048	1.066	0.344	NaN	NaN	NaN	0.052	0.964	0.558	0.12	0.746	0.607	0.235	0.575	0.562	0.236	0.509	0.573	0.23	0.356	0.64	0.221	0.134	0.617	0.345	0.039	0.641	NaN	NaN	NaN	0.076	0.947	0.176	0.095	0.686	0.172	0.133	0.533	0.261	0.102	0.455	0.26	0.038	0.283	0.218	-0.019	0.106	0.294
1334	6.67	-0.048	1.066	0.345	NaN	NaN	NaN	0.054	0.964	0.558	0.12	0.746	0.607	0.234	0.574	0.561	0.235	0.507	0.573	0.23	0.355	0.64	0.221	0.132	0.617	0.344	0.037	0.64	NaN	NaN	NaN	0.076	0.947	0.177	0.095	0.686	0.172	0.133	0.533	0.261	0.102	0.455	0.26	0.038	0.283	0.218	-0.019	0.107	0.294
1335	6.675	-0.047	1.066	0.345	NaN	NaN	NaN	0.055	0.964	0.558	0.12	0.746	0.607	0.233	0.572	0.561	0.234	0.506	0.573	0.229	0.353	0.64	0.22	0.131	0.617	0.344	0.035	0.639	NaN	NaN	NaN	0.077	0.947	0.177	0.095	0.686	0.172	0.134	0.533	0.261	0.102	0.455	0.26	0.038	0.283	0.218	-0.019	0.106	0.294
1336	6.68	-0.045	1.066	0.346	NaN	NaN	NaN	0.056	0.964	0.558	0.12	0.745	0.607	0.232	0.571	0.561	0.232	0.504	0.573	0.228	0.352	0.64	0.22	0.13	0.616	0.344	0.034	0.639	NaN	NaN	NaN	0.078	0.947	0.177	0.096	0.686	0.172	0.134	0.533	0.261	0.102	0.455	0.26	0.038	0.283	0.218	-0.019	0.106	0.294
1337	6.685	-0.044	1.066	0.346	NaN	NaN	NaN	0.058	0.964	0.559	0.12	0.744	0.607	0.231	0.569	0.561	0.231	0.503	0.573	0.227	0.35	0.64	0.219	0.128	0.616	0.344	0.033	0.638	NaN	NaN	NaN	0.079	0.948	0.177	0.096	0.686	0.172	0.134	0.533	0.261	0.102	0.455	0.26	0.038	0.283	0.217	-0.019	0.106	0.294
1338	6.69	-0.043	1.066	0.346	NaN	NaN	NaN	0.059	0.963	0.559	0.121	0.743	0.607	0.229	0.568	0.56	0.23	0.501	0.572	0.226	0.348	0.64	0.218	0.127	0.616	0.341	0.03	0.638	NaN	NaN	NaN	0.08	0.948	0.177	0.097	0.686	0.172	0.135	0.533	0.261	0.103	0.455	0.26	0.038	0.283	0.217	-0.019	0.106	0.294
1339	6.695	-0.042	1.066	0.347	NaN	NaN	NaN	0.061	0.963	0.559	0.121	0.742	0.607	0.227	0.567	0.56	0.228	0.5	0.572	0.224	0.347	0.639	0.217	0.125	0.616	0.34	0.028	0.637	NaN	NaN	NaN	0.08	0.947	0.177	0.097	0.686	0.172	0.135	0.533	0.261	0.103	0.454	0.26	0.038	0.283	0.217	-0.019	0.106	0.294
1340	6.7	-0.04	1.066	0.347	NaN	NaN	NaN	0.062	0.963	0.559	0.12	0.742	0.607	0.226	0.565	0.56	0.226	0.498	0.572	0.223	0.346	0.639	0.216	0.124	0.615	0.339	0.026	0.636	NaN	NaN	NaN	0.081	0.947	0.178	0.098	0.686	0.172	0.135	0.533	0.261	0.103	0.454	0.26	0.037	0.283	0.217	-0.019	0.106	0.294
1341	6.705	-0.039	1.066	0.348	NaN	NaN	NaN	0.064	0.962	0.559	0.12	0.741	0.607	0.225	0.563	0.56	0.225	0.497	0.572	0.221	0.344	0.638	0.214	0.122	0.615	0.338	0.023	0.635	NaN	NaN	NaN	0.083	0.947	0.178	0.099	0.686	0.172	0.135	0.533	0.261	0.103	0.454	0.26	0.037	0.283	0.217	-0.019	0.106	0.293
1342	6.71	-0.038	1.066	0.348	NaN	NaN	NaN	0.066	0.962	0.559	0.12	0.741	0.607	0.224	0.562	0.56	0.223	0.495	0.572	0.219	0.343	0.638	0.213	0.121	0.614	0.338	0.023	0.634	NaN	NaN	NaN	0.084	0.947	0.178	0.1	0.686	0.172	0.135	0.533	0.261	0.103	0.454	0.259	0.037	0.283	0.217	-0.019	0.106	0.293
1343	6.715	-0.037	1.066	0.349	NaN	NaN	NaN	0.067	0.962	0.559	0.12	0.74	0.607	0.222	0.56	0.56	0.221	0.494	0.571	0.218	0.341	0.638	0.212	0.119	0.614	0.337	0.023	0.633	NaN	NaN	NaN	0.085	0.947	0.178	0.1	0.686	0.172	0.135	0.533	0.261	0.103	0.454	0.259	0.037	0.283	0.217	-0.019	0.106	0.293
1344	6.72	-0.036	1.066	0.349	NaN	NaN	NaN	0.068	0.962	0.56	0.12	0.739	0.607	0.22	0.559	0.559	0.219	0.493	0.571	0.216	0.339	0.637	0.21	0.118	0.613	0.335	0.022	0.632	NaN	NaN	NaN	0.086	0.948	0.178	0.101	0.686	0.172	0.135	0.533	0.261	0.103	0.454	0.259	0.036	0.283	0.216	-0.019	0.106	0.293
1345	6.725	-0.034	1.066	0.35	NaN	NaN	NaN	0.07	0.961	0.56	0.12	0.738	0.607	0.218	0.558	0.559	0.217	0.491	0.571	0.215	0.338	0.637	0.208	0.116	0.612	0.332	0.021	0.631	NaN	NaN	NaN	0.087	0.948	0.178	0.102	0.686	0.172	0.136	0.533	0.261	0.103	0.454	0.259	0.036	0.284	0.216	-0.019	0.106	0.293
1346	6.73	-0.033	1.066	0.35	NaN	NaN	NaN	0.072	0.961	0.56	0.12	0.737	0.607	0.217	0.556	0.559	0.215	0.49	0.571	0.213	0.336	0.636	0.206	0.115	0.611	0.331	0.021	0.631	NaN	NaN	NaN	0.088	0.948	0.178	0.102	0.686	0.172	0.136	0.533	0.261	0.103	0.454	0.259	0.036	0.284	0.216	-0.02	0.106	0.293
1347	6.735	-0.031	1.066	0.351	NaN	NaN	NaN	0.073	0.96	0.561	0.12	0.737	0.607	0.215	0.555	0.559	0.214	0.489	0.571	0.211	0.335	0.635	0.204	0.114	0.61	0.331	0.022	0.63	NaN	NaN	NaN	0.089	0.948	0.179	0.102	0.686	0.172	0.136	0.532	0.26	0.102	0.454	0.258	0.035	0.284	0.216	-0.02	0.106	0.293
1348	6.74	-0.03	1.066	0.351	NaN	NaN	NaN	0.074	0.96	0.561	0.119	0.736	0.607	0.214	0.554	0.559	0.212	0.487	0.57	0.209	0.334	0.635	0.202	0.113	0.609	0.33	0.022	0.629	NaN	NaN	NaN	0.089	0.948	0.179	0.102	0.686	0.172	0.136	0.532	0.26	0.102	0.454	0.258	0.035	0.284	0.216	-0.02	0.106	0.293
1349	6.745	-0.029	1.066	0.352	NaN	NaN	NaN	0.076	0.959	0.562	0.118	0.735	0.607	0.212	0.552	0.558	0.21	0.486	0.57	0.207	0.332	0.634	0.201	0.113	0.608	0.329	0.022	0.628	NaN	NaN	NaN	0.09	0.948	0.18	0.103	0.686	0.172	0.136	0.532	0.26	0.102	0.454	0.258	0.035	0.284	0.215	-0.02	0.106	0.293
1350	6.75	-0.027	1.066	0.352	NaN	NaN	NaN	0.077	0.959	0.562	0.118	0.734	0.607	0.21	0.551	0.558	0.208	0.485	0.569	0.204	0.331	0.633	0.199	0.112	0.607	0.329	0.022	0.628	NaN	NaN	NaN	0.092	0.948	0.18	0.103	0.686	0.172	0.137	0.532	0.259	0.102	0.454	0.257	0.034	0.284	0.215	-0.02	0.106	0.293
1351	6.755	-0.026	1.066	0.353	NaN	NaN	NaN	0.078	0.959	0.562	0.118	0.734	0.607	0.209	0.55	0.558	0.206	0.483	0.569	0.202	0.329	0.632	0.198	0.111	0.607	0.329	0.022	0.628	NaN	NaN	NaN	0.093	0.948	0.181	0.104	0.687	0.172	0.137	0.532	0.259	0.102	0.454	0.257	0.034	0.284	0.215	-0.02	0.106	0.292
1352	6.76	-0.025	1.066	0.354	NaN	NaN	NaN	0.079	0.959	0.563	0.118	0.733	0.607	0.207	0.549	0.557	0.205	0.482	0.568	0.199	0.329	0.632	0.198	0.11	0.607	0.329	0.022	0.628	NaN	NaN	NaN	0.094	0.948	0.181	0.105	0.687	0.173	0.137	0.532	0.259	0.102	0.455	0.257	0.033	0.284	0.215	-0.02	0.106	0.292
1353	6.765	-0.024	1.066	0.354	NaN	NaN	NaN	0.08	0.958	0.563	0.119	0.733	0.607	0.205	0.548	0.557	0.203	0.482	0.568	0.197	0.328	0.631	0.198	0.11	0.607	0.329	0.022	0.628	NaN	NaN	NaN	0.095	0.948	0.181	0.105	0.687	0.173	0.137	0.533	0.259	0.102	0.455	0.257	0.033	0.284	0.215	-0.02	0.106	0.292
1354	6.77	-0.023	1.066	0.355	NaN	NaN	NaN	0.082	0.958	0.564	0.119	0.732	0.607	0.204	0.548	0.557	0.202	0.481	0.568	0.194	0.328	0.631	0.199	0.11	0.607	0.329	0.022	0.628	NaN	NaN	NaN	0.096	0.948	0.182	0.106	0.687	0.173	0.137	0.533	0.259	0.102	0.455	0.257	0.033	0.285	0.215	-0.02	0.106	0.292
1355	6.775	-0.021	1.067	0.355	NaN	NaN	NaN	0.082	0.959	0.564	0.118	0.732	0.607	0.204	0.548	0.556	0.201	0.481	0.568	0.193	0.328	0.631	0.2	0.11	0.607	0.329	0.021	0.628	NaN	NaN	NaN	0.097	0.948	0.182	0.107	0.687	0.173	0.137	0.533	0.259	0.102	0.455	0.258	0.033	0.285	0.215	-0.02	0.106	0.292
1356	6.78	-0.02	1.067	0.356	NaN	NaN	NaN	0.083	0.959	0.565	0.118	0.732	0.607	0.202	0.548	0.556	0.2	0.481	0.568	0.192	0.328	0.631	0.201	0.11	0.607	0.329	0.021	0.628	NaN	NaN	NaN	0.099	0.948	0.183	0.107	0.687	0.173	0.137	0.533	0.26	0.103	0.455	0.258	0.033	0.285	0.215	-0.02	0.106	0.292
1357	6.785	-0.019	1.067	0.356	NaN	NaN	NaN	0.085	0.959	0.565	0.118	0.732	0.607	0.202	0.548	0.556	0.2	0.482	0.569	0.192	0.328	0.632	0.201	0.11	0.607	0.329	0.021	0.628	NaN	NaN	NaN	0.1	0.949	0.183	0.107	0.688	0.174	0.138	0.533	0.26	0.103	0.455	0.259	0.033	0.285	0.216	-0.02	0.106	0.292
1358	6.79	-0.017	1.068	0.356	NaN	NaN	NaN	0.086	0.959	0.566	0.118	0.733	0.608	0.201	0.548	0.556	0.199	0.483	0.569	0.192	0.329	0.632	0.201	0.11	0.607	0.329	0.021	0.628	NaN	NaN	NaN	0.101	0.949	0.183	0.108	0.688	0.174	0.138	0.533	0.261	0.104	0.455	0.259	0.034	0.285	0.216	-0.02	0.106	0.292
1359	6.795	-0.016	1.068	0.357	NaN	NaN	NaN	0.087	0.96	0.566	0.118	0.733	0.608	0.201	0.549	0.556	0.198	0.484	0.569	0.193	0.33	0.632	0.201	0.11	0.607	0.329	0.022	0.628	NaN	NaN	NaN	0.102	0.949	0.184	0.108	0.688	0.174	0.138	0.533	0.261	0.104	0.455	0.26	0.034	0.285	0.216	-0.02	0.106	0.292
1360	6.8	-0.015	1.068	0.357	NaN	NaN	NaN	0.087	0.961	0.566	0.118	0.733	0.608	0.201	0.55	0.557	0.198	0.484	0.57	0.195	0.33	0.633	0.2	0.11	0.607	0.329	0.022	0.628	NaN	NaN	NaN	0.102	0.949	0.184	0.109	0.688	0.175	0.139	0.533	0.262	0.104	0.455	0.26	0.034	0.286	0.216	-0.02	0.106	0.292
1361	6.805	-0.014	1.069	0.357	NaN	NaN	NaN	0.089	0.962	0.567	0.118	0.734	0.608	0.202	0.551	0.557	0.198	0.485	0.57	0.196	0.331	0.633	0.2	0.111	0.607	0.329	0.022	0.628	NaN	NaN	NaN	0.103	0.949	0.185	0.11	0.688	0.175	0.139	0.533	0.262	0.104	0.456	0.261	0.034	0.286	0.216	-0.02	0.106	0.292
1362	6.81	-0.013	1.069	0.357	NaN	NaN	NaN	0.089	0.962	0.567	0.118	0.734	0.608	0.202	0.552	0.557	0.199	0.486	0.57	0.197	0.331	0.634	0.2	0.111	0.607	0.329	0.021	0.628	NaN	NaN	NaN	0.104	0.949	0.185	0.11	0.688	0.175	0.139	0.534	0.263	0.104	0.456	0.261	0.034	0.286	0.216	-0.02	0.106	0.292
1363	6.815	-0.012	1.07	0.357	NaN	NaN	NaN	0.09	0.963	0.568	0.119	0.734	0.609	0.204	0.552	0.558	0.2	0.486	0.571	0.197	0.331	0.634	0.2	0.111	0.607	0.329	0.021	0.628	NaN	NaN	NaN	0.106	0.949	0.186	0.111	0.689	0.176	0.139	0.534	0.263	0.104	0.456	0.261	0.034	0.286	0.216	-0.02	0.106	0.292
1364	6.82	-0.011	1.07	0.358	NaN	NaN	NaN	0.09	0.963	0.568	0.12	0.734	0.609	0.205	0.553	0.559	0.201	0.487	0.571	0.198	0.331	0.634	0.2	0.111	0.607	0.329	0.021	0.628	NaN	NaN	NaN	0.107	0.95	0.186	0.111	0.689	0.176	0.139	0.534	0.264	0.104	0.456	0.262	0.034	0.286	0.217	-0.02	0.106	0.292
1365	6.825	-0.01	1.07	0.358	NaN	NaN	NaN	0.091	0.964	0.568	0.121	0.734	0.609	0.206	0.554	0.56	0.202	0.487	0.572	0.198	0.331	0.635	0.2	0.111	0.607	0.329	0.021	0.628	NaN	NaN	NaN	0.108	0.95	0.187	0.111	0.689	0.177	0.138	0.534	0.264	0.103	0.456	0.262	0.034	0.286	0.217	-0.02	0.106	0.292
1366	6.83	-0.009	1.071	0.358	NaN	NaN	NaN	0.092	0.964	0.569	0.122	0.735	0.61	0.208	0.554	0.56	0.204	0.487	0.572	0.199	0.331	0.636	0.2	0.111	0.608	0.329	0.021	0.628	NaN	NaN	NaN	0.109	0.95	0.187	0.112	0.689	0.177	0.138	0.534	0.264	0.103	0.456	0.262	0.034	0.286	0.217	-0.02	0.106	0.292
1367	6.835	-0.008	1.071	0.358	NaN	NaN	NaN	0.093	0.965	0.569	0.123	0.735	0.61	0.209	0.554	0.561	0.205	0.487	0.573	0.201	0.33	0.636	0.201	0.111	0.608	0.329	0.021	0.628	NaN	NaN	NaN	0.11	0.95	0.187	0.112	0.689	0.178	0.138	0.534	0.265	0.103	0.456	0.262	0.033	0.286	0.217	-0.02	0.106	0.292
1368	6.84	-0.007	1.072	0.359	NaN	NaN	NaN	0.093	0.965	0.569	0.125	0.736	0.611	0.21	0.554	0.562	0.207	0.487	0.574	0.203	0.33	0.637	0.201	0.111	0.608	0.329	0.021	0.628	NaN	NaN	NaN	0.111	0.95	0.188	0.112	0.689	0.178	0.138	0.534	0.265	0.103	0.457	0.262	0.033	0.286	0.217	-0.02	0.106	0.292
1369	6.845	-0.006	1.072	0.359	NaN	NaN	NaN	0.092	0.967	0.57	0.126	0.736	0.611	0.212	0.554	0.562	0.208	0.487	0.574	0.204	0.33	0.638	0.201	0.111	0.609	0.329	0.021	0.629	NaN	NaN	NaN	0.112	0.95	0.189	0.113	0.689	0.178	0.138	0.534	0.266	0.102	0.457	0.262	0.033	0.286	0.217	-0.021	0.106	0.292
1370	6.85	-0.006	1.072	0.359	NaN	NaN	NaN	0.092	0.967	0.57	0.127	0.737	0.613	0.213	0.554	0.563	0.21	0.486	0.575	0.206	0.33	0.638	0.201	0.111	0.609	0.329	0.021	0.629	NaN	NaN	NaN	0.113	0.95	0.189	0.113	0.689	0.179	0.137	0.534	0.266	0.102	0.457	0.262	0.032	0.287	0.217	-0.021	0.106	0.292
1371	6.855	-0.005	1.072	0.36	NaN	NaN	NaN	0.094	0.968	0.571	0.129	0.738	0.613	0.214	0.553	0.563	0.211	0.486	0.575	0.208	0.33	0.639	0.201	0.11	0.61	0.329	0.021	0.629	NaN	NaN	NaN	0.114	0.95	0.19	0.113	0.689	0.179	0.137	0.534	0.266	0.101	0.458	0.262	0.032	0.287	0.217	-0.021	0.106	0.292
1372	6.86	-0.003	1.073	0.36	NaN	NaN	NaN	0.095	0.967	0.571	0.131	0.738	0.614	0.216	0.553	0.564	0.212	0.486	0.576	0.209	0.33	0.639	0.201	0.11	0.61	0.329	0.021	0.629	NaN	NaN	NaN	0.115	0.95	0.19	0.113	0.689	0.179	0.137	0.534	0.266	0.101	0.458	0.262	0.031	0.287	0.217	-0.021	0.106	0.292
1373	6.865	-0.002	1.073	0.36	NaN	NaN	NaN	0.095	0.968	0.571	0.133	0.739	0.615	0.217	0.553	0.565	0.213	0.486	0.576	0.21	0.331	0.639	0.201	0.11	0.61	0.329	0.021	0.629	NaN	NaN	NaN	0.116	0.95	0.191	0.113	0.689	0.18	0.137	0.534	0.266	0.1	0.458	0.262	0.03	0.287	0.217	-0.021	0.106	0.292
1374	6.87	-0.001	1.073	0.36	NaN	NaN	NaN	0.095	0.968	0.572	0.134	0.739	0.616	0.218	0.552	0.565	0.215	0.486	0.577	0.211	0.331	0.639	0.201	0.11	0.61	0.329	0.021	0.629	NaN	NaN	NaN	0.117	0.95	0.192	0.113	0.69	0.18	0.136	0.534	0.266	0.099	0.458	0.262	0.029	0.288	0.217	-0.021	0.105	0.292
1375	6.875	0	1.074	0.361	NaN	NaN	NaN	0.096	0.968	0.572	0.135	0.739	0.617	0.219	0.552	0.565	0.216	0.485	0.577	0.212	0.331	0.64	0.201	0.11	0.61	0.329	0.021	0.629	NaN	NaN	NaN	0.117	0.95	0.193	0.112	0.69	0.181	0.135	0.534	0.266	0.098	0.458	0.263	0.028	0.288	0.217	-0.021	0.105	0.292
1376	6.88	0.001	1.074	0.361	NaN	NaN	NaN	0.098	0.968	0.573	0.136	0.74	0.618	0.22	0.553	0.566	0.216	0.485	0.577	0.213	0.331	0.64	0.201	0.11	0.61	0.329	0.021	0.629	NaN	NaN	NaN	0.118	0.95	0.193	0.112	0.69	0.181	0.135	0.534	0.266	0.097	0.458	0.263	0.028	0.289	0.217	-0.021	0.105	0.292
1377	6.885	0.002	1.074	0.362	NaN	NaN	NaN	0.098	0.967	0.574	0.137	0.74	0.619	0.221	0.553	0.566	0.217	0.485	0.577	0.213	0.331	0.64	0.201	0.111	0.61	0.329	0.021	0.629	NaN	NaN	NaN	0.12	0.95	0.194	0.112	0.691	0.182	0.134	0.534	0.266	0.096	0.458	0.263	0.027	0.289	0.217	-0.021	0.105	0.292
1378	6.89	0.002	1.075	0.363	NaN	NaN	NaN	0.098	0.968	0.574	0.138	0.74	0.62	0.223	0.552	0.566	0.218	0.485	0.578	0.213	0.33	0.64	0.202	0.111	0.61	0.329	0.021	0.629	NaN	NaN	NaN	0.121	0.951	0.194	0.112	0.691	0.182	0.133	0.534	0.266	0.096	0.459	0.263	0.027	0.289	0.217	-0.021	0.105	0.292
1379	6.895	0.004	1.074	0.364	NaN	NaN	NaN	0.1	0.967	0.575	0.14	0.74	0.62	0.223	0.552	0.567	0.219	0.485	0.578	0.213	0.33	0.64	0.202	0.111	0.61	0.329	0.021	0.629	NaN	NaN	NaN	0.122	0.951	0.195	0.112	0.691	0.182	0.132	0.535	0.265	0.095	0.459	0.263	0.027	0.289	0.217	-0.021	0.105	0.292
1380	6.9	0.005	1.074	0.364	NaN	NaN	NaN	0.102	0.967	0.576	0.141	0.74	0.621	0.224	0.552	0.567	0.22	0.485	0.578	0.213	0.33	0.64	0.202	0.111	0.61	0.329	0.021	0.629	NaN	NaN	NaN	0.123	0.951	0.196	0.111	0.691	0.183	0.131	0.535	0.266	0.094	0.459	0.263	0.027	0.289	0.217	-0.021	0.105	0.292
[truncated: 1,428 more rows]
[truncated: 3 more columns]
