# Supplementary material for: Associations between lower-limb muscle activation and knee flexion in post-stroke individuals: A study on the stance-to-swing phases of gait
Source: PLoS One. 2017 Sep 8;12(9):e0183865. doi: 10.1371/journal.pone.0183865 (PMC5590852; doi:10.1371/journal.pone.0183865)
Supplement: S1 Dataset — (ZIP) [file pone.0183865.s001.zip › S1_Dataset/Patient group/5/3/emg.csv]

Frame	Time	EMG Signal 1	EMG Signal 2	EMG Signal 3	EMG Signal 4	EMG Signal 5	EMG Signal 6	EMG Signal 7	EMG Signal 8
0	0	61.972	51.815	47.709	37.338	35.084	46.927	29.214	20.478
1	0.001	58.368	47.616	42.408	41.273	34.197	39.241	32.02	25.21
2	0.002	49.934	49.42	38.659	41.168	33.314	40.651	26.293	65.957
3	0.003	46.729	48.518	40.143	40.888	31.467	49.815	20.945	91.793
4	0.004	43.533	46.664	39.515	37.698	32.34	35.184	36.312	34.375
5	0.005	40.55	45.591	33.485	39.537	28.768	35.281	6.411	69.473
6	0.006	41.456	46.081	34.044	41.196	26.953	35.19	8.464	61.05
7	0.007	44.505	42.721	33.449	34.17	26.697	40.711	-3.223	65.223
8	0.008	44.101	39.774	38.081	29.486	25.101	30.177	17.022	46.957
9	0.009	38.506	33.174	37.117	25.217	20.419	15.397	23.751	30.065
10	0.01	30.819	26.407	30.951	29.097	23.115	8.586	-1.019	14.746
11	0.011	33.418	15.419	23.471	25.45	18.283	18.06	44.485	17.063
12	0.012	33.15	17.035	25.135	15.055	14.634	3.572	116.909	-3.415
13	0.013	33.883	18.497	25.269	12.238	14.485	21.432	85.808	-1.802
14	0.014	25.948	23.86	20.601	9.643	12.813	27.516	93.218	-0.347
15	0.015	21.537	32.752	19.257	10.968	7.297	28.408	51.124	12.182
16	0.016	17.56	20.788	15.258	19.096	10.902	24.88	12.759	23.382
17	0.017	16.15	17.767	17.695	21.262	12.986	13.833	4.815	5.589
18	0.018	13.622	14.79	8.166	20.935	2.915	14.242	-14.718	6.226
19	0.019	10.376	16.122	10.1	14.265	10.675	8.295	-21.435	6.709
20	0.02	15.901	7.633	9.572	6.085	8.409	8.38	-27.749	7.033
21	0.021	8.898	6.744	9.074	12.652	8.308	8.308	-15.446	4.113
22	0.022	8.142	10.748	6.845	6.11	2.43	3.626	-12.588	1.434
23	0.023	3.964	11.123	6.226	3.863	5.687	1.505	-17.436	-3.527
24	0.024	6.428	6.329	6.826	10.574	3.947	3.3	-15.261	-1.289
25	0.025	2.949	7.789	4.97	6.301	1.088	6.489	-7.036	-1.512
26	0.026	2.047	2.922	-1.675	-5.658	4.841	1.403	17.516	6.24
27	0.027	3.535	-1.694	5.094	-10.988	3.401	2.353	19.861	-3.186
28	0.028	1.792	1.881	9.199	-5.627	-0.903	1.997	15.825	-1.145
29	0.029	-6.855	-2.618	-2.702	-0.611	-1.3	-1.809	0.805	-5.053
30	0.03	-7.124	-0.867	-5.074	10.262	3.766	-5.183	-33.494	-3.498
31	0.031	-3.449	-3.317	2.857	-4.954	2.286	-7.351	-57.182	-3.637
32	0.032	-2.027	-8.797	0.766	-15.471	3.551	-1.531	-37.259	-1.021
33	0.033	1.004	-6.873	-3.2	-4.076	0.985	2.589	3.591	-1.255
34	0.034	-1.905	-2.953	-6.924	3.115	-6.188	-6.014	41.584	-0.278
35	0.035	-3.398	-7.107	-13.693	-1.845	-2.486	-7.6	25.804	-4.477
36	0.036	-7.155	-7.329	-13.638	-3.657	-2.228	-20.945	2.308	-12.494
37	0.037	-8.331	-10.59	-13.725	1.738	-6.194	-16.26	-10.639	-12.14
38	0.038	-4.614	-11.654	-11.052	-4.043	-8.58	-5.725	7.628	-3.801
39	0.039	-5.861	-13.443	-6.193	-13.451	-8.409	-10.439	-16.658	-10.317
40	0.04	-6.867	-13.631	-6.123	-5.599	-10.145	-14.534	-14.009	-7.683
41	0.041	-14.786	-9.125	-4.652	-9.116	-13.781	-13.756	-0.309	-7.144
42	0.042	-14.33	-12.898	-9.135	-14.34	-11.189	-2.298	6.875	-6.76
43	0.043	-13.809	-9.274	-3.704	-13.924	-12.631	-4.161	4.224	-4.776
44	0.044	-14.982	-3.859	-11.391	-11.925	-7.075	-5.78	-6.716	-7.014
45	0.045	-17.654	-1.875	-14.585	-8.709	-8.074	-9.688	-5.054	-13.298
46	0.046	-13.124	-7.008	-12.325	-4.291	-7.682	-11.047	10.577	-19.139
47	0.047	-12.81	-7.835	-10.231	4.425	-9.782	-14.314	-8.755	-22.795
48	0.048	-13.62	-6.298	-10.999	5.428	-11.664	-13.475	-42.365	-23.515
49	0.049	-15.151	-14.399	-18.511	-12.712	-10.422	-11.063	-37.992	-19.589
50	0.05	-12.958	-20.514	-13.802	-10.298	-7.222	-15.213	-25.656	-20.101
51	0.051	-15.082	-19.542	-13.039	-26.554	-8.384	-10.358	-6.888	-27.495
52	0.052	-12.369	-14.7	-13.827	-32.924	-7.231	-14.991	3.152	-11.481
53	0.053	-11.214	-18.945	-18.687	-15.494	-9.942	-13.243	-0.023	23.551
54	0.054	-16.056	-13.324	-20.64	-3.873	-7.815	-18.079	-8.412	18.54
55	0.055	-15.474	-11.391	-14.067	-5.995	-11.692	-10.729	-15.962	4.97
56	0.056	-10.824	-13.323	-6.15	-11.794	-9.182	2.052	-4.398	0.921
57	0.057	-16.24	-16.213	5.637	-13.523	-8.801	7.282	6.225	4.601
58	0.058	-21.066	-14.85	7.177	-18.159	-3.965	8.832	-7.323	1.321
59	0.059	-24.34	-13.49	2.92	-13.907	-9.964	-4.142	-26.642	-1.795
60	0.06	-18.91	-18.329	-11.401	-10.253	-9.193	-9.39	-24.094	-4.546
61	0.061	-18.332	-10.979	-24.966	-9.089	-8.612	-17.337	-17.144	-17.374
62	0.062	-12.337	-13.882	-12.793	-10.059	-3.967	-15.99	-6.478	-15.076
63	0.063	-13.122	-7.882	-14.356	-7.149	-5.711	-14.831	14.888	-17.245
64	0.064	-11.182	-13.488	-13.013	-20.311	-6.099	-15.948	0.76	-23.124
65	0.065	-11.758	-15.41	-24.828	-14.526	-4.75	-12.827	-17.034	-14.48
66	0.066	-14.669	-12.102	-29.477	-12.791	-5.134	-7.978	-19.374	-12.958
67	0.067	-9.844	-10.356	-19.425	-1.762	-11.134	-10.487	-8.774	-17.225
68	0.068	-13.149	-13.834	-18.277	-6.011	-6.88	-4.882	-14.615	-16.081
69	0.069	-19.728	-12.472	-24.289	-4.837	-10.946	-2.958	1.221	-10.105
70	0.07	-15.475	-13.625	-8.241	-3.69	-12.868	-2.387	-0.935	-13.228
71	0.071	-13.147	-15.558	17.495	-11.065	-8.221	-0.656	-2.922	-16.167
72	0.072	-15.083	-9.745	0.476	-6.24	-11.122	-5.508	-1.241	-11.941
73	0.073	-17.015	-12.051	-8.808	-14.177	-9.764	-10.164	-15.574	-6.346
74	0.074	-12.946	-15.521	-17.122	-15.158	-14.21	-8.449	-21.357	-14.302
75	0.075	-13.327	-17.452	-14.609	-20.001	-8.791	-11.954	-40.696	-9.096
76	0.076	-17.78	-15.7	-21.584	-19.234	-5.304	-7.508	-38.217	-8.142
77	0.077	-13.719	-19.187	-15.205	-16.935	-7.232	-11.583	-3.191	-10.663
78	0.078	-13.335	-13.769	-17.14	-10.383	-6.652	-3.659	-8.21	-12.995
79	0.079	-8.894	-13.189	-11.91	-12.928	-11.493	-7.148	-31.021	-9.512
80	0.08	-17.802	-11.256	-7.273	-4.043	-8.199	-8.117	31.495	-10.094
81	0.081	-21.495	-16.678	-0.136	-10.047	-6.455	-17.014	4.778	-8.359
82	0.082	-18.018	-10.104	-9.043	-6.97	-7.805	-13.519	12.885	-13.207
83	0.083	-14.929	-12.629	-7.892	-11.831	-9.156	-18.722	5.528	-15.152
84	0.084	-13.96	-10.322	-8.863	-7.584	-8.775	-21.606	12.146	-15.737
85	0.085	-11.442	-13.813	-9.838	-11.66	-10.717	-22.371	18.229	-19.224
86	0.086	-15.51	-14.411	-12.362	-12.252	-8.78	-11.725	-31.65	-19.622
87	0.087	-12.043	-23.324	-13.142	-14.197	-5.298	-13.092	-38.229	-21.772
88	0.088	-19.409	-16.949	-19.726	-17.119	-10.719	-11.946	-20.055	-20.634
89	0.089	-10.522	-15.8	-18.954	-10.173	-5.883	-10.787	-14.635	-25.677
90	0.09	-9.373	-12.736	-18.172	-15.035	-7.827	-7.684	0.467	-15.631
91	0.091	-10.345	-5.985	-16.236	-9.062	-9.583	-6.705	-22.366	-11.386
92	0.092	-19.252	-3.492	-15.65	-0.188	-8.252	-4.184	-18.296	-20.289
93	0.093	-15.765	-5.841	-13.921	0.93	-7.886	-16.38	-14.628	-14.312
94	0.094	-14.802	-12.448	-14.313	-15.18	-5.002	-14.658	-4.552	1.736
95	0.095	-9.97	-11.679	-9.874	-17.555	-11.014	-13.147	-7.667	-14.541
96	0.096	-7.468	-15.755	-2.138	-19.729	-8.512	-8.954	-33.196	-29.473
97	0.097	-3.404	-15.201	-7.365	-13.973	-6.204	-17.918	-36.456	-23.706
98	0.098	-14.244	-14.646	-4.465	-1.813	-8.157	-11.97	-45.753	2.585
99	0.099	-18.9	-23.573	-1.958	-9.782	-7.594	-4.65	-37.433	13.789
100	0.1	-14.652	-17.221	-9.331	-14.092	-13.033	-7.587	1.055	10.474
101	0.101	-15.814	-16.093	-10.308	-20.535	-6.473	-10.143	17.468	19.735
102	0.102	-12.329	-19.219	-6.045	-14.603	-12.493	-4.561	52.676	-0.033
103	0.103	-15.423	-14.409	-6.799	-11.563	-11.742	2.008	29.857	-7.572
104	0.104	-18.323	-6.504	-16.284	-10.653	-6.928	-7.691	-15.993	-19.175
105	0.105	-20.841	-11.752	-9.904	-9.932	-10.24	-16.621	2.195	-25.565
106	0.106	-15.232	-18.551	-8.74	-14.055	-9.688	-13.153	-14.261	-23.67
107	0.107	-18.722	-16.055	-16.088	-16.035	-12.231	-7.939	-29.361	-28.958
108	0.108	-20.663	-13.756	-18.982	-6.012	-14.588	-8.923	-33.81	-17.983
109	0.109	-18.936	-13.201	-18.213	4.004	-11.707	-6.423	-21.446	-10.898
110	0.11	-11.014	-12.643	-7.597	-15.566	-12.133	-15.361	4.845	-7.277
111	0.111	-7.538	-19.248	-11.894	-12.906	-12.56	-9.403	1.54	-25.338
112	0.112	-4.438	-13.268	-13.107	-25.725	-11.057	-19.129	-7.773	-17.867
113	0.113	-17.202	-14.066	-14.302	-14.158	-10.308	-38.727	11.971	17.098
114	0.114	-22.422	-13.505	-17.431	0.697	-6.075	-13.236	-11.228	11.983
115	0.115	-11.381	-11.593	-20.369	-9.064	-15.013	-3.218	-26.898	-10.95
116	0.116	-10.02	-9.875	-14.425	-7.391	-6.153	-6.367	-29.589	-15.108
117	0.117	-8.857	-13.371	-10.406	-15.393	-2.714	-3.699	-32.095	-18.876
118	0.118	-22.011	-14.736	-15.277	-19.709	-10.121	-1.224	-34.362	-8.878
119	0.119	-16.78	-14.363	-9.311	-2.732	-15.012	-8.224	-27.925	-5.818
120	0.12	-18.332	-13.216	-18.249	-5.091	-7.112	-6.133	1.127	2.478
121	0.121	-16.973	-16.717	-26.586	-7.267	-6.2	-4.241	21.753	-5.109
122	0.122	-18.125	-18.858	-19.24	-20.873	-11.107	-9.5	-12.353	-16.788
123	0.123	-19.278	-15.19	-18.316	-12.217	-8.648	1.498	-35.21	-14.729
124	0.124	-16.179	-10.743	-6.948	-13.832	-6.384	-2.795	-14.528	-12.821
125	0.125	-11.342	-14.824	-5.465	-15.255	-9.934	-14.634	34.649	-14.597
126	0.126	-10.565	-6.898	-9.779	-8.924	-10.575	-13.104	14.747	-16.154
127	0.127	-9.788	-12.898	-10.996	-7.808	-5.222	-11.772	-3.38	-17.514
128	0.128	-6.296	-9.808	-12.197	-2.615	-7.209	-15.478	-19.738	-21.236
129	0.129	-16.353	-12.709	-11.269	-9.41	-11.917	-18.972	-14.601	-20.168
130	0.13	-6.281	-10.186	1.465	-13.702	-7.919	-24.2	-19.042	-12.9
131	0.131	-12.082	-10.374	-10.762	-14.508	-11.469	-25.182	-15.017	-10.069
132	0.132	-10.92	-11.145	-9.256	-16.48	-10.179	-24.443	-3.761	-9.373
133	0.133	-16.911	-6.302	-16.496	-15.938	-5.382	-17.316	-7.072	-15.087
134	0.134	-19.99	-10.942	-15.21	-10.762	-10.283	-13.291	-22.808	-15.752
135	0.135	-15.139	-6.861	-16.429	-16.22	-13.625	-6.758	-14.462	-12.537
136	0.136	-9.122	-14.783	-15.317	-18.193	-10.777	-4.279	4.354	-9.683
137	0.137	-13.174	-15.934	-14.406	-8.173	-12.186	3.069	6.82	-7.954
138	0.138	-9.674	-14.949	-11.562	-12.46	-12.626	-1.776	-0.165	-12.795
139	0.139	-14.309	-0.217	-15.885	-16.166	-6.875	-13.194	-23.564	-12.222
140	0.14	-20.874	-10.84	-10.324	-7.878	-2.859	-17.841	-14.252	-15.167
141	0.141	-25.116	-8.878	-13.859	-11.007	0.578	-10.672	-5.897	-23.165
142	0.142	-25.877	-10.588	-3.848	-2.14	-1.401	3.658	6.885	-5.208
143	0.143	-16.39	-9.005	-8.147	-0.991	-5.51	9.47	-18.857	-12.822
144	0.144	-15.226	-24.844	-9.344	2.115	-6.905	14.694	-1.797	-10.552
145	0.145	-9.223	-18.447	-17.7	-4.688	-8.298	25.73	-30.027	-8.438
146	0.146	-16.573	-12.622	-16.751	-2.197	-9.504	12.769	-26.333	-6.527
147	0.147	-13.662	-14.344	-13.858	-14.407	-8.381	-3.084	-9.293	-15.276
148	0.148	-7.664	-15.874	-9.627	-16.168	-11.125	-17.978	-31.151	-19.953
149	0.149	-11.742	-14.496	-7.36	-14.632	-8.252	-16.027	0.016	-9.907
150	0.15	-16.59	-18.152	-12.265	-10.382	-7.119	-14.263	20.737	-8.753
151	0.151	-18.531	-16.963	-22.414	-11.548	-9.078	-18.884	9.548	-12.245
152	0.152	-16.796	-13.839	-32.546	-19.878	-8.325	-34.731	-14.233	-28.315
153	0.153	-16.408	-14.779	-13.051	-3.819	-11.057	-19.81	-17.269	-7.219
154	0.154	-15.053	-15.518	-10.389	-1.502	-11.464	-17.84	-8.929	-9.938
155	0.155	-12.155	-11.408	-12.955	-3.623	-9.35	-19.562	-11.459	2.813
156	0.156	-7.702	-17.949	-10.671	-21.019	-9.168	-14.895	-4.442	9.764
157	0.157	-13.111	-15.399	-8.564	-23.339	-4.917	-10.603	-6.504	-0.881
158	0.158	-8.269	-11.3	-2.776	-16.954	-13.828	-14.245	-0.678	4.916
159	0.159	-11.557	-13.199	5.929	-30.48	-4.929	-10.734	-9.367	-17.909
160	0.16	-10.978	-13.736	-2.003	-4.123	-6.091	-9.721	-13.993	-14.779
161	0.161	-18.899	-11.957	-3.347	-7.788	-2.992	-8.719	-0.993	-12.037
162	0.162	-17.718	-10.568	-9.73	-11.059	-17.688	-4.425	-16.811	-19.567
163	0.163	-14.603	-10.921	-13.226	-7.96	-19.802	-2.071	-18.911	-3.293
164	0.164	-17.501	-13.015	-10.163	11.797	-10.108	-9.993	-16.919	3.143
165	0.165	-14.981	-12.598	-3.4	-0.945	-4.859	-2.607	-36.24	5.116
166	0.166	-14.202	-18.367	-13.084	-3.266	-6.393	-9.346	-23.44	-0.08
167	0.167	-13.62	-17.554	-14.247	-5.369	-5.013	-11.843	-44.477	-23.862
168	0.168	-16.907	-15.591	-13.086	-15.035	-3.824	-14.138	-36.114	-40.879
169	0.169	-12.854	-13.637	-14.054	-27.216	-21.799	-9.269	2.412	-37.749
170	0.17	-15.382	-10.716	-18.88	-16.135	-3.973	-5.957	74.585	-23.584
171	0.171	-17.71	-15.535	-10.93	-11.83	7.669	-14.822	25.262	-0.313
172	0.172	-16.544	-12.231	-1.241	-12.95	-7.199	-18.454	-1.39	2.825
173	0.173	-12.863	-17.643	-7.585	-6.924	-5.23	-17.259	-9.509	-28.299
174	0.174	-8.411	-8.145	-4.051	-5.916	-3.448	-14.123	-46.47	-24.196
175	0.175	-12.472	-14.501	-11.348	-18.658	-4.952	-26.857	-53.023	-35.373
176	0.176	-15.946	-17.959	-16.126	-20.377	-0.652	-14.637	-58.94	-32.036
177	0.177	-16.32	-12.696	-22.062	-24.978	-14.932	-9.961	-42.444	2.471
178	0.178	-15.154	-13.643	-21.238	-23.562	-5.208	-17.088	-47.433	34.47
179	0.179	-13.984	-16.142	-16.348	-11.694	-6.902	-23.439	21.274	22.151
180	0.18	-17.47	-12.061	-16.872	-6.987	-5.314	-10.239	90.335	3.445
181	0.181	-14.562	-12.628	-7.903	-8.301	-6.622	1.983	-8.198	6.807
182	0.182	-17.274	-9.327	11.699	-4.594	-26.127	3.548	31.248	16.169
183	0.183	-20.767	-11.051	-2.372	-1.058	-6.342	4.923	43.05	-3.491
184	0.184	-14.975	-18.968	-15.091	-6.23	-13.84	8.622	-32.821	-10.949
185	0.185	-17.318	-15.481	-21.997	-11.011	-11.47	0.335	-42.709	-31.919
186	0.186	-15.397	-12.378	-15.537	-4.961	-9.294	-15.686	2.016	-51.515
187	0.187	-15.981	-21.292	-13.528	-17.115	-7.312	-13.3	-22.354	-48.882
188	0.188	-15.408	-17.817	-11.71	-15.317	-9.005	-15.355	-29.748	-32.521
189	0.189	-12.899	-12.6	-19.573	-4.228	-10.506	-9.498	-23.252	-0.495
190	0.19	-14.255	-13.559	-15.253	-8.439	-11.803	-14.675	-17.299	22.401
191	0.191	-13.862	-12.797	-11.5	-1.995	-12.904	-13.103	-11.907	1.728
192	0.192	-12.693	-15.133	-17.418	-15.102	-9.358	-8.809	3.18	12.987
193	0.193	-9.205	-13.217	-18.297	-30.918	-10.266	-9.927	-19.677	2.994
194	0.194	-10.355	-3.174	-17.241	-7.45	-9.247	-11.056	-7.329	-18.811
195	0.195	-9.179	-10.372	-23.154	-10.497	-6.686	-7.946	-3.666	-21.462
196	0.196	-13.416	-14.076	-22.308	-13.168	-8.964	-12.784	-13.771	-13.863
197	0.197	-5.467	-10.613	-11.392	-5.579	-8.339	-10.277	-10.723	-11.471
198	0.198	-6.614	-13.722	12.487	-3.215	-11.586	-9.521	-8.021	-5.027
199	0.199	-13.948	-16.639	15.852	-13.824	-10.964	-10.122	-0.444	-10.781
200	0.2	-14.901	-14.144	19.032	-15.726	-14.407	-12.081	6.591	-15.944
201	0.201	-14.12	-11.844	-0.621	-13.948	-8.945	-11.524	17.299	-14.341
202	0.202	-18.185	-13.797	-13.316	-9.266	-9.482	-5.747	-3.961	-35.957
203	0.203	-18.766	-14.395	-15.575	-4.98	-7.505	-14.686	-1.321	-26.613
204	0.204	-15.475	-18.482	-17.625	-13.839	-6.88	-8.699	-14.234	-18.216
205	0.205	-20.891	-15.987	-19.483	-22.123	-9.35	-16.055	-49.335	-20.66
206	0.206	-21.468	-15.619	-28.116	-6.025	-10.664	-18.954	-64.477	-22.897
207	0.207	-16.812	-13.505	-29.595	-3.678	-7.719	-12.936	-23.309	-12.153
208	0.208	-15.066	-13.132	-33.783	-14.305	-10.385	-7.307	-17.921	-13.979
209	0.209	-10.217	-18.178	-30.038	-20.086	-6.868	-18.13	-2.823	-22.591
210	0.21	-17.564	-12.199	-21.634	-11.371	-7.985	-13.485	1.658	-14.622
211	0.211	-20.456	-14.538	-14.204	-12.878	-12.392	-9.221	-19.015	-10.299
212	0.212	-17.939	-9.707	0.561	-5.661	-10.614	-10.374	-7.775	-1.381
213	0.213	-15.614	-13.008	15.508	-6.795	-9.231	-4.357	-17.863	-4.888
214	0.214	-17.535	-8.953	-5.74	-7.935	-8.813	0.906	-14.787	-3.9
215	0.215	-8.819	-14.766	-8.414	6.041	-5.871	1.901	-17.478	-14.715
216	0.216	-7.657	-15.549	-5.867	-15.218	-6.99	7.922	-35.329	-7.557
217	0.217	-10.745	-10.723	-3.513	-6.87	-6.564	-2.723	-14.327	-1.216
218	0.218	-9.77	-6.084	-5.627	-9.371	-7.303	-6.999	11.159	-9.606
219	0.219	-5.507	-7.825	-11.42	-25.636	-6.494	-8.209	34.922	-8.698
220	0.22	-12.853	-10.341	-16.629	-23.52	-7.248	-19.087	13.051	-11.623
221	0.221	-19.619	-9.951	-15.056	-17.712	-8.764	-23.372	-6.624	-12.394
222	0.222	-18.84	-7.053	-27.995	-12.471	-10.852	-17.016	0.952	-11.607
223	0.223	-14.769	-13.051	-26.219	-14.005	-12.187	-13.584	-10.684	-11.033
224	0.224	-14.179	-22.733	-18.274	-6.83	-11.583	-16.729	-12.839	-12.995
225	0.225	-16.095	-21.568	-16.911	-0.435	-11.359	-15.794	-26.4	-11.284
226	0.226	-18.979	-25.056	-20.588	-13.599	-8.241	-15.049	-17.729	-19.254
227	0.227	-12.002	-15.383	-7.441	-25.789	-9.38	-14.296	-28.783	-20.443
228	0.228	-14.898	-11.699	-9.216	-21.138	-9.761	-16.242	-7.118	-17.329
229	0.229	-14.112	-15.181	-10.793	-22.484	-5.486	-19.551	21.145	-12.458
230	0.23	-13.326	-12.086	-9.457	-5.43	-7.988	-10.675	10.002	-8.189
231	0.231	-12.736	-13.047	-10.633	1.563	-5.654	1.115	13.401	-7.426
232	0.232	-8.087	-19.044	-9.478	-17.575	-6.803	-0.423	-8.437	-12.27
233	0.233	-9.831	-16.715	-10.445	-15.042	-7.962	0.959	-11.046	-22.339
234	0.234	-7.321	-10.134	-13.352	-12.714	-9.104	-7.93	-13.462	-44.058
235	0.235	-9.633	-12.656	-21.3	-10.599	-9.868	-11.412	-34.552	-47.215
236	0.236	-16.203	-5.297	-16.083	-0.937	-6.567	-27.481	-14.828	-16.127
237	0.237	-15.229	-10.126	-15.121	-9.638	-8.685	-29.824	23.705	-3.833
238	0.238	-14.443	-10.897	-7.195	-14.298	-6.734	-14.937	40.105	-0.22
239	0.239	-21.784	-16.504	-4.127	-7.16	-10.981	-20.754	-15.498	23.541
240	0.24	-28.546	-9.913	-10.96	-10.828	-11.359	-1.402	-22.91	32.832
241	0.241	-27.768	-9.122	-17.016	-9.656	-11.735	-8.948	-29.559	18.724
242	0.242	-20.414	-8.329	-14.731	-6.545	-12.109	-6.613	-11.395	-4.506
243	0.243	-15.575	-8.892	-18.256	-7.522	-9.386	-0.218	-16.827	-7.593
244	0.244	-16.347	-6.939	-16.361	-8.318	-5.895	9.463	-21.84	-4.894
245	0.245	-17.114	-10.982	-9.812	-7.542	-7.04	14.682	-17.355	-2.415
246	0.246	-16.525	-13.485	-12.363	-11.029	-8.189	0.354	-4.931	-18.707
247	0.247	-13.23	-19.858	-8.328	-19.734	-7.021	-9.329	-23.696	-16.603
248	0.248	-14.967	-19.067	-6.412	-13.725	-7.785	-18.044	-61.462	-14.683
249	0.249	-13.611	-11.7	-13.762	-10.629	-5.847	-10.11	-56.418	-16.438
250	0.25	-11.283	-12.659	-20.539	-9.674	-8.937	-8.761	-33.544	-11.814
251	0.251	-6.437	-15.168	-18.04	-12.219	-10.868	-7.601	-12.795	-18.999
252	0.252	-5.856	-12.833	-9.178	-9.916	-8.148	-8.765	43.914	-25.403
253	0.253	-8.766	-9.335	-8.071	-11.841	-12.976	-13.985	84.538	-24.278
254	0.254	-10.127	-12.612	-7.148	-8.538	-13.544	-18.836	17.756	-23.334
255	0.255	-9.739	-12.028	-10.094	-10.281	-7.534	-21.361	-8.975	-26.248
256	0.256	-14.588	-18.988	-5.873	-15.128	-8.303	-25.438	-0.928	-34.194
257	0.257	-14.012	-16.084	-8.236	-7.775	-8.88	-17.506	-23.06	-48.13
258	0.258	-16.911	-13.563	-7.693	-8.743	-6.936	-16.52	-43.01	-30.703
259	0.259	-16.518	-9.5	-17.791	-2.757	-9.837	-1.777	-61.189	4.335
260	0.26	-18.832	-14.338	-22.082	-13.421	-12.347	-8.129	-55.726	-20.826
261	0.261	-15.934	-20.334	-10.293	-29.301	-4.991	-10.032	-20.437	20.407
262	0.262	-14.78	-14.713	-8.763	-5.886	-10.218	-15.231	2.45	36.878
263	0.263	-20.592	-16.639	-10.126	-2.793	-11.19	-29.525	-1.574	1.675
264	0.264	-14.983	-18.567	-6.438	-11.12	-10.42	-23.676	-27.863	-2.762
265	0.265	-8.413	-15.655	-2.953	-13.642	-9.654	-11.441	16.866	9.637
266	0.266	-14.417	-16.045	-14.771	-15.965	-9.079	-0.367	59.455	28.414
267	0.267	-13.649	-17.397	-3.768	-9.603	-7.149	9.739	9.525	18.358
268	0.268	-14.238	-19.52	-5.142	0.056	-8.894	26.795	2.978	-3.497
269	0.269	-13.67	-15.066	-11.544	-5.189	-8.513	15.201	-2.972	-29.028
270	0.27	-15.422	-14.483	-22.404	-9.854	-6.194	0.313	-19.369	-32.307
271	0.271	-14.084	-11.009	-18.177	-17.036	-9.107	-5.495	-34.463	-23.01
272	0.272	-14.487	-13.344	-19.354	-15.89	-5.436	6.691	-11.634	-8.876
273	0.273	-14.105	-11.222	-6.209	-12.409	-8.733	2.047	-15.687	-16.407
274	0.274	-19.337	-11.622	-7.962	-9.319	-14.543	-10.925	-42.007	-9.431
275	0.275	-21.27	-9.708	-9.517	-8.35	-8.934	-19.651	-11.049	-11.555
276	0.276	-15.277	-12.633	-5.257	-14.346	-8.352	-15.032	-15.123	-13.479
277	0.277	-12.965	-15.361	3.642	-18.423	-6.413	-19.316	-3.921	-25.659
278	0.278	-16.454	-11.883	-2.35	-14.962	-9.315	-15.656	-14.021	-21.013
279	0.279	-14.526	-10.725	-9.694	-16.909	-7.963	-12.186	-23.315	-22.364
280	0.28	-15.117	-13.438	-14.523	-16.316	-6.608	-11.23	-9.167	-21.198
281	0.281	-8.151	-10.73	-17.03	-13.777	-9.514	-24.011	-26.981	-24.674
282	0.282	-7.189	-12.86	-12.957	-9.31	-13.194	-36.201	-52.724	-21.568
283	0.283	-7.962	-9.583	-23.782	-1.574	-9.906	-21.876	-42.684	-6.858
284	0.284	-16.869	-9.981	-25.324	5.776	-8.745	-12.206	-14.456	-0.48
285	0.285	-18.025	-15.212	-29.569	-3.133	-6.819	-13.969	4.295	-6.308
286	0.286	-12.802	-15.807	-23.194	-18.826	-5.673	-12.433	7.542	2.393
287	0.287	-17.65	-15.234	-17.193	-8.18	-9.942	-13.82	41.973	-11.905
288	0.288	-18.429	-13.503	-1.126	-2.404	-7.057	-15.006	37.525	-9.933
289	0.289	-14.374	-13.138	15.133	-21.788	-7.462	-16.174	33.48	-22.09
290	0.29	-10.905	-17.617	8.745	-24.336	-9.809	-19.286	37.11	-23.604
291	0.291	-8.992	-18.214	-8.682	-22.071	-11.965	-22.189	-0.684	-19.325
292	0.292	-10.743	-17.84	-11.017	-11.461	-9.283	-12.505	-5.757	-25.708
293	0.293	-11.133	-14.557	-13.165	-9.546	-5.063	-8.832	-46.996	-17.399
294	0.294	-18.489	-11.668	-18.995	-11.312	-13.033	-0.501	-41.592	-10.045
295	0.295	-19.458	-12.076	-17.279	-9.8	-7.065	0.474	-36.579	-9.082
296	0.296	-18.493	-14.809	-18.845	-16.989	-6.135	-4.37	-13.751	-9.841
297	0.297	-14.238	-15.032	-17.51	-15.868	-9.07	-3.614	15.263	-13.929
298	0.298	-15.013	-14.304	-21.209	-7.586	-6.588	-7.706	-18.851	-10.49
299	0.299	-22.951	-11.821	-17.742	-6.643	-8.943	-4.256	-32.495	-7.225
300	0.3	-23.917	-9.723	-10.401	4.169	-9.554	-8.912	-28.486	-6.721
301	0.301	-15.011	-13.049	-11.386	-5.92	-10.171	-7.183	5.593	-10.243
302	0.302	-11.52	-16.004	-8.894	-25.5	-10.786	-9.709	1.169	-5.794
303	0.303	-12.487	-14.1	-17.809	-22.82	-12.178	-2.373	-2.852	-4.088
304	0.304	-15.393	-9.873	-16.661	-15.312	-9.899	-1.436	-6.541	-6.641
305	0.305	-9.392	-11.266	-19.792	-13.027	-7.809	-4.375	17.165	-7.096
306	0.306	-13.457	-6.85	-16.918	-6.681	-8.23	-14.09	1.37	-12.983
307	0.307	-16.946	-9.797	-14.438	-8.657	-10.202	-23.028	-7.009	-12.292
308	0.308	-16.372	-7.31	-13.714	-6.943	-8.114	-29.048	-24.913	-12.98
309	0.309	-14.641	-12.755	-7.196	-5.423	-9.506	-30.038	-36.66	-7.038
310	0.31	-9.804	-12.198	-11.54	-6.797	-7.605	-19.201	-47.444	-11.116
311	0.311	-10.402	-18.225	-4.258	-15.734	-8.224	-9.158	-41.745	-15.996
312	0.312	-9.826	-15.932	-5.285	-9.789	-5.733	-10.342	-18.949	-8.62
313	0.313	-11.19	-17.892	-15.013	-10.784	-5.959	-18.687	-15.886	-9.576
314	0.314	-8.876	-15.987	-23.966	-11.777	-4.066	-13.516	-7.598	-10.365
315	0.315	-8.493	-11.954	-13.212	-9.295	-6.62	-14.505	-0.09	-11.165
316	0.316	-10.44	-16.811	-0.312	-7.013	-8.777	-11.986	-2.471	-9.253
317	0.317	-13.178	-16.253	-9.103	-7.624	-12.091	-7.898	-13.24	-11.204
318	0.318	-11.072	-12.215	-13.82	-9.607	-9.99	-5.949	-11.439	-19.015
319	0.319	-12.445	-15.729	-12.562	-18.53	-12.732	-4.012	-6.318	-13.884
320	0.32	-14.99	-9.366	-8.976	-12.179	-8.505	0.018	7.919	-13.031
321	0.321	-19.857	-8.617	-17.414	-11.061	-13.366	1.322	-5.724	-12.35
322	0.322	-24.725	-14.242	-22.746	-16.329	-12.81	-0.084	-18.006	-18.043
323	0.323	-18.763	-14.843	-18.009	-13.462	-14.575	4.714	-16.521	-11.527
324	0.324	-24.414	-14.27	-12.088	-14.252	-14.212	9.312	-12.289	-9.075
325	0.325	-16.519	-11.384	-16.235	-13.492	-15.599	12.144	-16.031	-13.184
326	0.326	-14.424	-15.078	-11.482	-10.027	-13.486	7.228	1.947	-18.067
327	0.327	-13.481	-17.616	-10.994	-9.483	-11.57	-2.903	4.472	-8.048
328	0.328	-14.482	-16.282	-15.144	-12.416	-8.683	-9.355	-7.169	-6.743
329	0.329	-11.999	-19.198	-14.86	-29.856	-8.312	-13.669	-13.584	-5.623
330	0.33	-19.376	-18.052	-13.615	-21.954	-9.098	-10.027	-3.947	-6.821
331	0.331	-14.568	-17.685	-14.113	-11.142	-7.174	-13.525	-12.881	-10.723
332	0.332	-17.106	-12.86	-17.121	-9.793	-10.872	-18.779	-14.649	-9.783
333	0.333	-14.811	-12.295	-11.232	-8.622	-12.245	-12.053	-13.143	-8.835
334	0.334	-21.42	-12.889	-19.273	-5.119	-5.676	-9.557	-17.426	-9.609
335	0.335	-17.188	-8.844	-3.317	2.244	-2.782	-20.216	-11.03	-16.954
336	0.336	-14.901	-12.344	-10.39	-10.531	-5.301	-13.068	-14.484	-15.989
337	0.337	-16.874	-14.679	-12.611	5.326	-2.984	-16.756	-7.104	-18.496
338	0.338	-12.274	-8.107	-6.887	-1.064	-3.57	-17.923	-17.89	-17.724
339	0.339	-12.905	-9.091	-5.206	0.855	-2.982	-12.7	-7.787	-6.888
340	0.34	-9.474	-15.106	-6.817	13.028	-2.399	-13.689	-4.086	-2.251
341	0.341	-16.877	-17.439	-11.151	-10.782	-3.754	-25.123	-17.23	-9.411
342	0.342	-13.82	-22.284	-4.858	-20.835	1.664	-14.111	-18.985	-18.307
343	0.343	-10.962	-16.292	-6.106	-17.718	-0.262	-21.279	-20.557	-29.134
344	0.344	-13.532	-10.676	-5.221	-9.373	-3.541	-14.901	-16.375	-21.946
345	0.345	-12.837	-12.602	-10.164	-16.906	-2.955	-6.587	-17.595	-33.714
346	0.346	-12.343	-10.668	-12.774	-9.919	-9.911	-11.819	-1.952	-9.87
347	0.347	-13.013	-1.762	-10.535	-16.293	-8.928	-12.792	12.938	7.195
348	0.348	-13.67	-13.566	-17.194	-22.09	-11.432	-12.023	22.651	-8.445
349	0.349	-17.222	-8.919	-25.201	-16.841	-12.188	-22.677	-3.661	28.555
350	0.35	-16.919	-7.562	-24.298	-15.258	-10.238	-18.414	-37.721	-6.628
351	0.351	-19.125	1.349	-15.451	-10.955	-12.154	-17.225	-24.167	-38.518
352	0.352	-13.969	-16.643	-18.986	-12.083	-8.073	-11.203	-3.422	-9.451
353	0.353	-15.97	-14.12	-18.06	-6.073	-6.7	-3.832	45.766	-5.727
354	0.354	-20.701	-11.788	-3.406	-7.023	-11.138	-2.847	39.207	18.123
355	0.355	-19.03	-13.895	-14.108	-7.955	-9.377	-2.062	21.026	21.27
356	0.356	-18.707	-11.942	-8.356	-10.431	-8.967	-6.102	-28.867	13.003
357	0.357	-16.474	-20.641	-3.183	-15.998	-6.616	-9.577	-8.918	20.602
358	0.358	-15.405	-19.086	1.418	-16.544	-8.724	-7.645	9.298	-9.728
359	0.359	-21.48	-17.72	8.53	-18.439	-12.371	-14.246	3.897	-22.069
360	0.36	-8.394	-16.545	-11.068	-11.819	-10.994	-4.591	-11.191	-18.343
361	0.361	-18.146	-17.697	-13.826	-5.79	-15.027	-5.752	-34.016	-42.102
362	0.362	-13.001	-14.593	-21.407	-9.828	-11.517	-9.233	-21.585	-26.384
363	0.363	-17.732	-11.676	-23.759	-10.372	-4.139	6.815	-25.187	-34.662
364	0.364	-16.46	-10.894	3.883	-10.915	-7.206	-14.285	-35.168	-27.06
365	0.365	-7.64	-18.232	-14.936	-6.811	-13.954	-22.586	11.945	-20.04
366	0.366	-1.722	-13.368	-11.684	-14.706	-14.697	-30.112	72.587	-17.867
367	0.367	-9.157	-10.832	-14.812	3.336	-9.058	-13.837	15.715	11.21
368	0.368	-16.006	-8.482	-0.718	-14.43	-7.099	1.086	-21.224	7.194
369	0.369	-8.137	-10.385	-13.52	-7.427	-7.65	10.782	-41.108	3.559
370	0.37	-11.297	-9.773	-1.924	-5.269	-11.688	5.57	-35.045	-13.427
371	0.371	-12.325	-17.482	-8.335	-11.037	-11.265	-2.346	-40.399	-10.281
372	0.372	-8.13	-12.224	-14.169	-12.74	-8.915	-6.59	-35.302	-12.945
373	0.373	-10.514	-21.097	-22.9	-23.735	-10.05	-7.743	-58.089	-15.418
374	0.374	-14.053	-12.748	-21.37	-19.44	-6.342	0.585	-29.018	-22.336
375	0.375	-20.106	-11.757	-20.035	-13.017	-13.671	-0.37	-32.654	-20.158
376	0.376	-22.471	-10.764	-11.154	-2.147	-8.414	-5.198	-49.653	-18.175
377	0.377	-14.576	-13.258	-14.659	-9.28	-9.35	-7.716	-2.559	-16.392
378	0.378	-17.705	-15.558	-7.326	-10.413	-10.094	-11.791	-9.077	-14.785
379	0.379	-24.512	-13.591	-10.244	-2.057	-10.826	-22.635	-3.074	-13.375
380	0.38	-18.536	-11.621	-12.764	-7.272	-8.856	-33.678	2.352	-12.163
381	0.381	-20.888	-14.498	-18.381	-20.03	-2.825	-23.618	-12.715	-13.277
382	0.382	-17.428	-14.072	-8.897	-25.222	-6.86	-9.295	-8.23	-12.275
383	0.383	-18.034	-12.677	-17.793	-23.646	-8.767	-15.106	-4.115	-15.132
384	0.384	-26.965	-9.726	-14.302	-10.632	-8.161	-9.877	-7.756	-15.862
385	0.385	-18.083	-14.902	-13.33	-8.83	-9.874	-11.407	-10.999	-10.207
386	0.386	-12.101	-16.798	-16.214	-10.329	-7.331	-10.041	-7.834	-13.654
387	0.387	-11.148	-17.343	-16.975	-8.94	-9.631	-13.701	-10.508	-13.033
388	0.388	-8.259	-8.41	-21.039	5.41	-15.413	-14.847	-12.95	-10.07
389	0.389	-5.745	-9.536	-10.19	-8.12	-9.779	1.251	-10.588	-9.618
390	0.39	-9.812	-15.484	-8.631	-16.798	-7.827	-5.677	-8.44	-12.867
391	0.391	-17.743	-16.41	-9.966	-21.403	-7.226	-3.494	-14.215	-9.943
392	0.392	-16.781	-13.463	-16.323	-17.14	-11.276	-5.387	-5.5	-13.601
393	0.393	-10.002	-17.688	-17.445	-15.994	-8.744	-3.587	11.92	-14.954
394	0.394	1.43	-18.424	-1.344	-7.684	-8.344	-2.006	9.621	-14.548
395	0.395	2.987	-8.901	-8.267	-10.79	-7.182	-6.256	-0.984	-14.12
396	0.396	1.636	-15.253	-14.613	-7.908	-9.891	-12.625	0.971	-8.26
397	0.397	-10.152	-11.746	-12.649	-3.655	-7.191	-13.756	-18.32	-10.526
398	0.398	-18.065	-10.741	-17.869	-9.268	-10.093	-12.742	-15.792	-7.015
399	0.399	-10.879	-9.745	-16.322	-17.207	-8.161	-21.605	-13.495	-7.612
400	0.4	-17.243	-13.973	-14.96	-18.179	-10.101	-39.585	-7.171	-9.363
401	0.401	-16.051	-13.169	-16.095	-15.28	-7.976	-26.788	-5.332	-8.039
402	0.402	-16.985	-15.074	-19.542	-7.346	-7.788	-19.795	-7.106	-12.549
403	0.403	-4.169	-14.48	-12.154	-8.312	-3.528	-13.378	-2.45	-9.663
404	0.404	-19.985	-19.881	-5.341	-15.086	-6.43	-7.528	1.867	-15.457
405	0.405	-22.057	-16.381	-9.542	-14.312	-7.782	-19.681	-6.994	-17.758
406	0.406	-4.589	-6.304	-5.428	-13.544	-12.232	-11.707	-3.52	-17.172
407	0.407	-6.871	-7.641	-8.849	-5.614	-5.646	-4.51	-17.511	-15.249
408	0.408	-21.728	-11.315	-4.128	-10.853	-11.645	7.333	-19.477	-6.363
409	0.409	-19.744	-17.312	1.374	-9.889	-6.031	8.913	-10.788	-5.253
410	0.41	-14.481	-12.083	-5.123	-3.887	-10.869	-1.125	-12.351	-6.477
411	0.411	-12.877	-13.044	-12.978	-7.946	-7.573	2.582	-25.36	-7.496
412	0.412	-8.574	-15.562	-15.996	-12.789	-4.674	10.936	-23.667	-2.721
413	0.413	-14.913	-9.95	-18.841	-13.383	-9.51	-5.098	-22.15	-14.186
414	0.414	-13.698	-13.423	-9.148	-15.14	-6.21	-21.313	-15.01	-12.679
415	0.415	-14.61	-18.047	-5.409	-11.659	-12.782	-19.16	2	-5.547
416	0.416	-17.444	-15.121	-4.19	-13.978	-10.264	-13.333	27.757	-9.244
417	0.417	-21.628	-18.575	-9.339	-11.082	-9.484	-11.573	10.782	-10.421
418	0.418	-25.634	-17.19	-16.038	-10.692	-11.404	-9.993	-11.092	-11.381
419	0.419	-24.995	-16.774	-21.952	-10.321	-9.455	-5.697	-19.448	-8.481
420	0.42	-24.347	-12.302	-9.696	-12.457	-13.509	-9.336	-11.947	-12.745
421	0.421	-21.374	-12.865	-11.361	-11.7	-8.667	-8.148	-23.587	-8.702
422	0.422	-19.949	-14.212	-15.927	-13.079	-6.721	-7.174	-17.211	-10.662
423	0.423	-15.425	-11.879	-11.591	-10.78	-10.776	-6.215	-7.531	-11.267
424	0.424	-17.102	-7.813	-5.135	-10.612	-4.956	-12.214	-5.802	-10.713
425	0.425	-15.688	-9.167	-6.215	-7.54	-10.558	-11.413	-1.148	-14.221
426	0.426	-14.273	-8.782	-3.032	-2.32	-8.619	-9.419	-19.895	-11.916
427	0.427	-16.348	-11.692	-3.904	-5.801	-5.323	-11.312	-17.38	-18.519
428	0.428	-13.579	-16.923	-11.733	-14.521	-14.223	-17.863	17.692	-15.635
429	0.429	-17.785	-18.853	-18.972	-6.202	-7.833	-13.602	2.651	-13.142
430	0.43	-14.246	-10.142	-14.019	-3.116	-6.664	-14.403	-10.835	-12.391
431	0.431	-12.82	-18.462	-16.412	-12.038	-5.69	-17.964	-23.165	-7.576
432	0.432	-10.63	-15.365	-20.358	-8.58	-8.585	-12.091	-34.352	-17.666
433	0.433	-4.559	-20.206	-13.659	-24.666	-7.807	-11.44	-17.274	-16.334
434	0.434	-14.155	-20.974	-14.315	-31.629	-7.025	-19.501	-26.523	-15.188
435	0.435	-10.415	-8.777	-13.427	-16.713	-6.431	-16.522	-34.814	-16.352
436	0.436	-9.177	-10.532	-12.728	-14.777	-7.007	-11.796	-6.532	-17.321
437	0.437	-10.064	-8.996	-3.9	-2.588	-8.746	-11.079	-32.826	-32.025
438	0.438	-14.826	-10.365	-9.786	-4.134	-10.093	-23.282	-8.993	-29.875
439	0.439	-12.242	-24.689	-8.709	-17.089	-7.776	-18.043	12.901	-0.817
440	0.44	-14.498	-18.891	-17.488	-18.83	-11.843	-25.91	-1.199	11.591
441	0.441	-9.611	-20.639	-25.697	-10.898	-9.331	-18.644	6.378	0.385
442	0.442	-15.563	-12.718	-24.622	-0.842	-9.717	-17.376	4.075	3.694
443	0.443	-17.828	-11.374	-21.614	-2.002	-10.883	0.713	-15.055	-18.157
444	0.444	-12.928	-10.23	-22.279	-0.84	-4.882	24.02	-22.569	-26.46
445	0.445	-8.213	-9.081	-19.845	0.133	-7.396	14.795	-6.285	-39.207
446	0.446	-17.045	-1.736	-8.902	-10.699	-5.079	-4.92	-29.694	-18.094
447	0.447	-18.137	-10.653	11.914	-17.849	-13.021	-17.692	17.338	13.089
448	0.448	-19.25	-14.147	9.32	-16.674	-9.93	-10.735	37.263	25.506
449	0.449	-16.118	-13.197	-3.359	-10.661	-8.972	-0.088	31.253	29.208
450	0.45	-18.987	-14.179	-14.874	-9.68	-8.2	-2.028	25.824	5.425
451	0.451	-18.183	-11.679	-12.651	-10.642	-7.431	-3.763	-19.654	2.341
452	0.452	-18.925	-12.462	-10.627	-13.15	-10.922	-5.265	-37.851	-11.771
453	0.453	-25.472	-14.415	-12.274	-9.086	-8.996	-12.383	-43.275	-34.983
454	0.454	-24.647	-12.497	-13.726	-12.58	-13.065	-11.189	-38.243	-25.677
455	0.455	-13.976	-11.936	-14.986	-9.29	-9.588	-12.318	-15.408	-17.344
456	0.456	-3.896	-15.438	-18.582	-13.342	-12.893	-15.399	-11.357	-14.81
457	0.457	-5.013	-9.056	-24.501	-10.808	-6.332	-18.276	-15.038	-12.476
458	0.458	-8.454	-8.288	-23.468	-17.175	-9.249	-12.249	-11.768	-10.332
459	0.459	-3.195	-9.071	-18.567	-21.425	-10.035	-11.441	-21.066	-8.369
460	0.46	-9.941	-11.028	-28.175	-15.806	-12.371	-9.487	-6.942	-13.57
461	0.461	-9.132	-6.399	-21.717	-4.969	-5.801	-14.128	-14.497	-15.098
462	0.462	-8.327	-8.16	-5.983	-3.429	-8.336	-13.541	-12.196	-10.821
463	0.463	-16.228	-16.114	25.999	-4.775	-9.12	-14.894	-18.611	-17.183
464	0.464	-15.236	-24.446	3.201	-16.559	-9.714	-16.267	-16.68	-16.007
465	0.465	-20.053	-29.677	-9.143	-18.079	-10.306	-17.459	-11.432	-15.021
466	0.466	-19.268	-26.784	-20.324	-13.803	-10.901	-14.781	-9.844	-14.038
467	0.467	-13.641	-24.269	-16.987	-10.105	-13.431	-10.549	-11.171	-13.253
468	0.468	-18.473	-20.217	-13.859	-8.916	-10.157	-8.055	-12.333	-12.455
469	0.469	-19.052	-15.39	-5.512	-11.997	-8.044	-5.756	-8.85	-15.919
470	0.47	-23.106	-13.467	-8.011	-3.081	-5.352	-6.171	-9.816	-15.322
471	0.471	-21.734	-10.563	-14.956	-4.242	-11.174	-0.197	-18.688	-8.728
472	0.472	-19.392	-10.955	-17.067	-7.338	-7.117	4.036	-15.194	-11.241
473	0.473	-14.527	-9.607	-11.242	-12.177	-11.96	-8.176	-7.856	-8.932
474	0.474	-12.562	-4.783	-16.447	-7.912	-5.974	-24.06	2.997	-13.763
475	0.475	-16.593	-4.209	-14.87	-16.79	-6.755	-47.498	-9.998	-14.332
476	0.476	-11.719	-3.644	-13.486	-15.604	-4.828	-31.843	5.779	-5.43
477	0.477	-9.753	-9.466	-22.365	-10.367	-4.256	-17.737	3.586	-6.591
478	0.478	-6.833	-20.134	-21.197	-17.118	-6.002	0.042	-13.832	-3.149
479	0.479	-14.739	-15.9	-20.263	-5.689	-10.853	16.271	-16.129	-2.168
480	0.48	-20.713	-14.768	-25.139	-4.144	-7.574	43.927	-9.755	-3.123
481	0.481	-13.34	-15.955	-20.932	-8.416	-7.006	77.959	-7.838	-2.356
482	0.482	-18.162	-12.893	-12.061	-12.105	-7.407	64.367	-13.121	-6.433
483	0.483	-24.148	-19.692	-15.584	-27.804	-12.838	43.632	-5.225	-14.412
484	0.484	-13.487	-15.458	-8.272	-21.456	-16.337	24.83	-3.826	-21.801
485	0.485	-17.739	-6.576	-11.225	-7.924	-8.996	7.764	-4.907	-17.005
486	0.486	-16.576	-10.066	-12.038	-6.192	-6.108	-39.284	-3.696	-21.262
487	0.487	-13.103	-9.096	-7.989	-10.833	-12.124	-72.786	-11.064	-30.164
488	0.488	-7.89	-13.934	-7.438	-9.46	-4.79	-78.816	-10.246	-29.04
489	0.489	-8.879	-11.426	-10.767	-13.143	-3.843	-95.326	-11.172	-19.401
490	0.49	-2.899	-18.797	-3.071	-14.315	-3.085	-110.485	-12.036	-15.736
491	0.491	-10.27	-12.032	-4.095	-11.232	-8.72	-87.72	-8.624	-12.25
492	0.492	-19.17	-12.821	-9	-12.2	-6.805	-58.764	-11.979	-13.226
493	0.493	-18.04	-10.505	-13.3	-9.679	-11.466	-40.038	-7.963	-12.264
494	0.494	-19.04	-15.344	-6.002	-7.338	-10.91	-16.271	-10.518	-14.821
495	0.495	-21.977	-12.061	-10.9	-10.821	-5.124	11.971	-7.269	-7.511
496	0.496	-24.497	-12.641	-18.896	-12.751	-7.465	23.177	-6.891	-8.544
497	0.497	-17.156	-13.998	-22.032	-12.166	-6.914	26.448	-11.403	-14.567
498	0.498	-12.34	-8.597	-9.274	-17.037	-7.527	10.767	-7.387	-7.221
499	0.499	-8.114	-13.459	-11.051	-19.022	-12.976	8.052	-7.041	-6.275
500	0.5	-10.463	-15.41	-9.544	-10.176	-11.067	-9.779	-13.469	-2.045
501	0.501	-12.431	-19.492	-8.248	-9.051	-7.815	-26.117	-7.528	-6.169
502	0.502	-14.397	-13.693	-17.201	1.757	-7.273	-11.319	-11.69	-6.809
503	0.503	-21.015	-12.926	-13.774	5.972	-9.835	2.125	-13.768	-8.804
504	0.504	-13.111	-14.878	-10.735	-11.109	-11.229	3.765	-11.952	-9.459
505	0.505	-5.789	-11.595	-7.895	-18.115	-6.434	5.181	-11.447	-15.32
506	0.506	-18.583	-17.02	-8.731	-20.289	-7.056	0.811	-16.35	-8.028
507	0.507	-20.344	-17.609	-4.732	-14.536	-7.691	-0.415	-13.115	-9.059
508	0.508	-21.907	-17.035	-5.381	-9.369	-13.545	-1.612	-20.942	-13.341
509	0.509	-14.762	-11.624	-12.795	-7.888	-7.987	3.579	-15.782	-11.019
510	0.51	-15.943	-12.214	-23.695	-0.783	-14.629	0.61	-12.962	-10.458
511	0.511	-12.482	-10.295	-19.511	-1.996	-5.011	-3.718	-8.766	-12.426
512	0.512	-13.462	-13.212	-15.889	-20.019	-11.44	-1.435	0.084	-14.196
513	0.513	-12.511	-15.742	-9.933	-27.615	-12.658	-2.07	-17.975	-14.595
514	0.514	-10.025	-21.179	-8.991	-29.995	-11.744	-5.407	-30.819	-14.978
515	0.515	-4.445	-19.263	-11.948	-15.167	-12.768	-3.69	-28.568	-8.392
516	0.516	-12.402	-21.211	-18.017	-17.165	-10.313	-5.064	-5.208	-9.357
517	0.517	-9.328	-12.312	-12.493	-18.994	-8.05	-8.383	-2.149	-20.774
518	0.518	-8.374	-11.147	-14.509	-8.034	-10.044	-7.993	-21.925	-16.114
519	0.519	-14.396	-9.971	-12.663	-6.743	-6.811	-4.312	-24.475	-11.86
520	0.52	-18.484	-17.307	-9.843	-0.426	-10.927	-11.664	-36.111	-13.032
521	0.521	-16.957	-12.247	-11.279	-1.62	-13.488	-12.613	-21.253	-2.203
522	0.522	-20.472	-11.258	-17.741	-4.766	-13.152	-17.402	7.691	4.945
523	0.523	-19.908	-5.242	-17.036	-11.603	-9.332	-21.01	-13.082	-14.592
524	0.524	-22.828	-10.847	-21.163	-24.454	-10.54	-18.454	20.921	-17.292
525	0.525	-22.452	-7.351	-23.549	-20.264	-13.288	-16.119	62.1	-9.734
526	0.526	-18.008	-7.915	-18.777	-8.126	-11.397	-14.202	11.142	-9.568
527	0.527	-9.102	-6.155	-8.76	-20.384	-11.631	-12.286	-38.822	16.171
528	0.528	-17.993	-11.949	12.835	-15.792	-10.902	-15.175	-32.258	-28.503
529	0.529	-19.141	-7.885	3.434	-0.006	-6.688	-16.495	-14.104	-22.469
530	0.53	-11.785	-5.947	11.65	6.307	-6.155	-9.101	-19.566	-5.999
531	0.531	-10.831	-6.529	-11.669	-7.307	-5.808	0.659	5.556	-0.947
532	0.532	-10.076	-11.954	-8.656	1.313	-10.303	-11.052	-17.311	12.619
533	0.533	-12.428	-16.789	-6.025	-0.323	-7.435	-9.45	-63.213	0.251
534	0.534	-13.047	-17.363	-3.585	-22.082	-9.993	-10.772	-81.421	3.921
535	0.535	-9.781	-19.089	-15.263	-12.887	-7.72	-19.687	-42.725	-33.817
536	0.536	-3.221	-26.997	-34.49	-21.256	-8.146	-13.711	32.939	-28.772
537	0.537	-7.485	-20.967	-16.747	-23.828	-7.788	-6.416	108.784	-5.936
538	0.538	-6.701	-15.702	-14.485	-7.635	-8.22	8.217	98.877	-1.884
539	0.539	-10.183	-16.64	-12.436	-14.104	-9.801	10.257	36.318	-5.586
540	0.54	-16.186	-15.838	-10.569	-12.254	-8.47	8.239	-4.367	-15.638
541	0.541	-28.38	-10.209	-8.886	-17.571	-8.3	9.961	-11.739	-18.677
542	0.542	-5.544	-12.128	-26.37	-16.137	-11.623	-13.803	-31.669	-21.356
543	0.543	-8.642	-15.396	-10.179	-29.196	-5.847	-10.403	-49.849	-8.547
544	0.544	-5.936	-9.936	-8.118	-13.39	-6.655	-19.537	-44.415	-10.837
545	0.545	-29.164	-16.482	-6.245	-19.859	-10.163	-27.66	-49.437	-0.191
546	0.546	-26.064	-10.446	-18.5	-25.756	-1.473	-40.182	-17.445	-17.627
547	0.547	-17.741	-6.354	-26.501	0.473	-7.492	-51.528	3.331	-10.709
548	0.548	-10.183	-5.754	-16.499	11.621	-6.543	-36.373	-0.351	-0.109
549	0.549	-12.487	-13.088	-22.925	14.852	-9.461	-7.155	-17.45	-5.906
550	0.55	-10.334	-12.106	-16.968	-7.099	-1.534	30.549	-14.41	-4.096
551	0.551	-12.25	-18.088	-20.107	-15.464	-2.499	35.668	-17.146	-11.996
552	0.552	-7.009	-17.3	-13.383	-7.957	-1.528	22.099	11.112	-22.047
553	0.553	-18.018	-10.69	-14.214	-1.005	-7.523	9.68	-7.651	-20.868
554	0.554	-13.75	-16.665	-10.193	-15.942	-8.287	28.422	-31.433	-22.017
555	0.555	-14.897	-15.886	-12.169	-10.197	-7.688	4.597	-15.706	-5.917
556	0.556	-11.397	-15.29	-11.615	-8.51	-0.304	-36.258	-18.345	-3.543
557	0.557	-18.751	-11.986	-11.066	-3.9	-3.17	-52.745	4.897	-31.177
558	0.558	-21.671	-11.39	-14.569	-5.285	-3.908	-37.741	-10.748	-42.37
559	0.559	-15.684	-10.984	-7.237	-17.118	0.189	-5.846	-2.407	-18.546
560	0.56	-19.75	-8.627	-4.162	-15.587	-6.352	-1.791	-9.964	-9.232
561	0.561	-26.326	-8.22	-13.103	-28.563	-15.997	-28.093	-21.56	-11.892
562	0.562	-20.311	-10.911	-11.954	-9.232	-7.046	-11.049	-10.837	-19.43
563	0.563	-14.707	-13.613	-8.871	-6.737	-10.486	-14.162	-4.944	-31.044
564	0.564	-11.232	-15.734	-9.842	-4.447	-9.48	-28.331	-3.113	-24.626
565	0.565	-21.297	-20.175	-9.066	-15.11	-6.539	-25.858	-11.015	-14.9
566	0.566	-17.037	-19.586	-1.714	6.178	-9.018	-9.591	-23.984	-9.626
567	0.567	-18.201	-18.998	-6.555	-7.951	-11.291	-28.634	-22.184	-17.531
568	0.568	-12.206	-20.331	1.396	-15.491	-9.302	-21.031	-20.516	1.226
569	0.569	-11.241	-17.022	-1.667	-13.157	-12.536	-14.076	-21.795	3.736
570	0.57	-14.15	-21.844	-8.387	-36.562	-15.379	-24.768	-4.721	1.434
571	0.571	-2.718	-13.124	-18.009	-20.864	-13.964	-38.331	21.073	7.851
572	0.572	-13.698	-9.626	-21.628	-12.528	-10.609	-43.547	4.096	-13.392
573	0.573	-9.397	-2.258	-20.416	-4.958	-15.38	-19.721	1.067	-10.648
574	0.574	-13.042	-7.084	-19.396	-11.906	-15.886	-2.683	-7.191	-13.163
575	0.575	-19.016	-13.07	-14.518	-26.801	-10.392	13.042	-4.517	17.22
576	0.576	-22.09	-15.383	-25.932	-13.236	-12.26	27.241	-15.964	-3.458
577	0.577	-24.964	-14.803	-2.102	-18.428	-7.553	9.541	-30.812	-29.763
578	0.578	-22.413	-11.513	21.757	2.304	-10.405	2.624	-21.105	-26.457
579	0.579	-16.772	-9.776	12.543	-0.372	-8.997	4.812	-12.374	-10.813
580	0.58	-7.259	-6.301	-1.511	-7.862	-11.258	-20.294	-10.781	-13.547
581	0.581	1.679	-3.982	-8.981	3.809	-6.359	-16.952	-12.092	-11.04
582	0.582	2.871	-10.572	-6.605	-2.532	-13.646	-7.645	-8.358	-13.348
583	0.583	3.866	-17.362	-12.94	-16.041	-8.743	-16.011	-16.643	1.554
584	0.584	-2.881	-19.902	-14.818	-0.152	-2.674	1.711	-17.587	-8.149
585	0.585	-10.797	-20.696	-16.498	-27.81	-4.934	-5.337	-18.547	-13.409
586	0.586	-20.454	-25.55	-21.096	-16.557	-9.71	-3.289	-5.331	-2.453
587	0.587	-29.338	-28.857	-16.786	-13.212	-0.933	-1.436	4.466	1.74
588	0.588	-16.168	-19.962	-2.381	2.531	-4.345	21.332	13.331	13.507
589	0.589	-14.426	-16.285	-15.846	-0.105	-11.617	18.231	5.518	-10.318
590	0.59	-12.882	-10.293	-17.513	2.473	-10.573	-24.285	-16.105	-41.305
591	0.591	-20.045	-5.072	-12.783	18.792	-4.506	-30.25	-25.384	-12.312
592	0.592	-23.727	-11.84	-16.951	-4.563	-5.218	-46.708	-28.063	-16.023
593	0.593	-17.712	-25.002	-15.715	-26.377	-4.57	-51.748	-20.473	-12.771
594	0.594	-14.601	-19.204	-14.466	-6.59	-9.147	-56.203	-13.478	9.074
595	0.595	-21.359	-17.457	-15.341	-3.998	-8.508	-68.598	-45.359	23.2
596	0.596	-17.105	-9.532	-16.215	-6.252	-7.109	-64.934	-40.86	35.996
597	0.597	-16.326	-5.273	-16.902	-16.838	-6.687	-47.893	21.705	14.883
598	0.598	-18.249	-4.114	-20.877	-30.292	-8.79	-7.034	66.455	-27.708
599	0.599	-18.809	-5.283	-17.283	-7.351	-14.787	9.454	42.11	-70.302
600	0.6	-17.053	-10.514	-12.538	-29.125	-17.289	44.725	5.16	-31.613
601	0.601	-14.531	-9.558	-5.855	-26.339	-11.624	104.409	-14.714	-16.524
602	0.602	-20.918	-19.247	-4.984	-33.82	-9.649	96.325	-20.673	-20.995
603	0.603	-12.988	-12.877	-12.254	-12.657	-12.888	74.281	-26.01	-16.966
604	0.604	-9.922	0.267	-9.271	-4.267	-15.745	40.799	-41.048	-35.762
605	0.605	-8.987	-8.456	-17.107	-11.769	-18.224	22.613	-45.441	-45.835
606	0.606	-6.508	-13.114	-11.807	-23.319	-18.577	17.156	0.502	-23.964
607	0.607	5.648	-14.483	-16.564	-16.868	-14.463	42.239	-5.422	-15.651
608	0.608	-3.099	-15.652	-12.216	-11.001	-11.909	-17.443	0.099	-8.134
609	0.609	-7.776	-23.983	-16.188	-16.164	-8.609	-41.888	25.313	-10.493
610	0.61	-14.967	-12.19	-5.258	-14.562	-4.575	-63.977	2.494	-29.659
611	0.611	-21.388	-10.655	-19.489	-4.439	-9.468	-57.411	-43.361	3.831
612	0.612	-3.413	-6.408	-9.733	-16.192	-7.625	-27.042	-37.334	8.296
613	0.613	-5.945	-10.097	-11.395	-5.097	-2.259	-10.599	-42.704	-20.724
614	0.614	-12.926	-16.112	-12.867	-12.198	-0.367	-15.652	2.842	-31.948
615	0.615	-15.049	-13.031	-8.536	-10.972	0.185	-56.904	33.3	-21.882
616	0.616	-16.984	-12.084	-9.631	-7.428	-7.564	-129.116	-5.325	-6.193
617	0.617	-15.244	-18.097	-17.889	-12.583	-8.541	-60.022	-50.723	19.382
618	0.618	-16.778	-15.78	-27.5	-5.742	-9.512	2.481	-20.264	9.344
619	0.619	-18.088	-13.848	-33.81	-4.918	-10.302	26.871	7.517	-12.499
620	0.62	-35.086	-15.789	-25.425	-8.944	-11.103	-10.082	-7.482	-20.792
621	0.621	-56.168	-15.227	-22.271	-4.078	-14.613	-30.008	6.138	-23.296
622	0.622	-42.017	-15.616	-15.45	-14.093	-12.692	-36.001	10.231	-11.675
623	0.623	-24.195	-11.162	-11.143	-12.684	-13.278	-19.551	-8.532	-1.063
624	0.624	-17.213	-18.887	1.089	-8.942	-13.669	-44.693	-59.947	-3.01
625	0.625	-10.822	-13.657	27.416	-10.049	-6.319	-49.102	-37.878	-22.357
626	0.626	-12.757	-8.814	8.668	-10.985	-1.093	-61.423	8.946	-9.566
627	0.627	-11.021	-11.337	-8.33	-9.962	5.685	-4.674	-9.221	2.029
628	0.628	-12.588	-13.664	-11.386	-10.694	1.433	-12.826	7.254	4.129
629	0.629	-13.963	-8.84	-19.659	-17.983	-4.179	-5.502	2.257	2.183
630	0.63	-12.812	-14.848	-17.099	-15.024	-6.111	1.042	-2.141	-3.047
631	0.631	-9.334	-12.53	-14.748	-12.471	-12.109	31.354	1.997	-20.491
632	0.632	-8.37	-11.946	-8.353	-1.782	-14.436	58.966	-1.655	-4.251
633	0.633	-11.275	-10.004	-10.288	8.316	-15.03	74.035	-18.67	2.151
634	0.634	-7.011	-14.066	-12.032	-5.97	-10.393	51.144	-2.987	4.115
635	0.635	-7.786	-17.552	-7.384	-7.862	-9.817	30.389	-5.724	5.875
636	0.636	-5.846	-17.951	-20.338	-30.673	-15.632	26.67	-8.263	1.245
637	0.637	-6.446	-19.121	-25.558	-33.731	-17.963	9.65	-5.948	-5.899
638	0.638	-2.42	-18.744	-17.61	-19.577	-24.531	-37.362	-12.347	-20.205
639	0.639	-5.934	-12.943	-7.524	-11.986	-18.523	-84.187	-18.134	-22.116
640	0.64	-13.301	-13.715	-13.911	-9.626	-9.62	-53.868	-16.37	-16.875
641	0.641	-18.537	-18.549	-15.065	-11.724	-6.136	-15.249	-33.776	-18.412
642	0.642	-17.573	-12.548	-11.96	-2.006	-13.497	-30.362	-45.369	-14.111
643	0.643	-20.095	-11.778	-9.046	-3.756	-10.595	-25.872	-30.489	-15.23
644	0.644	-19.32	-18.368	-11.551	-14.816	-4.595	-21.727	-28.614	-33.198
645	0.645	-18.741	-10.427	-12.326	-10.545	1.017	-18.006	-16.484	-40.718
646	0.646	-19.347	-15.642	-14.272	-4.161	8.953	-35.006	7.26	-14.953
647	0.647	-17.617	-10.789	-17.572	-14.999	5.843	-38.094	24.273	-11.65
648	0.648	-17.221	-8.256	-24.17	-19.263	18.601	-23.962	15.001	-2.372
649	0.649	-14.895	-17.14	-16.242	-12.876	-0.763	-6.12	17.718	-10.749
650	0.65	-8.308	-11.132	-11.013	-16.341	-29.024	-8.4	-20.816	-18.382
651	0.651	-7.321	-14.218	-8.09	-13.248	-17.802	10.838	-4.383	-11.434
652	0.652	-3.049	-9.37	5.085	-8.4	-27.861	8.441	-19.467	-5.047
653	0.653	4.303	-6.85	3.162	-5.883	-24.758	6.192	-15.036	-10.869
654	0.654	5.279	-12.452	-12.71	-0.247	-16.436	4.086	-27.428	-19.588
655	0.655	1.041	-13.006	2.187	-11.057	-13.91	13.733	-23.737	-14.966
656	0.656	-1.262	-11.06	-7.498	-12.573	-20.866	11.915	-20.489	-4.949
657	0.657	-9.183	-13.961	-16.208	-8.294	-14.471	3.883	-23.576	-6.114
658	0.658	-16.519	-13.587	-20.859	-11.952	6.823	8.092	2.02	-4.932
659	0.659	-13.606	-10.319	-16.602	-13.069	32.386	1.631	32.985	-7.978
660	0.66	-14.387	-9.956	-15.446	-16.105	35.696	-9.289	20.57	-14.694
661	0.661	-26.602	-13.644	-14.287	-15.111	45.005	-25.239	-5.782	-18.924
662	0.662	-24.873	-15.01	-15.267	-9.073	8.052	-14.65	-15.982	-18.119
663	0.663	-20.233	-13.848	-12.373	-6.729	-7.029	-4.993	-25.421	-14.621
664	0.664	-33.208	-14.252	-13.156	-11.555	-20.548	-6.715	-28.188	-7.277
665	0.665	-31.474	-12.325	-9.099	-16.187	-32.901	-5.162	-35.668	-8.267
666	0.666	-23.542	-15.805	-7.157	-10.745	-29.198	-18.145	-37.926	-17.928
667	0.667	-33.596	-19.1	-15.862	-20.207	-32.479	-19.94	-23.028	-19.062
668	0.668	-47.915	-18.733	-21.862	-11.286	-16.798	-18.368	-40.588	-5.868
669	0.669	-30.496	-12.743	-16.642	-0.435	-8.472	-16.938	-24.476	-11.061
670	0.67	-14.246	-4.807	-17.609	-7.593	-10.975	-18.044	7.4	-3.141
671	0.671	-16.391	-12.154	-16.826	-11.268	-17.921	-21.583	48.556	-1.83
672	0.672	-18.352	-15.053	-19.148	-10.092	-20.034	-11.977	32.111	9.935
673	0.673	-13.129	-21.058	-8.308	-15.317	-21.953	-5.615	-23.383	-7.528
674	0.674	-8.458	-15.472	15.51	-12.416	-16.707	-16.473	13.523	-23.822
675	0.675	-9.773	-20.354	-1.509	-4.483	-15.151	-26.606	20.017	-13.195
676	0.676	-6.06	-10.321	-17.163	-14.181	-16.483	-7.073	-22.654	-3.515
677	0.677	2.297	-11.71	-8.835	-7.812	-12.801	24.083	-28.171	-12.201
678	0.678	3.306	-2.844	-6.326	-13.853	-9.336	11.792	-23.178	-20.138
679	0.679	-3.41	-8.854	-17.952	-12.916	-10.326	8.19	-27.612	-10.074
680	0.68	-4.145	-11.967	-20.114	-6.186	-9.421	11.601	-39.987	4.239
681	0.681	-4.895	-18.773	-10.478	-8.752	-1.549	2.481	1.626	-5.467
682	0.682	-11.443	-24.801	-5.281	-9.549	-0.644	-22.87	6.971	-31.837
683	0.683	-21.093	-22.499	-9.924	-20.414	-3.591	-5.692	1.812	-28.211
684	0.684	-22.25	-17.664	-17.12	-15.789	-2.85	-2.464	24.497	-24.985
685	0.685	-30.565	-7.6	-23.533	-20.095	-3.641	-16.529	12.065	-21.947
686	0.686	-14.498	-11.852	-17.554	-18.971	-8.501	-55.024	0.812	-13.684
687	0.687	-2.89	-10.705	-18.523	-5.875	-18.589	-49.632	4.121	-11.225
688	0.688	-0.758	-7.246	-15.613	-11.153	-17.236	-24.526	-24.103	-13.628
689	0.689	-14.308	-10.364	-7.691	-12.755	-13.576	25.695	-35.382	-24.357
690	0.69	-16.06	-9.411	-15.034	-8.539	-10.1	5.661	-38.719	-34.112
691	0.691	-24.016	-6.897	-12.184	-12.249	-0.431	-49.377	-41.823	-28.956
692	0.692	-19.787	-9.23	-16.515	5.721	-6.822	-86.387	-4.88	-24.37
693	0.693	-18.638	-14.071	-14.224	3.182	-7.979	-93.019	30.376	-8.561
694	0.694	-12.644	-21.441	-3.425	-17.958	-11.092	-38.076	25.987	6.261
695	0.695	1.288	-20.499	1.168	-3.909	-10.142	-16.051	-3.063	8.099
696	0.696	-8.375	-17.999	-3.142	-11.503	2.975	17.409	-29.472	13.245
697	0.697	-24.242	-17.237	0.502	-13.871	0.994	35.576	-12.474	5.251
698	0.698	-17.85	-19.186	-12.732	-24.575	-4.28	30.123	9.392	6.538
699	0.699	-19.783	-13.196	-18.026	-18.82	-12.266	25.058	-4.705	5.326
700	0.7	-25.003	-18.826	-25.989	-13.648	-13.669	2.195	-43.174	-12.749
701	0.701	-17.058	-18.262	-15.95	-18.359	-12.582	-10.201	-70.892	-15.342
702	0.702	-6.985	-18.86	-14.82	-11.267	-11.507	-6.533	-35.776	-3.788
703	0.703	-10.655	-17.13	-8.885	-12.505	-6.388	-3.248	-40.396	-5.974
704	0.704	-18.964	-20.614	-7.981	-11.397	-15.35	-0.146	-52.875	-7.965
705	0.705	-17.997	-15.203	-10.954	-21.119	-14.189	14.004	3.761	7.858
706	0.706	-13.153	-11.737	-13.517	-17.501	-8.963	16.559	-4.413	-11.353
707	0.707	-10.637	-1.686	-12.795	-9.24	-2.21	-13.798	-41.422	-24.169
708	0.708	-14.719	2.566	-14.776	-25.368	-10.209	-34.506	5.38	-40.471
709	0.709	-6.821	-3.824	-12.899	-37.052	-9.29	-30.829	35.768	-42.643
710	0.71	-1.632	-7.318	-8.908	-5.187	-8.332	-27.536	8.117	-25.268
711	0.711	-14.43	-8.305	-11.472	-9.721	-5.815	-24.455	53.597	-4.236
712	0.712	-9.251	-17.228	-8.221	-5.747	-8.131	-16.154	59.595	4.022
713	0.713	-10.836	-6.408	-11.168	5.4	-16.09	-28.96	-23.616	-3.573
714	0.714	-18.019	-19.392	-14.905	-4.734	-19.229	-12.734	-83.192	-1.314
715	0.715	-21.716	-24.634	-22.313	-14.114	-12.513	-14.883	-50.664	-24.77
716	0.716	-29.085	-15.541	-19.271	-11.474	-6.568	-12.964	-21.08	-21.72
717	0.717	-18.233	-7.6	-20.287	-14.047	-4.296	-4.284	59.619	-13.465
718	0.718	-16.858	-14.763	-19.559	-7.144	-5.884	1.104	70.541	-26.313
719	0.719	-10.455	-21.155	-22.32	-1.979	-13.845	24.87	1.408	-5.272
720	0.72	-11.594	-24.647	-16.755	-8.408	-19.091	69.538	-7.513	8.779
721	0.721	-12.545	-19.442	-5.957	-18.128	-14.262	51.296	-55.229	0.774
722	0.722	-13.49	-10.567	-4.44	-12.953	-11.763	1.291	-79.606	8.27
723	0.723	-19.462	7.412	-11.634	-11.452	-14.094	7.808	1.846	1.299
724	0.724	-23.487	9.916	-5.267	-10.164	-3.266	25.968	-9.015	-22.19
725	0.725	-15.516	-1.703	-4.103	1.584	-11.209	-24.019	20.543	-50.556
726	0.726	-16.452	0.434	-13.803	-6.39	4.662	-30.687	47.152	-46.95
727	0.727	-21.254	-5.336	-17.509	9.436	19.573	-61.112	-26.326	-16.028
728	0.728	-34.384	-28.15	-14.045	-5.519	9.906	-44.667	-56.017	-20.106
729	0.729	-16.942	-18.836	-4.389	-3.636	29.27	-69.795	-47.179	-16.442
730	0.73	-5.306	-10.498	1.966	1.542	16.509	-92.628	-39.091	-6.384
731	0.731	-11.668	-13.007	-8.905	-22.287	4.917	-80.237	27.647	-3.297
732	0.732	-9.715	-19.978	-27.7	-12.233	-14.215	-23.55	54.33	5.021
733	0.733	2.488	-30.629	0.541	-15.351	-21.729	-15.461	46.137	12.547
734	0.734	-2.168	-32.566	-10.706	-7.073	-28.649	6.586	-35.396	0.925
735	0.735	-6.425	-34.293	-14.015	-19.881	-22.213	13.136	-46.324	-5.494
736	0.736	-2.744	-13.559	-35.909	-12.944	-20.225	31.281	-76.006	-15.167
737	0.737	-13.565	-5.208	-38.63	-19.354	-36.048	25.778	-67.213	-2.971
738	0.738	-9.277	-7.697	-10.37	-5.825	-21.124	20.665	6.037	-10.917
739	0.739	-10.412	-9.987	-21.586	-11.063	-19.174	-2.228	-3.941	-15.154
740	0.74	-9.242	-20.61	23.132	-18.993	-10.456	10.153	-30.753	-16.261
741	0.741	-8.281	-14.782	29.138	-23.242	-12.001	13.819	-22.717	-22.228
742	0.742	-21.072	-16.499	-9.567	-19.565	-22.095	3.738	-59.734	-14.82
743	0.743	-26.32	-5.447	-4.534	-6.376	-2.638	-18.139	-53.132	-0.054
744	0.744	-24.782	-4.078	-0.08	9.506	0.024	1.647	26.275	2.135
745	0.745	-31.951	-7.735	-4.124	-18.163	17.838	-11.017	80.518	-15.222
746	0.746	-20.166	-16.031	-22.869	-14.49	15.542	-17.833	31.189	-8.209
747	0.747	-18.655	-10.783	8.11	-11.21	4.903	-6.994	4.456	-1.76
748	0.748	-14.448	-13.652	-4.255	-20.494	6.83	2.853	-36.216	-11.382
749	0.749	-15.645	-12.842	-30.565	-12.162	-16.002	4.721	-43.551	0.872
750	0.75	-14.511	-10.486	-27.272	-4.588	-12.9	-15.882	3.307	-7.017
751	0.751	-15.504	-12.4	-17.996	-2.235	6.856	-7.491	58.294	-17.053
752	0.752	-12.594	-12.964	13.168	4.18	14.423	-20.246	80.336	-13.364
753	0.753	-15.08	-21.848	0.787	-17.067	-20.575	-31.917	6.495	-19.37
754	0.754	-7.694	-18.146	-10.424	-19.742	-55.759	-46.937	-23.081	-29.049
755	0.755	-20.462	-9.803	-20.461	-17.195	-42.178	-48.983	-31.98	-17.221
756	0.756	-18.714	-12.871	-23.53	-14.847	-21.453	-36.93	-23.776	-15.669
757	0.757	-10.771	-19.603	-31.812	-8.408	20.187	-19.682	-31.026	-14.34
758	0.758	-0.706	-18.77	-18.991	-6.411	14.815	-17.502	-37.517	-15.516
759	0.759	-1.88	-9.814	-2.701	-11.597	-10.304	-23.947	-31.438	-16.691
760	0.76	-12.745	-3.777	-21.832	-0.534	-23.799	-14.202	-26.05	-4.87
761	0.761	-2.714	-6.843	-24.313	3.798	-27.838	-15.893	-41.193	-6.36
762	0.762	-9.139	-11.657	-17.307	-5.032	-31.495	4.815	-45.64	-16.297
763	0.763	-15.167	-9.132	-2.36	-10.944	-21.455	7.488	-58.006	0.877
764	0.764	-22.528	-11.452	-8.128	0.94	-12.194	-5.246	-31.709	-15.233
765	0.765	-19.645	-19.405	-6.358	-19.73	-14.937	-7.46	6.009	-8.677
766	0.766	-31.072	-26.788	-10.977	-22.414	-7.396	-5.232	-9.035	1.106
767	0.767	-35.728	-17.903	-18.097	-19.851	-9.718	-3.167	-59.339	6.422
768	0.768	-31.474	-11.907	-14.37	-12.838	-3.337	5.655	41.575	-4.519
769	0.769	-14.446	-4.564	-10.836	-19.175	-1.421	4.193	27.337	8.533
770	0.77	1.804	6.258	-16.023	-21.068	-10.142	11.477	-38.439	3.417
771	0.771	-8.84	1.987	-18.882	-15.808	-5.499	25.959	45	-13.891
772	0.772	-14.647	-9.822	-14.574	-14.216	-9.785	16.435	34.156	-44.184
773	0.773	-19.876	-17.743	-16.838	-1.191	-6.154	-9.789	-15.206	1.765
774	0.774	-15.241	-16.376	-18.732	-6.36	-0.18	1.532	29.592	20.028
775	0.775	-13.904	-28.171	-11.33	-14.246	-5.377	18.625	54.061	-7.606
776	0.776	-17.588	-39.206	-16.122	-15.538	-10.191	-9.625	32.095	-22.681
777	0.777	-9.273	-23.337	-15.313	-1.172	-5.907	-20.867	-14.622	-45.486
778	0.778	-10.237	-16.958	-11.215	-6.925	-3.581	-58.644	-20.538	-41.361
779	0.779	-19.15	-15.049	-9.249	-8.633	-5.527	-33.492	-36.903	-30.08
780	0.78	-20.305	-9.841	-5.919	-19.629	-10.171	-29.05	-41.803	-12.992
781	0.781	-17.181	-5.197	-6.448	-29.643	-10.776	-16.675	-9.751	-22.223
782	0.782	-16.198	-6.555	-9.886	-15.289	-15.631	-12.986	19.371	-19.45
783	0.783	-4.774	-7.73	-6.565	-1.697	-25.703	-16.215	0.696	-16.885
784	0.784	-15.801	-16.069	-13.098	-3.378	-24.347	-0.47	31.709	8.909
785	0.785	-20.057	-17.058	-8.214	-7.966	-23.16	2.314	-5.847	-14.865
786	0.786	-16.39	-21.919	-12.44	-9.292	-17.089	9.933	9.277	-5.561
787	0.787	-19.89	-17.66	-21.328	-2.863	-0.919	16.985	-4.242	8.586
788	0.788	-16.817	-18.425	-17.823	-11.146	6.152	14.919	-16.579	-19.638
789	0.789	-13.941	-11.841	-12.55	-22.899	12.669	1.417	-20.129	-45.932
790	0.79	-2.549	-12.609	-11.538	-18.212	14.725	-14.425	-23.322	-22.132
791	0.791	-1.018	-13.395	-3.526	-11.024	41.153	-42.062	-45.125	-25.233
792	0.792	3.218	-12.824	-6.551	-19.902	67.519	-53.268	-64.82	-16.909
793	0.793	-8.62	-10.905	-5.552	-9.028	15.93	-70.29	-62.33	-4.112
794	0.794	-7.101	-19.806	-11.525	-16.134	-35.862	-54.617	-55.368	2.885
795	0.795	5.842	-18.653	-15.565	3.466	-42.59	-57.319	-40.372	9.278
796	0.796	4.072	-12.666	-8.972	0.781	-12.242	-59.859	-11.209	-8.144
797	0.797	-0.595	-20.047	-13.236	-11.965	-6.82	-24.867	9.618	-10.459
798	0.798	-10.669	-19.093	-12.438	-18.898	-21.905	0.258	-16.569	-16.851
799	0.799	-19.591	-11.177	-8.959	-20.997	-26.323	4.662	-26.52	-7.201
800	0.8	-23.077	-5.966	1.079	-15.169	-30.376	8.679	-42.056	-5.463
801	0.801	-39.153	-3.076	-6.089	-13.402	-26.659	34.949	-4.911	5.561
802	0.802	-46.151	-5.599	-4.919	-14.909	-29.89	86.429	-50.226	24.307
803	0.803	-44.061	-11.216	-8.371	-7.707	-26.732	108.461	4.828	11.517
804	0.804	-22.812	-10.657	-18.026	-4.005	-23.972	74.931	26.932	-14.249
805	0.805	-20.114	-12.607	-19.175	-5.131	-6.153	80.879	6.903	9.525
806	0.806	-17.609	-21.512	-27.503	-21.167	-13.083	75.413	-23.509	12.597
807	0.807	-10.655	-27.908	-28.488	-18.846	-19.396	9.773	-29.016	-7.17
808	0.808	-4.263	-21.915	-13.79	-8.193	-17.352	-70.933	16.338	-14.741
809	0.809	9.297	-14.557	-7.424	-6.211	-22.483	-146.794	107.822	-31.039
810	0.81	7.545	-13.587	-9.355	-14.912	1.389	-97.465	68.333	-41.713
811	0.811	-3.52	-11.069	-14.586	-16.434	4.734	-34.95	32.716	-70.754
812	0.812	-10.695	-7.001	-16.131	-23.572	33.052	5.684	0.156	-66.713
813	0.813	-30.283	3.836	-11.853	-9.246	21.89	-61.098	-29.533	-63.073
814	0.814	-22.006	5.387	-5.433	12.043	18.681	-87.805	-56.341	-66.397
815	0.815	-29.612	6.747	-8.914	9.351	-3.099	-63.445	-64.564	-19.419
816	0.816	-27.341	0.354	-16.319	-8.45	-5.725	-70.822	2.189	0.481
817	0.817	-21.019	-10.493	-21.182	-10.769	-3.116	-37.327	-6.722	6.463
818	0.818	-19.128	-11.849	-16.941	-8.639	3.938	-6.886	-14.888	1.052
819	0.819	-10.44	-13.019	-6.293	-2.846	-10.866	-23.27	-22.165	-3.973
820	0.82	-18.387	-16.517	-7.662	-4.596	-20.443	-28.29	-28.678	0.476
821	0.821	-17.037	-19.627	-6.508	-18.919	5.978	-41.85	-22.676	4.544
822	0.822	-15.897	-26.432	-14.825	-24.728	17.308	-29.47	-17.248	8.205
823	0.823	-14.749	-15.053	-7.453	-19.496	-6.41	-18.278	-32.475	4.875
824	0.824	-9.557	-16.652	-10.345	-11.55	-40.774	19.375	-28.165	7.96
825	0.825	-12.498	-18.046	-11.114	-15.806	-36.248	24.338	-15.835	5.222
826	0.826	-13.31	-21.759	-10.347	-9.431	-23.798	37.827	-19.454	2.652
827	0.827	-23.991	-20.622	-12.32	-8.288	2.565	33.706	-43.221	0.286
828	0.828	-16.876	-19.663	-7.719	-7.333	-0.699	22.425	-46.447	-1.916
829	0.829	-15.77	-16.768	-10.645	-10.252	-3.758	12.291	-54.928	-3.884
830	0.83	-24.154	-22.77	-18.629	-19.932	-1.006	9.152	-21.575	-2.141
831	0.831	-18.994	-20.438	-22.174	-21.102	-18.773	11.851	46.924	-10.046
832	0.832	-10.154	-15.594	-21.248	-19.955	-34.991	14.362	36.936	0.052
833	0.833	-4.219	-16.166	-12.382	-31.765	-37.086	7.403	45.777	-8.799
834	0.834	-11.634	-9.581	-20.727	-17.437	-46.728	9.529	21.304	-5.264
835	0.835	-8.807	-7.059	-11.074	-3.882	-62.556	3.725	-15.757	-4.256
836	0.836	-4.619	-11.111	-9.919	-9.108	-68.898	-8.448	-22.486	-18.934
837	0.837	-10.284	-13.039	-13.397	-10.66	-55.287	-6.897	-16.567	-21.038
838	0.838	-6.854	-13.61	-12.434	-12.012	-46.501	-8.273	-22.078	-22.975
839	0.839	-10.177	-17.674	-17.281	-8.339	-22.629	-17.17	-7.099	-3.638
840	0.84	-19.133	-9.735	-14.776	-2.358	1.235	-20.642	-2.793	-6.182
841	0.841	-15.523	-8.572	-15.574	-3.339	48.312	-8.815	17.748	-17.795
842	0.842	-14.432	-5.477	-16.169	-10.12	149.18	-13.479	43.966	-28.439
843	0.843	-19.71	-14.375	-8.845	-16.141	134.852	-20.657	26.852	-22.623
844	0.844	-18.785	-8.373	-7.897	-7.257	121.601	-14.29	-7.658	-6.723
845	0.845	-16.302	-11.462	-5.4	-6.116	14.088	-1.175	-21.285	-13.072
846	0.846	-10.705	-6.596	-4.643	-7.079	-29.131	0.526	-58.948	-18.834
847	0.847	-18.678	-14.485	-9.492	-11.905	-42.31	2.084	-84.121	-6.595
848	0.848	-9.062	-13.471	-0.802	-14.413	-54.119	12.162	-79.604	-1.921
849	0.849	-23.464	-16.344	-4.299	-2.236	-43.305	3.317	-83.661	-14.858
850	0.85	-13.869	-15.535	-13.988	-4.01	-53.179	-14.622	-64.83	-20.065
851	0.851	-1.772	-21.119	-17.661	-18.382	-44.268	-48.031	-13.36	-12.111
852	0.852	2.767	-21.663	-16.509	-16.485	-36.133	-25.141	38.372	-16.348
853	0.853	-4.49	-11.566	-19.613	-18.253	-43.475	-12.685	4.776	-12.631
854	0.854	-24.094	-12.9	-20.58	-26.192	-23.503	-16.276	84.051	-13.778
855	0.855	-32.439	-16.555	-10.916	-13.212	-17.443	-12.958	8.2	-8.597
856	0.856	-24.9	-13.058	-2.032	9.637	-22.776	-9.862	57.517	-5.705
857	0.857	-31.875	-18.273	-12.892	0.329	-17.653	-18.177	66.433	-9.984
858	0.858	-29.758	-23.105	5.847	-30.846	-13.128	-20.751	-6.931	2.158
859	0.859	-12.35	-13.414	-6.942	-1.821	-9.003	-4.617	-36.556	-10.08
860	0.86	-5.397	-9.71	-13.912	-13.052	-5.269	-19.696	-27.555	-18.043
861	0.861	-16.058	-15.681	-20.302	-9.77	-8.522	-10.123	-3.246	-10.904
862	0.862	-2.56	-14.687	-26.117	-6.674	-5.473	5.692	18.72	-7.286
863	0.863	-7.845	-15.615	-24.374	-9.383	-8.212	-13.536	25.264	-1.306
864	0.864	-3.296	-18.092	-3.649	-16.924	-5.709	-6.212	31.232	-4.351
865	0.865	-7.621	-12.452	33.333	-19.228	-3.357	-13.356	-18.733	-13.196
866	0.866	-6.503	-11.84	-1.865	-17.082	-5.448	-41.095	-38.686	-21.444
867	0.867	-22.197	-9.887	-15.402	-11.268	-3.503	-67.384	-44.679	-37.408
868	0.868	-32.84	-0.998	-27.789	4.591	-8.774	-57.26	-61.14	-39.634
869	0.869	-23.134	5.36	-9.018	-6.071	-10.48	-10.16	-66.161	-20.404
870	0.87	-17.873	4.176	-19.065	-11.892	-17.804	9.813	-52.576	-27.887
871	0.871	-16.294	7.235	-28.359	-6.69	-16.773	3.91	1.654	-20.853
872	0.872	-26.32	-1.701	-31.07	-14.656	-3.696	9.486	83.226	-14.397
873	0.873	-11.987	-0.575	-23.522	-10.436	-2.025	24.804	29.143	-0.787
874	0.874	-6.184	-10.278	-16.547	-9.302	5.784	11.458	-20.113	18.624
875	0.875	-7.951	-19.203	-1.642	-5.837	4.263	7.633	-100.715	11.094
876	0.876	-12.624	-30.064	15.787	-2.767	13.01	-18.477	-89.825	-10.024
877	0.877	-2.578	-22.932	13.48	-1.82	21.253	-21.632	18.836	4.044
878	0.878	-1.437	-16.581	-5.674	-7.84	5.17	-24.654	33.334	-19.207
879	0.879	-4.924	-17.763	12.133	-20.06	-6.46	-16.268	-6.004	-28.498
880	0.88	-5.863	-23.013	14.452	-21.838	-8.59	-28.998	53.698	-31.217
881	0.881	-8.739	-16.267	-8.977	-20.327	-10.529	-17.355	-0.288	-33.747
882	0.882	-7.921	-20.544	-18.283	-13.214	-12.293	-19.442	-29.681	-36.107
883	0.883	-7.097	-18.248	-26.613	-14.417	-16.977	-9.78	-20.523	-25.511
884	0.884	-6.505	-23.123	-29.135	-17.948	-18.384	-1.119	4.001	3.449
885	0.885	-16.577	-25.094	-36.121	-14.892	-17.27	-15.491	11.253	-8.99
886	0.886	-26.637	-21.074	-42.516	-13.954	-25.685	1.898	-35.651	2.166
887	0.887	-25.469	-15.312	-32.851	-14.755	-22.677	18.115	-29.689	25.859
888	0.888	-36.313	-7.997	-20.68	-15.556	-13.842	-13.84	-13.221	10.078
889	0.889	-14.614	-7.082	-12.767	-10.754	-7.865	-27.403	11.968	1.664
890	0.89	1.097	-7.94	-2.737	-10.207	-6.864	-39.831	25.544	-0.891
891	0.891	-1.58	-7.263	-6.44	-8.498	7.882	-13.551	-36.922	-3.233
892	0.892	-19.366	-12.195	-0.481	-5.054	39.863	-10.3	-45.753	-5.376
893	0.893	-35.635	-11.702	-10.199	-0.648	44.426	-7.238	-37.524	-15.083
894	0.894	-37.774	-20.692	-16.637	-7.277	6.94	35.314	-0.514	-16.85
895	0.895	-39.709	-32.558	-17.859	-15.26	-28.276	29.292	46.34	-21.512
896	0.896	-20.343	-37.238	-16.956	-24.981	-32.836	-9.437	-20.771	-34.503
897	0.897	-7.541	-35.863	-12.178	-28.713	-37.064	15.712	-65.437	-18.662
898	0.898	-0.532	-16.289	-14.776	-10.773	-26.009	-7.102	-24.806	-20.816
899	0.899	-6.87	-13.555	-12.526	1.931	-36.256	-11.116	-61.808	-3.425
900	0.9	2.819	-5.991	-19.172	18.123	-39.499	-22.31	-1.236	-5.775
901	0.901	1.102	-12.949	-13.247	3.157	-25.502	1.475	-25.504	-3.708
902	0.902	-6.796	-15.07	-14.076	-10.455	-23.114	4.514	85.804	-13.449
903	0.903	-28.431	-9.251	-22.066	-22.706	-34.828	-21.061	70.134	-8.319
904	0.904	-31.511	-10.987	-14.782	-33.795	-41.306	-17.777	-1.942	15.422
905	0.905	-34.216	-6.345	-8.083	-29.599	-39.437	-8.483	11.223	-1.647
906	0.906	-26.665	-10.618	-7.383	-12.621	-41.235	-33.968	-48.441	1.382
907	0.907	-15.067	-9.457	3.197	-10.33	-23.867	-30.675	-15.811	4.034
908	0.908	-12.965	-10.589	-1.15	-12.5	-7.656	-21.42	13.939	-8.773
909	0.909	-3.32	-15.804	-10.123	-10.646	-5.562	-1.735	-30.661	-29.9
910	0.91	-8.536	-14.826	-11.359	-15.917	23.445	0.704	58.993	-32.648
911	0.911	4.834	-12.674	-10.472	-20.594	77.608	16.843	23.372	-9.437
912	0.912	3.328	-20.613	-19.46	-22.001	55.516	48.651	-52.695	-25.08
913	0.913	16.36	-15.442	-25.552	-13.145	10.996	111.406	-62.786	-62.015
914	0.914	-2.956	-8.719	-20.22	-10.874	-35.856	42.58	-54.136	-46.908
915	0.915	-26.16	-16.699	-25.529	-16.935	-54.074	-26.531	-46.151	-14.941
916	0.916	-35.434	-13.634	-16.691	-22.213	-26.434	-89.039	-4.832	-22.093
917	0.917	-38.128	1.064	-8.471	-7.545	19.014	-64.745	2.486	-18.049
918	0.918	-50.87	7.455	-5.495	-1.181	98.349	-42.773	-17.432	-6.858
919	0.919	-39.245	-2.21	-12.377	-3.129	65.8	-22.852	-35.591	-10.182
920	0.92	-32.834	3.058	0.692	-1.407	16.364	-65.388	-30.197	-13.31
921	0.921	-30.889	-4.82	-5.207	-6.077	-10.425	-104.09	-55.545	-16.039
922	0.922	-4.592	-9.043	-14.026	-4.735	-18.61	-119.203	-42.146	-13.515
923	0.923	6.578	-7.868	-15.685	-8.436	3.423	-68.9	-29.861	-15.841
924	0.924	23.578	-13.864	-14.433	-9.614	9.992	-62.338	-18.714	11.845
925	0.925	14.284	-14.85	-20.922	-6.547	3.996	-31.965	32.618	30.664
926	0.926	0.166	-11.965	-22.163	-7.536	-45.94	28.953	-4.496	40.711
927	0.927	-7.356	-6.004	-14.868	-10.06	-65.859	53.242	-78.514	-0.176
928	0.928	-14.238	-18.239	-10.103	-4.464	-59.825	31.007	-29.09	-27.857
929	0.929	-37.559	-13.057	-9.421	-3.907	-65.221	24.18	15.614	-22.845
930	0.93	-34.382	-14.649	-8.729	-9.935	-50.122	17.951	-41.443	-18.41
931	0.931	-37.037	-18.946	-8.225	-2.589	-36.604	1.275	-4.541	-6.008
932	0.932	-29.429	-10.072	-12.967	-7.426	-24.3	36.317	-51.575	5.27
933	0.933	5.652	-4.108	-9.013	-9.931	-5.604	40.682	39.781	8.587
934	0.934	10.735	-5.105	-6.601	-4.308	-8.926	28.192	184.518	-7.048
935	0.935	-2.755	-2.215	-9.988	-6.232	25.502	-6.027	88.296	1.37
936	0.936	-6.779	-10.136	-8.932	-16.286	21.005	-10.645	35.654	19.243
937	0.937	-3.069	-17.466	-7.094	-17.618	16.857	-23.046	-12.241	7.725
938	0.938	-26.842	-8.502	-9.104	-11.207	-9.556	-26.681	-26.806	-7.092
939	0.939	-36.096	9.581	-5.671	-12.329	-33.422	-9.691	-13.794	-36.091
940	0.94	-33.334	17.207	-13.061	-11.323	-17.765	-12.741	-25.67	-48.452
941	0.941	-15.472	5.663	-3.395	-10.312	-3.602	-4.353	-36.509	-52.101
942	0.942	10.332	-4.942	-7.086	-12.784	-11.093	-11.838	-46.42	-35.037
943	0.943	0.307	-14.623	1.218	-13.509	-13.331	-23.351	-19.763	-25.726
944	0.944	-8.977	-33.93	2.159	-8.62	-11.141	-16.806	-27.94	-17.408
945	0.945	-17.287	-51.701	-0.774	-13.223	-9.182	-6.879	-50.058	-14.88
946	0.946	-24.831	-82.063	-10.468	-7.77	6.677	-18.804	-56.731	-12.571
947	0.947	-36.442	-77.995	-1.567	-9.679	8.791	-42.395	-14.285	-6.227
948	0.948	-30.081	-59.198	-9.886	-3.647	18.472	-52.236	24.296	-4.323
949	0.949	-8.792	-42.096	-21.689	-2.815	2.625	-36.373	-0.902	-13.049
950	0.95	-11.458	-26.357	-23.229	-7.576	-7.992	-5.073	-69.622	10.762
951	0.951	-13.897	-23.545	-39.094	-17.54	5.63	7.395	-99.2	14.05
952	0.952	-16.13	-20.93	-32.694	-18.817	-2.977	3.788	-36.738	29.755
953	0.953	-5.399	-4.557	-19.118	-17.595	-10.805	-6.185	3.908	-1.365
954	0.954	-11.13	1.952	-13.859	-16.381	-9.378	-15.366	114.938	-22.043
955	0.955	-12.845	7.858	-9.163	-11.119	-10.48	-52.319	67.227	4.317
956	0.956	7.866	-4.263	-13.361	-13.971	-16.446	3.175	-62.975	-5.742
957	0.957	10.558	-28.021	-4.402	-14.682	-11.25	25.197	-80.507	-27.599
958	0.958	13.088	-10.89	-10.333	-3.983	-14.24	31.782	-96.403	-19.281
959	0.959	-12.626	-1.506	-19.948	-11.084	-20.333	50.011	-53.191	-21.784
960	0.96	-15.838	-9.742	-18.728	-28.037	-13.019	55.49	12.715	-42.863
961	0.961	-43.992	8.143	-17.507	-6.863	-11.998	50.504	168.092	-62.596
962	0.962	-47.59	43.234	-12.211	-9.489	-25.036	55.012	147.103	-44.761
963	0.963	-23.736	28.171	-13.107	-6.893	-15.255	9.236	127.943	-18.997
964	0.964	-8.032	14.668	-1.619	-4.48	-6.505	-69.943	5.33	-36.019
965	0.965	-10.741	2.36	0.01	-10.771	1.416	-80.727	-74.268	-14.155
966	0.966	-13.278	-16.354	-4.157	-16.48	-5.783	-11.673	-117.363	5.637
967	0.967	-34.385	-26.378	-0.377	-21.62	-20.102	-20.607	-130.537	8.196
968	0.968	-20.258	-23.25	-18.274	-16.888	-2.608	-61.225	-118.705	10.55
969	0.969	-17.735	-42.964	-15.659	-18.176	32.55	-53.823	-42.856	21.243
970	0.97	-1.442	-50.531	-17.898	-14.436	17.545	-6.918	105.23	3.881
971	0.971	22.004	-24.815	-7.165	-17.853	-5.262	-0.868	84.229	-12.303
972	0.972	31.311	-14.791	-5.156	-10.437	-17.657	-6.225	65.081	2.685
973	0.973	11.62	-5.542	-3.343	-11.344	-28.895	-1.128	-22.333	-3.053
974	0.974	-11.559	2.742	1.369	1.874	-32.164	-23.833	-6.453	-22.356
975	0.975	-27.173	-4.845	-8.625	-3.881	-22.855	-2.984	-49.611	16.242
976	0.976	-41.224	6.718	-17.465	-12.535	-31.17	15.96	-62.693	21.801
977	0.977	-74.652	13.046	-11.391	-4.543	-38.752	67.641	-98.249	-13.28
978	0.978	-70.148	14.931	-12.263	-3.144	-36.467	104.807	-22.369	-17.64
979	0.979	-49.391	9.657	-9.252	-6.771	-21.594	71.478	66.518	-21.712
980	0.98	-23.028	-1.41	-15.15	-19.886	7.392	41.193	7.032	-40.554
981	0.981	-26.306	-5.713	-15.827	-18.1	44.907	2.525	61.332	-57.576
982	0.982	-17.038	-4.571	-7.788	-16.509	29.789	-73.121	12.174	-23.018
983	0.983	-14.333	-8.055	-12.911	-12.201	-11.413	-40.583	-104.14	-18.445
984	0.984	-16.815	-24.094	-13.782	-10.97	-16.76	8.783	-56.295	-39.114
985	0.985	-9.816	-40.328	-4.001	-4.898	8.465	-0.132	73.975	-20.314
986	0.986	-7.681	-38.213	-7.577	-12.184	31.391	-106.037	91.38	-30.36
987	0.987	-1.818	-55.728	-10.976	-11.167	35.538	-120.401	43.737	-8.46
988	0.988	-10.466	-58.181	-16.107	-19.076	9.282	-54.639	-28.448	17.086
989	0.989	-5.781	-43.415	-16.985	-11.705	-21.647	-114.28	-67.89	7.045
990	0.99	-1.472	-29.971	-26.563	-12.699	-59.176	-103.483	-103.441	-2.265
991	0.991	-13.215	-3.728	-22.797	-10.202	-54.106	-54.21	-92.527	-10.603
992	0.992	-5.209	22.558	-11.859	-10.977	-49.621	-63.174	-62.836	-3.098
993	0.993	10.714	-22.14	-10.415	-9.037	-28.912	-87.622	-36.059	8.48
994	0.994	4.347	-16.14	-9.176	-7.097	-25.24	-109.721	4.666	-6.37
995	0.995	10.156	-10.747	-15.109	-5.351	-15.185	-103.167	56.37	11.058
996	0.996	22.364	4.311	-22.401	-3.996	-5.922	-60.635	22.853	22.666
997	0.997	39.756	-9.27	-15.585	-8.446	-14.264	-33.02	-7.493	20.536
998	0.998	9.327	-29.964	-13.02	-12.501	-11.753	-7.942	-35.073	3.141
999	0.999	-36.541	-18.683	-12.205	-19.453	-14.085	33.214	-60.168	-8.441
1000	1	-54.696	-42.44	-8.687	-26.22	-41.751	71.85	-37.256	-6.297
1001	1.001	-60.075	-39.306	-9.238	-20.233	-38.043	86.896	16.923	-31.43
1002	1.002	-54.996	-47.596	-18.124	-14.62	-27.899	54.924	38.99	-41.481
1003	1.003	-50.517	-40.016	-21.777	-12.698	0.433	17.311	45.682	-25.785
1004	1.004	-4.651	-18.897	-22.9	-2.661	11.69	92.884	15.415	-17.464
1005	1.005	13.478	6.651	-19.759	-6.956	35.497	125.27	54.317	-4.695
1006	1.006	29.899	16.691	-12.933	-3.321	76.365	75.784	-21.246	-11.674
1007	1.007	4.725	-30.349	-13.651	2.656	115.074	31.002	-53.78	-1.062
1008	1.008	-8.786	-23.791	-11.268	-4.666	99.934	6.607	-83.399	-26.261
1009	1.009	-46.283	-17.839	-13.15	-19.329	31.137	-0.759	-128.111	-36.35
1010	1.01	-61.367	-12.45	-11.16	-21.428	-38.044	5.8	-87.396	-20.719
1011	1.011	-29.439	2.612	-16.515	-23.357	-64.811	-0.246	-50.299	-18.039
1012	1.012	-8.759	16.113	-18.386	-18.108	-73.073	-16.754	-3.213	-20.55
1013	1.013	9.999	3.688	-15.035	-16.563	-51.186	-52.047	88.468	-22.864
1014	1.014	6.719	-22.677	-13.237	-17.919	-31.436	-20.244	49.086	9.104
1015	1.015	3.67	-12.619	-18.974	-21.612	-13.38	0.307	-34.285	-13.709
1016	1.016	-10.419	3.058	-16.587	-13.324	-18.807	-33.926	63.417	-9.626
1017	1.017	-17.969	11.34	-7.044	-3.668	-43.941	-38.479	23.933	1.638
1018	1.018	-24.955	8.749	-3.309	10.643	-39.468	-26.177	35.678	-8.396
1019	1.019	-31.314	24.917	2.728	4.833	-43.519	-22.615	-18.571	-17.679
1020	1.02	-13.885	18.431	3.738	-3.865	-32.286	-25.978	-48.135	-31.772
1021	1.021	-2.264	12.52	6.687	-8.493	-15.28	-41.681	14.584	-39.302
1022	1.022	-12.894	0.241	-1.191	-9.86	-12.218	-27.574	-9.646	-18.191
1023	1.023	-7.082	-7.755	-0.171	-13.551	-20.59	-25.09	42.153	-4.048
1024	1.024	-19.278	-15	-3.03	-10.082	-13.107	-18.136	48.739	-16.795
1025	1.025	-43.095	-11.402	-2.23	-13.162	-6.191	-16.035	6.19	-51.843
1026	1.026	-33.092	-5.495	-12.863	-17.985	-4.09	-6.381	-10.26	-46.841
1027	1.027	-36.288	-12.907	-22.93	-10.057	-2.174	-8.125	-25.285	-33.29
1028	1.028	-33.683	-25.694	-26.605	-13.156	6.515	-3.446	-11.618	29.183
1029	1.029	-36.275	-30.91	-18.281	-12.195	23.933	15.354	-32.203	73.89
1030	1.03	-1.285	-22.935	-15.182	-16.459	26.251	38.567	-58.491	0.603
1031	1.031	23.904	-44.571	-20.018	-12.413	28.414	16.665	-82.344	-68.436
1032	1.032	10.399	-47.641	-20.792	-23.259	-0.553	19.313	-91.544	-59.486
1033	1.033	-1.942	-55.937	-13.432	-37.593	-29.546	6.43	-48.918	13.966
1034	1.034	-5.616	-48.365	-18.274	-31.782	-25.876	-0.6	42.566	4.156
1035	1.035	-2.325	-13.342	-17.509	-26.548	-22.603	-11.258	108.358	13.078
1036	1.036	-49.382	42.135	-5.326	-15.508	-25.692	-20.973	48.86	4.909
1037	1.037	-42.794	49.382	-14.047	3.254	-17.353	-33.273	-26.919	12.201
1038	1.038	-36.75	42.677	-12.523	10.788	-14.824	-34.915	-56.523	-21.354
1039	1.039	-42.133	12.151	-19.714	36.507	-12.531	-16.154	-47.679	-3.158
1040	1.04	-37.096	-15.647	-16.069	19.472	-14.694	7.038	-55.9	-8.585
1041	1.041	-23.529	-61.167	-19.587	-2.401	-1.197	-8.655	-48.629	16.538
1042	1.042	5.506	-91.534	-14.389	-10.723	14.655	-16.954	-28.722	20.947
1043	1.043	16.729	-74.988	-1.633	-13.238	12.535	-45.174	-10.501	-41.615
1044	1.044	13.404	-49.726	0.1	-10.907	10.639	-41.434	28.266	3.078
1045	1.045	-8.496	-36.065	-4.543	-13.029	19.38	-17.559	63.583	11.172
1046	1.046	17.027	-39.995	-0.294	-11.083	14.732	-14.355	-5.015	3.817
1047	1.047	20.309	-51.074	-3.992	-19.783	-7.051	-11.478	-14.842	-16.104
1048	1.048	-14.13	-47.669	-7.486	-21.325	-4.179	-24.014	29.854	-22.065
1049	1.049	-27.68	-13.153	-12.722	-14.17	-35.521	-2.647	-10.801	-16.568
1050	1.05	-31.8	9.737	-7.899	-5.282	-56.269	0.359	11.255	-11.436
1051	1.051	-35.56	13.867	-7.136	-23.293	-75.016	-6.927	-8.643	-6.891
1052	1.052	-18.579	10.255	-6.375	-10.528	-64.913	4.904	-38.944	-10.884
1053	1.053	9.647	20.343	-8.341	1.07	-23.981	11.468	-11.177	-22.089
1054	1.054	43.675	29.685	-11.671	7.448	3.824	21.251	-16.155	-32.26
1055	1.055	2.461	38.134	-17.142	9.393	-21.228	-1.436	-2.6	-4.16
1056	1.056	-2.939	4.799	-23.756	-13.441	1.722	-10.532	1.509	-0.494
1057	1.057	-48.397	-8.656	-21.261	-54.279	39.392	-52.961	-9.742	-10.554
1058	1.058	-54.395	20.391	-20.511	-48.862	64.673	-46.863	-6.505	-13.7
1059	1.059	-37.985	1.583	-27.112	-33.773	41.911	-30.349	-28.428	0.363
1060	1.06	-22.966	-8.532	-29.657	-20.232	12.891	-15.195	-25.781	-22.883
1061	1.061	-18.568	7.121	-25.619	-16.163	62.013	-19.658	-33.337	-51.153
1062	1.062	-22.617	9.847	-17.7	2.607	68.551	-15.805	1.714	-24.905
1063	1.063	-18.932	-13.316	-14.617	-0.683	62.536	-4.833	-13.317	-21.687
1064	1.064	-35.946	-60.314	-17.542	8.599	12.661	-28.94	-63.515	-18.608
1065	1.065	-26.63	-66.902	-16.778	11.303	-88.078	-0.978	-43.526	1.133
1066	1.066	4.531	-36.476	-17.564	-6.507	-102.255	2.438	-61.743	-6.424
1067	1.067	0.423	-8.735	-15.645	-18.117	-88.965	-14.895	10.501	-4.075
1068	1.068	-25.908	6.413	-12.347	-15.981	-53.256	-5.949	40.096	6.588
1069	1.069	-8.846	1.997	-14.087	-25.645	-20.651	-20.246	13.386	-18.582
1070	1.07	0.447	6.082	-17.583	-23.907	-10.718	-12.617	-27.335	-21.928
1071	1.071	3.137	9.736	-17.221	-0.109	-19.587	-10.173	-20.096	-31.312
1072	1.072	0.597	-7.344	-14.343	3.148	-11.463	-3.58	-26.746	-17.274
1073	1.073	-15.697	14.435	-8.376	0.014	-4.128	-13.083	3.572	-30.141
1074	1.074	-26.306	5.992	4.756	-19.773	-10.724	-11.138	-1.903	-4.444
1075	1.075	2.747	3.34	2.794	-22.307	-16.759	3.502	-6.982	26.486
1076	1.076	23.442	-22.525	4.511	-10.71	-22.2	-1.977	-57.391	-11.094
1077	1.077	4.647	-53.601	-0.175	-8.607	-17.161	-3.389	-90.973	-6.069
1078	1.078	-5.418	-66.071	-4.478	-6.693	-21.595	7.896	-11.731	-38.006
1079	1.079	-14.692	-84.848	-5.683	-11.938	-0.898	-4.846	107.586	-75.516
1080	1.08	-45.837	-74.727	-11.714	-10.411	-12.149	-16.867	91.594	-60.397
1081	1.081	-49.863	-52.809	-10.767	-14.695	-15.455	-18.286	-9.557	-46.966
1082	1.082	-38.625	-38.671	-11.752	-8.334	-12.359	-16.824	-22.846	-51.213
1083	1.083	-0.831	-31.121	-9.246	-19.211	-9.669	-10.344	-11.15	-2.202
1084	1.084	-5.805	-10.054	-6.924	-17.912	-2.17	-6.812	-0.363	17.709
1085	1.085	17.064	32.515	-3.436	-14.284	-4.543	9.246	-10.203	72.628
1086	1.086	-20.471	62.917	-8.072	-3.49	-2.456	2.273	-1.241	65.243
1087	1.087	-45.702	57.557	-3.986	-2.168	-4.407	8.579	6.863	71.747
1088	1.088	-41.298	62.638	-5.319	-3.331	4.306	6.531	-0.58	4.493
1089	1.089	-12.237	49.12	-6.646	-11.651	-13.075	-2.291	5.901	-4.518
1090	1.09	-23.41	-13.395	-10.687	-12.6	-15.373	15.051	-12.362	3.523
1091	1.091	-20.053	-40.13	-13.184	-13.608	-21.741	26.617	-28.875	-3.959
1092	1.092	-10.695	-80.839	-13.557	-14.467	-23.651	11.657	-33.947	2.546
1093	1.093	20.536	-102.968	-20.11	-18.62	-21.876	-17.401	-29.505	-27.909
1094	1.094	-0.131	-83.055	-26.853	-15.221	-4.445	-21.516	-25.441	-22.626
1095	1.095	-11.403	-77.051	-20.826	-17.244	30.585	-25.281	-6.647	-37.753
1096	1.096	-21.501	-60.575	-13.451	-14.424	106.244	-28.611	3.476	-42.208
1097	1.097	-30.796	-35.399	-16.325	-15.863	160.386	-56.888	12.762	-62.918
1098	1.098	-44.962	-3.457	-13.781	-8.588	91.227	-60.578	-6.973	-97.028
1099	1.099	-27.236	17.274	-9.694	-5.59	-43.134	-50.55	-24.76	-101.601
1100	1.1	-6.221	-8.998	-13.171	-10.526	-100.87	-9.756	-31.727	-72.685
1101	1.101	-26.005	1.106	-12.579	-8.097	-83.524	6.659	-29.631	-54.018
1102	1.102	-23.523	29.388	-5.991	0.709	-99.489	-8.481	-27.844	-2.655
1103	1.103	-7.262	10.625	-1.718	-5.368	-85.245	5.029	-5.146	108.31
1104	1.104	-5.07	-34.06	5.652	-15.115	-45.775	0.936	-2.141	124.08
1105	1.105	-6.903	-28.016	-9.049	-14.028	-33.937	-40.742	-16.361	-6.12
1106	1.106	-7.261	15.566	-15.435	-8.108	-23.075	-57.315	-18.935	-23.615
1107	1.107	-15.971	31.992	-13.499	-9.164	-13.163	-52.4	-12.033	23.942
1108	1.108	4.706	67.163	-15.221	-14.106	-8.239	-37.26	-18.475	9.575
1109	1.109	7.338	62.717	-10.557	-23.673	-17.05	-32.942	-20.425	-29.949
1110	1.11	-15.956	25.198	-12.075	-27.995	-25.142	29.448	-11.741	-18.205
1111	1.111	-37.884	-10.039	-25.015	-19.142	-17.835	163.667	-1.677	27.708
1112	1.112	-12.423	-42.037	-23.245	-13.201	-24.463	144.43	-3.228	16.717
1113	1.113	-9.208	-29.758	-12.17	-5.899	-42.738	126.908	-1.847	-32.757
1114	1.114	-24.889	-18.64	-19.287	-8.858	-37.4	110.941	-2.969	-23.959
1115	1.115	-10.739	-49.699	-20.404	-11.418	-52.576	67.668	-4.102	-32.169
1116	1.116	12.524	-53.852	-12.034	-10.696	-29.879	54.441	-11.401	-54.254
1117	1.117	-21.925	-35.109	-23.795	-10.183	-9.383	66.213	3.347	-34.256
1118	1.118	-53.884	-25.035	-15.819	-9.68	9.245	-74.886	-11.444	-16.028
1119	1.119	-24.904	-9.336	-2.804	-6.852	32.986	-248.14	6.112	11.654
1120	1.12	9.162	10.44	2.466	-14.865	61.231	-225.009	13.188	26.729
1121	1.121	13.636	12.972	-2.133	0.742	87.569	-246.183	15.38	13.158
1122	1.122	9.635	24.598	-6.35	-1.426	77.481	-150.069	-13.578	25.542
1123	1.123	-47.016	30.975	-12.691	0.476	49.233	-132.674	7.212	-16.007
1124	1.124	-38.857	25.179	-16.13	-22.407	52.922	-180.385	-11.455	-32.45
1125	1.125	-16.846	9.323	-17.049	-25.561	29.146	-137.397	-14.65	-47.535
1126	1.126	3.036	-5.579	-10.232	-17.287	-5.226	-98.021	-17.65	-51.921
1127	1.127	-15.2	-34.639	-10.972	-14.811	-18.674	-14.659	-20.3	-31.148
1128	1.128	-20.671	-97.186	-10.167	-17.156	2.084	17.805	-17.736	-19.883
1129	1.129	-15.683	-123.915	-10.726	-15.022	13.329	67.048	-1.354	3.934
1130	1.13	-11.243	-83.3	-15.346	-13.078	-10.371	93.695	-7.539	44.789
1131	1.131	17.785	-46.356	-17.074	-11.334	-32.144	69.277	-9.328	39.413
1132	1.132	-38.904	-26.445	-18.42	-6.7	-40.386	61.947	-14.512	14.304
1133	1.133	-46.979	3.945	-17.064	-2.458	-32.759	68.56	-16.023	-35.963
1134	1.134	-24.895	-1.446	-19.957	-1.351	-21.123	86.781	-17.332	-29.287
1135	1.135	-4.962	3.651	-18.01	-2.576	-23.227	59.172	-13.614	-35.185
1136	1.136	25.375	-0.677	-17.609	-5.698	-40.599	94.476	-7.588	-7.369
1137	1.137	8.891	-4.591	-19.732	-20.418	-42.858	90.088	-12.795	7.851
1138	1.138	-46.661	-8.117	-20.489	-22.554	-57.73	69.444	-15.676	-14.869
1139	1.139	-53.965	-11.266	-16.219	-24.492	-36.418	35.454	-18.172	-18.887
1140	1.14	-47.28	-14.264	-7.3	1.816	-28.143	12.685	-17.384	7.469
1141	1.141	-28.967	-5.92	-3.607	13.035	-20.669	0.336	-17.969	-23.477
1142	1.142	-12.45	-13.475	-9.593	2.973	-18.428	-33.77	-18.56	-27.538
1143	1.143	12.733	-20.485	-4.354	-6.314	-7.827	-29.329	-9.659	-16.287
1144	1.144	63.055	-9.911	-3.376	-3.609	-5.9	8.163	-3.251	-61.01
1145	1.145	16.192	-11.891	-4.151	-11.153	2.827	-17.064	-21.225	-67.064
1146	1.146	-1.953	-3.22	-9.748	-8.817	17.187	-30.697	-23.705	-61.752
1147	1.147	14.529	-1.743	-13.217	-19.438	11.451	-34.82	-30.627	-26.57
1148	1.148	9.463	-6.049	-11.282	-1.989	-4.318	-23.696	-7.173	32.95
1149	1.149	-4.051	-2.387	-2.383	0.373	-14.947	-6.747	-22.839	24.788
1150	1.15	-32.942	10.745	-3.542	-5.97	-13.118	-16.055	19.733	17.435
1151	1.151	-36.503	8.991	-2.376	-11.729	6.112	-18.731	86.878	24.113
1152	1.152	-46.502	7.53	-9.725	-16.887	8.54	-21.205	42.169	18.265
1153	1.153	-68.309	-8.126	-12.63	-15.267	-12.655	-28.092	17.788	-9.228
1154	1.154	-70.922	-31.3	-6.622	-10.948	-26.858	3.855	10.466	26.229
1155	1.155	-37.335	-27.965	-5.833	-9.737	-34.425	17.416	-9.428	-14.797
1156	1.156	-14.386	-8.077	-9.316	-20.528	-27.459	-3.239	-3.396	-31.182
1157	1.157	-18.339	-0.395	-19.387	-27.634	-38.083	-6.843	-19.817	-36.156
1158	1.158	23.372	-30.585	-15.14	-26.414	-32.261	-10.071	-44.953	-31.62
1159	1.159	28.891	-59.448	-24.048	-20.359	-12.881	-6.891	-40.496	-2.522
1160	1.16	23.949	-25.262	-15.719	-17.218	25.668	-20.9	-44.575	46.671
1161	1.161	37.556	25.145	-10.485	-4.389	42.177	-33.5	-33.363	26.774
1162	1.162	16.878	45.119	-15.317	0.91	47.269	-7.5	-23.281	20.847
1163	1.163	-39.811	14.738	-12.791	-3.67	15.396	-10.604	-38.92	4.456
1164	1.164	-64.19	-23.962	-13.532	-10.748	-30.429	-13.581	-47.181	-10.615
1165	1.165	-56.796	-18.89	-15.431	-6.995	-36.376	-33.263	-34.329	-42.535
1166	1.166	3.876	-32.375	-12.101	-10.402	35.848	-56.496	-18.035	-105.062
1167	1.167	12.119	-36.368	-7.998	-9.355	6.3	-72.186	-15.985	-60.347
1168	1.168	4.863	-32.611	-12.81	-8.311	-20.33	-29.599	-21.836	-19.648
1169	1.169	-28.564	-42.6	-12.2	-8.995	-28.361	0.713	-20.155	-12.304
1170	1.17	-34.493	-20.629	-15.073	-11.225	-35.607	-4.897	-9.141	-5.744
1171	1.171	-62.11	-17.833	-10.205	-15.979	-2.008	-10.064	-4.963	-23.96
1172	1.172	-46.968	-10.267	-13.476	-19.18	-20.073	-42.07	-14.02	-51.666
1173	1.173	-33.427	-12.57	-9.4	-10.198	-14.566	20.508	-8.204	-6.199
1174	1.174	29.055	-23.238	-8.041	-13.784	-29.622	65.29	-5.288	11.928
1175	1.175	37.967	-13.631	-11.322	-17.204	-61.521	8.459	-10.307	-15.739
1176	1.176	29.83	-5.043	-7.255	-11.92	-65.569	-43.059	-9.674	-40.891
1177	1.177	7.769	-13.108	-14.212	-20.754	-8.877	-36.242	-9.022	-8.943
1178	1.178	-12.189	-20.372	-11.3	-36.358	15.47	19.03	-5.66	-4.855
1179	1.179	-42.632	-11.585	-17.291	-34.159	-36.268	-32.329	1.566	-23.612
1180	1.18	-59.093	6.314	-13.221	-20.546	-29.751	-51.931	6.316	-13.573
1181	1.181	-54.062	29.529	-9.732	-8.272	-11.618	-82.002	3.728	2.094
1182	1.182	-58.56	13.895	-5.088	2.835	-6.291	-65.307	-3.701	4.781
1183	1.183	3.845	-0.18	-12.839	24.587	39.087	-39.941	-0.886	2.217
1184	1.184	12.671	-17.92	-13.814	27.764	32.981	-53.304	6.964	4.482
1185	1.185	53.278	-38.955	-14.795	-3.313	5.245	-40.742	5.916	-6.189
1186	1.186	1.584	-47.211	-12.285	-7.306	-9.904	-21.868	12.633	-15.933
1187	1.187	-31.868	-59.936	-19.635	-10.919	12.884	-11.703	6.59	-21.195
1188	1.188	-62.257	-52.94	-16.733	-14.16	16.914	-14.725	-4.095	-19.67
1189	1.189	-67.708	-33.771	-20.986	-11.018	50.94	-11.984	0.127	-15.453
1190	1.19	-72.755	-15.975	-21.752	-13.676	55.437	26.501	-3.574	4.037
1191	1.191	-13.141	-4.405	-18.247	-16.132	43.104	87.387	-9.596	6.733
1192	1.192	27.537	6.178	-16.292	-13.741	1.549	30.415	-16.988	-11.099
1193	1.193	49.622	27.388	-15.692	-7.301	-26.089	37.659	-25.928	5.104
1194	1.194	43.057	30.006	-7.745	-9.191	-31.072	44.145	-19.94	37.017
1195	1.195	-36.255	32.437	-13.744	-14.367	-26.539	50.115	-14.719	59.827
1196	1.196	-25.475	67.38	-6.387	-15.869	-14.048	22.366	-17.641	-2.717
1197	1.197	23.756	52.205	2.508	-20.082	-32.724	37.347	-9.727	23.947
1198	1.198	-38.873	29.305	3.66	-16.369	-35.935	23.704	-6.656	-32.938
1199	1.199	-95.87	33.351	-1.583	-15.164	-32.773	-13.927	-9.556	-40.222
1200	1.2	-44.287	-15.832	-8.365	-18.23	-35.425	-19.012	-8.786	-73.659
1201	1.201	-10.898	-89.817	-9.158	-29.04	-22.572	-14.616	-9.528	-79.653
1202	1.202	-4.974	-158.968	-1.822	-21.864	-1.391	-52.216	-12.941	-51.949
1203	1.203	-21.486	-167.942	-10.746	-15.462	6.985	13.328	-20.279	-26.777
1204	1.204	-26.599	-159.916	-14.263	-9.442	-0.548	4.361	-25.137	-13.231
1205	1.205	-31.167	-48.958	-15.265	-4.193	-2.86	-52.571	-29.417	-17.226
1206	1.206	-27.195	-1.478	-12.393	-5.141	-9.248	-59.977	-23.84	-20.875
1207	1.207	-23.604	-44.744	-8.174	-9.385	0.422	-26.58	-13.015	-10.804
1208	1.208	-6.67	-5.377	-13.83	-8.601	-8.279	-20.659	-5.107	-13.87
1209	1.209	-3.612	6.301	-18.697	-3.743	-22.551	-37.17	7.818	-16.578
1210	1.21	-0.915	-4.684	-20.673	-12.435	-39.9	-32.19	6.058	-3.838
1211	1.211	6.615	5.074	-22.453	-15.895	-28.184	-27.76	-17.749	-6.184
1212	1.212	32.382	13.913	-19.972	-1.93	-25.943	-15.414	-34.759	-12.592
1213	1.213	29.084	22.002	-26.393	-11.571	-16.185	-4.227	-50.412	-18.38
1214	1.214	-18.02	-0.12	-28.938	-9.807	-14.36	5.774	-58.719	0.986
1215	1.215	-51.592	-33.696	-26.642	-11.332	-6.379	8.805	-20.204	18.807
1216	1.216	-45.671	-27.767	-15.833	-12.651	-5.002	-11.049	63.048	-16.196
1217	1.217	-51.093	-11.385	-11.214	-8.944	-3.771	-28.995	27.475	-31.265
1218	1.218	-25.953	3.633	-6.974	-19.745	-12.063	-50.186	16.701	37.551
1219	1.219	-12.445	-10.003	-0.614	-18.364	-13.026	-24.616	-12.843	47.527
1220	1.22	16.536	10.586	-1.802	-14.673	-15.919	6.387	31.936	38.688
1221	1.221	12.856	52.077	-2.796	-8.663	-21.911	-5.986	72.667	14.294
1222	1.222	36.673	35.548	-3.786	-5.562	-16.259	-9.661	50.697	-7.845
1223	1.223	2.255	50.589	-4.589	-16.399	-11.405	21.276	44.182	-1.367
1224	1.224	-20.552	54.956	-11.965	-9.22	-14.678	17.231	13.858	-68.541
1225	1.225	8.55	58.952	-7.153	-5.528	-23.57	-1.482	-24.8	-59.58
1226	1.226	4.914	32.571	-9.696	-6.663	-22.418	-25.272	-39.87	-51.427
1227	1.227	1.656	-18.965	-10.489	-7.6	-4.429	-22.202	-35.418	-29.365
1228	1.228	17.357	-41.096	-11.09	-8.565	34.134	-13.872	-23.018	-9.408
1229	1.229	-25.207	-47.709	-10.531	-4.314	28.774	-16.335	-41.779	33.198
1230	1.23	-31.24	-65.898	-13.462	-16.492	3.633	-13.988	-51.783	27.799
1231	1.231	18.671	-60.474	-10.005	-11.239	17.211	-7.613	-42.408	12.742
1232	1.232	12.087	-45.367	-3.639	-9.664	21.329	-9.594	-28.225	-0.746
1233	1.233	-18.289	-31.83	-6.164	-13.889	32.609	-11.378	-25.654	-29.754
1234	1.234	-34.668	-35.912	-5.4	-14.992	1.717	-19.389	-23.267	-40.902
1235	1.235	-29.576	-39.626	-10.257	-11.459	-2.316	-3.587	-33.912	-3.124
1236	1.236	-52.348	-29.606	-17.632	-10.48	-13.547	-5.735	-32.006	-8.119
1237	1.237	-39.959	-20.357	-14.752	-9.512	-16.868	-15.388	-30.239	-12.545
1238	1.238	-51.185	-12.057	-17.292	-6.995	-13.789	-17.082	-28.647	-16.566
1239	1.239	-54.471	-4.522	-16.542	-12.613	-50.774	-9.095	-29.97	-5.281
1240	1.24	-51.366	11.738	-21.408	-3.134	-35.679	3.859	-21.005	-22.288
1241	1.241	-48.581	22.39	-18.145	-9.532	-22.13	-12.057	-2.97	-31.522
1242	1.242	-20.197	16.595	-22.234	-10.704	-1.432	-5.664	-0.412	-5.928
1243	1.243	-1.305	11.362	-14.316	-13.805	-5.15	-11.525	-12.052	-22.923
1244	1.244	2.051	3.417	-6.012	-16.712	-29.018	-34.38	-10.015	-38.545
1245	1.245	23.956	-6.663	-13.369	-19.24	-38.372	-12.513	-8.086	-18.698
1246	1.246	43.623	-13.07	-10.469	-16.93	-18.676	12.999	-2.899	4.65
1247	1.247	36.028	-31.054	-12.986	-15.004	-11.146	-4.114	1.685	-10.98
1248	1.248	1.03	-69.541	-5.622	-10.368	-13.499	-1.062	-2.605	-19.228
1249	1.249	-24.217	-53.093	-10.452	-1.471	-11.4	-15.232	-6.268	-11.67
1250	1.25	-37.895	-17.872	-6.188	-7.869	-24.957	-17.799	-5.116	4.615
1251	1.251	-42.02	-22.373	-10.254	-4.395	-12.781	-15.537	-2.035	-18.82
1252	1.252	-45.696	-18.394	-13.749	-9.643	10.989	-9.195	-4.977	-15.793
1253	1.253	-28.641	-7.266	-7.762	-12.553	21.015	-7.294	-0.748	-24.106
1254	1.254	12.212	-4.044	-5.465	-11.775	11.678	-9.024	-6.363	-52.291
1255	1.255	17.636	-0.949	-10.333	-9.438	14.303	8.36	-8.313	-41.015
1256	1.256	22.689	-3.502	-8.438	-11.369	21.791	10.573	-18.392	-23.923
1257	1.257	18.314	-0.777	-12.527	-11.953	0.668	-0.173	-11.249	-33.159
1258	1.258	-10.679	-12.223	-19.503	-14.84	-24.856	-17.655	-7.574	3.881
1259	1.259	-36.97	-9.924	-12.757	-6.866	-21.565	-20.043	-11.051	49.418
1260	1.26	-40.244	-7.855	-8.532	-10.31	-24.667	-47.821	-14.143	55.465
1261	1.261	-68.51	-16.472	-7.78	-9.339	-27.394	-29.134	-13.169	16.816
1262	1.262	-49.739	-30.701	-12.639	-12.228	-9.605	-5.426	-1.77	-28.58
1263	1.263	-25.914	-40.286	-14.597	-7.999	-40.014	10.158	-0.254	-34.532
1264	1.264	-16.606	-31.443	-16.361	-16.943	-36.001	7.368	9.753	-39.897
1265	1.265	-8.278	-39.211	-15.008	-23	-9.774	30.544	-2.106	-54.92
1266	1.266	-21.062	-37.725	-13.654	-19.957	0.178	33.641	8.923	-68.382
1267	1.267	-4.81	-20.589	-17.706	-22.916	3.19	-8.95	-12.684	-72.402
1268	1.268	1.572	0.622	-12.853	-13.265	0.444	-63.947	-15.775	-15.662
1269	1.269	-15.846	20.481	-12.256	-4.418	-7.088	-41.84	-18.478	25.079
1270	1.27	-46.241	33.319	-13.979	-5.657	-4.741	-21.792	-21.01	76.834
1271	1.271	-58.621	-1.664	-12.602	-4.752	-6.864	-15.674	-18.679	96.816
1272	1.272	-39.847	-16.696	-10.251	-5.772	-1.077	-10.202	-3.757	78.64
1273	1.273	-16.027	6.184	-12.363	-13.758	0.581	-5.181	2.046	28.716
1274	1.274	-6.77	-14.486	-9.631	-12.85	-4.148	-18.72	7.229	-31.838
1275	1.275	12.943	-10.779	-10.771	-23.744	-5.541	-31.1	15.07	-23.767
1276	1.276	0.185	-7.451	-15.601	-19.54	0.826	-27.45	25.017	-16.47
1277	1.277	-16.069	-4.362	-17.546	-2.564	-5.144	-37.526	5.346	-9.885
1278	1.278	-18.228	-35.596	-12.903	-4.965	-1.994	-28.189	2.532	-15.87
1279	1.279	2.991	-48.082	-11.168	-15.685	-8.703	-36.474	-36.061	-21.288
1280	1.28	-11.215	-29.402	-7.698	-13.819	-12.911	-8.218	-52.611	-26.27
1281	1.281	-8.774	-19.433	-10.995	-5.189	-18.52	10.503	-27.556	-30.697
1282	1.282	-11.095	-16.425	-17.587	-6.787	-16.624	27.479	-32.08	-1.683
1283	1.283	-13.223	-19.202	-20.489	-19.844	-6.635	68.271	-36.194	-50.824
1284	1.284	-3.552	-11.692	-10.812	-18.208	6.236	40.538	20.479	-17.324
1285	1.285	8.611	-14.059	-9.64	-13.682	4.387	5.296	28.584	-23.302
1286	1.286	7.034	-11.97	-6.154	-9.532	5.86	-17.552	-23.106	-17.833
1287	1.287	-14.713	-21.679	-9.243	-13.305	1.539	-29.972	-43.052	-32.94
1288	1.288	-30.45	-9.521	-6.311	-9.886	-2.167	-33.69	-37.062	-37.423
1289	1.289	-22.192	-1.606	-5.493	-8.979	-8.201	17.773	-53.518	0.188
1290	1.29	-60.756	8.464	-6.23	-6.154	-22.199	54.717	-28.356	-14.799
1291	1.291	-44.338	9.685	-4.266	-8.736	-31.913	21.175	-32.797	-10.277
1292	1.292	-9.128	22.88	-10.238	-12.872	-37.165	2.927	21.413	-14.277
1293	1.293	32.112	24.632	-7.904	-8.107	-29.232	-35.827	58.4	-17.894
1294	1.294	26.703	13.596	-15.847	-6.242	-22.071	-50.975	-15.524	-41.619
1295	1.295	41.808	3.503	-18.966	-10.377	-25.771	-28.213	14.088	-44.648
1296	1.296	18.996	-16.096	-14.139	-13.934	-29.269	-15.859	22.983	-24.806
1297	1.297	-18.53	-47.307	-18.399	-16.327	-21.919	-42.2	-1.407	-27.218
1298	1.298	26.943	-43.307	-17.63	-13.481	-15.12	-52.301	-38.38	-10.926
1299	1.299	20.893	-39.719	-21.111	-8.326	-19.332	-61.63	-18.468	-21.627
1300	1.3	4.38	-29.695	-17.824	-11.855	-7.086	-41.95	-12.509	7.312
1301	1.301	-26.051	-35.315	-10.092	-7.268	19.258	-39.482	3.892	53.128
1302	1.302	-41.174	-38.41	-4.871	-13.909	30.479	-55.778	-11.24	10.532
1303	1.303	-45.631	-24.275	-3.885	-16.489	31.628	-29.864	-34.095	-17.153
1304	1.304	-33.238	-31.814	-3.285	-20.431	41.632	2.05	-21.753	7.961
1305	1.305	-44.45	-52.905	2.723	-9.839	7.09	24.858	-18.127	-5.664
1306	1.306	-75.383	-50.188	-9.452	-8.543	-24.95	20.783	-9.09	-3.002
1307	1.307	-29.519	-37.413	-18.156	-28.147	-54.073	17.099	-12.441	-15.413
1308	1.308	-11.375	-7.029	-7.122	-42.337	-35.363	20.36	-15.582	-4.217
1309	1.309	-6.088	21.969	-5.771	-34.855	-32.103	36.019	-7.287	-0.909
1310	1.31	8.875	33.163	-14.672	-9.162	-22.827	21.857	-14.877	-3.994
1311	1.311	-4.778	23.077	-13.498	-19.285	-8.706	29.392	-12.592	-29.517
1312	1.312	-17.265	13.755	-8.263	21.49	4.085	27.088	-10.497	-5.707
1313	1.313	-28.523	-28.863	-11.157	16.009	29.87	16.462	3.033	-15.019
1314	1.314	-52.339	-71.479	-24.309	20.979	53.656	-12.498	1.275	-17.729
1315	1.315	-49.225	-55.053	-18.498	7.373	56.712	-50.024	-9.781	-20.264
1316	1.316	-35.035	-19.855	-16.753	3.264	19.692	-45.031	-16.983	-13.353
1317	1.317	-27.422	-15.416	-15.202	-23.093	-25.847	-31.521	-5.211	-15.557
1318	1.318	-6.278	-11.337	-13.839	-6.092	-68.447	-94.032	-22.669	-21.418
1319	1.319	7.902	15.009	-12.654	9.558	-63.056	-103	-25.031	-12.725
1320	1.32	5.375	32.076	-18.626	-4.582	-37.928	-62.402	-14.42	-4.772
1321	1.321	-6.35	22.811	-23.83	-12.137	-15.139	-10.778	-8.659	-6.092
1322	1.322	-12.886	3.067	-14.906	-14.469	38.999	36.052	-20.884	-17.848
1323	1.323	-7.223	0.528	-20.887	-16.624	31.627	30.014	-3.473	-22.458
1324	1.324	-30.085	-11.083	-21.83	-14.72	-15.218	13.485	8.14	-0.818
1325	1.325	-39.375	-30.265	-7.095	-16.481	-33.424	18.455	-2.506	14.792
1326	1.326	-30.989	-22.731	3.566	-18.052	-61.114	-13.496	-0.566	-22.229
1327	1.327	-7.66	-6.484	-6.103	-2.194	-56.099	-51.053	-5.802	-7.198
1328	1.328	26.814	-0.102	-4.355	-8.577	-33.268	-25.87	-10.472	15.553
1329	1.329	-5.148	-5.938	0.306	-14.385	-29.199	6.12	-0.437	-5.203
1330	1.33	-9.199	-7.717	-9.739	-16.133	-10.429	43.707	3.191	-1.575
1331	1.331	-35.53	0.209	-3.339	-33.549	27.317	38.729	-7.698	8.426
1332	1.332	-38.823	-1.139	-11.65	1.491	42.411	15.966	-9.075	-32.472
1333	1.333	-48.126	-12.936	-14.744	6.536	46.865	20.108	-18	-48.955
1334	1.334	-28.425	-8.286	-21.508	10.99	17.856	-21.382	-16.851	-43.972
1335	1.335	-15.697	-12.524	-17.223	-1.394	-16.166	-15.882	-22.046	-30.435
1336	1.336	10.014	-8.838	-22.81	-12.596	-29.692	-0.767	-17.175	15.406
1337	1.337	13.246	-2.836	-33.618	-36.384	-50.404	-5.227	-11.196	21.384
1338	1.338	10.109	-12.518	-38.238	-33.276	-31.657	-25.948	-8.902	-61.86
1339	1.339	1.744	-32.045	-25.251	-19.121	-21.653	-14.731	-13.745	-73.687
1340	1.34	-5.837	-63.194	-16.517	-21.612	-18.643	23.054	-9.094	-41.152
1341	1.341	-12.864	-34.155	-8.552	-19.262	-10.44	-2.04	-7.31	-31.28
1342	1.342	-15.038	-22.917	1.532	-17.097	-13.061	-6.451	-9.778	-4.556
1343	1.343	2.363	-19.605	21.092	-18.999	-15.449	-10.479	-5.244	-28.923
1344	1.344	-4.643	-10.3	29.423	-17.225	-9.096	-6.764	-4.548	-21.546
1345	1.345	-11.066	-1.972	6.211	-12.546	-14.936	-23.741	0.334	-28.135
1346	1.346	-5.285	-9.507	-3.07	-11.146	-2.762	-14.375	-1.525	-9.945
1347	1.347	-7.069	-11.802	-5.767	-17.488	-20.205	-17.024	-2.041	28.75
1348	1.348	-5.6	-9.668	-8.288	-1.773	-31.834	-14.533	-0.64	84.278
1349	1.349	-15.709	-27.075	-10.632	-16.632	-29.68	-7.614	6.732	91.666
1350	1.35	-32.753	-20.087	-4.25	-10.774	-8.364	-18.264	7.739	44.909
1351	1.351	-39.758	-26.44	-13.919	-5.498	22.844	-20.146	-6.924	-9.988
1352	1.352	-46.215	-24.478	-33.259	-6.983	35.281	-28.798	-26.035	-17.29
1353	1.353	-32.764	-15.744	-25.693	-2.673	61.63	-24.109	-2.771	2.644
1354	1.354	-6.51	-11.063	-14.077	-16.949	58.403	-13.956	-5.833	8.594
1355	1.355	-25.353	-15.283	-24.71	-7.227	49.202	-17.482	-3.068	-7.834
1356	1.356	-1.65	-14.092	-11.147	-8.915	23.689	-20.807	-10.556	-12.8
1357	1.357	20.093	-12.883	-12.884	-4.216	-27.827	-10.968	-17.465	-17.248
1358	1.358	51.188	1.12	-11.342	-2.816	-64.828	-30.36	-28.036	-29.611
1359	1.359	22.065	-0.716	-9.978	-11.665	-58.238	-10.452	-14.428	-3.242
1360	1.36	-4.38	-9.317	-16.358	-3.255	-52.23	-38.574	-19.62	-26.995
1361	1.361	-21.486	-7.678	-12.878	-2.169	-57.63	-34.887	-18.03	-48.852
1362	1.362	-49.768	-8.971	-15.97	-3.038	-52.589	-11.028	-22.242	-51.55
1363	1.363	-38.541	-12.597	-14.999	-0.413	-11.367	-39.235	-21.04	-59.093
1364	1.364	-48.582	-13.759	-12.493	-9.257	16.37	2.388	-7.814	-33.368
1365	1.365	-70.427	-12.816	-8.447	-20.057	41.625	52.331	-5.995	-2.409
1366	1.366	-67.64	-15.707	-7.868	-18.667	37.303	32.374	-7.488	9.993
1367	1.367	-34.095	-21.638	-15.227	-19.765	-0.227	-34.691	-17.522	-1.192
1368	1.368	-29.565	-14.217	-22.009	-11.416	-5.345	-7.891	-16.332	8.896
1369	1.369	8.095	-15.139	-21.254	-14.474	-9.889	0.315	-17.463	-0.369
1370	1.37	63.753	-5.386	-15.658	-17.315	2.467	22.411	-5.62	2.366
1371	1.371	71.226	-14.188	-13.742	-13.006	-1.176	-10.952	-10.221	-20.812
1372	1.372	64.743	-10.605	-9.11	-0.77	-24.951	19.523	-17.342	-42.678
1373	1.373	-26.746	-13.636	-15.697	-2.483	-28.06	47.294	-18.478	-28.522
1374	1.374	-39.828	-10.686	-14.925	-10.407	-25.326	12.14	-12.433	-41.294
1375	1.375	-75.359	-14.921	-7.573	-11.738	-22.843	-29.066	-13.342	-29.661
1376	1.376	-107.816	-14.155	-4.655	-12.876	-15.899	-23.631	1.411	-10.463
1377	1.377	-38.727	-16.095	-5.401	-11.685	-26.536	-48.814	-4.93	12.803
1378	1.378	5.97	-14.143	-10.992	-8.547	-28.398	-53.31	-6.828	-21.655
1379	1.379	-18.358	-8.7	-11.555	-11.415	-23.043	-32.608	-12.018	-17.219
1380	1.38	-10.999	-12.172	-6.898	-13.896	-27.556	-13.736	-10.433	-4.854
1381	1.381	-17.508	-14.1	-8.647	-13.094	-17.344	-16.926	-6.129	-1.174
1382	1.382	-11.35	-11.181	-7.283	-15.013	-13.474	-13.752	-2.429	-4.432
1383	1.383	5.229	-9.802	-14.64	-13.031	-16.775	-27.856	-8.416	-20.111
1384	1.384	10.3	-15.173	-19.874	-7.565	-19.738	-25.278	-1.062	-17.398
1385	1.385	-3.177	-8.544	-16.987	-18.342	-6.914	-4.173	-5.895	-4.63
1386	1.386	9.301	-2.496	-17.767	-7.265	12.439	4.164	-1.644	-2.321
1387	1.387	-24.639	-4.777	-15.456	-5.882	20.01	1.688	-3.974	-4.457
1388	1.388	-28.985	-15.585	-10.63	-14.779	36.27	-0.576	-10.561	-6.394
1389	1.389	-24.837	-4.531	-15.287	-11.279	42.684	-6.904	-20.234	-11.644
1390	1.39	-21.067	-3.175	-19.35	-10.281	48.559	-4.89	-21.396	-7.007
1391	1.391	-10.893	-12.084	-11.409	-19.147	22.32	-17.003	-20.223	-14.175
1392	1.392	-7.693	-15.535	-10.238	-15.623	-11.704	-24.968	-8.41	-15.364
1393	1.393	29.318	-16.452	-7.126	-10.359	-25.264	-43.829	-19.451	-18.859
1394	1.394	4.236	-21.252	-13.879	-9.348	-12.865	-46.453	-18.097	-2.825
1395	1.395	-9.239	-34.376	-13.084	-20.721	-24.063	-30.297	-21.769	-5.126
1396	1.396	-21.555	-51.759	-10.78	-19.126	-13.978	1.584	-8.612	18.347
1397	1.397	-17.821	-40.118	0.033	-11.918	-10.839	51.871	-13.857	15.291
1398	1.398	-14.487	-25.192	11.036	-10.711	-36.364	58.452	-12.317	-15.848
1399	1.399	-48.892	-19.356	-7.772	-14.143	-33.057	15.881	-8.067	-53.361
1400	1.4	-35.293	-14.118	-15.346	-13.134	-36.12	-11.864	-6.907	-18.112
1401	1.401	-22.862	-6.171	-13.042	-17.929	-16.32	-6.889	1.406	13.797
1402	1.402	-4.06	-1.907	-15.197	-11.876	1.576	-2.422	-5.977	9.7
1403	1.403	-21.045	1.761	-5.56	-6.219	-33.359	-14.792	-12.799	20.857
1404	1.404	0.868	-4.249	-14.3	-8.111	-48.363	-41.085	-15.341	-23.889
1405	1.405	20.657	-7.342	-15.87	-6.159	-25.459	-31.031	-11.307	-66.505
1406	1.406	23.199	-12.178	-17.248	-6.713	12.128	-40.372	-3.403	-5.592
1407	1.407	6.979	-14.692	-13.581	-11.529	-2.955	-37.721	-17.376	-30.034
1408	1.408	38.961	-15.46	-17.075	-21.557	-16.551	-45.323	-7.743	-37.449
1409	1.409	52.592	-8.866	-13.981	-34.488	-4.244	-10.346	18.529	-30.936
1410	1.41	6.816	0.808	-13.023	-32.729	-0.611	65.283	-0.268	-0.602
1411	1.411	-48.067	1.952	-17.301	-18.387	16.419	11.031	-3.585	-17.142
1412	1.412	-70.079	-6.392	-11.703	-0.952	25.731	1.156	-0.509	7.919
1413	1.413	-76.642	0.939	-5.134	24.802	-16.84	10.093	-14.659	12.279
1414	1.414	-70.665	-5.859	-7.647	28.108	-35.018	-14.356	-27.461	-0.206
1415	1.415	-87.173	-13.82	-14.996	6.238	-62.662	-7.052	-15.869	-19.043
1416	1.416	-41.77	-29.916	-10.148	-24.917	2.961	-80.978	-0.99	-29.122
1417	1.417	-35.826	-22.972	-5.874	-12.522	47.591	-51.376	4.79	-13.451
1418	1.418	-41.245	-3.841	1.486	-8.837	23.055	-60.374	-11.108	-16.181
1419	1.419	-26.099	-16.638	-3.351	-18.887	-14.059	-3.477	-17.505	-8.609
1420	1.42	-30.472	-32.927	-7.61	-21.975	-34.068	-25.55	-11.693	-20.213
1421	1.421	-18.001	-43.589	-14.963	-19.251	-3.676	35.023	-6.46	11.677
1422	1.422	16.139	-30.071	-12.052	-6.46	57.347	43.08	-4.923	-20.287
1423	1.423	-6.651	-17.911	-19.975	5.178	0.486	35.636	-12.09	0.359
1424	1.424	-19.076	-6.911	-16.885	-5.445	7.892	42.13	-18.474	-3.404
1425	1.425	-0.35	3.121	-19.809	-7.369	-11.99	23.793	-17.302	-13.487
1426	1.426	51.077	4.242	-24.066	-12.582	-42.328	18.263	-18.257	-41.749
1427	1.427	58.367	-4.132	-24.832	-11.029	-69.961	3.108	-17.265	14.961
1428	1.428	11.537	-11.545	-19.985	-12.385	-74.976	-10.463	-18.033	23.123
1429	1.429	17.576	-8.696	-13.979	-16.056	-52.113	-72.995	-13.972	1.057
1430	1.43	-43.37	-9.527	-6.603	-10.057	-39.685	-46.273	-20.567	-18.862
1431	1.431	-116.699	-13.636	-17.411	-11.02	-43.324	-38.1	-10.905	-37.137
1432	1.432	-67.34	-24.476	-13.134	-10.038	-26.238	-16.048	-4.532	-31.775
1433	1.433	13.371	-48.274	-9.442	-10.801	8.257	-49.525	-3.38	-36.808
1434	1.434	2.553	-38.221	-8.277	-22.987	40.227	-31.413	-6.486	-14.02
1435	1.435	-7.29	-35.15	-11.365	-21.229	44.305	-26.094	-1.65	6.604
1436	1.436	-16.194	-21.045	-10.402	-13.294	10.258	-31.181	0.861	25.323
1437	1.437	-8.063	-8.287	-12.916	-9.031	14.722	-44.749	1.628	8.243
1438	1.438	-0.753	-10.632	-10.574	-10.19	10.649	-48.819	-9.21	-32.621
1439	1.439	-20.737	-4.287	-8.61	-9.031	-15.687	-45.155	-10.754	-38.077
1440	1.44	-38.955	-13.994	-6.633	-14.238	-18.98	-14.276	-17.907	-2.902
1441	1.441	-33.552	-15.772	-6.018	-13.275	21.913	48.145	-14.224	19.91
1442	1.442	11.93	-17.364	-7.345	-9.028	49.656	74.748	-3.39	15.828
1443	1.443	-6.257	-4.443	-4.988	-14.646	14.463	66.569	-10.55	4.586
1444	1.444	-11.655	0.739	-9.791	-12.71	0.945	44.478	-16.94	-33.169
1445	1.445	-16.714	2.247	-3.76	-10.767	-3.085	-16.098	-8.608	-58.321
1446	1.446	-3.216	-4.947	-9.351	-11.355	-14.294	-24.198	-1.26	-26.375
1447	1.447	0.801	-6.146	-9.935	-14.842	-10.99	-46.211	-14.03	11.196
1448	1.448	-2.92	-12.164	-8.006	-9.42	-14.075	-39.57	-15.767	16.253
1449	1.449	-19.972	-11.187	-16.897	-12.903	-22.461	27.603	-17.315	-6.622
1450	1.45	-23.118	-6.335	-18.051	-10.975	-25.096	0.863	-13.064	-19.091
1451	1.451	-9.016	-7.087	-16.89	-17.565	-32.226	-56.072	-9.397	-53.189
1452	1.452	-21.816	5.134	-15.922	-11.585	-30.316	-48.745	-5.916	-21.239
1453	1.453	-5.611	6.905	-11.088	-10.835	-20.807	-42.155	-6.877	-25.324
1454	1.454	4.96	-7.395	-8.566	-1.362	-19.11	0.396	-7.826	-21.723
1455	1.455	2.974	-13.192	-12.627	-5.043	-17.52	28.018	-7.013	-25.14
1456	1.456	4.691	-14.94	-12.041	-6.222	-18.797	22.962	-6.205	-15.959
1457	1.457	-3.249	-19.601	-12.613	-15.911	-4.4	18.461	-6.765	-13.242
1458	1.458	-24.92	-18.263	-16.67	-17.095	1.419	-2.341	-8.69	-10.734
1459	1.459	-59.323	-11.899	-8.736	-8.802	-10.717	1.113	-14.084	-3.77
1460	1.46	-63.739	-10.758	-5.25	-7.883	-28.069	-2.298	-13.474	11.082
1461	1.461	-43.078	-9.809	-8.327	-8.91	-34.974	-43.088	-14.052	5.291
1462	1.462	-24.426	-14.675	-13.144	-9.716	-3.001	-48.531	-11.147	3.529
1463	1.463	20.132	-17.226	-21.077	-12.056	19.838	16.997	-3.225	11.467
1464	1.464	38.195	-18.025	-17.965	-7.22	15.693	25.835	-2.112	4.287
1465	1.465	32.722	-13.21	-16.984	-17.285	26.837	1.349	-1.178	-15.307
1466	1.466	17.592	-23.298	-21.237	-18.67	71.427	-20.799	-2.172	-18.071
1467	1.467	-5.224	-21.956	-15.608	-15.061	77.383	-0.974	-8.193	-15.593
1468	1.468	-42.71	-18.254	-13.66	-11.639	49.648	-55.945	-20.412	-46
1469	1.469	-37.614	-12.211	-7.642	-10.731	-26.157	-33.894	-29.134	-33.624
1470	1.47	-14.723	-19.54	-5.327	-15.633	-80.472	-27.232	-18.13	7.997
1471	1.471	-27.071	-16.627	-10.18	-14.924	-110.204	3.198	-5.181	-19.718
1472	1.472	-23.387	-12.369	-9.608	-12.679	-83.598	30.932	-13.904	-4.62
1473	1.473	-26.676	-16.43	-0.713	-12.167	-75.569	25.995	-18.539	27.292
1474	1.474	-23.568	-14.491	8.177	-11.628	-53.698	30.548	-17.185	-35.236
1475	1.475	-31.873	-11.2	-7.49	-13.439	-33.952	-31.866	-16.043	-26.343
1476	1.476	-24.288	-2.29	-13.871	-7.699	-15.929	-58.524	-14.896	-18.246
1477	1.477	-17.232	-1.124	-15.8	-3.718	0.351	-82.895	-5.234	-25.64
1478	1.478	-15.004	-7.133	-17.54	-8.639	-4.851	-60.825	-1.58	-19.052
1479	1.479	-16.921	-4.061	-28.564	-8.151	-9.459	-54.23	1.88	-25.025
1480	1.48	-15.23	-18.797	-27.196	-13.658	-5.506	-48.3	0.908	58.188
1481	1.481	-13.769	-50.754	-18.278	-20.307	-9.263	1.588	-0.099	22.551
1482	1.482	-12.544	-46.338	-12.277	-16.119	0.746	-5.006	-4.371	-31.706
1483	1.483	-13.767	-25.673	-9.177	-10.583	3.793	49.967	-10.006	-2.147
1484	1.484	-22.073	-14.498	-13.997	-15.5	17.909	57.292	-11.967	24.534
1485	1.485	-12.393	-11.241	-0.815	-9.588	20.426	23.813	-13.939	0.104
1486	1.486	-13.559	-14.356	-6.592	-7.357	22.735	-6.594	-9.911	-7.293
1487	1.487	-2.728	-11.645	-18.752	-5.501	29.077	-23.044	-17.866	-27.188
1488	1.488	-1.388	-4.089	-20.275	-11.587	27.108	-18	-23.886	-21.176
1489	1.489	-18.462	-6.402	-30.325	-23.867	0.747	32.4	-27.024	-15.783
1490	1.49	-20.836	-4.252	-21.407	-4.583	-56.044	25.904	-20.295	-30.945
1491	1.491	-27.278	-6.178	-8.227	-7.168	-80.536	20.004	-7.182	-35.428
1492	1.492	-25.386	-7.919	-13.432	-9.582	-58.555	-29.785	-1.415	-31.427
1493	1.493	-16.692	-9.473	-11.873	-11.784	-52.053	-49.593	-6.669	-27.847
1494	1.494	-2.425	-13.725	-13.219	-17.684	-33.964	-55.496	-14.654	-31.232
1495	1.495	-0.534	-22.618	-4.312	-12.537	-17.612	-50.002	-1.747	-34.448
1496	1.496	-12.941	-21.643	13.703	-14.175	-2.597	-34.892	-0.062	-26.211
1497	1.497	-11.231	-18.172	16.22	-12.91	1.74	-12.047	-8.053	-28.775
1498	1.498	-25.58	-23.407	-0.023	-11.836	43.217	11.365	-3.871	1.554
1499	1.499	-19.781	-18.589	-16.078	-9.224	80.637	7.293	2.44	13.895
1500	1.5	-21.54	-19.377	-13.954	-8.158	95.607	-11.438	1.202	2.624
1501	1.501	-7.253	-17.064	-12.022	-5.16	127.388	-14.737	-4.094	-21.235
1502	1.502	21.748	-16.501	-10.28	-0.42	64.773	-36.656	-20.209	2.5
1503	1.503	17.648	-9.156	-11.822	-11.932	-69.591	-11.109	-31.881	43.349
1504	1.504	6.399	-6.262	-16.074	-19.949	-127.297	-0.999	-42.594	37.933
1505	1.505	-10.652	-0.287	-17.239	-9.957	-109.926	-10.238	-29.125	-7.563
1506	1.506	-32.538	0.448	-18.41	-16.422	-62.359	9.584	-9.827	-50.223
1507	1.507	-52.3	-3.07	-13.198	-13.027	-19.272	48.171	-12.399	-44.942
1508	1.508	-59.871	-1.167	-8.367	-16.208	-58.826	131.448	-14.787	-40.046
1509	1.509	-43.651	-1.772	-9.17	-5.452	-47.036	48.054	-4.213	10.173
1510	1.51	-11.793	-1.416	-21.396	4.526	-36.155	-49.668	-2.345	-23.329
1511	1.511	10.956	0.881	-23.154	-9.867	-6.483	-36.503	-7.641	-5.174
1512	1.512	23.31	-5.722	-2.466	-11.878	20.334	-0.941	3.317	-10.666
1513	1.513	12.087	-12.492	-10.805	-13.691	44.829	-11.811	16.241	4.355
1514	1.514	-32.603	-20.404	-13.345	-21.705	22.853	-1.886	-6.645	8.773
1515	1.515	-38.577	-23.485	-11.03	-20.426	29.444	-10.745	-3.614	-3.657
1516	1.516	-33.117	-38.175	-17.434	-11.589	11.316	-35.139	-0.982	-22.463
1517	1.517	-48.21	-53.07	-11.66	-8.127	39.119	-72.085	1.434	-19.213
1518	1.518	-43.832	-43.377	-13.416	-9.102	54.286	-52.145	-24.421	-28.522
1519	1.519	-14.878	-31.167	0.9	-13.945	3.908	-70.341	-14.457	-36.909
1520	1.52	-3.682	-23.21	-1.044	-13.177	-16.165	-42.604	-17.63	1.574
1521	1.521	27.291	-13.127	-13.244	-1.034	-10.237	-7.344	-14.964	-14.883
1522	1.522	39.702	-1.303	-11.71	-2.869	17.39	-39.297	-32.803	-19.995
1523	1.523	-1.897	6.659	-13.059	-20.364	32.486	-51.67	-25.876	-6.465
1524	1.524	-18.382	10.95	-24.845	-8.791	18.96	-40.406	-11.019	-18.818
1525	1.525	-23.43	4.602	-20.185	-15.195	-18.536	-16.616	-12.995	-7.645
1526	1.526	-37.018	-1.361	-18.838	-5.525	-33.523	5.18	-11.302	-17.724
1527	1.527	-49.435	-2.285	-12.466	-7.275	-37.848	-3.243	-3.422	-14.633
1528	1.528	-23.181	0.666	-11.325	-2.637	-33.595	-16.124	-4.822	-28.747
1529	1.529	28.287	-0.06	-10.385	-9.81	-37.1	18.857	-16.675	-21.163
1530	1.53	6.223	-7.366	-9.451	-21.635	-40.219	23.84	7.062	-14.194
1531	1.531	-0.31	-4.433	-6.951	-20.122	-49.348	10.259	-10.034	9.23
1532	1.532	-6.288	-6.94	-6.186	-12.975	-29.491	6.277	-0.819	-0.072
1533	1.533	-11.702	-15.826	-17.032	-11.798	-31.951	17.575	-3.604	-19.872
1534	1.534	-16.726	-14.635	-18.583	-12.933	-24.929	7.584	-1.177	13.58
1535	1.535	-21.169	-19.828	-25.747	-5.563	-18.461	29.52	-3.567	18.061
1536	1.536	-25.197	-22.72	-24.579	-10.39	-24.182	3.991	-18.525	-44.433
1537	1.537	-13.927	-18.478	-18.583	-2.434	-29.317	-13.062	-20.529	-35.538
1538	1.538	9.924	-22.563	-6.8	-5.499	-24.559	-60.132	-11.898	-27.46
1539	1.539	-5.64	-27.429	-8.365	-20.18	-2.782	-40.241	-10.421	9.415
1540	1.54	-13.946	-24.175	-12.635	-22.273	12.975	-22.039	-14.746	2.83
1541	1.541	-16.463	-16.456	-13.796	-0.928	15.725	-16.622	-15.947	33.219
1542	1.542	-9.519	-13.357	-7.801	-15.012	18.279	-1.527	-17.14	38.692
1543	1.543	1.107	-14.281	-6.832	-2.189	2.056	-6.03	-5.366	13.604
1544	1.544	-16.298	-16.737	-9.745	-13.752	-12.83	-18.453	-3.858	0.163
1545	1.545	-37.398	-17.406	-15.759	-3.063	-26.336	-14.842	-2.553	-37.282
1546	1.546	-17.6	-9.361	-8.403	-4.934	0.027	-11.586	-1.446	-32.174
1547	1.547	-20.051	-14.471	-19.23	-10.092	18.835	-8.494	-0.314	-0.202
1548	1.548	-41.06	-11.471	-12.085	1.009	8.822	5.64	-3.45	-12.535
1549	1.549	-38.302	-15.654	-8.44	-6.074	5.812	8.173	-4.448	-31.24
1550	1.55	-20.518	-16.361	-9.664	-2.314	25.656	19.779	-8.74	-27.847
1551	1.551	-13.576	-11.46	-10.677	-8.225	-12.778	9.093	-20.947	-30.93
1552	1.552	-15.699	-11.99	-13.621	-7.172	-40.392	-19.979	-12.28	-62.125
1553	1.553	-13.683	-14.858	-9.411	-15.985	-35.4	-40.709	-7.686	-41.406
1554	1.554	-11.856	-13.463	-2.102	-17.071	-12.735	-6.656	-3.485	-15.031
1555	1.555	-19.704	-6.072	-3.111	-13.905	-8.844	-20.2	-23.076	36.503
1556	1.556	-15.384	-11.257	-2.38	-7.047	17.375	-24.256	-20.39	73.485
1557	1.557	-21.734	-14.125	-9.784	-16.644	27.41	-20.556	-12.846	53.535
1558	1.558	-22.923	-16.611	2.925	-15.398	-19.584	-3.488	-10.533	10.978
1559	1.559	-6.883	-4.392	8.087	-4.473	-66.419	-0.297	-16.923	-49.938
1560	1.56	9.359	-9.595	-9.394	-14.446	-72.421	-3.011	-11.126	-25.459
1561	1.561	-14.032	-11.125	-11.789	-10.675	-88.861	9.677	-9.402	-3.303
1562	1.562	-23.219	-32.771	-18.244	-14.068	-43.337	-1.977	-30.13	-9.772
1563	1.563	-3.392	-42.037	-16.349	-6.632	-0.678	-25.427	-16.017	-40.098
1564	1.564	-10.909	-27.895	-25.117	-5.586	49.386	-16.225	-3.243	-34.653
1565	1.565	-36.687	-20.354	-14.157	-18.681	2.632	3.457	3.691	-49.669
1566	1.566	-19.78	-13.4	-4.155	-47.624	-27.703	-35.085	14.303	-36.1
1567	1.567	20.942	-15.559	-16.024	-43.466	11.057	-7.435	16.203	-40.141
1568	1.568	-6.832	-9.791	-20.746	-32.152	76.719	-32.642	-10.146	-13.728
1569	1.569	-32.002	-8.055	-13.659	-21.986	67.843	-55.44	-28.959	-23.68
1570	1.57	-36.394	-9.586	-14.884	12.564	-21.797	-17.896	-39.064	-7.935
1571	1.571	-48.708	-5.321	-13.8	44.609	-33.68	47.684	-29.817	29.129
1572	1.572	-22.333	-8.995	-29.941	24.007	-22.945	20.982	-27.151	-16.272
1573	1.573	15.377	-14.982	-32.348	-9.945	-13.167	-19.65	-19.666	-34.359
1574	1.574	0.224	-15.93	-21.769	-23.403	-4.354	17.341	-17.374	-6.567
1575	1.575	13.659	-11.084	-16.068	-27.383	-28.847	10.83	-6.726	-21.626
1576	1.576	9.599	-10.323	-14.414	-16.078	-21.646	16.9	-0.933	-17.13
1577	1.577	36.028	-15.941	-9.859	-12.69	-55.264	11.585	-2.694	-29.443
1578	1.578	-15.393	-19.418	-5.676	-9.497	-37.193	-13.494	-1.157	-33.051
1579	1.579	-22.751	-16.126	-6.907	-1.089	-31.852	0.162	11.829	-2.021
1580	1.58	-56.216	-10.715	-17.821	6.535	-16.794	-3.773	3.113	43.898
1581	1.581	-25.815	-11.313	-13.662	-14.49	15.105	-60.383	4.652	13.589
1582	1.582	-9.395	-5.335	-10.089	-28.542	60.962	-52.187	-2.542	8.291
1583	1.583	-14.418	1.976	-13.677	-25.952	42.797	-15.163	1.107	3.357
1584	1.584	-18.834	4.803	-16.891	-14.27	15.186	-21.685	-16.917	-28.55
1585	1.585	-31.203	17.887	-16.034	-3.567	0.148	-15.67	-24.501	-32.594
1586	1.586	-34.883	27.475	-13.618	-9.317	-13.367	-10.205	-8.291	-13.789
1587	1.587	-24.876	22.154	-8.109	-14.503	-34.051	-5.141	-6.218	9.979
1588	1.588	-71.94	20.519	-13.038	-12.912	-30.369	-0.618	-12.065	44.468
1589	1.589	1.992	13.266	-20.473	-22.931	-33.637	-12.944	-13.86	-24.125
1590	1.59	11.885	-6.352	-19.592	-19.21	-30.506	-16.575	-24.944	-33.88
1591	1.591	20.796	-31.975	-6.525	-8.325	-27.745	-26.625	-17.817	-60.516
1592	1.592	12.684	-62.991	-16.283	-12.495	5.784	-17.363	-14.16	-52.305
1593	1.593	-9.353	-67.067	-7.65	-11.262	28.665	-31.533	-10.694	-59.581
1594	1.594	10.607	-93.402	-6.177	-7.704	16.344	1.858	-7.609	-39.584
1595	1.595	-44.344	-83.35	-16.32	-17.324	20.076	-11.791	3.207	-9.154
1596	1.596	-51.728	-67.688	-15.24	-16.095	23.406	-15.899	-18.489	29.607
1597	1.597	-58.331	-36.499	0.362	-12.56	1.574	-4.6	-15.42	14.578
1598	1.598	-27.981	-15.757	-6.105	-15.611	-12.528	-1.323	-18.165	19.071
1599	1.599	32.884	-4.485	3.512	-14.582	-20.093	7.974	-10.669	-9.979
1600	1.6	24.633	-1.177	-12.414	-15.308	-13.153	16.289	-26.969	46.698
1601	1.601	2.511	8.11	-14.606	-9.663	-6.785	8.747	-7.845	54.79
1602	1.602	-44.36	16.428	-8.861	-9.046	2.865	-21.658	-10.412	17.797
1603	1.603	-50.392	8.884	-14.139	-5.723	8.039	-9.31	-8.126	-2.161
1604	1.604	-55.836	6.567	-18.84	-5.113	-12.694	-12.992	-18.8	-20.29
1605	1.605	-40.716	0.164	-17.532	-8.568	-32.421	-23.054	-16.893	-25.632
1606	1.606	-27.108	-1.785	-11.204	-8.152	-34.896	-19.986	-15.182	-20.471
1607	1.607	18.772	-7.021	1.906	-8.504	-41.769	-11.674	-10.556	-33.861
1608	1.608	12.756	-8.58	0.11	-11.187	-31.013	-19.241	-14.827	-37.827
1609	1.609	18.182	-9.947	-4.58	-5.362	-9.677	-16.907	-3.051	-34.08
1610	1.61	3.054	-11.117	-8.88	-4.58	-6.988	-19.036	1.554	-51.138
1611	1.611	-47.244	-21.981	-12.607	-14.068	-14.552	-28.741	-2.72	-41.902
1612	1.612	-27.281	-23.35	-20.975	-7.674	-30.807	-2.444	-3.886	0.646
1613	1.613	3.131	-19.711	-13.67	-6.5	-58.411	31.601	-12.237	31.036
1614	1.614	19.64	-6.581	-6.934	-1.262	-32.019	8.74	-4.906	-18.844
1615	1.615	75.208	-4.869	-14.906	-15.958	-8.114	-20.27	-5.881	14.797
1616	1.616	53.14	-0.247	-18.014	-13.831	-29.916	-31.482	-3.352	-3.301
1617	1.617	19.66	-1.634	-3.302	-8.055	-15.718	-21.468	-10.666	-53.169
1618	1.618	-47.524	-15.994	-9.688	-20.26	7.603	-55.987	-17.413	-59.842
1619	1.619	-74.283	-21.832	-11.62	-21.791	10.839	-14.842	-5.992	-17.436
1620	1.62	-66.219	-5.994	-6.385	-26.037	25.086	35.044	-7.547	-12.078
1621	1.621	-29.29	0.371	-17.406	-11.687	42.926	28.495	-3.295	-6.9
1622	1.622	31.216	-5.424	-10.233	-17.451	40.631	-1.779	0.392	-29.504
1623	1.623	6.813	-14.09	-27.261	-12.204	30.036	-18.19	-17.587	-25.188
1624	1.624	28.94	-9.381	-1.511	-1.178	20.421	-33.3	-30.332	31.735
1625	1.625	-71.838	-5.073	-11.539	-5.444	22.229	-10.479	-14.043	23.693
1626	1.626	-143.963	-22.074	-8.402	-14.365	-1.519	-22.939	-7.605	-13.391
1627	1.627	-78.071	-33.658	-16.67	-15.542	-11.518	-11.771	-9.479	-6.958
1628	1.628	5.425	-27.251	-19.127	-5.874	-33.362	-42.798	-35.75	-13.144
1629	1.629	16.26	-21.43	-12.092	-7.018	-53.062	-30.474	-16.925	3.167
1630	1.63	-13.399	-19.679	2.87	-10.471	-40.225	-4.146	0.177	-11.945
1631	1.631	13.299	-15.021	4.855	-13.532	-47.088	-0.862	3.335	-34.784
1632	1.632	-27.3	-2.047	-0.313	-6.751	-44.829	-4.018	0.69	-22.401
1633	1.633	-49.305	13.827	-1.802	-5.99	-58.212	-1.334	-6.804	19.215
1634	1.634	-29.336	7.436	-8.905	-0.419	-31.802	16.485	0.202	35.637
1635	1.635	-11.119	9.361	-20.65	1.463	2.267	-4.609	2.34	10.394
1636	1.636	27.57	7.618	-12.65	6.091	6.753	-18.731	-3.457	14.809
1637	1.637	12.457	-0.309	-16.836	0.65	19.202	-57.246	-15.6	-39.451
1638	1.638	-10.365	-1.666	-15.594	-8.857	8.012	-62.669	1.876	-76.467
1639	1.639	-39.399	-21.216	-12.026	-20.681	11.276	-17.17	-0.394	-43.031
1640	1.64	-28.113	-12.898	-10.975	-22.259	1.92	25.406	-19.506	-12.77
1641	1.641	-31.352	-25.698	-19.797	-38.158	-0.844	53.075	-27.016	-7.491
1642	1.642	-28.234	-51.472	-18.552	-31.783	-3.383	58.115	-24.643	-12.656
1643	1.643	-19.936	-41.456	-17.511	-22.118	-33.746	71.656	-18.18	-26.315
1644	1.644	-17.479	-38.392	-14.533	-16.912	-29.649	50.943	-8.42	-22.306
1645	1.645	3.603	-30.112	-15.227	-18.472	-18.406	-5.732	-10.069	-48.65
1646	1.646	11.922	-53.34	-14.38	-8.425	5.405	-95.317	-5.33	-38.577
1647	1.647	14.508	-50.224	-13.727	-9.607	21.097	-11.842	-0.996	8.524
1648	1.648	44.985	-47.474	-22.358	-17.944	35.204	-22.599	5.479	42.03
1649	1.649	57.476	-19.155	-18.803	-12.746	27.6	-12.718	-5.279	23.843
1650	1.65	8.407	-0.341	-11.375	-1.931	20.52	-21.623	-15.261	29.242
1651	1.651	-11.519	2.996	-12.297	-12.029	-7.306	-13.498	-8.781	14.16
1652	1.652	-17.566	-6.253	-18.249	-10.9	-3.794	-20.868	-12.138	-8.684
1653	1.653	-23.048	-8.905	-9.287	-14.403	-14.014	-54.357	-13.003	-54.627
1654	1.654	-58.332	8.957	-10.404	-13.436	-23.465	-23.989	-9.992	-36.519
1655	1.655	-81.196	6.665	-3.011	-10.55	-37.727	-7.541	-19.578	-42.01
1656	1.656	-27.049	-3.947	-9.749	-11.337	-55.618	-22.647	-20.65	-47.133
1657	1.657	-4.965	-5.856	-10.501	-12.13	-58.013	-9.11	-14.559	-24.387
1658	1.658	-24.845	-7.576	-8.134	-5.58	-30.389	-21.493	1.595	-36.876
1659	1.659	17.751	-2.901	-8.676	7.562	3.621	-10.274	4.009	4.645
1660	1.66	-20.974	4.268	-14.649	5.595	8.046	6.742	-10.816	43.252
1661	1.661	-46.21	-10.064	-15.408	-6.624	-4.362	3.645	-16.538	28.078
1662	1.662	-41.931	-4.281	-11.939	-14.593	-15.604	-16.089	-7.753	-13.173
1663	1.663	-46.1	-13.024	-15.23	-10.371	15.346	-23.619	0.243	-63.081
1664	1.664	-19.761	1.28	-14.642	-11.571	11.233	-44.666	-3.965	-123.607
1665	1.665	-9.671	-0.648	-21.595	-10.438	-7.555	-19.108	-18.226	-50.254
1666	1.666	-0.324	8.049	-20.624	-5.26	-31.339	4.651	-31.733	-0.881
1667	1.667	42.244	6.464	-21.407	-10.141	-22.051	39.028	-19.501	115.611
1668	1.668	23.994	-0.739	-19.082	-21.59	-19.339	16.15	-17.915	163.142
1669	1.669	7.458	-4.476	-12.497	-7.323	-26.9	-21.441	-16.532	33.025
1670	1.67	-17.812	-17.704	-9.977	-1.573	-24.607	-46.624	-15.331	-124.517
1671	1.671	4.915	-40.578	-7.644	-3.379	-18.243	-60.138	-11.801	-145.573
1672	1.672	-15.854	-62.497	-7.063	-14.472	-20.186	-22.525	-10.785	-164.675
1673	1.673	-57.457	-70.852	-7.639	-21.691	-18.46	-7.344	-7.835	-112.172
1674	1.674	-52.053	-47.641	-15.39	-25.423	-13.875	15.526	-7.036	31.04
1675	1.675	-47.014	-19.409	-10.155	-14.634	-18.25	44.616	-12.647	165.766
1676	1.676	-69.917	-15.763	-16.929	-7.531	-14.704	18.284	-16.115	148.419
1677	1.677	-40.985	-12.532	-14.418	-11.269	0.845	8.077	-6.02	132.564
1678	1.678	-6.974	-9.51	-16.755	-29.336	7.133	-14.005	-10.234	60.389
1679	1.679	24.977	-1.264	-10.194	-31.899	-6.483	-56.669	-16.595	-31.718
1680	1.68	-29.181	-3.855	-7.686	-29.636	-25.909	-38.465	-15.391	-19.92
1681	1.681	-36.522	-1.61	-10.007	-19.058	-23.441	-21.987	-16.301	-52.53
1682	1.682	-29.905	0.431	-8.078	-9.451	-25.799	-27.003	-11.415	-62.455
1683	1.683	-11.723	6.146	-8.676	16.806	6.124	-22.515	1.789	-35.761
1684	1.684	-6.339	4.307	-11.598	27.964	38.025	-10.138	11.493	-11.323
1685	1.685	18.824	-3.73	-14.15	-3.056	-7.85	-6.55	6.301	-48.266
1686	1.686	14.385	-13.898	-14.579	-7.18	-38.224	3.394	-14.388	-1.452
1687	1.687	-6.281	-17.684	-17.511	-10.912	-21.802	6.411	-17.091	-7.455
1688	1.688	-17.477	-23.784	-21.991	-14.272	33.7	-13.423	-14.577	-2.09
1689	1.689	-14.186	-31.237	-22.602	-11.256	55.73	-5.949	-7.599	2.864
1690	1.69	-4.92	-24.552	-14.69	-8.641	35.751	-3.595	-5.471	7.275
1691	1.691	13.654	-29.612	-8.717	-16.272	5.29	-18.426	-7.417	-13.44
1692	1.692	27.753	-27.129	-7.783	-18.693	-11.249	2.912	-23.303	-17.108
1693	1.693	25.22	-24.862	-4.919	-12.384	-14.776	-7.522	-21.18	-54.811
1694	1.694	-9.801	-16.973	-10.756	-16.32	-19.846	-10.232	-23.106	-49.728
1695	1.695	-55.267	-20.111	-13.302	-18.328	-15.375	-12.795	-14.364	-45.235
1696	1.696	-97.837	-13.372	-12.557	-13.164	-27.727	-47.924	-13.567	-65.495
1697	1.697	-92.412	-1.989	-7.738	-14.751	-16.463	-43.008	-18.183	-36.385
1698	1.698	-57.177	-6.662	-11.039	-7.636	0.606	16.561	-8.086	-17.469
1699	1.699	2.46	12.093	-10.479	-11.369	35.086	24.646	-4.368	-20.556
1700	1.7	43.111	-0.665	-3.524	-3.098	57.96	17.25	-22.335	-11.113
1701	1.701	50.407	1.681	-8.367	-4.116	53.923	10.629	-29.855	-2.716
1702	1.702	16.867	-17.461	-16.306	-16.944	35.146	-19.778	-8.736	15.05
1703	1.703	10.783	-30.224	-8.954	-29.193	25.081	-3.339	-11.447	-1.243
1704	1.704	-16.949	-13.958	-9.914	-14.917	-21.954	-18.47	-3.897	-20.5
1705	1.705	8.163	-24.579	-7.389	-20.764	-68.795	-14.025	-1.575	-2.759
1706	1.706	-33.108	-22.631	4.817	-15.585	-62.8	-9.983	-3.706	4.14
1707	1.707	-27.717	-24.381	-11.048	-7.704	-68.221	-13.687	-1.781	6.275
1708	1.708	-12.625	-32.331	-13.171	-20.712	-43.046	-10.41	-7.001	-3.397
1709	1.709	10.184	-13.574	-11.221	-4.886	-38.545	-1.135	10.444	12.418
1710	1.71	30.942	-0.813	-9.451	-11.3	-34.403	-15.215	-1.131	-11.057
1711	1.711	57.288	-3.131	7.988	-13.265	-37.999	-22.683	-3.233	-32.941
1712	1.712	5.824	3.253	-13.094	-8.082	-41.229	-11.073	2.593	-35.699
1713	1.713	-75.61	-10.286	-15.788	-6.586	-19.311	-17.475	0.871	-33.264
1714	1.714	-64.739	-22.491	-18.297	-13.787	-16.525	-11.682	-7.029	-31.095
1715	1.715	-54.824	-8.177	-15.961	-10.156	-24.006	11.158	3.053	-16.329
1716	1.716	-28.066	9.234	-9.572	-11.362	-16.985	20.457	-0.617	-2.839
1717	1.717	-19.894	2.266	-11.496	-16.628	-6.3	0.736	-8.941	16.509
1718	1.718	-41.899	0.151	-20.189	-5.822	18.912	-17.01	-7.966	9.044
1719	1.719	-21.965	-1.772	-21.716	-4.494	22.256	-0.719	-10.847	-2.441
1720	1.72	-3.772	-17.634	-23.03	-0.825	13.003	-19.87	-20.488	-34.361
1721	1.721	-9.223	-6.999	-21.808	5.168	-1.111	-58.389	-19.291	-38.912
1722	1.722	-24.315	-28.297	-18.255	-4.524	-8.631	-86.052	-18.104	-42.995
1723	1.723	-28.765	-48.057	-17.236	-5.717	7.643	-40.517	-12.844	13.694
1724	1.724	-32.862	-30.272	-14.305	-6.914	35.321	-58.62	-1.982	21.861
1725	1.725	-36.563	-18.634	-15.059	-5.98	31.66	24.699	-3.31	-29.699
1726	1.726	-33.268	-7.938	-10.966	-12.772	0.712	108.213	-15.097	-9.588
1727	1.727	1.182	-2.081	-8.995	-6.782	-28.291	140.767	-26.11	-3.51
1728	1.728	5.697	3.219	-8.373	-18.974	-54.546	-7.264	-24.719	-8.916
1729	1.729	-6.628	4.862	-12.41	-10.28	-44.4	-70.775	-21.011	16.168
1730	1.73	-17.78	3.594	-11.989	-8.738	-35.092	-51.668	-19.817	66.261
1731	1.731	-21.013	10.057	-8.658	-10.092	-32.395	-34.257	-12.406	5.479
1732	1.732	-11.709	13.633	-7.46	-11.24	-34.902	-50.098	-15.259	-19.103
1733	1.733	-3.362	16.809	-11.87	-10.056	-9.122	-6.938	-9.203	-41.394
1734	1.734	-16.091	2.169	-4.082	-17.372	1.07	58.886	-11.458	-8.058
1735	1.735	-9.066	-4.185	-9.263	-14.415	10.503	47.106	-1.903	-2.154
1736	1.736	-11.071	-9.981	-12.129	-16.914	36.138	-7.03	-0.683	-18.682
1737	1.737	-20.671	-25.836	-14.606	-11.266	39.486	-16.849	-6.639	-13.688
1738	1.738	-15.422	-27.948	-10.498	-10.66	11.299	-25.705	-5.635	-9.276
1739	1.739	-13.905	-45.398	-13.929	-7.365	15.075	-66.272	-2.693	-5.243
1740	1.74	-15.277	-75.835	-9.225	-13.942	25.236	-58.859	-10.585	-8.975
1741	1.741	4.262	-63.491	-8.575	-7.925	22.189	-25.358	-7.444	-19.097
1742	1.742	-4.032	-44.738	-2.691	-15.269	-20.373	-7.16	-12.236	-41.039
1743	1.743	-16.733	-27.711	-8.228	-12.348	-38.566	-1.737	-16.461	-55.205
1744	1.744	-18.936	-18.408	-6.216	-2.644	-66.23	3.283	-25.33	-32.022
1745	1.745	0.297	-10.036	-8.084	-11.505	-51.127	-1.153	-16.976	-53.922
1746	1.746	-2.204	-17.545	-14.613	-22.301	-28.288	-38.689	-15.965	-45.618
1747	1.747	-13.83	-10.544	-18.827	-15.087	-15.907	-23.615	-16.893	-53.173
1748	1.748	-15.966	-8.386	-13.16	-11.374	-4.669	-19.185	-19.376	-74.196
1749	1.749	-6.266	-10.3	-15.025	-10.156	-21.681	-6.761	-18.56	-42.933
1750	1.75	2.519	-5.036	-13.019	-4.883	-18.543	-10.381	-19.102	19.658
1751	1.751	-14.81	-3.465	-13.525	-9.664	-10.172	-13.629	-9.018	82.28
1752	1.752	1.534	-7.671	-16.939	-7.081	-7.65	-22.89	9.769	41.816
1753	1.753	-21.84	-11.287	-15.531	-19.215	-5.392	-14.566	2.249	49.333
1754	1.754	-43.674	-12.422	-16.635	-17.448	-7.604	-6.993	4.586	29.499
1755	1.755	-35.341	-9.296	-13.887	-9.463	-9.671	18.753	-1.791	23.558
1756	1.756	-1.828	-4.43	-11.176	-5.149	-11.602	8.675	4.025	-37.397
1757	1.757	-6.288	-1.886	-11.931	-13.983	-13.328	5.584	-4.664	-12.969
1758	1.758	-2.221	-5.915	-16.366	-7.915	-9.204	-2.716	-12.56	24.004
1759	1.759	-36.263	-7.806	-25.061	-13.086	-5.568	-41.222	-19.683	43.884
1760	1.76	-40.687	-17.805	-19.039	-15.918	-6.739	-46.625	-20.795	13.486
1761	1.761	-36.581	-22.002	-9.329	-13.346	-1.508	18.993	-14.765	8.099
1762	1.762	-40.206	-23.105	-8.135	-9.223	-0.526	10.086	-7.39	-6.963
1763	1.763	-23.187	-9.898	-2.128	-14	-3.007	1.968	-14.142	15.93
1764	1.764	-7.584	-4.636	-7.347	-7.94	-3.716	-20.092	-4.449	-29.904
1765	1.765	-4.918	-9.269	-2.51	-7.121	-8.5	-0.152	-5.607	-23.887
1766	1.766	2.604	-10.594	-6.755	-6.474	-11.767	5.867	-4.441	-29.254
1767	1.767	9.564	-24.868	-9.061	-16.468	-10.01	-10.566	-1.343	-34.189
1768	1.768	24.472	-26.766	-9.622	-23.568	-5.165	-15.599	-10.256	-65.999
1769	1.769	-0.691	-21.519	-19.667	-22.345	4.936	-20.079	-18.584	-78.25
1770	1.77	2.614	-13.573	-29.715	-16.292	23.745	-16.015	-13.376	-74.411
1771	1.771	-13.03	-20.734	-30.858	-8.877	10.993	-27.268	-2.561	-105.25
1772	1.772	-27.145	-14.336	-12.841	-2.036	13.305	-24.03	-9.742	-67.625
1773	1.773	-19.588	-6.024	4.984	-2.779	19.667	-33.404	-0.858	-32.345
1774	1.774	-12.618	-15.723	2.677	-3.519	6.108	-25.076	-4.354	18.147
1775	1.775	-23.262	-9.333	-3.681	-5.416	-2.594	-12.269	-3.389	24.94
1776	1.776	-25.193	-5.837	-13.331	-7.304	-10.54	8.96	-6.302	43.357
1777	1.777	-41.043	-21.879	-15.047	-16.161	-32.248	11.853	-14.251	38.123
1778	1.778	-9.075	-33.463	-3.992	-12.444	-41.581	29.809	-13.3	23.187
1779	1.779	-4.604	-18.54	-5.327	-13.583	0.944	13.52	-18.15	64.439
1780	1.78	-33.611	-12.721	-11.7	-10.459	6.91	-5.717	-31.311	47.959
1781	1.781	0.451	-24.898	-10.523	-9.444	-9.559	-18.506	-21.637	12.765
1782	1.782	-4.006	-13.85	-13.61	-8.631	-34.715	2.632	-19.891	35.6
1783	1.783	-8.091	-3.781	-18.439	-6.283	-75.932	-11.419	-18.335	-10.339
1784	1.784	-19.343	15.77	-17.652	-17.095	-59.456	-3.784	-16.969	-28.671
1785	1.785	-57.095	18.464	-12.015	-12.426	-44.337	-24.76	-13.288	-56.494
1786	1.786	-21.876	0.639	-12.566	-28.265	-30.764	-16.381	-14.438	-41.478
1787	1.787	0.958	-6.36	-17.186	-17.598	-18.329	-13.913	-9.208	-37.094
1788	1.788	30.025	25.531	-23.743	-0.144	-7.063	-49.019	-8.236	-33.105
1789	1.789	11.304	29.954	-24.5	2.216	-3.765	-23.967	-5.714	-6.829
1790	1.79	1.277	17.527	-22.174	-8.407	5.546	7.882	-8.028	-3.488
1791	1.791	-20.575	-8.85	-22.755	-6.458	2.856	3.84	-11.515	-6.525
1792	1.792	-51.714	-18.938	-18.1	-11.655	0.354	15.128	-9.587	-31.985
1793	1.793	-89.25	-28.225	-17.519	-13.188	-11.286	11.898	-6.685	-41.919
1794	1.794	-64.098	-47.941	-12.693	-23.234	-9.181	-16.3	-5.337	-26.125
1795	1.795	-32.186	-35.136	-2.631	-19.527	0.452	-12.589	-7.67	-17.752
1796	1.796	-19.794	-23.478	1.631	-20.653	-1.313	-9.316	-4.767	-25.279
1797	1.797	-1.013	-12.8	-7.266	-4.573	-5.972	-0.067	-2.833	-50.908
1798	1.798	9.087	-14.695	-22.928	-16.157	1.185	-8.44	-5.547	-47.448
1799	1.799	6.009	-19.878	-20.795	-9.743	-2.483	-26.211	-3.998	-18.833
1800	1.8	8.724	-21.399	-18.885	-11.662	-6.005	-23.824	-3.23	-29.664
1801	1.801	-4.045	-43.032	-17.162	-20.364	10.033	-21.684	-4.011	-66.927
1802	1.802	-6.412	-58.671	-9.247	-18.816	35.765	-19.733	-0.334	-31.438
1803	1.803	-12.843	-27.485	-7.908	2.873	25.714	-24.96	3.177	9.679
1804	1.804	-14.859	-15.075	3.885	-6.416	22.635	-17.013	6.486	26.033
1805	1.805	-16.715	-18.731	27.678	-14.737	36.766	4.687	-0.058	71.348
1806	1.806	-12.171	-15.429	10.643	-17.232	34.257	-10.982	-14.726	28.558
1807	1.807	-13.615	-18.529	-5.038	-10.249	-0.738	-25.136	-29.564	44.878
1808	1.808	-14.88	-26.878	-7.74	-8.133	-46.166	-7.418	-31.443	69.944
1809	1.809	-8.964	-24.401	-15.286	-10.067	-52.124	-9.808	-26.168	28.673
1810	1.81	-14.238	-12.834	-22.255	-4.85	-46.677	-16.255	-21.483	-32.229
1811	1.811	-17.125	-15.027	-11.605	-9.484	-41.622	-6.639	-14.291	-40.33
1812	1.812	-11.067	-5.409	-9.668	-8.128	-46.045	-8.377	-13.103	-47.627
1813	1.813	-13.39	-10.695	-11.412	-9.293	-41.953	-6.843	-11.928	-14.158
1814	1.814	-15.313	0.312	-6.761	-3.291	-23.154	-5.49	-8.823	3.918
1815	1.815	-10.606	-6.805	-16.83	-19.353	0.67	-4.348	-5.911	-12.834
1816	1.816	-2.801	-13.146	-15.674	-21.678	9.972	-3.193	-8.421	-38.255
1817	1.817	-7.977	-14.254	-19.165	-15.298	18.311	-8.415	-6.124	-42.843
1818	1.818	-12.754	-6.865	-22.273	-9.49	0.516	0.432	-9.655	-55.338
1819	1.819	-11.962	-3.922	-17.465	-4.261	-6.419	-12.785	-3.724	-74.209
1820	1.82	-14.376	-8.153	-18.274	-12.187	-8.474	-4.145	-6.12	-50.5
1821	1.821	-6.509	-10.443	-14.242	-16.427	1.284	-5.721	-5.604	-3.521
1822	1.822	-16.257	-8.484	-12.338	3.126	3.049	13.004	-5.054	16.329
1823	1.823	-12.661	-7.888	-7.705	-5.191	-1.6	-20.538	-6.83	-38.778
1824	1.824	-11.569	-10.776	-16.598	-12.737	-5.877	-43.448	-8.2	-60.924
1825	1.825	-14.726	-8.241	-15.438	-19.701	-4.745	-55.897	-5.876	-94.447
1826	1.826	-21.566	-9.554	-11.976	-21.817	-15.612	-44.718	-11.703	-27.312
1827	1.827	-11.927	-13.58	-11.024	-12.136	-22.852	-20.931	-14.062	-0.615
1828	1.828	-3.052	-8.731	-10.064	-6.912	-24.204	7.295	-13.522	88.992
1829	1.829	-21.05	-6.79	-9.291	-5.361	-18.415	3.602	-15.479	124.578
1830	1.83	-13.499	-14.517	-13.351	-21.237	-13.293	-20.224	-10.059	70.368
1831	1.831	-11.204	-15.462	-6.775	-14.836	-22.214	-42.135	-9.455	20.941
1832	1.832	3.708	-8.676	-9.301	-5.132	-16.176	-61.933	-14.056	47.562
1833	1.833	5.627	-12.919	-16.663	-6.843	-10.869	-23.456	-11.103	71.9
1834	1.834	-20.702	-12.12	-21.513	-11.444	-4.029	-7.054	-7.575	79.168
1835	1.835	-24.399	-14.021	-27.516	-12.78	-3.187	18.071	-7.931	5.138
1836	1.836	-27.745	-9.356	-23.452	-9.125	-12.037	49.95	-5.768	-24.574
1837	1.837	-62.206	-11.098	-21.524	-15.173	-13.129	53.972	-11.737	-15.76
1838	1.838	-57.759	-19.044	-11.471	-16.159	-12.097	57.61	-12.474	-40.194
1839	1.839	-37.044	-13.032	-4.32	-1.419	-22.862	6.068	-13.222	-106.999
1840	1.84	-18.282	-9.928	-0.653	-3.5	-15.637	-60.732	-9.709	-98.102
1841	1.841	-8.261	-14.793	-11.494	-13.167	-16.729	-51.835	-5.033	-106.223
1842	1.842	-11.413	-14.074	-1.432	-7.937	-10.667	-27.458	-13.909	-128.282
1843	1.843	-8.8	-14.911	-0.274	-9.474	-17.962	-20.104	-10.205	-94.802
1844	1.844	-1.355	-13.031	-11.119	-13.716	-7.076	-0.182	-11.344	-3.268
1845	1.845	-12.996	-19.1	-18.278	-25.533	0.131	30.157	-10.358	9.916
1846	1.846	-19.355	-15.089	-21.949	-14.527	14.505	13.676	-7.44	-49.66
1847	1.847	-48.347	-15.706	-27.937	-15.874	12.608	28.734	-4.906	-82.132
1848	1.848	-27.595	-17.645	-11.878	-12.19	7.401	-39.998	-10.517	-210.397
1849	1.849	-8.777	-8.74	9.2	-3.886	28.134	-49.9	-2.588	-157.882
1850	1.85	-5.451	-20.567	0.86	3.462	14.037	-5.245	-3.561	-141.907
1851	1.851	16.454	-15.946	-1.675	0.568	1.287	-13.418	-2.604	74.932
1852	1.852	19.172	-14.646	-8.663	-12.613	-14.946	-6.097	-15.777	291.958
1853	1.853	21.662	-15.868	-10.802	-10.664	-17.061	-12.705	-17.728	207.687
1854	1.854	28.593	-14.735	-12.756	-8.9	-7.39	-18.723	-29.939	182.267
1855	1.855	17.934	-7.399	-14.513	-19.939	-12.637	8.949	-34.602	159.159
1856	1.856	23.662	3.41	-12.967	-12.773	-33.375	13.987	-44.696	11.017
1857	1.857	18.374	16.344	-23.049	1.559	-41.746	45.925	-38.356	-8.048
1858	1.858	-5.496	11.093	-19.397	-8.093	-24.015	8.379	-30.094	-25.36
1859	1.859	-57.056	6.416	-18.263	-6.331	-7.865	-26.823	-20.478	-104.747
1860	1.86	-94.112	7.747	-17.327	-23.725	-5.833	-22.344	-8.733	-90.275
1861	1.861	-100.77	-4.077	-6.528	-12.115	-7.846	-26.392	2.253	-103.333
1862	1.862	-33.694	-5.661	-5.184	-5.76	-9.645	-22.705	15.168	-43.672
1863	1.863	-24.842	-27.38	-11.581	-15.474	-11.252	-39.722	9.895	54.15
1864	1.864	-49.262	-74.482	-8.115	-10.293	-7.048	-36.6	11.387	146.347
1865	1.865	-41.942	-67.97	-7.161	-8.798	-5.917	-28.261	7.049	86.746
1866	1.866	-22.052	-62.025	-12.024	-7.482	-11.91	-30.754	26.486	-32.598
1867	1.867	-28.09	-45.625	-11.282	-21.797	-4.552	4.325	34.718	-48.384
1868	1.868	10.575	-40.629	0.882	-23.702	-19.258	-0.674	32.146	-62.695
1869	1.869	66.065	-17.837	-4.367	-21.908	-42.696	3.809	20.502	-49.55
1870	1.87	29.038	-13.827	-12.333	-20.304	-33.426	-25.179	9.833	-61.239
1871	1.871	9.062	-10.201	-11.024	-4.399	3.522	-13.942	-15.357	-28.708
1872	1.872	3.034	-0.21	-12.239	-2.261	18.605	3.076	-18.715	60.184
1873	1.873	-2.413	2.793	-18.326	-4.191	23.045	6.18	-28.082	24.651
1874	1.874	-7.489	-11.443	-15.3	-9.424	10.65	3.457	-42.289	13.874
1875	1.875	-11.994	-24.306	-6.474	-20.478	-0.591	-4.088	-19.156	-15.672
1876	1.876	-32.762	-17.433	-19.691	-13.319	30.361	-15.695	-9.938	-24.56
1877	1.877	-44.051	-6.875	-24.96	-14.484	92.846	-9.29	-12.727	-48.832
1878	1.878	-34.083	-8.873	-20.361	-13.305	83.911	-15.038	-25.605	-41.355
1879	1.879	-31.092	-3.723	-24.665	-5.935	10.518	-27.168	-41.961	-21.29
1880	1.88	-22.871	-8.43	-21.041	-20.631	-58.634	-22.468	-56.974	-2.978
1881	1.881	-25.47	-9.83	-12.774	-27.027	-103.408	-15.288	-51.266	-30.567
1882	1.882	-9.293	-3.481	-15.92	-25.093	-127.863	-16.431	-42.669	-45.537
1883	1.883	-19.957	-9.508	-15.009	-30.33	-105.861	-15.234	-28.458	-40.832
1884	1.884	-17.973	-8.587	-17.574	-12.909	-59.09	-18.258	-11.159	-28.128
1885	1.885	-9.27	-5.722	-13.557	22.147	-16.592	-13.356	-8.956	-31.525
1886	1.886	-14.138	-9.054	-8.763	27.252	-11.234	-10.766	-6.944	-14.321
1887	1.887	-6.273	-8.334	-9.384	4.527	3.809	-9.938	-8.981	-29.94
1888	1.888	-5.008	-12.456	-12.325	-24.35	3.181	-7.94	-0.364	-21.791
1889	1.889	-13.972	-14.46	-10.792	-35.075	7.592	-7.293	-5.104	-19.626
1890	1.89	-0.831	-4.459	-11.188	-8.726	3.493	-6.688	-9.47	-22.335
1891	1.891	-9.542	-5.883	-11.6	-5.468	-0.194	-10.794	-9.59	-15.261
1892	1.892	4.764	-7.101	-6.815	-14.81	-3.494	-11.244	-8.565	-21.974
1893	1.893	-8.84	-18.002	-3.584	-17.529	-6.593	-7.954	-5.241	-12.451
1894	1.894	-35.198	-13.816	-9.058	0.243	-3.893	-1.324	-4.407	-14.204
1895	1.895	-46.449	-10.191	-8.532	11.817	-6.424	-8.025	-5.479	-6.352
1896	1.896	-36.417	-13.731	-13.23	-15.94	0.523	-0.049	-9.821	-13.59
1897	1.897	-27.161	-29.842	-11.547	-4.779	6.907	-0.996	2.288	-22.446
1898	1.898	-24.513	-32.231	-11.995	5.231	1.089	-5.789	0.467	-23.625
1899	1.899	-22.027	-13.134	-7.59	-4.082	-11.14	-1.593	-4.277	-20.681
1900	1.9	-24.355	-10.676	-7.025	-18.256	-9.626	-0.893	-3.034	-6.103
1901	1.901	-13.702	0.887	-5.689	-0.44	-2.541	-5.743	-6.83	-16.791
1902	1.902	7.612	-1.279	-10.175	-26.158	11.68	-5.202	-5.789	-3.088
1903	1.903	4.908	-3.254	-6.146	-16.097	5.779	-14.14	-6.89	9.305
1904	1.904	-18.285	-5.047	-5.761	-0.436	3.988	-15.313	-9.91	17.249
1905	1.905	28.755	-3.529	-9.038	-20.181	8.633	-7.01	-9.222	38.892
1906	1.906	8.823	-2.183	-15.606	-22.713	7.286	-18.815	-8.496	-8.163
1907	1.907	2.823	-13.953	-24.48	-25.026	-7.039	-17.315	-6.579	-15.01
1908	1.908	8.224	-15.434	-23.296	-18.627	-8.987	-18.707	-6.01	-45.62
1909	1.909	13.201	-19.622	-22.293	-20.569	-10.722	-22.468	-0.633	-73.581
1910	1.91	-9.72	-15.891	-17.415	2.264	-12.268	-14.305	-10.201	-58.793
1911	1.911	-13.883	-7.522	-28.797	17.922	-16.521	-0.487	-1.363	-8.67
1912	1.912	-32.736	-0.145	-24.138	15.203	-10.123	-6.34	-7.383	-28.823
1913	1.913	-42.807	12.646	-16.993	12.697	-4.103	-15.085	-2.151	13.604
1914	1.914	-39.712	3.948	-15.824	15.016	-7.164	-7.212	12.553	74.423
1915	1.915	-25.593	-19.877	-12.315	-12.666	-19.883	-11.54	27.447	0.958
1916	1.916	-23.064	-29.925	-4.919	-46.73	-14.602	-31.152	-1.609	-28.882
1917	1.917	-25.33	-39.176	-9.71	-51.196	-13.002	-17.082	-30.665	33.276
1918	1.918	-18.893	-24.989	-13.9	-55.301	-11.602	-9.545	-49.472	41.043
1919	1.919	-9.155	-17.35	-1.618	-44.097	-17.983	-25.812	-46.243	-70.302
1920	1.92	-28.424	-24.183	7.167	-27.066	-21.507	6.119	-37.042	40.774
1921	1.921	-30.919	-9.134	11.891	-5.192	-16.323	19.633	-5.954	26.258
1922	1.922	-33.262	4.568	33.651	8.966	-17.29	7.232	-1.954	12.997
1923	1.923	-14.144	9.937	11.865	6.494	-21.542	-3.978	-5.661	-22.674
1924	1.924	-6.622	-13.742	3.612	8.851	-17.479	-27.806	-2.376	-33.727
1925	1.925	-4.311	-10.341	-14.134	-14.531	-18.05	-24.738	-18.044	-4.348
1926	1.926	-6.456	-19.49	-21.047	-11.4	-13.332	-16.439	-15.312	-31.367
1927	1.927	22.519	-39.08	-18.878	-19.672	-7.833	-24.042	2.533	-23.458
1928	1.928	26.547	-21.128	-16.886	-12.064	3.124	-7.843	-4.425	13.297
1929	1.929	0.226	-27.964	-11.56	-9.692	20.611	-10.025	1.946	6.491
1930	1.93	-9.827	-42.748	-13.004	-3.251	22.921	-0.4	-7.72	-36.299
1931	1.931	-12.9	-40.695	-14.245	-5.11	12.207	-12.638	1.006	-108.578
1932	1.932	-49.831	-35.376	-10.436	7.144	6.325	-30.051	-6.893	-177.685
1933	1.933	-95.267	-17.886	-21.147	-10.211	7.986	-23.042	0.359	-186.555
1934	1.934	-52.648	-20.166	-22.394	-31.252	18.992	-3.836	-0.676	-129.576
1935	1.935	-24.92	-13.751	-23.459	-62.347	-2.643	-1.274	-6.549	-77.769
1936	1.936	10.36	-0.183	-17.378	-74.651	-18.239	19.854	-18.248	9.757
1937	1.937	5.963	1.592	-14.192	-93.338	-20.862	-5.662	-29.177	188.588
1938	1.938	-6.355	3.194	-22.995	-41.799	-23.294	-22.678	-21.893	265.06
1939	1.939	-17.522	1.883	-21.742	39.716	-30.183	-31.951	-9.966	194.993
1940	1.94	-14.191	8.313	-5.599	72.264	-36.487	-17.783	1.219	89.006
1941	1.941	1.553	-7.29	6.106	62.443	-30.59	15.717	14.337	108.177
1942	1.942	27.162	-0.817	12.58	17.774	-25.259	-16.223	19.718	-49.343
1943	1.943	3.436	5.068	3	25.925	-20.513	-45.235	-3.928	-112.824
1944	1.944	-5.775	-10.742	-9.095	18.591	-4.565	-41.56	-27.6	21.794
1945	1.945	-14.056	-8.572	-13.651	38.553	1.893	3.162	-36.765	4.321
1946	1.946	-16.559	-10.47	-9.307	20.39	-7.738	-2.798	-28.322	-138.852
1947	1.947	-9.579	5.432	-8.076	3.95	-5.971	-19.193	-25.696	-81.155
1948	1.948	-15.924	-0.935	-6.858	-21.16	5.053	16.1	-9.335	-28.696
1949	1.949	-21.689	0.984	-18.61	1.705	9.287	20.596	5.667	18.915
1950	1.95	-30.367	-14.909	-23.205	-44.176	21.064	-0.074	7.705	-24.246
1951	1.951	-28.786	-17.064	-10.179	-50.208	22.571	11.183	6.085	-37.38
1952	1.952	-15.78	-11.268	-15.347	-33.781	0.869	7.936	4.66	22.263
1953	1.953	-38.54	-2.558	-39.098	-18.692	-33.586	-20.282	-8.178	33.17
1954	1.954	-22.784	-16.875	-42.344	-23.141	-56.455	-16.582	-34.353	-16.132
1955	1.955	-25.435	-26.567	-33.024	-19.079	-52.405	-13.267	-53.003	-78.604
1956	1.956	-22.818	-49.437	-35.721	-30.32	-41.174	21.221	-62.959	-5.201
1957	1.957	-15.793	-58.755	-28.158	-20.28	-24.14	16.799	-40.97	-54.491
1958	1.958	-5.135	-56.105	-25.837	-11.02	-14.87	12.785	1.738	-9.692
1959	1.959	-10.931	-38.39	-19.455	-13.759	4.843	39.145	44.428	-34.006
1960	1.96	-9.176	-26.886	-9.79	-11.282	2.278	1.461	28.091	-85.609
1961	1.961	-7.602	-12.087	16.514	-8.982	-4.739	-54.015	-7.037	-38.698
1962	1.962	-6.202	-6.383	35.251	-19.656	-11.161	-46.575	-20.474	-32.584
1963	1.963	-2.487	-11.682	4.256	-13.88	-20.861	-26.583	-16.314	28.393
1964	1.964	-10.777	-7.029	-8.162	-5.195	-26.109	-8.358	-12.544	36.634
1965	1.965	-15.966	-14.166	-19.423	-9.875	-21.478	-2.883	-2.376	44.191
1966	1.966	-30.627	-12.952	-22.748	0.145	-17.25	-7.867	7.024	37.776
1967	1.967	-24.198	-6.901	-32.074	8.971	-2.948	-21.384	9.8	31.98
1968	1.968	-6.737	-20.833	-34.832	-9.11	18.322	-25.421	17.395	-51.075
1969	1.969	0.255	-30.51	-22.109	-21.965	38.055	-29.052	19.758	-62.846
1970	1.97	6.705	-32.25	-24.485	-19.707	40.562	-18.95	-7.85	-52.051
1971	1.971	12.573	-30.696	-22.407	-26.117	24.293	-21.956	-26.539	-81.433
1972	1.972	14.371	-11.924	-16.657	-31.921	17.896	-30.139	-43.472	-36.472
1973	1.973	-9.378	0.861	-4.511	-23.186	12.077	3.472	-52.669	53.332
1974	1.974	-26.33	-1.459	6.446	-24.728	-14.26	-0.881	-49.874	41.691
1975	1.975	-23.147	-33.42	13.523	-26.07	-70.963	-13.185	-26.563	74.203
1976	1.976	-3.303	-28.996	12.254	-27.256	-46.579	5.656	-23.379	-14.839
1977	1.977	-21.024	-16.634	-5.846	-30.768	-39.234	8.994	7.87	-26.818
1978	1.978	-32.55	-5.45	-34.202	-14.735	-19.298	-0.249	20.344	5.612
1979	1.979	-30.382	4.602	-30.625	-12.418	-13.291	-8.495	-5.916	15.477
1980	1.98	-28.435	-4.71	-27.433	-35.841	-7.859	-5.911	-9.174	-65.098
1981	1.981	-30.162	9.414	-30.626	-20.162	-12.881	-36.22	-6.023	-119.068
1982	1.982	-22.223	22.172	-22.414	-11.861	0.652	-56.858	-31.489	-128.693
1983	1.983	-26.474	29.102	-4.696	-4.359	-3.425	-45.568	-34.724	-119.523
1984	1.984	-27.616	26.94	2.2	2.521	-7.118	-35.444	-12.803	-111.187
1985	1.985	-21.527	21.093	12.769	4.57	-3.837	-13.505	6.979	-14.64
1986	1.986	-20.462	-1.744	3.057	-5.176	-6.959	-5.117	9.495	182.729
1987	1.987	-23.258	-23.599	-9.154	-6.967	1.326	7.723	-11.625	267.042
1988	1.988	-13.499	-20.906	-7.61	-11.671	-1.219	5.422	-3.388	241.615
1989	1.989	-7.053	-23.432	-0.465	-10.29	-8.21	-13.723	-31.723	-14.167
1990	1.99	-20.173	-39.692	-14.791	-1.304	-23.126	4.098	-28.109	-116.107
1991	1.991	-21.875	-50.343	-12.868	7.069	-36.68	20.382	-24.864	-85.035
1992	1.992	-23.37	-40.679	-18.102	6.17	-31.449	-2.997	-21.82	-56.878
1993	1.993	-30.48	-28.515	-19.708	3.251	-14.014	12.655	3.695	19.899
1994	1.994	-13.423	-11.125	-18.389	4.012	-7.015	-1.526	6.94	-3.414
1995	1.995	7.692	-8.821	-17.282	3.216	7.94	-24.806	3.821	-66.856
1996	1.996	16.026	-10.959	-9.004	-7.64	21.545	-27.917	6.523	-47.746
1997	1.997	-1.773	-12.909	-1.682	-31.483	37.459	-36.265	14.049	-30.508
1998	1.998	0.549	13.404	-4.673	-7.738	31.113	-13.075	7.056	-14.715
[truncated: 13,152 more rows]
