# Supplementary material for: Associations between lower-limb muscle activation and knee flexion in post-stroke individuals: A study on the stance-to-swing phases of gait
Source: PLoS One. 2017 Sep 8;12(9):e0183865. doi: 10.1371/journal.pone.0183865 (PMC5590852; doi:10.1371/journal.pone.0183865)
Supplement: S1 Dataset — (ZIP) [file pone.0183865.s001.zip › S1_Dataset/Patient group/5/3/point.csv]

Frame	Time	sacrum.X	sacrum.Y	sacrum.Z	r asis.X	r asis.Y	r asis.Z	r thigh.X	r thigh.Y	r thigh.Z	r bar 1.X	r bar 1.Y	r bar 1.Z	r knee 1.X	r knee 1.Y	r knee 1.Z	r knee 2.X	r knee 2.Y	r knee 2.Z	r bar 2.X	r bar 2.Y	r bar 2.Z	r mall.X	r mall.Y	r mall.Z	r met.X	r met.Y	r met.Z	l asis.X	l asis.Y	l asis.Z	l thigh.X	l thigh.Y	l thigh.Z	l bar 1.X	l bar 1.Y	l bar 1.Z	l knee 1.X	l knee 1.Y	l knee 1.Z	l knee 2.X	l knee 2.Y	l knee 2.Z	l bar 2.X	l bar 2.Y	l bar 2.Z	l mall.X	l mall.Y	l mall.Z
0	0	2.165	1.083	0.473	NaN	NaN	NaN	2.093	0.971	0.261	NaN	NaN	NaN	2.108	0.538	0.286	NaN	NaN	NaN	2.151	0.32	0.236	2.137	0.106	0.278	2.011	0.018	0.245	NaN	NaN	NaN	2.056	0.95	0.637	2.086	0.697	0.666	NaN	NaN	NaN	NaN	NaN	NaN	2.133	0.292	0.648	2.002	0.02	0.625
1	0.005	2.165	1.083	0.473	NaN	NaN	NaN	2.093	0.971	0.261	NaN	NaN	NaN	2.108	0.538	0.286	NaN	NaN	NaN	2.151	0.32	0.236	2.137	0.106	0.278	2.013	0.017	0.246	NaN	NaN	NaN	2.056	0.95	0.638	2.086	0.697	0.666	NaN	NaN	NaN	NaN	NaN	NaN	2.133	0.292	0.648	2.005	0.018	0.625
2	0.01	2.165	1.083	0.473	NaN	NaN	NaN	2.093	0.971	0.261	NaN	NaN	NaN	2.108	0.538	0.286	NaN	NaN	NaN	2.15	0.32	0.236	2.137	0.106	0.279	2.018	0.015	0.246	NaN	NaN	NaN	2.056	0.95	0.638	2.085	0.697	0.667	NaN	NaN	NaN	NaN	NaN	NaN	2.133	0.292	0.648	2.006	0.016	0.625
3	0.015	2.165	1.083	0.473	NaN	NaN	NaN	2.093	0.971	0.262	NaN	NaN	NaN	2.109	0.539	0.286	NaN	NaN	NaN	2.15	0.32	0.236	2.137	0.106	0.279	2.02	0.014	0.247	NaN	NaN	NaN	2.057	0.95	0.638	2.085	0.697	0.667	NaN	NaN	NaN	NaN	NaN	NaN	2.133	0.292	0.648	2.007	0.016	0.625
4	0.02	2.165	1.083	0.473	NaN	NaN	NaN	2.093	0.971	0.262	NaN	NaN	NaN	2.109	0.539	0.286	NaN	NaN	NaN	2.15	0.32	0.236	2.137	0.106	0.279	2.021	0.014	0.247	NaN	NaN	NaN	2.057	0.95	0.638	2.085	0.696	0.667	NaN	NaN	NaN	NaN	NaN	NaN	2.133	0.292	0.648	2.007	0.015	0.625
5	0.025	2.165	1.083	0.473	NaN	NaN	NaN	2.093	0.971	0.262	NaN	NaN	NaN	2.109	0.539	0.286	NaN	NaN	NaN	2.15	0.32	0.236	2.137	0.106	0.279	2.021	0.014	0.246	NaN	NaN	NaN	2.057	0.95	0.638	2.085	0.696	0.667	NaN	NaN	NaN	NaN	NaN	NaN	2.133	0.292	0.648	2.007	0.015	0.625
6	0.03	2.165	1.083	0.473	NaN	NaN	NaN	2.093	0.971	0.262	NaN	NaN	NaN	2.109	0.539	0.286	NaN	NaN	NaN	2.15	0.319	0.236	2.137	0.106	0.279	2.02	0.014	0.246	NaN	NaN	NaN	2.057	0.95	0.638	2.086	0.696	0.667	NaN	NaN	NaN	NaN	NaN	NaN	2.133	0.292	0.648	2.007	0.015	0.625
7	0.035	2.165	1.083	0.473	NaN	NaN	NaN	2.093	0.971	0.262	NaN	NaN	NaN	2.109	0.539	0.286	NaN	NaN	NaN	2.15	0.319	0.236	2.137	0.106	0.279	2.02	0.014	0.246	NaN	NaN	NaN	2.057	0.95	0.638	2.085	0.696	0.667	NaN	NaN	NaN	NaN	NaN	NaN	2.132	0.291	0.649	2.007	0.015	0.625
8	0.04	2.165	1.083	0.473	NaN	NaN	NaN	2.093	0.971	0.262	NaN	NaN	NaN	2.109	0.539	0.286	NaN	NaN	NaN	2.15	0.319	0.236	2.137	0.106	0.279	2.02	0.014	0.246	NaN	NaN	NaN	2.057	0.95	0.638	2.086	0.696	0.667	NaN	NaN	NaN	NaN	NaN	NaN	2.132	0.291	0.649	2.007	0.015	0.625
9	0.045	2.165	1.083	0.474	NaN	NaN	NaN	2.094	0.971	0.262	NaN	NaN	NaN	2.109	0.539	0.286	NaN	NaN	NaN	2.15	0.319	0.236	2.137	0.106	0.279	2.021	0.014	0.246	NaN	NaN	NaN	2.057	0.95	0.638	2.086	0.696	0.667	NaN	NaN	NaN	NaN	NaN	NaN	2.132	0.291	0.649	2.007	0.015	0.625
10	0.05	2.165	1.083	0.474	NaN	NaN	NaN	2.094	0.971	0.262	NaN	NaN	NaN	2.109	0.539	0.286	NaN	NaN	NaN	2.15	0.319	0.236	2.137	0.106	0.279	2.021	0.014	0.246	NaN	NaN	NaN	2.057	0.95	0.638	2.086	0.696	0.667	NaN	NaN	NaN	NaN	NaN	NaN	2.132	0.291	0.649	2.007	0.015	0.625
11	0.055	2.165	1.083	0.474	NaN	NaN	NaN	2.094	0.971	0.262	NaN	NaN	NaN	2.109	0.539	0.286	NaN	NaN	NaN	2.15	0.319	0.236	2.137	0.106	0.279	2.021	0.014	0.246	NaN	NaN	NaN	2.057	0.95	0.638	2.086	0.697	0.667	NaN	NaN	NaN	NaN	NaN	NaN	2.132	0.291	0.649	2.007	0.015	0.625
12	0.06	2.165	1.083	0.474	NaN	NaN	NaN	2.094	0.971	0.262	NaN	NaN	NaN	2.109	0.539	0.286	NaN	NaN	NaN	2.15	0.319	0.236	2.137	0.106	0.279	2.021	0.014	0.246	NaN	NaN	NaN	2.057	0.95	0.638	2.086	0.697	0.667	NaN	NaN	NaN	NaN	NaN	NaN	2.132	0.291	0.649	2.007	0.015	0.625
13	0.065	2.165	1.083	0.474	NaN	NaN	NaN	2.094	0.971	0.262	NaN	NaN	NaN	2.109	0.539	0.286	NaN	NaN	NaN	2.15	0.319	0.236	2.137	0.106	0.279	2.021	0.014	0.246	NaN	NaN	NaN	2.057	0.95	0.638	2.086	0.697	0.667	NaN	NaN	NaN	NaN	NaN	NaN	2.132	0.291	0.649	2.007	0.015	0.625
14	0.07	2.165	1.083	0.474	NaN	NaN	NaN	2.094	0.971	0.262	NaN	NaN	NaN	2.109	0.539	0.286	NaN	NaN	NaN	2.15	0.319	0.236	2.137	0.106	0.279	2.021	0.014	0.246	NaN	NaN	NaN	2.057	0.95	0.638	2.086	0.697	0.667	NaN	NaN	NaN	NaN	NaN	NaN	2.132	0.291	0.649	2.007	0.015	0.625
15	0.075	2.165	1.083	0.474	NaN	NaN	NaN	2.094	0.971	0.262	NaN	NaN	NaN	2.108	0.539	0.286	NaN	NaN	NaN	2.15	0.319	0.236	2.137	0.106	0.279	2.021	0.014	0.246	NaN	NaN	NaN	2.057	0.951	0.638	2.086	0.697	0.667	NaN	NaN	NaN	NaN	NaN	NaN	2.133	0.291	0.649	2.007	0.015	0.625
16	0.08	2.165	1.083	0.474	NaN	NaN	NaN	2.094	0.971	0.262	NaN	NaN	NaN	2.108	0.538	0.286	NaN	NaN	NaN	2.149	0.319	0.236	2.137	0.106	0.279	2.021	0.014	0.246	NaN	NaN	NaN	2.057	0.951	0.638	2.086	0.697	0.667	NaN	NaN	NaN	NaN	NaN	NaN	2.132	0.291	0.649	2.007	0.015	0.625
17	0.085	2.165	1.083	0.474	NaN	NaN	NaN	2.094	0.971	0.262	NaN	NaN	NaN	2.108	0.538	0.286	NaN	NaN	NaN	2.149	0.319	0.236	2.137	0.106	0.279	2.021	0.014	0.246	NaN	NaN	NaN	2.057	0.951	0.638	2.086	0.697	0.667	NaN	NaN	NaN	NaN	NaN	NaN	2.133	0.291	0.649	2.007	0.015	0.625
18	0.09	2.165	1.083	0.474	NaN	NaN	NaN	2.094	0.971	0.262	NaN	NaN	NaN	2.108	0.538	0.286	NaN	NaN	NaN	2.149	0.319	0.236	2.137	0.106	0.279	2.021	0.014	0.246	NaN	NaN	NaN	2.057	0.951	0.639	2.086	0.697	0.667	NaN	NaN	NaN	NaN	NaN	NaN	2.133	0.291	0.649	2.007	0.015	0.625
19	0.095	2.165	1.083	0.474	NaN	NaN	NaN	2.094	0.971	0.262	NaN	NaN	NaN	2.108	0.538	0.286	NaN	NaN	NaN	2.149	0.319	0.236	2.137	0.106	0.279	2.021	0.014	0.246	NaN	NaN	NaN	2.057	0.951	0.639	2.086	0.697	0.667	NaN	NaN	NaN	NaN	NaN	NaN	2.133	0.291	0.649	2.007	0.015	0.625
20	0.1	2.165	1.083	0.474	NaN	NaN	NaN	2.094	0.971	0.262	NaN	NaN	NaN	2.108	0.538	0.286	NaN	NaN	NaN	2.149	0.319	0.236	2.137	0.106	0.279	2.021	0.014	0.246	NaN	NaN	NaN	2.057	0.951	0.639	2.086	0.697	0.667	NaN	NaN	NaN	NaN	NaN	NaN	2.133	0.291	0.649	2.007	0.015	0.625
21	0.105	2.165	1.083	0.474	NaN	NaN	NaN	2.094	0.971	0.262	NaN	NaN	NaN	2.108	0.538	0.286	NaN	NaN	NaN	2.149	0.319	0.236	2.137	0.106	0.279	2.021	0.014	0.246	NaN	NaN	NaN	2.057	0.951	0.639	2.086	0.697	0.667	NaN	NaN	NaN	NaN	NaN	NaN	2.133	0.291	0.649	2.007	0.015	0.625
22	0.11	2.165	1.083	0.474	NaN	NaN	NaN	2.094	0.971	0.262	NaN	NaN	NaN	2.108	0.538	0.286	NaN	NaN	NaN	2.149	0.319	0.236	2.137	0.106	0.279	2.021	0.014	0.246	NaN	NaN	NaN	2.057	0.951	0.639	2.086	0.697	0.667	NaN	NaN	NaN	NaN	NaN	NaN	2.133	0.291	0.649	2.007	0.015	0.625
23	0.115	2.165	1.083	0.474	NaN	NaN	NaN	2.094	0.971	0.262	NaN	NaN	NaN	2.108	0.538	0.286	NaN	NaN	NaN	2.149	0.319	0.236	2.137	0.106	0.279	2.02	0.014	0.246	NaN	NaN	NaN	2.057	0.951	0.639	2.086	0.697	0.667	NaN	NaN	NaN	NaN	NaN	NaN	2.133	0.291	0.649	2.007	0.015	0.625
24	0.12	2.165	1.083	0.474	NaN	NaN	NaN	2.094	0.971	0.262	NaN	NaN	NaN	2.108	0.538	0.286	NaN	NaN	NaN	2.149	0.32	0.236	2.137	0.106	0.279	2.02	0.014	0.246	NaN	NaN	NaN	2.057	0.951	0.639	2.086	0.697	0.667	NaN	NaN	NaN	NaN	NaN	NaN	2.133	0.291	0.649	2.007	0.015	0.625
25	0.125	2.165	1.083	0.474	NaN	NaN	NaN	2.094	0.971	0.262	NaN	NaN	NaN	2.108	0.538	0.286	NaN	NaN	NaN	2.149	0.32	0.236	2.137	0.106	0.279	2.02	0.014	0.246	NaN	NaN	NaN	2.057	0.95	0.639	2.086	0.697	0.668	NaN	NaN	NaN	NaN	NaN	NaN	2.133	0.291	0.649	2.007	0.015	0.625
26	0.13	2.165	1.083	0.474	NaN	NaN	NaN	2.094	0.971	0.262	NaN	NaN	NaN	2.108	0.538	0.286	NaN	NaN	NaN	2.149	0.32	0.236	2.137	0.106	0.279	2.021	0.014	0.246	NaN	NaN	NaN	2.057	0.95	0.639	2.086	0.697	0.668	NaN	NaN	NaN	NaN	NaN	NaN	2.133	0.291	0.649	2.007	0.015	0.625
27	0.135	2.166	1.083	0.474	NaN	NaN	NaN	2.094	0.971	0.262	NaN	NaN	NaN	2.108	0.538	0.286	NaN	NaN	NaN	2.149	0.32	0.236	2.137	0.106	0.279	2.021	0.014	0.246	NaN	NaN	NaN	2.057	0.95	0.639	2.086	0.697	0.668	NaN	NaN	NaN	NaN	NaN	NaN	2.133	0.291	0.649	2.007	0.015	0.625
28	0.14	2.166	1.083	0.474	NaN	NaN	NaN	2.093	0.971	0.262	NaN	NaN	NaN	2.108	0.538	0.286	NaN	NaN	NaN	2.149	0.32	0.236	2.137	0.106	0.279	2.021	0.014	0.246	NaN	NaN	NaN	2.057	0.95	0.639	NaN	NaN	NaN	NaN	NaN	NaN	NaN	NaN	NaN	2.134	0.291	0.649	2.007	0.015	0.625
29	0.145	2.166	1.083	0.474	NaN	NaN	NaN	2.093	0.971	0.262	NaN	NaN	NaN	2.108	0.538	0.286	NaN	NaN	NaN	2.149	0.32	0.236	2.137	0.106	0.279	2.021	0.014	0.246	NaN	NaN	NaN	2.057	0.95	0.639	2.086	0.697	0.668	NaN	NaN	NaN	NaN	NaN	NaN	2.134	0.291	0.65	2.007	0.015	0.625
30	0.15	2.166	1.083	0.474	NaN	NaN	NaN	2.093	0.971	0.262	NaN	NaN	NaN	2.108	0.538	0.286	NaN	NaN	NaN	2.149	0.32	0.236	2.137	0.106	0.279	2.021	0.014	0.246	NaN	NaN	NaN	2.057	0.95	0.639	2.087	0.697	0.668	NaN	NaN	NaN	NaN	NaN	NaN	2.134	0.291	0.65	2.007	0.015	0.625
31	0.155	2.166	1.083	0.474	NaN	NaN	NaN	2.093	0.971	0.262	NaN	NaN	NaN	2.108	0.538	0.286	NaN	NaN	NaN	2.149	0.32	0.236	2.137	0.106	0.279	2.021	0.014	0.246	NaN	NaN	NaN	2.057	0.95	0.639	2.087	0.697	0.668	NaN	NaN	NaN	NaN	NaN	NaN	2.134	0.291	0.65	2.007	0.015	0.625
32	0.16	2.166	1.083	0.474	NaN	NaN	NaN	2.093	0.971	0.262	NaN	NaN	NaN	2.108	0.538	0.286	NaN	NaN	NaN	2.149	0.32	0.236	2.137	0.106	0.279	2.021	0.014	0.246	NaN	NaN	NaN	2.057	0.95	0.639	2.087	0.697	0.668	NaN	NaN	NaN	NaN	NaN	NaN	2.134	0.291	0.65	2.007	0.015	0.625
33	0.165	2.166	1.083	0.474	NaN	NaN	NaN	2.093	0.971	0.262	NaN	NaN	NaN	2.108	0.538	0.286	NaN	NaN	NaN	2.149	0.32	0.236	2.137	0.106	0.279	2.021	0.014	0.246	NaN	NaN	NaN	2.057	0.95	0.639	2.087	0.697	0.668	NaN	NaN	NaN	NaN	NaN	NaN	2.134	0.291	0.65	2.007	0.015	0.625
34	0.17	2.166	1.083	0.474	NaN	NaN	NaN	2.093	0.971	0.262	NaN	NaN	NaN	2.108	0.538	0.286	NaN	NaN	NaN	2.149	0.32	0.236	2.137	0.106	0.279	2.021	0.014	0.246	NaN	NaN	NaN	2.057	0.95	0.639	2.087	0.697	0.668	NaN	NaN	NaN	NaN	NaN	NaN	2.134	0.291	0.65	2.007	0.015	0.625
35	0.175	2.166	1.083	0.474	NaN	NaN	NaN	2.093	0.971	0.262	NaN	NaN	NaN	2.108	0.538	0.286	NaN	NaN	NaN	2.149	0.32	0.236	2.137	0.106	0.279	2.021	0.014	0.246	NaN	NaN	NaN	2.057	0.95	0.639	2.087	0.697	0.668	NaN	NaN	NaN	NaN	NaN	NaN	2.134	0.291	0.65	2.007	0.015	0.625
36	0.18	2.166	1.083	0.474	NaN	NaN	NaN	2.093	0.971	0.262	NaN	NaN	NaN	2.108	0.538	0.286	NaN	NaN	NaN	2.149	0.32	0.236	2.137	0.106	0.279	2.021	0.014	0.246	NaN	NaN	NaN	2.057	0.95	0.639	2.087	0.697	0.668	NaN	NaN	NaN	NaN	NaN	NaN	2.134	0.291	0.65	2.007	0.015	0.625
37	0.185	2.166	1.083	0.474	NaN	NaN	NaN	2.093	0.971	0.262	NaN	NaN	NaN	2.108	0.538	0.286	NaN	NaN	NaN	2.149	0.32	0.236	2.137	0.106	0.279	2.021	0.014	0.246	NaN	NaN	NaN	2.058	0.95	0.639	2.087	0.697	0.668	NaN	NaN	NaN	NaN	NaN	NaN	2.134	0.291	0.65	2.007	0.015	0.625
38	0.19	2.166	1.083	0.474	NaN	NaN	NaN	2.093	0.971	0.262	NaN	NaN	NaN	2.108	0.538	0.286	NaN	NaN	NaN	2.149	0.32	0.236	2.137	0.106	0.279	2.021	0.014	0.246	NaN	NaN	NaN	2.058	0.95	0.639	2.087	0.697	0.668	NaN	NaN	NaN	NaN	NaN	NaN	2.134	0.291	0.65	2.007	0.015	0.625
39	0.195	2.166	1.083	0.474	NaN	NaN	NaN	2.093	0.971	0.262	NaN	NaN	NaN	2.108	0.538	0.286	NaN	NaN	NaN	2.149	0.32	0.236	2.137	0.106	0.279	2.021	0.014	0.246	NaN	NaN	NaN	2.058	0.95	0.639	2.087	0.697	0.668	NaN	NaN	NaN	NaN	NaN	NaN	2.134	0.291	0.65	2.007	0.015	0.625
40	0.2	2.166	1.083	0.474	NaN	NaN	NaN	2.093	0.971	0.262	NaN	NaN	NaN	2.108	0.539	0.286	NaN	NaN	NaN	2.149	0.32	0.236	2.137	0.106	0.279	2.021	0.014	0.246	NaN	NaN	NaN	2.058	0.95	0.639	2.087	0.697	0.668	NaN	NaN	NaN	NaN	NaN	NaN	2.134	0.291	0.65	2.007	0.015	0.625
41	0.205	2.166	1.083	0.474	NaN	NaN	NaN	2.093	0.971	0.262	NaN	NaN	NaN	2.108	0.539	0.286	NaN	NaN	NaN	2.149	0.32	0.236	2.137	0.106	0.279	2.021	0.014	0.246	NaN	NaN	NaN	2.058	0.95	0.639	2.087	0.697	0.668	NaN	NaN	NaN	NaN	NaN	NaN	2.134	0.291	0.65	2.007	0.015	0.625
42	0.21	2.166	1.083	0.474	NaN	NaN	NaN	2.093	0.971	0.262	NaN	NaN	NaN	2.108	0.539	0.286	NaN	NaN	NaN	2.149	0.32	0.236	2.137	0.106	0.279	2.021	0.014	0.246	NaN	NaN	NaN	2.058	0.95	0.639	2.087	0.697	0.668	NaN	NaN	NaN	NaN	NaN	NaN	2.134	0.291	0.65	2.007	0.015	0.625
43	0.215	2.166	1.083	0.474	NaN	NaN	NaN	2.093	0.971	0.262	NaN	NaN	NaN	2.108	0.538	0.286	NaN	NaN	NaN	2.149	0.32	0.236	2.137	0.106	0.279	2.021	0.014	0.246	NaN	NaN	NaN	2.058	0.95	0.639	2.087	0.697	0.668	NaN	NaN	NaN	NaN	NaN	NaN	2.134	0.291	0.65	2.007	0.016	0.625
44	0.22	2.166	1.083	0.474	NaN	NaN	NaN	2.093	0.971	0.262	NaN	NaN	NaN	2.108	0.539	0.286	NaN	NaN	NaN	2.149	0.32	0.236	2.137	0.106	0.279	2.021	0.014	0.246	NaN	NaN	NaN	2.058	0.95	0.639	2.087	0.697	0.668	NaN	NaN	NaN	NaN	NaN	NaN	2.134	0.291	0.65	2.007	0.016	0.625
45	0.225	2.166	1.083	0.474	NaN	NaN	NaN	2.093	0.971	0.262	NaN	NaN	NaN	2.108	0.539	0.286	NaN	NaN	NaN	2.149	0.32	0.236	2.137	0.106	0.279	2.021	0.014	0.247	NaN	NaN	NaN	2.058	0.95	0.639	2.087	0.697	0.668	NaN	NaN	NaN	NaN	NaN	NaN	2.135	0.291	0.65	2.007	0.016	0.625
46	0.23	2.166	1.083	0.474	NaN	NaN	NaN	2.093	0.971	0.262	NaN	NaN	NaN	2.108	0.539	0.286	NaN	NaN	NaN	2.149	0.32	0.236	2.137	0.106	0.279	2.021	0.014	0.247	NaN	NaN	NaN	2.058	0.95	0.639	2.087	0.697	0.668	NaN	NaN	NaN	NaN	NaN	NaN	2.135	0.291	0.65	2.007	0.015	0.625
47	0.235	2.166	1.083	0.474	NaN	NaN	NaN	2.093	0.971	0.262	NaN	NaN	NaN	2.108	0.538	0.286	NaN	NaN	NaN	2.149	0.32	0.236	2.137	0.106	0.279	2.021	0.014	0.246	NaN	NaN	NaN	2.058	0.95	0.639	2.087	0.697	0.668	NaN	NaN	NaN	NaN	NaN	NaN	2.134	0.291	0.65	2.007	0.015	0.625
48	0.24	2.166	1.083	0.474	NaN	NaN	NaN	2.093	0.971	0.263	NaN	NaN	NaN	2.108	0.538	0.286	NaN	NaN	NaN	2.149	0.32	0.236	2.137	0.106	0.279	2.021	0.014	0.246	NaN	NaN	NaN	2.058	0.95	0.639	2.087	0.697	0.668	NaN	NaN	NaN	NaN	NaN	NaN	2.134	0.291	0.65	2.007	0.015	0.625
49	0.245	2.166	1.083	0.474	NaN	NaN	NaN	2.093	0.971	0.263	NaN	NaN	NaN	2.108	0.538	0.286	NaN	NaN	NaN	2.149	0.32	0.236	2.137	0.106	0.279	2.021	0.014	0.246	NaN	NaN	NaN	2.058	0.95	0.639	2.087	0.697	0.668	NaN	NaN	NaN	NaN	NaN	NaN	2.134	0.291	0.65	2.007	0.015	0.625
50	0.25	2.166	1.083	0.474	NaN	NaN	NaN	2.093	0.971	0.263	NaN	NaN	NaN	2.108	0.538	0.286	NaN	NaN	NaN	2.149	0.32	0.236	2.137	0.106	0.279	2.02	0.014	0.246	NaN	NaN	NaN	2.058	0.95	0.639	2.087	0.697	0.668	NaN	NaN	NaN	NaN	NaN	NaN	2.134	0.291	0.65	2.007	0.015	0.625
51	0.255	2.166	1.083	0.474	NaN	NaN	NaN	2.093	0.971	0.263	NaN	NaN	NaN	2.108	0.538	0.286	NaN	NaN	NaN	2.149	0.32	0.236	2.137	0.106	0.279	2.02	0.014	0.246	NaN	NaN	NaN	2.058	0.95	0.639	2.087	0.697	0.668	NaN	NaN	NaN	NaN	NaN	NaN	2.134	0.291	0.65	2.007	0.015	0.625
52	0.26	2.166	1.083	0.474	NaN	NaN	NaN	2.093	0.971	0.263	NaN	NaN	NaN	2.108	0.538	0.286	NaN	NaN	NaN	2.149	0.32	0.236	2.137	0.106	0.279	2.021	0.014	0.246	NaN	NaN	NaN	2.058	0.95	0.639	2.087	0.697	0.668	NaN	NaN	NaN	NaN	NaN	NaN	2.134	0.291	0.65	2.007	0.015	0.625
53	0.265	2.166	1.083	0.474	NaN	NaN	NaN	2.093	0.971	0.263	NaN	NaN	NaN	2.108	0.538	0.286	NaN	NaN	NaN	2.149	0.32	0.236	2.137	0.106	0.279	2.021	0.014	0.246	NaN	NaN	NaN	2.058	0.95	0.639	2.087	0.697	0.668	NaN	NaN	NaN	NaN	NaN	NaN	2.134	0.291	0.65	2.007	0.015	0.625
54	0.27	2.166	1.083	0.474	NaN	NaN	NaN	2.093	0.971	0.263	NaN	NaN	NaN	2.108	0.538	0.286	NaN	NaN	NaN	2.149	0.32	0.236	2.137	0.106	0.279	2.021	0.014	0.246	NaN	NaN	NaN	2.058	0.95	0.639	2.087	0.697	0.668	NaN	NaN	NaN	NaN	NaN	NaN	2.135	0.291	0.65	2.007	0.015	0.625
55	0.275	2.166	1.083	0.474	NaN	NaN	NaN	2.093	0.971	0.263	NaN	NaN	NaN	2.108	0.539	0.286	NaN	NaN	NaN	2.149	0.32	0.236	2.137	0.106	0.279	2.021	0.014	0.246	NaN	NaN	NaN	2.058	0.95	0.639	2.087	0.697	0.668	NaN	NaN	NaN	NaN	NaN	NaN	2.135	0.291	0.65	2.007	0.015	0.625
56	0.28	2.166	1.083	0.474	NaN	NaN	NaN	2.094	0.971	0.263	NaN	NaN	NaN	2.108	0.539	0.286	NaN	NaN	NaN	2.149	0.32	0.236	2.137	0.106	0.279	2.021	0.014	0.246	NaN	NaN	NaN	2.058	0.95	0.639	2.087	0.697	0.668	NaN	NaN	NaN	NaN	NaN	NaN	2.135	0.291	0.65	2.007	0.015	0.625
57	0.285	2.166	1.083	0.474	NaN	NaN	NaN	2.094	0.971	0.263	NaN	NaN	NaN	2.108	0.539	0.286	NaN	NaN	NaN	2.149	0.32	0.236	2.137	0.106	0.279	2.021	0.014	0.246	NaN	NaN	NaN	2.058	0.95	0.639	2.087	0.697	0.668	NaN	NaN	NaN	NaN	NaN	NaN	2.134	0.291	0.65	2.007	0.015	0.625
58	0.29	2.166	1.083	0.474	NaN	NaN	NaN	2.094	0.971	0.263	NaN	NaN	NaN	2.108	0.539	0.286	NaN	NaN	NaN	2.149	0.32	0.236	2.137	0.106	0.279	2.021	0.014	0.246	NaN	NaN	NaN	2.058	0.95	0.639	2.087	0.697	0.668	NaN	NaN	NaN	NaN	NaN	NaN	2.134	0.291	0.65	2.007	0.015	0.625
59	0.295	2.166	1.083	0.474	NaN	NaN	NaN	2.094	0.971	0.263	NaN	NaN	NaN	2.109	0.539	0.286	NaN	NaN	NaN	2.149	0.32	0.236	2.137	0.106	0.279	2.021	0.014	0.246	NaN	NaN	NaN	2.058	0.95	0.639	2.087	0.697	0.668	NaN	NaN	NaN	NaN	NaN	NaN	2.134	0.291	0.65	2.007	0.015	0.625
60	0.3	2.167	1.083	0.474	NaN	NaN	NaN	2.094	0.971	0.263	NaN	NaN	NaN	2.109	0.54	0.286	NaN	NaN	NaN	2.149	0.32	0.236	2.137	0.106	0.279	2.021	0.014	0.246	NaN	NaN	NaN	2.059	0.95	0.639	2.087	0.697	0.668	NaN	NaN	NaN	NaN	NaN	NaN	2.134	0.291	0.65	2.007	0.015	0.625
61	0.305	2.167	1.083	0.474	NaN	NaN	NaN	2.094	0.971	0.263	NaN	NaN	NaN	2.109	0.54	0.286	NaN	NaN	NaN	2.149	0.32	0.236	2.137	0.106	0.279	2.02	0.014	0.246	NaN	NaN	NaN	2.059	0.95	0.639	2.087	0.697	0.668	NaN	NaN	NaN	NaN	NaN	NaN	2.134	0.291	0.65	2.007	0.015	0.625
62	0.31	2.167	1.083	0.474	NaN	NaN	NaN	2.094	0.971	0.263	NaN	NaN	NaN	2.109	0.54	0.286	NaN	NaN	NaN	2.149	0.32	0.236	2.137	0.106	0.279	2.02	0.014	0.246	NaN	NaN	NaN	2.059	0.95	0.639	2.087	0.697	0.668	NaN	NaN	NaN	NaN	NaN	NaN	2.134	0.291	0.65	2.007	0.015	0.625
63	0.315	2.167	1.083	0.474	NaN	NaN	NaN	2.094	0.971	0.263	NaN	NaN	NaN	2.109	0.54	0.286	NaN	NaN	NaN	2.149	0.32	0.236	2.137	0.106	0.279	2.02	0.014	0.246	NaN	NaN	NaN	2.059	0.95	0.639	2.087	0.697	0.668	NaN	NaN	NaN	NaN	NaN	NaN	2.134	0.291	0.65	2.007	0.015	0.625
64	0.32	2.167	1.083	0.474	NaN	NaN	NaN	2.094	0.971	0.263	NaN	NaN	NaN	2.109	0.54	0.286	NaN	NaN	NaN	2.149	0.32	0.236	2.137	0.106	0.279	2.02	0.014	0.246	NaN	NaN	NaN	2.059	0.95	0.639	2.087	0.697	0.668	NaN	NaN	NaN	NaN	NaN	NaN	2.134	0.291	0.65	2.007	0.015	0.625
65	0.325	2.167	1.083	0.474	NaN	NaN	NaN	2.094	0.971	0.263	NaN	NaN	NaN	2.109	0.54	0.286	NaN	NaN	NaN	2.149	0.32	0.236	2.137	0.106	0.279	2.02	0.015	0.246	NaN	NaN	NaN	2.059	0.95	0.639	2.087	0.697	0.668	NaN	NaN	NaN	NaN	NaN	NaN	2.134	0.291	0.65	2.007	0.015	0.625
66	0.33	2.167	1.083	0.474	NaN	NaN	NaN	2.094	0.971	0.263	NaN	NaN	NaN	2.109	0.54	0.286	NaN	NaN	NaN	2.149	0.32	0.236	2.137	0.106	0.279	2.021	0.014	0.246	NaN	NaN	NaN	2.059	0.95	0.639	2.087	0.697	0.668	NaN	NaN	NaN	NaN	NaN	NaN	2.134	0.291	0.65	2.007	0.015	0.625
67	0.335	2.167	1.083	0.474	NaN	NaN	NaN	2.094	0.971	0.263	NaN	NaN	NaN	2.109	0.54	0.286	NaN	NaN	NaN	2.149	0.32	0.236	2.137	0.106	0.279	2.021	0.014	0.246	NaN	NaN	NaN	2.059	0.95	0.639	2.087	0.697	0.668	NaN	NaN	NaN	NaN	NaN	NaN	2.134	0.291	0.65	2.007	0.015	0.625
68	0.34	2.167	1.083	0.474	NaN	NaN	NaN	2.094	0.971	0.263	NaN	NaN	NaN	2.109	0.539	0.286	NaN	NaN	NaN	2.149	0.32	0.236	2.137	0.106	0.279	2.021	0.014	0.246	NaN	NaN	NaN	2.059	0.95	0.639	2.087	0.697	0.668	NaN	NaN	NaN	NaN	NaN	NaN	2.135	0.291	0.65	2.007	0.015	0.625
69	0.345	2.167	1.083	0.474	NaN	NaN	NaN	2.094	0.971	0.263	NaN	NaN	NaN	2.108	0.539	0.286	NaN	NaN	NaN	2.149	0.32	0.236	2.137	0.106	0.279	2.02	0.015	0.246	NaN	NaN	NaN	2.059	0.95	0.639	2.087	0.697	0.668	NaN	NaN	NaN	NaN	NaN	NaN	2.134	0.291	0.65	2.007	0.015	0.625
70	0.35	2.167	1.083	0.474	NaN	NaN	NaN	2.094	0.971	0.263	NaN	NaN	NaN	2.109	0.539	0.286	NaN	NaN	NaN	2.149	0.32	0.236	2.137	0.106	0.279	2.02	0.014	0.246	NaN	NaN	NaN	2.059	0.95	0.639	2.087	0.697	0.668	NaN	NaN	NaN	NaN	NaN	NaN	2.134	0.291	0.65	2.007	0.016	0.625
71	0.355	2.167	1.083	0.474	NaN	NaN	NaN	2.094	0.971	0.263	NaN	NaN	NaN	2.109	0.539	0.286	NaN	NaN	NaN	2.149	0.32	0.236	2.137	0.106	0.279	2.02	0.014	0.246	NaN	NaN	NaN	2.059	0.95	0.639	2.088	0.697	0.668	NaN	NaN	NaN	NaN	NaN	NaN	2.134	0.291	0.65	2.007	0.016	0.625
72	0.36	2.167	1.083	0.474	NaN	NaN	NaN	2.094	0.971	0.263	NaN	NaN	NaN	2.109	0.54	0.286	NaN	NaN	NaN	2.149	0.32	0.236	2.137	0.106	0.279	2.021	0.014	0.246	NaN	NaN	NaN	2.059	0.95	0.639	2.087	0.697	0.668	NaN	NaN	NaN	NaN	NaN	NaN	2.134	0.291	0.65	2.007	0.015	0.625
73	0.365	2.167	1.083	0.474	NaN	NaN	NaN	2.094	0.971	0.263	NaN	NaN	NaN	2.109	0.54	0.286	NaN	NaN	NaN	2.149	0.319	0.236	2.137	0.106	0.279	2.021	0.014	0.246	NaN	NaN	NaN	2.059	0.95	0.639	2.088	0.697	0.668	NaN	NaN	NaN	NaN	NaN	NaN	2.134	0.291	0.65	2.007	0.015	0.625
74	0.37	2.167	1.083	0.474	NaN	NaN	NaN	2.094	0.971	0.263	NaN	NaN	NaN	2.109	0.54	0.286	NaN	NaN	NaN	2.149	0.32	0.236	2.137	0.106	0.279	2.021	0.014	0.246	NaN	NaN	NaN	2.059	0.95	0.639	2.088	0.697	0.668	NaN	NaN	NaN	NaN	NaN	NaN	2.134	0.291	0.65	2.007	0.015	0.625
75	0.375	2.167	1.083	0.474	NaN	NaN	NaN	2.094	0.971	0.263	NaN	NaN	NaN	2.109	0.539	0.286	NaN	NaN	NaN	2.15	0.32	0.236	2.137	0.106	0.279	2.021	0.014	0.246	NaN	NaN	NaN	2.059	0.95	0.639	2.088	0.697	0.668	NaN	NaN	NaN	NaN	NaN	NaN	2.134	0.291	0.65	2.007	0.015	0.625
76	0.38	2.167	1.083	0.474	NaN	NaN	NaN	2.094	0.971	0.263	NaN	NaN	NaN	2.109	0.539	0.286	NaN	NaN	NaN	2.15	0.32	0.236	2.137	0.106	0.279	2.021	0.014	0.246	NaN	NaN	NaN	2.059	0.95	0.639	2.088	0.697	0.668	NaN	NaN	NaN	NaN	NaN	NaN	2.134	0.29	0.65	2.007	0.015	0.625
77	0.385	2.167	1.083	0.474	NaN	NaN	NaN	2.094	0.971	0.263	NaN	NaN	NaN	2.109	0.539	0.286	NaN	NaN	NaN	2.15	0.32	0.236	2.137	0.106	0.279	2.021	0.014	0.246	NaN	NaN	NaN	2.059	0.95	0.639	2.088	0.697	0.668	NaN	NaN	NaN	NaN	NaN	NaN	2.134	0.291	0.65	2.007	0.015	0.625
78	0.39	2.167	1.083	0.474	NaN	NaN	NaN	2.094	0.971	0.263	NaN	NaN	NaN	2.109	0.539	0.286	NaN	NaN	NaN	2.15	0.319	0.236	2.137	0.106	0.279	2.021	0.014	0.246	NaN	NaN	NaN	2.059	0.95	0.639	2.088	0.697	0.668	NaN	NaN	NaN	NaN	NaN	NaN	2.134	0.291	0.65	2.007	0.015	0.625
79	0.395	2.167	1.083	0.474	NaN	NaN	NaN	2.094	0.971	0.263	NaN	NaN	NaN	2.109	0.539	0.286	NaN	NaN	NaN	2.15	0.319	0.236	2.137	0.106	0.279	2.021	0.014	0.246	NaN	NaN	NaN	2.059	0.95	0.639	2.088	0.697	0.668	NaN	NaN	NaN	NaN	NaN	NaN	2.134	0.291	0.65	2.007	0.015	0.625
80	0.4	2.167	1.083	0.474	NaN	NaN	NaN	2.094	0.971	0.263	NaN	NaN	NaN	2.109	0.539	0.286	NaN	NaN	NaN	2.15	0.319	0.236	2.137	0.106	0.279	2.02	0.014	0.246	NaN	NaN	NaN	2.059	0.95	0.639	2.088	0.697	0.668	NaN	NaN	NaN	NaN	NaN	NaN	2.134	0.291	0.65	2.007	0.015	0.625
81	0.405	2.167	1.083	0.474	NaN	NaN	NaN	2.094	0.971	0.263	NaN	NaN	NaN	2.109	0.539	0.286	NaN	NaN	NaN	2.15	0.319	0.236	2.137	0.106	0.279	2.02	0.014	0.246	NaN	NaN	NaN	2.059	0.95	0.639	2.088	0.697	0.668	NaN	NaN	NaN	NaN	NaN	NaN	2.134	0.291	0.65	2.007	0.015	0.625
82	0.41	2.167	1.083	0.474	NaN	NaN	NaN	2.094	0.971	0.263	NaN	NaN	NaN	2.109	0.539	0.286	NaN	NaN	NaN	2.15	0.319	0.236	2.137	0.106	0.279	2.021	0.014	0.246	NaN	NaN	NaN	2.059	0.95	0.639	2.088	0.697	0.668	NaN	NaN	NaN	NaN	NaN	NaN	2.134	0.291	0.65	2.007	0.015	0.625
83	0.415	2.167	1.083	0.474	NaN	NaN	NaN	2.094	0.971	0.263	NaN	NaN	NaN	2.109	0.539	0.286	NaN	NaN	NaN	2.15	0.319	0.236	2.137	0.106	0.279	2.021	0.014	0.246	NaN	NaN	NaN	2.059	0.95	0.639	2.088	0.697	0.668	NaN	NaN	NaN	NaN	NaN	NaN	2.134	0.291	0.65	2.007	0.015	0.625
84	0.42	2.167	1.083	0.474	NaN	NaN	NaN	2.094	0.971	0.263	NaN	NaN	NaN	2.109	0.539	0.286	NaN	NaN	NaN	2.15	0.319	0.236	2.137	0.106	0.279	2.021	0.014	0.246	NaN	NaN	NaN	2.059	0.95	0.639	2.088	0.697	0.668	NaN	NaN	NaN	NaN	NaN	NaN	2.134	0.291	0.65	2.007	0.015	0.625
85	0.425	2.167	1.083	0.474	NaN	NaN	NaN	2.094	0.971	0.263	NaN	NaN	NaN	2.109	0.539	0.286	NaN	NaN	NaN	2.15	0.319	0.236	2.137	0.106	0.279	2.021	0.014	0.246	NaN	NaN	NaN	2.059	0.95	0.639	2.088	0.697	0.668	NaN	NaN	NaN	NaN	NaN	NaN	2.134	0.291	0.65	2.007	0.015	0.625
86	0.43	2.167	1.083	0.474	NaN	NaN	NaN	2.094	0.971	0.263	NaN	NaN	NaN	2.109	0.539	0.286	NaN	NaN	NaN	2.15	0.319	0.236	2.137	0.106	0.279	2.021	0.014	0.246	NaN	NaN	NaN	2.059	0.95	0.639	2.088	0.697	0.668	NaN	NaN	NaN	NaN	NaN	NaN	2.134	0.291	0.65	2.007	0.015	0.625
87	0.435	2.167	1.083	0.475	NaN	NaN	NaN	2.094	0.971	0.263	NaN	NaN	NaN	2.109	0.539	0.286	NaN	NaN	NaN	2.15	0.319	0.236	2.137	0.106	0.279	2.021	0.014	0.246	NaN	NaN	NaN	2.059	0.95	0.639	2.088	0.697	0.668	NaN	NaN	NaN	NaN	NaN	NaN	2.134	0.291	0.65	2.007	0.015	0.625
88	0.44	2.167	1.083	0.475	NaN	NaN	NaN	2.094	0.971	0.263	NaN	NaN	NaN	2.109	0.539	0.286	NaN	NaN	NaN	2.15	0.319	0.236	2.137	0.106	0.279	2.021	0.014	0.246	NaN	NaN	NaN	2.059	0.95	0.639	2.088	0.697	0.668	NaN	NaN	NaN	NaN	NaN	NaN	2.134	0.291	0.65	2.007	0.015	0.625
89	0.445	2.167	1.083	0.475	NaN	NaN	NaN	2.094	0.971	0.263	NaN	NaN	NaN	2.109	0.539	0.286	NaN	NaN	NaN	2.15	0.319	0.236	2.137	0.106	0.279	2.021	0.014	0.246	NaN	NaN	NaN	2.059	0.95	0.639	2.088	0.697	0.668	NaN	NaN	NaN	NaN	NaN	NaN	2.134	0.291	0.65	2.007	0.015	0.625
90	0.45	2.167	1.083	0.475	NaN	NaN	NaN	2.094	0.971	0.263	NaN	NaN	NaN	2.11	0.539	0.286	NaN	NaN	NaN	2.15	0.319	0.236	2.137	0.106	0.279	2.021	0.014	0.246	NaN	NaN	NaN	2.06	0.95	0.639	2.088	0.697	0.668	NaN	NaN	NaN	NaN	NaN	NaN	2.134	0.291	0.65	2.007	0.015	0.625
91	0.455	2.167	1.083	0.475	NaN	NaN	NaN	2.095	0.971	0.263	NaN	NaN	NaN	2.11	0.539	0.286	NaN	NaN	NaN	2.15	0.319	0.236	2.137	0.106	0.279	2.021	0.014	0.246	NaN	NaN	NaN	2.06	0.95	0.639	2.088	0.697	0.668	NaN	NaN	NaN	NaN	NaN	NaN	2.134	0.291	0.65	2.007	0.015	0.625
92	0.46	2.168	1.083	0.475	NaN	NaN	NaN	2.095	0.971	0.263	NaN	NaN	NaN	2.11	0.539	0.286	NaN	NaN	NaN	2.15	0.319	0.236	2.137	0.106	0.279	2.021	0.014	0.246	NaN	NaN	NaN	2.06	0.95	0.639	2.088	0.697	0.668	NaN	NaN	NaN	NaN	NaN	NaN	2.134	0.291	0.65	2.007	0.015	0.625
93	0.465	2.168	1.083	0.475	NaN	NaN	NaN	2.095	0.971	0.263	NaN	NaN	NaN	2.11	0.539	0.286	NaN	NaN	NaN	2.15	0.319	0.236	2.137	0.106	0.279	2.021	0.014	0.246	NaN	NaN	NaN	2.06	0.95	0.639	2.088	0.697	0.668	NaN	NaN	NaN	NaN	NaN	NaN	2.134	0.291	0.65	2.007	0.015	0.625
94	0.47	2.168	1.083	0.475	NaN	NaN	NaN	2.095	0.971	0.263	NaN	NaN	NaN	2.11	0.539	0.286	NaN	NaN	NaN	2.15	0.319	0.236	2.137	0.106	0.279	2.021	0.014	0.246	NaN	NaN	NaN	2.06	0.95	0.639	2.088	0.697	0.668	NaN	NaN	NaN	NaN	NaN	NaN	2.134	0.291	0.65	2.007	0.015	0.625
95	0.475	2.168	1.083	0.475	NaN	NaN	NaN	2.095	0.971	0.263	NaN	NaN	NaN	2.11	0.539	0.286	NaN	NaN	NaN	2.15	0.319	0.236	2.137	0.106	0.279	2.021	0.014	0.246	NaN	NaN	NaN	2.06	0.95	0.639	2.088	0.697	0.668	NaN	NaN	NaN	NaN	NaN	NaN	2.134	0.291	0.65	2.007	0.015	0.625
96	0.48	2.168	1.083	0.475	NaN	NaN	NaN	2.095	0.971	0.263	NaN	NaN	NaN	2.11	0.539	0.286	NaN	NaN	NaN	2.15	0.319	0.236	2.137	0.106	0.279	2.021	0.014	0.246	NaN	NaN	NaN	2.06	0.951	0.639	2.088	0.697	0.668	NaN	NaN	NaN	NaN	NaN	NaN	2.134	0.291	0.65	2.007	0.015	0.625
97	0.485	2.168	1.083	0.475	NaN	NaN	NaN	2.095	0.971	0.263	NaN	NaN	NaN	2.11	0.539	0.286	NaN	NaN	NaN	2.15	0.319	0.236	2.137	0.106	0.279	2.02	0.014	0.246	NaN	NaN	NaN	2.06	0.95	0.639	2.088	0.697	0.668	NaN	NaN	NaN	NaN	NaN	NaN	2.134	0.291	0.65	2.007	0.015	0.625
98	0.49	2.168	1.083	0.475	NaN	NaN	NaN	2.095	0.971	0.263	NaN	NaN	NaN	2.11	0.539	0.286	NaN	NaN	NaN	2.15	0.319	0.236	2.137	0.106	0.279	2.02	0.015	0.246	NaN	NaN	NaN	2.06	0.95	0.639	2.088	0.697	0.668	NaN	NaN	NaN	NaN	NaN	NaN	2.134	0.291	0.65	2.007	0.015	0.625
99	0.495	2.168	1.083	0.475	NaN	NaN	NaN	2.095	0.971	0.263	NaN	NaN	NaN	2.11	0.539	0.286	NaN	NaN	NaN	2.15	0.319	0.236	2.137	0.106	0.279	2.02	0.014	0.246	NaN	NaN	NaN	2.06	0.95	0.639	2.088	0.697	0.668	NaN	NaN	NaN	NaN	NaN	NaN	2.134	0.291	0.65	2.007	0.015	0.625
100	0.5	2.168	1.083	0.475	NaN	NaN	NaN	2.095	0.971	0.263	NaN	NaN	NaN	2.11	0.539	0.286	NaN	NaN	NaN	2.15	0.319	0.236	2.137	0.106	0.279	2.02	0.014	0.246	NaN	NaN	NaN	2.06	0.95	0.639	2.088	0.697	0.668	NaN	NaN	NaN	NaN	NaN	NaN	2.134	0.291	0.65	2.007	0.015	0.625
101	0.505	2.168	1.083	0.475	NaN	NaN	NaN	2.095	0.971	0.263	NaN	NaN	NaN	2.11	0.539	0.286	NaN	NaN	NaN	2.15	0.319	0.236	2.137	0.106	0.279	2.021	0.014	0.246	NaN	NaN	NaN	2.06	0.95	0.639	2.088	0.697	0.668	NaN	NaN	NaN	NaN	NaN	NaN	2.134	0.291	0.65	2.007	0.015	0.625
102	0.51	2.168	1.083	0.475	NaN	NaN	NaN	2.095	0.971	0.263	NaN	NaN	NaN	2.11	0.539	0.286	NaN	NaN	NaN	2.15	0.319	0.236	2.137	0.106	0.279	2.021	0.014	0.246	NaN	NaN	NaN	2.06	0.95	0.639	2.088	0.697	0.668	NaN	NaN	NaN	NaN	NaN	NaN	2.134	0.291	0.65	2.007	0.015	0.625
103	0.515	2.168	1.083	0.475	NaN	NaN	NaN	2.096	0.971	0.263	NaN	NaN	NaN	2.11	0.539	0.286	NaN	NaN	NaN	2.15	0.319	0.236	2.137	0.106	0.279	2.021	0.014	0.246	NaN	NaN	NaN	2.06	0.951	0.639	2.088	0.697	0.668	NaN	NaN	NaN	NaN	NaN	NaN	2.134	0.291	0.65	2.007	0.015	0.625
104	0.52	2.168	1.083	0.475	NaN	NaN	NaN	2.096	0.971	0.263	NaN	NaN	NaN	2.11	0.539	0.286	NaN	NaN	NaN	2.15	0.319	0.236	2.137	0.106	0.279	2.021	0.014	0.246	NaN	NaN	NaN	2.06	0.951	0.639	2.088	0.697	0.668	NaN	NaN	NaN	NaN	NaN	NaN	2.134	0.291	0.65	2.007	0.015	0.625
105	0.525	2.168	1.083	0.475	NaN	NaN	NaN	2.096	0.971	0.263	NaN	NaN	NaN	2.11	0.539	0.286	NaN	NaN	NaN	2.15	0.319	0.236	2.137	0.106	0.279	2.02	0.014	0.246	NaN	NaN	NaN	2.06	0.951	0.639	2.088	0.697	0.668	NaN	NaN	NaN	NaN	NaN	NaN	2.133	0.291	0.649	2.007	0.015	0.625
106	0.53	2.168	1.083	0.475	NaN	NaN	NaN	2.096	0.971	0.263	NaN	NaN	NaN	2.11	0.539	0.286	NaN	NaN	NaN	2.15	0.319	0.236	2.137	0.106	0.279	2.021	0.014	0.246	NaN	NaN	NaN	2.06	0.951	0.639	2.088	0.697	0.668	NaN	NaN	NaN	NaN	NaN	NaN	2.133	0.291	0.649	2.007	0.015	0.625
107	0.535	2.168	1.083	0.475	NaN	NaN	NaN	2.096	0.971	0.263	NaN	NaN	NaN	2.11	0.539	0.286	NaN	NaN	NaN	2.15	0.319	0.236	2.137	0.106	0.279	2.021	0.014	0.246	NaN	NaN	NaN	2.06	0.951	0.639	2.088	0.697	0.668	NaN	NaN	NaN	NaN	NaN	NaN	2.133	0.291	0.649	2.007	0.016	0.625
108	0.54	2.168	1.083	0.475	NaN	NaN	NaN	2.096	0.971	0.263	NaN	NaN	NaN	2.11	0.539	0.286	NaN	NaN	NaN	2.15	0.319	0.236	2.137	0.106	0.279	2.02	0.014	0.246	NaN	NaN	NaN	2.06	0.951	0.639	2.088	0.697	0.668	NaN	NaN	NaN	NaN	NaN	NaN	2.133	0.291	0.649	2.007	0.016	0.625
109	0.545	2.168	1.083	0.475	NaN	NaN	NaN	2.096	0.971	0.263	NaN	NaN	NaN	2.11	0.539	0.286	NaN	NaN	NaN	2.15	0.319	0.236	2.137	0.106	0.279	2.02	0.015	0.246	NaN	NaN	NaN	2.06	0.951	0.639	2.088	0.697	0.668	NaN	NaN	NaN	NaN	NaN	NaN	2.133	0.291	0.649	2.007	0.016	0.625
110	0.55	2.168	1.083	0.475	NaN	NaN	NaN	2.096	0.971	0.263	NaN	NaN	NaN	2.11	0.539	0.286	NaN	NaN	NaN	2.15	0.319	0.236	2.137	0.106	0.279	2.021	0.014	0.246	NaN	NaN	NaN	2.06	0.951	0.639	2.088	0.697	0.668	NaN	NaN	NaN	NaN	NaN	NaN	2.133	0.291	0.649	2.007	0.016	0.625
111	0.555	2.168	1.083	0.474	NaN	NaN	NaN	2.096	0.971	0.263	NaN	NaN	NaN	2.11	0.539	0.286	NaN	NaN	NaN	2.15	0.319	0.236	2.137	0.106	0.279	2.021	0.014	0.246	NaN	NaN	NaN	2.06	0.951	0.639	2.088	0.697	0.668	NaN	NaN	NaN	NaN	NaN	NaN	2.133	0.291	0.649	2.007	0.016	0.625
112	0.56	2.168	1.083	0.474	NaN	NaN	NaN	2.096	0.971	0.263	NaN	NaN	NaN	2.11	0.539	0.286	NaN	NaN	NaN	2.15	0.319	0.236	2.137	0.106	0.279	2.021	0.014	0.246	NaN	NaN	NaN	2.06	0.951	0.639	2.088	0.697	0.668	NaN	NaN	NaN	NaN	NaN	NaN	2.133	0.291	0.649	2.007	0.015	0.625
113	0.565	2.168	1.083	0.474	NaN	NaN	NaN	2.096	0.971	0.263	NaN	NaN	NaN	2.111	0.539	0.286	NaN	NaN	NaN	2.15	0.319	0.236	2.137	0.106	0.279	2.021	0.014	0.246	NaN	NaN	NaN	2.061	0.951	0.639	2.088	0.697	0.668	NaN	NaN	NaN	NaN	NaN	NaN	2.132	0.291	0.649	2.007	0.015	0.625
114	0.57	2.168	1.083	0.474	NaN	NaN	NaN	2.096	0.971	0.263	NaN	NaN	NaN	2.111	0.539	0.286	NaN	NaN	NaN	2.15	0.319	0.236	2.137	0.106	0.279	2.021	0.014	0.246	NaN	NaN	NaN	2.061	0.951	0.639	2.088	0.697	0.668	NaN	NaN	NaN	NaN	NaN	NaN	2.132	0.291	0.649	2.007	0.015	0.625
115	0.575	2.168	1.083	0.474	NaN	NaN	NaN	2.096	0.971	0.263	NaN	NaN	NaN	2.111	0.539	0.286	NaN	NaN	NaN	2.15	0.319	0.236	2.137	0.106	0.279	2.021	0.014	0.246	NaN	NaN	NaN	2.061	0.951	0.639	2.088	0.697	0.668	NaN	NaN	NaN	NaN	NaN	NaN	2.132	0.291	0.649	2.007	0.015	0.625
116	0.58	2.168	1.083	0.474	NaN	NaN	NaN	2.096	0.971	0.263	NaN	NaN	NaN	2.111	0.539	0.286	NaN	NaN	NaN	2.151	0.319	0.236	2.137	0.106	0.279	2.021	0.014	0.246	NaN	NaN	NaN	2.061	0.951	0.639	2.088	0.697	0.668	NaN	NaN	NaN	NaN	NaN	NaN	2.132	0.291	0.649	2.007	0.015	0.625
117	0.585	2.168	1.083	0.474	NaN	NaN	NaN	2.096	0.971	0.263	NaN	NaN	NaN	2.111	0.539	0.286	NaN	NaN	NaN	2.151	0.319	0.236	2.137	0.106	0.279	2.02	0.014	0.246	NaN	NaN	NaN	2.061	0.951	0.639	2.088	0.697	0.668	NaN	NaN	NaN	NaN	NaN	NaN	2.133	0.291	0.648	2.007	0.015	0.625
118	0.59	2.168	1.083	0.474	NaN	NaN	NaN	2.096	0.971	0.263	NaN	NaN	NaN	2.111	0.539	0.286	NaN	NaN	NaN	2.151	0.319	0.236	2.137	0.106	0.279	2.02	0.014	0.246	NaN	NaN	NaN	2.061	0.951	0.639	2.088	0.697	0.668	NaN	NaN	NaN	NaN	NaN	NaN	2.133	0.291	0.648	2.007	0.015	0.625
119	0.595	2.168	1.083	0.474	NaN	NaN	NaN	2.096	0.971	0.263	NaN	NaN	NaN	2.111	0.539	0.286	NaN	NaN	NaN	2.151	0.319	0.236	2.137	0.106	0.279	2.02	0.014	0.246	NaN	NaN	NaN	2.061	0.951	0.639	2.088	0.697	0.668	NaN	NaN	NaN	NaN	NaN	NaN	2.132	0.291	0.648	2.007	0.016	0.625
120	0.6	2.169	1.083	0.474	NaN	NaN	NaN	2.096	0.971	0.263	NaN	NaN	NaN	2.111	0.539	0.286	NaN	NaN	NaN	2.151	0.319	0.236	2.137	0.106	0.279	2.02	0.014	0.246	NaN	NaN	NaN	2.061	0.951	0.639	2.088	0.696	0.668	NaN	NaN	NaN	NaN	NaN	NaN	2.132	0.291	0.648	2.007	0.016	0.625
121	0.605	2.169	1.083	0.474	NaN	NaN	NaN	2.096	0.971	0.263	NaN	NaN	NaN	2.111	0.539	0.286	NaN	NaN	NaN	2.151	0.319	0.236	2.137	0.106	0.279	2.021	0.014	0.246	NaN	NaN	NaN	2.061	0.951	0.639	2.088	0.697	0.668	NaN	NaN	NaN	NaN	NaN	NaN	2.132	0.291	0.648	2.007	0.015	0.625
122	0.61	2.169	1.083	0.474	NaN	NaN	NaN	2.096	0.971	0.263	NaN	NaN	NaN	2.111	0.539	0.286	NaN	NaN	NaN	2.151	0.319	0.236	2.137	0.106	0.279	2.021	0.014	0.246	NaN	NaN	NaN	2.061	0.951	0.639	2.088	0.697	0.668	NaN	NaN	NaN	NaN	NaN	NaN	2.132	0.291	0.648	2.007	0.015	0.625
123	0.615	2.169	1.083	0.474	NaN	NaN	NaN	2.096	0.971	0.263	NaN	NaN	NaN	2.111	0.539	0.286	NaN	NaN	NaN	2.151	0.319	0.236	2.137	0.106	0.279	2.021	0.014	0.246	NaN	NaN	NaN	2.061	0.951	0.639	2.088	0.697	0.668	NaN	NaN	NaN	NaN	NaN	NaN	2.131	0.291	0.648	2.007	0.015	0.625
124	0.62	2.169	1.083	0.474	NaN	NaN	NaN	2.096	0.971	0.263	NaN	NaN	NaN	2.111	0.539	0.286	NaN	NaN	NaN	2.151	0.319	0.236	2.137	0.106	0.279	2.021	0.014	0.246	NaN	NaN	NaN	2.061	0.951	0.639	2.088	0.697	0.668	NaN	NaN	NaN	NaN	NaN	NaN	2.13	0.291	0.648	2.007	0.016	0.625
125	0.625	2.169	1.083	0.474	NaN	NaN	NaN	2.096	0.971	0.263	NaN	NaN	NaN	2.111	0.539	0.286	NaN	NaN	NaN	2.151	0.319	0.236	2.137	0.106	0.279	2.021	0.014	0.246	NaN	NaN	NaN	2.061	0.951	0.639	2.088	0.697	0.668	NaN	NaN	NaN	NaN	NaN	NaN	2.13	0.291	0.648	2.007	0.016	0.625
126	0.63	2.169	1.083	0.474	NaN	NaN	NaN	2.096	0.971	0.263	NaN	NaN	NaN	2.111	0.539	0.286	NaN	NaN	NaN	2.151	0.319	0.236	2.137	0.106	0.279	2.021	0.014	0.246	NaN	NaN	NaN	2.061	0.951	0.639	2.088	0.697	0.668	NaN	NaN	NaN	NaN	NaN	NaN	2.129	0.291	0.648	2.007	0.016	0.625
127	0.635	2.169	1.083	0.474	NaN	NaN	NaN	2.096	0.971	0.263	NaN	NaN	NaN	2.111	0.539	0.286	NaN	NaN	NaN	2.151	0.319	0.236	2.137	0.106	0.279	2.021	0.014	0.246	NaN	NaN	NaN	2.061	0.951	0.639	2.088	0.697	0.668	NaN	NaN	NaN	NaN	NaN	NaN	2.129	0.291	0.648	2.007	0.016	0.625
128	0.64	2.169	1.083	0.474	NaN	NaN	NaN	2.096	0.971	0.263	NaN	NaN	NaN	2.111	0.539	0.286	NaN	NaN	NaN	2.151	0.319	0.236	2.137	0.106	0.279	2.02	0.014	0.246	NaN	NaN	NaN	2.061	0.951	0.639	2.088	0.697	0.668	NaN	NaN	NaN	NaN	NaN	NaN	2.129	0.291	0.648	2.007	0.016	0.625
129	0.645	2.169	1.083	0.474	NaN	NaN	NaN	2.096	0.971	0.263	NaN	NaN	NaN	2.111	0.539	0.286	NaN	NaN	NaN	2.152	0.319	0.236	2.137	0.106	0.279	2.02	0.014	0.246	NaN	NaN	NaN	2.061	0.951	0.639	2.087	0.697	0.668	NaN	NaN	NaN	NaN	NaN	NaN	2.129	0.291	0.648	2.007	0.016	0.625
130	0.65	2.169	1.083	0.474	NaN	NaN	NaN	2.096	0.971	0.263	NaN	NaN	NaN	2.112	0.539	0.286	NaN	NaN	NaN	2.152	0.319	0.236	2.137	0.106	0.279	2.02	0.014	0.246	NaN	NaN	NaN	2.061	0.951	0.639	2.087	0.697	0.668	NaN	NaN	NaN	NaN	NaN	NaN	2.129	0.29	0.648	2.007	0.016	0.625
131	0.655	2.169	1.083	0.474	NaN	NaN	NaN	2.096	0.971	0.263	NaN	NaN	NaN	2.112	0.539	0.286	NaN	NaN	NaN	2.152	0.319	0.236	2.137	0.106	0.279	2.02	0.014	0.246	NaN	NaN	NaN	2.061	0.951	0.639	2.087	0.697	0.668	NaN	NaN	NaN	NaN	NaN	NaN	2.129	0.29	0.649	2.007	0.016	0.625
132	0.66	2.169	1.083	0.474	NaN	NaN	NaN	2.096	0.971	0.263	NaN	NaN	NaN	2.112	0.539	0.287	NaN	NaN	NaN	2.152	0.319	0.236	2.137	0.106	0.279	2.02	0.014	0.246	NaN	NaN	NaN	2.061	0.951	0.639	2.087	0.697	0.668	NaN	NaN	NaN	NaN	NaN	NaN	2.129	0.29	0.649	NaN	NaN	NaN
133	0.665	2.169	1.083	0.474	NaN	NaN	NaN	2.096	0.971	0.263	NaN	NaN	NaN	2.112	0.539	0.287	NaN	NaN	NaN	2.152	0.319	0.236	2.137	0.105	0.279	2.021	0.014	0.246	NaN	NaN	NaN	2.061	0.951	0.639	2.087	0.697	0.668	NaN	NaN	NaN	NaN	NaN	NaN	2.129	0.29	0.649	NaN	NaN	NaN
134	0.67	2.169	1.083	0.474	NaN	NaN	NaN	2.096	0.971	0.263	NaN	NaN	NaN	2.112	0.539	0.287	NaN	NaN	NaN	2.152	0.319	0.236	2.137	0.105	0.279	2.021	0.014	0.246	NaN	NaN	NaN	2.061	0.951	0.639	2.087	0.697	0.668	NaN	NaN	NaN	NaN	NaN	NaN	2.129	0.29	0.649	2.007	0.016	0.625
135	0.675	2.169	1.083	0.474	NaN	NaN	NaN	2.096	0.971	0.263	NaN	NaN	NaN	2.112	0.539	0.287	NaN	NaN	NaN	2.153	0.319	0.236	2.137	0.105	0.279	2.021	0.014	0.246	NaN	NaN	NaN	2.061	0.951	0.639	2.087	0.697	0.668	NaN	NaN	NaN	NaN	NaN	NaN	2.129	0.29	0.649	2.006	0.017	0.625
136	0.68	2.169	1.083	0.474	NaN	NaN	NaN	2.096	0.971	0.263	NaN	NaN	NaN	2.112	0.538	0.287	NaN	NaN	NaN	2.153	0.319	0.237	2.137	0.105	0.279	2.02	0.014	0.246	NaN	NaN	NaN	2.061	0.951	0.64	2.087	0.697	0.668	NaN	NaN	NaN	NaN	NaN	NaN	2.128	0.29	0.649	NaN	NaN	NaN
137	0.685	2.169	1.083	0.474	NaN	NaN	NaN	2.096	0.971	0.263	NaN	NaN	NaN	2.113	0.538	0.287	NaN	NaN	NaN	2.153	0.319	0.237	2.137	0.105	0.279	2.02	0.014	0.246	NaN	NaN	NaN	2.061	0.951	0.64	2.086	0.698	0.668	NaN	NaN	NaN	NaN	NaN	NaN	2.128	0.29	0.649	2.005	0.018	0.625
138	0.69	2.169	1.083	0.474	NaN	NaN	NaN	2.097	0.971	0.263	NaN	NaN	NaN	2.114	0.538	0.288	NaN	NaN	NaN	2.153	0.319	0.237	2.137	0.105	0.279	2.02	0.014	0.246	NaN	NaN	NaN	2.062	0.951	0.64	2.085	0.699	0.668	NaN	NaN	NaN	NaN	NaN	NaN	2.128	0.29	0.649	2.005	0.018	0.625
139	0.695	2.169	1.084	0.474	NaN	NaN	NaN	2.097	0.97	0.263	NaN	NaN	NaN	2.114	0.538	0.288	NaN	NaN	NaN	2.153	0.319	0.237	2.138	0.105	0.279	2.02	0.014	0.246	NaN	NaN	NaN	2.062	0.952	0.64	2.085	0.699	0.668	NaN	NaN	NaN	NaN	NaN	NaN	2.128	0.29	0.649	NaN	NaN	NaN
140	0.7	2.169	1.084	0.474	NaN	NaN	NaN	2.097	0.97	0.263	NaN	NaN	NaN	2.114	0.538	0.288	NaN	NaN	NaN	2.154	0.319	0.237	2.138	0.105	0.279	2.02	0.014	0.246	NaN	NaN	NaN	2.062	0.952	0.641	2.085	0.699	0.668	NaN	NaN	NaN	NaN	NaN	NaN	2.127	0.29	0.649	NaN	NaN	NaN
141	0.705	2.169	1.084	0.474	NaN	NaN	NaN	2.097	0.97	0.263	NaN	NaN	NaN	2.115	0.538	0.288	NaN	NaN	NaN	2.154	0.32	0.237	2.138	0.105	0.279	2.02	0.014	0.246	NaN	NaN	NaN	2.062	0.952	0.641	2.085	0.699	0.668	NaN	NaN	NaN	NaN	NaN	NaN	2.127	0.29	0.649	NaN	NaN	NaN
142	0.71	2.169	1.084	0.474	NaN	NaN	NaN	2.097	0.97	0.264	NaN	NaN	NaN	2.115	0.538	0.288	NaN	NaN	NaN	2.154	0.32	0.237	2.138	0.105	0.279	2.02	0.014	0.246	NaN	NaN	NaN	2.062	0.952	0.641	2.085	0.699	0.668	NaN	NaN	NaN	NaN	NaN	NaN	2.127	0.29	0.649	NaN	NaN	NaN
143	0.715	2.17	1.084	0.474	NaN	NaN	NaN	2.096	0.97	0.264	NaN	NaN	NaN	2.115	0.538	0.288	NaN	NaN	NaN	2.155	0.32	0.237	2.138	0.105	0.279	2.02	0.014	0.246	NaN	NaN	NaN	2.062	0.952	0.641	2.085	0.699	0.668	NaN	NaN	NaN	NaN	NaN	NaN	2.126	0.29	0.649	2.006	0.018	0.625
144	0.72	2.17	1.084	0.474	NaN	NaN	NaN	2.096	0.97	0.264	NaN	NaN	NaN	2.115	0.538	0.288	NaN	NaN	NaN	2.155	0.32	0.237	2.138	0.105	0.279	2.02	0.014	0.246	NaN	NaN	NaN	2.063	0.952	0.641	2.086	0.699	0.669	NaN	NaN	NaN	NaN	NaN	NaN	2.126	0.29	0.649	2.006	0.018	0.625
145	0.725	2.17	1.084	0.474	NaN	NaN	NaN	2.096	0.97	0.264	NaN	NaN	NaN	2.115	0.538	0.288	NaN	NaN	NaN	2.155	0.32	0.238	2.138	0.105	0.279	2.02	0.015	0.246	NaN	NaN	NaN	2.062	0.953	0.641	2.086	0.699	0.669	NaN	NaN	NaN	NaN	NaN	NaN	2.126	0.29	0.649	NaN	NaN	NaN
146	0.73	2.17	1.084	0.474	NaN	NaN	NaN	2.096	0.97	0.264	NaN	NaN	NaN	2.115	0.538	0.288	NaN	NaN	NaN	2.155	0.32	0.238	2.138	0.105	0.279	2.02	0.015	0.246	NaN	NaN	NaN	2.062	0.953	0.641	2.086	0.699	0.669	NaN	NaN	NaN	NaN	NaN	NaN	2.125	0.29	0.65	NaN	NaN	NaN
147	0.735	2.17	1.084	0.474	NaN	NaN	NaN	2.096	0.969	0.265	NaN	NaN	NaN	2.115	0.539	0.289	NaN	NaN	NaN	2.155	0.32	0.238	2.138	0.105	0.279	2.02	0.015	0.246	NaN	NaN	NaN	2.062	0.953	0.641	2.086	0.7	0.669	NaN	NaN	NaN	NaN	NaN	NaN	2.125	0.29	0.65	2.005	0.018	0.625
148	0.74	2.17	1.084	0.475	NaN	NaN	NaN	2.096	0.969	0.265	NaN	NaN	NaN	2.115	0.538	0.289	NaN	NaN	NaN	2.156	0.32	0.238	2.138	0.105	0.279	2.02	0.015	0.246	NaN	NaN	NaN	2.062	0.953	0.642	2.085	0.7	0.669	NaN	NaN	NaN	NaN	NaN	NaN	2.125	0.29	0.65	2.005	0.018	0.625
149	0.745	2.17	1.084	0.475	NaN	NaN	NaN	2.096	0.969	0.265	NaN	NaN	NaN	2.116	0.538	0.289	NaN	NaN	NaN	2.156	0.32	0.238	2.138	0.105	0.279	2.02	0.015	0.246	NaN	NaN	NaN	2.063	0.953	0.642	2.084	0.7	0.669	NaN	NaN	NaN	NaN	NaN	NaN	2.125	0.29	0.65	NaN	NaN	NaN
150	0.75	2.17	1.084	0.475	NaN	NaN	NaN	2.096	0.969	0.265	NaN	NaN	NaN	2.116	0.538	0.289	NaN	NaN	NaN	2.156	0.32	0.238	2.138	0.105	0.279	2.02	0.014	0.246	NaN	NaN	NaN	2.063	0.953	0.642	2.084	0.701	0.669	NaN	NaN	NaN	NaN	NaN	NaN	2.125	0.289	0.65	2.005	0.018	0.625
151	0.755	2.17	1.084	0.475	NaN	NaN	NaN	2.096	0.969	0.265	NaN	NaN	NaN	2.116	0.538	0.289	NaN	NaN	NaN	2.156	0.32	0.238	2.138	0.105	0.279	2.02	0.014	0.246	NaN	NaN	NaN	2.063	0.953	0.642	2.083	0.701	0.669	NaN	NaN	NaN	NaN	NaN	NaN	2.125	0.289	0.65	NaN	NaN	NaN
152	0.76	2.17	1.084	0.475	NaN	NaN	NaN	2.096	0.969	0.265	NaN	NaN	NaN	2.117	0.538	0.289	NaN	NaN	NaN	2.157	0.32	0.238	2.138	0.105	0.279	2.019	0.015	0.246	NaN	NaN	NaN	2.063	0.954	0.643	2.083	0.7	0.669	NaN	NaN	NaN	NaN	NaN	NaN	2.124	0.289	0.65	NaN	NaN	NaN
153	0.765	2.17	1.084	0.475	NaN	NaN	NaN	2.096	0.969	0.265	NaN	NaN	NaN	2.117	0.538	0.289	NaN	NaN	NaN	2.157	0.32	0.238	2.138	0.105	0.279	2.02	0.015	0.246	NaN	NaN	NaN	2.063	0.954	0.643	2.083	0.7	0.669	NaN	NaN	NaN	NaN	NaN	NaN	2.124	0.289	0.65	2.005	0.019	0.624
154	0.77	2.17	1.084	0.475	NaN	NaN	NaN	2.096	0.969	0.266	NaN	NaN	NaN	2.117	0.538	0.29	NaN	NaN	NaN	2.157	0.32	0.238	2.138	0.105	0.279	2.02	0.014	0.246	NaN	NaN	NaN	2.063	0.954	0.643	2.083	0.7	0.669	NaN	NaN	NaN	NaN	NaN	NaN	2.124	0.289	0.649	2.005	0.019	0.625
155	0.775	2.17	1.084	0.475	NaN	NaN	NaN	2.096	0.969	0.266	NaN	NaN	NaN	2.117	0.539	0.29	NaN	NaN	NaN	2.157	0.32	0.238	2.138	0.105	0.279	2.019	0.015	0.246	NaN	NaN	NaN	2.063	0.954	0.644	2.082	0.7	0.669	NaN	NaN	NaN	NaN	NaN	NaN	2.124	0.289	0.649	2.005	0.019	0.624
156	0.78	2.17	1.084	0.475	NaN	NaN	NaN	2.096	0.969	0.266	NaN	NaN	NaN	2.118	0.539	0.291	NaN	NaN	NaN	2.157	0.32	0.238	2.138	0.105	0.279	2.02	0.015	0.246	NaN	NaN	NaN	2.063	0.954	0.644	2.082	0.7	0.669	NaN	NaN	NaN	NaN	NaN	NaN	2.123	0.289	0.649	2.005	0.019	0.624
157	0.785	2.17	1.084	0.475	NaN	NaN	NaN	2.096	0.968	0.266	NaN	NaN	NaN	2.119	0.54	0.291	NaN	NaN	NaN	2.157	0.32	0.238	2.138	0.105	0.279	2.019	0.015	0.246	NaN	NaN	NaN	2.063	0.954	0.644	2.082	0.7	0.669	NaN	NaN	NaN	NaN	NaN	NaN	2.123	0.289	0.649	2.005	0.019	0.624
158	0.79	2.17	1.084	0.475	NaN	NaN	NaN	2.096	0.968	0.267	NaN	NaN	NaN	2.12	0.54	0.292	NaN	NaN	NaN	2.157	0.32	0.238	2.138	0.105	0.279	2.02	0.014	0.246	NaN	NaN	NaN	2.064	0.954	0.644	2.082	0.7	0.67	NaN	NaN	NaN	NaN	NaN	NaN	2.122	0.289	0.649	2.004	0.019	0.624
159	0.795	2.17	1.084	0.475	NaN	NaN	NaN	2.095	0.968	0.267	NaN	NaN	NaN	2.12	0.54	0.292	NaN	NaN	NaN	2.157	0.32	0.238	2.138	0.105	0.279	2.02	0.014	0.246	NaN	NaN	NaN	2.064	0.955	0.645	2.082	0.699	0.67	NaN	NaN	NaN	NaN	NaN	NaN	2.122	0.29	0.649	2.004	0.019	0.624
160	0.8	2.17	1.084	0.475	NaN	NaN	NaN	2.095	0.968	0.267	NaN	NaN	NaN	2.12	0.54	0.292	NaN	NaN	NaN	2.157	0.32	0.238	2.138	0.105	0.279	2.019	0.015	0.246	NaN	NaN	NaN	2.064	0.955	0.645	2.081	0.699	0.67	NaN	NaN	NaN	NaN	NaN	NaN	2.121	0.29	0.649	2.004	0.02	0.624
161	0.805	2.17	1.084	0.475	NaN	NaN	NaN	2.095	0.968	0.267	NaN	NaN	NaN	2.12	0.54	0.292	NaN	NaN	NaN	2.158	0.32	0.238	2.138	0.105	0.279	2.019	0.015	0.246	NaN	NaN	NaN	2.065	0.955	0.645	2.081	0.699	0.67	NaN	NaN	NaN	NaN	NaN	NaN	2.121	0.29	0.649	2.005	0.02	0.624
162	0.81	2.17	1.084	0.475	NaN	NaN	NaN	2.095	0.968	0.268	NaN	NaN	NaN	2.121	0.539	0.292	NaN	NaN	NaN	2.158	0.32	0.238	2.138	0.105	0.279	2.02	0.014	0.246	NaN	NaN	NaN	2.065	0.955	0.646	2.081	0.699	0.67	NaN	NaN	NaN	NaN	NaN	NaN	2.12	0.29	0.649	2.005	0.02	0.624
163	0.815	2.17	1.084	0.476	NaN	NaN	NaN	2.095	0.968	0.268	NaN	NaN	NaN	2.121	0.539	0.293	NaN	NaN	NaN	2.158	0.32	0.238	2.138	0.105	0.279	2.02	0.014	0.246	NaN	NaN	NaN	2.065	0.955	0.646	2.08	0.699	0.67	NaN	NaN	NaN	NaN	NaN	NaN	2.12	0.29	0.649	2.005	0.019	0.624
164	0.82	2.17	1.084	0.476	NaN	NaN	NaN	2.095	0.968	0.268	NaN	NaN	NaN	2.121	0.539	0.293	NaN	NaN	NaN	2.158	0.32	0.238	2.138	0.105	0.279	2.02	0.015	0.246	NaN	NaN	NaN	2.065	0.955	0.646	2.08	0.699	0.67	NaN	NaN	NaN	NaN	NaN	NaN	2.12	0.29	0.649	2.004	0.02	0.624
165	0.825	2.17	1.084	0.476	NaN	NaN	NaN	2.095	0.968	0.268	NaN	NaN	NaN	2.121	0.539	0.293	NaN	NaN	NaN	2.158	0.32	0.238	2.138	0.105	0.279	2.02	0.015	0.246	NaN	NaN	NaN	2.066	0.955	0.647	2.08	0.699	0.671	NaN	NaN	NaN	NaN	NaN	NaN	2.12	0.29	0.649	2.004	0.02	0.624
166	0.83	2.17	1.085	0.476	NaN	NaN	NaN	2.095	0.967	0.269	NaN	NaN	NaN	2.121	0.539	0.293	NaN	NaN	NaN	2.158	0.32	0.238	2.138	0.105	0.279	2.02	0.014	0.246	NaN	NaN	NaN	2.066	0.955	0.647	2.08	0.699	0.671	NaN	NaN	NaN	NaN	NaN	NaN	2.119	0.29	0.649	2.004	0.02	0.624
167	0.835	2.17	1.085	0.476	NaN	NaN	NaN	2.094	0.967	0.269	NaN	NaN	NaN	2.121	0.539	0.293	NaN	NaN	NaN	2.158	0.32	0.238	2.138	0.105	0.279	2.02	0.014	0.246	NaN	NaN	NaN	2.066	0.956	0.647	2.08	0.698	0.671	NaN	NaN	NaN	NaN	NaN	NaN	2.118	0.29	0.649	2.004	0.02	0.624
168	0.84	2.171	1.085	0.477	NaN	NaN	NaN	2.094	0.967	0.27	NaN	NaN	NaN	2.121	0.539	0.293	NaN	NaN	NaN	2.158	0.32	0.239	2.138	0.105	0.279	2.02	0.014	0.246	NaN	NaN	NaN	2.067	0.956	0.648	2.081	0.697	0.672	NaN	NaN	NaN	NaN	NaN	NaN	2.118	0.29	0.649	2.004	0.021	0.624
169	0.845	2.171	1.085	0.477	NaN	NaN	NaN	2.094	0.967	0.27	NaN	NaN	NaN	2.121	0.539	0.293	NaN	NaN	NaN	2.158	0.32	0.239	2.138	0.105	0.279	2.02	0.014	0.246	NaN	NaN	NaN	2.067	0.956	0.648	2.081	0.697	0.672	NaN	NaN	NaN	NaN	NaN	NaN	2.117	0.29	0.648	2.004	0.021	0.624
170	0.85	2.171	1.085	0.477	NaN	NaN	NaN	2.094	0.967	0.27	NaN	NaN	NaN	2.121	0.539	0.293	NaN	NaN	NaN	2.158	0.32	0.239	2.138	0.105	0.279	2.02	0.014	0.246	NaN	NaN	NaN	2.067	0.956	0.648	2.081	0.697	0.672	NaN	NaN	NaN	NaN	NaN	NaN	2.117	0.29	0.648	2.003	0.021	0.624
171	0.855	2.171	1.085	0.477	NaN	NaN	NaN	2.094	0.967	0.27	NaN	NaN	NaN	2.121	0.539	0.293	NaN	NaN	NaN	2.159	0.32	0.239	2.138	0.105	0.279	2.019	0.015	0.246	NaN	NaN	NaN	2.068	0.956	0.648	2.08	0.698	0.672	NaN	NaN	NaN	NaN	NaN	NaN	2.116	0.29	0.647	2.003	0.021	0.624
172	0.86	2.171	1.085	0.477	NaN	NaN	NaN	2.094	0.967	0.271	NaN	NaN	NaN	2.121	0.539	0.293	NaN	NaN	NaN	2.159	0.32	0.239	2.138	0.105	0.279	2.019	0.014	0.246	NaN	NaN	NaN	2.068	0.956	0.649	2.08	0.698	0.673	NaN	NaN	NaN	NaN	NaN	NaN	2.116	0.29	0.647	2.003	0.022	0.624
173	0.865	2.171	1.085	0.478	NaN	NaN	NaN	2.094	0.967	0.271	NaN	NaN	NaN	2.121	0.539	0.293	NaN	NaN	NaN	2.159	0.32	0.24	2.138	0.105	0.279	2.019	0.014	0.246	NaN	NaN	NaN	2.068	0.956	0.649	2.08	0.697	0.673	NaN	NaN	NaN	NaN	NaN	NaN	2.115	0.29	0.647	2.003	0.022	0.624
174	0.87	2.171	1.085	0.478	NaN	NaN	NaN	2.094	0.967	0.272	NaN	NaN	NaN	2.121	0.539	0.294	NaN	NaN	NaN	2.159	0.32	0.24	2.138	0.105	0.279	2.02	0.014	0.246	NaN	NaN	NaN	2.068	0.957	0.65	2.08	0.697	0.673	NaN	NaN	NaN	NaN	NaN	NaN	2.113	0.29	0.648	2.003	0.022	0.624
175	0.875	2.171	1.085	0.478	NaN	NaN	NaN	2.094	0.967	0.272	NaN	NaN	NaN	2.12	0.539	0.294	NaN	NaN	NaN	2.159	0.32	0.24	2.138	0.105	0.279	2.019	0.014	0.246	NaN	NaN	NaN	2.069	0.957	0.65	2.08	0.697	0.674	NaN	NaN	NaN	NaN	NaN	NaN	2.112	0.29	0.648	2.003	0.022	0.624
176	0.88	2.172	1.085	0.478	NaN	NaN	NaN	2.094	0.967	0.272	NaN	NaN	NaN	2.12	0.539	0.294	NaN	NaN	NaN	2.159	0.32	0.24	2.138	0.105	0.279	2.02	0.014	0.246	NaN	NaN	NaN	2.069	0.957	0.651	2.08	0.697	0.674	NaN	NaN	NaN	NaN	NaN	NaN	2.112	0.29	0.648	2.002	0.022	0.624
177	0.885	2.172	1.086	0.479	NaN	NaN	NaN	2.094	0.967	0.273	NaN	NaN	NaN	2.12	0.539	0.294	NaN	NaN	NaN	2.159	0.32	0.24	2.138	0.105	0.279	2.019	0.015	0.246	NaN	NaN	NaN	2.069	0.957	0.651	2.079	0.697	0.674	NaN	NaN	NaN	NaN	NaN	NaN	2.111	0.29	0.649	2.003	0.022	0.624
178	0.89	2.172	1.086	0.479	NaN	NaN	NaN	2.093	0.967	0.273	NaN	NaN	NaN	2.12	0.539	0.295	NaN	NaN	NaN	2.159	0.32	0.24	2.138	0.105	0.279	2.019	0.015	0.246	NaN	NaN	NaN	2.069	0.958	0.651	2.078	0.698	0.673	NaN	NaN	NaN	NaN	NaN	NaN	2.111	0.29	0.649	2.003	0.022	0.624
179	0.895	2.172	1.086	0.479	NaN	NaN	NaN	2.093	0.967	0.273	NaN	NaN	NaN	2.119	0.539	0.295	NaN	NaN	NaN	2.158	0.32	0.24	2.138	0.105	0.279	2.019	0.015	0.246	NaN	NaN	NaN	2.07	0.958	0.652	2.077	0.698	0.673	NaN	NaN	NaN	NaN	NaN	NaN	2.11	0.29	0.649	2.003	0.022	0.624
180	0.9	2.172	1.086	0.48	NaN	NaN	NaN	2.093	0.967	0.274	NaN	NaN	NaN	2.119	0.538	0.295	NaN	NaN	NaN	2.158	0.32	0.241	2.138	0.105	0.279	2.019	0.015	0.246	NaN	NaN	NaN	2.07	0.958	0.652	2.077	0.698	0.673	NaN	NaN	NaN	NaN	NaN	NaN	2.11	0.29	0.649	2.002	0.022	0.624
181	0.905	2.172	1.085	0.48	NaN	NaN	NaN	2.093	0.967	0.274	NaN	NaN	NaN	2.118	0.538	0.295	NaN	NaN	NaN	2.158	0.32	0.241	2.138	0.105	0.279	2.02	0.014	0.246	NaN	NaN	NaN	2.07	0.958	0.653	2.077	0.698	0.673	NaN	NaN	NaN	NaN	NaN	NaN	2.11	0.29	0.649	2.002	0.023	0.624
182	0.91	2.172	1.085	0.48	NaN	NaN	NaN	2.093	0.967	0.275	NaN	NaN	NaN	2.118	0.538	0.295	NaN	NaN	NaN	2.158	0.32	0.241	2.138	0.105	0.279	2.02	0.014	0.246	NaN	NaN	NaN	2.07	0.958	0.653	2.077	0.698	0.673	NaN	NaN	NaN	NaN	NaN	NaN	2.11	0.289	0.649	2.002	0.023	0.624
183	0.915	2.172	1.085	0.481	NaN	NaN	NaN	2.093	0.967	0.275	NaN	NaN	NaN	2.117	0.538	0.296	NaN	NaN	NaN	2.158	0.32	0.241	2.138	0.105	0.279	2.02	0.014	0.246	NaN	NaN	NaN	2.07	0.958	0.654	2.076	0.698	0.673	NaN	NaN	NaN	NaN	NaN	NaN	2.11	0.289	0.649	2.002	0.023	0.624
184	0.92	2.172	1.085	0.481	NaN	NaN	NaN	2.093	0.967	0.276	NaN	NaN	NaN	2.117	0.537	0.296	NaN	NaN	NaN	2.158	0.32	0.241	2.138	0.105	0.279	2.02	0.014	0.246	NaN	NaN	NaN	2.07	0.958	0.654	2.075	0.698	0.674	NaN	NaN	NaN	NaN	NaN	NaN	2.11	0.289	0.649	2.002	0.023	0.624
185	0.925	2.172	1.085	0.482	NaN	NaN	NaN	2.092	0.967	0.276	NaN	NaN	NaN	2.117	0.537	0.296	NaN	NaN	NaN	2.157	0.32	0.242	2.138	0.105	0.279	2.02	0.014	0.246	NaN	NaN	NaN	2.07	0.958	0.655	2.075	0.698	0.674	NaN	NaN	NaN	NaN	NaN	NaN	2.109	0.289	0.649	2.002	0.023	0.624
186	0.93	2.172	1.085	0.482	NaN	NaN	NaN	2.092	0.967	0.276	NaN	NaN	NaN	2.117	0.537	0.297	NaN	NaN	NaN	2.157	0.32	0.242	2.138	0.105	0.279	2.019	0.015	0.246	NaN	NaN	NaN	2.071	0.958	0.655	2.075	0.697	0.674	NaN	NaN	NaN	NaN	NaN	NaN	2.108	0.289	0.648	2.002	0.023	0.624
187	0.935	2.172	1.085	0.482	NaN	NaN	NaN	2.092	0.967	0.277	NaN	NaN	NaN	2.116	0.537	0.297	NaN	NaN	NaN	2.157	0.32	0.242	2.138	0.105	0.279	2.02	0.014	0.246	NaN	NaN	NaN	2.071	0.958	0.656	2.075	0.695	0.675	NaN	NaN	NaN	NaN	NaN	NaN	2.107	0.29	0.648	2.002	0.023	0.624
188	0.94	2.172	1.085	0.483	NaN	NaN	NaN	2.092	0.967	0.277	NaN	NaN	NaN	2.116	0.537	0.297	NaN	NaN	NaN	2.157	0.32	0.242	2.138	0.105	0.279	2.02	0.014	0.246	NaN	NaN	NaN	2.071	0.958	0.656	2.075	0.695	0.675	NaN	NaN	NaN	NaN	NaN	NaN	2.105	0.29	0.648	2.002	0.023	0.624
189	0.945	2.173	1.086	0.483	NaN	NaN	NaN	2.092	0.967	0.278	NaN	NaN	NaN	2.117	0.538	0.298	NaN	NaN	NaN	2.157	0.32	0.242	2.138	0.105	0.279	2.02	0.014	0.246	NaN	NaN	NaN	2.071	0.958	0.657	2.074	0.695	0.675	NaN	NaN	NaN	NaN	NaN	NaN	2.104	0.29	0.647	2.001	0.024	0.624
190	0.95	2.173	1.086	0.484	NaN	NaN	NaN	2.092	0.967	0.279	NaN	NaN	NaN	2.117	0.538	0.298	NaN	NaN	NaN	2.157	0.32	0.243	2.138	0.106	0.279	2.02	0.015	0.246	NaN	NaN	NaN	2.072	0.958	0.657	2.074	0.695	0.675	NaN	NaN	NaN	NaN	NaN	NaN	2.103	0.29	0.646	2.001	0.024	0.624
191	0.955	2.173	1.086	0.484	NaN	NaN	NaN	2.091	0.967	0.279	NaN	NaN	NaN	2.117	0.539	0.298	NaN	NaN	NaN	2.156	0.321	0.243	2.138	0.106	0.279	2.02	0.014	0.246	NaN	NaN	NaN	2.072	0.958	0.658	2.072	0.696	0.675	NaN	NaN	NaN	NaN	NaN	NaN	2.102	0.29	0.646	2.001	0.024	0.624
192	0.96	2.173	1.086	0.484	NaN	NaN	NaN	2.091	0.967	0.279	NaN	NaN	NaN	2.117	0.539	0.299	NaN	NaN	NaN	2.156	0.321	0.243	2.138	0.106	0.279	2.02	0.014	0.246	NaN	NaN	NaN	2.072	0.958	0.658	2.072	0.696	0.675	NaN	NaN	NaN	NaN	NaN	NaN	2.102	0.29	0.646	2.001	0.024	0.624
193	0.965	2.173	1.086	0.485	NaN	NaN	NaN	2.091	0.967	0.28	NaN	NaN	NaN	2.117	0.54	0.299	NaN	NaN	NaN	2.156	0.321	0.243	2.138	0.106	0.279	2.02	0.014	0.246	NaN	NaN	NaN	2.072	0.957	0.659	2.071	0.696	0.675	NaN	NaN	NaN	NaN	NaN	NaN	2.1	0.29	0.647	2.001	0.024	0.624
194	0.97	2.173	1.086	0.485	NaN	NaN	NaN	2.091	0.967	0.28	NaN	NaN	NaN	2.117	0.54	0.3	NaN	NaN	NaN	2.156	0.321	0.243	2.138	0.106	0.279	2.02	0.014	0.246	NaN	NaN	NaN	2.072	0.957	0.659	2.071	0.696	0.675	NaN	NaN	NaN	NaN	NaN	NaN	2.098	0.29	0.647	2.001	0.024	0.624
195	0.975	2.173	1.085	0.486	NaN	NaN	NaN	2.091	0.967	0.281	NaN	NaN	NaN	2.117	0.541	0.3	NaN	NaN	NaN	2.155	0.321	0.243	2.138	0.106	0.279	2.02	0.014	0.246	NaN	NaN	NaN	2.072	0.957	0.66	2.07	0.696	0.675	NaN	NaN	NaN	NaN	NaN	NaN	2.097	0.29	0.648	2	0.024	0.624
196	0.98	2.173	1.085	0.486	NaN	NaN	NaN	2.091	0.968	0.281	NaN	NaN	NaN	2.116	0.541	0.3	NaN	NaN	NaN	2.155	0.321	0.243	2.138	0.106	0.279	2.02	0.014	0.246	NaN	NaN	NaN	2.072	0.957	0.66	2.07	0.695	0.676	NaN	NaN	NaN	NaN	NaN	NaN	2.097	0.289	0.648	2.001	0.024	0.624
197	0.985	2.173	1.085	0.487	NaN	NaN	NaN	2.09	0.968	0.282	NaN	NaN	NaN	2.116	0.541	0.3	NaN	NaN	NaN	2.154	0.322	0.243	2.138	0.106	0.279	2.021	0.014	0.246	NaN	NaN	NaN	2.072	0.957	0.661	2.071	0.694	0.677	NaN	NaN	NaN	NaN	NaN	NaN	2.097	0.289	0.648	2.001	0.024	0.624
198	0.99	2.173	1.085	0.488	NaN	NaN	NaN	2.09	0.968	0.282	NaN	NaN	NaN	2.115	0.541	0.3	NaN	NaN	NaN	2.154	0.322	0.244	2.137	0.106	0.279	2.021	0.014	0.246	NaN	NaN	NaN	2.072	0.957	0.662	2.07	0.694	0.678	NaN	NaN	NaN	NaN	NaN	NaN	2.096	0.289	0.648	2.001	0.024	0.624
199	0.995	2.173	1.085	0.488	NaN	NaN	NaN	2.09	0.968	0.283	NaN	NaN	NaN	2.115	0.541	0.3	NaN	NaN	NaN	2.154	0.322	0.244	2.137	0.106	0.279	2.021	0.014	0.246	NaN	NaN	NaN	2.072	0.957	0.662	2.069	0.694	0.678	NaN	NaN	NaN	NaN	NaN	NaN	2.096	0.289	0.648	2.001	0.024	0.624
200	1	2.173	1.085	0.489	NaN	NaN	NaN	2.09	0.968	0.283	NaN	NaN	NaN	2.114	0.541	0.301	NaN	NaN	NaN	2.153	0.322	0.243	2.137	0.106	0.279	2.021	0.014	0.246	NaN	NaN	NaN	2.072	0.956	0.663	2.069	0.693	0.678	NaN	NaN	NaN	NaN	NaN	NaN	2.096	0.288	0.648	2.002	0.023	0.624
201	1.005	2.173	1.085	0.489	NaN	NaN	NaN	2.09	0.968	0.283	NaN	NaN	NaN	2.113	0.54	0.301	NaN	NaN	NaN	2.153	0.322	0.243	2.137	0.106	0.279	2.021	0.014	0.246	NaN	NaN	NaN	2.072	0.956	0.663	2.069	0.693	0.679	NaN	NaN	NaN	NaN	NaN	NaN	2.096	0.288	0.649	2.002	0.023	0.624
202	1.01	2.173	1.085	0.49	NaN	NaN	NaN	2.09	0.968	0.284	NaN	NaN	NaN	2.112	0.54	0.302	NaN	NaN	NaN	2.153	0.322	0.244	2.137	0.106	0.279	2.021	0.014	0.246	NaN	NaN	NaN	2.072	0.956	0.664	2.069	0.693	0.679	NaN	NaN	NaN	NaN	NaN	NaN	2.096	0.288	0.649	2.002	0.023	0.624
203	1.015	2.173	1.085	0.491	NaN	NaN	NaN	2.089	0.968	0.285	NaN	NaN	NaN	2.11	0.539	0.302	NaN	NaN	NaN	2.152	0.322	0.244	2.136	0.106	0.279	2.021	0.014	0.246	NaN	NaN	NaN	2.072	0.956	0.664	2.068	0.693	0.679	NaN	NaN	NaN	NaN	NaN	NaN	2.096	0.288	0.649	2.002	0.023	0.624
204	1.02	2.172	1.085	0.491	NaN	NaN	NaN	2.089	0.968	0.285	NaN	NaN	NaN	2.108	0.539	0.301	NaN	NaN	NaN	2.151	0.322	0.244	2.136	0.106	0.279	2.021	0.014	0.246	NaN	NaN	NaN	2.072	0.956	0.665	2.067	0.694	0.679	NaN	NaN	NaN	NaN	NaN	NaN	2.096	0.288	0.649	2.002	0.023	0.624
205	1.025	2.173	1.085	0.492	NaN	NaN	NaN	2.089	0.968	0.285	NaN	NaN	NaN	2.107	0.539	0.301	NaN	NaN	NaN	2.151	0.322	0.244	2.136	0.106	0.279	2.022	0.014	0.247	NaN	NaN	NaN	2.072	0.955	0.665	2.067	0.694	0.679	NaN	NaN	NaN	NaN	NaN	NaN	2.095	0.288	0.649	2.003	0.022	0.624
206	1.03	2.173	1.085	0.493	NaN	NaN	NaN	2.089	0.969	0.286	NaN	NaN	NaN	2.106	0.539	0.301	NaN	NaN	NaN	2.15	0.323	0.244	2.136	0.106	0.279	2.022	0.014	0.247	NaN	NaN	NaN	2.071	0.955	0.666	2.065	0.694	0.679	NaN	NaN	NaN	NaN	NaN	NaN	2.094	0.288	0.649	2.003	0.022	0.624
207	1.035	2.173	1.085	0.493	NaN	NaN	NaN	2.089	0.969	0.286	NaN	NaN	NaN	2.105	0.539	0.301	NaN	NaN	NaN	2.149	0.323	0.244	2.136	0.107	0.279	2.022	0.014	0.247	NaN	NaN	NaN	2.072	0.955	0.666	2.064	0.693	0.678	NaN	NaN	NaN	NaN	NaN	NaN	2.093	0.288	0.649	2.003	0.022	0.624
208	1.04	2.173	1.085	0.494	NaN	NaN	NaN	2.089	0.969	0.287	NaN	NaN	NaN	2.105	0.539	0.301	NaN	NaN	NaN	2.148	0.323	0.244	2.136	0.107	0.28	2.022	0.014	0.247	NaN	NaN	NaN	2.072	0.955	0.667	2.064	0.693	0.679	NaN	NaN	NaN	NaN	NaN	NaN	2.092	0.288	0.65	2.003	0.021	0.624
209	1.045	2.173	1.085	0.495	NaN	NaN	NaN	2.089	0.969	0.287	NaN	NaN	NaN	2.104	0.54	0.301	NaN	NaN	NaN	2.147	0.323	0.244	2.136	0.107	0.28	2.022	0.014	0.247	NaN	NaN	NaN	2.072	0.955	0.667	2.064	0.691	0.68	NaN	NaN	NaN	NaN	NaN	NaN	2.091	0.288	0.65	2.003	0.021	0.624
210	1.05	2.173	1.085	0.495	NaN	NaN	NaN	2.089	0.969	0.287	NaN	NaN	NaN	2.103	0.54	0.301	NaN	NaN	NaN	2.146	0.323	0.244	2.136	0.107	0.28	2.023	0.014	0.247	NaN	NaN	NaN	2.071	0.954	0.668	2.063	0.69	0.681	NaN	NaN	NaN	NaN	NaN	NaN	2.09	0.288	0.65	2.003	0.021	0.624
211	1.055	2.173	1.085	0.496	NaN	NaN	NaN	2.089	0.969	0.288	NaN	NaN	NaN	2.101	0.541	0.302	NaN	NaN	NaN	2.144	0.323	0.244	2.135	0.107	0.28	2.022	0.014	0.247	NaN	NaN	NaN	2.071	0.954	0.668	2.063	0.689	0.681	NaN	NaN	NaN	NaN	NaN	NaN	2.089	0.288	0.65	2.004	0.02	0.624
212	1.06	2.173	1.085	0.497	NaN	NaN	NaN	2.089	0.97	0.288	NaN	NaN	NaN	2.099	0.541	0.302	NaN	NaN	NaN	2.143	0.323	0.244	2.135	0.107	0.28	2.023	0.014	0.247	NaN	NaN	NaN	2.071	0.953	0.669	2.062	0.689	0.681	NaN	NaN	NaN	NaN	NaN	NaN	2.089	0.288	0.651	2.004	0.02	0.624
213	1.065	2.173	1.085	0.497	NaN	NaN	NaN	2.089	0.97	0.289	NaN	NaN	NaN	2.097	0.54	0.302	NaN	NaN	NaN	2.142	0.323	0.244	2.135	0.108	0.28	2.023	0.014	0.247	NaN	NaN	NaN	2.071	0.953	0.67	2.061	0.69	0.681	NaN	NaN	NaN	NaN	NaN	NaN	2.088	0.288	0.651	NaN	NaN	NaN
214	1.07	2.173	1.085	0.498	NaN	NaN	NaN	2.088	0.97	0.289	NaN	NaN	NaN	2.094	0.54	0.302	NaN	NaN	NaN	2.14	0.323	0.244	2.135	0.108	0.28	2.023	0.014	0.247	NaN	NaN	NaN	2.071	0.953	0.67	2.061	0.69	0.682	NaN	NaN	NaN	NaN	NaN	NaN	2.088	0.288	0.651	2.004	0.019	0.624
215	1.075	2.173	1.085	0.499	NaN	NaN	NaN	2.088	0.97	0.29	NaN	NaN	NaN	2.092	0.54	0.302	NaN	NaN	NaN	2.139	0.324	0.244	2.134	0.108	0.28	2.02	0.015	0.247	NaN	NaN	NaN	2.071	0.953	0.67	2.061	0.69	0.683	NaN	NaN	NaN	NaN	NaN	NaN	2.087	0.288	0.651	NaN	NaN	NaN
216	1.08	2.173	1.084	0.499	NaN	NaN	NaN	2.088	0.971	0.29	NaN	NaN	NaN	2.089	0.541	0.301	NaN	NaN	NaN	2.137	0.324	0.244	2.134	0.108	0.28	2.014	0.018	0.246	NaN	NaN	NaN	2.07	0.953	0.671	2.061	0.691	0.683	NaN	NaN	NaN	NaN	NaN	NaN	2.087	0.288	0.651	NaN	NaN	NaN
217	1.085	2.173	1.085	0.5	NaN	NaN	NaN	2.088	0.971	0.29	NaN	NaN	NaN	2.087	0.541	0.301	NaN	NaN	NaN	2.135	0.324	0.244	2.134	0.108	0.28	2.012	0.019	0.245	NaN	NaN	NaN	2.07	0.952	0.671	2.06	0.691	0.683	NaN	NaN	NaN	NaN	NaN	NaN	2.086	0.287	0.651	NaN	NaN	NaN
218	1.09	2.173	1.085	0.501	NaN	NaN	NaN	2.089	0.971	0.29	NaN	NaN	NaN	2.085	0.542	0.302	NaN	NaN	NaN	2.133	0.324	0.244	2.134	0.109	0.28	2.012	0.019	0.245	NaN	NaN	NaN	2.07	0.952	0.672	2.059	0.691	0.683	NaN	NaN	NaN	NaN	NaN	NaN	2.085	0.287	0.651	NaN	NaN	NaN
219	1.095	2.173	1.084	0.501	NaN	NaN	NaN	2.089	0.971	0.291	NaN	NaN	NaN	2.082	0.542	0.302	NaN	NaN	NaN	2.13	0.325	0.244	2.133	0.109	0.28	2.012	0.019	0.245	NaN	NaN	NaN	2.07	0.952	0.672	2.059	0.69	0.683	NaN	NaN	NaN	NaN	NaN	NaN	2.085	0.287	0.65	NaN	NaN	NaN
220	1.1	2.173	1.084	0.502	NaN	NaN	NaN	2.089	0.971	0.291	NaN	NaN	NaN	2.078	0.541	0.303	NaN	NaN	NaN	2.128	0.325	0.244	2.132	0.109	0.28	2.012	0.019	0.245	NaN	NaN	NaN	2.07	0.952	0.673	2.058	0.69	0.684	NaN	NaN	NaN	NaN	NaN	NaN	2.084	0.287	0.65	NaN	NaN	NaN
221	1.105	2.173	1.084	0.503	NaN	NaN	NaN	2.089	0.972	0.292	NaN	NaN	NaN	2.075	0.542	0.302	NaN	NaN	NaN	2.125	0.325	0.244	2.132	0.109	0.28	2.011	0.02	0.245	NaN	NaN	NaN	2.069	0.951	0.673	2.056	0.69	0.684	NaN	NaN	NaN	NaN	NaN	NaN	2.084	0.287	0.65	2.005	0.018	0.625
222	1.11	2.174	1.084	0.504	NaN	NaN	NaN	2.089	0.972	0.292	NaN	NaN	NaN	2.071	0.542	0.302	NaN	NaN	NaN	2.123	0.326	0.244	2.131	0.11	0.281	2.011	0.02	0.245	NaN	NaN	NaN	2.069	0.951	0.673	2.056	0.691	0.684	NaN	NaN	NaN	NaN	NaN	NaN	2.084	0.287	0.651	2.005	0.018	0.625
223	1.115	2.173	1.084	0.504	NaN	NaN	NaN	2.09	0.972	0.293	NaN	NaN	NaN	2.067	0.542	0.303	NaN	NaN	NaN	2.12	0.326	0.244	2.131	0.11	0.281	2.011	0.02	0.245	NaN	NaN	NaN	2.068	0.95	0.673	2.056	0.69	0.684	NaN	NaN	NaN	NaN	NaN	NaN	2.083	0.287	0.651	2.005	0.018	0.625
224	1.12	2.174	1.084	0.505	NaN	NaN	NaN	2.09	0.973	0.293	NaN	NaN	NaN	2.063	0.542	0.303	NaN	NaN	NaN	2.116	0.326	0.244	2.13	0.111	0.281	2.011	0.02	0.245	NaN	NaN	NaN	2.068	0.95	0.674	2.056	0.69	0.684	NaN	NaN	NaN	NaN	NaN	NaN	2.082	0.287	0.651	2.005	0.017	0.625
225	1.125	2.174	1.083	0.506	NaN	NaN	NaN	2.09	0.972	0.293	NaN	NaN	NaN	2.059	0.542	0.303	NaN	NaN	NaN	2.113	0.326	0.244	2.13	0.111	0.281	2.011	0.02	0.245	NaN	NaN	NaN	2.068	0.95	0.674	2.055	0.69	0.684	NaN	NaN	NaN	NaN	NaN	NaN	2.081	0.287	0.651	2.006	0.017	0.625
226	1.13	2.174	1.083	0.506	NaN	NaN	NaN	2.09	0.972	0.294	NaN	NaN	NaN	2.054	0.542	0.303	NaN	NaN	NaN	2.11	0.326	0.244	2.129	0.112	0.281	2.011	0.02	0.245	NaN	NaN	NaN	2.068	0.95	0.675	2.055	0.69	0.685	NaN	NaN	NaN	NaN	NaN	NaN	2.08	0.287	0.651	2.007	0.016	0.625
227	1.135	2.174	1.083	0.507	NaN	NaN	NaN	2.091	0.972	0.294	NaN	NaN	NaN	2.048	0.542	0.303	NaN	NaN	NaN	2.107	0.327	0.244	2.128	0.112	0.281	2.011	0.02	0.246	NaN	NaN	NaN	2.068	0.95	0.675	2.054	0.689	0.685	NaN	NaN	NaN	NaN	NaN	NaN	2.08	0.287	0.651	2.007	0.016	0.625
228	1.14	2.175	1.082	0.508	NaN	NaN	NaN	2.091	0.972	0.295	NaN	NaN	NaN	2.041	0.543	0.302	NaN	NaN	NaN	2.104	0.327	0.244	2.127	0.112	0.281	2.011	0.02	0.246	NaN	NaN	NaN	2.067	0.949	0.676	2.053	0.688	0.685	NaN	NaN	NaN	NaN	NaN	NaN	2.08	0.286	0.651	2.007	0.016	0.625
229	1.145	2.175	1.082	0.508	NaN	NaN	NaN	2.091	0.972	0.295	NaN	NaN	NaN	2.038	0.544	0.303	NaN	NaN	NaN	2.1	0.327	0.243	2.126	0.113	0.281	2.012	0.02	0.246	NaN	NaN	NaN	2.067	0.949	0.676	2.052	0.687	0.685	NaN	NaN	NaN	NaN	NaN	NaN	2.08	0.286	0.651	2.006	0.017	0.625
230	1.15	2.175	1.082	0.509	NaN	NaN	NaN	2.091	0.972	0.295	NaN	NaN	NaN	2.034	0.544	0.304	NaN	NaN	NaN	2.096	0.327	0.243	2.125	0.113	0.281	2.013	0.02	0.246	NaN	NaN	NaN	2.065	0.948	0.675	2.052	0.686	0.686	NaN	NaN	NaN	NaN	NaN	NaN	2.08	0.286	0.651	2.006	0.017	0.625
231	1.155	2.175	1.081	0.51	NaN	NaN	NaN	2.092	0.972	0.296	NaN	NaN	NaN	2.031	0.544	0.304	NaN	NaN	NaN	2.093	0.327	0.244	2.124	0.114	0.281	2.013	0.02	0.246	NaN	NaN	NaN	2.063	0.946	0.675	2.052	0.686	0.686	NaN	NaN	NaN	NaN	NaN	NaN	2.08	0.286	0.651	2.007	0.016	0.625
232	1.16	2.175	1.081	0.511	NaN	NaN	NaN	2.092	0.972	0.296	NaN	NaN	NaN	2.027	0.545	0.304	NaN	NaN	NaN	2.089	0.328	0.244	2.123	0.115	0.281	2.013	0.02	0.247	NaN	NaN	NaN	2.063	0.946	0.675	2.051	0.686	0.687	NaN	NaN	NaN	NaN	NaN	NaN	2.08	0.286	0.652	2.007	0.016	0.625
233	1.165	2.175	1.081	0.511	NaN	NaN	NaN	2.093	0.972	0.296	NaN	NaN	NaN	2.022	0.544	0.304	NaN	NaN	NaN	2.086	0.328	0.244	2.121	0.116	0.281	2.013	0.02	0.247	NaN	NaN	NaN	2.064	0.948	0.677	2.05	0.688	0.687	NaN	NaN	NaN	NaN	NaN	NaN	2.08	0.286	0.652	2.007	0.015	0.625
234	1.17	2.175	1.08	0.512	NaN	NaN	NaN	2.093	0.971	0.296	NaN	NaN	NaN	2.018	0.544	0.304	NaN	NaN	NaN	2.082	0.329	0.243	2.12	0.117	0.281	2.013	0.02	0.247	NaN	NaN	NaN	2.064	0.948	0.677	2.05	0.688	0.688	NaN	NaN	NaN	NaN	NaN	NaN	2.08	0.286	0.652	2.007	0.015	0.625
235	1.175	2.176	1.08	0.512	NaN	NaN	NaN	2.093	0.971	0.297	2.077	0.743	0.254	2.014	0.544	0.304	NaN	NaN	NaN	2.079	0.33	0.243	2.119	0.118	0.281	2.013	0.02	0.247	NaN	NaN	NaN	2.064	0.948	0.678	2.05	0.688	0.689	NaN	NaN	NaN	NaN	NaN	NaN	2.08	0.286	0.652	2.007	0.016	0.625
236	1.18	2.176	1.079	0.513	NaN	NaN	NaN	2.093	0.971	0.297	2.076	0.743	0.254	2.011	0.545	0.304	NaN	NaN	NaN	2.076	0.331	0.244	2.118	0.12	0.281	2.013	0.02	0.247	NaN	NaN	NaN	2.063	0.947	0.678	2.049	0.688	0.688	NaN	NaN	NaN	NaN	NaN	NaN	2.08	0.286	0.652	2.007	0.015	0.625
237	1.185	2.175	1.079	0.513	NaN	NaN	NaN	2.093	0.97	0.297	2.074	0.743	0.254	2.007	0.546	0.303	NaN	NaN	NaN	2.072	0.331	0.243	2.116	0.122	0.281	2.013	0.02	0.247	NaN	NaN	NaN	2.063	0.947	0.678	2.049	0.688	0.689	NaN	NaN	NaN	NaN	NaN	NaN	2.081	0.285	0.651	2.007	0.015	0.625
238	1.19	2.175	1.078	0.514	NaN	NaN	NaN	2.093	0.97	0.298	2.071	0.743	0.254	2.003	0.546	0.304	NaN	NaN	NaN	2.068	0.331	0.243	2.115	0.123	0.281	2.013	0.02	0.247	NaN	NaN	NaN	2.063	0.947	0.679	2.049	0.688	0.689	NaN	NaN	NaN	NaN	NaN	NaN	2.081	0.285	0.651	2.007	0.015	0.625
239	1.195	2.176	1.078	0.515	NaN	NaN	NaN	2.093	0.97	0.298	2.069	0.743	0.255	2	0.546	0.305	NaN	NaN	NaN	2.065	0.332	0.242	2.114	0.124	0.281	2.013	0.02	0.247	NaN	NaN	NaN	2.062	0.947	0.679	2.048	0.689	0.689	NaN	NaN	NaN	NaN	NaN	NaN	2.08	0.285	0.652	2.007	0.015	0.625
240	1.2	2.176	1.078	0.515	NaN	NaN	NaN	2.093	0.97	0.298	2.067	0.743	0.255	1.996	0.546	0.304	NaN	NaN	NaN	2.063	0.333	0.242	2.113	0.125	0.281	2.013	0.02	0.247	NaN	NaN	NaN	2.06	0.946	0.679	2.047	0.689	0.689	NaN	NaN	NaN	NaN	NaN	NaN	2.081	0.285	0.651	2.007	0.015	0.625
241	1.205	2.176	1.078	0.516	NaN	NaN	NaN	2.093	0.97	0.298	2.066	0.744	0.255	1.993	0.547	0.304	NaN	NaN	NaN	2.06	0.334	0.243	2.111	0.126	0.281	2.013	0.02	0.247	NaN	NaN	NaN	2.058	0.943	0.678	2.046	0.689	0.689	NaN	NaN	NaN	NaN	NaN	NaN	2.081	0.285	0.651	2.007	0.015	0.625
242	1.21	2.176	1.078	0.516	NaN	NaN	NaN	2.093	0.97	0.298	NaN	NaN	NaN	1.991	0.549	0.303	NaN	NaN	NaN	2.057	0.335	0.242	2.11	0.127	0.281	2.013	0.021	0.247	NaN	NaN	NaN	2.057	0.943	0.678	2.046	0.689	0.689	NaN	NaN	NaN	NaN	NaN	NaN	2.081	0.285	0.651	2.007	0.015	0.625
243	1.215	2.176	1.077	0.517	NaN	NaN	NaN	2.093	0.97	0.299	2.061	0.744	0.255	1.988	0.55	0.303	NaN	NaN	NaN	2.054	0.336	0.242	2.109	0.128	0.281	2.012	0.021	0.247	NaN	NaN	NaN	2.057	0.942	0.678	2.047	0.689	0.689	NaN	NaN	NaN	NaN	NaN	NaN	2.079	0.285	0.652	2.007	0.015	0.625
244	1.22	2.175	1.077	0.517	NaN	NaN	NaN	2.093	0.97	0.299	2.06	0.744	0.256	1.986	0.551	0.303	NaN	NaN	NaN	2.051	0.337	0.242	2.109	0.128	0.281	2.011	0.021	0.247	NaN	NaN	NaN	2.056	0.942	0.679	2.046	0.688	0.69	NaN	NaN	NaN	NaN	NaN	NaN	2.079	0.285	0.652	2.007	0.015	0.625
245	1.225	2.175	1.077	0.517	NaN	NaN	NaN	2.092	0.97	0.299	2.058	0.744	0.256	1.986	0.551	0.303	NaN	NaN	NaN	2.048	0.338	0.241	2.113	0.126	0.282	2.009	0.021	0.247	NaN	NaN	NaN	2.056	0.942	0.679	2.046	0.688	0.69	NaN	NaN	NaN	NaN	NaN	NaN	2.079	0.284	0.652	2.007	0.015	0.625
246	1.23	2.175	1.077	0.518	NaN	NaN	NaN	2.092	0.97	0.3	NaN	NaN	NaN	1.983	0.552	0.303	NaN	NaN	NaN	2.046	0.339	0.241	2.113	0.126	0.282	2.008	0.022	0.247	NaN	NaN	NaN	2.056	0.942	0.679	2.045	0.687	0.69	NaN	NaN	NaN	NaN	NaN	NaN	2.08	0.284	0.652	2.007	0.015	0.625
247	1.235	2.175	1.077	0.518	NaN	NaN	NaN	2.092	0.97	0.3	2.054	0.745	0.256	1.977	0.552	0.304	NaN	NaN	NaN	2.044	0.339	0.241	2.107	0.128	0.281	2.006	0.022	0.247	NaN	NaN	NaN	2.057	0.943	0.68	2.045	0.687	0.69	NaN	NaN	NaN	NaN	NaN	NaN	2.08	0.284	0.652	2.007	0.015	0.625
248	1.24	2.174	1.077	0.518	NaN	NaN	NaN	2.091	0.971	0.3	2.053	0.745	0.256	1.973	0.553	0.304	NaN	NaN	NaN	2.041	0.34	0.241	2.1	0.132	0.279	2.003	0.021	0.247	NaN	NaN	NaN	2.058	0.945	0.68	2.044	0.686	0.691	NaN	NaN	NaN	NaN	NaN	NaN	2.08	0.283	0.651	2.007	0.015	0.625
249	1.245	2.174	1.077	0.519	NaN	NaN	NaN	2.09	0.971	0.3	2.052	0.745	0.256	1.971	0.553	0.304	NaN	NaN	NaN	2.039	0.341	0.24	2.097	0.133	0.279	2	0.021	0.247	NaN	NaN	NaN	2.055	0.943	0.678	2.065	0.68	0.699	NaN	NaN	NaN	NaN	NaN	NaN	2.081	0.283	0.651	2.007	0.015	0.625
250	1.25	2.174	1.077	0.519	NaN	NaN	NaN	2.09	0.971	0.3	2.051	0.746	0.256	1.969	0.554	0.304	NaN	NaN	NaN	2.037	0.342	0.24	2.094	0.134	0.277	1.996	0.021	0.247	NaN	NaN	NaN	2.054	0.942	0.678	2.09	0.673	0.709	NaN	NaN	NaN	NaN	NaN	NaN	2.081	0.282	0.651	2.007	0.015	0.625
251	1.255	2.174	1.077	0.519	NaN	NaN	NaN	2.089	0.971	0.301	NaN	NaN	NaN	1.968	0.554	0.304	1.985	0.486	0.295	2.034	0.342	0.24	2.09	0.134	0.276	1.993	0.021	0.248	NaN	NaN	NaN	2.054	0.942	0.678	2.055	0.682	0.696	NaN	NaN	NaN	NaN	NaN	NaN	2.081	0.282	0.651	2.007	0.015	0.625
252	1.26	2.173	1.077	0.52	NaN	NaN	NaN	2.089	0.972	0.301	2.047	0.746	0.257	1.966	0.555	0.304	1.983	0.488	0.295	2.032	0.343	0.239	2.087	0.134	0.275	1.988	0.021	0.248	NaN	NaN	NaN	2.054	0.942	0.678	2.046	0.684	0.693	NaN	NaN	NaN	NaN	NaN	NaN	2.081	0.282	0.651	2.007	0.015	0.625
253	1.265	2.173	1.078	0.52	NaN	NaN	NaN	2.088	0.972	0.301	2.046	0.747	0.257	1.965	0.555	0.304	1.981	0.489	0.295	2.03	0.344	0.239	2.084	0.134	0.274	1.981	0.022	0.248	NaN	NaN	NaN	2.055	0.943	0.679	2.044	0.685	0.692	NaN	NaN	NaN	NaN	NaN	NaN	2.081	0.282	0.651	2.007	0.015	0.625
254	1.27	2.173	1.078	0.52	NaN	NaN	NaN	2.087	0.972	0.302	2.045	0.747	0.257	1.963	0.556	0.304	1.981	0.49	0.295	2.028	0.344	0.238	2.08	0.134	0.274	1.977	0.021	0.249	NaN	NaN	NaN	2.058	0.945	0.682	2.044	0.685	0.692	NaN	NaN	NaN	NaN	NaN	NaN	2.081	0.282	0.651	2.007	0.015	0.625
255	1.275	2.173	1.078	0.52	NaN	NaN	NaN	2.087	0.973	0.302	2.044	0.748	0.257	1.962	0.557	0.303	1.981	0.491	0.295	2.026	0.344	0.238	2.076	0.134	0.273	1.973	0.021	0.25	NaN	NaN	NaN	2.059	0.945	0.683	2.043	0.685	0.691	NaN	NaN	NaN	NaN	NaN	NaN	2.081	0.282	0.651	2.007	0.015	0.625
256	1.28	2.172	1.078	0.52	NaN	NaN	NaN	2.086	0.973	0.302	2.043	0.749	0.257	1.96	0.557	0.302	1.978	0.492	0.294	2.024	0.344	0.238	2.072	0.133	0.272	1.969	0.02	0.251	NaN	NaN	NaN	2.059	0.945	0.683	2.043	0.685	0.691	NaN	NaN	NaN	NaN	NaN	NaN	2.081	0.282	0.651	2.007	0.015	0.625
257	1.285	2.172	1.078	0.52	NaN	NaN	NaN	2.086	0.974	0.302	2.043	0.749	0.257	1.959	0.558	0.302	1.977	0.492	0.294	2.021	0.344	0.237	2.068	0.133	0.271	1.963	0.021	0.251	NaN	NaN	NaN	2.059	0.945	0.684	2.043	0.685	0.691	NaN	NaN	NaN	NaN	NaN	NaN	2.08	0.282	0.651	2.007	0.015	0.625
258	1.29	2.171	1.078	0.521	NaN	NaN	NaN	2.085	0.974	0.302	2.042	0.749	0.257	1.958	0.559	0.302	1.976	0.493	0.294	2.018	0.344	0.236	2.064	0.134	0.27	1.958	0.02	0.252	NaN	NaN	NaN	2.059	0.945	0.684	2.043	0.685	0.691	NaN	NaN	NaN	NaN	NaN	NaN	2.08	0.282	0.651	2.007	0.015	0.625
259	1.295	2.171	1.078	0.521	NaN	NaN	NaN	2.084	0.974	0.302	2.041	0.75	0.257	1.957	0.559	0.302	1.974	0.493	0.293	2.015	0.345	0.236	2.059	0.134	0.269	1.952	0.021	0.252	NaN	NaN	NaN	2.059	0.945	0.684	2.043	0.685	0.691	NaN	NaN	NaN	NaN	NaN	NaN	2.08	0.282	0.651	2.007	0.015	0.625
260	1.3	2.171	1.078	0.521	NaN	NaN	NaN	2.084	0.975	0.303	2.04	0.751	0.257	1.956	0.56	0.302	1.973	0.494	0.293	2.012	0.345	0.235	2.054	0.133	0.268	1.946	0.021	0.253	NaN	NaN	NaN	2.059	0.945	0.684	2.043	0.685	0.691	NaN	NaN	NaN	NaN	NaN	NaN	2.08	0.282	0.652	2.007	0.015	0.625
261	1.305	2.171	1.078	0.522	NaN	NaN	NaN	2.083	0.975	0.303	2.039	0.751	0.257	1.955	0.561	0.302	1.97	0.494	0.293	2.009	0.346	0.235	2.049	0.133	0.267	1.941	0.022	0.254	NaN	NaN	NaN	2.058	0.945	0.684	2.043	0.685	0.691	NaN	NaN	NaN	NaN	NaN	NaN	2.08	0.281	0.652	2.007	0.015	0.625
262	1.31	2.171	1.078	0.522	NaN	NaN	NaN	2.083	0.975	0.303	2.039	0.751	0.257	1.954	0.562	0.302	1.968	0.494	0.293	2.006	0.346	0.234	2.044	0.133	0.266	1.935	0.022	0.254	NaN	NaN	NaN	2.058	0.945	0.685	2.043	0.685	0.691	NaN	NaN	NaN	NaN	NaN	NaN	2.08	0.281	0.652	2.007	0.015	0.625
263	1.315	2.17	1.079	0.522	NaN	NaN	NaN	2.082	0.976	0.303	2.038	0.752	0.257	1.952	0.563	0.302	1.966	0.495	0.293	2.002	0.347	0.233	2.039	0.132	0.266	1.929	0.023	0.254	NaN	NaN	NaN	2.058	0.945	0.685	2.043	0.685	0.691	NaN	NaN	NaN	NaN	NaN	NaN	2.08	0.281	0.652	2.007	0.015	0.625
264	1.32	2.17	1.078	0.522	NaN	NaN	NaN	2.082	0.976	0.303	2.037	0.753	0.258	1.951	0.563	0.303	1.964	0.495	0.294	2	0.346	0.233	2.034	0.132	0.266	1.923	0.023	0.254	NaN	NaN	NaN	2.058	0.945	0.685	2.043	0.686	0.691	NaN	NaN	NaN	NaN	NaN	NaN	2.079	0.281	0.652	2.007	0.015	0.625
265	1.325	2.169	1.078	0.522	NaN	NaN	NaN	2.082	0.977	0.303	2.036	0.753	0.258	1.95	0.564	0.303	1.962	0.495	0.294	1.997	0.346	0.233	2.029	0.132	0.265	1.917	0.024	0.255	NaN	NaN	NaN	2.058	0.945	0.685	2.043	0.686	0.691	NaN	NaN	NaN	NaN	NaN	NaN	2.079	0.281	0.652	2.007	0.015	0.625
266	1.33	2.169	1.078	0.522	NaN	NaN	NaN	2.081	0.977	0.303	2.036	0.753	0.258	1.948	0.564	0.303	1.959	0.496	0.294	1.992	0.347	0.233	2.024	0.132	0.265	1.911	0.025	0.255	NaN	NaN	NaN	2.058	0.945	0.685	2.043	0.686	0.691	NaN	NaN	NaN	NaN	NaN	NaN	2.079	0.281	0.652	2.007	0.015	0.625
267	1.335	2.169	1.078	0.523	NaN	NaN	NaN	2.081	0.977	0.303	2.035	0.754	0.258	1.947	0.565	0.303	1.957	0.496	0.294	1.989	0.348	0.233	2.019	0.132	0.264	1.905	0.026	0.255	NaN	NaN	NaN	2.057	0.944	0.685	2.043	0.686	0.691	NaN	NaN	NaN	NaN	NaN	NaN	2.079	0.281	0.652	2.007	0.015	0.625
268	1.34	2.169	1.078	0.523	NaN	NaN	NaN	2.08	0.978	0.303	2.034	0.755	0.258	1.946	0.565	0.303	1.955	0.497	0.294	1.986	0.348	0.233	2.014	0.132	0.264	1.899	0.027	0.255	NaN	NaN	NaN	2.057	0.944	0.685	2.043	0.686	0.691	NaN	NaN	NaN	NaN	NaN	NaN	2.078	0.281	0.652	2.007	0.015	0.625
269	1.345	2.169	1.079	0.523	NaN	NaN	NaN	2.08	0.978	0.303	2.033	0.755	0.258	1.944	0.566	0.304	1.953	0.498	0.294	1.982	0.348	0.233	2.009	0.132	0.264	1.893	0.028	0.255	NaN	NaN	NaN	2.056	0.944	0.685	2.042	0.685	0.691	NaN	NaN	NaN	NaN	NaN	NaN	2.078	0.281	0.651	2.007	0.015	0.625
270	1.35	2.169	1.079	0.523	NaN	NaN	NaN	2.08	0.978	0.303	2.032	0.756	0.258	1.941	0.566	0.305	1.95	0.498	0.294	1.979	0.348	0.233	2.004	0.133	0.263	1.887	0.029	0.255	NaN	NaN	NaN	2.056	0.944	0.685	2.042	0.685	0.691	NaN	NaN	NaN	NaN	NaN	NaN	2.076	0.281	0.651	2.007	0.015	0.625
271	1.355	2.168	1.079	0.524	NaN	NaN	NaN	2.08	0.979	0.303	2.031	0.756	0.257	1.939	0.566	0.306	1.948	0.499	0.294	1.975	0.349	0.233	1.999	0.133	0.263	1.882	0.03	0.255	NaN	NaN	NaN	2.055	0.943	0.685	2.042	0.685	0.691	NaN	NaN	NaN	NaN	NaN	NaN	2.074	0.282	0.651	2.007	0.015	0.625
272	1.36	2.168	1.078	0.524	NaN	NaN	NaN	2.08	0.979	0.303	2.03	0.757	0.257	1.937	0.568	0.306	1.946	0.499	0.294	1.972	0.349	0.233	1.995	0.133	0.263	1.876	0.031	0.254	NaN	NaN	NaN	2.051	0.94	0.683	2.041	0.685	0.69	NaN	NaN	NaN	NaN	NaN	NaN	2.072	0.282	0.65	2.007	0.015	0.625
273	1.365	2.167	1.078	0.524	NaN	NaN	NaN	2.08	0.979	0.304	2.029	0.757	0.257	1.936	0.569	0.306	1.944	0.5	0.295	1.969	0.35	0.233	1.99	0.133	0.262	1.87	0.032	0.254	NaN	NaN	NaN	2.05	0.939	0.683	2.039	0.685	0.69	NaN	NaN	NaN	NaN	NaN	NaN	2.071	0.283	0.65	2.007	0.015	0.625
274	1.37	2.167	1.078	0.524	NaN	NaN	NaN	2.08	0.98	0.304	2.029	0.758	0.257	1.934	0.571	0.306	1.942	0.501	0.295	1.968	0.35	0.233	1.985	0.134	0.262	1.865	0.034	0.254	NaN	NaN	NaN	2.049	0.939	0.683	2.039	0.683	0.69	NaN	NaN	NaN	NaN	NaN	NaN	2.07	0.283	0.65	2.007	0.015	0.625
275	1.375	2.167	1.078	0.524	NaN	NaN	NaN	2.08	0.98	0.304	NaN	NaN	NaN	1.932	0.571	0.306	1.939	0.501	0.296	1.964	0.35	0.233	1.981	0.134	0.263	1.86	0.035	0.254	NaN	NaN	NaN	2.049	0.939	0.683	2.038	0.683	0.689	NaN	NaN	NaN	NaN	NaN	NaN	2.07	0.283	0.65	2.007	0.015	0.625
276	1.38	2.167	1.078	0.524	NaN	NaN	NaN	2.08	0.98	0.304	2.025	0.759	0.257	1.93	0.572	0.306	1.937	0.502	0.296	1.96	0.352	0.233	1.977	0.133	0.263	1.854	0.036	0.253	NaN	NaN	NaN	2.049	0.939	0.683	2.037	0.683	0.688	NaN	NaN	NaN	NaN	NaN	NaN	2.069	0.283	0.65	2.007	0.015	0.625
277	1.385	2.166	1.078	0.525	NaN	NaN	NaN	2.08	0.98	0.304	2.024	0.759	0.257	1.928	0.572	0.305	1.935	0.503	0.295	1.956	0.352	0.233	1.971	0.135	0.263	1.849	0.038	0.253	NaN	NaN	NaN	2.049	0.939	0.683	2.036	0.683	0.688	NaN	NaN	NaN	NaN	NaN	NaN	2.069	0.283	0.65	2.007	0.015	0.625
278	1.39	2.167	1.078	0.525	NaN	NaN	NaN	2.08	0.98	0.304	2.023	0.759	0.256	1.926	0.573	0.305	1.933	0.504	0.295	1.953	0.353	0.234	1.967	0.135	0.263	1.844	0.039	0.253	NaN	NaN	NaN	2.048	0.939	0.683	2.035	0.683	0.687	NaN	NaN	NaN	NaN	NaN	NaN	2.069	0.283	0.65	2.007	0.015	0.625
279	1.395	2.167	1.078	0.525	NaN	NaN	NaN	2.08	0.98	0.304	2.022	0.76	0.256	1.924	0.575	0.305	1.931	0.505	0.295	1.95	0.353	0.234	1.964	0.134	0.263	1.839	0.04	0.252	NaN	NaN	NaN	2.048	0.939	0.683	2.035	0.683	0.687	NaN	NaN	NaN	NaN	NaN	NaN	2.069	0.283	0.649	2.007	0.015	0.625
280	1.4	2.166	1.078	0.526	NaN	NaN	NaN	2.08	0.98	0.304	2.021	0.76	0.256	1.922	0.576	0.306	1.929	0.506	0.295	1.947	0.354	0.234	1.96	0.135	0.264	1.834	0.042	0.252	NaN	NaN	NaN	2.048	0.939	0.683	2.035	0.683	0.688	NaN	NaN	NaN	NaN	NaN	NaN	2.068	0.283	0.649	2.007	0.015	0.625
281	1.405	2.166	1.078	0.526	NaN	NaN	NaN	2.08	0.98	0.304	2.019	0.761	0.256	1.92	0.577	0.306	1.926	0.507	0.295	1.944	0.354	0.235	1.955	0.136	0.264	1.83	0.043	0.252	NaN	NaN	NaN	2.047	0.939	0.683	2.034	0.683	0.688	NaN	NaN	NaN	NaN	NaN	NaN	2.068	0.283	0.649	2.007	0.015	0.625
282	1.41	2.166	1.078	0.526	NaN	NaN	NaN	2.08	0.981	0.304	2.018	0.761	0.256	1.918	0.578	0.306	1.924	0.509	0.295	1.941	0.355	0.235	1.95	0.137	0.265	1.825	0.044	0.252	NaN	NaN	NaN	2.047	0.94	0.683	2.034	0.683	0.688	NaN	NaN	NaN	NaN	NaN	NaN	2.068	0.283	0.649	2.007	0.015	0.625
283	1.415	2.166	1.077	0.526	NaN	NaN	NaN	2.08	0.981	0.304	2.017	0.761	0.256	1.916	0.579	0.306	1.922	0.51	0.295	1.938	0.356	0.235	1.946	0.137	0.265	1.82	0.045	0.252	NaN	NaN	NaN	2.049	0.941	0.684	2.033	0.682	0.689	NaN	NaN	NaN	NaN	NaN	NaN	2.067	0.283	0.649	2.007	0.015	0.625
284	1.42	2.165	1.077	0.526	NaN	NaN	NaN	2.08	0.981	0.304	2.015	0.761	0.256	1.914	0.579	0.306	1.92	0.51	0.295	1.935	0.357	0.235	1.944	0.137	0.266	1.816	0.047	0.252	NaN	NaN	NaN	2.048	0.941	0.684	2.033	0.682	0.689	NaN	NaN	NaN	NaN	NaN	NaN	2.067	0.282	0.649	2.007	0.015	0.625
285	1.425	2.165	1.076	0.527	NaN	NaN	NaN	2.08	0.981	0.304	2.014	0.761	0.256	1.912	0.58	0.306	1.918	0.511	0.296	1.933	0.357	0.236	1.939	0.138	0.267	1.811	0.048	0.251	NaN	NaN	NaN	2.048	0.941	0.684	2.032	0.683	0.688	NaN	NaN	NaN	NaN	NaN	NaN	2.067	0.282	0.649	2.007	0.015	0.625
286	1.43	2.165	1.076	0.527	NaN	NaN	NaN	2.08	0.981	0.304	2.013	0.761	0.256	1.91	0.58	0.306	1.915	0.511	0.297	1.93	0.358	0.236	1.935	0.139	0.267	1.807	0.049	0.252	NaN	NaN	NaN	2.047	0.941	0.684	2.032	0.683	0.688	NaN	NaN	NaN	NaN	NaN	NaN	2.067	0.282	0.649	2.007	0.015	0.625
287	1.435	2.165	1.076	0.527	NaN	NaN	NaN	2.08	0.981	0.304	2.012	0.761	0.257	1.908	0.58	0.307	1.912	0.512	0.297	1.928	0.358	0.236	1.932	0.138	0.267	1.803	0.05	0.252	NaN	NaN	NaN	2.045	0.94	0.683	2.031	0.683	0.688	NaN	NaN	NaN	NaN	NaN	NaN	2.066	0.282	0.649	2.007	0.015	0.625
288	1.44	2.165	1.076	0.528	NaN	NaN	NaN	2.08	0.981	0.304	2.01	0.761	0.258	1.905	0.58	0.307	1.909	0.512	0.296	1.925	0.358	0.236	1.928	0.139	0.267	1.798	0.052	0.252	NaN	NaN	NaN	2.041	0.938	0.68	2.029	0.683	0.687	NaN	NaN	NaN	NaN	NaN	NaN	2.064	0.282	0.648	2.007	0.015	0.625
289	1.445	2.164	1.076	0.528	NaN	NaN	NaN	2.08	0.981	0.304	2.009	0.761	0.258	1.904	0.582	0.306	1.907	0.513	0.296	1.922	0.359	0.236	1.923	0.141	0.268	1.794	0.053	0.252	NaN	NaN	NaN	2.039	0.937	0.679	2.027	0.683	0.687	NaN	NaN	NaN	NaN	NaN	NaN	2.063	0.282	0.648	2.007	0.015	0.625
290	1.45	2.164	1.076	0.528	NaN	NaN	NaN	2.08	0.981	0.304	2.008	0.761	0.258	1.901	0.582	0.306	1.905	0.513	0.296	1.918	0.361	0.237	1.919	0.142	0.268	1.79	0.054	0.252	NaN	NaN	NaN	2.039	0.937	0.679	2.026	0.683	0.686	NaN	NaN	NaN	NaN	NaN	NaN	2.062	0.282	0.648	2.007	0.015	0.625
291	1.455	2.164	1.075	0.528	NaN	NaN	NaN	2.08	0.981	0.304	2.007	0.761	0.258	1.899	0.584	0.306	1.902	0.514	0.296	1.916	0.361	0.237	1.915	0.142	0.268	1.786	0.055	0.253	NaN	NaN	NaN	2.038	0.937	0.679	2.027	0.683	0.686	NaN	NaN	NaN	NaN	NaN	NaN	2.062	0.282	0.647	2.007	0.015	0.625
292	1.46	2.164	1.075	0.528	NaN	NaN	NaN	2.08	0.98	0.304	2.006	0.761	0.258	1.897	0.585	0.306	1.9	0.515	0.297	1.914	0.361	0.237	1.911	0.142	0.269	1.782	0.056	0.253	NaN	NaN	NaN	2.039	0.938	0.68	2.027	0.683	0.687	NaN	NaN	NaN	NaN	NaN	NaN	2.062	0.282	0.647	2.007	0.015	0.625
293	1.465	2.163	1.075	0.528	NaN	NaN	NaN	2.079	0.98	0.304	2.006	0.762	0.258	1.895	0.586	0.306	1.898	0.516	0.297	1.911	0.362	0.237	1.907	0.143	0.269	1.777	0.056	0.253	NaN	NaN	NaN	2.041	0.94	0.683	2.026	0.683	0.687	NaN	NaN	NaN	NaN	NaN	NaN	2.062	0.281	0.647	2.007	0.015	0.625
294	1.47	2.163	1.074	0.528	NaN	NaN	NaN	2.079	0.98	0.304	2.005	0.762	0.258	1.893	0.587	0.306	1.895	0.516	0.297	1.907	0.363	0.237	1.904	0.144	0.269	1.773	0.057	0.253	NaN	NaN	NaN	2.041	0.941	0.684	2.026	0.683	0.687	NaN	NaN	NaN	NaN	NaN	NaN	2.062	0.281	0.647	2.007	0.015	0.625
295	1.475	2.162	1.074	0.528	NaN	NaN	NaN	2.079	0.98	0.304	2.004	0.762	0.257	1.892	0.587	0.306	1.893	0.517	0.298	1.903	0.364	0.237	1.9	0.145	0.269	1.769	0.058	0.254	NaN	NaN	NaN	2.041	0.941	0.684	2.025	0.683	0.687	NaN	NaN	NaN	NaN	NaN	NaN	2.062	0.281	0.646	2.007	0.015	0.625
296	1.48	2.162	1.074	0.528	NaN	NaN	NaN	2.079	0.98	0.304	2.003	0.762	0.257	1.89	0.588	0.306	1.89	0.518	0.297	1.901	0.364	0.237	1.896	0.146	0.269	1.766	0.058	0.255	NaN	NaN	NaN	2.041	0.941	0.684	2.024	0.684	0.687	NaN	NaN	NaN	NaN	NaN	NaN	2.063	0.281	0.646	2.007	0.016	0.625
297	1.485	2.162	1.073	0.528	NaN	NaN	NaN	2.078	0.979	0.304	2.002	0.762	0.257	1.888	0.589	0.306	1.887	0.519	0.297	1.898	0.365	0.237	1.892	0.146	0.269	1.763	0.059	0.255	NaN	NaN	NaN	2.04	0.941	0.684	2.025	0.684	0.687	NaN	NaN	NaN	NaN	NaN	NaN	2.063	0.28	0.646	2.007	0.016	0.625
298	1.49	2.161	1.073	0.528	NaN	NaN	NaN	2.078	0.979	0.304	2.001	0.762	0.257	1.885	0.589	0.306	1.885	0.52	0.297	1.895	0.366	0.237	1.889	0.146	0.269	1.759	0.059	0.256	NaN	NaN	NaN	2.039	0.94	0.684	2.024	0.684	0.687	NaN	NaN	NaN	NaN	NaN	NaN	2.063	0.28	0.646	2.007	0.016	0.625
299	1.495	2.161	1.072	0.528	NaN	NaN	NaN	2.078	0.979	0.304	2	0.762	0.258	1.882	0.589	0.306	1.883	0.52	0.297	1.892	0.366	0.237	1.886	0.147	0.27	1.755	0.06	0.256	NaN	NaN	NaN	2.038	0.94	0.684	2.023	0.684	0.687	NaN	NaN	NaN	NaN	NaN	NaN	2.063	0.28	0.646	2.006	0.017	0.625
300	1.5	2.16	1.072	0.528	NaN	NaN	NaN	2.077	0.978	0.304	1.998	0.761	0.259	1.88	0.589	0.306	1.881	0.521	0.297	1.888	0.367	0.237	1.882	0.148	0.269	1.752	0.061	0.257	NaN	NaN	NaN	2.038	0.94	0.684	2.022	0.685	0.687	NaN	NaN	NaN	NaN	NaN	NaN	2.063	0.28	0.646	2.007	0.016	0.625
301	1.505	2.16	1.072	0.528	NaN	NaN	NaN	2.077	0.978	0.304	1.997	0.76	0.259	1.878	0.589	0.307	1.879	0.522	0.297	1.885	0.368	0.237	1.878	0.149	0.269	1.748	0.061	0.257	NaN	NaN	NaN	2.038	0.94	0.684	2.021	0.684	0.687	NaN	NaN	NaN	NaN	NaN	NaN	2.063	0.28	0.646	2.007	0.016	0.625
302	1.51	2.16	1.072	0.528	NaN	NaN	NaN	2.076	0.978	0.304	1.996	0.761	0.259	1.876	0.59	0.307	1.877	0.523	0.296	1.883	0.368	0.237	1.874	0.149	0.269	1.745	0.062	0.257	NaN	NaN	NaN	2.037	0.941	0.684	2.02	0.683	0.687	NaN	NaN	NaN	NaN	NaN	NaN	2.063	0.28	0.646	2.007	0.016	0.625
303	1.515	2.159	1.071	0.528	NaN	NaN	NaN	2.075	0.977	0.304	1.995	0.761	0.259	1.874	0.59	0.307	1.874	0.523	0.296	1.88	0.369	0.237	1.871	0.15	0.269	1.741	0.063	0.258	NaN	NaN	NaN	2.037	0.94	0.684	2.018	0.682	0.687	NaN	NaN	NaN	NaN	NaN	NaN	2.063	0.28	0.646	2.007	0.016	0.625
304	1.52	2.159	1.071	0.528	NaN	NaN	NaN	2.075	0.977	0.304	1.994	0.761	0.258	1.873	0.591	0.307	1.872	0.523	0.296	1.877	0.369	0.237	1.868	0.15	0.269	1.737	0.063	0.258	NaN	NaN	NaN	2.036	0.94	0.684	2.017	0.68	0.687	NaN	NaN	NaN	NaN	NaN	NaN	2.063	0.28	0.646	2.007	0.016	0.625
305	1.525	2.159	1.071	0.528	NaN	NaN	NaN	2.074	0.977	0.304	1.993	0.761	0.258	1.871	0.592	0.307	1.869	0.523	0.296	1.875	0.369	0.237	1.864	0.151	0.269	1.733	0.063	0.259	NaN	NaN	NaN	2.036	0.94	0.684	2.016	0.68	0.687	NaN	NaN	NaN	NaN	NaN	NaN	2.063	0.279	0.646	2.006	0.016	0.625
306	1.53	2.158	1.071	0.528	NaN	NaN	NaN	2.073	0.977	0.304	1.992	0.762	0.258	1.869	0.593	0.307	1.867	0.524	0.296	1.872	0.37	0.237	1.861	0.151	0.268	1.73	0.063	0.259	NaN	NaN	NaN	2.035	0.94	0.684	2.015	0.68	0.686	NaN	NaN	NaN	NaN	NaN	NaN	2.063	0.279	0.646	2.006	0.017	0.625
307	1.535	2.158	1.071	0.528	NaN	NaN	NaN	2.073	0.977	0.304	1.991	0.762	0.258	1.868	0.595	0.307	1.865	0.524	0.296	1.87	0.37	0.236	1.858	0.152	0.268	1.727	0.064	0.259	NaN	NaN	NaN	2.035	0.94	0.684	2.015	0.68	0.686	NaN	NaN	NaN	NaN	NaN	NaN	2.062	0.279	0.646	2.005	0.017	0.625
308	1.54	2.157	1.07	0.528	NaN	NaN	NaN	2.072	0.976	0.304	1.99	0.762	0.258	1.866	0.595	0.306	1.863	0.525	0.297	1.867	0.371	0.236	1.855	0.152	0.268	1.724	0.064	0.26	NaN	NaN	NaN	2.034	0.94	0.684	2.014	0.681	0.686	NaN	NaN	NaN	NaN	NaN	NaN	2.061	0.279	0.646	2.006	0.017	0.625
309	1.545	2.157	1.07	0.528	NaN	NaN	NaN	2.071	0.976	0.304	1.989	0.762	0.258	1.864	0.595	0.307	1.862	0.526	0.297	1.864	0.371	0.236	1.852	0.153	0.268	1.721	0.064	0.26	NaN	NaN	NaN	2.034	0.94	0.684	2.014	0.681	0.686	NaN	NaN	NaN	NaN	NaN	NaN	2.06	0.28	0.646	2.006	0.017	0.625
310	1.55	2.157	1.07	0.528	NaN	NaN	NaN	2.07	0.976	0.304	1.988	0.762	0.257	1.861	0.593	0.307	1.86	0.526	0.297	1.862	0.372	0.236	1.849	0.153	0.267	1.718	0.064	0.259	NaN	NaN	NaN	2.033	0.94	0.684	2.014	0.681	0.686	NaN	NaN	NaN	NaN	NaN	NaN	2.059	0.28	0.646	2.005	0.017	0.625
311	1.555	2.156	1.07	0.527	NaN	NaN	NaN	2.069	0.975	0.304	1.986	0.761	0.258	1.859	0.593	0.308	1.858	0.526	0.296	1.859	0.372	0.236	1.846	0.153	0.267	1.716	0.064	0.259	NaN	NaN	NaN	2.033	0.94	0.684	2.013	0.681	0.686	NaN	NaN	NaN	2.002	0.45	0.6	2.058	0.28	0.646	2.005	0.017	0.625
312	1.56	2.155	1.069	0.527	NaN	NaN	NaN	2.068	0.975	0.303	1.984	0.76	0.259	1.857	0.594	0.308	1.856	0.527	0.296	1.857	0.372	0.235	1.843	0.153	0.267	1.712	0.064	0.259	NaN	NaN	NaN	2.033	0.94	0.684	2.012	0.681	0.686	NaN	NaN	NaN	2.002	0.45	0.6	2.058	0.28	0.646	2.005	0.017	0.625
313	1.565	2.155	1.069	0.527	NaN	NaN	NaN	2.067	0.975	0.303	1.982	0.76	0.259	1.856	0.594	0.308	1.854	0.527	0.296	1.855	0.373	0.235	1.841	0.153	0.267	1.709	0.064	0.259	NaN	NaN	NaN	2.033	0.94	0.684	2.011	0.681	0.686	NaN	NaN	NaN	2.001	0.45	0.6	2.057	0.28	0.646	2.005	0.017	0.625
314	1.57	2.154	1.069	0.526	NaN	NaN	NaN	2.066	0.975	0.303	1.981	0.76	0.259	1.855	0.595	0.308	1.852	0.527	0.296	1.852	0.373	0.235	1.839	0.153	0.266	1.706	0.064	0.259	NaN	NaN	NaN	2.032	0.94	0.684	2.012	0.681	0.686	NaN	NaN	NaN	2.001	0.451	0.601	2.056	0.28	0.646	2.005	0.017	0.625
315	1.575	2.153	1.068	0.526	NaN	NaN	NaN	2.065	0.975	0.303	1.98	0.761	0.258	1.854	0.595	0.308	1.851	0.527	0.296	1.85	0.373	0.235	1.837	0.152	0.266	1.704	0.064	0.258	NaN	NaN	NaN	2.032	0.939	0.684	2.012	0.681	0.687	NaN	NaN	NaN	2.001	0.452	0.602	2.054	0.28	0.646	2.005	0.017	0.625
316	1.58	2.153	1.068	0.526	NaN	NaN	NaN	2.064	0.974	0.303	1.979	0.761	0.258	1.853	0.596	0.307	1.849	0.527	0.296	1.848	0.373	0.235	1.834	0.152	0.265	1.701	0.064	0.258	NaN	NaN	NaN	2.031	0.939	0.684	2.012	0.681	0.687	NaN	NaN	NaN	2.001	0.452	0.602	2.053	0.28	0.645	2.005	0.017	0.625
317	1.585	2.152	1.068	0.526	NaN	NaN	NaN	2.062	0.974	0.303	1.978	0.761	0.257	1.851	0.596	0.307	1.848	0.527	0.296	1.846	0.373	0.234	1.832	0.153	0.265	1.699	0.064	0.258	NaN	NaN	NaN	2.029	0.937	0.683	2.011	0.681	0.687	NaN	NaN	NaN	2	0.451	0.601	2.052	0.28	0.645	2.005	0.017	0.625
318	1.59	2.152	1.068	0.526	NaN	NaN	NaN	2.061	0.974	0.303	1.977	0.761	0.257	1.849	0.596	0.307	1.846	0.526	0.296	1.844	0.373	0.234	1.829	0.153	0.265	1.697	0.064	0.257	NaN	NaN	NaN	2.025	0.934	0.68	2.01	0.68	0.687	NaN	NaN	NaN	1.999	0.451	0.601	2.052	0.28	0.645	2.006	0.017	0.625
319	1.595	2.152	1.068	0.525	NaN	NaN	NaN	2.06	0.974	0.303	1.975	0.761	0.257	1.848	0.595	0.307	1.844	0.526	0.296	1.842	0.373	0.234	1.827	0.152	0.264	1.694	0.063	0.257	NaN	NaN	NaN	2.024	0.934	0.679	2.009	0.68	0.688	NaN	NaN	NaN	1.999	0.451	0.602	2.051	0.28	0.645	2.006	0.017	0.625
320	1.6	2.151	1.067	0.525	NaN	NaN	NaN	2.059	0.973	0.303	1.974	0.761	0.257	1.846	0.594	0.307	1.843	0.525	0.296	1.84	0.373	0.234	1.824	0.152	0.264	1.693	0.063	0.256	NaN	NaN	NaN	2.024	0.933	0.679	2.009	0.68	0.688	NaN	NaN	NaN	1.998	0.451	0.602	2.051	0.279	0.645	2.006	0.017	0.625
321	1.605	2.15	1.067	0.524	NaN	NaN	NaN	2.057	0.973	0.304	1.972	0.761	0.257	1.845	0.594	0.308	1.841	0.525	0.296	1.839	0.373	0.234	1.823	0.152	0.263	1.691	0.063	0.256	NaN	NaN	NaN	2.023	0.933	0.679	2.009	0.68	0.688	NaN	NaN	NaN	1.998	0.451	0.602	2.051	0.279	0.645	2.006	0.017	0.625
322	1.61	2.149	1.066	0.524	NaN	NaN	NaN	2.056	0.973	0.304	1.971	0.761	0.257	1.844	0.594	0.308	1.84	0.525	0.296	1.837	0.373	0.234	1.821	0.152	0.263	1.689	0.062	0.255	NaN	NaN	NaN	2.023	0.933	0.679	2.009	0.681	0.689	NaN	NaN	NaN	1.998	0.45	0.602	2.051	0.279	0.645	2.006	0.016	0.625
323	1.615	2.148	1.066	0.524	NaN	NaN	NaN	2.054	0.972	0.303	1.97	0.76	0.257	1.844	0.594	0.308	1.839	0.525	0.296	1.835	0.373	0.234	1.819	0.152	0.263	1.687	0.062	0.254	NaN	NaN	NaN	2.023	0.933	0.679	2.008	0.681	0.689	NaN	NaN	NaN	1.999	0.449	0.603	2.051	0.279	0.645	2.006	0.017	0.625
324	1.62	2.148	1.066	0.523	NaN	NaN	NaN	2.053	0.972	0.303	1.969	0.76	0.257	1.843	0.594	0.308	1.838	0.525	0.296	1.833	0.372	0.234	1.817	0.152	0.262	1.685	0.061	0.254	NaN	NaN	NaN	2.022	0.933	0.68	2.007	0.681	0.689	NaN	NaN	NaN	1.999	0.449	0.603	2.051	0.279	0.645	2.005	0.017	0.625
325	1.625	2.147	1.065	0.523	NaN	NaN	NaN	2.051	0.972	0.303	1.967	0.76	0.257	1.842	0.594	0.307	1.838	0.525	0.296	1.832	0.372	0.233	1.814	0.152	0.261	1.684	0.061	0.253	NaN	NaN	NaN	2.022	0.933	0.68	2.007	0.68	0.688	NaN	NaN	NaN	1.998	0.449	0.603	2.051	0.279	0.645	2.006	0.017	0.625
326	1.63	2.146	1.065	0.523	NaN	NaN	NaN	2.05	0.971	0.303	1.966	0.76	0.257	1.842	0.594	0.307	1.837	0.525	0.296	1.83	0.372	0.233	1.814	0.152	0.261	1.682	0.06	0.253	NaN	NaN	NaN	2.022	0.933	0.68	2.007	0.679	0.688	NaN	NaN	NaN	1.997	0.449	0.603	2.051	0.279	0.645	2.007	0.016	0.625
327	1.635	2.146	1.065	0.522	NaN	NaN	NaN	2.049	0.971	0.303	1.965	0.76	0.257	NaN	NaN	NaN	1.836	0.525	0.296	1.829	0.371	0.233	1.812	0.152	0.261	1.681	0.059	0.252	NaN	NaN	NaN	2.021	0.933	0.68	2.007	0.68	0.689	NaN	NaN	NaN	1.998	0.448	0.604	2.051	0.279	0.645	2.007	0.016	0.625
328	1.64	2.145	1.065	0.522	NaN	NaN	NaN	2.047	0.971	0.303	1.964	0.76	0.257	1.838	0.59	0.308	1.835	0.524	0.296	1.828	0.371	0.233	1.811	0.151	0.26	1.68	0.059	0.251	NaN	NaN	NaN	2.021	0.933	0.68	2.007	0.68	0.689	NaN	NaN	NaN	1.996	0.448	0.604	2.052	0.278	0.645	2.006	0.016	0.625
329	1.645	2.144	1.064	0.522	NaN	NaN	NaN	2.046	0.971	0.303	1.962	0.76	0.257	1.837	0.59	0.308	1.834	0.524	0.296	1.827	0.371	0.233	1.809	0.15	0.26	1.679	0.059	0.25	NaN	NaN	NaN	2.021	0.933	0.68	2.006	0.68	0.69	NaN	NaN	NaN	1.994	0.449	0.602	2.052	0.278	0.646	2.006	0.016	0.625
330	1.65	2.143	1.064	0.521	NaN	NaN	NaN	2.045	0.971	0.303	1.961	0.759	0.257	1.836	0.59	0.308	1.833	0.523	0.296	1.826	0.37	0.232	1.808	0.15	0.26	1.678	0.058	0.249	NaN	NaN	NaN	2.021	0.933	0.68	2.006	0.68	0.69	NaN	NaN	NaN	1.994	0.448	0.602	2.052	0.278	0.646	2.007	0.016	0.625
331	1.655	2.143	1.064	0.521	NaN	NaN	NaN	2.043	0.97	0.303	1.958	0.757	0.258	1.836	0.59	0.308	1.832	0.522	0.296	1.825	0.37	0.232	1.807	0.15	0.259	1.677	0.058	0.249	NaN	NaN	NaN	2.022	0.934	0.681	2.006	0.68	0.69	NaN	NaN	NaN	1.995	0.447	0.604	2.052	0.278	0.646	2.007	0.016	0.625
332	1.66	2.142	1.064	0.521	NaN	NaN	NaN	2.042	0.97	0.303	1.957	0.756	0.258	1.835	0.59	0.308	1.831	0.522	0.296	1.824	0.37	0.232	1.807	0.149	0.259	1.677	0.057	0.248	NaN	NaN	NaN	2.023	0.935	0.683	2.006	0.68	0.69	NaN	NaN	NaN	1.995	0.446	0.605	2.052	0.278	0.646	2.007	0.015	0.625
333	1.665	2.141	1.063	0.52	NaN	NaN	NaN	2.04	0.97	0.303	1.956	0.756	0.258	1.835	0.59	0.308	1.83	0.521	0.296	1.823	0.369	0.232	1.807	0.149	0.259	1.676	0.057	0.247	NaN	NaN	NaN	2.021	0.935	0.682	2.005	0.68	0.69	NaN	NaN	NaN	1.995	0.446	0.606	2.052	0.277	0.646	2.007	0.015	0.625
334	1.67	2.14	1.063	0.52	NaN	NaN	NaN	2.039	0.97	0.303	1.955	0.756	0.258	1.835	0.59	0.308	1.83	0.521	0.296	1.822	0.369	0.232	1.805	0.149	0.258	1.676	0.056	0.246	NaN	NaN	NaN	2.023	0.935	0.684	2.004	0.677	0.69	NaN	NaN	NaN	1.994	0.446	0.606	2.052	0.277	0.646	2.007	0.016	0.625
335	1.675	2.139	1.063	0.519	NaN	NaN	NaN	2.037	0.969	0.303	1.954	0.756	0.258	1.834	0.59	0.307	1.829	0.52	0.296	1.821	0.368	0.232	1.804	0.148	0.258	1.675	0.056	0.246	NaN	NaN	NaN	2.023	0.936	0.685	2.004	0.677	0.69	NaN	NaN	NaN	1.993	0.446	0.606	2.051	0.277	0.647	2.007	0.016	0.625
336	1.68	2.138	1.062	0.519	NaN	NaN	NaN	2.036	0.969	0.303	1.953	0.756	0.258	1.834	0.589	0.308	1.828	0.519	0.296	1.821	0.368	0.232	1.804	0.147	0.258	1.675	0.056	0.245	NaN	NaN	NaN	2.023	0.936	0.685	2.004	0.677	0.69	NaN	NaN	NaN	1.993	0.446	0.607	2.051	0.277	0.647	2.007	0.016	0.625
337	1.685	2.137	1.062	0.518	NaN	NaN	NaN	2.035	0.968	0.303	1.952	0.757	0.257	1.833	0.588	0.308	1.828	0.519	0.295	1.82	0.367	0.232	1.803	0.147	0.257	1.675	0.055	0.244	NaN	NaN	NaN	2.022	0.936	0.685	2.003	0.677	0.69	NaN	NaN	NaN	1.992	0.446	0.606	2.05	0.277	0.647	2.007	0.015	0.625
338	1.69	2.136	1.063	0.518	NaN	NaN	NaN	2.033	0.968	0.303	1.952	0.757	0.257	1.831	0.587	0.309	1.828	0.519	0.295	1.819	0.367	0.232	1.803	0.147	0.257	1.674	0.054	0.243	NaN	NaN	NaN	2.022	0.936	0.684	2.002	0.678	0.69	NaN	NaN	NaN	1.992	0.446	0.606	2.05	0.277	0.647	2.007	0.015	0.625
339	1.695	2.135	1.063	0.518	NaN	NaN	NaN	2.032	0.968	0.302	1.951	0.757	0.257	1.83	0.586	0.309	1.827	0.519	0.295	1.819	0.366	0.231	1.803	0.146	0.257	1.674	0.054	0.242	NaN	NaN	NaN	2.021	0.936	0.684	2.002	0.678	0.69	NaN	NaN	NaN	1.992	0.446	0.607	2.05	0.278	0.647	2.007	0.015	0.625
340	1.7	2.134	1.063	0.517	NaN	NaN	NaN	2.031	0.968	0.302	1.949	0.756	0.257	1.83	0.585	0.308	1.827	0.519	0.295	1.818	0.365	0.231	1.803	0.146	0.257	1.674	0.053	0.242	NaN	NaN	NaN	2.021	0.936	0.684	2.001	0.678	0.69	NaN	NaN	NaN	1.992	0.446	0.607	2.049	0.278	0.647	2.007	0.015	0.625
341	1.705	2.133	1.062	0.517	NaN	NaN	NaN	2.029	0.967	0.302	1.947	0.755	0.258	1.829	0.585	0.308	1.826	0.518	0.295	1.818	0.365	0.231	1.804	0.145	0.257	1.674	0.052	0.241	NaN	NaN	NaN	2.02	0.936	0.684	2.001	0.678	0.69	NaN	NaN	NaN	1.992	0.446	0.607	2.049	0.278	0.647	2.007	0.015	0.625
342	1.71	2.132	1.062	0.516	NaN	NaN	NaN	2.028	0.967	0.302	1.946	0.754	0.258	1.828	0.585	0.307	1.824	0.516	0.295	1.818	0.365	0.231	1.804	0.145	0.256	1.674	0.052	0.241	NaN	NaN	NaN	2.019	0.936	0.684	2	0.678	0.69	NaN	NaN	NaN	1.991	0.446	0.607	2.048	0.278	0.647	2.007	0.015	0.625
343	1.715	2.131	1.062	0.516	NaN	NaN	NaN	2.027	0.967	0.302	1.945	0.754	0.258	1.828	0.585	0.307	1.823	0.516	0.295	1.817	0.364	0.23	1.803	0.145	0.256	1.674	0.052	0.24	NaN	NaN	NaN	2.019	0.936	0.684	2	0.678	0.69	NaN	NaN	NaN	1.99	0.446	0.606	2.048	0.278	0.647	2.007	0.015	0.625
344	1.72	2.13	1.062	0.516	NaN	NaN	NaN	2.026	0.967	0.302	1.944	0.754	0.258	1.827	0.585	0.307	1.823	0.515	0.296	1.817	0.364	0.23	1.803	0.144	0.255	1.675	0.051	0.24	NaN	NaN	NaN	2.018	0.936	0.684	2	0.678	0.69	NaN	NaN	NaN	1.987	0.447	0.605	2.048	0.278	0.647	2.007	0.015	0.625
345	1.725	2.129	1.062	0.516	NaN	NaN	NaN	2.024	0.966	0.302	1.944	0.755	0.257	1.826	0.584	0.307	1.822	0.514	0.295	1.817	0.363	0.23	1.803	0.144	0.255	1.675	0.05	0.239	NaN	NaN	NaN	2.017	0.935	0.684	1.999	0.678	0.69	NaN	NaN	NaN	1.987	0.447	0.605	2.047	0.278	0.647	2.007	0.015	0.625
346	1.73	2.128	1.061	0.515	NaN	NaN	NaN	2.023	0.966	0.301	1.943	0.755	0.256	1.826	0.584	0.307	1.822	0.514	0.295	1.816	0.363	0.23	1.803	0.144	0.255	1.676	0.05	0.238	NaN	NaN	NaN	2.016	0.935	0.684	1.999	0.678	0.69	NaN	NaN	NaN	1.987	0.447	0.605	2.047	0.278	0.647	2.007	0.015	0.625
347	1.735	2.127	1.061	0.515	NaN	NaN	NaN	2.022	0.966	0.301	1.942	0.754	0.256	1.825	0.583	0.307	1.822	0.514	0.295	1.816	0.362	0.23	1.803	0.143	0.254	1.676	0.049	0.237	NaN	NaN	NaN	2.015	0.935	0.684	1.999	0.679	0.69	NaN	NaN	NaN	1.987	0.447	0.605	2.047	0.278	0.647	2.007	0.015	0.625
348	1.74	2.126	1.061	0.515	NaN	NaN	NaN	2.021	0.965	0.301	1.941	0.754	0.256	1.824	0.583	0.308	1.822	0.514	0.295	1.816	0.361	0.23	1.804	0.143	0.254	1.676	0.048	0.237	NaN	NaN	NaN	2.013	0.934	0.683	1.999	0.679	0.69	NaN	NaN	NaN	1.987	0.447	0.605	2.047	0.278	0.647	2.007	0.015	0.625
349	1.745	2.125	1.061	0.514	NaN	NaN	NaN	2.02	0.965	0.301	1.94	0.754	0.256	1.823	0.582	0.308	1.821	0.514	0.294	1.816	0.361	0.229	1.804	0.142	0.254	1.677	0.047	0.236	NaN	NaN	NaN	2.01	0.931	0.682	1.999	0.679	0.69	NaN	NaN	NaN	1.989	0.447	0.606	2.047	0.278	0.647	2.007	0.015	0.625
350	1.75	2.124	1.061	0.514	NaN	NaN	NaN	2.019	0.965	0.301	1.938	0.753	0.256	1.822	0.582	0.308	1.821	0.513	0.294	1.815	0.361	0.229	1.804	0.141	0.253	1.678	0.046	0.236	NaN	NaN	NaN	2.008	0.931	0.681	1.998	0.679	0.69	NaN	NaN	NaN	1.989	0.446	0.606	2.047	0.278	0.647	2.007	0.015	0.625
351	1.755	2.122	1.061	0.513	NaN	NaN	NaN	2.017	0.965	0.3	1.936	0.751	0.257	1.821	0.58	0.307	1.82	0.513	0.294	1.815	0.36	0.229	1.804	0.14	0.253	1.678	0.045	0.235	NaN	NaN	NaN	2.007	0.931	0.681	1.996	0.678	0.689	NaN	NaN	NaN	1.989	0.446	0.607	2.047	0.278	0.647	2.007	0.015	0.625
352	1.76	2.121	1.061	0.513	NaN	NaN	NaN	2.016	0.964	0.3	1.935	0.75	0.257	1.82	0.579	0.306	1.818	0.512	0.294	1.814	0.359	0.228	1.804	0.14	0.252	1.679	0.044	0.235	NaN	NaN	NaN	2.007	0.931	0.681	1.995	0.678	0.689	NaN	NaN	NaN	1.988	0.446	0.607	2.047	0.278	0.647	2.007	0.015	0.625
353	1.765	2.12	1.061	0.513	NaN	NaN	NaN	2.015	0.964	0.3	1.934	0.75	0.257	1.82	0.579	0.306	1.817	0.511	0.294	1.814	0.358	0.228	1.804	0.139	0.252	1.68	0.043	0.234	NaN	NaN	NaN	2.007	0.932	0.681	1.994	0.678	0.689	NaN	NaN	NaN	1.988	0.446	0.607	2.047	0.278	0.647	2.007	0.015	0.625
354	1.77	2.119	1.061	0.512	NaN	NaN	NaN	2.014	0.963	0.3	1.933	0.75	0.256	1.82	0.579	0.305	1.817	0.51	0.294	1.814	0.358	0.228	1.805	0.139	0.252	1.681	0.043	0.234	NaN	NaN	NaN	2.008	0.934	0.682	1.993	0.677	0.688	NaN	NaN	NaN	1.987	0.446	0.607	2.046	0.278	0.647	2.007	0.015	0.625
355	1.775	2.118	1.061	0.512	NaN	NaN	NaN	2.013	0.963	0.3	1.932	0.75	0.256	1.819	0.578	0.305	1.816	0.51	0.294	1.814	0.358	0.227	1.805	0.138	0.251	1.682	0.042	0.233	NaN	NaN	NaN	2.007	0.935	0.682	1.993	0.677	0.688	NaN	NaN	NaN	1.986	0.446	0.606	2.046	0.278	0.647	2.007	0.015	0.625
356	1.78	2.117	1.06	0.512	NaN	NaN	NaN	2.011	0.963	0.299	1.931	0.75	0.256	1.818	0.578	0.305	1.816	0.509	0.294	1.814	0.357	0.227	1.806	0.138	0.251	1.682	0.041	0.232	NaN	NaN	NaN	2.006	0.935	0.682	1.992	0.677	0.688	NaN	NaN	NaN	1.985	0.446	0.606	2.047	0.278	0.647	2.007	0.015	0.625
357	1.785	2.116	1.06	0.511	NaN	NaN	NaN	2.01	0.962	0.299	1.93	0.75	0.255	1.818	0.578	0.306	1.815	0.508	0.293	1.813	0.357	0.227	1.806	0.137	0.251	1.683	0.04	0.231	NaN	NaN	NaN	2.005	0.935	0.682	1.991	0.677	0.688	NaN	NaN	NaN	1.984	0.445	0.606	2.047	0.278	0.647	2.007	0.015	0.625
358	1.79	2.115	1.06	0.511	NaN	NaN	NaN	2.009	0.962	0.299	1.93	0.751	0.255	1.817	0.578	0.305	1.815	0.508	0.293	1.813	0.356	0.227	1.806	0.136	0.251	1.684	0.04	0.231	NaN	NaN	NaN	2.005	0.936	0.681	1.99	0.677	0.688	NaN	NaN	NaN	1.985	0.445	0.606	2.047	0.278	0.647	2.007	0.015	0.625
359	1.795	2.113	1.06	0.51	NaN	NaN	NaN	2.008	0.962	0.299	1.929	0.751	0.254	1.816	0.577	0.305	1.814	0.507	0.292	1.813	0.355	0.227	1.807	0.136	0.251	1.685	0.039	0.23	NaN	NaN	NaN	2.004	0.936	0.681	1.99	0.677	0.688	NaN	NaN	NaN	1.985	0.445	0.606	2.047	0.278	0.647	2.007	0.015	0.625
360	1.8	2.112	1.06	0.51	NaN	NaN	NaN	2.006	0.961	0.299	1.928	0.751	0.254	1.815	0.575	0.305	1.814	0.507	0.292	1.812	0.355	0.226	1.807	0.136	0.251	1.685	0.038	0.23	NaN	NaN	NaN	2.002	0.936	0.681	1.988	0.676	0.688	NaN	NaN	NaN	1.985	0.445	0.606	2.047	0.278	0.647	2.007	0.015	0.625
361	1.805	2.111	1.06	0.51	NaN	NaN	NaN	2.005	0.961	0.298	1.927	0.75	0.253	1.814	0.574	0.304	1.813	0.507	0.291	1.812	0.354	0.226	1.807	0.135	0.25	1.686	0.037	0.229	NaN	NaN	NaN	2.001	0.936	0.681	1.987	0.676	0.687	NaN	NaN	NaN	1.985	0.445	0.606	2.047	0.278	0.647	2.007	0.015	0.625
362	1.81	2.11	1.06	0.509	NaN	NaN	NaN	2.004	0.96	0.298	1.926	0.75	0.253	1.814	0.573	0.304	1.813	0.506	0.291	1.812	0.353	0.226	1.808	0.134	0.25	1.686	0.036	0.229	NaN	NaN	NaN	2.001	0.936	0.681	1.986	0.676	0.687	NaN	NaN	NaN	1.984	0.445	0.606	2.047	0.278	0.647	2.007	0.015	0.625
363	1.815	2.109	1.06	0.509	NaN	NaN	NaN	2.003	0.96	0.298	1.925	0.749	0.253	1.813	0.572	0.304	1.813	0.506	0.291	1.812	0.352	0.226	1.809	0.133	0.25	1.687	0.035	0.228	NaN	NaN	NaN	2	0.937	0.68	1.985	0.676	0.687	NaN	NaN	NaN	1.983	0.445	0.605	2.047	0.278	0.647	2.007	0.015	0.625
364	1.82	2.108	1.059	0.508	NaN	NaN	NaN	2.001	0.96	0.297	1.923	0.747	0.253	1.813	0.572	0.304	1.812	0.504	0.291	1.812	0.352	0.225	1.809	0.133	0.25	1.688	0.033	0.227	NaN	NaN	NaN	1.998	0.937	0.68	1.985	0.676	0.686	NaN	NaN	NaN	1.982	0.445	0.605	2.047	0.278	0.647	2.007	0.015	0.625
365	1.825	2.106	1.059	0.508	NaN	NaN	NaN	2	0.959	0.297	1.922	0.746	0.253	1.813	0.572	0.303	1.812	0.503	0.291	1.811	0.351	0.225	1.808	0.133	0.25	1.689	0.032	0.227	NaN	NaN	NaN	1.997	0.936	0.68	1.984	0.676	0.686	NaN	NaN	NaN	1.982	0.444	0.606	2.047	0.278	0.647	2.007	0.015	0.625
366	1.83	2.105	1.059	0.507	NaN	NaN	NaN	1.998	0.959	0.297	1.921	0.746	0.253	1.813	0.572	0.303	1.811	0.502	0.291	1.812	0.35	0.224	1.809	0.132	0.25	1.69	0.031	0.226	NaN	NaN	NaN	1.996	0.936	0.679	1.984	0.677	0.686	NaN	NaN	NaN	1.981	0.444	0.606	2.047	0.278	0.647	2.007	0.015	0.625
367	1.835	2.104	1.059	0.507	NaN	NaN	NaN	1.997	0.959	0.296	1.921	0.746	0.252	1.812	0.571	0.302	1.811	0.501	0.291	1.812	0.349	0.224	1.81	0.13	0.249	1.691	0.03	0.226	NaN	NaN	NaN	1.995	0.936	0.679	1.983	0.677	0.686	NaN	NaN	NaN	1.981	0.444	0.606	2.047	0.278	0.647	2.007	0.015	0.625
368	1.84	2.102	1.059	0.506	NaN	NaN	NaN	1.996	0.959	0.296	1.921	0.746	0.251	1.812	0.569	0.302	1.81	0.5	0.29	1.812	0.348	0.224	1.81	0.128	0.249	1.691	0.029	0.225	NaN	NaN	NaN	1.994	0.936	0.679	1.983	0.677	0.686	NaN	NaN	NaN	1.98	0.444	0.606	2.047	0.278	0.647	2.007	0.015	0.625
369	1.845	2.101	1.058	0.505	NaN	NaN	NaN	1.994	0.958	0.296	1.92	0.745	0.25	1.811	0.568	0.302	1.81	0.5	0.289	1.812	0.347	0.224	1.811	0.127	0.249	1.692	0.028	0.225	NaN	NaN	NaN	1.992	0.936	0.678	1.982	0.677	0.686	NaN	NaN	NaN	1.98	0.444	0.605	2.047	0.278	0.647	2.007	0.015	0.625
370	1.85	2.1	1.058	0.505	NaN	NaN	NaN	1.993	0.958	0.295	1.918	0.743	0.25	1.811	0.567	0.301	1.81	0.499	0.289	1.812	0.346	0.224	1.811	0.127	0.249	1.693	0.027	0.224	NaN	NaN	NaN	1.991	0.936	0.678	1.982	0.677	0.686	NaN	NaN	NaN	1.978	0.443	0.605	2.047	0.278	0.647	2.007	0.015	0.625
371	1.855	2.099	1.058	0.504	NaN	NaN	NaN	1.991	0.957	0.295	1.918	0.743	0.25	1.811	0.566	0.301	1.811	0.498	0.288	1.812	0.345	0.224	1.812	0.126	0.249	1.694	0.026	0.224	NaN	NaN	NaN	1.99	0.936	0.677	1.98	0.677	0.685	NaN	NaN	NaN	1.978	0.443	0.605	2.047	0.278	0.647	2.007	0.015	0.625
372	1.86	2.097	1.058	0.504	NaN	NaN	NaN	1.989	0.957	0.294	1.917	0.742	0.25	1.811	0.565	0.301	1.81	0.497	0.288	1.812	0.344	0.224	1.813	0.125	0.249	1.694	0.025	0.223	NaN	NaN	NaN	1.989	0.936	0.677	1.979	0.677	0.685	NaN	NaN	NaN	1.977	0.444	0.604	2.047	0.278	0.647	2.007	0.015	0.625
373	1.865	2.096	1.058	0.503	NaN	NaN	NaN	1.988	0.957	0.294	1.917	0.742	0.249	1.811	0.564	0.301	1.81	0.496	0.288	1.812	0.343	0.223	1.813	0.124	0.249	1.695	0.024	0.223	NaN	NaN	NaN	1.987	0.936	0.676	1.978	0.677	0.684	NaN	NaN	NaN	1.977	0.444	0.604	2.047	0.278	0.647	2.007	0.015	0.625
374	1.87	2.094	1.058	0.502	NaN	NaN	NaN	1.986	0.956	0.293	1.917	0.742	0.248	1.811	0.563	0.3	1.811	0.495	0.288	1.812	0.342	0.223	1.813	0.123	0.249	1.696	0.022	0.222	NaN	NaN	NaN	1.986	0.935	0.676	1.977	0.676	0.683	NaN	NaN	NaN	1.976	0.444	0.604	2.047	0.278	0.647	2.007	0.015	0.625
375	1.875	2.093	1.058	0.501	NaN	NaN	NaN	1.985	0.956	0.293	1.917	0.741	0.247	1.811	0.562	0.3	1.811	0.494	0.288	1.813	0.34	0.222	1.813	0.122	0.249	1.697	0.021	0.222	NaN	NaN	NaN	1.985	0.936	0.675	1.975	0.676	0.683	NaN	NaN	NaN	1.976	0.444	0.604	2.047	0.278	0.647	2.007	0.015	0.625
376	1.88	2.091	1.057	0.501	NaN	NaN	NaN	1.983	0.955	0.292	1.915	0.739	0.247	1.811	0.561	0.299	1.812	0.493	0.288	1.813	0.339	0.222	1.814	0.12	0.249	1.697	0.02	0.222	NaN	NaN	NaN	1.983	0.935	0.674	1.975	0.676	0.683	NaN	NaN	NaN	1.976	0.444	0.603	2.047	0.278	0.647	2.007	0.015	0.625
377	1.885	2.09	1.057	0.5	NaN	NaN	NaN	1.981	0.955	0.292	1.913	0.737	0.248	1.81	0.559	0.298	1.812	0.491	0.287	1.814	0.338	0.222	1.815	0.119	0.249	1.697	0.019	0.222	NaN	NaN	NaN	1.981	0.934	0.673	1.974	0.676	0.683	NaN	NaN	NaN	1.976	0.444	0.603	2.047	0.278	0.647	2.007	0.015	0.625
378	1.89	2.088	1.057	0.499	NaN	NaN	NaN	1.98	0.955	0.291	1.913	0.736	0.247	1.811	0.557	0.298	1.812	0.49	0.287	1.814	0.336	0.222	1.816	0.118	0.25	1.698	0.019	0.222	NaN	NaN	NaN	1.981	0.935	0.673	1.973	0.677	0.683	NaN	NaN	NaN	1.975	0.443	0.602	2.046	0.278	0.646	2.007	0.015	0.625
379	1.895	2.087	1.056	0.498	NaN	NaN	NaN	1.978	0.954	0.291	1.914	0.737	0.246	1.811	0.556	0.298	1.812	0.488	0.286	1.814	0.335	0.222	1.816	0.117	0.25	1.698	0.019	0.222	NaN	NaN	NaN	1.98	0.935	0.673	1.972	0.677	0.683	NaN	NaN	NaN	1.974	0.442	0.602	2.046	0.279	0.646	2.007	0.015	0.625
380	1.9	2.085	1.056	0.497	NaN	NaN	NaN	1.976	0.953	0.29	1.914	0.735	0.245	1.811	0.556	0.297	1.811	0.485	0.286	1.815	0.333	0.222	1.817	0.116	0.25	1.698	0.019	0.222	NaN	NaN	NaN	1.979	0.935	0.673	1.972	0.677	0.682	NaN	NaN	NaN	1.972	0.442	0.6	2.045	0.279	0.646	2.007	0.015	0.625
381	1.905	2.082	1.055	0.496	NaN	NaN	NaN	1.974	0.953	0.29	1.912	0.733	0.245	1.812	0.554	0.297	1.812	0.484	0.286	1.816	0.332	0.222	1.817	0.115	0.251	1.699	0.019	0.222	NaN	NaN	NaN	1.978	0.935	0.672	1.971	0.677	0.682	NaN	NaN	NaN	1.97	0.443	0.599	2.045	0.279	0.646	2.007	0.015	0.625
382	1.91	2.079	1.053	0.494	NaN	NaN	NaN	1.972	0.953	0.289	1.912	0.732	0.245	1.812	0.552	0.297	1.812	0.483	0.285	1.816	0.331	0.222	1.818	0.114	0.251	1.699	0.018	0.222	NaN	NaN	NaN	1.975	0.935	0.67	1.969	0.677	0.681	NaN	NaN	NaN	1.97	0.442	0.599	2.045	0.279	0.646	2.007	0.015	0.625
383	1.915	2.077	1.053	0.493	NaN	NaN	NaN	1.97	0.952	0.289	1.912	0.731	0.244	1.811	0.55	0.297	1.813	0.483	0.285	1.817	0.329	0.222	1.819	0.113	0.252	1.699	0.018	0.222	NaN	NaN	NaN	1.972	0.933	0.668	1.967	0.676	0.68	NaN	NaN	NaN	1.969	0.443	0.599	2.043	0.279	0.646	2.007	0.015	0.625
384	1.92	2.076	1.053	0.492	NaN	NaN	NaN	1.968	0.951	0.288	1.912	0.731	0.243	1.812	0.549	0.296	1.814	0.482	0.285	1.818	0.327	0.223	1.82	0.111	0.252	1.7	0.018	0.222	NaN	NaN	NaN	1.971	0.933	0.669	1.966	0.676	0.68	NaN	NaN	NaN	1.968	0.443	0.599	2.042	0.28	0.645	2.007	0.015	0.625
385	1.925	2.075	1.053	0.492	NaN	NaN	NaN	1.966	0.951	0.287	1.912	0.73	0.243	1.812	0.549	0.296	1.814	0.48	0.286	1.819	0.326	0.223	1.821	0.11	0.252	1.7	0.018	0.222	NaN	NaN	NaN	1.971	0.934	0.669	1.965	0.676	0.68	NaN	NaN	NaN	1.967	0.443	0.599	2.041	0.28	0.645	2.007	0.015	0.625
386	1.93	2.074	1.053	0.491	NaN	NaN	NaN	1.964	0.95	0.287	1.911	0.728	0.242	1.813	0.547	0.296	1.814	0.478	0.286	1.82	0.325	0.223	1.822	0.109	0.253	1.7	0.018	0.222	NaN	NaN	NaN	1.971	0.935	0.669	1.964	0.676	0.68	NaN	NaN	NaN	1.967	0.442	0.599	2.04	0.281	0.644	2.007	0.015	0.625
387	1.935	2.072	1.053	0.49	NaN	NaN	NaN	1.962	0.95	0.286	1.911	0.727	0.242	1.813	0.545	0.296	1.815	0.477	0.286	1.821	0.323	0.223	1.823	0.108	0.253	1.7	0.018	0.222	NaN	NaN	NaN	1.968	0.934	0.667	1.963	0.676	0.68	NaN	NaN	NaN	1.967	0.442	0.599	2.039	0.281	0.644	2.007	0.015	0.625
388	1.94	2.071	1.052	0.489	NaN	NaN	NaN	1.961	0.949	0.285	1.911	0.726	0.241	1.813	0.543	0.296	1.815	0.476	0.286	1.821	0.322	0.224	1.823	0.107	0.252	1.7	0.018	0.222	NaN	NaN	NaN	1.964	0.932	0.665	1.961	0.675	0.679	NaN	NaN	NaN	1.965	0.442	0.599	2.038	0.281	0.644	2.007	0.015	0.625
389	1.945	2.069	1.052	0.488	NaN	NaN	NaN	1.959	0.949	0.285	1.91	0.724	0.241	1.813	0.542	0.296	1.816	0.475	0.286	1.823	0.32	0.224	1.822	0.107	0.252	1.7	0.017	0.222	NaN	NaN	NaN	1.963	0.932	0.665	1.959	0.675	0.678	NaN	NaN	NaN	1.964	0.442	0.598	2.038	0.282	0.643	2.007	0.015	0.625
390	1.95	2.067	1.052	0.487	NaN	NaN	NaN	1.957	0.948	0.284	1.909	0.722	0.241	1.814	0.542	0.296	1.817	0.474	0.285	1.824	0.32	0.224	1.822	0.106	0.251	1.7	0.017	0.222	NaN	NaN	NaN	1.964	0.933	0.666	1.958	0.675	0.678	NaN	NaN	NaN	1.963	0.443	0.598	2.041	0.281	0.643	2.007	0.015	0.625
391	1.955	2.065	1.052	0.486	NaN	NaN	NaN	1.955	0.948	0.283	1.908	0.721	0.241	1.814	0.541	0.296	1.818	0.474	0.284	1.825	0.32	0.224	1.821	0.106	0.251	1.7	0.017	0.222	NaN	NaN	NaN	1.961	0.933	0.664	1.957	0.675	0.677	NaN	NaN	NaN	1.962	0.442	0.598	2.041	0.281	0.642	2.007	0.015	0.625
392	1.96	2.064	1.051	0.485	NaN	NaN	NaN	1.953	0.947	0.282	1.908	0.721	0.241	1.815	0.54	0.295	1.818	0.474	0.283	1.826	0.32	0.223	1.821	0.106	0.251	1.7	0.016	0.222	NaN	NaN	NaN	1.957	0.931	0.661	1.956	0.675	0.677	NaN	NaN	NaN	1.962	0.442	0.597	2.041	0.282	0.642	2.007	0.015	0.625
393	1.965	2.062	1.051	0.485	NaN	NaN	NaN	1.952	0.947	0.281	1.908	0.721	0.24	1.815	0.54	0.295	1.817	0.474	0.283	1.826	0.32	0.222	1.821	0.106	0.251	1.7	0.016	0.222	NaN	NaN	NaN	1.956	0.931	0.662	1.954	0.674	0.676	NaN	NaN	NaN	1.961	0.442	0.597	2.041	0.282	0.642	2.007	0.015	0.625
394	1.97	2.061	1.052	0.484	NaN	NaN	NaN	1.951	0.947	0.28	1.908	0.721	0.239	1.814	0.539	0.294	1.816	0.474	0.282	1.825	0.32	0.222	1.821	0.106	0.251	1.7	0.016	0.222	NaN	NaN	NaN	1.955	0.932	0.662	1.952	0.674	0.674	NaN	NaN	NaN	1.96	0.442	0.597	2.04	0.282	0.642	2.007	0.015	0.625
395	1.975	2.059	1.052	0.483	NaN	NaN	NaN	1.949	0.947	0.279	1.908	0.721	0.239	1.813	0.54	0.293	1.815	0.474	0.282	1.824	0.321	0.221	1.821	0.106	0.251	1.7	0.016	0.222	NaN	NaN	NaN	1.954	0.932	0.661	1.952	0.675	0.674	NaN	NaN	NaN	1.959	0.441	0.596	2.04	0.282	0.641	2.007	0.015	0.625
396	1.98	2.058	1.051	0.482	NaN	NaN	NaN	1.948	0.947	0.279	1.907	0.721	0.238	1.811	0.541	0.293	1.814	0.474	0.282	1.823	0.321	0.221	1.821	0.106	0.251	1.7	0.016	0.222	NaN	NaN	NaN	1.949	0.931	0.658	1.95	0.674	0.673	NaN	NaN	NaN	1.958	0.44	0.595	2.039	0.283	0.641	2.007	0.015	0.625
397	1.985	2.056	1.052	0.482	NaN	NaN	NaN	1.947	0.948	0.278	1.906	0.721	0.238	1.81	0.542	0.292	1.812	0.475	0.281	1.822	0.322	0.22	1.821	0.106	0.251	1.7	0.016	0.222	NaN	NaN	NaN	1.948	0.93	0.658	1.949	0.674	0.672	NaN	NaN	NaN	1.956	0.441	0.594	2.039	0.283	0.641	2.007	0.015	0.625
398	1.99	2.055	1.052	0.481	NaN	NaN	NaN	1.946	0.948	0.277	1.906	0.721	0.238	1.808	0.543	0.291	1.811	0.475	0.281	1.82	0.322	0.22	1.821	0.107	0.251	1.7	0.016	0.222	NaN	NaN	NaN	1.947	0.931	0.658	1.947	0.674	0.672	NaN	NaN	NaN	1.955	0.44	0.593	2.038	0.283	0.641	2.007	0.015	0.625
399	1.995	2.053	1.052	0.481	NaN	NaN	NaN	1.945	0.949	0.276	1.905	0.721	0.237	1.807	0.545	0.291	1.81	0.476	0.281	1.818	0.322	0.219	1.821	0.107	0.251	1.7	0.016	0.222	NaN	NaN	NaN	1.945	0.931	0.657	1.945	0.673	0.671	NaN	NaN	NaN	1.955	0.441	0.593	2.038	0.283	0.641	2.007	0.015	0.625
400	2	2.051	1.052	0.48	NaN	NaN	NaN	1.944	0.949	0.276	1.903	0.721	0.237	1.805	0.546	0.29	1.808	0.476	0.28	1.816	0.322	0.218	1.821	0.107	0.251	1.7	0.016	0.222	NaN	NaN	NaN	1.942	0.93	0.655	1.944	0.673	0.67	NaN	NaN	NaN	1.953	0.441	0.592	2.037	0.283	0.641	2.007	0.015	0.625
401	2.005	2.05	1.053	0.48	NaN	NaN	NaN	1.943	0.95	0.275	1.901	0.722	0.236	1.804	0.546	0.29	1.805	0.476	0.279	1.814	0.322	0.218	1.821	0.107	0.25	1.7	0.016	0.222	NaN	NaN	NaN	1.941	0.93	0.655	1.943	0.674	0.669	NaN	NaN	NaN	1.952	0.441	0.591	2.037	0.283	0.641	2.007	0.015	0.625
402	2.01	2.049	1.053	0.48	NaN	NaN	NaN	1.942	0.951	0.274	1.9	0.722	0.236	1.801	0.547	0.289	1.804	0.477	0.278	1.813	0.322	0.218	1.82	0.107	0.25	1.7	0.016	0.222	NaN	NaN	NaN	1.94	0.93	0.655	1.942	0.674	0.668	NaN	NaN	NaN	1.951	0.441	0.59	2.035	0.284	0.64	2.007	0.015	0.625
403	2.015	2.047	1.054	0.479	NaN	NaN	NaN	1.942	0.951	0.273	1.898	0.723	0.235	1.799	0.547	0.288	1.802	0.477	0.278	1.811	0.322	0.218	1.82	0.107	0.25	1.7	0.016	0.222	NaN	NaN	NaN	1.938	0.93	0.654	1.941	0.674	0.667	NaN	NaN	NaN	1.949	0.441	0.59	2.033	0.284	0.639	2.007	0.015	0.625
404	2.02	2.046	1.054	0.479	NaN	NaN	NaN	1.941	0.952	0.273	1.896	0.723	0.234	1.796	0.546	0.288	1.8	0.477	0.278	1.809	0.321	0.217	1.82	0.107	0.25	1.7	0.016	0.222	NaN	NaN	NaN	1.935	0.93	0.652	1.939	0.674	0.666	NaN	NaN	NaN	1.949	0.441	0.589	2.032	0.285	0.639	2.007	0.015	0.625
405	2.025	2.044	1.054	0.479	NaN	NaN	NaN	1.94	0.952	0.272	1.893	0.722	0.234	1.794	0.546	0.288	1.798	0.477	0.277	1.807	0.321	0.217	1.82	0.107	0.25	1.7	0.016	0.222	NaN	NaN	NaN	1.934	0.93	0.651	1.938	0.674	0.665	NaN	NaN	NaN	1.948	0.441	0.588	2.031	0.285	0.638	2.007	0.015	0.625
406	2.03	2.043	1.055	0.478	NaN	NaN	NaN	1.939	0.952	0.271	1.891	0.722	0.233	1.792	0.546	0.287	1.795	0.476	0.277	1.806	0.321	0.217	1.82	0.107	0.25	1.7	0.016	0.222	NaN	NaN	NaN	1.932	0.93	0.651	1.937	0.674	0.665	NaN	NaN	NaN	1.947	0.442	0.587	2.03	0.286	0.638	2.007	0.015	0.625
407	2.035	2.041	1.055	0.478	NaN	NaN	NaN	1.939	0.953	0.27	1.888	0.723	0.232	1.79	0.546	0.286	1.794	0.476	0.276	1.804	0.321	0.216	1.82	0.107	0.25	1.7	0.016	0.222	NaN	NaN	NaN	1.93	0.93	0.65	1.936	0.674	0.664	NaN	NaN	NaN	1.946	0.442	0.586	2.029	0.286	0.638	2.007	0.015	0.625
408	2.04	2.04	1.055	0.477	NaN	NaN	NaN	1.938	0.953	0.269	1.886	0.723	0.231	1.788	0.546	0.286	1.793	0.477	0.276	1.803	0.321	0.216	1.82	0.107	0.25	1.7	0.016	0.222	NaN	NaN	NaN	1.928	0.929	0.648	1.934	0.674	0.663	NaN	NaN	NaN	1.947	0.443	0.586	2.029	0.287	0.637	2.007	0.015	0.625
409	2.045	2.038	1.055	0.477	NaN	NaN	NaN	1.937	0.953	0.269	1.884	0.724	0.23	1.787	0.546	0.285	1.791	0.476	0.275	1.802	0.32	0.215	1.82	0.107	0.25	1.7	0.016	0.222	NaN	NaN	NaN	1.926	0.929	0.647	1.932	0.673	0.661	NaN	NaN	NaN	1.946	0.442	0.585	2.03	0.287	0.636	2.007	0.015	0.625
410	2.05	2.037	1.056	0.476	NaN	NaN	NaN	1.936	0.953	0.268	1.882	0.725	0.229	1.785	0.546	0.284	1.789	0.476	0.274	1.801	0.32	0.215	1.82	0.107	0.25	1.7	0.016	0.222	NaN	NaN	NaN	1.925	0.93	0.647	1.931	0.673	0.661	NaN	NaN	NaN	1.944	0.442	0.584	2.031	0.287	0.636	2.007	0.015	0.625
411	2.055	2.035	1.055	0.476	NaN	NaN	NaN	1.936	0.954	0.267	1.881	0.727	0.227	1.784	0.545	0.283	1.788	0.475	0.273	1.801	0.32	0.215	1.819	0.107	0.249	1.7	0.016	0.222	NaN	NaN	NaN	1.923	0.929	0.646	1.93	0.674	0.66	NaN	NaN	NaN	1.943	0.443	0.584	2.03	0.288	0.636	2.007	0.015	0.625
412	2.06	2.034	1.056	0.475	NaN	NaN	NaN	1.935	0.953	0.266	1.88	0.727	0.225	1.783	0.545	0.282	1.788	0.476	0.273	1.8	0.32	0.214	1.819	0.107	0.249	1.7	0.016	0.222	NaN	NaN	NaN	1.921	0.929	0.644	1.929	0.674	0.659	NaN	NaN	NaN	1.943	0.443	0.584	2.028	0.288	0.636	2.007	0.015	0.625
413	2.065	2.032	1.056	0.474	NaN	NaN	NaN	1.934	0.953	0.265	1.878	0.727	0.224	1.782	0.544	0.282	1.787	0.476	0.272	1.8	0.32	0.214	1.819	0.107	0.249	1.7	0.016	0.222	NaN	NaN	NaN	1.919	0.929	0.644	1.928	0.674	0.658	NaN	NaN	NaN	1.944	0.443	0.584	2.027	0.289	0.636	2.007	0.015	0.625
414	2.07	2.031	1.056	0.474	NaN	NaN	NaN	1.933	0.953	0.264	1.876	0.727	0.223	1.781	0.544	0.282	1.786	0.476	0.272	1.8	0.32	0.214	1.819	0.107	0.249	1.7	0.016	0.222	NaN	NaN	NaN	1.919	0.93	0.643	1.926	0.674	0.658	NaN	NaN	NaN	1.944	0.443	0.583	2.027	0.289	0.636	2.007	0.015	0.625
415	2.075	2.029	1.056	0.473	NaN	NaN	NaN	1.932	0.953	0.263	1.874	0.725	0.223	1.78	0.544	0.281	1.786	0.476	0.271	1.8	0.32	0.214	1.819	0.107	0.249	1.7	0.016	0.222	NaN	NaN	NaN	1.919	0.932	0.643	1.925	0.674	0.657	1.897	0.517	0.574	1.943	0.444	0.583	2.027	0.289	0.636	2.007	0.015	0.625
416	2.08	2.028	1.056	0.472	NaN	NaN	NaN	1.931	0.953	0.262	1.873	0.725	0.222	1.779	0.544	0.279	1.785	0.475	0.27	1.8	0.32	0.213	1.819	0.107	0.25	1.7	0.016	0.221	NaN	NaN	NaN	1.914	0.929	0.64	1.924	0.674	0.657	1.897	0.517	0.573	1.942	0.444	0.583	2.027	0.289	0.636	2.007	0.015	0.625
417	2.085	2.026	1.056	0.471	NaN	NaN	NaN	1.93	0.953	0.261	1.873	0.726	0.22	1.778	0.544	0.279	1.784	0.475	0.27	1.8	0.32	0.213	1.819	0.107	0.249	1.7	0.016	0.221	NaN	NaN	NaN	1.913	0.93	0.639	1.923	0.674	0.656	1.896	0.517	0.573	1.942	0.445	0.582	2.027	0.289	0.636	2.007	0.015	0.625
418	2.09	2.025	1.056	0.47	NaN	NaN	NaN	1.928	0.953	0.26	1.873	0.727	0.219	1.778	0.544	0.278	1.784	0.475	0.269	1.801	0.319	0.213	1.819	0.107	0.249	1.7	0.016	0.221	NaN	NaN	NaN	1.913	0.931	0.639	1.922	0.674	0.654	1.896	0.518	0.573	1.941	0.445	0.582	2.027	0.289	0.636	2.007	0.015	0.625
419	2.095	2.023	1.056	0.469	NaN	NaN	NaN	1.927	0.953	0.259	1.873	0.726	0.218	1.778	0.543	0.277	1.783	0.474	0.269	1.801	0.319	0.212	1.819	0.107	0.249	1.7	0.016	0.221	NaN	NaN	NaN	1.913	0.934	0.639	1.921	0.674	0.653	1.896	0.518	0.573	1.941	0.445	0.581	2.027	0.29	0.636	2.007	0.015	0.625
420	2.1	2.022	1.057	0.468	NaN	NaN	NaN	1.926	0.953	0.258	1.872	0.726	0.218	1.778	0.543	0.277	1.783	0.474	0.268	1.801	0.318	0.212	1.819	0.107	0.249	1.699	0.015	0.221	NaN	NaN	NaN	1.911	0.933	0.638	1.92	0.675	0.653	1.895	0.518	0.572	1.94	0.445	0.58	2.027	0.291	0.635	2.007	0.015	0.625
421	2.105	2.02	1.057	0.467	NaN	NaN	NaN	1.924	0.953	0.257	1.872	0.725	0.217	1.777	0.543	0.276	1.783	0.474	0.267	1.801	0.318	0.211	1.819	0.107	0.249	1.699	0.015	0.221	NaN	NaN	NaN	1.907	0.931	0.636	1.918	0.675	0.652	1.894	0.518	0.572	1.94	0.446	0.58	2.027	0.291	0.634	2.007	0.015	0.625
422	2.11	2.019	1.057	0.466	NaN	NaN	NaN	1.923	0.953	0.255	1.872	0.725	0.216	1.777	0.543	0.275	1.782	0.474	0.267	1.801	0.318	0.211	1.819	0.106	0.249	1.699	0.015	0.221	NaN	NaN	NaN	1.905	0.931	0.635	1.918	0.676	0.651	1.894	0.519	0.572	1.939	0.446	0.579	2.027	0.292	0.634	2.007	0.015	0.625
423	2.115	2.017	1.057	0.465	NaN	NaN	NaN	1.921	0.953	0.254	1.872	0.724	0.216	1.776	0.543	0.274	1.782	0.473	0.266	1.8	0.318	0.211	1.819	0.106	0.249	1.699	0.015	0.221	NaN	NaN	NaN	1.903	0.931	0.634	1.917	0.676	0.651	1.893	0.519	0.571	1.939	0.447	0.579	2.027	0.292	0.634	2.007	0.015	0.625
424	2.12	2.016	1.057	0.463	NaN	NaN	NaN	1.92	0.953	0.253	1.872	0.724	0.215	1.776	0.543	0.273	1.781	0.474	0.265	1.8	0.317	0.21	1.819	0.106	0.249	1.699	0.015	0.221	NaN	NaN	NaN	1.9	0.93	0.632	1.915	0.676	0.651	1.893	0.519	0.571	1.939	0.447	0.579	2.026	0.293	0.633	2.007	0.015	0.625
425	2.125	2.015	1.057	0.462	NaN	NaN	NaN	1.919	0.953	0.252	1.872	0.724	0.214	1.777	0.543	0.272	1.781	0.474	0.264	1.8	0.317	0.21	1.819	0.106	0.249	1.699	0.015	0.221	NaN	NaN	NaN	1.899	0.93	0.631	1.914	0.677	0.65	1.892	0.519	0.571	1.937	0.446	0.578	2.026	0.294	0.633	2.007	0.015	0.625
426	2.13	2.013	1.058	0.461	NaN	NaN	NaN	1.917	0.953	0.251	1.871	0.724	0.214	1.776	0.542	0.271	1.781	0.473	0.264	1.8	0.317	0.209	1.819	0.105	0.249	1.699	0.015	0.221	NaN	NaN	NaN	1.898	0.931	0.631	1.913	0.677	0.649	1.892	0.52	0.57	1.937	0.446	0.578	2.026	0.295	0.633	2.007	0.015	0.625
427	2.135	2.012	1.058	0.46	NaN	NaN	NaN	1.915	0.953	0.25	1.871	0.724	0.213	1.775	0.541	0.27	1.78	0.473	0.263	1.8	0.317	0.209	1.819	0.105	0.248	1.699	0.015	0.221	NaN	NaN	NaN	1.897	0.932	0.63	1.911	0.678	0.649	1.891	0.52	0.57	1.936	0.447	0.578	2.026	0.295	0.633	2.007	0.015	0.625
428	2.14	2.01	1.058	0.459	NaN	NaN	NaN	1.914	0.953	0.249	1.87	0.723	0.212	1.774	0.541	0.27	1.78	0.472	0.263	1.799	0.317	0.208	1.819	0.105	0.248	1.699	0.015	0.221	NaN	NaN	NaN	1.897	0.934	0.629	1.91	0.678	0.648	1.89	0.52	0.57	1.936	0.447	0.578	2.027	0.295	0.633	2.007	0.015	0.625
429	2.145	2.009	1.058	0.457	NaN	NaN	NaN	1.912	0.953	0.248	1.869	0.722	0.212	1.774	0.541	0.269	1.779	0.472	0.262	1.799	0.316	0.208	1.819	0.105	0.248	1.699	0.015	0.221	NaN	NaN	NaN	1.894	0.933	0.627	1.909	0.678	0.647	1.889	0.521	0.569	1.936	0.447	0.577	2.026	0.295	0.633	2.007	0.015	0.625
430	2.15	2.007	1.059	0.456	NaN	NaN	NaN	1.911	0.953	0.246	1.867	0.722	0.211	1.773	0.541	0.268	1.778	0.472	0.261	1.798	0.316	0.208	1.819	0.105	0.248	1.699	0.015	0.221	NaN	NaN	NaN	1.893	0.933	0.626	1.908	0.679	0.646	1.889	0.521	0.569	1.934	0.448	0.577	2.025	0.296	0.633	2.007	0.015	0.625
431	2.155	2.006	1.059	0.455	NaN	NaN	NaN	1.91	0.954	0.245	1.867	0.722	0.211	1.773	0.541	0.268	1.777	0.472	0.26	1.798	0.316	0.207	1.819	0.105	0.248	1.699	0.015	0.221	NaN	NaN	NaN	1.891	0.933	0.626	1.907	0.679	0.646	NaN	NaN	NaN	1.934	0.448	0.576	2.024	0.297	0.633	2.007	0.015	0.625
432	2.16	2.004	1.059	0.454	NaN	NaN	NaN	1.908	0.954	0.245	1.866	0.722	0.21	1.772	0.541	0.267	1.777	0.472	0.26	1.797	0.316	0.207	1.818	0.105	0.248	1.699	0.015	0.221	NaN	NaN	NaN	1.889	0.933	0.625	1.905	0.68	0.645	NaN	NaN	NaN	1.933	0.448	0.576	2.023	0.297	0.633	2.007	0.015	0.625
433	2.165	2.003	1.06	0.453	NaN	NaN	NaN	1.907	0.954	0.244	1.864	0.722	0.209	1.771	0.541	0.266	1.776	0.473	0.259	1.797	0.315	0.206	1.818	0.105	0.248	1.699	0.015	0.221	NaN	NaN	NaN	1.887	0.933	0.623	1.904	0.68	0.644	NaN	NaN	NaN	1.932	0.448	0.575	2.023	0.297	0.633	2.007	0.015	0.625
434	2.17	2.001	1.06	0.452	NaN	NaN	NaN	1.906	0.954	0.243	1.864	0.723	0.208	1.77	0.541	0.265	1.776	0.473	0.259	1.796	0.315	0.206	1.818	0.105	0.248	1.699	0.015	0.221	NaN	NaN	NaN	1.886	0.933	0.622	1.903	0.68	0.644	NaN	NaN	NaN	1.93	0.449	0.574	2.021	0.298	0.633	2.007	0.015	0.625
435	2.175	1.999	1.061	0.451	NaN	NaN	NaN	1.905	0.954	0.242	1.863	0.724	0.207	1.769	0.541	0.265	1.776	0.472	0.258	1.796	0.315	0.206	1.818	0.105	0.248	1.699	0.015	0.221	NaN	NaN	NaN	1.884	0.934	0.622	1.902	0.681	0.643	NaN	NaN	NaN	1.93	0.449	0.574	2.019	0.299	0.632	2.007	0.015	0.625
436	2.18	1.998	1.061	0.45	NaN	NaN	NaN	1.903	0.954	0.241	1.862	0.724	0.205	1.769	0.541	0.264	1.775	0.472	0.257	1.796	0.315	0.205	1.818	0.105	0.248	1.699	0.015	0.221	NaN	NaN	NaN	1.883	0.933	0.621	1.9	0.681	0.643	NaN	NaN	NaN	1.929	0.45	0.573	2.017	0.3	0.632	NaN	NaN	NaN
437	2.185	1.996	1.061	0.449	NaN	NaN	NaN	1.902	0.955	0.24	1.861	0.724	0.205	1.768	0.541	0.264	1.774	0.472	0.257	1.795	0.315	0.205	1.818	0.105	0.248	1.7	0.015	0.221	NaN	NaN	NaN	1.88	0.933	0.62	1.899	0.681	0.642	1.878	0.52	0.562	1.928	0.45	0.573	2.015	0.301	0.631	NaN	NaN	NaN
438	2.19	1.995	1.062	0.449	NaN	NaN	NaN	1.901	0.955	0.239	1.858	0.722	0.205	1.768	0.541	0.263	1.773	0.471	0.257	1.795	0.315	0.205	1.818	0.105	0.248	1.699	0.015	0.221	NaN	NaN	NaN	1.879	0.933	0.619	1.898	0.681	0.641	1.878	0.52	0.562	1.927	0.45	0.572	2.014	0.302	0.631	2.007	0.015	0.625
439	2.195	1.993	1.062	0.448	NaN	NaN	NaN	1.9	0.955	0.238	1.857	0.722	0.204	1.767	0.54	0.263	1.772	0.471	0.256	1.795	0.314	0.204	1.818	0.105	0.248	1.7	0.015	0.221	NaN	NaN	NaN	1.878	0.934	0.618	1.896	0.681	0.64	1.876	0.521	0.561	1.926	0.449	0.572	2.014	0.302	0.631	NaN	NaN	NaN
440	2.2	1.992	1.062	0.447	NaN	NaN	NaN	1.899	0.955	0.238	1.855	0.722	0.204	1.765	0.54	0.262	1.772	0.471	0.255	1.795	0.314	0.204	1.818	0.105	0.248	1.699	0.015	0.221	NaN	NaN	NaN	1.878	0.936	0.618	1.895	0.681	0.639	1.876	0.521	0.561	1.925	0.45	0.571	2.012	0.303	0.631	NaN	NaN	NaN
441	2.205	1.99	1.063	0.446	NaN	NaN	NaN	1.898	0.956	0.237	1.854	0.722	0.203	1.764	0.54	0.261	1.772	0.471	0.255	1.795	0.314	0.204	1.818	0.104	0.248	1.699	0.015	0.221	NaN	NaN	NaN	1.877	0.937	0.617	1.893	0.681	0.638	1.875	0.521	0.56	1.923	0.45	0.57	2.012	0.303	0.63	NaN	NaN	NaN
442	2.21	1.989	1.063	0.445	NaN	NaN	NaN	1.897	0.956	0.236	1.854	0.723	0.202	1.764	0.54	0.261	1.771	0.472	0.254	1.795	0.314	0.203	1.818	0.104	0.248	1.7	0.015	0.221	NaN	NaN	NaN	1.873	0.936	0.614	1.892	0.681	0.637	1.874	0.522	0.56	1.922	0.45	0.57	2.011	0.304	0.63	NaN	NaN	NaN
443	2.215	1.987	1.063	0.445	NaN	NaN	NaN	1.896	0.956	0.235	1.854	0.725	0.2	1.763	0.541	0.26	1.771	0.472	0.254	1.794	0.314	0.203	1.818	0.104	0.248	1.7	0.015	0.221	NaN	NaN	NaN	1.872	0.936	0.614	1.89	0.681	0.637	1.872	0.522	0.56	1.921	0.451	0.569	2.011	0.304	0.63	NaN	NaN	NaN
444	2.22	1.986	1.064	0.444	NaN	NaN	NaN	1.895	0.956	0.234	1.854	0.725	0.199	1.763	0.54	0.26	1.771	0.473	0.253	1.794	0.314	0.203	1.818	0.104	0.248	1.7	0.015	0.221	NaN	NaN	NaN	1.871	0.937	0.614	1.889	0.681	0.636	1.871	0.523	0.559	1.92	0.451	0.569	2.011	0.304	0.63	NaN	NaN	NaN
445	2.225	1.984	1.064	0.443	NaN	NaN	NaN	1.894	0.956	0.233	1.853	0.725	0.198	1.762	0.54	0.259	1.771	0.473	0.252	1.794	0.314	0.202	1.818	0.104	0.248	1.7	0.015	0.221	NaN	NaN	NaN	1.869	0.936	0.613	1.888	0.682	0.635	1.87	0.523	0.559	1.919	0.451	0.569	2.011	0.304	0.63	NaN	NaN	NaN
446	2.23	1.983	1.064	0.442	NaN	NaN	NaN	1.893	0.956	0.232	1.852	0.725	0.198	1.762	0.54	0.259	1.77	0.473	0.252	1.793	0.313	0.202	1.818	0.104	0.247	1.7	0.015	0.221	NaN	NaN	NaN	1.866	0.936	0.612	1.886	0.682	0.635	1.87	0.523	0.559	1.918	0.451	0.568	2.01	0.305	0.629	NaN	NaN	NaN
447	2.235	1.981	1.064	0.442	NaN	NaN	NaN	1.892	0.956	0.231	1.851	0.725	0.197	1.761	0.539	0.258	1.769	0.472	0.251	1.793	0.313	0.202	1.818	0.104	0.247	1.7	0.015	0.221	NaN	NaN	NaN	1.864	0.936	0.611	1.885	0.682	0.634	NaN	NaN	NaN	1.916	0.452	0.567	2.01	0.306	0.629	NaN	NaN	NaN
448	2.24	1.98	1.065	0.441	NaN	NaN	NaN	1.89	0.956	0.231	1.85	0.725	0.196	1.76	0.539	0.257	1.768	0.471	0.251	1.793	0.313	0.201	1.818	0.104	0.247	1.7	0.015	0.221	NaN	NaN	NaN	1.864	0.937	0.61	1.884	0.682	0.633	NaN	NaN	NaN	1.914	0.452	0.566	2.01	0.307	0.628	NaN	NaN	NaN
449	2.245	1.979	1.065	0.44	NaN	NaN	NaN	1.889	0.956	0.23	1.849	0.725	0.195	1.759	0.539	0.257	1.767	0.47	0.251	1.793	0.313	0.201	1.818	0.104	0.247	1.7	0.015	0.221	NaN	NaN	NaN	1.865	0.939	0.611	1.882	0.682	0.632	NaN	NaN	NaN	1.913	0.452	0.565	2.01	0.307	0.627	NaN	NaN	NaN
450	2.25	1.977	1.065	0.439	NaN	NaN	NaN	1.888	0.956	0.229	1.849	0.725	0.195	1.759	0.539	0.256	1.767	0.47	0.25	1.793	0.313	0.201	1.818	0.104	0.247	1.7	0.015	0.221	NaN	NaN	NaN	1.864	0.94	0.61	1.881	0.683	0.631	NaN	NaN	NaN	1.912	0.452	0.565	2.009	0.308	0.626	NaN	NaN	NaN
451	2.255	1.975	1.065	0.438	NaN	NaN	NaN	1.887	0.956	0.228	1.848	0.725	0.194	1.759	0.539	0.255	1.767	0.47	0.249	1.792	0.313	0.201	1.818	0.104	0.247	1.7	0.015	0.221	NaN	NaN	NaN	1.862	0.939	0.609	1.88	0.683	0.63	1.86	0.522	0.552	1.912	0.452	0.565	2.008	0.308	0.626	NaN	NaN	NaN
452	2.26	1.974	1.065	0.437	NaN	NaN	NaN	1.885	0.956	0.227	1.847	0.725	0.193	1.758	0.54	0.255	1.767	0.471	0.249	1.792	0.312	0.2	1.818	0.104	0.247	1.7	0.015	0.221	NaN	NaN	NaN	1.857	0.937	0.607	1.879	0.683	0.63	1.859	0.522	0.552	1.911	0.453	0.565	2.007	0.309	0.625	NaN	NaN	NaN
453	2.265	1.973	1.065	0.436	NaN	NaN	NaN	1.884	0.956	0.226	1.846	0.724	0.193	1.758	0.54	0.254	1.766	0.471	0.248	1.791	0.312	0.2	1.818	0.104	0.247	1.7	0.015	0.221	NaN	NaN	NaN	1.856	0.937	0.606	1.877	0.684	0.629	1.858	0.523	0.552	1.909	0.453	0.564	2.006	0.309	0.625	NaN	NaN	NaN
454	2.27	1.971	1.065	0.435	NaN	NaN	NaN	1.883	0.956	0.225	1.845	0.724	0.192	1.757	0.539	0.253	1.765	0.471	0.247	1.791	0.312	0.2	1.818	0.104	0.247	1.7	0.015	0.221	NaN	NaN	NaN	1.854	0.937	0.605	1.876	0.683	0.628	1.857	0.523	0.552	1.908	0.453	0.563	2.005	0.31	0.624	2.086	0.132	0.575
455	2.275	1.97	1.065	0.435	NaN	NaN	NaN	1.881	0.956	0.224	1.845	0.724	0.191	1.756	0.539	0.253	1.764	0.47	0.247	1.79	0.312	0.199	1.818	0.104	0.247	1.7	0.015	0.221	NaN	NaN	NaN	1.852	0.937	0.603	1.874	0.683	0.628	1.856	0.523	0.551	1.906	0.453	0.563	2.005	0.31	0.624	2.084	0.133	0.575
456	2.28	1.968	1.065	0.434	NaN	NaN	NaN	1.88	0.956	0.223	1.844	0.724	0.19	1.755	0.538	0.252	1.764	0.47	0.246	1.79	0.312	0.199	1.818	0.104	0.247	1.7	0.015	0.221	NaN	NaN	NaN	1.851	0.937	0.602	1.873	0.684	0.627	1.855	0.524	0.551	1.905	0.454	0.562	2.004	0.31	0.624	2.083	0.134	0.574
457	2.285	1.967	1.065	0.433	NaN	NaN	NaN	1.879	0.956	0.222	1.843	0.724	0.19	1.754	0.538	0.252	1.763	0.47	0.246	1.789	0.312	0.198	1.818	0.104	0.247	1.7	0.015	0.221	NaN	NaN	NaN	1.85	0.938	0.602	1.871	0.684	0.626	1.854	0.524	0.551	1.904	0.454	0.562	2.003	0.311	0.624	2.082	0.135	0.574
458	2.29	1.966	1.065	0.432	NaN	NaN	NaN	1.877	0.956	0.221	1.842	0.724	0.189	1.753	0.538	0.251	1.762	0.47	0.246	1.788	0.312	0.198	1.818	0.104	0.247	1.7	0.015	0.221	NaN	NaN	NaN	1.849	0.939	0.602	1.869	0.684	0.625	1.853	0.524	0.55	1.903	0.454	0.562	2.003	0.312	0.623	2.081	0.135	0.574
459	2.295	1.964	1.065	0.431	NaN	NaN	NaN	1.876	0.956	0.22	1.841	0.723	0.189	1.752	0.538	0.251	1.761	0.469	0.245	1.788	0.312	0.197	1.818	0.104	0.247	1.7	0.015	0.221	NaN	NaN	NaN	1.847	0.939	0.601	1.868	0.684	0.625	1.851	0.525	0.55	1.901	0.454	0.562	2.002	0.312	0.623	2.08	0.136	0.574
460	2.3	1.963	1.065	0.43	NaN	NaN	NaN	1.875	0.956	0.219	1.84	0.723	0.188	1.751	0.538	0.25	1.76	0.469	0.245	1.788	0.312	0.197	1.818	0.104	0.247	1.7	0.015	0.221	NaN	NaN	NaN	1.845	0.939	0.6	1.866	0.684	0.624	1.85	0.525	0.55	1.899	0.454	0.561	2.001	0.313	0.623	2.08	0.136	0.574
461	2.305	1.961	1.065	0.429	NaN	NaN	NaN	1.873	0.956	0.218	1.839	0.723	0.187	1.75	0.537	0.248	1.758	0.468	0.244	1.787	0.311	0.196	1.818	0.103	0.246	1.7	0.015	0.221	NaN	NaN	NaN	1.844	0.939	0.599	1.864	0.684	0.623	NaN	NaN	NaN	1.898	0.455	0.561	1.999	0.314	0.622	2.081	0.137	0.574
462	2.31	1.96	1.065	0.428	NaN	NaN	NaN	1.872	0.955	0.218	1.838	0.723	0.187	1.749	0.537	0.248	1.758	0.468	0.244	1.787	0.311	0.196	1.818	0.103	0.246	1.7	0.015	0.221	NaN	NaN	NaN	1.842	0.939	0.598	1.862	0.684	0.623	NaN	NaN	NaN	1.896	0.455	0.56	1.998	0.314	0.622	2.082	0.138	0.574
463	2.315	1.958	1.065	0.427	NaN	NaN	NaN	1.871	0.955	0.217	1.837	0.723	0.186	1.749	0.537	0.247	1.757	0.468	0.243	1.786	0.31	0.196	1.818	0.103	0.246	1.7	0.015	0.221	NaN	NaN	NaN	1.841	0.939	0.597	1.86	0.684	0.622	NaN	NaN	NaN	1.894	0.454	0.56	1.997	0.315	0.622	2.082	0.139	0.574
464	2.32	1.957	1.065	0.426	NaN	NaN	NaN	1.869	0.955	0.216	1.836	0.723	0.185	1.748	0.537	0.247	1.756	0.468	0.243	1.786	0.31	0.195	1.817	0.103	0.246	1.7	0.015	0.221	NaN	NaN	NaN	1.84	0.94	0.597	1.858	0.684	0.622	NaN	NaN	NaN	1.892	0.454	0.559	1.996	0.315	0.622	2.082	0.139	0.574
465	2.325	1.956	1.065	0.425	NaN	NaN	NaN	1.868	0.955	0.215	1.835	0.723	0.185	1.747	0.537	0.247	1.755	0.468	0.243	1.785	0.31	0.195	1.817	0.103	0.246	1.7	0.015	0.221	NaN	NaN	NaN	1.84	0.941	0.597	1.856	0.684	0.621	1.839	0.525	0.549	1.89	0.455	0.559	1.993	0.316	0.622	2.081	0.14	0.574
466	2.33	1.954	1.065	0.424	NaN	NaN	NaN	1.866	0.955	0.214	1.834	0.723	0.184	1.745	0.536	0.246	1.754	0.467	0.242	1.784	0.309	0.195	1.817	0.103	0.246	1.7	0.015	0.221	NaN	NaN	NaN	1.839	0.942	0.596	1.854	0.685	0.621	NaN	NaN	NaN	1.888	0.455	0.559	1.99	0.317	0.622	2.079	0.142	0.574
467	2.335	1.953	1.065	0.423	NaN	NaN	NaN	1.865	0.955	0.214	1.833	0.723	0.183	1.744	0.536	0.246	1.753	0.467	0.241	1.784	0.309	0.195	1.817	0.102	0.246	1.7	0.015	0.221	NaN	NaN	NaN	1.838	0.942	0.596	1.852	0.685	0.62	NaN	NaN	NaN	1.885	0.455	0.558	1.988	0.318	0.621	2.077	0.143	0.574
468	2.34	1.951	1.065	0.422	NaN	NaN	NaN	1.863	0.954	0.213	1.831	0.722	0.182	1.742	0.535	0.246	1.752	0.467	0.24	1.783	0.309	0.195	1.817	0.102	0.246	1.7	0.015	0.221	NaN	NaN	NaN	1.835	0.941	0.594	1.85	0.685	0.62	NaN	NaN	NaN	1.883	0.455	0.558	1.988	0.318	0.621	2.076	0.143	0.573
469	2.345	1.95	1.066	0.421	NaN	NaN	NaN	1.861	0.953	0.213	1.83	0.722	0.182	1.742	0.535	0.246	1.752	0.467	0.24	1.782	0.309	0.195	1.817	0.102	0.246	1.7	0.015	0.221	NaN	NaN	NaN	1.831	0.939	0.592	1.848	0.686	0.619	NaN	NaN	NaN	1.881	0.456	0.558	1.987	0.319	0.62	2.075	0.144	0.573
470	2.35	1.949	1.066	0.42	NaN	NaN	NaN	1.86	0.953	0.212	1.828	0.722	0.181	1.741	0.535	0.245	1.751	0.467	0.24	1.782	0.309	0.195	1.817	0.102	0.246	1.699	0.015	0.221	NaN	NaN	NaN	1.829	0.94	0.591	1.846	0.686	0.618	NaN	NaN	NaN	1.879	0.455	0.557	1.986	0.32	0.62	2.075	0.145	0.574
471	2.355	1.947	1.066	0.419	NaN	NaN	NaN	1.86	0.954	0.211	1.827	0.722	0.181	1.74	0.535	0.245	1.75	0.466	0.24	1.781	0.309	0.194	1.817	0.102	0.246	1.699	0.015	0.221	NaN	NaN	NaN	1.828	0.94	0.59	1.843	0.685	0.617	1.821	0.523	0.544	1.876	0.455	0.557	1.984	0.321	0.62	2.075	0.146	0.574
472	2.36	1.946	1.066	0.418	NaN	NaN	NaN	1.858	0.954	0.21	1.826	0.722	0.18	1.738	0.534	0.244	1.749	0.466	0.239	1.78	0.308	0.194	1.817	0.102	0.245	1.699	0.015	0.221	NaN	NaN	NaN	1.828	0.941	0.59	1.84	0.685	0.616	1.82	0.524	0.544	1.873	0.455	0.556	1.982	0.321	0.62	2.075	0.147	0.574
473	2.365	1.944	1.066	0.418	NaN	NaN	NaN	1.857	0.954	0.209	1.825	0.722	0.179	1.738	0.534	0.243	1.748	0.465	0.239	1.78	0.308	0.193	1.816	0.102	0.245	1.699	0.015	0.221	NaN	NaN	NaN	1.826	0.942	0.589	1.838	0.685	0.616	1.818	0.524	0.543	1.87	0.455	0.556	1.98	0.322	0.62	2.074	0.148	0.574
474	2.37	1.943	1.066	0.417	NaN	NaN	NaN	1.856	0.954	0.208	1.824	0.722	0.179	1.737	0.534	0.242	1.747	0.465	0.238	1.779	0.308	0.193	1.816	0.102	0.245	1.699	0.015	0.221	NaN	NaN	NaN	1.824	0.941	0.588	1.836	0.685	0.615	1.815	0.524	0.543	1.868	0.456	0.556	1.978	0.323	0.619	2.072	0.15	0.573
475	2.375	1.942	1.066	0.416	NaN	NaN	NaN	1.854	0.954	0.208	1.822	0.721	0.178	1.736	0.534	0.242	1.746	0.465	0.238	1.779	0.308	0.193	1.816	0.102	0.245	1.699	0.015	0.221	NaN	NaN	NaN	1.821	0.941	0.587	1.833	0.685	0.615	1.812	0.524	0.544	1.865	0.456	0.556	1.976	0.324	0.618	2.07	0.151	0.573
476	2.38	1.94	1.066	0.415	NaN	NaN	NaN	1.852	0.953	0.207	1.819	0.718	0.179	1.735	0.534	0.242	1.746	0.465	0.238	1.778	0.308	0.193	1.816	0.102	0.245	1.699	0.015	0.221	NaN	NaN	NaN	1.82	0.941	0.587	1.831	0.685	0.614	1.808	0.524	0.543	1.861	0.456	0.555	1.973	0.325	0.617	2.069	0.152	0.573
477	2.385	1.939	1.066	0.414	NaN	NaN	NaN	1.85	0.953	0.207	1.817	0.718	0.179	1.735	0.534	0.242	1.745	0.466	0.237	1.778	0.307	0.193	1.816	0.102	0.245	1.699	0.015	0.221	NaN	NaN	NaN	1.819	0.942	0.587	1.829	0.686	0.614	1.805	0.524	0.543	1.857	0.456	0.555	1.971	0.326	0.617	2.068	0.154	0.573
478	2.39	1.937	1.066	0.413	NaN	NaN	NaN	1.848	0.952	0.207	1.816	0.718	0.178	1.734	0.533	0.241	1.745	0.466	0.237	1.778	0.307	0.193	1.816	0.102	0.245	1.699	0.014	0.221	NaN	NaN	NaN	1.817	0.942	0.587	1.826	0.686	0.613	1.802	0.525	0.543	1.854	0.456	0.555	1.969	0.327	0.617	2.069	0.155	0.573
479	2.395	1.936	1.066	0.413	NaN	NaN	NaN	1.847	0.952	0.206	1.815	0.718	0.178	1.733	0.533	0.241	1.744	0.465	0.237	1.777	0.307	0.192	1.816	0.101	0.245	1.699	0.014	0.221	NaN	NaN	NaN	1.815	0.942	0.586	1.823	0.686	0.612	1.799	0.525	0.543	1.85	0.456	0.554	1.966	0.328	0.617	2.068	0.156	0.573
480	2.4	1.935	1.066	0.412	NaN	NaN	NaN	1.846	0.952	0.204	1.815	0.719	0.177	1.732	0.533	0.241	1.743	0.465	0.236	1.777	0.306	0.192	1.816	0.101	0.245	1.699	0.014	0.221	NaN	NaN	NaN	1.813	0.941	0.584	1.82	0.686	0.612	1.794	0.525	0.542	1.846	0.456	0.554	1.963	0.329	0.616	2.066	0.158	0.573
481	2.405	1.933	1.066	0.411	NaN	NaN	NaN	1.844	0.952	0.203	1.815	0.721	0.175	1.731	0.533	0.24	1.743	0.464	0.236	1.776	0.306	0.192	1.816	0.101	0.245	1.699	0.014	0.221	NaN	NaN	NaN	1.812	0.942	0.583	1.817	0.686	0.611	1.79	0.525	0.542	1.842	0.457	0.553	1.959	0.331	0.616	2.064	0.16	0.573
482	2.41	1.932	1.067	0.41	NaN	NaN	NaN	1.843	0.952	0.203	1.815	0.722	0.174	1.73	0.532	0.24	1.742	0.464	0.236	1.776	0.306	0.192	1.816	0.101	0.245	1.699	0.014	0.221	NaN	NaN	NaN	1.811	0.943	0.583	1.814	0.686	0.61	1.787	0.526	0.541	1.838	0.457	0.552	1.956	0.332	0.615	2.061	0.162	0.573
483	2.415	1.931	1.067	0.409	NaN	NaN	NaN	1.841	0.952	0.203	1.813	0.721	0.174	1.73	0.532	0.239	1.741	0.463	0.235	1.775	0.305	0.192	1.816	0.101	0.245	1.699	0.014	0.221	NaN	NaN	NaN	1.81	0.944	0.583	1.811	0.686	0.61	1.783	0.527	0.54	1.833	0.457	0.552	1.952	0.334	0.615	2.057	0.165	0.574
484	2.42	1.93	1.067	0.408	NaN	NaN	NaN	1.84	0.952	0.203	1.812	0.721	0.173	1.73	0.532	0.239	1.741	0.463	0.235	1.775	0.305	0.191	1.816	0.101	0.245	1.699	0.014	0.221	NaN	NaN	NaN	1.81	0.945	0.582	1.808	0.685	0.608	1.778	0.526	0.54	1.828	0.457	0.551	1.948	0.335	0.615	2.054	0.167	0.575
485	2.425	1.928	1.067	0.408	NaN	NaN	NaN	1.838	0.952	0.202	1.811	0.721	0.173	1.729	0.532	0.239	1.74	0.463	0.234	1.775	0.305	0.191	1.816	0.101	0.245	1.699	0.014	0.221	NaN	NaN	NaN	1.809	0.945	0.582	1.804	0.685	0.608	1.773	0.526	0.539	1.823	0.457	0.55	1.944	0.337	0.615	2.051	0.169	0.575
486	2.43	1.927	1.067	0.407	NaN	NaN	NaN	1.837	0.953	0.201	1.81	0.721	0.172	1.729	0.532	0.239	1.74	0.463	0.234	1.774	0.305	0.191	1.815	0.101	0.245	1.699	0.014	0.221	NaN	NaN	NaN	1.807	0.945	0.582	1.801	0.685	0.607	1.77	0.526	0.538	1.818	0.458	0.55	1.939	0.338	0.614	2.047	0.172	0.575
487	2.435	1.926	1.067	0.406	NaN	NaN	NaN	1.835	0.953	0.201	1.809	0.721	0.172	1.729	0.532	0.238	1.74	0.463	0.234	1.774	0.305	0.191	1.815	0.101	0.245	1.699	0.014	0.221	NaN	NaN	NaN	1.805	0.945	0.581	1.798	0.685	0.606	NaN	NaN	NaN	1.813	0.458	0.549	1.936	0.339	0.614	2.044	0.174	0.575
488	2.44	1.925	1.067	0.405	NaN	NaN	NaN	1.834	0.952	0.2	1.808	0.722	0.171	1.729	0.532	0.237	1.74	0.463	0.234	1.774	0.305	0.191	1.815	0.101	0.245	1.699	0.014	0.221	NaN	NaN	NaN	1.804	0.946	0.58	1.794	0.685	0.606	1.754	0.526	0.535	1.808	0.458	0.549	1.932	0.34	0.615	2.041	0.177	0.575
489	2.445	1.924	1.068	0.404	NaN	NaN	NaN	1.832	0.952	0.199	1.807	0.722	0.17	1.728	0.532	0.237	1.74	0.463	0.233	1.774	0.304	0.19	1.815	0.1	0.244	1.699	0.014	0.221	NaN	NaN	NaN	1.803	0.946	0.58	1.79	0.685	0.605	1.751	0.526	0.535	1.802	0.458	0.548	1.928	0.341	0.615	2.038	0.179	0.575
490	2.45	1.923	1.068	0.404	NaN	NaN	NaN	1.831	0.952	0.198	1.807	0.722	0.17	1.728	0.532	0.236	1.739	0.463	0.233	1.773	0.304	0.19	1.815	0.1	0.244	1.699	0.014	0.221	NaN	NaN	NaN	1.802	0.946	0.58	1.787	0.685	0.604	1.746	0.527	0.534	1.797	0.458	0.547	1.923	0.343	0.614	2.033	0.182	0.575
491	2.455	1.922	1.068	0.403	NaN	NaN	NaN	1.829	0.952	0.198	1.806	0.722	0.169	1.727	0.532	0.236	1.739	0.463	0.233	1.773	0.304	0.19	1.815	0.1	0.244	1.699	0.014	0.221	NaN	NaN	NaN	1.801	0.946	0.58	1.783	0.685	0.604	1.741	0.526	0.534	1.791	0.459	0.547	1.918	0.344	0.614	2.028	0.185	0.575
492	2.46	1.92	1.068	0.402	NaN	NaN	NaN	1.827	0.952	0.198	1.805	0.722	0.169	1.727	0.532	0.236	1.739	0.463	0.233	1.773	0.304	0.19	1.815	0.1	0.244	1.699	0.014	0.221	NaN	NaN	NaN	1.801	0.947	0.58	1.779	0.684	0.603	1.736	0.527	0.533	1.786	0.459	0.546	1.913	0.346	0.614	2.023	0.189	0.575
493	2.465	1.919	1.068	0.401	NaN	NaN	NaN	1.826	0.952	0.197	1.804	0.722	0.169	1.726	0.532	0.235	1.739	0.463	0.232	1.773	0.304	0.189	1.815	0.1	0.244	1.699	0.014	0.221	NaN	NaN	NaN	1.801	0.948	0.58	1.776	0.684	0.603	1.731	0.528	0.533	1.78	0.459	0.546	1.908	0.347	0.613	2.02	0.191	0.575
494	2.47	1.918	1.068	0.401	NaN	NaN	NaN	1.824	0.952	0.197	1.803	0.722	0.168	1.726	0.532	0.235	1.739	0.463	0.232	1.773	0.303	0.189	1.815	0.1	0.244	1.699	0.014	0.221	NaN	NaN	NaN	1.8	0.948	0.58	1.772	0.684	0.602	1.725	0.527	0.532	1.774	0.46	0.545	1.902	0.349	0.612	2.018	0.193	0.575
495	2.475	1.917	1.068	0.4	NaN	NaN	NaN	1.823	0.952	0.197	1.802	0.722	0.168	1.726	0.531	0.235	1.738	0.463	0.232	1.772	0.303	0.189	1.815	0.1	0.244	1.699	0.014	0.221	NaN	NaN	NaN	1.8	0.948	0.58	1.768	0.683	0.601	1.72	0.528	0.531	1.769	0.46	0.544	1.896	0.35	0.612	2.015	0.194	0.575
496	2.48	1.916	1.068	0.399	NaN	NaN	NaN	1.821	0.952	0.196	1.801	0.723	0.168	1.725	0.531	0.235	1.737	0.462	0.231	1.772	0.303	0.189	1.815	0.1	0.244	1.699	0.014	0.221	NaN	NaN	NaN	1.801	0.949	0.58	1.764	0.683	0.601	1.715	0.528	0.53	1.763	0.461	0.544	1.889	0.352	0.611	2.011	0.197	0.575
497	2.485	1.915	1.069	0.398	NaN	NaN	NaN	1.82	0.952	0.196	1.8	0.723	0.167	1.725	0.531	0.235	1.737	0.462	0.231	1.771	0.303	0.189	1.815	0.1	0.244	1.699	0.014	0.221	NaN	NaN	NaN	1.801	0.949	0.58	1.761	0.683	0.6	1.71	0.529	0.53	1.757	0.461	0.543	1.883	0.353	0.611	2.006	0.2	0.576
498	2.49	1.914	1.069	0.398	NaN	NaN	NaN	1.819	0.953	0.196	1.799	0.723	0.167	1.725	0.531	0.235	1.737	0.462	0.23	1.771	0.303	0.188	1.815	0.1	0.244	1.699	0.014	0.221	NaN	NaN	NaN	1.799	0.95	0.578	1.757	0.684	0.599	1.704	0.53	0.529	1.751	0.462	0.542	1.877	0.354	0.611	2.001	0.203	0.576
499	2.495	1.913	1.069	0.397	NaN	NaN	NaN	1.817	0.953	0.195	1.797	0.723	0.166	1.724	0.531	0.235	1.736	0.461	0.23	1.771	0.303	0.188	1.815	0.1	0.244	1.699	0.014	0.221	NaN	NaN	NaN	1.799	0.95	0.578	1.754	0.684	0.599	1.699	0.53	0.528	1.746	0.463	0.542	1.871	0.355	0.611	1.993	0.207	0.576
500	2.5	1.911	1.068	0.396	NaN	NaN	NaN	1.816	0.953	0.195	1.797	0.724	0.166	1.724	0.531	0.235	1.736	0.461	0.23	1.77	0.302	0.188	1.815	0.1	0.244	1.699	0.014	0.221	NaN	NaN	NaN	1.799	0.95	0.578	1.75	0.684	0.598	1.694	0.531	0.527	1.74	0.464	0.541	1.866	0.356	0.61	1.989	0.208	0.575
501	2.505	1.91	1.069	0.395	1.749	1.045	0.227	1.815	0.953	0.194	1.796	0.724	0.165	1.724	0.531	0.234	1.735	0.461	0.23	1.77	0.302	0.188	1.815	0.1	0.244	1.699	0.014	0.221	NaN	NaN	NaN	1.798	0.95	0.577	1.748	0.685	0.598	1.689	0.532	0.527	1.734	0.465	0.54	1.861	0.357	0.61	1.986	0.21	0.575
502	2.51	1.91	1.069	0.395	1.749	1.045	0.227	1.813	0.954	0.194	1.794	0.724	0.165	1.723	0.531	0.234	1.735	0.461	0.23	1.77	0.302	0.188	1.815	0.1	0.244	1.699	0.014	0.221	NaN	NaN	NaN	1.797	0.949	0.577	1.745	0.686	0.598	1.685	0.534	0.527	1.728	0.465	0.539	1.854	0.358	0.61	1.984	0.211	0.575
503	2.515	1.908	1.069	0.394	1.749	1.045	0.227	1.812	0.954	0.193	1.793	0.724	0.164	1.723	0.531	0.234	1.735	0.461	0.23	1.77	0.302	0.188	1.815	0.1	0.244	1.699	0.014	0.221	NaN	NaN	NaN	1.796	0.949	0.576	1.741	0.686	0.597	1.68	0.535	0.526	1.723	0.466	0.538	1.848	0.359	0.609	1.982	0.212	0.575
504	2.52	1.907	1.068	0.393	1.746	1.045	0.226	1.81	0.954	0.192	1.792	0.724	0.164	1.722	0.531	0.234	1.735	0.461	0.23	1.769	0.302	0.188	1.815	0.1	0.244	1.699	0.014	0.221	NaN	NaN	NaN	1.795	0.949	0.576	1.738	0.685	0.596	1.675	0.536	0.525	1.718	0.467	0.538	1.843	0.36	0.609	1.977	0.213	0.574
505	2.525	1.906	1.068	0.392	1.742	1.046	0.225	1.808	0.954	0.192	1.791	0.725	0.164	1.722	0.531	0.234	1.734	0.461	0.23	1.769	0.302	0.188	1.815	0.1	0.244	1.699	0.014	0.221	NaN	NaN	NaN	1.794	0.949	0.576	1.735	0.686	0.595	1.67	0.536	0.524	1.713	0.468	0.537	1.838	0.361	0.609	1.97	0.215	0.574
506	2.53	1.906	1.069	0.392	1.741	1.046	0.225	1.807	0.954	0.192	1.789	0.725	0.163	1.721	0.531	0.234	1.734	0.461	0.23	1.769	0.302	0.188	1.815	0.1	0.244	1.699	0.014	0.221	NaN	NaN	NaN	1.793	0.949	0.575	1.732	0.686	0.594	1.665	0.538	0.524	1.708	0.469	0.536	1.833	0.362	0.608	1.965	0.216	0.575
507	2.535	1.905	1.069	0.391	NaN	NaN	NaN	1.805	0.954	0.192	1.788	0.725	0.163	1.721	0.531	0.234	1.734	0.461	0.23	1.769	0.302	0.188	1.815	0.1	0.244	1.699	0.014	0.221	NaN	NaN	NaN	1.792	0.949	0.575	1.73	0.687	0.594	1.661	0.539	0.524	1.703	0.47	0.536	1.828	0.363	0.608	1.96	0.216	0.575
508	2.54	1.904	1.069	0.39	NaN	NaN	NaN	1.803	0.954	0.191	1.787	0.725	0.163	1.721	0.531	0.234	1.734	0.461	0.23	1.768	0.302	0.188	1.815	0.1	0.244	1.699	0.014	0.221	NaN	NaN	NaN	1.791	0.949	0.575	1.728	0.687	0.594	1.657	0.54	0.523	1.698	0.471	0.535	1.823	0.364	0.608	1.953	0.216	0.575
509	2.545	1.902	1.069	0.39	NaN	NaN	NaN	1.802	0.954	0.191	1.785	0.725	0.163	1.72	0.531	0.234	1.733	0.461	0.23	1.768	0.302	0.188	1.815	0.1	0.244	1.699	0.014	0.221	NaN	NaN	NaN	1.791	0.949	0.575	1.725	0.688	0.593	1.652	0.541	0.522	1.694	0.472	0.534	1.818	0.365	0.607	1.947	0.216	0.575
510	2.55	1.902	1.069	0.389	NaN	NaN	NaN	1.8	0.954	0.191	1.784	0.725	0.162	1.72	0.531	0.234	1.733	0.461	0.23	1.767	0.302	0.188	1.815	0.1	0.244	1.699	0.014	0.221	NaN	NaN	NaN	1.791	0.949	0.575	1.722	0.688	0.593	1.649	0.542	0.522	1.689	0.473	0.534	1.813	0.366	0.607	1.94	0.215	0.575
511	2.555	1.9	1.069	0.389	NaN	NaN	NaN	1.798	0.954	0.191	1.783	0.725	0.162	1.719	0.531	0.234	1.733	0.462	0.23	1.767	0.302	0.188	1.815	0.1	0.244	1.699	0.014	0.221	NaN	NaN	NaN	1.79	0.95	0.574	1.72	0.689	0.592	1.646	0.543	0.522	1.685	0.474	0.533	1.808	0.366	0.607	1.935	0.214	0.574
512	2.56	1.9	1.07	0.388	1.735	1.045	0.227	1.797	0.954	0.19	1.782	0.725	0.162	1.719	0.531	0.234	1.732	0.462	0.23	1.767	0.301	0.188	1.815	0.1	0.244	1.699	0.014	0.221	NaN	NaN	NaN	1.789	0.95	0.574	1.718	0.689	0.592	1.642	0.545	0.521	1.681	0.475	0.533	1.802	0.366	0.606	1.928	0.213	0.574
513	2.565	1.899	1.07	0.387	NaN	NaN	NaN	1.795	0.954	0.19	1.781	0.725	0.162	1.718	0.531	0.234	1.732	0.462	0.23	1.766	0.301	0.188	1.815	0.1	0.244	1.699	0.014	0.221	NaN	NaN	NaN	1.787	0.95	0.573	1.716	0.69	0.592	1.638	0.546	0.521	1.677	0.476	0.533	1.797	0.365	0.606	1.922	0.212	0.573
514	2.57	1.898	1.07	0.387	1.726	1.046	0.225	1.793	0.954	0.19	1.779	0.726	0.161	1.718	0.531	0.234	1.732	0.462	0.23	1.766	0.301	0.188	1.815	0.1	0.244	1.699	0.014	0.221	NaN	NaN	NaN	1.787	0.95	0.573	1.715	0.691	0.592	1.635	0.547	0.521	1.673	0.478	0.533	1.792	0.365	0.606	1.918	0.209	0.571
515	2.575	1.897	1.071	0.387	1.726	1.046	0.225	1.792	0.955	0.19	1.778	0.726	0.161	1.718	0.531	0.234	1.732	0.462	0.23	1.766	0.301	0.189	1.815	0.1	0.244	1.699	0.014	0.221	NaN	NaN	NaN	1.786	0.95	0.573	1.713	0.692	0.591	1.632	0.549	0.521	1.669	0.479	0.532	1.786	0.364	0.606	1.911	0.207	0.571
516	2.58	1.896	1.071	0.386	NaN	NaN	NaN	1.791	0.955	0.19	1.777	0.726	0.161	1.717	0.531	0.234	1.732	0.462	0.23	1.766	0.301	0.189	1.815	0.1	0.244	1.699	0.014	0.221	NaN	NaN	NaN	1.785	0.95	0.573	1.711	0.692	0.591	1.629	0.55	0.521	1.666	0.48	0.532	1.781	0.363	0.605	1.904	0.204	0.57
517	2.585	1.895	1.071	0.386	NaN	NaN	NaN	1.789	0.955	0.19	1.776	0.726	0.161	1.717	0.531	0.234	1.731	0.462	0.23	1.766	0.301	0.189	1.815	0.1	0.244	1.699	0.014	0.221	NaN	NaN	NaN	1.785	0.951	0.573	1.709	0.693	0.591	1.627	0.551	0.521	1.662	0.481	0.532	1.776	0.362	0.605	1.898	0.202	0.569
518	2.59	1.894	1.071	0.386	NaN	NaN	NaN	1.788	0.955	0.19	1.776	0.726	0.161	1.716	0.531	0.234	1.731	0.462	0.23	1.766	0.301	0.189	1.815	0.1	0.244	1.699	0.014	0.221	NaN	NaN	NaN	1.784	0.951	0.572	1.707	0.693	0.591	1.624	0.552	0.521	1.66	0.482	0.532	1.772	0.361	0.605	1.89	0.2	0.568
519	2.595	1.893	1.072	0.385	NaN	NaN	NaN	1.786	0.956	0.19	NaN	NaN	NaN	1.716	0.53	0.234	1.731	0.462	0.23	1.765	0.301	0.189	1.815	0.1	0.244	1.699	0.014	0.221	NaN	NaN	NaN	1.782	0.951	0.572	1.706	0.694	0.59	1.622	0.553	0.521	1.657	0.483	0.532	1.767	0.36	0.605	1.882	0.196	0.567
520	2.6	1.892	1.072	0.385	NaN	NaN	NaN	1.785	0.956	0.189	NaN	NaN	NaN	1.715	0.53	0.234	1.731	0.462	0.23	1.765	0.301	0.189	1.815	0.1	0.244	1.699	0.014	0.221	NaN	NaN	NaN	1.781	0.951	0.572	1.704	0.695	0.59	1.619	0.555	0.521	1.654	0.484	0.532	1.763	0.359	0.604	1.876	0.193	0.566
521	2.605	1.89	1.072	0.385	NaN	NaN	NaN	1.784	0.956	0.189	NaN	NaN	NaN	1.715	0.53	0.234	1.731	0.462	0.23	1.765	0.301	0.189	1.815	0.1	0.244	1.699	0.014	0.221	NaN	NaN	NaN	1.78	0.951	0.572	1.703	0.696	0.59	1.617	0.556	0.521	1.652	0.484	0.532	1.758	0.357	0.603	1.869	0.189	0.565
522	2.61	1.889	1.072	0.385	NaN	NaN	NaN	1.783	0.956	0.189	NaN	NaN	NaN	1.715	0.53	0.234	1.731	0.462	0.23	1.765	0.301	0.189	1.815	0.1	0.244	1.699	0.014	0.221	NaN	NaN	NaN	1.779	0.952	0.571	1.702	0.697	0.59	1.615	0.557	0.521	1.649	0.485	0.532	1.754	0.356	0.603	1.861	0.185	0.565
523	2.615	1.888	1.073	0.384	NaN	NaN	NaN	1.781	0.957	0.189	1.77	0.727	0.161	1.715	0.53	0.235	1.731	0.462	0.23	1.764	0.301	0.189	1.815	0.1	0.244	1.699	0.014	0.221	NaN	NaN	NaN	1.778	0.952	0.571	1.701	0.697	0.59	1.613	0.557	0.521	1.647	0.485	0.533	1.75	0.355	0.603	1.853	0.181	0.564
524	2.62	1.887	1.073	0.384	NaN	NaN	NaN	1.78	0.957	0.189	NaN	NaN	NaN	1.715	0.53	0.235	1.731	0.462	0.23	1.764	0.301	0.189	1.815	0.1	0.244	1.699	0.014	0.221	NaN	NaN	NaN	1.777	0.953	0.571	1.699	0.698	0.59	1.611	0.558	0.52	1.644	0.485	0.533	1.747	0.353	0.603	1.846	0.178	0.562
525	2.625	1.886	1.073	0.384	NaN	NaN	NaN	1.779	0.957	0.189	NaN	NaN	NaN	1.714	0.53	0.235	1.731	0.462	0.23	1.764	0.301	0.189	1.814	0.1	0.244	1.699	0.014	0.221	NaN	NaN	NaN	1.776	0.953	0.571	1.698	0.698	0.59	1.609	0.559	0.52	1.642	0.486	0.533	1.743	0.351	0.602	1.838	0.175	0.561
526	2.63	1.885	1.074	0.384	NaN	NaN	NaN	1.777	0.957	0.189	NaN	NaN	NaN	1.714	0.53	0.235	1.73	0.462	0.23	1.764	0.301	0.189	1.814	0.1	0.245	1.699	0.014	0.221	NaN	NaN	NaN	1.775	0.954	0.571	1.697	0.699	0.59	1.608	0.559	0.52	1.64	0.486	0.533	1.739	0.35	0.602	1.83	0.17	0.56
527	2.635	1.884	1.074	0.384	NaN	NaN	NaN	1.776	0.957	0.189	1.767	0.727	0.161	1.714	0.53	0.235	1.73	0.462	0.23	1.764	0.301	0.189	1.814	0.1	0.245	1.699	0.014	0.221	NaN	NaN	NaN	1.773	0.954	0.57	1.696	0.7	0.59	1.606	0.56	0.521	1.638	0.486	0.533	1.735	0.348	0.602	1.822	0.167	0.559
528	2.64	1.883	1.074	0.384	NaN	NaN	NaN	1.775	0.957	0.189	1.767	0.727	0.161	1.714	0.531	0.235	1.73	0.462	0.23	1.764	0.301	0.189	1.814	0.1	0.245	1.699	0.014	0.221	NaN	NaN	NaN	1.772	0.954	0.57	1.696	0.7	0.591	1.605	0.56	0.522	1.636	0.486	0.533	1.731	0.346	0.602	1.814	0.163	0.558
529	2.645	1.881	1.074	0.384	NaN	NaN	NaN	1.774	0.957	0.189	1.766	0.727	0.161	1.714	0.53	0.235	1.73	0.462	0.23	1.764	0.301	0.189	1.814	0.1	0.245	1.699	0.014	0.221	NaN	NaN	NaN	1.771	0.954	0.57	1.695	0.701	0.591	1.604	0.561	0.523	1.634	0.486	0.534	1.727	0.344	0.602	1.805	0.159	0.557
530	2.65	1.88	1.075	0.384	NaN	NaN	NaN	1.773	0.957	0.189	1.765	0.728	0.161	1.714	0.53	0.235	1.73	0.462	0.23	1.764	0.301	0.189	1.814	0.1	0.245	1.699	0.014	0.221	NaN	NaN	NaN	1.769	0.954	0.57	1.694	0.702	0.591	1.603	0.561	0.523	1.632	0.487	0.534	1.722	0.342	0.601	1.797	0.155	0.556
531	2.655	1.879	1.075	0.384	NaN	NaN	NaN	1.772	0.957	0.189	1.765	0.728	0.161	1.714	0.53	0.235	1.73	0.462	0.23	1.764	0.301	0.189	1.814	0.1	0.245	1.699	0.014	0.221	NaN	NaN	NaN	1.769	0.955	0.57	1.693	0.702	0.592	1.602	0.562	0.523	1.631	0.487	0.534	1.718	0.339	0.601	1.789	0.152	0.554
532	2.66	1.877	1.075	0.384	NaN	NaN	NaN	1.77	0.957	0.189	1.764	0.728	0.161	1.713	0.53	0.235	1.73	0.462	0.23	1.764	0.301	0.189	1.814	0.1	0.245	1.699	0.014	0.221	NaN	NaN	NaN	1.768	0.955	0.57	1.692	0.703	0.592	1.601	0.562	0.523	1.63	0.487	0.534	1.713	0.337	0.601	1.781	0.148	0.553
533	2.665	1.876	1.075	0.384	NaN	NaN	NaN	1.769	0.957	0.189	1.764	0.728	0.161	1.713	0.53	0.235	1.73	0.462	0.23	1.764	0.301	0.189	1.814	0.1	0.245	1.699	0.014	0.221	NaN	NaN	NaN	1.767	0.955	0.57	1.69	0.703	0.593	1.6	0.562	0.524	1.629	0.487	0.535	1.709	0.335	0.601	1.773	0.145	0.552
534	2.67	1.875	1.075	0.384	NaN	NaN	NaN	1.768	0.957	0.189	1.763	0.728	0.162	1.713	0.53	0.234	1.73	0.462	0.23	1.764	0.301	0.189	1.814	0.1	0.245	1.699	0.014	0.221	NaN	NaN	NaN	1.766	0.956	0.57	1.689	0.703	0.593	1.6	0.562	0.524	1.628	0.487	0.535	1.705	0.333	0.6	1.764	0.141	0.551
535	2.675	1.873	1.075	0.384	1.699	1.05	0.225	1.767	0.957	0.189	1.762	0.728	0.162	1.713	0.53	0.234	1.73	0.462	0.23	1.763	0.301	0.189	1.814	0.1	0.245	1.699	0.014	0.221	NaN	NaN	NaN	1.765	0.956	0.57	1.688	0.703	0.594	1.599	0.562	0.524	1.626	0.486	0.535	1.7	0.331	0.6	1.756	0.138	0.55
536	2.68	1.872	1.075	0.384	1.699	1.05	0.225	1.765	0.957	0.189	1.761	0.729	0.162	1.713	0.53	0.234	1.729	0.463	0.23	1.763	0.301	0.189	1.814	0.1	0.245	1.699	0.014	0.221	NaN	NaN	NaN	1.764	0.956	0.57	1.687	0.703	0.594	1.599	0.562	0.524	1.625	0.486	0.536	1.696	0.329	0.6	1.748	0.134	0.55
537	2.685	1.87	1.075	0.384	1.699	1.05	0.225	1.764	0.957	0.189	1.761	0.729	0.162	1.712	0.53	0.234	1.729	0.463	0.23	1.763	0.301	0.19	1.814	0.1	0.245	1.699	0.014	0.221	NaN	NaN	NaN	1.762	0.956	0.57	1.686	0.703	0.594	1.598	0.562	0.524	1.624	0.485	0.536	1.692	0.326	0.6	1.739	0.13	0.549
538	2.69	1.869	1.076	0.385	NaN	NaN	NaN	1.763	0.957	0.189	1.76	0.728	0.162	1.712	0.53	0.234	1.729	0.463	0.23	1.763	0.301	0.189	1.814	0.1	0.245	1.699	0.014	0.221	NaN	NaN	NaN	1.76	0.956	0.569	1.685	0.703	0.595	1.598	0.561	0.525	1.623	0.485	0.536	1.688	0.324	0.6	1.731	0.127	0.548
539	2.695	1.868	1.076	0.385	NaN	NaN	NaN	1.762	0.958	0.189	1.759	0.728	0.162	1.712	0.53	0.234	1.728	0.463	0.23	1.763	0.301	0.189	1.814	0.1	0.245	1.699	0.014	0.221	NaN	NaN	NaN	1.758	0.955	0.569	1.683	0.702	0.596	1.598	0.561	0.525	1.622	0.484	0.536	1.684	0.323	0.599	1.723	0.124	0.547
540	2.7	1.866	1.076	0.385	NaN	NaN	NaN	1.761	0.958	0.189	1.758	0.728	0.162	1.711	0.53	0.235	1.728	0.462	0.23	1.763	0.301	0.189	1.814	0.1	0.245	1.699	0.014	0.221	NaN	NaN	NaN	1.757	0.955	0.569	1.682	0.702	0.597	1.598	0.561	0.525	1.621	0.484	0.536	1.68	0.32	0.599	1.716	0.122	0.546
541	2.705	1.865	1.076	0.385	1.693	1.05	0.227	1.76	0.958	0.19	1.757	0.728	0.163	1.71	0.529	0.235	1.727	0.462	0.23	1.762	0.301	0.189	1.814	0.1	0.245	1.699	0.014	0.221	NaN	NaN	NaN	1.756	0.955	0.569	1.682	0.702	0.597	1.598	0.56	0.526	1.62	0.483	0.536	1.677	0.319	0.599	1.709	0.12	0.545
542	2.71	1.863	1.076	0.386	1.693	1.05	0.227	1.759	0.957	0.19	1.757	0.728	0.163	1.709	0.529	0.235	1.725	0.461	0.23	1.762	0.301	0.189	1.814	0.1	0.245	1.699	0.014	0.221	NaN	NaN	NaN	1.754	0.954	0.57	1.681	0.702	0.598	1.597	0.56	0.526	1.618	0.482	0.536	1.673	0.317	0.598	1.702	0.117	0.544
543	2.715	1.862	1.076	0.386	1.693	1.05	0.227	1.758	0.957	0.19	1.756	0.728	0.163	1.708	0.529	0.235	1.724	0.46	0.231	1.761	0.301	0.189	1.814	0.1	0.245	1.699	0.014	0.221	NaN	NaN	NaN	1.75	0.953	0.571	1.68	0.702	0.598	1.597	0.559	0.526	1.617	0.482	0.537	1.67	0.315	0.598	1.695	0.115	0.543
544	2.72	1.86	1.076	0.387	1.693	1.05	0.227	1.756	0.957	0.191	1.755	0.728	0.163	1.707	0.528	0.235	1.723	0.46	0.231	1.761	0.301	0.189	1.813	0.1	0.245	1.699	0.014	0.221	NaN	NaN	NaN	1.748	0.953	0.572	1.68	0.701	0.598	1.596	0.559	0.526	1.616	0.481	0.537	1.667	0.313	0.597	1.689	0.114	0.542
545	2.725	1.858	1.076	0.387	1.693	1.05	0.227	1.756	0.958	0.191	1.753	0.728	0.163	1.706	0.529	0.235	1.722	0.46	0.231	1.761	0.301	0.189	1.813	0.1	0.245	1.699	0.014	0.221	NaN	NaN	NaN	1.747	0.953	0.572	1.678	0.7	0.599	1.595	0.558	0.526	1.615	0.48	0.537	1.664	0.312	0.597	1.683	0.112	0.54
546	2.73	1.857	1.075	0.388	1.691	1.05	0.228	1.755	0.958	0.191	1.752	0.728	0.164	1.705	0.529	0.235	1.721	0.46	0.231	1.76	0.301	0.189	1.813	0.1	0.245	1.699	0.014	0.221	NaN	NaN	NaN	1.745	0.953	0.572	1.677	0.699	0.599	1.595	0.558	0.527	1.614	0.479	0.537	1.661	0.311	0.596	1.678	0.111	0.539
547	2.735	1.855	1.075	0.389	1.688	1.049	0.229	1.753	0.957	0.191	1.75	0.727	0.164	1.703	0.528	0.235	1.72	0.46	0.231	1.759	0.301	0.189	1.813	0.1	0.245	1.699	0.014	0.221	NaN	NaN	NaN	1.744	0.953	0.572	1.677	0.699	0.599	1.595	0.557	0.527	1.614	0.479	0.536	1.659	0.309	0.596	1.672	0.11	0.538
548	2.74	1.854	1.075	0.389	NaN	NaN	NaN	1.752	0.957	0.192	1.749	0.727	0.164	1.702	0.528	0.235	1.719	0.46	0.232	1.758	0.301	0.19	1.813	0.1	0.246	1.699	0.014	0.221	NaN	NaN	NaN	1.742	0.952	0.573	1.676	0.698	0.6	1.595	0.556	0.527	1.613	0.478	0.536	1.656	0.308	0.595	1.668	0.109	0.536
549	2.745	1.852	1.075	0.39	NaN	NaN	NaN	1.75	0.956	0.193	1.748	0.727	0.165	1.7	0.528	0.235	1.717	0.46	0.232	1.757	0.3	0.19	1.812	0.1	0.246	1.699	0.014	0.221	NaN	NaN	NaN	1.739	0.951	0.573	1.675	0.698	0.6	1.594	0.555	0.527	1.612	0.477	0.536	1.653	0.307	0.595	1.664	0.109	0.535
550	2.75	1.851	1.074	0.391	NaN	NaN	NaN	1.749	0.956	0.194	1.746	0.727	0.165	1.698	0.527	0.235	1.715	0.459	0.233	1.756	0.3	0.19	1.812	0.1	0.246	1.699	0.014	0.221	NaN	NaN	NaN	1.737	0.95	0.574	1.674	0.697	0.6	1.593	0.554	0.526	1.611	0.477	0.536	1.65	0.306	0.593	1.662	0.109	0.534
551	2.755	1.849	1.074	0.392	NaN	NaN	NaN	1.748	0.956	0.194	1.744	0.726	0.165	1.697	0.527	0.236	1.714	0.459	0.233	1.755	0.3	0.191	1.812	0.1	0.246	1.699	0.014	0.221	NaN	NaN	NaN	1.735	0.95	0.574	1.673	0.696	0.6	1.592	0.554	0.526	1.61	0.476	0.536	1.648	0.305	0.593	1.659	0.109	0.534
552	2.76	1.848	1.073	0.393	NaN	NaN	NaN	1.747	0.956	0.194	1.742	0.726	0.166	1.695	0.527	0.236	1.712	0.459	0.233	1.754	0.3	0.191	1.812	0.1	0.246	1.699	0.014	0.221	NaN	NaN	NaN	1.734	0.949	0.575	1.672	0.695	0.6	1.591	0.553	0.526	1.609	0.475	0.536	1.646	0.304	0.593	1.656	0.108	0.534
553	2.765	1.846	1.073	0.393	1.678	1.046	0.231	1.746	0.956	0.195	1.741	0.726	0.166	1.692	0.526	0.237	1.71	0.459	0.233	1.753	0.3	0.191	1.812	0.1	0.246	1.699	0.014	0.221	NaN	NaN	NaN	1.732	0.949	0.575	1.671	0.695	0.6	1.59	0.553	0.526	1.608	0.474	0.536	1.644	0.303	0.593	1.655	0.106	0.534
554	2.77	1.845	1.072	0.394	1.677	1.046	0.231	1.745	0.955	0.195	1.739	0.725	0.166	1.69	0.525	0.238	1.708	0.457	0.233	1.752	0.3	0.191	1.812	0.1	0.246	1.699	0.014	0.221	NaN	NaN	NaN	1.73	0.948	0.576	1.67	0.694	0.6	1.59	0.553	0.526	1.607	0.473	0.535	1.643	0.302	0.592	1.654	0.105	0.533
555	2.775	1.843	1.072	0.395	1.677	1.046	0.231	1.744	0.955	0.196	1.737	0.724	0.167	1.688	0.525	0.238	1.706	0.457	0.233	1.751	0.3	0.192	1.812	0.101	0.246	1.699	0.014	0.221	NaN	NaN	NaN	1.728	0.948	0.576	1.669	0.694	0.599	1.59	0.552	0.526	1.605	0.473	0.535	1.643	0.302	0.592	1.653	0.104	0.533
556	2.78	1.841	1.071	0.396	1.676	1.046	0.231	1.743	0.954	0.196	1.735	0.724	0.167	1.686	0.525	0.238	1.704	0.457	0.234	1.75	0.299	0.192	1.812	0.101	0.246	1.699	0.014	0.221	NaN	NaN	NaN	1.725	0.947	0.577	1.668	0.693	0.599	1.588	0.55	0.525	1.604	0.473	0.534	1.643	0.301	0.592	1.653	0.104	0.533
557	2.785	1.84	1.071	0.397	1.676	1.046	0.23	1.742	0.954	0.197	1.733	0.724	0.167	1.684	0.524	0.238	1.703	0.457	0.234	1.749	0.299	0.192	1.811	0.101	0.247	1.699	0.014	0.221	NaN	NaN	NaN	1.723	0.946	0.577	1.666	0.691	0.599	1.586	0.549	0.524	1.603	0.472	0.534	1.642	0.301	0.592	1.652	0.103	0.534
558	2.79	1.838	1.07	0.398	NaN	NaN	NaN	1.74	0.953	0.198	1.732	0.723	0.168	1.682	0.524	0.239	1.701	0.456	0.234	1.747	0.298	0.193	1.811	0.101	0.247	1.699	0.014	0.221	NaN	NaN	NaN	1.721	0.946	0.577	1.664	0.691	0.599	1.585	0.549	0.524	1.601	0.471	0.534	1.641	0.301	0.592	1.652	0.103	0.534
559	2.795	1.837	1.069	0.399	NaN	NaN	NaN	1.739	0.952	0.199	1.73	0.722	0.169	1.68	0.523	0.239	1.698	0.454	0.235	1.746	0.298	0.193	1.811	0.101	0.247	1.699	0.014	0.221	NaN	NaN	NaN	1.719	0.945	0.578	1.662	0.69	0.598	1.584	0.549	0.524	1.599	0.47	0.533	1.639	0.301	0.592	1.652	0.102	0.534
560	2.8	1.835	1.069	0.4	NaN	NaN	NaN	1.738	0.952	0.199	1.728	0.722	0.169	1.678	0.522	0.239	1.696	0.453	0.235	1.745	0.298	0.193	1.811	0.101	0.247	1.699	0.014	0.221	NaN	NaN	NaN	1.716	0.944	0.578	1.661	0.689	0.598	1.582	0.548	0.524	1.597	0.469	0.533	1.637	0.3	0.592	1.651	0.102	0.534
561	2.805	1.833	1.068	0.401	1.673	1.043	0.234	1.737	0.952	0.2	1.726	0.721	0.17	1.676	0.522	0.239	1.694	0.453	0.236	1.743	0.298	0.193	1.81	0.101	0.247	1.699	0.014	0.221	NaN	NaN	NaN	1.713	0.944	0.58	1.659	0.689	0.599	1.58	0.548	0.523	1.597	0.469	0.533	1.635	0.3	0.592	1.651	0.102	0.534
562	2.81	1.832	1.068	0.402	1.673	1.043	0.234	1.736	0.951	0.2	1.725	0.721	0.17	1.674	0.521	0.239	1.692	0.453	0.236	1.743	0.298	0.193	1.81	0.101	0.247	1.699	0.014	0.221	NaN	NaN	NaN	1.711	0.943	0.58	1.656	0.688	0.6	1.578	0.547	0.523	1.596	0.469	0.533	1.633	0.299	0.592	1.651	0.102	0.534
563	2.815	1.83	1.067	0.404	NaN	NaN	NaN	1.735	0.951	0.201	1.723	0.72	0.171	1.672	0.521	0.24	1.691	0.453	0.236	1.742	0.297	0.194	1.81	0.101	0.247	1.699	0.014	0.221	NaN	NaN	NaN	1.709	0.943	0.581	1.654	0.688	0.6	1.576	0.546	0.523	1.594	0.468	0.533	1.631	0.298	0.592	1.65	0.102	0.534
564	2.82	1.829	1.067	0.405	NaN	NaN	NaN	1.734	0.95	0.201	1.722	0.72	0.171	1.67	0.52	0.24	1.689	0.452	0.237	1.741	0.297	0.194	1.81	0.102	0.247	1.699	0.014	0.221	NaN	NaN	NaN	1.707	0.943	0.582	1.653	0.689	0.6	1.575	0.546	0.523	1.593	0.468	0.534	1.629	0.298	0.593	1.65	0.102	0.534
565	2.825	1.827	1.066	0.406	1.666	1.043	0.236	1.732	0.949	0.202	1.721	0.72	0.172	1.669	0.52	0.24	1.688	0.452	0.237	1.74	0.297	0.194	1.81	0.102	0.248	1.699	0.014	0.221	NaN	NaN	NaN	1.705	0.944	0.583	1.65	0.689	0.601	1.574	0.546	0.523	1.591	0.468	0.534	1.627	0.298	0.593	1.649	0.102	0.534
566	2.83	1.825	1.066	0.407	1.665	1.043	0.237	1.732	0.949	0.203	1.72	0.719	0.172	1.667	0.519	0.241	1.686	0.452	0.238	1.74	0.297	0.194	1.809	0.102	0.248	1.699	0.014	0.221	NaN	NaN	NaN	1.703	0.944	0.583	1.648	0.689	0.601	1.573	0.545	0.523	1.59	0.468	0.534	1.626	0.298	0.593	1.649	0.102	0.534
567	2.835	1.824	1.066	0.407	1.664	1.044	0.237	1.731	0.948	0.204	1.718	0.719	0.173	1.665	0.519	0.242	1.685	0.451	0.238	1.739	0.297	0.195	1.809	0.102	0.248	1.699	0.014	0.221	NaN	NaN	NaN	1.7	0.943	0.584	1.646	0.689	0.602	1.57	0.545	0.523	1.588	0.468	0.534	1.625	0.298	0.593	1.649	0.102	0.534
568	2.84	1.822	1.065	0.409	NaN	NaN	NaN	1.73	0.948	0.205	1.717	0.718	0.173	1.664	0.519	0.242	1.684	0.451	0.238	1.738	0.297	0.195	1.809	0.102	0.248	1.699	0.014	0.221	NaN	NaN	NaN	1.698	0.944	0.585	1.643	0.689	0.602	1.568	0.545	0.523	1.586	0.468	0.534	1.623	0.298	0.593	1.649	0.102	0.534
569	2.845	1.821	1.065	0.41	NaN	NaN	NaN	1.728	0.947	0.205	1.714	0.716	0.175	1.663	0.519	0.242	1.683	0.451	0.238	1.737	0.297	0.195	1.809	0.102	0.248	1.699	0.014	0.221	NaN	NaN	NaN	1.698	0.945	0.586	1.641	0.69	0.603	1.565	0.546	0.523	1.584	0.467	0.534	1.622	0.298	0.593	1.649	0.102	0.535
570	2.85	1.819	1.065	0.41	NaN	NaN	NaN	1.727	0.947	0.206	1.713	0.715	0.175	1.662	0.519	0.242	1.682	0.451	0.239	1.737	0.297	0.195	1.809	0.102	0.248	1.699	0.014	0.221	NaN	NaN	NaN	1.698	0.947	0.587	1.638	0.69	0.604	1.564	0.546	0.523	1.582	0.467	0.534	1.621	0.297	0.594	1.649	0.102	0.535
571	2.855	1.818	1.065	0.411	1.659	1.042	0.241	1.726	0.947	0.206	1.713	0.715	0.176	1.661	0.518	0.243	1.681	0.45	0.239	1.736	0.297	0.196	1.809	0.102	0.248	1.699	0.014	0.221	NaN	NaN	NaN	1.697	0.948	0.588	1.634	0.69	0.604	1.562	0.546	0.523	1.58	0.467	0.534	1.621	0.297	0.594	1.648	0.102	0.535
572	2.86	1.816	1.065	0.412	1.659	1.042	0.241	1.725	0.947	0.207	1.713	0.715	0.176	1.659	0.518	0.243	1.68	0.45	0.24	1.736	0.297	0.196	1.809	0.102	0.248	1.699	0.014	0.221	1.626	1.03	0.542	1.694	0.947	0.589	1.632	0.69	0.605	1.561	0.546	0.523	1.579	0.467	0.534	1.62	0.297	0.594	1.648	0.102	0.535
573	2.865	1.814	1.065	0.413	1.659	1.041	0.241	1.723	0.946	0.208	1.713	0.716	0.177	1.658	0.518	0.243	1.679	0.45	0.24	1.736	0.297	0.196	1.809	0.102	0.249	1.699	0.014	0.221	1.624	1.03	0.542	1.688	0.945	0.589	1.631	0.69	0.605	1.559	0.546	0.524	1.578	0.467	0.534	1.619	0.296	0.594	1.648	0.102	0.536
574	2.87	1.813	1.065	0.414	1.658	1.041	0.241	1.721	0.946	0.209	1.712	0.716	0.178	1.658	0.518	0.244	1.678	0.45	0.241	1.735	0.297	0.197	1.808	0.102	0.249	1.699	0.014	0.221	1.624	1.03	0.542	1.685	0.945	0.59	1.628	0.689	0.605	1.558	0.546	0.524	1.576	0.467	0.534	1.618	0.296	0.595	1.648	0.102	0.537
575	2.875	1.811	1.065	0.415	1.656	1.041	0.242	1.72	0.946	0.21	1.712	0.716	0.179	1.657	0.517	0.244	1.677	0.45	0.241	1.734	0.298	0.197	1.808	0.103	0.249	1.699	0.014	0.221	1.623	1.03	0.543	1.683	0.945	0.591	1.626	0.689	0.605	1.557	0.545	0.524	1.575	0.466	0.534	1.617	0.296	0.595	1.648	0.102	0.537
576	2.88	1.81	1.065	0.416	1.654	1.041	0.243	1.719	0.946	0.21	1.711	0.716	0.18	1.657	0.517	0.245	1.677	0.45	0.242	1.734	0.298	0.198	1.808	0.103	0.249	1.699	0.014	0.221	1.623	1.031	0.543	1.681	0.946	0.591	1.624	0.689	0.606	1.555	0.544	0.525	1.574	0.466	0.535	1.616	0.296	0.595	1.647	0.102	0.537
577	2.885	1.808	1.065	0.417	1.653	1.041	0.243	1.718	0.946	0.211	1.71	0.716	0.181	1.656	0.517	0.245	1.676	0.45	0.242	1.733	0.298	0.198	1.808	0.103	0.249	1.699	0.014	0.221	NaN	NaN	NaN	1.68	0.946	0.592	1.622	0.688	0.607	1.554	0.544	0.525	1.573	0.465	0.535	1.616	0.296	0.595	1.647	0.102	0.537
578	2.89	1.806	1.065	0.418	1.653	1.041	0.243	1.716	0.946	0.212	1.709	0.715	0.183	1.655	0.517	0.246	1.676	0.45	0.243	1.733	0.298	0.199	1.808	0.103	0.249	1.699	0.014	0.221	1.613	1.033	0.546	1.678	0.946	0.592	1.62	0.688	0.607	1.552	0.543	0.525	1.571	0.465	0.535	1.615	0.296	0.595	1.647	0.102	0.537
579	2.895	1.805	1.065	0.419	1.652	1.041	0.244	1.715	0.946	0.213	1.708	0.715	0.184	1.655	0.517	0.247	1.676	0.45	0.243	1.732	0.298	0.199	1.808	0.103	0.249	1.699	0.014	0.221	1.613	1.033	0.546	1.676	0.946	0.594	1.618	0.688	0.607	1.551	0.543	0.525	1.57	0.464	0.536	1.614	0.296	0.595	1.647	0.102	0.537
580	2.9	1.803	1.065	0.42	NaN	NaN	NaN	1.713	0.947	0.214	1.707	0.715	0.185	1.654	0.517	0.247	1.675	0.451	0.244	1.732	0.299	0.199	1.808	0.103	0.249	1.699	0.014	0.221	1.613	1.033	0.546	1.674	0.946	0.595	1.616	0.688	0.608	1.55	0.543	0.525	1.569	0.464	0.536	1.613	0.296	0.595	1.647	0.102	0.537
581	2.905	1.801	1.065	0.421	1.642	1.044	0.248	1.711	0.946	0.215	1.706	0.714	0.186	1.653	0.517	0.248	1.674	0.45	0.245	1.732	0.298	0.2	1.808	0.103	0.25	1.699	0.014	0.221	NaN	NaN	NaN	1.673	0.947	0.596	1.615	0.687	0.608	1.549	0.543	0.525	1.569	0.464	0.536	1.612	0.295	0.596	1.647	0.102	0.537
582	2.91	1.799	1.065	0.421	1.643	1.043	0.248	1.709	0.946	0.216	1.705	0.715	0.187	1.652	0.517	0.248	1.673	0.45	0.246	1.732	0.299	0.2	1.807	0.103	0.25	1.699	0.014	0.221	NaN	NaN	NaN	1.672	0.947	0.596	1.613	0.687	0.608	1.548	0.543	0.525	1.568	0.464	0.536	1.611	0.295	0.596	1.647	0.102	0.537
583	2.915	1.798	1.065	0.422	1.643	1.042	0.248	1.708	0.946	0.217	1.704	0.715	0.188	1.651	0.518	0.249	1.672	0.45	0.247	1.731	0.299	0.2	1.807	0.103	0.25	1.699	0.014	0.221	NaN	NaN	NaN	1.672	0.947	0.597	1.611	0.687	0.609	1.547	0.543	0.525	1.567	0.464	0.536	1.611	0.295	0.596	1.647	0.102	0.537
584	2.92	1.796	1.065	0.423	1.642	1.041	0.249	1.706	0.947	0.218	1.703	0.715	0.189	1.65	0.517	0.249	1.671	0.45	0.247	1.73	0.3	0.2	1.807	0.104	0.25	1.699	0.014	0.221	NaN	NaN	NaN	1.671	0.947	0.598	1.61	0.687	0.609	1.546	0.542	0.525	1.566	0.464	0.536	1.61	0.294	0.596	1.647	0.102	0.537
585	2.925	1.795	1.065	0.424	1.639	1.041	0.251	1.705	0.947	0.219	1.701	0.715	0.19	1.649	0.517	0.25	1.671	0.45	0.247	1.73	0.3	0.201	1.807	0.104	0.25	1.699	0.014	0.221	NaN	NaN	NaN	1.666	0.946	0.598	1.609	0.687	0.609	1.545	0.542	0.525	1.565	0.464	0.536	1.61	0.294	0.596	1.647	0.102	0.537
586	2.93	1.793	1.065	0.425	1.638	1.041	0.251	1.703	0.947	0.22	1.7	0.715	0.191	1.648	0.517	0.252	1.67	0.451	0.248	1.73	0.3	0.201	1.807	0.104	0.25	1.699	0.014	0.221	1.599	1.032	0.553	1.664	0.945	0.6	1.608	0.686	0.61	1.545	0.542	0.526	1.565	0.464	0.537	1.609	0.294	0.596	1.647	0.102	0.537
587	2.935	1.791	1.065	0.426	1.636	1.042	0.252	1.701	0.947	0.221	1.699	0.715	0.192	1.647	0.517	0.253	1.669	0.451	0.248	1.729	0.3	0.202	1.807	0.104	0.25	1.699	0.014	0.221	NaN	NaN	NaN	1.663	0.945	0.6	1.608	0.686	0.611	1.544	0.542	0.526	1.564	0.464	0.537	1.609	0.294	0.596	1.646	0.102	0.537
588	2.94	1.79	1.065	0.427	1.634	1.043	0.253	1.699	0.947	0.221	1.697	0.715	0.193	1.646	0.517	0.253	1.668	0.45	0.249	1.729	0.301	0.203	1.807	0.104	0.251	1.699	0.014	0.221	NaN	NaN	NaN	1.662	0.945	0.601	1.606	0.686	0.611	1.543	0.542	0.526	1.563	0.463	0.537	1.608	0.294	0.596	1.646	0.102	0.537
589	2.945	1.788	1.065	0.428	1.632	1.043	0.255	1.698	0.947	0.222	1.695	0.716	0.194	1.645	0.517	0.254	1.666	0.45	0.25	1.728	0.301	0.203	1.807	0.104	0.251	1.699	0.014	0.221	NaN	NaN	NaN	1.66	0.945	0.601	1.605	0.686	0.612	1.542	0.541	0.526	1.562	0.463	0.537	1.607	0.294	0.596	1.646	0.102	0.537
590	2.95	1.786	1.065	0.429	1.631	1.042	0.256	1.696	0.947	0.223	1.694	0.716	0.195	1.643	0.517	0.255	1.665	0.451	0.251	1.727	0.301	0.204	1.807	0.105	0.251	1.699	0.015	0.221	NaN	NaN	NaN	1.657	0.944	0.602	1.604	0.685	0.612	1.542	0.541	0.527	1.562	0.463	0.537	1.606	0.293	0.595	1.646	0.101	0.537
591	2.955	1.785	1.065	0.43	1.631	1.043	0.256	1.694	0.947	0.224	1.692	0.716	0.196	1.642	0.517	0.256	1.664	0.451	0.252	1.726	0.302	0.205	1.807	0.106	0.251	1.699	0.015	0.221	NaN	NaN	NaN	1.655	0.943	0.603	1.603	0.685	0.612	1.542	0.541	0.527	1.561	0.463	0.537	1.605	0.293	0.595	1.646	0.101	0.537
592	2.96	1.783	1.065	0.43	1.631	1.043	0.257	1.692	0.947	0.225	1.69	0.716	0.196	1.641	0.518	0.257	1.663	0.451	0.253	1.725	0.302	0.205	1.807	0.106	0.252	1.699	0.015	0.221	NaN	NaN	NaN	1.656	0.944	0.604	1.602	0.685	0.612	1.54	0.54	0.526	1.56	0.462	0.537	1.604	0.292	0.595	1.646	0.101	0.537
593	2.965	1.782	1.065	0.431	NaN	NaN	NaN	1.691	0.948	0.226	1.687	0.716	0.197	1.639	0.518	0.258	1.661	0.451	0.254	1.724	0.302	0.206	1.807	0.106	0.252	1.699	0.015	0.222	1.593	1.031	0.562	1.656	0.945	0.606	1.601	0.684	0.613	1.539	0.54	0.526	1.559	0.462	0.537	1.603	0.292	0.595	1.646	0.101	0.537
594	2.97	1.78	1.065	0.432	1.625	1.045	0.262	1.69	0.948	0.226	1.685	0.715	0.197	1.637	0.518	0.259	1.659	0.45	0.255	1.723	0.303	0.207	1.807	0.107	0.253	1.7	0.015	0.222	1.592	1.031	0.562	1.652	0.943	0.606	1.6	0.684	0.613	1.537	0.539	0.526	1.558	0.462	0.538	1.603	0.292	0.596	1.646	0.101	0.537
595	2.975	1.779	1.065	0.433	1.625	1.045	0.262	1.688	0.948	0.227	1.683	0.716	0.198	1.635	0.518	0.26	1.657	0.451	0.256	1.721	0.304	0.207	1.807	0.107	0.254	1.7	0.016	0.222	1.592	1.031	0.562	1.65	0.942	0.606	1.599	0.684	0.614	1.536	0.539	0.526	1.557	0.462	0.538	1.602	0.292	0.596	1.646	0.101	0.537
596	2.98	1.777	1.065	0.434	1.625	1.045	0.262	1.687	0.948	0.227	1.681	0.716	0.199	1.633	0.518	0.261	1.656	0.451	0.257	1.72	0.305	0.208	1.806	0.108	0.255	1.7	0.016	0.222	1.59	1.031	0.563	1.648	0.942	0.607	1.598	0.684	0.615	1.535	0.539	0.527	1.557	0.461	0.538	1.602	0.291	0.596	1.646	0.101	0.537
597	2.985	1.776	1.065	0.435	1.625	1.045	0.262	1.685	0.949	0.228	1.679	0.717	0.2	1.631	0.518	0.263	1.654	0.452	0.258	1.719	0.305	0.209	1.805	0.11	0.255	1.7	0.016	0.222	1.589	1.031	0.563	1.648	0.943	0.608	1.598	0.684	0.616	1.535	0.539	0.527	1.556	0.461	0.538	1.602	0.291	0.597	1.646	0.101	0.537
598	2.99	1.775	1.065	0.435	NaN	NaN	NaN	1.683	0.949	0.229	1.676	0.717	0.2	1.628	0.518	0.264	1.652	0.452	0.259	1.718	0.306	0.21	1.804	0.111	0.256	1.7	0.017	0.222	NaN	NaN	NaN	1.646	0.943	0.609	1.597	0.684	0.616	1.534	0.539	0.528	1.556	0.461	0.539	1.602	0.29	0.597	1.646	0.101	0.538
599	2.995	1.773	1.065	0.436	NaN	NaN	NaN	1.682	0.949	0.23	1.674	0.717	0.201	1.626	0.518	0.264	1.65	0.453	0.259	1.716	0.306	0.211	1.804	0.111	0.256	1.7	0.017	0.222	NaN	NaN	NaN	1.646	0.943	0.61	1.596	0.684	0.617	1.534	0.539	0.529	1.555	0.461	0.539	1.601	0.29	0.597	1.645	0.101	0.538
600	3	1.772	1.065	0.437	1.618	1.044	0.266	1.68	0.949	0.231	1.672	0.717	0.201	1.624	0.519	0.264	1.648	0.453	0.26	1.715	0.307	0.211	1.803	0.112	0.256	1.7	0.017	0.222	1.584	1.029	0.567	1.645	0.943	0.61	1.594	0.684	0.617	1.533	0.539	0.529	1.555	0.461	0.54	1.601	0.29	0.597	1.645	0.101	0.538
601	3.005	1.771	1.065	0.438	1.618	1.044	0.267	1.68	0.95	0.231	1.67	0.717	0.202	1.621	0.519	0.265	1.646	0.453	0.261	1.713	0.308	0.212	1.801	0.113	0.257	1.7	0.017	0.223	1.581	1.03	0.568	1.644	0.943	0.611	1.593	0.684	0.618	1.532	0.539	0.53	1.554	0.46	0.541	1.601	0.29	0.598	1.645	0.1	0.539
602	3.01	1.769	1.065	0.439	1.617	1.044	0.267	1.679	0.95	0.231	1.667	0.717	0.202	1.619	0.52	0.266	1.643	0.454	0.262	1.711	0.309	0.212	1.801	0.114	0.257	1.7	0.018	0.223	1.578	1.03	0.569	1.642	0.942	0.611	1.593	0.684	0.619	1.532	0.538	0.531	1.554	0.46	0.542	1.601	0.29	0.599	1.645	0.1	0.539
603	3.015	1.768	1.066	0.44	1.616	1.044	0.267	1.678	0.95	0.231	1.665	0.717	0.203	1.616	0.52	0.267	1.64	0.454	0.263	1.71	0.31	0.213	1.8	0.115	0.258	1.7	0.018	0.223	1.578	1.03	0.569	1.64	0.942	0.612	1.592	0.684	0.62	1.531	0.539	0.532	1.554	0.46	0.543	1.601	0.29	0.6	1.645	0.1	0.54
604	3.02	1.767	1.066	0.44	1.614	1.044	0.268	1.677	0.951	0.232	1.663	0.718	0.203	1.612	0.52	0.268	1.638	0.454	0.263	1.707	0.311	0.213	1.799	0.117	0.258	1.7	0.018	0.223	1.577	1.03	0.569	1.64	0.943	0.613	1.591	0.684	0.621	1.531	0.538	0.533	1.554	0.46	0.543	1.601	0.29	0.601	1.645	0.099	0.54
605	3.025	1.766	1.066	0.441	1.612	1.044	0.269	1.676	0.952	0.232	1.66	0.718	0.204	1.609	0.52	0.269	1.634	0.454	0.264	1.705	0.312	0.214	1.797	0.12	0.258	1.699	0.018	0.223	1.576	1.03	0.569	1.642	0.945	0.615	1.59	0.684	0.622	1.532	0.539	0.534	1.553	0.46	0.544	1.601	0.29	0.601	1.644	0.099	0.54
606	3.03	1.764	1.066	0.442	1.61	1.045	0.27	1.675	0.952	0.233	1.656	0.717	0.205	1.606	0.521	0.269	1.631	0.454	0.264	1.703	0.312	0.214	1.796	0.121	0.259	1.7	0.019	0.223	1.575	1.03	0.57	1.642	0.946	0.615	1.589	0.684	0.622	1.531	0.539	0.535	1.553	0.46	0.544	1.601	0.29	0.601	1.644	0.099	0.541
607	3.035	1.763	1.066	0.443	1.608	1.046	0.271	1.674	0.952	0.234	1.653	0.717	0.205	1.603	0.521	0.269	1.628	0.455	0.264	1.7	0.313	0.215	1.796	0.121	0.259	1.7	0.019	0.223	NaN	NaN	NaN	1.64	0.945	0.615	1.588	0.684	0.623	1.531	0.539	0.536	1.553	0.459	0.545	1.601	0.29	0.602	1.644	0.099	0.541
608	3.04	1.762	1.067	0.444	1.607	1.046	0.271	1.673	0.953	0.235	1.652	0.718	0.205	1.599	0.522	0.269	1.625	0.456	0.264	1.698	0.314	0.215	1.795	0.122	0.26	1.7	0.019	0.223	NaN	NaN	NaN	1.635	0.943	0.615	1.588	0.684	0.624	1.53	0.539	0.536	1.553	0.459	0.546	1.601	0.29	0.602	1.644	0.099	0.541
609	3.045	1.761	1.067	0.444	1.607	1.047	0.271	1.672	0.953	0.235	1.651	0.719	0.205	1.596	0.522	0.269	1.623	0.457	0.265	1.695	0.315	0.215	1.794	0.123	0.261	1.7	0.02	0.224	NaN	NaN	NaN	1.633	0.942	0.616	1.588	0.685	0.624	1.53	0.538	0.537	1.553	0.46	0.548	1.602	0.289	0.602	1.645	0.1	0.54
610	3.05	1.76	1.067	0.445	1.607	1.046	0.272	1.671	0.953	0.235	1.648	0.72	0.206	1.593	0.522	0.269	1.619	0.457	0.265	1.692	0.315	0.215	1.792	0.124	0.261	1.7	0.02	0.224	NaN	NaN	NaN	1.631	0.942	0.617	1.587	0.685	0.626	1.531	0.538	0.539	1.553	0.46	0.548	1.602	0.288	0.603	1.645	0.1	0.54
611	3.055	1.759	1.067	0.446	1.606	1.046	0.273	1.67	0.953	0.235	1.646	0.72	0.206	1.59	0.523	0.27	1.616	0.457	0.266	1.69	0.316	0.216	1.791	0.126	0.262	1.7	0.02	0.224	NaN	NaN	NaN	1.63	0.942	0.617	1.587	0.685	0.627	1.531	0.538	0.541	1.553	0.459	0.549	1.602	0.288	0.604	1.645	0.1	0.54
612	3.06	1.758	1.068	0.447	1.605	1.046	0.274	1.669	0.954	0.236	1.643	0.719	0.208	1.586	0.523	0.27	1.612	0.457	0.266	1.687	0.317	0.216	1.79	0.127	0.262	1.7	0.021	0.224	NaN	NaN	NaN	1.629	0.942	0.618	1.587	0.685	0.627	1.531	0.538	0.541	1.553	0.459	0.55	1.602	0.288	0.604	1.645	0.1	0.54
613	3.065	1.757	1.068	0.447	1.605	1.046	0.275	1.668	0.954	0.237	1.64	0.72	0.208	1.583	0.524	0.27	1.609	0.458	0.266	1.685	0.318	0.216	1.789	0.129	0.262	1.699	0.021	0.224	NaN	NaN	NaN	1.629	0.942	0.618	1.586	0.685	0.628	1.531	0.538	0.542	1.553	0.459	0.55	1.602	0.287	0.604	1.645	0.1	0.54
614	3.07	1.756	1.068	0.448	1.604	1.047	0.276	1.667	0.954	0.237	1.638	0.72	0.208	1.58	0.524	0.27	1.606	0.459	0.267	1.683	0.319	0.216	1.787	0.131	0.263	1.699	0.022	0.224	NaN	NaN	NaN	1.627	0.942	0.619	1.586	0.685	0.628	1.531	0.538	0.543	1.553	0.459	0.551	1.602	0.287	0.605	1.645	0.1	0.54
615	3.075	1.755	1.068	0.449	1.604	1.048	0.277	1.667	0.954	0.238	1.636	0.72	0.208	1.577	0.525	0.27	1.603	0.459	0.267	1.68	0.32	0.216	1.786	0.133	0.263	1.699	0.022	0.225	NaN	NaN	NaN	1.626	0.943	0.62	1.586	0.685	0.629	1.531	0.538	0.544	1.554	0.458	0.552	1.602	0.287	0.606	1.645	0.1	0.54
616	3.08	1.754	1.068	0.449	1.604	1.048	0.278	1.666	0.955	0.238	1.633	0.719	0.209	1.574	0.526	0.27	1.6	0.46	0.267	1.678	0.321	0.217	1.784	0.134	0.263	1.697	0.023	0.225	NaN	NaN	NaN	1.626	0.943	0.619	1.586	0.685	0.63	1.531	0.538	0.545	1.554	0.458	0.553	1.603	0.287	0.606	1.645	0.1	0.54
617	3.085	1.753	1.069	0.45	1.604	1.049	0.278	1.665	0.954	0.239	1.631	0.719	0.209	1.572	0.526	0.27	1.598	0.461	0.267	1.676	0.321	0.217	1.782	0.135	0.264	1.696	0.023	0.225	NaN	NaN	NaN	1.627	0.944	0.619	1.586	0.685	0.631	1.532	0.538	0.546	1.554	0.458	0.554	1.603	0.287	0.607	1.645	0.1	0.541
618	3.09	1.752	1.069	0.45	1.604	1.049	0.278	1.664	0.955	0.239	1.629	0.72	0.209	1.569	0.527	0.27	1.595	0.461	0.267	1.673	0.323	0.217	1.78	0.136	0.265	1.694	0.024	0.226	NaN	NaN	NaN	1.626	0.944	0.619	1.586	0.685	0.632	1.531	0.538	0.547	1.554	0.459	0.555	1.604	0.288	0.608	1.645	0.1	0.541
619	3.095	1.751	1.069	0.451	1.604	1.049	0.278	1.663	0.955	0.24	1.627	0.721	0.209	1.567	0.527	0.27	1.592	0.462	0.267	1.671	0.323	0.217	1.777	0.136	0.265	1.692	0.024	0.226	NaN	NaN	NaN	1.625	0.944	0.62	1.586	0.686	0.632	1.531	0.538	0.547	1.555	0.459	0.556	1.605	0.288	0.608	1.645	0.1	0.541
620	3.1	1.75	1.069	0.452	1.601	1.048	0.279	1.662	0.956	0.24	1.626	0.721	0.209	1.564	0.528	0.269	1.589	0.462	0.267	1.669	0.324	0.218	1.774	0.137	0.265	1.69	0.024	0.226	NaN	NaN	NaN	1.624	0.945	0.621	1.585	0.686	0.633	1.531	0.538	0.548	1.555	0.459	0.556	1.605	0.287	0.608	1.645	0.1	0.541
621	3.105	1.75	1.069	0.452	1.599	1.048	0.28	1.661	0.955	0.241	1.625	0.722	0.209	1.562	0.529	0.269	1.587	0.463	0.267	1.667	0.325	0.218	1.771	0.138	0.265	1.687	0.024	0.226	NaN	NaN	NaN	1.623	0.945	0.622	1.585	0.686	0.633	1.531	0.538	0.549	1.555	0.458	0.557	1.605	0.287	0.609	1.645	0.099	0.541
622	3.11	1.749	1.069	0.453	NaN	NaN	NaN	1.66	0.955	0.241	1.624	0.724	0.21	1.56	0.529	0.269	1.584	0.463	0.267	1.664	0.326	0.218	1.768	0.138	0.265	1.684	0.024	0.226	NaN	NaN	NaN	1.622	0.945	0.622	1.586	0.686	0.634	1.532	0.538	0.55	1.555	0.458	0.558	1.605	0.287	0.609	1.646	0.099	0.541
623	3.115	1.748	1.069	0.453	1.594	1.051	0.282	1.659	0.956	0.242	1.623	0.724	0.21	1.558	0.53	0.269	1.582	0.464	0.267	1.661	0.327	0.218	1.765	0.138	0.266	1.68	0.024	0.227	1.56	1.032	0.582	1.621	0.945	0.622	1.586	0.686	0.634	1.532	0.538	0.551	1.556	0.458	0.559	1.605	0.287	0.609	1.646	0.099	0.541
624	3.12	1.747	1.069	0.454	1.594	1.051	0.282	1.658	0.956	0.242	1.621	0.724	0.211	1.556	0.531	0.269	1.58	0.465	0.267	1.659	0.328	0.218	1.761	0.138	0.266	1.675	0.024	0.227	NaN	NaN	NaN	1.621	0.946	0.623	1.586	0.687	0.635	1.532	0.538	0.552	1.556	0.458	0.559	1.606	0.287	0.609	1.646	0.099	0.541
625	3.125	1.746	1.07	0.454	1.593	1.051	0.282	1.657	0.957	0.242	1.618	0.723	0.212	1.553	0.531	0.269	1.577	0.466	0.267	1.656	0.328	0.218	1.757	0.138	0.266	1.67	0.024	0.227	1.559	1.032	0.582	1.62	0.946	0.623	1.586	0.687	0.636	1.532	0.538	0.553	1.557	0.458	0.56	1.606	0.287	0.61	1.646	0.099	0.541
626	3.13	1.745	1.07	0.454	1.593	1.051	0.282	1.656	0.957	0.242	1.617	0.723	0.212	1.552	0.532	0.269	1.576	0.467	0.267	1.653	0.329	0.218	1.752	0.137	0.266	1.665	0.023	0.228	1.558	1.032	0.582	1.619	0.946	0.623	1.586	0.687	0.637	1.533	0.537	0.553	1.557	0.459	0.56	1.606	0.286	0.61	1.646	0.099	0.541
627	3.135	1.744	1.07	0.455	1.593	1.051	0.282	1.656	0.957	0.243	1.616	0.724	0.213	1.55	0.533	0.269	1.573	0.468	0.267	1.65	0.329	0.218	1.747	0.137	0.265	1.659	0.023	0.228	1.557	1.031	0.583	1.619	0.946	0.624	1.585	0.687	0.637	1.533	0.537	0.553	1.557	0.459	0.561	1.606	0.286	0.61	1.646	0.099	0.541
628	3.14	1.744	1.071	0.455	1.593	1.051	0.282	1.655	0.958	0.243	1.615	0.724	0.213	1.548	0.534	0.27	1.571	0.468	0.267	1.647	0.329	0.218	1.742	0.136	0.265	1.652	0.023	0.228	NaN	NaN	NaN	1.618	0.946	0.624	1.585	0.687	0.638	1.532	0.537	0.554	1.557	0.459	0.561	1.607	0.286	0.611	1.646	0.099	0.541
629	3.145	1.743	1.071	0.456	1.593	1.051	0.282	1.654	0.958	0.243	1.614	0.725	0.213	1.545	0.534	0.27	1.568	0.469	0.267	1.643	0.329	0.218	1.736	0.135	0.265	1.646	0.022	0.229	NaN	NaN	NaN	1.617	0.945	0.624	1.585	0.687	0.638	1.532	0.537	0.554	1.558	0.459	0.561	1.607	0.286	0.611	1.646	0.099	0.541
630	3.15	1.742	1.071	0.456	1.593	1.051	0.282	1.653	0.958	0.244	1.613	0.725	0.213	1.544	0.535	0.27	1.566	0.469	0.267	1.639	0.329	0.218	1.731	0.134	0.265	1.639	0.022	0.229	NaN	NaN	NaN	1.616	0.945	0.625	1.584	0.687	0.638	1.532	0.537	0.555	1.558	0.458	0.562	1.607	0.286	0.611	1.645	0.099	0.541
631	3.155	1.741	1.071	0.457	NaN	NaN	NaN	1.653	0.959	0.244	1.613	0.725	0.213	1.541	0.536	0.27	1.563	0.47	0.266	1.636	0.329	0.217	1.724	0.133	0.264	1.631	0.021	0.23	NaN	NaN	NaN	1.616	0.946	0.626	1.584	0.687	0.639	1.532	0.538	0.556	1.558	0.458	0.562	1.608	0.285	0.611	1.645	0.099	0.541
632	3.16	1.74	1.071	0.457	NaN	NaN	NaN	1.652	0.959	0.244	1.612	0.726	0.214	1.539	0.536	0.27	1.561	0.471	0.267	1.631	0.329	0.217	1.718	0.131	0.264	1.623	0.021	0.231	NaN	NaN	NaN	1.616	0.946	0.626	1.584	0.687	0.639	1.532	0.538	0.556	1.557	0.458	0.562	1.608	0.285	0.611	1.645	0.099	0.541
633	3.165	1.739	1.072	0.458	1.583	1.054	0.286	1.652	0.959	0.245	1.612	0.728	0.214	1.537	0.537	0.271	1.558	0.472	0.267	1.627	0.329	0.217	1.712	0.13	0.264	1.616	0.02	0.231	NaN	NaN	NaN	1.615	0.946	0.627	1.584	0.687	0.639	1.532	0.538	0.557	1.557	0.458	0.563	1.608	0.285	0.612	1.645	0.099	0.541
634	3.17	1.739	1.072	0.458	1.583	1.054	0.286	1.651	0.96	0.245	1.611	0.728	0.214	1.535	0.538	0.271	1.556	0.473	0.266	1.623	0.329	0.217	1.706	0.129	0.263	1.607	0.02	0.232	NaN	NaN	NaN	1.615	0.946	0.627	1.584	0.688	0.639	1.532	0.538	0.557	1.557	0.458	0.563	1.608	0.285	0.612	1.645	0.099	0.541
635	3.175	1.738	1.072	0.458	1.583	1.054	0.286	1.65	0.96	0.245	1.61	0.729	0.215	1.533	0.539	0.271	1.553	0.473	0.266	1.618	0.328	0.216	1.699	0.128	0.262	1.599	0.02	0.232	NaN	NaN	NaN	1.615	0.947	0.627	1.584	0.688	0.64	1.532	0.538	0.557	1.557	0.458	0.564	1.608	0.285	0.612	1.645	0.099	0.541
636	3.18	1.737	1.072	0.459	1.584	1.054	0.286	1.649	0.961	0.246	1.608	0.728	0.215	1.531	0.539	0.271	1.55	0.473	0.266	1.614	0.328	0.216	1.692	0.127	0.262	1.59	0.02	0.233	NaN	NaN	NaN	1.616	0.948	0.628	1.583	0.688	0.64	1.532	0.538	0.557	1.557	0.458	0.564	1.608	0.285	0.612	1.645	0.099	0.541
637	3.185	1.736	1.073	0.459	1.584	1.054	0.287	1.649	0.961	0.246	1.607	0.728	0.216	1.528	0.54	0.271	1.547	0.474	0.266	1.609	0.328	0.216	1.685	0.126	0.261	1.582	0.019	0.234	NaN	NaN	NaN	1.616	0.948	0.628	1.583	0.688	0.64	1.532	0.538	0.558	1.557	0.458	0.564	1.608	0.285	0.612	1.645	0.1	0.541
638	3.19	1.736	1.073	0.459	1.585	1.054	0.287	1.648	0.962	0.246	1.605	0.728	0.216	1.526	0.541	0.271	1.544	0.475	0.266	1.604	0.328	0.216	1.678	0.125	0.261	1.574	0.019	0.235	NaN	NaN	NaN	1.615	0.948	0.629	1.583	0.688	0.64	1.531	0.538	0.558	1.556	0.457	0.565	1.608	0.285	0.612	1.645	0.1	0.541
639	3.195	1.735	1.073	0.46	1.585	1.054	0.287	1.648	0.962	0.246	1.604	0.729	0.216	1.524	0.542	0.271	1.542	0.476	0.266	1.599	0.328	0.215	1.672	0.124	0.26	1.565	0.02	0.235	NaN	NaN	NaN	1.615	0.948	0.629	1.583	0.688	0.641	1.53	0.538	0.558	1.556	0.457	0.565	1.608	0.285	0.612	1.645	0.1	0.541
640	3.2	1.734	1.073	0.46	1.585	1.054	0.287	1.647	0.962	0.246	1.603	0.729	0.216	1.522	0.543	0.271	1.539	0.476	0.266	1.594	0.328	0.215	1.664	0.123	0.259	1.557	0.019	0.235	1.547	1.03	0.587	1.614	0.948	0.628	1.583	0.688	0.641	1.53	0.537	0.558	1.555	0.457	0.565	1.607	0.285	0.612	1.645	0.1	0.541
641	3.205	1.734	1.073	0.46	1.584	1.055	0.288	1.647	0.963	0.246	1.601	0.729	0.216	1.519	0.544	0.271	1.535	0.477	0.266	1.589	0.328	0.215	1.657	0.122	0.259	1.548	0.019	0.236	1.547	1.031	0.587	1.612	0.947	0.628	1.582	0.688	0.64	1.528	0.537	0.558	1.555	0.457	0.565	1.607	0.285	0.612	1.645	0.1	0.541
642	3.21	1.733	1.074	0.461	1.583	1.056	0.289	1.646	0.963	0.247	1.599	0.729	0.216	1.516	0.545	0.271	1.532	0.477	0.266	1.584	0.328	0.214	1.65	0.121	0.258	1.54	0.02	0.236	1.545	1.032	0.586	1.609	0.945	0.627	1.582	0.688	0.64	1.527	0.536	0.558	1.554	0.457	0.565	1.606	0.285	0.612	1.645	0.1	0.541
643	3.215	1.732	1.074	0.461	1.583	1.057	0.289	1.645	0.964	0.247	1.598	0.73	0.216	1.514	0.545	0.271	1.529	0.478	0.266	1.58	0.328	0.214	1.643	0.121	0.258	1.531	0.02	0.236	1.545	1.032	0.587	1.608	0.945	0.627	1.581	0.687	0.64	1.526	0.536	0.558	1.554	0.457	0.565	1.605	0.284	0.612	1.645	0.1	0.54
644	3.22	1.732	1.074	0.461	1.583	1.057	0.289	1.645	0.964	0.247	1.597	0.731	0.216	1.511	0.546	0.271	1.526	0.479	0.266	1.575	0.329	0.214	1.636	0.12	0.257	1.523	0.021	0.236	1.544	1.032	0.587	1.607	0.944	0.627	1.58	0.687	0.64	1.525	0.536	0.558	1.553	0.457	0.565	1.605	0.284	0.611	1.645	0.1	0.54
645	3.225	1.731	1.074	0.461	1.583	1.057	0.289	1.644	0.964	0.247	1.595	0.731	0.215	1.509	0.547	0.272	1.523	0.48	0.266	1.57	0.329	0.213	1.629	0.12	0.256	1.515	0.021	0.237	1.543	1.032	0.587	1.607	0.944	0.627	1.579	0.686	0.64	1.525	0.536	0.558	1.552	0.457	0.564	1.604	0.284	0.611	1.644	0.1	0.54
646	3.23	1.731	1.074	0.462	1.583	1.057	0.29	1.643	0.964	0.247	1.594	0.732	0.215	1.506	0.548	0.272	1.52	0.48	0.266	1.565	0.329	0.213	1.622	0.119	0.256	1.507	0.022	0.236	1.541	1.032	0.587	1.607	0.944	0.627	1.578	0.686	0.64	1.525	0.535	0.558	1.552	0.457	0.564	1.604	0.284	0.611	1.644	0.1	0.54
647	3.235	1.73	1.074	0.462	1.582	1.056	0.29	1.643	0.965	0.247	1.592	0.732	0.215	1.504	0.549	0.272	1.517	0.481	0.266	1.561	0.329	0.213	1.616	0.119	0.255	1.499	0.023	0.237	1.54	1.031	0.588	1.606	0.944	0.628	1.578	0.686	0.64	1.525	0.535	0.558	1.551	0.457	0.564	1.604	0.284	0.611	1.644	0.1	0.54
648	3.24	1.729	1.074	0.462	1.581	1.056	0.291	1.642	0.965	0.247	1.591	0.733	0.215	1.501	0.549	0.272	1.514	0.482	0.266	1.557	0.33	0.212	1.609	0.118	0.254	1.491	0.023	0.237	1.539	1.031	0.588	1.606	0.944	0.628	1.578	0.686	0.64	1.524	0.535	0.558	1.551	0.457	0.563	1.603	0.284	0.611	1.644	0.1	0.54
649	3.245	1.729	1.073	0.462	1.58	1.056	0.291	1.642	0.965	0.247	1.589	0.733	0.214	1.498	0.55	0.272	1.511	0.483	0.265	1.552	0.33	0.212	1.602	0.118	0.254	1.484	0.024	0.236	1.538	1.03	0.587	1.605	0.944	0.628	1.577	0.686	0.64	1.524	0.535	0.558	1.55	0.457	0.563	1.603	0.283	0.61	1.644	0.1	0.54
650	3.25	1.728	1.073	0.462	1.579	1.056	0.291	1.641	0.966	0.247	1.588	0.734	0.214	1.496	0.551	0.272	1.508	0.483	0.265	1.548	0.33	0.212	1.596	0.118	0.253	1.477	0.024	0.236	1.538	1.03	0.587	1.605	0.944	0.628	1.576	0.685	0.64	1.523	0.535	0.557	1.549	0.456	0.563	1.603	0.283	0.61	1.644	0.1	0.54
651	3.255	1.727	1.073	0.463	1.578	1.056	0.292	1.641	0.966	0.247	1.586	0.735	0.214	1.494	0.552	0.271	1.505	0.484	0.265	1.544	0.331	0.211	1.59	0.118	0.253	1.47	0.025	0.235	1.537	1.03	0.587	1.605	0.944	0.628	1.576	0.685	0.64	1.523	0.535	0.557	1.548	0.456	0.562	1.602	0.283	0.61	1.644	0.099	0.541
652	3.26	1.727	1.073	0.463	1.578	1.056	0.292	1.64	0.966	0.247	1.585	0.735	0.213	1.492	0.553	0.271	1.502	0.485	0.265	1.539	0.331	0.211	1.584	0.118	0.252	1.462	0.026	0.235	1.535	1.03	0.587	1.605	0.945	0.628	1.575	0.685	0.639	1.522	0.535	0.557	1.547	0.455	0.562	1.601	0.282	0.609	1.644	0.099	0.541
653	3.265	1.726	1.073	0.463	1.577	1.056	0.292	1.639	0.967	0.247	1.583	0.735	0.213	1.489	0.553	0.271	1.499	0.485	0.265	1.535	0.332	0.21	1.578	0.118	0.252	1.456	0.028	0.234	1.535	1.029	0.587	1.605	0.945	0.629	1.574	0.685	0.639	1.521	0.535	0.556	1.547	0.455	0.562	1.601	0.282	0.609	1.644	0.099	0.541
654	3.27	1.726	1.073	0.463	1.577	1.056	0.292	1.639	0.967	0.247	1.582	0.736	0.213	1.486	0.554	0.271	1.496	0.486	0.264	1.531	0.333	0.21	1.572	0.118	0.251	1.449	0.029	0.234	1.535	1.029	0.588	1.605	0.945	0.629	1.573	0.685	0.639	1.52	0.534	0.556	1.546	0.455	0.562	1.6	0.282	0.609	1.643	0.099	0.541
655	3.275	1.725	1.073	0.463	1.576	1.056	0.292	1.638	0.966	0.248	1.581	0.736	0.213	1.483	0.555	0.271	1.493	0.487	0.264	1.528	0.333	0.209	1.566	0.118	0.25	1.443	0.03	0.233	1.535	1.029	0.588	1.603	0.944	0.628	1.572	0.685	0.638	1.52	0.534	0.556	1.546	0.455	0.562	1.599	0.282	0.609	1.643	0.099	0.541
656	3.28	1.725	1.072	0.463	1.576	1.056	0.291	1.637	0.966	0.248	1.579	0.736	0.212	1.481	0.556	0.271	1.491	0.488	0.264	1.523	0.334	0.209	1.56	0.119	0.25	1.437	0.031	0.232	1.535	1.029	0.588	1.6	0.942	0.628	1.572	0.685	0.638	1.519	0.534	0.556	1.545	0.455	0.561	1.598	0.282	0.608	1.643	0.099	0.54
657	3.285	1.724	1.072	0.464	1.575	1.057	0.291	1.636	0.966	0.248	1.577	0.736	0.212	1.479	0.556	0.27	1.487	0.489	0.263	1.519	0.334	0.209	1.555	0.119	0.249	1.43	0.031	0.231	1.535	1.03	0.588	1.599	0.941	0.628	1.571	0.685	0.638	1.518	0.534	0.556	1.545	0.455	0.561	1.598	0.282	0.608	1.643	0.099	0.54
658	3.29	1.724	1.072	0.464	1.574	1.057	0.291	1.636	0.966	0.248	1.575	0.736	0.213	1.476	0.557	0.27	1.484	0.489	0.263	1.516	0.335	0.208	1.549	0.119	0.248	1.425	0.031	0.231	1.533	1.029	0.589	1.598	0.941	0.627	1.57	0.684	0.638	1.518	0.534	0.556	1.544	0.455	0.56	1.597	0.282	0.608	1.643	0.099	0.54
659	3.295	1.723	1.071	0.464	1.573	1.057	0.291	1.635	0.966	0.248	1.573	0.736	0.212	1.474	0.558	0.27	1.481	0.49	0.263	1.512	0.335	0.208	1.544	0.119	0.248	1.419	0.033	0.23	1.532	1.028	0.589	1.596	0.941	0.627	1.569	0.684	0.638	1.517	0.534	0.555	1.543	0.455	0.56	1.597	0.282	0.608	1.643	0.099	0.54
660	3.3	1.722	1.071	0.464	1.572	1.057	0.291	1.634	0.966	0.247	1.572	0.736	0.212	1.471	0.558	0.27	1.479	0.491	0.263	1.508	0.336	0.207	1.539	0.12	0.247	1.413	0.034	0.229	1.531	1.028	0.589	1.595	0.94	0.627	1.568	0.684	0.638	1.516	0.534	0.554	1.542	0.455	0.56	1.596	0.282	0.608	1.643	0.099	0.54
661	3.305	1.722	1.071	0.464	1.571	1.057	0.291	1.633	0.966	0.247	1.57	0.736	0.212	1.468	0.559	0.269	1.475	0.491	0.262	1.504	0.337	0.206	1.534	0.12	0.246	1.408	0.035	0.228	1.531	1.028	0.589	1.594	0.94	0.627	1.567	0.683	0.638	1.516	0.534	0.553	1.541	0.454	0.559	1.596	0.282	0.608	1.643	0.099	0.54
662	3.31	1.721	1.07	0.464	1.571	1.057	0.291	1.633	0.966	0.247	1.569	0.736	0.212	1.466	0.56	0.269	1.472	0.492	0.262	1.501	0.337	0.206	1.529	0.121	0.245	1.402	0.036	0.227	1.529	1.028	0.589	1.594	0.941	0.628	1.566	0.683	0.638	1.515	0.534	0.553	1.541	0.454	0.559	1.596	0.282	0.608	1.643	0.099	0.54
663	3.315	1.72	1.07	0.464	1.572	1.057	0.29	1.632	0.966	0.247	1.567	0.736	0.211	1.463	0.56	0.269	1.469	0.492	0.261	1.497	0.338	0.205	1.524	0.121	0.245	1.397	0.036	0.227	1.527	1.028	0.587	1.594	0.941	0.628	1.565	0.683	0.638	1.514	0.533	0.552	1.54	0.454	0.559	1.595	0.282	0.608	1.643	0.099	0.54
664	3.32	1.72	1.069	0.464	1.572	1.057	0.29	1.631	0.966	0.247	1.566	0.736	0.211	1.46	0.561	0.268	1.467	0.493	0.261	1.493	0.339	0.205	1.52	0.122	0.244	1.392	0.037	0.226	1.526	1.028	0.587	1.594	0.942	0.628	1.564	0.683	0.637	1.513	0.533	0.552	1.54	0.454	0.559	1.595	0.282	0.607	1.643	0.099	0.54
665	3.325	1.719	1.069	0.464	1.572	1.057	0.29	1.63	0.966	0.247	1.565	0.737	0.211	1.458	0.562	0.268	1.464	0.494	0.26	1.489	0.339	0.204	1.515	0.122	0.243	1.387	0.038	0.225	1.526	1.027	0.587	1.595	0.943	0.628	1.563	0.683	0.637	1.513	0.533	0.552	1.539	0.454	0.558	1.594	0.282	0.607	1.642	0.099	0.54
666	3.33	1.718	1.069	0.464	1.572	1.057	0.29	1.63	0.966	0.247	1.564	0.737	0.21	1.456	0.562	0.267	1.461	0.494	0.26	1.486	0.34	0.203	1.511	0.122	0.242	1.382	0.038	0.224	1.525	1.027	0.587	1.594	0.943	0.628	1.562	0.683	0.637	1.512	0.533	0.552	1.538	0.454	0.558	1.594	0.281	0.607	1.642	0.099	0.539
667	3.335	1.718	1.069	0.464	1.572	1.056	0.29	1.629	0.965	0.247	1.562	0.737	0.21	1.454	0.563	0.267	1.459	0.495	0.259	1.482	0.341	0.203	1.506	0.123	0.241	1.378	0.039	0.224	1.524	1.027	0.587	1.592	0.942	0.628	1.561	0.683	0.637	1.511	0.532	0.551	1.537	0.453	0.558	1.593	0.282	0.607	1.642	0.099	0.539
668	3.34	1.717	1.068	0.464	1.571	1.056	0.291	1.628	0.965	0.247	1.561	0.738	0.21	1.451	0.564	0.266	1.456	0.496	0.259	1.479	0.341	0.202	1.502	0.124	0.24	1.373	0.039	0.223	1.524	1.027	0.587	1.589	0.94	0.627	1.56	0.683	0.636	1.51	0.532	0.551	1.537	0.453	0.558	1.593	0.282	0.607	1.642	0.099	0.539
669	3.345	1.716	1.068	0.464	1.57	1.056	0.291	1.627	0.965	0.247	1.559	0.738	0.21	1.449	0.564	0.266	1.453	0.496	0.258	1.476	0.342	0.202	1.498	0.124	0.239	1.368	0.04	0.223	1.523	1.027	0.587	1.587	0.939	0.626	1.559	0.683	0.636	1.509	0.532	0.551	1.536	0.453	0.557	1.593	0.281	0.607	1.642	0.099	0.539
670	3.35	1.716	1.067	0.463	1.569	1.056	0.291	1.626	0.964	0.246	1.557	0.737	0.21	1.447	0.565	0.265	1.45	0.497	0.258	1.472	0.342	0.201	1.493	0.124	0.239	1.364	0.04	0.222	1.523	1.028	0.587	1.586	0.939	0.626	1.558	0.683	0.636	1.508	0.532	0.551	1.535	0.453	0.557	1.592	0.281	0.606	1.642	0.099	0.539
671	3.355	1.715	1.067	0.463	1.566	1.056	0.291	1.625	0.964	0.246	1.556	0.738	0.21	1.444	0.565	0.265	1.448	0.497	0.258	1.469	0.343	0.2	1.49	0.124	0.238	1.36	0.041	0.222	1.523	1.028	0.587	1.585	0.939	0.626	1.557	0.683	0.636	1.508	0.532	0.551	1.535	0.453	0.557	1.592	0.281	0.606	1.642	0.099	0.539
672	3.36	1.714	1.067	0.463	1.564	1.057	0.291	1.624	0.964	0.246	1.554	0.738	0.21	1.442	0.566	0.265	1.445	0.498	0.257	1.466	0.343	0.2	1.486	0.125	0.236	1.356	0.041	0.221	1.522	1.028	0.587	1.585	0.939	0.626	1.556	0.683	0.636	1.507	0.532	0.55	1.535	0.453	0.557	1.591	0.281	0.606	1.641	0.099	0.539
673	3.365	1.714	1.067	0.463	1.562	1.057	0.29	1.623	0.964	0.246	1.552	0.738	0.209	1.439	0.566	0.265	1.442	0.498	0.257	1.463	0.344	0.199	1.482	0.125	0.236	1.352	0.041	0.22	1.522	1.028	0.587	1.584	0.939	0.626	1.555	0.682	0.636	1.507	0.532	0.55	1.534	0.453	0.557	1.591	0.281	0.606	1.641	0.099	0.539
674	3.37	1.713	1.066	0.463	1.56	1.057	0.29	1.622	0.964	0.246	1.551	0.738	0.209	1.437	0.566	0.264	1.44	0.499	0.257	1.46	0.344	0.198	1.478	0.125	0.235	1.348	0.042	0.219	1.521	1.028	0.587	1.583	0.94	0.626	1.554	0.682	0.636	1.506	0.532	0.55	1.534	0.453	0.557	1.59	0.281	0.606	1.641	0.099	0.539
675	3.375	1.712	1.066	0.463	1.559	1.057	0.29	1.621	0.964	0.246	1.549	0.738	0.209	1.435	0.567	0.264	1.438	0.499	0.257	1.456	0.344	0.197	1.475	0.126	0.234	1.345	0.042	0.219	1.52	1.028	0.586	1.582	0.939	0.626	1.553	0.682	0.636	1.506	0.532	0.55	1.533	0.452	0.557	1.59	0.281	0.606	1.641	0.099	0.539
676	3.38	1.711	1.065	0.463	1.559	1.057	0.29	1.62	0.964	0.246	1.547	0.738	0.209	1.433	0.567	0.264	1.435	0.5	0.256	1.453	0.345	0.197	1.471	0.126	0.233	1.341	0.043	0.218	1.518	1.028	0.586	1.582	0.939	0.626	1.552	0.682	0.636	1.505	0.532	0.55	1.533	0.452	0.557	1.59	0.282	0.606	1.641	0.099	0.539
677	3.385	1.71	1.065	0.462	1.559	1.057	0.29	1.619	0.963	0.245	1.546	0.738	0.208	1.431	0.568	0.263	1.433	0.5	0.255	1.45	0.345	0.196	1.468	0.126	0.231	1.337	0.042	0.218	1.517	1.028	0.585	1.581	0.94	0.626	1.551	0.682	0.636	1.505	0.532	0.55	1.532	0.452	0.557	1.589	0.281	0.606	1.64	0.099	0.539
678	3.39	1.709	1.065	0.462	1.559	1.057	0.29	1.618	0.963	0.245	1.545	0.739	0.208	1.429	0.568	0.263	1.431	0.5	0.255	1.448	0.346	0.196	1.464	0.126	0.23	1.334	0.042	0.217	1.515	1.028	0.585	1.58	0.94	0.626	1.55	0.682	0.636	1.504	0.532	0.55	1.531	0.452	0.557	1.588	0.281	0.605	1.64	0.099	0.539
679	3.395	1.709	1.065	0.462	1.558	1.057	0.29	1.616	0.963	0.245	1.543	0.739	0.208	1.427	0.568	0.263	1.429	0.501	0.254	1.445	0.346	0.195	1.461	0.127	0.229	1.331	0.042	0.217	1.515	1.028	0.585	1.58	0.94	0.626	1.55	0.682	0.636	1.504	0.532	0.549	1.53	0.451	0.556	1.588	0.28	0.605	1.64	0.099	0.538
680	3.4	1.708	1.065	0.461	1.557	1.057	0.29	1.615	0.963	0.245	1.541	0.738	0.207	1.425	0.568	0.262	1.427	0.501	0.253	1.443	0.346	0.194	1.458	0.127	0.229	1.328	0.042	0.216	1.514	1.027	0.585	1.58	0.941	0.626	1.549	0.682	0.635	1.503	0.532	0.549	1.53	0.451	0.556	1.587	0.28	0.605	1.64	0.099	0.538
681	3.405	1.707	1.064	0.461	1.554	1.057	0.289	1.614	0.962	0.245	1.54	0.739	0.207	1.423	0.569	0.262	1.425	0.501	0.253	1.44	0.347	0.193	1.455	0.127	0.228	1.325	0.042	0.216	1.513	1.027	0.585	1.58	0.941	0.626	1.548	0.682	0.635	1.502	0.531	0.549	1.529	0.451	0.555	1.587	0.28	0.605	1.64	0.099	0.538
682	3.41	1.706	1.064	0.461	1.552	1.057	0.288	1.613	0.962	0.244	1.538	0.739	0.207	1.421	0.569	0.262	1.423	0.501	0.252	1.437	0.347	0.193	1.451	0.127	0.227	1.322	0.041	0.215	1.512	1.027	0.585	1.58	0.942	0.626	1.547	0.682	0.635	1.5	0.53	0.548	1.528	0.451	0.555	1.586	0.28	0.605	1.64	0.099	0.538
683	3.415	1.705	1.064	0.461	1.551	1.057	0.288	1.611	0.962	0.244	1.537	0.739	0.206	1.419	0.569	0.261	1.421	0.501	0.252	1.434	0.347	0.192	1.449	0.127	0.226	1.319	0.041	0.214	1.511	1.027	0.585	1.579	0.942	0.626	1.546	0.682	0.635	1.499	0.529	0.548	1.528	0.451	0.555	1.586	0.279	0.605	1.64	0.099	0.538
684	3.42	1.704	1.063	0.46	1.551	1.057	0.288	1.61	0.962	0.244	1.535	0.738	0.206	1.418	0.569	0.261	1.419	0.501	0.252	1.432	0.347	0.191	1.446	0.127	0.225	1.316	0.041	0.213	1.511	1.027	0.585	1.577	0.941	0.625	1.546	0.682	0.635	1.499	0.529	0.548	1.527	0.45	0.555	1.586	0.279	0.605	1.64	0.099	0.538
685	3.425	1.703	1.063	0.46	1.551	1.057	0.288	1.609	0.962	0.244	1.533	0.738	0.206	1.416	0.569	0.26	1.417	0.501	0.251	1.43	0.347	0.191	1.443	0.127	0.224	1.313	0.04	0.213	1.511	1.027	0.585	1.574	0.939	0.624	1.545	0.682	0.634	1.498	0.529	0.548	1.527	0.45	0.555	1.585	0.279	0.605	1.64	0.099	0.538
686	3.43	1.702	1.063	0.459	NaN	NaN	NaN	1.607	0.962	0.244	1.531	0.738	0.206	1.415	0.569	0.26	1.415	0.501	0.251	1.428	0.347	0.19	1.44	0.128	0.223	1.311	0.04	0.212	1.51	1.027	0.585	1.572	0.938	0.624	1.544	0.682	0.634	1.498	0.529	0.548	1.527	0.45	0.555	1.585	0.279	0.605	1.64	0.099	0.538
687	3.435	1.701	1.063	0.459	1.547	1.056	0.289	1.606	0.962	0.243	1.529	0.737	0.205	1.413	0.569	0.26	1.413	0.501	0.251	1.425	0.347	0.189	1.438	0.127	0.222	1.308	0.04	0.212	1.509	1.027	0.585	1.571	0.938	0.624	1.543	0.682	0.634	1.498	0.529	0.548	1.527	0.45	0.555	1.585	0.279	0.605	1.64	0.099	0.538
688	3.44	1.699	1.063	0.459	1.545	1.056	0.288	1.604	0.962	0.243	1.528	0.737	0.205	1.411	0.568	0.259	1.412	0.501	0.251	1.424	0.347	0.189	1.435	0.127	0.221	1.306	0.039	0.211	1.508	1.027	0.584	1.57	0.938	0.624	1.542	0.682	0.634	1.498	0.529	0.548	1.526	0.45	0.554	1.585	0.279	0.605	1.64	0.099	0.538
689	3.445	1.698	1.062	0.458	1.542	1.057	0.288	1.603	0.961	0.243	1.527	0.737	0.204	1.41	0.568	0.259	1.41	0.501	0.25	1.422	0.347	0.188	1.433	0.127	0.22	1.303	0.039	0.21	1.506	1.027	0.584	1.569	0.938	0.624	1.541	0.681	0.634	1.498	0.529	0.548	1.526	0.45	0.554	1.585	0.279	0.605	1.64	0.099	0.538
690	3.45	1.697	1.062	0.458	1.541	1.056	0.287	1.601	0.961	0.243	1.526	0.738	0.204	1.409	0.568	0.259	1.409	0.501	0.25	1.419	0.347	0.188	1.43	0.127	0.219	1.301	0.038	0.21	1.505	1.027	0.584	1.569	0.938	0.624	1.541	0.681	0.634	1.497	0.529	0.548	1.526	0.45	0.554	1.585	0.279	0.605	1.64	0.099	0.538
691	3.455	1.696	1.062	0.457	1.542	1.055	0.287	1.6	0.961	0.242	1.524	0.738	0.203	1.408	0.568	0.259	1.407	0.501	0.25	1.417	0.347	0.187	1.428	0.127	0.218	1.299	0.038	0.209	1.504	1.027	0.584	1.568	0.938	0.624	1.54	0.681	0.634	1.497	0.529	0.548	1.525	0.45	0.554	1.585	0.279	0.605	1.64	0.098	0.538
692	3.46	1.695	1.062	0.457	1.542	1.054	0.287	1.598	0.961	0.242	1.523	0.738	0.203	1.407	0.568	0.258	1.406	0.501	0.249	1.416	0.347	0.186	1.426	0.126	0.217	1.297	0.037	0.208	1.503	1.027	0.584	1.567	0.938	0.623	1.539	0.681	0.634	1.496	0.529	0.548	1.525	0.45	0.554	1.584	0.279	0.604	1.64	0.098	0.537
693	3.465	1.694	1.062	0.456	1.542	1.054	0.287	1.596	0.96	0.242	1.522	0.738	0.203	1.405	0.567	0.258	1.405	0.5	0.249	1.414	0.346	0.186	1.424	0.126	0.216	1.295	0.036	0.207	1.502	1.027	0.584	1.566	0.939	0.623	1.538	0.681	0.634	1.496	0.529	0.548	1.524	0.45	0.553	1.584	0.279	0.604	1.64	0.098	0.537
694	3.47	1.692	1.062	0.456	NaN	NaN	NaN	1.595	0.96	0.241	1.521	0.738	0.202	1.404	0.567	0.258	1.404	0.5	0.248	1.411	0.346	0.186	1.422	0.126	0.215	1.293	0.036	0.206	1.502	1.027	0.584	1.566	0.939	0.623	1.538	0.681	0.634	1.495	0.529	0.548	1.524	0.45	0.553	1.584	0.279	0.604	1.64	0.098	0.538
695	3.475	1.691	1.061	0.455	1.538	1.052	0.285	1.593	0.96	0.241	1.519	0.738	0.202	1.403	0.567	0.258	1.403	0.499	0.248	1.409	0.345	0.185	1.42	0.125	0.214	1.291	0.035	0.206	1.501	1.027	0.584	1.565	0.939	0.623	1.537	0.681	0.633	1.495	0.529	0.548	1.524	0.45	0.553	1.584	0.279	0.604	1.64	0.098	0.537
696	3.48	1.69	1.061	0.455	1.535	1.052	0.285	1.591	0.96	0.241	1.517	0.737	0.202	1.402	0.566	0.258	1.402	0.498	0.247	1.408	0.345	0.185	1.418	0.125	0.214	1.29	0.034	0.205	1.501	1.027	0.584	1.566	0.94	0.623	1.536	0.681	0.633	1.494	0.529	0.548	1.523	0.45	0.553	1.583	0.279	0.604	1.64	0.098	0.537
697	3.485	1.688	1.061	0.454	1.533	1.052	0.286	1.59	0.959	0.241	1.515	0.736	0.202	1.401	0.565	0.257	1.401	0.498	0.247	1.406	0.344	0.185	1.416	0.125	0.213	1.288	0.033	0.204	1.5	1.027	0.584	1.565	0.941	0.623	1.535	0.681	0.633	1.494	0.529	0.547	1.523	0.45	0.553	1.583	0.279	0.604	1.64	0.098	0.537
698	3.49	1.687	1.061	0.453	1.532	1.052	0.286	1.588	0.959	0.24	1.514	0.735	0.201	1.4	0.565	0.257	1.4	0.497	0.247	1.405	0.344	0.184	1.414	0.124	0.212	1.286	0.032	0.204	1.498	1.027	0.583	1.565	0.941	0.623	1.534	0.681	0.633	1.493	0.528	0.546	1.522	0.449	0.553	1.583	0.279	0.604	1.64	0.098	0.537
699	3.495	1.686	1.061	0.453	1.531	1.052	0.286	1.586	0.959	0.24	1.513	0.735	0.201	1.4	0.564	0.257	1.399	0.497	0.246	1.403	0.343	0.183	1.413	0.123	0.211	1.285	0.032	0.203	1.496	1.027	0.582	1.564	0.941	0.623	1.533	0.681	0.632	1.492	0.528	0.546	1.522	0.449	0.553	1.582	0.279	0.604	1.64	0.098	0.537
700	3.5	1.685	1.061	0.452	1.528	1.052	0.286	1.584	0.958	0.24	1.512	0.735	0.2	1.399	0.563	0.257	1.399	0.496	0.246	1.402	0.342	0.183	1.411	0.123	0.211	1.283	0.03	0.203	1.494	1.027	0.582	1.563	0.941	0.623	1.533	0.681	0.632	1.492	0.528	0.545	1.521	0.449	0.553	1.582	0.279	0.604	1.64	0.098	0.538
701	3.505	1.683	1.061	0.451	1.526	1.052	0.285	1.583	0.958	0.239	1.511	0.735	0.2	1.398	0.563	0.257	1.398	0.495	0.246	1.401	0.342	0.183	1.41	0.122	0.21	1.282	0.029	0.203	1.494	1.027	0.581	1.561	0.94	0.622	1.532	0.681	0.632	1.491	0.528	0.545	1.521	0.449	0.553	1.582	0.279	0.604	1.64	0.098	0.538
702	3.51	1.682	1.061	0.451	1.525	1.052	0.284	1.581	0.958	0.239	1.51	0.735	0.2	1.398	0.562	0.256	1.397	0.495	0.245	1.4	0.341	0.183	1.409	0.121	0.21	1.281	0.028	0.202	1.493	1.027	0.581	1.557	0.938	0.621	1.532	0.681	0.632	1.491	0.528	0.545	1.521	0.449	0.552	1.582	0.279	0.604	1.64	0.098	0.538
703	3.515	1.68	1.06	0.45	1.525	1.052	0.284	1.579	0.958	0.239	1.509	0.735	0.199	1.397	0.561	0.256	1.397	0.494	0.245	1.399	0.341	0.182	1.408	0.12	0.209	1.28	0.027	0.201	1.493	1.027	0.581	1.556	0.938	0.62	1.531	0.681	0.632	1.491	0.528	0.545	1.52	0.449	0.552	1.581	0.279	0.604	1.64	0.098	0.538
704	3.52	1.679	1.06	0.449	1.524	1.052	0.284	1.577	0.957	0.238	1.507	0.734	0.199	1.397	0.56	0.256	1.396	0.493	0.245	1.397	0.339	0.182	1.407	0.119	0.209	1.28	0.026	0.201	1.492	1.028	0.581	1.554	0.938	0.62	1.53	0.681	0.632	1.49	0.527	0.545	1.52	0.449	0.552	1.581	0.279	0.604	1.64	0.098	0.538
705	3.525	1.678	1.06	0.449	1.523	1.052	0.283	1.575	0.957	0.238	1.506	0.733	0.199	1.396	0.559	0.256	1.396	0.492	0.245	1.397	0.338	0.181	1.406	0.119	0.208	1.279	0.024	0.2	1.49	1.028	0.581	1.553	0.938	0.619	1.529	0.681	0.632	1.489	0.527	0.545	1.519	0.449	0.552	1.581	0.279	0.604	1.64	0.098	0.538
706	3.53	1.676	1.06	0.448	NaN	NaN	NaN	1.574	0.957	0.237	1.504	0.732	0.199	1.396	0.558	0.256	1.395	0.491	0.245	1.396	0.338	0.181	1.405	0.118	0.208	1.278	0.023	0.2	1.489	1.028	0.58	1.552	0.938	0.619	1.528	0.681	0.631	1.488	0.527	0.545	1.519	0.449	0.552	1.581	0.279	0.604	1.64	0.098	0.538
707	3.535	1.675	1.06	0.447	1.517	1.05	0.282	1.572	0.956	0.237	1.503	0.731	0.198	1.395	0.557	0.256	1.395	0.49	0.245	1.396	0.337	0.181	1.404	0.117	0.208	1.278	0.022	0.2	1.487	1.027	0.58	1.551	0.938	0.619	1.527	0.68	0.631	1.487	0.527	0.545	1.518	0.449	0.552	1.581	0.279	0.604	1.64	0.098	0.538
708	3.54	1.674	1.06	0.446	1.516	1.05	0.282	1.57	0.956	0.237	1.502	0.731	0.198	1.395	0.556	0.256	1.395	0.49	0.245	1.395	0.336	0.181	1.403	0.115	0.207	1.278	0.021	0.2	1.486	1.027	0.58	1.55	0.938	0.619	1.526	0.68	0.631	1.487	0.527	0.545	1.518	0.448	0.552	1.581	0.279	0.604	1.64	0.098	0.538
709	3.545	1.672	1.059	0.446	1.513	1.05	0.281	1.568	0.955	0.236	1.501	0.73	0.197	1.395	0.555	0.256	1.395	0.488	0.244	1.395	0.335	0.181	1.403	0.115	0.207	1.277	0.019	0.199	1.485	1.027	0.58	1.549	0.938	0.618	1.525	0.68	0.631	1.486	0.527	0.544	1.517	0.448	0.551	1.581	0.279	0.604	1.64	0.098	0.538
710	3.55	1.67	1.059	0.445	1.51	1.05	0.281	1.566	0.955	0.236	1.501	0.73	0.197	1.394	0.554	0.255	1.394	0.487	0.244	1.394	0.334	0.18	1.402	0.114	0.207	1.277	0.018	0.199	1.484	1.028	0.579	1.548	0.938	0.617	1.525	0.681	0.63	1.486	0.527	0.544	1.517	0.448	0.551	1.581	0.279	0.604	1.64	0.098	0.538
711	3.555	1.669	1.059	0.444	1.509	1.05	0.28	1.564	0.954	0.235	1.5	0.729	0.196	1.394	0.553	0.255	1.394	0.486	0.244	1.394	0.333	0.18	1.402	0.113	0.207	1.277	0.018	0.199	1.483	1.028	0.579	1.546	0.938	0.617	1.524	0.681	0.63	1.485	0.527	0.544	1.516	0.448	0.551	1.58	0.279	0.604	1.64	0.098	0.538
712	3.56	1.668	1.058	0.444	1.508	1.05	0.28	1.563	0.954	0.235	1.499	0.729	0.196	1.394	0.552	0.255	1.394	0.485	0.244	1.394	0.332	0.18	1.403	0.112	0.208	1.277	0.018	0.2	1.482	1.028	0.579	1.545	0.938	0.616	1.523	0.681	0.63	1.484	0.526	0.543	1.516	0.447	0.551	1.58	0.279	0.603	1.64	0.098	0.538
713	3.565	1.666	1.058	0.443	1.506	1.05	0.279	1.56	0.954	0.234	1.498	0.727	0.195	1.395	0.551	0.255	1.394	0.484	0.244	1.393	0.33	0.18	1.403	0.111	0.208	1.277	0.019	0.2	1.479	1.028	0.578	1.544	0.938	0.616	1.522	0.681	0.63	1.483	0.526	0.543	1.515	0.447	0.551	1.58	0.279	0.603	1.64	0.098	0.538
714	3.57	1.664	1.058	0.442	1.504	1.05	0.277	1.559	0.953	0.234	1.497	0.726	0.195	1.394	0.549	0.255	1.394	0.483	0.244	1.393	0.329	0.18	1.404	0.111	0.209	1.277	0.019	0.201	1.478	1.027	0.577	1.546	0.94	0.616	1.521	0.681	0.63	1.483	0.526	0.543	1.515	0.447	0.55	1.579	0.279	0.603	1.64	0.098	0.538
715	3.575	1.663	1.058	0.441	1.504	1.049	0.277	1.557	0.952	0.234	1.496	0.725	0.195	1.394	0.548	0.255	1.394	0.482	0.244	1.393	0.328	0.181	1.404	0.11	0.209	1.277	0.02	0.201	1.477	1.027	0.577	1.544	0.94	0.616	1.52	0.681	0.629	1.483	0.525	0.543	1.514	0.447	0.55	1.579	0.28	0.603	1.64	0.098	0.538
716	3.58	1.661	1.057	0.44	1.502	1.048	0.277	1.555	0.952	0.233	1.495	0.725	0.195	1.394	0.547	0.255	1.394	0.481	0.244	1.393	0.327	0.181	1.405	0.109	0.21	1.277	0.02	0.201	1.476	1.027	0.577	1.541	0.939	0.614	1.519	0.681	0.629	1.482	0.525	0.543	1.514	0.447	0.55	1.579	0.28	0.603	1.64	0.098	0.538
717	3.585	1.659	1.057	0.439	1.498	1.048	0.276	1.553	0.951	0.232	1.494	0.724	0.194	1.394	0.546	0.254	1.394	0.48	0.244	1.394	0.325	0.181	1.405	0.108	0.21	1.277	0.02	0.201	1.475	1.027	0.576	1.539	0.938	0.614	1.518	0.681	0.628	1.482	0.525	0.543	1.513	0.448	0.55	1.579	0.28	0.603	1.64	0.098	0.538
718	3.59	1.658	1.057	0.439	1.495	1.048	0.276	1.551	0.951	0.232	1.493	0.723	0.194	1.394	0.545	0.254	1.394	0.478	0.244	1.394	0.324	0.182	1.405	0.107	0.21	1.277	0.02	0.201	1.473	1.027	0.576	1.537	0.938	0.613	1.517	0.68	0.628	1.481	0.525	0.543	1.513	0.448	0.55	1.578	0.28	0.602	1.64	0.099	0.538
719	3.595	1.656	1.057	0.438	1.494	1.048	0.276	1.549	0.95	0.231	1.492	0.722	0.194	1.394	0.544	0.254	1.394	0.477	0.244	1.395	0.323	0.182	1.404	0.107	0.21	1.277	0.019	0.201	1.471	1.027	0.575	1.535	0.937	0.612	1.517	0.68	0.627	1.48	0.525	0.542	1.512	0.448	0.55	1.578	0.28	0.602	1.64	0.099	0.538
720	3.6	1.655	1.057	0.437	1.493	1.047	0.275	1.547	0.95	0.231	1.491	0.721	0.193	1.393	0.543	0.254	1.394	0.477	0.244	1.396	0.323	0.182	1.404	0.107	0.21	1.277	0.019	0.201	1.47	1.027	0.575	1.534	0.938	0.612	1.516	0.68	0.627	1.479	0.524	0.542	1.512	0.447	0.549	1.578	0.28	0.602	1.639	0.099	0.538
721	3.605	1.653	1.057	0.436	1.49	1.047	0.274	1.545	0.95	0.23	1.49	0.721	0.193	1.393	0.542	0.254	1.393	0.476	0.244	1.397	0.323	0.183	1.404	0.107	0.21	1.277	0.019	0.201	1.469	1.027	0.574	1.533	0.938	0.611	1.515	0.681	0.627	1.479	0.525	0.541	1.511	0.447	0.549	1.578	0.28	0.602	1.639	0.099	0.538
722	3.61	1.652	1.056	0.435	1.489	1.046	0.273	1.543	0.949	0.229	1.489	0.721	0.193	1.392	0.542	0.254	1.392	0.476	0.244	1.398	0.323	0.183	1.403	0.107	0.21	1.277	0.019	0.201	1.468	1.027	0.574	1.532	0.938	0.611	1.514	0.681	0.626	1.478	0.525	0.541	1.511	0.446	0.548	1.578	0.28	0.602	1.639	0.099	0.538
723	3.615	1.65	1.056	0.434	1.489	1.045	0.272	1.542	0.949	0.228	1.488	0.72	0.193	1.39	0.542	0.254	1.39	0.477	0.244	1.398	0.323	0.182	1.403	0.107	0.21	1.277	0.019	0.201	1.467	1.027	0.573	1.53	0.937	0.61	1.513	0.681	0.626	1.478	0.525	0.541	1.51	0.446	0.548	1.578	0.28	0.601	1.639	0.099	0.538
724	3.62	1.648	1.056	0.433	1.488	1.045	0.272	1.54	0.949	0.228	1.487	0.719	0.193	1.389	0.543	0.254	1.389	0.477	0.244	1.397	0.324	0.182	1.403	0.107	0.21	1.277	0.019	0.201	1.465	1.027	0.572	1.528	0.937	0.609	1.511	0.681	0.625	1.477	0.525	0.54	1.51	0.446	0.547	1.578	0.281	0.601	1.639	0.099	0.538
725	3.625	1.647	1.057	0.433	1.485	1.046	0.27	1.538	0.949	0.227	1.485	0.719	0.192	1.387	0.543	0.254	1.387	0.477	0.244	1.396	0.324	0.181	1.403	0.107	0.21	1.277	0.019	0.201	1.463	1.027	0.571	1.527	0.938	0.609	1.51	0.681	0.625	1.476	0.525	0.539	1.509	0.446	0.547	1.577	0.281	0.601	1.639	0.099	0.538
726	3.63	1.645	1.057	0.432	1.484	1.046	0.27	1.537	0.949	0.226	1.484	0.719	0.192	1.385	0.544	0.254	1.386	0.478	0.244	1.395	0.325	0.181	1.403	0.107	0.211	1.277	0.019	0.201	1.462	1.027	0.571	1.527	0.939	0.609	1.509	0.681	0.624	1.475	0.525	0.538	1.508	0.447	0.546	1.577	0.281	0.601	1.639	0.099	0.538
727	3.635	1.644	1.057	0.431	1.483	1.046	0.27	1.536	0.95	0.226	1.483	0.719	0.192	1.383	0.545	0.254	1.384	0.478	0.243	1.393	0.325	0.181	1.403	0.108	0.211	1.277	0.019	0.201	1.462	1.026	0.571	1.526	0.94	0.609	1.508	0.681	0.624	1.475	0.525	0.537	1.508	0.447	0.546	1.577	0.282	0.6	1.639	0.099	0.538
728	3.64	1.642	1.057	0.431	1.482	1.047	0.269	1.534	0.95	0.225	1.482	0.72	0.192	1.381	0.545	0.254	1.383	0.479	0.243	1.391	0.325	0.181	1.403	0.108	0.211	1.277	0.019	0.201	1.459	1.027	0.569	1.525	0.94	0.608	1.507	0.681	0.623	1.474	0.525	0.537	1.508	0.447	0.545	1.577	0.282	0.6	1.639	0.099	0.538
729	3.645	1.641	1.057	0.43	1.48	1.047	0.269	1.533	0.951	0.224	1.48	0.72	0.191	1.379	0.546	0.254	1.381	0.48	0.243	1.389	0.325	0.181	1.403	0.108	0.211	1.277	0.019	0.201	1.457	1.027	0.568	1.521	0.938	0.606	1.506	0.681	0.623	1.474	0.525	0.536	1.507	0.447	0.545	1.577	0.282	0.6	1.639	0.099	0.538
730	3.65	1.639	1.058	0.43	1.477	1.047	0.268	1.532	0.951	0.224	1.479	0.721	0.191	1.377	0.546	0.254	1.379	0.48	0.243	1.387	0.325	0.181	1.402	0.108	0.211	1.277	0.019	0.201	1.457	1.027	0.568	1.519	0.938	0.605	1.505	0.681	0.622	1.473	0.525	0.536	1.507	0.447	0.544	1.577	0.282	0.6	1.639	0.099	0.538
731	3.655	1.638	1.058	0.429	1.475	1.047	0.267	1.53	0.951	0.223	1.477	0.721	0.191	1.375	0.547	0.254	1.377	0.48	0.243	1.385	0.325	0.181	1.402	0.108	0.211	1.277	0.019	0.201	1.458	1.026	0.569	1.518	0.938	0.605	1.504	0.681	0.621	1.473	0.525	0.536	1.507	0.447	0.544	1.577	0.282	0.6	1.64	0.1	0.537
732	3.66	1.636	1.058	0.429	1.475	1.047	0.267	1.529	0.951	0.223	1.473	0.72	0.191	1.373	0.547	0.253	1.375	0.48	0.243	1.384	0.325	0.181	1.402	0.108	0.211	1.277	0.019	0.201	1.459	1.026	0.568	1.517	0.938	0.604	1.503	0.681	0.621	1.473	0.525	0.536	1.507	0.447	0.544	1.577	0.282	0.6	1.64	0.101	0.535
733	3.665	1.635	1.058	0.428	1.474	1.047	0.267	1.528	0.952	0.222	1.47	0.72	0.191	1.37	0.547	0.253	1.373	0.48	0.243	1.382	0.325	0.181	1.401	0.108	0.211	1.277	0.019	0.201	1.454	1.028	0.565	1.515	0.938	0.603	1.503	0.681	0.62	1.473	0.525	0.535	1.508	0.447	0.543	1.577	0.282	0.6	1.641	0.101	0.535
734	3.67	1.633	1.059	0.427	1.472	1.048	0.266	1.527	0.952	0.222	1.468	0.72	0.19	1.368	0.547	0.252	1.371	0.48	0.243	1.379	0.324	0.181	1.401	0.108	0.211	1.277	0.019	0.201	1.452	1.027	0.564	1.513	0.938	0.602	1.502	0.681	0.62	1.473	0.525	0.535	1.508	0.447	0.543	1.577	0.283	0.599	1.641	0.101	0.535
735	3.675	1.632	1.059	0.427	1.469	1.049	0.265	1.525	0.952	0.221	1.465	0.721	0.19	1.367	0.547	0.252	1.369	0.479	0.242	1.377	0.324	0.181	1.401	0.108	0.211	1.277	0.018	0.201	1.45	1.027	0.564	1.512	0.939	0.602	1.502	0.681	0.619	1.473	0.525	0.535	1.508	0.448	0.543	1.577	0.283	0.599	1.641	0.101	0.535
736	3.68	1.63	1.059	0.426	1.468	1.049	0.264	1.524	0.953	0.22	1.463	0.721	0.189	1.365	0.547	0.252	1.367	0.479	0.242	1.376	0.323	0.181	1.401	0.108	0.211	1.277	0.018	0.201	1.449	1.027	0.564	1.511	0.939	0.601	1.501	0.682	0.619	1.473	0.525	0.534	1.508	0.448	0.543	1.577	0.283	0.599	1.641	0.101	0.535
737	3.685	1.628	1.059	0.426	1.467	1.049	0.263	1.523	0.953	0.22	1.461	0.721	0.189	1.363	0.547	0.251	1.365	0.479	0.242	1.374	0.323	0.181	1.4	0.108	0.211	1.277	0.018	0.201	1.445	1.028	0.563	1.51	0.94	0.6	1.501	0.682	0.618	1.472	0.525	0.534	1.508	0.448	0.543	1.577	0.283	0.599	1.641	0.101	0.535
738	3.69	1.626	1.06	0.425	1.465	1.049	0.262	1.521	0.953	0.219	1.459	0.722	0.188	1.361	0.546	0.251	1.364	0.478	0.241	1.373	0.323	0.18	1.4	0.108	0.211	1.277	0.018	0.201	1.443	1.028	0.562	1.508	0.94	0.6	1.5	0.682	0.618	1.472	0.525	0.534	1.508	0.448	0.543	1.578	0.283	0.599	1.641	0.102	0.535
739	3.695	1.625	1.06	0.424	1.463	1.049	0.261	1.52	0.953	0.219	1.457	0.722	0.187	1.36	0.546	0.251	1.363	0.478	0.241	1.371	0.322	0.18	1.4	0.107	0.211	1.277	0.018	0.201	1.442	1.028	0.562	1.507	0.94	0.6	1.5	0.682	0.617	1.472	0.525	0.534	1.509	0.448	0.543	1.578	0.283	0.599	1.641	0.102	0.535
740	3.7	1.623	1.06	0.423	1.462	1.049	0.26	1.518	0.953	0.218	1.455	0.723	0.186	1.359	0.546	0.25	1.362	0.478	0.24	1.37	0.322	0.18	1.4	0.107	0.21	1.277	0.018	0.201	1.44	1.028	0.562	1.506	0.941	0.599	1.499	0.682	0.617	1.472	0.525	0.534	1.509	0.449	0.543	1.579	0.284	0.599	1.641	0.102	0.535
741	3.705	1.621	1.061	0.423	1.461	1.049	0.259	1.517	0.953	0.217	1.454	0.724	0.185	1.358	0.545	0.25	1.361	0.477	0.239	1.369	0.322	0.18	1.4	0.107	0.21	1.277	0.018	0.201	1.437	1.028	0.56	1.504	0.94	0.597	1.499	0.682	0.616	1.472	0.525	0.534	1.509	0.449	0.543	1.579	0.284	0.599	1.641	0.102	0.535
742	3.71	1.62	1.061	0.422	1.458	1.049	0.258	1.515	0.953	0.216	1.452	0.724	0.185	1.357	0.545	0.249	1.361	0.477	0.239	1.368	0.322	0.18	1.4	0.107	0.21	1.277	0.018	0.201	1.435	1.028	0.56	1.505	0.942	0.597	1.499	0.683	0.615	1.472	0.525	0.533	1.509	0.449	0.542	1.58	0.284	0.599	1.641	0.102	0.535
743	3.715	1.618	1.061	0.421	1.455	1.05	0.258	1.513	0.953	0.215	1.451	0.724	0.184	1.357	0.545	0.249	1.36	0.477	0.239	1.368	0.321	0.179	1.4	0.107	0.21	1.277	0.018	0.201	1.434	1.028	0.559	1.504	0.943	0.596	1.499	0.683	0.615	1.472	0.525	0.533	1.51	0.45	0.542	1.58	0.285	0.599	1.641	0.102	0.535
744	3.72	1.616	1.062	0.42	1.454	1.049	0.257	1.511	0.953	0.215	1.45	0.724	0.183	1.356	0.545	0.248	1.36	0.477	0.238	1.368	0.321	0.179	1.4	0.106	0.21	1.277	0.018	0.201	1.433	1.028	0.558	1.502	0.942	0.595	1.499	0.683	0.614	1.472	0.525	0.533	1.51	0.45	0.542	1.58	0.285	0.599	1.641	0.102	0.535
745	3.725	1.614	1.062	0.419	1.451	1.05	0.256	1.509	0.954	0.214	1.449	0.723	0.182	1.356	0.545	0.247	1.359	0.477	0.238	1.368	0.321	0.179	1.4	0.106	0.21	1.277	0.018	0.201	1.43	1.027	0.557	1.498	0.94	0.593	1.499	0.683	0.614	1.472	0.525	0.532	1.51	0.45	0.541	1.58	0.285	0.599	1.641	0.102	0.535
746	3.73	1.613	1.062	0.418	1.449	1.05	0.255	1.507	0.954	0.213	1.449	0.723	0.181	1.356	0.544	0.247	1.36	0.477	0.237	1.369	0.321	0.178	1.4	0.106	0.21	1.277	0.018	0.201	1.429	1.027	0.557	1.496	0.94	0.592	1.498	0.684	0.614	1.472	0.525	0.532	1.51	0.45	0.541	1.581	0.285	0.599	1.641	0.102	0.535
747	3.735	1.611	1.063	0.417	1.449	1.051	0.254	1.505	0.955	0.212	1.448	0.724	0.18	1.357	0.544	0.246	1.36	0.477	0.237	1.369	0.321	0.178	1.4	0.106	0.21	1.277	0.018	0.201	1.429	1.027	0.557	1.494	0.94	0.591	1.498	0.684	0.613	1.473	0.525	0.531	1.511	0.45	0.541	1.581	0.286	0.599	1.641	0.102	0.535
748	3.74	1.609	1.063	0.416	1.447	1.051	0.254	1.503	0.955	0.211	1.448	0.724	0.179	1.357	0.544	0.245	1.36	0.476	0.236	1.369	0.321	0.178	1.4	0.106	0.21	1.277	0.018	0.201	1.428	1.027	0.556	1.493	0.94	0.59	1.498	0.685	0.613	1.473	0.526	0.531	1.511	0.45	0.54	1.581	0.286	0.599	1.641	0.102	0.535
749	3.745	1.607	1.063	0.415	1.444	1.052	0.253	1.501	0.955	0.21	1.448	0.724	0.178	1.357	0.544	0.245	1.36	0.476	0.236	1.37	0.321	0.177	1.4	0.106	0.21	1.277	0.018	0.201	1.425	1.027	0.555	1.491	0.94	0.589	1.497	0.685	0.612	1.473	0.526	0.531	1.511	0.451	0.54	1.581	0.286	0.598	1.641	0.102	0.535
750	3.75	1.605	1.063	0.414	1.441	1.052	0.252	1.498	0.956	0.209	1.448	0.725	0.178	1.357	0.543	0.244	1.361	0.476	0.235	1.371	0.32	0.177	1.4	0.106	0.21	1.277	0.018	0.201	1.423	1.028	0.555	1.49	0.941	0.589	1.497	0.686	0.611	1.473	0.526	0.53	1.511	0.451	0.54	1.581	0.286	0.598	1.641	0.102	0.535
751	3.755	1.603	1.064	0.413	1.439	1.052	0.251	1.496	0.957	0.208	1.447	0.725	0.177	1.357	0.543	0.244	1.361	0.476	0.234	1.372	0.32	0.177	1.4	0.105	0.21	1.277	0.018	0.201	1.422	1.028	0.554	1.489	0.941	0.588	1.496	0.686	0.611	1.473	0.526	0.53	1.512	0.451	0.54	1.582	0.287	0.598	1.641	0.102	0.535
752	3.76	1.601	1.064	0.412	1.438	1.053	0.251	1.494	0.957	0.207	1.447	0.725	0.177	1.357	0.543	0.243	1.361	0.476	0.233	1.372	0.319	0.176	1.4	0.105	0.21	1.277	0.018	0.201	1.422	1.028	0.553	1.488	0.941	0.587	1.496	0.686	0.61	1.473	0.527	0.53	1.512	0.452	0.54	1.582	0.287	0.598	1.641	0.102	0.535
753	3.765	1.6	1.065	0.411	1.435	1.053	0.25	1.492	0.958	0.206	1.446	0.726	0.176	1.358	0.543	0.242	1.362	0.476	0.233	1.373	0.319	0.176	1.4	0.105	0.21	1.277	0.018	0.2	1.421	1.028	0.552	1.486	0.942	0.586	1.495	0.687	0.61	1.473	0.527	0.53	1.512	0.452	0.539	1.583	0.288	0.597	1.641	0.102	0.535
754	3.77	1.598	1.065	0.41	1.433	1.053	0.249	1.489	0.959	0.205	1.445	0.726	0.175	1.358	0.543	0.242	1.362	0.476	0.232	1.373	0.319	0.175	1.4	0.105	0.21	1.277	0.018	0.2	1.418	1.029	0.551	1.485	0.942	0.585	1.494	0.687	0.61	1.473	0.527	0.529	1.512	0.452	0.539	1.583	0.288	0.597	1.641	0.102	0.535
755	3.775	1.596	1.066	0.409	1.431	1.053	0.249	1.487	0.959	0.205	1.443	0.726	0.175	1.358	0.543	0.241	1.362	0.475	0.232	1.374	0.319	0.175	1.4	0.105	0.21	1.277	0.018	0.2	1.416	1.03	0.55	1.484	0.941	0.584	1.494	0.687	0.609	1.473	0.527	0.529	1.512	0.453	0.539	1.583	0.288	0.597	1.641	0.102	0.535
756	3.78	1.594	1.066	0.407	1.43	1.053	0.249	1.485	0.96	0.204	1.442	0.726	0.174	1.357	0.543	0.241	1.362	0.475	0.232	1.374	0.318	0.175	1.4	0.105	0.209	1.277	0.018	0.2	1.414	1.03	0.55	1.481	0.941	0.582	1.494	0.688	0.609	1.473	0.527	0.529	1.512	0.453	0.538	1.583	0.289	0.596	1.641	0.102	0.535
757	3.785	1.592	1.066	0.406	1.427	1.054	0.248	1.483	0.961	0.203	1.44	0.726	0.173	1.357	0.543	0.24	1.362	0.475	0.231	1.374	0.318	0.175	1.4	0.105	0.209	1.277	0.018	0.2	1.414	1.03	0.55	1.481	0.942	0.582	1.493	0.688	0.608	1.473	0.528	0.529	1.512	0.453	0.538	1.583	0.289	0.596	1.641	0.102	0.534
758	3.79	1.591	1.067	0.405	1.424	1.055	0.247	1.481	0.961	0.202	1.439	0.727	0.172	1.357	0.543	0.239	1.362	0.476	0.23	1.374	0.318	0.174	1.4	0.105	0.209	1.277	0.018	0.2	1.412	1.03	0.549	1.483	0.943	0.583	1.492	0.688	0.607	1.472	0.528	0.529	1.511	0.453	0.538	1.583	0.289	0.596	1.641	0.103	0.534
759	3.795	1.589	1.067	0.404	1.423	1.055	0.247	1.478	0.962	0.201	1.437	0.727	0.172	1.357	0.543	0.238	1.362	0.476	0.229	1.374	0.318	0.174	1.4	0.105	0.209	1.277	0.018	0.2	1.409	1.03	0.549	1.483	0.944	0.582	1.491	0.688	0.607	1.472	0.528	0.528	1.511	0.453	0.537	1.583	0.29	0.596	1.641	0.103	0.534
760	3.8	1.587	1.068	0.403	1.421	1.056	0.247	1.476	0.962	0.2	1.435	0.727	0.171	1.356	0.543	0.238	1.362	0.476	0.229	1.374	0.318	0.173	1.4	0.105	0.209	1.277	0.018	0.2	1.407	1.03	0.548	1.482	0.945	0.581	1.49	0.688	0.606	1.471	0.528	0.527	1.511	0.453	0.537	1.583	0.29	0.596	1.641	0.103	0.534
761	3.805	1.585	1.068	0.402	1.418	1.057	0.246	1.474	0.963	0.2	1.433	0.728	0.17	1.356	0.543	0.237	1.362	0.476	0.228	1.373	0.318	0.173	1.4	0.105	0.209	1.277	0.018	0.2	1.407	1.029	0.548	1.48	0.945	0.58	1.489	0.688	0.605	1.47	0.528	0.527	1.511	0.453	0.537	1.582	0.29	0.595	1.64	0.103	0.534
762	3.81	1.583	1.069	0.402	1.415	1.057	0.245	1.472	0.963	0.199	1.432	0.728	0.169	1.355	0.544	0.237	1.362	0.476	0.228	1.373	0.318	0.172	1.4	0.105	0.209	1.277	0.018	0.2	1.407	1.029	0.547	1.479	0.945	0.579	1.489	0.688	0.605	1.47	0.528	0.526	1.51	0.454	0.536	1.582	0.291	0.595	1.64	0.104	0.534
763	3.815	1.582	1.069	0.401	1.415	1.057	0.244	1.47	0.964	0.198	1.43	0.729	0.168	1.355	0.544	0.236	1.361	0.476	0.227	1.372	0.318	0.172	1.401	0.105	0.209	1.277	0.018	0.2	1.405	1.029	0.546	1.478	0.944	0.579	1.488	0.688	0.604	1.469	0.528	0.526	1.51	0.454	0.536	1.582	0.291	0.595	1.64	0.104	0.534
764	3.82	1.58	1.069	0.4	1.414	1.057	0.243	1.469	0.964	0.197	1.429	0.73	0.167	1.354	0.544	0.236	1.361	0.476	0.227	1.372	0.318	0.172	1.4	0.104	0.209	1.277	0.018	0.2	1.404	1.029	0.545	1.476	0.944	0.578	1.487	0.688	0.603	1.468	0.527	0.525	1.509	0.454	0.535	1.581	0.292	0.594	1.64	0.105	0.534
765	3.825	1.578	1.07	0.399	1.412	1.057	0.243	1.467	0.965	0.196	1.427	0.73	0.167	1.353	0.544	0.235	1.36	0.476	0.226	1.371	0.317	0.171	1.4	0.104	0.208	1.277	0.018	0.2	1.402	1.029	0.544	1.474	0.944	0.577	1.485	0.688	0.602	1.467	0.527	0.525	1.509	0.454	0.535	1.581	0.292	0.594	1.64	0.105	0.534
766	3.83	1.576	1.07	0.398	1.409	1.058	0.242	1.465	0.965	0.196	1.426	0.731	0.166	1.353	0.544	0.234	1.359	0.475	0.226	1.371	0.317	0.171	1.4	0.104	0.208	1.277	0.018	0.2	1.402	1.029	0.544	1.473	0.944	0.576	1.485	0.688	0.602	1.466	0.527	0.525	1.508	0.455	0.534	1.581	0.292	0.594	1.64	0.105	0.534
767	3.835	1.575	1.07	0.398	1.408	1.057	0.242	1.463	0.966	0.195	1.424	0.731	0.165	1.352	0.544	0.234	1.359	0.475	0.225	1.37	0.317	0.171	1.4	0.104	0.208	1.277	0.018	0.2	1.401	1.029	0.543	1.471	0.944	0.576	1.484	0.688	0.601	1.465	0.527	0.524	1.508	0.455	0.534	1.58	0.292	0.594	1.64	0.105	0.533
768	3.84	1.573	1.071	0.397	1.406	1.058	0.241	1.461	0.966	0.195	1.422	0.731	0.164	1.352	0.543	0.234	1.358	0.475	0.225	1.37	0.316	0.17	1.4	0.104	0.208	1.277	0.018	0.2	1.398	1.028	0.543	1.47	0.944	0.575	1.483	0.688	0.601	1.463	0.527	0.524	1.507	0.455	0.534	1.58	0.293	0.593	1.639	0.105	0.533
769	3.845	1.571	1.071	0.396	1.404	1.058	0.241	1.459	0.966	0.194	1.42	0.731	0.164	1.351	0.543	0.233	1.358	0.475	0.224	1.369	0.316	0.17	1.4	0.104	0.208	1.277	0.018	0.2	1.395	1.028	0.542	1.469	0.944	0.574	1.482	0.688	0.6	1.463	0.527	0.523	1.506	0.455	0.533	1.579	0.293	0.593	1.639	0.105	0.533
770	3.85	1.569	1.071	0.395	1.401	1.057	0.24	1.458	0.966	0.194	1.418	0.731	0.163	1.35	0.543	0.233	1.357	0.475	0.224	1.369	0.316	0.17	1.4	0.104	0.208	1.277	0.018	0.2	1.393	1.028	0.542	1.468	0.943	0.573	1.481	0.688	0.599	1.462	0.527	0.523	1.505	0.455	0.533	1.579	0.294	0.593	1.639	0.106	0.533
771	3.855	1.568	1.071	0.395	1.399	1.057	0.24	1.456	0.967	0.193	1.417	0.731	0.162	1.349	0.543	0.233	1.357	0.475	0.223	1.369	0.316	0.169	1.4	0.104	0.208	1.277	0.018	0.2	1.392	1.028	0.542	1.466	0.943	0.572	1.48	0.688	0.598	1.461	0.527	0.522	1.503	0.455	0.532	1.578	0.294	0.593	1.639	0.106	0.533
772	3.86	1.566	1.071	0.394	1.398	1.057	0.24	1.455	0.967	0.192	1.415	0.731	0.162	1.348	0.543	0.232	1.356	0.475	0.223	1.368	0.316	0.169	1.4	0.104	0.208	1.277	0.018	0.2	1.39	1.028	0.541	1.465	0.943	0.572	1.479	0.688	0.597	1.461	0.527	0.522	1.502	0.455	0.532	1.578	0.295	0.592	1.639	0.107	0.533
773	3.865	1.564	1.071	0.393	1.395	1.058	0.239	1.453	0.967	0.191	1.414	0.731	0.161	1.347	0.543	0.232	1.355	0.475	0.223	1.367	0.316	0.169	1.4	0.104	0.208	1.277	0.018	0.2	1.387	1.028	0.54	1.464	0.943	0.571	1.478	0.688	0.597	1.46	0.527	0.522	1.501	0.455	0.531	1.577	0.295	0.592	1.638	0.107	0.533
774	3.87	1.563	1.072	0.392	1.392	1.058	0.238	1.451	0.967	0.191	1.413	0.731	0.16	1.347	0.543	0.231	1.355	0.475	0.222	1.367	0.316	0.168	1.4	0.103	0.208	1.277	0.018	0.2	1.387	1.027	0.539	1.462	0.943	0.57	1.477	0.688	0.596	1.458	0.528	0.521	1.5	0.455	0.531	1.577	0.296	0.592	1.638	0.108	0.533
775	3.875	1.561	1.072	0.392	1.391	1.058	0.237	1.449	0.966	0.19	1.411	0.731	0.16	1.346	0.542	0.231	1.354	0.474	0.222	1.367	0.316	0.168	1.4	0.103	0.208	1.277	0.018	0.2	1.386	1.027	0.539	1.46	0.943	0.57	1.476	0.687	0.595	1.456	0.528	0.52	1.499	0.455	0.53	1.576	0.296	0.591	1.638	0.109	0.532
776	3.88	1.56	1.072	0.391	1.39	1.058	0.237	1.448	0.966	0.19	1.41	0.732	0.159	1.345	0.542	0.231	1.353	0.474	0.222	1.367	0.316	0.168	1.4	0.103	0.208	1.277	0.018	0.2	1.385	1.027	0.538	1.459	0.943	0.569	1.474	0.687	0.594	1.454	0.527	0.52	1.498	0.455	0.53	1.576	0.296	0.59	1.638	0.109	0.532
777	3.885	1.558	1.071	0.39	1.389	1.058	0.236	1.446	0.966	0.189	1.409	0.732	0.159	1.344	0.542	0.23	1.353	0.474	0.221	1.367	0.316	0.168	1.4	0.103	0.208	1.277	0.018	0.2	1.383	1.027	0.537	1.457	0.942	0.569	1.474	0.688	0.593	1.452	0.527	0.519	1.496	0.455	0.529	1.575	0.297	0.589	1.638	0.11	0.532
778	3.89	1.557	1.071	0.389	1.386	1.058	0.235	1.445	0.966	0.188	1.408	0.732	0.159	1.344	0.542	0.23	1.352	0.474	0.221	1.367	0.315	0.167	1.4	0.103	0.208	1.277	0.018	0.2	1.381	1.027	0.536	1.456	0.942	0.569	1.473	0.688	0.593	1.451	0.527	0.519	1.495	0.455	0.529	1.574	0.297	0.589	1.638	0.11	0.532
779	3.895	1.555	1.071	0.389	1.386	1.058	0.235	1.444	0.967	0.187	1.407	0.732	0.158	1.343	0.542	0.229	1.352	0.474	0.221	1.367	0.315	0.167	1.4	0.103	0.208	1.277	0.018	0.2	1.381	1.027	0.536	1.455	0.942	0.568	1.471	0.688	0.592	1.45	0.527	0.519	1.494	0.455	0.528	1.573	0.297	0.588	1.637	0.111	0.532
780	3.9	1.554	1.071	0.388	1.385	1.057	0.234	1.441	0.966	0.187	1.406	0.732	0.158	1.342	0.542	0.229	1.351	0.473	0.22	1.366	0.315	0.167	1.4	0.103	0.208	1.277	0.018	0.2	1.38	1.027	0.536	1.453	0.942	0.567	1.47	0.688	0.591	1.448	0.527	0.518	1.492	0.455	0.528	1.572	0.298	0.588	1.637	0.112	0.532
781	3.905	1.553	1.071	0.388	1.383	1.057	0.233	1.439	0.965	0.187	1.405	0.732	0.157	1.341	0.541	0.228	1.35	0.473	0.22	1.366	0.315	0.167	1.4	0.103	0.208	1.277	0.018	0.2	1.378	1.027	0.535	1.451	0.943	0.566	1.469	0.688	0.59	1.446	0.527	0.518	1.49	0.455	0.527	1.571	0.298	0.588	1.636	0.112	0.532
782	3.91	1.551	1.071	0.387	1.379	1.058	0.232	1.437	0.965	0.187	1.404	0.732	0.156	1.341	0.541	0.228	1.349	0.473	0.22	1.366	0.314	0.167	1.4	0.103	0.208	1.277	0.018	0.2	1.376	1.027	0.534	1.45	0.943	0.566	1.467	0.688	0.589	1.445	0.528	0.517	1.488	0.455	0.527	1.57	0.299	0.588	1.636	0.113	0.532
783	3.915	1.55	1.071	0.386	1.378	1.058	0.231	1.436	0.965	0.186	1.403	0.732	0.156	1.34	0.541	0.228	1.349	0.473	0.22	1.366	0.314	0.167	1.4	0.103	0.208	1.277	0.018	0.2	1.375	1.027	0.534	1.449	0.943	0.566	1.466	0.689	0.589	1.443	0.528	0.517	1.486	0.455	0.526	1.569	0.299	0.587	1.635	0.113	0.532
784	3.92	1.548	1.071	0.385	1.378	1.058	0.231	1.435	0.965	0.185	1.403	0.731	0.155	1.339	0.541	0.228	1.349	0.473	0.22	1.365	0.314	0.167	1.399	0.103	0.207	1.277	0.018	0.2	1.375	1.027	0.533	1.448	0.943	0.565	1.464	0.689	0.588	1.441	0.528	0.517	1.484	0.455	0.526	1.568	0.3	0.587	1.634	0.114	0.532
785	3.925	1.547	1.071	0.385	1.376	1.058	0.23	1.433	0.965	0.184	1.402	0.731	0.155	1.338	0.541	0.228	1.348	0.473	0.219	1.364	0.314	0.166	1.399	0.103	0.208	1.277	0.018	0.2	1.374	1.028	0.532	1.446	0.944	0.565	1.462	0.689	0.588	1.438	0.528	0.516	1.482	0.456	0.526	1.567	0.301	0.587	1.633	0.115	0.532
786	3.93	1.546	1.071	0.384	1.374	1.058	0.229	1.432	0.965	0.184	1.401	0.731	0.154	1.338	0.541	0.227	1.347	0.473	0.219	1.364	0.314	0.166	1.399	0.103	0.208	1.277	0.018	0.2	1.372	1.028	0.531	1.444	0.944	0.564	1.46	0.689	0.587	1.435	0.527	0.516	1.48	0.456	0.525	1.565	0.302	0.587	1.633	0.116	0.532
787	3.935	1.544	1.071	0.383	1.373	1.057	0.228	1.43	0.965	0.183	1.4	0.731	0.154	1.337	0.54	0.227	1.347	0.473	0.219	1.363	0.314	0.166	1.399	0.103	0.208	1.277	0.018	0.2	1.369	1.029	0.53	1.442	0.944	0.563	1.458	0.689	0.587	1.433	0.528	0.516	1.478	0.456	0.525	1.564	0.302	0.586	1.632	0.117	0.532
788	3.94	1.543	1.071	0.383	1.373	1.057	0.227	1.428	0.964	0.183	1.399	0.731	0.154	1.336	0.54	0.227	1.346	0.473	0.218	1.362	0.313	0.166	1.399	0.103	0.208	1.277	0.017	0.2	1.367	1.03	0.53	1.441	0.944	0.563	1.456	0.689	0.587	1.431	0.528	0.516	1.475	0.456	0.525	1.562	0.303	0.586	1.631	0.117	0.532
789	3.945	1.542	1.071	0.382	1.371	1.058	0.226	1.426	0.964	0.182	1.398	0.731	0.154	1.335	0.54	0.227	1.345	0.473	0.218	1.361	0.313	0.166	1.399	0.102	0.208	1.277	0.017	0.2	1.366	1.03	0.53	1.44	0.945	0.562	1.453	0.689	0.586	1.428	0.528	0.515	1.473	0.456	0.525	1.561	0.304	0.586	1.63	0.119	0.532
790	3.95	1.54	1.071	0.381	1.369	1.058	0.225	1.424	0.964	0.182	1.397	0.731	0.153	1.334	0.541	0.227	1.344	0.473	0.218	1.36	0.313	0.166	1.399	0.102	0.208	1.277	0.017	0.2	1.366	1.03	0.529	1.438	0.945	0.562	1.451	0.689	0.586	1.425	0.528	0.515	1.47	0.456	0.524	1.559	0.305	0.586	1.63	0.12	0.532
791	3.955	1.539	1.071	0.381	1.368	1.058	0.225	1.423	0.964	0.182	1.396	0.731	0.153	1.334	0.54	0.226	1.343	0.472	0.218	1.36	0.313	0.167	1.399	0.102	0.208	1.277	0.017	0.2	1.364	1.031	0.529	1.436	0.946	0.562	1.449	0.69	0.586	1.422	0.528	0.515	1.467	0.457	0.524	1.557	0.306	0.585	1.629	0.121	0.532
792	3.96	1.538	1.071	0.38	1.366	1.058	0.225	1.421	0.964	0.182	1.395	0.731	0.153	1.333	0.54	0.226	1.343	0.472	0.218	1.359	0.313	0.167	1.399	0.102	0.208	1.277	0.017	0.2	1.362	1.031	0.529	1.435	0.946	0.562	1.446	0.69	0.586	1.418	0.528	0.515	1.464	0.457	0.524	1.556	0.307	0.585	1.628	0.123	0.532
793	3.965	1.536	1.071	0.379	1.364	1.058	0.224	1.42	0.964	0.181	1.394	0.731	0.153	1.332	0.54	0.227	1.342	0.472	0.218	1.359	0.313	0.167	1.399	0.102	0.208	1.277	0.017	0.2	1.36	1.032	0.528	1.434	0.947	0.561	1.444	0.69	0.585	1.415	0.528	0.514	1.461	0.457	0.524	1.553	0.308	0.585	1.627	0.124	0.532
794	3.97	1.535	1.072	0.378	1.363	1.057	0.223	1.419	0.964	0.181	1.393	0.731	0.153	1.331	0.54	0.227	1.341	0.472	0.218	1.358	0.312	0.167	1.399	0.102	0.208	1.277	0.017	0.2	1.358	1.033	0.527	1.432	0.948	0.561	1.44	0.69	0.585	1.412	0.529	0.514	1.458	0.458	0.523	1.552	0.309	0.585	1.626	0.126	0.533
795	3.975	1.533	1.072	0.378	1.362	1.057	0.222	1.417	0.964	0.18	1.392	0.731	0.153	1.331	0.54	0.226	1.341	0.472	0.218	1.358	0.312	0.167	1.398	0.102	0.208	1.277	0.018	0.2	1.357	1.033	0.526	1.43	0.948	0.56	1.437	0.69	0.585	1.409	0.529	0.514	1.454	0.458	0.523	1.549	0.31	0.585	1.625	0.127	0.533
796	3.98	1.532	1.072	0.377	1.361	1.057	0.221	1.416	0.964	0.18	1.391	0.731	0.153	1.33	0.54	0.226	1.34	0.472	0.218	1.357	0.312	0.167	1.398	0.102	0.208	1.277	0.017	0.2	1.357	1.034	0.526	1.429	0.949	0.56	1.435	0.69	0.585	1.405	0.529	0.514	1.45	0.458	0.523	1.547	0.311	0.585	1.624	0.129	0.533
797	3.985	1.531	1.072	0.377	1.36	1.057	0.221	1.414	0.964	0.179	1.39	0.731	0.153	1.33	0.539	0.226	1.34	0.472	0.218	1.357	0.312	0.167	1.398	0.102	0.208	1.277	0.017	0.2	1.357	1.035	0.525	1.428	0.95	0.56	1.432	0.69	0.584	1.401	0.53	0.513	1.447	0.459	0.523	1.545	0.313	0.584	1.623	0.13	0.534
798	3.99	1.529	1.073	0.376	1.358	1.058	0.22	1.412	0.964	0.179	1.389	0.732	0.152	1.329	0.539	0.226	1.339	0.472	0.218	1.357	0.312	0.167	1.398	0.102	0.208	1.277	0.017	0.2	1.356	1.036	0.525	1.426	0.95	0.559	1.429	0.691	0.584	1.398	0.53	0.513	1.443	0.459	0.522	1.542	0.314	0.584	1.621	0.132	0.534
799	3.995	1.528	1.073	0.375	1.356	1.058	0.22	1.411	0.964	0.179	1.39	0.733	0.152	1.329	0.539	0.226	1.339	0.472	0.218	1.356	0.312	0.167	1.398	0.102	0.208	1.277	0.018	0.2	1.355	1.037	0.524	1.425	0.951	0.559	1.426	0.691	0.584	1.393	0.531	0.513	1.439	0.459	0.522	1.54	0.316	0.584	1.62	0.134	0.534
800	4	1.527	1.073	0.375	1.355	1.058	0.219	1.409	0.964	0.179	1.389	0.733	0.151	1.328	0.539	0.226	1.339	0.472	0.218	1.356	0.312	0.167	1.398	0.102	0.208	1.277	0.018	0.2	1.353	1.038	0.524	1.424	0.952	0.56	1.422	0.691	0.583	1.389	0.531	0.513	1.435	0.459	0.522	1.537	0.317	0.584	1.618	0.136	0.535
801	4.005	1.525	1.074	0.374	1.354	1.058	0.219	1.408	0.964	0.179	1.388	0.734	0.151	1.328	0.539	0.226	1.338	0.472	0.218	1.356	0.312	0.167	1.398	0.102	0.208	1.277	0.018	0.2	1.351	1.039	0.523	1.423	0.952	0.56	1.419	0.691	0.583	1.384	0.531	0.513	1.431	0.46	0.522	1.534	0.318	0.584	1.617	0.138	0.535
802	4.01	1.524	1.074	0.374	1.353	1.058	0.219	1.406	0.964	0.178	1.386	0.733	0.151	1.327	0.539	0.226	1.338	0.472	0.218	1.356	0.312	0.167	1.398	0.102	0.208	1.277	0.018	0.2	1.35	1.04	0.523	1.421	0.953	0.56	1.416	0.691	0.582	1.38	0.532	0.513	1.426	0.46	0.522	1.531	0.32	0.583	1.615	0.14	0.535
803	4.015	1.523	1.075	0.373	1.35	1.058	0.218	1.404	0.964	0.178	1.384	0.732	0.151	1.327	0.539	0.226	1.337	0.472	0.218	1.355	0.312	0.167	1.398	0.102	0.208	1.277	0.018	0.2	1.348	1.041	0.522	1.42	0.954	0.559	1.413	0.691	0.582	1.376	0.532	0.513	1.421	0.461	0.522	1.528	0.322	0.583	1.613	0.142	0.535
804	4.02	1.522	1.075	0.372	1.348	1.058	0.217	1.402	0.964	0.178	1.383	0.732	0.151	1.327	0.539	0.226	1.337	0.472	0.218	1.355	0.312	0.167	1.398	0.102	0.208	1.277	0.017	0.2	1.348	1.041	0.522	1.419	0.954	0.559	1.409	0.691	0.582	1.371	0.532	0.512	1.416	0.461	0.521	1.524	0.324	0.583	1.61	0.145	0.535
805	4.025	1.52	1.075	0.371	1.347	1.058	0.217	1.4	0.964	0.177	1.381	0.732	0.151	1.326	0.539	0.226	1.337	0.472	0.218	1.355	0.312	0.167	1.398	0.102	0.208	1.277	0.018	0.2	1.348	1.041	0.522	1.417	0.955	0.559	1.405	0.691	0.581	1.366	0.533	0.512	1.411	0.462	0.521	1.52	0.326	0.582	1.608	0.147	0.535
806	4.03	1.519	1.076	0.371	1.345	1.058	0.217	1.399	0.964	0.177	1.38	0.732	0.151	1.326	0.539	0.226	1.337	0.472	0.218	1.355	0.312	0.167	1.398	0.102	0.208	1.277	0.018	0.2	1.347	1.042	0.522	1.416	0.955	0.559	1.402	0.692	0.581	1.361	0.533	0.512	1.406	0.462	0.521	1.517	0.327	0.582	1.606	0.15	0.535
807	4.035	1.518	1.076	0.37	1.342	1.058	0.216	1.397	0.964	0.177	1.379	0.732	0.151	1.326	0.539	0.226	1.337	0.472	0.218	1.354	0.311	0.167	1.398	0.102	0.208	1.277	0.018	0.2	1.347	1.042	0.522	1.415	0.956	0.559	1.399	0.692	0.581	1.355	0.534	0.512	1.4	0.462	0.52	1.512	0.329	0.582	1.603	0.152	0.535
808	4.04	1.516	1.076	0.369	1.339	1.058	0.215	1.396	0.965	0.177	1.377	0.732	0.151	1.325	0.539	0.226	1.337	0.472	0.217	1.354	0.311	0.167	1.398	0.102	0.208	1.277	0.017	0.2	1.346	1.043	0.522	1.414	0.956	0.559	1.395	0.692	0.58	1.349	0.534	0.511	1.394	0.463	0.52	1.508	0.331	0.582	1.6	0.155	0.535
809	4.045	1.515	1.076	0.369	1.338	1.059	0.215	1.394	0.964	0.177	1.376	0.732	0.15	1.325	0.539	0.226	1.336	0.472	0.217	1.354	0.311	0.167	1.398	0.102	0.208	1.277	0.017	0.2	1.346	1.044	0.521	1.413	0.956	0.559	1.391	0.692	0.58	1.344	0.534	0.511	1.389	0.464	0.52	1.503	0.332	0.582	1.597	0.157	0.535
810	4.05	1.514	1.076	0.368	1.337	1.058	0.215	1.391	0.964	0.177	1.374	0.732	0.15	1.324	0.539	0.225	1.336	0.471	0.217	1.353	0.311	0.167	1.398	0.102	0.208	1.277	0.017	0.2	1.345	1.044	0.521	1.411	0.957	0.559	1.387	0.692	0.58	1.338	0.535	0.511	1.383	0.464	0.52	1.499	0.335	0.582	1.594	0.161	0.535
811	4.055	1.513	1.077	0.367	1.336	1.058	0.215	1.389	0.964	0.177	1.373	0.733	0.15	1.324	0.539	0.225	1.336	0.471	0.217	1.353	0.311	0.166	1.398	0.101	0.208	1.277	0.017	0.2	1.344	1.045	0.521	1.41	0.957	0.558	1.383	0.692	0.579	1.332	0.536	0.511	1.377	0.465	0.52	1.494	0.336	0.581	1.591	0.164	0.535
812	4.06	1.512	1.077	0.366	1.334	1.058	0.215	1.387	0.964	0.177	1.372	0.733	0.15	1.324	0.539	0.225	1.336	0.471	0.217	1.352	0.311	0.166	1.398	0.101	0.208	1.277	0.017	0.2	1.344	1.045	0.52	1.41	0.958	0.558	1.38	0.692	0.579	1.326	0.537	0.512	1.371	0.466	0.52	1.489	0.338	0.581	1.587	0.166	0.535
813	4.065	1.511	1.078	0.365	1.332	1.059	0.214	1.386	0.964	0.176	1.37	0.733	0.15	1.324	0.539	0.225	1.336	0.471	0.216	1.352	0.311	0.166	1.398	0.101	0.208	1.277	0.017	0.2	1.344	1.045	0.52	1.411	0.96	0.559	1.376	0.692	0.579	1.32	0.537	0.512	1.364	0.466	0.52	1.483	0.34	0.581	1.584	0.169	0.535
814	4.07	1.51	1.078	0.364	1.33	1.058	0.214	1.384	0.964	0.176	1.369	0.733	0.149	1.324	0.539	0.225	1.335	0.471	0.216	1.352	0.311	0.166	1.398	0.101	0.208	1.277	0.017	0.2	1.344	1.046	0.52	1.411	0.96	0.559	1.371	0.692	0.579	1.314	0.538	0.511	1.359	0.467	0.52	1.479	0.342	0.581	1.58	0.172	0.535
815	4.075	1.509	1.078	0.364	1.329	1.058	0.214	1.382	0.964	0.176	1.367	0.733	0.149	1.323	0.539	0.224	1.335	0.471	0.216	1.352	0.311	0.166	1.398	0.101	0.208	1.277	0.017	0.2	1.344	1.047	0.52	1.411	0.961	0.559	1.367	0.693	0.579	1.308	0.539	0.511	1.352	0.468	0.52	1.473	0.344	0.581	1.576	0.175	0.535
816	4.08	1.508	1.078	0.363	1.327	1.058	0.214	1.381	0.964	0.176	1.365	0.733	0.148	1.323	0.539	0.224	1.335	0.471	0.215	1.351	0.311	0.165	1.398	0.101	0.208	1.277	0.017	0.2	1.344	1.047	0.52	1.411	0.962	0.559	1.364	0.693	0.579	1.303	0.54	0.511	1.346	0.469	0.52	1.467	0.346	0.582	1.572	0.178	0.535
817	4.085	1.507	1.078	0.362	1.325	1.057	0.214	1.379	0.964	0.175	1.364	0.733	0.148	1.323	0.539	0.224	1.335	0.472	0.215	1.351	0.311	0.165	1.398	0.101	0.208	1.277	0.017	0.2	1.343	1.048	0.52	1.411	0.962	0.558	1.36	0.693	0.578	1.297	0.541	0.511	1.34	0.47	0.52	1.462	0.348	0.582	1.568	0.182	0.535
818	4.09	1.506	1.078	0.361	1.323	1.057	0.214	1.377	0.964	0.175	1.364	0.734	0.148	1.323	0.539	0.223	1.335	0.471	0.215	1.351	0.31	0.165	1.398	0.101	0.208	1.277	0.017	0.2	1.343	1.048	0.519	1.41	0.962	0.558	1.356	0.693	0.578	1.291	0.542	0.511	1.334	0.471	0.52	1.456	0.35	0.581	1.564	0.184	0.535
819	4.095	1.505	1.078	0.361	1.321	1.057	0.214	1.376	0.964	0.175	1.363	0.734	0.148	1.323	0.539	0.223	1.335	0.471	0.214	1.351	0.31	0.165	1.398	0.101	0.208	1.277	0.017	0.2	1.342	1.048	0.519	1.41	0.962	0.558	1.352	0.694	0.578	1.286	0.543	0.511	1.328	0.472	0.52	1.45	0.352	0.581	1.56	0.187	0.535
820	4.1	1.504	1.078	0.36	1.32	1.058	0.214	1.374	0.965	0.175	1.361	0.735	0.148	1.323	0.539	0.223	1.335	0.471	0.214	1.352	0.31	0.164	1.398	0.101	0.207	1.277	0.017	0.2	1.342	1.049	0.519	1.41	0.962	0.558	1.348	0.694	0.578	1.281	0.544	0.511	1.321	0.473	0.52	1.444	0.353	0.581	1.555	0.19	0.535
821	4.105	1.503	1.078	0.359	1.319	1.058	0.214	1.372	0.965	0.174	1.359	0.734	0.147	1.322	0.539	0.222	1.335	0.471	0.214	1.352	0.31	0.164	1.398	0.101	0.207	1.277	0.017	0.2	1.341	1.049	0.519	1.41	0.963	0.558	1.345	0.694	0.578	1.275	0.545	0.512	1.315	0.474	0.52	1.438	0.355	0.581	1.551	0.193	0.535
822	4.11	1.501	1.078	0.359	1.317	1.057	0.214	1.37	0.965	0.174	1.357	0.734	0.147	1.322	0.539	0.222	1.335	0.471	0.214	1.352	0.31	0.164	1.398	0.101	0.207	1.277	0.017	0.2	1.341	1.049	0.52	1.41	0.963	0.558	1.342	0.694	0.579	1.27	0.546	0.512	1.309	0.475	0.52	1.432	0.356	0.581	1.547	0.196	0.535
823	4.115	1.5	1.078	0.358	1.314	1.057	0.214	1.369	0.965	0.174	1.356	0.734	0.146	1.322	0.539	0.222	1.335	0.471	0.213	1.352	0.31	0.164	1.398	0.101	0.207	1.277	0.017	0.2	1.341	1.049	0.52	1.41	0.963	0.557	1.339	0.695	0.578	1.264	0.547	0.511	1.303	0.476	0.52	1.426	0.358	0.582	1.543	0.199	0.535
824	4.12	1.499	1.078	0.357	1.312	1.057	0.214	1.367	0.965	0.174	1.356	0.735	0.146	1.322	0.538	0.221	1.335	0.471	0.212	1.352	0.31	0.163	1.398	0.1	0.207	1.276	0.017	0.2	1.34	1.048	0.52	1.41	0.963	0.557	1.335	0.695	0.578	1.259	0.549	0.511	1.297	0.477	0.521	1.42	0.359	0.582	1.538	0.201	0.535
825	4.125	1.498	1.078	0.357	1.31	1.057	0.214	1.365	0.965	0.174	1.355	0.735	0.146	1.321	0.538	0.221	1.335	0.471	0.211	1.351	0.31	0.163	1.397	0.1	0.207	1.276	0.017	0.2	1.34	1.048	0.521	1.41	0.963	0.556	1.332	0.695	0.579	1.254	0.55	0.512	1.292	0.479	0.521	1.414	0.36	0.582	1.534	0.203	0.535
826	4.13	1.497	1.078	0.356	1.309	1.057	0.214	1.362	0.965	0.174	1.355	0.736	0.145	1.321	0.538	0.22	1.335	0.471	0.211	1.351	0.31	0.162	1.397	0.1	0.206	1.276	0.017	0.2	1.339	1.048	0.521	1.41	0.962	0.556	1.329	0.695	0.579	1.249	0.551	0.512	1.286	0.48	0.521	1.408	0.362	0.582	1.529	0.205	0.535
827	4.135	1.497	1.078	0.355	1.307	1.057	0.214	1.359	0.965	0.173	1.355	0.738	0.144	1.321	0.538	0.22	1.334	0.471	0.21	1.35	0.309	0.161	1.397	0.1	0.206	1.277	0.017	0.2	1.339	1.048	0.521	1.409	0.962	0.556	1.328	0.696	0.579	1.245	0.553	0.512	1.281	0.481	0.521	1.403	0.363	0.583	1.524	0.206	0.536
828	4.14	1.496	1.078	0.354	1.305	1.057	0.215	1.358	0.965	0.174	1.354	0.738	0.144	1.32	0.538	0.219	1.334	0.471	0.21	1.35	0.309	0.161	1.397	0.1	0.206	1.277	0.017	0.2	1.339	1.048	0.521	1.409	0.962	0.556	1.325	0.696	0.579	1.239	0.554	0.512	1.276	0.482	0.521	1.397	0.364	0.583	1.518	0.207	0.537
829	4.145	1.494	1.078	0.354	1.304	1.057	0.215	1.357	0.965	0.173	1.353	0.738	0.143	1.32	0.538	0.219	1.334	0.471	0.21	1.349	0.309	0.161	1.397	0.1	0.206	1.277	0.017	0.2	1.338	1.047	0.521	1.408	0.961	0.555	1.324	0.697	0.579	1.235	0.555	0.512	1.271	0.483	0.521	1.392	0.365	0.583	1.513	0.207	0.537
830	4.15	1.493	1.078	0.353	1.302	1.056	0.216	1.356	0.966	0.173	1.352	0.738	0.143	1.32	0.538	0.219	1.333	0.471	0.21	1.349	0.309	0.161	1.397	0.1	0.206	1.276	0.017	0.2	1.338	1.046	0.52	1.408	0.961	0.555	1.321	0.697	0.579	1.231	0.556	0.513	1.266	0.485	0.521	1.387	0.367	0.583	1.508	0.207	0.537
831	4.155	1.492	1.077	0.353	1.3	1.056	0.216	1.355	0.966	0.173	1.351	0.739	0.143	1.319	0.537	0.219	1.333	0.471	0.21	1.349	0.309	0.161	1.397	0.1	0.206	1.277	0.017	0.2	1.338	1.046	0.52	1.407	0.96	0.555	1.319	0.697	0.579	1.227	0.558	0.514	1.262	0.486	0.521	1.382	0.367	0.584	1.502	0.207	0.537
832	4.16	1.491	1.077	0.352	1.298	1.056	0.216	1.353	0.966	0.173	1.349	0.738	0.143	1.319	0.537	0.218	1.333	0.471	0.21	1.349	0.308	0.16	1.397	0.1	0.206	1.277	0.017	0.2	1.337	1.047	0.521	1.407	0.96	0.554	1.317	0.698	0.579	1.224	0.559	0.514	1.258	0.487	0.522	1.377	0.368	0.584	1.496	0.206	0.538
833	4.165	1.489	1.077	0.352	1.296	1.057	0.216	1.351	0.966	0.172	1.348	0.738	0.143	1.318	0.537	0.218	1.332	0.471	0.21	1.349	0.308	0.16	1.397	0.1	0.206	1.277	0.017	0.2	1.336	1.047	0.521	1.406	0.96	0.554	1.316	0.698	0.579	1.22	0.56	0.514	1.254	0.488	0.523	1.373	0.369	0.585	1.49	0.205	0.538
834	4.17	1.488	1.078	0.351	1.293	1.057	0.217	1.349	0.966	0.172	1.347	0.738	0.142	1.317	0.537	0.218	1.331	0.471	0.21	1.348	0.308	0.16	1.397	0.1	0.206	1.277	0.017	0.2	1.335	1.047	0.521	1.406	0.96	0.554	1.314	0.699	0.579	1.217	0.561	0.514	1.25	0.49	0.523	1.367	0.369	0.585	1.483	0.203	0.538
835	4.175	1.487	1.078	0.351	1.291	1.057	0.217	1.348	0.966	0.173	1.345	0.739	0.142	1.317	0.538	0.218	1.33	0.471	0.21	1.348	0.308	0.16	1.397	0.1	0.206	1.277	0.017	0.2	1.334	1.047	0.521	1.406	0.96	0.554	1.313	0.699	0.579	1.215	0.563	0.516	1.246	0.491	0.523	1.362	0.368	0.585	1.476	0.202	0.538
836	4.18	1.486	1.078	0.35	1.291	1.056	0.217	1.346	0.965	0.173	1.344	0.738	0.142	1.316	0.538	0.217	1.33	0.471	0.21	1.347	0.308	0.16	1.397	0.1	0.206	1.277	0.017	0.2	1.333	1.047	0.521	1.405	0.96	0.554	1.312	0.7	0.579	1.212	0.564	0.516	1.242	0.492	0.523	1.357	0.367	0.586	1.47	0.2	0.538
837	4.185	1.485	1.078	0.35	1.29	1.056	0.217	1.345	0.965	0.173	1.343	0.738	0.142	1.316	0.538	0.217	1.329	0.471	0.209	1.347	0.308	0.16	1.397	0.1	0.206	1.276	0.017	0.2	1.332	1.047	0.521	1.403	0.96	0.553	1.311	0.7	0.578	1.21	0.565	0.517	1.239	0.493	0.524	1.352	0.366	0.586	1.464	0.198	0.538
838	4.19	1.484	1.078	0.349	1.29	1.056	0.217	1.343	0.966	0.173	1.341	0.738	0.142	1.315	0.538	0.218	1.329	0.47	0.209	1.347	0.308	0.16	1.397	0.1	0.206	1.276	0.017	0.2	1.332	1.047	0.521	1.4	0.958	0.552	1.31	0.701	0.578	1.208	0.566	0.517	1.237	0.494	0.524	1.348	0.365	0.586	1.457	0.196	0.538
839	4.195	1.482	1.078	0.349	1.288	1.056	0.217	1.342	0.966	0.173	1.339	0.737	0.143	1.313	0.538	0.218	1.328	0.47	0.209	1.346	0.308	0.161	1.397	0.1	0.206	1.276	0.017	0.2	1.331	1.047	0.521	1.398	0.958	0.551	1.309	0.701	0.578	1.206	0.567	0.518	1.234	0.495	0.525	1.343	0.365	0.587	1.45	0.193	0.538
840	4.2	1.481	1.078	0.349	1.287	1.056	0.217	1.34	0.965	0.172	1.336	0.736	0.144	1.312	0.537	0.218	1.327	0.47	0.209	1.346	0.308	0.161	1.397	0.1	0.206	1.276	0.017	0.2	1.331	1.047	0.521	1.397	0.958	0.551	1.308	0.702	0.578	1.203	0.568	0.518	1.232	0.496	0.525	1.339	0.364	0.587	1.443	0.191	0.537
841	4.205	1.48	1.078	0.348	1.285	1.055	0.217	1.339	0.965	0.172	1.335	0.736	0.144	1.311	0.537	0.218	1.325	0.47	0.209	1.345	0.308	0.161	1.397	0.1	0.206	1.276	0.017	0.2	1.33	1.047	0.521	1.396	0.958	0.551	1.307	0.702	0.578	1.201	0.569	0.519	1.23	0.496	0.526	1.335	0.362	0.587	1.436	0.187	0.537
842	4.21	1.479	1.078	0.348	1.283	1.055	0.217	1.338	0.965	0.172	1.334	0.735	0.144	1.31	0.537	0.219	1.324	0.47	0.209	1.344	0.308	0.161	1.397	0.1	0.206	1.276	0.017	0.2	1.329	1.047	0.521	1.396	0.958	0.551	1.306	0.702	0.578	1.2	0.57	0.519	1.228	0.497	0.526	1.33	0.361	0.587	1.428	0.184	0.537
843	4.215	1.478	1.078	0.347	1.281	1.055	0.217	1.337	0.965	0.172	1.333	0.735	0.144	1.309	0.537	0.219	1.323	0.47	0.21	1.343	0.308	0.161	1.397	0.1	0.206	1.276	0.017	0.2	1.328	1.047	0.521	1.395	0.958	0.551	1.305	0.703	0.578	1.198	0.571	0.52	1.226	0.497	0.527	1.326	0.359	0.587	1.419	0.18	0.537
844	4.22	1.477	1.078	0.347	1.28	1.055	0.217	1.335	0.965	0.172	1.331	0.735	0.144	1.307	0.536	0.219	1.322	0.47	0.211	1.342	0.308	0.162	1.396	0.1	0.206	1.276	0.017	0.2	1.326	1.047	0.521	1.393	0.959	0.551	1.305	0.703	0.578	1.197	0.571	0.52	1.224	0.497	0.527	1.322	0.357	0.587	1.412	0.177	0.537
845	4.225	1.475	1.078	0.347	1.279	1.055	0.217	1.334	0.964	0.173	1.329	0.735	0.144	1.305	0.536	0.22	1.321	0.469	0.211	1.341	0.307	0.162	1.396	0.1	0.206	1.276	0.017	0.2	1.325	1.048	0.52	1.392	0.959	0.551	1.303	0.704	0.578	1.196	0.572	0.521	1.222	0.498	0.527	1.318	0.355	0.587	1.404	0.173	0.537
846	4.23	1.474	1.079	0.347	1.278	1.055	0.217	1.332	0.964	0.173	1.328	0.734	0.144	1.303	0.536	0.22	1.319	0.469	0.211	1.34	0.307	0.162	1.396	0.1	0.206	1.276	0.017	0.2	1.324	1.048	0.52	1.391	0.959	0.551	1.302	0.704	0.578	1.195	0.572	0.521	1.221	0.497	0.527	1.315	0.353	0.588	1.397	0.17	0.536
847	4.235	1.473	1.079	0.347	1.277	1.055	0.217	1.331	0.964	0.173	1.326	0.734	0.144	1.302	0.536	0.221	1.318	0.469	0.212	1.339	0.307	0.163	1.396	0.1	0.206	1.276	0.017	0.2	1.323	1.048	0.52	1.39	0.959	0.551	1.302	0.705	0.578	1.193	0.573	0.521	1.219	0.497	0.528	1.311	0.351	0.588	1.388	0.166	0.536
848	4.24	1.472	1.078	0.346	1.277	1.055	0.216	1.329	0.963	0.172	1.325	0.733	0.145	1.3	0.536	0.221	1.316	0.469	0.212	1.338	0.307	0.163	1.396	0.1	0.207	1.276	0.017	0.2	1.322	1.049	0.52	1.389	0.96	0.551	1.301	0.705	0.578	1.193	0.573	0.521	1.217	0.497	0.528	1.308	0.35	0.588	1.38	0.162	0.536
849	4.245	1.471	1.078	0.346	1.276	1.054	0.216	1.328	0.963	0.172	1.324	0.733	0.146	1.298	0.535	0.222	1.314	0.468	0.214	1.336	0.307	0.163	1.395	0.1	0.207	1.276	0.017	0.2	1.322	1.049	0.52	1.388	0.96	0.551	1.299	0.705	0.578	1.192	0.573	0.522	1.216	0.497	0.529	1.304	0.347	0.588	1.372	0.158	0.536
850	4.25	1.469	1.078	0.346	1.274	1.053	0.216	1.327	0.963	0.172	1.322	0.733	0.146	1.297	0.535	0.222	1.312	0.468	0.214	1.335	0.307	0.164	1.395	0.1	0.207	1.276	0.017	0.2	1.321	1.049	0.52	1.387	0.961	0.551	1.298	0.705	0.579	1.191	0.573	0.522	1.214	0.496	0.529	1.3	0.345	0.588	1.364	0.155	0.535
851	4.255	1.468	1.078	0.346	1.272	1.052	0.216	1.326	0.963	0.172	1.32	0.732	0.146	1.295	0.534	0.223	1.311	0.467	0.215	1.334	0.307	0.164	1.395	0.1	0.207	1.276	0.017	0.2	1.32	1.049	0.52	1.386	0.961	0.551	1.297	0.706	0.579	1.19	0.573	0.522	1.213	0.496	0.53	1.296	0.343	0.588	1.355	0.151	0.535
852	4.26	1.467	1.078	0.346	1.271	1.052	0.217	1.325	0.962	0.173	1.319	0.732	0.147	1.294	0.534	0.223	1.309	0.467	0.215	1.333	0.306	0.165	1.394	0.1	0.207	1.276	0.017	0.2	1.318	1.049	0.52	1.385	0.961	0.551	1.296	0.707	0.58	1.19	0.573	0.523	1.212	0.496	0.53	1.292	0.341	0.588	1.347	0.148	0.535
853	4.265	1.465	1.078	0.347	1.271	1.052	0.216	1.324	0.962	0.173	1.318	0.732	0.147	1.292	0.533	0.224	1.307	0.467	0.216	1.332	0.306	0.165	1.394	0.1	0.207	1.276	0.017	0.2	1.316	1.049	0.519	1.384	0.961	0.551	1.295	0.707	0.581	1.189	0.573	0.523	1.211	0.496	0.53	1.289	0.339	0.588	1.339	0.145	0.535
854	4.27	1.464	1.078	0.347	1.27	1.052	0.216	1.323	0.962	0.173	1.316	0.731	0.147	1.29	0.533	0.225	1.305	0.466	0.216	1.331	0.306	0.166	1.394	0.1	0.207	1.276	0.017	0.2	1.314	1.048	0.519	1.382	0.961	0.551	1.294	0.708	0.581	1.189	0.573	0.523	1.21	0.495	0.53	1.285	0.337	0.588	1.331	0.142	0.534
855	4.275	1.463	1.078	0.347	1.269	1.052	0.216	1.321	0.961	0.172	1.315	0.73	0.147	1.288	0.533	0.225	1.304	0.466	0.217	1.329	0.305	0.166	1.394	0.1	0.208	1.276	0.017	0.2	1.312	1.049	0.519	1.38	0.96	0.551	1.293	0.708	0.582	1.189	0.572	0.524	1.21	0.495	0.531	1.282	0.335	0.588	1.322	0.139	0.533
856	4.28	1.461	1.078	0.347	1.267	1.052	0.216	1.32	0.96	0.172	1.313	0.73	0.148	1.286	0.532	0.226	1.302	0.466	0.218	1.329	0.305	0.167	1.394	0.1	0.208	1.276	0.017	0.2	1.311	1.048	0.519	1.378	0.96	0.551	1.291	0.708	0.583	1.188	0.572	0.524	1.209	0.494	0.531	1.278	0.333	0.588	1.313	0.135	0.533
857	4.285	1.46	1.077	0.347	1.264	1.051	0.216	1.318	0.96	0.173	1.312	0.73	0.148	1.284	0.532	0.226	1.3	0.465	0.218	1.328	0.305	0.167	1.394	0.1	0.208	1.276	0.017	0.2	1.31	1.048	0.519	1.377	0.96	0.551	1.29	0.708	0.584	1.188	0.571	0.524	1.208	0.494	0.531	1.274	0.331	0.588	1.304	0.131	0.533
858	4.29	1.458	1.077	0.347	1.263	1.051	0.216	1.317	0.959	0.173	1.31	0.729	0.149	1.283	0.532	0.226	1.299	0.465	0.219	1.327	0.305	0.167	1.393	0.1	0.208	1.276	0.017	0.2	1.309	1.048	0.519	1.376	0.96	0.551	1.289	0.708	0.585	1.188	0.571	0.525	1.207	0.493	0.532	1.271	0.329	0.588	1.295	0.128	0.532
859	4.295	1.457	1.077	0.348	1.262	1.05	0.217	1.316	0.959	0.174	1.309	0.729	0.149	1.281	0.531	0.227	1.297	0.464	0.22	1.326	0.305	0.168	1.393	0.1	0.208	1.276	0.017	0.2	1.308	1.048	0.519	1.375	0.96	0.551	1.288	0.707	0.585	1.187	0.571	0.525	1.207	0.492	0.532	1.267	0.326	0.588	1.287	0.126	0.532
860	4.3	1.455	1.077	0.348	1.261	1.05	0.217	1.315	0.959	0.174	1.308	0.729	0.15	1.279	0.531	0.228	1.296	0.464	0.22	1.325	0.305	0.168	1.393	0.1	0.208	1.276	0.017	0.2	1.306	1.048	0.52	1.374	0.96	0.551	1.287	0.706	0.586	1.187	0.57	0.525	1.207	0.492	0.532	1.264	0.324	0.588	1.28	0.123	0.531
861	4.305	1.454	1.076	0.348	1.259	1.05	0.217	1.313	0.959	0.174	1.306	0.729	0.15	1.277	0.53	0.228	1.294	0.463	0.22	1.324	0.305	0.168	1.393	0.1	0.208	1.276	0.017	0.2	1.304	1.048	0.519	1.374	0.96	0.551	1.286	0.705	0.587	1.187	0.569	0.525	1.206	0.491	0.533	1.26	0.322	0.588	1.273	0.121	0.531
862	4.31	1.452	1.076	0.349	1.257	1.05	0.217	1.312	0.958	0.174	1.305	0.728	0.15	1.276	0.53	0.228	1.292	0.463	0.221	1.323	0.304	0.169	1.393	0.1	0.209	1.276	0.017	0.2	1.302	1.048	0.52	1.372	0.96	0.551	1.285	0.705	0.587	1.187	0.568	0.526	1.205	0.489	0.533	1.257	0.319	0.587	1.265	0.118	0.53
863	4.315	1.451	1.076	0.349	1.256	1.049	0.217	1.31	0.958	0.175	1.303	0.727	0.151	1.274	0.529	0.229	1.291	0.463	0.221	1.321	0.304	0.169	1.393	0.1	0.209	1.276	0.017	0.2	1.3	1.047	0.52	1.368	0.959	0.553	1.284	0.704	0.588	1.187	0.567	0.526	1.205	0.488	0.533	1.253	0.318	0.588	1.258	0.117	0.53
864	4.32	1.449	1.075	0.35	1.255	1.048	0.217	1.308	0.957	0.175	1.3	0.726	0.151	1.272	0.529	0.23	1.289	0.462	0.222	1.32	0.303	0.17	1.392	0.1	0.209	1.276	0.017	0.2	1.297	1.046	0.521	1.365	0.959	0.553	1.284	0.703	0.588	1.186	0.566	0.525	1.204	0.487	0.533	1.249	0.316	0.587	1.252	0.115	0.53
865	4.325	1.447	1.075	0.35	1.253	1.048	0.218	1.306	0.956	0.175	1.298	0.726	0.152	1.27	0.528	0.23	1.287	0.461	0.223	1.319	0.303	0.17	1.392	0.1	0.209	1.276	0.017	0.2	1.295	1.046	0.522	1.362	0.957	0.554	1.283	0.702	0.589	1.186	0.565	0.525	1.203	0.486	0.533	1.246	0.314	0.587	1.245	0.114	0.529
866	4.33	1.446	1.074	0.351	1.252	1.047	0.219	1.305	0.955	0.176	1.297	0.725	0.152	1.268	0.528	0.231	1.285	0.461	0.223	1.318	0.303	0.17	1.392	0.1	0.209	1.276	0.017	0.2	1.294	1.046	0.522	1.36	0.956	0.554	1.283	0.701	0.589	1.186	0.564	0.525	1.202	0.484	0.533	1.242	0.312	0.587	1.238	0.112	0.529
867	4.335	1.444	1.073	0.352	1.25	1.047	0.22	1.303	0.955	0.176	1.296	0.725	0.153	1.266	0.528	0.231	1.283	0.46	0.223	1.316	0.303	0.171	1.392	0.1	0.209	1.276	0.017	0.2	1.292	1.045	0.523	1.359	0.956	0.555	1.282	0.7	0.59	1.186	0.563	0.525	1.201	0.483	0.533	1.239	0.31	0.587	1.233	0.111	0.528
868	4.34	1.442	1.073	0.352	1.248	1.047	0.22	1.302	0.955	0.177	1.294	0.724	0.154	1.264	0.527	0.232	1.282	0.46	0.224	1.315	0.302	0.171	1.391	0.1	0.209	1.276	0.017	0.2	1.291	1.044	0.523	1.358	0.956	0.555	1.282	0.699	0.59	1.186	0.561	0.525	1.2	0.482	0.533	1.235	0.308	0.587	1.228	0.11	0.528
869	4.345	1.441	1.072	0.353	1.248	1.046	0.221	1.301	0.955	0.177	1.291	0.724	0.155	1.262	0.526	0.233	1.28	0.459	0.224	1.314	0.302	0.172	1.391	0.1	0.209	1.276	0.017	0.2	1.29	1.043	0.524	1.356	0.955	0.555	1.281	0.697	0.59	1.186	0.56	0.525	1.198	0.481	0.533	1.232	0.307	0.587	1.224	0.109	0.527
870	4.35	1.439	1.072	0.354	1.246	1.045	0.221	1.299	0.954	0.178	1.289	0.723	0.155	1.26	0.526	0.234	1.277	0.459	0.225	1.312	0.301	0.172	1.391	0.1	0.21	1.276	0.017	0.2	1.288	1.042	0.525	1.353	0.954	0.556	1.28	0.697	0.59	1.185	0.558	0.526	1.197	0.48	0.533	1.229	0.306	0.586	1.22	0.109	0.527
871	4.355	1.437	1.071	0.355	1.245	1.045	0.222	1.297	0.954	0.179	1.287	0.722	0.155	1.258	0.525	0.234	1.275	0.458	0.225	1.312	0.301	0.173	1.391	0.1	0.21	1.276	0.017	0.2	1.285	1.042	0.526	1.351	0.953	0.557	1.279	0.696	0.59	1.185	0.557	0.526	1.196	0.479	0.532	1.226	0.306	0.586	1.219	0.109	0.527
872	4.36	1.435	1.07	0.356	1.243	1.045	0.222	1.296	0.953	0.179	1.284	0.722	0.156	1.255	0.524	0.234	1.273	0.457	0.226	1.31	0.301	0.173	1.391	0.1	0.21	1.276	0.017	0.2	1.283	1.041	0.526	1.35	0.952	0.557	1.279	0.694	0.59	1.184	0.556	0.526	1.194	0.478	0.532	1.224	0.305	0.586	1.217	0.108	0.528
873	4.365	1.433	1.07	0.357	1.241	1.044	0.223	1.294	0.952	0.18	1.282	0.721	0.156	1.253	0.524	0.235	1.271	0.456	0.228	1.309	0.301	0.173	1.391	0.1	0.21	1.276	0.017	0.2	1.281	1.039	0.527	1.348	0.951	0.558	1.278	0.693	0.589	1.182	0.556	0.526	1.192	0.477	0.532	1.222	0.304	0.586	1.215	0.107	0.528
874	4.37	1.432	1.069	0.358	1.239	1.044	0.224	1.292	0.952	0.18	1.28	0.721	0.157	1.251	0.523	0.236	1.269	0.455	0.228	1.308	0.3	0.174	1.39	0.1	0.21	1.276	0.017	0.2	1.279	1.039	0.527	1.345	0.949	0.559	1.277	0.691	0.589	1.18	0.555	0.526	1.19	0.477	0.532	1.22	0.304	0.586	1.214	0.106	0.527
875	4.375	1.43	1.068	0.359	1.237	1.044	0.225	1.29	0.951	0.181	1.278	0.72	0.158	1.248	0.522	0.236	1.267	0.455	0.228	1.307	0.3	0.174	1.39	0.1	0.21	1.276	0.017	0.2	1.277	1.038	0.528	1.343	0.949	0.559	1.275	0.69	0.589	1.179	0.554	0.525	1.188	0.476	0.531	1.219	0.303	0.586	1.213	0.105	0.528
876	4.38	1.428	1.067	0.36	1.237	1.043	0.226	1.288	0.951	0.181	1.276	0.72	0.158	1.246	0.521	0.237	1.265	0.455	0.229	1.306	0.299	0.174	1.39	0.1	0.21	1.276	0.017	0.2	1.274	1.037	0.529	1.341	0.948	0.56	1.274	0.69	0.589	1.176	0.553	0.525	1.186	0.475	0.531	1.217	0.302	0.585	1.213	0.106	0.528
877	4.385	1.426	1.066	0.361	1.235	1.042	0.226	1.286	0.95	0.182	1.273	0.719	0.159	1.244	0.521	0.237	1.263	0.454	0.229	1.304	0.299	0.175	1.39	0.1	0.21	1.276	0.017	0.2	1.272	1.036	0.53	1.339	0.946	0.561	1.271	0.689	0.588	1.174	0.553	0.524	1.184	0.475	0.531	1.216	0.302	0.585	1.212	0.106	0.528
878	4.39	1.424	1.066	0.362	1.233	1.042	0.227	1.285	0.95	0.183	1.271	0.718	0.159	1.242	0.52	0.238	1.261	0.453	0.23	1.303	0.298	0.175	1.39	0.1	0.21	1.276	0.017	0.2	1.27	1.035	0.531	1.337	0.946	0.562	1.269	0.688	0.588	1.171	0.552	0.523	1.182	0.474	0.531	1.215	0.301	0.585	1.211	0.105	0.528
879	4.395	1.422	1.065	0.363	1.231	1.042	0.228	1.283	0.949	0.183	1.268	0.718	0.16	1.239	0.519	0.239	1.259	0.452	0.231	1.302	0.298	0.175	1.389	0.101	0.21	1.276	0.017	0.2	1.269	1.034	0.532	1.335	0.945	0.563	1.267	0.687	0.588	1.169	0.552	0.523	1.18	0.473	0.531	1.213	0.301	0.585	1.211	0.105	0.528
880	4.4	1.42	1.064	0.364	1.229	1.042	0.23	1.281	0.948	0.184	1.266	0.717	0.161	1.237	0.519	0.239	1.257	0.452	0.231	1.301	0.298	0.176	1.389	0.101	0.21	1.276	0.017	0.2	1.268	1.033	0.533	1.333	0.944	0.564	1.265	0.687	0.588	1.166	0.551	0.523	1.178	0.473	0.531	1.211	0.3	0.586	1.211	0.104	0.528
881	4.405	1.419	1.064	0.365	1.227	1.041	0.23	1.28	0.948	0.185	1.265	0.717	0.161	1.235	0.518	0.24	1.255	0.451	0.232	1.3	0.298	0.176	1.389	0.101	0.21	1.276	0.017	0.2	1.266	1.033	0.534	1.33	0.943	0.565	1.263	0.687	0.589	1.163	0.551	0.523	1.176	0.472	0.531	1.209	0.3	0.586	1.211	0.105	0.528
882	4.41	1.417	1.063	0.366	1.226	1.041	0.231	1.278	0.947	0.186	1.263	0.717	0.162	1.234	0.518	0.241	1.253	0.45	0.233	1.298	0.298	0.177	1.389	0.101	0.21	1.276	0.017	0.2	1.263	1.032	0.535	1.328	0.943	0.566	1.26	0.687	0.589	1.161	0.551	0.523	1.174	0.472	0.532	1.207	0.3	0.586	1.211	0.105	0.528
883	4.415	1.415	1.063	0.367	1.224	1.04	0.231	1.277	0.947	0.187	1.261	0.716	0.163	1.232	0.517	0.241	1.252	0.45	0.233	1.297	0.297	0.177	1.389	0.101	0.211	1.276	0.017	0.2	1.262	1.032	0.536	1.327	0.943	0.567	1.257	0.687	0.59	1.158	0.551	0.523	1.172	0.472	0.532	1.206	0.3	0.587	1.21	0.105	0.528
884	4.42	1.413	1.063	0.368	1.223	1.04	0.232	1.275	0.946	0.187	1.26	0.716	0.164	1.23	0.516	0.242	1.25	0.449	0.234	1.297	0.297	0.177	1.389	0.101	0.211	1.276	0.017	0.2	1.26	1.031	0.536	1.325	0.943	0.568	1.254	0.687	0.591	1.156	0.551	0.523	1.17	0.472	0.532	1.204	0.3	0.587	1.21	0.105	0.528
885	4.425	1.411	1.062	0.369	1.223	1.039	0.234	1.274	0.946	0.188	1.257	0.715	0.164	1.228	0.516	0.242	1.248	0.449	0.235	1.296	0.297	0.178	1.388	0.101	0.211	1.276	0.017	0.2	1.258	1.031	0.537	1.322	0.943	0.569	1.251	0.688	0.592	1.153	0.551	0.524	1.167	0.473	0.533	1.202	0.3	0.588	1.21	0.105	0.528
886	4.43	1.41	1.062	0.37	1.222	1.039	0.234	1.272	0.945	0.189	1.255	0.714	0.165	1.226	0.516	0.243	1.247	0.448	0.236	1.295	0.297	0.178	1.388	0.102	0.211	1.276	0.017	0.2	1.255	1.031	0.538	1.319	0.942	0.57	1.248	0.688	0.592	1.151	0.552	0.524	1.165	0.473	0.533	1.201	0.3	0.588	1.209	0.105	0.528
887	4.435	1.408	1.061	0.371	1.22	1.039	0.235	1.27	0.945	0.19	1.254	0.714	0.165	1.225	0.515	0.244	1.245	0.448	0.236	1.294	0.297	0.178	1.388	0.102	0.212	1.276	0.017	0.2	1.253	1.031	0.539	1.317	0.942	0.571	1.245	0.688	0.593	1.149	0.552	0.524	1.163	0.473	0.533	1.199	0.3	0.588	1.209	0.105	0.528
888	4.44	1.406	1.061	0.372	1.218	1.039	0.235	1.269	0.944	0.191	1.252	0.714	0.166	1.223	0.514	0.244	1.244	0.448	0.236	1.294	0.297	0.179	1.388	0.102	0.212	1.276	0.017	0.2	1.251	1.032	0.539	1.315	0.942	0.572	1.242	0.689	0.595	1.146	0.552	0.525	1.161	0.473	0.533	1.198	0.3	0.589	1.209	0.105	0.529
889	4.445	1.404	1.061	0.373	1.217	1.038	0.235	1.267	0.944	0.191	1.251	0.714	0.167	1.222	0.514	0.245	1.243	0.447	0.237	1.293	0.297	0.179	1.388	0.102	0.212	1.276	0.017	0.2	1.249	1.032	0.539	1.312	0.943	0.573	1.239	0.689	0.596	1.144	0.552	0.525	1.159	0.473	0.534	1.196	0.3	0.589	1.209	0.105	0.529
890	4.45	1.403	1.061	0.374	1.215	1.038	0.236	1.266	0.944	0.192	1.249	0.713	0.167	1.221	0.514	0.245	1.242	0.447	0.238	1.293	0.297	0.18	1.388	0.102	0.212	1.276	0.017	0.2	1.247	1.032	0.54	1.31	0.943	0.573	1.237	0.689	0.597	1.142	0.552	0.526	1.156	0.472	0.534	1.195	0.3	0.59	1.208	0.105	0.529
891	4.455	1.401	1.061	0.374	1.213	1.038	0.237	1.264	0.944	0.193	1.248	0.713	0.168	1.22	0.514	0.246	1.241	0.447	0.238	1.292	0.297	0.18	1.388	0.102	0.212	1.276	0.017	0.2	1.244	1.033	0.541	1.308	0.944	0.574	1.234	0.689	0.598	1.14	0.552	0.526	1.154	0.472	0.535	1.194	0.3	0.59	1.208	0.104	0.529
892	4.46	1.399	1.061	0.375	1.21	1.038	0.238	1.262	0.943	0.194	1.246	0.713	0.168	1.219	0.514	0.246	1.241	0.447	0.238	1.291	0.297	0.18	1.388	0.102	0.212	1.276	0.017	0.2	1.242	1.033	0.542	1.306	0.944	0.575	1.231	0.689	0.599	1.138	0.552	0.527	1.153	0.472	0.535	1.193	0.299	0.59	1.208	0.104	0.529
893	4.465	1.397	1.061	0.376	1.209	1.039	0.239	1.26	0.943	0.195	1.245	0.713	0.169	1.218	0.514	0.246	1.24	0.447	0.238	1.291	0.297	0.18	1.388	0.102	0.212	1.276	0.017	0.2	1.239	1.034	0.542	1.303	0.945	0.576	1.228	0.689	0.6	1.136	0.551	0.527	1.151	0.471	0.536	1.192	0.299	0.591	1.208	0.104	0.529
894	4.47	1.395	1.061	0.377	1.208	1.039	0.239	1.259	0.943	0.196	1.244	0.713	0.17	1.217	0.513	0.247	1.239	0.447	0.238	1.291	0.297	0.18	1.388	0.103	0.212	1.276	0.017	0.2	1.236	1.034	0.543	1.301	0.945	0.577	1.226	0.689	0.601	1.135	0.551	0.528	1.15	0.471	0.536	1.191	0.298	0.591	1.208	0.104	0.53
895	4.475	1.393	1.061	0.379	1.206	1.039	0.24	1.258	0.943	0.197	1.243	0.713	0.171	1.216	0.513	0.247	1.238	0.447	0.238	1.29	0.297	0.181	1.388	0.103	0.212	1.276	0.017	0.2	1.234	1.034	0.543	1.299	0.946	0.578	1.224	0.688	0.601	1.134	0.55	0.529	1.149	0.47	0.537	1.19	0.298	0.592	1.207	0.104	0.53
896	4.48	1.391	1.061	0.38	1.205	1.039	0.24	1.257	0.943	0.197	1.242	0.713	0.171	1.215	0.513	0.247	1.238	0.447	0.239	1.29	0.297	0.181	1.388	0.103	0.212	1.276	0.017	0.2	1.232	1.035	0.544	1.297	0.946	0.579	1.222	0.688	0.602	1.133	0.549	0.529	1.148	0.47	0.537	1.189	0.298	0.592	1.207	0.104	0.53
897	4.485	1.39	1.061	0.381	1.204	1.038	0.241	1.255	0.943	0.199	1.241	0.713	0.172	1.214	0.513	0.248	1.237	0.447	0.239	1.29	0.298	0.181	1.388	0.103	0.212	1.276	0.017	0.2	1.229	1.035	0.545	1.294	0.947	0.58	1.219	0.688	0.603	1.131	0.549	0.53	1.147	0.469	0.538	1.188	0.297	0.592	1.207	0.103	0.53
898	4.49	1.388	1.061	0.382	1.203	1.038	0.242	1.253	0.942	0.2	1.241	0.713	0.173	1.213	0.512	0.248	1.237	0.447	0.24	1.29	0.298	0.181	1.388	0.103	0.212	1.276	0.017	0.2	1.227	1.035	0.546	1.292	0.947	0.581	1.217	0.688	0.603	1.13	0.549	0.53	1.146	0.469	0.538	1.187	0.297	0.592	1.207	0.103	0.53
899	4.495	1.386	1.062	0.384	1.201	1.038	0.243	1.252	0.943	0.2	1.24	0.713	0.173	1.213	0.512	0.249	1.237	0.447	0.24	1.29	0.298	0.181	1.388	0.103	0.212	1.276	0.017	0.2	1.225	1.035	0.546	1.289	0.947	0.583	1.215	0.688	0.604	1.129	0.548	0.53	1.145	0.469	0.538	1.186	0.297	0.592	1.207	0.103	0.53
900	4.5	1.384	1.062	0.385	1.199	1.038	0.244	1.25	0.943	0.202	1.24	0.714	0.174	1.212	0.512	0.249	1.236	0.447	0.24	1.29	0.298	0.181	1.388	0.103	0.212	1.276	0.017	0.2	1.223	1.036	0.547	1.286	0.947	0.584	1.213	0.688	0.604	1.128	0.548	0.531	1.144	0.469	0.539	1.185	0.297	0.592	1.207	0.104	0.53
901	4.505	1.382	1.062	0.386	1.197	1.038	0.245	1.249	0.943	0.203	1.239	0.714	0.175	1.212	0.513	0.25	1.236	0.447	0.241	1.29	0.298	0.182	1.388	0.104	0.212	1.276	0.017	0.2	1.221	1.036	0.548	1.284	0.947	0.585	1.211	0.688	0.605	1.126	0.548	0.531	1.143	0.469	0.539	1.185	0.297	0.592	1.207	0.104	0.53
902	4.51	1.38	1.062	0.388	1.196	1.038	0.245	1.248	0.943	0.204	1.238	0.714	0.176	1.212	0.513	0.25	1.235	0.447	0.241	1.29	0.299	0.182	1.388	0.104	0.213	1.276	0.017	0.2	1.218	1.036	0.55	1.281	0.947	0.586	1.209	0.688	0.605	1.126	0.547	0.531	1.142	0.469	0.539	1.184	0.297	0.592	1.207	0.104	0.53
903	4.515	1.378	1.062	0.389	1.194	1.038	0.246	1.246	0.944	0.205	1.237	0.714	0.178	1.211	0.513	0.251	1.235	0.447	0.242	1.29	0.299	0.182	1.388	0.104	0.213	1.276	0.017	0.2	1.216	1.036	0.55	1.279	0.948	0.587	1.208	0.688	0.606	1.125	0.547	0.532	1.141	0.469	0.539	1.183	0.296	0.592	1.207	0.104	0.53
904	4.52	1.376	1.062	0.391	1.192	1.039	0.248	1.245	0.943	0.206	1.236	0.714	0.179	1.211	0.513	0.251	1.235	0.447	0.242	1.29	0.299	0.182	1.388	0.105	0.213	1.276	0.017	0.2	1.214	1.036	0.551	1.277	0.948	0.588	1.206	0.689	0.606	1.124	0.548	0.532	1.14	0.469	0.539	1.183	0.296	0.592	1.207	0.104	0.53
905	4.525	1.374	1.062	0.392	1.191	1.039	0.248	1.243	0.944	0.207	1.236	0.713	0.18	1.211	0.513	0.251	1.234	0.448	0.243	1.29	0.3	0.183	1.388	0.105	0.213	1.276	0.017	0.2	1.212	1.036	0.552	1.275	0.948	0.589	1.205	0.688	0.607	1.123	0.548	0.532	1.139	0.468	0.539	1.182	0.296	0.592	1.207	0.104	0.53
906	4.53	1.372	1.062	0.394	1.189	1.039	0.249	1.241	0.944	0.208	1.235	0.714	0.18	1.21	0.514	0.252	1.234	0.448	0.243	1.289	0.3	0.183	1.387	0.105	0.213	1.276	0.017	0.2	1.209	1.036	0.554	1.273	0.949	0.59	1.203	0.688	0.608	1.123	0.548	0.532	1.138	0.468	0.539	1.181	0.296	0.592	1.207	0.104	0.53
907	4.535	1.37	1.063	0.395	1.188	1.04	0.25	1.24	0.944	0.209	1.235	0.714	0.18	1.21	0.514	0.253	1.234	0.448	0.244	1.289	0.301	0.184	1.387	0.106	0.213	1.276	0.017	0.2	1.208	1.036	0.554	1.271	0.948	0.591	1.202	0.688	0.608	1.122	0.547	0.532	1.137	0.468	0.539	1.181	0.296	0.592	1.207	0.104	0.53
908	4.54	1.368	1.063	0.397	1.186	1.04	0.251	1.238	0.944	0.21	1.234	0.714	0.181	1.209	0.514	0.254	1.233	0.448	0.245	1.289	0.302	0.185	1.387	0.106	0.214	1.276	0.017	0.2	1.206	1.036	0.555	1.268	0.947	0.592	1.201	0.688	0.608	1.12	0.547	0.532	1.136	0.468	0.539	1.18	0.296	0.592	1.207	0.104	0.53
909	4.545	1.366	1.063	0.398	1.185	1.04	0.252	1.237	0.944	0.211	1.233	0.714	0.182	1.209	0.514	0.255	1.233	0.448	0.246	1.289	0.302	0.185	1.387	0.107	0.214	1.276	0.017	0.201	1.204	1.036	0.556	1.266	0.947	0.593	1.199	0.688	0.609	1.119	0.547	0.532	1.136	0.468	0.539	1.179	0.295	0.592	1.207	0.104	0.53
910	4.55	1.365	1.063	0.399	1.184	1.04	0.253	1.236	0.945	0.212	1.232	0.715	0.183	1.208	0.515	0.256	1.232	0.449	0.247	1.288	0.303	0.186	1.387	0.107	0.215	1.276	0.017	0.201	1.202	1.036	0.558	1.264	0.947	0.594	1.198	0.688	0.609	1.118	0.546	0.531	1.135	0.467	0.539	1.178	0.295	0.592	1.207	0.104	0.53
911	4.555	1.363	1.064	0.4	1.183	1.041	0.254	1.234	0.945	0.213	1.232	0.715	0.184	1.207	0.515	0.257	1.231	0.449	0.248	1.288	0.303	0.187	1.386	0.107	0.215	1.276	0.018	0.201	1.199	1.036	0.558	1.262	0.947	0.595	1.196	0.687	0.61	1.116	0.546	0.531	1.134	0.467	0.539	1.177	0.295	0.592	1.207	0.104	0.53
912	4.56	1.361	1.064	0.402	1.182	1.041	0.254	1.233	0.945	0.213	1.231	0.716	0.185	1.207	0.515	0.258	1.231	0.45	0.248	1.287	0.304	0.187	1.386	0.108	0.216	1.276	0.018	0.201	1.197	1.036	0.559	1.26	0.948	0.596	1.195	0.687	0.61	1.115	0.546	0.531	1.133	0.467	0.539	1.177	0.295	0.592	1.207	0.104	0.53
913	4.565	1.36	1.064	0.403	1.18	1.041	0.256	1.232	0.945	0.214	1.23	0.716	0.186	1.205	0.515	0.259	1.23	0.45	0.249	1.287	0.304	0.188	1.386	0.108	0.216	1.277	0.018	0.201	1.195	1.035	0.559	1.257	0.948	0.597	1.194	0.687	0.61	1.114	0.546	0.531	1.132	0.467	0.539	1.176	0.295	0.592	1.206	0.104	0.53
914	4.57	1.358	1.065	0.404	1.179	1.042	0.257	1.23	0.946	0.215	1.229	0.716	0.187	1.204	0.515	0.26	1.229	0.45	0.25	1.286	0.305	0.189	1.386	0.109	0.217	1.277	0.018	0.201	1.192	1.035	0.561	1.256	0.948	0.598	1.192	0.687	0.61	1.113	0.546	0.531	1.131	0.467	0.539	1.175	0.294	0.592	1.206	0.104	0.53
915	4.575	1.357	1.065	0.405	1.178	1.042	0.258	1.229	0.946	0.216	1.228	0.717	0.188	1.203	0.516	0.261	1.228	0.451	0.251	1.285	0.305	0.19	1.385	0.11	0.218	1.277	0.018	0.202	1.191	1.035	0.562	1.254	0.948	0.599	1.191	0.687	0.611	1.113	0.545	0.532	1.13	0.466	0.539	1.174	0.294	0.592	1.206	0.104	0.529
916	4.58	1.355	1.065	0.406	1.177	1.042	0.258	1.228	0.946	0.217	1.227	0.717	0.19	1.202	0.516	0.261	1.227	0.451	0.252	1.285	0.306	0.19	1.385	0.11	0.219	1.277	0.018	0.202	1.19	1.035	0.563	1.252	0.948	0.6	1.19	0.687	0.611	1.112	0.545	0.532	1.129	0.466	0.539	1.174	0.294	0.592	1.206	0.104	0.529
917	4.585	1.353	1.066	0.408	1.175	1.043	0.258	1.227	0.947	0.217	1.225	0.717	0.191	1.201	0.516	0.262	1.226	0.452	0.253	1.284	0.307	0.191	1.384	0.111	0.219	1.277	0.018	0.202	1.188	1.035	0.563	1.25	0.947	0.6	1.188	0.687	0.612	1.111	0.545	0.532	1.129	0.466	0.539	1.173	0.294	0.593	1.206	0.103	0.529
918	4.59	1.352	1.066	0.409	1.173	1.043	0.259	1.225	0.947	0.218	1.224	0.717	0.191	1.199	0.517	0.263	1.225	0.452	0.253	1.283	0.308	0.192	1.384	0.112	0.22	1.277	0.019	0.202	1.187	1.035	0.564	1.248	0.947	0.601	1.187	0.687	0.612	1.11	0.545	0.532	1.128	0.466	0.539	1.172	0.293	0.593	1.205	0.103	0.529
919	4.595	1.35	1.066	0.41	1.171	1.044	0.26	1.225	0.948	0.219	1.223	0.717	0.192	1.197	0.517	0.264	1.223	0.452	0.254	1.283	0.308	0.193	1.383	0.114	0.22	1.276	0.019	0.202	1.184	1.036	0.566	1.246	0.947	0.602	1.185	0.686	0.613	1.109	0.545	0.532	1.128	0.466	0.54	1.172	0.293	0.593	1.205	0.103	0.529
920	4.6	1.348	1.067	0.41	1.169	1.044	0.261	1.224	0.948	0.22	1.221	0.717	0.193	1.196	0.517	0.265	1.221	0.453	0.255	1.282	0.309	0.193	1.382	0.114	0.221	1.276	0.019	0.203	1.182	1.035	0.566	1.244	0.947	0.602	1.184	0.686	0.613	1.108	0.545	0.532	1.127	0.466	0.54	1.171	0.293	0.593	1.205	0.102	0.53
921	4.605	1.347	1.067	0.412	1.168	1.044	0.262	1.223	0.949	0.221	1.22	0.718	0.194	1.194	0.518	0.265	1.22	0.453	0.256	1.28	0.31	0.193	1.381	0.116	0.221	1.276	0.02	0.203	1.18	1.035	0.567	1.242	0.947	0.603	1.183	0.686	0.614	1.108	0.545	0.532	1.126	0.466	0.54	1.17	0.293	0.593	1.205	0.102	0.53
922	4.61	1.346	1.067	0.413	1.168	1.044	0.262	1.222	0.949	0.222	1.219	0.718	0.195	1.192	0.518	0.266	1.218	0.453	0.257	1.279	0.31	0.194	1.381	0.117	0.221	1.277	0.02	0.203	1.178	1.035	0.567	1.241	0.947	0.604	1.182	0.686	0.614	1.107	0.545	0.532	1.125	0.466	0.541	1.17	0.293	0.593	1.204	0.102	0.53
923	4.615	1.344	1.068	0.413	1.167	1.045	0.263	1.222	0.95	0.223	1.217	0.718	0.195	1.19	0.519	0.267	1.216	0.454	0.257	1.277	0.311	0.195	1.38	0.118	0.222	1.277	0.02	0.203	1.176	1.035	0.568	1.239	0.947	0.604	1.181	0.686	0.615	1.107	0.545	0.532	1.125	0.466	0.541	1.169	0.293	0.593	1.204	0.102	0.53
924	4.62	1.343	1.068	0.414	1.165	1.045	0.264	1.221	0.951	0.223	1.216	0.719	0.196	1.188	0.519	0.267	1.214	0.454	0.258	1.276	0.312	0.195	1.379	0.119	0.222	1.277	0.02	0.203	1.174	1.036	0.569	1.237	0.947	0.605	1.179	0.686	0.615	1.107	0.544	0.533	1.124	0.466	0.541	1.169	0.293	0.593	1.204	0.102	0.53
925	4.625	1.341	1.068	0.416	1.164	1.046	0.265	1.221	0.952	0.223	1.214	0.719	0.197	1.186	0.519	0.268	1.212	0.455	0.258	1.274	0.312	0.195	1.379	0.119	0.222	1.277	0.021	0.203	1.173	1.036	0.57	1.235	0.947	0.606	1.179	0.686	0.615	1.106	0.544	0.533	1.124	0.466	0.541	1.168	0.292	0.594	1.204	0.102	0.53
926	4.63	1.34	1.069	0.416	1.163	1.046	0.266	1.22	0.952	0.224	1.212	0.719	0.198	1.183	0.52	0.268	1.21	0.455	0.259	1.272	0.313	0.196	1.378	0.12	0.223	1.277	0.021	0.203	1.172	1.036	0.571	1.235	0.948	0.607	1.178	0.687	0.616	1.105	0.544	0.534	1.124	0.466	0.541	1.168	0.292	0.594	1.204	0.102	0.53
927	4.635	1.338	1.069	0.417	1.163	1.046	0.267	1.219	0.952	0.224	1.211	0.719	0.198	1.181	0.52	0.269	1.207	0.455	0.259	1.271	0.314	0.196	1.377	0.122	0.223	1.277	0.021	0.203	1.171	1.036	0.571	1.237	0.95	0.608	1.177	0.687	0.616	1.105	0.544	0.534	1.124	0.465	0.541	1.168	0.292	0.594	1.204	0.102	0.53
928	4.64	1.337	1.069	0.418	1.163	1.046	0.267	1.217	0.952	0.225	1.209	0.719	0.198	1.178	0.52	0.269	1.205	0.456	0.259	1.269	0.314	0.197	1.376	0.123	0.223	1.277	0.022	0.203	1.17	1.036	0.572	1.236	0.951	0.608	1.176	0.687	0.617	1.104	0.544	0.534	1.124	0.465	0.542	1.167	0.292	0.594	1.204	0.102	0.53
929	4.645	1.336	1.07	0.419	1.162	1.047	0.268	1.215	0.952	0.226	1.207	0.72	0.199	1.176	0.521	0.269	1.202	0.456	0.26	1.267	0.315	0.197	1.375	0.124	0.223	1.276	0.022	0.203	1.168	1.036	0.573	1.234	0.95	0.609	1.175	0.687	0.618	1.104	0.544	0.534	1.123	0.465	0.542	1.167	0.292	0.594	1.204	0.102	0.53
930	4.65	1.334	1.07	0.42	1.16	1.047	0.268	1.214	0.953	0.226	1.205	0.721	0.199	1.174	0.521	0.269	1.2	0.457	0.26	1.265	0.316	0.197	1.374	0.125	0.223	1.276	0.022	0.203	1.166	1.037	0.574	1.228	0.948	0.608	1.174	0.687	0.618	1.104	0.544	0.535	1.123	0.465	0.543	1.167	0.292	0.595	1.204	0.102	0.53
931	4.655	1.333	1.07	0.421	1.159	1.048	0.269	1.213	0.953	0.227	1.204	0.721	0.2	1.172	0.522	0.27	1.198	0.457	0.26	1.263	0.317	0.198	1.373	0.126	0.224	1.276	0.022	0.203	1.165	1.037	0.574	1.226	0.948	0.609	1.173	0.687	0.619	1.104	0.544	0.535	1.123	0.465	0.543	1.167	0.291	0.595	1.204	0.102	0.53
932	4.66	1.332	1.071	0.422	1.159	1.048	0.27	1.212	0.953	0.227	1.202	0.722	0.2	1.169	0.522	0.27	1.195	0.458	0.261	1.261	0.318	0.198	1.372	0.128	0.224	1.275	0.023	0.203	1.163	1.037	0.575	1.224	0.948	0.609	1.173	0.687	0.619	1.104	0.544	0.536	1.122	0.465	0.544	1.167	0.291	0.595	1.204	0.102	0.531
933	4.665	1.331	1.071	0.423	1.158	1.048	0.271	1.211	0.954	0.228	1.2	0.722	0.201	1.166	0.522	0.27	1.193	0.458	0.261	1.26	0.318	0.198	1.371	0.129	0.225	1.274	0.023	0.204	1.161	1.037	0.575	1.223	0.948	0.61	1.172	0.687	0.62	1.104	0.544	0.537	1.122	0.465	0.544	1.167	0.291	0.596	1.204	0.102	0.531
934	4.67	1.33	1.071	0.424	1.157	1.049	0.272	1.21	0.954	0.228	1.199	0.723	0.201	1.164	0.523	0.27	1.19	0.459	0.261	1.258	0.319	0.198	1.37	0.13	0.225	1.274	0.024	0.204	1.16	1.037	0.575	1.222	0.949	0.61	1.172	0.687	0.621	1.104	0.544	0.537	1.123	0.465	0.545	1.167	0.291	0.596	1.204	0.102	0.531
935	4.675	1.328	1.072	0.425	1.156	1.049	0.272	1.209	0.954	0.229	1.197	0.723	0.201	1.162	0.523	0.27	1.188	0.459	0.261	1.256	0.32	0.198	1.369	0.132	0.225	1.275	0.024	0.204	1.157	1.037	0.576	1.221	0.949	0.611	1.171	0.687	0.621	1.103	0.544	0.538	1.123	0.465	0.545	1.168	0.291	0.596	1.204	0.102	0.531
936	4.68	1.327	1.072	0.426	1.155	1.05	0.272	1.209	0.955	0.229	1.195	0.724	0.201	1.159	0.524	0.27	1.185	0.46	0.261	1.254	0.321	0.199	1.367	0.133	0.226	1.274	0.024	0.204	1.156	1.037	0.577	1.219	0.949	0.612	1.171	0.688	0.622	1.103	0.544	0.538	1.123	0.465	0.546	1.168	0.291	0.597	1.204	0.102	0.531
937	4.685	1.326	1.073	0.427	1.154	1.05	0.273	1.21	0.957	0.229	1.194	0.724	0.201	1.156	0.525	0.27	1.183	0.46	0.261	1.252	0.322	0.199	1.366	0.134	0.226	1.274	0.024	0.204	1.154	1.037	0.578	1.218	0.949	0.613	1.17	0.688	0.623	1.103	0.544	0.538	1.123	0.465	0.547	1.168	0.29	0.597	1.204	0.102	0.531
938	4.69	1.325	1.073	0.428	1.154	1.051	0.273	1.21	0.958	0.23	1.192	0.725	0.201	1.154	0.525	0.27	1.181	0.461	0.261	1.25	0.322	0.199	1.365	0.135	0.226	1.273	0.024	0.204	1.153	1.038	0.578	1.217	0.95	0.614	1.17	0.688	0.624	1.103	0.543	0.539	1.123	0.465	0.548	1.168	0.29	0.598	1.204	0.102	0.531
939	4.695	1.325	1.074	0.429	1.154	1.051	0.273	1.209	0.958	0.23	1.19	0.725	0.201	1.151	0.526	0.27	1.178	0.462	0.261	1.249	0.323	0.199	1.363	0.136	0.227	1.272	0.024	0.205	1.152	1.038	0.578	1.215	0.949	0.614	1.169	0.689	0.624	1.103	0.543	0.54	1.123	0.465	0.548	1.168	0.29	0.598	1.204	0.102	0.532
940	4.7	1.323	1.074	0.43	1.153	1.052	0.274	1.209	0.959	0.231	1.189	0.725	0.201	1.149	0.527	0.27	1.176	0.462	0.261	1.247	0.325	0.199	1.361	0.137	0.227	1.271	0.024	0.205	1.151	1.037	0.579	1.213	0.948	0.615	1.169	0.689	0.625	1.103	0.543	0.541	1.123	0.465	0.549	1.168	0.29	0.599	1.204	0.101	0.532
941	4.705	1.322	1.074	0.43	1.152	1.053	0.275	1.208	0.959	0.231	1.188	0.726	0.202	1.147	0.528	0.27	1.174	0.463	0.261	1.245	0.325	0.199	1.359	0.137	0.228	1.269	0.024	0.206	1.149	1.037	0.579	1.213	0.949	0.615	1.168	0.689	0.625	1.103	0.543	0.542	1.123	0.465	0.55	1.168	0.29	0.6	1.204	0.101	0.532
942	4.71	1.321	1.074	0.431	1.152	1.054	0.275	1.208	0.96	0.231	1.186	0.727	0.202	1.145	0.528	0.269	1.172	0.463	0.261	1.244	0.326	0.199	1.357	0.138	0.228	1.266	0.024	0.207	1.148	1.037	0.58	1.216	0.952	0.615	1.168	0.689	0.626	1.103	0.543	0.543	1.124	0.465	0.551	1.169	0.289	0.6	1.204	0.101	0.532
943	4.715	1.32	1.075	0.432	1.151	1.054	0.276	1.207	0.96	0.232	1.185	0.727	0.202	1.143	0.529	0.269	1.169	0.464	0.261	1.242	0.327	0.199	1.354	0.138	0.229	1.263	0.024	0.207	1.147	1.037	0.58	1.216	0.953	0.616	1.167	0.689	0.626	1.103	0.543	0.543	1.124	0.464	0.552	1.169	0.289	0.601	1.204	0.101	0.533
944	4.72	1.319	1.075	0.433	1.15	1.055	0.276	1.207	0.961	0.232	1.184	0.728	0.202	1.141	0.529	0.269	1.167	0.465	0.261	1.24	0.328	0.199	1.351	0.138	0.229	1.26	0.024	0.208	1.146	1.037	0.581	1.213	0.952	0.616	1.167	0.689	0.627	1.103	0.543	0.544	1.124	0.464	0.552	1.169	0.289	0.601	1.204	0.101	0.533
945	4.725	1.318	1.075	0.434	1.15	1.055	0.277	1.207	0.962	0.232	1.183	0.728	0.202	1.139	0.53	0.269	1.165	0.465	0.261	1.237	0.328	0.199	1.348	0.138	0.23	1.256	0.024	0.209	1.144	1.037	0.581	1.209	0.951	0.615	1.166	0.69	0.628	1.103	0.543	0.545	1.125	0.464	0.553	1.17	0.29	0.601	1.204	0.101	0.533
946	4.73	1.317	1.076	0.434	1.149	1.055	0.277	1.207	0.962	0.232	1.183	0.729	0.202	1.137	0.53	0.269	1.163	0.466	0.26	1.235	0.328	0.199	1.344	0.138	0.23	1.252	0.023	0.21	1.142	1.038	0.582	1.207	0.95	0.616	1.166	0.69	0.629	1.103	0.543	0.545	1.125	0.464	0.553	1.17	0.29	0.602	1.204	0.101	0.533
947	4.735	1.316	1.076	0.435	1.149	1.055	0.277	1.206	0.962	0.232	1.182	0.729	0.203	1.135	0.531	0.269	1.161	0.467	0.26	1.232	0.329	0.2	1.34	0.138	0.231	1.247	0.023	0.211	1.141	1.038	0.582	1.206	0.951	0.616	1.166	0.69	0.629	1.103	0.543	0.546	1.125	0.464	0.554	1.17	0.289	0.602	1.204	0.101	0.533
948	4.74	1.315	1.076	0.436	1.148	1.056	0.277	1.205	0.962	0.233	1.181	0.73	0.203	1.134	0.532	0.269	1.159	0.467	0.26	1.229	0.329	0.2	1.335	0.137	0.231	1.242	0.023	0.212	1.14	1.037	0.582	1.205	0.951	0.616	1.165	0.69	0.63	1.103	0.543	0.547	1.125	0.464	0.554	1.17	0.289	0.602	1.204	0.101	0.533
949	4.745	1.314	1.077	0.437	1.147	1.056	0.278	1.204	0.962	0.233	1.18	0.73	0.203	1.132	0.532	0.269	1.157	0.468	0.261	1.226	0.329	0.2	1.331	0.137	0.231	1.236	0.023	0.213	1.138	1.038	0.582	1.203	0.951	0.617	1.165	0.691	0.63	1.104	0.543	0.548	1.125	0.464	0.555	1.171	0.289	0.603	1.204	0.101	0.533
950	4.75	1.313	1.077	0.437	1.147	1.056	0.278	1.204	0.963	0.234	1.179	0.73	0.203	1.13	0.533	0.268	1.155	0.469	0.261	1.223	0.329	0.2	1.326	0.136	0.232	1.229	0.022	0.214	1.137	1.038	0.582	1.203	0.951	0.618	1.164	0.691	0.631	1.104	0.543	0.549	1.125	0.464	0.555	1.171	0.289	0.603	1.204	0.101	0.533
951	4.755	1.313	1.077	0.438	1.147	1.057	0.279	1.203	0.963	0.234	1.179	0.731	0.204	1.128	0.533	0.268	1.152	0.469	0.261	1.22	0.329	0.2	1.32	0.134	0.232	1.223	0.022	0.215	1.136	1.038	0.582	1.202	0.952	0.618	1.164	0.691	0.631	1.104	0.543	0.549	1.126	0.464	0.555	1.171	0.288	0.603	1.204	0.101	0.533
952	4.76	1.312	1.078	0.439	1.146	1.057	0.279	1.203	0.963	0.235	1.178	0.731	0.204	1.126	0.534	0.268	1.15	0.47	0.261	1.216	0.329	0.201	1.315	0.133	0.233	1.216	0.021	0.216	1.135	1.037	0.582	1.201	0.952	0.618	1.164	0.691	0.631	1.104	0.543	0.549	1.126	0.464	0.556	1.171	0.288	0.603	1.204	0.101	0.533
953	4.765	1.311	1.078	0.439	1.146	1.057	0.28	1.203	0.964	0.235	1.177	0.732	0.205	1.124	0.535	0.269	1.148	0.471	0.261	1.212	0.329	0.201	1.309	0.132	0.233	1.209	0.021	0.218	1.134	1.037	0.583	1.2	0.952	0.619	1.164	0.691	0.631	1.104	0.542	0.549	1.126	0.464	0.556	1.171	0.288	0.603	1.205	0.101	0.533
954	4.77	1.31	1.078	0.44	1.146	1.057	0.28	1.203	0.965	0.235	1.177	0.732	0.206	1.122	0.536	0.269	1.145	0.471	0.261	1.208	0.329	0.201	1.303	0.131	0.234	1.201	0.02	0.219	1.134	1.037	0.583	1.199	0.952	0.619	1.163	0.691	0.632	1.104	0.542	0.549	1.126	0.464	0.556	1.172	0.288	0.603	1.205	0.101	0.533
955	4.775	1.309	1.079	0.44	1.145	1.058	0.281	1.202	0.965	0.236	1.176	0.732	0.206	1.12	0.537	0.269	1.142	0.471	0.261	1.204	0.329	0.202	1.297	0.13	0.234	1.194	0.02	0.22	1.132	1.037	0.584	1.198	0.952	0.619	1.163	0.691	0.632	1.104	0.542	0.55	1.126	0.464	0.556	1.172	0.288	0.603	1.205	0.101	0.533
956	4.78	1.308	1.079	0.441	1.145	1.058	0.281	1.202	0.965	0.236	1.175	0.732	0.206	1.118	0.538	0.269	1.139	0.472	0.261	1.199	0.329	0.202	1.29	0.129	0.234	1.186	0.02	0.222	1.131	1.038	0.584	1.198	0.952	0.619	1.163	0.691	0.632	1.104	0.542	0.55	1.126	0.464	0.556	1.172	0.288	0.603	1.205	0.101	0.533
957	4.785	1.308	1.079	0.442	1.144	1.059	0.281	1.202	0.966	0.236	1.174	0.733	0.207	1.116	0.538	0.27	1.136	0.473	0.262	1.195	0.328	0.202	1.283	0.127	0.235	1.178	0.02	0.223	1.13	1.038	0.583	1.196	0.952	0.619	1.162	0.691	0.632	1.104	0.542	0.55	1.126	0.464	0.557	1.172	0.288	0.603	1.205	0.101	0.533
958	4.79	1.307	1.079	0.442	1.144	1.059	0.281	1.202	0.966	0.236	1.173	0.733	0.207	1.113	0.539	0.27	1.133	0.473	0.262	1.19	0.329	0.203	1.277	0.127	0.235	1.17	0.019	0.224	1.129	1.038	0.583	1.195	0.952	0.62	1.162	0.691	0.632	1.103	0.542	0.55	1.126	0.464	0.557	1.172	0.288	0.603	1.205	0.101	0.533
959	4.795	1.307	1.079	0.443	1.144	1.059	0.281	1.201	0.966	0.237	1.173	0.733	0.207	1.111	0.54	0.27	1.13	0.474	0.262	1.185	0.329	0.203	1.27	0.125	0.236	1.162	0.02	0.226	1.127	1.039	0.583	1.194	0.952	0.62	1.161	0.691	0.632	1.103	0.542	0.55	1.126	0.463	0.557	1.172	0.288	0.603	1.205	0.101	0.533
960	4.8	1.305	1.08	0.444	1.144	1.06	0.282	1.201	0.967	0.237	1.172	0.734	0.208	1.108	0.541	0.27	1.127	0.475	0.263	1.18	0.328	0.204	1.263	0.124	0.237	1.154	0.02	0.227	1.125	1.039	0.584	1.194	0.952	0.62	1.16	0.69	0.632	1.102	0.542	0.55	1.125	0.463	0.557	1.172	0.288	0.603	1.204	0.101	0.533
961	4.805	1.305	1.08	0.444	1.144	1.06	0.282	1.201	0.967	0.237	1.17	0.734	0.208	1.106	0.542	0.271	1.124	0.475	0.263	1.175	0.328	0.204	1.256	0.124	0.237	1.145	0.02	0.228	1.124	1.038	0.584	1.194	0.953	0.621	1.159	0.69	0.632	1.102	0.542	0.55	1.125	0.463	0.557	1.172	0.288	0.603	1.204	0.101	0.533
962	4.81	1.304	1.08	0.445	1.143	1.06	0.282	1.201	0.968	0.237	1.169	0.735	0.208	1.103	0.543	0.272	1.12	0.476	0.264	1.17	0.329	0.205	1.249	0.123	0.238	1.138	0.021	0.229	1.123	1.038	0.584	1.192	0.952	0.621	1.158	0.69	0.632	1.101	0.542	0.55	1.125	0.463	0.557	1.172	0.288	0.603	1.204	0.101	0.533
963	4.815	1.304	1.08	0.445	1.143	1.061	0.282	1.201	0.968	0.238	1.168	0.735	0.208	1.1	0.543	0.272	1.117	0.476	0.264	1.166	0.329	0.205	1.242	0.123	0.239	1.13	0.021	0.231	1.122	1.038	0.584	1.189	0.951	0.621	1.157	0.69	0.632	1.1	0.542	0.55	1.124	0.462	0.556	1.171	0.287	0.603	1.204	0.101	0.533
964	4.82	1.303	1.08	0.446	1.143	1.061	0.282	1.201	0.968	0.238	1.167	0.735	0.209	1.097	0.544	0.272	1.113	0.477	0.265	1.161	0.329	0.206	1.235	0.122	0.239	1.122	0.022	0.231	1.121	1.038	0.584	1.188	0.95	0.621	1.156	0.69	0.632	1.1	0.542	0.55	1.124	0.462	0.556	1.171	0.287	0.603	1.204	0.101	0.533
965	4.825	1.302	1.08	0.447	1.143	1.062	0.282	1.201	0.969	0.238	1.165	0.736	0.209	1.094	0.545	0.273	1.11	0.478	0.265	1.155	0.329	0.206	1.228	0.122	0.24	1.114	0.023	0.232	1.12	1.038	0.584	1.187	0.95	0.621	1.155	0.69	0.632	1.099	0.542	0.55	1.123	0.462	0.556	1.171	0.287	0.603	1.204	0.101	0.533
966	4.83	1.302	1.08	0.447	1.143	1.062	0.282	1.201	0.969	0.238	1.164	0.736	0.209	1.091	0.546	0.273	1.106	0.479	0.265	1.151	0.33	0.207	1.221	0.121	0.241	1.106	0.023	0.233	1.119	1.038	0.584	1.186	0.95	0.621	1.154	0.69	0.632	1.099	0.542	0.55	1.123	0.462	0.556	1.171	0.287	0.603	1.204	0.101	0.533
967	4.835	1.302	1.08	0.447	1.143	1.062	0.282	1.201	0.969	0.238	1.162	0.737	0.209	1.088	0.547	0.274	1.103	0.48	0.266	1.146	0.33	0.207	1.214	0.121	0.242	1.098	0.024	0.234	1.118	1.038	0.584	1.185	0.95	0.621	1.154	0.69	0.632	1.098	0.541	0.549	1.123	0.461	0.556	1.17	0.287	0.603	1.204	0.101	0.533
968	4.84	1.301	1.08	0.448	1.143	1.062	0.283	1.201	0.97	0.238	1.161	0.737	0.209	1.085	0.548	0.274	1.099	0.481	0.266	1.141	0.331	0.208	1.208	0.121	0.242	1.09	0.025	0.235	1.118	1.037	0.584	1.185	0.951	0.621	1.153	0.69	0.632	1.098	0.541	0.549	1.122	0.461	0.556	1.17	0.287	0.603	1.204	0.101	0.533
969	4.845	1.3	1.081	0.449	1.142	1.063	0.283	1.201	0.97	0.238	1.159	0.737	0.209	1.081	0.549	0.275	1.095	0.482	0.267	1.136	0.332	0.208	1.201	0.121	0.243	1.083	0.026	0.236	1.117	1.037	0.584	1.184	0.951	0.621	1.152	0.691	0.632	1.097	0.541	0.549	1.122	0.461	0.556	1.17	0.287	0.603	1.204	0.101	0.533
970	4.85	1.3	1.081	0.449	1.142	1.063	0.283	1.2	0.97	0.238	1.156	0.737	0.21	1.077	0.55	0.275	1.091	0.483	0.267	1.131	0.332	0.209	1.194	0.121	0.244	1.076	0.028	0.236	1.116	1.037	0.584	1.184	0.951	0.621	1.152	0.691	0.632	1.097	0.541	0.549	1.122	0.461	0.556	1.17	0.287	0.603	1.204	0.101	0.533
971	4.855	1.299	1.081	0.449	1.142	1.063	0.283	1.2	0.97	0.238	1.154	0.738	0.21	1.074	0.551	0.275	1.087	0.484	0.267	1.127	0.333	0.209	1.188	0.121	0.245	1.069	0.029	0.237	1.115	1.037	0.584	1.183	0.95	0.621	1.151	0.691	0.633	1.096	0.541	0.549	1.122	0.461	0.556	1.169	0.287	0.603	1.204	0.101	0.533
972	4.86	1.299	1.081	0.45	1.142	1.063	0.283	1.199	0.97	0.238	1.152	0.738	0.211	1.071	0.552	0.275	1.084	0.485	0.268	1.122	0.333	0.21	1.182	0.122	0.246	1.062	0.03	0.238	1.114	1.037	0.584	1.181	0.95	0.621	1.15	0.691	0.633	1.096	0.541	0.549	1.121	0.461	0.556	1.169	0.287	0.603	1.204	0.101	0.533
973	4.865	1.298	1.081	0.45	1.141	1.063	0.283	1.199	0.971	0.238	1.15	0.738	0.211	1.067	0.553	0.276	1.08	0.486	0.268	1.118	0.334	0.211	1.176	0.122	0.247	1.055	0.031	0.239	1.112	1.037	0.584	1.179	0.95	0.621	1.149	0.691	0.633	1.096	0.541	0.549	1.121	0.461	0.556	1.169	0.286	0.603	1.204	0.101	0.533
974	4.87	1.297	1.081	0.451	1.141	1.064	0.283	1.198	0.971	0.239	1.148	0.739	0.21	1.063	0.554	0.276	1.076	0.487	0.268	1.113	0.335	0.211	1.17	0.123	0.248	1.048	0.032	0.239	1.111	1.037	0.584	1.178	0.95	0.621	1.149	0.691	0.633	1.096	0.541	0.549	1.121	0.461	0.556	1.169	0.286	0.603	1.204	0.101	0.533
975	4.875	1.296	1.081	0.451	1.141	1.064	0.283	1.198	0.971	0.239	1.146	0.739	0.21	1.06	0.555	0.276	1.073	0.489	0.268	1.109	0.336	0.211	1.164	0.123	0.249	1.042	0.034	0.24	1.111	1.037	0.584	1.177	0.95	0.621	1.148	0.691	0.633	1.096	0.541	0.549	1.121	0.462	0.556	1.169	0.286	0.603	1.204	0.101	0.533
976	4.88	1.296	1.081	0.451	1.141	1.064	0.283	1.198	0.971	0.239	1.144	0.739	0.211	1.057	0.557	0.276	1.069	0.49	0.269	1.104	0.336	0.212	1.158	0.124	0.25	1.035	0.035	0.24	1.11	1.037	0.583	1.176	0.95	0.621	1.148	0.691	0.633	1.096	0.541	0.55	1.12	0.462	0.556	1.169	0.286	0.603	1.204	0.101	0.533
977	4.885	1.295	1.08	0.451	1.141	1.064	0.283	1.197	0.971	0.239	1.142	0.74	0.211	1.053	0.558	0.276	1.065	0.491	0.269	1.1	0.338	0.213	1.152	0.125	0.25	1.029	0.037	0.24	1.109	1.037	0.583	1.176	0.95	0.621	1.147	0.691	0.633	1.095	0.541	0.55	1.12	0.462	0.556	1.169	0.286	0.603	1.204	0.101	0.533
978	4.89	1.295	1.08	0.452	1.141	1.064	0.284	1.197	0.971	0.239	1.14	0.74	0.211	1.05	0.559	0.276	1.061	0.492	0.269	1.095	0.339	0.213	1.146	0.125	0.251	1.023	0.038	0.241	1.108	1.037	0.583	1.175	0.95	0.621	1.146	0.691	0.633	1.095	0.541	0.55	1.12	0.462	0.556	1.168	0.286	0.603	1.204	0.101	0.533
979	4.895	1.294	1.08	0.452	1.141	1.064	0.284	1.197	0.971	0.239	1.138	0.741	0.211	1.046	0.561	0.277	1.057	0.493	0.27	1.091	0.339	0.213	1.141	0.126	0.252	1.016	0.039	0.241	1.107	1.037	0.583	1.174	0.95	0.621	1.145	0.691	0.633	1.094	0.541	0.55	1.12	0.461	0.556	1.168	0.286	0.603	1.204	0.101	0.532
980	4.9	1.293	1.08	0.452	1.14	1.064	0.284	1.196	0.972	0.239	1.136	0.741	0.211	1.043	0.562	0.277	1.053	0.494	0.27	1.086	0.34	0.214	1.135	0.127	0.252	1.01	0.041	0.242	1.106	1.037	0.583	1.173	0.95	0.621	1.145	0.691	0.633	1.094	0.541	0.55	1.119	0.461	0.556	1.168	0.286	0.603	1.204	0.101	0.532
981	4.905	1.292	1.08	0.453	1.14	1.064	0.284	1.195	0.972	0.239	1.134	0.742	0.211	1.04	0.564	0.277	1.049	0.495	0.27	1.082	0.341	0.214	1.13	0.127	0.253	1.004	0.042	0.242	1.105	1.037	0.583	1.172	0.95	0.621	1.144	0.691	0.633	1.094	0.541	0.55	1.119	0.461	0.556	1.167	0.286	0.603	1.204	0.101	0.532
982	4.91	1.292	1.08	0.453	1.14	1.064	0.284	1.195	0.972	0.239	1.132	0.742	0.211	1.036	0.565	0.277	1.046	0.496	0.27	1.077	0.342	0.214	1.124	0.128	0.253	0.999	0.043	0.242	1.104	1.037	0.583	1.171	0.95	0.621	1.143	0.691	0.633	1.093	0.541	0.55	1.118	0.461	0.556	1.167	0.286	0.603	1.204	0.101	0.532
983	4.915	1.291	1.08	0.453	1.139	1.064	0.284	1.194	0.972	0.239	1.13	0.742	0.211	1.033	0.565	0.277	1.042	0.498	0.271	1.073	0.343	0.215	1.119	0.129	0.254	0.993	0.044	0.242	1.104	1.037	0.583	1.17	0.95	0.621	1.142	0.691	0.633	1.093	0.541	0.55	1.118	0.461	0.556	1.167	0.286	0.602	1.203	0.101	0.532
984	4.92	1.29	1.08	0.453	1.138	1.065	0.284	1.194	0.972	0.239	1.128	0.743	0.211	1.029	0.566	0.277	1.038	0.499	0.271	1.069	0.345	0.215	1.113	0.13	0.254	0.987	0.046	0.243	1.103	1.037	0.583	1.17	0.95	0.621	1.141	0.691	0.633	1.092	0.541	0.55	1.118	0.461	0.556	1.166	0.285	0.602	1.203	0.102	0.532
985	4.925	1.29	1.08	0.453	1.136	1.065	0.285	1.193	0.972	0.24	1.127	0.743	0.211	1.026	0.568	0.278	1.034	0.5	0.271	1.064	0.345	0.215	1.108	0.131	0.254	0.981	0.047	0.243	1.102	1.037	0.583	1.169	0.95	0.621	1.141	0.691	0.632	1.092	0.541	0.55	1.117	0.461	0.556	1.165	0.285	0.602	1.203	0.102	0.531
986	4.93	1.289	1.08	0.453	1.136	1.065	0.285	1.192	0.972	0.24	1.125	0.743	0.211	1.023	0.569	0.278	1.031	0.501	0.271	1.06	0.347	0.215	1.103	0.131	0.254	0.976	0.049	0.243	1.102	1.037	0.583	1.168	0.95	0.621	1.14	0.691	0.632	1.091	0.541	0.55	1.116	0.461	0.556	1.165	0.285	0.602	1.203	0.102	0.531
987	4.935	1.288	1.08	0.453	1.135	1.065	0.285	1.191	0.973	0.24	1.123	0.744	0.211	1.02	0.57	0.278	1.027	0.502	0.271	1.056	0.348	0.215	1.097	0.132	0.254	0.971	0.05	0.243	1.101	1.037	0.583	1.167	0.95	0.621	1.14	0.691	0.633	1.091	0.54	0.55	1.116	0.46	0.556	1.164	0.285	0.601	1.203	0.102	0.53
988	4.94	1.287	1.08	0.453	1.134	1.065	0.285	1.19	0.973	0.24	1.121	0.744	0.211	1.016	0.57	0.278	1.023	0.503	0.271	1.052	0.349	0.215	1.093	0.133	0.254	0.966	0.051	0.243	1.1	1.037	0.583	1.166	0.95	0.621	1.14	0.691	0.633	1.091	0.54	0.55	1.115	0.46	0.555	1.164	0.285	0.601	1.203	0.102	0.529
989	4.945	1.287	1.08	0.453	1.134	1.065	0.285	1.19	0.973	0.24	1.119	0.744	0.211	1.013	0.572	0.278	1.02	0.504	0.271	1.048	0.35	0.215	1.088	0.134	0.255	0.96	0.052	0.243	1.099	1.037	0.583	1.165	0.95	0.621	1.139	0.691	0.633	1.09	0.54	0.55	1.115	0.46	0.555	1.163	0.285	0.601	1.203	0.102	0.529
990	4.95	1.286	1.08	0.454	1.133	1.065	0.285	1.189	0.973	0.24	1.117	0.745	0.211	1.01	0.573	0.277	1.017	0.505	0.271	1.044	0.35	0.215	1.083	0.134	0.254	0.955	0.054	0.243	1.098	1.037	0.583	1.164	0.95	0.621	1.139	0.691	0.633	1.09	0.54	0.549	1.115	0.46	0.555	1.163	0.285	0.601	1.203	0.102	0.529
991	4.955	1.285	1.08	0.454	1.132	1.065	0.285	1.188	0.973	0.24	1.116	0.745	0.211	1.007	0.574	0.277	1.013	0.506	0.271	1.04	0.351	0.215	1.078	0.135	0.254	0.95	0.055	0.243	1.098	1.037	0.584	1.164	0.95	0.622	1.138	0.691	0.633	1.089	0.54	0.549	1.115	0.46	0.555	1.163	0.285	0.601	1.203	0.102	0.529
992	4.96	1.284	1.08	0.454	1.131	1.065	0.285	1.188	0.973	0.24	1.114	0.745	0.211	1.005	0.575	0.277	1.01	0.507	0.271	1.036	0.352	0.215	1.074	0.136	0.254	0.945	0.056	0.243	1.097	1.037	0.584	1.165	0.951	0.622	1.138	0.691	0.633	1.089	0.54	0.549	1.114	0.46	0.555	1.162	0.285	0.601	1.203	0.102	0.529
993	4.965	1.283	1.08	0.454	1.13	1.065	0.285	1.187	0.973	0.24	1.112	0.746	0.211	1.002	0.576	0.277	1.007	0.508	0.271	1.032	0.353	0.215	1.069	0.137	0.254	0.94	0.057	0.243	1.096	1.037	0.584	1.164	0.951	0.622	1.137	0.691	0.633	1.089	0.54	0.549	1.114	0.46	0.555	1.162	0.285	0.601	1.203	0.102	0.528
994	4.97	1.283	1.08	0.454	1.129	1.065	0.285	1.185	0.973	0.24	1.11	0.746	0.211	0.999	0.577	0.277	1.004	0.509	0.271	1.029	0.354	0.215	1.065	0.137	0.254	0.936	0.058	0.243	1.095	1.036	0.584	1.162	0.95	0.622	1.136	0.691	0.633	1.089	0.54	0.549	1.114	0.46	0.555	1.161	0.284	0.601	1.202	0.102	0.528
995	4.975	1.282	1.08	0.454	1.128	1.065	0.286	1.183	0.973	0.24	1.108	0.746	0.211	0.996	0.578	0.277	1.002	0.51	0.27	1.025	0.354	0.215	1.061	0.138	0.253	0.931	0.059	0.242	1.094	1.036	0.585	1.161	0.95	0.622	1.136	0.691	0.633	1.088	0.54	0.549	1.114	0.46	0.555	1.161	0.284	0.601	1.202	0.102	0.528
996	4.98	1.281	1.08	0.454	1.127	1.065	0.286	1.182	0.973	0.24	1.106	0.747	0.211	0.994	0.579	0.277	0.999	0.511	0.27	1.021	0.355	0.214	1.056	0.138	0.253	0.926	0.06	0.242	1.093	1.036	0.585	1.16	0.949	0.622	1.135	0.691	0.633	1.088	0.54	0.549	1.113	0.46	0.555	1.16	0.284	0.601	1.202	0.102	0.528
997	4.985	1.279	1.08	0.454	1.126	1.065	0.286	1.181	0.972	0.24	1.104	0.747	0.211	0.992	0.58	0.277	0.996	0.511	0.27	1.018	0.356	0.214	1.052	0.139	0.252	0.922	0.061	0.241	1.092	1.036	0.585	1.159	0.949	0.622	1.135	0.691	0.633	1.087	0.54	0.549	1.113	0.46	0.555	1.16	0.284	0.6	1.202	0.103	0.528
998	4.99	1.278	1.08	0.454	1.125	1.065	0.286	1.18	0.972	0.24	1.102	0.747	0.211	0.989	0.58	0.277	0.992	0.512	0.27	1.015	0.357	0.214	1.047	0.14	0.252	0.917	0.062	0.241	1.092	1.036	0.585	1.158	0.949	0.623	1.135	0.691	0.633	1.087	0.54	0.549	1.113	0.46	0.555	1.16	0.284	0.6	1.202	0.103	0.528
999	4.995	1.278	1.08	0.454	1.123	1.065	0.286	1.179	0.973	0.24	1.101	0.748	0.211	0.987	0.581	0.277	0.989	0.513	0.27	1.011	0.357	0.213	1.043	0.14	0.251	0.913	0.063	0.24	1.091	1.036	0.585	1.157	0.949	0.623	1.134	0.691	0.633	1.086	0.54	0.549	1.112	0.46	0.555	1.159	0.284	0.6	1.202	0.103	0.528
1000	5	1.277	1.08	0.453	1.121	1.065	0.286	1.178	0.973	0.24	1.099	0.748	0.211	0.984	0.581	0.277	0.987	0.513	0.27	1.008	0.358	0.213	1.039	0.14	0.251	0.909	0.064	0.239	1.09	1.036	0.585	1.157	0.95	0.623	1.133	0.691	0.633	1.086	0.539	0.549	1.112	0.46	0.555	1.159	0.284	0.6	1.202	0.103	0.528
1001	5.005	1.277	1.08	0.453	1.12	1.065	0.286	1.177	0.973	0.24	1.097	0.748	0.211	0.981	0.581	0.277	0.985	0.514	0.27	1.005	0.359	0.213	1.036	0.141	0.25	0.904	0.065	0.239	1.089	1.037	0.585	1.156	0.95	0.623	1.132	0.691	0.633	1.085	0.539	0.549	1.111	0.46	0.555	1.159	0.284	0.6	1.202	0.103	0.528
1002	5.01	1.276	1.08	0.453	1.12	1.065	0.286	1.175	0.973	0.24	1.095	0.749	0.211	0.979	0.582	0.277	0.982	0.515	0.27	1.002	0.359	0.212	1.032	0.142	0.249	0.901	0.065	0.238	1.088	1.037	0.586	1.156	0.95	0.623	1.131	0.69	0.633	1.084	0.539	0.549	1.111	0.46	0.555	1.158	0.284	0.6	1.202	0.103	0.528
1003	5.015	1.274	1.08	0.453	1.119	1.065	0.286	1.174	0.973	0.24	1.093	0.749	0.211	0.977	0.582	0.277	0.98	0.515	0.27	0.999	0.36	0.212	1.028	0.142	0.248	0.897	0.066	0.238	1.088	1.037	0.586	1.156	0.95	0.623	1.13	0.69	0.633	1.084	0.539	0.549	1.11	0.46	0.555	1.158	0.284	0.6	1.202	0.103	0.528
1004	5.02	1.273	1.08	0.453	1.119	1.065	0.287	1.172	0.972	0.24	1.091	0.749	0.211	0.975	0.583	0.276	0.977	0.516	0.27	0.996	0.36	0.211	1.024	0.142	0.247	0.893	0.067	0.237	1.087	1.037	0.586	1.155	0.95	0.623	1.129	0.69	0.633	1.084	0.539	0.549	1.11	0.46	0.555	1.158	0.284	0.6	1.202	0.102	0.527
1005	5.025	1.272	1.08	0.453	1.117	1.065	0.287	1.17	0.972	0.241	1.089	0.749	0.211	0.973	0.583	0.276	0.975	0.516	0.27	0.993	0.361	0.211	1.021	0.143	0.246	0.889	0.067	0.236	1.087	1.037	0.586	1.154	0.95	0.623	1.128	0.69	0.633	1.083	0.538	0.549	1.109	0.459	0.555	1.157	0.284	0.6	1.202	0.102	0.527
1006	5.03	1.271	1.08	0.453	1.115	1.065	0.287	1.169	0.972	0.241	1.087	0.75	0.211	0.971	0.584	0.276	0.973	0.516	0.269	0.99	0.361	0.21	1.017	0.143	0.245	0.885	0.068	0.236	1.086	1.037	0.586	1.152	0.95	0.623	1.128	0.69	0.633	1.083	0.538	0.549	1.108	0.459	0.555	1.157	0.284	0.6	1.202	0.102	0.527
1007	5.035	1.27	1.08	0.453	1.114	1.065	0.288	1.168	0.972	0.24	1.085	0.75	0.21	0.969	0.584	0.276	0.971	0.517	0.269	0.987	0.361	0.21	1.014	0.143	0.244	0.882	0.068	0.235	1.085	1.037	0.586	1.151	0.95	0.623	1.127	0.69	0.633	1.083	0.538	0.549	1.108	0.459	0.555	1.157	0.284	0.6	1.202	0.102	0.527
1008	5.04	1.269	1.08	0.452	1.112	1.065	0.288	1.166	0.973	0.24	1.084	0.75	0.21	0.967	0.584	0.276	0.969	0.517	0.268	0.984	0.361	0.209	1.011	0.143	0.243	0.878	0.068	0.234	1.084	1.037	0.586	1.15	0.95	0.623	1.127	0.69	0.633	1.082	0.538	0.55	1.108	0.459	0.555	1.157	0.283	0.6	1.202	0.102	0.527
1009	5.045	1.268	1.079	0.452	1.111	1.065	0.288	1.165	0.973	0.24	1.082	0.75	0.21	0.965	0.585	0.276	0.967	0.517	0.268	0.982	0.362	0.208	1.008	0.143	0.242	0.875	0.068	0.234	1.083	1.037	0.587	1.15	0.95	0.623	1.127	0.69	0.633	1.082	0.538	0.55	1.107	0.458	0.555	1.156	0.283	0.6	1.201	0.102	0.527
1010	5.05	1.267	1.079	0.452	1.109	1.065	0.288	1.163	0.973	0.24	1.08	0.75	0.21	0.964	0.585	0.276	0.965	0.517	0.268	0.979	0.362	0.208	1.004	0.143	0.241	0.872	0.068	0.233	1.082	1.037	0.587	1.149	0.95	0.622	1.126	0.69	0.634	1.081	0.538	0.55	1.107	0.458	0.555	1.156	0.283	0.6	1.201	0.102	0.527
1011	5.055	1.265	1.079	0.452	1.107	1.065	0.288	1.161	0.972	0.241	1.078	0.75	0.21	0.962	0.585	0.276	0.963	0.517	0.268	0.977	0.362	0.207	1.002	0.143	0.24	0.869	0.068	0.232	1.082	1.037	0.587	1.149	0.95	0.622	1.126	0.69	0.634	1.08	0.538	0.55	1.107	0.458	0.555	1.156	0.283	0.6	1.201	0.102	0.527
1012	5.06	1.264	1.079	0.452	1.105	1.065	0.288	1.159	0.972	0.241	1.076	0.75	0.21	0.961	0.585	0.276	0.962	0.517	0.267	0.975	0.362	0.207	0.999	0.144	0.239	0.866	0.068	0.231	1.081	1.037	0.587	1.148	0.95	0.622	1.125	0.69	0.634	1.079	0.538	0.55	1.106	0.458	0.555	1.156	0.283	0.6	1.201	0.102	0.527
1013	5.065	1.263	1.079	0.451	1.104	1.065	0.288	1.157	0.972	0.241	1.074	0.751	0.209	0.959	0.585	0.276	0.96	0.517	0.267	0.972	0.362	0.206	0.996	0.143	0.238	0.863	0.067	0.23	1.08	1.036	0.587	1.147	0.95	0.623	1.125	0.69	0.634	1.079	0.538	0.55	1.106	0.458	0.555	1.156	0.283	0.6	1.201	0.102	0.527
1014	5.07	1.263	1.079	0.451	1.103	1.065	0.288	1.156	0.972	0.241	1.073	0.751	0.209	0.957	0.585	0.276	0.958	0.517	0.267	0.97	0.362	0.205	0.993	0.143	0.237	0.861	0.067	0.23	1.079	1.036	0.588	1.146	0.95	0.623	1.124	0.691	0.634	1.079	0.538	0.55	1.105	0.458	0.555	1.155	0.283	0.6	1.201	0.102	0.527
1015	5.075	1.262	1.078	0.451	1.102	1.065	0.289	1.155	0.972	0.24	1.071	0.751	0.209	0.956	0.584	0.275	0.957	0.517	0.266	0.968	0.362	0.204	0.991	0.143	0.236	0.858	0.067	0.229	1.078	1.036	0.588	1.146	0.95	0.623	1.124	0.691	0.634	1.078	0.538	0.55	1.104	0.458	0.556	1.155	0.283	0.6	1.201	0.102	0.527
1016	5.08	1.26	1.078	0.451	1.101	1.065	0.289	1.153	0.972	0.24	1.07	0.751	0.209	0.955	0.584	0.275	0.956	0.517	0.266	0.966	0.362	0.204	0.989	0.143	0.235	0.856	0.066	0.228	1.077	1.037	0.588	1.145	0.95	0.623	1.123	0.691	0.634	1.078	0.537	0.55	1.104	0.458	0.556	1.155	0.283	0.6	1.201	0.102	0.527
1017	5.085	1.259	1.078	0.45	1.099	1.065	0.289	1.152	0.972	0.24	1.068	0.751	0.208	0.954	0.584	0.275	0.954	0.516	0.266	0.964	0.362	0.203	0.986	0.142	0.233	0.853	0.065	0.227	1.076	1.037	0.588	1.144	0.95	0.623	1.122	0.691	0.634	1.077	0.537	0.551	1.103	0.458	0.556	1.155	0.283	0.6	1.201	0.102	0.527
1018	5.09	1.258	1.078	0.45	1.097	1.065	0.289	1.149	0.972	0.24	1.067	0.75	0.208	0.953	0.584	0.275	0.953	0.516	0.265	0.962	0.362	0.203	0.984	0.142	0.232	0.851	0.064	0.227	1.075	1.037	0.588	1.143	0.95	0.623	1.122	0.691	0.634	1.076	0.537	0.551	1.103	0.458	0.556	1.154	0.283	0.6	1.201	0.102	0.527
1019	5.095	1.256	1.078	0.45	1.095	1.065	0.289	1.147	0.972	0.24	1.065	0.75	0.208	0.952	0.583	0.275	0.952	0.516	0.265	0.96	0.361	0.202	0.981	0.142	0.23	0.849	0.063	0.226	1.074	1.037	0.588	1.142	0.949	0.623	1.121	0.69	0.634	1.075	0.537	0.551	1.103	0.458	0.556	1.154	0.283	0.6	1.201	0.102	0.527
1020	5.1	1.255	1.077	0.449	1.094	1.064	0.289	1.146	0.972	0.24	1.063	0.75	0.208	0.951	0.582	0.275	0.951	0.515	0.265	0.959	0.361	0.201	0.979	0.141	0.23	0.847	0.063	0.225	1.074	1.037	0.588	1.142	0.949	0.623	1.12	0.69	0.634	1.075	0.537	0.551	1.102	0.458	0.556	1.154	0.283	0.6	1.201	0.102	0.527
1021	5.105	1.254	1.077	0.449	1.092	1.064	0.289	1.144	0.972	0.24	1.062	0.75	0.207	0.95	0.582	0.275	0.95	0.514	0.264	0.958	0.361	0.2	0.977	0.14	0.228	0.845	0.062	0.225	1.072	1.037	0.588	1.141	0.949	0.623	1.119	0.69	0.634	1.074	0.537	0.551	1.102	0.458	0.556	1.153	0.283	0.6	1.201	0.102	0.527
1022	5.11	1.253	1.077	0.448	1.091	1.064	0.289	1.143	0.972	0.24	1.061	0.75	0.207	0.949	0.581	0.274	0.949	0.514	0.264	0.956	0.36	0.199	0.975	0.14	0.227	0.844	0.06	0.224	1.071	1.037	0.588	1.14	0.949	0.623	1.118	0.69	0.634	1.073	0.537	0.551	1.102	0.458	0.556	1.153	0.283	0.6	1.201	0.102	0.527
1023	5.115	1.252	1.077	0.448	1.088	1.064	0.289	1.141	0.971	0.24	1.06	0.749	0.206	0.948	0.58	0.274	0.948	0.514	0.264	0.954	0.36	0.199	0.974	0.14	0.226	0.842	0.059	0.223	1.07	1.037	0.588	1.14	0.95	0.623	1.118	0.69	0.634	1.073	0.536	0.551	1.101	0.458	0.556	1.153	0.283	0.6	1.201	0.102	0.527
1024	5.12	1.25	1.077	0.448	1.086	1.064	0.289	1.139	0.971	0.24	1.059	0.749	0.206	0.948	0.58	0.274	0.947	0.513	0.264	0.952	0.359	0.199	0.972	0.139	0.225	0.841	0.058	0.223	1.07	1.037	0.588	1.14	0.95	0.623	1.117	0.69	0.634	1.072	0.536	0.551	1.1	0.457	0.555	1.152	0.283	0.6	1.201	0.102	0.527
1025	5.125	1.249	1.076	0.448	1.085	1.064	0.289	1.137	0.97	0.24	1.058	0.748	0.206	0.948	0.579	0.274	0.946	0.512	0.264	0.95	0.359	0.199	0.97	0.138	0.224	0.839	0.056	0.222	1.069	1.037	0.588	1.14	0.951	0.623	1.116	0.689	0.634	1.072	0.536	0.551	1.099	0.457	0.555	1.152	0.283	0.6	1.201	0.102	0.527
1026	5.13	1.247	1.076	0.447	1.084	1.063	0.289	1.135	0.97	0.239	1.057	0.748	0.206	0.947	0.579	0.274	0.946	0.511	0.263	0.949	0.358	0.198	0.969	0.138	0.222	0.838	0.055	0.222	1.068	1.036	0.588	1.14	0.951	0.623	1.115	0.689	0.634	1.071	0.536	0.551	1.098	0.457	0.555	1.152	0.283	0.6	1.2	0.102	0.527
1027	5.135	1.246	1.076	0.446	1.084	1.063	0.289	1.133	0.97	0.239	1.056	0.747	0.206	0.946	0.578	0.273	0.945	0.51	0.263	0.948	0.357	0.198	0.968	0.137	0.221	0.837	0.053	0.222	1.067	1.036	0.588	1.139	0.951	0.623	1.114	0.689	0.635	1.07	0.536	0.551	1.097	0.457	0.555	1.151	0.283	0.6	1.2	0.102	0.527
1028	5.14	1.245	1.076	0.446	1.082	1.063	0.289	1.132	0.97	0.239	1.055	0.747	0.206	0.945	0.576	0.273	0.945	0.51	0.262	0.947	0.357	0.197	0.966	0.136	0.22	0.836	0.052	0.221	1.066	1.036	0.588	1.137	0.95	0.623	1.114	0.689	0.635	1.069	0.536	0.551	1.096	0.456	0.556	1.151	0.282	0.6	1.2	0.102	0.527
1029	5.145	1.244	1.076	0.445	1.079	1.062	0.288	1.13	0.969	0.239	1.054	0.746	0.205	0.945	0.575	0.273	0.945	0.509	0.262	0.946	0.356	0.196	0.965	0.136	0.219	0.835	0.05	0.221	1.065	1.036	0.588	1.134	0.949	0.623	1.113	0.689	0.635	1.067	0.536	0.551	1.096	0.456	0.556	1.151	0.282	0.6	1.2	0.102	0.527
1030	5.15	1.243	1.076	0.445	1.077	1.062	0.288	1.128	0.968	0.239	1.053	0.746	0.205	0.945	0.574	0.273	0.944	0.508	0.261	0.944	0.355	0.195	0.964	0.135	0.218	0.834	0.048	0.221	1.064	1.036	0.588	1.133	0.949	0.623	1.112	0.689	0.635	1.067	0.536	0.551	1.095	0.456	0.556	1.151	0.282	0.6	1.2	0.102	0.527
1031	5.155	1.241	1.075	0.444	1.075	1.062	0.288	1.126	0.968	0.239	1.052	0.745	0.205	0.945	0.574	0.272	0.944	0.507	0.261	0.944	0.354	0.195	0.963	0.133	0.217	0.834	0.046	0.22	1.063	1.036	0.588	1.13	0.948	0.622	1.112	0.689	0.635	1.066	0.535	0.551	1.095	0.456	0.556	1.151	0.282	0.601	1.2	0.102	0.527
1032	5.16	1.239	1.075	0.444	1.073	1.062	0.288	1.124	0.968	0.239	1.051	0.745	0.204	0.945	0.573	0.272	0.944	0.506	0.261	0.943	0.353	0.194	0.962	0.132	0.216	0.834	0.045	0.22	1.062	1.036	0.588	1.129	0.948	0.621	1.111	0.689	0.635	1.066	0.535	0.551	1.095	0.456	0.556	1.151	0.282	0.601	1.2	0.102	0.527
1033	5.165	1.238	1.074	0.444	1.071	1.061	0.288	1.123	0.968	0.238	1.05	0.745	0.204	0.945	0.571	0.272	0.944	0.505	0.26	0.942	0.352	0.194	0.962	0.131	0.215	0.834	0.043	0.22	1.061	1.036	0.588	1.129	0.948	0.621	1.111	0.689	0.635	1.066	0.535	0.551	1.095	0.456	0.556	1.15	0.282	0.601	1.2	0.102	0.527
1034	5.17	1.237	1.074	0.443	1.07	1.061	0.288	1.121	0.968	0.238	1.049	0.744	0.204	0.945	0.57	0.272	0.944	0.504	0.26	0.942	0.351	0.193	0.962	0.13	0.215	0.834	0.041	0.219	1.06	1.036	0.588	1.128	0.949	0.621	1.11	0.689	0.634	1.065	0.535	0.551	1.095	0.456	0.556	1.15	0.282	0.601	1.2	0.102	0.527
1035	5.175	1.235	1.074	0.443	1.068	1.061	0.288	1.118	0.967	0.239	1.048	0.743	0.204	0.945	0.569	0.272	0.944	0.503	0.259	0.941	0.35	0.193	0.962	0.129	0.214	0.834	0.039	0.219	1.058	1.036	0.588	1.126	0.949	0.62	1.109	0.689	0.634	1.065	0.535	0.551	1.094	0.456	0.556	1.15	0.282	0.601	1.2	0.102	0.527
1036	5.18	1.234	1.074	0.442	1.066	1.061	0.287	1.116	0.967	0.238	1.047	0.742	0.204	0.945	0.568	0.271	0.944	0.501	0.259	0.941	0.349	0.192	0.961	0.127	0.213	0.834	0.037	0.219	1.057	1.036	0.587	1.125	0.949	0.62	1.107	0.688	0.634	1.064	0.535	0.551	1.094	0.456	0.556	1.15	0.282	0.601	1.201	0.102	0.527
1037	5.185	1.232	1.074	0.441	1.064	1.06	0.287	1.114	0.966	0.238	1.046	0.742	0.203	0.945	0.566	0.271	0.944	0.5	0.258	0.942	0.348	0.192	0.961	0.126	0.212	0.834	0.035	0.219	1.056	1.036	0.587	1.124	0.949	0.62	1.106	0.688	0.634	1.063	0.535	0.551	1.093	0.456	0.556	1.15	0.282	0.601	1.2	0.102	0.527
1038	5.19	1.231	1.073	0.441	1.062	1.06	0.287	1.113	0.966	0.237	1.046	0.741	0.203	0.945	0.565	0.27	0.945	0.499	0.258	0.941	0.347	0.192	0.961	0.126	0.212	0.834	0.033	0.218	1.055	1.036	0.587	1.124	0.949	0.62	1.106	0.688	0.634	1.062	0.535	0.551	1.093	0.456	0.556	1.15	0.282	0.601	1.2	0.102	0.527
1039	5.195	1.229	1.073	0.44	1.061	1.059	0.287	1.111	0.965	0.237	1.045	0.74	0.203	0.945	0.564	0.27	0.945	0.498	0.258	0.942	0.345	0.191	0.962	0.124	0.211	0.835	0.031	0.218	1.053	1.036	0.587	1.125	0.95	0.621	1.105	0.688	0.634	1.062	0.535	0.551	1.092	0.456	0.556	1.15	0.283	0.601	1.2	0.102	0.527
1040	5.2	1.227	1.073	0.44	1.059	1.059	0.287	1.108	0.964	0.237	1.044	0.74	0.203	0.945	0.563	0.27	0.945	0.496	0.258	0.942	0.344	0.191	0.962	0.123	0.211	0.836	0.029	0.218	1.052	1.036	0.587	1.125	0.95	0.621	1.105	0.688	0.634	1.061	0.534	0.551	1.091	0.455	0.556	1.15	0.283	0.601	1.2	0.102	0.527
1041	5.205	1.226	1.072	0.439	1.057	1.059	0.286	1.107	0.964	0.237	1.043	0.739	0.203	0.946	0.561	0.269	0.945	0.495	0.257	0.942	0.343	0.191	0.962	0.121	0.21	0.837	0.027	0.218	1.05	1.036	0.586	1.122	0.95	0.62	1.104	0.688	0.634	1.06	0.534	0.551	1.09	0.455	0.556	1.149	0.283	0.601	1.2	0.103	0.528
1042	5.21	1.224	1.072	0.439	1.054	1.058	0.286	1.105	0.964	0.237	1.042	0.738	0.203	0.947	0.56	0.269	0.946	0.494	0.257	0.942	0.341	0.19	0.963	0.12	0.21	0.838	0.025	0.218	1.049	1.036	0.586	1.118	0.949	0.619	1.103	0.688	0.634	1.059	0.533	0.551	1.089	0.455	0.555	1.149	0.283	0.601	1.2	0.103	0.528
1043	5.215	1.223	1.072	0.438	1.052	1.058	0.286	1.103	0.963	0.237	1.041	0.737	0.202	0.947	0.559	0.269	0.947	0.493	0.256	0.943	0.34	0.19	0.964	0.119	0.21	0.839	0.023	0.218	1.048	1.036	0.586	1.116	0.948	0.619	1.102	0.688	0.634	1.058	0.533	0.551	1.088	0.455	0.555	1.149	0.283	0.601	1.2	0.103	0.528
1044	5.22	1.221	1.071	0.437	1.051	1.057	0.285	1.101	0.962	0.237	1.041	0.736	0.202	0.947	0.557	0.268	0.947	0.491	0.256	0.943	0.338	0.189	0.964	0.117	0.209	0.84	0.021	0.218	1.047	1.036	0.586	1.115	0.948	0.619	1.101	0.688	0.633	1.057	0.533	0.551	1.088	0.455	0.555	1.149	0.283	0.601	1.2	0.103	0.528
1045	5.225	1.219	1.071	0.437	1.049	1.056	0.285	1.099	0.962	0.236	1.04	0.735	0.201	0.947	0.555	0.268	0.948	0.49	0.255	0.944	0.337	0.189	0.965	0.116	0.209	0.84	0.02	0.218	1.046	1.036	0.586	1.115	0.949	0.619	1.1	0.688	0.633	1.057	0.533	0.551	1.087	0.455	0.555	1.149	0.283	0.601	1.2	0.103	0.528
1046	5.23	1.217	1.07	0.436	1.047	1.056	0.284	1.097	0.961	0.236	1.039	0.735	0.201	0.947	0.554	0.268	0.949	0.488	0.255	0.945	0.335	0.189	0.966	0.114	0.209	0.841	0.021	0.218	1.044	1.036	0.585	1.112	0.948	0.617	1.099	0.688	0.633	1.056	0.533	0.551	1.087	0.455	0.555	1.149	0.283	0.601	1.2	0.103	0.528
1047	5.235	1.215	1.07	0.436	1.045	1.056	0.283	1.095	0.96	0.235	1.038	0.734	0.201	0.948	0.553	0.267	0.949	0.487	0.254	0.946	0.334	0.188	0.968	0.113	0.21	0.841	0.021	0.219	1.043	1.036	0.585	1.11	0.949	0.617	1.098	0.688	0.632	1.055	0.533	0.551	1.087	0.455	0.555	1.149	0.283	0.601	1.2	0.103	0.528
1048	5.24	1.214	1.07	0.435	1.044	1.055	0.283	1.094	0.96	0.235	1.038	0.733	0.2	0.949	0.551	0.267	0.95	0.486	0.254	0.947	0.332	0.188	0.969	0.112	0.21	0.842	0.021	0.219	1.041	1.036	0.585	1.109	0.949	0.617	1.097	0.688	0.632	1.054	0.533	0.551	1.086	0.455	0.555	1.148	0.283	0.601	1.2	0.103	0.528
1049	5.245	1.213	1.07	0.434	1.041	1.055	0.282	1.091	0.959	0.235	1.037	0.732	0.2	0.949	0.55	0.267	0.951	0.484	0.254	0.948	0.331	0.188	0.97	0.112	0.21	0.842	0.021	0.219	1.039	1.036	0.584	1.109	0.949	0.617	1.096	0.688	0.632	1.054	0.532	0.551	1.086	0.454	0.555	1.148	0.283	0.601	1.2	0.103	0.528
1050	5.25	1.211	1.07	0.433	1.04	1.054	0.282	1.089	0.959	0.235	1.036	0.731	0.199	0.95	0.548	0.266	0.952	0.483	0.253	0.95	0.33	0.189	0.971	0.111	0.211	0.842	0.021	0.219	1.037	1.036	0.584	1.108	0.949	0.617	1.095	0.688	0.632	1.053	0.532	0.551	1.085	0.454	0.555	1.148	0.283	0.601	1.2	0.103	0.528
1051	5.255	1.209	1.07	0.432	1.038	1.054	0.282	1.087	0.959	0.234	1.036	0.73	0.199	0.951	0.547	0.266	0.953	0.481	0.253	0.951	0.328	0.189	0.971	0.11	0.211	0.842	0.021	0.219	1.036	1.035	0.584	1.104	0.948	0.616	1.094	0.688	0.632	1.052	0.532	0.551	1.084	0.454	0.555	1.147	0.283	0.601	1.2	0.103	0.528
1052	5.26	1.207	1.07	0.432	1.035	1.054	0.281	1.085	0.958	0.234	1.036	0.729	0.199	0.952	0.546	0.265	0.953	0.48	0.253	0.953	0.327	0.189	0.971	0.109	0.211	0.842	0.021	0.219	1.034	1.035	0.583	1.102	0.948	0.615	1.092	0.688	0.632	1.051	0.532	0.551	1.083	0.454	0.555	1.146	0.283	0.601	1.2	0.103	0.528
1053	5.265	1.205	1.069	0.431	1.033	1.053	0.281	1.083	0.957	0.233	1.035	0.729	0.198	0.952	0.545	0.265	0.954	0.48	0.252	0.955	0.326	0.188	0.97	0.109	0.211	0.841	0.021	0.219	1.033	1.035	0.583	1.102	0.948	0.615	1.091	0.688	0.632	1.05	0.531	0.55	1.082	0.453	0.554	1.146	0.283	0.6	1.2	0.103	0.528
1054	5.27	1.204	1.069	0.431	1.032	1.053	0.281	1.081	0.957	0.233	1.034	0.728	0.198	0.953	0.545	0.264	0.954	0.479	0.252	0.956	0.326	0.188	0.969	0.109	0.211	0.841	0.02	0.219	1.032	1.035	0.582	1.1	0.948	0.614	1.09	0.688	0.631	1.049	0.531	0.55	1.081	0.453	0.554	1.145	0.283	0.6	1.2	0.103	0.528
1055	5.275	1.202	1.069	0.43	1.031	1.052	0.28	1.079	0.956	0.232	1.033	0.728	0.198	0.953	0.544	0.264	0.954	0.479	0.251	0.957	0.326	0.188	0.969	0.109	0.211	0.841	0.02	0.219	1.03	1.035	0.581	1.098	0.948	0.614	1.089	0.689	0.63	1.049	0.531	0.549	1.08	0.453	0.554	1.145	0.283	0.6	1.2	0.103	0.528
1056	5.28	1.2	1.069	0.429	1.028	1.052	0.279	1.077	0.956	0.232	1.032	0.728	0.197	0.952	0.545	0.264	0.953	0.48	0.251	0.958	0.327	0.187	0.969	0.109	0.211	0.841	0.02	0.219	1.028	1.035	0.581	1.096	0.948	0.613	1.088	0.689	0.63	1.048	0.531	0.549	1.079	0.453	0.553	1.145	0.283	0.6	1.2	0.103	0.528
1057	5.285	1.199	1.07	0.428	1.027	1.052	0.279	1.075	0.956	0.232	1.032	0.728	0.197	0.951	0.545	0.263	0.952	0.48	0.251	0.957	0.327	0.187	0.969	0.109	0.211	0.841	0.02	0.219	1.027	1.035	0.58	1.096	0.948	0.612	1.086	0.688	0.629	1.047	0.531	0.548	1.079	0.453	0.553	1.144	0.283	0.599	1.2	0.103	0.528
1058	5.29	1.197	1.07	0.428	1.027	1.052	0.278	1.074	0.956	0.231	1.031	0.728	0.197	0.949	0.546	0.263	0.951	0.481	0.251	0.955	0.328	0.187	0.969	0.11	0.211	0.841	0.02	0.219	1.025	1.035	0.58	1.095	0.948	0.612	1.085	0.688	0.629	1.046	0.531	0.547	1.078	0.453	0.552	1.144	0.283	0.599	1.2	0.103	0.528
1059	5.295	1.195	1.07	0.427	1.025	1.052	0.277	1.073	0.957	0.23	1.031	0.728	0.196	0.948	0.546	0.263	0.95	0.482	0.251	0.954	0.329	0.186	0.969	0.11	0.211	0.841	0.02	0.219	1.024	1.035	0.579	1.093	0.948	0.611	1.083	0.688	0.628	1.045	0.531	0.547	1.077	0.453	0.551	1.143	0.283	0.599	1.2	0.104	0.528
1060	5.3	1.194	1.07	0.427	1.022	1.053	0.277	1.071	0.957	0.23	1.03	0.728	0.196	0.946	0.547	0.263	0.948	0.482	0.251	0.952	0.329	0.186	0.969	0.11	0.211	0.841	0.02	0.219	1.022	1.035	0.578	1.091	0.948	0.611	1.082	0.688	0.627	1.044	0.531	0.546	1.076	0.454	0.55	1.143	0.284	0.599	1.2	0.104	0.527
1061	5.305	1.192	1.07	0.427	1.021	1.053	0.276	1.07	0.958	0.229	1.028	0.728	0.196	0.944	0.548	0.263	0.947	0.483	0.251	0.951	0.33	0.186	0.969	0.11	0.211	0.841	0.02	0.219	1.021	1.035	0.578	1.089	0.947	0.61	1.081	0.688	0.627	1.043	0.531	0.545	1.076	0.454	0.55	1.142	0.284	0.598	1.199	0.104	0.527
1062	5.31	1.191	1.07	0.426	1.02	1.053	0.276	1.069	0.959	0.229	1.027	0.728	0.196	0.942	0.549	0.263	0.945	0.483	0.251	0.949	0.33	0.186	0.968	0.111	0.211	0.841	0.02	0.219	1.02	1.035	0.577	1.086	0.948	0.61	1.079	0.688	0.626	1.042	0.531	0.545	1.075	0.454	0.549	1.142	0.285	0.598	1.199	0.104	0.527
1063	5.315	1.189	1.071	0.426	1.019	1.054	0.276	1.068	0.959	0.228	1.025	0.728	0.196	0.94	0.55	0.263	0.943	0.484	0.251	0.947	0.33	0.186	0.968	0.111	0.211	0.841	0.02	0.219	1.018	1.035	0.577	1.085	0.948	0.61	1.078	0.688	0.626	1.04	0.531	0.544	1.075	0.454	0.549	1.142	0.285	0.598	1.199	0.104	0.527
1064	5.32	1.188	1.071	0.426	1.018	1.054	0.276	1.067	0.959	0.228	1.023	0.729	0.196	0.937	0.55	0.263	0.941	0.484	0.251	0.945	0.329	0.186	0.968	0.111	0.211	0.841	0.02	0.219	1.017	1.035	0.577	1.084	0.948	0.609	1.076	0.688	0.625	1.039	0.531	0.543	1.074	0.454	0.548	1.142	0.285	0.598	1.199	0.104	0.527
1065	5.325	1.186	1.071	0.426	1.016	1.054	0.275	1.067	0.96	0.227	1.021	0.729	0.196	0.935	0.55	0.263	0.939	0.484	0.25	0.942	0.329	0.187	0.968	0.111	0.211	0.841	0.02	0.219	1.015	1.034	0.577	1.083	0.948	0.609	1.075	0.688	0.625	1.038	0.531	0.543	1.073	0.454	0.548	1.142	0.286	0.598	1.199	0.104	0.527
1066	5.33	1.185	1.072	0.426	1.014	1.055	0.275	1.065	0.961	0.227	1.018	0.729	0.195	0.932	0.55	0.263	0.936	0.484	0.25	0.94	0.329	0.187	0.968	0.111	0.211	0.841	0.02	0.219	1.014	1.034	0.576	1.082	0.949	0.609	1.073	0.688	0.624	1.038	0.531	0.542	1.073	0.454	0.547	1.142	0.286	0.598	1.199	0.104	0.527
1067	5.335	1.183	1.072	0.426	1.013	1.055	0.274	1.065	0.961	0.226	1.016	0.73	0.195	0.93	0.55	0.262	0.934	0.484	0.25	0.939	0.329	0.187	0.968	0.111	0.211	0.841	0.02	0.219	1.012	1.034	0.575	1.079	0.948	0.607	1.072	0.688	0.623	1.037	0.531	0.542	1.072	0.454	0.547	1.142	0.286	0.598	1.199	0.104	0.527
1068	5.34	1.181	1.072	0.425	1.012	1.056	0.273	1.064	0.961	0.226	1.014	0.73	0.195	0.928	0.55	0.262	0.932	0.484	0.25	0.936	0.328	0.186	0.967	0.111	0.211	0.841	0.02	0.219	1.01	1.035	0.574	1.076	0.948	0.607	1.071	0.688	0.622	1.036	0.531	0.542	1.071	0.454	0.547	1.142	0.287	0.598	1.199	0.104	0.527
1069	5.345	1.18	1.072	0.425	1.011	1.056	0.272	1.063	0.962	0.225	1.011	0.731	0.194	0.926	0.55	0.262	0.93	0.483	0.25	0.934	0.328	0.186	0.967	0.111	0.211	0.841	0.02	0.219	1.009	1.034	0.574	1.074	0.948	0.606	1.07	0.688	0.622	1.035	0.531	0.542	1.071	0.454	0.547	1.142	0.287	0.598	1.199	0.104	0.528
1070	5.35	1.179	1.073	0.425	1.009	1.057	0.271	1.062	0.962	0.225	1.009	0.731	0.194	0.924	0.55	0.262	0.928	0.483	0.25	0.932	0.328	0.186	0.967	0.111	0.21	0.841	0.02	0.219	1.006	1.034	0.573	1.072	0.947	0.606	1.069	0.687	0.621	1.034	0.531	0.541	1.07	0.454	0.547	1.142	0.288	0.598	1.199	0.104	0.528
1071	5.355	1.177	1.073	0.424	1.008	1.057	0.271	1.061	0.962	0.224	1.007	0.731	0.193	0.921	0.55	0.261	0.926	0.482	0.25	0.931	0.327	0.186	0.967	0.11	0.21	0.841	0.02	0.219	1.005	1.034	0.572	1.071	0.947	0.605	1.068	0.687	0.62	1.033	0.531	0.541	1.07	0.454	0.547	1.141	0.289	0.598	1.199	0.105	0.528
1072	5.36	1.175	1.073	0.424	1.007	1.056	0.27	1.06	0.962	0.224	1.005	0.731	0.193	0.92	0.549	0.261	0.924	0.482	0.249	0.93	0.327	0.186	0.967	0.11	0.21	0.841	0.02	0.219	1.004	1.033	0.571	1.069	0.947	0.604	1.067	0.687	0.62	1.033	0.531	0.541	1.07	0.454	0.546	1.141	0.289	0.597	1.199	0.105	0.528
1073	5.365	1.174	1.073	0.424	1.006	1.056	0.269	1.059	0.961	0.223	1.003	0.732	0.192	0.919	0.549	0.26	0.923	0.481	0.249	0.929	0.327	0.186	0.967	0.11	0.21	0.841	0.02	0.219	1.002	1.033	0.571	1.068	0.948	0.603	1.066	0.687	0.619	1.032	0.531	0.541	1.069	0.454	0.546	1.141	0.289	0.597	1.199	0.105	0.528
1074	5.37	1.172	1.073	0.423	1.004	1.056	0.268	1.057	0.961	0.223	1.001	0.732	0.191	0.918	0.549	0.259	0.922	0.481	0.248	0.928	0.327	0.186	0.967	0.11	0.21	0.841	0.02	0.219	1	1.034	0.569	1.066	0.948	0.603	1.066	0.687	0.619	1.031	0.531	0.541	1.069	0.454	0.546	1.14	0.289	0.597	1.199	0.105	0.528
1075	5.375	1.171	1.073	0.422	1.003	1.056	0.267	1.056	0.961	0.222	1	0.732	0.19	0.916	0.548	0.259	0.921	0.481	0.248	0.927	0.327	0.185	0.966	0.11	0.21	0.841	0.02	0.219	0.998	1.034	0.569	1.065	0.948	0.602	1.065	0.687	0.618	1.031	0.531	0.54	1.068	0.454	0.546	1.14	0.289	0.597	1.199	0.105	0.528
1076	5.38	1.169	1.074	0.422	1.002	1.056	0.266	1.054	0.961	0.221	0.998	0.732	0.19	0.915	0.548	0.259	0.92	0.481	0.247	0.927	0.326	0.185	0.966	0.11	0.21	0.841	0.02	0.219	0.996	1.034	0.568	1.064	0.948	0.602	1.065	0.688	0.618	1.031	0.531	0.54	1.068	0.454	0.545	1.14	0.289	0.597	1.199	0.105	0.528
1077	5.385	1.167	1.074	0.421	1	1.056	0.265	1.053	0.96	0.221	0.997	0.731	0.189	0.914	0.548	0.258	0.919	0.48	0.247	0.927	0.326	0.185	0.966	0.11	0.21	0.841	0.02	0.219	0.994	1.034	0.567	1.061	0.948	0.601	1.064	0.688	0.617	1.03	0.531	0.54	1.067	0.454	0.545	1.139	0.289	0.596	1.199	0.106	0.528
1078	5.39	1.165	1.074	0.421	0.999	1.056	0.264	1.051	0.96	0.22	0.996	0.731	0.188	0.913	0.547	0.258	0.918	0.48	0.247	0.927	0.326	0.185	0.966	0.11	0.21	0.841	0.02	0.219	0.992	1.034	0.566	1.059	0.947	0.6	1.063	0.688	0.616	1.029	0.531	0.539	1.065	0.454	0.544	1.139	0.29	0.596	1.199	0.106	0.527
1079	5.395	1.164	1.073	0.42	0.998	1.055	0.263	1.05	0.96	0.22	0.995	0.731	0.188	0.913	0.547	0.257	0.918	0.48	0.246	0.928	0.326	0.184	0.966	0.11	0.21	0.841	0.02	0.219	0.99	1.034	0.566	1.058	0.947	0.599	1.062	0.688	0.615	1.028	0.531	0.539	1.065	0.454	0.543	1.138	0.29	0.596	1.199	0.107	0.527
1080	5.4	1.162	1.073	0.419	0.996	1.055	0.262	1.048	0.96	0.219	0.994	0.73	0.187	0.912	0.547	0.257	0.917	0.48	0.246	0.928	0.325	0.184	0.966	0.11	0.21	0.841	0.02	0.219	0.988	1.034	0.565	1.056	0.948	0.598	1.062	0.688	0.615	1.027	0.531	0.538	1.064	0.455	0.543	1.138	0.29	0.595	1.199	0.107	0.527
1081	5.405	1.161	1.073	0.418	0.994	1.055	0.261	1.047	0.96	0.218	0.994	0.73	0.187	0.912	0.547	0.256	0.917	0.48	0.246	0.928	0.325	0.184	0.966	0.11	0.21	0.841	0.02	0.219	0.988	1.034	0.564	1.055	0.948	0.597	1.061	0.688	0.615	1.026	0.53	0.538	1.063	0.455	0.543	1.137	0.291	0.595	1.198	0.107	0.527
1082	5.41	1.159	1.073	0.417	0.992	1.055	0.261	1.045	0.96	0.217	0.993	0.729	0.186	0.911	0.546	0.256	0.917	0.48	0.245	0.928	0.325	0.184	0.966	0.11	0.21	0.841	0.02	0.219	0.986	1.033	0.563	1.054	0.948	0.597	1.06	0.689	0.614	1.025	0.53	0.537	1.063	0.455	0.543	1.137	0.291	0.595	1.198	0.108	0.527
1083	5.415	1.158	1.073	0.416	0.99	1.055	0.26	1.043	0.959	0.216	0.992	0.729	0.186	0.911	0.546	0.255	0.916	0.48	0.245	0.928	0.324	0.183	0.966	0.11	0.21	0.841	0.02	0.219	0.984	1.033	0.562	1.052	0.948	0.596	1.059	0.689	0.613	1.024	0.53	0.537	1.062	0.455	0.543	1.137	0.291	0.594	1.198	0.108	0.527
1084	5.42	1.156	1.073	0.415	0.988	1.055	0.259	1.041	0.96	0.215	0.992	0.729	0.185	0.91	0.545	0.255	0.915	0.479	0.244	0.928	0.324	0.183	0.966	0.11	0.21	0.841	0.02	0.219	0.983	1.033	0.561	1.051	0.948	0.595	1.058	0.689	0.613	1.023	0.53	0.536	1.061	0.455	0.542	1.137	0.291	0.594	1.198	0.108	0.527
1085	5.425	1.154	1.073	0.414	0.987	1.055	0.258	1.039	0.96	0.214	0.992	0.728	0.184	0.909	0.545	0.255	0.915	0.479	0.244	0.928	0.324	0.183	0.966	0.109	0.21	0.841	0.02	0.219	0.982	1.033	0.561	1.05	0.948	0.594	1.057	0.689	0.612	1.022	0.53	0.536	1.06	0.455	0.541	1.136	0.292	0.594	1.198	0.108	0.527
1086	5.43	1.153	1.073	0.413	0.984	1.055	0.258	1.038	0.96	0.213	0.991	0.728	0.184	0.908	0.545	0.255	0.914	0.478	0.244	0.928	0.324	0.183	0.966	0.109	0.21	0.841	0.02	0.219	0.98	1.034	0.56	1.048	0.948	0.593	1.055	0.689	0.611	1.021	0.53	0.535	1.059	0.455	0.541	1.136	0.292	0.594	1.198	0.108	0.527
1087	5.435	1.151	1.073	0.412	0.982	1.055	0.257	1.035	0.96	0.212	0.99	0.727	0.183	0.907	0.545	0.254	0.913	0.478	0.243	0.928	0.324	0.183	0.966	0.109	0.21	0.841	0.02	0.219	0.978	1.034	0.559	1.047	0.948	0.592	1.054	0.689	0.611	1.02	0.531	0.535	1.058	0.455	0.54	1.135	0.292	0.593	1.197	0.109	0.527
1088	5.44	1.149	1.072	0.411	0.981	1.055	0.256	1.033	0.96	0.211	0.989	0.727	0.183	0.907	0.544	0.254	0.913	0.478	0.243	0.927	0.323	0.182	0.966	0.109	0.21	0.841	0.02	0.219	0.977	1.034	0.559	1.045	0.948	0.592	1.053	0.689	0.61	1.019	0.53	0.534	1.058	0.455	0.54	1.135	0.293	0.593	1.197	0.109	0.527
1089	5.445	1.148	1.072	0.41	0.979	1.055	0.256	1.031	0.96	0.21	0.988	0.727	0.182	0.906	0.544	0.253	0.912	0.478	0.243	0.926	0.323	0.182	0.965	0.109	0.21	0.841	0.02	0.219	0.975	1.034	0.558	1.044	0.947	0.591	1.051	0.689	0.61	1.018	0.53	0.534	1.057	0.455	0.54	1.135	0.293	0.593	1.197	0.109	0.527
1090	5.45	1.146	1.073	0.409	0.977	1.055	0.255	1.03	0.96	0.209	0.987	0.727	0.182	0.905	0.544	0.253	0.911	0.478	0.243	0.925	0.323	0.182	0.965	0.108	0.211	0.841	0.02	0.219	0.974	1.034	0.558	1.042	0.947	0.59	1.05	0.69	0.609	1.017	0.53	0.533	1.056	0.455	0.539	1.134	0.293	0.593	1.197	0.109	0.528
1091	5.455	1.145	1.073	0.407	0.976	1.055	0.255	1.028	0.96	0.208	0.985	0.727	0.182	0.904	0.544	0.252	0.91	0.478	0.242	0.925	0.322	0.182	0.965	0.108	0.211	0.841	0.02	0.219	0.973	1.034	0.557	1.042	0.948	0.589	1.049	0.69	0.609	1.015	0.53	0.532	1.055	0.455	0.538	1.134	0.294	0.592	1.197	0.11	0.528
1092	5.46	1.143	1.072	0.406	0.974	1.055	0.254	1.026	0.961	0.207	0.984	0.727	0.181	0.903	0.544	0.252	0.909	0.478	0.242	0.924	0.322	0.182	0.965	0.108	0.211	0.841	0.02	0.219	0.972	1.034	0.556	1.04	0.948	0.588	1.048	0.69	0.608	1.015	0.53	0.532	1.054	0.455	0.538	1.133	0.294	0.592	1.197	0.11	0.528
1093	5.465	1.141	1.072	0.405	0.971	1.055	0.253	1.024	0.961	0.206	0.983	0.727	0.18	0.901	0.543	0.252	0.907	0.477	0.242	0.922	0.322	0.182	0.965	0.108	0.211	0.841	0.02	0.219	0.97	1.033	0.555	1.039	0.948	0.587	1.046	0.69	0.607	1.014	0.53	0.532	1.053	0.455	0.537	1.133	0.294	0.592	1.196	0.11	0.528
1094	5.47	1.139	1.072	0.405	0.969	1.055	0.252	1.022	0.961	0.205	0.981	0.727	0.18	0.9	0.543	0.251	0.906	0.477	0.242	0.921	0.322	0.182	0.964	0.108	0.21	0.841	0.02	0.219	0.969	1.033	0.554	1.039	0.949	0.587	1.045	0.69	0.607	1.013	0.53	0.531	1.053	0.455	0.537	1.132	0.295	0.592	1.196	0.11	0.528
1095	5.475	1.138	1.073	0.404	0.968	1.055	0.251	1.021	0.961	0.204	0.979	0.727	0.179	0.898	0.543	0.251	0.905	0.477	0.241	0.92	0.322	0.182	0.964	0.108	0.21	0.841	0.02	0.219	0.967	1.033	0.554	1.036	0.948	0.586	1.043	0.69	0.606	1.011	0.53	0.531	1.052	0.455	0.537	1.131	0.295	0.591	1.195	0.111	0.528
1096	5.48	1.136	1.073	0.402	0.965	1.056	0.251	1.019	0.961	0.204	0.977	0.728	0.178	0.897	0.544	0.251	0.904	0.477	0.241	0.919	0.322	0.182	0.964	0.108	0.21	0.841	0.02	0.219	0.965	1.033	0.553	1.033	0.948	0.585	1.042	0.69	0.606	1.01	0.53	0.53	1.051	0.456	0.537	1.131	0.296	0.591	1.195	0.111	0.528
1097	5.485	1.134	1.073	0.401	0.964	1.056	0.25	1.017	0.961	0.203	0.976	0.728	0.177	0.896	0.544	0.25	0.902	0.476	0.241	0.918	0.321	0.181	0.964	0.108	0.21	0.841	0.02	0.219	0.964	1.033	0.552	1.031	0.947	0.584	1.04	0.69	0.605	1.008	0.53	0.53	1.05	0.456	0.536	1.13	0.296	0.591	1.194	0.111	0.528
1098	5.49	1.133	1.073	0.401	0.963	1.056	0.249	1.015	0.961	0.202	0.973	0.728	0.177	0.895	0.544	0.25	0.901	0.476	0.24	0.917	0.32	0.181	0.964	0.108	0.21	0.841	0.02	0.219	0.962	1.034	0.551	1.029	0.947	0.583	1.038	0.69	0.605	1.007	0.531	0.53	1.048	0.456	0.536	1.13	0.297	0.59	1.194	0.112	0.528
1099	5.495	1.131	1.073	0.4	0.961	1.056	0.248	1.012	0.96	0.201	0.97	0.727	0.177	0.893	0.544	0.25	0.9	0.476	0.24	0.916	0.32	0.181	0.964	0.108	0.21	0.841	0.02	0.219	0.96	1.034	0.55	1.028	0.948	0.583	1.037	0.69	0.604	1.006	0.531	0.529	1.047	0.456	0.536	1.129	0.297	0.59	1.194	0.112	0.527
1100	5.5	1.129	1.073	0.399	0.959	1.056	0.247	1.011	0.96	0.2	0.968	0.728	0.176	0.892	0.543	0.249	0.899	0.476	0.239	0.916	0.32	0.181	0.964	0.107	0.21	0.841	0.02	0.219	0.959	1.034	0.55	1.027	0.948	0.582	1.035	0.69	0.603	1.005	0.531	0.529	1.046	0.456	0.535	1.128	0.298	0.59	1.194	0.114	0.527
1101	5.505	1.128	1.074	0.398	0.958	1.056	0.246	1.009	0.961	0.2	0.967	0.728	0.175	0.891	0.543	0.249	0.898	0.476	0.239	0.915	0.32	0.18	0.964	0.107	0.21	0.841	0.02	0.219	0.957	1.035	0.549	1.025	0.948	0.581	1.034	0.69	0.603	1.003	0.531	0.528	1.045	0.456	0.535	1.127	0.299	0.59	1.194	0.115	0.527
1102	5.51	1.126	1.074	0.397	0.956	1.056	0.246	1.009	0.962	0.2	0.965	0.728	0.174	0.889	0.543	0.249	0.897	0.475	0.239	0.915	0.32	0.18	0.964	0.107	0.21	0.841	0.02	0.219	0.954	1.035	0.548	1.024	0.948	0.58	1.032	0.69	0.602	1.002	0.531	0.528	1.043	0.457	0.535	1.127	0.299	0.589	1.194	0.116	0.527
1103	5.515	1.124	1.074	0.397	0.953	1.056	0.245	1.007	0.962	0.199	0.962	0.728	0.174	0.888	0.542	0.248	0.896	0.475	0.238	0.914	0.319	0.18	0.964	0.107	0.21	0.841	0.02	0.219	0.953	1.035	0.547	1.022	0.949	0.579	1.031	0.69	0.601	1.001	0.532	0.528	1.042	0.457	0.534	1.126	0.3	0.589	1.194	0.117	0.527
1104	5.52	1.123	1.075	0.396	0.952	1.056	0.244	1.006	0.962	0.199	0.96	0.728	0.173	0.887	0.542	0.248	0.895	0.475	0.238	0.913	0.319	0.179	0.964	0.107	0.21	0.841	0.02	0.219	0.952	1.035	0.547	1.02	0.949	0.579	1.029	0.691	0.601	0.999	0.532	0.527	1.04	0.457	0.534	1.125	0.301	0.589	1.193	0.117	0.527
1105	5.525	1.121	1.075	0.395	0.951	1.056	0.243	1.004	0.962	0.198	0.958	0.728	0.173	0.886	0.542	0.247	0.895	0.475	0.238	0.913	0.319	0.179	0.964	0.107	0.21	0.841	0.02	0.219	0.95	1.036	0.546	1.018	0.949	0.578	1.028	0.691	0.6	0.997	0.532	0.527	1.038	0.458	0.534	1.124	0.301	0.588	1.192	0.118	0.527
1106	5.53	1.119	1.075	0.394	0.949	1.056	0.242	1.003	0.962	0.197	0.957	0.728	0.172	0.885	0.542	0.247	0.894	0.475	0.237	0.912	0.319	0.179	0.964	0.107	0.209	0.841	0.02	0.219	0.948	1.035	0.545	1.017	0.95	0.578	1.026	0.691	0.599	0.994	0.532	0.526	1.037	0.458	0.533	1.123	0.302	0.588	1.191	0.118	0.527
1107	5.535	1.117	1.075	0.393	0.949	1.055	0.241	1.002	0.962	0.196	0.956	0.728	0.172	0.884	0.542	0.247	0.893	0.475	0.237	0.912	0.318	0.179	0.964	0.107	0.209	0.841	0.02	0.219	0.947	1.035	0.544	1.015	0.95	0.577	1.024	0.691	0.599	0.993	0.532	0.526	1.035	0.459	0.533	1.122	0.303	0.588	1.191	0.119	0.527
1108	5.54	1.115	1.075	0.393	0.947	1.055	0.24	1	0.962	0.196	0.955	0.728	0.171	0.884	0.542	0.246	0.893	0.474	0.237	0.912	0.318	0.178	0.964	0.107	0.209	0.841	0.02	0.219	0.946	1.035	0.543	1.013	0.95	0.576	1.022	0.692	0.598	0.991	0.533	0.526	1.033	0.459	0.532	1.121	0.304	0.587	1.19	0.12	0.527
1109	5.545	1.114	1.076	0.392	0.945	1.055	0.239	0.998	0.962	0.195	0.954	0.728	0.17	0.883	0.541	0.245	0.892	0.474	0.236	0.912	0.318	0.178	0.964	0.107	0.209	0.841	0.02	0.218	0.943	1.036	0.542	1.011	0.95	0.576	1.021	0.692	0.597	0.989	0.533	0.525	1.031	0.459	0.532	1.119	0.305	0.587	1.189	0.121	0.527
1110	5.55	1.112	1.076	0.391	0.943	1.056	0.238	0.997	0.962	0.195	0.953	0.728	0.169	0.883	0.541	0.245	0.891	0.473	0.235	0.912	0.317	0.178	0.964	0.107	0.209	0.841	0.02	0.218	0.942	1.036	0.541	1.01	0.951	0.575	1.019	0.692	0.596	0.986	0.533	0.524	1.029	0.459	0.531	1.118	0.306	0.587	1.189	0.122	0.527
1111	5.555	1.111	1.076	0.39	0.941	1.056	0.237	0.995	0.962	0.194	0.952	0.728	0.169	0.883	0.541	0.244	0.891	0.473	0.235	0.912	0.317	0.177	0.964	0.106	0.209	0.841	0.019	0.218	0.941	1.036	0.54	1.008	0.951	0.575	1.017	0.692	0.595	0.984	0.533	0.524	1.026	0.459	0.531	1.117	0.307	0.586	1.188	0.123	0.527
1112	5.56	1.109	1.076	0.389	0.939	1.056	0.236	0.994	0.962	0.193	0.951	0.728	0.168	0.882	0.54	0.244	0.891	0.473	0.234	0.912	0.317	0.177	0.964	0.106	0.209	0.841	0.019	0.218	0.938	1.037	0.539	1.007	0.952	0.574	1.015	0.693	0.595	0.981	0.533	0.524	1.023	0.459	0.531	1.115	0.308	0.586	1.187	0.124	0.527
1113	5.565	1.108	1.077	0.389	0.939	1.056	0.235	0.993	0.962	0.192	0.951	0.728	0.167	0.882	0.54	0.243	0.891	0.473	0.234	0.911	0.317	0.176	0.964	0.106	0.209	0.841	0.019	0.218	0.937	1.037	0.538	1.005	0.952	0.574	1.013	0.693	0.594	0.978	0.533	0.524	1.021	0.46	0.53	1.114	0.309	0.586	1.186	0.125	0.527
1114	5.57	1.107	1.077	0.388	0.937	1.055	0.234	0.991	0.962	0.191	0.951	0.728	0.167	0.882	0.54	0.243	0.891	0.473	0.234	0.911	0.317	0.176	0.964	0.106	0.209	0.841	0.019	0.218	0.936	1.038	0.538	1.004	0.953	0.573	1.01	0.693	0.593	0.975	0.533	0.523	1.018	0.46	0.53	1.112	0.31	0.585	1.185	0.126	0.527
1115	5.575	1.105	1.077	0.387	0.935	1.056	0.233	0.989	0.962	0.191	0.95	0.729	0.166	0.882	0.54	0.242	0.891	0.473	0.233	0.911	0.316	0.176	0.964	0.106	0.209	0.841	0.019	0.218	0.934	1.038	0.537	1.003	0.954	0.572	1.008	0.693	0.593	0.972	0.534	0.523	1.015	0.46	0.53	1.11	0.311	0.585	1.184	0.128	0.527
1116	5.58	1.104	1.077	0.386	0.933	1.056	0.232	0.988	0.961	0.19	0.95	0.728	0.165	0.882	0.54	0.241	0.891	0.473	0.232	0.911	0.316	0.175	0.964	0.106	0.209	0.841	0.019	0.218	0.933	1.039	0.536	1.001	0.954	0.572	1.005	0.693	0.592	0.968	0.534	0.523	1.011	0.46	0.53	1.108	0.312	0.585	1.183	0.129	0.527
1117	5.585	1.102	1.077	0.385	0.932	1.056	0.232	0.986	0.961	0.19	0.949	0.729	0.165	0.882	0.54	0.24	0.891	0.472	0.231	0.911	0.316	0.175	0.964	0.106	0.209	0.841	0.019	0.218	0.931	1.039	0.536	1	0.955	0.571	1.003	0.693	0.592	0.965	0.534	0.523	1.008	0.46	0.53	1.106	0.313	0.584	1.182	0.131	0.527
1118	5.59	1.101	1.078	0.384	0.929	1.056	0.231	0.984	0.961	0.189	0.949	0.729	0.164	0.882	0.54	0.24	0.891	0.472	0.231	0.911	0.316	0.174	0.964	0.105	0.209	0.841	0.019	0.218	0.93	1.04	0.535	0.998	0.955	0.571	1	0.693	0.591	0.96	0.534	0.523	1.004	0.461	0.53	1.104	0.315	0.584	1.181	0.133	0.528
1119	5.595	1.099	1.078	0.384	0.927	1.056	0.23	0.983	0.961	0.189	0.948	0.729	0.163	0.882	0.54	0.239	0.891	0.472	0.23	0.911	0.316	0.174	0.964	0.105	0.208	0.841	0.019	0.218	0.929	1.04	0.534	0.996	0.955	0.57	0.996	0.693	0.591	0.956	0.534	0.524	1	0.461	0.53	1.102	0.316	0.584	1.18	0.134	0.528
1120	5.6	1.098	1.078	0.383	0.926	1.056	0.23	0.981	0.961	0.188	0.948	0.729	0.163	0.882	0.54	0.239	0.891	0.472	0.23	0.911	0.315	0.174	0.964	0.105	0.208	0.841	0.019	0.218	0.928	1.041	0.533	0.995	0.955	0.57	0.994	0.693	0.591	0.952	0.534	0.524	0.996	0.461	0.53	1.099	0.317	0.585	1.178	0.136	0.528
1121	5.605	1.097	1.078	0.382	0.925	1.056	0.229	0.98	0.962	0.187	0.947	0.729	0.162	0.882	0.54	0.238	0.89	0.472	0.229	0.911	0.315	0.173	0.964	0.105	0.208	0.841	0.019	0.218	0.926	1.041	0.532	0.994	0.956	0.569	0.991	0.693	0.59	0.948	0.534	0.524	0.991	0.462	0.53	1.096	0.319	0.585	1.176	0.138	0.529
1122	5.61	1.095	1.078	0.382	0.923	1.055	0.228	0.979	0.962	0.186	0.946	0.729	0.162	0.882	0.54	0.237	0.891	0.472	0.228	0.911	0.315	0.172	0.964	0.105	0.208	0.841	0.019	0.218	0.925	1.041	0.532	0.993	0.956	0.569	0.987	0.693	0.59	0.943	0.534	0.524	0.987	0.462	0.53	1.093	0.32	0.585	1.175	0.14	0.529
1123	5.615	1.094	1.079	0.381	0.922	1.055	0.227	0.977	0.962	0.186	0.946	0.73	0.161	0.882	0.54	0.236	0.891	0.472	0.228	0.911	0.315	0.172	0.964	0.105	0.208	0.841	0.019	0.218	0.925	1.042	0.531	0.992	0.957	0.569	0.984	0.693	0.59	0.938	0.535	0.524	0.983	0.462	0.531	1.09	0.322	0.585	1.173	0.142	0.529
1124	5.62	1.093	1.079	0.38	0.921	1.056	0.227	0.976	0.962	0.186	0.945	0.73	0.161	0.881	0.54	0.236	0.891	0.472	0.227	0.911	0.315	0.172	0.964	0.104	0.208	0.841	0.019	0.218	0.924	1.042	0.531	0.991	0.957	0.568	0.98	0.693	0.59	0.934	0.535	0.524	0.978	0.463	0.53	1.087	0.324	0.585	1.171	0.144	0.53
1125	5.625	1.092	1.079	0.379	0.919	1.056	0.226	0.974	0.962	0.185	0.944	0.73	0.16	0.881	0.54	0.236	0.891	0.472	0.227	0.911	0.315	0.172	0.963	0.104	0.207	0.841	0.019	0.218	0.924	1.042	0.531	0.99	0.957	0.568	0.976	0.693	0.59	0.929	0.535	0.524	0.973	0.464	0.531	1.083	0.326	0.585	1.169	0.147	0.531
1126	5.63	1.091	1.079	0.378	0.917	1.056	0.226	0.972	0.962	0.185	0.944	0.73	0.16	0.881	0.54	0.235	0.891	0.472	0.226	0.911	0.315	0.172	0.963	0.104	0.207	0.841	0.019	0.218	0.923	1.043	0.53	0.989	0.958	0.567	0.973	0.693	0.589	0.924	0.536	0.524	0.968	0.464	0.531	1.079	0.327	0.586	1.167	0.149	0.532
1127	5.635	1.09	1.079	0.377	0.916	1.055	0.225	0.971	0.963	0.185	0.943	0.731	0.159	0.881	0.539	0.235	0.891	0.472	0.226	0.911	0.314	0.171	0.963	0.104	0.207	0.841	0.019	0.218	0.922	1.043	0.53	0.988	0.958	0.567	0.969	0.693	0.589	0.919	0.536	0.524	0.963	0.465	0.531	1.075	0.329	0.586	1.165	0.152	0.532
1128	5.64	1.089	1.08	0.377	0.914	1.056	0.225	0.969	0.963	0.184	0.942	0.731	0.159	0.881	0.539	0.234	0.891	0.472	0.226	0.91	0.314	0.171	0.963	0.104	0.207	0.841	0.019	0.218	0.92	1.044	0.529	0.987	0.959	0.567	0.966	0.693	0.589	0.913	0.537	0.524	0.958	0.465	0.531	1.071	0.331	0.586	1.162	0.155	0.533
1129	5.645	1.087	1.08	0.376	0.912	1.056	0.224	0.968	0.963	0.184	0.941	0.731	0.158	0.88	0.539	0.234	0.891	0.472	0.225	0.91	0.314	0.171	0.963	0.104	0.207	0.841	0.019	0.218	0.919	1.045	0.529	0.987	0.959	0.567	0.962	0.693	0.589	0.908	0.537	0.524	0.952	0.466	0.531	1.066	0.333	0.586	1.159	0.158	0.534
1130	5.65	1.086	1.08	0.375	0.91	1.056	0.224	0.966	0.963	0.184	0.94	0.731	0.157	0.88	0.539	0.234	0.891	0.472	0.225	0.91	0.314	0.17	0.963	0.103	0.207	0.841	0.019	0.218	0.919	1.045	0.529	0.986	0.959	0.567	0.958	0.693	0.588	0.902	0.538	0.524	0.946	0.466	0.531	1.061	0.336	0.587	1.156	0.161	0.535
1131	5.655	1.085	1.081	0.374	0.909	1.056	0.224	0.964	0.963	0.184	0.939	0.732	0.157	0.88	0.539	0.234	0.891	0.472	0.224	0.91	0.314	0.17	0.963	0.103	0.207	0.841	0.019	0.218	0.919	1.045	0.528	0.986	0.959	0.567	0.954	0.693	0.588	0.897	0.539	0.524	0.94	0.467	0.531	1.056	0.338	0.587	1.153	0.164	0.536
1132	5.66	1.084	1.081	0.374	0.907	1.056	0.224	0.962	0.963	0.184	0.937	0.732	0.157	0.88	0.539	0.233	0.891	0.472	0.224	0.91	0.313	0.17	0.963	0.103	0.207	0.841	0.019	0.218	0.919	1.045	0.528	0.985	0.96	0.566	0.95	0.694	0.588	0.892	0.54	0.523	0.933	0.468	0.531	1.051	0.34	0.587	1.15	0.167	0.536
1133	5.665	1.083	1.082	0.373	0.905	1.056	0.223	0.961	0.964	0.183	0.936	0.732	0.157	0.88	0.539	0.233	0.891	0.472	0.223	0.91	0.313	0.17	0.963	0.103	0.206	0.841	0.019	0.218	0.919	1.045	0.528	0.984	0.96	0.566	0.946	0.694	0.588	0.886	0.54	0.523	0.927	0.469	0.53	1.046	0.342	0.588	1.146	0.17	0.537
1134	5.67	1.082	1.082	0.372	0.903	1.056	0.223	0.959	0.964	0.183	0.935	0.732	0.157	0.88	0.539	0.233	0.891	0.472	0.223	0.91	0.313	0.169	0.963	0.103	0.206	0.841	0.019	0.218	0.918	1.045	0.528	0.983	0.96	0.566	0.942	0.694	0.587	0.88	0.541	0.523	0.921	0.469	0.53	1.04	0.344	0.588	1.142	0.173	0.537
1135	5.675	1.081	1.082	0.371	0.901	1.056	0.223	0.957	0.964	0.183	0.934	0.733	0.156	0.879	0.539	0.233	0.891	0.472	0.223	0.91	0.313	0.169	0.963	0.103	0.206	0.841	0.019	0.218	0.918	1.046	0.528	0.983	0.96	0.565	0.939	0.694	0.587	0.874	0.542	0.523	0.915	0.47	0.53	1.034	0.345	0.588	1.138	0.176	0.538
1136	5.68	1.08	1.082	0.37	0.9	1.056	0.223	0.956	0.964	0.183	0.933	0.733	0.156	0.879	0.539	0.232	0.891	0.472	0.223	0.909	0.313	0.169	0.963	0.103	0.206	0.841	0.019	0.218	0.918	1.046	0.528	0.982	0.96	0.565	0.935	0.694	0.587	0.869	0.543	0.523	0.909	0.471	0.53	1.028	0.347	0.588	1.134	0.179	0.539
1137	5.685	1.078	1.082	0.37	0.899	1.057	0.224	0.954	0.965	0.182	0.931	0.733	0.155	0.879	0.539	0.232	0.891	0.472	0.223	0.909	0.313	0.169	0.963	0.103	0.206	0.841	0.019	0.218	0.918	1.046	0.528	0.982	0.96	0.565	0.932	0.695	0.587	0.863	0.544	0.523	0.902	0.472	0.53	1.022	0.349	0.589	1.13	0.182	0.539
1138	5.69	1.078	1.082	0.369	0.897	1.056	0.224	0.952	0.965	0.182	0.93	0.733	0.155	0.879	0.539	0.232	0.891	0.472	0.223	0.909	0.313	0.169	0.963	0.103	0.206	0.841	0.019	0.218	0.918	1.046	0.528	0.982	0.961	0.564	0.928	0.695	0.587	0.857	0.545	0.523	0.896	0.474	0.531	1.016	0.35	0.589	1.126	0.185	0.539
1139	5.695	1.077	1.082	0.368	0.895	1.056	0.224	0.95	0.965	0.182	0.929	0.733	0.155	0.878	0.539	0.232	0.89	0.472	0.223	0.909	0.313	0.169	0.963	0.103	0.206	0.841	0.019	0.218	0.918	1.046	0.528	0.981	0.96	0.564	0.925	0.695	0.587	0.851	0.546	0.523	0.89	0.475	0.531	1.01	0.351	0.589	1.122	0.188	0.54
1140	5.7	1.076	1.083	0.367	0.892	1.057	0.224	0.948	0.965	0.182	0.928	0.733	0.155	0.878	0.539	0.231	0.89	0.472	0.222	0.909	0.313	0.169	0.963	0.103	0.206	0.841	0.019	0.218	0.917	1.046	0.528	0.982	0.961	0.564	0.922	0.695	0.587	0.846	0.547	0.523	0.884	0.476	0.531	1.004	0.353	0.589	1.117	0.191	0.54
1141	5.705	1.075	1.083	0.367	0.891	1.057	0.224	0.946	0.965	0.182	0.927	0.734	0.154	0.878	0.539	0.231	0.89	0.472	0.222	0.909	0.313	0.168	0.963	0.103	0.206	0.841	0.019	0.218	0.917	1.046	0.528	0.984	0.961	0.565	0.919	0.695	0.587	0.841	0.549	0.523	0.878	0.477	0.531	0.998	0.354	0.59	1.113	0.193	0.54
1142	5.71	1.073	1.083	0.366	0.889	1.057	0.224	0.944	0.965	0.182	0.925	0.734	0.154	0.878	0.539	0.231	0.89	0.472	0.222	0.909	0.313	0.168	0.963	0.103	0.206	0.841	0.019	0.218	0.917	1.046	0.529	0.984	0.962	0.565	0.916	0.696	0.587	0.836	0.55	0.523	0.872	0.478	0.531	0.992	0.355	0.59	1.109	0.196	0.54
1143	5.715	1.072	1.083	0.365	0.887	1.057	0.224	0.942	0.965	0.182	0.924	0.734	0.154	0.877	0.539	0.231	0.89	0.472	0.222	0.909	0.313	0.168	0.963	0.103	0.206	0.841	0.019	0.218	0.916	1.046	0.529	0.984	0.962	0.565	0.913	0.696	0.587	0.831	0.551	0.523	0.867	0.479	0.531	0.986	0.357	0.591	1.104	0.198	0.541
1144	5.72	1.071	1.082	0.364	0.885	1.057	0.225	0.94	0.965	0.181	0.922	0.734	0.153	0.877	0.539	0.231	0.89	0.472	0.222	0.909	0.313	0.168	0.963	0.103	0.206	0.841	0.019	0.218	0.915	1.046	0.529	0.984	0.962	0.565	0.911	0.696	0.587	0.826	0.553	0.523	0.862	0.481	0.531	0.981	0.358	0.591	1.1	0.2	0.541
1145	5.725	1.07	1.082	0.364	0.882	1.057	0.225	0.937	0.965	0.181	0.921	0.735	0.153	0.877	0.539	0.23	0.89	0.472	0.222	0.909	0.313	0.168	0.963	0.103	0.206	0.841	0.019	0.218	0.914	1.047	0.529	0.984	0.962	0.565	0.908	0.697	0.587	0.822	0.554	0.523	0.857	0.483	0.531	0.975	0.359	0.591	1.095	0.201	0.542
1146	5.73	1.069	1.083	0.363	0.88	1.057	0.225	0.936	0.965	0.181	0.92	0.735	0.153	0.878	0.539	0.23	0.89	0.472	0.221	0.908	0.312	0.168	0.963	0.103	0.206	0.841	0.019	0.218	0.914	1.047	0.53	0.984	0.962	0.565	0.906	0.698	0.587	0.818	0.556	0.524	0.852	0.484	0.531	0.97	0.361	0.591	1.09	0.201	0.542
1147	5.735	1.068	1.083	0.362	0.879	1.057	0.225	0.934	0.966	0.181	0.919	0.735	0.152	0.877	0.539	0.23	0.89	0.472	0.221	0.908	0.312	0.167	0.963	0.102	0.206	0.841	0.019	0.218	0.913	1.047	0.53	0.984	0.962	0.565	0.903	0.698	0.587	0.813	0.557	0.524	0.847	0.485	0.531	0.966	0.362	0.591	1.085	0.202	0.542
1148	5.74	1.067	1.083	0.362	0.877	1.057	0.225	0.933	0.966	0.181	0.917	0.735	0.152	0.877	0.539	0.23	0.89	0.472	0.221	0.908	0.312	0.167	0.963	0.102	0.206	0.841	0.019	0.218	0.913	1.047	0.53	0.984	0.962	0.564	0.9	0.699	0.587	0.809	0.559	0.524	0.843	0.487	0.531	0.961	0.363	0.592	1.08	0.203	0.542
1149	5.745	1.066	1.083	0.361	0.875	1.057	0.225	0.93	0.966	0.181	0.915	0.735	0.153	0.877	0.539	0.23	0.889	0.472	0.221	0.908	0.312	0.167	0.963	0.102	0.206	0.841	0.019	0.218	0.913	1.047	0.53	0.984	0.962	0.564	0.898	0.7	0.587	0.805	0.56	0.524	0.839	0.488	0.531	0.956	0.365	0.592	1.074	0.203	0.542
1150	5.75	1.065	1.083	0.36	0.874	1.057	0.225	0.928	0.966	0.181	0.913	0.735	0.153	0.877	0.539	0.23	0.889	0.472	0.22	0.908	0.312	0.167	0.963	0.102	0.206	0.841	0.019	0.218	0.913	1.047	0.53	0.983	0.962	0.564	0.896	0.701	0.587	0.802	0.562	0.525	0.834	0.49	0.531	0.952	0.366	0.592	1.068	0.203	0.542
1151	5.755	1.064	1.083	0.36	0.872	1.057	0.226	0.926	0.966	0.181	0.912	0.735	0.153	0.877	0.539	0.23	0.889	0.472	0.22	0.907	0.312	0.167	0.963	0.102	0.206	0.841	0.019	0.218	0.913	1.047	0.53	0.983	0.962	0.564	0.895	0.702	0.587	0.799	0.563	0.525	0.831	0.491	0.532	0.947	0.367	0.592	1.063	0.203	0.542
1152	5.76	1.063	1.084	0.359	0.87	1.057	0.226	0.925	0.966	0.181	0.91	0.736	0.153	0.877	0.539	0.23	0.889	0.472	0.22	0.907	0.312	0.167	0.963	0.102	0.206	0.841	0.019	0.218	0.913	1.047	0.53	0.983	0.963	0.563	0.893	0.703	0.587	0.796	0.565	0.525	0.827	0.492	0.532	0.942	0.367	0.592	1.057	0.202	0.542
1153	5.765	1.062	1.084	0.359	0.868	1.057	0.226	0.923	0.966	0.181	0.909	0.736	0.153	0.877	0.539	0.23	0.889	0.472	0.22	0.907	0.312	0.167	0.963	0.102	0.206	0.841	0.019	0.218	0.912	1.047	0.53	0.983	0.963	0.563	0.891	0.703	0.587	0.793	0.567	0.526	0.824	0.494	0.533	0.937	0.367	0.592	1.051	0.201	0.541
1154	5.77	1.061	1.084	0.358	0.866	1.058	0.227	0.921	0.966	0.181	0.908	0.736	0.153	0.876	0.539	0.23	0.889	0.472	0.22	0.907	0.312	0.167	0.963	0.102	0.206	0.841	0.019	0.218	0.912	1.047	0.53	0.983	0.964	0.562	0.89	0.704	0.587	0.789	0.568	0.526	0.82	0.495	0.533	0.933	0.367	0.592	1.044	0.2	0.541
1155	5.775	1.059	1.084	0.358	0.864	1.058	0.227	0.919	0.966	0.181	0.907	0.736	0.152	0.876	0.539	0.23	0.889	0.472	0.22	0.907	0.312	0.167	0.963	0.102	0.206	0.841	0.019	0.218	0.911	1.047	0.53	0.982	0.964	0.562	0.888	0.705	0.587	0.787	0.569	0.527	0.817	0.496	0.533	0.928	0.367	0.592	1.038	0.199	0.54
1156	5.78	1.058	1.084	0.357	0.863	1.058	0.227	0.917	0.966	0.181	0.906	0.737	0.152	0.876	0.539	0.23	0.888	0.472	0.22	0.907	0.312	0.167	0.963	0.102	0.206	0.841	0.019	0.218	0.911	1.047	0.53	0.981	0.964	0.562	0.886	0.705	0.587	0.784	0.571	0.528	0.814	0.497	0.534	0.924	0.367	0.592	1.032	0.197	0.54
1157	5.785	1.057	1.085	0.357	0.861	1.058	0.228	0.915	0.966	0.181	0.905	0.737	0.152	0.875	0.539	0.23	0.888	0.472	0.22	0.907	0.312	0.167	0.963	0.102	0.206	0.841	0.019	0.218	0.911	1.048	0.53	0.98	0.964	0.562	0.885	0.706	0.587	0.782	0.572	0.528	0.811	0.499	0.534	0.92	0.366	0.592	1.026	0.196	0.539
1158	5.79	1.056	1.085	0.356	0.86	1.058	0.228	0.915	0.967	0.181	0.904	0.737	0.152	0.875	0.539	0.23	0.888	0.472	0.22	0.907	0.312	0.167	0.963	0.102	0.206	0.841	0.019	0.218	0.91	1.048	0.53	0.979	0.964	0.562	0.883	0.707	0.587	0.779	0.573	0.529	0.809	0.5	0.535	0.916	0.366	0.592	1.019	0.194	0.539
1159	5.795	1.054	1.085	0.356	0.858	1.058	0.228	0.913	0.967	0.181	0.904	0.737	0.152	0.875	0.539	0.23	0.888	0.472	0.22	0.906	0.312	0.167	0.963	0.102	0.206	0.841	0.019	0.218	0.909	1.048	0.53	0.979	0.965	0.561	0.882	0.707	0.587	0.777	0.574	0.529	0.807	0.501	0.536	0.912	0.365	0.592	1.013	0.192	0.538
1160	5.8	1.053	1.085	0.355	0.856	1.058	0.228	0.912	0.967	0.181	0.902	0.737	0.152	0.874	0.539	0.23	0.888	0.472	0.22	0.906	0.312	0.167	0.963	0.102	0.206	0.841	0.019	0.218	0.909	1.048	0.53	0.978	0.965	0.561	0.881	0.708	0.588	0.775	0.576	0.53	0.804	0.502	0.536	0.909	0.365	0.592	1.006	0.189	0.538
1161	5.805	1.052	1.086	0.355	0.854	1.058	0.228	0.91	0.967	0.182	0.901	0.737	0.152	0.874	0.539	0.23	0.887	0.472	0.22	0.906	0.312	0.167	0.963	0.102	0.206	0.841	0.019	0.218	0.908	1.048	0.53	0.977	0.965	0.561	0.88	0.708	0.588	0.773	0.576	0.53	0.802	0.502	0.536	0.905	0.364	0.592	0.999	0.186	0.537
1162	5.81	1.051	1.086	0.355	0.853	1.058	0.228	0.908	0.967	0.182	0.9	0.737	0.152	0.874	0.539	0.229	0.887	0.472	0.22	0.906	0.312	0.167	0.963	0.102	0.206	0.841	0.019	0.218	0.908	1.048	0.53	0.977	0.965	0.561	0.88	0.709	0.588	0.772	0.577	0.531	0.8	0.503	0.537	0.902	0.363	0.592	0.992	0.184	0.536
1163	5.815	1.049	1.086	0.355	0.851	1.058	0.229	0.907	0.967	0.182	0.9	0.738	0.153	0.874	0.539	0.229	0.887	0.472	0.22	0.905	0.312	0.167	0.963	0.102	0.206	0.841	0.019	0.218	0.907	1.048	0.53	0.976	0.966	0.561	0.879	0.709	0.588	0.77	0.578	0.532	0.797	0.503	0.537	0.898	0.362	0.592	0.985	0.181	0.536
1164	5.82	1.048	1.087	0.355	0.85	1.058	0.229	0.905	0.967	0.182	0.9	0.739	0.153	0.873	0.538	0.229	0.886	0.472	0.22	0.905	0.312	0.167	0.963	0.102	0.206	0.841	0.019	0.218	0.906	1.048	0.53	0.975	0.966	0.561	0.878	0.71	0.588	0.769	0.579	0.532	0.795	0.503	0.538	0.895	0.36	0.592	0.978	0.178	0.536
1165	5.825	1.046	1.087	0.355	0.849	1.058	0.229	0.904	0.967	0.182	0.899	0.739	0.153	0.873	0.538	0.23	0.886	0.472	0.22	0.905	0.311	0.167	0.963	0.102	0.206	0.841	0.019	0.218	0.904	1.049	0.53	0.974	0.966	0.561	0.877	0.71	0.589	0.767	0.579	0.533	0.794	0.503	0.538	0.892	0.359	0.592	0.97	0.175	0.535
1166	5.83	1.045	1.087	0.355	0.847	1.058	0.229	0.902	0.967	0.182	0.898	0.739	0.153	0.872	0.538	0.23	0.885	0.472	0.22	0.904	0.311	0.167	0.963	0.102	0.206	0.841	0.019	0.218	0.902	1.049	0.53	0.973	0.966	0.561	0.877	0.71	0.589	0.766	0.58	0.533	0.792	0.504	0.539	0.889	0.358	0.592	0.963	0.172	0.535
1167	5.835	1.044	1.087	0.355	0.845	1.058	0.229	0.901	0.967	0.183	0.897	0.739	0.153	0.871	0.538	0.23	0.885	0.472	0.22	0.904	0.311	0.167	0.963	0.102	0.206	0.841	0.019	0.218	0.9	1.05	0.53	0.972	0.967	0.561	0.876	0.711	0.589	0.766	0.58	0.534	0.791	0.504	0.539	0.885	0.356	0.592	0.955	0.169	0.534
1168	5.84	1.042	1.088	0.354	0.844	1.058	0.229	0.899	0.967	0.183	0.896	0.739	0.153	0.87	0.538	0.23	0.885	0.472	0.22	0.903	0.311	0.167	0.963	0.102	0.206	0.841	0.019	0.218	0.899	1.05	0.53	0.973	0.968	0.562	0.875	0.711	0.59	0.766	0.58	0.534	0.79	0.504	0.54	0.882	0.354	0.592	0.948	0.166	0.534
1169	5.845	1.041	1.088	0.354	0.842	1.058	0.229	0.898	0.967	0.183	0.894	0.739	0.153	0.869	0.538	0.23	0.884	0.472	0.22	0.902	0.311	0.168	0.962	0.102	0.206	0.841	0.019	0.218	0.898	1.05	0.531	0.973	0.968	0.562	0.874	0.711	0.59	0.765	0.58	0.535	0.788	0.503	0.54	0.879	0.352	0.592	0.941	0.163	0.534
1170	5.85	1.039	1.088	0.354	0.84	1.058	0.229	0.896	0.967	0.183	0.893	0.739	0.153	0.869	0.538	0.23	0.883	0.472	0.22	0.902	0.311	0.168	0.962	0.102	0.206	0.841	0.019	0.218	0.897	1.05	0.531	0.971	0.968	0.561	0.874	0.712	0.591	0.764	0.58	0.535	0.787	0.503	0.541	0.876	0.35	0.592	0.933	0.16	0.534
1171	5.855	1.038	1.088	0.354	0.839	1.058	0.23	0.894	0.967	0.183	0.892	0.738	0.154	0.868	0.538	0.23	0.883	0.472	0.221	0.901	0.311	0.168	0.962	0.102	0.206	0.841	0.019	0.218	0.896	1.05	0.531	0.97	0.968	0.561	0.873	0.712	0.591	0.764	0.58	0.536	0.787	0.503	0.541	0.872	0.348	0.592	0.926	0.157	0.534
1172	5.86	1.036	1.088	0.355	0.838	1.058	0.23	0.893	0.967	0.183	0.891	0.738	0.154	0.868	0.538	0.23	0.882	0.472	0.221	0.901	0.311	0.168	0.962	0.102	0.206	0.841	0.019	0.218	0.895	1.05	0.532	0.97	0.968	0.562	0.872	0.712	0.592	0.763	0.58	0.536	0.786	0.503	0.541	0.869	0.346	0.592	0.918	0.154	0.533
1173	5.865	1.035	1.088	0.355	0.836	1.058	0.231	0.891	0.967	0.184	0.889	0.738	0.154	0.867	0.538	0.23	0.881	0.471	0.221	0.901	0.311	0.168	0.962	0.102	0.206	0.841	0.019	0.218	0.894	1.05	0.532	0.969	0.968	0.562	0.872	0.712	0.592	0.763	0.58	0.536	0.785	0.502	0.542	0.865	0.344	0.592	0.909	0.15	0.533
1174	5.87	1.033	1.088	0.355	0.834	1.057	0.231	0.89	0.967	0.184	0.887	0.738	0.155	0.866	0.538	0.231	0.881	0.471	0.222	0.901	0.311	0.169	0.962	0.102	0.206	0.841	0.019	0.218	0.892	1.05	0.532	0.966	0.968	0.562	0.872	0.712	0.593	0.763	0.579	0.537	0.784	0.502	0.542	0.861	0.342	0.592	0.901	0.146	0.533
1175	5.875	1.031	1.088	0.355	0.832	1.057	0.231	0.888	0.967	0.184	0.886	0.738	0.155	0.865	0.538	0.231	0.879	0.471	0.222	0.9	0.311	0.169	0.962	0.102	0.206	0.841	0.019	0.218	0.89	1.05	0.532	0.965	0.967	0.563	0.871	0.712	0.594	0.763	0.579	0.537	0.784	0.501	0.543	0.858	0.34	0.593	0.893	0.143	0.533
1176	5.88	1.03	1.088	0.355	0.831	1.057	0.232	0.886	0.967	0.184	0.884	0.738	0.155	0.863	0.537	0.232	0.878	0.471	0.222	0.899	0.311	0.169	0.962	0.102	0.206	0.841	0.019	0.218	0.888	1.05	0.532	0.963	0.967	0.563	0.871	0.711	0.595	0.763	0.578	0.537	0.784	0.501	0.543	0.854	0.338	0.593	0.884	0.139	0.532
1177	5.885	1.028	1.088	0.355	0.829	1.056	0.232	0.885	0.966	0.184	0.882	0.737	0.156	0.861	0.537	0.232	0.876	0.47	0.223	0.898	0.31	0.17	0.962	0.102	0.206	0.841	0.019	0.218	0.886	1.05	0.532	0.962	0.967	0.563	0.87	0.711	0.595	0.763	0.577	0.538	0.784	0.5	0.544	0.85	0.335	0.593	0.877	0.136	0.532
1178	5.89	1.026	1.088	0.356	0.827	1.056	0.232	0.883	0.966	0.185	0.879	0.735	0.157	0.86	0.536	0.233	0.875	0.47	0.223	0.897	0.31	0.17	0.962	0.102	0.206	0.841	0.019	0.218	0.885	1.049	0.533	0.96	0.967	0.563	0.869	0.71	0.596	0.762	0.577	0.538	0.782	0.499	0.544	0.847	0.333	0.594	0.87	0.133	0.532
1179	5.895	1.025	1.088	0.356	0.826	1.056	0.233	0.881	0.966	0.185	0.877	0.735	0.158	0.858	0.536	0.233	0.874	0.47	0.224	0.896	0.31	0.17	0.961	0.102	0.207	0.841	0.019	0.218	0.884	1.049	0.534	0.958	0.966	0.562	0.869	0.71	0.596	0.763	0.576	0.538	0.781	0.498	0.544	0.843	0.33	0.594	0.863	0.131	0.532
1180	5.9	1.023	1.087	0.356	0.825	1.056	0.233	0.88	0.966	0.186	0.876	0.735	0.158	0.857	0.536	0.234	0.872	0.47	0.225	0.895	0.31	0.17	0.961	0.102	0.207	0.841	0.019	0.218	0.883	1.048	0.534	0.957	0.966	0.562	0.868	0.709	0.597	0.763	0.575	0.539	0.781	0.496	0.544	0.84	0.328	0.594	0.857	0.129	0.532
1181	5.905	1.021	1.087	0.357	0.823	1.055	0.234	0.879	0.965	0.186	0.874	0.735	0.159	0.855	0.536	0.234	0.87	0.469	0.225	0.893	0.309	0.171	0.961	0.102	0.207	0.841	0.019	0.218	0.881	1.048	0.535	0.956	0.966	0.563	0.868	0.708	0.597	0.763	0.574	0.539	0.78	0.495	0.544	0.836	0.326	0.594	0.851	0.126	0.532
1182	5.91	1.02	1.087	0.358	0.821	1.055	0.235	0.877	0.965	0.187	0.872	0.735	0.159	0.853	0.535	0.235	0.868	0.468	0.226	0.892	0.309	0.171	0.961	0.102	0.207	0.841	0.019	0.218	0.88	1.048	0.535	0.954	0.965	0.563	0.867	0.707	0.598	0.763	0.573	0.539	0.78	0.494	0.544	0.833	0.323	0.594	0.845	0.124	0.532
1183	5.915	1.018	1.086	0.358	0.82	1.055	0.235	0.875	0.965	0.187	0.87	0.734	0.16	0.851	0.534	0.237	0.867	0.468	0.227	0.891	0.309	0.172	0.961	0.102	0.207	0.841	0.019	0.218	0.878	1.047	0.536	0.951	0.963	0.563	0.867	0.706	0.598	0.763	0.571	0.539	0.779	0.492	0.544	0.83	0.321	0.594	0.839	0.122	0.532
1184	5.92	1.016	1.086	0.359	0.818	1.055	0.236	0.873	0.964	0.187	0.868	0.733	0.161	0.849	0.534	0.238	0.865	0.467	0.228	0.89	0.309	0.173	0.961	0.102	0.207	0.841	0.019	0.218	0.877	1.047	0.537	0.949	0.963	0.563	0.866	0.705	0.598	0.764	0.57	0.539	0.779	0.491	0.544	0.828	0.319	0.594	0.834	0.119	0.532
1185	5.925	1.015	1.085	0.359	0.816	1.054	0.236	0.872	0.964	0.188	0.865	0.733	0.161	0.846	0.534	0.238	0.862	0.467	0.229	0.888	0.308	0.174	0.96	0.103	0.207	0.841	0.019	0.218	0.875	1.046	0.537	0.947	0.962	0.564	0.865	0.704	0.599	0.763	0.568	0.539	0.778	0.489	0.544	0.825	0.317	0.594	0.829	0.117	0.532
1186	5.93	1.013	1.085	0.36	0.815	1.054	0.237	0.87	0.963	0.188	0.863	0.732	0.162	0.844	0.533	0.239	0.86	0.466	0.229	0.887	0.308	0.174	0.96	0.103	0.207	0.841	0.019	0.218	0.872	1.045	0.538	0.945	0.961	0.565	0.866	0.703	0.599	0.763	0.567	0.539	0.778	0.488	0.544	0.822	0.315	0.594	0.824	0.116	0.531
1187	5.935	1.011	1.084	0.361	0.814	1.054	0.237	0.869	0.963	0.189	0.86	0.731	0.163	0.841	0.532	0.24	0.858	0.466	0.23	0.886	0.307	0.175	0.96	0.102	0.208	0.841	0.019	0.218	0.869	1.045	0.538	0.942	0.96	0.565	0.866	0.701	0.599	0.763	0.565	0.539	0.777	0.486	0.543	0.82	0.313	0.593	0.819	0.115	0.53
1188	5.94	1.01	1.083	0.362	0.812	1.053	0.238	0.867	0.962	0.189	0.858	0.731	0.164	0.839	0.532	0.241	0.855	0.465	0.231	0.884	0.307	0.176	0.96	0.102	0.208	0.841	0.019	0.218	0.867	1.045	0.539	0.938	0.959	0.565	0.865	0.7	0.599	0.764	0.564	0.538	0.777	0.484	0.543	0.818	0.311	0.593	0.816	0.114	0.53
1189	5.945	1.008	1.083	0.363	0.811	1.053	0.239	0.865	0.962	0.19	0.856	0.73	0.165	0.836	0.531	0.242	0.853	0.464	0.232	0.883	0.307	0.176	0.959	0.102	0.208	0.841	0.019	0.218	0.865	1.043	0.54	0.936	0.958	0.565	0.864	0.699	0.599	0.764	0.562	0.538	0.777	0.483	0.543	0.816	0.309	0.593	0.814	0.112	0.53
1190	5.95	1.006	1.082	0.364	0.809	1.053	0.239	0.864	0.961	0.191	0.854	0.729	0.165	0.834	0.53	0.243	0.851	0.464	0.233	0.881	0.306	0.177	0.959	0.102	0.208	0.841	0.019	0.218	0.864	1.042	0.54	0.933	0.957	0.566	0.864	0.697	0.599	0.764	0.56	0.538	0.777	0.482	0.543	0.814	0.308	0.592	0.813	0.111	0.529
1191	5.955	1.004	1.081	0.365	0.807	1.052	0.24	0.862	0.961	0.192	0.852	0.729	0.166	0.832	0.53	0.244	0.848	0.463	0.234	0.879	0.306	0.178	0.958	0.102	0.209	0.841	0.019	0.218	0.861	1.042	0.541	0.931	0.956	0.567	0.863	0.696	0.599	0.764	0.559	0.537	0.776	0.48	0.542	0.813	0.307	0.592	0.812	0.11	0.529
1192	5.96	1.002	1.08	0.366	0.806	1.052	0.241	0.861	0.96	0.192	0.85	0.728	0.167	0.828	0.529	0.245	0.846	0.462	0.236	0.878	0.305	0.179	0.958	0.103	0.209	0.841	0.019	0.218	0.859	1.041	0.542	0.929	0.956	0.568	0.862	0.695	0.599	0.763	0.557	0.537	0.775	0.479	0.542	0.812	0.305	0.591	0.811	0.108	0.528
1193	5.965	1	1.079	0.367	0.805	1.051	0.241	0.859	0.959	0.193	0.847	0.727	0.168	0.826	0.528	0.246	0.843	0.461	0.236	0.876	0.305	0.179	0.958	0.103	0.209	0.841	0.019	0.218	0.857	1.04	0.543	0.926	0.954	0.569	0.861	0.693	0.599	0.762	0.556	0.537	0.775	0.478	0.542	0.811	0.304	0.59	0.81	0.107	0.528
1194	5.97	0.998	1.078	0.369	0.804	1.051	0.242	0.858	0.959	0.193	0.845	0.726	0.169	0.823	0.527	0.247	0.84	0.46	0.238	0.874	0.305	0.179	0.958	0.103	0.209	0.841	0.019	0.218	0.853	1.039	0.543	0.924	0.953	0.57	0.86	0.692	0.599	0.762	0.554	0.537	0.774	0.476	0.541	0.811	0.302	0.59	0.809	0.106	0.527
1195	5.975	0.996	1.077	0.37	0.802	1.05	0.242	0.856	0.958	0.194	0.843	0.726	0.169	0.821	0.527	0.248	0.838	0.46	0.239	0.873	0.304	0.18	0.958	0.103	0.209	0.841	0.019	0.218	0.851	1.038	0.544	0.921	0.952	0.571	0.858	0.691	0.598	0.762	0.553	0.536	0.774	0.475	0.541	0.811	0.301	0.589	0.808	0.105	0.527
1196	5.98	0.994	1.076	0.371	0.8	1.049	0.243	0.854	0.957	0.195	0.841	0.725	0.17	0.818	0.525	0.25	0.836	0.459	0.24	0.872	0.304	0.181	0.958	0.103	0.209	0.841	0.019	0.218	0.849	1.037	0.545	0.918	0.951	0.572	0.857	0.689	0.598	0.761	0.551	0.536	0.772	0.473	0.54	0.811	0.299	0.588	0.807	0.104	0.527
1197	5.985	0.992	1.075	0.373	0.799	1.049	0.244	0.852	0.956	0.196	0.839	0.724	0.171	0.816	0.525	0.251	0.834	0.458	0.241	0.87	0.304	0.181	0.958	0.103	0.209	0.841	0.019	0.218	0.847	1.036	0.546	0.915	0.95	0.572	0.855	0.688	0.598	0.759	0.55	0.535	0.771	0.472	0.54	0.811	0.298	0.588	0.805	0.104	0.528
1198	5.99	0.99	1.074	0.374	0.797	1.048	0.244	0.85	0.955	0.196	0.836	0.723	0.172	0.813	0.524	0.251	0.832	0.457	0.241	0.869	0.303	0.182	0.958	0.103	0.209	0.841	0.019	0.218	0.845	1.035	0.547	0.913	0.949	0.574	0.854	0.687	0.598	0.758	0.549	0.535	0.77	0.472	0.541	0.811	0.297	0.587	0.804	0.104	0.529
1199	5.995	0.988	1.073	0.376	0.795	1.048	0.245	0.849	0.955	0.197	0.835	0.723	0.173	0.811	0.523	0.252	0.83	0.457	0.242	0.868	0.303	0.182	0.957	0.103	0.21	0.841	0.019	0.218	0.842	1.034	0.548	0.912	0.948	0.575	0.852	0.686	0.599	0.757	0.548	0.535	0.769	0.471	0.541	0.809	0.297	0.587	0.803	0.103	0.529
1200	6	0.986	1.073	0.377	0.794	1.047	0.245	0.847	0.954	0.198	0.832	0.723	0.174	0.808	0.523	0.253	0.828	0.456	0.243	0.867	0.303	0.183	0.957	0.103	0.21	0.841	0.019	0.218	0.839	1.033	0.548	0.909	0.947	0.576	0.849	0.686	0.599	0.754	0.548	0.535	0.767	0.47	0.541	0.807	0.297	0.588	0.802	0.103	0.529
1201	6.005	0.984	1.072	0.378	0.792	1.047	0.246	0.846	0.953	0.199	0.83	0.722	0.174	0.806	0.522	0.254	0.826	0.455	0.244	0.866	0.302	0.183	0.957	0.103	0.21	0.841	0.019	0.218	0.837	1.032	0.549	0.906	0.946	0.577	0.847	0.686	0.599	0.752	0.548	0.535	0.764	0.47	0.541	0.803	0.297	0.589	0.802	0.103	0.529
1202	6.01	0.983	1.071	0.379	0.791	1.046	0.247	0.844	0.953	0.2	0.828	0.721	0.175	0.805	0.521	0.255	0.824	0.454	0.245	0.865	0.302	0.184	0.957	0.104	0.21	0.841	0.019	0.218	0.835	1.032	0.55	0.904	0.946	0.578	0.844	0.686	0.6	0.749	0.548	0.535	0.762	0.471	0.541	0.8	0.297	0.59	0.802	0.103	0.529
1203	6.015	0.981	1.071	0.381	0.789	1.046	0.248	0.842	0.952	0.201	0.826	0.721	0.176	0.803	0.52	0.256	0.822	0.454	0.246	0.864	0.302	0.184	0.957	0.104	0.21	0.841	0.019	0.218	0.833	1.031	0.55	0.903	0.946	0.579	0.842	0.687	0.601	0.746	0.549	0.534	0.76	0.471	0.541	0.796	0.298	0.591	0.802	0.103	0.529
1204	6.02	0.979	1.07	0.382	0.788	1.046	0.249	0.84	0.952	0.201	0.824	0.721	0.177	0.801	0.52	0.256	0.82	0.454	0.246	0.862	0.302	0.185	0.956	0.104	0.21	0.841	0.019	0.218	0.831	1.031	0.551	0.9	0.945	0.58	0.839	0.687	0.601	0.742	0.549	0.534	0.757	0.472	0.541	0.794	0.299	0.592	0.802	0.104	0.529
1205	6.025	0.978	1.07	0.383	0.786	1.046	0.25	0.838	0.951	0.202	0.823	0.72	0.178	0.799	0.52	0.257	0.819	0.453	0.247	0.862	0.302	0.186	0.956	0.104	0.211	0.841	0.019	0.218	0.829	1.031	0.552	0.899	0.946	0.581	0.835	0.688	0.602	0.739	0.55	0.534	0.754	0.473	0.541	0.792	0.299	0.592	0.802	0.104	0.529
1206	6.03	0.976	1.069	0.384	0.785	1.046	0.251	0.836	0.951	0.203	0.82	0.719	0.179	0.797	0.519	0.258	0.818	0.453	0.248	0.861	0.302	0.186	0.956	0.105	0.211	0.841	0.019	0.218	0.827	1.031	0.553	0.898	0.948	0.582	0.83	0.689	0.604	0.736	0.551	0.534	0.751	0.473	0.541	0.79	0.299	0.592	0.801	0.104	0.529
1207	6.035	0.974	1.069	0.384	0.783	1.046	0.251	0.834	0.95	0.204	0.818	0.719	0.18	0.796	0.519	0.259	0.816	0.453	0.249	0.86	0.302	0.187	0.955	0.105	0.211	0.841	0.019	0.218	0.825	1.032	0.554	0.894	0.947	0.582	0.826	0.69	0.605	0.733	0.552	0.535	0.749	0.472	0.542	0.789	0.299	0.593	0.801	0.104	0.529
1208	6.04	0.972	1.069	0.385	0.781	1.046	0.252	0.832	0.95	0.205	0.817	0.719	0.18	0.794	0.519	0.259	0.815	0.452	0.249	0.859	0.302	0.187	0.955	0.105	0.211	0.841	0.019	0.219	0.823	1.032	0.555	0.891	0.947	0.583	0.823	0.691	0.606	0.73	0.553	0.536	0.746	0.472	0.543	0.787	0.299	0.593	0.801	0.104	0.53
1209	6.045	0.971	1.068	0.386	0.78	1.045	0.253	0.83	0.95	0.205	0.816	0.719	0.181	0.792	0.519	0.26	0.814	0.452	0.25	0.859	0.302	0.188	0.955	0.105	0.211	0.841	0.019	0.219	0.821	1.032	0.556	0.889	0.947	0.584	0.819	0.691	0.607	0.726	0.553	0.536	0.744	0.472	0.544	0.786	0.298	0.594	0.801	0.104	0.53
1210	6.05	0.969	1.068	0.386	0.778	1.045	0.254	0.828	0.95	0.206	0.814	0.719	0.182	0.791	0.519	0.26	0.813	0.452	0.25	0.858	0.302	0.188	0.955	0.106	0.211	0.841	0.019	0.219	0.819	1.033	0.557	0.887	0.947	0.586	0.815	0.691	0.609	0.724	0.553	0.537	0.741	0.471	0.544	0.784	0.298	0.595	0.8	0.103	0.53
1211	6.055	0.967	1.068	0.387	0.777	1.045	0.255	0.827	0.95	0.207	0.814	0.719	0.182	0.789	0.519	0.261	0.811	0.452	0.251	0.858	0.302	0.188	0.955	0.106	0.212	0.841	0.019	0.219	0.817	1.033	0.557	0.885	0.947	0.586	0.812	0.691	0.61	0.722	0.553	0.537	0.739	0.47	0.544	0.782	0.297	0.596	0.8	0.103	0.531
1212	6.06	0.965	1.068	0.388	0.775	1.046	0.256	0.825	0.95	0.208	0.813	0.719	0.182	0.788	0.518	0.261	0.81	0.452	0.252	0.857	0.303	0.189	0.955	0.106	0.212	0.841	0.019	0.219	0.815	1.034	0.558	0.883	0.948	0.587	0.809	0.691	0.611	0.72	0.552	0.538	0.737	0.47	0.545	0.78	0.297	0.597	0.8	0.103	0.531
1213	6.065	0.963	1.068	0.388	0.773	1.046	0.257	0.823	0.95	0.208	0.812	0.719	0.183	0.788	0.518	0.262	0.81	0.452	0.252	0.856	0.303	0.189	0.955	0.106	0.212	0.841	0.019	0.219	0.813	1.034	0.559	0.881	0.948	0.588	0.807	0.691	0.613	0.718	0.551	0.539	0.735	0.47	0.546	0.779	0.296	0.597	0.8	0.103	0.531
1214	6.07	0.961	1.068	0.389	0.772	1.045	0.258	0.821	0.95	0.209	0.811	0.719	0.184	0.787	0.518	0.263	0.809	0.452	0.253	0.856	0.303	0.189	0.955	0.106	0.212	0.841	0.019	0.219	0.811	1.035	0.56	0.879	0.949	0.589	0.805	0.69	0.614	0.717	0.551	0.54	0.734	0.469	0.546	0.778	0.296	0.597	0.8	0.103	0.531
1215	6.075	0.959	1.068	0.39	0.771	1.046	0.259	0.819	0.95	0.21	0.81	0.719	0.185	0.786	0.517	0.263	0.808	0.452	0.253	0.856	0.304	0.19	0.955	0.106	0.212	0.841	0.019	0.219	0.809	1.035	0.561	0.877	0.949	0.589	0.803	0.69	0.614	0.716	0.55	0.541	0.733	0.469	0.547	0.777	0.295	0.598	0.8	0.103	0.531
1216	6.08	0.957	1.068	0.391	0.77	1.046	0.26	0.817	0.95	0.211	0.809	0.719	0.186	0.785	0.517	0.264	0.808	0.452	0.254	0.856	0.304	0.19	0.955	0.107	0.213	0.841	0.02	0.219	0.807	1.035	0.562	0.875	0.949	0.59	0.801	0.689	0.615	0.715	0.549	0.542	0.733	0.468	0.548	0.777	0.295	0.598	0.8	0.103	0.532
1217	6.085	0.955	1.068	0.392	0.768	1.046	0.261	0.815	0.95	0.212	0.807	0.72	0.186	0.784	0.518	0.264	0.808	0.453	0.254	0.855	0.304	0.19	0.955	0.107	0.213	0.841	0.02	0.219	0.805	1.035	0.563	0.872	0.949	0.59	0.799	0.689	0.616	0.714	0.548	0.542	0.732	0.467	0.548	0.776	0.294	0.598	0.8	0.103	0.532
1218	6.09	0.953	1.068	0.393	0.766	1.046	0.261	0.814	0.95	0.213	0.806	0.719	0.187	0.783	0.518	0.264	0.807	0.453	0.254	0.855	0.304	0.19	0.955	0.108	0.213	0.841	0.02	0.219	0.803	1.035	0.564	0.869	0.948	0.592	0.798	0.689	0.616	0.713	0.548	0.544	0.732	0.467	0.549	0.776	0.294	0.599	0.799	0.102	0.531
1219	6.095	0.951	1.068	0.395	0.765	1.046	0.262	0.812	0.951	0.214	0.805	0.719	0.188	0.783	0.518	0.265	0.807	0.453	0.254	0.855	0.305	0.191	0.954	0.108	0.214	0.841	0.02	0.219	0.799	1.036	0.565	0.865	0.948	0.593	0.797	0.689	0.617	0.713	0.547	0.544	0.731	0.467	0.55	0.776	0.294	0.599	0.799	0.102	0.532
1220	6.1	0.949	1.068	0.396	0.764	1.046	0.263	0.811	0.951	0.214	0.804	0.72	0.188	0.782	0.519	0.265	0.806	0.454	0.255	0.854	0.305	0.191	0.954	0.109	0.214	0.841	0.02	0.219	0.797	1.037	0.565	0.862	0.948	0.595	0.796	0.689	0.617	0.713	0.546	0.545	0.73	0.466	0.55	0.776	0.294	0.599	0.8	0.103	0.532
1221	6.105	0.947	1.069	0.398	0.762	1.046	0.263	0.81	0.951	0.215	0.803	0.72	0.189	0.782	0.519	0.265	0.805	0.454	0.255	0.853	0.306	0.192	0.954	0.109	0.215	0.841	0.02	0.219	0.794	1.037	0.566	0.86	0.948	0.596	0.795	0.689	0.618	0.712	0.546	0.546	0.729	0.466	0.551	0.776	0.294	0.599	0.8	0.102	0.532
1222	6.11	0.945	1.069	0.399	0.76	1.047	0.264	0.809	0.952	0.216	0.802	0.721	0.19	0.781	0.519	0.266	0.804	0.454	0.256	0.853	0.306	0.192	0.954	0.11	0.215	0.841	0.02	0.219	0.791	1.037	0.567	0.858	0.949	0.597	0.794	0.689	0.618	0.712	0.545	0.546	0.729	0.466	0.551	0.776	0.294	0.599	0.799	0.102	0.532
1223	6.115	0.944	1.069	0.401	0.759	1.047	0.265	0.808	0.952	0.217	0.801	0.721	0.191	0.78	0.52	0.267	0.803	0.454	0.257	0.853	0.307	0.193	0.954	0.11	0.216	0.841	0.02	0.219	0.789	1.037	0.567	0.855	0.948	0.597	0.793	0.688	0.618	0.711	0.545	0.546	0.728	0.467	0.551	0.776	0.294	0.6	0.799	0.102	0.532
1224	6.12	0.942	1.07	0.402	0.758	1.048	0.265	0.807	0.953	0.218	0.8	0.721	0.192	0.779	0.52	0.267	0.802	0.455	0.257	0.852	0.308	0.193	0.954	0.111	0.216	0.841	0.02	0.219	0.786	1.036	0.568	0.852	0.948	0.599	0.793	0.688	0.618	0.711	0.545	0.547	0.727	0.467	0.551	0.775	0.294	0.6	0.799	0.102	0.532
1225	6.125	0.94	1.07	0.404	0.757	1.048	0.266	0.806	0.953	0.218	0.799	0.721	0.193	0.778	0.52	0.268	0.802	0.455	0.258	0.852	0.308	0.194	0.954	0.112	0.217	0.841	0.02	0.219	0.784	1.036	0.569	0.85	0.948	0.6	0.792	0.687	0.618	0.71	0.545	0.547	0.726	0.466	0.551	0.775	0.294	0.6	0.799	0.102	0.532
1226	6.13	0.938	1.07	0.405	0.756	1.048	0.266	0.805	0.954	0.219	0.797	0.722	0.194	0.776	0.521	0.268	0.801	0.456	0.258	0.851	0.309	0.194	0.953	0.113	0.217	0.841	0.02	0.219	0.781	1.036	0.57	0.847	0.948	0.601	0.791	0.687	0.619	0.709	0.545	0.547	0.726	0.466	0.552	0.775	0.294	0.599	0.799	0.103	0.532
1227	6.135	0.936	1.07	0.407	0.754	1.049	0.267	0.804	0.954	0.22	0.796	0.722	0.195	0.775	0.522	0.269	0.799	0.456	0.259	0.851	0.31	0.195	0.952	0.114	0.218	0.842	0.02	0.219	0.779	1.036	0.571	0.844	0.948	0.602	0.789	0.686	0.619	0.708	0.545	0.547	0.725	0.466	0.552	0.774	0.294	0.599	0.799	0.103	0.532
1228	6.14	0.935	1.071	0.409	0.753	1.049	0.268	0.803	0.955	0.221	0.795	0.723	0.196	0.774	0.522	0.27	0.797	0.457	0.26	0.85	0.31	0.196	0.952	0.114	0.219	0.842	0.021	0.219	0.777	1.036	0.572	0.841	0.948	0.604	0.788	0.687	0.619	0.706	0.545	0.546	0.724	0.466	0.552	0.773	0.293	0.599	0.799	0.103	0.532
1229	6.145	0.933	1.071	0.41	0.752	1.05	0.269	0.802	0.955	0.222	0.793	0.723	0.196	0.772	0.522	0.271	0.796	0.457	0.261	0.849	0.311	0.197	0.952	0.115	0.22	0.842	0.021	0.219	0.775	1.035	0.572	0.84	0.948	0.604	0.786	0.687	0.619	0.704	0.545	0.546	0.724	0.466	0.552	0.772	0.293	0.599	0.799	0.103	0.531
1230	6.15	0.931	1.071	0.412	0.751	1.051	0.269	0.801	0.956	0.222	0.792	0.723	0.197	0.77	0.523	0.272	0.794	0.457	0.262	0.848	0.312	0.198	0.951	0.116	0.221	0.842	0.021	0.219	0.773	1.035	0.573	0.837	0.947	0.605	0.785	0.687	0.62	0.703	0.546	0.546	0.722	0.466	0.551	0.771	0.293	0.599	0.799	0.103	0.531
1231	6.155	0.93	1.072	0.413	0.75	1.051	0.269	0.801	0.956	0.222	0.79	0.723	0.198	0.768	0.523	0.273	0.792	0.458	0.263	0.846	0.312	0.198	0.95	0.117	0.221	0.842	0.021	0.219	0.771	1.035	0.574	0.834	0.947	0.606	0.783	0.687	0.62	0.701	0.546	0.545	0.721	0.466	0.551	0.77	0.293	0.599	0.798	0.103	0.531
1232	6.16	0.929	1.072	0.415	0.75	1.051	0.27	0.8	0.957	0.223	0.788	0.723	0.198	0.766	0.523	0.274	0.79	0.458	0.264	0.845	0.313	0.199	0.95	0.118	0.222	0.842	0.021	0.22	0.768	1.035	0.574	0.833	0.948	0.607	0.781	0.688	0.62	0.7	0.545	0.545	0.72	0.466	0.551	0.769	0.293	0.599	0.798	0.102	0.531
1233	6.165	0.927	1.072	0.416	0.749	1.052	0.27	0.8	0.957	0.223	0.786	0.723	0.199	0.763	0.523	0.275	0.787	0.458	0.265	0.844	0.314	0.2	0.949	0.119	0.223	0.842	0.022	0.22	0.766	1.034	0.574	0.831	0.948	0.608	0.779	0.688	0.62	0.698	0.545	0.544	0.719	0.466	0.551	0.768	0.293	0.598	0.798	0.102	0.531
1234	6.17	0.925	1.072	0.417	0.748	1.053	0.271	0.8	0.958	0.225	0.784	0.723	0.2	0.76	0.523	0.276	0.785	0.458	0.265	0.842	0.314	0.201	0.948	0.12	0.224	0.843	0.022	0.22	0.764	1.034	0.575	0.829	0.948	0.608	0.778	0.688	0.621	0.698	0.544	0.544	0.718	0.466	0.55	0.766	0.293	0.598	0.797	0.102	0.531
1235	6.175	0.924	1.072	0.418	0.746	1.053	0.272	0.799	0.958	0.226	0.782	0.724	0.201	0.757	0.524	0.277	0.783	0.458	0.266	0.841	0.315	0.202	0.948	0.121	0.225	0.843	0.022	0.22	0.761	1.035	0.576	0.827	0.948	0.609	0.775	0.688	0.621	0.697	0.544	0.544	0.716	0.465	0.55	0.765	0.292	0.598	0.797	0.102	0.531
1236	6.18	0.923	1.073	0.42	0.745	1.053	0.272	0.799	0.959	0.226	0.781	0.724	0.201	0.754	0.524	0.277	0.78	0.459	0.267	0.839	0.315	0.203	0.947	0.122	0.226	0.843	0.022	0.221	0.76	1.035	0.576	0.825	0.948	0.61	0.773	0.688	0.621	0.696	0.544	0.543	0.715	0.465	0.549	0.764	0.292	0.598	0.797	0.102	0.531
1237	6.185	0.922	1.073	0.421	0.745	1.053	0.273	0.799	0.959	0.226	0.779	0.724	0.202	0.751	0.524	0.277	0.777	0.459	0.267	0.837	0.316	0.203	0.947	0.123	0.227	0.843	0.023	0.221	0.758	1.035	0.577	0.823	0.948	0.61	0.772	0.688	0.622	0.695	0.544	0.543	0.714	0.465	0.549	0.763	0.292	0.598	0.797	0.102	0.531
1238	6.19	0.921	1.073	0.422	0.744	1.054	0.273	0.798	0.959	0.227	0.777	0.724	0.202	0.749	0.525	0.278	0.775	0.459	0.268	0.836	0.317	0.204	0.946	0.124	0.228	0.843	0.023	0.221	0.756	1.035	0.578	0.821	0.948	0.611	0.77	0.687	0.622	0.693	0.544	0.543	0.713	0.465	0.549	0.762	0.292	0.598	0.797	0.102	0.531
1239	6.195	0.919	1.073	0.423	0.744	1.054	0.273	0.797	0.959	0.228	0.775	0.725	0.203	0.746	0.525	0.279	0.772	0.46	0.269	0.834	0.318	0.205	0.945	0.126	0.23	0.843	0.023	0.221	0.755	1.035	0.578	0.819	0.948	0.611	0.768	0.687	0.622	0.692	0.544	0.542	0.713	0.465	0.549	0.761	0.292	0.598	0.797	0.102	0.531
1240	6.2	0.918	1.073	0.424	0.743	1.055	0.274	0.796	0.959	0.228	0.773	0.725	0.203	0.743	0.525	0.279	0.77	0.46	0.27	0.832	0.318	0.205	0.944	0.128	0.231	0.843	0.023	0.221	0.754	1.035	0.578	0.817	0.948	0.611	0.766	0.687	0.622	0.691	0.544	0.542	0.712	0.465	0.549	0.761	0.292	0.598	0.797	0.102	0.531
1241	6.205	0.917	1.073	0.425	0.742	1.055	0.274	0.795	0.96	0.229	0.77	0.724	0.204	0.74	0.525	0.279	0.767	0.461	0.27	0.831	0.319	0.206	0.943	0.129	0.232	0.843	0.024	0.222	0.752	1.035	0.579	0.815	0.948	0.611	0.764	0.688	0.623	0.69	0.543	0.542	0.712	0.465	0.549	0.76	0.291	0.598	0.797	0.102	0.531
1242	6.21	0.915	1.073	0.426	0.742	1.056	0.275	0.795	0.96	0.229	0.768	0.725	0.204	0.738	0.525	0.28	0.764	0.461	0.27	0.829	0.32	0.207	0.943	0.13	0.233	0.843	0.024	0.221	0.749	1.035	0.579	0.813	0.949	0.611	0.763	0.687	0.623	0.69	0.543	0.542	0.711	0.464	0.549	0.76	0.291	0.598	0.797	0.102	0.531
1243	6.215	0.914	1.073	0.427	0.741	1.056	0.275	0.795	0.961	0.229	0.767	0.725	0.204	0.735	0.526	0.28	0.761	0.461	0.271	0.828	0.321	0.208	0.941	0.131	0.235	0.843	0.024	0.222	0.747	1.036	0.579	0.812	0.949	0.612	0.761	0.687	0.623	0.69	0.543	0.542	0.711	0.464	0.549	0.759	0.291	0.599	0.797	0.102	0.531
1244	6.22	0.913	1.074	0.427	0.741	1.056	0.275	0.795	0.961	0.229	0.766	0.725	0.205	0.732	0.526	0.28	0.759	0.461	0.271	0.826	0.322	0.208	0.94	0.132	0.236	0.842	0.024	0.222	0.744	1.036	0.58	0.81	0.949	0.612	0.759	0.688	0.624	0.69	0.543	0.543	0.71	0.464	0.549	0.759	0.291	0.599	0.797	0.102	0.531
1245	6.225	0.912	1.074	0.428	0.741	1.056	0.276	0.794	0.961	0.23	0.764	0.725	0.206	0.73	0.527	0.28	0.756	0.462	0.271	0.825	0.323	0.209	0.939	0.134	0.237	0.842	0.025	0.222	0.743	1.036	0.58	0.809	0.949	0.613	0.758	0.688	0.625	0.689	0.543	0.543	0.71	0.464	0.55	0.759	0.291	0.599	0.797	0.102	0.531
1246	6.23	0.911	1.074	0.429	0.741	1.056	0.276	0.792	0.961	0.231	0.763	0.726	0.206	0.727	0.527	0.28	0.754	0.463	0.271	0.823	0.323	0.21	0.937	0.135	0.239	0.841	0.025	0.223	0.741	1.036	0.581	0.807	0.949	0.614	0.756	0.688	0.625	0.689	0.543	0.543	0.709	0.464	0.55	0.759	0.291	0.599	0.797	0.102	0.531
1247	6.235	0.91	1.074	0.43	0.741	1.056	0.277	0.791	0.961	0.232	0.762	0.726	0.206	0.725	0.528	0.28	0.751	0.463	0.271	0.822	0.324	0.211	0.935	0.135	0.24	0.84	0.025	0.223	0.74	1.036	0.581	0.805	0.949	0.614	0.755	0.688	0.626	0.688	0.543	0.543	0.709	0.464	0.551	0.759	0.291	0.6	0.797	0.102	0.531
1248	6.24	0.909	1.074	0.431	0.74	1.056	0.277	0.791	0.961	0.232	0.761	0.726	0.207	0.722	0.528	0.28	0.749	0.464	0.272	0.82	0.325	0.211	0.933	0.136	0.242	0.838	0.026	0.224	0.739	1.036	0.581	0.803	0.949	0.614	0.753	0.689	0.626	0.687	0.543	0.544	0.709	0.464	0.551	0.759	0.291	0.6	0.797	0.102	0.531
1249	6.245	0.908	1.074	0.432	0.739	1.057	0.278	0.791	0.961	0.232	0.76	0.726	0.208	0.72	0.529	0.28	0.747	0.464	0.272	0.818	0.326	0.212	0.93	0.137	0.243	0.836	0.026	0.225	0.739	1.036	0.582	0.8	0.95	0.615	0.752	0.689	0.627	0.687	0.543	0.544	0.709	0.464	0.552	0.759	0.29	0.6	0.797	0.102	0.531
1250	6.25	0.907	1.074	0.433	0.738	1.057	0.278	0.791	0.961	0.232	0.76	0.726	0.208	0.718	0.529	0.28	0.744	0.465	0.273	0.816	0.327	0.212	0.927	0.137	0.244	0.833	0.026	0.225	0.737	1.037	0.582	0.799	0.95	0.616	0.75	0.689	0.628	0.687	0.543	0.545	0.709	0.464	0.552	0.76	0.29	0.601	0.797	0.102	0.531
1251	6.255	0.906	1.074	0.434	0.738	1.057	0.278	0.79	0.961	0.232	0.759	0.726	0.209	0.716	0.53	0.28	0.742	0.465	0.273	0.814	0.327	0.213	0.924	0.138	0.246	0.829	0.026	0.226	0.735	1.037	0.582	0.797	0.95	0.617	0.749	0.689	0.629	0.686	0.543	0.546	0.709	0.464	0.553	0.76	0.29	0.601	0.797	0.102	0.532
1252	6.26	0.904	1.074	0.435	0.738	1.058	0.279	0.79	0.961	0.232	0.758	0.726	0.209	0.713	0.531	0.28	0.739	0.466	0.273	0.811	0.328	0.214	0.921	0.137	0.247	0.826	0.027	0.227	0.733	1.037	0.583	0.795	0.95	0.617	0.748	0.689	0.629	0.686	0.543	0.547	0.709	0.464	0.553	0.76	0.29	0.601	0.797	0.102	0.532
1253	6.265	0.903	1.074	0.435	0.737	1.058	0.279	0.789	0.961	0.233	0.757	0.727	0.21	0.711	0.531	0.28	0.737	0.467	0.274	0.809	0.328	0.214	0.917	0.137	0.248	0.821	0.027	0.228	0.73	1.038	0.583	0.794	0.951	0.618	0.747	0.69	0.63	0.686	0.543	0.547	0.709	0.464	0.554	0.761	0.29	0.602	0.797	0.102	0.532
1254	6.27	0.902	1.074	0.436	0.737	1.058	0.279	0.789	0.962	0.233	0.756	0.727	0.21	0.709	0.532	0.28	0.734	0.467	0.274	0.806	0.329	0.215	0.913	0.137	0.25	0.816	0.027	0.229	0.728	1.038	0.583	0.792	0.951	0.618	0.746	0.69	0.63	0.686	0.543	0.548	0.709	0.463	0.554	0.761	0.29	0.602	0.797	0.102	0.532
1255	6.275	0.901	1.075	0.437	0.737	1.058	0.279	0.788	0.962	0.234	0.756	0.728	0.211	0.707	0.532	0.28	0.732	0.468	0.274	0.803	0.329	0.216	0.908	0.136	0.251	0.811	0.026	0.23	0.726	1.038	0.583	0.79	0.951	0.619	0.746	0.69	0.631	0.686	0.543	0.549	0.71	0.463	0.555	0.761	0.29	0.603	0.797	0.102	0.532
1256	6.28	0.9	1.075	0.438	0.737	1.058	0.28	0.788	0.962	0.235	0.756	0.728	0.211	0.704	0.533	0.281	0.729	0.469	0.274	0.799	0.329	0.217	0.903	0.136	0.252	0.806	0.026	0.231	0.724	1.038	0.584	0.789	0.951	0.62	0.745	0.69	0.632	0.686	0.543	0.55	0.71	0.463	0.556	0.761	0.289	0.603	0.797	0.102	0.532
1257	6.285	0.899	1.075	0.439	0.737	1.058	0.28	0.787	0.962	0.235	0.755	0.728	0.212	0.702	0.534	0.281	0.726	0.469	0.274	0.795	0.329	0.217	0.898	0.135	0.253	0.8	0.026	0.233	0.723	1.038	0.584	0.787	0.951	0.62	0.744	0.69	0.633	0.686	0.543	0.551	0.71	0.463	0.557	0.762	0.289	0.604	0.797	0.102	0.532
1258	6.29	0.898	1.075	0.44	0.737	1.058	0.28	0.787	0.963	0.235	0.754	0.729	0.212	0.699	0.534	0.281	0.723	0.469	0.275	0.791	0.329	0.218	0.892	0.134	0.255	0.793	0.026	0.234	0.723	1.038	0.584	0.786	0.951	0.62	0.744	0.69	0.633	0.686	0.542	0.551	0.71	0.463	0.557	0.762	0.289	0.604	0.797	0.102	0.533
1259	6.295	0.897	1.076	0.441	0.737	1.058	0.28	0.787	0.963	0.236	0.753	0.729	0.212	0.697	0.535	0.282	0.72	0.47	0.275	0.787	0.329	0.219	0.887	0.134	0.256	0.787	0.026	0.236	0.722	1.038	0.584	0.784	0.951	0.62	0.744	0.691	0.634	0.686	0.542	0.552	0.71	0.463	0.558	0.762	0.289	0.605	0.797	0.102	0.533
1260	6.3	0.896	1.076	0.441	0.736	1.058	0.281	0.787	0.963	0.236	0.752	0.729	0.213	0.694	0.536	0.282	0.717	0.471	0.276	0.783	0.329	0.22	0.881	0.133	0.257	0.78	0.026	0.237	0.721	1.038	0.585	0.783	0.951	0.621	0.744	0.691	0.634	0.687	0.542	0.552	0.71	0.463	0.559	0.763	0.289	0.605	0.797	0.102	0.533
1261	6.305	0.895	1.076	0.442	0.735	1.059	0.282	0.786	0.963	0.237	0.751	0.729	0.214	0.691	0.536	0.283	0.713	0.472	0.276	0.779	0.329	0.221	0.875	0.132	0.259	0.772	0.026	0.239	0.719	1.037	0.585	0.782	0.951	0.621	0.744	0.691	0.635	0.687	0.542	0.553	0.71	0.463	0.559	0.763	0.289	0.605	0.797	0.102	0.533
1262	6.31	0.894	1.076	0.443	0.734	1.06	0.282	0.786	0.964	0.237	0.75	0.73	0.214	0.689	0.537	0.283	0.71	0.472	0.277	0.774	0.329	0.221	0.868	0.131	0.26	0.765	0.026	0.24	0.718	1.037	0.586	0.78	0.951	0.621	0.744	0.691	0.635	0.687	0.542	0.554	0.71	0.463	0.559	0.763	0.289	0.605	0.797	0.102	0.533
1263	6.315	0.893	1.076	0.444	0.733	1.06	0.283	0.785	0.964	0.238	0.749	0.73	0.214	0.686	0.538	0.283	0.706	0.473	0.277	0.769	0.329	0.222	0.862	0.13	0.261	0.758	0.026	0.242	0.717	1.037	0.586	0.779	0.951	0.622	0.744	0.691	0.636	0.686	0.542	0.555	0.711	0.462	0.56	0.763	0.289	0.605	0.797	0.102	0.533
1264	6.32	0.892	1.076	0.445	0.732	1.06	0.283	0.785	0.964	0.238	0.748	0.73	0.215	0.683	0.539	0.283	0.702	0.473	0.278	0.764	0.329	0.223	0.855	0.129	0.262	0.749	0.026	0.244	0.716	1.037	0.586	0.778	0.951	0.622	0.744	0.691	0.636	0.686	0.542	0.556	0.711	0.462	0.56	0.763	0.288	0.605	0.797	0.102	0.533
1265	6.325	0.891	1.077	0.445	0.732	1.06	0.283	0.785	0.965	0.238	0.746	0.731	0.215	0.68	0.54	0.283	0.699	0.474	0.278	0.759	0.328	0.223	0.848	0.129	0.263	0.741	0.026	0.246	0.713	1.038	0.586	0.777	0.951	0.622	0.744	0.691	0.636	0.686	0.542	0.556	0.711	0.462	0.56	0.763	0.288	0.605	0.797	0.102	0.533
1266	6.33	0.89	1.077	0.446	0.732	1.06	0.283	0.784	0.965	0.239	0.745	0.731	0.216	0.677	0.541	0.284	0.695	0.474	0.278	0.754	0.329	0.224	0.841	0.128	0.264	0.733	0.026	0.247	0.711	1.038	0.586	0.775	0.951	0.623	0.744	0.691	0.637	0.686	0.542	0.557	0.711	0.462	0.56	0.764	0.288	0.605	0.797	0.102	0.533
1267	6.335	0.889	1.077	0.447	0.731	1.06	0.284	0.784	0.965	0.239	0.743	0.731	0.216	0.673	0.542	0.284	0.691	0.475	0.279	0.748	0.329	0.225	0.835	0.127	0.265	0.725	0.027	0.248	0.709	1.038	0.586	0.774	0.951	0.623	0.743	0.691	0.637	0.685	0.542	0.557	0.711	0.462	0.561	0.764	0.288	0.605	0.797	0.102	0.533
1268	6.34	0.888	1.077	0.447	0.731	1.06	0.284	0.783	0.966	0.24	0.741	0.732	0.216	0.669	0.542	0.285	0.687	0.476	0.279	0.743	0.329	0.225	0.828	0.126	0.265	0.717	0.027	0.25	0.708	1.038	0.586	0.773	0.951	0.623	0.743	0.691	0.637	0.685	0.542	0.557	0.711	0.462	0.561	0.764	0.288	0.606	0.797	0.102	0.532
1269	6.345	0.888	1.078	0.448	0.73	1.061	0.284	0.783	0.966	0.24	0.739	0.732	0.216	0.666	0.543	0.286	0.684	0.477	0.28	0.738	0.329	0.226	0.821	0.126	0.266	0.709	0.027	0.252	0.707	1.038	0.587	0.773	0.951	0.623	0.743	0.691	0.637	0.684	0.541	0.557	0.71	0.462	0.562	0.764	0.288	0.606	0.797	0.102	0.532
1270	6.35	0.887	1.078	0.449	0.729	1.062	0.285	0.783	0.966	0.241	0.737	0.732	0.217	0.662	0.545	0.286	0.679	0.478	0.28	0.733	0.33	0.226	0.814	0.126	0.267	0.701	0.028	0.253	0.706	1.038	0.587	0.772	0.951	0.624	0.743	0.691	0.637	0.684	0.541	0.558	0.71	0.461	0.562	0.765	0.288	0.606	0.797	0.102	0.532
1271	6.355	0.886	1.078	0.45	0.728	1.062	0.285	0.782	0.967	0.241	0.735	0.733	0.217	0.659	0.546	0.286	0.675	0.479	0.281	0.728	0.33	0.227	0.806	0.125	0.268	0.692	0.028	0.255	0.705	1.038	0.587	0.771	0.951	0.624	0.742	0.691	0.638	0.684	0.541	0.558	0.709	0.461	0.563	0.765	0.288	0.606	0.797	0.102	0.532
1272	6.36	0.885	1.078	0.45	0.728	1.062	0.286	0.781	0.967	0.241	0.733	0.733	0.217	0.656	0.547	0.286	0.672	0.48	0.281	0.723	0.331	0.227	0.799	0.125	0.269	0.685	0.029	0.256	0.704	1.038	0.588	0.77	0.951	0.624	0.742	0.691	0.638	0.683	0.541	0.559	0.709	0.461	0.563	0.765	0.288	0.606	0.797	0.102	0.532
1273	6.365	0.884	1.078	0.451	0.727	1.062	0.286	0.781	0.967	0.241	0.73	0.734	0.218	0.652	0.548	0.286	0.667	0.481	0.281	0.717	0.331	0.228	0.792	0.125	0.27	0.677	0.03	0.257	0.703	1.038	0.589	0.769	0.951	0.625	0.741	0.691	0.638	0.683	0.541	0.559	0.709	0.461	0.563	0.765	0.288	0.606	0.797	0.102	0.532
1274	6.37	0.884	1.079	0.451	0.726	1.062	0.286	0.78	0.967	0.242	0.728	0.735	0.218	0.648	0.549	0.287	0.663	0.482	0.281	0.712	0.332	0.228	0.785	0.125	0.27	0.669	0.031	0.258	0.703	1.038	0.589	0.768	0.951	0.625	0.741	0.691	0.638	0.682	0.541	0.56	0.709	0.461	0.563	0.765	0.288	0.607	0.796	0.102	0.532
1275	6.375	0.883	1.079	0.451	0.725	1.063	0.287	0.78	0.968	0.242	0.726	0.735	0.218	0.645	0.55	0.287	0.66	0.483	0.281	0.707	0.333	0.228	0.777	0.125	0.27	0.661	0.032	0.259	0.702	1.038	0.589	0.768	0.951	0.625	0.74	0.691	0.639	0.682	0.541	0.56	0.709	0.461	0.564	0.765	0.288	0.607	0.796	0.102	0.533
1276	6.38	0.882	1.079	0.452	0.725	1.063	0.287	0.779	0.968	0.242	0.724	0.736	0.218	0.641	0.552	0.287	0.655	0.484	0.282	0.703	0.333	0.228	0.771	0.125	0.271	0.653	0.033	0.26	0.701	1.037	0.589	0.767	0.95	0.625	0.74	0.691	0.639	0.681	0.54	0.56	0.709	0.461	0.564	0.765	0.287	0.607	0.796	0.102	0.532
1277	6.385	0.881	1.079	0.452	0.724	1.063	0.287	0.778	0.969	0.242	0.722	0.736	0.218	0.637	0.553	0.287	0.652	0.485	0.282	0.698	0.334	0.229	0.764	0.125	0.272	0.646	0.034	0.261	0.7	1.037	0.59	0.766	0.95	0.625	0.74	0.691	0.639	0.681	0.54	0.56	0.708	0.46	0.564	0.764	0.287	0.607	0.796	0.102	0.532
1278	6.39	0.88	1.079	0.452	0.724	1.063	0.288	0.778	0.969	0.243	0.719	0.737	0.219	0.633	0.554	0.287	0.648	0.486	0.282	0.693	0.335	0.229	0.758	0.126	0.272	0.639	0.035	0.261	0.699	1.037	0.59	0.765	0.95	0.626	0.738	0.692	0.64	0.681	0.54	0.561	0.708	0.46	0.564	0.764	0.287	0.607	0.796	0.102	0.532
1279	6.395	0.88	1.079	0.453	0.723	1.064	0.288	0.777	0.969	0.243	0.717	0.737	0.219	0.63	0.556	0.288	0.643	0.488	0.282	0.687	0.336	0.229	0.752	0.127	0.273	0.632	0.036	0.261	0.698	1.037	0.59	0.764	0.95	0.626	0.738	0.692	0.64	0.68	0.54	0.561	0.707	0.46	0.565	0.764	0.287	0.607	0.796	0.102	0.532
1280	6.4	0.879	1.079	0.453	0.722	1.064	0.288	0.776	0.969	0.243	0.715	0.738	0.219	0.626	0.556	0.288	0.639	0.489	0.282	0.683	0.337	0.229	0.745	0.127	0.273	0.625	0.038	0.261	0.698	1.037	0.591	0.763	0.95	0.626	0.737	0.691	0.64	0.68	0.54	0.561	0.707	0.461	0.565	0.763	0.287	0.607	0.796	0.102	0.532
1281	6.405	0.878	1.079	0.453	0.721	1.064	0.289	0.775	0.969	0.244	0.712	0.739	0.219	0.623	0.558	0.288	0.635	0.49	0.282	0.678	0.338	0.229	0.738	0.127	0.273	0.618	0.039	0.261	0.697	1.037	0.591	0.763	0.95	0.626	0.737	0.691	0.641	0.679	0.54	0.562	0.706	0.461	0.565	0.763	0.287	0.607	0.796	0.102	0.532
1282	6.41	0.878	1.079	0.453	0.721	1.064	0.289	0.774	0.969	0.244	0.71	0.739	0.219	0.619	0.559	0.288	0.631	0.491	0.282	0.673	0.339	0.23	0.732	0.128	0.273	0.611	0.041	0.261	0.697	1.037	0.591	0.762	0.95	0.626	0.736	0.691	0.641	0.679	0.54	0.562	0.705	0.46	0.565	0.763	0.287	0.607	0.796	0.102	0.532
1283	6.415	0.877	1.078	0.454	0.72	1.065	0.29	0.773	0.97	0.244	0.708	0.74	0.219	0.615	0.56	0.288	0.627	0.493	0.282	0.668	0.34	0.23	0.726	0.129	0.273	0.604	0.042	0.261	0.696	1.037	0.591	0.762	0.95	0.627	0.737	0.691	0.641	0.679	0.54	0.562	0.705	0.46	0.565	0.763	0.287	0.607	0.796	0.103	0.532
1284	6.42	0.876	1.078	0.454	0.719	1.065	0.29	0.772	0.97	0.244	0.706	0.74	0.219	0.611	0.562	0.288	0.623	0.494	0.282	0.663	0.341	0.229	0.72	0.13	0.272	0.598	0.044	0.26	0.696	1.037	0.592	0.761	0.95	0.627	0.736	0.691	0.641	0.678	0.54	0.563	0.704	0.46	0.565	0.762	0.287	0.607	0.796	0.103	0.532
1285	6.425	0.876	1.078	0.454	0.718	1.065	0.29	0.771	0.97	0.244	0.704	0.741	0.219	0.608	0.563	0.288	0.619	0.495	0.282	0.658	0.342	0.229	0.714	0.131	0.272	0.591	0.045	0.26	0.694	1.037	0.592	0.761	0.95	0.627	0.735	0.691	0.641	0.678	0.54	0.563	0.704	0.46	0.565	0.762	0.286	0.607	0.796	0.103	0.532
1286	6.43	0.875	1.078	0.454	0.718	1.065	0.291	0.77	0.97	0.244	0.701	0.741	0.219	0.605	0.564	0.288	0.615	0.497	0.282	0.654	0.343	0.229	0.708	0.132	0.272	0.585	0.047	0.259	0.694	1.038	0.593	0.76	0.95	0.627	0.734	0.692	0.642	0.677	0.54	0.563	0.704	0.46	0.565	0.762	0.286	0.607	0.796	0.103	0.532
1287	6.435	0.874	1.078	0.454	0.717	1.065	0.291	0.769	0.971	0.244	0.698	0.742	0.22	0.601	0.566	0.288	0.611	0.498	0.282	0.649	0.344	0.229	0.702	0.133	0.271	0.579	0.048	0.258	0.693	1.038	0.593	0.759	0.95	0.628	0.734	0.692	0.642	0.677	0.54	0.563	0.704	0.46	0.565	0.762	0.286	0.607	0.796	0.103	0.532
1288	6.44	0.874	1.078	0.454	0.717	1.065	0.291	0.768	0.971	0.244	0.696	0.742	0.22	0.598	0.567	0.288	0.607	0.499	0.282	0.644	0.346	0.229	0.697	0.133	0.271	0.573	0.05	0.258	0.693	1.038	0.593	0.758	0.95	0.628	0.733	0.691	0.642	0.677	0.54	0.564	0.704	0.46	0.566	0.762	0.286	0.608	0.796	0.103	0.532
1289	6.445	0.873	1.078	0.454	0.716	1.065	0.292	0.767	0.971	0.245	0.693	0.742	0.22	0.594	0.568	0.287	0.602	0.5	0.282	0.64	0.347	0.228	0.692	0.134	0.27	0.567	0.051	0.257	0.692	1.038	0.593	0.758	0.95	0.628	0.733	0.691	0.642	0.676	0.54	0.564	0.703	0.46	0.566	0.762	0.286	0.608	0.796	0.103	0.532
1290	6.45	0.872	1.078	0.454	0.714	1.065	0.292	0.765	0.971	0.245	0.691	0.743	0.22	0.59	0.569	0.287	0.599	0.501	0.282	0.635	0.348	0.228	0.687	0.135	0.27	0.562	0.053	0.256	0.692	1.038	0.594	0.757	0.95	0.628	0.732	0.691	0.642	0.676	0.54	0.564	0.703	0.46	0.566	0.762	0.286	0.608	0.796	0.103	0.532
1291	6.455	0.871	1.078	0.455	0.713	1.066	0.293	0.764	0.971	0.245	0.689	0.743	0.22	0.587	0.571	0.287	0.595	0.502	0.282	0.631	0.349	0.227	0.682	0.136	0.269	0.556	0.055	0.254	0.69	1.038	0.594	0.757	0.95	0.628	0.73	0.691	0.642	0.675	0.54	0.564	0.703	0.46	0.566	0.761	0.286	0.608	0.796	0.103	0.532
1292	6.46	0.871	1.077	0.455	0.712	1.066	0.293	0.763	0.971	0.246	0.687	0.744	0.22	0.583	0.572	0.287	0.591	0.504	0.281	0.626	0.351	0.226	0.676	0.137	0.268	0.551	0.056	0.253	0.69	1.038	0.594	0.756	0.95	0.629	0.73	0.691	0.643	0.675	0.539	0.565	0.702	0.46	0.567	0.761	0.286	0.608	0.796	0.103	0.532
1293	6.465	0.87	1.077	0.455	0.711	1.066	0.293	0.762	0.971	0.246	0.685	0.744	0.219	0.579	0.573	0.287	0.587	0.505	0.281	0.622	0.352	0.226	0.672	0.138	0.267	0.546	0.057	0.252	0.689	1.038	0.594	0.755	0.95	0.629	0.73	0.691	0.643	0.674	0.539	0.565	0.702	0.46	0.567	0.761	0.286	0.608	0.796	0.103	0.532
1294	6.47	0.869	1.077	0.455	0.71	1.066	0.293	0.761	0.971	0.246	0.683	0.745	0.219	0.576	0.574	0.286	0.584	0.507	0.281	0.617	0.353	0.225	0.667	0.139	0.266	0.541	0.058	0.251	0.688	1.038	0.595	0.754	0.95	0.629	0.729	0.691	0.643	0.674	0.539	0.565	0.701	0.46	0.567	0.761	0.286	0.608	0.795	0.103	0.532
1295	6.475	0.868	1.077	0.455	0.709	1.066	0.294	0.76	0.971	0.246	0.681	0.745	0.219	0.573	0.575	0.286	0.58	0.508	0.28	0.613	0.354	0.224	0.661	0.139	0.265	0.536	0.06	0.25	0.687	1.038	0.595	0.753	0.95	0.629	0.729	0.691	0.643	0.673	0.539	0.565	0.7	0.46	0.567	0.76	0.286	0.608	0.795	0.103	0.532
1296	6.48	0.867	1.077	0.455	0.708	1.065	0.294	0.758	0.971	0.246	0.679	0.746	0.219	0.57	0.577	0.286	0.577	0.509	0.279	0.609	0.355	0.224	0.657	0.141	0.263	0.531	0.061	0.248	0.686	1.038	0.595	0.752	0.95	0.629	0.728	0.691	0.643	0.673	0.539	0.566	0.699	0.46	0.567	0.76	0.286	0.608	0.795	0.103	0.532
1297	6.485	0.866	1.076	0.456	0.706	1.065	0.294	0.757	0.971	0.246	0.677	0.747	0.219	0.566	0.578	0.285	0.573	0.51	0.279	0.605	0.356	0.223	0.652	0.142	0.262	0.526	0.062	0.246	0.686	1.038	0.596	0.751	0.95	0.629	0.728	0.691	0.643	0.673	0.539	0.566	0.699	0.459	0.567	0.76	0.286	0.608	0.795	0.103	0.532
1298	6.49	0.866	1.076	0.456	0.704	1.065	0.294	0.755	0.971	0.246	0.675	0.747	0.219	0.563	0.579	0.285	0.57	0.511	0.278	0.601	0.357	0.222	0.648	0.142	0.261	0.521	0.063	0.245	0.685	1.038	0.596	0.751	0.95	0.629	0.727	0.691	0.644	0.672	0.539	0.566	0.698	0.459	0.567	0.759	0.286	0.608	0.795	0.103	0.532
1299	6.495	0.864	1.076	0.456	0.704	1.065	0.295	0.754	0.971	0.246	0.672	0.748	0.218	0.56	0.579	0.284	0.566	0.512	0.278	0.597	0.358	0.221	0.643	0.143	0.259	0.516	0.064	0.243	0.684	1.038	0.596	0.75	0.95	0.63	0.727	0.691	0.644	0.672	0.539	0.566	0.698	0.459	0.567	0.758	0.286	0.608	0.795	0.103	0.531
1300	6.5	0.863	1.076	0.456	0.703	1.065	0.295	0.753	0.971	0.247	0.67	0.748	0.218	0.557	0.58	0.284	0.562	0.513	0.277	0.594	0.36	0.22	0.639	0.144	0.258	0.512	0.065	0.241	0.683	1.038	0.596	0.749	0.95	0.63	0.726	0.691	0.644	0.671	0.539	0.566	0.698	0.459	0.567	0.758	0.286	0.608	0.795	0.103	0.531
1301	6.505	0.862	1.076	0.456	0.703	1.065	0.295	0.752	0.971	0.247	0.668	0.749	0.218	0.554	0.582	0.283	0.56	0.514	0.277	0.59	0.36	0.219	0.634	0.145	0.256	0.507	0.067	0.24	0.682	1.038	0.596	0.749	0.95	0.63	0.725	0.691	0.644	0.67	0.539	0.566	0.697	0.459	0.567	0.757	0.285	0.608	0.795	0.103	0.531
1302	6.51	0.861	1.076	0.456	0.702	1.065	0.295	0.75	0.971	0.247	0.666	0.749	0.218	0.551	0.583	0.283	0.557	0.515	0.276	0.586	0.361	0.218	0.63	0.145	0.254	0.502	0.068	0.238	0.682	1.037	0.596	0.748	0.95	0.63	0.724	0.691	0.645	0.669	0.539	0.567	0.697	0.459	0.567	0.757	0.285	0.608	0.795	0.103	0.531
1303	6.515	0.861	1.075	0.456	0.701	1.065	0.296	0.749	0.971	0.248	0.664	0.75	0.218	0.549	0.584	0.282	0.554	0.516	0.275	0.582	0.362	0.217	0.626	0.146	0.253	0.498	0.069	0.236	0.681	1.038	0.597	0.747	0.95	0.631	0.723	0.691	0.645	0.668	0.538	0.567	0.696	0.459	0.568	0.756	0.285	0.608	0.794	0.104	0.531
1304	6.52	0.86	1.075	0.456	0.7	1.064	0.296	0.747	0.971	0.248	0.662	0.75	0.218	0.546	0.584	0.281	0.551	0.516	0.274	0.579	0.363	0.216	0.622	0.147	0.251	0.494	0.07	0.234	0.68	1.038	0.597	0.746	0.949	0.631	0.723	0.69	0.645	0.667	0.538	0.567	0.695	0.459	0.568	0.756	0.285	0.608	0.794	0.104	0.531
1305	6.525	0.858	1.075	0.456	0.699	1.064	0.296	0.746	0.971	0.248	0.66	0.751	0.217	0.543	0.585	0.281	0.548	0.517	0.273	0.576	0.364	0.214	0.618	0.148	0.249	0.489	0.071	0.233	0.679	1.038	0.597	0.746	0.949	0.631	0.722	0.69	0.645	0.667	0.538	0.567	0.694	0.459	0.568	0.755	0.285	0.608	0.794	0.104	0.531
1306	6.53	0.857	1.075	0.456	0.698	1.064	0.297	0.745	0.971	0.248	0.658	0.751	0.217	0.541	0.586	0.28	0.545	0.518	0.272	0.572	0.365	0.213	0.613	0.148	0.247	0.485	0.072	0.231	0.678	1.038	0.597	0.745	0.949	0.631	0.722	0.69	0.644	0.666	0.538	0.567	0.693	0.459	0.568	0.755	0.285	0.608	0.794	0.104	0.531
1307	6.535	0.857	1.075	0.456	0.695	1.065	0.297	0.743	0.971	0.248	0.656	0.752	0.217	0.538	0.586	0.28	0.542	0.519	0.272	0.569	0.366	0.212	0.609	0.149	0.245	0.481	0.073	0.228	0.678	1.038	0.598	0.744	0.949	0.631	0.721	0.69	0.644	0.665	0.538	0.567	0.693	0.458	0.568	0.754	0.285	0.608	0.794	0.104	0.531
1308	6.54	0.856	1.075	0.456	0.692	1.065	0.297	0.742	0.971	0.248	0.654	0.752	0.217	0.536	0.587	0.279	0.54	0.519	0.271	0.565	0.366	0.21	0.605	0.149	0.243	0.476	0.074	0.226	0.677	1.038	0.598	0.743	0.949	0.632	0.72	0.69	0.645	0.665	0.538	0.567	0.692	0.458	0.568	0.754	0.285	0.608	0.794	0.104	0.531
1309	6.545	0.854	1.074	0.456	0.69	1.065	0.297	0.74	0.971	0.248	0.652	0.753	0.217	0.534	0.587	0.279	0.537	0.52	0.27	0.563	0.367	0.209	0.601	0.15	0.241	0.472	0.075	0.224	0.676	1.038	0.598	0.742	0.949	0.632	0.719	0.69	0.645	0.664	0.538	0.567	0.691	0.458	0.568	0.753	0.285	0.608	0.794	0.104	0.531
1310	6.55	0.853	1.074	0.456	0.689	1.066	0.297	0.739	0.971	0.248	0.65	0.753	0.216	0.531	0.588	0.278	0.534	0.52	0.27	0.559	0.368	0.208	0.597	0.15	0.239	0.468	0.075	0.222	0.675	1.038	0.599	0.741	0.949	0.632	0.718	0.69	0.645	0.664	0.538	0.567	0.691	0.458	0.568	0.753	0.285	0.608	0.794	0.104	0.53
1311	6.555	0.853	1.074	0.455	0.688	1.066	0.298	0.737	0.97	0.248	0.648	0.754	0.216	0.529	0.588	0.277	0.532	0.521	0.268	0.556	0.368	0.207	0.594	0.151	0.237	0.464	0.076	0.22	0.674	1.038	0.599	0.741	0.949	0.632	0.717	0.69	0.645	0.663	0.538	0.567	0.691	0.458	0.568	0.753	0.285	0.608	0.794	0.104	0.53
1312	6.56	0.852	1.074	0.455	0.687	1.066	0.298	0.736	0.97	0.248	0.646	0.754	0.215	0.527	0.589	0.276	0.53	0.521	0.267	0.553	0.369	0.205	0.59	0.151	0.235	0.46	0.076	0.218	0.674	1.038	0.599	0.74	0.949	0.632	0.716	0.69	0.645	0.662	0.537	0.568	0.69	0.458	0.567	0.752	0.285	0.608	0.793	0.104	0.53
1313	6.565	0.851	1.073	0.455	0.686	1.066	0.298	0.734	0.97	0.249	0.645	0.754	0.215	0.525	0.589	0.276	0.528	0.522	0.266	0.55	0.369	0.204	0.586	0.151	0.233	0.456	0.077	0.216	0.673	1.038	0.599	0.739	0.949	0.632	0.716	0.69	0.645	0.662	0.537	0.567	0.69	0.458	0.567	0.752	0.285	0.608	0.793	0.104	0.53
1314	6.57	0.849	1.073	0.455	0.685	1.065	0.298	0.733	0.97	0.249	0.643	0.755	0.214	0.523	0.59	0.275	0.525	0.522	0.266	0.547	0.37	0.202	0.582	0.152	0.231	0.453	0.077	0.214	0.673	1.038	0.599	0.739	0.949	0.632	0.715	0.69	0.645	0.661	0.537	0.567	0.689	0.457	0.568	0.751	0.285	0.608	0.793	0.104	0.53
1315	6.575	0.848	1.073	0.455	0.684	1.065	0.299	0.731	0.97	0.249	0.641	0.755	0.214	0.521	0.59	0.275	0.523	0.523	0.265	0.544	0.37	0.201	0.578	0.152	0.229	0.449	0.078	0.212	0.672	1.038	0.599	0.738	0.949	0.632	0.714	0.69	0.645	0.66	0.537	0.567	0.689	0.457	0.568	0.751	0.284	0.608	0.793	0.104	0.53
1316	6.58	0.847	1.073	0.455	0.683	1.065	0.299	0.73	0.97	0.249	0.639	0.755	0.213	0.519	0.59	0.274	0.521	0.523	0.264	0.541	0.371	0.2	0.575	0.152	0.227	0.445	0.078	0.21	0.671	1.038	0.599	0.737	0.949	0.632	0.713	0.69	0.645	0.66	0.536	0.567	0.688	0.457	0.568	0.751	0.284	0.608	0.793	0.104	0.53
1317	6.585	0.847	1.072	0.455	0.683	1.065	0.299	0.728	0.97	0.249	0.637	0.756	0.213	0.518	0.591	0.273	0.519	0.523	0.263	0.538	0.371	0.198	0.571	0.152	0.224	0.441	0.078	0.207	0.67	1.038	0.6	0.736	0.949	0.632	0.712	0.689	0.646	0.659	0.536	0.567	0.687	0.457	0.568	0.751	0.284	0.608	0.793	0.105	0.53
1318	6.59	0.845	1.072	0.454	0.681	1.065	0.299	0.727	0.97	0.249	0.636	0.756	0.213	0.516	0.591	0.272	0.517	0.524	0.262	0.536	0.371	0.197	0.568	0.153	0.222	0.438	0.078	0.205	0.668	1.038	0.6	0.735	0.949	0.632	0.711	0.689	0.646	0.658	0.536	0.567	0.687	0.457	0.568	0.75	0.284	0.608	0.793	0.105	0.53
1319	6.595	0.844	1.072	0.454	0.68	1.065	0.299	0.725	0.97	0.249	0.634	0.756	0.212	0.514	0.591	0.271	0.515	0.524	0.261	0.533	0.372	0.195	0.565	0.153	0.22	0.434	0.079	0.203	0.667	1.038	0.6	0.734	0.948	0.632	0.71	0.689	0.646	0.657	0.536	0.567	0.686	0.457	0.568	0.75	0.284	0.608	0.793	0.105	0.53
1320	6.6	0.843	1.071	0.454	0.679	1.065	0.299	0.724	0.97	0.249	0.633	0.757	0.212	0.512	0.591	0.271	0.513	0.524	0.26	0.531	0.372	0.194	0.561	0.153	0.218	0.431	0.079	0.201	0.666	1.038	0.6	0.733	0.948	0.632	0.709	0.689	0.646	0.657	0.536	0.567	0.686	0.457	0.568	0.75	0.284	0.608	0.793	0.105	0.53
1321	6.605	0.842	1.071	0.453	0.677	1.065	0.3	0.722	0.97	0.249	0.631	0.757	0.211	0.511	0.591	0.27	0.512	0.524	0.259	0.528	0.372	0.192	0.558	0.153	0.216	0.427	0.079	0.199	0.666	1.038	0.6	0.732	0.948	0.632	0.709	0.689	0.646	0.656	0.536	0.567	0.686	0.457	0.568	0.75	0.284	0.608	0.793	0.105	0.53
1322	6.61	0.841	1.071	0.453	0.676	1.065	0.3	0.721	0.969	0.249	0.629	0.757	0.211	0.509	0.592	0.269	0.51	0.524	0.258	0.526	0.373	0.191	0.555	0.153	0.213	0.424	0.079	0.196	0.665	1.038	0.6	0.731	0.948	0.632	0.708	0.689	0.646	0.655	0.536	0.567	0.685	0.457	0.568	0.75	0.284	0.608	0.793	0.105	0.53
1323	6.615	0.84	1.071	0.453	0.674	1.065	0.299	0.719	0.969	0.248	0.628	0.757	0.21	0.508	0.592	0.268	0.509	0.524	0.257	0.523	0.373	0.189	0.551	0.153	0.211	0.421	0.079	0.194	0.665	1.038	0.6	0.731	0.948	0.632	0.708	0.689	0.645	0.655	0.536	0.567	0.684	0.457	0.568	0.749	0.284	0.608	0.793	0.105	0.53
1324	6.62	0.839	1.07	0.453	0.672	1.065	0.299	0.718	0.969	0.248	0.627	0.757	0.21	0.507	0.592	0.268	0.507	0.524	0.256	0.521	0.373	0.188	0.549	0.153	0.209	0.417	0.079	0.192	0.664	1.038	0.6	0.73	0.948	0.632	0.707	0.689	0.645	0.654	0.536	0.567	0.684	0.457	0.568	0.749	0.284	0.608	0.793	0.105	0.53
1325	6.625	0.838	1.07	0.453	0.671	1.064	0.299	0.717	0.969	0.248	0.625	0.758	0.209	0.506	0.592	0.267	0.505	0.524	0.255	0.519	0.373	0.186	0.545	0.153	0.207	0.414	0.079	0.19	0.663	1.038	0.6	0.729	0.948	0.631	0.706	0.689	0.645	0.654	0.535	0.567	0.683	0.457	0.568	0.749	0.284	0.608	0.793	0.105	0.53
1326	6.63	0.837	1.07	0.452	0.67	1.064	0.299	0.715	0.969	0.248	0.624	0.758	0.209	0.504	0.592	0.266	0.504	0.524	0.254	0.516	0.373	0.185	0.542	0.153	0.205	0.411	0.08	0.187	0.662	1.038	0.6	0.728	0.948	0.631	0.705	0.689	0.645	0.653	0.535	0.567	0.683	0.456	0.568	0.748	0.284	0.608	0.793	0.105	0.53
1327	6.635	0.835	1.07	0.452	0.668	1.064	0.299	0.714	0.969	0.248	0.623	0.758	0.208	0.503	0.591	0.265	0.503	0.524	0.253	0.514	0.373	0.183	0.54	0.153	0.203	0.409	0.08	0.185	0.661	1.038	0.6	0.727	0.948	0.631	0.704	0.689	0.645	0.653	0.535	0.567	0.682	0.456	0.567	0.748	0.284	0.608	0.793	0.105	0.53
1328	6.64	0.835	1.07	0.452	0.667	1.064	0.299	0.712	0.969	0.247	0.622	0.758	0.208	0.502	0.591	0.264	0.502	0.524	0.252	0.512	0.373	0.182	0.537	0.153	0.201	0.406	0.08	0.182	0.659	1.038	0.6	0.726	0.948	0.631	0.703	0.689	0.645	0.652	0.535	0.567	0.681	0.456	0.567	0.747	0.284	0.608	0.793	0.105	0.53
1329	6.645	0.833	1.07	0.451	0.665	1.064	0.299	0.71	0.968	0.247	0.621	0.758	0.207	0.501	0.591	0.263	0.501	0.524	0.251	0.51	0.373	0.181	0.535	0.153	0.199	0.404	0.08	0.18	0.658	1.038	0.599	0.725	0.948	0.631	0.702	0.689	0.645	0.651	0.535	0.567	0.681	0.456	0.567	0.747	0.284	0.607	0.793	0.105	0.53
1330	6.65	0.832	1.07	0.451	0.664	1.064	0.298	0.709	0.968	0.247	0.619	0.758	0.207	0.5	0.591	0.262	0.499	0.524	0.25	0.508	0.373	0.179	0.532	0.152	0.197	0.401	0.079	0.177	0.658	1.038	0.599	0.724	0.948	0.631	0.701	0.689	0.645	0.65	0.535	0.566	0.681	0.456	0.567	0.746	0.284	0.607	0.793	0.105	0.53
1331	6.655	0.831	1.069	0.45	0.663	1.064	0.298	0.708	0.968	0.247	0.618	0.758	0.206	0.5	0.59	0.262	0.498	0.524	0.248	0.506	0.373	0.178	0.529	0.152	0.195	0.399	0.079	0.175	0.657	1.038	0.599	0.723	0.948	0.631	0.7	0.689	0.645	0.65	0.535	0.566	0.68	0.456	0.567	0.746	0.284	0.607	0.793	0.105	0.53
1332	6.66	0.83	1.069	0.45	0.662	1.063	0.298	0.707	0.968	0.247	0.617	0.758	0.206	0.499	0.59	0.261	0.498	0.523	0.247	0.505	0.373	0.177	0.527	0.152	0.194	0.397	0.078	0.173	0.656	1.037	0.598	0.721	0.948	0.631	0.7	0.689	0.645	0.649	0.535	0.566	0.679	0.456	0.567	0.745	0.284	0.607	0.793	0.105	0.53
1333	6.665	0.829	1.069	0.45	0.66	1.063	0.298	0.705	0.968	0.247	0.616	0.757	0.205	0.498	0.59	0.26	0.497	0.523	0.246	0.503	0.373	0.175	0.526	0.151	0.192	0.395	0.078	0.17	0.656	1.037	0.598	0.72	0.948	0.63	0.699	0.689	0.644	0.648	0.535	0.566	0.678	0.455	0.566	0.745	0.284	0.607	0.792	0.105	0.529
1334	6.67	0.828	1.069	0.449	0.658	1.063	0.297	0.704	0.968	0.246	0.615	0.757	0.204	0.497	0.589	0.259	0.496	0.523	0.245	0.502	0.372	0.174	0.523	0.151	0.19	0.393	0.077	0.168	0.655	1.038	0.598	0.72	0.948	0.63	0.698	0.689	0.644	0.647	0.535	0.566	0.677	0.455	0.566	0.744	0.284	0.606	0.792	0.105	0.529
1335	6.675	0.826	1.069	0.449	0.657	1.063	0.297	0.703	0.967	0.246	0.614	0.757	0.204	0.497	0.589	0.258	0.495	0.522	0.244	0.501	0.372	0.173	0.522	0.151	0.189	0.392	0.077	0.166	0.654	1.038	0.598	0.719	0.948	0.63	0.697	0.689	0.644	0.646	0.535	0.565	0.676	0.455	0.565	0.744	0.284	0.606	0.792	0.105	0.529
1336	6.68	0.825	1.069	0.448	0.656	1.063	0.297	0.702	0.967	0.246	0.614	0.756	0.203	0.496	0.588	0.257	0.494	0.522	0.243	0.499	0.372	0.171	0.52	0.15	0.187	0.39	0.076	0.164	0.652	1.038	0.598	0.717	0.947	0.629	0.696	0.689	0.643	0.645	0.534	0.564	0.676	0.455	0.565	0.744	0.284	0.606	0.792	0.105	0.529
1337	6.685	0.824	1.069	0.448	0.655	1.062	0.297	0.701	0.967	0.246	0.613	0.756	0.203	0.495	0.588	0.256	0.494	0.521	0.242	0.498	0.371	0.17	0.518	0.15	0.186	0.389	0.075	0.162	0.65	1.038	0.597	0.716	0.947	0.629	0.696	0.688	0.643	0.644	0.534	0.563	0.675	0.455	0.565	0.743	0.284	0.606	0.792	0.105	0.529
1338	6.69	0.823	1.068	0.448	0.653	1.062	0.296	0.698	0.966	0.245	0.612	0.755	0.202	0.494	0.587	0.255	0.493	0.521	0.241	0.497	0.371	0.169	0.517	0.149	0.184	0.388	0.074	0.16	0.649	1.037	0.597	0.715	0.947	0.629	0.695	0.688	0.643	0.644	0.534	0.563	0.675	0.455	0.564	0.742	0.284	0.606	0.792	0.105	0.529
1339	6.695	0.822	1.068	0.447	0.652	1.062	0.296	0.697	0.966	0.245	0.612	0.755	0.201	0.494	0.587	0.254	0.492	0.52	0.24	0.496	0.37	0.168	0.515	0.149	0.183	0.387	0.072	0.158	0.648	1.037	0.597	0.714	0.947	0.629	0.694	0.688	0.643	0.644	0.533	0.562	0.674	0.455	0.564	0.742	0.284	0.605	0.792	0.105	0.529
1340	6.7	0.82	1.068	0.447	0.65	1.062	0.295	0.696	0.966	0.245	0.611	0.754	0.201	0.494	0.586	0.253	0.492	0.519	0.239	0.496	0.37	0.167	0.515	0.148	0.182	0.386	0.07	0.157	0.647	1.037	0.597	0.713	0.947	0.628	0.692	0.688	0.642	0.643	0.533	0.562	0.673	0.455	0.563	0.742	0.284	0.605	0.792	0.105	0.529
1341	6.705	0.82	1.068	0.446	0.649	1.061	0.295	0.695	0.966	0.245	0.611	0.753	0.2	0.493	0.585	0.252	0.492	0.518	0.238	0.495	0.369	0.166	0.514	0.147	0.181	0.385	0.069	0.155	0.645	1.037	0.596	0.711	0.947	0.628	0.691	0.687	0.642	0.642	0.533	0.561	0.672	0.454	0.563	0.741	0.284	0.605	0.792	0.105	0.529
1342	6.71	0.818	1.067	0.445	0.648	1.061	0.295	0.694	0.965	0.244	0.611	0.753	0.199	0.493	0.584	0.251	0.491	0.518	0.237	0.494	0.368	0.165	0.513	0.146	0.18	0.385	0.067	0.154	0.644	1.037	0.596	0.71	0.947	0.628	0.689	0.687	0.641	0.641	0.533	0.561	0.672	0.454	0.562	0.741	0.284	0.604	0.792	0.105	0.529
1343	6.715	0.817	1.067	0.445	0.646	1.06	0.294	0.692	0.964	0.244	0.61	0.752	0.199	0.493	0.583	0.25	0.491	0.517	0.237	0.494	0.368	0.164	0.512	0.146	0.179	0.385	0.065	0.153	0.643	1.037	0.595	0.709	0.946	0.627	0.688	0.687	0.641	0.64	0.533	0.561	0.671	0.454	0.562	0.74	0.284	0.604	0.792	0.105	0.529
1344	6.72	0.815	1.067	0.445	0.645	1.06	0.294	0.691	0.963	0.243	0.61	0.751	0.198	0.493	0.582	0.25	0.491	0.516	0.236	0.494	0.367	0.163	0.511	0.145	0.178	0.385	0.063	0.151	0.642	1.037	0.595	0.708	0.946	0.627	0.687	0.687	0.641	0.639	0.532	0.561	0.67	0.453	0.562	0.74	0.284	0.604	0.792	0.105	0.529
1345	6.725	0.814	1.066	0.444	0.644	1.06	0.293	0.689	0.963	0.243	0.609	0.75	0.198	0.493	0.581	0.249	0.491	0.515	0.235	0.493	0.366	0.162	0.511	0.144	0.177	0.385	0.061	0.151	0.641	1.037	0.594	0.706	0.946	0.627	0.686	0.687	0.64	0.638	0.532	0.56	0.669	0.453	0.561	0.739	0.284	0.604	0.792	0.105	0.529
1346	6.73	0.812	1.066	0.444	0.642	1.06	0.293	0.688	0.963	0.242	0.608	0.749	0.197	0.493	0.58	0.248	0.491	0.514	0.234	0.493	0.365	0.162	0.51	0.143	0.176	0.385	0.059	0.15	0.639	1.036	0.594	0.705	0.946	0.626	0.684	0.687	0.64	0.637	0.532	0.56	0.669	0.453	0.561	0.739	0.284	0.604	0.792	0.105	0.529
1347	6.735	0.811	1.066	0.443	0.641	1.059	0.292	0.687	0.963	0.242	0.608	0.748	0.196	0.493	0.579	0.247	0.491	0.513	0.233	0.493	0.363	0.161	0.51	0.142	0.176	0.386	0.057	0.149	0.638	1.036	0.593	0.703	0.946	0.625	0.682	0.686	0.64	0.636	0.532	0.56	0.668	0.453	0.561	0.738	0.284	0.603	0.792	0.105	0.529
1348	6.74	0.809	1.065	0.443	0.64	1.059	0.291	0.686	0.962	0.241	0.607	0.747	0.196	0.493	0.578	0.247	0.491	0.512	0.233	0.493	0.363	0.16	0.51	0.141	0.175	0.386	0.054	0.149	0.637	1.036	0.593	0.702	0.946	0.625	0.681	0.686	0.64	0.635	0.532	0.559	0.667	0.452	0.561	0.738	0.283	0.603	0.792	0.105	0.529
1349	6.745	0.808	1.065	0.442	0.639	1.058	0.291	0.685	0.962	0.241	0.607	0.747	0.195	0.493	0.576	0.246	0.492	0.511	0.232	0.493	0.362	0.16	0.51	0.139	0.174	0.387	0.052	0.148	0.636	1.035	0.592	0.701	0.946	0.625	0.68	0.686	0.639	0.634	0.531	0.559	0.667	0.452	0.561	0.738	0.283	0.603	0.792	0.105	0.529
1350	6.75	0.807	1.064	0.442	0.637	1.058	0.29	0.683	0.961	0.24	0.607	0.745	0.194	0.493	0.575	0.245	0.492	0.509	0.231	0.493	0.36	0.159	0.51	0.138	0.173	0.387	0.05	0.148	0.634	1.036	0.591	0.699	0.945	0.624	0.679	0.686	0.639	0.633	0.531	0.559	0.666	0.452	0.561	0.737	0.283	0.603	0.792	0.105	0.529
1351	6.755	0.805	1.064	0.441	0.636	1.057	0.289	0.682	0.961	0.24	0.606	0.744	0.194	0.494	0.574	0.244	0.492	0.508	0.23	0.494	0.358	0.159	0.511	0.137	0.173	0.388	0.047	0.148	0.633	1.035	0.591	0.697	0.945	0.623	0.677	0.685	0.638	0.632	0.531	0.558	0.665	0.452	0.56	0.737	0.283	0.603	0.792	0.105	0.529
1352	6.76	0.804	1.063	0.44	0.634	1.057	0.289	0.68	0.96	0.239	0.606	0.743	0.193	0.494	0.572	0.244	0.492	0.507	0.23	0.494	0.357	0.158	0.512	0.135	0.173	0.389	0.045	0.148	0.632	1.035	0.59	0.696	0.945	0.623	0.676	0.685	0.638	0.632	0.531	0.558	0.664	0.452	0.559	0.736	0.283	0.603	0.792	0.105	0.529
1353	6.765	0.802	1.063	0.44	0.632	1.057	0.288	0.679	0.96	0.239	0.605	0.742	0.193	0.495	0.571	0.243	0.493	0.505	0.229	0.495	0.356	0.158	0.512	0.134	0.173	0.39	0.042	0.149	0.63	1.035	0.589	0.695	0.945	0.622	0.674	0.685	0.638	0.631	0.53	0.557	0.663	0.451	0.559	0.735	0.283	0.603	0.792	0.105	0.529
1354	6.77	0.801	1.062	0.439	0.632	1.056	0.287	0.678	0.959	0.238	0.606	0.741	0.192	0.495	0.569	0.243	0.493	0.504	0.229	0.495	0.354	0.158	0.513	0.132	0.173	0.392	0.039	0.149	0.628	1.035	0.589	0.693	0.945	0.621	0.673	0.685	0.637	0.63	0.53	0.556	0.662	0.451	0.558	0.735	0.283	0.602	0.792	0.105	0.529
1355	6.775	0.8	1.062	0.438	0.631	1.056	0.286	0.676	0.959	0.238	0.606	0.74	0.192	0.496	0.568	0.242	0.494	0.502	0.229	0.496	0.352	0.158	0.514	0.13	0.173	0.393	0.036	0.15	0.627	1.035	0.588	0.691	0.945	0.621	0.671	0.685	0.637	0.629	0.53	0.556	0.662	0.451	0.558	0.734	0.283	0.602	0.791	0.105	0.529
1356	6.78	0.798	1.062	0.438	0.629	1.055	0.285	0.675	0.958	0.237	0.605	0.739	0.191	0.496	0.566	0.242	0.495	0.501	0.229	0.497	0.351	0.158	0.515	0.128	0.173	0.395	0.033	0.151	0.625	1.035	0.587	0.69	0.944	0.621	0.67	0.685	0.636	0.628	0.53	0.555	0.661	0.451	0.557	0.733	0.283	0.602	0.791	0.104	0.528
1357	6.785	0.797	1.061	0.437	0.628	1.055	0.285	0.673	0.958	0.236	0.605	0.738	0.19	0.496	0.565	0.241	0.496	0.499	0.228	0.498	0.349	0.158	0.516	0.127	0.174	0.396	0.03	0.152	0.622	1.035	0.587	0.688	0.944	0.62	0.669	0.685	0.636	0.626	0.529	0.554	0.66	0.451	0.556	0.733	0.283	0.601	0.79	0.104	0.528
1358	6.79	0.795	1.061	0.436	0.626	1.055	0.284	0.672	0.958	0.236	0.605	0.737	0.189	0.497	0.563	0.241	0.496	0.498	0.228	0.499	0.347	0.158	0.517	0.126	0.175	0.397	0.028	0.154	0.621	1.034	0.586	0.686	0.944	0.62	0.667	0.685	0.635	0.625	0.529	0.554	0.659	0.451	0.556	0.732	0.283	0.601	0.79	0.104	0.527
1359	6.795	0.793	1.061	0.435	0.625	1.054	0.283	0.67	0.957	0.235	0.606	0.736	0.189	0.498	0.561	0.241	0.497	0.496	0.228	0.5	0.346	0.158	0.518	0.124	0.176	0.4	0.025	0.154	0.619	1.034	0.585	0.684	0.944	0.619	0.666	0.685	0.634	0.624	0.529	0.553	0.658	0.451	0.555	0.731	0.283	0.601	0.79	0.104	0.527
1360	6.8	0.792	1.06	0.435	0.624	1.053	0.283	0.668	0.956	0.235	0.605	0.735	0.189	0.499	0.56	0.241	0.499	0.494	0.228	0.501	0.344	0.158	0.52	0.122	0.176	0.401	0.023	0.155	0.617	1.034	0.585	0.683	0.944	0.618	0.664	0.685	0.634	0.623	0.529	0.552	0.657	0.45	0.555	0.731	0.283	0.6	0.79	0.104	0.527
1361	6.805	0.79	1.06	0.434	0.621	1.053	0.282	0.667	0.955	0.234	0.605	0.734	0.189	0.499	0.558	0.24	0.499	0.493	0.228	0.503	0.342	0.159	0.522	0.12	0.177	0.403	0.024	0.155	0.616	1.034	0.584	0.681	0.944	0.618	0.663	0.685	0.633	0.622	0.528	0.551	0.656	0.45	0.554	0.73	0.283	0.6	0.79	0.104	0.527
1362	6.81	0.788	1.06	0.433	0.619	1.053	0.281	0.666	0.955	0.233	0.605	0.733	0.188	0.5	0.556	0.24	0.5	0.491	0.228	0.504	0.34	0.159	0.524	0.118	0.177	0.403	0.024	0.156	0.615	1.034	0.583	0.679	0.944	0.617	0.661	0.684	0.633	0.621	0.528	0.551	0.655	0.45	0.553	0.73	0.283	0.6	0.79	0.104	0.527
1363	6.815	0.786	1.059	0.432	0.616	1.052	0.28	0.665	0.954	0.232	0.605	0.732	0.188	0.501	0.554	0.24	0.501	0.489	0.228	0.505	0.338	0.16	0.528	0.116	0.178	0.404	0.024	0.156	0.613	1.034	0.582	0.677	0.944	0.616	0.66	0.684	0.632	0.62	0.528	0.55	0.654	0.45	0.553	0.729	0.283	0.599	0.79	0.104	0.527
1364	6.82	0.784	1.059	0.431	0.615	1.051	0.278	0.663	0.954	0.231	0.605	0.73	0.188	0.502	0.553	0.24	0.502	0.487	0.228	0.507	0.336	0.16	0.53	0.115	0.179	0.405	0.024	0.157	0.611	1.033	0.581	0.676	0.944	0.615	0.658	0.684	0.632	0.619	0.528	0.549	0.654	0.45	0.553	0.729	0.283	0.599	0.79	0.104	0.527
1365	6.825	0.783	1.059	0.43	0.614	1.051	0.277	0.661	0.953	0.231	0.604	0.729	0.187	0.502	0.551	0.241	0.504	0.485	0.229	0.509	0.334	0.161	0.532	0.114	0.18	0.406	0.023	0.157	0.609	1.034	0.58	0.674	0.944	0.614	0.657	0.684	0.631	0.618	0.527	0.549	0.653	0.45	0.552	0.729	0.283	0.599	0.79	0.104	0.527
1366	6.83	0.781	1.059	0.429	0.612	1.05	0.276	0.659	0.952	0.23	0.604	0.728	0.187	0.503	0.549	0.241	0.505	0.484	0.229	0.511	0.333	0.161	0.533	0.113	0.18	0.406	0.022	0.157	0.607	1.033	0.579	0.672	0.944	0.614	0.655	0.684	0.63	0.617	0.527	0.548	0.652	0.449	0.552	0.728	0.283	0.599	0.79	0.104	0.527
1367	6.835	0.779	1.059	0.428	0.611	1.05	0.275	0.658	0.951	0.229	0.604	0.727	0.187	0.504	0.548	0.241	0.506	0.482	0.228	0.514	0.331	0.162	0.533	0.112	0.18	0.406	0.022	0.157	0.605	1.033	0.578	0.67	0.943	0.613	0.654	0.684	0.63	0.617	0.527	0.548	0.652	0.449	0.551	0.728	0.283	0.599	0.79	0.104	0.528
1368	6.84	0.777	1.059	0.427	0.609	1.049	0.274	0.656	0.951	0.228	0.604	0.725	0.186	0.505	0.546	0.24	0.507	0.481	0.228	0.517	0.33	0.162	0.533	0.111	0.18	0.406	0.022	0.157	0.603	1.033	0.578	0.668	0.943	0.612	0.652	0.684	0.629	0.616	0.527	0.547	0.651	0.449	0.551	0.728	0.283	0.599	0.79	0.104	0.528
1369	6.845	0.775	1.058	0.426	0.608	1.049	0.273	0.655	0.95	0.227	0.604	0.724	0.186	0.507	0.545	0.24	0.508	0.48	0.228	0.52	0.329	0.161	0.532	0.111	0.179	0.406	0.021	0.156	0.602	1.033	0.577	0.666	0.943	0.611	0.651	0.684	0.628	0.615	0.527	0.546	0.651	0.449	0.55	0.728	0.284	0.598	0.79	0.104	0.528
1370	6.85	0.773	1.058	0.425	0.606	1.048	0.272	0.654	0.95	0.226	0.604	0.723	0.186	0.508	0.544	0.24	0.508	0.479	0.228	0.522	0.329	0.161	0.531	0.111	0.178	0.405	0.022	0.156	0.6	1.032	0.575	0.665	0.943	0.61	0.65	0.684	0.628	0.615	0.526	0.545	0.65	0.449	0.55	0.728	0.284	0.598	0.79	0.104	0.528
1371	6.855	0.771	1.058	0.425	0.604	1.048	0.271	0.652	0.949	0.225	0.604	0.723	0.186	0.508	0.544	0.239	0.509	0.479	0.227	0.524	0.329	0.16	0.531	0.111	0.178	0.405	0.022	0.156	0.598	1.032	0.574	0.663	0.943	0.609	0.648	0.684	0.627	0.615	0.526	0.545	0.65	0.449	0.549	0.727	0.284	0.598	0.79	0.104	0.528
1372	6.86	0.77	1.059	0.424	0.603	1.047	0.27	0.651	0.949	0.224	0.603	0.723	0.185	0.508	0.544	0.239	0.509	0.48	0.226	0.523	0.329	0.16	0.53	0.11	0.178	0.405	0.022	0.156	0.596	1.032	0.573	0.661	0.943	0.608	0.647	0.683	0.626	0.614	0.526	0.545	0.649	0.448	0.549	0.727	0.284	0.598	0.79	0.104	0.528
1373	6.865	0.769	1.059	0.423	0.601	1.047	0.269	0.65	0.949	0.224	0.603	0.723	0.185	0.508	0.544	0.238	0.509	0.48	0.225	0.522	0.33	0.159	0.531	0.11	0.178	0.405	0.022	0.156	0.594	1.032	0.572	0.658	0.943	0.608	0.645	0.683	0.626	0.613	0.526	0.544	0.649	0.448	0.548	0.727	0.284	0.597	0.79	0.104	0.528
1374	6.87	0.767	1.059	0.422	0.599	1.047	0.268	0.649	0.95	0.223	0.603	0.723	0.185	0.506	0.545	0.238	0.508	0.481	0.225	0.52	0.331	0.158	0.531	0.111	0.178	0.405	0.022	0.156	0.592	1.032	0.572	0.656	0.943	0.607	0.644	0.683	0.625	0.612	0.525	0.543	0.649	0.448	0.548	0.727	0.284	0.597	0.79	0.104	0.528
1375	6.875	0.765	1.06	0.421	0.598	1.047	0.267	0.648	0.95	0.222	0.602	0.723	0.184	0.504	0.547	0.238	0.507	0.482	0.224	0.518	0.332	0.158	0.531	0.111	0.178	0.405	0.022	0.156	0.59	1.032	0.571	0.654	0.943	0.606	0.643	0.683	0.624	0.612	0.525	0.543	0.648	0.448	0.547	0.727	0.284	0.596	0.79	0.104	0.528
1376	6.88	0.763	1.06	0.421	0.597	1.048	0.266	0.647	0.95	0.221	0.601	0.724	0.184	0.502	0.548	0.237	0.506	0.483	0.224	0.515	0.332	0.157	0.531	0.112	0.178	0.405	0.022	0.156	0.588	1.032	0.57	0.653	0.943	0.605	0.641	0.683	0.623	0.611	0.525	0.542	0.647	0.448	0.546	0.726	0.285	0.596	0.79	0.104	0.528
1377	6.885	0.761	1.06	0.421	0.596	1.048	0.265	0.646	0.951	0.22	0.599	0.725	0.183	0.5	0.549	0.236	0.504	0.484	0.223	0.513	0.332	0.156	0.531	0.112	0.178	0.405	0.022	0.156	0.586	1.032	0.568	0.651	0.943	0.604	0.64	0.683	0.622	0.61	0.525	0.54	0.647	0.448	0.545	0.726	0.285	0.595	0.79	0.104	0.528
1378	6.89	0.76	1.061	0.42	0.594	1.049	0.264	0.645	0.951	0.219	0.597	0.725	0.183	0.498	0.551	0.235	0.502	0.485	0.223	0.511	0.332	0.156	0.53	0.112	0.178	0.405	0.021	0.156	0.584	1.032	0.568	0.649	0.943	0.603	0.639	0.683	0.622	0.61	0.526	0.54	0.647	0.448	0.544	0.725	0.285	0.595	0.789	0.104	0.528
1379	6.895	0.759	1.062	0.42	0.594	1.049	0.264	0.644	0.951	0.218	0.595	0.726	0.182	0.495	0.552	0.235	0.5	0.486	0.222	0.508	0.332	0.155	0.53	0.112	0.178	0.405	0.021	0.156	0.582	1.032	0.567	0.647	0.943	0.602	0.638	0.683	0.621	0.609	0.526	0.539	0.647	0.449	0.544	0.725	0.285	0.595	0.789	0.104	0.528
1380	6.9	0.757	1.062	0.419	0.594	1.049	0.263	0.643	0.952	0.218	0.593	0.727	0.181	0.493	0.552	0.234	0.497	0.486	0.221	0.506	0.332	0.154	0.53	0.112	0.177	0.405	0.021	0.156	0.58	1.032	0.566	0.645	0.942	0.602	0.637	0.682	0.62	0.609	0.526	0.538	0.646	0.449	0.543	0.725	0.285	0.595	0.789	0.104	0.527
1381	6.905	0.755	1.062	0.419	0.592	1.05	0.262	0.642	0.953	0.218	0.591	0.728	0.179	0.49	0.553	0.233	0.495	0.486	0.22	0.504	0.332	0.153	0.53	0.112	0.177	0.405	0.021	0.156	0.579	1.032	0.565	0.643	0.942	0.601	0.636	0.682	0.619	0.608	0.525	0.537	0.646	0.448	0.543	0.725	0.285	0.594	0.789	0.104	0.527
1382	6.91	0.754	1.062	0.419	0.591	1.05	0.261	0.641	0.953	0.218	0.588	0.729	0.178	0.488	0.554	0.232	0.492	0.486	0.219	0.502	0.331	0.152	0.529	0.112	0.177	0.404	0.021	0.156	0.577	1.032	0.564	0.642	0.943	0.6	0.636	0.682	0.618	0.608	0.525	0.536	0.645	0.448	0.542	0.725	0.286	0.594	0.789	0.104	0.527
1383	6.915	0.752	1.063	0.419	0.59	1.051	0.26	0.64	0.954	0.217	0.585	0.73	0.177	0.486	0.554	0.231	0.49	0.485	0.218	0.5	0.331	0.152	0.529	0.112	0.176	0.404	0.021	0.156	0.575	1.031	0.563	0.64	0.943	0.599	0.635	0.682	0.617	0.607	0.525	0.535	0.645	0.449	0.541	0.724	0.286	0.593	0.789	0.104	0.527
1384	6.92	0.751	1.063	0.419	0.589	1.051	0.26	0.64	0.955	0.216	0.582	0.73	0.175	0.483	0.554	0.23	0.488	0.485	0.217	0.498	0.33	0.151	0.529	0.111	0.176	0.404	0.021	0.155	0.573	1.031	0.562	0.639	0.942	0.598	0.634	0.682	0.616	0.607	0.524	0.534	0.645	0.449	0.54	0.724	0.286	0.593	0.789	0.104	0.527
1385	6.925	0.75	1.063	0.418	0.587	1.052	0.258	0.639	0.955	0.215	0.58	0.731	0.174	0.482	0.554	0.229	0.486	0.484	0.216	0.497	0.33	0.151	0.529	0.111	0.176	0.404	0.021	0.155	0.572	1.031	0.561	0.637	0.942	0.597	0.633	0.682	0.616	0.606	0.524	0.534	0.645	0.449	0.54	0.724	0.286	0.593	0.789	0.104	0.527
1386	6.93	0.749	1.064	0.418	0.586	1.052	0.257	0.638	0.955	0.214	0.578	0.732	0.173	0.48	0.553	0.228	0.484	0.484	0.215	0.496	0.33	0.15	0.529	0.111	0.175	0.404	0.021	0.155	0.57	1.031	0.56	0.635	0.942	0.596	0.632	0.682	0.615	0.606	0.524	0.533	0.644	0.449	0.539	0.724	0.286	0.592	0.789	0.104	0.527
1387	6.935	0.747	1.064	0.417	0.586	1.052	0.257	0.636	0.955	0.214	0.575	0.732	0.171	0.478	0.553	0.227	0.483	0.483	0.215	0.495	0.33	0.149	0.529	0.111	0.175	0.404	0.021	0.155	0.568	1.03	0.559	0.633	0.942	0.595	0.631	0.682	0.614	0.605	0.524	0.533	0.644	0.448	0.539	0.723	0.286	0.592	0.789	0.104	0.526
1388	6.94	0.745	1.064	0.417	0.584	1.053	0.256	0.635	0.955	0.213	0.574	0.733	0.17	0.477	0.552	0.225	0.481	0.483	0.214	0.495	0.33	0.148	0.529	0.111	0.175	0.404	0.021	0.155	0.566	1.03	0.558	0.632	0.942	0.594	0.631	0.682	0.613	0.604	0.524	0.532	0.644	0.448	0.538	0.723	0.286	0.592	0.789	0.104	0.526
1389	6.945	0.743	1.063	0.416	0.583	1.053	0.254	0.634	0.955	0.211	0.572	0.733	0.168	0.476	0.551	0.225	0.48	0.482	0.213	0.495	0.33	0.148	0.529	0.11	0.175	0.404	0.021	0.155	0.565	1.03	0.557	0.631	0.942	0.593	0.63	0.682	0.612	0.603	0.524	0.531	0.644	0.448	0.538	0.723	0.286	0.592	0.789	0.104	0.526
1390	6.95	0.742	1.063	0.415	0.582	1.053	0.253	0.633	0.956	0.211	0.57	0.733	0.167	0.475	0.551	0.223	0.48	0.482	0.212	0.495	0.329	0.147	0.529	0.11	0.175	0.404	0.021	0.155	0.564	1.029	0.556	0.629	0.942	0.592	0.629	0.682	0.612	0.603	0.524	0.53	0.643	0.449	0.537	0.723	0.286	0.591	0.789	0.104	0.526
1391	6.955	0.74	1.064	0.414	0.58	1.053	0.252	0.631	0.956	0.21	0.569	0.732	0.166	0.475	0.55	0.222	0.48	0.482	0.211	0.496	0.329	0.147	0.529	0.11	0.175	0.404	0.021	0.155	0.562	1.029	0.555	0.627	0.941	0.591	0.628	0.682	0.611	0.603	0.524	0.53	0.643	0.448	0.537	0.723	0.286	0.591	0.789	0.104	0.526
1392	6.96	0.739	1.064	0.413	0.578	1.053	0.251	0.63	0.956	0.209	0.568	0.732	0.165	0.474	0.549	0.221	0.479	0.482	0.21	0.496	0.329	0.147	0.529	0.11	0.175	0.404	0.021	0.155	0.56	1.029	0.554	0.626	0.941	0.59	0.628	0.683	0.61	0.603	0.524	0.53	0.643	0.448	0.536	0.723	0.287	0.591	0.789	0.105	0.526
1393	6.965	0.737	1.064	0.412	0.577	1.053	0.25	0.629	0.956	0.207	0.567	0.731	0.164	0.474	0.549	0.22	0.479	0.481	0.209	0.497	0.329	0.146	0.529	0.11	0.175	0.404	0.021	0.155	0.559	1.029	0.553	0.624	0.941	0.589	0.627	0.683	0.609	0.603	0.524	0.53	0.644	0.448	0.536	0.723	0.287	0.591	0.789	0.105	0.526
1394	6.97	0.735	1.064	0.411	0.575	1.053	0.248	0.627	0.955	0.206	0.568	0.731	0.164	0.474	0.548	0.219	0.479	0.481	0.208	0.497	0.328	0.146	0.529	0.11	0.175	0.404	0.021	0.155	0.557	1.029	0.552	0.623	0.941	0.588	0.626	0.683	0.609	0.603	0.524	0.529	0.644	0.448	0.536	0.723	0.287	0.59	0.789	0.105	0.526
1395	6.975	0.734	1.063	0.41	0.573	1.053	0.248	0.625	0.955	0.205	0.568	0.73	0.163	0.474	0.548	0.218	0.479	0.481	0.208	0.497	0.328	0.145	0.529	0.11	0.175	0.404	0.021	0.155	0.556	1.028	0.551	0.622	0.941	0.587	0.626	0.683	0.608	0.603	0.524	0.529	0.643	0.448	0.536	0.723	0.287	0.59	0.789	0.105	0.526
1396	6.98	0.731	1.063	0.409	0.571	1.053	0.247	0.623	0.955	0.204	0.569	0.729	0.162	0.474	0.547	0.217	0.479	0.481	0.207	0.498	0.328	0.145	0.529	0.11	0.175	0.404	0.021	0.155	0.555	1.028	0.55	0.621	0.941	0.586	0.625	0.683	0.607	0.602	0.524	0.528	0.643	0.449	0.535	0.723	0.287	0.59	0.789	0.105	0.526
1397	6.985	0.73	1.063	0.408	0.569	1.052	0.246	0.621	0.955	0.203	0.568	0.729	0.161	0.473	0.547	0.216	0.479	0.481	0.206	0.498	0.327	0.144	0.529	0.11	0.175	0.404	0.021	0.155	0.553	1.028	0.549	0.619	0.941	0.585	0.624	0.683	0.606	0.602	0.524	0.527	0.642	0.449	0.535	0.723	0.287	0.59	0.789	0.105	0.526
1398	6.99	0.729	1.063	0.406	0.567	1.052	0.245	0.62	0.955	0.202	0.568	0.728	0.161	0.473	0.546	0.216	0.479	0.48	0.206	0.498	0.327	0.144	0.529	0.11	0.175	0.404	0.021	0.155	0.552	1.028	0.548	0.618	0.941	0.583	0.623	0.683	0.605	0.602	0.524	0.527	0.641	0.449	0.534	0.723	0.288	0.59	0.789	0.105	0.526
1399	6.995	0.727	1.063	0.405	0.565	1.052	0.244	0.617	0.955	0.201	0.568	0.727	0.161	0.474	0.546	0.215	0.479	0.48	0.205	0.498	0.327	0.144	0.529	0.11	0.175	0.404	0.021	0.155	0.55	1.028	0.547	0.616	0.94	0.582	0.622	0.683	0.605	0.602	0.524	0.526	0.641	0.449	0.534	0.723	0.288	0.589	0.789	0.106	0.526
1400	7	0.725	1.063	0.404	0.563	1.052	0.243	0.615	0.955	0.199	0.569	0.726	0.16	0.473	0.546	0.214	0.479	0.48	0.205	0.498	0.326	0.144	0.529	0.11	0.175	0.404	0.021	0.155	0.549	1.028	0.546	0.615	0.94	0.581	0.622	0.684	0.604	0.602	0.524	0.526	0.641	0.449	0.533	0.722	0.288	0.589	0.789	0.106	0.526
1401	7.005	0.724	1.063	0.402	0.561	1.052	0.242	0.613	0.955	0.198	0.569	0.726	0.16	0.473	0.546	0.214	0.478	0.479	0.204	0.498	0.326	0.144	0.529	0.11	0.175	0.404	0.021	0.155	0.547	1.028	0.545	0.614	0.94	0.58	0.621	0.684	0.603	0.601	0.524	0.525	0.641	0.449	0.532	0.722	0.288	0.589	0.789	0.106	0.526
[truncated: 1,194 more rows]
[truncated: 3 more columns]
