# Supplementary material for: Associations between lower-limb muscle activation and knee flexion in post-stroke individuals: A study on the stance-to-swing phases of gait
Source: PLoS One. 2017 Sep 8;12(9):e0183865. doi: 10.1371/journal.pone.0183865 (PMC5590852; doi:10.1371/journal.pone.0183865)
Supplement: S1 Dataset — (ZIP) [file pone.0183865.s001.zip › S1_Dataset/Patient group/5/4/emg.csv]

Frame	Time	EMG Signal 1	EMG Signal 2	EMG Signal 3	EMG Signal 4	EMG Signal 5	EMG Signal 6	EMG Signal 7	EMG Signal 8
0	0	53.875	58.093	37.055	29.26	33.172	36.327	44.196	39.421
1	0.001	56.595	53.445	42.527	26.009	31.123	37.114	39.444	39.424
2	0.002	58.936	51.715	42.824	43.672	31.594	36.171	23.669	39.24
3	0.003	53.945	39.34	38.684	55.932	29.552	32.529	14.449	32.684
4	0.004	49.192	52.905	30.884	56.582	29.455	35.473	47.823	35.039
5	0.005	51.592	44.231	41.09	71.016	29.364	32.047	71.34	21.339
6	0.006	41.807	43.904	28.095	41.561	30.827	24.585	46.885	8.431
7	0.007	44.239	36.438	16.077	43.476	27.469	23.735	49.363	-12.204
8	0.008	33.912	38.863	33.685	31.683	21.026	24.068	-1.378	24.462
9	0.009	41.238	35.316	40.075	14.295	24.274	32.534	16.986	83.601
10	0.01	37.763	31.989	20.373	32.338	17.481	35.204	9.441	41.161
11	0.011	34.326	28.696	25.481	28.165	18.055	14.095	13.351	46.74
12	0.012	26.862	27.569	30.06	5.445	18.646	15.244	37.036	11.518
13	0.013	29.496	26.473	34.086	23.571	16.743	11.211	31.141	-20.578
14	0.014	21.329	21.931	20.111	19.455	11.965	2.746	75.625	5.413
15	0.015	21.542	17.627	13.721	1.632	10.307	11.914	56.03	-1.277
16	0.016	15.993	13.753	13.39	-14.797	13.126	8.522	15.958	10.649
17	0.017	22.688	16.5	18.128	-10.5	6.102	12.316	-30.961	38.087
18	0.018	19.56	18.71	34.473	-10.229	10.521	15.563	-38.408	25.306
19	0.019	1.584	15.552	20.087	-0.627	5.876	12.852	43.486	20.495
20	0.02	11.321	19.225	-2.59	10.93	9.383	15.216	77.819	15.917
21	0.021	11.64	12.707	-12.445	25.431	6.536	5.614	-21.136	22.787
22	0.022	4.066	5.074	-11.408	9.19	4.11	20.44	-9.171	49.649
23	0.023	11.076	12.396	-1.252	2.071	0.743	21.573	1.468	37.089
24	0.024	7.893	2.553	-17.551	-0.925	3.804	18.294	-32.163	11.99
25	0.025	10.582	4.19	2.382	-0.572	3.225	3.639	-23.359	1.451
26	0.026	10.259	1.816	20.833	17.033	0.929	4.313	-33.311	2.961
27	0.027	7.663	13.633	12.056	33.72	-1.13	4.845	-58.697	-5.72
28	0.028	5.323	2.671	-0.73	25.681	0.717	5.231	7.116	0.16
29	0.029	3.05	3.19	8.779	18.28	1.047	0.634	15.113	-3.014
30	0.03	-4.196	0.477	25.114	19.259	3.159	0.911	6.131	-9.833
31	0.031	-1.308	-7.793	26.395	20.089	-2.038	-5.16	-2.037	-16.022
32	0.032	-3.001	-5.163	6.24	14.576	-2.168	-12.735	3.779	-5.884
33	0.033	3.307	-4.987	-2.248	35.407	0.639	-19.483	9.047	9.134
34	0.034	-4.452	-11.139	-5.445	18.931	-5.419	-17.861	24.812	-10.825
35	0.035	-4.597	-12.974	-16.9	-13.017	-2.54	-7.688	-11.048	-34.81
36	0.036	-7.782	-11.268	11.364	-17.799	-2.523	-6.761	-7.2	-19.838
37	0.037	-13.426	-4.666	6.6	-44.78	-8.469	-0.186	-11.817	-23.205
38	0.038	-18.818	-14.263	-20.369	-28.334	-8.383	0.431	-38.633	-11.04
39	0.039	-24.941	-13.745	-31.05	-38.185	-9.422	3.414	-15.271	-4.64
40	0.04	-23.65	-9.108	-15.971	-13.167	-11.582	-4.389	25.166	-3.031
41	0.041	-14.167	-4.803	3.23	-37.469	-9.453	-7.702	-2.866	6.18
42	0.042	-10.444	-13.216	-4.829	-22.268	-7.488	-2.073	-8.24	4.024
43	0.043	-9.753	-10.543	-21.532	-14.347	-6.654	-4.734	-13.001	5.216
44	0.044	-18.493	-15.756	-28.294	-42.942	-8.89	-6.962	-17.315	-5.141
45	0.045	-11.507	-10.08	-34.417	-24.493	-6.447	-6.649	-6.345	-11.782
46	0.046	-12.788	-11.13	-54.027	-14.7	-6.491	-15.781	3.534	-20.327
47	0.047	-5.122	-11.946	-36.437	-5.646	-10.568	-12.301	-5.865	-10.864
48	0.048	-15.025	-15.433	-10.902	2.466	-10.363	-15.948	-20.113	-9.912
49	0.049	-3.404	-10.173	40.392	20.098	-10.902	-10.848	-17.724	-16.085
50	0.05	-5.09	-15.129	32.83	-1.133	-10.639	-6.111	-15.475	-11.012
51	0.051	-9.356	-22.472	-14.19	-9.51	-11.846	-14.053	-17.598	-13.977
52	0.052	-21.165	-13.561	-20.318	-17.096	-10.725	-17.148	7.542	-20.019
53	0.053	-44.383	-10.461	-25.844	-10.133	-12.318	-14.248	-2.556	-19.285
54	0.054	-20.584	-13.947	-20.917	-33.546	-9.652	-18.511	-5.675	-15.839
55	0.055	-10.527	-19.16	-25.473	-49.245	-6.789	-28.588	-13.978	-17.805
56	0.056	-13.636	-18.187	-18.206	-40.751	-11.858	-37.513	-26.708	-14.949
57	0.057	-5.333	-15.664	-14.217	-43.51	-8.596	-34.079	-10.444	-12.475
58	0.058	-18.116	-16.439	-3.074	-30.804	-8.045	-18.05	-7.164	-14.849
59	0.059	-20.456	-12.948	-13.203	-19.271	-11.562	-6.463	-9.328	-14.471
60	0.06	-22.596	-14.881	-22.555	-25.781	-7.144	-8.608	-19.012	-12.304
61	0.061	-20.675	-16.624	-36.755	-23.919	-4.277	8.802	-24.238	-16.762
62	0.062	-15.472	-10.815	-29.275	-4.639	-5.665	-7.477	-22.68	-15.021
63	0.063	-10.854	-10.038	1.027	8.039	-8.988	-1.118	-44.311	-11.571
64	0.064	-20.935	-11.966	-3.138	5.627	-7.855	4.672	2.759	-4.271
65	0.065	-17.289	-12.534	-22.021	-0.793	-7.492	9.904	-3.752	-7.384
66	0.066	-18.475	-8.463	-18.86	12.711	-6.353	11.463	75.645	-2.566
67	0.067	-13.268	-5.948	15.474	7.421	-4.822	7.211	86.48	-1.795
68	0.068	-14.243	-8.257	10.913	2.72	-6.194	-1.681	-2.414	0.554
69	0.069	-1.093	-14.82	14.885	15.674	-1.946	-7.671	-14.243	-1.374
70	0.07	-10.79	-23.71	3.549	10.442	-3.7	-4.571	-25.04	5.983
71	0.071	1.399	-15.39	-6.615	15.082	-5.06	-9.397	-15.118	-8.729
72	0.072	-9.628	-12.297	8.986	22.235	-1.775	-15.38	-6.244	-19.369
73	0.073	-13.891	-15.217	-5.217	2.658	-7.581	-13.013	-14.346	-13.532
74	0.074	-17.556	-17.732	-2.785	-11.52	-9.9	-13.549	-21.645	-11.786
75	0.075	-33.233	-12.121	-19.198	1.199	-1.959	-10.224	-1.631	-13.354
76	0.076	-18.331	-15.613	-25.708	-5.822	-9.305	-16.785	-7.567	-26.349
77	0.077	-16.401	-13.688	-27.737	-8.011	-8.333	-19.289	-13.026	-21.146
78	0.078	-18.148	-15.424	-15.66	-17.745	-4.061	-20.051	-18.078	-13.233
79	0.079	-13.509	-12.91	-17.294	-26.542	-8.107	-12.109	-22.537	-0.284
80	0.08	-17.776	-9.62	-10.198	-21.978	-14.671	-6.875	-18.433	-2.044
81	0.081	-16.633	-12.524	-6.563	-17.795	-12.133	-7.828	-22.075	-19.481
82	0.082	-17.826	-13.701	-12.606	-0.848	-9.793	-15.763	-11.977	-12.53
83	0.083	-14.745	-13.319	-24.471	-3.213	-9.193	-16.735	-15.027	-14.66
84	0.084	-17.656	-13.513	-32.461	20.193	-8.6	-9.97	-17.714	-4.974
85	0.085	-11.669	-12.75	-25.381	-8.102	-11.495	-9.201	-10.1	-13.681
86	0.086	-9.364	-12.572	-34.41	-19.403	-11.859	-5.128	-17.023	-12.144
87	0.087	-8.809	-14.134	-31.007	-43.282	-9.517	-5.693	-27.674	-13.503
88	0.088	1.233	-10.651	-15.009	-21.534	-9.887	-8.96	-33.472	-9.818
89	0.089	-3.046	-12.004	5.981	-13.251	-13.548	-16.673	-31.736	-10.962
90	0.09	-11.978	-13.16	-8.26	-5.74	-11.206	-15.668	-27.078	-18.284
91	0.091	-5.994	-15.873	4.421	5.879	-8.278	-14.672	-5.342	-23.093
92	0.092	-15.673	-18.581	-16.725	-26.03	-7.096	-8.648	-2.209	-30.996
93	0.093	-16.827	-17.821	-36.505	-39.525	-3.58	-15.965	-21.929	-42.772
94	0.094	-15.652	-19.179	-44.071	-18.779	-7.614	-7.027	11.564	-34.813
95	0.095	-20.875	-18.999	-51.039	-30.014	-7.968	-10.466	-20.364	-21.829
96	0.096	-17.969	-15.329	-44.631	-26.71	-10.261	-9.464	-49.377	1.018
97	0.097	-15.453	-11.85	-15.595	-17.403	-7.324	-10.426	-7.744	22.885
98	0.098	-14.671	-10.502	-3.19	-20.056	-10.973	-16.428	19.94	14.577
99	0.099	-19.507	-13.415	38.48	-22.53	-12.3	-10.836	-5.219	17.116
100	0.1	-14.846	-10.717	88.52	-10.857	-9.364	-11.411	8.334	19.457
101	0.101	-15.419	-11.884	28.036	-21.445	-12.044	-14.706	20.723	0.321
102	0.102	-20.254	-9.005	3.667	-31.092	-6.205	-9.294	17.044	-2.17
103	0.103	-14.269	-11.726	-3.68	-25.814	-6.948	-7.367	0.032	-9.111
104	0.104	-16.61	-13.656	-10.261	-5.007	-8.85	1.343	-9.259	-11.212
105	0.105	-8.66	-13.46	-16.261	-2.222	-9.392	4.823	-17.594	-5.383
106	0.106	-11.732	-14.243	-32.691	-4.646	-13.416	18.753	-10.069	-14.062
107	0.107	-16.551	-12.871	-27.619	7.037	-12.995	1.332	1.498	-12.487
108	0.108	-15.756	-16.158	-23.117	4.98	-10.634	-5.622	-13.42	-13.803
109	0.109	-14.98	-13.264	-18.981	26.363	-5.753	-7.719	-15.359	-14.922
110	0.11	-14.394	-12.105	-22.594	-4.671	-7.655	-13.478	-20.6	-16.044
111	0.111	-9.747	-16.36	-19.254	-8.597	-5.873	-15.17	-19.075	-19.097
112	0.112	-12.649	-15.976	-3.514	-4.766	-4.48	-7.176	-26.262	-16.164
113	0.113	-16.124	-17.333	10.709	5.455	-8.896	-17.207	-27.447	-13.622
114	0.114	-9.733	-23.15	3.257	-41.433	-11.765	-34.217	-19.169	-17.658
115	0.115	-13.995	-17.557	10.236	-34.709	-10.382	-22.597	-24.392	-14.148
116	0.116	-21.352	-10.994	-4.634	-16.43	-9.967	-16.212	-9.687	-14.701
117	0.117	-22.318	-18.934	-6.49	-10.909	-11.098	-14.282	13.785	-20.082
118	0.118	-19.796	-17.969	-11.594	-35.979	-10.684	-9.074	-14.442	-15.212
119	0.119	-20.563	-15.07	-9.938	-22.352	-8.724	-7.575	-3.302	-15.756
120	0.12	-22.486	-1.929	-31.51	-9.882	-8.892	-11.874	-0.098	-12.825
121	0.121	-24.424	-7.756	-47.088	1.406	-9.642	-20.815	-9.463	-15.31
122	0.122	-19.001	-2.547	-32.874	4.782	-11.553	-29.168	-35.085	-21.67
123	0.123	-23.838	-13.589	-9.554	14.145	-13.079	-26.088	-38.425	-13.711
124	0.124	-13.773	-17.847	37.552	11.501	-9.577	-19.309	-66.73	-12.69
125	0.125	-12.429	-8.957	17.712	9.025	-9.178	-13.306	-25.205	-11.675
126	0.126	-8.772	-10.133	-0.39	20.69	-6.255	-5.935	57.928	-12.404
127	0.127	-12.253	-15.368	5.118	18.603	-12.234	-4.973	22.234	-14.674
128	0.128	-13.217	-18.256	-30.038	24.461	-11.443	-0.731	54.699	-9.783
129	0.129	-12.239	-17.478	-34.39	1.682	-7.365	-6.353	5.324	-9.167
130	0.13	-9.704	-18.235	-38.341	-7.578	-9.29	-9.842	-3.565	-9.755
131	0.131	2.491	-10.294	-34.55	-4.845	-7.35	-1.131	-11.65	-12.306
132	0.132	-13.371	-15.524	-31.15	-43.343	-7.918	-2.29	-18.982	-11.982
133	0.133	-15.507	-18.431	-34.151	-48.792	0.03	-1.319	0.934	-9.864
134	0.134	-17.445	-12.408	-8.524	-33.73	-1.115	-0.343	-29.546	-15.872
135	0.135	-12.222	-8.343	22.491	-20.21	-10.777	-4.584	-35.053	-15.093
136	0.136	-7.571	-8.92	1.859	-16.199	-7.093	-8.637	10.393	-2.924
137	0.137	-14.734	-14.926	-16.838	10.031	-8.251	-10.58	-7.83	-11.665
138	0.138	-15.905	-22.281	0.271	-34.79	-5.142	-15.212	-13.249	-7.031
139	0.139	-9.911	-21.304	3.476	-28.835	-8.035	-20.618	-8.213	-14.195
140	0.14	-17.284	-9.894	0.888	-34.266	-12.273	-17.134	-21.747	-10.507
141	0.141	-18.28	-11.448	-16.815	-49.369	-4.902	-15.188	-25.786	-7.026
142	0.142	-20.813	-7.196	-28.328	-44.922	-11.666	-19.254	-14.567	-10.127
143	0.143	-24.899	-13.582	-47.405	-15.916	-9.137	-17.905	-11.298	-7.234
144	0.144	-18.347	-10.098	-49.832	10.396	-11.441	-24.31	-8.161	-11.512
145	0.145	-12.361	-11.064	-52.065	7.105	-6.59	-12.904	-10.78	-9.206
146	0.146	-11.614	-15.888	-32.803	10.21	-9.87	4.508	-13.167	-4.359
147	0.147	-13.579	-13.371	-14.87	-15.333	-8.122	11.468	-10.796	-8.974
148	0.148	-16.899	-14.139	-21.705	1.716	-6.759	17.85	-12.985	-15.527
149	0.149	-19.81	-9.293	-23.691	-7.563	-11.206	-3.443	-14.971	-14.76
150	0.15	-14.989	-18	-17.721	-21.67	-7.13	4.873	-9.793	-12.461
151	0.151	-15.577	-7.158	8.786	-3.822	-10.603	-2.675	-8.245	-14.41
152	0.152	-9.023	-11.419	12.586	-24.915	-7.306	-4.992	-9.583	-17.706
153	0.153	-18.724	-23.23	15.931	-50.485	-10.194	-11.375	-5.885	-13.651
154	0.154	-22.404	-21.688	19.05	-33.462	-12.122	-9.431	-2.461	-6.714
155	0.155	-21.258	-14.542	-0.61	-42.731	-10.961	-14.645	-3.544	-11.586
156	0.156	-18.173	-31.59	-8.043	-5.778	-8.824	-16.19	3.188	-7.346
157	0.157	-13.343	-15.347	-10.256	-0.737	-10.749	-20.433	-9.989	-14.708
158	0.158	-9.097	-4.699	-16.5	-5.149	-13.255	-19.277	-19.677	-17.617
159	0.159	-13.173	-10.499	-14.423	-17.511	-8.409	-22.773	-11.001	-13.396
160	0.16	-11.251	-15.719	-5.667	-28.724	-10.331	-25.893	-12.608	-14.233
161	0.161	-7.965	-11.075	-20.102	-32.022	-8.39	-21.069	-11.274	-6.329
162	0.162	-12.032	-9.736	-29.842	-16.373	-7.796	-13.14	-10.115	-3.257
163	0.163	-7.205	-3.35	-3.549	3.367	-10.299	-1.331	-6.635	-4.228
164	0.164	-9.141	-2.19	53.1	-9.386	-5.842	6.604	-9.798	-1.737
165	0.165	-8.56	-7.426	12.441	25.627	-6.428	7.934	-14.674	-9.091
166	0.166	-14.368	-16.331	-24.507	10.523	-8.939	1.551	-15.464	-15.851
167	0.167	-15.145	-17.474	-31.048	6.115	-6.61	0.387	-8.101	-13.346
168	0.168	-17.085	-18.437	-25.012	2.099	-7.768	12.206	6.644	-17.412
169	0.169	-13.794	-11.662	-19.521	-1.565	-7.382	-5.198	-4.006	-13.903
170	0.17	-12.048	-14.171	-24.486	1.787	-9.316	-7.503	-17.59	-14.468
171	0.171	-13.385	-11.841	-20.013	-20.024	-12.218	-18.129	-5.427	-22.197
172	0.172	-20.706	-13.779	-15.905	-11.638	-8.539	-31.663	-19.767	-25.32
173	0.173	-23.776	-23.85	-12.175	-24.347	-10.869	-40.37	-21.708	-38.136
174	0.174	-14.864	-13.814	-22.138	-12.671	-7.968	-32.419	4.583	-25.947
175	0.175	-15.998	-7.453	-25.097	-14.766	-9.123	-33.753	15.779	-21.322
176	0.176	-21.204	-15.793	-22.325	-12.799	-14.921	-14.168	5.76	-31.364
177	0.177	-18.289	-31.878	0.913	-21.478	-10.853	-5.779	-28.583	-19.513
178	0.178	-24.261	-20.284	-14.75	-29.388	-6.018	-8.25	-42.085	1.254
179	0.179	-25.029	-26.683	-23.078	-7.694	-6.6	-5.915	-62.74	38.319
180	0.18	-14.181	-13.15	-15.522	1.597	-7.184	-8.042	-66.417	43.401
181	0.181	-15.711	-7.937	-8.538	9.942	-10.67	-9.991	-35.453	38.972
182	0.182	-5.61	-9.485	-2.137	48.475	-9.316	-15.221	10.402	-6.889
183	0.183	-9.253	-31.158	-0.186	32.034	-10.48	-16.759	65.337	-12.93
184	0.184	-12.708	-9.295	19.202	27.021	-8.548	-15.362	43.271	-18.385
185	0.185	-15.796	-11.997	1.46	13.508	-5.067	-8.932	-3.591	-3.337
186	0.186	-9.014	-4.441	-5.432	25.956	-2.952	6.743	-9.6	1.051
187	0.187	-6.482	-11.401	-3.257	22.329	-8.954	-12.432	-37.229	-19.696
188	0.188	-7.245	-17.782	-16.775	-22.285	-8.184	-14.975	-32.181	-23.405
189	0.189	-5.307	-4.236	-14.993	-40.41	-17.09	-8.029	-27.731	-33.494
190	0.19	-8.585	-9.456	-13.402	-34.941	-11.105	-14.43	-23.666	-24.242
191	0.191	-15.139	-10.994	-6.199	-29.855	-3.755	-0.878	17.925	-21.571
192	0.192	-19.375	-18.147	-12.546	-34.254	-6.663	4.354	23.35	-19.071
193	0.193	-13.752	-14.452	-28.203	-46.586	-10.931	5.913	-42.215	-12.117
194	0.194	-24.593	-15.606	-26.067	-27.73	-8.617	4.573	-51.034	-5.746
195	0.195	-13.554	-22.942	-31.863	-37.716	-8.039	-7.232	-91.638	-15.448
196	0.196	-9.284	-8.22	-37.063	-21.984	-7.464	-5.68	-24.934	-17.206
197	0.197	-8.115	-10.338	-13.2	-24.634	-6.897	-9.931	91.574	-6.183
198	0.198	-26.098	-12.256	-16.416	-17.034	-7.289	-13.598	75.744	3.868
199	0.199	-18.546	-10.494	-13.241	-23.96	-13.679	-7.588	32.641	7.556
200	0.2	-20.874	-12.017	-15.871	-30.351	-9.432	-12.817	-6.767	-10.476
201	0.201	-5.978	-7.742	-23.34	-1.342	-8.662	-17.638	-18.493	-33.727
202	0.202	-11.781	-6.55	7.141	11.043	-10.607	-11.643	-29.265	-30.624
203	0.203	-23.968	-10.003	19.608	-0.193	-5.969	-13.961	20.13	-16.504
204	0.204	-12.934	-6.885	-37.002	-10.254	-3.07	-10.473	46.894	-13.998
205	0.205	-11.59	-5.895	-61.317	11.647	-11.018	-5.834	-26.427	-20.962
206	0.206	-17.979	-11.878	-53.958	-13.885	-14.508	-9.909	-36.276	-31.59
207	0.207	-16.825	-24.07	-60.549	-30.871	-11.416	-11.305	-27.304	-25.774
208	0.208	-15.853	-25.79	-42.376	-21.576	-8.524	-10.955	-19.162	0.548
209	0.209	-12.937	-21.108	40.82	-1.834	-9.321	-4.375	2.932	19.335
210	0.21	-18.926	-13.919	148.189	-14.629	-5.27	-15.232	-30.467	-11.617
211	0.211	-16.592	-4.973	75.956	-3.06	-11.87	-19.515	-36.45	-15.676
212	0.212	-11.751	-18.095	36.436	-22.26	-11.117	-18.377	-31.054	-26.861
213	0.213	-21.817	-16.311	48.194	-29.836	-8.814	-19.554	24.481	-3.036
214	0.214	-17.562	-11.621	-6.016	-27.531	-2.258	-5.639	2.359	-24.891
215	0.215	-16.409	-12.933	-35.63	-16.935	-10.21	-15.31	-17.65	-27.584
216	0.216	-19.902	-24.704	-62.361	-38.288	-11.198	-3.118	-23.697	-4.354
217	0.217	-14.697	-16.734	-54.285	-30.048	-8.324	-14.164	-29.137	-13.651
218	0.218	-15.688	-12.443	-76.383	-12.35	-5.834	-9.928	-14.073	-27.783
219	0.219	-16.477	-13.559	-56.458	-33.56	-6.64	-11.115	17.849	-15.012
220	0.22	-25.412	-7.51	-26.088	-13.92	-7.254	-14.634	5.445	-8.042
221	0.221	-33.767	-6.494	-42.57	-11.469	-9.227	-13.72	-13.351	19.627
222	0.222	-17.734	-3.543	-27.544	-9.278	-3.846	-7.007	-37.153	23.299
223	0.223	-6.152	0.767	-41.196	-7.269	-10.463	-13.085	-8.913	-7.661
224	0.224	-12.557	-6.536	-37.202	10.038	-13.023	-9.094	-20.166	4.716
225	0.225	-6.768	-7.449	4.329	2.981	-13.839	-17.084	-37.243	-29.346
226	0.226	-1.559	-8.164	20.714	5.018	-9.053	-33.191	-27.967	-42.889
227	0.227	-18.993	-17.008	15.616	-0.877	-7.172	-12.114	-13.854	-46.954
228	0.228	-2.746	-20.446	2.004	0.768	-8.975	13.424	-6.352	-65.719
229	0.229	-9.142	-17.287	-10.437	-7.267	-5.546	10.124	-8.693	-14.213
230	0.23	-14.955	-16.261	-14.194	-28.992	-8.889	13.211	-15.129	7.913
231	0.231	-23.675	-20.447	-4.202	-19.775	-9.33	4.877	-9.346	14.541
232	0.232	-31.616	-22.699	-1.184	-28.151	-9.013	-12.948	-0.63	44.956
233	0.233	-24.462	-16.052	-15.363	-25.674	-5.601	-38.714	-5.246	28.475
234	0.234	-7.448	-20.264	-17.934	-14.132	-9.741	-35.452	-6.572	23.415
235	0.235	-5.153	-17.869	-11.019	-20.62	-9.429	-1.03	-18.444	27.83
236	0.236	-11.58	-15.868	-8.956	-3.328	-14.916	3.398	-26.437	7.115
237	0.237	-13.54	-17.727	-10.949	-19.719	-14.397	7.449	-13.527	-11.663
238	0.238	-8.343	-14.762	-9.261	-26.257	-12.534	-3.804	-1.441	-14.98
239	0.239	-13.019	-16.062	-14.001	-1.293	-6.025	-13.907	-0.076	-11.917
240	0.24	-28.92	-10.577	-18.369	-4.755	-17.528	-23.231	3.992	-9.254
241	0.241	-22.576	-9.936	-27.388	-7.999	-9.664	-20.557	-15.633	-27.083
242	0.242	-12.944	-15.879	-14.325	0.18	-11.089	-23.098	-29.782	-29.414
243	0.243	-4.28	-11.76	-12.684	-2.46	-9.999	-20.81	-53.038	-23.052
244	0.244	-8.968	-16.535	-8.197	13.68	-16.069	-10.197	-6.108	-17.278
245	0.245	-10.369	-13.19	-15.465	15.748	-8.78	-4.432	67.69	-22.521
246	0.246	-9.234	-12.567	-21.95	2.13	-5.941	0.749	-1.542	-24.078
247	0.247	-17.58	-15.026	-18.554	-17.276	-12.004	-3.935	-28.29	-22.733
248	0.248	-12.183	-16.123	-25.971	0.475	-11.289	-8.238	-36.395	-42.276
249	0.249	-6.999	-15.675	-25.116	21.536	-9.419	-17.193	-43.76	0.305
250	0.25	-6.048	-12.705	-17.305	13.169	-11.614	-27.693	-37.254	-5.68
251	0.251	-15.752	-15.349	-16.661	1.916	-9.742	-14.586	-19.169	-33.348
252	0.252	-14.612	-17.221	-9.478	-10.835	-9.219	-23.353	-2.825	-18.276
253	0.253	-20.638	-15.034	-24.303	-36.569	-14.122	-24.945	-11.247	-11.541
254	0.254	-10.985	-10.522	-9.501	-39.852	-6.825	-12.029	13.865	-15.996
255	0.255	-17.38	-0.403	19.393	-24.178	-11.713	-10.32	9.373	-28.373
256	0.256	-11.382	1.006	15.201	-21.468	-10.991	13.469	-28.282	-17.156
257	0.257	-18.75	-5.332	11.419	6.745	-6.981	3.392	6.863	-13.908
258	0.258	-23.607	-11.294	1.266	-4.515	-0.45	-24.895	-16.05	-23.257
259	0.259	-24.388	-10.286	10.504	-1.227	-6.492	-6.142	-45.148	-14.933
260	0.26	-23.621	-24.944	13.256	1.907	-4.208	-2.855	11.532	-7.381
261	0.261	-14.149	-14.25	-9.858	-6.396	-3.659	0.2	35.848	-28.527
262	0.262	-15.315	-16.13	-12.935	-8.897	-6.988	-2.558	13.699	-8.842
263	0.263	-14.166	-14.348	-15.705	-11.202	-6.442	4.952	47.117	-6.379
264	0.264	-13.214	-12.758	-3.008	-4.789	-9.95	-16.183	41.059	-8.739
265	0.265	-14.192	-11.354	-28.882	20.378	-10.355	-13.5	2.291	-6.666
266	0.266	-11.701	-17.69	-32.397	3.38	-5.544	-11.012	-22.913	-0.913
267	0.267	-10.938	-14.17	-41.929	6.516	-8.855	-8.697	-9.391	-2.67
268	0.268	-20.409	-21.478	-50.423	-1.758	-5.97	-2.328	-21.778	-7.304
269	0.269	-3.355	-16.596	-32.754	-24.861	-6.367	-12.014	-25.472	-8.66
270	0.27	-5.664	-15.772	-16.598	-53.048	-6.76	0.169	-28.757	-2.257
271	0.271	-12.033	-13.411	15.269	-11.341	-9.672	-4.495	-38.073	-8.271
272	0.272	-17.837	-16.858	38.043	-16.638	-8.514	2.64	-29.773	-15.642
273	0.273	-26.524	-18.763	0.467	-31.618	-5.027	-6.283	-17.012	-8.882
274	0.274	-18.558	-12.15	-4.59	-35.965	-7.153	-9.787	13.385	-2.927
275	0.275	-19.888	-11.357	-18.165	-31.78	-1.926	-15.01	-15.63	-3.726
276	0.276	-21.028	-16.957	-14.067	-27.997	-5.401	-19.84	-26.82	-5.717
277	0.277	-22.166	-13.457	-2.782	-24.585	0.608	-20.642	-23.477	-3.846
278	0.278	-23.143	-15.374	-26.539	-21.36	-4.986	-19.881	-45.311	-9.319
279	0.279	-22.158	-13.616	-10.833	-40.988	-8.451	-19.292	-19.767	-20.217
280	0.28	-9.006	-12.247	-13.521	-12.626	-10.357	-17.356	-29.829	-15.577
281	0.281	-14.828	-8.939	-5.956	-23.775	-1.431	-11.925	-20.506	-16.923
282	0.282	-9.623	-10.089	-27.036	-13.658	-2.559	-11.337	-6.331	-5.108
283	0.283	-8.09	-7.367	-24.287	-10.492	-1.362	-9.406	16.956	-13.012
284	0.284	-3.827	-13.15	-16.703	3.711	-4.418	-10	51.461	-8.744
285	0.285	-0.114	-10.815	-23.624	6.288	-9.218	-8.621	-8.092	-20.551
286	0.286	-10.927	-15.63	-34.22	13.343	-15.177	-8.943	-16.162	-19.004
287	0.287	-9.563	-10.956	-32.209	15.557	-11.071	-11.793	5.951	-14.782
288	0.288	-10.717	-10.357	-5.801	13.684	-11.606	-5.739	66.602	-8.441
289	0.289	-11.852	-11.687	5.525	-12.56	-6.912	-4.917	58.556	-2.492
290	0.29	-8.745	-13.018	8.914	-16.144	-12.274	-10.502	-37.746	-9.892
291	0.291	-13.583	-12.603	-6.664	-5.999	-8.737	-9.906	-50.823	-18.833
292	0.292	-16.102	-16.262	-9.301	-15.238	-10.606	-2.537	-38.943	-0.881
293	0.293	-12.009	-19.542	24.228	-17.917	-13.45	-9.295	-28.046	6.629
294	0.294	-16.806	-12.951	-16.998	-35.683	-14.742	-6.755	1.619	-5.005
295	0.295	-22.782	-8.102	-22.371	-19.382	-13.323	-14.069	-7.18	-19.917
296	0.296	-20.418	-10.604	-27.326	-12.961	-12.863	-16.917	-31.41	-17.985
297	0.297	-20.97	-19.494	-22.789	-7.151	-13.951	-12.599	-9.251	-19.722
298	0.298	-14.955	-18.322	14.86	-12.375	-8.856	-8.483	-15.746	-15.074
299	0.299	-27.125	-21.413	19.993	-1.332	-10.72	-6.504	-9.668	-22.241
300	0.3	-14.886	-20.445	15.659	-14.296	-7.739	-7.055	-15.025	-28.59
301	0.301	-10.204	-16.177	36.483	-26.475	-11.152	-5.293	-20.03	-15.397
302	0.302	-11.527	-12.112	2.467	-2.648	-4.693	-11.058	-24.386	3.973
303	0.303	-20.423	-18.69	-11.034	-12.697	-7.139	-6.96	-28.318	-13.797
304	0.304	-21.575	-12.688	-23.35	-9.602	-11.134	-16.402	-16.957	-20.724
305	0.305	-24.65	-13.455	-34.521	4.54	-12.993	-25.252	-13.566	-10.04
306	0.306	-15.738	-14.022	-31.141	17.358	-9.631	-24.032	-35.328	11.288
307	0.307	-9.715	-13.429	-34.158	1.152	-8.977	-7.897	-15.479	25.465
308	0.308	-17.049	-14.007	-36.794	-13.686	-10.253	-14.8	-7.765	-12.987
309	0.309	-14.115	-16.527	-49.502	-27.177	-10.557	-21.145	-23.956	-7.514
310	0.31	-13.301	-10.148	-42.461	-14.952	-11.645	4.07	-4.828	7.648
311	0.311	-15.594	-10.939	-40.264	-0.589	-7.897	7.41	13.031	3.268
312	0.312	-6.081	-10.168	-11.177	-14.095	-7.441	-1.827	1.482	-9.06
313	0.313	-9.715	-10.754	1.257	-19.294	-11.44	0.929	33.485	-5.303
314	0.314	-10.828	-14.042	4.987	4.548	-10.02	-1.529	10.784	-8.517
315	0.315	1.025	-16.948	56.527	-5.498	-6.672	-8.459	-18.143	-11.54
316	0.316	-13.248	-13.469	49.219	-21.171	-8.746	-14.813	-29.338	-25.583
317	0.317	-26.743	-13.868	2.434	-12.86	-6.754	-12.848	-39.454	-48.737
318	0.318	-31.915	-10.966	-27.94	-51.389	-9.409	-14.562	-5.085	-39.382
319	0.319	-20.847	-16.977	-22.521	-12.718	-10.898	-12.979	-0.706	-36.633
320	0.32	-25.057	-5.562	-17.45	-17.824	-6.394	-5.787	11.629	-3.115
321	0.321	-13.214	-7.113	-21.853	-31.465	-9.631	0.637	-7.181	10.475
322	0.322	-14.728	-5.765	-25.846	-19.141	-9.006	-0.49	-24.246	-1.884
323	0.323	-13.343	-9.448	-29.429	-7.974	-10.315	-5.67	-14.974	-5.534
324	0.324	-14.479	-8.289	-12.344	-11.311	-7.943	-20.356	-17.681	-15.563
325	0.325	-8.448	-7.319	-27.961	-8.263	-10.026	-26.731	-35.453	-12.423
326	0.326	-9.388	-14.085	-36.235	-22.415	-3.986	-1.566	-28.483	-9.667
327	0.327	1.481	-22.01	-28.66	-29.978	-8.205	1.724	3.437	-12.122
328	0.328	-11.464	-21.036	-21.664	-13.69	-7.391	-1.375	35.343	-9.736
329	0.329	0.762	-14.239	-19.561	-15.82	-10.841	-4.086	22.938	-11.804
330	0.33	-0.742	-16.742	-13.765	-2.252	-7.533	-16.859	-11.109	-9.838
331	0.331	-4.94	-12.666	-1.575	20.66	-11.579	-19.178	-15.554	-11.601
332	0.332	-13.797	-14.589	-19.025	-1.158	-11.165	-21.284	-19.602	-16.241
333	0.333	-22.072	-16.517	-21.423	-3.824	-9.789	-23.197	-15.903	-20.452
334	0.334	-31.698	-11.092	-23.586	14.021	-8.605	-39.031	-12.552	-19.256
335	0.335	-19.845	-17.667	-13.92	-16.351	-8.201	-36.875	-21.774	-20.36
336	0.336	-11.864	-20.181	-29.786	-3.961	-9.352	-19.429	-13.462	-10.691
337	0.337	-13.194	-11.279	-31.905	-0.285	-9.154	-17.099	-21.03	-14.372
338	0.338	-24.982	-14.747	-33.821	-17.293	-7.79	-19.225	-14.065	-8.372
339	0.339	-13.943	-15.707	-25.094	-14.186	-7.59	-5.671	-7.63	-7.411
340	0.34	-15.282	-14.73	-20.44	-11.489	-10.869	-0.44	-13.424	-8.309
341	0.341	-6.377	-8.729	1.257	6.316	-12.017	4.213	-18.728	-10.785
342	0.342	-24.374	-7.94	29.506	17.937	-6.01	2.845	-10.865	-11.532
343	0.343	-26.889	-8.511	63.509	-1.254	-6.777	-0.848	-15.17	-13.431
344	0.344	-15.258	-13.149	13.163	-3.773	-10.836	-6.853	-14.039	-12.87
345	0.345	-30.149	-13.719	-20.364	-6.119	-10.249	-14.214	-12.874	-17.002
346	0.346	-16.603	-13.323	-26.418	0.283	-8.307	-15.193	-22.538	-16.654
347	0.347	-11.365	-14.669	-31.879	-17.087	-4.229	-10.951	-26.247	-9.332
348	0.348	-12.906	-10.612	-26.876	-14.741	-10.023	-8.641	-17.939	-8.393
349	0.349	-28.763	-8.098	-31.342	0.175	-12.332	-2.057	-1.892	-9.378
350	0.35	-18.128	-15.453	-18.988	-24.965	-7.485	-1.266	33.114	-10.18
351	0.351	-20.053	-10.22	37.691	-41.994	-8.05	-6.866	-12.378	-14.269
352	0.352	2.791	-13.113	29.558	-38.925	-5.14	-6.271	-30.575	-10.802
353	0.353	-6.482	-12.322	-7.442	-36.205	-8.603	-10.907	-36	-8.864
354	0.354	-9.178	-14.637	12.441	-38.712	-9.939	-9.158	9.468	-10.617
355	0.355	-6.66	-14.036	-5.793	-41.031	-9.536	-12.654	-8.719	-15.473
356	0.356	-13.627	-15.963	-11.227	-34.634	-9.901	-10.349	-36.382	-10.832
357	0.357	-15.763	-15.378	-16.234	-21.105	-11.812	-15.213	-51.479	-14.886
358	0.358	-25.445	-14.998	-20.647	-22.865	-12.562	-15.806	17.246	-14.487
359	0.359	-27.206	-12.676	-24.675	-2.196	-9.254	-12.914	66.616	-14.897
360	0.36	-12.899	-13.843	-20.967	-10.592	-8.086	-7.12	21.916	-12.009
361	0.361	-7.109	-15.774	-31.012	-18.207	-8.485	-9.423	13.814	-14.725
362	0.362	-19.332	-14.607	-21.772	-6.639	-8.877	-10.002	-23.105	-15.902
363	0.363	-20.899	-18.09	-24.597	-17.327	-11.004	-16.011	-56.558	-11.096
364	0.364	-19.558	-12.675	-22.139	3.888	-7.722	-15.234	-38.309	-11.704
365	0.365	-18.411	-10.747	-24.456	23.559	-6.56	-7.305	-10.608	-19.09
366	0.366	-19.583	-10.164	-22.279	10.742	-6.167	-4.229	34.878	-4.411
367	0.367	-18.642	-15.565	6.766	8.372	-8.878	-3.305	53.074	-6.585
368	0.368	-11.907	-10.713	10.787	10.448	-12.359	-7.597	25.391	6.91
369	0.369	-9.425	-13.989	-8.048	20.049	-9.071	-13.24	0.288	1.649
370	0.37	-7.129	-12.248	-4.802	14.784	-10.232	-11.329	-13.191	-3.02
371	0.371	-11.992	-8.749	-7.926	16.321	-6.561	-13.28	-17.207	1.248
372	0.372	-12.597	-12.037	-22.084	3.33	-8.887	-18.716	-20.824	-7.641
373	0.373	-14.386	-14.936	-24.643	-16.07	-11.023	-7.906	-24.088	-11.128
374	0.374	-11.915	-13.78	-31.678	-13.568	-10.647	-3.306	-27.203	-16.362
375	0.375	-10.597	-18.039	-29.583	-25.22	-4.843	-4.716	-24.55	-21.209
376	0.376	-13.544	-21.521	-8.337	-23.13	-8.916	-3.614	-17.037	-32.634
377	0.377	-7.586	-14.18	-5.662	-52.201	-8.341	-2.483	-0.778	-31.088
378	0.378	-17.288	-28.138	17.572	-14.704	-10.285	-3.463	-19.912	-29.735
379	0.379	-23.712	-14.612	8.307	-39.898	-1.399	-4.407	-22.369	-10.183
380	0.38	-24.902	-12.882	-5.795	-53.448	-5.086	-6.884	-20.022	32.395
381	0.381	-17.588	-11.343	17.476	-32.759	-8.574	-19.049	-17.892	2.011
382	0.382	-16.669	-9.989	26.826	-13.972	-7.623	-17.299	-12.063	-25.662
383	0.383	-19.253	-8.832	-10.106	-10.684	-10.541	-25.223	-31.406	-20.632
384	0.384	-17.002	-12.322	-25.173	17.573	-9.783	-18.057	-18.638	-34.181
385	0.385	-16.48	-9.228	-38.698	13.956	-9.019	-16.893	-7.002	11.686
386	0.386	-9.164	-12.13	-42.715	10.709	-8.444	-1.207	-4.908	5.695
387	0.387	-6.31	-20.065	-39.006	-17.472	-9.036	-3.306	-6.869	0.298
388	0.388	-3.844	-12.71	-15.16	-13.714	-7.305	-5.206	-15.581	5.351
389	0.389	-14.532	-15.613	-5.831	-16.951	-8.668	-6.92	-7.633	-54.229
390	0.39	-4.501	-9.614	-19.901	-26.177	-14.091	-14.809	-6.252	-29.814
391	0.391	-10.917	-20.266	-12.301	-23.416	-6.17	1.109	-12.62	-22.438
392	0.392	-14.421	-16.008	22.769	4.929	-9.278	3.291	-13.767	-15.835
393	0.393	-26.265	-14.85	7.727	-21.285	-8.315	-14.085	-12.754	26.773
394	0.394	-21.659	-11.373	-15.037	-11.167	-10.837	-11.733	-15.595	43.248
395	0.395	-14.523	-8.289	-10.966	-26.786	-8.527	-13.842	-26.936	-2.209
396	0.396	-23.457	-11.205	-22.217	-40.864	-13.376	-11.885	-3.018	-8.204
397	0.397	-17.474	-5.214	-25.499	-12.553	-11.445	-10.126	0.35	-13.606
398	0.398	-16.521	-9.292	-9.788	-8.868	-8.551	-21.124	-2.763	-18.586
399	0.399	-7.634	-11.244	-1.403	-5.569	-7.203	-28.26	5.594	-14.084
400	0.4	-15.985	-15.907	-19.163	-2.44	-10.502	-21.849	-7.149	-18.081
401	0.401	-12.906	-14.189	-26.116	11.658	-7.604	-20.669	-14.057	-14.365
402	0.402	-21.816	-15.559	-28.214	-6.152	-13.618	-17.578	-11.91	-17.652
403	0.403	-25.291	-13.264	-22.428	-13.122	-14.416	-12.742	-6.068	-20.771
404	0.404	-15.608	-18.125	-31.196	-6.729	-13.667	-3.066	-7.757	-18.078
405	0.405	-14.444	-9.431	-48.645	-4.781	-18.535	-4.227	-9.23	-20.59
406	0.406	-3.611	-8.295	-60.284	18.066	-15.274	4.086	-10.536	-18.258
407	0.407	-4.967	-0.964	-53.925	-3.782	-13.558	3.087	-11.663	-16.127
408	0.408	-3.81	-9.88	-36.525	-1.014	-8.749	-5.849	-3.329	-18.082
409	0.409	-9.815	-8.74	-24.897	16.882	-0.072	-9.368	-4.196	-19.821
410	0.41	-10.788	-13.988	2.811	14.647	10.729	-16.742	-6.984	-15.185
411	0.411	-4.001	-16.911	59.557	-0.202	3.532	-3.988	-12.939	-13.883
412	0.412	-11.925	-12.674	116.486	-13.685	-5.41	-5.748	-10.585	-10.232
413	0.413	-21.596	-11.917	49.754	5.72	-1.961	-16.8	-17.166	-11.418
414	0.414	-22.746	-12.529	-12.758	13.291	-9.355	-12.564	-12.942	-10.458
415	0.415	-19.263	-22.612	-20.981	-21.699	-12.285	-6.189	-17.007	-13.392
416	0.416	-18.302	-29.782	-13.817	-26.693	-8.06	6.947	-16.417	-7.496
417	0.417	-17.33	-23.412	-7.335	-13.147	-10.415	-1.809	-6.308	-11.627
418	0.418	-21.587	-19.953	-13.372	-17.201	-9.873	-6.508	-27.933	-9.747
419	0.419	-15.958	-12.624	-18.82	-13.536	-13.197	-10.814	-31.032	-10.342
420	0.42	-19.448	-17.493	-23.916	-37.36	-4.33	-12.029	-5.519	-12.122
421	0.421	-10.733	-9.581	-19.517	-28.122	-10.744	-8.594	-29.382	-8.69
422	0.422	2.43	-12.701	-7.224	2.966	-7.294	-3.426	-7.567	-7.38
423	0.423	-2.792	-9.819	11.447	-17.826	-6.365	3.301	34.975	-8.601
424	0.424	-13.792	-14.096	-5.64	0.876	-13.177	-0.995	53.133	-14.666
425	0.425	-6.611	-16.439	-8.78	-2.461	-8.955	-1.82	14.393	-12.233
426	0.426	-12.985	-9.888	-17.154	-11.804	-8.215	-8.455	-10.79	-13.084
427	0.427	-21.299	-7.402	-40.413	-9.15	-10.181	-21.671	-6.349	-13.751
428	0.428	-22.23	-8.199	-37.356	-6.717	-4.221	-50.761	-18.732	-17.118
429	0.429	-21.239	-11.714	-29.053	-32.503	-13.157	-54.892	-7.509	-13.127
430	0.43	-15.213	-15.026	-36.648	-8.754	-14.344	-43.717	-17.571	-9.691
431	0.431	-14.415	-19.108	-34.386	-24.501	-7.022	-19.961	-33.235	-12.017
432	0.432	-6.459	-15.637	-19.533	-27.277	-8.031	-16.914	-19.073	-10.897
433	0.433	-9.531	-15.265	-13.773	-29.84	-7.291	-8.641	-1.236	-11.356
434	0.434	-24.214	-14.885	-8.627	-60.289	-11.391	-11.211	-22.307	-10.256
435	0.435	-26.321	-20.894	-19.722	-56.287	-14.91	-8.937	20.281	-15.166
436	0.436	-8.877	-18.387	-15.542	-60.018	-10.3	-6.85	14.314	-17.133
437	0.437	-11.172	-12.796	-19.289	-50.036	-10.92	-8.815	-13.358	-16.596
438	0.438	-21.792	-14.751	-13.341	-28.293	-11.344	-3.622	-18.448	-16.064
439	0.439	-19.832	-14.182	-18.58	-25.711	-14.664	-8.306	-22.963	-17.466
440	0.44	-21.543	-7.614	-7.736	-8.036	-8.117	-9.713	-18.917	-10.203
441	0.441	-19.956	-11.875	11.048	-24.424	-11.052	-13.449	-15.239	-13.362
442	0.442	-15.681	-11.114	8.541	-26.67	-11.842	-7.497	-32.279	-20.186
443	0.443	-13.723	-10.552	-3.046	2.286	-11.092	-4.442	-41.596	-14.235
444	0.444	-14.875	-9.981	-0.943	-1.857	-9.176	-3.537	-44.328	-10.18
445	0.445	-16.029	-11.925	-2.943	1.72	-9.97	-11.918	-62.134	0.649
446	0.446	-15.041	-14.827	-32.973	0.829	-13.268	-7.713	-27.096	-10.434
447	0.447	-12.129	-12.317	-48.871	24.513	-6.703	-16.669	48.599	-32.161
448	0.448	-12.886	-7.865	-55.286	21.32	-12.709	-8.392	4.1	-26.798
449	0.449	-10.554	-7.291	-30.127	7.136	-11.947	-5.346	14.892	-36.14
450	0.45	-11.113	-10.788	7.619	35.339	-10.018	-4.43	5.007	-10.643
451	0.451	-18.455	-14.095	22.701	1.21	-4.024	6.948	-3.936	13.126
452	0.452	-15.539	-7.518	36.236	5.608	3.33	-1.019	-28.377	28.78
453	0.453	-21.531	-12.366	23.841	1.441	-1.514	-8.196	-35.763	14.626
454	0.454	-19.204	-20.304	5.071	-2.362	-0.747	-9.36	-15.852	-8.624
455	0.455	-11.253	-10.639	-18.733	0.787	-3.073	-5.877	-9.898	-17.932
456	0.456	-18.595	-14.308	-21.838	-2.456	-7.917	10.185	-15.364	-9.633
457	0.457	-15.682	-20.304	-30.192	-22.285	-5.98	3.219	-0.308	3.14
458	0.458	-18.199	-12.939	-53.454	-45.641	-5.393	1.094	-23.209	-17.947
459	0.459	-14.139	-10.044	-56.526	-23.926	-0.542	-12.459	-10.864	-9.63
460	0.46	-17.633	-14.315	-48.157	-4.317	-2.454	-10.728	0.343	23.87
461	0.461	-10.288	-15.101	-35.293	-22.258	-3.003	-15.387	-2.967	-8.04
462	0.462	-15.135	-15.682	-23.54	-6.151	-8.791	-14.036	-6.098	-12.067
463	0.463	-17.661	-6.977	8.545	4.374	-6.458	-17.718	2.152	-23.253
464	0.464	-5.484	-12.973	77.315	-1.539	-15.929	-23.733	-5.462	-6.198
465	0.465	-0.27	-20.32	126.641	0.12	-9.536	-7.671	6.101	40.832
466	0.466	-11.317	-13.551	28.116	7.966	-10.689	8.605	-0.321	7.367
467	0.467	-7.076	-11.038	-11.377	-13.819	-7.579	6.514	-6.152	-10.809
468	0.468	-15.977	-8.702	-23.242	-4.63	-14.34	-7.006	2.542	-38.476
469	0.469	2.012	-8.106	-12.444	-2.051	-10.065	-8.731	0.963	-23.34
470	0.47	-10.762	-14.085	-22.342	5.432	-15.66	-13.356	8.096	-18.798
471	0.471	-13.089	-11.743	4.341	7.677	-7.698	-9.082	-0.81	-22.774
472	0.472	-15.222	-16.553	-3.797	-3.028	-6.707	-20.87	-18.843	-19
473	0.473	-36.497	-19.817	-40.751	-32.119	-7.647	-19.311	-16.333	-15.676
474	0.474	-22.371	-15.73	-47.309	-44.566	-10.135	-6.332	-13.988	-6.395
475	0.475	-14.834	-10.874	-29.091	-40.96	-7.784	-8.048	-16.062	-14.735
476	0.476	-12.524	-11.439	-23.652	-30.949	-12.59	-9.522	-17.985	-12.149
477	0.477	-31.719	-11.996	-18.626	-21.713	-5.198	-8.12	-16.268	-14.432
478	0.478	-24.207	-13.329	-23.069	-19.074	-11.941	-6.945	-24.239	-12.252
479	0.479	-26.555	-8.859	-10.699	-26.729	-11.131	-22.608	-22.955	-17.973
480	0.48	-20.197	-12.904	-14.366	-15.21	-8.782	-24.718	-24.135	-26.61
481	0.481	-10.549	-16.372	-11.052	-0.36	-5.27	-26.643	-34.974	-21.915
482	0.482	-12.313	-13.075	-14.108	-6.244	-9.876	-21.392	-21.991	-14.749
483	0.483	-13.877	-19.64	-16.776	5.856	-9.262	-16.728	-23.679	-15.938
484	0.484	-9.633	-18.645	-34.562	10.448	-8.84	-12.417	0.144	-12.469
485	0.485	-13.329	-16.104	-22.89	-11.32	-7.452	-13.524	-9.981	-11.496
486	0.486	-9.868	-8.726	-20.751	-2.086	-3.361	-12.285	11.886	-10.515
487	0.487	-8.908	-15.473	-22.662	6.198	-6.808	-11.247	48.882	-13.014
488	0.488	-11.821	-14.677	-27.824	3.647	-10.063	-8.263	33.776	-12.216
489	0.489	-24.997	-15.43	-32.398	-3.335	-7.899	-0.263	-7.463	-14.121
490	0.49	-23.08	-17.349	-39.481	-9.739	-11.54	-1.182	-23.993	-10.802
491	0.491	-10.909	-15.397	-22.372	-19.424	-15.953	-2.093	-18.959	-11.335
492	0.492	-18.856	-6.479	-10.688	-35.292	-9.336	-8.03	-5.364	-5.521
493	0.493	-14.611	-12.842	12.836	-45.928	-11.82	-3.9	-9.452	-11.108
494	0.494	-8.228	-11.66	22.221	-16.868	-11.01	-4.41	-28.323	-9.125
495	0.495	-14.23	-16.87	-3.25	-12.783	-15.809	-10.348	-38.454	-12.382
496	0.496	-11.131	-13.957	-13.297	-16.437	-11.124	-6.237	-29.223	-15.258
497	0.497	-14.041	-14.725	-10.242	-13.131	-12.83	-11.031	-15.128	-11.752
498	0.498	-8.052	-12.389	-18.608	-41.364	-4.855	-11.571	23.491	-14.066
499	0.499	-13.676	-8.881	-16.114	-37.676	-8.307	-9.784	-4.152	-9.212
500	0.5	-14.261	-9.446	-9.117	-20.623	-9.242	-10.129	0.929	-19.256
501	0.501	-13.679	-18.342	-11.18	-23.697	-10.173	-11.436	5.432	-20.573
502	0.502	-15.414	-11.947	-9.159	1.799	-7.621	-17.97	-15.251	-14.135
503	0.503	-15.019	-15.426	-10.775	11.863	-5.259	-20.834	-18.945	-10.59
504	0.504	-17.339	-10.197	-9.104	21.131	-5.805	-12.873	-1.94	-9.59
505	0.505	-13.271	-19.106	-7.704	18.403	-5.197	-11.868	-5.065	-4.731
506	0.506	-7.448	-13.094	11.776	-20.127	-6.907	-8.935	-13.375	-17.887
507	0.507	-5.118	-16.177	25.876	-3.659	-8.245	-13.154	4.475	-15.936
508	0.508	-7.044	-7.274	-12.642	11.428	-7.843	-10.8	-11.688	-3.716
509	0.509	-11.685	-3.786	-18.069	-2.157	-10.734	-7.288	-30.761	-21.127
510	0.51	-15.743	-11.132	-33.169	-6.225	-11.103	-7.85	-28.185	-14.143
511	0.511	-13.234	-20.034	-37.615	-9.888	-8.383	-6.086	-16.523	-20.489
512	0.512	-20.605	-11.711	-25.171	-40.882	-8.563	-5.688	15.458	-14.68
513	0.513	-21.585	-16.94	-21.421	-28.477	-7.789	-4.316	1.888	-2.481
514	0.514	-22.568	-17.91	2.481	-39.677	-8.557	-10.886	-10.541	14.933
515	0.515	-14.639	-13.663	-6.681	-49.735	-9.141	-19.774	-21.798	-1.313
516	0.516	-13.678	-16.008	-3.838	-21.479	-9.338	-23.228	-25.085	0.863
517	0.517	-26.463	-19.508	34.7	-10.256	-8.372	-17.964	-21.977	2.807
518	0.518	-17.769	-14.882	7.017	13.533	-10.886	-11.165	-19.265	-23.518
519	0.519	-19.332	-13.153	-8.103	-33.491	-10.697	-13.669	-16.767	-57.604
520	0.52	-17.959	-14.508	-12.583	-26.903	-10.896	-8.046	-14.446	-44.064
521	0.521	-11.571	-14.9	-16.695	-20.881	-10.128	-4.558	-3.777	-39.998
522	0.522	-19.892	-15.295	-20.383	6.813	-10.709	4.159	-9.574	16.708
523	0.523	-14.654	-10.856	-17.103	-8.275	-8.576	2.994	-7.837	41.106
524	0.524	-15.631	-10.298	-32.818	14.543	-12.838	-13.067	-31.647	33.766
525	0.525	-11.364	-9.926	-24.511	-6.167	-9.937	-48.08	-28.385	-40.132
526	0.526	0.834	-13.228	-6.689	-9.831	-13.424	-22.906	-12.723	-10.494
527	0.527	-7.877	-10.333	-27.777	7.216	-6.076	-0.05	1.394	-19.366
528	0.528	-15.824	-11.503	3.398	35.493	-7.044	-12.414	19.196	-43.721
529	0.529	-11.567	-14.228	-8.975	1.472	-6.086	-8.716	-15.83	-21.624
530	0.53	-7.879	-14.039	-20.195	-12.012	-6.864	15.1	-30.953	-1.661
531	0.531	-13.852	-9.6	-23.497	0.433	-9.191	18.207	-44.514	28.746
532	0.532	-14.793	-12.906	-7.812	11.701	-5.709	20.921	-48.553	45.227
533	0.533	-19.599	-21.822	11.95	-19.205	-7.649	-7.326	0.634	20.109
534	0.534	-23.829	-18.163	-21.499	1.578	-8.237	-10.989	47.5	-2.685
535	0.535	-18.182	-19.341	10.455	-17.132	-5.729	-28.004	17.156	-15.029
536	0.536	-16.212	-16.261	-1.893	-20.38	-9.026	-18.692	-21.525	-18.667
537	0.537	-15.592	-9.499	-35.906	-4.674	-7.867	-26.983	-6.397	-21.911
538	0.538	-18.458	-10.285	-31.409	-1.937	-9.038	-9.141	-1.875	-24.956
539	0.539	-12.614	-7.968	-35.431	0.589	-10.988	-2.133	44.059	-22.203
540	0.54	-10.263	-6.045	-24.169	2.934	-7.518	-12.732	-23.072	-29.708
541	0.541	-15.063	-12.052	-7.111	-20.455	-8.887	-18.51	-49.798	0.714
542	0.542	-11.73	-17.674	-41.495	-23.531	-6.002	-16.738	7.082	-19.955
543	0.543	-17.11	-15.735	-36.945	-20.833	-8.721	-18.251	58.758	-31.14
544	0.544	-19.005	-12.45	-16.154	-18.342	-11.436	-11.054	25.289	-14.067
545	0.545	-20.898	-10.709	25.521	-20.627	-12.214	-7.355	7.094	-4.729
546	0.546	-11.955	-11.106	42.024	-18.409	-10.29	-3.859	12.512	-13.008
547	0.547	-8.224	-16.524	26.985	-12.522	-9.519	-9.069	-53.069	-15.487
548	0.548	-9.34	-21.362	4.183	-14.198	-7.971	-8.081	-26.314	-13.127
549	0.549	-14.516	-15.366	-16.511	-37.938	-8.547	-5.531	-34.398	-19.464
550	0.55	-19.313	-11.299	-20.156	-20.841	-10.482	-12.843	-41.76	-13.609
551	0.551	-27.208	-16.139	-30.162	7.499	-7.772	-6.044	-21.794	-11.828
552	0.552	-21.944	-8.789	-58.34	-33.997	-8.934	-12.016	-3.574	-16.433
553	0.553	-19.009	-13.626	-61.937	-17.408	-11.057	-7.92	1.849	-12.134
554	0.554	-14.714	-11.116	-10.372	-22.325	-7.764	-18.735	16.922	-20.989
555	0.555	-18.732	-20.013	56.461	-17.773	-14.34	-10.768	-15.047	-12.616
556	0.556	-15.201	-21.178	11.793	-46.689	-7.566	-9.377	-44.084	-15.672
557	0.557	-13.212	-13.819	-12.544	-27.84	-5.05	-13.023	-62.854	-16.614
558	0.558	-9.101	-10.913	-19.904	-10.739	-5.83	-14.151	-59.563	-14.075
559	0.559	-9.443	-13.429	-13.365	-13.745	-9.314	-15.067	-18.728	-14.827
560	0.56	-2.044	-11.113	-7.361	-10.987	-7.381	-15.991	-2.303	-12.892
561	0.561	7.686	-13.048	-35.049	12.305	-11.448	-8.008	-7.349	-9.597
562	0.562	-4.074	-9.762	-30.079	-15.873	-6.606	-11.059	42.965	-13.664
563	0.563	-5.568	-6.851	-25.64	-12.14	-9.895	-6.2	49.575	-11.154
564	0.564	-6.872	-7.223	-13.245	-1.99	-9.309	-12.228	19.201	-8.826
565	0.565	-8.003	-3.915	-9.542	1.186	-4.465	-11.525	-8.478	-10.941
566	0.566	-13.959	-6.792	-12.803	3.97	-7.752	-9.715	-23.583	-10.551
567	0.567	-10.811	-5.604	-15.897	-3.463	-8.324	-5.15	-19.138	-12.473
568	0.568	-17.539	-11.378	-7.522	-10.294	-8.698	-6.92	1.57	-10.925
569	0.569	-30.65	-23.534	5.249	-12.269	-5.395	-8.287	-17.195	-7.659
570	0.57	-24.796	-21.756	12.151	-17.961	-8.278	-6.969	-34.211	-8.86
571	0.571	-23.005	-17.072	-2.864	-12.631	-7.873	-7.399	-24.903	-8.477
572	0.572	-30.886	-15.681	-12.648	-10.999	-11.334	-4.698	-22.17	-11.968
573	0.573	-20.764	-9.264	-10.974	-6.626	-5.506	-8.161	-14.599	-7.081
574	0.574	-19.536	-12.723	-25.322	-18.355	-11.097	-9.279	6.533	-13.009
575	0.575	-8.618	-11.726	-27.293	-16.703	-7.604	-10.437	-7.55	-15.283
576	0.576	-1.384	-16.543	-7.952	-3.663	-9.543	-15.539	-10.025	-13.364
577	0.577	-7.681	-15.759	-10.527	1.608	-8.953	-15	-12.283	-11.42
578	0.578	-8.763	-11.678	-8.261	-9.364	-7.579	-13.265	-18.612	-12.012
579	0.579	-18.363	-18.249	6.636	-28.037	-10.854	-14.634	10.437	-10.696
580	0.58	-21.962	-13.989	12.437	-10.167	-7.935	-11.337	-1.887	-7.411
581	0.581	-13.561	-13.206	-6.917	10.976	-9.075	-4.683	-35.874	-7.788
582	0.582	-18.72	-12.606	-19.661	-8.707	-10.991	-1.701	-22.278	-9.707
583	0.583	-15.761	-13.166	-26.626	-16.183	-7.484	-4.133	-18.202	-10.849
584	0.584	-18.221	-11.419	-24.532	-4.536	-7.082	-3.294	-7.062	-7.379
585	0.585	-18.951	-10.07	-22.667	-6.618	-7.452	-11.165	-3.769	-5.1
586	0.586	-19.477	-9.688	-24.419	6.97	-10.143	-16.347	-0.711	-11.734
587	0.587	-16.126	-15.489	-19.794	8.766	-6.641	-19.197	-14.911	-16.63
588	0.588	-18.961	-17.807	-15.597	13.461	-6.237	-18.359	-32.742	-8.76
589	0.589	-17.539	-12.971	-11.976	-8.18	-5.829	-15.974	-25.787	-9.799
590	0.59	-18.823	-16.251	-3.681	-17.425	-8.522	-5.125	1.897	-5.031
591	0.591	-12.952	-12.166	-19.748	-14.66	-6.953	-9.788	5.508	-7.614
592	0.592	-13.664	-16.98	-35.978	3.19	-8.871	-19.912	-4.649	-6.868
593	0.593	-11.68	-13.676	-8.306	10.173	-13.111	-16.307	-13.975	-14.843
594	0.594	-8.352	-16.569	2.917	-17.508	-12.523	-5.569	-11.255	-17.957
595	0.595	-13.719	-11.712	-14.095	-51.577	-7.675	-4.349	-13.811	-15.043
596	0.596	-20.25	-17.692	-23.351	-38.034	-9.605	-5.587	-20.819	-12.481
597	0.597	-14.188	-15.369	-3.61	-17.337	-12.508	-13.911	-22.989	-10.133
598	0.598	-13.352	-10.541	3.922	-28.577	-9.989	-23.597	5.92	-20.962
599	0.599	-11.355	-13.835	-12.357	-18.524	-8.639	-24.789	18.221	-16.318
600	0.6	-10.723	-10.929	-27.289	-15.417	-9.801	-9.151	-15.93	-14.977
601	0.601	-8.942	-14.408	-40.886	-35.116	-8.647	-11.333	-11.538	-13.83
602	0.602	-6.395	-14.021	-35.713	-32.547	-11.373	-17.183	-7.516	-10.369
603	0.603	-10.807	-9.182	-37.332	-6.814	-7.896	-8.504	11.237	-13.499
604	0.604	-18.511	-15.194	-15.707	3.272	-9.262	-10.093	28.238	-16.428
605	0.605	-15.382	-12.872	6.166	-18.581	-6.367	-11.492	-6.218	-6.785
606	0.606	-16.326	-14.81	3.508	-15.81	-8.315	-5.135	-19.819	-5.628
607	0.607	-10.298	-14.234	42.021	2.005	-4.843	-11.148	-7.511	-4.488
608	0.608	-12.587	-5.324	25.556	-9.587	-8.915	-22.967	-18.783	0.685
609	0.609	-16.03	-1.647	-19.935	9.608	-9.32	-11.94	-8.728	1.613
610	0.61	-24.695	-14.811	-13.942	-13.591	-7.985	-16.213	-11.847	-0.93
611	0.611	-13.821	-16.558	24.764	-22.848	-10.906	-12.563	-9.143	-1.729
612	0.612	-23.844	-18.112	-10.486	-20.081	-8.215	5.417	-16.734	0.182
613	0.613	-17.428	-25.281	-24.04	-27.602	-10.166	38.863	-14.389	-5.861
614	0.614	0.589	-24.136	-19.975	-20.63	-10.962	52.393	-12.272	-8.222
615	0.615	-6.951	-22.988	-31.187	-14.241	-9.047	73.057	-14.284	-17.759
616	0.616	-13.927	-22.032	-7.382	-20.067	-11.569	16.31	-16.124	-26.712
617	0.617	-16.071	-24.956	-29.269	-25.329	-13.688	-24.379	-14.664	-15.933
618	0.618	-10.273	-20.719	-9.543	-23.826	-13.877	-31.788	-16.084	-17.354
619	0.619	-12.034	-16.675	23.932	-22.511	-16.399	-11.917	-17.293	-21.103
620	0.62	-10.527	-18.644	46.77	-5.546	-12.143	-6.014	-16.207	-29.494
621	0.621	-11.924	-14.028	26.058	15.488	-13.888	-33.793	-13.206	-15.621
622	0.622	-20.859	-8.636	-15.56	1.281	-11.396	-48.994	-18.125	-21.489
623	0.623	-22.038	-2.079	-43.245	13.986	-8.127	-62.634	-26.14	-30.252
624	0.624	-31.728	-8.096	-38.204	-2.333	-1.583	-33.686	-42.274	-25.656
625	0.625	-19.926	-4.051	-42.675	-0.277	9.205	7.864	-26.061	-24.363
626	0.626	-24.56	0.768	11.486	13.193	-6.716	2.426	-28.254	-18.049
627	0.627	-23.197	-6.605	-10.627	4.443	-8.903	-12.708	-10.902	-7.282
628	0.628	-24.367	-3.71	-30.599	-19.392	-7.03	-17.175	24.057	-0.193
629	0.629	-20.896	-2.943	-36.616	-22.708	-8.821	-29.574	-41.615	-9.165
630	0.63	-17.803	-10.312	-42.046	-19.66	-13.513	-63.641	-50.555	-8.072
631	0.631	-12.983	-17.105	-57.167	-16.991	-12.202	-59.205	-26.234	-0.782
632	0.632	-5.062	-19.636	-16.038	-24.576	-13.42	-55.148	10.64	-5.687
633	0.633	-10.308	-12.303	22.601	-17.682	-7.509	-51.471	111.387	-8.268
634	0.634	-3.562	-1.48	17.518	-11.371	-10.657	-41.414	39.128	-6.022
635	0.635	-9.594	-5.753	-14.451	-21.109	-9.769	-25.761	25.91	-8.034
636	0.636	-13.695	-12.152	-18.537	-29.901	-12.356	-17.478	14.059	-6.175
637	0.637	-18.577	-8.677	-7.352	-12.546	-10.114	-25.064	-18.499	-2.188
638	0.638	-19.769	-7.145	-4.091	-0.986	-13.657	-4.012	-28.425	1.219
639	0.639	-17.862	-18.971	-25.978	-11.68	-10.422	38.544	-19.593	1.533
640	0.64	-12.468	-26.916	-28.682	-21.419	-11.832	43.025	-11.52	-5.118
641	0.641	-14.437	-31.19	-35.447	-28.275	-8.988	61.237	-4.191	-16.029
642	0.642	-4.39	-24.813	-27.886	-2.038	-8.672	55.812	-10.799	-20.367
643	0.643	-3.046	-16.507	-16.259	16.686	-3.324	60.824	-22.845	-39.986
644	0.644	-17.379	-21.738	-14.065	13.324	-8.235	74.359	-16.898	-41.215
645	0.645	-15.462	-18.846	-0.469	3.985	-6.373	11.849	-33.395	-54.456
646	0.646	-20.71	-5.689	22.359	6.612	-1.021	-50.665	-28.41	-35.198
647	0.647	-19.189	-3.77	6.693	9.092	-5.92	-42.535	-5.61	-17.487
648	0.648	-20.56	-12.494	-13.047	-2.54	0.021	-20.486	-9.675	-5.977
649	0.649	-16.9	-14.058	-20.582	-34.527	-7.387	-13.924	-5.925	0.317
650	0.65	-10.919	-12.716	-4.31	-39.019	-4.536	-7.928	-29.624	2.201
651	0.651	-9.973	-13.884	-6.468	-26.65	1.411	-13.315	-20.31	7.372
652	0.652	-12.897	-10.41	-4.639	-7.907	-10.831	-28.399	-23.13	8.843
653	0.653	-10.398	-5.181	-13.457	-17.987	-9.137	-14.853	-10.471	1.619
654	0.654	-6.354	-16.022	-15.056	-14.875	-10.734	-18.915	-22.15	-2.106
655	0.655	-5.797	-20.286	-13.725	-46.028	-12.132	-22.576	-7.268	-20.139
656	0.656	-10.458	-16.62	-14.887	-17.003	-8.495	-32.616	-5.371	-7.405
657	0.657	-15.897	-20.111	-20.871	-5.783	-12.013	-29.504	-31.691	13.636
658	0.658	-20.761	-12.759	-23.975	-9.074	-6.821	-32.205	-42.928	-0.549
659	0.659	-25.436	-11.79	-19.171	-6.008	-9.752	-19.425	8.573	-13.359
660	0.66	-16.555	-11.016	-18.461	-14.336	-10.562	-7.796	1.212	-15.701
661	0.661	-17.736	-13.349	-11.148	-21.91	-14.65	-9.931	21.11	-13.586
662	0.662	-21.23	-9.87	-17.943	-19.596	-12.745	-0.265	-9.32	-3.904
663	0.663	-16.007	-5.23	-15.48	-0.459	-10.829	-12.441	7.129	-9.14
664	0.664	-11.163	-11.822	-13.229	2.04	-12.595	1.913	22.226	1.858
665	0.665	-3.207	-12.601	-2.438	13.655	-20.552	0.007	8.642	-8.206
666	0.666	-6.292	-10.286	8.543	15.788	-33.727	1.789	-12.105	-4.514
667	0.667	-13.066	-12.229	-1.566	6.111	-25.023	6.413	-23.346	-3.35
668	0.668	-10.555	-18.236	-5.327	-9.737	-14.001	5.005	-20.073	-2.362
669	0.669	-3.203	-14.176	-6.525	5.187	-15.361	24.496	-10.769	-7.168
670	0.67	1.631	-14.758	-3.408	-8.327	-14.203	21.769	-2.42	-16.815
671	0.671	-8.048	-11.464	-16.147	7.603	1.485	14.227	-4.91	-17.952
672	0.672	-25.081	-13.2	-21.357	-7.198	-4.883	-2.011	-2.554	-26.222
673	0.673	-18.136	-13.576	-32.412	-12.93	8.694	-16.838	-4.664	-25.213
674	0.674	-24.533	-15.89	-13.701	-14.618	10.464	-34.135	-14.315	-18.418
675	0.675	-26.477	-14.718	-6.254	-9.954	8.963	-59.736	-9.066	-10.459
676	0.676	-21.246	-17.416	24.03	-31.618	7.675	-35.838	-10.583	-11.385
677	0.677	-13.307	-23.213	3.315	-34.682	6.577	-45.149	-9.189	-10.382
678	0.678	-14.657	-19.145	-15.466	-43.017	-6.513	-36.879	-15.524	-12.88
679	0.679	-28.959	-15.66	-12.21	-30.249	-11.673	-34.434	-16.605	-13.646
680	0.68	-15.397	-8.305	-2.934	-18.637	-13.173	-18.292	-6.883	-15.556
681	0.681	-13.63	-11.216	28.226	-7.989	-3.09	-16.278	-7.981	-14.903
682	0.682	-12.054	-6.971	-9.288	1.709	16.475	-18.34	-1.922	-16.552
683	0.683	-4.866	-14.341	-24.308	-3.507	-14.64	-13.256	-4.936	-8.539
684	0.684	-6.003	-11.441	-28.618	-8.157	6.135	0.978	-9.623	-7.302
685	0.685	-4.822	-13.959	-32.547	4.827	-5.03	6.784	-17.483	-8.172
686	0.686	-1.709	-16.288	-13.69	-7.398	-1.704	1.639	-16.476	-12.902
687	0.687	-12.539	-14.363	-16.949	-18.446	-17.4	3.247	-15.491	-15.328
688	0.688	-16.788	-11.075	-20.035	-19.799	-20.164	-12.567	-11.245	-11.135
689	0.689	-17.935	-15.151	-34.142	-23.473	-17.722	-44.343	-13.568	-12.915
690	0.69	-11.918	-11.686	-26.567	-10.303	-15.43	-21.365	-15.481	-8.115
691	0.691	-21.574	-14.035	-38.155	-5.079	-4.769	-0.526	-12.152	-5.072
692	0.692	-25.238	-11.154	-40.257	-19.406	-6.642	3.282	-5.509	-11.922
693	0.693	-21.733	-17.172	-49.902	1.915	-8.314	0.115	-7.954	-18.599
694	0.694	-14.352	-12.917	-23.517	-35.049	-6.698	-2.868	-8.673	-7.113
695	0.695	-15.297	-15.242	10.575	-19.925	-8.008	-0.037	-9.186	7.279
696	0.696	-16.044	-8.66	-12.223	-33.459	-14.341	-7.523	-19.197	5.401
697	0.697	-18.354	-7.868	8.552	-21.033	-15.437	-0.587	-40.816	10.701
698	0.698	-16.41	-5.533	-2.624	5.298	-14.409	-2.748	-68.986	-6.63
699	0.699	-14.458	-12.112	-19.63	1.974	-13.376	-12.442	-72.59	-32.261
700	0.7	-11.528	-14.629	8.653	-13.729	-10.809	-24.643	-21.045	-22.094
701	0.701	-11.883	-15.408	57.874	-11.055	-11.532	-7.239	90.077	-0.112
702	0.702	-15.139	-23.345	51.365	-13.613	-12.088	-0.302	74.249	-8.314
703	0.703	-16.27	-13.668	-3.539	-15.97	-7.493	1.793	31.125	-20.98
704	0.704	-17.411	-14.821	-10.847	-1.063	-11.573	-11.775	-8.306	-27.862
705	0.705	-18.55	-8.822	-17.365	-10.715	-10.197	-17.031	-20.063	-12.916
706	0.706	-13.691	-14.044	-35.49	-5.473	-14.606	-6.027	-52.505	0.66
707	0.707	-5.739	-16.937	3.267	2.499	-10.484	-4.699	-22.812	2.461
708	0.708	-4.757	-12.675	-1.739	12.621	-15.264	-11.109	-49.449	-11.792
709	0.709	-15.592	-11.892	-15.264	0.927	-6.516	-9.968	-8.75	-25.314
710	0.71	-19.855	-13.817	-27.606	-3.647	-12.492	6.088	13.417	-27.044
711	0.711	-16.163	-18.451	-16.354	-22.359	-7.226	8.413	20.087	-38.052
712	0.712	-26.996	-16.701	-19.618	-4.458	-12.022	-6.489	-22.399	-16.351
713	0.713	-22.728	-13.206	-10.313	-11.358	-5.984	-4.546	-16.924	-0.649
714	0.714	-21.547	-15.519	-24.398	-17.642	-6.72	-6.288	18.357	-26.18
715	0.715	-18.055	-9.718	-21.842	-11.724	-8.605	-17.308	13.977	-36.241
716	0.716	-12.819	-7.395	-5.548	-9.862	-15.909	-18.666	-6.682	-20.566
717	0.717	-9.894	-9.325	9.395	-27.19	-9.087	-17.503	-2.982	-17.849
718	0.718	-7.359	-8.744	-15.729	-20.12	-8.253	-14.023	-26.775	-20.355
719	0.719	-8.107	-8.181	-39.489	-22.145	-8.961	-23.708	-29.849	-13.381
720	0.72	-10.028	-14.008	-36.336	-27.878	-13.731	-32.608	-21.498	-6.987
721	0.721	-10.609	-13.239	-38.992	-43.714	-15.618	-50.612	-18.949	-12.79
722	0.722	-1.71	-13.808	-31.414	-28.729	-18.473	-84.106	-7.312	-4.092
723	0.723	-10.634	-10.506	-10.288	-3.495	-10.476	-97.687	-13.668	10.21
724	0.724	-16.651	-19.392	32.289	6.638	-18.721	-60.199	-15.575	12.141
725	0.725	-15.701	-18.21	26.263	9.79	-23.885	15.408	-3.366	-0.04
726	0.726	-14.74	-14.686	-12.429	-4.228	-28.68	91.212	-7.992	11.026
727	0.727	-12.213	-17.743	-27.459	19.052	-27.881	81.3	-3.728	26.908
728	0.728	-21.088	-14.813	-13.863	-9.088	-15.679	72.37	-7.397	29.055
729	0.729	-12.74	-15.561	-26.217	-12.644	0.193	80.495	-25.389	0.01
730	0.73	-17.956	-14.758	-29.867	-9.198	19.368	43.539	-32.93	-37.552
731	0.731	-15.031	-15.318	-46.894	-18.324	16.865	50.149	-2.544	-42.588
732	0.732	-10.75	-12.009	-37.624	-9.828	-4.219	56.183	1.525	-29.056
733	0.733	-14.793	-16.052	-57.401	8.129	-18.324	6.289	-2.159	-24.981
734	0.734	-8.19	-10.233	-49.894	-7.973	-10.774	-54.24	-12.248	-36.181
735	0.735	-12.437	-12.544	-24.194	24.087	10.343	-94.836	-2.975	-39.472
736	0.736	-10.106	-14.476	20.468	1.386	47.323	-57.838	-0.253	-17.631
737	0.737	-14.944	-17.764	38.656	-2.559	62.443	-51.229	-2.732	-43.196
738	0.738	-18.248	-8.864	22.212	1.215	58.001	-106.154	-14.308	-53.281
739	0.739	-18.848	-12.532	-2.928	-15.734	12.14	-54.463	-20.666	-44.008
740	0.74	-15.378	-9.045	1.526	-12.527	-30.432	-47.882	-22.591	-29.896
741	0.741	-12.088	-12.125	-2.535	-9.746	-58.095	-41.868	-31.342	-12.107
742	0.742	-13.264	-7.279	1.147	-22.45	-53.051	-47.251	-35.988	4.126
743	0.743	-19.274	-13.267	-15.881	12.615	-39.495	-42.193	-22.957	14.736
744	0.744	-25.276	-15.579	12.349	-22.54	-18.781	-46.622	-21.134	12.766
745	0.745	-24.493	-14.987	8.635	-18.097	-22.443	-42.545	-13.215	17.955
746	0.746	-13.655	-18.264	-8.408	-38.744	-25.706	-0.937	-6.129	16.364
747	0.747	-9.013	-14.187	-11.525	-12.443	-22.586	15.487	-9.839	14.975
748	0.748	-16.185	-11.661	-8.803	11.401	-19.853	20.468	-3.853	-2.09
749	0.749	-19.882	-11.262	-16.398	-16.805	-12.284	15.92	3.419	0.193
750	0.75	-18.745	-8.345	-32.698	-5.51	-9.942	19.876	8.187	-14.741
751	0.751	-19.725	-11.044	-34.79	11.572	13.48	23.471	10.728	-20.548
752	0.752	-18.758	-12.978	-21.173	14.691	54.311	13.374	11.621	-15.294
753	0.753	-9.078	-15.11	-15.915	-27.876	15.561	10.286	3.727	-7.353
754	0.754	-10.235	-16.46	-26.986	-33.89	-19.701	13.01	-5.947	14.298
755	0.755	-11.4	-20.719	-25.695	-39.263	-33.272	5.513	-14.867	4.977
756	0.756	-14.496	-18.975	-11.438	-24.138	-37.341	-1.379	-23.165	-14.768
757	0.757	-15.461	-15.497	5.837	-28.576	-33.667	0.855	-26.247	-12.256
758	0.758	-9.442	-12.211	3.435	-66.126	-9.858	-0.98	-17.345	3.996
759	0.759	-5.361	-12.603	-11.536	-20.664	-0.579	-2.637	-16.207	-2.412
760	0.76	-16.199	-12.988	1.966	-14.734	-14.708	-4.095	-13.217	-15.979
761	0.761	-8.271	-13.371	3.656	-42.466	-17.228	-5.366	-6.548	-17.722
762	0.762	-15.436	-13.184	2.094	-7.32	-10.263	-8.97	-5.764	-13.047
763	0.763	-19.126	-9.304	-19.589	-20.921	-8.151	-12.397	-1.706	-11.648
764	0.764	-5.961	-5.81	-16.526	-25.03	-17.845	-13.342	-9.609	0.217
765	0.765	-7.698	-11.221	-8.254	-21.398	-19.596	-6.552	-8.551	-10.724
766	0.766	-22.011	-14.699	-10.854	2.367	-21.155	-12.522	-5.62	-17.774
767	0.767	-23.928	-11.405	-17.835	-19.539	-16.912	-8.401	-4.903	-21.364
768	0.768	-25.656	-2.504	-28.47	-27.943	-10.524	-10.268	-10.641	-20.148
769	0.769	-11.323	1.177	-38.179	10.478	-11.684	-10.816	-8.801	-25.391
770	0.77	-1.651	-14.492	-29.51	26.893	4.38	-12.53	-9.415	-26.363
771	0.771	-10.366	-25.144	-18.511	-8.369	11.346	-17.403	-7.713	-13.196
772	0.772	-8.821	-23.212	-19.91	-12.853	-12.075	-12.796	-13.578	-11.218
773	0.773	-7.455	-24.957	-0.391	-8.847	-15.174	-3.952	-14.398	-19.926
774	0.774	-11.138	-26.497	30.752	2.318	-6.85	-7.673	-12.511	-24.554
775	0.775	-19.473	-36.563	-6.766	-35.429	0.705	-18.453	-10.608	-34.563
776	0.776	-26.823	-30.18	-31.913	-0.252	7.67	-5.365	-3.997	-14.953
777	0.777	-29.711	-19.335	-36.386	-41.561	9.804	-17.366	-6.547	-17.602
778	0.778	-27.179	-12.171	-32.349	-36.229	0.14	-21.79	-10.656	5.698
779	0.779	-19.825	-11.008	-21.125	-41.372	-15.701	-20.249	-11.246	2.663
780	0.78	-16.919	-0.172	2.673	-27.919	-13.523	-21.29	-2.514	-11.473
781	0.781	-16.145	-4.424	30.931	-23.97	-3.778	-20.013	-8.498	-3.997
782	0.782	-13.824	-5.578	4.613	2.234	-5.459	-18.915	1.2	-25.175
783	0.783	-11.889	-6.731	-5.411	-7.92	-13.353	-19.857	7.618	-27.893
784	0.784	-5.894	-5.765	-8.457	7.677	-14.684	-8.555	-8.034	-4.678
785	0.785	-8.22	-2.852	-5.672	4.869	-18.319	-0.854	-35.726	11.029
786	0.786	-3.39	-5.363	-23.373	2.249	-21.799	-5.261	-47.015	-3.045
787	0.787	-3.966	-3.026	-30.213	9.064	-16.564	-14.2	-37.001	-5.477
788	0.788	-4.544	-12.495	-36.486	15.331	-11.716	-10.835	-21.357	-7.757
789	0.789	-12.481	-11.311	-26.773	-13.785	-5.733	-14.083	-7.227	-9.852
790	0.79	-18.49	-19.627	-14.564	23.684	-8.127	-3.308	31.309	-7.883
791	0.791	-13.274	-14.397	-19.183	18.581	-1.654	-7.583	-7.363	-2.616
792	0.792	-16.175	-15.384	-12.013	22.963	-2.578	-1.19	-52.841	-0.981
793	0.793	-18.706	-17.909	7.521	2.164	-3.503	-4.691	-58.895	-8.056
794	0.794	-21.045	-15.604	33.061	28.409	-10.177	-3.724	24.296	0.911
795	0.795	-13.126	-17.559	22.98	-23.168	-19.893	5.154	59.898	9.276
796	0.796	-12.162	-12.942	1.086	28.426	-18.773	13.461	5.729	-6.745
797	0.797	-7.312	-12.369	-18.681	-18.536	-15.33	29.545	-23.8	-9.051
798	0.798	-1.304	-13.728	14.79	-12.601	-10.101	50.655	20.99	-19.705
799	0.799	-0.533	-21.088	-8.043	-40.355	-7.155	36.533	12.918	-37.16
800	0.8	-11.382	-17.993	-53.929	-35.43	6.078	-1.988	-24.026	-44.145
801	0.801	-22.435	-11.216	-47.969	-12.68	8.095	-29.68	-30.61	-42.037
802	0.802	-26.722	-11.995	-31.565	-8.695	34.528	-54.879	-0.21	-24.694
803	0.803	-25.577	-11.226	-16.479	2.44	23.44	-50.518	-16.647	-3.657
804	0.804	-17.257	-7.747	-2.944	-42.363	-0.269	-79.637	-31.739	-0.987
805	0.805	-20.361	-8.336	-7.02	-36.436	-15.909	-83.373	-63.683	-8.568
806	0.806	-17.453	-8.923	42.128	-20.018	-18.647	-80.145	-59.671	-1.636
807	0.807	-25.373	-12.416	8.65	-4.916	-21.273	-58.368	-10.585	-3.842
808	0.808	-22.269	-9.133	-9.522	-0.456	-9.741	-38.715	-4.042	-1.99
809	0.809	-15.492	-15.725	-37.173	20.244	-11.865	-31.269	87.475	-10.764
810	0.81	-12.971	-18.643	-32.131	-6.057	-13.779	-10.285	74.291	-21.869
811	0.811	-10.659	-12.656	-45.657	-9.295	-11.999	-2.067	-33.143	-43.636
812	0.812	-11.238	-23.317	-41.576	-18.563	-4.046	0.341	-47.492	-28.056
813	0.813	-19.952	-19.075	-7.509	-32.659	-2.672	25.978	-60.679	-25.427
814	0.814	-16.48	-17.923	-3.071	-35.105	-11.592	22.59	-72.509	-58.979
815	0.815	-15.506	-11.934	25.966	-32.712	-12.834	0.645	-18.34	-63.485
816	0.816	-18.415	-10.984	-23.158	-30.506	-13.899	-19.17	31.014	-17.693
817	0.817	-14.188	-10.037	-29.707	-5.262	-20.704	-21.75	75.744	12.614
818	0.818	-11.901	-16.053	-11.509	4.883	-18.157	13.216	18.903	62.469
819	0.819	-2.449	-18.392	-16.971	-42.088	-17.343	8.116	-32.728	42.463
820	0.82	-6.134	-10.476	-12.039	-35.425	-16.703	49.273	-12.759	24.201
821	0.821	-12.124	-13.593	1.462	-41.368	-13.355	32.771	5.517	-14.557
822	0.822	-19.49	-14.589	-2.602	-2.673	-13.893	27.674	0.127	20.615
823	0.823	-12.723	-20.611	1.056	12.444	-10.381	14.111	-5.03	7.015
824	0.824	-11.957	-16.571	-8.981	-28.75	-17.712	-31.802	-18.715	-30.587
825	0.825	-24.151	-13.108	-12.045	-0.982	-10.342	-25.859	-56.293	-45.731
826	0.826	-29.375	-17.783	-14.767	14.129	-15.166	-42.392	-0.729	-32.232
827	0.827	-24.728	-16.06	-17.27	18.576	-14.375	-87.919	6.647	-36.326
828	0.828	-14.671	-11.224	-24.205	6.184	-15.141	-69.768	-26.821	-25.151
829	0.829	-11.002	-9.285	-22.105	-12.591	-19.991	-19.859	-57.231	5.753
830	0.83	-12.164	-14.703	-24.123	4.461	-23.3	-53.353	-40.872	26.367
831	0.831	-9.068	-15.274	-25.874	-4.803	-21.564	-59.351	-15.804	29.944
832	0.832	-8.101	-14.689	-36.912	-18.943	-20.216	23.877	-20.359	-21.613
833	0.833	-9.645	-8.894	-44.2	-16.438	-13.836	83.497	-16.416	-14.395
834	0.834	-7.133	-15.485	-40.612	-14.077	-18.111	116.015	9.823	-48.027
835	0.835	-9.457	-12.989	-32.383	9.401	25.026	11.536	47.482	-54.138
836	0.836	-18.934	-21.913	-18.502	20.074	29.074	-37.805	22.244	-48.857
837	0.837	-20.097	-20.774	-2.527	-14.364	18.214	42.894	-0.598	-23.809
838	0.838	-16.615	-19.841	32.403	-37.135	13.551	32.057	-36.532	-14.384
839	0.839	-9.268	-9.049	17.159	-49.498	12.179	2.477	-48.815	-0.891
840	0.84	-8.331	-7.734	3.444	-38.247	8.491	-24.194	-45.029	3.123
841	0.841	-16.299	6.548	7.373	-28.165	26.481	-32.298	-14.008	-23.276
842	0.842	-4.516	-3.159	18.473	-12.459	34.018	-10.215	31.771	-13.291
843	0.843	-9.171	-4.921	-5.448	1.694	-1.031	-16.752	13.524	2.353
844	0.844	-13.448	-6.494	16.334	-5.855	-26.209	1.477	-3.039	5.005
845	0.845	-19.848	-2.242	7.951	-12.807	-21.781	-3.921	-18.138	-2.616
846	0.846	-23.346	-21.777	-9.926	19.127	-17.747	-8.927	-59.306	4.306
847	0.847	-16.004	-19.047	-26.297	-12.745	-44.09	-4.466	-53.899	10.633
848	0.848	-13.1	-16.518	-32.787	16.275	-61.137	-8.488	-18.704	8.67
849	0.849	-8.834	-18.826	-15.481	12.605	-64.249	-12.14	13.25	-14.208
850	0.85	-1.478	-20.943	-8.657	2.521	-55.944	-15.414	25.602	-23.557
851	0.851	1.414	-15.126	-2.423	5.591	-53.428	-6.158	-0.698	13.321
852	0.852	-11.764	-16.856	-19.966	8.315	-41.82	13.487	-3.883	-1.867
853	0.853	-17.586	-18.39	-13.1	-14.906	-35.423	-4.429	-6.993	-15.437
854	0.854	-15.859	-14.123	-19.596	-30.615	-6.411	-34.866	-4.344	-11.395
855	0.855	-26.899	-17.791	-17.749	-50.409	39.418	-38.999	18.865	-22.648
856	0.856	-34.066	-11.793	-16.076	-52.957	94.328	-20.235	21.954	-5.626
857	0.857	-25.174	-10.832	-20.733	-41.374	57.319	-23.452	-9.207	-2.501
858	0.858	-16.873	-5.995	-27.942	-35.006	-3.298	-14.053	-13.275	-10.781
859	0.859	-15.917	-6.77	-26.857	-9.874	-11.453	-11.173	-9.529	-13.265
860	0.86	-13.017	-10.837	-25.797	-26.917	-33.528	-18.579	-6.141	-10.932
861	0.861	-17.285	-8.907	-22.788	-11.297	-13.576	-16.048	-3.053	-8.794
862	0.862	-16.514	-10.841	-16.132	8.368	-7.532	-22.184	-5.856	-18.472
863	0.863	-13.04	-14.902	-17.01	-30.208	20.193	-23.869	-8.447	-23.703
864	0.864	-19.043	-13.536	-29.241	-24.845	55.442	-35.871	-20.085	-28.361
865	0.865	-11.686	-12.171	-37.978	-19.867	50.99	-24.761	-34.989	-18.336
866	0.866	-2.773	-13.315	-33.35	-6.361	-11.535	-31.932	-44.607	-19.516
867	0.867	-1.61	-15.236	-14.633	-18.789	-56.317	-23.019	-60.393	-20.65
868	0.868	-6.828	-9.408	18.812	-0.017	-48.411	-14.737	-41.146	-17.469
869	0.869	-15.724	-10.158	50.72	3.297	-55.943	-13.854	-28.308	-20.19
870	0.87	-24.022	-20.976	4.804	25.13	-36.104	-20.674	-58.635	-27.935
871	0.871	-14.319	-19.406	-25.628	39.233	-17.935	-7.4	-4.354	-15.949
872	0.872	-17.985	-18.022	-9.21	0.736	-23.348	-36.264	106.822	-11.181
873	0.873	-16.824	-14.326	-34.387	-4.647	-18.28	1.522	91.034	-12.412
874	0.874	-24.166	-15.475	-20.851	-50.111	-4.685	6.736	-9.903	-18.702
875	0.875	-28.993	-10.242	-16.787	-7.564	-0.57	20.345	-49.27	-19.811
876	0.876	-28.206	-11.192	-50.839	31.12	-4.181	-0.269	-37.389	-14.553
877	0.877	-17.548	-15.43	-55.294	-4.079	-0.821	-11.438	-26.393	0.182
878	0.878	-10.368	-14.633	7.22	0.364	2.324	-21.506	3.401	19.38
879	0.879	-9.171	-12.684	51.929	-20.369	-5.937	-18.377	48.23	32.197
880	0.88	-7.967	-14.594	-4.943	-9.186	-13.401	-21.018	40.139	16.017
881	0.881	-8.905	-15.157	2.424	21.753	-6.323	-18.459	32.864	-3.047
882	0.882	-11.786	-7.203	63.036	25.792	-8.334	-11.46	39.568	25.28
883	0.883	-5.763	-10.667	6.183	-30.942	-6.289	-0.73	-2.929	28.98
884	0.884	-6.523	-5.414	-1.126	-39.075	-4.427	-6.425	-19.285	5.227
885	0.885	-17.361	-6.357	-34.565	-17.015	-9.006	13.052	-34.254	27.121
886	0.886	-9.428	-10.578	-16.309	-10.409	-4.698	15.556	-84.396	-15.427
887	0.887	-13.695	-3.196	-10.807	-52.968	-3.475	3.896	-104.191	-57.963
888	0.888	-12.547	-4.138	24.521	-14.259	-2.289	-15.262	-98.071	-52.466
889	0.889	-1.713	-10.109	38.197	-39.419	-5.391	-17.805	-70.315	-47.352
890	0.89	-5.973	-15.693	9.284	-7.486	-10.183	3.225	5.44	-15.323
891	0.891	-12.375	-17.61	-9.359	-28.178	-5.896	0.44	81.445	-11.165
892	0.892	-23.223	-23.585	-12.505	-24.474	-1.785	-12.409	12.544	-45.153
893	0.893	-16.062	-19.515	-28.039	-21.16	-6.57	-10.144	57.439	-22.248
894	0.894	-19.735	-28.997	-36.263	-18.022	-9.832	4.69	16.907	-1.463
895	0.895	-11.398	-37.909	-38.653	-43.54	-9.244	2.704	-19.957	-20.157
896	0.896	-14.479	-34.439	-22.304	-46.813	-11.731	14.842	-13.265	-16.814
897	0.897	-21.234	-22.661	-41.435	-18.522	-11.318	-9.02	-19.137	-38.625
898	0.898	-23.727	-21.129	-7.944	-22.175	-8.407	7.954	-24.327	-24.455
899	0.899	-18.087	-19.783	-3.451	-12.059	-5.695	-7.783	11.179	-11.678
900	0.9	-16.12	-13.407	-24.06	3.663	-11.481	0.49	-57.323	14.023
901	0.901	-15.495	-7.415	-27.611	-10.45	-10.669	28.668	-106.651	24.053
902	0.902	-17.197	-10.508	-24.184	2.349	-10.027	24.95	27.718	-16.742
903	0.903	-13.692	-5.675	-2.205	32.763	-2.587	-12.781	46.889	-0.26
904	0.904	-10.391	-4.907	-10.415	12.027	-9.258	-7.784	-5.52	4.749
905	0.905	-13.285	0.706	-28.162	0.785	-6.613	-39.802	-21.279	-18.092
906	0.906	-8.058	1.274	-39.701	10.828	-10.514	-77.435	-6.843	-38.786
907	0.907	-4.574	-8.785	-33.225	7.726	-10.899	-62.384	32.674	-42.412
908	0.908	-9.206	-7.427	-19.624	10.472	-11.363	-75.948	-26.903	-25.333
909	0.909	-12.079	-11.1	-10.912	2.984	-20.232	-30.096	5.642	-9.639
910	0.91	-5.08	-9.937	-9.39	10.06	-39.781	-60.495	55.036	-12.35
911	0.911	-11.817	-10.915	12.299	16.525	-48.1	-76.971	28.364	-9.855
912	0.912	-9.269	-17.705	9.234	-4.692	-35.286	-61.899	4.094	11.235
913	0.913	-19.895	-18.493	-16.257	-18.746	-9.503	6.78	-32.732	19.561
914	0.914	-21.239	-14.453	-19.486	-16.193	7.538	75.845	-39.205	17.043
915	0.915	-24.904	-13.883	-10.138	-18.436	16.819	102.517	-33.125	5.431
916	0.916	-16.561	-11.957	-12.794	-11.984	59.395	45.608	-16.721	3.338
917	0.917	-17.509	-17.391	-25.498	-25.468	150.893	67.645	-1.61	-25.663
918	0.918	-14.586	-22.241	-13.783	-37.602	85.036	101.117	-33.55	-71.51
919	0.919	-22.498	-16.251	5.505	-16.85	1.597	33.974	-54.204	-89.712
920	0.92	-27.699	-12.205	8.148	-14.097	-52.613	-82.515	-50.548	-84.325
921	0.921	-16.837	-20.164	1.24	-42.307	-62.485	-130.111	-26.795	-49.179
922	0.922	-12.56	-10.507	-13.648	-23.472	-71.372	-173.258	-17.47	-17.303
923	0.923	-16.223	-9.364	-15.547	0.361	-63.232	-107.466	-20.023	-4.937
924	0.924	-15.04	-3.389	-27.708	3.494	-55.851	-24.007	-43.107	6.306
925	0.925	-22.383	-10.759	-29.205	11.832	-49.217	-34.771	-21.214	16.406
926	0.926	-21.404	-15.611	-13.267	-21.623	-43.164	-5.113	-35.317	32.096
927	0.927	-17.125	-16.391	-15.348	1.281	-15.455	21.568	-42.827	17.978
928	0.928	-21.155	-5.755	-13.363	-2.726	-20.484	13.412	-7.829	20.494
929	0.929	-21.694	-15.823	-21.957	-6.341	-34.032	20.705	47.709	8.901
930	0.93	-11.589	-14.664	-4.408	-9.617	-46.423	14.008	25.648	-1.73
931	0.931	-4.397	-15.82	-20.605	-18.858	-35.203	19.831	5.734	7.936
932	0.932	-8.064	-14.837	-22.697	-21.514	-18.176	25.138	36.088	2.676
933	0.933	-4.59	-17.713	-16.824	-34.253	-15.073	20.133	19.639	-14.761
934	0.934	5.078	-20.212	-0.937	-27.303	27.516	-2.627	4.399	-12.493
935	0.935	-1.316	-25.797	-7.31	-29.469	57.933	9.839	-18.573	-10.431
936	0.936	-4.816	-22.288	-9.236	-15.956	30.286	-1.284	-14.623	-8.529
937	0.937	-3.864	-16.263	-14.436	-28.167	35.347	8.885	-18.432	-17.334
938	0.938	-10.653	-15.459	-12.866	-29.734	39.819	5.806	-8.525	-12.833
939	0.939	-8.158	-8.858	-19.977	-25.502	-14.375	3.083	-11.684	-17.175
940	0.94	-0.816	-2.845	-39.507	-16.593	-7.077	-9.696	-42.841	-16.043
941	0.941	-13.598	-3.615	-42.246	-10.608	-13.704	-11.998	-46.747	-19.539
942	0.942	-15.356	-3.03	-29.488	5.48	-19.741	-9.845	-12.538	-7.719
943	0.943	-23.319	-4.964	-8.413	-1.439	-25.187	-7.871	28.848	-9.252
944	0.944	-33.415	-2.059	-16.799	0.727	-20.185	-9.569	12.499	-13.477
945	0.945	-32.283	-2.453	0.92	2.714	-24.674	-14.144	-12.813	-4.518
946	0.946	-31.13	-7.881	35.904	4.529	-12.324	-15.444	-44.95	-10.458
947	0.947	-23.797	-14.469	30.853	-12.852	-8.675	-14.234	-99.299	-0.709
948	0.948	-22.858	-18.723	-1.148	-15.086	-5.419	-13.042	-92.015	16.375
949	0.949	-22.117	-16.397	-30.196	-17.13	-8.544	-24.796	8.596	23.377
950	0.95	-26.214	-19.866	-41.426	0.368	-5.855	-0.999	138.524	4.17
951	0.951	-19.66	-21.785	-38.163	-11.171	-13.414	-24.818	51.053	-34.411
952	0.952	-15.424	-15.169	-22.509	-13.272	-15.741	-46.699	66.758	-39.893
953	0.953	-9.828	-14.359	-14.186	15.832	-17.879	-21.204	23.534	-4.677
954	0.954	-6.348	-16.625	24.361	-4.802	-15.948	2.529	-42.321	-18.164
955	0.955	-8.277	-8.64	7.964	-8.407	-17.698	5.539	-30.575	-38.808
956	0.956	-8.847	-18.266	-7.082	-11.676	-22.334	-14.334	23.601	-50.016
957	0.957	-10.196	-17.066	15.784	-27.388	-3.563	-32.308	-6.066	-39.956
958	0.958	-17.556	-15.875	44.872	-30.094	9.192	-20.824	-15.155	-18.094
959	0.959	-16.606	-14.886	56.183	-42.879	25.393	-14.538	-23.498	-3.942
960	0.96	-17.596	-10.031	11.543	-21.772	1.882	-8.761	-16.293	8.88
961	0.961	-16.843	-5.755	-6.627	-2.05	-13.894	-7.053	-76.939	-7.334
962	0.962	-4.676	-11.346	-23.034	5.481	-11.26	-8.603	-85.188	-22.198
963	0.963	0.52	-7.85	-28.034	3.111	27.196	-7.166	-48.414	-16.333
964	0.964	-7.448	-17.904	-32.478	-24.576	43.632	-3.316	-28.669	-18.009
965	0.965	-11.727	-16.535	-28.464	-5.795	8.444	-11.403	62.746	-35.373
966	0.966	-8.069	-12.841	-32.206	4.27	-14.353	-1.521	-3.094	-23.728
967	0.967	-11.569	-16.306	-42.301	-5.031	-26.645	-7.769	8.671	-13.061
968	0.968	-21.282	-13.2	-39.23	14.694	-30.162	-16.011	-23.875	12.075
969	0.969	-27.713	-8.355	-25.112	7.097	-26.806	-16.928	45.193	22.078
970	0.97	-28.957	-10.859	-12.339	9.399	-17.543	-16.008	36.17	43.906
971	0.971	-15.123	-13.167	-0.717	-9.723	-14.905	-2.947	-4.598	24.153
972	0.972	-13.269	-11.219	-11.354	-17.3	-12.474	-8.915	-41.598	-9.289
973	0.973	-18.556	-3.84	-24.909	-28.899	-19.573	-24.989	-61.59	-41.131
974	0.974	-13.942	-12.73	-26.668	-35.31	-30.378	-39.99	-43.448	-53.412
975	0.975	-15.275	-11.56	-34.617	-6.329	-24.686	-10.938	-60.017	-27.01
976	0.976	-18.913	-18.909	-33.28	-18.783	-12.515	26.638	-45.039	-16.889
977	0.977	-20.042	-17.946	-26.897	-37.638	11.278	11.595	23.565	-1.158
978	0.978	-20.963	-18.724	-30.37	-34.403	7.997	25.237	13.664	-9.398
979	0.979	-19.958	-17.945	-20.665	-6.154	-1.275	62.858	22.629	-6.794
980	0.98	-11.99	-22.783	-11.74	-24.936	-9.611	88.091	-17.915	-9.045
981	0.981	-0.158	-27.43	6.312	-7.933	-7.113	19.432	4.17	-6.885
982	0.982	7.797	-26.863	8.87	1.293	-18.704	-89.111	-29.33	-4.944
983	0.983	3.555	-18.937	-7.35	-1.463	-20.798	-103.417	49.911	14.424
984	0.984	-5.336	-22.429	-13.684	11.263	-34.3	-90.242	17.279	-3.381
985	0.985	-8.816	-19.35	-31.049	22.891	-29.015	-78.45	-12.357	-19.641
986	0.986	-7.836	-20.335	-24.066	8.015	-24.32	-67.615	-21.275	-0.472
987	0.987	-14.606	-17.832	-13.436	-20.979	-14.257	1.452	3.167	12.31
988	0.988	-10.338	-10.483	-15.398	16.551	5.305	10.339	-48.461	-22.729
989	0.989	-14.41	-9.524	10.909	-28.922	36.457	2.165	-55.164	-47.904
990	0.99	-22.365	-5.273	14.56	13.652	15.676	-5.237	-110.306	-25.138
991	0.991	-21.411	-6.049	-16.454	-36.325	4.397	-11.9	-43.644	-37.561
992	0.992	-18.542	-6.633	-12.438	-42.955	-5.729	-30.16	-106.328	-48.812
993	0.993	-8.922	-3.357	13.864	-24.786	-8.902	-24.788	-16.82	-31.803
994	0.994	-15.375	-1.646	23.94	-30.206	-6.255	-29.846	138.375	-28.758
995	0.995	-26.271	-4.193	-10.515	-55.382	-8.826	-16.318	117.23	-37.148
996	0.996	-16.288	1.189	-14.975	-14.204	-15.85	-3.919	59.532	-34.675
997	0.997	-15.188	-0.794	14.063	-30.763	-9.53	-7.579	-28.05	-23.081
998	0.998	-11.744	-1.425	-4.713	-25.811	-11.535	-10.844	83.022	8.85
999	0.999	-8.666	-10.38	-14.811	-12.305	-16.828	23.616	10.7	77.579
1000	1	-13.524	-9.265	-11.768	0.021	-24.807	28.025	-134.006	87.494
1001	1.001	-17.793	-22.482	-14.54	18.74	-26.18	32.025	0.862	60.832
1002	1.002	-21.834	-24.285	-27.351	-19.003	-17.261	43.128	18.33	-28.79
1003	1.003	-28.394	-35.373	-34.358	-3.941	-13.757	19.199	2.488	-64.415
1004	1.004	-30.904	-28.254	-49.291	-26.702	-14.711	28.404	-40.698	-53.572
1005	1.005	-33.238	-24.621	-47.352	2.371	-23.605	36.667	-80.229	-24.017
1006	1.006	-22.385	-16.334	-28.019	43.988	-15.279	39.146	-20.765	-15.215
1007	1.007	-11.35	-17.344	-35.622	-5.92	0.787	18.051	98.512	-7.138
1008	1.008	-7.095	-10.616	-37.977	0.672	26.553	-7.486	50.897	-14.535
1009	1.009	-8.291	-11.438	-10.333	-29.696	43.613	-24.523	7.77	-21.065
1010	1.01	-7.174	-12.268	23.701	-2.037	27.967	-33.813	-31.636	-14.941
1011	1.011	-10.312	-17.168	10.073	-7.067	2.414	-53.538	-19.771	-9.446
1012	1.012	-7.446	-13.949	5.915	-2.617	-0.906	-87.022	12.513	-14.512
1013	1.013	-13.49	-11.124	2.14	-40.113	-16.625	-91.474	-17.317	-19.092
1014	1.014	-20.892	-12.561	39.773	-45.134	-42.199	-87.387	-62.06	-15.218
1015	1.015	-21.918	-14.013	44.701	-31.624	-38.935	-53.315	-102.742	-11.677
1016	1.016	-14.045	-15.277	3.388	-10.878	-54.663	-48.848	-65.725	-8.516
1017	1.017	-0.166	-11.704	-13.143	-14.494	-57.44	5.346	-45.782	7.093
1018	1.018	5.577	-12.193	-18.255	9.361	-44.749	27.42	-63.927	9.846
1019	1.019	24.839	-12.682	-13.868	0.137	-28.56	34.036	19.3	-7.938
1020	1.02	27.279	-12.399	-26.306	-42.456	-17.964	-8.543	31.042	-10.408
1021	1.021	10.97	-17.524	-30.001	0.1	3.286	30.14	-23.096	-16.943
1022	1.022	-8.226	-19.533	-26.711	-16.426	45.811	55.335	6.641	-30.625
1023	1.023	-36.53	-10.664	-17.458	28.98	76.163	32.527	-2.141	-32.567
1024	1.024	-70.632	-7.033	-25.847	34.851	37.415	-5.005	38.387	-8.904
1025	1.025	-75.122	-13.093	-18.428	40.168	-28.237	-20.085	45.518	7.974
1026	1.026	-54.462	-10.039	-16.232	14.932	-19.353	-15.637	11.928	4.746
1027	1.027	-50.837	-12.973	-27.002	1.292	-11.21	-36.361	-43.166	-37.993
1028	1.028	-36.562	-14.173	-36.748	-44.682	-18.499	-32.771	-80.084	-44.138
1029	1.029	-26.545	-18.477	-31.551	-38.83	1.502	-29.561	-60.14	-38.82
1030	1.03	-10.906	-16.204	-39.499	-22.467	-1.545	-15.49	-17.668	-13.786
1031	1.031	-2.617	-8.322	-35.079	0.018	-19.683	-6.203	-1.323	8.915
1032	1.032	-5.156	-13.616	-25.125	-15.206	-14.229	-3.501	74.385	-11.919
1033	1.033	-2.858	-16.58	-28.871	-19.809	-19.268	-16.41	47.692	-12.6
1034	1.034	3.481	-10.632	-15.77	-57.542	-5.809	-14.195	-49.896	-8.98
1035	1.035	-14.023	-14.751	6.95	-52.642	6.424	-16.304	-62.994	-19.1
1036	1.036	-11.79	-15.392	22.495	-39.278	9.956	-10.407	-98.647	-16.064
1037	1.037	-18.258	-16.021	19.665	-1.979	-13.933	-12.029	-66.153	-7.774
1038	1.038	-8.634	-14.317	1.785	-17.278	-4.65	5.464	81.979	-0.25
1039	1.039	0.027	-13.958	4.025	-3.915	3.678	-1.491	103.105	34.703
1040	1.04	-4.686	-16.31	6.086	33.435	-9.056	13.371	7.001	-0.615
1041	1.041	-0.489	-18.453	4.122	28.222	-6.706	-4.044	59.429	-14.201
1042	1.042	11.296	-13.23	-11.801	5.151	-0.318	-20.298	11.893	-10.161
1043	1.043	9.74	-5.309	-22.5	-24.169	-13.874	-30.974	-31.152	8.583
1044	1.044	-6.164	-8.413	-12.864	-13.205	-12.146	-32.904	-17.917	11.919
1045	1.045	12.925	-9.396	-4.196	3.561	-10.609	-52.2	-53.631	-9.895
1046	1.046	-4.97	-8.634	-5.82	44.164	5.244	-44.677	0.65	-35.457
1047	1.047	-16.645	-14.259	-13.058	-5.958	7.35	-37.754	50.054	-38.771
1048	1.048	-31.606	-14.854	-19.519	-39.605	1.533	-18.543	5.452	-48.025
1049	1.049	-25.854	-18.169	-23.108	-21.553	-21.317	20.01	-67.855	-56.191
1050	1.05	-31.106	-10.443	-17.998	-16.329	-37.005	47.772	-77.873	-63.645
1051	1.051	-48.512	-9.462	-28.943	-61.939	-62.554	62.918	-51.361	-28.6
1052	1.052	-36.882	-8.477	-10.266	-31.699	-52.483	40.113	-27.016	-23.602
1053	1.053	-17.706	-21.62	-12.882	-92.847	-36.791	19.421	-19.669	-10.174
1054	1.054	-4.911	-19.672	-19.949	-68.625	-22.631	8.186	-39.649	27.259
1055	1.055	-30.634	-21.39	-17.907	-31.88	-15.04	-15.638	51.871	42.228
1056	1.056	-20.562	-19.811	-4.439	-38.651	-12.685	-56.54	65.024	-8.183
1057	1.057	-17.432	-15.511	-13.2	-32.812	-14.795	-62.04	-66.308	-1.668
1058	1.058	2.364	-11.791	-5.322	-27.541	-8.956	-26.931	-83.704	-56.701
1059	1.059	4.91	-5.739	-15.437	-2.52	-3.652	-22.595	-99.606	-93.691
1060	1.06	-2.036	-0.467	-14.293	1.807	4.372	-26.714	-56.512	-33.177
1061	1.061	-8.376	4.408	-17.755	14.094	8.68	-7.971	140.887	40.149
1062	1.062	1.356	0.181	-22.971	-27.609	17.556	-11.303	112.813	89.494
1063	1.063	-0.326	0.996	-14.058	-0.03	23.416	-27.009	-15.324	116.16
1064	1.064	-4.921	1.618	-12.882	14.981	15.97	-12.928	7.925	42.793
1065	1.065	-9.129	3.575	-13.806	-35.34	1.224	-20.499	-13.274	13.203
1066	1.066	-15.442	1.855	-18.619	-41.937	-5.17	-4.286	-32.546	-31.462
1067	1.067	-14.213	-6.065	-17.885	-35.996	0.507	-14.946	-49.985	-104.695
1068	1.068	-0.224	-7.212	-20.258	-30.694	-8.36	-36.236	-34.063	-55.201
1069	1.069	-17.579	-4.093	-12.374	24.806	-16.312	0.772	67.079	79.223
1070	1.07	-33.744	-18.783	-28.461	17.515	-12.024	15.867	-51.104	60.074
1071	1.071	-31.543	-33.668	-30.822	37.459	2.369	-25.383	-130.443	7.612
1072	1.072	-17.97	-58.82	-7.449	19.294	-11.089	-19.897	-115.92	23.514
1073	1.073	-26.675	-35.019	8.192	46.975	-5.75	-14.711	81.632	-48.585
1074	1.074	-22.072	-25.748	50.754	11.811	-7.207	-19.094	166.247	-35.329
1075	1.075	-14.962	-34.094	32.547	7.409	-20.169	18.458	38.502	-23.4
1076	1.076	-13.838	-41.67	27.114	3.342	-32.436	43.587	61.968	9.252
1077	1.077	-17.299	-25.432	-18.375	-0.386	-49.914	66.407	-43.988	-0.518
1078	1.078	-16.299	-14.808	-48.77	30.446	-47.641	45.677	-24.829	-45.181
1079	1.079	-21.045	-9.006	-43.359	-7.225	-32.774	26.871	62.722	-20.776
1080	1.08	-16.689	-7.257	-18.189	27.977	-34.719	-24.642	15.129	-13.481
1081	1.081	-17.341	3.825	50.524	5.143	-11.914	-76.37	-85.946	-20.026
1082	1.082	-13.737	-0.316	1.197	17.597	16.31	-29.637	-72.783	-38.137
1083	1.083	-3.589	-1.395	-25.465	28.864	72.996	-35.725	-108.232	-54.492
1084	1.084	15.274	-2.484	15.225	-22.533	97.39	-96.808	-53.945	-59.454
1085	1.085	7.829	4.935	7.948	14.481	75.391	-105.034	15.135	-54.94
1086	1.086	-3.724	-7.778	1.469	34.486	14.842	-83.013	-11.603	-50.797
1087	1.087	-31.353	-12.945	-28.807	-32.557	-42.037	17.811	-68.498	-39.477
1088	1.088	-27.642	-14.43	-23.298	-23.463	-34.629	61.066	-46.334	-15.557
1089	1.089	-10.556	-13.01	-18.188	-47.668	-41.124	74.455	-66.013	-6.106
1090	1.09	-19.775	-21.85	-50.041	-25.405	-47.008	15.071	1.362	-25.665
1091	1.091	-45.265	-30.098	-45.903	-18.63	-30.466	4.539	-7.401	-33.085
1092	1.092	-41.897	-18.221	-34.607	24.035	-25.388	14.76	-64.101	-21.368
1093	1.093	-7.365	-19.698	-24.489	7.613	-20.879	-11.655	47.175	-53.201
1094	1.094	15.508	-12.475	-21.337	2.571	-16.776	-52.191	254.244	-39.553
1095	1.095	19.603	-16.099	-18.552	-38.617	-13.052	29.222	0.686	23.016
1096	1.096	0.822	-12.581	-15.937	-33.173	-9.707	40.077	-33.379	31.956
1097	1.097	-2.545	-13.52	0.431	-58.177	-12.74	-48.767	-126.183	-8.679
1098	1.098	-5.709	-6.72	6.922	-62.529	-9.985	-36.924	14.76	-75.389
1099	1.099	-25.477	-19.85	5.083	0.108	-12.464	-47.699	91.517	23.185
1100	1.1	-53.756	-37.228	-0.03	-44.467	-19.414	-17.951	21.82	62.689
1101	1.101	-50.111	-39.502	-10.953	-19.946	-21.524	-8.917	0.838	50.859
1102	1.102	-40.081	-28.8	-12.227	-12.469	-15.702	-0.651	-18.019	40.045
1103	1.103	-36.957	-22.936	-10.96	-18.868	-20.883	-7.921	-0.198	10.535
1104	1.104	-22.721	-17.644	-21.692	11.697	-25.463	-1.275	-47.549	37.419
1105	1.105	-9.867	-12.955	-14.44	6.543	-15.319	29.17	-61.895	29.523
1106	1.106	-16.773	-11.588	-13.189	1.776	4.304	23.783	82.745	7.626
1107	1.107	-23.087	-10.424	-9.607	-48.331	1.689	18.725	25.1	14.261
1108	1.108	2.122	-11.584	-8.54	-41.562	-21.45	-4.179	7.589	-28.279
1109	1.109	5.457	-6.362	-13.269	-59.502	-24.457	-58.422	-8.312	-0.656
1110	1.11	-16.37	0.412	-22.841	-42.786	-10.257	-65.836	-80.501	-25.858
1111	1.111	-24.691	1.201	-23.903	-37.45	28.305	-45.951	-40.992	-30.29
1112	1.112	-22.18	-6.129	-27.299	-23.638	100.526	-51.963	-5.182	-1.188
1113	1.113	-15.181	-5.162	-30.317	-44.158	31.478	-13.276	-59.333	-19.923
1114	1.114	-17.268	7.989	-27.332	-85.561	-31.004	-8.215	29.468	-43.691
1115	1.115	-30.743	2.168	-14.081	-35.425	-39.131	42.164	17.762	-46.794
1116	1.116	-14.781	3.915	3.432	25.313	57.209	22.258	-14.575	-89.468
1117	1.117	4.425	2.366	1.203	66.106	70.332	40.442	-44.018	-83.667
1118	1.118	-3.095	-7.723	-0.834	14.576	-37.074	1.716	-88.706	-45.157
1119	1.119	-19.323	-6.556	-14.296	-72.75	-51.381	26.848	-113.236	30.425
1120	1.12	-8.663	-7.671	-5.484	-36.92	-64.541	4.055	-46.513	41.317
1121	1.121	8.752	-4.572	2.538	-4.202	-52.742	-50.053	-73.387	-7.982
1122	1.122	6.457	0.247	1.279	5.892	-41.902	-101.703	-0.304	-52.741
1123	1.123	21.471	13.381	-4.978	-2.817	-12.291	-41.055	-69.562	-44.682
1124	1.124	8.021	11.498	-6.014	5.507	14.421	-16.541	-132.067	-37.467
1125	1.125	2.823	2.874	1.482	42.67	22.578	5.603	-9.882	-31.015
1126	1.126	-20.919	-8.1	0.621	49.407	15.249	-1.006	217.666	-0.779
1127	1.127	-17.579	-12.299	-3.563	92.128	8.727	-7.117	62.608	15.507
1128	1.128	-45.74	-26.534	-7.607	42.323	-9.408	9.237	-21.849	30.455
1129	1.129	-34.349	-36.12	-12.447	-31.431	-14.802	14.087	55.017	89.973
1130	1.13	-37.542	-62.354	-10.5	-21.457	0.3	36.661	124.75	16.624
1131	1.131	-28.232	-96.354	-11.059	-48.042	-13.284	65.528	61.202	-12.992
1132	1.132	-2.717	-55.062	-15.816	-23.506	-17.388	38.992	-35.199	-39.702
1133	1.133	-12.864	-38.562	-16.368	-45.408	-36.232	42.14	-17.972	-15.302
1134	1.134	-22.292	-23.437	-25.252	-25.31	-60.066	13.941	-2.26	-7.927
1135	1.135	-2.683	-18.99	-26.375	-19.192	-13.092	-35.377	11.978	-27.839
1136	1.136	4.796	-14.956	-22.867	-24.544	-6.601	-55.364	-27.585	-33.828
1137	1.137	2.492	-18.684	-15.511	-49.548	-49.284	-122.537	-63.246	-39.212
1138	1.138	-12.353	-15.435	-20.377	-35.935	-54.791	-185.087	-74.186	-64.238
1139	1.139	-21.922	-12.386	-19.618	-31.889	-59.883	-144.504	-44.655	-50.601
1140	1.14	-16.623	-20.736	-14.027	2.183	-37.124	-166.638	-53.587	-29.809
1141	1.141	-33.949	-18.226	-14.658	70.926	8.646	-173.123	-61.647	-18.529
1142	1.142	-31.524	-11.242	-11.4	80.785	2.558	-93.687	-83.655	-8.548
1143	1.143	0.536	-0.545	-16.831	71.894	7.889	69.169	-90.23	0.723
1144	1.144	-12.872	1.439	-20.317	31.215	2.738	185.554	-35.208	26.227
1145	1.145	24.89	10.193	-29.035	38.524	-1.843	79.687	75.969	16.169
1146	1.146	50.181	8.683	-35.039	-48.979	2.111	98.896	28.119	19.305
1147	1.147	18.286	1.534	-27.691	-37.181	13.255	46.477	71.115	-23.258
1148	1.148	-27.581	-4.868	-18.792	-69.77	9.887	30.573	110.39	-29.245
1149	1.149	-21.621	-15.732	-27.115	-40.155	6.729	-12.578	2.934	9.432
1150	1.15	-16.208	-17.116	-13.188	-31.192	-1.624	0.61	-98.034	44.781
1151	1.151	-21.281	-23.547	4.208	-39.243	-9.178	-11.169	-190.232	22.034
1152	1.152	-53.26	-22.435	-2.806	-46.485	-11.486	-0.388	-202.15	-40.485
1153	1.153	-90.824	-34.268	-4.974	-66.407	-9.342	-10.273	-39.509	-85.23
1154	1.154	-45.326	-10.501	0.783	-84.588	-7.404	-19.218	170.018	-93.39
1155	1.155	-39.273	13.29	2.464	-34.65	1.305	-11.132	254.395	-26.617
1156	1.156	-33.779	16.392	0.871	12.122	-12.996	10.923	74.893	18.117
1157	1.157	-8.564	13.65	-9.232	30.256	-7.186	44.45	51.815	26.232
1158	1.158	5.012	11.066	-12.936	-19.754	-8.983	50.506	-11.793	48.263
1159	1.159	0.988	4.029	-16.436	-13.236	5.228	45.125	-31.096	14.662
1160	1.16	19.729	-10.947	-11.229	-43.545	18.688	19.921	-13.698	8.523
1161	1.161	9.564	-20.692	-4.483	-4.689	20.384	-2.974	-29.591	2.944
1162	1.162	-18.802	-8.538	-2.001	20.61	6.07	-7.037	42.468	38.086
1163	1.163	-30.105	-6.984	-1.269	16.321	8.035	-56.141	-23.369	15.243
1164	1.164	-53.957	-8.299	-10.792	12.378	9.677	-62.656	-106.665	-30.617
1165	1.165	-63.269	-27.758	-17.217	1.247	17.463	-32.224	-160.483	11.96
1166	1.166	-20.671	-25.006	-18.401	4.679	1.522	6.566	-130.419	50.703
1167	1.167	-2.431	-12.203	-15.312	14.15	-30.376	1.606	4.08	-4.794
1168	1.168	3.011	-37.947	-12.433	5.994	-43.891	-11.858	138.273	-41.702
1169	1.169	-2.027	-61.772	-22.149	-22.096	-31.569	-40.827	85.638	-61.569
1170	1.17	2.408	-27.352	-18.525	-25.68	-20.387	-59.505	69.809	-79.648
1171	1.171	-18.288	-13.832	-24.575	-35.641	-17.143	-35.616	84.187	-29.669
1172	1.172	-67.444	-17.908	-31.977	-32.423	-26.451	-63.776	18.358	-9.69
1173	1.173	-47.523	-51.99	-19.264	-24.014	-23.736	-89.998	6.642	-3.708
1174	1.174	19.583	-56.444	-14.1	-57.463	-41.492	-38.342	-25.781	1.71
1175	1.175	-7.224	-27.411	-12.607	-25.491	-39.097	72.899	-55.377	26.911
1176	1.176	0.781	-23.741	-2.579	-21.365	-62.428	120.582	-46.293	49.835
1177	1.177	-36.331	-27.041	1.075	-10.091	-53.072	77.517	-86.625	12.406
1178	1.178	-83.304	-17.761	-2.44	-33.846	-10.448	90.687	-138.131	-63.184
1179	1.179	-16.288	-9.474	-5.58	-5.622	19.947	102.577	-77.41	-95.594
1180	1.18	46.149	8.256	3.29	-2.067	47.607	-38.442	-3.797	-65.869
1181	1.181	70.439	1.21	-7.563	-46.855	52.667	-19.231	45.849	-56.921
1182	1.182	92.392	7.497	-11.832	-40.944	75.515	-36.61	37.152	-65.047
1183	1.183	112.271	13.235	-23.653	-35.617	46.507	-179.847	-3.44	-57.708
1184	1.184	81.801	29.053	-12.616	-30.694	42.855	-6.669	-10.853	-37.76
1185	1.185	-1.515	39.685	-13.97	37.906	19.067	-76.423	35.928	-7.361
1186	1.186	-85.032	30.002	-5.057	-31.272	-27.876	-55.448	-18.999	-12.793
1187	1.187	-117.598	7.162	-6.206	-4.629	-74.621	40.681	-11.629	-68.365
1188	1.188	-127.496	4.06	-11.418	68.581	-68.575	58.114	-5.035	-1.617
1189	1.189	-65.009	-15.695	-2.527	19.093	-40.859	42.187	-47.666	7.208
1190	1.19	-73.184	-38.915	-1.432	10.053	-15.626	-145.757	-64.13	15.273
1191	1.191	-80.661	-54.636	-8.856	50.578	-1.996	-120.234	-49.045	111.623
1192	1.192	-74.136	-63.004	-13.734	43.195	2.141	-97.074	-35.502	45.845
1193	1.193	-43.802	-50.208	-12.997	49.722	28.5	-76.013	2.06	34.028
1194	1.194	-82.533	-33.884	-5.663	31.437	31.815	-18.187	77.809	1.559
1195	1.195	-6.89	-27.425	-10.546	-18.684	9.95	-0.492	110.498	11.566
1196	1.196	47.351	-2.219	-9.804	-25.487	-15.581	15.462	2.134	20.581
1197	1.197	57.275	14.894	-5.784	16.759	-18.871	1.309	-12.096	-19.927
1198	1.198	66.151	18.096	-10.655	-44.553	-28.162	-11.665	-25.184	-27.257
1199	1.199	9.152	4.005	-15.308	-36.776	-47.957	-23.424	-60.68	-74.15
1200	1.2	16.376	1.442	-12.439	-74.022	-60.761	9.037	-6.475	-19.245
1201	1.201	22.835	3.671	-4.514	-67.744	-63.084	78.232	3.327	32.376
1202	1.202	4.524	-7.085	-15.352	23.519	-43.947	33.626	-5.682	25.7
1203	1.203	-23.313	2.566	-8.203	10.097	-26.181	41.866	-30.137	-16.973
1204	1.204	-38.553	-16.744	-9.391	21.659	-19.258	34.44	-96.841	-33.457
1205	1.205	-43.077	-29.418	-17.741	53.948	-21.475	14.221	1.907	-58.58
1206	1.206	-30.788	1.044	-20.851	24.17	7.431	-40.97	-90.005	-35.771
1207	1.207	-12.034	21.824	-27.635	-2.71	44.863	-48.688	89.029	-14.994
1208	1.208	-8.674	10.678	-33.66	-10.929	59.859	-42.312	63.502	26.708
1209	1.209	38.385	7.459	-31.37	-122.149	27.814	-0.001	-52.852	54.474
1210	1.21	58.303	-1.786	-26.579	-138.201	-1.31	16.262	-73.959	39.418
1211	1.211	40.045	-32.904	-16.572	-95.241	-20.142	-9.091	60.72	-29.236
1212	1.212	1.216	-70.416	-9.457	-82.248	-3.168	-41.126	8.238	-58.812
1213	1.213	-24.082	-85.458	-10.662	-46.767	31.201	-12.186	-134.869	-67.718
1214	1.214	-47.173	-98.939	-7.218	-36.127	17.553	6.408	-230.954	-59.621
1215	1.215	-85.036	-53.007	-10.376	-26.45	-45.063	2.947	-248.425	-67.063
1216	1.216	-80.206	-34.782	-13.349	-17.707	-54.079	-12.835	-9.955	-73.693
1217	1.217	-39.085	-7.046	-5.485	6.494	-46.081	-15.612	501.675	-43.352
1218	1.218	-22.655	-1.945	-0.321	-45.437	-38.889	-28.483	135.895	-4.731
1219	1.219	-27.632	2.526	-3.274	-39.134	-45.63	-35.587	-63.481	10.269
1220	1.22	-41.176	-1.521	-2.559	-9.016	-27.58	-42.143	-3.241	51.413
1221	1.221	-20.492	-12.689	-3.392	-3.855	-22.288	-71.322	51.507	1.395
1222	1.222	-16.888	-2.508	-1.517	21.084	-17.367	-75.493	1.436	21.304
1223	1.223	11.827	-11.145	-8.942	43.698	-21.91	-64.452	-44.06	15.268
1224	1.224	28.732	-20.478	-15.776	22.78	-17.907	-13.163	-2.96	-12.459
1225	1.225	25.666	-17.892	-27.249	11.333	-23.956	63.39	-40.677	-37.69
1226	1.226	17.315	-20.529	-36.026	3.588	-12.757	26.47	-6.807	-33.267
1227	1.227	4.536	-18.333	-28.148	6.695	-2.749	73.39	-37.922	4.258
1228	1.228	-16.552	-3.551	-18.132	9.645	12.874	6.239	-79.743	-14.951
1229	1.229	-53.487	25.432	-27.087	17.765	26.988	15.103	-108.003	0.031
1230	1.23	-28.273	13.108	-33.151	-10.637	-1.281	23.143	-82.578	-13.674
1231	1.231	-5.461	16.864	-30.117	-21.986	2.338	30.248	-59.423	-1.402
1232	1.232	-34.517	27.051	-23.423	1.653	-7.875	36.641	4.008	-5.119
1233	1.233	-15.743	24.046	-33.177	-1.537	-17.357	18.213	100.166	-8.444
1234	1.234	-12.425	-1.449	-26.879	6.701	-14.853	23.375	82.728	-5.38
1235	1.235	3.186	-4.711	-25.793	-6.137	-27.752	8.246	3.184	2.942
1236	1.236	-39.583	-7.741	-16.19	-31.89	-20.885	-51.503	-11.081	10.536
1237	1.237	-58.029	-10.389	-7.347	12.771	-10.348	-124.947	-24.266	-1.047
1238	1.238	-63.701	-2.761	10.581	18.754	-0.792	-55.769	35.249	30.867
1239	1.239	-38.769	-18.942	49.006	13.337	-20.254	-10.883	24.353	26.447
1240	1.24	29.808	13.021	43.512	8.219	-2.538	-2.598	14.424	5.748
1241	1.241	-39.31	8.577	8.215	-33.024	32.428	49.061	5.479	-28.372
1242	1.242	-30.32	-45.607	3.684	-27.575	37.424	82.621	-18.939	3.597
1243	1.243	-22.028	-67.661	-17.105	-22.483	32.954	15.576	-55.887	-42.214
1244	1.244	-29.224	-61.051	1.585	9.498	28.89	-46.893	-75.799	-97.176
1245	1.245	-62.627	-30.624	-15.515	21.88	2.564	-6.219	-20.728	-75.127
1246	1.246	-44.332	-58.28	-6.286	33.042	5.822	-87.565	16.419	-81.743
1247	1.247	-5.506	-73.373	-9.045	50.007	2.661	-141.606	36.312	-14.679
1248	1.248	19.741	-13.74	-21.859	21.708	28.14	-32.95	-6.419	47.592
1249	1.249	42.645	43.19	-5.64	-12.431	-9.654	10.256	-22.938	55.485
1250	1.25	30.257	65.264	-16.33	10.397	-44.906	-108.126	-18.012	47.828
1251	1.251	19.024	58.673	-14.436	-18.653	-31.357	-92.21	-22.532	41.005
1252	1.252	29.085	-20.705	-16.213	-29.88	-18.951	-77.733	-18.606	-14.074
1253	1.253	-5.368	-74.956	-8.319	-46.827	-15.201	67.115	7.697	-80.871
1254	1.254	-18.918	-84.904	-9.697	-56.042	15.87	201.902	-16.238	-107.688
1255	1.255	10.104	-40.328	-24.033	-47.624	36.72	114.491	11.887	14.263
1256	1.256	-46.601	-32.326	-29.857	-9.054	2.794	194.077	-14.449	-38.351
1257	1.257	-87.254	-39.77	-24.634	-69.977	-10.615	35.168	-45.483	-54.285
1258	1.258	-35.61	-33.273	-19.989	-61.815	-6.416	56.208	-41.342	-39.961
1259	1.259	-2.187	-15.193	-9.912	-10.118	-17.534	-39.958	-67.615	-26.731
1260	1.26	40.383	-20.724	-0.979	-16.744	-41.273	-57.214	-36.716	-38.524
1261	1.261	56.849	-15.784	-9.256	-10.735	-44.346	-136.489	-24.404	-27.709
1262	1.262	31.734	-20.311	-12.302	-27.082	-36.049	-121.846	-81.033	21.572
1263	1.263	100.497	-24.49	-19.024	18.571	-18.231	-55.812	-105.383	12.67
1264	1.264	110.39	-20.936	-9.3	0.574	-15.853	-43.889	-9.079	20.804
1265	1.265	-6.078	-4.004	-8.082	-37.941	-9.419	-54.725	56.63	13.437
1266	1.266	-53.736	-19.726	-9.174	-12.575	-11.363	-44.925	20.955	19.895
1267	1.267	-97.003	-11.434	-14.312	47.3	-6.137	-18.333	75.325	1.444
1268	1.268	-136.51	11.776	-20.989	39.421	-10.751	5.974	144.975	-15.234
1269	1.269	-76.832	2.48	-18.37	2.741	-9.344	13.231	118.438	-30.466
1270	1.27	-44.299	-0.236	-12.657	-3.577	-10.415	-6.784	110.298	-16.981
1271	1.271	-14.603	-38.744	-14.489	-33.676	-16.269	-12.866	13.919	-21.027
1272	1.272	-5.568	-0.053	-8.385	-16.962	-32.174	36.965	0.73	5.168
1273	1.273	18.961	65.53	-5.961	-11.632	-43.64	30.276	-82.708	15.172
1274	1.274	-62.325	110.212	-7.806	-15.771	-49.897	-12.252	-50.229	24.427
1275	1.275	-29.639	102.043	0.976	-3.108	-47.823	-39.871	-40.372	-6.724
1276	1.276	-39.442	79.945	-4.98	-6.556	-21.369	-54.831	-49.373	-10.802
1277	1.277	-66.1	46.422	-14.602	-23.393	-2.455	-31.953	-8.819	-22.016
1278	1.278	-90.373	-20.789	-15.686	11.242	0.968	-2.844	-30.96	-18.751
1279	1.279	-38.611	-101.541	-9.597	-11.426	16.773	23.469	-24.459	9.376
1280	1.28	62.256	-90.72	-8.543	-23.642	53.854	40.482	-6.351	5.595
1281	1.281	47.933	-120.324	-5.56	-12.274	99.423	6.025	-0.938	-39.291
1282	1.282	8.444	-75.613	-11.47	-49.838	105.531	37.933	-36.11	-33.407
1283	1.283	-27.194	-34.995	-9.057	-34.562	55.734	-24.597	-67.936	-17.032
1284	1.284	5.3	-12.992	-10.902	-29.909	-31.621	-51.34	-71.835	-22.127
1285	1.285	34.844	-46.561	-12.729	-17.335	-67.105	5.483	-75.391	-35.737
1286	1.286	25.955	-52.635	-16.678	-35.919	-77.843	-2.006	-37.612	-23.443
1287	1.287	17.813	-80.389	-8.624	-25.679	-67.859	-76.122	28.007	-19.838
1288	1.288	10.426	-65.364	-0.175	9.018	-41.024	-125.694	1.296	-9.851
1289	1.289	-9.458	-33.482	-5.266	32.067	-16.513	-99.125	-23.03	5.792
1290	1.29	-76.526	-21.145	-8.02	-30.282	-9.048	-58.507	-30.359	48.346
1291	1.291	-138.907	-17.495	-10.412	-39.059	-15.504	-65.789	-10.424	5.742
1292	1.292	-146.954	-14.252	-11.117	-63.34	-21.375	-32.18	-28.61	-77.503
1293	1.293	-80.074	-11.25	-7.582	-41.193	-15.852	59.464	-0.987	-41.934
1294	1.294	-17.438	-3.038	-12.199	-7.686	-10.731	98.949	-26.222	-52.852
1295	1.295	23.319	20.069	-21.055	10.57	-6.213	15.478	-76.578	-23.342
1296	1.296	30.746	41.823	-24.71	16.072	6.201	4.524	24.283	21.347
1297	1.297	37.379	16.141	-23.51	31.282	9.905	33.922	96.61	94.699
1298	1.298	31.475	-1.023	-24.439	17.866	-0.128	42.609	4.691	65.155
1299	1.299	26.185	-4.19	-15.5	-19.657	-21.949	18.194	16.585	74.203
1300	1.3	21.283	4.132	-11.962	-14.618	-36.084	40.275	27.416	49.921
1301	1.301	7.832	11.764	-8.812	-1.1	-28.562	-20.301	76.669	-31.418
1302	1.302	-12.817	18.82	-9.717	2.918	-35.533	-12.141	-39.933	-107.171
1303	1.303	-31.541	25.231	-15.658	-0.798	-33.399	-19.456	39.617	-57.76
1304	1.304	-28.249	38.781	-17.932	-10.874	-43.062	-12.641	-3.558	-12.937
1305	1.305	-25.161	15.971	-15.95	36.141	-23.677	-18.353	-16.754	-20.952
1306	1.306	0.409	0.355	-23.272	16.221	-0.415	-1.705	-28.536	-72.404
1307	1.307	24.185	-2.292	-20.342	-1.931	21.461	23.659	-17.737	-92.246
1308	1.308	39.812	0.312	-24.56	3.475	35.574	-26.648	-27.684	-98.232
1309	1.309	14.278	-11.184	-25.294	-1.58	28.019	-100.608	-18.866	-26.095
1310	1.31	-9.477	-38.741	-21.762	-24.36	30.326	-150.15	-10.795	-16.222
1311	1.311	-56.445	-64.957	-11.646	-36.742	49.452	-177.027	-32.885	-25.083
1312	1.312	-89.892	-41.038	-4.451	-55.475	21.174	-87.64	-39.473	-81.926
1313	1.313	-59.503	-25.253	-0.742	-24.48	2.382	43.355	-33.499	-59.771
1314	1.314	-64.897	-33.448	-6.726	-3.68	-7.682	130.717	-38.877	-12.847
1315	1.315	0.718	-25.788	-16.372	-7.342	-4.584	146.523	-13.539	78.784
1316	1.316	63.141	-18.712	-28.13	-45.112	-7.274	132.152	-17.762	170.984
1317	1.317	22.395	-12.256	-23.458	-9.929	-14.797	66.324	-21.726	135.468
1318	1.318	-44.504	-17.995	-22.085	-69.472	-17.081	54.531	-40.502	59.683
1319	1.319	0.065	-19.663	-18.386	-28.797	-40.464	22.107	-37.243	-9.371
1320	1.32	-56.904	-33.942	-17.212	-21.459	-56.114	12.378	9.763	-54.048
1321	1.321	-64.309	-24.254	-16.224	-1.542	-47.769	3.627	56.595	19.307
1322	1.322	-57.736	-12.094	-11.353	-19.765	-24.527	11.86	1.466	-30.014
1323	1.323	-63.735	-20.017	-5.316	-25.226	-8.84	-99.097	-20.773	-56.61
1324	1.324	-36.061	-12.76	3.62	-20.203	-11.551	-51.463	-1.009	-97.205
1325	1.325	39.569	-13.791	19.324	2.653	-9.048	-65.852	41.468	-74.984
1326	1.326	28.738	-10.218	4.455	15.074	-6.763	-26.363	46.814	-68.335
1327	1.327	-40.368	1.631	-5.213	11.435	3.822	-38.143	11.528	-1.182
1328	1.328	-31.467	3.175	-6.97	14.737	9.576	-27.258	-11.326	61.37
1329	1.329	-7.033	-12.78	-8.534	5.514	14.769	-17.244	-7.318	37.121
1330	1.33	44.731	-44.856	-4.287	-2.792	3.729	-26.098	-33.697	74.233
1331	1.331	51.486	-40.517	-7.997	-36.268	-15.033	-17.95	-43.787	13.784
1332	1.332	33.381	-11.596	-2.021	-22.726	-43.253	-25.324	-34.492	-26.804
1333	1.333	27.955	7.128	-9.403	-43.517	-31.99	-31.847	-26.171	-34.086
1334	1.334	53.05	3.837	-16.189	-24.791	-28.694	-1.474	-23.681	-27.466
1335	1.335	-15.674	-11.818	-18.735	-34.884	-13.08	26.186	-26.011	2.964
1336	1.336	-25.554	-9.113	-14.707	-37.987	-15.874	21.251	-11.12	-13.473
1337	1.337	-16.607	-16.665	-16.662	-57.762	-18.466	7.658	-5.289	-18.473
1338	1.338	-73.479	-23.655	-14.752	-24.305	-11.577	3.536	-17.39	-31.977
1339	1.339	-66.136	-30.067	-10.718	7.623	-13.796	-53.267	-6.291	-44.322
1340	1.34	-46.223	-20.387	-11.132	20.039	-11.917	-110.275	-1.978	-47.951
1341	1.341	-52.297	-8.175	-3.799	1.235	0.212	-102.986	-16.254	-57.951
1342	1.342	-57.807	-3.514	-0.718	18.289	8.074	-56.188	12.812	-10.9
1343	1.343	-52.811	3.664	-1.695	59.126	0.865	-25.829	8.776	-4.319
1344	1.344	-39.225	23.219	-7.722	31.47	1.996	-9.168	-25.217	-10.218
1345	1.345	-18.444	42.978	-5.434	6.358	5.47	66.874	-29.611	-37.853
1346	1.346	15.733	35.479	-14.938	-25.534	0.293	77.79	-83.82	-32.738
1347	1.347	2.277	23.919	-18.634	-37.869	-10.477	48.209	-105.84	-19.059
1348	1.348	-18.311	13.279	-24.674	18.925	-11.804	-14.169	-31.847	-39.595
1349	1.349	-14.556	-15.767	-25.716	-5.415	-0.001	-22.186	37.219	-5.436
1350	1.35	-11.242	-78.297	-30.627	31.539	-7.965	-73.797	99.726	-46.582
1351	1.351	-1.966	-87.217	-33.194	11.581	-9.412	-53.812	75.32	-30.094
1352	1.352	0.728	-79.117	-25.874	-6.683	-5.838	-23.543	-21.047	-25.082
1353	1.353	3.214	-71.792	-11.193	-34.339	-9.409	-73.585	18.34	-93.887
1354	1.354	-3.783	-65.242	-13.348	-29.304	-6.397	-40.156	6.506	-64.334
1355	1.355	-14.469	-34.881	-11.457	-33.745	-7.388	-58.377	-26.06	-37.633
1356	1.356	-12.529	-18.489	-9.75	-21.32	-13.331	-30.72	3.493	35.684
1357	1.357	-14.28	-33.671	-14.426	-17.593	-5.856	-5.518	12.336	85.015
1358	1.358	-15.844	-38.212	-10.187	6.222	-10.574	35.813	20.402	129.764
1359	1.359	-22.971	-17.598	-11.362	-22.025	-11.307	85.843	-16.637	72.862
1360	1.36	-8.636	-6.49	-12.526	12.049	-8.981	52.331	-10.119	21.226
1361	1.361	4.903	-9.918	-7.296	-19.874	-12.466	46.25	-16.167	14.73
1362	1.362	-7.368	-6.968	-10.201	-23.933	-2.396	73.839	-32.657	8.834
1363	1.363	3.543	-21.203	-4.197	-42.693	-3.794	38.642	-78.171	-7.554
1364	1.364	-6.61	-3.486	-11.549	2.099	-4.998	6.915	-96.388	-12.463
1365	1.365	-26.281	8.048	-26.266	8.192	-15.878	-5.304	-79.955	-16.769
1366	1.366	-34.639	22.907	-11.385	24.714	-20.165	-8.992	-4.283	-28.974
1367	1.367	-21.816	20.943	-9.465	-30.805	-26.57	-19.082	93.451	-32.475
1368	1.368	-19.44	19.185	-18.174	-23.399	-23.11	-60.042	106.607	-8.573
1369	1.369	-4.541	23.808	-7.137	-16.819	-13.454	-87.762	23.176	-11.619
1370	1.37	9.011	30.96	-11.372	-22.83	-12.328	-92.924	-31.02	13.888
1371	1.371	-6.901	27.271	-23.152	-28.307	-11.218	-42.714	18.354	-9.979
1372	1.372	-9.059	9.261	-21.572	-3.243	-14.334	-22.811	9.509	-56.98
1373	1.373	0.585	-29.252	-17.282	-26.194	-5.416	44.359	-47.393	3.601
1374	1.374	-25.75	-45.703	-16.087	-46.98	5.444	70.936	-54.77	-86.049
1375	1.375	-29.421	-40.676	-14.888	-43.399	27.148	-18.76	-48.203	-26.511
1376	1.376	-12.309	-36.223	-3.039	-40.197	55.434	-30.64	-42.188	27.651
1377	1.377	-34.11	-32.153	4.934	-24.569	44.216	-19.797	-36.773	-21.708
1378	1.378	-71.107	-13.363	0.71	-38.793	13.283	-69.158	-11.656	-84.195
1379	1.379	-45.968	-10.055	-2.952	-10.62	-7.402	29.351	1.831	-59.737
1380	1.38	-41.504	-6.956	10.235	-7.005	-11.046	42.508	-10.624	-37.686
1381	1.381	4.376	-9.691	-1.941	9.972	-21.088	30.647	-29.489	-4.185
1382	1.382	34.781	-7.19	-6.58	44.418	-42.952	-23.557	-39.644	-10.179
1383	1.383	40.214	-9.495	-19.545	21.515	-62.703	-13.659	-24.027	28.477
1384	1.384	15.059	-11.596	-7.382	9.066	-60.156	-22.52	-21.365	13.327
1385	1.385	10.629	-13.505	-5.857	-2.127	-43.867	-63.098	-3.61	26.824
1386	1.386	-51.93	-11.753	-21.767	7.974	-33.178	48.089	3.313	14.419
1387	1.387	-43.083	-7.103	-11.18	4.907	-4.135	0.503	-7.387	3.075
1388	1.388	-18.73	11.681	-5.413	7.581	33.396	14.655	-13.27	6.21
1389	1.389	-26.181	9.177	-14.159	-15.67	18.294	54.214	-18.564	3.091
1390	1.39	-19.698	-2.442	-22.128	-12.56	22.736	42.425	-10.68	5.859
1391	1.391	-25.75	-4.566	-26.419	-55.117	18.685	9.876	10.941	-6.924
1392	1.392	-42.254	-10.36	-27.615	-36.926	-7.664	19.645	1.578	-41.933
1393	1.393	-27.206	-8.61	-9.674	-20.413	-17.774	-114.693	-12.6	-77.094
1394	1.394	-4.408	-19.636	-7.22	-15.381	-27.118	-210.858	-20.208	-17.398
1395	1.395	-16.815	-35.496	-23.55	-1.87	-64.134	-18.246	14.71	-25.504
1396	1.396	-5.57	-33.356	-21.489	-14.244	-59.169	7.332	29.702	-32.876
1397	1.397	-36.454	-23.681	-0.26	-40.577	-18.026	-62.063	34.014	-26.299
1398	1.398	-15.7	-25.442	25.235	-16.787	-1.679	-40.807	13.186	-8.113
1399	1.399	10.588	-27.017	21.904	-1.091	3.244	-21.698	-5.604	-2.693
1400	1.4	20.566	-25.712	-0.01	13.06	44.375	-4.259	4.506	-7.704
1401	1.401	-1.285	-16.905	-14.185	51.64	49.698	75.243	-4.718	-21.26
1402	1.402	-9.56	-18.148	-21.769	-31.529	24.466	60.938	-13.014	7.785
1403	1.403	-22.229	-21.301	-24.095	-19.713	19.965	-4.784	-10.59	19.052
1404	1.404	-5.863	-26.166	-9.187	-30.504	-34.271	-16.56	-26.924	8.967
1405	1.405	-37.661	-20.175	-14.986	-20.605	-71.269	-27.343	-29.141	18.27
1406	1.406	-5.615	-11.25	-20.204	-47.267	-91.25	-56.958	-27.302	-24.258
1407	1.407	6.827	-12.362	-24.84	-22.785	-60.954	-83.67	-11.519	-66.725
1408	1.408	-34.718	-9.226	-26.195	-15.266	11.142	-91.872	-5.224	-5.64
1409	1.409	-40.063	-0.29	-29.863	-21.728	20.917	-10.442	-7.241	18.873
1410	1.41	-34.982	-1.41	-26.391	-27.643	11.928	22.1	-12.578	-18.029
1411	1.411	-2.967	-4.453	-10.372	-22.146	3.703	32.011	-30.095	-37.948
1412	1.412	17.787	-9.246	-12.734	-27.082	10.949	23.165	-27.878	-31.931
1413	1.413	21.456	-9.979	-10.645	-49.868	-9.078	-33.682	-21.61	-48.366
1414	1.414	45.26	-18.849	-8.76	-29.118	-15.204	33.154	-23.673	-23.206
1415	1.415	10.81	-34.481	-7.093	-10.276	-20.742	131.757	-15.068	-0.376
1416	1.416	-30.451	-32.317	-18.191	6.838	-25.876	66.071	-16.67	28.646
1417	1.417	-69.163	-30.348	-22.478	10.026	-21.519	54.346	-12.402	17.39
1418	1.418	-58.904	-24.912	-21.359	12.803	-17.505	-43.297	-8.645	-27.353
1419	1.419	-23.616	-30.134	-27.431	51.313	-13.872	-3.741	-12.078	-9.173
1420	1.42	-19.099	-28.587	-24.383	79.061	-0.178	-32.924	-4.764	-14.601
1421	1.421	-23.165	-12.719	-24.811	96.496	-10.275	-92.483	-11.618	-29.678
1422	1.422	-4.394	-10.605	-18.084	71.371	-13.4	-103.204	-10.879	-43.231
1423	1.423	-14.456	-12.567	-15.618	21.186	-5.128	-33.965	-11.887	-3.782
1424	1.424	-5.173	-3.899	-13.369	27.882	-12.734	-7.016	-6.338	0.34
1425	1.425	-19.327	-8.589	-12.878	22.009	-10.464	-14.919	-8.349	-3.396
1426	1.426	-26.896	-9.982	-23.044	-16.499	8.667	-36.902	-2.4	-0.081
1427	1.427	3.474	-11.176	-24.492	8.803	-9.13	-16.95	-8.054	21.881
1428	1.428	-0.606	-12.375	-10.23	-13.88	-2.166	-10.899	-11.563	7.838
1429	1.429	-11.851	-11.428	-19.978	-42.795	-12.849	5.637	-1.495	36.057
1430	1.43	11.966	-6.6	-7.878	-53.896	-14.873	41.007	-0.127	9.665
1431	1.431	-9.889	-5.835	-3.319	-105.179	-13.25	9.248	-3.786	-35.048
1432	1.432	-29.579	-8.161	0.849	-23.522	-14.914	-28.152	-16.944	-16.856
1433	1.433	-32.027	-6.225	15.079	-34.15	-30.901	-33.112	-15.217	-11.429
1434	1.434	-34.289	-12.231	1.435	-83.384	-20.341	-19.433	-7.268	-6.309
1435	1.435	-27.841	-11.482	10.065	-74.421	-14.588	-31.785	-11.511	-10.681
1436	1.436	-22.017	-6.676	21.02	-49.987	8.198	24.75	8.09	51.897
1437	1.437	-27.35	-16.762	-0.755	1.731	23.814	146.846	22.263	60.952
1438	1.438	-3.664	-18.139	-3.926	21.696	15.511	-80.869	-0.931	-61.071
1439	1.439	13.318	-3.828	-6.708	3.481	8.088	-50.079	-10.176	-113.453
1440	1.44	-2.394	-5.775	-9.296	-1.949	-12.891	-22.101	-7.423	-33.936
1441	1.441	0.294	-4.056	-7.046	-7.006	24.182	54.818	-4.864	-48.308
1442	1.442	-2.145	-2.533	7.795	-48.261	29.304	31.586	-7.129	-35.164
1443	1.443	0.257	-1.199	1.926	23.919	15.812	10.47	-9.214	-46.97
1444	1.444	-1.817	-0.06	0.147	14.043	3.462	-8.835	4.361	7.231
1445	1.445	-19.212	-1.255	-7.807	-48.417	7.18	43.451	-4.33	17.167
1446	1.446	-44.958	-10.966	-23.679	-40.289	3.897	-163.406	-5.83	8.299
1447	1.447	-27.926	-14.668	-30.047	-32.893	7.015	-78.962	-18.743	16.552
1448	1.448	19.098	-20.675	-35.826	-12.971	4.373	49.186	-34.568	-5.341
1449	1.449	52.603	-21.648	-27.076	-31.145	-8.324	-20.427	-36.675	1.463
1450	1.45	-38.87	-18.744	-22.399	-36.568	-15.207	0.738	-23.123	-4.358
1451	1.451	-51.95	-16.225	-26.669	-31.537	-34.26	-18.319	-28.342	-9.683
1452	1.452	-87.54	-13.879	-41.045	-8.671	-46.938	-35.607	-7.637	-24.862
1453	1.453	-76.71	-17.321	-31.423	-46.315	-44.548	-19.634	6.492	-11.402
1454	1.454	-86.607	-15.349	-29.711	-11.149	-46.609	-5.306	-1.05	-7.372
1455	1.455	-59.915	-12.41	-25.056	-15.66	-29.15	34.14	-17.321	-11.035
1456	1.456	-3.017	-20.302	-23.686	-36.473	1.269	45.919	-2.439	-14.298
1457	1.457	-10.341	-21.422	-17.281	-70.635	5.402	100.051	3.359	-11.287
1458	1.458	-16.829	-16.154	-20.732	-2.02	1.856	70.39	-5.343	-14.06
1459	1.459	1.414	-7.2	-4.66	7.744	-8.004	7.823	-9.982	-26.946
1460	1.46	-15.012	-13.143	16.451	34.343	1.517	-49.064	-11.333	-34.023
1461	1.461	20.185	-14.061	8.142	-6.392	4.44	-71.087	-7.663	-40.542
1462	1.462	43.071	-13.041	0.607	30.468	-2.909	-51.083	-4.19	-38.732
1463	1.463	30.768	-18.993	7.605	23.764	18.374	-93.598	-16.019	-33.597
1464	1.464	12.099	-18.172	14.034	29.614	4.375	-121.272	-27.028	-22.633
1465	1.465	22.315	-8.65	-7.198	13.025	-18.775	-116.203	-31.24	-18.38
1466	1.466	-12.075	-7.461	-26.876	7.864	-21.824	-65.802	-16.86	-1.346
1467	1.467	-7.69	-8.577	-14.047	-15.075	-52.95	-59.213	-14.914	5.629
1468	1.468	-53.675	-9.498	2.261	47.355	-40.568	-53.263	-6.174	3.472
1469	1.469	-35.567	-12.347	-12.572	-15.248	-21.792	-14.696	-7.682	-2.361
1470	1.47	25.303	-18.295	-22.172	25.327	-25.107	0.277	-11.921	-7.579
1471	1.471	0.907	-19.012	-23.825	3.181	-21.999	-4.358	-10.744	-6.092
1472	1.472	-6.447	-26.869	-15.789	-57.469	-2.25	-8.654	-14.24	-13.339
1473	1.473	0.138	-38.606	5.998	-49.478	10.553	-35.216	-28.171	-32.935
1474	1.474	-5.857	-33.903	15.405	-57.027	8.272	-11.546	-6.847	9.715
1475	1.475	-11.253	-23.769	18.229	-90.708	-2.311	35.478	-9.506	-8.389
1476	1.476	-6.145	-14.795	10.792	-23.742	-19.643	69.109	-1.918	-24.783
1477	1.477	-19.576	-3.902	-19.48	-15.043	-26.495	38.779	-4.18	-49.901
1478	1.478	-31.845	-2.491	-15.311	9.152	-20.055	-22.135	-6.259	18.82
1479	1.479	-28.092	-11.342	-3.99	16.298	8.997	2.235	-4.282	68.129
1480	1.48	-17.966	-10.136	-7.195	-44.484	29.701	-19.823	-16.433	23.407
1481	1.481	-14.793	-17.436	-16.375	-20.279	18.444	-13.18	-11.756	31.509
1482	1.482	-17.463	-18.361	-18.972	-27.824	8.363	5.078	1.207	9.41
1483	1.483	-20.026	-12.316	-21.379	18.934	-19.873	-33.699	-7.507	-37.478
1484	1.484	-45.819	-0.074	-23.586	37.055	-23.545	41.68	-2.858	-43.622
1485	1.485	-14.788	1.728	-21.355	20.501	0.217	160.89	-21.636	-27.245
1486	1.486	39.473	-6.138	-11.587	15.412	22.03	81.242	-8.87	-102.96
1487	1.487	46.863	-4.728	-20.193	10.94	-20.564	95.523	-6.531	-48.757
1488	1.488	0.045	-5.846	-15.471	39.983	-75.551	108.746	-21.395	-19.145
1489	1.489	-18.162	-11.803	-19.649	-1.633	-68.253	25.176	-19.455	43.271
1490	1.49	-23.591	-12.706	-18.416	3.792	-48.402	-137.71	-10.755	51.266
1491	1.491	-99.27	-13.63	-24.349	-21.403	-30.289	-68.118	-9.208	-0.472
1492	1.492	-88.418	-19.592	-14.6	-25.867	-13.849	-47.021	-7.841	-33.965
1493	1.493	-39.07	-13.957	-18.197	-13.499	1.267	-27.898	-6.679	-52.081
1494	1.494	5.676	-10.452	-26.445	-55.074	-3.203	-45.36	-3.2	-35.571
1495	1.495	13.823	-15.088	-42.448	-5.144	9.162	-29.555	-6.29	-10.225
1496	1.496	6.439	-14.51	-44.706	-52.05	12.833	-43.902	-7.267	-78.781
1497	1.497	-13.609	-14.917	-25.495	-21.724	9.526	-57.239	-6.501	-88.654
1498	1.498	-19.729	-13.577	-17.893	-27.185	12.583	-45.536	-10.58	-97.644
1499	1.499	-36.247	-13.978	-15.517	-2.035	4.215	-34.681	-12.527	-40.76
1500	1.5	-41.326	-11.274	3.717	-6.494	6.664	-44.595	-6.534	26.115
1501	1.501	-9.483	-17.083	27.026	-18.903	4.267	-17.87	-7.307	142.693
1502	1.502	2.927	-29.268	17.825	15.181	-2.209	-26.069	-15.25	126.831
1503	1.503	6.531	-20.552	-1.846	-16.718	-11.97	-4.084	-14.275	54.596
1504	1.504	3.275	-18.983	-19.566	-20.741	-24.225	15.774	-5.36	-11.219
1505	1.505	-31.121	-14.71	-21.822	20.94	-28.909	-2.46	0.643	-23.011
1506	1.506	-26.595	-5.798	-19.623	-6.689	-44.778	2.933	-4.589	31.157
1507	1.507	-64.032	-9.282	-25.353	-1.617	-46.885	-12.206	-3.601	-18.213
1508	1.508	-48.866	-14.516	1.048	11.943	-41.034	1.368	-1.044	62.522
1509	1.509	-16.919	-13.545	-2.553	-0.38	-53.181	5.514	-3.348	51.702
1510	1.51	29.001	-11.014	7.593	-19.073	-38.817	-5.679	0.144	22.082
1511	1.511	-13.492	-16.621	16.979	-8.916	-29.094	-36.72	-9.913	-4.594
1512	1.512	-29.847	-16.037	-2.686	0.458	-13.185	-40.842	5.971	-28.934
1513	1.513	-44.857	-15.446	-10.173	3.27	18.758	-29.619	-25.948	-50.877
1514	1.514	-67.63	-13.7	-17.091	5.862	50.711	-12.645	-39.493	-70.709
1515	1.515	-13.45	-12.336	-19.188	3.591	54.771	-3.451	-35.439	-52.399
1516	1.516	53.281	-18.693	-17.239	-15.541	51.057	-17.575	6.156	-35.858
1517	1.517	62.124	-12.684	-12.025	-38.752	68.063	5.675	-10.273	-20.676
1518	1.518	37.68	-11.912	-19.96	-29.479	46.14	2.663	-15.283	-52.449
1519	1.519	59.682	-11.343	-24.208	-32.191	54.451	16.853	-1.697	-56.36
1520	1.52	-14.241	-11.935	-23.049	-14.443	15.961	40.058	2.409	0.389
1521	1.521	-24.027	-16.001	-26.536	-30.672	-0.467	36.998	13.689	8.583
1522	1.522	-15.086	-8.077	-23.449	-15.672	-25.591	45.431	-3.267	-28.335
1523	1.523	-23.238	-4.612	-20.552	-13.838	-29.996	6.99	-31.468	-88.892
1524	1.524	-30.592	-11.986	-14.552	-8.731	-50.647	-76.17	-35.129	-80.763
1525	1.525	-77.391	-18.745	-8.935	-26.258	-61.803	-183.552	-25.038	-43.782
1526	1.526	-95.563	-9.04	-15.519	-33.298	-65.013	-82.455	-34.305	-23.821
1527	1.527	-56.835	-12.691	-7.606	-18.457	-24.119	-42.871	-25.979	6.582
1528	1.528	-21.639	-11.504	8.404	-12.664	3.596	16.819	-18.445	34.279
1529	1.529	-17.21	-8.388	6.042	-21.388	8.663	5.973	-11.478	19.25
1530	1.53	-13.135	-15.151	-8.884	-32.399	22.268	-23.66	-5.062	-3.502
1531	1.531	-1.898	-9.145	-10.845	-31.035	1.639	-50.464	16.253	-24.189
1532	1.532	49.62	-16.503	-9.117	-39.971	-32.371	39.067	2.141	9.91
1533	1.533	42.305	-19.399	-10.671	-34.005	-27.875	194.221	-5.378	78.601
1534	1.534	-58.503	-32.558	-14.936	-20.099	18.01	88.331	6.27	9.454
1535	1.535	-44.22	-34.482	-6.039	-25.932	24.038	-7.784	-0.064	-17.315
1536	1.536	-4.751	-18.607	-14.352	-17.294	-3.593	-25.108	-9.71	-25.492
1537	1.537	7.088	-16.484	-15.309	0.036	1.5	-41.013	-21.852	-18.196
1538	1.538	39.623	-14.551	-20.166	25.756	5.982	-26.692	-13.896	-24.77
1539	1.539	29.729	-23.262	-15.907	-5.117	10.029	-13.532	-9.648	-6.556
1540	1.54	2.991	-8.951	-13.606	23.938	-16.279	-25.459	-13.314	9.935
1541	1.541	-21.411	-7.018	-17.115	-2.362	-47.21	-36.544	-21.63	-35.537
1542	1.542	-14.119	1.69	-15.201	-19.404	-67.846	-26.842	-11.979	-78.122
1543	1.543	-47.632	-2.952	-16.949	-3.737	-41.448	-35.808	-8.335	-50.421
1544	1.544	-29.422	1.314	-9.038	10.413	-44.653	-27.67	-9.506	-95.906
1545	1.545	-1.674	2.49	-19.88	23.144	-47.682	-20.334	-4.297	-40.896
1546	1.546	43.867	3.662	-18.556	20.835	-33.491	-26.968	-7.23	70.241
1547	1.547	49.893	-8.129	-19.742	14.489	-10.21	3.325	-9.764	117.823
1548	1.548	22.222	-12.765	-16.265	1.025	-7.053	-2.24	-18.676	16.733
1549	1.549	7.097	-19.909	-21.483	-11.093	1.293	-7.443	-15.159	-75.476
1550	1.55	-34.147	-16.228	-22.463	3.234	3.832	-39.477	-5.416	-39.895
1551	1.551	-117.378	-22.243	-23.259	-25.883	6.191	22.907	1.005	14.286
1552	1.552	-33.941	-19.165	-11.076	-13.615	-0.156	14.022	2.198	44.014
1553	1.553	-88.092	-30.015	-12.849	-40.07	-5.948	22.195	3.188	17.375
1554	1.554	-78.206	-19.952	4.517	-30.109	-14.674	0.138	-1.641	-7.086
1555	1.555	-51.455	-13.569	2.131	-8.371	-22.68	6.75	-5.877	14.83
1556	1.556	-27.012	-10.08	-4.304	-16.819	-12.664	12.726	-18.05	8.078
1557	1.557	-4.944	-4.842	-6.28	-9.416	-27.01	-25.995	-30.217	-34.585
1558	1.558	28.571	-11.584	-8.047	2.091	-25.095	-101.707	-15.874	-18.235
1559	1.559	-1.792	-15.819	-6.508	-12.901	-23.381	-90.915	-10.063	-3.161
1560	1.56	-40.508	-13.48	-10.778	-14.966	-15.437	-21.852	-8.313	-35.146
1561	1.561	-25.397	-12.882	-9.615	-41.369	-5.355	-30.785	-12.947	-39.306
1562	1.562	-11.887	-17.516	-10.763	-30.233	11.744	-38.959	-8.681	-81.063
1563	1.563	-16.034	-15.756	-3.43	-20.269	14.173	-2.04	-7.483	-42.535
1564	1.564	17.96	-18.256	3.326	-4.67	16.433	31.396	-4.003	-37.703
1565	1.565	31.465	-25.596	-6.374	-7.459	22.375	-23.635	-0.919	-5.961
1566	1.566	10.797	-9.504	-2.721	-4.993	10.295	13.243	-15.619	6.275
1567	1.567	7.251	-2.505	-6.242	-2.673	15.01	-20.316	-13.443	-50.511
1568	1.568	-23.613	-0.334	-7.251	20.791	-3.738	10.069	-19.226	-42.442
1569	1.569	-52.609	-6.108	-14.06	5.22	-11.337	93.278	-20.944	38.975
1570	1.57	-63.873	-18.279	-20.095	-37.259	-9.066	33.813	-31.944	6.419
1571	1.571	-40.209	-10.335	-14.512	-104.342	-11.289	-41.996	-39.076	16.287
1572	1.572	6.624	-8.96	-12.6	29.949	-5.615	-12.39	-19.49	25.208
1573	1.573	-13.457	-12.644	-6.618	49.062	-7.507	-21.322	6.073	17.045
1574	1.574	-43.981	-30.643	-12.243	31.614	-21.966	19.196	9.354	24.292
1575	1.575	-27.568	-28.153	-11.683	-15.964	-35.646	-3.083	6.242	-9.26
1576	1.576	-22.565	-16.57	-11.112	27.275	-23.575	-23.204	20.375	-15.252
1577	1.577	9.325	-10.192	-10.553	-12.13	-6.245	-41.412	22.911	-31.671
1578	1.578	-3.103	-8.275	-18.51	-0.213	5.366	-13.756	1.827	-16.532
1579	1.579	-21.915	-10.017	-22.005	-32.614	3.23	11.422	-23.713	-12.027
1580	1.58	-11.907	-8.458	-22.993	-62.164	-6.467	43.362	-26.998	-7.947
1581	1.581	-27.597	-7.097	-35.796	0.375	-1.253	14.321	-11.324	-26.702
1582	1.582	-24.868	-15.996	-37.554	-7.68	-9.247	3.094	-14.016	-9.707
1583	1.583	-6.996	-7.681	-29.655	14.449	-8.015	-48.296	-26.793	-6.698
1584	1.584	23.447	-10.812	-25.433	7.908	-14.531	-70.168	-33.777	-3.959
1585	1.585	19.317	-9.89	-29.148	13.976	-8.593	-23.28	-23.132	-1.451
1586	1.586	8.068	-9.159	-18.317	8.649	-11.743	-5.117	-25.073	-36.54
1587	1.587	4.813	-14.807	0.436	-56.876	-18.553	-43.926	1.233	-31.582
1588	1.588	-4.482	-16.772	-12.367	-119.313	-7.127	-49.044	12.428	-18.072
1589	1.589	-12.817	-14.856	3.864	-78.584	-11.795	-17.168	-4.619	2.593
1590	1.59	-25.614	-21.471	5.944	-56.459	-4.643	-13.152	4.639	13.788
1591	1.591	-27.965	-20.711	-3.781	-36.42	-16.477	-1.989	24.355	-23.962
1592	1.592	-21.632	-24.796	-9.058	-30.353	-8.655	-53.568	21.796	-69.468
1593	1.593	-15.852	-21.358	1.944	-35.729	-7.435	-75.645	-3.974	-39.145
1594	1.594	-28.111	-22.01	-19.745	-0.449	-1.131	-42.185	-0.721	-55.607
1595	1.595	-17.152	-20.341	-4.091	-4.874	2.311	12.707	2.346	-30.493
1596	1.596	-1.361	-19.075	-6.833	-50.65	-0.78	34.617	-11.817	-7.642
1597	1.597	-3.507	-13.737	-4.345	-44.555	-13.547	67.965	-19.408	30.018
1598	1.598	13.897	-17.307	-11.346	-28.076	9.291	86.02	-54.487	45.222
1599	1.599	-7.24	-7.301	3.543	47.576	-6.391	24.953	-69.646	31.673
1600	1.6	-15.647	8.528	17.061	101.76	-20.55	32.984	-28.484	43.959
1601	1.601	-23.302	2.16	8.321	91.887	-28.12	-63.481	-23.11	-12.809
1602	1.602	-25.788	-11.379	3.647	100.763	-11.848	-76.649	-18.116	-20.927
1603	1.603	-10.97	-13.105	-3.506	27.416	3.082	-17.037	-4.602	16.112
1604	1.604	-40.095	-8.479	-9.886	37.192	32.159	-27.882	-8.704	9.551
1605	1.605	-69.186	-12.755	-23.027	46.14	3.178	1.671	-5.065	15.531
1606	1.606	-12.496	-13.932	-24.761	21.858	-23.099	-7.28	-15.173	-23.16
1607	1.607	-53.121	-31.932	-35.789	-15.007	-19.765	0.801	-12.137	-48.366
1608	1.608	-16.112	-24.384	-25.727	-21.511	-4.046	8.057	1.909	-52.856
1609	1.609	30.787	-17.419	-26.897	-3.214	-35.145	-12.035	-5.701	-40.558
1610	1.61	24.8	-15.29	-30.412	-53.082	-22.697	-18.166	-8.07	-29.352
1611	1.611	19.367	-13.364	-33.547	-33.121	-48.977	-23.639	-14.503	-5.561
1612	1.612	34.465	-18.601	-20.819	-14.939	-58.991	-18.651	-24.234	3.704
1613	1.613	2.332	-13.772	-26.088	-31.421	-49.631	-5.126	-12.1	12.019
1614	1.614	-29.619	-12.232	-21.47	-26.4	-35.432	23.912	-7.525	-0.692
1615	1.615	-50.31	-22.306	-17.234	-49.254	-23.564	32.448	-14.739	-7.602
1616	1.616	-76.588	-26	-3.334	-86.858	-5.71	6.095	-13.621	-39.457
1617	1.617	-52.743	-27.16	3.025	-115.919	24.67	-45.419	-7.663	-34.944
1618	1.618	-24.443	-15.363	-7.838	-119.645	45.318	-38.096	-11.176	-43.038
1619	1.619	32.281	-7.437	-9.225	-81.947	26.451	-138.933	-8.121	-38.951
1620	1.62	40.381	-0.283	-10.416	-26.471	16.321	-37.908	-5.248	-20.082
1621	1.621	62.458	-14.623	-13.935	40.114	25.591	1.523	-11.304	-30.115
1622	1.622	15.675	10.523	-13.007	66.501	17.287	13.24	-9.05	-8.182
1623	1.623	-2.447	0.45	-12.088	41.92	4.531	45.726	-5.606	17.387
1624	1.624	-85.661	9.728	-0.704	-9.942	-7.095	55.554	0.382	7.337
1625	1.625	-97.527	1.379	-8.675	-57.015	-13.522	-25.152	-6.989	-20.853
1626	1.626	-65.067	-11.409	-4.438	-39.061	-27.114	-57.669	-21.736	-17.145
1627	1.627	-15.704	-9.095	-0.774	-44.72	-53.436	-8.357	-2.61	-7.083
1628	1.628	11.073	-23.999	-4.279	-29.783	-19.352	0.532	4.909	-4.007
1629	1.629	19.213	-29.803	-5.276	11.328	-5.752	-7.625	7.17	4.291
1630	1.63	-17.699	-28.059	-12.069	27.649	-9.757	-14.965	9.219	-18.987
1631	1.631	-37.6	-20.125	-23.508	-7.839	9.066	-34.795	-0.521	9.28
1632	1.632	-43.646	-15.871	-6.117	-3.622	32.936	-40.751	-2.307	65.994
1633	1.633	-49.147	3.659	-8.475	25.167	36.093	-35.333	-3.914	-7.349
1634	1.634	-13.922	0.943	-10.642	6.143	4.985	-30.26	-14.056	-36.981
1635	1.635	-27.436	-1.588	-28.067	-17.953	-7.389	-34.75	-17.797	-10.295
1636	1.636	-39.812	0.722	-21.104	-2.549	-41.5	19.435	-18.977	-2.214
1637	1.637	1.759	-5.676	-10.454	11.349	-64.449	-2.703	-13.755	-24.425
1638	1.638	18.165	-15.361	-16.236	3.646	-26.956	-9.383	-16.633	-17.887
1639	1.639	3.017	-10.131	6.614	-8.101	-31.97	-3.349	-3.425	-11.858
1640	1.64	-19.861	-18.063	3.547	-27.423	-27.464	2.088	-13.069	-17.295
1641	1.641	-15.825	-13.811	0.877	-20.042	26.768	27.287	-4.333	-32.364
1642	1.642	-27.063	5.731	-16.898	-13.232	34.193	-32.285	-8.938	-18.831
1643	1.643	-10.031	14.061	-28.498	-15.495	14.345	-24.181	-4.65	-22.924
1644	1.644	11.859	6.518	-13.584	13.387	-15.98	27.501	-13.55	-11.735
1645	1.645	31.571	8.855	-11.655	-40.909	-43.608	88.091	-7.546	-8.482
1646	1.646	-1.987	-6.043	-13.384	-48.367	-18.411	47.544	-6.579	-17.755
1647	1.647	-15.591	-15.714	-8.721	-1.681	4.463	55.035	-5.626	-3.612
1648	1.648	-19.707	-42.022	-21.664	16.423	8.545	8.369	-3.125	-6.083
1649	1.649	-0.961	-53.233	-9.444	-11.3	27.337	-9.679	-5.485	10.235
1650	1.65	-11.021	-84.173	-7.859	-6.252	10.298	-37.314	-13.437	12.409
1651	1.651	-7.879	-63.43	-9.177	-10.685	-24.181	-52.381	-16.487	-12.708
1652	1.652	0.472	-52.173	-28.7	-23.105	-37.736	-65.951	-21.26	-50.461
1653	1.653	-17.33	-21.202	-25.968	33.561	-50.091	-45.248	-18.667	-25.313
1654	1.654	-19.668	-8.813	-23.431	-72.419	-46.363	-18.857	-22.645	-11.728
1655	1.655	-26.082	-5.13	-16.452	-86.812	-36.244	-22.079	-19.077	-24.098
1656	1.656	-24.166	-15.194	-18.567	-73.761	-20.548	-18.868	-13.012	17.541
1657	1.657	-29.336	-12.099	-16.626	-38.251	-23.256	-4.638	-0.776	-21.158
1658	1.658	-24.649	-14.836	-11.412	-49.2	-25.759	2.99	-5.961	34.384
1659	1.659	-8.734	-17.371	6.017	-19.69	-18.776	5.398	-13.861	-17.301
1660	1.66	-15.035	-5.767	3.709	6.989	8.892	-0.911	-12.475	-37.251
1661	1.661	-13.07	-3.641	5.859	15.038	5.226	-14.347	-8.766	-19.04
1662	1.662	2.8	-9.44	0.092	37.039	-4.833	-30.11	-2.758	-46.663
1663	1.663	4.991	-7.695	-12.043	17.11	-7.922	-23.64	4.609	-51.678
1664	1.664	-8.555	-6.142	-13.534	23.101	-5.188	-13.884	-10.066	-28.923
1665	1.665	-27.889	-4.764	-12.115	39.586	2.406	-12.062	-16.398	-16.599
1666	1.666	-45.698	-8.414	-15.73	4.402	28.207	11.821	-26.011	2.171
1667	1.667	-48.036	2.446	-19.152	8.924	59.245	-19.09	-27.687	-14.894
1668	1.668	-41.605	-1.795	-13.88	4.917	55.278	-14.996	-16.599	6.944
1669	1.669	-12.536	-10.676	-18.69	1.353	13.763	19.128	-20.806	-1.365
1670	1.67	-41.488	-9.488	-14.401	53.005	-24.894	-3.72	-1.219	16.498
1671	1.671	-37.762	-8.489	-5.46	104.909	-50.051	-24.342	7.161	-13.798
1672	1.672	-13.893	-11.38	2.895	71.724	-36.517	-43.003	-0.325	15.402
1673	1.673	20.583	-12.123	-6.744	41.698	-7.506	-25.855	-7.242	4.333
1674	1.674	43.432	-9.779	-10.391	36.594	3.691	-22.639	-5.081	-40.319
1675	1.675	39.318	-14.599	-21.189	-18.693	0.372	-36.636	4.628	-34.2
1676	1.676	-17.436	-8.598	-22.514	3.571	-21.523	-13.303	2.936	-6.407
1677	1.677	-41.839	-9.379	-13.582	-97.033	-24.259	-35.109	-8.059	-1.447
1678	1.678	-4.841	-12.87	-10.053	-111.112	-37.078	7.563	-0.878	12.083
1679	1.679	-51.613	-14.823	-17.373	-97.681	-39.409	-10.508	-4.56	32.936
1680	1.68	-21.173	-11.935	-12.496	10.064	-32.995	-60.366	-15.372	-23.713
1681	1.681	28.764	-9.432	-11.678	24.693	-34.898	-26.864	-14.002	-31.961
1682	1.682	48.712	-7.113	0.557	11.829	-29.632	3.537	-2.192	-9.9
1683	1.683	-18.42	-10.006	9.325	23.951	-15.255	-57.42	5.717	10.146
1684	1.684	-27.291	-8.048	-11.323	35.135	13.827	15.961	-7.281	4.148
1685	1.685	-19.104	-9.977	-13.981	5.85	59.715	25.865	-30.126	20.593
1686	1.686	3.028	-12.866	-11.431	-38.521	90.093	88.385	-33.234	66.138
1687	1.687	-3.507	-18.086	-13.726	-127.773	17.865	64.092	-30.547	-25.301
1688	1.688	-9.441	-27.57	-15.814	-139.257	-31.534	-46.922	-38.124	-64.759
1689	1.689	-25.832	-21.19	-17.72	-41.264	-58.258	0.745	-31.188	-5.11
1690	1.69	-40.903	-15.191	-26.385	-1.507	-33.865	-13.531	-16.292	-37.616
1691	1.691	-45.335	-14.232	-24.801	10.562	-55.869	-0.343	-14.337	-27.661
1692	1.692	-41.213	-23.138	-11.808	-0.012	-49.189	11.465	-12.562	-36.462
1693	1.693	-44.858	-14.818	-6.573	10.136	-18.754	-21.127	-7.911	4.324
1694	1.694	-7.067	-20.025	-8.115	1.51	-2.304	8.453	-6.556	-2.857
1695	1.695	38.46	-7.254	-12.343	-6.342	2.697	-18.189	-0.182	-22.556
1696	1.696	20.323	-8.987	-18.695	1.249	-1.784	-42.548	0.981	-4.139
1697	1.697	3.87	-10.56	-19.821	-32.019	2.303	-49.977	-2.115	-9.431
1698	1.698	-11.238	-14.855	-25.02	-37.782	13.56	-30.156	-1.15	-24.408
1699	1.699	-52.476	-16.076	-20.173	-32.118	16.871	0.09	-14.319	-28.77
1700	1.7	-80.163	-17.288	-12.201	-6.743	19.983	5.402	-24.004	-24.608
1701	1.701	-55.029	-22.576	-11.188	6.994	-5.57	-19.839	-25.759	-20.885
1702	1.702	-23.132	-11.739	-15.976	-5.224	-22.664	-24.394	-24.23	-24.144
1703	1.703	5.863	-10.353	-18.463	-1.389	-25.835	-28.594	-17.092	-33.433
1704	1.704	-5.414	-11.454	-12.801	-32.184	-11.764	-24.994	-15.94	-19.334
1705	1.705	-22.488	-10.21	-19.325	5.42	-9.273	-35.097	2.061	-26.881
1706	1.706	-31.826	-11.098	-7.853	-19.667	-11.584	-25.817	9.633	-29.146
1707	1.707	-40.182	-2.137	3.237	-24.006	-13.68	-0.293	11.997	-27
1708	1.708	-6.749	-3.245	-3.872	-19.83	-3.968	-3.606	18.438	-5.718
1709	1.709	-11.252	-8.425	-4.995	-46.062	-5.681	-12.93	8.805	14.078
1710	1.71	17.736	-11.293	-8.451	-15.028	-7.207	-38.475	0.11	-3.751
1711	1.711	21.377	-19.182	-20.264	5.8	-14.324	-28.417	11.129	-10.666
1712	1.712	-30.128	-18.175	-18.739	-20.439	-13.131	-0.199	-1.858	21.287
1713	1.713	-8.059	-15.229	-17.406	-3.319	-9.623	10.937	-10.584	89.955
1714	1.714	-41.527	-28.345	-16.264	-18.969	-10.566	20.941	-24.907	40.709
1715	1.715	-23.337	-34.109	-7.949	-16.201	-11.509	11.605	-34.59	-21.704
1716	1.716	-17.956	-25.374	-0.597	-39.466	-8.968	3.223	-29.378	-13.437
1717	1.717	-33.101	-17.416	10.234	-11.28	-13.001	-14.616	-15.078	-5.929
1718	1.718	-1.215	-10.23	8.88	-22.605	-8.124	-26.284	-13.164	-39.304
1719	1.719	2.825	-11.361	-0.003	-12.638	1.967	-15.685	-4.449	-57.383
1720	1.72	14.07	-12.51	-10.839	-3.413	20.713	-6.03	-18.761	-51.9
1721	1.721	-2.961	-9.405	-9.487	-6.179	23.167	-0.848	-24.545	-107.432
1722	1.722	-18.636	-10.364	-13.162	-44.706	6.816	-5.544	-12.32	-55.751
1723	1.723	-21.325	-14.613	-7.142	-28.302	-3.897	1.572	2.029	45.124
1724	1.724	-18.764	-10.543	-10.259	-13.333	-13.609	-17.967	0.139	-27.094
1725	1.725	-7.081	-7.051	-11.27	9.393	-18.84	-60.54	-22.632	-40.32
1726	1.726	3.621	-11.695	-10.536	13.289	-23.49	-30.137	-19.485	114.857
1727	1.727	-2.165	-11.114	-22.75	1.89	-16.344	-13.646	6.15	51.373
1728	1.728	-10.893	-11.509	-17.54	-1.663	-15.199	-28.714	23.266	-83.339
1729	1.729	-9.395	-14.809	-22.201	-23.768	-30.912	3.308	-11.091	4.147
1730	1.73	-2.346	-10.751	-29.392	7.207	-33.064	32.407	-6.53	115.495
1731	1.731	-21.962	-11.141	-30.574	-13.6	-23.394	13.678	-10.507	14.453
1732	1.732	-24.723	-16.552	-27.104	-24.874	-21.65	17.057	8.312	-51.433
1733	1.733	-27.265	-14.618	-26.138	-28.214	-23.189	-4.691	4.963	-15.821
1734	1.734	-20.43	-7.269	-19.375	-25.22	-21.812	-1.91	-23.459	-26.669
1735	1.735	-35.427	-18.114	-13.4	-45.02	-7.428	10.982	-19.943	-56.33
1736	1.736	-18.043	-10.968	-1.235	-37.565	2.35	-23.973	-9.949	-65.257
1737	1.737	-6.347	-12.142	-6.483	-2.694	0.712	-28.89	-0.672	-8.354
1738	1.738	0.112	-15.655	-1.865	32.294	8.642	-24.382	-3.393	-15.783
1739	1.739	6	-14.709	-3.249	0.154	-13.133	-12.035	-16.252	17.594
1740	1.74	-13.327	-11.83	-4.43	-3.975	-41.534	-0.784	-42.063	-49.621
1741	1.741	-41.617	-12.61	-5.617	-0.327	-30.399	23.045	-38.772	-58.628
1742	1.742	-22.921	-1.953	-6.602	-10.408	7.268	32.362	-16.906	-66.838
1743	1.743	-26.269	-17.826	-11.433	-13.511	22.355	-10.183	-8.594	-74.265
1744	1.744	-10.637	-11.439	-17.426	0.566	17.957	-52.742	-6.075	-94.223
1745	1.745	-13.356	-21.117	-19.749	-12.251	-2.676	8.273	-12.991	-63.858
1746	1.746	-0.574	-5.238	-19.171	3.977	-21.374	32.69	-10.786	19.311
1747	1.747	-7.544	-3.102	-9.123	10.338	-11.247	40.073	-8.797	31.096
1748	1.748	-9.668	-1.16	-4.883	0.596	-1.924	6.637	-3.537	41.926
1749	1.749	-3.88	-9.864	-19.221	-8.191	6.41	-35.859	-8.15	32.083
1750	1.75	-5.665	-8.325	-25.038	6.025	3.88	-63.401	-9.499	58.83
1751	1.751	-1.065	-30.013	-26.772	7.899	20.093	-38.13	-5.829	34.475
1752	1.752	-2.414	-33.112	-18.817	-4.363	17.907	-6.126	-4.661	27.115
1753	1.753	-6.059	-24.762	-28.872	9.923	-3.444	-26.744	-12.014	60.607
1754	1.754	-16.868	-32.294	-25.184	11.821	-17.609	-30.308	-20.928	30.202
1755	1.755	-15.5	-25.318	-14.321	-7.629	-30.399	-47.234	-29.249	-30.853
1756	1.756	-24.412	-14.676	-18.566	-25.482	-28.139	-25.31	-32.312	25.931
1757	1.757	-13.59	-8.875	-9.642	0.154	-26.062	-11.13	-29.357	3.788
1758	1.758	-6.409	-7.118	3.555	3.37	-16.382	1.735	-19.64	-16.144
1759	1.759	-7.457	-2.449	15.761	25.166	-4.142	-28.564	-0.073	2.041
1760	1.76	-18.199	-6.683	30.063	-17.469	-5.682	-24.414	19.667	-70.108
1761	1.761	-25.271	-5.506	28.106	0.64	-4.316	-5.548	22.183	-20.763
1762	1.762	-39.541	-16.322	8.757	-15.873	-10.713	25.47	15.219	5.924
1763	1.763	-41.456	-17.649	-9.041	-0.863	-14.198	4.823	0.304	-99.909
1764	1.764	-36.168	-16.473	-20.643	-42.151	-13.232	1.234	-9.371	-56.688
1765	1.765	-15.444	-5.639	-22.76	29.958	-10.336	11.417	-7.634	-69.853
1766	1.766	-12.709	-9.911	-20.812	0.309	-4.368	2.24	-6.086	-58.104
1767	1.767	-10.179	-8.76	-26.033	9.156	-2.11	-5.992	-4.719	-25.625
1768	1.768	-17.154	-19.592	-33.951	-15.267	-13.018	-8.398	-16.492	-15.781
1769	1.769	-27.788	-12.43	-18.062	-52.271	-8.42	-6.032	-18.01	10.844
1770	1.77	-25.851	-11.288	-11.666	-32.361	-7.097	-8.159	-13.729	51.427
1771	1.771	-17.124	-12.484	-9.747	-50.594	7.25	-13.891	-17.394	14.49
1772	1.772	-12.47	-15.634	-21.954	-67.089	1.468	-22.555	-20.88	-5.471
1773	1.773	-13.827	-14.732	1.859	-31.921	-3.764	-39.99	-36.925	37.143
1774	1.774	-28.165	-15.568	11.938	-54.771	-21.2	-23.757	-43.864	20.756
1775	1.775	-30.126	-13.311	-3.724	-42.419	-23.549	-34.434	-20.406	-4.465
1776	1.776	-38.851	-9.886	-17.85	-16.15	-25.698	-24.825	-48.634	-9.03
1777	1.777	-15.059	-6.667	-15.335	-6.147	-19.912	-19.621	-44.937	-4.905
1778	1.778	36.4	-9.649	-13.025	-15.536	-4.053	-33.909	-34.821	-23.654
1779	1.779	43.736	-14.549	-6.637	-24.02	-10.446	-24.222	-44.054	-61.492
1780	1.78	23.765	-16.504	-12.45	-6.394	-12.386	-25.919	-24.295	-26.256
1781	1.781	29.718	-21.885	-17.706	-41.546	-14.137	-24.248	14.257	24.121
1782	1.782	1.976	-13.93	-19.302	-46.712	-9.495	-22.885	97.483	-36.528
1783	1.783	27.083	-12.938	-9.251	3.465	-8.137	-16.488	157.131	-12.257
1784	1.784	-14.203	-11.953	-15.651	-30.161	-22.464	1.48	102.98	9.747
1785	1.785	-52.965	-9.419	-14.494	-24.262	-28.291	34.936	-5.584	-10.23
1786	1.786	-118.666	-13.464	-15.484	3.27	-23.066	21.336	-48.739	-16.318
1787	1.787	-92.026	-3.958	-12.616	18.24	0.75	25.353	-35.576	-21.824
1788	1.788	-83.952	-15.728	-11.883	13.709	38.503	14.056	24.053	-16.803
1789	1.789	-32.291	-7.78	-19.263	-15.312	53.613	-3.003	13.245	-3.26
1790	1.79	14.495	-17.836	-16.397	-11.67	21.679	-12.297	-36.069	9.204
1791	1.791	44.826	-29.63	-17.201	-14.997	-7.385	-3.984	-27.143	-1.96
1792	1.792	28.338	-18.598	-24.601	-30.748	-41.467	-1.443	-18.976	-11.915
1793	1.793	13.214	-14.336	-17.864	11.79	-54.996	-13.03	-26.27	-21.041
1794	1.794	8.71	-15.505	-13.629	-6.448	-50.905	-19.433	-59.701	-29.216
1795	1.795	12.737	-14.349	-14.448	-22.996	-39.67	-17.536	-65.698	-16.396
1796	1.796	-6.066	-15.327	-6.574	-18.034	-29.621	-22.746	-38.062	-23.441
1797	1.797	-29.886	-16.293	-5.666	-4.567	-1.398	-27.332	-23.004	-34.03
1798	1.798	-20.612	-17.07	-8.624	7.761	17.361	-28.64	-18.621	-63.13
1799	1.799	-23.336	-6.428	-7.882	34.021	27.433	-40.444	-6.285	-59.069
1800	1.8	-25.861	-5.091	-16.802	10.147	36.74	-16.648	-2.627	-32.782
1801	1.801	-32.848	-16.91	-25.131	19.398	17.02	0.338	-12.704	4.954
1802	1.802	-22.233	-31.27	-15.454	-23.192	4.261	-15.415	-3.408	-10.205
1803	1.803	-0.974	-17.764	-16.597	-17.233	-16.843	-29.652	10.714	12.55
1804	1.804	-3.696	-12.559	-22.581	10.416	-19.59	-11.975	-2.074	74.995
1805	1.805	-1.212	-4.653	-12.89	-4.756	18.873	22.914	-18.338	66.008
1806	1.806	-3.563	-6.018	-11.695	17.941	2.373	27.844	-29.01	25.256
1807	1.807	-35.549	-17.816	-17.639	-11.194	-43.172	4.934	-19.37	-41.573
1808	1.808	-77.193	-26.711	-5.8	-7.541	-61.457	0.813	-3.515	-14.953
1809	1.809	-54.391	-28.263	14.868	-31.363	-22.857	-10.441	-1.379	-39.442
1810	1.81	-25.398	-21.097	6.479	15.678	-22.765	-31.955	-11.014	-17.479
1811	1.811	0.844	-27.498	-23.379	5.765	-7.742	12.737	-9.211	-11.079
1812	1.812	-16.282	-26.364	-20.936	-0.863	-12.209	18.734	-7.613	-29.386
1813	1.813	-32.083	-10.319	-18.718	-6.928	-8.148	-8.922	-24.225	-21.706
1814	1.814	-12.48	-3.374	-16.698	-12.422	-4.485	-34.089	-22.86	-16.444
1815	1.815	-5.035	2.977	-10.993	-37.699	12.508	-38.588	-24.03	-21.569
1816	1.816	6.512	4.878	-2.364	-33.307	34.348	-26.247	-20.552	-26.103
1817	1.817	8.573	-3.863	-10.363	-21.053	25.988	-52.614	-19.588	-22.072
1818	1.818	10.485	0.754	-17.577	-24.834	2.74	-1.205	-12.802	4.269
1819	1.819	8.703	10.783	-18.8	-28.233	-6.579	35.648	0.374	-19.531
1820	1.82	-8.774	14.434	-5.683	-6.478	-43.552	-24.996	-1.538	-66.528
1821	1.821	-20.454	22.743	-7.454	-9.265	-38.533	-0.663	7.192	-33.015
1822	1.822	-22.64	19.614	-28.173	-27.124	-24.995	36.255	-0.741	-27.008
1823	1.823	-13.015	4.856	-25.472	-38.832	-20.951	29.625	-2.121	22.931
1824	1.824	-4.356	2.687	-22.939	-7.053	-17.307	11.366	-16.508	56.418
1825	1.825	-9.052	-7.016	-11.312	15.765	-20.633	5.897	-18.505	74.528
1826	1.826	-10.462	-5.307	-9.182	11.693	-17.594	-9.238	-6.333	13.433
1827	1.827	-14.187	-3.779	-7.259	22.967	-14.947	-41.181	-14.302	-27.311
1828	1.828	-25.044	-22.544	-12.5	54.021	-12.486	-28.789	-10.072	-20.043
1829	1.829	-9.151	-56.011	-7.895	33.393	-19.496	-32.456	-6.408	-40.072
1830	1.83	-2.745	-87.928	7.947	-0.563	-8.908	-77.154	-19.572	-9.801
1831	1.831	-4.688	-58.872	18.566	-13.986	-3.149	2.214	3.307	6.655
1832	1.832	-20.567	-55.196	-10.475	-17.898	-4.924	-8.601	-12.301	-8.362
1833	1.833	-9.967	-38.171	-6.44	-14.074	2.986	1.279	-14.883	-21.832
1834	1.834	-11.931	-28.884	-10.146	-44.862	15.939	-7.601	-7.195	-34.002
1835	1.835	7.356	-31.599	6.853	-15.725	3.739	16.823	-0.183	-7.451
1836	1.836	-5.51	-24.077	16.128	-19.261	-4.203	-20.084	6.147	-3.999
1837	1.837	-12.601	-31.07	7.799	-29.181	-11.36	-0.119	-7.484	-19.53
1838	1.838	-44.608	-11.919	-10.012	-76.04	-10.172	-30.505	-16.279	-27.816
1839	1.839	-12.722	-4.36	-7.686	-55.941	-13.592	-35.932	-27.341	-66.381
1840	1.84	-25.107	-6.619	-18.329	-49.769	-3.844	-20.863	-25.993	-83.127
1841	1.841	-51.407	-0.188	-8.64	-10.872	-2.658	-34.398	-24.876	-98.321
1842	1.842	-34.338	1.772	-20.813	-45.856	-8.674	-30.299	-18.882	-111.969
1843	1.843	-12.448	-3.422	-35.109	-32.101	-11.821	-26.63	-2.86	-66.199
1844	1.844	-15.137	-1.855	-17.65	22.337	-8.981	-29.917	32.083	25.319
1845	1.845	-22.662	-6.099	-5.98	-14.351	-8.262	-20.604	47.098	143.601
1846	1.846	-24.969	-4.936	-8.056	5.833	-7.542	-40.324	33.429	63.92
1847	1.847	-31.382	-3.771	-6.071	-12.128	-14.17	-27.522	45.719	136.059
1848	1.848	-29.489	-6.855	-25.396	-17.317	-23.867	-15.889	19.334	43.917
1849	1.849	-27.774	-3.929	-43.165	-12.017	-25.064	-30.795	-18.397	32.068
1850	1.85	-19.856	-8.185	-45.461	-25.272	-28.558	-5.645	-23.371	-0.513
1851	1.851	-9.803	-2.583	-43.304	-37.446	-12.474	45.843	-36.892	9.365
1852	1.852	-13.495	-2.036	-41.328	-18.524	-0.869	82.841	-24.494	0.498
1853	1.853	-29.173	-10.801	-36.05	-15.153	1.238	62.933	-20.803	-7.62
1854	1.854	-18.518	-7.351	-24.964	25.753	-0.754	56.934	-30.837	-29.665
1855	1.855	-16.572	-14.719	-26.284	53.59	-6.017	7.037	-15.151	-49.511
1856	1.856	-0.691	-19.577	-40.55	8.214	11.417	0.518	-6.826	-43.456
1857	1.857	-7.063	-15.349	-11.461	-34.317	32.506	-5.428	-19.605	-37.982
1858	1.858	-5.136	-8.004	51.099	-28.79	40.802	-21.854	-26.549	-32.91
1859	1.859	-6.914	-14.764	60.066	-33.758	33.217	-36.927	-37.137	-19.305
1860	1.86	16.881	-5.074	35.779	-10.844	-1.832	-41.361	-39.031	1.415
1861	1.861	20.198	1.321	28.496	9.967	-47.327	-28.993	-30.29	-9.834
1862	1.862	29.54	-16.68	21.963	13.74	-53.317	-25.268	-22.336	-33.728
1863	1.863	32.288	-14.172	3.831	30.801	-36.851	-21.902	-18.082	-18.271
1864	1.864	4.062	-2.547	-12.553	33.934	-11.667	6.394	-9.207	-21.104
1865	1.865	-14.655	-0.394	-27.584	31.24	-16.072	2.769	-10.385	-23.632
1866	1.866	-11.313	-10.035	-31.99	54.457	-3.63	-7.241	-11.37	-39.877
1867	1.867	-45.715	-15.231	-36.018	26.16	-14.819	2.09	-22.214	-46.224
1868	1.868	-32.118	-16.775	-24.751	7.294	-18.079	27.589	-29.351	-17.142
1869	1.869	-19.683	-18.12	-21.403	-9.843	-27.351	-10.114	-28.16	-21.055
1870	1.87	-8.413	-27.001	-24.434	-13.045	-19.012	-25.22	-17.283	-2.155
1871	1.871	-11.666	-11.29	-32.684	-32.846	-11.48	-29.723	-1.381	-19.115
1872	1.872	-14.721	-0.604	-35.127	5.608	-9.188	-25.723	17.82	-34.783
1873	1.873	-17.376	-10.248	-32.739	77.764	-2.822	-14.498	35.642	-3.543
1874	1.874	-24.844	-22.415	-22.015	-50.555	-12.484	-11.141	24.035	42.435
1875	1.875	-17.798	-14.455	-20.001	-33.124	6.914	-20.263	4.877	48.548
1876	1.876	-24.12	-21.595	-14.681	-48.952	9.503	-28.426	-2.65	9.885
1877	1.877	-25.985	-38.595	-6.675	-63.269	7.259	-30.883	-0.294	-5.33
1878	1.878	-27.649	-40.878	15.088	-50.069	5.219	-33.209	-2.399	-9.923
1879	1.879	-29.134	-38.729	5.898	-61.79	7.245	-14.023	-12.051	-14.045
1880	1.88	-27.709	-40.658	-2.32	-50.903	-4.874	-21.634	-31.385	-70.782
1881	1.881	-26.483	-14.341	-14.971	-80.511	-15.816	-14.841	-23.829	-78.893
1882	1.882	-20.44	-3.09	1.422	-53.802	-17.083	-0.129	-26.103	-100.948
1883	1.883	-17.338	-6.348	7.9	-29.431	-23.387	-6.042	-23.979	-161.558
1884	1.884	-18.279	-3.181	2.16	7.541	-31.62	-7.757	-14.321	-120.922
1885	1.885	-13.972	11.036	-10.039	-12.401	-26.307	-6.158	-19.559	-54.134
1886	1.886	-16.226	3.571	-14.725	5.778	-23.331	-4.803	-18.011	-27.389
1887	1.887	-12.714	-7.952	-10.496	-10.705	-20.751	14.788	3.667	62.269
1888	1.888	-12.093	-31.284	-16.891	-15.72	-26.296	0.785	0.587	121.906
1889	1.889	-3.169	-59.431	-15.757	-38.553	-28.161	-1.692	-30.552	284.69
1890	1.89	8.673	-40.536	-18.867	-42.577	-18.024	-36.706	-26.487	75.14
1891	1.891	0.79	-23.384	-19.853	-68.893	-4.976	-41.692	-37.717	47.203
1892	1.892	-12.125	-13.992	-24.104	-37.9	3.805	-0.398	6.995	21.889
1893	1.893	-27.939	0.191	-24.882	-33.85	11.801	-16.782	37.414	-47.443
1894	1.894	-34.263	2.779	-29.741	-60.209	16.113	-31.838	9.758	58.75
1895	1.895	-24.521	9.817	-19.667	-36.401	25.065	-18.291	45.043	39.77
1896	1.896	-5.109	3.485	-9.583	-8.18	26.275	-22.311	40.643	-47.371
1897	1.897	-7.559	-6.139	7.476	3.038	16.64	-11.04	19.897	-63.26
1898	1.898	-9.819	-14.805	-4.11	-20.831	30.979	12.879	-36.837	-49.024
1899	1.899	-16.132	9.014	2.292	-23.956	1.959	9.875	-61.318	-9.786
1900	1.9	-17.98	12.307	-7.373	18.616	-27.054	12.613	-24.449	-45.551
1901	1.901	-12.648	15.398	-19.531	61.147	-23.355	-0.142	-17.904	-34.865
1902	1.902	-10.993	18.103	-17.943	66.504	-20.01	-7.067	-11.958	-25.133
1903	1.903	-6.637	5.314	-16.545	61.397	-4.265	3.63	-17.397	-16.331
1904	1.904	-10.219	-10.996	-2.177	-7.345	-18.332	-9.901	-12.404	-40.766
1905	1.905	-11.276	-4.671	-11.798	22.26	-31.054	-11.645	-16.914	-33.444
1906	1.906	-16.39	-2.823	-13.477	66.895	-24.051	-10.144	-12.945	-66.896
1907	1.907	-17.24	-29.22	-8.782	-22.819	-30.391	-8.825	-24.252	-85.074
1908	1.908	-11.149	-48.062	-12.969	12.695	-16.788	-12.558	-34.365	-57.386
1909	1.909	-5.476	-38.049	-27.178	-19.889	6.095	-16.092	-18.732	-22.158
1910	1.91	-8.929	-22.416	-13.542	-10.135	3.028	-0.071	-16.073	28.097
1911	1.911	-12.193	-14.095	-15.246	-19.141	-5.307	-21.232	-3.299	74.834
1912	1.912	-15.082	-6.489	-19.872	21.446	-12.903	-41.024	13	141.907
1913	1.913	-16.402	-13.434	-18.525	-0.686	-15.264	-28.285	15.184	43.358
1914	1.914	-19.644	-19.809	-12.178	5.794	-25.927	-44.562	5.559	-48.758
1915	1.915	-13.043	-25.601	5.769	-0.263	-20.116	-33.901	3.862	-60.494
1916	1.916	-4.091	-20.381	13.266	27.354	6.204	-4.867	-4.022	-71.289
1917	1.917	-12.341	-9.37	-3.042	62.512	-5.004	49.32	-25.669	-61.326
1918	1.918	-15.429	-13.657	-22.248	48.833	-15.067	12.379	-22.575	-105.904
1919	1.919	-18.322	-20.064	-24.798	27.999	-18.167	59.256	-19.882	-81.341
1920	1.92	-24.291	-30.887	-17.859	-6.171	-9.865	28.858	-17.367	-44.251
1921	1.921	-31.586	-32.209	-20.036	-19.8	13.353	45.274	-19.671	43.21
1922	1.922	-36.37	-28.483	-25.9	-57.426	16.45	-0.26	-9.022	-16.388
1923	1.923	-40.587	-31.919	-27.68	-72.587	-9.09	-67.476	-3.206	-5.546
1924	1.924	-28.369	-30.917	-19.754	-59.043	-26.11	-148.253	-11.893	4.363
1925	1.925	-16.171	-27.989	-21.121	-63.231	-41.782	-115.79	-26.201	49.148
1926	1.926	-20.812	-28.734	-1.581	-37.048	-33.45	-26.967	-24.288	106.221
1927	1.927	-25.067	-29.495	-15.712	-61.001	-30.928	8.603	-19.095	69.337
1928	1.928	-16.137	-18.653	-28.477	-76.747	-23.943	-2.293	-14.47	-4.587
1929	1.929	-7.796	-20.205	-26.149	-62.686	-9.018	66.729	-7.324	-34.171
1930	1.93	-0.432	-15.927	-28.297	-44.863	-10.917	111.394	-8.494	-43.084
1931	1.931	10.425	-1.613	-34.127	-47.13	-5.683	151.989	-24.197	-18.73
1932	1.932	23.404	4.209	-18.303	-27.915	-4.139	40.892	7.739	3.339
1933	1.933	7.547	-7.942	5.071	-35.372	-5.513	-70.388	12.173	-30.072
1934	1.934	-15.853	-12.543	52.045	-32.94	0.839	-84.712	8.066	-48.144
1935	1.935	-18.93	-5.354	71.89	-0.865	-2.672	-18.918	-3.244	-31.467
1936	1.936	0.839	-4.176	41.396	12.79	-3.664	-78.543	-6.648	-36.204
1937	1.937	-16.955	-5.327	2.554	-32.903	-10.47	-111.077	-28.62	-22.363
1938	1.938	-19.266	-10.585	-2.596	-38.742	-11.276	-42.005	-31.385	-17.975
1939	1.939	-4.356	-19.588	-16.263	-33.162	-13.637	-15.324	-18.648	-44.044
1940	1.94	-25.635	-20.87	-20.432	12.445	-11.737	-23.485	-7.068	-95.176
1941	1.941	-33.949	-4.905	-31.741	18.543	-4.393	-45.592	-13.391	-146.718
1942	1.942	-16.171	25.423	-28.532	24.111	-1.477	-25.673	-26.84	-180.258
1943	1.943	-4.596	-3.644	-19.332	49.496	1.061	4.736	-0.478	-88.791
1944	1.944	-11.026	-7.348	-27.723	36.191	3.408	32.414	-19.207	108.54
1945	1.945	-13.001	-4.094	-25.246	24.022	1.487	-2.845	-9.151	24.163
1946	1.946	-18.258	-7.232	-32.231	5.496	4.8	-16.432	37.869	203.479
1947	1.947	-16.73	-4.583	-25.845	29.543	13.721	-54.048	17.94	226.534
1948	1.948	-21.031	8.123	-27.759	-11.04	10.054	-18.87	36.144	205.337
1949	1.949	-27.465	10.378	-29.517	-27.281	1.734	22.374	-2.556	70.578
1950	1.95	-33.515	3.95	-37.507	-1.937	-5.665	38.836	-48.05	18.144
1951	1.951	-23.884	-1.905	-27.511	2.772	-20.441	33.779	-29.845	2.283
1952	1.952	-20.253	-0.213	-21.18	23.752	-22.62	20.208	-35.277	-40.824
1953	1.953	-26.293	14.062	-12.904	-10.113	-16.855	7.834	-10.151	-80.229
1954	1.954	-23.232	12.048	-9.844	-14.416	-11.655	-3.354	3.316	-91.992
1955	1.955	-26.172	17.198	-16.652	39.837	-7.067	-13.446	40.774	-124.485
1956	1.956	-20.213	-3.581	-12.442	17.889	-8.487	-29.154	25.598	-75.092
1957	1.957	-8.075	-11.967	-8.414	-28.83	-9.69	-15.068	-15.667	-48.326
1958	1.958	11.207	-24.827	-7.866	-34.829	-8.545	-27.86	-21.095	-23.864
1959	1.959	23.915	-36.52	-3.26	3.939	-11.654	-34.824	-16.057	43.034
1960	1.96	26.159	-60.005	2.109	8.932	-8.771	-7.148	-47.981	69.926
1961	1.961	19.678	-94.473	-1.418	-23.129	-8.048	-3.468	-60.355	29.485
1962	1.962	-9.446	-62.537	1.834	-10.843	-12.173	-13.54	-49.09	-21.966
1963	1.963	-30.26	-41.806	4.702	15.376	-7.388	-16.637	-31.99	-41.589
1964	1.964	-34.033	-30.577	-3.265	-29.437	-8.017	-24.985	-16.244	-83.996
1965	1.965	-65.095	-13.55	-14.122	-35.616	-7.501	-17.523	-18.876	-45.299
1966	1.966	-69.248	-10.464	-12.78	-19.392	-13.367	-19.901	-0.978	-80.616
1967	1.967	-27.721	-7.735	-13.94	5.519	-9.343	-30.568	15.358	-85.149
1968	1.968	-11.341	-15.238	-12.781	-17.505	-7.454	-28.64	17.522	-81.109
1969	1.969	-16.413	-40.94	-13.759	-38.348	-1.507	-9.346	3.947	-24.494
1970	1.97	-29.992	-50.966	0.931	-49.798	-7.154	-1.802	-4.83	97.504
1971	1.971	-25.961	-41.656	3.052	-46.786	-7.779	14.422	12.492	44.974
1972	1.972	-14.795	-27.505	-14.365	-18.794	-12.454	20.775	10.088	29.085
1973	1.973	-4.792	-19.931	-30.619	-22.809	-13.068	34.247	-0.624	14.722
1974	1.974	4.396	-17.607	-15.714	-13.047	-16.581	7.809	-14.215	1.541
1975	1.975	7.016	-11.231	-17.652	21.168	-9.282	-33.96	-5.51	-81.884
1976	1.976	-0.579	-1.56	-15.942	25.354	-10.314	-6.381	-7.088	-27.694
1977	1.977	-21.729	-3.288	-20.601	-37.357	-25.066	8.701	-17.139	21.67
1978	1.978	-13.442	4.676	-7.659	-10.875	-31.482	13.154	-23.563	-5.108
1979	1.979	-5.929	-8.258	-2.462	-67.987	-37.307	0.785	-31.914	19.136
1980	1.98	-12.92	14.604	-10.42	-60.822	-21.442	-2.809	-22.223	-3.059
1981	1.981	-6.541	11.521	-6.195	-54.416	-15.068	-26.545	-33.973	-23.143
1982	1.982	-4.62	-8.2	0.161	-36.337	-1.523	-23.405	-10.145	-65.822
1983	1.983	-9.842	-15.725	3.66	-19.928	7.171	-26.191	13.7	-104.624
1984	1.984	-14.513	-4.112	17.653	-14.937	-3.885	-23.849	48.206	-109.797
1985	1.985	-21.708	6.497	15.811	-1.448	0.356	-12.406	52.699	-77.981
1986	1.986	-9.957	-3.196	24.614	-39.018	9.242	-10.34	32.019	-40.527
1987	1.987	-11.552	16.102	3.946	-34.013	8.058	-4.615	-2.027	-5.383
1988	1.988	-12.964	44.264	-4.389	-29.674	7.066	-13.411	-24.883	63.238
1989	1.989	-11.852	32.939	-17.195	-9.064	2.207	-11.876	-45.663	33.53
1990	1.99	-10.723	22.742	-33.535	17.187	-10.97	-24.82	-102.432	6.661
1991	1.991	3.16	-5.641	-31.552	-34.369	-20.662	-40.684	-110.622	112.355
1992	1.992	-6.542	-16.986	-22.016	-56.512	-22.408	-34.346	-14.272	69.027
1993	1.993	-15.266	-20.348	-34.313	-50.007	-20.859	-24.688	-1.128	3.062
1994	1.994	-19.916	-17.342	-51.802	-31.9	-13.696	1.659	10.736	14.857
1995	1.995	-18.562	-14.74	-49.549	-26.582	-20.086	12.938	21.625	47.498
1996	1.996	-14.875	-12.309	-47.488	-1.552	-21.251	29.966	-7.948	37.639
1997	1.997	-4.035	-19.347	-45.608	-6.194	-24.36	8.075	-34.613	-24.748
1998	1.998	-8.272	-25.783	-19.334	6.081	-11.609	-34.535	-58.982	-32.8
[truncated: 14,439 more rows]
