# Supplementary material for: Associations between lower-limb muscle activation and knee flexion in post-stroke individuals: A study on the stance-to-swing phases of gait
Source: PLoS One. 2017 Sep 8;12(9):e0183865. doi: 10.1371/journal.pone.0183865 (PMC5590852; doi:10.1371/journal.pone.0183865)
Supplement: S1 Dataset — (ZIP) [file pone.0183865.s001.zip › S1_Dataset/Patient group/5/4/point.csv]

Frame	Time	sacrum.X	sacrum.Y	sacrum.Z	r asis.X	r asis.Y	r asis.Z	r thigh.X	r thigh.Y	r thigh.Z	r bar 1.X	r bar 1.Y	r bar 1.Z	r knee 1.X	r knee 1.Y	r knee 1.Z	r knee 2.X	r knee 2.Y	r knee 2.Z	r bar 2.X	r bar 2.Y	r bar 2.Z	r mall.X	r mall.Y	r mall.Z	r met.X	r met.Y	r met.Z	l asis.X	l asis.Y	l asis.Z	l thigh.X	l thigh.Y	l thigh.Z	l bar 1.X	l bar 1.Y	l bar 1.Z	l knee 1.X	l knee 1.Y	l knee 1.Z	l knee 2.X	l knee 2.Y	l knee 2.Z	l bar 2.X	l bar 2.Y	l bar 2.Z	l mall.X	l mall.Y	l mall.Z
0	0	-1.419	1.092	0.381	NaN	NaN	NaN	-1.34	0.988	0.597	-1.354	0.759	0.642	NaN	NaN	NaN	NaN	NaN	NaN	-1.338	0.335	0.662	-1.339	0.116	0.628	-1.207	0.028	0.643	NaN	NaN	NaN	NaN	NaN	NaN	-1.333	0.707	0.195	NaN	NaN	NaN	NaN	NaN	NaN	NaN	NaN	NaN	-1.389	0.109	0.301
1	0.005	-1.419	1.092	0.381	NaN	NaN	NaN	-1.34	0.987	0.597	-1.354	0.759	0.642	NaN	NaN	NaN	NaN	NaN	NaN	-1.338	0.335	0.662	-1.339	0.116	0.629	-1.207	0.028	0.643	NaN	NaN	NaN	NaN	NaN	NaN	-1.334	0.707	0.195	NaN	NaN	NaN	NaN	NaN	NaN	NaN	NaN	NaN	-1.389	0.109	0.301
2	0.01	-1.419	1.092	0.382	NaN	NaN	NaN	-1.34	0.987	0.597	-1.354	0.759	0.642	NaN	NaN	NaN	NaN	NaN	NaN	-1.338	0.335	0.662	-1.339	0.116	0.629	-1.207	0.028	0.643	NaN	NaN	NaN	NaN	NaN	NaN	-1.334	0.707	0.195	NaN	NaN	NaN	NaN	NaN	NaN	NaN	NaN	NaN	-1.388	0.108	0.301
3	0.015	-1.419	1.092	0.382	NaN	NaN	NaN	-1.34	0.987	0.597	-1.354	0.759	0.642	NaN	NaN	NaN	NaN	NaN	NaN	-1.338	0.335	0.662	-1.339	0.116	0.629	-1.207	0.029	0.643	NaN	NaN	NaN	NaN	NaN	NaN	-1.334	0.707	0.195	NaN	NaN	NaN	NaN	NaN	NaN	NaN	NaN	NaN	-1.387	0.108	0.302
4	0.02	-1.419	1.092	0.382	NaN	NaN	NaN	-1.34	0.987	0.597	-1.353	0.759	0.642	NaN	NaN	NaN	NaN	NaN	NaN	-1.338	0.335	0.662	-1.338	0.116	0.629	-1.207	0.029	0.643	NaN	NaN	NaN	NaN	NaN	NaN	-1.334	0.707	0.195	NaN	NaN	NaN	NaN	NaN	NaN	NaN	NaN	NaN	-1.387	0.108	0.302
5	0.025	-1.42	1.091	0.382	NaN	NaN	NaN	-1.34	0.987	0.597	-1.353	0.759	0.642	NaN	NaN	NaN	NaN	NaN	NaN	-1.338	0.335	0.662	-1.338	0.116	0.629	-1.207	0.029	0.643	NaN	NaN	NaN	NaN	NaN	NaN	-1.334	0.707	0.194	NaN	NaN	NaN	NaN	NaN	NaN	NaN	NaN	NaN	-1.387	0.108	0.302
6	0.03	-1.42	1.091	0.382	NaN	NaN	NaN	-1.34	0.987	0.597	-1.353	0.759	0.642	NaN	NaN	NaN	NaN	NaN	NaN	-1.338	0.335	0.662	-1.338	0.116	0.629	-1.207	0.029	0.643	NaN	NaN	NaN	NaN	NaN	NaN	-1.334	0.707	0.194	NaN	NaN	NaN	NaN	NaN	NaN	NaN	NaN	NaN	-1.387	0.108	0.302
7	0.035	-1.42	1.091	0.382	NaN	NaN	NaN	-1.34	0.987	0.597	-1.353	0.759	0.642	NaN	NaN	NaN	NaN	NaN	NaN	-1.337	0.335	0.662	-1.338	0.116	0.629	-1.207	0.029	0.643	NaN	NaN	NaN	NaN	NaN	NaN	-1.335	0.707	0.194	NaN	NaN	NaN	NaN	NaN	NaN	NaN	NaN	NaN	-1.387	0.108	0.302
8	0.04	-1.42	1.091	0.382	NaN	NaN	NaN	-1.34	0.987	0.597	-1.353	0.759	0.642	NaN	NaN	NaN	NaN	NaN	NaN	-1.337	0.335	0.662	-1.338	0.116	0.629	-1.207	0.029	0.643	NaN	NaN	NaN	NaN	NaN	NaN	-1.335	0.707	0.194	NaN	NaN	NaN	NaN	NaN	NaN	NaN	NaN	NaN	-1.387	0.108	0.302
9	0.045	-1.42	1.091	0.382	NaN	NaN	NaN	-1.34	0.987	0.597	-1.353	0.759	0.642	NaN	NaN	NaN	NaN	NaN	NaN	-1.337	0.335	0.662	-1.338	0.116	0.629	-1.207	0.029	0.643	NaN	NaN	NaN	NaN	NaN	NaN	-1.335	0.707	0.194	NaN	NaN	NaN	NaN	NaN	NaN	NaN	NaN	NaN	-1.388	0.108	0.301
10	0.05	-1.42	1.091	0.382	NaN	NaN	NaN	-1.34	0.987	0.597	-1.353	0.759	0.642	NaN	NaN	NaN	NaN	NaN	NaN	-1.337	0.335	0.662	-1.338	0.116	0.629	-1.207	0.029	0.643	NaN	NaN	NaN	NaN	NaN	NaN	-1.335	0.707	0.194	NaN	NaN	NaN	NaN	NaN	NaN	NaN	NaN	NaN	-1.387	0.108	0.302
11	0.055	-1.42	1.091	0.382	NaN	NaN	NaN	-1.34	0.987	0.597	-1.353	0.759	0.642	NaN	NaN	NaN	NaN	NaN	NaN	-1.337	0.335	0.662	-1.338	0.116	0.629	-1.207	0.029	0.643	NaN	NaN	NaN	NaN	NaN	NaN	-1.335	0.706	0.194	NaN	NaN	NaN	NaN	NaN	NaN	NaN	NaN	NaN	-1.388	0.108	0.302
12	0.06	-1.42	1.091	0.382	NaN	NaN	NaN	-1.34	0.987	0.597	-1.353	0.759	0.642	NaN	NaN	NaN	NaN	NaN	NaN	-1.337	0.334	0.662	-1.338	0.116	0.629	-1.207	0.029	0.643	NaN	NaN	NaN	NaN	NaN	NaN	-1.335	0.706	0.194	NaN	NaN	NaN	NaN	NaN	NaN	NaN	NaN	NaN	-1.389	0.108	0.301
13	0.065	-1.42	1.091	0.381	NaN	NaN	NaN	-1.34	0.987	0.597	-1.353	0.759	0.642	NaN	NaN	NaN	NaN	NaN	NaN	-1.336	0.334	0.662	-1.338	0.116	0.629	-1.207	0.029	0.643	NaN	NaN	NaN	NaN	NaN	NaN	-1.335	0.706	0.194	NaN	NaN	NaN	NaN	NaN	NaN	NaN	NaN	NaN	-1.389	0.108	0.301
14	0.07	-1.42	1.091	0.381	NaN	NaN	NaN	-1.34	0.987	0.597	-1.353	0.759	0.642	NaN	NaN	NaN	NaN	NaN	NaN	-1.336	0.334	0.662	-1.338	0.116	0.629	-1.207	0.029	0.643	NaN	NaN	NaN	NaN	NaN	NaN	-1.335	0.706	0.194	NaN	NaN	NaN	NaN	NaN	NaN	NaN	NaN	NaN	-1.389	0.108	0.301
15	0.075	-1.42	1.091	0.381	NaN	NaN	NaN	-1.34	0.987	0.597	-1.353	0.759	0.642	NaN	NaN	NaN	NaN	NaN	NaN	-1.336	0.334	0.662	-1.338	0.116	0.629	-1.207	0.029	0.643	NaN	NaN	NaN	NaN	NaN	NaN	-1.335	0.706	0.194	NaN	NaN	NaN	NaN	NaN	NaN	NaN	NaN	NaN	-1.389	0.108	0.301
16	0.08	-1.421	1.091	0.381	NaN	NaN	NaN	-1.34	0.987	0.597	-1.353	0.759	0.642	NaN	NaN	NaN	NaN	NaN	NaN	-1.336	0.334	0.662	-1.338	0.116	0.629	-1.207	0.029	0.643	NaN	NaN	NaN	NaN	NaN	NaN	-1.335	0.706	0.194	NaN	NaN	NaN	NaN	NaN	NaN	NaN	NaN	NaN	-1.389	0.108	0.301
17	0.085	-1.421	1.091	0.381	NaN	NaN	NaN	-1.34	0.987	0.597	-1.353	0.759	0.642	NaN	NaN	NaN	NaN	NaN	NaN	-1.335	0.334	0.662	-1.338	0.116	0.629	-1.207	0.029	0.643	NaN	NaN	NaN	NaN	NaN	NaN	-1.335	0.706	0.194	NaN	NaN	NaN	NaN	NaN	NaN	NaN	NaN	NaN	-1.389	0.108	0.301
18	0.09	-1.421	1.091	0.381	NaN	NaN	NaN	-1.341	0.987	0.597	-1.352	0.759	0.641	NaN	NaN	NaN	NaN	NaN	NaN	-1.335	0.334	0.662	-1.338	0.116	0.629	-1.207	0.029	0.643	NaN	NaN	NaN	NaN	NaN	NaN	-1.335	0.706	0.194	NaN	NaN	NaN	NaN	NaN	NaN	NaN	NaN	NaN	-1.389	0.108	0.301
19	0.095	-1.421	1.091	0.381	NaN	NaN	NaN	-1.341	0.987	0.597	-1.352	0.759	0.641	NaN	NaN	NaN	NaN	NaN	NaN	-1.335	0.334	0.662	-1.338	0.116	0.629	-1.207	0.029	0.643	NaN	NaN	NaN	NaN	NaN	NaN	-1.335	0.706	0.194	NaN	NaN	NaN	NaN	NaN	NaN	NaN	NaN	NaN	-1.389	0.108	0.301
20	0.1	-1.421	1.091	0.381	NaN	NaN	NaN	-1.341	0.987	0.597	-1.352	0.759	0.641	NaN	NaN	NaN	NaN	NaN	NaN	-1.335	0.334	0.662	-1.338	0.116	0.629	-1.207	0.029	0.643	NaN	NaN	NaN	NaN	NaN	NaN	-1.335	0.706	0.194	NaN	NaN	NaN	NaN	NaN	NaN	NaN	NaN	NaN	-1.389	0.108	0.301
21	0.105	-1.421	1.091	0.381	NaN	NaN	NaN	-1.341	0.987	0.597	-1.352	0.759	0.641	NaN	NaN	NaN	NaN	NaN	NaN	-1.335	0.334	0.662	-1.338	0.116	0.629	-1.207	0.029	0.643	NaN	NaN	NaN	NaN	NaN	NaN	-1.335	0.706	0.194	NaN	NaN	NaN	NaN	NaN	NaN	NaN	NaN	NaN	-1.389	0.108	0.301
22	0.11	-1.421	1.091	0.381	NaN	NaN	NaN	-1.341	0.987	0.597	-1.352	0.759	0.641	NaN	NaN	NaN	NaN	NaN	NaN	-1.334	0.334	0.662	-1.338	0.116	0.629	-1.207	0.029	0.643	NaN	NaN	NaN	NaN	NaN	NaN	-1.335	0.706	0.194	NaN	NaN	NaN	NaN	NaN	NaN	NaN	NaN	NaN	-1.389	0.108	0.301
23	0.115	-1.422	1.091	0.381	NaN	NaN	NaN	-1.341	0.987	0.597	-1.352	0.759	0.641	NaN	NaN	NaN	NaN	NaN	NaN	-1.334	0.334	0.662	-1.338	0.116	0.629	-1.207	0.029	0.643	NaN	NaN	NaN	NaN	NaN	NaN	-1.335	0.706	0.194	NaN	NaN	NaN	NaN	NaN	NaN	NaN	NaN	NaN	-1.389	0.108	0.301
24	0.12	-1.422	1.091	0.381	NaN	NaN	NaN	-1.341	0.987	0.597	-1.352	0.759	0.641	NaN	NaN	NaN	NaN	NaN	NaN	-1.334	0.334	0.662	-1.338	0.116	0.629	-1.207	0.029	0.643	NaN	NaN	NaN	NaN	NaN	NaN	-1.335	0.706	0.194	NaN	NaN	NaN	NaN	NaN	NaN	NaN	NaN	NaN	-1.389	0.108	0.301
25	0.125	-1.422	1.091	0.381	NaN	NaN	NaN	-1.341	0.987	0.597	-1.352	0.759	0.641	NaN	NaN	NaN	NaN	NaN	NaN	-1.334	0.334	0.662	-1.338	0.116	0.629	-1.207	0.029	0.643	NaN	NaN	NaN	NaN	NaN	NaN	-1.335	0.706	0.194	NaN	NaN	NaN	NaN	NaN	NaN	NaN	NaN	NaN	-1.389	0.108	0.301
26	0.13	-1.422	1.091	0.381	NaN	NaN	NaN	-1.341	0.987	0.597	-1.352	0.759	0.641	NaN	NaN	NaN	NaN	NaN	NaN	-1.334	0.334	0.662	-1.338	0.116	0.629	-1.207	0.029	0.643	NaN	NaN	NaN	NaN	NaN	NaN	-1.335	0.706	0.194	NaN	NaN	NaN	NaN	NaN	NaN	NaN	NaN	NaN	-1.389	0.108	0.301
27	0.135	-1.422	1.091	0.381	NaN	NaN	NaN	-1.341	0.987	0.597	-1.351	0.759	0.641	NaN	NaN	NaN	NaN	NaN	NaN	-1.334	0.334	0.662	-1.337	0.116	0.629	-1.207	0.029	0.643	NaN	NaN	NaN	NaN	NaN	NaN	-1.335	0.706	0.194	NaN	NaN	NaN	NaN	NaN	NaN	NaN	NaN	NaN	-1.389	0.108	0.301
28	0.14	-1.422	1.091	0.381	NaN	NaN	NaN	-1.341	0.987	0.597	-1.351	0.759	0.641	NaN	NaN	NaN	NaN	NaN	NaN	-1.333	0.334	0.662	-1.337	0.116	0.629	-1.207	0.029	0.643	NaN	NaN	NaN	NaN	NaN	NaN	-1.335	0.706	0.194	NaN	NaN	NaN	NaN	NaN	NaN	NaN	NaN	NaN	-1.389	0.108	0.301
29	0.145	-1.422	1.091	0.381	NaN	NaN	NaN	-1.341	0.987	0.597	-1.351	0.759	0.641	NaN	NaN	NaN	NaN	NaN	NaN	-1.333	0.334	0.662	-1.337	0.116	0.629	-1.207	0.029	0.643	NaN	NaN	NaN	NaN	NaN	NaN	-1.335	0.706	0.194	NaN	NaN	NaN	NaN	NaN	NaN	NaN	NaN	NaN	-1.389	0.108	0.301
30	0.15	-1.422	1.091	0.381	NaN	NaN	NaN	-1.342	0.987	0.597	-1.351	0.759	0.642	NaN	NaN	NaN	NaN	NaN	NaN	-1.333	0.334	0.662	-1.337	0.116	0.629	-1.207	0.029	0.643	NaN	NaN	NaN	NaN	NaN	NaN	-1.335	0.706	0.194	NaN	NaN	NaN	NaN	NaN	NaN	NaN	NaN	NaN	-1.389	0.108	0.301
31	0.155	-1.422	1.091	0.381	NaN	NaN	NaN	-1.342	0.987	0.597	-1.351	0.759	0.642	NaN	NaN	NaN	NaN	NaN	NaN	-1.333	0.334	0.662	-1.337	0.116	0.629	-1.207	0.029	0.643	NaN	NaN	NaN	NaN	NaN	NaN	-1.336	0.706	0.194	NaN	NaN	NaN	NaN	NaN	NaN	NaN	NaN	NaN	-1.389	0.108	0.301
32	0.16	-1.422	1.091	0.381	NaN	NaN	NaN	-1.342	0.987	0.597	-1.351	0.758	0.642	NaN	NaN	NaN	NaN	NaN	NaN	-1.333	0.334	0.662	-1.337	0.116	0.629	-1.207	0.029	0.643	NaN	NaN	NaN	NaN	NaN	NaN	-1.336	0.706	0.193	NaN	NaN	NaN	NaN	NaN	NaN	NaN	NaN	NaN	-1.389	0.108	0.301
33	0.165	-1.423	1.09	0.381	NaN	NaN	NaN	-1.342	0.987	0.597	-1.351	0.758	0.642	NaN	NaN	NaN	NaN	NaN	NaN	-1.333	0.334	0.662	-1.337	0.116	0.629	-1.207	0.029	0.643	NaN	NaN	NaN	NaN	NaN	NaN	-1.336	0.706	0.193	NaN	NaN	NaN	NaN	NaN	NaN	NaN	NaN	NaN	-1.389	0.108	0.301
34	0.17	-1.423	1.09	0.381	NaN	NaN	NaN	-1.342	0.987	0.597	-1.351	0.758	0.642	NaN	NaN	NaN	NaN	NaN	NaN	-1.332	0.334	0.662	-1.337	0.116	0.629	-1.207	0.029	0.643	NaN	NaN	NaN	NaN	NaN	NaN	-1.336	0.706	0.193	NaN	NaN	NaN	NaN	NaN	NaN	NaN	NaN	NaN	-1.389	0.108	0.301
35	0.175	-1.423	1.09	0.381	NaN	NaN	NaN	-1.342	0.987	0.597	-1.351	0.758	0.642	NaN	NaN	NaN	NaN	NaN	NaN	-1.332	0.334	0.662	-1.337	0.116	0.629	-1.207	0.029	0.643	NaN	NaN	NaN	NaN	NaN	NaN	-1.336	0.706	0.193	NaN	NaN	NaN	NaN	NaN	NaN	NaN	NaN	NaN	-1.389	0.108	0.301
36	0.18	-1.423	1.09	0.381	NaN	NaN	NaN	-1.342	0.987	0.597	-1.351	0.758	0.642	NaN	NaN	NaN	NaN	NaN	NaN	-1.332	0.334	0.662	-1.337	0.116	0.629	-1.207	0.029	0.643	NaN	NaN	NaN	NaN	NaN	NaN	-1.336	0.706	0.193	NaN	NaN	NaN	NaN	NaN	NaN	NaN	NaN	NaN	-1.389	0.108	0.301
37	0.185	-1.423	1.09	0.381	NaN	NaN	NaN	-1.342	0.987	0.596	-1.35	0.758	0.642	NaN	NaN	NaN	NaN	NaN	NaN	-1.331	0.334	0.662	-1.337	0.116	0.629	-1.207	0.029	0.643	NaN	NaN	NaN	NaN	NaN	NaN	-1.336	0.706	0.193	NaN	NaN	NaN	NaN	NaN	NaN	NaN	NaN	NaN	-1.389	0.108	0.301
38	0.19	-1.423	1.09	0.381	NaN	NaN	NaN	-1.342	0.987	0.596	-1.35	0.758	0.642	NaN	NaN	NaN	NaN	NaN	NaN	-1.331	0.334	0.662	-1.337	0.116	0.629	-1.207	0.029	0.643	NaN	NaN	NaN	NaN	NaN	NaN	-1.336	0.706	0.193	NaN	NaN	NaN	NaN	NaN	NaN	NaN	NaN	NaN	-1.389	0.108	0.301
39	0.195	-1.423	1.09	0.381	NaN	NaN	NaN	-1.342	0.987	0.596	-1.35	0.758	0.642	NaN	NaN	NaN	NaN	NaN	NaN	-1.331	0.334	0.662	-1.337	0.116	0.629	-1.207	0.029	0.643	NaN	NaN	NaN	NaN	NaN	NaN	-1.336	0.706	0.193	NaN	NaN	NaN	NaN	NaN	NaN	NaN	NaN	NaN	-1.389	0.108	0.301
40	0.2	-1.423	1.09	0.381	NaN	NaN	NaN	-1.342	0.987	0.596	-1.35	0.758	0.642	NaN	NaN	NaN	NaN	NaN	NaN	-1.331	0.334	0.662	-1.337	0.116	0.629	-1.207	0.029	0.643	NaN	NaN	NaN	NaN	NaN	NaN	-1.336	0.706	0.193	NaN	NaN	NaN	NaN	NaN	NaN	NaN	NaN	NaN	-1.39	0.108	0.301
41	0.205	-1.423	1.09	0.381	NaN	NaN	NaN	-1.342	0.987	0.596	-1.35	0.758	0.642	NaN	NaN	NaN	NaN	NaN	NaN	-1.331	0.334	0.662	-1.337	0.116	0.629	-1.207	0.029	0.643	NaN	NaN	NaN	NaN	NaN	NaN	-1.337	0.706	0.193	NaN	NaN	NaN	NaN	NaN	NaN	NaN	NaN	NaN	-1.39	0.108	0.301
42	0.21	-1.424	1.09	0.381	NaN	NaN	NaN	-1.342	0.987	0.596	-1.35	0.758	0.642	NaN	NaN	NaN	NaN	NaN	NaN	-1.331	0.334	0.662	-1.337	0.116	0.629	-1.207	0.029	0.643	NaN	NaN	NaN	NaN	NaN	NaN	-1.337	0.706	0.193	NaN	NaN	NaN	NaN	NaN	NaN	NaN	NaN	NaN	-1.39	0.108	0.301
43	0.215	-1.424	1.09	0.381	NaN	NaN	NaN	-1.342	0.987	0.596	-1.35	0.758	0.642	NaN	NaN	NaN	NaN	NaN	NaN	-1.331	0.334	0.662	-1.337	0.116	0.629	-1.207	0.029	0.643	NaN	NaN	NaN	NaN	NaN	NaN	-1.337	0.706	0.193	NaN	NaN	NaN	NaN	NaN	NaN	NaN	NaN	NaN	-1.39	0.108	0.301
44	0.22	-1.424	1.09	0.381	NaN	NaN	NaN	-1.342	0.987	0.596	-1.35	0.758	0.642	NaN	NaN	NaN	NaN	NaN	NaN	-1.33	0.334	0.662	-1.337	0.116	0.629	-1.207	0.029	0.643	NaN	NaN	NaN	NaN	NaN	NaN	-1.337	0.706	0.193	NaN	NaN	NaN	NaN	NaN	NaN	NaN	NaN	NaN	-1.39	0.108	0.301
45	0.225	-1.424	1.09	0.381	NaN	NaN	NaN	-1.342	0.987	0.596	-1.35	0.758	0.642	NaN	NaN	NaN	NaN	NaN	NaN	-1.33	0.334	0.662	-1.337	0.116	0.629	-1.207	0.029	0.643	NaN	NaN	NaN	NaN	NaN	NaN	-1.337	0.706	0.193	NaN	NaN	NaN	NaN	NaN	NaN	NaN	NaN	NaN	-1.39	0.108	0.301
46	0.23	-1.424	1.09	0.381	NaN	NaN	NaN	-1.342	0.987	0.596	-1.35	0.758	0.642	NaN	NaN	NaN	NaN	NaN	NaN	-1.33	0.334	0.662	-1.337	0.116	0.629	-1.207	0.029	0.643	NaN	NaN	NaN	NaN	NaN	NaN	-1.337	0.706	0.193	NaN	NaN	NaN	NaN	NaN	NaN	NaN	NaN	NaN	-1.39	0.108	0.301
47	0.235	-1.424	1.09	0.381	NaN	NaN	NaN	-1.342	0.987	0.596	-1.35	0.758	0.642	NaN	NaN	NaN	NaN	NaN	NaN	-1.33	0.334	0.662	-1.337	0.116	0.629	-1.207	0.029	0.643	NaN	NaN	NaN	NaN	NaN	NaN	-1.337	0.706	0.193	NaN	NaN	NaN	NaN	NaN	NaN	NaN	NaN	NaN	-1.39	0.108	0.301
48	0.24	-1.424	1.09	0.381	NaN	NaN	NaN	-1.342	0.987	0.596	-1.35	0.758	0.642	NaN	NaN	NaN	NaN	NaN	NaN	-1.33	0.334	0.662	-1.337	0.116	0.629	-1.207	0.029	0.643	NaN	NaN	NaN	NaN	NaN	NaN	-1.337	0.706	0.193	NaN	NaN	NaN	NaN	NaN	NaN	NaN	NaN	NaN	-1.39	0.108	0.301
49	0.245	-1.424	1.09	0.381	NaN	NaN	NaN	-1.342	0.987	0.596	-1.35	0.758	0.642	NaN	NaN	NaN	NaN	NaN	NaN	-1.33	0.334	0.662	-1.337	0.116	0.629	-1.207	0.029	0.643	NaN	NaN	NaN	NaN	NaN	NaN	-1.337	0.706	0.193	NaN	NaN	NaN	NaN	NaN	NaN	NaN	NaN	NaN	-1.39	0.108	0.301
50	0.25	-1.424	1.09	0.381	NaN	NaN	NaN	-1.342	0.987	0.596	-1.349	0.758	0.642	NaN	NaN	NaN	NaN	NaN	NaN	-1.33	0.334	0.662	-1.337	0.116	0.629	-1.207	0.029	0.643	NaN	NaN	NaN	NaN	NaN	NaN	-1.337	0.706	0.193	NaN	NaN	NaN	NaN	NaN	NaN	NaN	NaN	NaN	-1.39	0.108	0.301
51	0.255	-1.424	1.09	0.381	NaN	NaN	NaN	-1.342	0.987	0.596	-1.349	0.758	0.642	NaN	NaN	NaN	NaN	NaN	NaN	-1.33	0.334	0.662	-1.337	0.116	0.629	-1.207	0.029	0.643	NaN	NaN	NaN	NaN	NaN	NaN	-1.338	0.706	0.193	NaN	NaN	NaN	NaN	NaN	NaN	NaN	NaN	NaN	-1.39	0.108	0.301
52	0.26	-1.424	1.09	0.381	NaN	NaN	NaN	-1.342	0.987	0.596	-1.349	0.758	0.642	NaN	NaN	NaN	NaN	NaN	NaN	-1.33	0.334	0.662	-1.337	0.116	0.629	-1.207	0.029	0.643	NaN	NaN	NaN	NaN	NaN	NaN	-1.338	0.706	0.193	NaN	NaN	NaN	NaN	NaN	NaN	NaN	NaN	NaN	-1.39	0.108	0.301
53	0.265	-1.424	1.09	0.381	NaN	NaN	NaN	-1.342	0.987	0.596	-1.349	0.758	0.642	NaN	NaN	NaN	NaN	NaN	NaN	-1.33	0.334	0.662	-1.337	0.116	0.629	-1.207	0.029	0.643	NaN	NaN	NaN	NaN	NaN	NaN	-1.338	0.706	0.193	NaN	NaN	NaN	NaN	NaN	NaN	NaN	NaN	NaN	-1.39	0.108	0.301
54	0.27	-1.425	1.09	0.382	NaN	NaN	NaN	-1.342	0.987	0.597	-1.349	0.758	0.642	NaN	NaN	NaN	NaN	NaN	NaN	-1.33	0.334	0.662	-1.337	0.116	0.629	-1.207	0.029	0.643	NaN	NaN	NaN	NaN	NaN	NaN	-1.338	0.707	0.193	NaN	NaN	NaN	NaN	NaN	NaN	NaN	NaN	NaN	-1.39	0.108	0.301
55	0.275	-1.425	1.09	0.382	NaN	NaN	NaN	-1.342	0.987	0.597	-1.349	0.758	0.642	NaN	NaN	NaN	NaN	NaN	NaN	-1.33	0.334	0.662	-1.337	0.116	0.629	-1.207	0.029	0.643	NaN	NaN	NaN	NaN	NaN	NaN	-1.338	0.706	0.193	NaN	NaN	NaN	NaN	NaN	NaN	NaN	NaN	NaN	-1.39	0.108	0.301
56	0.28	-1.425	1.09	0.382	NaN	NaN	NaN	-1.342	0.987	0.597	-1.349	0.758	0.642	NaN	NaN	NaN	NaN	NaN	NaN	-1.33	0.334	0.662	-1.337	0.116	0.629	-1.207	0.029	0.643	NaN	NaN	NaN	NaN	NaN	NaN	-1.338	0.707	0.193	NaN	NaN	NaN	NaN	NaN	NaN	NaN	NaN	NaN	-1.39	0.108	0.301
57	0.285	-1.425	1.09	0.382	NaN	NaN	NaN	-1.341	0.987	0.597	-1.349	0.758	0.642	NaN	NaN	NaN	NaN	NaN	NaN	-1.33	0.334	0.662	-1.337	0.116	0.629	-1.207	0.029	0.643	NaN	NaN	NaN	NaN	NaN	NaN	-1.338	0.706	0.193	NaN	NaN	NaN	NaN	NaN	NaN	NaN	NaN	NaN	-1.39	0.108	0.301
58	0.29	-1.425	1.09	0.382	NaN	NaN	NaN	-1.341	0.987	0.597	-1.349	0.758	0.642	NaN	NaN	NaN	NaN	NaN	NaN	-1.33	0.334	0.662	-1.337	0.116	0.629	-1.207	0.029	0.643	NaN	NaN	NaN	NaN	NaN	NaN	-1.338	0.706	0.193	NaN	NaN	NaN	NaN	NaN	NaN	NaN	NaN	NaN	-1.39	0.108	0.301
59	0.295	-1.425	1.09	0.382	NaN	NaN	NaN	-1.341	0.987	0.597	-1.349	0.758	0.642	NaN	NaN	NaN	NaN	NaN	NaN	-1.33	0.334	0.662	-1.337	0.116	0.629	-1.207	0.029	0.643	NaN	NaN	NaN	NaN	NaN	NaN	-1.338	0.706	0.193	NaN	NaN	NaN	NaN	NaN	NaN	NaN	NaN	NaN	-1.39	0.108	0.301
60	0.3	-1.425	1.09	0.382	NaN	NaN	NaN	-1.341	0.987	0.597	-1.349	0.758	0.642	NaN	NaN	NaN	NaN	NaN	NaN	-1.33	0.334	0.662	-1.337	0.116	0.629	-1.207	0.029	0.643	NaN	NaN	NaN	NaN	NaN	NaN	-1.338	0.706	0.193	NaN	NaN	NaN	NaN	NaN	NaN	NaN	NaN	NaN	-1.39	0.108	0.301
61	0.305	-1.425	1.09	0.382	NaN	NaN	NaN	-1.341	0.987	0.597	-1.349	0.758	0.642	NaN	NaN	NaN	NaN	NaN	NaN	-1.33	0.334	0.662	-1.337	0.116	0.629	-1.207	0.029	0.643	NaN	NaN	NaN	NaN	NaN	NaN	-1.338	0.706	0.193	NaN	NaN	NaN	NaN	NaN	NaN	NaN	NaN	NaN	-1.39	0.108	0.301
62	0.31	-1.425	1.09	0.382	NaN	NaN	NaN	-1.341	0.987	0.597	-1.349	0.758	0.642	NaN	NaN	NaN	NaN	NaN	NaN	-1.33	0.334	0.662	-1.337	0.116	0.629	-1.207	0.029	0.643	NaN	NaN	NaN	NaN	NaN	NaN	-1.338	0.706	0.193	NaN	NaN	NaN	NaN	NaN	NaN	NaN	NaN	NaN	-1.39	0.108	0.301
63	0.315	-1.425	1.09	0.382	NaN	NaN	NaN	-1.341	0.986	0.597	-1.349	0.758	0.642	NaN	NaN	NaN	NaN	NaN	NaN	-1.33	0.334	0.662	-1.337	0.116	0.629	-1.207	0.029	0.643	NaN	NaN	NaN	NaN	NaN	NaN	-1.338	0.706	0.193	NaN	NaN	NaN	NaN	NaN	NaN	NaN	NaN	NaN	-1.39	0.108	0.301
64	0.32	-1.425	1.09	0.382	NaN	NaN	NaN	-1.34	0.986	0.597	-1.349	0.758	0.642	NaN	NaN	NaN	NaN	NaN	NaN	-1.33	0.334	0.662	-1.337	0.116	0.629	-1.207	0.029	0.643	NaN	NaN	NaN	NaN	NaN	NaN	-1.338	0.706	0.193	NaN	NaN	NaN	NaN	NaN	NaN	NaN	NaN	NaN	-1.39	0.108	0.301
65	0.325	-1.425	1.09	0.383	NaN	NaN	NaN	-1.34	0.986	0.597	-1.349	0.758	0.642	NaN	NaN	NaN	NaN	NaN	NaN	-1.33	0.334	0.662	-1.337	0.116	0.629	-1.207	0.029	0.643	NaN	NaN	NaN	NaN	NaN	NaN	-1.338	0.706	0.193	NaN	NaN	NaN	NaN	NaN	NaN	NaN	NaN	NaN	-1.39	0.108	0.301
66	0.33	-1.424	1.09	0.383	NaN	NaN	NaN	-1.34	0.986	0.597	-1.349	0.758	0.642	NaN	NaN	NaN	NaN	NaN	NaN	-1.33	0.334	0.662	-1.337	0.116	0.629	-1.207	0.029	0.643	NaN	NaN	NaN	NaN	NaN	NaN	-1.338	0.706	0.193	NaN	NaN	NaN	NaN	NaN	NaN	NaN	NaN	NaN	-1.39	0.108	0.301
67	0.335	-1.424	1.09	0.383	NaN	NaN	NaN	-1.34	0.987	0.597	-1.349	0.758	0.642	NaN	NaN	NaN	NaN	NaN	NaN	-1.33	0.334	0.662	-1.337	0.116	0.629	-1.207	0.029	0.643	NaN	NaN	NaN	NaN	NaN	NaN	-1.338	0.705	0.194	NaN	NaN	NaN	NaN	NaN	NaN	NaN	NaN	NaN	-1.39	0.108	0.301
68	0.34	-1.424	1.09	0.383	NaN	NaN	NaN	-1.34	0.987	0.597	-1.348	0.758	0.642	NaN	NaN	NaN	NaN	NaN	NaN	-1.33	0.334	0.662	-1.337	0.116	0.629	-1.207	0.029	0.643	NaN	NaN	NaN	NaN	NaN	NaN	-1.338	0.705	0.194	NaN	NaN	NaN	NaN	NaN	NaN	NaN	NaN	NaN	-1.39	0.108	0.301
69	0.345	-1.424	1.09	0.383	NaN	NaN	NaN	-1.34	0.987	0.597	-1.348	0.758	0.642	NaN	NaN	NaN	NaN	NaN	NaN	-1.33	0.334	0.662	-1.337	0.116	0.629	-1.207	0.029	0.643	NaN	NaN	NaN	NaN	NaN	NaN	-1.338	0.705	0.194	NaN	NaN	NaN	NaN	NaN	NaN	NaN	NaN	NaN	-1.39	0.108	0.301
70	0.35	-1.424	1.09	0.383	NaN	NaN	NaN	-1.34	0.987	0.597	-1.348	0.758	0.642	NaN	NaN	NaN	NaN	NaN	NaN	-1.33	0.334	0.662	-1.337	0.116	0.629	-1.207	0.029	0.643	NaN	NaN	NaN	NaN	NaN	NaN	-1.338	0.706	0.194	NaN	NaN	NaN	NaN	NaN	NaN	NaN	NaN	NaN	-1.39	0.108	0.301
71	0.355	-1.424	1.09	0.383	NaN	NaN	NaN	-1.34	0.987	0.597	-1.348	0.758	0.642	NaN	NaN	NaN	NaN	NaN	NaN	-1.33	0.334	0.662	-1.337	0.116	0.629	-1.207	0.029	0.643	NaN	NaN	NaN	NaN	NaN	NaN	-1.338	0.706	0.194	NaN	NaN	NaN	NaN	NaN	NaN	NaN	NaN	NaN	-1.39	0.108	0.301
72	0.36	-1.424	1.09	0.383	NaN	NaN	NaN	-1.34	0.987	0.597	-1.348	0.758	0.642	NaN	NaN	NaN	NaN	NaN	NaN	-1.33	0.334	0.662	-1.337	0.116	0.629	-1.207	0.029	0.643	NaN	NaN	NaN	NaN	NaN	NaN	-1.338	0.706	0.194	NaN	NaN	NaN	NaN	NaN	NaN	NaN	NaN	NaN	-1.39	0.108	0.301
73	0.365	-1.424	1.09	0.383	NaN	NaN	NaN	-1.34	0.987	0.597	-1.348	0.758	0.642	NaN	NaN	NaN	NaN	NaN	NaN	-1.33	0.334	0.662	-1.337	0.116	0.629	-1.207	0.029	0.643	NaN	NaN	NaN	NaN	NaN	NaN	-1.339	0.706	0.194	NaN	NaN	NaN	NaN	NaN	NaN	NaN	NaN	NaN	-1.39	0.108	0.301
74	0.37	-1.424	1.09	0.383	NaN	NaN	NaN	-1.34	0.987	0.597	-1.347	0.758	0.642	NaN	NaN	NaN	NaN	NaN	NaN	-1.33	0.334	0.662	-1.337	0.116	0.629	-1.207	0.029	0.643	NaN	NaN	NaN	NaN	NaN	NaN	-1.339	0.706	0.194	NaN	NaN	NaN	NaN	NaN	NaN	NaN	NaN	NaN	-1.39	0.108	0.301
75	0.375	-1.424	1.09	0.383	NaN	NaN	NaN	-1.34	0.987	0.597	-1.347	0.758	0.642	NaN	NaN	NaN	NaN	NaN	NaN	-1.33	0.334	0.662	-1.337	0.116	0.629	-1.207	0.029	0.643	NaN	NaN	NaN	NaN	NaN	NaN	-1.339	0.706	0.194	NaN	NaN	NaN	NaN	NaN	NaN	NaN	NaN	NaN	-1.39	0.108	0.301
76	0.38	-1.424	1.09	0.383	NaN	NaN	NaN	-1.34	0.987	0.597	-1.347	0.758	0.642	NaN	NaN	NaN	NaN	NaN	NaN	-1.33	0.334	0.662	-1.337	0.116	0.629	-1.207	0.029	0.643	NaN	NaN	NaN	NaN	NaN	NaN	-1.339	0.706	0.194	NaN	NaN	NaN	NaN	NaN	NaN	NaN	NaN	NaN	-1.39	0.108	0.301
77	0.385	-1.424	1.09	0.383	NaN	NaN	NaN	-1.34	0.987	0.597	-1.347	0.758	0.642	NaN	NaN	NaN	NaN	NaN	NaN	-1.33	0.334	0.662	-1.337	0.116	0.629	-1.207	0.029	0.643	NaN	NaN	NaN	NaN	NaN	NaN	-1.339	0.706	0.194	NaN	NaN	NaN	NaN	NaN	NaN	NaN	NaN	NaN	-1.39	0.108	0.301
78	0.39	-1.424	1.09	0.383	NaN	NaN	NaN	-1.34	0.987	0.597	-1.347	0.758	0.642	NaN	NaN	NaN	NaN	NaN	NaN	-1.33	0.334	0.662	-1.337	0.116	0.629	-1.207	0.029	0.643	NaN	NaN	NaN	NaN	NaN	NaN	-1.339	0.706	0.194	NaN	NaN	NaN	NaN	NaN	NaN	NaN	NaN	NaN	-1.39	0.108	0.301
79	0.395	-1.424	1.09	0.383	NaN	NaN	NaN	-1.34	0.987	0.597	-1.347	0.758	0.642	NaN	NaN	NaN	NaN	NaN	NaN	-1.33	0.334	0.662	-1.337	0.116	0.629	-1.207	0.029	0.643	NaN	NaN	NaN	NaN	NaN	NaN	-1.339	0.706	0.194	NaN	NaN	NaN	NaN	NaN	NaN	NaN	NaN	NaN	-1.39	0.108	0.301
80	0.4	-1.424	1.09	0.383	NaN	NaN	NaN	-1.34	0.987	0.597	-1.347	0.758	0.642	NaN	NaN	NaN	NaN	NaN	NaN	-1.33	0.334	0.662	-1.337	0.116	0.629	-1.207	0.029	0.643	NaN	NaN	NaN	NaN	NaN	NaN	-1.339	0.706	0.194	NaN	NaN	NaN	NaN	NaN	NaN	NaN	NaN	NaN	-1.39	0.108	0.301
81	0.405	-1.424	1.09	0.383	NaN	NaN	NaN	-1.339	0.987	0.597	-1.347	0.758	0.642	NaN	NaN	NaN	NaN	NaN	NaN	-1.33	0.334	0.662	-1.337	0.116	0.629	-1.207	0.029	0.643	NaN	NaN	NaN	NaN	NaN	NaN	-1.339	0.706	0.194	NaN	NaN	NaN	NaN	NaN	NaN	NaN	NaN	NaN	-1.39	0.108	0.301
82	0.41	-1.424	1.09	0.383	NaN	NaN	NaN	-1.339	0.987	0.597	-1.347	0.758	0.642	NaN	NaN	NaN	NaN	NaN	NaN	-1.33	0.334	0.662	-1.337	0.116	0.629	-1.207	0.029	0.643	NaN	NaN	NaN	NaN	NaN	NaN	-1.339	0.706	0.194	NaN	NaN	NaN	NaN	NaN	NaN	NaN	NaN	NaN	-1.39	0.108	0.301
83	0.415	-1.424	1.09	0.383	NaN	NaN	NaN	-1.339	0.987	0.597	-1.347	0.758	0.642	NaN	NaN	NaN	NaN	NaN	NaN	-1.33	0.334	0.662	-1.337	0.116	0.629	-1.207	0.029	0.643	NaN	NaN	NaN	NaN	NaN	NaN	-1.339	0.706	0.194	NaN	NaN	NaN	NaN	NaN	NaN	NaN	NaN	NaN	-1.39	0.108	0.301
84	0.42	-1.424	1.09	0.383	NaN	NaN	NaN	-1.339	0.987	0.597	-1.347	0.758	0.642	NaN	NaN	NaN	NaN	NaN	NaN	-1.33	0.334	0.662	-1.337	0.116	0.629	-1.207	0.029	0.643	NaN	NaN	NaN	NaN	NaN	NaN	-1.339	0.706	0.194	NaN	NaN	NaN	NaN	NaN	NaN	NaN	NaN	NaN	-1.39	0.108	0.301
85	0.425	-1.424	1.09	0.383	NaN	NaN	NaN	-1.339	0.987	0.597	-1.347	0.758	0.642	NaN	NaN	NaN	NaN	NaN	NaN	-1.33	0.334	0.662	-1.337	0.116	0.629	-1.207	0.029	0.643	NaN	NaN	NaN	NaN	NaN	NaN	-1.339	0.706	0.194	NaN	NaN	NaN	NaN	NaN	NaN	NaN	NaN	NaN	-1.39	0.108	0.301
86	0.43	-1.424	1.09	0.383	NaN	NaN	NaN	-1.339	0.987	0.597	-1.347	0.758	0.642	NaN	NaN	NaN	NaN	NaN	NaN	-1.33	0.334	0.662	-1.337	0.116	0.629	-1.207	0.029	0.643	NaN	NaN	NaN	NaN	NaN	NaN	-1.338	0.706	0.194	NaN	NaN	NaN	NaN	NaN	NaN	NaN	NaN	NaN	-1.39	0.108	0.301
87	0.435	-1.424	1.09	0.383	NaN	NaN	NaN	-1.339	0.987	0.597	-1.347	0.758	0.642	NaN	NaN	NaN	NaN	NaN	NaN	-1.33	0.334	0.662	-1.337	0.116	0.629	-1.207	0.029	0.643	NaN	NaN	NaN	NaN	NaN	NaN	-1.338	0.706	0.194	NaN	NaN	NaN	NaN	NaN	NaN	NaN	NaN	NaN	-1.39	0.108	0.301
88	0.44	-1.424	1.09	0.383	NaN	NaN	NaN	-1.339	0.987	0.597	-1.347	0.758	0.642	NaN	NaN	NaN	NaN	NaN	NaN	-1.33	0.334	0.662	-1.337	0.116	0.629	-1.207	0.029	0.643	NaN	NaN	NaN	NaN	NaN	NaN	-1.338	0.706	0.194	NaN	NaN	NaN	NaN	NaN	NaN	NaN	NaN	NaN	-1.39	0.108	0.301
89	0.445	-1.424	1.09	0.383	NaN	NaN	NaN	-1.339	0.987	0.597	-1.347	0.758	0.642	NaN	NaN	NaN	NaN	NaN	NaN	-1.33	0.334	0.662	-1.337	0.116	0.629	-1.207	0.029	0.643	NaN	NaN	NaN	NaN	NaN	NaN	-1.338	0.706	0.194	NaN	NaN	NaN	NaN	NaN	NaN	NaN	NaN	NaN	-1.39	0.108	0.301
90	0.45	-1.424	1.09	0.383	NaN	NaN	NaN	-1.339	0.987	0.597	-1.347	0.758	0.642	NaN	NaN	NaN	NaN	NaN	NaN	-1.33	0.334	0.662	-1.337	0.116	0.629	-1.207	0.029	0.643	NaN	NaN	NaN	NaN	NaN	NaN	-1.338	0.706	0.194	NaN	NaN	NaN	NaN	NaN	NaN	NaN	NaN	NaN	-1.39	0.108	0.301
91	0.455	-1.424	1.09	0.383	NaN	NaN	NaN	-1.339	0.987	0.597	-1.347	0.758	0.643	NaN	NaN	NaN	NaN	NaN	NaN	-1.33	0.334	0.662	-1.337	0.116	0.629	-1.207	0.029	0.643	NaN	NaN	NaN	NaN	NaN	NaN	-1.338	0.706	0.194	NaN	NaN	NaN	NaN	NaN	NaN	NaN	NaN	NaN	-1.39	0.108	0.301
92	0.46	-1.424	1.09	0.383	NaN	NaN	NaN	-1.339	0.987	0.597	-1.347	0.758	0.643	NaN	NaN	NaN	NaN	NaN	NaN	-1.33	0.334	0.662	-1.337	0.116	0.629	-1.207	0.029	0.643	NaN	NaN	NaN	NaN	NaN	NaN	-1.338	0.706	0.194	NaN	NaN	NaN	NaN	NaN	NaN	NaN	NaN	NaN	-1.39	0.108	0.301
93	0.465	-1.424	1.09	0.383	NaN	NaN	NaN	-1.339	0.987	0.597	-1.347	0.758	0.643	NaN	NaN	NaN	NaN	NaN	NaN	-1.33	0.334	0.662	-1.337	0.116	0.629	-1.207	0.029	0.643	NaN	NaN	NaN	NaN	NaN	NaN	-1.338	0.706	0.194	NaN	NaN	NaN	NaN	NaN	NaN	NaN	NaN	NaN	-1.39	0.108	0.301
94	0.47	-1.424	1.09	0.383	NaN	NaN	NaN	-1.339	0.987	0.597	-1.347	0.758	0.643	NaN	NaN	NaN	NaN	NaN	NaN	-1.33	0.334	0.662	-1.337	0.116	0.629	-1.207	0.029	0.643	NaN	NaN	NaN	NaN	NaN	NaN	-1.338	0.707	0.194	NaN	NaN	NaN	NaN	NaN	NaN	NaN	NaN	NaN	-1.39	0.108	0.301
95	0.475	-1.424	1.09	0.383	NaN	NaN	NaN	-1.339	0.987	0.597	-1.347	0.758	0.643	NaN	NaN	NaN	NaN	NaN	NaN	-1.33	0.334	0.662	-1.337	0.116	0.629	-1.207	0.029	0.643	NaN	NaN	NaN	NaN	NaN	NaN	-1.338	0.707	0.194	NaN	NaN	NaN	NaN	NaN	NaN	NaN	NaN	NaN	-1.39	0.108	0.301
96	0.48	-1.424	1.09	0.383	NaN	NaN	NaN	-1.339	0.987	0.597	-1.347	0.758	0.643	NaN	NaN	NaN	NaN	NaN	NaN	-1.33	0.334	0.662	-1.337	0.116	0.629	-1.207	0.029	0.643	NaN	NaN	NaN	NaN	NaN	NaN	-1.338	0.707	0.194	NaN	NaN	NaN	NaN	NaN	NaN	NaN	NaN	NaN	-1.39	0.108	0.301
97	0.485	-1.424	1.09	0.383	NaN	NaN	NaN	-1.339	0.987	0.597	-1.347	0.758	0.643	NaN	NaN	NaN	NaN	NaN	NaN	-1.331	0.334	0.662	-1.337	0.116	0.629	-1.207	0.029	0.643	NaN	NaN	NaN	NaN	NaN	NaN	-1.338	0.707	0.194	NaN	NaN	NaN	NaN	NaN	NaN	NaN	NaN	NaN	-1.39	0.108	0.301
98	0.49	-1.424	1.09	0.383	NaN	NaN	NaN	-1.339	0.987	0.598	-1.347	0.758	0.643	NaN	NaN	NaN	NaN	NaN	NaN	-1.331	0.334	0.662	-1.337	0.116	0.629	-1.207	0.029	0.643	NaN	NaN	NaN	NaN	NaN	NaN	-1.338	0.707	0.194	NaN	NaN	NaN	NaN	NaN	NaN	NaN	NaN	NaN	-1.39	0.108	0.301
99	0.495	-1.424	1.09	0.383	NaN	NaN	NaN	-1.339	0.987	0.598	-1.347	0.759	0.643	NaN	NaN	NaN	NaN	NaN	NaN	-1.331	0.334	0.662	-1.337	0.116	0.629	-1.207	0.029	0.643	NaN	NaN	NaN	NaN	NaN	NaN	-1.338	0.707	0.194	NaN	NaN	NaN	NaN	NaN	NaN	NaN	NaN	NaN	-1.39	0.108	0.301
100	0.5	-1.424	1.09	0.383	NaN	NaN	NaN	-1.339	0.987	0.598	-1.347	0.759	0.643	NaN	NaN	NaN	NaN	NaN	NaN	-1.331	0.334	0.662	-1.337	0.116	0.629	-1.207	0.029	0.643	NaN	NaN	NaN	NaN	NaN	NaN	-1.338	0.707	0.194	NaN	NaN	NaN	NaN	NaN	NaN	NaN	NaN	NaN	-1.39	0.108	0.301
101	0.505	-1.424	1.09	0.383	NaN	NaN	NaN	-1.339	0.987	0.598	-1.348	0.759	0.643	NaN	NaN	NaN	NaN	NaN	NaN	-1.331	0.334	0.662	-1.337	0.116	0.629	-1.207	0.029	0.643	NaN	NaN	NaN	NaN	NaN	NaN	-1.338	0.707	0.194	NaN	NaN	NaN	NaN	NaN	NaN	NaN	NaN	NaN	-1.39	0.108	0.301
102	0.51	-1.424	1.09	0.383	NaN	NaN	NaN	-1.339	0.987	0.598	-1.348	0.759	0.643	NaN	NaN	NaN	NaN	NaN	NaN	-1.331	0.334	0.662	-1.337	0.116	0.629	-1.207	0.029	0.643	NaN	NaN	NaN	NaN	NaN	NaN	-1.338	0.707	0.194	NaN	NaN	NaN	NaN	NaN	NaN	NaN	NaN	NaN	-1.39	0.108	0.301
103	0.515	-1.424	1.09	0.383	NaN	NaN	NaN	-1.339	0.987	0.598	-1.348	0.759	0.643	NaN	NaN	NaN	NaN	NaN	NaN	-1.331	0.334	0.662	-1.337	0.116	0.629	-1.207	0.029	0.643	NaN	NaN	NaN	NaN	NaN	NaN	-1.338	0.707	0.194	NaN	NaN	NaN	NaN	NaN	NaN	NaN	NaN	NaN	-1.39	0.108	0.301
104	0.52	-1.424	1.09	0.383	NaN	NaN	NaN	-1.339	0.987	0.598	-1.348	0.759	0.643	NaN	NaN	NaN	NaN	NaN	NaN	-1.331	0.334	0.662	-1.337	0.116	0.629	-1.207	0.029	0.643	NaN	NaN	NaN	NaN	NaN	NaN	-1.338	0.707	0.194	NaN	NaN	NaN	NaN	NaN	NaN	NaN	NaN	NaN	-1.39	0.108	0.301
105	0.525	-1.424	1.09	0.383	NaN	NaN	NaN	-1.339	0.987	0.598	-1.348	0.759	0.643	NaN	NaN	NaN	NaN	NaN	NaN	-1.331	0.334	0.662	-1.337	0.116	0.629	-1.207	0.029	0.643	NaN	NaN	NaN	NaN	NaN	NaN	-1.337	0.707	0.194	NaN	NaN	NaN	NaN	NaN	NaN	NaN	NaN	NaN	-1.39	0.108	0.301
106	0.53	-1.424	1.09	0.383	NaN	NaN	NaN	-1.339	0.987	0.598	-1.348	0.759	0.643	NaN	NaN	NaN	NaN	NaN	NaN	-1.331	0.334	0.662	-1.337	0.116	0.629	-1.207	0.029	0.643	NaN	NaN	NaN	NaN	NaN	NaN	-1.337	0.707	0.194	NaN	NaN	NaN	NaN	NaN	NaN	NaN	NaN	NaN	-1.39	0.108	0.301
107	0.535	-1.424	1.09	0.383	NaN	NaN	NaN	-1.339	0.987	0.598	-1.348	0.759	0.643	NaN	NaN	NaN	NaN	NaN	NaN	-1.331	0.334	0.662	-1.337	0.116	0.629	-1.207	0.029	0.643	NaN	NaN	NaN	NaN	NaN	NaN	-1.337	0.707	0.194	NaN	NaN	NaN	NaN	NaN	NaN	NaN	NaN	NaN	-1.39	0.108	0.301
108	0.54	-1.424	1.09	0.383	NaN	NaN	NaN	-1.339	0.987	0.598	-1.348	0.759	0.643	NaN	NaN	NaN	NaN	NaN	NaN	-1.331	0.334	0.662	-1.337	0.116	0.629	-1.207	0.029	0.643	NaN	NaN	NaN	NaN	NaN	NaN	-1.337	0.707	0.194	NaN	NaN	NaN	NaN	NaN	NaN	NaN	NaN	NaN	-1.39	0.108	0.301
109	0.545	-1.423	1.09	0.383	NaN	NaN	NaN	-1.339	0.987	0.598	-1.348	0.759	0.643	NaN	NaN	NaN	NaN	NaN	NaN	-1.331	0.334	0.662	-1.337	0.116	0.629	-1.207	0.029	0.643	NaN	NaN	NaN	NaN	NaN	NaN	-1.337	0.707	0.194	NaN	NaN	NaN	NaN	NaN	NaN	NaN	NaN	NaN	-1.39	0.108	0.301
110	0.55	-1.423	1.09	0.383	NaN	NaN	NaN	-1.339	0.987	0.598	-1.348	0.759	0.643	NaN	NaN	NaN	NaN	NaN	NaN	-1.331	0.334	0.662	-1.337	0.116	0.629	-1.207	0.029	0.643	NaN	NaN	NaN	NaN	NaN	NaN	-1.337	0.707	0.194	NaN	NaN	NaN	NaN	NaN	NaN	NaN	NaN	NaN	-1.39	0.108	0.301
111	0.555	-1.423	1.09	0.383	NaN	NaN	NaN	-1.339	0.987	0.598	-1.348	0.759	0.644	NaN	NaN	NaN	NaN	NaN	NaN	-1.331	0.333	0.662	-1.337	0.116	0.629	-1.207	0.029	0.643	NaN	NaN	NaN	NaN	NaN	NaN	-1.337	0.707	0.194	NaN	NaN	NaN	NaN	NaN	NaN	NaN	NaN	NaN	-1.39	0.108	0.301
112	0.56	-1.423	1.09	0.383	NaN	NaN	NaN	-1.339	0.987	0.598	-1.348	0.759	0.644	NaN	NaN	NaN	NaN	NaN	NaN	-1.331	0.333	0.662	-1.337	0.116	0.629	-1.207	0.029	0.643	NaN	NaN	NaN	NaN	NaN	NaN	-1.337	0.707	0.194	NaN	NaN	NaN	NaN	NaN	NaN	NaN	NaN	NaN	-1.39	0.108	0.301
113	0.565	-1.423	1.09	0.383	NaN	NaN	NaN	-1.339	0.987	0.598	-1.348	0.759	0.644	NaN	NaN	NaN	NaN	NaN	NaN	-1.332	0.333	0.662	-1.337	0.116	0.629	-1.207	0.029	0.643	NaN	NaN	NaN	NaN	NaN	NaN	-1.337	0.707	0.194	NaN	NaN	NaN	NaN	NaN	NaN	NaN	NaN	NaN	-1.39	0.108	0.301
114	0.57	-1.423	1.09	0.383	NaN	NaN	NaN	-1.339	0.987	0.598	-1.348	0.759	0.644	NaN	NaN	NaN	NaN	NaN	NaN	-1.332	0.333	0.662	-1.337	0.116	0.629	-1.207	0.029	0.643	NaN	NaN	NaN	NaN	NaN	NaN	-1.337	0.707	0.194	NaN	NaN	NaN	NaN	NaN	NaN	NaN	NaN	NaN	-1.39	0.108	0.301
115	0.575	-1.423	1.09	0.383	NaN	NaN	NaN	-1.339	0.987	0.598	-1.348	0.759	0.644	NaN	NaN	NaN	NaN	NaN	NaN	-1.332	0.333	0.662	-1.337	0.116	0.629	-1.207	0.029	0.643	NaN	NaN	NaN	NaN	NaN	NaN	-1.337	0.707	0.194	NaN	NaN	NaN	NaN	NaN	NaN	NaN	NaN	NaN	-1.39	0.108	0.301
116	0.58	-1.423	1.09	0.383	NaN	NaN	NaN	-1.339	0.987	0.598	-1.348	0.759	0.644	NaN	NaN	NaN	NaN	NaN	NaN	-1.332	0.333	0.663	-1.337	0.116	0.629	-1.207	0.029	0.643	NaN	NaN	NaN	NaN	NaN	NaN	-1.337	0.707	0.194	NaN	NaN	NaN	NaN	NaN	NaN	NaN	NaN	NaN	-1.39	0.108	0.301
117	0.585	-1.423	1.09	0.383	NaN	NaN	NaN	-1.339	0.987	0.598	-1.348	0.759	0.644	NaN	NaN	NaN	NaN	NaN	NaN	-1.332	0.333	0.663	-1.337	0.116	0.629	-1.207	0.029	0.643	NaN	NaN	NaN	NaN	NaN	NaN	-1.337	0.707	0.194	NaN	NaN	NaN	NaN	NaN	NaN	NaN	NaN	NaN	-1.39	0.108	0.301
118	0.59	-1.423	1.09	0.383	NaN	NaN	NaN	-1.339	0.987	0.598	-1.348	0.759	0.644	NaN	NaN	NaN	NaN	NaN	NaN	-1.332	0.333	0.663	-1.337	0.116	0.629	-1.207	0.029	0.643	NaN	NaN	NaN	NaN	NaN	NaN	-1.337	0.707	0.194	NaN	NaN	NaN	NaN	NaN	NaN	NaN	NaN	NaN	-1.39	0.108	0.301
119	0.595	-1.423	1.09	0.383	NaN	NaN	NaN	-1.339	0.987	0.598	-1.348	0.759	0.644	NaN	NaN	NaN	NaN	NaN	NaN	-1.333	0.333	0.663	-1.337	0.116	0.629	-1.207	0.029	0.643	NaN	NaN	NaN	NaN	NaN	NaN	-1.337	0.707	0.194	NaN	NaN	NaN	NaN	NaN	NaN	NaN	NaN	NaN	-1.39	0.108	0.301
120	0.6	-1.423	1.09	0.384	NaN	NaN	NaN	-1.339	0.987	0.598	-1.348	0.759	0.644	NaN	NaN	NaN	NaN	NaN	NaN	-1.333	0.333	0.663	-1.337	0.116	0.629	-1.207	0.029	0.643	NaN	NaN	NaN	NaN	NaN	NaN	-1.337	0.707	0.194	NaN	NaN	NaN	NaN	NaN	NaN	NaN	NaN	NaN	-1.39	0.108	0.301
121	0.605	-1.423	1.09	0.384	NaN	NaN	NaN	-1.338	0.987	0.598	-1.349	0.759	0.644	NaN	NaN	NaN	NaN	NaN	NaN	-1.333	0.334	0.663	-1.337	0.116	0.629	-1.207	0.029	0.643	NaN	NaN	NaN	NaN	NaN	NaN	-1.337	0.707	0.194	NaN	NaN	NaN	NaN	NaN	NaN	NaN	NaN	NaN	-1.39	0.108	0.301
122	0.61	-1.423	1.09	0.384	NaN	NaN	NaN	-1.338	0.988	0.598	-1.349	0.759	0.644	NaN	NaN	NaN	NaN	NaN	NaN	-1.333	0.334	0.663	-1.337	0.116	0.629	-1.207	0.029	0.643	NaN	NaN	NaN	NaN	NaN	NaN	-1.337	0.707	0.194	NaN	NaN	NaN	NaN	NaN	NaN	NaN	NaN	NaN	-1.39	0.108	0.301
123	0.615	-1.423	1.09	0.384	NaN	NaN	NaN	-1.338	0.988	0.598	-1.349	0.759	0.644	NaN	NaN	NaN	NaN	NaN	NaN	-1.333	0.334	0.663	-1.337	0.116	0.629	-1.207	0.029	0.643	NaN	NaN	NaN	NaN	NaN	NaN	-1.337	0.707	0.194	NaN	NaN	NaN	NaN	NaN	NaN	NaN	NaN	NaN	-1.39	0.108	0.301
124	0.62	-1.423	1.09	0.384	NaN	NaN	NaN	-1.338	0.988	0.598	-1.349	0.76	0.644	NaN	NaN	NaN	NaN	NaN	NaN	-1.333	0.334	0.663	-1.337	0.116	0.629	-1.207	0.029	0.643	NaN	NaN	NaN	NaN	NaN	NaN	-1.337	0.707	0.194	NaN	NaN	NaN	NaN	NaN	NaN	NaN	NaN	NaN	-1.39	0.108	0.301
125	0.625	-1.423	1.09	0.384	NaN	NaN	NaN	-1.338	0.988	0.598	-1.349	0.76	0.644	NaN	NaN	NaN	NaN	NaN	NaN	-1.333	0.334	0.663	-1.337	0.116	0.629	-1.207	0.029	0.643	NaN	NaN	NaN	NaN	NaN	NaN	-1.337	0.707	0.194	NaN	NaN	NaN	NaN	NaN	NaN	NaN	NaN	NaN	-1.39	0.108	0.301
126	0.63	-1.422	1.09	0.384	NaN	NaN	NaN	-1.338	0.988	0.598	-1.349	0.76	0.644	NaN	NaN	NaN	NaN	NaN	NaN	-1.333	0.334	0.663	-1.337	0.116	0.629	-1.207	0.029	0.643	NaN	NaN	NaN	NaN	NaN	NaN	-1.338	0.707	0.194	NaN	NaN	NaN	NaN	NaN	NaN	NaN	NaN	NaN	-1.39	0.108	0.301
127	0.635	-1.422	1.09	0.384	NaN	NaN	NaN	-1.338	0.988	0.598	-1.349	0.76	0.644	NaN	NaN	NaN	NaN	NaN	NaN	-1.334	0.334	0.663	-1.337	0.116	0.629	-1.207	0.029	0.643	NaN	NaN	NaN	NaN	NaN	NaN	-1.338	0.708	0.194	NaN	NaN	NaN	NaN	NaN	NaN	NaN	NaN	NaN	-1.39	0.108	0.301
128	0.64	-1.422	1.09	0.384	NaN	NaN	NaN	-1.338	0.988	0.599	-1.349	0.76	0.644	NaN	NaN	NaN	NaN	NaN	NaN	-1.334	0.334	0.662	-1.337	0.116	0.629	-1.207	0.029	0.643	NaN	NaN	NaN	NaN	NaN	NaN	-1.338	0.708	0.194	NaN	NaN	NaN	NaN	NaN	NaN	NaN	NaN	NaN	-1.39	0.108	0.301
129	0.645	-1.422	1.09	0.384	NaN	NaN	NaN	-1.338	0.988	0.599	-1.349	0.76	0.644	NaN	NaN	NaN	NaN	NaN	NaN	-1.334	0.334	0.662	-1.337	0.116	0.629	-1.207	0.029	0.643	NaN	NaN	NaN	NaN	NaN	NaN	-1.338	0.708	0.194	NaN	NaN	NaN	NaN	NaN	NaN	NaN	NaN	NaN	-1.39	0.108	0.301
130	0.65	-1.422	1.09	0.384	NaN	NaN	NaN	-1.338	0.988	0.599	-1.349	0.76	0.644	NaN	NaN	NaN	NaN	NaN	NaN	-1.334	0.334	0.662	-1.337	0.116	0.629	-1.207	0.029	0.643	NaN	NaN	NaN	NaN	NaN	NaN	-1.338	0.708	0.194	NaN	NaN	NaN	NaN	NaN	NaN	NaN	NaN	NaN	-1.39	0.108	0.301
131	0.655	-1.422	1.09	0.384	NaN	NaN	NaN	-1.338	0.988	0.599	-1.349	0.76	0.644	NaN	NaN	NaN	NaN	NaN	NaN	-1.334	0.334	0.662	-1.337	0.116	0.629	-1.207	0.029	0.643	NaN	NaN	NaN	NaN	NaN	NaN	-1.338	0.708	0.195	NaN	NaN	NaN	NaN	NaN	NaN	NaN	NaN	NaN	-1.39	0.108	0.301
132	0.66	-1.422	1.09	0.385	NaN	NaN	NaN	-1.338	0.988	0.599	-1.349	0.76	0.644	NaN	NaN	NaN	NaN	NaN	NaN	-1.334	0.334	0.662	-1.337	0.116	0.629	-1.207	0.029	0.643	NaN	NaN	NaN	NaN	NaN	NaN	-1.338	0.708	0.195	NaN	NaN	NaN	NaN	NaN	NaN	NaN	NaN	NaN	-1.39	0.108	0.301
133	0.665	-1.422	1.09	0.385	NaN	NaN	NaN	-1.338	0.988	0.599	-1.349	0.76	0.644	NaN	NaN	NaN	NaN	NaN	NaN	-1.335	0.334	0.662	-1.338	0.116	0.629	-1.207	0.029	0.643	NaN	NaN	NaN	NaN	NaN	NaN	-1.338	0.708	0.195	NaN	NaN	NaN	NaN	NaN	NaN	NaN	NaN	NaN	-1.39	0.108	0.301
134	0.67	-1.422	1.09	0.385	NaN	NaN	NaN	-1.337	0.988	0.599	-1.349	0.76	0.644	NaN	NaN	NaN	NaN	NaN	NaN	-1.335	0.334	0.662	-1.338	0.116	0.629	-1.207	0.029	0.643	NaN	NaN	NaN	NaN	NaN	NaN	-1.338	0.708	0.195	NaN	NaN	NaN	NaN	NaN	NaN	NaN	NaN	NaN	-1.39	0.108	0.301
135	0.675	-1.422	1.09	0.385	NaN	NaN	NaN	-1.337	0.988	0.599	-1.349	0.76	0.644	NaN	NaN	NaN	NaN	NaN	NaN	-1.335	0.334	0.663	-1.338	0.116	0.629	-1.207	0.029	0.643	NaN	NaN	NaN	NaN	NaN	NaN	-1.338	0.708	0.195	NaN	NaN	NaN	NaN	NaN	NaN	NaN	NaN	NaN	-1.39	0.108	0.301
136	0.68	-1.422	1.09	0.385	NaN	NaN	NaN	-1.337	0.988	0.599	-1.349	0.76	0.644	NaN	NaN	NaN	NaN	NaN	NaN	-1.336	0.334	0.663	-1.338	0.116	0.629	-1.207	0.029	0.643	NaN	NaN	NaN	NaN	NaN	NaN	-1.338	0.708	0.195	NaN	NaN	NaN	NaN	NaN	NaN	NaN	NaN	NaN	-1.39	0.108	0.301
137	0.685	-1.422	1.09	0.385	NaN	NaN	NaN	-1.337	0.988	0.599	-1.349	0.76	0.644	NaN	NaN	NaN	NaN	NaN	NaN	-1.336	0.334	0.663	-1.338	0.116	0.629	-1.207	0.029	0.643	NaN	NaN	NaN	NaN	NaN	NaN	-1.338	0.708	0.195	NaN	NaN	NaN	NaN	NaN	NaN	NaN	NaN	NaN	-1.39	0.108	0.301
138	0.69	-1.422	1.09	0.385	NaN	NaN	NaN	-1.337	0.988	0.599	-1.349	0.76	0.644	NaN	NaN	NaN	NaN	NaN	NaN	-1.336	0.334	0.663	-1.338	0.116	0.629	-1.207	0.029	0.643	NaN	NaN	NaN	NaN	NaN	NaN	-1.338	0.708	0.195	NaN	NaN	NaN	NaN	NaN	NaN	NaN	NaN	NaN	-1.39	0.108	0.301
139	0.695	-1.422	1.091	0.385	NaN	NaN	NaN	-1.337	0.988	0.599	-1.349	0.76	0.644	NaN	NaN	NaN	NaN	NaN	NaN	-1.336	0.334	0.662	-1.338	0.116	0.629	-1.207	0.029	0.643	NaN	NaN	NaN	NaN	NaN	NaN	-1.338	0.708	0.195	NaN	NaN	NaN	NaN	NaN	NaN	NaN	NaN	NaN	-1.39	0.108	0.301
140	0.7	-1.422	1.091	0.385	NaN	NaN	NaN	-1.337	0.988	0.599	-1.349	0.76	0.644	NaN	NaN	NaN	NaN	NaN	NaN	-1.336	0.334	0.662	-1.338	0.116	0.629	-1.207	0.029	0.643	NaN	NaN	NaN	NaN	NaN	NaN	-1.338	0.708	0.195	NaN	NaN	NaN	NaN	NaN	NaN	NaN	NaN	NaN	-1.39	0.108	0.301
141	0.705	-1.422	1.091	0.385	NaN	NaN	NaN	-1.337	0.988	0.598	-1.349	0.76	0.644	NaN	NaN	NaN	NaN	NaN	NaN	-1.337	0.334	0.662	-1.338	0.116	0.629	-1.207	0.029	0.643	NaN	NaN	NaN	NaN	NaN	NaN	-1.338	0.708	0.195	NaN	NaN	NaN	NaN	NaN	NaN	NaN	NaN	NaN	-1.39	0.108	0.301
142	0.71	-1.422	1.091	0.385	NaN	NaN	NaN	-1.337	0.988	0.598	-1.349	0.76	0.644	NaN	NaN	NaN	NaN	NaN	NaN	-1.337	0.334	0.662	-1.338	0.116	0.629	-1.207	0.029	0.643	NaN	NaN	NaN	NaN	NaN	NaN	-1.338	0.708	0.195	NaN	NaN	NaN	NaN	NaN	NaN	NaN	NaN	NaN	-1.389	0.108	0.301
143	0.715	-1.422	1.091	0.385	NaN	NaN	NaN	-1.336	0.988	0.598	-1.349	0.76	0.644	NaN	NaN	NaN	NaN	NaN	NaN	-1.337	0.334	0.662	-1.338	0.116	0.629	-1.207	0.029	0.643	NaN	NaN	NaN	NaN	NaN	NaN	-1.338	0.708	0.195	NaN	NaN	NaN	NaN	NaN	NaN	NaN	NaN	NaN	-1.39	0.108	0.301
144	0.72	-1.422	1.091	0.385	NaN	NaN	NaN	-1.336	0.988	0.598	-1.349	0.76	0.644	NaN	NaN	NaN	NaN	NaN	NaN	-1.338	0.334	0.662	-1.339	0.116	0.629	-1.207	0.029	0.643	NaN	NaN	NaN	NaN	NaN	NaN	-1.338	0.708	0.195	NaN	NaN	NaN	NaN	NaN	NaN	NaN	NaN	NaN	-1.389	0.108	0.301
145	0.725	-1.422	1.092	0.385	NaN	NaN	NaN	-1.336	0.988	0.598	-1.349	0.76	0.644	NaN	NaN	NaN	NaN	NaN	NaN	-1.338	0.334	0.662	-1.339	0.116	0.629	-1.207	0.029	0.643	NaN	NaN	NaN	NaN	NaN	NaN	-1.338	0.708	0.195	NaN	NaN	NaN	NaN	NaN	NaN	NaN	NaN	NaN	-1.39	0.108	0.301
146	0.73	-1.422	1.092	0.385	NaN	NaN	NaN	-1.336	0.988	0.598	-1.349	0.761	0.644	NaN	NaN	NaN	NaN	NaN	NaN	-1.338	0.334	0.662	-1.339	0.116	0.629	-1.207	0.029	0.643	NaN	NaN	NaN	NaN	NaN	NaN	-1.338	0.708	0.195	NaN	NaN	NaN	NaN	NaN	NaN	NaN	NaN	NaN	-1.39	0.108	0.301
147	0.735	-1.422	1.092	0.385	NaN	NaN	NaN	-1.336	0.988	0.598	-1.35	0.761	0.644	NaN	NaN	NaN	NaN	NaN	NaN	-1.339	0.334	0.662	-1.339	0.116	0.629	-1.207	0.029	0.643	NaN	NaN	NaN	NaN	NaN	NaN	-1.338	0.708	0.195	NaN	NaN	NaN	NaN	NaN	NaN	NaN	NaN	NaN	-1.389	0.108	0.301
148	0.74	-1.422	1.092	0.385	NaN	NaN	NaN	-1.336	0.988	0.598	-1.35	0.761	0.644	NaN	NaN	NaN	NaN	NaN	NaN	-1.339	0.334	0.662	-1.339	0.116	0.629	-1.207	0.029	0.643	NaN	NaN	NaN	NaN	NaN	NaN	-1.338	0.708	0.195	NaN	NaN	NaN	NaN	NaN	NaN	NaN	NaN	NaN	-1.389	0.108	0.301
149	0.745	-1.422	1.092	0.385	NaN	NaN	NaN	-1.336	0.988	0.598	-1.35	0.761	0.644	NaN	NaN	NaN	NaN	NaN	NaN	-1.339	0.335	0.663	-1.339	0.116	0.629	-1.207	0.029	0.643	NaN	NaN	NaN	NaN	NaN	NaN	-1.338	0.708	0.195	NaN	NaN	NaN	NaN	NaN	NaN	NaN	NaN	NaN	-1.389	0.108	0.301
150	0.75	-1.422	1.092	0.385	NaN	NaN	NaN	-1.336	0.988	0.598	-1.351	0.761	0.644	NaN	NaN	NaN	NaN	NaN	NaN	-1.34	0.334	0.663	-1.339	0.116	0.629	-1.207	0.029	0.643	NaN	NaN	NaN	NaN	NaN	NaN	-1.338	0.708	0.194	NaN	NaN	NaN	NaN	NaN	NaN	NaN	NaN	NaN	-1.389	0.108	0.301
151	0.755	-1.422	1.092	0.385	NaN	NaN	NaN	-1.336	0.988	0.598	-1.351	0.761	0.644	NaN	NaN	NaN	NaN	NaN	NaN	-1.34	0.334	0.663	-1.339	0.116	0.629	-1.207	0.029	0.643	NaN	NaN	NaN	NaN	NaN	NaN	-1.338	0.708	0.194	NaN	NaN	NaN	NaN	NaN	NaN	NaN	NaN	NaN	-1.389	0.108	0.301
152	0.76	-1.422	1.092	0.385	NaN	NaN	NaN	-1.336	0.988	0.598	-1.351	0.761	0.644	NaN	NaN	NaN	NaN	NaN	NaN	-1.34	0.334	0.663	-1.339	0.116	0.629	-1.207	0.028	0.643	NaN	NaN	NaN	NaN	NaN	NaN	-1.338	0.708	0.194	NaN	NaN	NaN	NaN	NaN	NaN	NaN	NaN	NaN	-1.389	0.108	0.301
153	0.765	-1.422	1.092	0.385	NaN	NaN	NaN	-1.336	0.988	0.598	-1.351	0.76	0.644	NaN	NaN	NaN	NaN	NaN	NaN	-1.341	0.334	0.663	-1.34	0.116	0.63	-1.207	0.029	0.643	NaN	NaN	NaN	NaN	NaN	NaN	-1.338	0.708	0.194	NaN	NaN	NaN	NaN	NaN	NaN	NaN	NaN	NaN	-1.389	0.108	0.301
154	0.77	-1.422	1.093	0.385	NaN	NaN	NaN	-1.336	0.988	0.598	-1.351	0.76	0.644	NaN	NaN	NaN	NaN	NaN	NaN	-1.341	0.334	0.663	-1.34	0.116	0.63	-1.207	0.029	0.643	NaN	NaN	NaN	NaN	NaN	NaN	-1.337	0.708	0.194	NaN	NaN	NaN	NaN	NaN	NaN	NaN	NaN	NaN	-1.389	0.108	0.301
155	0.775	-1.422	1.093	0.385	NaN	NaN	NaN	-1.336	0.988	0.598	-1.352	0.76	0.644	NaN	NaN	NaN	NaN	NaN	NaN	-1.341	0.334	0.663	-1.34	0.116	0.63	-1.207	0.029	0.643	NaN	NaN	NaN	NaN	NaN	NaN	-1.337	0.707	0.194	NaN	NaN	NaN	NaN	NaN	NaN	NaN	NaN	NaN	-1.389	0.108	0.301
156	0.78	-1.422	1.093	0.385	NaN	NaN	NaN	-1.336	0.988	0.598	-1.352	0.761	0.643	NaN	NaN	NaN	NaN	NaN	NaN	-1.342	0.334	0.663	-1.34	0.116	0.63	-1.207	0.029	0.643	NaN	NaN	NaN	NaN	NaN	NaN	-1.337	0.707	0.194	NaN	NaN	NaN	NaN	NaN	NaN	NaN	NaN	NaN	-1.389	0.108	0.301
157	0.785	-1.422	1.093	0.385	NaN	NaN	NaN	-1.336	0.988	0.598	-1.352	0.761	0.643	NaN	NaN	NaN	NaN	NaN	NaN	-1.342	0.334	0.663	-1.34	0.116	0.63	-1.207	0.029	0.643	NaN	NaN	NaN	NaN	NaN	NaN	NaN	NaN	NaN	NaN	NaN	NaN	NaN	NaN	NaN	NaN	NaN	NaN	-1.389	0.108	0.301
158	0.79	-1.422	1.093	0.385	NaN	NaN	NaN	-1.336	0.988	0.598	-1.352	0.761	0.643	NaN	NaN	NaN	NaN	NaN	NaN	-1.342	0.333	0.662	-1.34	0.116	0.63	-1.207	0.029	0.643	NaN	NaN	NaN	NaN	NaN	NaN	-1.335	0.707	0.194	NaN	NaN	NaN	NaN	NaN	NaN	NaN	NaN	NaN	-1.389	0.108	0.301
159	0.795	-1.421	1.093	0.385	NaN	NaN	NaN	-1.336	0.988	0.597	-1.353	0.761	0.643	NaN	NaN	NaN	NaN	NaN	NaN	-1.342	0.333	0.662	-1.34	0.116	0.63	-1.207	0.028	0.643	NaN	NaN	NaN	NaN	NaN	NaN	-1.335	0.708	0.194	NaN	NaN	NaN	NaN	NaN	NaN	NaN	NaN	NaN	-1.389	0.108	0.301
160	0.8	-1.421	1.093	0.385	NaN	NaN	NaN	-1.337	0.988	0.597	-1.353	0.761	0.643	NaN	NaN	NaN	NaN	NaN	NaN	-1.343	0.333	0.662	-1.34	0.116	0.63	-1.207	0.028	0.643	NaN	NaN	NaN	NaN	NaN	NaN	-1.335	0.708	0.194	NaN	NaN	NaN	NaN	NaN	NaN	NaN	NaN	NaN	-1.389	0.108	0.301
161	0.805	-1.421	1.093	0.385	NaN	NaN	NaN	-1.337	0.988	0.597	-1.354	0.761	0.643	NaN	NaN	NaN	NaN	NaN	NaN	-1.343	0.333	0.662	-1.34	0.116	0.63	-1.207	0.028	0.643	NaN	NaN	NaN	NaN	NaN	NaN	-1.334	0.707	0.194	NaN	NaN	NaN	NaN	NaN	NaN	NaN	NaN	NaN	-1.389	0.108	0.301
162	0.81	-1.421	1.093	0.385	NaN	NaN	NaN	-1.337	0.988	0.597	-1.354	0.761	0.643	NaN	NaN	NaN	NaN	NaN	NaN	-1.344	0.333	0.662	-1.34	0.116	0.63	-1.207	0.028	0.643	NaN	NaN	NaN	NaN	NaN	NaN	-1.334	0.707	0.194	NaN	NaN	NaN	NaN	NaN	NaN	NaN	NaN	NaN	-1.389	0.108	0.301
163	0.815	-1.421	1.093	0.385	NaN	NaN	NaN	-1.337	0.988	0.597	-1.354	0.761	0.643	NaN	NaN	NaN	NaN	NaN	NaN	-1.344	0.333	0.662	-1.34	0.116	0.63	-1.207	0.028	0.643	NaN	NaN	NaN	NaN	NaN	NaN	-1.333	0.707	0.194	NaN	NaN	NaN	NaN	NaN	NaN	NaN	NaN	NaN	-1.389	0.109	0.301
164	0.82	-1.421	1.093	0.385	NaN	NaN	NaN	-1.337	0.988	0.597	-1.354	0.761	0.643	NaN	NaN	NaN	NaN	NaN	NaN	-1.345	0.333	0.662	-1.34	0.116	0.63	-1.207	0.028	0.643	NaN	NaN	NaN	NaN	NaN	NaN	-1.333	0.707	0.194	NaN	NaN	NaN	NaN	NaN	NaN	NaN	NaN	NaN	-1.389	0.109	0.301
165	0.825	-1.421	1.093	0.385	NaN	NaN	NaN	-1.337	0.988	0.597	-1.354	0.761	0.643	NaN	NaN	NaN	NaN	NaN	NaN	-1.345	0.334	0.662	-1.34	0.116	0.63	-1.207	0.028	0.643	NaN	NaN	NaN	NaN	NaN	NaN	-1.333	0.707	0.193	NaN	NaN	NaN	NaN	NaN	NaN	NaN	NaN	NaN	-1.389	0.109	0.301
166	0.83	-1.421	1.093	0.385	NaN	NaN	NaN	-1.337	0.988	0.597	-1.355	0.761	0.643	NaN	NaN	NaN	NaN	NaN	NaN	-1.346	0.334	0.662	-1.34	0.116	0.63	-1.207	0.028	0.643	NaN	NaN	NaN	NaN	NaN	NaN	-1.332	0.708	0.193	NaN	NaN	NaN	NaN	NaN	NaN	NaN	NaN	NaN	-1.389	0.109	0.301
167	0.835	-1.421	1.093	0.385	NaN	NaN	NaN	-1.337	0.988	0.597	-1.356	0.761	0.642	NaN	NaN	NaN	NaN	NaN	NaN	-1.346	0.334	0.662	-1.34	0.116	0.63	-1.207	0.028	0.643	NaN	NaN	NaN	NaN	NaN	NaN	-1.332	0.708	0.193	NaN	NaN	NaN	NaN	NaN	NaN	NaN	NaN	NaN	-1.389	0.109	0.301
168	0.84	-1.421	1.093	0.384	NaN	NaN	NaN	-1.337	0.988	0.597	-1.356	0.761	0.642	NaN	NaN	NaN	NaN	NaN	NaN	-1.347	0.334	0.661	-1.34	0.116	0.63	-1.207	0.028	0.643	NaN	NaN	NaN	NaN	NaN	NaN	-1.331	0.708	0.193	NaN	NaN	NaN	NaN	NaN	NaN	NaN	NaN	NaN	-1.389	0.109	0.301
169	0.845	-1.421	1.094	0.384	NaN	NaN	NaN	-1.337	0.988	0.596	-1.357	0.762	0.642	NaN	NaN	NaN	NaN	NaN	NaN	-1.348	0.334	0.661	-1.34	0.116	0.63	-1.207	0.028	0.643	NaN	NaN	NaN	NaN	NaN	NaN	-1.331	0.708	0.193	NaN	NaN	NaN	NaN	NaN	NaN	NaN	NaN	NaN	-1.389	0.109	0.301
170	0.85	-1.421	1.094	0.384	NaN	NaN	NaN	-1.337	0.988	0.596	-1.357	0.762	0.642	NaN	NaN	NaN	NaN	NaN	NaN	-1.348	0.334	0.661	-1.34	0.116	0.63	-1.207	0.028	0.643	NaN	NaN	NaN	NaN	NaN	NaN	-1.331	0.708	0.192	NaN	NaN	NaN	NaN	NaN	NaN	NaN	NaN	NaN	-1.389	0.109	0.301
171	0.855	-1.421	1.094	0.384	NaN	NaN	NaN	-1.337	0.987	0.596	-1.357	0.761	0.642	NaN	NaN	NaN	NaN	NaN	NaN	-1.349	0.334	0.661	-1.34	0.116	0.63	-1.207	0.028	0.643	NaN	NaN	NaN	NaN	NaN	NaN	-1.33	0.708	0.192	NaN	NaN	NaN	NaN	NaN	NaN	NaN	NaN	NaN	-1.389	0.109	0.301
172	0.86	-1.421	1.094	0.384	NaN	NaN	NaN	-1.337	0.987	0.596	-1.357	0.761	0.641	NaN	NaN	NaN	NaN	NaN	NaN	-1.349	0.334	0.661	-1.34	0.116	0.63	-1.207	0.028	0.643	NaN	NaN	NaN	NaN	NaN	NaN	-1.33	0.708	0.192	NaN	NaN	NaN	NaN	NaN	NaN	NaN	NaN	NaN	-1.389	0.109	0.301
173	0.865	-1.421	1.094	0.383	NaN	NaN	NaN	-1.337	0.987	0.595	-1.357	0.761	0.641	NaN	NaN	NaN	NaN	NaN	NaN	-1.35	0.334	0.661	-1.34	0.116	0.63	-1.207	0.028	0.643	NaN	NaN	NaN	NaN	NaN	NaN	-1.33	0.707	0.192	NaN	NaN	NaN	NaN	NaN	NaN	NaN	NaN	NaN	-1.388	0.109	0.301
174	0.87	-1.421	1.094	0.383	NaN	NaN	NaN	-1.338	0.987	0.595	-1.358	0.761	0.641	NaN	NaN	NaN	NaN	NaN	NaN	-1.35	0.334	0.661	-1.341	0.116	0.63	-1.207	0.028	0.643	NaN	NaN	NaN	NaN	NaN	NaN	-1.329	0.707	0.192	NaN	NaN	NaN	NaN	NaN	NaN	NaN	NaN	NaN	-1.388	0.109	0.301
175	0.875	-1.421	1.094	0.383	NaN	NaN	NaN	-1.338	0.988	0.595	-1.359	0.761	0.64	NaN	NaN	NaN	NaN	NaN	NaN	-1.35	0.334	0.661	-1.341	0.116	0.63	-1.207	0.028	0.643	NaN	NaN	NaN	NaN	NaN	NaN	-1.329	0.707	0.192	NaN	NaN	NaN	NaN	NaN	NaN	NaN	NaN	NaN	-1.388	0.109	0.301
176	0.88	-1.421	1.094	0.383	NaN	NaN	NaN	-1.338	0.988	0.595	-1.359	0.761	0.64	NaN	NaN	NaN	NaN	NaN	NaN	-1.351	0.334	0.661	-1.341	0.116	0.63	-1.207	0.028	0.643	NaN	NaN	NaN	NaN	NaN	NaN	-1.329	0.707	0.192	NaN	NaN	NaN	NaN	NaN	NaN	NaN	NaN	NaN	-1.388	0.109	0.301
177	0.885	-1.421	1.094	0.383	NaN	NaN	NaN	-1.338	0.988	0.595	-1.359	0.761	0.64	NaN	NaN	NaN	NaN	NaN	NaN	-1.351	0.334	0.661	-1.341	0.116	0.63	-1.207	0.028	0.643	NaN	NaN	NaN	NaN	NaN	NaN	-1.328	0.707	0.192	NaN	NaN	NaN	NaN	NaN	NaN	NaN	NaN	NaN	-1.388	0.109	0.301
178	0.89	-1.421	1.094	0.383	NaN	NaN	NaN	-1.338	0.987	0.594	-1.359	0.761	0.64	NaN	NaN	NaN	NaN	NaN	NaN	-1.352	0.334	0.661	-1.341	0.116	0.63	-1.207	0.027	0.643	NaN	NaN	NaN	NaN	NaN	NaN	-1.328	0.707	0.192	NaN	NaN	NaN	NaN	NaN	NaN	NaN	NaN	NaN	-1.388	0.109	0.301
179	0.895	-1.421	1.095	0.383	NaN	NaN	NaN	-1.338	0.987	0.594	-1.359	0.761	0.639	NaN	NaN	NaN	NaN	NaN	NaN	-1.352	0.334	0.661	-1.341	0.116	0.63	-1.207	0.028	0.643	NaN	NaN	NaN	NaN	NaN	NaN	-1.328	0.707	0.192	NaN	NaN	NaN	NaN	NaN	NaN	NaN	NaN	NaN	-1.388	0.109	0.301
180	0.9	-1.421	1.095	0.382	NaN	NaN	NaN	-1.338	0.987	0.594	-1.36	0.761	0.639	NaN	NaN	NaN	NaN	NaN	NaN	-1.353	0.334	0.661	-1.341	0.116	0.63	-1.207	0.028	0.643	NaN	NaN	NaN	NaN	NaN	NaN	-1.328	0.707	0.192	NaN	NaN	NaN	NaN	NaN	NaN	NaN	NaN	NaN	-1.388	0.109	0.301
181	0.905	-1.421	1.095	0.382	NaN	NaN	NaN	-1.338	0.987	0.594	-1.361	0.761	0.639	NaN	NaN	NaN	NaN	NaN	NaN	-1.353	0.334	0.661	-1.341	0.116	0.63	-1.207	0.028	0.643	NaN	NaN	NaN	NaN	NaN	NaN	-1.327	0.707	0.192	NaN	NaN	NaN	NaN	NaN	NaN	NaN	NaN	NaN	-1.388	0.109	0.301
182	0.91	-1.42	1.095	0.382	NaN	NaN	NaN	-1.338	0.987	0.594	-1.361	0.761	0.639	NaN	NaN	NaN	NaN	NaN	NaN	-1.354	0.334	0.66	-1.341	0.116	0.63	-1.207	0.028	0.643	NaN	NaN	NaN	NaN	NaN	NaN	-1.327	0.707	0.192	NaN	NaN	NaN	NaN	NaN	NaN	NaN	NaN	NaN	-1.388	0.109	0.301
183	0.915	-1.42	1.095	0.382	NaN	NaN	NaN	-1.338	0.987	0.593	-1.361	0.761	0.639	NaN	NaN	NaN	NaN	NaN	NaN	-1.355	0.334	0.66	-1.341	0.116	0.63	-1.207	0.028	0.643	NaN	NaN	NaN	NaN	NaN	NaN	-1.327	0.706	0.192	NaN	NaN	NaN	NaN	NaN	NaN	NaN	NaN	NaN	-1.388	0.109	0.301
184	0.92	-1.42	1.095	0.381	NaN	NaN	NaN	-1.338	0.987	0.593	-1.361	0.761	0.638	NaN	NaN	NaN	NaN	NaN	NaN	-1.355	0.334	0.66	-1.341	0.116	0.63	-1.207	0.028	0.643	NaN	NaN	NaN	NaN	NaN	NaN	-1.327	0.706	0.192	NaN	NaN	NaN	NaN	NaN	NaN	NaN	NaN	NaN	-1.388	0.109	0.301
185	0.925	-1.421	1.095	0.381	NaN	NaN	NaN	-1.338	0.987	0.593	-1.361	0.761	0.638	NaN	NaN	NaN	NaN	NaN	NaN	-1.356	0.334	0.66	-1.341	0.116	0.63	-1.207	0.028	0.643	NaN	NaN	NaN	NaN	NaN	NaN	-1.327	0.706	0.191	NaN	NaN	NaN	NaN	NaN	NaN	NaN	NaN	NaN	-1.388	0.109	0.301
186	0.93	-1.421	1.095	0.381	NaN	NaN	NaN	-1.338	0.986	0.592	-1.362	0.761	0.638	NaN	NaN	NaN	NaN	NaN	NaN	-1.356	0.335	0.66	-1.341	0.116	0.63	-1.207	0.027	0.643	NaN	NaN	NaN	NaN	NaN	NaN	-1.327	0.707	0.191	NaN	NaN	NaN	NaN	NaN	NaN	NaN	NaN	NaN	-1.388	0.109	0.301
187	0.935	-1.421	1.095	0.381	NaN	NaN	NaN	-1.338	0.986	0.592	-1.362	0.761	0.637	NaN	NaN	NaN	NaN	NaN	NaN	-1.357	0.335	0.659	-1.342	0.116	0.63	-1.207	0.028	0.643	NaN	NaN	NaN	NaN	NaN	NaN	-1.327	0.707	0.191	NaN	NaN	NaN	NaN	NaN	NaN	NaN	NaN	NaN	-1.388	0.109	0.301
188	0.94	-1.421	1.095	0.381	NaN	NaN	NaN	-1.338	0.986	0.592	-1.362	0.761	0.637	NaN	NaN	NaN	NaN	NaN	NaN	-1.357	0.335	0.659	-1.342	0.116	0.63	-1.207	0.027	0.643	NaN	NaN	NaN	NaN	NaN	NaN	-1.328	0.707	0.191	NaN	NaN	NaN	NaN	NaN	NaN	NaN	NaN	NaN	-1.388	0.109	0.301
189	0.945	-1.421	1.095	0.38	NaN	NaN	NaN	-1.338	0.986	0.592	-1.362	0.76	0.637	NaN	NaN	NaN	NaN	NaN	NaN	-1.357	0.335	0.659	-1.342	0.116	0.63	-1.207	0.028	0.643	NaN	NaN	NaN	NaN	NaN	NaN	-1.328	0.707	0.19	NaN	NaN	NaN	NaN	NaN	NaN	NaN	NaN	NaN	-1.388	0.109	0.301
190	0.95	-1.421	1.096	0.38	NaN	NaN	NaN	-1.338	0.986	0.591	-1.362	0.76	0.636	NaN	NaN	NaN	NaN	NaN	NaN	-1.358	0.335	0.659	-1.342	0.116	0.63	-1.207	0.027	0.644	NaN	NaN	NaN	NaN	NaN	NaN	-1.328	0.707	0.19	NaN	NaN	NaN	NaN	NaN	NaN	NaN	NaN	NaN	-1.388	0.109	0.301
191	0.955	-1.421	1.096	0.38	NaN	NaN	NaN	-1.338	0.986	0.591	-1.363	0.76	0.636	NaN	NaN	NaN	NaN	NaN	NaN	-1.358	0.335	0.659	-1.342	0.116	0.63	-1.207	0.027	0.644	NaN	NaN	NaN	NaN	NaN	NaN	-1.327	0.707	0.19	NaN	NaN	NaN	NaN	NaN	NaN	NaN	NaN	NaN	-1.388	0.109	0.301
192	0.96	-1.421	1.096	0.379	NaN	NaN	NaN	-1.338	0.986	0.591	-1.363	0.76	0.636	NaN	NaN	NaN	NaN	NaN	NaN	-1.358	0.335	0.658	-1.342	0.116	0.631	-1.207	0.026	0.644	NaN	NaN	NaN	NaN	NaN	NaN	-1.327	0.707	0.19	NaN	NaN	NaN	NaN	NaN	NaN	NaN	NaN	NaN	-1.388	0.109	0.301
193	0.965	-1.421	1.096	0.379	NaN	NaN	NaN	-1.338	0.986	0.59	-1.363	0.76	0.636	NaN	NaN	NaN	NaN	NaN	NaN	-1.359	0.335	0.658	-1.342	0.116	0.631	-1.207	0.027	0.643	NaN	NaN	NaN	NaN	NaN	NaN	-1.327	0.707	0.19	NaN	NaN	NaN	NaN	NaN	NaN	NaN	NaN	NaN	-1.388	0.109	0.301
194	0.97	-1.421	1.096	0.379	NaN	NaN	NaN	-1.338	0.986	0.59	-1.363	0.76	0.636	NaN	NaN	NaN	NaN	NaN	NaN	-1.359	0.335	0.658	-1.342	0.116	0.631	-1.207	0.027	0.643	NaN	NaN	NaN	NaN	NaN	NaN	-1.327	0.707	0.19	NaN	NaN	NaN	NaN	NaN	NaN	NaN	NaN	NaN	-1.388	0.109	0.301
195	0.975	-1.421	1.096	0.379	NaN	NaN	NaN	-1.338	0.986	0.59	-1.364	0.76	0.635	NaN	NaN	NaN	NaN	NaN	NaN	-1.359	0.335	0.658	-1.342	0.116	0.631	-1.207	0.027	0.643	NaN	NaN	NaN	NaN	NaN	NaN	-1.327	0.706	0.19	NaN	NaN	NaN	NaN	NaN	NaN	NaN	NaN	NaN	-1.388	0.109	0.301
196	0.98	-1.421	1.096	0.379	NaN	NaN	NaN	-1.338	0.986	0.589	-1.364	0.76	0.635	NaN	NaN	NaN	NaN	NaN	NaN	-1.359	0.335	0.658	-1.342	0.116	0.631	-1.207	0.028	0.643	NaN	NaN	NaN	NaN	NaN	NaN	-1.327	0.706	0.19	NaN	NaN	NaN	NaN	NaN	NaN	NaN	NaN	NaN	-1.388	0.109	0.301
197	0.985	-1.421	1.096	0.379	NaN	NaN	NaN	-1.338	0.986	0.589	-1.364	0.76	0.634	NaN	NaN	NaN	NaN	NaN	NaN	-1.36	0.335	0.658	-1.342	0.116	0.631	-1.207	0.028	0.643	NaN	NaN	NaN	NaN	NaN	NaN	-1.327	0.706	0.189	NaN	NaN	NaN	NaN	NaN	NaN	NaN	NaN	NaN	-1.388	0.109	0.301
198	0.99	-1.421	1.096	0.378	NaN	NaN	NaN	-1.338	0.986	0.589	-1.364	0.76	0.634	NaN	NaN	NaN	NaN	NaN	NaN	-1.36	0.335	0.658	-1.342	0.116	0.631	-1.207	0.027	0.643	NaN	NaN	NaN	NaN	NaN	NaN	-1.327	0.706	0.189	NaN	NaN	NaN	NaN	NaN	NaN	NaN	NaN	NaN	-1.388	0.109	0.301
199	0.995	-1.421	1.096	0.378	NaN	NaN	NaN	-1.338	0.985	0.588	-1.364	0.76	0.634	NaN	NaN	NaN	NaN	NaN	NaN	-1.36	0.335	0.658	-1.342	0.116	0.63	-1.207	0.028	0.643	NaN	NaN	NaN	NaN	NaN	NaN	-1.327	0.706	0.189	NaN	NaN	NaN	NaN	NaN	NaN	NaN	NaN	NaN	-1.388	0.109	0.301
200	1	-1.421	1.096	0.378	NaN	NaN	NaN	-1.338	0.985	0.588	-1.364	0.76	0.633	NaN	NaN	NaN	NaN	NaN	NaN	-1.36	0.335	0.658	-1.342	0.116	0.63	-1.207	0.028	0.643	NaN	NaN	NaN	NaN	NaN	NaN	-1.327	0.706	0.189	NaN	NaN	NaN	NaN	NaN	NaN	NaN	NaN	NaN	-1.388	0.109	0.301
201	1.005	-1.421	1.096	0.377	NaN	NaN	NaN	-1.338	0.985	0.588	-1.364	0.76	0.633	NaN	NaN	NaN	NaN	NaN	NaN	-1.36	0.335	0.657	-1.342	0.116	0.63	-1.207	0.028	0.643	NaN	NaN	NaN	NaN	NaN	NaN	-1.326	0.706	0.189	NaN	NaN	NaN	NaN	NaN	NaN	NaN	NaN	NaN	-1.388	0.109	0.301
202	1.01	-1.421	1.096	0.377	NaN	NaN	NaN	-1.338	0.985	0.587	-1.364	0.76	0.633	NaN	NaN	NaN	NaN	NaN	NaN	-1.36	0.335	0.657	-1.342	0.116	0.63	-1.207	0.028	0.643	NaN	NaN	NaN	NaN	NaN	NaN	-1.326	0.706	0.188	NaN	NaN	NaN	NaN	NaN	NaN	NaN	NaN	NaN	-1.388	0.109	0.301
203	1.015	-1.421	1.096	0.377	NaN	NaN	NaN	-1.338	0.985	0.587	-1.364	0.76	0.632	NaN	NaN	NaN	NaN	NaN	NaN	-1.36	0.335	0.657	-1.342	0.116	0.63	-1.207	0.028	0.643	NaN	NaN	NaN	NaN	NaN	NaN	-1.326	0.706	0.188	NaN	NaN	NaN	NaN	NaN	NaN	NaN	NaN	NaN	-1.388	0.109	0.301
204	1.02	-1.421	1.096	0.376	NaN	NaN	NaN	-1.338	0.985	0.586	-1.364	0.76	0.632	NaN	NaN	NaN	NaN	NaN	NaN	-1.361	0.335	0.657	-1.342	0.116	0.63	-1.207	0.028	0.643	NaN	NaN	NaN	NaN	NaN	NaN	-1.326	0.706	0.188	NaN	NaN	NaN	NaN	NaN	NaN	NaN	NaN	NaN	-1.388	0.109	0.301
205	1.025	-1.421	1.096	0.376	NaN	NaN	NaN	-1.338	0.985	0.586	-1.365	0.76	0.631	NaN	NaN	NaN	NaN	NaN	NaN	-1.361	0.335	0.657	-1.342	0.116	0.63	-1.207	0.028	0.643	NaN	NaN	NaN	NaN	NaN	NaN	-1.326	0.706	0.188	NaN	NaN	NaN	NaN	NaN	NaN	NaN	NaN	NaN	-1.388	0.109	0.301
206	1.03	-1.422	1.097	0.376	NaN	NaN	NaN	-1.338	0.985	0.586	-1.365	0.76	0.631	NaN	NaN	NaN	NaN	NaN	NaN	-1.361	0.335	0.657	-1.342	0.116	0.63	-1.207	0.028	0.643	NaN	NaN	NaN	NaN	NaN	NaN	-1.326	0.706	0.187	NaN	NaN	NaN	NaN	NaN	NaN	NaN	NaN	NaN	-1.387	0.109	0.301
207	1.035	-1.422	1.097	0.375	NaN	NaN	NaN	-1.338	0.985	0.585	-1.365	0.76	0.631	NaN	NaN	NaN	NaN	NaN	NaN	-1.361	0.335	0.657	-1.342	0.116	0.63	-1.207	0.027	0.643	NaN	NaN	NaN	NaN	NaN	NaN	-1.326	0.706	0.187	NaN	NaN	NaN	NaN	NaN	NaN	NaN	NaN	NaN	-1.387	0.109	0.301
208	1.04	-1.421	1.097	0.375	NaN	NaN	NaN	-1.338	0.985	0.585	-1.364	0.76	0.63	NaN	NaN	NaN	NaN	NaN	NaN	-1.361	0.335	0.657	-1.341	0.116	0.63	-1.207	0.028	0.643	NaN	NaN	NaN	NaN	NaN	NaN	-1.325	0.706	0.187	NaN	NaN	NaN	NaN	NaN	NaN	NaN	NaN	NaN	-1.387	0.109	0.301
209	1.045	-1.421	1.096	0.374	NaN	NaN	NaN	-1.338	0.985	0.584	-1.364	0.76	0.63	NaN	NaN	NaN	NaN	NaN	NaN	-1.361	0.336	0.657	-1.341	0.116	0.63	-1.207	0.028	0.643	NaN	NaN	NaN	NaN	NaN	NaN	-1.325	0.705	0.187	NaN	NaN	NaN	NaN	NaN	NaN	NaN	NaN	NaN	-1.387	0.109	0.301
210	1.05	-1.421	1.096	0.374	NaN	NaN	NaN	-1.338	0.985	0.584	-1.364	0.759	0.629	NaN	NaN	NaN	NaN	NaN	NaN	-1.361	0.336	0.657	-1.341	0.116	0.63	-1.207	0.028	0.643	NaN	NaN	NaN	NaN	NaN	NaN	-1.324	0.705	0.187	NaN	NaN	NaN	NaN	NaN	NaN	NaN	NaN	NaN	-1.387	0.109	0.301
211	1.055	-1.421	1.096	0.374	NaN	NaN	NaN	-1.338	0.985	0.583	-1.364	0.759	0.629	NaN	NaN	NaN	NaN	NaN	NaN	-1.36	0.336	0.657	-1.341	0.116	0.63	-1.207	0.028	0.643	NaN	NaN	NaN	NaN	NaN	NaN	-1.324	0.705	0.187	NaN	NaN	NaN	NaN	NaN	NaN	NaN	NaN	NaN	-1.387	0.109	0.301
212	1.06	-1.421	1.096	0.373	NaN	NaN	NaN	-1.338	0.984	0.583	-1.363	0.759	0.629	NaN	NaN	NaN	NaN	NaN	NaN	-1.36	0.336	0.656	-1.341	0.116	0.63	-1.207	0.028	0.643	NaN	NaN	NaN	NaN	NaN	NaN	-1.323	0.705	0.186	NaN	NaN	NaN	NaN	NaN	NaN	NaN	NaN	NaN	-1.387	0.109	0.301
213	1.065	-1.422	1.096	0.373	NaN	NaN	NaN	-1.338	0.984	0.582	-1.363	0.759	0.628	NaN	NaN	NaN	NaN	NaN	NaN	-1.36	0.336	0.656	-1.341	0.116	0.63	-1.207	0.028	0.643	NaN	NaN	NaN	NaN	NaN	NaN	-1.323	0.705	0.186	NaN	NaN	NaN	NaN	NaN	NaN	NaN	NaN	NaN	-1.387	0.109	0.301
214	1.07	-1.422	1.096	0.372	NaN	NaN	NaN	-1.338	0.984	0.582	-1.363	0.759	0.628	NaN	NaN	NaN	NaN	NaN	NaN	-1.36	0.336	0.656	-1.341	0.116	0.63	-1.207	0.028	0.643	NaN	NaN	NaN	NaN	NaN	NaN	-1.323	0.705	0.186	NaN	NaN	NaN	NaN	NaN	NaN	NaN	NaN	NaN	-1.387	0.109	0.301
215	1.075	-1.422	1.096	0.372	NaN	NaN	NaN	-1.338	0.985	0.582	-1.363	0.759	0.627	NaN	NaN	NaN	NaN	NaN	NaN	-1.359	0.336	0.656	-1.341	0.116	0.63	-1.207	0.028	0.643	NaN	NaN	NaN	NaN	NaN	NaN	-1.323	0.705	0.185	NaN	NaN	NaN	NaN	NaN	NaN	NaN	NaN	NaN	-1.386	0.109	0.301
216	1.08	-1.422	1.096	0.372	NaN	NaN	NaN	-1.338	0.984	0.581	-1.362	0.759	0.627	NaN	NaN	NaN	NaN	NaN	NaN	-1.358	0.336	0.656	-1.34	0.116	0.629	-1.207	0.028	0.643	NaN	NaN	NaN	NaN	NaN	NaN	-1.323	0.705	0.185	NaN	NaN	NaN	NaN	NaN	NaN	NaN	NaN	NaN	-1.386	0.109	0.301
217	1.085	-1.422	1.096	0.371	NaN	NaN	NaN	-1.337	0.984	0.58	-1.362	0.759	0.626	NaN	NaN	NaN	NaN	NaN	NaN	-1.358	0.336	0.656	-1.34	0.116	0.629	-1.207	0.028	0.643	NaN	NaN	NaN	NaN	NaN	NaN	-1.322	0.704	0.185	NaN	NaN	NaN	-1.226	0.351	0.271	NaN	NaN	NaN	-1.386	0.109	0.301
218	1.09	-1.422	1.097	0.371	NaN	NaN	NaN	-1.337	0.984	0.58	-1.361	0.759	0.626	NaN	NaN	NaN	NaN	NaN	NaN	-1.357	0.336	0.656	-1.34	0.116	0.629	-1.207	0.028	0.643	NaN	NaN	NaN	NaN	NaN	NaN	-1.321	0.704	0.185	NaN	NaN	NaN	-1.303	0.443	0.266	NaN	NaN	NaN	-1.386	0.109	0.301
219	1.095	-1.423	1.097	0.37	NaN	NaN	NaN	-1.338	0.984	0.579	-1.361	0.759	0.626	NaN	NaN	NaN	NaN	NaN	NaN	-1.356	0.336	0.655	-1.34	0.116	0.629	-1.207	0.028	0.643	NaN	NaN	NaN	NaN	NaN	NaN	-1.321	0.704	0.185	NaN	NaN	NaN	-1.321	0.466	0.265	NaN	NaN	NaN	-1.386	0.109	0.301
220	1.1	-1.423	1.096	0.37	NaN	NaN	NaN	-1.338	0.985	0.579	-1.361	0.759	0.625	NaN	NaN	NaN	NaN	NaN	NaN	-1.355	0.336	0.655	-1.34	0.116	0.629	-1.207	0.029	0.643	NaN	NaN	NaN	NaN	NaN	NaN	-1.32	0.704	0.185	NaN	NaN	NaN	-1.325	0.472	0.264	NaN	NaN	NaN	-1.386	0.109	0.301
221	1.105	-1.423	1.097	0.369	NaN	NaN	NaN	-1.338	0.984	0.578	-1.36	0.759	0.625	NaN	NaN	NaN	NaN	NaN	NaN	-1.354	0.336	0.655	-1.34	0.116	0.629	-1.207	0.029	0.643	NaN	NaN	NaN	NaN	NaN	NaN	-1.319	0.704	0.185	NaN	NaN	NaN	-1.325	0.473	0.264	NaN	NaN	NaN	-1.386	0.109	0.301
222	1.11	-1.423	1.097	0.368	NaN	NaN	NaN	-1.338	0.984	0.578	-1.36	0.759	0.624	NaN	NaN	NaN	NaN	NaN	NaN	-1.353	0.336	0.655	-1.34	0.116	0.629	-1.207	0.029	0.643	NaN	NaN	NaN	NaN	NaN	NaN	-1.318	0.703	0.185	NaN	NaN	NaN	-1.324	0.474	0.264	NaN	NaN	NaN	-1.385	0.109	0.301
223	1.115	-1.423	1.097	0.368	NaN	NaN	NaN	-1.337	0.984	0.578	-1.359	0.759	0.624	NaN	NaN	NaN	NaN	NaN	NaN	-1.352	0.336	0.655	-1.34	0.117	0.629	-1.207	0.029	0.643	NaN	NaN	NaN	NaN	NaN	NaN	-1.318	0.703	0.185	NaN	NaN	NaN	-1.323	0.473	0.264	NaN	NaN	NaN	-1.385	0.109	0.301
224	1.12	-1.423	1.096	0.367	NaN	NaN	NaN	-1.338	0.984	0.577	-1.359	0.759	0.623	NaN	NaN	NaN	NaN	NaN	NaN	-1.351	0.336	0.654	-1.34	0.117	0.629	-1.207	0.029	0.643	NaN	NaN	NaN	NaN	NaN	NaN	-1.317	0.702	0.185	NaN	NaN	NaN	-1.321	0.473	0.264	NaN	NaN	NaN	-1.385	0.109	0.301
225	1.125	-1.423	1.096	0.367	NaN	NaN	NaN	-1.338	0.984	0.576	-1.359	0.759	0.623	NaN	NaN	NaN	NaN	NaN	NaN	-1.35	0.336	0.654	-1.34	0.117	0.628	-1.207	0.029	0.643	NaN	NaN	NaN	NaN	NaN	NaN	-1.316	0.702	0.185	NaN	NaN	NaN	-1.32	0.473	0.265	NaN	NaN	NaN	-1.385	0.109	0.301
226	1.13	-1.423	1.096	0.366	NaN	NaN	NaN	-1.338	0.984	0.576	-1.358	0.759	0.622	NaN	NaN	NaN	NaN	NaN	NaN	-1.349	0.337	0.654	-1.34	0.116	0.628	-1.207	0.029	0.643	NaN	NaN	NaN	NaN	NaN	NaN	-1.315	0.702	0.185	NaN	NaN	NaN	-1.319	0.473	0.265	NaN	NaN	NaN	-1.385	0.109	0.301
227	1.135	-1.424	1.096	0.365	NaN	NaN	NaN	-1.338	0.984	0.575	-1.357	0.759	0.622	NaN	NaN	NaN	NaN	NaN	NaN	-1.348	0.337	0.653	-1.34	0.117	0.628	-1.207	0.029	0.643	NaN	NaN	NaN	NaN	NaN	NaN	-1.314	0.701	0.184	NaN	NaN	NaN	-1.318	0.473	0.264	NaN	NaN	NaN	-1.384	0.11	0.301
228	1.14	-1.424	1.096	0.365	NaN	NaN	NaN	-1.338	0.984	0.575	-1.356	0.759	0.622	NaN	NaN	NaN	NaN	NaN	NaN	-1.347	0.337	0.653	-1.339	0.117	0.627	-1.207	0.029	0.643	NaN	NaN	NaN	NaN	NaN	NaN	-1.314	0.701	0.184	NaN	NaN	NaN	-1.316	0.473	0.265	NaN	NaN	NaN	-1.384	0.11	0.301
229	1.145	-1.424	1.096	0.365	NaN	NaN	NaN	-1.338	0.984	0.574	-1.355	0.759	0.622	NaN	NaN	NaN	NaN	NaN	NaN	-1.346	0.338	0.653	-1.339	0.117	0.627	-1.207	0.029	0.643	NaN	NaN	NaN	NaN	NaN	NaN	-1.314	0.702	0.184	NaN	NaN	NaN	-1.315	0.473	0.265	NaN	NaN	NaN	-1.384	0.11	0.301
230	1.15	-1.424	1.096	0.364	NaN	NaN	NaN	-1.338	0.984	0.574	-1.354	0.759	0.621	NaN	NaN	NaN	NaN	NaN	NaN	-1.344	0.338	0.653	-1.339	0.117	0.627	-1.207	0.029	0.643	NaN	NaN	NaN	NaN	NaN	NaN	-1.313	0.701	0.184	NaN	NaN	NaN	-1.315	0.474	0.264	NaN	NaN	NaN	-1.384	0.11	0.301
231	1.155	-1.424	1.095	0.363	NaN	NaN	NaN	-1.338	0.984	0.573	-1.353	0.759	0.62	NaN	NaN	NaN	NaN	NaN	NaN	-1.342	0.338	0.653	-1.338	0.117	0.627	-1.207	0.029	0.643	NaN	NaN	NaN	NaN	NaN	NaN	-1.312	0.701	0.183	NaN	NaN	NaN	NaN	NaN	NaN	NaN	NaN	NaN	-1.385	0.111	0.302
232	1.16	-1.424	1.095	0.363	NaN	NaN	NaN	-1.338	0.984	0.573	-1.352	0.759	0.62	NaN	NaN	NaN	NaN	NaN	NaN	-1.34	0.337	0.654	-1.338	0.117	0.627	-1.207	0.029	0.643	NaN	NaN	NaN	NaN	NaN	NaN	-1.312	0.701	0.183	NaN	NaN	NaN	-1.311	0.473	0.265	NaN	NaN	NaN	-1.385	0.111	0.302
233	1.165	-1.425	1.095	0.362	NaN	NaN	NaN	-1.338	0.984	0.573	-1.351	0.759	0.62	NaN	NaN	NaN	NaN	NaN	NaN	-1.338	0.337	0.653	-1.338	0.117	0.627	-1.207	0.029	0.643	NaN	NaN	NaN	NaN	NaN	NaN	-1.311	0.701	0.183	NaN	NaN	NaN	-1.31	0.473	0.265	NaN	NaN	NaN	-1.385	0.111	0.302
234	1.17	-1.425	1.095	0.361	NaN	NaN	NaN	-1.338	0.984	0.572	-1.35	0.759	0.62	NaN	NaN	NaN	NaN	NaN	NaN	-1.336	0.338	0.652	-1.338	0.117	0.626	-1.208	0.029	0.643	NaN	NaN	NaN	NaN	NaN	NaN	-1.31	0.7	0.183	NaN	NaN	NaN	NaN	NaN	NaN	NaN	NaN	NaN	-1.384	0.111	0.302
235	1.175	-1.425	1.095	0.361	NaN	NaN	NaN	-1.338	0.984	0.572	-1.349	0.759	0.619	NaN	NaN	NaN	NaN	NaN	NaN	-1.335	0.338	0.652	-1.337	0.117	0.626	-1.208	0.029	0.644	NaN	NaN	NaN	NaN	NaN	NaN	-1.309	0.7	0.183	NaN	NaN	NaN	-1.307	0.472	0.265	NaN	NaN	NaN	-1.384	0.111	0.302
236	1.18	-1.425	1.095	0.36	NaN	NaN	NaN	-1.338	0.984	0.571	-1.348	0.759	0.619	NaN	NaN	NaN	NaN	NaN	NaN	-1.333	0.339	0.652	-1.337	0.118	0.626	-1.208	0.029	0.644	NaN	NaN	NaN	NaN	NaN	NaN	-1.308	0.699	0.183	NaN	NaN	NaN	-1.306	0.472	0.264	NaN	NaN	NaN	-1.384	0.111	0.302
237	1.185	-1.425	1.095	0.36	NaN	NaN	NaN	-1.338	0.984	0.571	-1.346	0.759	0.619	NaN	NaN	NaN	NaN	NaN	NaN	-1.331	0.339	0.652	-1.337	0.118	0.626	-1.208	0.029	0.644	NaN	NaN	NaN	NaN	NaN	NaN	-1.308	0.699	0.182	NaN	NaN	NaN	-1.305	0.471	0.264	NaN	NaN	NaN	-1.384	0.111	0.301
238	1.19	-1.425	1.094	0.359	NaN	NaN	NaN	-1.338	0.984	0.571	-1.345	0.759	0.618	NaN	NaN	NaN	NaN	NaN	NaN	-1.328	0.338	0.652	-1.336	0.118	0.626	-1.208	0.029	0.643	NaN	NaN	NaN	NaN	NaN	NaN	-1.307	0.699	0.182	NaN	NaN	NaN	-1.304	0.471	0.264	NaN	NaN	NaN	-1.384	0.111	0.301
239	1.195	-1.425	1.094	0.358	NaN	NaN	NaN	-1.338	0.984	0.57	-1.344	0.76	0.618	NaN	NaN	NaN	NaN	NaN	NaN	-1.325	0.338	0.651	-1.336	0.118	0.626	-1.208	0.029	0.643	NaN	NaN	NaN	NaN	NaN	NaN	-1.307	0.699	0.182	NaN	NaN	NaN	-1.303	0.471	0.264	NaN	NaN	NaN	-1.384	0.111	0.301
240	1.2	-1.425	1.094	0.358	NaN	NaN	NaN	-1.338	0.984	0.57	-1.342	0.759	0.618	NaN	NaN	NaN	NaN	NaN	NaN	-1.322	0.339	0.651	-1.335	0.119	0.625	-1.208	0.029	0.643	NaN	NaN	NaN	NaN	NaN	NaN	-1.306	0.699	0.181	NaN	NaN	NaN	-1.302	0.47	0.264	NaN	NaN	NaN	-1.384	0.111	0.301
241	1.205	-1.425	1.093	0.357	NaN	NaN	NaN	-1.338	0.984	0.57	-1.34	0.759	0.617	NaN	NaN	NaN	NaN	NaN	NaN	-1.32	0.339	0.651	-1.335	0.12	0.626	-1.208	0.029	0.643	NaN	NaN	NaN	NaN	NaN	NaN	-1.306	0.699	0.181	NaN	NaN	NaN	-1.301	0.47	0.264	NaN	NaN	NaN	-1.384	0.111	0.301
242	1.21	-1.425	1.093	0.357	NaN	NaN	NaN	-1.338	0.984	0.569	-1.338	0.759	0.617	NaN	NaN	NaN	NaN	NaN	NaN	-1.317	0.339	0.65	-1.334	0.12	0.625	-1.208	0.029	0.643	NaN	NaN	NaN	NaN	NaN	NaN	-1.305	0.699	0.181	NaN	NaN	NaN	-1.3	0.47	0.264	NaN	NaN	NaN	-1.384	0.111	0.301
243	1.215	-1.425	1.093	0.356	NaN	NaN	NaN	-1.338	0.983	0.569	-1.336	0.759	0.617	NaN	NaN	NaN	NaN	NaN	NaN	-1.313	0.339	0.65	-1.334	0.121	0.625	-1.208	0.029	0.643	NaN	NaN	NaN	NaN	NaN	NaN	-1.304	0.698	0.18	NaN	NaN	NaN	-1.299	0.471	0.263	NaN	NaN	NaN	-1.384	0.111	0.301
244	1.22	-1.426	1.092	0.356	NaN	NaN	NaN	-1.338	0.983	0.568	-1.334	0.759	0.616	NaN	NaN	NaN	NaN	NaN	NaN	-1.31	0.339	0.65	-1.334	0.122	0.625	-1.208	0.029	0.643	NaN	NaN	NaN	NaN	NaN	NaN	-1.304	0.697	0.18	NaN	NaN	NaN	-1.299	0.47	0.263	NaN	NaN	NaN	-1.384	0.111	0.301
245	1.225	-1.426	1.092	0.355	NaN	NaN	NaN	-1.339	0.983	0.568	-1.332	0.758	0.616	NaN	NaN	NaN	NaN	NaN	NaN	-1.307	0.339	0.649	-1.333	0.122	0.625	-1.208	0.029	0.643	NaN	NaN	NaN	NaN	NaN	NaN	-1.303	0.697	0.18	NaN	NaN	NaN	-1.298	0.47	0.263	NaN	NaN	NaN	-1.384	0.111	0.301
246	1.23	-1.426	1.092	0.355	NaN	NaN	NaN	-1.339	0.983	0.568	-1.329	0.758	0.616	NaN	NaN	NaN	NaN	NaN	NaN	-1.304	0.34	0.648	-1.332	0.123	0.624	-1.208	0.029	0.642	NaN	NaN	NaN	NaN	NaN	NaN	-1.302	0.697	0.18	NaN	NaN	NaN	-1.297	0.469	0.263	NaN	NaN	NaN	-1.384	0.111	0.301
247	1.235	-1.426	1.091	0.354	NaN	NaN	NaN	-1.339	0.982	0.568	-1.326	0.758	0.615	NaN	NaN	NaN	NaN	NaN	NaN	-1.301	0.341	0.648	-1.332	0.123	0.624	-1.208	0.03	0.642	NaN	NaN	NaN	NaN	NaN	NaN	-1.302	0.697	0.18	NaN	NaN	NaN	-1.296	0.469	0.263	NaN	NaN	NaN	-1.383	0.111	0.301
248	1.24	-1.426	1.091	0.354	NaN	NaN	NaN	-1.339	0.981	0.567	-1.324	0.758	0.615	NaN	NaN	NaN	NaN	NaN	NaN	-1.297	0.341	0.648	-1.331	0.123	0.623	-1.208	0.03	0.642	NaN	NaN	NaN	NaN	NaN	NaN	-1.301	0.697	0.179	NaN	NaN	NaN	-1.295	0.469	0.263	NaN	NaN	NaN	-1.383	0.111	0.301
249	1.245	-1.426	1.09	0.353	NaN	NaN	NaN	-1.338	0.981	0.567	-1.321	0.757	0.615	NaN	NaN	NaN	NaN	NaN	NaN	-1.294	0.341	0.647	-1.33	0.123	0.622	-1.208	0.03	0.642	NaN	NaN	NaN	NaN	NaN	NaN	-1.301	0.697	0.179	NaN	NaN	NaN	-1.295	0.468	0.263	NaN	NaN	NaN	-1.383	0.11	0.301
250	1.25	-1.426	1.09	0.353	NaN	NaN	NaN	-1.338	0.98	0.566	-1.318	0.757	0.614	NaN	NaN	NaN	NaN	NaN	NaN	-1.291	0.342	0.647	-1.329	0.124	0.621	-1.208	0.03	0.642	NaN	NaN	NaN	NaN	NaN	NaN	-1.3	0.697	0.178	NaN	NaN	NaN	-1.294	0.468	0.263	NaN	NaN	NaN	-1.383	0.11	0.301
251	1.255	-1.426	1.089	0.353	NaN	NaN	NaN	-1.338	0.98	0.566	-1.315	0.757	0.614	NaN	NaN	NaN	NaN	NaN	NaN	-1.288	0.342	0.646	-1.328	0.125	0.62	-1.208	0.03	0.642	NaN	NaN	NaN	NaN	NaN	NaN	-1.3	0.697	0.178	NaN	NaN	NaN	-1.294	0.468	0.262	NaN	NaN	NaN	-1.383	0.11	0.301
252	1.26	-1.426	1.089	0.352	NaN	NaN	NaN	-1.338	0.98	0.566	-1.313	0.757	0.613	NaN	NaN	NaN	NaN	NaN	NaN	-1.286	0.343	0.645	-1.327	0.125	0.619	-1.208	0.03	0.642	NaN	NaN	NaN	NaN	NaN	NaN	-1.3	0.696	0.178	NaN	NaN	NaN	-1.293	0.468	0.262	NaN	NaN	NaN	-1.383	0.11	0.301
253	1.265	-1.426	1.089	0.352	NaN	NaN	NaN	-1.338	0.979	0.566	-1.31	0.756	0.613	NaN	NaN	NaN	NaN	NaN	NaN	-1.283	0.344	0.644	-1.325	0.126	0.618	-1.209	0.03	0.642	NaN	NaN	NaN	NaN	NaN	NaN	-1.299	0.696	0.178	NaN	NaN	NaN	-1.293	0.467	0.262	NaN	NaN	NaN	-1.382	0.11	0.301
254	1.27	-1.426	1.089	0.352	NaN	NaN	NaN	-1.338	0.979	0.566	-1.307	0.757	0.613	NaN	NaN	NaN	NaN	NaN	NaN	-1.28	0.345	0.643	-1.324	0.127	0.617	-1.209	0.03	0.641	NaN	NaN	NaN	NaN	NaN	NaN	-1.298	0.695	0.178	NaN	NaN	NaN	-1.292	0.467	0.262	NaN	NaN	NaN	-1.382	0.11	0.301
255	1.275	-1.426	1.088	0.351	NaN	NaN	NaN	-1.338	0.979	0.566	-1.304	0.757	0.612	NaN	NaN	NaN	NaN	NaN	NaN	-1.277	0.345	0.643	-1.323	0.128	0.616	-1.208	0.031	0.641	NaN	NaN	NaN	NaN	NaN	NaN	-1.298	0.695	0.178	NaN	NaN	NaN	-1.292	0.467	0.262	NaN	NaN	NaN	-1.382	0.11	0.301
256	1.28	-1.426	1.088	0.351	NaN	NaN	NaN	-1.338	0.978	0.566	-1.302	0.757	0.612	NaN	NaN	NaN	NaN	NaN	NaN	-1.274	0.345	0.642	-1.322	0.129	0.614	-1.208	0.03	0.641	NaN	NaN	NaN	NaN	NaN	NaN	-1.297	0.695	0.178	NaN	NaN	NaN	-1.291	0.467	0.261	NaN	NaN	NaN	-1.382	0.11	0.302
257	1.285	-1.425	1.087	0.351	NaN	NaN	NaN	-1.338	0.978	0.566	-1.3	0.757	0.611	NaN	NaN	NaN	NaN	NaN	NaN	-1.271	0.345	0.641	-1.321	0.13	0.613	-1.207	0.03	0.64	NaN	NaN	NaN	NaN	NaN	NaN	-1.297	0.695	0.177	NaN	NaN	NaN	-1.291	0.467	0.261	NaN	NaN	NaN	-1.382	0.11	0.302
258	1.29	-1.425	1.087	0.35	NaN	NaN	NaN	-1.337	0.978	0.565	-1.297	0.757	0.611	NaN	NaN	NaN	NaN	NaN	NaN	-1.269	0.345	0.64	-1.319	0.131	0.612	-1.207	0.03	0.64	NaN	NaN	NaN	NaN	NaN	NaN	-1.297	0.695	0.177	NaN	NaN	NaN	-1.291	0.467	0.261	NaN	NaN	NaN	-1.382	0.11	0.302
259	1.295	-1.425	1.087	0.35	NaN	NaN	NaN	-1.336	0.977	0.565	-1.295	0.757	0.61	NaN	NaN	NaN	NaN	NaN	NaN	-1.266	0.346	0.639	-1.318	0.132	0.611	-1.207	0.031	0.64	NaN	NaN	NaN	NaN	NaN	NaN	-1.297	0.695	0.177	NaN	NaN	NaN	-1.29	0.467	0.261	NaN	NaN	NaN	-1.382	0.11	0.302
260	1.3	-1.425	1.087	0.35	NaN	NaN	NaN	-1.336	0.977	0.565	-1.292	0.758	0.61	NaN	NaN	NaN	NaN	NaN	NaN	-1.264	0.347	0.638	-1.316	0.132	0.61	-1.208	0.032	0.64	NaN	NaN	NaN	NaN	NaN	NaN	-1.297	0.695	0.177	NaN	NaN	NaN	-1.29	0.467	0.261	NaN	NaN	NaN	-1.382	0.11	0.302
261	1.305	-1.425	1.087	0.35	NaN	NaN	NaN	-1.336	0.977	0.565	-1.29	0.758	0.609	NaN	NaN	NaN	NaN	NaN	NaN	-1.262	0.347	0.637	-1.315	0.133	0.609	-1.208	0.032	0.64	NaN	NaN	NaN	NaN	NaN	NaN	-1.296	0.695	0.176	NaN	NaN	NaN	-1.29	0.467	0.261	NaN	NaN	NaN	-1.382	0.11	0.302
262	1.31	-1.424	1.087	0.349	NaN	NaN	NaN	-1.336	0.978	0.565	-1.288	0.758	0.609	NaN	NaN	NaN	NaN	NaN	NaN	-1.259	0.348	0.636	-1.314	0.136	0.608	-1.207	0.033	0.64	NaN	NaN	NaN	NaN	NaN	NaN	-1.296	0.695	0.176	NaN	NaN	NaN	-1.289	0.468	0.261	NaN	NaN	NaN	-1.381	0.11	0.302
263	1.315	-1.424	1.086	0.349	NaN	NaN	NaN	-1.335	0.978	0.564	-1.286	0.759	0.609	NaN	NaN	NaN	NaN	NaN	NaN	-1.257	0.349	0.635	-1.313	0.137	0.607	-1.207	0.033	0.639	NaN	NaN	NaN	NaN	NaN	NaN	-1.295	0.695	0.176	NaN	NaN	NaN	-1.289	0.467	0.261	NaN	NaN	NaN	-1.381	0.11	0.302
264	1.32	-1.424	1.086	0.349	NaN	NaN	NaN	-1.335	0.978	0.564	-1.284	0.759	0.608	NaN	NaN	NaN	NaN	NaN	NaN	-1.255	0.35	0.634	-1.312	0.138	0.606	-1.205	0.033	0.639	NaN	NaN	NaN	NaN	NaN	NaN	-1.295	0.695	0.176	NaN	NaN	NaN	-1.289	0.467	0.261	NaN	NaN	NaN	-1.381	0.11	0.302
265	1.325	-1.423	1.087	0.349	NaN	NaN	NaN	-1.334	0.978	0.564	-1.283	0.759	0.608	NaN	NaN	NaN	NaN	NaN	NaN	-1.253	0.351	0.634	-1.31	0.139	0.604	-1.204	0.031	0.638	NaN	NaN	NaN	NaN	NaN	NaN	-1.295	0.694	0.176	NaN	NaN	NaN	-1.288	0.467	0.261	NaN	NaN	NaN	-1.381	0.11	0.302
266	1.33	-1.423	1.087	0.348	NaN	NaN	NaN	-1.334	0.979	0.564	-1.281	0.759	0.608	NaN	NaN	NaN	NaN	NaN	NaN	-1.251	0.352	0.633	-1.308	0.139	0.603	-1.202	0.032	0.637	NaN	NaN	NaN	NaN	NaN	NaN	-1.295	0.694	0.176	NaN	NaN	NaN	-1.288	0.467	0.261	NaN	NaN	NaN	-1.381	0.111	0.302
267	1.335	-1.423	1.087	0.348	NaN	NaN	NaN	-1.333	0.979	0.564	-1.279	0.76	0.607	NaN	NaN	NaN	NaN	NaN	NaN	-1.249	0.352	0.632	-1.305	0.14	0.602	-1.201	0.033	0.636	NaN	NaN	NaN	NaN	NaN	NaN	-1.295	0.694	0.176	NaN	NaN	NaN	-1.288	0.467	0.261	NaN	NaN	NaN	-1.381	0.111	0.302
268	1.34	-1.422	1.087	0.348	NaN	NaN	NaN	-1.333	0.98	0.564	-1.278	0.76	0.607	NaN	NaN	NaN	NaN	NaN	NaN	-1.247	0.353	0.631	-1.303	0.14	0.602	-1.199	0.033	0.635	NaN	NaN	NaN	NaN	NaN	NaN	NaN	NaN	NaN	NaN	NaN	NaN	-1.288	0.467	0.261	NaN	NaN	NaN	-1.381	0.111	0.302
269	1.345	-1.422	1.087	0.348	NaN	NaN	NaN	-1.332	0.98	0.564	-1.277	0.761	0.607	NaN	NaN	NaN	NaN	NaN	NaN	-1.245	0.354	0.631	-1.299	0.14	0.601	-1.196	0.033	0.633	NaN	NaN	NaN	NaN	NaN	NaN	NaN	NaN	NaN	NaN	NaN	NaN	-1.288	0.466	0.261	NaN	NaN	NaN	-1.381	0.111	0.302
270	1.35	-1.421	1.087	0.348	NaN	NaN	NaN	-1.332	0.98	0.563	-1.275	0.761	0.607	NaN	NaN	NaN	NaN	NaN	NaN	-1.243	0.355	0.63	-1.296	0.141	0.601	-1.192	0.032	0.631	NaN	NaN	NaN	NaN	NaN	NaN	-1.295	0.695	0.176	NaN	NaN	NaN	-1.288	0.466	0.261	NaN	NaN	NaN	-1.381	0.111	0.302
271	1.355	-1.421	1.087	0.348	NaN	NaN	NaN	-1.331	0.98	0.563	-1.274	0.761	0.606	NaN	NaN	NaN	NaN	NaN	NaN	-1.241	0.355	0.63	-1.293	0.142	0.6	-1.188	0.031	0.63	NaN	NaN	NaN	NaN	NaN	NaN	-1.295	0.695	0.176	NaN	NaN	NaN	-1.287	0.466	0.261	NaN	NaN	NaN	-1.381	0.111	0.302
272	1.36	-1.42	1.088	0.347	NaN	NaN	NaN	-1.33	0.981	0.563	-1.273	0.761	0.606	NaN	NaN	NaN	NaN	NaN	NaN	-1.239	0.356	0.629	-1.29	0.142	0.6	-1.184	0.031	0.628	NaN	NaN	NaN	NaN	NaN	NaN	-1.295	0.695	0.176	NaN	NaN	NaN	-1.287	0.466	0.26	NaN	NaN	NaN	-1.381	0.111	0.302
273	1.365	-1.42	1.088	0.347	NaN	NaN	NaN	-1.33	0.981	0.563	-1.272	0.762	0.606	NaN	NaN	NaN	NaN	NaN	NaN	-1.236	0.356	0.628	-1.285	0.142	0.599	-1.178	0.03	0.625	NaN	NaN	NaN	NaN	NaN	NaN	-1.295	0.695	0.176	NaN	NaN	NaN	-1.287	0.466	0.26	NaN	NaN	NaN	-1.381	0.111	0.303
274	1.37	-1.42	1.088	0.347	NaN	NaN	NaN	-1.329	0.982	0.563	-1.271	0.763	0.606	NaN	NaN	NaN	NaN	NaN	NaN	-1.233	0.356	0.628	-1.281	0.142	0.599	-1.173	0.03	0.623	NaN	NaN	NaN	NaN	NaN	NaN	-1.295	0.695	0.176	NaN	NaN	NaN	-1.287	0.466	0.26	NaN	NaN	NaN	-1.381	0.111	0.303
275	1.375	-1.419	1.088	0.347	NaN	NaN	NaN	-1.329	0.982	0.563	-1.27	0.763	0.606	NaN	NaN	NaN	NaN	NaN	NaN	-1.23	0.356	0.628	-1.276	0.141	0.598	-1.168	0.03	0.62	NaN	NaN	NaN	NaN	NaN	NaN	-1.294	0.695	0.176	NaN	NaN	NaN	-1.287	0.466	0.26	NaN	NaN	NaN	-1.381	0.111	0.303
276	1.38	-1.418	1.088	0.346	NaN	NaN	NaN	-1.329	0.982	0.563	-1.269	0.763	0.606	NaN	NaN	NaN	NaN	NaN	NaN	-1.227	0.357	0.627	-1.271	0.14	0.597	-1.161	0.03	0.617	NaN	NaN	NaN	NaN	NaN	NaN	-1.294	0.695	0.176	NaN	NaN	NaN	-1.287	0.466	0.26	NaN	NaN	NaN	-1.381	0.111	0.303
277	1.385	-1.418	1.088	0.346	NaN	NaN	NaN	-1.328	0.983	0.563	-1.269	0.764	0.605	NaN	NaN	NaN	NaN	NaN	NaN	-1.224	0.357	0.627	-1.266	0.14	0.597	-1.156	0.031	0.615	NaN	NaN	NaN	NaN	NaN	NaN	-1.294	0.695	0.176	NaN	NaN	NaN	-1.287	0.466	0.26	NaN	NaN	NaN	-1.381	0.111	0.303
278	1.39	-1.418	1.089	0.346	NaN	NaN	NaN	-1.328	0.983	0.563	-1.268	0.764	0.605	NaN	NaN	NaN	NaN	NaN	NaN	-1.221	0.357	0.626	-1.261	0.14	0.597	-1.149	0.031	0.612	NaN	NaN	NaN	NaN	NaN	NaN	-1.294	0.695	0.176	NaN	NaN	NaN	-1.287	0.466	0.26	NaN	NaN	NaN	-1.381	0.111	0.303
279	1.395	-1.417	1.089	0.346	NaN	NaN	NaN	-1.328	0.984	0.563	-1.268	0.764	0.604	NaN	NaN	NaN	NaN	NaN	NaN	-1.217	0.358	0.626	-1.256	0.141	0.596	-1.142	0.031	0.61	NaN	NaN	NaN	NaN	NaN	NaN	-1.294	0.695	0.176	NaN	NaN	NaN	-1.287	0.466	0.26	NaN	NaN	NaN	-1.381	0.111	0.303
280	1.4	-1.417	1.089	0.346	NaN	NaN	NaN	-1.327	0.984	0.563	-1.267	0.765	0.604	NaN	NaN	NaN	NaN	NaN	NaN	-1.214	0.358	0.626	-1.25	0.141	0.596	-1.136	0.032	0.607	NaN	NaN	NaN	NaN	NaN	NaN	-1.294	0.695	0.176	NaN	NaN	NaN	-1.287	0.466	0.26	NaN	NaN	NaN	-1.381	0.111	0.303
281	1.405	-1.416	1.089	0.346	NaN	NaN	NaN	-1.327	0.984	0.562	-1.266	0.765	0.604	NaN	NaN	NaN	NaN	NaN	NaN	-1.21	0.359	0.626	-1.245	0.141	0.595	-1.129	0.032	0.604	NaN	NaN	NaN	NaN	NaN	NaN	-1.294	0.694	0.176	NaN	NaN	NaN	-1.287	0.466	0.26	NaN	NaN	NaN	-1.381	0.111	0.303
282	1.41	-1.416	1.09	0.345	NaN	NaN	NaN	-1.326	0.984	0.562	-1.265	0.765	0.604	NaN	NaN	NaN	NaN	NaN	NaN	-1.206	0.359	0.625	-1.239	0.14	0.595	-1.123	0.033	0.601	NaN	NaN	NaN	NaN	NaN	NaN	-1.293	0.695	0.176	NaN	NaN	NaN	-1.287	0.466	0.26	NaN	NaN	NaN	-1.381	0.111	0.303
283	1.415	-1.415	1.09	0.345	NaN	NaN	NaN	-1.326	0.984	0.562	-1.265	0.766	0.604	NaN	NaN	NaN	NaN	NaN	NaN	-1.202	0.359	0.625	-1.234	0.14	0.594	-1.116	0.033	0.599	NaN	NaN	NaN	NaN	NaN	NaN	-1.293	0.695	0.175	NaN	NaN	NaN	-1.286	0.466	0.26	NaN	NaN	NaN	-1.381	0.112	0.303
284	1.42	-1.415	1.09	0.345	NaN	NaN	NaN	-1.325	0.984	0.562	-1.264	0.766	0.604	NaN	NaN	NaN	NaN	NaN	NaN	-1.198	0.359	0.624	-1.228	0.14	0.594	-1.109	0.033	0.595	NaN	NaN	NaN	NaN	NaN	NaN	-1.293	0.695	0.175	NaN	NaN	NaN	-1.286	0.466	0.26	NaN	NaN	NaN	-1.381	0.112	0.303
285	1.425	-1.414	1.09	0.345	NaN	NaN	NaN	-1.325	0.985	0.562	-1.263	0.766	0.603	NaN	NaN	NaN	NaN	NaN	NaN	-1.194	0.36	0.624	-1.222	0.14	0.594	-1.103	0.034	0.593	NaN	NaN	NaN	NaN	NaN	NaN	-1.292	0.695	0.175	NaN	NaN	NaN	-1.285	0.466	0.26	NaN	NaN	NaN	-1.381	0.111	0.303
286	1.43	-1.414	1.09	0.345	NaN	NaN	NaN	-1.325	0.985	0.562	-1.262	0.767	0.603	NaN	NaN	NaN	NaN	NaN	NaN	-1.19	0.36	0.624	-1.217	0.141	0.593	-1.097	0.035	0.591	NaN	NaN	NaN	NaN	NaN	NaN	-1.292	0.695	0.176	NaN	NaN	NaN	-1.285	0.466	0.26	NaN	NaN	NaN	-1.381	0.111	0.303
287	1.435	-1.414	1.09	0.345	NaN	NaN	NaN	-1.325	0.985	0.562	-1.261	0.767	0.603	NaN	NaN	NaN	NaN	NaN	NaN	-1.187	0.361	0.623	-1.211	0.141	0.593	-1.09	0.035	0.589	NaN	NaN	NaN	NaN	NaN	NaN	-1.292	0.695	0.176	NaN	NaN	NaN	-1.285	0.466	0.26	NaN	NaN	NaN	-1.381	0.111	0.303
288	1.44	-1.413	1.09	0.344	NaN	NaN	NaN	-1.325	0.985	0.562	-1.26	0.767	0.603	NaN	NaN	NaN	NaN	NaN	NaN	-1.183	0.361	0.623	-1.206	0.142	0.593	-1.084	0.036	0.586	NaN	NaN	NaN	NaN	NaN	NaN	-1.291	0.695	0.176	NaN	NaN	NaN	-1.285	0.466	0.26	NaN	NaN	NaN	-1.381	0.111	0.303
289	1.445	-1.413	1.09	0.344	NaN	NaN	NaN	-1.324	0.986	0.562	-1.259	0.767	0.603	NaN	NaN	NaN	NaN	NaN	NaN	-1.179	0.362	0.622	-1.201	0.142	0.592	-1.078	0.037	0.584	NaN	NaN	NaN	NaN	NaN	NaN	-1.291	0.695	0.176	NaN	NaN	NaN	-1.284	0.466	0.261	NaN	NaN	NaN	-1.381	0.111	0.304
290	1.45	-1.413	1.09	0.344	NaN	NaN	NaN	-1.324	0.986	0.562	-1.258	0.768	0.603	NaN	NaN	NaN	NaN	NaN	NaN	-1.175	0.363	0.621	-1.195	0.143	0.591	-1.072	0.038	0.583	NaN	NaN	NaN	NaN	NaN	NaN	-1.291	0.695	0.176	NaN	NaN	NaN	-1.283	0.466	0.261	NaN	NaN	NaN	-1.381	0.111	0.304
291	1.455	-1.412	1.09	0.344	NaN	NaN	NaN	-1.324	0.986	0.562	-1.257	0.768	0.603	NaN	NaN	NaN	NaN	NaN	NaN	-1.172	0.364	0.621	-1.19	0.143	0.591	-1.067	0.039	0.582	NaN	NaN	NaN	NaN	NaN	NaN	-1.29	0.695	0.176	NaN	NaN	NaN	-1.283	0.465	0.261	NaN	NaN	NaN	-1.381	0.111	0.304
292	1.46	-1.412	1.09	0.344	NaN	NaN	NaN	-1.323	0.986	0.562	-1.255	0.769	0.603	NaN	NaN	NaN	NaN	NaN	NaN	-1.168	0.364	0.621	-1.185	0.144	0.59	-1.061	0.04	0.58	NaN	NaN	NaN	NaN	NaN	NaN	-1.289	0.694	0.176	NaN	NaN	NaN	-1.282	0.465	0.261	NaN	NaN	NaN	-1.381	0.111	0.304
293	1.465	-1.412	1.09	0.344	NaN	NaN	NaN	-1.323	0.986	0.562	-1.253	0.769	0.603	NaN	NaN	NaN	NaN	NaN	NaN	-1.164	0.364	0.62	-1.181	0.144	0.589	-1.056	0.042	0.579	NaN	NaN	NaN	NaN	NaN	NaN	-1.288	0.694	0.177	NaN	NaN	NaN	-1.281	0.465	0.262	NaN	NaN	NaN	-1.38	0.111	0.304
294	1.47	-1.411	1.089	0.344	NaN	NaN	NaN	-1.322	0.986	0.562	-1.252	0.769	0.603	NaN	NaN	NaN	NaN	NaN	NaN	-1.161	0.365	0.62	-1.176	0.144	0.589	-1.05	0.043	0.578	NaN	NaN	NaN	NaN	NaN	NaN	-1.288	0.694	0.177	NaN	NaN	NaN	-1.281	0.465	0.262	NaN	NaN	NaN	-1.38	0.111	0.304
295	1.475	-1.411	1.089	0.344	NaN	NaN	NaN	-1.322	0.985	0.562	-1.251	0.77	0.603	NaN	NaN	NaN	NaN	NaN	NaN	-1.157	0.366	0.619	-1.17	0.144	0.588	-1.045	0.044	0.578	NaN	NaN	NaN	NaN	NaN	NaN	-1.287	0.694	0.177	NaN	NaN	NaN	-1.28	0.465	0.262	NaN	NaN	NaN	-1.38	0.111	0.304
296	1.48	-1.41	1.089	0.344	NaN	NaN	NaN	-1.322	0.986	0.562	-1.249	0.77	0.603	NaN	NaN	NaN	NaN	NaN	NaN	-1.154	0.367	0.619	-1.166	0.145	0.587	-1.04	0.046	0.577	NaN	NaN	NaN	NaN	NaN	NaN	-1.286	0.694	0.177	NaN	NaN	NaN	-1.28	0.465	0.262	NaN	NaN	NaN	-1.38	0.111	0.304
297	1.485	-1.41	1.089	0.343	NaN	NaN	NaN	-1.322	0.986	0.562	-1.246	0.77	0.603	NaN	NaN	NaN	NaN	NaN	NaN	-1.151	0.367	0.618	-1.162	0.146	0.587	-1.036	0.048	0.577	NaN	NaN	NaN	NaN	NaN	NaN	-1.285	0.693	0.177	NaN	NaN	NaN	-1.279	0.465	0.263	NaN	NaN	NaN	-1.38	0.111	0.304
298	1.49	-1.41	1.089	0.343	NaN	NaN	NaN	-1.321	0.986	0.562	-1.245	0.77	0.602	NaN	NaN	NaN	NaN	NaN	NaN	-1.148	0.368	0.618	-1.158	0.147	0.586	-1.031	0.049	0.577	NaN	NaN	NaN	NaN	NaN	NaN	-1.284	0.693	0.178	NaN	NaN	NaN	-1.278	0.464	0.263	NaN	NaN	NaN	-1.38	0.111	0.304
299	1.495	-1.409	1.088	0.343	NaN	NaN	NaN	-1.321	0.986	0.562	-1.243	0.771	0.602	NaN	NaN	NaN	NaN	NaN	NaN	-1.144	0.369	0.617	-1.153	0.148	0.585	-1.027	0.05	0.577	NaN	NaN	NaN	NaN	NaN	NaN	-1.283	0.692	0.178	NaN	NaN	NaN	-1.277	0.464	0.263	NaN	NaN	NaN	-1.379	0.112	0.304
300	1.5	-1.409	1.088	0.343	NaN	NaN	NaN	-1.321	0.986	0.562	-1.241	0.771	0.602	NaN	NaN	NaN	NaN	NaN	NaN	-1.142	0.37	0.616	-1.149	0.148	0.585	-1.022	0.051	0.576	NaN	NaN	NaN	NaN	NaN	NaN	-1.283	0.692	0.178	NaN	NaN	NaN	-1.276	0.464	0.263	NaN	NaN	NaN	-1.379	0.112	0.304
301	1.505	-1.409	1.088	0.343	NaN	NaN	NaN	-1.32	0.986	0.562	-1.239	0.771	0.602	NaN	NaN	NaN	NaN	NaN	NaN	-1.139	0.371	0.615	-1.146	0.149	0.584	-1.017	0.052	0.577	NaN	NaN	NaN	NaN	NaN	NaN	-1.282	0.692	0.178	NaN	NaN	NaN	-1.276	0.464	0.263	NaN	NaN	NaN	-1.379	0.112	0.304
302	1.51	-1.408	1.088	0.343	NaN	NaN	NaN	-1.319	0.986	0.562	-1.238	0.772	0.602	NaN	NaN	NaN	NaN	NaN	NaN	-1.136	0.372	0.615	-1.143	0.15	0.584	-1.013	0.053	0.577	NaN	NaN	NaN	NaN	NaN	NaN	-1.281	0.692	0.178	NaN	NaN	NaN	-1.275	0.464	0.263	NaN	NaN	NaN	-1.379	0.112	0.304
303	1.515	-1.408	1.088	0.343	NaN	NaN	NaN	-1.319	0.985	0.562	-1.236	0.772	0.602	NaN	NaN	NaN	NaN	NaN	NaN	-1.133	0.372	0.616	-1.139	0.151	0.584	-1.009	0.054	0.577	NaN	NaN	NaN	NaN	NaN	NaN	-1.28	0.691	0.179	NaN	NaN	NaN	-1.274	0.464	0.263	NaN	NaN	NaN	-1.379	0.112	0.304
304	1.52	-1.408	1.087	0.343	NaN	NaN	NaN	-1.318	0.985	0.562	-1.234	0.772	0.602	NaN	NaN	NaN	NaN	NaN	NaN	-1.13	0.373	0.615	-1.135	0.151	0.583	-1.006	0.055	0.578	NaN	NaN	NaN	NaN	NaN	NaN	-1.279	0.691	0.179	NaN	NaN	NaN	-1.274	0.463	0.264	NaN	NaN	NaN	-1.379	0.112	0.304
305	1.525	-1.407	1.087	0.343	NaN	NaN	NaN	-1.318	0.985	0.562	-1.232	0.772	0.601	NaN	NaN	NaN	NaN	NaN	NaN	-1.126	0.372	0.614	-1.131	0.151	0.583	-1.002	0.056	0.578	NaN	NaN	NaN	NaN	NaN	NaN	-1.279	0.691	0.179	NaN	NaN	NaN	-1.273	0.463	0.264	NaN	NaN	NaN	-1.379	0.112	0.304
306	1.53	-1.407	1.087	0.343	NaN	NaN	NaN	-1.317	0.985	0.562	-1.231	0.772	0.601	NaN	NaN	NaN	NaN	NaN	NaN	-1.123	0.373	0.614	-1.127	0.152	0.583	-0.998	0.057	0.578	NaN	NaN	NaN	NaN	NaN	NaN	-1.279	0.692	0.178	NaN	NaN	NaN	-1.272	0.463	0.264	NaN	NaN	NaN	-1.379	0.112	0.304
307	1.535	-1.406	1.087	0.343	NaN	NaN	NaN	-1.316	0.985	0.562	-1.229	0.772	0.601	NaN	NaN	NaN	NaN	NaN	NaN	-1.121	0.374	0.614	-1.125	0.153	0.583	-0.994	0.058	0.578	NaN	NaN	NaN	NaN	NaN	NaN	-1.278	0.692	0.178	NaN	NaN	NaN	-1.271	0.463	0.264	NaN	NaN	NaN	-1.379	0.112	0.304
308	1.54	-1.406	1.086	0.343	NaN	NaN	NaN	-1.315	0.985	0.562	-1.227	0.772	0.601	NaN	NaN	NaN	NaN	NaN	NaN	-1.118	0.375	0.614	-1.122	0.154	0.583	-0.99	0.059	0.579	NaN	NaN	NaN	NaN	NaN	NaN	-1.277	0.691	0.179	NaN	NaN	NaN	-1.271	0.463	0.264	NaN	NaN	NaN	-1.379	0.112	0.304
309	1.545	-1.405	1.086	0.344	NaN	NaN	NaN	-1.314	0.985	0.563	-1.225	0.772	0.601	NaN	NaN	NaN	NaN	NaN	NaN	-1.116	0.376	0.614	-1.118	0.154	0.583	-0.987	0.06	0.579	NaN	NaN	NaN	NaN	NaN	NaN	-1.276	0.691	0.179	NaN	NaN	NaN	-1.27	0.463	0.264	NaN	NaN	NaN	-1.379	0.112	0.304
310	1.55	-1.405	1.086	0.344	NaN	NaN	NaN	-1.313	0.985	0.563	-1.224	0.773	0.601	NaN	NaN	NaN	NaN	NaN	NaN	-1.113	0.376	0.613	-1.114	0.153	0.582	-0.985	0.061	0.58	NaN	NaN	NaN	NaN	NaN	NaN	-1.276	0.69	0.179	NaN	NaN	NaN	-1.269	0.462	0.264	NaN	NaN	NaN	-1.378	0.112	0.304
311	1.555	-1.404	1.085	0.344	NaN	NaN	NaN	-1.312	0.984	0.563	-1.222	0.773	0.601	NaN	NaN	NaN	NaN	NaN	NaN	-1.11	0.376	0.613	-1.111	0.153	0.583	-0.982	0.062	0.581	NaN	NaN	NaN	NaN	NaN	NaN	-1.275	0.69	0.179	NaN	NaN	NaN	-1.267	0.461	0.265	NaN	NaN	NaN	-1.378	0.112	0.304
312	1.56	-1.403	1.085	0.344	NaN	NaN	NaN	-1.311	0.984	0.563	-1.221	0.773	0.601	NaN	NaN	NaN	NaN	NaN	NaN	-1.107	0.377	0.613	-1.108	0.154	0.583	-0.979	0.063	0.582	NaN	NaN	NaN	NaN	NaN	NaN	-1.275	0.69	0.179	NaN	NaN	NaN	-1.266	0.461	0.265	NaN	NaN	NaN	-1.378	0.112	0.304
313	1.565	-1.403	1.085	0.345	NaN	NaN	NaN	-1.31	0.984	0.563	-1.219	0.773	0.601	NaN	NaN	NaN	NaN	NaN	NaN	-1.105	0.378	0.614	-1.105	0.155	0.583	-0.976	0.063	0.583	NaN	NaN	NaN	NaN	NaN	NaN	-1.275	0.69	0.179	NaN	NaN	NaN	-1.266	0.461	0.265	NaN	NaN	NaN	-1.378	0.112	0.304
314	1.57	-1.403	1.084	0.345	NaN	NaN	NaN	-1.309	0.983	0.563	-1.218	0.773	0.601	NaN	NaN	NaN	NaN	NaN	NaN	-1.102	0.378	0.614	-1.103	0.156	0.584	-0.973	0.064	0.583	NaN	NaN	NaN	NaN	NaN	NaN	-1.274	0.69	0.179	NaN	NaN	NaN	-1.265	0.461	0.265	NaN	NaN	NaN	-1.378	0.112	0.304
315	1.575	-1.402	1.084	0.345	NaN	NaN	NaN	-1.308	0.983	0.563	-1.216	0.773	0.6	NaN	NaN	NaN	NaN	NaN	NaN	-1.099	0.378	0.614	-1.1	0.157	0.584	-0.97	0.064	0.583	NaN	NaN	NaN	NaN	NaN	NaN	-1.274	0.69	0.179	NaN	NaN	NaN	-1.265	0.461	0.265	NaN	NaN	NaN	-1.378	0.112	0.304
316	1.58	-1.401	1.084	0.346	NaN	NaN	NaN	-1.306	0.983	0.563	-1.215	0.773	0.6	NaN	NaN	NaN	NaN	NaN	NaN	-1.097	0.379	0.614	-1.098	0.158	0.584	-0.968	0.064	0.584	NaN	NaN	NaN	NaN	NaN	NaN	-1.273	0.69	0.178	NaN	NaN	NaN	-1.265	0.461	0.265	NaN	NaN	NaN	-1.378	0.112	0.304
317	1.585	-1.401	1.084	0.346	NaN	NaN	NaN	-1.305	0.983	0.563	-1.213	0.773	0.6	NaN	NaN	NaN	NaN	NaN	NaN	-1.094	0.379	0.614	-1.095	0.159	0.585	-0.965	0.065	0.584	NaN	NaN	NaN	NaN	NaN	NaN	-1.273	0.69	0.178	NaN	NaN	NaN	-1.264	0.461	0.264	NaN	NaN	NaN	-1.378	0.112	0.304
318	1.59	-1.4	1.083	0.346	NaN	NaN	NaN	-1.304	0.983	0.563	-1.212	0.773	0.6	NaN	NaN	NaN	NaN	NaN	NaN	-1.092	0.38	0.614	-1.092	0.159	0.586	-0.963	0.065	0.585	NaN	NaN	NaN	NaN	NaN	NaN	-1.273	0.69	0.178	NaN	NaN	NaN	-1.264	0.46	0.264	NaN	NaN	NaN	-1.378	0.113	0.304
319	1.595	-1.399	1.083	0.347	NaN	NaN	NaN	-1.302	0.982	0.563	-1.21	0.773	0.6	NaN	NaN	NaN	NaN	NaN	NaN	-1.089	0.38	0.615	-1.09	0.16	0.586	-0.96	0.064	0.585	NaN	NaN	NaN	NaN	NaN	NaN	-1.273	0.69	0.178	NaN	NaN	NaN	-1.263	0.46	0.264	NaN	NaN	NaN	-1.378	0.113	0.304
320	1.6	-1.399	1.082	0.347	NaN	NaN	NaN	-1.301	0.982	0.563	-1.209	0.773	0.6	NaN	NaN	NaN	NaN	NaN	NaN	-1.087	0.381	0.615	-1.086	0.159	0.587	-0.957	0.064	0.586	NaN	NaN	NaN	NaN	NaN	NaN	-1.273	0.69	0.178	NaN	NaN	NaN	-1.263	0.46	0.264	NaN	NaN	NaN	-1.377	0.113	0.304
321	1.605	-1.398	1.082	0.347	NaN	NaN	NaN	-1.3	0.982	0.563	-1.207	0.773	0.601	NaN	NaN	NaN	NaN	NaN	NaN	-1.085	0.382	0.616	-1.084	0.159	0.588	-0.955	0.064	0.587	NaN	NaN	NaN	NaN	NaN	NaN	-1.273	0.691	0.178	NaN	NaN	NaN	-1.262	0.46	0.264	NaN	NaN	NaN	-1.377	0.113	0.304
322	1.61	-1.397	1.082	0.348	NaN	NaN	NaN	-1.299	0.982	0.563	-1.206	0.774	0.601	NaN	NaN	NaN	NaN	NaN	NaN	-1.083	0.382	0.617	-1.081	0.159	0.589	-0.953	0.064	0.588	NaN	NaN	NaN	NaN	NaN	NaN	-1.272	0.69	0.178	NaN	NaN	NaN	-1.262	0.459	0.264	NaN	NaN	NaN	-1.377	0.113	0.304
323	1.615	-1.396	1.082	0.348	NaN	NaN	NaN	-1.297	0.982	0.564	-1.204	0.774	0.601	NaN	NaN	NaN	NaN	NaN	NaN	-1.08	0.382	0.617	-1.079	0.159	0.59	-0.952	0.064	0.589	NaN	NaN	NaN	NaN	NaN	NaN	-1.272	0.69	0.178	NaN	NaN	NaN	-1.261	0.459	0.264	NaN	NaN	NaN	-1.377	0.113	0.304
324	1.62	-1.396	1.082	0.349	NaN	NaN	NaN	-1.296	0.982	0.564	-1.203	0.774	0.601	NaN	NaN	NaN	NaN	NaN	NaN	-1.078	0.382	0.618	-1.077	0.16	0.591	-0.949	0.063	0.59	NaN	NaN	NaN	NaN	NaN	NaN	-1.272	0.69	0.178	NaN	NaN	NaN	-1.261	0.459	0.264	NaN	NaN	NaN	-1.377	0.113	0.304
325	1.625	-1.395	1.082	0.349	NaN	NaN	NaN	-1.294	0.981	0.563	-1.201	0.774	0.601	NaN	NaN	NaN	NaN	NaN	NaN	-1.075	0.381	0.618	-1.074	0.16	0.592	-0.947	0.063	0.591	NaN	NaN	NaN	NaN	NaN	NaN	-1.271	0.69	0.177	NaN	NaN	NaN	-1.261	0.459	0.264	NaN	NaN	NaN	-1.377	0.113	0.304
326	1.63	-1.394	1.081	0.349	NaN	NaN	NaN	-1.293	0.981	0.563	-1.2	0.774	0.601	NaN	NaN	NaN	NaN	NaN	NaN	-1.073	0.382	0.619	-1.073	0.161	0.593	-0.945	0.063	0.592	NaN	NaN	NaN	NaN	NaN	NaN	-1.271	0.69	0.177	NaN	NaN	NaN	-1.26	0.459	0.263	NaN	NaN	NaN	-1.377	0.113	0.304
327	1.635	-1.393	1.081	0.35	NaN	NaN	NaN	-1.291	0.981	0.563	-1.198	0.773	0.601	NaN	NaN	NaN	NaN	NaN	NaN	-1.071	0.382	0.619	-1.071	0.161	0.594	-0.943	0.064	0.593	NaN	NaN	NaN	NaN	NaN	NaN	-1.271	0.69	0.177	NaN	NaN	NaN	-1.26	0.459	0.263	NaN	NaN	NaN	-1.377	0.113	0.304
328	1.64	-1.393	1.081	0.35	NaN	NaN	NaN	-1.29	0.98	0.563	-1.197	0.774	0.601	NaN	NaN	NaN	NaN	NaN	NaN	-1.069	0.382	0.62	-1.069	0.161	0.595	-0.942	0.064	0.594	NaN	NaN	NaN	NaN	NaN	NaN	-1.271	0.69	0.177	NaN	NaN	NaN	-1.26	0.46	0.262	NaN	NaN	NaN	-1.377	0.113	0.304
329	1.645	-1.392	1.081	0.351	NaN	NaN	NaN	-1.288	0.98	0.563	-1.195	0.774	0.601	NaN	NaN	NaN	NaN	NaN	NaN	-1.068	0.383	0.62	-1.067	0.161	0.596	-0.94	0.064	0.595	NaN	NaN	NaN	NaN	NaN	NaN	-1.27	0.69	0.177	NaN	NaN	NaN	-1.26	0.46	0.262	NaN	NaN	NaN	-1.377	0.113	0.304
330	1.65	-1.391	1.081	0.351	NaN	NaN	NaN	-1.287	0.98	0.564	-1.193	0.773	0.601	NaN	NaN	NaN	NaN	NaN	NaN	-1.066	0.383	0.621	-1.065	0.16	0.596	-0.938	0.063	0.596	NaN	NaN	NaN	NaN	NaN	NaN	-1.27	0.69	0.177	NaN	NaN	NaN	-1.259	0.459	0.262	NaN	NaN	NaN	-1.377	0.113	0.304
331	1.655	-1.39	1.081	0.351	NaN	NaN	NaN	-1.286	0.98	0.564	-1.192	0.773	0.601	NaN	NaN	NaN	NaN	NaN	NaN	-1.064	0.383	0.622	-1.063	0.16	0.597	-0.937	0.062	0.597	NaN	NaN	NaN	NaN	NaN	NaN	-1.27	0.69	0.177	NaN	NaN	NaN	-1.259	0.459	0.262	NaN	NaN	NaN	-1.377	0.113	0.304
332	1.66	-1.389	1.08	0.352	NaN	NaN	NaN	-1.284	0.98	0.564	-1.19	0.773	0.602	NaN	NaN	NaN	-1.064	0.532	0.554	-1.062	0.383	0.622	-1.061	0.16	0.599	-0.936	0.062	0.598	NaN	NaN	NaN	NaN	NaN	NaN	-1.269	0.689	0.177	NaN	NaN	NaN	-1.258	0.459	0.262	NaN	NaN	NaN	-1.377	0.113	0.304
333	1.665	-1.388	1.08	0.352	NaN	NaN	NaN	-1.283	0.98	0.564	-1.189	0.773	0.602	NaN	NaN	NaN	-1.062	0.532	0.555	-1.061	0.383	0.623	-1.06	0.16	0.6	-0.935	0.062	0.6	NaN	NaN	NaN	NaN	NaN	NaN	-1.268	0.689	0.177	NaN	NaN	NaN	-1.257	0.459	0.262	NaN	NaN	NaN	-1.377	0.113	0.304
334	1.67	-1.387	1.08	0.352	NaN	NaN	NaN	-1.282	0.98	0.564	-1.188	0.773	0.602	NaN	NaN	NaN	-1.062	0.533	0.555	-1.059	0.383	0.624	-1.059	0.16	0.601	-0.934	0.062	0.602	NaN	NaN	NaN	NaN	NaN	NaN	-1.267	0.689	0.177	NaN	NaN	NaN	-1.256	0.457	0.263	NaN	NaN	NaN	-1.377	0.113	0.304
335	1.675	-1.386	1.08	0.353	NaN	NaN	NaN	-1.28	0.979	0.564	-1.186	0.773	0.602	NaN	NaN	NaN	-1.061	0.533	0.555	-1.058	0.383	0.625	-1.058	0.16	0.602	-0.934	0.062	0.604	NaN	NaN	NaN	NaN	NaN	NaN	-1.267	0.689	0.177	NaN	NaN	NaN	-1.255	0.457	0.263	NaN	NaN	NaN	-1.377	0.113	0.304
336	1.68	-1.385	1.079	0.353	NaN	NaN	NaN	-1.279	0.979	0.565	-1.185	0.773	0.602	NaN	NaN	NaN	-1.06	0.533	0.555	-1.057	0.383	0.625	-1.057	0.161	0.603	-0.933	0.061	0.606	NaN	NaN	NaN	NaN	NaN	NaN	-1.267	0.69	0.177	NaN	NaN	NaN	-1.255	0.457	0.263	NaN	NaN	NaN	-1.377	0.113	0.304
337	1.685	-1.384	1.079	0.353	NaN	NaN	NaN	-1.278	0.979	0.565	-1.184	0.773	0.603	NaN	NaN	NaN	NaN	NaN	NaN	-1.056	0.383	0.626	-1.056	0.161	0.604	-0.931	0.061	0.607	NaN	NaN	NaN	NaN	NaN	NaN	-1.266	0.689	0.177	NaN	NaN	NaN	-1.254	0.457	0.263	NaN	NaN	NaN	-1.377	0.113	0.304
338	1.69	-1.383	1.079	0.354	NaN	NaN	NaN	-1.276	0.978	0.565	-1.183	0.773	0.603	NaN	NaN	NaN	-1.057	0.531	0.557	-1.055	0.383	0.626	-1.055	0.16	0.605	-0.93	0.06	0.608	NaN	NaN	NaN	NaN	NaN	NaN	-1.264	0.689	0.177	NaN	NaN	NaN	-1.254	0.458	0.263	NaN	NaN	NaN	-1.377	0.114	0.304
339	1.695	-1.382	1.079	0.354	NaN	NaN	NaN	-1.275	0.978	0.565	-1.181	0.773	0.603	NaN	NaN	NaN	-1.056	0.531	0.557	-1.054	0.382	0.626	-1.054	0.16	0.606	-0.93	0.06	0.61	NaN	NaN	NaN	NaN	NaN	NaN	-1.263	0.688	0.178	NaN	NaN	NaN	-1.254	0.458	0.263	NaN	NaN	NaN	-1.377	0.114	0.304
340	1.7	-1.381	1.079	0.354	NaN	NaN	NaN	-1.274	0.978	0.565	-1.18	0.773	0.603	NaN	NaN	NaN	-1.056	0.531	0.557	-1.052	0.381	0.627	-1.054	0.159	0.607	-0.93	0.059	0.612	NaN	NaN	NaN	NaN	NaN	NaN	-1.263	0.689	0.177	NaN	NaN	NaN	-1.254	0.458	0.263	NaN	NaN	NaN	-1.377	0.114	0.304
341	1.705	-1.38	1.079	0.355	NaN	NaN	NaN	-1.273	0.977	0.565	-1.179	0.772	0.603	NaN	NaN	NaN	-1.055	0.531	0.557	-1.052	0.38	0.627	-1.053	0.159	0.608	-0.93	0.059	0.613	NaN	NaN	NaN	NaN	NaN	NaN	-1.263	0.689	0.177	NaN	NaN	NaN	-1.253	0.458	0.263	NaN	NaN	NaN	-1.377	0.114	0.304
342	1.71	-1.379	1.078	0.355	NaN	NaN	NaN	-1.271	0.977	0.565	-1.178	0.772	0.604	NaN	NaN	NaN	-1.055	0.53	0.558	-1.051	0.38	0.628	-1.052	0.158	0.609	-0.93	0.059	0.615	NaN	NaN	NaN	NaN	NaN	NaN	-1.262	0.689	0.177	NaN	NaN	NaN	-1.253	0.458	0.263	NaN	NaN	NaN	-1.377	0.114	0.304
343	1.715	-1.378	1.078	0.355	NaN	NaN	NaN	-1.27	0.977	0.565	-1.177	0.771	0.604	NaN	NaN	NaN	-1.053	0.529	0.559	-1.05	0.38	0.629	-1.052	0.158	0.609	-0.93	0.059	0.617	NaN	NaN	NaN	NaN	NaN	NaN	-1.261	0.688	0.178	NaN	NaN	NaN	-1.253	0.457	0.263	NaN	NaN	NaN	-1.377	0.113	0.304
344	1.72	-1.377	1.078	0.355	NaN	NaN	NaN	-1.269	0.977	0.565	-1.176	0.771	0.604	NaN	NaN	NaN	-1.053	0.529	0.559	-1.05	0.379	0.63	-1.051	0.157	0.61	-0.93	0.058	0.62	NaN	NaN	NaN	NaN	NaN	NaN	-1.26	0.688	0.178	NaN	NaN	NaN	-1.252	0.457	0.264	NaN	NaN	NaN	-1.377	0.113	0.304
345	1.725	-1.376	1.078	0.356	NaN	NaN	NaN	-1.267	0.976	0.565	-1.175	0.771	0.605	NaN	NaN	NaN	-1.053	0.528	0.56	-1.05	0.379	0.631	-1.051	0.157	0.611	-0.929	0.057	0.621	NaN	NaN	NaN	NaN	NaN	NaN	-1.259	0.688	0.178	NaN	NaN	NaN	-1.251	0.456	0.264	NaN	NaN	NaN	-1.377	0.113	0.304
346	1.73	-1.375	1.078	0.356	NaN	NaN	NaN	-1.266	0.976	0.565	-1.174	0.77	0.605	NaN	NaN	NaN	-1.053	0.528	0.56	-1.049	0.379	0.631	-1.051	0.156	0.612	-0.93	0.056	0.623	NaN	NaN	NaN	NaN	NaN	NaN	-1.258	0.688	0.178	NaN	NaN	NaN	-1.251	0.456	0.264	NaN	NaN	NaN	-1.377	0.113	0.304
347	1.735	-1.374	1.078	0.356	NaN	NaN	NaN	-1.265	0.976	0.565	-1.174	0.77	0.605	NaN	NaN	NaN	-1.053	0.528	0.561	-1.049	0.378	0.632	-1.051	0.156	0.613	-0.929	0.055	0.624	NaN	NaN	NaN	NaN	NaN	NaN	-1.257	0.688	0.178	NaN	NaN	NaN	-1.25	0.456	0.264	NaN	NaN	NaN	-1.377	0.113	0.304
348	1.74	-1.373	1.077	0.356	NaN	NaN	NaN	-1.264	0.975	0.566	-1.173	0.769	0.605	NaN	NaN	NaN	-1.052	0.527	0.561	-1.048	0.377	0.632	-1.052	0.156	0.614	-0.93	0.054	0.626	NaN	NaN	NaN	NaN	NaN	NaN	-1.256	0.687	0.178	NaN	NaN	NaN	-1.249	0.455	0.265	NaN	NaN	NaN	-1.377	0.113	0.304
349	1.745	-1.372	1.077	0.357	NaN	NaN	NaN	-1.262	0.975	0.566	-1.172	0.769	0.606	NaN	NaN	NaN	-1.051	0.526	0.563	-1.048	0.376	0.633	-1.052	0.156	0.615	-0.93	0.054	0.627	NaN	NaN	NaN	NaN	NaN	NaN	-1.255	0.687	0.179	NaN	NaN	NaN	-1.249	0.455	0.265	NaN	NaN	NaN	-1.377	0.113	0.304
350	1.75	-1.371	1.077	0.357	NaN	NaN	NaN	-1.261	0.975	0.566	-1.171	0.768	0.606	NaN	NaN	NaN	-1.051	0.526	0.563	-1.047	0.375	0.633	-1.051	0.155	0.615	-0.93	0.053	0.628	NaN	NaN	NaN	NaN	NaN	NaN	-1.255	0.687	0.179	NaN	NaN	NaN	-1.248	0.455	0.265	NaN	NaN	NaN	-1.377	0.113	0.304
351	1.755	-1.37	1.076	0.358	NaN	NaN	NaN	-1.26	0.974	0.566	-1.171	0.768	0.607	NaN	NaN	NaN	-1.051	0.525	0.564	-1.047	0.374	0.633	-1.051	0.153	0.615	-0.931	0.052	0.63	NaN	NaN	NaN	NaN	NaN	NaN	-1.254	0.687	0.179	NaN	NaN	NaN	-1.248	0.455	0.265	NaN	NaN	NaN	-1.377	0.113	0.304
352	1.76	-1.368	1.076	0.358	NaN	NaN	NaN	-1.259	0.974	0.566	-1.171	0.767	0.607	NaN	NaN	NaN	-1.052	0.525	0.565	-1.047	0.374	0.633	-1.051	0.153	0.616	-0.931	0.051	0.631	NaN	NaN	NaN	NaN	NaN	NaN	-1.253	0.686	0.179	NaN	NaN	NaN	-1.248	0.455	0.265	NaN	NaN	NaN	-1.377	0.113	0.304
353	1.765	-1.367	1.076	0.358	NaN	NaN	NaN	-1.257	0.973	0.567	-1.17	0.766	0.608	NaN	NaN	NaN	-1.052	0.524	0.565	-1.048	0.373	0.634	-1.051	0.152	0.616	-0.931	0.049	0.632	NaN	NaN	NaN	NaN	NaN	NaN	-1.252	0.686	0.18	NaN	NaN	NaN	-1.247	0.456	0.265	NaN	NaN	NaN	-1.377	0.113	0.304
354	1.77	-1.366	1.076	0.359	NaN	NaN	NaN	-1.256	0.973	0.567	-1.169	0.766	0.608	NaN	NaN	NaN	NaN	NaN	NaN	-1.048	0.372	0.635	-1.051	0.151	0.616	-0.932	0.048	0.633	NaN	NaN	NaN	NaN	NaN	NaN	-1.251	0.686	0.18	NaN	NaN	NaN	-1.247	0.456	0.265	NaN	NaN	NaN	-1.377	0.113	0.304
355	1.775	-1.365	1.075	0.359	NaN	NaN	NaN	-1.255	0.972	0.567	-1.169	0.765	0.608	NaN	NaN	NaN	NaN	NaN	NaN	-1.048	0.371	0.636	-1.052	0.15	0.617	-0.933	0.047	0.634	NaN	NaN	NaN	NaN	NaN	NaN	-1.25	0.686	0.18	NaN	NaN	NaN	-1.247	0.456	0.265	NaN	NaN	NaN	-1.377	0.113	0.304
356	1.78	-1.364	1.075	0.36	NaN	NaN	NaN	-1.254	0.972	0.568	-1.169	0.764	0.609	NaN	NaN	NaN	-1.049	0.518	0.565	-1.047	0.369	0.636	-1.052	0.15	0.618	-0.934	0.047	0.635	NaN	NaN	NaN	NaN	NaN	NaN	-1.249	0.686	0.18	NaN	NaN	NaN	-1.246	0.456	0.265	NaN	NaN	NaN	-1.377	0.113	0.304
357	1.785	-1.362	1.075	0.36	NaN	NaN	NaN	-1.252	0.971	0.568	-1.168	0.763	0.609	NaN	NaN	NaN	-1.05	0.518	0.565	-1.048	0.368	0.637	-1.052	0.148	0.619	-0.934	0.045	0.636	NaN	NaN	NaN	NaN	NaN	NaN	-1.248	0.686	0.18	NaN	NaN	NaN	-1.245	0.455	0.265	NaN	NaN	NaN	-1.377	0.113	0.304
358	1.79	-1.361	1.075	0.36	NaN	NaN	NaN	-1.251	0.971	0.568	-1.168	0.762	0.609	NaN	NaN	NaN	-1.051	0.517	0.566	-1.048	0.368	0.637	-1.053	0.147	0.619	-0.934	0.043	0.637	NaN	NaN	NaN	NaN	NaN	NaN	-1.247	0.686	0.18	NaN	NaN	NaN	-1.244	0.455	0.265	NaN	NaN	NaN	-1.377	0.113	0.304
359	1.795	-1.36	1.074	0.361	NaN	NaN	NaN	-1.25	0.97	0.568	-1.167	0.761	0.61	NaN	NaN	NaN	-1.051	0.517	0.567	-1.049	0.367	0.638	-1.053	0.146	0.619	-0.935	0.041	0.637	NaN	NaN	NaN	NaN	NaN	NaN	-1.246	0.686	0.181	NaN	NaN	NaN	-1.243	0.454	0.266	NaN	NaN	NaN	-1.377	0.113	0.304
360	1.8	-1.359	1.074	0.361	NaN	NaN	NaN	-1.249	0.97	0.569	-1.167	0.76	0.611	NaN	NaN	NaN	-1.052	0.515	0.568	-1.048	0.365	0.638	-1.054	0.145	0.62	-0.936	0.04	0.638	NaN	NaN	NaN	NaN	NaN	NaN	-1.245	0.686	0.181	NaN	NaN	NaN	-1.242	0.454	0.266	NaN	NaN	NaN	-1.377	0.113	0.303
361	1.805	-1.358	1.074	0.362	NaN	NaN	NaN	-1.247	0.969	0.569	-1.167	0.759	0.611	NaN	NaN	NaN	-1.053	0.513	0.57	-1.048	0.363	0.638	-1.054	0.144	0.62	-0.937	0.039	0.639	NaN	NaN	NaN	NaN	NaN	NaN	-1.245	0.686	0.181	NaN	NaN	NaN	-1.241	0.454	0.266	NaN	NaN	NaN	-1.377	0.113	0.303
362	1.81	-1.356	1.074	0.362	NaN	NaN	NaN	-1.246	0.969	0.569	-1.167	0.758	0.612	NaN	NaN	NaN	-1.055	0.512	0.572	-1.048	0.362	0.639	-1.054	0.142	0.62	-0.938	0.036	0.639	NaN	NaN	NaN	NaN	NaN	NaN	-1.244	0.686	0.181	NaN	NaN	NaN	-1.241	0.454	0.267	NaN	NaN	NaN	-1.376	0.113	0.303
363	1.815	-1.355	1.073	0.363	NaN	NaN	NaN	-1.244	0.968	0.57	-1.167	0.757	0.612	NaN	NaN	NaN	-1.054	0.511	0.57	-1.049	0.361	0.639	-1.054	0.141	0.621	-0.938	0.034	0.639	NaN	NaN	NaN	NaN	NaN	NaN	-1.242	0.686	0.181	NaN	NaN	NaN	-1.24	0.454	0.267	NaN	NaN	NaN	-1.376	0.113	0.303
364	1.82	-1.353	1.073	0.363	NaN	NaN	NaN	-1.243	0.967	0.57	-1.166	0.756	0.613	NaN	NaN	NaN	-1.054	0.509	0.569	-1.049	0.36	0.64	-1.055	0.14	0.621	-0.939	0.033	0.639	NaN	NaN	NaN	NaN	NaN	NaN	-1.241	0.685	0.182	NaN	NaN	NaN	-1.24	0.455	0.267	NaN	NaN	NaN	-1.376	0.113	0.303
365	1.825	-1.352	1.073	0.364	NaN	NaN	NaN	-1.241	0.967	0.57	-1.166	0.755	0.613	NaN	NaN	NaN	-1.055	0.508	0.571	-1.049	0.358	0.64	-1.054	0.138	0.621	-0.94	0.032	0.64	NaN	NaN	NaN	NaN	NaN	NaN	-1.24	0.685	0.182	NaN	NaN	NaN	-1.24	0.455	0.267	NaN	NaN	NaN	-1.376	0.113	0.303
366	1.83	-1.35	1.072	0.364	NaN	NaN	NaN	-1.24	0.966	0.571	-1.166	0.753	0.613	NaN	NaN	NaN	-1.057	0.508	0.572	-1.049	0.356	0.64	-1.055	0.137	0.621	-0.94	0.03	0.64	NaN	NaN	NaN	NaN	NaN	NaN	-1.239	0.685	0.182	NaN	NaN	NaN	-1.239	0.455	0.267	NaN	NaN	NaN	-1.376	0.113	0.302
367	1.835	-1.349	1.072	0.365	NaN	NaN	NaN	-1.238	0.966	0.571	-1.166	0.752	0.614	NaN	NaN	NaN	-1.059	0.508	0.573	-1.05	0.355	0.64	-1.056	0.136	0.621	-0.94	0.03	0.64	NaN	NaN	NaN	NaN	NaN	NaN	-1.237	0.685	0.182	NaN	NaN	NaN	-1.239	0.454	0.266	NaN	NaN	NaN	-1.376	0.113	0.302
368	1.84	-1.348	1.072	0.366	NaN	NaN	NaN	-1.237	0.965	0.572	-1.166	0.751	0.614	NaN	NaN	NaN	-1.06	0.507	0.573	-1.051	0.354	0.641	-1.057	0.134	0.621	-0.94	0.031	0.64	NaN	NaN	NaN	NaN	NaN	NaN	-1.236	0.685	0.183	NaN	NaN	NaN	-1.238	0.454	0.266	NaN	NaN	NaN	-1.376	0.113	0.302
369	1.845	-1.346	1.071	0.366	NaN	NaN	NaN	-1.235	0.965	0.572	-1.165	0.75	0.615	NaN	NaN	NaN	-1.059	0.505	0.573	-1.051	0.352	0.641	-1.058	0.133	0.621	-0.94	0.032	0.64	NaN	NaN	NaN	NaN	NaN	NaN	-1.235	0.685	0.183	NaN	NaN	NaN	-1.237	0.454	0.266	NaN	NaN	NaN	-1.376	0.113	0.302
370	1.85	-1.345	1.071	0.367	NaN	NaN	NaN	-1.234	0.964	0.572	-1.165	0.749	0.615	NaN	NaN	NaN	-1.058	0.501	0.573	-1.051	0.35	0.641	-1.059	0.131	0.621	-0.94	0.031	0.64	NaN	NaN	NaN	NaN	NaN	NaN	-1.235	0.685	0.183	NaN	NaN	NaN	-1.237	0.454	0.267	NaN	NaN	NaN	-1.376	0.113	0.302
371	1.855	-1.343	1.071	0.368	NaN	NaN	NaN	-1.232	0.963	0.573	-1.165	0.748	0.616	NaN	NaN	NaN	-1.059	0.5	0.573	-1.053	0.349	0.641	-1.061	0.13	0.621	-0.94	0.031	0.64	NaN	NaN	NaN	NaN	NaN	NaN	-1.234	0.685	0.183	NaN	NaN	NaN	-1.236	0.454	0.267	NaN	NaN	NaN	-1.376	0.113	0.302
372	1.86	-1.341	1.07	0.368	NaN	NaN	NaN	-1.23	0.962	0.573	-1.165	0.746	0.616	NaN	NaN	NaN	-1.06	0.499	0.574	-1.054	0.348	0.641	-1.061	0.128	0.621	-0.941	0.031	0.64	NaN	NaN	NaN	NaN	NaN	NaN	-1.233	0.685	0.184	NaN	NaN	NaN	-1.236	0.454	0.267	NaN	NaN	NaN	-1.376	0.113	0.302
373	1.865	-1.34	1.07	0.369	NaN	NaN	NaN	-1.229	0.962	0.574	-1.165	0.745	0.617	NaN	NaN	NaN	-1.062	0.499	0.575	-1.056	0.346	0.641	-1.062	0.126	0.621	-0.941	0.03	0.64	NaN	NaN	NaN	NaN	NaN	NaN	-1.232	0.685	0.184	NaN	NaN	NaN	-1.235	0.453	0.267	NaN	NaN	NaN	-1.376	0.113	0.302
374	1.87	-1.338	1.07	0.37	NaN	NaN	NaN	-1.228	0.962	0.575	-1.165	0.744	0.617	NaN	NaN	NaN	-1.064	0.499	0.576	-1.057	0.344	0.642	-1.064	0.124	0.621	-0.941	0.029	0.64	NaN	NaN	NaN	NaN	NaN	NaN	-1.231	0.685	0.184	NaN	NaN	NaN	-1.235	0.453	0.267	NaN	NaN	NaN	-1.376	0.113	0.302
375	1.875	-1.336	1.069	0.371	NaN	NaN	NaN	-1.226	0.961	0.575	-1.165	0.742	0.617	NaN	NaN	NaN	-1.064	0.496	0.576	-1.058	0.342	0.642	-1.066	0.123	0.621	-0.941	0.029	0.64	NaN	NaN	NaN	NaN	NaN	NaN	-1.23	0.684	0.185	NaN	NaN	NaN	-1.234	0.453	0.267	NaN	NaN	NaN	-1.376	0.113	0.301
376	1.88	-1.335	1.069	0.372	NaN	NaN	NaN	-1.224	0.96	0.576	-1.165	0.741	0.618	NaN	NaN	NaN	-1.062	0.492	0.575	-1.059	0.34	0.641	-1.068	0.121	0.62	-0.942	0.028	0.64	NaN	NaN	NaN	NaN	NaN	NaN	-1.229	0.684	0.185	NaN	NaN	NaN	-1.233	0.452	0.268	NaN	NaN	NaN	-1.376	0.113	0.301
377	1.885	-1.333	1.069	0.372	NaN	NaN	NaN	-1.222	0.959	0.576	-1.164	0.74	0.618	NaN	NaN	NaN	-1.063	0.49	0.576	-1.061	0.339	0.642	-1.069	0.119	0.62	-0.942	0.028	0.64	NaN	NaN	NaN	NaN	NaN	NaN	-1.228	0.684	0.186	NaN	NaN	NaN	-1.232	0.452	0.268	NaN	NaN	NaN	-1.376	0.113	0.301
378	1.89	-1.331	1.069	0.373	NaN	NaN	NaN	-1.22	0.959	0.577	-1.164	0.739	0.618	NaN	NaN	NaN	-1.064	0.489	0.576	-1.063	0.337	0.642	-1.07	0.118	0.62	-0.942	0.028	0.64	NaN	NaN	NaN	NaN	NaN	NaN	-1.227	0.683	0.186	NaN	NaN	NaN	-1.231	0.451	0.268	NaN	NaN	NaN	-1.377	0.114	0.301
379	1.895	-1.329	1.069	0.374	NaN	NaN	NaN	-1.219	0.958	0.577	-1.164	0.738	0.619	NaN	NaN	NaN	-1.066	0.488	0.577	-1.064	0.335	0.642	-1.07	0.118	0.62	-0.942	0.027	0.64	NaN	NaN	NaN	NaN	NaN	NaN	-1.226	0.684	0.186	NaN	NaN	NaN	-1.23	0.451	0.268	NaN	NaN	NaN	-1.377	0.114	0.301
380	1.9	-1.328	1.068	0.375	NaN	NaN	NaN	-1.217	0.957	0.578	-1.164	0.736	0.619	-1.064	0.552	0.563	-1.067	0.487	0.577	-1.066	0.334	0.642	-1.069	0.117	0.621	-0.942	0.027	0.64	NaN	NaN	NaN	NaN	NaN	NaN	-1.225	0.684	0.187	NaN	NaN	NaN	-1.23	0.451	0.269	NaN	NaN	NaN	-1.377	0.114	0.301
381	1.905	-1.326	1.068	0.376	NaN	NaN	NaN	-1.215	0.957	0.579	-1.164	0.735	0.62	-1.066	0.551	0.564	-1.069	0.487	0.578	-1.069	0.334	0.643	-1.069	0.116	0.622	-0.942	0.027	0.641	NaN	NaN	NaN	NaN	NaN	NaN	-1.224	0.684	0.187	NaN	NaN	NaN	-1.229	0.451	0.269	NaN	NaN	NaN	-1.377	0.114	0.301
382	1.91	-1.324	1.068	0.376	NaN	NaN	NaN	-1.214	0.956	0.579	-1.164	0.735	0.62	-1.067	0.551	0.565	-1.07	0.487	0.579	-1.071	0.333	0.643	-1.068	0.116	0.622	-0.942	0.027	0.641	NaN	NaN	NaN	NaN	NaN	NaN	-1.223	0.684	0.188	NaN	NaN	NaN	-1.228	0.451	0.269	NaN	NaN	NaN	-1.377	0.114	0.301
383	1.915	-1.322	1.068	0.377	NaN	NaN	NaN	-1.212	0.956	0.58	-1.163	0.733	0.621	-1.068	0.55	0.566	-1.071	0.487	0.58	-1.072	0.332	0.645	-1.068	0.116	0.623	-0.942	0.027	0.641	NaN	NaN	NaN	NaN	NaN	NaN	-1.222	0.684	0.188	NaN	NaN	NaN	-1.227	0.451	0.27	NaN	NaN	NaN	-1.377	0.114	0.301
384	1.92	-1.321	1.068	0.378	NaN	NaN	NaN	-1.21	0.956	0.581	-1.162	0.733	0.621	-1.068	0.55	0.566	-1.07	0.486	0.581	-1.072	0.333	0.646	-1.068	0.116	0.623	-0.942	0.027	0.641	NaN	NaN	NaN	NaN	NaN	NaN	-1.221	0.684	0.189	NaN	NaN	NaN	-1.227	0.451	0.27	NaN	NaN	NaN	-1.376	0.114	0.301
385	1.925	-1.319	1.068	0.379	NaN	NaN	NaN	-1.208	0.955	0.582	-1.162	0.733	0.622	NaN	NaN	NaN	-1.068	0.484	0.581	-1.072	0.333	0.646	-1.068	0.116	0.623	-0.942	0.027	0.641	NaN	NaN	NaN	NaN	NaN	NaN	-1.219	0.684	0.19	NaN	NaN	NaN	-1.226	0.452	0.27	NaN	NaN	NaN	-1.376	0.115	0.301
386	1.93	-1.317	1.068	0.38	NaN	NaN	NaN	-1.207	0.956	0.583	-1.162	0.733	0.623	NaN	NaN	NaN	-1.067	0.484	0.582	-1.07	0.333	0.646	-1.068	0.116	0.623	-0.942	0.027	0.641	NaN	NaN	NaN	NaN	NaN	NaN	-1.219	0.684	0.19	NaN	NaN	NaN	-1.226	0.452	0.271	NaN	NaN	NaN	-1.376	0.115	0.301
387	1.935	-1.316	1.069	0.38	NaN	NaN	NaN	-1.206	0.956	0.584	-1.161	0.733	0.623	NaN	NaN	NaN	-1.066	0.486	0.582	-1.069	0.334	0.647	-1.069	0.116	0.623	-0.942	0.027	0.641	NaN	NaN	NaN	NaN	NaN	NaN	-1.217	0.684	0.191	NaN	NaN	NaN	-1.225	0.452	0.271	NaN	NaN	NaN	-1.376	0.115	0.301
388	1.94	-1.314	1.069	0.381	NaN	NaN	NaN	-1.205	0.957	0.585	-1.161	0.733	0.624	NaN	NaN	NaN	-1.066	0.488	0.583	-1.067	0.335	0.647	-1.069	0.116	0.623	-0.942	0.027	0.641	NaN	NaN	NaN	NaN	NaN	NaN	-1.215	0.683	0.191	NaN	NaN	NaN	-1.223	0.451	0.273	NaN	NaN	NaN	-1.376	0.115	0.301
389	1.945	-1.313	1.069	0.382	NaN	NaN	NaN	-1.204	0.958	0.585	-1.159	0.733	0.624	-1.061	0.553	0.57	-1.064	0.489	0.584	-1.066	0.335	0.648	-1.068	0.117	0.623	-0.942	0.027	0.641	NaN	NaN	NaN	NaN	NaN	NaN	-1.214	0.683	0.192	NaN	NaN	NaN	-1.221	0.451	0.273	NaN	NaN	NaN	-1.376	0.115	0.301
390	1.95	-1.312	1.069	0.382	NaN	NaN	NaN	-1.203	0.958	0.586	-1.158	0.733	0.625	-1.059	0.554	0.569	-1.062	0.49	0.584	-1.064	0.336	0.648	-1.067	0.117	0.623	-0.942	0.027	0.641	NaN	NaN	NaN	NaN	NaN	NaN	-1.212	0.684	0.193	NaN	NaN	NaN	-1.221	0.451	0.274	NaN	NaN	NaN	-1.375	0.115	0.301
391	1.955	-1.31	1.069	0.382	NaN	NaN	NaN	-1.202	0.959	0.587	-1.157	0.734	0.626	-1.057	0.554	0.569	-1.061	0.491	0.584	-1.062	0.336	0.649	-1.067	0.117	0.623	-0.942	0.027	0.641	NaN	NaN	NaN	NaN	NaN	NaN	-1.211	0.683	0.193	NaN	NaN	NaN	-1.22	0.451	0.274	NaN	NaN	NaN	-1.375	0.115	0.301
392	1.96	-1.309	1.069	0.383	NaN	NaN	NaN	-1.201	0.96	0.588	-1.155	0.734	0.626	NaN	NaN	NaN	-1.059	0.491	0.585	-1.06	0.336	0.649	-1.067	0.117	0.624	-0.942	0.027	0.641	NaN	NaN	NaN	NaN	NaN	NaN	-1.209	0.683	0.194	NaN	NaN	NaN	-1.219	0.451	0.275	NaN	NaN	NaN	-1.375	0.115	0.301
393	1.965	-1.307	1.07	0.383	NaN	NaN	NaN	-1.2	0.96	0.588	-1.153	0.735	0.627	NaN	NaN	NaN	-1.055	0.49	0.585	-1.058	0.336	0.649	-1.067	0.117	0.624	-0.942	0.027	0.641	NaN	NaN	NaN	NaN	NaN	NaN	-1.208	0.683	0.195	NaN	NaN	NaN	-1.218	0.45	0.276	NaN	NaN	NaN	-1.375	0.116	0.301
394	1.97	-1.306	1.07	0.383	NaN	NaN	NaN	-1.199	0.961	0.589	-1.151	0.736	0.628	-1.05	0.558	0.573	-1.053	0.491	0.586	-1.055	0.336	0.65	-1.067	0.117	0.624	-0.942	0.027	0.641	NaN	NaN	NaN	NaN	NaN	NaN	-1.206	0.683	0.196	NaN	NaN	NaN	-1.216	0.449	0.277	NaN	NaN	NaN	-1.375	0.116	0.301
395	1.975	-1.305	1.07	0.383	NaN	NaN	NaN	-1.199	0.962	0.589	-1.149	0.737	0.629	-1.049	0.558	0.573	-1.052	0.492	0.587	-1.054	0.336	0.65	-1.066	0.117	0.624	-0.942	0.026	0.641	NaN	NaN	NaN	NaN	NaN	NaN	-1.204	0.682	0.197	NaN	NaN	NaN	-1.215	0.449	0.277	NaN	NaN	NaN	-1.375	0.116	0.301
396	1.98	-1.304	1.071	0.384	NaN	NaN	NaN	-1.198	0.962	0.59	-1.147	0.737	0.63	-1.046	0.558	0.573	-1.048	0.489	0.587	-1.051	0.335	0.651	-1.066	0.117	0.624	-0.942	0.026	0.641	NaN	NaN	NaN	NaN	NaN	NaN	-1.203	0.682	0.198	NaN	NaN	NaN	-1.215	0.45	0.277	NaN	NaN	NaN	-1.375	0.116	0.302
397	1.985	-1.302	1.071	0.384	NaN	NaN	NaN	-1.197	0.963	0.591	-1.144	0.738	0.63	-1.043	0.557	0.574	-1.046	0.489	0.587	-1.05	0.335	0.651	-1.066	0.117	0.624	-0.942	0.026	0.641	NaN	NaN	NaN	NaN	NaN	NaN	-1.202	0.682	0.199	NaN	NaN	NaN	-1.215	0.45	0.278	NaN	NaN	NaN	-1.375	0.116	0.302
398	1.99	-1.301	1.071	0.384	NaN	NaN	NaN	-1.196	0.963	0.591	-1.142	0.739	0.631	-1.042	0.557	0.574	-1.044	0.489	0.587	-1.048	0.335	0.652	-1.066	0.117	0.624	-0.942	0.026	0.641	NaN	NaN	NaN	NaN	NaN	NaN	-1.201	0.682	0.2	NaN	NaN	NaN	-1.215	0.451	0.278	NaN	NaN	NaN	-1.375	0.116	0.302
399	1.995	-1.299	1.071	0.385	NaN	NaN	NaN	-1.195	0.963	0.592	-1.139	0.739	0.633	-1.041	0.557	0.574	-1.041	0.488	0.588	-1.046	0.335	0.652	-1.066	0.117	0.624	-0.942	0.026	0.641	NaN	NaN	NaN	NaN	NaN	NaN	-1.2	0.682	0.201	NaN	NaN	NaN	-1.215	0.452	0.279	NaN	NaN	NaN	-1.375	0.117	0.302
400	2	-1.297	1.071	0.385	NaN	NaN	NaN	-1.194	0.963	0.593	-1.137	0.74	0.633	NaN	NaN	NaN	-1.04	0.488	0.588	-1.045	0.335	0.652	-1.066	0.118	0.624	-0.942	0.026	0.641	NaN	NaN	NaN	NaN	NaN	NaN	-1.199	0.682	0.202	NaN	NaN	NaN	-1.214	0.452	0.279	NaN	NaN	NaN	-1.375	0.117	0.302
401	2.005	-1.296	1.071	0.386	NaN	NaN	NaN	-1.193	0.963	0.594	-1.135	0.74	0.634	-1.035	0.556	0.576	-1.039	0.489	0.589	-1.045	0.335	0.652	-1.066	0.118	0.624	-0.942	0.026	0.641	NaN	NaN	NaN	NaN	NaN	NaN	-1.198	0.682	0.202	NaN	NaN	NaN	-1.213	0.451	0.28	NaN	NaN	NaN	-1.374	0.117	0.302
402	2.01	-1.294	1.071	0.387	NaN	NaN	NaN	-1.192	0.964	0.595	-1.132	0.741	0.635	-1.034	0.556	0.576	-1.039	0.49	0.59	-1.045	0.334	0.653	-1.066	0.118	0.624	-0.942	0.026	0.641	NaN	NaN	NaN	NaN	NaN	NaN	-1.197	0.682	0.203	NaN	NaN	NaN	-1.212	0.451	0.281	NaN	NaN	NaN	-1.374	0.117	0.302
403	2.015	-1.293	1.071	0.388	NaN	NaN	NaN	-1.191	0.964	0.596	-1.13	0.741	0.636	NaN	NaN	NaN	-1.037	0.489	0.59	-1.044	0.334	0.653	-1.066	0.118	0.624	-0.942	0.026	0.641	NaN	NaN	NaN	NaN	NaN	NaN	-1.196	0.682	0.204	NaN	NaN	NaN	-1.211	0.451	0.282	NaN	NaN	NaN	-1.374	0.117	0.302
404	2.02	-1.291	1.072	0.388	NaN	NaN	NaN	-1.19	0.963	0.597	-1.129	0.741	0.637	-1.029	0.554	0.578	-1.034	0.487	0.59	-1.044	0.334	0.653	-1.066	0.118	0.624	-0.942	0.026	0.641	NaN	NaN	NaN	NaN	NaN	NaN	-1.195	0.682	0.205	NaN	NaN	NaN	-1.21	0.451	0.282	NaN	NaN	NaN	-1.374	0.118	0.302
405	2.025	-1.289	1.072	0.389	NaN	NaN	NaN	-1.188	0.963	0.598	-1.127	0.74	0.638	-1.029	0.554	0.578	-1.033	0.487	0.59	-1.044	0.334	0.654	-1.066	0.118	0.624	-0.942	0.026	0.641	NaN	NaN	NaN	NaN	NaN	NaN	-1.195	0.682	0.206	NaN	NaN	NaN	-1.21	0.451	0.282	NaN	NaN	NaN	-1.374	0.118	0.301
406	2.03	-1.288	1.072	0.39	NaN	NaN	NaN	-1.187	0.963	0.599	-1.125	0.739	0.639	-1.028	0.554	0.578	-1.033	0.488	0.591	-1.044	0.334	0.654	-1.066	0.118	0.624	-0.942	0.026	0.641	NaN	NaN	NaN	NaN	NaN	NaN	-1.194	0.682	0.207	NaN	NaN	NaN	-1.21	0.451	0.282	NaN	NaN	NaN	-1.374	0.118	0.301
407	2.035	-1.286	1.072	0.391	NaN	NaN	NaN	-1.186	0.962	0.6	-1.124	0.739	0.639	NaN	NaN	NaN	-1.034	0.49	0.593	-1.044	0.334	0.654	-1.066	0.118	0.624	-0.942	0.026	0.641	NaN	NaN	NaN	NaN	NaN	NaN	-1.193	0.682	0.208	NaN	NaN	NaN	-1.209	0.451	0.283	NaN	NaN	NaN	-1.374	0.118	0.302
408	2.04	-1.284	1.072	0.392	NaN	NaN	NaN	-1.184	0.962	0.601	-1.123	0.738	0.64	NaN	NaN	NaN	-1.034	0.49	0.594	-1.043	0.334	0.654	-1.066	0.118	0.624	-0.942	0.026	0.641	NaN	NaN	NaN	NaN	NaN	NaN	-1.192	0.682	0.209	NaN	NaN	NaN	-1.209	0.451	0.283	NaN	NaN	NaN	-1.373	0.119	0.302
409	2.045	-1.283	1.072	0.393	NaN	NaN	NaN	-1.182	0.962	0.602	-1.123	0.738	0.641	-1.023	0.553	0.58	-1.033	0.49	0.594	-1.042	0.333	0.654	-1.066	0.118	0.624	-0.942	0.026	0.641	NaN	NaN	NaN	NaN	NaN	NaN	-1.191	0.682	0.209	NaN	NaN	NaN	-1.208	0.451	0.283	NaN	NaN	NaN	-1.373	0.119	0.302
410	2.05	-1.281	1.072	0.395	NaN	NaN	NaN	-1.18	0.962	0.603	-1.122	0.737	0.641	-1.023	0.553	0.58	-1.032	0.49	0.595	-1.041	0.332	0.654	-1.066	0.118	0.624	-0.942	0.026	0.641	NaN	NaN	NaN	NaN	NaN	NaN	-1.19	0.683	0.21	NaN	NaN	NaN	-1.207	0.45	0.284	NaN	NaN	NaN	-1.373	0.119	0.302
411	2.055	-1.279	1.072	0.396	NaN	NaN	NaN	-1.179	0.962	0.604	-1.122	0.736	0.642	NaN	NaN	NaN	-1.031	0.49	0.595	-1.04	0.331	0.654	-1.065	0.118	0.623	-0.942	0.026	0.641	NaN	NaN	NaN	NaN	NaN	NaN	-1.19	0.683	0.211	NaN	NaN	NaN	-1.205	0.45	0.285	NaN	NaN	NaN	-1.373	0.119	0.302
412	2.06	-1.278	1.072	0.397	NaN	NaN	NaN	-1.177	0.962	0.605	-1.121	0.736	0.643	NaN	NaN	NaN	-1.03	0.489	0.595	-1.04	0.331	0.654	-1.065	0.118	0.623	-0.942	0.026	0.641	NaN	NaN	NaN	NaN	NaN	NaN	-1.189	0.683	0.212	NaN	NaN	NaN	-1.205	0.45	0.286	NaN	NaN	NaN	-1.373	0.12	0.302
413	2.065	-1.276	1.072	0.399	NaN	NaN	NaN	-1.175	0.961	0.606	-1.121	0.735	0.643	NaN	NaN	NaN	-1.029	0.489	0.595	-1.039	0.331	0.655	-1.065	0.117	0.623	-0.942	0.026	0.641	NaN	NaN	NaN	NaN	NaN	NaN	-1.187	0.683	0.213	NaN	NaN	NaN	-1.204	0.45	0.286	NaN	NaN	NaN	-1.373	0.12	0.302
414	2.07	-1.275	1.071	0.4	NaN	NaN	NaN	-1.172	0.961	0.608	-1.12	0.734	0.644	NaN	NaN	NaN	-1.027	0.488	0.596	-1.039	0.331	0.655	-1.065	0.117	0.623	-0.942	0.026	0.641	NaN	NaN	NaN	NaN	NaN	NaN	-1.186	0.684	0.213	NaN	NaN	NaN	-1.204	0.451	0.286	NaN	NaN	NaN	-1.373	0.121	0.302
415	2.075	-1.273	1.071	0.401	NaN	NaN	NaN	-1.171	0.96	0.609	-1.12	0.733	0.644	NaN	NaN	NaN	-1.026	0.488	0.596	-1.039	0.331	0.655	-1.065	0.117	0.623	-0.942	0.026	0.641	NaN	NaN	NaN	NaN	NaN	NaN	-1.185	0.684	0.214	NaN	NaN	NaN	-1.204	0.452	0.287	NaN	NaN	NaN	-1.372	0.121	0.302
416	2.08	-1.271	1.071	0.403	NaN	NaN	NaN	-1.169	0.961	0.61	-1.119	0.733	0.645	NaN	NaN	NaN	-1.023	0.487	0.596	-1.038	0.331	0.655	-1.064	0.116	0.623	-0.942	0.026	0.641	NaN	NaN	NaN	NaN	NaN	NaN	-1.184	0.684	0.215	NaN	NaN	NaN	-1.203	0.453	0.287	NaN	NaN	NaN	-1.372	0.121	0.302
417	2.085	-1.27	1.071	0.404	NaN	NaN	NaN	-1.167	0.96	0.611	-1.118	0.733	0.645	NaN	NaN	NaN	-1.022	0.486	0.597	-1.037	0.331	0.655	-1.064	0.116	0.623	-0.942	0.026	0.641	NaN	NaN	NaN	NaN	NaN	NaN	-1.183	0.684	0.216	NaN	NaN	NaN	-1.203	0.453	0.288	NaN	NaN	NaN	-1.372	0.122	0.302
418	2.09	-1.268	1.071	0.406	NaN	NaN	NaN	-1.164	0.96	0.612	-1.116	0.733	0.646	NaN	NaN	NaN	-1.022	0.487	0.597	-1.036	0.331	0.656	-1.064	0.116	0.623	-0.942	0.026	0.641	NaN	NaN	NaN	NaN	NaN	NaN	-1.181	0.684	0.216	NaN	NaN	NaN	-1.201	0.453	0.289	NaN	NaN	NaN	-1.372	0.122	0.302
419	2.095	-1.267	1.071	0.407	NaN	NaN	NaN	-1.163	0.961	0.614	-1.115	0.733	0.647	NaN	NaN	NaN	-1.021	0.487	0.598	-1.035	0.33	0.657	-1.063	0.116	0.624	-0.941	0.026	0.641	NaN	NaN	NaN	NaN	NaN	NaN	-1.18	0.684	0.217	NaN	NaN	NaN	-1.2	0.452	0.289	NaN	NaN	NaN	-1.372	0.123	0.302
420	2.1	-1.265	1.071	0.408	NaN	NaN	NaN	-1.16	0.961	0.615	-1.113	0.732	0.648	NaN	NaN	NaN	-1.02	0.487	0.598	-1.034	0.331	0.657	-1.063	0.116	0.624	-0.942	0.026	0.641	NaN	NaN	NaN	NaN	NaN	NaN	-1.179	0.685	0.218	NaN	NaN	NaN	-1.198	0.452	0.29	NaN	NaN	NaN	-1.371	0.123	0.302
421	2.105	-1.263	1.071	0.41	NaN	NaN	NaN	-1.158	0.961	0.616	-1.111	0.733	0.649	NaN	NaN	NaN	-1.017	0.486	0.599	-1.033	0.331	0.657	-1.063	0.116	0.624	-0.942	0.026	0.641	NaN	NaN	NaN	NaN	NaN	NaN	-1.178	0.685	0.218	NaN	NaN	NaN	-1.197	0.452	0.29	NaN	NaN	NaN	-1.371	0.124	0.302
422	2.11	-1.262	1.071	0.411	NaN	NaN	NaN	-1.157	0.961	0.617	-1.109	0.733	0.65	NaN	NaN	NaN	-1.016	0.485	0.599	-1.032	0.33	0.657	-1.063	0.116	0.624	-0.942	0.026	0.641	NaN	NaN	NaN	NaN	NaN	NaN	-1.176	0.685	0.219	NaN	NaN	NaN	-1.197	0.452	0.29	NaN	NaN	NaN	-1.371	0.124	0.302
423	2.115	-1.26	1.071	0.413	NaN	NaN	NaN	-1.155	0.961	0.618	-1.107	0.733	0.65	-1.008	0.551	0.59	-1.015	0.486	0.6	-1.031	0.33	0.658	-1.063	0.115	0.624	-0.942	0.026	0.641	NaN	NaN	NaN	NaN	NaN	NaN	-1.175	0.685	0.22	NaN	NaN	NaN	-1.196	0.453	0.29	NaN	NaN	NaN	-1.37	0.124	0.302
424	2.12	-1.259	1.071	0.414	NaN	NaN	NaN	-1.153	0.961	0.619	-1.105	0.733	0.651	-1.007	0.551	0.59	-1.014	0.486	0.6	-1.03	0.329	0.658	-1.062	0.115	0.624	-0.942	0.026	0.641	NaN	NaN	NaN	NaN	NaN	NaN	-1.173	0.685	0.22	NaN	NaN	NaN	-1.195	0.453	0.29	NaN	NaN	NaN	-1.37	0.125	0.302
425	2.125	-1.257	1.071	0.415	NaN	NaN	NaN	-1.151	0.962	0.62	-1.103	0.734	0.652	-1.006	0.552	0.59	-1.012	0.484	0.601	-1.029	0.329	0.658	-1.062	0.115	0.624	-0.942	0.026	0.641	NaN	NaN	NaN	NaN	NaN	NaN	-1.172	0.686	0.221	NaN	NaN	NaN	-1.194	0.453	0.291	NaN	NaN	NaN	-1.369	0.125	0.302
426	2.13	-1.256	1.072	0.416	NaN	NaN	NaN	-1.149	0.962	0.622	-1.101	0.734	0.653	-1.005	0.552	0.59	-1.01	0.484	0.601	-1.028	0.329	0.659	-1.062	0.115	0.624	-0.942	0.026	0.641	NaN	NaN	NaN	NaN	NaN	NaN	-1.171	0.686	0.222	NaN	NaN	NaN	-1.193	0.453	0.291	NaN	NaN	NaN	-1.369	0.126	0.302
427	2.135	-1.254	1.072	0.417	NaN	NaN	NaN	-1.148	0.963	0.622	-1.098	0.734	0.654	NaN	NaN	NaN	-1.009	0.484	0.601	-1.028	0.329	0.659	-1.062	0.115	0.624	-0.942	0.026	0.641	NaN	NaN	NaN	NaN	NaN	NaN	-1.169	0.686	0.222	NaN	NaN	NaN	-1.191	0.453	0.292	-1.287	0.303	0.239	-1.368	0.126	0.301
428	2.14	-1.252	1.072	0.418	NaN	NaN	NaN	-1.146	0.963	0.623	-1.096	0.734	0.655	-1	0.551	0.591	-1.009	0.485	0.602	-1.027	0.329	0.659	-1.062	0.115	0.624	-0.942	0.026	0.641	NaN	NaN	NaN	NaN	NaN	NaN	-1.168	0.686	0.223	NaN	NaN	NaN	-1.189	0.452	0.293	-1.288	0.305	0.239	-1.368	0.127	0.301
429	2.145	-1.25	1.072	0.419	NaN	NaN	NaN	-1.144	0.963	0.624	-1.094	0.734	0.656	-0.999	0.551	0.592	-1.008	0.485	0.603	-1.026	0.329	0.66	-1.062	0.115	0.624	-0.942	0.026	0.641	NaN	NaN	NaN	NaN	NaN	NaN	-1.166	0.686	0.224	NaN	NaN	NaN	-1.188	0.453	0.293	-1.286	0.306	0.239	-1.367	0.127	0.301
430	2.15	-1.249	1.073	0.42	NaN	NaN	NaN	-1.143	0.964	0.625	-1.092	0.735	0.657	-0.998	0.551	0.592	-1.006	0.483	0.603	-1.026	0.328	0.66	-1.062	0.115	0.624	-0.942	0.026	0.641	NaN	NaN	NaN	NaN	NaN	NaN	-1.164	0.686	0.224	NaN	NaN	NaN	-1.188	0.454	0.293	-1.287	0.308	0.239	-1.367	0.128	0.3
431	2.155	-1.247	1.073	0.421	NaN	NaN	NaN	-1.141	0.964	0.626	-1.09	0.735	0.658	NaN	NaN	NaN	-1.004	0.483	0.604	-1.025	0.328	0.661	-1.062	0.115	0.624	-0.942	0.026	0.641	NaN	NaN	NaN	NaN	NaN	NaN	-1.163	0.687	0.225	NaN	NaN	NaN	-1.187	0.455	0.293	-1.287	0.309	0.239	-1.366	0.129	0.3
432	2.16	-1.245	1.073	0.422	NaN	NaN	NaN	-1.139	0.964	0.627	-1.088	0.735	0.659	-0.993	0.549	0.593	-1.003	0.483	0.604	-1.024	0.327	0.661	-1.062	0.115	0.624	-0.942	0.026	0.641	NaN	NaN	NaN	NaN	NaN	NaN	-1.162	0.687	0.226	NaN	NaN	NaN	-1.186	0.456	0.293	-1.286	0.309	0.239	-1.366	0.129	0.3
433	2.165	-1.243	1.073	0.422	NaN	NaN	NaN	-1.137	0.964	0.627	-1.086	0.735	0.66	-0.993	0.549	0.593	-1.003	0.484	0.604	-1.023	0.327	0.661	-1.062	0.114	0.624	-0.942	0.026	0.641	NaN	NaN	NaN	NaN	NaN	NaN	-1.16	0.687	0.227	NaN	NaN	NaN	-1.184	0.456	0.294	-1.285	0.31	0.24	-1.365	0.13	0.3
434	2.17	-1.242	1.074	0.423	NaN	NaN	NaN	-1.136	0.964	0.628	-1.085	0.735	0.661	-0.993	0.549	0.594	-1.003	0.484	0.605	-1.023	0.326	0.661	-1.062	0.114	0.624	-0.942	0.026	0.641	NaN	NaN	NaN	NaN	NaN	NaN	-1.159	0.687	0.227	NaN	NaN	NaN	-1.182	0.456	0.295	-1.284	0.31	0.24	-1.364	0.131	0.3
435	2.175	-1.24	1.074	0.424	NaN	NaN	NaN	-1.135	0.964	0.63	-1.083	0.735	0.662	NaN	NaN	NaN	-1	0.482	0.606	-1.023	0.326	0.661	-1.061	0.114	0.624	-0.942	0.026	0.641	NaN	NaN	NaN	NaN	NaN	NaN	-1.159	0.688	0.228	NaN	NaN	NaN	-1.18	0.456	0.295	-1.282	0.311	0.24	-1.364	0.132	0.301
436	2.18	-1.238	1.074	0.425	NaN	NaN	NaN	-1.133	0.965	0.631	-1.082	0.735	0.662	NaN	NaN	NaN	-0.999	0.481	0.606	-1.022	0.326	0.661	-1.061	0.114	0.625	-0.942	0.025	0.641	NaN	NaN	NaN	NaN	NaN	NaN	-1.158	0.689	0.228	NaN	NaN	NaN	-1.178	0.456	0.295	-1.281	0.312	0.24	-1.363	0.133	0.301
437	2.185	-1.236	1.074	0.426	NaN	NaN	NaN	-1.131	0.964	0.631	-1.08	0.735	0.663	NaN	NaN	NaN	-0.999	0.481	0.606	-1.022	0.326	0.662	-1.061	0.114	0.625	-0.942	0.025	0.641	NaN	NaN	NaN	NaN	NaN	NaN	-1.156	0.689	0.229	NaN	NaN	NaN	-1.177	0.457	0.295	-1.28	0.312	0.241	-1.363	0.134	0.301
438	2.19	-1.235	1.074	0.427	NaN	NaN	NaN	-1.129	0.964	0.632	-1.079	0.735	0.664	-0.989	0.549	0.598	-0.998	0.481	0.607	-1.021	0.326	0.662	-1.061	0.114	0.625	-0.942	0.025	0.641	NaN	NaN	NaN	NaN	NaN	NaN	-1.154	0.689	0.23	NaN	NaN	NaN	-1.176	0.458	0.295	-1.279	0.313	0.241	-1.362	0.135	0.301
439	2.195	-1.233	1.074	0.428	NaN	NaN	NaN	-1.128	0.965	0.633	-1.078	0.735	0.665	-0.99	0.549	0.599	-0.998	0.482	0.608	-1.021	0.326	0.663	-1.061	0.114	0.625	-0.942	0.025	0.641	NaN	NaN	NaN	NaN	NaN	NaN	-1.152	0.69	0.23	NaN	NaN	NaN	-1.173	0.458	0.296	-1.278	0.314	0.241	-1.361	0.136	0.3
440	2.2	-1.231	1.075	0.429	NaN	NaN	NaN	-1.127	0.965	0.634	-1.077	0.735	0.666	NaN	NaN	NaN	-0.998	0.482	0.609	-1.02	0.325	0.663	-1.061	0.114	0.625	-0.942	0.025	0.641	NaN	NaN	NaN	NaN	NaN	NaN	-1.151	0.69	0.231	NaN	NaN	NaN	-1.17	0.457	0.297	-1.277	0.315	0.241	-1.36	0.136	0.3
441	2.205	-1.229	1.075	0.43	NaN	NaN	NaN	-1.124	0.965	0.635	-1.076	0.735	0.666	NaN	NaN	NaN	-0.996	0.48	0.609	-1.02	0.325	0.664	-1.061	0.114	0.625	-0.942	0.025	0.641	NaN	NaN	NaN	NaN	NaN	NaN	-1.149	0.69	0.232	NaN	NaN	NaN	-1.168	0.457	0.297	-1.275	0.316	0.241	-1.359	0.138	0.3
442	2.21	-1.228	1.075	0.431	NaN	NaN	NaN	-1.122	0.965	0.636	-1.075	0.735	0.667	NaN	NaN	NaN	-0.995	0.479	0.609	-1.019	0.325	0.664	-1.062	0.114	0.625	-0.942	0.025	0.641	NaN	NaN	NaN	NaN	NaN	NaN	-1.146	0.69	0.233	NaN	NaN	NaN	-1.166	0.457	0.297	-1.273	0.317	0.241	-1.358	0.139	0.3
443	2.215	-1.226	1.075	0.432	NaN	NaN	NaN	-1.121	0.965	0.637	-1.074	0.735	0.668	-0.987	0.548	0.602	-0.994	0.48	0.61	-1.019	0.325	0.665	-1.062	0.114	0.625	-0.942	0.025	0.641	NaN	NaN	NaN	NaN	NaN	NaN	-1.144	0.691	0.233	NaN	NaN	NaN	-1.164	0.458	0.297	-1.272	0.319	0.241	-1.358	0.141	0.3
444	2.22	-1.224	1.075	0.433	NaN	NaN	NaN	-1.12	0.965	0.639	-1.073	0.735	0.668	-0.987	0.548	0.603	-0.995	0.481	0.611	-1.019	0.325	0.665	-1.062	0.114	0.625	-0.942	0.025	0.641	NaN	NaN	NaN	NaN	NaN	NaN	-1.142	0.691	0.234	NaN	NaN	NaN	-1.161	0.458	0.298	-1.272	0.32	0.242	-1.356	0.142	0.3
445	2.225	-1.223	1.075	0.434	NaN	NaN	NaN	-1.118	0.965	0.639	-1.072	0.735	0.669	-0.986	0.548	0.603	-0.996	0.483	0.612	-1.019	0.324	0.665	-1.062	0.114	0.625	-0.942	0.025	0.641	NaN	NaN	NaN	NaN	NaN	NaN	-1.14	0.691	0.234	NaN	NaN	NaN	-1.158	0.458	0.298	-1.27	0.321	0.242	-1.355	0.143	0.3
446	2.23	-1.221	1.075	0.435	NaN	NaN	NaN	-1.116	0.965	0.64	-1.071	0.735	0.67	-0.986	0.548	0.603	-0.996	0.483	0.613	-1.018	0.324	0.666	-1.062	0.114	0.625	-0.942	0.025	0.641	NaN	NaN	NaN	NaN	NaN	NaN	-1.137	0.691	0.235	NaN	NaN	NaN	-1.156	0.459	0.298	-1.268	0.322	0.242	-1.354	0.144	0.3
447	2.235	-1.219	1.076	0.436	NaN	NaN	NaN	-1.115	0.965	0.641	-1.07	0.734	0.671	NaN	NaN	NaN	-0.996	0.483	0.614	-1.018	0.323	0.666	-1.062	0.114	0.625	-0.942	0.025	0.641	NaN	NaN	NaN	NaN	NaN	NaN	-1.135	0.692	0.235	NaN	NaN	NaN	-1.154	0.46	0.298	-1.266	0.323	0.243	-1.354	0.146	0.3
448	2.24	-1.218	1.076	0.437	NaN	NaN	NaN	-1.113	0.965	0.642	-1.069	0.734	0.671	-0.982	0.547	0.605	-0.995	0.483	0.614	-1.017	0.323	0.666	-1.062	0.114	0.625	-0.942	0.025	0.641	NaN	NaN	NaN	NaN	NaN	NaN	-1.132	0.692	0.236	NaN	NaN	NaN	-1.152	0.46	0.298	-1.264	0.324	0.243	-1.353	0.149	0.3
449	2.245	-1.216	1.076	0.438	NaN	NaN	NaN	-1.112	0.965	0.643	-1.069	0.734	0.672	-0.981	0.547	0.605	-0.992	0.481	0.614	-1.017	0.323	0.667	-1.062	0.113	0.625	-0.942	0.025	0.641	NaN	NaN	NaN	NaN	NaN	NaN	-1.129	0.692	0.236	NaN	NaN	NaN	-1.149	0.461	0.299	-1.263	0.325	0.244	-1.351	0.15	0.3
450	2.25	-1.214	1.076	0.439	NaN	NaN	NaN	-1.11	0.965	0.644	-1.068	0.734	0.673	-0.981	0.547	0.605	-0.992	0.48	0.615	-1.016	0.323	0.667	-1.063	0.113	0.625	-0.942	0.025	0.641	NaN	NaN	NaN	NaN	NaN	NaN	-1.126	0.692	0.237	NaN	NaN	NaN	-1.145	0.461	0.299	-1.26	0.326	0.244	-1.35	0.151	0.299
451	2.255	-1.213	1.076	0.44	NaN	NaN	NaN	-1.108	0.965	0.645	-1.067	0.734	0.673	-0.981	0.547	0.605	-0.991	0.48	0.615	-1.016	0.323	0.667	-1.063	0.113	0.625	-0.942	0.025	0.641	NaN	NaN	NaN	NaN	NaN	NaN	-1.122	0.692	0.238	NaN	NaN	NaN	-1.143	0.462	0.299	-1.258	0.327	0.244	-1.349	0.153	0.299
452	2.26	-1.211	1.077	0.441	NaN	NaN	NaN	-1.107	0.965	0.645	-1.066	0.734	0.674	NaN	NaN	NaN	-0.991	0.48	0.616	-1.016	0.322	0.667	-1.063	0.113	0.626	-0.941	0.025	0.641	NaN	NaN	NaN	NaN	NaN	NaN	-1.118	0.692	0.238	NaN	NaN	NaN	-1.139	0.462	0.299	-1.255	0.328	0.244	-1.347	0.154	0.299
453	2.265	-1.21	1.077	0.442	NaN	NaN	NaN	-1.106	0.965	0.646	-1.066	0.734	0.675	NaN	NaN	NaN	-0.99	0.479	0.616	-1.016	0.322	0.667	-1.063	0.113	0.626	-0.941	0.024	0.641	NaN	NaN	NaN	NaN	NaN	NaN	-1.115	0.692	0.239	NaN	NaN	NaN	-1.135	0.462	0.299	-1.252	0.33	0.244	-1.345	0.156	0.299
454	2.27	-1.208	1.077	0.443	NaN	NaN	NaN	-1.105	0.965	0.647	-1.065	0.734	0.675	-0.977	0.545	0.607	-0.988	0.479	0.617	-1.016	0.322	0.668	-1.063	0.113	0.626	-0.941	0.025	0.641	NaN	NaN	NaN	NaN	NaN	NaN	-1.112	0.693	0.239	NaN	NaN	NaN	-1.132	0.463	0.298	-1.25	0.331	0.244	-1.344	0.158	0.299
455	2.275	-1.207	1.077	0.443	NaN	NaN	NaN	-1.103	0.965	0.648	-1.064	0.734	0.676	-0.976	0.545	0.608	-0.988	0.478	0.617	-1.015	0.322	0.669	-1.063	0.113	0.626	-0.941	0.024	0.641	NaN	NaN	NaN	NaN	NaN	NaN	-1.109	0.692	0.24	NaN	NaN	NaN	-1.128	0.464	0.298	-1.247	0.332	0.244	-1.342	0.16	0.299
456	2.28	-1.205	1.077	0.444	NaN	NaN	NaN	-1.102	0.964	0.648	-1.063	0.734	0.677	-0.977	0.546	0.609	-0.987	0.478	0.618	-1.015	0.322	0.669	-1.063	0.113	0.626	-0.941	0.024	0.641	NaN	NaN	NaN	NaN	NaN	NaN	-1.105	0.692	0.241	NaN	NaN	NaN	-1.124	0.464	0.299	-1.243	0.334	0.244	-1.34	0.162	0.299
457	2.285	-1.204	1.077	0.445	NaN	NaN	NaN	-1.1	0.964	0.649	-1.063	0.734	0.677	-0.977	0.546	0.609	-0.987	0.478	0.618	-1.015	0.322	0.67	-1.062	0.113	0.626	-0.941	0.024	0.641	NaN	NaN	NaN	NaN	NaN	NaN	-1.102	0.693	0.241	NaN	NaN	NaN	-1.119	0.464	0.3	-1.24	0.335	0.244	-1.338	0.164	0.298
458	2.29	-1.202	1.078	0.445	NaN	NaN	NaN	-1.099	0.964	0.649	-1.062	0.734	0.678	NaN	NaN	NaN	-0.986	0.478	0.618	-1.014	0.321	0.67	-1.062	0.113	0.626	-0.941	0.024	0.641	NaN	NaN	NaN	NaN	NaN	NaN	-1.099	0.693	0.242	NaN	NaN	NaN	-1.114	0.464	0.3	-1.235	0.336	0.244	-1.335	0.166	0.298
459	2.295	-1.201	1.078	0.446	NaN	NaN	NaN	-1.098	0.964	0.65	-1.061	0.734	0.678	NaN	NaN	NaN	-0.986	0.478	0.619	-1.014	0.321	0.67	-1.062	0.113	0.626	-0.941	0.024	0.641	NaN	NaN	NaN	NaN	NaN	NaN	-1.094	0.693	0.242	NaN	NaN	NaN	-1.109	0.464	0.3	-1.231	0.338	0.244	-1.333	0.168	0.298
460	2.3	-1.2	1.078	0.447	NaN	NaN	NaN	-1.097	0.964	0.65	-1.06	0.734	0.679	NaN	NaN	NaN	-0.985	0.478	0.619	-1.014	0.321	0.671	-1.061	0.113	0.626	-0.941	0.023	0.641	NaN	NaN	NaN	NaN	NaN	NaN	-1.091	0.693	0.243	NaN	NaN	NaN	-1.105	0.464	0.301	-1.227	0.339	0.244	-1.33	0.171	0.298
461	2.305	-1.199	1.079	0.447	NaN	NaN	NaN	-1.096	0.964	0.651	-1.06	0.734	0.679	-0.975	0.546	0.613	-0.984	0.477	0.62	-1.013	0.321	0.671	-1.061	0.113	0.626	-0.941	0.023	0.641	NaN	NaN	NaN	NaN	NaN	NaN	-1.087	0.693	0.243	NaN	NaN	NaN	-1.1	0.465	0.3	-1.223	0.34	0.245	-1.328	0.173	0.298
462	2.31	-1.197	1.079	0.448	NaN	NaN	NaN	-1.095	0.964	0.651	-1.059	0.734	0.679	-0.974	0.546	0.614	-0.983	0.476	0.62	-1.013	0.32	0.671	-1.061	0.113	0.627	-0.941	0.023	0.641	NaN	NaN	NaN	NaN	NaN	NaN	-1.083	0.693	0.244	NaN	NaN	NaN	-1.095	0.465	0.301	-1.219	0.341	0.245	-1.325	0.175	0.297
463	2.315	-1.196	1.079	0.448	NaN	NaN	NaN	-1.094	0.964	0.652	-1.058	0.734	0.68	-0.974	0.546	0.614	-0.983	0.476	0.621	-1.012	0.32	0.671	-1.061	0.112	0.627	-0.941	0.023	0.641	NaN	NaN	NaN	NaN	NaN	NaN	-1.078	0.692	0.244	NaN	NaN	NaN	-1.089	0.466	0.301	-1.214	0.342	0.244	-1.322	0.178	0.296
464	2.32	-1.195	1.079	0.449	NaN	NaN	NaN	-1.093	0.964	0.652	-1.057	0.734	0.68	-0.974	0.546	0.614	-0.983	0.476	0.621	-1.012	0.32	0.672	-1.061	0.112	0.627	-0.941	0.023	0.642	NaN	NaN	NaN	NaN	NaN	NaN	-1.073	0.692	0.245	NaN	NaN	NaN	-1.084	0.466	0.301	-1.209	0.344	0.244	-1.319	0.18	0.295
465	2.325	-1.193	1.079	0.449	NaN	NaN	NaN	-1.092	0.964	0.653	-1.056	0.734	0.681	-0.974	0.546	0.615	-0.983	0.476	0.621	-1.012	0.32	0.672	-1.061	0.112	0.627	-0.941	0.023	0.642	NaN	NaN	NaN	NaN	NaN	NaN	-1.069	0.692	0.245	NaN	NaN	NaN	-1.078	0.466	0.302	-1.204	0.346	0.244	-1.316	0.182	0.295
466	2.33	-1.192	1.08	0.45	NaN	NaN	NaN	-1.09	0.964	0.653	-1.055	0.734	0.681	-0.974	0.546	0.615	-0.983	0.476	0.621	-1.012	0.32	0.672	-1.06	0.112	0.627	-0.941	0.023	0.642	NaN	NaN	NaN	NaN	NaN	NaN	-1.064	0.691	0.246	NaN	NaN	NaN	-1.072	0.466	0.303	-1.199	0.347	0.245	-1.312	0.186	0.295
467	2.335	-1.191	1.08	0.45	NaN	NaN	NaN	-1.089	0.964	0.653	-1.054	0.734	0.681	-0.973	0.545	0.615	-0.982	0.476	0.622	-1.011	0.32	0.672	-1.06	0.112	0.627	-0.941	0.023	0.641	NaN	NaN	NaN	NaN	NaN	NaN	-1.061	0.692	0.246	NaN	NaN	NaN	-1.067	0.466	0.303	-1.195	0.349	0.244	-1.309	0.189	0.294
468	2.34	-1.19	1.08	0.451	NaN	NaN	NaN	-1.088	0.964	0.654	-1.054	0.734	0.682	-0.972	0.545	0.616	-0.982	0.476	0.622	-1.011	0.32	0.672	-1.06	0.112	0.627	-0.941	0.023	0.641	NaN	NaN	NaN	NaN	NaN	NaN	-1.058	0.693	0.246	NaN	NaN	NaN	-1.061	0.467	0.303	-1.19	0.351	0.245	-1.305	0.191	0.294
469	2.345	-1.189	1.08	0.451	NaN	NaN	NaN	-1.087	0.964	0.654	-1.053	0.734	0.682	-0.97	0.544	0.616	-0.982	0.477	0.623	-1.011	0.319	0.672	-1.06	0.112	0.627	-0.941	0.023	0.641	NaN	NaN	NaN	NaN	NaN	NaN	-1.053	0.692	0.247	NaN	NaN	NaN	-1.056	0.467	0.304	-1.184	0.352	0.245	-1.301	0.194	0.294
470	2.35	-1.188	1.08	0.452	NaN	NaN	NaN	-1.085	0.964	0.654	-1.052	0.734	0.682	-0.97	0.544	0.616	-0.983	0.479	0.624	-1.01	0.319	0.672	-1.06	0.112	0.627	-0.941	0.023	0.641	NaN	NaN	NaN	NaN	NaN	NaN	-1.05	0.692	0.248	NaN	NaN	NaN	-1.049	0.468	0.304	-1.178	0.353	0.245	-1.297	0.196	0.294
471	2.355	-1.187	1.08	0.452	NaN	NaN	NaN	-1.084	0.964	0.655	-1.05	0.734	0.683	-0.969	0.544	0.616	-0.982	0.478	0.624	-1.01	0.319	0.672	-1.06	0.112	0.627	-0.941	0.023	0.642	NaN	NaN	NaN	NaN	NaN	NaN	-1.045	0.692	0.248	NaN	NaN	NaN	-1.044	0.468	0.304	-1.172	0.354	0.245	-1.293	0.199	0.294
472	2.36	-1.186	1.08	0.453	NaN	NaN	NaN	-1.083	0.964	0.655	-1.05	0.734	0.683	-0.969	0.544	0.616	-0.979	0.475	0.624	-1.01	0.319	0.673	-1.06	0.112	0.628	-0.941	0.023	0.642	NaN	NaN	NaN	NaN	NaN	NaN	-1.041	0.692	0.249	NaN	NaN	NaN	-1.038	0.469	0.305	-1.167	0.355	0.245	-1.289	0.201	0.294
473	2.365	-1.184	1.08	0.453	NaN	NaN	NaN	-1.082	0.964	0.655	-1.049	0.734	0.683	-0.969	0.544	0.617	-0.978	0.475	0.624	-1.009	0.319	0.673	-1.06	0.111	0.628	-0.941	0.023	0.642	NaN	NaN	NaN	NaN	NaN	NaN	-1.037	0.691	0.25	NaN	NaN	NaN	-1.032	0.469	0.305	-1.161	0.356	0.245	-1.285	0.204	0.294
474	2.37	-1.184	1.08	0.454	NaN	NaN	NaN	-1.08	0.964	0.656	-1.047	0.734	0.683	-0.969	0.544	0.617	-0.978	0.475	0.624	-1.009	0.318	0.673	-1.06	0.111	0.628	-0.941	0.023	0.642	NaN	NaN	NaN	NaN	NaN	NaN	-1.034	0.692	0.25	NaN	NaN	NaN	-1.026	0.47	0.305	-1.156	0.358	0.245	-1.282	0.207	0.294
475	2.375	-1.183	1.08	0.454	NaN	NaN	NaN	-1.079	0.964	0.656	-1.046	0.734	0.684	-0.968	0.544	0.617	-0.978	0.475	0.624	-1.008	0.318	0.674	-1.06	0.111	0.628	-0.941	0.023	0.642	NaN	NaN	NaN	NaN	NaN	NaN	-1.031	0.692	0.25	NaN	NaN	NaN	-1.02	0.469	0.307	-1.15	0.358	0.245	-1.278	0.21	0.294
476	2.38	-1.182	1.08	0.455	NaN	NaN	NaN	-1.077	0.964	0.656	-1.045	0.734	0.684	-0.967	0.544	0.617	-0.978	0.475	0.624	-1.008	0.318	0.674	-1.06	0.111	0.628	-0.941	0.023	0.642	NaN	NaN	NaN	NaN	NaN	NaN	-1.026	0.691	0.25	NaN	NaN	NaN	-1.014	0.47	0.307	-1.144	0.359	0.245	-1.274	0.211	0.294
477	2.385	-1.18	1.08	0.455	NaN	NaN	NaN	-1.076	0.964	0.656	-1.044	0.735	0.684	-0.966	0.544	0.617	-0.977	0.475	0.624	-1.008	0.318	0.674	-1.059	0.111	0.628	-0.941	0.023	0.641	NaN	NaN	NaN	NaN	NaN	NaN	-1.024	0.692	0.25	NaN	NaN	NaN	-1.009	0.471	0.308	-1.139	0.36	0.245	-1.269	0.213	0.294
478	2.39	-1.179	1.08	0.455	NaN	NaN	NaN	-1.075	0.964	0.657	-1.043	0.735	0.685	-0.966	0.543	0.618	-0.977	0.475	0.624	-1.008	0.317	0.674	-1.059	0.111	0.628	-0.941	0.023	0.641	NaN	NaN	NaN	NaN	NaN	NaN	-1.021	0.693	0.25	NaN	NaN	NaN	-1.004	0.471	0.308	-1.134	0.362	0.246	-1.265	0.214	0.294
479	2.395	-1.179	1.08	0.456	NaN	NaN	NaN	-1.073	0.964	0.657	-1.042	0.735	0.685	-0.965	0.543	0.618	-0.978	0.476	0.625	-1.007	0.317	0.673	-1.059	0.111	0.628	-0.941	0.023	0.641	NaN	NaN	NaN	NaN	NaN	NaN	-1.018	0.693	0.25	NaN	NaN	NaN	-0.999	0.472	0.309	-1.129	0.362	0.246	-1.259	0.214	0.294
480	2.4	-1.178	1.08	0.456	NaN	NaN	NaN	-1.072	0.964	0.657	-1.041	0.735	0.685	-0.964	0.543	0.618	-0.979	0.478	0.626	-1.007	0.317	0.673	-1.059	0.111	0.628	-0.941	0.023	0.641	NaN	NaN	NaN	NaN	NaN	NaN	-1.014	0.692	0.251	NaN	NaN	NaN	-0.994	0.473	0.309	-1.124	0.363	0.246	-1.254	0.215	0.294
481	2.405	-1.176	1.08	0.456	NaN	NaN	NaN	-1.07	0.964	0.657	-1.04	0.735	0.686	-0.964	0.543	0.618	-0.979	0.478	0.626	-1.007	0.317	0.673	-1.059	0.111	0.628	-0.941	0.023	0.642	NaN	NaN	NaN	NaN	NaN	NaN	-1.012	0.693	0.25	NaN	NaN	NaN	-0.99	0.474	0.309	-1.119	0.364	0.246	-1.25	0.215	0.295
482	2.41	-1.175	1.08	0.457	NaN	NaN	NaN	-1.069	0.964	0.657	-1.039	0.735	0.686	-0.963	0.543	0.618	-0.978	0.478	0.627	-1.006	0.317	0.673	-1.059	0.111	0.628	-0.941	0.023	0.642	NaN	NaN	NaN	NaN	NaN	NaN	-1.009	0.694	0.25	NaN	NaN	NaN	-0.985	0.475	0.31	-1.114	0.365	0.247	-1.245	0.215	0.295
483	2.415	-1.174	1.08	0.457	NaN	NaN	NaN	-1.068	0.964	0.657	-1.038	0.735	0.686	-0.963	0.543	0.618	-0.978	0.478	0.627	-1.006	0.316	0.673	-1.059	0.111	0.628	-0.941	0.023	0.642	NaN	NaN	NaN	NaN	NaN	NaN	-1.007	0.694	0.25	NaN	NaN	NaN	-0.981	0.476	0.31	-1.109	0.365	0.246	-1.239	0.215	0.295
484	2.42	-1.173	1.08	0.457	NaN	NaN	NaN	-1.067	0.965	0.657	-1.037	0.736	0.686	-0.963	0.543	0.618	-0.977	0.477	0.627	-1.006	0.316	0.674	-1.059	0.111	0.628	-0.941	0.023	0.642	NaN	NaN	NaN	NaN	NaN	NaN	-1.003	0.694	0.251	NaN	NaN	NaN	-0.976	0.476	0.31	-1.104	0.365	0.247	-1.234	0.215	0.295
485	2.425	-1.172	1.08	0.457	NaN	NaN	NaN	-1.066	0.965	0.657	-1.036	0.736	0.686	-0.963	0.543	0.618	-0.974	0.474	0.626	-1.005	0.316	0.674	-1.059	0.111	0.628	-0.941	0.023	0.642	NaN	NaN	NaN	NaN	NaN	NaN	-1.001	0.694	0.251	NaN	NaN	NaN	-0.972	0.477	0.31	-1.099	0.365	0.247	-1.229	0.213	0.296
486	2.43	-1.171	1.08	0.458	NaN	NaN	NaN	-1.064	0.965	0.657	-1.036	0.736	0.686	-0.963	0.543	0.618	-0.973	0.473	0.626	-1.005	0.316	0.674	-1.059	0.111	0.628	-0.941	0.023	0.642	NaN	NaN	NaN	NaN	NaN	NaN	-0.999	0.694	0.251	NaN	NaN	NaN	-0.969	0.478	0.311	-1.094	0.365	0.247	-1.223	0.212	0.296
487	2.435	-1.17	1.08	0.458	NaN	NaN	NaN	-1.063	0.965	0.657	-1.035	0.736	0.686	-0.963	0.543	0.618	-0.973	0.473	0.626	-1.005	0.316	0.674	-1.059	0.111	0.628	-0.941	0.023	0.642	NaN	NaN	NaN	NaN	NaN	NaN	-0.997	0.695	0.251	NaN	NaN	NaN	-0.965	0.479	0.311	-1.09	0.364	0.247	-1.217	0.21	0.297
488	2.44	-1.169	1.08	0.458	NaN	NaN	NaN	-1.062	0.965	0.657	-1.034	0.736	0.686	-0.963	0.543	0.618	-0.973	0.473	0.626	-1.005	0.316	0.674	-1.059	0.111	0.628	-0.941	0.023	0.642	NaN	NaN	NaN	NaN	NaN	NaN	-0.996	0.696	0.251	NaN	NaN	NaN	-0.961	0.48	0.311	-1.085	0.363	0.248	-1.21	0.209	0.298
489	2.445	-1.168	1.08	0.459	NaN	NaN	NaN	-1.06	0.965	0.657	-1.033	0.736	0.686	-0.963	0.543	0.619	-0.973	0.473	0.626	-1.005	0.316	0.674	-1.059	0.111	0.628	-0.941	0.023	0.642	NaN	NaN	NaN	NaN	NaN	NaN	-0.994	0.696	0.25	NaN	NaN	NaN	-0.958	0.481	0.311	-1.08	0.362	0.248	-1.204	0.207	0.298
490	2.45	-1.167	1.08	0.459	NaN	NaN	NaN	-1.059	0.965	0.657	-1.032	0.736	0.686	-0.963	0.543	0.619	-0.973	0.473	0.626	-1.005	0.316	0.674	-1.059	0.111	0.628	-0.941	0.023	0.642	NaN	NaN	NaN	NaN	NaN	NaN	-0.993	0.697	0.25	NaN	NaN	NaN	-0.955	0.482	0.312	-1.075	0.362	0.249	-1.198	0.205	0.299
491	2.455	-1.166	1.081	0.459	NaN	NaN	NaN	-1.058	0.966	0.657	-1.032	0.737	0.686	-0.963	0.543	0.619	-0.973	0.473	0.626	-1.005	0.316	0.674	-1.059	0.111	0.628	-0.941	0.023	0.642	NaN	NaN	NaN	NaN	NaN	NaN	-0.992	0.698	0.251	NaN	NaN	NaN	-0.952	0.483	0.312	-1.071	0.362	0.249	-1.192	0.203	0.3
492	2.46	-1.165	1.081	0.459	NaN	NaN	NaN	-1.057	0.966	0.657	-1.031	0.737	0.686	-0.963	0.543	0.619	-0.973	0.473	0.626	-1.005	0.316	0.674	-1.059	0.111	0.628	-0.941	0.023	0.642	NaN	NaN	NaN	NaN	NaN	NaN	-0.991	0.699	0.251	NaN	NaN	NaN	-0.949	0.484	0.312	-1.067	0.361	0.25	-1.185	0.2	0.301
493	2.465	-1.163	1.081	0.459	NaN	NaN	NaN	-1.056	0.966	0.657	-1.031	0.737	0.686	-0.963	0.543	0.619	-0.973	0.473	0.626	-1.005	0.316	0.674	-1.059	0.111	0.628	-0.941	0.023	0.642	NaN	NaN	NaN	NaN	NaN	NaN	-0.99	0.699	0.251	NaN	NaN	NaN	-0.946	0.484	0.312	-1.062	0.36	0.25	-1.178	0.197	0.301
494	2.47	-1.162	1.082	0.459	NaN	NaN	NaN	-1.055	0.966	0.657	-1.03	0.738	0.686	-0.963	0.543	0.619	-0.973	0.473	0.626	-1.005	0.316	0.673	-1.059	0.111	0.628	-0.941	0.023	0.641	NaN	NaN	NaN	NaN	NaN	NaN	-0.989	0.7	0.251	NaN	NaN	NaN	-0.943	0.484	0.312	-1.058	0.359	0.251	-1.171	0.194	0.302
495	2.475	-1.161	1.082	0.459	NaN	NaN	NaN	-1.054	0.966	0.657	-1.03	0.738	0.686	-0.963	0.543	0.619	-0.973	0.473	0.626	-1.005	0.316	0.673	-1.059	0.111	0.628	-0.941	0.023	0.641	NaN	NaN	NaN	NaN	NaN	NaN	-0.988	0.7	0.251	NaN	NaN	NaN	-0.941	0.485	0.312	-1.054	0.357	0.251	-1.164	0.191	0.303
496	2.48	-1.16	1.082	0.459	NaN	NaN	NaN	-1.052	0.967	0.657	-1.029	0.738	0.686	-0.963	0.543	0.618	-0.973	0.473	0.626	-1.005	0.316	0.673	-1.059	0.111	0.628	-0.941	0.023	0.642	NaN	NaN	NaN	NaN	NaN	NaN	-0.985	0.7	0.252	NaN	NaN	NaN	-0.938	0.485	0.312	-1.05	0.356	0.251	-1.157	0.187	0.304
497	2.485	-1.158	1.083	0.459	NaN	NaN	NaN	-1.051	0.967	0.657	-1.028	0.738	0.686	-0.962	0.543	0.618	-0.973	0.473	0.626	-1.005	0.315	0.673	-1.059	0.111	0.628	-0.941	0.023	0.642	NaN	NaN	NaN	NaN	NaN	NaN	-0.984	0.7	0.252	NaN	NaN	NaN	-0.936	0.485	0.311	-1.047	0.355	0.252	-1.15	0.184	0.305
498	2.49	-1.157	1.083	0.459	NaN	NaN	NaN	-1.05	0.967	0.656	-1.028	0.738	0.686	-0.962	0.543	0.618	-0.973	0.473	0.626	-1.005	0.315	0.673	-1.059	0.111	0.628	-0.941	0.023	0.642	NaN	NaN	NaN	NaN	NaN	NaN	-0.982	0.7	0.252	NaN	NaN	NaN	-0.933	0.485	0.311	-1.043	0.353	0.252	-1.142	0.181	0.306
499	2.495	-1.156	1.084	0.459	NaN	NaN	NaN	-1.049	0.967	0.656	-1.027	0.738	0.685	-0.962	0.543	0.618	-0.973	0.473	0.626	-1.005	0.315	0.673	-1.059	0.111	0.628	-0.941	0.023	0.642	NaN	NaN	NaN	NaN	NaN	NaN	-0.981	0.701	0.252	NaN	NaN	NaN	-0.931	0.486	0.311	-1.039	0.351	0.252	-1.135	0.177	0.306
500	2.5	-1.155	1.084	0.459	NaN	NaN	NaN	-1.048	0.967	0.656	-1.027	0.739	0.685	-0.962	0.543	0.618	-0.973	0.473	0.626	-1.005	0.315	0.673	-1.059	0.111	0.628	-0.941	0.023	0.642	NaN	NaN	NaN	NaN	NaN	NaN	-0.98	0.701	0.251	NaN	NaN	NaN	-0.929	0.486	0.31	-1.036	0.35	0.252	-1.127	0.174	0.307
501	2.505	-1.154	1.085	0.458	NaN	NaN	NaN	-1.047	0.967	0.656	-1.026	0.739	0.685	-0.962	0.543	0.618	-0.973	0.473	0.626	-1.005	0.315	0.673	-1.059	0.111	0.628	-0.941	0.023	0.642	NaN	NaN	NaN	NaN	NaN	NaN	-0.979	0.702	0.251	NaN	NaN	NaN	-0.928	0.487	0.31	-1.032	0.348	0.253	-1.12	0.171	0.308
502	2.51	-1.152	1.085	0.458	NaN	NaN	NaN	-1.046	0.968	0.656	-1.026	0.739	0.685	-0.962	0.543	0.618	-0.973	0.473	0.626	-1.005	0.315	0.673	-1.059	0.11	0.628	-0.941	0.023	0.642	NaN	NaN	NaN	NaN	NaN	NaN	-0.978	0.702	0.251	NaN	NaN	NaN	-0.926	0.487	0.31	-1.029	0.346	0.253	-1.113	0.167	0.309
503	2.515	-1.151	1.086	0.458	NaN	NaN	NaN	-1.045	0.968	0.656	-1.025	0.74	0.685	-0.962	0.543	0.618	-0.973	0.473	0.626	-1.005	0.315	0.673	-1.059	0.11	0.628	-0.941	0.023	0.642	NaN	NaN	NaN	NaN	NaN	NaN	-0.976	0.703	0.25	NaN	NaN	NaN	-0.925	0.487	0.31	-1.025	0.345	0.253	-1.105	0.164	0.309
504	2.52	-1.15	1.086	0.457	NaN	NaN	NaN	-1.044	0.968	0.655	-1.025	0.74	0.685	-0.962	0.543	0.618	-0.973	0.473	0.626	-1.006	0.315	0.673	-1.059	0.11	0.628	-0.941	0.023	0.642	NaN	NaN	NaN	NaN	NaN	NaN	-0.975	0.703	0.25	NaN	NaN	NaN	-0.923	0.488	0.309	-1.021	0.343	0.253	-1.097	0.16	0.31
505	2.525	-1.148	1.087	0.457	NaN	NaN	NaN	-1.043	0.968	0.655	-1.024	0.74	0.685	-0.962	0.543	0.618	-0.974	0.474	0.626	-1.006	0.316	0.673	-1.059	0.11	0.628	-0.941	0.023	0.642	NaN	NaN	NaN	NaN	NaN	NaN	-0.974	0.704	0.249	NaN	NaN	NaN	-0.922	0.488	0.309	-1.017	0.341	0.253	-1.089	0.157	0.31
506	2.53	-1.147	1.087	0.457	NaN	NaN	NaN	-1.042	0.969	0.655	-1.024	0.74	0.684	-0.962	0.543	0.618	-0.977	0.477	0.626	-1.006	0.316	0.673	-1.059	0.11	0.628	-0.941	0.023	0.642	NaN	NaN	NaN	NaN	NaN	NaN	-0.972	0.704	0.249	NaN	NaN	NaN	-0.92	0.488	0.309	-1.013	0.339	0.254	-1.08	0.153	0.311
507	2.535	-1.146	1.087	0.457	NaN	NaN	NaN	-1.041	0.969	0.654	-1.023	0.741	0.684	-0.962	0.543	0.618	-0.977	0.478	0.627	-1.006	0.316	0.673	-1.059	0.11	0.628	-0.941	0.023	0.642	NaN	NaN	NaN	NaN	NaN	NaN	-0.971	0.705	0.248	NaN	NaN	NaN	-0.919	0.488	0.309	-1.009	0.337	0.254	-1.072	0.15	0.312
508	2.54	-1.144	1.087	0.456	NaN	NaN	NaN	-1.04	0.969	0.654	-1.023	0.741	0.684	-0.961	0.543	0.618	-0.977	0.478	0.627	-1.006	0.316	0.673	-1.059	0.11	0.628	-0.941	0.023	0.642	NaN	NaN	NaN	NaN	NaN	NaN	-0.97	0.705	0.248	NaN	NaN	NaN	-0.917	0.488	0.309	-1.005	0.336	0.253	-1.065	0.147	0.312
509	2.545	-1.143	1.088	0.456	NaN	NaN	NaN	-1.038	0.969	0.654	-1.022	0.741	0.683	-0.961	0.543	0.618	-0.977	0.478	0.626	-1.006	0.316	0.673	-1.059	0.11	0.628	-0.941	0.023	0.642	NaN	NaN	NaN	NaN	NaN	NaN	-0.969	0.705	0.247	NaN	NaN	NaN	-0.916	0.488	0.309	-1	0.334	0.253	-1.057	0.144	0.312
510	2.55	-1.142	1.088	0.456	NaN	NaN	NaN	-1.037	0.969	0.653	-1.021	0.741	0.683	-0.961	0.543	0.617	-0.977	0.478	0.626	-1.006	0.316	0.673	-1.059	0.11	0.628	-0.941	0.023	0.642	NaN	NaN	NaN	NaN	NaN	NaN	-0.968	0.706	0.247	NaN	NaN	NaN	-0.915	0.488	0.309	-0.996	0.332	0.253	-1.048	0.141	0.313
511	2.555	-1.14	1.088	0.455	NaN	NaN	NaN	-1.036	0.97	0.653	-1.02	0.741	0.683	-0.961	0.544	0.617	-0.976	0.478	0.626	-1.006	0.316	0.673	-1.059	0.11	0.628	-0.941	0.023	0.642	NaN	NaN	NaN	NaN	NaN	NaN	-0.966	0.706	0.246	NaN	NaN	NaN	-0.914	0.488	0.309	-0.991	0.33	0.253	-1.041	0.138	0.313
512	2.56	-1.139	1.089	0.455	NaN	NaN	NaN	-1.035	0.97	0.652	-1.02	0.741	0.682	-0.961	0.544	0.617	-0.976	0.477	0.626	-1.006	0.316	0.673	-1.059	0.11	0.628	-0.941	0.023	0.642	NaN	NaN	NaN	NaN	NaN	NaN	-0.965	0.706	0.246	NaN	NaN	NaN	-0.913	0.487	0.309	-0.987	0.328	0.253	-1.033	0.135	0.314
513	2.565	-1.138	1.089	0.454	NaN	NaN	NaN	-1.034	0.97	0.652	-1.019	0.742	0.682	-0.961	0.543	0.617	-0.976	0.477	0.626	-1.006	0.316	0.673	-1.059	0.11	0.628	-0.941	0.023	0.642	NaN	NaN	NaN	NaN	NaN	NaN	-0.965	0.707	0.245	NaN	NaN	NaN	-0.912	0.487	0.309	-0.982	0.326	0.253	-1.026	0.133	0.314
514	2.57	-1.136	1.089	0.454	NaN	NaN	NaN	-1.032	0.97	0.651	-1.019	0.742	0.682	-0.96	0.543	0.617	-0.976	0.478	0.625	-1.006	0.316	0.672	-1.059	0.111	0.628	-0.941	0.023	0.642	NaN	NaN	NaN	NaN	NaN	NaN	-0.965	0.707	0.244	NaN	NaN	NaN	-0.911	0.487	0.308	-0.978	0.324	0.253	-1.018	0.13	0.314
515	2.575	-1.135	1.089	0.453	NaN	NaN	NaN	-1.031	0.97	0.651	-1.018	0.742	0.681	-0.96	0.543	0.616	-0.976	0.478	0.625	-1.006	0.316	0.672	-1.059	0.111	0.628	-0.941	0.023	0.642	NaN	NaN	NaN	NaN	NaN	NaN	-0.965	0.707	0.243	NaN	NaN	NaN	-0.911	0.487	0.308	-0.974	0.323	0.253	-1.011	0.128	0.314
516	2.58	-1.134	1.089	0.452	NaN	NaN	NaN	-1.03	0.971	0.65	-1.017	0.742	0.681	-0.959	0.543	0.615	-0.975	0.477	0.624	-1.006	0.316	0.672	-1.059	0.111	0.628	-0.941	0.023	0.642	NaN	NaN	NaN	NaN	NaN	NaN	-0.964	0.706	0.243	NaN	NaN	NaN	-0.91	0.486	0.308	-0.97	0.321	0.253	-1.004	0.126	0.314
517	2.585	-1.132	1.089	0.452	NaN	NaN	NaN	-1.029	0.971	0.65	-1.016	0.742	0.68	-0.959	0.542	0.615	-0.974	0.476	0.623	-1.006	0.316	0.672	-1.059	0.111	0.627	-0.941	0.023	0.642	NaN	NaN	NaN	NaN	NaN	NaN	-0.962	0.705	0.243	NaN	NaN	NaN	-0.908	0.485	0.308	-0.966	0.319	0.253	-0.997	0.124	0.315
518	2.59	-1.131	1.09	0.451	NaN	NaN	NaN	-1.028	0.971	0.649	-1.015	0.743	0.68	-0.958	0.542	0.614	-0.974	0.476	0.622	-1.005	0.316	0.672	-1.059	0.111	0.627	-0.941	0.023	0.642	NaN	NaN	NaN	NaN	NaN	NaN	-0.962	0.704	0.242	NaN	NaN	NaN	-0.907	0.484	0.308	-0.962	0.318	0.253	-0.991	0.122	0.315
519	2.595	-1.13	1.09	0.45	NaN	NaN	NaN	-1.027	0.971	0.648	-1.014	0.743	0.679	-0.957	0.542	0.613	-0.973	0.476	0.622	-1.005	0.316	0.671	-1.059	0.111	0.627	-0.941	0.023	0.642	NaN	NaN	NaN	NaN	NaN	NaN	-0.961	0.704	0.242	NaN	NaN	NaN	-0.906	0.484	0.308	-0.959	0.317	0.253	-0.985	0.121	0.315
520	2.6	-1.128	1.09	0.45	NaN	NaN	NaN	-1.025	0.971	0.648	-1.013	0.742	0.679	-0.956	0.542	0.613	-0.973	0.476	0.622	-1.005	0.316	0.671	-1.059	0.111	0.627	-0.941	0.023	0.642	NaN	NaN	NaN	NaN	NaN	NaN	-0.961	0.704	0.242	NaN	NaN	NaN	-0.905	0.484	0.308	-0.956	0.315	0.253	-0.979	0.12	0.316
521	2.605	-1.127	1.09	0.449	NaN	NaN	NaN	-1.024	0.971	0.647	-1.012	0.742	0.678	-0.956	0.542	0.612	-0.972	0.476	0.622	-1.003	0.315	0.67	-1.059	0.111	0.627	-0.941	0.023	0.642	NaN	NaN	NaN	NaN	NaN	NaN	-0.96	0.704	0.241	NaN	NaN	NaN	-0.904	0.484	0.308	-0.953	0.314	0.253	-0.974	0.119	0.316
522	2.61	-1.125	1.089	0.448	NaN	NaN	NaN	-1.023	0.971	0.646	-1.011	0.742	0.678	-0.955	0.542	0.612	-0.972	0.476	0.621	-1.003	0.315	0.67	-1.059	0.111	0.627	-0.941	0.023	0.642	NaN	NaN	NaN	NaN	NaN	NaN	-0.96	0.704	0.241	NaN	NaN	NaN	-0.904	0.484	0.308	-0.95	0.313	0.253	-0.969	0.118	0.316
523	2.615	-1.124	1.089	0.447	NaN	NaN	NaN	-1.022	0.971	0.646	-1.01	0.742	0.677	-0.955	0.542	0.612	-0.971	0.477	0.622	-1.004	0.316	0.67	-1.059	0.111	0.627	-0.941	0.023	0.642	NaN	NaN	NaN	NaN	NaN	NaN	-0.96	0.704	0.241	NaN	NaN	NaN	-0.903	0.483	0.307	-0.947	0.312	0.253	-0.965	0.117	0.317
524	2.62	-1.122	1.089	0.446	NaN	NaN	NaN	-1.021	0.971	0.645	-1.009	0.742	0.677	-0.954	0.542	0.612	-0.971	0.477	0.622	-1.003	0.316	0.67	-1.059	0.111	0.626	-0.941	0.023	0.641	NaN	NaN	NaN	NaN	NaN	NaN	-0.959	0.704	0.24	NaN	NaN	NaN	-0.903	0.483	0.307	-0.945	0.311	0.254	-0.963	0.117	0.316
525	2.625	-1.121	1.089	0.445	NaN	NaN	NaN	-1.019	0.971	0.644	-1.008	0.742	0.676	-0.953	0.542	0.612	-0.971	0.478	0.621	-1.003	0.316	0.669	-1.059	0.111	0.626	-0.941	0.023	0.641	NaN	NaN	NaN	NaN	NaN	NaN	-0.958	0.703	0.24	NaN	NaN	NaN	-0.902	0.482	0.306	-0.943	0.311	0.254	-0.96	0.117	0.316
526	2.63	-1.12	1.089	0.444	NaN	NaN	NaN	-1.018	0.971	0.643	-1.006	0.742	0.675	-0.952	0.543	0.611	-0.968	0.476	0.62	-1.002	0.317	0.669	-1.058	0.111	0.626	-0.941	0.023	0.641	NaN	NaN	NaN	NaN	NaN	NaN	-0.957	0.703	0.239	NaN	NaN	NaN	-0.901	0.481	0.306	-0.941	0.31	0.254	-0.957	0.115	0.316
527	2.635	-1.118	1.089	0.443	NaN	NaN	NaN	-1.017	0.971	0.643	-1.005	0.742	0.675	-0.951	0.543	0.611	-0.965	0.474	0.619	-1.002	0.317	0.668	-1.058	0.112	0.626	-0.941	0.023	0.641	NaN	NaN	NaN	NaN	NaN	NaN	-0.956	0.703	0.238	NaN	NaN	NaN	-0.899	0.48	0.307	-0.94	0.309	0.253	-0.956	0.114	0.316
528	2.64	-1.117	1.088	0.442	NaN	NaN	NaN	-1.016	0.971	0.642	-1.003	0.742	0.674	-0.95	0.543	0.611	-0.963	0.473	0.618	-1.001	0.317	0.668	-1.058	0.112	0.626	-0.941	0.023	0.641	NaN	NaN	NaN	NaN	NaN	NaN	-0.955	0.702	0.238	NaN	NaN	NaN	-0.898	0.48	0.307	-0.939	0.309	0.253	-0.955	0.114	0.316
529	2.645	-1.115	1.088	0.44	NaN	NaN	NaN	-1.015	0.971	0.641	-1.002	0.742	0.674	NaN	NaN	NaN	-0.962	0.473	0.618	-1	0.317	0.668	-1.059	0.112	0.626	-0.941	0.023	0.641	NaN	NaN	NaN	NaN	NaN	NaN	-0.954	0.702	0.238	NaN	NaN	NaN	-0.897	0.479	0.307	-0.939	0.309	0.253	-0.955	0.114	0.316
530	2.65	-1.114	1.087	0.439	NaN	NaN	NaN	-1.014	0.971	0.641	-1.001	0.741	0.673	-0.944	0.54	0.609	-0.961	0.473	0.618	-0.999	0.317	0.668	-1.059	0.112	0.626	-0.941	0.023	0.641	NaN	NaN	NaN	NaN	NaN	NaN	-0.952	0.701	0.238	NaN	NaN	NaN	-0.897	0.479	0.307	-0.938	0.308	0.252	-0.955	0.113	0.316
531	2.655	-1.112	1.087	0.438	NaN	NaN	NaN	-1.013	0.971	0.64	-0.999	0.741	0.672	-0.943	0.539	0.608	-0.96	0.473	0.617	-0.998	0.316	0.668	-1.059	0.112	0.626	-0.941	0.023	0.641	NaN	NaN	NaN	NaN	NaN	NaN	-0.95	0.7	0.238	NaN	NaN	NaN	-0.897	0.479	0.307	-0.938	0.308	0.252	-0.956	0.113	0.316
532	2.66	-1.111	1.086	0.437	NaN	NaN	NaN	-1.012	0.97	0.639	-0.997	0.74	0.672	-0.941	0.54	0.607	-0.959	0.474	0.617	-0.997	0.316	0.668	-1.059	0.112	0.626	-0.941	0.023	0.641	NaN	NaN	NaN	NaN	NaN	NaN	-0.949	0.7	0.238	NaN	NaN	NaN	-0.896	0.478	0.307	-0.938	0.308	0.252	-0.956	0.112	0.316
533	2.665	-1.109	1.086	0.435	NaN	NaN	NaN	-1.011	0.97	0.638	-0.996	0.74	0.671	-0.94	0.54	0.607	-0.958	0.474	0.617	-0.997	0.316	0.667	-1.059	0.112	0.626	-0.941	0.023	0.641	NaN	NaN	NaN	NaN	NaN	NaN	-0.947	0.699	0.237	NaN	NaN	NaN	-0.894	0.477	0.307	-0.938	0.307	0.252	-0.956	0.112	0.316
534	2.67	-1.108	1.086	0.434	NaN	NaN	NaN	-1.009	0.969	0.637	-0.995	0.74	0.67	-0.939	0.54	0.607	-0.957	0.475	0.617	-0.995	0.316	0.667	-1.059	0.112	0.626	-0.941	0.023	0.641	NaN	NaN	NaN	NaN	NaN	NaN	-0.945	0.698	0.237	NaN	NaN	NaN	-0.893	0.475	0.307	-0.938	0.306	0.252	-0.956	0.112	0.315
535	2.675	-1.107	1.085	0.433	NaN	NaN	NaN	-1.009	0.969	0.637	-0.993	0.74	0.67	-0.938	0.54	0.607	-0.955	0.473	0.616	-0.994	0.315	0.666	-1.058	0.112	0.625	-0.941	0.023	0.641	NaN	NaN	NaN	NaN	NaN	NaN	-0.943	0.697	0.236	NaN	NaN	NaN	-0.892	0.475	0.306	-0.937	0.305	0.252	-0.956	0.112	0.315
536	2.68	-1.105	1.085	0.431	NaN	NaN	NaN	-1.008	0.969	0.636	-0.992	0.74	0.669	-0.936	0.539	0.607	-0.952	0.471	0.615	-0.993	0.315	0.666	-1.057	0.112	0.625	-0.941	0.023	0.641	NaN	NaN	NaN	NaN	NaN	NaN	-0.941	0.697	0.236	NaN	NaN	NaN	-0.891	0.474	0.306	-0.936	0.304	0.252	-0.956	0.112	0.315
537	2.685	-1.103	1.084	0.43	NaN	NaN	NaN	-1.007	0.968	0.635	-0.991	0.739	0.669	-0.934	0.539	0.607	-0.95	0.471	0.615	-0.992	0.316	0.666	-1.057	0.112	0.625	-0.941	0.023	0.641	NaN	NaN	NaN	NaN	NaN	NaN	-0.94	0.697	0.236	NaN	NaN	NaN	-0.891	0.474	0.306	-0.935	0.304	0.251	-0.956	0.112	0.315
538	2.69	-1.102	1.084	0.428	NaN	NaN	NaN	-1.006	0.968	0.634	-0.99	0.739	0.668	-0.932	0.538	0.606	-0.949	0.471	0.614	-0.992	0.316	0.666	-1.057	0.113	0.625	-0.941	0.023	0.641	NaN	NaN	NaN	NaN	NaN	NaN	-0.938	0.697	0.235	NaN	NaN	NaN	-0.891	0.474	0.305	-0.934	0.303	0.251	-0.956	0.112	0.315
539	2.695	-1.1	1.083	0.427	NaN	NaN	NaN	-1.005	0.967	0.633	-0.989	0.739	0.667	-0.93	0.537	0.605	-0.948	0.471	0.613	-0.991	0.316	0.666	-1.057	0.113	0.625	-0.941	0.023	0.641	NaN	NaN	NaN	NaN	NaN	NaN	-0.936	0.697	0.234	NaN	NaN	NaN	-0.89	0.474	0.305	-0.933	0.303	0.251	-0.956	0.111	0.315
540	2.7	-1.099	1.083	0.426	NaN	NaN	NaN	-1.005	0.967	0.632	-0.988	0.738	0.666	-0.929	0.537	0.604	-0.947	0.471	0.613	-0.991	0.317	0.666	-1.057	0.113	0.625	-0.941	0.024	0.641	NaN	NaN	NaN	NaN	NaN	NaN	-0.935	0.697	0.234	NaN	NaN	NaN	-0.889	0.474	0.304	-0.931	0.303	0.25	-0.956	0.111	0.315
541	2.705	-1.097	1.083	0.425	NaN	NaN	NaN	-1.004	0.967	0.631	-0.987	0.738	0.665	-0.928	0.537	0.603	-0.946	0.471	0.613	-0.991	0.317	0.665	-1.057	0.113	0.624	-0.941	0.024	0.641	NaN	NaN	NaN	NaN	NaN	NaN	-0.933	0.697	0.233	NaN	NaN	NaN	-0.889	0.474	0.304	-0.93	0.303	0.25	-0.956	0.111	0.315
542	2.71	-1.096	1.082	0.423	NaN	NaN	NaN	-1.003	0.966	0.63	-0.986	0.738	0.665	-0.927	0.537	0.603	-0.945	0.471	0.613	-0.99	0.317	0.665	-1.057	0.113	0.624	-0.941	0.024	0.641	NaN	NaN	NaN	NaN	NaN	NaN	-0.932	0.697	0.232	NaN	NaN	NaN	-0.888	0.474	0.303	-0.93	0.303	0.25	-0.955	0.111	0.314
543	2.715	-1.095	1.082	0.422	NaN	NaN	NaN	-1.002	0.966	0.629	-0.985	0.738	0.664	-0.926	0.537	0.603	-0.944	0.472	0.613	-0.989	0.317	0.664	-1.057	0.114	0.624	-0.941	0.024	0.641	NaN	NaN	NaN	NaN	NaN	NaN	-0.931	0.697	0.231	NaN	NaN	NaN	-0.887	0.474	0.303	-0.93	0.303	0.25	-0.955	0.11	0.314
544	2.72	-1.093	1.082	0.421	NaN	NaN	NaN	-1	0.966	0.628	NaN	NaN	NaN	-0.925	0.537	0.603	-0.943	0.471	0.612	-0.989	0.317	0.664	-1.057	0.115	0.623	-0.941	0.025	0.641	NaN	NaN	NaN	NaN	NaN	NaN	NaN	NaN	NaN	NaN	NaN	NaN	-0.885	0.474	0.302	-0.929	0.303	0.249	-0.955	0.11	0.314
545	2.725	-1.092	1.082	0.42	NaN	NaN	NaN	-1	0.966	0.628	-0.983	0.737	0.662	-0.924	0.537	0.603	-0.943	0.472	0.612	-0.988	0.317	0.663	-1.057	0.115	0.623	-0.942	0.025	0.641	NaN	NaN	NaN	NaN	NaN	NaN	-0.927	0.698	0.229	-0.863	0.551	0.31	-0.883	0.474	0.302	-0.928	0.302	0.248	-0.954	0.11	0.314
546	2.73	-1.091	1.081	0.419	NaN	NaN	NaN	-0.999	0.966	0.627	-0.982	0.737	0.661	-0.924	0.537	0.603	-0.942	0.472	0.611	-0.988	0.317	0.663	-1.057	0.115	0.623	-0.942	0.025	0.641	NaN	NaN	NaN	NaN	NaN	NaN	-0.926	0.698	0.229	-0.862	0.551	0.31	-0.882	0.473	0.302	-0.927	0.302	0.248	-0.954	0.11	0.314
547	2.735	-1.089	1.081	0.418	NaN	NaN	NaN	-0.998	0.965	0.626	-0.981	0.737	0.661	-0.922	0.537	0.602	-0.941	0.471	0.611	-0.987	0.317	0.663	-1.058	0.115	0.623	-0.942	0.025	0.641	NaN	NaN	NaN	NaN	NaN	NaN	-0.924	0.698	0.228	-0.861	0.551	0.309	-0.881	0.473	0.301	-0.926	0.302	0.247	-0.954	0.11	0.313
548	2.74	-1.088	1.081	0.417	NaN	NaN	NaN	-0.997	0.965	0.625	-0.98	0.738	0.66	-0.92	0.536	0.601	-0.938	0.469	0.61	-0.987	0.317	0.662	-1.058	0.115	0.623	-0.942	0.025	0.641	NaN	NaN	NaN	NaN	NaN	NaN	-0.923	0.699	0.227	-0.86	0.552	0.309	-0.879	0.472	0.301	-0.926	0.302	0.247	-0.954	0.11	0.313
549	2.745	-1.087	1.081	0.416	NaN	NaN	NaN	-0.995	0.964	0.624	-0.979	0.737	0.659	-0.919	0.536	0.601	-0.936	0.468	0.609	-0.986	0.318	0.662	-1.057	0.115	0.623	-0.942	0.025	0.641	NaN	NaN	NaN	NaN	NaN	NaN	-0.921	0.698	0.226	-0.859	0.552	0.308	-0.878	0.472	0.301	-0.925	0.302	0.246	-0.954	0.11	0.313
550	2.75	-1.086	1.081	0.415	NaN	NaN	NaN	-0.994	0.965	0.623	-0.979	0.737	0.658	-0.917	0.535	0.6	-0.936	0.468	0.608	-0.985	0.318	0.662	-1.056	0.115	0.623	-0.942	0.025	0.641	NaN	NaN	NaN	NaN	NaN	NaN	-0.918	0.697	0.226	NaN	NaN	NaN	-0.878	0.472	0.3	-0.925	0.301	0.246	-0.954	0.11	0.313
551	2.755	-1.084	1.081	0.414	NaN	NaN	NaN	-0.993	0.965	0.622	-0.978	0.737	0.657	-0.916	0.535	0.599	-0.935	0.469	0.608	-0.985	0.318	0.661	-1.056	0.116	0.622	-0.942	0.025	0.641	NaN	NaN	NaN	NaN	NaN	NaN	-0.916	0.697	0.226	NaN	NaN	NaN	-0.877	0.471	0.3	-0.924	0.301	0.246	-0.954	0.11	0.313
552	2.76	-1.083	1.08	0.413	NaN	NaN	NaN	-0.992	0.965	0.621	-0.977	0.737	0.656	-0.915	0.535	0.598	-0.934	0.469	0.608	-0.984	0.319	0.661	-1.056	0.116	0.622	-0.942	0.025	0.641	NaN	NaN	NaN	NaN	NaN	NaN	-0.914	0.696	0.225	NaN	NaN	NaN	-0.876	0.471	0.299	-0.923	0.3	0.246	-0.954	0.109	0.312
553	2.765	-1.081	1.08	0.411	NaN	NaN	NaN	-0.991	0.965	0.621	-0.976	0.737	0.656	-0.914	0.535	0.598	-0.933	0.469	0.607	-0.984	0.319	0.661	-1.056	0.116	0.622	-0.942	0.025	0.641	NaN	NaN	NaN	NaN	NaN	NaN	-0.913	0.696	0.225	NaN	NaN	NaN	-0.875	0.471	0.298	-0.922	0.3	0.245	-0.954	0.109	0.312
554	2.77	-1.08	1.08	0.41	NaN	NaN	NaN	-0.99	0.965	0.62	-0.975	0.737	0.655	-0.914	0.536	0.597	-0.932	0.469	0.606	-0.983	0.319	0.66	-1.055	0.116	0.622	-0.942	0.025	0.641	NaN	NaN	NaN	NaN	NaN	NaN	-0.911	0.696	0.225	NaN	NaN	NaN	-0.874	0.47	0.298	-0.921	0.299	0.245	-0.953	0.109	0.312
555	2.775	-1.079	1.08	0.409	NaN	NaN	NaN	-0.989	0.965	0.619	-0.974	0.737	0.654	-0.913	0.536	0.597	-0.932	0.469	0.606	-0.982	0.319	0.66	-1.055	0.117	0.622	-0.942	0.026	0.641	NaN	NaN	NaN	NaN	NaN	NaN	-0.91	0.696	0.224	NaN	NaN	NaN	-0.874	0.47	0.297	-0.92	0.299	0.245	-0.953	0.109	0.312
556	2.78	-1.078	1.08	0.408	NaN	NaN	NaN	-0.988	0.965	0.618	-0.973	0.737	0.653	-0.912	0.536	0.596	-0.931	0.47	0.605	-0.981	0.32	0.659	-1.055	0.117	0.621	-0.942	0.026	0.641	NaN	NaN	NaN	NaN	NaN	NaN	-0.909	0.696	0.223	-0.849	0.549	0.306	-0.873	0.47	0.297	-0.92	0.299	0.245	-0.953	0.109	0.312
557	2.785	-1.077	1.08	0.407	NaN	NaN	NaN	-0.986	0.964	0.617	-0.971	0.736	0.652	-0.91	0.536	0.595	-0.93	0.47	0.604	-0.98	0.32	0.658	-1.055	0.117	0.621	-0.942	0.026	0.641	NaN	NaN	NaN	NaN	NaN	NaN	-0.907	0.696	0.222	-0.849	0.549	0.306	-0.872	0.47	0.297	-0.919	0.299	0.245	-0.953	0.109	0.312
558	2.79	-1.075	1.08	0.406	NaN	NaN	NaN	-0.985	0.964	0.617	-0.97	0.736	0.651	-0.909	0.536	0.594	-0.927	0.469	0.602	-0.98	0.32	0.657	-1.055	0.117	0.62	-0.942	0.026	0.641	NaN	NaN	NaN	NaN	NaN	NaN	-0.906	0.696	0.222	-0.848	0.549	0.305	-0.871	0.47	0.297	-0.918	0.298	0.246	-0.953	0.109	0.312
559	2.795	-1.074	1.079	0.405	NaN	NaN	NaN	-0.984	0.964	0.616	-0.969	0.737	0.65	-0.907	0.535	0.593	-0.926	0.469	0.601	-0.978	0.32	0.656	-1.054	0.117	0.62	-0.942	0.026	0.641	NaN	NaN	NaN	NaN	NaN	NaN	-0.905	0.695	0.222	-0.848	0.549	0.305	-0.87	0.47	0.298	-0.918	0.298	0.246	-0.953	0.109	0.312
560	2.8	-1.072	1.079	0.405	NaN	NaN	NaN	-0.982	0.964	0.615	-0.968	0.737	0.649	-0.905	0.535	0.591	-0.925	0.469	0.6	-0.977	0.321	0.655	-1.053	0.118	0.619	-0.942	0.026	0.641	NaN	NaN	NaN	NaN	NaN	NaN	-0.904	0.695	0.222	-0.848	0.549	0.305	-0.869	0.47	0.298	-0.917	0.298	0.246	-0.953	0.109	0.312
561	2.805	-1.071	1.079	0.404	NaN	NaN	NaN	-0.981	0.964	0.614	-0.966	0.737	0.649	-0.904	0.535	0.59	-0.923	0.469	0.6	-0.977	0.321	0.655	-1.053	0.118	0.618	-0.942	0.026	0.641	NaN	NaN	NaN	NaN	NaN	NaN	-0.902	0.694	0.222	NaN	NaN	NaN	-0.867	0.469	0.298	-0.916	0.298	0.246	-0.953	0.109	0.312
562	2.81	-1.07	1.079	0.403	NaN	NaN	NaN	-0.98	0.964	0.614	-0.964	0.737	0.648	-0.903	0.536	0.59	-0.922	0.47	0.599	-0.975	0.321	0.654	-1.052	0.117	0.618	-0.943	0.027	0.64	NaN	NaN	NaN	NaN	NaN	NaN	-0.901	0.694	0.221	NaN	NaN	NaN	-0.867	0.469	0.298	-0.915	0.297	0.246	-0.953	0.109	0.312
563	2.815	-1.069	1.079	0.402	NaN	NaN	NaN	-0.979	0.964	0.613	-0.962	0.737	0.647	-0.901	0.536	0.589	-0.921	0.47	0.598	-0.974	0.322	0.653	-1.052	0.118	0.617	-0.943	0.027	0.64	NaN	NaN	NaN	NaN	NaN	NaN	-0.9	0.694	0.221	NaN	NaN	NaN	-0.866	0.469	0.298	-0.914	0.297	0.246	-0.953	0.109	0.312
564	2.82	-1.068	1.079	0.401	NaN	NaN	NaN	-0.978	0.965	0.612	-0.961	0.737	0.646	-0.9	0.536	0.589	-0.919	0.47	0.597	-0.973	0.322	0.652	-1.053	0.12	0.616	-0.943	0.026	0.64	NaN	NaN	NaN	NaN	NaN	NaN	-0.899	0.693	0.221	NaN	NaN	NaN	-0.866	0.469	0.298	-0.913	0.297	0.246	-0.952	0.109	0.312
565	2.825	-1.067	1.078	0.4	NaN	NaN	NaN	-0.977	0.965	0.612	-0.958	0.737	0.646	-0.898	0.537	0.588	-0.918	0.47	0.596	-0.972	0.322	0.651	-1.052	0.12	0.615	-0.943	0.026	0.64	NaN	NaN	NaN	NaN	NaN	NaN	-0.898	0.693	0.221	NaN	NaN	NaN	-0.865	0.469	0.298	-0.913	0.297	0.247	-0.952	0.109	0.312
566	2.83	-1.065	1.078	0.399	NaN	NaN	NaN	-0.976	0.965	0.611	-0.956	0.737	0.645	-0.896	0.537	0.586	-0.916	0.469	0.595	-0.971	0.323	0.65	-1.052	0.12	0.613	-0.944	0.027	0.64	NaN	NaN	NaN	NaN	NaN	NaN	-0.898	0.693	0.221	NaN	NaN	NaN	-0.865	0.469	0.298	-0.912	0.297	0.247	-0.952	0.109	0.313
567	2.835	-1.064	1.078	0.398	NaN	NaN	NaN	-0.974	0.965	0.611	-0.955	0.737	0.644	-0.895	0.537	0.585	-0.914	0.469	0.593	-0.971	0.323	0.649	-1.051	0.12	0.612	-0.944	0.027	0.64	NaN	NaN	NaN	NaN	NaN	NaN	-0.897	0.693	0.22	NaN	NaN	NaN	-0.863	0.469	0.298	-0.912	0.297	0.247	-0.952	0.109	0.313
568	2.84	-1.063	1.078	0.398	NaN	NaN	NaN	-0.974	0.965	0.61	-0.953	0.737	0.643	-0.892	0.536	0.584	-0.913	0.47	0.593	-0.97	0.323	0.648	-1.051	0.121	0.611	-0.944	0.027	0.64	NaN	NaN	NaN	NaN	NaN	NaN	-0.896	0.693	0.22	NaN	NaN	NaN	-0.862	0.469	0.298	-0.912	0.297	0.247	-0.952	0.109	0.313
569	2.845	-1.062	1.078	0.397	NaN	NaN	NaN	-0.973	0.965	0.61	-0.951	0.737	0.643	-0.889	0.536	0.583	-0.911	0.47	0.592	-0.969	0.323	0.647	-1.051	0.122	0.609	-0.945	0.027	0.639	NaN	NaN	NaN	NaN	NaN	NaN	-0.895	0.692	0.22	NaN	NaN	NaN	-0.861	0.468	0.298	-0.911	0.297	0.246	-0.952	0.109	0.313
570	2.85	-1.061	1.078	0.396	NaN	NaN	NaN	-0.972	0.965	0.609	-0.949	0.737	0.642	-0.888	0.536	0.582	-0.91	0.471	0.591	-0.968	0.324	0.646	-1.05	0.123	0.607	-0.945	0.027	0.639	NaN	NaN	NaN	NaN	NaN	NaN	-0.894	0.692	0.219	NaN	NaN	NaN	-0.86	0.467	0.298	-0.911	0.297	0.246	-0.952	0.109	0.313
571	2.855	-1.06	1.077	0.395	NaN	NaN	NaN	-0.971	0.965	0.608	-0.947	0.737	0.642	-0.886	0.536	0.582	-0.908	0.471	0.59	-0.967	0.324	0.645	-1.05	0.124	0.606	-0.945	0.027	0.639	NaN	NaN	NaN	NaN	NaN	NaN	-0.893	0.691	0.219	NaN	NaN	NaN	-0.859	0.467	0.298	-0.91	0.296	0.246	-0.952	0.109	0.313
572	2.86	-1.059	1.077	0.394	NaN	NaN	NaN	-0.97	0.965	0.608	-0.945	0.737	0.641	-0.884	0.537	0.581	-0.907	0.472	0.59	-0.966	0.325	0.644	-1.049	0.124	0.605	-0.946	0.028	0.638	NaN	NaN	NaN	NaN	NaN	NaN	-0.892	0.691	0.218	NaN	NaN	NaN	-0.859	0.466	0.297	-0.91	0.296	0.246	-0.952	0.109	0.313
573	2.865	-1.058	1.077	0.394	NaN	NaN	NaN	-0.969	0.966	0.608	-0.943	0.737	0.641	-0.882	0.537	0.581	-0.905	0.472	0.589	-0.965	0.325	0.643	-1.048	0.124	0.604	-0.946	0.029	0.638	NaN	NaN	NaN	NaN	NaN	NaN	-0.89	0.692	0.218	NaN	NaN	NaN	-0.858	0.466	0.297	-0.91	0.296	0.246	-0.952	0.109	0.312
574	2.87	-1.057	1.077	0.393	NaN	NaN	NaN	-0.969	0.966	0.607	-0.942	0.737	0.64	-0.88	0.537	0.581	-0.904	0.473	0.588	-0.964	0.326	0.642	-1.048	0.125	0.603	-0.947	0.029	0.637	NaN	NaN	NaN	NaN	NaN	NaN	-0.889	0.692	0.218	NaN	NaN	NaN	-0.858	0.466	0.297	-0.909	0.296	0.245	-0.952	0.109	0.312
575	2.875	-1.056	1.077	0.392	NaN	NaN	NaN	-0.968	0.966	0.607	-0.94	0.737	0.64	-0.878	0.538	0.58	-0.902	0.473	0.588	-0.963	0.326	0.641	-1.048	0.127	0.601	-0.947	0.029	0.637	NaN	NaN	NaN	NaN	NaN	NaN	-0.888	0.692	0.217	-0.832	0.545	0.305	-0.857	0.466	0.297	-0.909	0.296	0.245	-0.952	0.109	0.312
576	2.88	-1.055	1.077	0.391	NaN	NaN	NaN	-0.967	0.966	0.606	-0.938	0.737	0.639	-0.877	0.538	0.58	-0.9	0.473	0.588	-0.962	0.327	0.64	-1.047	0.128	0.599	-0.947	0.029	0.636	NaN	NaN	NaN	NaN	NaN	NaN	-0.887	0.692	0.217	-0.832	0.545	0.305	-0.857	0.466	0.296	-0.909	0.296	0.245	-0.952	0.109	0.312
577	2.885	-1.054	1.077	0.391	NaN	NaN	NaN	-0.967	0.967	0.606	-0.937	0.737	0.639	-0.875	0.539	0.58	-0.898	0.473	0.587	-0.961	0.327	0.64	-1.046	0.128	0.598	-0.947	0.029	0.636	NaN	NaN	NaN	NaN	NaN	NaN	-0.886	0.692	0.216	-0.831	0.545	0.304	-0.856	0.466	0.296	-0.908	0.295	0.245	-0.952	0.109	0.312
578	2.89	-1.053	1.078	0.39	NaN	NaN	NaN	-0.966	0.967	0.606	-0.935	0.738	0.639	-0.872	0.539	0.579	-0.896	0.473	0.586	-0.959	0.328	0.638	-1.045	0.128	0.596	-0.948	0.029	0.636	NaN	NaN	NaN	NaN	NaN	NaN	-0.884	0.692	0.216	-0.831	0.545	0.304	-0.856	0.466	0.295	-0.908	0.295	0.245	-0.952	0.109	0.312
579	2.895	-1.052	1.077	0.389	NaN	NaN	NaN	-0.965	0.967	0.605	-0.933	0.738	0.638	-0.87	0.539	0.579	-0.893	0.473	0.586	-0.958	0.328	0.638	-1.044	0.129	0.595	-0.948	0.03	0.635	NaN	NaN	NaN	NaN	NaN	NaN	-0.883	0.692	0.216	NaN	NaN	NaN	-0.855	0.466	0.295	-0.908	0.295	0.244	-0.952	0.109	0.312
580	2.9	-1.051	1.077	0.389	NaN	NaN	NaN	-0.965	0.967	0.604	-0.932	0.738	0.638	-0.868	0.539	0.579	-0.891	0.473	0.585	-0.957	0.329	0.637	-1.044	0.131	0.594	-0.948	0.03	0.635	NaN	NaN	NaN	NaN	NaN	NaN	-0.882	0.691	0.216	NaN	NaN	NaN	-0.855	0.466	0.294	-0.908	0.295	0.244	-0.952	0.109	0.312
581	2.905	-1.05	1.078	0.388	NaN	NaN	NaN	-0.964	0.967	0.604	-0.931	0.738	0.637	-0.866	0.54	0.579	-0.889	0.474	0.585	-0.956	0.329	0.636	-1.044	0.132	0.592	-0.948	0.03	0.635	NaN	NaN	NaN	NaN	NaN	NaN	-0.88	0.691	0.215	NaN	NaN	NaN	-0.855	0.466	0.294	-0.907	0.294	0.244	-0.952	0.109	0.311
582	2.91	-1.049	1.078	0.387	NaN	NaN	NaN	-0.964	0.967	0.604	-0.929	0.738	0.637	-0.864	0.54	0.579	-0.888	0.474	0.585	-0.955	0.33	0.636	-1.042	0.132	0.591	-0.947	0.03	0.635	NaN	NaN	NaN	NaN	NaN	NaN	-0.879	0.691	0.214	NaN	NaN	NaN	-0.855	0.466	0.294	-0.907	0.294	0.244	-0.952	0.109	0.311
583	2.915	-1.049	1.078	0.387	NaN	NaN	NaN	-0.964	0.968	0.603	-0.928	0.738	0.637	-0.863	0.54	0.578	-0.886	0.475	0.584	-0.953	0.33	0.635	-1.041	0.133	0.59	-0.947	0.031	0.634	NaN	NaN	NaN	NaN	NaN	NaN	-0.879	0.691	0.214	NaN	NaN	NaN	-0.854	0.466	0.294	-0.906	0.294	0.244	-0.952	0.109	0.311
584	2.92	-1.048	1.078	0.386	NaN	NaN	NaN	-0.963	0.968	0.603	-0.927	0.739	0.637	-0.861	0.541	0.578	-0.885	0.476	0.585	-0.952	0.331	0.635	-1.04	0.133	0.589	-0.946	0.031	0.634	NaN	NaN	NaN	NaN	NaN	NaN	-0.878	0.691	0.214	NaN	NaN	NaN	-0.854	0.466	0.294	-0.906	0.294	0.244	-0.952	0.109	0.311
585	2.925	-1.047	1.078	0.385	NaN	NaN	NaN	-0.963	0.967	0.602	-0.926	0.739	0.637	-0.858	0.541	0.578	-0.883	0.476	0.585	-0.951	0.331	0.634	-1.039	0.134	0.588	-0.945	0.031	0.634	NaN	NaN	NaN	NaN	NaN	NaN	-0.878	0.691	0.213	NaN	NaN	NaN	-0.854	0.465	0.294	-0.906	0.294	0.244	-0.952	0.109	0.311
586	2.93	-1.046	1.078	0.384	NaN	NaN	NaN	-0.962	0.967	0.601	-0.925	0.739	0.636	-0.857	0.541	0.578	-0.881	0.476	0.584	-0.949	0.332	0.634	-1.036	0.134	0.587	-0.943	0.031	0.634	NaN	NaN	NaN	NaN	NaN	NaN	-0.877	0.691	0.213	-0.828	0.543	0.301	-0.854	0.465	0.293	-0.905	0.293	0.244	-0.952	0.109	0.312
587	2.935	-1.045	1.078	0.384	NaN	NaN	NaN	-0.962	0.967	0.601	-0.924	0.739	0.636	-0.856	0.541	0.578	-0.879	0.475	0.583	-0.948	0.332	0.633	-1.034	0.133	0.586	-0.941	0.032	0.633	NaN	NaN	NaN	-0.922	0.961	0.218	-0.876	0.691	0.213	NaN	NaN	NaN	-0.854	0.465	0.293	-0.905	0.293	0.244	-0.952	0.109	0.312
588	2.94	-1.044	1.079	0.383	NaN	NaN	NaN	-0.962	0.968	0.601	-0.923	0.739	0.636	-0.854	0.541	0.578	-0.877	0.475	0.583	-0.947	0.332	0.633	-1.031	0.133	0.586	-0.939	0.032	0.633	NaN	NaN	NaN	-0.919	0.961	0.218	-0.876	0.691	0.212	-0.828	0.542	0.3	-0.853	0.465	0.293	-0.905	0.293	0.244	-0.952	0.109	0.312
589	2.945	-1.043	1.079	0.382	NaN	NaN	NaN	-0.961	0.968	0.6	-0.922	0.739	0.635	-0.852	0.541	0.577	-0.876	0.476	0.583	-0.945	0.332	0.632	-1.029	0.133	0.585	-0.936	0.032	0.633	NaN	NaN	NaN	-0.917	0.96	0.217	-0.875	0.691	0.212	NaN	NaN	NaN	-0.853	0.465	0.293	-0.905	0.293	0.244	-0.952	0.109	0.312
590	2.95	-1.042	1.079	0.382	NaN	NaN	NaN	-0.961	0.968	0.6	-0.922	0.74	0.635	-0.851	0.542	0.577	-0.875	0.476	0.583	-0.943	0.332	0.632	-1.026	0.133	0.585	-0.932	0.031	0.632	NaN	NaN	NaN	-0.915	0.959	0.217	-0.874	0.691	0.212	-0.828	0.542	0.3	-0.853	0.465	0.293	-0.904	0.292	0.245	-0.952	0.109	0.312
591	2.955	-1.041	1.079	0.381	NaN	NaN	NaN	-0.961	0.968	0.599	-0.921	0.74	0.635	-0.85	0.542	0.577	-0.873	0.477	0.583	-0.941	0.332	0.632	-1.022	0.132	0.585	-0.928	0.03	0.632	NaN	NaN	NaN	-0.912	0.959	0.217	-0.874	0.691	0.212	-0.828	0.542	0.3	-0.853	0.465	0.293	-0.904	0.292	0.245	-0.952	0.109	0.312
592	2.96	-1.04	1.079	0.38	NaN	NaN	NaN	-0.96	0.968	0.599	-0.921	0.74	0.635	-0.849	0.543	0.577	-0.873	0.478	0.583	-0.938	0.332	0.632	-1.019	0.131	0.586	-0.924	0.031	0.631	NaN	NaN	NaN	-0.91	0.958	0.216	-0.873	0.691	0.212	-0.828	0.543	0.3	-0.853	0.465	0.293	-0.904	0.293	0.245	-0.952	0.109	0.312
593	2.965	-1.04	1.079	0.38	NaN	NaN	NaN	-0.96	0.968	0.599	-0.921	0.74	0.634	-0.849	0.544	0.578	-0.872	0.479	0.583	-0.936	0.332	0.632	-1.015	0.131	0.586	-0.919	0.03	0.63	NaN	NaN	NaN	-0.909	0.958	0.216	-0.873	0.691	0.212	-0.828	0.543	0.3	-0.853	0.465	0.293	-0.904	0.293	0.245	-0.952	0.109	0.312
594	2.97	-1.039	1.079	0.379	NaN	NaN	NaN	-0.96	0.968	0.598	-0.92	0.74	0.634	-0.85	0.545	0.579	-0.87	0.479	0.583	-0.934	0.332	0.631	-1.011	0.131	0.586	-0.914	0.03	0.63	NaN	NaN	NaN	-0.907	0.958	0.216	-0.872	0.691	0.212	-0.828	0.543	0.3	-0.853	0.465	0.293	-0.904	0.293	0.245	-0.952	0.109	0.312
595	2.975	-1.038	1.079	0.378	NaN	NaN	NaN	-0.959	0.969	0.598	-0.92	0.74	0.633	-0.849	0.545	0.58	-0.868	0.479	0.582	-0.932	0.333	0.632	-1.007	0.13	0.586	-0.908	0.029	0.629	NaN	NaN	NaN	-0.906	0.957	0.215	-0.871	0.691	0.212	-0.828	0.543	0.3	-0.852	0.465	0.293	-0.904	0.293	0.245	-0.952	0.109	0.313
596	2.98	-1.038	1.079	0.378	NaN	NaN	NaN	-0.959	0.969	0.597	-0.92	0.741	0.633	-0.848	0.546	0.58	-0.866	0.479	0.583	-0.929	0.333	0.632	-1.002	0.129	0.587	-0.903	0.029	0.629	NaN	NaN	NaN	-0.904	0.957	0.215	-0.871	0.691	0.211	-0.827	0.543	0.3	-0.852	0.465	0.293	-0.904	0.293	0.245	-0.952	0.109	0.313
597	2.985	-1.037	1.079	0.377	NaN	NaN	NaN	-0.959	0.969	0.597	-0.92	0.741	0.632	-0.848	0.548	0.58	-0.864	0.479	0.583	-0.926	0.332	0.632	-0.998	0.128	0.587	-0.897	0.029	0.628	NaN	NaN	NaN	-0.903	0.957	0.215	-0.87	0.692	0.211	-0.827	0.543	0.3	-0.852	0.464	0.293	-0.904	0.293	0.245	-0.952	0.109	0.313
598	2.99	-1.036	1.079	0.376	NaN	NaN	NaN	-0.958	0.969	0.596	-0.919	0.741	0.632	-0.848	0.55	0.58	-0.862	0.479	0.582	-0.922	0.332	0.632	-0.993	0.128	0.588	-0.891	0.029	0.628	NaN	NaN	NaN	-0.902	0.957	0.215	-0.87	0.692	0.211	-0.827	0.543	0.3	-0.851	0.464	0.293	-0.904	0.293	0.245	-0.952	0.109	0.313
599	2.995	-1.036	1.079	0.376	NaN	NaN	NaN	-0.958	0.969	0.596	-0.919	0.741	0.631	-0.844	0.548	0.578	-0.861	0.48	0.582	-0.919	0.332	0.632	-0.987	0.126	0.588	-0.883	0.026	0.627	NaN	NaN	NaN	-0.901	0.957	0.214	-0.87	0.692	0.211	-0.827	0.543	0.3	-0.851	0.464	0.293	-0.904	0.293	0.245	-0.951	0.109	0.313
600	3	-1.035	1.079	0.375	NaN	NaN	NaN	-0.958	0.969	0.596	-0.919	0.741	0.63	-0.843	0.548	0.579	-0.859	0.481	0.582	-0.916	0.332	0.633	-0.982	0.125	0.589	-0.876	0.026	0.625	NaN	NaN	NaN	-0.9	0.957	0.214	-0.869	0.692	0.211	-0.827	0.543	0.3	-0.851	0.464	0.293	-0.904	0.292	0.245	-0.951	0.109	0.313
601	3.005	-1.034	1.079	0.375	NaN	NaN	NaN	-0.957	0.97	0.596	-0.919	0.742	0.63	-0.841	0.549	0.579	-0.857	0.481	0.582	-0.912	0.332	0.633	-0.976	0.124	0.589	-0.869	0.026	0.625	NaN	NaN	NaN	-0.9	0.957	0.214	-0.868	0.691	0.211	NaN	NaN	NaN	-0.851	0.464	0.293	-0.904	0.292	0.245	-0.951	0.109	0.313
602	3.01	-1.033	1.079	0.374	NaN	NaN	NaN	-0.957	0.97	0.595	-0.919	0.742	0.629	-0.84	0.549	0.579	-0.854	0.481	0.582	-0.908	0.332	0.633	-0.97	0.124	0.59	-0.863	0.026	0.624	NaN	NaN	NaN	-0.899	0.957	0.214	-0.867	0.691	0.211	-0.826	0.543	0.3	-0.851	0.464	0.293	-0.903	0.292	0.245	-0.951	0.109	0.313
603	3.015	-1.033	1.079	0.373	NaN	NaN	NaN	-0.957	0.971	0.595	-0.918	0.742	0.629	-0.838	0.55	0.579	-0.851	0.481	0.582	-0.904	0.332	0.633	-0.965	0.123	0.59	-0.856	0.027	0.623	NaN	NaN	NaN	-0.898	0.957	0.213	-0.866	0.691	0.211	NaN	NaN	NaN	-0.85	0.464	0.293	-0.903	0.292	0.245	-0.951	0.109	0.314
604	3.02	-1.032	1.079	0.373	NaN	NaN	NaN	-0.956	0.971	0.594	-0.917	0.742	0.628	-0.836	0.55	0.579	-0.849	0.481	0.582	-0.9	0.332	0.633	-0.959	0.122	0.591	-0.848	0.026	0.622	NaN	NaN	NaN	-0.897	0.957	0.213	-0.865	0.691	0.211	NaN	NaN	NaN	-0.85	0.464	0.293	-0.902	0.292	0.245	-0.951	0.109	0.314
605	3.025	-1.032	1.08	0.373	NaN	NaN	NaN	-0.956	0.971	0.594	-0.916	0.742	0.628	-0.834	0.551	0.579	-0.847	0.482	0.581	-0.896	0.332	0.634	-0.954	0.122	0.591	-0.841	0.026	0.621	NaN	NaN	NaN	-0.897	0.957	0.213	-0.865	0.691	0.211	NaN	NaN	NaN	-0.85	0.463	0.293	-0.902	0.292	0.245	-0.951	0.109	0.314
606	3.03	-1.031	1.08	0.372	NaN	NaN	NaN	-0.955	0.971	0.594	-0.916	0.743	0.628	-0.832	0.551	0.577	-0.845	0.483	0.582	-0.891	0.331	0.634	-0.947	0.121	0.592	-0.833	0.025	0.621	NaN	NaN	NaN	-0.896	0.957	0.212	-0.864	0.691	0.211	-0.823	0.542	0.301	-0.85	0.463	0.293	-0.901	0.291	0.245	-0.951	0.109	0.314
607	3.035	-1.03	1.08	0.371	NaN	NaN	NaN	-0.955	0.971	0.594	-0.915	0.743	0.627	-0.828	0.551	0.575	-0.842	0.484	0.582	-0.887	0.332	0.635	-0.941	0.12	0.593	-0.826	0.025	0.62	NaN	NaN	NaN	-0.895	0.957	0.212	-0.864	0.691	0.211	-0.823	0.542	0.301	-0.849	0.463	0.293	-0.9	0.291	0.245	-0.951	0.109	0.315
608	3.04	-1.03	1.08	0.371	NaN	NaN	NaN	-0.954	0.972	0.593	-0.914	0.744	0.627	-0.826	0.552	0.574	-0.839	0.483	0.582	-0.884	0.333	0.635	-0.935	0.12	0.593	-0.819	0.026	0.62	NaN	NaN	NaN	-0.894	0.956	0.212	-0.863	0.691	0.21	-0.823	0.541	0.302	-0.849	0.463	0.293	-0.9	0.291	0.245	-0.951	0.109	0.315
609	3.045	-1.029	1.08	0.371	NaN	NaN	NaN	-0.954	0.972	0.593	-0.913	0.744	0.627	-0.823	0.552	0.574	-0.837	0.485	0.582	-0.879	0.333	0.635	-0.929	0.12	0.594	-0.812	0.027	0.619	NaN	NaN	NaN	-0.893	0.956	0.212	-0.862	0.691	0.21	-0.822	0.541	0.302	-0.849	0.462	0.294	-0.899	0.291	0.246	-0.951	0.109	0.315
610	3.05	-1.028	1.08	0.37	NaN	NaN	NaN	-0.954	0.972	0.593	-0.912	0.744	0.627	-0.821	0.552	0.574	-0.835	0.486	0.582	-0.875	0.333	0.635	-0.923	0.119	0.594	-0.806	0.028	0.619	NaN	NaN	NaN	-0.893	0.956	0.212	-0.862	0.691	0.21	-0.822	0.541	0.302	-0.848	0.462	0.294	-0.899	0.29	0.246	-0.951	0.109	0.315
611	3.055	-1.028	1.08	0.37	NaN	NaN	NaN	-0.953	0.973	0.592	-0.911	0.745	0.627	-0.819	0.553	0.574	-0.833	0.487	0.582	-0.871	0.334	0.636	-0.918	0.119	0.595	-0.799	0.028	0.619	NaN	NaN	NaN	-0.892	0.956	0.212	-0.861	0.691	0.21	-0.821	0.541	0.302	-0.848	0.463	0.294	-0.899	0.29	0.246	-0.95	0.109	0.315
612	3.06	-1.027	1.08	0.369	NaN	NaN	NaN	-0.953	0.973	0.592	-0.909	0.745	0.627	-0.816	0.554	0.574	-0.829	0.488	0.582	-0.867	0.334	0.636	-0.912	0.119	0.596	-0.792	0.029	0.619	NaN	NaN	NaN	-0.891	0.956	0.211	-0.86	0.69	0.211	-0.821	0.542	0.302	-0.848	0.463	0.294	-0.898	0.29	0.246	-0.95	0.109	0.315
613	3.065	-1.027	1.08	0.369	NaN	NaN	NaN	-0.952	0.973	0.591	-0.908	0.746	0.627	-0.815	0.555	0.574	-0.826	0.488	0.582	-0.863	0.335	0.636	-0.905	0.119	0.597	-0.786	0.03	0.619	NaN	NaN	NaN	-0.89	0.955	0.211	-0.859	0.69	0.21	-0.821	0.542	0.302	-0.847	0.463	0.294	-0.897	0.29	0.246	-0.95	0.109	0.316
614	3.07	-1.026	1.08	0.368	NaN	NaN	NaN	-0.952	0.973	0.591	-0.906	0.746	0.627	-0.812	0.557	0.574	-0.823	0.489	0.581	-0.859	0.335	0.636	-0.9	0.12	0.597	-0.779	0.031	0.619	NaN	NaN	NaN	-0.89	0.955	0.211	-0.858	0.69	0.21	-0.82	0.542	0.301	-0.846	0.463	0.294	-0.897	0.29	0.246	-0.95	0.109	0.316
615	3.075	-1.026	1.08	0.368	NaN	NaN	NaN	-0.951	0.973	0.591	-0.904	0.747	0.627	-0.81	0.558	0.574	-0.82	0.489	0.581	-0.855	0.336	0.636	-0.895	0.12	0.597	-0.773	0.032	0.619	NaN	NaN	NaN	-0.89	0.955	0.211	-0.858	0.69	0.21	-0.82	0.542	0.301	-0.846	0.463	0.294	-0.896	0.29	0.246	-0.949	0.109	0.316
616	3.08	-1.025	1.08	0.368	NaN	NaN	NaN	-0.951	0.974	0.591	-0.902	0.747	0.627	-0.807	0.559	0.574	-0.817	0.49	0.581	-0.851	0.336	0.636	-0.889	0.12	0.597	-0.767	0.033	0.62	NaN	NaN	NaN	-0.89	0.955	0.21	-0.857	0.69	0.21	-0.82	0.542	0.301	-0.845	0.462	0.294	-0.896	0.29	0.246	-0.949	0.109	0.316
617	3.085	-1.025	1.08	0.367	NaN	NaN	NaN	-0.95	0.974	0.591	-0.9	0.747	0.627	-0.804	0.559	0.573	-0.814	0.49	0.581	-0.847	0.337	0.636	-0.885	0.121	0.597	-0.761	0.034	0.62	NaN	NaN	NaN	-0.889	0.955	0.21	-0.857	0.689	0.211	-0.82	0.542	0.301	-0.845	0.462	0.295	-0.896	0.29	0.246	-0.949	0.109	0.316
618	3.09	-1.024	1.08	0.367	NaN	NaN	NaN	-0.95	0.974	0.59	-0.898	0.748	0.627	-0.801	0.56	0.573	-0.81	0.491	0.581	-0.843	0.338	0.636	-0.879	0.122	0.597	-0.756	0.035	0.62	NaN	NaN	NaN	-0.888	0.955	0.21	-0.856	0.689	0.21	-0.819	0.542	0.301	-0.845	0.462	0.295	-0.896	0.29	0.246	-0.949	0.109	0.316
619	3.095	-1.024	1.08	0.366	NaN	NaN	NaN	-0.949	0.974	0.59	-0.896	0.748	0.627	-0.798	0.56	0.572	-0.808	0.493	0.581	-0.839	0.338	0.637	-0.874	0.121	0.598	-0.75	0.036	0.62	NaN	NaN	NaN	-0.887	0.954	0.21	-0.855	0.689	0.21	-0.819	0.542	0.302	-0.844	0.462	0.295	-0.895	0.29	0.246	-0.949	0.109	0.316
620	3.1	-1.023	1.08	0.366	NaN	NaN	NaN	-0.949	0.974	0.59	-0.894	0.749	0.628	-0.795	0.562	0.572	-0.806	0.494	0.581	-0.836	0.339	0.637	-0.869	0.122	0.598	-0.744	0.037	0.62	NaN	NaN	NaN	-0.886	0.954	0.21	-0.855	0.689	0.21	-0.818	0.541	0.302	-0.844	0.462	0.295	-0.895	0.29	0.246	-0.949	0.109	0.317
621	3.105	-1.023	1.08	0.366	NaN	NaN	NaN	-0.948	0.974	0.59	-0.892	0.749	0.628	-0.793	0.563	0.572	-0.803	0.495	0.581	-0.832	0.34	0.637	-0.864	0.124	0.598	-0.738	0.038	0.621	NaN	NaN	NaN	-0.886	0.954	0.21	-0.855	0.689	0.21	NaN	NaN	NaN	-0.844	0.462	0.295	-0.895	0.289	0.246	-0.949	0.109	0.317
622	3.11	-1.022	1.08	0.366	NaN	NaN	NaN	-0.947	0.974	0.589	-0.891	0.75	0.628	-0.79	0.564	0.572	-0.799	0.496	0.581	-0.828	0.341	0.637	-0.859	0.124	0.598	-0.733	0.04	0.622	NaN	NaN	NaN	-0.885	0.954	0.209	-0.854	0.689	0.21	-0.817	0.541	0.303	-0.843	0.462	0.295	-0.895	0.289	0.246	-0.949	0.109	0.317
623	3.115	-1.021	1.08	0.366	NaN	NaN	NaN	-0.947	0.974	0.589	-0.888	0.75	0.628	-0.787	0.565	0.573	-0.796	0.497	0.581	-0.824	0.341	0.637	-0.854	0.125	0.599	-0.728	0.041	0.622	NaN	NaN	NaN	-0.884	0.954	0.209	-0.854	0.689	0.21	-0.817	0.541	0.303	-0.843	0.462	0.295	-0.894	0.289	0.247	-0.949	0.109	0.317
624	3.12	-1.02	1.08	0.365	NaN	NaN	NaN	-0.946	0.975	0.589	-0.886	0.75	0.628	-0.785	0.566	0.573	-0.793	0.497	0.581	-0.82	0.342	0.637	-0.85	0.126	0.599	-0.723	0.042	0.623	NaN	NaN	NaN	-0.884	0.954	0.209	-0.853	0.689	0.21	NaN	NaN	NaN	-0.843	0.461	0.295	-0.894	0.289	0.247	-0.949	0.109	0.317
625	3.125	-1.02	1.08	0.365	NaN	NaN	NaN	-0.946	0.975	0.589	-0.884	0.751	0.628	-0.782	0.567	0.573	-0.789	0.498	0.581	-0.817	0.343	0.637	-0.845	0.126	0.599	-0.718	0.044	0.623	NaN	NaN	NaN	-0.883	0.954	0.209	-0.853	0.689	0.21	NaN	NaN	NaN	-0.843	0.461	0.295	-0.894	0.289	0.247	-0.948	0.109	0.317
626	3.13	-1.02	1.08	0.365	NaN	NaN	NaN	-0.945	0.975	0.589	-0.882	0.751	0.628	-0.778	0.567	0.572	-0.786	0.499	0.581	-0.813	0.344	0.638	-0.839	0.126	0.6	-0.713	0.045	0.623	NaN	NaN	NaN	-0.883	0.954	0.209	-0.852	0.689	0.21	NaN	NaN	NaN	-0.842	0.461	0.295	-0.894	0.289	0.247	-0.948	0.109	0.317
627	3.135	-1.019	1.08	0.364	NaN	NaN	NaN	-0.945	0.975	0.589	-0.88	0.751	0.627	-0.775	0.568	0.572	-0.784	0.5	0.581	-0.81	0.345	0.638	-0.835	0.127	0.6	-0.708	0.047	0.624	NaN	NaN	NaN	-0.883	0.954	0.209	-0.852	0.689	0.21	NaN	NaN	NaN	-0.842	0.461	0.295	-0.893	0.289	0.247	-0.948	0.109	0.317
628	3.14	-1.019	1.08	0.364	NaN	NaN	NaN	-0.944	0.975	0.589	-0.879	0.752	0.627	-0.772	0.569	0.572	-0.781	0.502	0.581	-0.806	0.346	0.638	-0.831	0.128	0.601	-0.703	0.048	0.624	NaN	NaN	NaN	-0.882	0.954	0.209	-0.851	0.689	0.21	NaN	NaN	NaN	-0.842	0.461	0.295	-0.893	0.289	0.247	-0.948	0.109	0.317
629	3.145	-1.018	1.079	0.364	NaN	NaN	NaN	-0.943	0.976	0.589	-0.877	0.752	0.627	-0.771	0.57	0.573	-0.778	0.503	0.582	-0.802	0.347	0.638	-0.826	0.129	0.601	-0.698	0.049	0.625	NaN	NaN	NaN	-0.881	0.954	0.208	-0.851	0.689	0.21	NaN	NaN	NaN	-0.842	0.461	0.295	-0.893	0.289	0.247	-0.948	0.109	0.317
630	3.15	-1.017	1.079	0.364	NaN	NaN	NaN	-0.942	0.976	0.589	-0.875	0.753	0.628	-0.769	0.572	0.573	-0.774	0.503	0.582	-0.798	0.348	0.638	-0.821	0.129	0.602	-0.694	0.051	0.625	NaN	NaN	NaN	-0.88	0.954	0.208	-0.851	0.689	0.21	NaN	NaN	NaN	-0.842	0.461	0.295	-0.893	0.289	0.247	-0.948	0.109	0.317
631	3.155	-1.017	1.079	0.364	NaN	NaN	NaN	-0.941	0.976	0.588	-0.874	0.753	0.628	-0.766	0.573	0.573	-0.771	0.504	0.581	-0.794	0.349	0.638	-0.817	0.13	0.602	-0.689	0.052	0.625	NaN	NaN	NaN	-0.88	0.954	0.208	-0.851	0.689	0.209	NaN	NaN	NaN	-0.842	0.461	0.295	-0.893	0.289	0.247	-0.948	0.109	0.317
632	3.16	-1.016	1.079	0.364	NaN	NaN	NaN	-0.941	0.976	0.588	-0.872	0.753	0.628	-0.763	0.573	0.573	-0.768	0.505	0.581	-0.791	0.35	0.639	-0.813	0.132	0.603	-0.684	0.053	0.626	NaN	NaN	NaN	-0.879	0.954	0.208	-0.85	0.689	0.209	NaN	NaN	NaN	-0.842	0.461	0.295	-0.893	0.289	0.247	-0.948	0.109	0.317
633	3.165	-1.015	1.079	0.364	NaN	NaN	NaN	-0.94	0.976	0.588	-0.87	0.753	0.627	-0.759	0.574	0.573	-0.765	0.506	0.582	-0.787	0.351	0.639	-0.809	0.133	0.603	-0.679	0.054	0.626	NaN	NaN	NaN	-0.879	0.954	0.208	-0.85	0.688	0.209	NaN	NaN	NaN	-0.841	0.461	0.294	-0.893	0.289	0.247	-0.948	0.109	0.317
634	3.17	-1.014	1.079	0.364	NaN	NaN	NaN	-0.939	0.976	0.588	-0.869	0.754	0.627	-0.757	0.575	0.573	-0.762	0.507	0.582	-0.784	0.352	0.639	-0.804	0.133	0.604	-0.675	0.055	0.627	NaN	NaN	NaN	-0.878	0.954	0.208	-0.85	0.688	0.209	NaN	NaN	NaN	-0.841	0.461	0.294	-0.893	0.289	0.247	-0.948	0.109	0.317
635	3.175	-1.014	1.079	0.363	NaN	NaN	NaN	-0.938	0.976	0.588	-0.866	0.753	0.627	-0.755	0.576	0.573	-0.759	0.508	0.582	-0.78	0.353	0.64	-0.799	0.133	0.604	-0.67	0.056	0.627	NaN	NaN	NaN	-0.877	0.954	0.208	-0.85	0.688	0.209	NaN	NaN	NaN	-0.841	0.461	0.294	-0.893	0.288	0.247	-0.948	0.109	0.317
636	3.18	-1.013	1.079	0.363	NaN	NaN	NaN	-0.937	0.976	0.588	-0.862	0.751	0.626	-0.753	0.578	0.574	-0.757	0.509	0.583	-0.777	0.354	0.64	-0.795	0.134	0.605	-0.666	0.057	0.627	NaN	NaN	NaN	-0.877	0.954	0.208	-0.85	0.688	0.209	NaN	NaN	NaN	-0.84	0.461	0.294	-0.893	0.288	0.247	-0.948	0.109	0.317
637	3.185	-1.013	1.079	0.363	NaN	NaN	NaN	-0.936	0.976	0.588	-0.86	0.751	0.626	-0.75	0.579	0.574	-0.754	0.51	0.583	-0.773	0.355	0.641	-0.792	0.135	0.606	-0.661	0.058	0.627	NaN	NaN	NaN	-0.876	0.954	0.208	-0.849	0.689	0.209	NaN	NaN	NaN	-0.84	0.461	0.294	-0.893	0.288	0.247	-0.948	0.109	0.317
638	3.19	-1.012	1.079	0.363	NaN	NaN	NaN	-0.936	0.976	0.588	-0.86	0.752	0.626	-0.747	0.579	0.574	-0.75	0.51	0.583	-0.769	0.355	0.641	-0.788	0.136	0.606	-0.657	0.059	0.628	NaN	NaN	NaN	-0.876	0.954	0.208	-0.849	0.689	0.209	NaN	NaN	NaN	-0.84	0.461	0.293	-0.893	0.288	0.247	-0.948	0.109	0.317
639	3.195	-1.011	1.079	0.363	NaN	NaN	NaN	-0.935	0.976	0.588	-0.861	0.754	0.627	-0.744	0.579	0.574	-0.747	0.511	0.583	-0.766	0.357	0.642	-0.784	0.137	0.607	-0.653	0.06	0.628	NaN	NaN	NaN	-0.875	0.954	0.208	-0.848	0.689	0.209	-0.812	0.538	0.3	-0.84	0.461	0.293	-0.893	0.288	0.246	-0.948	0.109	0.317
640	3.2	-1.01	1.079	0.363	NaN	NaN	NaN	-0.934	0.976	0.588	-0.86	0.755	0.627	-0.742	0.58	0.573	-0.745	0.513	0.583	-0.763	0.357	0.642	-0.78	0.138	0.608	-0.649	0.061	0.628	NaN	NaN	NaN	-0.874	0.954	0.208	-0.848	0.689	0.208	-0.811	0.538	0.299	-0.84	0.461	0.293	-0.892	0.288	0.246	-0.948	0.109	0.317
641	3.205	-1.01	1.079	0.363	NaN	NaN	NaN	-0.933	0.976	0.588	-0.858	0.755	0.627	-0.739	0.581	0.574	-0.743	0.514	0.584	-0.76	0.358	0.642	-0.776	0.139	0.608	-0.645	0.062	0.629	NaN	NaN	NaN	-0.874	0.954	0.207	-0.848	0.689	0.208	-0.811	0.538	0.299	-0.84	0.461	0.293	-0.892	0.288	0.246	-0.948	0.109	0.317
642	3.21	-1.009	1.079	0.363	NaN	NaN	NaN	-0.932	0.976	0.588	-0.857	0.756	0.627	-0.736	0.582	0.574	-0.74	0.514	0.584	-0.757	0.359	0.643	-0.773	0.14	0.609	-0.641	0.063	0.629	NaN	NaN	NaN	-0.873	0.954	0.207	-0.847	0.69	0.208	-0.811	0.539	0.299	-0.839	0.461	0.293	-0.892	0.288	0.246	-0.948	0.109	0.317
643	3.215	-1.009	1.079	0.363	NaN	NaN	NaN	-0.93	0.976	0.588	-0.856	0.756	0.628	-0.734	0.583	0.574	-0.737	0.515	0.584	-0.753	0.36	0.643	-0.769	0.14	0.61	-0.638	0.064	0.629	NaN	NaN	NaN	-0.873	0.954	0.207	-0.847	0.69	0.207	-0.81	0.539	0.299	-0.839	0.461	0.293	-0.892	0.288	0.246	-0.948	0.109	0.318
644	3.22	-1.008	1.079	0.363	NaN	NaN	NaN	-0.929	0.976	0.588	-0.854	0.757	0.628	-0.732	0.584	0.575	-0.735	0.516	0.584	-0.75	0.361	0.643	-0.765	0.14	0.611	-0.634	0.065	0.63	NaN	NaN	NaN	-0.873	0.954	0.207	-0.846	0.69	0.207	-0.81	0.539	0.299	-0.839	0.461	0.293	-0.892	0.288	0.246	-0.948	0.109	0.318
645	3.225	-1.007	1.079	0.363	NaN	NaN	NaN	-0.928	0.976	0.588	-0.853	0.757	0.628	-0.73	0.585	0.575	-0.732	0.516	0.584	-0.748	0.362	0.644	-0.762	0.141	0.612	-0.63	0.065	0.63	NaN	NaN	NaN	-0.872	0.954	0.207	-0.846	0.69	0.207	-0.81	0.539	0.299	-0.838	0.461	0.293	-0.892	0.288	0.246	-0.948	0.109	0.318
646	3.23	-1.006	1.078	0.364	NaN	NaN	NaN	-0.927	0.976	0.588	-0.851	0.757	0.628	-0.728	0.585	0.575	-0.729	0.517	0.584	-0.745	0.362	0.644	-0.759	0.142	0.612	-0.626	0.065	0.631	NaN	NaN	NaN	-0.871	0.953	0.207	-0.846	0.69	0.207	-0.81	0.539	0.299	-0.838	0.461	0.293	-0.892	0.288	0.246	-0.948	0.109	0.318
647	3.235	-1.005	1.078	0.364	NaN	NaN	NaN	-0.926	0.976	0.588	-0.849	0.757	0.628	-0.725	0.585	0.575	-0.727	0.517	0.585	-0.741	0.363	0.645	-0.756	0.143	0.613	-0.623	0.065	0.631	NaN	NaN	NaN	-0.87	0.953	0.207	-0.845	0.69	0.207	-0.809	0.539	0.299	-0.838	0.461	0.292	-0.891	0.288	0.246	-0.948	0.109	0.318
648	3.24	-1.005	1.078	0.364	NaN	NaN	NaN	-0.924	0.976	0.588	-0.846	0.756	0.628	-0.722	0.586	0.574	-0.725	0.518	0.585	-0.739	0.363	0.646	-0.753	0.143	0.614	-0.62	0.066	0.632	NaN	NaN	NaN	-0.87	0.954	0.207	-0.845	0.69	0.207	-0.809	0.539	0.298	-0.837	0.461	0.292	-0.891	0.288	0.246	-0.947	0.109	0.318
649	3.245	-1.004	1.078	0.364	NaN	NaN	NaN	-0.923	0.976	0.588	-0.842	0.754	0.628	-0.721	0.586	0.575	-0.723	0.519	0.585	-0.736	0.364	0.646	-0.749	0.143	0.615	-0.617	0.066	0.632	NaN	NaN	NaN	-0.87	0.954	0.207	-0.844	0.69	0.207	-0.808	0.539	0.298	-0.837	0.46	0.292	-0.891	0.288	0.246	-0.947	0.109	0.318
650	3.25	-1.003	1.078	0.364	NaN	NaN	NaN	-0.922	0.976	0.588	-0.84	0.754	0.627	-0.719	0.587	0.575	-0.72	0.519	0.585	-0.734	0.365	0.647	-0.746	0.144	0.615	-0.614	0.067	0.633	NaN	NaN	NaN	-0.869	0.954	0.207	-0.843	0.69	0.207	-0.808	0.539	0.298	-0.836	0.46	0.292	-0.891	0.288	0.246	-0.947	0.109	0.318
651	3.255	-1.002	1.078	0.364	NaN	NaN	NaN	-0.921	0.976	0.588	-0.839	0.754	0.627	-0.717	0.587	0.575	-0.718	0.52	0.586	-0.732	0.366	0.647	-0.743	0.145	0.615	-0.611	0.067	0.634	NaN	NaN	NaN	-0.869	0.953	0.207	-0.842	0.689	0.207	-0.808	0.539	0.298	-0.836	0.46	0.292	-0.891	0.288	0.246	-0.947	0.109	0.318
652	3.26	-1.001	1.078	0.365	NaN	NaN	NaN	-0.92	0.976	0.588	-0.838	0.755	0.628	-0.715	0.587	0.575	-0.716	0.52	0.586	-0.729	0.366	0.647	-0.74	0.145	0.616	-0.608	0.067	0.634	NaN	NaN	NaN	-0.868	0.953	0.207	-0.841	0.688	0.207	-0.808	0.539	0.298	-0.835	0.459	0.292	-0.89	0.288	0.246	-0.947	0.109	0.318
653	3.265	-1.001	1.078	0.365	NaN	NaN	NaN	-0.918	0.976	0.588	-0.836	0.756	0.628	-0.713	0.588	0.576	-0.714	0.521	0.586	-0.725	0.365	0.648	-0.737	0.145	0.617	-0.605	0.067	0.635	NaN	NaN	NaN	-0.867	0.953	0.207	-0.84	0.688	0.207	-0.808	0.539	0.298	-0.835	0.459	0.292	-0.89	0.287	0.246	-0.947	0.109	0.318
654	3.27	-1	1.078	0.365	NaN	NaN	NaN	-0.917	0.976	0.588	-0.833	0.754	0.628	-0.711	0.588	0.576	-0.712	0.521	0.586	-0.723	0.365	0.648	-0.734	0.145	0.618	-0.603	0.066	0.635	NaN	NaN	NaN	-0.866	0.953	0.207	-0.84	0.688	0.207	-0.808	0.539	0.298	-0.835	0.459	0.292	-0.89	0.287	0.246	-0.947	0.109	0.318
655	3.275	-0.999	1.077	0.366	NaN	NaN	NaN	-0.916	0.976	0.588	-0.831	0.754	0.628	-0.71	0.588	0.576	-0.71	0.521	0.587	-0.721	0.366	0.648	-0.731	0.145	0.618	-0.6	0.067	0.636	NaN	NaN	NaN	-0.866	0.953	0.207	-0.84	0.688	0.207	NaN	NaN	NaN	-0.834	0.459	0.292	-0.89	0.287	0.246	-0.947	0.109	0.318
656	3.28	-0.998	1.077	0.366	NaN	NaN	NaN	-0.914	0.976	0.588	-0.829	0.755	0.628	-0.708	0.589	0.576	-0.708	0.521	0.587	-0.719	0.366	0.649	-0.729	0.146	0.619	-0.598	0.067	0.636	NaN	NaN	NaN	-0.865	0.952	0.207	-0.84	0.688	0.207	NaN	NaN	NaN	-0.834	0.459	0.292	-0.889	0.287	0.246	-0.947	0.109	0.318
657	3.285	-0.997	1.077	0.366	NaN	NaN	NaN	-0.913	0.975	0.588	-0.829	0.756	0.628	-0.706	0.589	0.576	-0.707	0.521	0.587	-0.717	0.367	0.649	-0.727	0.146	0.62	-0.595	0.066	0.637	NaN	NaN	NaN	-0.864	0.952	0.206	-0.839	0.688	0.206	NaN	NaN	NaN	-0.833	0.459	0.292	-0.889	0.287	0.246	-0.947	0.109	0.318
658	3.29	-0.996	1.077	0.366	NaN	NaN	NaN	-0.911	0.975	0.588	-0.829	0.757	0.629	-0.704	0.589	0.576	-0.705	0.521	0.587	-0.715	0.367	0.65	-0.724	0.147	0.621	-0.593	0.066	0.638	NaN	NaN	NaN	-0.864	0.952	0.206	-0.839	0.688	0.206	NaN	NaN	NaN	-0.833	0.459	0.292	-0.889	0.287	0.246	-0.947	0.109	0.318
659	3.295	-0.995	1.076	0.367	NaN	NaN	NaN	-0.909	0.975	0.588	-0.827	0.757	0.63	-0.703	0.589	0.576	-0.703	0.521	0.587	-0.713	0.367	0.65	-0.722	0.146	0.622	-0.59	0.066	0.639	NaN	NaN	NaN	-0.863	0.952	0.206	-0.838	0.688	0.206	NaN	NaN	NaN	-0.832	0.459	0.292	-0.889	0.287	0.246	-0.947	0.109	0.318
660	3.3	-0.994	1.076	0.367	NaN	NaN	NaN	-0.908	0.975	0.589	-0.824	0.756	0.63	-0.702	0.589	0.577	-0.701	0.521	0.588	-0.711	0.367	0.651	-0.719	0.145	0.623	-0.589	0.067	0.64	NaN	NaN	NaN	-0.863	0.952	0.206	-0.837	0.688	0.206	NaN	NaN	NaN	-0.832	0.459	0.291	-0.889	0.287	0.246	-0.947	0.109	0.318
661	3.305	-0.993	1.076	0.367	NaN	NaN	NaN	-0.906	0.974	0.589	-0.824	0.757	0.63	-0.701	0.589	0.577	-0.7	0.521	0.588	-0.709	0.367	0.652	-0.717	0.145	0.623	-0.587	0.067	0.641	NaN	NaN	NaN	-0.862	0.952	0.206	-0.837	0.687	0.206	NaN	NaN	NaN	-0.831	0.459	0.291	-0.889	0.287	0.246	-0.947	0.109	0.318
662	3.31	-0.992	1.076	0.367	NaN	NaN	NaN	-0.905	0.974	0.589	-0.823	0.758	0.631	-0.699	0.588	0.577	-0.699	0.521	0.588	-0.707	0.366	0.652	-0.715	0.146	0.623	-0.584	0.066	0.641	NaN	NaN	NaN	-0.861	0.952	0.206	-0.836	0.687	0.206	NaN	NaN	NaN	-0.831	0.459	0.291	-0.888	0.287	0.246	-0.947	0.109	0.318
663	3.315	-0.991	1.075	0.368	NaN	NaN	NaN	-0.903	0.974	0.589	-0.822	0.758	0.631	-0.697	0.588	0.577	-0.698	0.52	0.588	-0.705	0.366	0.653	-0.713	0.145	0.624	-0.582	0.065	0.642	NaN	NaN	NaN	-0.861	0.951	0.206	-0.835	0.687	0.206	-0.8	0.536	0.296	-0.83	0.458	0.291	-0.888	0.287	0.246	-0.947	0.109	0.318
664	3.32	-0.991	1.075	0.368	NaN	NaN	NaN	-0.902	0.974	0.589	-0.82	0.758	0.631	-0.696	0.587	0.577	-0.696	0.52	0.589	-0.704	0.366	0.653	-0.711	0.145	0.624	-0.581	0.066	0.643	NaN	NaN	NaN	-0.86	0.951	0.206	-0.835	0.687	0.206	-0.8	0.536	0.296	-0.83	0.458	0.291	-0.887	0.287	0.246	-0.947	0.109	0.318
665	3.325	-0.99	1.075	0.368	NaN	NaN	NaN	-0.9	0.974	0.589	-0.819	0.758	0.632	-0.696	0.587	0.577	-0.696	0.52	0.589	-0.702	0.366	0.653	-0.709	0.144	0.625	-0.578	0.066	0.644	NaN	NaN	NaN	-0.86	0.952	0.206	-0.835	0.687	0.206	-0.8	0.536	0.296	-0.829	0.458	0.291	-0.887	0.287	0.246	-0.947	0.109	0.318
666	3.33	-0.989	1.075	0.369	NaN	NaN	NaN	-0.899	0.973	0.589	-0.818	0.758	0.632	-0.695	0.587	0.577	-0.695	0.519	0.589	-0.7	0.365	0.653	-0.707	0.144	0.626	-0.576	0.065	0.644	NaN	NaN	NaN	-0.859	0.952	0.207	-0.834	0.687	0.206	-0.799	0.536	0.296	-0.829	0.458	0.291	-0.887	0.287	0.246	-0.947	0.109	0.318
667	3.335	-0.988	1.074	0.37	NaN	NaN	NaN	-0.897	0.973	0.59	-0.816	0.757	0.632	-0.693	0.586	0.577	-0.694	0.519	0.589	-0.699	0.365	0.654	-0.705	0.143	0.627	-0.574	0.064	0.645	NaN	NaN	NaN	-0.858	0.951	0.207	-0.833	0.687	0.206	-0.799	0.536	0.296	-0.829	0.458	0.291	-0.887	0.287	0.246	-0.947	0.109	0.318
668	3.34	-0.987	1.074	0.37	NaN	NaN	NaN	-0.896	0.973	0.59	-0.815	0.757	0.632	-0.692	0.585	0.577	-0.693	0.518	0.59	-0.698	0.364	0.654	-0.704	0.143	0.628	-0.573	0.064	0.646	NaN	NaN	NaN	-0.858	0.951	0.207	-0.833	0.687	0.206	-0.799	0.536	0.296	-0.829	0.458	0.291	-0.886	0.286	0.246	-0.947	0.109	0.318
669	3.345	-0.986	1.074	0.37	NaN	NaN	NaN	-0.894	0.973	0.59	-0.814	0.757	0.633	-0.692	0.584	0.578	-0.692	0.518	0.59	-0.697	0.364	0.655	-0.702	0.142	0.628	-0.572	0.064	0.646	NaN	NaN	NaN	-0.857	0.951	0.207	-0.832	0.687	0.206	-0.798	0.536	0.296	-0.828	0.458	0.291	-0.886	0.286	0.247	-0.947	0.11	0.318
670	3.35	-0.985	1.073	0.371	NaN	NaN	NaN	-0.892	0.972	0.59	-0.812	0.756	0.633	-0.692	0.584	0.578	-0.691	0.517	0.59	-0.696	0.363	0.655	-0.701	0.142	0.629	-0.569	0.063	0.647	NaN	NaN	NaN	-0.856	0.951	0.207	-0.832	0.687	0.206	-0.798	0.536	0.295	-0.828	0.458	0.291	-0.886	0.286	0.247	-0.947	0.11	0.318
671	3.355	-0.984	1.073	0.371	NaN	NaN	NaN	-0.891	0.972	0.59	-0.811	0.756	0.633	-0.691	0.583	0.578	-0.69	0.516	0.59	-0.695	0.362	0.655	-0.699	0.141	0.629	-0.568	0.062	0.648	NaN	NaN	NaN	-0.856	0.951	0.207	-0.831	0.687	0.206	-0.797	0.537	0.295	-0.827	0.458	0.291	-0.886	0.286	0.247	-0.947	0.11	0.318
672	3.36	-0.983	1.073	0.372	NaN	NaN	NaN	-0.889	0.971	0.59	-0.81	0.756	0.633	-0.691	0.583	0.578	-0.69	0.515	0.59	-0.693	0.362	0.656	-0.698	0.14	0.63	-0.567	0.061	0.649	NaN	NaN	NaN	-0.855	0.951	0.207	-0.83	0.686	0.206	-0.797	0.536	0.295	-0.826	0.457	0.291	-0.886	0.286	0.247	-0.947	0.11	0.318
673	3.365	-0.982	1.073	0.372	NaN	NaN	NaN	-0.887	0.971	0.59	-0.809	0.755	0.633	-0.691	0.582	0.578	-0.69	0.515	0.59	-0.693	0.361	0.656	-0.697	0.14	0.63	-0.565	0.06	0.649	NaN	NaN	NaN	-0.855	0.951	0.207	-0.829	0.686	0.206	-0.796	0.536	0.296	-0.825	0.457	0.292	-0.885	0.286	0.247	-0.947	0.11	0.318
674	3.37	-0.981	1.072	0.373	NaN	NaN	NaN	-0.885	0.971	0.591	-0.807	0.753	0.633	-0.69	0.581	0.578	-0.689	0.514	0.591	-0.692	0.36	0.656	-0.696	0.139	0.631	-0.564	0.059	0.649	NaN	NaN	NaN	-0.854	0.951	0.207	-0.828	0.686	0.206	NaN	NaN	NaN	-0.824	0.456	0.292	-0.885	0.286	0.246	-0.947	0.11	0.318
675	3.375	-0.98	1.072	0.373	NaN	NaN	NaN	-0.884	0.97	0.591	-0.804	0.751	0.633	-0.689	0.579	0.578	-0.689	0.513	0.591	-0.691	0.359	0.657	-0.694	0.138	0.632	-0.563	0.058	0.65	NaN	NaN	NaN	-0.853	0.951	0.207	-0.828	0.686	0.206	-0.794	0.535	0.297	-0.823	0.456	0.292	-0.885	0.286	0.246	-0.947	0.11	0.318
676	3.38	-0.978	1.072	0.374	NaN	NaN	NaN	-0.882	0.97	0.591	-0.803	0.75	0.633	-0.689	0.578	0.578	-0.689	0.512	0.592	-0.69	0.358	0.657	-0.693	0.137	0.632	-0.563	0.057	0.65	NaN	NaN	NaN	-0.852	0.951	0.207	-0.827	0.686	0.206	NaN	NaN	NaN	-0.823	0.456	0.292	-0.885	0.286	0.246	-0.947	0.11	0.318
677	3.385	-0.977	1.071	0.374	NaN	NaN	NaN	-0.88	0.969	0.591	-0.803	0.75	0.633	-0.689	0.577	0.578	-0.689	0.511	0.592	-0.689	0.358	0.657	-0.692	0.136	0.632	-0.562	0.056	0.651	NaN	NaN	NaN	-0.852	0.95	0.207	-0.827	0.686	0.206	-0.792	0.535	0.297	-0.823	0.456	0.291	-0.885	0.286	0.246	-0.947	0.109	0.318
678	3.39	-0.976	1.071	0.375	NaN	NaN	NaN	-0.879	0.969	0.591	-0.804	0.751	0.634	-0.689	0.577	0.579	-0.688	0.51	0.592	-0.689	0.357	0.657	-0.691	0.136	0.632	-0.561	0.054	0.651	NaN	NaN	NaN	-0.851	0.95	0.208	-0.826	0.686	0.206	NaN	NaN	NaN	-0.823	0.456	0.291	-0.885	0.286	0.246	-0.947	0.109	0.318
679	3.395	-0.975	1.07	0.375	NaN	NaN	NaN	-0.877	0.968	0.591	-0.804	0.75	0.635	-0.69	0.576	0.579	-0.688	0.509	0.592	-0.688	0.356	0.657	-0.691	0.135	0.633	-0.561	0.053	0.651	NaN	NaN	NaN	-0.85	0.95	0.208	-0.825	0.686	0.206	NaN	NaN	NaN	-0.823	0.456	0.291	-0.885	0.286	0.246	-0.947	0.109	0.318
680	3.4	-0.974	1.07	0.376	NaN	NaN	NaN	-0.875	0.968	0.591	-0.803	0.75	0.635	-0.689	0.574	0.579	-0.689	0.508	0.592	-0.687	0.355	0.657	-0.689	0.133	0.633	-0.561	0.051	0.651	NaN	NaN	NaN	-0.849	0.95	0.208	-0.825	0.686	0.206	NaN	NaN	NaN	-0.823	0.456	0.291	-0.885	0.286	0.246	-0.947	0.109	0.318
681	3.405	-0.973	1.07	0.377	NaN	NaN	NaN	-0.873	0.968	0.592	-0.803	0.749	0.635	-0.689	0.573	0.579	-0.688	0.507	0.592	-0.686	0.353	0.657	-0.688	0.132	0.634	-0.56	0.049	0.652	NaN	NaN	NaN	-0.848	0.95	0.208	-0.824	0.686	0.206	NaN	NaN	NaN	-0.822	0.456	0.291	-0.884	0.285	0.246	-0.947	0.11	0.318
682	3.41	-0.972	1.069	0.377	NaN	NaN	NaN	-0.872	0.967	0.592	-0.802	0.748	0.636	-0.688	0.571	0.579	-0.688	0.505	0.592	-0.686	0.352	0.657	-0.688	0.131	0.634	-0.56	0.047	0.652	NaN	NaN	NaN	-0.847	0.95	0.208	-0.824	0.686	0.205	NaN	NaN	NaN	-0.821	0.455	0.291	-0.884	0.285	0.246	-0.946	0.11	0.318
683	3.415	-0.97	1.069	0.378	NaN	NaN	NaN	-0.87	0.967	0.592	-0.801	0.747	0.636	-0.689	0.57	0.579	-0.689	0.504	0.593	-0.686	0.351	0.658	-0.688	0.13	0.634	-0.56	0.045	0.652	NaN	NaN	NaN	-0.846	0.95	0.209	-0.823	0.686	0.205	NaN	NaN	NaN	-0.82	0.455	0.291	-0.884	0.285	0.246	-0.946	0.11	0.317
684	3.42	-0.969	1.068	0.378	NaN	NaN	NaN	-0.868	0.966	0.592	-0.8	0.745	0.636	-0.689	0.569	0.58	-0.689	0.503	0.593	-0.686	0.35	0.658	-0.688	0.129	0.634	-0.56	0.043	0.652	NaN	NaN	NaN	-0.846	0.95	0.209	-0.823	0.686	0.205	NaN	NaN	NaN	-0.819	0.455	0.291	-0.884	0.285	0.246	-0.946	0.11	0.317
685	3.425	-0.968	1.068	0.379	NaN	NaN	NaN	-0.866	0.966	0.593	-0.797	0.742	0.635	-0.69	0.568	0.58	-0.689	0.501	0.593	-0.686	0.348	0.658	-0.687	0.127	0.635	-0.561	0.041	0.652	NaN	NaN	NaN	-0.845	0.95	0.209	-0.822	0.686	0.205	NaN	NaN	NaN	-0.819	0.455	0.291	-0.884	0.285	0.246	-0.946	0.11	0.317
686	3.43	-0.967	1.068	0.379	NaN	NaN	NaN	-0.865	0.965	0.593	-0.797	0.742	0.636	-0.69	0.567	0.58	-0.689	0.5	0.593	-0.686	0.347	0.658	-0.688	0.126	0.634	-0.561	0.039	0.652	NaN	NaN	NaN	-0.844	0.949	0.209	-0.82	0.685	0.206	NaN	NaN	NaN	-0.818	0.455	0.291	-0.883	0.285	0.246	-0.946	0.11	0.317
687	3.435	-0.966	1.067	0.38	NaN	NaN	NaN	-0.863	0.964	0.593	-0.799	0.742	0.636	-0.69	0.565	0.58	-0.69	0.499	0.593	-0.686	0.346	0.658	-0.689	0.125	0.634	-0.562	0.036	0.652	NaN	NaN	NaN	-0.842	0.949	0.21	-0.82	0.685	0.206	NaN	NaN	NaN	-0.818	0.455	0.291	-0.883	0.285	0.246	-0.946	0.11	0.317
688	3.44	-0.964	1.067	0.381	NaN	NaN	NaN	-0.861	0.964	0.594	-0.799	0.742	0.637	-0.69	0.563	0.58	-0.69	0.498	0.593	-0.687	0.345	0.659	-0.689	0.124	0.634	-0.562	0.033	0.652	NaN	NaN	NaN	-0.842	0.95	0.21	-0.819	0.685	0.206	NaN	NaN	NaN	-0.818	0.455	0.291	-0.883	0.285	0.245	-0.946	0.11	0.317
689	3.445	-0.963	1.067	0.381	NaN	NaN	NaN	-0.859	0.963	0.594	-0.799	0.741	0.637	-0.691	0.562	0.581	-0.691	0.497	0.594	-0.687	0.343	0.659	-0.689	0.122	0.635	-0.562	0.031	0.651	NaN	NaN	NaN	-0.841	0.95	0.21	-0.818	0.685	0.206	-0.784	0.531	0.296	-0.817	0.455	0.291	-0.883	0.285	0.245	-0.946	0.11	0.317
690	3.45	-0.961	1.066	0.382	NaN	NaN	NaN	-0.858	0.963	0.594	-0.797	0.739	0.637	-0.691	0.56	0.581	-0.691	0.495	0.593	-0.687	0.341	0.659	-0.689	0.12	0.634	-0.564	0.028	0.651	NaN	NaN	NaN	-0.84	0.95	0.21	-0.817	0.685	0.206	-0.784	0.531	0.296	-0.817	0.454	0.291	-0.883	0.285	0.245	-0.946	0.109	0.317
691	3.455	-0.96	1.066	0.383	NaN	NaN	NaN	-0.856	0.962	0.595	-0.795	0.736	0.636	-0.691	0.559	0.581	-0.692	0.493	0.593	-0.688	0.34	0.659	-0.69	0.119	0.634	-0.565	0.026	0.651	NaN	NaN	NaN	-0.839	0.95	0.211	-0.817	0.685	0.206	-0.784	0.531	0.295	-0.817	0.454	0.291	-0.883	0.285	0.245	-0.946	0.109	0.317
692	3.46	-0.959	1.065	0.383	NaN	NaN	NaN	-0.854	0.961	0.595	-0.795	0.735	0.637	-0.692	0.557	0.581	-0.692	0.492	0.594	-0.689	0.339	0.659	-0.69	0.118	0.633	-0.566	0.024	0.65	NaN	NaN	NaN	-0.837	0.95	0.211	-0.816	0.685	0.206	-0.783	0.532	0.295	-0.816	0.454	0.291	-0.883	0.285	0.245	-0.946	0.109	0.317
693	3.465	-0.957	1.065	0.384	NaN	NaN	NaN	-0.853	0.961	0.595	-0.796	0.736	0.638	-0.693	0.556	0.581	-0.693	0.491	0.594	-0.69	0.337	0.658	-0.691	0.117	0.632	-0.567	0.024	0.65	NaN	NaN	NaN	-0.836	0.949	0.211	-0.815	0.685	0.206	-0.783	0.532	0.295	-0.815	0.454	0.291	-0.883	0.285	0.244	-0.946	0.11	0.317
694	3.47	-0.956	1.065	0.385	NaN	NaN	NaN	-0.851	0.96	0.596	-0.796	0.735	0.638	-0.694	0.555	0.581	-0.693	0.489	0.594	-0.69	0.335	0.658	-0.692	0.116	0.632	-0.567	0.025	0.649	NaN	NaN	NaN	-0.835	0.949	0.212	-0.814	0.684	0.207	-0.782	0.532	0.295	-0.815	0.454	0.291	-0.883	0.285	0.244	-0.947	0.11	0.317
695	3.475	-0.954	1.064	0.386	NaN	NaN	NaN	-0.849	0.959	0.596	-0.795	0.734	0.638	-0.694	0.553	0.581	-0.694	0.487	0.594	-0.691	0.333	0.658	-0.693	0.115	0.631	-0.567	0.025	0.649	NaN	NaN	NaN	-0.834	0.949	0.212	-0.814	0.684	0.207	-0.782	0.532	0.294	-0.815	0.454	0.291	-0.883	0.285	0.244	-0.947	0.11	0.317
696	3.48	-0.953	1.064	0.387	NaN	NaN	NaN	-0.847	0.959	0.597	-0.795	0.733	0.639	-0.694	0.551	0.581	-0.695	0.486	0.594	-0.691	0.332	0.657	-0.694	0.114	0.631	-0.567	0.025	0.648	NaN	NaN	NaN	-0.832	0.949	0.213	-0.813	0.684	0.207	-0.782	0.532	0.294	-0.815	0.454	0.291	-0.883	0.285	0.244	-0.947	0.11	0.316
697	3.485	-0.952	1.064	0.387	NaN	NaN	NaN	-0.845	0.958	0.597	-0.795	0.732	0.639	-0.695	0.55	0.582	-0.696	0.485	0.594	-0.692	0.331	0.657	-0.694	0.113	0.631	-0.566	0.025	0.648	NaN	NaN	NaN	-0.831	0.949	0.213	-0.812	0.685	0.206	-0.782	0.532	0.294	-0.815	0.454	0.291	-0.884	0.285	0.244	-0.947	0.11	0.316
698	3.49	-0.95	1.064	0.388	NaN	NaN	NaN	-0.844	0.957	0.597	-0.793	0.73	0.638	-0.696	0.549	0.582	-0.697	0.484	0.594	-0.694	0.33	0.656	-0.694	0.113	0.631	-0.566	0.025	0.648	NaN	NaN	NaN	-0.83	0.95	0.214	-0.812	0.685	0.206	-0.781	0.532	0.294	-0.814	0.454	0.291	-0.884	0.286	0.243	-0.947	0.11	0.316
699	3.495	-0.948	1.064	0.389	NaN	NaN	NaN	-0.842	0.957	0.598	-0.794	0.731	0.639	-0.697	0.548	0.582	-0.697	0.483	0.594	-0.695	0.329	0.656	-0.693	0.112	0.631	-0.566	0.024	0.648	NaN	NaN	NaN	-0.829	0.95	0.214	-0.811	0.685	0.206	-0.781	0.532	0.294	-0.814	0.454	0.291	-0.884	0.286	0.243	-0.947	0.109	0.316
700	3.5	-0.947	1.064	0.39	NaN	NaN	NaN	-0.84	0.956	0.598	-0.795	0.731	0.64	-0.697	0.547	0.582	-0.698	0.483	0.594	-0.698	0.329	0.657	-0.692	0.112	0.631	-0.567	0.024	0.648	NaN	NaN	NaN	-0.828	0.95	0.214	-0.81	0.685	0.206	-0.78	0.532	0.294	-0.814	0.454	0.291	-0.884	0.286	0.243	-0.947	0.109	0.316
701	3.505	-0.946	1.063	0.39	NaN	NaN	NaN	-0.839	0.956	0.599	-0.794	0.731	0.64	-0.697	0.546	0.582	-0.698	0.483	0.595	-0.699	0.329	0.657	-0.691	0.112	0.631	-0.567	0.024	0.648	NaN	NaN	NaN	-0.826	0.95	0.215	-0.809	0.685	0.207	NaN	NaN	NaN	-0.814	0.454	0.291	-0.885	0.286	0.243	-0.947	0.109	0.316
702	3.51	-0.944	1.064	0.391	NaN	NaN	NaN	-0.838	0.956	0.6	-0.794	0.73	0.64	-0.696	0.547	0.582	-0.697	0.483	0.595	-0.699	0.33	0.657	-0.691	0.112	0.631	-0.567	0.024	0.648	NaN	NaN	NaN	-0.825	0.949	0.215	-0.808	0.685	0.208	-0.777	0.53	0.296	-0.814	0.454	0.291	-0.885	0.287	0.243	-0.947	0.109	0.316
703	3.515	-0.943	1.064	0.392	NaN	NaN	NaN	-0.837	0.956	0.601	-0.791	0.729	0.64	-0.696	0.547	0.583	-0.696	0.484	0.595	-0.698	0.33	0.657	-0.691	0.112	0.631	-0.567	0.024	0.648	NaN	NaN	NaN	-0.824	0.949	0.216	-0.807	0.685	0.208	-0.776	0.53	0.296	-0.813	0.454	0.291	-0.885	0.287	0.243	-0.947	0.109	0.316
704	3.52	-0.942	1.064	0.392	NaN	NaN	NaN	-0.835	0.956	0.601	-0.789	0.727	0.64	-0.695	0.548	0.583	-0.695	0.484	0.595	-0.697	0.331	0.657	-0.691	0.112	0.631	-0.566	0.024	0.648	NaN	NaN	NaN	-0.822	0.949	0.217	-0.806	0.685	0.209	-0.776	0.531	0.296	-0.812	0.454	0.291	-0.885	0.287	0.243	-0.947	0.109	0.316
705	3.525	-0.941	1.064	0.393	NaN	NaN	NaN	-0.834	0.957	0.602	-0.787	0.727	0.64	-0.693	0.549	0.582	-0.694	0.485	0.595	-0.695	0.332	0.657	-0.692	0.113	0.631	-0.566	0.024	0.648	NaN	NaN	NaN	-0.821	0.949	0.217	-0.805	0.684	0.209	-0.776	0.531	0.296	-0.811	0.454	0.292	-0.885	0.288	0.244	-0.946	0.109	0.316
706	3.53	-0.939	1.064	0.393	NaN	NaN	NaN	-0.833	0.957	0.602	-0.787	0.728	0.64	-0.692	0.55	0.582	-0.692	0.486	0.595	-0.693	0.332	0.657	-0.692	0.113	0.631	-0.566	0.024	0.648	NaN	NaN	NaN	-0.82	0.95	0.217	-0.803	0.684	0.21	-0.776	0.531	0.297	-0.81	0.454	0.293	-0.884	0.288	0.244	-0.946	0.11	0.316
707	3.535	-0.938	1.064	0.393	NaN	NaN	NaN	-0.832	0.957	0.603	-0.788	0.73	0.641	-0.69	0.552	0.582	-0.691	0.487	0.595	-0.691	0.333	0.658	-0.692	0.114	0.63	-0.566	0.024	0.648	NaN	NaN	NaN	-0.819	0.95	0.218	-0.803	0.685	0.21	-0.775	0.53	0.298	-0.81	0.454	0.293	-0.884	0.288	0.244	-0.946	0.11	0.316
708	3.54	-0.937	1.065	0.394	NaN	NaN	NaN	-0.83	0.958	0.603	-0.787	0.73	0.641	-0.688	0.553	0.583	-0.689	0.487	0.595	-0.69	0.333	0.658	-0.692	0.114	0.63	-0.566	0.024	0.648	NaN	NaN	NaN	-0.817	0.95	0.219	-0.802	0.685	0.211	-0.773	0.53	0.298	-0.809	0.453	0.294	-0.884	0.288	0.245	-0.946	0.11	0.316
709	3.545	-0.935	1.065	0.394	NaN	NaN	NaN	-0.829	0.958	0.603	-0.785	0.73	0.641	-0.686	0.554	0.583	-0.687	0.488	0.595	-0.689	0.333	0.658	-0.691	0.114	0.63	-0.566	0.024	0.648	NaN	NaN	NaN	-0.816	0.95	0.219	-0.801	0.685	0.211	-0.773	0.529	0.299	-0.809	0.453	0.294	-0.883	0.288	0.245	-0.946	0.11	0.316
710	3.55	-0.934	1.065	0.394	NaN	NaN	NaN	-0.829	0.959	0.604	-0.784	0.731	0.641	-0.684	0.554	0.583	-0.685	0.488	0.595	-0.687	0.333	0.658	-0.691	0.115	0.63	-0.566	0.024	0.648	NaN	NaN	NaN	-0.814	0.95	0.22	-0.8	0.685	0.211	-0.772	0.529	0.3	-0.808	0.453	0.295	-0.883	0.288	0.245	-0.946	0.11	0.316
711	3.555	-0.933	1.066	0.395	NaN	NaN	NaN	-0.829	0.96	0.605	-0.782	0.732	0.641	-0.681	0.555	0.583	-0.683	0.489	0.596	-0.686	0.333	0.658	-0.691	0.115	0.63	-0.566	0.024	0.648	NaN	NaN	NaN	-0.813	0.95	0.22	-0.799	0.685	0.212	-0.772	0.529	0.3	-0.808	0.453	0.295	-0.883	0.289	0.246	-0.946	0.11	0.316
712	3.56	-0.932	1.066	0.395	NaN	NaN	NaN	-0.828	0.961	0.605	-0.78	0.731	0.642	-0.678	0.555	0.583	-0.68	0.489	0.596	-0.685	0.333	0.659	-0.691	0.115	0.631	-0.566	0.024	0.648	NaN	NaN	NaN	-0.812	0.95	0.221	-0.798	0.686	0.212	NaN	NaN	NaN	-0.808	0.453	0.296	-0.883	0.289	0.246	-0.946	0.11	0.316
713	3.565	-0.931	1.066	0.395	NaN	NaN	NaN	-0.827	0.961	0.606	-0.778	0.732	0.642	-0.675	0.555	0.583	-0.678	0.489	0.596	-0.683	0.333	0.659	-0.691	0.115	0.631	-0.566	0.024	0.648	NaN	NaN	NaN	-0.81	0.95	0.222	-0.798	0.686	0.212	NaN	NaN	NaN	-0.808	0.454	0.296	-0.883	0.289	0.246	-0.946	0.11	0.316
714	3.57	-0.93	1.066	0.395	NaN	NaN	NaN	-0.826	0.961	0.606	-0.775	0.732	0.642	-0.673	0.555	0.584	-0.676	0.489	0.597	-0.681	0.332	0.66	-0.69	0.114	0.631	-0.566	0.024	0.648	NaN	NaN	NaN	-0.809	0.95	0.222	-0.797	0.686	0.213	NaN	NaN	NaN	-0.808	0.454	0.297	-0.883	0.289	0.246	-0.946	0.11	0.316
715	3.575	-0.928	1.067	0.396	NaN	NaN	NaN	-0.825	0.961	0.606	-0.77	0.73	0.642	-0.67	0.555	0.584	-0.674	0.489	0.597	-0.679	0.332	0.66	-0.69	0.114	0.631	-0.566	0.024	0.648	NaN	NaN	NaN	-0.807	0.95	0.223	-0.796	0.685	0.214	NaN	NaN	NaN	-0.808	0.454	0.297	-0.883	0.289	0.246	-0.946	0.11	0.316
716	3.58	-0.927	1.067	0.396	NaN	NaN	NaN	-0.824	0.961	0.607	-0.769	0.731	0.643	-0.668	0.555	0.585	-0.671	0.488	0.597	-0.676	0.332	0.66	-0.69	0.114	0.631	-0.566	0.024	0.648	NaN	NaN	NaN	-0.806	0.95	0.224	-0.796	0.685	0.215	NaN	NaN	NaN	-0.808	0.454	0.297	-0.883	0.289	0.246	-0.946	0.11	0.316
717	3.585	-0.926	1.067	0.396	NaN	NaN	NaN	-0.823	0.961	0.607	-0.768	0.734	0.645	-0.666	0.555	0.586	-0.669	0.488	0.598	-0.674	0.332	0.66	-0.69	0.114	0.631	-0.566	0.024	0.648	NaN	NaN	NaN	-0.805	0.95	0.225	-0.795	0.685	0.215	NaN	NaN	NaN	-0.809	0.455	0.297	-0.883	0.289	0.246	-0.946	0.11	0.316
718	3.59	-0.924	1.067	0.397	NaN	NaN	NaN	-0.822	0.961	0.608	-0.765	0.734	0.645	-0.663	0.554	0.586	-0.667	0.488	0.598	-0.671	0.332	0.66	-0.69	0.114	0.632	-0.566	0.024	0.648	NaN	NaN	NaN	-0.803	0.95	0.225	-0.795	0.686	0.216	NaN	NaN	NaN	-0.81	0.455	0.297	-0.884	0.289	0.246	-0.946	0.11	0.316
719	3.595	-0.923	1.067	0.397	NaN	NaN	NaN	-0.821	0.961	0.608	-0.762	0.734	0.646	-0.661	0.554	0.586	-0.665	0.488	0.599	-0.669	0.332	0.66	-0.69	0.114	0.632	-0.567	0.024	0.648	NaN	NaN	NaN	-0.802	0.95	0.226	-0.794	0.686	0.216	NaN	NaN	NaN	-0.81	0.455	0.297	-0.884	0.289	0.246	-0.946	0.11	0.315
720	3.6	-0.922	1.068	0.398	NaN	NaN	NaN	-0.82	0.962	0.609	-0.76	0.735	0.646	-0.659	0.554	0.587	-0.664	0.488	0.599	-0.668	0.332	0.661	-0.69	0.114	0.632	-0.567	0.024	0.648	NaN	NaN	NaN	-0.801	0.95	0.227	-0.794	0.686	0.217	-0.772	0.532	0.302	-0.811	0.456	0.297	-0.885	0.289	0.246	-0.946	0.11	0.315
721	3.605	-0.92	1.068	0.399	NaN	NaN	NaN	-0.819	0.962	0.61	-0.755	0.733	0.647	-0.658	0.554	0.588	-0.662	0.488	0.6	-0.667	0.332	0.661	-0.69	0.114	0.632	-0.567	0.024	0.648	NaN	NaN	NaN	-0.8	0.95	0.228	-0.794	0.686	0.217	-0.772	0.532	0.302	-0.811	0.456	0.297	-0.885	0.29	0.245	-0.947	0.11	0.315
722	3.61	-0.919	1.068	0.399	NaN	NaN	NaN	-0.818	0.961	0.611	-0.754	0.733	0.647	-0.656	0.554	0.588	-0.66	0.487	0.6	-0.666	0.333	0.661	-0.689	0.114	0.632	-0.567	0.024	0.648	NaN	NaN	NaN	-0.799	0.95	0.228	-0.794	0.686	0.217	-0.772	0.532	0.303	-0.811	0.456	0.297	-0.885	0.29	0.245	-0.947	0.11	0.315
723	3.615	-0.917	1.068	0.4	NaN	NaN	NaN	-0.817	0.961	0.611	-0.754	0.735	0.649	-0.654	0.554	0.589	-0.658	0.487	0.601	-0.665	0.333	0.661	-0.689	0.114	0.632	-0.567	0.024	0.648	NaN	NaN	NaN	-0.798	0.951	0.229	-0.794	0.687	0.217	-0.772	0.532	0.303	-0.811	0.456	0.297	-0.886	0.29	0.246	-0.947	0.11	0.315
724	3.62	-0.916	1.068	0.401	NaN	NaN	NaN	-0.815	0.96	0.612	-0.751	0.735	0.649	-0.653	0.554	0.589	-0.657	0.487	0.601	-0.664	0.332	0.662	-0.689	0.114	0.632	-0.567	0.024	0.648	NaN	NaN	NaN	-0.797	0.951	0.23	-0.794	0.687	0.217	-0.772	0.532	0.303	-0.811	0.456	0.297	-0.886	0.29	0.246	-0.947	0.11	0.315
725	3.625	-0.914	1.068	0.402	NaN	NaN	NaN	-0.814	0.96	0.612	-0.748	0.734	0.65	-0.651	0.554	0.59	-0.655	0.487	0.601	-0.664	0.332	0.662	-0.689	0.114	0.632	-0.567	0.024	0.648	NaN	NaN	NaN	-0.796	0.951	0.231	-0.794	0.688	0.218	-0.772	0.532	0.303	-0.811	0.456	0.297	-0.887	0.291	0.246	-0.947	0.11	0.315
726	3.63	-0.913	1.068	0.403	NaN	NaN	NaN	-0.812	0.96	0.614	-0.749	0.735	0.651	-0.65	0.554	0.59	-0.654	0.487	0.602	-0.664	0.332	0.662	-0.689	0.114	0.632	-0.567	0.024	0.648	NaN	NaN	NaN	-0.795	0.951	0.232	-0.794	0.687	0.219	-0.772	0.532	0.302	-0.811	0.456	0.297	-0.887	0.291	0.246	-0.947	0.11	0.315
727	3.635	-0.911	1.068	0.404	NaN	NaN	NaN	-0.811	0.959	0.615	-0.748	0.735	0.652	-0.648	0.553	0.591	-0.653	0.487	0.602	-0.664	0.331	0.663	-0.689	0.114	0.632	-0.567	0.024	0.648	NaN	NaN	NaN	-0.793	0.951	0.233	-0.793	0.687	0.22	-0.772	0.532	0.303	-0.811	0.456	0.297	-0.887	0.292	0.246	-0.947	0.11	0.315
728	3.64	-0.91	1.068	0.405	NaN	NaN	NaN	-0.809	0.959	0.615	-0.747	0.735	0.652	-0.647	0.553	0.591	-0.652	0.486	0.602	-0.664	0.331	0.663	-0.689	0.114	0.632	-0.567	0.024	0.648	NaN	NaN	NaN	-0.792	0.951	0.233	-0.793	0.687	0.22	-0.772	0.532	0.303	-0.811	0.456	0.297	-0.888	0.292	0.246	-0.947	0.11	0.315
729	3.645	-0.908	1.068	0.406	NaN	NaN	NaN	-0.807	0.959	0.616	-0.745	0.735	0.653	-0.646	0.553	0.592	-0.651	0.486	0.603	-0.664	0.331	0.663	-0.689	0.114	0.632	-0.567	0.024	0.648	NaN	NaN	NaN	-0.791	0.951	0.234	-0.793	0.688	0.221	-0.772	0.532	0.303	-0.811	0.456	0.297	-0.888	0.292	0.246	-0.947	0.11	0.315
730	3.65	-0.907	1.068	0.408	NaN	NaN	NaN	-0.805	0.958	0.617	-0.744	0.734	0.653	-0.645	0.553	0.592	-0.649	0.486	0.603	-0.663	0.33	0.663	-0.689	0.113	0.632	-0.567	0.024	0.648	NaN	NaN	NaN	-0.789	0.951	0.235	-0.793	0.688	0.221	-0.772	0.532	0.303	-0.811	0.456	0.297	-0.888	0.292	0.246	-0.947	0.11	0.315
731	3.655	-0.905	1.068	0.409	NaN	NaN	NaN	-0.803	0.958	0.618	-0.742	0.733	0.654	-0.644	0.552	0.593	-0.648	0.485	0.603	-0.663	0.33	0.663	-0.689	0.113	0.632	-0.567	0.024	0.648	NaN	NaN	NaN	-0.788	0.951	0.236	-0.793	0.689	0.221	-0.771	0.532	0.304	-0.811	0.456	0.297	-0.888	0.292	0.246	-0.947	0.11	0.315
732	3.66	-0.904	1.068	0.41	NaN	NaN	NaN	-0.801	0.958	0.619	-0.741	0.732	0.654	-0.643	0.552	0.593	-0.647	0.485	0.604	-0.663	0.33	0.664	-0.689	0.113	0.632	-0.567	0.024	0.648	NaN	NaN	NaN	-0.787	0.951	0.237	-0.793	0.689	0.222	-0.771	0.531	0.304	-0.811	0.456	0.297	-0.888	0.292	0.247	-0.947	0.11	0.315
733	3.665	-0.902	1.067	0.412	NaN	NaN	NaN	-0.799	0.958	0.62	-0.74	0.732	0.655	-0.642	0.551	0.593	-0.647	0.485	0.604	-0.663	0.329	0.664	-0.689	0.113	0.632	-0.567	0.024	0.649	NaN	NaN	NaN	-0.786	0.951	0.238	-0.793	0.689	0.222	-0.771	0.531	0.304	-0.811	0.456	0.298	-0.888	0.292	0.247	-0.947	0.111	0.315
734	3.67	-0.901	1.067	0.413	NaN	NaN	NaN	-0.797	0.957	0.621	-0.739	0.731	0.655	-0.64	0.551	0.594	-0.646	0.484	0.604	-0.662	0.329	0.664	-0.688	0.113	0.632	-0.567	0.024	0.649	NaN	NaN	NaN	-0.785	0.951	0.239	-0.792	0.69	0.222	-0.77	0.531	0.305	-0.81	0.456	0.298	-0.888	0.292	0.247	-0.947	0.111	0.315
735	3.675	-0.899	1.067	0.414	NaN	NaN	NaN	-0.794	0.957	0.622	-0.737	0.73	0.655	-0.639	0.55	0.594	-0.644	0.484	0.605	-0.661	0.329	0.664	-0.688	0.113	0.632	-0.567	0.024	0.649	NaN	NaN	NaN	-0.784	0.952	0.24	-0.791	0.69	0.223	-0.77	0.53	0.305	-0.81	0.456	0.299	-0.888	0.293	0.247	-0.947	0.111	0.315
736	3.68	-0.898	1.067	0.416	NaN	NaN	NaN	-0.793	0.957	0.623	-0.734	0.727	0.655	-0.637	0.55	0.595	-0.643	0.484	0.605	-0.661	0.329	0.664	-0.688	0.113	0.632	-0.567	0.024	0.649	NaN	NaN	NaN	-0.783	0.951	0.241	-0.79	0.69	0.224	-0.769	0.531	0.305	-0.81	0.456	0.299	-0.888	0.293	0.247	-0.947	0.111	0.315
737	3.685	-0.896	1.067	0.417	NaN	NaN	NaN	-0.791	0.957	0.624	-0.734	0.727	0.656	-0.636	0.55	0.595	-0.642	0.484	0.605	-0.66	0.329	0.664	-0.688	0.113	0.632	-0.567	0.024	0.649	NaN	NaN	NaN	-0.782	0.951	0.241	-0.79	0.69	0.224	-0.769	0.531	0.306	-0.809	0.456	0.3	-0.888	0.293	0.247	-0.947	0.111	0.315
738	3.69	-0.895	1.067	0.418	NaN	NaN	NaN	-0.788	0.957	0.625	-0.735	0.729	0.658	-0.635	0.549	0.595	-0.641	0.483	0.605	-0.66	0.329	0.664	-0.688	0.113	0.632	-0.567	0.024	0.649	NaN	NaN	NaN	-0.78	0.951	0.242	-0.789	0.691	0.225	-0.769	0.531	0.306	-0.809	0.457	0.3	-0.887	0.293	0.248	-0.947	0.111	0.315
739	3.695	-0.893	1.067	0.42	NaN	NaN	NaN	-0.786	0.957	0.626	-0.733	0.728	0.658	-0.633	0.549	0.595	-0.639	0.483	0.606	-0.658	0.328	0.664	-0.688	0.113	0.632	-0.567	0.024	0.649	NaN	NaN	NaN	-0.779	0.951	0.243	-0.788	0.691	0.225	NaN	NaN	NaN	-0.808	0.457	0.301	-0.887	0.293	0.248	-0.947	0.111	0.315
740	3.7	-0.891	1.066	0.421	NaN	NaN	NaN	-0.784	0.957	0.627	-0.73	0.726	0.658	-0.632	0.549	0.596	-0.638	0.483	0.606	-0.656	0.328	0.664	-0.688	0.113	0.632	-0.567	0.024	0.649	NaN	NaN	NaN	-0.778	0.951	0.244	-0.787	0.691	0.226	NaN	NaN	NaN	-0.808	0.457	0.301	-0.886	0.294	0.249	-0.946	0.111	0.316
741	3.705	-0.89	1.066	0.422	NaN	NaN	NaN	-0.782	0.957	0.628	-0.73	0.728	0.659	-0.63	0.549	0.596	-0.636	0.483	0.606	-0.654	0.327	0.665	-0.687	0.113	0.632	-0.567	0.024	0.649	NaN	NaN	NaN	-0.776	0.951	0.245	-0.786	0.691	0.227	NaN	NaN	NaN	-0.807	0.457	0.301	-0.886	0.294	0.249	-0.946	0.111	0.316
742	3.71	-0.888	1.066	0.423	NaN	NaN	NaN	-0.78	0.957	0.629	-0.729	0.728	0.66	-0.629	0.549	0.596	-0.635	0.482	0.606	-0.653	0.327	0.665	-0.687	0.113	0.632	-0.567	0.024	0.649	NaN	NaN	NaN	-0.775	0.951	0.246	-0.785	0.692	0.227	NaN	NaN	NaN	-0.807	0.457	0.302	-0.886	0.294	0.25	-0.946	0.111	0.316
743	3.715	-0.886	1.066	0.425	NaN	NaN	NaN	-0.777	0.957	0.63	-0.727	0.728	0.66	-0.627	0.549	0.597	-0.633	0.482	0.606	-0.652	0.327	0.665	-0.687	0.113	0.631	-0.567	0.024	0.649	NaN	NaN	NaN	-0.774	0.951	0.247	-0.783	0.692	0.228	NaN	NaN	NaN	-0.805	0.456	0.303	-0.885	0.294	0.25	-0.946	0.111	0.316
744	3.72	-0.885	1.066	0.426	NaN	NaN	NaN	-0.776	0.958	0.631	-0.725	0.728	0.661	-0.626	0.548	0.597	-0.632	0.483	0.607	-0.651	0.327	0.665	-0.687	0.113	0.631	-0.567	0.024	0.649	NaN	NaN	NaN	-0.771	0.949	0.249	-0.782	0.691	0.229	NaN	NaN	NaN	-0.804	0.456	0.304	-0.885	0.294	0.25	-0.946	0.112	0.316
745	3.725	-0.883	1.066	0.427	NaN	NaN	NaN	-0.774	0.958	0.633	-0.723	0.728	0.661	-0.624	0.548	0.597	-0.631	0.482	0.607	-0.649	0.327	0.665	-0.686	0.113	0.631	-0.567	0.024	0.649	NaN	NaN	NaN	-0.766	0.946	0.251	-0.78	0.69	0.23	NaN	NaN	NaN	-0.803	0.456	0.305	-0.884	0.295	0.251	-0.946	0.112	0.316
746	3.73	-0.881	1.066	0.428	NaN	NaN	NaN	-0.772	0.958	0.634	-0.72	0.727	0.662	-0.623	0.548	0.598	-0.629	0.482	0.607	-0.648	0.326	0.665	-0.686	0.113	0.631	-0.567	0.024	0.649	NaN	NaN	NaN	-0.764	0.946	0.252	-0.778	0.69	0.23	-0.76	0.53	0.312	-0.802	0.455	0.305	-0.883	0.295	0.251	-0.946	0.112	0.316
747	3.735	-0.88	1.066	0.429	NaN	NaN	NaN	-0.77	0.958	0.634	-0.716	0.726	0.662	-0.621	0.548	0.598	-0.627	0.481	0.607	-0.647	0.326	0.665	-0.686	0.113	0.631	-0.567	0.024	0.649	NaN	NaN	NaN	-0.764	0.946	0.253	-0.777	0.69	0.231	-0.759	0.531	0.313	-0.8	0.456	0.306	-0.883	0.295	0.252	-0.946	0.112	0.316
748	3.74	-0.878	1.066	0.43	NaN	NaN	NaN	-0.768	0.958	0.635	-0.714	0.726	0.662	-0.62	0.548	0.598	-0.626	0.481	0.607	-0.646	0.326	0.665	-0.686	0.113	0.631	-0.566	0.024	0.649	NaN	NaN	NaN	-0.762	0.946	0.253	-0.775	0.69	0.232	-0.757	0.53	0.313	-0.799	0.456	0.307	-0.882	0.295	0.252	-0.946	0.113	0.316
749	3.745	-0.876	1.066	0.431	NaN	NaN	NaN	-0.766	0.959	0.636	-0.711	0.725	0.663	-0.618	0.548	0.598	-0.625	0.481	0.608	-0.644	0.326	0.665	-0.686	0.113	0.631	-0.566	0.024	0.649	NaN	NaN	NaN	-0.76	0.946	0.255	-0.774	0.689	0.233	-0.755	0.529	0.314	-0.798	0.456	0.307	-0.882	0.296	0.253	-0.946	0.113	0.317
750	3.75	-0.875	1.066	0.432	NaN	NaN	NaN	-0.764	0.959	0.637	-0.71	0.726	0.664	-0.616	0.548	0.598	-0.623	0.481	0.608	-0.643	0.325	0.665	-0.685	0.113	0.631	-0.566	0.024	0.649	NaN	NaN	NaN	-0.759	0.946	0.255	-0.772	0.689	0.234	-0.754	0.529	0.315	-0.797	0.456	0.307	-0.881	0.296	0.253	-0.946	0.114	0.317
751	3.755	-0.873	1.066	0.433	NaN	NaN	NaN	-0.763	0.959	0.638	-0.709	0.728	0.666	-0.615	0.548	0.599	-0.622	0.48	0.608	-0.641	0.324	0.665	-0.685	0.113	0.631	-0.566	0.024	0.649	NaN	NaN	NaN	-0.758	0.946	0.256	-0.77	0.688	0.235	-0.752	0.529	0.316	-0.795	0.456	0.308	-0.88	0.296	0.253	-0.945	0.114	0.317
752	3.76	-0.871	1.066	0.434	NaN	NaN	NaN	-0.761	0.959	0.639	-0.707	0.728	0.667	-0.613	0.548	0.599	-0.621	0.48	0.609	-0.639	0.324	0.665	-0.685	0.112	0.631	-0.566	0.024	0.649	NaN	NaN	NaN	-0.756	0.945	0.257	-0.768	0.688	0.236	-0.749	0.528	0.317	-0.793	0.455	0.309	-0.879	0.297	0.254	-0.945	0.114	0.317
753	3.765	-0.87	1.066	0.435	NaN	NaN	NaN	-0.759	0.959	0.64	-0.704	0.727	0.667	-0.612	0.547	0.599	-0.62	0.48	0.609	-0.639	0.323	0.665	-0.685	0.112	0.631	-0.566	0.024	0.649	NaN	NaN	NaN	-0.754	0.945	0.258	-0.766	0.687	0.237	-0.748	0.528	0.317	-0.792	0.455	0.31	-0.878	0.297	0.255	-0.944	0.115	0.318
754	3.77	-0.868	1.066	0.436	NaN	NaN	NaN	-0.757	0.959	0.641	-0.702	0.728	0.668	-0.611	0.547	0.6	-0.619	0.48	0.609	-0.638	0.323	0.665	-0.684	0.112	0.631	-0.566	0.024	0.649	NaN	NaN	NaN	-0.753	0.945	0.259	-0.765	0.687	0.239	-0.746	0.528	0.318	-0.79	0.455	0.311	-0.877	0.297	0.255	-0.944	0.115	0.318
755	3.775	-0.866	1.066	0.437	NaN	NaN	NaN	-0.755	0.959	0.642	-0.7	0.728	0.669	-0.609	0.547	0.6	-0.618	0.479	0.61	-0.638	0.323	0.665	-0.684	0.112	0.631	-0.566	0.024	0.649	NaN	NaN	NaN	-0.751	0.945	0.26	-0.763	0.686	0.24	-0.744	0.527	0.319	-0.788	0.454	0.311	-0.876	0.298	0.256	-0.944	0.115	0.318
756	3.78	-0.865	1.066	0.438	NaN	NaN	NaN	-0.754	0.959	0.643	-0.697	0.727	0.669	-0.609	0.547	0.6	-0.617	0.479	0.61	-0.637	0.323	0.666	-0.684	0.111	0.631	-0.566	0.024	0.649	NaN	NaN	NaN	-0.75	0.944	0.261	-0.761	0.686	0.241	-0.742	0.527	0.319	-0.786	0.454	0.313	-0.874	0.298	0.257	-0.943	0.116	0.318
757	3.785	-0.863	1.066	0.439	NaN	NaN	NaN	-0.751	0.959	0.644	-0.696	0.728	0.67	-0.608	0.546	0.6	-0.616	0.479	0.611	-0.637	0.323	0.666	-0.684	0.111	0.631	-0.566	0.024	0.649	NaN	NaN	NaN	-0.749	0.944	0.262	-0.759	0.685	0.242	-0.739	0.526	0.321	-0.784	0.454	0.314	-0.873	0.298	0.257	-0.943	0.117	0.318
758	3.79	-0.861	1.066	0.44	NaN	NaN	NaN	-0.749	0.96	0.644	-0.696	0.73	0.672	-0.607	0.546	0.601	-0.616	0.479	0.611	-0.636	0.322	0.667	-0.684	0.111	0.631	-0.566	0.024	0.649	NaN	NaN	NaN	-0.747	0.943	0.263	-0.758	0.685	0.243	-0.738	0.526	0.321	-0.782	0.454	0.314	-0.872	0.299	0.258	-0.943	0.117	0.319
759	3.795	-0.86	1.066	0.441	NaN	NaN	NaN	-0.748	0.96	0.645	-0.694	0.73	0.673	-0.606	0.545	0.602	-0.615	0.479	0.611	-0.637	0.322	0.668	-0.684	0.111	0.631	-0.566	0.023	0.649	NaN	NaN	NaN	-0.745	0.943	0.264	-0.755	0.684	0.244	NaN	NaN	NaN	-0.78	0.454	0.315	-0.87	0.299	0.259	-0.942	0.118	0.319
760	3.8	-0.858	1.066	0.442	NaN	NaN	NaN	-0.746	0.96	0.647	-0.692	0.729	0.673	-0.606	0.545	0.602	-0.614	0.478	0.612	-0.636	0.322	0.668	-0.684	0.111	0.631	-0.566	0.023	0.649	NaN	NaN	NaN	-0.744	0.943	0.264	-0.754	0.684	0.245	-0.732	0.525	0.323	-0.778	0.453	0.316	-0.869	0.299	0.259	-0.942	0.119	0.319
761	3.805	-0.857	1.066	0.443	NaN	NaN	NaN	-0.744	0.96	0.648	-0.691	0.729	0.675	-0.605	0.545	0.603	-0.614	0.478	0.612	-0.635	0.321	0.668	-0.684	0.11	0.631	-0.566	0.023	0.649	NaN	NaN	NaN	-0.743	0.943	0.265	-0.752	0.684	0.246	NaN	NaN	NaN	-0.775	0.453	0.317	-0.868	0.3	0.26	-0.941	0.12	0.32
762	3.81	-0.855	1.066	0.445	NaN	NaN	NaN	-0.742	0.96	0.648	-0.688	0.728	0.675	-0.605	0.545	0.604	-0.614	0.477	0.613	-0.635	0.32	0.668	-0.684	0.11	0.632	-0.566	0.023	0.649	NaN	NaN	NaN	-0.741	0.942	0.266	-0.75	0.684	0.247	NaN	NaN	NaN	-0.773	0.453	0.318	-0.867	0.301	0.261	-0.94	0.121	0.32
763	3.815	-0.854	1.066	0.446	NaN	NaN	NaN	-0.74	0.96	0.65	-0.686	0.728	0.676	-0.604	0.545	0.604	-0.613	0.477	0.614	-0.635	0.32	0.668	-0.684	0.11	0.632	-0.566	0.023	0.649	NaN	NaN	NaN	-0.74	0.942	0.267	-0.749	0.684	0.248	-0.727	0.527	0.325	-0.771	0.453	0.319	-0.865	0.302	0.261	-0.94	0.121	0.32
764	3.82	-0.852	1.066	0.447	NaN	NaN	NaN	-0.738	0.961	0.651	-0.686	0.728	0.676	-0.604	0.545	0.605	-0.614	0.477	0.615	-0.635	0.32	0.669	-0.684	0.11	0.632	-0.566	0.023	0.649	NaN	NaN	NaN	-0.739	0.942	0.268	-0.747	0.683	0.249	-0.726	0.528	0.325	-0.769	0.453	0.32	-0.864	0.302	0.262	-0.939	0.122	0.32
765	3.825	-0.85	1.066	0.448	NaN	NaN	NaN	-0.736	0.961	0.652	-0.686	0.731	0.678	-0.604	0.545	0.606	-0.613	0.477	0.615	-0.635	0.319	0.669	-0.685	0.11	0.632	-0.566	0.023	0.649	NaN	NaN	NaN	-0.737	0.942	0.269	-0.745	0.683	0.251	-0.721	0.527	0.326	-0.766	0.454	0.321	-0.862	0.303	0.263	-0.938	0.124	0.32
766	3.83	-0.849	1.066	0.449	NaN	NaN	NaN	-0.734	0.961	0.652	-0.686	0.731	0.679	-0.604	0.544	0.606	-0.613	0.477	0.616	-0.635	0.319	0.67	-0.685	0.11	0.632	-0.566	0.023	0.649	NaN	NaN	NaN	-0.736	0.942	0.27	-0.743	0.683	0.252	-0.718	0.527	0.327	-0.763	0.453	0.321	-0.86	0.303	0.263	-0.938	0.125	0.321
767	3.835	-0.847	1.066	0.45	NaN	NaN	NaN	-0.732	0.961	0.654	-0.684	0.731	0.68	-0.603	0.544	0.607	-0.613	0.476	0.617	-0.635	0.319	0.67	-0.685	0.11	0.632	-0.566	0.023	0.649	NaN	NaN	NaN	-0.735	0.942	0.271	-0.741	0.683	0.253	-0.714	0.526	0.328	-0.759	0.452	0.322	-0.858	0.305	0.264	-0.937	0.126	0.321
768	3.84	-0.846	1.066	0.451	NaN	NaN	NaN	-0.731	0.962	0.655	-0.682	0.73	0.68	-0.603	0.544	0.608	-0.613	0.476	0.617	-0.635	0.319	0.671	-0.685	0.11	0.632	-0.566	0.023	0.649	NaN	NaN	NaN	-0.733	0.942	0.272	-0.739	0.683	0.254	-0.711	0.526	0.328	-0.756	0.453	0.322	-0.856	0.306	0.264	-0.935	0.127	0.321
769	3.845	-0.845	1.066	0.452	NaN	NaN	NaN	-0.729	0.962	0.656	-0.681	0.73	0.681	-0.603	0.544	0.609	-0.613	0.476	0.618	-0.635	0.319	0.671	-0.685	0.11	0.632	-0.566	0.023	0.649	NaN	NaN	NaN	-0.732	0.942	0.273	-0.738	0.683	0.255	-0.708	0.526	0.329	-0.754	0.454	0.323	-0.854	0.307	0.265	-0.934	0.129	0.32
770	3.85	-0.843	1.066	0.453	NaN	NaN	NaN	-0.727	0.962	0.656	-0.682	0.732	0.683	-0.603	0.544	0.609	-0.612	0.476	0.618	-0.635	0.318	0.672	-0.685	0.11	0.633	-0.566	0.023	0.649	NaN	NaN	NaN	-0.73	0.942	0.274	-0.735	0.683	0.256	-0.705	0.526	0.33	-0.751	0.454	0.323	-0.852	0.308	0.265	-0.933	0.13	0.32
771	3.855	-0.842	1.067	0.454	NaN	NaN	NaN	-0.725	0.962	0.657	-0.681	0.732	0.684	-0.602	0.544	0.61	-0.612	0.476	0.619	-0.635	0.318	0.673	-0.685	0.11	0.633	-0.566	0.023	0.649	NaN	NaN	NaN	-0.729	0.943	0.275	-0.733	0.683	0.257	-0.701	0.526	0.33	-0.747	0.454	0.324	-0.85	0.309	0.266	-0.932	0.132	0.32
772	3.86	-0.84	1.067	0.455	NaN	NaN	NaN	-0.724	0.962	0.658	-0.68	0.733	0.685	-0.602	0.544	0.611	-0.612	0.476	0.62	-0.635	0.318	0.673	-0.684	0.109	0.633	-0.566	0.023	0.649	NaN	NaN	NaN	-0.728	0.943	0.275	-0.732	0.684	0.258	-0.697	0.526	0.331	-0.743	0.454	0.324	-0.847	0.31	0.266	-0.931	0.134	0.321
773	3.865	-0.839	1.068	0.457	NaN	NaN	NaN	-0.723	0.963	0.659	-0.679	0.733	0.685	-0.602	0.544	0.612	-0.613	0.476	0.621	-0.635	0.318	0.674	-0.684	0.109	0.633	-0.566	0.023	0.649	NaN	NaN	NaN	-0.727	0.943	0.276	-0.729	0.683	0.259	-0.694	0.526	0.332	-0.739	0.455	0.324	-0.844	0.312	0.267	-0.929	0.135	0.321
774	3.87	-0.838	1.068	0.458	NaN	NaN	NaN	-0.722	0.964	0.66	-0.677	0.732	0.686	-0.601	0.544	0.612	-0.613	0.476	0.621	-0.635	0.318	0.674	-0.684	0.109	0.634	-0.566	0.023	0.649	NaN	NaN	NaN	-0.725	0.943	0.277	-0.726	0.684	0.26	-0.689	0.526	0.332	-0.736	0.455	0.325	-0.842	0.313	0.267	-0.928	0.138	0.32
775	3.875	-0.836	1.068	0.459	NaN	NaN	NaN	-0.72	0.964	0.661	-0.678	0.733	0.687	-0.601	0.543	0.612	-0.612	0.476	0.622	-0.635	0.317	0.674	-0.684	0.108	0.634	-0.566	0.023	0.649	NaN	NaN	NaN	-0.724	0.944	0.278	-0.724	0.684	0.261	-0.685	0.527	0.333	-0.731	0.455	0.326	-0.838	0.315	0.267	-0.926	0.14	0.32
776	3.88	-0.835	1.069	0.459	NaN	NaN	NaN	-0.718	0.964	0.661	-0.676	0.733	0.688	-0.601	0.544	0.613	-0.612	0.476	0.622	-0.634	0.317	0.674	-0.684	0.108	0.634	-0.566	0.023	0.649	NaN	NaN	NaN	-0.723	0.944	0.279	-0.721	0.684	0.261	-0.681	0.527	0.333	-0.727	0.455	0.326	-0.835	0.316	0.267	-0.925	0.142	0.32
777	3.885	-0.834	1.069	0.46	NaN	NaN	NaN	-0.717	0.964	0.662	-0.673	0.731	0.688	-0.601	0.544	0.614	-0.612	0.476	0.623	-0.634	0.317	0.674	-0.684	0.108	0.634	-0.566	0.023	0.649	NaN	NaN	NaN	-0.722	0.945	0.28	-0.718	0.684	0.263	-0.678	0.528	0.334	-0.722	0.455	0.327	-0.832	0.318	0.268	-0.923	0.144	0.32
778	3.89	-0.832	1.07	0.461	NaN	NaN	NaN	-0.716	0.964	0.663	-0.671	0.731	0.688	-0.601	0.544	0.615	-0.612	0.476	0.623	-0.634	0.317	0.675	-0.684	0.108	0.634	-0.566	0.023	0.649	NaN	NaN	NaN	-0.721	0.945	0.28	-0.715	0.684	0.263	-0.675	0.53	0.334	-0.718	0.456	0.328	-0.828	0.319	0.268	-0.921	0.146	0.32
779	3.895	-0.831	1.07	0.462	NaN	NaN	NaN	-0.715	0.965	0.664	-0.672	0.732	0.689	-0.601	0.544	0.615	-0.612	0.476	0.624	-0.633	0.316	0.675	-0.684	0.108	0.634	-0.566	0.023	0.649	NaN	NaN	NaN	-0.719	0.946	0.281	-0.711	0.684	0.264	-0.669	0.529	0.335	-0.713	0.456	0.328	-0.825	0.321	0.269	-0.919	0.149	0.32
780	3.9	-0.83	1.07	0.463	NaN	NaN	NaN	-0.715	0.965	0.665	-0.672	0.733	0.69	-0.602	0.544	0.616	-0.612	0.476	0.624	-0.633	0.316	0.675	-0.684	0.108	0.634	-0.566	0.023	0.649	NaN	NaN	NaN	-0.718	0.946	0.282	-0.708	0.684	0.264	-0.664	0.529	0.336	-0.709	0.457	0.328	-0.821	0.322	0.269	-0.917	0.151	0.32
781	3.905	-0.829	1.071	0.464	NaN	NaN	NaN	-0.714	0.966	0.665	-0.672	0.734	0.691	-0.602	0.544	0.616	-0.612	0.476	0.625	-0.633	0.316	0.675	-0.684	0.108	0.634	-0.566	0.023	0.649	NaN	NaN	NaN	-0.717	0.947	0.282	-0.705	0.685	0.265	-0.659	0.529	0.336	-0.704	0.458	0.329	-0.817	0.323	0.269	-0.914	0.153	0.32
782	3.91	-0.828	1.071	0.465	NaN	NaN	NaN	-0.712	0.966	0.666	-0.673	0.735	0.692	-0.601	0.544	0.617	-0.612	0.476	0.625	-0.633	0.316	0.675	-0.684	0.108	0.634	-0.566	0.023	0.649	NaN	NaN	NaN	-0.716	0.948	0.283	-0.702	0.685	0.266	-0.654	0.53	0.337	-0.699	0.458	0.33	-0.814	0.325	0.27	-0.912	0.156	0.32
783	3.915	-0.826	1.072	0.465	NaN	NaN	NaN	-0.711	0.965	0.666	-0.673	0.735	0.692	-0.601	0.544	0.617	-0.611	0.476	0.625	-0.633	0.316	0.676	-0.684	0.108	0.634	-0.566	0.023	0.649	NaN	NaN	NaN	-0.715	0.948	0.284	-0.697	0.685	0.266	-0.649	0.53	0.337	-0.694	0.459	0.33	-0.81	0.327	0.27	-0.91	0.158	0.32
784	3.92	-0.825	1.072	0.466	NaN	NaN	NaN	-0.71	0.966	0.667	-0.671	0.734	0.693	-0.601	0.544	0.617	-0.611	0.476	0.626	-0.633	0.316	0.676	-0.684	0.108	0.635	-0.566	0.023	0.649	NaN	NaN	NaN	-0.713	0.948	0.284	-0.694	0.685	0.266	-0.644	0.53	0.338	-0.689	0.459	0.33	-0.806	0.329	0.27	-0.907	0.161	0.32
785	3.925	-0.824	1.073	0.467	NaN	NaN	NaN	-0.709	0.966	0.667	-0.668	0.732	0.692	-0.601	0.544	0.617	-0.612	0.475	0.626	-0.633	0.316	0.676	-0.684	0.108	0.635	-0.566	0.023	0.649	NaN	NaN	NaN	-0.712	0.949	0.284	-0.691	0.685	0.267	-0.639	0.531	0.338	-0.684	0.46	0.331	-0.801	0.33	0.271	-0.905	0.164	0.32
786	3.93	-0.823	1.073	0.468	NaN	NaN	NaN	-0.708	0.966	0.668	-0.667	0.732	0.692	-0.601	0.544	0.618	-0.612	0.475	0.627	-0.633	0.316	0.676	-0.684	0.108	0.635	-0.566	0.023	0.649	NaN	NaN	NaN	-0.711	0.949	0.285	-0.687	0.686	0.267	-0.634	0.531	0.339	-0.679	0.46	0.332	-0.797	0.333	0.271	-0.902	0.167	0.32
787	3.935	-0.822	1.073	0.468	NaN	NaN	NaN	-0.708	0.967	0.669	-0.667	0.732	0.693	-0.601	0.544	0.618	-0.612	0.475	0.627	-0.633	0.316	0.676	-0.684	0.108	0.635	-0.566	0.023	0.649	NaN	NaN	NaN	-0.709	0.95	0.286	-0.683	0.685	0.268	-0.629	0.532	0.339	-0.673	0.461	0.332	-0.793	0.335	0.271	-0.899	0.169	0.321
788	3.94	-0.821	1.074	0.469	NaN	NaN	NaN	-0.706	0.967	0.669	-0.667	0.732	0.693	-0.601	0.544	0.619	-0.613	0.475	0.628	-0.634	0.316	0.677	-0.684	0.108	0.635	-0.566	0.023	0.649	NaN	NaN	NaN	-0.708	0.95	0.286	-0.679	0.686	0.268	-0.624	0.533	0.339	-0.669	0.462	0.332	-0.789	0.337	0.272	-0.895	0.172	0.321
789	3.945	-0.82	1.074	0.469	NaN	NaN	NaN	-0.705	0.967	0.67	-0.667	0.732	0.694	-0.602	0.544	0.619	-0.613	0.476	0.628	-0.634	0.317	0.678	-0.684	0.108	0.635	-0.566	0.023	0.649	NaN	NaN	NaN	-0.707	0.951	0.286	-0.675	0.687	0.269	-0.619	0.533	0.34	-0.663	0.463	0.332	-0.785	0.339	0.272	-0.892	0.175	0.321
790	3.95	-0.819	1.074	0.47	NaN	NaN	NaN	-0.704	0.967	0.67	-0.668	0.733	0.694	-0.602	0.544	0.62	-0.613	0.476	0.628	-0.634	0.316	0.678	-0.684	0.108	0.635	-0.566	0.023	0.649	NaN	NaN	NaN	-0.706	0.951	0.286	-0.671	0.687	0.27	-0.614	0.535	0.341	-0.658	0.463	0.333	-0.78	0.341	0.272	-0.889	0.178	0.32
791	3.955	-0.818	1.075	0.47	NaN	NaN	NaN	-0.703	0.967	0.67	-0.669	0.734	0.696	-0.602	0.544	0.62	-0.613	0.476	0.629	-0.634	0.316	0.678	-0.684	0.108	0.635	-0.566	0.023	0.649	NaN	NaN	NaN	-0.705	0.952	0.287	-0.667	0.686	0.271	-0.609	0.536	0.341	-0.653	0.465	0.333	-0.776	0.343	0.273	-0.885	0.181	0.321
792	3.96	-0.817	1.075	0.471	NaN	NaN	NaN	-0.702	0.967	0.671	-0.669	0.735	0.696	-0.602	0.544	0.621	-0.614	0.476	0.629	-0.634	0.316	0.679	-0.684	0.108	0.635	-0.566	0.023	0.649	NaN	NaN	NaN	-0.704	0.952	0.287	-0.663	0.687	0.271	-0.604	0.536	0.342	-0.647	0.466	0.333	-0.77	0.345	0.273	-0.881	0.183	0.321
793	3.965	-0.816	1.075	0.471	NaN	NaN	NaN	-0.701	0.967	0.671	-0.669	0.735	0.696	-0.602	0.543	0.621	-0.614	0.476	0.629	-0.635	0.316	0.679	-0.684	0.108	0.635	-0.566	0.023	0.649	NaN	NaN	NaN	-0.703	0.952	0.287	-0.66	0.687	0.271	-0.598	0.537	0.342	-0.641	0.467	0.334	-0.765	0.347	0.273	-0.877	0.186	0.321
794	3.97	-0.815	1.075	0.472	NaN	NaN	NaN	-0.7	0.967	0.672	-0.669	0.735	0.697	-0.601	0.543	0.621	-0.614	0.476	0.63	-0.635	0.315	0.679	-0.684	0.108	0.635	-0.566	0.023	0.649	NaN	NaN	NaN	-0.702	0.952	0.287	-0.656	0.688	0.271	-0.593	0.538	0.343	-0.636	0.468	0.335	-0.76	0.349	0.273	-0.873	0.19	0.321
795	3.975	-0.814	1.075	0.473	NaN	NaN	NaN	-0.699	0.967	0.672	-0.668	0.735	0.697	-0.601	0.543	0.622	-0.614	0.476	0.631	-0.635	0.315	0.679	-0.684	0.107	0.635	-0.566	0.023	0.649	NaN	NaN	NaN	-0.701	0.952	0.288	-0.652	0.687	0.272	-0.588	0.539	0.343	-0.63	0.469	0.335	-0.755	0.351	0.274	-0.87	0.193	0.32
796	3.98	-0.813	1.075	0.473	NaN	NaN	NaN	-0.698	0.967	0.673	-0.667	0.734	0.698	-0.601	0.543	0.622	-0.614	0.476	0.631	-0.635	0.315	0.68	-0.684	0.107	0.635	-0.566	0.023	0.649	NaN	NaN	NaN	-0.7	0.953	0.289	-0.649	0.688	0.273	-0.583	0.54	0.344	-0.625	0.47	0.335	-0.749	0.353	0.274	-0.866	0.196	0.32
797	3.985	-0.813	1.075	0.474	NaN	NaN	NaN	-0.697	0.967	0.673	-0.665	0.733	0.697	-0.601	0.543	0.622	-0.613	0.476	0.632	-0.635	0.315	0.68	-0.684	0.107	0.635	-0.566	0.023	0.649	NaN	NaN	NaN	-0.7	0.953	0.289	-0.645	0.688	0.274	-0.578	0.541	0.345	-0.619	0.471	0.336	-0.743	0.354	0.274	-0.862	0.198	0.32
798	3.99	-0.812	1.075	0.474	NaN	NaN	NaN	-0.696	0.967	0.674	-0.664	0.733	0.698	-0.601	0.543	0.622	-0.613	0.476	0.632	-0.635	0.315	0.68	-0.684	0.107	0.635	-0.566	0.023	0.649	NaN	NaN	NaN	-0.699	0.953	0.289	-0.642	0.689	0.274	-0.573	0.542	0.345	-0.613	0.472	0.336	-0.738	0.356	0.274	-0.857	0.201	0.321
799	3.995	-0.811	1.075	0.475	NaN	NaN	NaN	-0.695	0.968	0.674	-0.663	0.733	0.698	-0.601	0.542	0.623	-0.613	0.476	0.632	-0.635	0.315	0.68	-0.685	0.107	0.636	-0.566	0.023	0.649	NaN	NaN	NaN	-0.698	0.953	0.289	-0.638	0.689	0.275	-0.567	0.543	0.345	-0.608	0.474	0.336	-0.733	0.357	0.275	-0.853	0.203	0.321
800	4	-0.811	1.075	0.475	NaN	NaN	NaN	-0.694	0.968	0.674	-0.663	0.733	0.698	-0.6	0.542	0.624	-0.612	0.475	0.633	-0.634	0.315	0.68	-0.685	0.107	0.636	-0.566	0.023	0.649	NaN	NaN	NaN	-0.698	0.953	0.289	-0.635	0.69	0.275	-0.562	0.545	0.346	-0.603	0.475	0.337	-0.727	0.359	0.275	-0.849	0.205	0.321
801	4.005	-0.81	1.075	0.476	NaN	NaN	NaN	-0.693	0.967	0.675	-0.663	0.734	0.699	-0.6	0.542	0.624	-0.612	0.475	0.633	-0.634	0.315	0.68	-0.685	0.107	0.636	-0.566	0.023	0.65	NaN	NaN	NaN	-0.697	0.953	0.29	-0.632	0.69	0.275	-0.558	0.546	0.347	-0.597	0.476	0.337	-0.722	0.36	0.275	-0.845	0.207	0.321
802	4.01	-0.809	1.075	0.476	NaN	NaN	NaN	-0.693	0.968	0.675	-0.662	0.735	0.699	-0.599	0.543	0.625	-0.611	0.475	0.633	-0.634	0.315	0.681	-0.685	0.107	0.636	-0.566	0.023	0.65	NaN	NaN	NaN	-0.696	0.953	0.29	-0.628	0.69	0.276	-0.554	0.547	0.347	-0.592	0.477	0.338	-0.716	0.361	0.275	-0.841	0.209	0.321
803	4.015	-0.808	1.075	0.477	NaN	NaN	NaN	-0.691	0.968	0.675	-0.663	0.736	0.7	-0.599	0.542	0.625	-0.611	0.475	0.634	-0.633	0.315	0.681	-0.685	0.107	0.636	-0.566	0.023	0.65	NaN	NaN	NaN	-0.695	0.953	0.29	-0.625	0.691	0.276	-0.549	0.548	0.348	-0.587	0.478	0.338	-0.712	0.363	0.275	-0.837	0.211	0.321
804	4.02	-0.808	1.074	0.477	NaN	NaN	NaN	-0.69	0.968	0.676	-0.662	0.737	0.701	-0.598	0.542	0.625	-0.611	0.475	0.634	-0.633	0.315	0.681	-0.685	0.107	0.636	-0.566	0.023	0.65	NaN	NaN	NaN	-0.694	0.953	0.29	-0.623	0.691	0.276	-0.544	0.549	0.348	-0.583	0.479	0.338	-0.707	0.363	0.275	-0.833	0.212	0.321
805	4.025	-0.806	1.074	0.477	NaN	NaN	NaN	-0.689	0.968	0.676	-0.661	0.737	0.701	-0.598	0.542	0.626	-0.611	0.475	0.634	-0.633	0.315	0.681	-0.685	0.107	0.636	-0.566	0.023	0.65	NaN	NaN	NaN	-0.694	0.953	0.291	-0.619	0.692	0.276	-0.541	0.55	0.349	-0.579	0.48	0.339	-0.702	0.365	0.275	-0.829	0.213	0.32
806	4.03	-0.806	1.074	0.478	NaN	NaN	NaN	-0.688	0.968	0.676	-0.66	0.737	0.701	-0.598	0.543	0.626	-0.611	0.475	0.635	-0.633	0.315	0.681	-0.684	0.107	0.636	-0.566	0.023	0.65	NaN	NaN	NaN	-0.693	0.953	0.291	-0.617	0.692	0.277	-0.537	0.552	0.349	-0.574	0.481	0.34	-0.698	0.366	0.275	-0.824	0.214	0.32
807	4.035	-0.805	1.074	0.478	NaN	NaN	NaN	-0.687	0.968	0.676	-0.659	0.737	0.702	-0.598	0.543	0.626	-0.61	0.474	0.635	-0.633	0.314	0.681	-0.684	0.107	0.636	-0.566	0.023	0.65	NaN	NaN	NaN	-0.693	0.953	0.291	-0.614	0.693	0.277	-0.533	0.553	0.349	-0.57	0.482	0.34	-0.693	0.367	0.275	-0.819	0.214	0.32
808	4.04	-0.804	1.074	0.478	NaN	NaN	NaN	-0.686	0.968	0.676	-0.658	0.737	0.702	-0.597	0.543	0.627	-0.609	0.474	0.635	-0.632	0.314	0.682	-0.684	0.107	0.636	-0.566	0.023	0.65	NaN	NaN	NaN	-0.692	0.953	0.291	-0.612	0.694	0.277	-0.529	0.553	0.349	-0.566	0.483	0.341	-0.689	0.368	0.275	-0.815	0.214	0.319
809	4.045	-0.803	1.074	0.479	NaN	NaN	NaN	-0.685	0.968	0.676	-0.657	0.737	0.702	-0.596	0.542	0.627	-0.609	0.474	0.635	-0.632	0.314	0.682	-0.684	0.107	0.636	-0.566	0.023	0.65	NaN	NaN	NaN	-0.691	0.953	0.291	-0.609	0.694	0.278	-0.525	0.554	0.35	-0.562	0.484	0.341	-0.685	0.369	0.275	-0.81	0.213	0.319
810	4.05	-0.802	1.073	0.479	NaN	NaN	NaN	-0.684	0.968	0.676	-0.656	0.737	0.702	-0.596	0.542	0.627	-0.608	0.474	0.636	-0.632	0.313	0.682	-0.684	0.106	0.636	-0.566	0.023	0.65	NaN	NaN	NaN	-0.691	0.953	0.292	-0.607	0.694	0.278	-0.523	0.556	0.35	-0.559	0.485	0.342	-0.681	0.369	0.275	-0.805	0.213	0.318
811	4.055	-0.801	1.073	0.479	NaN	NaN	NaN	-0.683	0.968	0.677	-0.654	0.736	0.703	-0.595	0.542	0.627	-0.607	0.474	0.636	-0.631	0.313	0.682	-0.684	0.106	0.636	-0.566	0.023	0.65	NaN	NaN	NaN	-0.69	0.953	0.292	-0.605	0.695	0.278	-0.519	0.557	0.35	-0.555	0.486	0.342	-0.676	0.37	0.275	-0.799	0.212	0.318
812	4.06	-0.8	1.073	0.479	NaN	NaN	NaN	-0.681	0.968	0.677	-0.652	0.735	0.703	-0.595	0.542	0.627	-0.607	0.474	0.636	-0.631	0.313	0.682	-0.684	0.106	0.636	-0.566	0.023	0.65	NaN	NaN	NaN	-0.69	0.953	0.292	-0.603	0.695	0.278	-0.517	0.558	0.35	-0.552	0.487	0.342	-0.672	0.369	0.275	-0.794	0.212	0.318
813	4.065	-0.799	1.073	0.48	NaN	NaN	NaN	-0.68	0.968	0.677	-0.651	0.735	0.703	-0.593	0.541	0.627	-0.607	0.474	0.636	-0.63	0.312	0.682	-0.684	0.106	0.636	-0.566	0.023	0.65	NaN	NaN	NaN	-0.689	0.953	0.292	-0.601	0.696	0.278	-0.514	0.559	0.35	-0.549	0.488	0.343	-0.667	0.369	0.275	-0.788	0.21	0.318
814	4.07	-0.798	1.073	0.48	NaN	NaN	NaN	-0.679	0.968	0.676	-0.65	0.735	0.703	-0.593	0.541	0.627	-0.606	0.474	0.636	-0.629	0.312	0.682	-0.684	0.106	0.636	-0.566	0.023	0.65	NaN	NaN	NaN	-0.689	0.953	0.293	-0.599	0.696	0.278	-0.511	0.56	0.35	-0.545	0.489	0.343	-0.663	0.369	0.275	-0.783	0.209	0.318
815	4.075	-0.797	1.073	0.48	NaN	NaN	NaN	-0.677	0.968	0.676	-0.649	0.735	0.703	-0.592	0.541	0.627	-0.606	0.474	0.636	-0.629	0.312	0.682	-0.684	0.106	0.636	-0.566	0.023	0.65	NaN	NaN	NaN	-0.686	0.952	0.292	-0.597	0.697	0.278	-0.509	0.561	0.35	-0.542	0.489	0.343	-0.658	0.369	0.275	-0.777	0.208	0.318
816	4.08	-0.796	1.073	0.48	NaN	NaN	NaN	-0.676	0.967	0.677	-0.649	0.736	0.703	-0.592	0.541	0.627	-0.605	0.474	0.636	-0.628	0.311	0.682	-0.684	0.106	0.636	-0.566	0.023	0.65	NaN	NaN	NaN	-0.683	0.952	0.291	-0.595	0.697	0.278	-0.507	0.562	0.351	-0.539	0.49	0.343	-0.654	0.368	0.275	-0.772	0.206	0.318
817	4.085	-0.795	1.073	0.48	NaN	NaN	NaN	-0.675	0.967	0.676	-0.649	0.736	0.703	-0.591	0.541	0.627	-0.605	0.474	0.636	-0.627	0.311	0.682	-0.684	0.106	0.636	-0.566	0.023	0.65	NaN	NaN	NaN	-0.682	0.952	0.291	-0.594	0.697	0.278	-0.504	0.563	0.351	-0.536	0.491	0.343	-0.649	0.368	0.275	-0.766	0.204	0.318
818	4.09	-0.795	1.074	0.481	NaN	NaN	NaN	-0.674	0.967	0.676	-0.649	0.737	0.703	-0.591	0.541	0.627	-0.604	0.474	0.636	-0.627	0.311	0.682	-0.683	0.106	0.636	-0.566	0.023	0.65	NaN	NaN	NaN	-0.681	0.952	0.291	-0.592	0.698	0.278	-0.501	0.564	0.352	-0.534	0.492	0.343	-0.645	0.367	0.275	-0.76	0.202	0.318
819	4.095	-0.794	1.074	0.481	NaN	NaN	NaN	-0.673	0.967	0.677	-0.648	0.737	0.703	-0.59	0.541	0.627	-0.603	0.474	0.636	-0.627	0.311	0.682	-0.683	0.106	0.636	-0.566	0.023	0.65	NaN	NaN	NaN	-0.68	0.952	0.291	-0.591	0.698	0.278	-0.499	0.565	0.352	-0.531	0.493	0.343	-0.641	0.367	0.275	-0.754	0.2	0.318
820	4.1	-0.792	1.074	0.481	NaN	NaN	NaN	-0.672	0.967	0.677	-0.646	0.736	0.703	-0.59	0.541	0.627	-0.603	0.473	0.636	-0.626	0.311	0.682	-0.683	0.106	0.636	-0.566	0.023	0.65	NaN	NaN	NaN	-0.678	0.953	0.291	-0.59	0.699	0.278	-0.496	0.565	0.352	-0.529	0.493	0.344	-0.637	0.366	0.275	-0.748	0.198	0.318
821	4.105	-0.791	1.073	0.481	NaN	NaN	NaN	-0.671	0.967	0.677	-0.644	0.735	0.703	-0.589	0.541	0.627	-0.602	0.473	0.636	-0.626	0.311	0.682	-0.683	0.106	0.636	-0.566	0.023	0.65	NaN	NaN	NaN	-0.677	0.953	0.291	-0.589	0.7	0.278	-0.494	0.566	0.352	-0.526	0.494	0.343	-0.633	0.365	0.275	-0.742	0.195	0.318
822	4.11	-0.79	1.074	0.481	NaN	NaN	NaN	-0.67	0.967	0.677	-0.642	0.735	0.703	-0.588	0.541	0.627	-0.602	0.473	0.636	-0.626	0.311	0.682	-0.683	0.106	0.636	-0.566	0.023	0.65	NaN	NaN	NaN	-0.677	0.953	0.291	-0.587	0.7	0.278	-0.492	0.566	0.352	-0.524	0.495	0.343	-0.63	0.364	0.275	-0.735	0.193	0.318
823	4.115	-0.79	1.074	0.481	NaN	NaN	NaN	-0.67	0.967	0.677	-0.642	0.735	0.703	-0.587	0.541	0.627	-0.601	0.473	0.636	-0.626	0.311	0.682	-0.683	0.106	0.636	-0.566	0.023	0.65	NaN	NaN	NaN	-0.676	0.953	0.291	-0.586	0.701	0.278	-0.49	0.567	0.352	-0.522	0.495	0.343	-0.626	0.363	0.275	-0.729	0.19	0.319
824	4.12	-0.789	1.074	0.481	NaN	NaN	NaN	-0.669	0.967	0.677	-0.641	0.735	0.703	-0.586	0.54	0.627	-0.6	0.473	0.636	-0.626	0.311	0.682	-0.683	0.106	0.636	-0.566	0.023	0.65	NaN	NaN	NaN	-0.674	0.954	0.291	-0.585	0.701	0.277	-0.488	0.568	0.351	-0.52	0.495	0.342	-0.623	0.362	0.275	-0.723	0.187	0.319
825	4.125	-0.787	1.074	0.481	NaN	NaN	NaN	-0.668	0.967	0.677	-0.641	0.735	0.702	-0.585	0.54	0.627	-0.6	0.473	0.636	-0.626	0.311	0.682	-0.683	0.106	0.636	-0.566	0.023	0.65	NaN	NaN	NaN	-0.674	0.954	0.291	-0.584	0.702	0.277	-0.486	0.568	0.351	-0.518	0.496	0.342	-0.62	0.361	0.275	-0.717	0.184	0.319
826	4.13	-0.786	1.074	0.481	NaN	NaN	NaN	-0.667	0.967	0.677	-0.641	0.735	0.702	-0.585	0.54	0.627	-0.6	0.473	0.636	-0.626	0.311	0.682	-0.683	0.106	0.636	-0.566	0.023	0.65	NaN	NaN	NaN	-0.672	0.954	0.291	-0.582	0.702	0.277	-0.485	0.569	0.35	-0.516	0.496	0.342	-0.616	0.36	0.275	-0.711	0.182	0.32
827	4.135	-0.786	1.074	0.481	NaN	NaN	NaN	-0.666	0.967	0.677	-0.642	0.737	0.703	-0.584	0.54	0.627	-0.599	0.473	0.636	-0.625	0.311	0.682	-0.683	0.106	0.636	-0.566	0.023	0.65	NaN	NaN	NaN	-0.671	0.955	0.291	-0.581	0.703	0.277	-0.484	0.57	0.349	-0.513	0.496	0.341	-0.614	0.358	0.274	-0.705	0.179	0.32
828	4.14	-0.784	1.074	0.481	NaN	NaN	NaN	-0.665	0.967	0.677	-0.641	0.737	0.703	-0.584	0.54	0.627	-0.599	0.473	0.636	-0.625	0.311	0.682	-0.683	0.106	0.636	-0.566	0.023	0.65	NaN	NaN	NaN	-0.67	0.955	0.291	-0.58	0.703	0.276	-0.483	0.571	0.349	-0.512	0.496	0.341	-0.611	0.357	0.274	-0.699	0.176	0.32
829	4.145	-0.783	1.074	0.481	NaN	NaN	NaN	-0.664	0.967	0.677	-0.64	0.737	0.703	-0.584	0.54	0.627	-0.599	0.473	0.636	-0.625	0.311	0.682	-0.683	0.106	0.636	-0.566	0.023	0.65	NaN	NaN	NaN	-0.669	0.955	0.291	-0.579	0.704	0.276	-0.482	0.571	0.347	-0.51	0.496	0.34	-0.608	0.356	0.274	-0.692	0.173	0.321
830	4.15	-0.782	1.075	0.481	NaN	NaN	NaN	-0.663	0.967	0.676	-0.64	0.736	0.703	-0.583	0.54	0.627	-0.598	0.473	0.636	-0.625	0.311	0.682	-0.683	0.106	0.636	-0.566	0.023	0.65	NaN	NaN	NaN	-0.668	0.956	0.291	-0.578	0.704	0.275	-0.481	0.571	0.347	-0.509	0.496	0.339	-0.606	0.354	0.274	-0.686	0.17	0.321
831	4.155	-0.781	1.075	0.481	NaN	NaN	NaN	-0.661	0.966	0.676	-0.639	0.736	0.703	-0.583	0.54	0.627	-0.598	0.472	0.636	-0.625	0.311	0.682	-0.683	0.106	0.636	-0.566	0.023	0.65	NaN	NaN	NaN	-0.667	0.956	0.291	-0.577	0.705	0.274	-0.48	0.572	0.347	-0.508	0.496	0.339	-0.603	0.353	0.273	-0.68	0.167	0.321
832	4.16	-0.779	1.075	0.481	NaN	NaN	NaN	-0.66	0.966	0.676	-0.639	0.736	0.703	-0.583	0.54	0.628	-0.597	0.472	0.636	-0.625	0.311	0.682	-0.683	0.106	0.636	-0.566	0.023	0.65	NaN	NaN	NaN	-0.665	0.956	0.291	-0.576	0.705	0.274	-0.479	0.572	0.346	-0.507	0.496	0.338	-0.601	0.352	0.273	-0.673	0.164	0.322
833	4.165	-0.778	1.075	0.48	NaN	NaN	NaN	-0.66	0.966	0.676	-0.638	0.736	0.703	-0.582	0.54	0.628	-0.596	0.472	0.636	-0.624	0.311	0.682	-0.683	0.106	0.636	-0.566	0.023	0.65	NaN	NaN	NaN	-0.664	0.956	0.291	-0.575	0.705	0.273	-0.478	0.572	0.345	-0.507	0.497	0.337	-0.598	0.35	0.273	-0.667	0.161	0.322
834	4.17	-0.777	1.075	0.48	NaN	NaN	NaN	-0.659	0.966	0.676	-0.638	0.736	0.702	-0.582	0.539	0.628	-0.595	0.472	0.636	-0.624	0.31	0.682	-0.683	0.106	0.636	-0.566	0.023	0.65	NaN	NaN	NaN	-0.663	0.956	0.291	-0.574	0.705	0.273	-0.478	0.572	0.344	-0.506	0.497	0.337	-0.596	0.349	0.273	-0.66	0.158	0.322
835	4.175	-0.776	1.075	0.48	NaN	NaN	NaN	-0.659	0.967	0.676	-0.638	0.736	0.702	-0.581	0.539	0.628	-0.595	0.471	0.636	-0.624	0.31	0.682	-0.683	0.106	0.636	-0.566	0.023	0.65	NaN	NaN	NaN	-0.661	0.957	0.29	-0.573	0.705	0.272	-0.478	0.572	0.344	-0.506	0.497	0.336	-0.594	0.347	0.273	-0.654	0.155	0.323
836	4.18	-0.774	1.075	0.48	NaN	NaN	NaN	-0.658	0.967	0.675	-0.637	0.736	0.702	-0.581	0.539	0.628	-0.594	0.471	0.636	-0.624	0.31	0.682	-0.683	0.106	0.636	-0.566	0.023	0.65	NaN	NaN	NaN	-0.66	0.957	0.29	-0.572	0.705	0.272	-0.477	0.571	0.343	-0.506	0.497	0.335	-0.591	0.345	0.273	-0.648	0.152	0.323
837	4.185	-0.773	1.076	0.479	NaN	NaN	NaN	-0.656	0.966	0.675	-0.636	0.735	0.701	-0.581	0.539	0.628	-0.594	0.471	0.636	-0.624	0.31	0.682	-0.683	0.106	0.636	-0.566	0.023	0.65	NaN	NaN	NaN	-0.659	0.957	0.29	-0.572	0.705	0.271	-0.477	0.571	0.342	-0.506	0.497	0.334	-0.589	0.344	0.273	-0.641	0.149	0.323
838	4.19	-0.772	1.076	0.479	NaN	NaN	NaN	-0.655	0.966	0.674	-0.634	0.735	0.701	-0.58	0.539	0.628	-0.593	0.471	0.636	-0.624	0.31	0.682	-0.683	0.106	0.636	-0.566	0.023	0.65	NaN	NaN	NaN	-0.657	0.957	0.29	-0.571	0.705	0.27	-0.477	0.571	0.341	-0.505	0.496	0.333	-0.586	0.342	0.273	-0.635	0.147	0.323
839	4.195	-0.771	1.076	0.478	NaN	NaN	NaN	-0.654	0.965	0.674	-0.632	0.733	0.7	-0.58	0.539	0.628	-0.593	0.471	0.636	-0.624	0.31	0.682	-0.683	0.106	0.636	-0.566	0.023	0.65	NaN	NaN	NaN	-0.656	0.957	0.289	-0.57	0.706	0.268	-0.477	0.57	0.34	-0.504	0.496	0.332	-0.584	0.34	0.273	-0.629	0.144	0.324
840	4.2	-0.769	1.076	0.478	NaN	NaN	NaN	-0.653	0.966	0.674	-0.631	0.733	0.699	-0.579	0.539	0.627	-0.593	0.471	0.635	-0.624	0.31	0.682	-0.683	0.106	0.636	-0.566	0.023	0.649	NaN	NaN	NaN	-0.654	0.957	0.289	-0.569	0.706	0.267	-0.477	0.57	0.34	-0.504	0.496	0.332	-0.581	0.338	0.272	-0.622	0.142	0.324
841	4.205	-0.768	1.076	0.478	NaN	NaN	NaN	-0.652	0.966	0.674	-0.63	0.733	0.699	-0.578	0.538	0.627	-0.592	0.471	0.635	-0.623	0.31	0.682	-0.683	0.106	0.635	-0.566	0.023	0.649	NaN	NaN	NaN	-0.653	0.957	0.289	-0.569	0.706	0.267	-0.477	0.57	0.339	-0.504	0.495	0.331	-0.579	0.336	0.272	-0.616	0.139	0.324
842	4.21	-0.767	1.076	0.477	NaN	NaN	NaN	-0.651	0.966	0.673	-0.63	0.733	0.699	-0.576	0.537	0.627	-0.592	0.471	0.635	-0.622	0.31	0.681	-0.682	0.106	0.635	-0.566	0.023	0.649	NaN	NaN	NaN	-0.651	0.958	0.289	-0.568	0.706	0.266	-0.477	0.569	0.338	-0.503	0.494	0.331	-0.577	0.335	0.272	-0.61	0.136	0.325
843	4.215	-0.765	1.077	0.477	NaN	NaN	NaN	-0.65	0.966	0.672	-0.629	0.733	0.698	-0.576	0.537	0.626	-0.591	0.471	0.635	-0.623	0.31	0.681	-0.682	0.106	0.635	-0.566	0.023	0.649	NaN	NaN	NaN	-0.65	0.958	0.288	-0.567	0.705	0.265	-0.477	0.569	0.337	-0.503	0.493	0.33	-0.574	0.333	0.271	-0.604	0.134	0.325
844	4.22	-0.764	1.077	0.476	NaN	NaN	NaN	-0.649	0.966	0.672	-0.628	0.733	0.698	-0.575	0.537	0.626	-0.59	0.471	0.634	-0.622	0.31	0.681	-0.682	0.106	0.635	-0.566	0.023	0.649	NaN	NaN	NaN	-0.65	0.958	0.288	-0.567	0.705	0.264	-0.477	0.568	0.337	-0.502	0.493	0.329	-0.571	0.331	0.271	-0.598	0.132	0.325
845	4.225	-0.763	1.077	0.476	NaN	NaN	NaN	-0.648	0.966	0.672	-0.627	0.733	0.698	-0.575	0.537	0.626	-0.59	0.47	0.634	-0.622	0.31	0.681	-0.682	0.106	0.635	-0.566	0.022	0.649	NaN	NaN	NaN	-0.648	0.958	0.287	-0.567	0.704	0.264	-0.477	0.568	0.336	-0.502	0.492	0.328	-0.568	0.329	0.27	-0.593	0.13	0.325
846	4.23	-0.761	1.077	0.475	NaN	NaN	NaN	-0.646	0.966	0.671	-0.626	0.733	0.698	-0.574	0.537	0.626	-0.589	0.47	0.633	-0.621	0.309	0.681	-0.683	0.106	0.635	-0.566	0.022	0.649	NaN	NaN	NaN	-0.646	0.958	0.287	-0.567	0.704	0.263	-0.477	0.567	0.335	-0.501	0.492	0.328	-0.565	0.327	0.27	-0.587	0.128	0.326
847	4.235	-0.76	1.077	0.475	NaN	NaN	NaN	-0.644	0.965	0.67	-0.626	0.734	0.697	-0.574	0.537	0.626	-0.588	0.47	0.633	-0.621	0.309	0.681	-0.683	0.106	0.635	-0.566	0.022	0.649	NaN	NaN	NaN	-0.645	0.958	0.287	-0.567	0.704	0.263	-0.478	0.567	0.334	-0.5	0.491	0.327	-0.562	0.325	0.27	-0.582	0.126	0.326
848	4.24	-0.758	1.077	0.474	NaN	NaN	NaN	-0.643	0.966	0.67	-0.625	0.734	0.697	-0.573	0.537	0.625	-0.588	0.47	0.633	-0.621	0.309	0.681	-0.682	0.106	0.635	-0.566	0.022	0.649	NaN	NaN	NaN	-0.644	0.958	0.286	-0.566	0.703	0.262	-0.478	0.566	0.334	-0.499	0.49	0.327	-0.559	0.324	0.27	-0.577	0.124	0.326
849	4.245	-0.757	1.077	0.474	NaN	NaN	NaN	-0.642	0.966	0.67	-0.624	0.734	0.696	-0.571	0.537	0.624	-0.587	0.47	0.633	-0.62	0.309	0.68	-0.682	0.106	0.635	-0.566	0.022	0.649	NaN	NaN	NaN	-0.642	0.958	0.286	-0.566	0.703	0.261	-0.477	0.566	0.333	-0.499	0.49	0.326	-0.557	0.322	0.269	-0.573	0.123	0.327
850	4.25	-0.755	1.077	0.473	NaN	NaN	NaN	-0.641	0.966	0.669	-0.624	0.735	0.696	-0.57	0.537	0.623	-0.586	0.47	0.633	-0.62	0.31	0.68	-0.682	0.106	0.634	-0.566	0.022	0.649	NaN	NaN	NaN	-0.641	0.958	0.285	-0.566	0.702	0.26	-0.478	0.566	0.333	-0.498	0.489	0.325	-0.553	0.321	0.269	-0.568	0.121	0.327
851	4.255	-0.754	1.076	0.472	NaN	NaN	NaN	-0.639	0.965	0.668	-0.622	0.735	0.696	-0.569	0.537	0.623	-0.585	0.47	0.632	-0.619	0.31	0.68	-0.681	0.106	0.634	-0.566	0.022	0.649	NaN	NaN	NaN	-0.64	0.958	0.285	-0.565	0.702	0.26	-0.478	0.565	0.332	-0.498	0.489	0.325	-0.551	0.32	0.269	-0.564	0.12	0.327
852	4.26	-0.752	1.076	0.472	NaN	NaN	NaN	-0.637	0.965	0.668	-0.62	0.735	0.696	-0.569	0.536	0.623	-0.584	0.469	0.631	-0.619	0.31	0.68	-0.681	0.106	0.634	-0.566	0.022	0.649	NaN	NaN	NaN	-0.639	0.958	0.284	-0.565	0.702	0.259	-0.478	0.565	0.331	-0.498	0.488	0.325	-0.548	0.318	0.268	-0.561	0.119	0.327
853	4.265	-0.751	1.076	0.471	NaN	NaN	NaN	-0.636	0.965	0.667	-0.618	0.734	0.695	-0.568	0.536	0.623	-0.583	0.469	0.631	-0.619	0.31	0.68	-0.681	0.106	0.634	-0.566	0.022	0.649	NaN	NaN	NaN	-0.637	0.958	0.284	-0.565	0.701	0.259	-0.477	0.564	0.33	-0.497	0.486	0.325	-0.546	0.317	0.268	-0.557	0.118	0.328
854	4.27	-0.749	1.076	0.47	NaN	NaN	NaN	-0.634	0.965	0.666	-0.615	0.732	0.693	-0.567	0.536	0.623	-0.582	0.469	0.631	-0.618	0.31	0.679	-0.681	0.106	0.634	-0.566	0.022	0.649	NaN	NaN	NaN	-0.635	0.957	0.283	-0.565	0.701	0.258	-0.477	0.563	0.33	-0.497	0.486	0.324	-0.544	0.315	0.268	-0.553	0.117	0.328
855	4.275	-0.748	1.076	0.469	NaN	NaN	NaN	-0.632	0.965	0.666	-0.613	0.732	0.693	-0.565	0.536	0.622	-0.581	0.468	0.63	-0.618	0.31	0.678	-0.681	0.106	0.634	-0.566	0.022	0.649	NaN	NaN	NaN	-0.634	0.957	0.283	-0.564	0.7	0.258	-0.476	0.563	0.33	-0.496	0.485	0.324	-0.541	0.314	0.268	-0.55	0.116	0.328
856	4.28	-0.746	1.076	0.469	NaN	NaN	NaN	-0.631	0.965	0.665	-0.612	0.732	0.692	-0.564	0.535	0.621	-0.58	0.468	0.63	-0.617	0.31	0.678	-0.681	0.106	0.633	-0.566	0.022	0.649	NaN	NaN	NaN	-0.633	0.957	0.282	-0.564	0.699	0.257	-0.476	0.562	0.329	-0.495	0.484	0.323	-0.54	0.313	0.268	-0.548	0.115	0.328
857	4.285	-0.744	1.075	0.468	NaN	NaN	NaN	-0.629	0.965	0.664	-0.611	0.732	0.691	-0.563	0.535	0.621	-0.579	0.468	0.629	-0.617	0.31	0.678	-0.681	0.106	0.633	-0.566	0.022	0.649	NaN	NaN	NaN	-0.631	0.957	0.282	-0.564	0.699	0.257	-0.476	0.562	0.329	-0.495	0.483	0.322	-0.538	0.312	0.268	-0.547	0.115	0.328
858	4.29	-0.742	1.075	0.467	NaN	NaN	NaN	-0.628	0.965	0.663	-0.61	0.733	0.691	-0.562	0.535	0.62	-0.578	0.468	0.628	-0.616	0.31	0.677	-0.681	0.106	0.633	-0.566	0.022	0.649	NaN	NaN	NaN	-0.63	0.956	0.281	-0.563	0.698	0.257	-0.476	0.561	0.329	-0.494	0.483	0.322	-0.536	0.311	0.268	-0.545	0.115	0.328
859	4.295	-0.741	1.075	0.466	NaN	NaN	NaN	-0.626	0.965	0.663	-0.609	0.733	0.69	-0.561	0.535	0.62	-0.577	0.468	0.628	-0.615	0.31	0.677	-0.681	0.106	0.633	-0.566	0.023	0.649	NaN	NaN	NaN	-0.628	0.956	0.28	-0.563	0.698	0.256	-0.476	0.56	0.329	-0.494	0.482	0.322	-0.535	0.31	0.268	-0.544	0.114	0.328
860	4.3	-0.739	1.075	0.465	NaN	NaN	NaN	-0.623	0.965	0.662	-0.608	0.734	0.69	-0.56	0.535	0.619	-0.577	0.468	0.628	-0.614	0.309	0.677	-0.681	0.106	0.633	-0.566	0.023	0.649	NaN	NaN	NaN	-0.627	0.955	0.28	-0.563	0.697	0.256	-0.476	0.559	0.329	-0.493	0.48	0.322	-0.534	0.309	0.268	-0.544	0.113	0.328
861	4.305	-0.738	1.075	0.464	NaN	NaN	NaN	-0.622	0.965	0.661	-0.606	0.734	0.69	-0.558	0.534	0.618	-0.576	0.468	0.627	-0.613	0.309	0.676	-0.681	0.106	0.633	-0.566	0.022	0.649	NaN	NaN	NaN	-0.625	0.955	0.279	-0.563	0.696	0.256	-0.476	0.558	0.328	-0.492	0.48	0.322	-0.534	0.308	0.268	-0.543	0.112	0.328
862	4.31	-0.736	1.075	0.464	NaN	NaN	NaN	-0.62	0.964	0.661	-0.605	0.734	0.689	-0.557	0.534	0.618	-0.574	0.467	0.626	-0.612	0.309	0.676	-0.681	0.106	0.633	-0.566	0.022	0.649	NaN	NaN	NaN	-0.624	0.954	0.278	-0.562	0.696	0.255	-0.475	0.558	0.328	-0.492	0.479	0.322	-0.534	0.308	0.268	-0.543	0.112	0.328
863	4.315	-0.734	1.074	0.463	NaN	NaN	NaN	-0.619	0.964	0.659	-0.603	0.733	0.688	-0.556	0.534	0.617	-0.573	0.467	0.626	-0.612	0.309	0.676	-0.68	0.106	0.633	-0.566	0.023	0.649	NaN	NaN	NaN	-0.623	0.954	0.278	-0.562	0.695	0.255	-0.474	0.557	0.327	-0.49	0.478	0.322	-0.533	0.307	0.268	-0.542	0.111	0.328
864	4.32	-0.732	1.074	0.462	NaN	NaN	NaN	-0.617	0.965	0.659	-0.599	0.731	0.687	-0.554	0.534	0.617	-0.572	0.466	0.625	-0.611	0.309	0.675	-0.68	0.106	0.633	-0.566	0.022	0.649	NaN	NaN	NaN	-0.621	0.953	0.277	-0.561	0.694	0.255	-0.474	0.556	0.327	-0.489	0.478	0.321	-0.533	0.307	0.268	-0.542	0.11	0.328
865	4.325	-0.73	1.074	0.461	NaN	NaN	NaN	-0.616	0.964	0.658	-0.597	0.731	0.686	-0.553	0.533	0.616	-0.571	0.466	0.625	-0.61	0.309	0.675	-0.68	0.106	0.633	-0.566	0.023	0.649	NaN	NaN	NaN	-0.619	0.952	0.276	-0.559	0.693	0.255	-0.473	0.555	0.327	-0.489	0.477	0.321	-0.532	0.306	0.268	-0.542	0.11	0.328
866	4.33	-0.729	1.074	0.46	NaN	NaN	NaN	-0.613	0.964	0.657	-0.596	0.731	0.685	-0.551	0.533	0.615	-0.569	0.466	0.624	-0.609	0.309	0.675	-0.68	0.106	0.633	-0.566	0.022	0.649	NaN	NaN	NaN	-0.618	0.952	0.276	-0.558	0.692	0.255	-0.472	0.554	0.327	-0.488	0.477	0.321	-0.532	0.306	0.268	-0.541	0.11	0.328
867	4.335	-0.727	1.073	0.459	NaN	NaN	NaN	-0.612	0.963	0.656	-0.595	0.731	0.685	-0.55	0.533	0.614	-0.568	0.466	0.623	-0.609	0.309	0.674	-0.68	0.107	0.633	-0.566	0.023	0.649	NaN	NaN	NaN	-0.616	0.952	0.275	-0.557	0.692	0.254	-0.471	0.553	0.327	-0.487	0.477	0.321	-0.532	0.305	0.267	-0.541	0.11	0.328
868	4.34	-0.725	1.073	0.458	NaN	NaN	NaN	-0.609	0.963	0.655	-0.594	0.731	0.684	-0.548	0.532	0.613	-0.567	0.465	0.623	-0.608	0.309	0.673	-0.68	0.107	0.633	-0.566	0.023	0.649	NaN	NaN	NaN	-0.614	0.951	0.274	-0.556	0.692	0.253	-0.47	0.553	0.327	-0.486	0.476	0.32	-0.531	0.305	0.267	-0.541	0.11	0.327
869	4.345	-0.723	1.073	0.457	NaN	NaN	NaN	-0.608	0.963	0.654	-0.593	0.732	0.683	-0.547	0.532	0.613	-0.565	0.465	0.622	-0.607	0.309	0.672	-0.68	0.107	0.633	-0.566	0.023	0.649	NaN	NaN	NaN	-0.612	0.951	0.273	-0.555	0.692	0.252	-0.469	0.553	0.326	-0.485	0.476	0.319	-0.529	0.305	0.266	-0.54	0.11	0.327
870	4.35	-0.721	1.073	0.456	NaN	NaN	NaN	-0.607	0.963	0.653	-0.592	0.732	0.683	-0.546	0.531	0.612	-0.564	0.465	0.621	-0.606	0.309	0.672	-0.679	0.107	0.633	-0.566	0.023	0.649	NaN	NaN	NaN	-0.611	0.95	0.272	-0.554	0.693	0.252	-0.467	0.553	0.326	-0.485	0.476	0.319	-0.528	0.305	0.266	-0.54	0.11	0.326
871	4.355	-0.72	1.073	0.455	NaN	NaN	NaN	-0.605	0.963	0.652	-0.59	0.731	0.682	-0.545	0.531	0.611	-0.563	0.465	0.62	-0.605	0.309	0.671	-0.679	0.107	0.632	-0.566	0.023	0.649	NaN	NaN	NaN	-0.61	0.95	0.271	-0.552	0.693	0.251	-0.466	0.553	0.325	-0.484	0.476	0.318	-0.526	0.304	0.265	-0.54	0.109	0.326
872	4.36	-0.718	1.073	0.454	NaN	NaN	NaN	-0.604	0.963	0.652	-0.586	0.729	0.68	-0.543	0.531	0.61	-0.562	0.465	0.619	-0.605	0.309	0.671	-0.679	0.107	0.632	-0.566	0.023	0.649	NaN	NaN	NaN	-0.608	0.95	0.27	-0.55	0.693	0.251	-0.465	0.553	0.325	-0.483	0.476	0.318	-0.525	0.304	0.264	-0.539	0.109	0.326
873	4.365	-0.717	1.072	0.453	NaN	NaN	NaN	-0.602	0.962	0.651	-0.584	0.729	0.68	-0.541	0.53	0.609	-0.56	0.464	0.618	-0.604	0.309	0.671	-0.679	0.107	0.632	-0.566	0.023	0.649	NaN	NaN	NaN	-0.606	0.95	0.269	-0.548	0.693	0.25	-0.464	0.553	0.324	-0.482	0.476	0.317	-0.524	0.304	0.264	-0.539	0.109	0.326
874	4.37	-0.715	1.072	0.452	NaN	NaN	NaN	-0.6	0.962	0.65	-0.583	0.729	0.679	-0.54	0.53	0.608	-0.559	0.464	0.618	-0.603	0.309	0.67	-0.679	0.108	0.632	-0.566	0.023	0.649	NaN	NaN	NaN	-0.604	0.95	0.268	-0.546	0.693	0.249	-0.462	0.553	0.324	-0.48	0.475	0.317	-0.523	0.303	0.264	-0.539	0.109	0.326
875	4.375	-0.714	1.072	0.451	NaN	NaN	NaN	-0.598	0.962	0.649	-0.581	0.729	0.678	-0.539	0.53	0.608	-0.558	0.464	0.617	-0.602	0.309	0.67	-0.678	0.108	0.632	-0.566	0.023	0.649	NaN	NaN	NaN	-0.602	0.95	0.267	-0.544	0.693	0.247	-0.461	0.553	0.323	-0.478	0.475	0.316	-0.521	0.303	0.264	-0.539	0.109	0.326
876	4.38	-0.712	1.072	0.45	NaN	NaN	NaN	-0.596	0.961	0.648	-0.58	0.729	0.677	-0.537	0.529	0.607	-0.557	0.463	0.616	-0.601	0.309	0.67	-0.678	0.108	0.632	-0.566	0.023	0.649	NaN	NaN	NaN	-0.601	0.951	0.266	-0.542	0.693	0.247	-0.46	0.553	0.323	-0.477	0.474	0.316	-0.52	0.303	0.263	-0.538	0.109	0.326
877	4.385	-0.711	1.072	0.449	NaN	NaN	NaN	-0.594	0.961	0.647	-0.579	0.729	0.676	-0.535	0.529	0.606	-0.555	0.463	0.615	-0.6	0.309	0.669	-0.678	0.108	0.632	-0.566	0.023	0.649	NaN	NaN	NaN	-0.599	0.951	0.265	-0.54	0.693	0.246	-0.458	0.553	0.323	-0.476	0.474	0.315	-0.519	0.302	0.262	-0.538	0.109	0.326
878	4.39	-0.709	1.072	0.448	NaN	NaN	NaN	-0.592	0.961	0.646	-0.578	0.73	0.676	-0.534	0.529	0.605	-0.554	0.463	0.615	-0.599	0.309	0.669	-0.678	0.108	0.632	-0.566	0.023	0.649	NaN	NaN	NaN	-0.598	0.951	0.264	-0.538	0.694	0.245	-0.457	0.553	0.323	-0.475	0.474	0.315	-0.519	0.302	0.262	-0.538	0.109	0.325
879	4.395	-0.708	1.072	0.447	NaN	NaN	NaN	-0.591	0.961	0.645	-0.576	0.729	0.674	-0.533	0.529	0.604	-0.553	0.463	0.614	-0.599	0.309	0.668	-0.678	0.108	0.632	-0.566	0.023	0.649	NaN	NaN	NaN	-0.596	0.952	0.263	-0.536	0.695	0.244	-0.456	0.553	0.322	-0.474	0.474	0.315	-0.518	0.302	0.261	-0.538	0.108	0.325
880	4.4	-0.706	1.072	0.447	NaN	NaN	NaN	-0.59	0.961	0.644	-0.574	0.729	0.674	-0.532	0.529	0.604	-0.551	0.463	0.613	-0.597	0.309	0.667	-0.678	0.108	0.632	-0.566	0.023	0.649	NaN	NaN	NaN	-0.595	0.952	0.262	-0.534	0.695	0.243	-0.454	0.553	0.321	-0.472	0.473	0.314	-0.517	0.302	0.261	-0.538	0.108	0.325
881	4.405	-0.704	1.071	0.446	NaN	NaN	NaN	-0.588	0.961	0.643	-0.572	0.729	0.673	-0.53	0.529	0.603	-0.55	0.462	0.613	-0.596	0.309	0.667	-0.678	0.108	0.632	-0.566	0.023	0.649	NaN	NaN	NaN	-0.593	0.953	0.261	-0.532	0.695	0.243	-0.453	0.553	0.321	-0.471	0.473	0.314	-0.516	0.302	0.26	-0.538	0.108	0.325
882	4.41	-0.703	1.071	0.445	NaN	NaN	NaN	-0.587	0.961	0.643	-0.571	0.729	0.673	-0.528	0.528	0.603	-0.549	0.462	0.612	-0.595	0.309	0.667	-0.678	0.109	0.632	-0.566	0.023	0.649	NaN	NaN	NaN	-0.591	0.953	0.26	-0.53	0.694	0.242	-0.453	0.553	0.32	-0.471	0.473	0.313	-0.515	0.301	0.26	-0.538	0.108	0.324
883	4.415	-0.702	1.071	0.444	NaN	NaN	NaN	-0.585	0.961	0.642	-0.569	0.729	0.672	-0.527	0.528	0.602	-0.548	0.462	0.611	-0.595	0.309	0.666	-0.678	0.109	0.631	-0.566	0.023	0.649	NaN	NaN	NaN	-0.589	0.953	0.259	-0.528	0.694	0.241	-0.452	0.552	0.32	-0.47	0.472	0.312	-0.515	0.301	0.259	-0.538	0.108	0.324
884	4.42	-0.7	1.071	0.443	NaN	NaN	NaN	-0.583	0.96	0.641	-0.567	0.728	0.671	-0.526	0.528	0.601	-0.546	0.462	0.61	-0.594	0.31	0.666	-0.678	0.11	0.631	-0.566	0.023	0.649	NaN	NaN	NaN	-0.587	0.954	0.258	-0.526	0.694	0.239	-0.452	0.552	0.319	-0.47	0.472	0.312	-0.515	0.3	0.259	-0.538	0.108	0.324
885	4.425	-0.699	1.071	0.442	NaN	NaN	NaN	-0.582	0.96	0.64	-0.565	0.728	0.67	-0.524	0.528	0.6	-0.545	0.462	0.61	-0.593	0.31	0.665	-0.678	0.111	0.631	-0.566	0.023	0.649	NaN	NaN	NaN	-0.585	0.954	0.257	-0.525	0.694	0.239	-0.451	0.552	0.318	-0.47	0.472	0.311	-0.515	0.3	0.259	-0.538	0.108	0.324
886	4.43	-0.696	1.071	0.441	NaN	NaN	NaN	-0.58	0.96	0.639	-0.564	0.728	0.669	-0.522	0.528	0.599	-0.543	0.461	0.609	-0.593	0.31	0.665	-0.677	0.111	0.63	-0.566	0.023	0.649	NaN	NaN	NaN	-0.582	0.954	0.256	-0.523	0.694	0.238	-0.45	0.552	0.317	-0.469	0.471	0.31	-0.515	0.3	0.258	-0.538	0.108	0.323
887	4.435	-0.695	1.07	0.44	NaN	NaN	NaN	-0.578	0.959	0.638	-0.562	0.728	0.668	-0.521	0.528	0.599	-0.543	0.462	0.608	-0.592	0.31	0.664	-0.677	0.111	0.63	-0.566	0.023	0.649	NaN	NaN	NaN	-0.58	0.954	0.255	-0.522	0.694	0.237	-0.45	0.551	0.316	-0.469	0.471	0.309	-0.515	0.3	0.258	-0.538	0.108	0.323
888	4.44	-0.693	1.07	0.439	NaN	NaN	NaN	-0.577	0.959	0.638	-0.56	0.728	0.667	-0.52	0.528	0.598	-0.542	0.462	0.607	-0.591	0.31	0.664	-0.677	0.111	0.629	-0.566	0.023	0.649	NaN	NaN	NaN	-0.578	0.954	0.254	-0.521	0.694	0.235	-0.45	0.551	0.316	-0.469	0.471	0.309	-0.514	0.299	0.257	-0.538	0.107	0.323
889	4.445	-0.691	1.07	0.438	NaN	NaN	NaN	-0.575	0.959	0.637	-0.559	0.728	0.666	-0.518	0.527	0.597	-0.541	0.462	0.606	-0.59	0.31	0.663	-0.677	0.111	0.629	-0.566	0.023	0.649	NaN	NaN	NaN	-0.577	0.954	0.253	-0.521	0.694	0.235	-0.45	0.55	0.315	-0.469	0.471	0.308	-0.514	0.299	0.257	-0.538	0.107	0.323
890	4.45	-0.69	1.07	0.437	NaN	NaN	NaN	-0.574	0.959	0.636	-0.558	0.728	0.666	-0.517	0.527	0.596	-0.539	0.462	0.606	-0.589	0.31	0.663	-0.676	0.112	0.629	-0.566	0.023	0.649	NaN	NaN	NaN	-0.575	0.954	0.252	-0.52	0.694	0.234	-0.45	0.55	0.314	-0.469	0.471	0.307	-0.514	0.299	0.256	-0.538	0.107	0.322
891	4.455	-0.689	1.07	0.435	NaN	NaN	NaN	-0.573	0.959	0.635	-0.556	0.729	0.665	-0.515	0.527	0.595	-0.537	0.461	0.605	-0.588	0.31	0.662	-0.676	0.112	0.628	-0.566	0.023	0.649	NaN	NaN	NaN	-0.573	0.955	0.251	-0.519	0.694	0.234	-0.449	0.55	0.313	-0.468	0.471	0.306	-0.514	0.299	0.256	-0.538	0.107	0.322
892	4.46	-0.687	1.07	0.434	NaN	NaN	NaN	-0.572	0.959	0.634	-0.555	0.729	0.664	-0.514	0.527	0.594	-0.536	0.461	0.604	-0.587	0.311	0.661	-0.676	0.112	0.628	-0.566	0.024	0.648	NaN	NaN	NaN	-0.571	0.955	0.25	-0.518	0.694	0.234	-0.448	0.55	0.312	-0.468	0.471	0.305	-0.514	0.298	0.255	-0.538	0.106	0.322
893	4.465	-0.686	1.07	0.433	NaN	NaN	NaN	-0.571	0.958	0.633	-0.554	0.729	0.663	-0.512	0.527	0.593	-0.535	0.462	0.603	-0.587	0.312	0.66	-0.675	0.112	0.627	-0.566	0.024	0.648	NaN	NaN	NaN	-0.569	0.954	0.249	-0.517	0.693	0.234	-0.448	0.55	0.312	-0.468	0.471	0.305	-0.513	0.298	0.255	-0.538	0.106	0.322
894	4.47	-0.684	1.07	0.432	NaN	NaN	NaN	-0.57	0.958	0.632	-0.552	0.729	0.662	-0.511	0.527	0.592	-0.534	0.461	0.602	-0.586	0.312	0.66	-0.675	0.113	0.627	-0.566	0.024	0.648	NaN	NaN	NaN	-0.567	0.954	0.247	-0.516	0.693	0.233	-0.448	0.549	0.311	-0.467	0.47	0.305	-0.513	0.297	0.255	-0.538	0.106	0.322
895	4.475	-0.683	1.07	0.431	NaN	NaN	NaN	-0.568	0.958	0.631	-0.55	0.728	0.661	-0.51	0.527	0.592	-0.532	0.461	0.601	-0.585	0.313	0.659	-0.675	0.113	0.626	-0.566	0.024	0.648	NaN	NaN	NaN	-0.565	0.954	0.246	-0.516	0.693	0.232	-0.448	0.549	0.311	-0.466	0.47	0.305	-0.512	0.297	0.255	-0.538	0.106	0.322
896	4.48	-0.682	1.07	0.429	NaN	NaN	NaN	-0.567	0.958	0.63	-0.549	0.728	0.66	-0.508	0.527	0.59	-0.531	0.462	0.6	-0.584	0.313	0.659	-0.675	0.113	0.626	-0.566	0.024	0.648	NaN	NaN	NaN	-0.563	0.954	0.245	-0.515	0.693	0.232	-0.447	0.549	0.311	-0.466	0.47	0.304	-0.512	0.297	0.255	-0.537	0.106	0.322
897	4.485	-0.681	1.07	0.428	NaN	NaN	NaN	-0.567	0.958	0.63	-0.547	0.727	0.659	-0.506	0.527	0.589	-0.53	0.462	0.599	-0.584	0.314	0.658	-0.674	0.113	0.626	-0.566	0.024	0.648	NaN	NaN	NaN	-0.562	0.954	0.244	-0.514	0.693	0.23	-0.446	0.549	0.31	-0.465	0.47	0.304	-0.512	0.297	0.254	-0.537	0.106	0.321
898	4.49	-0.679	1.07	0.427	NaN	NaN	NaN	-0.565	0.958	0.629	-0.546	0.728	0.658	-0.505	0.527	0.589	-0.528	0.462	0.598	-0.583	0.314	0.657	-0.674	0.114	0.625	-0.566	0.024	0.647	NaN	NaN	NaN	-0.56	0.954	0.243	-0.512	0.693	0.23	-0.445	0.549	0.31	-0.465	0.47	0.304	-0.511	0.297	0.254	-0.537	0.106	0.322
899	4.495	-0.678	1.07	0.426	NaN	NaN	NaN	-0.564	0.958	0.628	-0.546	0.728	0.657	-0.503	0.527	0.588	-0.526	0.462	0.597	-0.581	0.315	0.656	-0.674	0.115	0.624	-0.566	0.024	0.647	NaN	NaN	NaN	-0.559	0.954	0.242	-0.511	0.693	0.23	-0.444	0.548	0.309	-0.464	0.47	0.303	-0.51	0.297	0.254	-0.537	0.106	0.321
900	4.5	-0.676	1.07	0.425	NaN	NaN	NaN	-0.564	0.958	0.627	-0.545	0.729	0.656	-0.501	0.527	0.587	-0.525	0.462	0.596	-0.58	0.315	0.655	-0.674	0.116	0.623	-0.566	0.025	0.647	NaN	NaN	NaN	-0.557	0.954	0.241	-0.51	0.693	0.229	-0.443	0.548	0.309	-0.464	0.469	0.303	-0.51	0.296	0.254	-0.537	0.105	0.321
901	4.505	-0.675	1.07	0.424	NaN	NaN	NaN	-0.563	0.958	0.626	-0.544	0.728	0.655	-0.499	0.527	0.586	-0.523	0.462	0.596	-0.579	0.315	0.654	-0.674	0.117	0.622	-0.567	0.024	0.647	NaN	NaN	NaN	-0.556	0.954	0.24	-0.509	0.693	0.229	-0.442	0.549	0.309	-0.463	0.469	0.303	-0.509	0.296	0.254	-0.537	0.105	0.321
902	4.51	-0.674	1.07	0.423	NaN	NaN	NaN	-0.562	0.957	0.625	-0.542	0.728	0.654	-0.498	0.527	0.585	-0.522	0.462	0.595	-0.578	0.315	0.654	-0.673	0.118	0.621	-0.568	0.024	0.647	NaN	NaN	NaN	-0.554	0.954	0.239	-0.508	0.693	0.228	-0.441	0.549	0.309	-0.461	0.469	0.303	-0.508	0.296	0.254	-0.537	0.105	0.321
903	4.515	-0.673	1.071	0.421	NaN	NaN	NaN	-0.562	0.957	0.625	-0.541	0.727	0.653	-0.496	0.527	0.584	-0.52	0.462	0.594	-0.577	0.315	0.653	-0.673	0.118	0.62	-0.568	0.024	0.647	NaN	NaN	NaN	-0.553	0.954	0.238	-0.508	0.693	0.227	-0.44	0.549	0.309	-0.46	0.469	0.302	-0.507	0.295	0.253	-0.537	0.105	0.321
904	4.52	-0.672	1.071	0.42	NaN	NaN	NaN	-0.562	0.957	0.624	-0.54	0.727	0.652	-0.494	0.527	0.583	-0.518	0.462	0.593	-0.577	0.316	0.651	-0.673	0.12	0.619	-0.569	0.024	0.646	NaN	NaN	NaN	-0.552	0.953	0.238	-0.507	0.693	0.226	-0.439	0.549	0.309	-0.459	0.469	0.302	-0.506	0.295	0.253	-0.537	0.105	0.321
905	4.525	-0.671	1.07	0.419	NaN	NaN	NaN	-0.561	0.957	0.623	-0.539	0.727	0.651	-0.493	0.527	0.583	-0.516	0.462	0.592	-0.576	0.316	0.65	-0.672	0.12	0.618	-0.569	0.025	0.646	NaN	NaN	NaN	-0.551	0.953	0.237	-0.505	0.693	0.226	-0.439	0.549	0.309	-0.458	0.469	0.302	-0.505	0.295	0.253	-0.537	0.105	0.321
906	4.53	-0.67	1.07	0.419	NaN	NaN	NaN	-0.56	0.957	0.622	-0.538	0.727	0.65	-0.491	0.527	0.583	-0.515	0.462	0.591	-0.575	0.317	0.649	-0.671	0.121	0.618	-0.569	0.026	0.647	NaN	NaN	NaN	-0.549	0.953	0.237	-0.503	0.692	0.226	-0.438	0.549	0.309	-0.458	0.469	0.302	-0.504	0.295	0.253	-0.537	0.105	0.321
907	4.535	-0.669	1.071	0.418	NaN	NaN	NaN	-0.56	0.958	0.622	-0.536	0.727	0.649	-0.489	0.527	0.581	-0.513	0.463	0.59	-0.574	0.317	0.649	-0.671	0.121	0.616	-0.569	0.026	0.646	NaN	NaN	NaN	-0.548	0.953	0.236	-0.501	0.692	0.226	-0.437	0.548	0.309	-0.457	0.469	0.302	-0.504	0.295	0.253	-0.537	0.105	0.321
908	4.54	-0.668	1.071	0.417	NaN	NaN	NaN	-0.559	0.958	0.621	-0.535	0.726	0.648	-0.486	0.527	0.58	-0.511	0.463	0.59	-0.573	0.318	0.648	-0.671	0.122	0.614	-0.57	0.027	0.645	NaN	NaN	NaN	-0.546	0.953	0.235	-0.5	0.692	0.226	-0.436	0.548	0.309	-0.457	0.469	0.302	-0.503	0.295	0.253	-0.537	0.105	0.321
909	4.545	-0.667	1.071	0.416	NaN	NaN	NaN	-0.558	0.958	0.62	-0.534	0.725	0.647	-0.485	0.527	0.58	-0.509	0.463	0.589	-0.572	0.318	0.647	-0.67	0.122	0.613	-0.57	0.027	0.644	NaN	NaN	NaN	-0.544	0.952	0.235	-0.499	0.691	0.225	-0.435	0.547	0.309	-0.456	0.468	0.302	-0.503	0.295	0.253	-0.537	0.105	0.321
910	4.55	-0.666	1.071	0.415	NaN	NaN	NaN	-0.558	0.958	0.62	-0.533	0.725	0.646	-0.483	0.527	0.579	-0.507	0.463	0.588	-0.571	0.319	0.646	-0.67	0.123	0.612	-0.57	0.027	0.644	NaN	NaN	NaN	-0.543	0.952	0.234	-0.498	0.692	0.225	-0.434	0.547	0.308	-0.455	0.468	0.302	-0.503	0.294	0.252	-0.537	0.105	0.321
911	4.555	-0.664	1.071	0.414	NaN	NaN	NaN	-0.557	0.957	0.619	-0.531	0.725	0.646	-0.481	0.528	0.579	-0.505	0.463	0.587	-0.569	0.319	0.645	-0.669	0.124	0.61	-0.569	0.028	0.644	NaN	NaN	NaN	-0.542	0.952	0.234	-0.497	0.691	0.224	-0.433	0.546	0.308	-0.455	0.468	0.301	-0.502	0.294	0.252	-0.537	0.105	0.321
912	4.56	-0.663	1.071	0.414	NaN	NaN	NaN	-0.557	0.957	0.619	-0.531	0.725	0.645	-0.479	0.528	0.578	-0.504	0.463	0.587	-0.568	0.319	0.644	-0.668	0.125	0.609	-0.569	0.028	0.644	NaN	NaN	NaN	-0.54	0.952	0.233	-0.496	0.691	0.224	-0.433	0.546	0.308	-0.454	0.467	0.301	-0.502	0.294	0.252	-0.537	0.105	0.321
913	4.565	-0.662	1.071	0.413	NaN	NaN	NaN	-0.556	0.958	0.618	-0.529	0.726	0.645	-0.477	0.528	0.578	-0.502	0.463	0.586	-0.567	0.32	0.643	-0.668	0.126	0.607	-0.569	0.028	0.644	NaN	NaN	NaN	-0.539	0.952	0.233	-0.496	0.692	0.223	-0.432	0.546	0.308	-0.453	0.467	0.301	-0.502	0.294	0.252	-0.537	0.105	0.321
914	4.57	-0.661	1.071	0.412	NaN	NaN	NaN	-0.556	0.958	0.618	-0.528	0.726	0.644	-0.476	0.528	0.578	-0.5	0.464	0.585	-0.566	0.321	0.642	-0.667	0.126	0.606	-0.569	0.029	0.644	NaN	NaN	NaN	-0.538	0.952	0.232	-0.495	0.692	0.222	-0.432	0.545	0.308	-0.453	0.467	0.301	-0.502	0.294	0.252	-0.537	0.105	0.321
915	4.575	-0.66	1.071	0.411	NaN	NaN	NaN	-0.555	0.958	0.617	-0.527	0.726	0.644	-0.474	0.529	0.578	-0.498	0.464	0.585	-0.565	0.321	0.642	-0.666	0.127	0.604	-0.569	0.029	0.643	NaN	NaN	NaN	-0.537	0.952	0.232	-0.493	0.692	0.222	-0.431	0.546	0.307	-0.453	0.467	0.3	-0.501	0.293	0.252	-0.537	0.105	0.321
916	4.58	-0.659	1.071	0.41	NaN	NaN	NaN	-0.555	0.958	0.617	-0.526	0.726	0.643	-0.472	0.529	0.577	-0.497	0.464	0.584	-0.564	0.322	0.641	-0.665	0.128	0.603	-0.568	0.029	0.643	NaN	NaN	NaN	-0.536	0.952	0.232	-0.492	0.692	0.221	-0.431	0.546	0.306	-0.452	0.467	0.3	-0.501	0.293	0.251	-0.537	0.105	0.321
917	4.585	-0.658	1.071	0.409	NaN	NaN	NaN	-0.554	0.958	0.616	-0.525	0.726	0.643	-0.469	0.529	0.577	-0.495	0.465	0.584	-0.563	0.322	0.639	-0.664	0.128	0.602	-0.567	0.03	0.642	NaN	NaN	NaN	-0.536	0.952	0.232	-0.491	0.692	0.221	-0.43	0.546	0.306	-0.452	0.467	0.299	-0.501	0.293	0.251	-0.537	0.105	0.321
918	4.59	-0.657	1.071	0.409	NaN	NaN	NaN	-0.554	0.958	0.616	-0.524	0.726	0.643	-0.468	0.529	0.576	-0.493	0.465	0.583	-0.561	0.323	0.639	-0.662	0.129	0.601	-0.566	0.03	0.641	NaN	NaN	NaN	-0.536	0.952	0.232	-0.49	0.691	0.221	-0.429	0.545	0.306	-0.453	0.467	0.299	-0.501	0.293	0.251	-0.537	0.105	0.321
919	4.595	-0.656	1.071	0.408	NaN	NaN	NaN	-0.553	0.958	0.615	-0.523	0.726	0.642	-0.466	0.53	0.576	-0.491	0.465	0.583	-0.56	0.323	0.638	-0.66	0.129	0.6	-0.564	0.03	0.641	NaN	NaN	NaN	-0.535	0.953	0.231	-0.489	0.691	0.221	-0.429	0.545	0.305	-0.453	0.467	0.298	-0.501	0.293	0.25	-0.537	0.105	0.321
920	4.6	-0.655	1.071	0.407	NaN	NaN	NaN	-0.552	0.958	0.615	-0.522	0.727	0.642	-0.465	0.53	0.576	-0.489	0.466	0.582	-0.559	0.324	0.637	-0.657	0.128	0.599	-0.562	0.03	0.64	NaN	NaN	NaN	-0.533	0.953	0.231	-0.488	0.691	0.22	-0.429	0.545	0.305	-0.453	0.467	0.298	-0.501	0.293	0.25	-0.537	0.105	0.321
921	4.605	-0.654	1.071	0.406	NaN	NaN	NaN	-0.552	0.959	0.614	-0.521	0.727	0.641	-0.464	0.531	0.575	-0.488	0.466	0.582	-0.557	0.324	0.637	-0.654	0.128	0.598	-0.559	0.03	0.639	NaN	NaN	NaN	-0.531	0.953	0.23	-0.487	0.692	0.219	-0.429	0.545	0.305	-0.453	0.467	0.297	-0.501	0.292	0.25	-0.537	0.105	0.321
922	4.61	-0.653	1.071	0.405	NaN	NaN	NaN	-0.552	0.959	0.614	-0.52	0.727	0.641	-0.462	0.532	0.575	-0.487	0.466	0.582	-0.555	0.324	0.636	-0.652	0.128	0.597	-0.555	0.03	0.638	NaN	NaN	NaN	-0.529	0.952	0.23	-0.486	0.692	0.218	-0.429	0.545	0.305	-0.453	0.467	0.297	-0.501	0.292	0.25	-0.537	0.105	0.321
923	4.615	-0.652	1.072	0.404	NaN	NaN	NaN	-0.552	0.959	0.613	-0.519	0.728	0.64	-0.46	0.532	0.574	-0.484	0.467	0.581	-0.553	0.324	0.636	-0.649	0.128	0.596	-0.552	0.03	0.637	NaN	NaN	NaN	-0.527	0.952	0.229	-0.485	0.692	0.218	-0.429	0.545	0.304	-0.453	0.467	0.297	-0.501	0.292	0.25	-0.537	0.105	0.32
924	4.62	-0.651	1.072	0.403	NaN	NaN	NaN	-0.551	0.959	0.613	-0.518	0.728	0.64	-0.458	0.532	0.574	-0.482	0.467	0.581	-0.552	0.325	0.635	-0.645	0.127	0.595	-0.548	0.03	0.636	NaN	NaN	NaN	-0.525	0.952	0.229	-0.485	0.692	0.217	-0.429	0.545	0.303	-0.453	0.467	0.297	-0.501	0.292	0.249	-0.537	0.105	0.32
925	4.625	-0.651	1.072	0.402	NaN	NaN	NaN	-0.551	0.959	0.612	-0.518	0.728	0.64	-0.457	0.533	0.574	-0.48	0.467	0.58	-0.549	0.325	0.635	-0.641	0.127	0.594	-0.543	0.03	0.634	NaN	NaN	NaN	-0.523	0.953	0.228	-0.484	0.693	0.217	-0.429	0.545	0.303	-0.453	0.467	0.297	-0.501	0.292	0.249	-0.537	0.105	0.32
926	4.63	-0.65	1.073	0.401	NaN	NaN	NaN	-0.55	0.96	0.612	-0.517	0.728	0.639	-0.456	0.533	0.574	-0.479	0.468	0.58	-0.546	0.325	0.634	-0.637	0.127	0.594	-0.538	0.029	0.633	NaN	NaN	NaN	-0.522	0.953	0.228	-0.483	0.693	0.216	-0.429	0.545	0.302	-0.453	0.467	0.296	-0.501	0.292	0.249	-0.537	0.105	0.32
927	4.635	-0.649	1.073	0.401	NaN	NaN	NaN	-0.55	0.96	0.611	-0.515	0.729	0.638	-0.454	0.534	0.574	-0.477	0.468	0.58	-0.543	0.325	0.634	-0.633	0.126	0.593	-0.533	0.029	0.631	NaN	NaN	NaN	-0.52	0.953	0.227	-0.483	0.694	0.216	-0.429	0.545	0.302	-0.453	0.467	0.296	-0.501	0.292	0.249	-0.537	0.105	0.32
928	4.64	-0.647	1.073	0.4	NaN	NaN	NaN	-0.55	0.961	0.611	-0.514	0.729	0.638	-0.453	0.535	0.574	-0.475	0.469	0.579	-0.54	0.325	0.634	-0.628	0.126	0.593	-0.527	0.028	0.63	NaN	NaN	NaN	-0.519	0.953	0.227	-0.482	0.694	0.216	-0.429	0.545	0.302	-0.453	0.467	0.296	-0.501	0.292	0.249	-0.537	0.105	0.32
929	4.645	-0.647	1.073	0.399	NaN	NaN	NaN	-0.55	0.961	0.611	-0.515	0.729	0.638	-0.451	0.535	0.573	-0.472	0.47	0.579	-0.536	0.324	0.633	-0.623	0.124	0.593	-0.52	0.028	0.628	NaN	NaN	NaN	-0.518	0.954	0.227	-0.482	0.694	0.216	-0.429	0.545	0.302	-0.453	0.467	0.296	-0.501	0.291	0.249	-0.537	0.105	0.32
930	4.65	-0.646	1.073	0.398	NaN	NaN	NaN	-0.549	0.961	0.61	-0.514	0.73	0.637	-0.449	0.536	0.573	-0.47	0.47	0.579	-0.532	0.324	0.633	-0.617	0.124	0.593	-0.514	0.027	0.626	NaN	NaN	NaN	-0.517	0.954	0.226	-0.482	0.694	0.215	-0.428	0.545	0.301	-0.453	0.467	0.296	-0.501	0.291	0.249	-0.537	0.105	0.321
931	4.655	-0.645	1.074	0.398	NaN	NaN	NaN	-0.549	0.961	0.61	-0.512	0.73	0.637	-0.447	0.537	0.572	-0.467	0.47	0.579	-0.528	0.325	0.632	-0.612	0.124	0.592	-0.507	0.027	0.624	NaN	NaN	NaN	-0.516	0.954	0.226	-0.481	0.694	0.215	-0.428	0.545	0.301	-0.453	0.467	0.296	-0.501	0.291	0.249	-0.537	0.105	0.321
932	4.66	-0.645	1.074	0.397	NaN	NaN	NaN	-0.549	0.961	0.609	-0.512	0.73	0.636	-0.445	0.537	0.572	-0.465	0.471	0.578	-0.524	0.324	0.632	-0.606	0.122	0.592	-0.501	0.027	0.622	NaN	NaN	NaN	-0.515	0.954	0.225	-0.481	0.694	0.215	-0.428	0.545	0.301	-0.454	0.467	0.296	-0.501	0.291	0.249	-0.537	0.105	0.321
933	4.665	-0.644	1.074	0.396	NaN	NaN	NaN	-0.549	0.962	0.609	-0.512	0.731	0.636	-0.443	0.538	0.572	-0.462	0.472	0.578	-0.52	0.325	0.632	-0.6	0.121	0.592	-0.493	0.026	0.62	NaN	NaN	NaN	-0.513	0.955	0.225	-0.481	0.695	0.215	-0.428	0.545	0.301	-0.453	0.466	0.295	-0.502	0.291	0.249	-0.537	0.105	0.321
934	4.67	-0.643	1.075	0.395	NaN	NaN	NaN	-0.548	0.962	0.609	-0.511	0.731	0.636	-0.44	0.539	0.572	-0.459	0.473	0.577	-0.516	0.325	0.631	-0.594	0.121	0.591	-0.486	0.026	0.619	NaN	NaN	NaN	-0.512	0.955	0.225	-0.48	0.695	0.215	-0.428	0.545	0.301	-0.453	0.466	0.295	-0.502	0.291	0.249	-0.537	0.105	0.321
935	4.675	-0.642	1.075	0.395	NaN	NaN	NaN	-0.548	0.963	0.608	-0.51	0.731	0.635	-0.437	0.539	0.57	-0.456	0.473	0.577	-0.511	0.325	0.631	-0.588	0.121	0.591	-0.479	0.027	0.617	NaN	NaN	NaN	-0.511	0.955	0.225	-0.48	0.695	0.215	-0.428	0.545	0.301	-0.453	0.466	0.295	-0.502	0.291	0.249	-0.537	0.105	0.321
936	4.68	-0.641	1.075	0.394	NaN	NaN	NaN	-0.547	0.963	0.608	-0.509	0.732	0.634	-0.435	0.54	0.57	-0.453	0.474	0.577	-0.506	0.325	0.631	-0.581	0.12	0.591	-0.472	0.027	0.616	NaN	NaN	NaN	-0.51	0.955	0.224	-0.479	0.695	0.215	-0.428	0.545	0.301	-0.453	0.466	0.295	-0.502	0.291	0.249	-0.537	0.105	0.321
937	4.685	-0.641	1.076	0.393	NaN	NaN	NaN	-0.547	0.963	0.608	-0.508	0.732	0.634	-0.433	0.542	0.569	-0.45	0.475	0.576	-0.501	0.325	0.631	-0.575	0.119	0.59	-0.463	0.027	0.614	NaN	NaN	NaN	-0.509	0.955	0.224	-0.478	0.694	0.214	-0.428	0.545	0.301	-0.453	0.466	0.295	-0.502	0.291	0.249	-0.537	0.105	0.321
938	4.69	-0.64	1.076	0.393	NaN	NaN	NaN	-0.547	0.964	0.607	-0.507	0.732	0.634	-0.431	0.543	0.569	-0.447	0.476	0.576	-0.496	0.325	0.63	-0.568	0.118	0.59	-0.455	0.027	0.612	NaN	NaN	NaN	-0.508	0.955	0.224	-0.477	0.694	0.214	-0.428	0.545	0.301	-0.453	0.466	0.295	-0.502	0.291	0.249	-0.537	0.105	0.321
939	4.695	-0.639	1.076	0.392	NaN	NaN	NaN	-0.547	0.964	0.607	-0.505	0.733	0.633	-0.428	0.544	0.568	-0.443	0.477	0.575	-0.491	0.326	0.63	-0.562	0.118	0.59	-0.448	0.027	0.611	NaN	NaN	NaN	-0.507	0.955	0.224	-0.476	0.694	0.214	-0.428	0.545	0.301	-0.453	0.466	0.294	-0.502	0.291	0.249	-0.537	0.105	0.321
940	4.7	-0.639	1.076	0.392	NaN	NaN	NaN	-0.547	0.964	0.606	-0.503	0.733	0.632	-0.424	0.544	0.568	-0.44	0.477	0.575	-0.487	0.326	0.63	-0.556	0.118	0.59	-0.441	0.028	0.61	NaN	NaN	NaN	-0.506	0.955	0.224	-0.476	0.695	0.214	-0.428	0.545	0.301	-0.453	0.466	0.294	-0.503	0.291	0.249	-0.537	0.105	0.321
941	4.705	-0.638	1.077	0.391	NaN	NaN	NaN	-0.546	0.965	0.606	-0.502	0.734	0.632	-0.422	0.545	0.568	-0.437	0.478	0.574	-0.482	0.327	0.629	-0.549	0.117	0.59	-0.433	0.028	0.609	NaN	NaN	NaN	-0.506	0.955	0.223	-0.475	0.695	0.214	-0.427	0.545	0.301	-0.453	0.466	0.294	-0.502	0.291	0.249	-0.537	0.105	0.321
942	4.71	-0.637	1.077	0.391	NaN	NaN	NaN	-0.546	0.965	0.606	-0.5	0.734	0.632	-0.419	0.546	0.567	-0.433	0.479	0.574	-0.477	0.328	0.629	-0.542	0.118	0.59	-0.425	0.029	0.608	NaN	NaN	NaN	-0.505	0.955	0.223	-0.475	0.695	0.214	-0.427	0.545	0.3	-0.453	0.466	0.294	-0.502	0.291	0.249	-0.537	0.105	0.321
943	4.715	-0.636	1.077	0.39	NaN	NaN	NaN	-0.545	0.966	0.606	-0.497	0.735	0.631	-0.415	0.547	0.567	-0.43	0.481	0.574	-0.472	0.328	0.628	-0.535	0.118	0.59	-0.418	0.03	0.606	NaN	NaN	NaN	-0.505	0.955	0.223	-0.475	0.695	0.213	-0.426	0.545	0.3	-0.452	0.466	0.293	-0.502	0.291	0.249	-0.537	0.105	0.322
944	4.72	-0.636	1.077	0.39	NaN	NaN	NaN	-0.545	0.966	0.606	-0.495	0.735	0.631	-0.413	0.548	0.566	-0.426	0.482	0.573	-0.467	0.329	0.628	-0.529	0.118	0.59	-0.41	0.031	0.606	NaN	NaN	NaN	-0.504	0.955	0.223	-0.475	0.695	0.213	-0.426	0.545	0.3	-0.452	0.466	0.293	-0.502	0.291	0.249	-0.536	0.106	0.322
945	4.725	-0.635	1.077	0.39	NaN	NaN	NaN	-0.545	0.967	0.605	-0.494	0.735	0.631	-0.41	0.55	0.566	-0.423	0.482	0.573	-0.463	0.33	0.628	-0.523	0.118	0.59	-0.403	0.032	0.605	NaN	NaN	NaN	-0.503	0.954	0.223	-0.474	0.695	0.213	-0.426	0.545	0.3	-0.452	0.466	0.293	-0.502	0.291	0.249	-0.536	0.106	0.322
946	4.73	-0.635	1.078	0.389	NaN	NaN	NaN	-0.545	0.967	0.605	-0.491	0.736	0.63	-0.406	0.551	0.565	-0.419	0.483	0.572	-0.458	0.331	0.628	-0.516	0.118	0.589	-0.396	0.033	0.605	NaN	NaN	NaN	-0.503	0.954	0.222	-0.474	0.694	0.213	-0.426	0.545	0.3	-0.451	0.466	0.293	-0.501	0.291	0.249	-0.536	0.106	0.322
947	4.735	-0.634	1.078	0.389	NaN	NaN	NaN	-0.544	0.968	0.605	-0.49	0.736	0.63	-0.402	0.552	0.564	-0.416	0.484	0.572	-0.453	0.331	0.628	-0.51	0.119	0.59	-0.389	0.034	0.604	NaN	NaN	NaN	-0.502	0.954	0.222	-0.474	0.694	0.213	-0.425	0.545	0.3	-0.451	0.465	0.294	-0.5	0.291	0.249	-0.536	0.106	0.322
948	4.74	-0.633	1.078	0.388	NaN	NaN	NaN	-0.544	0.968	0.604	-0.487	0.737	0.63	-0.4	0.553	0.564	-0.412	0.486	0.572	-0.448	0.332	0.628	-0.503	0.119	0.59	-0.382	0.035	0.604	NaN	NaN	NaN	-0.501	0.954	0.222	-0.474	0.694	0.213	-0.425	0.544	0.3	-0.45	0.465	0.294	-0.5	0.291	0.249	-0.536	0.106	0.322
949	4.745	-0.633	1.078	0.388	NaN	NaN	NaN	-0.543	0.968	0.604	-0.485	0.737	0.63	-0.397	0.554	0.564	-0.408	0.487	0.571	-0.444	0.333	0.627	-0.497	0.119	0.59	-0.375	0.037	0.604	NaN	NaN	NaN	-0.501	0.953	0.222	-0.473	0.694	0.213	-0.424	0.544	0.3	-0.45	0.465	0.294	-0.499	0.29	0.249	-0.536	0.106	0.322
950	4.75	-0.632	1.078	0.388	NaN	NaN	NaN	-0.542	0.968	0.604	-0.482	0.737	0.629	-0.393	0.555	0.563	-0.404	0.488	0.571	-0.439	0.333	0.627	-0.491	0.12	0.589	-0.368	0.038	0.604	NaN	NaN	NaN	-0.501	0.953	0.222	-0.473	0.694	0.213	-0.424	0.544	0.3	-0.45	0.465	0.294	-0.499	0.29	0.249	-0.536	0.106	0.322
951	4.755	-0.632	1.078	0.388	NaN	NaN	NaN	-0.541	0.969	0.604	-0.48	0.738	0.629	-0.39	0.556	0.563	-0.401	0.489	0.571	-0.434	0.334	0.627	-0.485	0.121	0.589	-0.361	0.04	0.604	NaN	NaN	NaN	-0.501	0.953	0.222	-0.472	0.693	0.213	-0.424	0.543	0.3	-0.45	0.465	0.294	-0.498	0.29	0.25	-0.536	0.106	0.323
952	4.76	-0.631	1.078	0.387	NaN	NaN	NaN	-0.54	0.969	0.604	-0.478	0.739	0.629	-0.387	0.557	0.563	-0.397	0.49	0.571	-0.429	0.335	0.627	-0.479	0.121	0.589	-0.355	0.041	0.604	NaN	NaN	NaN	-0.5	0.953	0.221	-0.471	0.693	0.213	-0.424	0.543	0.3	-0.449	0.465	0.294	-0.498	0.29	0.25	-0.536	0.106	0.323
953	4.765	-0.631	1.078	0.387	NaN	NaN	NaN	-0.54	0.97	0.603	-0.476	0.739	0.629	-0.384	0.559	0.563	-0.394	0.491	0.571	-0.425	0.336	0.627	-0.473	0.121	0.589	-0.349	0.042	0.604	NaN	NaN	NaN	-0.5	0.953	0.221	-0.471	0.692	0.213	-0.423	0.543	0.3	-0.449	0.464	0.294	-0.497	0.289	0.25	-0.535	0.106	0.323
954	4.77	-0.63	1.078	0.387	NaN	NaN	NaN	-0.539	0.97	0.603	-0.474	0.74	0.629	-0.38	0.56	0.562	-0.39	0.492	0.57	-0.421	0.337	0.627	-0.467	0.122	0.59	-0.342	0.043	0.604	NaN	NaN	NaN	-0.5	0.952	0.221	-0.471	0.692	0.212	-0.424	0.543	0.3	-0.448	0.463	0.295	-0.497	0.289	0.25	-0.535	0.106	0.323
955	4.775	-0.63	1.078	0.387	NaN	NaN	NaN	-0.538	0.97	0.603	-0.471	0.74	0.629	-0.376	0.561	0.562	-0.386	0.493	0.57	-0.416	0.338	0.627	-0.461	0.123	0.59	-0.335	0.045	0.604	NaN	NaN	NaN	-0.499	0.952	0.221	-0.471	0.692	0.212	-0.424	0.543	0.3	-0.448	0.463	0.294	-0.497	0.289	0.25	-0.535	0.106	0.323
956	4.78	-0.629	1.078	0.387	NaN	NaN	NaN	-0.537	0.97	0.603	-0.469	0.741	0.629	-0.374	0.562	0.562	-0.383	0.495	0.57	-0.411	0.339	0.627	-0.456	0.124	0.59	-0.329	0.046	0.605	NaN	NaN	NaN	-0.499	0.952	0.22	-0.47	0.692	0.212	-0.424	0.543	0.3	-0.448	0.463	0.294	-0.496	0.289	0.25	-0.535	0.106	0.324
957	4.785	-0.628	1.078	0.386	NaN	NaN	NaN	-0.536	0.97	0.603	-0.467	0.741	0.628	-0.371	0.564	0.562	-0.38	0.496	0.57	-0.407	0.34	0.628	-0.449	0.124	0.591	-0.323	0.048	0.606	NaN	NaN	NaN	-0.498	0.952	0.22	-0.47	0.692	0.212	-0.424	0.543	0.3	-0.448	0.463	0.294	-0.496	0.289	0.25	-0.535	0.105	0.324
958	4.79	-0.627	1.078	0.386	NaN	NaN	NaN	-0.535	0.971	0.603	-0.465	0.742	0.628	-0.368	0.564	0.562	-0.376	0.497	0.57	-0.403	0.341	0.627	-0.444	0.125	0.591	-0.317	0.049	0.606	NaN	NaN	NaN	-0.498	0.952	0.22	-0.47	0.692	0.212	-0.424	0.543	0.299	-0.448	0.463	0.294	-0.496	0.289	0.25	-0.535	0.105	0.324
959	4.795	-0.627	1.078	0.386	NaN	NaN	NaN	-0.534	0.971	0.602	-0.463	0.743	0.629	-0.364	0.565	0.562	-0.372	0.498	0.57	-0.398	0.342	0.627	-0.438	0.126	0.592	-0.31	0.051	0.606	NaN	NaN	NaN	-0.498	0.952	0.219	-0.47	0.692	0.212	-0.423	0.543	0.298	-0.447	0.463	0.293	-0.496	0.289	0.25	-0.535	0.105	0.324
960	4.8	-0.626	1.078	0.386	NaN	NaN	NaN	-0.533	0.971	0.602	-0.46	0.743	0.628	-0.361	0.567	0.562	-0.368	0.499	0.57	-0.394	0.343	0.628	-0.433	0.126	0.592	-0.304	0.052	0.606	NaN	NaN	NaN	-0.497	0.952	0.219	-0.47	0.693	0.211	-0.422	0.543	0.298	-0.447	0.463	0.293	-0.496	0.288	0.25	-0.534	0.105	0.324
961	4.805	-0.625	1.078	0.386	NaN	NaN	NaN	-0.532	0.971	0.602	-0.458	0.744	0.628	-0.358	0.568	0.562	-0.365	0.5	0.57	-0.389	0.345	0.628	-0.428	0.128	0.592	-0.298	0.053	0.607	NaN	NaN	NaN	-0.497	0.952	0.219	-0.47	0.693	0.211	-0.422	0.542	0.297	-0.447	0.463	0.293	-0.496	0.288	0.249	-0.534	0.105	0.324
962	4.81	-0.625	1.077	0.385	NaN	NaN	NaN	-0.531	0.971	0.602	-0.456	0.744	0.628	-0.355	0.569	0.562	-0.361	0.501	0.57	-0.385	0.346	0.628	-0.422	0.129	0.593	-0.293	0.055	0.607	NaN	NaN	NaN	-0.497	0.952	0.219	-0.47	0.693	0.211	-0.422	0.542	0.297	-0.447	0.463	0.293	-0.495	0.288	0.249	-0.534	0.105	0.325
963	4.815	-0.624	1.077	0.385	NaN	NaN	NaN	-0.53	0.971	0.602	-0.454	0.745	0.628	-0.352	0.57	0.562	-0.358	0.502	0.57	-0.381	0.347	0.628	-0.416	0.129	0.593	-0.287	0.057	0.608	NaN	NaN	NaN	-0.497	0.952	0.219	-0.47	0.693	0.21	-0.422	0.542	0.297	-0.447	0.463	0.292	-0.495	0.288	0.249	-0.534	0.105	0.325
964	4.82	-0.624	1.077	0.385	NaN	NaN	NaN	-0.528	0.971	0.602	-0.452	0.745	0.628	-0.349	0.571	0.562	-0.355	0.503	0.571	-0.376	0.348	0.629	-0.41	0.13	0.594	-0.281	0.058	0.609	NaN	NaN	NaN	-0.496	0.952	0.219	-0.47	0.693	0.21	-0.421	0.542	0.297	-0.446	0.463	0.292	-0.495	0.288	0.249	-0.534	0.105	0.325
965	4.825	-0.624	1.077	0.385	NaN	NaN	NaN	-0.527	0.971	0.601	-0.449	0.745	0.628	-0.346	0.572	0.562	-0.351	0.504	0.571	-0.372	0.349	0.63	-0.405	0.131	0.595	-0.275	0.059	0.61	NaN	NaN	NaN	-0.496	0.952	0.218	-0.47	0.693	0.21	-0.421	0.542	0.297	-0.446	0.463	0.292	-0.495	0.288	0.249	-0.534	0.105	0.325
966	4.83	-0.623	1.077	0.385	NaN	NaN	NaN	-0.526	0.971	0.601	-0.447	0.746	0.628	-0.343	0.573	0.562	-0.348	0.506	0.571	-0.368	0.35	0.63	-0.399	0.132	0.596	-0.269	0.061	0.61	NaN	NaN	NaN	-0.495	0.952	0.218	-0.47	0.693	0.21	-0.421	0.542	0.297	-0.446	0.463	0.292	-0.494	0.287	0.249	-0.534	0.105	0.325
967	4.835	-0.622	1.077	0.385	NaN	NaN	NaN	-0.525	0.971	0.601	-0.445	0.746	0.628	-0.341	0.575	0.562	-0.345	0.507	0.571	-0.364	0.352	0.63	-0.394	0.133	0.597	-0.264	0.062	0.611	NaN	NaN	NaN	-0.494	0.952	0.218	-0.47	0.693	0.21	-0.421	0.542	0.297	-0.445	0.463	0.292	-0.494	0.287	0.249	-0.533	0.105	0.325
968	4.84	-0.622	1.077	0.385	NaN	NaN	NaN	-0.524	0.972	0.601	-0.444	0.747	0.629	-0.338	0.576	0.563	-0.341	0.508	0.572	-0.359	0.353	0.631	-0.389	0.134	0.598	-0.258	0.064	0.612	NaN	NaN	NaN	-0.494	0.952	0.218	-0.469	0.693	0.209	-0.42	0.542	0.297	-0.445	0.463	0.292	-0.493	0.287	0.249	-0.533	0.105	0.325
969	4.845	-0.621	1.077	0.385	NaN	NaN	NaN	-0.523	0.972	0.601	-0.442	0.748	0.629	-0.335	0.577	0.563	-0.338	0.508	0.572	-0.355	0.353	0.632	-0.384	0.134	0.598	-0.253	0.065	0.612	NaN	NaN	NaN	-0.494	0.951	0.217	-0.469	0.693	0.209	-0.42	0.542	0.297	-0.445	0.463	0.292	-0.493	0.287	0.249	-0.533	0.105	0.326
970	4.85	-0.62	1.077	0.385	NaN	NaN	NaN	-0.522	0.972	0.6	-0.44	0.748	0.629	-0.331	0.578	0.562	-0.335	0.51	0.572	-0.351	0.355	0.632	-0.379	0.135	0.599	-0.248	0.066	0.612	NaN	NaN	NaN	-0.493	0.951	0.217	-0.469	0.693	0.209	-0.42	0.542	0.296	-0.444	0.463	0.292	-0.492	0.287	0.249	-0.533	0.105	0.326
971	4.855	-0.619	1.076	0.385	NaN	NaN	NaN	-0.521	0.972	0.6	-0.438	0.748	0.629	-0.328	0.579	0.562	-0.332	0.511	0.572	-0.347	0.356	0.632	-0.374	0.136	0.6	-0.242	0.067	0.613	NaN	NaN	NaN	-0.492	0.951	0.217	-0.469	0.693	0.209	-0.419	0.542	0.296	-0.443	0.462	0.292	-0.492	0.287	0.249	-0.533	0.105	0.326
972	4.86	-0.619	1.076	0.385	NaN	NaN	NaN	-0.52	0.972	0.6	-0.436	0.749	0.629	-0.326	0.58	0.563	-0.328	0.512	0.572	-0.343	0.357	0.633	-0.37	0.137	0.601	-0.237	0.068	0.614	NaN	NaN	NaN	-0.492	0.951	0.217	-0.468	0.692	0.209	-0.419	0.542	0.295	-0.443	0.462	0.292	-0.491	0.286	0.249	-0.533	0.105	0.326
973	4.865	-0.618	1.076	0.385	NaN	NaN	NaN	-0.518	0.972	0.6	-0.434	0.749	0.629	-0.323	0.58	0.563	-0.325	0.513	0.572	-0.339	0.357	0.633	-0.365	0.138	0.602	-0.232	0.069	0.614	NaN	NaN	NaN	-0.491	0.951	0.216	-0.467	0.692	0.209	-0.418	0.541	0.295	-0.442	0.462	0.292	-0.491	0.286	0.249	-0.533	0.105	0.326
974	4.87	-0.617	1.075	0.385	NaN	NaN	NaN	-0.517	0.972	0.6	-0.432	0.75	0.629	-0.32	0.581	0.563	-0.322	0.513	0.573	-0.335	0.358	0.634	-0.36	0.138	0.603	-0.227	0.07	0.615	NaN	NaN	NaN	-0.49	0.951	0.216	-0.467	0.692	0.209	-0.417	0.541	0.295	-0.442	0.462	0.292	-0.491	0.286	0.249	-0.533	0.105	0.326
975	4.875	-0.617	1.075	0.385	NaN	NaN	NaN	-0.515	0.971	0.6	-0.43	0.75	0.629	-0.318	0.582	0.563	-0.319	0.515	0.573	-0.332	0.359	0.635	-0.355	0.139	0.604	-0.222	0.071	0.616	NaN	NaN	NaN	-0.49	0.951	0.216	-0.466	0.691	0.209	-0.417	0.541	0.294	-0.441	0.462	0.292	-0.49	0.286	0.249	-0.533	0.106	0.326
976	4.88	-0.615	1.075	0.385	NaN	NaN	NaN	-0.514	0.971	0.6	-0.428	0.75	0.629	-0.314	0.583	0.563	-0.317	0.516	0.573	-0.328	0.36	0.636	-0.351	0.14	0.605	-0.217	0.072	0.617	NaN	NaN	NaN	-0.489	0.951	0.216	-0.465	0.692	0.208	-0.416	0.541	0.294	-0.441	0.462	0.292	-0.49	0.286	0.249	-0.533	0.106	0.326
977	4.885	-0.614	1.075	0.385	NaN	NaN	NaN	-0.513	0.971	0.599	-0.426	0.751	0.629	-0.311	0.583	0.563	-0.314	0.516	0.574	-0.324	0.361	0.636	-0.346	0.141	0.606	-0.213	0.072	0.617	NaN	NaN	NaN	-0.489	0.95	0.216	-0.465	0.692	0.208	-0.416	0.541	0.294	-0.44	0.461	0.292	-0.49	0.286	0.249	-0.533	0.106	0.326
978	4.89	-0.613	1.075	0.385	NaN	NaN	NaN	-0.512	0.972	0.599	-0.425	0.751	0.629	-0.309	0.584	0.563	-0.311	0.517	0.574	-0.321	0.362	0.637	-0.342	0.142	0.607	-0.208	0.073	0.618	NaN	NaN	NaN	-0.488	0.95	0.216	-0.465	0.692	0.208	-0.415	0.541	0.294	-0.44	0.461	0.291	-0.49	0.286	0.249	-0.533	0.106	0.326
979	4.895	-0.613	1.075	0.385	NaN	NaN	NaN	-0.51	0.972	0.599	-0.423	0.752	0.629	-0.307	0.585	0.564	-0.308	0.518	0.574	-0.317	0.363	0.637	-0.338	0.142	0.608	-0.204	0.074	0.618	NaN	NaN	NaN	-0.488	0.95	0.216	-0.464	0.691	0.208	-0.415	0.541	0.294	-0.44	0.461	0.291	-0.49	0.286	0.249	-0.533	0.106	0.326
980	4.9	-0.612	1.075	0.385	NaN	NaN	NaN	-0.509	0.972	0.599	-0.421	0.752	0.63	-0.305	0.586	0.565	-0.305	0.518	0.574	-0.314	0.364	0.638	-0.333	0.143	0.609	-0.2	0.074	0.619	NaN	NaN	NaN	-0.487	0.95	0.216	-0.464	0.692	0.208	-0.415	0.541	0.294	-0.439	0.461	0.291	-0.49	0.286	0.249	-0.533	0.106	0.326
981	4.905	-0.611	1.075	0.385	NaN	NaN	NaN	-0.508	0.972	0.599	-0.419	0.752	0.63	-0.303	0.586	0.565	-0.303	0.519	0.575	-0.311	0.365	0.639	-0.329	0.143	0.61	-0.195	0.074	0.62	NaN	NaN	NaN	-0.486	0.95	0.216	-0.463	0.691	0.208	-0.414	0.541	0.294	-0.439	0.461	0.291	-0.49	0.285	0.249	-0.533	0.106	0.326
982	4.91	-0.61	1.074	0.385	NaN	NaN	NaN	-0.507	0.972	0.599	-0.418	0.753	0.63	-0.302	0.587	0.566	-0.3	0.519	0.576	-0.308	0.365	0.639	-0.325	0.144	0.611	-0.191	0.075	0.621	NaN	NaN	NaN	-0.486	0.95	0.215	-0.462	0.691	0.208	-0.414	0.541	0.294	-0.439	0.461	0.291	-0.49	0.285	0.249	-0.533	0.106	0.326
983	4.915	-0.609	1.074	0.385	NaN	NaN	NaN	-0.505	0.972	0.598	-0.416	0.753	0.63	-0.299	0.588	0.566	-0.298	0.52	0.576	-0.305	0.366	0.64	-0.321	0.145	0.613	-0.188	0.075	0.622	NaN	NaN	NaN	-0.485	0.95	0.215	-0.461	0.691	0.208	-0.414	0.541	0.294	-0.439	0.461	0.291	-0.49	0.285	0.249	-0.533	0.106	0.326
984	4.92	-0.608	1.074	0.385	NaN	NaN	NaN	-0.503	0.972	0.598	-0.414	0.753	0.63	-0.297	0.588	0.566	-0.295	0.52	0.577	-0.302	0.367	0.641	-0.318	0.145	0.614	-0.184	0.075	0.622	NaN	NaN	NaN	-0.485	0.95	0.215	-0.46	0.69	0.208	-0.413	0.541	0.293	-0.438	0.461	0.29	-0.49	0.285	0.249	-0.533	0.106	0.326
985	4.925	-0.608	1.074	0.385	NaN	NaN	NaN	-0.502	0.971	0.598	-0.412	0.753	0.63	-0.294	0.588	0.566	-0.294	0.521	0.577	-0.299	0.367	0.641	-0.314	0.146	0.615	-0.18	0.075	0.623	NaN	NaN	NaN	-0.484	0.95	0.215	-0.459	0.69	0.208	-0.412	0.541	0.293	-0.438	0.461	0.29	-0.49	0.285	0.249	-0.533	0.106	0.326
986	4.93	-0.607	1.074	0.385	NaN	NaN	NaN	-0.501	0.972	0.598	-0.411	0.753	0.63	-0.292	0.589	0.566	-0.292	0.522	0.578	-0.296	0.368	0.642	-0.31	0.146	0.615	-0.176	0.075	0.624	NaN	NaN	NaN	-0.483	0.95	0.215	-0.458	0.69	0.207	-0.412	0.541	0.293	-0.438	0.461	0.29	-0.49	0.285	0.249	-0.533	0.106	0.326
987	4.935	-0.606	1.074	0.385	NaN	NaN	NaN	-0.499	0.972	0.598	-0.409	0.754	0.631	-0.29	0.589	0.567	-0.289	0.522	0.578	-0.293	0.368	0.642	-0.307	0.147	0.616	-0.173	0.075	0.624	NaN	NaN	NaN	-0.482	0.95	0.214	-0.458	0.69	0.207	-0.411	0.541	0.292	-0.437	0.461	0.29	-0.49	0.285	0.249	-0.533	0.106	0.326
988	4.94	-0.605	1.074	0.385	NaN	NaN	NaN	-0.498	0.972	0.598	-0.408	0.754	0.631	-0.288	0.59	0.567	-0.287	0.522	0.578	-0.29	0.369	0.643	-0.304	0.147	0.617	-0.17	0.075	0.625	NaN	NaN	NaN	-0.482	0.95	0.214	-0.457	0.69	0.207	-0.41	0.541	0.292	-0.437	0.462	0.289	-0.49	0.285	0.249	-0.533	0.106	0.326
989	4.945	-0.604	1.074	0.385	NaN	NaN	NaN	-0.496	0.972	0.598	-0.406	0.754	0.631	-0.287	0.59	0.567	-0.285	0.522	0.578	-0.288	0.369	0.644	-0.3	0.147	0.618	-0.167	0.074	0.626	NaN	NaN	NaN	-0.481	0.95	0.214	-0.457	0.691	0.207	-0.41	0.54	0.292	-0.437	0.462	0.289	-0.49	0.285	0.248	-0.533	0.106	0.326
990	4.95	-0.603	1.073	0.385	NaN	NaN	NaN	-0.495	0.972	0.598	-0.404	0.754	0.631	-0.286	0.59	0.567	-0.283	0.523	0.579	-0.285	0.37	0.644	-0.298	0.147	0.619	-0.164	0.074	0.627	NaN	NaN	NaN	-0.481	0.95	0.214	-0.457	0.691	0.206	-0.409	0.54	0.291	-0.437	0.461	0.29	-0.489	0.285	0.248	-0.533	0.106	0.326
991	4.955	-0.602	1.073	0.385	NaN	NaN	NaN	-0.493	0.972	0.598	-0.403	0.754	0.631	-0.284	0.59	0.568	-0.282	0.523	0.579	-0.283	0.37	0.645	-0.294	0.148	0.62	-0.161	0.074	0.628	NaN	NaN	NaN	-0.48	0.95	0.214	-0.456	0.691	0.206	-0.409	0.54	0.291	-0.436	0.461	0.29	-0.489	0.285	0.248	-0.533	0.106	0.326
992	4.96	-0.601	1.073	0.386	NaN	NaN	NaN	-0.492	0.972	0.598	-0.402	0.754	0.632	-0.282	0.59	0.568	-0.28	0.523	0.579	-0.28	0.37	0.645	-0.291	0.148	0.621	-0.159	0.074	0.629	NaN	NaN	NaN	-0.478	0.95	0.214	-0.456	0.691	0.206	-0.409	0.54	0.291	-0.436	0.461	0.29	-0.489	0.285	0.248	-0.533	0.106	0.326
993	4.965	-0.6	1.073	0.386	NaN	NaN	NaN	-0.49	0.972	0.598	-0.401	0.754	0.632	-0.281	0.59	0.568	-0.278	0.524	0.58	-0.279	0.37	0.646	-0.289	0.148	0.621	-0.156	0.073	0.63	NaN	NaN	NaN	-0.477	0.95	0.214	-0.455	0.691	0.206	-0.408	0.54	0.291	-0.435	0.461	0.29	-0.488	0.285	0.248	-0.533	0.107	0.326
994	4.97	-0.599	1.073	0.386	NaN	NaN	NaN	-0.488	0.971	0.598	-0.399	0.754	0.632	-0.279	0.59	0.568	-0.277	0.524	0.581	-0.277	0.37	0.646	-0.286	0.148	0.622	-0.154	0.073	0.63	NaN	NaN	NaN	-0.476	0.95	0.214	-0.455	0.691	0.206	-0.408	0.54	0.291	-0.435	0.461	0.29	-0.488	0.285	0.248	-0.533	0.107	0.326
995	4.975	-0.597	1.072	0.386	NaN	NaN	NaN	-0.487	0.971	0.598	-0.397	0.754	0.633	-0.277	0.59	0.568	-0.276	0.523	0.581	-0.274	0.37	0.647	-0.284	0.148	0.623	-0.151	0.072	0.631	NaN	NaN	NaN	-0.475	0.95	0.214	-0.454	0.691	0.206	-0.407	0.54	0.292	-0.434	0.461	0.29	-0.487	0.285	0.249	-0.533	0.107	0.326
996	4.98	-0.596	1.072	0.386	NaN	NaN	NaN	-0.486	0.971	0.598	-0.396	0.754	0.633	-0.276	0.589	0.569	-0.275	0.523	0.581	-0.273	0.37	0.647	-0.281	0.148	0.624	-0.149	0.072	0.631	NaN	NaN	NaN	-0.475	0.95	0.214	-0.453	0.691	0.206	-0.407	0.54	0.292	-0.432	0.46	0.29	-0.487	0.285	0.249	-0.533	0.107	0.326
997	4.985	-0.595	1.072	0.386	NaN	NaN	NaN	-0.484	0.971	0.598	-0.395	0.754	0.633	-0.274	0.589	0.569	-0.273	0.523	0.582	-0.271	0.37	0.648	-0.279	0.147	0.624	-0.146	0.072	0.632	NaN	NaN	NaN	-0.474	0.95	0.214	-0.452	0.69	0.206	-0.406	0.54	0.292	-0.431	0.46	0.29	-0.486	0.285	0.249	-0.533	0.107	0.326
998	4.99	-0.594	1.072	0.387	NaN	NaN	NaN	-0.482	0.971	0.598	-0.394	0.754	0.633	-0.273	0.589	0.569	-0.271	0.523	0.582	-0.269	0.37	0.648	-0.277	0.147	0.625	-0.144	0.071	0.633	NaN	NaN	NaN	-0.473	0.95	0.213	-0.451	0.69	0.206	-0.404	0.539	0.291	-0.431	0.459	0.29	-0.486	0.285	0.249	-0.533	0.107	0.327
999	4.995	-0.593	1.071	0.387	NaN	NaN	NaN	-0.481	0.971	0.598	-0.392	0.754	0.633	-0.273	0.589	0.57	-0.27	0.523	0.582	-0.267	0.37	0.649	-0.275	0.147	0.625	-0.143	0.07	0.633	NaN	NaN	NaN	-0.472	0.95	0.213	-0.45	0.689	0.206	-0.403	0.539	0.291	-0.43	0.459	0.29	-0.486	0.285	0.249	-0.533	0.107	0.327
1000	5	-0.592	1.071	0.387	NaN	NaN	NaN	-0.479	0.97	0.598	-0.39	0.753	0.633	-0.272	0.589	0.57	-0.269	0.522	0.583	-0.266	0.369	0.649	-0.273	0.147	0.626	-0.141	0.07	0.634	NaN	NaN	NaN	-0.472	0.95	0.213	-0.45	0.689	0.206	-0.403	0.538	0.291	-0.43	0.459	0.29	-0.485	0.285	0.249	-0.533	0.107	0.327
1001	5.005	-0.59	1.071	0.388	NaN	NaN	NaN	-0.478	0.97	0.598	-0.389	0.753	0.634	-0.271	0.588	0.571	-0.268	0.522	0.583	-0.265	0.369	0.65	-0.272	0.146	0.627	-0.14	0.069	0.635	NaN	NaN	NaN	-0.471	0.95	0.213	-0.449	0.689	0.206	-0.402	0.538	0.291	-0.429	0.459	0.29	-0.485	0.285	0.249	-0.533	0.107	0.327
1002	5.01	-0.59	1.071	0.388	NaN	NaN	NaN	-0.476	0.97	0.598	-0.389	0.753	0.634	-0.27	0.588	0.571	-0.267	0.521	0.583	-0.263	0.368	0.65	-0.271	0.146	0.627	-0.138	0.068	0.636	NaN	NaN	NaN	-0.469	0.949	0.214	-0.447	0.69	0.206	-0.401	0.538	0.292	-0.429	0.459	0.29	-0.485	0.285	0.249	-0.532	0.107	0.327
1003	5.015	-0.588	1.07	0.388	NaN	NaN	NaN	-0.474	0.97	0.598	-0.387	0.753	0.634	-0.27	0.587	0.572	-0.266	0.521	0.583	-0.263	0.368	0.65	-0.269	0.146	0.628	-0.137	0.067	0.636	NaN	NaN	NaN	-0.467	0.949	0.214	-0.446	0.69	0.206	-0.4	0.538	0.292	-0.429	0.459	0.289	-0.485	0.285	0.249	-0.532	0.107	0.326
1004	5.02	-0.587	1.07	0.388	NaN	NaN	NaN	-0.473	0.969	0.598	-0.386	0.752	0.634	-0.269	0.587	0.572	-0.265	0.52	0.583	-0.262	0.368	0.651	-0.267	0.146	0.628	-0.136	0.066	0.636	NaN	NaN	NaN	-0.467	0.949	0.214	-0.446	0.69	0.206	-0.399	0.538	0.292	-0.428	0.459	0.289	-0.484	0.285	0.249	-0.532	0.107	0.326
1005	5.025	-0.586	1.07	0.389	NaN	NaN	NaN	-0.471	0.969	0.598	-0.385	0.752	0.634	-0.268	0.586	0.572	-0.263	0.519	0.583	-0.26	0.367	0.651	-0.266	0.145	0.628	-0.135	0.065	0.637	NaN	NaN	NaN	-0.466	0.949	0.214	-0.445	0.69	0.206	-0.398	0.538	0.292	-0.427	0.459	0.29	-0.484	0.285	0.249	-0.532	0.107	0.326
1006	5.03	-0.585	1.069	0.389	NaN	NaN	NaN	-0.47	0.969	0.598	-0.384	0.751	0.634	-0.268	0.585	0.573	-0.262	0.518	0.583	-0.259	0.366	0.651	-0.265	0.145	0.629	-0.134	0.064	0.637	NaN	NaN	NaN	-0.466	0.949	0.214	-0.445	0.69	0.206	-0.398	0.538	0.292	-0.426	0.459	0.29	-0.484	0.285	0.249	-0.532	0.107	0.326
1007	5.035	-0.583	1.069	0.389	NaN	NaN	NaN	-0.468	0.968	0.598	-0.383	0.751	0.635	-0.267	0.585	0.573	-0.262	0.518	0.584	-0.258	0.366	0.651	-0.264	0.144	0.629	-0.133	0.063	0.638	NaN	NaN	NaN	-0.465	0.949	0.214	-0.444	0.689	0.206	-0.398	0.538	0.292	-0.425	0.458	0.29	-0.484	0.285	0.249	-0.532	0.107	0.326
1008	5.04	-0.582	1.069	0.39	NaN	NaN	NaN	-0.467	0.968	0.598	-0.382	0.75	0.635	-0.267	0.584	0.573	-0.262	0.517	0.584	-0.258	0.365	0.652	-0.263	0.143	0.63	-0.132	0.061	0.638	NaN	NaN	NaN	-0.463	0.949	0.214	-0.443	0.689	0.206	-0.397	0.538	0.292	-0.425	0.458	0.29	-0.484	0.285	0.249	-0.532	0.107	0.326
1009	5.045	-0.581	1.068	0.39	NaN	NaN	NaN	-0.465	0.967	0.598	-0.381	0.75	0.635	-0.266	0.583	0.572	-0.261	0.516	0.585	-0.257	0.364	0.652	-0.262	0.143	0.63	-0.131	0.06	0.638	NaN	NaN	NaN	-0.461	0.949	0.214	-0.441	0.688	0.206	-0.397	0.538	0.292	-0.424	0.458	0.29	-0.484	0.285	0.249	-0.532	0.107	0.326
1010	5.05	-0.58	1.068	0.39	NaN	NaN	NaN	-0.463	0.967	0.598	-0.38	0.749	0.635	-0.264	0.582	0.572	-0.261	0.515	0.585	-0.256	0.363	0.652	-0.261	0.141	0.63	-0.131	0.058	0.638	NaN	NaN	NaN	-0.46	0.948	0.214	-0.44	0.688	0.206	-0.396	0.538	0.292	-0.424	0.458	0.29	-0.483	0.285	0.249	-0.532	0.107	0.326
1011	5.055	-0.579	1.068	0.39	NaN	NaN	NaN	-0.462	0.967	0.599	-0.379	0.749	0.635	-0.264	0.581	0.573	-0.26	0.514	0.585	-0.255	0.362	0.652	-0.261	0.14	0.63	-0.131	0.057	0.639	NaN	NaN	NaN	-0.459	0.948	0.215	-0.439	0.689	0.205	-0.395	0.538	0.292	-0.424	0.458	0.29	-0.483	0.285	0.248	-0.532	0.107	0.326
1012	5.06	-0.578	1.067	0.391	NaN	NaN	NaN	-0.461	0.967	0.599	-0.378	0.748	0.635	-0.263	0.58	0.573	-0.26	0.513	0.585	-0.255	0.361	0.652	-0.261	0.139	0.63	-0.131	0.055	0.639	NaN	NaN	NaN	-0.459	0.948	0.215	-0.438	0.689	0.205	-0.394	0.538	0.291	-0.423	0.458	0.289	-0.483	0.285	0.248	-0.532	0.107	0.326
1013	5.065	-0.577	1.067	0.391	NaN	NaN	NaN	-0.459	0.966	0.599	-0.377	0.748	0.635	-0.263	0.579	0.573	-0.26	0.513	0.585	-0.255	0.36	0.652	-0.261	0.138	0.631	-0.131	0.054	0.639	NaN	NaN	NaN	-0.457	0.948	0.215	-0.437	0.689	0.205	-0.393	0.538	0.291	-0.423	0.458	0.289	-0.482	0.285	0.248	-0.532	0.107	0.326
1014	5.07	-0.575	1.067	0.392	NaN	NaN	NaN	-0.458	0.966	0.599	-0.376	0.747	0.635	-0.263	0.578	0.573	-0.26	0.512	0.586	-0.254	0.359	0.653	-0.26	0.137	0.631	-0.131	0.052	0.64	NaN	NaN	NaN	-0.456	0.949	0.215	-0.437	0.689	0.205	-0.392	0.537	0.291	-0.422	0.458	0.289	-0.482	0.285	0.248	-0.532	0.107	0.326
1015	5.075	-0.574	1.067	0.392	NaN	NaN	NaN	-0.456	0.965	0.599	-0.375	0.746	0.636	-0.263	0.576	0.573	-0.26	0.51	0.586	-0.254	0.358	0.653	-0.26	0.136	0.631	-0.131	0.05	0.64	NaN	NaN	NaN	-0.455	0.948	0.215	-0.436	0.688	0.206	-0.392	0.537	0.291	-0.421	0.458	0.289	-0.482	0.285	0.249	-0.532	0.107	0.326
1016	5.08	-0.572	1.066	0.392	NaN	NaN	NaN	-0.455	0.965	0.6	-0.375	0.745	0.636	-0.263	0.575	0.573	-0.259	0.509	0.586	-0.254	0.357	0.653	-0.26	0.135	0.631	-0.131	0.049	0.64	NaN	NaN	NaN	-0.453	0.948	0.215	-0.434	0.688	0.206	-0.391	0.537	0.291	-0.42	0.458	0.289	-0.481	0.285	0.249	-0.532	0.107	0.326
1017	5.085	-0.571	1.066	0.393	NaN	NaN	NaN	-0.454	0.964	0.6	-0.374	0.744	0.636	-0.263	0.575	0.573	-0.26	0.508	0.586	-0.254	0.355	0.653	-0.26	0.134	0.631	-0.131	0.046	0.64	NaN	NaN	NaN	-0.452	0.948	0.215	-0.433	0.688	0.206	-0.39	0.537	0.291	-0.419	0.458	0.29	-0.481	0.285	0.249	-0.532	0.107	0.326
1018	5.09	-0.57	1.065	0.393	NaN	NaN	NaN	-0.452	0.963	0.6	-0.373	0.743	0.636	-0.263	0.573	0.574	-0.26	0.507	0.586	-0.254	0.354	0.653	-0.26	0.132	0.631	-0.132	0.045	0.639	NaN	NaN	NaN	-0.451	0.948	0.216	-0.432	0.688	0.206	-0.389	0.536	0.292	-0.418	0.458	0.29	-0.481	0.285	0.249	-0.532	0.107	0.326
1019	5.095	-0.568	1.065	0.394	NaN	NaN	NaN	-0.45	0.963	0.6	-0.373	0.742	0.636	-0.264	0.571	0.574	-0.26	0.505	0.586	-0.254	0.353	0.653	-0.26	0.131	0.631	-0.132	0.043	0.639	NaN	NaN	NaN	-0.45	0.948	0.216	-0.432	0.688	0.206	-0.388	0.536	0.292	-0.418	0.457	0.29	-0.48	0.284	0.249	-0.532	0.107	0.326
1020	5.1	-0.567	1.064	0.394	NaN	NaN	NaN	-0.449	0.962	0.6	-0.372	0.741	0.636	-0.264	0.57	0.574	-0.26	0.503	0.585	-0.254	0.352	0.653	-0.26	0.13	0.631	-0.133	0.041	0.639	NaN	NaN	NaN	-0.449	0.948	0.216	-0.431	0.688	0.206	-0.387	0.535	0.293	-0.417	0.457	0.29	-0.48	0.284	0.249	-0.532	0.107	0.326
1021	5.105	-0.565	1.064	0.394	NaN	NaN	NaN	-0.447	0.962	0.6	-0.372	0.741	0.636	-0.264	0.569	0.574	-0.26	0.502	0.586	-0.253	0.35	0.652	-0.261	0.128	0.631	-0.133	0.039	0.639	NaN	NaN	NaN	-0.447	0.948	0.217	-0.43	0.688	0.207	-0.387	0.535	0.293	-0.417	0.457	0.29	-0.48	0.284	0.249	-0.532	0.107	0.326
1022	5.11	-0.564	1.064	0.395	NaN	NaN	NaN	-0.445	0.961	0.601	-0.371	0.74	0.636	-0.264	0.568	0.574	-0.26	0.501	0.586	-0.253	0.349	0.652	-0.261	0.127	0.631	-0.134	0.037	0.639	NaN	NaN	NaN	-0.446	0.948	0.217	-0.428	0.688	0.207	-0.386	0.535	0.293	-0.416	0.456	0.291	-0.48	0.284	0.249	-0.532	0.107	0.326
1023	5.115	-0.563	1.063	0.395	NaN	NaN	NaN	-0.443	0.96	0.601	-0.37	0.738	0.636	-0.263	0.566	0.573	-0.261	0.5	0.586	-0.253	0.347	0.652	-0.262	0.126	0.631	-0.135	0.035	0.639	NaN	NaN	NaN	-0.444	0.948	0.217	-0.427	0.687	0.207	-0.385	0.535	0.293	-0.416	0.456	0.291	-0.479	0.284	0.249	-0.532	0.107	0.326
1024	5.12	-0.561	1.063	0.396	NaN	NaN	NaN	-0.442	0.96	0.601	-0.369	0.737	0.636	-0.263	0.564	0.574	-0.261	0.498	0.586	-0.253	0.346	0.652	-0.262	0.124	0.63	-0.136	0.034	0.638	NaN	NaN	NaN	-0.443	0.948	0.217	-0.425	0.688	0.207	-0.385	0.535	0.293	-0.415	0.456	0.291	-0.479	0.284	0.249	-0.532	0.107	0.326
1025	5.125	-0.56	1.063	0.396	NaN	NaN	NaN	-0.44	0.959	0.601	-0.369	0.736	0.637	-0.264	0.563	0.573	-0.261	0.497	0.586	-0.254	0.344	0.652	-0.263	0.123	0.63	-0.137	0.031	0.637	NaN	NaN	NaN	-0.442	0.948	0.217	-0.424	0.688	0.207	-0.384	0.535	0.293	-0.415	0.456	0.291	-0.479	0.284	0.249	-0.532	0.107	0.326
1026	5.13	-0.558	1.062	0.397	NaN	NaN	NaN	-0.438	0.959	0.601	-0.369	0.735	0.637	-0.264	0.561	0.573	-0.262	0.495	0.586	-0.254	0.343	0.652	-0.264	0.121	0.63	-0.138	0.029	0.636	NaN	NaN	NaN	-0.44	0.948	0.218	-0.424	0.688	0.207	-0.383	0.535	0.293	-0.414	0.456	0.291	-0.479	0.284	0.249	-0.532	0.107	0.326
1027	5.135	-0.556	1.062	0.397	NaN	NaN	NaN	-0.437	0.958	0.601	-0.368	0.734	0.637	-0.264	0.559	0.573	-0.263	0.494	0.586	-0.255	0.341	0.652	-0.265	0.12	0.629	-0.139	0.027	0.635	NaN	NaN	NaN	-0.438	0.948	0.218	-0.423	0.688	0.207	-0.382	0.534	0.293	-0.414	0.456	0.291	-0.479	0.284	0.249	-0.532	0.106	0.326
1028	5.14	-0.555	1.061	0.398	NaN	NaN	NaN	-0.434	0.957	0.601	-0.368	0.733	0.637	-0.265	0.558	0.573	-0.264	0.492	0.586	-0.256	0.339	0.652	-0.266	0.118	0.629	-0.14	0.025	0.634	NaN	NaN	NaN	-0.437	0.948	0.218	-0.422	0.688	0.207	-0.381	0.534	0.293	-0.413	0.456	0.291	-0.478	0.284	0.249	-0.532	0.106	0.326
1029	5.145	-0.553	1.061	0.399	NaN	NaN	NaN	-0.431	0.955	0.601	-0.367	0.732	0.637	-0.266	0.557	0.573	-0.264	0.491	0.586	-0.257	0.338	0.651	-0.267	0.116	0.629	-0.142	0.023	0.634	NaN	NaN	NaN	-0.436	0.948	0.219	-0.42	0.688	0.207	-0.38	0.534	0.293	-0.413	0.456	0.291	-0.478	0.284	0.249	-0.532	0.106	0.326
1030	5.15	-0.551	1.061	0.399	NaN	NaN	NaN	-0.43	0.955	0.601	-0.367	0.731	0.637	-0.266	0.555	0.573	-0.265	0.489	0.586	-0.258	0.336	0.651	-0.269	0.115	0.628	-0.143	0.022	0.633	NaN	NaN	NaN	-0.435	0.948	0.219	-0.419	0.687	0.208	-0.379	0.534	0.292	-0.412	0.456	0.291	-0.478	0.284	0.249	-0.532	0.106	0.326
1031	5.155	-0.549	1.061	0.4	NaN	NaN	NaN	-0.429	0.954	0.602	-0.366	0.73	0.637	-0.267	0.553	0.573	-0.266	0.488	0.586	-0.259	0.334	0.651	-0.27	0.114	0.628	-0.143	0.023	0.633	NaN	NaN	NaN	-0.432	0.947	0.219	-0.418	0.687	0.208	-0.379	0.534	0.292	-0.411	0.455	0.291	-0.478	0.284	0.248	-0.532	0.106	0.326
1032	5.16	-0.548	1.06	0.4	NaN	NaN	NaN	-0.427	0.954	0.603	-0.366	0.729	0.638	-0.267	0.552	0.574	-0.267	0.486	0.586	-0.26	0.332	0.651	-0.271	0.113	0.627	-0.144	0.024	0.633	NaN	NaN	NaN	-0.431	0.947	0.22	-0.417	0.687	0.208	-0.378	0.534	0.292	-0.41	0.455	0.291	-0.477	0.284	0.248	-0.532	0.106	0.326
1033	5.165	-0.546	1.06	0.401	NaN	NaN	NaN	-0.425	0.953	0.603	-0.366	0.728	0.638	-0.268	0.55	0.574	-0.268	0.484	0.587	-0.261	0.331	0.65	-0.273	0.112	0.627	-0.144	0.024	0.632	NaN	NaN	NaN	-0.43	0.947	0.22	-0.416	0.687	0.208	-0.377	0.533	0.293	-0.409	0.455	0.291	-0.477	0.284	0.248	-0.532	0.106	0.325
1034	5.17	-0.545	1.06	0.402	NaN	NaN	NaN	-0.42	0.952	0.602	-0.365	0.727	0.638	-0.269	0.548	0.574	-0.268	0.483	0.587	-0.262	0.33	0.65	-0.273	0.111	0.627	-0.143	0.024	0.632	NaN	NaN	NaN	-0.429	0.947	0.221	-0.414	0.687	0.208	-0.376	0.532	0.294	-0.408	0.454	0.291	-0.477	0.284	0.248	-0.532	0.106	0.325
1035	5.175	-0.543	1.06	0.402	NaN	NaN	NaN	-0.419	0.951	0.602	-0.364	0.726	0.638	-0.269	0.547	0.574	-0.269	0.482	0.586	-0.264	0.328	0.65	-0.273	0.111	0.627	-0.143	0.023	0.632	NaN	NaN	NaN	-0.427	0.947	0.221	-0.413	0.687	0.209	-0.375	0.532	0.294	-0.408	0.454	0.291	-0.477	0.284	0.248	-0.532	0.106	0.325
1036	5.18	-0.541	1.06	0.403	NaN	NaN	NaN	-0.417	0.951	0.603	-0.364	0.726	0.639	-0.27	0.546	0.574	-0.27	0.481	0.587	-0.267	0.328	0.65	-0.272	0.11	0.627	-0.143	0.023	0.632	NaN	NaN	NaN	-0.425	0.947	0.222	-0.412	0.687	0.209	-0.374	0.532	0.295	-0.407	0.454	0.291	-0.476	0.284	0.248	-0.532	0.106	0.325
1037	5.185	-0.539	1.06	0.403	NaN	NaN	NaN	-0.417	0.951	0.604	-0.363	0.725	0.639	-0.271	0.545	0.575	-0.27	0.48	0.587	-0.269	0.328	0.65	-0.27	0.11	0.627	-0.143	0.022	0.632	NaN	NaN	NaN	-0.424	0.947	0.222	-0.411	0.687	0.209	-0.373	0.532	0.295	-0.406	0.454	0.291	-0.476	0.284	0.248	-0.532	0.106	0.325
1038	5.19	-0.538	1.06	0.404	NaN	NaN	NaN	-0.417	0.952	0.606	-0.362	0.725	0.639	-0.271	0.545	0.575	-0.269	0.48	0.587	-0.27	0.328	0.651	-0.269	0.11	0.627	-0.143	0.022	0.632	NaN	NaN	NaN	-0.423	0.947	0.222	-0.409	0.687	0.209	-0.373	0.532	0.295	-0.406	0.454	0.292	-0.475	0.284	0.248	-0.532	0.106	0.325
1039	5.195	-0.536	1.06	0.405	NaN	NaN	NaN	-0.416	0.952	0.606	-0.362	0.725	0.639	-0.27	0.546	0.575	-0.268	0.481	0.587	-0.269	0.328	0.651	-0.269	0.11	0.627	-0.143	0.022	0.632	NaN	NaN	NaN	-0.421	0.946	0.223	-0.408	0.686	0.21	-0.372	0.532	0.295	-0.405	0.454	0.292	-0.475	0.284	0.248	-0.531	0.106	0.325
1040	5.2	-0.534	1.06	0.405	NaN	NaN	NaN	-0.414	0.952	0.607	-0.361	0.725	0.64	-0.269	0.546	0.575	-0.268	0.482	0.587	-0.268	0.329	0.651	-0.269	0.111	0.627	-0.143	0.022	0.632	NaN	NaN	NaN	-0.419	0.946	0.223	-0.406	0.686	0.21	-0.371	0.532	0.296	-0.403	0.453	0.293	-0.474	0.285	0.249	-0.532	0.106	0.325
1041	5.205	-0.533	1.06	0.406	NaN	NaN	NaN	-0.413	0.952	0.607	-0.36	0.725	0.64	-0.268	0.547	0.575	-0.267	0.483	0.587	-0.266	0.33	0.651	-0.269	0.111	0.627	-0.143	0.023	0.632	NaN	NaN	NaN	-0.418	0.946	0.224	-0.405	0.686	0.21	-0.37	0.532	0.296	-0.402	0.453	0.294	-0.474	0.285	0.249	-0.532	0.106	0.325
1042	5.21	-0.532	1.06	0.407	NaN	NaN	NaN	-0.411	0.952	0.608	-0.359	0.725	0.64	-0.267	0.548	0.575	-0.265	0.484	0.587	-0.264	0.331	0.651	-0.269	0.111	0.626	-0.143	0.023	0.632	NaN	NaN	NaN	-0.416	0.947	0.224	-0.404	0.687	0.211	-0.369	0.532	0.296	-0.401	0.453	0.295	-0.474	0.285	0.249	-0.532	0.106	0.325
1043	5.215	-0.53	1.061	0.407	NaN	NaN	NaN	-0.41	0.952	0.608	-0.358	0.725	0.64	-0.265	0.55	0.575	-0.264	0.484	0.587	-0.262	0.332	0.651	-0.269	0.111	0.626	-0.143	0.022	0.632	NaN	NaN	NaN	-0.415	0.946	0.225	-0.403	0.687	0.211	-0.367	0.531	0.297	-0.401	0.453	0.295	-0.474	0.285	0.249	-0.532	0.107	0.325
1044	5.22	-0.529	1.061	0.407	NaN	NaN	NaN	-0.409	0.953	0.608	-0.357	0.726	0.64	-0.263	0.551	0.575	-0.262	0.485	0.587	-0.26	0.332	0.651	-0.27	0.112	0.626	-0.143	0.022	0.632	NaN	NaN	NaN	-0.413	0.946	0.225	-0.402	0.687	0.212	-0.366	0.53	0.298	-0.4	0.453	0.296	-0.473	0.285	0.25	-0.532	0.107	0.325
1045	5.225	-0.527	1.061	0.407	NaN	NaN	NaN	-0.408	0.953	0.609	-0.355	0.726	0.641	-0.26	0.552	0.575	-0.26	0.486	0.588	-0.259	0.332	0.652	-0.269	0.112	0.626	-0.143	0.022	0.632	NaN	NaN	NaN	-0.412	0.947	0.226	-0.401	0.687	0.212	-0.366	0.53	0.299	-0.4	0.453	0.296	-0.473	0.285	0.25	-0.532	0.107	0.326
1046	5.23	-0.526	1.061	0.407	NaN	NaN	NaN	-0.407	0.954	0.609	-0.354	0.726	0.641	-0.257	0.552	0.575	-0.258	0.486	0.587	-0.257	0.332	0.652	-0.269	0.112	0.626	-0.143	0.022	0.632	NaN	NaN	NaN	-0.411	0.947	0.226	-0.4	0.687	0.213	-0.365	0.53	0.3	-0.399	0.453	0.296	-0.472	0.286	0.25	-0.532	0.107	0.326
1047	5.235	-0.524	1.061	0.407	NaN	NaN	NaN	-0.406	0.955	0.61	-0.352	0.727	0.641	-0.254	0.553	0.575	-0.256	0.487	0.587	-0.256	0.332	0.652	-0.269	0.112	0.626	-0.143	0.022	0.632	NaN	NaN	NaN	-0.408	0.947	0.227	-0.399	0.687	0.214	-0.364	0.531	0.3	-0.399	0.453	0.297	-0.472	0.286	0.251	-0.532	0.107	0.326
1048	5.24	-0.523	1.062	0.408	NaN	NaN	NaN	-0.403	0.955	0.609	-0.35	0.727	0.641	-0.252	0.554	0.575	-0.254	0.487	0.588	-0.255	0.331	0.652	-0.269	0.113	0.626	-0.143	0.022	0.632	NaN	NaN	NaN	-0.407	0.947	0.227	-0.397	0.686	0.215	-0.364	0.531	0.301	-0.399	0.453	0.297	-0.472	0.286	0.251	-0.532	0.107	0.326
1049	5.245	-0.522	1.062	0.408	NaN	NaN	NaN	-0.402	0.955	0.609	-0.347	0.727	0.641	-0.25	0.554	0.576	-0.251	0.487	0.588	-0.253	0.331	0.653	-0.269	0.113	0.626	-0.143	0.022	0.632	NaN	NaN	NaN	-0.406	0.947	0.228	-0.396	0.686	0.215	-0.363	0.531	0.301	-0.399	0.453	0.298	-0.472	0.286	0.252	-0.532	0.107	0.326
1050	5.25	-0.52	1.062	0.408	NaN	NaN	NaN	-0.401	0.956	0.61	-0.344	0.728	0.642	-0.248	0.554	0.576	-0.249	0.487	0.589	-0.251	0.331	0.653	-0.268	0.112	0.627	-0.143	0.022	0.632	NaN	NaN	NaN	-0.404	0.947	0.228	-0.395	0.687	0.215	-0.363	0.531	0.302	-0.399	0.453	0.298	-0.472	0.286	0.252	-0.532	0.107	0.326
1051	5.255	-0.519	1.063	0.408	NaN	NaN	NaN	-0.4	0.956	0.61	-0.342	0.729	0.642	-0.245	0.554	0.576	-0.247	0.487	0.589	-0.249	0.331	0.653	-0.268	0.112	0.627	-0.143	0.022	0.632	NaN	NaN	NaN	-0.402	0.946	0.229	-0.394	0.687	0.216	-0.363	0.531	0.302	-0.399	0.453	0.298	-0.473	0.287	0.252	-0.532	0.107	0.326
1052	5.26	-0.517	1.063	0.408	NaN	NaN	NaN	-0.399	0.956	0.61	-0.339	0.729	0.643	-0.242	0.554	0.577	-0.245	0.486	0.59	-0.247	0.331	0.653	-0.268	0.112	0.627	-0.143	0.022	0.632	NaN	NaN	NaN	-0.401	0.946	0.23	-0.394	0.686	0.217	-0.362	0.531	0.303	-0.398	0.454	0.299	-0.473	0.287	0.252	-0.532	0.107	0.326
1053	5.265	-0.516	1.063	0.409	NaN	NaN	NaN	-0.398	0.956	0.611	-0.337	0.73	0.643	-0.24	0.554	0.577	-0.242	0.486	0.59	-0.244	0.33	0.653	-0.268	0.112	0.627	-0.143	0.022	0.632	NaN	NaN	NaN	-0.399	0.947	0.23	-0.393	0.686	0.217	-0.362	0.531	0.303	-0.398	0.454	0.299	-0.473	0.287	0.253	-0.532	0.107	0.326
1054	5.27	-0.514	1.063	0.409	NaN	NaN	NaN	-0.397	0.957	0.611	-0.334	0.731	0.644	-0.237	0.554	0.577	-0.24	0.486	0.59	-0.242	0.33	0.654	-0.268	0.112	0.628	-0.143	0.022	0.632	NaN	NaN	NaN	-0.398	0.947	0.231	-0.392	0.686	0.218	-0.362	0.531	0.303	-0.398	0.454	0.299	-0.473	0.287	0.253	-0.532	0.107	0.326
1055	5.275	-0.513	1.063	0.409	NaN	NaN	NaN	-0.397	0.957	0.613	-0.331	0.731	0.645	-0.235	0.553	0.578	-0.238	0.485	0.591	-0.24	0.33	0.654	-0.267	0.112	0.628	-0.143	0.022	0.632	NaN	NaN	NaN	-0.396	0.947	0.232	-0.391	0.686	0.219	-0.362	0.531	0.303	-0.398	0.454	0.3	-0.473	0.287	0.253	-0.532	0.107	0.326
1056	5.28	-0.511	1.064	0.41	NaN	NaN	NaN	-0.397	0.957	0.614	-0.329	0.731	0.645	-0.234	0.553	0.579	-0.237	0.485	0.591	-0.238	0.33	0.654	-0.267	0.112	0.628	-0.143	0.022	0.632	NaN	NaN	NaN	-0.395	0.947	0.233	-0.391	0.686	0.219	-0.362	0.531	0.303	-0.398	0.454	0.3	-0.473	0.287	0.253	-0.532	0.107	0.326
1057	5.285	-0.509	1.064	0.41	NaN	NaN	NaN	-0.395	0.957	0.614	-0.326	0.732	0.646	-0.232	0.553	0.58	-0.235	0.485	0.592	-0.237	0.33	0.654	-0.267	0.112	0.628	-0.144	0.022	0.632	NaN	NaN	NaN	-0.393	0.947	0.234	-0.39	0.686	0.219	-0.362	0.531	0.303	-0.398	0.454	0.3	-0.473	0.287	0.253	-0.532	0.107	0.326
1058	5.29	-0.508	1.064	0.41	NaN	NaN	NaN	-0.392	0.955	0.614	-0.324	0.732	0.647	-0.231	0.553	0.581	-0.234	0.484	0.593	-0.237	0.33	0.655	-0.267	0.112	0.628	-0.144	0.022	0.632	NaN	NaN	NaN	-0.391	0.947	0.235	-0.39	0.686	0.22	-0.362	0.531	0.303	-0.399	0.454	0.3	-0.473	0.287	0.253	-0.532	0.107	0.326
1059	5.295	-0.506	1.064	0.411	NaN	NaN	NaN	-0.39	0.955	0.614	-0.322	0.732	0.647	-0.229	0.552	0.581	-0.232	0.484	0.593	-0.236	0.33	0.655	-0.267	0.112	0.628	-0.144	0.022	0.632	NaN	NaN	NaN	-0.391	0.947	0.235	-0.389	0.687	0.221	-0.361	0.531	0.304	-0.399	0.454	0.3	-0.473	0.287	0.253	-0.532	0.107	0.326
1060	5.3	-0.504	1.064	0.412	NaN	NaN	NaN	-0.389	0.955	0.615	-0.321	0.732	0.648	-0.228	0.552	0.582	-0.231	0.484	0.593	-0.236	0.33	0.655	-0.267	0.112	0.628	-0.144	0.022	0.632	NaN	NaN	NaN	-0.389	0.947	0.236	-0.389	0.687	0.221	-0.361	0.531	0.304	-0.398	0.454	0.301	-0.473	0.287	0.253	-0.532	0.107	0.326
1061	5.305	-0.502	1.064	0.413	NaN	NaN	NaN	-0.388	0.955	0.616	-0.319	0.731	0.649	-0.227	0.552	0.582	-0.23	0.484	0.594	-0.236	0.329	0.655	-0.267	0.112	0.628	-0.144	0.022	0.632	NaN	NaN	NaN	-0.387	0.947	0.237	-0.388	0.687	0.221	-0.361	0.531	0.304	-0.398	0.454	0.301	-0.473	0.287	0.253	-0.532	0.107	0.326
1062	5.31	-0.501	1.064	0.413	NaN	NaN	NaN	-0.387	0.955	0.617	-0.318	0.731	0.649	-0.225	0.552	0.583	-0.229	0.484	0.595	-0.236	0.329	0.656	-0.267	0.112	0.628	-0.144	0.022	0.632	NaN	NaN	NaN	-0.386	0.947	0.238	-0.388	0.687	0.222	-0.36	0.531	0.304	-0.398	0.454	0.301	-0.473	0.287	0.253	-0.532	0.107	0.326
1063	5.315	-0.499	1.064	0.414	NaN	NaN	NaN	-0.386	0.954	0.618	-0.317	0.73	0.65	-0.225	0.551	0.583	-0.228	0.484	0.595	-0.236	0.329	0.657	-0.267	0.112	0.628	-0.144	0.022	0.632	NaN	NaN	NaN	-0.385	0.947	0.238	-0.387	0.687	0.222	-0.359	0.53	0.305	-0.398	0.455	0.301	-0.473	0.287	0.254	-0.532	0.107	0.326
1064	5.32	-0.497	1.064	0.415	NaN	NaN	NaN	-0.383	0.953	0.618	-0.316	0.73	0.651	-0.224	0.551	0.584	-0.227	0.484	0.596	-0.236	0.329	0.657	-0.267	0.112	0.628	-0.144	0.022	0.632	NaN	NaN	NaN	-0.383	0.947	0.239	-0.387	0.688	0.223	-0.358	0.53	0.305	-0.398	0.455	0.301	-0.473	0.287	0.254	-0.532	0.107	0.326
1065	5.325	-0.495	1.064	0.416	NaN	NaN	NaN	-0.381	0.953	0.619	-0.315	0.729	0.651	-0.223	0.551	0.585	-0.226	0.484	0.596	-0.236	0.328	0.657	-0.267	0.112	0.628	-0.144	0.021	0.632	NaN	NaN	NaN	-0.381	0.947	0.24	-0.387	0.688	0.223	-0.358	0.53	0.306	-0.397	0.455	0.302	-0.473	0.288	0.254	-0.532	0.107	0.326
1066	5.33	-0.493	1.064	0.417	NaN	NaN	NaN	-0.379	0.953	0.62	-0.314	0.728	0.651	-0.222	0.55	0.586	-0.225	0.483	0.596	-0.236	0.328	0.657	-0.267	0.112	0.628	-0.144	0.021	0.632	NaN	NaN	NaN	-0.38	0.947	0.241	-0.386	0.688	0.224	-0.358	0.529	0.306	-0.397	0.455	0.302	-0.473	0.288	0.254	-0.532	0.108	0.326
1067	5.335	-0.492	1.064	0.418	NaN	NaN	NaN	-0.378	0.953	0.621	-0.314	0.728	0.652	-0.221	0.55	0.586	-0.224	0.483	0.597	-0.236	0.328	0.658	-0.267	0.111	0.628	-0.144	0.021	0.632	NaN	NaN	NaN	-0.379	0.947	0.242	-0.386	0.688	0.225	-0.358	0.529	0.306	-0.397	0.455	0.302	-0.473	0.288	0.254	-0.532	0.108	0.326
1068	5.34	-0.491	1.064	0.419	NaN	NaN	NaN	-0.377	0.953	0.622	-0.313	0.727	0.652	-0.22	0.549	0.587	-0.223	0.482	0.597	-0.235	0.327	0.658	-0.267	0.111	0.628	-0.144	0.021	0.632	NaN	NaN	NaN	-0.377	0.947	0.242	-0.385	0.689	0.225	-0.357	0.529	0.307	-0.396	0.454	0.303	-0.472	0.288	0.254	-0.532	0.108	0.326
1069	5.345	-0.489	1.064	0.42	NaN	NaN	NaN	-0.375	0.953	0.623	-0.313	0.726	0.653	-0.219	0.549	0.587	-0.222	0.482	0.597	-0.235	0.327	0.658	-0.267	0.111	0.628	-0.144	0.021	0.632	NaN	NaN	NaN	-0.375	0.947	0.243	-0.384	0.689	0.225	-0.357	0.529	0.307	-0.396	0.454	0.303	-0.472	0.288	0.254	-0.532	0.108	0.326
1070	5.35	-0.487	1.063	0.421	NaN	NaN	NaN	-0.371	0.952	0.624	-0.313	0.725	0.653	-0.217	0.548	0.588	-0.221	0.482	0.598	-0.235	0.327	0.658	-0.267	0.111	0.628	-0.144	0.021	0.632	NaN	NaN	NaN	-0.374	0.947	0.244	-0.383	0.689	0.226	-0.356	0.529	0.307	-0.396	0.454	0.304	-0.472	0.289	0.255	-0.531	0.108	0.326
1071	5.355	-0.485	1.063	0.422	NaN	NaN	NaN	-0.369	0.951	0.625	-0.312	0.724	0.654	-0.216	0.548	0.588	-0.22	0.481	0.598	-0.235	0.326	0.658	-0.267	0.111	0.628	-0.144	0.021	0.632	NaN	NaN	NaN	-0.372	0.947	0.245	-0.382	0.69	0.226	-0.356	0.53	0.308	-0.395	0.454	0.304	-0.472	0.289	0.255	-0.531	0.108	0.326
1072	5.36	-0.483	1.063	0.423	NaN	NaN	NaN	-0.367	0.952	0.626	-0.312	0.724	0.654	-0.215	0.548	0.588	-0.219	0.48	0.598	-0.234	0.326	0.658	-0.267	0.111	0.628	-0.144	0.021	0.632	NaN	NaN	NaN	-0.371	0.947	0.246	-0.38	0.69	0.226	-0.355	0.53	0.308	-0.395	0.454	0.304	-0.472	0.289	0.255	-0.531	0.108	0.326
1073	5.365	-0.481	1.063	0.425	NaN	NaN	NaN	-0.366	0.952	0.627	-0.311	0.723	0.655	-0.213	0.547	0.588	-0.217	0.48	0.598	-0.233	0.326	0.658	-0.267	0.111	0.628	-0.143	0.021	0.632	NaN	NaN	NaN	-0.37	0.947	0.246	-0.379	0.69	0.227	-0.354	0.53	0.308	-0.395	0.454	0.305	-0.472	0.289	0.255	-0.531	0.108	0.326
1074	5.37	-0.479	1.063	0.426	NaN	NaN	NaN	-0.364	0.952	0.627	-0.31	0.723	0.655	-0.212	0.547	0.588	-0.216	0.48	0.598	-0.232	0.325	0.659	-0.267	0.111	0.628	-0.143	0.021	0.632	NaN	NaN	NaN	-0.367	0.947	0.247	-0.377	0.69	0.227	-0.354	0.53	0.309	-0.394	0.454	0.305	-0.472	0.289	0.255	-0.531	0.108	0.326
1075	5.375	-0.478	1.063	0.427	NaN	NaN	NaN	-0.362	0.952	0.628	-0.309	0.722	0.656	-0.21	0.547	0.588	-0.214	0.48	0.598	-0.231	0.325	0.659	-0.266	0.11	0.628	-0.143	0.021	0.632	NaN	NaN	NaN	-0.366	0.947	0.248	-0.376	0.69	0.228	-0.353	0.53	0.309	-0.393	0.454	0.306	-0.471	0.29	0.256	-0.531	0.108	0.326
1076	5.38	-0.476	1.062	0.428	NaN	NaN	NaN	-0.36	0.952	0.63	-0.307	0.722	0.656	-0.208	0.546	0.589	-0.213	0.48	0.599	-0.23	0.325	0.659	-0.266	0.11	0.628	-0.143	0.021	0.632	NaN	NaN	NaN	-0.364	0.947	0.248	-0.374	0.69	0.229	-0.352	0.53	0.31	-0.392	0.454	0.306	-0.471	0.29	0.256	-0.53	0.108	0.326
1077	5.385	-0.474	1.062	0.429	NaN	NaN	NaN	-0.359	0.953	0.631	-0.305	0.722	0.656	-0.207	0.546	0.59	-0.212	0.479	0.599	-0.229	0.325	0.658	-0.266	0.11	0.628	-0.143	0.021	0.632	NaN	NaN	NaN	-0.362	0.947	0.249	-0.373	0.69	0.229	-0.351	0.53	0.31	-0.391	0.454	0.306	-0.47	0.29	0.256	-0.53	0.108	0.326
1078	5.39	-0.472	1.062	0.43	NaN	NaN	NaN	-0.357	0.953	0.632	-0.303	0.722	0.657	-0.206	0.546	0.59	-0.211	0.479	0.599	-0.227	0.324	0.658	-0.266	0.11	0.628	-0.143	0.021	0.632	NaN	NaN	NaN	-0.36	0.946	0.25	-0.371	0.69	0.23	-0.35	0.53	0.311	-0.39	0.454	0.307	-0.47	0.291	0.257	-0.53	0.109	0.326
1079	5.395	-0.47	1.062	0.431	NaN	NaN	NaN	-0.353	0.952	0.633	-0.301	0.722	0.657	-0.205	0.546	0.59	-0.209	0.48	0.599	-0.225	0.324	0.659	-0.265	0.11	0.628	-0.143	0.021	0.632	NaN	NaN	NaN	-0.359	0.946	0.251	-0.37	0.69	0.231	-0.348	0.529	0.312	-0.389	0.454	0.307	-0.469	0.291	0.257	-0.53	0.109	0.326
1080	5.4	-0.469	1.062	0.432	NaN	NaN	NaN	-0.351	0.952	0.633	-0.299	0.722	0.658	-0.203	0.546	0.591	-0.208	0.479	0.599	-0.224	0.323	0.659	-0.265	0.11	0.628	-0.143	0.021	0.633	NaN	NaN	NaN	-0.357	0.946	0.251	-0.368	0.69	0.231	-0.347	0.529	0.312	-0.389	0.454	0.307	-0.469	0.291	0.257	-0.53	0.109	0.326
1081	5.405	-0.467	1.062	0.433	NaN	NaN	NaN	-0.349	0.952	0.633	-0.297	0.722	0.658	-0.202	0.546	0.591	-0.206	0.479	0.599	-0.223	0.323	0.659	-0.265	0.11	0.628	-0.143	0.021	0.633	NaN	NaN	NaN	-0.355	0.946	0.252	-0.367	0.69	0.232	-0.346	0.529	0.313	-0.387	0.455	0.308	-0.468	0.292	0.258	-0.53	0.109	0.326
1082	5.41	-0.465	1.062	0.433	NaN	NaN	NaN	-0.347	0.952	0.634	-0.294	0.722	0.659	-0.2	0.546	0.591	-0.204	0.478	0.6	-0.222	0.323	0.659	-0.265	0.11	0.628	-0.143	0.021	0.633	NaN	NaN	NaN	-0.354	0.946	0.253	-0.365	0.689	0.233	-0.345	0.529	0.314	-0.387	0.455	0.309	-0.468	0.292	0.258	-0.53	0.109	0.326
1083	5.415	-0.463	1.062	0.434	NaN	NaN	NaN	-0.345	0.953	0.635	-0.292	0.723	0.659	-0.198	0.546	0.591	-0.202	0.478	0.6	-0.22	0.322	0.659	-0.265	0.109	0.628	-0.143	0.021	0.633	NaN	NaN	NaN	-0.352	0.946	0.254	-0.363	0.689	0.234	-0.344	0.529	0.314	-0.386	0.455	0.309	-0.467	0.292	0.258	-0.529	0.109	0.326
1084	5.42	-0.461	1.062	0.435	NaN	NaN	NaN	-0.344	0.953	0.635	-0.29	0.723	0.66	-0.196	0.545	0.591	-0.201	0.478	0.6	-0.219	0.322	0.659	-0.265	0.109	0.628	-0.143	0.021	0.633	NaN	NaN	NaN	-0.35	0.946	0.255	-0.362	0.688	0.234	-0.342	0.529	0.315	-0.385	0.454	0.31	-0.466	0.292	0.258	-0.529	0.11	0.326
1085	5.425	-0.459	1.062	0.436	NaN	NaN	NaN	-0.343	0.954	0.637	-0.287	0.723	0.661	-0.195	0.545	0.592	-0.2	0.478	0.6	-0.218	0.322	0.659	-0.264	0.109	0.628	-0.143	0.021	0.633	NaN	NaN	NaN	-0.348	0.946	0.255	-0.359	0.688	0.235	-0.34	0.529	0.315	-0.383	0.454	0.311	-0.465	0.293	0.259	-0.529	0.11	0.326
1086	5.43	-0.457	1.062	0.437	NaN	NaN	NaN	-0.342	0.954	0.638	-0.285	0.724	0.661	-0.194	0.545	0.592	-0.2	0.478	0.601	-0.218	0.322	0.659	-0.264	0.109	0.628	-0.143	0.021	0.633	NaN	NaN	NaN	-0.346	0.945	0.256	-0.358	0.688	0.236	-0.338	0.528	0.315	-0.381	0.454	0.312	-0.465	0.293	0.259	-0.529	0.111	0.327
1087	5.435	-0.455	1.062	0.437	NaN	NaN	NaN	-0.34	0.954	0.639	-0.282	0.724	0.662	-0.193	0.545	0.592	-0.199	0.478	0.601	-0.217	0.321	0.66	-0.264	0.109	0.628	-0.143	0.021	0.633	NaN	NaN	NaN	-0.345	0.945	0.257	-0.356	0.688	0.237	-0.337	0.528	0.316	-0.379	0.454	0.312	-0.464	0.293	0.26	-0.529	0.111	0.327
1088	5.44	-0.454	1.063	0.438	NaN	NaN	NaN	-0.338	0.955	0.64	-0.28	0.724	0.663	-0.191	0.545	0.592	-0.198	0.478	0.602	-0.216	0.321	0.66	-0.264	0.109	0.628	-0.143	0.021	0.633	NaN	NaN	NaN	-0.343	0.945	0.257	-0.354	0.687	0.237	-0.335	0.528	0.317	-0.378	0.454	0.312	-0.463	0.294	0.26	-0.529	0.112	0.327
1089	5.445	-0.452	1.063	0.439	NaN	NaN	NaN	-0.335	0.954	0.64	-0.278	0.724	0.664	-0.19	0.544	0.593	-0.198	0.477	0.602	-0.215	0.32	0.66	-0.264	0.108	0.628	-0.144	0.021	0.633	NaN	NaN	NaN	-0.34	0.944	0.258	-0.352	0.687	0.238	-0.333	0.527	0.318	-0.377	0.454	0.313	-0.462	0.294	0.261	-0.528	0.112	0.327
1090	5.45	-0.45	1.063	0.439	NaN	NaN	NaN	-0.33	0.952	0.639	-0.276	0.725	0.664	-0.189	0.544	0.593	-0.197	0.477	0.602	-0.214	0.32	0.66	-0.264	0.108	0.628	-0.144	0.021	0.634	NaN	NaN	NaN	-0.339	0.944	0.258	-0.35	0.686	0.239	-0.332	0.527	0.318	-0.375	0.454	0.313	-0.462	0.295	0.261	-0.528	0.113	0.327
1091	5.455	-0.448	1.063	0.44	NaN	NaN	NaN	-0.327	0.952	0.639	-0.274	0.725	0.665	-0.189	0.544	0.593	-0.196	0.476	0.603	-0.214	0.32	0.66	-0.264	0.108	0.628	-0.144	0.021	0.634	NaN	NaN	NaN	-0.338	0.944	0.259	-0.348	0.686	0.24	-0.329	0.527	0.319	-0.374	0.454	0.313	-0.461	0.295	0.262	-0.528	0.113	0.328
1092	5.46	-0.446	1.063	0.441	NaN	NaN	NaN	-0.325	0.953	0.64	-0.273	0.725	0.666	-0.188	0.544	0.593	-0.196	0.476	0.603	-0.214	0.319	0.661	-0.264	0.108	0.628	-0.144	0.021	0.634	NaN	NaN	NaN	-0.335	0.944	0.26	-0.347	0.686	0.24	-0.328	0.527	0.319	-0.372	0.454	0.314	-0.46	0.296	0.262	-0.527	0.114	0.328
1093	5.465	-0.444	1.063	0.442	NaN	NaN	NaN	-0.323	0.953	0.641	-0.272	0.725	0.667	-0.187	0.543	0.594	-0.195	0.475	0.603	-0.214	0.319	0.661	-0.264	0.108	0.628	-0.144	0.02	0.634	NaN	NaN	NaN	-0.334	0.944	0.26	-0.346	0.686	0.241	-0.326	0.527	0.319	-0.37	0.453	0.315	-0.459	0.297	0.263	-0.527	0.114	0.328
1094	5.47	-0.443	1.063	0.442	NaN	NaN	NaN	-0.321	0.953	0.641	-0.27	0.726	0.668	-0.187	0.543	0.594	-0.195	0.475	0.604	-0.214	0.319	0.661	-0.264	0.107	0.628	-0.144	0.02	0.634	NaN	NaN	NaN	-0.332	0.944	0.26	-0.344	0.686	0.242	-0.324	0.527	0.319	-0.368	0.453	0.315	-0.458	0.297	0.263	-0.526	0.115	0.328
1095	5.475	-0.441	1.063	0.443	NaN	NaN	NaN	-0.32	0.954	0.642	-0.269	0.726	0.668	-0.187	0.543	0.595	-0.195	0.475	0.604	-0.213	0.318	0.661	-0.264	0.107	0.628	-0.144	0.02	0.634	NaN	NaN	NaN	-0.331	0.944	0.261	-0.343	0.685	0.243	-0.322	0.527	0.32	-0.366	0.454	0.316	-0.457	0.298	0.264	-0.526	0.116	0.328
1096	5.48	-0.439	1.063	0.444	NaN	NaN	NaN	-0.318	0.954	0.643	-0.268	0.726	0.669	-0.187	0.543	0.595	-0.194	0.475	0.605	-0.213	0.318	0.662	-0.264	0.107	0.628	-0.144	0.02	0.634	NaN	NaN	NaN	-0.329	0.944	0.262	-0.341	0.685	0.244	-0.32	0.527	0.32	-0.365	0.454	0.316	-0.456	0.299	0.264	-0.525	0.117	0.329
1097	5.485	-0.438	1.063	0.445	NaN	NaN	NaN	-0.316	0.955	0.644	-0.267	0.727	0.67	-0.187	0.542	0.596	-0.194	0.475	0.605	-0.213	0.318	0.662	-0.264	0.107	0.629	-0.144	0.02	0.634	NaN	NaN	NaN	-0.328	0.944	0.263	-0.339	0.685	0.245	-0.318	0.527	0.321	-0.363	0.454	0.317	-0.455	0.3	0.265	-0.525	0.118	0.329
1098	5.49	-0.436	1.064	0.445	NaN	NaN	NaN	-0.314	0.955	0.644	-0.265	0.727	0.67	-0.187	0.542	0.597	-0.194	0.474	0.606	-0.214	0.317	0.663	-0.264	0.107	0.629	-0.144	0.02	0.634	NaN	NaN	NaN	-0.326	0.944	0.263	-0.338	0.685	0.246	-0.316	0.527	0.321	-0.361	0.454	0.317	-0.454	0.3	0.265	-0.524	0.119	0.329
1099	5.495	-0.434	1.064	0.446	NaN	NaN	NaN	-0.312	0.956	0.645	-0.264	0.727	0.671	-0.187	0.542	0.597	-0.194	0.474	0.607	-0.214	0.317	0.663	-0.264	0.107	0.629	-0.143	0.02	0.633	NaN	NaN	NaN	-0.324	0.944	0.263	-0.337	0.685	0.247	-0.313	0.527	0.321	-0.358	0.455	0.318	-0.453	0.302	0.266	-0.524	0.12	0.329
1100	5.5	-0.432	1.064	0.447	NaN	NaN	NaN	-0.31	0.956	0.646	-0.263	0.727	0.672	-0.187	0.542	0.598	-0.194	0.474	0.607	-0.214	0.317	0.664	-0.264	0.107	0.629	-0.143	0.02	0.633	NaN	NaN	NaN	-0.323	0.944	0.264	-0.335	0.686	0.248	-0.311	0.528	0.322	-0.356	0.455	0.318	-0.451	0.303	0.266	-0.523	0.121	0.33
1101	5.505	-0.431	1.064	0.448	NaN	NaN	NaN	-0.308	0.957	0.646	-0.263	0.728	0.672	-0.187	0.542	0.598	-0.195	0.474	0.608	-0.214	0.317	0.664	-0.264	0.106	0.629	-0.143	0.02	0.633	NaN	NaN	NaN	-0.322	0.944	0.264	-0.334	0.686	0.249	-0.308	0.528	0.322	-0.354	0.455	0.318	-0.45	0.304	0.267	-0.522	0.122	0.33
1102	5.51	-0.429	1.065	0.449	NaN	NaN	NaN	-0.306	0.957	0.647	-0.262	0.728	0.673	-0.187	0.542	0.599	-0.196	0.474	0.609	-0.214	0.316	0.665	-0.263	0.106	0.629	-0.143	0.02	0.633	NaN	NaN	NaN	-0.321	0.945	0.265	-0.332	0.686	0.249	-0.306	0.529	0.322	-0.351	0.456	0.318	-0.448	0.305	0.267	-0.521	0.124	0.33
1103	5.515	-0.427	1.065	0.45	NaN	NaN	NaN	-0.305	0.958	0.647	-0.262	0.729	0.674	-0.188	0.542	0.6	-0.196	0.474	0.609	-0.214	0.316	0.665	-0.263	0.106	0.629	-0.143	0.02	0.633	NaN	NaN	NaN	-0.32	0.945	0.266	-0.33	0.686	0.25	-0.302	0.529	0.322	-0.348	0.456	0.319	-0.447	0.306	0.267	-0.521	0.126	0.33
1104	5.52	-0.426	1.065	0.45	NaN	NaN	NaN	-0.303	0.958	0.648	-0.261	0.729	0.674	-0.188	0.542	0.601	-0.196	0.474	0.61	-0.215	0.316	0.665	-0.264	0.106	0.63	-0.143	0.02	0.633	NaN	NaN	NaN	-0.318	0.945	0.266	-0.328	0.687	0.251	-0.299	0.529	0.322	-0.344	0.457	0.319	-0.445	0.308	0.267	-0.519	0.127	0.33
1105	5.525	-0.424	1.066	0.451	NaN	NaN	NaN	-0.301	0.959	0.649	-0.26	0.729	0.675	-0.188	0.542	0.602	-0.196	0.474	0.61	-0.214	0.316	0.666	-0.264	0.106	0.63	-0.143	0.02	0.633	NaN	NaN	NaN	-0.317	0.946	0.267	-0.326	0.687	0.251	-0.296	0.53	0.323	-0.34	0.457	0.319	-0.442	0.309	0.267	-0.517	0.128	0.329
1106	5.53	-0.423	1.067	0.452	NaN	NaN	NaN	-0.299	0.96	0.649	-0.26	0.73	0.676	-0.188	0.542	0.602	-0.196	0.474	0.611	-0.214	0.316	0.665	-0.264	0.106	0.63	-0.143	0.02	0.633	NaN	NaN	NaN	-0.316	0.947	0.267	-0.324	0.688	0.252	-0.292	0.53	0.323	-0.337	0.457	0.319	-0.44	0.31	0.268	-0.516	0.13	0.329
1107	5.535	-0.421	1.067	0.453	NaN	NaN	NaN	-0.297	0.96	0.65	-0.259	0.73	0.676	-0.188	0.542	0.602	-0.196	0.474	0.612	-0.214	0.316	0.666	-0.264	0.106	0.63	-0.143	0.02	0.633	NaN	NaN	NaN	-0.315	0.947	0.268	-0.322	0.688	0.253	-0.288	0.53	0.323	-0.334	0.457	0.319	-0.437	0.312	0.268	-0.515	0.132	0.329
1108	5.54	-0.42	1.068	0.454	NaN	NaN	NaN	-0.296	0.961	0.651	-0.258	0.731	0.676	-0.188	0.542	0.603	-0.196	0.474	0.612	-0.214	0.316	0.666	-0.264	0.106	0.63	-0.143	0.02	0.633	NaN	NaN	NaN	-0.314	0.948	0.268	-0.32	0.689	0.253	-0.284	0.53	0.323	-0.329	0.458	0.319	-0.434	0.313	0.268	-0.513	0.134	0.329
1109	5.545	-0.419	1.069	0.454	NaN	NaN	NaN	-0.296	0.962	0.652	-0.259	0.731	0.677	-0.188	0.543	0.603	-0.196	0.474	0.613	-0.215	0.316	0.667	-0.264	0.106	0.63	-0.143	0.02	0.633	NaN	NaN	NaN	-0.313	0.948	0.268	-0.317	0.689	0.254	-0.28	0.53	0.324	-0.325	0.458	0.319	-0.431	0.314	0.268	-0.511	0.136	0.329
1110	5.55	-0.417	1.069	0.455	NaN	NaN	NaN	-0.295	0.963	0.652	-0.259	0.732	0.678	-0.188	0.543	0.603	-0.197	0.475	0.613	-0.215	0.316	0.667	-0.264	0.105	0.63	-0.143	0.02	0.633	NaN	NaN	NaN	-0.312	0.949	0.269	-0.314	0.689	0.254	-0.275	0.531	0.324	-0.32	0.458	0.32	-0.428	0.316	0.268	-0.51	0.138	0.328
1111	5.555	-0.415	1.07	0.456	NaN	NaN	NaN	-0.294	0.963	0.653	-0.259	0.732	0.679	-0.188	0.543	0.603	-0.198	0.475	0.613	-0.215	0.316	0.667	-0.264	0.105	0.631	-0.143	0.02	0.633	NaN	NaN	NaN	-0.31	0.95	0.27	-0.31	0.689	0.254	-0.271	0.531	0.324	-0.316	0.459	0.32	-0.424	0.317	0.268	-0.508	0.14	0.328
1112	5.56	-0.414	1.071	0.456	NaN	NaN	NaN	-0.292	0.964	0.653	-0.258	0.733	0.679	-0.189	0.543	0.604	-0.198	0.475	0.614	-0.215	0.316	0.667	-0.264	0.105	0.631	-0.143	0.021	0.633	NaN	NaN	NaN	-0.309	0.95	0.27	-0.307	0.689	0.254	-0.266	0.531	0.324	-0.311	0.459	0.32	-0.42	0.319	0.268	-0.505	0.143	0.328
1113	5.565	-0.413	1.072	0.457	NaN	NaN	NaN	-0.291	0.965	0.653	-0.257	0.733	0.679	-0.19	0.543	0.604	-0.198	0.476	0.614	-0.215	0.316	0.667	-0.264	0.105	0.631	-0.143	0.021	0.633	NaN	NaN	NaN	-0.307	0.951	0.271	-0.304	0.69	0.255	-0.261	0.532	0.324	-0.306	0.46	0.319	-0.417	0.321	0.268	-0.503	0.145	0.327
1114	5.57	-0.411	1.072	0.458	NaN	NaN	NaN	-0.289	0.965	0.654	-0.256	0.734	0.68	-0.19	0.543	0.605	-0.199	0.476	0.614	-0.215	0.316	0.667	-0.264	0.105	0.631	-0.143	0.021	0.633	NaN	NaN	NaN	-0.307	0.952	0.271	-0.3	0.689	0.255	-0.256	0.533	0.324	-0.3	0.46	0.319	-0.412	0.322	0.268	-0.501	0.148	0.327
1115	5.575	-0.41	1.073	0.458	NaN	NaN	NaN	-0.288	0.965	0.654	-0.255	0.734	0.68	-0.191	0.543	0.605	-0.199	0.475	0.614	-0.215	0.316	0.667	-0.265	0.105	0.631	-0.143	0.021	0.633	NaN	NaN	NaN	-0.306	0.953	0.271	-0.297	0.689	0.255	-0.251	0.533	0.324	-0.295	0.461	0.319	-0.408	0.324	0.268	-0.499	0.15	0.327
1116	5.58	-0.409	1.074	0.459	NaN	NaN	NaN	-0.286	0.966	0.654	-0.255	0.734	0.68	-0.191	0.543	0.605	-0.199	0.475	0.614	-0.216	0.316	0.667	-0.265	0.105	0.631	-0.143	0.021	0.633	NaN	NaN	NaN	-0.305	0.953	0.271	-0.293	0.69	0.255	-0.246	0.534	0.324	-0.29	0.461	0.319	-0.404	0.326	0.268	-0.496	0.153	0.326
1117	5.585	-0.408	1.074	0.46	NaN	NaN	NaN	-0.285	0.966	0.654	-0.254	0.735	0.68	-0.192	0.543	0.605	-0.2	0.475	0.615	-0.216	0.316	0.668	-0.265	0.105	0.631	-0.143	0.021	0.633	NaN	NaN	NaN	-0.304	0.954	0.271	-0.289	0.69	0.255	-0.24	0.535	0.324	-0.284	0.462	0.319	-0.399	0.327	0.268	-0.493	0.156	0.326
1118	5.59	-0.406	1.075	0.46	NaN	NaN	NaN	-0.283	0.967	0.654	-0.253	0.735	0.68	-0.192	0.543	0.606	-0.201	0.475	0.615	-0.217	0.316	0.668	-0.265	0.105	0.631	-0.143	0.021	0.633	NaN	NaN	NaN	-0.303	0.955	0.271	-0.285	0.69	0.255	-0.235	0.536	0.324	-0.278	0.463	0.319	-0.394	0.329	0.267	-0.49	0.159	0.326
1119	5.595	-0.405	1.076	0.461	NaN	NaN	NaN	-0.282	0.967	0.655	-0.253	0.736	0.681	-0.193	0.543	0.606	-0.203	0.476	0.617	-0.217	0.316	0.668	-0.265	0.105	0.631	-0.143	0.021	0.633	NaN	NaN	NaN	-0.302	0.955	0.271	-0.281	0.69	0.255	-0.229	0.536	0.324	-0.272	0.463	0.319	-0.389	0.331	0.267	-0.487	0.161	0.326
1120	5.6	-0.404	1.076	0.461	NaN	NaN	NaN	-0.28	0.968	0.655	-0.252	0.736	0.681	-0.194	0.544	0.607	-0.204	0.477	0.617	-0.218	0.316	0.668	-0.265	0.105	0.631	-0.143	0.021	0.633	NaN	NaN	NaN	-0.302	0.956	0.271	-0.277	0.69	0.255	-0.223	0.536	0.324	-0.267	0.464	0.319	-0.385	0.333	0.267	-0.484	0.164	0.325
1121	5.605	-0.403	1.077	0.462	NaN	NaN	NaN	-0.279	0.968	0.655	-0.252	0.736	0.681	-0.195	0.544	0.607	-0.205	0.477	0.617	-0.218	0.316	0.669	-0.265	0.105	0.631	-0.143	0.021	0.633	NaN	NaN	NaN	-0.301	0.957	0.272	-0.273	0.691	0.255	-0.217	0.537	0.324	-0.261	0.465	0.319	-0.38	0.335	0.267	-0.481	0.167	0.325
1122	5.61	-0.402	1.077	0.462	NaN	NaN	NaN	-0.277	0.968	0.655	-0.251	0.737	0.681	-0.195	0.544	0.607	-0.205	0.477	0.617	-0.218	0.316	0.669	-0.265	0.105	0.631	-0.143	0.021	0.633	NaN	NaN	NaN	-0.3	0.958	0.272	-0.269	0.691	0.254	-0.212	0.538	0.324	-0.255	0.465	0.318	-0.375	0.336	0.266	-0.478	0.17	0.325
1123	5.615	-0.4	1.078	0.463	NaN	NaN	NaN	-0.276	0.969	0.655	-0.251	0.737	0.681	-0.196	0.544	0.608	-0.206	0.477	0.617	-0.219	0.316	0.669	-0.265	0.105	0.631	-0.143	0.021	0.633	NaN	NaN	NaN	-0.3	0.958	0.272	-0.265	0.691	0.254	-0.206	0.538	0.323	-0.25	0.466	0.318	-0.37	0.338	0.266	-0.474	0.173	0.324
1124	5.62	-0.399	1.078	0.463	NaN	NaN	NaN	-0.274	0.969	0.655	-0.25	0.737	0.681	-0.196	0.544	0.608	-0.206	0.477	0.617	-0.219	0.316	0.67	-0.265	0.105	0.631	-0.143	0.021	0.633	NaN	NaN	NaN	-0.299	0.959	0.272	-0.261	0.691	0.254	-0.201	0.539	0.323	-0.244	0.467	0.318	-0.365	0.34	0.266	-0.471	0.176	0.324
1125	5.625	-0.398	1.079	0.464	NaN	NaN	NaN	-0.272	0.969	0.655	-0.249	0.737	0.681	-0.196	0.544	0.608	-0.206	0.477	0.618	-0.219	0.316	0.67	-0.265	0.105	0.631	-0.143	0.021	0.633	NaN	NaN	NaN	-0.299	0.959	0.272	-0.257	0.691	0.254	-0.196	0.54	0.323	-0.239	0.468	0.318	-0.36	0.342	0.265	-0.467	0.179	0.324
1126	5.63	-0.397	1.079	0.464	NaN	NaN	NaN	-0.27	0.969	0.655	-0.249	0.738	0.682	-0.196	0.544	0.608	-0.207	0.477	0.618	-0.22	0.316	0.67	-0.265	0.105	0.631	-0.144	0.021	0.633	NaN	NaN	NaN	-0.298	0.959	0.272	-0.254	0.692	0.254	-0.19	0.541	0.323	-0.233	0.469	0.317	-0.355	0.344	0.265	-0.463	0.182	0.323
1127	5.635	-0.395	1.079	0.464	NaN	NaN	NaN	-0.269	0.97	0.655	-0.248	0.738	0.682	-0.196	0.544	0.608	-0.207	0.477	0.619	-0.22	0.316	0.671	-0.265	0.105	0.631	-0.144	0.021	0.633	NaN	NaN	NaN	-0.298	0.96	0.272	-0.25	0.692	0.254	-0.185	0.542	0.323	-0.227	0.47	0.317	-0.349	0.345	0.264	-0.459	0.185	0.323
1128	5.64	-0.394	1.079	0.465	NaN	NaN	NaN	-0.268	0.97	0.655	-0.247	0.738	0.682	-0.196	0.544	0.608	-0.207	0.477	0.619	-0.22	0.316	0.671	-0.265	0.105	0.631	-0.143	0.021	0.633	NaN	NaN	NaN	-0.297	0.96	0.271	-0.246	0.693	0.253	-0.18	0.543	0.323	-0.221	0.471	0.317	-0.344	0.347	0.264	-0.456	0.188	0.322
1129	5.645	-0.393	1.08	0.465	NaN	NaN	NaN	-0.266	0.97	0.655	-0.247	0.739	0.682	-0.196	0.544	0.608	-0.208	0.478	0.619	-0.22	0.316	0.671	-0.265	0.105	0.631	-0.144	0.021	0.633	NaN	NaN	NaN	-0.297	0.96	0.271	-0.243	0.693	0.254	-0.175	0.544	0.322	-0.216	0.473	0.317	-0.338	0.348	0.263	-0.452	0.191	0.321
1130	5.65	-0.392	1.08	0.465	NaN	NaN	NaN	-0.265	0.97	0.655	-0.246	0.739	0.683	-0.196	0.544	0.608	-0.208	0.478	0.62	-0.22	0.316	0.671	-0.265	0.105	0.631	-0.144	0.021	0.633	NaN	NaN	NaN	-0.296	0.961	0.271	-0.239	0.693	0.254	-0.171	0.546	0.322	-0.21	0.474	0.316	-0.333	0.35	0.263	-0.447	0.193	0.321
1131	5.655	-0.391	1.08	0.466	NaN	NaN	NaN	-0.263	0.971	0.655	-0.245	0.74	0.683	-0.196	0.544	0.609	-0.207	0.478	0.62	-0.22	0.316	0.671	-0.265	0.105	0.632	-0.144	0.021	0.633	NaN	NaN	NaN	-0.296	0.961	0.271	-0.236	0.694	0.254	-0.166	0.547	0.322	-0.204	0.475	0.316	-0.327	0.351	0.263	-0.443	0.195	0.321
1132	5.66	-0.39	1.08	0.466	NaN	NaN	NaN	-0.261	0.971	0.655	-0.243	0.74	0.683	-0.196	0.544	0.609	-0.207	0.478	0.62	-0.219	0.316	0.671	-0.265	0.105	0.632	-0.144	0.021	0.633	NaN	NaN	NaN	-0.296	0.961	0.271	-0.234	0.695	0.253	-0.162	0.548	0.321	-0.199	0.476	0.316	-0.322	0.353	0.263	-0.439	0.197	0.32
1133	5.665	-0.389	1.08	0.467	NaN	NaN	NaN	-0.259	0.971	0.655	-0.242	0.74	0.683	-0.196	0.544	0.609	-0.207	0.478	0.62	-0.22	0.316	0.671	-0.265	0.105	0.632	-0.144	0.021	0.633	NaN	NaN	NaN	-0.296	0.961	0.271	-0.231	0.695	0.253	-0.157	0.549	0.321	-0.194	0.477	0.316	-0.317	0.354	0.262	-0.434	0.199	0.319
1134	5.67	-0.388	1.08	0.467	NaN	NaN	NaN	-0.257	0.971	0.654	-0.241	0.741	0.683	-0.196	0.544	0.609	-0.207	0.478	0.619	-0.22	0.316	0.671	-0.265	0.105	0.632	-0.144	0.021	0.633	NaN	NaN	NaN	-0.296	0.961	0.271	-0.229	0.695	0.253	-0.152	0.55	0.321	-0.189	0.478	0.316	-0.311	0.355	0.262	-0.429	0.2	0.319
1135	5.675	-0.387	1.08	0.468	NaN	NaN	NaN	-0.255	0.97	0.653	-0.24	0.741	0.684	-0.196	0.544	0.609	-0.207	0.478	0.619	-0.22	0.316	0.672	-0.265	0.105	0.632	-0.144	0.021	0.633	NaN	NaN	NaN	-0.296	0.961	0.27	-0.227	0.696	0.253	-0.148	0.551	0.321	-0.184	0.479	0.315	-0.306	0.357	0.261	-0.424	0.201	0.318
1136	5.68	-0.386	1.081	0.468	NaN	NaN	NaN	-0.252	0.97	0.653	-0.239	0.741	0.684	-0.196	0.544	0.61	-0.207	0.477	0.619	-0.22	0.316	0.672	-0.266	0.104	0.632	-0.144	0.021	0.633	NaN	NaN	NaN	-0.296	0.961	0.27	-0.224	0.696	0.252	-0.143	0.553	0.32	-0.18	0.48	0.315	-0.301	0.358	0.261	-0.419	0.202	0.317
1137	5.685	-0.385	1.08	0.468	NaN	NaN	NaN	-0.25	0.97	0.652	-0.237	0.742	0.684	-0.196	0.544	0.61	-0.208	0.477	0.62	-0.22	0.316	0.672	-0.266	0.104	0.632	-0.144	0.021	0.633	NaN	NaN	NaN	-0.297	0.962	0.269	-0.222	0.696	0.252	-0.139	0.554	0.32	-0.175	0.482	0.315	-0.297	0.359	0.26	-0.414	0.202	0.316
1138	5.69	-0.383	1.08	0.469	NaN	NaN	NaN	-0.249	0.97	0.652	-0.236	0.742	0.684	-0.197	0.544	0.61	-0.208	0.477	0.62	-0.221	0.316	0.673	-0.266	0.104	0.632	-0.144	0.021	0.633	NaN	NaN	NaN	-0.297	0.962	0.269	-0.219	0.696	0.252	-0.135	0.555	0.32	-0.171	0.483	0.314	-0.292	0.36	0.26	-0.409	0.202	0.316
1139	5.695	-0.382	1.08	0.469	NaN	NaN	NaN	-0.247	0.971	0.652	-0.235	0.743	0.684	-0.197	0.544	0.611	-0.208	0.477	0.621	-0.221	0.316	0.673	-0.266	0.104	0.632	-0.144	0.021	0.633	NaN	NaN	NaN	-0.296	0.962	0.269	-0.217	0.696	0.251	-0.132	0.557	0.319	-0.167	0.484	0.314	-0.287	0.361	0.259	-0.404	0.202	0.315
1140	5.7	-0.381	1.08	0.469	NaN	NaN	NaN	-0.245	0.971	0.652	-0.234	0.743	0.685	-0.197	0.544	0.611	-0.209	0.477	0.621	-0.221	0.316	0.673	-0.266	0.104	0.632	-0.144	0.021	0.633	NaN	NaN	NaN	-0.296	0.962	0.269	-0.216	0.697	0.251	-0.129	0.558	0.319	-0.163	0.485	0.313	-0.283	0.361	0.258	-0.398	0.201	0.315
1141	5.705	-0.38	1.08	0.47	NaN	NaN	NaN	-0.243	0.971	0.652	-0.232	0.743	0.685	-0.197	0.544	0.612	-0.209	0.476	0.621	-0.221	0.316	0.673	-0.266	0.104	0.632	-0.144	0.021	0.633	NaN	NaN	NaN	-0.295	0.961	0.269	-0.214	0.698	0.251	-0.125	0.559	0.318	-0.159	0.486	0.313	-0.278	0.362	0.258	-0.392	0.2	0.314
1142	5.71	-0.379	1.081	0.47	NaN	NaN	NaN	-0.242	0.971	0.652	-0.231	0.744	0.685	-0.198	0.544	0.612	-0.209	0.476	0.621	-0.222	0.316	0.673	-0.266	0.104	0.632	-0.144	0.021	0.633	NaN	NaN	NaN	-0.292	0.961	0.268	-0.213	0.698	0.251	-0.121	0.56	0.317	-0.155	0.488	0.312	-0.273	0.362	0.257	-0.386	0.199	0.314
1143	5.715	-0.377	1.081	0.47	NaN	NaN	NaN	-0.24	0.972	0.651	-0.23	0.744	0.685	-0.198	0.544	0.612	-0.209	0.476	0.622	-0.222	0.315	0.673	-0.266	0.104	0.632	-0.144	0.021	0.633	NaN	NaN	NaN	-0.291	0.961	0.268	-0.211	0.699	0.25	-0.118	0.561	0.317	-0.152	0.489	0.311	-0.269	0.361	0.256	-0.38	0.197	0.313
1144	5.72	-0.376	1.081	0.47	NaN	NaN	NaN	-0.238	0.972	0.651	-0.229	0.744	0.685	-0.198	0.544	0.612	-0.209	0.476	0.622	-0.222	0.315	0.674	-0.266	0.104	0.633	-0.144	0.021	0.633	NaN	NaN	NaN	-0.29	0.961	0.268	-0.209	0.699	0.25	-0.116	0.562	0.316	-0.149	0.49	0.311	-0.264	0.361	0.256	-0.374	0.195	0.313
1145	5.725	-0.375	1.081	0.47	NaN	NaN	NaN	-0.236	0.972	0.651	-0.228	0.744	0.685	-0.198	0.544	0.613	-0.209	0.476	0.622	-0.222	0.315	0.674	-0.266	0.104	0.633	-0.144	0.021	0.633	NaN	NaN	NaN	-0.29	0.961	0.268	-0.208	0.7	0.25	-0.113	0.563	0.315	-0.146	0.491	0.31	-0.26	0.361	0.255	-0.367	0.193	0.313
1146	5.73	-0.373	1.081	0.471	NaN	NaN	NaN	-0.234	0.972	0.651	-0.227	0.745	0.685	-0.198	0.544	0.613	-0.209	0.477	0.622	-0.222	0.315	0.674	-0.266	0.104	0.633	-0.144	0.021	0.633	NaN	NaN	NaN	-0.29	0.961	0.268	-0.207	0.7	0.25	-0.111	0.564	0.314	-0.144	0.491	0.309	-0.256	0.36	0.254	-0.361	0.191	0.312
1147	5.735	-0.372	1.082	0.471	NaN	NaN	NaN	-0.232	0.972	0.65	-0.226	0.745	0.685	-0.197	0.544	0.613	-0.209	0.477	0.622	-0.222	0.315	0.674	-0.266	0.104	0.633	-0.144	0.021	0.633	NaN	NaN	NaN	-0.289	0.961	0.268	-0.205	0.701	0.249	-0.109	0.565	0.313	-0.141	0.492	0.309	-0.252	0.359	0.254	-0.354	0.188	0.312
1148	5.74	-0.371	1.082	0.471	NaN	NaN	NaN	-0.231	0.973	0.65	-0.225	0.745	0.685	-0.197	0.544	0.613	-0.209	0.477	0.622	-0.222	0.315	0.674	-0.266	0.104	0.633	-0.144	0.021	0.633	NaN	NaN	NaN	-0.288	0.961	0.268	-0.204	0.701	0.249	-0.107	0.566	0.313	-0.139	0.493	0.308	-0.248	0.358	0.254	-0.347	0.186	0.312
1149	5.745	-0.37	1.082	0.471	NaN	NaN	NaN	-0.229	0.973	0.65	-0.224	0.745	0.685	-0.197	0.544	0.613	-0.209	0.477	0.622	-0.222	0.315	0.674	-0.266	0.104	0.633	-0.144	0.021	0.633	NaN	NaN	NaN	-0.287	0.962	0.268	-0.203	0.702	0.248	-0.106	0.567	0.312	-0.137	0.494	0.307	-0.244	0.357	0.253	-0.34	0.183	0.312
1150	5.75	-0.368	1.083	0.471	NaN	NaN	NaN	-0.228	0.973	0.65	-0.223	0.746	0.684	-0.197	0.544	0.613	-0.209	0.477	0.622	-0.222	0.315	0.674	-0.266	0.104	0.633	-0.144	0.021	0.633	NaN	NaN	NaN	-0.286	0.962	0.268	-0.202	0.702	0.248	-0.104	0.567	0.311	-0.134	0.494	0.306	-0.24	0.356	0.253	-0.332	0.18	0.311
1151	5.755	-0.366	1.083	0.472	NaN	NaN	NaN	-0.226	0.973	0.649	-0.222	0.746	0.684	-0.197	0.544	0.613	-0.209	0.477	0.623	-0.222	0.315	0.674	-0.266	0.104	0.633	-0.144	0.021	0.633	NaN	NaN	NaN	-0.285	0.962	0.268	-0.201	0.703	0.248	-0.102	0.568	0.31	-0.132	0.495	0.305	-0.235	0.354	0.252	-0.325	0.177	0.311
1152	5.76	-0.365	1.083	0.472	NaN	NaN	NaN	-0.224	0.973	0.649	-0.221	0.746	0.684	-0.196	0.544	0.613	-0.209	0.477	0.623	-0.221	0.315	0.674	-0.266	0.104	0.633	-0.144	0.021	0.633	NaN	NaN	NaN	-0.285	0.962	0.268	-0.2	0.703	0.247	-0.101	0.569	0.31	-0.13	0.495	0.305	-0.231	0.353	0.251	-0.317	0.174	0.31
1153	5.765	-0.364	1.083	0.472	NaN	NaN	NaN	-0.222	0.973	0.649	-0.219	0.746	0.684	-0.196	0.544	0.613	-0.209	0.478	0.623	-0.221	0.315	0.674	-0.266	0.104	0.633	-0.144	0.021	0.633	NaN	NaN	NaN	-0.284	0.963	0.268	-0.199	0.704	0.247	-0.099	0.57	0.309	-0.128	0.495	0.304	-0.227	0.351	0.251	-0.31	0.171	0.31
1154	5.77	-0.362	1.083	0.472	NaN	NaN	NaN	-0.221	0.973	0.648	-0.218	0.746	0.684	-0.195	0.545	0.613	-0.209	0.478	0.623	-0.221	0.315	0.675	-0.266	0.104	0.633	-0.144	0.021	0.633	NaN	NaN	NaN	-0.283	0.963	0.267	-0.198	0.704	0.247	-0.098	0.57	0.308	-0.126	0.495	0.304	-0.223	0.349	0.25	-0.302	0.168	0.31
1155	5.775	-0.361	1.084	0.472	NaN	NaN	NaN	-0.219	0.973	0.648	-0.217	0.747	0.684	-0.195	0.545	0.613	-0.209	0.478	0.623	-0.221	0.315	0.675	-0.266	0.104	0.633	-0.144	0.021	0.633	NaN	NaN	NaN	-0.282	0.963	0.268	-0.197	0.705	0.246	-0.097	0.571	0.308	-0.124	0.496	0.303	-0.219	0.348	0.25	-0.294	0.165	0.309
1156	5.78	-0.36	1.084	0.472	NaN	NaN	NaN	-0.218	0.973	0.648	-0.215	0.747	0.684	-0.195	0.545	0.613	-0.208	0.478	0.623	-0.221	0.315	0.675	-0.266	0.104	0.633	-0.144	0.021	0.633	NaN	NaN	NaN	-0.281	0.964	0.267	-0.196	0.705	0.246	-0.096	0.571	0.307	-0.122	0.496	0.302	-0.214	0.346	0.249	-0.287	0.162	0.308
1157	5.785	-0.358	1.084	0.472	NaN	NaN	NaN	-0.215	0.973	0.648	-0.214	0.747	0.683	-0.194	0.545	0.613	-0.208	0.478	0.623	-0.22	0.315	0.675	-0.266	0.103	0.633	-0.144	0.021	0.633	NaN	NaN	NaN	-0.281	0.964	0.267	-0.196	0.706	0.246	-0.094	0.572	0.306	-0.12	0.496	0.301	-0.21	0.344	0.248	-0.279	0.159	0.308
1158	5.79	-0.357	1.084	0.472	NaN	NaN	NaN	-0.213	0.973	0.647	-0.213	0.747	0.683	-0.194	0.545	0.613	-0.208	0.478	0.623	-0.22	0.315	0.675	-0.266	0.103	0.633	-0.144	0.021	0.633	NaN	NaN	NaN	-0.28	0.964	0.267	-0.195	0.706	0.245	-0.093	0.572	0.305	-0.118	0.496	0.301	-0.206	0.343	0.248	-0.271	0.156	0.308
1159	5.795	-0.356	1.084	0.472	NaN	NaN	NaN	-0.212	0.973	0.647	-0.212	0.747	0.683	-0.194	0.545	0.613	-0.207	0.478	0.623	-0.22	0.315	0.675	-0.266	0.103	0.633	-0.143	0.021	0.633	NaN	NaN	NaN	-0.279	0.964	0.267	-0.194	0.706	0.244	-0.092	0.572	0.304	-0.116	0.496	0.3	-0.201	0.341	0.247	-0.264	0.153	0.307
1160	5.8	-0.354	1.084	0.472	NaN	NaN	NaN	-0.21	0.973	0.647	-0.21	0.748	0.683	-0.194	0.545	0.613	-0.207	0.478	0.623	-0.22	0.315	0.675	-0.266	0.103	0.633	-0.143	0.021	0.633	NaN	NaN	NaN	-0.279	0.965	0.267	-0.194	0.707	0.243	-0.091	0.572	0.304	-0.115	0.496	0.299	-0.198	0.34	0.247	-0.256	0.15	0.307
1161	5.805	-0.353	1.084	0.472	NaN	NaN	NaN	-0.209	0.973	0.646	-0.209	0.748	0.683	-0.193	0.544	0.613	-0.207	0.478	0.623	-0.219	0.315	0.675	-0.266	0.103	0.633	-0.143	0.021	0.633	NaN	NaN	NaN	-0.278	0.965	0.267	-0.193	0.707	0.243	-0.09	0.573	0.303	-0.113	0.496	0.298	-0.194	0.338	0.246	-0.247	0.147	0.306
1162	5.81	-0.351	1.084	0.472	NaN	NaN	NaN	-0.207	0.973	0.646	-0.208	0.748	0.683	-0.192	0.544	0.613	-0.206	0.477	0.623	-0.219	0.315	0.675	-0.266	0.103	0.633	-0.143	0.021	0.633	NaN	NaN	NaN	-0.276	0.965	0.267	-0.192	0.707	0.242	-0.089	0.573	0.303	-0.112	0.496	0.298	-0.19	0.337	0.245	-0.24	0.145	0.306
1163	5.815	-0.35	1.084	0.472	NaN	NaN	NaN	-0.205	0.973	0.646	-0.206	0.748	0.683	-0.192	0.544	0.613	-0.206	0.477	0.623	-0.219	0.315	0.675	-0.266	0.104	0.633	-0.143	0.021	0.633	NaN	NaN	NaN	-0.275	0.965	0.267	-0.191	0.707	0.242	-0.089	0.573	0.302	-0.111	0.496	0.297	-0.186	0.335	0.245	-0.232	0.142	0.305
1164	5.82	-0.349	1.084	0.472	NaN	NaN	NaN	-0.203	0.973	0.645	-0.205	0.748	0.682	-0.191	0.544	0.612	-0.205	0.477	0.623	-0.218	0.315	0.675	-0.266	0.104	0.633	-0.143	0.021	0.633	NaN	NaN	NaN	-0.273	0.964	0.266	-0.19	0.707	0.241	-0.088	0.573	0.301	-0.11	0.496	0.296	-0.183	0.333	0.244	-0.224	0.139	0.305
1165	5.825	-0.347	1.084	0.471	NaN	NaN	NaN	-0.202	0.973	0.645	-0.204	0.748	0.682	-0.19	0.544	0.612	-0.205	0.477	0.623	-0.218	0.315	0.675	-0.266	0.104	0.633	-0.144	0.021	0.633	NaN	NaN	NaN	-0.272	0.964	0.266	-0.19	0.707	0.24	-0.088	0.573	0.301	-0.109	0.495	0.296	-0.179	0.331	0.244	-0.217	0.137	0.305
1166	5.83	-0.346	1.084	0.471	NaN	NaN	NaN	-0.201	0.973	0.645	-0.202	0.749	0.682	-0.189	0.544	0.612	-0.204	0.477	0.623	-0.217	0.315	0.675	-0.265	0.104	0.633	-0.144	0.021	0.633	NaN	NaN	NaN	-0.272	0.964	0.266	-0.189	0.707	0.239	-0.088	0.573	0.3	-0.108	0.495	0.295	-0.175	0.33	0.243	-0.209	0.135	0.304
1167	5.835	-0.345	1.084	0.471	NaN	NaN	NaN	-0.199	0.973	0.645	-0.2	0.748	0.681	-0.188	0.544	0.612	-0.204	0.477	0.622	-0.217	0.314	0.674	-0.265	0.104	0.633	-0.143	0.021	0.633	NaN	NaN	NaN	-0.271	0.964	0.266	-0.189	0.707	0.238	-0.088	0.572	0.3	-0.107	0.494	0.294	-0.171	0.328	0.242	-0.203	0.132	0.303
1168	5.84	-0.343	1.084	0.47	NaN	NaN	NaN	-0.197	0.972	0.644	-0.198	0.748	0.68	-0.186	0.543	0.611	-0.202	0.477	0.622	-0.216	0.314	0.674	-0.265	0.104	0.633	-0.143	0.021	0.633	NaN	NaN	NaN	-0.27	0.964	0.266	-0.189	0.707	0.238	-0.087	0.572	0.299	-0.107	0.494	0.294	-0.168	0.326	0.242	-0.196	0.13	0.303
1169	5.845	-0.342	1.084	0.47	NaN	NaN	NaN	-0.196	0.972	0.644	-0.196	0.747	0.679	-0.185	0.543	0.61	-0.2	0.477	0.621	-0.216	0.314	0.673	-0.265	0.104	0.632	-0.143	0.021	0.633	NaN	NaN	NaN	-0.268	0.964	0.266	-0.189	0.706	0.238	-0.087	0.571	0.299	-0.106	0.493	0.293	-0.165	0.325	0.241	-0.19	0.129	0.302
1170	5.85	-0.341	1.084	0.469	NaN	NaN	NaN	-0.194	0.972	0.643	-0.194	0.747	0.678	-0.183	0.543	0.609	-0.199	0.476	0.62	-0.214	0.314	0.673	-0.265	0.104	0.632	-0.143	0.021	0.633	NaN	NaN	NaN	-0.267	0.963	0.266	-0.188	0.706	0.237	-0.087	0.571	0.298	-0.105	0.493	0.293	-0.162	0.323	0.241	-0.184	0.127	0.302
1171	5.855	-0.339	1.084	0.469	NaN	NaN	NaN	-0.193	0.972	0.643	-0.193	0.747	0.678	-0.181	0.543	0.609	-0.197	0.476	0.619	-0.213	0.314	0.672	-0.264	0.104	0.632	-0.143	0.021	0.633	NaN	NaN	NaN	-0.266	0.963	0.266	-0.188	0.705	0.237	-0.087	0.57	0.297	-0.105	0.492	0.292	-0.159	0.321	0.241	-0.177	0.125	0.301
1172	5.86	-0.338	1.084	0.468	NaN	NaN	NaN	-0.192	0.972	0.642	-0.191	0.747	0.677	-0.179	0.543	0.608	-0.195	0.476	0.618	-0.212	0.314	0.671	-0.264	0.104	0.632	-0.143	0.021	0.633	NaN	NaN	NaN	-0.264	0.963	0.265	-0.188	0.704	0.236	-0.087	0.569	0.297	-0.104	0.49	0.292	-0.156	0.32	0.24	-0.169	0.122	0.301
1173	5.865	-0.337	1.083	0.468	NaN	NaN	NaN	-0.192	0.972	0.642	-0.189	0.747	0.677	-0.177	0.543	0.607	-0.193	0.476	0.618	-0.211	0.313	0.67	-0.264	0.104	0.631	-0.143	0.021	0.633	NaN	NaN	NaN	-0.262	0.963	0.264	-0.187	0.703	0.236	-0.087	0.568	0.297	-0.104	0.49	0.291	-0.153	0.319	0.24	-0.163	0.119	0.301
1174	5.87	-0.335	1.083	0.467	NaN	NaN	NaN	-0.191	0.972	0.642	-0.187	0.746	0.676	-0.175	0.542	0.606	-0.191	0.476	0.617	-0.209	0.313	0.67	-0.264	0.104	0.631	-0.143	0.021	0.633	NaN	NaN	NaN	-0.261	0.962	0.264	-0.187	0.703	0.235	-0.088	0.568	0.296	-0.103	0.489	0.291	-0.151	0.317	0.24	-0.157	0.118	0.301
1175	5.875	-0.334	1.083	0.466	NaN	NaN	NaN	-0.189	0.972	0.641	-0.185	0.745	0.675	-0.173	0.542	0.604	-0.188	0.475	0.615	-0.207	0.313	0.669	-0.263	0.104	0.631	-0.143	0.021	0.633	NaN	NaN	NaN	-0.259	0.962	0.264	-0.187	0.703	0.235	-0.088	0.567	0.296	-0.103	0.488	0.291	-0.148	0.316	0.239	-0.152	0.117	0.301
1176	5.88	-0.332	1.083	0.465	NaN	NaN	NaN	-0.188	0.971	0.64	-0.183	0.745	0.674	-0.17	0.541	0.603	-0.186	0.475	0.614	-0.206	0.313	0.668	-0.263	0.104	0.631	-0.143	0.02	0.633	NaN	NaN	NaN	-0.257	0.961	0.263	-0.187	0.702	0.235	-0.088	0.566	0.296	-0.102	0.488	0.29	-0.146	0.314	0.239	-0.148	0.116	0.3
1177	5.885	-0.331	1.082	0.464	NaN	NaN	NaN	-0.186	0.97	0.64	-0.182	0.744	0.673	-0.167	0.541	0.602	-0.184	0.474	0.613	-0.204	0.313	0.667	-0.263	0.104	0.631	-0.143	0.02	0.633	NaN	NaN	NaN	-0.256	0.961	0.263	-0.187	0.702	0.234	-0.088	0.565	0.296	-0.102	0.486	0.29	-0.143	0.313	0.239	-0.146	0.116	0.3
1178	5.89	-0.329	1.082	0.463	NaN	NaN	NaN	-0.185	0.97	0.64	-0.18	0.744	0.672	-0.164	0.54	0.601	-0.181	0.474	0.612	-0.203	0.313	0.666	-0.262	0.104	0.631	-0.144	0.02	0.633	NaN	NaN	NaN	-0.254	0.961	0.262	-0.186	0.701	0.234	-0.088	0.564	0.296	-0.101	0.485	0.29	-0.141	0.312	0.239	-0.142	0.115	0.3
1179	5.895	-0.328	1.082	0.462	NaN	NaN	NaN	-0.184	0.97	0.639	-0.177	0.743	0.671	-0.161	0.54	0.6	-0.178	0.473	0.61	-0.201	0.312	0.665	-0.262	0.104	0.63	-0.144	0.02	0.633	NaN	NaN	NaN	-0.251	0.96	0.261	-0.185	0.7	0.234	-0.087	0.563	0.296	-0.101	0.485	0.29	-0.139	0.311	0.239	-0.139	0.114	0.3
1180	5.9	-0.326	1.081	0.461	NaN	NaN	NaN	-0.183	0.97	0.638	-0.175	0.742	0.67	-0.159	0.539	0.598	-0.175	0.472	0.609	-0.199	0.312	0.664	-0.262	0.104	0.63	-0.143	0.02	0.633	NaN	NaN	NaN	-0.249	0.96	0.261	-0.184	0.699	0.234	-0.087	0.562	0.295	-0.1	0.484	0.29	-0.137	0.31	0.239	-0.136	0.113	0.301
1181	5.905	-0.325	1.081	0.46	NaN	NaN	NaN	-0.182	0.969	0.637	-0.173	0.742	0.669	-0.155	0.538	0.597	-0.172	0.472	0.608	-0.196	0.312	0.664	-0.261	0.104	0.63	-0.143	0.021	0.633	NaN	NaN	NaN	-0.247	0.959	0.26	-0.183	0.698	0.233	-0.087	0.561	0.295	-0.099	0.483	0.29	-0.135	0.309	0.239	-0.134	0.112	0.301
1182	5.91	-0.323	1.08	0.459	NaN	NaN	NaN	-0.182	0.969	0.636	-0.171	0.741	0.668	-0.153	0.538	0.596	-0.169	0.471	0.606	-0.194	0.311	0.662	-0.261	0.105	0.63	-0.143	0.021	0.633	NaN	NaN	NaN	-0.246	0.959	0.259	-0.183	0.698	0.233	-0.087	0.56	0.296	-0.099	0.482	0.29	-0.134	0.308	0.239	-0.133	0.111	0.301
1183	5.915	-0.322	1.079	0.457	NaN	NaN	NaN	-0.182	0.969	0.636	-0.169	0.74	0.667	-0.149	0.537	0.594	-0.166	0.47	0.605	-0.192	0.311	0.661	-0.261	0.105	0.629	-0.144	0.02	0.633	NaN	NaN	NaN	-0.244	0.958	0.259	-0.182	0.697	0.233	-0.086	0.559	0.296	-0.098	0.481	0.29	-0.132	0.307	0.239	-0.133	0.11	0.301
1184	5.92	-0.32	1.079	0.456	NaN	NaN	NaN	-0.181	0.969	0.636	-0.167	0.739	0.666	-0.146	0.537	0.593	-0.163	0.47	0.603	-0.19	0.311	0.66	-0.26	0.105	0.629	-0.144	0.02	0.634	NaN	NaN	NaN	-0.242	0.957	0.258	-0.181	0.696	0.233	-0.085	0.558	0.296	-0.097	0.481	0.29	-0.132	0.307	0.239	-0.133	0.11	0.301
1185	5.925	-0.319	1.078	0.455	NaN	NaN	NaN	-0.181	0.968	0.636	-0.165	0.738	0.665	-0.142	0.536	0.591	-0.159	0.468	0.601	-0.187	0.31	0.659	-0.26	0.105	0.628	-0.144	0.02	0.634	NaN	NaN	NaN	-0.24	0.957	0.257	-0.179	0.695	0.233	-0.084	0.558	0.296	-0.096	0.48	0.29	-0.132	0.306	0.239	-0.132	0.109	0.301
1186	5.93	-0.317	1.077	0.453	NaN	NaN	NaN	-0.18	0.967	0.635	-0.162	0.736	0.664	-0.139	0.535	0.59	-0.156	0.468	0.6	-0.185	0.31	0.658	-0.259	0.105	0.628	-0.144	0.02	0.634	NaN	NaN	NaN	-0.237	0.956	0.256	-0.177	0.695	0.232	-0.083	0.557	0.296	-0.095	0.479	0.29	-0.132	0.305	0.239	-0.131	0.108	0.3
1187	5.935	-0.316	1.076	0.452	NaN	NaN	NaN	-0.178	0.966	0.634	-0.16	0.735	0.662	-0.136	0.534	0.588	-0.153	0.467	0.599	-0.183	0.309	0.657	-0.259	0.105	0.628	-0.144	0.021	0.634	NaN	NaN	NaN	-0.235	0.955	0.255	-0.175	0.694	0.232	-0.082	0.556	0.296	-0.094	0.478	0.29	-0.131	0.304	0.24	-0.131	0.107	0.3
1188	5.94	-0.314	1.075	0.451	NaN	NaN	NaN	-0.175	0.964	0.633	-0.158	0.734	0.661	-0.132	0.533	0.586	-0.149	0.466	0.597	-0.181	0.309	0.656	-0.258	0.105	0.627	-0.143	0.021	0.633	NaN	NaN	NaN	-0.233	0.955	0.254	-0.173	0.693	0.231	-0.08	0.555	0.297	-0.093	0.477	0.291	-0.13	0.303	0.24	-0.129	0.107	0.3
1189	5.945	-0.313	1.075	0.449	NaN	NaN	NaN	-0.174	0.963	0.632	-0.156	0.733	0.66	-0.129	0.532	0.585	-0.146	0.465	0.595	-0.178	0.309	0.655	-0.258	0.105	0.627	-0.143	0.021	0.633	NaN	NaN	NaN	-0.231	0.955	0.253	-0.171	0.693	0.231	-0.079	0.555	0.297	-0.092	0.476	0.291	-0.13	0.303	0.24	-0.128	0.106	0.299
1190	5.95	-0.311	1.074	0.448	NaN	NaN	NaN	-0.173	0.963	0.631	-0.154	0.732	0.659	-0.125	0.531	0.583	-0.143	0.464	0.594	-0.176	0.309	0.654	-0.258	0.106	0.626	-0.143	0.021	0.633	NaN	NaN	NaN	-0.228	0.954	0.252	-0.169	0.692	0.23	-0.078	0.554	0.297	-0.092	0.475	0.291	-0.128	0.302	0.239	-0.127	0.106	0.299
1191	5.955	-0.309	1.073	0.446	NaN	NaN	NaN	-0.172	0.962	0.63	-0.152	0.731	0.658	-0.122	0.53	0.582	-0.14	0.463	0.592	-0.175	0.309	0.653	-0.257	0.106	0.626	-0.143	0.021	0.633	NaN	NaN	NaN	-0.225	0.954	0.251	-0.166	0.692	0.229	-0.076	0.553	0.297	-0.091	0.474	0.29	-0.126	0.301	0.239	-0.126	0.106	0.299
1192	5.96	-0.308	1.072	0.444	NaN	NaN	NaN	-0.171	0.96	0.629	-0.15	0.73	0.657	-0.119	0.53	0.581	-0.138	0.462	0.591	-0.173	0.308	0.652	-0.257	0.106	0.626	-0.143	0.021	0.633	NaN	NaN	NaN	-0.222	0.953	0.249	-0.164	0.692	0.228	-0.075	0.552	0.297	-0.09	0.474	0.289	-0.124	0.3	0.239	-0.126	0.106	0.299
1193	5.965	-0.307	1.072	0.443	NaN	NaN	NaN	-0.17	0.959	0.628	-0.148	0.729	0.656	-0.117	0.529	0.579	-0.135	0.461	0.589	-0.172	0.308	0.651	-0.256	0.106	0.625	-0.143	0.021	0.633	NaN	NaN	NaN	-0.22	0.952	0.247	-0.162	0.692	0.227	-0.073	0.552	0.296	-0.089	0.474	0.289	-0.123	0.3	0.238	-0.126	0.106	0.299
1194	5.97	-0.305	1.071	0.441	NaN	NaN	NaN	-0.169	0.958	0.627	-0.146	0.728	0.655	-0.114	0.528	0.578	-0.133	0.461	0.588	-0.171	0.308	0.651	-0.256	0.107	0.625	-0.143	0.021	0.632	NaN	NaN	NaN	NaN	NaN	NaN	-0.159	0.692	0.226	-0.071	0.552	0.296	-0.087	0.474	0.289	-0.121	0.299	0.237	-0.126	0.106	0.299
1195	5.975	-0.303	1.071	0.44	NaN	NaN	NaN	-0.167	0.957	0.626	-0.145	0.728	0.654	-0.113	0.528	0.577	-0.131	0.46	0.587	-0.17	0.308	0.65	-0.256	0.107	0.625	-0.143	0.02	0.632	NaN	NaN	NaN	NaN	NaN	NaN	-0.156	0.693	0.225	-0.069	0.552	0.296	-0.084	0.475	0.288	-0.119	0.299	0.237	-0.126	0.106	0.299
1196	5.98	-0.302	1.07	0.439	NaN	NaN	NaN	-0.166	0.956	0.625	-0.143	0.728	0.653	-0.111	0.527	0.577	-0.13	0.459	0.586	-0.169	0.308	0.65	-0.256	0.107	0.625	-0.143	0.02	0.632	NaN	NaN	NaN	NaN	NaN	NaN	-0.152	0.693	0.224	-0.066	0.552	0.296	-0.082	0.474	0.288	-0.117	0.299	0.237	-0.126	0.106	0.299
1197	5.985	-0.3	1.069	0.437	NaN	NaN	NaN	-0.165	0.955	0.624	-0.142	0.727	0.652	-0.11	0.526	0.576	-0.129	0.459	0.586	-0.168	0.308	0.649	-0.256	0.107	0.625	-0.143	0.021	0.632	NaN	NaN	NaN	NaN	NaN	NaN	-0.149	0.694	0.222	-0.065	0.552	0.295	-0.08	0.475	0.287	-0.116	0.299	0.236	-0.125	0.106	0.299
1198	5.99	-0.298	1.069	0.436	NaN	NaN	NaN	-0.164	0.955	0.623	-0.14	0.727	0.651	-0.109	0.526	0.576	-0.128	0.459	0.586	-0.167	0.308	0.649	-0.255	0.107	0.625	-0.143	0.021	0.632	NaN	NaN	NaN	-0.205	0.953	0.238	-0.146	0.695	0.221	-0.063	0.553	0.295	-0.078	0.475	0.287	-0.115	0.3	0.236	-0.125	0.105	0.299
1199	5.995	-0.296	1.068	0.435	NaN	NaN	NaN	-0.163	0.954	0.622	-0.14	0.727	0.651	-0.109	0.525	0.575	-0.128	0.459	0.586	-0.167	0.307	0.648	-0.255	0.107	0.625	-0.143	0.02	0.632	NaN	NaN	NaN	-0.205	0.953	0.238	-0.143	0.695	0.22	-0.061	0.553	0.294	-0.076	0.474	0.287	-0.114	0.3	0.235	-0.125	0.105	0.299
1200	6	-0.295	1.068	0.434	NaN	NaN	NaN	-0.162	0.954	0.621	-0.14	0.727	0.651	-0.108	0.525	0.575	-0.127	0.459	0.585	-0.167	0.307	0.648	-0.255	0.107	0.624	-0.143	0.02	0.632	NaN	NaN	NaN	NaN	NaN	NaN	-0.14	0.695	0.219	-0.058	0.553	0.294	-0.074	0.474	0.286	-0.112	0.299	0.235	-0.125	0.105	0.298
1201	6.005	-0.294	1.068	0.433	NaN	NaN	NaN	-0.16	0.954	0.619	-0.14	0.727	0.65	-0.108	0.525	0.575	-0.127	0.459	0.585	-0.167	0.307	0.648	-0.255	0.107	0.624	-0.143	0.021	0.632	NaN	NaN	NaN	NaN	NaN	NaN	-0.137	0.696	0.217	-0.055	0.553	0.294	-0.072	0.473	0.286	-0.111	0.299	0.234	-0.125	0.105	0.298
1202	6.01	-0.292	1.067	0.431	NaN	NaN	NaN	-0.159	0.953	0.618	-0.139	0.726	0.649	-0.107	0.525	0.575	-0.127	0.459	0.586	-0.167	0.307	0.647	-0.255	0.107	0.624	-0.143	0.021	0.632	NaN	NaN	NaN	NaN	NaN	NaN	-0.134	0.696	0.216	-0.054	0.553	0.294	-0.071	0.473	0.286	-0.109	0.299	0.234	-0.125	0.105	0.298
1203	6.015	-0.29	1.067	0.43	NaN	NaN	NaN	-0.157	0.953	0.617	-0.139	0.726	0.648	-0.107	0.525	0.574	-0.127	0.459	0.585	-0.167	0.307	0.647	-0.256	0.107	0.624	-0.143	0.021	0.632	NaN	NaN	NaN	-0.188	0.956	0.232	-0.131	0.695	0.215	-0.052	0.553	0.293	-0.068	0.473	0.285	-0.107	0.298	0.233	-0.125	0.105	0.298
1204	6.02	-0.289	1.067	0.429	NaN	NaN	NaN	-0.156	0.953	0.616	-0.139	0.726	0.647	-0.107	0.525	0.574	-0.127	0.459	0.585	-0.167	0.307	0.647	-0.256	0.107	0.624	-0.143	0.021	0.632	NaN	NaN	NaN	-0.189	0.956	0.232	-0.129	0.695	0.214	-0.05	0.553	0.292	-0.067	0.472	0.285	-0.106	0.298	0.233	-0.125	0.105	0.298
1205	6.025	-0.287	1.067	0.428	NaN	NaN	NaN	-0.154	0.953	0.615	-0.139	0.726	0.646	-0.107	0.525	0.573	-0.127	0.459	0.585	-0.167	0.307	0.647	-0.256	0.107	0.624	-0.143	0.021	0.632	NaN	NaN	NaN	-0.191	0.956	0.231	-0.126	0.694	0.213	-0.048	0.552	0.292	-0.066	0.472	0.284	-0.105	0.298	0.233	-0.124	0.104	0.298
1206	6.03	-0.285	1.067	0.427	NaN	NaN	NaN	-0.152	0.953	0.614	-0.138	0.727	0.644	-0.107	0.526	0.573	-0.127	0.46	0.584	-0.167	0.307	0.647	-0.256	0.107	0.624	-0.143	0.021	0.632	NaN	NaN	NaN	-0.187	0.956	0.229	-0.123	0.694	0.212	-0.047	0.552	0.291	-0.065	0.471	0.284	-0.104	0.297	0.232	-0.124	0.104	0.298
1207	6.035	-0.284	1.068	0.425	NaN	NaN	NaN	-0.15	0.954	0.613	-0.138	0.727	0.643	-0.107	0.526	0.572	-0.126	0.46	0.584	-0.167	0.308	0.646	-0.256	0.107	0.624	-0.143	0.021	0.632	NaN	NaN	NaN	-0.183	0.957	0.228	-0.122	0.694	0.212	-0.046	0.551	0.29	-0.064	0.471	0.283	-0.103	0.297	0.232	-0.124	0.104	0.298
1208	6.04	-0.282	1.068	0.424	NaN	NaN	NaN	-0.149	0.954	0.611	-0.139	0.727	0.642	-0.107	0.526	0.572	-0.126	0.46	0.583	-0.167	0.308	0.646	-0.256	0.107	0.624	-0.143	0.021	0.632	NaN	NaN	NaN	NaN	NaN	NaN	-0.12	0.693	0.211	-0.045	0.551	0.29	-0.063	0.471	0.283	-0.103	0.296	0.232	-0.124	0.104	0.298
1209	6.045	-0.28	1.068	0.422	NaN	NaN	NaN	-0.147	0.955	0.61	-0.139	0.727	0.641	-0.107	0.527	0.571	-0.126	0.461	0.582	-0.168	0.309	0.646	-0.256	0.108	0.624	-0.143	0.021	0.632	NaN	NaN	NaN	NaN	NaN	NaN	-0.119	0.693	0.211	-0.045	0.551	0.289	-0.063	0.471	0.282	-0.102	0.296	0.232	-0.124	0.104	0.298
1210	6.05	-0.278	1.068	0.421	NaN	NaN	NaN	-0.145	0.956	0.609	-0.139	0.728	0.64	-0.107	0.527	0.57	-0.126	0.461	0.582	-0.168	0.31	0.645	-0.256	0.108	0.623	-0.143	0.021	0.632	NaN	NaN	NaN	-0.178	0.955	0.228	-0.117	0.693	0.21	-0.044	0.551	0.288	-0.062	0.471	0.282	-0.102	0.296	0.232	-0.124	0.104	0.298
1211	6.055	-0.276	1.069	0.419	NaN	NaN	NaN	-0.144	0.956	0.608	-0.138	0.728	0.639	-0.107	0.527	0.569	-0.126	0.461	0.582	-0.168	0.31	0.645	-0.255	0.109	0.623	-0.143	0.021	0.632	NaN	NaN	NaN	-0.175	0.956	0.226	-0.116	0.693	0.209	-0.044	0.551	0.287	-0.061	0.471	0.282	-0.101	0.296	0.232	-0.123	0.104	0.298
1212	6.06	-0.274	1.069	0.418	NaN	NaN	NaN	-0.142	0.957	0.607	-0.137	0.728	0.638	-0.106	0.527	0.568	-0.126	0.461	0.581	-0.168	0.311	0.644	-0.255	0.109	0.623	-0.143	0.021	0.632	NaN	NaN	NaN	-0.175	0.955	0.226	-0.115	0.693	0.209	-0.043	0.55	0.287	-0.059	0.47	0.281	-0.101	0.296	0.232	-0.123	0.104	0.298
1213	6.065	-0.272	1.069	0.417	NaN	NaN	NaN	-0.14	0.957	0.606	-0.136	0.729	0.636	-0.106	0.527	0.568	-0.126	0.462	0.58	-0.168	0.311	0.644	-0.255	0.109	0.622	-0.143	0.021	0.632	NaN	NaN	NaN	-0.175	0.955	0.225	-0.114	0.693	0.209	-0.041	0.549	0.286	-0.058	0.47	0.281	-0.101	0.296	0.231	-0.123	0.104	0.297
1214	6.07	-0.271	1.07	0.415	NaN	NaN	NaN	-0.139	0.958	0.605	-0.135	0.73	0.635	-0.106	0.528	0.567	-0.126	0.462	0.579	-0.168	0.312	0.644	-0.255	0.11	0.622	-0.143	0.021	0.632	NaN	NaN	NaN	-0.172	0.955	0.224	-0.114	0.692	0.209	-0.041	0.549	0.286	-0.057	0.47	0.28	-0.1	0.296	0.231	-0.123	0.104	0.297
1215	6.075	-0.269	1.07	0.414	NaN	NaN	NaN	-0.137	0.959	0.604	-0.135	0.73	0.634	-0.106	0.528	0.566	-0.126	0.462	0.578	-0.167	0.312	0.644	-0.255	0.11	0.622	-0.143	0.021	0.632	NaN	NaN	NaN	-0.17	0.954	0.223	-0.113	0.691	0.208	-0.04	0.549	0.286	-0.056	0.47	0.28	-0.099	0.296	0.231	-0.123	0.104	0.297
1216	6.08	-0.266	1.071	0.412	NaN	NaN	NaN	-0.136	0.959	0.603	-0.133	0.731	0.633	-0.105	0.528	0.565	-0.125	0.463	0.578	-0.167	0.313	0.643	-0.255	0.111	0.622	-0.143	0.021	0.632	NaN	NaN	NaN	-0.168	0.954	0.222	-0.113	0.691	0.208	-0.039	0.549	0.286	-0.055	0.47	0.28	-0.099	0.296	0.23	-0.123	0.104	0.297
1217	6.085	-0.265	1.071	0.411	NaN	NaN	NaN	-0.135	0.96	0.602	-0.132	0.731	0.633	-0.104	0.529	0.564	-0.125	0.463	0.577	-0.167	0.314	0.642	-0.255	0.111	0.621	-0.143	0.022	0.631	NaN	NaN	NaN	-0.166	0.954	0.221	-0.112	0.69	0.207	-0.037	0.549	0.286	-0.055	0.47	0.279	-0.098	0.296	0.23	-0.123	0.104	0.297
1218	6.09	-0.263	1.071	0.409	NaN	NaN	NaN	-0.134	0.961	0.601	-0.131	0.732	0.632	-0.103	0.53	0.564	-0.125	0.464	0.576	-0.166	0.314	0.642	-0.255	0.111	0.621	-0.143	0.022	0.631	NaN	NaN	NaN	-0.164	0.954	0.219	-0.112	0.69	0.207	-0.036	0.549	0.285	-0.054	0.47	0.279	-0.098	0.296	0.23	-0.123	0.104	0.297
1219	6.095	-0.261	1.072	0.408	NaN	NaN	NaN	-0.133	0.961	0.6	-0.129	0.732	0.631	-0.103	0.53	0.563	-0.124	0.465	0.576	-0.166	0.315	0.641	-0.255	0.112	0.62	-0.143	0.022	0.631	NaN	NaN	NaN	-0.162	0.954	0.218	-0.112	0.69	0.207	-0.035	0.548	0.285	-0.053	0.47	0.279	-0.097	0.296	0.23	-0.123	0.104	0.297
1220	6.1	-0.259	1.072	0.406	NaN	NaN	NaN	-0.131	0.962	0.599	-0.128	0.733	0.63	-0.102	0.53	0.562	-0.124	0.465	0.575	-0.165	0.316	0.64	-0.255	0.112	0.62	-0.143	0.022	0.631	NaN	NaN	NaN	-0.161	0.954	0.217	-0.111	0.69	0.206	-0.034	0.548	0.284	-0.053	0.47	0.278	-0.097	0.296	0.229	-0.123	0.104	0.297
1221	6.105	-0.257	1.073	0.405	NaN	NaN	NaN	-0.131	0.963	0.598	-0.126	0.733	0.629	-0.101	0.531	0.562	-0.123	0.465	0.574	-0.164	0.316	0.639	-0.254	0.113	0.619	-0.143	0.022	0.631	NaN	NaN	NaN	-0.158	0.952	0.216	-0.11	0.69	0.205	-0.033	0.547	0.283	-0.052	0.47	0.277	-0.096	0.295	0.229	-0.123	0.104	0.297
1222	6.11	-0.256	1.073	0.404	NaN	NaN	NaN	-0.13	0.963	0.597	-0.124	0.733	0.629	-0.1	0.531	0.561	-0.121	0.466	0.574	-0.164	0.316	0.639	-0.254	0.113	0.618	-0.143	0.023	0.631	NaN	NaN	NaN	-0.156	0.952	0.215	-0.109	0.69	0.204	-0.032	0.547	0.283	-0.051	0.469	0.276	-0.095	0.294	0.228	-0.123	0.104	0.296
1223	6.115	-0.254	1.074	0.402	NaN	NaN	NaN	-0.129	0.964	0.597	-0.122	0.734	0.628	-0.098	0.531	0.561	-0.119	0.466	0.573	-0.164	0.317	0.639	-0.254	0.114	0.618	-0.144	0.023	0.631	NaN	NaN	NaN	-0.155	0.952	0.214	-0.108	0.69	0.203	-0.031	0.547	0.282	-0.05	0.469	0.276	-0.095	0.294	0.228	-0.123	0.104	0.296
1224	6.12	-0.252	1.074	0.401	NaN	NaN	NaN	-0.128	0.964	0.596	-0.121	0.734	0.628	-0.097	0.531	0.56	-0.118	0.466	0.573	-0.163	0.318	0.638	-0.255	0.115	0.617	-0.144	0.023	0.631	NaN	NaN	NaN	-0.152	0.952	0.213	-0.107	0.69	0.203	-0.031	0.547	0.282	-0.05	0.468	0.275	-0.094	0.294	0.228	-0.123	0.104	0.296
1225	6.125	-0.251	1.074	0.4	NaN	NaN	NaN	-0.127	0.965	0.595	-0.119	0.734	0.627	-0.094	0.532	0.56	-0.117	0.467	0.572	-0.163	0.319	0.637	-0.255	0.116	0.615	-0.144	0.023	0.63	NaN	NaN	NaN	-0.15	0.952	0.212	-0.106	0.69	0.202	-0.03	0.547	0.281	-0.05	0.468	0.275	-0.094	0.294	0.227	-0.122	0.104	0.296
1226	6.13	-0.249	1.075	0.398	NaN	NaN	NaN	-0.127	0.965	0.594	-0.117	0.735	0.627	-0.092	0.532	0.559	-0.115	0.467	0.572	-0.162	0.319	0.636	-0.254	0.117	0.614	-0.145	0.023	0.63	NaN	NaN	NaN	-0.149	0.952	0.211	-0.104	0.69	0.201	-0.029	0.547	0.281	-0.049	0.468	0.275	-0.094	0.294	0.227	-0.122	0.104	0.296
1227	6.135	-0.248	1.075	0.397	NaN	NaN	NaN	-0.126	0.965	0.594	-0.115	0.735	0.626	-0.091	0.533	0.559	-0.113	0.467	0.571	-0.162	0.32	0.636	-0.254	0.118	0.613	-0.145	0.024	0.63	NaN	NaN	NaN	-0.147	0.952	0.21	-0.103	0.691	0.2	-0.029	0.547	0.28	-0.048	0.468	0.274	-0.093	0.293	0.226	-0.122	0.103	0.295
1228	6.14	-0.247	1.076	0.396	NaN	NaN	NaN	-0.126	0.966	0.593	-0.113	0.735	0.626	-0.089	0.533	0.558	-0.111	0.467	0.57	-0.16	0.32	0.635	-0.253	0.118	0.612	-0.146	0.024	0.63	NaN	NaN	NaN	-0.145	0.951	0.21	-0.102	0.691	0.199	-0.028	0.547	0.279	-0.048	0.468	0.273	-0.093	0.293	0.225	-0.122	0.103	0.295
1229	6.145	-0.246	1.076	0.394	NaN	NaN	NaN	-0.125	0.967	0.592	-0.111	0.735	0.625	-0.086	0.533	0.558	-0.109	0.468	0.57	-0.159	0.321	0.634	-0.253	0.119	0.611	-0.146	0.024	0.629	NaN	NaN	NaN	-0.143	0.951	0.209	-0.101	0.691	0.198	-0.028	0.546	0.279	-0.048	0.468	0.273	-0.093	0.293	0.225	-0.122	0.103	0.295
1230	6.15	-0.245	1.076	0.393	NaN	NaN	NaN	-0.125	0.967	0.592	-0.11	0.735	0.625	-0.084	0.533	0.558	-0.107	0.468	0.569	-0.158	0.321	0.634	-0.253	0.12	0.609	-0.147	0.024	0.629	NaN	NaN	NaN	-0.141	0.952	0.208	-0.099	0.691	0.197	-0.028	0.546	0.278	-0.047	0.468	0.272	-0.092	0.293	0.224	-0.122	0.103	0.295
1231	6.155	-0.244	1.076	0.392	NaN	NaN	NaN	-0.125	0.967	0.591	-0.109	0.735	0.624	-0.082	0.533	0.557	-0.105	0.468	0.568	-0.157	0.322	0.633	-0.252	0.121	0.608	-0.147	0.024	0.629	NaN	NaN	NaN	-0.139	0.952	0.207	-0.097	0.691	0.197	-0.028	0.546	0.277	-0.047	0.468	0.271	-0.092	0.293	0.224	-0.122	0.103	0.295
1232	6.16	-0.242	1.077	0.39	NaN	NaN	NaN	-0.124	0.967	0.591	-0.107	0.736	0.624	-0.079	0.534	0.557	-0.103	0.469	0.568	-0.157	0.323	0.633	-0.251	0.122	0.607	-0.147	0.025	0.629	NaN	NaN	NaN	-0.138	0.953	0.206	-0.096	0.692	0.196	-0.027	0.546	0.277	-0.047	0.468	0.271	-0.092	0.293	0.224	-0.122	0.103	0.294
1233	6.165	-0.241	1.077	0.389	NaN	NaN	NaN	-0.124	0.967	0.59	-0.106	0.737	0.623	-0.077	0.534	0.556	-0.1	0.469	0.568	-0.155	0.324	0.632	-0.251	0.124	0.605	-0.147	0.025	0.629	NaN	NaN	NaN	-0.135	0.953	0.206	-0.094	0.692	0.195	-0.027	0.546	0.276	-0.047	0.468	0.27	-0.092	0.293	0.223	-0.122	0.102	0.294
1234	6.17	-0.24	1.077	0.388	NaN	NaN	NaN	-0.124	0.968	0.589	-0.105	0.737	0.623	-0.074	0.535	0.556	-0.098	0.469	0.567	-0.154	0.324	0.63	-0.25	0.125	0.604	-0.146	0.025	0.628	NaN	NaN	NaN	-0.132	0.952	0.205	-0.092	0.691	0.195	-0.026	0.546	0.276	-0.047	0.468	0.27	-0.092	0.293	0.223	-0.122	0.102	0.294
1235	6.175	-0.239	1.077	0.386	NaN	NaN	NaN	-0.124	0.968	0.588	-0.103	0.737	0.623	-0.072	0.535	0.556	-0.096	0.47	0.567	-0.152	0.325	0.63	-0.248	0.125	0.603	-0.146	0.026	0.628	NaN	NaN	NaN	-0.131	0.952	0.205	-0.091	0.691	0.194	-0.025	0.546	0.275	-0.046	0.468	0.27	-0.092	0.292	0.223	-0.122	0.102	0.294
1236	6.18	-0.238	1.078	0.385	NaN	NaN	NaN	-0.124	0.968	0.588	-0.102	0.737	0.622	-0.07	0.535	0.555	-0.094	0.47	0.566	-0.151	0.325	0.629	-0.247	0.126	0.602	-0.146	0.026	0.628	NaN	NaN	NaN	-0.129	0.953	0.204	-0.09	0.691	0.193	-0.025	0.546	0.275	-0.046	0.467	0.269	-0.093	0.292	0.223	-0.122	0.102	0.294
1237	6.185	-0.237	1.078	0.384	NaN	NaN	NaN	-0.124	0.968	0.587	-0.102	0.738	0.622	-0.067	0.536	0.555	-0.091	0.471	0.566	-0.149	0.326	0.629	-0.246	0.127	0.601	-0.144	0.026	0.627	NaN	NaN	NaN	-0.127	0.954	0.203	-0.088	0.692	0.193	-0.024	0.545	0.274	-0.046	0.467	0.269	-0.093	0.292	0.222	-0.122	0.102	0.294
1238	6.19	-0.236	1.078	0.383	NaN	NaN	NaN	-0.124	0.969	0.587	-0.1	0.738	0.621	-0.065	0.537	0.555	-0.089	0.471	0.565	-0.148	0.327	0.628	-0.244	0.128	0.599	-0.143	0.026	0.626	NaN	NaN	NaN	-0.126	0.954	0.202	-0.087	0.692	0.192	-0.024	0.545	0.274	-0.046	0.467	0.268	-0.093	0.292	0.222	-0.122	0.102	0.293
1239	6.195	-0.234	1.078	0.381	NaN	NaN	NaN	-0.124	0.969	0.586	-0.099	0.737	0.62	-0.063	0.537	0.555	-0.087	0.472	0.565	-0.146	0.327	0.627	-0.242	0.128	0.598	-0.14	0.026	0.625	NaN	NaN	NaN	-0.123	0.954	0.202	-0.085	0.692	0.192	-0.024	0.545	0.273	-0.046	0.467	0.268	-0.093	0.292	0.222	-0.122	0.102	0.293
1240	6.2	-0.233	1.078	0.38	NaN	NaN	NaN	-0.124	0.969	0.586	-0.098	0.737	0.62	-0.061	0.538	0.555	-0.085	0.473	0.564	-0.144	0.328	0.626	-0.239	0.128	0.597	-0.137	0.026	0.624	NaN	NaN	NaN	-0.121	0.954	0.201	-0.084	0.692	0.191	-0.024	0.545	0.273	-0.046	0.466	0.267	-0.093	0.292	0.221	-0.122	0.102	0.293
1241	6.205	-0.232	1.078	0.379	NaN	NaN	NaN	-0.124	0.969	0.585	-0.099	0.738	0.619	-0.059	0.538	0.554	-0.083	0.473	0.564	-0.143	0.329	0.626	-0.235	0.128	0.596	-0.133	0.026	0.623	NaN	NaN	NaN	-0.119	0.955	0.2	-0.083	0.693	0.191	-0.024	0.545	0.273	-0.046	0.466	0.267	-0.094	0.291	0.221	-0.122	0.102	0.293
1242	6.21	-0.232	1.078	0.378	NaN	NaN	NaN	-0.124	0.97	0.585	-0.1	0.739	0.619	-0.057	0.539	0.554	-0.08	0.474	0.564	-0.14	0.329	0.625	-0.232	0.128	0.595	-0.129	0.025	0.621	NaN	NaN	NaN	-0.118	0.955	0.2	-0.081	0.693	0.19	-0.023	0.545	0.273	-0.045	0.466	0.267	-0.094	0.291	0.221	-0.122	0.102	0.293
1243	6.215	-0.231	1.079	0.376	NaN	NaN	NaN	-0.124	0.97	0.584	-0.1	0.74	0.618	-0.055	0.539	0.554	-0.078	0.474	0.563	-0.137	0.329	0.624	-0.228	0.128	0.594	-0.125	0.025	0.619	NaN	NaN	NaN	-0.116	0.955	0.2	-0.08	0.693	0.189	-0.023	0.545	0.273	-0.045	0.466	0.266	-0.094	0.291	0.221	-0.122	0.102	0.293
1244	6.22	-0.23	1.079	0.375	NaN	NaN	NaN	-0.124	0.97	0.584	-0.099	0.74	0.617	-0.053	0.54	0.554	-0.076	0.475	0.563	-0.134	0.33	0.624	-0.224	0.128	0.593	-0.12	0.025	0.617	-0.045	1.042	0.235	-0.115	0.955	0.199	-0.079	0.693	0.189	-0.023	0.545	0.272	-0.045	0.466	0.266	-0.094	0.291	0.22	-0.122	0.102	0.293
1245	6.225	-0.229	1.079	0.373	NaN	NaN	NaN	-0.124	0.97	0.583	-0.099	0.74	0.616	-0.051	0.541	0.554	-0.074	0.475	0.563	-0.131	0.33	0.624	-0.219	0.127	0.593	-0.114	0.025	0.615	-0.044	1.042	0.235	-0.114	0.955	0.199	-0.078	0.693	0.189	-0.022	0.545	0.272	-0.045	0.466	0.266	-0.093	0.291	0.22	-0.122	0.102	0.293
1246	6.23	-0.228	1.08	0.372	NaN	NaN	NaN	-0.125	0.971	0.582	-0.098	0.74	0.615	-0.05	0.541	0.553	-0.071	0.476	0.563	-0.128	0.33	0.623	-0.214	0.127	0.592	-0.108	0.025	0.613	-0.043	1.042	0.236	-0.112	0.955	0.199	-0.077	0.693	0.188	-0.022	0.545	0.271	-0.045	0.466	0.266	-0.093	0.291	0.219	-0.122	0.102	0.293
1247	6.235	-0.227	1.08	0.371	NaN	NaN	NaN	-0.125	0.971	0.582	-0.098	0.739	0.615	-0.048	0.542	0.553	-0.069	0.477	0.562	-0.124	0.331	0.623	-0.209	0.126	0.591	-0.102	0.024	0.61	-0.043	1.041	0.236	-0.109	0.955	0.198	-0.076	0.693	0.188	-0.021	0.545	0.271	-0.045	0.466	0.266	-0.093	0.291	0.219	-0.122	0.102	0.293
1248	6.24	-0.226	1.08	0.37	NaN	NaN	NaN	-0.125	0.971	0.581	-0.098	0.739	0.614	-0.046	0.543	0.553	-0.067	0.478	0.562	-0.12	0.331	0.622	-0.203	0.126	0.59	-0.095	0.024	0.608	-0.042	1.041	0.236	-0.107	0.955	0.197	-0.075	0.693	0.188	-0.021	0.545	0.27	-0.045	0.466	0.265	-0.093	0.291	0.219	-0.121	0.102	0.293
1249	6.245	-0.225	1.08	0.369	NaN	NaN	NaN	-0.125	0.972	0.581	-0.098	0.74	0.613	-0.043	0.544	0.553	-0.064	0.479	0.562	-0.116	0.332	0.621	-0.197	0.125	0.59	-0.089	0.024	0.606	-0.039	1.042	0.236	-0.105	0.955	0.197	-0.074	0.693	0.187	-0.02	0.545	0.27	-0.044	0.466	0.265	-0.093	0.291	0.219	-0.121	0.102	0.293
1250	6.25	-0.224	1.08	0.368	NaN	NaN	NaN	-0.125	0.972	0.58	-0.098	0.74	0.612	-0.041	0.544	0.552	-0.06	0.479	0.561	-0.111	0.332	0.621	-0.191	0.125	0.589	-0.081	0.024	0.604	-0.037	1.042	0.235	-0.104	0.955	0.196	-0.073	0.693	0.187	-0.02	0.545	0.27	-0.044	0.466	0.265	-0.093	0.291	0.219	-0.121	0.102	0.293
1251	6.255	-0.223	1.08	0.367	NaN	NaN	NaN	-0.125	0.973	0.58	-0.098	0.741	0.611	-0.039	0.545	0.552	-0.057	0.479	0.56	-0.107	0.332	0.62	-0.185	0.124	0.588	-0.074	0.025	0.601	-0.036	1.042	0.235	-0.102	0.955	0.196	-0.072	0.693	0.187	-0.02	0.545	0.27	-0.044	0.466	0.264	-0.093	0.29	0.219	-0.121	0.102	0.293
1252	6.26	-0.222	1.08	0.366	NaN	NaN	NaN	-0.125	0.973	0.579	-0.099	0.742	0.611	-0.036	0.547	0.551	-0.054	0.48	0.56	-0.102	0.332	0.619	-0.179	0.124	0.587	-0.067	0.025	0.6	-0.035	1.043	0.235	-0.101	0.955	0.196	-0.072	0.693	0.186	-0.02	0.545	0.27	-0.044	0.466	0.264	-0.093	0.29	0.219	-0.121	0.102	0.293
1253	6.265	-0.221	1.081	0.365	NaN	NaN	NaN	-0.125	0.973	0.579	-0.098	0.742	0.61	-0.034	0.548	0.551	-0.051	0.481	0.559	-0.098	0.332	0.619	-0.173	0.123	0.586	-0.06	0.025	0.597	-0.033	1.043	0.234	-0.1	0.955	0.195	-0.071	0.694	0.186	-0.02	0.545	0.27	-0.044	0.466	0.264	-0.093	0.29	0.219	-0.121	0.102	0.293
1254	6.27	-0.22	1.081	0.364	NaN	NaN	NaN	-0.124	0.973	0.578	-0.097	0.742	0.609	-0.031	0.548	0.551	-0.047	0.482	0.559	-0.093	0.332	0.618	-0.166	0.123	0.585	-0.052	0.025	0.596	-0.03	1.043	0.233	-0.098	0.955	0.195	-0.071	0.694	0.185	-0.02	0.545	0.269	-0.044	0.465	0.264	-0.093	0.29	0.219	-0.121	0.102	0.293
1255	6.275	-0.219	1.081	0.363	NaN	NaN	NaN	-0.124	0.974	0.577	-0.095	0.743	0.609	-0.028	0.549	0.55	-0.043	0.483	0.558	-0.088	0.333	0.617	-0.16	0.123	0.584	-0.045	0.026	0.594	-0.029	1.043	0.233	-0.097	0.955	0.195	-0.07	0.694	0.185	-0.019	0.545	0.269	-0.044	0.465	0.264	-0.093	0.29	0.219	-0.121	0.102	0.293
1256	6.28	-0.219	1.081	0.362	NaN	NaN	NaN	-0.124	0.974	0.576	-0.094	0.743	0.608	-0.025	0.55	0.549	-0.039	0.483	0.558	-0.083	0.333	0.617	-0.153	0.122	0.583	-0.038	0.027	0.593	-0.029	1.042	0.233	-0.096	0.955	0.194	-0.069	0.694	0.185	-0.019	0.545	0.268	-0.044	0.465	0.263	-0.093	0.29	0.219	-0.121	0.102	0.293
1257	6.285	-0.218	1.081	0.361	NaN	NaN	NaN	-0.125	0.975	0.576	-0.093	0.743	0.608	-0.022	0.551	0.549	-0.036	0.484	0.557	-0.078	0.333	0.616	-0.147	0.122	0.582	-0.03	0.028	0.592	-0.029	1.042	0.233	-0.095	0.955	0.194	-0.069	0.694	0.184	-0.019	0.545	0.268	-0.044	0.465	0.263	-0.093	0.29	0.219	-0.121	0.102	0.293
1258	6.29	-0.217	1.082	0.36	NaN	NaN	NaN	-0.125	0.975	0.576	-0.091	0.743	0.608	-0.018	0.552	0.548	-0.032	0.485	0.556	-0.074	0.334	0.615	-0.14	0.122	0.581	-0.023	0.029	0.59	-0.028	1.042	0.233	-0.094	0.955	0.194	-0.068	0.694	0.184	-0.019	0.544	0.267	-0.044	0.465	0.263	-0.093	0.29	0.218	-0.121	0.102	0.293
1259	6.295	-0.217	1.082	0.359	NaN	NaN	NaN	-0.126	0.976	0.576	-0.089	0.744	0.607	-0.015	0.553	0.548	-0.028	0.486	0.556	-0.069	0.334	0.614	-0.134	0.122	0.58	-0.016	0.03	0.589	-0.026	1.042	0.232	-0.093	0.954	0.193	-0.068	0.694	0.184	-0.018	0.544	0.267	-0.044	0.465	0.262	-0.093	0.29	0.218	-0.121	0.102	0.293
1260	6.3	-0.216	1.082	0.358	NaN	NaN	NaN	-0.125	0.976	0.575	-0.087	0.744	0.606	-0.012	0.554	0.547	-0.025	0.487	0.555	-0.064	0.335	0.614	-0.128	0.122	0.58	-0.008	0.031	0.589	-0.025	1.042	0.231	-0.092	0.954	0.193	-0.068	0.694	0.183	-0.018	0.544	0.267	-0.044	0.465	0.262	-0.093	0.29	0.218	-0.121	0.102	0.293
1261	6.305	-0.215	1.082	0.358	NaN	NaN	NaN	-0.125	0.977	0.575	-0.085	0.745	0.606	-0.008	0.555	0.546	-0.021	0.487	0.555	-0.059	0.336	0.613	-0.121	0.123	0.579	-0.001	0.033	0.588	-0.024	1.042	0.231	-0.091	0.954	0.193	-0.068	0.694	0.183	-0.018	0.544	0.267	-0.043	0.465	0.262	-0.093	0.29	0.218	-0.121	0.102	0.293
1262	6.31	-0.214	1.082	0.357	NaN	NaN	NaN	-0.124	0.977	0.574	-0.083	0.746	0.606	-0.004	0.556	0.546	-0.017	0.488	0.554	-0.055	0.337	0.612	-0.115	0.123	0.578	0.006	0.034	0.588	-0.024	1.042	0.23	-0.09	0.954	0.192	-0.067	0.694	0.183	-0.017	0.544	0.266	-0.043	0.465	0.262	-0.093	0.29	0.218	-0.121	0.102	0.293
1263	6.315	-0.214	1.083	0.356	NaN	NaN	NaN	-0.124	0.978	0.574	-0.08	0.746	0.606	-0.001	0.557	0.545	-0.013	0.49	0.553	-0.05	0.337	0.612	-0.109	0.123	0.577	0.013	0.035	0.588	-0.024	1.041	0.23	-0.089	0.954	0.192	-0.067	0.694	0.183	-0.017	0.545	0.266	-0.042	0.465	0.262	-0.092	0.29	0.218	-0.121	0.102	0.293
1264	6.32	-0.213	1.082	0.355	NaN	NaN	NaN	-0.123	0.978	0.573	-0.077	0.746	0.606	0.003	0.558	0.545	-0.01	0.491	0.553	-0.046	0.338	0.611	-0.102	0.124	0.576	0.019	0.036	0.587	-0.022	1.042	0.23	-0.089	0.954	0.191	-0.067	0.694	0.183	-0.017	0.545	0.266	-0.042	0.465	0.262	-0.092	0.29	0.218	-0.121	0.102	0.293
1265	6.325	-0.212	1.083	0.355	NaN	NaN	NaN	-0.122	0.978	0.573	-0.074	0.747	0.606	0.006	0.559	0.544	-0.006	0.492	0.552	-0.042	0.339	0.611	-0.096	0.124	0.575	0.026	0.038	0.587	-0.02	1.042	0.229	-0.088	0.954	0.191	-0.066	0.694	0.182	-0.016	0.544	0.266	-0.042	0.465	0.262	-0.092	0.29	0.218	-0.121	0.102	0.293
1266	6.33	-0.212	1.083	0.354	NaN	NaN	NaN	-0.122	0.979	0.572	-0.072	0.748	0.606	0.01	0.56	0.544	-0.002	0.493	0.552	-0.037	0.34	0.61	-0.09	0.125	0.575	0.033	0.04	0.587	-0.019	1.041	0.229	-0.087	0.954	0.191	-0.066	0.694	0.182	-0.016	0.544	0.266	-0.041	0.465	0.262	-0.092	0.29	0.218	-0.121	0.102	0.293
1267	6.335	-0.211	1.083	0.354	NaN	NaN	NaN	-0.12	0.979	0.572	-0.07	0.748	0.605	0.014	0.562	0.543	0.002	0.494	0.551	-0.033	0.341	0.61	-0.085	0.125	0.574	0.04	0.041	0.587	-0.019	1.041	0.229	-0.086	0.953	0.19	-0.065	0.694	0.182	-0.015	0.544	0.266	-0.041	0.465	0.262	-0.092	0.29	0.218	-0.121	0.103	0.293
1268	6.34	-0.21	1.083	0.353	NaN	NaN	NaN	-0.118	0.98	0.571	-0.067	0.749	0.605	0.017	0.563	0.543	0.006	0.495	0.551	-0.029	0.342	0.61	-0.079	0.126	0.574	0.046	0.043	0.587	-0.019	1.04	0.228	-0.085	0.953	0.19	-0.065	0.694	0.181	-0.015	0.544	0.266	-0.041	0.465	0.262	-0.092	0.29	0.218	-0.121	0.103	0.294
1269	6.345	-0.209	1.084	0.353	NaN	NaN	NaN	-0.117	0.98	0.571	-0.064	0.749	0.605	0.021	0.564	0.542	0.009	0.496	0.551	-0.025	0.343	0.609	-0.073	0.126	0.574	0.052	0.044	0.587	-0.019	1.04	0.227	-0.085	0.953	0.19	-0.064	0.694	0.181	-0.015	0.544	0.266	-0.041	0.465	0.261	-0.091	0.29	0.218	-0.121	0.103	0.294
1270	6.35	-0.208	1.084	0.352	NaN	NaN	NaN	-0.118	0.98	0.571	-0.062	0.751	0.605	0.024	0.565	0.542	0.013	0.498	0.55	-0.02	0.344	0.609	-0.068	0.127	0.573	0.058	0.046	0.588	-0.017	1.04	0.226	-0.084	0.953	0.189	-0.064	0.694	0.181	-0.014	0.544	0.265	-0.04	0.465	0.261	-0.091	0.289	0.218	-0.121	0.103	0.294
1271	6.355	-0.208	1.083	0.352	NaN	NaN	NaN	-0.117	0.98	0.571	-0.06	0.751	0.604	0.028	0.566	0.542	0.017	0.499	0.55	-0.016	0.345	0.609	-0.062	0.128	0.573	0.064	0.048	0.588	-0.015	1.04	0.226	-0.084	0.953	0.189	-0.064	0.694	0.181	-0.014	0.544	0.265	-0.04	0.465	0.261	-0.091	0.289	0.218	-0.121	0.103	0.294
1272	6.36	-0.207	1.083	0.352	NaN	NaN	NaN	-0.116	0.981	0.57	-0.056	0.751	0.604	0.031	0.567	0.541	0.021	0.5	0.55	-0.011	0.346	0.608	-0.056	0.129	0.573	0.07	0.049	0.588	-0.015	1.04	0.225	-0.083	0.953	0.188	-0.064	0.694	0.181	-0.013	0.543	0.265	-0.04	0.465	0.261	-0.091	0.289	0.218	-0.121	0.103	0.294
1273	6.365	-0.206	1.083	0.351	NaN	NaN	NaN	-0.114	0.981	0.57	-0.054	0.751	0.603	0.035	0.569	0.541	0.025	0.501	0.55	-0.007	0.347	0.608	-0.051	0.13	0.573	0.075	0.051	0.588	-0.015	1.04	0.225	-0.083	0.953	0.188	-0.063	0.694	0.18	-0.013	0.543	0.264	-0.039	0.465	0.261	-0.091	0.289	0.218	-0.121	0.103	0.294
1274	6.37	-0.205	1.083	0.351	NaN	NaN	NaN	-0.113	0.981	0.569	-0.051	0.751	0.603	0.038	0.57	0.541	0.028	0.502	0.549	-0.002	0.348	0.608	-0.046	0.131	0.573	0.081	0.053	0.588	-0.015	1.04	0.225	-0.082	0.953	0.188	-0.063	0.693	0.18	-0.013	0.543	0.264	-0.039	0.465	0.261	-0.09	0.289	0.218	-0.121	0.103	0.294
1275	6.375	-0.204	1.083	0.35	NaN	NaN	NaN	-0.112	0.981	0.569	-0.049	0.752	0.602	0.041	0.571	0.541	0.032	0.503	0.549	0.002	0.349	0.608	-0.041	0.132	0.573	0.087	0.054	0.588	-0.014	1.04	0.225	-0.082	0.953	0.187	-0.063	0.693	0.18	-0.013	0.543	0.264	-0.039	0.465	0.26	-0.09	0.289	0.218	-0.121	0.103	0.294
1276	6.38	-0.204	1.083	0.35	NaN	NaN	NaN	-0.111	0.981	0.568	-0.046	0.753	0.601	0.045	0.572	0.54	0.036	0.504	0.549	0.007	0.35	0.608	-0.035	0.133	0.573	0.092	0.055	0.589	-0.013	1.04	0.224	-0.081	0.953	0.187	-0.062	0.693	0.18	-0.013	0.544	0.263	-0.038	0.465	0.26	-0.09	0.289	0.218	-0.121	0.103	0.294
1277	6.385	-0.203	1.083	0.35	NaN	NaN	NaN	-0.11	0.982	0.568	-0.044	0.753	0.601	0.048	0.573	0.54	0.04	0.506	0.549	0.011	0.351	0.608	-0.03	0.134	0.573	0.097	0.057	0.589	-0.011	1.041	0.223	-0.08	0.953	0.187	-0.062	0.693	0.18	-0.013	0.544	0.262	-0.038	0.464	0.26	-0.09	0.288	0.218	-0.121	0.103	0.294
1278	6.39	-0.202	1.083	0.35	NaN	NaN	NaN	-0.109	0.982	0.568	-0.041	0.754	0.601	0.052	0.574	0.54	0.043	0.507	0.549	0.015	0.353	0.608	-0.025	0.135	0.574	0.103	0.058	0.589	-0.011	1.041	0.222	-0.079	0.953	0.186	-0.061	0.693	0.179	-0.013	0.543	0.262	-0.037	0.464	0.259	-0.09	0.288	0.218	-0.121	0.103	0.295
1279	6.395	-0.202	1.083	0.349	NaN	NaN	NaN	-0.108	0.982	0.567	-0.039	0.754	0.6	0.055	0.575	0.54	0.048	0.508	0.549	0.019	0.354	0.608	-0.021	0.136	0.574	0.108	0.059	0.59	-0.011	1.04	0.222	-0.079	0.953	0.186	-0.06	0.693	0.179	-0.012	0.543	0.262	-0.037	0.464	0.259	-0.089	0.288	0.218	-0.121	0.103	0.295
1280	6.4	-0.201	1.083	0.349	NaN	NaN	NaN	-0.106	0.982	0.567	-0.037	0.755	0.6	0.058	0.577	0.54	0.051	0.509	0.549	0.024	0.355	0.608	-0.016	0.137	0.574	0.113	0.061	0.59	-0.011	1.04	0.222	-0.078	0.952	0.186	-0.059	0.693	0.178	-0.011	0.543	0.262	-0.037	0.464	0.258	-0.089	0.288	0.217	-0.121	0.103	0.295
1281	6.405	-0.2	1.082	0.348	NaN	NaN	NaN	-0.105	0.983	0.567	-0.035	0.755	0.6	0.062	0.578	0.54	0.055	0.51	0.548	0.028	0.356	0.609	-0.011	0.138	0.575	0.118	0.062	0.59	-0.011	1.04	0.222	-0.078	0.952	0.185	-0.059	0.693	0.178	-0.01	0.543	0.261	-0.036	0.464	0.258	-0.089	0.288	0.217	-0.12	0.103	0.295
1282	6.41	-0.2	1.082	0.348	NaN	NaN	NaN	-0.104	0.983	0.567	-0.033	0.756	0.6	0.065	0.579	0.54	0.058	0.511	0.548	0.033	0.357	0.609	-0.006	0.139	0.576	0.122	0.063	0.591	-0.012	1.039	0.222	-0.077	0.952	0.185	-0.058	0.693	0.178	-0.009	0.543	0.261	-0.036	0.463	0.258	-0.089	0.288	0.217	-0.12	0.103	0.295
1283	6.415	-0.199	1.082	0.348	NaN	NaN	NaN	-0.103	0.983	0.566	-0.03	0.756	0.6	0.068	0.58	0.54	0.062	0.512	0.549	0.036	0.358	0.609	-0.001	0.14	0.577	0.127	0.064	0.591	-0.013	1.038	0.222	-0.077	0.952	0.185	-0.058	0.693	0.177	-0.008	0.542	0.261	-0.035	0.463	0.258	-0.089	0.288	0.217	-0.12	0.103	0.295
1284	6.42	-0.199	1.082	0.348	-0.049	1.076	0.516	-0.102	0.983	0.566	-0.027	0.757	0.6	0.072	0.581	0.539	0.066	0.514	0.549	0.041	0.359	0.61	0.003	0.141	0.578	0.132	0.066	0.592	NaN	NaN	NaN	-0.076	0.952	0.184	-0.057	0.693	0.177	-0.007	0.542	0.261	-0.035	0.463	0.258	-0.088	0.288	0.217	-0.12	0.104	0.295
1285	6.425	-0.198	1.081	0.347	-0.047	1.076	0.515	-0.1	0.983	0.566	-0.025	0.757	0.6	0.075	0.582	0.539	0.069	0.514	0.549	0.045	0.361	0.61	0.007	0.142	0.578	0.137	0.067	0.593	-0.006	1.039	0.219	-0.075	0.952	0.184	-0.057	0.693	0.177	-0.007	0.542	0.26	-0.035	0.463	0.257	-0.088	0.287	0.217	-0.12	0.104	0.295
1286	6.43	-0.198	1.081	0.347	-0.046	1.076	0.515	-0.099	0.983	0.565	-0.024	0.758	0.599	0.078	0.583	0.539	0.073	0.515	0.549	0.048	0.362	0.61	0.011	0.143	0.579	0.141	0.067	0.593	-0.006	1.04	0.218	-0.074	0.951	0.183	-0.056	0.693	0.177	-0.007	0.542	0.26	-0.034	0.463	0.257	-0.088	0.287	0.217	-0.12	0.104	0.295
1287	6.435	-0.197	1.081	0.347	-0.045	1.076	0.514	-0.097	0.983	0.565	-0.021	0.759	0.599	0.081	0.584	0.539	0.076	0.516	0.549	0.052	0.363	0.611	0.016	0.143	0.58	0.145	0.069	0.594	-0.007	1.04	0.218	-0.074	0.951	0.183	-0.055	0.693	0.176	-0.006	0.542	0.259	-0.034	0.463	0.257	-0.088	0.287	0.217	-0.12	0.104	0.295
1288	6.44	-0.197	1.081	0.347	-0.044	1.076	0.514	-0.096	0.983	0.565	-0.019	0.759	0.599	0.084	0.585	0.539	0.079	0.517	0.549	0.056	0.363	0.611	0.02	0.144	0.581	0.149	0.07	0.595	-0.008	1.039	0.218	-0.073	0.951	0.183	-0.055	0.693	0.176	-0.005	0.542	0.259	-0.033	0.463	0.257	-0.088	0.287	0.217	-0.12	0.104	0.295
1289	6.445	-0.196	1.081	0.346	-0.042	1.076	0.513	-0.095	0.983	0.564	-0.017	0.759	0.599	0.087	0.586	0.539	0.082	0.518	0.549	0.06	0.364	0.612	0.024	0.145	0.582	0.154	0.071	0.595	-0.009	1.039	0.218	-0.073	0.951	0.183	-0.054	0.693	0.175	-0.005	0.542	0.258	-0.033	0.463	0.256	-0.088	0.287	0.217	-0.12	0.104	0.295
1290	6.45	-0.194	1.08	0.346	-0.04	1.076	0.512	-0.093	0.983	0.564	-0.015	0.76	0.599	0.09	0.587	0.54	0.085	0.519	0.55	0.063	0.365	0.612	0.027	0.146	0.583	0.158	0.072	0.596	-0.009	1.038	0.218	-0.073	0.951	0.182	-0.054	0.693	0.175	-0.004	0.542	0.257	-0.032	0.463	0.256	-0.087	0.287	0.216	-0.12	0.104	0.295
1291	6.455	-0.194	1.08	0.346	-0.039	1.076	0.512	-0.092	0.983	0.563	-0.013	0.76	0.599	0.093	0.587	0.539	0.088	0.52	0.55	0.067	0.366	0.613	0.031	0.147	0.584	0.162	0.072	0.597	-0.006	1.039	0.216	-0.072	0.951	0.182	-0.053	0.693	0.174	-0.004	0.542	0.257	-0.031	0.462	0.256	-0.087	0.287	0.216	-0.12	0.104	0.295
1292	6.46	-0.193	1.08	0.346	-0.037	1.076	0.511	-0.091	0.983	0.563	-0.011	0.761	0.599	0.096	0.588	0.54	0.091	0.521	0.55	0.07	0.367	0.614	0.035	0.147	0.586	0.166	0.073	0.598	-0.003	1.04	0.215	-0.072	0.951	0.181	-0.053	0.692	0.174	-0.004	0.542	0.257	-0.03	0.462	0.255	-0.087	0.287	0.216	-0.119	0.104	0.295
1293	6.465	-0.191	1.079	0.346	-0.035	1.076	0.51	-0.089	0.983	0.563	-0.009	0.761	0.599	0.098	0.589	0.54	0.094	0.521	0.55	0.073	0.368	0.614	0.039	0.148	0.587	0.169	0.074	0.6	-0.002	1.04	0.214	-0.071	0.951	0.181	-0.052	0.692	0.174	-0.003	0.542	0.257	-0.03	0.462	0.255	-0.087	0.286	0.216	-0.119	0.104	0.295
1294	6.47	-0.19	1.079	0.346	-0.033	1.076	0.51	-0.088	0.983	0.563	-0.006	0.761	0.599	0.101	0.589	0.54	0.097	0.522	0.551	0.076	0.368	0.615	0.042	0.149	0.588	0.172	0.075	0.601	-0.003	1.04	0.214	-0.07	0.951	0.181	-0.051	0.692	0.173	-0.002	0.541	0.256	-0.029	0.462	0.255	-0.086	0.286	0.216	-0.119	0.104	0.295
1295	6.475	-0.19	1.079	0.346	-0.033	1.076	0.509	-0.086	0.983	0.562	-0.004	0.761	0.599	0.103	0.59	0.54	0.1	0.522	0.551	0.079	0.369	0.616	0.046	0.149	0.589	0.176	0.076	0.602	-0.004	1.04	0.214	-0.07	0.951	0.18	-0.05	0.692	0.173	-0.001	0.541	0.255	-0.028	0.462	0.255	-0.086	0.286	0.216	-0.119	0.104	0.295
1296	6.48	-0.19	1.079	0.346	-0.032	1.076	0.509	-0.085	0.984	0.562	-0.003	0.762	0.599	0.106	0.591	0.54	0.102	0.523	0.551	0.082	0.37	0.616	0.049	0.15	0.591	0.18	0.077	0.604	-0.004	1.039	0.214	-0.07	0.951	0.18	-0.049	0.692	0.172	0	0.541	0.255	-0.028	0.462	0.255	-0.086	0.286	0.216	-0.119	0.104	0.295
1297	6.485	-0.189	1.079	0.345	-0.031	1.076	0.509	-0.084	0.984	0.562	-0.001	0.763	0.599	0.108	0.591	0.54	0.104	0.524	0.551	0.085	0.371	0.617	0.052	0.15	0.592	0.184	0.077	0.605	0	1.04	0.212	-0.069	0.951	0.179	-0.049	0.692	0.172	0	0.541	0.254	-0.027	0.462	0.254	-0.085	0.286	0.216	-0.118	0.104	0.295
1298	6.49	-0.189	1.079	0.345	-0.03	1.076	0.508	-0.082	0.984	0.562	0.001	0.763	0.599	0.11	0.592	0.541	0.107	0.524	0.552	0.088	0.371	0.618	0.055	0.151	0.593	0.187	0.078	0.606	0.001	1.041	0.211	-0.068	0.951	0.179	-0.049	0.692	0.172	0	0.541	0.254	-0.027	0.462	0.254	-0.085	0.287	0.216	-0.118	0.104	0.295
1299	6.495	-0.187	1.079	0.345	-0.028	1.076	0.508	-0.08	0.983	0.561	0.003	0.763	0.599	0.112	0.592	0.541	0.109	0.524	0.553	0.091	0.372	0.619	0.058	0.151	0.595	0.19	0.079	0.608	0.001	1.041	0.211	-0.068	0.951	0.178	-0.048	0.692	0.171	0.001	0.541	0.254	-0.026	0.462	0.254	-0.084	0.287	0.216	-0.118	0.104	0.295
1300	6.5	-0.186	1.078	0.345	-0.026	1.076	0.508	-0.078	0.983	0.561	0.005	0.763	0.599	0.114	0.592	0.541	0.111	0.525	0.553	0.093	0.373	0.62	0.062	0.152	0.596	0.193	0.08	0.609	0	1.04	0.21	-0.067	0.951	0.178	-0.048	0.692	0.171	0.002	0.541	0.254	-0.025	0.462	0.253	-0.084	0.287	0.216	-0.118	0.105	0.295
1301	6.505	-0.185	1.078	0.346	-0.025	1.076	0.507	-0.077	0.983	0.56	0.007	0.763	0.599	0.116	0.592	0.542	0.113	0.525	0.553	0.096	0.373	0.62	0.064	0.152	0.598	0.196	0.08	0.611	0.001	1.04	0.21	-0.067	0.95	0.178	-0.048	0.692	0.171	0.002	0.541	0.253	-0.025	0.462	0.253	-0.083	0.287	0.216	-0.118	0.105	0.295
1302	6.51	-0.184	1.078	0.346	-0.024	1.076	0.507	-0.075	0.983	0.56	0.008	0.764	0.599	0.118	0.593	0.542	0.116	0.525	0.554	0.099	0.373	0.621	0.067	0.153	0.599	0.199	0.08	0.612	0.002	1.04	0.209	-0.066	0.95	0.177	-0.047	0.692	0.17	0.003	0.541	0.253	-0.024	0.462	0.253	-0.083	0.287	0.216	-0.118	0.105	0.296
1303	6.515	-0.183	1.078	0.345	-0.023	1.076	0.507	-0.074	0.983	0.56	0.01	0.764	0.599	0.12	0.593	0.542	0.118	0.526	0.554	0.101	0.374	0.622	0.07	0.153	0.6	0.201	0.081	0.614	0.003	1.04	0.209	-0.066	0.95	0.177	-0.046	0.692	0.17	0.004	0.541	0.253	-0.024	0.461	0.253	-0.082	0.287	0.215	-0.118	0.105	0.296
1304	6.52	-0.183	1.078	0.345	-0.023	1.075	0.507	-0.072	0.983	0.56	0.011	0.764	0.599	0.122	0.594	0.543	0.12	0.526	0.555	0.103	0.374	0.623	0.073	0.153	0.602	0.205	0.081	0.615	0.003	1.04	0.208	-0.065	0.95	0.177	-0.045	0.692	0.17	0.005	0.541	0.252	-0.023	0.461	0.253	-0.082	0.287	0.215	-0.118	0.105	0.296
1305	6.525	-0.182	1.078	0.345	-0.022	1.076	0.507	-0.07	0.983	0.559	0.013	0.765	0.6	0.124	0.594	0.543	0.121	0.526	0.555	0.105	0.375	0.624	0.076	0.154	0.603	0.208	0.081	0.616	0.003	1.04	0.208	-0.065	0.95	0.177	-0.045	0.692	0.169	0.005	0.541	0.252	-0.023	0.461	0.253	-0.082	0.287	0.215	-0.118	0.105	0.296
1306	6.53	-0.181	1.078	0.345	-0.02	1.076	0.506	-0.068	0.983	0.559	0.014	0.765	0.6	0.125	0.594	0.544	0.123	0.527	0.556	0.107	0.375	0.624	0.078	0.154	0.604	0.21	0.082	0.618	0.003	1.04	0.207	-0.064	0.95	0.176	-0.045	0.691	0.169	0.006	0.54	0.252	-0.022	0.461	0.252	-0.081	0.287	0.215	-0.118	0.105	0.296
1307	6.535	-0.179	1.077	0.346	-0.017	1.076	0.505	-0.067	0.983	0.559	0.016	0.765	0.6	0.126	0.594	0.544	0.125	0.527	0.556	0.11	0.375	0.625	0.081	0.154	0.606	0.213	0.082	0.62	0.003	1.04	0.207	-0.064	0.95	0.176	-0.045	0.691	0.169	0.006	0.54	0.252	-0.021	0.46	0.252	-0.081	0.286	0.215	-0.117	0.105	0.296
1308	6.54	-0.179	1.077	0.346	-0.016	1.076	0.505	-0.065	0.983	0.558	0.017	0.765	0.6	0.128	0.594	0.545	0.126	0.527	0.557	0.112	0.375	0.626	0.083	0.154	0.607	0.215	0.082	0.621	0.004	1.04	0.207	-0.063	0.95	0.176	-0.044	0.691	0.169	0.007	0.54	0.252	-0.02	0.46	0.252	-0.081	0.286	0.215	-0.117	0.105	0.296
1309	6.545	-0.178	1.077	0.345	-0.015	1.076	0.505	-0.064	0.983	0.558	0.018	0.765	0.6	0.129	0.594	0.545	0.128	0.527	0.557	0.114	0.376	0.627	0.086	0.154	0.608	0.217	0.082	0.622	0.005	1.04	0.206	-0.062	0.95	0.176	-0.044	0.691	0.169	0.008	0.54	0.251	-0.02	0.46	0.252	-0.081	0.286	0.215	-0.117	0.105	0.296
1310	6.55	-0.177	1.076	0.345	-0.014	1.076	0.504	-0.062	0.983	0.558	0.02	0.765	0.6	0.13	0.594	0.545	0.129	0.527	0.558	0.116	0.376	0.628	0.088	0.154	0.61	0.22	0.082	0.624	0.007	1.04	0.206	-0.062	0.95	0.176	-0.043	0.691	0.169	0.009	0.54	0.251	-0.019	0.46	0.252	-0.08	0.286	0.215	-0.117	0.105	0.296
1311	6.555	-0.176	1.076	0.345	-0.014	1.076	0.504	-0.061	0.983	0.558	0.022	0.765	0.6	0.132	0.594	0.546	0.131	0.527	0.559	0.118	0.376	0.629	0.091	0.154	0.611	0.222	0.081	0.625	0.008	1.04	0.205	-0.061	0.95	0.175	-0.043	0.691	0.169	0.009	0.54	0.251	-0.019	0.46	0.252	-0.08	0.286	0.215	-0.117	0.105	0.296
1312	6.56	-0.175	1.076	0.345	-0.013	1.075	0.504	-0.059	0.983	0.558	0.023	0.766	0.6	0.133	0.594	0.546	0.132	0.527	0.559	0.12	0.376	0.629	0.093	0.154	0.612	0.224	0.081	0.626	0.008	1.04	0.205	-0.061	0.95	0.175	-0.042	0.691	0.168	0.01	0.539	0.25	-0.018	0.46	0.252	-0.08	0.286	0.215	-0.117	0.105	0.296
1313	6.565	-0.174	1.076	0.346	-0.013	1.075	0.504	-0.057	0.983	0.557	0.024	0.766	0.6	0.134	0.593	0.547	0.133	0.527	0.56	0.122	0.376	0.63	0.095	0.154	0.614	0.227	0.081	0.628	0.008	1.04	0.205	-0.06	0.95	0.175	-0.041	0.69	0.168	0.01	0.539	0.25	-0.018	0.46	0.251	-0.08	0.286	0.215	-0.117	0.105	0.296
1314	6.57	-0.173	1.075	0.346	-0.011	1.075	0.504	-0.056	0.982	0.557	0.025	0.766	0.601	0.135	0.593	0.547	0.134	0.526	0.561	0.123	0.376	0.631	0.097	0.154	0.615	0.229	0.081	0.629	0.009	1.039	0.205	-0.058	0.95	0.175	-0.041	0.69	0.168	0.011	0.539	0.25	-0.018	0.46	0.251	-0.08	0.286	0.215	-0.117	0.105	0.296
1315	6.575	-0.172	1.075	0.346	-0.009	1.075	0.504	-0.054	0.982	0.557	0.026	0.766	0.601	0.136	0.593	0.547	0.135	0.526	0.561	0.125	0.376	0.632	0.1	0.154	0.616	0.231	0.08	0.63	0.009	1.039	0.205	-0.057	0.949	0.174	-0.04	0.69	0.168	0.011	0.539	0.25	-0.017	0.46	0.251	-0.08	0.286	0.215	-0.117	0.105	0.296
1316	6.58	-0.171	1.075	0.346	-0.007	1.075	0.504	-0.053	0.982	0.557	0.027	0.767	0.601	0.138	0.593	0.548	0.137	0.526	0.561	0.126	0.376	0.633	0.102	0.154	0.617	0.233	0.08	0.631	0.01	1.039	0.204	-0.056	0.949	0.174	-0.039	0.69	0.168	0.012	0.539	0.249	-0.017	0.46	0.251	-0.08	0.286	0.215	-0.117	0.105	0.296
1317	6.585	-0.17	1.075	0.346	-0.006	1.075	0.503	-0.052	0.982	0.557	0.028	0.767	0.601	0.138	0.593	0.548	0.138	0.526	0.562	0.128	0.376	0.634	0.104	0.154	0.618	0.235	0.08	0.632	0.013	1.039	0.203	-0.055	0.949	0.174	-0.039	0.69	0.168	0.012	0.539	0.249	-0.016	0.46	0.251	-0.08	0.286	0.215	-0.117	0.105	0.296
1318	6.59	-0.169	1.075	0.346	-0.005	1.075	0.503	-0.052	0.982	0.557	0.029	0.767	0.601	0.139	0.593	0.549	0.138	0.526	0.562	0.129	0.375	0.634	0.106	0.153	0.619	0.238	0.079	0.633	0.014	1.039	0.203	-0.055	0.949	0.174	-0.038	0.691	0.168	0.013	0.539	0.249	-0.015	0.46	0.25	-0.079	0.286	0.214	-0.117	0.105	0.296
1319	6.595	-0.168	1.074	0.346	-0.004	1.075	0.503	-0.051	0.982	0.557	0.03	0.767	0.601	0.139	0.592	0.549	0.139	0.526	0.563	0.13	0.375	0.635	0.107	0.153	0.62	0.24	0.079	0.634	0.014	1.039	0.203	-0.054	0.948	0.174	-0.037	0.69	0.168	0.014	0.539	0.249	-0.015	0.46	0.25	-0.079	0.286	0.214	-0.117	0.105	0.296
1320	6.6	-0.167	1.074	0.346	-0.003	1.075	0.503	-0.049	0.982	0.557	0.031	0.767	0.602	0.139	0.591	0.55	0.14	0.526	0.564	0.132	0.375	0.636	0.109	0.153	0.621	0.241	0.078	0.634	0.015	1.039	0.203	-0.053	0.948	0.174	-0.036	0.69	0.168	0.015	0.539	0.249	-0.014	0.46	0.25	-0.079	0.286	0.214	-0.117	0.105	0.296
1321	6.605	-0.165	1.073	0.346	-0.002	1.075	0.503	-0.048	0.982	0.557	0.032	0.766	0.602	0.14	0.591	0.55	0.14	0.525	0.564	0.133	0.375	0.637	0.111	0.153	0.622	0.243	0.078	0.635	0.015	1.039	0.203	-0.052	0.949	0.174	-0.036	0.691	0.167	0.016	0.538	0.249	-0.014	0.46	0.25	-0.079	0.286	0.214	-0.117	0.105	0.296
1322	6.61	-0.164	1.073	0.346	NaN	NaN	NaN	-0.046	0.982	0.557	0.033	0.766	0.602	0.141	0.59	0.551	0.141	0.525	0.565	0.134	0.374	0.637	0.112	0.153	0.623	0.245	0.077	0.636	0.016	1.039	0.203	-0.051	0.949	0.174	-0.035	0.69	0.167	0.017	0.538	0.249	-0.013	0.46	0.25	-0.079	0.286	0.214	-0.117	0.105	0.296
1323	6.615	-0.164	1.073	0.346	NaN	NaN	NaN	-0.045	0.981	0.557	0.034	0.765	0.602	0.142	0.59	0.551	0.142	0.524	0.566	0.135	0.374	0.638	0.114	0.152	0.624	0.246	0.076	0.636	0.016	1.039	0.203	-0.05	0.949	0.174	-0.034	0.69	0.167	0.017	0.538	0.249	-0.012	0.459	0.25	-0.078	0.286	0.214	-0.117	0.105	0.296
1324	6.62	-0.163	1.073	0.346	NaN	NaN	NaN	-0.044	0.981	0.557	0.034	0.765	0.602	0.142	0.59	0.551	0.142	0.524	0.566	0.136	0.374	0.639	0.115	0.152	0.625	0.248	0.076	0.637	0.018	1.04	0.203	-0.049	0.949	0.174	-0.033	0.69	0.167	0.018	0.538	0.249	-0.011	0.459	0.25	-0.078	0.286	0.214	-0.117	0.105	0.296
1325	6.625	-0.162	1.073	0.346	0.006	1.074	0.503	-0.044	0.981	0.557	0.035	0.765	0.603	0.143	0.59	0.552	0.143	0.524	0.566	0.137	0.373	0.639	0.117	0.152	0.626	0.25	0.075	0.637	0.021	1.04	0.203	-0.048	0.949	0.174	-0.033	0.69	0.167	0.018	0.538	0.249	-0.011	0.459	0.25	-0.078	0.286	0.214	-0.117	0.105	0.296
1326	6.63	-0.16	1.072	0.346	0.006	1.074	0.503	-0.043	0.981	0.557	0.035	0.765	0.603	0.143	0.589	0.552	0.143	0.523	0.567	0.138	0.373	0.64	0.118	0.151	0.627	0.252	0.074	0.637	0.022	1.04	0.203	-0.047	0.949	0.174	-0.032	0.69	0.167	0.018	0.538	0.249	-0.011	0.459	0.25	-0.077	0.286	0.214	-0.117	0.105	0.296
1327	6.635	-0.159	1.072	0.346	0.007	1.075	0.503	-0.042	0.981	0.557	0.036	0.765	0.604	0.143	0.589	0.553	0.144	0.523	0.567	0.139	0.372	0.64	0.12	0.15	0.628	0.253	0.074	0.638	0.023	1.04	0.203	-0.046	0.948	0.174	-0.03	0.69	0.167	0.019	0.538	0.249	-0.011	0.459	0.25	-0.077	0.286	0.214	-0.117	0.105	0.296
1328	6.64	-0.158	1.072	0.346	0.008	1.075	0.503	-0.041	0.981	0.557	0.036	0.765	0.604	0.143	0.588	0.553	0.144	0.523	0.568	0.14	0.372	0.641	0.121	0.15	0.628	0.254	0.073	0.638	0.024	1.04	0.203	-0.044	0.948	0.174	-0.03	0.69	0.167	0.019	0.538	0.249	-0.011	0.459	0.25	-0.077	0.286	0.214	-0.117	0.105	0.296
1329	6.645	-0.157	1.072	0.346	0.009	1.075	0.504	-0.04	0.98	0.557	0.037	0.765	0.605	0.143	0.588	0.554	0.144	0.522	0.569	0.141	0.372	0.641	0.123	0.15	0.629	0.255	0.072	0.638	0.025	1.04	0.203	-0.043	0.948	0.175	-0.029	0.69	0.167	0.02	0.538	0.249	-0.01	0.459	0.25	-0.076	0.286	0.214	-0.117	0.105	0.296
1330	6.65	-0.157	1.071	0.346	0.009	1.075	0.504	-0.038	0.98	0.557	0.037	0.765	0.605	0.143	0.587	0.555	0.144	0.522	0.57	0.141	0.371	0.642	0.124	0.149	0.629	0.256	0.071	0.639	0.026	1.04	0.203	-0.042	0.948	0.175	-0.029	0.69	0.167	0.021	0.538	0.249	-0.01	0.459	0.25	-0.076	0.286	0.214	-0.117	0.105	0.295
1331	6.655	-0.156	1.071	0.346	0.009	1.074	0.505	-0.037	0.98	0.557	0.037	0.765	0.605	0.144	0.587	0.555	0.145	0.521	0.57	0.141	0.371	0.642	0.125	0.148	0.629	0.258	0.07	0.639	0.026	1.04	0.204	-0.041	0.948	0.175	-0.028	0.69	0.167	0.022	0.537	0.249	-0.01	0.458	0.25	-0.076	0.286	0.214	-0.117	0.105	0.295
1332	6.66	-0.155	1.071	0.346	0.007	1.073	0.506	-0.036	0.979	0.557	0.038	0.764	0.605	0.145	0.587	0.556	0.145	0.521	0.571	0.142	0.37	0.643	0.126	0.147	0.63	0.259	0.07	0.639	0.027	1.04	0.204	-0.039	0.949	0.175	-0.027	0.69	0.167	0.022	0.537	0.25	-0.009	0.458	0.251	-0.075	0.286	0.214	-0.117	0.105	0.295
1333	6.665	-0.154	1.071	0.346	0.008	1.072	0.506	-0.036	0.979	0.557	0.038	0.764	0.606	0.145	0.587	0.556	0.145	0.52	0.571	0.142	0.369	0.644	0.127	0.147	0.63	0.26	0.068	0.639	0.028	1.04	0.204	-0.038	0.949	0.175	-0.025	0.69	0.167	0.023	0.537	0.25	-0.009	0.458	0.251	-0.075	0.286	0.214	-0.117	0.105	0.295
1334	6.67	-0.153	1.071	0.346	0.01	1.072	0.506	-0.035	0.979	0.557	0.039	0.763	0.606	0.145	0.586	0.556	0.146	0.52	0.571	0.142	0.369	0.644	0.128	0.146	0.63	0.261	0.067	0.639	0.029	1.041	0.205	-0.037	0.948	0.175	-0.024	0.69	0.168	0.024	0.537	0.25	-0.008	0.458	0.251	-0.074	0.286	0.214	-0.117	0.105	0.295
1335	6.675	-0.152	1.07	0.346	0.011	1.072	0.506	-0.035	0.979	0.557	0.039	0.763	0.606	0.145	0.585	0.557	0.146	0.519	0.572	0.143	0.368	0.644	0.129	0.146	0.63	0.261	0.067	0.64	0.031	1.041	0.204	-0.036	0.948	0.175	-0.023	0.69	0.167	0.024	0.537	0.25	-0.007	0.458	0.252	-0.074	0.286	0.214	-0.117	0.105	0.295
1336	6.68	-0.151	1.07	0.346	0.011	1.072	0.506	-0.034	0.979	0.557	0.04	0.762	0.606	0.145	0.585	0.557	0.146	0.519	0.572	0.143	0.368	0.645	0.13	0.145	0.63	0.262	0.066	0.639	0.033	1.041	0.204	-0.035	0.948	0.175	-0.022	0.69	0.168	0.025	0.537	0.25	-0.006	0.458	0.252	-0.074	0.286	0.214	-0.117	0.105	0.296
1337	6.685	-0.15	1.07	0.346	0.012	1.072	0.506	-0.034	0.978	0.558	0.04	0.762	0.606	0.144	0.584	0.558	0.146	0.518	0.573	0.143	0.367	0.645	0.131	0.144	0.631	0.263	0.065	0.639	0.035	1.041	0.205	-0.033	0.948	0.175	-0.021	0.69	0.168	0.026	0.537	0.251	-0.006	0.458	0.252	-0.073	0.286	0.214	-0.117	0.105	0.296
1338	6.69	-0.149	1.07	0.346	0.013	1.072	0.506	-0.033	0.978	0.558	0.039	0.762	0.606	0.145	0.584	0.558	0.146	0.517	0.573	0.143	0.367	0.645	0.131	0.144	0.631	0.264	0.064	0.639	0.037	1.041	0.205	-0.031	0.948	0.175	-0.02	0.69	0.168	0.027	0.537	0.251	-0.005	0.458	0.252	-0.073	0.286	0.214	-0.117	0.105	0.296
1339	6.695	-0.148	1.07	0.346	0.015	1.072	0.506	-0.032	0.978	0.558	0.039	0.762	0.607	0.145	0.583	0.559	0.146	0.517	0.573	0.144	0.366	0.646	0.132	0.144	0.631	0.265	0.063	0.639	0.038	1.041	0.205	-0.03	0.948	0.176	-0.019	0.69	0.168	0.027	0.537	0.251	-0.004	0.458	0.253	-0.073	0.286	0.214	-0.117	0.105	0.296
1340	6.7	-0.147	1.07	0.346	0.017	1.073	0.506	-0.031	0.978	0.559	0.039	0.761	0.607	0.145	0.583	0.559	0.147	0.516	0.574	0.144	0.365	0.646	0.132	0.143	0.631	0.266	0.062	0.638	0.039	1.041	0.206	-0.029	0.948	0.176	-0.018	0.69	0.169	0.027	0.537	0.252	-0.004	0.458	0.253	-0.072	0.286	0.215	-0.117	0.105	0.296
1341	6.705	-0.146	1.07	0.346	0.018	1.073	0.506	-0.031	0.977	0.559	0.04	0.761	0.607	0.145	0.582	0.56	0.147	0.516	0.574	0.144	0.365	0.646	0.133	0.142	0.631	0.266	0.061	0.638	0.04	1.04	0.206	-0.028	0.948	0.176	-0.017	0.69	0.169	0.028	0.537	0.252	-0.003	0.458	0.253	-0.072	0.286	0.215	-0.117	0.105	0.296
1342	6.71	-0.145	1.069	0.346	0.018	1.072	0.507	-0.031	0.977	0.559	0.04	0.76	0.607	0.144	0.582	0.56	0.147	0.515	0.574	0.144	0.364	0.646	0.134	0.142	0.63	0.266	0.06	0.638	0.04	1.04	0.207	-0.027	0.948	0.176	-0.015	0.69	0.169	0.029	0.536	0.253	-0.003	0.458	0.253	-0.071	0.286	0.215	-0.117	0.105	0.296
1343	6.715	-0.144	1.069	0.346	0.018	1.071	0.508	-0.03	0.977	0.559	0.04	0.76	0.608	0.144	0.581	0.56	0.147	0.515	0.575	0.145	0.364	0.646	0.135	0.141	0.63	0.267	0.059	0.638	0.04	1.04	0.208	-0.026	0.948	0.176	-0.013	0.69	0.17	0.03	0.536	0.253	-0.002	0.457	0.254	-0.071	0.286	0.215	-0.117	0.106	0.296
1344	6.72	-0.143	1.069	0.347	0.017	1.07	0.509	-0.03	0.976	0.56	0.04	0.759	0.608	0.144	0.581	0.561	0.146	0.514	0.575	0.145	0.363	0.646	0.135	0.14	0.63	0.267	0.058	0.638	0.041	1.039	0.208	-0.024	0.948	0.177	-0.012	0.689	0.17	0.031	0.535	0.254	-0.002	0.457	0.254	-0.071	0.286	0.215	-0.117	0.105	0.296
1345	6.725	-0.142	1.069	0.347	0.018	1.07	0.51	-0.029	0.976	0.56	0.04	0.759	0.609	0.145	0.58	0.561	0.146	0.514	0.575	0.145	0.363	0.646	0.136	0.14	0.63	0.268	0.057	0.638	0.042	1.039	0.209	-0.023	0.948	0.177	-0.011	0.689	0.17	0.031	0.535	0.254	-0.002	0.457	0.254	-0.07	0.286	0.215	-0.117	0.105	0.296
1346	6.73	-0.141	1.068	0.347	0.019	1.071	0.511	-0.028	0.976	0.56	0.04	0.758	0.609	0.145	0.579	0.561	0.146	0.513	0.575	0.145	0.362	0.646	0.136	0.139	0.63	0.268	0.056	0.638	0.043	1.039	0.209	-0.021	0.948	0.177	-0.01	0.69	0.17	0.032	0.535	0.255	-0.001	0.457	0.254	-0.07	0.286	0.215	-0.117	0.105	0.296
1347	6.735	-0.14	1.068	0.347	0.02	1.071	0.511	-0.027	0.976	0.561	0.04	0.758	0.61	0.145	0.579	0.561	0.146	0.513	0.575	0.145	0.361	0.646	0.136	0.138	0.629	0.269	0.055	0.638	0.044	1.039	0.21	-0.02	0.948	0.178	-0.009	0.689	0.171	0.032	0.535	0.255	-0.001	0.457	0.254	-0.07	0.286	0.215	-0.117	0.105	0.296
1348	6.74	-0.139	1.068	0.347	0.021	1.071	0.511	-0.027	0.975	0.561	0.039	0.757	0.61	0.145	0.578	0.561	0.146	0.512	0.575	0.145	0.36	0.646	0.137	0.137	0.629	0.269	0.053	0.638	0.046	1.039	0.21	-0.019	0.948	0.178	-0.008	0.689	0.171	0.033	0.535	0.255	0	0.457	0.254	-0.07	0.286	0.215	-0.117	0.105	0.296
1349	6.745	-0.139	1.068	0.348	0.023	1.072	0.511	-0.026	0.975	0.561	0.039	0.757	0.61	0.145	0.578	0.561	0.146	0.511	0.576	0.145	0.359	0.646	0.137	0.137	0.629	0.269	0.052	0.637	0.047	1.039	0.211	-0.018	0.948	0.179	-0.007	0.689	0.171	0.033	0.535	0.255	0.001	0.457	0.255	-0.069	0.286	0.215	-0.117	0.105	0.296
1350	6.75	-0.137	1.067	0.348	0.025	1.072	0.511	-0.026	0.975	0.561	0.04	0.756	0.61	0.145	0.577	0.562	0.147	0.511	0.576	0.145	0.359	0.646	0.137	0.136	0.628	0.269	0.051	0.637	0.049	1.04	0.212	-0.017	0.948	0.179	-0.005	0.689	0.171	0.034	0.535	0.255	0.001	0.457	0.255	-0.069	0.286	0.215	-0.117	0.105	0.296
1351	6.755	-0.135	1.067	0.348	0.025	1.072	0.512	-0.026	0.974	0.562	0.041	0.755	0.611	0.145	0.576	0.562	0.147	0.51	0.576	0.145	0.358	0.646	0.138	0.135	0.628	0.269	0.05	0.637	0.05	1.04	0.212	-0.015	0.948	0.179	-0.004	0.689	0.172	0.034	0.535	0.255	0.002	0.456	0.255	-0.068	0.286	0.215	-0.117	0.105	0.296
1352	6.76	-0.134	1.067	0.349	0.024	1.071	0.513	-0.026	0.974	0.562	0.041	0.755	0.611	0.145	0.576	0.562	0.147	0.509	0.576	0.145	0.357	0.646	0.138	0.134	0.627	0.269	0.049	0.636	0.051	1.04	0.213	-0.013	0.948	0.18	-0.003	0.689	0.172	0.035	0.535	0.255	0.002	0.456	0.256	-0.068	0.286	0.216	-0.117	0.105	0.296
1353	6.765	-0.134	1.067	0.349	0.025	1.07	0.514	-0.025	0.973	0.563	0.041	0.754	0.611	0.145	0.575	0.562	0.146	0.509	0.576	0.146	0.356	0.646	0.139	0.134	0.627	0.27	0.047	0.635	0.052	1.04	0.214	-0.012	0.947	0.18	-0.003	0.689	0.172	0.036	0.535	0.256	0.003	0.456	0.256	-0.068	0.286	0.216	-0.117	0.105	0.296
1354	6.77	-0.133	1.067	0.349	0.026	1.07	0.514	-0.024	0.973	0.564	0.041	0.754	0.611	0.145	0.575	0.562	0.146	0.508	0.576	0.146	0.355	0.646	0.139	0.133	0.626	0.269	0.046	0.635	0.052	1.039	0.215	-0.011	0.947	0.181	-0.002	0.689	0.173	0.037	0.535	0.256	0.003	0.457	0.257	-0.067	0.286	0.216	-0.117	0.105	0.296
1355	6.775	-0.132	1.066	0.349	0.027	1.07	0.515	-0.023	0.973	0.564	0.041	0.753	0.611	0.145	0.574	0.562	0.146	0.507	0.576	0.145	0.354	0.645	0.138	0.132	0.626	0.269	0.045	0.634	0.053	1.038	0.215	-0.01	0.947	0.181	-0.001	0.689	0.173	0.038	0.535	0.257	0.004	0.457	0.257	-0.067	0.286	0.216	-0.117	0.105	0.296
1356	6.78	-0.131	1.066	0.35	0.027	1.07	0.515	-0.023	0.973	0.564	0.042	0.752	0.612	0.145	0.573	0.562	0.146	0.507	0.576	0.145	0.354	0.645	0.138	0.131	0.625	0.269	0.044	0.634	0.054	1.038	0.216	-0.009	0.947	0.182	0	0.688	0.174	0.039	0.535	0.257	0.004	0.456	0.258	-0.067	0.286	0.217	-0.117	0.105	0.296
1357	6.785	-0.13	1.066	0.35	0.027	1.069	0.516	-0.022	0.972	0.565	0.042	0.751	0.612	0.145	0.572	0.562	0.146	0.506	0.576	0.145	0.353	0.645	0.139	0.13	0.625	0.269	0.042	0.633	0.056	1.038	0.216	-0.008	0.947	0.182	0.001	0.688	0.174	0.039	0.535	0.258	0.005	0.457	0.258	-0.066	0.286	0.217	-0.117	0.105	0.296
1358	6.79	-0.129	1.066	0.35	0.028	1.069	0.517	-0.021	0.972	0.565	0.043	0.75	0.612	0.145	0.571	0.563	0.146	0.505	0.576	0.145	0.352	0.644	0.139	0.129	0.624	0.269	0.041	0.632	0.058	1.038	0.217	-0.006	0.947	0.183	0.002	0.689	0.174	0.039	0.535	0.259	0.005	0.457	0.259	-0.066	0.286	0.217	-0.117	0.105	0.296
1359	6.795	-0.128	1.066	0.351	0.029	1.068	0.517	-0.021	0.971	0.565	0.043	0.75	0.612	0.145	0.571	0.563	0.145	0.504	0.576	0.145	0.351	0.644	0.139	0.128	0.623	0.269	0.04	0.631	0.059	1.039	0.217	-0.005	0.947	0.183	0.003	0.689	0.175	0.04	0.534	0.26	0.005	0.457	0.259	-0.066	0.286	0.217	-0.117	0.105	0.296
1360	6.8	-0.127	1.066	0.351	0.03	1.068	0.518	-0.02	0.971	0.566	0.043	0.749	0.613	0.145	0.57	0.563	0.145	0.503	0.576	0.145	0.35	0.644	0.139	0.127	0.623	0.268	0.038	0.631	0.061	1.039	0.218	-0.004	0.947	0.183	0.004	0.689	0.175	0.04	0.534	0.26	0.006	0.456	0.259	-0.065	0.286	0.218	-0.117	0.106	0.296
1361	6.805	-0.126	1.065	0.352	0.031	1.068	0.518	-0.019	0.97	0.567	0.043	0.749	0.613	0.144	0.569	0.563	0.145	0.503	0.576	0.145	0.349	0.644	0.138	0.126	0.622	0.268	0.037	0.63	0.062	1.039	0.219	-0.002	0.947	0.184	0.005	0.689	0.175	0.041	0.534	0.261	0.006	0.456	0.259	-0.065	0.286	0.218	-0.117	0.105	0.296
1362	6.81	-0.126	1.065	0.352	0.033	1.068	0.519	-0.019	0.97	0.567	0.043	0.748	0.613	0.144	0.568	0.563	0.145	0.502	0.576	0.144	0.348	0.644	0.138	0.125	0.622	0.268	0.035	0.629	0.063	1.039	0.219	-0.001	0.947	0.184	0.006	0.689	0.176	0.041	0.534	0.261	0.006	0.456	0.26	-0.065	0.286	0.218	-0.117	0.105	0.296
1363	6.815	-0.125	1.065	0.353	0.033	1.068	0.519	-0.018	0.969	0.567	0.043	0.747	0.613	0.144	0.567	0.563	0.144	0.501	0.576	0.144	0.347	0.643	0.138	0.124	0.621	0.268	0.034	0.628	0.065	1.039	0.22	0	0.947	0.185	0.006	0.689	0.176	0.041	0.534	0.261	0.007	0.456	0.26	-0.065	0.286	0.218	-0.117	0.105	0.296
1364	6.82	-0.124	1.065	0.354	0.033	1.067	0.52	-0.017	0.969	0.568	0.043	0.746	0.614	0.144	0.566	0.563	0.144	0.5	0.576	0.144	0.346	0.643	0.138	0.123	0.621	0.268	0.033	0.627	0.066	1.039	0.22	0.001	0.947	0.186	0.007	0.689	0.177	0.041	0.534	0.261	0.007	0.456	0.26	-0.065	0.286	0.218	-0.117	0.105	0.296
1365	6.825	-0.123	1.064	0.354	0.035	1.067	0.521	-0.015	0.969	0.568	0.043	0.746	0.615	0.143	0.565	0.563	0.144	0.499	0.576	0.143	0.345	0.643	0.138	0.122	0.62	0.267	0.032	0.626	0.066	1.039	0.221	0.002	0.947	0.186	0.008	0.689	0.177	0.041	0.534	0.261	0.007	0.456	0.261	-0.065	0.286	0.218	-0.117	0.105	0.296
1366	6.83	-0.122	1.064	0.355	0.036	1.066	0.522	-0.014	0.969	0.569	0.043	0.745	0.615	0.142	0.564	0.563	0.144	0.498	0.576	0.143	0.344	0.642	0.138	0.121	0.619	0.267	0.03	0.625	0.065	1.038	0.222	0.003	0.947	0.187	0.008	0.689	0.177	0.041	0.534	0.262	0.007	0.456	0.261	-0.065	0.286	0.218	-0.117	0.105	0.296
1367	6.835	-0.12	1.064	0.356	0.037	1.066	0.523	-0.014	0.968	0.57	0.044	0.744	0.615	0.142	0.563	0.563	0.144	0.497	0.577	0.143	0.342	0.642	0.137	0.12	0.618	0.266	0.028	0.624	0.066	1.037	0.223	0.004	0.947	0.187	0.009	0.689	0.178	0.042	0.534	0.262	0.008	0.456	0.262	-0.065	0.286	0.218	-0.117	0.105	0.296
1368	6.84	-0.119	1.063	0.356	0.039	1.066	0.523	-0.013	0.967	0.57	0.044	0.743	0.616	0.142	0.562	0.563	0.143	0.496	0.577	0.142	0.341	0.642	0.137	0.119	0.618	0.266	0.026	0.623	0.068	1.038	0.224	0.005	0.947	0.188	0.01	0.689	0.178	0.042	0.534	0.262	0.007	0.456	0.262	-0.065	0.286	0.218	-0.117	0.105	0.296
1369	6.845	-0.118	1.064	0.357	0.041	1.066	0.524	-0.011	0.967	0.571	0.045	0.742	0.616	0.142	0.561	0.563	0.142	0.495	0.576	0.141	0.34	0.641	0.136	0.118	0.617	0.266	0.024	0.622	0.069	1.038	0.225	0.006	0.947	0.189	0.01	0.689	0.179	0.042	0.534	0.263	0.007	0.456	0.262	-0.065	0.286	0.218	-0.117	0.105	0.296
1370	6.85	-0.117	1.063	0.358	0.041	1.066	0.524	-0.01	0.966	0.571	0.045	0.742	0.616	0.142	0.56	0.563	0.142	0.494	0.576	0.141	0.339	0.641	0.136	0.116	0.616	0.265	0.023	0.621	0.071	1.038	0.225	0.007	0.947	0.189	0.011	0.689	0.179	0.043	0.533	0.263	0.007	0.456	0.262	-0.066	0.286	0.218	-0.117	0.105	0.296
1371	6.855	-0.116	1.063	0.358	0.041	1.065	0.526	-0.009	0.966	0.572	0.045	0.741	0.617	0.142	0.559	0.564	0.141	0.492	0.576	0.14	0.338	0.641	0.136	0.115	0.615	0.264	0.023	0.619	0.072	1.038	0.226	0.008	0.947	0.19	0.012	0.689	0.179	0.043	0.533	0.264	0.007	0.456	0.262	-0.066	0.287	0.218	-0.117	0.105	0.295
1372	6.86	-0.115	1.063	0.359	0.043	1.064	0.527	-0.008	0.965	0.572	0.046	0.74	0.617	0.141	0.558	0.564	0.141	0.491	0.576	0.14	0.337	0.64	0.136	0.115	0.614	0.264	0.022	0.618	0.073	1.038	0.226	0.009	0.947	0.191	0.012	0.689	0.18	0.043	0.533	0.264	0.007	0.456	0.262	-0.066	0.287	0.218	-0.117	0.105	0.295
1373	6.865	-0.114	1.063	0.36	0.044	1.064	0.527	-0.007	0.965	0.573	0.046	0.739	0.617	0.14	0.556	0.564	0.14	0.49	0.576	0.139	0.335	0.64	0.135	0.114	0.614	0.264	0.021	0.617	0.075	1.038	0.227	0.011	0.947	0.191	0.013	0.689	0.18	0.043	0.532	0.264	0.007	0.456	0.262	-0.067	0.287	0.218	-0.117	0.105	0.295
1374	6.87	-0.113	1.062	0.361	0.045	1.064	0.528	-0.005	0.964	0.574	0.046	0.738	0.618	0.14	0.555	0.564	0.14	0.489	0.576	0.139	0.334	0.64	0.135	0.114	0.613	0.264	0.021	0.616	0.076	1.038	0.228	0.012	0.947	0.192	0.013	0.689	0.18	0.043	0.532	0.264	0.007	0.456	0.262	-0.067	0.287	0.219	-0.117	0.105	0.295
1375	6.875	-0.112	1.062	0.362	0.047	1.064	0.528	-0.005	0.964	0.575	0.046	0.737	0.618	0.14	0.554	0.563	0.139	0.488	0.576	0.138	0.333	0.639	0.135	0.113	0.612	0.264	0.021	0.615	0.077	1.038	0.229	0.013	0.947	0.193	0.013	0.689	0.181	0.043	0.532	0.264	0.007	0.456	0.262	-0.067	0.287	0.219	-0.117	0.105	0.295
1376	6.88	-0.11	1.062	0.363	0.047	1.063	0.529	-0.004	0.963	0.575	0.047	0.737	0.618	0.139	0.553	0.564	0.139	0.487	0.576	0.138	0.332	0.638	0.135	0.112	0.611	0.264	0.021	0.614	0.078	1.038	0.23	0.014	0.947	0.193	0.013	0.689	0.181	0.044	0.532	0.265	0.007	0.456	0.263	-0.067	0.287	0.219	-0.117	0.105	0.295
1377	6.885	-0.109	1.062	0.364	0.048	1.062	0.53	-0.002	0.963	0.576	0.047	0.736	0.619	0.139	0.552	0.564	0.138	0.486	0.575	0.138	0.331	0.638	0.135	0.111	0.61	0.264	0.021	0.613	0.078	1.038	0.23	0.014	0.947	0.194	0.014	0.689	0.181	0.044	0.532	0.265	0.007	0.455	0.263	-0.067	0.287	0.219	-0.117	0.105	0.295
1378	6.89	-0.108	1.062	0.364	0.049	1.061	0.531	-0.001	0.962	0.576	0.048	0.735	0.619	0.138	0.551	0.564	0.138	0.485	0.575	0.137	0.33	0.637	0.135	0.11	0.609	0.264	0.022	0.613	0.079	1.037	0.231	0.015	0.947	0.195	0.015	0.689	0.182	0.044	0.532	0.265	0.007	0.455	0.263	-0.067	0.287	0.219	-0.117	0.105	0.295
1379	6.895	-0.107	1.061	0.366	0.051	1.061	0.532	0	0.962	0.577	0.048	0.734	0.62	0.138	0.55	0.563	0.138	0.484	0.575	0.137	0.329	0.637	0.136	0.11	0.609	0.264	0.022	0.613	0.08	1.037	0.231	0.016	0.947	0.195	0.015	0.689	0.182	0.044	0.532	0.266	0.007	0.455	0.263	-0.067	0.287	0.219	-0.117	0.105	0.295
1380	6.9	-0.105	1.061	0.366	0.052	1.061	0.532	0.002	0.961	0.578	0.048	0.734	0.62	0.138	0.549	0.563	0.138	0.483	0.575	0.138	0.328	0.636	0.136	0.11	0.609	0.264	0.022	0.613	0.082	1.037	0.232	0.017	0.947	0.196	0.016	0.689	0.183	0.045	0.532	0.266	0.008	0.455	0.264	-0.067	0.287	0.22	-0.117	0.105	0.295
1381	6.905	-0.104	1.061	0.367	0.054	1.062	0.533	0.003	0.961	0.579	0.048	0.733	0.621	0.138	0.549	0.563	0.138	0.483	0.575	0.138	0.327	0.636	0.137	0.11	0.609	0.264	0.021	0.613	0.083	1.037	0.233	0.019	0.947	0.197	0.016	0.689	0.183	0.045	0.532	0.266	0.008	0.455	0.264	-0.067	0.287	0.22	-0.117	0.105	0.295
1382	6.91	-0.103	1.061	0.368	0.055	1.062	0.533	0.004	0.961	0.58	0.048	0.732	0.621	0.138	0.549	0.564	0.138	0.482	0.575	0.138	0.327	0.636	0.137	0.11	0.609	0.264	0.021	0.614	0.085	1.037	0.234	0.02	0.947	0.198	0.017	0.689	0.184	0.046	0.532	0.267	0.008	0.455	0.265	-0.066	0.287	0.22	-0.117	0.105	0.296
1383	6.915	-0.102	1.061	0.369	0.056	1.061	0.535	0.006	0.96	0.58	0.049	0.732	0.621	0.138	0.549	0.564	0.139	0.482	0.575	0.138	0.328	0.636	0.137	0.11	0.609	0.264	0.021	0.614	0.086	1.037	0.234	0.021	0.947	0.198	0.018	0.69	0.184	0.046	0.532	0.267	0.009	0.455	0.265	-0.066	0.287	0.221	-0.117	0.105	0.296
1384	6.92	-0.101	1.062	0.37	0.056	1.06	0.536	0.007	0.96	0.581	0.05	0.731	0.622	0.14	0.549	0.564	0.14	0.483	0.575	0.138	0.328	0.636	0.137	0.11	0.609	0.264	0.021	0.614	0.087	1.037	0.235	0.022	0.947	0.199	0.018	0.69	0.185	0.046	0.532	0.268	0.009	0.455	0.266	-0.066	0.287	0.221	-0.117	0.105	0.296
1385	6.925	-0.1	1.061	0.371	0.058	1.06	0.537	0.008	0.96	0.582	0.051	0.731	0.622	0.141	0.549	0.564	0.142	0.483	0.575	0.138	0.328	0.636	0.137	0.11	0.609	0.264	0.021	0.613	0.088	1.037	0.235	0.022	0.947	0.2	0.019	0.69	0.185	0.046	0.532	0.269	0.009	0.455	0.267	-0.065	0.287	0.222	-0.117	0.105	0.296
1386	6.93	-0.099	1.061	0.372	0.06	1.06	0.537	0.01	0.96	0.583	0.052	0.731	0.622	0.143	0.55	0.564	0.143	0.484	0.575	0.139	0.329	0.637	0.137	0.11	0.609	0.264	0.021	0.613	0.089	1.037	0.236	0.023	0.947	0.201	0.02	0.69	0.186	0.047	0.532	0.269	0.01	0.455	0.267	-0.065	0.288	0.222	-0.117	0.105	0.296
1387	6.935	-0.097	1.061	0.373	0.061	1.06	0.538	0.01	0.96	0.583	0.053	0.731	0.622	0.145	0.55	0.564	0.144	0.485	0.575	0.141	0.329	0.637	0.137	0.11	0.609	0.264	0.021	0.613	0.09	1.037	0.237	0.024	0.947	0.201	0.02	0.69	0.187	0.048	0.532	0.27	0.01	0.455	0.267	-0.065	0.288	0.222	-0.117	0.105	0.296
1388	6.94	-0.096	1.061	0.373	0.062	1.06	0.538	0.011	0.96	0.584	0.055	0.731	0.623	0.148	0.551	0.564	0.146	0.485	0.576	0.142	0.33	0.637	0.137	0.11	0.609	0.264	0.021	0.613	0.09	1.037	0.238	0.025	0.947	0.202	0.021	0.69	0.187	0.049	0.532	0.271	0.01	0.455	0.268	-0.065	0.288	0.222	-0.117	0.105	0.296
1389	6.945	-0.096	1.062	0.374	0.063	1.06	0.538	0.012	0.96	0.585	0.057	0.731	0.623	0.15	0.552	0.564	0.148	0.486	0.576	0.144	0.33	0.637	0.137	0.11	0.609	0.264	0.021	0.613	0.091	1.037	0.239	0.026	0.947	0.203	0.022	0.69	0.188	0.049	0.531	0.271	0.01	0.455	0.268	-0.065	0.288	0.223	-0.117	0.105	0.296
1390	6.95	-0.094	1.062	0.375	0.065	1.061	0.539	0.013	0.961	0.586	0.058	0.731	0.623	0.152	0.552	0.564	0.15	0.486	0.576	0.145	0.33	0.638	0.137	0.11	0.609	0.264	0.021	0.614	0.092	1.036	0.24	0.027	0.947	0.203	0.022	0.69	0.188	0.049	0.531	0.272	0.011	0.455	0.269	-0.065	0.288	0.223	-0.117	0.105	0.297
1391	6.955	-0.094	1.062	0.376	0.066	1.061	0.54	0.013	0.961	0.586	0.06	0.731	0.623	0.154	0.552	0.565	0.151	0.486	0.577	0.147	0.33	0.638	0.137	0.11	0.609	0.264	0.021	0.614	0.093	1.036	0.24	0.028	0.947	0.204	0.023	0.69	0.189	0.049	0.531	0.272	0.011	0.455	0.27	-0.064	0.288	0.223	-0.117	0.105	0.297
1392	6.96	-0.093	1.062	0.376	0.067	1.062	0.541	0.015	0.962	0.587	0.063	0.731	0.623	0.156	0.553	0.565	0.153	0.486	0.577	0.148	0.33	0.639	0.138	0.111	0.609	0.264	0.021	0.614	0.094	1.036	0.241	0.029	0.947	0.205	0.024	0.69	0.19	0.049	0.531	0.273	0.011	0.455	0.27	-0.064	0.288	0.223	-0.117	0.105	0.297
1393	6.965	-0.091	1.063	0.377	0.068	1.062	0.541	0.015	0.962	0.588	0.064	0.732	0.624	0.158	0.553	0.565	0.155	0.486	0.578	0.15	0.33	0.639	0.138	0.111	0.609	0.264	0.021	0.614	0.095	1.036	0.241	0.03	0.947	0.206	0.025	0.69	0.19	0.049	0.531	0.273	0.011	0.455	0.27	-0.064	0.288	0.223	-0.117	0.105	0.297
1394	6.97	-0.09	1.063	0.378	0.07	1.062	0.542	0.016	0.962	0.588	0.067	0.732	0.625	0.16	0.553	0.566	0.157	0.486	0.578	0.152	0.33	0.64	0.138	0.11	0.61	0.264	0.021	0.614	0.096	1.036	0.242	0.031	0.947	0.206	0.025	0.69	0.191	0.049	0.531	0.274	0.011	0.456	0.271	-0.064	0.288	0.224	-0.117	0.105	0.297
[truncated: 1,488 more rows]
[truncated: 3 more columns]
