# Supplementary material for: Associations between lower-limb muscle activation and knee flexion in post-stroke individuals: A study on the stance-to-swing phases of gait
Source: PLoS One. 2017 Sep 8;12(9):e0183865. doi: 10.1371/journal.pone.0183865 (PMC5590852; doi:10.1371/journal.pone.0183865)
Supplement: S1 Dataset — (ZIP) [file pone.0183865.s001.zip › S1_Dataset/Patient group/5/5/emg.csv]

Frame	Time	EMG Signal 1	EMG Signal 2	EMG Signal 3	EMG Signal 4	EMG Signal 5	EMG Signal 6	EMG Signal 7	EMG Signal 8
0	0	68.993	51.001	46.176	40.682	38.368	49.116	33.577	31.914
1	0.001	61.336	49.489	34.503	49.799	34.383	44.897	35.614	36.938
2	0.002	48.071	46.627	27.277	32.003	32.143	45.514	43.97	54.169
3	0.003	47.008	43.783	17.365	57.764	32.619	37.216	45.36	70.051
4	0.004	45.758	38.64	19.643	37.097	30.581	36.284	29.566	47.026
5	0.005	44.526	41.246	21.353	45.255	29.715	32.275	25.382	30.988
6	0.006	45.242	38.443	20.564	34.081	24.795	25.778	26.066	41.869
7	0.007	38.048	35.655	23.854	29.534	21.05	28.788	18.077	33.02
8	0.008	31.465	29.993	36.634	20.168	24.475	21.761	18.437	29.045
9	0.009	33.229	26.481	58.144	16.056	21.139	23.668	11.646	21.451
10	0.01	32.893	30.932	28.017	24.919	20.342	20.172	33.903	21.453
11	0.011	28.715	31.73	7.392	25.111	20.34	21.527	63.35	21.308
12	0.012	25.934	35.649	22.595	-2.932	16.68	20.374	49.444	29.667
13	0.013	21.249	32.821	30.066	-8.297	18.261	14.404	97.107	8.393
14	0.014	23.572	31.382	8.487	-6.669	15.032	16.971	62.168	-7.402
15	0.015	26.905	26.114	14.247	7.381	12.601	23.446	18.159	-16.591
16	0.016	22.936	22.44	47.532	-2.542	10.59	13.699	-21.947	-39.275
17	0.017	21.529	12.613	50.858	-1.584	4.928	7.077	-48.456	1.734
18	0.018	16.691	4.774	26.356	3.857	7.036	12.488	-63.322	55.169
19	0.019	16.161	2.014	12.348	4.511	4.146	5.167	-35.559	61.039
20	0.02	12.006	-0.693	-0.455	28.242	6.522	14.54	-10.433	66.197
21	0.021	13.128	5.55	1.312	3.037	2.154	0.355	19.401	34.395
22	0.022	12.566	15.72	-3.271	10.987	4.012	0.903	38.983	5.357
23	0.023	5.089	6.208	3.615	18.028	2.614	4.394	19.097	9.073
24	0.024	4.248	6.043	4.74	19.299	7.448	24.949	7.901	3.336
25	0.025	12.179	5.742	15.012	25.073	5.741	14.579	9.852	6.161
26	0.026	7.02	0.852	-1.182	9.012	0.001	-0.576	11.452	8.676
27	0.027	2.115	0.474	-8.227	17.595	6.491	0.945	7.913	10.868
28	0.028	-2.342	2.092	-14.634	32.421	0.826	-2.31	0.021	0.558
29	0.029	-2.674	0.089	-11.122	37.812	2.556	3.188	-20.037	-8.743
30	0.03	2.09	2.988	-7.959	34.931	-5.55	0.414	-8.125	-12.219
31	0.031	-1.4	6.719	-10.148	11.21	-3.361	1.352	26.092	3.12
32	0.032	-4.437	6.247	6.874	-11.507	-4.812	-4.054	10.249	-4.123
33	0.033	-6.052	3.512	13.497	-3.981	-3.13	-14.834	-13.281	-2.983
34	0.034	-6.445	-5.365	1.004	-17.514	-3.154	-6.595	-9.864	-5.472
35	0.035	-8.712	-2.76	-6.222	-15.904	-7.012	-6.056	-6.788	-1.52
36	0.036	-11.881	-13.245	-1.216	-10.176	-4.635	-9.724	-10.653	-9.319
37	0.037	-7.827	-22.907	3.271	-8.86	-4.736	-7.364	-14.291	-18.818
38	0.038	-6.62	-12.769	7.231	6.452	-6.543	-7.091	-6.523	-3.703
39	0.039	-4.386	-9.15	7.949	-17.464	-8.117	-6.775	-4.527	-2.079
40	0.04	-11.964	-10.895	-6.945	-2.227	-6.567	-9.124	-7.294	-0.596
41	0.041	-9.616	-14.912	-5.539	-5.341	-5.755	-7.573	-1.322	-23.84
42	0.042	-7.605	-12.301	-11.254	-8.222	-3.941	-5.019	-15.231	-21.102
43	0.043	-8.836	-13.701	-19.662	-29.627	-4.028	-4.945	-24.229	-18.716
44	0.044	-17.179	-9.825	-30.165	-38.225	-4.475	-10.633	-0.672	-21.508
45	0.045	-16.581	-10.94	-21.642	-30.925	-4.501	-6.025	-31.871	-5.49
46	0.046	-10.145	-4.651	-13.65	-0.741	-8.18	-10.868	-61.127	-7.833
47	0.047	-16.432	-5.668	-14.891	-21.611	-5.058	-11.63	-42.536	-9.951
48	0.048	-20.741	-3.555	-10.297	-18.075	-11.788	-15.266	8.844	-15.338
49	0.049	-17.454	-10.306	-4.502	-14.878	-9.007	-12.103	30.843	-20.094
50	0.05	-19.535	-7.93	-16.877	6.92	-8.332	-14.329	-16.062	-15.919
51	0.051	-18.96	-10.265	-11.736	15.259	-9.123	-8.339	38.923	-22.27
52	0.052	-18.578	-19.764	-26.145	2.509	-11.073	4.784	31.515	-18.73
53	0.053	-14.144	-28.67	-16.566	-9.1	-6.446	-1.072	-1.995	-2.599
54	0.054	-17.068	-22.667	-18.386	5.844	-9.367	-9.83	3.975	-9.515
55	0.055	-12.256	-15.313	-20.003	-3.837	-8.998	-20.904	-12.556	-11.667
56	0.056	-15.569	-12.405	-18.712	-30.159	-10.374	-25.228	-27.776	-5.894
57	0.057	-19.657	-18.403	-9.858	-26.496	-5.555	-28.953	-32.331	-18.08
58	0.058	-17.156	-14.337	-11.025	-29.817	-4.998	-32.448	-20.029	-41.872
59	0.059	-14.848	-14.922	-20.696	-14.189	-9.078	-22.783	-16.337	-51.928
60	0.06	-11.965	-10.274	-14.295	-22.543	-10.455	-11.008	-19.667	-55.024
61	0.061	-16.435	-4.848	-13.17	-15.025	-9.121	3.278	2.199	-12.432
62	0.062	-11.039	-1.345	2.852	-17.377	-3.34	5.185	-0.477	30.168
63	0.063	-11.648	-0.737	37.854	-11.016	-7.424	6.913	-8.014	2.501
64	0.064	-11.093	-6.13	12.639	-12.982	-6.862	-1.065	-5.636	7.51
65	0.065	-16.543	-10.95	-0.955	-4.298	-11.539	-5.361	-7.772	-6.07
66	0.066	-14.626	-9.006	-5.055	-8.942	-9.835	-1.73	-21.437	6.29
67	0.067	-16.591	-14.415	-8.737	-4.689	-8.514	-2.926	-16.401	2.574
68	0.068	-14.875	-14.992	-12.032	-13.583	-10.878	-8.187	-27.53	-0.716
69	0.069	-13.546	-16.929	-15.169	-17.074	-16.714	-19.065	-49.271	-16.355
70	0.07	-11.251	-14.031	-23.547	-3.151	-12.687	-26.27	-58.587	14.823
71	0.071	-11.664	-16.546	-16.073	-16.731	-10.789	-11.987	-21.703	2.454
72	0.072	-8.985	-19.823	-18.458	-25.478	-10.25	-10.101	3.425	-1.259
73	0.073	-7.077	-19.408	-16.387	-14.513	-12.039	-4.92	44.609	8.754
74	0.074	-11.94	-19.775	-18.355	-15.91	-13.442	-3.41	72.223	5.602
75	0.075	-18.538	-17.046	-16.646	-4.131	-9.029	-13.478	57.074	-19.994
76	0.076	-17.77	-19.159	-18.22	-18.5	-8.485	-4.599	6.711	-30.074
77	0.077	-15.463	-18.954	-22.509	-16.654	-8.915	-20.321	-40.22	-45.787
78	0.078	-13.547	-15.264	-18.859	-14.988	-11.276	-18.227	-22.094	-31.705
79	0.079	-15.507	-18.547	-8.043	-13.492	-8.417	-20.197	-16.754	-3.503
80	0.08	-19.596	-16.409	-21.014	-20.741	-8.068	-11.526	-21.863	0.117
81	0.081	-20.002	-11.949	-19.281	-9.054	-7.733	-10.038	-35.424	-10.016
82	0.082	-22.348	-12.518	-17.773	-10.73	-7.005	-11.439	-39.492	-19.355
83	0.083	-19.477	-6.703	-10.66	-0.833	-6.28	-17.893	-35.858	-16.719
84	0.084	-18.347	-12.312	-4.297	-2.11	-7.103	-14.486	-32.605	-19.289
85	0.085	-20.31	-21.792	1.641	-8.277	-10.829	-19.762	-17.013	-21.65
86	0.086	-20.529	-12.89	-10.221	-3.213	-12.236	-7.035	-8.802	-15.302
87	0.087	-16.682	-16.382	-14.899	-16.148	-11.895	-8.83	29.666	-5.697
88	0.088	-15.932	-19.105	-13.576	-25.006	-14.072	-10.413	24.219	-14.468
89	0.089	-17.317	-18.134	-25.392	-33.074	-8.118	-14.703	-11.083	-19.156
90	0.09	-15.988	-15.217	-20.763	-20.275	-9.907	-6.215	-6.709	-17.839
91	0.091	-11.945	-10.95	-14.013	-15.611	-10.725	-5.087	-19.188	-21.561
92	0.092	-9.442	-13.266	7.644	-24.452	-13.092	-6.279	-45.566	-13.315
93	0.093	-8.105	-13.829	10.728	-16.669	-8.297	-13.647	-43.694	-18.214
94	0.094	-1.543	-9.171	-9.049	-6.725	-11.627	-16.559	-19.959	-15.166
95	0.095	7.334	-12.059	-16.641	-15.74	-7.599	-14.059	1.891	-4.404
96	0.096	-1.002	-15.532	-28.295	-14.683	-8.021	-1.874	-12.287	-3.095
97	0.097	-4.107	-8.161	-17.684	-5.089	-0.704	-3.624	-50.845	5.816
98	0.098	-10.895	-7.18	-19.634	-17.013	-5.966	-2.098	-45.432	-12.172
99	0.099	-20.585	-2.333	-7.458	-9.162	-5.04	-6.413	-10.139	-9.689
100	0.1	-16.921	-6.584	0.472	0.817	-4.303	2.45	-14.547	-26.001
101	0.101	-22.927	-4.264	-3.822	-0.396	-9.949	15.586	47.894	-32.474
102	0.102	-19.839	-15.103	2.526	0.712	-9.401	17.331	21.211	-26.798
103	0.103	-15.001	-19.757	-15.522	-15.43	-7.503	3.018	13.096	-4.041
104	0.104	-10.745	-15.518	-13.047	5.583	-9.273	-6.659	35.101	30.381
105	0.105	-13.07	-14.362	-10.733	2.815	-7.951	5.536	55.022	16.798
106	0.106	-12.485	-10.883	-17.128	0.241	-12.436	-15.184	24.622	-12.244
107	0.107	-22.547	-11.857	-42.292	7.128	-9.562	-40.743	-3.043	-23.488
108	0.108	-23.891	-8.962	-32.228	9.2	-12.093	-37.468	-78.721	-20.302
109	0.109	-14.982	-14.957	-22.948	-8.266	-8.818	-15.594	-24.588	-17.308
110	0.11	-13.81	-12.619	-3.237	-5.963	-9.218	-12.865	-34.507	-25.707
111	0.111	-12.829	-20.525	-10.793	-8.087	-6.525	-15.352	-43.422	-28.283
112	0.112	-9.914	-21.474	-8.475	-29.316	-12.345	-26.921	-35.261	-7.195
113	0.113	-14.16	-20.49	19.205	-20.978	-11.578	-3.47	-42.602	1.132
114	0.114	-6.782	-14.48	-7.081	-18.476	-2.103	-6.531	-22.68	-1.393
115	0.115	-15.656	-10.423	-10.36	-25.455	-0.951	1.82	32.251	-8.36
116	0.116	-9.64	-13.908	-13.461	-23.326	-6.959	-15.957	54.29	-6.247
117	0.117	-14.853	-13.327	-16.174	-29.145	-3.865	-18.251	-33.166	-4.341
118	0.118	-17.75	-11.593	-8.641	-9.799	-10.633	-7.585	-44.928	-2.641
119	0.119	-15.228	-6.769	-6.329	-7.296	-6.373	-9.497	-34.102	-1.114
120	0.12	-17.538	-11.425	0.047	18.442	-4.045	-7.729	34.972	-11.174
121	0.121	-12.683	-14.337	-5.779	-5.326	-4.614	-9.258	8.259	-2.226
122	0.122	-15.95	-17.827	-11.012	16.57	0.048	-10.58	16.443	-15.353
123	0.123	-21.351	-16.476	-22.051	-8.906	-1.669	-11.699	9.165	-10.145
124	0.124	-23.275	-15.317	-17.804	-25.865	-8.607	-24.805	-10.659	-18.116
125	0.125	-25.202	-11.644	-14.137	-10.134	-11.481	-16.049	-16.523	-39.879
126	0.126	-18.611	-11.257	-20.138	4.058	-10.668	-8.075	22.296	-18.101
127	0.127	-17.822	-12.425	-23.235	-8.656	-9.855	-15.194	-12.861	-9.84
128	0.128	-13.739	-7.201	-24.196	-24.866	-10.401	-14.01	-8.383	-12.414
129	0.129	-11.797	-10.679	-28.449	-1.398	-13.656	-5.649	-20.721	-14.775
130	0.13	-13.718	-10.1	-16.235	7.952	-7.035	8.329	-54.767	-4.137
131	0.131	-10.798	-11.84	10.105	-11.699	-9.507	-5.158	-31.955	-9.899
132	0.132	-7.29	-13.19	21.364	1.168	-8.685	7.087	-11.237	2.274
133	0.133	-8.625	-11.822	-2.393	-33.775	-6.704	5.576	-29.974	-15.145
134	0.134	-11.493	-18.394	13.347	1.524	-7.239	-10.247	14.773	-26.757
135	0.135	-14.177	-13.554	-0.718	-2.847	-7.775	-12.332	33.037	-20.405
136	0.136	-16.086	-14.326	-18.483	1.303	-10.252	-6.481	-27.825	0.877
137	0.137	-11.232	-13.538	-16.183	-9.858	-8.852	-18.61	-35.865	-13.229
138	0.138	-6.382	-17.012	-31.069	-13.091	-10.933	-16.996	15.937	-15.726
139	0.139	-9.658	-21.648	-25.239	-3.734	-10.499	-18.295	9.486	-18.031
140	0.14	-18.553	-17.57	-26.972	10.45	-10.831	-11.861	15.59	-11.631
141	0.141	-22.217	-16.199	-25.403	-28.011	-8.651	-10.65	-11.986	-1.931
142	0.142	-13.878	-21.602	-29.616	-11.498	-8.789	-20.287	-16.948	-10.604
143	0.143	-14.822	-16.755	-10.009	-46.669	-10.667	-21.424	-12.436	-15.188
144	0.144	-13.83	-14.809	-7.237	-42.13	-14.285	-15.427	-33.048	6.543
145	0.145	-19.803	-11.889	0.353	-29.632	-12.872	-16.384	-21.699	-9.092
146	0.146	-17.443	-14.393	-1.919	-18.302	-13.199	-15.369	-31.618	-51.637
147	0.147	-15.489	-13.037	-16.776	-1.156	-8.302	-2.133	-34.547	-45.577
148	0.148	-16.066	-10.125	-10.916	-22.906	-8.818	23.075	-48.565	-6.799
149	0.149	-12.006	-14.571	-16.088	-14.508	-8.183	6.089	-9.931	8.342
150	0.15	-16.859	-6.821	1.4	-21.963	-9.48	-9.56	40.109	31.225
151	0.151	-12.216	-12.041	3.773	-14.887	-9.035	-23.66	-6.697	51.97
152	0.152	-17.648	-11.072	1.66	-4.134	-4.918	-16.074	-12.626	2.88
153	0.153	-11.077	-8.556	-0.244	-9.78	-8.356	-13.717	15.052	-30.521
154	0.154	-11.855	-12.638	-26.552	-14.808	-5.024	-20.079	-20.217	-24.444
155	0.155	-14.176	-7.803	-22.841	-19.317	-3.821	-10.39	-24.632	-40.79
156	0.156	-13.588	-5.868	-19.517	-12.129	-7.454	-8.623	-45.263	-25.586
157	0.157	-22.288	-9.912	-16.394	-18.477	-13.801	-3.975	-18.888	34.111
158	0.158	-13.972	-16.866	-8.055	-17.279	-11.241	-16.95	32.614	9.807
159	0.159	-14.937	-25.758	-0.474	-20.323	-13.52	-15.224	25.246	-12.205
160	0.16	-13.956	-29.23	-12.043	-34.972	-8.639	-10.599	-8.187	-18.79
161	0.161	-16.448	-15.294	-14.109	-58.336	-6.659	-11.97	-26.335	-24.765
162	0.162	-10.818	-13.369	-12.117	-11.267	-8.352	-5.579	-9.858	-8.261
163	0.163	-21.636	-11.638	-17.289	22.245	-8.695	-9.071	5.245	-23.35
164	0.164	-23.167	-3.718	-21.869	16.294	-5.363	-12.151	18.799	-27.76
165	0.165	-15.991	-13.777	-20.462	10.9	-8.216	-13.106	6.455	-23.641
166	0.166	-9.596	-14.937	-21.58	15.94	-9.333	-10.563	-35.087	-4.801
167	0.167	-6.107	-11.463	-13.21	11.491	-12.006	-6.49	-40.447	-1.416
168	0.168	-7.069	-6.251	-16.268	7.451	-8.491	-11.32	5.014	-23.197
169	0.169	-11.894	-11.101	-15.266	-3.67	-11.755	-18.669	-1.015	-48.688
170	0.17	-14.392	-10.333	-9.24	-20.61	-9.601	-11.905	-6.424	-51.902
171	0.171	-19.988	-14.409	-9.982	-17.421	-9.964	-9.404	-21.428	-42.555
172	0.172	-13.394	-16.359	-9.372	-48.549	-12.652	-13.505	-16.933	0.081
173	0.173	-9.12	-15.791	-3.335	-27.782	-13.405	-18.385	-20.948	18.323
174	0.174	-11.427	-11.742	-4.079	-9.009	-11.459	-9.714	-32.167	46.051
175	0.175	-17.99	-13.106	-8.873	-5.702	-12.805	-10.92	-35.49	20.942
176	0.176	-18.755	-7.685	-8.246	-8.78	-9.119	-5.711	-32.433	-10.952
177	0.177	-17.963	-12.523	-14.794	5.349	-5.629	-0.877	-24.1	-14.951
178	0.178	-7.109	-14.462	-6.823	2.826	-6.004	-12.305	-16.594	-11.206
179	0.179	-15.022	-11.559	-12.018	-4.18	-7.151	-13.851	18.353	-14.426
180	0.18	-19.263	-11.174	-18.761	-27.577	-9.078	-18.098	43.423	-48.813
181	0.181	-22.923	-12.533	-22.977	-18.245	-10.226	-9.157	2.115	1.58
182	0.182	-16.899	-19.115	-26.984	-9.932	-6.73	1.71	-14.381	-18.285
183	0.183	-24.233	-12.349	-30.406	2.834	-6.334	-11.234	-9.377	-12.21
184	0.184	-13.371	-11.586	-20.308	-4.159	-5.936	-6.011	-22.955	15.517
185	0.185	-14.709	-18.953	1.412	-14.785	-3.998	-10.696	-27.012	-9.6
186	0.186	-5.791	-19.935	35.882	6.544	-9.795	-14.989	-8.266	-23.096
187	0.187	-2.29	-17.439	-5.33	-1.764	-9.024	-18.697	-18.414	-10.642
188	0.188	-5.361	-16.684	-10.742	-14.52	-8.443	-10.409	-27.78	-14.269
189	0.189	-4.374	-18.641	-5.715	-7.537	-10.383	-7.345	-30.501	-10.933
190	0.19	-10.356	-16.724	-10.155	7.37	-7.482	-4.477	-17.735	-13.985
191	0.191	-12.669	-13.828	-22.527	-2.275	-10.969	-0.24	-1.492	-22.257
192	0.192	-17.491	-10.342	-18.835	-0.514	-12.322	7.093	-7.931	-29.742
193	0.193	-19.41	-12.662	-22.108	-24.296	-9.418	15.969	-25.413	-22.718
194	0.194	-17.657	-15.557	-18.981	-34.363	-10.58	-2.051	-23.165	-3.512
195	0.195	-23.451	-14.391	-27.272	-31.256	-8.65	-30.318	-21.131	9.323
196	0.196	-17.835	-8.58	-24.723	-33.933	-8.459	-41.551	-46.34	-16.362
197	0.197	-9.894	-10.902	-17.721	-26.34	-9.239	-17.752	-15.391	-19.622
198	0.198	-10.857	-10.329	-15.574	-0.542	-6.721	-14.648	-11.332	-10.273
199	0.199	-9.878	-12.263	-17.492	-10.539	-9.627	-6.302	22.745	-7.469
200	0.2	-17.794	-15.166	1.876	-19.765	-10.786	-3.79	73.073	-9.895
201	0.201	-10.427	-11.68	19.71	-22.43	-10.402	-10.78	53.065	-30.923
202	0.202	-11.375	-19.031	3.481	-60.869	-5.571	-12.942	58.964	-28.178
203	0.203	-12.13	-7.224	1.373	-88.485	-2.087	-18.762	64.339	-4.947
204	0.204	-14.43	-15.164	-16.027	-12.775	-5.38	-17.034	-11.336	-8.051
205	0.205	-20.991	-16.514	-13.699	63.14	-8.28	-18.592	-43.896	-27.784
206	0.206	-20.2	-28.316	-11.538	33.569	-7.897	-14.34	-53.822	-30.306
207	0.207	-14.563	-20.378	-17.306	24.75	-10.223	-18.022	-44.976	-23.321
208	0.208	-19.393	-16.128	-15.525	0.377	-11.396	-2.355	-53.118	8.673
209	0.209	-18.795	-19.813	-13.936	-21.673	-9.472	16.791	-45.724	49.936
210	0.21	-25.351	-8.988	-15.257	-15.099	-11.414	9.23	-39.122	11.222
211	0.211	-17.398	-4.737	-16.428	-9.086	-12.971	-11.861	-20.974	-13.934
212	0.212	-16.405	-5.89	-12.994	-14.527	-13.749	-9.151	6.661	36.408
213	0.213	-17.343	-2.4	-7.79	-19.534	-10.663	-11.672	1.604	2.964
214	0.214	-11.334	-14.197	-20.579	3.348	-11.835	-14.002	-11.963	-15.214
215	0.215	-12.103	-9.544	-15.37	7.454	-8.356	-20.4	0.393	-31.662
216	0.216	-7.252	-5.292	-20.033	11.144	-7.981	-18.475	4.043	-46.728
217	0.217	-11.867	-4.136	-12.889	-12.643	-5.285	-16.743	-6.069	-33.147
218	0.218	-19.592	-7.616	-3.993	-59.662	-6.458	-5.705	-3.055	-4.077
219	0.219	-18.599	-10.713	-0.51	-39.733	-5.695	1.466	-22.812	-22.838
220	0.22	-17.609	-11.688	-5.73	-21.593	-5.518	2.647	-40.627	-12.766
221	0.221	-11.594	-12.466	-10.576	6.037	-6.312	13.509	-24.341	-9.623
222	0.222	-15.654	-16.526	-21.994	-9.11	-6.144	9.281	-26.41	-12.221
223	0.223	-16.229	-13.031	-20.443	13.666	-3.068	0.416	-1.187	-9.542
224	0.224	-16.803	-16.309	-24.713	-15.383	-9.091	-5.562	8.924	-11.745
225	0.225	-9.05	-21.704	-21.032	-4.114	-11.624	-21.636	5.868	-13.831
226	0.226	-10.008	-19.758	-10.185	12.922	-9.32	-23.962	-13.879	-15.792
227	0.227	-9.035	-16.446	-14.437	3.642	-12.813	-21.81	-1.186	-10.638
228	0.228	-11.548	-15.853	-8.052	11.98	-14.755	-27.593	29.174	-15.33
229	0.229	-7.476	-17.201	-9.217	-21.508	-10.703	-25.844	16.771	-8.179
230	0.23	-10.957	-14.861	-8.257	-35.068	-10.326	-36.865	-9.508	-14.571
231	0.231	-16.957	-17.747	-7.3	-6.077	-11.692	-35.506	-19.513	-13.445
232	0.232	-11.348	-13.283	-9.829	-2.441	-8.798	-18.472	-16.397	-12.46
233	0.233	-17.93	-10.381	-12.165	-12.531	-9.966	-2.2	-24.692	-7.615
234	0.234	-13.686	-12.888	-12.757	-21.844	-4.168	12.701	-22.152	-6.831
235	0.235	-16.014	-8.42	-9.47	-41.595	-11.532	3.018	8.234	-9.127
236	0.236	-17.955	-5.507	-12.358	-13.399	-4.77	1.263	4.133	-9.702
237	0.237	-19.893	-6.863	-8.842	-24.658	-7.303	-6.694	-7.059	-7.791
238	0.238	-12.157	-9.176	-7.506	-21.39	-4.995	-5.336	-24.035	-7.229
239	0.239	-15.263	-14.002	-13.336	-5.759	-8.488	-4.155	-33.277	-8.589
240	0.24	-14.316	-18.647	-14.119	-19.894	-7.925	-10.149	-24.876	-8.982
241	0.241	-20.329	-22.717	-10.654	-32.677	-10.84	-9.172	-12.03	-15.572
242	0.242	-13.004	-23.101	-12.622	-16.45	-10.475	-10.139	-5.025	-18.501
243	0.243	-10.129	-20.774	-8.61	-14.3	-10.113	-12.65	5.707	-12.519
244	0.244	-10.925	-14.198	-10.006	-12.297	-8.962	-13.422	7.716	-11.75
245	0.245	-8.634	-13.229	-10.392	-13.982	-9.368	-14.02	-18.543	-19.678
246	0.246	-10.608	-10.708	-16.963	-12.441	-6.675	-14.625	-44.865	-24.881
247	0.247	-8.699	-5.096	-14.032	-11.184	-10.171	-14.075	-41.6	-31.661
248	0.248	-15.304	-11.676	-9.723	-30.829	-6.884	-12.741	-50.857	-25.675
249	0.249	-17.862	-14.196	-12.002	-16.768	-11.711	-8.287	-8.244	-13.479
250	0.25	-17.122	-11.881	-13.944	-4.039	-8.424	-5.391	83.37	12.828
251	0.251	-19.105	-16.727	-13.437	-20.361	-5.537	-5.791	43.986	31.589
252	0.252	-21.08	-14.8	-14.037	-1.267	-10.381	-13.171	-15.549	0.599
253	0.253	-18.214	-8.236	-15.398	6.176	-10.951	-10.094	-26.31	-11.78
254	0.254	-15.745	-19.653	-22.77	-10.18	-12.687	-14.952	-16.404	-15.441
255	0.255	-17.141	-14.998	-34.604	-3.814	-7.855	-8.971	-7.552	-12.127
256	0.256	-21.269	-13.649	-30.004	-32.84	-11.153	-8.239	-15.722	-15.221
257	0.257	-13.391	-9.988	-22.883	21.313	-8.262	-3.434	-23.094	-12.542
258	0.258	-14.609	-13.475	-16.537	13.912	-6.926	-9.463	-29.717	-20.068
259	0.259	-19.891	-14.448	-5.734	20.409	-11.392	-7.168	-23.752	1.087
260	0.26	-15.11	-17.358	15.897	-10.054	-5.988	-16.679	3.856	-13.043
261	0.261	-21.177	-16.584	37.729	6.325	-9.476	-13.033	-11.238	-30.897
262	0.262	-20.454	-12.531	6.531	1.24	-6.194	-4.772	-6.737	-24.078
263	0.263	-11.034	-13.132	-5.89	-3.272	-6.78	-5.784	-2.568	-13.472
264	0.264	-7.414	-9.852	-9.606	-15.678	-10.276	-6.777	8.714	-3.81
265	0.265	-10.957	-6.974	-6.338	-4.492	-7	-7.596	-8.346	-19.734
266	0.266	-20.697	-9.515	-9.466	-14.491	-7.394	-6.895	-17.741	-9.141
267	0.267	-8.936	-14.956	-12.198	-17.542	-10.116	-17.817	13.376	-15.065
268	0.268	-20.028	-8.397	-19.761	-14.806	-7.418	-22.529	-7.356	-6.472
269	0.269	-21.46	-9.202	-22.093	8.39	-6.656	-29.759	-18.57	-17.596
270	0.27	-17.863	-13.301	-7.213	-13.481	-2.213	-23.422	-49.545	-39.384
271	0.271	-11.955	-21.264	-16.954	-5.125	-0.296	-22.305	-70.277	-67.703
272	0.272	-8.945	-26.515	-18.762	-17.825	-8.053	-27.596	-51.533	-64.128
273	0.273	-9.985	-21.703	-4.502	-29.395	-4.973	-12.956	-27.718	-12.746
274	0.274	-17.995	-25.983	-21.967	-61.288	-9.827	18.911	-18.382	53.927
275	0.275	-21.163	-13.817	-28.978	-20.064	-9.078	5.298	24.274	62.751
276	0.276	-16.408	-19.076	-22.625	-25.468	-13.174	-15.493	79.29	54.541
277	0.277	-13.968	-14.454	-20.714	-20.419	-12.623	-11.903	27.597	17.477
278	0.278	-11.716	-10.212	-12.034	-6.888	-9.367	-8.701	20.973	-16.133
279	0.279	-15.271	-16.614	-13.606	-10.977	-12.297	-11.906	-9.411	-22.264
280	0.28	-15.922	-15.474	-14.985	-7.378	-11.941	-9.323	-14.959	-16.92
281	0.281	-15.418	-12.386	-13.841	2.606	-14.293	-1.901	-20.132	-22.019
282	0.282	-12.016	-5.622	-12.693	-6.718	-12.198	-8.963	-33.728	-26.534
283	0.283	-9.195	-10.077	-13.665	-4.056	-11.067	-6.855	-21.331	-22.519
284	0.284	-8.902	-16.082	-10.777	-21.915	-9.161	-1.099	-10.094	-18.895
285	0.285	-13.054	-15.311	-11.59	8.395	-7.832	-2.504	20.867	-22.205
286	0.286	-12.762	-4.474	-9.296	-2.541	-7.674	-0.807	-25.053	-6.555
287	0.287	-12.468	-12.401	-5.254	-23.32	-9.641	-24.652	-43.24	-3.885
288	0.288	-15.459	-13.76	-7.217	-12.165	-12.772	-27.993	-32.608	-19.035
289	0.289	-9.541	-4.878	-17.294	-36.053	-6.815	-12.358	-49.085	-16.593
290	0.29	-22.788	-1.414	-13.076	-20.427	-9.385	-15.126	-24.028	-14.361
291	0.291	-13.189	-8.782	-9.427	-12.196	-3.821	-7.655	17.141	-8.045
292	0.292	-18.493	-9.772	8.551	-50.846	-3.291	-10.052	-32.806	-17.741
293	0.293	-23.212	-7.27	-4.24	-89.632	-13.408	-8.017	-26.226	-19.563
294	0.294	-13.222	-14.626	-34.643	-64.547	-6.289	-10.032	-8.044	-14.986
295	0.295	-12.137	-17.526	-38.747	4.09	-7.49	-22.284	41.838	-22.207
296	0.296	-18.208	-9.593	-42.456	73.056	-11.022	-17.697	35.209	-18.587
297	0.297	-15.188	-14.802	-45.772	64.025	-18.418	-4.772	4.763	-12.651
298	0.298	-4.426	-11.879	-30.114	39.467	-25.23	-20.664	-0.69	-20.063
299	0.299	-14.576	-12.639	12.456	2.325	-12.109	-5.778	-15.781	-5.395
300	0.3	-10.979	-14.952	67.418	8.734	-2.474	-3.869	-11.327	-11.811
301	0.301	-14.537	-13.003	15.742	2.557	-11.219	-2.158	-23.638	-13.759
302	0.302	-19.826	-12.419	-17.746	7.811	-19.193	-10.126	-34.85	-33.104
303	0.303	-13.12	-18.978	-11.758	-7.42	-12.074	-14.416	-11.062	-20.358
304	0.304	-21.11	-30.376	-17.205	-12.03	-5.726	-13.283	-1.803	-27.364
305	0.305	-7.22	-16.043	-2.13	8.519	-6.928	4.683	-27.359	-21.033
306	0.306	-13.067	-14.093	-6.587	-2.855	-3.868	-2.861	-37.424	7.972
307	0.307	-11.365	-15.824	-10.644	-13.1	-1.002	-9.828	3.428	-29.604
308	0.308	-16.034	-11.162	-14.314	-10.142	-7.032	-3.444	-1.987	-34.658
309	0.309	-14.705	-12.507	-4.233	-30.033	-4.74	2.359	33.191	34.03
310	0.31	-11.05	-11.335	-13.5	-27.659	-15.606	-9.834	-17.146	24.168
311	0.311	-19.391	-3.002	-10.75	-34.798	-10.984	-5.191	-37.085	68.869
312	0.312	-9.737	-2.016	-13.214	-28.574	-12.354	-18.16	-55.297	-4.493
313	0.313	-16.138	-12.828	-6.235	-57.738	-3.476	-34.015	-16.561	-53.84
314	0.314	-12.656	-11.449	-29.644	-20.344	-4.659	-14.838	39.056	-27.127
315	0.315	-11.691	-10.264	-13.962	-96.156	-7.777	2.988	90.794	-35.232
316	0.316	-26.398	-11.407	-22.278	-63.813	-4.89	9.97	16.873	16.468
317	0.317	-15.768	-14.484	-19.743	-54.128	-5.675	-4.916	-12.705	23.091
318	0.318	-9.964	-11.567	-17.401	-27.552	-8.013	0.906	-39.355	17.134
319	0.319	-8.231	-12.314	-6.763	-19.532	-11.509	-14.949	-31.193	11.747
320	0.32	-0.294	-17.906	18.386	-26.98	-4.16	-21.318	-23.814	-23.463
321	0.321	-4.542	-19.825	8.334	-33.683	-9	0	-3.861	8.479
322	0.322	-21.561	-20.397	-7.335	-15.584	-9.78	-8.281	-34.227	-3.911
323	0.323	-19.223	-18.641	-15.646	0.77	-9.012	-21.017	-39.605	-7.566
324	0.324	-21.344	-16.11	-18.141	5.677	-7.077	-23.29	-54.619	-24.515
325	0.325	-7.787	-11.645	-20.454	1.024	-3.788	-16.828	-31.71	-21.298
326	0.326	-16.476	-17.037	-18.323	5.053	-5.525	-10.961	14.257	-7.057
327	0.327	-21.086	-17.587	-16.372	16.28	-5.133	-5.688	32.561	16.263
328	0.328	-22.404	-15.623	-14.6	19.622	-12.479	8.687	4.964	7.022
329	0.329	-18.687	-10.174	-16.116	28.958	-5.114	22.299	80.702	-35.53
330	0.33	-17.495	-18.086	-20.343	14.877	-8	10.164	48.207	-41.521
331	0.331	-16.497	-17.095	-21.466	-2.85	-5.468	-10.482	-40.616	-36.079
332	0.332	-11.622	-16.098	-27.432	4.209	-7.772	-52.99	-76.189	-41.09
333	0.333	-7.322	-11.81	-17.716	-2.068	-9.682	-10.351	-65.304	-27.511
334	0.334	-9.599	-15.848	1.874	3.818	-9.071	-4.862	-35.626	-48.15
335	0.335	-6.06	-13.898	-6.397	9.09	-8.453	-19.881	26.944	-36.807
336	0.336	-10.656	-18.527	-13.897	4.577	-7.062	-24.247	-29.902	-19.618
337	0.337	-14.668	-9.595	-6.873	-8.235	-8.378	-20.084	-22.55	-3.767
338	0.338	-13.262	-0.668	-17.457	4.109	-1.758	-23.691	-15.955	10.498
339	0.339	-10.887	-6.644	0.023	-16.435	1.185	-6.593	39.043	18.086
340	0.34	-17.401	-13.967	-11.542	3.483	-4.772	2.776	2.13	-2.969
341	0.341	-18.315	-7.173	-13.615	26.916	-7.05	0.12	-17.663	-45.528
342	0.342	-13.987	-13.161	-15.479	-13.697	-5.073	12.949	-23.477	9.469
343	0.343	-13.153	-17.212	-10.172	-18.912	-15.089	-3.263	-6.967	2.138
344	0.344	-11.16	-15.267	4.2	-23.773	-13.698	-18.118	18.244	-4.339
345	0.345	-13.026	-9.26	-5.427	17.648	-7.261	-16.115	-4.569	-10.207
346	0.346	-11.222	-21.449	-14.126	12.521	-10.698	-24.753	-8.582	-4.724
347	0.347	-10.774	-19.7	-15.687	38.017	-15.874	-32.63	-19.764	-9.719
348	0.348	-7.418	-18.151	-19.922	15.487	-10.993	-28.296	-43.526	-14.167
349	0.349	-12.177	-13.895	-23.542	11.682	-11.722	-11.201	-2.665	-10.05
350	0.35	-15.393	-15.057	-17.495	15.557	-12.438	-4.136	-8.139	-6.28
351	0.351	-20.733	-9.058	-12.206	-15.222	-7.534	-1.926	-3.167	-16.279
352	0.352	-15.817	-20.862	-7.361	-27.409	-9.408	-7.649	-26.063	-13.162
353	0.353	-19.029	-12.919	4.039	-8.426	-9.93	-5.855	-13.715	-10.449
354	0.354	-21.853	-14.273	-6.997	-25.25	-8.514	-4.254	-17.361	2.325
355	0.355	-21.399	-10.615	-22.855	-28.145	-8.059	-25.869	-14.017	-18.753
356	0.356	-19.973	-7.129	-20.703	-19.6	-8.381	-16.504	-29.655	-10.373
357	0.357	-22.808	-10.218	-11.009	-16.859	-11.018	-8.096	-15.476	-12.756
358	0.358	-18.289	-7.318	-12.739	-18.968	-9.016	-10.553	23.132	-19.652
359	0.359	-19.961	-9.841	-8.098	-25.133	-12.436	-8.186	6.752	-17.485
360	0.36	-15.053	-12.174	-12.35	-22.978	-11.019	-10.289	11.887	-15.463
361	0.361	-13.048	-15.657	-13.493	-17.507	-16.776	-4.482	7.443	-13.664
362	0.362	-14.729	-17.575	-9.983	-41.07	-6.082	-9.685	-30.09	-15.109
363	0.363	-16.007	-15.822	-17.314	-23.787	-7.384	-11.213	-55.209	-5.028
364	0.364	-11.48	-13.296	-16.326	-32.846	-8.488	-12.562	-32.328	-11.438
365	0.365	-15.468	-7.87	-12.071	4.369	-9.594	-6.13	5.218	-22.258
366	0.366	-7.461	-12.702	-22.715	9.584	-12.648	-4.896	-19.999	-20.889
367	0.367	-8.556	-12.115	-21.378	-31.424	-7.761	-10.05	-15.651	-19.66
368	0.368	-9.453	-18.693	-1.851	-36.618	-6.942	-7.1	-11.75	-1.583
369	0.369	-16.15	-12.685	0.845	-21.257	-10.963	-9.571	-8.214	6.055
370	0.37	-15.3	-13.453	-6.693	-7.473	-8.983	-8.787	-18.389	-5.459
371	0.371	-11.161	-11.524	-8.997	-19.616	-4.294	-12.277	-15.373	-3.285
372	0.372	-11.677	-17.529	-11.119	-15.719	-9.675	-7.629	-7.117	-9.088
373	0.373	-5.626	-11.919	-9.196	8.312	-10.221	-4.719	-14.786	-14.37
374	0.374	-12.929	-11.339	-10.96	55.567	-10.761	-6.077	1.375	-6.446
375	0.375	-19.652	-13.274	-6.336	-45.037	-11.302	-8.389	3.451	-10.741
376	0.376	-23.842	-18.684	-10.605	-59.156	-10.869	-13.197	13.157	-17.14
377	0.377	-19.722	-13.838	-16.993	-72.121	-9.467	-12.586	-13.076	-13.634
378	0.378	-17.737	-11.896	-10.994	-36.342	-6.527	-16.628	-16.644	-16.721
379	0.379	-10.326	-11.308	-10.032	-25.343	-10.95	-10.795	0.417	-3.949
380	0.38	-9.304	-12.66	-16.798	-35.08	-6.854	-11.546	3.532	-9.197
381	0.381	-13.506	-14.987	-10.783	-26.065	-8.177	-10.963	-22.062	-7.661
382	0.382	-14.221	-12.853	-14.821	-34.123	-8.54	-11.559	-32.225	-14.84
383	0.383	-13.582	-14.782	-16.731	2.921	-9.685	-15.675	-29.239	-34.408
384	0.384	-20.873	-10.511	-19.985	22.93	-10.831	-15.292	-9.548	-59.956
385	0.385	-15.979	-11.858	-15.876	-19.608	-8.109	-22.64	13.691	-76.992
386	0.386	-16.697	-17.271	-20.695	-36.028	-7.321	-30.004	16.829	-61.319
387	0.387	-14.321	-19.206	-20.134	-30.99	-9.244	-17.247	-8.78	-18.711
388	0.388	-16.206	-18.611	-21.85	-17.449	-9.035	-12.036	-12.111	48.511
389	0.389	-20.807	-18.016	-13.89	-29.829	-5.339	-7.407	-27.79	39.667
390	0.39	-16.704	-10.078	-17.336	-26.173	-7.843	11.372	-70.319	47.867
391	0.391	-20.153	-11.239	-24.669	-16.135	-2.411	8.887	-64.303	25.859
392	0.392	-12.764	-14.331	-19.804	-13.061	-7.251	11.22	7.852	19.283
393	0.393	-11.764	-11.436	-6.658	6.59	-5.313	4.842	17.683	-47.815
394	0.394	-12.694	-15.705	-24.11	19.285	-10.738	-16.451	44.376	-56.684
395	0.395	-6.651	-13.386	10.918	-1.877	-7.257	-24.788	36.284	0.242
396	0.396	-10.681	-11.446	26.011	0.758	-11.902	-6.992	14.264	22.329
397	0.397	-12.572	-10.87	-5.922	3.183	-9.003	-13.972	-19.211	42.292
398	0.398	-15.829	-7.961	-18.287	10.068	-11.529	-16.12	-13.156	-12.648
399	0.399	-18.695	-10.478	15.81	24.874	-9.212	-29.678	36.779	-34.693
400	0.4	-19.055	-12.803	20.283	30.554	-9.604	-13.801	30.242	-14.729
401	0.401	-19.415	-13.198	7.935	7.596	-11.544	-15.919	12.106	15.694
402	0.402	-20.562	-19.201	-3.25	-1.884	-12.71	1.516	-15.518	10.306
403	0.403	-14.552	-14.958	-13.301	-10.396	-7.883	-5.438	-50.783	15.371
404	0.404	-10.29	-6.055	-28.978	-8.034	-9.825	-11.819	-55.245	-7.443
405	0.405	-4.666	-12.05	-26.269	-10.535	-7.89	-13.745	-51.173	-36.444
406	0.406	-9.487	-15.138	-23.748	-21.353	-13.32	-29.62	-54.867	-70.481
407	0.407	-10.049	-8.341	-21.426	-15.708	-8.484	-10.459	-51.555	-38.517
408	0.408	-15.452	-4.063	-10.764	-17.589	-10.427	2.322	-29.638	-9.476
409	0.409	-14.848	-4.818	-12.679	-25.667	-9.851	13.927	-32.27	-5.782
410	0.41	-12.895	-15.65	-28.525	-35.882	-6.369	16.06	6.297	-2.45
411	0.411	-12.294	-23.586	-30.637	-27.135	-4.05	-5.227	-10.08	-24.312
412	0.412	-18.075	-19.333	-24.808	-23.815	-8.125	-13.55	-35.203	-15.98
413	0.413	-22.111	-25.733	-16.068	-18.792	-7.735	-11.039	-3.291	-13.444
414	0.414	-18.609	-19.739	-11.397	-4.243	-8.123	-27.286	59.191	-20.387
415	0.415	-15.289	-16.637	-1.32	1.999	-3.288	-33.664	103.867	-18.247
416	0.416	-19.343	-17.602	5.082	7.677	-7.938	-27.839	46.973	-24.058
417	0.417	-13.522	-15.085	6.257	5.837	-8.526	-19.106	54.313	-32.76
418	0.418	-15.824	-17.406	-1.063	-11.722	-9.886	-14.466	7.489	-47.063
419	0.419	-15.223	-15.475	-13.792	9.24	-13.184	1.403	-10.698	-52.838
420	0.42	-11.918	-8.114	-8.529	-10.613	-9.125	7.78	-27.129	-26.471
421	0.421	-11.317	-9.075	-13.137	-3.159	-8.744	9.714	-22.082	30.262
422	0.422	-13.816	-11.588	-11.767	-5.606	-8.355	-6.163	0.772	54.67
423	0.423	-11.479	-10.813	-10.594	-7.838	-12.426	-8.305	-19.912	3.013
424	0.424	-12.616	-8.872	-11.741	-17.594	-11.083	-17.989	-53.95	9.581
425	0.425	-17.066	-13.516	-19.074	-15.924	-15.54	-26.711	-85.838	-8.63
426	0.426	-15.328	-16.432	-21.958	-20.739	-17.287	-18.796	-81.73	-25.093
427	0.427	-12.818	-13.925	-17.689	-7.936	-9.357	-8.751	-78.024	0.046
428	0.428	-19.208	-12.57	-10.331	-16.814	-8.197	-7.589	-26.518	-4.413
429	0.429	-13.211	-5.995	-21.152	-5.888	-7.23	-1.576	25.189	-16.812
430	0.43	-13.978	-6.959	-25.397	-18.94	-10.139	-2.51	31.788	-20.483
431	0.431	-15.903	-14.893	-29.055	-10.316	-4.143	-7.306	1.407	-3.453
432	0.432	-13.967	-13.929	-25.541	-24.695	-1.825	-4.767	-4.034	-0.376
433	0.433	-16.879	-16.837	-20.299	-34.433	-5.317	-8.817	-29.22	-3.101
434	0.434	-14.373	-14.319	-13.512	-8.132	-4.74	-13.634	-42.789	-10.672
435	0.435	-14.785	-12.004	-0.349	-11.818	-6.496	-11.677	-13.764	0.894
436	0.436	-17.708	-10.078	20.933	-8.576	-6.886	-7.596	27.851	-14.04
437	0.437	-18.896	-16.094	-16.027	-17.901	-11.342	-4.101	11.371	-31.466
438	0.438	-13.109	-12.051	-21.061	-26.263	-10.766	-5.422	-13.824	-15.181
439	0.439	-9.077	-10.135	-16.598	-23.778	-5.937	-11.982	-18.314	-25.752
440	0.44	-12.591	-14.802	-12.52	-12.19	-13.292	-26.68	-22.441	-27.649
441	0.441	-14.548	-13.067	-16.208	-10.087	-4.404	-11.754	3.795	-11.748
442	0.442	-9.16	-9.602	14.709	3.411	-7.895	-5.939	7.047	-13.864
443	0.443	-15.755	-10.003	27.072	-15.972	-8.895	-11.141	-2.198	-4.184
444	0.444	-20.026	-14.856	0.738	-28.739	-9.887	-12.686	-27.668	-9.497
445	0.445	-14.427	-16.811	-9.348	1.627	-7.401	-14.056	-44.608	-11.179
446	0.446	-22.38	-17.41	-18.63	-2.479	-8.202	-12.913	-10.054	-12.585
447	0.447	-12.736	-22.254	-32.77	-6.186	-6.298	-9.428	-51.233	-11.442
448	0.448	-16.444	-12.193	-40.363	-23.25	-6.89	-8.464	-12.619	-10.299
449	0.449	-12.994	-7.938	-24.164	-7.616	-8.663	-9.436	-7.708	-17.713
450	0.45	-16.137	-6.78	-26.33	-15.967	-9.079	-8.678	-21.23	-20.701
451	0.451	-9.416	-7.946	-20.577	12.25	-5.812	-14.31	-8.847	-18.274
452	0.452	-5.209	-8.927	5.673	0.962	-3.704	-14.908	47.848	-15.999
453	0.453	-4.488	-15.73	16.811	-16.115	-9.734	-8.898	23.422	-5.205
454	0.454	-14.019	-20.017	-0.321	-6.867	-14.01	-11.23	1.233	-3.713
455	0.455	-17.731	-19.264	-16.094	-9.624	-5.129	-13.172	21.002	-16.761
456	0.456	-16.614	-28.779	-7.864	-12.154	-13.468	-9.881	-21.711	-15.105
457	0.457	-15.692	-25.122	-15.509	-23.786	-10.397	-8.152	-27.222	-0.881
458	0.458	-18.631	-21.655	-17.919	-17.406	-11.386	-0.21	-22.225	-10.598
459	0.459	-14.421	-11.999	-15.867	-11.612	-15.668	-8.536	-17.798	-26.47
460	0.46	-13.701	-8.348	-14.012	-2.923	-11.628	-9.505	-30.225	5.468
461	0.461	-17.232	-9.546	-19.314	8.075	-8.17	-4.668	-3.922	1.012
462	0.462	-21.925	-4.365	-20.943	21.04	-11.482	-7.191	13.074	-11.406
463	0.463	-15.402	-11.172	-19.664	-1.807	-9.763	-19.392	3.743	-7.785
464	0.464	-21.471	-17.211	-7.928	-17.48	-9.403	-17.666	23.437	-4.562
465	0.465	-9.337	-11.644	-6.451	-3.328	-8.071	-19.255	15.919	-1.532
466	0.466	-11.117	-15.145	-13.687	-26.53	-9.247	-20.644	4.379	-9.953
467	0.467	-19.087	-14.591	-25.559	-17.204	-7.342	-1.133	-14.789	-17.574
468	0.468	-20.474	-14.031	-17.693	-19.908	-6.187	-3.85	-7.276	-15.317
469	0.469	-21.668	-17.539	-13.522	-17.428	-11.046	-1.334	-18.951	-25.996
470	0.47	-22.869	-17.164	-20.002	-19.722	-9.129	-8.279	-21.133	-20.235
471	0.471	-17.686	-13.113	-4.433	-0.575	-12.427	-6.156	-19.216	-15.052
472	0.472	-16.772	-14.485	-6.669	-13.362	-9.538	-0.359	-17.5	-13.487
473	0.473	-21.103	-14.886	-8.718	-15.698	-6.055	-5.61	-22.212	2.407
474	0.474	-8.991	-10.075	-17.564	3.401	-10.517	-4.103	-26.547	8.751
475	0.475	-10.798	-2.748	-13.03	5.875	-11.107	-2.785	-25.459	-4.83
476	0.476	-12.4	-11.664	-11.776	-1.109	-10.732	-9.21	-9.87	-6.622
477	0.477	-11.091	-15.157	-10.697	5.267	-11.129	-22.395	-29.082	-14.62
478	0.478	-11.333	-9.942	-16.795	-12.167	-9.973	-31.09	-31.631	-13.299
479	0.479	-15.066	-17.309	-13.778	-14.533	-8.815	-35.739	-5.862	-19.736
480	0.48	-18.595	-16.347	-22.782	-16.685	-7.459	-36.923	4.281	-18.631
481	0.481	-15.542	-13.847	-25.784	-25.09	-8.62	-15.3	1.243	-4.755
482	0.482	-8.817	-11.543	-15.053	-19.419	-6.486	-6.091	-1.438	-14.484
483	0.483	-9.636	-18.141	-13.796	-24.786	-10.932	-14.483	-1.404	-19.549
484	0.484	-5.615	-8.48	-7.499	-20.278	-3.578	-12.052	-3.899	-10.868
485	0.485	-7.585	-9.656	0.738	-19.033	-10.351	-9.831	-1.553	-21.946
486	0.486	-5.697	-8.499	-13.27	-33.464	-9.574	-7.792	17.655	-17.728
487	0.487	-13.493	-7.535	-7.526	-16.141	-10.349	-13.674	-5.495	-11.38
488	0.488	-6.198	-8.514	-19.799	-9.23	-6.87	2.138	-8.545	-10.277
489	0.489	-13.022	-7.752	-15.249	-19.958	-11.511	8.492	-0.226	-5.09
490	0.49	-17.336	-15.114	0.542	-10.352	-2.599	2.633	-7.774	-9.963
491	0.491	-13.327	-8.351	19.622	15.918	-6.276	4.314	-28.867	-23.152
492	0.492	-21.319	-16.288	-3.675	-2.862	6.892	-13.142	-37.148	-25.098
493	0.493	-22.33	-13.193	-6.813	-19.918	-1.808	-6.207	-54.939	1.204
494	0.494	-23.339	-14.158	-15.174	1.928	-3.339	-8.362	-47.951	35.259
495	0.495	-15.437	-13.389	-17.741	-0.818	-4.684	-10.319	-67.087	3.324
496	0.496	-10.237	-22.29	-1.567	-13.625	-5.831	-12.1	-28.533	-17.399
497	0.497	-15.106	-23.441	-8.038	-11.324	-18.975	-13.681	54.749	-13.74
498	0.498	-15.893	-20.326	-10.066	-4.918	-3.093	-12.363	66.59	-23.825
499	0.499	-8.552	-21.262	-8.406	-10.731	-5.213	-11.256	-31.105	-14.557
500	0.5	-5.663	-20.451	-3.815	-8.957	-11.007	4.357	-17.928	5.168
501	0.501	-9.928	-13.061	-8.124	-10.472	-12.734	-2.098	-29.722	-12.631
502	0.502	-9.163	-4.119	-9.321	-32.083	-4.788	-15.731	-18.843	-24.25
503	0.503	-11.113	-2.923	-8.168	-35.145	-11.932	-7.089	30.591	-13.593
504	0.504	-21.201	-5.994	-22.096	-20.982	-10.759	-15.029	57.343	-11.612
505	0.505	-11.173	-5.007	-20.167	-44.186	-11.911	-22.16	32.972	-23.763
506	0.506	-17.587	-18.156	-11.466	-34.866	-8.801	-18.473	-3.972	-25.282
507	0.507	-25.936	-16.213	-16.092	-32.12	-7.825	-17.295	-37.473	-32.416
508	0.508	-18.605	-10.972	-17.438	-19.301	-7.036	-1.235	-19.306	-33.542
509	0.509	-13.786	-9.401	-16.272	-12.289	-7.792	-3.569	-2.857	-32.36
510	0.51	-18.055	-10.721	-27.104	-1.568	-4.296	-9.963	2.193	-18.416
511	0.511	-17.282	-9.519	-19.956	-15.031	-7.567	-23.513	-2.252	-8.695
512	0.512	-13.795	-12.963	-16.344	0.928	-10.455	-25.255	-14.604	17.659
513	0.513	-6.439	-11.952	-12.891	-5.371	-6.956	-14.229	11.762	21.352
514	0.514	-13.21	-1.088	-9.807	-11.122	-11.397	-4.189	-19.18	11.316
515	0.515	-26.37	-22.739	-3.03	-5.843	-13.124	-10.593	-39.85	33.208
516	0.516	-28.288	-13.413	-10.945	-16.791	-5.171	-2.293	-28.614	2.073
517	0.517	-23.047	-16.096	-14.029	4.965	-23.151	-16.235	-11.578	-10.284
518	0.518	-21.491	-13.558	-9.17	20.72	-10.368	-18.162	-27.286	-36.589
519	0.519	-14.315	-20.505	-13.401	-21.77	-12.679	-23.399	-41.408	-19.541
520	0.52	-10.62	-14.102	-1.178	-3.492	-14.793	0.415	-64.607	2.347
521	0.521	-2.278	-12.143	-6.371	2.017	-8.972	-2.872	-36.303	-11.762
522	0.522	7.429	-17.342	-1.69	-2.903	-17.666	-5.961	20.494	-14.237
523	0.523	8.627	-6.271	14.203	29.162	-9.714	2.366	12.432	-7.236
524	0.524	-9.333	-7.585	-13.437	0.243	-8.34	-10.384	-9.668	-13.565
525	0.525	-22.055	-21.868	-24.617	-18.432	-7.163	-12.699	-3.129	-15.453
526	0.526	-24.322	-23.766	-34.632	-21.597	-8.314	-14.818	-9.164	-13.69
527	0.527	-17.881	-18.51	-12.708	-5.809	-5.208	-36.103	-3.739	-18.307
528	0.528	-15.89	-13.832	-20.969	8.422	-6.162	-16.366	-8.819	-8.216
529	0.529	-17.58	-15.15	-8.119	-4.249	-8.667	1.441	-13.295	-11.861
530	0.53	-19.074	-8.743	-10.341	30.873	-9.434	17.704	-0.906	-10.659
531	0.531	-14.762	-12.201	-3.86	66.184	-8.838	28.361	-4.552	-3.256
532	0.532	-15.859	-11.207	-5.714	43.444	-8.252	10.989	-14.612	-17.881
533	0.533	-16.956	-14.08	-7.399	22.839	-6.502	13.364	-17.707	-24.219
534	0.534	-19.987	-11.542	-5.817	11.723	-7.85	15.522	-20.439	-10.662
535	0.535	-9.087	-17.123	-7.179	1.761	-10.164	2.018	-12.942	-8.858
536	0.536	-4.783	-15.165	-8.295	-13.814	-7.258	-10.128	-6.021	-19.839
537	0.537	-3.571	-11.865	-21.398	-50.716	-7.638	-24.402	-3.897	-9.748
538	0.538	-7.016	-7.789	-9.134	-25.483	-11.121	-41.775	13.515	-10.942
539	0.539	-1.738	-10.295	-17.011	-29.84	-11.502	-25.444	6.551	-16.921
540	0.54	-8.461	-11.638	-9.777	-33.802	-7.829	-23.25	0.209	-15.943
541	0.541	-9.193	-15.696	-16.094	-60.037	-7.436	-25.127	-13.303	-14.951
542	0.542	-16.498	-13.17	-19.516	-28.986	-10.336	-23.329	6.035	-8.912
543	0.543	-21.293	-15.488	-16.373	-41.319	-16.33	-27.921	-11.749	-11.21
544	0.544	-27.247	-12.589	-27.154	-30.066	-8.396	-26.505	-27.974	-15.994
545	0.545	-24.878	-16.266	-5.432	-6.216	-9.375	-9.429	-42.831	-5.858
546	0.546	-21.339	-20.711	-8.492	-21.827	-10.351	-11.717	-25.42	-4.44
547	0.547	-24.568	-26.124	-5.731	-52.918	-6.102	-5.292	-23.103	-0.786
548	0.548	-22.781	-24.187	-13.231	-32.151	-3.804	8.29	8.839	-1.965
549	0.549	-16.931	-22.249	-15.492	-43.332	-7.294	10.049	22.319	-11.683
550	0.55	-20.946	-18.186	-13.277	-39.999	-10.594	11.613	9.819	-26.055
551	0.551	-12.944	-20.691	-15.112	-36.85	-4.035	15.924	-8.983	-8.628
552	0.552	-5.541	-15.255	-16.77	-17.074	-8.307	-3.507	-12.295	-20.27
553	0.553	-0.657	-11.752	-21.335	-24.608	-9.09	-45.991	-9.172	-35.194
554	0.554	-1.402	-7.089	-22.624	1.147	-8.525	-64.133	-6.428	-25.511
555	0.555	-10.286	0.653	-26.283	-8.876	-5.246	-36.458	-3.907	-20.288
556	0.556	-9.091	-2.449	-34.637	-11.966	-7	-31.48	-6.333	-12.359
557	0.557	-10.028	-5.372	-22.821	-20.284	-9.521	-8.68	-4.341	-8.116
558	0.558	-14.843	-7.901	-14.85	-7.529	-11.843	3.664	-18.042	-4.469
559	0.559	-15.594	-10.24	-7.66	-23.784	-8.942	-7.542	-26.855	-5.678
560	0.56	-21.173	-13.731	9.407	-17.38	-9.334	-10.778	-18.977	-10.921
561	0.561	-23.075	-14.316	44.47	-11.572	-3.532	-7.588	-20.348	-8.019
562	0.562	-21.114	-14.896	9.307	-2.864	-7.596	-4.809	-19.2	-3.758
563	0.563	-12.185	-7.936	-4.158	5.084	-2.765	2.792	-10.902	-11.088
564	0.564	-13.305	-10.858	-8.132	-4.97	-7.417	0.523	-14.002	-6.218
565	0.565	-16.756	-16.865	-19.269	-13.873	-10.331	2.699	-5.127	-5.428
566	0.566	-15.773	-11.27	-15.886	-22.205	-9.957	-6.944	-13.468	-17.593
567	0.567	-12.848	-7.803	-25.089	-6.151	-3.579	-5.179	2.588	-8.902
568	0.568	-17.073	-7.242	-16.683	-8.496	-6.115	5.859	-23.147	-7.385
569	0.569	-16.271	-7.848	-14.083	-2.119	-13.476	-12.903	-40.154	-14.612
570	0.57	-15.66	-14.839	-16.322	-4.111	-10.586	-10.373	-49.452	-5.742
571	0.571	-17.562	-13.885	-5.598	-5.886	-13.114	-12.643	-69.273	-18.914
572	0.572	-19.265	-25.316	0.273	-29.712	-12.338	-6.18	-30.774	-10.236
573	0.573	-19.614	-23.785	-11.85	-5.95	-10.406	-23.549	52.514	-18.207
574	0.574	-19.194	-16.632	-22.807	15.916	-12.335	-7.251	40.716	-8.177
575	0.575	-22.089	-12.969	-18.51	-9.668	-6.908	-9.357	29.889	-1.827
576	0.576	-20.943	-16.477	-19.633	-6.446	-7.482	-7.414	0.3	-10.181
577	0.577	-18.248	-19.604	-20.769	2.761	-10.765	-9.151	26.95	-15.429
578	0.578	-13.995	-18.666	-32.52	-11.451	-7.853	-13.8	2.546	-16.432
579	0.579	-18.056	-10.753	-40.41	-3.977	-5.329	-12.439	-4.83	-24.4
580	0.58	-17.663	-13.867	-33.176	-1.729	-12.674	-11.233	-24.75	-25.387
581	0.581	-20.961	-12.91	-16.081	-12.445	-5.317	-17.181	-6.522	-38.178
582	0.582	-14.388	-15.449	14.361	-10.591	-8.217	-14.035	-11.893	-11.871
583	0.583	-15.363	-13.14	26.804	-15.937	-10.727	-1.231	3.233	14.396
584	0.584	-11.106	-15.083	53.182	-5.065	-8.396	-9.926	16.79	-23.405
585	0.585	-2.202	-10.448	1.767	-3.86	-8.976	-11.473	4.389	-18.413
586	0.586	-8.193	-2.721	-20.234	15.52	-12.265	-10.125	-21.892	4.43
587	0.587	-5.092	-7.954	-26.755	12.645	-8.193	-11.323	-38.865	50.296
588	0.588	-13.987	-10.87	-20.71	-5.359	-9.546	-24.521	-41.95	-4.654
589	0.589	-17.46	-13.386	-26.074	-21.777	-6.255	-12.373	-61.71	2.699
590	0.59	-12.225	-15.718	-10.933	-2.748	-9.157	-13.942	-48.936	-17.241
591	0.591	-15.127	-15.148	2.666	4.693	-11.09	-12.605	-13.936	-35.44
592	0.592	-14.366	-15.746	-9.676	6.906	-5.287	-21.507	-39.139	-18.983
593	0.593	-15.152	-8.027	-20.867	4.7	-10.909	-20.313	-43.569	-24.009
594	0.594	-14.588	-13.267	-17.541	-1.199	-4.339	-6.334	-31.152	-19.551
595	0.595	-14.021	-18.114	-8.213	-27.578	-10.334	-0.471	10.51	-40.256
596	0.596	-15.776	-22.383	-10.869	-38.808	-11.112	-5.652	38.195	16.451
597	0.597	-7.851	-16.776	-13.342	-28.74	-6.273	-4.067	63.353	8.337
598	0.598	-9.023	-13.292	-24.906	-13.068	-9.557	8.935	95.265	15.714
599	0.599	-9.986	-9.99	-39.763	-21.36	-8.973	7.221	32.696	22.307
600	0.6	-24.68	-18.876	-41.668	-28.876	-4.13	-16.57	-29.781	-20.264
601	0.601	-14.036	-17.7	-25.767	-17.237	-11.483	-68.052	-37.876	-3.83
602	0.602	-12.096	-14.21	-19.351	-15.091	-8.569	-45.986	-59.903	-18.91
603	0.603	-3.374	-15.172	-5.769	-16.969	-9.338	0.842	-26.473	-32.456
604	0.604	-4.907	-6.247	20.566	-25.584	-10.111	31.183	3.817	-20.071
605	0.605	-12.058	-5.062	54.642	-11.183	-9.529	58.808	53.711	-23.743
606	0.606	-15.745	-6.012	13.432	-1.42	-11.457	33.639	33.669	-13.66
607	0.607	-14.595	-10.839	-14.252	14.509	-14.347	29.194	15.336	-4.343
608	0.608	-9.389	-6.582	-9.221	-0.347	-10.854	-16.649	-12.412	9.804
609	0.609	-16.18	-15.497	-13.649	-13.838	-8.523	-46.999	-37.622	-13.402
610	0.61	-18.699	-18.995	-17.685	-1.611	-7.349	-74.65	-60.54	-16.486
611	0.611	-13.084	-22.101	-28.874	-15.884	-13.344	-49.472	-56.536	-13.778
612	0.612	-12.494	-17.268	-38.883	-21.636	-7.332	-26.61	-45.36	-16.293
613	0.613	-21.196	-7.597	-35.769	-26.789	-5.007	-14.19	-35.329	-27.89
614	0.614	-20.029	-11.27	-27.454	-25.151	-5.583	-2.92	-32.212	-25.722
615	0.615	-14.812	-19.59	-24.95	-15.013	-5.006	0.4	-40.534	-23.75
616	0.616	-19.667	-12.239	-22.638	-26.768	-3.267	9.7	-27.776	-15.012
617	0.617	-22.197	-11.279	-20.516	-2.918	-5.785	6.983	-16.169	-13.47
618	0.618	-14.857	-5.279	-14.722	-12.924	-6.171	-0.582	-35.381	-0.51
619	0.619	-13.904	-12.634	-16.467	-9.778	-3.273	-7.556	-7.202	-12.691
620	0.62	-14.681	-15.535	-5.435	-18.026	-5.986	-22.503	41.934	-14.231
621	0.621	-17.016	-14.766	-1.193	-25.497	-11.795	-43.811	8.455	-9.945
622	0.622	-15.101	-13.985	-4.91	-13.824	-12.568	-18.274	-21.966	-6.273
623	0.623	-15.71	-14.579	-3.768	-28.704	-11.99	-8.208	16.724	-5.107
624	0.624	-12.799	-11.302	-0.695	-22.876	-12.575	-5.137	-8.368	-8.192
625	0.625	-4.865	-13.051	-7.497	-10.636	-9.674	3.179	-12.813	-11.086
626	0.626	-8.357	-8.213	-1.524	0.448	-11.022	0.674	41.32	-17.077
627	0.627	-11.459	-4.922	-8.904	10.552	-9.66	-6.273	4.325	-6.429
628	0.628	-18.217	-8.991	-7.954	4.225	-10.814	0.098	-2.217	-2.152
629	0.629	-20.716	-13.819	-21.138	-8.899	-12.739	-21.228	-32.591	-16.443
630	0.63	-10.088	-15.757	-15.354	6.982	-7.695	-18.558	-38.041	-14.488
631	0.631	-8.73	-9.202	-6.659	21.876	-7.109	-16.081	-43.159	-12.751
632	0.632	-12.403	-17.148	-11.305	16.033	-8.845	-18.472	-29.679	7.937
633	0.633	-18.386	-22.387	-15.569	17.736	-10.193	-7.862	-9.016	10.659
634	0.634	-21.482	-17.559	-19.24	-6.079	-5.75	-2.053	9.732	-2.088
635	0.635	-18.557	-16.805	-18.058	-2.809	-7.499	-10.767	-28.048	-37.122
636	0.636	-14.276	-19.134	-17.123	-12.131	-10.992	3.529	-33.156	-32.094
637	0.637	-18.348	-11.202	-14.269	-3.85	-6.556	-6.183	7.955	-27.638
638	0.638	-24.93	-18.561	-11.8	-6.423	-8.308	-7.976	35.558	-15.22
639	0.639	-20.677	-13.734	-11.078	-27.581	-7.938	-9.609	0.297	-11.546
640	0.64	-18.386	-12.97	-10.546	-35.943	-7.568	-8.339	13.818	-8.286
641	0.641	-8.919	-10.66	-9.996	-33.471	-2.752	-20.216	9.757	-17.616
642	0.642	-15.335	-5.834	-4.597	-21.915	-2.202	-37.691	-31.862	-9.352
643	0.643	-14.2	-13.199	-5.211	-7.07	-6.291	-40.077	-48.419	-11.891
644	0.644	-17.322	-16.12	-15.317	-16.825	-11.166	-38.005	-63.588	-9.601
645	0.645	-12.543	-15.37	-11.116	-36.272	-6.557	-8.992	-22.371	-3.257
646	0.646	-11.834	-21.007	-7.505	-43.932	-10.669	-4.915	5.362	-13.002
647	0.647	-11.113	-24.516	-13.543	-41.743	-12.067	-1.252	20.546	-18.235
648	0.648	-20.651	-26.485	-16.696	-35.496	-8.807	8.774	61.81	-10.341
649	0.649	-21.865	-22.445	-7.855	-29.784	-13.677	11.78	-21.438	-11.767
650	0.65	-11.07	-15.498	-9.074	-10.516	-11.771	14.369	-33.281	-2.911
651	0.651	-9.76	-8.753	-10.12	7.219	-14.702	1.458	-44.151	-13.821
652	0.652	-13.469	-4.517	-16.938	-9.129	-12.231	-10.28	24.891	-9.583
653	0.653	-14.661	-16.73	-3.8	-36.9	-9.962	-8.252	51.562	-13.287
654	0.654	-13.717	-14.996	-5.789	-2.955	-8.851	-6.381	-5.383	-7.35
655	0.655	-6.956	-7.053	-7.584	-16.627	-11.618	-11.567	46.241	-12.615
656	0.656	-7.763	-8.411	3.43	3.984	-16.705	-16.205	52.817	-11.69
657	0.657	-5.493	-4.746	2.022	7.595	-14.822	-12.006	-14.316	-3.763
658	0.658	-12.123	-1.274	-15.082	4.263	-13.129	-15.748	-40.976	-2.809
659	0.659	-23.6	-4.383	-17.484	7.285	-13.56	-17.008	-16.497	-3.802
660	0.66	-28.308	-13.308	-15.452	-1.125	-6.256	-16.13	-23.8	0.388
661	0.661	-29.718	-16.814	-17.515	-3.708	-9.4	-19.128	-30.439	-3.743
662	0.662	-20.861	-15.871	-22.86	-15.388	-4.608	-23.415	-36.575	-14.615
663	0.663	-12.582	-18.784	-15.042	-26.072	-5.427	-27.46	-64.347	-38.474
664	0.664	-2.962	-18.013	-16.497	-20.335	-3.149	-16.547	-39.246	-28.479
665	0.665	-1.873	-17.245	-25.484	-8.207	-8.033	-2.164	-16.404	-19.259
666	0.666	-5.426	-9.32	-22.081	-9.82	-7.495	-0.173	-28.72	0.444
667	0.667	-6.449	-14.552	-21.178	-8.543	-6.96	5.082	20.551	2.956
668	0.668	-11.362	-13.594	-20.266	-7.435	-5.65	-2.847	14.01	-13.304
669	0.669	-19.371	-17.86	-19.537	-25.531	-12.085	10.106	-40.946	-15.439
670	0.67	-12.102	-15.564	-7.389	-28.12	-9.611	-12.786	-48.236	-25.148
671	0.671	-7.333	-23.522	15.394	-16.56	-13.724	-22.191	-14.622	-5.821
672	0.672	-4.873	-11.733	-6.551	-1.757	-8.942	-25.018	3.551	-8.357
673	0.673	-33.576	-9.229	-14.93	11.771	-5.711	-12.321	-12.951	-19.997
674	0.674	-22.999	-7.688	-17.5	-4.147	-9.828	-14.684	12.243	-9.39
675	0.675	-15.912	-11.943	-15.226	-31.847	-12.394	-28.877	35.101	-7.482
676	0.676	-17.124	-15.616	-14.495	-17.524	-12.823	-31.069	-19.032	-12.725
677	0.677	-30.341	-12.12	-20.913	-28.753	-15.193	-2.09	-55.878	-27.068
678	0.678	-25.178	-21.788	-19.054	-18.719	-14.08	10.289	-44.978	-32.702
679	0.679	-1.438	-4.745	-20.868	3.135	-13.743	6.643	-11.409	-23.041
680	0.68	-18.526	6.876	-16.291	11.427	-12.634	3.336	18.997	-0.218
681	0.681	-21.667	-8.023	-12.117	18.982	-7.85	18.939	13.599	2.86
682	0.682	-24.427	-9.953	7.363	12.042	-11.39	-12.287	-11.569	-5.464
683	0.683	-11.72	-11.702	-6.833	-19.914	-1.374	-33.062	-16.013	-2.952
684	0.684	-28.037	-7.069	-14.439	-6.391	-2.764	-29.426	4.765	-9.918
685	0.685	-21.712	-17.146	-16.822	-2.392	-3.956	-12.413	16.098	-7.799
686	0.686	-4.355	-15.996	-19.033	8.78	-2.834	-3.176	19.465	-2.045
687	0.687	-11.369	-19.499	-21.034	5.417	-5.964	5.095	-21.311	-3.822
688	0.688	-17.797	-16.419	-8.879	-10.35	-3.094	17.817	-37.659	-24.561
689	0.689	-0.429	-19.345	-13.543	-41.553	-3.899	20.089	-42.568	0.973
690	0.69	-12.094	-18.585	-14.916	-20.927	-4.698	0.883	-38.033	-9.096
691	0.691	-5.754	-16.279	-16.091	-9.778	-1.234	-11.931	7.93	-6.001
692	0.692	-11.6	-16.868	-14.935	-13.114	-4.539	-14.298	63.015	-20.136
693	0.693	-13.385	-6.793	-13.955	-3.856	-2.805	-16.469	26.087	-12.58
694	0.694	10.382	-8.132	0.77	-1.111	-1.463	-37.796	-20.712	-0.975
695	0.695	7.06	-11.806	11.405	-8.649	-0.127	-51.936	-38.846	5.38
696	0.696	-8.644	-12.967	-17.652	2.949	-6.712	-28.691	-44.238	-8.165
697	0.697	-5.954	-3.302	-5.271	13.545	-15.618	-6.808	1.263	4.016
698	0.698	-13.513	-9.693	-8.978	-15.462	-16.775	35.769	56.283	21.406
699	0.699	-25.145	-13.178	-19.068	-27.831	-17.728	41.774	-10.368	-9.005
700	0.7	-31.542	-12.206	2.804	-39.017	-14.806	25.328	-54.996	-21.405
701	0.701	-29.607	-17.028	-11.327	-8	-6.852	-20.154	-30.519	-47.742
702	0.702	-27.872	-14.493	-24.1	-3.862	0.521	-14.176	-37.8	-44.473
703	0.703	-26.341	-25.126	10.933	7.428	-6.231	-8.783	9.131	-16.204
704	0.704	-36.423	-29.385	15.977	4.17	-1.947	-74.425	27.455	-19.883
705	0.705	-22.113	-17.572	-6.845	-11.427	-5.987	-29.747	11.005	-16.569
706	0.706	-8.574	-12.916	-19.219	-31.093	-10.815	-5.376	-34.484	-32.228
707	0.707	-10.317	-17.152	-22.87	-38.515	-15.458	-12.722	-64.841	-18.093
708	0.708	-2.38	-13.442	-12.782	-22.158	-14.87	-19.304	-103.566	-0.276
709	0.709	-6.644	-12.258	-3.466	-19.955	-7.897	-37.492	-58.114	11.354
710	0.71	-15.567	-13.204	16.302	-25.686	-10.803	-32.061	33.435	4.994
711	0.711	-19.055	-12.233	-1.456	-30.836	-15.055	-47.138	99.225	-20.156
712	0.712	-20.017	-18.222	-8.384	-48.171	-11.004	-51.584	63.586	-3.146
713	0.713	-13.22	-15.89	-14.74	-17.726	-10.424	-72.293	31.067	-0.066
714	0.714	-0.034	-15.295	-16.635	-13.609	-10.98	-38.227	-18.286	2.632
715	0.715	-1.929	-17.218	-14.844	-2.345	-12.687	-24.676	-62.933	-20.586
716	0.716	-17.765	-11.782	-22.74	1.036	-10.142	4.375	-70.965	-36.251
717	0.717	-2.83	-9.822	-24.044	-1.946	-12.441	15.623	10.668	-27.876
718	0.718	-0.859	-7.866	-25.154	23.707	-10.284	18.935	21.752	-15.055
719	0.719	4.4	-1.267	-23.93	-0.011	-12.191	40.822	-7.675	-3.426
720	0.72	-12.997	-7.257	-7.799	-21.805	-9.432	66.398	-34.332	-9.805
721	0.721	-24.587	-12.855	8.545	15.251	-5.891	42.595	55.275	-11.742
722	0.722	-18.18	-14.783	-14.77	-40.196	-4.49	20.719	43.523	-3.026
723	0.723	-12.352	-18.059	-17.79	-18.045	-7.34	-4.821	-10.644	1.643
724	0.724	-7.119	-20.945	-20.424	-24.571	-9.225	12.231	-20.462	-11.29
725	0.725	-21.403	-21.321	-27.888	-30.523	-11.119	9.16	-47.042	-19.96
726	0.726	-19.409	-22.668	-30.132	-14.034	-6.82	-10.567	-55.147	-18.376
727	0.727	-17.611	-16.079	1.868	11.19	-3.861	-49.055	-33.152	-8.284
728	0.728	-19.112	-20.902	-2.51	-11.548	-3.421	-65.453	-53.091	-11.958
729	0.729	-23.305	-20.132	-14.825	-7.391	-2.981	-30.175	-10.455	-22.789
730	0.73	-22.067	-12.771	4.017	-26.044	1.917	20.206	-4.918	-12.699
731	0.731	-16.004	-9.851	-5.965	-29.233	1.385	13.698	20.238	-21.563
732	0.732	-6.279	-5.598	-8.979	5.294	-7.468	7.768	15.771	-5.852
733	0.733	-15.133	-4.826	-17.192	0.898	-16.315	-8.666	-21.853	-12.227
734	0.734	-13.911	0.011	-14.592	13.339	-15.085	-23.772	-36.966	-14.134
735	0.735	-10.774	-3.27	6.585	2.18	-7.666	-0.933	-32.47	-1.912
736	0.736	-17.517	0.794	-7.482	12.297	-12.439	3.146	-11.807	-6.52
737	0.737	-21.734	1.188	-25.26	28.035	-8.127	-8.021	-15.509	-2.222
738	0.738	-16.074	-2.093	-32.177	-14.501	-10.393	-11.262	-18.832	-8.605
739	0.739	-6.529	-7.892	-25.729	3.715	-12.28	-14.309	-15.873	-9.79
740	0.74	-10.131	-7.111	-23.727	-1.722	-14.16	-16.988	-18.722	-10.705
741	0.741	-8.902	-13.685	-25.378	-16.821	-12.363	-19.511	-42.006	-11.617
742	0.742	-11.921	-26.841	-29.921	-12.363	-15.785	-26.493	5.058	-17.556
743	0.743	-14.765	-32.638	-28.454	-49.88	-12.437	-20.136	-1.424	-5.327
744	0.744	-18.966	-20.423	-8.771	-24.699	-8.314	-29.851	-19.575	14.068
745	0.745	-16.566	-15.77	11.09	-11.143	-13.093	-28.166	41.39	-14.139
746	0.746	-21.319	-8.606	-6.671	17.899	-13.618	-17.194	49.472	-10.407
747	0.747	-24.558	-15.003	9.524	-31.23	-16.478	-4.228	12.408	-0.286
748	0.748	-19.09	-16.171	3.065	-11.277	-17.799	-5.902	-21.136	2.869
749	0.749	-23.879	-15.205	-14.352	-17.275	-19.13	-7.333	-51.521	-11.193
750	0.75	-19.19	-18.117	-7.384	-11.864	-12.529	-5.827	-57.045	-3.618
751	0.751	-11.415	-15.615	-9.482	-16.895	-9.615	-4.544	-31.942	-10.583
752	0.752	-6.174	-8.27	-15.284	-21.298	-7.069	-10.477	-0.01	-34.009
753	0.753	-5.183	-9.228	-10.076	-8.881	-6.266	-0.745	-20.667	-18.314
754	0.754	-11.168	-15.227	-11.646	-20.049	-2.759	-7.092	36.055	-32.406
755	0.755	-8.835	-12.9	-10.318	-23.294	7.323	-20.266	60.374	-24.829
756	0.756	-15.376	-23.727	-14.048	-45.158	8.7	-36.104	8.677	-13.2
757	0.757	-16.099	-28.358	-12.935	-19.629	5.042	-16.886	-11.334	-11.073
758	0.758	-13.724	-18.277	-24.784	-2.629	6.218	-19.334	-17.32	-16.868
759	0.759	-7.085	-19.423	-20.141	-5.696	11.455	-21.604	-22.789	-22.075
760	0.76	-20.198	-11.083	-27.283	-13.999	4.708	-19.412	-7.718	-4.631
761	0.761	-22.106	-18.434	-15.452	-21.537	14.409	-5.79	5.819	11.659
762	0.762	-23.82	-15.54	-7.51	-9.902	2.621	-0.478	-14.96	-3.229
763	0.763	-15.844	-18.078	-6.17	-7.78	-21.166	-5.063	-26.262	-20.662
764	0.764	-20.046	-14.034	-12.57	9.654	-24.437	5.025	-43.397	-18.332
765	0.765	-13.596	-15.986	-6.634	-25.357	-21.318	-1.283	-46.6	-11.898
766	0.766	-17.022	-15.425	-9.821	-40.419	-12.966	-4.673	-89.299	-29.275
767	0.767	-17.945	-14.845	-6.995	-26.839	-15.445	-3.607	-107.605	-22.301
768	0.768	-18.866	-12.327	-13.058	-6.11	-13.084	-8.342	-46.651	-7.391
769	0.769	-10.889	-7.852	-13.89	-9.76	-32.209	-12.485	26.68	-1.567
770	0.77	-5.614	-9.564	-18.787	-19.832	-29.66	-4.984	56.242	0.18
771	0.771	-2.691	-9.925	-15.54	-10.54	-18.017	-3.893	29.441	4.813
772	0.772	-5.199	-6.62	-13.835	3.579	-15.866	-13.483	53.83	-13.971
773	0.773	-12.543	-8.741	-17.385	31.788	-10.044	-12.271	2.094	-26.713
774	0.774	-23.371	-6.808	-21.89	13.007	-4.803	-15.758	-44.845	-19.715
775	0.775	-30.53	-8.739	-13.019	-4.008	-6.356	-10.533	46.619	-13.314
776	0.776	-24.171	-13.579	-4.141	-13.299	-16.444	-15.347	59.682	-11.353
777	0.777	-20.709	-15.523	-12.479	-44.46	-12.782	-12.852	-23.821	0.843
778	0.778	-23.82	-6.819	-7.246	-23.743	-9.305	-10.577	-56.388	-3.794
779	0.779	-14.933	-5.675	-8.241	-27.447	-12.397	-21.469	-66.311	-10.965
780	0.78	-16.109	-10.911	-14.295	-10.444	-1.548	-29.416	50.184	-4.591
781	0.781	-4.307	-8.007	-11.981	5.204	-0.184	-16.413	34.318	-5.761
782	0.782	-5.846	-14.001	-21.485	7.894	-9.099	2.972	48.661	3.899
783	0.783	-7.163	-16.321	-15.108	-20.356	-12.62	10.54	-17.131	-13.128
784	0.784	-3.444	-21.147	-18.614	-16.677	-11.704	3.568	-52.772	-20.103
785	0.785	7.42	-19.183	-2.57	-6.61	-12.718	5.682	23.052	-22.248
786	0.786	6.086	-22.067	18.513	-9.713	-4.82	-23.338	-6.564	-20.322
787	0.787	-10.932	-22.433	-7.056	-1.391	-10.08	-10.957	-33.252	5.968
788	0.788	-27.187	-15.073	-10.391	-3.912	-3.325	-7.302	40.145	9.635
789	0.789	-25.05	-16.052	-19.74	7.678	-11.278	2.746	30.34	-35.105
790	0.79	-26.968	-13.169	-39.522	9.81	-12.254	12.02	-32.139	-41.148
791	0.791	-28.714	-8.929	-42.058	3.976	-15.163	3.68	-72.741	-35.77
792	0.792	-17.686	-13.022	-44.387	-18.922	-14.395	11.219	-80.169	-20.695
793	0.793	-16.336	-17.902	-55.036	-9.675	-13.623	13.518	-60.245	-16.276
794	0.794	-20.034	-7.892	-25.99	-1.404	-13.036	11.38	-54.21	-12.223
795	0.795	-30.884	-9.291	36.543	-14.223	-9.733	5.555	-15.471	-15.914
796	0.796	-15.019	-0.422	81.299	-21.214	-5.663	-20.785	30.106	-26.041
797	0.797	-12.884	-1.614	73.203	-10.583	-4.295	-54.837	24.094	-16.803
798	0.798	-18.689	-13.442	-8.253	-20.304	3.07	-59.252	-3.641	-14.142
799	0.799	-20.432	-11.923	-19.089	-18.605	4.037	-79.939	21.506	-6.612
800	0.8	-12.517	-7.687	-28.967	-26.552	10.788	-61.127	-47.208	4.958
801	0.801	6.251	-16.605	-20.076	-36.622	-2.392	-37.296	-57.104	-1.475
802	0.802	-1.298	-27.459	-11.963	-17.077	-0.483	-15.381	-83.811	-15.063
803	0.803	5.678	-23.215	10.092	-31.198	-5.758	4.393	-10.497	-2.916
804	0.804	-0.7	-24.391	3.512	-23.646	-1.169	6.922	58.582	-1.399
805	0.805	-14.249	-16.089	-2.49	-2.543	-11.27	9.224	-3.844	8.631
806	0.806	-15.999	-15.138	-18.938	0.175	-12.449	2.808	4.362	9.766
807	0.807	-20.657	-19.992	-23.961	7.719	-11.291	-10.764	-77.117	6.257
808	0.808	-22.02	-14.003	-46.778	-27.28	-8.199	-2.059	-22.993	7.188
809	0.809	-18.353	-16.319	-50.837	-12.103	-14.977	-19.467	6.566	-1.728
810	0.81	-10.036	-5.481	-39.6	-7.588	-15.748	-17.101	51.282	-19.743
811	0.811	-15.283	2.458	-36.302	-19.916	-11.686	-27.718	108.248	-22.262
812	0.812	-26.14	3.807	-20.601	-1.105	-8.202	1.343	41.496	12.764
813	0.813	-30.423	0.13	-23.272	2.191	-10.154	22.073	14.84	-12.392
814	0.814	-26.754	-5.867	15.269	-0.879	-13.087	3.318	-25.752	-44.353
815	0.815	-25.611	-6.83	31.737	-9.161	-20.085	0.045	-33.079	-48.44
816	0.816	-24.657	-19.612	6.615	-11.687	-21.074	9.359	-26.549	-22.132
817	0.817	-15.767	-21.381	-6.9	-9.384	-21.855	1.046	-44.792	-12.123
818	0.818	-14.627	-35.733	-10.952	-2.958	-14.509	-16.741	-28.404	-9.065
819	0.819	-19.868	-33.818	-7.263	-0.979	-13.551	-37.835	-23.326	5.045
820	0.82	-10.974	-32.09	-10.529	-27.242	-9.305	-12.291	-0.373	7.562
821	0.821	-9.822	-24.179	-7.423	6.857	-1.962	-15.57	-20.979	0.599
822	0.822	-6.727	-17.025	-4.706	-6.651	0.957	-12.454	13.161	-31.327
823	0.823	-3.836	-10.628	-17.471	-19.003	-5.024	7.282	-0.39	-26.899
824	0.824	0.409	-16.601	-33.718	-37.743	7.193	9.791	-29.424	-22.872
825	0.825	9.278	-9.238	-35.842	-20.688	15.935	-20.601	-18.184	-34.12
826	0.826	0.916	-4.379	-33.894	-5.018	4.935	0.109	-14.779	-10.329
827	0.827	-6.446	-3.606	-25.156	-2.317	-5.115	-3.59	-17.842	-7.25
828	0.828	-9.364	0.455	-1.352	5.206	-16.913	-0.31	-20.616	1.089
829	0.829	-13.642	-6.129	8.72	2.845	-21.546	-3.414	-18.29	-6.424
830	0.83	-21.005	-12.141	-19.528	-12.088	-17.275	-11.754	-20.737	-4.096
831	0.831	-25.856	-14.474	-15.833	-17.908	-2.933	-19.319	-18.654	-6.233
832	0.832	-39.018	-10.995	-25.876	-12.705	6.775	-16.971	-12.993	-12.07
833	0.833	-44.837	-21.073	-16.59	-17.336	8.535	-10.566	-7.874	-10.364
834	0.834	-25.497	-31.148	-13.882	-13.107	0.625	-12.486	-6.446	-5.764
835	0.835	-17.96	-24.781	-6.356	-16.793	-3.602	-14.221	-22.415	-7.164
836	0.836	-15.654	-23.635	-8.709	-17.935	-9.963	-3.209	-20.297	1.704
837	0.837	-9.293	-11.839	-2.327	-8.269	-20.771	-1.884	-41.685	-16.287
838	0.838	-11.267	-3.908	7.33	-27.8	-19.386	-10.787	-44.564	-3.462
839	0.839	-13.078	-5.261	-1.406	-30.497	-25.718	-11.958	-6.093	-1.136
840	0.84	-2.108	-8.925	-15.771	-7.248	-24.506	-10.984	-11.556	-7.567
841	0.841	-6.43	-5.43	-21.609	8.445	-19.252	-17.752	64.013	-25.023
842	0.842	-10.154	-4.463	-19.916	-5.674	-20.223	-8.072	31.393	-18.076
843	0.843	-1.853	2.309	-27.892	-18.475	-21.028	-11.758	-18.047	-24.471
844	0.844	-13.689	3.071	-14.972	2.597	-20.286	-8.296	-27.048	-10.946
845	0.845	-18.374	-5.836	-23.712	-5.74	-13.767	-3.091	-35.24	4.925
846	0.846	-28.494	-4.679	-22.135	1.761	-18.069	-17.811	46.182	-5.68
847	0.847	-22.151	-18.608	-0.418	-9.886	-14.055	-28.493	35.336	-3.73
848	0.848	-13.882	-12.791	2.695	4.977	-3.309	-15.004	-33.767	-30.037
849	0.849	-2.139	-18.023	-5.695	-24.094	14.032	-30.92	-42.716	-18.783
850	0.85	-13.221	-22.672	1.775	-20.059	11.676	-16.09	-18.349	-8.694
851	0.851	-11.909	-18.426	-0.618	-23.788	13.782	-29.706	-11.035	-17.971
852	0.852	-18.342	-14.773	-11.307	-27.176	27.302	-21.016	35.789	-26.304
853	0.853	-19.555	-15.957	-13.268	-11.563	22.036	2.808	-6.809	-18.786
854	0.854	-16.506	-14.996	-11.52	-19.969	1.278	19.899	-45.478	-21.144
855	0.855	-11.732	-15.962	-13.067	-17.542	-12.891	10.649	-30.342	-14.8
856	0.856	-14.308	-21.96	-20.238	-15.237	-25.706	-3.453	-7.532	-5.136
857	0.857	-18.422	-24.278	-23.965	-17.389	-28.053	-5.981	21.503	3.559
858	0.858	-15.017	-26.211	-15.717	-42.543	-25.95	-17.644	2.668	-20.289
859	0.859	-17.01	-17.483	-14.83	-25.567	-27.914	-41.097	-48.831	-16.996
860	0.86	-11.652	-13.99	-12	-22.517	-26.219	-19.284	-70.927	-13.892
861	0.861	-15.192	-10.88	-14.569	-8.44	-21.636	-10.982	-10.34	-5.601
862	0.862	-10.618	-13.762	-18.676	24.981	-14.534	-3.452	-50.961	-23.413
863	0.863	-18.442	-16.259	-10.754	2.105	-18.251	-5.768	-43.688	-7.155
864	0.864	-13.326	-13.922	-7.656	-1.996	-12.309	-3.605	-23.841	-9.279
865	0.865	-12.479	-4.433	-18.45	9.183	-11.401	-17.147	43.195	-11.238
866	0.866	-16.849	7.378	-17.035	5.841	-12.445	-8.477	16.394	11.549
867	0.867	-11.337	5.819	0.026	-28.657	-9.982	-16.436	24.467	2.241
868	0.868	-16.055	-6.192	-6.945	-15.158	-4.4	-6.395	-12.575	-6.087
869	0.869	-18.059	-10.47	-17.638	-27.596	-12.347	-7.588	-19.223	-18.879
870	0.87	-14.838	-6.812	-8	-16.457	-4.25	-13.634	-1.097	-21.19
871	0.871	-21.456	-22.508	-4.345	-9.97	-14.011	-19.661	-17.574	-19.049
872	0.872	-17.237	-33.154	-6.111	0.056	-10.402	-5.774	47.994	-9.385
873	0.873	-22.905	-42.821	-10.792	9.301	-9.28	-3.901	-9.879	-4.436
874	0.874	-12.131	-23.442	-9.463	-10.478	-12.402	-5.667	-54.602	-9.742
875	0.875	-10.639	-30.971	-10.666	-3.02	-11.453	-10.336	-62.755	-11.336
876	0.876	-29.451	-14.701	-19.017	-10.065	-3.535	5.494	3.995	-7.107
877	0.877	-16.737	-12.559	-2.969	-16.502	3.776	-5.152	12.887	-26.633
878	0.878	-14.483	-6.749	-9.939	12.471	0.824	-7.121	86.244	-40.766
879	0.879	-16.689	-1.521	-12.036	0.025	-5.236	-5.407	17.17	-17.539
880	0.88	-14.831	-9.447	-25.545	-3.671	-4.518	-10.08	26.097	-1.881
881	0.881	-16.65	-13.704	-23.793	6.335	-15.393	-31.8	66.769	12.164
882	0.882	-12.083	-10.029	-9.442	-28.167	-10.771	-9.978	15.111	14.567
883	0.883	-16.415	-13.514	-7.491	-14.681	-17.936	-7.281	-31.743	2.842
884	0.884	-17.645	-8.303	4.701	-27.135	-19.101	-9.807	-62.069	-3.59
885	0.885	-9.366	-9.291	15.726	-38.412	-13.111	6.426	-67.384	-13.337
886	0.886	-10.37	-15.309	-3.042	-14.639	-10.027	-8.489	-11.765	-39.722
887	0.887	-15.239	-16.091	-15.8	-30.35	-14.878	-22.034	25.241	-51.034
888	0.888	-2.106	-14.152	-13.449	-27.686	-28.066	-9.833	-35.368	-6.432
889	0.889	-7.945	-21.506	-7.03	-30.248	-26.148	-17.776	-43.516	-0.537
890	0.89	-6.234	-16.66	-28.298	-23.314	-6.819	-13.543	-36.119	-6.046
891	0.891	-20.579	-3.502	-8.566	-21.194	16.387	-19.959	-42.646	-11.171
892	0.892	-30.282	-9.3	-11.089	-7.635	32.062	-6.81	-36.568	-6.766
893	0.893	-18.124	-4.075	-8.765	-5.919	23.727	-1.58	2.214	5.574
894	0.894	-13.509	-5.614	1.883	-7.51	36.471	-9.494	-12.854	-13.229
895	0.895	-6.384	-9.852	-11.643	5.426	15.376	-22.438	10.003	-44.218
896	0.896	-7.579	-13.526	-9.875	-10.477	12.708	-17.204	-2.332	-23.534
897	0.897	-1.615	-21.85	-17.763	0.173	35.974	-15.652	-13.425	-12.336
898	0.898	-2.617	-14.511	-16.345	-5.646	14.126	-14.293	-10.068	-22.414
899	0.899	-15.404	-15.489	-15.137	-14.321	-28.425	5.283	-19.348	-13.177
900	0.9	-17.15	-7.572	-23.457	0.025	-34.394	25.054	-44.863	0.919
901	0.901	-6.123	-4.494	-30.772	29.051	-39.783	1.885	-54.926	8.458
902	0.902	-13.289	-13.421	-33.634	8.335	-24.659	-13.732	-39.177	6.15
903	0.903	-16.975	-19.433	-39.606	12	-20.16	-33.409	-19.233	12.524
904	0.904	-13.487	-22.549	-37.277	15.287	-24.194	-15.55	19.457	10.576
905	0.905	-27.405	-13.659	-26.423	-31.728	-27.87	-8.556	14.182	-15.768
906	0.906	-33.191	-14.841	-2.601	-25.159	-37.937	10.591	-10.841	-19.46
907	0.907	-10.342	-15.825	14.44	-43.343	-28.662	23.331	-6.285	-2.429
908	0.908	-26.008	-22.613	5.15	-15.665	-20.345	7.055	6.211	-43.267
909	0.909	-17.656	-14.68	2.438	-10.617	-7.569	4.887	32.589	-48.705
910	0.91	-15.096	-11.575	-0.077	-6.109	4.043	-24.163	8.711	-23.537
911	0.911	-8.086	-14.453	-2.369	-10.092	1.925	-28.237	17.997	-37.086
912	0.912	-5.914	-15.207	-12.995	-13.693	-11.598	-24.518	26.325	-16.383
913	0.913	11.553	-17.519	-22.665	-16.876	0.623	-34.532	-2.122	-35.137
914	0.914	18.561	-15.57	-27.87	-13.69	-0.895	-25.227	-5.896	-25.016
915	0.915	7.978	-17.488	-32.501	-16.335	6.309	5.95	-23.009	3.281
916	0.916	-5.501	-10.883	-28.239	-18.764	-13.195	-6.415	-38.692	-0.374
917	0.917	-21.302	-10.079	-8.669	-16.384	-27.281	-17.604	-18.964	-3.654
918	0.918	-23.371	-10.831	22.523	-9.968	-29.743	-20.803	-6.143	5.652
919	0.919	-25.271	-5.984	10.143	15.244	-8.58	-17.629	0.934	-14.086
920	0.92	-41.108	-1.333	-8.628	-1.743	34.066	-9.245	-13.904	-16.602
921	0.921	-34.678	-10.221	-5.328	-23.531	15.945	3.568	-15.751	-5.033
922	0.922	-17.212	-13.904	3.982	-26.171	-11.662	15.21	-13.981	26.894
923	0.923	-10.194	-22.237	-15.741	-33.638	-26.688	-8.161	-15.472	22.43
924	0.924	-16.528	-19.15	-8.175	1.473	-22.168	-11.178	-25.502	-6.578
925	0.925	-26.132	-10.227	-15.126	6.56	-18.045	-19.448	-13.71	-25.318
926	0.926	-17.348	-9.053	-17.237	-6.914	-6.766	-32.204	-12.196	-42.323
927	0.927	-15.733	-5.939	-15.292	-2.81	-9.997	-6.448	-25.155	-14.023
928	0.928	-11.395	-6.909	-23.98	0.891	-6.853	-9.731	-23.367	-17.681
929	0.929	-12.478	-20.063	-22.434	-36.787	-9.518	-12.828	-21.706	-7.604
930	0.93	-15.884	-18.119	-18.187	-11.57	-17.015	-4.522	-20.337	39.467
931	0.931	-14.834	-16.38	-27.099	-15.982	-14.654	-7.053	-0.773	46.103
932	0.932	-19.599	-14.824	-16.261	-3.522	-21.03	-28.173	30.413	27.97
933	0.933	-18.756	-10.546	5.441	0.184	-19.07	-19.852	-32.158	-32.969
934	0.934	-17.916	-11.666	8.57	-9.855	-17.305	-7.066	-58.976	-8.554
935	0.935	-14.371	-5.622	0.282	-25.542	-15.731	-14.002	-34.68	-15.865
936	0.936	-14.873	-12.93	-12.448	-17.217	-14.33	-16.09	2.215	4.112
937	0.937	-11.885	-13.866	-19.395	0.623	-5.373	-17.998	49.104	-1.874
938	0.938	-8.306	-7.827	-17.266	-10.976	-6.486	-9.283	30.907	3.558
939	0.939	-11.488	-18.43	-15.33	-17.338	-1.238	5.055	3.211	-11.465
940	0.94	-10.24	-14.143	-3.133	-15.381	-0.272	6.991	-11.861	-15.824
941	0.941	-11.317	-20.503	-7.801	-20.571	-6.254	-12.341	10.968	-61.572
942	0.942	-8.543	-14.474	-12.057	0.159	5.974	-14.874	-26.593	-43.276
943	0.943	-7.71	-19.68	-15.729	2.872	18.222	-26.491	-21.537	-48.626
944	0.944	-12.095	-28.563	-16.89	5.389	-5.524	-20.082	-17.032	-33.463
945	0.945	-13.955	-20.224	-24.225	-1.553	-29.262	-2.652	-37.723	-19.866
946	0.946	-15.625	-14.977	-33.129	-29.212	-26.128	-9.605	-41.394	-23.887
947	0.947	-7.616	-13.996	-27.126	-17.971	-0.534	-11.705	-3.614	-27.502
948	0.948	-15.852	-11.466	-11.063	-41.754	2.821	-17.496	-8.585	-10.394
949	0.949	-14.816	-9.111	14.677	-44.841	5.948	-22.736	-22.051	-13.417
950	0.95	-21.539	-9.659	-16.287	-7.887	-2.386	-24.295	23.881	-21.644
951	0.951	-15.495	-0.918	-20.351	-2.867	-4.936	-28.567	-31.042	-39.377
952	0.952	-14.658	-9.203	-16.667	1.6	-16.595	-16.804	-97.825	-13.576
953	0.953	-22.529	-3.952	0.363	5.654	-10.237	6.964	-89	-3.462
954	0.954	-23.419	-10.71	-8.924	-13.124	-4.449	30.728	-64.612	5.9
955	0.955	-18.505	-4.696	-11.628	10.66	-9.686	40.002	-27.563	3.259
956	0.956	-12.462	-12.039	-9.096	-5.075	-5.045	31.677	19.29	-4.213
957	0.957	-10.09	-12.999	-2.081	-2.403	-9.307	8.452	25.284	2.824
958	0.958	-20.877	-20.922	4.374	-25.664	-8.171	11.532	41.769	-3.482
959	0.959	-28.79	-19.951	-1.385	-34.964	-2.22	-19.641	97.366	-20.858
960	0.96	-18.69	-26.708	-24.167	-43.271	-5.354	-7.285	15.957	-4.557
961	0.961	-17.479	-18.747	-14.847	-20.01	-10.207	-41.397	48.49	1.889
962	0.962	-16.258	-11.377	-6.529	-23.074	-5.98	-36.997	157.075	-27.089
963	0.963	-13.09	-16.198	-14.072	-25.738	-8.331	-8.002	56.127	-39.388
964	0.964	-21.898	-15.409	-7.104	-7.906	-13.142	-11.712	43.032	-20.553
965	0.965	-22.97	-14.621	-9.232	-19.501	-11.182	-21.801	7.492	-3.45
966	0.966	-21.936	-14.025	-22.779	-0.308	-9.41	-24.895	-24.955	18.521
967	0.967	-7.172	-12.078	-17.543	-2.796	-17.332	-67.482	-74.323	-1.144
968	0.968	7.77	-12.644	-3.209	-9.754	-23.325	-37.122	-136.928	1.437
969	0.969	5.872	-13.983	-8.983	-7.618	-26.411	-20.695	-80.083	-5.46
970	0.97	-2.812	-17.25	-10.71	-25.006	-17.484	-5.606	-72.76	26.532
971	0.971	-10.735	-10.66	-18.651	-8.769	-20.921	-1.157	-25.972	-5.347
972	0.972	-9.376	-9.707	-17.299	-10.893	-15.672	-5.202	-7.806	7.12
973	0.973	-13.028	-12.232	-20.967	-8.941	-12.775	-31.501	-35.481	-19.103
974	0.974	-18.995	-17.863	-17.489	-3.73	-6.795	-7.698	-20.39	-29.105
975	0.975	-19.935	-13.036	-18.461	-14.728	-2.734	14.161	2.501	-19.799
976	0.976	-22.819	-2.976	-15.576	6.975	-3.313	16.857	15.013	-28.116
977	0.977	-20.275	9.981	-13.082	10.079	6.77	9.281	-18.871	-15.368
978	0.978	-14.641	1.263	-0.906	-4.045	-0.382	6.968	-32.275	-13.025
979	0.979	-15.198	-3.387	0.823	-16.796	-12.178	13.356	-11.522	-15.154
980	0.98	-17.107	-4.773	-10.22	-5.189	-4.242	3.678	-15.28	-13.189
981	0.981	-10.499	-19.119	-14.486	-28.577	8.737	-5.013	-5.253	-7.882
982	0.982	-4.473	-24.947	-23.411	-12.881	-3.449	-9.649	16.648	15.982
983	0.983	-8.513	-40.85	-24.575	1.305	-8.094	-19.732	19.417	-7.8
984	0.984	-6.564	-34.495	-17.192	19.166	-9.447	-34.064	-14.099	-23.502
985	0.985	-16.613	-32.594	-20.084	-1.887	-21.251	-28.268	-18.599	-26.218
986	0.986	-23.758	-20.421	-17.586	-10.201	-22.788	-26.551	-64.422	-13.421
987	0.987	-32.634	-25.08	-8.696	-2.634	-18.516	-15.537	15	-11.045
988	0.988	-31.448	-20.833	-7.529	-9.585	-4.18	-14.2	-17.41	-21.628
989	0.989	-17.48	-14.444	-6.542	-7.427	17.117	-5.305	-46.921	-31.259
990	0.99	-15.506	-6.115	0.258	-13.202	8.806	-18.455	-2.132	-50.586
991	0.991	-10.248	-3.007	-5.709	-0.955	1.264	7.891	5.997	-32.807
992	0.992	-11.768	-2.038	-11.314	16.517	-14.996	4.217	-16.02	2.134
993	0.993	-7.491	-2.818	-6.477	9.614	-29.9	-19.56	-9.517	7.111
994	0.994	-13.865	-6.899	-16.589	-18	-31.824	-16.432	8.67	2.593
995	0.995	-7.873	-14.846	-9.47	-6.743	-26.614	-24.731	25.131	-9.823
996	0.996	-15.237	-11.747	-13.174	-23.744	-37.682	-27.187	-20.338	-6.103
997	0.997	-22.009	-16.566	-14.352	-20.635	-33.454	-10.86	-38.502	-9.297
998	0.998	-10.572	-24.489	-11.256	-17.902	-21.658	12.595	-43.858	-12.336
999	0.999	-9.016	-21.375	-10.275	-10.363	-13.734	15.699	-28.665	-20.614
1000	1	-7.653	-14.584	-12.784	-3.405	7.932	18.443	-15.119	7.685
1001	1.001	-16.563	-17.091	-20.15	-14.007	17.202	10.967	30.612	11.441
1002	1.002	-22.567	-14.758	-9.311	-15.898	14.47	-10.067	85.445	8.156
1003	1.003	-34.371	-9.931	-10.647	-21.102	6.902	-18.352	18.614	-13.7
1004	1.004	-26.435	-10.514	-6.921	-13.138	-0.074	-20.811	-26.1	-16.41
1005	1.005	-7.669	-1.642	-5.709	-14.501	-6.449	-23.064	14.5	-39.652
1006	1.006	-15.217	-2.846	-15.344	-23.382	-8.383	-12.381	7.179	-30.367
1007	1.007	1.046	-8.908	-24.206	-26.867	17.936	1.171	-26.137	-22.021
1008	1.008	7.427	-8.004	-15.861	-21.64	36.695	-18.204	-31.944	-14.474
1009	1.009	-2.266	-12.904	-27.677	-34.435	26.627	-10.711	-26.359	-12.159
1010	1.01	-14.471	-18.961	-10.332	-43.143	4.753	-13.127	-11.067	-1.576
1011	1.011	-19.117	-13.394	10.701	-35.2	7.435	-11.124	-6.613	-3.59
1012	1.012	-29.187	-15.344	-9.066	-39.422	-10.414	-17.089	-52.457	-15.847
1013	1.013	-35.586	-14.761	-11.585	-19.852	-45.478	-18.954	-58.306	-8.007
1014	1.014	-29.598	-13.013	-13.909	-5.701	-40.481	-11.173	-52.862	-6.772
1015	1.015	-22.266	-15.522	-11.788	-18.443	-36.046	-12.688	-47.836	-13.228
1016	1.016	-25.196	-8.141	-13.728	-11.421	-32.006	-11.684	20.86	-0.12
1017	1.017	-20.954	-13.354	-1.546	7.824	-28.361	-8.376	89.96	-1.896
1018	1.018	-16.868	-16.247	-3.091	10.415	-25.102	-9.51	45.193	-6.583
1019	1.019	-5.985	-20.491	-7.333	3.507	-15.871	-18.454	20.681	-16.674
1020	1.02	-4.408	-8.297	-8.486	22.733	-7.575	-12.423	13.331	-13.036
1021	1.021	8.561	0.419	-11.958	-15.749	-10.088	-22.015	-6.572	-28.719
1022	1.022	-0.168	-10.605	-17.177	-21.134	-7.771	-15.519	-24.723	-22.37
1023	1.023	-4.846	-9.245	-20.092	4.029	-5.633	-16.553	-19.173	-4.997
1024	1.024	-9.124	-12.916	-14.086	-9.497	-11.411	-9.103	-64.542	1.908
1025	1.025	-10.289	-14.076	-8.469	-5.445	-9.681	-9.965	-94.936	-4.554
1026	1.026	-11.439	-10.975	-6.51	-1.782	-14.349	-3.85	-111.296	8.924
1027	1.027	-8.347	-11.914	-9.77	1.507	-7.215	-12.687	-65.666	-10.53
1028	1.028	-9.316	-17.896	-17.481	-14.148	-6.1	-9.176	25.879	2.152
1029	1.029	-15.313	-7.245	-14.349	-16.874	-2.655	-8.215	118.026	-19.026
1030	1.03	-20.924	-11.507	-11.415	-19.425	-16.638	-17.119	58.475	-33.252
1031	1.031	-18.982	-12.646	-5.383	-12.435	-7.012	-11.128	4.427	-20.551
1032	1.032	-19.559	-4.339	-12.726	-31.636	-5.279	-1.479	-5.218	-13.638
1033	1.033	-10.655	-5.319	-23.557	-24.124	-3.744	-0.352	21.619	-20.054
1034	1.034	-11.804	-8.246	-10.58	-17.206	-2.424	5.613	13.595	-14.308
1035	1.035	-12.958	-17.939	1.648	1.92	-8.841	8.66	-38.065	-40.694
1036	1.036	-22.653	-26.848	-15.734	-0.625	-10.058	-2.203	-31.509	-44.45
1037	1.037	-18.991	-28.001	-31.962	10.938	-4.898	-3.592	-25.574	-47.815
1038	1.038	-25.011	-31.099	-34.067	-12.537	-3.985	-7.299	-41.996	-26.013
1039	1.039	-30.261	-37.869	-32.11	-15.721	-4.759	-13.339	-47.057	-17.769
1040	1.04	-23.509	-31.864	-23.362	-29.94	-3.958	-27.32	12.496	20.669
1041	1.041	-19.269	-22.952	-5.922	-27.519	-4.521	-21.577	-11.924	37.032
1042	1.042	-11.932	-9.784	-3.598	-15.955	-1.24	-37.487	54.839	21.884
1043	1.043	-9.036	-4.552	28.342	-13.864	-10.176	-39.672	-7.713	26.309
1044	1.044	0.665	-12.467	14.802	7.337	-9.086	-18.444	-15.908	5.586
1045	1.045	-2.984	-16.705	-5.942	-1.097	-7.965	-32.619	-23.311	-43.567
1046	1.046	-16.122	-23.068	-17.229	-8.736	-7.039	-40.207	-29.926	-77.032
1047	1.047	-24.826	-14.735	-20.546	-6.523	-6.157	-9.873	-24.016	-34.451
1048	1.048	-20.184	-15.71	-17.504	4.027	-5.485	10.804	-51.801	-6.764
1049	1.049	-18.825	-14.749	2.197	5.879	-9.638	-15.535	23.776	-11.795
1050	1.05	-9.934	-8.753	-10.601	-10.08	-10.267	-39.375	143.12	-43.73
1051	1.051	-8.796	-6.444	-22.246	-12.291	-10.889	-23.745	63.535	10.497
1052	1.052	-14.051	1.476	-28.667	5.036	-19.83	7.342	-37.492	17.935
1053	1.053	-18.921	-5.871	-38.372	-6.668	-21.009	3.204	-50.617	24.59
1054	1.054	-11.013	6.917	-40.148	3.887	-29.332	-0.549	8.946	30.602
1055	1.055	-11.991	15.644	-29.148	-9.748	-21.981	16.398	-23.658	2.934
1056	1.056	-14.881	17.206	-22.016	-8.076	-13.089	19.427	-92.803	-32.265
1057	1.057	-5.192	10.044	-2.503	-12.8	-7.103	11.038	-101.771	-9.425
1058	1.058	-6.335	-1.771	22.99	-11.537	-12.325	28.775	-61.219	-13.494
1059	1.059	-14.639	-6.419	53.922	-31.167	-7.485	26.37	-53.95	12.827
1060	1.06	-15.615	-19.388	16.336	-33.939	5.661	49.736	33.475	29.866
1061	1.061	-10.802	-35.265	-8.832	-31.508	11.424	40.395	21.638	7.947
1062	1.062	-6.554	-37.395	-22.386	-19.965	2.672	9.169	-32.53	5.134
1063	1.063	-7.925	-38.164	-26.486	-17.886	-2.021	46.656	-22.674	12.646
1064	1.064	-7.178	-32.358	-15.306	-12.07	-20.867	31.497	-13.839	-17.726
1065	1.065	-5.264	-41.079	-18.64	-38.415	-9.503	11.705	-38.352	-21.759
1066	1.066	-15.347	-23.691	-20.598	-45.802	-1.994	16.111	-60.539	-25.388
1067	1.067	-34.16	-16.759	-23.754	-34.61	-8.985	-21.477	-13.728	-35.39
1068	1.068	-41.744	-18.934	-21.095	-24.603	10.16	-87.137	21.371	-45.242
1069	1.069	-30.156	-9.326	-18.623	-27.752	-18.097	-113.885	-21.242	-35.985
1070	1.07	-15.271	-14.641	-20.999	-8.088	-29.311	-122.029	-15.959	-38.721
1071	1.071	-5.608	-10.069	-18.932	-0.59	-19.228	-114.661	19.153	-36.182
1072	1.072	3.114	-8.752	-1.563	15.59	-22.305	-108.109	-40.567	-19.94
1073	1.073	-14.297	-12.394	-17.914	-3.625	-30.608	-77.778	-32.599	-22.117
1074	1.074	-30.557	-11.214	-11.613	19.551	7.925	-50.131	78.358	-12.402
1075	1.075	-36.96	-10.272	-25.238	3.806	13.357	-35.027	-1.38	-7.091
1076	1.076	-19.559	-23.1	-23.567	1.021	8.345	6.203	-44.817	13.634
1077	1.077	-17.253	-7.263	-18.999	-22.287	21.914	22.649	47.144	10.938
1078	1.078	-15.147	-9.401	-14.812	-6.682	1.239	37.712	11.539	3.408
1079	1.079	-13.235	-7.466	-11.215	-4.065	-2.412	24.119	0.868	10.428
1080	1.08	-18.482	-30.306	-22.133	-42.642	0.907	11.691	-67.972	-12.924
1081	1.081	-10.567	-8.448	-6.346	-4	-27.322	15.316	-112.687	-22.216
1082	1.082	-6.323	-11.172	-8.574	0.991	-30.96	11.95	-6.873	-24.945
1083	1.083	-20.671	-8.689	-10.61	14.457	-13.897	2.556	7.132	-17.375
1084	1.084	-14.895	-6.421	-22.907	2.015	-16.949	5.176	46.354	-19.623
1085	1.085	-2.737	-8.622	-21.438	-24.345	-2.769	-7.662	57.938	-4.678
1086	1.086	-10.71	-10.65	-11.445	-14.291	4.832	3.942	46.955	1.146
1087	1.087	-9.391	-5.482	-2.63	-5	-2.073	6.073	17.253	-4.026
1088	1.088	-3.025	-7.062	-3.883	9.11	-33.934	11.901	26.07	-2.427
1089	1.089	2.967	-5.75	-20.01	6.541	-38.324	17.141	17.842	-9.545
1090	1.09	-2.267	-6.935	-3.806	-0.469	-34.196	12.514	25.094	-5.809
1091	1.091	-3.253	-8.096	2.54	-32.449	-15.346	5.357	-8.411	-14.017
1092	1.092	-16.459	-11.179	-11.03	-28.033	-5.215	6.513	-2.402	-8.692
1093	1.093	-37.783	-25.832	-9.318	0.969	16.726	-11.511	14.056	-17.511
1094	1.094	-40.514	-27.878	14.448	-2.759	-8.749	-19.148	-1.128	-35.465
1095	1.095	-27.736	-33.652	31.418	-12.872	1.37	-26.208	-14.809	-48.203
1096	1.096	-16.132	-17.775	-9.491	-9.805	29.67	-15.661	-10.839	-27.111
1097	1.097	-13.979	-7.108	6.885	-18.169	40.921	-17.685	-7.187	-29.849
1098	1.098	-12.006	-12.888	-8.279	-20.712	30.837	-12.477	-24.224	-17.061
1099	1.099	0.216	-11.115	-21.884	-9.14	-3.666	-4.497	-33.512	-14.667
1100	1.1	4.865	-0.033	-17.867	-11.309	0.759	-3.043	-36.171	-25.245
1101	1.101	-2.287	-4.245	-21.595	-13.307	-3.274	3.446	-38.555	-54.242
1102	1.102	-5.946	-21.241	-18.353	-11.607	-29.549	-14.378	-45.478	-41.779
1103	1.103	-16.766	-23.539	-15.303	-16.279	-46.541	-16.709	-39.191	-0.071
1104	1.104	-20.997	-25.661	-18.061	-9.142	-43.39	-9.59	-29.61	5.413
1105	1.105	-24.632	-15.967	-20.624	-23.46	-35.028	-20.143	-27.901	-19.703
1106	1.106	-28.078	-7.258	-22.978	-17.667	-27.42	-10.36	-26.367	12.254
1107	1.107	-20.724	-8.817	-12.353	-5.489	-20.394	-1.559	-27.814	24.608
1108	1.108	-19.761	-16.006	-22.029	-7.044	-9.72	-6.121	-26.677	20.911
1109	1.109	-8.343	-19.73	-20.266	-28.72	-11.624	-24.798	-42.317	10.863
1110	1.11	-6.793	-18.613	-31.261	-6.847	-6.331	-22.181	-35.896	57.921
1111	1.111	-22.65	-17.719	-18.299	-9.535	-4.655	-5.784	-64.808	77.897
1112	1.112	-20.484	-22.659	-13.094	-22.259	-11.667	-16.283	-52.299	-1.437
1113	1.113	-10.752	-16.742	-8.482	-47.933	-7.876	-10.422	4.454	-33.977
1114	1.114	-8.944	-4.583	-12.759	-3.155	-8.955	-12.154	61.41	-43.921
1115	1.115	-4.251	4.13	-27.081	-9.076	-7.907	-16.894	54.134	-52.868
1116	1.116	8.745	8.76	1.949	-3.61	-8.774	-15.603	7.365	-44.735
1117	1.117	3.534	7.431	-2.113	21.583	-6.158	-3.814	-35.145	-7.779
1118	1.118	-7.46	16.391	-13.328	8.086	-8.402	-14.904	3.698	25.673
1119	1.119	-8.766	22.473	-10.028	12.209	-6.422	-36.692	49.325	7.476
1120	1.12	-15.112	8.616	-6.922	-6.503	-7.019	-46.068	6.865	-31.204
1121	1.121	-30.728	-20.358	-21.034	-16.495	-6.509	-9.172	-9.466	-6.063
1122	1.122	-32.807	-82.816	12.477	-32.078	-3.093	15.961	15.802	25.893
1123	1.123	-26.915	-56.053	-1.024	-17.858	-4.463	-6.862	-6.959	-36.564
1124	1.124	-18.178	-15.36	-5.056	-10.252	-1.488	-27.501	22.193	-63.207
1125	1.125	-19.734	6.752	-8.691	-3.197	-5.828	-23.713	71.553	-6.247
1126	1.126	-18.403	-13.123	-5.375	3.281	-8.62	-6.535	-29.158	1.172
1127	1.127	-12.02	-31.285	-14.634	-10.173	-11.056	9.304	-101.277	-18.687
1128	1.128	-13.178	-36.67	-11.88	-4.866	-3.622	17.787	-140.61	-36.818
1129	1.129	-18.419	-21.556	-9.323	-25.507	-4.521	10.401	-128.692	-53.223
1130	1.13	-21.304	-17.087	-6.954	-22.75	-11.235	8.216	34.208	2.354
1131	1.131	-20.524	-13.023	7.987	-30.281	-11.952	27.475	11.08	24.402
1132	1.132	-8.317	5.769	-1.636	-4.488	-4.582	45.391	201.732	-9.072
1133	1.133	0.43	15.844	-6.81	-14.488	-13.462	19.764	125.004	-51.637
1134	1.134	-1.067	18.941	-17.793	-17.536	-16.9	-3.939	55.411	-12.924
1135	1.135	-2.345	21.644	-16.397	-25.808	-19.957	-50.88	-50.292	-7.883
1136	1.136	-11.188	-16.887	-15.187	-33.301	-22.805	-57.388	-69.234	-30.711
1137	1.137	-19.49	-33.354	-18.611	-7.501	-21.985	-63.307	-51.744	-18.317
1138	1.138	-29.119	-18.272	-34.611	2.603	-9.756	-46.786	-35.875	8.016
1139	1.139	-25.4	-31.827	-32.223	-6.629	-11.486	-41.692	-21.556	-2.041
1140	1.14	-7.385	-35.895	-25.773	-9.27	-19.404	-28.088	-34.733	-23.883
1141	1.141	15.809	-32.219	-23.753	-11.734	-9.312	-7.356	-70.272	-9.778
1142	1.142	6.486	-49.273	-14.96	-4.755	-10.417	3.867	-15.863	-17.389
1143	1.143	-7.672	-58.601	8.909	14.443	-13.842	55.349	13.957	8.284
1144	1.144	-25.482	-16.094	5.683	22.065	2.282	62.689	40.818	-8.853
1145	1.145	-18.504	2.009	-3.521	-8.272	9.281	42.739	0.117	-12.08
1146	1.146	-50.428	-14.558	-11.763	-4.182	19.962	24.538	-51.69	-3.882
1147	1.147	-54.852	-9.649	-14.251	-15.381	49.051	-14.14	-45.155	-1.399
1148	1.148	-34.117	-14.227	-16.533	1.675	61.49	-49.344	-51.232	-27.219
1149	1.149	-7.797	-26.738	-10.114	-1.407	19.909	-99.643	-23.647	-23.953
1150	1.15	-4.53	-15.592	-15.896	1.327	-30.039	-93.033	-18.704	-14.598
1151	1.151	-13.81	-5.509	-21.093	-16.457	-36.621	-111.217	-23.199	-11.838
1152	1.152	-16.516	3.805	-19.522	-14.101	-30.631	-72.507	22.581	-29.582
1153	1.153	-24.095	6.536	-15.228	-24.674	-36.07	-37.287	16.472	-3.732
1154	1.154	-26.489	-1.019	-8.796	-34.268	-21.01	13.035	11.061	6.465
1155	1.155	-20.148	10.57	-7.58	-25.437	-25.478	6.471	-24.143	-9.069
1156	1.156	8.838	8.441	-8.484	-17.428	-13.102	12.485	7.866	10.756
1157	1.157	12.853	6.512	-9.398	-21.622	13.21	7.089	-29.776	13.293
1158	1.158	1.599	4.799	-11.84	-20.408	3.156	2.077	-24.896	-21.772
1159	1.159	-8.503	-6.219	-12.563	-28.716	-25.1	-11.481	-2.061	-16.782
1160	1.16	-17.813	6.737	-14.451	-31.824	-59.171	-32.272	-6.151	-21.258
1161	1.161	-31.951	15.413	-19.047	-38.576	-63.616	-43.6	-24.915	-17.21
1162	1.162	-39.516	-2.038	-12.41	-30.589	-34.575	7.762	-1.13	9.052
1163	1.163	-41.891	-37.054	-20.28	-25.336	-8.245	59.253	1.918	39.883
1164	1.164	-22.787	-52.114	-19.257	-18.548	-18.287	105.929	-6.394	-14.424
1165	1.165	-4.994	-29.204	-16.309	-5.308	-21.356	38.654	-8.8	-51.499
1166	1.166	-2.712	-41.528	-13.759	8.313	-13.006	-6.075	-15.661	-31.639
1167	1.167	-30.428	-52.723	-16.019	6.647	-0.222	2.093	-30.531	-13.42
1168	1.168	-34.123	-62.77	-8.028	8.26	34.812	9.409	-13.122	-29.866
1169	1.169	-10.34	-40.9	-2.761	4.031	49.879	-10.555	-20.046	-34.875
1170	1.17	-13.457	-21.173	-7.559	7.754	72.674	-4.463	-13.553	6.362
1171	1.171	0.637	-13.653	-13.514	-10.236	60.238	-9.766	15.575	-21.352
1172	1.172	-27.648	-16.044	-12.705	-2.66	3.471	-14.625	-5.05	-26.387
1173	1.173	6.383	-14.025	-10.714	4.326	-69.941	-18.924	-31.351	-30.808
1174	1.174	19.905	-12.167	-12.608	-10.558	-60.119	-22.802	-21.399	-18.39
1175	1.175	23.953	-17.432	-5.993	-27.965	-51.263	-33.888	-18.33	-14.722
1176	1.176	12.716	-3.133	-5.18	-30.286	-26.935	-16.796	-4.222	-11.357
1177	1.177	2.623	2.656	-10.747	-32.39	-19.633	-13.643	-6.811	-8.231
1178	1.178	11.894	7.886	-4.135	-3.346	-26.223	-16.286	-13.865	-5.521
1179	1.179	-19.289	3.228	-6.63	9.061	-20.224	-18.757	-45.903	1.945
1180	1.18	-15.257	-1.027	-7.393	5.38	-14.78	-7.117	-41.534	18.102
1181	1.181	-18.964	-4.696	-7.957	2.082	0.303	-22.037	4.392	-9.583
1182	1.182	-36.01	-3.538	-9.863	-7.191	-4.223	-31.733	22.585	-13.229
1183	1.183	-51.691	1.664	-9.275	6.991	-8.376	-30.048	39.189	-3.217
1184	1.184	-60.015	2.562	-11.804	-10.786	-4.802	-19.084	-16.282	-6.339
1185	1.185	-31.783	3.245	-15.119	-31.862	-8.156	-17.841	-67.939	2.046
1186	1.186	-5.509	-5.76	-13.981	-23.525	1.074	-19.124	32.755	-0.361
1187	1.187	-29.362	-9.355	-12.057	-0.286	-1.697	-13.188	46.97	-11.867
1188	1.188	-20.12	-19.079	-17.105	-9.527	-4.277	-8.018	33.713	-9.631
1189	1.189	-0.411	-22.74	-24.48	-23.597	-6.667	-7.092	21.826	-30.868
1190	1.19	22.832	-26.203	-27.401	-15.988	-8.847	6.07	-54.096	11.646
1191	1.191	13.588	-10.087	-21.412	-4.314	-14.705	11.933	-182.452	29.713
1192	1.192	-6.102	-3.075	-15.802	-19.174	-9.509	-0.164	-130.062	24.269
1193	1.193	-39.569	7.54	-13.847	-24.958	-1.597	-4.76	-50.533	39.404
1194	1.194	-44.047	17.153	-15.751	-5.573	-2.949	-9.045	108.351	35.04
1195	1.195	-23.368	29.322	-7.982	2.008	-4.087	-17.912	129.463	14.402
1196	1.196	-27.056	33.936	-0.604	-0.309	-10.089	-35.82	33.255	-42.234
1197	1.197	-23.801	29.64	-3.496	-6.672	-9.169	-22.952	50.596	-1.541
1198	1.198	-1.977	10.087	-11.423	-0.865	-6.291	-15.979	34.667	-38.499
1199	1.199	17.775	-32.414	-12.388	-2.571	-2.063	-18.127	20.298	-99.071
1200	1.2	-15.66	-99.446	-11.415	-4.071	-12.807	-0.704	-19.191	-74.672
1201	1.201	-20.112	-90.455	-7.154	-17.005	-11.567	1.662	16.415	-82.038
1202	1.202	0.599	-82.247	-14.513	-43.333	-18.087	-8.922	27.231	-88.645
1203	1.203	19.386	-45.2	-17.418	-47	-9.893	-14.647	-61.569	-58.318
1204	1.204	-11.572	-25.175	-23.42	-64.037	-13.101	-16.296	-49.719	-52.963
1205	1.205	-15.635	-31.109	-27.477	-23.248	-6.382	-20.82	-82.181	-17.814
1206	1.206	-11.954	-25.638	-16.631	-6.808	-0.383	-16.47	65.86	50.821
1207	1.207	-21.973	-40.735	-21.272	8.278	-7.698	-7.494	86.941	80.441
1208	1.208	-12.607	-27.195	-8.3	31.111	5.151	10.573	-47.778	53.757
1209	1.209	-20.908	-6.462	-3.065	27.019	6.91	49.161	-30.344	13.162
1210	1.21	-28.462	12.359	-10.99	8.236	-7.456	54.647	-46.172	20.6
1211	1.211	-30.791	9.158	-6.721	-22.751	-13.35	59.749	-31.839	40.621
1212	1.212	1.158	-31.557	-10.4	-10.393	-18.655	82.639	7.642	22.442
1213	1.213	5.563	-36.884	-2.076	-14.095	-23.299	45.163	-4.084	-16.275
1214	1.214	-32.062	-51.912	-1.116	-31.133	-27.534	-0.246	-58.25	-21.278
1215	1.215	-6.989	-29.045	-4.024	-28.025	-23.859	-79.525	-68.085	-44.209
1216	1.216	-2.606	-0.059	-10.016	-25.29	-10.689	-112.098	-41.425	-98.549
1217	1.217	-31.698	3.503	-12.324	-2.027	-5.44	-23.459	-33.332	-31.855
1218	1.218	-35.467	13.402	-11.74	7.269	15.307	-35.387	-40.691	-22.963
1219	1.219	-32.185	16.331	-9.809	-12.461	18.075	-133.213	-60.616	-31.134
1220	1.22	-22.802	7.847	-13.874	0.294	15.615	-120.303	-78.812	-9.139
1221	1.221	-31.09	15.248	-16.405	-25.474	17.975	-108.796	-62.354	-15.719
1222	1.222	-23.565	8.248	-11.969	-22.234	11.6	-54.905	13.407	-21.735
1223	1.223	-16.644	10.441	-16.043	-6.594	-9.723	-84.685	89.378	-60.449
1224	1.224	-14.512	8.65	-15.648	1.713	-12.523	-40.082	20.388	-25.235
1225	1.225	-16.481	3.563	-22.047	9.225	-10.09	33.245	29.323	-38.755
1226	1.226	-0.639	-20.12	-24.582	-11.903	-17.131	43.111	-11.475	7.099
1227	1.227	-7.082	-43.783	-19.003	-14.64	-49.109	34.245	-33.602	12.998
1228	1.228	-5.23	-21.788	-8.202	-17.193	-44.697	42.374	-13.687	62.815
1229	1.229	-3.614	-18.996	-0.303	-10.213	-57.122	34.999	4.495	56.132
1230	1.23	-8.364	-16.477	-7.509	-3.829	-23.095	54.933	9.863	13.45
1231	1.231	-18.466	-4.842	-11.228	-25.117	27.19	48.948	24.968	-14.311
1232	1.232	-17.304	18.609	-5.27	-33.44	33.74	65.48	2.112	20.845
1233	1.233	-13.802	46.874	2.021	-15.634	27.713	30.337	-26.925	-29.529
1234	1.234	-2.004	43.207	0.988	-8.692	-11.013	34.972	-45.671	-63.029
1235	1.235	8.97	33.163	-3.345	-10.873	-16.072	6.132	5.816	-81.248
1236	1.236	-1.162	-1.265	-12.324	-12.898	-11.648	-35.388	-16.295	-75.858
1237	1.237	-10.065	-60.866	-11.241	-18.215	-7.604	-30.056	3.734	-50.802
1238	1.238	-28.077	-85.254	-16.534	-19.84	3.588	-15.06	9.761	17.809
1239	1.239	-56.394	-77.892	-11.765	-29.963	-13.474	-37.967	4.396	86.836
1240	1.24	-52.734	-84.448	-11.052	-28.888	-16.597	-58.754	-10.706	95.637
1241	1.241	-35.645	-54.036	-15.177	-10.941	-24.95	-62.543	-15.363	5.991
1242	1.242	-13.731	6.934	-24.714	6.814	-27.492	-11.221	-3.355	-53.609
1243	1.243	6.003	31.323	-18.376	4.455	-43.783	70.034	7.618	-64.462
1244	1.244	-6.807	23.997	-21.908	-1.961	-41.681	-6.056	-2.588	-54.687
1245	1.245	-13.841	30.613	-27.198	-7.779	-12.688	-75.371	-5.678	-45.895
1246	1.246	-11.781	12.446	-20.503	-19.984	24.801	-84.429	2.632	-21.596
1247	1.247	1.701	-15.231	-18.072	-8.979	9.637	-27.659	0.022	15.253
1248	1.248	-24.653	-80.85	-14.1	-24.889	5.098	-20.32	-7.025	-4.756
1249	1.249	-28.333	-107.6	-12.271	-35.598	17.364	-53.699	-13.523	-10.879
1250	1.25	9.419	-50.771	-14.305	-18.268	-9.079	-47.536	-11.725	16.629
1251	1.251	-5.705	-28.821	-10.329	2.729	7.848	-41.944	0.354	21.544
1252	1.252	-19.306	-22.324	-10.813	-11.47	10.87	-6.629	-14.024	25.898
1253	1.253	-15.257	-28.378	-7.634	-3.976	-3.305	16.252	-35.338	38.196
1254	1.254	-11.625	-11.966	-11.822	21.708	-31.603	20.216	-43.816	34.445
1255	1.255	-8.426	3.1	-14.463	-2.166	-65.751	23.82	-15.717	3.45
1256	1.256	-24.13	34.994	-13.236	0.902	-70.28	27.105	10.384	-50.72
1257	1.257	-49.681	22.563	-15.482	-7.446	-66.322	11.416	-13.513	-58
1258	1.258	-11.374	-13.49	-20.82	10.349	-17.306	-8.317	-35.434	-91.358
1259	1.259	-1.312	-39.852	-20.328	-10.733	16.054	-15.883	-32.894	-97.261
1260	1.26	-10.643	-56.877	-21.004	-2.381	30.277	-30.584	-9.803	-80.793
1261	1.261	-36.257	-66.066	-12.201	-1.199	24.21	-19.038	-13.025	-5.105
1262	1.262	15.169	-46.251	-10.559	1.31	-14.55	4.291	-55.712	27.432
1263	1.263	37.198	-38.707	-8.142	-10.269	-9.523	19.886	-2.579	0.507
1264	1.264	43.743	-3.691	-10.561	-20.89	4.037	22.509	-20.865	49.762
1265	1.265	25.495	71.951	-17.244	-22.784	-8.379	45.685	39.95	58.622
1266	1.266	9.026	104.515	-20.255	-27.983	-12.121	92.64	15.421	1.666
1267	1.267	4.042	114.462	-12.421	-7.265	-15.474	18.636	-21.643	-35.39
1268	1.268	-64.627	87.791	-2.853	-15.561	-12.386	-10.942	-15.109	-15.467
1269	1.269	-113.98	79.665	-6.637	-2.765	-9.627	87.554	-9.163	2.723
1270	1.27	-51.483	57.595	-3.256	-0.456	3.201	100.533	-14.641	-24.95
1271	1.271	5.46	-43.242	-10.706	-2.585	-3.796	64.653	-60.18	-29.929
1272	1.272	-1.861	-115.425	-15.639	-12.284	-14.495	-54.993	-78.404	-34.299
1273	1.273	-21.774	-154.885	-28.888	-28.134	-12.599	-102.724	-72.942	-30.148
1274	1.274	8.633	-119.226	-11.549	-21.714	3.242	-146.075	2.808	-41.327
1275	1.275	-7.745	-86.657	-4.648	-31.363	9.556	-133.102	143.893	-3.532
1276	1.276	-2.641	-76.766	1.663	-29.615	7.539	-121.312	47.717	62.1
1277	1.277	1.872	-50.069	-4.235	-15.31	5.778	-67.002	-4.748	53.269
1278	1.278	30.893	-9.445	-6.053	-32.769	1.074	-37.163	-20.663	28.974
1279	1.279	-18.327	42.245	-4.579	-11.682	-0.314	-45.698	-6.37	21.715
1280	1.28	-65.349	8.779	-11.796	-20.009	0.829	-37.157	-45.861	1.81
1281	1.281	-83.744	-9.388	-15.525	-22.51	4.362	-88.52	13.733	-40.825
1282	1.282	-89.31	7.089	-2.417	-29.483	-7.335	-68.388	2.89	-46.319
1283	1.283	-54.147	2.078	-4.204	2.431	-18.255	-123.166	-26.729	-61.471
1284	1.284	-3.76	-11.426	-2.67	6.893	-11.005	-86.121	-53.479	-47.987
1285	1.285	29.818	-15.454	-6.92	19.294	-14.636	14.794	-29.139	-35.571
1286	1.286	-12.549	-11.763	-8.086	23.001	-15.761	144.807	-66.105	21.079
1287	1.287	-17.758	-8.526	-16.413	19.752	-10.495	127.276	-5.548	-3.38
1288	1.288	27.834	-24.337	-19.507	-8.49	-15.306	79.667	-46.186	-25.477
1289	1.289	-2.558	-32.815	-28.415	2.751	-21.27	65.274	-9.225	-5.587
1290	1.29	-52.479	-30.401	-24.916	-21.03	-17.186	78.404	91.61	-23.794
1291	1.291	-45.833	-0.061	-21.79	-11.693	-23.752	90.212	134.77	-51.497
1292	1.292	-15.339	4.026	-20.79	-31.363	-10.578	101.163	68.976	-36.516
1293	1.293	-9.813	-14.663	-18.247	-33.782	-12.472	71.589	33.395	32.025
1294	1.294	15.391	-17.856	-6.02	-26.719	-7.199	44.862	0.897	22.089
1295	1.295	28.941	-8.537	6.206	-20.25	3.899	-28.64	-9	-22.682
1296	1.296	16.575	5.557	7.808	-10.495	5.354	-58.339	-35.724	-30.791
1297	1.297	-9.726	-2.048	3.622	-5.197	17.28	-120.781	-43.868	-23.399
1298	1.298	-19.659	0.218	2.55	15.589	34.801	-177.692	-36.535	-3.452
1299	1.299	-22.552	-10.506	-8.18	23.959	27.928	-185.083	-29.959	2.583
1300	1.3	-14.061	-8.573	-18.129	21.494	-3.898	-138.263	-72.53	-2.804
1301	1.301	3.873	-6.733	-9.1	-13.469	-26.653	-46.704	-77.943	-7.767
1302	1.302	-17.123	-8.204	-5.458	-38.538	-47.262	-7.208	-82.912	-3.274
1303	1.303	14.064	13.555	-0.084	-24.907	-35.929	100.23	-23.245	17.431
1304	1.304	18.114	16.712	-4.76	-12.442	1.906	57.154	1.215	-8.903
1305	1.305	-38.635	14.026	-5.371	-8.675	-3.053	-8.451	38.24	-18.969
1306	1.306	-46.761	16.58	-6.014	1.473	19.83	3.655	31.7	-22.114
1307	1.307	-39.281	9.727	-13.811	-7.738	32.272	-6.765	-10.91	-53.376
1308	1.308	-32.461	3.464	-23.378	-15.993	13.58	23.3	-16.33	-57.576
1309	1.309	-1.884	-25.474	-14.445	-39.145	-10.109	14.749	-21.353	-23.742
1310	1.31	14.731	-87.877	-17.851	-42.195	-44.433	55.581	-25.857	-19.6
1311	1.311	-0.283	-60.963	-14.658	-33.797	-48.795	48.169	-13.438	-15.775
1312	1.312	4.203	-19.986	-17.452	-46.473	-77.724	27.909	-2.172	2.833
1313	1.313	0.214	-12.281	-13.08	-30.14	-73.964	-15.067	-5.458	26.617
1314	1.314	-10.883	-5.382	-8.895	-44.948	-22.411	-76.413	3.86	-20.389
1315	1.315	-20.839	-47.642	-9.352	-15.869	14.583	-84.907	6.616	-13.709
1316	1.316	-67.801	-41.878	-19.291	4.857	21.144	-62.994	-0.812	-7.535
1317	1.317	-61.157	-6.379	-12.01	8.559	-21.433	-56.359	-31.095	-12.777
1318	1.318	-18.549	16.631	-10.715	11.883	-49.071	-14.007	-18.601	-7.675
1319	1.319	-2.088	12.646	-11.737	21.204	-43.992	68.851	-14.806	-12.061
1320	1.32	-37.404	-6.09	-16.825	12.931	24.768	152.199	-11.454	-32.66
1321	1.321	-23.93	-16.098	-15.729	10.464	34.703	119.737	-8.334	-51.372
1322	1.322	-3.302	-37.952	-13.09	-19.867	8.05	50.666	-10.994	-48.054
1323	1.323	0.376	-57.745	-20.317	-15.763	-16.292	77.308	-3.365	-26.168
1324	1.324	-37.333	-55.331	-23.103	-4.518	20.713	85.374	-5.58	-0.589
1325	1.325	-32.195	-24.951	-13.298	12.543	27.336	-25.756	-11.77	16.537
1326	1.326	-9.238	-12.562	3.871	9.478	-27.561	-137.182	-21.16	7.294
1327	1.327	36.733	-16.249	-2.965	23.628	-5.414	-209.503	-8.883	-12.326
1328	1.328	67.2	-19.57	3.537	-9.818	-11.892	-275.307	-4.235	5.581
1329	1.329	139.414	-10.276	-6.033	-5.336	-17.786	-263.574	-5.535	31.333
1330	1.33	109.722	-12.936	-14.649	-17.673	-34.155	-122.605	-4.292	48.339
1331	1.331	28.98	-5.397	-13.004	-13.951	-39.115	-26.462	-5.348	26.434
1332	1.332	-46.858	10.797	-11.551	-3.851	-34.632	-9.016	-21.28	23.653
1333	1.333	-135.644	0.089	-28.476	-13.108	-22.26	38.57	-9.67	-14.881
1334	1.334	-123.769	-9.672	-39.993	-10.324	-11.117	24.257	-11.796	-98.055
1335	1.335	-177.885	-8.059	-24.994	-22.988	-1.158	90.14	-5.967	-14.565
1336	1.336	-148.199	15.638	-22.971	-29.878	1.821	102.03	-7.7	18.042
1337	1.337	-49.695	39.414	-21.146	-6.36	15.872	4.493	-9.234	8.36
1338	1.338	42.422	42.459	-10.057	-9.366	13.321	70.433	-1.991	53.202
1339	1.339	6.798	11.25	-17.174	-17.636	10.986	10.988	-16.23	45.142
1340	1.34	-25.753	-26.372	-20.818	-30.396	13.143	-21.364	-21.939	23.154
1341	1.341	-35.666	-41.583	-17.295	-28.084	7.354	-90.36	-20.073	3.369
1342	1.342	-8.954	-37.223	-12.03	-34.471	-11.993	26.222	-24.562	-2.496
1343	1.343	47.968	-33.267	-5.212	-32.541	-19.522	105.8	-2.813	-74.597
1344	1.344	55.269	8.211	-2.656	-23.83	-21.857	120.1	19.064	-44.95
1345	1.345	21.746	46.782	-14.807	-22.246	-19.764	1.593	4.926	-89.684
1346	1.346	15.744	31.549	-16.492	-20.881	-10.12	-109.857	7.386	-65.371
1347	1.347	-67.489	-0.536	-21.077	-14.464	-11.911	19.995	5.019	-13.705
1348	1.348	-127.164	-21.431	-25.285	1.239	-10.378	37.191	-14.184	-47.148
1349	1.349	-73.082	-78.307	-21.579	-5.113	-14.622	-10.627	-21.73	-41.129
1350	1.35	-4.086	-86.598	-25.069	-3.146	-13.471	-25.091	-14.743	-46.521
1351	1.351	4.734	-35.055	-39.013	-8.343	-14.661	-11.927	-46.676	-21.36
1352	1.352	45.32	-28.606	-21.579	-16.293	-22.035	0.041	-42.208	10.553
1353	1.353	67.347	-10.552	-23.881	-6.267	-21.088	-32.209	-54.565	14.614
1354	1.354	73.922	28.04	-21.746	-2.615	-15.094	-120.685	-28.157	-11.722
1355	1.355	18.948	12.856	7.283	-20.625	-7.744	-180.063	16.647	-1.732
1356	1.356	-92.203	-37.571	3.216	-13.084	-4.86	-234.277	83.905	7.443
1357	1.357	-171.835	-57.647	21.972	-10.772	-9.119	-224.489	21.475	32.939
1358	1.358	-70.931	-51.837	73.436	-4.418	3.076	-108.098	-2.853	84.432
1359	1.359	-31.551	-68.487	21.731	-2.529	11.765	35.05	48.883	136.246
1360	1.36	27.961	-134.301	1.779	-21.944	32.425	208.302	-11.615	75.883
1361	1.361	38.64	-197.04	-4.245	-34.76	1.214	371.035	-19.653	51.627
1362	1.362	28.689	-140.32	-9.698	-13.707	-19.532	349.824	-12.207	-59.399
1363	1.363	-16.077	-73.682	-14.778	-33.501	-8.348	253.416	7.824	-107.02
1364	1.364	-7.994	-29.118	-19.272	-0.03	29.368	165.765	-22.483	-121.294
1365	1.365	-0.671	-4.894	-23.363	22.78	44.487	-41.257	-38.884	-160.769
1366	1.366	-20.693	46.608	-19.714	10.376	12.638	-182.244	-43.883	-172.532
1367	1.367	-2.632	93.312	-23.042	14.054	-24.817	-2.93	-66.662	-74.761
1368	1.368	-30.385	99.275	-19.982	3.968	-29.833	66.718	-54.189	-35.257
1369	1.369	35.183	82.8	-22.73	-5.336	-34.305	-123.881	2.624	-47.01
1370	1.37	61.859	17.154	-15.225	-8.076	-30.259	-200.644	27.1	-14.454
1371	1.371	86.177	-27.607	-17.602	-15.702	-26.544	-177.336	-24.554	15.163
1372	1.372	-10.273	-3.281	-24.03	-13.455	-23.24	-156.234	-44.536	24.055
1373	1.373	-49.793	33.624	-22.122	-7.175	-20.17	-137.161	-38.528	15.919
1374	1.374	-85.438	0.103	-16.928	-9.226	-11.885	-119.82	-43.905	-35.759
1375	1.375	-96.37	30.455	-21.61	-14.568	-29.718	23.402	-28.784	38.189
1376	1.376	-66.835	46.898	-14.478	-3.634	-45.972	42.594	39.965	8.613
1377	1.377	-40.142	72.056	-10.811	-5.105	-56.646	-9.855	49.888	-0.246
1378	1.378	16.83	49.208	-9.668	-14.139	-54.73	69.587	-12.494	40.423
1379	1.379	53.877	20.128	-2.326	-13.142	-28.447	83.715	-20.583	47.791
1380	1.38	-19.977	16.383	-15.118	-16.385	-17.242	17.844	-57.596	27.877
1381	1.381	-69.306	26.366	-20.374	-11.667	13.701	-65.57	-24.147	21.867
1382	1.382	-60.435	17.016	-18.836	-12.573	34.4	10.399	67.356	-16.841
1383	1.383	-36.147	8.654	-14.583	-24.88	68.459	-38.769	27.849	-62.294
1384	1.384	0.673	16.173	-18.288	-51.29	72.924	-47.387	-7.747	-56.314
1385	1.385	7.162	-18.828	-17.155	-17.314	60.563	26.282	24.849	-39.965
1386	1.386	25.269	-84.396	-16.195	-40.273	11.433	-2.989	-4.662	-65.097
1387	1.387	8.808	-57.626	-3.432	-36.325	-22.029	-11.63	-13.375	-33.107
1388	1.388	34.046	-65.672	1.785	-25.25	-40.203	-84.83	-37.683	12.807
1389	1.389	11.341	-43.504	0.252	12.347	-67.869	-94.518	-15.642	18.888
1390	1.39	-26.17	-9.941	-3.987	7.2	-42.704	-31.953	17.763	-53.281
1391	1.391	-51.323	-15.877	-5.131	2.636	-29.156	-23.793	-12.816	-43.394
1392	1.392	-37.772	-10.398	-11.116	-9.857	-25.121	-1.723	-18.299	19.099
1393	1.393	24.783	-15.345	-8.011	-13.664	1.15	4.937	-3.208	92.341
1394	1.394	15.995	-19.691	-5.093	-30.805	18.135	11.092	-16.797	102.022
1395	1.395	-24.518	-15.468	-16.502	-2.634	15.017	38.911	12.138	75.199
1396	1.396	-31.777	-4.057	-24.43	-13.947	17.711	43.979	-14.265	1.752
1397	1.397	-11.778	6.141	-23.07	-10.738	-10.538	30.377	-11.023	-27.87
1398	1.398	6.405	-15.656	-11.264	-7.703	-29.301	9.717	-32.9	-1.118
1399	1.399	-10.095	-35.368	3.066	-10.43	-19.223	-8.998	-30.219	-9.238
1400	1.4	-15.076	-58.624	-6.589	-18.011	-28.477	-53.716	-27.736	-1.904
1401	1.401	-28.563	-49.371	-22.433	-11.06	-42.574	-84.166	-25.419	4.646
1402	1.402	-57.532	-41.046	-24.541	-8.973	-40.056	-111.871	-19.078	-13.495
1403	1.403	-53.788	-43.548	-10.957	-7.056	-28.484	-96.809	-13.291	3.077
1404	1.404	-43.66	-59.754	-12.67	-8.807	3.416	-28.204	-4.602	18.387
1405	1.405	-34.295	-40.487	-14.194	-13.436	7.862	119.668	6.454	32.123
1406	1.406	-8.718	-12.074	-6.995	-6.243	3.823	140.792	5.161	-30.25
1407	1.407	22.211	14.405	-15.868	0.171	0.218	121.654	-14.32	-92.624
1408	1.408	9.781	11.265	-7.509	1.391	-3.018	69.285	-22.659	-165.804
1409	1.409	21.06	-4.233	-12.668	-3.753	0.103	-41.698	-30.236	-155.887
1410	1.41	65.836	-18.22	-9.76	-16.431	-14.018	30.868	-37.202	-57.241
1411	1.411	-25.565	-20.644	-1.848	-7.657	-16.553	70.699	-22.375	8.596
1412	1.412	-38.633	-18.274	5.47	-2.939	-18.917	106.583	-16.657	68.048
1413	1.413	-50.393	1.008	-1.356	-24.566	-12.595	9.203	-4.545	13.704
1414	1.414	-61.299	19.009	-12.823	-15.286	-2.982	-56.369	19.18	3.666
1415	1.415	-11.984	-1.807	-14.447	-1.159	-25.83	-68.214	22.36	-23.211
1416	1.416	-3.093	-21.248	-13.166	-8.663	-28.914	-35.975	-12.199	-15.277
1417	1.417	-27.471	-59.461	-9.565	2.997	2.286	-66.092	-53.527	-8.058
1418	1.418	-20.096	-42.725	-8.46	-11.843	14.675	-57.629	-48.228	-28.007
1419	1.419	-13.491	-27.401	-7.52	-2.11	18.282	-33.592	-23.143	-21.952
1420	1.42	-7.39	-22.779	-2.719	17.272	14.812	-11.906	36.447	-5.481
1421	1.421	9.142	-18.632	-14.172	-0.494	23.913	-5.515	77.072	-0.322
1422	1.422	-5.924	-22.271	-22.146	-2.792	21.114	0.33	10.251	4.278
1423	1.423	-10.475	-32.277	-20.826	3.625	3.271	-5.385	-16.526	16.808
1424	1.424	10.1	-16.506	-14.472	5.594	14.845	-81.23	-8.443	5.728
1425	1.425	-1.241	-2.329	-13.337	-6.57	-17.177	-157.259	-30.539	-4.286
1426	1.426	-32.271	5.244	-16.465	-1.926	-30.849	-147.462	-37.141	-26.039
1427	1.427	-69.792	12.218	-17.444	8.148	-18.554	-48.933	-79.662	-28.677
1428	1.428	-54.682	39.902	-18.235	1.783	-7.37	43.178	3.6	-5.367
1429	1.429	-13.419	51.09	-20.557	-13.899	-24.424	7.685	63.191	-2.157
1430	1.43	-18.775	47.706	-13.97	-41.557	-27.497	83.692	30.635	17.686
1431	1.431	-43.981	25.756	-27.141	-22.781	-30.181	54.165	20.692	-20.753
1432	1.432	-30.506	11.615	-25.21	-26.068	-22.585	-8.288	-6.049	-48.378
1433	1.433	-26.515	-11.611	-13.023	-47.912	-20.234	-65.036	-30.414	-33.288
1434	1.434	-22.814	-58.661	-14.593	-39.576	-18.083	-101.969	-82.115	-10.507
1435	1.435	-25.985	-52.095	-13.263	-11.324	-12.295	-68.52	-75.606	-39.575
1436	1.436	-22.778	-46.163	-6.874	-14.924	-7.126	-13.601	-130.63	-35.92
1437	1.437	-2.951	-40.856	-5.731	29.821	-2.604	-6.265	-19.638	-32.678
1438	1.438	14.914	-56.033	-15.435	11.655	-4.102	0.27	59.792	-29.585
1439	1.439	49.996	-51.672	-21.827	-15.979	-10.626	42.767	73.988	7.436
1440	1.44	34.901	-47.673	-18.351	-20.974	-9.611	26.222	139.7	-17.627
1441	1.441	21.308	-36.498	-11.034	-16.48	4.21	1.019	8.418	-4.041
1442	1.442	0.538	-33.275	-2.179	4.275	2.215	23.741	-44.138	58.5
1443	1.443	-25.826	-30.247	-5.715	-6.912	-6.505	-5.406	3.369	67.477
1444	1.444	-42.821	-32.993	-2.669	-16.925	-23.882	-16.686	46.441	26.965
1445	1.445	-45.861	-25.489	-11.612	-7.625	-21.502	-26.778	6.862	-9.911
1446	1.446	-26.066	0.173	-10.497	-10.33	-27.875	-17.536	-28.827	-43.332
1447	1.447	-18.517	23.904	-9.579	-17.883	-26.006	2.108	-61.459	-37.374
1448	1.448	-6.952	39.507	-16.393	-38.998	-24.426	-5.493	-51.709	-20.987
1449	1.449	-30.39	47.748	-20.681	-24.859	-38.94	10.854	-42.925	14.195
1450	1.45	16.613	50.156	-21.473	-32.405	-25.553	38.622	-51.16	18.588
1451	1.451	10.008	52.356	-20.926	-11.292	0.678	12.386	-29.177	-27.342
1452	1.452	15.99	37.362	-16.31	-31.044	26.92	15.772	-35.83	-57.784
1453	1.453	7.461	10.603	-9.756	-23.496	16.81	37.721	-29.902	-118.839
1454	1.454	-20.221	-18.452	-3.79	-35.113	-5.049	40.496	-35.389	-94.523
1455	1.455	-35.309	-72.683	0.254	-50.021	-23.404	-136.732	-30.423	-27.778
1456	1.456	-48.836	-94.795	-3.426	-27.983	-54.544	-98.042	1.451	-18.917
1457	1.457	-61.215	-74.915	-5.384	-41.519	-33.812	-70.186	5.46	-27.128
1458	1.458	-34.893	-68.94	-8.719	-43.255	0.284	-115.641	-8.171	87.723
1459	1.459	-11.143	-30.265	-11.66	-41.707	13.867	-60.819	-4.574	6.058
1460	1.46	-26.827	-15.227	-9.243	-20.027	34.56	49.922	5.401	16.866
1461	1.461	4.368	7.558	-6.028	-23.095	15.715	129.224	8.392	125.52
1462	1.462	16.71	11.599	0.494	19.467	12.301	-58.908	5.58	24.584
1463	1.463	58.252	7.913	-8.474	49.791	15.176	-84.509	13.039	11.503
1464	1.464	19.484	-29.806	9.45	55.125	-10.577	31.686	10.663	23.227
1465	1.465	-5.702	-34.821	1.829	19.854	-27.74	52.521	0.012	34.009
1466	1.466	-37.588	-11.984	4.081	-3.03	-74.836	148.43	-1.923	4.333
1467	1.467	-33.515	0.405	-15.141	-15.471	-54.944	200.655	-0.214	-4.556
1468	1.468	-52.381	11.592	-32.992	-19.161	12.202	120.964	-17.693	-28.836
1469	1.469	-62.518	8.291	-21.416	-2.126	92.885	-9.405	-20.068	-6.727
1470	1.47	-34.273	5.191	-15.063	-11.413	82.041	-167.227	-9.445	-67.241
1471	1.471	7.342	-3.158	-13.149	-3.108	-6.82	-103.965	-19.099	-59.036
1472	1.472	23.821	-10.773	-18.413	-5.687	-42.476	69.14	-13.834	-51.645
1473	1.473	18.829	-27.131	-16.901	-3.489	-31.677	-0.717	-21.804	-58.212
1474	1.474	-13.115	-25.117	-15.583	-1.467	17.614	20.196	-26.127	-15.62
1475	1.475	-42.185	3.833	-14.459	15.861	26.44	39.026	-17.28	-21.04
1476	1.476	-68.562	7.842	-22.803	8.815	-14.304	-48.79	-33.028	-16.013
1477	1.477	-23.916	-3.418	-15.469	-6.165	-51.373	-64.833	-26.696	-38.877
1478	1.478	-5.8	-6.681	-28.258	7.353	-44.886	-108.055	-24.827	-34.83
1479	1.479	-11.24	2.656	-26.517	-12.044	-50.941	-121.206	-5.447	-31.143
1480	1.48	13.951	-22.859	-18.58	-4.549	-34.507	-109.469	-2.87	-27.867
1481	1.481	0.398	-74.368	-25.742	-2.304	-29.479	-120.179	-5.172	-18.543
1482	1.482	12.786	-81.779	-19.353	-21.507	-6.62	-110.253	5.469	-4.419
1483	1.483	-43.949	-61.89	-1.345	-19.031	5.792	-29.625	-0.364	8.312
1484	1.484	-84.57	-55.944	-3.834	-16.757	17.028	24.468	1.325	5.963
1485	1.485	-62.486	-28.35	-24.909	-48.719	13.713	73.675	9.165	8.072
1486	1.486	-28.976	-23.356	-5.14	-25.875	16.777	11.03	4.844	13.862
1487	1.487	-22.956	-9.829	7.657	-5.177	2.597	19.053	8.43	1.735
1488	1.488	-6.545	2.527	-13.406	-8.803	-10.235	-2.962	2.465	-18.851
1489	1.489	8.491	6.141	-16.098	15.05	-12.655	17.066	-11.365	-49.899
1490	1.49	12.926	16.155	1.723	-6.806	-10.587	23.066	-5.438	-45.785
1491	1.491	8.941	19.214	4.063	-20.914	-35.711	73.061	-0.064	-19.463
1492	1.492	5.399	16.489	-2.29	-23.415	-59.412	66.621	-11.087	-9.361
1493	1.493	-18.31	-17.006	-4.197	-34.981	-68.586	-0.355	-12.466	-18.585
1494	1.494	-46.577	-12.553	-12.877	-11.523	-60.163	-26.863	-11.273	-4.403
1495	1.495	-65.384	16.518	-17.493	10.368	-21.572	-2.39	-7.728	-22.22
1496	1.496	-13.975	12.938	-16.116	2.066	39.48	19.746	1.952	-1.174
1497	1.497	37.651	9.778	-19.765	9.662	80.148	-40.791	3.074	-3.952
1498	1.498	17.68	-5.771	-16.256	-20.678	72.871	-162.876	-12.646	-1.502
1499	1.499	-0.478	2.707	-17.196	-16.574	39.506	-145.376	-14.77	5.448
1500	1.5	-5.884	0.319	-12.332	-35.301	-27.52	-129.447	-28.282	11.843
1501	1.501	-20.929	-11.178	-25.467	-4.282	-36.314	-115.116	-23.026	6.004
1502	1.502	-34.382	-30.253	-23.501	-16.56	-44.357	-75.712	-15.037	18.109
1503	1.503	-21.989	-42.994	-4.104	-12.815	-66.334	-16.164	-10.722	3.715
1504	1.504	-18.399	-26.746	-16.822	-16.021	-46.341	59.75	-6.992	-25.413
1505	1.505	-15.258	0.899	-28.361	-6.672	-28.192	30.3	-8.108	-4.729
1506	1.506	12.942	19.593	-4.871	-32.177	-33.741	3.72	-15.422	-15.902
1507	1.507	24.129	2.484	4.474	-22.044	-38.955	77.195	-6.447	-25.921
1508	1.508	41.144	-6.817	1.811	-18.867	-34.588	126.603	-12.358	21.097
1509	1.509	-5.812	-4.069	40.363	-27.1	11.385	171.36	-7.028	-66.29
1510	1.51	-25.669	-21.807	12.728	-50.223	41.931	98.113	5.861	-54.426
1511	1.511	-31.653	-42.864	-2.321	-3.08	69.744	68.673	14.695	-0.211
1512	1.512	-15.174	-45.511	2.189	30.502	125.32	-65.513	3.784	29.472
1513	1.513	-20.188	-47.98	-1.816	24.652	88.358	-84.828	-17.777	91.884
1514	1.514	-43.018	-31.689	-12.98	-2.864	14.468	2.497	-39.535	34.885
1515	1.515	-55.502	-33.811	-16.193	2.296	-54.591	18.428	-42.141	12.807
1516	1.516	-14.02	-43.471	-19.23	-2.068	-63.454	4.107	-34.504	-47.731
1517	1.517	46.804	-24.053	-27.489	-31.041	-55.268	-61.501	-27.469	-104.686
1518	1.518	22.371	-21.47	-29.966	-49.769	-33.126	93.849	-16.774	-53.109
1519	1.519	-29.28	-9.806	-27.613	-32.697	-39.582	72.802	-14.797	-46.655
1520	1.52	-35.75	13.626	-29.698	-4.385	-21.217	15.183	-9.54	-40.79
1521	1.521	-41.662	41.888	-19.972	14.417	-4.586	-72.421	-7.949	-2.251
1522	1.522	-57.981	53.104	-21.674	52.187	-19.598	7.029	-6.558	12.716
1523	1.523	-12.458	43.033	-13.688	27.06	-15.099	-7.425	-0.125	8.12
1524	1.524	17.903	14.756	-6.485	4.226	5.685	58.261	-1.247	3.974
1525	1.525	12.396	-4.046	-15.338	-16.47	2.063	22.459	-0.25	-7.309
1526	1.526	-12.837	-21.076	-16.447	-12.731	-1.293	-75.283	-11.036	-4.074
1527	1.527	-17.329	-68.078	-15.426	-43.647	1.674	-62.054	-18.162	-13.435
1528	1.528	-37.958	-61.478	-24.279	-31.24	-18.163	-50.259	-21.786	-16.202
1529	1.529	-41.531	-43.299	-20.768	-27.567	-51.678	-17.82	-13.387	1.539
1530	1.53	-10.444	-4.598	-8.929	-17.509	-47.269	-126.421	-12.339	-28.907
1531	1.531	-31.014	-9.621	-16.827	-20.603	-51.384	-83.189	-5.506	-24.844
1532	1.532	10.628	-32.479	-15.443	-17.902	-32.691	-17.291	-6.222	-6.075
1533	1.533	-28.063	-36.523	-16.566	-15.423	-8.89	-29.184	1.216	-2.859
1534	1.534	-23.092	-32.816	-8.186	-13.116	25.65	3.455	10.198	6.382
1535	1.535	-27.653	-42.874	-13.367	-15.253	30.228	33.325	4.277	-19.216
1536	1.536	-15.328	-33.585	-4.442	-1.758	42.786	42.615	7.465	-70.727
1537	1.537	41.347	-8.032	-10.401	-21.125	39.26	-79.327	-3.301	-92.812
1538	1.538	49.397	15.793	-5.132	-33.903	56.383	-96.642	-10.409	-59.358
1539	1.539	12.467	12.747	-8.015	-17.641	9.452	14.589	-29.919	19.943
1540	1.54	-88.227	10.138	-3.745	-19.725	-64.408	-57.736	-27.201	30.74
1541	1.541	-131.274	2.711	-11.083	-6.16	-93.964	-123.686	-19.644	1.084
1542	1.542	-91.781	5.127	-2.166	-14.865	-85.01	-111.814	-21.965	9.967
1543	1.543	-8.307	-5.471	-8.162	-16.412	-60.599	-122.502	-24.106	1.816
1544	1.544	2.568	-34.484	-7.208	-3.45	-38.562	-13.853	-18.312	9.142
1545	1.545	32.124	-63.499	-10.119	5.273	-31.994	0.469	-2.434	2.541
1546	1.546	23.102	-59.784	-12.644	-18.502	23.015	39.956	8.237	-3.506
1547	1.547	14.963	-35.966	-10.32	-15.174	-13.847	51.856	-1.41	1.882
1548	1.548	-36.657	-51.646	-15.163	-18.264	-33.641	-2.29	-20.741	-23.307
1549	1.549	-30.083	-26.142	-13.233	-4.147	-39.527	27.355	-23.246	-18.868
1550	1.55	-24.09	-22.908	-10.33	-11.686	-0.766	72.165	-11.628	10.138
1551	1.551	-62.849	-7.262	-12.848	-32.777	34.461	96.555	-5.249	13.783
1552	1.552	12.738	12.478	-17.318	-7.205	38.917	59.41	-7.188	-17.21
1553	1.553	66.873	14.906	-19.078	-10.496	34.86	-28.059	5.01	-21.269
1554	1.554	76.774	7.825	-27.009	5.203	83.996	-111.3	9.669	-40.056
1555	1.555	-21.652	14.116	-23.535	13.505	117.498	-165.14	16.846	-36.811
1556	1.556	-34.729	12.167	-11.755	5.968	111.55	-76.079	7.954	-21.172
1557	1.557	-46.475	-14.125	-7.119	-10.314	28.402	31.519	-10.038	15.742
1558	1.558	-78.951	-32.887	-5.759	-12.436	-102.74	17.355	-33.239	0.618
1559	1.559	-49.294	-15.854	-9.444	-14.371	-120.074	30.683	-36.332	-49.674
1560	1.56	-4.597	18.628	-12.917	-9.148	-72.317	42.772	-33.622	-16.229
1561	1.561	3.5	5.109	-20.302	-1.212	0.033	97.143	-26.059	1.937
1562	1.562	10.803	9.13	-15.508	-17.041	13.383	146.629	-23.712	40.661
1563	1.563	30.702	5.404	-23.484	-14.847	-22.01	101.916	-17.317	15.544
1564	1.564	61.058	-4.697	-22.557	-5.112	-32.72	-4.057	-15.412	-53.09
1565	1.565	44.559	-14.015	-15.83	-10.334	-42.605	39.071	-13.74	-82.699
1566	1.566	19.335	-33.778	-16.655	-8.787	-69.348	-79.389	0.522	-20.213
1567	1.567	-49.379	-26.241	-11.099	-10.144	-44.984	-31.82	10.171	4.089
1568	1.568	-98.694	-9.954	-13.096	-11.304	-22.956	-46.205	1.436	11.336
1569	1.569	-143.391	9.248	-11.215	-12.463	-16.449	-138.271	6.065	31.207
1570	1.57	-70.074	1.753	-8.352	-0.656	-46.871	-54.905	1.804	12.989
1571	1.571	-60.249	-0.52	-0.457	-2.189	-30.456	-0.707	-1.87	-3.478
1572	1.572	20.444	-11.099	-13.639	-9.362	-15.374	147.396	-7.833	21.731
1573	1.573	52.977	-12.99	-4.959	10.157	-19.855	41.724	-6.835	-28.57
1574	1.574	62.939	-4.262	-9.627	-4.015	34.339	99.568	-1.971	-8.63
1575	1.575	18.369	-12.218	-11.006	-37.552	115.872	-57.75	-13.353	-14.586
1576	1.576	-22.152	-33.952	-17.415	-33.192	105.115	-163.427	-8.666	1.937
1577	1.577	-73.766	-37.135	-6.586	-20.871	36.145	-67.197	-15.798	-23.114
1578	1.578	-67.24	-11.678	0.562	5.352	-8.416	-14.812	-30.094	-9.475
1579	1.579	-73.315	-15.082	-3.127	-11.763	-0.174	-30.65	-16.535	-5.38
1580	1.58	-56.973	-43.453	-1.965	-14.929	21.92	-73.838	-0.662	-46.98
1581	1.581	18.5	-39.842	-2.933	-6.681	41.799	-60.641	-7.041	-30.568
1582	1.582	29.206	-56.951	-7.777	0.795	-13.222	118.318	-24.443	34.986
1583	1.583	39.011	-28.779	-13.777	-15.515	-79.988	-9.795	-26.727	8.333
1584	1.584	47.852	5.235	-9.708	-17.687	-88.866	-79.558	-24.554	0.31
1585	1.585	23.46	28.114	-10.272	-0.302	-113.181	-143.022	-30.312	-21.717
1586	1.586	16.124	15.781	-12.198	-11.942	-76.13	-8.361	-18.088	-28.325
1587	1.587	49.688	4.616	-11.604	-5.574	-29.151	44.231	-3.732	-34.345
1588	1.588	-41.688	-19.117	-11.985	-19.171	-35.041	123.927	-1.811	-28.917
1589	1.589	-107.333	-59.881	-10.615	-35.085	-7.294	167.376	6.853	-43.994
1590	1.59	-71.632	-65.243	-4.802	-28.748	7.815	128.231	5.26	-21.081
1591	1.591	4.201	-40.042	-10.412	-22.986	-5.782	-50.73	9.535	-16.957
1592	1.592	-45.178	-8.06	-10.999	-17.771	6.53	-127.739	5.886	-5.696
1593	1.593	-36.272	-12.077	-3.638	-16.252	48.095	-104.626	-0.099	-8.958
1594	1.594	20.739	-8.388	-18.351	-12.048	42.711	-41.09	-16.152	-5.812
1595	1.595	57.817	-11.685	-20.481	-10.968	17.64	-21.583	-27.751	2.609
1596	1.596	-2.653	-2.407	-26.285	-26.73	4.195	-73.798	-21.334	0.19
1597	1.597	-26.962	0.322	-21.052	0.868	-16.372	-57.693	-15.488	-6.69
1598	1.598	-4.828	13.124	-16.404	-10.424	-19.965	-100.566	-17.224	-21.488
1599	1.599	-24.731	20.087	-20.66	-20.539	-9.837	-87.435	-12.574	-7.915
1600	1.6	5.653	-11.846	-14.262	-23.697	-19.067	43.828	-8.291	-2.651
1601	1.601	11.065	-43.766	-10.759	-15.415	-16.267	201.541	-4.582	-13.648
1602	1.602	-24.178	18.757	-7.644	-2.694	-13.654	53.375	-5.714	-35.293
1603	1.603	-74.45	27.705	-14.405	-18.984	2.687	-42.776	-10.915	-26.001
1604	1.604	-94.299	19.624	-13.62	12.955	-7.906	-130.169	-9.926	-17.687
1605	1.605	-76.009	-32.01	-8.01	-9.866	-13.683	-50.602	-7.401	-4.944
1606	1.606	-26.059	-51.903	-6.076	2.531	-25.838	-36.267	-9.707	-2.632
1607	1.607	-6.107	-45.892	-16.113	-16.287	-21.181	29.735	-16.286	-21.747
1608	1.608	-12.131	-40.505	-11.827	-6.297	-19.861	18.124	-4.88	-29.242
1609	1.609	-6.788	-55.638	-8.14	-9.431	-37.054	-79.526	-0.264	-31.508
1610	1.61	-1.772	-51.193	-4.657	-23.567	-30.262	-66.225	-7.469	-12.349
1611	1.611	11.846	3.044	-9.898	-16.036	-41.013	-54.298	-13.858	-4.77
1612	1.612	7.869	10.432	-12.83	-18.397	-39.114	-21.685	-12.72	-7.057
1613	1.613	-3.304	3.867	-17.099	-24.809	-12.776	67.224	3.334	-0.618
1614	1.614	0.118	9.891	-19.438	-3.542	36.367	55.393	19.584	-2.553
1615	1.615	9.594	4.494	-14.589	-0.825	2.858	44.433	8.966	-4.367
1616	1.616	-4.401	-10.589	-9.926	-8.365	-3.185	34.506	-8.413	3.492
1617	1.617	-6.876	-24.134	-8.159	-29.452	24.44	7.65	-1.413	-0.749
1618	1.618	-13.833	-28.193	-11.595	-32.172	69.899	15.667	-3.507	13.595
1619	1.619	-20.255	-24.51	-16.979	-8.963	27.313	52.492	-13.157	-3.813
1620	1.62	-6.811	-7.474	-12.113	0.296	32.713	-48.57	-14.894	-1.453
1621	1.621	-33.181	-10.583	-15.371	25.82	17.565	-120.89	-38.718	-24.859
1622	1.622	-51.969	-2.287	-8.775	42.831	13.083	-134.13	-28.691	9.578
1623	1.623	-61.964	-4.862	-6.258	14.58	-15.979	-98.462	-19.418	5.136
1624	1.624	-64.949	-2.604	-2.202	-4.181	-42.326	-65.973	-27.77	-32.451
1625	1.625	-50.689	7.998	-11.688	5.876	-59.341	-56.112	-30.303	-57.634
1626	1.626	-12.068	13.761	-20.597	-16.042	-81.147	6.217	-23.376	-71.213
1627	1.627	71.205	-12.622	-14.622	-7.778	-83.811	111.812	-21.275	-50.526
1628	1.628	59.446	21.387	-17.764	-5.302	-55.558	39.42	-7.737	6.123
1629	1.629	70.348	34.909	-20.709	-12.249	1.132	105.002	4.446	30.47
1630	1.63	139.473	14.177	-9.324	-1.629	74.453	-26.464	-0.2	37.765
1631	1.631	40.98	10.454	-10.908	-7.424	64.578	95.778	-4.461	44.269
1632	1.632	1.546	-6.609	-12.307	-19.638	19.898	79.66	-24.021	-35.103
1633	1.633	-34	-34.903	-16.046	-24.248	11.719	122.76	-21.338	-67.569
1634	1.634	-66.513	-91.63	-17.267	-28.53	-10.429	30.529	-18.854	1.555
1635	1.635	-76.372	-83.511	-14.223	-29.713	-30.43	66.068	-11.915	28.293
1636	1.636	-103.032	-61.458	-11.372	-26.233	-73.048	-96.821	-14.059	-12.371
1637	1.637	-111.036	-41.552	-10.643	-12.264	-45.384	-166.455	14.969	-34.477
1638	1.638	-88.881	-23.398	-14.757	-21.909	-10.161	-229.893	27.364	-1.05
1639	1.639	-55.469	-18.019	-9.969	-2.525	-5.668	-133.713	8.605	4.896
1640	1.64	-12.997	-13.034	-5.383	-10.07	-1.528	58.867	-36.08	10.273
1641	1.641	-18.572	-26.59	-6.015	-26.315	9.791	186.886	-30.069	-4.789
1642	1.642	6.512	-22.492	-11.879	-15.638	6.599	116.93	-13.615	-0.364
1643	1.643	-16.332	-3.666	-7.864	1.802	-27.741	-31.562	-8.592	-29.368
1644	1.644	-12.271	-6.903	-11.405	27.56	-41.161	-166.456	-4.163	-63.431
1645	1.645	6.503	-16.14	-16.127	24.293	-37.008	-44.122	-8.269	-58.973
1646	1.646	9.818	-24.448	-20.269	-10.126	-25.785	-28.374	-12.007	-46.555
1647	1.647	-5.914	-6.644	-13.372	-14.586	-8.895	-71.678	4.983	-50.207
1648	1.648	-11.188	13.477	-14.39	-26.912	-5.955	125.6	-10.727	1.298
1649	1.649	19.934	25.102	-18.681	-8.11	-3.421	41.089	-24.883	-6.031
1650	1.65	23.934	10.222	-21.038	-31.886	-1.79	-60.035	-17.343	13.932
1651	1.651	5.113	12.157	-19.32	-29.94	5.683	16.806	-10.382	7.937
1652	1.652	1.76	-10.681	-14.512	-20.639	3.302	-6.338	-8.253	2.495
1653	1.653	-7.579	-19.926	-12.605	-51.755	9.647	-112.301	-0.696	5.356
1654	1.654	-33.248	-22.619	-4.889	-39.337	38.662	-93.299	5.111	10.336
1655	1.655	-43.431	-25.127	-1.822	-28.04	17.916	-76.084	-3.598	-3.231
1656	1.656	-40.46	-8.911	-16.552	9.71	-0.929	-123.802	-5.145	-32.286
1657	1.657	-3.535	1.666	-14.435	14.729	-38.782	-22.824	-9.419	-13.526
1658	1.658	21.58	-8.069	-0.903	-17.2	-13.724	42.993	-10.596	-30.591
1659	1.659	-1.288	-20.314	0.827	-37.914	9.004	-16.601	5.066	-14.919
1660	1.66	-38.847	-41.066	5.464	-19.142	4.835	-5.888	-22.607	-12.229
1661	1.661	-43.821	-38.382	6.804	4.676	1.083	23.633	3.721	-4.723
1662	1.662	-11.854	-20.557	-7.545	-17.189	-36.697	32.514	-6.331	-2.398
1663	1.663	-66.017	-32.14	-9.51	-14.49	-31.674	40.657	-3.219	8.267
1664	1.664	-88.069	-34.253	-28.893	-27.275	-18.091	18.72	-28.739	14.085
1665	1.665	-54.668	-28.425	-26.405	-24.966	-5.63	-14.698	-31.992	1.875
1666	1.666	0.214	-26.659	-28.743	-18.592	-9.267	-20.663	-16.303	-21.951
1667	1.667	-21.946	-15.628	-39.393	-1.197	-5.95	-4.235	-13.592	-11.885
1668	1.668	-2.093	-2.668	-25.844	1.1	3.384	10.817	-16.096	-2.551
1669	1.669	40.384	6.036	-17.123	11.756	11.784	33.543	0.162	-22.305
1670	1.67	56.805	7.588	-18.658	9.85	14.329	21.059	10.801	-19.86
1671	1.671	31.612	8.967	-2.779	1.176	7.405	9.729	12.745	-17.592
1672	1.672	8.756	20.798	-4.907	-22.603	13.81	-21.361	-13.584	-19.737
1673	1.673	-20.223	16.185	4.781	-12.503	0.254	-50.518	-2.353	-13.932
1674	1.674	-46.499	-2.556	-7.39	-9.402	-5.037	-31.821	-12.407	-12.218
1675	1.675	-63.474	-10.081	-8.921	4.709	-9.756	-8.016	-3.129	-10.711
1676	1.676	-41.569	-7.739	-1.754	17.51	-31.488	7.696	-11.473	-9.447
1677	1.677	-55.676	-14.11	17.796	10.547	-53.423	44.751	-29.291	-0.645
1678	1.678	-42.871	-16.067	9.489	-21.378	-67.65	80.147	-31.596	-6.725
1679	1.679	-7.817	-17.811	-8.295	1.425	-39.474	75.78	-20.899	9.331
1680	1.68	27.364	-16.269	-10.589	-27.679	-35.846	38.302	-7.297	-6.935
1681	1.681	40.939	-17.65	-8.413	6.308	-45.872	33.237	-5.51	-30.349
1682	1.682	11.842	-16.524	-2.569	-34.981	-17.61	-16.955	-7.034	-39.598
1683	1.683	45.786	-3.429	-11.253	3.664	-21.347	-77.551	-2.774	-47.936
1684	1.684	13.729	5.193	-15.871	-1.452	-18.217	-134.35	-1.622	-45.455
1685	1.685	-48.861	6.625	-17.19	-5.966	-27.747	-82.616	-14.78	-10.387
1686	1.686	-111.415	-0.61	-23.537	-43.567	-2.36	-89.099	-13.002	4.75
1687	1.687	-54.602	-9.544	-17.504	-28.498	28.575	-46.626	-11.404	9.185
1688	1.688	12.049	-27.544	-16.502	-32.975	-8.864	25.382	-15.587	13.245
1689	1.689	3.104	-40.298	-9.694	-12.266	-13.722	-4.445	-16.669	-5.504
1690	1.69	76.473	-56.523	-12.165	-8.557	-18.037	22.252	-13.141	-43.229
1691	1.691	46.875	-54.34	-12.895	-18.59	-30.304	30.561	-7.922	12.314
1692	1.692	-51.569	-36.865	-19.428	-2.868	-26.529	-35.959	-4.997	-24.673
1693	1.693	-38.368	-34.485	-7.97	-0.13	-16.432	-26.944	-2.454	-4.733
1694	1.694	-2.821	-28.035	-3.272	-2.593	-0.773	13.654	-0.1	-10.742
1695	1.695	-13.732	1.056	-4.56	-9.514	41.803	-8.607	7.859	-27.25
1696	1.696	-3.848	13.484	-13.402	9.652	121.127	-15.203	-3.935	-22.266
1697	1.697	-30.477	9.839	-21.663	-28.882	88.586	-9.231	-5.482	-26.735
1698	1.698	-22.359	-7.155	-26.817	-12.431	78.762	-14.71	-9.712	-30.81
1699	1.699	-14.991	-16.417	-23.847	-17.493	16.351	-9.507	-21.498	-19.532
1700	1.7	-8.4	-24.702	-23.007	-3.95	-24.204	-4.99	-16.836	4.344
1701	1.701	-2.391	-37.471	-12.297	0.095	-31.491	15.788	-18.155	13.7
1702	1.702	-41.102	-25.895	-10.871	-18.676	-38.02	19.67	-24.512	11.03
1703	1.703	-5.884	-2.569	-17.194	-21.968	-44.026	-11.089	-18.488	23.852
1704	1.704	-10.352	-11.991	-11.138	-31.293	-27.541	-15.081	-13.219	-1.84
1705	1.705	18.624	-9.416	-12.049	-0.161	-2.341	-11.31	-12.21	8.269
1706	1.706	-15.509	3.249	-18.78	20.543	20.455	-42.084	0.976	-7.372
1707	1.707	-2.044	5.488	-19.508	-13.468	8.036	-37.879	-4.802	-4.659
1708	1.708	-22.766	7.575	-15.394	0.123	11.66	-41.332	0.449	-32.873
1709	1.709	-33.974	-5.964	-13.421	-12.224	-5.374	10.411	-10.554	-14.073
1710	1.71	-85.443	-11.195	-6.03	-30.987	-20.999	3.263	-20.586	16.933
1711	1.711	-48.516	-9.643	0.789	-13.933	-46.511	-30.013	-24.265	-20.58
1712	1.712	-41.977	-16.742	-1.675	-4.598	-56.536	-23.814	-20.755	-35.645
1713	1.713	-35.983	-15.478	-3.971	-7.291	-59.633	-51.264	-15.516	-22.069
1714	1.714	36.12	-21.412	-5.882	5.515	-51.286	-15.842	-14.536	-1.31
1715	1.715	26.181	-28.721	-10.512	-1.451	-43.716	-11.249	-6.611	-4.937
1716	1.716	17.248	-19.793	-13.418	-3.595	-32.065	17.848	-9.72	-21.936
1717	1.717	-7.101	-20.933	-16.91	-17.142	-25.652	6.728	-12.624	-56.375
1718	1.718	0.264	-19.944	-24.26	-43.439	-27.556	58.328	-4.681	3.259
1719	1.719	-60.282	-18.948	-23.264	-32.193	-25.76	51.078	-5.644	27.678
1720	1.72	-35.82	-21.426	-12.391	-28.867	-33.635	-22.751	-14.532	5.624
1721	1.721	-57.795	-23.723	-5.215	-6.976	-23.533	-32.536	-11.027	-41.192
1722	1.722	-104.589	-21.784	-8.867	-15.317	-3.973	-5.751	-7.917	-22.977
1723	1.723	-74.202	-22.362	-14.843	-17.86	21.613	2.44	-1.148	-6.51
1724	1.724	-57.788	-13.468	-7.457	-15.551	11.564	-19.599	12.009	-21.587
1725	1.725	-12.357	-7.119	-6.462	-43.227	-4.106	-26.113	17.795	10.377
1726	1.726	30.182	-6.011	-8.954	-32.003	4.192	-20.05	12.554	14.507
1727	1.727	57.841	1.287	-11.269	-21.937	42.643	-25.391	-11.285	18.264
1728	1.728	22.585	2.194	-14.735	12.496	47.983	-20.309	-28.365	-5.475
1729	1.729	54.49	2.907	-19.371	35.298	52.967	20.965	-19.121	3.871
1730	1.73	8.628	-6.057	-21.111	31.223	11.759	-6.693	-16.433	-15.809
1731	1.731	-9.529	-7.275	-13.167	12.419	6.415	-52.156	-3.658	-49.264
1732	1.732	-4.089	0.022	-2.325	-4.608	11.553	39.379	-1.313	-53.726
1733	1.733	-19.184	-0.985	-6.582	11.021	71.31	-52.826	9.347	-41.399
1734	1.734	-60.37	-7.016	-12.975	-8.723	95.787	-88.587	-0.319	-37.734
1735	1.735	-65.824	-17.698	-11.844	-11.253	-0.592	-77.84	-23.165	-20.668
1736	1.736	-20.422	-21.981	-4.526	-27.506	-119.047	-8.822	-32.487	-4.967
1737	1.737	22.047	-20.854	-5.525	-12.65	-166.681	35.907	-29.81	-24.646
1738	1.738	-5.675	-19.744	-9.801	-37.83	-152.401	60.371	-27.313	-17.044
1739	1.739	-20.703	-22.922	-13.901	-41.141	-86.759	-6.312	-15.73	-5.41
1740	1.74	20.623	-35.773	-10.459	-38.031	-51.379	-15.302	-5.13	5.274
1741	1.741	-29.198	-41.065	-15.13	-52.136	-19.074	-7.225	-18.717	7.206
1742	1.742	4.324	-30.071	-12.244	-18.653	30.176	14.812	-6.54	-15.546
1743	1.743	59.265	-20.023	-20.214	-23.069	39.18	21.404	-8.098	-18.569
1744	1.744	51.866	-21.19	-31.064	-2.32	14.932	64.006	-0.948	7.042
1745	1.745	-22.165	-12.873	-23.92	16.488	37.117	14.108	2.722	10.376
1746	1.746	-71.645	-9.754	-22.81	6.425	43.815	34.017	3.89	1.094
1747	1.747	-9.249	-2.953	-21.703	-15.456	-10.989	28.015	-10.059	-1.603
1748	1.748	-33.856	10.241	-16.524	4.266	-47.894	-32.99	-15.885	-14.381
1749	1.749	-12.015	-3.284	-15.613	-3.287	-27.918	-24.981	-21.136	-35.478
1750	1.75	-18.715	1.954	-14.877	-5.616	-9.761	-91.879	-25.82	-15.717
1751	1.751	-24.567	22.668	-15.687	-16.275	6.612	-118.729	-12.884	-2.909
1752	1.752	-29.885	36.776	-4.883	-2.768	41.7	-110.677	-7.689	-19.13
1753	1.753	-24.781	49.531	-0.255	5.905	0.324	-43.905	-18.758	-16.975
1754	1.754	-11.128	33.268	1.073	10.506	5.608	-17.217	-14.528	-15.016
1755	1.755	1.299	1.322	7.442	0.394	40.682	-57.853	-10.88	-16.771
1756	1.756	12.564	-12.208	-10.568	-19.152	8.569	-20.849	-14.403	-8.839
1757	1.757	-18.371	-41.223	-13.103	-16.414	-3.957	-0.937	-15.388	-21.835
1758	1.758	-30.776	-82.816	3.13	-34.198	-22.84	5.022	-16.378	-16.642
1759	1.759	-42.029	-66.37	-3.262	-17.912	-46.716	-0.454	-8.461	-12.055
1760	1.76	-25.022	-71.421	-12.931	-11.502	-31.084	4.556	-3.263	-2.038
1761	1.761	-15.806	-94.293	-21.625	-13.408	-33.808	18.104	-8.117	1.629
1762	1.762	-18.505	-90.254	-13.663	-8.13	-21.057	-10.943	-7.359	0.439
1763	1.763	9.842	-48.684	-14.99	-19.093	-28.048	0.293	-6.602	-15.663
1764	1.764	-8.868	-21.013	-18.638	-0.27	-8.91	17.322	-6.036	-13.371
1765	1.765	-5.465	4.2	-0.611	12.55	-11.441	39.205	-2.758	-11.256
1766	1.766	-21.059	8.671	1.933	0.997	-4.47	-3.386	0.137	-9.341
1767	1.767	-18.261	12.739	-14.294	-9.573	-6.579	-9.373	-7.81	-14.61
1768	1.768	-20.735	9.048	-20.646	-11.475	-20.097	7.081	-6.662	-13.12
1769	1.769	-37.043	-1.037	-18.686	-20.185	-18.321	12.144	-5.701	-5.942
1770	1.77	-43.54	2.039	-2.787	-15.532	-3.95	-1.415	-8.621	-9.58
1771	1.771	-30.059	10.338	-4.871	6.157	5.779	-13.894	-7.862	-10.742
1772	1.772	-21.408	7.799	-10.638	-9.485	-16.972	-25.236	-15.223	-5.577
1773	1.773	-10.515	0.843	-15.835	-12.177	-7.589	-8.313	-8.454	-2.723
1774	1.774	-14.767	3.011	-23.736	-19.684	-4.76	-24.069	-4.205	-14.188
1775	1.775	-23.614	4.982	-22.346	-12.668	13.142	-4.417	-3.43	-38.071
1776	1.776	-15.197	3.267	-5.285	-10.534	24.812	-12.043	3.148	-41.405
1777	1.777	-3.274	-1.363	-7.574	-8.558	22.69	22.907	0.61	-19.587
1778	1.778	4.753	-5.615	-13.937	-17.217	-6.332	17.814	-3.509	-16.903
1779	1.779	0.546	-6.764	-23.595	-18.707	-27.083	13.323	-13.067	-9.389
1780	1.78	-8.303	-10.244	-28.805	-19.999	-61.192	-32.565	-22.038	2.16
1781	1.781	-2.299	-11.222	-20.853	-21.106	-74.78	-26.606	-35.254	12.749
1782	1.782	-18.386	-24.014	-13.67	-7.923	-70.715	1	-26.567	41.699
1783	1.783	-30.028	-18.8	-14.799	-13.141	-13.934	16.084	-18.647	-4.204
1784	1.784	-2.407	-10.884	0.904	-11.593	59.565	-52.716	-2.792	-34.63
1785	1.785	-13.726	-23.858	3.049	-27.519	49.808	-3.465	3.567	4.051
1786	1.786	-17.057	-22.116	-6.619	-8.391	58.623	-66.017	1.572	-21.105
1787	1.787	-7.735	-14.193	-11.834	-10.935	66.488	-57.872	-10.701	-16.672
1788	1.788	-50.28	-1.202	2.496	-8.63	103.141	-6.108	-6.133	4.011
1789	1.789	-80.668	-9.86	8.307	-19.295	122.824	94.91	3.87	-30.072
1790	1.79	-30.752	-20.846	-11.042	-21.248	67.753	51.847	0.153	-16.545
1791	1.791	-10.787	-30.885	-18.587	-9.118	-43.35	12.397	-17.85	-45.603
1792	1.792	-29.001	-24.477	-6.968	-23.525	-186.453	-71.044	-20.342	-56.843
1793	1.793	9.701	-23.274	-17.594	-25.487	-167.065	-60.262	-17.975	-25.871
1794	1.794	75.336	-13.55	-11.76	-20.277	-114.368	-30.641	-20.069	-13.407
1795	1.795	66.432	-14.665	11.104	3.521	-66.574	-4.033	-25.844	5.367
1796	1.796	41.981	-15.776	1.852	20.57	-52.096	-28.433	-17.11	2.125
1797	1.797	93.558	-27.53	-12.243	-7.664	-12.523	8.551	-12.448	11.444
1798	1.798	73.612	-29.018	-4.667	-3.987	-24.288	55.354	-11.099	3.137
1799	1.799	-17.95	-24.69	-16.257	-7.261	-13.434	49.228	-7.438	-9.654
1800	1.8	-215.374	-20.982	-14.105	8.437	-3.53	43.754	-8.627	-7.354
1801	1.801	-131.039	-2.954	-8.267	22.595	41.191	-11.843	-7.7	-9.472
1802	1.802	-105.538	4.621	-20.441	-0.624	49.317	-78.721	-4.825	-11.393
1803	1.803	-82.358	6.973	-15.779	2.471	27.241	-69.923	-7.376	-9.682
1804	1.804	-18.907	0.625	-17.109	-0.228	47.043	-78.115	-1.799	-5.062
1805	1.805	0.236	-24.531	-20.789	-18.036	77.254	-85.499	4.762	-12.274
1806	1.806	-17.181	-14.504	-17.306	-29.65	38.452	-38.7	-8.39	-5.899
1807	1.807	30.435	-17.652	-12.086	-44.553	-7.059	-8.309	-10.29	-4.763
1808	1.808	16.073	-3.591	-20.995	-34.87	-37.429	8.19	-11.97	-5.752
1809	1.809	2.865	-6.205	-26.991	-33.152	-65.094	13.291	-13.472	-0.935
1810	1.81	14.614	0.692	-23.882	-41.103	-80.237	-18.61	-26.397	-14.098
1811	1.811	-17.931	-10.008	-26.796	-36.882	-66.767	-22.64	-21.135	-27.635
1812	1.812	-67.306	-4.272	-27.599	-35.739	-46.149	-33.762	-13.178	-22.384
1813	1.813	-22.639	-30.632	-26.841	-17.76	-27.451	-30.392	-8.909	-14.404
1814	1.814	-14.527	-72.226	-24.926	-5.036	-10.495	-8.461	-10.067	-13.04
1815	1.815	-7.219	-33.49	-23.023	-21.323	-7.469	17.094	-6.577	-11.901
1816	1.816	-27.214	-8.282	-21.31	-31.971	-4.863	7.011	-7.548	-5.921
1817	1.817	-9.087	5.316	-21.755	-2.944	-2.479	-2.319	-8.527	-13.285
1818	1.818	63.042	9.441	-14.507	9.456	-4.901	0.357	-9.309	-27.997
1819	1.819	53.124	5.823	-11.495	13.114	-11.367	13.127	-3.717	-30.122
1820	1.82	26.362	2.579	-12.532	9.793	-13.369	15.417	-11.676	-16.532
1821	1.821	1.9	-0.459	-2.918	6.676	-25.629	25.992	-14.795	-0.618
1822	1.822	38.802	-25.917	0.692	9.388	-14.654	31.694	-13.853	5.794
1823	1.823	-48.724	-42.836	-7.691	-13.851	-18.991	5.22	-5.951	11.601
1824	1.824	-60.544	-27.08	-4.647	-16.961	-12.678	-6.133	-9.077	20.312
1825	1.825	-49.726	-12.893	-1.793	2.744	5.287	-16.309	-8.136	5.997
1826	1.826	-39.883	-5.311	-7.835	-15.08	43.762	-7.179	-2.169	4.041
1827	1.827	-13.202	1.688	-2.241	-12.772	49.12	-21.483	3.419	-22.305
1828	1.828	-21.338	-8.938	-1.68	2.131	64.144	-29.132	6.869	-33.515
1829	1.829	-14.008	-6.989	-3.662	0.191	41.225	-13	7.395	-2.551
1830	1.83	-20.625	-5.24	-5.455	-8.553	-13.066	-19.534	-1.569	-23.253
1831	1.831	-14.674	-3.7	-4.161	-7.019	-50.16	-21.638	-21.16	-19.575
1832	1.832	-9.279	-7.968	-7.513	-11.265	-97.127	-2.435	-23.92	-43.365
1833	1.833	-4.261	-6.828	-9.703	0.548	-103.258	-0.035	-16.397	-15.074
1834	1.834	0.135	-22.528	-7.042	24.323	-53.38	-11.745	-14.1	-18.77
1835	1.835	-37.434	-33.182	-1.267	-6.645	34.098	-31.048	-3.48	-22.084
1836	1.836	-52.559	-19.644	-2.079	-19.033	93.666	-18.356	10.03	6.19
1837	1.837	-20.661	-42.483	-6.965	-15.318	104.447	-48.872	8.256	-5.048
1838	1.838	-16.619	-51.77	-8.948	-25.314	74.802	-111.487	-2.814	-1.776
1839	1.839	-20.378	-37.624	-13.037	-22.151	12.275	-66.825	-10.005	1.329
1840	1.84	-30.536	-19.825	-10.527	20.479	-28.364	-9.899	-29.574	9.633
1841	1.841	-21.315	-12.883	-17.915	26.517	-95.213	41.749	-55.15	-8.186
1842	1.842	-13.006	-15.04	-23.194	-1.115	-140.099	61.601	-51.909	-43.261
1843	1.843	-12.626	-9.056	-34.077	-16.183	-132.206	-5.722	-36.282	-88.766
1844	1.844	-10.075	-7.126	-32.754	-11.665	-80.674	92.629	-22.199	2.815
1845	1.845	-16.943	-5.366	-29.095	-23.986	-34.079	-36.956	-14.695	-36.606
1846	1.846	-19.028	-6.915	-18.826	-37.073	12.748	-50.181	-7.778	-24.701
1847	1.847	-32.609	-11.172	-12.83	-33.301	6.705	-14.663	-1.427	-13.763
1848	1.848	-34.384	-14.841	-3.167	-29.965	1.316	17.795	2.616	4.941
1849	1.849	-10.631	3.151	-6.825	-39.219	6.408	-31.575	8.41	-4.845
1850	1.85	-0.749	0.625	-15.113	-41.885	29.316	-58.315	13.62	-13.738
1851	1.851	-4.185	7.591	-5.377	-24.025	41.725	-1.468	8.953	-5.62
1852	1.852	-7.067	1.213	-1.634	-7.688	52.92	20.492	13.191	16.343
1853	1.853	-14.743	-12.332	-9.917	-14.013	90.68	40.307	1.376	9.659
1854	1.854	-12.501	-7.108	6.127	-4.305	95.777	22.066	-9.68	27.856
1855	1.855	-18.886	-5.564	-0.899	-16.419	27.081	-5.649	-28.477	-10.816
1856	1.856	-20.798	-4.231	-15.888	-27.355	-61.711	-10.712	-46.31	4.299
1857	1.857	-4.935	-10.639	-17.886	-25.915	-97.395	-33.559	-57.971	-9.234
1858	1.858	-7.03	-2.345	-16.193	-6.32	-86.649	-45.971	-34.601	-5.166
1859	1.859	-5.072	-1.389	-30.558	2.075	-37.421	-19.652	-18.971	-16.404
1860	1.86	-10.268	-6.243	-17.018	19.988	7.195	-22.927	-10.681	-19.696
1861	1.861	-8.729	1.672	-8.321	-1.05	15.264	-69.985	-3.169	-28.967
1862	1.862	-1.605	-5.707	-12.97	1.728	7.92	-63.487	3.783	-43.088
1863	1.863	-5.359	-12.488	-11.6	14.565	1.434	-33.188	5.909	-19.852
1864	1.864	-1.901	-4.577	-5.183	7.707	7.554	16.726	0.105	8.437
1865	1.865	7.74	-9.848	0.855	-11.339	24.142	36.757	5.329	4.808
1866	1.866	-6.62	-16.629	16.963	-24.011	39.382	6.525	6.885	-5.205
1867	1.867	-12.529	-29.767	33.276	-40.207	-1.683	-9.879	-6.075	-14.452
1868	1.868	-21.28	-35.54	1.4	-8.185	-29.191	-24.891	2.636	-17.129
1869	1.869	-22.796	-33.758	-12.082	-3.65	-34.061	-1.857	1.085	-40.335
1870	1.87	-3.994	-41.652	-7.95	-7.654	-20.363	10.758	-6.075	-37.204
1871	1.871	-6.529	-57.497	-11.586	-11.302	-24.296	22.207	-4.918	-17.424
1872	1.872	-8.924	-72.388	-21.61	-7.991	-20.52	46.233	-6.081	5.854
1873	1.873	-32.373	-43.359	-30.848	-11.044	-17.146	24.553	-5.119	2.812
1874	1.874	-29.357	-22.683	-33.509	3.077	-45.341	-6.463	-8.018	-11.255
1875	1.875	-26.702	-3.982	-30.945	-4.51	-26.483	39.531	-5.502	-3.653
1876	1.876	-19.184	-7.338	-33.234	-6.849	-2.574	33.632	-11.114	3.367
1877	1.877	-26.163	-4.282	-31.074	-17.525	-5.553	-16.186	-9.173	-11.473
1878	1.878	-11.241	-7.03	-9.748	-15.629	-19.562	-9.537	0.905	2.089
1879	1.879	-9.279	-4.554	-12.416	10.671	-11.907	-3.464	-3.351	0.361
1880	1.88	-10.981	2.4	-4.815	-8.156	-4.871	-19.825	-22.9	5.046
1881	1.881	-28.363	0.288	2.209	-25.244	1.544	-24.775	-20.199	-5.007
1882	1.882	-44.582	-1.626	4.406	-9.61	15.108	-29.146	-27.776	-13.934
1883	1.883	-12.61	3.672	-9.089	15.905	-4.247	-33.1	-16.192	-8.002
1884	1.884	-17.019	-4.124	-14.275	-7.932	-6.756	-36.668	-5.57	-24.097
1885	1.885	-21.046	-14.091	-9.596	-17.274	4.915	-39.86	4.096	-26.42
1886	1.886	-17.347	-15.213	-10.913	-31.53	7.177	-30.486	-8.086	-15.761
1887	1.887	-20.627	-11.682	-14.569	-49.456	-21.711	-27.692	-12.717	-6.049
1888	1.888	1.297	-16.882	-22.876	-37.939	-25.661	-30.157	-16.973	-14.74
1889	1.889	-1.344	-4.076	-32.529	-27.37	-44.378	-23.151	-15.819	-16.267
1890	1.89	16.504	1.239	-20.706	-10.04	-27.346	-25.178	-14.66	-6.185
1891	1.891	-18.478	-3.308	-6.348	-3.128	-18.077	-11.488	-11.598	2.719
1892	1.892	-33.521	-7.49	-4.384	-1.074	-37.873	8.05	-10.676	-15.283
1893	1.893	-37.903	-13.79	-20.227	-30.24	-45.473	15.774	-9.914	-38.529
1894	1.894	-50.235	-24.544	-22.327	-17.979	-38.509	8.936	-10.681	-35.462
1895	1.895	-23.83	-8.616	-28.099	-6.871	-6.533	-9.987	-5.824	-49.532
1896	1.896	7.231	-10.7	-19.347	-17.08	43.824	-2.348	-10.445	-47.001
1897	1.897	19.707	-24.197	-17.749	-1.564	10.396	-4.598	-17.003	-53.943
1898	1.898	-6.539	-8.258	-33.559	6.6	-19.92	-6.621	-21.226	-21.966
1899	1.899	24.495	-1.824	-44.134	-6.3	-14.423	-12.281	-13.824	28.42
1900	1.9	28.635	-7.601	-49.89	-8.762	31.147	-10.446	-8.936	35.055
1901	1.901	-12.906	-5.836	-37.664	-23.818	86.188	-8.843	-11.393	90.078
1902	1.902	-7.395	-1.13	-13.829	-25.844	19.47	-27.502	-16.952	68.086
1903	1.903	-12.334	-5.327	37.68	0.397	-43.003	-50.606	-6.066	-32.647
1904	1.904	-25.797	-14.233	59.783	-41.286	13.952	-34.854	-4.501	-46.9
1905	1.905	-29.771	-17.704	66.432	-57.803	-8.055	-20.699	-0.241	-33.697
1906	1.906	-18.471	-10.334	36.089	-42.807	38.781	12.745	3.411	-21.87
1907	1.907	-21.69	-7.401	19.674	-10.977	8.332	44.649	-2.619	-11.063
1908	1.908	-30.886	-13.335	4.629	-15.125	13.659	23.896	-5.725	-1.298
1909	1.909	-44.928	-14.052	-27.228	-33.972	-21.628	5.053	-16.542	-10.305
1910	1.91	-6.339	-9.148	-14.778	10.668	-35.169	15.102	-17.872	-34.729
1911	1.911	-11.682	-15.102	-18.398	4.636	-55.816	49.524	-24.247	-27.427
1912	1.912	-6.587	-25.674	-28.442	9.996	-82.095	35.949	-23.051	-20.917
1913	1.913	-10.964	-26.968	-31.552	-15.224	-65.058	-18.248	-19.915	-26.899
1914	1.914	1.495	-25.787	-28.855	-10.839	-49.432	-84.923	-15.038	-32.242
1915	1.915	5.234	-17.439	-26.344	-14.992	-41.211	-93.719	-17.526	-27.124
1916	1.916	36.26	-20.502	-28.656	11.229	-38.748	-4.037	-15.153	-13.54
1917	1.917	-9.548	-21.456	-22.225	1.069	-36.422	-39.643	-10.265	-9.457
1918	1.918	-27.685	-25.697	-20.242	4.088	-25.821	-115.524	-6.943	-5.761
1919	1.919	-44.09	-29.733	-18.496	12.363	-16.226	-105.748	-5.168	-15.861
1920	1.92	-28.932	-18.881	2.187	19.859	3.001	-79.068	-7.671	-6.628
1921	1.921	-6.014	-10.97	4.87	8.192	20.654	-54.612	-9.992	-9.346
1922	1.922	-18.344	-18.193	-7.95	-19.525	36.802	-17.597	-4.166	-6.81
1923	1.923	-37.09	1.277	-14.97	-0.798	43.105	2.346	-6.466	-13.742
1924	1.924	-47.131	43.814	-12.91	16.221	17.906	8.264	-5.856	-7.343
1925	1.925	-37.812	37.779	-3.334	0.561	7.827	24.534	-5.248	-20.88
1926	1.926	-29.458	10.076	-8.688	-7.721	10.932	19.462	-6.951	-29.553
1927	1.927	-26.874	5.024	-13.42	-5.183	-3.157	42.301	-11.739	-5.677
1928	1.928	-29.123	-8.522	-17.725	-16.72	-0.617	29.835	-1.629	-8.86
1929	1.929	-26.929	-29.202	-29.532	2.561	-2.943	26.044	-2.934	-5.609
1930	1.93	-21.068	-47.927	-31.097	-10.069	-13.582	22.627	-6.561	2.921
1931	1.931	-12.32	-44.573	-35.356	-26.242	-23.25	19.395	-3.056	31.383
1932	1.932	-7.642	-78.992	-21.034	-36.831	-21.498	5.165	-4.022	42.755
1933	1.933	-6.226	-110.936	-11.36	-27.089	-10.453	2.585	-1.137	25.775
1934	1.934	0.243	-65.09	-6.189	-0.691	-3.302	0.185	-9.064	-8.775
1935	1.935	-12.85	-10.162	-7.819	25.661	-4.479	-2.02	-16.402	-22.429
1936	1.936	-4.083	-2.852	2.162	1.914	8.674	7.582	-11.554	-18.489
1937	1.937	-11.962	3.697	-1.595	-19.89	6.899	12.713	-5.554	-15.071
1938	1.938	-16.195	-2.332	-12.509	-39.555	5.294	-11.15	-9.592	-18.516
1939	1.939	3.36	-30.051	-11.25	-21.618	-10.633	-14.451	-17.514	-15.59
1940	1.94	-4.929	-14.988	-23.157	-19.139	-21.345	-5.168	-1.447	-1.599
1941	1.941	-2.37	7.813	-18.583	-8.325	-23.328	-13.512	-3.769	-14.458
1942	1.942	-9.375	-4.624	-17.295	13.111	-28.572	-11.015	-18.648	-21.489
1943	1.943	1.236	-0.978	-21.011	-12.266	-30.123	-32.104	-12.806	-32.193
1944	1.944	-23.947	16.015	-17.58	-15.361	-8.46	-57.631	-7.549	-26.467
1945	1.945	-33.999	19.046	-16.655	0.545	32.384	-33.819	-5.976	-17.831
1946	1.946	-24.624	4.844	-11.863	3.473	37.893	-18.147	-1.677	-13.248
1947	1.947	-16.211	-18.454	-14.42	6.18	2.844	-15.44	-10.534	-20.458
1948	1.948	-8.557	-2.861	-16.769	-14.751	-19.829	-28.212	-21.301	-26.893
1949	1.949	3.078	16.815	-5.976	-6.234	-32.082	-21.279	-19.876	-23.427
1950	1.95	9.422	9.174	-1.382	6.714	-13.225	-2.128	-26.19	-33.086
1951	1.951	-19.628	-25.977	2.839	-28.151	3.917	-9.691	-24.932	-31.921
1952	1.952	-23.737	-31.149	-0.851	-22.985	0.95	-7.386	-19.58	-35.368
1953	1.953	-20.043	9.956	-18.859	-27.327	-13.17	24.54	-4.763	-19.305
1954	1.954	-23.27	-6.6	-31.611	-23.113	-31.042	28.974	-2.563	6.347
1955	1.955	-13.899	-11.741	-15.332	-4.229	-47.291	41.368	7.187	-10.782
1956	1.956	-11.184	-25.394	-21.717	-7.452	-45.164	15.074	1.995	36.16
1957	1.957	-18.728	-54.489	-31.421	-16.672	-23.827	5.053	-15.422	69.566
1958	1.958	-16.446	-35.731	-43.675	-8.205	-15.485	14.426	-13.107	51.322
1959	1.959	-10.129	-39.055	-35.796	-10.611	-23.025	-16.676	-2.485	-20.904
1960	1.96	-15.993	-23.451	-14.189	-26.742	-30.002	-12.578	11.022	-11.089
1961	1.961	-7.306	-37.638	20.223	-20.142	-10.86	-38.858	-8.352	-2.255
1962	1.962	-15.267	-30.157	33.748	-14.185	6.918	-35.503	-10.886	-75.654
1963	1.963	-19.579	0.16	21.345	-1.92	37.259	-82.498	-13.221	-85.568
1964	1.964	-10.711	-3.978	10.121	6.029	66.279	-49.014	-11.085	-58.9
1965	1.965	-9.572	-15.286	-6.882	-1.111	17.129	-18.704	-28.46	-18.321
1966	1.966	-21.371	-5.313	-28.706	-7.557	-29.691	8.938	-26.107	-11.003
1967	1.967	-22.874	-14.711	-25.94	-25.741	-23.654	3.963	-19.659	-17.594
1968	1.968	-18.622	-23.105	-18.334	-18.44	-7.152	45.201	-13.78	24.956
1969	1.969	-30.426	-5.342	-6.698	-7.151	28.148	-4.758	-1.534	19.519
1970	1.97	-28.876	20.38	-4.566	-5.396	51.077	-78.668	0.066	-15.717
1971	1.971	-10.074	37.432	5.153	-15.332	5.321	-48.998	-15.757	-20.174
1972	1.972	7.741	34.404	-0.028	-6.845	-12.752	-4.195	-17.818	-16.118
1973	1.973	-8.51	20.338	4.65	-30.923	-40.295	36.599	-19.702	-4.884
1974	1.974	-10.68	22.953	26.356	-34.414	-65.315	73.73	-17.94	-14.941
1975	1.975	-8.801	16.135	42.078	-50.291	-51.671	-26.966	-22.574	-30.6
1976	1.976	-31.704	-7.149	-0.439	-24.976	-47.539	-70.039	-29.703	-50.345
1977	1.977	-34.874	-28.897	-30.769	-62.966	-28.72	-30.503	-20.739	-78.617
1978	1.978	-15.196	-54.3	-47.156	-78.267	-11.673	5.214	-12.366	-89.834
1979	1.979	-7.683	-64.199	-31.977	-55.645	-8.565	16.204	-15.402	-113.639
1980	1.98	-0.734	-67.13	-36.343	-9.953	-5.84	6.477	-2.565	-85.383
1981	1.981	-11.348	-35.819	-32.183	8.08	-3.317	-20.078	16.835	-28.653
1982	1.982	-40.357	-6.651	-28.406	13.359	-0.993	-44.313	24.399	44.756
1983	1.983	-27.991	-2.839	2.665	18.299	1.136	-22.156	8.126	153.394
1984	1.984	-16.776	-5.996	15.171	31.779	3.085	-15.517	5.956	110.284
1985	1.985	-13.48	-8.918	11.626	2.744	1.37	-9.437	11.737	97.138
1986	1.986	-10.366	-22.843	1.681	-8.457	18.811	18.346	2.997	180.54
1987	1.987	9.392	-20.142	-7.472	-18.525	11.87	-6.694	-20.834	61.12
1988	1.988	27.222	-12.984	0.993	-40.409	9.751	-38.531	-10.783	45.251
1989	1.989	-7.784	-14.93	-1.384	-37.738	7.82	-26.1	-1.517	2.088
1990	1.99	-12.767	-12.849	-17.486	-24.981	6.064	-7.277	1.173	-37.368
1991	1.991	19.2	-7.469	-10.95	0.747	-8.276	2.858	-16.634	-49.114
1992	1.992	-1.459	-28.013	-32.091	-16.268	-29.583	-6.39	-23.585	-59.903
1993	1.993	-12.636	-25.158	-29.237	-50.724	-15.484	-14.682	-17.179	-49.955
1994	1.994	-43.562	-7.254	-31.618	-55.201	-18.024	-12.143	-11.363	-40.928
1995	1.995	-72.593	9.046	-24.521	-26.193	-53.053	-14.452	-20.092	-48.845
1996	1.996	-46.284	2.624	-18.013	-7.42	-78.19	-8.017	-24.757	-41.285
1997	1.997	-49.557	-3.309	-23.713	23.522	-82.628	-9.898	-43.547	-34.571
1998	1.998	-2.504	-8.698	-14.943	-5.548	-61.947	16.469	-36.006	-28.455
[truncated: 15,059 more rows]
