# Supplementary material for: Associations between lower-limb muscle activation and knee flexion in post-stroke individuals: A study on the stance-to-swing phases of gait
Source: PLoS One. 2017 Sep 8;12(9):e0183865. doi: 10.1371/journal.pone.0183865 (PMC5590852; doi:10.1371/journal.pone.0183865)
Supplement: S1 Dataset — (ZIP) [file pone.0183865.s001.zip › S1_Dataset/Patient group/5/5/point.csv]

Frame	Time	sacrum.X	sacrum.Y	sacrum.Z	r asis.X	r asis.Y	r asis.Z	r thigh.X	r thigh.Y	r thigh.Z	r bar 1.X	r bar 1.Y	r bar 1.Z	r knee 1.X	r knee 1.Y	r knee 1.Z	r knee 2.X	r knee 2.Y	r knee 2.Z	r bar 2.X	r bar 2.Y	r bar 2.Z	r mall.X	r mall.Y	r mall.Z	r met.X	r met.Y	r met.Z	l asis.X	l asis.Y	l asis.Z	l thigh.X	l thigh.Y	l thigh.Z	l bar 1.X	l bar 1.Y	l bar 1.Z	l knee 1.X	l knee 1.Y	l knee 1.Z	l knee 2.X	l knee 2.Y	l knee 2.Z	l bar 2.X	l bar 2.Y	l bar 2.Z	l mall.X	l mall.Y	l mall.Z
0	0	2.178	1.081	0.381	NaN	NaN	NaN	NaN	NaN	NaN	NaN	NaN	NaN	NaN	NaN	NaN	NaN	NaN	NaN	2.165	0.317	0.158	2.143	0.101	0.204	2.016	0.016	0.19	NaN	NaN	NaN	2.083	0.953	0.558	NaN	NaN	NaN	NaN	NaN	NaN	NaN	NaN	NaN	2.158	0.297	0.595	NaN	NaN	NaN
1	0.005	2.178	1.08	0.382	NaN	NaN	NaN	NaN	NaN	NaN	NaN	NaN	NaN	NaN	NaN	NaN	NaN	NaN	NaN	2.165	0.317	0.158	2.143	0.101	0.205	2.017	0.016	0.189	NaN	NaN	NaN	2.084	0.954	0.558	NaN	NaN	NaN	NaN	NaN	NaN	NaN	NaN	NaN	2.158	0.297	0.595	NaN	NaN	NaN
2	0.01	2.178	1.08	0.382	NaN	NaN	NaN	NaN	NaN	NaN	NaN	NaN	NaN	NaN	NaN	NaN	NaN	NaN	NaN	2.165	0.317	0.158	2.143	0.102	0.205	2.017	0.016	0.189	NaN	NaN	NaN	2.084	0.954	0.558	NaN	NaN	NaN	NaN	NaN	NaN	NaN	NaN	NaN	2.159	0.296	0.595	NaN	NaN	NaN
3	0.015	2.178	1.08	0.382	NaN	NaN	NaN	NaN	NaN	NaN	NaN	NaN	NaN	NaN	NaN	NaN	NaN	NaN	NaN	2.165	0.317	0.158	2.143	0.102	0.205	2.018	0.016	0.189	NaN	NaN	NaN	2.084	0.953	0.558	NaN	NaN	NaN	NaN	NaN	NaN	NaN	NaN	NaN	2.159	0.296	0.595	NaN	NaN	NaN
4	0.02	2.178	1.08	0.382	NaN	NaN	NaN	NaN	NaN	NaN	NaN	NaN	NaN	NaN	NaN	NaN	NaN	NaN	NaN	2.165	0.317	0.159	2.143	0.102	0.205	2.018	0.015	0.189	NaN	NaN	NaN	2.084	0.953	0.559	NaN	NaN	NaN	NaN	NaN	NaN	NaN	NaN	NaN	2.159	0.296	0.595	NaN	NaN	NaN
5	0.025	2.178	1.08	0.382	NaN	NaN	NaN	NaN	NaN	NaN	NaN	NaN	NaN	NaN	NaN	NaN	NaN	NaN	NaN	2.165	0.317	0.159	2.143	0.102	0.205	2.018	0.015	0.189	NaN	NaN	NaN	2.084	0.953	0.559	NaN	NaN	NaN	NaN	NaN	NaN	NaN	NaN	NaN	2.159	0.296	0.595	NaN	NaN	NaN
6	0.03	2.178	1.08	0.382	NaN	NaN	NaN	NaN	NaN	NaN	NaN	NaN	NaN	NaN	NaN	NaN	NaN	NaN	NaN	2.165	0.317	0.159	2.143	0.102	0.205	2.018	0.015	0.189	NaN	NaN	NaN	2.084	0.953	0.559	NaN	NaN	NaN	NaN	NaN	NaN	NaN	NaN	NaN	2.159	0.296	0.595	NaN	NaN	NaN
7	0.035	2.178	1.08	0.382	NaN	NaN	NaN	NaN	NaN	NaN	NaN	NaN	NaN	NaN	NaN	NaN	NaN	NaN	NaN	2.165	0.317	0.159	2.143	0.102	0.205	2.018	0.015	0.189	NaN	NaN	NaN	2.084	0.953	0.559	NaN	NaN	NaN	NaN	NaN	NaN	NaN	NaN	NaN	2.159	0.296	0.595	NaN	NaN	NaN
8	0.04	2.178	1.08	0.382	NaN	NaN	NaN	NaN	NaN	NaN	NaN	NaN	NaN	NaN	NaN	NaN	NaN	NaN	NaN	2.165	0.317	0.159	2.143	0.102	0.205	2.018	0.015	0.189	NaN	NaN	NaN	2.084	0.953	0.559	NaN	NaN	NaN	NaN	NaN	NaN	NaN	NaN	NaN	2.159	0.297	0.595	NaN	NaN	NaN
9	0.045	2.178	1.08	0.382	NaN	NaN	NaN	NaN	NaN	NaN	NaN	NaN	NaN	NaN	NaN	NaN	NaN	NaN	NaN	2.165	0.317	0.159	2.143	0.102	0.205	2.018	0.015	0.189	NaN	NaN	NaN	2.084	0.953	0.559	NaN	NaN	NaN	NaN	NaN	NaN	NaN	NaN	NaN	2.159	0.297	0.594	NaN	NaN	NaN
10	0.05	2.179	1.08	0.382	NaN	NaN	NaN	NaN	NaN	NaN	NaN	NaN	NaN	NaN	NaN	NaN	NaN	NaN	NaN	2.165	0.317	0.159	2.143	0.102	0.205	2.018	0.015	0.189	NaN	NaN	NaN	2.084	0.953	0.559	NaN	NaN	NaN	NaN	NaN	NaN	NaN	NaN	NaN	2.159	0.297	0.594	NaN	NaN	NaN
11	0.055	2.179	1.08	0.382	NaN	NaN	NaN	NaN	NaN	NaN	NaN	NaN	NaN	NaN	NaN	NaN	NaN	NaN	NaN	2.165	0.317	0.16	2.143	0.102	0.205	2.018	0.015	0.189	NaN	NaN	NaN	2.084	0.953	0.559	NaN	NaN	NaN	NaN	NaN	NaN	NaN	NaN	NaN	2.159	0.297	0.594	NaN	NaN	NaN
12	0.06	2.179	1.08	0.383	NaN	NaN	NaN	NaN	NaN	NaN	NaN	NaN	NaN	NaN	NaN	NaN	NaN	NaN	NaN	2.164	0.317	0.16	2.143	0.102	0.205	2.018	0.015	0.189	NaN	NaN	NaN	2.084	0.953	0.559	NaN	NaN	NaN	NaN	NaN	NaN	NaN	NaN	NaN	2.159	0.297	0.594	NaN	NaN	NaN
13	0.065	2.179	1.08	0.383	NaN	NaN	NaN	NaN	NaN	NaN	NaN	NaN	NaN	NaN	NaN	NaN	NaN	NaN	NaN	2.164	0.317	0.16	2.143	0.102	0.205	2.018	0.015	0.189	NaN	NaN	NaN	2.084	0.953	0.559	NaN	NaN	NaN	NaN	NaN	NaN	NaN	NaN	NaN	2.159	0.297	0.594	NaN	NaN	NaN
14	0.07	2.179	1.08	0.383	NaN	NaN	NaN	NaN	NaN	NaN	NaN	NaN	NaN	NaN	NaN	NaN	NaN	NaN	NaN	2.164	0.317	0.159	2.143	0.102	0.205	2.018	0.015	0.189	NaN	NaN	NaN	2.084	0.953	0.559	NaN	NaN	NaN	NaN	NaN	NaN	NaN	NaN	NaN	2.159	0.297	0.594	NaN	NaN	NaN
15	0.075	2.179	1.08	0.383	NaN	NaN	NaN	NaN	NaN	NaN	NaN	NaN	NaN	NaN	NaN	NaN	NaN	NaN	NaN	2.164	0.317	0.16	2.143	0.102	0.205	2.018	0.015	0.189	NaN	NaN	NaN	2.084	0.953	0.559	NaN	NaN	NaN	NaN	NaN	NaN	NaN	NaN	NaN	2.159	0.297	0.594	NaN	NaN	NaN
16	0.08	2.18	1.08	0.384	NaN	NaN	NaN	NaN	NaN	NaN	NaN	NaN	NaN	NaN	NaN	NaN	NaN	NaN	NaN	2.164	0.317	0.16	2.143	0.102	0.205	2.018	0.015	0.189	NaN	NaN	NaN	2.084	0.953	0.559	NaN	NaN	NaN	NaN	NaN	NaN	NaN	NaN	NaN	2.16	0.297	0.594	NaN	NaN	NaN
17	0.085	2.18	1.08	0.384	NaN	NaN	NaN	NaN	NaN	NaN	NaN	NaN	NaN	NaN	NaN	NaN	NaN	NaN	NaN	2.164	0.317	0.16	2.143	0.102	0.205	2.018	0.015	0.189	NaN	NaN	NaN	2.084	0.953	0.559	NaN	NaN	NaN	NaN	NaN	NaN	NaN	NaN	NaN	2.16	0.297	0.594	NaN	NaN	NaN
18	0.09	2.18	1.08	0.384	NaN	NaN	NaN	NaN	NaN	NaN	NaN	NaN	NaN	NaN	NaN	NaN	NaN	NaN	NaN	2.164	0.317	0.16	2.143	0.102	0.205	2.018	0.015	0.189	NaN	NaN	NaN	2.084	0.953	0.56	NaN	NaN	NaN	NaN	NaN	NaN	NaN	NaN	NaN	2.16	0.297	0.594	NaN	NaN	NaN
19	0.095	2.18	1.081	0.384	NaN	NaN	NaN	NaN	NaN	NaN	NaN	NaN	NaN	NaN	NaN	NaN	NaN	NaN	NaN	2.164	0.317	0.16	2.143	0.102	0.205	2.018	0.015	0.189	NaN	NaN	NaN	2.084	0.953	0.56	NaN	NaN	NaN	NaN	NaN	NaN	NaN	NaN	NaN	2.16	0.297	0.594	NaN	NaN	NaN
20	0.1	2.18	1.08	0.384	NaN	NaN	NaN	NaN	NaN	NaN	NaN	NaN	NaN	NaN	NaN	NaN	NaN	NaN	NaN	2.164	0.317	0.16	2.143	0.102	0.205	2.018	0.015	0.189	NaN	NaN	NaN	2.084	0.953	0.56	NaN	NaN	NaN	NaN	NaN	NaN	NaN	NaN	NaN	2.16	0.297	0.594	NaN	NaN	NaN
21	0.105	2.18	1.081	0.384	NaN	NaN	NaN	NaN	NaN	NaN	NaN	NaN	NaN	NaN	NaN	NaN	NaN	NaN	NaN	2.164	0.317	0.16	2.143	0.102	0.205	2.018	0.015	0.189	NaN	NaN	NaN	2.084	0.953	0.56	NaN	NaN	NaN	NaN	NaN	NaN	NaN	NaN	NaN	2.16	0.297	0.594	NaN	NaN	NaN
22	0.11	2.18	1.081	0.384	NaN	NaN	NaN	NaN	NaN	NaN	NaN	NaN	NaN	NaN	NaN	NaN	NaN	NaN	NaN	2.164	0.317	0.16	2.143	0.102	0.205	2.018	0.015	0.189	NaN	NaN	NaN	2.084	0.952	0.56	NaN	NaN	NaN	NaN	NaN	NaN	NaN	NaN	NaN	2.159	0.297	0.595	NaN	NaN	NaN
23	0.115	2.18	1.081	0.384	NaN	NaN	NaN	NaN	NaN	NaN	NaN	NaN	NaN	NaN	NaN	NaN	NaN	NaN	NaN	2.164	0.317	0.16	2.143	0.102	0.205	2.018	0.015	0.189	NaN	NaN	NaN	2.084	0.952	0.56	NaN	NaN	NaN	NaN	NaN	NaN	NaN	NaN	NaN	2.159	0.297	0.595	NaN	NaN	NaN
24	0.12	2.18	1.081	0.384	NaN	NaN	NaN	NaN	NaN	NaN	NaN	NaN	NaN	NaN	NaN	NaN	NaN	NaN	NaN	2.164	0.317	0.161	2.143	0.102	0.205	2.018	0.015	0.189	NaN	NaN	NaN	2.085	0.952	0.56	NaN	NaN	NaN	NaN	NaN	NaN	NaN	NaN	NaN	2.159	0.297	0.596	NaN	NaN	NaN
25	0.125	2.18	1.081	0.384	NaN	NaN	NaN	NaN	NaN	NaN	NaN	NaN	NaN	NaN	NaN	NaN	NaN	NaN	NaN	2.164	0.317	0.161	2.143	0.102	0.205	2.018	0.015	0.189	NaN	NaN	NaN	2.085	0.952	0.56	NaN	NaN	NaN	NaN	NaN	NaN	NaN	NaN	NaN	2.159	0.297	0.596	NaN	NaN	NaN
26	0.13	2.18	1.081	0.384	NaN	NaN	NaN	NaN	NaN	NaN	NaN	NaN	NaN	NaN	NaN	NaN	NaN	NaN	NaN	2.164	0.317	0.161	2.143	0.102	0.205	2.018	0.015	0.189	NaN	NaN	NaN	2.085	0.952	0.56	NaN	NaN	NaN	NaN	NaN	NaN	NaN	NaN	NaN	2.159	0.297	0.596	NaN	NaN	NaN
27	0.135	2.18	1.081	0.384	NaN	NaN	NaN	NaN	NaN	NaN	NaN	NaN	NaN	NaN	NaN	NaN	NaN	NaN	NaN	2.164	0.317	0.161	2.143	0.102	0.205	2.018	0.015	0.189	NaN	NaN	NaN	2.085	0.952	0.56	NaN	NaN	NaN	NaN	NaN	NaN	NaN	NaN	NaN	2.159	0.297	0.596	NaN	NaN	NaN
28	0.14	2.18	1.081	0.384	NaN	NaN	NaN	NaN	NaN	NaN	NaN	NaN	NaN	NaN	NaN	NaN	NaN	NaN	NaN	2.164	0.317	0.161	2.143	0.102	0.205	2.018	0.015	0.189	NaN	NaN	NaN	2.085	0.952	0.56	NaN	NaN	NaN	NaN	NaN	NaN	NaN	NaN	NaN	2.159	0.297	0.596	NaN	NaN	NaN
29	0.145	2.181	1.081	0.384	NaN	NaN	NaN	NaN	NaN	NaN	NaN	NaN	NaN	NaN	NaN	NaN	NaN	NaN	NaN	2.164	0.317	0.161	2.143	0.102	0.205	2.018	0.015	0.189	NaN	NaN	NaN	2.085	0.952	0.56	NaN	NaN	NaN	NaN	NaN	NaN	NaN	NaN	NaN	2.159	0.296	0.596	NaN	NaN	NaN
30	0.15	2.181	1.081	0.384	NaN	NaN	NaN	NaN	NaN	NaN	NaN	NaN	NaN	NaN	NaN	NaN	NaN	NaN	NaN	2.164	0.317	0.161	2.143	0.102	0.205	2.018	0.015	0.189	NaN	NaN	NaN	2.085	0.952	0.56	NaN	NaN	NaN	NaN	NaN	NaN	NaN	NaN	NaN	2.159	0.296	0.596	NaN	NaN	NaN
31	0.155	2.181	1.081	0.384	NaN	NaN	NaN	NaN	NaN	NaN	NaN	NaN	NaN	NaN	NaN	NaN	NaN	NaN	NaN	2.164	0.317	0.161	2.143	0.102	0.205	2.018	0.015	0.189	NaN	NaN	NaN	2.085	0.952	0.561	NaN	NaN	NaN	NaN	NaN	NaN	NaN	NaN	NaN	2.159	0.296	0.596	NaN	NaN	NaN
32	0.16	2.181	1.081	0.385	NaN	NaN	NaN	NaN	NaN	NaN	NaN	NaN	NaN	NaN	NaN	NaN	NaN	NaN	NaN	2.164	0.317	0.161	2.143	0.102	0.205	2.018	0.015	0.189	NaN	NaN	NaN	2.086	0.952	0.561	NaN	NaN	NaN	NaN	NaN	NaN	NaN	NaN	NaN	2.159	0.297	0.596	NaN	NaN	NaN
33	0.165	2.181	1.081	0.385	NaN	NaN	NaN	NaN	NaN	NaN	NaN	NaN	NaN	NaN	NaN	NaN	NaN	NaN	NaN	2.164	0.317	0.161	2.143	0.102	0.205	2.018	0.015	0.189	NaN	NaN	NaN	2.086	0.952	0.561	NaN	NaN	NaN	NaN	NaN	NaN	NaN	NaN	NaN	2.159	0.296	0.596	NaN	NaN	NaN
34	0.17	2.181	1.081	0.385	NaN	NaN	NaN	NaN	NaN	NaN	NaN	NaN	NaN	NaN	NaN	NaN	NaN	NaN	NaN	2.164	0.317	0.161	2.143	0.102	0.205	2.018	0.015	0.189	NaN	NaN	NaN	2.086	0.952	0.561	NaN	NaN	NaN	NaN	NaN	NaN	NaN	NaN	NaN	2.159	0.296	0.596	NaN	NaN	NaN
35	0.175	2.181	1.081	0.385	NaN	NaN	NaN	NaN	NaN	NaN	NaN	NaN	NaN	NaN	NaN	NaN	NaN	NaN	NaN	2.164	0.317	0.161	2.143	0.102	0.205	2.018	0.015	0.189	NaN	NaN	NaN	2.086	0.952	0.561	NaN	NaN	NaN	NaN	NaN	NaN	NaN	NaN	NaN	2.159	0.296	0.596	NaN	NaN	NaN
36	0.18	2.181	1.081	0.385	NaN	NaN	NaN	NaN	NaN	NaN	NaN	NaN	NaN	NaN	NaN	NaN	NaN	NaN	NaN	2.164	0.317	0.161	2.143	0.102	0.205	2.018	0.015	0.189	NaN	NaN	NaN	2.086	0.952	0.561	NaN	NaN	NaN	NaN	NaN	NaN	NaN	NaN	NaN	2.159	0.296	0.596	NaN	NaN	NaN
37	0.185	2.181	1.081	0.385	NaN	NaN	NaN	NaN	NaN	NaN	NaN	NaN	NaN	NaN	NaN	NaN	NaN	NaN	NaN	2.164	0.317	0.161	2.143	0.102	0.205	2.018	0.015	0.189	NaN	NaN	NaN	2.086	0.952	0.561	NaN	NaN	NaN	NaN	NaN	NaN	NaN	NaN	NaN	2.159	0.296	0.596	NaN	NaN	NaN
38	0.19	2.181	1.081	0.385	NaN	NaN	NaN	NaN	NaN	NaN	NaN	NaN	NaN	NaN	NaN	NaN	NaN	NaN	NaN	2.164	0.317	0.161	2.143	0.102	0.205	2.018	0.015	0.189	NaN	NaN	NaN	2.086	0.952	0.561	NaN	NaN	NaN	NaN	NaN	NaN	NaN	NaN	NaN	2.159	0.296	0.596	NaN	NaN	NaN
39	0.195	2.181	1.081	0.385	NaN	NaN	NaN	NaN	NaN	NaN	NaN	NaN	NaN	NaN	NaN	NaN	NaN	NaN	NaN	2.164	0.317	0.161	2.143	0.102	0.205	2.018	0.015	0.189	NaN	NaN	NaN	2.086	0.952	0.561	NaN	NaN	NaN	NaN	NaN	NaN	NaN	NaN	NaN	2.159	0.296	0.596	NaN	NaN	NaN
40	0.2	2.181	1.081	0.385	NaN	NaN	NaN	NaN	NaN	NaN	NaN	NaN	NaN	NaN	NaN	NaN	NaN	NaN	NaN	2.164	0.317	0.161	2.143	0.102	0.205	2.018	0.015	0.189	NaN	NaN	NaN	2.086	0.952	0.561	NaN	NaN	NaN	NaN	NaN	NaN	NaN	NaN	NaN	2.159	0.296	0.596	NaN	NaN	NaN
41	0.205	2.181	1.081	0.385	NaN	NaN	NaN	NaN	NaN	NaN	NaN	NaN	NaN	NaN	NaN	NaN	NaN	NaN	NaN	2.164	0.317	0.161	2.143	0.102	0.205	2.018	0.015	0.189	NaN	NaN	NaN	2.086	0.952	0.561	NaN	NaN	NaN	NaN	NaN	NaN	NaN	NaN	NaN	2.159	0.296	0.596	NaN	NaN	NaN
42	0.21	2.181	1.081	0.385	NaN	NaN	NaN	NaN	NaN	NaN	NaN	NaN	NaN	NaN	NaN	NaN	NaN	NaN	NaN	2.164	0.317	0.161	2.143	0.102	0.205	2.018	0.015	0.189	NaN	NaN	NaN	2.086	0.952	0.561	NaN	NaN	NaN	NaN	NaN	NaN	NaN	NaN	NaN	2.159	0.296	0.596	NaN	NaN	NaN
43	0.215	2.181	1.081	0.385	NaN	NaN	NaN	NaN	NaN	NaN	NaN	NaN	NaN	NaN	NaN	NaN	NaN	NaN	NaN	2.164	0.317	0.161	2.143	0.102	0.205	2.018	0.015	0.189	NaN	NaN	NaN	2.086	0.953	0.561	NaN	NaN	NaN	NaN	NaN	NaN	NaN	NaN	NaN	2.159	0.296	0.596	NaN	NaN	NaN
44	0.22	2.182	1.081	0.385	NaN	NaN	NaN	NaN	NaN	NaN	NaN	NaN	NaN	NaN	NaN	NaN	NaN	NaN	NaN	2.164	0.317	0.161	2.143	0.102	0.205	2.018	0.015	0.189	NaN	NaN	NaN	2.087	0.953	0.561	NaN	NaN	NaN	NaN	NaN	NaN	NaN	NaN	NaN	2.159	0.296	0.596	NaN	NaN	NaN
45	0.225	2.182	1.081	0.385	NaN	NaN	NaN	NaN	NaN	NaN	NaN	NaN	NaN	NaN	NaN	NaN	NaN	NaN	NaN	2.164	0.317	0.161	2.143	0.102	0.205	2.018	0.015	0.189	NaN	NaN	NaN	2.087	0.953	0.561	NaN	NaN	NaN	NaN	NaN	NaN	NaN	NaN	NaN	2.159	0.296	0.596	NaN	NaN	NaN
46	0.23	2.182	1.081	0.385	NaN	NaN	NaN	NaN	NaN	NaN	NaN	NaN	NaN	NaN	NaN	NaN	NaN	NaN	NaN	2.164	0.317	0.161	2.143	0.102	0.205	2.018	0.015	0.189	NaN	NaN	NaN	2.087	0.953	0.561	NaN	NaN	NaN	NaN	NaN	NaN	NaN	NaN	NaN	2.159	0.296	0.596	NaN	NaN	NaN
47	0.235	2.182	1.081	0.385	NaN	NaN	NaN	NaN	NaN	NaN	NaN	NaN	NaN	NaN	NaN	NaN	NaN	NaN	NaN	2.164	0.317	0.161	2.143	0.102	0.205	2.018	0.015	0.189	NaN	NaN	NaN	2.087	0.953	0.561	NaN	NaN	NaN	NaN	NaN	NaN	NaN	NaN	NaN	2.16	0.296	0.596	NaN	NaN	NaN
48	0.24	2.182	1.081	0.385	NaN	NaN	NaN	NaN	NaN	NaN	NaN	NaN	NaN	NaN	NaN	NaN	NaN	NaN	NaN	2.164	0.318	0.161	2.143	0.102	0.205	2.018	0.015	0.189	NaN	NaN	NaN	2.087	0.953	0.561	NaN	NaN	NaN	NaN	NaN	NaN	NaN	NaN	NaN	2.16	0.296	0.596	NaN	NaN	NaN
49	0.245	2.182	1.081	0.385	NaN	NaN	NaN	NaN	NaN	NaN	NaN	NaN	NaN	NaN	NaN	NaN	NaN	NaN	NaN	2.164	0.318	0.161	2.143	0.102	0.205	2.018	0.015	0.189	NaN	NaN	NaN	2.087	0.953	0.561	NaN	NaN	NaN	NaN	NaN	NaN	NaN	NaN	NaN	2.16	0.296	0.596	NaN	NaN	NaN
50	0.25	2.182	1.081	0.385	NaN	NaN	NaN	NaN	NaN	NaN	NaN	NaN	NaN	NaN	NaN	NaN	NaN	NaN	NaN	2.164	0.318	0.161	2.143	0.102	0.205	2.018	0.015	0.189	NaN	NaN	NaN	2.087	0.953	0.561	NaN	NaN	NaN	NaN	NaN	NaN	NaN	NaN	NaN	2.16	0.296	0.596	NaN	NaN	NaN
51	0.255	2.182	1.081	0.386	NaN	NaN	NaN	NaN	NaN	NaN	NaN	NaN	NaN	NaN	NaN	NaN	NaN	NaN	NaN	2.164	0.318	0.161	2.143	0.102	0.205	2.018	0.015	0.189	NaN	NaN	NaN	2.087	0.953	0.561	NaN	NaN	NaN	NaN	NaN	NaN	NaN	NaN	NaN	2.16	0.296	0.596	NaN	NaN	NaN
52	0.26	2.182	1.081	0.386	NaN	NaN	NaN	NaN	NaN	NaN	NaN	NaN	NaN	NaN	NaN	NaN	NaN	NaN	NaN	2.164	0.318	0.161	2.143	0.102	0.205	2.018	0.015	0.189	NaN	NaN	NaN	2.087	0.953	0.561	NaN	NaN	NaN	NaN	NaN	NaN	NaN	NaN	NaN	2.16	0.296	0.596	NaN	NaN	NaN
53	0.265	2.182	1.081	0.386	NaN	NaN	NaN	NaN	NaN	NaN	NaN	NaN	NaN	NaN	NaN	NaN	NaN	NaN	NaN	2.164	0.318	0.161	2.143	0.102	0.205	2.018	0.015	0.189	NaN	NaN	NaN	2.087	0.953	0.562	NaN	NaN	NaN	NaN	NaN	NaN	NaN	NaN	NaN	2.16	0.296	0.596	NaN	NaN	NaN
54	0.27	2.182	1.081	0.386	NaN	NaN	NaN	NaN	NaN	NaN	NaN	NaN	NaN	NaN	NaN	NaN	NaN	NaN	NaN	2.164	0.318	0.161	2.143	0.102	0.205	2.018	0.015	0.189	NaN	NaN	NaN	2.087	0.953	0.562	NaN	NaN	NaN	NaN	NaN	NaN	NaN	NaN	NaN	2.16	0.296	0.596	NaN	NaN	NaN
55	0.275	2.182	1.081	0.386	NaN	NaN	NaN	NaN	NaN	NaN	NaN	NaN	NaN	NaN	NaN	NaN	NaN	NaN	NaN	2.164	0.318	0.161	2.143	0.102	0.205	2.018	0.015	0.189	NaN	NaN	NaN	2.087	0.953	0.562	NaN	NaN	NaN	NaN	NaN	NaN	NaN	NaN	NaN	2.16	0.296	0.596	NaN	NaN	NaN
56	0.28	2.182	1.081	0.386	NaN	NaN	NaN	NaN	NaN	NaN	NaN	NaN	NaN	NaN	NaN	NaN	NaN	NaN	NaN	2.164	0.318	0.161	2.143	0.102	0.205	2.018	0.015	0.189	NaN	NaN	NaN	2.087	0.953	0.562	NaN	NaN	NaN	NaN	NaN	NaN	NaN	NaN	NaN	2.16	0.296	0.596	NaN	NaN	NaN
57	0.285	2.182	1.081	0.386	NaN	NaN	NaN	NaN	NaN	NaN	NaN	NaN	NaN	NaN	NaN	NaN	NaN	NaN	NaN	2.164	0.318	0.161	2.143	0.102	0.205	2.018	0.015	0.189	NaN	NaN	NaN	2.087	0.953	0.562	NaN	NaN	NaN	NaN	NaN	NaN	NaN	NaN	NaN	2.16	0.296	0.596	NaN	NaN	NaN
58	0.29	2.182	1.081	0.386	NaN	NaN	NaN	NaN	NaN	NaN	NaN	NaN	NaN	NaN	NaN	NaN	NaN	NaN	NaN	2.164	0.318	0.161	2.143	0.102	0.205	2.018	0.015	0.189	NaN	NaN	NaN	2.087	0.953	0.562	NaN	NaN	NaN	NaN	NaN	NaN	NaN	NaN	NaN	2.16	0.296	0.596	NaN	NaN	NaN
59	0.295	2.182	1.081	0.386	NaN	NaN	NaN	NaN	NaN	NaN	NaN	NaN	NaN	NaN	NaN	NaN	NaN	NaN	NaN	2.164	0.318	0.161	2.143	0.102	0.205	2.018	0.015	0.189	NaN	NaN	NaN	2.087	0.953	0.562	NaN	NaN	NaN	NaN	NaN	NaN	NaN	NaN	NaN	2.16	0.296	0.596	NaN	NaN	NaN
60	0.3	2.182	1.081	0.386	NaN	NaN	NaN	NaN	NaN	NaN	NaN	NaN	NaN	NaN	NaN	NaN	NaN	NaN	NaN	2.164	0.318	0.161	2.143	0.102	0.205	2.018	0.015	0.189	NaN	NaN	NaN	2.087	0.953	0.562	NaN	NaN	NaN	NaN	NaN	NaN	NaN	NaN	NaN	2.16	0.296	0.596	NaN	NaN	NaN
61	0.305	2.182	1.081	0.386	NaN	NaN	NaN	NaN	NaN	NaN	NaN	NaN	NaN	NaN	NaN	NaN	NaN	NaN	NaN	2.164	0.318	0.161	2.143	0.102	0.205	2.018	0.015	0.189	NaN	NaN	NaN	2.087	0.953	0.562	NaN	NaN	NaN	NaN	NaN	NaN	NaN	NaN	NaN	2.16	0.296	0.596	NaN	NaN	NaN
62	0.31	2.182	1.081	0.386	NaN	NaN	NaN	NaN	NaN	NaN	NaN	NaN	NaN	NaN	NaN	NaN	NaN	NaN	NaN	2.164	0.318	0.161	2.143	0.102	0.205	2.018	0.015	0.189	NaN	NaN	NaN	2.087	0.953	0.562	NaN	NaN	NaN	NaN	NaN	NaN	NaN	NaN	NaN	2.16	0.296	0.596	NaN	NaN	NaN
63	0.315	2.182	1.081	0.386	NaN	NaN	NaN	NaN	NaN	NaN	NaN	NaN	NaN	NaN	NaN	NaN	NaN	NaN	NaN	2.164	0.318	0.161	2.143	0.102	0.205	2.018	0.015	0.189	NaN	NaN	NaN	2.087	0.953	0.562	NaN	NaN	NaN	NaN	NaN	NaN	NaN	NaN	NaN	2.16	0.296	0.596	NaN	NaN	NaN
64	0.32	2.182	1.081	0.386	NaN	NaN	NaN	NaN	NaN	NaN	NaN	NaN	NaN	NaN	NaN	NaN	NaN	NaN	NaN	2.164	0.318	0.161	2.143	0.102	0.205	2.018	0.015	0.189	NaN	NaN	NaN	2.087	0.953	0.562	NaN	NaN	NaN	NaN	NaN	NaN	NaN	NaN	NaN	2.16	0.296	0.596	NaN	NaN	NaN
65	0.325	2.182	1.08	0.386	NaN	NaN	NaN	NaN	NaN	NaN	NaN	NaN	NaN	NaN	NaN	NaN	NaN	NaN	NaN	2.164	0.318	0.161	2.143	0.102	0.205	2.018	0.015	0.189	NaN	NaN	NaN	2.087	0.953	0.562	NaN	NaN	NaN	NaN	NaN	NaN	NaN	NaN	NaN	2.16	0.296	0.596	NaN	NaN	NaN
66	0.33	2.182	1.08	0.386	NaN	NaN	NaN	NaN	NaN	NaN	NaN	NaN	NaN	NaN	NaN	NaN	NaN	NaN	NaN	2.164	0.318	0.161	2.143	0.102	0.205	2.018	0.015	0.189	NaN	NaN	NaN	2.087	0.953	0.562	NaN	NaN	NaN	NaN	NaN	NaN	NaN	NaN	NaN	2.16	0.296	0.596	NaN	NaN	NaN
67	0.335	2.182	1.08	0.386	NaN	NaN	NaN	NaN	NaN	NaN	NaN	NaN	NaN	NaN	NaN	NaN	NaN	NaN	NaN	2.164	0.318	0.161	2.143	0.102	0.205	2.018	0.015	0.189	NaN	NaN	NaN	2.087	0.953	0.562	NaN	NaN	NaN	NaN	NaN	NaN	NaN	NaN	NaN	2.16	0.296	0.596	NaN	NaN	NaN
68	0.34	2.182	1.08	0.386	NaN	NaN	NaN	NaN	NaN	NaN	NaN	NaN	NaN	NaN	NaN	NaN	NaN	NaN	NaN	2.164	0.318	0.161	2.143	0.102	0.205	2.018	0.015	0.189	NaN	NaN	NaN	2.087	0.953	0.563	NaN	NaN	NaN	NaN	NaN	NaN	NaN	NaN	NaN	2.16	0.296	0.596	NaN	NaN	NaN
69	0.345	2.182	1.08	0.386	NaN	NaN	NaN	NaN	NaN	NaN	NaN	NaN	NaN	NaN	NaN	NaN	NaN	NaN	NaN	2.164	0.318	0.161	2.143	0.102	0.205	2.018	0.015	0.189	NaN	NaN	NaN	2.088	0.953	0.563	NaN	NaN	NaN	NaN	NaN	NaN	NaN	NaN	NaN	2.16	0.296	0.596	NaN	NaN	NaN
70	0.35	2.182	1.08	0.386	NaN	NaN	NaN	NaN	NaN	NaN	NaN	NaN	NaN	NaN	NaN	NaN	NaN	NaN	NaN	2.164	0.318	0.161	2.143	0.102	0.205	2.018	0.015	0.189	NaN	NaN	NaN	2.088	0.953	0.563	NaN	NaN	NaN	NaN	NaN	NaN	NaN	NaN	NaN	2.16	0.296	0.596	NaN	NaN	NaN
71	0.355	2.182	1.08	0.386	NaN	NaN	NaN	NaN	NaN	NaN	NaN	NaN	NaN	NaN	NaN	NaN	NaN	NaN	NaN	2.164	0.318	0.161	2.143	0.102	0.205	2.018	0.015	0.189	NaN	NaN	NaN	2.088	0.953	0.563	NaN	NaN	NaN	NaN	NaN	NaN	NaN	NaN	NaN	2.16	0.296	0.596	NaN	NaN	NaN
72	0.36	2.182	1.08	0.386	NaN	NaN	NaN	NaN	NaN	NaN	NaN	NaN	NaN	NaN	NaN	NaN	NaN	NaN	NaN	2.164	0.318	0.161	2.143	0.102	0.205	2.018	0.015	0.189	NaN	NaN	NaN	2.088	0.953	0.563	NaN	NaN	NaN	NaN	NaN	NaN	NaN	NaN	NaN	2.16	0.296	0.596	NaN	NaN	NaN
73	0.365	2.182	1.08	0.386	NaN	NaN	NaN	NaN	NaN	NaN	NaN	NaN	NaN	NaN	NaN	NaN	NaN	NaN	NaN	2.164	0.318	0.161	2.143	0.102	0.205	2.018	0.015	0.189	NaN	NaN	NaN	2.088	0.953	0.563	NaN	NaN	NaN	NaN	NaN	NaN	NaN	NaN	NaN	2.16	0.296	0.596	NaN	NaN	NaN
74	0.37	2.182	1.08	0.386	NaN	NaN	NaN	NaN	NaN	NaN	NaN	NaN	NaN	NaN	NaN	NaN	NaN	NaN	NaN	2.164	0.318	0.161	2.143	0.102	0.205	2.018	0.015	0.189	NaN	NaN	NaN	2.088	0.953	0.563	NaN	NaN	NaN	NaN	NaN	NaN	NaN	NaN	NaN	2.16	0.296	0.596	NaN	NaN	NaN
75	0.375	2.182	1.08	0.386	NaN	NaN	NaN	NaN	NaN	NaN	NaN	NaN	NaN	NaN	NaN	NaN	NaN	NaN	NaN	2.164	0.318	0.161	2.143	0.102	0.205	2.018	0.015	0.189	NaN	NaN	NaN	2.088	0.953	0.563	NaN	NaN	NaN	NaN	NaN	NaN	NaN	NaN	NaN	2.16	0.296	0.596	NaN	NaN	NaN
76	0.38	2.182	1.08	0.386	NaN	NaN	NaN	NaN	NaN	NaN	NaN	NaN	NaN	NaN	NaN	NaN	NaN	NaN	NaN	2.164	0.318	0.161	2.143	0.102	0.205	2.018	0.015	0.189	NaN	NaN	NaN	2.088	0.953	0.563	NaN	NaN	NaN	NaN	NaN	NaN	NaN	NaN	NaN	2.16	0.296	0.596	NaN	NaN	NaN
77	0.385	2.182	1.08	0.387	NaN	NaN	NaN	NaN	NaN	NaN	NaN	NaN	NaN	NaN	NaN	NaN	NaN	NaN	NaN	2.164	0.318	0.161	2.143	0.102	0.205	2.018	0.015	0.189	NaN	NaN	NaN	2.088	0.953	0.563	NaN	NaN	NaN	NaN	NaN	NaN	NaN	NaN	NaN	2.16	0.296	0.596	NaN	NaN	NaN
78	0.39	2.182	1.08	0.387	NaN	NaN	NaN	NaN	NaN	NaN	NaN	NaN	NaN	NaN	NaN	NaN	NaN	NaN	NaN	2.164	0.318	0.161	2.143	0.102	0.205	2.018	0.015	0.189	NaN	NaN	NaN	2.088	0.953	0.563	NaN	NaN	NaN	NaN	NaN	NaN	NaN	NaN	NaN	2.16	0.296	0.596	NaN	NaN	NaN
79	0.395	2.182	1.08	0.387	NaN	NaN	NaN	NaN	NaN	NaN	NaN	NaN	NaN	NaN	NaN	NaN	NaN	NaN	NaN	2.164	0.318	0.161	2.143	0.102	0.205	2.018	0.015	0.189	NaN	NaN	NaN	2.088	0.953	0.563	NaN	NaN	NaN	NaN	NaN	NaN	NaN	NaN	NaN	2.16	0.296	0.596	NaN	NaN	NaN
80	0.4	2.182	1.08	0.387	NaN	NaN	NaN	NaN	NaN	NaN	NaN	NaN	NaN	NaN	NaN	NaN	NaN	NaN	NaN	2.164	0.318	0.161	2.143	0.102	0.205	2.018	0.015	0.189	NaN	NaN	NaN	2.088	0.953	0.563	NaN	NaN	NaN	NaN	NaN	NaN	NaN	NaN	NaN	2.16	0.296	0.596	NaN	NaN	NaN
81	0.405	2.182	1.08	0.387	NaN	NaN	NaN	NaN	NaN	NaN	NaN	NaN	NaN	NaN	NaN	NaN	NaN	NaN	NaN	2.164	0.318	0.161	2.143	0.102	0.205	2.018	0.015	0.189	NaN	NaN	NaN	2.088	0.953	0.563	NaN	NaN	NaN	NaN	NaN	NaN	NaN	NaN	NaN	2.16	0.296	0.596	NaN	NaN	NaN
82	0.41	2.182	1.08	0.387	NaN	NaN	NaN	NaN	NaN	NaN	NaN	NaN	NaN	NaN	NaN	NaN	NaN	NaN	NaN	2.164	0.318	0.161	2.143	0.102	0.205	2.018	0.015	0.189	NaN	NaN	NaN	2.088	0.953	0.563	NaN	NaN	NaN	NaN	NaN	NaN	NaN	NaN	NaN	2.16	0.296	0.596	NaN	NaN	NaN
83	0.415	2.182	1.08	0.387	NaN	NaN	NaN	NaN	NaN	NaN	NaN	NaN	NaN	NaN	NaN	NaN	NaN	NaN	NaN	2.164	0.318	0.162	2.143	0.102	0.205	2.018	0.015	0.189	NaN	NaN	NaN	2.088	0.953	0.563	NaN	NaN	NaN	NaN	NaN	NaN	NaN	NaN	NaN	2.16	0.296	0.596	NaN	NaN	NaN
84	0.42	2.182	1.08	0.387	NaN	NaN	NaN	NaN	NaN	NaN	NaN	NaN	NaN	NaN	NaN	NaN	NaN	NaN	NaN	2.164	0.318	0.162	2.143	0.102	0.205	2.018	0.015	0.189	NaN	NaN	NaN	2.088	0.953	0.564	NaN	NaN	NaN	NaN	NaN	NaN	NaN	NaN	NaN	2.16	0.296	0.596	NaN	NaN	NaN
85	0.425	2.182	1.08	0.387	NaN	NaN	NaN	NaN	NaN	NaN	NaN	NaN	NaN	NaN	NaN	NaN	NaN	NaN	NaN	2.164	0.318	0.162	2.143	0.102	0.205	2.018	0.015	0.189	NaN	NaN	NaN	2.088	0.953	0.564	NaN	NaN	NaN	NaN	NaN	NaN	NaN	NaN	NaN	2.16	0.296	0.596	NaN	NaN	NaN
86	0.43	2.182	1.08	0.387	NaN	NaN	NaN	NaN	NaN	NaN	NaN	NaN	NaN	NaN	NaN	NaN	NaN	NaN	NaN	2.164	0.318	0.162	2.143	0.102	0.205	2.018	0.015	0.189	NaN	NaN	NaN	2.088	0.953	0.564	NaN	NaN	NaN	NaN	NaN	NaN	NaN	NaN	NaN	2.16	0.296	0.596	NaN	NaN	NaN
87	0.435	2.182	1.08	0.387	NaN	NaN	NaN	NaN	NaN	NaN	NaN	NaN	NaN	NaN	NaN	NaN	NaN	NaN	NaN	2.164	0.318	0.162	2.143	0.102	0.205	2.018	0.015	0.189	NaN	NaN	NaN	2.088	0.953	0.564	NaN	NaN	NaN	NaN	NaN	NaN	NaN	NaN	NaN	2.16	0.296	0.596	NaN	NaN	NaN
88	0.44	2.182	1.08	0.387	NaN	NaN	NaN	NaN	NaN	NaN	NaN	NaN	NaN	NaN	NaN	NaN	NaN	NaN	NaN	2.164	0.318	0.162	2.143	0.102	0.205	2.018	0.015	0.189	NaN	NaN	NaN	2.088	0.953	0.564	NaN	NaN	NaN	NaN	NaN	NaN	NaN	NaN	NaN	2.16	0.296	0.596	NaN	NaN	NaN
89	0.445	2.182	1.08	0.387	NaN	NaN	NaN	NaN	NaN	NaN	NaN	NaN	NaN	NaN	NaN	NaN	NaN	NaN	NaN	2.164	0.318	0.162	2.143	0.102	0.205	2.018	0.015	0.189	NaN	NaN	NaN	2.088	0.953	0.564	NaN	NaN	NaN	NaN	NaN	NaN	NaN	NaN	NaN	2.16	0.296	0.596	NaN	NaN	NaN
90	0.45	2.182	1.08	0.387	NaN	NaN	NaN	NaN	NaN	NaN	NaN	NaN	NaN	NaN	NaN	NaN	NaN	NaN	NaN	2.164	0.318	0.162	2.143	0.102	0.205	2.018	0.015	0.189	NaN	NaN	NaN	2.088	0.952	0.564	NaN	NaN	NaN	NaN	NaN	NaN	NaN	NaN	NaN	2.16	0.296	0.596	NaN	NaN	NaN
91	0.455	2.182	1.08	0.387	NaN	NaN	NaN	NaN	NaN	NaN	NaN	NaN	NaN	NaN	NaN	NaN	NaN	NaN	NaN	2.164	0.318	0.162	2.143	0.102	0.205	2.018	0.015	0.189	NaN	NaN	NaN	2.088	0.952	0.564	NaN	NaN	NaN	NaN	NaN	NaN	NaN	NaN	NaN	2.16	0.296	0.596	NaN	NaN	NaN
92	0.46	2.182	1.08	0.387	NaN	NaN	NaN	NaN	NaN	NaN	NaN	NaN	NaN	NaN	NaN	NaN	NaN	NaN	NaN	2.164	0.318	0.162	2.143	0.102	0.205	2.018	0.015	0.189	NaN	NaN	NaN	2.087	0.952	0.564	NaN	NaN	NaN	NaN	NaN	NaN	NaN	NaN	NaN	2.16	0.296	0.596	NaN	NaN	NaN
93	0.465	2.182	1.08	0.387	NaN	NaN	NaN	NaN	NaN	NaN	NaN	NaN	NaN	NaN	NaN	NaN	NaN	NaN	NaN	2.164	0.318	0.162	2.143	0.102	0.205	2.018	0.015	0.189	NaN	NaN	NaN	2.087	0.952	0.564	NaN	NaN	NaN	NaN	NaN	NaN	NaN	NaN	NaN	2.16	0.296	0.596	NaN	NaN	NaN
94	0.47	2.182	1.08	0.387	NaN	NaN	NaN	NaN	NaN	NaN	NaN	NaN	NaN	NaN	NaN	NaN	NaN	NaN	NaN	2.164	0.318	0.162	2.143	0.102	0.205	2.018	0.015	0.189	NaN	NaN	NaN	2.087	0.952	0.564	NaN	NaN	NaN	NaN	NaN	NaN	NaN	NaN	NaN	2.16	0.296	0.596	NaN	NaN	NaN
95	0.475	2.182	1.08	0.387	NaN	NaN	NaN	NaN	NaN	NaN	NaN	NaN	NaN	NaN	NaN	NaN	NaN	NaN	NaN	2.164	0.318	0.162	2.143	0.102	0.205	2.018	0.015	0.189	NaN	NaN	NaN	2.087	0.952	0.564	NaN	NaN	NaN	NaN	NaN	NaN	NaN	NaN	NaN	2.16	0.296	0.596	NaN	NaN	NaN
96	0.48	2.182	1.08	0.387	NaN	NaN	NaN	NaN	NaN	NaN	NaN	NaN	NaN	NaN	NaN	NaN	NaN	NaN	NaN	2.164	0.318	0.162	2.143	0.102	0.205	2.018	0.015	0.189	NaN	NaN	NaN	2.087	0.952	0.564	NaN	NaN	NaN	NaN	NaN	NaN	NaN	NaN	NaN	2.16	0.296	0.596	NaN	NaN	NaN
97	0.485	2.182	1.08	0.387	NaN	NaN	NaN	NaN	NaN	NaN	NaN	NaN	NaN	NaN	NaN	NaN	NaN	NaN	NaN	2.164	0.318	0.162	2.143	0.102	0.205	2.018	0.015	0.189	NaN	NaN	NaN	2.087	0.952	0.564	NaN	NaN	NaN	NaN	NaN	NaN	NaN	NaN	NaN	2.16	0.296	0.597	NaN	NaN	NaN
98	0.49	2.182	1.08	0.388	NaN	NaN	NaN	NaN	NaN	NaN	NaN	NaN	NaN	NaN	NaN	NaN	NaN	NaN	NaN	2.164	0.318	0.162	2.143	0.102	0.205	2.018	0.015	0.189	NaN	NaN	NaN	2.087	0.952	0.564	NaN	NaN	NaN	NaN	NaN	NaN	NaN	NaN	NaN	2.16	0.296	0.596	NaN	NaN	NaN
99	0.495	2.182	1.08	0.388	NaN	NaN	NaN	NaN	NaN	NaN	NaN	NaN	NaN	NaN	NaN	NaN	NaN	NaN	NaN	2.164	0.318	0.162	2.143	0.102	0.205	2.018	0.015	0.189	NaN	NaN	NaN	2.087	0.952	0.564	NaN	NaN	NaN	NaN	NaN	NaN	NaN	NaN	NaN	2.16	0.296	0.596	NaN	NaN	NaN
100	0.5	2.182	1.08	0.388	NaN	NaN	NaN	NaN	NaN	NaN	NaN	NaN	NaN	NaN	NaN	NaN	NaN	NaN	NaN	2.164	0.318	0.162	2.143	0.102	0.205	2.018	0.015	0.189	NaN	NaN	NaN	2.087	0.952	0.564	NaN	NaN	NaN	NaN	NaN	NaN	NaN	NaN	NaN	2.16	0.296	0.597	NaN	NaN	NaN
101	0.505	2.182	1.08	0.388	NaN	NaN	NaN	NaN	NaN	NaN	NaN	NaN	NaN	NaN	NaN	NaN	NaN	NaN	NaN	2.164	0.318	0.162	2.143	0.102	0.205	2.018	0.015	0.189	NaN	NaN	NaN	2.087	0.952	0.564	NaN	NaN	NaN	NaN	NaN	NaN	NaN	NaN	NaN	2.16	0.296	0.597	NaN	NaN	NaN
102	0.51	2.182	1.08	0.388	NaN	NaN	NaN	NaN	NaN	NaN	NaN	NaN	NaN	NaN	NaN	NaN	NaN	NaN	NaN	2.164	0.318	0.162	2.143	0.102	0.205	2.018	0.015	0.189	NaN	NaN	NaN	2.087	0.952	0.564	NaN	NaN	NaN	NaN	NaN	NaN	NaN	NaN	NaN	2.16	0.296	0.597	NaN	NaN	NaN
103	0.515	2.182	1.08	0.388	NaN	NaN	NaN	NaN	NaN	NaN	NaN	NaN	NaN	NaN	NaN	NaN	NaN	NaN	NaN	2.164	0.318	0.162	2.143	0.102	0.205	2.018	0.015	0.189	NaN	NaN	NaN	2.087	0.952	0.564	NaN	NaN	NaN	NaN	NaN	NaN	NaN	NaN	NaN	2.16	0.296	0.597	NaN	NaN	NaN
104	0.52	2.183	1.08	0.388	NaN	NaN	NaN	NaN	NaN	NaN	NaN	NaN	NaN	NaN	NaN	NaN	NaN	NaN	NaN	2.164	0.318	0.162	2.143	0.102	0.205	2.018	0.015	0.189	NaN	NaN	NaN	2.087	0.952	0.564	NaN	NaN	NaN	NaN	NaN	NaN	NaN	NaN	NaN	2.16	0.296	0.597	NaN	NaN	NaN
105	0.525	2.183	1.08	0.388	NaN	NaN	NaN	NaN	NaN	NaN	NaN	NaN	NaN	NaN	NaN	NaN	NaN	NaN	NaN	2.164	0.318	0.162	2.143	0.102	0.205	2.018	0.015	0.189	NaN	NaN	NaN	2.087	0.952	0.564	NaN	NaN	NaN	NaN	NaN	NaN	NaN	NaN	NaN	2.16	0.296	0.597	NaN	NaN	NaN
106	0.53	2.183	1.08	0.388	NaN	NaN	NaN	NaN	NaN	NaN	NaN	NaN	NaN	NaN	NaN	NaN	NaN	NaN	NaN	2.164	0.318	0.162	2.143	0.102	0.205	2.018	0.015	0.189	NaN	NaN	NaN	2.087	0.952	0.564	NaN	NaN	NaN	NaN	NaN	NaN	NaN	NaN	NaN	2.16	0.296	0.597	NaN	NaN	NaN
107	0.535	2.183	1.08	0.388	NaN	NaN	NaN	NaN	NaN	NaN	NaN	NaN	NaN	NaN	NaN	NaN	NaN	NaN	NaN	2.164	0.318	0.162	2.143	0.102	0.205	2.018	0.015	0.189	NaN	NaN	NaN	2.087	0.952	0.564	NaN	NaN	NaN	NaN	NaN	NaN	NaN	NaN	NaN	2.16	0.296	0.597	NaN	NaN	NaN
108	0.54	2.183	1.08	0.388	NaN	NaN	NaN	NaN	NaN	NaN	NaN	NaN	NaN	NaN	NaN	NaN	NaN	NaN	NaN	2.164	0.318	0.162	2.143	0.102	0.205	2.018	0.015	0.189	NaN	NaN	NaN	2.087	0.952	0.564	NaN	NaN	NaN	NaN	NaN	NaN	NaN	NaN	NaN	2.16	0.296	0.597	NaN	NaN	NaN
109	0.545	2.183	1.08	0.388	NaN	NaN	NaN	NaN	NaN	NaN	NaN	NaN	NaN	NaN	NaN	NaN	NaN	NaN	NaN	2.164	0.318	0.162	2.143	0.102	0.205	2.018	0.015	0.189	NaN	NaN	NaN	2.087	0.952	0.564	NaN	NaN	NaN	NaN	NaN	NaN	NaN	NaN	NaN	2.16	0.295	0.597	NaN	NaN	NaN
110	0.55	2.183	1.08	0.388	NaN	NaN	NaN	NaN	NaN	NaN	NaN	NaN	NaN	NaN	NaN	NaN	NaN	NaN	NaN	2.164	0.318	0.162	2.143	0.102	0.205	2.018	0.015	0.189	NaN	NaN	NaN	2.087	0.952	0.564	NaN	NaN	NaN	NaN	NaN	NaN	NaN	NaN	NaN	2.16	0.295	0.597	NaN	NaN	NaN
111	0.555	2.183	1.08	0.388	NaN	NaN	NaN	NaN	NaN	NaN	NaN	NaN	NaN	NaN	NaN	NaN	NaN	NaN	NaN	2.164	0.318	0.162	2.143	0.102	0.205	2.018	0.015	0.189	NaN	NaN	NaN	2.087	0.952	0.564	NaN	NaN	NaN	NaN	NaN	NaN	NaN	NaN	NaN	2.16	0.295	0.597	NaN	NaN	NaN
112	0.56	2.183	1.08	0.388	NaN	NaN	NaN	NaN	NaN	NaN	NaN	NaN	NaN	NaN	NaN	NaN	NaN	NaN	NaN	2.164	0.318	0.162	2.143	0.102	0.205	2.018	0.015	0.189	NaN	NaN	NaN	2.088	0.952	0.564	NaN	NaN	NaN	NaN	NaN	NaN	NaN	NaN	NaN	2.161	0.295	0.597	NaN	NaN	NaN
113	0.565	2.183	1.08	0.388	NaN	NaN	NaN	NaN	NaN	NaN	NaN	NaN	NaN	NaN	NaN	NaN	NaN	NaN	NaN	2.164	0.318	0.162	2.143	0.102	0.205	2.018	0.015	0.189	NaN	NaN	NaN	2.088	0.952	0.564	NaN	NaN	NaN	NaN	NaN	NaN	NaN	NaN	NaN	2.161	0.295	0.597	NaN	NaN	NaN
114	0.57	2.183	1.08	0.388	NaN	NaN	NaN	NaN	NaN	NaN	NaN	NaN	NaN	NaN	NaN	NaN	NaN	NaN	NaN	2.164	0.318	0.162	2.143	0.102	0.205	2.018	0.015	0.189	NaN	NaN	NaN	2.088	0.952	0.565	NaN	NaN	NaN	NaN	NaN	NaN	NaN	NaN	NaN	2.161	0.295	0.597	NaN	NaN	NaN
115	0.575	2.183	1.08	0.388	NaN	NaN	NaN	NaN	NaN	NaN	NaN	NaN	NaN	NaN	NaN	NaN	NaN	NaN	NaN	2.164	0.318	0.162	2.143	0.102	0.205	2.018	0.015	0.189	NaN	NaN	NaN	2.088	0.952	0.565	NaN	NaN	NaN	NaN	NaN	NaN	NaN	NaN	NaN	2.161	0.295	0.597	NaN	NaN	NaN
116	0.58	2.183	1.08	0.388	NaN	NaN	NaN	NaN	NaN	NaN	NaN	NaN	NaN	NaN	NaN	NaN	NaN	NaN	NaN	2.164	0.318	0.162	2.143	0.102	0.205	2.018	0.015	0.189	NaN	NaN	NaN	2.088	0.952	0.565	NaN	NaN	NaN	NaN	NaN	NaN	NaN	NaN	NaN	2.161	0.295	0.597	NaN	NaN	NaN
117	0.585	2.183	1.08	0.388	NaN	NaN	NaN	NaN	NaN	NaN	NaN	NaN	NaN	NaN	NaN	NaN	NaN	NaN	NaN	2.164	0.318	0.162	2.143	0.102	0.205	2.018	0.015	0.189	NaN	NaN	NaN	2.088	0.952	0.565	NaN	NaN	NaN	NaN	NaN	NaN	NaN	NaN	NaN	2.16	0.295	0.597	NaN	NaN	NaN
118	0.59	2.183	1.08	0.388	NaN	NaN	NaN	NaN	NaN	NaN	NaN	NaN	NaN	NaN	NaN	NaN	NaN	NaN	NaN	2.164	0.318	0.162	2.143	0.102	0.205	2.018	0.015	0.189	NaN	NaN	NaN	2.088	0.952	0.565	NaN	NaN	NaN	NaN	NaN	NaN	NaN	NaN	NaN	2.16	0.295	0.597	NaN	NaN	NaN
119	0.595	2.183	1.08	0.388	NaN	NaN	NaN	NaN	NaN	NaN	NaN	NaN	NaN	NaN	NaN	NaN	NaN	NaN	NaN	2.164	0.318	0.162	2.143	0.102	0.205	2.018	0.015	0.189	NaN	NaN	NaN	2.088	0.952	0.565	NaN	NaN	NaN	NaN	NaN	NaN	NaN	NaN	NaN	2.16	0.295	0.597	NaN	NaN	NaN
120	0.6	2.183	1.08	0.388	NaN	NaN	NaN	NaN	NaN	NaN	NaN	NaN	NaN	NaN	NaN	NaN	NaN	NaN	NaN	2.164	0.318	0.162	2.143	0.102	0.205	2.018	0.015	0.189	NaN	NaN	NaN	2.088	0.952	0.565	NaN	NaN	NaN	NaN	NaN	NaN	NaN	NaN	NaN	2.16	0.295	0.597	NaN	NaN	NaN
121	0.605	2.183	1.08	0.388	NaN	NaN	NaN	NaN	NaN	NaN	NaN	NaN	NaN	NaN	NaN	NaN	NaN	NaN	NaN	2.164	0.318	0.162	2.143	0.102	0.205	2.018	0.015	0.189	NaN	NaN	NaN	2.088	0.952	0.565	NaN	NaN	NaN	NaN	NaN	NaN	NaN	NaN	NaN	2.16	0.295	0.597	NaN	NaN	NaN
122	0.61	2.183	1.08	0.388	NaN	NaN	NaN	NaN	NaN	NaN	NaN	NaN	NaN	NaN	NaN	NaN	NaN	NaN	NaN	2.164	0.318	0.162	2.143	0.102	0.205	2.018	0.015	0.189	NaN	NaN	NaN	2.088	0.952	0.565	NaN	NaN	NaN	NaN	NaN	NaN	NaN	NaN	NaN	2.16	0.295	0.597	NaN	NaN	NaN
123	0.615	2.183	1.08	0.388	NaN	NaN	NaN	NaN	NaN	NaN	NaN	NaN	NaN	NaN	NaN	NaN	NaN	NaN	NaN	2.164	0.318	0.162	2.143	0.102	0.205	2.018	0.015	0.189	NaN	NaN	NaN	2.088	0.952	0.565	NaN	NaN	NaN	NaN	NaN	NaN	NaN	NaN	NaN	2.16	0.295	0.597	NaN	NaN	NaN
124	0.62	2.184	1.08	0.389	NaN	NaN	NaN	NaN	NaN	NaN	NaN	NaN	NaN	NaN	NaN	NaN	NaN	NaN	NaN	2.165	0.318	0.162	2.143	0.102	0.205	2.018	0.015	0.189	NaN	NaN	NaN	2.088	0.952	0.565	NaN	NaN	NaN	NaN	NaN	NaN	NaN	NaN	NaN	2.16	0.295	0.597	NaN	NaN	NaN
125	0.625	2.184	1.08	0.389	NaN	NaN	NaN	NaN	NaN	NaN	NaN	NaN	NaN	NaN	NaN	NaN	NaN	NaN	NaN	2.165	0.318	0.162	2.143	0.102	0.205	2.018	0.015	0.189	NaN	NaN	NaN	2.088	0.952	0.565	NaN	NaN	NaN	NaN	NaN	NaN	NaN	NaN	NaN	2.16	0.295	0.597	NaN	NaN	NaN
126	0.63	2.184	1.08	0.389	NaN	NaN	NaN	NaN	NaN	NaN	NaN	NaN	NaN	NaN	NaN	NaN	NaN	NaN	NaN	2.165	0.318	0.162	2.143	0.102	0.205	2.018	0.015	0.189	NaN	NaN	NaN	2.088	0.952	0.565	NaN	NaN	NaN	NaN	NaN	NaN	NaN	NaN	NaN	2.16	0.295	0.597	NaN	NaN	NaN
127	0.635	2.184	1.08	0.389	NaN	NaN	NaN	NaN	NaN	NaN	NaN	NaN	NaN	NaN	NaN	NaN	NaN	NaN	NaN	2.165	0.318	0.162	2.143	0.102	0.205	2.018	0.015	0.189	NaN	NaN	NaN	2.088	0.952	0.565	NaN	NaN	NaN	NaN	NaN	NaN	NaN	NaN	NaN	2.16	0.295	0.597	NaN	NaN	NaN
128	0.64	2.184	1.08	0.389	NaN	NaN	NaN	NaN	NaN	NaN	NaN	NaN	NaN	NaN	NaN	NaN	NaN	NaN	NaN	2.165	0.318	0.162	2.143	0.102	0.205	2.018	0.015	0.189	NaN	NaN	NaN	2.088	0.952	0.565	NaN	NaN	NaN	NaN	NaN	NaN	NaN	NaN	NaN	2.16	0.295	0.597	NaN	NaN	NaN
129	0.645	2.184	1.08	0.389	NaN	NaN	NaN	NaN	NaN	NaN	NaN	NaN	NaN	NaN	NaN	NaN	NaN	NaN	NaN	2.165	0.318	0.162	2.143	0.102	0.205	2.018	0.015	0.189	NaN	NaN	NaN	2.088	0.952	0.565	NaN	NaN	NaN	NaN	NaN	NaN	NaN	NaN	NaN	2.16	0.295	0.597	NaN	NaN	NaN
130	0.65	2.184	1.08	0.389	NaN	NaN	NaN	NaN	NaN	NaN	NaN	NaN	NaN	NaN	NaN	NaN	NaN	NaN	NaN	2.165	0.318	0.162	2.143	0.102	0.205	2.018	0.015	0.189	NaN	NaN	NaN	2.088	0.952	0.565	NaN	NaN	NaN	NaN	NaN	NaN	NaN	NaN	NaN	2.16	0.295	0.597	NaN	NaN	NaN
131	0.655	2.184	1.08	0.389	NaN	NaN	NaN	NaN	NaN	NaN	NaN	NaN	NaN	NaN	NaN	NaN	NaN	NaN	NaN	2.165	0.318	0.162	2.143	0.102	0.205	2.018	0.015	0.189	NaN	NaN	NaN	2.088	0.952	0.565	NaN	NaN	NaN	NaN	NaN	NaN	NaN	NaN	NaN	2.16	0.295	0.597	NaN	NaN	NaN
132	0.66	2.184	1.08	0.389	NaN	NaN	NaN	NaN	NaN	NaN	NaN	NaN	NaN	NaN	NaN	NaN	NaN	NaN	NaN	2.165	0.318	0.162	2.143	0.102	0.205	2.018	0.015	0.189	NaN	NaN	NaN	2.088	0.952	0.565	NaN	NaN	NaN	NaN	NaN	NaN	NaN	NaN	NaN	2.16	0.295	0.597	NaN	NaN	NaN
133	0.665	2.184	1.081	0.389	NaN	NaN	NaN	NaN	NaN	NaN	NaN	NaN	NaN	NaN	NaN	NaN	NaN	NaN	NaN	2.165	0.318	0.162	2.143	0.102	0.205	2.018	0.015	0.189	NaN	NaN	NaN	2.088	0.952	0.565	NaN	NaN	NaN	NaN	NaN	NaN	NaN	NaN	NaN	2.16	0.295	0.597	NaN	NaN	NaN
134	0.67	2.184	1.081	0.389	NaN	NaN	NaN	NaN	NaN	NaN	NaN	NaN	NaN	NaN	NaN	NaN	NaN	NaN	NaN	2.165	0.318	0.162	2.143	0.102	0.205	2.018	0.015	0.189	NaN	NaN	NaN	2.089	0.952	0.565	NaN	NaN	NaN	NaN	NaN	NaN	NaN	NaN	NaN	2.16	0.295	0.597	NaN	NaN	NaN
135	0.675	2.184	1.081	0.389	NaN	NaN	NaN	NaN	NaN	NaN	NaN	NaN	NaN	NaN	NaN	NaN	NaN	NaN	NaN	2.166	0.318	0.162	2.143	0.102	0.205	2.018	0.015	0.189	NaN	NaN	NaN	2.089	0.953	0.565	NaN	NaN	NaN	NaN	NaN	NaN	NaN	NaN	NaN	2.16	0.295	0.597	NaN	NaN	NaN
136	0.68	2.185	1.081	0.389	NaN	NaN	NaN	NaN	NaN	NaN	NaN	NaN	NaN	NaN	NaN	NaN	NaN	NaN	NaN	2.166	0.318	0.162	2.143	0.102	0.205	2.018	0.015	0.189	NaN	NaN	NaN	2.089	0.953	0.565	NaN	NaN	NaN	NaN	NaN	NaN	NaN	NaN	NaN	2.16	0.295	0.597	NaN	NaN	NaN
137	0.685	2.185	1.081	0.389	NaN	NaN	NaN	NaN	NaN	NaN	NaN	NaN	NaN	NaN	NaN	NaN	NaN	NaN	NaN	2.166	0.318	0.162	2.143	0.102	0.205	2.018	0.015	0.189	NaN	NaN	NaN	2.089	0.953	0.566	NaN	NaN	NaN	NaN	NaN	NaN	NaN	NaN	NaN	2.16	0.295	0.597	NaN	NaN	NaN
138	0.69	2.185	1.081	0.389	NaN	NaN	NaN	NaN	NaN	NaN	NaN	NaN	NaN	NaN	NaN	NaN	NaN	NaN	NaN	2.166	0.318	0.162	2.143	0.102	0.205	2.018	0.015	0.189	NaN	NaN	NaN	2.089	0.953	0.566	NaN	NaN	NaN	NaN	NaN	NaN	NaN	NaN	NaN	2.16	0.295	0.597	NaN	NaN	NaN
139	0.695	2.185	1.081	0.389	NaN	NaN	NaN	NaN	NaN	NaN	NaN	NaN	NaN	NaN	NaN	NaN	NaN	NaN	NaN	2.166	0.318	0.162	2.143	0.102	0.205	2.018	0.015	0.189	NaN	NaN	NaN	2.089	0.953	0.566	NaN	NaN	NaN	NaN	NaN	NaN	NaN	NaN	NaN	2.16	0.295	0.597	NaN	NaN	NaN
140	0.7	2.185	1.081	0.389	NaN	NaN	NaN	NaN	NaN	NaN	NaN	NaN	NaN	NaN	NaN	NaN	NaN	NaN	NaN	2.166	0.318	0.162	2.143	0.102	0.205	2.018	0.015	0.189	NaN	NaN	NaN	2.089	0.953	0.566	NaN	NaN	NaN	NaN	NaN	NaN	NaN	NaN	NaN	2.16	0.295	0.597	NaN	NaN	NaN
141	0.705	2.185	1.081	0.389	NaN	NaN	NaN	NaN	NaN	NaN	NaN	NaN	NaN	NaN	NaN	NaN	NaN	NaN	NaN	2.166	0.318	0.162	2.143	0.102	0.205	2.018	0.015	0.189	NaN	NaN	NaN	2.089	0.953	0.566	NaN	NaN	NaN	NaN	NaN	NaN	NaN	NaN	NaN	2.16	0.295	0.597	NaN	NaN	NaN
142	0.71	2.185	1.081	0.389	NaN	NaN	NaN	NaN	NaN	NaN	NaN	NaN	NaN	NaN	NaN	NaN	NaN	NaN	NaN	2.166	0.318	0.162	2.143	0.102	0.205	2.018	0.015	0.189	NaN	NaN	NaN	2.089	0.953	0.566	NaN	NaN	NaN	NaN	NaN	NaN	NaN	NaN	NaN	2.16	0.295	0.597	NaN	NaN	NaN
143	0.715	2.185	1.08	0.389	NaN	NaN	NaN	NaN	NaN	NaN	NaN	NaN	NaN	NaN	NaN	NaN	NaN	NaN	NaN	2.166	0.318	0.162	2.143	0.102	0.205	2.018	0.015	0.189	NaN	NaN	NaN	2.089	0.953	0.566	NaN	NaN	NaN	NaN	NaN	NaN	NaN	NaN	NaN	2.16	0.295	0.597	NaN	NaN	NaN
144	0.72	2.185	1.08	0.389	NaN	NaN	NaN	NaN	NaN	NaN	NaN	NaN	NaN	NaN	NaN	NaN	NaN	NaN	NaN	2.166	0.318	0.162	2.143	0.102	0.205	2.018	0.015	0.189	NaN	NaN	NaN	2.09	0.953	0.566	NaN	NaN	NaN	NaN	NaN	NaN	NaN	NaN	NaN	2.16	0.295	0.597	NaN	NaN	NaN
145	0.725	2.185	1.08	0.389	NaN	NaN	NaN	NaN	NaN	NaN	NaN	NaN	NaN	NaN	NaN	NaN	NaN	NaN	NaN	2.166	0.318	0.162	2.143	0.102	0.205	2.018	0.015	0.189	NaN	NaN	NaN	2.09	0.953	0.566	NaN	NaN	NaN	NaN	NaN	NaN	NaN	NaN	NaN	2.16	0.295	0.597	NaN	NaN	NaN
146	0.73	2.185	1.08	0.389	NaN	NaN	NaN	NaN	NaN	NaN	NaN	NaN	NaN	NaN	NaN	NaN	NaN	NaN	NaN	2.167	0.317	0.162	2.143	0.102	0.205	2.018	0.015	0.189	NaN	NaN	NaN	2.09	0.953	0.566	NaN	NaN	NaN	NaN	NaN	NaN	NaN	NaN	NaN	2.16	0.295	0.597	NaN	NaN	NaN
147	0.735	2.185	1.08	0.389	NaN	NaN	NaN	NaN	NaN	NaN	NaN	NaN	NaN	NaN	NaN	NaN	NaN	NaN	NaN	2.167	0.317	0.162	2.143	0.102	0.205	2.018	0.015	0.189	NaN	NaN	NaN	2.09	0.953	0.566	NaN	NaN	NaN	NaN	NaN	NaN	NaN	NaN	NaN	2.16	0.295	0.597	NaN	NaN	NaN
148	0.74	2.185	1.08	0.389	NaN	NaN	NaN	NaN	NaN	NaN	NaN	NaN	NaN	NaN	NaN	NaN	NaN	NaN	NaN	2.167	0.317	0.162	2.143	0.102	0.205	2.018	0.015	0.189	NaN	NaN	NaN	2.09	0.953	0.566	NaN	NaN	NaN	NaN	NaN	NaN	NaN	NaN	NaN	2.16	0.295	0.597	NaN	NaN	NaN
149	0.745	2.185	1.08	0.389	NaN	NaN	NaN	NaN	NaN	NaN	NaN	NaN	NaN	NaN	NaN	NaN	NaN	NaN	NaN	2.167	0.317	0.162	2.143	0.102	0.205	2.018	0.015	0.189	NaN	NaN	NaN	2.09	0.953	0.566	NaN	NaN	NaN	NaN	NaN	NaN	NaN	NaN	NaN	2.16	0.295	0.597	NaN	NaN	NaN
150	0.75	2.185	1.08	0.389	NaN	NaN	NaN	NaN	NaN	NaN	NaN	NaN	NaN	NaN	NaN	NaN	NaN	NaN	NaN	2.167	0.317	0.162	2.143	0.102	0.205	2.018	0.015	0.189	NaN	NaN	NaN	2.09	0.953	0.566	NaN	NaN	NaN	NaN	NaN	NaN	NaN	NaN	NaN	2.16	0.295	0.597	NaN	NaN	NaN
151	0.755	2.185	1.08	0.389	NaN	NaN	NaN	NaN	NaN	NaN	NaN	NaN	NaN	NaN	NaN	NaN	NaN	NaN	NaN	2.167	0.317	0.162	2.143	0.102	0.205	2.018	0.015	0.189	NaN	NaN	NaN	2.09	0.953	0.567	NaN	NaN	NaN	NaN	NaN	NaN	NaN	NaN	NaN	2.159	0.295	0.597	NaN	NaN	NaN
152	0.76	2.185	1.08	0.389	NaN	NaN	NaN	NaN	NaN	NaN	NaN	NaN	NaN	NaN	NaN	NaN	NaN	NaN	NaN	2.167	0.317	0.162	2.143	0.102	0.205	2.018	0.015	0.189	NaN	NaN	NaN	2.091	0.953	0.567	NaN	NaN	NaN	NaN	NaN	NaN	NaN	NaN	NaN	2.159	0.295	0.597	NaN	NaN	NaN
153	0.765	2.185	1.08	0.389	NaN	NaN	NaN	NaN	NaN	NaN	NaN	NaN	NaN	NaN	NaN	NaN	NaN	NaN	NaN	2.167	0.317	0.162	2.143	0.102	0.205	2.018	0.015	0.189	NaN	NaN	NaN	2.091	0.954	0.567	NaN	NaN	NaN	NaN	NaN	NaN	NaN	NaN	NaN	2.159	0.295	0.597	NaN	NaN	NaN
154	0.77	2.186	1.08	0.39	NaN	NaN	NaN	NaN	NaN	NaN	NaN	NaN	NaN	NaN	NaN	NaN	NaN	NaN	NaN	2.167	0.317	0.162	2.143	0.101	0.205	2.018	0.015	0.189	NaN	NaN	NaN	2.091	0.954	0.567	NaN	NaN	NaN	NaN	NaN	NaN	NaN	NaN	NaN	2.159	0.294	0.596	NaN	NaN	NaN
155	0.775	2.186	1.081	0.39	NaN	NaN	NaN	NaN	NaN	NaN	NaN	NaN	NaN	NaN	NaN	NaN	NaN	NaN	NaN	2.168	0.317	0.162	2.143	0.101	0.205	2.018	0.015	0.189	NaN	NaN	NaN	2.091	0.954	0.567	NaN	NaN	NaN	NaN	NaN	NaN	NaN	NaN	NaN	2.159	0.294	0.596	NaN	NaN	NaN
156	0.78	2.186	1.081	0.39	NaN	NaN	NaN	NaN	NaN	NaN	NaN	NaN	NaN	NaN	NaN	NaN	NaN	NaN	NaN	2.168	0.317	0.162	2.143	0.101	0.205	2.018	0.015	0.189	NaN	NaN	NaN	2.092	0.954	0.568	NaN	NaN	NaN	NaN	NaN	NaN	NaN	NaN	NaN	2.159	0.294	0.596	NaN	NaN	NaN
157	0.785	2.186	1.081	0.39	NaN	NaN	NaN	NaN	NaN	NaN	NaN	NaN	NaN	NaN	NaN	NaN	NaN	NaN	NaN	2.168	0.317	0.162	2.143	0.101	0.205	2.018	0.015	0.189	NaN	NaN	NaN	2.092	0.954	0.568	NaN	NaN	NaN	NaN	NaN	NaN	NaN	NaN	NaN	2.159	0.294	0.596	NaN	NaN	NaN
158	0.79	2.186	1.081	0.39	NaN	NaN	NaN	NaN	NaN	NaN	NaN	NaN	NaN	NaN	NaN	NaN	NaN	NaN	NaN	2.168	0.317	0.162	2.143	0.101	0.205	2.018	0.015	0.189	NaN	NaN	NaN	2.092	0.955	0.568	NaN	NaN	NaN	NaN	NaN	NaN	NaN	NaN	NaN	2.159	0.294	0.596	NaN	NaN	NaN
159	0.795	2.186	1.081	0.39	NaN	NaN	NaN	NaN	NaN	NaN	NaN	NaN	NaN	NaN	NaN	NaN	NaN	NaN	NaN	2.168	0.317	0.162	2.143	0.101	0.205	2.018	0.015	0.189	NaN	NaN	NaN	2.092	0.955	0.568	NaN	NaN	NaN	NaN	NaN	NaN	NaN	NaN	NaN	2.159	0.294	0.596	NaN	NaN	NaN
160	0.8	2.186	1.081	0.39	NaN	NaN	NaN	NaN	NaN	NaN	NaN	NaN	NaN	NaN	NaN	NaN	NaN	NaN	NaN	2.168	0.317	0.162	2.143	0.101	0.205	2.018	0.015	0.189	NaN	NaN	NaN	2.092	0.955	0.568	NaN	NaN	NaN	NaN	NaN	NaN	NaN	NaN	NaN	2.159	0.294	0.596	NaN	NaN	NaN
161	0.805	2.186	1.081	0.39	NaN	NaN	NaN	NaN	NaN	NaN	NaN	NaN	NaN	NaN	NaN	NaN	NaN	NaN	NaN	2.168	0.317	0.162	2.143	0.101	0.205	2.018	0.015	0.189	NaN	NaN	NaN	2.092	0.955	0.569	NaN	NaN	NaN	NaN	NaN	NaN	NaN	NaN	NaN	2.158	0.294	0.596	NaN	NaN	NaN
162	0.81	2.186	1.081	0.39	NaN	NaN	NaN	NaN	NaN	NaN	NaN	NaN	NaN	NaN	NaN	NaN	NaN	NaN	NaN	2.168	0.317	0.162	2.143	0.101	0.205	2.018	0.015	0.189	NaN	NaN	NaN	2.093	0.955	0.569	NaN	NaN	NaN	NaN	NaN	NaN	NaN	NaN	NaN	2.157	0.294	0.596	NaN	NaN	NaN
163	0.815	2.186	1.081	0.39	NaN	NaN	NaN	NaN	NaN	NaN	NaN	NaN	NaN	NaN	NaN	NaN	NaN	NaN	NaN	2.168	0.317	0.163	2.143	0.101	0.205	2.018	0.015	0.189	NaN	NaN	NaN	2.093	0.955	0.569	NaN	NaN	NaN	NaN	NaN	NaN	NaN	NaN	NaN	2.157	0.294	0.596	NaN	NaN	NaN
164	0.82	2.187	1.081	0.39	NaN	NaN	NaN	NaN	NaN	NaN	NaN	NaN	NaN	NaN	NaN	NaN	NaN	NaN	NaN	2.168	0.317	0.163	2.143	0.101	0.205	2.018	0.015	0.189	NaN	NaN	NaN	2.093	0.955	0.569	NaN	NaN	NaN	NaN	NaN	NaN	NaN	NaN	NaN	2.156	0.294	0.596	NaN	NaN	NaN
165	0.825	2.187	1.081	0.391	NaN	NaN	NaN	NaN	NaN	NaN	NaN	NaN	NaN	NaN	NaN	NaN	NaN	NaN	NaN	2.168	0.317	0.163	2.143	0.101	0.205	2.018	0.015	0.189	NaN	NaN	NaN	2.094	0.956	0.57	NaN	NaN	NaN	NaN	NaN	NaN	NaN	NaN	NaN	2.156	0.294	0.596	NaN	NaN	NaN
166	0.83	2.187	1.081	0.391	NaN	NaN	NaN	NaN	NaN	NaN	NaN	NaN	NaN	NaN	NaN	NaN	NaN	NaN	NaN	2.169	0.317	0.163	2.143	0.101	0.205	2.018	0.015	0.189	NaN	NaN	NaN	2.094	0.956	0.57	NaN	NaN	NaN	NaN	NaN	NaN	NaN	NaN	NaN	2.155	0.294	0.596	NaN	NaN	NaN
167	0.835	2.187	1.082	0.391	NaN	NaN	NaN	NaN	NaN	NaN	NaN	NaN	NaN	NaN	NaN	NaN	NaN	NaN	NaN	2.169	0.317	0.163	2.143	0.101	0.205	2.018	0.015	0.189	NaN	NaN	NaN	2.094	0.956	0.57	NaN	NaN	NaN	NaN	NaN	NaN	NaN	NaN	NaN	2.154	0.295	0.596	NaN	NaN	NaN
168	0.84	2.187	1.082	0.391	NaN	NaN	NaN	NaN	NaN	NaN	NaN	NaN	NaN	NaN	NaN	NaN	NaN	NaN	NaN	2.169	0.317	0.163	2.143	0.101	0.205	2.018	0.015	0.189	NaN	NaN	NaN	2.094	0.956	0.57	NaN	NaN	NaN	NaN	NaN	NaN	NaN	NaN	NaN	2.153	0.295	0.596	NaN	NaN	NaN
169	0.845	2.188	1.082	0.391	NaN	NaN	NaN	NaN	NaN	NaN	NaN	NaN	NaN	NaN	NaN	NaN	NaN	NaN	NaN	2.169	0.317	0.163	2.143	0.101	0.205	2.018	0.015	0.189	NaN	NaN	NaN	2.095	0.956	0.571	NaN	NaN	NaN	NaN	NaN	NaN	NaN	NaN	NaN	2.152	0.295	0.596	NaN	NaN	NaN
170	0.85	2.188	1.082	0.391	NaN	NaN	NaN	NaN	NaN	NaN	NaN	NaN	NaN	NaN	NaN	NaN	NaN	NaN	NaN	2.169	0.318	0.163	2.143	0.101	0.205	2.018	0.015	0.189	NaN	NaN	NaN	2.095	0.956	0.571	NaN	NaN	NaN	NaN	NaN	NaN	NaN	NaN	NaN	2.152	0.295	0.596	NaN	NaN	NaN
171	0.855	2.188	1.082	0.392	NaN	NaN	NaN	NaN	NaN	NaN	NaN	NaN	NaN	NaN	NaN	NaN	NaN	NaN	NaN	2.169	0.318	0.163	2.143	0.101	0.205	2.018	0.015	0.189	NaN	NaN	NaN	2.095	0.956	0.571	NaN	NaN	NaN	NaN	NaN	NaN	NaN	NaN	NaN	2.151	0.295	0.596	NaN	NaN	NaN
172	0.86	2.188	1.082	0.392	NaN	NaN	NaN	NaN	NaN	NaN	NaN	NaN	NaN	NaN	NaN	NaN	NaN	NaN	NaN	2.169	0.318	0.163	2.143	0.101	0.205	2.018	0.015	0.189	NaN	NaN	NaN	2.095	0.956	0.571	NaN	NaN	NaN	NaN	NaN	NaN	NaN	NaN	NaN	2.15	0.295	0.596	NaN	NaN	NaN
173	0.865	2.188	1.082	0.392	NaN	NaN	NaN	NaN	NaN	NaN	NaN	NaN	NaN	NaN	NaN	NaN	NaN	NaN	NaN	2.169	0.318	0.163	2.143	0.101	0.205	2.018	0.015	0.189	NaN	NaN	NaN	2.095	0.957	0.572	NaN	NaN	NaN	NaN	NaN	NaN	NaN	NaN	NaN	2.15	0.296	0.595	NaN	NaN	NaN
174	0.87	2.188	1.082	0.392	NaN	NaN	NaN	NaN	NaN	NaN	NaN	NaN	NaN	NaN	NaN	NaN	NaN	NaN	NaN	2.169	0.318	0.163	2.143	0.101	0.205	2.018	0.015	0.189	NaN	NaN	NaN	2.095	0.957	0.572	NaN	NaN	NaN	NaN	NaN	NaN	NaN	NaN	NaN	2.149	0.296	0.595	NaN	NaN	NaN
175	0.875	2.188	1.082	0.392	NaN	NaN	NaN	NaN	NaN	NaN	NaN	NaN	NaN	NaN	NaN	NaN	NaN	NaN	NaN	2.169	0.318	0.163	2.143	0.101	0.205	2.018	0.015	0.189	NaN	NaN	NaN	2.095	0.957	0.572	NaN	NaN	NaN	NaN	NaN	NaN	NaN	NaN	NaN	2.149	0.296	0.595	NaN	NaN	NaN
176	0.88	2.188	1.082	0.392	NaN	NaN	NaN	NaN	NaN	NaN	NaN	NaN	NaN	NaN	NaN	NaN	NaN	NaN	NaN	2.169	0.318	0.163	2.143	0.101	0.205	2.018	0.015	0.189	NaN	NaN	NaN	2.095	0.957	0.573	NaN	NaN	NaN	NaN	NaN	NaN	NaN	NaN	NaN	2.148	0.296	0.595	NaN	NaN	NaN
177	0.885	2.189	1.082	0.393	NaN	NaN	NaN	NaN	NaN	NaN	NaN	NaN	NaN	NaN	NaN	NaN	NaN	NaN	NaN	2.169	0.318	0.163	2.143	0.101	0.205	2.018	0.015	0.189	NaN	NaN	NaN	2.095	0.957	0.573	NaN	NaN	NaN	NaN	NaN	NaN	NaN	NaN	NaN	2.148	0.296	0.595	NaN	NaN	NaN
178	0.89	2.189	1.082	0.393	NaN	NaN	NaN	NaN	NaN	NaN	NaN	NaN	NaN	NaN	NaN	NaN	NaN	NaN	NaN	2.169	0.318	0.163	2.143	0.101	0.205	2.018	0.015	0.189	NaN	NaN	NaN	2.095	0.957	0.573	NaN	NaN	NaN	NaN	NaN	NaN	NaN	NaN	NaN	2.148	0.296	0.595	NaN	NaN	NaN
179	0.895	2.189	1.082	0.394	NaN	NaN	NaN	NaN	NaN	NaN	NaN	NaN	NaN	NaN	NaN	NaN	NaN	NaN	NaN	2.169	0.318	0.164	2.143	0.101	0.205	2.018	0.015	0.189	NaN	NaN	NaN	2.095	0.957	0.574	NaN	NaN	NaN	NaN	NaN	NaN	NaN	NaN	NaN	2.148	0.296	0.595	NaN	NaN	NaN
180	0.9	2.189	1.082	0.394	NaN	NaN	NaN	NaN	NaN	NaN	NaN	NaN	NaN	NaN	NaN	NaN	NaN	NaN	NaN	2.169	0.318	0.164	2.143	0.102	0.205	2.018	0.015	0.189	NaN	NaN	NaN	2.096	0.957	0.574	NaN	NaN	NaN	NaN	NaN	NaN	NaN	NaN	NaN	2.147	0.296	0.595	NaN	NaN	NaN
181	0.905	2.189	1.082	0.394	NaN	NaN	NaN	NaN	NaN	NaN	NaN	NaN	NaN	NaN	NaN	NaN	NaN	NaN	NaN	2.169	0.318	0.164	2.143	0.102	0.205	2.018	0.015	0.189	NaN	NaN	NaN	2.096	0.958	0.575	NaN	NaN	NaN	NaN	NaN	NaN	NaN	NaN	NaN	2.146	0.296	0.595	NaN	NaN	NaN
182	0.91	2.189	1.082	0.394	NaN	NaN	NaN	NaN	NaN	NaN	NaN	NaN	NaN	NaN	NaN	NaN	NaN	NaN	NaN	2.169	0.318	0.164	2.143	0.102	0.206	2.018	0.015	0.189	NaN	NaN	NaN	2.097	0.958	0.575	NaN	NaN	NaN	NaN	NaN	NaN	NaN	NaN	NaN	2.145	0.295	0.596	NaN	NaN	NaN
183	0.915	2.19	1.082	0.395	NaN	NaN	NaN	NaN	NaN	NaN	NaN	NaN	NaN	NaN	NaN	NaN	NaN	NaN	NaN	2.169	0.318	0.164	2.143	0.102	0.206	2.018	0.015	0.189	NaN	NaN	NaN	2.097	0.958	0.575	NaN	NaN	NaN	NaN	NaN	NaN	NaN	NaN	NaN	2.144	0.295	0.596	NaN	NaN	NaN
184	0.92	2.19	1.082	0.395	NaN	NaN	NaN	NaN	NaN	NaN	NaN	NaN	NaN	NaN	NaN	NaN	NaN	NaN	NaN	2.169	0.318	0.164	2.143	0.102	0.206	2.018	0.015	0.189	NaN	NaN	NaN	2.097	0.958	0.576	NaN	NaN	NaN	NaN	NaN	NaN	NaN	NaN	NaN	2.144	0.295	0.596	NaN	NaN	NaN
185	0.925	2.19	1.082	0.396	NaN	NaN	NaN	NaN	NaN	NaN	NaN	NaN	NaN	2.137	0.536	0.22	NaN	NaN	NaN	2.169	0.318	0.164	2.143	0.102	0.206	2.018	0.015	0.189	NaN	NaN	NaN	2.097	0.958	0.576	NaN	NaN	NaN	NaN	NaN	NaN	NaN	NaN	NaN	2.144	0.295	0.596	NaN	NaN	NaN
186	0.93	2.19	1.082	0.396	NaN	NaN	NaN	NaN	NaN	NaN	NaN	NaN	NaN	2.137	0.536	0.22	NaN	NaN	NaN	2.169	0.318	0.164	2.143	0.102	0.206	2.018	0.015	0.189	NaN	NaN	NaN	2.097	0.958	0.577	NaN	NaN	NaN	NaN	NaN	NaN	NaN	NaN	NaN	2.144	0.295	0.596	NaN	NaN	NaN
187	0.935	2.19	1.082	0.396	NaN	NaN	NaN	NaN	NaN	NaN	NaN	NaN	NaN	2.137	0.536	0.22	NaN	NaN	NaN	2.169	0.318	0.164	2.143	0.102	0.206	2.018	0.015	0.189	NaN	NaN	NaN	2.097	0.958	0.577	NaN	NaN	NaN	NaN	NaN	NaN	NaN	NaN	NaN	2.144	0.295	0.596	NaN	NaN	NaN
188	0.94	2.19	1.082	0.397	NaN	NaN	NaN	NaN	NaN	NaN	NaN	NaN	NaN	2.137	0.536	0.22	NaN	NaN	NaN	2.169	0.318	0.165	2.143	0.102	0.206	2.018	0.015	0.189	NaN	NaN	NaN	2.097	0.958	0.578	NaN	NaN	NaN	NaN	NaN	NaN	NaN	NaN	NaN	2.144	0.295	0.596	NaN	NaN	NaN
189	0.945	2.191	1.083	0.397	NaN	NaN	NaN	NaN	NaN	NaN	NaN	NaN	NaN	2.137	0.536	0.22	NaN	NaN	NaN	2.169	0.318	0.165	2.143	0.102	0.206	2.018	0.015	0.189	NaN	NaN	NaN	2.097	0.958	0.578	NaN	NaN	NaN	NaN	NaN	NaN	NaN	NaN	NaN	2.144	0.294	0.596	NaN	NaN	NaN
190	0.95	2.191	1.083	0.397	NaN	NaN	NaN	NaN	NaN	NaN	NaN	NaN	NaN	2.137	0.536	0.22	NaN	NaN	NaN	2.169	0.318	0.165	2.143	0.102	0.206	2.018	0.015	0.189	NaN	NaN	NaN	2.097	0.958	0.578	NaN	NaN	NaN	NaN	NaN	NaN	NaN	NaN	NaN	2.143	0.294	0.596	NaN	NaN	NaN
191	0.955	2.191	1.083	0.398	NaN	NaN	NaN	NaN	NaN	NaN	NaN	NaN	NaN	2.137	0.536	0.221	NaN	NaN	NaN	2.169	0.318	0.165	2.143	0.102	0.206	2.018	0.015	0.189	NaN	NaN	NaN	2.097	0.958	0.579	NaN	NaN	NaN	NaN	NaN	NaN	NaN	NaN	NaN	2.143	0.294	0.596	NaN	NaN	NaN
192	0.96	2.191	1.083	0.398	NaN	NaN	NaN	NaN	NaN	NaN	NaN	NaN	NaN	2.137	0.536	0.221	NaN	NaN	NaN	2.169	0.319	0.166	2.143	0.102	0.206	2.018	0.015	0.189	NaN	NaN	NaN	2.097	0.959	0.579	NaN	NaN	NaN	NaN	NaN	NaN	NaN	NaN	NaN	2.143	0.294	0.596	NaN	NaN	NaN
193	0.965	2.191	1.083	0.399	NaN	NaN	NaN	NaN	NaN	NaN	NaN	NaN	NaN	2.137	0.536	0.221	NaN	NaN	NaN	2.169	0.319	0.166	2.143	0.102	0.206	2.018	0.015	0.189	NaN	NaN	NaN	2.097	0.959	0.58	NaN	NaN	NaN	NaN	NaN	NaN	NaN	NaN	NaN	2.142	0.294	0.596	NaN	NaN	NaN
194	0.97	2.191	1.083	0.399	NaN	NaN	NaN	NaN	NaN	NaN	NaN	NaN	NaN	2.137	0.536	0.221	NaN	NaN	NaN	2.168	0.319	0.166	2.143	0.102	0.206	2.018	0.015	0.189	NaN	NaN	NaN	2.097	0.959	0.58	NaN	NaN	NaN	NaN	NaN	NaN	NaN	NaN	NaN	2.141	0.294	0.596	NaN	NaN	NaN
195	0.975	2.191	1.083	0.4	NaN	NaN	NaN	NaN	NaN	NaN	NaN	NaN	NaN	2.138	0.537	0.221	NaN	NaN	NaN	2.168	0.319	0.166	2.143	0.102	0.206	2.018	0.015	0.189	NaN	NaN	NaN	2.098	0.959	0.581	NaN	NaN	NaN	NaN	NaN	NaN	NaN	NaN	NaN	2.141	0.294	0.597	NaN	NaN	NaN
196	0.98	2.191	1.083	0.4	NaN	NaN	NaN	NaN	NaN	NaN	NaN	NaN	NaN	2.138	0.537	0.221	NaN	NaN	NaN	2.168	0.319	0.167	2.143	0.102	0.206	2.018	0.015	0.189	NaN	NaN	NaN	2.098	0.959	0.581	NaN	NaN	NaN	NaN	NaN	NaN	NaN	NaN	NaN	2.14	0.294	0.597	NaN	NaN	NaN
197	0.985	2.191	1.083	0.401	NaN	NaN	NaN	NaN	NaN	NaN	NaN	NaN	NaN	2.138	0.537	0.222	NaN	NaN	NaN	2.168	0.319	0.167	2.143	0.102	0.206	2.018	0.015	0.189	NaN	NaN	NaN	2.098	0.959	0.582	NaN	NaN	NaN	NaN	NaN	NaN	NaN	NaN	NaN	2.139	0.294	0.597	NaN	NaN	NaN
198	0.99	2.191	1.083	0.401	NaN	NaN	NaN	NaN	NaN	NaN	NaN	NaN	NaN	2.138	0.537	0.222	NaN	NaN	NaN	2.168	0.319	0.167	2.143	0.102	0.206	2.018	0.015	0.189	NaN	NaN	NaN	2.098	0.959	0.582	NaN	NaN	NaN	NaN	NaN	NaN	NaN	NaN	NaN	2.139	0.294	0.597	NaN	NaN	NaN
199	0.995	2.191	1.083	0.401	NaN	NaN	NaN	NaN	NaN	NaN	NaN	NaN	NaN	2.138	0.537	0.222	NaN	NaN	NaN	2.168	0.319	0.167	2.143	0.102	0.206	2.018	0.015	0.189	NaN	NaN	NaN	2.097	0.959	0.583	NaN	NaN	NaN	NaN	NaN	NaN	NaN	NaN	NaN	2.139	0.293	0.597	NaN	NaN	NaN
200	1	2.192	1.083	0.402	NaN	NaN	NaN	NaN	NaN	NaN	NaN	NaN	NaN	NaN	NaN	NaN	NaN	NaN	NaN	2.168	0.319	0.167	2.143	0.102	0.206	2.018	0.015	0.189	NaN	NaN	NaN	2.097	0.959	0.583	NaN	NaN	NaN	NaN	NaN	NaN	NaN	NaN	NaN	2.138	0.293	0.597	NaN	NaN	NaN
201	1.005	2.192	1.083	0.403	NaN	NaN	NaN	NaN	NaN	NaN	NaN	NaN	NaN	2.139	0.537	0.224	NaN	NaN	NaN	2.168	0.319	0.168	2.143	0.102	0.206	2.018	0.015	0.189	NaN	NaN	NaN	2.097	0.959	0.584	NaN	NaN	NaN	NaN	NaN	NaN	NaN	NaN	NaN	2.138	0.293	0.597	NaN	NaN	NaN
202	1.01	2.192	1.083	0.403	NaN	NaN	NaN	NaN	NaN	NaN	NaN	NaN	NaN	2.139	0.537	0.224	NaN	NaN	NaN	2.168	0.319	0.168	2.143	0.102	0.206	2.018	0.015	0.189	NaN	NaN	NaN	2.098	0.959	0.585	NaN	NaN	NaN	NaN	NaN	NaN	NaN	NaN	NaN	2.138	0.293	0.597	NaN	NaN	NaN
203	1.015	2.192	1.083	0.404	NaN	NaN	NaN	NaN	NaN	NaN	NaN	NaN	NaN	2.139	0.537	0.224	NaN	NaN	NaN	2.168	0.319	0.168	2.143	0.102	0.206	2.018	0.015	0.189	NaN	NaN	NaN	2.098	0.959	0.585	NaN	NaN	NaN	NaN	NaN	NaN	NaN	NaN	NaN	2.137	0.293	0.597	NaN	NaN	NaN
204	1.02	2.192	1.083	0.404	NaN	NaN	NaN	NaN	NaN	NaN	NaN	NaN	NaN	2.139	0.537	0.225	NaN	NaN	NaN	2.168	0.319	0.168	2.143	0.102	0.206	2.018	0.015	0.189	NaN	NaN	NaN	2.098	0.959	0.586	NaN	NaN	NaN	NaN	NaN	NaN	NaN	NaN	NaN	2.137	0.293	0.597	NaN	NaN	NaN
205	1.025	2.192	1.083	0.405	NaN	NaN	NaN	NaN	NaN	NaN	NaN	NaN	NaN	2.139	0.537	0.225	NaN	NaN	NaN	2.168	0.319	0.168	2.143	0.102	0.206	2.018	0.015	0.189	NaN	NaN	NaN	2.098	0.96	0.586	NaN	NaN	NaN	NaN	NaN	NaN	NaN	NaN	NaN	2.136	0.293	0.597	NaN	NaN	NaN
206	1.03	2.192	1.083	0.405	NaN	NaN	NaN	NaN	NaN	NaN	NaN	NaN	NaN	2.136	0.538	0.226	NaN	NaN	NaN	2.168	0.32	0.169	2.143	0.102	0.206	2.018	0.015	0.189	NaN	NaN	NaN	2.098	0.96	0.587	NaN	NaN	NaN	NaN	NaN	NaN	NaN	NaN	NaN	2.135	0.293	0.597	NaN	NaN	NaN
207	1.035	2.192	1.083	0.406	NaN	NaN	NaN	NaN	NaN	NaN	NaN	NaN	NaN	2.132	0.539	0.228	NaN	NaN	NaN	2.168	0.32	0.169	2.143	0.102	0.206	2.018	0.015	0.189	NaN	NaN	NaN	2.098	0.959	0.587	NaN	NaN	NaN	NaN	NaN	NaN	NaN	NaN	NaN	2.134	0.293	0.597	NaN	NaN	NaN
208	1.04	2.192	1.083	0.407	NaN	NaN	NaN	NaN	NaN	NaN	NaN	NaN	NaN	2.13	0.539	0.229	NaN	NaN	NaN	2.168	0.32	0.169	2.143	0.102	0.206	2.018	0.015	0.189	NaN	NaN	NaN	2.098	0.959	0.588	NaN	NaN	NaN	NaN	NaN	NaN	NaN	NaN	NaN	2.134	0.293	0.597	NaN	NaN	NaN
209	1.045	2.192	1.083	0.407	NaN	NaN	NaN	NaN	NaN	NaN	NaN	NaN	NaN	2.13	0.539	0.229	NaN	NaN	NaN	2.168	0.32	0.169	2.143	0.102	0.206	2.018	0.015	0.189	NaN	NaN	NaN	2.098	0.959	0.589	NaN	NaN	NaN	NaN	NaN	NaN	NaN	NaN	NaN	2.133	0.293	0.597	NaN	NaN	NaN
210	1.05	2.192	1.083	0.408	NaN	NaN	NaN	NaN	NaN	NaN	NaN	NaN	NaN	2.132	0.539	0.229	NaN	NaN	NaN	2.168	0.32	0.17	2.143	0.102	0.206	2.018	0.015	0.189	NaN	NaN	NaN	2.098	0.959	0.589	NaN	NaN	NaN	NaN	NaN	NaN	NaN	NaN	NaN	2.133	0.293	0.597	NaN	NaN	NaN
211	1.055	2.192	1.083	0.409	NaN	NaN	NaN	NaN	NaN	NaN	NaN	NaN	NaN	2.135	0.538	0.228	NaN	NaN	NaN	2.168	0.32	0.17	2.143	0.102	0.206	2.018	0.015	0.189	NaN	NaN	NaN	2.098	0.959	0.59	NaN	NaN	NaN	NaN	NaN	NaN	NaN	NaN	NaN	2.132	0.293	0.597	NaN	NaN	NaN
212	1.06	2.192	1.083	0.409	NaN	NaN	NaN	NaN	NaN	NaN	NaN	NaN	NaN	2.135	0.537	0.228	NaN	NaN	NaN	2.168	0.32	0.17	2.143	0.102	0.206	2.018	0.015	0.189	NaN	NaN	NaN	2.098	0.959	0.591	NaN	NaN	NaN	NaN	NaN	NaN	NaN	NaN	NaN	2.131	0.294	0.597	NaN	NaN	NaN
213	1.065	2.192	1.083	0.41	NaN	NaN	NaN	NaN	NaN	NaN	NaN	NaN	NaN	2.135	0.537	0.228	NaN	NaN	NaN	2.168	0.32	0.17	2.143	0.102	0.205	2.018	0.015	0.189	NaN	NaN	NaN	2.098	0.959	0.591	NaN	NaN	NaN	NaN	NaN	NaN	NaN	NaN	NaN	2.13	0.294	0.597	NaN	NaN	NaN
214	1.07	2.192	1.083	0.411	NaN	NaN	NaN	NaN	NaN	NaN	NaN	NaN	NaN	2.135	0.537	0.228	NaN	NaN	NaN	2.168	0.32	0.17	2.143	0.102	0.206	2.018	0.015	0.189	NaN	NaN	NaN	2.098	0.959	0.592	NaN	NaN	NaN	NaN	NaN	NaN	NaN	NaN	NaN	2.129	0.294	0.598	NaN	NaN	NaN
215	1.075	2.192	1.083	0.411	NaN	NaN	NaN	NaN	NaN	NaN	NaN	NaN	NaN	2.135	0.538	0.228	NaN	NaN	NaN	2.168	0.32	0.17	2.143	0.102	0.206	2.018	0.015	0.189	NaN	NaN	NaN	2.098	0.959	0.593	NaN	NaN	NaN	NaN	NaN	NaN	NaN	NaN	NaN	2.128	0.294	0.598	NaN	NaN	NaN
216	1.08	2.192	1.083	0.412	NaN	NaN	NaN	NaN	NaN	NaN	NaN	NaN	NaN	2.135	0.538	0.228	NaN	NaN	NaN	2.167	0.32	0.17	2.143	0.102	0.206	2.018	0.015	0.189	NaN	NaN	NaN	2.098	0.959	0.593	NaN	NaN	NaN	NaN	NaN	NaN	NaN	NaN	NaN	2.127	0.294	0.598	NaN	NaN	NaN
217	1.085	2.193	1.083	0.413	NaN	NaN	NaN	NaN	NaN	NaN	NaN	NaN	NaN	2.135	0.537	0.229	NaN	NaN	NaN	2.167	0.32	0.17	2.143	0.102	0.206	2.018	0.015	0.189	NaN	NaN	NaN	2.099	0.959	0.594	NaN	NaN	NaN	NaN	NaN	NaN	NaN	NaN	NaN	2.126	0.294	0.598	NaN	NaN	NaN
218	1.09	2.193	1.083	0.414	NaN	NaN	NaN	NaN	NaN	NaN	NaN	NaN	NaN	2.135	0.537	0.229	NaN	NaN	NaN	2.167	0.32	0.17	2.143	0.102	0.206	2.018	0.015	0.189	NaN	NaN	NaN	2.098	0.959	0.595	NaN	NaN	NaN	NaN	NaN	NaN	NaN	NaN	NaN	2.127	0.294	0.597	NaN	NaN	NaN
219	1.095	2.193	1.083	0.414	NaN	NaN	NaN	NaN	NaN	NaN	NaN	NaN	NaN	2.135	0.537	0.229	NaN	NaN	NaN	2.166	0.32	0.171	2.143	0.102	0.206	2.018	0.015	0.189	NaN	NaN	NaN	2.098	0.958	0.595	NaN	NaN	NaN	NaN	NaN	NaN	NaN	NaN	NaN	2.126	0.293	0.598	NaN	NaN	NaN
220	1.1	2.193	1.083	0.415	NaN	NaN	NaN	NaN	NaN	NaN	NaN	NaN	NaN	2.134	0.537	0.23	NaN	NaN	NaN	2.166	0.32	0.171	2.142	0.102	0.206	2.018	0.015	0.189	NaN	NaN	NaN	2.098	0.959	0.596	NaN	NaN	NaN	NaN	NaN	NaN	NaN	NaN	NaN	2.126	0.293	0.598	NaN	NaN	NaN
221	1.105	2.193	1.083	0.416	NaN	NaN	NaN	NaN	NaN	NaN	NaN	NaN	NaN	2.134	0.537	0.23	1.738	0.272	0.646	2.166	0.32	0.171	2.142	0.102	0.206	2.018	0.015	0.189	NaN	NaN	NaN	2.098	0.958	0.597	NaN	NaN	NaN	NaN	NaN	NaN	NaN	NaN	NaN	2.125	0.292	0.598	NaN	NaN	NaN
222	1.11	2.193	1.083	0.416	NaN	NaN	NaN	NaN	NaN	NaN	NaN	NaN	NaN	NaN	NaN	NaN	1.738	0.272	0.646	2.166	0.32	0.171	2.142	0.102	0.206	2.018	0.015	0.189	NaN	NaN	NaN	2.098	0.958	0.597	NaN	NaN	NaN	NaN	NaN	NaN	NaN	NaN	NaN	2.125	0.292	0.598	NaN	NaN	NaN
223	1.115	2.193	1.083	0.417	NaN	NaN	NaN	NaN	NaN	NaN	NaN	NaN	NaN	NaN	NaN	NaN	1.738	0.273	0.646	2.165	0.32	0.172	2.142	0.102	0.206	2.018	0.015	0.189	NaN	NaN	NaN	2.098	0.958	0.598	NaN	NaN	NaN	NaN	NaN	NaN	NaN	NaN	NaN	2.124	0.292	0.599	NaN	NaN	NaN
224	1.12	2.193	1.083	0.418	NaN	NaN	NaN	NaN	NaN	NaN	NaN	NaN	NaN	NaN	NaN	NaN	1.737	0.273	0.647	2.165	0.32	0.172	2.142	0.102	0.206	2.018	0.015	0.189	NaN	NaN	NaN	2.099	0.958	0.599	NaN	NaN	NaN	NaN	NaN	NaN	NaN	NaN	NaN	2.124	0.292	0.598	NaN	NaN	NaN
225	1.125	2.193	1.083	0.419	NaN	NaN	NaN	NaN	NaN	NaN	NaN	NaN	NaN	NaN	NaN	NaN	1.737	0.273	0.647	2.165	0.321	0.173	2.142	0.102	0.206	2.018	0.015	0.189	NaN	NaN	NaN	2.098	0.958	0.599	NaN	NaN	NaN	NaN	NaN	NaN	NaN	NaN	NaN	2.123	0.293	0.598	NaN	NaN	NaN
226	1.13	2.193	1.083	0.419	NaN	NaN	NaN	NaN	NaN	NaN	NaN	NaN	NaN	NaN	NaN	NaN	1.736	0.273	0.647	2.165	0.321	0.173	2.142	0.102	0.207	2.018	0.015	0.189	NaN	NaN	NaN	2.098	0.958	0.6	NaN	NaN	NaN	NaN	NaN	NaN	NaN	NaN	NaN	2.123	0.293	0.598	NaN	NaN	NaN
227	1.135	2.193	1.083	0.42	NaN	NaN	NaN	NaN	NaN	NaN	NaN	NaN	NaN	2.131	0.537	0.234	1.736	0.273	0.647	2.164	0.321	0.173	2.142	0.102	0.207	2.018	0.015	0.189	NaN	NaN	NaN	2.099	0.958	0.601	NaN	NaN	NaN	NaN	NaN	NaN	NaN	NaN	NaN	2.122	0.292	0.599	NaN	NaN	NaN
228	1.14	2.193	1.082	0.421	NaN	NaN	NaN	NaN	NaN	NaN	NaN	NaN	NaN	2.131	0.537	0.234	1.735	0.273	0.648	2.164	0.321	0.173	2.142	0.102	0.207	2.018	0.015	0.189	NaN	NaN	NaN	2.098	0.957	0.602	NaN	NaN	NaN	NaN	NaN	NaN	NaN	NaN	NaN	2.121	0.292	0.599	NaN	NaN	NaN
229	1.145	2.193	1.083	0.422	NaN	NaN	NaN	NaN	NaN	NaN	NaN	NaN	NaN	NaN	NaN	NaN	1.735	0.273	0.648	2.164	0.321	0.174	2.142	0.103	0.207	2.018	0.015	0.189	NaN	NaN	NaN	2.098	0.957	0.602	NaN	NaN	NaN	NaN	NaN	NaN	NaN	NaN	NaN	2.12	0.292	0.599	NaN	NaN	NaN
230	1.15	2.193	1.083	0.422	NaN	NaN	NaN	NaN	NaN	NaN	NaN	NaN	NaN	2.131	0.538	0.235	1.734	0.273	0.648	2.163	0.321	0.174	2.141	0.103	0.208	2.018	0.015	0.189	NaN	NaN	NaN	2.099	0.957	0.603	NaN	NaN	NaN	NaN	NaN	NaN	NaN	NaN	NaN	2.119	0.291	0.6	NaN	NaN	NaN
231	1.155	2.193	1.083	0.423	NaN	NaN	NaN	NaN	NaN	NaN	NaN	NaN	NaN	2.13	0.539	0.235	1.734	0.273	0.649	2.163	0.321	0.174	2.141	0.103	0.208	2.018	0.016	0.189	NaN	NaN	NaN	2.099	0.957	0.604	NaN	NaN	NaN	NaN	NaN	NaN	NaN	NaN	NaN	2.119	0.291	0.6	NaN	NaN	NaN
232	1.16	2.194	1.083	0.424	NaN	NaN	NaN	NaN	NaN	NaN	NaN	NaN	NaN	2.13	0.539	0.236	1.734	0.273	0.649	2.162	0.321	0.174	2.141	0.103	0.208	2.018	0.016	0.189	NaN	NaN	NaN	2.098	0.957	0.604	NaN	NaN	NaN	NaN	NaN	NaN	NaN	NaN	NaN	2.119	0.291	0.6	NaN	NaN	NaN
233	1.165	2.194	1.083	0.425	NaN	NaN	NaN	NaN	NaN	NaN	NaN	NaN	NaN	2.129	0.539	0.236	1.733	0.273	0.649	2.162	0.321	0.174	2.141	0.103	0.209	2.018	0.016	0.189	NaN	NaN	NaN	2.098	0.957	0.605	NaN	NaN	NaN	NaN	NaN	NaN	NaN	NaN	NaN	2.119	0.291	0.6	NaN	NaN	NaN
234	1.17	2.193	1.082	0.426	NaN	NaN	NaN	NaN	NaN	NaN	NaN	NaN	NaN	2.128	0.539	0.236	1.733	0.273	0.65	2.161	0.322	0.174	2.141	0.103	0.209	2.018	0.016	0.189	NaN	NaN	NaN	2.098	0.956	0.606	NaN	NaN	NaN	NaN	NaN	NaN	NaN	NaN	NaN	2.119	0.29	0.6	NaN	NaN	NaN
235	1.175	2.193	1.082	0.427	NaN	NaN	NaN	NaN	NaN	NaN	NaN	NaN	NaN	2.128	0.539	0.236	1.732	0.273	0.65	2.161	0.322	0.175	2.141	0.103	0.209	2.018	0.015	0.189	NaN	NaN	NaN	2.098	0.956	0.606	NaN	NaN	NaN	NaN	NaN	NaN	NaN	NaN	NaN	2.119	0.29	0.6	NaN	NaN	NaN
236	1.18	2.193	1.082	0.427	NaN	NaN	NaN	NaN	NaN	NaN	NaN	NaN	NaN	2.127	0.539	0.236	NaN	NaN	NaN	2.16	0.322	0.175	2.141	0.103	0.209	2.018	0.016	0.189	NaN	NaN	NaN	2.098	0.956	0.607	NaN	NaN	NaN	NaN	NaN	NaN	NaN	NaN	NaN	2.119	0.29	0.6	NaN	NaN	NaN
237	1.185	2.194	1.082	0.428	NaN	NaN	NaN	NaN	NaN	NaN	NaN	NaN	NaN	2.126	0.539	0.236	NaN	NaN	NaN	2.159	0.322	0.175	2.141	0.104	0.209	2.018	0.016	0.189	NaN	NaN	NaN	2.098	0.956	0.608	NaN	NaN	NaN	NaN	NaN	NaN	NaN	NaN	NaN	2.118	0.29	0.6	NaN	NaN	NaN
238	1.19	2.194	1.083	0.429	NaN	NaN	NaN	NaN	NaN	NaN	NaN	NaN	NaN	2.124	0.538	0.237	NaN	NaN	NaN	2.159	0.322	0.175	2.141	0.104	0.21	2.018	0.016	0.189	NaN	NaN	NaN	2.098	0.955	0.608	NaN	NaN	NaN	NaN	NaN	NaN	NaN	NaN	NaN	2.117	0.29	0.6	NaN	NaN	NaN
239	1.195	2.194	1.083	0.43	NaN	NaN	NaN	NaN	NaN	NaN	NaN	NaN	NaN	2.122	0.538	0.237	1.73	0.274	0.652	2.158	0.322	0.175	2.141	0.104	0.21	2.018	0.016	0.189	NaN	NaN	NaN	2.098	0.955	0.609	NaN	NaN	NaN	NaN	NaN	NaN	NaN	NaN	NaN	2.116	0.291	0.6	NaN	NaN	NaN
240	1.2	2.194	1.082	0.431	NaN	NaN	NaN	NaN	NaN	NaN	NaN	NaN	NaN	2.121	0.537	0.237	1.73	0.274	0.652	2.157	0.323	0.175	2.141	0.104	0.21	2.018	0.016	0.189	NaN	NaN	NaN	2.098	0.955	0.609	NaN	NaN	NaN	NaN	NaN	NaN	NaN	NaN	NaN	2.116	0.29	0.6	NaN	NaN	NaN
241	1.205	2.194	1.082	0.431	NaN	NaN	NaN	NaN	NaN	NaN	NaN	NaN	NaN	2.119	0.538	0.237	1.73	0.274	0.652	2.156	0.323	0.176	2.141	0.105	0.21	2.018	0.016	0.189	NaN	NaN	NaN	2.098	0.954	0.61	NaN	NaN	NaN	NaN	NaN	NaN	NaN	NaN	NaN	2.116	0.29	0.601	NaN	NaN	NaN
242	1.21	2.194	1.082	0.432	NaN	NaN	NaN	NaN	NaN	NaN	NaN	NaN	NaN	2.118	0.538	0.237	1.73	0.274	0.652	2.155	0.323	0.176	2.141	0.105	0.21	2.018	0.016	0.189	NaN	NaN	NaN	2.098	0.954	0.611	NaN	NaN	NaN	NaN	NaN	NaN	NaN	NaN	NaN	2.116	0.289	0.601	NaN	NaN	NaN
243	1.215	2.194	1.082	0.433	NaN	NaN	NaN	NaN	NaN	NaN	NaN	NaN	NaN	2.117	0.538	0.237	NaN	NaN	NaN	2.155	0.323	0.176	2.141	0.105	0.21	2.018	0.016	0.189	NaN	NaN	NaN	2.098	0.954	0.611	NaN	NaN	NaN	NaN	NaN	NaN	NaN	NaN	NaN	2.115	0.289	0.601	NaN	NaN	NaN
244	1.22	2.194	1.082	0.434	NaN	NaN	NaN	NaN	NaN	NaN	NaN	NaN	NaN	2.116	0.539	0.237	1.729	0.274	0.653	2.154	0.323	0.176	2.14	0.105	0.21	2.018	0.016	0.189	NaN	NaN	NaN	2.097	0.954	0.612	NaN	NaN	NaN	NaN	NaN	NaN	NaN	NaN	NaN	2.113	0.289	0.601	NaN	NaN	NaN
245	1.225	2.195	1.082	0.435	NaN	NaN	NaN	NaN	NaN	NaN	NaN	NaN	NaN	2.115	0.539	0.237	1.729	0.274	0.653	2.152	0.323	0.176	2.14	0.105	0.21	2.018	0.016	0.189	NaN	NaN	NaN	2.097	0.954	0.612	NaN	NaN	NaN	NaN	NaN	NaN	NaN	NaN	NaN	2.113	0.289	0.602	NaN	NaN	NaN
246	1.23	2.195	1.082	0.436	NaN	NaN	NaN	NaN	NaN	NaN	NaN	NaN	NaN	2.113	0.54	0.237	1.729	0.274	0.653	2.151	0.323	0.176	2.14	0.106	0.21	2.018	0.016	0.189	NaN	NaN	NaN	2.097	0.954	0.613	NaN	NaN	NaN	NaN	NaN	NaN	NaN	NaN	NaN	2.112	0.289	0.602	NaN	NaN	NaN
247	1.235	2.194	1.081	0.436	NaN	NaN	NaN	NaN	NaN	NaN	NaN	NaN	NaN	2.111	0.54	0.238	NaN	NaN	NaN	2.149	0.323	0.177	2.14	0.106	0.21	2.018	0.016	0.189	NaN	NaN	NaN	2.097	0.953	0.614	NaN	NaN	NaN	NaN	NaN	NaN	NaN	NaN	NaN	2.112	0.289	0.602	NaN	NaN	NaN
248	1.24	2.195	1.081	0.437	NaN	NaN	NaN	NaN	NaN	NaN	NaN	NaN	NaN	2.109	0.539	0.239	NaN	NaN	NaN	2.148	0.323	0.177	2.14	0.106	0.21	2.018	0.016	0.189	NaN	NaN	NaN	2.097	0.953	0.614	NaN	NaN	NaN	NaN	NaN	NaN	NaN	NaN	NaN	2.112	0.288	0.602	NaN	NaN	NaN
249	1.245	2.195	1.081	0.438	NaN	NaN	NaN	NaN	NaN	NaN	NaN	NaN	NaN	2.107	0.54	0.239	NaN	NaN	NaN	2.146	0.324	0.177	2.139	0.106	0.211	2.018	0.016	0.189	NaN	NaN	NaN	2.096	0.953	0.614	NaN	NaN	NaN	NaN	NaN	NaN	NaN	NaN	NaN	2.112	0.288	0.603	NaN	NaN	NaN
250	1.25	2.195	1.081	0.439	NaN	NaN	NaN	NaN	NaN	NaN	NaN	NaN	NaN	2.105	0.541	0.24	NaN	NaN	NaN	2.144	0.324	0.177	2.139	0.107	0.211	2.018	0.016	0.189	NaN	NaN	NaN	2.095	0.952	0.615	NaN	NaN	NaN	NaN	NaN	NaN	NaN	NaN	NaN	2.112	0.288	0.603	NaN	NaN	NaN
251	1.255	2.196	1.082	0.44	NaN	NaN	NaN	NaN	NaN	NaN	NaN	NaN	NaN	2.104	0.542	0.24	NaN	NaN	NaN	2.143	0.324	0.177	2.139	0.107	0.211	2.017	0.016	0.189	NaN	NaN	NaN	2.094	0.95	0.614	NaN	NaN	NaN	NaN	NaN	NaN	NaN	NaN	NaN	2.112	0.288	0.603	NaN	NaN	NaN
252	1.26	2.196	1.082	0.441	NaN	NaN	NaN	NaN	NaN	NaN	NaN	NaN	NaN	2.101	0.543	0.241	NaN	NaN	NaN	2.141	0.324	0.177	2.138	0.107	0.211	2.017	0.016	0.189	NaN	NaN	NaN	2.093	0.95	0.614	NaN	NaN	NaN	NaN	NaN	NaN	NaN	NaN	NaN	2.112	0.288	0.603	NaN	NaN	NaN
253	1.265	2.196	1.081	0.441	NaN	NaN	NaN	NaN	NaN	NaN	NaN	NaN	NaN	2.1	0.544	0.241	NaN	NaN	NaN	2.138	0.324	0.178	2.138	0.107	0.211	2.017	0.016	0.19	NaN	NaN	NaN	2.094	0.95	0.615	NaN	NaN	NaN	NaN	NaN	NaN	NaN	NaN	NaN	2.111	0.288	0.603	NaN	NaN	NaN
254	1.27	2.196	1.081	0.442	NaN	NaN	NaN	NaN	NaN	NaN	NaN	NaN	NaN	NaN	NaN	NaN	NaN	NaN	NaN	2.136	0.325	0.178	2.138	0.108	0.211	2.017	0.016	0.19	NaN	NaN	NaN	2.095	0.951	0.616	NaN	NaN	NaN	NaN	NaN	NaN	NaN	NaN	NaN	2.111	0.288	0.603	NaN	NaN	NaN
255	1.275	2.196	1.081	0.443	NaN	NaN	NaN	NaN	NaN	NaN	NaN	NaN	NaN	NaN	NaN	NaN	NaN	NaN	NaN	2.134	0.325	0.179	2.137	0.108	0.211	2.017	0.016	0.19	NaN	NaN	NaN	2.095	0.952	0.617	NaN	NaN	NaN	NaN	NaN	NaN	NaN	NaN	NaN	2.111	0.288	0.603	NaN	NaN	NaN
256	1.28	2.197	1.081	0.444	NaN	NaN	NaN	NaN	NaN	NaN	NaN	NaN	NaN	2.087	0.544	0.242	NaN	NaN	NaN	2.132	0.326	0.179	2.137	0.108	0.211	2.017	0.016	0.19	NaN	NaN	NaN	2.095	0.951	0.618	NaN	NaN	NaN	NaN	NaN	NaN	NaN	NaN	NaN	2.111	0.288	0.603	NaN	NaN	NaN
257	1.285	2.197	1.081	0.445	NaN	NaN	NaN	NaN	NaN	NaN	NaN	NaN	NaN	2.085	0.544	0.242	NaN	NaN	NaN	2.129	0.326	0.179	2.136	0.109	0.211	2.017	0.017	0.19	NaN	NaN	NaN	2.095	0.951	0.618	NaN	NaN	NaN	NaN	NaN	NaN	NaN	NaN	NaN	2.111	0.288	0.603	NaN	NaN	NaN
258	1.29	2.197	1.081	0.446	NaN	NaN	NaN	NaN	NaN	NaN	NaN	NaN	NaN	2.079	0.543	0.243	NaN	NaN	NaN	2.126	0.327	0.179	2.136	0.11	0.211	2.016	0.017	0.19	NaN	NaN	NaN	2.094	0.95	0.618	NaN	NaN	NaN	NaN	NaN	NaN	NaN	NaN	NaN	2.111	0.287	0.603	NaN	NaN	NaN
259	1.295	2.197	1.081	0.447	NaN	NaN	NaN	2.111	0.97	0.236	NaN	NaN	NaN	2.073	0.543	0.243	NaN	NaN	NaN	2.123	0.327	0.18	2.135	0.11	0.211	2.016	0.017	0.19	NaN	NaN	NaN	2.091	0.947	0.617	NaN	NaN	NaN	NaN	NaN	NaN	NaN	NaN	NaN	2.111	0.287	0.604	NaN	NaN	NaN
260	1.3	2.197	1.081	0.447	NaN	NaN	NaN	2.111	0.97	0.236	NaN	NaN	NaN	2.07	0.543	0.243	1.952	0.33	0.433	2.12	0.327	0.18	2.134	0.111	0.212	2.017	0.017	0.19	NaN	NaN	NaN	2.09	0.947	0.617	NaN	NaN	NaN	NaN	NaN	NaN	NaN	NaN	NaN	2.111	0.287	0.604	NaN	NaN	NaN
261	1.305	2.198	1.081	0.448	NaN	NaN	NaN	2.111	0.969	0.237	NaN	NaN	NaN	2.064	0.544	0.244	NaN	NaN	NaN	2.116	0.327	0.18	2.134	0.111	0.212	2.017	0.017	0.19	NaN	NaN	NaN	2.091	0.948	0.618	NaN	NaN	NaN	NaN	NaN	NaN	NaN	NaN	NaN	2.111	0.287	0.604	NaN	NaN	NaN
262	1.31	2.198	1.081	0.449	NaN	NaN	NaN	2.111	0.969	0.237	NaN	NaN	NaN	2.06	0.544	0.245	NaN	NaN	NaN	2.113	0.328	0.18	2.133	0.112	0.212	2.017	0.017	0.191	NaN	NaN	NaN	2.093	0.95	0.62	NaN	NaN	NaN	NaN	NaN	NaN	NaN	NaN	NaN	2.111	0.287	0.605	NaN	NaN	NaN
263	1.315	2.198	1.081	0.45	NaN	NaN	NaN	2.112	0.969	0.237	NaN	NaN	NaN	2.056	0.545	0.245	NaN	NaN	NaN	2.11	0.328	0.18	2.132	0.112	0.212	2.018	0.017	0.191	NaN	NaN	NaN	2.094	0.951	0.62	NaN	NaN	NaN	NaN	NaN	NaN	NaN	NaN	NaN	2.111	0.287	0.605	NaN	NaN	NaN
264	1.32	2.198	1.08	0.45	NaN	NaN	NaN	2.112	0.969	0.237	NaN	NaN	NaN	2.052	0.545	0.245	NaN	NaN	NaN	2.106	0.329	0.18	2.131	0.113	0.212	2.018	0.017	0.191	NaN	NaN	NaN	2.092	0.95	0.62	NaN	NaN	NaN	NaN	NaN	NaN	NaN	NaN	NaN	2.111	0.287	0.605	NaN	NaN	NaN
265	1.325	2.199	1.08	0.451	NaN	NaN	NaN	2.112	0.969	0.238	NaN	NaN	NaN	2.048	0.545	0.246	NaN	NaN	NaN	2.102	0.329	0.18	2.13	0.114	0.213	2.018	0.017	0.191	NaN	NaN	NaN	2.09	0.948	0.618	NaN	NaN	NaN	NaN	NaN	NaN	NaN	NaN	NaN	2.11	0.287	0.606	NaN	NaN	NaN
266	1.33	2.199	1.08	0.452	NaN	NaN	NaN	2.113	0.968	0.238	NaN	NaN	NaN	2.044	0.545	0.246	2.065	0.477	0.237	2.099	0.329	0.18	2.129	0.115	0.214	2.018	0.017	0.192	NaN	NaN	NaN	2.092	0.949	0.621	NaN	NaN	NaN	NaN	NaN	NaN	NaN	NaN	NaN	2.11	0.286	0.606	NaN	NaN	NaN
267	1.335	2.199	1.08	0.452	NaN	NaN	NaN	2.113	0.968	0.238	NaN	NaN	NaN	2.04	0.544	0.246	NaN	NaN	NaN	2.096	0.33	0.181	2.128	0.115	0.214	2.018	0.017	0.192	NaN	NaN	NaN	2.092	0.95	0.621	NaN	NaN	NaN	NaN	NaN	NaN	NaN	NaN	NaN	2.11	0.286	0.606	NaN	NaN	NaN
268	1.34	2.199	1.08	0.453	NaN	NaN	NaN	2.114	0.968	0.239	NaN	NaN	NaN	2.035	0.544	0.247	2.05	0.478	0.239	2.092	0.33	0.18	2.127	0.116	0.214	2.018	0.018	0.192	NaN	NaN	NaN	2.092	0.95	0.622	NaN	NaN	NaN	NaN	NaN	NaN	NaN	NaN	NaN	2.11	0.286	0.607	NaN	NaN	NaN
269	1.345	2.199	1.079	0.454	NaN	NaN	NaN	2.115	0.967	0.239	NaN	NaN	NaN	2.032	0.544	0.248	2.048	0.479	0.238	2.088	0.331	0.18	2.126	0.117	0.214	2.018	0.018	0.192	NaN	NaN	NaN	2.092	0.95	0.622	NaN	NaN	NaN	NaN	NaN	NaN	NaN	NaN	NaN	2.11	0.286	0.607	NaN	NaN	NaN
270	1.35	2.199	1.079	0.454	NaN	NaN	NaN	2.115	0.967	0.239	NaN	NaN	NaN	2.028	0.545	0.248	2.046	0.48	0.238	2.085	0.332	0.18	2.124	0.118	0.214	2.018	0.018	0.192	NaN	NaN	NaN	2.092	0.95	0.623	NaN	NaN	NaN	NaN	NaN	NaN	NaN	NaN	NaN	2.11	0.285	0.607	NaN	NaN	NaN
271	1.355	2.2	1.079	0.455	NaN	NaN	NaN	2.115	0.966	0.24	NaN	NaN	NaN	2.023	0.545	0.249	NaN	NaN	NaN	2.082	0.333	0.18	2.123	0.119	0.214	2.018	0.018	0.192	NaN	NaN	NaN	2.092	0.95	0.623	NaN	NaN	NaN	NaN	NaN	NaN	NaN	NaN	NaN	2.11	0.285	0.607	NaN	NaN	NaN
272	1.36	2.2	1.079	0.455	NaN	NaN	NaN	2.116	0.966	0.24	NaN	NaN	NaN	2.019	0.545	0.249	2.035	0.479	0.24	2.079	0.334	0.18	2.122	0.122	0.214	2.018	0.018	0.192	NaN	NaN	NaN	2.091	0.949	0.624	NaN	NaN	NaN	NaN	NaN	NaN	NaN	NaN	NaN	2.11	0.285	0.607	NaN	NaN	NaN
273	1.365	2.2	1.079	0.456	NaN	NaN	NaN	2.116	0.966	0.24	NaN	NaN	NaN	2.016	0.546	0.249	2.034	0.48	0.239	2.076	0.335	0.18	2.121	0.123	0.214	2.017	0.018	0.192	NaN	NaN	NaN	2.091	0.949	0.624	NaN	NaN	NaN	NaN	NaN	NaN	NaN	NaN	NaN	2.11	0.284	0.607	NaN	NaN	NaN
274	1.37	2.201	1.078	0.456	NaN	NaN	NaN	2.117	0.966	0.241	NaN	NaN	NaN	2.013	0.548	0.249	2.033	0.48	0.239	2.072	0.335	0.18	2.12	0.125	0.214	2.017	0.019	0.192	NaN	NaN	NaN	2.091	0.95	0.624	NaN	NaN	NaN	NaN	NaN	NaN	NaN	NaN	NaN	2.11	0.284	0.607	NaN	NaN	NaN
275	1.375	2.201	1.078	0.457	NaN	NaN	NaN	2.117	0.966	0.241	NaN	NaN	NaN	2.01	0.549	0.249	NaN	NaN	NaN	2.07	0.336	0.18	2.118	0.125	0.214	2.017	0.019	0.192	NaN	NaN	NaN	2.09	0.95	0.625	NaN	NaN	NaN	NaN	NaN	NaN	NaN	NaN	NaN	2.11	0.284	0.607	NaN	NaN	NaN
276	1.38	2.201	1.078	0.457	NaN	NaN	NaN	2.117	0.965	0.241	NaN	NaN	NaN	2.007	0.551	0.248	NaN	NaN	NaN	2.067	0.337	0.18	2.117	0.126	0.214	2.016	0.019	0.192	NaN	NaN	NaN	2.09	0.95	0.625	NaN	NaN	NaN	NaN	NaN	NaN	NaN	NaN	NaN	2.11	0.283	0.607	NaN	NaN	NaN
277	1.385	2.201	1.077	0.458	NaN	NaN	NaN	2.118	0.965	0.241	NaN	NaN	NaN	2.005	0.552	0.248	NaN	NaN	NaN	2.064	0.339	0.18	2.115	0.127	0.214	2.016	0.019	0.192	NaN	NaN	NaN	2.09	0.95	0.625	NaN	NaN	NaN	NaN	NaN	NaN	NaN	NaN	NaN	2.111	0.283	0.607	NaN	NaN	NaN
278	1.39	2.201	1.077	0.458	NaN	NaN	NaN	2.118	0.965	0.242	NaN	NaN	NaN	2.002	0.553	0.248	NaN	NaN	NaN	2.062	0.339	0.181	2.113	0.128	0.214	2.014	0.019	0.192	NaN	NaN	NaN	2.09	0.95	0.626	NaN	NaN	NaN	NaN	NaN	NaN	NaN	NaN	NaN	2.11	0.283	0.606	NaN	NaN	NaN
279	1.395	2.201	1.077	0.459	NaN	NaN	NaN	2.118	0.965	0.242	NaN	NaN	NaN	1.999	0.553	0.248	NaN	NaN	NaN	2.059	0.34	0.18	2.11	0.129	0.213	2.011	0.02	0.192	NaN	NaN	NaN	2.089	0.95	0.626	NaN	NaN	NaN	NaN	NaN	NaN	NaN	NaN	NaN	2.11	0.283	0.606	NaN	NaN	NaN
280	1.4	2.201	1.077	0.459	NaN	NaN	NaN	2.118	0.965	0.242	NaN	NaN	NaN	1.996	0.553	0.249	NaN	NaN	NaN	2.056	0.341	0.18	2.109	0.13	0.213	2.006	0.022	0.192	NaN	NaN	NaN	2.089	0.95	0.626	NaN	NaN	NaN	NaN	NaN	NaN	NaN	NaN	NaN	2.11	0.283	0.606	NaN	NaN	NaN
281	1.405	2.201	1.077	0.459	NaN	NaN	NaN	2.118	0.965	0.243	NaN	NaN	NaN	1.993	0.554	0.249	2.009	0.487	0.24	2.054	0.341	0.18	2.107	0.131	0.213	2.003	0.022	0.192	NaN	NaN	NaN	2.089	0.95	0.626	NaN	NaN	NaN	NaN	NaN	NaN	NaN	NaN	NaN	2.109	0.283	0.606	NaN	NaN	NaN
282	1.41	2.201	1.077	0.46	NaN	NaN	NaN	2.118	0.965	0.243	NaN	NaN	NaN	1.991	0.555	0.249	2.007	0.488	0.239	2.052	0.342	0.18	2.105	0.132	0.213	2.002	0.021	0.193	NaN	NaN	NaN	2.088	0.948	0.626	NaN	NaN	NaN	NaN	NaN	NaN	NaN	NaN	NaN	2.108	0.283	0.605	NaN	NaN	NaN
283	1.415	2.201	1.077	0.46	NaN	NaN	NaN	2.118	0.966	0.243	NaN	NaN	NaN	1.989	0.555	0.249	2.005	0.489	0.24	2.051	0.343	0.18	2.103	0.133	0.213	2.001	0.021	0.193	NaN	NaN	NaN	2.086	0.946	0.625	NaN	NaN	NaN	NaN	NaN	NaN	NaN	NaN	NaN	2.108	0.283	0.605	NaN	NaN	NaN
284	1.42	2.201	1.077	0.461	NaN	NaN	NaN	NaN	NaN	NaN	NaN	NaN	NaN	1.988	0.556	0.249	2.003	0.49	0.24	2.05	0.343	0.18	2.101	0.134	0.212	1.999	0.02	0.194	NaN	NaN	NaN	2.085	0.945	0.625	NaN	NaN	NaN	NaN	NaN	NaN	NaN	NaN	NaN	2.107	0.283	0.605	NaN	NaN	NaN
285	1.425	2.201	1.077	0.461	NaN	NaN	NaN	NaN	NaN	NaN	NaN	NaN	NaN	1.986	0.556	0.249	2.001	0.49	0.239	2.048	0.344	0.18	2.098	0.135	0.212	1.996	0.02	0.194	NaN	NaN	NaN	2.085	0.945	0.625	NaN	NaN	NaN	NaN	NaN	NaN	NaN	NaN	NaN	2.107	0.283	0.605	NaN	NaN	NaN
286	1.43	2.201	1.077	0.461	NaN	NaN	NaN	2.116	0.966	0.244	NaN	NaN	NaN	1.984	0.557	0.248	1.999	0.491	0.238	2.046	0.344	0.18	2.095	0.134	0.211	1.992	0.019	0.196	NaN	NaN	NaN	2.085	0.945	0.626	NaN	NaN	NaN	NaN	NaN	NaN	NaN	NaN	NaN	2.107	0.283	0.605	NaN	NaN	NaN
287	1.435	2.201	1.077	0.461	NaN	NaN	NaN	2.116	0.966	0.244	NaN	NaN	NaN	1.983	0.558	0.248	1.998	0.492	0.238	2.043	0.345	0.179	2.092	0.134	0.211	1.989	0.019	0.196	NaN	NaN	NaN	2.085	0.945	0.626	NaN	NaN	NaN	NaN	NaN	NaN	NaN	NaN	NaN	2.106	0.283	0.604	NaN	NaN	NaN
288	1.44	2.201	1.077	0.461	NaN	NaN	NaN	2.116	0.967	0.244	NaN	NaN	NaN	1.981	0.558	0.248	1.997	0.492	0.238	2.04	0.345	0.179	2.088	0.134	0.211	1.984	0.019	0.198	NaN	NaN	NaN	2.085	0.945	0.626	NaN	NaN	NaN	NaN	NaN	NaN	NaN	NaN	NaN	2.106	0.283	0.604	NaN	NaN	NaN
289	1.445	2.201	1.077	0.461	NaN	NaN	NaN	2.116	0.967	0.244	NaN	NaN	NaN	1.98	0.559	0.248	1.997	0.492	0.238	2.038	0.346	0.179	2.084	0.134	0.21	1.98	0.019	0.199	NaN	NaN	NaN	2.085	0.945	0.626	NaN	NaN	NaN	NaN	NaN	NaN	NaN	NaN	NaN	2.106	0.283	0.604	NaN	NaN	NaN
290	1.45	2.201	1.077	0.461	NaN	NaN	NaN	2.115	0.967	0.244	NaN	NaN	NaN	1.979	0.559	0.248	1.994	0.492	0.238	2.036	0.346	0.179	2.08	0.134	0.21	1.975	0.019	0.2	NaN	NaN	NaN	2.085	0.945	0.626	NaN	NaN	NaN	NaN	NaN	NaN	NaN	NaN	NaN	2.106	0.283	0.604	NaN	NaN	NaN
291	1.455	2.201	1.077	0.462	NaN	NaN	NaN	2.115	0.968	0.245	NaN	NaN	NaN	1.978	0.56	0.248	1.993	0.492	0.238	2.033	0.346	0.179	2.076	0.133	0.21	1.97	0.019	0.201	NaN	NaN	NaN	2.085	0.945	0.626	NaN	NaN	NaN	NaN	NaN	NaN	NaN	NaN	NaN	2.106	0.283	0.604	NaN	NaN	NaN
292	1.46	2.2	1.077	0.462	NaN	NaN	NaN	2.114	0.968	0.245	NaN	NaN	NaN	1.977	0.56	0.248	NaN	NaN	NaN	2.031	0.346	0.178	2.071	0.133	0.209	1.965	0.019	0.202	NaN	NaN	NaN	2.085	0.945	0.626	NaN	NaN	NaN	NaN	NaN	NaN	NaN	NaN	NaN	2.106	0.283	0.604	NaN	NaN	NaN
293	1.465	2.2	1.077	0.462	NaN	NaN	NaN	2.114	0.968	0.245	NaN	NaN	NaN	1.977	0.561	0.249	1.99	0.493	0.238	2.029	0.346	0.178	2.067	0.133	0.209	1.959	0.019	0.203	NaN	NaN	NaN	2.085	0.944	0.626	NaN	NaN	NaN	NaN	NaN	NaN	NaN	NaN	NaN	2.106	0.282	0.604	NaN	NaN	NaN
294	1.47	2.2	1.077	0.462	NaN	NaN	NaN	2.114	0.969	0.245	NaN	NaN	NaN	1.977	0.562	0.249	NaN	NaN	NaN	2.026	0.346	0.178	2.063	0.132	0.208	1.954	0.019	0.204	NaN	NaN	NaN	2.085	0.944	0.626	NaN	NaN	NaN	NaN	NaN	NaN	NaN	NaN	NaN	2.106	0.282	0.604	NaN	NaN	NaN
295	1.475	2.2	1.077	0.462	NaN	NaN	NaN	2.113	0.969	0.245	NaN	NaN	NaN	1.976	0.562	0.249	1.988	0.494	0.238	2.023	0.346	0.178	2.058	0.132	0.208	1.949	0.019	0.206	NaN	NaN	NaN	2.085	0.944	0.626	NaN	NaN	NaN	NaN	NaN	NaN	NaN	NaN	NaN	2.106	0.282	0.604	NaN	NaN	NaN
296	1.48	2.2	1.077	0.462	NaN	NaN	NaN	2.113	0.97	0.245	NaN	NaN	NaN	1.975	0.562	0.248	1.987	0.494	0.238	2.02	0.346	0.178	2.054	0.131	0.208	1.943	0.02	0.207	NaN	NaN	NaN	2.085	0.944	0.626	NaN	NaN	NaN	NaN	NaN	NaN	NaN	NaN	NaN	2.106	0.282	0.604	NaN	NaN	NaN
297	1.485	2.199	1.077	0.462	NaN	NaN	NaN	2.112	0.97	0.245	NaN	NaN	NaN	1.975	0.563	0.248	NaN	NaN	NaN	2.017	0.346	0.178	2.05	0.131	0.208	1.937	0.02	0.208	NaN	NaN	NaN	2.085	0.944	0.626	NaN	NaN	NaN	NaN	NaN	NaN	NaN	NaN	NaN	2.105	0.282	0.604	NaN	NaN	NaN
298	1.49	2.199	1.077	0.462	NaN	NaN	NaN	2.112	0.97	0.245	NaN	NaN	NaN	1.974	0.563	0.248	1.983	0.496	0.239	2.014	0.346	0.178	2.045	0.131	0.208	1.932	0.021	0.209	NaN	NaN	NaN	2.085	0.944	0.626	NaN	NaN	NaN	NaN	NaN	NaN	NaN	NaN	NaN	2.105	0.282	0.604	NaN	NaN	NaN
299	1.495	2.199	1.077	0.462	NaN	NaN	NaN	2.112	0.971	0.244	NaN	NaN	NaN	1.973	0.564	0.249	1.982	0.496	0.24	2.011	0.347	0.178	2.041	0.13	0.207	1.927	0.021	0.21	NaN	NaN	NaN	2.085	0.944	0.626	NaN	NaN	NaN	NaN	NaN	NaN	NaN	NaN	NaN	2.105	0.282	0.603	NaN	NaN	NaN
300	1.5	2.199	1.077	0.462	NaN	NaN	NaN	2.111	0.971	0.244	NaN	NaN	NaN	1.973	0.565	0.249	1.981	0.497	0.24	2.009	0.347	0.178	2.036	0.13	0.207	1.921	0.021	0.211	NaN	NaN	NaN	2.085	0.944	0.626	NaN	NaN	NaN	2.034	0.536	0.55	NaN	NaN	NaN	2.104	0.282	0.603	NaN	NaN	NaN
301	1.505	2.199	1.077	0.462	NaN	NaN	NaN	2.111	0.971	0.244	2.065	0.752	0.202	1.972	0.566	0.25	1.979	0.498	0.24	2.006	0.347	0.178	2.032	0.129	0.208	1.916	0.022	0.211	NaN	NaN	NaN	2.085	0.944	0.626	NaN	NaN	NaN	2.034	0.536	0.55	NaN	NaN	NaN	2.103	0.282	0.603	NaN	NaN	NaN
302	1.51	2.199	1.077	0.462	NaN	NaN	NaN	2.111	0.971	0.244	2.064	0.752	0.202	1.971	0.567	0.25	1.978	0.498	0.24	2.002	0.347	0.178	2.027	0.129	0.208	1.91	0.022	0.212	NaN	NaN	NaN	2.085	0.944	0.626	NaN	NaN	NaN	2.034	0.536	0.55	NaN	NaN	NaN	2.102	0.283	0.603	NaN	NaN	NaN
303	1.515	2.199	1.077	0.462	NaN	NaN	NaN	2.11	0.972	0.244	2.063	0.752	0.202	1.969	0.568	0.25	1.977	0.499	0.24	1.999	0.347	0.179	2.023	0.129	0.208	1.905	0.023	0.213	NaN	NaN	NaN	2.085	0.944	0.626	NaN	NaN	NaN	2.034	0.536	0.55	NaN	NaN	NaN	2.101	0.283	0.603	NaN	NaN	NaN
304	1.52	2.198	1.077	0.462	NaN	NaN	NaN	2.11	0.972	0.244	2.062	0.753	0.202	1.967	0.568	0.251	1.975	0.499	0.241	1.997	0.347	0.179	2.019	0.129	0.208	1.901	0.024	0.213	NaN	NaN	NaN	2.085	0.944	0.626	NaN	NaN	NaN	2.034	0.537	0.55	NaN	NaN	NaN	2.1	0.283	0.602	NaN	NaN	NaN
305	1.525	2.198	1.077	0.462	NaN	NaN	NaN	2.11	0.972	0.244	2.061	0.753	0.202	1.965	0.567	0.251	1.973	0.499	0.241	1.995	0.347	0.179	2.015	0.13	0.208	1.895	0.025	0.213	NaN	NaN	NaN	2.085	0.944	0.626	NaN	NaN	NaN	2.033	0.537	0.549	NaN	NaN	NaN	2.099	0.283	0.602	NaN	NaN	NaN
306	1.53	2.198	1.077	0.462	NaN	NaN	NaN	2.11	0.972	0.244	2.06	0.753	0.202	1.963	0.567	0.252	NaN	NaN	NaN	1.991	0.348	0.18	2.011	0.129	0.208	1.891	0.026	0.214	NaN	NaN	NaN	2.085	0.944	0.626	NaN	NaN	NaN	2.033	0.537	0.549	NaN	NaN	NaN	2.098	0.283	0.602	NaN	NaN	NaN
307	1.535	2.198	1.077	0.462	NaN	NaN	NaN	2.11	0.972	0.244	2.059	0.753	0.202	1.962	0.568	0.252	1.968	0.498	0.242	1.99	0.348	0.18	2.007	0.129	0.208	1.886	0.026	0.214	NaN	NaN	NaN	2.085	0.944	0.626	NaN	NaN	NaN	2.032	0.537	0.549	NaN	NaN	NaN	2.098	0.283	0.601	NaN	NaN	NaN
308	1.54	2.198	1.077	0.462	NaN	NaN	NaN	2.11	0.972	0.244	2.058	0.754	0.202	1.96	0.568	0.252	1.967	0.499	0.243	1.988	0.348	0.181	2.005	0.129	0.209	1.881	0.027	0.215	NaN	NaN	NaN	2.085	0.944	0.626	NaN	NaN	NaN	2.032	0.537	0.549	NaN	NaN	NaN	2.098	0.283	0.601	NaN	NaN	NaN
309	1.545	2.198	1.077	0.462	NaN	NaN	NaN	2.109	0.973	0.244	2.057	0.754	0.202	1.959	0.569	0.253	1.966	0.5	0.243	1.984	0.349	0.181	2.001	0.129	0.21	1.877	0.028	0.215	NaN	NaN	NaN	2.085	0.944	0.626	NaN	NaN	NaN	2.032	0.537	0.549	NaN	NaN	NaN	2.098	0.283	0.601	NaN	NaN	NaN
310	1.55	2.198	1.077	0.462	NaN	NaN	NaN	2.109	0.973	0.244	2.056	0.754	0.201	1.957	0.57	0.253	NaN	NaN	NaN	1.981	0.349	0.182	1.996	0.13	0.211	1.873	0.029	0.215	NaN	NaN	NaN	2.085	0.945	0.626	NaN	NaN	NaN	2.031	0.537	0.549	NaN	NaN	NaN	2.098	0.282	0.601	NaN	NaN	NaN
311	1.555	2.198	1.077	0.462	NaN	NaN	NaN	2.109	0.973	0.244	2.055	0.754	0.201	1.956	0.571	0.254	1.962	0.503	0.243	1.978	0.349	0.183	1.994	0.128	0.212	1.869	0.03	0.215	NaN	NaN	NaN	2.086	0.946	0.627	NaN	NaN	NaN	2.031	0.537	0.549	NaN	NaN	NaN	2.099	0.282	0.6	NaN	NaN	NaN
312	1.56	2.198	1.077	0.462	NaN	NaN	NaN	2.109	0.973	0.244	2.053	0.754	0.201	1.954	0.572	0.254	1.961	0.504	0.243	1.976	0.35	0.183	1.99	0.129	0.213	1.865	0.031	0.216	NaN	NaN	NaN	2.086	0.946	0.627	NaN	NaN	NaN	2.031	0.537	0.549	NaN	NaN	NaN	2.099	0.282	0.6	NaN	NaN	NaN
313	1.565	2.198	1.077	0.462	NaN	NaN	NaN	2.109	0.973	0.243	2.053	0.755	0.201	1.953	0.572	0.254	1.959	0.504	0.243	1.974	0.35	0.183	1.985	0.13	0.213	1.861	0.032	0.216	NaN	NaN	NaN	2.086	0.946	0.627	NaN	NaN	NaN	NaN	NaN	NaN	NaN	NaN	NaN	2.099	0.281	0.6	NaN	NaN	NaN
314	1.57	2.198	1.076	0.462	NaN	NaN	NaN	2.109	0.973	0.243	NaN	NaN	NaN	1.951	0.573	0.254	1.957	0.504	0.244	1.972	0.351	0.183	1.984	0.13	0.214	1.857	0.033	0.217	NaN	NaN	NaN	2.085	0.946	0.626	NaN	NaN	NaN	NaN	NaN	NaN	NaN	NaN	NaN	2.099	0.281	0.599	NaN	NaN	NaN
315	1.575	2.198	1.076	0.462	NaN	NaN	NaN	2.11	0.973	0.243	2.05	0.755	0.201	1.95	0.573	0.255	1.955	0.505	0.244	1.97	0.351	0.184	1.98	0.13	0.214	1.854	0.033	0.217	NaN	NaN	NaN	2.084	0.945	0.625	NaN	NaN	NaN	NaN	NaN	NaN	NaN	NaN	NaN	2.099	0.281	0.599	NaN	NaN	NaN
316	1.58	2.197	1.076	0.462	NaN	NaN	NaN	2.11	0.973	0.242	NaN	NaN	NaN	1.948	0.573	0.256	1.953	0.505	0.245	1.967	0.352	0.184	1.977	0.131	0.215	1.85	0.034	0.218	NaN	NaN	NaN	2.08	0.943	0.622	NaN	NaN	NaN	NaN	NaN	NaN	NaN	NaN	NaN	2.098	0.281	0.599	NaN	NaN	NaN
317	1.585	2.197	1.076	0.462	NaN	NaN	NaN	2.11	0.973	0.242	2.048	0.756	0.201	1.946	0.573	0.256	1.95	0.505	0.246	1.965	0.352	0.184	1.974	0.131	0.216	1.846	0.035	0.218	NaN	NaN	NaN	2.079	0.942	0.621	NaN	NaN	NaN	NaN	NaN	NaN	NaN	NaN	NaN	2.098	0.281	0.599	NaN	NaN	NaN
318	1.59	2.197	1.075	0.462	NaN	NaN	NaN	2.11	0.973	0.242	2.046	0.755	0.201	1.944	0.573	0.256	1.949	0.506	0.246	1.963	0.352	0.185	1.971	0.131	0.217	1.843	0.036	0.219	NaN	NaN	NaN	2.079	0.942	0.621	NaN	NaN	NaN	NaN	NaN	NaN	NaN	NaN	NaN	2.097	0.281	0.599	NaN	NaN	NaN
319	1.595	2.197	1.075	0.462	NaN	NaN	NaN	2.11	0.973	0.242	2.044	0.753	0.202	1.942	0.574	0.256	1.949	0.506	0.246	1.962	0.352	0.185	1.968	0.131	0.218	1.84	0.037	0.22	NaN	NaN	NaN	2.079	0.942	0.621	NaN	NaN	NaN	NaN	NaN	NaN	NaN	NaN	NaN	2.096	0.281	0.599	NaN	NaN	NaN
320	1.6	2.197	1.075	0.462	NaN	NaN	NaN	2.11	0.973	0.242	2.043	0.753	0.202	1.94	0.574	0.256	1.949	0.507	0.246	1.958	0.353	0.186	1.965	0.132	0.218	1.836	0.038	0.221	NaN	NaN	NaN	2.079	0.942	0.621	NaN	NaN	NaN	NaN	NaN	NaN	NaN	NaN	NaN	2.095	0.281	0.598	NaN	NaN	NaN
321	1.605	2.196	1.075	0.462	NaN	NaN	NaN	2.11	0.973	0.242	2.042	0.753	0.202	1.939	0.575	0.256	NaN	NaN	NaN	1.956	0.354	0.186	1.961	0.134	0.218	1.833	0.038	0.222	NaN	NaN	NaN	2.08	0.943	0.623	NaN	NaN	NaN	2.024	0.535	0.543	NaN	NaN	NaN	2.094	0.282	0.598	NaN	NaN	NaN
322	1.61	2.196	1.075	0.462	NaN	NaN	NaN	2.11	0.972	0.241	2.041	0.753	0.202	1.937	0.577	0.256	NaN	NaN	NaN	1.953	0.354	0.187	1.957	0.134	0.219	1.83	0.038	0.223	NaN	NaN	NaN	2.081	0.944	0.624	NaN	NaN	NaN	2.024	0.535	0.543	NaN	NaN	NaN	2.093	0.282	0.598	NaN	NaN	NaN
323	1.615	2.196	1.075	0.461	NaN	NaN	NaN	2.11	0.972	0.241	2.04	0.754	0.202	1.935	0.578	0.257	1.94	0.508	0.244	1.95	0.355	0.188	1.954	0.134	0.219	1.827	0.039	0.224	NaN	NaN	NaN	2.08	0.944	0.624	NaN	NaN	NaN	2.023	0.535	0.543	NaN	NaN	NaN	2.092	0.282	0.598	NaN	NaN	NaN
324	1.62	2.196	1.074	0.461	NaN	NaN	NaN	2.11	0.972	0.241	2.04	0.755	0.201	1.934	0.578	0.257	1.939	0.508	0.244	1.948	0.355	0.188	1.951	0.135	0.219	1.824	0.04	0.225	NaN	NaN	NaN	2.08	0.944	0.624	NaN	NaN	NaN	2.023	0.535	0.543	NaN	NaN	NaN	2.092	0.282	0.597	NaN	NaN	NaN
325	1.625	2.196	1.074	0.461	NaN	NaN	NaN	2.11	0.972	0.241	2.04	0.756	0.201	1.932	0.578	0.257	1.936	0.509	0.245	1.945	0.355	0.188	1.948	0.135	0.219	1.82	0.04	0.226	NaN	NaN	NaN	2.08	0.944	0.624	NaN	NaN	NaN	2.022	0.536	0.543	NaN	NaN	NaN	2.091	0.282	0.597	NaN	NaN	NaN
326	1.63	2.195	1.074	0.461	NaN	NaN	NaN	2.109	0.972	0.241	2.039	0.756	0.201	1.931	0.579	0.257	1.932	0.51	0.247	1.943	0.356	0.188	1.945	0.136	0.219	1.817	0.041	0.227	NaN	NaN	NaN	2.079	0.944	0.624	NaN	NaN	NaN	2.022	0.536	0.543	NaN	NaN	NaN	2.09	0.282	0.597	NaN	NaN	NaN
327	1.635	2.195	1.073	0.461	NaN	NaN	NaN	2.109	0.972	0.24	NaN	NaN	NaN	1.929	0.58	0.256	1.93	0.511	0.248	1.94	0.356	0.188	1.942	0.136	0.22	1.814	0.041	0.228	NaN	NaN	NaN	2.079	0.944	0.624	NaN	NaN	NaN	2.022	0.536	0.543	NaN	NaN	NaN	2.09	0.282	0.597	NaN	NaN	NaN
328	1.64	2.195	1.073	0.461	NaN	NaN	NaN	2.109	0.972	0.24	2.037	0.756	0.201	1.928	0.581	0.256	1.928	0.511	0.248	1.937	0.357	0.188	1.939	0.137	0.22	1.811	0.042	0.229	NaN	NaN	NaN	2.079	0.944	0.624	NaN	NaN	NaN	NaN	NaN	NaN	NaN	NaN	NaN	2.09	0.282	0.597	NaN	NaN	NaN
329	1.645	2.194	1.072	0.461	NaN	NaN	NaN	2.109	0.971	0.24	2.036	0.756	0.201	1.925	0.581	0.256	1.926	0.512	0.248	1.935	0.357	0.188	1.937	0.137	0.22	1.808	0.042	0.23	NaN	NaN	NaN	2.078	0.944	0.623	NaN	NaN	NaN	NaN	NaN	NaN	NaN	NaN	NaN	2.09	0.282	0.597	NaN	NaN	NaN
330	1.65	2.194	1.072	0.461	NaN	NaN	NaN	2.109	0.971	0.24	2.035	0.756	0.201	1.924	0.581	0.257	1.924	0.512	0.248	1.932	0.358	0.188	1.934	0.138	0.22	1.805	0.042	0.231	NaN	NaN	NaN	2.078	0.944	0.623	NaN	NaN	NaN	NaN	NaN	NaN	NaN	NaN	NaN	2.09	0.282	0.597	NaN	NaN	NaN
331	1.655	2.194	1.072	0.461	NaN	NaN	NaN	2.108	0.971	0.239	2.034	0.756	0.201	1.921	0.581	0.257	1.922	0.513	0.247	1.929	0.358	0.188	1.931	0.138	0.22	1.801	0.042	0.232	NaN	NaN	NaN	2.077	0.944	0.623	NaN	NaN	NaN	NaN	NaN	NaN	NaN	NaN	NaN	2.09	0.282	0.597	NaN	NaN	NaN
332	1.66	2.193	1.072	0.46	NaN	NaN	NaN	2.108	0.971	0.239	2.033	0.756	0.201	1.919	0.581	0.258	1.92	0.513	0.247	1.927	0.359	0.188	1.928	0.138	0.22	1.798	0.043	0.233	NaN	NaN	NaN	2.077	0.944	0.623	NaN	NaN	NaN	NaN	NaN	NaN	NaN	NaN	NaN	2.09	0.281	0.597	NaN	NaN	NaN
333	1.665	2.193	1.072	0.46	NaN	NaN	NaN	2.107	0.971	0.239	2.033	0.756	0.201	1.918	0.581	0.257	NaN	NaN	NaN	1.925	0.359	0.188	1.925	0.138	0.219	1.796	0.043	0.233	NaN	NaN	NaN	2.076	0.944	0.623	NaN	NaN	NaN	NaN	NaN	NaN	NaN	NaN	NaN	2.09	0.281	0.597	NaN	NaN	NaN
334	1.67	2.193	1.072	0.46	NaN	NaN	NaN	2.107	0.97	0.239	NaN	NaN	NaN	1.916	0.582	0.257	1.914	0.513	0.248	1.922	0.36	0.188	1.922	0.139	0.219	1.793	0.044	0.234	NaN	NaN	NaN	2.076	0.944	0.622	NaN	NaN	NaN	NaN	NaN	NaN	NaN	NaN	NaN	2.09	0.281	0.597	NaN	NaN	NaN
335	1.675	2.192	1.071	0.46	NaN	NaN	NaN	2.106	0.97	0.239	2.028	0.753	0.202	1.914	0.583	0.256	1.913	0.513	0.248	1.919	0.36	0.188	1.919	0.139	0.22	1.79	0.044	0.234	NaN	NaN	NaN	2.074	0.943	0.621	NaN	NaN	NaN	NaN	NaN	NaN	NaN	NaN	NaN	2.09	0.281	0.597	NaN	NaN	NaN
336	1.68	2.192	1.071	0.459	NaN	NaN	NaN	2.105	0.97	0.238	2.027	0.753	0.202	1.913	0.584	0.256	1.911	0.514	0.248	1.917	0.36	0.188	1.917	0.139	0.219	1.787	0.045	0.235	NaN	NaN	NaN	2.072	0.942	0.62	NaN	NaN	NaN	NaN	NaN	NaN	NaN	NaN	NaN	2.09	0.281	0.597	NaN	NaN	NaN
337	1.685	2.192	1.071	0.459	NaN	NaN	NaN	2.105	0.969	0.238	2.026	0.754	0.202	1.912	0.584	0.256	1.91	0.514	0.248	1.915	0.36	0.187	1.914	0.139	0.219	1.784	0.045	0.235	NaN	NaN	NaN	2.073	0.943	0.621	NaN	NaN	NaN	NaN	NaN	NaN	NaN	NaN	NaN	2.09	0.281	0.597	NaN	NaN	NaN
338	1.69	2.191	1.071	0.458	NaN	NaN	NaN	2.104	0.969	0.238	2.025	0.754	0.202	1.91	0.584	0.256	1.908	0.514	0.248	1.912	0.361	0.187	1.911	0.14	0.219	1.781	0.046	0.235	NaN	NaN	NaN	2.073	0.944	0.621	NaN	NaN	NaN	NaN	NaN	NaN	NaN	NaN	NaN	2.09	0.281	0.597	NaN	NaN	NaN
339	1.695	2.191	1.071	0.458	NaN	NaN	NaN	2.103	0.969	0.238	2.024	0.754	0.201	1.909	0.585	0.256	1.906	0.515	0.247	1.91	0.362	0.187	1.908	0.14	0.219	1.778	0.046	0.234	NaN	NaN	NaN	2.073	0.944	0.621	NaN	NaN	NaN	NaN	NaN	NaN	NaN	NaN	NaN	2.089	0.281	0.597	NaN	NaN	NaN
340	1.7	2.19	1.071	0.458	NaN	NaN	NaN	2.102	0.969	0.238	2.023	0.754	0.201	1.907	0.584	0.256	1.904	0.515	0.247	1.908	0.362	0.187	1.906	0.14	0.218	1.776	0.047	0.234	NaN	NaN	NaN	2.072	0.943	0.621	NaN	NaN	NaN	NaN	NaN	NaN	NaN	NaN	NaN	2.089	0.281	0.597	NaN	NaN	NaN
341	1.705	2.19	1.071	0.458	NaN	NaN	NaN	2.101	0.969	0.238	2.022	0.754	0.201	1.905	0.584	0.256	1.903	0.515	0.246	1.906	0.362	0.187	1.903	0.14	0.218	1.773	0.047	0.233	NaN	NaN	NaN	2.071	0.943	0.62	NaN	NaN	NaN	NaN	NaN	NaN	NaN	NaN	NaN	2.089	0.281	0.597	NaN	NaN	NaN
342	1.71	2.189	1.071	0.457	NaN	NaN	NaN	2.101	0.968	0.237	2.02	0.755	0.201	1.903	0.584	0.256	1.902	0.516	0.246	1.904	0.362	0.186	1.901	0.14	0.218	1.77	0.047	0.233	NaN	NaN	NaN	2.072	0.944	0.621	NaN	NaN	NaN	NaN	NaN	NaN	NaN	NaN	NaN	2.089	0.281	0.597	NaN	NaN	NaN
343	1.715	2.188	1.07	0.456	NaN	NaN	NaN	2.1	0.968	0.237	2.02	0.755	0.2	1.902	0.584	0.256	1.9	0.516	0.246	1.902	0.362	0.185	1.898	0.14	0.217	1.767	0.047	0.232	NaN	NaN	NaN	2.072	0.944	0.621	NaN	NaN	NaN	2.016	0.534	0.544	NaN	NaN	NaN	2.089	0.281	0.597	NaN	NaN	NaN
344	1.72	2.187	1.07	0.456	NaN	NaN	NaN	2.099	0.968	0.237	2.019	0.756	0.199	1.9	0.584	0.256	1.899	0.516	0.246	1.9	0.362	0.185	1.896	0.141	0.217	1.765	0.048	0.232	NaN	NaN	NaN	2.072	0.944	0.621	NaN	NaN	NaN	2.016	0.534	0.544	NaN	NaN	NaN	2.089	0.281	0.597	NaN	NaN	NaN
345	1.725	2.187	1.07	0.456	NaN	NaN	NaN	2.097	0.968	0.237	2.018	0.756	0.199	1.899	0.585	0.256	1.898	0.517	0.246	1.898	0.362	0.185	1.893	0.141	0.216	1.762	0.048	0.231	NaN	NaN	NaN	2.071	0.944	0.621	NaN	NaN	NaN	2.016	0.534	0.544	NaN	NaN	NaN	2.089	0.281	0.597	NaN	NaN	NaN
346	1.73	2.186	1.07	0.455	NaN	NaN	NaN	2.096	0.968	0.236	2.016	0.756	0.199	1.898	0.585	0.256	1.895	0.516	0.246	1.896	0.362	0.184	1.89	0.14	0.216	1.759	0.048	0.23	NaN	NaN	NaN	2.071	0.944	0.62	NaN	NaN	NaN	2.016	0.534	0.544	NaN	NaN	NaN	2.089	0.281	0.597	NaN	NaN	NaN
347	1.735	2.185	1.07	0.455	NaN	NaN	NaN	2.095	0.967	0.236	2.015	0.756	0.198	1.897	0.585	0.256	1.894	0.516	0.246	1.895	0.362	0.184	1.888	0.14	0.215	1.757	0.048	0.229	NaN	NaN	NaN	2.07	0.944	0.62	NaN	NaN	NaN	2.016	0.534	0.544	NaN	NaN	NaN	2.089	0.281	0.597	NaN	NaN	NaN
348	1.74	2.184	1.069	0.454	NaN	NaN	NaN	2.094	0.967	0.236	2.014	0.756	0.198	1.896	0.585	0.255	1.892	0.516	0.245	1.893	0.362	0.184	1.886	0.141	0.214	1.755	0.048	0.228	NaN	NaN	NaN	2.07	0.944	0.62	NaN	NaN	NaN	2.016	0.534	0.544	NaN	NaN	NaN	2.088	0.281	0.597	NaN	NaN	NaN
349	1.745	2.184	1.069	0.454	NaN	NaN	NaN	2.093	0.967	0.236	2.012	0.756	0.198	1.894	0.585	0.255	1.891	0.516	0.246	1.891	0.362	0.183	1.884	0.141	0.214	1.752	0.048	0.227	NaN	NaN	NaN	2.069	0.944	0.62	NaN	NaN	NaN	2.015	0.534	0.544	NaN	NaN	NaN	2.088	0.281	0.597	NaN	NaN	NaN
350	1.75	2.183	1.069	0.453	NaN	NaN	NaN	2.092	0.967	0.236	2.011	0.756	0.197	1.893	0.585	0.255	1.89	0.516	0.245	1.889	0.362	0.183	1.881	0.141	0.213	1.75	0.049	0.226	NaN	NaN	NaN	2.067	0.943	0.618	NaN	NaN	NaN	2.015	0.534	0.544	NaN	NaN	NaN	2.088	0.281	0.597	NaN	NaN	NaN
351	1.755	2.183	1.069	0.453	NaN	NaN	NaN	2.09	0.967	0.235	2.01	0.756	0.197	1.892	0.585	0.255	1.889	0.516	0.245	1.888	0.362	0.182	1.879	0.141	0.212	1.748	0.049	0.224	NaN	NaN	NaN	2.064	0.941	0.615	NaN	NaN	NaN	NaN	NaN	NaN	NaN	NaN	NaN	2.088	0.281	0.597	NaN	NaN	NaN
352	1.76	2.182	1.069	0.452	NaN	NaN	NaN	2.089	0.966	0.235	2.008	0.756	0.197	1.891	0.585	0.254	1.888	0.516	0.245	1.886	0.362	0.182	1.877	0.141	0.212	1.746	0.049	0.223	NaN	NaN	NaN	2.063	0.941	0.614	NaN	NaN	NaN	NaN	NaN	NaN	NaN	NaN	NaN	2.088	0.28	0.597	NaN	NaN	NaN
353	1.765	2.181	1.069	0.451	NaN	NaN	NaN	2.088	0.966	0.235	2.007	0.756	0.196	1.89	0.585	0.254	1.886	0.516	0.244	1.884	0.362	0.182	1.875	0.141	0.211	1.744	0.049	0.222	NaN	NaN	NaN	2.063	0.941	0.614	NaN	NaN	NaN	NaN	NaN	NaN	NaN	NaN	NaN	2.088	0.28	0.597	NaN	NaN	NaN
354	1.77	2.18	1.069	0.451	NaN	NaN	NaN	2.086	0.966	0.234	2.005	0.755	0.196	1.889	0.585	0.253	1.885	0.516	0.243	1.883	0.362	0.181	1.873	0.141	0.211	1.742	0.049	0.22	NaN	NaN	NaN	2.063	0.941	0.614	2.047	0.683	0.627	NaN	NaN	NaN	NaN	NaN	NaN	2.087	0.28	0.597	NaN	NaN	NaN
355	1.775	2.179	1.068	0.45	NaN	NaN	NaN	2.085	0.966	0.234	2.003	0.753	0.197	1.888	0.586	0.253	1.884	0.515	0.242	1.881	0.362	0.18	1.871	0.14	0.21	1.74	0.048	0.219	NaN	NaN	NaN	2.063	0.941	0.615	2.05	0.683	0.627	NaN	NaN	NaN	NaN	NaN	NaN	2.087	0.281	0.596	NaN	NaN	NaN
356	1.78	2.178	1.068	0.45	NaN	NaN	NaN	2.084	0.965	0.234	2.001	0.753	0.196	1.888	0.586	0.253	1.883	0.515	0.242	1.88	0.361	0.18	1.869	0.14	0.209	1.738	0.048	0.218	NaN	NaN	NaN	2.063	0.941	0.616	2.05	0.683	0.627	NaN	NaN	NaN	NaN	NaN	NaN	2.086	0.281	0.596	NaN	NaN	NaN
357	1.785	2.177	1.068	0.449	NaN	NaN	NaN	2.083	0.965	0.233	2	0.753	0.196	NaN	NaN	NaN	1.882	0.515	0.242	1.878	0.361	0.179	1.867	0.14	0.209	1.736	0.048	0.217	NaN	NaN	NaN	2.063	0.941	0.616	2.049	0.683	0.627	NaN	NaN	NaN	NaN	NaN	NaN	2.086	0.281	0.596	NaN	NaN	NaN
358	1.79	2.177	1.067	0.448	NaN	NaN	NaN	2.081	0.965	0.233	1.999	0.753	0.196	1.883	0.581	0.253	1.881	0.515	0.241	1.876	0.361	0.179	1.866	0.14	0.208	1.734	0.047	0.215	NaN	NaN	NaN	2.063	0.941	0.615	2.049	0.683	0.628	NaN	NaN	NaN	NaN	NaN	NaN	2.085	0.281	0.596	NaN	NaN	NaN
359	1.795	2.176	1.067	0.448	NaN	NaN	NaN	2.08	0.965	0.233	1.998	0.753	0.195	1.882	0.581	0.253	1.88	0.515	0.241	1.875	0.361	0.178	1.864	0.14	0.208	1.733	0.047	0.215	NaN	NaN	NaN	2.063	0.942	0.616	2.048	0.683	0.628	NaN	NaN	NaN	NaN	NaN	NaN	2.084	0.281	0.595	NaN	NaN	NaN
360	1.8	2.175	1.067	0.447	NaN	NaN	NaN	2.079	0.964	0.232	1.997	0.753	0.195	1.881	0.581	0.252	1.879	0.515	0.24	1.873	0.36	0.178	1.862	0.139	0.207	1.731	0.047	0.214	NaN	NaN	NaN	2.063	0.943	0.616	2.047	0.684	0.628	NaN	NaN	NaN	NaN	NaN	NaN	2.085	0.281	0.595	NaN	NaN	NaN
361	1.805	2.174	1.066	0.446	NaN	NaN	NaN	2.077	0.964	0.232	1.997	0.754	0.193	1.88	0.581	0.252	1.877	0.514	0.24	1.872	0.36	0.177	1.861	0.139	0.206	1.729	0.046	0.212	NaN	NaN	NaN	2.063	0.943	0.616	2.047	0.684	0.628	NaN	NaN	NaN	NaN	NaN	NaN	2.085	0.28	0.595	NaN	NaN	NaN
362	1.81	2.173	1.066	0.446	NaN	NaN	NaN	2.076	0.964	0.231	1.996	0.753	0.193	1.88	0.581	0.252	1.876	0.513	0.24	1.871	0.36	0.176	1.859	0.139	0.205	1.728	0.045	0.211	NaN	NaN	NaN	2.063	0.943	0.616	2.046	0.684	0.628	NaN	NaN	NaN	NaN	NaN	NaN	2.085	0.28	0.595	NaN	NaN	NaN
363	1.815	2.172	1.066	0.445	NaN	NaN	NaN	2.075	0.963	0.231	1.995	0.753	0.193	1.878	0.581	0.251	1.875	0.512	0.24	1.869	0.359	0.176	1.858	0.139	0.205	1.727	0.045	0.21	NaN	NaN	NaN	2.061	0.942	0.615	2.045	0.684	0.627	NaN	NaN	NaN	NaN	NaN	NaN	2.085	0.28	0.595	NaN	NaN	NaN
364	1.82	2.171	1.065	0.445	NaN	NaN	NaN	2.073	0.963	0.231	1.994	0.753	0.192	1.877	0.58	0.25	1.873	0.511	0.24	1.868	0.359	0.175	1.857	0.138	0.204	1.726	0.044	0.209	NaN	NaN	NaN	2.057	0.94	0.612	2.044	0.684	0.627	2.003	0.53	0.54	NaN	NaN	NaN	2.085	0.28	0.595	NaN	NaN	NaN
365	1.825	2.17	1.065	0.444	NaN	NaN	NaN	2.072	0.962	0.23	1.992	0.752	0.192	1.876	0.58	0.249	1.872	0.51	0.239	1.867	0.358	0.175	1.855	0.138	0.203	1.725	0.043	0.208	NaN	NaN	NaN	2.056	0.94	0.611	2.043	0.684	0.627	2.003	0.53	0.54	NaN	NaN	NaN	2.085	0.28	0.595	NaN	NaN	NaN
366	1.83	2.169	1.065	0.443	NaN	NaN	NaN	2.07	0.962	0.23	1.991	0.751	0.192	1.876	0.58	0.248	1.871	0.51	0.238	1.866	0.358	0.175	1.854	0.138	0.202	1.724	0.042	0.208	NaN	NaN	NaN	2.056	0.94	0.611	2.042	0.683	0.626	2.003	0.53	0.54	NaN	NaN	NaN	2.084	0.28	0.595	NaN	NaN	NaN
367	1.835	2.168	1.065	0.443	NaN	NaN	NaN	2.069	0.962	0.23	1.99	0.751	0.191	1.875	0.579	0.248	1.87	0.51	0.238	1.865	0.358	0.174	1.853	0.137	0.202	1.723	0.041	0.207	NaN	NaN	NaN	2.056	0.94	0.612	2.041	0.682	0.626	2.002	0.53	0.54	NaN	NaN	NaN	2.084	0.28	0.595	NaN	NaN	NaN
368	1.84	2.167	1.065	0.442	NaN	NaN	NaN	2.067	0.961	0.229	1.99	0.751	0.19	1.874	0.579	0.247	1.869	0.51	0.238	1.863	0.357	0.173	1.852	0.137	0.201	1.722	0.04	0.206	NaN	NaN	NaN	2.055	0.94	0.612	2.041	0.682	0.626	2.001	0.53	0.54	NaN	NaN	NaN	2.084	0.28	0.595	NaN	NaN	NaN
369	1.845	2.166	1.064	0.441	NaN	NaN	NaN	2.066	0.96	0.229	1.989	0.751	0.19	1.873	0.579	0.247	1.869	0.509	0.237	1.862	0.356	0.172	1.851	0.136	0.201	1.721	0.039	0.206	NaN	NaN	NaN	2.054	0.941	0.613	2.04	0.682	0.626	2.001	0.53	0.54	NaN	NaN	NaN	2.084	0.28	0.595	NaN	NaN	NaN
370	1.85	2.164	1.064	0.441	NaN	NaN	NaN	2.064	0.96	0.228	1.987	0.75	0.189	1.872	0.578	0.246	1.868	0.509	0.236	1.861	0.356	0.172	1.849	0.135	0.2	1.721	0.038	0.205	NaN	NaN	NaN	2.055	0.942	0.613	2.04	0.682	0.625	2.001	0.53	0.54	NaN	NaN	NaN	2.083	0.28	0.595	NaN	NaN	NaN
371	1.855	2.163	1.063	0.44	NaN	NaN	NaN	2.063	0.96	0.228	1.985	0.748	0.189	1.871	0.576	0.246	1.867	0.508	0.235	1.861	0.355	0.171	1.849	0.134	0.199	1.72	0.038	0.204	NaN	NaN	NaN	2.055	0.942	0.613	2.039	0.682	0.625	2	0.53	0.54	NaN	NaN	NaN	2.083	0.28	0.595	NaN	NaN	NaN
372	1.86	2.162	1.063	0.439	NaN	NaN	NaN	2.062	0.959	0.228	1.984	0.746	0.189	1.869	0.574	0.246	1.866	0.508	0.234	1.86	0.355	0.171	1.848	0.134	0.199	1.72	0.037	0.203	NaN	NaN	NaN	2.052	0.941	0.611	2.039	0.682	0.625	2	0.531	0.54	NaN	NaN	NaN	2.083	0.28	0.595	NaN	NaN	NaN
373	1.865	2.161	1.062	0.438	NaN	NaN	NaN	2.06	0.958	0.227	1.983	0.746	0.189	1.869	0.573	0.246	1.865	0.508	0.233	1.859	0.354	0.17	1.848	0.133	0.199	1.719	0.036	0.202	NaN	NaN	NaN	2.049	0.939	0.609	2.038	0.682	0.624	1.999	0.531	0.54	NaN	NaN	NaN	2.083	0.28	0.594	NaN	NaN	NaN
374	1.87	2.159	1.062	0.438	NaN	NaN	NaN	2.059	0.958	0.226	1.982	0.746	0.188	1.868	0.573	0.246	1.865	0.507	0.233	1.858	0.353	0.17	1.847	0.132	0.198	1.719	0.035	0.201	NaN	NaN	NaN	2.048	0.939	0.609	2.037	0.681	0.623	NaN	NaN	NaN	NaN	NaN	NaN	2.082	0.28	0.594	NaN	NaN	NaN
375	1.875	2.158	1.062	0.437	NaN	NaN	NaN	2.057	0.958	0.226	1.981	0.746	0.188	1.867	0.573	0.245	1.864	0.507	0.233	1.857	0.353	0.17	1.846	0.132	0.198	1.718	0.034	0.2	NaN	NaN	NaN	2.047	0.939	0.609	2.035	0.681	0.622	NaN	NaN	NaN	NaN	NaN	NaN	2.082	0.281	0.593	NaN	NaN	NaN
376	1.88	2.157	1.062	0.436	NaN	NaN	NaN	2.056	0.957	0.225	1.98	0.746	0.187	1.866	0.573	0.244	1.863	0.506	0.233	1.856	0.352	0.169	1.846	0.131	0.197	1.718	0.033	0.2	NaN	NaN	NaN	2.047	0.94	0.609	2.034	0.681	0.622	NaN	NaN	NaN	NaN	NaN	NaN	2.082	0.281	0.593	NaN	NaN	NaN
377	1.885	2.156	1.062	0.436	NaN	NaN	NaN	2.054	0.956	0.225	1.98	0.746	0.186	1.865	0.572	0.243	1.861	0.503	0.233	1.855	0.351	0.169	1.845	0.131	0.197	1.718	0.032	0.2	NaN	NaN	NaN	2.048	0.941	0.61	2.032	0.682	0.621	NaN	NaN	NaN	NaN	NaN	NaN	2.081	0.281	0.593	NaN	NaN	NaN
378	1.89	2.154	1.062	0.435	NaN	NaN	NaN	2.053	0.956	0.224	1.979	0.745	0.186	1.865	0.572	0.242	1.86	0.502	0.232	1.855	0.35	0.169	1.845	0.13	0.197	1.718	0.031	0.199	NaN	NaN	NaN	2.045	0.941	0.608	2.032	0.682	0.621	NaN	NaN	NaN	NaN	NaN	NaN	2.081	0.28	0.593	NaN	NaN	NaN
379	1.895	2.153	1.061	0.434	NaN	NaN	NaN	2.051	0.955	0.224	1.978	0.745	0.185	1.864	0.571	0.242	1.859	0.502	0.232	1.854	0.35	0.168	1.845	0.129	0.196	1.718	0.029	0.198	NaN	NaN	NaN	2.041	0.939	0.605	2.032	0.682	0.621	NaN	NaN	NaN	NaN	NaN	NaN	2.081	0.28	0.593	NaN	NaN	NaN
380	1.9	2.151	1.061	0.433	NaN	NaN	NaN	2.049	0.955	0.223	1.976	0.743	0.185	1.863	0.57	0.242	1.859	0.502	0.232	1.854	0.349	0.168	1.845	0.128	0.196	1.718	0.028	0.197	NaN	NaN	NaN	2.04	0.938	0.605	2.032	0.682	0.621	NaN	NaN	NaN	NaN	NaN	NaN	2.081	0.279	0.593	NaN	NaN	NaN
381	1.905	2.15	1.06	0.432	NaN	NaN	NaN	2.048	0.954	0.223	1.973	0.741	0.185	1.862	0.569	0.242	1.859	0.501	0.231	1.853	0.347	0.167	1.845	0.127	0.195	1.718	0.027	0.197	NaN	NaN	NaN	2.04	0.938	0.605	2.03	0.683	0.621	1.989	0.526	0.536	NaN	NaN	NaN	2.081	0.279	0.593	NaN	NaN	NaN
382	1.91	2.148	1.06	0.432	NaN	NaN	NaN	2.046	0.953	0.222	1.972	0.74	0.185	1.86	0.567	0.241	1.858	0.5	0.23	1.853	0.346	0.167	1.845	0.126	0.195	1.719	0.026	0.196	NaN	NaN	NaN	2.039	0.939	0.606	2.028	0.683	0.62	NaN	NaN	NaN	NaN	NaN	NaN	2.081	0.279	0.593	NaN	NaN	NaN
383	1.915	2.146	1.06	0.431	NaN	NaN	NaN	2.045	0.953	0.222	1.972	0.741	0.184	1.859	0.566	0.241	1.857	0.499	0.229	1.852	0.345	0.166	1.845	0.125	0.195	1.719	0.024	0.196	NaN	NaN	NaN	2.038	0.939	0.606	2.026	0.684	0.62	1.988	0.527	0.536	NaN	NaN	NaN	2.081	0.28	0.593	NaN	NaN	NaN
384	1.92	2.145	1.06	0.43	NaN	NaN	NaN	2.043	0.952	0.221	1.971	0.74	0.183	1.859	0.565	0.241	1.856	0.497	0.229	1.852	0.344	0.166	1.845	0.124	0.194	1.72	0.022	0.195	NaN	NaN	NaN	2.037	0.94	0.605	2.026	0.684	0.621	1.988	0.527	0.536	NaN	NaN	NaN	2.08	0.28	0.592	NaN	NaN	NaN
385	1.925	2.144	1.06	0.429	NaN	NaN	NaN	2.041	0.952	0.221	1.969	0.738	0.183	1.859	0.565	0.24	1.855	0.496	0.23	1.852	0.343	0.166	1.845	0.122	0.194	1.72	0.021	0.195	NaN	NaN	NaN	2.034	0.939	0.603	2.026	0.685	0.621	NaN	NaN	NaN	NaN	NaN	NaN	2.079	0.281	0.591	NaN	NaN	NaN
386	1.93	2.142	1.059	0.428	NaN	NaN	NaN	2.039	0.951	0.22	1.968	0.737	0.182	1.858	0.564	0.239	1.855	0.494	0.229	1.851	0.342	0.166	1.845	0.121	0.194	1.721	0.019	0.195	NaN	NaN	NaN	2.034	0.939	0.604	NaN	NaN	NaN	NaN	NaN	NaN	NaN	NaN	NaN	2.078	0.281	0.591	NaN	NaN	NaN
387	1.935	2.14	1.059	0.427	NaN	NaN	NaN	2.037	0.95	0.22	1.967	0.737	0.182	1.857	0.563	0.239	1.854	0.493	0.229	1.851	0.34	0.165	1.846	0.12	0.194	1.721	0.017	0.194	NaN	NaN	NaN	2.031	0.938	0.603	NaN	NaN	NaN	NaN	NaN	NaN	NaN	NaN	NaN	2.078	0.281	0.59	NaN	NaN	NaN
388	1.94	2.138	1.058	0.426	NaN	NaN	NaN	2.035	0.949	0.219	1.966	0.735	0.181	1.856	0.56	0.239	1.854	0.493	0.228	1.851	0.339	0.165	1.846	0.118	0.194	1.722	0.016	0.194	NaN	NaN	NaN	2.03	0.938	0.602	NaN	NaN	NaN	NaN	NaN	NaN	NaN	NaN	NaN	2.078	0.281	0.59	NaN	NaN	NaN
389	1.945	2.136	1.057	0.425	NaN	NaN	NaN	2.033	0.948	0.219	1.964	0.734	0.181	1.855	0.559	0.239	1.854	0.491	0.227	1.851	0.338	0.165	1.846	0.117	0.194	1.722	0.016	0.194	NaN	NaN	NaN	2.028	0.938	0.601	NaN	NaN	NaN	1.98	0.524	0.531	NaN	NaN	NaN	2.078	0.281	0.59	NaN	NaN	NaN
390	1.95	2.134	1.057	0.424	NaN	NaN	NaN	2.031	0.948	0.218	1.962	0.732	0.181	1.855	0.558	0.239	1.853	0.489	0.227	1.85	0.336	0.165	1.846	0.116	0.194	1.722	0.016	0.194	NaN	NaN	NaN	2.025	0.937	0.599	NaN	NaN	NaN	1.98	0.524	0.531	NaN	NaN	NaN	2.078	0.281	0.59	NaN	NaN	NaN
391	1.955	2.133	1.057	0.424	NaN	NaN	NaN	2.03	0.947	0.217	1.962	0.732	0.18	1.855	0.557	0.238	1.852	0.487	0.227	1.85	0.335	0.165	1.847	0.115	0.195	1.722	0.016	0.194	NaN	NaN	NaN	2.023	0.937	0.598	NaN	NaN	NaN	1.98	0.525	0.53	NaN	NaN	NaN	2.078	0.281	0.59	NaN	NaN	NaN
392	1.96	2.131	1.057	0.422	NaN	NaN	NaN	2.028	0.946	0.217	1.962	0.732	0.179	1.854	0.555	0.237	1.852	0.486	0.227	1.85	0.333	0.164	1.848	0.113	0.195	1.722	0.016	0.194	NaN	NaN	NaN	2.022	0.937	0.599	NaN	NaN	NaN	1.979	0.525	0.53	NaN	NaN	NaN	2.078	0.281	0.591	NaN	NaN	NaN
393	1.965	2.129	1.056	0.422	NaN	NaN	NaN	2.026	0.946	0.216	1.961	0.731	0.178	1.854	0.553	0.236	1.852	0.485	0.227	1.85	0.331	0.165	1.848	0.112	0.196	1.722	0.016	0.195	NaN	NaN	NaN	2.021	0.938	0.599	NaN	NaN	NaN	1.978	0.525	0.53	NaN	NaN	NaN	2.078	0.281	0.591	NaN	NaN	NaN
394	1.97	2.127	1.056	0.421	NaN	NaN	NaN	2.024	0.945	0.215	1.96	0.729	0.178	1.854	0.551	0.236	1.852	0.484	0.227	1.85	0.33	0.165	1.849	0.111	0.196	1.722	0.016	0.195	NaN	NaN	NaN	2.018	0.937	0.597	NaN	NaN	NaN	1.977	0.525	0.53	NaN	NaN	NaN	2.077	0.282	0.591	NaN	NaN	NaN
395	1.975	2.125	1.055	0.419	NaN	NaN	NaN	2.021	0.944	0.214	1.958	0.728	0.177	1.853	0.55	0.236	1.852	0.482	0.227	1.851	0.328	0.165	1.849	0.11	0.197	1.722	0.016	0.195	NaN	NaN	NaN	2.016	0.936	0.595	NaN	NaN	NaN	NaN	NaN	NaN	NaN	NaN	NaN	2.077	0.282	0.591	NaN	NaN	NaN
396	1.98	2.123	1.055	0.418	NaN	NaN	NaN	2.019	0.943	0.214	1.957	0.726	0.177	1.853	0.548	0.236	1.853	0.48	0.226	1.851	0.326	0.165	1.85	0.108	0.197	1.722	0.016	0.195	NaN	NaN	NaN	2.015	0.937	0.596	NaN	NaN	NaN	NaN	NaN	NaN	NaN	NaN	NaN	2.077	0.282	0.591	NaN	NaN	NaN
397	1.985	2.121	1.055	0.417	NaN	NaN	NaN	2.017	0.943	0.213	1.956	0.725	0.176	1.853	0.546	0.236	1.854	0.479	0.225	1.851	0.324	0.165	1.852	0.106	0.197	1.722	0.016	0.195	NaN	NaN	NaN	2.013	0.937	0.596	NaN	NaN	NaN	NaN	NaN	NaN	NaN	NaN	NaN	2.076	0.282	0.591	NaN	NaN	NaN
398	1.99	2.119	1.054	0.416	NaN	NaN	NaN	2.015	0.942	0.212	1.955	0.722	0.176	1.853	0.545	0.236	1.852	0.478	0.226	1.852	0.323	0.165	1.853	0.105	0.198	1.722	0.016	0.195	NaN	NaN	NaN	2.012	0.937	0.595	NaN	NaN	NaN	1.972	0.523	0.531	NaN	NaN	NaN	2.076	0.282	0.591	NaN	NaN	NaN
399	1.995	2.116	1.054	0.415	NaN	NaN	NaN	2.013	0.941	0.211	1.954	0.721	0.176	1.853	0.545	0.236	1.851	0.475	0.227	1.853	0.321	0.166	1.853	0.104	0.198	1.722	0.016	0.195	NaN	NaN	NaN	2.009	0.936	0.594	NaN	NaN	NaN	NaN	NaN	NaN	NaN	NaN	NaN	2.076	0.281	0.591	NaN	NaN	NaN
400	2	2.114	1.053	0.414	NaN	NaN	NaN	2.01	0.941	0.21	1.954	0.721	0.175	1.853	0.543	0.235	1.852	0.474	0.226	1.853	0.32	0.166	1.853	0.103	0.197	1.722	0.016	0.195	NaN	NaN	NaN	2.007	0.936	0.593	NaN	NaN	NaN	1.971	0.524	0.531	NaN	NaN	NaN	2.075	0.281	0.591	NaN	NaN	NaN
401	2.005	2.112	1.053	0.412	NaN	NaN	NaN	2.008	0.94	0.209	1.953	0.72	0.174	1.851	0.539	0.236	1.854	0.472	0.225	1.854	0.319	0.166	1.853	0.103	0.197	1.722	0.016	0.195	NaN	NaN	NaN	2.006	0.936	0.592	2.001	0.68	0.612	NaN	NaN	NaN	NaN	NaN	NaN	2.074	0.282	0.59	NaN	NaN	NaN
402	2.01	2.11	1.053	0.411	NaN	NaN	NaN	2.006	0.939	0.209	1.951	0.718	0.174	1.851	0.538	0.236	1.853	0.472	0.225	1.855	0.318	0.166	1.852	0.103	0.197	1.722	0.016	0.195	NaN	NaN	NaN	2.004	0.936	0.592	1.999	0.679	0.611	1.967	0.52	0.527	NaN	NaN	NaN	2.073	0.282	0.589	NaN	NaN	NaN
403	2.015	2.108	1.053	0.41	NaN	NaN	NaN	2.003	0.939	0.208	1.949	0.716	0.175	1.851	0.538	0.235	1.853	0.472	0.224	1.855	0.317	0.166	1.852	0.102	0.198	1.722	0.016	0.194	NaN	NaN	NaN	2.002	0.936	0.59	1.998	0.678	0.61	1.966	0.521	0.527	NaN	NaN	NaN	2.073	0.281	0.589	NaN	NaN	NaN
404	2.02	2.105	1.053	0.409	NaN	NaN	NaN	2.001	0.938	0.207	1.948	0.715	0.174	1.851	0.538	0.235	1.852	0.472	0.224	1.855	0.317	0.166	1.851	0.102	0.198	1.722	0.016	0.194	NaN	NaN	NaN	1.999	0.936	0.589	1.996	0.677	0.609	1.965	0.521	0.526	2.005	0.445	0.537	2.073	0.281	0.589	NaN	NaN	NaN
405	2.025	2.104	1.054	0.408	NaN	NaN	NaN	1.999	0.938	0.206	1.947	0.715	0.174	1.849	0.538	0.234	1.85	0.472	0.223	1.854	0.317	0.165	1.851	0.103	0.198	1.722	0.016	0.194	NaN	NaN	NaN	1.998	0.936	0.589	1.993	0.677	0.607	1.964	0.521	0.526	2.004	0.444	0.536	2.072	0.281	0.589	NaN	NaN	NaN
406	2.03	2.102	1.054	0.407	NaN	NaN	NaN	1.997	0.938	0.205	1.946	0.715	0.174	1.847	0.539	0.234	1.849	0.472	0.223	1.852	0.318	0.165	1.851	0.103	0.198	1.722	0.016	0.195	NaN	NaN	NaN	1.996	0.935	0.588	1.992	0.677	0.607	1.963	0.522	0.526	2.002	0.444	0.535	2.07	0.281	0.589	NaN	NaN	NaN
407	2.035	2.1	1.054	0.406	NaN	NaN	NaN	1.995	0.938	0.204	1.946	0.716	0.173	1.844	0.539	0.233	1.846	0.473	0.222	1.85	0.319	0.164	1.851	0.104	0.198	1.722	0.016	0.194	NaN	NaN	NaN	1.994	0.935	0.587	1.991	0.678	0.606	1.963	0.522	0.526	2.001	0.444	0.534	2.069	0.282	0.588	NaN	NaN	NaN
408	2.04	2.099	1.055	0.405	NaN	NaN	NaN	1.993	0.939	0.203	1.945	0.717	0.172	1.842	0.541	0.233	1.844	0.474	0.223	1.849	0.32	0.164	1.851	0.104	0.198	1.722	0.016	0.194	NaN	NaN	NaN	1.992	0.935	0.586	1.99	0.678	0.606	NaN	NaN	NaN	1.999	0.444	0.532	2.068	0.282	0.587	NaN	NaN	NaN
409	2.045	2.097	1.055	0.405	NaN	NaN	NaN	1.991	0.939	0.202	1.944	0.717	0.171	1.839	0.543	0.232	1.841	0.475	0.222	1.847	0.32	0.163	1.851	0.104	0.198	1.722	0.016	0.194	NaN	NaN	NaN	1.991	0.935	0.585	1.988	0.678	0.605	1.957	0.519	0.52	1.996	0.445	0.53	2.067	0.282	0.587	NaN	NaN	NaN
410	2.05	2.095	1.055	0.404	NaN	NaN	NaN	1.99	0.94	0.201	1.942	0.717	0.171	1.837	0.544	0.232	1.84	0.476	0.222	1.844	0.321	0.163	1.85	0.104	0.198	1.722	0.016	0.194	NaN	NaN	NaN	1.988	0.934	0.584	1.986	0.678	0.604	1.957	0.52	0.52	1.995	0.445	0.53	2.067	0.283	0.586	NaN	NaN	NaN
411	2.055	2.093	1.056	0.403	NaN	NaN	NaN	1.988	0.94	0.201	1.939	0.718	0.17	1.834	0.544	0.232	1.839	0.476	0.22	1.842	0.321	0.162	1.85	0.104	0.198	1.722	0.016	0.194	NaN	NaN	NaN	1.986	0.934	0.583	1.985	0.678	0.603	1.956	0.52	0.519	1.996	0.444	0.529	2.066	0.283	0.586	NaN	NaN	NaN
412	2.06	2.091	1.056	0.403	NaN	NaN	NaN	1.986	0.941	0.2	1.937	0.718	0.169	1.831	0.545	0.231	1.836	0.477	0.219	1.84	0.321	0.162	1.85	0.104	0.198	1.722	0.016	0.194	NaN	NaN	NaN	1.984	0.934	0.582	1.983	0.678	0.601	1.956	0.52	0.519	1.994	0.444	0.528	2.065	0.283	0.586	NaN	NaN	NaN
413	2.065	2.089	1.056	0.402	NaN	NaN	NaN	1.985	0.942	0.199	1.934	0.718	0.168	1.829	0.545	0.23	1.834	0.477	0.219	1.837	0.321	0.162	1.85	0.104	0.197	1.722	0.016	0.194	NaN	NaN	NaN	1.983	0.934	0.582	1.982	0.678	0.6	NaN	NaN	NaN	1.991	0.444	0.527	2.064	0.284	0.586	NaN	NaN	NaN
414	2.07	2.087	1.056	0.402	NaN	NaN	NaN	1.983	0.943	0.198	1.93	0.719	0.168	1.826	0.546	0.23	1.83	0.478	0.22	1.835	0.321	0.161	1.85	0.104	0.197	1.722	0.015	0.194	NaN	NaN	NaN	1.98	0.934	0.58	1.98	0.678	0.599	NaN	NaN	NaN	1.992	0.443	0.527	2.064	0.284	0.586	NaN	NaN	NaN
415	2.075	2.085	1.057	0.401	NaN	NaN	NaN	1.982	0.943	0.197	1.927	0.718	0.167	1.824	0.546	0.229	1.827	0.477	0.219	1.833	0.32	0.161	1.85	0.104	0.197	1.722	0.015	0.194	NaN	NaN	NaN	1.978	0.933	0.579	1.978	0.677	0.599	1.949	0.518	0.514	1.991	0.443	0.526	2.064	0.284	0.586	NaN	NaN	NaN
416	2.08	2.084	1.057	0.401	NaN	NaN	NaN	1.98	0.944	0.197	1.923	0.719	0.166	1.821	0.546	0.228	1.825	0.477	0.219	1.831	0.32	0.16	1.849	0.104	0.196	1.722	0.015	0.194	NaN	NaN	NaN	1.977	0.934	0.579	1.977	0.677	0.598	1.948	0.518	0.514	1.99	0.443	0.526	2.064	0.284	0.585	NaN	NaN	NaN
417	2.085	2.082	1.057	0.4	NaN	NaN	NaN	1.979	0.944	0.196	1.921	0.719	0.165	1.819	0.546	0.228	1.822	0.475	0.218	1.829	0.319	0.16	1.849	0.104	0.196	1.722	0.015	0.194	NaN	NaN	NaN	1.975	0.934	0.578	1.976	0.676	0.597	1.948	0.518	0.513	1.99	0.443	0.526	2.064	0.285	0.585	NaN	NaN	NaN
418	2.09	2.08	1.057	0.4	NaN	NaN	NaN	1.977	0.945	0.195	1.918	0.72	0.164	1.817	0.545	0.227	1.82	0.475	0.217	1.827	0.319	0.159	1.849	0.104	0.195	1.722	0.015	0.194	NaN	NaN	NaN	1.973	0.933	0.576	1.974	0.675	0.595	1.947	0.518	0.513	1.99	0.443	0.525	2.064	0.286	0.584	NaN	NaN	NaN
419	2.095	2.078	1.057	0.399	NaN	NaN	NaN	1.976	0.945	0.194	1.915	0.72	0.162	1.815	0.544	0.226	1.819	0.474	0.216	1.826	0.318	0.159	1.849	0.104	0.195	1.722	0.015	0.194	NaN	NaN	NaN	1.971	0.933	0.575	1.973	0.675	0.594	1.947	0.519	0.513	1.989	0.443	0.525	2.064	0.286	0.584	NaN	NaN	NaN
420	2.1	2.076	1.057	0.399	NaN	NaN	NaN	1.974	0.945	0.193	1.913	0.721	0.161	1.813	0.544	0.225	1.818	0.475	0.215	1.826	0.318	0.158	1.849	0.104	0.195	1.722	0.015	0.194	NaN	NaN	NaN	1.969	0.933	0.574	1.972	0.676	0.593	1.946	0.519	0.513	1.988	0.443	0.524	2.064	0.287	0.584	NaN	NaN	NaN
421	2.105	2.074	1.057	0.398	NaN	NaN	NaN	1.972	0.945	0.192	1.912	0.723	0.159	1.812	0.544	0.224	1.817	0.475	0.215	1.825	0.318	0.158	1.849	0.104	0.195	1.722	0.015	0.194	NaN	NaN	NaN	1.967	0.933	0.573	1.971	0.675	0.592	NaN	NaN	NaN	1.986	0.444	0.524	2.063	0.287	0.584	NaN	NaN	NaN
422	2.11	2.072	1.057	0.398	NaN	NaN	NaN	1.971	0.945	0.192	1.91	0.723	0.158	1.811	0.543	0.223	1.816	0.474	0.214	1.824	0.318	0.157	1.849	0.103	0.195	1.722	0.015	0.194	NaN	NaN	NaN	1.965	0.932	0.572	1.97	0.674	0.591	NaN	NaN	NaN	1.983	0.444	0.522	2.063	0.287	0.584	NaN	NaN	NaN
423	2.115	2.07	1.057	0.397	NaN	NaN	NaN	1.969	0.946	0.19	1.907	0.721	0.157	1.81	0.542	0.222	1.814	0.473	0.213	1.824	0.318	0.157	1.848	0.103	0.195	1.722	0.015	0.194	NaN	NaN	NaN	1.965	0.934	0.572	1.97	0.674	0.591	NaN	NaN	NaN	1.982	0.445	0.522	2.062	0.287	0.584	NaN	NaN	NaN
424	2.12	2.068	1.057	0.396	NaN	NaN	NaN	1.967	0.946	0.189	1.905	0.72	0.157	1.809	0.542	0.221	1.813	0.473	0.212	1.824	0.317	0.156	1.848	0.103	0.195	1.722	0.015	0.194	NaN	NaN	NaN	1.965	0.936	0.572	1.969	0.674	0.59	NaN	NaN	NaN	1.981	0.445	0.522	2.061	0.288	0.583	NaN	NaN	NaN
425	2.125	2.067	1.057	0.395	NaN	NaN	NaN	1.966	0.946	0.189	1.904	0.72	0.156	1.809	0.542	0.22	1.813	0.473	0.211	1.824	0.317	0.156	1.848	0.103	0.195	1.722	0.015	0.194	NaN	NaN	NaN	1.961	0.933	0.569	1.968	0.674	0.589	NaN	NaN	NaN	1.98	0.445	0.522	2.06	0.288	0.583	NaN	NaN	NaN
426	2.13	2.065	1.058	0.394	NaN	NaN	NaN	1.964	0.946	0.188	1.903	0.72	0.155	1.809	0.542	0.22	1.813	0.473	0.211	1.824	0.317	0.156	1.848	0.103	0.195	1.722	0.015	0.194	NaN	NaN	NaN	1.958	0.932	0.568	1.967	0.673	0.588	NaN	NaN	NaN	1.981	0.445	0.522	2.06	0.288	0.583	NaN	NaN	NaN
427	2.135	2.063	1.058	0.393	NaN	NaN	NaN	1.962	0.946	0.186	1.903	0.721	0.154	1.809	0.542	0.219	1.812	0.473	0.21	1.824	0.316	0.155	1.848	0.103	0.195	1.722	0.015	0.194	NaN	NaN	NaN	1.957	0.931	0.567	1.966	0.673	0.587	NaN	NaN	NaN	1.981	0.444	0.522	2.059	0.289	0.582	NaN	NaN	NaN
428	2.14	2.061	1.058	0.392	NaN	NaN	NaN	1.96	0.946	0.185	1.904	0.722	0.152	1.808	0.542	0.217	1.812	0.473	0.21	1.824	0.316	0.155	1.848	0.103	0.194	1.722	0.015	0.194	NaN	NaN	NaN	1.955	0.931	0.567	1.965	0.674	0.586	NaN	NaN	NaN	1.979	0.444	0.52	2.059	0.29	0.58	NaN	NaN	NaN
429	2.145	2.059	1.058	0.391	NaN	NaN	NaN	1.958	0.946	0.185	1.903	0.722	0.152	1.808	0.541	0.216	1.812	0.473	0.21	1.824	0.316	0.154	1.848	0.103	0.194	1.722	0.015	0.194	NaN	NaN	NaN	1.954	0.931	0.565	1.965	0.674	0.586	NaN	NaN	NaN	1.977	0.445	0.519	2.058	0.29	0.579	NaN	NaN	NaN
430	2.15	2.058	1.058	0.39	NaN	NaN	NaN	1.956	0.946	0.183	1.901	0.72	0.151	1.808	0.541	0.215	1.811	0.472	0.209	1.825	0.315	0.154	1.848	0.103	0.194	1.722	0.015	0.194	NaN	NaN	NaN	1.952	0.93	0.564	1.964	0.674	0.585	NaN	NaN	NaN	1.975	0.444	0.518	2.058	0.291	0.579	NaN	NaN	NaN
431	2.155	2.056	1.058	0.389	NaN	NaN	NaN	1.955	0.946	0.182	1.9	0.719	0.151	1.808	0.541	0.215	1.811	0.472	0.207	1.825	0.315	0.153	1.848	0.102	0.194	1.722	0.015	0.194	NaN	NaN	NaN	1.951	0.931	0.564	1.963	0.675	0.584	1.932	0.516	0.507	1.975	0.443	0.517	2.058	0.291	0.579	NaN	NaN	NaN
432	2.16	2.054	1.058	0.388	NaN	NaN	NaN	1.953	0.946	0.181	1.9	0.718	0.151	1.807	0.541	0.214	1.81	0.471	0.207	1.825	0.315	0.153	1.848	0.102	0.194	1.722	0.015	0.194	NaN	NaN	NaN	1.951	0.932	0.563	1.962	0.675	0.584	1.932	0.516	0.507	1.976	0.443	0.517	2.057	0.291	0.579	NaN	NaN	NaN
433	2.165	2.052	1.058	0.387	NaN	NaN	NaN	1.951	0.946	0.18	1.899	0.718	0.151	1.807	0.541	0.214	1.81	0.471	0.206	1.825	0.315	0.153	1.847	0.102	0.194	1.722	0.015	0.194	NaN	NaN	NaN	1.95	0.933	0.563	1.962	0.677	0.584	1.931	0.516	0.507	1.975	0.442	0.517	2.057	0.292	0.579	NaN	NaN	NaN
434	2.17	2.051	1.058	0.386	NaN	NaN	NaN	1.949	0.947	0.179	1.899	0.718	0.15	1.806	0.541	0.213	1.81	0.471	0.206	1.824	0.315	0.153	1.847	0.102	0.194	1.722	0.015	0.194	NaN	NaN	NaN	1.946	0.931	0.56	1.961	0.677	0.582	1.93	0.517	0.507	1.974	0.443	0.517	2.055	0.292	0.579	NaN	NaN	NaN
435	2.175	2.049	1.058	0.384	NaN	NaN	NaN	1.947	0.947	0.178	1.899	0.72	0.148	1.805	0.54	0.212	1.809	0.471	0.206	1.824	0.315	0.152	1.847	0.102	0.194	1.722	0.015	0.194	NaN	NaN	NaN	1.945	0.931	0.56	1.959	0.676	0.581	1.929	0.517	0.507	1.973	0.443	0.516	2.055	0.292	0.579	NaN	NaN	NaN
436	2.18	2.047	1.058	0.383	NaN	NaN	NaN	1.945	0.947	0.177	1.899	0.72	0.147	1.804	0.54	0.212	1.808	0.471	0.205	1.823	0.314	0.152	1.847	0.102	0.194	1.722	0.015	0.194	NaN	NaN	NaN	1.944	0.932	0.559	1.957	0.676	0.58	1.928	0.517	0.506	1.972	0.443	0.515	2.055	0.293	0.579	NaN	NaN	NaN
437	2.185	2.046	1.058	0.382	NaN	NaN	NaN	1.943	0.947	0.176	1.897	0.718	0.147	1.803	0.54	0.211	1.807	0.471	0.205	1.823	0.314	0.152	1.847	0.102	0.194	1.722	0.015	0.194	NaN	NaN	NaN	1.942	0.932	0.558	1.956	0.676	0.579	NaN	NaN	NaN	1.971	0.443	0.515	2.055	0.293	0.578	NaN	NaN	NaN
438	2.19	2.044	1.058	0.381	NaN	NaN	NaN	1.942	0.947	0.175	1.895	0.718	0.146	1.801	0.54	0.211	1.806	0.471	0.204	1.822	0.313	0.151	1.847	0.102	0.194	1.722	0.015	0.194	NaN	NaN	NaN	1.94	0.931	0.556	1.955	0.676	0.579	NaN	NaN	NaN	1.97	0.443	0.515	2.055	0.293	0.578	NaN	NaN	NaN
439	2.195	2.043	1.058	0.38	NaN	NaN	NaN	1.94	0.948	0.174	1.893	0.717	0.146	1.8	0.539	0.211	1.805	0.471	0.204	1.821	0.313	0.151	1.847	0.102	0.194	1.722	0.015	0.194	NaN	NaN	NaN	1.938	0.931	0.556	1.953	0.676	0.578	NaN	NaN	NaN	1.969	0.443	0.515	2.054	0.293	0.578	NaN	NaN	NaN
440	2.2	2.041	1.059	0.379	NaN	NaN	NaN	1.939	0.948	0.173	1.892	0.717	0.146	1.799	0.539	0.21	1.804	0.471	0.203	1.821	0.313	0.151	1.847	0.102	0.194	1.722	0.015	0.194	NaN	NaN	NaN	1.937	0.932	0.555	1.95	0.676	0.578	1.921	0.515	0.501	1.968	0.444	0.515	2.053	0.294	0.578	NaN	NaN	NaN
441	2.205	2.04	1.059	0.378	NaN	NaN	NaN	1.936	0.947	0.173	1.89	0.717	0.145	1.797	0.539	0.21	1.803	0.471	0.203	1.82	0.313	0.151	1.847	0.102	0.194	1.722	0.015	0.194	NaN	NaN	NaN	1.935	0.932	0.554	1.949	0.676	0.577	1.92	0.515	0.501	1.967	0.444	0.515	2.053	0.295	0.577	NaN	NaN	NaN
442	2.21	2.038	1.059	0.377	NaN	NaN	NaN	1.934	0.947	0.172	1.888	0.717	0.144	1.796	0.539	0.209	1.802	0.471	0.203	1.819	0.313	0.151	1.847	0.102	0.194	1.722	0.015	0.194	NaN	NaN	NaN	1.933	0.931	0.553	1.948	0.676	0.577	1.919	0.516	0.5	1.966	0.444	0.515	2.053	0.295	0.578	NaN	NaN	NaN
443	2.215	2.036	1.059	0.376	NaN	NaN	NaN	1.934	0.948	0.171	1.887	0.717	0.144	1.795	0.539	0.209	1.801	0.47	0.202	1.818	0.313	0.15	1.847	0.102	0.194	1.722	0.015	0.194	NaN	NaN	NaN	1.931	0.931	0.552	1.947	0.677	0.577	1.917	0.516	0.5	1.964	0.444	0.514	2.053	0.295	0.578	NaN	NaN	NaN
444	2.22	2.035	1.06	0.375	NaN	NaN	NaN	1.933	0.948	0.17	1.885	0.718	0.143	1.794	0.539	0.209	1.8	0.47	0.202	1.817	0.312	0.15	1.847	0.102	0.194	1.722	0.015	0.194	NaN	NaN	NaN	1.93	0.931	0.551	1.945	0.676	0.576	1.916	0.516	0.5	1.963	0.444	0.514	2.052	0.296	0.578	NaN	NaN	NaN
445	2.225	2.033	1.06	0.375	NaN	NaN	NaN	1.931	0.949	0.169	1.884	0.719	0.142	1.793	0.539	0.209	1.799	0.47	0.201	1.816	0.312	0.15	1.847	0.102	0.194	1.722	0.015	0.194	NaN	NaN	NaN	1.929	0.932	0.551	1.942	0.676	0.575	1.915	0.517	0.5	1.961	0.445	0.514	2.051	0.297	0.578	NaN	NaN	NaN
446	2.23	2.032	1.06	0.374	NaN	NaN	NaN	1.93	0.949	0.169	1.884	0.721	0.14	1.792	0.539	0.208	1.798	0.47	0.201	1.816	0.312	0.15	1.847	0.101	0.194	1.722	0.015	0.194	NaN	NaN	NaN	1.927	0.932	0.55	1.941	0.676	0.574	1.913	0.517	0.499	1.959	0.445	0.513	2.05	0.298	0.577	NaN	NaN	NaN
447	2.235	2.03	1.061	0.373	NaN	NaN	NaN	1.928	0.949	0.168	1.883	0.721	0.139	1.791	0.539	0.208	1.796	0.469	0.201	1.815	0.312	0.15	1.847	0.101	0.194	1.722	0.015	0.194	NaN	NaN	NaN	1.925	0.932	0.549	1.939	0.677	0.573	1.912	0.518	0.499	1.958	0.445	0.513	2.048	0.3	0.576	NaN	NaN	NaN
448	2.24	2.029	1.061	0.372	NaN	NaN	NaN	1.927	0.949	0.167	1.882	0.721	0.139	1.789	0.539	0.208	1.796	0.469	0.2	1.814	0.312	0.15	1.846	0.102	0.194	1.722	0.015	0.194	NaN	NaN	NaN	1.923	0.932	0.548	1.938	0.677	0.573	1.911	0.518	0.499	1.957	0.446	0.513	2.047	0.3	0.576	NaN	NaN	NaN
449	2.245	2.027	1.061	0.372	NaN	NaN	NaN	1.926	0.949	0.166	1.88	0.721	0.138	1.788	0.539	0.207	1.796	0.47	0.2	1.814	0.312	0.15	1.846	0.102	0.194	1.722	0.015	0.194	NaN	NaN	NaN	1.922	0.933	0.548	1.936	0.678	0.572	NaN	NaN	NaN	1.956	0.446	0.513	2.045	0.301	0.576	NaN	NaN	NaN
450	2.25	2.026	1.062	0.371	NaN	NaN	NaN	1.925	0.949	0.166	1.878	0.72	0.138	1.787	0.538	0.207	1.795	0.47	0.2	1.814	0.312	0.149	1.846	0.102	0.193	1.722	0.015	0.194	NaN	NaN	NaN	1.921	0.934	0.547	1.934	0.678	0.572	NaN	NaN	NaN	1.954	0.446	0.513	2.044	0.302	0.576	NaN	NaN	NaN
451	2.255	2.024	1.062	0.37	NaN	NaN	NaN	1.924	0.949	0.165	1.876	0.719	0.138	1.787	0.538	0.206	1.795	0.47	0.2	1.813	0.311	0.149	1.846	0.102	0.193	1.722	0.015	0.194	NaN	NaN	NaN	1.92	0.935	0.547	1.932	0.678	0.571	1.902	0.518	0.498	1.952	0.447	0.512	2.042	0.303	0.575	NaN	NaN	NaN
452	2.26	2.023	1.062	0.37	NaN	NaN	NaN	1.923	0.949	0.165	1.874	0.718	0.138	1.786	0.539	0.206	1.794	0.47	0.199	1.813	0.311	0.149	1.846	0.102	0.193	1.722	0.015	0.194	NaN	NaN	NaN	1.918	0.935	0.546	1.93	0.679	0.571	1.901	0.518	0.498	1.95	0.447	0.512	2.04	0.304	0.575	NaN	NaN	NaN
453	2.265	2.022	1.063	0.369	NaN	NaN	NaN	1.922	0.949	0.164	1.873	0.718	0.137	1.786	0.538	0.206	1.794	0.47	0.199	1.813	0.311	0.149	1.846	0.102	0.193	1.722	0.015	0.194	NaN	NaN	NaN	1.916	0.935	0.545	1.929	0.679	0.57	1.899	0.519	0.498	1.947	0.447	0.511	2.039	0.305	0.575	NaN	NaN	NaN
454	2.27	2.02	1.063	0.368	NaN	NaN	NaN	1.921	0.949	0.164	1.872	0.718	0.137	1.786	0.538	0.205	1.793	0.47	0.198	1.813	0.311	0.149	1.846	0.102	0.193	1.722	0.015	0.194	NaN	NaN	NaN	1.915	0.937	0.546	1.927	0.679	0.57	1.898	0.519	0.497	1.945	0.447	0.511	2.038	0.306	0.574	NaN	NaN	NaN
455	2.275	2.018	1.063	0.368	NaN	NaN	NaN	1.92	0.949	0.163	1.871	0.718	0.137	1.786	0.538	0.205	1.792	0.469	0.198	1.813	0.311	0.149	1.846	0.102	0.193	1.722	0.015	0.194	NaN	NaN	NaN	1.916	0.939	0.546	1.925	0.679	0.569	1.896	0.52	0.497	1.943	0.448	0.511	2.037	0.306	0.574	NaN	NaN	NaN
456	2.28	2.017	1.063	0.367	NaN	NaN	NaN	1.919	0.949	0.162	1.871	0.718	0.136	1.785	0.538	0.204	1.792	0.469	0.197	1.813	0.31	0.149	1.846	0.102	0.194	1.722	0.015	0.194	NaN	NaN	NaN	1.915	0.94	0.546	1.922	0.68	0.568	1.893	0.52	0.496	1.941	0.449	0.51	2.035	0.307	0.574	NaN	NaN	NaN
457	2.285	2.016	1.064	0.366	NaN	NaN	NaN	1.918	0.949	0.162	1.87	0.719	0.136	1.785	0.538	0.203	1.791	0.468	0.197	1.813	0.31	0.148	1.846	0.102	0.194	1.722	0.015	0.194	NaN	NaN	NaN	1.911	0.939	0.545	1.921	0.681	0.568	1.891	0.521	0.496	1.937	0.45	0.51	2.034	0.308	0.573	NaN	NaN	NaN
458	2.29	2.015	1.064	0.366	NaN	NaN	NaN	1.917	0.949	0.161	1.87	0.719	0.135	1.784	0.538	0.203	1.791	0.467	0.197	1.812	0.31	0.148	1.846	0.102	0.194	1.722	0.015	0.194	NaN	NaN	NaN	1.91	0.94	0.545	1.919	0.681	0.567	1.889	0.522	0.496	1.935	0.451	0.509	2.033	0.309	0.573	NaN	NaN	NaN
459	2.295	2.013	1.064	0.365	NaN	NaN	NaN	1.915	0.949	0.161	1.871	0.721	0.134	1.784	0.538	0.202	1.79	0.467	0.197	1.812	0.31	0.148	1.846	0.102	0.194	1.722	0.015	0.194	NaN	NaN	NaN	1.91	0.941	0.544	1.916	0.681	0.566	1.886	0.522	0.496	1.933	0.45	0.509	2.031	0.31	0.573	2.116	0.138	0.525
460	2.3	2.012	1.065	0.365	NaN	NaN	NaN	1.914	0.949	0.16	1.871	0.721	0.133	1.783	0.538	0.202	1.79	0.467	0.197	1.812	0.31	0.148	1.846	0.102	0.194	1.722	0.015	0.194	NaN	NaN	NaN	1.906	0.94	0.542	1.914	0.681	0.565	1.882	0.521	0.496	1.931	0.451	0.508	2.029	0.311	0.572	2.114	0.138	0.525
461	2.305	2.011	1.065	0.364	NaN	NaN	NaN	1.913	0.949	0.159	1.871	0.721	0.133	1.783	0.538	0.202	1.791	0.467	0.196	1.812	0.309	0.148	1.846	0.102	0.194	1.722	0.015	0.194	NaN	NaN	NaN	1.903	0.94	0.541	1.911	0.681	0.564	1.88	0.521	0.495	1.928	0.452	0.508	2.027	0.311	0.572	2.112	0.136	0.526
462	2.31	2.01	1.066	0.364	NaN	NaN	NaN	1.912	0.949	0.158	1.871	0.721	0.133	1.783	0.537	0.202	1.791	0.468	0.195	1.812	0.309	0.147	1.846	0.101	0.194	1.722	0.015	0.194	NaN	NaN	NaN	1.902	0.94	0.54	1.909	0.682	0.564	1.877	0.522	0.495	1.925	0.451	0.508	2.024	0.313	0.571	2.111	0.137	0.526
463	2.315	2.009	1.066	0.363	NaN	NaN	NaN	1.911	0.949	0.158	1.87	0.721	0.132	1.783	0.537	0.201	1.791	0.468	0.195	1.812	0.309	0.147	1.846	0.101	0.194	1.722	0.015	0.194	NaN	NaN	NaN	1.9	0.941	0.54	1.906	0.682	0.564	1.874	0.523	0.495	1.92	0.452	0.507	2.022	0.314	0.571	2.109	0.138	0.526
464	2.32	2.008	1.066	0.362	NaN	NaN	NaN	1.91	0.95	0.157	1.87	0.721	0.132	1.783	0.537	0.201	1.791	0.468	0.195	1.812	0.309	0.146	1.846	0.101	0.194	1.722	0.015	0.194	NaN	NaN	NaN	1.899	0.941	0.54	1.903	0.682	0.563	1.872	0.523	0.494	1.918	0.451	0.507	2.02	0.316	0.571	2.106	0.141	0.526
465	2.325	2.007	1.066	0.362	NaN	NaN	NaN	1.909	0.949	0.157	1.87	0.721	0.131	1.783	0.536	0.201	1.791	0.468	0.195	1.812	0.309	0.146	1.846	0.101	0.193	1.722	0.015	0.194	NaN	NaN	NaN	1.897	0.942	0.539	1.9	0.682	0.563	1.869	0.524	0.494	1.916	0.452	0.507	2.018	0.317	0.57	2.105	0.143	0.526
466	2.33	2.006	1.067	0.361	NaN	NaN	NaN	1.908	0.95	0.157	1.869	0.721	0.131	1.782	0.536	0.2	1.791	0.468	0.194	1.812	0.309	0.146	1.846	0.101	0.193	1.722	0.015	0.194	NaN	NaN	NaN	1.895	0.942	0.539	1.898	0.683	0.562	1.866	0.523	0.496	1.912	0.452	0.507	2.016	0.319	0.57	2.105	0.144	0.526
467	2.335	2.005	1.067	0.361	NaN	NaN	NaN	1.907	0.95	0.156	1.869	0.721	0.131	1.782	0.536	0.2	1.791	0.468	0.194	1.812	0.309	0.146	1.846	0.101	0.193	1.722	0.015	0.194	NaN	NaN	NaN	1.894	0.943	0.539	1.895	0.684	0.562	1.863	0.523	0.496	1.907	0.454	0.506	2.013	0.32	0.57	2.105	0.145	0.526
468	2.34	2.004	1.067	0.36	NaN	NaN	NaN	1.906	0.95	0.156	1.868	0.721	0.13	1.782	0.535	0.199	1.79	0.468	0.194	1.812	0.309	0.145	1.846	0.101	0.193	1.722	0.015	0.194	NaN	NaN	NaN	1.894	0.945	0.539	1.892	0.684	0.562	1.859	0.525	0.496	1.903	0.454	0.506	2.01	0.321	0.57	2.102	0.147	0.527
469	2.345	2.003	1.067	0.359	NaN	NaN	NaN	1.905	0.95	0.155	1.868	0.721	0.13	1.781	0.535	0.199	1.79	0.468	0.193	1.812	0.309	0.145	1.846	0.101	0.193	1.722	0.015	0.194	NaN	NaN	NaN	1.892	0.945	0.538	1.889	0.683	0.561	1.855	0.525	0.495	1.899	0.455	0.505	2.007	0.322	0.569	2.098	0.15	0.527
470	2.35	2.002	1.067	0.359	NaN	NaN	NaN	1.904	0.95	0.155	1.867	0.721	0.13	1.781	0.535	0.198	1.79	0.468	0.192	1.811	0.308	0.145	1.846	0.101	0.193	1.722	0.015	0.194	NaN	NaN	NaN	1.89	0.945	0.537	1.885	0.683	0.561	1.851	0.525	0.495	1.895	0.454	0.505	2.003	0.324	0.569	2.096	0.152	0.527
471	2.355	2	1.068	0.358	NaN	NaN	NaN	1.903	0.95	0.154	1.867	0.721	0.129	1.78	0.536	0.198	1.789	0.468	0.192	1.811	0.308	0.145	1.846	0.101	0.193	1.722	0.015	0.194	NaN	NaN	NaN	1.889	0.946	0.537	1.882	0.683	0.561	1.846	0.526	0.495	1.891	0.455	0.505	2	0.326	0.569	2.095	0.154	0.527
472	2.36	2	1.068	0.358	NaN	NaN	NaN	1.902	0.95	0.154	1.867	0.721	0.129	1.78	0.536	0.197	1.789	0.468	0.192	1.811	0.308	0.144	1.846	0.1	0.193	1.722	0.015	0.194	NaN	NaN	NaN	1.888	0.946	0.537	1.879	0.684	0.561	1.842	0.526	0.494	1.886	0.456	0.505	1.996	0.328	0.569	2.094	0.156	0.528
473	2.365	1.999	1.068	0.357	NaN	NaN	NaN	1.901	0.95	0.153	1.867	0.721	0.129	1.78	0.536	0.197	1.789	0.468	0.191	1.811	0.308	0.144	1.846	0.1	0.193	1.722	0.015	0.194	NaN	NaN	NaN	1.887	0.947	0.537	1.876	0.685	0.56	1.837	0.527	0.494	1.881	0.457	0.504	1.993	0.329	0.569	2.09	0.159	0.528
474	2.37	1.998	1.068	0.356	NaN	NaN	NaN	1.899	0.95	0.153	1.866	0.721	0.128	1.78	0.536	0.197	1.788	0.467	0.191	1.811	0.308	0.144	1.846	0.1	0.192	1.722	0.015	0.194	NaN	NaN	NaN	1.886	0.947	0.537	1.872	0.685	0.56	1.832	0.527	0.494	1.876	0.457	0.503	1.99	0.33	0.569	2.086	0.162	0.527
475	2.375	1.997	1.068	0.356	NaN	NaN	NaN	1.898	0.95	0.153	1.864	0.72	0.128	1.779	0.536	0.197	1.788	0.467	0.191	1.81	0.308	0.144	1.845	0.1	0.192	1.722	0.015	0.194	NaN	NaN	NaN	1.885	0.947	0.536	1.869	0.685	0.56	1.827	0.528	0.493	1.871	0.457	0.503	1.985	0.332	0.568	2.085	0.164	0.527
476	2.38	1.996	1.069	0.355	NaN	NaN	NaN	1.897	0.951	0.152	1.864	0.72	0.128	1.779	0.536	0.197	1.788	0.467	0.19	1.81	0.308	0.144	1.845	0.1	0.192	1.722	0.015	0.194	NaN	NaN	NaN	1.884	0.948	0.536	1.865	0.684	0.559	1.822	0.528	0.493	1.866	0.458	0.503	1.981	0.333	0.568	2.082	0.166	0.528
477	2.385	1.995	1.069	0.355	NaN	NaN	NaN	1.896	0.951	0.152	1.863	0.72	0.128	1.778	0.536	0.197	1.788	0.467	0.19	1.81	0.307	0.144	1.845	0.1	0.192	1.722	0.015	0.194	NaN	NaN	NaN	1.883	0.948	0.536	1.861	0.684	0.559	1.817	0.529	0.493	1.861	0.459	0.503	1.977	0.335	0.568	2.079	0.169	0.528
478	2.39	1.994	1.069	0.354	NaN	NaN	NaN	1.895	0.951	0.152	1.862	0.72	0.128	1.778	0.535	0.196	1.787	0.467	0.19	1.81	0.307	0.143	1.845	0.1	0.192	1.722	0.015	0.194	NaN	NaN	NaN	1.881	0.948	0.535	1.858	0.685	0.559	1.812	0.529	0.493	1.856	0.459	0.503	1.972	0.337	0.568	2.075	0.171	0.528
479	2.395	1.993	1.069	0.354	NaN	NaN	NaN	1.893	0.951	0.152	1.862	0.72	0.127	1.778	0.535	0.196	1.787	0.467	0.19	1.809	0.307	0.143	1.845	0.1	0.192	1.722	0.015	0.194	NaN	NaN	NaN	1.88	0.948	0.535	1.855	0.685	0.559	1.808	0.53	0.492	1.851	0.46	0.502	1.968	0.338	0.569	2.072	0.174	0.528
480	2.4	1.992	1.069	0.353	NaN	NaN	NaN	1.892	0.951	0.151	1.862	0.722	0.127	1.777	0.535	0.196	1.787	0.467	0.19	1.809	0.307	0.143	1.845	0.1	0.192	1.722	0.015	0.194	NaN	NaN	NaN	1.879	0.948	0.534	1.851	0.685	0.559	1.802	0.531	0.491	1.846	0.46	0.502	1.963	0.339	0.569	2.07	0.176	0.529
481	2.405	1.991	1.069	0.352	NaN	NaN	NaN	1.891	0.951	0.151	1.861	0.722	0.126	1.777	0.535	0.196	1.787	0.467	0.189	1.809	0.307	0.143	1.845	0.1	0.192	1.722	0.015	0.194	NaN	NaN	NaN	1.878	0.948	0.534	1.847	0.685	0.558	1.796	0.53	0.49	1.841	0.461	0.502	1.958	0.341	0.568	2.066	0.179	0.529
482	2.41	1.991	1.069	0.352	NaN	NaN	NaN	1.89	0.951	0.151	1.861	0.722	0.126	1.777	0.535	0.196	1.786	0.467	0.189	1.809	0.307	0.143	1.845	0.1	0.192	1.722	0.015	0.194	NaN	NaN	NaN	1.877	0.949	0.534	1.844	0.685	0.558	1.791	0.531	0.49	1.837	0.462	0.502	1.953	0.342	0.568	2.064	0.181	0.529
483	2.415	1.99	1.069	0.351	NaN	NaN	NaN	1.888	0.951	0.15	1.859	0.722	0.126	1.776	0.535	0.195	1.786	0.466	0.189	1.809	0.306	0.143	1.845	0.099	0.192	1.722	0.015	0.194	NaN	NaN	NaN	1.877	0.95	0.534	1.841	0.685	0.558	1.786	0.532	0.489	1.832	0.463	0.502	1.949	0.344	0.568	2.062	0.182	0.529
484	2.42	1.989	1.069	0.35	NaN	NaN	NaN	1.887	0.951	0.15	1.857	0.72	0.126	1.776	0.535	0.195	1.786	0.466	0.188	1.809	0.306	0.143	1.845	0.099	0.192	1.722	0.015	0.194	NaN	NaN	NaN	1.876	0.95	0.533	1.838	0.685	0.558	1.781	0.533	0.489	1.827	0.463	0.502	1.945	0.345	0.568	2.059	0.184	0.529
485	2.425	1.988	1.069	0.35	NaN	NaN	NaN	1.886	0.951	0.15	1.855	0.72	0.126	1.776	0.534	0.195	1.785	0.466	0.188	1.808	0.306	0.143	1.845	0.099	0.192	1.722	0.015	0.194	NaN	NaN	NaN	1.876	0.951	0.533	1.835	0.686	0.559	1.778	0.533	0.491	1.822	0.464	0.502	1.941	0.345	0.569	2.055	0.187	0.529
486	2.43	1.987	1.069	0.349	NaN	NaN	NaN	1.884	0.951	0.15	1.854	0.72	0.126	1.775	0.534	0.194	1.785	0.466	0.188	1.808	0.306	0.143	1.845	0.099	0.192	1.722	0.015	0.194	NaN	NaN	NaN	1.876	0.951	0.533	1.832	0.687	0.559	1.775	0.535	0.492	1.817	0.465	0.502	1.938	0.346	0.569	2.051	0.189	0.53
487	2.435	1.987	1.069	0.349	NaN	NaN	NaN	1.882	0.95	0.15	1.853	0.721	0.125	1.775	0.534	0.194	1.785	0.466	0.188	1.808	0.306	0.143	1.845	0.099	0.192	1.722	0.015	0.194	NaN	NaN	NaN	1.875	0.951	0.533	1.83	0.688	0.559	1.772	0.537	0.493	1.813	0.466	0.502	1.934	0.347	0.569	2.048	0.192	0.53
488	2.44	1.986	1.069	0.348	NaN	NaN	NaN	1.88	0.95	0.15	1.853	0.722	0.124	1.775	0.534	0.193	1.784	0.466	0.188	1.807	0.306	0.143	1.845	0.099	0.192	1.722	0.015	0.194	NaN	NaN	NaN	1.875	0.952	0.533	1.828	0.689	0.559	1.768	0.537	0.493	1.808	0.467	0.503	1.93	0.348	0.569	2.046	0.193	0.53
489	2.445	1.985	1.068	0.348	NaN	NaN	NaN	1.879	0.95	0.15	1.852	0.723	0.124	1.774	0.534	0.193	1.784	0.466	0.188	1.807	0.306	0.143	1.845	0.099	0.192	1.722	0.015	0.194	NaN	NaN	NaN	1.874	0.952	0.533	1.826	0.689	0.559	1.762	0.537	0.492	1.804	0.467	0.503	1.925	0.35	0.569	2.043	0.196	0.529
490	2.45	1.984	1.068	0.347	NaN	NaN	NaN	1.878	0.95	0.15	1.851	0.723	0.123	1.774	0.534	0.193	1.784	0.466	0.188	1.807	0.306	0.142	1.845	0.099	0.192	1.722	0.015	0.194	NaN	NaN	NaN	1.874	0.952	0.533	1.825	0.69	0.559	1.759	0.537	0.492	1.799	0.468	0.503	1.921	0.35	0.569	2.039	0.198	0.528
491	2.455	1.983	1.068	0.347	NaN	NaN	NaN	1.877	0.95	0.149	1.85	0.723	0.123	1.774	0.534	0.193	1.784	0.466	0.188	1.806	0.305	0.142	1.845	0.099	0.192	1.722	0.015	0.194	NaN	NaN	NaN	1.873	0.952	0.533	1.823	0.69	0.56	1.756	0.538	0.493	1.795	0.468	0.503	1.917	0.351	0.569	2.035	0.199	0.529
492	2.46	1.983	1.068	0.346	NaN	NaN	NaN	1.875	0.951	0.148	1.849	0.724	0.123	1.773	0.534	0.193	1.784	0.466	0.188	1.806	0.305	0.142	1.845	0.099	0.192	1.722	0.015	0.194	NaN	NaN	NaN	1.873	0.952	0.533	1.821	0.69	0.56	1.753	0.539	0.493	1.792	0.469	0.504	1.913	0.353	0.569	2.032	0.199	0.529
493	2.465	1.982	1.068	0.345	NaN	NaN	NaN	1.874	0.951	0.148	1.847	0.724	0.122	1.773	0.534	0.193	1.783	0.466	0.188	1.806	0.305	0.142	1.845	0.098	0.192	1.722	0.015	0.194	NaN	NaN	NaN	1.872	0.952	0.533	1.818	0.689	0.559	1.749	0.54	0.494	1.788	0.47	0.504	1.908	0.354	0.569	2.029	0.199	0.529
494	2.47	1.981	1.068	0.345	NaN	NaN	NaN	1.873	0.952	0.147	1.846	0.724	0.122	1.773	0.534	0.193	1.783	0.466	0.187	1.805	0.305	0.142	1.845	0.098	0.192	1.722	0.015	0.194	NaN	NaN	NaN	1.872	0.952	0.533	1.817	0.69	0.559	1.747	0.541	0.495	1.785	0.471	0.504	1.904	0.355	0.57	2.027	0.199	0.53
495	2.475	1.98	1.068	0.345	NaN	NaN	NaN	1.872	0.952	0.147	1.845	0.724	0.122	1.773	0.534	0.193	1.783	0.466	0.187	1.805	0.305	0.142	1.845	0.098	0.192	1.722	0.015	0.194	NaN	NaN	NaN	1.871	0.952	0.532	1.815	0.69	0.559	1.745	0.543	0.496	1.782	0.472	0.504	1.901	0.356	0.57	2.023	0.199	0.53
496	2.48	1.979	1.068	0.344	NaN	NaN	NaN	1.87	0.952	0.147	1.843	0.724	0.122	1.772	0.534	0.193	1.782	0.465	0.187	1.805	0.305	0.142	1.845	0.098	0.192	1.722	0.015	0.194	NaN	NaN	NaN	1.871	0.952	0.532	1.814	0.69	0.559	1.742	0.543	0.495	1.779	0.472	0.505	1.898	0.357	0.57	2.018	0.198	0.529
497	2.485	1.978	1.068	0.344	NaN	NaN	NaN	1.868	0.952	0.147	1.841	0.723	0.122	1.772	0.534	0.193	1.782	0.465	0.187	1.804	0.304	0.142	1.845	0.098	0.191	1.722	0.015	0.194	NaN	NaN	NaN	1.87	0.952	0.532	1.812	0.69	0.559	1.738	0.542	0.495	1.775	0.473	0.505	1.895	0.357	0.57	2.014	0.198	0.529
498	2.49	1.977	1.068	0.343	NaN	NaN	NaN	1.865	0.951	0.148	1.84	0.725	0.121	1.771	0.534	0.193	1.782	0.465	0.187	1.804	0.304	0.142	1.845	0.098	0.191	1.722	0.015	0.194	NaN	NaN	NaN	1.87	0.952	0.532	1.811	0.69	0.559	1.734	0.543	0.495	1.772	0.474	0.505	1.891	0.357	0.57	2.008	0.198	0.528
499	2.495	1.976	1.068	0.343	NaN	NaN	NaN	1.864	0.951	0.148	1.839	0.725	0.121	1.771	0.534	0.193	1.781	0.465	0.187	1.804	0.304	0.141	1.845	0.098	0.191	1.722	0.015	0.194	NaN	NaN	NaN	1.87	0.952	0.531	1.81	0.691	0.559	1.732	0.543	0.495	1.77	0.474	0.505	1.887	0.357	0.57	2.002	0.197	0.528
500	2.5	1.975	1.069	0.342	NaN	NaN	NaN	1.862	0.951	0.148	1.836	0.723	0.121	1.771	0.534	0.193	1.781	0.465	0.187	1.803	0.304	0.141	1.845	0.098	0.191	1.722	0.015	0.194	NaN	NaN	NaN	1.869	0.952	0.531	1.809	0.691	0.558	1.73	0.544	0.496	1.767	0.475	0.505	1.883	0.356	0.571	1.997	0.195	0.528
501	2.505	1.975	1.069	0.342	NaN	NaN	NaN	1.861	0.951	0.147	1.835	0.723	0.121	1.77	0.534	0.193	1.781	0.466	0.187	1.803	0.304	0.141	1.845	0.098	0.191	1.722	0.015	0.194	NaN	NaN	NaN	1.869	0.952	0.531	1.808	0.691	0.558	1.728	0.545	0.496	1.765	0.476	0.505	1.88	0.355	0.57	1.994	0.193	0.528
502	2.51	1.974	1.069	0.342	NaN	NaN	NaN	1.859	0.951	0.147	1.835	0.725	0.121	1.77	0.534	0.193	1.781	0.465	0.187	1.803	0.304	0.141	1.845	0.098	0.191	1.722	0.015	0.194	NaN	NaN	NaN	1.869	0.952	0.531	1.807	0.692	0.558	1.727	0.546	0.497	1.763	0.477	0.505	1.877	0.354	0.57	1.991	0.189	0.527
503	2.515	1.972	1.069	0.341	NaN	NaN	NaN	1.858	0.951	0.147	1.834	0.725	0.121	1.77	0.534	0.193	1.78	0.465	0.188	1.802	0.304	0.142	1.845	0.098	0.191	1.722	0.015	0.194	NaN	NaN	NaN	1.868	0.952	0.531	1.806	0.692	0.558	1.725	0.547	0.497	1.76	0.477	0.506	1.873	0.354	0.57	1.983	0.189	0.526
504	2.52	1.972	1.069	0.341	NaN	NaN	NaN	1.856	0.951	0.147	1.833	0.726	0.12	1.77	0.534	0.194	1.781	0.466	0.188	1.802	0.304	0.142	1.845	0.098	0.191	1.722	0.015	0.194	NaN	NaN	NaN	1.868	0.952	0.531	1.806	0.693	0.558	1.723	0.548	0.497	1.758	0.478	0.506	1.87	0.352	0.57	1.978	0.186	0.526
505	2.525	1.971	1.069	0.341	NaN	NaN	NaN	1.854	0.951	0.147	1.833	0.727	0.12	1.77	0.534	0.194	1.781	0.466	0.188	1.802	0.304	0.142	1.844	0.098	0.191	1.722	0.015	0.194	NaN	NaN	NaN	1.867	0.952	0.531	1.807	0.696	0.559	1.721	0.548	0.498	1.756	0.478	0.506	1.866	0.351	0.57	1.973	0.184	0.525
506	2.53	1.97	1.07	0.341	NaN	NaN	NaN	1.853	0.952	0.147	1.832	0.727	0.12	1.77	0.534	0.194	1.781	0.466	0.188	1.802	0.304	0.142	1.844	0.098	0.191	1.722	0.015	0.194	NaN	NaN	NaN	1.866	0.952	0.531	1.806	0.697	0.56	1.72	0.549	0.498	1.754	0.478	0.506	1.863	0.351	0.57	1.967	0.182	0.525
507	2.535	1.968	1.07	0.34	NaN	NaN	NaN	1.851	0.952	0.148	1.831	0.728	0.12	1.769	0.534	0.194	1.781	0.466	0.188	1.802	0.304	0.142	1.844	0.098	0.191	1.722	0.015	0.194	NaN	NaN	NaN	1.866	0.952	0.531	1.805	0.697	0.56	1.719	0.55	0.499	1.752	0.479	0.507	1.86	0.349	0.57	1.961	0.178	0.525
508	2.54	1.968	1.07	0.34	NaN	NaN	NaN	1.85	0.952	0.148	1.83	0.728	0.12	1.769	0.534	0.194	1.781	0.466	0.188	1.802	0.304	0.142	1.844	0.098	0.191	1.722	0.015	0.194	NaN	NaN	NaN	1.866	0.952	0.531	1.804	0.697	0.559	1.717	0.551	0.5	1.75	0.479	0.507	1.857	0.347	0.57	1.956	0.174	0.524
509	2.545	1.967	1.071	0.34	NaN	NaN	NaN	1.849	0.953	0.148	1.83	0.729	0.12	1.769	0.534	0.195	1.781	0.466	0.188	1.802	0.304	0.142	1.844	0.098	0.191	1.722	0.015	0.194	NaN	NaN	NaN	1.865	0.952	0.531	1.802	0.697	0.559	1.716	0.552	0.5	1.749	0.479	0.508	1.855	0.346	0.57	1.948	0.172	0.523
510	2.55	1.966	1.071	0.34	NaN	NaN	NaN	1.848	0.953	0.148	1.829	0.729	0.12	1.769	0.534	0.195	1.781	0.466	0.188	1.802	0.304	0.142	1.844	0.098	0.191	1.722	0.015	0.194	NaN	NaN	NaN	1.865	0.953	0.531	1.801	0.698	0.559	1.715	0.553	0.5	1.748	0.479	0.508	1.851	0.345	0.57	1.943	0.169	0.523
511	2.555	1.964	1.071	0.34	NaN	NaN	NaN	1.846	0.953	0.148	1.828	0.729	0.12	1.769	0.534	0.195	1.781	0.466	0.188	1.802	0.304	0.142	1.844	0.098	0.191	1.722	0.015	0.194	NaN	NaN	NaN	1.864	0.953	0.531	1.8	0.698	0.559	1.714	0.554	0.5	1.746	0.48	0.508	1.848	0.343	0.57	1.938	0.165	0.522
512	2.56	1.963	1.072	0.34	NaN	NaN	NaN	1.845	0.954	0.148	1.826	0.728	0.121	1.769	0.534	0.195	1.781	0.466	0.188	1.802	0.304	0.142	1.844	0.098	0.191	1.722	0.015	0.194	NaN	NaN	NaN	1.864	0.953	0.531	1.799	0.698	0.559	1.713	0.554	0.5	1.745	0.48	0.508	1.846	0.342	0.57	1.931	0.163	0.52
513	2.565	1.963	1.072	0.339	NaN	NaN	NaN	1.844	0.954	0.148	1.826	0.728	0.121	1.769	0.534	0.195	1.781	0.466	0.188	1.802	0.304	0.142	1.844	0.098	0.191	1.722	0.015	0.194	NaN	NaN	NaN	1.863	0.953	0.531	1.798	0.698	0.56	1.711	0.555	0.5	1.744	0.48	0.509	1.843	0.34	0.569	1.923	0.16	0.52
514	2.57	1.961	1.072	0.339	NaN	NaN	NaN	1.843	0.954	0.149	1.825	0.728	0.121	1.769	0.534	0.195	1.781	0.466	0.188	1.802	0.304	0.142	1.844	0.098	0.191	1.722	0.015	0.194	NaN	NaN	NaN	1.863	0.953	0.531	1.797	0.698	0.56	1.71	0.555	0.5	1.743	0.48	0.509	1.84	0.338	0.569	1.913	0.158	0.522
515	2.575	1.96	1.073	0.339	NaN	NaN	NaN	1.841	0.955	0.149	1.824	0.728	0.122	1.77	0.534	0.195	1.781	0.466	0.188	1.802	0.304	0.142	1.844	0.098	0.191	1.722	0.015	0.194	NaN	NaN	NaN	1.863	0.954	0.531	1.797	0.699	0.56	1.71	0.555	0.5	1.741	0.48	0.509	1.837	0.337	0.569	1.905	0.155	0.522
516	2.58	1.959	1.073	0.339	NaN	NaN	NaN	1.84	0.955	0.15	1.823	0.729	0.122	1.77	0.534	0.195	1.781	0.466	0.188	1.802	0.304	0.142	1.844	0.098	0.191	1.722	0.015	0.194	NaN	NaN	NaN	1.862	0.954	0.531	1.796	0.699	0.561	1.709	0.556	0.5	1.74	0.48	0.509	1.834	0.336	0.569	1.899	0.153	0.522
517	2.585	1.958	1.073	0.339	NaN	NaN	NaN	1.838	0.955	0.15	1.823	0.729	0.122	1.77	0.535	0.195	1.781	0.466	0.188	1.802	0.304	0.143	1.844	0.098	0.191	1.722	0.015	0.194	NaN	NaN	NaN	1.859	0.953	0.532	1.796	0.7	0.561	1.709	0.556	0.5	1.74	0.48	0.51	1.83	0.334	0.569	1.892	0.15	0.519
518	2.59	1.957	1.074	0.339	NaN	NaN	NaN	1.837	0.955	0.15	1.822	0.73	0.122	1.77	0.535	0.195	1.782	0.466	0.188	1.803	0.304	0.143	1.844	0.098	0.191	1.722	0.015	0.194	NaN	NaN	NaN	1.857	0.953	0.533	1.796	0.7	0.563	1.709	0.556	0.501	1.739	0.481	0.51	1.828	0.332	0.569	1.889	0.146	0.515
519	2.595	1.956	1.074	0.339	NaN	NaN	NaN	1.834	0.955	0.149	1.822	0.731	0.121	1.77	0.535	0.195	1.782	0.466	0.188	1.803	0.304	0.143	1.844	0.098	0.191	1.722	0.015	0.194	NaN	NaN	NaN	1.856	0.954	0.533	1.795	0.701	0.563	1.708	0.556	0.5	1.738	0.481	0.511	1.825	0.331	0.569	1.883	0.143	0.513
520	2.6	1.955	1.074	0.34	NaN	NaN	NaN	1.832	0.956	0.149	1.822	0.732	0.121	1.77	0.535	0.195	1.782	0.466	0.188	1.803	0.304	0.143	1.844	0.098	0.191	1.722	0.015	0.194	NaN	NaN	NaN	1.856	0.954	0.533	1.795	0.701	0.564	1.708	0.556	0.5	1.738	0.481	0.511	1.822	0.329	0.569	1.877	0.14	0.513
521	2.605	1.954	1.074	0.34	NaN	NaN	NaN	1.831	0.956	0.15	1.822	0.732	0.122	1.77	0.535	0.195	1.782	0.466	0.188	1.802	0.304	0.143	1.844	0.098	0.191	1.722	0.015	0.194	NaN	NaN	NaN	1.855	0.954	0.533	1.795	0.701	0.564	1.708	0.556	0.5	1.737	0.481	0.511	1.819	0.327	0.569	1.871	0.138	0.512
522	2.61	1.953	1.074	0.34	NaN	NaN	NaN	1.83	0.956	0.15	1.82	0.732	0.122	1.77	0.535	0.195	1.782	0.466	0.188	1.802	0.304	0.143	1.844	0.098	0.191	1.722	0.015	0.194	NaN	NaN	NaN	1.855	0.954	0.533	1.795	0.701	0.564	1.708	0.557	0.501	1.737	0.481	0.512	1.815	0.326	0.569	1.864	0.135	0.512
523	2.615	1.952	1.075	0.34	NaN	NaN	NaN	1.829	0.957	0.15	1.819	0.732	0.122	1.769	0.535	0.196	1.781	0.466	0.188	1.802	0.304	0.143	1.844	0.098	0.191	1.722	0.015	0.194	NaN	NaN	NaN	1.854	0.954	0.534	1.795	0.701	0.564	1.708	0.557	0.502	1.736	0.481	0.512	1.812	0.324	0.569	1.858	0.132	0.512
524	2.62	1.951	1.075	0.341	NaN	NaN	NaN	1.828	0.957	0.151	1.819	0.733	0.123	1.769	0.535	0.196	1.781	0.466	0.189	1.802	0.304	0.143	1.844	0.098	0.192	1.722	0.015	0.194	NaN	NaN	NaN	1.853	0.954	0.534	1.796	0.701	0.565	1.71	0.557	0.503	1.736	0.48	0.512	1.809	0.322	0.569	1.851	0.128	0.512
525	2.625	1.95	1.075	0.341	NaN	NaN	NaN	1.827	0.957	0.151	1.818	0.733	0.123	1.769	0.535	0.196	1.781	0.466	0.189	1.802	0.304	0.143	1.844	0.098	0.192	1.722	0.015	0.194	NaN	NaN	NaN	1.852	0.955	0.534	1.795	0.701	0.565	1.71	0.557	0.504	1.735	0.48	0.512	1.806	0.32	0.569	1.844	0.124	0.513
526	2.63	1.949	1.075	0.341	NaN	NaN	NaN	1.826	0.957	0.151	1.817	0.733	0.123	1.769	0.535	0.196	1.781	0.466	0.189	1.802	0.304	0.143	1.844	0.098	0.192	1.722	0.015	0.194	NaN	NaN	NaN	1.851	0.955	0.534	1.795	0.7	0.565	1.711	0.556	0.504	1.734	0.479	0.512	1.803	0.318	0.569	1.838	0.122	0.514
527	2.635	1.948	1.076	0.342	NaN	NaN	NaN	1.825	0.958	0.151	1.816	0.734	0.123	1.768	0.535	0.196	1.781	0.466	0.189	1.802	0.304	0.143	1.844	0.098	0.192	1.722	0.015	0.194	NaN	NaN	NaN	1.851	0.955	0.535	1.795	0.699	0.566	1.711	0.556	0.504	1.734	0.479	0.512	1.8	0.317	0.569	1.832	0.12	0.512
528	2.64	1.947	1.076	0.342	NaN	NaN	NaN	1.824	0.958	0.152	1.815	0.734	0.124	1.768	0.535	0.197	1.78	0.466	0.189	1.802	0.304	0.144	1.844	0.098	0.192	1.722	0.015	0.194	NaN	NaN	NaN	1.85	0.955	0.535	1.794	0.699	0.566	1.712	0.556	0.505	1.734	0.479	0.512	1.797	0.315	0.568	1.827	0.119	0.512
529	2.645	1.946	1.076	0.343	NaN	NaN	NaN	1.823	0.958	0.153	1.814	0.733	0.125	1.767	0.535	0.197	1.78	0.466	0.19	1.802	0.304	0.144	1.844	0.098	0.192	1.722	0.015	0.194	NaN	NaN	NaN	1.849	0.955	0.535	1.794	0.698	0.566	1.711	0.555	0.504	1.733	0.478	0.512	1.794	0.313	0.568	1.822	0.116	0.512
530	2.65	1.945	1.076	0.344	NaN	NaN	NaN	1.822	0.958	0.153	1.812	0.732	0.126	1.767	0.535	0.197	1.78	0.466	0.19	1.802	0.304	0.144	1.844	0.099	0.192	1.722	0.015	0.194	NaN	NaN	NaN	1.848	0.955	0.536	1.794	0.698	0.567	1.71	0.553	0.503	1.732	0.476	0.511	1.792	0.312	0.568	1.816	0.114	0.511
531	2.655	1.944	1.076	0.344	NaN	NaN	NaN	1.821	0.958	0.154	1.812	0.733	0.126	1.766	0.534	0.198	1.779	0.466	0.19	1.802	0.305	0.144	1.844	0.099	0.192	1.722	0.015	0.194	NaN	NaN	NaN	1.848	0.956	0.536	1.794	0.698	0.567	1.709	0.552	0.501	1.731	0.475	0.51	1.789	0.31	0.568	1.812	0.113	0.511
532	2.66	1.943	1.076	0.345	NaN	NaN	NaN	1.82	0.958	0.154	1.812	0.734	0.126	1.765	0.534	0.198	1.779	0.466	0.19	1.801	0.305	0.144	1.844	0.099	0.192	1.722	0.015	0.194	NaN	NaN	NaN	1.847	0.956	0.536	1.794	0.697	0.567	1.709	0.552	0.501	1.732	0.475	0.511	1.787	0.309	0.568	1.806	0.111	0.511
533	2.665	1.941	1.076	0.346	NaN	NaN	NaN	1.82	0.958	0.155	1.81	0.733	0.126	1.764	0.534	0.199	1.778	0.466	0.19	1.801	0.305	0.145	1.844	0.099	0.192	1.722	0.015	0.194	NaN	NaN	NaN	1.845	0.955	0.537	1.794	0.697	0.567	1.709	0.551	0.501	1.731	0.474	0.511	1.784	0.307	0.568	1.801	0.108	0.512
534	2.67	1.94	1.076	0.347	NaN	NaN	NaN	1.819	0.959	0.155	1.809	0.732	0.127	1.763	0.534	0.2	1.776	0.466	0.191	1.8	0.305	0.145	1.844	0.099	0.192	1.722	0.015	0.194	NaN	NaN	NaN	1.844	0.955	0.538	1.794	0.697	0.568	1.71	0.551	0.501	1.731	0.474	0.511	1.782	0.306	0.568	1.798	0.107	0.511
535	2.675	1.939	1.076	0.348	NaN	NaN	NaN	1.819	0.959	0.156	1.807	0.731	0.128	1.762	0.534	0.2	1.775	0.465	0.192	1.799	0.305	0.145	1.844	0.099	0.192	1.722	0.015	0.194	NaN	NaN	NaN	1.842	0.954	0.538	1.794	0.697	0.568	1.71	0.551	0.501	1.731	0.474	0.511	1.78	0.305	0.568	1.795	0.108	0.51
536	2.68	1.938	1.076	0.349	NaN	NaN	NaN	1.819	0.959	0.157	1.805	0.731	0.129	1.761	0.534	0.201	1.774	0.465	0.193	1.798	0.305	0.146	1.843	0.099	0.192	1.722	0.015	0.194	NaN	NaN	NaN	1.841	0.954	0.539	1.794	0.696	0.568	1.711	0.55	0.501	1.731	0.473	0.512	1.779	0.304	0.567	1.793	0.108	0.509
537	2.685	1.937	1.075	0.35	NaN	NaN	NaN	1.82	0.959	0.158	1.805	0.731	0.129	1.76	0.534	0.201	1.773	0.465	0.194	1.798	0.304	0.147	1.843	0.099	0.192	1.722	0.015	0.194	NaN	NaN	NaN	1.839	0.953	0.54	1.794	0.696	0.569	1.711	0.55	0.501	1.731	0.473	0.512	1.777	0.303	0.567	1.792	0.109	0.509
538	2.69	1.936	1.075	0.351	NaN	NaN	NaN	1.82	0.96	0.158	1.805	0.732	0.129	1.758	0.534	0.201	1.771	0.465	0.194	1.797	0.304	0.147	1.843	0.099	0.193	1.722	0.015	0.194	NaN	NaN	NaN	1.838	0.953	0.54	1.794	0.695	0.569	1.711	0.55	0.502	1.731	0.472	0.512	1.776	0.303	0.567	1.792	0.108	0.509
539	2.695	1.935	1.075	0.352	NaN	NaN	NaN	1.82	0.96	0.159	1.803	0.731	0.13	1.757	0.534	0.202	1.77	0.464	0.195	1.796	0.304	0.148	1.843	0.1	0.193	1.722	0.015	0.194	NaN	NaN	NaN	1.837	0.953	0.541	1.794	0.695	0.569	1.711	0.549	0.502	1.73	0.471	0.512	1.775	0.302	0.568	1.791	0.105	0.511
540	2.7	1.934	1.074	0.353	NaN	NaN	NaN	1.818	0.958	0.16	1.801	0.729	0.131	1.755	0.533	0.203	1.768	0.464	0.195	1.795	0.304	0.148	1.843	0.1	0.193	1.722	0.015	0.194	NaN	NaN	NaN	1.835	0.953	0.541	1.793	0.694	0.569	1.711	0.548	0.502	1.729	0.471	0.512	1.775	0.302	0.568	1.791	0.104	0.512
541	2.705	1.933	1.074	0.354	NaN	NaN	NaN	1.817	0.958	0.161	1.799	0.729	0.132	1.753	0.533	0.203	1.767	0.464	0.196	1.794	0.304	0.148	1.843	0.1	0.193	1.722	0.015	0.194	NaN	NaN	NaN	1.833	0.952	0.542	1.792	0.694	0.569	1.711	0.547	0.502	1.728	0.47	0.511	1.775	0.302	0.568	1.791	0.105	0.511
542	2.71	1.932	1.073	0.355	NaN	NaN	NaN	1.817	0.957	0.162	1.799	0.729	0.132	1.751	0.532	0.204	1.765	0.465	0.197	1.793	0.304	0.149	1.843	0.1	0.193	1.722	0.015	0.194	NaN	NaN	NaN	1.831	0.95	0.543	1.791	0.693	0.569	1.71	0.546	0.502	1.727	0.469	0.511	1.775	0.301	0.568	1.791	0.105	0.511
543	2.715	1.931	1.073	0.357	NaN	NaN	NaN	1.816	0.957	0.162	1.799	0.731	0.133	1.75	0.532	0.205	1.764	0.465	0.197	1.792	0.304	0.149	1.842	0.1	0.193	1.722	0.015	0.194	NaN	NaN	NaN	1.829	0.949	0.544	1.789	0.692	0.569	1.708	0.546	0.501	1.726	0.469	0.51	1.775	0.301	0.568	1.791	0.105	0.511
544	2.72	1.93	1.072	0.358	NaN	NaN	NaN	1.816	0.956	0.163	1.798	0.73	0.134	1.748	0.532	0.206	1.763	0.464	0.198	1.791	0.304	0.149	1.842	0.1	0.193	1.722	0.015	0.194	NaN	NaN	NaN	1.828	0.949	0.544	1.786	0.691	0.569	1.706	0.545	0.5	1.725	0.468	0.51	1.774	0.301	0.568	1.791	0.105	0.511
545	2.725	1.929	1.072	0.359	NaN	NaN	NaN	1.815	0.956	0.164	1.795	0.727	0.135	1.746	0.532	0.206	1.76	0.463	0.199	1.79	0.304	0.149	1.842	0.1	0.194	1.722	0.015	0.194	NaN	NaN	NaN	1.826	0.949	0.545	1.784	0.69	0.57	1.704	0.545	0.5	1.725	0.468	0.511	1.773	0.3	0.569	1.79	0.105	0.511
546	2.73	1.928	1.072	0.361	NaN	NaN	NaN	1.815	0.955	0.164	1.794	0.727	0.135	1.745	0.532	0.206	1.759	0.463	0.199	1.789	0.304	0.15	1.842	0.1	0.194	1.722	0.015	0.194	NaN	NaN	NaN	1.824	0.948	0.546	1.782	0.69	0.571	1.704	0.545	0.5	1.724	0.468	0.511	1.771	0.3	0.569	1.79	0.104	0.511
547	2.735	1.927	1.071	0.362	NaN	NaN	NaN	1.815	0.955	0.165	1.795	0.729	0.135	1.743	0.531	0.207	1.757	0.463	0.2	1.788	0.304	0.15	1.842	0.1	0.194	1.722	0.015	0.194	NaN	NaN	NaN	1.821	0.947	0.547	1.78	0.691	0.572	1.703	0.545	0.5	1.724	0.467	0.511	1.77	0.299	0.57	1.789	0.103	0.511
548	2.74	1.926	1.07	0.363	NaN	NaN	NaN	1.815	0.955	0.166	1.794	0.729	0.136	1.741	0.53	0.207	1.756	0.463	0.2	1.787	0.304	0.151	1.842	0.1	0.194	1.722	0.015	0.194	NaN	NaN	NaN	1.819	0.946	0.548	1.779	0.691	0.573	1.702	0.545	0.501	1.723	0.467	0.512	1.769	0.299	0.57	1.789	0.103	0.511
549	2.745	1.925	1.07	0.364	NaN	NaN	NaN	1.815	0.954	0.167	1.794	0.728	0.137	1.739	0.53	0.208	1.754	0.463	0.201	1.786	0.304	0.151	1.841	0.1	0.195	1.722	0.015	0.194	NaN	NaN	NaN	1.818	0.947	0.549	1.777	0.691	0.574	1.701	0.545	0.501	1.723	0.466	0.512	1.768	0.298	0.571	1.789	0.103	0.512
550	2.75	1.925	1.07	0.366	NaN	NaN	NaN	1.814	0.954	0.168	1.793	0.728	0.138	1.738	0.53	0.209	1.752	0.462	0.202	1.785	0.303	0.152	1.841	0.101	0.195	1.722	0.015	0.194	NaN	NaN	NaN	1.817	0.947	0.55	1.774	0.691	0.574	1.7	0.545	0.501	1.722	0.466	0.512	1.766	0.297	0.571	1.788	0.103	0.512
551	2.755	1.924	1.07	0.367	NaN	NaN	NaN	1.814	0.954	0.168	1.793	0.728	0.138	1.737	0.53	0.21	1.751	0.461	0.202	1.784	0.303	0.152	1.841	0.101	0.195	1.722	0.015	0.194	NaN	NaN	NaN	1.815	0.947	0.551	1.772	0.691	0.574	1.699	0.545	0.501	1.721	0.466	0.513	1.765	0.297	0.571	1.788	0.103	0.512
552	2.76	1.923	1.069	0.368	NaN	NaN	NaN	1.814	0.953	0.169	1.792	0.728	0.139	1.735	0.53	0.21	1.749	0.461	0.203	1.783	0.303	0.153	1.841	0.101	0.195	1.722	0.015	0.194	NaN	NaN	NaN	1.814	0.948	0.551	1.77	0.691	0.575	1.698	0.545	0.501	1.72	0.465	0.513	1.764	0.297	0.571	1.788	0.103	0.512
553	2.765	1.922	1.069	0.369	NaN	NaN	NaN	1.814	0.953	0.17	1.791	0.727	0.14	1.734	0.53	0.211	1.748	0.461	0.203	1.783	0.303	0.153	1.841	0.101	0.195	1.722	0.015	0.194	NaN	NaN	NaN	1.812	0.948	0.552	1.768	0.691	0.577	1.697	0.544	0.502	1.718	0.465	0.513	1.763	0.297	0.571	1.788	0.103	0.512
554	2.77	1.921	1.068	0.37	NaN	NaN	NaN	1.813	0.952	0.171	1.79	0.726	0.141	1.733	0.529	0.211	1.747	0.461	0.204	1.782	0.303	0.154	1.84	0.101	0.196	1.722	0.015	0.194	NaN	NaN	NaN	1.81	0.948	0.554	1.766	0.691	0.577	1.696	0.544	0.503	1.717	0.466	0.513	1.763	0.297	0.572	1.787	0.103	0.512
555	2.775	1.92	1.068	0.371	NaN	NaN	NaN	1.812	0.952	0.172	1.788	0.724	0.143	1.732	0.529	0.212	1.746	0.46	0.205	1.782	0.303	0.154	1.84	0.101	0.196	1.722	0.015	0.194	NaN	NaN	NaN	1.808	0.948	0.555	1.764	0.693	0.578	1.695	0.543	0.504	1.717	0.466	0.514	1.763	0.297	0.572	1.787	0.103	0.512
556	2.78	1.919	1.068	0.372	NaN	NaN	NaN	1.812	0.951	0.173	1.788	0.723	0.144	1.731	0.529	0.212	1.746	0.46	0.205	1.781	0.304	0.154	1.84	0.101	0.196	1.722	0.015	0.194	NaN	NaN	NaN	1.807	0.948	0.556	1.763	0.694	0.579	1.695	0.544	0.504	1.716	0.466	0.514	1.762	0.297	0.572	1.787	0.102	0.513
557	2.785	1.918	1.068	0.374	NaN	NaN	NaN	1.811	0.951	0.174	1.788	0.723	0.145	1.731	0.529	0.212	1.745	0.46	0.205	1.781	0.304	0.154	1.84	0.101	0.196	1.722	0.015	0.194	NaN	NaN	NaN	1.805	0.948	0.556	1.761	0.693	0.58	1.694	0.544	0.504	1.715	0.466	0.514	1.761	0.297	0.572	1.787	0.101	0.515
558	2.79	1.918	1.068	0.375	NaN	NaN	NaN	1.811	0.951	0.175	1.788	0.723	0.145	1.73	0.529	0.213	1.745	0.461	0.206	1.781	0.304	0.154	1.84	0.101	0.196	1.722	0.015	0.194	NaN	NaN	NaN	1.803	0.949	0.557	1.758	0.692	0.58	1.693	0.544	0.505	1.714	0.466	0.515	1.76	0.296	0.572	1.786	0.101	0.515
559	2.795	1.917	1.068	0.376	NaN	NaN	NaN	1.81	0.951	0.176	1.788	0.723	0.146	1.73	0.528	0.213	1.745	0.461	0.206	1.781	0.304	0.155	1.84	0.101	0.197	1.722	0.015	0.194	NaN	NaN	NaN	1.801	0.949	0.558	1.756	0.692	0.581	1.692	0.544	0.505	1.713	0.466	0.515	1.759	0.296	0.572	1.786	0.102	0.516
560	2.8	1.916	1.068	0.377	NaN	NaN	NaN	1.809	0.951	0.177	1.789	0.724	0.146	1.729	0.528	0.214	1.744	0.461	0.206	1.781	0.304	0.155	1.84	0.101	0.197	1.722	0.015	0.194	NaN	NaN	NaN	1.8	0.948	0.559	1.755	0.692	0.581	1.691	0.544	0.505	1.712	0.465	0.515	1.758	0.296	0.572	1.787	0.103	0.515
561	2.805	1.915	1.068	0.379	NaN	NaN	NaN	1.809	0.95	0.178	1.79	0.725	0.147	1.729	0.528	0.215	1.744	0.461	0.207	1.781	0.304	0.155	1.84	0.101	0.197	1.722	0.015	0.194	NaN	NaN	NaN	1.798	0.948	0.56	1.754	0.692	0.582	1.69	0.543	0.505	1.711	0.464	0.516	1.757	0.296	0.573	1.788	0.105	0.512
562	2.81	1.914	1.068	0.38	NaN	NaN	NaN	1.808	0.95	0.179	1.79	0.725	0.148	1.728	0.528	0.216	1.744	0.461	0.207	1.781	0.304	0.155	1.84	0.101	0.197	1.722	0.015	0.194	NaN	NaN	NaN	1.798	0.949	0.561	1.752	0.691	0.583	1.688	0.543	0.505	1.71	0.464	0.516	1.757	0.295	0.573	1.788	0.106	0.512
563	2.815	1.913	1.068	0.381	NaN	NaN	NaN	1.808	0.951	0.18	1.79	0.725	0.15	1.728	0.528	0.216	1.744	0.461	0.208	1.781	0.305	0.156	1.84	0.101	0.197	1.722	0.015	0.194	NaN	NaN	NaN	1.8	0.952	0.563	1.751	0.691	0.583	1.686	0.542	0.505	1.71	0.464	0.516	1.756	0.295	0.573	1.788	0.106	0.511
564	2.82	1.912	1.068	0.382	NaN	NaN	NaN	1.807	0.951	0.181	1.789	0.723	0.151	1.728	0.528	0.217	1.743	0.461	0.209	1.781	0.305	0.156	1.84	0.101	0.197	1.722	0.015	0.194	NaN	NaN	NaN	1.799	0.952	0.564	1.75	0.69	0.584	1.685	0.542	0.504	1.709	0.464	0.517	1.756	0.295	0.573	1.788	0.106	0.511
565	2.825	1.911	1.068	0.383	NaN	NaN	NaN	1.806	0.951	0.183	1.789	0.723	0.152	1.728	0.528	0.217	1.743	0.461	0.21	1.781	0.305	0.156	1.841	0.1	0.197	1.722	0.015	0.194	NaN	NaN	NaN	1.795	0.95	0.564	1.749	0.69	0.584	1.685	0.542	0.505	1.709	0.464	0.517	1.756	0.295	0.574	1.788	0.106	0.511
566	2.83	1.91	1.068	0.385	NaN	NaN	NaN	1.805	0.951	0.184	1.789	0.723	0.153	1.728	0.528	0.217	1.743	0.46	0.21	1.781	0.305	0.157	1.841	0.1	0.198	1.722	0.015	0.194	NaN	NaN	NaN	1.793	0.95	0.565	1.748	0.69	0.584	1.684	0.542	0.505	1.708	0.464	0.517	1.755	0.295	0.574	1.788	0.105	0.511
567	2.835	1.909	1.068	0.386	NaN	NaN	NaN	1.804	0.951	0.185	1.789	0.723	0.154	1.728	0.528	0.218	1.742	0.46	0.21	1.781	0.305	0.157	1.841	0.1	0.198	1.722	0.015	0.194	NaN	NaN	NaN	1.791	0.949	0.566	1.747	0.689	0.585	1.683	0.542	0.505	1.707	0.463	0.517	1.755	0.294	0.574	1.788	0.105	0.511
568	2.84	1.907	1.068	0.387	NaN	NaN	NaN	1.804	0.951	0.186	1.79	0.724	0.154	1.728	0.529	0.218	1.742	0.461	0.211	1.781	0.306	0.158	1.841	0.1	0.198	1.722	0.015	0.194	NaN	NaN	NaN	1.79	0.949	0.568	1.745	0.689	0.586	1.683	0.542	0.506	1.707	0.463	0.517	1.755	0.294	0.574	1.788	0.105	0.511
569	2.845	1.907	1.068	0.389	NaN	NaN	NaN	1.803	0.951	0.187	1.79	0.725	0.155	1.727	0.529	0.218	1.742	0.461	0.211	1.781	0.306	0.158	1.841	0.101	0.198	1.722	0.015	0.194	NaN	NaN	NaN	1.788	0.948	0.569	1.745	0.689	0.587	1.683	0.542	0.507	1.706	0.463	0.517	1.754	0.294	0.574	1.788	0.105	0.511
570	2.85	1.906	1.068	0.39	NaN	NaN	NaN	1.802	0.952	0.188	1.79	0.725	0.156	1.727	0.529	0.219	1.742	0.461	0.212	1.781	0.306	0.159	1.841	0.101	0.198	1.722	0.015	0.194	NaN	NaN	NaN	1.787	0.948	0.57	1.744	0.689	0.587	1.682	0.541	0.508	1.705	0.463	0.517	1.754	0.294	0.574	1.788	0.105	0.511
571	2.855	1.905	1.068	0.391	NaN	NaN	NaN	1.801	0.952	0.189	1.789	0.725	0.158	1.727	0.529	0.22	1.741	0.461	0.212	1.78	0.306	0.159	1.841	0.101	0.198	1.722	0.015	0.194	NaN	NaN	NaN	1.786	0.948	0.57	1.744	0.689	0.588	1.682	0.541	0.508	1.705	0.463	0.518	1.753	0.293	0.574	1.788	0.105	0.511
572	2.86	1.903	1.068	0.392	NaN	NaN	NaN	1.8	0.952	0.19	1.787	0.724	0.159	1.726	0.529	0.221	1.741	0.461	0.213	1.78	0.306	0.159	1.84	0.102	0.198	1.722	0.015	0.194	NaN	NaN	NaN	1.785	0.948	0.571	1.743	0.689	0.588	1.681	0.541	0.508	1.704	0.463	0.518	1.753	0.293	0.575	1.787	0.105	0.511
573	2.865	1.902	1.068	0.394	NaN	NaN	NaN	1.799	0.952	0.191	1.786	0.723	0.16	1.725	0.529	0.222	1.741	0.461	0.213	1.78	0.307	0.16	1.84	0.102	0.198	1.723	0.015	0.194	NaN	NaN	NaN	1.784	0.948	0.572	1.742	0.689	0.588	1.681	0.542	0.509	1.704	0.464	0.519	1.753	0.293	0.575	1.787	0.105	0.512
574	2.87	1.901	1.068	0.395	NaN	NaN	NaN	1.798	0.952	0.192	1.786	0.724	0.16	1.725	0.529	0.222	1.74	0.461	0.214	1.78	0.307	0.16	1.84	0.103	0.198	1.723	0.015	0.194	NaN	NaN	NaN	1.782	0.948	0.573	1.741	0.689	0.589	1.681	0.542	0.509	1.705	0.464	0.52	1.753	0.293	0.575	1.788	0.105	0.512
575	2.875	1.9	1.068	0.396	NaN	NaN	NaN	1.798	0.953	0.193	1.786	0.726	0.161	1.724	0.529	0.223	1.74	0.461	0.214	1.78	0.307	0.16	1.84	0.103	0.198	1.723	0.015	0.194	NaN	NaN	NaN	1.781	0.947	0.574	1.741	0.689	0.591	1.682	0.542	0.51	1.705	0.463	0.521	1.753	0.293	0.575	1.788	0.105	0.512
576	2.88	1.899	1.068	0.397	NaN	NaN	NaN	1.797	0.953	0.194	1.785	0.727	0.161	1.724	0.529	0.223	1.739	0.461	0.215	1.779	0.308	0.161	1.84	0.103	0.198	1.723	0.015	0.194	NaN	NaN	NaN	1.779	0.947	0.575	1.741	0.689	0.592	1.682	0.542	0.511	1.705	0.463	0.521	1.753	0.293	0.576	1.788	0.105	0.512
577	2.885	1.898	1.068	0.399	NaN	NaN	NaN	1.796	0.953	0.195	1.784	0.727	0.162	1.723	0.529	0.223	1.739	0.461	0.216	1.779	0.308	0.161	1.84	0.103	0.198	1.723	0.015	0.194	NaN	NaN	NaN	1.778	0.946	0.577	1.741	0.688	0.593	1.681	0.542	0.512	1.704	0.463	0.522	1.753	0.293	0.576	1.787	0.105	0.512
578	2.89	1.897	1.068	0.4	NaN	NaN	NaN	1.795	0.954	0.196	1.783	0.727	0.163	1.723	0.529	0.224	1.738	0.461	0.216	1.779	0.308	0.161	1.84	0.104	0.198	1.723	0.015	0.194	NaN	NaN	NaN	1.777	0.947	0.578	1.741	0.688	0.593	1.68	0.541	0.513	1.703	0.462	0.523	1.753	0.292	0.577	1.787	0.105	0.512
579	2.895	1.896	1.068	0.401	NaN	NaN	NaN	1.795	0.954	0.196	1.78	0.726	0.165	1.722	0.529	0.224	1.738	0.461	0.217	1.779	0.308	0.161	1.84	0.104	0.199	1.723	0.015	0.194	NaN	NaN	NaN	1.777	0.947	0.578	1.742	0.688	0.593	1.679	0.54	0.514	1.703	0.462	0.523	1.753	0.292	0.578	1.787	0.105	0.513
580	2.9	1.895	1.068	0.402	NaN	NaN	NaN	1.794	0.955	0.197	1.779	0.726	0.165	1.721	0.529	0.225	1.738	0.462	0.218	1.778	0.309	0.162	1.84	0.104	0.199	1.723	0.015	0.194	NaN	NaN	NaN	1.776	0.947	0.579	1.741	0.688	0.594	1.679	0.539	0.514	1.702	0.462	0.524	1.752	0.292	0.579	1.787	0.104	0.514
581	2.905	1.894	1.068	0.403	NaN	NaN	NaN	1.793	0.955	0.198	1.777	0.726	0.165	1.72	0.529	0.227	1.737	0.462	0.219	1.778	0.309	0.163	1.839	0.104	0.199	1.723	0.015	0.194	NaN	NaN	NaN	1.775	0.947	0.58	1.74	0.688	0.596	1.678	0.539	0.514	1.702	0.461	0.525	1.752	0.291	0.58	1.786	0.103	0.515
582	2.91	1.893	1.069	0.404	NaN	NaN	NaN	1.792	0.955	0.199	1.776	0.727	0.166	1.72	0.53	0.228	1.737	0.463	0.219	1.777	0.309	0.163	1.839	0.104	0.2	1.723	0.015	0.194	NaN	NaN	NaN	1.774	0.947	0.581	1.739	0.688	0.597	1.678	0.539	0.515	1.702	0.461	0.526	1.752	0.291	0.581	1.786	0.102	0.516
583	2.915	1.892	1.069	0.406	NaN	NaN	NaN	1.791	0.955	0.2	1.776	0.729	0.166	1.719	0.53	0.228	1.736	0.463	0.22	1.777	0.31	0.164	1.84	0.104	0.2	1.723	0.015	0.194	NaN	NaN	NaN	1.773	0.947	0.582	1.739	0.688	0.598	1.678	0.539	0.516	1.703	0.462	0.527	1.752	0.29	0.581	1.786	0.102	0.516
584	2.92	1.891	1.069	0.407	NaN	NaN	NaN	1.791	0.956	0.201	1.775	0.73	0.166	1.718	0.53	0.229	1.735	0.463	0.221	1.776	0.31	0.165	1.84	0.104	0.2	1.723	0.015	0.194	NaN	NaN	NaN	1.772	0.947	0.583	1.738	0.688	0.599	1.677	0.539	0.517	1.703	0.462	0.527	1.752	0.29	0.582	1.786	0.102	0.516
585	2.925	1.89	1.069	0.408	NaN	NaN	NaN	1.79	0.956	0.201	1.773	0.73	0.167	1.717	0.531	0.23	1.734	0.463	0.221	1.776	0.311	0.165	1.839	0.105	0.201	1.723	0.015	0.194	NaN	NaN	NaN	1.771	0.946	0.584	1.738	0.688	0.6	1.677	0.539	0.519	1.703	0.461	0.528	1.751	0.29	0.582	1.786	0.102	0.516
586	2.93	1.889	1.069	0.409	NaN	NaN	NaN	1.79	0.957	0.202	1.771	0.73	0.168	1.716	0.531	0.23	1.733	0.464	0.222	1.776	0.312	0.165	1.838	0.106	0.201	1.723	0.015	0.194	NaN	NaN	NaN	1.77	0.946	0.585	1.737	0.688	0.601	1.677	0.539	0.52	1.702	0.46	0.529	1.751	0.29	0.582	1.786	0.102	0.517
587	2.935	1.888	1.069	0.41	NaN	NaN	NaN	1.79	0.957	0.203	1.768	0.729	0.169	1.715	0.531	0.231	1.732	0.464	0.223	1.775	0.312	0.166	1.838	0.106	0.201	1.723	0.016	0.194	NaN	NaN	NaN	1.768	0.946	0.586	1.737	0.688	0.602	1.677	0.539	0.52	1.701	0.46	0.53	1.751	0.29	0.583	1.787	0.102	0.517
588	2.94	1.887	1.069	0.411	NaN	NaN	NaN	1.789	0.958	0.203	1.767	0.729	0.17	1.713	0.531	0.232	1.73	0.464	0.223	1.774	0.313	0.166	1.839	0.107	0.202	1.724	0.016	0.194	NaN	NaN	NaN	1.767	0.946	0.586	1.736	0.688	0.603	1.677	0.539	0.521	1.701	0.46	0.531	1.751	0.289	0.583	1.787	0.102	0.517
589	2.945	1.887	1.07	0.412	NaN	NaN	NaN	1.789	0.958	0.204	1.766	0.73	0.17	1.711	0.531	0.233	1.729	0.464	0.224	1.773	0.313	0.167	1.838	0.108	0.203	1.724	0.016	0.195	NaN	NaN	NaN	1.766	0.946	0.587	1.736	0.688	0.604	1.677	0.538	0.522	1.701	0.46	0.532	1.751	0.289	0.584	1.787	0.102	0.517
590	2.95	1.886	1.07	0.413	NaN	NaN	NaN	1.788	0.958	0.205	1.764	0.73	0.171	1.71	0.532	0.234	1.728	0.465	0.225	1.772	0.314	0.168	1.838	0.108	0.203	1.724	0.016	0.195	NaN	NaN	NaN	1.766	0.946	0.587	1.735	0.689	0.604	1.677	0.538	0.523	1.701	0.46	0.533	1.751	0.289	0.584	1.787	0.102	0.518
591	2.955	1.885	1.07	0.414	NaN	NaN	NaN	1.787	0.958	0.205	1.76	0.728	0.172	1.709	0.532	0.234	1.727	0.465	0.226	1.771	0.314	0.169	1.839	0.108	0.204	1.724	0.016	0.195	NaN	NaN	NaN	1.765	0.946	0.588	1.735	0.689	0.605	1.676	0.538	0.524	1.701	0.46	0.533	1.751	0.289	0.585	1.787	0.102	0.518
592	2.96	1.884	1.07	0.414	NaN	NaN	NaN	1.786	0.958	0.206	1.759	0.728	0.173	1.707	0.532	0.235	1.725	0.465	0.227	1.77	0.314	0.17	1.839	0.109	0.206	1.724	0.016	0.195	NaN	NaN	NaN	1.764	0.946	0.589	1.734	0.689	0.606	1.676	0.538	0.525	1.701	0.46	0.533	1.751	0.288	0.586	1.787	0.102	0.518
593	2.965	1.883	1.071	0.415	NaN	NaN	NaN	1.786	0.958	0.207	1.757	0.728	0.173	1.705	0.532	0.236	1.724	0.465	0.227	1.769	0.315	0.171	1.838	0.109	0.207	1.725	0.016	0.195	NaN	NaN	NaN	1.762	0.946	0.589	1.734	0.689	0.606	1.677	0.538	0.526	1.701	0.46	0.534	1.751	0.288	0.586	1.787	0.102	0.518
594	2.97	1.882	1.071	0.416	NaN	NaN	NaN	1.785	0.958	0.207	1.756	0.728	0.174	1.703	0.532	0.236	1.722	0.465	0.228	1.768	0.315	0.171	1.837	0.11	0.208	1.725	0.016	0.195	NaN	NaN	NaN	1.761	0.946	0.59	1.733	0.689	0.607	1.677	0.538	0.526	1.701	0.46	0.535	1.751	0.288	0.586	1.787	0.102	0.519
595	2.975	1.881	1.071	0.417	NaN	NaN	NaN	1.785	0.959	0.208	1.755	0.729	0.175	1.701	0.532	0.238	1.72	0.465	0.229	1.767	0.315	0.172	1.837	0.111	0.209	1.725	0.016	0.195	NaN	NaN	NaN	1.76	0.945	0.591	1.732	0.688	0.608	1.677	0.538	0.527	1.701	0.46	0.535	1.751	0.288	0.586	1.787	0.102	0.519
596	2.98	1.881	1.071	0.418	NaN	NaN	NaN	1.785	0.959	0.208	1.753	0.729	0.175	1.7	0.532	0.238	1.719	0.465	0.229	1.767	0.315	0.173	1.837	0.111	0.21	1.725	0.016	0.195	NaN	NaN	NaN	1.759	0.945	0.591	1.731	0.688	0.608	1.677	0.538	0.527	1.701	0.46	0.536	1.751	0.288	0.586	1.787	0.101	0.519
597	2.985	1.88	1.071	0.419	NaN	NaN	NaN	1.784	0.958	0.209	1.751	0.729	0.176	1.698	0.532	0.239	1.717	0.465	0.231	1.766	0.315	0.174	1.836	0.112	0.212	1.726	0.017	0.196	NaN	NaN	NaN	1.759	0.945	0.592	1.731	0.688	0.608	1.677	0.538	0.527	1.701	0.46	0.536	1.751	0.288	0.586	1.787	0.101	0.519
598	2.99	1.879	1.071	0.419	NaN	NaN	NaN	1.783	0.959	0.21	1.75	0.729	0.177	1.696	0.532	0.239	1.715	0.465	0.232	1.765	0.316	0.175	1.836	0.112	0.213	1.726	0.017	0.196	NaN	NaN	NaN	1.758	0.945	0.593	1.73	0.688	0.609	1.676	0.538	0.527	1.701	0.46	0.537	1.751	0.288	0.586	1.787	0.101	0.519
599	2.995	1.879	1.071	0.42	NaN	NaN	NaN	1.783	0.959	0.21	1.749	0.73	0.177	1.695	0.533	0.24	1.714	0.466	0.232	1.764	0.316	0.177	1.835	0.113	0.215	1.726	0.017	0.196	NaN	NaN	NaN	1.757	0.945	0.594	1.73	0.687	0.609	1.676	0.538	0.528	1.701	0.459	0.537	1.751	0.287	0.586	1.787	0.101	0.519
600	3	1.878	1.071	0.421	NaN	NaN	NaN	1.782	0.959	0.211	1.748	0.73	0.178	1.693	0.533	0.24	1.713	0.467	0.233	1.763	0.317	0.178	1.835	0.113	0.216	1.726	0.017	0.196	NaN	NaN	NaN	1.757	0.945	0.594	1.73	0.687	0.609	1.676	0.538	0.528	1.7	0.459	0.537	1.751	0.287	0.586	1.787	0.101	0.519
601	3.005	1.877	1.071	0.422	NaN	NaN	NaN	1.782	0.959	0.212	1.747	0.73	0.178	1.692	0.534	0.24	1.711	0.467	0.233	1.763	0.317	0.178	1.833	0.114	0.218	1.726	0.017	0.196	NaN	NaN	NaN	1.756	0.945	0.595	1.729	0.687	0.61	1.675	0.538	0.528	1.7	0.459	0.537	1.751	0.287	0.586	1.787	0.102	0.518
602	3.01	1.877	1.071	0.423	NaN	NaN	NaN	1.781	0.959	0.212	1.745	0.729	0.179	1.69	0.535	0.241	1.71	0.467	0.234	1.762	0.317	0.18	1.833	0.114	0.22	1.725	0.017	0.196	NaN	NaN	NaN	1.756	0.945	0.595	1.728	0.687	0.61	1.675	0.537	0.528	1.7	0.459	0.538	1.75	0.287	0.586	1.787	0.101	0.518
603	3.015	1.876	1.071	0.423	NaN	NaN	NaN	1.781	0.96	0.213	1.744	0.729	0.18	1.689	0.535	0.242	1.708	0.467	0.235	1.761	0.317	0.181	1.833	0.115	0.221	1.724	0.017	0.197	NaN	NaN	NaN	1.755	0.945	0.596	1.728	0.687	0.61	1.673	0.536	0.527	1.7	0.459	0.538	1.75	0.287	0.586	1.786	0.101	0.518
604	3.02	1.876	1.071	0.424	NaN	NaN	NaN	1.781	0.96	0.213	1.744	0.73	0.181	1.687	0.535	0.243	1.706	0.467	0.236	1.76	0.318	0.182	1.831	0.116	0.222	1.723	0.017	0.197	NaN	NaN	NaN	1.755	0.945	0.596	1.727	0.687	0.611	1.673	0.536	0.528	1.7	0.459	0.538	1.75	0.287	0.586	1.786	0.101	0.518
605	3.025	1.875	1.071	0.425	NaN	NaN	NaN	1.78	0.959	0.214	1.745	0.732	0.181	1.686	0.535	0.244	1.705	0.468	0.237	1.759	0.318	0.183	1.829	0.116	0.224	1.721	0.017	0.198	NaN	NaN	NaN	1.754	0.946	0.596	1.726	0.687	0.611	1.674	0.537	0.53	1.699	0.459	0.538	1.749	0.286	0.586	1.786	0.101	0.518
606	3.03	1.874	1.071	0.426	NaN	NaN	NaN	1.779	0.959	0.215	1.744	0.731	0.182	1.684	0.536	0.244	1.704	0.468	0.237	1.758	0.319	0.184	1.827	0.116	0.225	1.718	0.018	0.198	NaN	NaN	NaN	1.754	0.946	0.597	1.726	0.687	0.612	1.674	0.537	0.53	1.699	0.459	0.538	1.749	0.286	0.587	1.786	0.101	0.518
607	3.035	1.874	1.071	0.426	NaN	NaN	NaN	1.779	0.96	0.215	1.743	0.731	0.183	1.683	0.536	0.244	1.703	0.469	0.238	1.757	0.319	0.185	1.825	0.116	0.226	1.716	0.018	0.199	NaN	NaN	NaN	1.754	0.946	0.597	1.725	0.687	0.612	1.674	0.537	0.531	1.699	0.459	0.539	1.749	0.286	0.587	1.786	0.101	0.518
608	3.04	1.873	1.071	0.427	NaN	NaN	NaN	1.779	0.96	0.215	1.743	0.731	0.184	1.682	0.536	0.245	1.702	0.469	0.238	1.755	0.319	0.186	1.822	0.116	0.227	1.713	0.018	0.2	NaN	NaN	NaN	1.755	0.947	0.597	1.725	0.687	0.613	1.674	0.537	0.531	1.699	0.458	0.539	1.749	0.286	0.587	1.786	0.101	0.518
609	3.045	1.872	1.071	0.428	NaN	NaN	NaN	1.779	0.96	0.216	1.742	0.732	0.184	1.681	0.537	0.245	1.7	0.469	0.239	1.754	0.32	0.187	1.82	0.115	0.228	1.71	0.018	0.201	NaN	NaN	NaN	1.754	0.947	0.597	1.724	0.687	0.613	1.673	0.537	0.531	1.699	0.459	0.539	1.749	0.286	0.587	1.786	0.101	0.517
610	3.05	1.872	1.071	0.428	NaN	NaN	NaN	1.779	0.96	0.217	1.742	0.732	0.185	1.68	0.537	0.245	1.699	0.469	0.239	1.752	0.32	0.187	1.817	0.114	0.229	1.706	0.018	0.203	NaN	NaN	NaN	1.753	0.946	0.598	1.724	0.688	0.613	1.673	0.537	0.531	1.699	0.459	0.539	1.749	0.286	0.587	1.787	0.102	0.517
611	3.055	1.871	1.071	0.429	NaN	NaN	NaN	1.778	0.96	0.217	1.741	0.73	0.186	1.68	0.538	0.245	1.697	0.469	0.24	1.749	0.321	0.188	1.814	0.113	0.23	1.702	0.018	0.204	NaN	NaN	NaN	1.752	0.946	0.598	1.723	0.688	0.614	1.673	0.537	0.532	1.699	0.459	0.539	1.749	0.285	0.587	1.786	0.101	0.518
612	3.06	1.87	1.071	0.43	NaN	NaN	NaN	1.778	0.96	0.217	1.74	0.73	0.187	1.679	0.539	0.246	1.696	0.469	0.241	1.748	0.32	0.189	1.81	0.112	0.231	1.697	0.018	0.206	NaN	NaN	NaN	1.75	0.946	0.599	1.723	0.688	0.614	1.673	0.537	0.532	1.699	0.459	0.539	1.749	0.285	0.588	1.786	0.101	0.517
613	3.065	1.87	1.072	0.431	NaN	NaN	NaN	1.778	0.961	0.218	1.74	0.73	0.188	1.677	0.539	0.247	1.695	0.47	0.241	1.745	0.32	0.189	1.805	0.112	0.232	1.692	0.019	0.207	NaN	NaN	NaN	1.749	0.946	0.599	1.723	0.688	0.614	1.673	0.537	0.532	1.699	0.459	0.539	1.749	0.285	0.588	1.787	0.102	0.517
614	3.07	1.869	1.072	0.431	NaN	NaN	NaN	1.778	0.961	0.218	1.74	0.73	0.188	1.676	0.539	0.248	1.694	0.471	0.242	1.743	0.32	0.19	1.8	0.112	0.232	1.686	0.019	0.209	NaN	NaN	NaN	1.748	0.945	0.6	1.723	0.688	0.615	1.672	0.537	0.532	1.7	0.459	0.539	1.749	0.285	0.588	1.786	0.101	0.518
615	3.075	1.869	1.072	0.432	NaN	NaN	NaN	1.778	0.961	0.219	1.74	0.731	0.189	1.675	0.539	0.248	1.692	0.472	0.242	1.739	0.32	0.19	1.796	0.112	0.233	1.681	0.019	0.211	NaN	NaN	NaN	1.746	0.945	0.6	1.722	0.689	0.615	1.672	0.537	0.532	1.7	0.459	0.54	1.749	0.285	0.588	1.786	0.101	0.518
616	3.08	1.868	1.072	0.433	NaN	NaN	NaN	1.777	0.961	0.219	1.74	0.731	0.189	1.674	0.54	0.249	1.69	0.473	0.243	1.736	0.32	0.191	1.791	0.112	0.234	1.675	0.019	0.212	NaN	NaN	NaN	1.745	0.945	0.601	1.722	0.689	0.616	1.672	0.536	0.532	1.7	0.459	0.54	1.749	0.285	0.588	1.786	0.101	0.518
617	3.085	1.868	1.072	0.433	NaN	NaN	NaN	1.777	0.961	0.22	1.74	0.731	0.19	1.672	0.54	0.249	1.688	0.473	0.243	1.732	0.32	0.192	1.786	0.111	0.235	1.669	0.019	0.214	NaN	NaN	NaN	1.744	0.945	0.601	1.722	0.689	0.616	1.672	0.536	0.532	1.7	0.459	0.54	1.749	0.284	0.588	1.786	0.101	0.518
618	3.09	1.867	1.073	0.434	NaN	NaN	NaN	1.777	0.961	0.22	1.74	0.732	0.19	1.67	0.541	0.249	1.686	0.473	0.244	1.729	0.32	0.192	1.781	0.111	0.236	1.664	0.019	0.215	NaN	NaN	NaN	1.743	0.945	0.602	1.721	0.688	0.617	1.672	0.536	0.532	1.7	0.459	0.541	1.75	0.284	0.588	1.786	0.101	0.518
619	3.095	1.866	1.073	0.435	NaN	NaN	NaN	1.777	0.962	0.22	1.74	0.732	0.191	1.669	0.541	0.25	1.683	0.473	0.244	1.725	0.32	0.193	1.776	0.11	0.237	1.658	0.02	0.217	NaN	NaN	NaN	1.743	0.946	0.602	1.721	0.688	0.617	1.673	0.536	0.533	1.7	0.459	0.541	1.75	0.284	0.588	1.786	0.101	0.518
620	3.1	1.866	1.073	0.435	NaN	NaN	NaN	1.777	0.962	0.221	1.74	0.733	0.191	1.667	0.542	0.25	1.681	0.474	0.245	1.721	0.321	0.193	1.771	0.11	0.237	1.652	0.02	0.218	NaN	NaN	NaN	1.742	0.946	0.602	1.721	0.688	0.618	1.673	0.537	0.533	1.701	0.459	0.542	1.75	0.284	0.589	1.786	0.101	0.518
621	3.105	1.865	1.073	0.436	NaN	NaN	NaN	1.777	0.962	0.221	1.74	0.733	0.192	1.665	0.543	0.25	1.678	0.474	0.245	1.718	0.321	0.194	1.766	0.109	0.238	1.646	0.021	0.219	NaN	NaN	NaN	1.741	0.946	0.603	1.721	0.688	0.618	1.673	0.537	0.534	1.701	0.459	0.542	1.75	0.284	0.589	1.786	0.101	0.517
622	3.11	1.864	1.073	0.437	NaN	NaN	NaN	1.777	0.962	0.222	1.74	0.735	0.192	1.663	0.544	0.25	1.674	0.474	0.245	1.714	0.321	0.194	1.761	0.109	0.239	1.64	0.021	0.221	NaN	NaN	NaN	1.741	0.946	0.603	1.72	0.688	0.618	1.674	0.537	0.535	1.701	0.459	0.543	1.75	0.284	0.589	1.786	0.101	0.517
623	3.115	1.864	1.073	0.437	NaN	NaN	NaN	1.776	0.962	0.222	1.74	0.735	0.192	1.66	0.544	0.251	1.672	0.475	0.246	1.71	0.321	0.195	1.756	0.108	0.24	1.635	0.022	0.221	NaN	NaN	NaN	1.74	0.946	0.603	1.72	0.689	0.618	1.675	0.537	0.536	1.701	0.459	0.543	1.75	0.284	0.589	1.786	0.102	0.517
624	3.12	1.863	1.074	0.438	NaN	NaN	NaN	1.776	0.963	0.222	1.739	0.735	0.192	1.658	0.545	0.251	1.669	0.476	0.246	1.707	0.322	0.195	1.751	0.109	0.241	1.629	0.023	0.222	NaN	NaN	NaN	1.739	0.946	0.603	1.719	0.689	0.618	1.675	0.537	0.536	1.701	0.459	0.543	1.75	0.284	0.589	1.786	0.102	0.517
625	3.125	1.863	1.074	0.438	NaN	NaN	NaN	1.776	0.963	0.223	1.738	0.736	0.193	1.655	0.545	0.252	1.667	0.477	0.247	1.703	0.322	0.196	1.746	0.109	0.241	1.623	0.024	0.222	NaN	NaN	NaN	1.739	0.946	0.604	1.719	0.689	0.619	1.675	0.537	0.536	1.701	0.459	0.543	1.75	0.284	0.589	1.786	0.102	0.517
626	3.13	1.862	1.074	0.439	NaN	NaN	NaN	1.776	0.963	0.223	1.737	0.736	0.193	1.653	0.545	0.253	1.664	0.478	0.247	1.699	0.322	0.196	1.741	0.109	0.242	1.617	0.025	0.223	NaN	NaN	NaN	1.738	0.947	0.604	1.719	0.689	0.619	1.674	0.537	0.536	1.701	0.459	0.544	1.75	0.284	0.589	1.786	0.101	0.517
627	3.135	1.862	1.074	0.439	NaN	NaN	NaN	1.776	0.963	0.224	1.735	0.736	0.194	1.65	0.546	0.253	1.661	0.478	0.248	1.696	0.323	0.197	1.736	0.109	0.242	1.612	0.025	0.224	NaN	NaN	NaN	1.737	0.947	0.604	1.719	0.689	0.619	1.674	0.537	0.536	1.701	0.459	0.544	1.75	0.284	0.589	1.786	0.101	0.517
628	3.14	1.861	1.074	0.44	NaN	NaN	NaN	1.775	0.963	0.224	1.732	0.735	0.194	1.647	0.547	0.253	1.658	0.479	0.248	1.693	0.324	0.197	1.731	0.109	0.243	1.606	0.026	0.224	NaN	NaN	NaN	1.737	0.947	0.605	1.719	0.689	0.619	1.674	0.537	0.536	1.701	0.459	0.544	1.75	0.284	0.589	1.786	0.101	0.517
629	3.145	1.861	1.074	0.441	NaN	NaN	NaN	1.775	0.963	0.225	1.73	0.735	0.194	1.644	0.548	0.254	1.655	0.48	0.248	1.689	0.324	0.198	1.726	0.109	0.243	1.601	0.027	0.224	NaN	NaN	NaN	1.736	0.947	0.605	1.718	0.689	0.619	1.673	0.537	0.537	1.7	0.459	0.544	1.75	0.284	0.589	1.786	0.101	0.517
630	3.15	1.86	1.074	0.441	NaN	NaN	NaN	1.775	0.964	0.225	1.729	0.735	0.194	1.642	0.549	0.254	1.653	0.48	0.248	1.686	0.325	0.198	1.721	0.11	0.244	1.595	0.028	0.224	NaN	NaN	NaN	1.736	0.947	0.606	1.718	0.689	0.619	1.672	0.537	0.536	1.7	0.459	0.544	1.749	0.284	0.589	1.786	0.101	0.517
631	3.155	1.86	1.074	0.441	NaN	NaN	NaN	1.775	0.964	0.225	1.727	0.735	0.194	1.639	0.55	0.254	1.65	0.481	0.248	1.682	0.325	0.198	1.716	0.11	0.244	1.59	0.029	0.225	NaN	NaN	NaN	1.736	0.947	0.606	1.718	0.689	0.619	1.671	0.536	0.536	1.699	0.458	0.544	1.749	0.284	0.589	1.786	0.101	0.516
632	3.16	1.859	1.074	0.442	NaN	NaN	NaN	1.774	0.964	0.225	1.726	0.736	0.194	1.637	0.55	0.254	1.647	0.482	0.248	1.679	0.326	0.198	1.711	0.11	0.245	1.585	0.031	0.224	NaN	NaN	NaN	1.735	0.947	0.607	1.717	0.689	0.619	1.67	0.535	0.535	1.699	0.458	0.544	1.748	0.284	0.589	1.785	0.101	0.516
633	3.165	1.859	1.074	0.442	NaN	NaN	NaN	1.774	0.964	0.226	1.724	0.736	0.194	1.634	0.551	0.254	1.644	0.482	0.249	1.675	0.327	0.198	1.706	0.111	0.245	1.58	0.032	0.224	NaN	NaN	NaN	1.735	0.947	0.607	1.717	0.689	0.62	1.67	0.535	0.536	1.699	0.458	0.544	1.748	0.284	0.589	1.785	0.101	0.516
634	3.17	1.858	1.074	0.443	NaN	NaN	NaN	1.773	0.964	0.226	1.722	0.737	0.195	1.632	0.552	0.254	1.641	0.483	0.249	1.672	0.328	0.198	1.701	0.111	0.245	1.574	0.032	0.224	NaN	NaN	NaN	1.734	0.947	0.607	1.716	0.689	0.62	1.669	0.535	0.536	1.698	0.458	0.544	1.747	0.283	0.589	1.785	0.101	0.516
635	3.175	1.858	1.074	0.443	NaN	NaN	NaN	1.773	0.964	0.227	1.72	0.737	0.195	1.63	0.553	0.254	1.638	0.484	0.249	1.668	0.328	0.199	1.696	0.112	0.245	1.569	0.034	0.223	NaN	NaN	NaN	1.734	0.947	0.608	1.716	0.689	0.62	1.669	0.535	0.536	1.697	0.458	0.543	1.747	0.283	0.589	1.785	0.101	0.516
636	3.18	1.858	1.074	0.443	NaN	NaN	NaN	1.772	0.965	0.227	1.718	0.737	0.195	1.627	0.554	0.254	1.635	0.485	0.248	1.665	0.329	0.199	1.692	0.113	0.245	1.564	0.035	0.223	NaN	NaN	NaN	1.733	0.947	0.608	1.715	0.688	0.62	1.669	0.535	0.536	1.697	0.457	0.543	1.746	0.283	0.589	1.785	0.101	0.516
637	3.185	1.857	1.074	0.444	NaN	NaN	NaN	1.772	0.965	0.227	1.716	0.737	0.195	1.624	0.555	0.254	1.633	0.486	0.249	1.662	0.33	0.199	1.687	0.113	0.245	1.559	0.036	0.222	NaN	NaN	NaN	1.733	0.947	0.608	1.714	0.688	0.62	1.669	0.535	0.536	1.697	0.457	0.543	1.746	0.283	0.589	1.785	0.101	0.516
638	3.19	1.856	1.074	0.444	NaN	NaN	NaN	1.772	0.965	0.227	1.713	0.737	0.195	1.621	0.556	0.254	1.63	0.487	0.249	1.658	0.33	0.199	1.682	0.113	0.245	1.554	0.037	0.222	NaN	NaN	NaN	1.732	0.947	0.608	1.713	0.688	0.62	1.669	0.535	0.536	1.696	0.457	0.543	1.746	0.283	0.589	1.785	0.101	0.516
639	3.195	1.856	1.074	0.445	1.705	1.058	0.271	1.771	0.965	0.227	1.712	0.737	0.195	1.619	0.557	0.254	1.628	0.488	0.249	1.655	0.331	0.198	1.678	0.114	0.245	1.549	0.039	0.221	NaN	NaN	NaN	1.731	0.946	0.608	1.712	0.688	0.62	1.668	0.535	0.536	1.696	0.457	0.543	1.745	0.283	0.589	1.785	0.101	0.516
640	3.2	1.856	1.074	0.445	1.705	1.058	0.271	1.77	0.965	0.228	1.71	0.738	0.195	1.617	0.558	0.254	1.625	0.489	0.248	1.651	0.332	0.198	1.673	0.115	0.245	1.544	0.04	0.221	NaN	NaN	NaN	1.73	0.945	0.608	1.712	0.688	0.62	1.668	0.535	0.536	1.696	0.457	0.543	1.745	0.283	0.589	1.785	0.101	0.516
641	3.205	1.855	1.074	0.445	1.705	1.058	0.271	1.77	0.965	0.228	1.709	0.738	0.195	1.614	0.559	0.254	1.621	0.49	0.248	1.647	0.332	0.198	1.668	0.116	0.244	1.539	0.041	0.22	NaN	NaN	NaN	1.728	0.945	0.608	1.711	0.688	0.62	1.668	0.535	0.536	1.696	0.456	0.543	1.745	0.283	0.589	1.785	0.101	0.515
642	3.21	1.855	1.074	0.446	1.705	1.058	0.271	1.769	0.965	0.228	1.708	0.738	0.195	1.611	0.559	0.254	1.618	0.49	0.248	1.643	0.333	0.198	1.663	0.117	0.244	1.534	0.042	0.22	NaN	NaN	NaN	1.728	0.945	0.608	1.711	0.687	0.62	1.668	0.535	0.536	1.695	0.456	0.543	1.744	0.283	0.589	1.785	0.101	0.515
643	3.215	1.854	1.074	0.446	1.705	1.058	0.271	1.768	0.965	0.229	1.707	0.739	0.195	1.609	0.56	0.254	1.616	0.491	0.248	1.64	0.334	0.198	1.659	0.117	0.244	1.529	0.042	0.219	NaN	NaN	NaN	1.727	0.945	0.609	1.71	0.688	0.62	1.667	0.535	0.536	1.695	0.456	0.543	1.744	0.282	0.589	1.785	0.1	0.516
644	3.22	1.854	1.073	0.446	1.705	1.058	0.271	1.768	0.965	0.229	1.705	0.739	0.196	1.606	0.561	0.254	1.613	0.492	0.248	1.636	0.335	0.197	1.655	0.118	0.243	1.524	0.044	0.219	NaN	NaN	NaN	1.727	0.944	0.609	1.709	0.688	0.621	1.667	0.535	0.536	1.695	0.456	0.543	1.744	0.282	0.589	1.785	0.099	0.517
645	3.225	1.853	1.073	0.446	1.705	1.058	0.271	1.767	0.965	0.229	1.704	0.74	0.196	1.604	0.561	0.254	1.61	0.493	0.247	1.632	0.336	0.197	1.65	0.118	0.242	1.52	0.045	0.218	NaN	NaN	NaN	1.726	0.944	0.609	1.709	0.688	0.621	1.667	0.535	0.536	1.695	0.456	0.543	1.744	0.282	0.589	1.785	0.099	0.516
646	3.23	1.853	1.073	0.446	1.705	1.058	0.271	1.766	0.965	0.229	1.702	0.74	0.196	1.602	0.562	0.253	1.607	0.494	0.247	1.629	0.336	0.196	1.646	0.119	0.242	1.515	0.045	0.217	NaN	NaN	NaN	1.726	0.944	0.609	1.708	0.688	0.621	1.667	0.535	0.536	1.695	0.456	0.543	1.744	0.282	0.589	1.785	0.102	0.513
647	3.235	1.852	1.073	0.446	1.705	1.058	0.271	1.765	0.965	0.229	1.701	0.741	0.196	1.599	0.563	0.253	1.603	0.494	0.247	1.625	0.337	0.196	1.641	0.12	0.241	1.51	0.046	0.217	NaN	NaN	NaN	1.726	0.945	0.609	1.708	0.688	0.621	1.667	0.535	0.536	1.694	0.456	0.543	1.744	0.282	0.589	1.785	0.102	0.513
648	3.24	1.852	1.072	0.447	NaN	NaN	NaN	1.764	0.965	0.229	1.7	0.741	0.196	1.596	0.563	0.253	1.6	0.495	0.247	1.622	0.338	0.195	1.636	0.121	0.24	1.506	0.047	0.216	NaN	NaN	NaN	1.725	0.945	0.61	1.708	0.688	0.622	1.666	0.535	0.536	1.694	0.456	0.544	1.743	0.282	0.589	1.785	0.103	0.512
649	3.245	1.851	1.072	0.447	NaN	NaN	NaN	1.763	0.965	0.229	1.697	0.74	0.196	1.593	0.564	0.253	1.597	0.495	0.247	1.618	0.339	0.195	1.632	0.121	0.239	1.501	0.048	0.216	1.658	1.031	0.567	1.724	0.945	0.61	1.708	0.688	0.622	1.666	0.534	0.536	1.694	0.456	0.544	1.743	0.282	0.589	1.785	0.103	0.512
650	3.25	1.85	1.072	0.447	NaN	NaN	NaN	1.762	0.965	0.23	1.695	0.74	0.196	1.591	0.565	0.253	1.594	0.496	0.247	1.615	0.339	0.194	1.627	0.122	0.238	1.496	0.049	0.215	1.657	1.031	0.567	1.724	0.945	0.61	1.707	0.688	0.622	1.666	0.534	0.537	1.694	0.456	0.544	1.743	0.282	0.589	1.785	0.102	0.512
651	3.255	1.85	1.072	0.447	NaN	NaN	NaN	1.761	0.965	0.23	1.694	0.74	0.196	1.589	0.566	0.253	1.592	0.496	0.246	1.611	0.34	0.194	1.623	0.123	0.237	1.492	0.05	0.214	1.657	1.031	0.567	1.724	0.945	0.61	1.706	0.688	0.622	1.665	0.534	0.537	1.693	0.456	0.544	1.742	0.282	0.589	1.784	0.102	0.512
652	3.26	1.849	1.072	0.447	NaN	NaN	NaN	1.76	0.965	0.23	1.693	0.741	0.196	1.586	0.567	0.252	1.589	0.497	0.246	1.608	0.341	0.193	1.619	0.123	0.236	1.488	0.051	0.213	1.658	1.031	0.569	1.723	0.945	0.611	1.706	0.688	0.622	1.665	0.534	0.537	1.693	0.456	0.544	1.742	0.281	0.589	1.784	0.103	0.512
653	3.265	1.848	1.072	0.447	NaN	NaN	NaN	1.759	0.965	0.23	1.692	0.741	0.196	1.584	0.567	0.252	1.587	0.498	0.246	1.604	0.342	0.193	1.615	0.124	0.235	1.483	0.051	0.213	1.658	1.031	0.57	1.723	0.945	0.611	1.705	0.688	0.623	1.664	0.534	0.537	1.692	0.456	0.544	1.742	0.281	0.589	1.784	0.103	0.512
654	3.27	1.848	1.071	0.447	NaN	NaN	NaN	1.758	0.965	0.23	1.69	0.742	0.196	1.581	0.568	0.252	1.584	0.499	0.245	1.601	0.342	0.192	1.611	0.124	0.234	1.479	0.051	0.212	1.657	1.032	0.569	1.722	0.945	0.611	1.704	0.688	0.623	1.664	0.534	0.537	1.692	0.456	0.544	1.741	0.281	0.589	1.784	0.103	0.511
655	3.275	1.847	1.071	0.447	1.694	1.06	0.275	1.757	0.965	0.23	1.689	0.743	0.196	1.579	0.568	0.252	1.582	0.499	0.245	1.598	0.343	0.191	1.607	0.125	0.233	1.474	0.052	0.211	1.656	1.032	0.57	1.722	0.945	0.611	1.704	0.688	0.623	1.663	0.534	0.537	1.692	0.455	0.544	1.741	0.281	0.588	1.784	0.103	0.511
656	3.28	1.846	1.071	0.447	1.694	1.06	0.275	1.756	0.965	0.23	1.688	0.744	0.195	1.577	0.569	0.252	1.579	0.5	0.245	1.595	0.344	0.19	1.603	0.126	0.232	1.47	0.052	0.211	1.656	1.032	0.571	1.721	0.945	0.611	1.703	0.687	0.623	1.662	0.534	0.537	1.692	0.455	0.544	1.741	0.281	0.588	1.784	0.103	0.511
657	3.285	1.846	1.071	0.447	1.693	1.06	0.275	1.755	0.965	0.23	1.687	0.744	0.195	1.575	0.569	0.251	1.577	0.501	0.244	1.592	0.344	0.189	1.599	0.126	0.231	1.466	0.053	0.21	1.656	1.031	0.571	1.721	0.945	0.611	1.703	0.687	0.623	1.662	0.534	0.538	1.691	0.455	0.544	1.74	0.281	0.588	1.784	0.103	0.511
658	3.29	1.845	1.071	0.447	1.693	1.06	0.275	1.754	0.965	0.23	1.685	0.744	0.195	1.573	0.57	0.251	1.575	0.502	0.244	1.589	0.345	0.189	1.595	0.127	0.229	1.462	0.053	0.21	1.656	1.031	0.571	1.72	0.945	0.611	1.702	0.687	0.623	1.662	0.534	0.538	1.69	0.455	0.544	1.74	0.281	0.588	1.784	0.103	0.511
659	3.295	1.845	1.071	0.447	NaN	NaN	NaN	1.753	0.965	0.23	1.683	0.744	0.194	1.571	0.57	0.25	1.572	0.502	0.243	1.586	0.346	0.188	1.592	0.127	0.229	1.458	0.054	0.209	1.655	1.032	0.571	1.719	0.944	0.611	1.702	0.687	0.623	1.661	0.534	0.538	1.689	0.455	0.544	1.74	0.281	0.588	1.784	0.103	0.511
660	3.3	1.844	1.071	0.447	NaN	NaN	NaN	1.752	0.965	0.231	1.682	0.744	0.194	1.569	0.571	0.25	1.57	0.502	0.243	1.583	0.346	0.187	1.588	0.127	0.227	1.455	0.054	0.208	1.654	1.032	0.572	1.719	0.944	0.611	1.701	0.687	0.623	1.661	0.534	0.538	1.689	0.455	0.544	1.739	0.281	0.588	1.784	0.103	0.511
661	3.305	1.843	1.07	0.447	NaN	NaN	NaN	1.75	0.965	0.231	1.68	0.745	0.194	1.567	0.571	0.249	1.568	0.503	0.242	1.58	0.346	0.186	1.584	0.128	0.226	1.451	0.054	0.207	1.653	1.032	0.573	1.718	0.944	0.611	1.701	0.687	0.623	1.66	0.534	0.538	1.688	0.455	0.543	1.739	0.281	0.588	1.784	0.103	0.511
662	3.31	1.842	1.07	0.447	1.687	1.06	0.277	1.749	0.965	0.231	1.679	0.745	0.194	1.566	0.572	0.249	1.566	0.503	0.241	1.577	0.347	0.186	1.581	0.128	0.225	1.447	0.054	0.206	1.652	1.032	0.573	1.717	0.943	0.612	1.7	0.687	0.623	1.659	0.534	0.537	1.688	0.455	0.543	1.739	0.281	0.588	1.784	0.103	0.511
663	3.315	1.841	1.07	0.447	1.687	1.06	0.277	1.748	0.965	0.231	1.678	0.746	0.194	1.564	0.572	0.249	1.564	0.503	0.241	1.575	0.347	0.185	1.577	0.128	0.224	1.443	0.054	0.205	1.652	1.032	0.573	1.716	0.943	0.612	1.7	0.687	0.623	1.659	0.534	0.537	1.687	0.455	0.543	1.739	0.281	0.588	1.784	0.103	0.511
664	3.32	1.841	1.07	0.447	NaN	NaN	NaN	1.747	0.965	0.231	1.675	0.745	0.194	1.562	0.572	0.248	1.562	0.504	0.241	1.572	0.347	0.184	1.574	0.129	0.222	1.44	0.055	0.204	1.652	1.032	0.573	1.715	0.943	0.612	1.699	0.687	0.623	1.658	0.534	0.536	1.686	0.455	0.543	1.738	0.281	0.588	1.784	0.103	0.511
665	3.325	1.84	1.069	0.446	NaN	NaN	NaN	1.746	0.965	0.231	1.673	0.745	0.193	1.56	0.573	0.248	1.56	0.504	0.24	1.569	0.348	0.183	1.571	0.129	0.221	1.436	0.055	0.204	1.651	1.032	0.573	1.715	0.943	0.612	1.698	0.687	0.623	1.657	0.534	0.536	1.686	0.454	0.542	1.738	0.281	0.588	1.784	0.103	0.511
666	3.33	1.839	1.069	0.446	NaN	NaN	NaN	1.744	0.965	0.231	1.671	0.744	0.193	1.558	0.573	0.248	1.558	0.504	0.24	1.567	0.348	0.183	1.567	0.129	0.22	1.433	0.054	0.203	1.65	1.033	0.573	1.715	0.943	0.612	1.697	0.686	0.623	1.656	0.534	0.536	1.685	0.454	0.542	1.738	0.281	0.588	1.783	0.103	0.511
667	3.335	1.838	1.069	0.446	NaN	NaN	NaN	1.743	0.965	0.231	1.67	0.745	0.193	1.557	0.573	0.248	1.556	0.504	0.24	1.564	0.349	0.182	1.564	0.129	0.219	1.43	0.054	0.202	1.649	1.033	0.573	1.714	0.943	0.612	1.696	0.686	0.623	1.655	0.534	0.536	1.684	0.454	0.542	1.737	0.281	0.588	1.783	0.103	0.511
668	3.34	1.837	1.069	0.446	NaN	NaN	NaN	1.742	0.965	0.231	1.669	0.745	0.193	1.555	0.573	0.247	1.555	0.505	0.239	1.562	0.349	0.181	1.561	0.129	0.218	1.427	0.054	0.201	1.649	1.033	0.573	1.713	0.942	0.612	1.695	0.686	0.623	1.655	0.534	0.537	1.683	0.454	0.543	1.737	0.28	0.588	1.783	0.103	0.511
669	3.345	1.836	1.068	0.446	1.679	1.061	0.275	1.74	0.965	0.231	1.668	0.745	0.192	1.554	0.573	0.247	1.553	0.505	0.239	1.56	0.349	0.18	1.558	0.13	0.216	1.424	0.054	0.2	1.649	1.033	0.573	1.712	0.942	0.612	1.694	0.686	0.623	1.654	0.534	0.537	1.683	0.454	0.543	1.736	0.28	0.588	1.783	0.103	0.511
670	3.35	1.836	1.068	0.446	NaN	NaN	NaN	1.739	0.964	0.231	1.666	0.745	0.192	1.552	0.573	0.247	1.552	0.505	0.238	1.557	0.349	0.18	1.555	0.13	0.215	1.421	0.053	0.199	1.647	1.032	0.573	1.711	0.942	0.612	1.694	0.686	0.623	1.653	0.533	0.537	1.683	0.454	0.543	1.736	0.28	0.588	1.783	0.103	0.511
671	3.355	1.835	1.068	0.446	1.676	1.058	0.278	1.737	0.964	0.231	1.665	0.745	0.191	1.551	0.573	0.246	1.55	0.505	0.238	1.554	0.349	0.179	1.552	0.129	0.214	1.417	0.053	0.198	1.646	1.032	0.573	1.711	0.942	0.612	1.693	0.686	0.623	1.653	0.533	0.537	1.682	0.454	0.543	1.736	0.28	0.588	1.783	0.103	0.51
672	3.36	1.834	1.068	0.445	1.676	1.058	0.278	1.736	0.964	0.231	1.664	0.745	0.191	1.549	0.573	0.246	1.548	0.505	0.237	1.552	0.349	0.178	1.549	0.129	0.213	1.415	0.052	0.198	1.644	1.031	0.574	1.71	0.942	0.612	1.692	0.686	0.623	1.652	0.532	0.537	1.682	0.454	0.543	1.735	0.28	0.588	1.783	0.103	0.51
673	3.365	1.833	1.067	0.445	1.676	1.057	0.278	1.734	0.963	0.231	1.662	0.745	0.19	1.548	0.573	0.246	1.547	0.504	0.237	1.55	0.349	0.178	1.547	0.129	0.212	1.412	0.052	0.197	1.644	1.031	0.574	1.71	0.942	0.612	1.691	0.686	0.623	1.651	0.532	0.537	1.682	0.454	0.543	1.735	0.28	0.588	1.783	0.103	0.51
674	3.37	1.832	1.067	0.445	1.676	1.057	0.278	1.733	0.963	0.231	1.661	0.745	0.191	1.547	0.573	0.246	1.545	0.504	0.236	1.547	0.349	0.177	1.544	0.13	0.211	1.41	0.052	0.196	1.643	1.031	0.574	1.709	0.942	0.612	1.691	0.685	0.622	1.651	0.531	0.537	1.681	0.454	0.543	1.735	0.28	0.588	1.783	0.103	0.51
675	3.375	1.831	1.067	0.445	1.676	1.057	0.278	1.732	0.963	0.231	1.66	0.745	0.191	1.546	0.573	0.246	1.544	0.504	0.236	1.546	0.349	0.177	1.542	0.129	0.21	1.408	0.051	0.195	1.642	1.031	0.574	1.708	0.942	0.612	1.69	0.685	0.622	1.65	0.531	0.537	1.681	0.453	0.543	1.735	0.28	0.588	1.782	0.103	0.51
676	3.38	1.83	1.066	0.444	NaN	NaN	NaN	1.73	0.963	0.231	1.659	0.744	0.191	1.544	0.572	0.245	1.543	0.504	0.235	1.544	0.349	0.176	1.539	0.129	0.209	1.406	0.051	0.194	1.641	1.031	0.574	1.707	0.942	0.612	1.689	0.685	0.622	1.65	0.531	0.537	1.68	0.453	0.543	1.734	0.279	0.588	1.782	0.103	0.51
677	3.385	1.829	1.066	0.444	1.669	1.057	0.276	1.729	0.963	0.231	1.657	0.744	0.19	1.543	0.572	0.245	1.542	0.504	0.235	1.542	0.349	0.175	1.537	0.129	0.208	1.403	0.05	0.193	1.64	1.031	0.574	1.706	0.942	0.612	1.688	0.685	0.622	1.65	0.531	0.537	1.68	0.453	0.543	1.734	0.279	0.588	1.782	0.102	0.51
678	3.39	1.828	1.066	0.444	1.669	1.057	0.276	1.727	0.962	0.231	1.655	0.743	0.19	1.542	0.571	0.245	1.54	0.504	0.234	1.54	0.348	0.175	1.535	0.129	0.207	1.402	0.05	0.192	1.64	1.031	0.573	1.705	0.942	0.612	1.687	0.685	0.622	1.65	0.531	0.537	1.679	0.452	0.543	1.734	0.279	0.588	1.782	0.102	0.51
679	3.395	1.826	1.066	0.444	NaN	NaN	NaN	1.726	0.962	0.23	1.654	0.743	0.19	1.541	0.571	0.244	1.539	0.504	0.234	1.539	0.348	0.174	1.533	0.129	0.207	1.4	0.049	0.191	1.639	1.031	0.573	1.704	0.942	0.612	1.687	0.684	0.622	1.649	0.531	0.537	1.678	0.452	0.543	1.734	0.279	0.588	1.782	0.102	0.51
680	3.4	1.825	1.065	0.443	NaN	NaN	NaN	1.725	0.961	0.23	1.653	0.742	0.19	1.54	0.571	0.243	1.538	0.503	0.234	1.537	0.348	0.174	1.531	0.128	0.206	1.398	0.047	0.191	1.638	1.032	0.573	1.703	0.942	0.612	1.686	0.684	0.622	1.649	0.531	0.537	1.678	0.452	0.543	1.734	0.279	0.588	1.782	0.102	0.51
681	3.405	1.824	1.065	0.443	NaN	NaN	NaN	1.723	0.961	0.23	1.652	0.742	0.19	1.54	0.57	0.242	1.537	0.502	0.233	1.536	0.348	0.173	1.53	0.128	0.205	1.397	0.047	0.19	1.637	1.032	0.573	1.702	0.942	0.612	1.685	0.684	0.622	1.648	0.531	0.537	1.677	0.452	0.543	1.734	0.279	0.588	1.782	0.102	0.51
682	3.41	1.823	1.065	0.443	NaN	NaN	NaN	1.722	0.961	0.23	1.652	0.742	0.189	1.539	0.57	0.242	1.536	0.502	0.233	1.535	0.348	0.172	1.528	0.127	0.204	1.395	0.046	0.19	1.636	1.031	0.573	1.701	0.941	0.612	1.685	0.684	0.622	1.646	0.531	0.535	1.677	0.452	0.543	1.734	0.279	0.588	1.782	0.102	0.51
683	3.415	1.822	1.065	0.442	NaN	NaN	NaN	1.72	0.961	0.23	1.651	0.742	0.189	1.538	0.57	0.242	1.536	0.502	0.233	1.534	0.347	0.172	1.526	0.127	0.204	1.394	0.045	0.188	1.635	1.031	0.573	1.699	0.941	0.611	1.684	0.684	0.622	1.644	0.53	0.535	1.676	0.452	0.542	1.733	0.279	0.588	1.782	0.102	0.51
684	3.42	1.82	1.065	0.442	1.661	1.055	0.275	1.719	0.96	0.23	1.65	0.741	0.188	1.537	0.569	0.242	1.535	0.501	0.233	1.532	0.347	0.171	1.525	0.127	0.203	1.393	0.044	0.188	1.634	1.031	0.573	1.698	0.941	0.612	1.683	0.684	0.622	1.644	0.53	0.535	1.676	0.452	0.542	1.733	0.279	0.588	1.782	0.102	0.51
685	3.425	1.819	1.064	0.442	1.66	1.055	0.274	1.718	0.96	0.229	1.648	0.741	0.188	1.536	0.568	0.242	1.534	0.5	0.232	1.531	0.346	0.171	1.524	0.126	0.203	1.392	0.043	0.187	1.632	1.031	0.573	1.697	0.941	0.612	1.682	0.684	0.622	1.643	0.529	0.535	1.675	0.452	0.542	1.733	0.279	0.588	1.782	0.102	0.51
686	3.43	1.818	1.064	0.441	1.659	1.055	0.274	1.716	0.96	0.229	1.647	0.74	0.188	1.536	0.567	0.241	1.533	0.5	0.232	1.53	0.345	0.171	1.523	0.125	0.203	1.391	0.041	0.187	1.631	1.031	0.573	1.696	0.941	0.611	1.681	0.684	0.622	1.642	0.529	0.535	1.674	0.452	0.542	1.733	0.279	0.588	1.782	0.103	0.51
687	3.435	1.817	1.064	0.441	1.659	1.055	0.274	1.714	0.959	0.229	1.646	0.74	0.188	1.535	0.566	0.241	1.532	0.499	0.232	1.529	0.344	0.171	1.522	0.124	0.202	1.39	0.04	0.186	1.629	1.03	0.573	1.695	0.941	0.611	1.68	0.684	0.622	1.642	0.529	0.536	1.674	0.452	0.542	1.732	0.279	0.587	1.782	0.103	0.51
688	3.44	1.815	1.064	0.44	1.659	1.055	0.274	1.713	0.959	0.229	1.645	0.739	0.188	1.534	0.566	0.241	1.531	0.498	0.232	1.529	0.344	0.17	1.521	0.124	0.202	1.39	0.039	0.186	1.626	1.029	0.574	1.694	0.941	0.611	1.68	0.684	0.622	1.641	0.529	0.535	1.673	0.452	0.542	1.732	0.279	0.587	1.782	0.103	0.51
689	3.445	1.814	1.064	0.44	NaN	NaN	NaN	1.711	0.958	0.229	1.645	0.738	0.188	1.534	0.565	0.241	1.531	0.497	0.232	1.528	0.343	0.17	1.52	0.123	0.201	1.39	0.037	0.185	1.626	1.029	0.574	1.692	0.941	0.611	1.679	0.684	0.622	1.64	0.529	0.535	1.672	0.451	0.541	1.731	0.279	0.587	1.782	0.103	0.51
690	3.45	1.813	1.063	0.44	NaN	NaN	NaN	1.71	0.958	0.229	1.644	0.737	0.188	1.533	0.564	0.241	1.531	0.497	0.231	1.527	0.342	0.17	1.519	0.123	0.201	1.389	0.035	0.185	1.626	1.028	0.574	1.691	0.941	0.61	1.677	0.684	0.622	1.639	0.529	0.535	1.671	0.451	0.541	1.731	0.279	0.587	1.782	0.103	0.51
691	3.455	1.812	1.063	0.439	1.646	1.054	0.274	1.708	0.958	0.228	1.643	0.736	0.187	1.533	0.563	0.24	1.531	0.496	0.231	1.527	0.342	0.17	1.519	0.122	0.201	1.389	0.034	0.185	1.626	1.029	0.573	1.69	0.941	0.61	1.676	0.684	0.621	1.638	0.529	0.534	1.67	0.451	0.541	1.73	0.279	0.586	1.782	0.103	0.51
692	3.46	1.81	1.063	0.439	1.647	1.053	0.274	1.707	0.957	0.228	1.642	0.736	0.186	1.533	0.562	0.24	1.531	0.495	0.231	1.527	0.341	0.17	1.518	0.121	0.201	1.389	0.032	0.185	1.625	1.03	0.572	1.688	0.94	0.61	1.675	0.683	0.621	1.637	0.529	0.534	1.669	0.451	0.54	1.729	0.279	0.586	1.782	0.103	0.51
693	3.465	1.809	1.062	0.438	1.647	1.053	0.274	1.705	0.956	0.228	1.641	0.735	0.186	1.532	0.561	0.24	1.53	0.494	0.231	1.526	0.34	0.17	1.518	0.12	0.201	1.389	0.031	0.185	1.624	1.03	0.571	1.687	0.941	0.61	1.674	0.683	0.621	1.636	0.53	0.534	1.668	0.45	0.54	1.729	0.279	0.586	1.782	0.103	0.51
694	3.47	1.807	1.062	0.438	NaN	NaN	NaN	1.703	0.956	0.228	1.641	0.734	0.186	1.532	0.56	0.24	1.53	0.493	0.231	1.526	0.339	0.17	1.517	0.119	0.201	1.389	0.03	0.185	1.622	1.03	0.571	1.686	0.941	0.61	1.672	0.683	0.621	1.636	0.53	0.534	1.667	0.45	0.54	1.729	0.279	0.586	1.782	0.103	0.51
695	3.475	1.806	1.062	0.437	NaN	NaN	NaN	1.702	0.956	0.227	1.64	0.734	0.186	1.532	0.559	0.24	1.53	0.492	0.231	1.526	0.338	0.17	1.517	0.118	0.201	1.39	0.027	0.185	1.62	1.029	0.571	1.685	0.941	0.609	1.671	0.683	0.621	1.636	0.53	0.534	1.666	0.45	0.539	1.729	0.279	0.586	1.782	0.103	0.51
696	3.48	1.804	1.061	0.437	NaN	NaN	NaN	1.7	0.955	0.227	1.639	0.732	0.187	1.532	0.558	0.24	1.529	0.491	0.23	1.526	0.337	0.17	1.517	0.117	0.202	1.39	0.026	0.185	1.62	1.028	0.571	1.684	0.941	0.609	1.67	0.683	0.621	1.635	0.53	0.534	1.666	0.45	0.539	1.728	0.279	0.586	1.782	0.103	0.51
697	3.485	1.803	1.061	0.437	1.645	1.049	0.27	1.698	0.955	0.227	1.639	0.731	0.186	1.531	0.557	0.24	1.529	0.489	0.23	1.526	0.336	0.17	1.518	0.116	0.202	1.39	0.024	0.185	NaN	NaN	NaN	1.682	0.94	0.609	1.669	0.683	0.62	1.634	0.53	0.534	1.665	0.45	0.539	1.728	0.279	0.586	1.782	0.103	0.51
698	3.49	1.801	1.061	0.436	1.645	1.049	0.27	1.697	0.954	0.227	1.638	0.73	0.186	1.531	0.556	0.24	1.529	0.488	0.23	1.526	0.334	0.17	1.518	0.115	0.202	1.391	0.023	0.185	NaN	NaN	NaN	1.681	0.94	0.608	1.668	0.683	0.62	1.634	0.53	0.534	1.665	0.45	0.539	1.728	0.279	0.586	1.782	0.103	0.51
699	3.495	1.8	1.06	0.435	NaN	NaN	NaN	1.695	0.954	0.226	1.637	0.729	0.185	1.531	0.555	0.24	1.529	0.488	0.23	1.527	0.333	0.17	1.518	0.114	0.202	1.392	0.021	0.186	1.617	1.026	0.572	1.679	0.94	0.608	1.667	0.683	0.62	NaN	NaN	NaN	1.665	0.45	0.539	1.727	0.279	0.586	1.782	0.103	0.51
700	3.5	1.798	1.06	0.435	1.633	1.049	0.271	1.693	0.953	0.226	1.636	0.729	0.185	1.531	0.553	0.24	1.529	0.487	0.231	1.526	0.332	0.17	1.519	0.113	0.203	1.392	0.019	0.186	NaN	NaN	NaN	1.678	0.94	0.608	1.665	0.683	0.62	1.629	0.527	0.533	1.664	0.45	0.539	1.727	0.279	0.586	1.782	0.103	0.51
701	3.505	1.797	1.06	0.434	1.632	1.049	0.27	1.691	0.953	0.226	1.636	0.728	0.185	1.531	0.552	0.24	1.53	0.486	0.231	1.526	0.33	0.171	1.519	0.112	0.203	1.393	0.018	0.187	1.609	1.026	0.569	1.677	0.94	0.607	1.664	0.683	0.62	1.629	0.526	0.533	1.664	0.45	0.539	1.727	0.279	0.586	1.782	0.103	0.51
702	3.51	1.795	1.059	0.434	1.632	1.049	0.27	1.69	0.953	0.225	1.635	0.727	0.185	1.531	0.551	0.24	1.53	0.485	0.231	1.527	0.329	0.171	1.52	0.11	0.204	1.394	0.018	0.187	1.609	1.026	0.569	1.675	0.94	0.607	1.663	0.683	0.62	1.628	0.526	0.533	1.663	0.45	0.539	1.727	0.279	0.586	1.782	0.103	0.51
703	3.515	1.794	1.059	0.433	1.631	1.049	0.27	1.688	0.952	0.225	1.634	0.726	0.186	1.531	0.55	0.24	1.53	0.483	0.231	1.527	0.328	0.171	1.521	0.109	0.205	1.394	0.018	0.188	1.609	1.026	0.569	1.674	0.94	0.606	1.662	0.683	0.62	1.627	0.526	0.532	1.663	0.45	0.538	1.727	0.279	0.586	1.782	0.103	0.511
704	3.52	1.792	1.059	0.433	1.629	1.05	0.269	1.686	0.951	0.225	1.633	0.725	0.185	1.531	0.548	0.24	1.529	0.481	0.232	1.528	0.327	0.172	1.522	0.109	0.205	1.394	0.018	0.189	1.609	1.026	0.569	1.672	0.94	0.606	1.66	0.683	0.619	1.627	0.526	0.532	1.662	0.45	0.538	1.726	0.279	0.586	1.782	0.103	0.511
705	3.525	1.79	1.059	0.432	NaN	NaN	NaN	1.684	0.951	0.224	1.633	0.724	0.185	1.531	0.547	0.24	1.53	0.48	0.232	1.529	0.326	0.172	1.523	0.108	0.206	1.394	0.018	0.189	1.609	1.026	0.569	1.671	0.94	0.606	1.659	0.682	0.619	1.626	0.526	0.532	1.661	0.45	0.538	1.726	0.279	0.586	1.782	0.103	0.511
706	3.53	1.788	1.059	0.431	1.628	1.047	0.266	1.682	0.951	0.224	1.632	0.723	0.185	1.531	0.546	0.24	1.53	0.479	0.232	1.529	0.324	0.173	1.523	0.107	0.207	1.394	0.018	0.19	NaN	NaN	NaN	1.669	0.94	0.605	1.658	0.682	0.619	1.626	0.526	0.532	1.661	0.449	0.538	1.726	0.279	0.586	1.781	0.103	0.511
707	3.535	1.787	1.058	0.43	1.628	1.047	0.266	1.68	0.95	0.223	1.631	0.723	0.185	1.531	0.544	0.24	1.531	0.479	0.232	1.529	0.322	0.173	1.523	0.106	0.208	1.394	0.018	0.19	1.602	1.027	0.566	1.668	0.94	0.605	1.657	0.682	0.619	1.626	0.526	0.532	1.66	0.449	0.538	1.726	0.279	0.586	1.781	0.103	0.511
708	3.54	1.785	1.058	0.43	NaN	NaN	NaN	1.678	0.949	0.223	1.63	0.722	0.184	1.531	0.544	0.241	1.531	0.477	0.232	1.53	0.321	0.174	1.524	0.105	0.208	1.393	0.018	0.19	1.601	1.027	0.566	1.666	0.939	0.604	1.656	0.682	0.618	1.625	0.526	0.532	1.659	0.449	0.538	1.726	0.28	0.586	1.781	0.103	0.511
709	3.545	1.783	1.058	0.429	1.616	1.047	0.266	1.676	0.949	0.222	1.629	0.721	0.184	1.532	0.543	0.241	1.531	0.476	0.233	1.531	0.32	0.175	1.523	0.105	0.208	1.393	0.018	0.19	1.6	1.027	0.567	1.664	0.939	0.604	1.655	0.682	0.618	1.625	0.526	0.533	1.659	0.449	0.538	1.726	0.28	0.586	1.781	0.103	0.511
710	3.55	1.781	1.058	0.428	1.615	1.047	0.266	1.674	0.948	0.222	1.628	0.72	0.185	1.532	0.541	0.241	1.531	0.475	0.233	1.532	0.319	0.175	1.523	0.105	0.208	1.393	0.018	0.19	1.6	1.027	0.567	1.662	0.939	0.603	1.654	0.682	0.618	1.624	0.526	0.533	1.658	0.448	0.538	1.726	0.28	0.586	1.781	0.103	0.511
711	3.555	1.779	1.058	0.428	1.615	1.047	0.266	1.672	0.948	0.222	1.628	0.719	0.185	1.531	0.541	0.241	1.531	0.474	0.233	1.533	0.319	0.175	1.522	0.105	0.208	1.393	0.018	0.19	NaN	NaN	NaN	1.661	0.939	0.603	1.653	0.682	0.618	1.624	0.526	0.533	1.657	0.448	0.538	1.726	0.28	0.586	1.781	0.103	0.511
712	3.56	1.778	1.058	0.427	NaN	NaN	NaN	1.67	0.948	0.221	1.627	0.719	0.185	1.531	0.54	0.241	1.53	0.474	0.232	1.533	0.319	0.175	1.521	0.104	0.208	1.393	0.017	0.19	1.589	1.027	0.565	1.66	0.939	0.603	1.652	0.682	0.618	1.623	0.526	0.532	1.657	0.448	0.537	1.726	0.28	0.586	1.781	0.103	0.511
713	3.565	1.776	1.058	0.426	1.609	1.046	0.263	1.669	0.948	0.22	1.626	0.718	0.185	1.531	0.54	0.241	1.53	0.473	0.232	1.533	0.319	0.175	1.521	0.104	0.208	1.393	0.017	0.19	1.589	1.027	0.565	1.658	0.939	0.602	1.651	0.682	0.617	1.621	0.526	0.531	1.657	0.448	0.537	1.725	0.28	0.586	1.781	0.103	0.511
714	3.57	1.775	1.058	0.426	1.61	1.046	0.263	1.667	0.948	0.22	1.625	0.718	0.184	1.531	0.54	0.241	1.529	0.474	0.232	1.532	0.32	0.175	1.521	0.104	0.208	1.393	0.017	0.19	1.589	1.027	0.565	1.657	0.939	0.602	1.65	0.682	0.617	1.62	0.526	0.531	1.656	0.448	0.537	1.725	0.28	0.586	1.781	0.103	0.511
715	3.575	1.773	1.058	0.425	1.61	1.046	0.262	1.665	0.948	0.219	1.624	0.718	0.183	1.529	0.541	0.241	1.527	0.474	0.232	1.531	0.32	0.174	1.521	0.104	0.208	1.393	0.017	0.19	1.589	1.027	0.565	1.655	0.939	0.601	1.649	0.682	0.616	1.619	0.526	0.53	1.656	0.448	0.536	1.725	0.28	0.586	1.781	0.103	0.511
716	3.58	1.771	1.058	0.424	1.61	1.046	0.262	1.663	0.948	0.219	1.622	0.718	0.183	1.528	0.541	0.241	1.526	0.475	0.232	1.53	0.321	0.174	1.521	0.104	0.208	1.393	0.017	0.19	1.588	1.026	0.564	1.653	0.939	0.6	1.648	0.682	0.616	1.618	0.526	0.53	1.655	0.448	0.536	1.725	0.28	0.585	1.781	0.103	0.511
717	3.585	1.77	1.058	0.424	NaN	NaN	NaN	1.662	0.948	0.218	1.621	0.718	0.183	1.525	0.542	0.241	1.525	0.476	0.232	1.528	0.322	0.174	1.521	0.105	0.208	1.393	0.017	0.19	1.585	1.027	0.563	1.652	0.939	0.6	1.647	0.682	0.616	1.618	0.525	0.53	1.655	0.447	0.535	1.724	0.281	0.585	1.781	0.103	0.511
718	3.59	1.768	1.059	0.423	1.603	1.046	0.26	1.66	0.949	0.218	1.619	0.718	0.183	1.523	0.543	0.241	1.523	0.477	0.231	1.527	0.322	0.173	1.521	0.105	0.208	1.393	0.017	0.19	1.584	1.026	0.562	1.651	0.939	0.6	1.646	0.682	0.615	1.618	0.525	0.529	1.654	0.447	0.535	1.724	0.281	0.585	1.781	0.103	0.511
719	3.595	1.766	1.059	0.423	1.603	1.046	0.26	1.658	0.949	0.217	1.617	0.718	0.183	1.521	0.544	0.24	1.522	0.477	0.231	1.525	0.322	0.173	1.521	0.105	0.208	1.393	0.017	0.19	1.583	1.026	0.562	1.649	0.939	0.599	1.645	0.682	0.615	1.617	0.524	0.528	1.653	0.448	0.534	1.724	0.281	0.585	1.781	0.104	0.511
720	3.6	1.765	1.059	0.422	1.603	1.046	0.26	1.657	0.949	0.217	1.615	0.718	0.183	1.519	0.545	0.24	1.52	0.478	0.231	1.524	0.323	0.172	1.521	0.105	0.208	1.393	0.017	0.19	1.584	1.026	0.562	1.647	0.939	0.598	1.644	0.682	0.614	1.616	0.524	0.528	1.653	0.448	0.534	1.724	0.281	0.585	1.781	0.104	0.511
721	3.605	1.763	1.059	0.422	1.602	1.046	0.26	1.656	0.95	0.216	1.613	0.718	0.183	1.516	0.545	0.24	1.518	0.479	0.23	1.523	0.323	0.172	1.521	0.105	0.208	1.393	0.017	0.19	1.584	1.026	0.562	1.646	0.939	0.598	1.643	0.682	0.614	1.615	0.524	0.527	1.652	0.448	0.534	1.723	0.282	0.584	1.781	0.104	0.511
722	3.61	1.762	1.06	0.422	1.601	1.047	0.26	1.654	0.951	0.216	1.61	0.719	0.182	1.514	0.546	0.239	1.516	0.479	0.23	1.52	0.322	0.171	1.521	0.106	0.208	1.393	0.017	0.19	NaN	NaN	NaN	1.644	0.939	0.597	1.642	0.682	0.613	1.614	0.525	0.526	1.652	0.448	0.533	1.723	0.282	0.584	1.781	0.104	0.51
723	3.615	1.76	1.06	0.421	1.598	1.047	0.259	1.653	0.951	0.216	1.608	0.719	0.182	1.511	0.546	0.239	1.513	0.48	0.229	1.518	0.322	0.171	1.52	0.106	0.208	1.393	0.017	0.19	1.578	1.026	0.559	1.643	0.939	0.597	1.641	0.682	0.613	1.614	0.525	0.526	1.652	0.448	0.533	1.723	0.282	0.584	1.781	0.104	0.51
724	3.62	1.758	1.06	0.421	1.595	1.047	0.258	1.652	0.952	0.215	1.606	0.72	0.181	1.508	0.547	0.239	1.511	0.48	0.229	1.515	0.321	0.171	1.52	0.105	0.207	1.393	0.017	0.19	1.578	1.025	0.559	1.641	0.939	0.596	1.639	0.682	0.612	1.614	0.525	0.526	1.652	0.448	0.533	1.723	0.282	0.584	1.781	0.104	0.51
725	3.625	1.757	1.061	0.421	1.594	1.048	0.258	1.65	0.952	0.215	1.603	0.721	0.18	1.505	0.547	0.239	1.508	0.479	0.228	1.513	0.321	0.171	1.52	0.105	0.207	1.393	0.017	0.19	1.577	1.025	0.559	1.64	0.94	0.595	1.638	0.682	0.612	1.614	0.525	0.526	1.652	0.449	0.533	1.723	0.282	0.584	1.781	0.104	0.51
726	3.63	1.755	1.061	0.42	1.593	1.048	0.257	1.649	0.953	0.214	1.6	0.722	0.18	1.502	0.547	0.238	1.505	0.479	0.228	1.511	0.321	0.171	1.52	0.105	0.207	1.393	0.017	0.19	1.577	1.025	0.559	1.638	0.939	0.595	1.638	0.682	0.611	1.614	0.525	0.526	1.652	0.449	0.533	1.723	0.282	0.584	1.781	0.105	0.51
727	3.635	1.754	1.061	0.42	1.593	1.049	0.257	1.648	0.953	0.214	1.598	0.723	0.179	1.499	0.547	0.238	1.503	0.479	0.228	1.509	0.321	0.17	1.519	0.105	0.206	1.393	0.017	0.19	NaN	NaN	NaN	1.636	0.939	0.594	1.637	0.682	0.611	1.614	0.525	0.526	1.652	0.449	0.532	1.723	0.282	0.584	1.781	0.105	0.511
728	3.64	1.752	1.061	0.419	1.592	1.05	0.256	1.647	0.953	0.213	1.595	0.724	0.178	1.497	0.547	0.238	1.501	0.479	0.227	1.507	0.321	0.17	1.519	0.105	0.206	1.393	0.017	0.19	1.568	1.026	0.557	1.635	0.939	0.594	1.636	0.682	0.61	1.613	0.525	0.526	1.652	0.449	0.532	1.723	0.282	0.584	1.781	0.105	0.511
729	3.645	1.751	1.062	0.419	1.588	1.05	0.255	1.645	0.954	0.213	1.592	0.724	0.177	1.495	0.547	0.237	1.498	0.478	0.227	1.505	0.321	0.17	1.519	0.105	0.206	1.393	0.017	0.19	1.567	1.026	0.557	1.634	0.939	0.593	1.635	0.682	0.61	1.613	0.525	0.526	1.652	0.449	0.532	1.723	0.282	0.584	1.781	0.105	0.511
730	3.65	1.749	1.062	0.418	1.586	1.05	0.254	1.644	0.954	0.212	1.589	0.725	0.177	1.492	0.547	0.236	1.496	0.478	0.226	1.503	0.321	0.17	1.519	0.105	0.206	1.393	0.017	0.19	1.567	1.026	0.557	1.632	0.939	0.592	1.635	0.682	0.61	1.613	0.525	0.526	1.651	0.449	0.532	1.723	0.282	0.584	1.781	0.105	0.511
731	3.655	1.747	1.062	0.418	1.585	1.05	0.254	1.642	0.953	0.211	1.587	0.725	0.176	1.49	0.547	0.235	1.494	0.478	0.226	1.502	0.321	0.169	1.519	0.105	0.206	1.393	0.017	0.19	NaN	NaN	NaN	1.631	0.939	0.591	1.634	0.682	0.609	1.613	0.525	0.525	1.651	0.449	0.532	1.723	0.282	0.584	1.781	0.105	0.511
732	3.66	1.746	1.062	0.417	1.584	1.05	0.254	1.641	0.953	0.211	1.584	0.726	0.175	1.489	0.546	0.235	1.492	0.477	0.226	1.501	0.321	0.169	1.518	0.105	0.206	1.393	0.017	0.19	NaN	NaN	NaN	1.629	0.939	0.591	1.634	0.682	0.609	1.613	0.524	0.525	1.651	0.449	0.532	1.723	0.283	0.584	1.781	0.105	0.511
733	3.665	1.744	1.062	0.416	1.581	1.051	0.253	1.639	0.953	0.21	1.581	0.726	0.174	1.486	0.546	0.234	1.49	0.477	0.226	1.5	0.321	0.169	1.518	0.105	0.206	1.393	0.017	0.19	1.56	1.025	0.554	1.628	0.939	0.59	1.633	0.682	0.608	1.612	0.525	0.525	1.651	0.449	0.532	1.723	0.283	0.584	1.781	0.105	0.511
734	3.67	1.742	1.062	0.416	1.578	1.051	0.252	1.638	0.953	0.21	1.579	0.726	0.174	1.484	0.546	0.234	1.488	0.477	0.225	1.499	0.321	0.169	1.518	0.105	0.206	1.393	0.017	0.19	1.56	1.024	0.554	1.627	0.939	0.589	1.633	0.682	0.607	1.612	0.525	0.525	1.651	0.449	0.531	1.723	0.283	0.584	1.781	0.105	0.511
735	3.675	1.741	1.062	0.415	1.578	1.051	0.252	1.636	0.953	0.209	1.575	0.725	0.173	1.483	0.546	0.234	1.487	0.477	0.225	1.499	0.321	0.168	1.518	0.105	0.206	1.393	0.017	0.19	NaN	NaN	NaN	1.626	0.939	0.589	1.633	0.682	0.607	1.612	0.525	0.525	1.651	0.449	0.531	1.723	0.283	0.584	1.781	0.105	0.511
736	3.68	1.739	1.062	0.414	1.578	1.05	0.251	1.634	0.953	0.208	1.573	0.725	0.172	1.481	0.545	0.233	1.486	0.477	0.225	1.499	0.321	0.168	1.518	0.105	0.206	1.393	0.017	0.19	NaN	NaN	NaN	1.624	0.939	0.588	1.632	0.682	0.606	1.611	0.524	0.525	1.651	0.449	0.531	1.723	0.283	0.584	1.781	0.105	0.511
737	3.685	1.737	1.062	0.413	1.576	1.049	0.249	1.632	0.952	0.207	1.572	0.725	0.172	1.48	0.545	0.233	1.484	0.477	0.224	1.498	0.32	0.168	1.518	0.105	0.206	1.393	0.017	0.19	1.555	1.024	0.55	1.623	0.939	0.587	1.632	0.682	0.605	1.611	0.524	0.524	1.65	0.449	0.531	1.724	0.284	0.583	1.781	0.105	0.511
738	3.69	1.736	1.062	0.412	1.574	1.049	0.248	1.63	0.952	0.207	1.57	0.725	0.172	1.478	0.545	0.233	1.483	0.477	0.224	1.498	0.32	0.168	1.518	0.105	0.206	1.393	0.017	0.19	1.554	1.025	0.55	1.622	0.939	0.586	1.632	0.682	0.605	1.61	0.524	0.524	1.65	0.449	0.53	1.724	0.284	0.583	1.781	0.105	0.511
739	3.695	1.734	1.062	0.412	1.572	1.049	0.248	1.628	0.952	0.206	1.568	0.724	0.171	1.477	0.545	0.232	1.481	0.477	0.224	1.498	0.32	0.168	1.518	0.105	0.206	1.393	0.017	0.19	1.554	1.025	0.55	1.621	0.94	0.585	1.631	0.683	0.605	1.609	0.524	0.523	1.65	0.449	0.53	1.724	0.285	0.583	1.781	0.105	0.511
740	3.7	1.732	1.062	0.411	1.568	1.049	0.248	1.626	0.952	0.205	1.567	0.724	0.17	1.476	0.544	0.232	1.481	0.476	0.224	1.498	0.32	0.167	1.518	0.105	0.206	1.393	0.017	0.19	NaN	NaN	NaN	1.621	0.941	0.586	1.631	0.683	0.604	1.608	0.524	0.523	1.65	0.45	0.53	1.724	0.285	0.583	1.781	0.106	0.511
741	3.705	1.731	1.061	0.409	1.564	1.049	0.247	1.624	0.952	0.204	1.567	0.724	0.17	1.474	0.544	0.232	1.48	0.476	0.223	1.498	0.32	0.167	1.518	0.105	0.206	1.393	0.017	0.19	NaN	NaN	NaN	1.621	0.942	0.586	1.63	0.683	0.604	1.608	0.524	0.522	1.649	0.45	0.53	1.724	0.285	0.582	1.781	0.106	0.511
742	3.71	1.729	1.061	0.408	1.562	1.049	0.247	1.622	0.951	0.203	1.566	0.723	0.169	1.474	0.544	0.231	1.479	0.476	0.222	1.497	0.319	0.167	1.518	0.105	0.206	1.393	0.017	0.19	NaN	NaN	NaN	1.619	0.941	0.585	1.63	0.683	0.603	1.607	0.524	0.522	1.649	0.45	0.529	1.724	0.286	0.582	1.781	0.106	0.511
743	3.715	1.727	1.061	0.407	1.56	1.049	0.247	1.619	0.951	0.203	1.565	0.723	0.169	1.473	0.544	0.23	1.478	0.475	0.222	1.497	0.319	0.167	1.518	0.105	0.206	1.393	0.017	0.19	1.547	1.026	0.547	1.616	0.939	0.583	1.629	0.684	0.603	1.607	0.523	0.522	1.649	0.45	0.529	1.724	0.286	0.582	1.781	0.106	0.511
744	3.72	1.726	1.061	0.406	1.558	1.049	0.246	1.617	0.951	0.202	1.564	0.722	0.168	1.472	0.543	0.229	1.477	0.475	0.222	1.496	0.319	0.166	1.518	0.105	0.206	1.393	0.017	0.19	1.548	1.026	0.547	1.613	0.939	0.581	1.628	0.684	0.602	1.606	0.523	0.522	1.648	0.45	0.529	1.724	0.286	0.581	1.781	0.106	0.511
745	3.725	1.724	1.061	0.405	1.556	1.048	0.245	1.615	0.951	0.201	1.563	0.722	0.167	1.47	0.542	0.229	1.475	0.474	0.221	1.494	0.318	0.166	1.517	0.105	0.206	1.393	0.017	0.19	1.549	1.026	0.547	1.612	0.939	0.58	1.627	0.684	0.602	1.606	0.523	0.521	1.648	0.45	0.528	1.724	0.286	0.581	1.78	0.106	0.511
746	3.73	1.722	1.061	0.404	1.556	1.047	0.244	1.613	0.951	0.2	1.562	0.721	0.167	1.469	0.542	0.228	1.474	0.474	0.221	1.493	0.318	0.167	1.517	0.105	0.206	1.393	0.017	0.19	NaN	NaN	NaN	1.612	0.939	0.58	1.626	0.684	0.601	1.605	0.523	0.521	1.647	0.45	0.528	1.723	0.287	0.58	1.78	0.106	0.512
747	3.735	1.72	1.061	0.402	1.556	1.047	0.243	1.61	0.951	0.199	1.561	0.721	0.167	1.468	0.541	0.228	1.473	0.474	0.22	1.492	0.318	0.167	1.517	0.104	0.207	1.393	0.017	0.19	1.541	1.026	0.543	1.612	0.941	0.58	1.625	0.684	0.601	1.603	0.523	0.52	1.646	0.45	0.527	1.723	0.287	0.58	1.78	0.106	0.513
748	3.74	1.719	1.06	0.401	1.553	1.047	0.242	1.608	0.951	0.198	1.56	0.72	0.167	1.467	0.541	0.228	1.472	0.474	0.22	1.491	0.317	0.166	1.517	0.104	0.207	1.393	0.017	0.19	1.541	1.025	0.543	1.614	0.943	0.58	1.624	0.685	0.6	1.602	0.524	0.52	1.645	0.45	0.527	1.722	0.287	0.58	1.78	0.106	0.513
749	3.745	1.717	1.06	0.4	1.551	1.047	0.241	1.606	0.951	0.197	1.558	0.719	0.167	1.465	0.541	0.227	1.47	0.474	0.22	1.49	0.317	0.166	1.517	0.104	0.207	1.393	0.017	0.19	1.542	1.025	0.543	1.612	0.943	0.578	1.622	0.685	0.6	1.601	0.524	0.519	1.644	0.45	0.527	1.722	0.288	0.58	1.78	0.106	0.514
750	3.75	1.716	1.06	0.399	1.549	1.047	0.241	1.603	0.951	0.196	1.556	0.719	0.166	1.464	0.541	0.227	1.469	0.474	0.22	1.489	0.317	0.166	1.517	0.104	0.207	1.393	0.017	0.19	1.541	1.025	0.543	1.61	0.942	0.577	1.621	0.685	0.599	1.601	0.524	0.519	1.643	0.45	0.526	1.721	0.288	0.579	1.779	0.106	0.514
751	3.755	1.714	1.06	0.398	1.546	1.047	0.241	1.601	0.951	0.195	1.555	0.718	0.165	1.462	0.541	0.227	1.467	0.473	0.22	1.488	0.317	0.166	1.517	0.104	0.207	1.393	0.017	0.19	NaN	NaN	NaN	1.61	0.943	0.577	1.62	0.685	0.599	1.6	0.524	0.519	1.642	0.449	0.526	1.721	0.288	0.579	1.779	0.106	0.514
752	3.76	1.712	1.06	0.396	1.541	1.048	0.24	1.599	0.951	0.194	1.553	0.719	0.165	1.461	0.541	0.227	1.465	0.473	0.22	1.487	0.317	0.166	1.516	0.104	0.207	1.393	0.017	0.19	1.533	1.025	0.54	1.609	0.943	0.577	1.618	0.685	0.598	1.599	0.524	0.518	1.64	0.449	0.525	1.72	0.289	0.579	1.779	0.106	0.514
753	3.765	1.711	1.06	0.395	1.539	1.048	0.24	1.596	0.951	0.194	1.552	0.719	0.165	1.459	0.54	0.227	1.464	0.473	0.22	1.486	0.317	0.166	1.516	0.104	0.207	1.393	0.017	0.19	1.533	1.025	0.541	1.607	0.943	0.576	1.617	0.684	0.598	1.596	0.523	0.517	1.639	0.449	0.525	1.719	0.289	0.579	1.779	0.107	0.514
754	3.77	1.709	1.06	0.394	1.537	1.048	0.24	1.594	0.951	0.193	1.55	0.719	0.164	1.457	0.54	0.227	1.463	0.473	0.22	1.484	0.317	0.166	1.516	0.104	0.207	1.393	0.017	0.19	1.532	1.026	0.54	1.606	0.943	0.575	1.615	0.684	0.597	1.595	0.523	0.516	1.638	0.45	0.524	1.718	0.289	0.578	1.779	0.107	0.514
755	3.775	1.707	1.06	0.393	1.533	1.048	0.24	1.592	0.951	0.193	1.547	0.719	0.163	1.455	0.54	0.227	1.461	0.473	0.22	1.482	0.317	0.166	1.516	0.104	0.207	1.393	0.017	0.19	1.529	1.026	0.54	1.604	0.943	0.574	1.613	0.684	0.597	1.594	0.523	0.515	1.637	0.45	0.524	1.718	0.29	0.578	1.778	0.107	0.513
756	3.78	1.705	1.06	0.392	1.531	1.048	0.239	1.59	0.951	0.192	1.546	0.719	0.163	1.454	0.54	0.226	1.46	0.473	0.219	1.481	0.316	0.166	1.516	0.104	0.207	1.393	0.017	0.19	1.526	1.026	0.539	1.603	0.942	0.573	1.611	0.684	0.596	1.593	0.523	0.515	1.636	0.449	0.523	1.717	0.29	0.578	1.778	0.108	0.511
757	3.785	1.703	1.061	0.391	1.531	1.047	0.238	1.589	0.952	0.191	1.544	0.72	0.163	1.452	0.54	0.226	1.458	0.473	0.219	1.48	0.316	0.166	1.515	0.104	0.207	1.393	0.017	0.19	1.525	1.027	0.539	1.601	0.942	0.572	1.61	0.684	0.595	1.592	0.523	0.515	1.635	0.45	0.523	1.716	0.29	0.578	1.778	0.109	0.511
758	3.79	1.702	1.061	0.39	1.53	1.047	0.237	1.587	0.952	0.19	1.542	0.72	0.162	1.45	0.54	0.226	1.457	0.472	0.219	1.478	0.315	0.166	1.515	0.104	0.207	1.393	0.017	0.19	1.524	1.026	0.539	1.6	0.942	0.572	1.609	0.684	0.595	1.59	0.523	0.514	1.634	0.45	0.522	1.716	0.291	0.578	1.778	0.109	0.51
759	3.795	1.7	1.061	0.39	1.528	1.046	0.236	1.585	0.952	0.189	1.539	0.72	0.161	1.448	0.54	0.226	1.455	0.472	0.219	1.477	0.315	0.166	1.515	0.104	0.207	1.393	0.017	0.19	1.522	1.025	0.538	1.598	0.942	0.571	1.607	0.683	0.594	1.588	0.523	0.513	1.632	0.45	0.522	1.715	0.291	0.578	1.778	0.11	0.51
760	3.8	1.698	1.061	0.389	1.527	1.046	0.235	1.583	0.952	0.189	1.537	0.721	0.161	1.447	0.54	0.226	1.454	0.472	0.219	1.477	0.315	0.166	1.515	0.104	0.207	1.393	0.017	0.19	1.519	1.025	0.536	1.596	0.942	0.57	1.606	0.683	0.593	1.587	0.523	0.513	1.631	0.45	0.521	1.714	0.291	0.577	1.777	0.11	0.51
761	3.805	1.696	1.061	0.388	1.526	1.046	0.235	1.581	0.952	0.188	1.535	0.721	0.16	1.445	0.54	0.226	1.453	0.471	0.219	1.476	0.315	0.165	1.515	0.104	0.207	1.393	0.017	0.19	1.518	1.025	0.536	1.594	0.942	0.569	1.604	0.683	0.592	1.586	0.523	0.513	1.63	0.45	0.521	1.713	0.292	0.577	1.777	0.11	0.51
762	3.81	1.695	1.061	0.387	1.524	1.046	0.234	1.579	0.952	0.187	1.532	0.72	0.159	1.444	0.54	0.226	1.452	0.471	0.219	1.475	0.314	0.165	1.514	0.104	0.207	1.393	0.017	0.19	1.519	1.024	0.535	1.592	0.941	0.569	1.603	0.683	0.591	1.584	0.523	0.513	1.629	0.45	0.521	1.713	0.292	0.576	1.777	0.111	0.51
763	3.815	1.693	1.061	0.386	1.52	1.047	0.233	1.577	0.952	0.187	1.53	0.72	0.158	1.443	0.539	0.225	1.451	0.471	0.219	1.474	0.314	0.165	1.514	0.104	0.207	1.393	0.017	0.19	1.517	1.024	0.534	1.591	0.942	0.568	1.601	0.683	0.591	1.583	0.523	0.513	1.628	0.45	0.52	1.712	0.293	0.576	1.777	0.112	0.51
764	3.82	1.691	1.061	0.386	1.518	1.048	0.232	1.576	0.952	0.186	1.528	0.72	0.158	1.442	0.539	0.225	1.45	0.471	0.218	1.474	0.314	0.165	1.514	0.104	0.207	1.393	0.017	0.19	1.514	1.024	0.533	1.589	0.942	0.568	1.6	0.683	0.59	1.58	0.523	0.512	1.626	0.451	0.52	1.711	0.294	0.576	1.776	0.112	0.511
765	3.825	1.689	1.061	0.385	1.517	1.048	0.232	1.574	0.953	0.185	1.526	0.721	0.157	1.44	0.539	0.225	1.448	0.471	0.218	1.473	0.314	0.165	1.514	0.104	0.207	1.393	0.017	0.19	1.513	1.025	0.533	1.587	0.941	0.567	1.599	0.683	0.589	1.578	0.523	0.511	1.625	0.451	0.519	1.71	0.294	0.575	1.775	0.112	0.512
766	3.83	1.687	1.062	0.384	1.514	1.05	0.231	1.572	0.953	0.184	1.524	0.721	0.156	1.439	0.539	0.225	1.447	0.471	0.218	1.473	0.313	0.165	1.514	0.104	0.207	1.393	0.017	0.19	1.512	1.025	0.532	1.585	0.941	0.566	1.598	0.684	0.588	1.577	0.523	0.511	1.624	0.452	0.519	1.709	0.295	0.575	1.774	0.112	0.513
767	3.835	1.686	1.062	0.383	1.511	1.05	0.229	1.57	0.953	0.184	1.523	0.721	0.156	1.438	0.539	0.224	1.446	0.471	0.218	1.473	0.313	0.164	1.514	0.103	0.207	1.393	0.017	0.19	1.51	1.025	0.532	1.584	0.942	0.566	1.597	0.684	0.587	1.576	0.524	0.511	1.622	0.452	0.519	1.708	0.296	0.575	1.774	0.113	0.513
768	3.84	1.684	1.062	0.383	1.51	1.049	0.229	1.568	0.952	0.183	1.521	0.721	0.155	1.437	0.538	0.224	1.446	0.47	0.218	1.472	0.313	0.164	1.514	0.103	0.207	1.393	0.017	0.19	1.506	1.025	0.53	1.583	0.942	0.565	1.595	0.684	0.586	1.574	0.524	0.511	1.621	0.452	0.518	1.707	0.297	0.574	1.773	0.113	0.514
769	3.845	1.682	1.062	0.382	1.51	1.049	0.228	1.567	0.952	0.182	1.52	0.721	0.154	1.436	0.538	0.223	1.445	0.47	0.217	1.472	0.313	0.164	1.514	0.103	0.207	1.393	0.017	0.19	1.505	1.026	0.529	1.581	0.942	0.564	1.593	0.684	0.585	1.573	0.524	0.51	1.619	0.452	0.518	1.707	0.298	0.574	1.772	0.114	0.515
770	3.85	1.681	1.062	0.381	1.509	1.048	0.226	1.565	0.953	0.181	1.518	0.721	0.153	1.435	0.538	0.223	1.444	0.469	0.217	1.472	0.313	0.164	1.514	0.103	0.207	1.393	0.017	0.19	1.504	1.026	0.529	1.578	0.942	0.563	1.592	0.684	0.584	1.571	0.525	0.51	1.617	0.453	0.517	1.706	0.299	0.574	1.772	0.114	0.515
771	3.855	1.679	1.063	0.38	1.506	1.048	0.225	1.564	0.953	0.18	1.517	0.721	0.153	1.435	0.537	0.223	1.444	0.469	0.216	1.471	0.313	0.164	1.514	0.103	0.207	1.393	0.017	0.19	1.503	1.027	0.527	1.577	0.942	0.563	1.591	0.685	0.583	1.569	0.525	0.509	1.614	0.453	0.517	1.705	0.3	0.573	1.771	0.115	0.515
772	3.86	1.677	1.063	0.379	1.505	1.048	0.225	1.562	0.953	0.18	1.515	0.721	0.152	1.435	0.537	0.222	1.443	0.468	0.216	1.471	0.312	0.163	1.514	0.103	0.207	1.393	0.017	0.19	1.5	1.028	0.526	1.576	0.943	0.562	1.589	0.685	0.582	1.567	0.525	0.508	1.612	0.453	0.516	1.703	0.302	0.573	1.771	0.116	0.515
773	3.865	1.676	1.063	0.378	1.503	1.048	0.224	1.56	0.953	0.179	1.514	0.72	0.152	1.434	0.537	0.221	1.443	0.468	0.215	1.47	0.312	0.163	1.514	0.103	0.207	1.393	0.017	0.19	1.498	1.028	0.526	1.574	0.944	0.561	1.587	0.685	0.581	1.564	0.525	0.508	1.61	0.453	0.516	1.702	0.303	0.573	1.77	0.117	0.514
774	3.87	1.674	1.063	0.377	1.501	1.049	0.224	1.558	0.953	0.178	1.513	0.72	0.151	1.433	0.537	0.221	1.442	0.469	0.214	1.47	0.312	0.163	1.514	0.103	0.207	1.393	0.017	0.19	1.497	1.027	0.525	1.572	0.944	0.56	1.586	0.685	0.58	1.56	0.525	0.507	1.607	0.454	0.515	1.701	0.304	0.572	1.77	0.118	0.513
775	3.875	1.673	1.063	0.376	1.499	1.049	0.223	1.557	0.953	0.177	1.512	0.72	0.15	1.432	0.537	0.22	1.442	0.469	0.214	1.47	0.312	0.162	1.514	0.103	0.207	1.393	0.017	0.19	1.495	1.027	0.524	1.57	0.944	0.559	1.584	0.686	0.579	1.558	0.525	0.506	1.605	0.454	0.515	1.699	0.304	0.572	1.769	0.12	0.513
776	3.88	1.671	1.064	0.375	1.498	1.048	0.222	1.556	0.953	0.176	1.51	0.721	0.15	1.432	0.537	0.22	1.441	0.469	0.214	1.469	0.311	0.163	1.513	0.103	0.206	1.393	0.017	0.19	1.493	1.027	0.522	1.569	0.945	0.559	1.582	0.686	0.579	1.556	0.525	0.506	1.602	0.454	0.514	1.697	0.305	0.571	1.769	0.121	0.514
777	3.885	1.669	1.064	0.374	1.497	1.048	0.221	1.554	0.953	0.175	1.51	0.721	0.149	1.431	0.536	0.22	1.441	0.469	0.214	1.468	0.311	0.162	1.513	0.103	0.206	1.393	0.017	0.19	1.492	1.027	0.522	1.567	0.945	0.558	1.58	0.687	0.578	1.553	0.526	0.505	1.6	0.454	0.514	1.695	0.306	0.571	1.768	0.122	0.514
778	3.89	1.668	1.064	0.373	1.495	1.048	0.219	1.552	0.953	0.175	1.509	0.721	0.149	1.431	0.536	0.219	1.44	0.468	0.213	1.468	0.311	0.162	1.513	0.103	0.206	1.393	0.017	0.19	1.492	1.027	0.521	1.566	0.946	0.557	1.577	0.687	0.578	1.55	0.526	0.505	1.597	0.455	0.514	1.694	0.307	0.571	1.766	0.123	0.514
779	3.895	1.666	1.064	0.372	1.495	1.05	0.218	1.551	0.953	0.174	1.508	0.721	0.148	1.431	0.536	0.219	1.439	0.468	0.213	1.468	0.311	0.162	1.513	0.103	0.206	1.393	0.017	0.19	1.492	1.029	0.52	1.564	0.946	0.556	1.575	0.687	0.577	1.547	0.526	0.505	1.594	0.455	0.513	1.692	0.308	0.571	1.766	0.125	0.514
780	3.9	1.664	1.064	0.371	1.494	1.05	0.218	1.55	0.954	0.172	1.507	0.721	0.147	1.43	0.536	0.218	1.439	0.468	0.212	1.467	0.31	0.162	1.513	0.102	0.206	1.393	0.017	0.19	1.489	1.03	0.519	1.562	0.947	0.555	1.572	0.688	0.577	1.544	0.526	0.505	1.591	0.455	0.513	1.69	0.309	0.57	1.765	0.126	0.514
781	3.905	1.663	1.065	0.37	1.49	1.05	0.216	1.548	0.954	0.172	1.506	0.721	0.147	1.429	0.536	0.217	1.438	0.467	0.212	1.467	0.31	0.162	1.513	0.102	0.206	1.393	0.017	0.19	1.487	1.03	0.517	1.561	0.947	0.555	1.569	0.688	0.577	1.54	0.526	0.504	1.588	0.455	0.513	1.688	0.31	0.57	1.764	0.127	0.514
782	3.91	1.662	1.065	0.369	1.488	1.05	0.215	1.546	0.954	0.171	1.505	0.72	0.146	1.428	0.536	0.217	1.438	0.467	0.211	1.467	0.31	0.162	1.513	0.102	0.206	1.393	0.017	0.19	1.487	1.03	0.517	1.559	0.948	0.554	1.566	0.688	0.576	1.537	0.527	0.504	1.585	0.455	0.513	1.686	0.312	0.57	1.763	0.129	0.514
783	3.915	1.66	1.066	0.369	1.488	1.05	0.214	1.545	0.953	0.17	1.504	0.72	0.145	1.428	0.536	0.216	1.437	0.467	0.211	1.466	0.31	0.161	1.513	0.102	0.206	1.393	0.017	0.19	1.486	1.03	0.516	1.556	0.948	0.553	1.563	0.689	0.576	1.534	0.527	0.504	1.582	0.456	0.513	1.685	0.313	0.57	1.761	0.13	0.514
784	3.92	1.659	1.066	0.368	1.487	1.051	0.213	1.543	0.953	0.17	1.503	0.72	0.145	1.427	0.536	0.216	1.437	0.467	0.21	1.466	0.31	0.161	1.513	0.102	0.206	1.393	0.017	0.19	1.483	1.031	0.514	1.553	0.947	0.552	1.561	0.689	0.576	1.531	0.528	0.504	1.579	0.457	0.513	1.683	0.314	0.57	1.76	0.132	0.515
785	3.925	1.657	1.066	0.367	1.486	1.051	0.212	1.541	0.952	0.169	1.503	0.72	0.145	1.427	0.536	0.216	1.437	0.467	0.21	1.465	0.309	0.16	1.513	0.102	0.206	1.393	0.017	0.19	1.48	1.033	0.514	1.551	0.948	0.551	1.557	0.689	0.575	1.531	0.53	0.506	1.576	0.457	0.513	1.68	0.315	0.57	1.759	0.134	0.515
786	3.93	1.656	1.066	0.366	1.486	1.05	0.21	1.541	0.954	0.168	1.501	0.72	0.144	1.426	0.536	0.215	1.436	0.467	0.209	1.465	0.309	0.16	1.513	0.102	0.206	1.393	0.017	0.19	1.479	1.034	0.513	1.549	0.948	0.551	1.554	0.69	0.575	1.53	0.534	0.509	1.573	0.458	0.514	1.678	0.316	0.57	1.758	0.136	0.516
787	3.935	1.654	1.066	0.365	1.486	1.049	0.209	1.54	0.954	0.167	1.5	0.72	0.144	1.426	0.535	0.215	1.436	0.467	0.209	1.465	0.309	0.16	1.513	0.102	0.206	1.393	0.017	0.19	1.478	1.034	0.512	1.547	0.949	0.55	1.551	0.69	0.575	1.523	0.53	0.508	1.569	0.458	0.514	1.676	0.318	0.57	1.757	0.137	0.517
788	3.94	1.653	1.067	0.365	1.484	1.049	0.208	1.539	0.953	0.167	1.499	0.72	0.143	1.425	0.535	0.214	1.435	0.467	0.209	1.464	0.309	0.159	1.513	0.102	0.206	1.393	0.017	0.19	1.475	1.034	0.511	1.546	0.95	0.55	1.547	0.69	0.574	1.519	0.53	0.507	1.566	0.459	0.514	1.674	0.32	0.571	1.755	0.138	0.518
789	3.945	1.651	1.067	0.364	1.481	1.049	0.208	1.538	0.953	0.166	1.499	0.72	0.143	1.424	0.535	0.214	1.434	0.466	0.208	1.464	0.308	0.159	1.513	0.102	0.206	1.393	0.017	0.19	1.472	1.035	0.51	1.544	0.952	0.549	1.544	0.69	0.574	1.515	0.53	0.507	1.562	0.46	0.514	1.671	0.321	0.571	1.754	0.141	0.518
790	3.95	1.65	1.067	0.363	1.48	1.05	0.207	1.536	0.953	0.166	1.498	0.72	0.142	1.424	0.534	0.213	1.434	0.466	0.208	1.464	0.308	0.159	1.513	0.102	0.206	1.393	0.017	0.19	1.472	1.036	0.509	1.539	0.951	0.548	1.541	0.691	0.573	1.511	0.531	0.507	1.558	0.46	0.515	1.668	0.323	0.572	1.752	0.143	0.518
791	3.955	1.648	1.067	0.363	1.479	1.049	0.206	1.536	0.953	0.165	1.498	0.72	0.142	1.423	0.534	0.213	1.433	0.466	0.208	1.464	0.308	0.159	1.513	0.102	0.206	1.393	0.017	0.19	1.471	1.037	0.508	1.539	0.951	0.546	1.538	0.691	0.573	1.506	0.531	0.507	1.554	0.461	0.515	1.665	0.324	0.572	1.751	0.145	0.519
792	3.96	1.647	1.067	0.362	1.478	1.049	0.205	1.535	0.953	0.164	1.498	0.72	0.142	1.422	0.534	0.213	1.432	0.466	0.208	1.463	0.308	0.159	1.513	0.102	0.206	1.393	0.017	0.19	1.468	1.038	0.507	1.537	0.952	0.545	1.535	0.692	0.573	1.502	0.531	0.507	1.55	0.462	0.515	1.662	0.326	0.572	1.749	0.147	0.52
793	3.965	1.646	1.068	0.361	1.476	1.049	0.203	1.534	0.953	0.164	1.498	0.719	0.141	1.422	0.534	0.213	1.432	0.466	0.207	1.463	0.308	0.159	1.513	0.102	0.206	1.393	0.017	0.19	1.466	1.039	0.506	1.532	0.952	0.546	1.531	0.692	0.572	1.497	0.532	0.507	1.545	0.462	0.515	1.658	0.328	0.572	1.746	0.149	0.521
794	3.97	1.645	1.068	0.361	1.476	1.049	0.202	1.533	0.952	0.163	1.497	0.719	0.141	1.421	0.534	0.212	1.431	0.465	0.207	1.462	0.307	0.159	1.513	0.102	0.206	1.393	0.017	0.19	1.465	1.038	0.505	1.53	0.952	0.545	1.528	0.692	0.572	1.492	0.532	0.507	1.54	0.462	0.515	1.654	0.329	0.573	1.744	0.151	0.522
795	3.975	1.643	1.068	0.36	1.474	1.049	0.201	1.532	0.952	0.163	1.496	0.719	0.14	1.42	0.534	0.212	1.431	0.465	0.207	1.462	0.307	0.159	1.513	0.101	0.206	1.393	0.017	0.19	1.465	1.039	0.504	1.528	0.953	0.545	1.524	0.693	0.572	1.488	0.533	0.507	1.536	0.462	0.515	1.65	0.33	0.574	1.742	0.153	0.523
796	3.98	1.642	1.068	0.36	1.471	1.05	0.2	1.531	0.952	0.162	1.496	0.719	0.14	1.42	0.534	0.211	1.43	0.465	0.207	1.461	0.307	0.159	1.512	0.101	0.206	1.393	0.017	0.19	1.463	1.04	0.503	1.526	0.953	0.545	1.521	0.693	0.572	1.483	0.533	0.507	1.53	0.463	0.515	1.646	0.332	0.574	1.74	0.156	0.524
797	3.985	1.641	1.068	0.359	1.471	1.049	0.199	1.53	0.952	0.162	1.495	0.718	0.139	1.42	0.533	0.211	1.43	0.465	0.206	1.461	0.307	0.159	1.512	0.101	0.206	1.393	0.017	0.19	1.46	1.041	0.502	1.524	0.954	0.544	1.517	0.694	0.571	1.478	0.534	0.507	1.525	0.463	0.516	1.642	0.333	0.575	1.737	0.159	0.525
798	3.99	1.639	1.068	0.359	1.472	1.048	0.197	1.529	0.951	0.161	1.495	0.718	0.139	1.419	0.533	0.21	1.43	0.465	0.206	1.461	0.307	0.158	1.512	0.101	0.206	1.393	0.017	0.19	1.458	1.042	0.501	1.522	0.955	0.544	1.514	0.694	0.571	1.473	0.534	0.507	1.52	0.463	0.516	1.637	0.335	0.575	1.735	0.161	0.526
799	3.995	1.638	1.068	0.358	1.47	1.048	0.196	1.528	0.951	0.161	1.495	0.718	0.139	1.418	0.533	0.21	1.429	0.465	0.206	1.46	0.306	0.158	1.512	0.101	0.206	1.393	0.017	0.19	1.457	1.042	0.501	1.521	0.955	0.544	1.509	0.694	0.571	1.468	0.535	0.507	1.515	0.464	0.515	1.633	0.336	0.575	1.732	0.163	0.527
800	4	1.637	1.068	0.358	1.468	1.049	0.195	1.527	0.951	0.16	1.494	0.718	0.139	1.418	0.533	0.21	1.429	0.465	0.205	1.46	0.306	0.158	1.512	0.101	0.206	1.393	0.017	0.19	1.456	1.042	0.5	1.518	0.956	0.544	1.505	0.694	0.571	1.463	0.535	0.507	1.509	0.464	0.515	1.628	0.337	0.576	1.729	0.165	0.528
801	4.005	1.635	1.068	0.357	1.468	1.049	0.194	1.526	0.95	0.16	1.494	0.718	0.138	1.418	0.533	0.209	1.429	0.465	0.204	1.46	0.306	0.158	1.512	0.101	0.206	1.393	0.017	0.19	1.453	1.043	0.499	1.516	0.956	0.543	1.501	0.695	0.571	1.458	0.535	0.507	1.505	0.464	0.516	1.623	0.338	0.576	1.725	0.167	0.529
802	4.01	1.634	1.069	0.357	1.468	1.049	0.193	1.526	0.951	0.159	1.494	0.718	0.138	1.418	0.533	0.209	1.428	0.464	0.204	1.46	0.306	0.158	1.512	0.101	0.206	1.393	0.017	0.189	1.451	1.043	0.498	1.514	0.956	0.543	1.498	0.695	0.571	1.452	0.535	0.507	1.499	0.465	0.516	1.618	0.34	0.577	1.722	0.169	0.53
803	4.015	1.633	1.069	0.356	1.467	1.049	0.192	1.524	0.951	0.159	1.494	0.719	0.138	1.418	0.533	0.208	1.428	0.464	0.203	1.459	0.305	0.157	1.512	0.1	0.206	1.393	0.017	0.189	1.451	1.043	0.497	1.513	0.957	0.543	1.494	0.695	0.57	1.447	0.535	0.506	1.494	0.465	0.516	1.613	0.341	0.577	1.719	0.173	0.53
804	4.02	1.632	1.069	0.356	1.465	1.048	0.191	1.523	0.95	0.158	1.494	0.719	0.137	1.418	0.532	0.208	1.428	0.464	0.203	1.459	0.305	0.157	1.512	0.1	0.206	1.393	0.017	0.189	1.451	1.044	0.497	1.511	0.957	0.543	1.49	0.694	0.57	1.442	0.536	0.506	1.488	0.466	0.515	1.608	0.342	0.578	1.716	0.175	0.531
805	4.025	1.631	1.069	0.355	1.465	1.048	0.19	1.521	0.95	0.158	1.494	0.719	0.137	1.418	0.532	0.208	1.428	0.464	0.203	1.459	0.305	0.157	1.512	0.1	0.206	1.393	0.017	0.189	1.449	1.045	0.497	1.51	0.958	0.542	1.486	0.694	0.57	1.438	0.536	0.506	1.483	0.466	0.516	1.603	0.343	0.578	1.713	0.177	0.531
806	4.03	1.629	1.069	0.355	1.464	1.047	0.19	1.52	0.95	0.158	1.492	0.719	0.136	1.417	0.532	0.207	1.428	0.464	0.202	1.459	0.305	0.156	1.512	0.1	0.206	1.393	0.017	0.189	1.447	1.046	0.496	1.508	0.958	0.542	1.482	0.694	0.569	1.433	0.537	0.506	1.478	0.467	0.516	1.597	0.344	0.578	1.709	0.18	0.532
807	4.035	1.628	1.069	0.355	1.462	1.047	0.189	1.518	0.949	0.158	1.491	0.719	0.136	1.417	0.532	0.207	1.428	0.464	0.202	1.459	0.304	0.156	1.512	0.1	0.206	1.393	0.017	0.189	1.444	1.046	0.495	1.507	0.959	0.542	1.478	0.694	0.569	1.427	0.537	0.505	1.472	0.467	0.516	1.592	0.345	0.578	1.705	0.182	0.533
808	4.04	1.627	1.07	0.354	1.46	1.047	0.188	1.517	0.95	0.158	1.491	0.719	0.135	1.417	0.532	0.206	1.428	0.463	0.201	1.459	0.304	0.156	1.512	0.1	0.205	1.393	0.017	0.189	1.443	1.046	0.494	1.506	0.959	0.541	1.475	0.694	0.569	1.423	0.538	0.505	1.467	0.468	0.516	1.587	0.346	0.578	1.701	0.184	0.533
809	4.045	1.626	1.07	0.353	1.458	1.047	0.188	1.516	0.95	0.157	1.491	0.719	0.134	1.417	0.532	0.205	1.428	0.463	0.201	1.459	0.304	0.155	1.512	0.099	0.205	1.393	0.017	0.189	1.442	1.046	0.494	1.506	0.959	0.541	1.471	0.694	0.568	1.418	0.539	0.505	1.461	0.468	0.515	1.582	0.347	0.578	1.698	0.187	0.534
810	4.05	1.625	1.07	0.353	1.457	1.047	0.188	1.514	0.95	0.157	1.49	0.719	0.134	1.417	0.532	0.205	1.428	0.463	0.201	1.459	0.304	0.155	1.512	0.099	0.205	1.393	0.017	0.189	1.442	1.046	0.494	1.504	0.959	0.541	1.468	0.695	0.568	1.414	0.539	0.505	1.456	0.469	0.515	1.576	0.348	0.578	1.695	0.189	0.534
811	4.055	1.623	1.07	0.352	1.456	1.047	0.187	1.513	0.95	0.157	1.49	0.72	0.133	1.417	0.532	0.204	1.428	0.463	0.2	1.459	0.304	0.155	1.512	0.099	0.205	1.393	0.017	0.189	1.442	1.046	0.494	1.504	0.96	0.54	1.465	0.695	0.568	1.409	0.54	0.505	1.451	0.469	0.515	1.571	0.349	0.579	1.692	0.191	0.534
812	4.06	1.622	1.07	0.352	1.454	1.048	0.187	1.511	0.95	0.156	1.489	0.72	0.133	1.417	0.532	0.204	1.428	0.463	0.2	1.459	0.304	0.154	1.512	0.099	0.205	1.393	0.017	0.189	1.442	1.046	0.494	1.502	0.96	0.54	1.461	0.695	0.568	1.404	0.54	0.504	1.445	0.47	0.515	1.567	0.35	0.579	1.688	0.193	0.534
813	4.065	1.621	1.071	0.352	1.452	1.048	0.187	1.51	0.95	0.155	1.488	0.72	0.132	1.417	0.532	0.204	1.428	0.464	0.2	1.46	0.304	0.154	1.512	0.099	0.205	1.393	0.017	0.189	1.441	1.046	0.493	1.502	0.959	0.539	1.458	0.695	0.567	1.4	0.541	0.504	1.44	0.47	0.515	1.562	0.351	0.579	1.684	0.195	0.534
814	4.07	1.62	1.071	0.351	1.45	1.048	0.187	1.508	0.951	0.155	1.487	0.721	0.132	1.417	0.531	0.203	1.429	0.464	0.199	1.46	0.304	0.154	1.512	0.099	0.205	1.393	0.017	0.189	1.44	1.046	0.493	1.502	0.96	0.539	1.455	0.695	0.567	1.396	0.542	0.504	1.436	0.471	0.514	1.557	0.352	0.579	1.68	0.195	0.535
815	4.075	1.619	1.071	0.35	1.447	1.048	0.187	1.507	0.951	0.155	1.486	0.721	0.131	1.417	0.531	0.203	1.429	0.464	0.198	1.46	0.304	0.154	1.512	0.099	0.205	1.393	0.017	0.189	1.439	1.046	0.493	1.503	0.961	0.539	1.452	0.695	0.567	1.391	0.542	0.503	1.431	0.471	0.514	1.552	0.353	0.579	1.675	0.196	0.535
816	4.08	1.618	1.071	0.35	1.446	1.048	0.187	1.505	0.952	0.155	1.485	0.721	0.131	1.417	0.531	0.203	1.429	0.464	0.198	1.46	0.304	0.154	1.512	0.099	0.205	1.393	0.017	0.189	1.438	1.046	0.492	1.502	0.961	0.539	1.449	0.696	0.566	1.386	0.543	0.503	1.427	0.472	0.513	1.547	0.354	0.578	1.671	0.197	0.535
817	4.085	1.616	1.071	0.349	1.446	1.048	0.187	1.504	0.952	0.154	1.484	0.721	0.13	1.417	0.531	0.203	1.429	0.464	0.197	1.46	0.304	0.153	1.512	0.098	0.204	1.393	0.017	0.189	1.437	1.046	0.492	1.5	0.96	0.538	1.447	0.696	0.566	1.382	0.544	0.502	1.422	0.472	0.513	1.543	0.355	0.578	1.666	0.198	0.535
818	4.09	1.615	1.071	0.349	1.445	1.048	0.187	1.502	0.952	0.154	1.483	0.721	0.13	1.417	0.531	0.203	1.429	0.464	0.197	1.46	0.304	0.153	1.512	0.098	0.204	1.393	0.017	0.189	1.436	1.046	0.492	1.499	0.959	0.538	1.444	0.696	0.566	1.378	0.545	0.502	1.418	0.473	0.513	1.539	0.356	0.578	1.661	0.197	0.535
819	4.095	1.614	1.071	0.348	1.444	1.048	0.186	1.5	0.952	0.154	1.482	0.722	0.13	1.417	0.532	0.202	1.429	0.464	0.197	1.46	0.303	0.153	1.512	0.098	0.204	1.393	0.017	0.189	1.434	1.046	0.492	1.498	0.959	0.538	1.441	0.696	0.565	1.375	0.545	0.502	1.413	0.474	0.512	1.534	0.356	0.578	1.655	0.197	0.535
820	4.1	1.612	1.071	0.348	1.442	1.048	0.186	1.498	0.952	0.154	1.481	0.722	0.13	1.417	0.532	0.202	1.429	0.464	0.196	1.46	0.303	0.152	1.512	0.098	0.204	1.393	0.017	0.189	1.433	1.047	0.493	1.499	0.959	0.537	1.439	0.697	0.565	1.371	0.546	0.501	1.41	0.475	0.512	1.529	0.356	0.577	1.65	0.196	0.534
821	4.105	1.611	1.072	0.347	1.44	1.048	0.186	1.496	0.952	0.154	1.48	0.722	0.129	1.417	0.532	0.201	1.429	0.464	0.196	1.46	0.303	0.152	1.512	0.098	0.204	1.393	0.017	0.189	1.431	1.046	0.493	1.498	0.959	0.537	1.437	0.697	0.565	1.367	0.547	0.501	1.406	0.475	0.511	1.524	0.355	0.577	1.644	0.195	0.533
822	4.11	1.61	1.072	0.346	1.437	1.048	0.186	1.494	0.952	0.153	1.478	0.723	0.129	1.416	0.532	0.201	1.429	0.464	0.196	1.46	0.303	0.152	1.512	0.098	0.204	1.393	0.017	0.189	1.431	1.046	0.493	1.497	0.959	0.537	1.434	0.698	0.564	1.364	0.548	0.501	1.402	0.476	0.511	1.519	0.355	0.577	1.639	0.194	0.533
823	4.115	1.609	1.072	0.346	1.435	1.048	0.186	1.492	0.953	0.153	1.476	0.723	0.128	1.416	0.532	0.201	1.429	0.463	0.196	1.46	0.303	0.152	1.512	0.098	0.204	1.393	0.017	0.189	1.43	1.046	0.493	1.498	0.96	0.537	1.432	0.698	0.564	1.361	0.549	0.501	1.398	0.477	0.511	1.515	0.354	0.576	1.633	0.193	0.532
824	4.12	1.608	1.072	0.346	1.433	1.049	0.187	1.49	0.953	0.153	1.475	0.724	0.128	1.416	0.532	0.201	1.429	0.463	0.196	1.46	0.303	0.152	1.512	0.098	0.204	1.393	0.017	0.189	1.43	1.046	0.494	1.496	0.96	0.537	1.43	0.699	0.564	1.358	0.549	0.5	1.395	0.478	0.51	1.51	0.354	0.575	1.628	0.191	0.53
825	4.125	1.606	1.072	0.345	1.432	1.049	0.187	1.488	0.953	0.153	1.474	0.724	0.128	1.416	0.532	0.2	1.429	0.464	0.196	1.46	0.303	0.151	1.512	0.098	0.204	1.393	0.017	0.189	1.429	1.046	0.494	1.492	0.958	0.536	1.429	0.699	0.563	1.355	0.55	0.5	1.392	0.479	0.51	1.505	0.353	0.575	1.622	0.189	0.529
826	4.13	1.605	1.072	0.345	1.431	1.049	0.188	1.487	0.954	0.153	1.473	0.725	0.128	1.416	0.532	0.2	1.429	0.464	0.196	1.46	0.303	0.151	1.512	0.098	0.204	1.393	0.017	0.189	1.429	1.046	0.494	1.491	0.957	0.536	1.427	0.7	0.563	1.352	0.551	0.499	1.388	0.479	0.509	1.501	0.352	0.574	1.616	0.187	0.529
827	4.135	1.604	1.073	0.344	1.43	1.05	0.188	1.485	0.954	0.152	1.472	0.726	0.127	1.416	0.532	0.2	1.429	0.464	0.196	1.46	0.303	0.151	1.512	0.098	0.204	1.393	0.017	0.189	1.428	1.046	0.494	1.49	0.957	0.536	1.425	0.7	0.562	1.35	0.552	0.499	1.386	0.48	0.509	1.497	0.352	0.574	1.61	0.186	0.527
828	4.14	1.603	1.073	0.344	1.428	1.05	0.188	1.483	0.955	0.152	1.47	0.726	0.127	1.416	0.532	0.2	1.429	0.464	0.196	1.46	0.303	0.151	1.512	0.098	0.204	1.393	0.017	0.189	1.428	1.046	0.494	1.489	0.958	0.536	1.424	0.7	0.562	1.348	0.553	0.499	1.383	0.481	0.509	1.493	0.351	0.573	1.603	0.183	0.525
829	4.145	1.602	1.073	0.343	1.426	1.051	0.187	1.482	0.955	0.152	1.469	0.726	0.127	1.416	0.532	0.2	1.429	0.464	0.196	1.46	0.303	0.151	1.513	0.098	0.203	1.393	0.017	0.189	1.428	1.046	0.494	1.488	0.958	0.536	1.422	0.701	0.562	1.345	0.554	0.499	1.38	0.481	0.509	1.489	0.35	0.572	1.597	0.181	0.523
830	4.15	1.6	1.074	0.343	1.423	1.052	0.187	1.48	0.956	0.152	1.467	0.726	0.126	1.416	0.532	0.2	1.429	0.464	0.196	1.46	0.303	0.151	1.513	0.098	0.203	1.393	0.017	0.189	1.428	1.046	0.494	1.488	0.959	0.536	1.421	0.701	0.562	1.343	0.555	0.499	1.378	0.482	0.508	1.485	0.349	0.571	1.59	0.178	0.522
831	4.155	1.599	1.074	0.342	1.42	1.053	0.187	1.479	0.956	0.152	1.466	0.726	0.126	1.416	0.532	0.2	1.43	0.464	0.196	1.46	0.303	0.151	1.513	0.098	0.203	1.393	0.017	0.189	1.428	1.047	0.494	1.487	0.959	0.536	1.42	0.702	0.561	1.341	0.556	0.499	1.375	0.482	0.508	1.482	0.348	0.571	1.583	0.175	0.521
832	4.16	1.598	1.074	0.342	1.418	1.053	0.187	1.477	0.957	0.152	1.464	0.727	0.126	1.416	0.532	0.2	1.43	0.464	0.195	1.46	0.303	0.151	1.513	0.098	0.203	1.393	0.017	0.189	1.427	1.047	0.494	1.487	0.959	0.535	1.419	0.702	0.561	1.339	0.556	0.499	1.373	0.483	0.508	1.478	0.347	0.569	1.576	0.172	0.519
833	4.165	1.596	1.075	0.341	1.417	1.053	0.188	1.475	0.957	0.152	1.463	0.727	0.126	1.416	0.532	0.2	1.43	0.464	0.195	1.46	0.303	0.151	1.513	0.098	0.203	1.393	0.017	0.189	1.426	1.047	0.494	1.486	0.96	0.535	1.418	0.703	0.561	1.337	0.557	0.499	1.371	0.483	0.508	1.475	0.346	0.569	1.569	0.169	0.518
834	4.17	1.595	1.075	0.341	1.416	1.053	0.188	1.474	0.957	0.151	1.462	0.727	0.126	1.416	0.532	0.2	1.43	0.464	0.195	1.46	0.303	0.151	1.513	0.098	0.203	1.393	0.017	0.189	1.425	1.048	0.494	1.485	0.96	0.535	1.417	0.703	0.561	1.335	0.557	0.499	1.369	0.483	0.508	1.471	0.345	0.568	1.562	0.166	0.517
835	4.175	1.593	1.075	0.341	1.415	1.053	0.188	1.472	0.958	0.151	1.461	0.727	0.126	1.416	0.532	0.2	1.43	0.464	0.195	1.46	0.303	0.151	1.513	0.098	0.203	1.393	0.017	0.189	1.424	1.048	0.494	1.484	0.96	0.535	1.416	0.703	0.561	1.333	0.558	0.499	1.367	0.483	0.507	1.468	0.344	0.567	1.554	0.163	0.515
836	4.18	1.592	1.075	0.34	1.413	1.054	0.188	1.47	0.958	0.151	1.46	0.728	0.126	1.416	0.532	0.2	1.43	0.464	0.195	1.46	0.303	0.151	1.513	0.098	0.203	1.393	0.017	0.189	1.423	1.048	0.493	1.483	0.96	0.534	1.415	0.704	0.561	1.332	0.558	0.499	1.364	0.484	0.507	1.464	0.342	0.566	1.547	0.16	0.514
837	4.185	1.591	1.075	0.34	1.411	1.054	0.188	1.468	0.958	0.151	1.459	0.728	0.126	1.416	0.532	0.2	1.43	0.464	0.195	1.46	0.303	0.151	1.513	0.098	0.203	1.393	0.017	0.189	1.421	1.048	0.493	1.481	0.96	0.534	1.414	0.704	0.561	1.33	0.559	0.499	1.362	0.484	0.507	1.461	0.341	0.566	1.539	0.157	0.512
838	4.19	1.589	1.076	0.34	1.409	1.054	0.188	1.466	0.958	0.151	1.458	0.728	0.126	1.416	0.532	0.2	1.43	0.464	0.195	1.46	0.303	0.151	1.513	0.098	0.203	1.393	0.017	0.189	1.419	1.049	0.493	1.48	0.96	0.534	1.413	0.704	0.561	1.329	0.559	0.499	1.361	0.484	0.507	1.458	0.339	0.565	1.531	0.153	0.511
839	4.195	1.588	1.076	0.34	1.408	1.054	0.187	1.464	0.958	0.151	1.457	0.728	0.126	1.415	0.532	0.199	1.43	0.464	0.195	1.46	0.303	0.151	1.513	0.098	0.203	1.393	0.017	0.189	1.417	1.049	0.494	1.48	0.96	0.534	1.412	0.705	0.561	1.328	0.56	0.499	1.359	0.484	0.507	1.454	0.338	0.564	1.523	0.15	0.51
840	4.2	1.587	1.076	0.339	1.406	1.054	0.187	1.463	0.958	0.151	1.456	0.728	0.125	1.415	0.532	0.199	1.43	0.464	0.195	1.46	0.303	0.151	1.513	0.098	0.203	1.393	0.017	0.189	1.415	1.049	0.494	1.479	0.96	0.534	1.411	0.705	0.561	1.327	0.56	0.499	1.358	0.485	0.507	1.451	0.336	0.563	1.515	0.148	0.509
841	4.205	1.585	1.076	0.339	1.405	1.054	0.187	1.461	0.958	0.151	1.455	0.728	0.125	1.414	0.532	0.199	1.43	0.464	0.195	1.46	0.303	0.151	1.513	0.098	0.203	1.393	0.017	0.189	1.414	1.05	0.494	1.478	0.961	0.534	1.411	0.705	0.561	1.326	0.56	0.5	1.357	0.485	0.507	1.447	0.334	0.563	1.507	0.145	0.508
842	4.21	1.584	1.076	0.339	1.404	1.054	0.188	1.46	0.958	0.151	1.454	0.729	0.125	1.414	0.532	0.199	1.429	0.465	0.195	1.46	0.302	0.151	1.512	0.098	0.203	1.393	0.017	0.189	1.413	1.05	0.494	1.477	0.961	0.534	1.41	0.706	0.561	1.325	0.561	0.5	1.355	0.485	0.507	1.443	0.332	0.562	1.499	0.141	0.506
843	4.215	1.582	1.076	0.339	1.402	1.054	0.188	1.458	0.959	0.151	1.453	0.729	0.125	1.413	0.532	0.199	1.429	0.465	0.195	1.459	0.302	0.151	1.512	0.098	0.203	1.393	0.017	0.189	1.413	1.049	0.494	1.477	0.962	0.534	1.409	0.706	0.561	1.324	0.561	0.5	1.354	0.485	0.507	1.438	0.33	0.562	1.491	0.139	0.504
844	4.22	1.581	1.076	0.339	1.401	1.053	0.189	1.457	0.959	0.151	1.452	0.729	0.125	1.413	0.532	0.199	1.428	0.465	0.194	1.459	0.302	0.151	1.512	0.098	0.203	1.393	0.017	0.189	1.412	1.049	0.494	1.476	0.961	0.534	1.408	0.706	0.562	1.323	0.561	0.5	1.352	0.485	0.507	1.434	0.328	0.561	1.483	0.136	0.503
845	4.225	1.58	1.076	0.339	1.4	1.053	0.189	1.455	0.959	0.151	1.451	0.729	0.125	1.412	0.532	0.199	1.428	0.465	0.194	1.459	0.302	0.151	1.512	0.098	0.203	1.393	0.017	0.189	1.412	1.049	0.494	1.475	0.962	0.534	1.408	0.706	0.562	1.323	0.561	0.5	1.351	0.485	0.507	1.43	0.326	0.561	1.475	0.133	0.502
846	4.23	1.578	1.076	0.339	1.399	1.053	0.189	1.453	0.959	0.151	1.45	0.729	0.126	1.412	0.532	0.199	1.427	0.464	0.194	1.459	0.302	0.151	1.512	0.098	0.203	1.393	0.017	0.189	1.411	1.05	0.495	1.474	0.962	0.534	1.407	0.706	0.562	1.323	0.561	0.5	1.35	0.484	0.507	1.425	0.324	0.56	1.466	0.131	0.501
847	4.235	1.577	1.076	0.339	1.396	1.054	0.189	1.451	0.959	0.151	1.449	0.729	0.126	1.412	0.532	0.199	1.427	0.464	0.194	1.458	0.302	0.151	1.512	0.098	0.203	1.393	0.017	0.189	1.409	1.05	0.495	1.473	0.963	0.534	1.405	0.706	0.563	1.322	0.561	0.501	1.348	0.484	0.507	1.421	0.322	0.559	1.458	0.128	0.5
848	4.24	1.575	1.076	0.339	1.394	1.054	0.189	1.449	0.959	0.151	1.447	0.729	0.126	1.41	0.532	0.199	1.426	0.464	0.194	1.458	0.302	0.15	1.512	0.098	0.203	1.393	0.017	0.189	1.408	1.05	0.495	1.473	0.963	0.534	1.404	0.705	0.563	1.322	0.561	0.501	1.347	0.484	0.507	1.416	0.32	0.559	1.449	0.124	0.499
849	4.245	1.574	1.076	0.339	1.392	1.054	0.189	1.448	0.959	0.151	1.446	0.729	0.126	1.41	0.532	0.199	1.426	0.464	0.194	1.457	0.302	0.151	1.512	0.098	0.203	1.393	0.017	0.189	1.406	1.05	0.496	1.473	0.963	0.534	1.403	0.705	0.563	1.321	0.561	0.501	1.345	0.483	0.507	1.412	0.319	0.558	1.441	0.122	0.498
850	4.25	1.572	1.076	0.339	1.389	1.054	0.19	1.447	0.959	0.152	1.445	0.729	0.126	1.409	0.532	0.199	1.425	0.464	0.194	1.457	0.302	0.151	1.512	0.098	0.203	1.393	0.017	0.189	1.404	1.049	0.496	1.468	0.961	0.534	1.403	0.705	0.564	1.32	0.561	0.501	1.344	0.483	0.507	1.408	0.317	0.558	1.433	0.12	0.497
851	4.255	1.57	1.076	0.339	1.388	1.054	0.19	1.446	0.959	0.152	1.444	0.73	0.126	1.407	0.532	0.199	1.424	0.464	0.194	1.456	0.302	0.151	1.512	0.098	0.203	1.393	0.017	0.189	1.402	1.049	0.496	1.466	0.96	0.534	1.402	0.705	0.564	1.319	0.561	0.501	1.342	0.482	0.506	1.404	0.315	0.557	1.426	0.118	0.496
852	4.26	1.569	1.076	0.339	1.388	1.054	0.19	1.444	0.959	0.152	1.442	0.73	0.126	1.406	0.532	0.2	1.423	0.464	0.195	1.456	0.302	0.151	1.512	0.098	0.203	1.393	0.017	0.189	1.401	1.048	0.496	1.465	0.96	0.534	1.401	0.704	0.564	1.319	0.56	0.501	1.34	0.482	0.506	1.399	0.313	0.557	1.418	0.116	0.495
853	4.265	1.567	1.076	0.34	1.387	1.054	0.191	1.442	0.958	0.153	1.441	0.729	0.126	1.405	0.531	0.2	1.422	0.463	0.195	1.455	0.302	0.151	1.512	0.099	0.203	1.393	0.017	0.189	1.399	1.048	0.496	1.464	0.959	0.534	1.401	0.704	0.564	1.318	0.56	0.501	1.339	0.481	0.506	1.395	0.312	0.556	1.411	0.114	0.494
854	4.27	1.566	1.076	0.34	1.384	1.054	0.192	1.44	0.958	0.153	1.439	0.729	0.126	1.404	0.531	0.2	1.42	0.463	0.195	1.454	0.302	0.151	1.512	0.099	0.203	1.393	0.017	0.189	1.398	1.048	0.497	1.463	0.959	0.535	1.4	0.703	0.565	1.318	0.56	0.5	1.337	0.48	0.505	1.391	0.31	0.556	1.404	0.113	0.493
855	4.275	1.564	1.076	0.34	1.382	1.054	0.193	1.438	0.957	0.153	1.437	0.729	0.127	1.402	0.531	0.2	1.419	0.463	0.195	1.453	0.302	0.151	1.512	0.099	0.203	1.393	0.017	0.189	1.396	1.048	0.497	1.462	0.959	0.535	1.4	0.702	0.565	1.317	0.559	0.5	1.336	0.48	0.505	1.387	0.309	0.555	1.397	0.112	0.492
856	4.28	1.563	1.075	0.341	1.38	1.054	0.193	1.436	0.957	0.153	1.436	0.728	0.127	1.401	0.53	0.201	1.418	0.463	0.196	1.452	0.302	0.151	1.512	0.099	0.203	1.393	0.017	0.189	1.396	1.047	0.497	1.46	0.958	0.535	1.399	0.702	0.565	1.316	0.558	0.5	1.335	0.479	0.505	1.384	0.308	0.554	1.39	0.111	0.492
857	4.285	1.561	1.075	0.341	1.379	1.054	0.194	1.435	0.957	0.153	1.434	0.728	0.128	1.399	0.53	0.201	1.416	0.462	0.196	1.452	0.302	0.152	1.511	0.099	0.204	1.393	0.017	0.189	1.394	1.047	0.498	1.459	0.958	0.535	1.399	0.701	0.564	1.315	0.558	0.5	1.333	0.479	0.504	1.38	0.307	0.554	1.384	0.11	0.491
858	4.29	1.56	1.075	0.341	1.377	1.054	0.194	1.434	0.957	0.154	1.432	0.728	0.128	1.397	0.529	0.202	1.415	0.462	0.196	1.45	0.302	0.152	1.511	0.099	0.204	1.393	0.017	0.189	1.393	1.046	0.499	1.457	0.958	0.535	1.398	0.701	0.564	1.314	0.557	0.5	1.332	0.478	0.504	1.376	0.306	0.553	1.378	0.109	0.49
859	4.295	1.558	1.074	0.342	1.376	1.053	0.195	1.432	0.957	0.154	1.43	0.727	0.129	1.395	0.529	0.202	1.413	0.462	0.197	1.449	0.302	0.152	1.511	0.099	0.204	1.393	0.017	0.189	1.391	1.045	0.5	1.456	0.957	0.535	1.398	0.7	0.564	1.314	0.557	0.499	1.33	0.478	0.504	1.373	0.305	0.553	1.373	0.108	0.489
860	4.3	1.557	1.074	0.342	1.374	1.053	0.195	1.431	0.957	0.155	1.428	0.727	0.129	1.393	0.529	0.203	1.411	0.461	0.197	1.448	0.301	0.152	1.511	0.099	0.204	1.393	0.017	0.189	1.391	1.045	0.5	1.454	0.956	0.536	1.397	0.699	0.564	1.312	0.556	0.499	1.329	0.477	0.504	1.37	0.304	0.552	1.368	0.107	0.488
861	4.305	1.555	1.074	0.343	1.374	1.052	0.195	1.429	0.957	0.155	1.426	0.727	0.129	1.391	0.528	0.203	1.409	0.461	0.198	1.446	0.301	0.153	1.511	0.099	0.204	1.393	0.017	0.189	1.39	1.045	0.501	1.452	0.955	0.536	1.396	0.698	0.564	1.311	0.556	0.499	1.328	0.477	0.503	1.367	0.303	0.552	1.365	0.107	0.488
862	4.31	1.553	1.073	0.344	1.373	1.051	0.196	1.428	0.956	0.155	1.423	0.726	0.13	1.389	0.528	0.203	1.407	0.46	0.198	1.445	0.3	0.153	1.51	0.099	0.204	1.393	0.017	0.189	1.388	1.044	0.501	1.45	0.955	0.537	1.395	0.698	0.564	1.31	0.555	0.498	1.326	0.476	0.503	1.365	0.302	0.552	1.363	0.108	0.488
863	4.315	1.552	1.072	0.344	1.371	1.051	0.197	1.426	0.956	0.156	1.421	0.726	0.13	1.387	0.527	0.204	1.405	0.46	0.199	1.444	0.3	0.153	1.51	0.099	0.204	1.393	0.017	0.189	1.386	1.044	0.501	1.449	0.954	0.537	1.394	0.697	0.564	1.309	0.555	0.498	1.324	0.476	0.503	1.363	0.302	0.551	1.36	0.107	0.489
864	4.32	1.551	1.072	0.345	1.369	1.051	0.197	1.424	0.955	0.157	1.419	0.726	0.131	1.385	0.527	0.205	1.403	0.459	0.2	1.443	0.3	0.154	1.51	0.099	0.204	1.393	0.017	0.189	1.385	1.043	0.501	1.448	0.954	0.538	1.393	0.696	0.564	1.308	0.554	0.498	1.322	0.476	0.502	1.361	0.302	0.551	1.358	0.106	0.489
865	4.325	1.549	1.071	0.345	1.367	1.051	0.198	1.423	0.955	0.157	1.417	0.725	0.131	1.382	0.526	0.205	1.401	0.459	0.2	1.442	0.3	0.154	1.51	0.099	0.204	1.393	0.017	0.189	1.382	1.042	0.502	1.446	0.953	0.538	1.391	0.696	0.564	1.306	0.554	0.498	1.32	0.475	0.502	1.36	0.302	0.552	1.356	0.106	0.489
866	4.33	1.547	1.071	0.346	1.365	1.051	0.198	1.422	0.955	0.157	1.414	0.724	0.132	1.38	0.526	0.206	1.399	0.458	0.201	1.441	0.3	0.155	1.509	0.099	0.204	1.393	0.017	0.189	1.381	1.042	0.503	1.445	0.953	0.539	1.389	0.695	0.564	1.304	0.553	0.497	1.318	0.475	0.502	1.358	0.301	0.552	1.355	0.105	0.489
867	4.335	1.546	1.07	0.347	1.364	1.051	0.199	1.419	0.954	0.158	1.412	0.724	0.132	1.378	0.525	0.206	1.397	0.458	0.201	1.439	0.3	0.155	1.509	0.099	0.204	1.393	0.017	0.189	1.379	1.041	0.504	1.442	0.952	0.539	1.387	0.694	0.564	1.301	0.553	0.497	1.316	0.474	0.502	1.356	0.301	0.552	1.355	0.105	0.489
868	4.34	1.544	1.069	0.347	1.363	1.05	0.199	1.417	0.954	0.158	1.41	0.724	0.132	1.376	0.525	0.207	1.396	0.458	0.201	1.438	0.3	0.155	1.509	0.099	0.205	1.393	0.017	0.189	1.377	1.041	0.504	1.44	0.951	0.54	1.386	0.694	0.564	1.299	0.552	0.496	1.314	0.474	0.502	1.354	0.301	0.553	1.356	0.105	0.489
869	4.345	1.543	1.068	0.348	1.362	1.05	0.2	1.416	0.953	0.159	1.408	0.723	0.133	1.374	0.524	0.207	1.394	0.457	0.201	1.437	0.3	0.155	1.509	0.099	0.205	1.393	0.017	0.189	1.374	1.04	0.505	1.439	0.95	0.54	1.383	0.693	0.564	1.297	0.552	0.495	1.312	0.473	0.502	1.353	0.3	0.553	1.357	0.105	0.489
870	4.35	1.541	1.068	0.349	1.361	1.049	0.2	1.415	0.953	0.159	1.406	0.723	0.133	1.372	0.524	0.207	1.392	0.457	0.202	1.436	0.3	0.156	1.509	0.099	0.205	1.393	0.017	0.189	1.373	1.039	0.505	1.437	0.949	0.54	1.381	0.693	0.564	1.294	0.551	0.495	1.31	0.473	0.502	1.351	0.3	0.553	1.357	0.104	0.489
871	4.355	1.539	1.067	0.349	1.36	1.049	0.201	1.413	0.953	0.16	1.405	0.722	0.134	1.37	0.523	0.208	1.39	0.456	0.202	1.435	0.299	0.156	1.508	0.1	0.205	1.393	0.017	0.189	1.372	1.039	0.506	1.434	0.948	0.541	1.378	0.692	0.564	1.292	0.551	0.495	1.309	0.472	0.502	1.35	0.299	0.553	1.357	0.104	0.49
872	4.36	1.538	1.067	0.35	1.358	1.048	0.202	1.411	0.952	0.16	1.402	0.722	0.134	1.368	0.523	0.208	1.389	0.456	0.203	1.434	0.299	0.156	1.508	0.1	0.205	1.393	0.017	0.189	1.37	1.037	0.506	1.432	0.948	0.542	1.376	0.692	0.564	1.29	0.55	0.495	1.307	0.471	0.502	1.349	0.299	0.553	1.357	0.104	0.491
873	4.365	1.536	1.066	0.351	1.356	1.049	0.203	1.41	0.951	0.161	1.4	0.722	0.135	1.367	0.523	0.209	1.387	0.456	0.204	1.433	0.299	0.157	1.508	0.1	0.205	1.393	0.017	0.189	1.369	1.037	0.507	1.43	0.948	0.543	1.373	0.692	0.565	1.287	0.55	0.495	1.306	0.471	0.502	1.348	0.298	0.554	1.356	0.104	0.491
874	4.37	1.535	1.066	0.352	1.355	1.049	0.204	1.408	0.951	0.161	1.399	0.721	0.135	1.365	0.522	0.209	1.385	0.455	0.204	1.432	0.299	0.157	1.508	0.1	0.205	1.393	0.017	0.189	1.367	1.037	0.508	1.429	0.947	0.543	1.371	0.692	0.566	1.286	0.549	0.495	1.304	0.47	0.503	1.347	0.298	0.555	1.356	0.104	0.491
875	4.375	1.533	1.065	0.353	1.354	1.049	0.204	1.407	0.951	0.162	1.397	0.721	0.135	1.363	0.522	0.21	1.383	0.455	0.205	1.431	0.299	0.157	1.508	0.1	0.205	1.393	0.017	0.189	1.366	1.037	0.509	1.427	0.947	0.544	1.369	0.692	0.567	1.284	0.549	0.495	1.303	0.47	0.503	1.345	0.298	0.555	1.356	0.104	0.491
876	4.38	1.531	1.065	0.353	1.353	1.049	0.205	1.406	0.951	0.163	1.396	0.721	0.136	1.361	0.522	0.21	1.382	0.454	0.205	1.43	0.299	0.158	1.508	0.1	0.205	1.393	0.017	0.189	1.363	1.037	0.509	1.424	0.947	0.545	1.366	0.692	0.567	1.282	0.549	0.495	1.302	0.47	0.503	1.343	0.298	0.555	1.355	0.104	0.491
877	4.385	1.53	1.065	0.354	1.352	1.049	0.205	1.404	0.95	0.163	1.394	0.72	0.136	1.36	0.521	0.211	1.381	0.454	0.206	1.429	0.299	0.158	1.507	0.1	0.205	1.393	0.017	0.189	1.362	1.037	0.509	1.423	0.947	0.546	1.364	0.692	0.568	1.282	0.549	0.496	1.3	0.47	0.504	1.341	0.297	0.555	1.355	0.104	0.491
878	4.39	1.528	1.065	0.355	1.35	1.049	0.206	1.403	0.95	0.164	1.393	0.72	0.137	1.358	0.521	0.211	1.379	0.454	0.206	1.429	0.299	0.158	1.507	0.101	0.205	1.393	0.017	0.189	1.36	1.037	0.51	1.421	0.947	0.547	1.362	0.692	0.568	1.28	0.549	0.496	1.299	0.47	0.504	1.339	0.296	0.556	1.355	0.104	0.491
879	4.395	1.527	1.064	0.356	1.349	1.048	0.207	1.401	0.95	0.164	1.391	0.72	0.138	1.357	0.52	0.212	1.378	0.454	0.207	1.428	0.299	0.159	1.507	0.101	0.205	1.393	0.017	0.189	1.358	1.038	0.511	1.418	0.947	0.547	1.36	0.692	0.569	1.278	0.549	0.497	1.298	0.47	0.504	1.338	0.296	0.556	1.355	0.104	0.491
880	4.4	1.525	1.064	0.357	1.349	1.048	0.207	1.398	0.949	0.164	1.39	0.72	0.138	1.356	0.52	0.212	1.377	0.454	0.207	1.427	0.299	0.159	1.507	0.101	0.206	1.393	0.017	0.189	1.355	1.038	0.512	1.416	0.947	0.548	1.357	0.692	0.57	1.278	0.549	0.497	1.296	0.47	0.504	1.337	0.296	0.556	1.355	0.104	0.491
881	4.405	1.524	1.064	0.358	1.348	1.047	0.207	1.397	0.949	0.165	1.389	0.72	0.139	1.355	0.52	0.213	1.375	0.453	0.208	1.427	0.299	0.159	1.507	0.101	0.206	1.393	0.017	0.189	1.353	1.038	0.512	1.414	0.947	0.549	1.355	0.692	0.571	1.276	0.549	0.497	1.294	0.47	0.504	1.337	0.297	0.556	1.355	0.104	0.492
882	4.41	1.522	1.063	0.359	1.346	1.047	0.208	1.396	0.949	0.166	1.388	0.72	0.139	1.354	0.52	0.213	1.375	0.453	0.209	1.426	0.299	0.16	1.507	0.101	0.206	1.393	0.017	0.189	1.351	1.038	0.512	1.412	0.948	0.55	1.353	0.692	0.571	1.274	0.549	0.497	1.293	0.469	0.504	1.336	0.297	0.556	1.354	0.104	0.492
883	4.415	1.52	1.063	0.36	1.344	1.047	0.209	1.395	0.949	0.167	1.386	0.72	0.14	1.353	0.52	0.214	1.374	0.453	0.209	1.425	0.299	0.16	1.507	0.101	0.206	1.393	0.017	0.189	1.35	1.038	0.513	1.41	0.948	0.551	1.351	0.692	0.572	1.273	0.549	0.497	1.291	0.469	0.505	1.336	0.297	0.556	1.354	0.104	0.492
884	4.42	1.519	1.063	0.361	1.342	1.047	0.209	1.393	0.949	0.168	1.385	0.72	0.14	1.351	0.52	0.215	1.373	0.453	0.21	1.425	0.3	0.16	1.507	0.101	0.206	1.393	0.017	0.189	1.348	1.038	0.513	1.409	0.949	0.552	1.349	0.692	0.572	1.271	0.548	0.498	1.29	0.469	0.505	1.335	0.297	0.557	1.354	0.104	0.492
885	4.425	1.518	1.063	0.362	1.341	1.047	0.209	1.392	0.949	0.168	1.384	0.72	0.141	1.351	0.519	0.215	1.372	0.453	0.21	1.424	0.3	0.16	1.507	0.102	0.206	1.393	0.017	0.189	1.345	1.038	0.513	1.407	0.95	0.553	1.347	0.692	0.573	1.27	0.548	0.498	1.288	0.468	0.505	1.334	0.297	0.557	1.354	0.104	0.492
886	4.43	1.516	1.063	0.363	1.34	1.048	0.21	1.391	0.949	0.169	1.384	0.72	0.142	1.35	0.519	0.215	1.371	0.453	0.21	1.424	0.3	0.161	1.506	0.102	0.207	1.393	0.017	0.189	1.343	1.038	0.514	1.406	0.95	0.553	1.345	0.692	0.573	1.269	0.548	0.498	1.287	0.468	0.505	1.333	0.296	0.557	1.354	0.104	0.492
887	4.435	1.514	1.063	0.363	1.337	1.048	0.211	1.39	0.949	0.17	1.383	0.72	0.143	1.349	0.519	0.216	1.37	0.453	0.21	1.424	0.3	0.161	1.506	0.102	0.207	1.393	0.017	0.189	1.342	1.038	0.515	1.404	0.95	0.554	1.343	0.692	0.574	1.268	0.548	0.498	1.286	0.468	0.505	1.332	0.296	0.557	1.354	0.104	0.491
888	4.44	1.513	1.063	0.364	1.335	1.049	0.212	1.389	0.949	0.171	1.382	0.72	0.143	1.348	0.519	0.216	1.37	0.453	0.211	1.423	0.3	0.161	1.506	0.102	0.207	1.393	0.017	0.189	1.34	1.039	0.516	1.401	0.95	0.554	1.341	0.692	0.575	1.266	0.547	0.498	1.285	0.467	0.505	1.331	0.295	0.557	1.354	0.104	0.491
889	4.445	1.511	1.063	0.365	1.334	1.049	0.213	1.388	0.949	0.172	1.381	0.72	0.144	1.346	0.519	0.217	1.369	0.453	0.211	1.423	0.3	0.161	1.506	0.102	0.207	1.393	0.017	0.189	1.338	1.039	0.517	1.399	0.949	0.555	1.34	0.691	0.575	1.264	0.547	0.499	1.284	0.467	0.506	1.331	0.295	0.557	1.354	0.104	0.491
890	4.45	1.51	1.063	0.367	1.334	1.049	0.213	1.386	0.949	0.173	1.38	0.72	0.144	1.345	0.519	0.217	1.369	0.453	0.211	1.423	0.301	0.162	1.506	0.102	0.207	1.393	0.017	0.189	1.337	1.039	0.517	1.397	0.949	0.557	1.338	0.691	0.575	1.263	0.547	0.499	1.284	0.467	0.506	1.33	0.295	0.557	1.354	0.104	0.492
891	4.455	1.508	1.063	0.368	1.335	1.048	0.214	1.385	0.949	0.174	1.379	0.72	0.145	1.345	0.519	0.218	1.368	0.453	0.212	1.422	0.301	0.162	1.506	0.102	0.207	1.393	0.017	0.19	1.335	1.039	0.518	1.395	0.949	0.557	1.336	0.691	0.575	1.262	0.546	0.499	1.284	0.467	0.506	1.33	0.295	0.558	1.354	0.104	0.492
892	4.46	1.507	1.063	0.369	1.334	1.048	0.215	1.384	0.949	0.175	1.379	0.719	0.145	1.344	0.519	0.218	1.367	0.453	0.212	1.422	0.301	0.162	1.506	0.102	0.207	1.393	0.017	0.19	1.333	1.04	0.519	1.393	0.949	0.558	1.335	0.69	0.576	1.262	0.546	0.499	1.283	0.467	0.506	1.33	0.295	0.558	1.354	0.104	0.492
893	4.465	1.505	1.063	0.37	1.331	1.048	0.216	1.382	0.948	0.176	1.377	0.719	0.146	1.344	0.519	0.218	1.367	0.453	0.213	1.422	0.301	0.163	1.506	0.102	0.207	1.393	0.017	0.189	1.331	1.04	0.52	1.391	0.949	0.559	1.333	0.69	0.576	1.261	0.546	0.499	1.282	0.467	0.507	1.329	0.294	0.558	1.354	0.104	0.492
894	4.47	1.504	1.063	0.371	1.33	1.048	0.218	1.381	0.948	0.177	1.376	0.719	0.148	1.343	0.519	0.219	1.366	0.453	0.213	1.422	0.301	0.163	1.506	0.103	0.207	1.393	0.017	0.19	1.329	1.04	0.521	1.39	0.949	0.56	1.332	0.691	0.577	1.26	0.546	0.5	1.281	0.466	0.507	1.328	0.294	0.558	1.354	0.104	0.492
895	4.475	1.502	1.063	0.372	1.329	1.049	0.218	1.38	0.948	0.178	1.376	0.72	0.149	1.342	0.519	0.22	1.365	0.453	0.214	1.422	0.301	0.163	1.506	0.103	0.207	1.393	0.017	0.19	1.328	1.04	0.521	1.389	0.95	0.561	1.33	0.691	0.577	1.259	0.546	0.5	1.28	0.466	0.507	1.328	0.294	0.558	1.354	0.104	0.492
896	4.48	1.501	1.063	0.374	1.327	1.049	0.219	1.379	0.948	0.179	1.375	0.72	0.149	1.341	0.519	0.22	1.364	0.453	0.215	1.422	0.302	0.164	1.506	0.103	0.207	1.393	0.017	0.19	1.326	1.039	0.522	1.388	0.95	0.562	1.329	0.691	0.578	1.258	0.545	0.5	1.279	0.466	0.507	1.327	0.294	0.558	1.354	0.104	0.492
897	4.485	1.499	1.063	0.375	1.326	1.048	0.219	1.378	0.949	0.18	1.374	0.72	0.15	1.341	0.519	0.221	1.364	0.453	0.215	1.421	0.302	0.164	1.506	0.104	0.208	1.393	0.017	0.19	1.325	1.038	0.523	1.386	0.95	0.563	1.328	0.691	0.579	1.258	0.545	0.501	1.279	0.466	0.507	1.327	0.294	0.558	1.354	0.104	0.492
898	4.49	1.498	1.063	0.376	1.325	1.048	0.22	1.377	0.949	0.181	1.373	0.721	0.151	1.34	0.519	0.222	1.363	0.453	0.216	1.421	0.303	0.164	1.506	0.104	0.208	1.393	0.017	0.19	1.323	1.039	0.525	1.383	0.949	0.563	1.327	0.691	0.579	1.257	0.545	0.501	1.278	0.466	0.508	1.326	0.294	0.558	1.353	0.103	0.492
899	4.495	1.496	1.063	0.377	1.323	1.048	0.221	1.375	0.949	0.182	1.373	0.721	0.152	1.339	0.519	0.222	1.363	0.453	0.216	1.42	0.303	0.165	1.506	0.105	0.208	1.393	0.017	0.19	1.322	1.039	0.525	1.381	0.948	0.564	1.326	0.69	0.58	1.256	0.545	0.501	1.278	0.466	0.508	1.326	0.293	0.559	1.353	0.103	0.492
900	4.5	1.495	1.063	0.378	1.322	1.048	0.222	1.375	0.949	0.183	1.371	0.721	0.153	1.339	0.519	0.222	1.362	0.453	0.216	1.42	0.303	0.165	1.506	0.105	0.209	1.393	0.017	0.19	1.32	1.039	0.526	1.379	0.948	0.565	1.326	0.69	0.58	1.256	0.545	0.501	1.277	0.466	0.508	1.326	0.293	0.559	1.353	0.103	0.492
901	4.505	1.493	1.063	0.379	1.321	1.049	0.223	1.374	0.949	0.183	1.37	0.721	0.154	1.338	0.52	0.223	1.361	0.453	0.217	1.419	0.304	0.165	1.506	0.106	0.209	1.393	0.017	0.19	1.317	1.039	0.527	1.378	0.948	0.566	1.325	0.69	0.58	1.255	0.545	0.501	1.276	0.465	0.509	1.325	0.293	0.559	1.353	0.103	0.492
902	4.51	1.492	1.063	0.38	1.32	1.049	0.224	1.373	0.949	0.184	1.37	0.721	0.155	1.337	0.52	0.223	1.36	0.454	0.217	1.419	0.304	0.166	1.505	0.106	0.209	1.393	0.017	0.19	1.316	1.039	0.528	1.376	0.948	0.567	1.324	0.69	0.581	1.255	0.545	0.502	1.276	0.465	0.509	1.325	0.292	0.56	1.354	0.104	0.492
903	4.515	1.491	1.063	0.382	1.319	1.049	0.224	1.372	0.95	0.185	1.369	0.721	0.156	1.336	0.52	0.224	1.36	0.454	0.218	1.418	0.304	0.166	1.505	0.106	0.209	1.393	0.017	0.19	1.314	1.04	0.529	1.374	0.948	0.567	1.323	0.69	0.582	1.254	0.544	0.502	1.276	0.465	0.51	1.325	0.292	0.56	1.354	0.104	0.493
904	4.52	1.49	1.063	0.383	1.318	1.049	0.225	1.371	0.95	0.185	1.368	0.721	0.156	1.334	0.52	0.225	1.359	0.454	0.218	1.418	0.305	0.166	1.505	0.107	0.21	1.393	0.017	0.19	1.313	1.039	0.53	1.373	0.948	0.568	1.323	0.69	0.583	1.254	0.544	0.503	1.276	0.465	0.51	1.325	0.292	0.56	1.354	0.104	0.493
905	4.525	1.488	1.064	0.384	1.317	1.049	0.226	1.37	0.95	0.186	1.367	0.721	0.157	1.333	0.52	0.225	1.358	0.454	0.219	1.417	0.305	0.167	1.504	0.108	0.21	1.393	0.017	0.19	1.312	1.039	0.53	1.372	0.949	0.569	1.322	0.69	0.584	1.253	0.544	0.504	1.276	0.465	0.511	1.325	0.292	0.561	1.354	0.103	0.493
906	4.53	1.487	1.064	0.385	1.317	1.05	0.227	1.37	0.95	0.187	1.366	0.721	0.158	1.332	0.521	0.225	1.357	0.455	0.22	1.416	0.306	0.168	1.504	0.108	0.21	1.393	0.017	0.19	1.311	1.039	0.531	1.371	0.95	0.57	1.321	0.69	0.584	1.253	0.543	0.505	1.275	0.464	0.511	1.324	0.291	0.561	1.354	0.103	0.494
907	4.535	1.486	1.064	0.386	1.316	1.05	0.227	1.369	0.95	0.188	1.365	0.721	0.159	1.33	0.521	0.226	1.355	0.455	0.22	1.416	0.306	0.168	1.504	0.109	0.21	1.393	0.017	0.19	1.309	1.038	0.532	1.369	0.949	0.571	1.321	0.69	0.585	1.253	0.543	0.505	1.275	0.464	0.512	1.324	0.291	0.562	1.354	0.103	0.495
908	4.54	1.485	1.064	0.387	1.315	1.05	0.228	1.368	0.951	0.189	1.364	0.722	0.159	1.329	0.521	0.226	1.354	0.455	0.221	1.415	0.307	0.168	1.503	0.11	0.211	1.393	0.017	0.19	1.307	1.038	0.533	1.366	0.948	0.571	1.32	0.69	0.586	1.253	0.543	0.506	1.275	0.464	0.513	1.324	0.291	0.562	1.354	0.103	0.495
909	4.545	1.484	1.065	0.388	1.314	1.05	0.229	1.368	0.951	0.19	1.363	0.722	0.16	1.328	0.521	0.227	1.352	0.456	0.221	1.414	0.307	0.169	1.503	0.11	0.211	1.393	0.017	0.19	1.305	1.038	0.533	1.364	0.948	0.572	1.319	0.69	0.586	1.253	0.543	0.506	1.275	0.464	0.513	1.324	0.29	0.563	1.354	0.102	0.494
910	4.55	1.482	1.065	0.39	1.314	1.05	0.229	1.368	0.951	0.19	1.363	0.722	0.16	1.326	0.521	0.227	1.351	0.456	0.221	1.413	0.308	0.169	1.502	0.111	0.211	1.393	0.017	0.19	1.303	1.038	0.534	1.363	0.948	0.573	1.318	0.69	0.587	1.253	0.543	0.507	1.275	0.463	0.514	1.324	0.29	0.563	1.354	0.102	0.494
911	4.555	1.481	1.065	0.391	1.314	1.05	0.23	1.368	0.952	0.19	1.362	0.722	0.161	1.324	0.522	0.227	1.349	0.456	0.222	1.412	0.309	0.17	1.502	0.112	0.212	1.393	0.017	0.19	1.302	1.039	0.534	1.362	0.948	0.573	1.317	0.69	0.588	1.252	0.543	0.507	1.274	0.464	0.514	1.324	0.29	0.563	1.353	0.101	0.496
912	4.56	1.48	1.065	0.392	1.314	1.05	0.23	1.367	0.952	0.191	1.361	0.722	0.162	1.322	0.522	0.228	1.347	0.456	0.222	1.41	0.31	0.17	1.501	0.113	0.212	1.393	0.017	0.19	1.3	1.039	0.534	1.36	0.948	0.574	1.316	0.69	0.588	1.252	0.543	0.508	1.274	0.464	0.515	1.324	0.29	0.564	1.353	0.1	0.496
913	4.565	1.479	1.066	0.393	1.313	1.05	0.231	1.366	0.952	0.192	1.359	0.723	0.163	1.321	0.522	0.228	1.345	0.457	0.222	1.409	0.31	0.17	1.5	0.114	0.212	1.393	0.017	0.19	1.299	1.039	0.535	1.359	0.948	0.574	1.316	0.69	0.589	1.252	0.543	0.509	1.274	0.464	0.516	1.324	0.29	0.564	1.353	0.1	0.496
914	4.57	1.478	1.066	0.394	1.313	1.05	0.232	1.366	0.952	0.192	1.358	0.723	0.163	1.319	0.523	0.228	1.343	0.457	0.223	1.407	0.311	0.17	1.499	0.115	0.213	1.393	0.017	0.191	1.297	1.039	0.536	1.358	0.949	0.575	1.315	0.69	0.59	1.252	0.543	0.51	1.274	0.463	0.516	1.323	0.29	0.565	1.353	0.1	0.496
915	4.575	1.477	1.066	0.395	1.312	1.051	0.233	1.367	0.953	0.193	1.357	0.723	0.164	1.316	0.523	0.229	1.341	0.457	0.224	1.406	0.312	0.171	1.499	0.116	0.213	1.393	0.018	0.191	1.295	1.039	0.537	1.357	0.949	0.576	1.315	0.69	0.591	1.252	0.543	0.51	1.274	0.463	0.516	1.323	0.29	0.565	1.354	0.1	0.496
916	4.58	1.476	1.067	0.396	1.311	1.051	0.233	1.366	0.953	0.194	1.356	0.723	0.164	1.314	0.523	0.23	1.339	0.458	0.224	1.404	0.312	0.171	1.498	0.117	0.214	1.393	0.018	0.191	1.294	1.039	0.537	1.355	0.949	0.577	1.314	0.69	0.591	1.252	0.542	0.511	1.274	0.463	0.517	1.324	0.29	0.565	1.354	0.1	0.496
917	4.585	1.475	1.067	0.397	1.31	1.052	0.233	1.366	0.954	0.195	1.355	0.723	0.165	1.312	0.524	0.23	1.337	0.458	0.224	1.402	0.313	0.172	1.497	0.118	0.214	1.393	0.018	0.191	1.293	1.038	0.538	1.354	0.95	0.578	1.314	0.69	0.592	1.252	0.542	0.511	1.274	0.463	0.518	1.324	0.29	0.566	1.354	0.1	0.496
918	4.59	1.474	1.067	0.398	1.308	1.053	0.234	1.366	0.954	0.195	1.353	0.723	0.165	1.31	0.524	0.23	1.334	0.459	0.225	1.401	0.314	0.172	1.496	0.119	0.214	1.393	0.018	0.191	1.293	1.038	0.538	1.353	0.95	0.578	1.313	0.69	0.593	1.252	0.542	0.511	1.275	0.463	0.518	1.325	0.29	0.566	1.354	0.1	0.497
919	4.595	1.473	1.068	0.399	1.308	1.052	0.235	1.366	0.955	0.195	1.352	0.723	0.166	1.307	0.525	0.23	1.332	0.459	0.225	1.399	0.314	0.172	1.494	0.12	0.214	1.392	0.018	0.191	1.291	1.038	0.539	1.352	0.95	0.579	1.313	0.691	0.593	1.252	0.542	0.512	1.275	0.463	0.519	1.325	0.289	0.567	1.355	0.101	0.498
920	4.6	1.472	1.068	0.4	1.309	1.052	0.236	1.366	0.956	0.195	1.351	0.723	0.166	1.305	0.525	0.23	1.329	0.459	0.225	1.397	0.315	0.173	1.493	0.122	0.214	1.392	0.019	0.191	1.29	1.038	0.539	1.351	0.95	0.579	1.312	0.691	0.594	1.252	0.542	0.513	1.276	0.463	0.52	1.326	0.289	0.568	1.355	0.1	0.498
921	4.605	1.472	1.068	0.401	1.309	1.053	0.236	1.366	0.956	0.196	1.349	0.724	0.167	1.302	0.525	0.231	1.327	0.46	0.225	1.395	0.316	0.173	1.493	0.123	0.215	1.392	0.019	0.191	1.289	1.038	0.54	1.351	0.95	0.58	1.312	0.691	0.594	1.252	0.542	0.514	1.276	0.463	0.52	1.326	0.289	0.568	1.355	0.1	0.498
922	4.61	1.471	1.069	0.402	1.309	1.053	0.237	1.365	0.956	0.197	1.348	0.724	0.167	1.3	0.526	0.231	1.325	0.46	0.225	1.394	0.316	0.174	1.492	0.124	0.216	1.393	0.019	0.192	1.288	1.038	0.541	1.351	0.951	0.58	1.312	0.691	0.595	1.252	0.542	0.515	1.276	0.463	0.521	1.327	0.289	0.568	1.355	0.1	0.498
923	4.615	1.47	1.069	0.403	1.309	1.054	0.238	1.364	0.956	0.197	1.347	0.724	0.168	1.298	0.526	0.231	1.323	0.461	0.225	1.392	0.317	0.174	1.491	0.125	0.216	1.392	0.02	0.192	1.286	1.039	0.541	1.351	0.952	0.58	1.311	0.691	0.596	1.252	0.542	0.516	1.277	0.463	0.522	1.327	0.289	0.569	1.355	0.1	0.498
924	4.62	1.469	1.069	0.404	1.309	1.054	0.239	1.364	0.956	0.198	1.346	0.725	0.169	1.296	0.527	0.231	1.321	0.461	0.226	1.39	0.318	0.174	1.49	0.125	0.217	1.393	0.02	0.192	1.285	1.039	0.542	1.35	0.951	0.581	1.311	0.691	0.596	1.253	0.542	0.516	1.277	0.463	0.523	1.328	0.289	0.569	1.355	0.1	0.498
925	4.625	1.468	1.069	0.405	1.309	1.055	0.239	1.364	0.957	0.198	1.344	0.725	0.169	1.294	0.528	0.23	1.319	0.462	0.226	1.389	0.319	0.174	1.489	0.126	0.218	1.392	0.02	0.192	1.284	1.039	0.542	1.345	0.95	0.581	1.31	0.691	0.597	1.254	0.542	0.517	1.277	0.462	0.523	1.328	0.288	0.569	1.355	0.1	0.499
926	4.63	1.467	1.07	0.405	1.308	1.055	0.239	1.364	0.957	0.199	1.343	0.725	0.169	1.292	0.528	0.23	1.317	0.462	0.225	1.387	0.319	0.174	1.488	0.127	0.219	1.392	0.021	0.192	1.283	1.039	0.542	1.343	0.949	0.582	1.31	0.692	0.597	1.254	0.542	0.518	1.278	0.462	0.524	1.329	0.288	0.57	1.355	0.1	0.499
927	4.635	1.467	1.07	0.406	1.308	1.055	0.239	1.363	0.957	0.199	1.342	0.725	0.169	1.29	0.528	0.23	1.315	0.462	0.226	1.386	0.32	0.175	1.487	0.128	0.22	1.391	0.021	0.192	1.282	1.039	0.542	1.342	0.949	0.582	1.31	0.692	0.598	1.254	0.542	0.519	1.279	0.462	0.525	1.33	0.288	0.57	1.355	0.099	0.499
928	4.64	1.466	1.07	0.407	1.307	1.055	0.239	1.362	0.958	0.2	1.34	0.726	0.17	1.289	0.529	0.23	1.313	0.463	0.226	1.385	0.321	0.175	1.486	0.129	0.221	1.39	0.021	0.192	1.281	1.039	0.543	1.341	0.949	0.583	1.31	0.692	0.599	1.255	0.542	0.519	1.28	0.463	0.525	1.33	0.288	0.57	1.355	0.099	0.499
929	4.645	1.465	1.07	0.408	1.306	1.056	0.24	1.362	0.958	0.2	1.339	0.726	0.17	1.287	0.529	0.23	1.311	0.464	0.226	1.384	0.321	0.176	1.484	0.129	0.222	1.388	0.022	0.192	1.281	1.039	0.543	1.34	0.95	0.583	1.31	0.692	0.599	1.256	0.542	0.52	1.28	0.463	0.526	1.331	0.288	0.571	1.356	0.099	0.499
930	4.65	1.465	1.07	0.409	1.306	1.056	0.241	1.362	0.958	0.201	1.338	0.726	0.17	1.285	0.53	0.23	1.31	0.464	0.226	1.383	0.322	0.176	1.482	0.129	0.222	1.386	0.022	0.192	1.28	1.039	0.544	1.34	0.95	0.583	1.31	0.692	0.6	1.256	0.542	0.521	1.281	0.462	0.527	1.332	0.288	0.571	1.357	0.1	0.499
931	4.655	1.464	1.071	0.409	1.305	1.057	0.242	1.362	0.959	0.201	1.337	0.727	0.17	1.283	0.53	0.23	1.309	0.465	0.226	1.382	0.323	0.176	1.479	0.129	0.223	1.383	0.022	0.192	1.278	1.04	0.544	1.34	0.951	0.584	1.31	0.693	0.601	1.256	0.542	0.521	1.281	0.462	0.527	1.332	0.288	0.572	1.357	0.1	0.499
932	4.66	1.463	1.071	0.41	1.304	1.058	0.242	1.361	0.959	0.201	1.336	0.727	0.17	1.282	0.531	0.23	1.307	0.465	0.226	1.38	0.323	0.177	1.476	0.129	0.224	1.379	0.022	0.192	1.277	1.04	0.545	1.343	0.954	0.584	1.31	0.693	0.601	1.256	0.542	0.522	1.281	0.462	0.528	1.332	0.288	0.572	1.357	0.1	0.498
933	4.665	1.462	1.071	0.411	1.303	1.058	0.243	1.361	0.959	0.202	1.336	0.728	0.17	1.281	0.531	0.231	1.306	0.466	0.226	1.379	0.324	0.177	1.473	0.129	0.224	1.375	0.022	0.192	1.276	1.04	0.545	1.344	0.954	0.585	1.31	0.693	0.601	1.256	0.542	0.522	1.282	0.463	0.528	1.333	0.288	0.572	1.357	0.1	0.498
934	4.67	1.462	1.071	0.411	1.303	1.058	0.243	1.36	0.959	0.203	1.335	0.728	0.17	1.279	0.532	0.231	1.304	0.466	0.226	1.377	0.324	0.178	1.469	0.128	0.224	1.371	0.022	0.193	1.275	1.04	0.546	1.341	0.954	0.585	1.31	0.693	0.602	1.256	0.542	0.523	1.282	0.463	0.529	1.333	0.288	0.573	1.357	0.1	0.498
935	4.675	1.461	1.072	0.412	1.303	1.058	0.243	1.359	0.96	0.203	1.334	0.729	0.171	1.278	0.532	0.231	1.303	0.467	0.226	1.375	0.324	0.178	1.465	0.127	0.225	1.366	0.022	0.193	1.275	1.04	0.546	1.337	0.952	0.585	1.31	0.693	0.602	1.256	0.542	0.523	1.282	0.463	0.529	1.333	0.287	0.573	1.357	0.1	0.498
936	4.68	1.46	1.072	0.412	1.303	1.058	0.244	1.359	0.96	0.203	1.333	0.729	0.171	1.277	0.533	0.231	1.301	0.467	0.226	1.373	0.324	0.178	1.461	0.126	0.225	1.36	0.023	0.194	1.274	1.04	0.546	1.335	0.951	0.586	1.309	0.693	0.602	1.257	0.541	0.524	1.282	0.463	0.529	1.333	0.287	0.573	1.357	0.1	0.498
937	4.685	1.46	1.072	0.413	1.303	1.058	0.244	1.359	0.961	0.203	1.333	0.729	0.172	1.276	0.534	0.231	1.3	0.468	0.227	1.37	0.324	0.178	1.456	0.126	0.225	1.355	0.023	0.194	1.273	1.04	0.546	1.334	0.951	0.586	1.309	0.693	0.603	1.257	0.541	0.524	1.282	0.463	0.529	1.333	0.287	0.573	1.357	0.1	0.498
938	4.69	1.459	1.072	0.414	1.303	1.058	0.245	1.359	0.961	0.204	1.333	0.73	0.172	1.275	0.534	0.231	1.298	0.468	0.227	1.367	0.324	0.178	1.451	0.125	0.225	1.348	0.023	0.194	1.272	1.04	0.546	1.334	0.952	0.587	1.309	0.693	0.603	1.257	0.541	0.524	1.282	0.463	0.53	1.333	0.287	0.573	1.357	0.1	0.498
939	4.695	1.459	1.072	0.414	1.302	1.058	0.246	1.359	0.962	0.204	1.332	0.73	0.173	1.274	0.535	0.231	1.297	0.469	0.227	1.364	0.324	0.178	1.446	0.124	0.225	1.342	0.023	0.195	1.271	1.04	0.547	1.334	0.952	0.586	1.309	0.693	0.603	1.257	0.541	0.525	1.282	0.463	0.53	1.333	0.287	0.573	1.357	0.1	0.498
940	4.7	1.458	1.073	0.415	1.302	1.059	0.246	1.358	0.962	0.204	1.332	0.73	0.174	1.273	0.536	0.231	1.295	0.469	0.227	1.361	0.324	0.179	1.44	0.123	0.225	1.335	0.023	0.195	1.271	1.039	0.547	1.334	0.952	0.586	1.309	0.693	0.603	1.257	0.541	0.525	1.282	0.463	0.53	1.333	0.286	0.573	1.357	0.1	0.498
941	4.705	1.457	1.073	0.415	1.301	1.059	0.247	1.358	0.962	0.205	1.331	0.73	0.174	1.272	0.536	0.231	1.293	0.47	0.228	1.357	0.324	0.179	1.435	0.122	0.225	1.328	0.023	0.195	1.27	1.039	0.547	1.333	0.952	0.587	1.308	0.693	0.604	1.256	0.541	0.525	1.282	0.462	0.53	1.333	0.286	0.573	1.357	0.1	0.498
942	4.71	1.457	1.073	0.416	1.301	1.06	0.247	1.357	0.963	0.205	1.331	0.731	0.174	1.27	0.537	0.231	1.29	0.47	0.228	1.353	0.324	0.179	1.429	0.121	0.225	1.321	0.023	0.196	1.27	1.038	0.548	1.332	0.952	0.587	1.308	0.693	0.604	1.256	0.541	0.525	1.281	0.462	0.53	1.333	0.286	0.572	1.357	0.1	0.498
943	4.715	1.456	1.073	0.416	1.3	1.061	0.248	1.357	0.963	0.206	1.33	0.731	0.175	1.268	0.537	0.232	1.288	0.471	0.228	1.349	0.324	0.179	1.423	0.12	0.225	1.314	0.024	0.196	1.268	1.039	0.549	1.332	0.952	0.587	1.307	0.693	0.604	1.256	0.541	0.525	1.281	0.462	0.53	1.333	0.286	0.572	1.357	0.1	0.498
944	4.72	1.456	1.073	0.417	1.3	1.061	0.248	1.357	0.963	0.206	1.33	0.731	0.175	1.266	0.538	0.232	1.285	0.471	0.228	1.344	0.323	0.179	1.417	0.119	0.224	1.307	0.024	0.197	1.268	1.039	0.549	1.331	0.952	0.588	1.307	0.693	0.604	1.256	0.541	0.525	1.281	0.462	0.529	1.333	0.286	0.572	1.356	0.1	0.498
945	4.725	1.455	1.074	0.418	1.3	1.061	0.248	1.357	0.964	0.206	1.329	0.732	0.176	1.264	0.539	0.233	1.282	0.472	0.228	1.34	0.323	0.179	1.411	0.119	0.224	1.3	0.024	0.197	1.267	1.039	0.55	1.331	0.952	0.588	1.306	0.693	0.604	1.255	0.541	0.525	1.281	0.462	0.529	1.333	0.286	0.572	1.356	0.1	0.497
946	4.73	1.455	1.074	0.418	1.301	1.061	0.248	1.357	0.964	0.206	1.328	0.732	0.176	1.262	0.539	0.233	1.279	0.472	0.229	1.335	0.323	0.179	1.405	0.118	0.224	1.293	0.024	0.197	1.267	1.039	0.55	1.331	0.952	0.588	1.306	0.693	0.604	1.255	0.541	0.525	1.28	0.462	0.529	1.332	0.286	0.572	1.356	0.1	0.498
947	4.735	1.454	1.074	0.419	1.301	1.062	0.248	1.357	0.965	0.206	1.327	0.732	0.176	1.259	0.54	0.233	1.276	0.473	0.229	1.33	0.323	0.179	1.399	0.117	0.224	1.286	0.025	0.198	1.266	1.038	0.55	1.332	0.953	0.589	1.306	0.693	0.604	1.255	0.541	0.525	1.28	0.462	0.529	1.332	0.286	0.572	1.356	0.1	0.498
948	4.74	1.454	1.074	0.419	1.301	1.062	0.249	1.357	0.965	0.206	1.327	0.733	0.176	1.256	0.541	0.233	1.272	0.474	0.229	1.326	0.324	0.178	1.393	0.117	0.224	1.278	0.026	0.198	1.266	1.038	0.55	1.332	0.953	0.589	1.305	0.693	0.604	1.254	0.541	0.525	1.28	0.462	0.529	1.332	0.286	0.572	1.356	0.1	0.498
949	4.745	1.453	1.074	0.42	1.301	1.062	0.249	1.357	0.966	0.207	1.326	0.733	0.176	1.253	0.542	0.234	1.269	0.474	0.229	1.321	0.324	0.178	1.387	0.116	0.223	1.271	0.025	0.198	1.266	1.038	0.55	1.332	0.953	0.589	1.305	0.693	0.604	1.253	0.541	0.525	1.279	0.461	0.529	1.331	0.286	0.571	1.356	0.1	0.498
950	4.75	1.453	1.074	0.42	1.3	1.063	0.249	1.356	0.966	0.207	1.325	0.733	0.177	1.25	0.542	0.234	1.266	0.475	0.229	1.316	0.324	0.178	1.381	0.116	0.223	1.264	0.026	0.198	1.265	1.038	0.55	1.331	0.953	0.589	1.305	0.693	0.604	1.253	0.541	0.525	1.279	0.461	0.529	1.331	0.286	0.571	1.356	0.1	0.498
951	4.755	1.453	1.074	0.421	1.299	1.063	0.25	1.356	0.966	0.207	1.323	0.734	0.177	1.247	0.543	0.234	1.262	0.475	0.229	1.312	0.324	0.178	1.374	0.116	0.223	1.257	0.027	0.199	1.264	1.038	0.551	1.33	0.952	0.59	1.304	0.692	0.604	1.252	0.54	0.525	1.278	0.461	0.529	1.33	0.286	0.571	1.355	0.099	0.498
952	4.76	1.452	1.074	0.421	1.298	1.063	0.251	1.356	0.966	0.208	1.322	0.734	0.177	1.244	0.544	0.235	1.259	0.476	0.229	1.307	0.324	0.178	1.368	0.116	0.222	1.25	0.027	0.199	1.264	1.038	0.551	1.327	0.95	0.59	1.304	0.692	0.604	1.251	0.54	0.524	1.278	0.461	0.529	1.329	0.286	0.571	1.355	0.099	0.498
953	4.765	1.452	1.074	0.421	1.297	1.064	0.252	1.355	0.966	0.208	1.32	0.734	0.177	1.241	0.545	0.235	1.256	0.476	0.229	1.302	0.325	0.178	1.362	0.115	0.222	1.244	0.028	0.199	1.264	1.037	0.551	1.326	0.949	0.59	1.303	0.692	0.604	1.25	0.54	0.524	1.277	0.461	0.529	1.328	0.286	0.571	1.354	0.099	0.497
954	4.77	1.452	1.074	0.422	1.297	1.064	0.252	1.355	0.966	0.208	1.318	0.734	0.176	1.238	0.545	0.235	1.252	0.477	0.229	1.298	0.325	0.178	1.356	0.115	0.222	1.237	0.029	0.199	1.263	1.037	0.551	1.326	0.949	0.59	1.303	0.692	0.604	1.249	0.54	0.523	1.276	0.461	0.529	1.328	0.286	0.571	1.354	0.099	0.497
955	4.775	1.451	1.074	0.422	1.297	1.063	0.252	1.355	0.966	0.209	1.316	0.734	0.176	1.235	0.546	0.235	1.249	0.478	0.229	1.294	0.326	0.178	1.35	0.115	0.222	1.23	0.03	0.198	1.263	1.036	0.551	1.325	0.949	0.591	1.302	0.692	0.604	1.249	0.54	0.523	1.276	0.461	0.528	1.327	0.286	0.571	1.353	0.099	0.497
956	4.78	1.451	1.074	0.423	1.298	1.063	0.253	1.355	0.966	0.209	1.314	0.735	0.177	1.232	0.548	0.235	1.245	0.479	0.229	1.289	0.326	0.178	1.344	0.115	0.221	1.223	0.03	0.198	1.263	1.036	0.551	1.324	0.949	0.591	1.301	0.691	0.604	1.248	0.54	0.523	1.275	0.461	0.528	1.326	0.285	0.571	1.353	0.099	0.497
957	4.785	1.451	1.074	0.423	1.298	1.063	0.253	1.355	0.966	0.209	1.312	0.735	0.177	1.229	0.548	0.235	1.242	0.48	0.229	1.285	0.327	0.177	1.338	0.116	0.221	1.217	0.031	0.198	1.263	1.035	0.551	1.324	0.949	0.591	1.299	0.691	0.604	1.248	0.54	0.523	1.274	0.46	0.528	1.325	0.285	0.571	1.353	0.099	0.497
958	4.79	1.45	1.074	0.423	1.298	1.063	0.253	1.355	0.967	0.209	1.31	0.736	0.176	1.225	0.549	0.235	1.238	0.481	0.229	1.28	0.327	0.177	1.332	0.116	0.22	1.21	0.032	0.198	1.262	1.036	0.552	1.324	0.949	0.591	1.298	0.691	0.604	1.248	0.54	0.523	1.274	0.46	0.527	1.325	0.285	0.57	1.353	0.099	0.496
959	4.795	1.45	1.074	0.424	1.299	1.063	0.253	1.355	0.967	0.209	1.308	0.736	0.176	1.222	0.549	0.235	1.235	0.481	0.229	1.276	0.328	0.177	1.326	0.116	0.22	1.204	0.033	0.198	1.26	1.036	0.551	1.323	0.949	0.591	1.298	0.691	0.604	1.247	0.54	0.522	1.273	0.46	0.527	1.324	0.285	0.57	1.353	0.1	0.496
960	4.8	1.449	1.074	0.424	1.299	1.063	0.253	1.355	0.967	0.209	1.306	0.736	0.176	1.219	0.55	0.235	1.231	0.482	0.229	1.272	0.329	0.176	1.321	0.116	0.22	1.198	0.034	0.198	1.26	1.036	0.552	1.323	0.949	0.591	1.297	0.691	0.604	1.247	0.54	0.522	1.272	0.46	0.527	1.323	0.285	0.57	1.354	0.101	0.495
961	4.805	1.449	1.074	0.425	1.299	1.062	0.253	1.355	0.967	0.209	1.304	0.736	0.176	1.216	0.551	0.235	1.228	0.483	0.229	1.267	0.329	0.176	1.315	0.116	0.219	1.191	0.035	0.197	1.258	1.036	0.552	1.322	0.949	0.591	1.297	0.69	0.604	1.246	0.54	0.522	1.271	0.46	0.527	1.322	0.284	0.57	1.354	0.101	0.494
962	4.81	1.449	1.074	0.425	1.299	1.062	0.253	1.354	0.967	0.21	1.302	0.737	0.176	1.213	0.552	0.235	1.225	0.484	0.228	1.263	0.33	0.176	1.31	0.117	0.219	1.185	0.036	0.197	1.257	1.036	0.552	1.323	0.95	0.592	1.296	0.69	0.604	1.245	0.539	0.521	1.271	0.46	0.526	1.321	0.284	0.57	1.354	0.101	0.494
963	4.815	1.448	1.073	0.426	1.298	1.062	0.254	1.354	0.966	0.21	1.3	0.737	0.176	1.21	0.553	0.235	1.221	0.485	0.228	1.259	0.331	0.176	1.304	0.117	0.219	1.179	0.037	0.197	1.257	1.037	0.552	1.323	0.95	0.592	1.296	0.69	0.604	1.245	0.539	0.521	1.27	0.459	0.526	1.32	0.284	0.57	1.353	0.101	0.494
964	4.82	1.448	1.073	0.426	1.299	1.062	0.254	1.353	0.966	0.21	1.298	0.737	0.176	1.207	0.554	0.234	1.218	0.486	0.228	1.255	0.332	0.175	1.298	0.118	0.218	1.173	0.038	0.196	1.256	1.037	0.553	1.322	0.95	0.592	1.295	0.69	0.604	1.244	0.539	0.521	1.269	0.459	0.526	1.32	0.284	0.569	1.353	0.101	0.494
965	4.825	1.447	1.073	0.426	1.298	1.062	0.254	1.352	0.966	0.21	1.296	0.737	0.176	1.204	0.555	0.234	1.215	0.487	0.228	1.25	0.332	0.175	1.293	0.118	0.217	1.167	0.039	0.196	1.256	1.037	0.553	1.322	0.95	0.592	1.294	0.69	0.604	1.243	0.539	0.521	1.269	0.459	0.526	1.319	0.284	0.569	1.353	0.101	0.494
966	4.83	1.447	1.072	0.427	1.298	1.062	0.254	1.352	0.966	0.211	1.294	0.738	0.176	1.201	0.556	0.234	1.211	0.488	0.228	1.246	0.333	0.175	1.287	0.118	0.217	1.16	0.039	0.195	1.255	1.037	0.553	1.321	0.95	0.593	1.294	0.69	0.604	1.243	0.539	0.52	1.268	0.459	0.526	1.318	0.283	0.569	1.352	0.101	0.493
967	4.835	1.446	1.072	0.427	1.298	1.062	0.254	1.351	0.966	0.211	1.293	0.738	0.176	1.198	0.557	0.234	1.208	0.488	0.227	1.242	0.334	0.174	1.281	0.119	0.216	1.155	0.041	0.194	1.254	1.036	0.553	1.32	0.949	0.593	1.293	0.69	0.604	1.242	0.539	0.52	1.268	0.459	0.525	1.317	0.283	0.569	1.352	0.101	0.493
968	4.84	1.446	1.072	0.427	1.298	1.063	0.254	1.351	0.966	0.211	1.291	0.739	0.176	1.196	0.558	0.234	1.205	0.489	0.227	1.238	0.335	0.174	1.276	0.119	0.216	1.148	0.042	0.194	1.254	1.036	0.553	1.318	0.949	0.593	1.292	0.69	0.604	1.241	0.539	0.52	1.267	0.459	0.525	1.317	0.283	0.569	1.352	0.101	0.493
969	4.845	1.445	1.072	0.427	1.298	1.062	0.254	1.35	0.966	0.211	1.29	0.739	0.176	1.193	0.559	0.233	1.201	0.49	0.227	1.234	0.335	0.173	1.27	0.12	0.215	1.143	0.043	0.193	1.253	1.036	0.553	1.316	0.947	0.592	1.291	0.69	0.604	1.241	0.539	0.52	1.267	0.459	0.525	1.316	0.283	0.569	1.352	0.1	0.494
970	4.85	1.445	1.072	0.427	1.297	1.062	0.254	1.35	0.966	0.211	1.289	0.739	0.176	1.19	0.56	0.233	1.198	0.491	0.227	1.229	0.336	0.173	1.265	0.121	0.215	1.137	0.044	0.192	1.253	1.036	0.553	1.315	0.947	0.592	1.29	0.69	0.604	1.24	0.539	0.52	1.267	0.458	0.525	1.316	0.283	0.569	1.352	0.1	0.494
971	4.855	1.445	1.071	0.428	1.297	1.062	0.254	1.35	0.966	0.211	1.287	0.74	0.176	1.188	0.561	0.232	1.195	0.492	0.226	1.225	0.337	0.172	1.259	0.121	0.214	1.131	0.045	0.191	1.252	1.036	0.553	1.314	0.947	0.593	1.29	0.69	0.604	1.24	0.538	0.52	1.266	0.458	0.525	1.316	0.282	0.569	1.352	0.1	0.494
972	4.86	1.444	1.071	0.428	1.296	1.062	0.255	1.35	0.966	0.211	1.286	0.74	0.176	1.185	0.562	0.232	1.192	0.493	0.226	1.221	0.338	0.172	1.254	0.121	0.213	1.125	0.046	0.19	1.251	1.035	0.553	1.314	0.947	0.593	1.289	0.69	0.604	1.239	0.538	0.52	1.266	0.458	0.525	1.316	0.282	0.568	1.352	0.101	0.493
973	4.865	1.444	1.071	0.428	1.295	1.061	0.255	1.349	0.966	0.211	1.285	0.74	0.176	1.183	0.562	0.232	1.189	0.494	0.226	1.217	0.338	0.171	1.248	0.122	0.212	1.119	0.047	0.19	1.25	1.035	0.553	1.313	0.947	0.593	1.288	0.689	0.604	1.239	0.538	0.52	1.265	0.458	0.525	1.316	0.282	0.568	1.352	0.101	0.492
974	4.87	1.443	1.071	0.429	1.294	1.061	0.255	1.348	0.966	0.211	1.283	0.74	0.176	1.18	0.563	0.231	1.186	0.495	0.225	1.213	0.339	0.171	1.243	0.122	0.211	1.114	0.047	0.189	1.249	1.035	0.553	1.312	0.947	0.593	1.287	0.689	0.604	1.239	0.538	0.52	1.265	0.458	0.525	1.316	0.282	0.568	1.352	0.101	0.492
975	4.875	1.443	1.071	0.429	1.293	1.061	0.255	1.347	0.966	0.211	1.282	0.741	0.175	1.178	0.564	0.231	1.183	0.496	0.224	1.209	0.34	0.17	1.238	0.123	0.211	1.108	0.048	0.188	1.249	1.035	0.553	1.312	0.947	0.593	1.286	0.69	0.604	1.238	0.538	0.52	1.265	0.458	0.525	1.315	0.282	0.568	1.352	0.101	0.492
976	4.88	1.442	1.071	0.429	1.292	1.061	0.256	1.347	0.966	0.211	1.281	0.741	0.175	1.175	0.565	0.231	1.18	0.496	0.224	1.205	0.341	0.169	1.232	0.123	0.21	1.102	0.049	0.188	1.248	1.035	0.553	1.311	0.947	0.593	1.285	0.69	0.604	1.238	0.538	0.52	1.264	0.458	0.525	1.315	0.282	0.568	1.352	0.101	0.492
977	4.885	1.441	1.07	0.429	1.291	1.061	0.256	1.346	0.966	0.211	1.279	0.741	0.175	1.172	0.566	0.23	1.177	0.497	0.224	1.202	0.341	0.169	1.227	0.124	0.209	1.096	0.05	0.187	1.248	1.035	0.553	1.311	0.947	0.594	1.285	0.69	0.604	1.238	0.538	0.52	1.264	0.458	0.525	1.315	0.282	0.568	1.352	0.101	0.492
978	4.89	1.441	1.07	0.429	1.29	1.061	0.256	1.345	0.966	0.212	1.278	0.742	0.175	1.17	0.566	0.23	1.174	0.498	0.223	1.198	0.342	0.169	1.222	0.125	0.208	1.091	0.051	0.186	1.247	1.035	0.553	1.31	0.947	0.594	1.284	0.69	0.604	1.237	0.538	0.52	1.264	0.458	0.525	1.315	0.282	0.568	1.352	0.101	0.491
979	4.895	1.44	1.07	0.428	1.289	1.061	0.257	1.344	0.966	0.212	1.277	0.742	0.175	1.167	0.567	0.23	1.171	0.499	0.223	1.194	0.343	0.168	1.216	0.125	0.207	1.085	0.052	0.185	1.247	1.035	0.553	1.31	0.948	0.594	1.284	0.69	0.605	1.237	0.538	0.52	1.264	0.458	0.525	1.314	0.282	0.568	1.351	0.101	0.491
980	4.9	1.44	1.07	0.428	1.288	1.061	0.257	1.343	0.966	0.212	1.275	0.742	0.175	1.165	0.568	0.229	1.169	0.499	0.222	1.19	0.344	0.167	1.211	0.126	0.206	1.08	0.053	0.184	1.246	1.035	0.553	1.31	0.948	0.594	1.284	0.69	0.605	1.237	0.538	0.52	1.264	0.458	0.525	1.314	0.282	0.568	1.351	0.101	0.491
981	4.905	1.439	1.07	0.428	1.288	1.061	0.257	1.342	0.965	0.212	1.274	0.742	0.175	1.163	0.568	0.229	1.166	0.5	0.222	1.187	0.345	0.166	1.206	0.126	0.205	1.075	0.053	0.183	1.245	1.036	0.554	1.309	0.947	0.594	1.283	0.69	0.605	1.237	0.537	0.521	1.263	0.458	0.525	1.313	0.282	0.568	1.351	0.101	0.491
982	4.91	1.438	1.07	0.429	1.288	1.061	0.257	1.341	0.965	0.212	1.272	0.742	0.175	1.161	0.569	0.228	1.163	0.501	0.221	1.183	0.345	0.165	1.201	0.126	0.204	1.069	0.054	0.182	1.244	1.036	0.554	1.308	0.947	0.594	1.283	0.69	0.605	1.236	0.537	0.521	1.263	0.458	0.525	1.313	0.282	0.568	1.351	0.101	0.491
983	4.915	1.437	1.07	0.429	1.287	1.062	0.257	1.34	0.966	0.212	1.271	0.743	0.174	1.158	0.57	0.228	1.161	0.502	0.221	1.18	0.346	0.165	1.196	0.127	0.203	1.064	0.055	0.182	1.244	1.036	0.554	1.307	0.947	0.594	1.282	0.69	0.605	1.236	0.537	0.521	1.262	0.458	0.525	1.313	0.282	0.568	1.351	0.101	0.491
984	4.92	1.437	1.069	0.429	1.286	1.062	0.257	1.339	0.965	0.212	1.269	0.743	0.174	1.156	0.57	0.228	1.158	0.502	0.221	1.176	0.346	0.164	1.191	0.127	0.202	1.059	0.056	0.18	1.243	1.036	0.554	1.307	0.947	0.595	1.282	0.69	0.605	1.236	0.537	0.521	1.262	0.458	0.525	1.312	0.282	0.568	1.351	0.101	0.491
985	4.925	1.436	1.069	0.428	1.285	1.062	0.257	1.338	0.965	0.212	1.268	0.743	0.174	1.154	0.571	0.228	1.156	0.503	0.22	1.172	0.347	0.163	1.186	0.128	0.201	1.054	0.056	0.179	1.243	1.036	0.554	1.306	0.947	0.595	1.281	0.69	0.605	1.235	0.537	0.521	1.262	0.458	0.525	1.312	0.282	0.568	1.351	0.101	0.491
986	4.93	1.436	1.069	0.428	1.283	1.062	0.257	1.337	0.965	0.212	1.267	0.744	0.174	1.152	0.572	0.227	1.153	0.504	0.22	1.169	0.348	0.163	1.182	0.129	0.2	1.049	0.057	0.178	1.243	1.036	0.554	1.306	0.947	0.595	1.281	0.69	0.605	1.235	0.537	0.521	1.261	0.457	0.525	1.311	0.282	0.568	1.351	0.101	0.491
987	4.935	1.435	1.069	0.428	1.282	1.062	0.257	1.336	0.965	0.212	1.265	0.744	0.174	1.15	0.572	0.227	1.151	0.504	0.219	1.166	0.348	0.162	1.177	0.129	0.199	1.044	0.058	0.178	1.242	1.036	0.555	1.306	0.947	0.595	1.28	0.69	0.606	1.235	0.537	0.521	1.261	0.457	0.525	1.311	0.282	0.568	1.351	0.101	0.491
988	4.94	1.434	1.069	0.428	1.281	1.062	0.257	1.335	0.965	0.212	1.264	0.744	0.174	1.148	0.573	0.227	1.149	0.505	0.219	1.163	0.349	0.162	1.173	0.13	0.198	1.039	0.059	0.177	1.241	1.036	0.555	1.305	0.947	0.595	1.279	0.69	0.606	1.234	0.537	0.52	1.261	0.457	0.525	1.311	0.281	0.568	1.351	0.101	0.491
989	4.945	1.433	1.069	0.428	1.28	1.062	0.257	1.334	0.966	0.212	1.262	0.745	0.174	1.147	0.574	0.227	1.146	0.506	0.218	1.159	0.35	0.161	1.168	0.13	0.197	1.035	0.059	0.176	1.241	1.036	0.555	1.304	0.947	0.595	1.279	0.69	0.606	1.233	0.537	0.52	1.261	0.457	0.525	1.31	0.281	0.568	1.351	0.101	0.49
990	4.95	1.432	1.069	0.428	1.279	1.062	0.257	1.334	0.966	0.212	1.26	0.745	0.174	1.145	0.574	0.226	1.144	0.506	0.218	1.156	0.35	0.16	1.164	0.13	0.196	1.03	0.06	0.175	1.24	1.036	0.555	1.303	0.947	0.595	1.278	0.689	0.606	1.233	0.537	0.52	1.26	0.457	0.525	1.31	0.281	0.568	1.351	0.101	0.49
991	4.955	1.432	1.069	0.428	1.278	1.062	0.257	1.333	0.966	0.212	1.259	0.745	0.173	1.142	0.575	0.226	1.142	0.507	0.218	1.153	0.351	0.16	1.16	0.131	0.194	1.025	0.061	0.174	1.24	1.036	0.556	1.302	0.947	0.595	1.278	0.689	0.606	1.233	0.537	0.52	1.26	0.457	0.525	1.31	0.281	0.568	1.351	0.101	0.49
992	4.96	1.431	1.069	0.428	1.277	1.062	0.257	1.331	0.966	0.212	1.257	0.746	0.173	1.14	0.575	0.226	1.14	0.507	0.217	1.149	0.351	0.159	1.156	0.131	0.193	1.02	0.061	0.173	1.24	1.036	0.556	1.302	0.947	0.595	1.278	0.689	0.606	1.232	0.537	0.52	1.26	0.457	0.525	1.31	0.281	0.568	1.351	0.101	0.49
993	4.965	1.43	1.069	0.428	1.276	1.062	0.257	1.33	0.966	0.212	1.256	0.746	0.173	1.139	0.576	0.225	1.138	0.508	0.217	1.146	0.352	0.158	1.151	0.132	0.192	1.016	0.062	0.172	1.239	1.036	0.556	1.302	0.947	0.595	1.277	0.689	0.606	1.232	0.536	0.52	1.259	0.457	0.525	1.31	0.281	0.567	1.35	0.101	0.49
994	4.97	1.429	1.069	0.428	1.275	1.062	0.257	1.329	0.966	0.212	1.255	0.746	0.173	1.137	0.576	0.225	1.136	0.508	0.216	1.144	0.353	0.157	1.147	0.132	0.191	1.012	0.062	0.171	1.238	1.036	0.556	1.3	0.947	0.595	1.277	0.689	0.606	1.232	0.536	0.52	1.259	0.457	0.525	1.309	0.281	0.567	1.35	0.101	0.49
995	4.975	1.428	1.069	0.428	1.273	1.062	0.258	1.327	0.966	0.213	1.253	0.747	0.172	1.135	0.576	0.225	1.134	0.509	0.216	1.141	0.353	0.157	1.144	0.133	0.19	1.008	0.063	0.171	1.237	1.036	0.556	1.299	0.946	0.595	1.276	0.689	0.606	1.232	0.536	0.52	1.259	0.457	0.525	1.309	0.281	0.567	1.35	0.101	0.49
996	4.98	1.427	1.069	0.427	1.272	1.062	0.258	1.326	0.966	0.213	1.252	0.747	0.172	1.133	0.577	0.225	1.132	0.509	0.216	1.138	0.354	0.156	1.14	0.133	0.189	1.004	0.063	0.17	1.236	1.036	0.556	1.299	0.946	0.595	1.275	0.689	0.606	1.231	0.536	0.52	1.258	0.457	0.525	1.309	0.281	0.567	1.35	0.101	0.49
997	4.985	1.426	1.068	0.427	1.271	1.062	0.258	1.325	0.966	0.213	1.25	0.747	0.172	1.132	0.577	0.224	1.13	0.51	0.216	1.135	0.354	0.155	1.137	0.133	0.188	1	0.063	0.169	1.235	1.036	0.556	1.298	0.946	0.595	1.275	0.689	0.606	1.231	0.536	0.52	1.258	0.457	0.525	1.309	0.281	0.567	1.35	0.101	0.49
998	4.99	1.425	1.068	0.427	1.27	1.062	0.258	1.323	0.966	0.213	1.249	0.747	0.171	1.13	0.578	0.224	1.128	0.51	0.215	1.132	0.354	0.154	1.133	0.134	0.187	0.997	0.063	0.168	1.235	1.036	0.556	1.297	0.946	0.595	1.274	0.689	0.605	1.231	0.536	0.52	1.257	0.457	0.525	1.309	0.281	0.567	1.35	0.101	0.49
999	4.995	1.424	1.068	0.427	1.269	1.062	0.258	1.322	0.966	0.213	1.247	0.747	0.171	1.129	0.578	0.224	1.126	0.51	0.215	1.13	0.354	0.154	1.13	0.134	0.186	0.993	0.064	0.168	1.234	1.036	0.556	1.297	0.946	0.595	1.273	0.689	0.605	1.23	0.536	0.52	1.256	0.456	0.525	1.309	0.281	0.567	1.35	0.101	0.49
1000	5	1.424	1.068	0.427	1.268	1.062	0.258	1.321	0.965	0.213	1.246	0.747	0.171	1.127	0.578	0.224	1.125	0.51	0.215	1.127	0.355	0.153	1.127	0.134	0.185	0.99	0.064	0.167	1.234	1.036	0.556	1.296	0.946	0.595	1.272	0.689	0.605	1.229	0.537	0.52	1.256	0.456	0.524	1.309	0.281	0.567	1.35	0.101	0.49
1001	5.005	1.423	1.068	0.426	1.268	1.062	0.258	1.319	0.965	0.213	1.244	0.747	0.171	1.126	0.578	0.223	1.123	0.511	0.214	1.125	0.356	0.152	1.123	0.134	0.184	0.987	0.064	0.166	1.232	1.036	0.556	1.296	0.946	0.595	1.272	0.689	0.605	1.229	0.537	0.52	1.255	0.456	0.524	1.309	0.281	0.567	1.35	0.101	0.49
1002	5.01	1.422	1.068	0.426	1.267	1.062	0.258	1.318	0.965	0.213	1.243	0.747	0.171	1.124	0.578	0.223	1.121	0.511	0.214	1.123	0.356	0.152	1.12	0.135	0.183	0.984	0.064	0.165	1.232	1.036	0.556	1.295	0.946	0.595	1.271	0.689	0.605	1.228	0.536	0.52	1.255	0.457	0.524	1.308	0.281	0.567	1.35	0.101	0.49
1003	5.015	1.421	1.068	0.426	1.265	1.062	0.258	1.317	0.965	0.212	1.241	0.747	0.17	1.122	0.579	0.223	1.12	0.511	0.213	1.12	0.356	0.151	1.117	0.135	0.182	0.981	0.064	0.165	1.231	1.036	0.556	1.295	0.946	0.595	1.271	0.689	0.605	1.227	0.536	0.52	1.255	0.457	0.524	1.308	0.281	0.567	1.35	0.101	0.49
1004	5.02	1.42	1.067	0.426	1.263	1.062	0.258	1.316	0.965	0.212	1.24	0.747	0.17	1.121	0.579	0.223	1.118	0.511	0.213	1.118	0.356	0.151	1.114	0.135	0.181	0.979	0.063	0.164	1.23	1.035	0.556	1.294	0.947	0.595	1.271	0.689	0.605	1.227	0.536	0.52	1.254	0.457	0.524	1.308	0.281	0.567	1.35	0.101	0.49
1005	5.025	1.419	1.067	0.426	1.261	1.062	0.258	1.315	0.965	0.212	1.238	0.747	0.17	1.12	0.579	0.223	1.117	0.511	0.213	1.116	0.356	0.151	1.112	0.135	0.181	0.976	0.062	0.164	1.229	1.035	0.556	1.294	0.947	0.595	1.27	0.689	0.605	1.227	0.536	0.52	1.254	0.456	0.524	1.307	0.281	0.567	1.35	0.101	0.49
1006	5.03	1.418	1.067	0.425	1.26	1.062	0.258	1.313	0.965	0.212	1.237	0.747	0.17	1.118	0.578	0.222	1.115	0.511	0.212	1.114	0.356	0.15	1.109	0.135	0.18	0.973	0.062	0.163	1.229	1.035	0.556	1.293	0.947	0.595	1.269	0.689	0.605	1.226	0.536	0.52	1.254	0.456	0.524	1.307	0.281	0.567	1.35	0.101	0.49
1007	5.035	1.417	1.067	0.425	1.258	1.061	0.258	1.312	0.965	0.212	1.236	0.747	0.169	1.117	0.578	0.222	1.114	0.511	0.212	1.112	0.357	0.149	1.107	0.135	0.179	0.971	0.061	0.163	1.227	1.035	0.556	1.294	0.948	0.595	1.269	0.689	0.605	1.226	0.535	0.52	1.253	0.456	0.524	1.307	0.281	0.567	1.35	0.101	0.49
1008	5.04	1.416	1.067	0.425	1.258	1.061	0.258	1.31	0.965	0.212	1.235	0.747	0.169	1.116	0.578	0.222	1.112	0.511	0.212	1.11	0.356	0.149	1.105	0.135	0.178	0.969	0.061	0.162	1.227	1.035	0.556	1.294	0.948	0.595	1.268	0.689	0.605	1.225	0.535	0.52	1.253	0.456	0.524	1.307	0.28	0.567	1.35	0.101	0.49
1009	5.045	1.415	1.067	0.424	1.257	1.06	0.258	1.309	0.965	0.211	1.233	0.747	0.169	1.115	0.578	0.222	1.111	0.511	0.211	1.109	0.356	0.148	1.103	0.135	0.177	0.967	0.06	0.162	1.226	1.035	0.557	1.293	0.949	0.595	1.268	0.689	0.605	1.225	0.535	0.519	1.252	0.456	0.524	1.306	0.28	0.567	1.35	0.101	0.49
1010	5.05	1.414	1.066	0.424	1.257	1.06	0.257	1.308	0.965	0.211	1.232	0.746	0.169	1.114	0.578	0.222	1.11	0.511	0.211	1.107	0.356	0.148	1.101	0.135	0.177	0.965	0.06	0.161	1.226	1.035	0.557	1.293	0.949	0.595	1.267	0.689	0.605	1.224	0.535	0.519	1.252	0.455	0.524	1.306	0.28	0.567	1.35	0.101	0.49
1011	5.055	1.413	1.066	0.424	1.256	1.06	0.257	1.306	0.964	0.211	1.231	0.746	0.169	1.113	0.578	0.222	1.109	0.51	0.211	1.106	0.356	0.147	1.099	0.135	0.176	0.964	0.058	0.161	1.225	1.035	0.557	1.29	0.948	0.595	1.266	0.688	0.605	1.223	0.535	0.519	1.251	0.455	0.524	1.306	0.28	0.567	1.35	0.101	0.49
1012	5.06	1.411	1.066	0.424	1.255	1.06	0.257	1.305	0.964	0.211	1.229	0.746	0.169	1.112	0.577	0.222	1.108	0.51	0.21	1.104	0.356	0.147	1.098	0.135	0.176	0.963	0.057	0.161	1.224	1.035	0.556	1.287	0.946	0.594	1.265	0.688	0.605	1.222	0.535	0.52	1.251	0.455	0.523	1.305	0.28	0.567	1.35	0.101	0.49
1013	5.065	1.41	1.066	0.424	1.253	1.061	0.257	1.304	0.964	0.211	1.228	0.746	0.169	1.11	0.576	0.222	1.107	0.51	0.21	1.103	0.356	0.147	1.096	0.135	0.176	0.962	0.056	0.161	1.223	1.036	0.556	1.285	0.946	0.594	1.264	0.688	0.605	1.221	0.535	0.519	1.25	0.455	0.523	1.305	0.28	0.567	1.35	0.101	0.49
1014	5.07	1.409	1.066	0.423	1.25	1.061	0.257	1.302	0.963	0.211	1.227	0.746	0.168	1.109	0.576	0.221	1.106	0.51	0.21	1.102	0.356	0.147	1.095	0.134	0.175	0.96	0.055	0.16	1.222	1.036	0.556	1.284	0.946	0.594	1.263	0.688	0.604	1.221	0.535	0.519	1.25	0.455	0.523	1.305	0.281	0.567	1.35	0.101	0.49
1015	5.075	1.408	1.066	0.422	1.248	1.06	0.257	1.301	0.963	0.211	1.226	0.745	0.168	1.108	0.575	0.221	1.105	0.509	0.21	1.101	0.355	0.146	1.094	0.133	0.175	0.959	0.054	0.16	1.221	1.036	0.556	1.284	0.946	0.594	1.262	0.688	0.604	1.22	0.535	0.519	1.249	0.455	0.523	1.305	0.281	0.566	1.35	0.101	0.49
1016	5.08	1.408	1.066	0.422	1.247	1.06	0.257	1.299	0.963	0.21	1.225	0.744	0.168	1.108	0.575	0.221	1.104	0.508	0.209	1.1	0.354	0.146	1.093	0.133	0.175	0.958	0.053	0.16	1.22	1.036	0.556	1.283	0.946	0.594	1.262	0.688	0.604	1.22	0.534	0.519	1.249	0.455	0.523	1.304	0.281	0.566	1.35	0.101	0.489
1017	5.085	1.407	1.066	0.421	1.246	1.059	0.257	1.298	0.963	0.21	1.224	0.744	0.168	1.107	0.575	0.221	1.103	0.507	0.21	1.099	0.354	0.146	1.092	0.133	0.174	0.957	0.053	0.16	1.219	1.035	0.556	1.283	0.946	0.594	1.261	0.688	0.604	1.219	0.534	0.519	1.248	0.455	0.523	1.304	0.281	0.566	1.35	0.101	0.489
1018	5.09	1.405	1.065	0.421	1.245	1.059	0.257	1.296	0.963	0.21	1.223	0.743	0.168	1.106	0.574	0.22	1.102	0.507	0.21	1.098	0.354	0.146	1.091	0.132	0.174	0.957	0.051	0.16	1.218	1.035	0.555	1.282	0.946	0.593	1.261	0.688	0.604	1.218	0.534	0.519	1.247	0.455	0.523	1.304	0.281	0.566	1.35	0.101	0.489
1019	5.095	1.404	1.065	0.421	1.244	1.059	0.256	1.294	0.962	0.21	1.222	0.743	0.168	1.105	0.574	0.221	1.102	0.506	0.209	1.098	0.353	0.146	1.091	0.131	0.174	0.957	0.05	0.16	1.217	1.035	0.555	1.281	0.946	0.593	1.26	0.688	0.604	1.218	0.534	0.519	1.247	0.455	0.523	1.304	0.281	0.566	1.35	0.101	0.489
1020	5.1	1.402	1.065	0.42	1.243	1.059	0.256	1.292	0.962	0.21	1.221	0.742	0.167	1.105	0.573	0.221	1.102	0.506	0.209	1.097	0.352	0.146	1.09	0.13	0.174	0.957	0.048	0.16	1.216	1.035	0.556	1.279	0.946	0.593	1.26	0.688	0.604	1.217	0.534	0.519	1.247	0.455	0.523	1.303	0.281	0.566	1.35	0.101	0.489
1021	5.105	1.401	1.064	0.42	1.241	1.058	0.256	1.291	0.961	0.21	1.22	0.742	0.167	1.104	0.572	0.22	1.101	0.505	0.209	1.097	0.351	0.146	1.089	0.129	0.174	0.957	0.047	0.16	1.215	1.035	0.556	1.278	0.946	0.593	1.259	0.688	0.604	1.216	0.534	0.518	1.246	0.454	0.523	1.303	0.281	0.566	1.35	0.101	0.489
1022	5.11	1.4	1.064	0.42	1.239	1.058	0.256	1.289	0.961	0.21	1.219	0.741	0.167	1.103	0.571	0.22	1.1	0.504	0.209	1.096	0.35	0.146	1.089	0.128	0.174	0.956	0.045	0.16	1.214	1.035	0.555	1.277	0.946	0.592	1.258	0.688	0.604	1.216	0.534	0.518	1.246	0.454	0.522	1.303	0.281	0.566	1.35	0.101	0.489
1023	5.115	1.399	1.064	0.419	1.237	1.058	0.255	1.288	0.96	0.21	1.218	0.74	0.167	1.103	0.57	0.22	1.1	0.503	0.209	1.096	0.349	0.146	1.089	0.128	0.174	0.957	0.043	0.161	1.213	1.035	0.555	1.277	0.947	0.593	1.257	0.688	0.604	1.215	0.534	0.518	1.245	0.454	0.522	1.303	0.281	0.566	1.35	0.101	0.49
1024	5.12	1.398	1.064	0.419	1.235	1.058	0.255	1.286	0.96	0.21	1.217	0.74	0.167	1.102	0.569	0.22	1.099	0.502	0.209	1.096	0.349	0.146	1.089	0.128	0.174	0.957	0.042	0.161	1.212	1.035	0.555	1.278	0.948	0.593	1.256	0.688	0.604	1.214	0.534	0.518	1.245	0.454	0.522	1.303	0.281	0.566	1.35	0.101	0.49
1025	5.125	1.396	1.063	0.418	1.234	1.057	0.255	1.284	0.96	0.209	1.216	0.739	0.167	1.102	0.568	0.22	1.099	0.501	0.209	1.096	0.348	0.146	1.089	0.127	0.174	0.957	0.04	0.161	1.21	1.035	0.554	1.277	0.948	0.593	1.255	0.688	0.604	1.214	0.533	0.518	1.244	0.454	0.522	1.303	0.281	0.566	1.35	0.101	0.49
1026	5.13	1.395	1.063	0.418	1.233	1.057	0.255	1.282	0.959	0.209	1.215	0.738	0.167	1.101	0.567	0.22	1.099	0.5	0.209	1.096	0.347	0.146	1.089	0.125	0.175	0.958	0.038	0.161	1.209	1.036	0.554	1.274	0.947	0.592	1.254	0.688	0.604	1.214	0.533	0.518	1.244	0.454	0.522	1.303	0.281	0.566	1.35	0.101	0.49
1027	5.135	1.393	1.063	0.417	1.232	1.057	0.255	1.281	0.959	0.209	1.214	0.737	0.167	1.101	0.566	0.22	1.099	0.499	0.209	1.096	0.345	0.146	1.089	0.124	0.175	0.958	0.036	0.162	1.207	1.036	0.554	1.271	0.946	0.592	1.253	0.687	0.604	1.213	0.533	0.518	1.243	0.454	0.522	1.303	0.281	0.566	1.35	0.101	0.49
1028	5.14	1.391	1.062	0.417	1.23	1.057	0.254	1.279	0.958	0.209	1.213	0.737	0.166	1.101	0.565	0.22	1.099	0.498	0.209	1.096	0.344	0.146	1.09	0.123	0.175	0.959	0.034	0.163	1.207	1.035	0.554	1.269	0.945	0.591	1.252	0.687	0.603	1.212	0.533	0.518	1.243	0.454	0.522	1.302	0.281	0.566	1.35	0.101	0.49
1029	5.145	1.39	1.062	0.416	1.227	1.056	0.254	1.277	0.957	0.209	1.213	0.736	0.166	1.101	0.564	0.22	1.099	0.497	0.209	1.096	0.343	0.146	1.09	0.122	0.176	0.96	0.033	0.163	1.206	1.035	0.554	1.268	0.945	0.591	1.251	0.687	0.603	1.212	0.533	0.518	1.242	0.454	0.522	1.302	0.281	0.566	1.35	0.101	0.49
1030	5.15	1.389	1.062	0.416	1.225	1.055	0.254	1.275	0.957	0.208	1.212	0.735	0.166	1.101	0.563	0.22	1.099	0.496	0.209	1.096	0.342	0.146	1.091	0.121	0.176	0.961	0.031	0.164	1.204	1.035	0.554	1.268	0.946	0.591	1.25	0.687	0.603	1.211	0.533	0.518	1.242	0.454	0.522	1.302	0.281	0.566	1.35	0.101	0.49
1031	5.155	1.387	1.062	0.415	1.224	1.054	0.253	1.274	0.957	0.208	1.211	0.735	0.166	1.101	0.562	0.22	1.099	0.495	0.209	1.097	0.341	0.147	1.092	0.12	0.177	0.962	0.029	0.165	1.203	1.035	0.553	1.267	0.946	0.591	1.249	0.687	0.603	1.21	0.533	0.518	1.241	0.454	0.522	1.302	0.281	0.566	1.35	0.101	0.49
1032	5.16	1.385	1.061	0.414	1.222	1.054	0.253	1.272	0.956	0.208	1.21	0.733	0.166	1.101	0.56	0.22	1.099	0.494	0.21	1.097	0.339	0.147	1.093	0.118	0.178	0.963	0.026	0.165	1.201	1.035	0.553	1.265	0.946	0.591	1.249	0.687	0.603	1.21	0.532	0.518	1.24	0.454	0.522	1.301	0.281	0.566	1.35	0.101	0.49
1033	5.165	1.384	1.061	0.414	1.221	1.054	0.252	1.27	0.956	0.208	1.209	0.732	0.166	1.1	0.559	0.22	1.099	0.492	0.21	1.097	0.338	0.148	1.094	0.117	0.179	0.965	0.024	0.166	1.2	1.035	0.553	1.264	0.946	0.59	1.248	0.687	0.603	1.209	0.532	0.518	1.24	0.454	0.522	1.301	0.281	0.566	1.35	0.101	0.49
1034	5.17	1.382	1.061	0.413	1.218	1.054	0.251	1.268	0.955	0.207	1.209	0.732	0.166	1.1	0.557	0.22	1.099	0.491	0.21	1.098	0.337	0.149	1.094	0.116	0.179	0.966	0.022	0.167	1.199	1.035	0.553	1.263	0.947	0.59	1.247	0.687	0.603	1.209	0.532	0.518	1.24	0.454	0.522	1.301	0.281	0.566	1.349	0.101	0.49
1035	5.175	1.381	1.061	0.413	1.216	1.053	0.251	1.266	0.954	0.207	1.208	0.731	0.166	1.101	0.556	0.22	1.1	0.49	0.21	1.098	0.335	0.149	1.095	0.114	0.18	0.968	0.021	0.168	1.198	1.035	0.552	1.264	0.948	0.591	1.246	0.687	0.603	1.208	0.532	0.518	1.239	0.454	0.521	1.3	0.281	0.566	1.349	0.101	0.49
1036	5.18	1.379	1.061	0.412	1.214	1.053	0.251	1.264	0.954	0.207	1.207	0.73	0.166	1.101	0.555	0.22	1.1	0.488	0.21	1.099	0.334	0.15	1.096	0.112	0.18	0.969	0.019	0.169	1.196	1.035	0.552	1.262	0.948	0.59	1.245	0.687	0.603	1.207	0.532	0.518	1.239	0.453	0.522	1.3	0.281	0.566	1.349	0.101	0.49
1037	5.185	1.377	1.061	0.411	1.212	1.052	0.251	1.262	0.953	0.207	1.206	0.729	0.166	1.101	0.553	0.221	1.1	0.487	0.211	1.1	0.332	0.15	1.098	0.112	0.181	0.97	0.019	0.17	1.195	1.035	0.552	1.259	0.947	0.589	1.243	0.687	0.602	1.206	0.532	0.518	1.238	0.453	0.522	1.3	0.281	0.566	1.349	0.101	0.49
1038	5.19	1.375	1.061	0.411	1.21	1.052	0.25	1.26	0.953	0.206	1.205	0.728	0.166	1.1	0.552	0.221	1.1	0.485	0.211	1.1	0.33	0.15	1.099	0.111	0.182	0.97	0.02	0.171	1.193	1.035	0.551	1.257	0.946	0.589	1.242	0.687	0.602	1.205	0.532	0.518	1.238	0.453	0.522	1.3	0.281	0.566	1.35	0.101	0.49
1039	5.195	1.374	1.06	0.41	1.208	1.051	0.25	1.258	0.952	0.206	1.205	0.727	0.166	1.101	0.55	0.221	1.101	0.484	0.212	1.101	0.329	0.151	1.1	0.11	0.184	0.97	0.02	0.171	1.192	1.035	0.551	1.255	0.946	0.589	1.241	0.687	0.602	1.204	0.531	0.517	1.237	0.453	0.522	1.299	0.281	0.566	1.35	0.101	0.49
1040	5.2	1.372	1.06	0.41	1.207	1.051	0.249	1.256	0.951	0.206	1.204	0.726	0.166	1.101	0.549	0.221	1.101	0.483	0.212	1.102	0.327	0.152	1.101	0.109	0.185	0.97	0.021	0.172	1.191	1.035	0.55	1.253	0.946	0.588	1.24	0.687	0.602	1.204	0.531	0.517	1.237	0.453	0.522	1.299	0.281	0.566	1.35	0.101	0.49
1041	5.205	1.37	1.06	0.409	1.204	1.05	0.249	1.255	0.951	0.205	1.203	0.726	0.166	1.102	0.548	0.222	1.102	0.481	0.213	1.103	0.326	0.153	1.101	0.108	0.186	0.97	0.021	0.172	1.19	1.034	0.55	1.252	0.946	0.588	1.239	0.687	0.602	1.203	0.531	0.517	1.236	0.453	0.522	1.299	0.281	0.566	1.35	0.101	0.49
1042	5.21	1.368	1.06	0.408	1.203	1.05	0.249	1.253	0.95	0.205	1.201	0.724	0.166	1.102	0.546	0.222	1.102	0.479	0.213	1.104	0.324	0.154	1.101	0.108	0.187	0.97	0.021	0.172	1.188	1.034	0.551	1.251	0.946	0.587	1.238	0.687	0.602	1.203	0.531	0.517	1.236	0.453	0.522	1.299	0.281	0.566	1.35	0.101	0.49
1043	5.215	1.366	1.06	0.407	1.2	1.049	0.248	1.251	0.949	0.204	1.201	0.724	0.166	1.102	0.545	0.223	1.102	0.478	0.214	1.105	0.323	0.155	1.101	0.107	0.187	0.97	0.021	0.172	1.186	1.033	0.55	1.249	0.946	0.587	1.238	0.687	0.602	1.202	0.531	0.517	1.235	0.452	0.521	1.298	0.28	0.566	1.35	0.101	0.49
1044	5.22	1.364	1.06	0.407	1.198	1.049	0.247	1.249	0.949	0.204	1.2	0.723	0.166	1.102	0.544	0.223	1.103	0.478	0.214	1.106	0.323	0.155	1.1	0.107	0.186	0.97	0.02	0.172	1.184	1.033	0.55	1.248	0.946	0.587	1.237	0.687	0.601	1.201	0.53	0.517	1.234	0.452	0.521	1.298	0.28	0.566	1.35	0.101	0.49
1045	5.225	1.363	1.06	0.406	1.196	1.048	0.247	1.247	0.949	0.204	1.199	0.723	0.167	1.102	0.544	0.223	1.103	0.477	0.214	1.107	0.323	0.156	1.099	0.107	0.186	0.97	0.02	0.172	1.183	1.033	0.549	1.247	0.947	0.586	1.235	0.687	0.601	1.2	0.53	0.516	1.233	0.452	0.521	1.298	0.28	0.566	1.35	0.101	0.49
1046	5.23	1.361	1.06	0.405	1.195	1.048	0.246	1.246	0.949	0.203	1.198	0.722	0.167	1.102	0.543	0.223	1.102	0.477	0.214	1.107	0.323	0.156	1.099	0.107	0.186	0.97	0.02	0.172	1.181	1.033	0.549	1.247	0.947	0.586	1.234	0.687	0.6	1.199	0.53	0.516	1.232	0.452	0.52	1.297	0.28	0.566	1.35	0.101	0.49
1047	5.235	1.359	1.06	0.405	1.194	1.048	0.245	1.244	0.948	0.203	1.197	0.722	0.166	1.102	0.544	0.223	1.101	0.478	0.214	1.106	0.323	0.156	1.098	0.107	0.186	0.97	0.02	0.172	1.179	1.033	0.549	1.245	0.947	0.585	1.233	0.687	0.6	1.199	0.53	0.516	1.232	0.452	0.52	1.297	0.281	0.566	1.35	0.101	0.49
1048	5.24	1.357	1.06	0.404	1.192	1.048	0.245	1.242	0.948	0.202	1.196	0.721	0.166	1.1	0.544	0.224	1.1	0.479	0.214	1.105	0.324	0.156	1.098	0.107	0.186	0.97	0.02	0.172	1.177	1.034	0.548	1.244	0.947	0.585	1.232	0.687	0.6	1.198	0.53	0.516	1.231	0.452	0.52	1.297	0.281	0.565	1.35	0.101	0.49
1049	5.245	1.356	1.06	0.404	1.19	1.048	0.245	1.24	0.948	0.202	1.196	0.721	0.166	1.099	0.545	0.224	1.098	0.479	0.214	1.103	0.325	0.156	1.099	0.107	0.187	0.97	0.02	0.172	1.175	1.034	0.548	1.241	0.946	0.585	1.231	0.687	0.6	1.197	0.53	0.515	1.231	0.452	0.519	1.296	0.281	0.565	1.35	0.101	0.49
1050	5.25	1.354	1.061	0.403	1.188	1.048	0.245	1.238	0.948	0.201	1.194	0.721	0.166	1.097	0.546	0.224	1.096	0.48	0.214	1.101	0.326	0.156	1.099	0.108	0.187	0.97	0.02	0.172	1.174	1.033	0.547	1.238	0.946	0.584	1.23	0.687	0.599	1.196	0.53	0.514	1.23	0.452	0.519	1.296	0.281	0.565	1.35	0.101	0.49
1051	5.255	1.353	1.061	0.403	1.187	1.048	0.244	1.237	0.949	0.201	1.192	0.721	0.167	1.094	0.547	0.224	1.094	0.481	0.214	1.099	0.327	0.155	1.099	0.108	0.187	0.97	0.02	0.172	1.173	1.033	0.547	1.236	0.946	0.583	1.228	0.687	0.599	1.195	0.529	0.514	1.23	0.452	0.518	1.295	0.281	0.565	1.349	0.101	0.49
1052	5.26	1.351	1.061	0.402	1.185	1.048	0.244	1.235	0.949	0.201	1.19	0.721	0.167	1.092	0.548	0.224	1.092	0.482	0.214	1.097	0.327	0.155	1.099	0.108	0.187	0.97	0.02	0.172	1.171	1.033	0.547	1.235	0.946	0.583	1.226	0.686	0.598	1.194	0.529	0.513	1.229	0.452	0.518	1.295	0.281	0.565	1.349	0.101	0.49
1053	5.265	1.349	1.061	0.402	1.183	1.048	0.244	1.234	0.95	0.2	1.188	0.721	0.167	1.089	0.549	0.224	1.09	0.482	0.214	1.095	0.326	0.155	1.098	0.108	0.187	0.97	0.02	0.172	1.169	1.033	0.546	1.234	0.946	0.583	1.225	0.686	0.598	1.194	0.529	0.513	1.228	0.451	0.517	1.295	0.282	0.564	1.349	0.102	0.49
1054	5.27	1.348	1.062	0.402	1.182	1.049	0.244	1.233	0.95	0.2	1.186	0.721	0.167	1.087	0.549	0.224	1.088	0.483	0.214	1.093	0.327	0.155	1.098	0.109	0.187	0.97	0.02	0.172	1.168	1.033	0.546	1.233	0.946	0.582	1.225	0.686	0.597	1.193	0.529	0.512	1.227	0.451	0.517	1.294	0.282	0.564	1.349	0.102	0.49
1055	5.275	1.346	1.062	0.402	1.181	1.049	0.244	1.231	0.951	0.2	1.184	0.722	0.167	1.083	0.55	0.224	1.085	0.483	0.214	1.091	0.327	0.154	1.098	0.109	0.187	0.97	0.02	0.172	1.167	1.033	0.546	1.231	0.946	0.582	1.224	0.686	0.597	1.192	0.529	0.512	1.227	0.452	0.517	1.294	0.282	0.564	1.349	0.102	0.49
1056	5.28	1.344	1.062	0.402	1.179	1.049	0.243	1.23	0.951	0.2	1.181	0.722	0.166	1.08	0.55	0.224	1.082	0.483	0.214	1.089	0.327	0.154	1.097	0.109	0.187	0.97	0.02	0.172	1.166	1.033	0.545	1.229	0.946	0.582	1.222	0.686	0.597	1.191	0.529	0.511	1.226	0.451	0.516	1.294	0.282	0.564	1.349	0.102	0.49
1057	5.285	1.343	1.063	0.401	1.177	1.049	0.243	1.229	0.951	0.199	1.178	0.722	0.166	1.077	0.551	0.224	1.08	0.483	0.213	1.087	0.326	0.154	1.097	0.109	0.186	0.97	0.02	0.172	1.164	1.033	0.545	1.228	0.946	0.581	1.221	0.686	0.596	1.19	0.529	0.511	1.226	0.451	0.516	1.294	0.282	0.564	1.349	0.102	0.49
1058	5.29	1.341	1.063	0.401	1.176	1.05	0.243	1.227	0.951	0.199	1.175	0.723	0.166	1.074	0.551	0.223	1.077	0.483	0.213	1.085	0.326	0.153	1.097	0.108	0.186	0.97	0.02	0.172	1.162	1.033	0.544	1.226	0.946	0.581	1.22	0.686	0.595	1.19	0.529	0.51	1.225	0.451	0.516	1.294	0.282	0.563	1.349	0.102	0.49
1059	5.295	1.34	1.063	0.401	1.175	1.05	0.242	1.226	0.952	0.199	1.172	0.724	0.165	1.072	0.551	0.223	1.075	0.483	0.213	1.082	0.326	0.153	1.097	0.108	0.186	0.97	0.02	0.172	1.161	1.033	0.544	1.224	0.946	0.58	1.219	0.686	0.595	1.189	0.529	0.51	1.225	0.451	0.516	1.294	0.282	0.563	1.349	0.102	0.49
1060	5.3	1.338	1.063	0.401	1.173	1.05	0.241	1.224	0.952	0.199	1.17	0.725	0.164	1.069	0.551	0.222	1.072	0.482	0.212	1.08	0.326	0.152	1.097	0.108	0.186	0.97	0.02	0.172	1.16	1.032	0.544	1.222	0.945	0.58	1.219	0.686	0.595	1.189	0.528	0.51	1.225	0.451	0.515	1.294	0.283	0.563	1.349	0.102	0.49
1061	5.305	1.337	1.064	0.401	1.171	1.051	0.241	1.223	0.952	0.198	1.167	0.726	0.163	1.066	0.55	0.222	1.07	0.482	0.212	1.078	0.325	0.152	1.096	0.108	0.185	0.97	0.02	0.172	1.158	1.032	0.543	1.221	0.945	0.58	1.218	0.686	0.595	1.189	0.528	0.51	1.224	0.451	0.515	1.294	0.283	0.563	1.349	0.102	0.49
1062	5.31	1.335	1.064	0.4	1.17	1.051	0.24	1.222	0.952	0.198	1.164	0.726	0.162	1.064	0.55	0.222	1.067	0.481	0.211	1.075	0.325	0.151	1.096	0.108	0.185	0.97	0.02	0.172	1.156	1.032	0.543	1.22	0.945	0.579	1.216	0.686	0.594	1.188	0.528	0.51	1.224	0.451	0.515	1.294	0.283	0.563	1.349	0.102	0.49
1063	5.315	1.333	1.064	0.4	1.169	1.051	0.24	1.22	0.952	0.198	1.161	0.727	0.162	1.062	0.55	0.221	1.065	0.481	0.211	1.074	0.325	0.151	1.096	0.108	0.185	0.97	0.02	0.172	1.154	1.032	0.542	1.219	0.945	0.579	1.215	0.685	0.594	1.188	0.528	0.509	1.224	0.451	0.515	1.294	0.283	0.563	1.349	0.102	0.49
1064	5.32	1.332	1.064	0.4	1.167	1.051	0.239	1.219	0.953	0.197	1.158	0.727	0.161	1.06	0.549	0.22	1.063	0.481	0.21	1.073	0.325	0.15	1.096	0.108	0.185	0.97	0.02	0.172	1.152	1.032	0.542	1.218	0.945	0.578	1.214	0.685	0.593	1.187	0.528	0.509	1.224	0.451	0.515	1.294	0.283	0.563	1.349	0.102	0.49
1065	5.325	1.33	1.063	0.399	1.165	1.051	0.239	1.218	0.953	0.197	1.155	0.727	0.16	1.058	0.549	0.22	1.061	0.48	0.21	1.072	0.325	0.15	1.096	0.108	0.185	0.97	0.02	0.172	1.151	1.032	0.541	1.217	0.946	0.577	1.213	0.685	0.593	1.187	0.528	0.509	1.224	0.451	0.515	1.294	0.283	0.563	1.349	0.102	0.49
1066	5.33	1.329	1.063	0.399	1.164	1.051	0.238	1.216	0.952	0.196	1.152	0.728	0.159	1.056	0.549	0.219	1.06	0.48	0.209	1.071	0.325	0.15	1.096	0.108	0.185	0.97	0.02	0.172	1.15	1.032	0.541	1.216	0.946	0.577	1.213	0.685	0.593	1.186	0.528	0.509	1.223	0.451	0.514	1.294	0.283	0.563	1.349	0.102	0.49
1067	5.335	1.327	1.063	0.398	1.163	1.05	0.238	1.215	0.952	0.196	1.15	0.728	0.159	1.054	0.549	0.219	1.058	0.48	0.209	1.07	0.325	0.15	1.095	0.108	0.185	0.97	0.02	0.172	1.148	1.032	0.54	1.213	0.946	0.576	1.213	0.685	0.592	1.186	0.528	0.509	1.223	0.451	0.514	1.294	0.283	0.563	1.349	0.102	0.49
1068	5.34	1.325	1.063	0.398	1.161	1.05	0.237	1.213	0.952	0.195	1.148	0.728	0.158	1.053	0.548	0.218	1.056	0.48	0.209	1.07	0.325	0.15	1.095	0.108	0.185	0.97	0.02	0.172	1.146	1.032	0.539	1.211	0.945	0.576	1.213	0.685	0.592	1.186	0.528	0.509	1.223	0.451	0.514	1.294	0.284	0.563	1.349	0.102	0.49
1069	5.345	1.323	1.063	0.397	1.158	1.05	0.236	1.211	0.952	0.195	1.146	0.728	0.157	1.051	0.548	0.218	1.055	0.48	0.209	1.069	0.325	0.15	1.095	0.108	0.185	0.97	0.02	0.172	1.144	1.032	0.539	1.21	0.945	0.575	1.212	0.686	0.592	1.185	0.528	0.509	1.223	0.451	0.514	1.294	0.284	0.563	1.349	0.102	0.49
1070	5.35	1.322	1.063	0.396	1.157	1.05	0.236	1.209	0.951	0.194	1.145	0.728	0.157	1.05	0.548	0.217	1.053	0.479	0.208	1.069	0.325	0.15	1.095	0.108	0.185	0.97	0.02	0.172	1.143	1.031	0.539	1.208	0.944	0.575	1.212	0.686	0.591	1.185	0.528	0.508	1.222	0.451	0.514	1.294	0.284	0.563	1.349	0.102	0.49
1071	5.355	1.32	1.063	0.395	1.155	1.05	0.235	1.207	0.951	0.194	1.143	0.727	0.156	1.048	0.547	0.217	1.053	0.479	0.208	1.068	0.324	0.15	1.095	0.108	0.185	0.97	0.02	0.172	1.142	1.031	0.538	1.207	0.945	0.574	1.211	0.686	0.591	1.185	0.528	0.508	1.222	0.451	0.513	1.294	0.284	0.563	1.349	0.103	0.49
1072	5.36	1.319	1.063	0.394	1.152	1.05	0.234	1.205	0.951	0.193	1.142	0.727	0.156	1.048	0.547	0.216	1.052	0.479	0.208	1.068	0.324	0.15	1.095	0.108	0.185	0.97	0.02	0.172	1.14	1.031	0.538	1.206	0.945	0.574	1.211	0.686	0.591	1.184	0.528	0.508	1.222	0.451	0.513	1.294	0.284	0.563	1.349	0.103	0.49
1073	5.365	1.316	1.063	0.394	1.15	1.049	0.234	1.203	0.951	0.192	1.141	0.726	0.155	1.047	0.547	0.216	1.051	0.479	0.207	1.067	0.323	0.15	1.095	0.108	0.185	0.97	0.02	0.172	1.138	1.031	0.537	1.205	0.945	0.573	1.21	0.686	0.59	1.184	0.528	0.508	1.222	0.451	0.513	1.294	0.284	0.562	1.349	0.103	0.49
1074	5.37	1.315	1.063	0.393	1.149	1.049	0.233	1.2	0.95	0.192	1.141	0.726	0.155	1.046	0.547	0.216	1.05	0.479	0.207	1.067	0.323	0.15	1.095	0.108	0.186	0.97	0.02	0.172	1.137	1.031	0.537	1.204	0.945	0.572	1.209	0.686	0.59	1.183	0.528	0.508	1.221	0.452	0.513	1.294	0.285	0.562	1.349	0.103	0.49
1075	5.375	1.313	1.062	0.392	1.147	1.049	0.233	1.198	0.95	0.191	1.14	0.725	0.155	1.044	0.546	0.215	1.049	0.479	0.207	1.067	0.323	0.15	1.094	0.108	0.186	0.97	0.02	0.172	1.136	1.031	0.537	1.202	0.945	0.572	1.208	0.687	0.589	1.182	0.528	0.508	1.221	0.452	0.513	1.294	0.285	0.562	1.349	0.103	0.49
1076	5.38	1.311	1.062	0.391	1.144	1.049	0.232	1.196	0.95	0.19	1.139	0.724	0.155	1.043	0.545	0.215	1.048	0.478	0.207	1.066	0.322	0.15	1.094	0.107	0.186	0.97	0.02	0.172	1.134	1.031	0.536	1.2	0.945	0.571	1.207	0.687	0.589	1.182	0.528	0.508	1.221	0.452	0.513	1.294	0.285	0.562	1.349	0.103	0.49
1077	5.385	1.309	1.062	0.39	1.142	1.049	0.232	1.193	0.949	0.189	1.138	0.723	0.155	1.042	0.545	0.215	1.046	0.478	0.207	1.066	0.322	0.15	1.094	0.107	0.186	0.97	0.02	0.172	1.132	1.031	0.535	1.2	0.945	0.57	1.206	0.687	0.589	1.181	0.528	0.507	1.22	0.452	0.512	1.294	0.286	0.562	1.349	0.103	0.49
1078	5.39	1.308	1.062	0.389	1.14	1.048	0.232	1.19	0.949	0.189	1.137	0.723	0.155	1.041	0.545	0.215	1.045	0.477	0.207	1.065	0.322	0.15	1.094	0.107	0.186	0.97	0.02	0.172	1.131	1.031	0.535	1.198	0.945	0.57	1.206	0.687	0.588	1.18	0.528	0.507	1.22	0.452	0.512	1.294	0.286	0.561	1.349	0.103	0.49
1079	5.395	1.306	1.062	0.388	1.137	1.048	0.232	1.188	0.949	0.188	1.136	0.722	0.154	1.04	0.544	0.214	1.045	0.477	0.207	1.065	0.322	0.15	1.094	0.107	0.186	0.97	0.02	0.172	1.13	1.031	0.534	1.196	0.945	0.569	1.205	0.687	0.588	1.179	0.527	0.506	1.219	0.452	0.512	1.294	0.286	0.561	1.349	0.103	0.49
1080	5.4	1.304	1.062	0.387	1.135	1.048	0.231	1.186	0.949	0.187	1.136	0.722	0.154	1.039	0.544	0.214	1.043	0.477	0.206	1.064	0.322	0.15	1.094	0.107	0.186	0.97	0.02	0.172	1.128	1.031	0.534	1.194	0.944	0.568	1.204	0.687	0.588	1.178	0.527	0.506	1.218	0.452	0.512	1.294	0.286	0.561	1.348	0.104	0.49
1081	5.405	1.302	1.062	0.386	1.133	1.048	0.231	1.182	0.948	0.186	1.134	0.721	0.154	1.037	0.543	0.213	1.042	0.477	0.206	1.063	0.321	0.149	1.093	0.107	0.186	0.97	0.02	0.172	1.126	1.031	0.533	1.193	0.944	0.568	1.202	0.687	0.587	1.177	0.527	0.505	1.218	0.452	0.511	1.293	0.287	0.561	1.348	0.104	0.49
1082	5.41	1.3	1.061	0.385	1.131	1.048	0.23	1.181	0.949	0.186	1.133	0.721	0.154	1.036	0.543	0.213	1.041	0.477	0.206	1.062	0.321	0.149	1.093	0.107	0.186	0.97	0.02	0.172	1.125	1.031	0.533	1.192	0.944	0.567	1.201	0.687	0.587	1.176	0.527	0.505	1.217	0.452	0.511	1.293	0.287	0.561	1.348	0.104	0.49
1083	5.415	1.299	1.061	0.384	1.129	1.048	0.229	1.179	0.949	0.185	1.131	0.721	0.154	1.034	0.543	0.213	1.039	0.476	0.206	1.06	0.321	0.149	1.093	0.107	0.186	0.97	0.02	0.172	1.123	1.031	0.532	1.191	0.944	0.567	1.199	0.687	0.586	1.175	0.527	0.505	1.216	0.452	0.51	1.293	0.288	0.561	1.348	0.104	0.49
1084	5.42	1.297	1.062	0.383	1.127	1.048	0.229	1.175	0.948	0.185	1.129	0.721	0.153	1.033	0.543	0.213	1.037	0.476	0.206	1.059	0.321	0.149	1.093	0.107	0.186	0.97	0.02	0.172	1.122	1.031	0.532	1.189	0.944	0.566	1.198	0.687	0.585	1.174	0.527	0.505	1.215	0.452	0.51	1.292	0.288	0.561	1.348	0.104	0.49
1085	5.425	1.295	1.061	0.382	1.125	1.048	0.229	1.173	0.948	0.184	1.128	0.721	0.153	1.031	0.543	0.213	1.036	0.476	0.206	1.058	0.321	0.15	1.093	0.107	0.186	0.97	0.019	0.172	1.121	1.031	0.532	1.188	0.944	0.565	1.196	0.687	0.585	1.172	0.527	0.504	1.214	0.452	0.51	1.292	0.288	0.56	1.347	0.104	0.49
1086	5.43	1.293	1.062	0.381	1.122	1.048	0.228	1.171	0.949	0.184	1.126	0.721	0.153	1.029	0.543	0.213	1.035	0.476	0.206	1.057	0.321	0.15	1.093	0.107	0.186	0.97	0.019	0.172	1.119	1.031	0.531	1.187	0.944	0.565	1.195	0.687	0.584	1.171	0.527	0.504	1.213	0.452	0.509	1.291	0.289	0.56	1.348	0.105	0.49
1087	5.435	1.292	1.062	0.38	1.12	1.048	0.228	1.168	0.948	0.183	1.124	0.721	0.152	1.028	0.544	0.213	1.033	0.476	0.206	1.055	0.321	0.15	1.093	0.107	0.186	0.97	0.019	0.172	1.117	1.031	0.531	1.185	0.944	0.564	1.194	0.687	0.584	1.17	0.527	0.504	1.212	0.452	0.509	1.29	0.289	0.56	1.347	0.105	0.49
1088	5.44	1.289	1.062	0.38	1.118	1.048	0.228	1.166	0.949	0.183	1.122	0.721	0.152	1.027	0.544	0.213	1.032	0.476	0.206	1.054	0.32	0.15	1.092	0.107	0.186	0.97	0.019	0.172	1.116	1.031	0.531	1.184	0.945	0.564	1.193	0.687	0.584	1.169	0.527	0.503	1.211	0.452	0.509	1.29	0.289	0.56	1.347	0.104	0.49
1089	5.445	1.288	1.062	0.379	1.116	1.048	0.227	1.165	0.95	0.182	1.12	0.721	0.151	1.025	0.543	0.213	1.03	0.476	0.206	1.052	0.32	0.149	1.092	0.107	0.186	0.97	0.019	0.172	1.115	1.031	0.53	1.182	0.944	0.563	1.192	0.687	0.583	1.167	0.527	0.503	1.209	0.452	0.508	1.289	0.29	0.559	1.347	0.105	0.49
1090	5.45	1.286	1.062	0.378	1.113	1.048	0.227	1.163	0.95	0.181	1.117	0.721	0.151	1.023	0.543	0.213	1.028	0.475	0.206	1.051	0.319	0.149	1.092	0.107	0.186	0.97	0.02	0.172	1.113	1.031	0.53	1.18	0.943	0.562	1.19	0.686	0.582	1.166	0.526	0.502	1.208	0.452	0.507	1.288	0.29	0.559	1.347	0.105	0.49
1091	5.455	1.284	1.062	0.378	1.112	1.048	0.226	1.16	0.95	0.181	1.115	0.722	0.151	1.021	0.543	0.213	1.027	0.475	0.206	1.05	0.319	0.149	1.092	0.107	0.186	0.97	0.02	0.172	1.111	1.03	0.529	1.178	0.943	0.562	1.19	0.685	0.581	1.165	0.526	0.502	1.207	0.452	0.507	1.287	0.29	0.559	1.346	0.105	0.49
1092	5.46	1.282	1.062	0.377	1.111	1.049	0.226	1.159	0.95	0.18	1.113	0.722	0.15	1.019	0.543	0.213	1.026	0.475	0.206	1.049	0.319	0.149	1.092	0.107	0.186	0.97	0.019	0.172	1.11	1.03	0.528	1.176	0.943	0.561	1.188	0.685	0.58	1.163	0.526	0.501	1.206	0.452	0.507	1.287	0.291	0.559	1.346	0.106	0.49
1093	5.465	1.28	1.062	0.377	1.109	1.049	0.225	1.158	0.951	0.179	1.111	0.722	0.15	1.018	0.543	0.213	1.025	0.475	0.206	1.048	0.319	0.15	1.092	0.107	0.186	0.97	0.02	0.172	1.109	1.03	0.528	1.175	0.943	0.56	1.186	0.685	0.58	1.162	0.526	0.501	1.204	0.452	0.506	1.286	0.291	0.558	1.346	0.106	0.49
1094	5.47	1.278	1.063	0.376	1.107	1.049	0.224	1.157	0.951	0.179	1.108	0.722	0.149	1.017	0.543	0.213	1.023	0.475	0.206	1.048	0.319	0.15	1.092	0.107	0.186	0.97	0.02	0.172	1.107	1.03	0.527	1.174	0.943	0.56	1.185	0.685	0.579	1.16	0.526	0.5	1.203	0.452	0.505	1.285	0.291	0.558	1.346	0.107	0.49
1095	5.475	1.277	1.063	0.375	1.105	1.049	0.223	1.154	0.951	0.178	1.106	0.722	0.149	1.015	0.542	0.214	1.022	0.474	0.206	1.047	0.319	0.15	1.092	0.107	0.186	0.97	0.02	0.172	1.105	1.03	0.526	1.171	0.943	0.56	1.183	0.685	0.578	1.159	0.526	0.499	1.202	0.452	0.505	1.285	0.292	0.558	1.346	0.107	0.49
1096	5.48	1.275	1.063	0.375	1.103	1.049	0.223	1.152	0.951	0.178	1.104	0.722	0.148	1.013	0.542	0.214	1.021	0.474	0.206	1.046	0.319	0.15	1.092	0.107	0.187	0.97	0.02	0.172	1.103	1.03	0.525	1.169	0.942	0.559	1.182	0.685	0.578	1.157	0.526	0.499	1.201	0.452	0.505	1.284	0.292	0.557	1.346	0.107	0.49
1097	5.485	1.273	1.063	0.374	1.101	1.049	0.222	1.151	0.952	0.177	1.102	0.722	0.148	1.012	0.542	0.213	1.019	0.473	0.206	1.046	0.318	0.15	1.092	0.107	0.187	0.97	0.02	0.172	1.101	1.03	0.525	1.168	0.942	0.558	1.181	0.685	0.577	1.156	0.525	0.498	1.2	0.452	0.504	1.284	0.293	0.557	1.345	0.108	0.49
1098	5.49	1.271	1.063	0.374	1.099	1.049	0.222	1.149	0.951	0.177	1.1	0.722	0.147	1.011	0.542	0.213	1.018	0.473	0.206	1.045	0.318	0.15	1.091	0.107	0.187	0.97	0.02	0.172	1.1	1.03	0.525	1.167	0.943	0.558	1.179	0.685	0.576	1.154	0.526	0.498	1.198	0.452	0.504	1.283	0.293	0.556	1.345	0.108	0.49
1099	5.495	1.27	1.064	0.373	1.097	1.049	0.221	1.147	0.951	0.176	1.098	0.722	0.147	1.01	0.541	0.213	1.018	0.473	0.206	1.044	0.318	0.15	1.091	0.107	0.187	0.97	0.02	0.172	1.098	1.03	0.524	1.165	0.943	0.557	1.178	0.684	0.575	1.152	0.526	0.497	1.197	0.452	0.503	1.282	0.294	0.556	1.344	0.108	0.49
1100	5.5	1.268	1.064	0.373	1.096	1.049	0.221	1.145	0.951	0.176	1.097	0.723	0.146	1.009	0.541	0.213	1.017	0.473	0.206	1.043	0.318	0.15	1.091	0.107	0.187	0.97	0.02	0.172	1.096	1.03	0.524	1.163	0.943	0.556	1.176	0.684	0.574	1.151	0.526	0.497	1.195	0.452	0.503	1.281	0.294	0.555	1.344	0.109	0.49
1101	5.505	1.266	1.064	0.372	1.094	1.05	0.22	1.144	0.952	0.175	1.095	0.723	0.146	1.008	0.541	0.213	1.016	0.473	0.205	1.043	0.317	0.15	1.091	0.107	0.187	0.97	0.02	0.172	1.095	1.03	0.523	1.162	0.943	0.556	1.175	0.684	0.574	1.149	0.525	0.497	1.194	0.453	0.502	1.28	0.295	0.555	1.343	0.109	0.49
1102	5.51	1.264	1.064	0.372	1.092	1.05	0.219	1.142	0.951	0.175	1.093	0.722	0.145	1.007	0.541	0.213	1.015	0.473	0.205	1.042	0.317	0.15	1.091	0.106	0.187	0.97	0.019	0.172	1.093	1.03	0.522	1.16	0.943	0.555	1.173	0.684	0.573	1.147	0.525	0.496	1.192	0.453	0.502	1.279	0.295	0.555	1.342	0.109	0.49
1103	5.515	1.263	1.064	0.371	1.09	1.05	0.219	1.139	0.951	0.174	1.092	0.722	0.145	1.006	0.54	0.212	1.015	0.473	0.205	1.042	0.317	0.15	1.091	0.106	0.187	0.97	0.02	0.172	1.092	1.029	0.521	1.159	0.943	0.555	1.172	0.684	0.572	1.146	0.525	0.496	1.19	0.453	0.502	1.278	0.296	0.554	1.342	0.11	0.489
1104	5.52	1.261	1.064	0.37	1.088	1.05	0.218	1.138	0.952	0.173	1.091	0.722	0.144	1.005	0.54	0.212	1.014	0.473	0.205	1.041	0.317	0.15	1.091	0.106	0.187	0.97	0.02	0.172	1.09	1.029	0.521	1.157	0.942	0.554	1.17	0.685	0.572	1.143	0.525	0.495	1.188	0.452	0.501	1.277	0.296	0.554	1.342	0.111	0.489
1105	5.525	1.259	1.064	0.369	1.086	1.05	0.217	1.136	0.952	0.173	1.089	0.722	0.144	1.004	0.54	0.212	1.014	0.472	0.204	1.041	0.317	0.15	1.091	0.106	0.187	0.97	0.019	0.172	1.089	1.029	0.52	1.154	0.942	0.553	1.169	0.685	0.571	1.141	0.525	0.495	1.186	0.452	0.501	1.276	0.297	0.554	1.342	0.112	0.489
1106	5.53	1.258	1.064	0.369	1.084	1.05	0.217	1.133	0.951	0.172	1.088	0.722	0.143	1.003	0.54	0.211	1.013	0.472	0.204	1.041	0.317	0.15	1.091	0.106	0.187	0.97	0.019	0.172	1.087	1.029	0.519	1.153	0.942	0.553	1.167	0.685	0.57	1.14	0.525	0.494	1.184	0.452	0.5	1.275	0.298	0.553	1.341	0.113	0.489
1107	5.535	1.256	1.065	0.368	1.082	1.05	0.217	1.132	0.951	0.171	1.087	0.722	0.143	1.003	0.54	0.211	1.013	0.472	0.203	1.04	0.317	0.149	1.091	0.106	0.187	0.97	0.019	0.172	1.085	1.029	0.519	1.152	0.942	0.553	1.165	0.685	0.57	1.137	0.526	0.494	1.182	0.452	0.5	1.274	0.299	0.553	1.34	0.114	0.489
1108	5.54	1.254	1.065	0.367	1.08	1.05	0.216	1.13	0.951	0.171	1.086	0.722	0.142	1.003	0.54	0.211	1.012	0.472	0.203	1.04	0.316	0.149	1.091	0.106	0.187	0.97	0.019	0.172	1.083	1.029	0.518	1.15	0.943	0.552	1.163	0.686	0.569	1.134	0.526	0.494	1.18	0.453	0.5	1.273	0.299	0.553	1.34	0.115	0.49
1109	5.545	1.253	1.065	0.366	1.078	1.05	0.215	1.129	0.951	0.17	1.085	0.722	0.142	1.003	0.539	0.21	1.012	0.471	0.202	1.04	0.316	0.149	1.091	0.106	0.186	0.97	0.019	0.172	1.082	1.03	0.518	1.148	0.943	0.551	1.161	0.686	0.569	1.132	0.526	0.493	1.178	0.453	0.499	1.271	0.3	0.553	1.339	0.116	0.49
1110	5.55	1.251	1.065	0.365	1.077	1.05	0.214	1.126	0.951	0.169	1.083	0.723	0.141	1.002	0.539	0.21	1.011	0.471	0.202	1.039	0.316	0.149	1.09	0.106	0.186	0.97	0.019	0.172	1.08	1.03	0.517	1.147	0.943	0.55	1.159	0.686	0.569	1.13	0.526	0.493	1.175	0.453	0.499	1.27	0.301	0.553	1.338	0.117	0.49
1111	5.555	1.25	1.066	0.364	1.076	1.05	0.213	1.125	0.952	0.168	1.082	0.723	0.141	1.001	0.539	0.209	1.01	0.471	0.202	1.039	0.315	0.148	1.09	0.106	0.186	0.97	0.019	0.172	1.078	1.03	0.516	1.146	0.944	0.55	1.157	0.686	0.568	1.127	0.526	0.493	1.173	0.453	0.499	1.268	0.302	0.552	1.337	0.118	0.49
1112	5.56	1.248	1.066	0.364	1.074	1.05	0.212	1.125	0.953	0.167	1.081	0.722	0.14	1	0.538	0.209	1.01	0.471	0.202	1.038	0.315	0.148	1.09	0.106	0.186	0.97	0.019	0.172	1.076	1.031	0.515	1.144	0.944	0.549	1.154	0.686	0.568	1.125	0.527	0.492	1.17	0.453	0.498	1.267	0.303	0.552	1.337	0.12	0.491
1113	5.565	1.246	1.066	0.363	1.072	1.05	0.212	1.123	0.953	0.167	1.08	0.722	0.14	1	0.538	0.208	1.009	0.471	0.201	1.038	0.315	0.148	1.09	0.106	0.186	0.97	0.019	0.172	1.075	1.031	0.515	1.142	0.945	0.548	1.152	0.687	0.567	1.122	0.527	0.492	1.168	0.454	0.498	1.265	0.303	0.552	1.337	0.121	0.491
1114	5.57	1.244	1.066	0.362	1.07	1.05	0.212	1.12	0.952	0.167	1.079	0.722	0.14	0.999	0.538	0.208	1.008	0.471	0.201	1.037	0.315	0.147	1.09	0.106	0.186	0.97	0.019	0.172	1.073	1.032	0.514	1.14	0.945	0.548	1.15	0.687	0.567	1.12	0.527	0.492	1.166	0.454	0.498	1.263	0.304	0.552	1.336	0.123	0.491
1115	5.575	1.242	1.066	0.361	1.068	1.05	0.211	1.119	0.952	0.166	1.078	0.722	0.139	0.998	0.538	0.208	1.008	0.471	0.201	1.037	0.315	0.147	1.09	0.106	0.186	0.97	0.019	0.172	1.071	1.032	0.513	1.139	0.946	0.547	1.147	0.687	0.567	1.117	0.527	0.492	1.163	0.455	0.498	1.262	0.306	0.552	1.335	0.124	0.491
1116	5.58	1.241	1.067	0.36	1.066	1.05	0.21	1.118	0.953	0.165	1.077	0.722	0.138	0.997	0.538	0.207	1.007	0.47	0.201	1.037	0.314	0.147	1.09	0.105	0.186	0.97	0.019	0.172	1.07	1.033	0.513	1.138	0.946	0.547	1.144	0.687	0.566	1.114	0.528	0.491	1.16	0.455	0.498	1.26	0.307	0.552	1.334	0.125	0.492
1117	5.585	1.239	1.067	0.36	1.066	1.05	0.209	1.117	0.953	0.165	1.076	0.722	0.138	0.997	0.538	0.207	1.006	0.47	0.2	1.037	0.314	0.147	1.089	0.105	0.186	0.97	0.019	0.172	1.068	1.033	0.512	1.135	0.947	0.546	1.142	0.687	0.566	1.111	0.528	0.492	1.157	0.455	0.498	1.259	0.308	0.552	1.333	0.126	0.492
1118	5.59	1.238	1.068	0.359	1.064	1.05	0.208	1.114	0.952	0.164	1.075	0.722	0.137	0.996	0.538	0.207	1.005	0.469	0.2	1.036	0.314	0.147	1.089	0.105	0.186	0.97	0.019	0.172	1.067	1.034	0.512	1.133	0.947	0.545	1.139	0.688	0.566	1.108	0.528	0.492	1.154	0.456	0.498	1.257	0.31	0.552	1.331	0.127	0.492
1119	5.595	1.236	1.068	0.358	1.062	1.05	0.207	1.113	0.952	0.163	1.074	0.722	0.137	0.995	0.538	0.206	1.004	0.469	0.199	1.036	0.314	0.147	1.089	0.105	0.186	0.97	0.019	0.172	1.065	1.034	0.511	1.132	0.948	0.545	1.136	0.688	0.565	1.105	0.529	0.492	1.152	0.456	0.498	1.255	0.311	0.552	1.33	0.129	0.493
1120	5.6	1.235	1.069	0.357	1.06	1.05	0.207	1.112	0.953	0.163	1.073	0.722	0.137	0.994	0.537	0.206	1.004	0.469	0.199	1.035	0.314	0.147	1.089	0.105	0.187	0.97	0.019	0.172	1.063	1.035	0.51	1.13	0.949	0.544	1.133	0.689	0.565	1.101	0.529	0.492	1.148	0.457	0.498	1.253	0.312	0.551	1.329	0.131	0.493
1121	5.605	1.233	1.069	0.357	1.059	1.051	0.206	1.112	0.954	0.162	1.072	0.722	0.136	0.994	0.537	0.205	1.004	0.469	0.199	1.035	0.314	0.147	1.089	0.105	0.187	0.97	0.019	0.172	1.061	1.036	0.509	1.128	0.949	0.544	1.131	0.689	0.565	1.098	0.53	0.492	1.145	0.457	0.498	1.251	0.313	0.551	1.328	0.133	0.493
1122	5.61	1.231	1.069	0.356	1.057	1.051	0.206	1.109	0.953	0.162	1.072	0.723	0.136	0.994	0.537	0.205	1.004	0.469	0.199	1.034	0.314	0.147	1.089	0.105	0.187	0.97	0.019	0.172	1.06	1.036	0.508	1.127	0.95	0.544	1.127	0.689	0.564	1.094	0.53	0.492	1.142	0.458	0.498	1.248	0.315	0.551	1.326	0.134	0.494
1123	5.615	1.23	1.07	0.355	1.055	1.051	0.205	1.108	0.953	0.161	1.071	0.723	0.135	0.993	0.537	0.205	1.003	0.469	0.199	1.034	0.313	0.147	1.089	0.105	0.187	0.97	0.019	0.172	1.058	1.037	0.508	1.125	0.951	0.544	1.124	0.689	0.564	1.09	0.53	0.492	1.138	0.458	0.498	1.246	0.316	0.551	1.325	0.136	0.494
1124	5.62	1.229	1.07	0.354	1.054	1.051	0.204	1.107	0.953	0.161	1.071	0.723	0.135	0.993	0.537	0.205	1.003	0.469	0.199	1.034	0.313	0.147	1.089	0.105	0.187	0.97	0.019	0.172	1.057	1.037	0.507	1.124	0.952	0.543	1.122	0.689	0.564	1.087	0.531	0.493	1.134	0.459	0.498	1.243	0.318	0.551	1.323	0.138	0.495
1125	5.625	1.227	1.071	0.354	1.053	1.051	0.203	1.106	0.953	0.16	1.07	0.723	0.135	0.992	0.537	0.205	1.002	0.469	0.199	1.033	0.313	0.147	1.088	0.105	0.187	0.97	0.019	0.172	1.055	1.038	0.506	1.121	0.952	0.542	1.119	0.69	0.563	1.082	0.531	0.493	1.13	0.46	0.498	1.24	0.319	0.551	1.322	0.14	0.495
1126	5.63	1.225	1.071	0.353	1.052	1.051	0.202	1.105	0.954	0.16	1.069	0.722	0.134	0.992	0.537	0.205	1.002	0.469	0.198	1.033	0.313	0.147	1.088	0.104	0.187	0.97	0.019	0.172	1.054	1.039	0.505	1.119	0.953	0.542	1.116	0.69	0.563	1.078	0.531	0.493	1.126	0.46	0.498	1.237	0.321	0.552	1.32	0.142	0.496
1127	5.635	1.224	1.071	0.353	1.051	1.051	0.201	1.104	0.954	0.16	1.068	0.722	0.134	0.991	0.536	0.205	1.002	0.469	0.198	1.033	0.313	0.147	1.088	0.104	0.187	0.97	0.019	0.172	1.052	1.039	0.505	1.117	0.954	0.542	1.113	0.691	0.563	1.074	0.532	0.493	1.121	0.46	0.498	1.234	0.323	0.552	1.318	0.144	0.496
1128	5.64	1.222	1.072	0.353	1.049	1.051	0.2	1.101	0.953	0.159	1.067	0.722	0.134	0.991	0.536	0.205	1.001	0.469	0.198	1.032	0.313	0.147	1.088	0.104	0.187	0.97	0.019	0.172	1.05	1.04	0.504	1.116	0.954	0.542	1.109	0.691	0.563	1.07	0.532	0.493	1.117	0.461	0.498	1.23	0.324	0.552	1.315	0.146	0.497
1129	5.645	1.221	1.072	0.352	1.047	1.051	0.199	1.1	0.953	0.159	1.067	0.722	0.134	0.99	0.536	0.204	1.001	0.469	0.198	1.032	0.313	0.147	1.088	0.104	0.187	0.97	0.019	0.172	1.049	1.04	0.503	1.116	0.955	0.542	1.105	0.691	0.562	1.065	0.533	0.493	1.112	0.461	0.498	1.227	0.325	0.553	1.314	0.148	0.497
1130	5.65	1.22	1.073	0.351	1.045	1.051	0.198	1.099	0.953	0.159	1.066	0.722	0.134	0.99	0.536	0.204	1.001	0.469	0.198	1.032	0.313	0.147	1.088	0.104	0.187	0.97	0.019	0.172	1.047	1.041	0.502	1.114	0.956	0.542	1.101	0.692	0.563	1.06	0.533	0.493	1.107	0.462	0.498	1.223	0.327	0.553	1.312	0.151	0.498
1131	5.655	1.218	1.073	0.351	1.044	1.052	0.198	1.098	0.954	0.158	1.066	0.723	0.134	0.99	0.536	0.204	1.001	0.469	0.198	1.032	0.312	0.146	1.088	0.104	0.187	0.97	0.019	0.172	1.046	1.041	0.502	1.112	0.957	0.541	1.098	0.692	0.563	1.055	0.534	0.493	1.103	0.462	0.499	1.22	0.329	0.553	1.31	0.153	0.498
1132	5.66	1.216	1.073	0.351	1.043	1.052	0.197	1.096	0.953	0.158	1.065	0.723	0.134	0.989	0.536	0.204	1.001	0.469	0.197	1.032	0.312	0.146	1.088	0.104	0.187	0.97	0.019	0.172	1.045	1.042	0.501	1.11	0.957	0.541	1.094	0.693	0.562	1.051	0.535	0.493	1.098	0.463	0.499	1.216	0.33	0.553	1.307	0.155	0.499
1133	5.665	1.215	1.073	0.35	1.041	1.052	0.196	1.094	0.953	0.157	1.064	0.723	0.134	0.989	0.536	0.204	1.001	0.469	0.197	1.032	0.312	0.146	1.088	0.104	0.187	0.97	0.019	0.172	1.042	1.043	0.5	1.108	0.958	0.541	1.091	0.693	0.562	1.046	0.535	0.494	1.093	0.464	0.499	1.212	0.332	0.553	1.305	0.157	0.5
1134	5.67	1.213	1.073	0.35	1.04	1.052	0.195	1.093	0.953	0.157	1.064	0.723	0.134	0.989	0.536	0.203	1.001	0.469	0.197	1.032	0.312	0.146	1.088	0.104	0.187	0.97	0.019	0.172	1.041	1.044	0.5	1.106	0.958	0.54	1.087	0.693	0.562	1.042	0.536	0.494	1.089	0.464	0.499	1.209	0.334	0.553	1.303	0.16	0.501
1135	5.675	1.212	1.074	0.349	1.039	1.052	0.194	1.093	0.954	0.156	1.064	0.723	0.134	0.989	0.536	0.203	1.001	0.469	0.196	1.032	0.312	0.145	1.088	0.104	0.187	0.97	0.019	0.172	1.04	1.044	0.499	1.104	0.959	0.54	1.083	0.694	0.562	1.037	0.536	0.494	1.084	0.465	0.499	1.205	0.335	0.554	1.3	0.162	0.501
1136	5.68	1.211	1.074	0.349	1.038	1.052	0.193	1.092	0.955	0.156	1.063	0.723	0.133	0.989	0.536	0.203	1	0.469	0.196	1.032	0.312	0.145	1.088	0.104	0.187	0.97	0.019	0.172	1.038	1.045	0.499	1.102	0.959	0.54	1.08	0.694	0.562	1.032	0.537	0.494	1.079	0.466	0.5	1.201	0.337	0.554	1.298	0.165	0.502
1137	5.685	1.209	1.074	0.349	1.036	1.052	0.192	1.09	0.955	0.156	1.063	0.723	0.133	0.989	0.536	0.202	1	0.469	0.196	1.032	0.311	0.145	1.088	0.104	0.187	0.97	0.019	0.172	1.037	1.045	0.498	1.1	0.96	0.54	1.077	0.695	0.562	1.028	0.538	0.495	1.074	0.466	0.501	1.196	0.339	0.555	1.295	0.167	0.503
1138	5.69	1.207	1.074	0.348	1.034	1.052	0.192	1.088	0.955	0.156	1.062	0.723	0.132	0.989	0.536	0.202	1	0.468	0.195	1.032	0.311	0.145	1.088	0.104	0.187	0.97	0.019	0.172	1.035	1.046	0.498	1.099	0.961	0.539	1.072	0.695	0.562	1.023	0.538	0.495	1.069	0.467	0.501	1.192	0.341	0.555	1.291	0.17	0.504
1139	5.695	1.206	1.074	0.347	1.032	1.052	0.192	1.086	0.955	0.156	1.061	0.723	0.132	0.988	0.536	0.201	1	0.468	0.195	1.032	0.311	0.144	1.088	0.104	0.187	0.97	0.019	0.172	1.033	1.046	0.497	1.097	0.961	0.539	1.068	0.695	0.562	1.018	0.539	0.496	1.064	0.468	0.502	1.188	0.343	0.556	1.288	0.172	0.505
1140	5.7	1.204	1.075	0.347	1.03	1.053	0.191	1.085	0.955	0.156	1.06	0.724	0.132	0.988	0.536	0.201	0.999	0.468	0.195	1.031	0.311	0.144	1.088	0.104	0.187	0.97	0.019	0.172	1.032	1.047	0.496	1.096	0.962	0.539	1.065	0.696	0.562	1.013	0.54	0.496	1.059	0.469	0.502	1.183	0.345	0.556	1.284	0.175	0.506
1141	5.705	1.203	1.075	0.347	1.028	1.052	0.191	1.083	0.955	0.155	1.059	0.724	0.131	0.988	0.536	0.201	0.999	0.468	0.195	1.031	0.311	0.144	1.088	0.104	0.187	0.97	0.019	0.171	1.031	1.048	0.496	1.094	0.962	0.539	1.062	0.696	0.562	1.008	0.541	0.496	1.054	0.47	0.502	1.178	0.347	0.557	1.281	0.178	0.507
1142	5.71	1.201	1.075	0.346	1.027	1.052	0.19	1.08	0.954	0.155	1.058	0.724	0.131	0.988	0.535	0.2	0.999	0.468	0.194	1.031	0.311	0.144	1.088	0.104	0.186	0.97	0.019	0.171	1.03	1.048	0.496	1.093	0.963	0.539	1.058	0.697	0.561	1.003	0.542	0.497	1.048	0.471	0.503	1.173	0.349	0.558	1.277	0.181	0.508
1143	5.715	1.2	1.075	0.345	1.026	1.052	0.19	1.078	0.954	0.155	1.056	0.725	0.131	0.987	0.535	0.2	0.998	0.468	0.194	1.031	0.311	0.144	1.088	0.104	0.186	0.97	0.019	0.171	1.029	1.049	0.495	1.092	0.963	0.538	1.054	0.697	0.562	0.997	0.543	0.497	1.043	0.472	0.504	1.168	0.351	0.559	1.273	0.184	0.509
1144	5.72	1.198	1.076	0.345	1.024	1.052	0.189	1.076	0.954	0.154	1.055	0.725	0.13	0.987	0.535	0.2	0.998	0.468	0.194	1.031	0.311	0.144	1.088	0.104	0.186	0.97	0.019	0.171	1.027	1.049	0.495	1.091	0.964	0.538	1.051	0.698	0.562	0.992	0.544	0.497	1.037	0.473	0.504	1.163	0.353	0.559	1.269	0.187	0.51
1145	5.725	1.197	1.076	0.344	1.022	1.053	0.189	1.074	0.954	0.154	1.054	0.725	0.13	0.986	0.535	0.2	0.998	0.468	0.194	1.03	0.311	0.143	1.088	0.104	0.186	0.97	0.019	0.171	1.027	1.05	0.495	1.091	0.964	0.538	1.047	0.698	0.562	0.987	0.544	0.498	1.031	0.474	0.505	1.157	0.354	0.56	1.264	0.189	0.511
1146	5.73	1.196	1.076	0.343	1.02	1.053	0.188	1.073	0.955	0.154	1.052	0.725	0.13	0.985	0.535	0.199	0.997	0.468	0.193	1.03	0.31	0.143	1.088	0.103	0.186	0.97	0.019	0.171	1.026	1.05	0.494	1.09	0.965	0.538	1.044	0.698	0.562	0.981	0.545	0.498	1.025	0.475	0.506	1.151	0.356	0.561	1.26	0.192	0.512
1147	5.735	1.195	1.076	0.343	1.018	1.053	0.188	1.071	0.955	0.154	1.05	0.726	0.129	0.984	0.535	0.199	0.997	0.468	0.193	1.029	0.31	0.143	1.088	0.103	0.186	0.97	0.019	0.171	1.025	1.05	0.494	1.089	0.965	0.538	1.04	0.699	0.562	0.976	0.546	0.499	1.018	0.476	0.506	1.145	0.358	0.562	1.255	0.194	0.513
1148	5.74	1.193	1.077	0.342	1.016	1.053	0.188	1.069	0.955	0.153	1.049	0.726	0.129	0.984	0.535	0.2	0.997	0.468	0.193	1.028	0.31	0.142	1.088	0.103	0.185	0.97	0.019	0.171	1.024	1.05	0.494	1.088	0.965	0.537	1.037	0.699	0.562	0.97	0.547	0.499	1.012	0.476	0.507	1.139	0.359	0.562	1.251	0.197	0.513
1149	5.745	1.192	1.077	0.341	1.013	1.053	0.188	1.067	0.956	0.153	1.047	0.726	0.128	0.983	0.534	0.2	0.996	0.468	0.193	1.028	0.309	0.142	1.088	0.103	0.185	0.97	0.019	0.171	1.024	1.05	0.494	1.087	0.966	0.537	1.033	0.699	0.562	0.964	0.548	0.499	1.006	0.478	0.507	1.133	0.36	0.563	1.246	0.2	0.514
1150	5.75	1.19	1.077	0.341	1.011	1.053	0.188	1.065	0.956	0.153	1.046	0.726	0.128	0.983	0.534	0.2	0.996	0.467	0.192	1.028	0.309	0.142	1.088	0.103	0.185	0.97	0.019	0.171	1.023	1.05	0.494	1.087	0.966	0.537	1.03	0.699	0.562	0.959	0.549	0.5	1	0.479	0.508	1.127	0.362	0.564	1.242	0.202	0.515
1151	5.755	1.189	1.077	0.34	1.01	1.053	0.188	1.063	0.956	0.153	1.044	0.727	0.128	0.983	0.534	0.199	0.996	0.467	0.192	1.027	0.309	0.142	1.088	0.103	0.185	0.97	0.019	0.171	1.022	1.051	0.495	1.086	0.966	0.537	1.027	0.7	0.563	0.953	0.55	0.5	0.994	0.479	0.508	1.121	0.363	0.565	1.238	0.205	0.516
1152	5.76	1.187	1.077	0.339	1.008	1.053	0.188	1.06	0.955	0.153	1.042	0.727	0.127	0.982	0.535	0.199	0.996	0.467	0.192	1.027	0.309	0.142	1.088	0.103	0.185	0.97	0.019	0.171	1.022	1.051	0.495	1.086	0.966	0.536	1.023	0.7	0.563	0.948	0.551	0.501	0.989	0.48	0.509	1.115	0.364	0.566	1.233	0.207	0.517
1153	5.765	1.186	1.076	0.339	1.005	1.053	0.189	1.058	0.955	0.153	1.04	0.727	0.127	0.981	0.535	0.199	0.995	0.467	0.192	1.027	0.309	0.142	1.088	0.103	0.185	0.97	0.019	0.171	1.021	1.051	0.495	1.086	0.965	0.536	1.02	0.7	0.563	0.942	0.552	0.501	0.983	0.481	0.509	1.109	0.365	0.567	1.229	0.209	0.517
1154	5.77	1.185	1.077	0.338	1.003	1.053	0.189	1.056	0.956	0.153	1.039	0.727	0.126	0.98	0.535	0.199	0.995	0.467	0.192	1.026	0.309	0.142	1.088	0.103	0.185	0.97	0.019	0.171	1.02	1.05	0.495	1.085	0.965	0.536	1.016	0.701	0.563	0.937	0.553	0.501	0.977	0.482	0.509	1.103	0.366	0.567	1.225	0.211	0.518
1155	5.775	1.184	1.077	0.337	1.001	1.053	0.189	1.054	0.956	0.153	1.037	0.727	0.126	0.98	0.534	0.199	0.995	0.466	0.192	1.026	0.309	0.142	1.088	0.103	0.185	0.97	0.019	0.171	1.02	1.05	0.496	1.085	0.965	0.536	1.013	0.701	0.564	0.932	0.554	0.501	0.971	0.483	0.509	1.098	0.367	0.568	1.22	0.212	0.519
1156	5.78	1.182	1.077	0.336	0.998	1.053	0.189	1.051	0.956	0.152	1.035	0.727	0.126	0.979	0.534	0.199	0.994	0.466	0.192	1.026	0.309	0.142	1.088	0.102	0.184	0.97	0.019	0.171	1.019	1.05	0.496	1.085	0.965	0.536	1.01	0.702	0.564	0.928	0.556	0.502	0.966	0.484	0.51	1.092	0.368	0.569	1.216	0.213	0.52
1157	5.785	1.181	1.076	0.336	0.996	1.053	0.19	1.049	0.956	0.152	1.034	0.728	0.126	0.979	0.534	0.198	0.993	0.466	0.191	1.025	0.309	0.142	1.088	0.102	0.184	0.97	0.019	0.171	1.019	1.05	0.496	1.085	0.965	0.536	1.007	0.702	0.564	0.923	0.556	0.502	0.961	0.485	0.51	1.087	0.369	0.569	1.211	0.213	0.521
1158	5.79	1.18	1.076	0.335	0.995	1.052	0.19	1.047	0.956	0.152	1.032	0.728	0.126	0.978	0.534	0.198	0.992	0.466	0.191	1.025	0.308	0.142	1.088	0.102	0.184	0.97	0.019	0.171	1.018	1.05	0.496	1.084	0.965	0.536	1.004	0.703	0.564	0.919	0.558	0.503	0.956	0.486	0.51	1.082	0.37	0.57	1.205	0.213	0.521
1159	5.795	1.178	1.076	0.334	0.993	1.052	0.19	1.045	0.956	0.152	1.03	0.728	0.125	0.978	0.534	0.198	0.991	0.466	0.191	1.024	0.308	0.142	1.088	0.102	0.184	0.97	0.019	0.171	1.018	1.049	0.497	1.084	0.965	0.536	1.002	0.704	0.564	0.915	0.559	0.503	0.952	0.486	0.511	1.077	0.37	0.57	1.2	0.213	0.521
1160	5.8	1.177	1.076	0.334	0.99	1.052	0.191	1.042	0.956	0.152	1.028	0.728	0.125	0.977	0.534	0.198	0.991	0.466	0.191	1.024	0.308	0.142	1.088	0.102	0.184	0.97	0.019	0.171	1.017	1.049	0.497	1.083	0.964	0.536	1	0.704	0.565	0.912	0.56	0.503	0.948	0.488	0.511	1.072	0.371	0.571	1.194	0.213	0.522
1161	5.805	1.175	1.076	0.333	0.988	1.052	0.191	1.04	0.956	0.152	1.027	0.728	0.125	0.976	0.533	0.198	0.99	0.466	0.191	1.023	0.308	0.142	1.088	0.102	0.184	0.97	0.019	0.171	1.017	1.049	0.497	1.082	0.964	0.536	0.998	0.705	0.565	0.908	0.561	0.504	0.944	0.489	0.511	1.067	0.371	0.571	1.188	0.212	0.522
1162	5.81	1.174	1.075	0.333	0.986	1.052	0.191	1.038	0.956	0.152	1.025	0.728	0.125	0.975	0.533	0.199	0.99	0.465	0.191	1.023	0.307	0.142	1.088	0.102	0.184	0.97	0.019	0.171	1.016	1.049	0.497	1.081	0.963	0.536	0.996	0.705	0.565	0.906	0.562	0.505	0.94	0.49	0.512	1.062	0.371	0.572	1.182	0.211	0.522
1163	5.815	1.172	1.075	0.332	0.985	1.052	0.191	1.036	0.956	0.152	1.023	0.728	0.125	0.974	0.533	0.199	0.989	0.465	0.191	1.022	0.307	0.141	1.088	0.102	0.184	0.97	0.019	0.171	1.015	1.048	0.498	1.08	0.963	0.536	0.993	0.706	0.565	0.903	0.564	0.505	0.936	0.491	0.512	1.057	0.37	0.572	1.176	0.21	0.522
1164	5.82	1.171	1.075	0.331	0.983	1.052	0.192	1.034	0.956	0.152	1.022	0.729	0.125	0.974	0.533	0.199	0.989	0.465	0.191	1.022	0.307	0.141	1.088	0.102	0.184	0.97	0.019	0.171	1.014	1.048	0.498	1.08	0.964	0.536	0.991	0.706	0.565	0.899	0.564	0.506	0.933	0.492	0.513	1.052	0.369	0.572	1.169	0.208	0.522
1165	5.825	1.17	1.075	0.331	0.981	1.052	0.192	1.032	0.956	0.152	1.02	0.729	0.125	0.974	0.532	0.199	0.989	0.465	0.191	1.022	0.307	0.142	1.088	0.102	0.184	0.97	0.019	0.171	1.013	1.048	0.498	1.079	0.964	0.536	0.989	0.707	0.565	0.896	0.565	0.506	0.929	0.492	0.513	1.047	0.369	0.573	1.164	0.206	0.522
1166	5.83	1.168	1.075	0.331	0.979	1.052	0.192	1.03	0.956	0.152	1.018	0.729	0.125	0.973	0.532	0.199	0.988	0.465	0.191	1.021	0.307	0.142	1.088	0.102	0.184	0.97	0.019	0.171	1.012	1.048	0.498	1.078	0.964	0.536	0.988	0.707	0.565	0.894	0.566	0.506	0.926	0.494	0.514	1.042	0.368	0.573	1.158	0.205	0.522
1167	5.835	1.167	1.075	0.331	0.977	1.052	0.193	1.028	0.956	0.152	1.017	0.729	0.125	0.972	0.532	0.199	0.988	0.465	0.191	1.021	0.307	0.142	1.088	0.102	0.184	0.97	0.019	0.171	1.011	1.048	0.499	1.078	0.964	0.536	0.986	0.708	0.565	0.891	0.568	0.507	0.923	0.495	0.514	1.037	0.368	0.573	1.151	0.203	0.521
1168	5.84	1.165	1.075	0.331	0.974	1.053	0.193	1.026	0.956	0.152	1.015	0.729	0.125	0.972	0.533	0.199	0.987	0.465	0.191	1.021	0.307	0.142	1.087	0.102	0.184	0.97	0.019	0.171	1.011	1.048	0.499	1.077	0.964	0.536	0.985	0.708	0.566	0.889	0.568	0.508	0.92	0.495	0.514	1.033	0.367	0.573	1.145	0.2	0.521
1169	5.845	1.164	1.075	0.33	0.973	1.052	0.193	1.025	0.956	0.152	1.013	0.729	0.125	0.971	0.533	0.199	0.986	0.465	0.192	1.02	0.307	0.142	1.087	0.102	0.184	0.97	0.019	0.171	1.009	1.049	0.499	1.076	0.964	0.536	0.984	0.708	0.566	0.886	0.569	0.509	0.917	0.496	0.514	1.029	0.366	0.574	1.138	0.197	0.521
1170	5.85	1.163	1.075	0.33	0.971	1.052	0.194	1.023	0.957	0.152	1.011	0.729	0.126	0.97	0.532	0.199	0.986	0.465	0.192	1.019	0.307	0.142	1.087	0.102	0.184	0.97	0.019	0.171	1.007	1.049	0.499	1.076	0.964	0.536	0.982	0.709	0.566	0.884	0.57	0.509	0.915	0.497	0.515	1.025	0.365	0.574	1.131	0.194	0.521
1171	5.855	1.161	1.076	0.33	0.969	1.052	0.194	1.021	0.957	0.152	1.01	0.729	0.125	0.969	0.532	0.2	0.985	0.465	0.192	1.019	0.307	0.142	1.087	0.102	0.184	0.97	0.019	0.171	1.005	1.05	0.5	1.075	0.965	0.536	0.981	0.709	0.566	0.882	0.571	0.509	0.913	0.497	0.516	1.021	0.364	0.574	1.124	0.191	0.521
1172	5.86	1.159	1.075	0.33	0.968	1.053	0.195	1.019	0.957	0.153	1.009	0.729	0.126	0.968	0.532	0.2	0.984	0.464	0.193	1.018	0.307	0.142	1.087	0.102	0.184	0.97	0.019	0.171	1.004	1.05	0.5	1.074	0.965	0.536	0.981	0.709	0.566	0.88	0.572	0.51	0.911	0.498	0.516	1.017	0.363	0.574	1.116	0.188	0.52
1173	5.865	1.158	1.075	0.33	0.967	1.053	0.195	1.018	0.957	0.153	1.007	0.729	0.126	0.967	0.532	0.2	0.984	0.464	0.193	1.018	0.306	0.143	1.087	0.102	0.184	0.97	0.019	0.171	1.003	1.05	0.5	1.073	0.965	0.536	0.98	0.709	0.566	0.878	0.572	0.511	0.908	0.498	0.517	1.014	0.362	0.574	1.109	0.185	0.52
1174	5.87	1.156	1.075	0.33	0.965	1.053	0.195	1.016	0.957	0.153	1.005	0.73	0.126	0.967	0.531	0.2	0.983	0.464	0.193	1.018	0.306	0.143	1.087	0.102	0.185	0.97	0.019	0.171	1.002	1.05	0.5	1.072	0.966	0.536	0.979	0.709	0.567	0.876	0.573	0.511	0.905	0.498	0.517	1.01	0.361	0.574	1.101	0.182	0.52
1175	5.875	1.155	1.075	0.33	0.963	1.053	0.195	1.014	0.957	0.153	1.004	0.73	0.126	0.966	0.531	0.2	0.982	0.464	0.193	1.017	0.306	0.143	1.087	0.102	0.185	0.97	0.019	0.171	1	1.051	0.5	1.071	0.966	0.536	0.978	0.709	0.567	0.875	0.573	0.511	0.903	0.498	0.517	1.007	0.359	0.574	1.093	0.178	0.52
1176	5.88	1.153	1.075	0.33	0.962	1.053	0.196	1.013	0.957	0.154	1.002	0.729	0.127	0.965	0.532	0.2	0.982	0.464	0.193	1.017	0.306	0.143	1.087	0.102	0.185	0.97	0.019	0.171	0.999	1.051	0.5	1.069	0.966	0.536	0.976	0.709	0.567	0.873	0.573	0.511	0.901	0.498	0.518	1.003	0.357	0.574	1.085	0.175	0.52
1177	5.885	1.152	1.075	0.33	0.96	1.053	0.196	1.011	0.957	0.154	1.001	0.73	0.127	0.964	0.532	0.201	0.981	0.464	0.194	1.017	0.306	0.143	1.087	0.102	0.185	0.97	0.019	0.171	0.998	1.051	0.5	1.068	0.967	0.536	0.975	0.709	0.567	0.871	0.574	0.512	0.899	0.498	0.518	1	0.356	0.574	1.078	0.171	0.519
1178	5.89	1.15	1.075	0.331	0.959	1.053	0.196	1.009	0.957	0.154	1	0.73	0.127	0.963	0.531	0.201	0.98	0.464	0.194	1.017	0.306	0.143	1.087	0.102	0.185	0.97	0.019	0.171	0.997	1.051	0.5	1.067	0.967	0.536	0.974	0.71	0.568	0.87	0.574	0.512	0.897	0.498	0.519	0.996	0.354	0.574	1.07	0.168	0.519
1179	5.895	1.148	1.076	0.331	0.957	1.053	0.196	1.008	0.957	0.154	1	0.73	0.127	0.963	0.531	0.202	0.98	0.464	0.194	1.016	0.306	0.143	1.086	0.102	0.185	0.97	0.019	0.171	0.995	1.051	0.501	NaN	NaN	NaN	0.973	0.71	0.568	0.869	0.574	0.513	0.896	0.498	0.519	0.993	0.352	0.574	1.061	0.164	0.519
1180	5.9	1.147	1.076	0.331	0.955	1.053	0.197	1.006	0.957	0.155	0.998	0.73	0.127	0.962	0.531	0.202	0.979	0.464	0.194	1.016	0.306	0.143	1.086	0.102	0.185	0.97	0.019	0.171	0.994	1.051	0.501	NaN	NaN	NaN	0.972	0.71	0.568	0.868	0.574	0.513	0.894	0.498	0.52	0.989	0.35	0.574	1.053	0.161	0.519
1181	5.905	1.145	1.076	0.331	0.954	1.053	0.197	1.004	0.957	0.155	0.996	0.729	0.128	0.961	0.531	0.202	0.978	0.464	0.194	1.015	0.306	0.144	1.086	0.102	0.185	0.97	0.019	0.171	0.992	1.051	0.501	1.052	0.963	0.536	0.971	0.71	0.569	0.867	0.574	0.513	0.893	0.498	0.52	0.985	0.348	0.574	1.045	0.157	0.519
1182	5.91	1.143	1.076	0.332	0.951	1.053	0.197	1.003	0.957	0.156	0.996	0.73	0.128	0.961	0.53	0.202	0.978	0.464	0.194	1.014	0.306	0.144	1.086	0.102	0.185	0.97	0.018	0.171	0.99	1.051	0.501	1.051	0.964	0.537	0.969	0.711	0.57	0.866	0.574	0.513	0.891	0.498	0.52	0.981	0.346	0.574	1.037	0.154	0.52
1183	5.915	1.142	1.076	0.332	0.949	1.052	0.198	1.001	0.956	0.156	0.995	0.73	0.128	0.959	0.53	0.203	0.977	0.464	0.195	1.014	0.306	0.144	1.086	0.102	0.185	0.97	0.018	0.171	0.988	1.051	0.502	1.051	0.965	0.538	0.968	0.711	0.57	0.865	0.574	0.514	0.89	0.498	0.52	0.977	0.344	0.574	1.028	0.151	0.52
1184	5.92	1.14	1.076	0.333	0.947	1.052	0.198	1	0.956	0.156	0.994	0.73	0.129	0.958	0.53	0.203	0.976	0.463	0.195	1.013	0.306	0.144	1.086	0.102	0.185	0.97	0.018	0.171	0.986	1.052	0.502	1.05	0.965	0.538	0.967	0.711	0.571	0.864	0.574	0.514	0.889	0.497	0.52	0.973	0.342	0.574	1.02	0.148	0.52
1185	5.925	1.139	1.076	0.333	0.946	1.052	0.199	0.998	0.956	0.157	0.992	0.729	0.129	0.956	0.53	0.203	0.975	0.463	0.195	1.013	0.306	0.144	1.086	0.102	0.185	0.97	0.018	0.171	0.984	1.052	0.503	1.049	0.965	0.538	0.965	0.711	0.571	0.863	0.573	0.514	0.887	0.496	0.52	0.969	0.34	0.574	1.012	0.145	0.519
1186	5.93	1.137	1.077	0.334	0.944	1.052	0.199	0.996	0.956	0.157	0.991	0.729	0.13	0.955	0.529	0.203	0.974	0.462	0.195	1.012	0.306	0.144	1.086	0.102	0.185	0.97	0.018	0.171	0.983	1.052	0.503	1.047	0.964	0.538	0.963	0.71	0.572	0.863	0.573	0.514	0.886	0.496	0.52	0.964	0.337	0.574	1.003	0.141	0.519
1187	5.935	1.135	1.076	0.334	0.942	1.052	0.199	0.995	0.956	0.158	0.99	0.729	0.13	0.955	0.529	0.203	0.972	0.462	0.196	1.012	0.305	0.144	1.086	0.103	0.185	0.97	0.018	0.171	0.981	1.052	0.504	1.045	0.964	0.539	0.962	0.71	0.572	0.862	0.573	0.514	0.885	0.495	0.52	0.959	0.335	0.575	0.995	0.138	0.519
1188	5.94	1.133	1.076	0.334	0.941	1.052	0.2	0.994	0.956	0.158	0.989	0.729	0.131	0.954	0.529	0.203	0.972	0.462	0.196	1.011	0.305	0.145	1.086	0.103	0.185	0.97	0.018	0.171	0.979	1.051	0.504	1.044	0.964	0.539	0.961	0.71	0.573	0.862	0.572	0.514	0.884	0.495	0.52	0.954	0.332	0.575	0.986	0.134	0.519
1189	5.945	1.131	1.076	0.335	0.94	1.052	0.2	0.992	0.956	0.158	0.987	0.728	0.131	0.953	0.529	0.204	0.971	0.462	0.196	1.01	0.305	0.145	1.086	0.103	0.185	0.97	0.018	0.171	0.978	1.051	0.504	1.043	0.964	0.54	0.96	0.709	0.573	0.862	0.571	0.514	0.883	0.494	0.521	0.949	0.33	0.575	0.978	0.131	0.519
1190	5.95	1.129	1.076	0.336	0.938	1.051	0.201	0.99	0.955	0.159	0.986	0.728	0.132	0.951	0.528	0.205	0.97	0.462	0.197	1.009	0.305	0.146	1.086	0.103	0.185	0.97	0.018	0.171	0.976	1.05	0.505	1.04	0.964	0.541	0.958	0.708	0.574	0.861	0.571	0.514	0.881	0.493	0.521	0.944	0.328	0.576	0.97	0.128	0.519
1191	5.955	1.127	1.076	0.337	0.936	1.051	0.202	0.988	0.955	0.16	0.984	0.728	0.132	0.95	0.528	0.205	0.968	0.461	0.197	1.009	0.305	0.146	1.086	0.103	0.186	0.97	0.018	0.171	0.974	1.05	0.506	1.038	0.964	0.542	0.957	0.708	0.574	0.86	0.57	0.514	0.879	0.492	0.521	0.939	0.326	0.576	0.962	0.126	0.519
1192	5.96	1.126	1.076	0.337	0.934	1.051	0.202	0.987	0.954	0.16	0.983	0.727	0.133	0.949	0.527	0.205	0.967	0.461	0.198	1.008	0.305	0.146	1.086	0.103	0.186	0.97	0.018	0.171	0.971	1.05	0.506	1.036	0.964	0.542	0.957	0.707	0.575	0.859	0.569	0.514	0.878	0.491	0.521	0.935	0.323	0.577	0.955	0.123	0.519
1193	5.965	1.124	1.075	0.338	0.932	1.05	0.203	0.985	0.954	0.161	0.981	0.727	0.134	0.948	0.527	0.206	0.966	0.46	0.198	1.008	0.305	0.146	1.085	0.103	0.186	0.97	0.018	0.171	0.969	1.05	0.507	1.033	0.962	0.542	0.956	0.707	0.575	0.859	0.568	0.514	0.876	0.49	0.521	0.93	0.321	0.577	0.948	0.122	0.519
1194	5.97	1.122	1.075	0.339	0.931	1.05	0.203	0.984	0.954	0.162	0.98	0.727	0.134	0.946	0.527	0.207	0.965	0.46	0.199	1.006	0.304	0.146	1.085	0.103	0.186	0.97	0.018	0.171	0.967	1.049	0.507	1.031	0.962	0.542	0.954	0.706	0.576	0.858	0.567	0.514	0.875	0.489	0.521	0.926	0.319	0.577	0.941	0.12	0.52
1195	5.975	1.12	1.075	0.34	0.929	1.05	0.204	0.983	0.954	0.162	0.978	0.726	0.135	0.944	0.527	0.207	0.963	0.46	0.199	1.005	0.304	0.147	1.085	0.103	0.186	0.97	0.018	0.171	0.965	1.049	0.508	1.03	0.962	0.543	0.953	0.705	0.576	0.858	0.566	0.514	0.873	0.488	0.52	0.921	0.317	0.578	0.935	0.118	0.52
1196	5.98	1.119	1.074	0.341	0.928	1.05	0.204	0.982	0.953	0.163	0.976	0.726	0.135	0.943	0.526	0.207	0.962	0.459	0.2	1.004	0.304	0.147	1.085	0.103	0.186	0.97	0.018	0.171	0.964	1.048	0.509	1.028	0.962	0.544	0.952	0.704	0.576	0.857	0.565	0.513	0.872	0.487	0.52	0.917	0.316	0.578	0.928	0.116	0.52
1197	5.985	1.117	1.074	0.342	0.926	1.05	0.205	0.98	0.953	0.163	0.975	0.725	0.136	0.941	0.525	0.208	0.96	0.459	0.2	1.004	0.304	0.147	1.085	0.104	0.186	0.97	0.018	0.171	0.962	1.048	0.509	1.025	0.96	0.545	0.951	0.703	0.576	0.856	0.564	0.513	0.87	0.486	0.52	0.914	0.314	0.578	0.922	0.114	0.52
1198	5.99	1.115	1.074	0.343	0.925	1.049	0.206	0.979	0.953	0.164	0.974	0.725	0.136	0.939	0.525	0.208	0.958	0.458	0.201	1.003	0.304	0.148	1.085	0.104	0.186	0.97	0.018	0.171	0.959	1.047	0.51	1.023	0.96	0.545	0.949	0.702	0.576	0.854	0.564	0.512	0.869	0.484	0.52	0.91	0.312	0.578	0.917	0.114	0.52
1199	5.995	1.113	1.073	0.345	0.923	1.049	0.207	0.977	0.952	0.165	0.972	0.725	0.137	0.938	0.525	0.209	0.957	0.458	0.201	1.003	0.304	0.148	1.084	0.104	0.186	0.97	0.018	0.171	0.957	1.046	0.511	1.021	0.959	0.546	0.948	0.701	0.577	0.854	0.562	0.512	0.868	0.483	0.52	0.906	0.311	0.578	0.913	0.113	0.52
1200	6	1.111	1.072	0.346	0.921	1.048	0.208	0.976	0.952	0.166	0.97	0.725	0.137	0.936	0.524	0.209	0.956	0.457	0.202	1.001	0.304	0.149	1.084	0.104	0.187	0.97	0.018	0.171	0.955	1.046	0.512	1.017	0.958	0.546	0.947	0.701	0.577	0.853	0.561	0.512	0.867	0.482	0.52	0.903	0.309	0.578	0.909	0.112	0.52
1201	6.005	1.109	1.071	0.347	0.92	1.048	0.208	0.974	0.952	0.166	0.968	0.724	0.138	0.934	0.524	0.21	0.954	0.457	0.203	1	0.303	0.149	1.084	0.104	0.187	0.97	0.018	0.171	0.951	1.045	0.512	1.014	0.957	0.547	0.946	0.7	0.577	0.853	0.56	0.512	0.866	0.481	0.52	0.9	0.308	0.577	0.905	0.11	0.521
1202	6.01	1.107	1.07	0.348	0.919	1.048	0.209	0.973	0.951	0.167	0.966	0.724	0.139	0.933	0.523	0.211	0.952	0.456	0.203	0.999	0.303	0.15	1.084	0.104	0.187	0.97	0.018	0.171	0.948	1.045	0.513	1.014	0.957	0.548	0.944	0.699	0.578	0.851	0.559	0.512	0.865	0.48	0.52	0.898	0.307	0.577	0.903	0.109	0.521
1203	6.015	1.105	1.07	0.35	0.918	1.048	0.209	0.971	0.951	0.167	0.964	0.723	0.139	0.93	0.523	0.212	0.95	0.456	0.203	0.998	0.303	0.15	1.084	0.104	0.187	0.97	0.019	0.171	0.946	1.044	0.514	1.012	0.956	0.549	0.942	0.698	0.578	0.849	0.557	0.512	0.864	0.478	0.52	0.896	0.306	0.577	0.902	0.108	0.521
1204	6.02	1.104	1.069	0.351	0.916	1.047	0.21	0.969	0.95	0.168	0.962	0.723	0.14	0.928	0.522	0.212	0.949	0.455	0.204	0.997	0.303	0.151	1.083	0.104	0.188	0.97	0.018	0.171	0.944	1.042	0.515	1.008	0.954	0.549	0.94	0.696	0.578	0.849	0.556	0.512	0.862	0.477	0.52	0.895	0.305	0.578	0.901	0.107	0.521
1205	6.025	1.102	1.068	0.353	0.915	1.047	0.211	0.967	0.949	0.169	0.961	0.723	0.14	0.926	0.522	0.212	0.947	0.454	0.205	0.996	0.302	0.151	1.083	0.104	0.188	0.97	0.018	0.171	0.942	1.042	0.516	1.005	0.954	0.55	0.939	0.695	0.578	0.847	0.555	0.512	0.86	0.476	0.52	0.894	0.304	0.578	0.901	0.107	0.521
1206	6.03	1.099	1.067	0.354	0.913	1.046	0.212	0.966	0.949	0.17	0.959	0.722	0.141	0.924	0.521	0.213	0.945	0.454	0.205	0.995	0.302	0.151	1.083	0.104	0.188	0.97	0.019	0.171	0.939	1.04	0.517	1.001	0.952	0.551	0.937	0.694	0.578	0.845	0.554	0.512	0.858	0.475	0.52	0.894	0.303	0.577	0.901	0.106	0.521
1207	6.035	1.097	1.066	0.356	0.912	1.046	0.213	0.965	0.949	0.171	0.957	0.721	0.142	0.922	0.52	0.214	0.944	0.454	0.206	0.995	0.302	0.152	1.083	0.104	0.188	0.97	0.019	0.171	0.936	1.039	0.518	0.998	0.95	0.552	0.934	0.693	0.579	0.843	0.553	0.511	0.856	0.474	0.52	0.893	0.302	0.577	0.9	0.106	0.521
1208	6.04	1.095	1.065	0.357	0.911	1.046	0.213	0.963	0.948	0.171	0.955	0.721	0.142	0.921	0.52	0.214	0.942	0.453	0.206	0.994	0.302	0.152	1.082	0.104	0.188	0.97	0.019	0.171	0.933	1.039	0.518	0.996	0.95	0.553	0.932	0.692	0.579	0.841	0.552	0.511	0.854	0.473	0.52	0.893	0.302	0.577	0.899	0.105	0.522
1209	6.045	1.093	1.065	0.358	0.91	1.046	0.214	0.961	0.948	0.172	0.953	0.72	0.143	0.919	0.519	0.215	0.941	0.452	0.207	0.993	0.302	0.152	1.082	0.104	0.188	0.97	0.019	0.171	0.931	1.038	0.519	0.993	0.949	0.555	0.929	0.691	0.58	0.838	0.551	0.511	0.852	0.473	0.52	0.892	0.301	0.577	0.899	0.105	0.522
1210	6.05	1.091	1.064	0.36	0.908	1.045	0.215	0.96	0.947	0.173	0.951	0.72	0.143	0.917	0.519	0.215	0.939	0.451	0.207	0.992	0.301	0.152	1.082	0.104	0.188	0.97	0.019	0.171	0.929	1.036	0.52	0.992	0.949	0.556	0.926	0.691	0.58	0.836	0.551	0.51	0.85	0.472	0.521	0.89	0.301	0.578	0.898	0.105	0.522
1211	6.055	1.089	1.063	0.361	0.907	1.045	0.216	0.959	0.947	0.174	0.95	0.72	0.144	0.915	0.518	0.215	0.937	0.451	0.207	0.991	0.301	0.152	1.082	0.104	0.188	0.97	0.019	0.171	0.927	1.036	0.521	0.99	0.948	0.557	0.923	0.691	0.581	0.833	0.55	0.511	0.849	0.471	0.521	0.888	0.3	0.578	0.898	0.105	0.522
1212	6.06	1.088	1.063	0.363	0.906	1.044	0.217	0.958	0.946	0.175	0.948	0.719	0.145	0.913	0.517	0.216	0.936	0.451	0.208	0.99	0.3	0.153	1.082	0.105	0.189	0.97	0.019	0.171	0.925	1.035	0.522	0.986	0.947	0.558	0.921	0.691	0.582	0.831	0.55	0.511	0.847	0.471	0.522	0.886	0.3	0.579	0.898	0.105	0.522
1213	6.065	1.086	1.062	0.364	0.904	1.044	0.217	0.956	0.946	0.175	0.947	0.719	0.145	0.912	0.517	0.216	0.934	0.451	0.208	0.989	0.3	0.153	1.082	0.105	0.189	0.97	0.019	0.171	0.922	1.035	0.522	0.983	0.946	0.559	0.917	0.691	0.583	0.829	0.55	0.512	0.845	0.471	0.522	0.883	0.3	0.579	0.897	0.105	0.522
1214	6.07	1.084	1.062	0.366	0.903	1.044	0.218	0.955	0.946	0.176	0.945	0.718	0.146	0.911	0.517	0.216	0.933	0.45	0.209	0.988	0.3	0.153	1.082	0.105	0.189	0.97	0.019	0.171	0.919	1.035	0.523	0.981	0.946	0.56	0.914	0.691	0.584	0.826	0.55	0.512	0.843	0.471	0.522	0.881	0.3	0.58	0.897	0.105	0.522
1215	6.075	1.082	1.061	0.367	0.902	1.044	0.219	0.953	0.945	0.177	0.944	0.718	0.147	0.909	0.517	0.217	0.931	0.45	0.209	0.988	0.3	0.153	1.082	0.105	0.189	0.97	0.019	0.171	0.916	1.035	0.524	0.98	0.947	0.561	0.911	0.691	0.584	0.824	0.55	0.512	0.841	0.471	0.523	0.879	0.3	0.58	0.897	0.105	0.522
1216	6.08	1.08	1.061	0.368	0.9	1.044	0.219	0.952	0.945	0.178	0.943	0.718	0.147	0.908	0.516	0.217	0.93	0.449	0.21	0.987	0.3	0.153	1.081	0.105	0.189	0.97	0.019	0.171	0.913	1.035	0.524	0.975	0.947	0.562	0.908	0.691	0.585	0.821	0.55	0.513	0.838	0.471	0.523	0.877	0.3	0.58	0.897	0.105	0.522
1217	6.085	1.078	1.061	0.369	0.899	1.044	0.22	0.951	0.944	0.179	0.941	0.718	0.148	0.907	0.516	0.218	0.93	0.449	0.21	0.987	0.301	0.154	1.081	0.105	0.189	0.97	0.019	0.172	0.911	1.035	0.525	0.972	0.947	0.563	0.905	0.692	0.586	0.819	0.551	0.513	0.836	0.471	0.524	0.876	0.3	0.58	0.896	0.105	0.523
1218	6.09	1.076	1.061	0.37	0.897	1.043	0.221	0.949	0.944	0.18	0.94	0.719	0.148	0.906	0.516	0.218	0.929	0.449	0.21	0.987	0.301	0.154	1.081	0.106	0.189	0.97	0.019	0.171	0.909	1.035	0.526	0.97	0.947	0.564	0.902	0.692	0.587	0.817	0.551	0.514	0.834	0.472	0.524	0.875	0.3	0.581	0.896	0.105	0.523
1219	6.095	1.075	1.061	0.372	0.896	1.044	0.221	0.948	0.945	0.181	0.94	0.719	0.149	0.905	0.516	0.219	0.928	0.45	0.21	0.986	0.301	0.154	1.081	0.106	0.189	0.97	0.019	0.172	0.907	1.035	0.526	0.968	0.948	0.565	0.899	0.692	0.588	0.815	0.552	0.515	0.832	0.471	0.524	0.874	0.3	0.581	0.896	0.105	0.523
1220	6.1	1.073	1.061	0.373	0.895	1.044	0.222	0.946	0.945	0.182	0.939	0.719	0.149	0.905	0.516	0.219	0.928	0.45	0.211	0.986	0.301	0.154	1.081	0.106	0.189	0.97	0.019	0.171	0.904	1.036	0.527	0.965	0.947	0.566	0.896	0.692	0.589	0.814	0.551	0.515	0.829	0.471	0.524	0.872	0.3	0.582	0.896	0.105	0.523
1221	6.105	1.071	1.06	0.374	0.893	1.044	0.223	0.945	0.945	0.183	0.938	0.719	0.15	0.904	0.516	0.219	0.927	0.45	0.211	0.985	0.302	0.155	1.081	0.106	0.189	0.97	0.019	0.172	0.902	1.036	0.528	0.961	0.947	0.567	0.893	0.692	0.59	0.811	0.551	0.516	0.827	0.471	0.524	0.871	0.3	0.582	0.895	0.105	0.524
1222	6.11	1.069	1.06	0.375	0.891	1.043	0.224	0.944	0.945	0.184	0.937	0.719	0.151	0.904	0.516	0.22	0.927	0.45	0.212	0.985	0.302	0.155	1.081	0.107	0.19	0.97	0.019	0.172	0.9	1.037	0.529	0.959	0.947	0.567	0.891	0.692	0.591	0.809	0.551	0.516	0.826	0.47	0.525	0.87	0.299	0.582	0.895	0.104	0.524
1223	6.115	1.067	1.06	0.376	0.89	1.043	0.225	0.942	0.945	0.184	0.937	0.72	0.151	0.903	0.516	0.22	0.926	0.45	0.212	0.986	0.302	0.155	1.081	0.107	0.19	0.97	0.019	0.172	0.898	1.037	0.53	0.957	0.948	0.568	0.888	0.692	0.591	0.807	0.55	0.516	0.824	0.469	0.525	0.869	0.299	0.583	0.895	0.104	0.524
1224	6.12	1.065	1.061	0.378	0.889	1.044	0.226	0.941	0.945	0.185	0.936	0.72	0.152	0.902	0.516	0.22	0.926	0.45	0.212	0.986	0.303	0.155	1.08	0.107	0.19	0.97	0.019	0.172	0.896	1.038	0.53	0.955	0.949	0.57	0.887	0.692	0.592	0.806	0.55	0.517	0.823	0.469	0.525	0.868	0.298	0.584	0.895	0.104	0.524
1225	6.125	1.063	1.061	0.379	0.888	1.044	0.226	0.939	0.945	0.186	0.935	0.72	0.153	0.902	0.516	0.221	0.926	0.45	0.213	0.986	0.303	0.156	1.08	0.108	0.19	0.97	0.019	0.172	0.893	1.038	0.531	0.953	0.949	0.571	0.884	0.692	0.593	0.805	0.549	0.517	0.822	0.469	0.526	0.867	0.298	0.584	0.895	0.104	0.524
1226	6.13	1.061	1.061	0.38	0.886	1.044	0.227	0.937	0.945	0.188	0.935	0.72	0.154	0.901	0.516	0.221	0.925	0.45	0.213	0.986	0.304	0.156	1.08	0.109	0.19	0.97	0.019	0.172	0.89	1.038	0.532	0.951	0.95	0.571	0.883	0.691	0.593	0.804	0.548	0.518	0.821	0.468	0.526	0.866	0.297	0.584	0.895	0.104	0.524
1227	6.135	1.059	1.061	0.382	0.885	1.044	0.228	0.936	0.945	0.188	0.934	0.72	0.155	0.901	0.516	0.221	0.925	0.45	0.213	0.986	0.304	0.157	1.08	0.109	0.191	0.97	0.019	0.172	0.889	1.038	0.533	0.948	0.95	0.572	0.882	0.691	0.594	0.802	0.547	0.519	0.82	0.468	0.527	0.865	0.297	0.584	0.895	0.104	0.524
1228	6.14	1.057	1.062	0.383	0.884	1.045	0.229	0.935	0.945	0.189	0.933	0.72	0.156	0.901	0.517	0.222	0.925	0.451	0.214	0.986	0.305	0.157	1.08	0.109	0.191	0.97	0.019	0.172	0.886	1.038	0.533	0.945	0.95	0.573	0.88	0.691	0.594	0.802	0.547	0.519	0.82	0.468	0.528	0.865	0.297	0.584	0.895	0.104	0.524
1229	6.145	1.055	1.062	0.384	0.883	1.045	0.23	0.934	0.946	0.19	0.932	0.72	0.156	0.9	0.517	0.222	0.924	0.451	0.214	0.985	0.305	0.157	1.08	0.109	0.191	0.97	0.02	0.172	0.883	1.039	0.534	0.942	0.95	0.574	0.879	0.69	0.595	0.801	0.547	0.52	0.82	0.468	0.528	0.865	0.297	0.585	0.895	0.104	0.524
1230	6.15	1.053	1.062	0.386	0.882	1.045	0.231	0.932	0.946	0.191	0.931	0.72	0.157	0.899	0.518	0.223	0.924	0.452	0.215	0.985	0.306	0.158	1.08	0.109	0.192	0.97	0.02	0.172	0.879	1.039	0.535	0.94	0.951	0.575	0.878	0.69	0.595	0.801	0.547	0.52	0.819	0.468	0.528	0.865	0.297	0.585	0.895	0.104	0.524
1231	6.155	1.051	1.063	0.387	0.881	1.045	0.232	0.931	0.946	0.192	0.931	0.721	0.158	0.899	0.518	0.224	0.923	0.452	0.216	0.985	0.306	0.158	1.079	0.11	0.192	0.97	0.02	0.172	0.876	1.039	0.536	0.937	0.951	0.576	0.876	0.69	0.595	0.8	0.547	0.52	0.819	0.468	0.529	0.864	0.297	0.584	0.895	0.104	0.524
1232	6.16	1.049	1.063	0.389	0.88	1.046	0.233	0.93	0.947	0.193	0.93	0.721	0.16	0.898	0.518	0.225	0.922	0.453	0.216	0.985	0.307	0.159	1.079	0.111	0.193	0.97	0.02	0.172	0.874	1.039	0.537	0.934	0.95	0.577	0.875	0.69	0.596	0.799	0.546	0.52	0.818	0.468	0.528	0.864	0.297	0.584	0.895	0.104	0.524
1233	6.165	1.047	1.063	0.39	0.879	1.046	0.233	0.929	0.947	0.194	0.929	0.721	0.161	0.897	0.518	0.225	0.922	0.453	0.217	0.984	0.308	0.16	1.079	0.111	0.194	0.97	0.02	0.172	0.873	1.039	0.537	0.932	0.95	0.578	0.874	0.69	0.596	0.798	0.546	0.52	0.816	0.468	0.528	0.864	0.297	0.584	0.895	0.104	0.524
1234	6.17	1.045	1.064	0.392	0.877	1.046	0.234	0.928	0.948	0.194	0.929	0.722	0.162	0.896	0.519	0.226	0.921	0.453	0.218	0.983	0.308	0.161	1.079	0.112	0.194	0.97	0.02	0.173	0.871	1.039	0.538	0.929	0.951	0.579	0.872	0.69	0.596	0.797	0.546	0.52	0.815	0.468	0.528	0.863	0.297	0.584	0.894	0.103	0.525
1235	6.175	1.043	1.064	0.393	0.876	1.046	0.234	0.927	0.948	0.195	0.927	0.722	0.163	0.895	0.519	0.226	0.92	0.454	0.219	0.982	0.308	0.161	1.079	0.113	0.195	0.97	0.02	0.173	0.869	1.04	0.539	0.927	0.951	0.58	0.871	0.691	0.597	0.796	0.546	0.52	0.814	0.467	0.528	0.863	0.297	0.584	0.894	0.104	0.525
1236	6.18	1.041	1.064	0.395	0.875	1.046	0.235	0.926	0.948	0.196	0.927	0.722	0.164	0.894	0.52	0.227	0.919	0.454	0.22	0.982	0.309	0.162	1.079	0.113	0.195	0.97	0.021	0.173	0.867	1.039	0.54	0.925	0.951	0.581	0.87	0.691	0.597	0.795	0.546	0.519	0.814	0.467	0.528	0.862	0.297	0.584	0.894	0.104	0.525
1237	6.185	1.04	1.065	0.396	0.873	1.047	0.236	0.925	0.948	0.197	0.925	0.722	0.165	0.892	0.52	0.228	0.918	0.455	0.22	0.981	0.31	0.163	1.078	0.114	0.196	0.97	0.021	0.173	0.864	1.039	0.541	0.923	0.951	0.582	0.868	0.691	0.597	0.794	0.546	0.519	0.813	0.467	0.527	0.861	0.297	0.584	0.894	0.104	0.525
1238	6.19	1.038	1.065	0.398	0.872	1.048	0.237	0.924	0.949	0.198	0.924	0.723	0.166	0.891	0.52	0.229	0.917	0.455	0.221	0.981	0.311	0.164	1.078	0.115	0.197	0.97	0.021	0.173	0.862	1.039	0.542	0.92	0.951	0.583	0.867	0.691	0.597	0.793	0.546	0.519	0.813	0.467	0.527	0.86	0.297	0.584	0.894	0.104	0.525
1239	6.195	1.036	1.066	0.399	0.871	1.048	0.237	0.924	0.949	0.199	0.923	0.723	0.167	0.889	0.521	0.23	0.915	0.455	0.222	0.98	0.311	0.165	1.077	0.116	0.198	0.97	0.021	0.173	0.861	1.039	0.542	0.918	0.951	0.583	0.865	0.691	0.598	0.792	0.546	0.518	0.812	0.467	0.527	0.859	0.297	0.584	0.894	0.104	0.525
1240	6.2	1.035	1.066	0.4	0.869	1.048	0.238	0.923	0.95	0.2	0.922	0.723	0.168	0.888	0.521	0.231	0.913	0.456	0.223	0.979	0.312	0.165	1.077	0.116	0.198	0.971	0.021	0.173	0.858	1.039	0.543	0.916	0.951	0.584	0.863	0.69	0.598	0.791	0.546	0.518	0.811	0.467	0.527	0.858	0.296	0.584	0.894	0.104	0.525
1241	6.205	1.033	1.067	0.402	0.868	1.049	0.239	0.922	0.95	0.201	0.921	0.723	0.169	0.886	0.52	0.232	0.912	0.456	0.224	0.978	0.313	0.166	1.077	0.117	0.199	0.971	0.021	0.173	0.856	1.039	0.543	0.913	0.951	0.585	0.862	0.69	0.598	0.79	0.546	0.517	0.81	0.467	0.526	0.857	0.296	0.584	0.894	0.104	0.525
1242	6.21	1.032	1.067	0.403	0.867	1.049	0.239	0.921	0.95	0.202	0.92	0.723	0.169	0.884	0.52	0.233	0.91	0.456	0.224	0.977	0.314	0.167	1.076	0.118	0.2	0.971	0.021	0.173	0.853	1.039	0.544	0.912	0.951	0.586	0.86	0.691	0.598	0.789	0.546	0.517	0.809	0.467	0.526	0.856	0.296	0.584	0.894	0.104	0.525
1243	6.215	1.03	1.067	0.404	0.866	1.049	0.24	0.921	0.95	0.203	0.918	0.723	0.17	0.882	0.521	0.233	0.908	0.456	0.225	0.976	0.314	0.168	1.076	0.119	0.202	0.972	0.021	0.174	0.85	1.039	0.544	0.91	0.951	0.587	0.858	0.691	0.598	0.789	0.546	0.516	0.809	0.467	0.526	0.856	0.296	0.584	0.894	0.103	0.525
1244	6.22	1.029	1.068	0.406	0.865	1.05	0.241	0.92	0.95	0.203	0.916	0.723	0.171	0.88	0.521	0.234	0.906	0.456	0.226	0.974	0.315	0.168	1.075	0.12	0.202	0.972	0.021	0.174	0.849	1.039	0.545	0.908	0.951	0.588	0.856	0.69	0.599	0.788	0.545	0.516	0.808	0.467	0.526	0.855	0.296	0.583	0.893	0.103	0.525
1245	6.225	1.027	1.068	0.407	0.864	1.05	0.242	0.919	0.951	0.204	0.915	0.723	0.172	0.878	0.522	0.234	0.904	0.457	0.226	0.973	0.315	0.169	1.074	0.121	0.204	0.972	0.021	0.174	0.847	1.039	0.546	0.906	0.952	0.588	0.854	0.69	0.599	0.787	0.545	0.516	0.808	0.467	0.526	0.854	0.296	0.583	0.893	0.103	0.525
1246	6.23	1.026	1.068	0.408	0.863	1.05	0.242	0.919	0.951	0.205	0.914	0.724	0.172	0.876	0.522	0.235	0.902	0.457	0.227	0.971	0.315	0.17	1.074	0.121	0.205	0.972	0.022	0.175	0.845	1.039	0.547	0.905	0.952	0.589	0.852	0.69	0.599	0.787	0.545	0.516	0.807	0.467	0.526	0.853	0.296	0.584	0.893	0.103	0.525
1247	6.235	1.025	1.068	0.409	0.862	1.05	0.243	0.917	0.951	0.206	0.912	0.724	0.173	0.873	0.522	0.235	0.9	0.457	0.228	0.97	0.316	0.171	1.073	0.123	0.206	0.973	0.022	0.175	0.844	1.039	0.547	0.903	0.952	0.59	0.851	0.69	0.6	0.786	0.545	0.516	0.807	0.467	0.526	0.853	0.295	0.584	0.893	0.103	0.525
1248	6.24	1.023	1.068	0.41	0.862	1.05	0.244	0.917	0.951	0.207	0.91	0.724	0.174	0.871	0.523	0.235	0.898	0.458	0.228	0.969	0.317	0.171	1.072	0.123	0.207	0.973	0.023	0.175	0.843	1.039	0.548	0.901	0.952	0.591	0.849	0.69	0.6	0.785	0.545	0.516	0.806	0.466	0.526	0.852	0.295	0.584	0.892	0.103	0.525
1249	6.245	1.022	1.069	0.411	0.861	1.05	0.244	0.916	0.951	0.207	0.909	0.724	0.174	0.869	0.523	0.236	0.896	0.458	0.229	0.967	0.317	0.172	1.071	0.124	0.208	0.973	0.023	0.175	0.842	1.039	0.548	0.899	0.952	0.591	0.848	0.69	0.6	0.784	0.545	0.516	0.806	0.466	0.526	0.851	0.295	0.584	0.892	0.102	0.525
1250	6.25	1.021	1.069	0.412	0.861	1.05	0.245	0.915	0.951	0.208	0.907	0.724	0.175	0.867	0.523	0.236	0.894	0.458	0.229	0.966	0.317	0.173	1.07	0.125	0.209	0.973	0.024	0.176	0.84	1.039	0.549	0.898	0.951	0.592	0.846	0.69	0.601	0.784	0.545	0.516	0.805	0.466	0.526	0.851	0.295	0.584	0.892	0.102	0.525
1251	6.255	1.02	1.069	0.413	0.861	1.05	0.246	0.915	0.952	0.208	0.905	0.724	0.175	0.865	0.523	0.237	0.891	0.458	0.23	0.964	0.318	0.174	1.07	0.126	0.21	0.973	0.024	0.176	0.838	1.039	0.55	0.896	0.951	0.592	0.845	0.69	0.601	0.783	0.545	0.516	0.804	0.466	0.526	0.85	0.294	0.584	0.892	0.102	0.525
1252	6.26	1.019	1.069	0.414	0.86	1.05	0.247	0.914	0.952	0.209	0.904	0.724	0.176	0.862	0.523	0.237	0.889	0.458	0.23	0.963	0.319	0.174	1.069	0.127	0.211	0.973	0.024	0.176	0.836	1.04	0.55	0.895	0.952	0.593	0.843	0.69	0.601	0.783	0.545	0.516	0.804	0.465	0.527	0.849	0.294	0.584	0.892	0.102	0.525
1253	6.265	1.017	1.069	0.415	0.86	1.05	0.247	0.914	0.952	0.21	0.902	0.724	0.176	0.859	0.523	0.238	0.887	0.458	0.231	0.962	0.319	0.175	1.068	0.128	0.212	0.973	0.024	0.176	0.835	1.04	0.551	0.892	0.951	0.593	0.842	0.69	0.602	0.782	0.544	0.516	0.803	0.465	0.527	0.849	0.294	0.584	0.892	0.102	0.525
1254	6.27	1.016	1.069	0.416	0.859	1.05	0.248	0.913	0.952	0.211	0.901	0.724	0.177	0.858	0.523	0.238	0.885	0.458	0.231	0.96	0.32	0.175	1.068	0.13	0.213	0.974	0.024	0.177	0.832	1.04	0.552	0.89	0.951	0.594	0.841	0.69	0.602	0.782	0.544	0.516	0.803	0.465	0.527	0.848	0.294	0.584	0.892	0.102	0.525
1255	6.275	1.015	1.069	0.417	0.859	1.05	0.249	0.912	0.952	0.212	0.9	0.724	0.177	0.855	0.523	0.238	0.882	0.459	0.232	0.959	0.321	0.176	1.067	0.131	0.214	0.974	0.024	0.177	0.831	1.04	0.552	0.889	0.952	0.594	0.839	0.69	0.603	0.782	0.544	0.516	0.803	0.465	0.527	0.848	0.293	0.584	0.892	0.102	0.525
1256	6.28	1.014	1.069	0.418	0.859	1.05	0.249	0.912	0.952	0.212	0.898	0.724	0.178	0.853	0.523	0.238	0.88	0.459	0.232	0.957	0.321	0.177	1.066	0.132	0.215	0.975	0.025	0.178	0.83	1.039	0.553	0.888	0.951	0.595	0.838	0.69	0.603	0.782	0.544	0.517	0.802	0.465	0.527	0.847	0.293	0.585	0.892	0.102	0.525
1257	6.285	1.013	1.07	0.419	0.859	1.05	0.249	0.912	0.952	0.212	0.897	0.724	0.178	0.85	0.523	0.238	0.878	0.459	0.232	0.956	0.322	0.178	1.065	0.133	0.216	0.975	0.025	0.179	0.829	1.039	0.553	0.886	0.951	0.596	0.837	0.69	0.604	0.781	0.544	0.517	0.802	0.465	0.528	0.847	0.293	0.585	0.892	0.102	0.525
1258	6.29	1.011	1.069	0.42	0.858	1.05	0.25	0.911	0.952	0.213	0.895	0.724	0.179	0.848	0.524	0.238	0.875	0.459	0.233	0.954	0.322	0.178	1.064	0.134	0.218	0.975	0.026	0.179	0.827	1.039	0.554	0.884	0.951	0.596	0.836	0.69	0.604	0.78	0.543	0.518	0.801	0.465	0.528	0.846	0.293	0.585	0.892	0.102	0.525
1259	6.295	1.01	1.069	0.421	0.857	1.05	0.25	0.91	0.952	0.213	0.894	0.724	0.179	0.846	0.524	0.238	0.873	0.46	0.233	0.953	0.323	0.179	1.063	0.135	0.219	0.975	0.026	0.179	0.826	1.039	0.554	0.883	0.951	0.596	0.835	0.69	0.604	0.779	0.543	0.518	0.801	0.465	0.528	0.846	0.293	0.585	0.892	0.102	0.525
1260	6.3	1.009	1.069	0.422	0.855	1.05	0.251	0.91	0.952	0.214	0.893	0.724	0.18	0.844	0.524	0.239	0.871	0.461	0.233	0.951	0.324	0.18	1.062	0.136	0.22	0.975	0.027	0.18	0.824	1.039	0.554	0.882	0.951	0.597	0.834	0.69	0.605	0.778	0.543	0.518	0.8	0.465	0.529	0.846	0.292	0.586	0.892	0.102	0.525
1261	6.305	1.008	1.07	0.423	0.854	1.05	0.252	0.91	0.952	0.215	0.892	0.724	0.18	0.841	0.524	0.239	0.869	0.461	0.233	0.95	0.325	0.18	1.061	0.138	0.221	0.975	0.028	0.18	0.822	1.039	0.554	0.88	0.952	0.597	0.833	0.69	0.606	0.778	0.543	0.518	0.8	0.465	0.529	0.846	0.292	0.586	0.892	0.102	0.525
1262	6.31	1.007	1.07	0.424	0.854	1.051	0.252	0.91	0.953	0.215	0.891	0.723	0.181	0.839	0.525	0.238	0.866	0.461	0.234	0.948	0.325	0.181	1.06	0.139	0.222	0.975	0.028	0.18	0.82	1.039	0.555	0.879	0.952	0.598	0.832	0.69	0.606	0.777	0.543	0.519	0.8	0.464	0.53	0.845	0.292	0.586	0.892	0.102	0.525
1263	6.315	1.006	1.07	0.425	0.853	1.051	0.253	0.909	0.953	0.215	0.89	0.723	0.182	0.837	0.525	0.238	0.864	0.461	0.234	0.946	0.326	0.182	1.059	0.14	0.223	0.975	0.028	0.181	0.818	1.039	0.555	0.878	0.952	0.599	0.831	0.69	0.607	0.777	0.543	0.519	0.799	0.464	0.53	0.845	0.292	0.587	0.891	0.102	0.525
1264	6.32	1.005	1.07	0.426	0.853	1.051	0.253	0.909	0.952	0.216	0.889	0.723	0.183	0.834	0.526	0.239	0.861	0.462	0.234	0.945	0.327	0.182	1.057	0.14	0.225	0.974	0.029	0.181	0.818	1.039	0.556	0.876	0.952	0.6	0.83	0.69	0.607	0.776	0.543	0.52	0.799	0.464	0.53	0.845	0.292	0.587	0.891	0.102	0.525
1265	6.325	1.004	1.07	0.427	0.852	1.051	0.253	0.908	0.952	0.217	0.888	0.724	0.183	0.832	0.526	0.239	0.859	0.462	0.235	0.943	0.327	0.183	1.055	0.141	0.226	0.972	0.029	0.182	0.816	1.039	0.556	0.874	0.952	0.6	0.83	0.69	0.608	0.776	0.543	0.521	0.798	0.464	0.531	0.845	0.292	0.587	0.891	0.102	0.525
1266	6.33	1.003	1.07	0.428	0.852	1.051	0.254	0.908	0.952	0.218	0.887	0.724	0.184	0.83	0.526	0.239	0.857	0.462	0.235	0.942	0.328	0.184	1.053	0.142	0.227	0.971	0.03	0.183	0.815	1.039	0.557	0.873	0.952	0.601	0.829	0.69	0.609	0.775	0.543	0.521	0.798	0.464	0.532	0.845	0.292	0.588	0.892	0.102	0.525
1267	6.335	1.002	1.07	0.429	0.852	1.05	0.255	0.908	0.952	0.218	0.886	0.724	0.185	0.828	0.527	0.24	0.855	0.462	0.236	0.94	0.329	0.185	1.051	0.142	0.228	0.969	0.03	0.184	0.814	1.038	0.558	0.872	0.952	0.601	0.829	0.69	0.609	0.775	0.543	0.522	0.798	0.464	0.532	0.845	0.291	0.588	0.892	0.102	0.525
1268	6.34	1.001	1.07	0.43	0.851	1.05	0.255	0.908	0.952	0.218	0.885	0.723	0.185	0.825	0.527	0.24	0.852	0.463	0.236	0.938	0.329	0.185	1.049	0.142	0.229	0.967	0.03	0.184	0.813	1.038	0.558	0.87	0.951	0.602	0.828	0.69	0.61	0.776	0.542	0.523	0.798	0.464	0.533	0.845	0.291	0.588	0.892	0.102	0.525
1269	6.345	1	1.07	0.43	0.851	1.05	0.256	0.908	0.953	0.219	0.884	0.723	0.186	0.823	0.527	0.24	0.85	0.463	0.236	0.936	0.329	0.186	1.047	0.143	0.231	0.965	0.03	0.185	0.812	1.038	0.559	0.869	0.951	0.602	0.827	0.69	0.611	0.776	0.542	0.524	0.798	0.463	0.534	0.844	0.291	0.589	0.891	0.102	0.525
1270	6.35	0.999	1.07	0.431	0.85	1.05	0.256	0.907	0.952	0.22	0.883	0.723	0.186	0.821	0.527	0.241	0.847	0.463	0.237	0.933	0.329	0.187	1.044	0.143	0.231	0.962	0.031	0.185	0.811	1.038	0.559	0.868	0.951	0.603	0.826	0.69	0.612	0.776	0.542	0.524	0.797	0.463	0.534	0.844	0.291	0.589	0.891	0.102	0.525
1271	6.355	0.998	1.071	0.432	0.85	1.05	0.256	0.906	0.952	0.22	0.882	0.723	0.187	0.819	0.528	0.241	0.845	0.463	0.237	0.931	0.33	0.187	1.04	0.143	0.232	0.959	0.031	0.186	0.81	1.037	0.559	0.867	0.952	0.603	0.826	0.69	0.612	0.775	0.542	0.525	0.797	0.463	0.535	0.843	0.29	0.589	0.891	0.102	0.525
1272	6.36	0.997	1.071	0.432	0.849	1.05	0.257	0.906	0.952	0.221	0.881	0.723	0.187	0.817	0.528	0.241	0.843	0.464	0.237	0.928	0.33	0.188	1.037	0.143	0.233	0.955	0.031	0.187	0.808	1.037	0.56	0.866	0.952	0.603	0.826	0.69	0.612	0.774	0.542	0.526	0.797	0.463	0.535	0.843	0.29	0.589	0.891	0.102	0.525
1273	6.365	0.996	1.071	0.433	0.848	1.05	0.258	0.906	0.952	0.221	0.88	0.724	0.188	0.815	0.529	0.241	0.841	0.464	0.238	0.926	0.33	0.189	1.034	0.143	0.234	0.952	0.031	0.188	0.808	1.037	0.56	0.865	0.952	0.604	0.826	0.69	0.613	0.774	0.542	0.526	0.796	0.463	0.536	0.843	0.29	0.589	0.891	0.102	0.525
1274	6.37	0.995	1.071	0.434	0.846	1.051	0.258	0.906	0.952	0.221	0.879	0.724	0.188	0.813	0.529	0.242	0.839	0.465	0.238	0.923	0.33	0.189	1.03	0.142	0.235	0.947	0.031	0.188	0.806	1.038	0.56	0.864	0.952	0.605	0.826	0.69	0.613	0.774	0.542	0.527	0.796	0.463	0.536	0.842	0.29	0.589	0.891	0.102	0.525
1275	6.375	0.994	1.071	0.434	0.846	1.051	0.259	0.906	0.952	0.221	0.878	0.724	0.189	0.811	0.529	0.242	0.836	0.465	0.239	0.92	0.33	0.19	1.026	0.141	0.236	0.943	0.03	0.189	0.803	1.039	0.56	0.864	0.952	0.605	0.825	0.69	0.614	0.774	0.541	0.527	0.796	0.463	0.536	0.842	0.289	0.589	0.892	0.103	0.525
1276	6.38	0.993	1.071	0.435	0.846	1.051	0.26	0.905	0.952	0.222	0.877	0.724	0.19	0.809	0.53	0.243	0.834	0.466	0.239	0.917	0.33	0.19	1.022	0.141	0.236	0.938	0.03	0.19	0.802	1.038	0.561	0.862	0.952	0.606	0.824	0.69	0.615	0.773	0.541	0.527	0.796	0.463	0.536	0.842	0.289	0.589	0.892	0.103	0.525
1277	6.385	0.993	1.071	0.436	0.846	1.051	0.26	0.905	0.952	0.222	0.875	0.724	0.19	0.807	0.53	0.243	0.831	0.466	0.24	0.914	0.33	0.191	1.018	0.14	0.237	0.933	0.03	0.191	0.8	1.038	0.561	0.861	0.952	0.606	0.823	0.69	0.615	0.773	0.541	0.527	0.796	0.463	0.536	0.841	0.289	0.589	0.892	0.103	0.524
1278	6.39	0.992	1.072	0.437	0.847	1.05	0.261	0.904	0.952	0.223	0.874	0.724	0.191	0.805	0.531	0.244	0.829	0.466	0.24	0.911	0.33	0.191	1.013	0.139	0.237	0.927	0.029	0.192	0.799	1.038	0.562	0.86	0.951	0.606	0.823	0.69	0.615	0.773	0.541	0.527	0.796	0.463	0.536	0.841	0.289	0.589	0.892	0.103	0.524
1279	6.395	0.991	1.072	0.438	0.847	1.05	0.261	0.904	0.953	0.224	0.873	0.724	0.191	0.803	0.531	0.245	0.826	0.467	0.241	0.907	0.329	0.192	1.008	0.139	0.238	0.921	0.029	0.192	0.798	1.038	0.562	0.859	0.951	0.607	0.822	0.69	0.615	0.773	0.541	0.527	0.795	0.463	0.536	0.841	0.289	0.589	0.892	0.103	0.524
1280	6.4	0.99	1.072	0.438	0.847	1.05	0.262	0.904	0.953	0.224	0.872	0.724	0.192	0.8	0.532	0.245	0.824	0.467	0.241	0.903	0.33	0.192	1.003	0.138	0.238	0.916	0.028	0.193	0.798	1.038	0.562	0.858	0.951	0.607	0.822	0.69	0.615	0.773	0.541	0.527	0.795	0.462	0.536	0.841	0.289	0.589	0.892	0.103	0.524
1281	6.405	0.989	1.072	0.439	0.846	1.05	0.262	0.903	0.953	0.225	0.871	0.725	0.193	0.798	0.532	0.245	0.821	0.467	0.241	0.9	0.33	0.193	0.998	0.137	0.239	0.909	0.027	0.194	0.797	1.037	0.563	0.856	0.951	0.608	0.821	0.69	0.615	0.772	0.541	0.527	0.795	0.462	0.536	0.841	0.288	0.589	0.892	0.103	0.524
1282	6.41	0.989	1.072	0.44	0.845	1.051	0.263	0.903	0.953	0.225	0.869	0.725	0.193	0.795	0.533	0.246	0.818	0.468	0.242	0.895	0.329	0.193	0.992	0.136	0.239	0.903	0.027	0.195	0.796	1.037	0.563	0.856	0.951	0.608	0.82	0.69	0.615	0.772	0.541	0.527	0.794	0.462	0.537	0.84	0.288	0.589	0.892	0.103	0.524
1283	6.415	0.988	1.072	0.44	0.844	1.051	0.263	0.902	0.953	0.226	0.868	0.725	0.194	0.793	0.534	0.246	0.815	0.468	0.243	0.891	0.329	0.193	0.986	0.134	0.239	0.896	0.027	0.196	0.794	1.037	0.564	0.855	0.951	0.609	0.819	0.69	0.616	0.772	0.541	0.527	0.794	0.462	0.537	0.84	0.288	0.589	0.892	0.103	0.524
1284	6.42	0.987	1.073	0.441	0.843	1.052	0.264	0.901	0.953	0.227	0.867	0.725	0.194	0.791	0.534	0.247	0.812	0.469	0.244	0.887	0.329	0.194	0.981	0.133	0.239	0.889	0.026	0.197	0.793	1.037	0.564	0.854	0.951	0.609	0.818	0.69	0.616	0.771	0.541	0.528	0.794	0.461	0.537	0.84	0.288	0.589	0.892	0.103	0.523
1285	6.425	0.986	1.073	0.441	0.842	1.052	0.264	0.901	0.953	0.227	0.865	0.725	0.195	0.788	0.535	0.248	0.809	0.469	0.244	0.883	0.329	0.194	0.975	0.133	0.24	0.882	0.026	0.199	0.792	1.037	0.564	0.853	0.951	0.61	0.817	0.689	0.616	0.77	0.541	0.528	0.794	0.461	0.537	0.84	0.288	0.589	0.891	0.103	0.523
1286	6.43	0.985	1.073	0.442	0.842	1.052	0.265	0.901	0.954	0.227	0.864	0.725	0.196	0.786	0.536	0.248	0.806	0.47	0.244	0.878	0.329	0.195	0.969	0.132	0.24	0.874	0.025	0.2	0.792	1.037	0.564	0.853	0.951	0.61	0.816	0.689	0.616	0.769	0.541	0.528	0.793	0.461	0.537	0.84	0.287	0.589	0.891	0.103	0.523
1287	6.435	0.985	1.073	0.443	0.842	1.052	0.265	0.901	0.954	0.228	0.862	0.726	0.196	0.783	0.537	0.249	0.803	0.471	0.245	0.874	0.329	0.195	0.962	0.13	0.24	0.867	0.025	0.201	0.791	1.037	0.565	0.852	0.951	0.61	0.816	0.689	0.616	0.768	0.541	0.528	0.793	0.461	0.537	0.839	0.287	0.589	0.891	0.102	0.523
1288	6.44	0.984	1.073	0.443	0.842	1.052	0.265	0.9	0.954	0.228	0.86	0.726	0.196	0.78	0.537	0.249	0.801	0.471	0.245	0.869	0.329	0.195	0.956	0.129	0.24	0.859	0.025	0.202	0.79	1.037	0.565	0.851	0.951	0.61	0.815	0.689	0.616	0.768	0.541	0.527	0.793	0.461	0.537	0.839	0.287	0.589	0.891	0.102	0.523
1289	6.445	0.983	1.073	0.444	0.841	1.052	0.266	0.9	0.954	0.228	0.859	0.726	0.197	0.777	0.538	0.25	0.797	0.472	0.246	0.865	0.329	0.195	0.95	0.129	0.241	0.851	0.024	0.204	0.789	1.037	0.566	0.85	0.951	0.61	0.813	0.689	0.616	0.767	0.54	0.527	0.793	0.461	0.537	0.839	0.287	0.589	0.891	0.102	0.523
1290	6.45	0.983	1.074	0.445	0.841	1.052	0.266	0.9	0.955	0.229	0.857	0.727	0.197	0.775	0.539	0.25	0.794	0.472	0.246	0.861	0.329	0.196	0.944	0.128	0.241	0.843	0.023	0.205	0.788	1.037	0.566	0.848	0.951	0.611	0.812	0.689	0.616	0.767	0.54	0.527	0.793	0.461	0.537	0.838	0.287	0.588	0.891	0.102	0.523
1291	6.455	0.982	1.074	0.446	0.841	1.052	0.266	0.9	0.955	0.23	0.856	0.727	0.198	0.773	0.54	0.251	0.791	0.473	0.246	0.856	0.329	0.196	0.937	0.127	0.24	0.836	0.023	0.206	0.789	1.036	0.566	0.847	0.951	0.611	0.811	0.689	0.617	0.767	0.54	0.527	0.793	0.461	0.536	0.837	0.287	0.588	0.89	0.102	0.522
1292	6.46	0.981	1.074	0.446	0.84	1.053	0.266	0.899	0.956	0.23	0.855	0.728	0.198	0.77	0.541	0.251	0.788	0.474	0.247	0.851	0.329	0.196	0.931	0.126	0.241	0.828	0.023	0.208	0.788	1.036	0.566	0.846	0.951	0.611	0.81	0.689	0.617	0.766	0.54	0.527	0.792	0.461	0.536	0.837	0.287	0.588	0.89	0.102	0.522
1293	6.465	0.98	1.074	0.447	0.84	1.053	0.267	0.899	0.956	0.23	0.853	0.728	0.198	0.767	0.542	0.252	0.785	0.475	0.248	0.847	0.329	0.197	0.924	0.126	0.241	0.82	0.022	0.209	0.788	1.035	0.566	0.846	0.951	0.612	0.81	0.689	0.617	0.766	0.54	0.527	0.792	0.461	0.536	0.837	0.287	0.588	0.89	0.102	0.522
1294	6.47	0.979	1.074	0.447	0.839	1.054	0.268	0.899	0.956	0.23	0.851	0.729	0.199	0.765	0.543	0.252	0.782	0.476	0.248	0.842	0.329	0.197	0.918	0.125	0.241	0.812	0.022	0.211	0.787	1.035	0.567	0.845	0.95	0.612	0.809	0.689	0.617	0.766	0.54	0.527	0.791	0.461	0.536	0.837	0.287	0.588	0.89	0.102	0.522
1295	6.475	0.979	1.074	0.448	0.838	1.054	0.268	0.899	0.957	0.23	0.85	0.729	0.199	0.762	0.544	0.253	0.779	0.477	0.248	0.838	0.33	0.197	0.911	0.124	0.241	0.804	0.022	0.213	0.786	1.035	0.567	0.844	0.95	0.613	0.808	0.69	0.618	0.766	0.539	0.527	0.79	0.461	0.535	0.837	0.287	0.588	0.89	0.102	0.522
1296	6.48	0.978	1.074	0.448	0.837	1.054	0.268	0.899	0.957	0.231	0.849	0.729	0.199	0.759	0.544	0.253	0.775	0.477	0.248	0.833	0.33	0.197	0.905	0.124	0.242	0.797	0.022	0.214	0.785	1.035	0.568	0.842	0.95	0.613	0.807	0.69	0.618	0.766	0.539	0.527	0.79	0.461	0.535	0.837	0.287	0.588	0.89	0.103	0.522
1297	6.485	0.977	1.075	0.449	0.837	1.054	0.268	0.899	0.957	0.231	0.847	0.73	0.199	0.756	0.545	0.253	0.772	0.478	0.248	0.829	0.33	0.197	0.898	0.124	0.242	0.788	0.023	0.215	0.784	1.035	0.568	0.842	0.95	0.613	0.807	0.69	0.618	0.765	0.539	0.527	0.789	0.461	0.535	0.836	0.286	0.588	0.89	0.103	0.521
1298	6.49	0.977	1.075	0.449	0.836	1.054	0.269	0.898	0.958	0.231	0.846	0.731	0.2	0.754	0.546	0.253	0.769	0.479	0.248	0.824	0.331	0.197	0.892	0.123	0.242	0.781	0.023	0.217	0.783	1.035	0.568	0.841	0.95	0.613	0.806	0.689	0.618	0.765	0.539	0.528	0.788	0.461	0.535	0.836	0.286	0.588	0.89	0.103	0.521
1299	6.495	0.976	1.075	0.45	0.836	1.054	0.269	0.898	0.958	0.231	0.844	0.731	0.2	0.751	0.547	0.253	0.766	0.48	0.249	0.819	0.331	0.198	0.885	0.122	0.242	0.773	0.024	0.218	0.782	1.035	0.567	0.84	0.95	0.613	0.805	0.689	0.618	0.764	0.539	0.528	0.788	0.461	0.536	0.836	0.286	0.588	0.89	0.103	0.521
1300	6.5	0.975	1.075	0.45	0.836	1.054	0.269	0.897	0.958	0.232	0.843	0.731	0.2	0.748	0.548	0.253	0.763	0.481	0.249	0.815	0.331	0.198	0.879	0.122	0.242	0.766	0.024	0.219	0.781	1.035	0.567	0.839	0.95	0.613	0.805	0.689	0.618	0.763	0.539	0.528	0.788	0.461	0.536	0.836	0.286	0.588	0.889	0.103	0.521
1301	6.505	0.975	1.075	0.451	0.836	1.054	0.27	0.897	0.958	0.232	0.841	0.731	0.2	0.745	0.549	0.254	0.76	0.482	0.249	0.81	0.332	0.198	0.873	0.123	0.243	0.758	0.025	0.22	0.78	1.035	0.567	0.838	0.95	0.613	0.804	0.689	0.619	0.762	0.539	0.529	0.788	0.46	0.536	0.836	0.286	0.588	0.889	0.103	0.521
1302	6.51	0.974	1.075	0.452	0.836	1.054	0.27	0.897	0.958	0.232	0.839	0.732	0.2	0.742	0.55	0.254	0.757	0.483	0.249	0.806	0.332	0.198	0.867	0.123	0.243	0.751	0.025	0.221	0.779	1.035	0.568	0.837	0.951	0.614	0.803	0.689	0.619	0.762	0.54	0.529	0.788	0.46	0.537	0.836	0.286	0.588	0.889	0.103	0.521
1303	6.515	0.973	1.075	0.452	0.836	1.054	0.27	0.896	0.958	0.233	0.838	0.732	0.201	0.74	0.551	0.254	0.753	0.484	0.249	0.802	0.333	0.199	0.86	0.123	0.243	0.744	0.026	0.221	0.777	1.035	0.568	0.837	0.951	0.614	0.803	0.689	0.619	0.762	0.54	0.529	0.788	0.46	0.537	0.836	0.286	0.588	0.889	0.103	0.521
1304	6.52	0.973	1.075	0.452	0.836	1.055	0.271	0.896	0.958	0.233	0.837	0.733	0.201	0.737	0.553	0.254	0.75	0.485	0.249	0.797	0.334	0.199	0.854	0.123	0.244	0.737	0.027	0.222	0.777	1.035	0.568	0.836	0.95	0.614	0.803	0.689	0.619	0.762	0.54	0.529	0.788	0.46	0.538	0.836	0.286	0.588	0.889	0.103	0.521
1305	6.525	0.972	1.075	0.453	0.835	1.055	0.271	0.896	0.959	0.233	0.836	0.733	0.201	0.734	0.554	0.254	0.746	0.486	0.249	0.793	0.334	0.199	0.848	0.123	0.244	0.731	0.027	0.223	0.776	1.034	0.568	0.836	0.95	0.614	0.802	0.689	0.619	0.762	0.54	0.53	0.788	0.46	0.538	0.836	0.286	0.588	0.889	0.103	0.521
1306	6.53	0.971	1.075	0.453	0.835	1.055	0.271	0.895	0.959	0.233	0.834	0.734	0.201	0.732	0.555	0.254	0.743	0.487	0.249	0.789	0.335	0.199	0.842	0.123	0.244	0.724	0.028	0.224	0.776	1.034	0.568	0.835	0.951	0.614	0.802	0.689	0.619	0.762	0.539	0.53	0.788	0.46	0.538	0.836	0.286	0.588	0.889	0.103	0.521
1307	6.535	0.971	1.075	0.453	0.834	1.055	0.272	0.895	0.959	0.233	0.833	0.734	0.201	0.729	0.556	0.254	0.74	0.488	0.25	0.785	0.336	0.199	0.836	0.124	0.245	0.717	0.03	0.224	0.776	1.034	0.568	0.834	0.951	0.615	0.802	0.689	0.62	0.762	0.539	0.53	0.788	0.46	0.538	0.836	0.286	0.588	0.889	0.103	0.521
1308	6.54	0.97	1.075	0.454	0.834	1.056	0.272	0.894	0.959	0.234	0.832	0.734	0.201	0.726	0.557	0.254	0.737	0.489	0.25	0.781	0.337	0.199	0.83	0.124	0.245	0.711	0.031	0.224	0.775	1.034	0.568	0.833	0.951	0.615	0.802	0.689	0.62	0.762	0.539	0.531	0.787	0.46	0.539	0.836	0.286	0.588	0.889	0.103	0.521
1309	6.545	0.969	1.075	0.454	0.833	1.056	0.272	0.894	0.959	0.235	0.83	0.735	0.201	0.723	0.558	0.254	0.733	0.49	0.25	0.777	0.337	0.2	0.824	0.124	0.246	0.705	0.032	0.224	0.775	1.034	0.569	0.832	0.95	0.615	0.802	0.689	0.62	0.761	0.539	0.531	0.787	0.46	0.539	0.836	0.286	0.588	0.889	0.103	0.521
1310	6.55	0.969	1.076	0.455	0.833	1.055	0.273	0.893	0.959	0.235	0.828	0.735	0.201	0.721	0.559	0.254	0.731	0.492	0.249	0.773	0.338	0.2	0.819	0.125	0.246	0.699	0.033	0.223	0.774	1.034	0.569	0.831	0.95	0.615	0.802	0.689	0.62	0.761	0.539	0.531	0.787	0.46	0.539	0.836	0.286	0.588	0.889	0.103	0.521
1311	6.555	0.968	1.076	0.455	0.832	1.055	0.273	0.892	0.959	0.236	0.827	0.735	0.201	0.718	0.56	0.254	0.728	0.493	0.249	0.769	0.339	0.2	0.814	0.125	0.246	0.693	0.034	0.223	0.773	1.034	0.569	0.83	0.95	0.616	0.802	0.689	0.621	0.761	0.539	0.531	0.786	0.459	0.539	0.836	0.286	0.588	0.889	0.103	0.521
1312	6.56	0.967	1.076	0.455	0.832	1.055	0.273	0.891	0.959	0.236	0.825	0.736	0.201	0.716	0.561	0.253	0.724	0.493	0.249	0.765	0.34	0.2	0.808	0.126	0.246	0.687	0.036	0.222	0.772	1.034	0.569	0.83	0.95	0.616	0.802	0.689	0.621	0.761	0.539	0.531	0.786	0.46	0.539	0.836	0.286	0.588	0.889	0.103	0.521
1313	6.565	0.967	1.076	0.455	0.831	1.055	0.273	0.89	0.959	0.236	0.824	0.736	0.201	0.713	0.563	0.253	0.721	0.494	0.249	0.761	0.341	0.2	0.803	0.126	0.246	0.682	0.037	0.222	0.771	1.034	0.569	0.829	0.95	0.616	0.801	0.689	0.621	0.76	0.539	0.531	0.785	0.459	0.539	0.835	0.286	0.589	0.889	0.103	0.521
1314	6.57	0.966	1.076	0.456	0.83	1.055	0.273	0.889	0.959	0.236	0.823	0.737	0.202	0.71	0.564	0.254	0.718	0.495	0.249	0.758	0.341	0.2	0.798	0.127	0.246	0.676	0.038	0.221	0.77	1.034	0.57	0.828	0.951	0.616	0.801	0.689	0.621	0.76	0.538	0.532	0.785	0.459	0.539	0.835	0.285	0.589	0.889	0.103	0.521
1315	6.575	0.965	1.076	0.456	0.83	1.055	0.273	0.889	0.96	0.237	0.821	0.737	0.201	0.708	0.565	0.254	0.715	0.496	0.249	0.754	0.342	0.2	0.793	0.127	0.246	0.671	0.039	0.221	0.77	1.034	0.57	0.828	0.951	0.616	0.8	0.689	0.621	0.759	0.538	0.532	0.785	0.459	0.539	0.835	0.285	0.589	0.889	0.103	0.521
1316	6.58	0.965	1.076	0.456	0.829	1.055	0.274	0.889	0.96	0.237	0.82	0.737	0.201	0.705	0.565	0.253	0.712	0.497	0.249	0.75	0.343	0.2	0.788	0.128	0.246	0.665	0.041	0.22	0.768	1.034	0.57	0.827	0.951	0.617	0.799	0.689	0.622	0.759	0.538	0.532	0.784	0.459	0.539	0.835	0.285	0.589	0.889	0.103	0.521
1317	6.585	0.964	1.075	0.457	0.829	1.055	0.274	0.889	0.96	0.237	0.818	0.738	0.202	0.702	0.566	0.253	0.709	0.498	0.249	0.747	0.344	0.2	0.783	0.128	0.246	0.66	0.042	0.219	0.767	1.034	0.57	0.827	0.951	0.617	0.798	0.689	0.622	0.759	0.538	0.532	0.784	0.459	0.539	0.835	0.285	0.589	0.889	0.103	0.521
1318	6.59	0.963	1.075	0.457	0.828	1.055	0.274	0.888	0.96	0.237	0.817	0.738	0.202	0.7	0.567	0.253	0.706	0.499	0.249	0.743	0.345	0.199	0.778	0.129	0.245	0.654	0.043	0.218	0.766	1.034	0.57	0.826	0.951	0.617	0.798	0.689	0.622	0.758	0.538	0.532	0.784	0.459	0.539	0.834	0.285	0.589	0.889	0.103	0.521
1319	6.595	0.962	1.075	0.457	0.828	1.055	0.274	0.888	0.96	0.237	0.815	0.739	0.202	0.697	0.568	0.253	0.703	0.5	0.249	0.739	0.345	0.199	0.773	0.13	0.245	0.649	0.044	0.217	0.765	1.034	0.57	0.825	0.95	0.616	0.797	0.689	0.622	0.758	0.538	0.532	0.783	0.459	0.539	0.834	0.285	0.589	0.889	0.103	0.521
1320	6.6	0.961	1.075	0.457	0.827	1.055	0.274	0.887	0.96	0.237	0.814	0.739	0.202	0.695	0.569	0.253	0.701	0.501	0.249	0.735	0.346	0.199	0.768	0.13	0.244	0.644	0.045	0.216	0.764	1.034	0.57	0.824	0.95	0.616	0.797	0.689	0.622	0.758	0.538	0.532	0.783	0.459	0.539	0.834	0.285	0.589	0.888	0.103	0.521
1321	6.605	0.961	1.075	0.458	0.826	1.055	0.274	0.886	0.96	0.237	0.812	0.739	0.202	0.692	0.57	0.253	0.698	0.502	0.249	0.732	0.347	0.198	0.763	0.131	0.244	0.638	0.046	0.216	0.763	1.034	0.57	0.822	0.95	0.617	0.796	0.689	0.622	0.758	0.537	0.532	0.783	0.459	0.54	0.834	0.285	0.589	0.888	0.103	0.521
1322	6.61	0.96	1.075	0.458	0.825	1.054	0.275	0.885	0.96	0.237	0.81	0.74	0.202	0.69	0.571	0.253	0.694	0.503	0.248	0.728	0.348	0.197	0.758	0.131	0.243	0.633	0.048	0.215	0.762	1.034	0.57	0.821	0.95	0.617	0.796	0.688	0.622	0.757	0.537	0.532	0.783	0.459	0.54	0.834	0.284	0.589	0.888	0.103	0.521
1323	6.615	0.959	1.075	0.458	0.825	1.054	0.275	0.884	0.96	0.237	0.808	0.74	0.201	0.687	0.572	0.252	0.692	0.504	0.248	0.724	0.349	0.197	0.753	0.132	0.242	0.628	0.049	0.214	0.762	1.034	0.571	0.82	0.95	0.617	0.795	0.688	0.622	0.757	0.537	0.532	0.783	0.458	0.54	0.833	0.284	0.589	0.888	0.103	0.521
1324	6.62	0.959	1.075	0.458	0.824	1.054	0.275	0.883	0.96	0.238	0.807	0.74	0.201	0.685	0.573	0.252	0.689	0.505	0.247	0.721	0.349	0.196	0.749	0.132	0.241	0.623	0.05	0.213	0.761	1.034	0.571	0.82	0.95	0.617	0.793	0.688	0.622	0.756	0.537	0.532	0.783	0.458	0.54	0.833	0.284	0.589	0.888	0.103	0.521
1325	6.625	0.958	1.075	0.458	0.824	1.054	0.275	0.882	0.96	0.238	0.805	0.74	0.201	0.682	0.574	0.252	0.686	0.506	0.247	0.717	0.35	0.196	0.744	0.133	0.24	0.617	0.051	0.212	0.761	1.034	0.571	0.819	0.95	0.617	0.792	0.688	0.622	0.756	0.537	0.532	0.783	0.458	0.54	0.833	0.284	0.589	0.888	0.103	0.521
1326	6.63	0.957	1.075	0.458	0.824	1.054	0.275	0.881	0.96	0.238	0.803	0.741	0.201	0.68	0.575	0.252	0.684	0.506	0.247	0.713	0.351	0.195	0.739	0.133	0.239	0.612	0.052	0.211	0.761	1.034	0.571	0.819	0.95	0.617	0.791	0.688	0.622	0.755	0.537	0.532	0.782	0.458	0.54	0.833	0.284	0.589	0.888	0.103	0.521
1327	6.635	0.956	1.074	0.458	0.823	1.054	0.275	0.88	0.959	0.238	0.801	0.741	0.201	0.677	0.575	0.252	0.681	0.507	0.246	0.709	0.351	0.195	0.734	0.134	0.238	0.607	0.053	0.21	0.76	1.034	0.571	0.818	0.95	0.618	0.791	0.688	0.622	0.754	0.537	0.532	0.782	0.458	0.54	0.832	0.284	0.589	0.888	0.103	0.521
1328	6.64	0.955	1.074	0.458	0.823	1.054	0.275	0.878	0.959	0.238	0.8	0.741	0.201	0.675	0.576	0.251	0.678	0.508	0.246	0.706	0.352	0.194	0.73	0.134	0.237	0.602	0.054	0.21	0.759	1.034	0.571	0.817	0.95	0.618	0.791	0.688	0.622	0.754	0.537	0.532	0.782	0.458	0.54	0.832	0.284	0.589	0.888	0.103	0.521
1329	6.645	0.954	1.074	0.458	0.822	1.054	0.276	0.877	0.959	0.239	0.798	0.742	0.201	0.673	0.577	0.251	0.675	0.509	0.246	0.702	0.352	0.193	0.725	0.134	0.235	0.597	0.055	0.209	0.757	1.034	0.571	0.816	0.95	0.618	0.79	0.688	0.622	0.753	0.537	0.532	0.781	0.458	0.54	0.832	0.284	0.589	0.888	0.103	0.521
1330	6.65	0.954	1.074	0.458	0.82	1.054	0.276	0.877	0.959	0.239	0.797	0.742	0.201	0.671	0.577	0.251	0.673	0.509	0.245	0.699	0.353	0.192	0.72	0.135	0.234	0.592	0.056	0.208	0.756	1.034	0.571	0.815	0.95	0.618	0.789	0.688	0.622	0.752	0.537	0.532	0.781	0.457	0.54	0.832	0.284	0.589	0.888	0.103	0.521
1331	6.655	0.953	1.074	0.458	0.817	1.055	0.276	0.875	0.959	0.239	0.796	0.742	0.2	0.669	0.578	0.251	0.67	0.51	0.245	0.695	0.354	0.191	0.716	0.136	0.233	0.587	0.056	0.207	0.754	1.034	0.571	0.814	0.949	0.618	0.788	0.688	0.622	0.752	0.537	0.532	0.78	0.457	0.54	0.832	0.284	0.589	0.888	0.103	0.521
1332	6.66	0.952	1.074	0.458	0.816	1.055	0.275	0.874	0.959	0.238	0.794	0.742	0.2	0.666	0.578	0.25	0.667	0.51	0.245	0.692	0.354	0.191	0.712	0.136	0.232	0.583	0.057	0.207	0.753	1.034	0.571	0.813	0.949	0.618	0.786	0.688	0.622	0.751	0.537	0.532	0.78	0.457	0.54	0.831	0.284	0.589	0.888	0.103	0.521
1333	6.665	0.951	1.074	0.458	0.814	1.055	0.275	0.873	0.959	0.238	0.792	0.742	0.2	0.663	0.579	0.25	0.665	0.511	0.244	0.688	0.355	0.19	0.708	0.136	0.231	0.578	0.057	0.206	0.752	1.034	0.571	0.812	0.949	0.618	0.785	0.688	0.622	0.751	0.536	0.532	0.779	0.457	0.54	0.831	0.284	0.589	0.888	0.103	0.521
1334	6.67	0.95	1.073	0.458	0.814	1.055	0.275	0.872	0.959	0.238	0.79	0.742	0.2	0.661	0.579	0.25	0.662	0.511	0.244	0.685	0.355	0.189	0.704	0.137	0.229	0.574	0.058	0.205	0.752	1.034	0.571	0.811	0.949	0.618	0.785	0.688	0.623	0.75	0.536	0.532	0.779	0.457	0.54	0.831	0.284	0.589	0.888	0.103	0.521
1335	6.675	0.949	1.073	0.458	0.813	1.054	0.276	0.871	0.959	0.238	0.789	0.742	0.199	0.659	0.58	0.25	0.66	0.512	0.244	0.681	0.356	0.188	0.7	0.137	0.228	0.569	0.058	0.204	0.752	1.034	0.571	0.81	0.949	0.618	0.784	0.687	0.622	0.75	0.536	0.532	0.778	0.456	0.54	0.831	0.284	0.589	0.888	0.103	0.521
1336	6.68	0.948	1.073	0.458	0.813	1.054	0.276	0.87	0.959	0.238	0.787	0.742	0.199	0.657	0.58	0.249	0.658	0.512	0.243	0.678	0.356	0.187	0.695	0.137	0.227	0.565	0.058	0.203	0.751	1.034	0.571	0.809	0.949	0.618	0.783	0.687	0.622	0.749	0.536	0.532	0.778	0.456	0.54	0.83	0.284	0.589	0.888	0.103	0.521
1337	6.685	0.947	1.073	0.458	0.812	1.054	0.276	0.869	0.959	0.238	0.785	0.742	0.199	0.655	0.581	0.249	0.656	0.512	0.243	0.675	0.357	0.187	0.692	0.137	0.226	0.561	0.059	0.202	0.75	1.034	0.572	0.808	0.949	0.618	0.782	0.687	0.622	0.749	0.536	0.533	0.777	0.456	0.539	0.83	0.284	0.589	0.888	0.103	0.521
1338	6.69	0.946	1.073	0.458	0.81	1.054	0.276	0.867	0.959	0.238	0.784	0.742	0.198	0.654	0.581	0.249	0.654	0.513	0.242	0.672	0.357	0.186	0.688	0.138	0.224	0.558	0.059	0.202	0.749	1.034	0.572	0.807	0.948	0.618	0.782	0.687	0.623	0.748	0.535	0.533	0.776	0.456	0.539	0.83	0.284	0.589	0.888	0.103	0.521
1339	6.695	0.945	1.072	0.458	0.808	1.054	0.276	0.866	0.959	0.238	0.782	0.742	0.198	0.651	0.581	0.248	0.652	0.513	0.241	0.669	0.357	0.185	0.685	0.138	0.223	0.554	0.059	0.201	0.748	1.034	0.572	0.806	0.948	0.618	0.781	0.688	0.623	0.747	0.535	0.533	0.775	0.456	0.539	0.829	0.283	0.589	0.888	0.103	0.521
1340	6.7	0.944	1.072	0.457	0.806	1.055	0.276	0.865	0.959	0.237	0.781	0.742	0.198	0.649	0.581	0.248	0.65	0.513	0.241	0.667	0.358	0.184	0.681	0.138	0.222	0.55	0.058	0.2	0.747	1.034	0.572	0.806	0.949	0.618	0.78	0.688	0.623	0.747	0.535	0.533	0.775	0.456	0.539	0.829	0.283	0.59	0.888	0.103	0.521
1341	6.705	0.943	1.072	0.457	0.805	1.055	0.276	0.863	0.959	0.237	0.779	0.742	0.198	0.648	0.581	0.248	0.647	0.513	0.24	0.664	0.358	0.184	0.678	0.138	0.221	0.547	0.058	0.199	0.747	1.034	0.572	0.805	0.949	0.618	0.778	0.687	0.623	0.746	0.535	0.533	0.774	0.456	0.54	0.829	0.283	0.59	0.888	0.103	0.521
1342	6.71	0.942	1.072	0.457	0.804	1.054	0.276	0.861	0.958	0.237	0.777	0.742	0.198	0.646	0.582	0.248	0.646	0.514	0.24	0.661	0.358	0.183	0.674	0.138	0.219	0.544	0.058	0.198	0.747	1.034	0.572	0.805	0.949	0.618	0.777	0.687	0.623	0.745	0.535	0.533	0.774	0.456	0.54	0.829	0.283	0.59	0.888	0.103	0.521
1343	6.715	0.941	1.071	0.457	0.804	1.054	0.276	0.86	0.958	0.237	0.776	0.742	0.197	0.644	0.582	0.247	0.644	0.514	0.24	0.659	0.359	0.182	0.671	0.139	0.218	0.541	0.057	0.197	0.746	1.034	0.572	0.804	0.949	0.618	0.776	0.687	0.623	0.744	0.535	0.533	0.773	0.456	0.54	0.828	0.283	0.59	0.888	0.103	0.521
1344	6.72	0.94	1.071	0.456	0.802	1.054	0.276	0.858	0.958	0.237	0.774	0.742	0.197	0.643	0.582	0.247	0.642	0.514	0.239	0.656	0.359	0.181	0.668	0.138	0.217	0.538	0.057	0.196	0.745	1.034	0.572	0.803	0.949	0.618	0.776	0.687	0.623	0.743	0.534	0.533	0.772	0.456	0.54	0.828	0.283	0.59	0.888	0.104	0.521
1345	6.725	0.939	1.071	0.456	0.8	1.053	0.276	0.857	0.958	0.237	0.773	0.742	0.197	0.641	0.582	0.247	0.64	0.514	0.239	0.654	0.359	0.18	0.665	0.138	0.216	0.535	0.056	0.196	0.744	1.034	0.572	0.802	0.948	0.618	0.775	0.687	0.623	0.742	0.534	0.533	0.771	0.455	0.54	0.828	0.283	0.59	0.888	0.103	0.521
1346	6.73	0.938	1.071	0.456	0.798	1.053	0.276	0.855	0.958	0.236	0.772	0.742	0.196	0.64	0.581	0.247	0.638	0.514	0.239	0.651	0.359	0.18	0.662	0.139	0.215	0.532	0.056	0.195	0.743	1.033	0.572	0.801	0.948	0.618	0.775	0.686	0.623	0.741	0.534	0.533	0.771	0.455	0.54	0.827	0.283	0.59	0.889	0.104	0.521
1347	6.735	0.937	1.07	0.455	0.797	1.053	0.276	0.853	0.958	0.236	0.77	0.741	0.196	0.639	0.581	0.246	0.637	0.514	0.239	0.649	0.359	0.179	0.66	0.139	0.214	0.529	0.055	0.194	0.741	1.033	0.572	0.8	0.948	0.618	0.774	0.686	0.623	0.74	0.534	0.533	0.77	0.455	0.54	0.827	0.283	0.59	0.889	0.104	0.521
1348	6.74	0.936	1.07	0.455	0.796	1.053	0.276	0.852	0.958	0.236	0.769	0.741	0.196	0.637	0.581	0.246	0.636	0.514	0.238	0.647	0.359	0.179	0.657	0.138	0.212	0.527	0.055	0.194	0.74	1.033	0.572	0.799	0.948	0.618	0.774	0.686	0.623	0.74	0.534	0.533	0.769	0.455	0.54	0.826	0.283	0.589	0.889	0.104	0.521
1349	6.745	0.935	1.07	0.454	0.795	1.053	0.276	0.85	0.958	0.236	0.767	0.741	0.196	0.636	0.581	0.245	0.634	0.514	0.238	0.645	0.359	0.178	0.655	0.138	0.212	0.525	0.054	0.193	0.74	1.032	0.572	0.799	0.948	0.618	0.772	0.686	0.623	0.739	0.533	0.533	0.768	0.455	0.54	0.826	0.283	0.589	0.888	0.104	0.521
1350	6.75	0.934	1.07	0.454	0.794	1.053	0.275	0.848	0.958	0.236	0.766	0.741	0.195	0.635	0.581	0.245	0.633	0.514	0.237	0.643	0.359	0.178	0.653	0.138	0.211	0.523	0.053	0.192	0.74	1.032	0.572	0.798	0.947	0.617	0.771	0.686	0.623	0.738	0.533	0.533	0.767	0.454	0.539	0.825	0.282	0.589	0.888	0.104	0.521
1351	6.755	0.932	1.069	0.454	0.791	1.053	0.275	0.846	0.957	0.235	0.764	0.74	0.195	0.634	0.581	0.245	0.631	0.513	0.237	0.641	0.359	0.177	0.651	0.137	0.21	0.522	0.052	0.191	0.74	1.032	0.572	0.797	0.947	0.617	0.77	0.686	0.623	0.737	0.533	0.533	0.766	0.454	0.539	0.825	0.282	0.589	0.888	0.104	0.521
1352	6.76	0.931	1.069	0.453	0.788	1.053	0.275	0.844	0.957	0.235	0.763	0.74	0.194	0.632	0.58	0.245	0.63	0.513	0.237	0.64	0.358	0.176	0.649	0.137	0.209	0.52	0.052	0.19	0.739	1.032	0.572	0.797	0.947	0.617	0.769	0.686	0.623	0.735	0.533	0.532	0.765	0.454	0.539	0.824	0.282	0.589	0.888	0.105	0.521
1353	6.765	0.93	1.069	0.453	0.787	1.052	0.275	0.842	0.957	0.235	0.762	0.74	0.194	0.63	0.58	0.245	0.628	0.512	0.236	0.638	0.358	0.176	0.647	0.137	0.208	0.518	0.051	0.19	0.739	1.032	0.572	0.796	0.947	0.617	0.768	0.686	0.623	0.734	0.533	0.532	0.765	0.453	0.539	0.824	0.282	0.589	0.888	0.105	0.521
1354	6.77	0.929	1.069	0.452	0.787	1.052	0.275	0.84	0.957	0.235	0.761	0.74	0.194	0.629	0.579	0.245	0.628	0.512	0.236	0.637	0.358	0.175	0.646	0.137	0.207	0.518	0.049	0.189	0.737	1.032	0.572	0.795	0.947	0.617	0.768	0.686	0.623	0.733	0.533	0.532	0.764	0.453	0.539	0.824	0.282	0.589	0.888	0.105	0.521
1355	6.775	0.927	1.068	0.451	0.784	1.053	0.275	0.838	0.956	0.234	0.759	0.739	0.194	0.628	0.579	0.245	0.627	0.511	0.236	0.636	0.357	0.175	0.645	0.137	0.206	0.517	0.048	0.189	0.735	1.032	0.572	0.794	0.947	0.617	0.767	0.686	0.623	0.733	0.532	0.532	0.764	0.453	0.539	0.824	0.282	0.589	0.888	0.105	0.521
1356	6.78	0.926	1.068	0.451	0.781	1.053	0.274	0.836	0.956	0.234	0.757	0.739	0.194	0.627	0.578	0.244	0.626	0.511	0.236	0.634	0.357	0.175	0.644	0.136	0.206	0.516	0.047	0.188	0.733	1.032	0.572	0.794	0.947	0.617	0.767	0.685	0.622	0.733	0.532	0.533	0.763	0.453	0.539	0.823	0.282	0.588	0.888	0.105	0.521
1357	6.785	0.925	1.067	0.45	0.779	1.053	0.275	0.834	0.956	0.234	0.756	0.739	0.193	0.625	0.577	0.244	0.624	0.51	0.235	0.633	0.356	0.174	0.643	0.136	0.206	0.516	0.045	0.188	0.732	1.033	0.572	0.793	0.946	0.616	0.766	0.685	0.622	0.732	0.532	0.533	0.762	0.453	0.538	0.823	0.282	0.588	0.888	0.105	0.521
1358	6.79	0.924	1.067	0.45	0.778	1.052	0.275	0.832	0.956	0.234	0.754	0.739	0.193	0.624	0.577	0.244	0.623	0.509	0.235	0.632	0.356	0.174	0.642	0.135	0.205	0.515	0.043	0.187	0.731	1.033	0.572	0.791	0.946	0.616	0.766	0.685	0.622	0.732	0.532	0.533	0.761	0.453	0.538	0.823	0.282	0.588	0.888	0.105	0.521
1359	6.795	0.922	1.067	0.449	0.776	1.052	0.274	0.83	0.955	0.233	0.753	0.738	0.193	0.623	0.576	0.244	0.622	0.509	0.235	0.631	0.355	0.174	0.641	0.134	0.205	0.515	0.042	0.187	0.73	1.032	0.572	0.79	0.945	0.616	0.765	0.685	0.622	0.731	0.532	0.533	0.761	0.453	0.538	0.823	0.282	0.588	0.888	0.105	0.521
1360	6.8	0.921	1.066	0.448	0.773	1.053	0.274	0.828	0.955	0.233	0.751	0.738	0.192	0.623	0.576	0.244	0.621	0.508	0.235	0.63	0.354	0.173	0.641	0.133	0.205	0.515	0.04	0.187	0.73	1.032	0.572	0.789	0.945	0.616	0.765	0.685	0.622	0.73	0.532	0.533	0.76	0.453	0.538	0.822	0.282	0.588	0.887	0.105	0.521
1361	6.805	0.92	1.066	0.447	0.772	1.053	0.274	0.826	0.955	0.233	0.75	0.738	0.192	0.622	0.575	0.244	0.621	0.508	0.235	0.629	0.354	0.173	0.64	0.132	0.205	0.515	0.038	0.186	0.73	1.032	0.572	0.788	0.945	0.615	0.764	0.685	0.622	0.729	0.531	0.532	0.759	0.453	0.537	0.822	0.282	0.588	0.887	0.105	0.521
1362	6.81	0.918	1.066	0.447	0.771	1.052	0.274	0.823	0.954	0.232	0.747	0.737	0.193	0.621	0.574	0.244	0.62	0.507	0.235	0.629	0.353	0.173	0.64	0.131	0.204	0.516	0.036	0.186	0.728	1.032	0.572	0.787	0.945	0.615	0.763	0.685	0.621	0.728	0.531	0.532	0.759	0.453	0.537	0.822	0.282	0.588	0.887	0.105	0.521
1363	6.815	0.917	1.066	0.446	0.768	1.052	0.273	0.821	0.954	0.232	0.746	0.737	0.192	0.62	0.573	0.244	0.619	0.506	0.235	0.628	0.352	0.173	0.64	0.131	0.204	0.516	0.035	0.186	0.725	1.033	0.572	0.786	0.945	0.615	0.763	0.684	0.621	0.727	0.531	0.531	0.759	0.452	0.537	0.821	0.282	0.588	0.887	0.105	0.521
1364	6.82	0.915	1.065	0.445	0.766	1.052	0.273	0.819	0.954	0.232	0.744	0.736	0.192	0.62	0.572	0.243	0.618	0.505	0.234	0.628	0.351	0.173	0.64	0.13	0.204	0.516	0.033	0.186	0.723	1.033	0.571	0.785	0.945	0.614	0.762	0.684	0.621	0.726	0.531	0.531	0.758	0.452	0.537	0.821	0.282	0.588	0.887	0.105	0.521
1365	6.825	0.914	1.065	0.445	0.765	1.052	0.272	0.817	0.953	0.231	0.743	0.736	0.191	0.619	0.571	0.243	0.617	0.504	0.234	0.627	0.35	0.173	0.64	0.129	0.204	0.517	0.031	0.187	0.721	1.033	0.571	0.784	0.945	0.614	0.761	0.684	0.62	0.726	0.531	0.531	0.757	0.452	0.537	0.821	0.282	0.588	0.887	0.105	0.521
1366	6.83	0.912	1.065	0.444	0.764	1.051	0.272	0.815	0.953	0.231	0.742	0.736	0.191	0.618	0.57	0.244	0.617	0.503	0.234	0.627	0.349	0.173	0.64	0.128	0.203	0.517	0.03	0.187	0.721	1.033	0.571	0.783	0.945	0.614	0.76	0.684	0.62	0.725	0.53	0.531	0.757	0.452	0.537	0.821	0.282	0.588	0.887	0.105	0.521
1367	6.835	0.911	1.065	0.443	0.762	1.051	0.271	0.813	0.953	0.23	0.739	0.735	0.191	0.618	0.569	0.244	0.617	0.502	0.234	0.627	0.348	0.173	0.64	0.127	0.203	0.518	0.028	0.187	0.72	1.033	0.571	0.782	0.945	0.613	0.759	0.684	0.62	0.725	0.53	0.531	0.756	0.451	0.537	0.821	0.282	0.588	0.887	0.105	0.521
1368	6.84	0.91	1.064	0.442	0.76	1.05	0.271	0.812	0.953	0.23	0.737	0.735	0.191	0.617	0.568	0.244	0.617	0.5	0.234	0.626	0.347	0.173	0.64	0.125	0.204	0.519	0.026	0.188	0.72	1.033	0.571	0.781	0.945	0.613	0.758	0.684	0.62	0.724	0.53	0.531	0.755	0.451	0.537	0.821	0.282	0.588	0.887	0.105	0.521
1369	6.845	0.908	1.064	0.442	0.758	1.05	0.271	0.81	0.952	0.229	0.736	0.734	0.19	0.616	0.566	0.244	0.616	0.499	0.234	0.626	0.345	0.173	0.641	0.124	0.204	0.519	0.024	0.188	0.719	1.033	0.57	0.78	0.945	0.612	0.758	0.684	0.619	0.724	0.53	0.531	0.755	0.451	0.537	0.821	0.282	0.588	0.887	0.105	0.521
1370	6.85	0.907	1.064	0.441	0.755	1.05	0.27	0.808	0.952	0.229	0.735	0.734	0.19	0.616	0.565	0.244	0.615	0.498	0.234	0.626	0.344	0.173	0.641	0.123	0.204	0.52	0.022	0.189	0.718	1.033	0.57	0.779	0.945	0.612	0.757	0.684	0.619	0.723	0.529	0.531	0.755	0.451	0.537	0.82	0.282	0.588	0.887	0.105	0.521
1371	6.855	0.905	1.064	0.44	0.754	1.049	0.27	0.806	0.951	0.228	0.734	0.733	0.19	0.615	0.564	0.244	0.615	0.497	0.234	0.626	0.343	0.173	0.642	0.122	0.204	0.521	0.021	0.189	0.717	1.032	0.569	0.778	0.945	0.611	0.757	0.683	0.619	0.722	0.529	0.531	0.754	0.451	0.537	0.82	0.282	0.588	0.887	0.105	0.521
1372	6.86	0.904	1.063	0.439	0.752	1.049	0.269	0.804	0.951	0.228	0.732	0.732	0.19	0.615	0.563	0.243	0.615	0.495	0.234	0.626	0.341	0.173	0.642	0.121	0.204	0.522	0.02	0.19	0.716	1.032	0.569	0.776	0.945	0.61	0.756	0.683	0.619	0.721	0.529	0.531	0.754	0.451	0.537	0.82	0.282	0.588	0.887	0.105	0.521
1373	6.865	0.902	1.063	0.438	0.75	1.049	0.269	0.802	0.951	0.227	0.731	0.731	0.189	0.614	0.561	0.243	0.615	0.494	0.235	0.626	0.34	0.173	0.643	0.119	0.205	0.522	0.02	0.19	0.715	1.032	0.569	0.775	0.945	0.61	0.755	0.683	0.618	0.72	0.529	0.531	0.754	0.451	0.537	0.82	0.282	0.588	0.887	0.105	0.521
1374	6.87	0.9	1.063	0.438	0.749	1.048	0.268	0.8	0.95	0.227	0.73	0.731	0.189	0.615	0.56	0.244	0.615	0.492	0.235	0.627	0.338	0.173	0.643	0.118	0.205	0.522	0.02	0.191	0.713	1.032	0.568	0.774	0.945	0.61	0.754	0.683	0.618	0.72	0.529	0.531	0.753	0.45	0.537	0.82	0.282	0.588	0.887	0.105	0.521
1375	6.875	0.899	1.062	0.437	0.747	1.047	0.267	0.798	0.95	0.226	0.728	0.73	0.189	0.615	0.558	0.244	0.616	0.491	0.235	0.627	0.337	0.174	0.644	0.117	0.205	0.522	0.021	0.191	0.71	1.033	0.567	0.773	0.945	0.61	0.753	0.683	0.618	0.719	0.529	0.531	0.752	0.45	0.537	0.819	0.282	0.588	0.887	0.105	0.521
1376	6.88	0.897	1.062	0.436	0.743	1.048	0.267	0.795	0.949	0.226	0.727	0.729	0.188	0.615	0.557	0.244	0.616	0.489	0.235	0.627	0.335	0.174	0.646	0.116	0.206	0.521	0.021	0.192	0.708	1.033	0.567	0.771	0.945	0.609	0.752	0.683	0.618	0.718	0.529	0.531	0.752	0.45	0.537	0.819	0.282	0.588	0.887	0.105	0.521
1377	6.885	0.895	1.062	0.435	0.742	1.047	0.266	0.793	0.948	0.226	0.725	0.728	0.188	0.615	0.555	0.244	0.616	0.488	0.235	0.627	0.334	0.174	0.646	0.115	0.206	0.521	0.021	0.192	0.707	1.032	0.566	0.769	0.945	0.608	0.75	0.683	0.618	0.718	0.529	0.531	0.751	0.45	0.537	0.819	0.282	0.588	0.887	0.105	0.521
1378	6.89	0.894	1.062	0.434	0.74	1.047	0.266	0.791	0.948	0.225	0.725	0.728	0.188	0.615	0.554	0.245	0.617	0.486	0.236	0.627	0.332	0.175	0.647	0.113	0.207	0.521	0.022	0.192	0.706	1.032	0.565	0.768	0.944	0.608	0.75	0.683	0.618	0.717	0.529	0.531	0.751	0.45	0.537	0.819	0.282	0.588	0.887	0.105	0.521
1379	6.895	0.892	1.062	0.433	0.737	1.047	0.265	0.788	0.947	0.225	0.723	0.727	0.188	0.616	0.552	0.245	0.617	0.485	0.236	0.628	0.331	0.175	0.647	0.112	0.207	0.521	0.021	0.192	0.705	1.032	0.565	0.766	0.944	0.607	0.749	0.683	0.617	0.716	0.528	0.531	0.75	0.449	0.536	0.819	0.282	0.587	0.887	0.105	0.521
1380	6.9	0.89	1.061	0.432	0.736	1.046	0.264	0.786	0.946	0.224	0.722	0.726	0.188	0.616	0.551	0.245	0.617	0.483	0.236	0.629	0.329	0.176	0.648	0.111	0.207	0.522	0.021	0.192	0.703	1.032	0.564	0.765	0.944	0.607	0.748	0.683	0.617	0.716	0.528	0.531	0.749	0.449	0.536	0.818	0.282	0.587	0.887	0.105	0.521
1381	6.905	0.888	1.061	0.431	0.734	1.046	0.264	0.784	0.946	0.223	0.721	0.725	0.187	0.616	0.549	0.246	0.618	0.482	0.236	0.63	0.327	0.176	0.648	0.11	0.206	0.522	0.021	0.192	0.702	1.032	0.564	0.764	0.945	0.606	0.747	0.683	0.617	0.715	0.527	0.53	0.748	0.449	0.536	0.818	0.282	0.587	0.887	0.105	0.521
1382	6.91	0.887	1.061	0.43	0.731	1.045	0.263	0.782	0.946	0.223	0.72	0.724	0.187	0.617	0.547	0.246	0.618	0.48	0.236	0.63	0.326	0.176	0.648	0.109	0.206	0.522	0.021	0.192	0.7	1.032	0.563	0.763	0.945	0.606	0.746	0.683	0.616	0.714	0.527	0.53	0.748	0.449	0.536	0.818	0.282	0.587	0.886	0.105	0.522
1383	6.915	0.885	1.061	0.429	0.729	1.045	0.262	0.78	0.945	0.222	0.719	0.723	0.187	0.617	0.546	0.246	0.619	0.479	0.236	0.632	0.325	0.176	0.648	0.109	0.205	0.522	0.02	0.192	0.699	1.033	0.563	0.762	0.945	0.605	0.745	0.683	0.616	0.714	0.527	0.529	0.747	0.449	0.536	0.818	0.282	0.587	0.886	0.105	0.522
1384	6.92	0.883	1.061	0.428	0.727	1.045	0.262	0.778	0.945	0.221	0.719	0.722	0.187	0.617	0.545	0.246	0.619	0.478	0.236	0.633	0.325	0.176	0.648	0.108	0.205	0.522	0.02	0.192	0.697	1.033	0.563	0.761	0.945	0.604	0.744	0.683	0.616	0.714	0.526	0.529	0.747	0.449	0.536	0.818	0.282	0.587	0.886	0.105	0.522
1385	6.925	0.881	1.061	0.427	0.725	1.045	0.261	0.776	0.945	0.221	0.718	0.721	0.187	0.617	0.544	0.245	0.618	0.477	0.236	0.633	0.324	0.176	0.648	0.108	0.205	0.522	0.02	0.192	0.696	1.032	0.562	0.76	0.945	0.603	0.743	0.683	0.615	0.713	0.526	0.529	0.747	0.449	0.536	0.818	0.282	0.587	0.886	0.105	0.522
1386	6.93	0.879	1.061	0.426	0.723	1.044	0.261	0.774	0.944	0.22	0.718	0.721	0.186	0.617	0.544	0.244	0.618	0.477	0.236	0.633	0.324	0.176	0.647	0.108	0.205	0.522	0.02	0.192	0.695	1.032	0.562	0.758	0.944	0.603	0.742	0.683	0.615	0.712	0.526	0.529	0.747	0.449	0.535	0.818	0.282	0.587	0.886	0.105	0.522
1387	6.935	0.878	1.061	0.425	0.721	1.043	0.26	0.772	0.944	0.22	0.717	0.721	0.186	0.616	0.544	0.244	0.617	0.478	0.235	0.632	0.325	0.176	0.647	0.108	0.205	0.522	0.02	0.192	0.693	1.032	0.561	0.756	0.944	0.603	0.741	0.683	0.614	0.711	0.526	0.528	0.746	0.449	0.535	0.817	0.282	0.587	0.886	0.105	0.522
1388	6.94	0.876	1.061	0.424	0.72	1.043	0.259	0.77	0.944	0.219	0.716	0.72	0.186	0.614	0.544	0.244	0.615	0.478	0.235	0.631	0.325	0.175	0.647	0.108	0.206	0.522	0.02	0.192	0.691	1.032	0.561	0.755	0.944	0.602	0.74	0.683	0.614	0.71	0.526	0.527	0.745	0.449	0.534	0.817	0.282	0.587	0.886	0.105	0.522
1389	6.945	0.875	1.061	0.423	0.718	1.043	0.259	0.768	0.943	0.219	0.715	0.72	0.185	0.612	0.545	0.244	0.614	0.479	0.235	0.63	0.326	0.175	0.647	0.109	0.206	0.522	0.02	0.192	0.69	1.032	0.56	0.753	0.944	0.602	0.739	0.683	0.613	0.709	0.526	0.527	0.744	0.449	0.533	0.817	0.283	0.587	0.887	0.105	0.522
1390	6.95	0.873	1.061	0.422	0.717	1.043	0.258	0.767	0.944	0.218	0.714	0.72	0.185	0.609	0.546	0.244	0.612	0.48	0.234	0.628	0.326	0.175	0.647	0.109	0.206	0.521	0.02	0.192	0.689	1.032	0.559	0.752	0.944	0.601	0.738	0.683	0.613	0.708	0.526	0.526	0.743	0.449	0.533	0.817	0.283	0.587	0.887	0.105	0.522
1391	6.955	0.871	1.061	0.422	0.715	1.043	0.258	0.766	0.944	0.217	0.713	0.72	0.185	0.607	0.547	0.244	0.61	0.481	0.234	0.626	0.327	0.174	0.647	0.109	0.206	0.521	0.02	0.192	0.688	1.032	0.558	0.751	0.944	0.6	0.736	0.683	0.612	0.707	0.526	0.526	0.743	0.448	0.532	0.817	0.283	0.587	0.887	0.105	0.522
1392	6.96	0.87	1.061	0.421	0.713	1.044	0.257	0.764	0.945	0.216	0.711	0.72	0.184	0.604	0.548	0.243	0.609	0.481	0.234	0.624	0.327	0.174	0.647	0.11	0.206	0.521	0.02	0.191	0.687	1.032	0.558	0.75	0.944	0.6	0.736	0.683	0.612	0.706	0.526	0.525	0.743	0.448	0.532	0.817	0.284	0.586	0.887	0.105	0.522
1393	6.965	0.869	1.062	0.42	0.712	1.044	0.257	0.763	0.945	0.215	0.709	0.72	0.184	0.602	0.549	0.243	0.606	0.482	0.233	0.622	0.327	0.173	0.647	0.11	0.206	0.521	0.02	0.191	0.686	1.032	0.557	0.749	0.944	0.599	0.735	0.683	0.611	0.705	0.525	0.524	0.742	0.448	0.532	0.818	0.284	0.586	0.887	0.105	0.522
1394	6.97	0.867	1.062	0.42	0.71	1.044	0.256	0.762	0.945	0.215	0.707	0.72	0.183	0.599	0.549	0.243	0.604	0.482	0.233	0.62	0.327	0.173	0.646	0.11	0.206	0.521	0.02	0.191	0.685	1.032	0.557	0.748	0.944	0.598	0.734	0.682	0.611	0.705	0.525	0.524	0.742	0.448	0.531	0.818	0.284	0.586	0.887	0.105	0.522
1395	6.975	0.866	1.063	0.419	0.708	1.045	0.256	0.76	0.946	0.215	0.704	0.72	0.183	0.597	0.55	0.242	0.602	0.482	0.232	0.618	0.327	0.172	0.646	0.11	0.206	0.521	0.02	0.191	0.683	1.032	0.556	0.746	0.944	0.598	0.733	0.682	0.61	0.705	0.525	0.524	0.742	0.448	0.531	0.818	0.285	0.586	0.887	0.106	0.522
1396	6.98	0.864	1.063	0.419	0.707	1.045	0.255	0.758	0.946	0.214	0.701	0.721	0.182	0.594	0.55	0.242	0.599	0.482	0.232	0.616	0.327	0.172	0.646	0.11	0.205	0.521	0.02	0.191	0.682	1.032	0.556	0.744	0.944	0.597	0.732	0.683	0.61	0.704	0.525	0.524	0.742	0.448	0.531	0.818	0.285	0.586	0.887	0.106	0.522
1397	6.985	0.863	1.063	0.419	0.706	1.045	0.255	0.757	0.946	0.214	0.698	0.721	0.182	0.591	0.55	0.241	0.597	0.482	0.232	0.614	0.326	0.172	0.646	0.11	0.205	0.521	0.02	0.191	0.68	1.032	0.555	0.743	0.944	0.596	0.731	0.683	0.609	0.704	0.525	0.524	0.742	0.448	0.531	0.818	0.285	0.586	0.887	0.106	0.522
1398	6.99	0.861	1.063	0.418	0.705	1.045	0.254	0.755	0.946	0.213	0.696	0.722	0.181	0.589	0.55	0.241	0.594	0.481	0.231	0.612	0.326	0.171	0.646	0.11	0.205	0.521	0.02	0.191	0.679	1.032	0.554	0.742	0.944	0.596	0.73	0.683	0.609	0.704	0.525	0.523	0.741	0.448	0.531	0.818	0.285	0.586	0.887	0.106	0.522
1399	6.995	0.86	1.063	0.417	0.702	1.045	0.253	0.754	0.946	0.213	0.694	0.722	0.18	0.587	0.55	0.239	0.592	0.481	0.231	0.611	0.325	0.171	0.645	0.11	0.205	0.521	0.02	0.191	0.677	1.032	0.554	0.741	0.944	0.595	0.73	0.683	0.608	0.704	0.525	0.523	0.741	0.448	0.531	0.818	0.285	0.586	0.887	0.106	0.522
1400	7	0.859	1.063	0.416	0.702	1.045	0.253	0.753	0.946	0.212	0.691	0.723	0.179	0.585	0.55	0.239	0.59	0.48	0.23	0.609	0.325	0.17	0.645	0.109	0.205	0.521	0.02	0.191	0.676	1.031	0.553	0.739	0.944	0.594	0.729	0.682	0.608	0.704	0.525	0.523	0.741	0.448	0.531	0.818	0.285	0.586	0.887	0.106	0.522
1401	7.005	0.858	1.064	0.416	0.701	1.044	0.252	0.752	0.946	0.211	0.689	0.723	0.178	0.583	0.549	0.238	0.588	0.48	0.229	0.608	0.324	0.17	0.645	0.109	0.204	0.521	0.02	0.191	0.674	1.032	0.552	0.738	0.945	0.593	0.729	0.682	0.607	0.704	0.525	0.523	0.741	0.448	0.531	0.818	0.285	0.586	0.887	0.106	0.522
1402	7.01	0.856	1.064	0.415	0.699	1.045	0.251	0.752	0.947	0.211	0.686	0.723	0.177	0.581	0.549	0.237	0.587	0.48	0.229	0.606	0.324	0.17	0.645	0.109	0.204	0.521	0.02	0.191	0.673	1.031	0.551	0.737	0.945	0.593	0.728	0.683	0.607	0.704	0.525	0.523	0.741	0.448	0.531	0.818	0.285	0.586	0.887	0.106	0.522
1403	7.015	0.855	1.064	0.414	0.698	1.045	0.25	0.75	0.946	0.21	0.684	0.723	0.176	0.58	0.548	0.237	0.585	0.479	0.228	0.605	0.324	0.169	0.645	0.109	0.204	0.521	0.02	0.191	0.673	1.03	0.551	0.736	0.945	0.592	0.728	0.683	0.607	0.703	0.525	0.523	0.741	0.448	0.53	0.818	0.285	0.586	0.887	0.106	0.522
1404	7.02	0.853	1.063	0.414	0.696	1.044	0.25	0.748	0.946	0.21	0.682	0.724	0.174	0.579	0.547	0.236	0.584	0.478	0.227	0.605	0.324	0.169	0.645	0.109	0.204	0.521	0.02	0.191	0.673	1.03	0.551	0.735	0.945	0.591	0.728	0.682	0.606	0.703	0.525	0.523	0.741	0.448	0.53	0.818	0.286	0.586	0.887	0.106	0.522
1405	7.025	0.851	1.063	0.413	0.693	1.044	0.249	0.746	0.946	0.209	0.681	0.724	0.173	0.578	0.546	0.235	0.583	0.478	0.227	0.604	0.324	0.169	0.644	0.109	0.204	0.521	0.02	0.191	0.671	1.03	0.55	0.733	0.944	0.591	0.727	0.682	0.606	0.703	0.525	0.522	0.741	0.448	0.53	0.818	0.286	0.585	0.887	0.106	0.522
1406	7.03	0.85	1.063	0.412	0.692	1.044	0.248	0.744	0.945	0.209	0.679	0.724	0.173	0.577	0.546	0.234	0.582	0.477	0.226	0.604	0.323	0.169	0.644	0.109	0.204	0.521	0.02	0.191	0.669	1.03	0.55	0.732	0.944	0.59	0.727	0.682	0.605	0.703	0.525	0.522	0.741	0.448	0.53	0.818	0.286	0.585	0.887	0.106	0.522
1407	7.035	0.848	1.063	0.411	0.691	1.044	0.247	0.742	0.945	0.208	0.678	0.723	0.172	0.576	0.545	0.233	0.581	0.477	0.226	0.604	0.323	0.168	0.644	0.109	0.204	0.521	0.02	0.191	0.668	1.03	0.549	0.731	0.944	0.589	0.727	0.683	0.605	0.703	0.525	0.522	0.741	0.449	0.53	0.818	0.286	0.585	0.887	0.106	0.522
1408	7.04	0.846	1.063	0.411	0.689	1.043	0.246	0.741	0.945	0.207	0.676	0.722	0.172	0.575	0.545	0.232	0.58	0.477	0.225	0.604	0.322	0.168	0.644	0.108	0.204	0.521	0.02	0.191	0.667	1.03	0.548	0.729	0.944	0.588	0.727	0.683	0.604	0.702	0.525	0.522	0.74	0.449	0.529	0.818	0.286	0.585	0.887	0.106	0.522
1409	7.045	0.845	1.063	0.409	0.687	1.043	0.245	0.74	0.945	0.206	0.675	0.722	0.171	0.575	0.544	0.232	0.58	0.476	0.224	0.604	0.322	0.168	0.644	0.108	0.204	0.521	0.02	0.191	0.665	1.03	0.547	0.728	0.944	0.587	0.727	0.683	0.603	0.702	0.525	0.522	0.74	0.449	0.529	0.818	0.287	0.585	0.887	0.106	0.522
1410	7.05	0.843	1.063	0.408	0.685	1.043	0.244	0.738	0.944	0.205	0.675	0.721	0.171	0.574	0.544	0.231	0.579	0.476	0.224	0.604	0.322	0.167	0.644	0.108	0.204	0.521	0.02	0.191	0.664	1.03	0.547	0.727	0.945	0.587	0.727	0.683	0.603	0.702	0.525	0.522	0.74	0.449	0.529	0.818	0.287	0.585	0.887	0.107	0.522
1411	7.055	0.842	1.063	0.407	0.683	1.043	0.244	0.736	0.944	0.204	0.675	0.721	0.17	0.574	0.543	0.231	0.579	0.476	0.223	0.604	0.322	0.167	0.644	0.108	0.204	0.521	0.02	0.191	0.663	1.03	0.546	0.726	0.945	0.586	0.727	0.684	0.602	0.701	0.526	0.521	0.74	0.449	0.529	0.818	0.288	0.585	0.887	0.107	0.522
1412	7.06	0.84	1.063	0.406	0.682	1.043	0.243	0.734	0.944	0.204	0.674	0.72	0.17	0.573	0.543	0.229	0.578	0.476	0.223	0.604	0.321	0.167	0.644	0.108	0.204	0.521	0.02	0.191	0.661	1.03	0.545	0.725	0.945	0.585	0.727	0.684	0.602	0.7	0.526	0.521	0.739	0.45	0.529	0.818	0.288	0.585	0.887	0.107	0.522
1413	7.065	0.839	1.063	0.405	0.68	1.043	0.242	0.731	0.943	0.203	0.674	0.719	0.169	0.572	0.543	0.228	0.577	0.476	0.222	0.604	0.321	0.166	0.644	0.108	0.204	0.521	0.02	0.191	0.659	1.03	0.545	0.724	0.945	0.585	0.726	0.684	0.601	0.7	0.526	0.521	0.739	0.45	0.529	0.817	0.289	0.585	0.887	0.107	0.522
1414	7.07	0.837	1.063	0.404	0.679	1.042	0.241	0.73	0.943	0.202	0.673	0.718	0.169	0.572	0.542	0.228	0.576	0.475	0.222	0.604	0.321	0.166	0.644	0.108	0.204	0.521	0.019	0.191	0.658	1.03	0.544	0.723	0.945	0.584	0.726	0.684	0.601	0.699	0.526	0.521	0.738	0.45	0.529	0.817	0.289	0.584	0.887	0.107	0.522
1415	7.075	0.836	1.063	0.403	0.677	1.042	0.241	0.728	0.943	0.201	0.673	0.718	0.169	0.572	0.542	0.228	0.576	0.475	0.221	0.604	0.321	0.166	0.643	0.107	0.204	0.521	0.019	0.191	0.657	1.03	0.543	0.722	0.945	0.583	0.726	0.685	0.6	0.699	0.526	0.521	0.738	0.45	0.528	0.817	0.289	0.584	0.887	0.107	0.522
1416	7.08	0.834	1.063	0.402	0.673	1.042	0.24	0.726	0.943	0.2	0.673	0.717	0.168	0.571	0.542	0.227	0.576	0.474	0.221	0.603	0.32	0.166	0.643	0.107	0.204	0.521	0.019	0.191	0.656	1.03	0.542	0.721	0.945	0.582	0.725	0.685	0.6	0.699	0.526	0.521	0.737	0.451	0.528	0.817	0.289	0.584	0.887	0.107	0.522
1417	7.085	0.832	1.063	0.4	0.672	1.042	0.239	0.724	0.943	0.199	0.673	0.717	0.168	0.569	0.541	0.227	0.575	0.474	0.22	0.603	0.32	0.166	0.643	0.107	0.204	0.521	0.019	0.191	0.654	1.03	0.542	0.72	0.946	0.581	0.724	0.685	0.599	0.698	0.526	0.521	0.737	0.451	0.528	0.817	0.29	0.584	0.887	0.107	0.522
1418	7.09	0.831	1.063	0.399	0.67	1.042	0.239	0.722	0.943	0.199	0.672	0.716	0.168	0.568	0.541	0.226	0.575	0.474	0.22	0.603	0.319	0.165	0.643	0.107	0.204	0.521	0.019	0.191	0.653	1.03	0.541	0.719	0.946	0.58	0.723	0.686	0.599	0.697	0.526	0.52	0.736	0.451	0.528	0.817	0.29	0.584	0.886	0.108	0.522
1419	7.095	0.83	1.063	0.398	0.667	1.042	0.238	0.72	0.943	0.198	0.671	0.715	0.168	0.567	0.541	0.226	0.574	0.474	0.219	0.602	0.319	0.165	0.643	0.107	0.205	0.521	0.019	0.191	0.652	1.03	0.541	0.717	0.946	0.579	0.722	0.686	0.598	0.696	0.526	0.52	0.736	0.45	0.528	0.817	0.29	0.584	0.886	0.108	0.522
1420	7.1	0.828	1.063	0.397	0.666	1.042	0.237	0.718	0.943	0.197	0.67	0.715	0.167	0.567	0.54	0.226	0.572	0.474	0.219	0.601	0.319	0.165	0.643	0.107	0.205	0.521	0.019	0.191	0.65	1.031	0.54	0.716	0.945	0.579	0.722	0.686	0.598	0.695	0.526	0.519	0.735	0.45	0.527	0.817	0.291	0.584	0.886	0.108	0.522
1421	7.105	0.827	1.063	0.396	0.664	1.042	0.236	0.717	0.943	0.195	0.668	0.715	0.167	0.566	0.54	0.225	0.571	0.473	0.219	0.6	0.319	0.165	0.643	0.107	0.205	0.521	0.019	0.191	0.648	1.031	0.539	0.715	0.945	0.578	0.721	0.686	0.598	0.694	0.526	0.519	0.735	0.45	0.527	0.816	0.291	0.583	0.886	0.109	0.522
1422	7.11	0.825	1.063	0.394	0.663	1.041	0.235	0.714	0.943	0.195	0.667	0.715	0.166	0.564	0.54	0.225	0.57	0.473	0.219	0.599	0.318	0.164	0.642	0.107	0.205	0.521	0.019	0.191	0.647	1.031	0.539	0.714	0.946	0.577	0.719	0.686	0.597	0.693	0.526	0.519	0.734	0.451	0.527	0.816	0.292	0.583	0.886	0.109	0.522
1423	7.115	0.824	1.063	0.393	0.662	1.041	0.235	0.712	0.943	0.194	0.665	0.715	0.166	0.563	0.54	0.225	0.569	0.473	0.218	0.599	0.318	0.164	0.642	0.107	0.205	0.521	0.019	0.191	0.647	1.031	0.538	0.713	0.946	0.576	0.718	0.686	0.596	0.692	0.525	0.519	0.733	0.451	0.526	0.815	0.292	0.583	0.885	0.109	0.521
1424	7.12	0.822	1.063	0.392	0.659	1.042	0.234	0.71	0.943	0.194	0.663	0.716	0.165	0.562	0.539	0.224	0.568	0.473	0.218	0.598	0.318	0.164	0.642	0.107	0.205	0.521	0.019	0.191	0.645	1.031	0.537	0.711	0.946	0.575	0.717	0.686	0.596	0.691	0.525	0.518	0.732	0.451	0.526	0.815	0.293	0.583	0.885	0.109	0.521
1425	7.125	0.821	1.063	0.391	0.657	1.042	0.233	0.707	0.943	0.194	0.661	0.716	0.164	0.56	0.539	0.224	0.567	0.472	0.218	0.596	0.318	0.165	0.642	0.107	0.205	0.521	0.019	0.191	0.644	1.031	0.536	0.711	0.946	0.574	0.716	0.686	0.595	0.69	0.526	0.518	0.731	0.451	0.525	0.815	0.293	0.583	0.885	0.11	0.521
1426	7.13	0.819	1.064	0.39	0.655	1.043	0.233	0.706	0.943	0.193	0.659	0.716	0.164	0.559	0.539	0.224	0.566	0.472	0.218	0.595	0.317	0.165	0.642	0.107	0.205	0.521	0.019	0.191	0.644	1.031	0.536	0.709	0.946	0.574	0.715	0.686	0.594	0.688	0.526	0.517	0.73	0.451	0.525	0.814	0.293	0.582	0.885	0.11	0.521
1427	7.135	0.817	1.064	0.389	0.652	1.043	0.232	0.704	0.944	0.192	0.657	0.716	0.163	0.558	0.539	0.224	0.564	0.472	0.218	0.594	0.317	0.164	0.642	0.107	0.205	0.521	0.019	0.191	0.643	1.03	0.535	0.708	0.946	0.573	0.713	0.686	0.594	0.687	0.526	0.517	0.729	0.451	0.524	0.814	0.294	0.582	0.885	0.11	0.521
1428	7.14	0.816	1.064	0.388	0.65	1.043	0.231	0.703	0.944	0.191	0.655	0.717	0.162	0.556	0.539	0.224	0.563	0.472	0.218	0.593	0.317	0.164	0.642	0.107	0.205	0.521	0.019	0.191	0.64	1.031	0.534	0.707	0.946	0.572	0.712	0.686	0.593	0.687	0.526	0.516	0.728	0.451	0.524	0.813	0.294	0.582	0.885	0.111	0.521
[truncated: 1,530 more rows]
[truncated: 3 more columns]
