# Supplementary material for: Associations between lower-limb muscle activation and knee flexion in post-stroke individuals: A study on the stance-to-swing phases of gait
Source: PLoS One. 2017 Sep 8;12(9):e0183865. doi: 10.1371/journal.pone.0183865 (PMC5590852; doi:10.1371/journal.pone.0183865)
Supplement: S1 Dataset — (ZIP) [file pone.0183865.s001.zip › S1_Dataset/Patient group/6/1/emg.csv]

Frame	Time	EMG Signal 1	EMG Signal 2	EMG Signal 3	EMG Signal 4	EMG Signal 5	EMG Signal 6	EMG Signal 7	EMG Signal 8
0	0	62.771	52.994	48.131	68.866	29.732	34.644	3.976	62.818
1	0.001	58.607	53.622	45.532	70.187	33.113	37.17	-0.858	57.631
2	0.002	53.663	47.678	40.621	42.798	34.948	39.113	22.999	71.426
3	0.003	44.839	47.754	39.967	44.297	29.426	40.873	59.05	61.22
4	0.004	43.193	38.935	42.414	51.799	33.764	33.932	42.293	66.897
5	0.005	44.859	35.732	42.155	58.301	41.199	29.33	36.178	30.024
6	0.006	35.889	37.767	40.548	48.93	28.913	28.407	30.504	63.458
7	0.007	32.749	44.475	32.188	44.797	28.835	24.399	32.573	48.179
8	0.008	36.019	36.311	25.975	36.6	26.277	29.303	27.698	34.05
9	0.009	31.756	35.132	18.412	13.542	21.413	19.712	23.048	21.026
10	0.01	31.4	35.91	5.645	-7.99	14.826	21.171	24.239	36.281
11	0.011	25.078	24.139	8.379	-2.199	18.333	24.407	25.272	25.223
12	0.012	20.349	23.243	28.175	-20.125	17.786	23.595	30.806	54.657
13	0.013	24.553	24.7	35.617	-11.105	10.874	21.265	31.551	32.259
14	0.014	30.343	27.944	42.122	4.686	11.54	17.801	8.917	11.865
15	0.015	29.216	25.035	22.553	19.339	7.004	18.234	10.327	20.324
16	0.016	30.068	17.141	23.13	2.86	8.687	12.702	6.559	3.06
17	0.017	28.845	14.513	19.284	-27.722	0.537	10.877	16.971	-35.476
18	0.018	29.214	16.184	19.546	-8.528	-1.589	9.868	26.445	-42.056
19	0.019	20.736	19.062	9.221	46.713	-0.21	1.926	27.209	-20.681
20	0.02	10.962	14.438	9.197	69.669	1.001	5.442	52.402	-34.536
21	0.021	8.205	4.841	6.332	16.604	9.406	1.633	40.094	13.192
22	0.022	11.308	-2.767	6.003	8.676	17.273	5.99	28.97	-8.067
23	0.023	5.375	3.035	5.724	-10.811	19.765	1.293	18.671	8.86
24	0.024	7.825	10.444	-0.898	-17.469	19.777	-1.821	9.392	-20.096
25	0.025	-1.667	14.998	0.682	36.905	15.956	1.096	11.015	13.893
26	0.026	-2.196	10.516	-1.37	28.418	7.131	3.476	17.148	17.181
27	0.027	-2.659	4.343	3.026	20.718	2.991	2.613	31.255	3.755
28	0.028	-3.25	-1.187	-1.62	1.454	-3.052	4.897	40.193	29.052
29	0.029	-2.232	3.219	-7.374	-4.967	1.016	-1.863	37.749	-9.644
30	0.03	-5.413	-1.411	-4.365	-10.964	2.8	-0.442	22.773	4.513
31	0.031	-1.945	-1.926	-4.976	-7.451	-3.51	-4.78	27.973	-28.301
32	0.032	-0.155	-1.22	-4.569	-12.438	0.673	-6.18	15.192	-25.06
33	0.033	0.142	-10.129	-5.079	-17.004	10.118	1.94	25.669	-22.158
34	0.034	-4.141	-9.881	-7.853	-14.566	-3.425	-13.139	20.904	-19.597
35	0.035	-3.916	-7.642	-4.376	-24.653	1.25	-0.313	11.553	-4.615
36	0.036	-10.011	-11.347	-6.46	-11.257	-0.812	11.205	-4.538	-2.539
37	0.037	-10.236	-25.249	-7.526	-14.462	-8.444	9.051	-19.438	-10.483
38	0.038	-6.342	-16.261	-7.767	-12.755	-25.919	-13.18	-21.919	-8.521
39	0.039	-11.096	-11.669	-8.731	-28.218	-14.719	-16.798	-12.538	-16.03
40	0.04	-15.794	-7.607	-11.977	-38.424	-12.978	-8.966	-32.158	-1.606
41	0.041	-10.563	-6.788	-11.7	-12.578	-15.262	-1.865	-50.17	-0.128
42	0.042	-13.402	-8.428	-10.792	43.696	-13.829	-13.887	-71.43	-5.73
43	0.043	-11.933	-10.015	-11.386	18.931	-15.651	-12.128	-51.826	14.638
44	0.044	-11.766	-11.354	-14.064	11.234	-17.243	-2.787	-64.697	17.066
45	0.045	-16.193	-6.846	-10.493	17.511	-13.758	-22.437	-43.669	40.037
46	0.046	-17.863	-11.398	-10.363	11.256	-12.756	-9.929	-57.805	24.152
47	0.047	-15.816	-9.331	-14.061	-16.057	-13.864	-12.477	-39.975	15.665
48	0.048	-21.849	-14.38	-13.854	-66.171	-11.077	-2.025	-28.319	7.994
49	0.049	-14.668	-8.537	-12.846	-86.256	-10.416	-7.98	-4.836	-13.217
50	0.05	-21.58	-7.885	-11.028	-43.806	-8.177	-2.88	-14.031	-21.647
51	0.051	-11.897	-12.735	-16.84	17.133	-7.621	-1.353	-39.402	-29.185
52	0.052	-0.091	-22.814	-11.235	-23.547	-1.644	-8.525	-22.169	-17.556
53	0.053	-8.028	-18.588	-7.76	-16.272	10.519	-9.686	-25.043	-19.664
54	0.054	-15.199	-9.72	-3.122	17.108	12.236	-15.687	-5.069	-29.362
55	0.055	-8.82	-8.599	-0.235	23.007	1.192	-8.344	-28.073	-55.694
56	0.056	-12.304	-15.976	-6.055	17.5	-3.065	-7.395	-6.032	-74.495
57	0.057	-13.279	-20.848	-6.842	22.446	-20.122	-3.173	-3.182	-36.764
58	0.058	-4.395	-14.883	3.979	-0.464	-17.817	-7.286	-5.566	28.819
59	0.059	-12.724	-9.312	2.414	28.499	-15.705	-7.899	-7.743	19.873
60	0.06	-13.718	-9.932	3.753	9.635	-21.521	-17.994	-9.733	27.946
61	0.061	-20.496	-14.614	-2.656	-41.943	-9.351	-10.859	-19.294	5.871
62	0.062	-14.506	-10.595	-6.156	-49.366	-7.82	-14.559	-24.416	-0.738
63	0.063	-12.204	-16.424	-7.121	-15.941	-12.082	-13.414	-19.672	-31.129
64	0.064	-18.803	-15.679	-21.822	-9.952	-8.411	-10.318	-20.95	-14.711
65	0.065	-16.29	-19.197	-6.905	-4.537	-7.259	-13.225	-19.752	0.341
66	0.066	-20.367	-14.582	-1.103	0.509	-12.509	-10.705	-23.202	13.86
67	0.067	-15.537	-10.555	-6.324	-3.931	-7.696	-16.325	-7.117	17.89
68	0.068	-17.474	-9.243	-20.635	-16.34	0.212	-14.391	27.94	-23.774
69	0.069	-20.388	-7.935	-18.678	-12.667	3.287	-14.97	22.92	14.885
70	0.07	-15.561	-14.559	-30.833	-9.339	0.368	-7.223	18.446	9.837
71	0.071	-13.643	-15.566	-6.977	-12.394	-7.571	-6.234	30.818	-40.487
72	0.072	-15.406	-16.397	-10.215	-20.736	-14.922	-9.119	19.537	-47.038
73	0.073	-15.823	-18.781	-7.085	-28.323	-13.944	-4.833	9.399	7.948
74	0.074	-13.536	-12.254	-26.85	-44.644	-13.159	2.55	-6.396	0.659
75	0.075	-13.189	-14.816	-19.354	-29.822	-5.786	-2.258	-14.887	-19.252
76	0.076	-16.911	-9.252	-26.344	-0.843	-8.679	-6.478	-7.52	-74.149
77	0.077	-18.313	-14.143	-24.222	-4.975	-4.431	-13.789	-14.675	-37.121
78	0.078	-15.454	-20.208	-22.283	-23.821	-13.345	-18.585	-4.233	-43.62
79	0.079	-12.78	-19.5	-20.536	-13.817	-12.201	-22.801	-6.392	-13.087
80	0.08	-17.061	-12.983	-22.086	1.815	-9.113	-21.989	-8.373	-18.412
81	0.081	-17.474	-13.823	-17.821	21.52	-12.036	-12.47	12.086	-23.402
82	0.082	-10.149	-16.217	-14.13	24.012	-11.288	-6.043	14.561	-18.954
83	0.083	-13.273	-18.23	-17.601	21.659	-13.639	7.164	6.739	-14.883
84	0.084	-10.404	-16.37	-20.679	6.743	-4.17	8.962	-9.802	-3.625
85	0.085	-14.699	-14.689	-17.761	-14.536	-5.353	1.067	-3.73	-13.644
86	0.086	-17.058	-17.257	-15.229	-11.764	-11.362	-20.549	1.767	-10.512
87	0.087	-13.621	-14.988	-14.436	-34.879	-4.023	-23.577	3.226	-2.141
88	0.088	-15.607	-15.431	-13.839	-37.849	-3.074	-15.184	-14.467	21.153
89	0.089	-13.905	-13.736	-6.471	-23.651	2.894	-7.594	-7.777	-0.645
90	0.09	-16.465	-10.093	-1.608	-31.217	-4.478	-9.868	-27.187	13.526
91	0.091	-18.837	-15.535	-5.85	-28.875	-11.262	-7.679	-29.958	-19.877
92	0.092	-15.98	-17.5	-8.153	-30.971	-13.78	-9.548	-23.227	-15.352
93	0.093	-15.646	-22.188	-8.711	-25.105	-16.104	-7.752	-25.6	-27.696
94	0.094	-16.858	-16.815	-18.756	-23.338	-26.933	-9.241	-23.854	-16.402
95	0.095	-14.787	-8.928	-17.382	-27.985	-25.37	-7.815	-43.378	-19.619
96	0.096	-10.401	-8.002	-18.52	-23.775	-15.289	-11.441	-41.007	-22.616
97	0.097	-13.759	-10.941	-12.504	-20.119	-11.59	-12.539	-29.538	-25.285
98	0.098	-22.726	-24.132	-5.141	-16.636	6.424	-19.828	-23.292	-2.035
99	0.099	-16.4	-18.362	-6.092	-9.33	-1.119	-12.984	-25.329	13.66
100	0.1	-19.95	-6.196	-5.296	5.34	10.49	-20.858	-34.108	10.889
101	0.101	-16.918	-4.68	-4.503	11.75	8.359	-19.835	-48.506	-6.972
102	0.102	-16.009	2.448	-6.421	17.622	10.309	-22.679	-38.89	-4.68
103	0.103	-13.547	1.249	-5.815	29.838	-1.866	-14.69	-23.052	14.429
104	0.104	-14.384	-2.261	3.116	25.247	-9.786	-9.417	-29.453	1.616
105	0.105	-16.374	-18.335	-0.537	9.518	-16.93	-2.604	-0.423	-14.684
106	0.106	-14.517	-6.732	-4.002	-5.171	-5.113	10.605	11.946	-8.364
107	0.107	-5.707	-4.624	-7.078	-18.552	-13.036	16.457	8.256	-10.349
108	0.108	-12.18	-6.577	-9.946	-27.216	-14.386	4.319	-15.566	-5.116
109	0.109	0.931	-11.817	-12.412	-16.197	-20.775	-3.564	-18.66	-3.529
110	0.11	-18.488	-13.367	-10.042	-14.801	-12.463	-4.872	-4.518	-25.171
111	0.111	-16.04	-14.724	-8.077	-23.74	-11.496	-3.662	-1.978	-15.879
112	0.112	-9.147	-31.767	-7.483	-32.116	-20.379	-9.613	-4.26	-13.196
113	0.113	-7.082	-20.156	-8.074	-43.965	-19.2	-21.369	2.181	-10.705
114	0.114	-16.815	-13.765	-12.932	-23.258	-11.829	-16.678	8.031	-13.08
115	0.115	-11.656	-19.568	-13.531	-20.557	-0.977	-17.99	2.803	-15.243
116	0.116	-16.356	-17.828	-18.943	-23.073	0.383	-9.054	1.226	-17.197
117	0.117	-23.568	-13.181	-23.772	-6.81	-3.278	-12.509	-5.984	-15.437
118	0.118	-17.229	-8.91	-29.762	-0.4	-6.726	-11.522	2.875	-10.775
119	0.119	-23.273	-10.057	-41.951	1.56	-7.651	-16.334	16.005	-9.437
120	0.12	-22.353	-18.363	-43.685	3.33	-14.393	-20.558	7.241	-15.817
121	0.121	-19.489	-8.669	-35.751	4.909	-11.855	-14.907	11.798	-5.016
122	0.122	-8.107	-9.808	-14.047	12.085	-12.628	-15.446	1.644	-15.13
123	0.123	-9.691	-10.95	33	15.777	-13.206	-14.827	15.853	-32.216
124	0.124	-5.467	-11.893	39.604	21.785	-20.562	-13.045	33.121	-11.1
125	0.125	-9.165	-8.964	9.235	27.032	-15.719	-13.394	25.971	-19.415
126	0.126	-8.032	-11.449	-7.196	20.325	-6.025	-12.981	19.399	-16.896
127	0.127	-11.158	-7.347	-12.21	7.291	-7.174	-10.835	21.179	-38.055
128	0.128	-17.97	-10.797	-16.641	-21.601	-5.998	-7.148	22.807	-69.24
129	0.129	-25.933	-11.347	-12.553	-33.89	-9.086	-7.532	11.701	-40.187
130	0.13	-22.856	-13.056	-16.198	-37.484	1.763	-4.623	-7.128	16.559
131	0.131	-16.097	-8.183	-19.461	-34.105	0.429	-9.835	-24.992	24.71
132	0.132	-16.88	-4.855	-16.329	-24.742	4.12	-13.296	-8.79	17.392
133	0.133	-12.816	-13.719	-18.999	-32.992	-4.178	-13.849	-2.441	-2.512
134	0.134	-14.755	-22.585	-16.452	-40.481	-9.383	-8.399	7.21	-8.473
135	0.135	-15.339	-23.705	-14.101	-75.486	-14.189	-13.211	-12.165	8.01
136	0.136	-12.438	-22.692	-16.192	-80.53	-9.906	-12.617	-45.654	-7.046
137	0.137	-9.926	-23.611	-14.214	-76.07	-10.668	-18.049	-50.124	-29.849
138	0.138	-16.316	-19.303	-12.431	-13.551	-8.714	-8.58	-37.799	-25.764
139	0.139	-17.09	-21.583	-20.323	48.998	-6.752	-12.261	-41.574	-6.929
140	0.14	-14.76	-25.026	-13.113	8.412	-9.633	-13.425	-38.39	-23.934
141	0.141	-14.164	-16.274	-14.228	15.78	-14.457	-12.459	-47.791	-20.777
142	0.142	-10.865	-5.393	-15.355	22.357	-9.804	-9.562	-33.753	-0.986
143	0.143	-12.589	-6.696	-12.232	16.363	-16.377	-10.357	-41.384	-13.738
144	0.144	-7.73	-5.49	-13.172	21.835	-17.139	-12.689	-43.793	-20.712
145	0.145	-7.126	-8.914	-12.375	47.061	-13.072	-7.86	-28.942	-31.349
146	0.146	-7.679	-16.204	-8.284	5.927	-12.481	-8.453	-23.197	-2.291
147	0.147	-10.166	-17.118	-4.78	-32.7	-6.46	-10.205	-0.428	-6.309
148	0.148	-17.486	-14.547	-12.107	-17.532	4.206	-7.699	-16.167	-9.928
149	0.149	-7.788	-16.821	-14.981	-21.91	8.493	-6.356	-18.932	34.85
150	0.15	-14.135	-10.194	-10.706	-25.908	4.831	-0.552	-16.478	16.724
151	0.151	-12.937	-12.653	-13.013	-14.629	-10.82	-6.173	-37.601	-10.917
152	0.152	-11.92	-13.365	-14.943	-11.265	-8.666	-9.665	-34.839	14.258
153	0.153	-12.84	-15.235	-15.518	-26.846	-2.845	-6.384	-37.252	0.739
154	0.154	-25.94	-18.468	-8.937	-69.339	-8.073	-4.642	-25.501	-3.294
155	0.155	-0.716	-17.837	-6.405	-111.867	-16.025	-8.117	-18.925	0.388
156	0.156	2.637	-10.834	-13.744	-61.923	-17.402	-6.752	-1.22	-16.681
157	0.157	-6.59	-13.697	-26.504	38.91	-21.096	-13.319	6.062	-26.028
158	0.158	-32.064	-9.402	-28.247	53.243	-7.952	-14.275	-12.786	-6.359
159	0.159	-21.935	-14.986	-26.705	13.73	0.749	-11.763	-20.068	-19.196
160	0.16	-18.762	-13.027	-10.842	49.33	-10.295	-19.135	-22.111	1.794
161	0.161	-15.998	-6.997	-4.467	16.834	-14.558	-12.379	-32.465	-1.027
162	0.162	-18.458	-12.581	9.069	6.993	-10.875	-14.919	-34.09	-13.894
163	0.163	-20.719	-19.145	10.805	-1.908	-12.041	-10.881	-10.936	-11.652
164	0.164	-14.28	-13.118	-3.527	6.205	-6.814	-6.076	30.249	-13.816
165	0.165	-20.043	-9.019	-13.221	-1.132	-0.028	-2.813	47.073	-15.76
166	0.166	-21.735	-8.404	-11.499	-7.648	-13.167	0.068	52.434	-38.599
167	0.167	-17.042	-13.007	-16.165	-25.796	-22.826	0.437	48.336	-35.576
168	0.168	-18.35	-12.386	-17.544	-31.16	-21.072	-5.963	44.622	-33.004
169	0.169	-14.622	-11.956	-16.403	-26.065	-10.037	-13.904	41.266	-20.353
170	0.17	-15.737	-17.332	-12.949	-21.555	-5.779	-12.945	44.832	5.299
171	0.171	-14.725	-17.873	-16.07	-9.099	3.118	-15.849	35.798	-18.555
172	0.172	-13.704	-13.184	-11.251	-12.716	-5.207	-16.614	27.734	-9.29
173	0.173	-14.41	-17.208	-12.024	-9.373	0.025	-15.826	35.51	-28.987
174	0.174	-19.957	-10.209	-16.042	-25.042	-4.808	-10.971	38.09	-21.426
175	0.175	-11.954	-15.019	-11.166	-39.202	-10.8	-9.011	23.424	-28.364
176	0.176	-10.928	-15.762	-11.744	-57.016	-8.463	-7.253	-1.524	-0.662
177	0.177	-4.095	-13.409	-8.86	-59.351	-7.855	-8.596	-39.088	3.052
178	0.178	-10.039	-13.955	-8.499	-27.467	-9.755	-7.245	-54.027	-34.685
179	0.179	-14.052	-11.992	-11.811	-4.734	-9.152	-11.326	-58.328	-19.606
180	0.18	-18.849	-7.903	-7.765	-0.787	-13.977	-14.822	-45.783	-6.041
181	0.181	-19.385	-11.358	-11.268	17.892	-9.328	-14.435	-26.838	-18.338
182	0.182	-18.757	-12.683	-11.672	7.775	-15.914	-14.827	-36.715	-7
183	0.183	-15.225	-11.493	-7.627	4.665	-11.667	-11.161	-45.786	-10.205
184	0.184	-11.876	-12.636	-8.998	12.952	-14.022	-10.808	-48.249	-0.889
185	0.185	-14.728	-13.791	-13.465	20.433	-9.226	-10.454	-40.446	-15.017
186	0.186	-12.747	-17.257	-15.213	-0.738	-3.261	-6.039	-19.1	-7.462
187	0.187	-9.216	-14.904	-13.859	-14.919	-5.609	-6.662	18.089	4.148
188	0.188	-12.075	-9.074	-14.24	-32.758	-12.218	-8.07	33.433	-19.298
189	0.189	-14.741	-6.731	-16.362	-25.761	-6.237	-4.808	38.188	-10.038
190	0.19	-20.503	-8.642	-12.693	6.254	-7.023	-10.611	26.117	-29.8
191	0.191	-13.115	-13.263	-9.427	19.845	-7.621	-6.542	7.657	-42.625
192	0.192	-15.986	-20.973	-8.315	7.498	-8.229	1.393	11.243	-7.651
193	0.193	-15.192	-15.706	-12.023	-26.55	-12.314	-10.409	14.652	7.419
194	0.194	-15.95	-22.443	-16.491	-30.993	-8.873	-11.954	-10.59	2.954
195	0.195	-15.351	-18.155	-17.087	-43.395	-10.266	-10.606	-7.003	-17.767
196	0.196	-12.05	-10.778	-12.246	-24.642	-9.13	-14.298	8.98	-28.998
197	0.197	-17.454	-15.604	-12.823	-14.643	-7.206	-15.508	17.576	-32.259
198	0.198	-10.866	-18.111	-12.245	-11.641	-2.959	-16.532	15.276	-22.96
199	0.199	-18.802	-10.739	-6.455	-3.405	-1.611	-17.56	17.79	-8.86
200	0.2	-15.693	-11.689	-8.808	9.304	-7.032	-15.135	-13.93	8.957
201	0.201	-20.527	-17.666	-4.002	-11.795	-13.607	-11.187	-73.332	1.984
202	0.202	-16.263	-16.878	-10.034	-31.567	-7.622	-11.87	-81.293	-8.637
203	0.203	-21.87	-14.93	-9.296	-18.931	-5.309	-11.333	-73.766	-2.783
204	0.204	-23.797	-14.336	-18.82	-2.798	-1.821	-14.298	-93.533	2.463
205	0.205	-19.157	-14.901	-22.533	3.468	-2.401	-11.816	-123.746	19.857
206	0.206	-16.238	-10.047	-23.732	-6.36	-0.676	-8.564	-107.11	31.485
207	0.207	-15.844	-9.446	-14.112	-22.287	-8.644	-9.763	-81.758	29.326
208	0.208	-16.238	-6.526	-13.012	9.643	-14.689	-10.194	-40.368	15.737
209	0.209	-15.874	-9.026	-14.24	-3.908	-11.628	-7.555	-34.816	38.561
210	0.21	-12.208	-16.374	-9.07	-24.681	-10.702	-10.544	-19.621	16.655
211	0.211	-10.855	-15.401	-10.084	-35.934	-16.775	-6.124	-23.988	2.502
212	0.212	-10.472	-14.424	-14.379	-12.236	-12.793	-9.033	-19.863	-10.358
213	0.213	-4.472	-11.904	-12.088	-3.069	-13.438	-10.408	-31.072	-45.451
214	0.214	-5.247	-14.235	-10.191	-11.525	-15.432	-10.008	-34.353	-60.58
215	0.215	-9.307	-16.179	-9.661	-45.157	-13.713	-12.128	6.48	-56.191
216	0.216	-12.797	-19.472	-11.464	-22.456	-11.205	-8.526	-10.02	6.245
217	0.217	-14.732	-14.051	-11.139	-18.464	-11.601	-14.046	-5.069	50.82
218	0.218	-12.992	-14.647	-14.505	-22.201	-7.554	-17.761	26.76	26.304
219	0.219	-12.606	-15.237	-10.518	-18.976	-6.208	-15.89	64.14	-10.803
220	0.22	-9.316	-18.149	-10.209	-28.313	-7.564	-21.406	58.909	-44.37
221	0.221	-15.124	-14.684	-3.901	-20.025	-7.179	-20.892	45.125	-50.398
222	0.222	-19.193	-13.343	-6.492	-12.575	-14.164	-21.173	48.928	-100.367
223	0.223	-19.779	-9.283	-15.449	17.736	-13.032	-19.348	22.313	-66.914
224	0.224	-19.201	-7.936	-16.675	38.407	-16.519	-19.891	39.013	-48.801
225	0.225	-16.3	-11.23	-17.712	4.294	-15.367	-11.903	35.551	-43.414
226	0.226	-17.653	-13.368	-14.871	-9.297	-16.537	-5.873	43.451	-38.416
227	0.227	-17.262	-15.304	-12.415	3.024	-22.35	5.964	40.468	-15.569
228	0.228	-18.413	-12.588	-18.106	21.751	-10.163	13.926	28.352	-11.523
229	0.229	-14.736	-12.779	-16.244	18.449	-4.936	3.914	0.176	-7.882
230	0.23	-14.355	-16.647	-15.745	-3.416	6.087	-7.818	-26.63	-24.903
231	0.231	-11.469	-14.126	-18.731	-28.986	7.436	-9.224	-44.161	-40.552
232	0.232	-14.192	-12.773	-11.838	-46.013	6.272	-7.745	-47.742	-24.49
233	0.233	-20.006	-12.397	-14.804	-24.135	12.262	9.367	-57.497	6.718
234	0.234	-15.757	-7.953	-12.341	1.404	9.166	7.079	-49.63	19.128
235	0.235	-13.437	-16.865	-16.453	-8.675	-3.613	0.679	-52.595	15.453
236	0.236	-14.023	-23.255	-21.345	-17.999	-8.834	2.644	-41.426	5.329
237	0.237	-12.086	-14.944	-21.976	-15.357	-7.271	4.42	-48.251	8.388
238	0.238	-17.501	-7.599	-19.115	-17.946	-14.42	-12.946	-66.091	11.111
239	0.239	-19.436	-12.443	-11.221	-24.982	-18.091	-38.643	-59.547	13.602
240	0.24	-9.368	-13.225	6.742	-31.394	-14.599	-35.317	-40.8	20.536
241	0.241	-10.731	-12.474	19.486	-25.556	-9.362	-25.994	-23.426	18.359
242	0.242	-1.826	-14.429	-1.826	-7.689	-10.32	-23.255	-21.549	0.851
243	0.243	-5.309	-13.874	-13.455	-16.353	2.851	-20.705	-15.606	-20.307
244	0.244	-8.405	-11.006	-15.598	-2.013	-2.945	-13.723	-10.242	-23.044
245	0.245	-7.431	-9.689	-29.164	3.817	-11.633	-3.065	-8.96	-30.596
246	0.246	-15.367	-9.341	-23.957	-1.374	-19.556	18.237	14.413	-32.949
247	0.247	-14.402	-8.22	-16.034	-5.957	-15.283	15.538	58.721	-18.043
248	0.248	-13.443	-14.246	-11.79	-1.628	-11.584	13.033	40.131	7.109
249	0.249	-19.434	-16.794	-2.891	-21.123	-15.041	29.3	0.998	-2.928
250	0.25	-18.661	-16.054	-1.729	-63.637	-24.696	39.955	-4.473	-12.231
251	0.251	-19.235	-11.242	-6.961	-20.981	-18.287	10.944	-0.49	-54.786
252	0.252	-18.648	-13.215	-5.993	62.274	-17.108	-43.225	-13.355	-48.849
253	0.253	-21.541	-16.157	-5.226	26.694	-22.307	-21.144	-17.47	-32.419
254	0.254	-19.018	-18.713	-7.552	-5.785	-19.381	-41.058	-21.136	2.796
255	0.255	-17.659	-17.399	-6.976	4.116	-7.935	-35.044	-37.189	-29.18
256	0.256	-11.841	-16.285	-0.977	-22.55	6.417	-29.606	-40.292	-0.141
257	0.257	-11.05	-15.952	-8.332	1.866	12.253	-24.547	-27.858	3.517
258	0.258	-15.874	-13.3	-3.484	-5.459	10.525	-1.697	-25.813	-6.55
259	0.259	-15.281	-11.225	-11.4	1.177	15.184	10.704	-15.4	2.681
260	0.26	-19.326	-9.92	-8.286	-16.966	25.254	-38.441	-17.554	5.324
261	0.261	-14.471	-12.484	-15.038	10.753	21.584	-45.012	-16.014	43.747
262	0.262	-19.104	-13.306	-14.247	5.79	3.593	-26.813	7.586	4.969
263	0.263	-17.357	-8.898	-13.455	1.432	-3.95	-43.259	10.685	-20.273
264	0.264	-15.987	-7.006	-18.263	13.883	-29.68	-28.157	19.781	2.456
265	0.265	-11.524	-11.107	-16.304	-12.4	-32.949	40.545	33.729	6.428
266	0.266	-16.935	-16.948	-14.534	-63.858	-36.008	50.417	20.817	32.685
267	0.267	-10.346	-8.081	-6.579	-71.173	-27.651	131.123	-0.45	29.382
268	0.268	-12.851	-14.116	-7.724	-51.213	-25.096	-31.632	13.532	32.449
269	0.269	-12.065	-15.118	-6.738	-45.159	-18.091	-8.414	5.903	-10.26
270	0.27	-11.475	-12.246	-5.749	-39.656	-11.653	-29.509	8.21	-40.78
271	0.271	-9.525	-16.538	-11.721	26.048	5.813	-10.351	-6.694	-46.331
272	0.272	-10.1	-20.63	-23.869	-0.563	3.536	7.07	-8.637	-41.419
273	0.273	-13.576	-18.72	-15.122	-24.851	-15.594	-104.208	3.538	-9.651
274	0.274	-18.018	-16.806	-13.545	-17.381	-13.047	-89.882	8.137	-38.792
275	0.275	-15.104	-16.255	-14.876	-23.866	-15.356	-50.396	18.177	-35.208
276	0.276	-16.438	-23.256	-16.013	-5.667	-13.237	-38.575	17.002	-45.305
277	0.277	-17.775	-24.261	-0.308	-11.104	-11.301	-27.721	8.701	-17.046
278	0.278	-14.845	-20.037	-6.659	-6.022	-16.516	-37.57	-7.322	-28.251
279	0.279	-13.657	-17.744	-4.688	-1.497	-5.467	-46.456	-18.9	-45.27
280	0.28	-7.824	-17.199	-2.912	19.268	-9.694	-87.097	4.524	-42.151
281	0.281	-11.87	-13.946	-13.909	0.54	-5.987	-50.152	1.446	-22.396
282	0.282	-13.787	-8.549	-21.037	-16.468	-4.792	-3.331	-24.084	-50.609
283	0.283	-11.831	-12.055	-24.676	-7.181	-7.865	39.236	-34.107	-24.205
284	0.284	-14.718	-12.271	-25.802	1.157	-2.999	66.911	-30.908	-0.314
285	0.285	-14.313	-18.287	-20.542	13.997	-7.222	21.426	-22.398	34.226
286	0.286	-18.742	-12.694	-19.543	16.396	-11.275	15.414	-9.427	11.462
287	0.287	-16.979	-13.3	-22.026	5.794	-9.33	-1.039	-2.256	-26.019
288	0.288	-16.566	-11.377	-17.931	-7.701	-8.757	3.989	-4.178	-10.87
289	0.289	-20.998	-10.807	-19.83	-30.489	-5.878	8.416	-21.405	2.739
290	0.29	-12.076	-2.89	-17.852	-46.145	-8.422	4.315	-23.472	-1.285
291	0.291	-15.727	-11.228	-16.056	-54.498	-7.1	7.956	-25.312	25.07
292	0.292	-14.542	-12.205	-18.517	-41.708	-8.293	4.614	-23.034	21.785
293	0.293	-13.55	-1.388	-18.875	-34.705	-8.709	7.637	-20.935	-6.475
294	0.294	-18.371	-5.664	-14.019	-28.299	-12.981	4.881	-19.049	-32.838
295	0.295	-10.417	-2.006	-10.708	-30.213	-6.035	2.391	-31.647	-22.816
296	0.296	-7.309	-0.85	-10.119	-24.988	-7.03	0.123	-36.502	-51.092
297	0.297	-8.277	-16.919	-6.622	-17.057	-11.313	-1.932	-21.827	-32.345
298	0.298	-17.95	-14.597	-12.017	4.623	-10.548	-3.815	3.688	-42.396
299	0.299	-14.275	-8.223	-10.049	1.537	-7.077	-5.513	14.069	4.671
300	0.3	-17.763	-17.905	-5.366	-6.795	-11.74	-10.108	17.416	-15.222
301	0.301	-18.738	-12.688	-7.084	10.945	-10.021	-8.72	-2.092	39.766
302	0.302	-15.832	-11.142	-5.718	3.962	-11.389	-9.887	-14.636	-11.931
303	0.303	-16.606	-9.796	-8.02	10.412	-6.956	-11.083	-30.68	-18.511
304	0.304	-12.55	-10.963	-10.899	20.081	-8.716	-10.125	-11.327	11.899
305	0.305	-14.498	-7.488	-12.821	7.826	-12.206	-13.023	12.052	-26.736
306	0.306	-15.085	-2.266	-9.321	3.119	-10.852	-17.267	9.095	-1.548
307	0.307	-12.172	-3.228	-7.178	-7.052	-4.264	-8.337	0.924	-24.339
308	0.308	-11.774	-9.227	-13.166	-8.288	-7.165	-11.783	8.677	4.722
309	0.309	-17.187	-16.563	-10.639	-14.334	0.773	-8.611	11.214	15.955
310	0.31	-12.344	-23.319	-8.317	-24.007	-0.178	-11.449	13.546	5.916
311	0.311	-9.05	-20.785	-6.383	-41.051	-5	-8.907	15.658	-22.295
312	0.312	-6.142	-21.551	-9.675	-34.098	-0.736	-11.202	10.605	-18.577
313	0.313	-13.11	-19.607	-16.252	-2.18	-4.825	-15.986	9.241	-15.274
314	0.314	-14.081	-24.241	-8.309	11.339	-15.705	-9.939	2.247	-24.621
315	0.315	-14.856	-23.649	-11.407	-1.107	-23.702	-15.477	1.269	-27.332
316	0.316	-18.914	-23.251	-6.561	2.494	-16.611	-15.929	17.137	-14.543
317	0.317	-20.849	-15.894	-4.033	12.448	-17.834	-17.748	-1.879	20.517
318	0.318	-18.907	-16.845	-8.08	-15.912	-11.888	-13.531	-30.024	66.02
319	0.319	-16.003	-17.814	-8.645	-34.756	-21.604	-14.892	-56.253	23.47
320	0.32	-18.519	-15.3	-13.268	-44.889	-17.945	-16.233	-66.209	-4.218
321	0.321	-14.066	-16.062	-22.141	-29.257	-14.472	-17.392	-62.993	-9.26
322	0.322	-16.964	-16.636	-18.445	-20.896	-4.807	-12.918	-43.172	4.291
323	0.323	-17.354	-16.05	-14.954	-18.37	-5.985	-13.46	-30.326	0.246
324	0.324	-16.012	-8.294	-9.706	2.721	4.824	-13.117	-27.912	3.97
325	0.325	-20.095	-9.236	-10.654	33.881	20.68	-14.484	-29.968	-33.761
326	0.326	-16.623	-8.253	-11.397	29.811	5.769	-11.538	-43.459	-48.836
327	0.327	-22.049	-12.498	-13.693	-26.893	-7.79	-10.322	-48.679	-35.249
328	0.328	-20.125	-13.256	-17.134	-35.027	-6.049	-6.768	-37.657	-22.791
329	0.329	-15.493	-8.387	-12.465	-27.661	-13.996	-7.088	-18.943	-26.416
330	0.33	-7.763	-10.29	-10.698	-34.23	-9.755	-3.341	-26.57	-29.631
331	0.331	-8.741	-19.164	-12.031	-28.222	-16.152	-10.651	-10.385	-51.42
332	0.332	-13.6	-15.455	-10.664	-11.806	-12.671	-13.659	-8.327	-59.632
333	0.333	-12.846	-14.259	-11.04	-6.829	-15.767	-10.63	-37.466	-31.285
334	0.334	-12.086	-15.199	-9.86	-29.714	-26.602	-11.254	-66.607	-27.487
335	0.335	-14.037	-18.078	-10.229	-42.157	-16.534	-13.425	-40.362	-17.296
336	0.336	-14.632	-13.798	-15.041	-15.881	-17.692	-19.915	-9.465	-20.262
337	0.337	-16.392	-16.098	-11.527	-19.219	-2.027	-17.334	2.853	-11.879
338	0.338	-15.054	-11.24	-13.426	-16.182	4.355	-11.68	21.571	-19.429
339	0.339	-16.422	-9.278	-12.8	3.494	2.416	-13.576	-9.448	-3.199
340	0.34	-13.534	-10.985	-13.142	36.914	7.642	-3.485	-5.481	-1.093
341	0.341	-14.699	-14.432	-10.772	-4.365	6.088	18.202	-24.359	12.448
342	0.342	-11.226	-7.054	-11.883	-9.816	-1.079	33.885	-21.158	0.26
343	0.343	-11.625	-8.005	-12.227	-4.758	-7.474	8.336	7.029	14.547
344	0.344	-17.632	-7.018	-15.669	-0.22	-8.645	-43.155	-11.762	8.668
345	0.345	-11.649	-16.674	-13.491	12.26	-11.75	-50.533	-8.489	-10.778
346	0.346	-9.335	-15.496	-10.729	1.094	-16.59	-43.979	19.747	-3.29
347	0.347	-12.828	-18.956	-11.842	-15.938	-22.586	-25.819	30.952	-19.6
348	0.348	-9.547	-11.604	-16.631	-18.95	-15.235	-20.441	27.63	-21.736
349	0.349	-11.303	-16.434	-16.005	-16.143	-10.397	-15.456	36.922	-27.515
350	0.35	-9.961	-12.165	-5.9	1.746	-11.168	-1.96	34.235	-18.747
351	0.351	-17.332	-12.939	-4.505	-5.233	-11.942	2.049	26.707	-1.29
352	0.352	-14.255	-8.089	-13.374	-20.119	-5.356	-9.22	19.739	-8.184
353	0.353	-9.427	-12.725	-16.822	-2.697	-7.865	-5.978	21.865	-10.245
354	0.354	-5.178	-10.976	-11.57	8.919	-13.468	-21.711	39.273	-19.799
355	0.355	-10.795	-12.319	-14.449	6.798	-8.622	-13.437	27.675	-7.45
356	0.356	-20.284	-16.758	-10.174	16.467	-9.191	-10.978	8.55	0.576
357	0.357	-21.452	-11.326	-14.216	0.572	-5.112	-8.715	-29.947	7.751
358	0.358	-20.297	-22.15	-12.265	-31.369	-13.028	-19.413	-35.374	11.361
359	0.359	-17.208	-17.506	-8.972	-63.29	-23.845	-2.055	-20.257	-1.824
360	0.36	-20.129	-16.159	-7.225	-50.905	-19.556	-4.436	-6.681	-21.256
361	0.361	-15.885	-9.783	-12.06	-24.624	-18.372	-2.363	-10.717	1.931
362	0.362	-13.578	-10.943	-13.986	-27.924	-7.533	-4.35	-14.367	-13.805
363	0.363	-11.651	-9.976	-16.87	-18.597	-0.36	-6.149	-11.07	23.13
364	0.364	-13.592	-10.935	-8.925	12.676	-1.494	-10.854	-32.939	-12.107
365	0.365	-16.497	-13.444	-14.908	0.429	6.847	-9.556	-41.286	-25.646
366	0.366	-16.884	-11.113	-13.93	-3.167	1.621	-5.931	-23.506	-21.613
367	0.367	-17.282	-15.934	-12.951	0.147	4.522	-2.492	-21.207	-25.303
368	0.368	-15.174	-5.849	-12.166	-2.889	-3.431	-3.512	-6.335	-28.573
369	0.369	-14.027	-7.184	-16.223	5.444	-13.098	-0.651	-35.393	-25.482
370	0.37	-17.514	-16.065	-21.057	-7.327	-11.931	-4.947	-47.807	-39.658
371	0.371	-18.674	-14.878	-15.063	-28.406	-1.092	-5.75	-29.035	-37.207
372	0.372	-13.444	-13.888	-11.006	-25.665	-2.434	-7.715	-25.695	-30.283
373	0.373	-9.962	-18.706	-14.498	-28.154	-8.803	-11.024	-34.893	-19.671
374	0.374	-9.382	-22.948	-9.856	-21.175	-17.118	-5.632	-20.654	-2.281
375	0.375	-13.437	-12.282	-17.595	-14.772	-18.069	-10.504	-7.759	-4.621
376	0.376	-18.276	-13.618	-12.366	-5.052	-11.267	-5.899	18.12	-19.559
377	0.377	-14.985	-14.764	-13.328	-6.755	-17.259	-8.837	8.203	-17.665
378	0.378	-12.079	-20.754	-5.393	-17.775	-8.368	-11.387	24.046	-5.464
379	0.379	-13.427	-17.646	-6.364	-13.492	2.462	-15.873	21.528	-29.246
380	0.38	-11.096	-12.789	-5.397	-1.645	-7.604	-13.005	19.251	-19.153
381	0.381	-8.176	-13.551	-6.162	12.722	-11.283	-13.42	3.226	-22.233
382	0.382	-12.621	-12.774	-10.226	10.847	-12.452	-11.137	9.875	-19.518
383	0.383	-16.686	-10.832	-15.06	9.184	-15.547	-13.309	0.469	-16.976
384	0.384	-17.071	-10.24	-11.773	13.909	-12.641	-13.727	-25.604	-5.301
385	0.385	-17.453	-13.127	-11.194	3.909	-13.419	-13.374	-21.713	5.415
386	0.386	-16.3	-9.634	-12.549	0.284	-4.502	-8.577	-11.453	30.627
387	0.387	-15.143	-10.014	-15.842	-5.651	-7.967	-9.201	-20.536	40.734
388	0.388	-17.091	-15.815	-17.975	-12.957	-6.974	-11.17	-23.042	56.474
389	0.389	-16.912	-21.41	-16.048	-27.625	-9.856	-5.777	0.36	42.399
390	0.39	-18.861	-17.911	-14.897	-29.705	-5.589	-5.23	3.575	8.998
391	0.391	-14.617	-14.609	-13.362	-39.309	-4.823	-7.203	-10.471	4.654
392	0.392	-12.894	-10.534	-9.498	-58.616	-4.256	-8.959	-23.184	17.133
393	0.393	-16.393	-8.007	-8.152	-81.808	-4.86	-6.452	-53.531	13.524
394	0.394	-11.948	-14.386	-11.466	-59.923	-8.966	-6.878	-41.107	3.544
395	0.395	-12.537	-11.856	-11.881	-17.343	-8.628	-12.764	-37.429	-18.232
396	0.396	-12.159	-19.214	-10.756	37.613	-13.118	-13.605	-27.359	-37.933
397	0.397	-14.498	-10.313	-10.395	-29.179	-10.244	-11.722	0.908	-50.67
398	0.398	-17.434	-16.315	-13.33	-20.311	-10.652	-11.172	-10.376	-71.691
399	0.399	-14.75	-13.218	-10.658	-12.225	-9.308	-11.78	-20.552	-51.906
400	0.4	-12.832	-12.251	-7.985	54.494	-10.482	-13.168	-17.572	-44.239
401	0.401	-11.305	-16.506	-7.819	27.742	-11.664	-20.542	-14.976	-32.53
402	0.402	-15.779	-12.438	-12.303	19.546	-12.843	-17.461	-17.598	-64.37
403	0.403	-17.739	-11.851	-9.055	12.117	-9.364	-10.714	-15.418	-96.226
404	0.404	-16.018	-16.502	-10.843	5.489	-9.755	-16.738	-13.448	-83.762
405	0.405	-16.419	-13.608	-9.524	-0.538	-13.819	-11.155	-11.637	-42.131
406	0.406	-16.053	-13.221	-11.891	4.855	-13.434	-10.595	0.427	41.176
407	0.407	-13.188	-15.545	-7.87	-20.294	-11.12	-8.677	11.292	76.854
408	0.408	-12.832	-9.739	-5.408	-33.842	-14.024	-6.95	-10.591	44.417
409	0.409	-9.376	-8.969	-7.785	-21.513	-15.967	-6.581	-13.909	74.075
410	0.41	-9.791	-10.905	-8.233	4.708	-10.192	-12.001	-11.414	11.61
411	0.411	-8.666	-15.549	-14.293	-26.341	1.977	-12.584	-9.086	3.501
412	0.412	-14.496	-12.634	-25.772	-47.111	-6.745	-9.299	2.365	-18.52
413	0.413	-21.874	-16.118	-21.176	-73.496	-21.063	-9.883	4.337	-25.103
414	0.414	-22.867	-15.724	-19.863	-70.269	-19.121	-7.373	17.752	-43.329
415	0.415	-23.664	-13.591	-16.225	-23.27	-3.246	-14.744	12.367	-4.694
416	0.416	-14.784	-17.261	-15.109	23.513	3.146	-17.863	16.858	-9.818
417	0.417	-6.484	-13.971	-14.177	-6.947	14.555	-9.762	3.782	-14.343
418	0.418	-11.723	-11.845	-15.184	9.432	-6.736	-12.702	-12.167	23.091
419	0.419	-16.578	-13.781	-14.442	4.294	-9.456	-15.251	-18.628	7.884
420	0.42	-20.849	-15.719	-10.412	-9.335	-1.929	-19.337	-28.423	-5.754
421	0.421	-18.542	-12.241	-15.272	-5.349	-8.915	-15.879	-44.439	-26.54
422	0.422	-15.067	-10.885	-9.273	5.803	-6.796	-17.839	-42.424	-22.966
423	0.423	-14.499	-7.985	-11.601	15.817	-0.996	-8.965	-32.865	-26.352
424	0.424	-21.094	-9.926	-12.191	18.842	-6.232	-2.611	-27.754	-29.513
425	0.425	-13.169	-10.32	-15.486	4.624	-10.889	0.849	-32.501	-32.293
426	0.426	-12.218	-9.536	-17.237	-8.217	-9.544	-2.274	-33.971	-24.812
427	0.427	-17.072	-9.726	-14.728	-29.369	-5.87	-3.259	-38.906	-40.936
428	0.428	-16.311	-13.398	-12.407	-37.768	-9.361	-2.507	-35.344	-29.398
429	0.429	-14.002	-17.852	-12.025	-35.344	-19.029	-4.847	-48.594	-27.332
430	0.43	-16.343	-13.786	-18.031	-33.116	-12.624	-9.702	-36.525	-10.002
431	0.431	-9.77	-12.423	-12.032	-31.09	-11.45	-6.426	-41.322	-7.775
432	0.432	-10.545	-13.769	-14.36	-29.222	-14.53	-5.857	-40.107	-18.527
433	0.433	-12.874	-16.664	-9.528	-24.056	-15.485	-12.831	-31.302	-16.67
434	0.434	-16.365	-19.367	-11.474	-22.575	-12.971	-9.937	-13.447	-14.997
435	0.435	-7.662	-15.883	-13.221	-15.542	-17.037	-5.682	24.908	8.746
436	0.436	-13.673	-10.084	-14.583	-3.898	-17.608	-8	30.198	11.978
437	0.437	-8.453	-10.858	-10.524	3.299	-10.242	-11.476	25.061	-3.743
438	0.438	-7.486	-18.792	-9.176	7.81	-5.386	-12.051	38.528	-1.08
439	0.439	-11.744	-15.699	-8.793	6.324	-1.099	-6.626	42.49	-13.89
440	0.44	-10.967	-14.737	-6.854	-2.698	9.557	1.315	53.615	-35.047
441	0.441	-9.035	-17.26	-12.656	-20.787	5.297	-8.352	36.506	-15.413
442	0.442	-12.317	-11.641	-11.871	-13.335	1.623	-9.507	39.554	-7.955
443	0.443	-21.218	-12.212	-1.023	-1.828	7.633	-10.664	36.827	-14.976
444	0.444	-22.376	-18.195	-2.561	4.461	8.619	-11.622	29.213	-29.952
445	0.445	-16.366	-10.836	1.707	10.209	-6.077	-16.452	8.077	-1.03
446	0.446	-11.132	-11.799	-7.184	4.972	-16.706	-13.931	5.314	2.9
447	0.447	-2.209	-12.571	-6.012	-6.02	-22.506	-11.598	43.76	-38.857
448	0.448	-10.524	-10.237	-6.97	-4.682	-20.747	-6.738	49.074	-11.299
449	0.449	-20.19	-13.718	-7.93	-1.015	-12.794	0.636	23.783	-66.966
450	0.45	-16.496	-13.134	-10.435	2.453	-5.612	-4.178	-8.304	-30.092
451	0.451	-19.958	-14.868	-8.104	5.577	-9.268	-8.409	-37.498	-10.232
452	0.452	-14.706	-14.48	-10.032	-5.29	-15.252	-10.708	-26.439	-4.281
453	0.453	-15.651	-8.09	-9.447	-18.286	-16.195	-10.101	-23.318	-9.767
454	0.454	-19.888	-7.317	-14.861	-30.531	-21.005	-17.417	-51.723	25.394
455	0.455	-17.542	-16.218	-10.014	-35.239	-13.046	-14.483	-63.056	-24.95
456	0.456	-10.948	-17.376	-9.422	-56.96	-7.802	-15.212	-46.112	-5.01
457	0.457	-15.19	-14.272	-5.349	-53.906	-10.683	-14.398	-36.909	-10.902
458	0.458	-15.956	-17.179	-4.95	-22.83	-9.881	-17.835	-22.844	5.666
459	0.459	-12.458	-14.66	-1.652	-2.249	2.338	-17.219	-15.352	-9.335
460	0.46	-7.791	-13.886	-4.545	1.364	0.622	-17.766	-26.978	-4.816
461	0.461	-14.351	-18.718	-10.537	4.638	-7.279	-14.256	-50.382	-8.875
462	0.462	-13.555	-8.653	-21.948	1.513	-11.49	-16.547	-47.251	9.889
463	0.463	-11.211	-15.805	-26.589	4.176	-10.297	-15.341	-55.503	47.623
464	0.464	-16.036	-14.639	-19.414	-8.641	-11.438	-9.3	-37.598	32.542
465	0.465	-17.957	-18.118	-18.239	-6.361	-8.319	-3.239	-35.138	28.072
466	0.466	-16.203	-10.762	-21.712	4.279	-3.452	0.888	-45.628	7.381
467	0.467	-21.986	-11.726	-16.469	-5.355	-9.421	7.524	-55.155	26.136
468	0.468	-16.339	-7.463	-19.345	14.009	-10.173	-2.105	-35.658	16.063
469	0.469	-16.895	-9.782	-18.547	-9.201	-8.24	-10.971	-12.297	-5.771
470	0.47	-16.297	-14.623	-27.43	-24.868	-7.653	-12.085	9.684	-25.481
471	0.471	-20.34	-17.91	-33.403	-38.986	-7.063	-13.004	1.439	-2.223
472	0.472	-12.381	-12.487	-21.571	-46.48	-11.899	-10.046	9.073	-5.29
473	0.473	-8.87	-13.065	-16.901	-20.695	-12.472	-9.214	2.247	-24.995
474	0.474	-14.065	-13.633	-15.52	3.149	-13.05	-11.471	4.561	-12.174
475	0.475	-11.14	-17.692	-14.34	-12.494	-12.668	-11.991	22.234	-23.745
476	0.476	-15.369	-12.846	-10.837	-15.199	-9.375	-13.861	15.544	-38.635
477	0.477	-14.563	-14.779	-13.915	-2.394	-8.207	-10.906	13.727	-25.056
478	0.478	-11.045	-11.87	-4.991	-0.051	-12.651	-14.338	-3.385	-26.771
479	0.479	-9.084	-11.866	-6.128	2.08	-12.069	-14.679	13.2	-22.065
480	0.48	-16.799	-13.226	-11.325	11.702	-14.587	-11.732	24.157	-9.04
481	0.481	-19.874	-14.586	-8.403	-14.629	-16.899	-10.535	-4.544	-3.75
482	0.482	-16.94	-13.422	-10.898	-25.851	-10.313	-10.888	-33.212	-27.459
483	0.483	-17.693	-11.49	-8.551	-22.547	0.524	-8.727	1.226	-30.654
484	0.484	-16.91	-7.236	-10.459	24.525	1.887	-11.411	-2.818	-27.451
485	0.485	-10.323	-5.883	-7.146	31.178	-7.007	-14.087	-14.776	-24.638
486	0.486	-14.564	-11.294	-8.862	13.07	-3.521	-10.563	-17.955	-21.994
487	0.487	-15.327	-13.222	-9.23	-14.509	-10.873	-8.199	-34.475	-24.198
488	0.488	-15.886	-13.795	-11.532	-19.44	-17.639	-8.551	-5.721	-30.49
489	0.489	-16.444	-15.538	-12.669	-32.933	-4.467	-4.839	13.55	-28.459
490	0.49	-11.011	-9.723	-10.719	-45.257	9.092	-7.12	-3.009	-19.65
491	0.491	-15.834	-18.622	-13.405	-33.978	0.408	-6.683	-30.806	-33.91
492	0.492	-8.464	-17.46	-9.135	-23.892	-7.513	-5.487	-49.188	-47.373
493	0.493	-13.292	-20.555	-8.541	-26.968	-14.675	-8.937	-11.074	-27.935
494	0.494	-15.815	-15.72	-11.036	-24.248	-10.996	-6.777	-5.694	-4.627
495	0.495	-13.492	-13.202	-11.406	-21.716	-12.157	-7.91	17.466	4.743
496	0.496	-22.968	-15.521	-10.225	-24.011	-6.947	-11.372	38.459	7.538
497	0.497	-11.153	-16.089	-8.282	-26.108	-11.803	-16.187	80.301	-15.578
498	0.498	-15.781	-12.791	-8.663	-16.414	-12.592	-11.515	75.114	-6.226
499	0.499	-17.13	-11.041	-9.43	-4.205	-11.832	-13.23	70.26	-3.417
500	0.5	-18.296	-14.526	-6.713	0.455	-11.257	-13.586	65.958	-0.852
501	0.501	-19.457	-12.201	-7.097	13.444	-6.602	-12.208	53.679	-3.075
502	0.502	-18.49	-11.036	-8.638	-2.392	-13.183	-9.29	42.525	-0.82
503	0.503	-15.585	-8.317	-7.859	4.022	-12.419	-11.213	18.8	-10.401
504	0.504	-14.818	-14.111	-12.114	2.128	-8.351	-9.269	-15.556	-8.561
505	0.505	-7.474	-13.335	-13.851	-17.188	-6.421	-13.519	-29.026	5.874
506	0.506	-8.442	-16.817	-12.496	-14.63	-8.343	-8.09	-16.533	-19.251
507	0.507	-2.432	-8.107	-12.102	1.66	-10.076	-11.565	-27.63	-15.91
508	0.508	-9.788	-11.584	-9.197	29.368	-10.471	-1.488	-44.554	-31.582
509	0.509	-14.625	-10.608	-12.869	-12.187	-9.119	-2.832	-66.323	-0.387
510	0.51	-13.851	-17.372	-11.51	-28.576	-11.255	-1.656	-68.944	-4.443
511	0.511	-16.17	-16.591	-15.574	-33.547	-13.202	-7.637	-66.39	-0.723
512	0.512	-19.658	-18.916	-16.935	-19.912	-8.96	-14.97	-68.721	-17.732
513	0.513	-16.368	-16.969	-18.302	-23.824	-9.362	-12.042	-75.123	-26.994
514	0.514	-14.631	-15.029	-13.469	-4.891	-7.055	-25.182	-77.073	-1.39
515	0.515	-12.122	-10.958	-7.474	5.203	-2.225	-27.093	-75.31	1.918
516	0.516	-13.48	-14.437	-11.534	-4.126	-2.81	-18.36	-51.486	23.797
517	0.517	-18.32	-13.074	-18.115	-6.809	4.936	-4.017	-41.398	9.646
518	0.518	-15.04	-10.941	-13.851	0.793	1.837	1.815	-32.081	-3.153
519	0.519	-12.134	-8.224	-9.775	-6.06	-9	-10.367	-0.9	-14.807
520	0.52	-17.94	-14.028	-13.246	-16.587	-7.65	-11.921	28.146	-25.515
521	0.521	-17.167	-13.255	-16.525	-45.601	-8.82	-13.28	16.935	-27.557
522	0.522	-16.591	-11.328	-9.934	-24.936	-12.309	-14.447	-14.032	-18.914
523	0.523	-17.17	-18.677	-14.167	-13.703	-4.967	-13.288	-26.44	-23.621
524	0.524	-15.417	-13.83	-8.523	-10.368	-5.934	-5.935	-60.555	-10.705
525	0.525	-14.059	-16.342	-11.976	-1.026	-15.61	-10.782	-56.192	15.555
526	0.526	-17.352	-12.274	-12.53	-32.101	-16.779	-4.793	-60.375	4.277
527	0.527	-21.418	-15.748	-11.917	-27.94	-13.296	-8.868	-34.226	0.926
528	0.528	-13.484	-16.323	-13.248	-9.057	-10.186	-6.934	-31.145	-14.806
529	0.529	-12.321	-10.897	-16.505	42.502	-13.076	-8.878	-9.527	-6.547
530	0.53	-11.344	-7.404	-11.637	5.61	-15.583	-7.143	-1.457	0.933
531	0.531	-16.182	-14.754	-9.68	-0.89	-9.966	-5.79	-19.503	-24.88
532	0.532	-10.189	-9.917	-15.08	-6.852	-6.474	-6.185	-17.478	-28.214
533	0.533	-4.573	-12.435	-13.125	-23.281	-12.456	-7.363	-24.211	-31.39
534	0.534	-8.05	-14.761	-12.522	-38.349	-10.108	-11.827	-18.746	-23.118
535	0.535	-12.683	-18.245	-16.57	-33.825	-6.609	-15.903	-45.44	-25.693
536	0.536	-14.408	-12.243	-10.743	-29.677	-6.011	-17.263	-49.496	-18.77
537	0.537	-20.203	-14.57	-9.957	-25.934	-5.419	-13.973	-39.856	-12.446
538	0.538	-20.97	-12.648	-13.43	11.832	-6.773	-13.59	-31.016	-14.418
539	0.539	-17.488	-17.314	-7.42	-3.246	-7.161	-14.764	-11.703	-26.675
540	0.54	-18.082	-10.75	-14.766	-7.702	-12.955	-15.947	-4.547	-6.02
541	0.541	-17.516	-11.537	-9.92	4.67	-10.618	-12.489	25.447	-8.771
542	0.542	-16.178	-7.511	-12.428	8.351	-4.033	-11.165	20.951	-6.345
543	0.543	-8.824	-6.956	-11.642	18.453	-6.551	-10.816	24.149	-13.372
544	0.544	-14.048	-15.691	-12.219	9.221	-8.87	-8.921	20.425	-19.813
545	0.545	-15.016	-12.244	-14.156	-4.822	-8.287	-7.024	23.082	-2.408
546	0.546	-14.239	-19.623	-12.421	-17.489	-12.93	-6.289	48.22	-23.505
547	0.547	-15.017	-16.755	-11.087	-15.087	-14.675	-8.257	51.144	-15.209
548	0.548	-14.434	-14.272	-14.377	-12.892	-9.837	-6.361	66.496	-22.812
549	0.549	-12.501	-10.236	-14.756	-10.906	-9.253	-7.556	40.618	-15.893
550	0.55	-14.244	-13.73	-12.814	-16.067	-14.667	-8.158	30.181	-22.279
551	0.551	-14.632	-15.699	-14.753	-23.937	-8.075	-6.829	26.695	-28.052
552	0.552	-13.276	-18.633	-12.628	-25.238	-3.792	-7.421	17.984	-1.709
553	0.553	-6.692	-16.158	-11.278	-39.521	-14.415	-5.294	-0.211	-12.942
554	0.554	-9.589	-8.828	-15.542	-33.691	-7.24	-10.331	-12.203	-9.708
555	0.555	-15.577	-16.224	-6.651	-28.445	-13.609	-9.751	-40.243	12.105
556	0.556	-19.629	-15.279	-13.05	-23.807	-5.267	-9.179	-36.912	3.735
557	0.557	-13.036	-16.084	-7.066	-7.944	4.416	-11.7	-13.395	26.894
558	0.558	-15.546	-18.431	-10.174	2.71	-1.979	-11.323	-4.366	-1.441
559	0.559	-13.217	-16.521	-9.207	8.549	6.35	-13.457	-1.885	2.149
560	0.56	-13.799	-13.261	-9.983	3.305	3.253	-15.4	15.704	-28.9
561	0.561	-13.206	-7.879	-9.216	-20.547	-3.517	-13.485	22.479	-16.578
562	0.562	-17.269	-14.483	-11.154	-72.076	-7.771	-17.003	15.923	-12.939
563	0.563	-12.429	-13.739	-15.804	-64.743	-6.987	-10.677	-1.619	-23.047
564	0.564	-14.364	-14.536	-8.068	36.069	-13.554	-9.961	-27.462	-13.796
565	0.565	-17.262	-15.14	-13.292	79.244	-12.754	-9.241	-30.807	-22.114
566	0.566	-16.87	-11.867	-8.453	13.483	-16.788	-7.345	-46.505	-14.582
567	0.567	-13.577	-11.303	-9.23	-22.08	-13.279	-10.68	-54.792	-7.586
568	0.568	-18.42	-12.666	-14.844	-54.551	-15.187	-8.972	-36.923	-9.72
569	0.569	-15.124	-11.319	-12.913	-64.389	-8.606	-5.49	-25.227	-11.701
570	0.57	-13.379	-13.452	-14.842	16.322	-4.384	-7.836	-22.949	7.624
571	0.571	-12.982	-9.791	-14.259	48.826	-8.478	-9.067	-32.425	-10.206
572	0.572	-12.59	-17.163	-12.912	-0.575	-6.561	-10.338	-26.97	-17.198
573	0.573	-19.164	-20.266	-14.269	-9.509	-15.272	-11.631	-22.093	-36.366
574	0.574	-16.251	-15.447	-12.146	-1.391	-14.106	-8.241	-8.892	-13.164
575	0.575	-10.246	-17.969	-7.696	-38.351	-4.427	-7.867	7.217	-22.503
576	0.576	-14.304	-17.209	-11.76	-44.938	-8.133	-10.032	18.127	-19.767
577	0.577	-14.876	-15.287	-8.284	-38.979	-19.013	-16.127	20.347	-6.969
578	0.578	-15.457	-14.725	-11.575	-11.338	-17.7	-12.007	18.936	0.001
579	0.579	-19.513	-16.474	-12.745	-6.316	-11.332	-12.926	8.231	6.371
580	0.58	-16.989	-12.991	-11.588	-10.727	-7.859	-14.927	-13.101	16.073
581	0.581	-12.538	-10.665	-8.879	1.668	-10.961	-9.026	-3.452	-10.251
582	0.582	-17.952	-9.508	-13.723	5.343	-11.923	-3.429	5.223	0.951
583	0.583	-18.528	-9.121	-14.314	2.051	-11.155	-8.232	13.129	-22.908
584	0.584	-20.455	-10.285	-12.39	-7.251	-3.825	-11.432	20.474	-7.234
585	0.585	-18.71	-15.13	-15.293	-21.392	-12.766	-19.06	1.703	-15.532
586	0.586	-16.2	-13.198	-10.462	-23.91	-6.808	-17.92	25.281	2.311
587	0.587	-12.933	-9.905	-11.029	-12.291	-3.741	-12.977	22.528	-18.735
588	0.588	-6.378	-4.489	-13.913	-5.891	-6.668	-6.866	14.527	1.062
589	0.589	0.358	-12.417	-13.529	3.815	-7.486	0.6	-13.407	-6.442
590	0.59	1.109	-11.449	-12.177	5.546	-3.468	-2.218	-31.878	-8.712
591	0.591	-4.523	1.334	-14.32	0.879	-5.457	-1.345	-14.555	19.043
592	0.592	-15.367	-10.852	-14.732	-17.88	-7.441	1.117	13.978	-14.931
593	0.593	-20.02	-12.393	-8.958	-30.654	-16.365	-2.242	3.016	-1.287
594	0.594	-18.671	-2.329	-8.223	-42.296	-10.01	-5.521	6.505	-21.893
595	0.595	-19.843	-11.24	-6.324	-48.764	-8.898	-8.514	-9.003	-25.485
596	0.596	-18.693	-7.755	2.351	-19.83	-1.591	-16.569	-34.406	-8.355
597	0.597	-13.481	-10.859	-15.676	-7.552	-8.419	-13.104	-44.335	-5.193
598	0.598	-14.468	-13.766	-23.258	11.12	-11.003	-12.071	-47.298	-7.808
599	0.599	-15.262	-26.93	-20.989	0.981	-10.287	-22.812	-21.606	-46.242
600	0.6	-16.051	-9.508	-10.394	-2.186	-15.174	-15.62	-18.177	-62.609
601	0.601	-16.643	-11.829	-12.386	6.067	-19.878	-24.538	-27.329	-47.444
602	0.602	-17.239	-5.438	-14.188	-1.55	-18.19	-25.713	-29.91	-15.458
603	0.603	-15.513	-18.979	-12.684	5.357	-10.313	-20.332	-42.594	13.663
604	0.604	-19.009	-10.259	-11.381	-1.08	-9.222	-19.149	-54.122	10.06
605	0.605	-14.569	-24.57	-12.61	0.813	-10.245	-12.968	-47.646	6.825
606	0.606	-17.486	-18.751	-9.195	-0.968	-1.402	-10.502	-53.375	-2.415
607	0.607	-9.576	-16.994	-12.365	-8.927	6.862	-8.431	-48.099	11.757
608	0.608	-17.915	-18.534	-19.213	-16.081	-9.241	-5.019	-49.619	4.255
609	0.609	-14.837	-14.26	-18.504	-9.685	-2.318	-5.491	-33.769	20.534
610	0.61	-23.745	-13.076	-12.95	1.169	-8.756	2.535	-14.624	-7.137
611	0.611	-15.446	-21.38	-17.844	-0.194	-10.759	6.037	3.174	-25.912
612	0.612	-16.435	-16.125	-14.609	-14.564	-12.395	18.239	-3.783	-29.17
613	0.613	-11.624	-17.073	-14.077	-20.466	-14.208	13.011	6.856	-32.238
614	0.614	-14.172	-14.537	-14.515	-32.755	-22.208	-1.723	-2.885	-40.547
615	0.615	-13.428	-16.841	-9.143	-40.702	-20.924	-12.353	2.239	-17.349
616	0.616	-12.877	-17.407	-11.128	-50.764	-17.317	1.304	0.576	-39.213
617	0.617	-10.973	-22.033	-15.815	-41.918	-13.895	-0.237	4.702	-19.444
618	0.618	-16.414	-17.95	-9.271	-23.976	2.122	-23.876	10.945	3.801
619	0.619	-12.955	-18.321	-15.315	-11.259	18.335	-13.663	-7.213	-18.076
620	0.62	-21.684	-11.92	-14.577	-4.346	7.65	20.785	-20.163	-20.788
621	0.621	-15.7	-9.392	-8.035	10.594	-5.933	43.425	-41.485	-13.229
622	0.622	-14.75	-16.728	-8.842	8.692	-21.839	47.115	-47.971	-13.46
623	0.623	-17.667	-9.946	-9.643	-3.572	-19.742	4.975	-34.149	-1.896
624	0.624	-12.848	-15.938	-10.259	-14.642	-17.85	-56.371	-36.995	30.002
625	0.625	-12.083	-10.31	-14.932	-1.699	1.456	-32.16	-25.728	-20.322
626	0.626	-17.702	-6.816	-9.54	-0.025	8.964	19.654	-19.708	-26.911
627	0.627	-11.134	-6.22	-14.406	-1.676	6.612	39.849	-18.174	-8.747
628	0.628	-13.659	-15.113	-9.789	-8.899	-12.585	34.015	0.733	-3.339
629	0.629	-12.891	-16.263	-15.242	-20.727	-20.162	-37.98	7.817	-28.503
630	0.63	-8.061	-15.093	-14.693	-28.675	-22.502	-8.223	0.375	3.45
631	0.631	-16.781	-14.126	-8.731	-24.429	-24.647	-70.642	-6.476	-0.624
632	0.632	-13.311	-13.166	-11.092	-26.381	-11.122	-94.944	-4.984	25.661
633	0.633	-14.289	-12.405	-8.8	-25.284	-2.44	-116.938	-21.262	-19.041
634	0.634	-15.269	-10.1	-18.306	-26.549	8.572	-110.274	-19.525	-25.089
635	0.635	-12.763	-14.956	-14.659	-23.552	7.209	-128.399	-6.345	-30.528
636	0.636	-2.123	-13.041	-25.527	-20.731	-7.119	-45.138	5.463	-25.509
637	0.637	-6.381	-10.159	-26.911	-16.551	-12.923	-33.305	28.952	-21.063
638	0.638	0.007	-15.999	-9.907	-4.436	-0.718	-22.487	25.349	-8.718
639	0.639	-10.822	-11.962	-7.612	11.378	-2.249	7.049	40.711	-19.978
640	0.64	-15.069	-15.481	-5.504	9.252	-3.576	-1.964	32.055	-23.307
641	0.641	-23.962	-12.223	4.159	-15.927	-7.207	-26.468	39.245	-26.438
642	0.642	-20.475	-10.504	2.402	-5.89	-25.153	-4.524	17.798	-29.159
643	0.643	-17.392	-7.049	3.936	15.957	-17.56	82.891	42.987	-31.731
644	0.644	-18.37	-6.686	-3.231	35.655	-5.933	142.505	32.559	-15.526
645	0.645	-17.601	-13.277	-9.623	22.845	-8.102	131.735	22.914	-13.463
646	0.646	-15.278	-10.394	-13.107	15.864	-6.196	23.232	14.23	0.023
647	0.647	-11.792	-11.191	-10.009	5.236	2.486	-48.944	-14.363	-15.889
648	0.648	-12.365	-8.89	0.818	-16.03	-5.454	-62.11	-40.991	-5.285
649	0.649	-16.424	-13.753	-6.354	-18.709	-12.588	-2.48	-72.264	-3.411
650	0.65	-19.899	-13.214	-2.684	-21.21	-8.859	30.032	-84.881	1.762
651	0.651	-16.601	-17.296	-3.841	-23.524	-7.653	20.106	-81.402	9.655
652	0.652	-15.426	-18.676	-17.777	-25.639	-4.52	-114.324	-57.772	-6.218
653	0.653	-14.257	-19.081	-11.974	-35.312	-3.52	-133.601	-67.218	-4.105
654	0.654	-19.277	-12.53	-3.265	-26.594	-11.417	-81.263	-75.687	9.436
655	0.655	-19.846	-19.322	-1.709	-18.664	-12.372	-33.756	-73.318	18.156
656	0.656	-13.246	-18.58	-5.961	-22.937	-7.525	-19.51	-38.395	3.808
657	0.657	-14.008	-12.992	-4.787	-31.879	-17.145	-6.445	-3.268	5.704
658	0.658	-14.757	-19.595	-17.94	-25.914	-18.233	5.334	28.633	-6.569
659	0.659	-22.676	-20.394	-23.165	-26.91	-7.338	16.21	7.98	4.384
660	0.66	-8.724	-13.054	-24.705	-12.231	-0.104	65.509	-3.125	-17.354
661	0.661	-10.643	-19.842	-23.325	2.677	6.341	56.515	-26.774	-33.15
662	0.662	-8.876	-15.594	-26.983	8.516	-11.6	48.347	-29.663	-24.933
663	0.663	-4.201	-14.825	-25.794	20.71	-14.061	55.632	-3.914	-17.516
664	0.664	-8.425	-14.249	-20.542	16.048	-11.701	8.722	-0.412	17.402
665	0.665	-12.072	-10.967	-19.546	11.763	-9.539	-70.709	2.891	-17.946
666	0.666	-10.886	-12.718	-20.293	-7.8	-15.306	-125	0.396	-31.577
667	0.667	-16.082	-14.08	-24.333	-33.39	-20.475	-75.734	3.109	-19.288
668	0.668	-17.021	-12.727	-17.726	-43.436	-18.867	-49.122	24.425	-0.552
669	0.669	-16.216	-12.334	-20.21	-34.055	-11.631	72.926	33.014	-10.618
670	0.67	-18.508	-11.942	-16.133	-42.275	-10.396	195.378	56.526	-13.722
671	0.671	-14.999	-15.421	-18.046	-18.971	-11.523	274.885	78.684	5.959
672	0.672	-18.257	-13.284	-17.435	21.931	-10.534	318.016	64.879	3.399
673	0.673	-16.483	-14.433	-9.669	-16.732	-5.684	120.57	62.726	-22.359
674	0.674	-21.297	-15.966	-12.738	-21.738	0.345	-76.73	56.179	-25.676
675	0.675	-16.633	-13.252	-9.814	-8.185	1.172	-307.544	54.49	-28.744
676	0.676	-14.864	-16.147	-10.558	20.858	-9.594	-338.594	56.897	-9.009
677	0.677	-16.195	-10.136	-8.207	-5.454	-7.961	-197.735	59.106	-16.558
678	0.678	-18.492	-12.644	-4.704	-15.517	-9.263	-172.199	38.877	-18.858
679	0.679	-16.344	-11.871	-7.972	-18.608	-10.378	-102.556	13.824	-38.023
680	0.68	-11.104	-3.936	-1.37	-21.306	-6.839	-39.197	-23.443	-9.756
681	0.681	-6.242	-0.836	-0.574	-8.503	-3.699	-20.162	-38.061	-13.379
682	0.682	-13.589	0.141	-11.183	26.573	1.203	-2.909	-60.395	-37.129
683	0.683	-10.676	-2.364	-15.409	41.719	-4.724	-18.964	-63.928	-8.806
684	0.684	-13.178	-7.964	-6.477	18.93	-6.973	-4.805	-74.641	-20.033
685	0.685	-15.488	-11.437	-7.604	-10.057	-13.476	8.273	-64.073	-30.088
686	0.686	-14.891	-10.846	-4.478	-13.68	-12.634	20.127	-91.812	-20.799
687	0.687	-14.284	-1.933	-7.36	-3.554	-16.64	52.732	-80.051	-6.675
688	0.688	-14.844	-8.311	-8.117	-19.156	-20.064	82.243	-69.434	0.889
689	0.689	-14.434	-11.782	-12.149	-56.037	-23.286	90.924	-53.228	-6.033
690	0.69	-15.783	-14.865	-15.59	-30.802	-29.816	66.53	-27.135	-12.402
691	0.691	-16.17	-15.826	-13.616	-26.294	-28.987	44.609	-2.815	-14.281
692	0.692	-10.942	-21.814	-11.816	-38.653	-18.288	-15.968	25.95	-5.537
693	0.693	-14.425	-25.866	-13.117	-19.857	3.424	-72.879	22.731	-0.818
694	0.694	-16.366	-27.786	-11.724	-23.117	50.492	-109.571	19.886	-4.976
695	0.695	-18.119	-24.477	-14.601	-32.372	30.606	-89.332	17.21	-8.537
696	0.696	-16.761	-19.053	-10.895	-24.046	24.643	-34.214	-7.958	-9.589
697	0.697	-14.43	-20.977	-13.196	-16.499	-3.009	-12.181	-17.683	-10.443
698	0.698	-13.264	-19.028	-14.334	-9.548	-28.148	-32.045	4.487	4.331
699	0.699	-15.96	-11.275	-12.366	-7.463	-41.673	-13.768	-20.787	-27.519
700	0.7	-14.019	-16.488	-11.181	-5.569	-29.268	36.28	-23.814	-31.888
701	0.701	-17.493	-11.631	-6.896	-7.339	-18.029	69.83	-26.637	-35.882
702	0.702	-12.064	-14.137	-7.447	-5.817	-7.947	51.606	-18.043	5.809
703	0.703	-12.637	-13.355	-8.788	-7.19	-4.838	35.009	-10.179	11.282
704	0.704	-14.559	-15.275	-13.215	-3.51	14.916	19.801	6.404	-13.802
705	0.705	-16.291	-11.961	-11.445	4.815	12.405	-3.027	0.312	9.081
706	0.706	-11.451	-11.361	-13.935	16.655	-22.621	9.432	10.245	5.031
707	0.707	-16.087	-9.983	-10.62	2.368	-27.647	-47.072	-15.788	39.143
708	0.708	-14.339	-9.575	-8.465	-7.266	-23.196	-87.488	-57.1	16.307
709	0.709	-12.985	-13.626	-12.903	-1.987	-27.263	-5.849	-62.233	3.907
710	0.71	-16.27	-12.254	-20.636	-22.657	-16.028	26.822	-46.91	22.722
711	0.711	-16.644	-19.586	-15.397	-42.363	-12.728	-22.352	-51.174	-8.236
712	0.712	-19.339	-16.468	-18.277	-19.083	-9.62	4.49	-30.299	12.436
713	0.713	-17.389	-15.473	-13.997	-3.304	4.502	-3.523	-11.384	-6.35
714	0.714	-15.826	-9.441	-14.741	-0.43	1.982	-10.782	-1.153	3.712
715	0.715	-11.95	-10.188	-8.124	-7.834	-0.342	-4.157	8.283	-11.945
716	0.716	-14.456	-10.744	-8.863	13.326	-10.983	-10.182	28.142	-14.705
717	0.717	-14.061	-16.723	-14.436	-23.632	-9.049	-4.82	15.466	-42.993
718	0.718	-18.898	-17.473	-12.461	-58.934	-10.801	-40.031	-10.204	-46.686
719	0.719	-15.604	-13.96	-2.349	-45.484	-2.876	-35.541	-27.205	-49.981
720	0.72	-16.184	-9.287	-9.468	-16.514	12.992	-23.02	-17.911	-2.977
721	0.721	-15.796	-10.997	-13.106	2.256	6.614	-19.155	-37.687	-9.598
722	0.722	-15.409	-18.905	-9.583	12.376	0.808	-8.9	-45.298	-27.839
723	0.723	-10.567	-15.393	-12.632	9.384	-11.401	-5.667	-52.345	-11.472
724	0.724	-4.571	-10.14	-9.672	12.147	-25.741	-14.1	-41.798	-36.708
725	0.725	-13.48	-9.143	-19.302	9.695	-23.813	-16.893	-36.106	-41.223
726	0.726	-14.644	-11.622	-12.853	7.451	-29.032	-19.619	-9.895	-37.194
727	0.727	-11.545	-9.263	-9.304	5.409	-5.233	-22.083	-6.377	-33.561
728	0.728	-10.574	-9.799	-8.287	-8.105	-15.291	-16.414	3.504	-2.645
729	0.729	-8.048	-11.698	-13.067	-20.282	-24.575	9.848	25.142	-31.72
730	0.73	-15.395	-12.249	-12.248	-34.589	-10.441	36.217	10.719	-35.443
731	0.731	-8.61	-15.694	-17.814	-36.485	-23.218	26.272	-12.845	-32.164
732	0.732	-11.114	-15.267	-15.848	-31.18	-16.271	35.693	-28.886	-22.863
733	0.733	-15.176	-15.615	-12.533	-20.059	-9.934	16.096	-15.151	2.707
734	0.734	-15.756	-11.906	-21.421	-12.851	-8.086	-22.287	-2.762	-7.297
735	0.735	-17.69	-15.18	-12.499	-16.526	-6.413	-105.376	-0.799	2.026
736	0.736	-19.431	-13.037	-11.318	-17.743	-11.094	-45.659	-11.763	10.379
737	0.737	-19.819	-9.345	-6.069	-20.871	-15.364	117.193	-14.015	-2.379
738	0.738	-18.465	-16.676	-7.016	-17.951	-11.722	186.966	-5.608	-13.959
739	0.739	-13.62	-13.562	-14.94	-4.762	-0.892	-3.543	-20.209	0.964
740	0.74	-13.035	-10.65	-11.839	1.032	-8.057	-131.524	-10.81	-28.029
741	0.741	-19.611	-11.423	-22.668	2.832	-11.744	-15.062	-12.826	-7.341
742	0.742	-13.606	-12.188	-21.299	7.589	-8.257	6.071	1.231	-33.684
743	0.743	-6.237	-12.764	-9.475	9.035	-3.005	-167.249	14.512	-43.75
744	0.744	-3.323	-16.048	-7.913	5.406	-2.003	-144.234	5.508	-34.472
745	0.745	-16.476	-10.623	-15.067	6.62	2.291	-38.632	16.246	-20.315
746	0.746	-18.408	-12.537	-11.381	-5.11	9.615	18.801	23.158	-12.742
747	0.747	-13.175	-15.794	-10.216	-6.56	10.537	-103.779	16.533	13.033
748	0.748	-21.101	-12.862	-11.181	-2.198	-2.683	-87.869	12.843	3.018
749	0.749	-16.828	-16.317	-10.214	-5.815	-8.556	-44.684	-3.361	-0.005
750	0.75	-20.498	-18.607	-12.73	-16.594	-3.4	21.132	-15.113	8.37
751	0.751	-17.002	-13.745	-15.052	-15.172	-8.081	80.784	-4.584	-4.358
752	0.752	-13.892	-10.428	-11.567	-18.795	-3.843	69.992	-22.11	2.613
753	0.753	-16.779	-15.822	-13.506	-34.428	-7.534	40.333	-33.81	-16.503
754	0.754	-17.532	-16.381	-10.61	-19.508	-8.706	-4.518	-10.472	11.807
755	0.755	-10.16	-15.781	-9.265	-33.052	-7.74	-12.691	17.721	30.615
756	0.756	-11.121	-16.349	-12.562	-27.829	-8.715	-94.203	6.415	-20.805
757	0.757	-11.893	-9.373	-12.962	-32.46	-11.263	-83.434	3.054	16.234
758	0.758	-7.825	-8.395	-10.266	-28.2	-8.975	-14.526	6.023	9.728
759	0.759	-18.66	-10.9	-7.564	-8.65	-12.485	-5.925	8.536	-32.792
760	0.76	-14.019	-10.119	-10.483	5.492	-9.223	2.127	5.839	-16.336
761	0.761	-18.281	-13.596	-13.211	-7.28	-9.812	9.552	-15.407	8.859
762	0.762	-17.118	-15.528	-11.288	-42.301	-11.174	2.968	-12.844	-4.714
763	0.763	-15.956	-17.267	-13.432	-77.465	-14.467	8.951	-30.771	-8.765
764	0.764	-12.858	-12.426	-12.091	-54.557	-13.302	3.464	-28.528	-5.061
765	0.765	-19.635	-9.125	-7.847	8.015	-15.236	8.37	-22.226	18.754
766	0.766	-17.117	-8.539	-11.916	34.746	-14.078	12.672	-24.227	-9.492
767	0.767	-14.789	-14.338	-12.311	75.399	-9.245	8.396	-19.04	-13.159
768	0.768	-16.718	-16.661	-12.709	68.053	-7.313	11.921	4.719	-9.867
769	0.769	-12.066	-16.081	-8.649	34.573	-9.256	8.607	1.362	-6.766
770	0.77	-13.796	-18.012	-5.164	-20.366	-15.833	11.792	16.963	1.598
771	0.771	-10.301	-16.265	-7.49	-42.383	-9.817	3.518	14.188	14.458
772	0.772	-14.736	-14.91	-14.081	-48.938	2.373	6.093	-19.403	26.13
773	0.773	-8.136	-15.302	-16.997	-30.74	4.109	13.133	-33.078	-5.771
774	0.774	-8.889	-16.466	-11.024	-36.17	-6.933	2.534	-45.574	-19.26
775	0.775	-9.648	-20.149	-23.24	-31.16	-19.914	-10.954	-64.446	-39.963
776	0.776	-13.138	-19.764	-25.011	-17.644	-18.192	-9.157	-33.58	-13.631
777	0.777	-15.09	-20.934	-10.705	3.026	-22.854	-7.581	-29.629	-16.892
778	0.778	-20.521	-14.94	-16.524	6.666	-21.48	-14.836	-18.554	-19.953
779	0.779	-15.691	-8.955	-11.295	3.331	-20.331	-23.872	5.094	-28.218
780	0.78	-15.113	-13.038	-9.735	-18.596	-7.188	-22.845	8.061	-30.699
781	0.781	-13.378	-14.989	-2.571	-38.414	5.01	-19.84	16.233	-46.915
782	0.782	-12.987	-15.595	-8.957	-20.662	25.722	-20.808	23.639	-61.731
783	0.783	-9.707	-13.876	-5.478	14.337	39.873	-24.934	16.514	-55.871
784	0.784	-14.554	-6.941	-6.447	19.353	11.643	-17.482	-2.776	-32.959
785	0.785	-15.156	-9.863	-11.295	32.888	-22.391	-2.781	-15.68	-29.799
786	0.786	-13.431	-10.651	-13.815	3.839	-35.908	3.536	-22.776	-4.159
787	0.787	-13.058	-12.994	-16.132	-30.247	-15.175	-2.297	-8.003	-7.387
788	0.788	-19.456	-14.941	-9.552	-43.826	-33.928	-18.057	-6.211	1.967
789	0.789	-16.959	-10.312	-10.329	-23.16	-30.622	-49.876	9.518	-17.758
790	0.79	-16.195	-6.256	-15.949	-49.504	-21.309	-91.174	24.252	20.767
791	0.791	-16.789	-14.199	-17.892	-73.31	-23.996	-19.166	22.183	15.368
792	0.792	-20.102	-13.056	-19.848	-45.06	-26.485	49.872	27.241	0.272
793	0.793	-18.38	-14.049	-15.804	11.609	-14.859	76.549	28.615	4.716
794	0.794	-15.876	-13.1	-8.835	3.44	8.585	84.498	6.767	-32.863
795	0.795	-12.595	-19.121	-13.68	-18.678	30.482	77.036	-40.457	-27.821
796	0.796	-15.522	-21.464	-7.689	-25.318	22.193	-23.783	-60.58	-32.303
797	0.797	-13.607	-16.646	-10.028	-19.431	4.429	-95.918	-78.966	-36.383
798	0.798	-17.887	-13.373	-9.468	19.189	-7.155	-82.816	-95.641	-40.046
799	0.799	-13.083	-10.486	-8.891	14.089	-9.264	-47.223	-90.848	-36.779
800	0.8	-16.411	-9.15	-10.657	0.435	-18.932	-36.358	-86.646	-21.147
801	0.801	-18.196	-10.528	-10.297	4.391	-17.175	-26.414	-66.184	15.781
802	0.802	-15.719	-10.927	-8.977	7.997	-12.516	18.392	-55.202	10.696
803	0.803	-20.21	-10.55	-10.171	18.01	-11.146	59.094	-38.406	-2.894
804	0.804	-17.348	-10.182	-11.364	21.052	-7.46	-51.977	-29.32	-7.031
805	0.805	-10.414	-5.372	-13.34	18.269	-8.607	-67.868	-9.734	-10.773
806	0.806	-3.681	-5.97	-11.244	0.364	-13.817	-24.747	-7.324	-27.838
807	0.807	-11.649	-9.273	-9.351	-11.35	-8.581	28.958	22.949	-6.086
808	0.808	-10.72	-12.175	-13.644	-22.066	-7.61	94.693	51.844	-14.477
809	0.809	-5.899	-13.535	-10.783	-27.921	-5.085	-36.51	40.491	13.683
810	0.81	-10.212	-13.931	-14.307	-29.686	-9.136	-123.978	30.276	-5.226
811	0.811	-15.873	-16.843	-13.964	-40.744	-7.176	-76.355	27.005	18.48
812	0.812	-16.504	-14.139	-12.853	-53.719	-6.575	-33.185	24.112	-3.461
813	0.813	-14.595	-12.986	-10.97	-45.009	-4.818	6.294	0.723	-29.086
814	0.814	-10.573	-17.831	-11.417	-30.714	-7.327	41.906	9.843	-5.364
815	0.815	-14.094	-14.358	-14.384	-5.546	-7.706	52.737	-4.432	-14.761
816	0.816	-18.585	-17.664	-14.063	11.512	-12.546	82.332	-17.336	-12.162
817	0.817	-19.203	-15.928	-16.065	-16.714	-11.971	19.806	-24.993	-18.909
818	0.818	-22.72	-16.324	-18.248	-27.807	-7.899	-102.342	-22.751	-11.512
819	0.819	-21.204	-17.687	-16.352	-24.412	-10.382	-154.826	-20.667	-32.732
820	0.82	-20.844	-14.795	-17.159	-15.206	-11.705	-75.322	-14.894	-24.514
821	0.821	-22.035	-14.411	-13.887	10.246	-5.104	-61.046	11.413	-6.766
822	0.822	-23.998	-15.568	-9.834	20.254	-7.999	-47.937	22.619	4.815
823	0.823	-19.781	-14.012	-1.916	17.095	-12.25	-12.38	5.567	-5.885
824	0.824	-11.88	-9.558	-5.419	14.333	-14.567	-23.276	8.669	19.173
825	0.825	-3.592	-14.197	-8.54	6.748	-3.742	-13.463	11.367	9.03
826	0.826	-0.528	-11.303	-15.371	-0.232	-5.323	13.184	34.532	-0.345
827	0.827	-5.402	-14.789	-13.486	-10.083	-15.406	102.734	50.179	-3.116
828	0.828	-11.439	-9.392	-26.675	-16.46	4.124	114.501	41.827	-0.676
829	0.829	-17.084	-9.986	-32.512	-14.547	1.408	103.623	13.565	-7.706
830	0.83	-19.044	-13.291	-20.343	-5.849	-6.141	54.227	2.355	-14.151
831	0.831	-22.357	-9.245	-18.814	-23.276	-13.095	-44.333	-28.586	-43.233
832	0.832	-13.474	-12.754	-11.672	-30.253	-19.453	-136.499	-24.485	-5.729
833	0.833	-17.173	-5.414	-10.536	-28.142	-13.617	-100.94	-35.658	-10.833
834	0.834	-8.876	-15.118	-9.398	-22.322	-11.843	-25.121	-25.556	-15.346
835	0.835	-14.124	-21.525	-6.322	-17.094	-13.394	-15.274	-28.613	-36.075
836	0.836	-17.051	-13.227	-15.253	-12.453	-12.076	11.428	-36.876	-9.757
837	0.837	-17.851	-18.49	-6.955	-8.232	-8.44	3.308	-24.007	-26.768
838	0.838	-10.52	-19.506	-7.953	0.615	-2.462	10.661	-21.543	1.489
839	0.839	-15.395	-22.065	-10.867	-7.763	-3.469	4.069	-10.748	5.174
840	0.84	-12.899	-18.042	-8.357	-23.853	-10.266	10.028	-31.881	-25.788
841	0.841	-10.604	-10.139	-6.032	-21.582	-14.533	4.56	-6.184	3.231
842	0.842	-10.042	-7.078	-5.453	1.784	-2.35	-0.44	4.006	-15.483
843	0.843	-14.7	-13.881	-14.168	-1.317	-11.063	13.2	1.021	1.561
844	0.844	-16.449	-13.139	-8.182	1.447	-12.611	0.918	3.86	-26.69
845	0.845	-16.055	-10.839	-13.431	-1.005	-13.942	-2.669	-3.544	14.902
846	0.846	-19.335	-12.797	-4.57	24.793	-17.583	0.675	-5.752	-1.541
847	0.847	-12.752	-17.467	-3.426	-6.131	-9.246	3.737	5.027	-16.632
848	0.848	-9.841	-15.749	-19.508	-18.482	-14.479	-4.655	3.218	-3.067
849	0.849	-5.582	-14.409	-3.268	7.912	-7.722	-2.162	-5.367	1.032
850	0.85	-4.798	-11.138	-5.411	-2.112	-10.244	0.179	-16.239	-10.162
851	0.851	-8.284	-15.979	-3.49	-30.298	-12.565	-1.91	-8.894	-13.408
852	0.852	-7.707	-15.401	-5.246	-41.452	-9.073	-3.814	-25.718	-22.63
853	0.853	-11.755	-11.351	-9.899	-38.147	-7.132	-8.977	-46.57	-14.26
854	0.854	-18.703	-4.406	-2.747	-3.778	-11.191	-19.901	-54.641	-6.661
855	0.855	-7.845	-13.327	-11.663	9.739	-9.839	-15.579	-61.961	-27.737
856	0.856	-17.882	-16.828	-8.19	13.808	-6.578	-16.667	-54.766	-2.172
857	0.857	-14.185	-22.072	-15.552	-12.535	-2.552	-17.729	-26.838	-19.201
858	0.858	-29.866	-15.314	-8.785	-22.659	-6.065	-20.713	-22.878	-9.879
859	0.859	-6.445	-14.561	-11.307	-25.786	-10.554	-15.711	1.23	-7.153
860	0.86	-9.545	-13.81	-12.086	-11.662	-16.028	-19.935	17.186	-24.914
861	0.861	-12.247	-18.665	-10.164	-34.868	-11.237	-19.179	9.119	-27.227
862	0.862	-30.045	-16.747	-9.589	-56.704	-6.612	-17.181	1.831	-29.34
863	0.863	-13.783	-16.175	-5.524	-36.945	-2.551	-21.698	-0.215	-27.429
864	0.864	-15.901	-9.22	-5.133	-29.397	-2.165	-20.947	-6.337	-1.166
865	0.865	-17.822	-4.4	-2.802	5.642	3.246	-15.95	-4.118	10.037
866	0.866	-16.075	-14.087	-9.36	10.719	5.173	-16.399	-12.547	27.058
867	0.867	-17.63	-15.266	-20.181	-57.915	-4.903	-12.147	-20.206	5.194
868	0.868	-18.984	-16.445	-30.234	-48.015	-23.687	-9.5	-21.25	-14.55
869	0.869	-17.815	-12.788	-29.062	68.489	-21.169	-16.848	-24.563	-27.32
870	0.87	-16.64	-18.031	-35.049	20.855	-14.201	-11.621	-20.718	-53.103
871	0.871	-15.662	-20.952	-38.13	-22.314	0.699	-14.439	-12.972	-56.445
872	0.872	-8.878	-20.194	-31.338	-9.149	6.502	-13.563	-23.371	-22.037
873	0.873	-11.382	-14.594	-25.32	2.686	1.275	-6.094	-35.931	-8.475
874	0.874	-13.69	-16.535	-13.101	-8.121	2.821	-16.769	-9.243	-29.168
875	0.875	-15.605	-6.473	6.273	-17.98	7.07	-20.863	32.7	-25.46
876	0.876	-15.004	-10.743	-1.255	-26.907	-4.74	-19.535	38.436	-15.437
877	0.877	-14.398	3.576	-8.212	-2.548	-9.387	-25.361	43.771	0.136
878	0.878	-20.195	-2.24	-10.325	19.493	-13.652	-22.048	30.529	-8.274
879	0.879	-19.413	-0.495	-12.255	-0.463	-14.808	-15.121	26.734	-10.841
880	0.88	-18.829	-5.139	-13.989	-18.677	-15.968	-1.895	15.728	-8.534
881	0.881	-18.243	-3.783	-9.327	-24.107	-21.199	-0.024	5.852	-19.203
882	0.882	-14.177	-15.581	-10.659	1.041	-12.313	5.022	-3.277	9.795
883	0.883	-9.329	-4.55	-9.463	-3.421	-13.497	0.125	-0.414	13.852
884	0.884	-15.328	-8.806	-12.912	0.649	-12.537	-7.23	-13.066	2.607
885	0.885	-13.007	-12.483	-9.787	4.356	-9.64	-8.465	-29.213	-7.45
886	0.886	-9.521	-4.157	-14.587	1.091	-10.424	-14.565	-48.29	-4.343
887	0.887	-11.466	-1.048	-8.566	-8.19	-8.093	-9.314	-55.779	4.044
888	0.888	-4.894	-9.939	-17.439	-10.894	-3.251	-8.338	-44.093	1.571
889	0.889	-16.314	-11.086	-20.897	-13.387	-9.244	-0.337	-24.878	-9.966
890	0.89	-8.389	-18.432	-26.104	-6.403	-11.565	-7.54	-6.999	22.041
891	0.891	-15.546	-21.315	-19.305	-12.793	-9.63	-8.381	9.312	-46.643
892	0.892	-19.216	-23.813	-11.344	-18.623	-12.925	-12.482	20.055	-16.994
893	0.893	-20.368	-21.466	-1.646	-23.85	-6.34	-16.441	-1.138	-8.031
894	0.894	-25.593	-26.282	10.174	-38.188	-10.592	-15.8	-26.632	-16.082
895	0.895	-22.689	-26.839	14.846	-43.991	-12.91	-8.411	-23.31	-23.391
896	0.896	-16.69	-22.755	-3.908	-24.645	-9.419	-11.343	-32.595	-16.741
897	0.897	-17.472	-16.93	-6.398	-11.872	-8.83	-15.592	-12.88	-22.718
898	0.898	-12.628	-20.984	-8.695	-18.884	-11.708	-19.55	-0.112	-28.132
899	0.899	-15.907	-14.389	-10.814	0.213	-19.62	-8.579	-2.426	-13.044
900	0.9	-7.001	-25.792	-12.719	-38.329	-27.91	-6.991	-0.323	-8.651
901	0.901	-8.16	-24.216	-10.95	-32.935	-24.785	11.739	9.308	-4.65
902	0.902	-21.314	-14.127	-15.567	12.528	-13.925	14.202	-2.928	-1.02
903	0.903	-23.052	-7.72	-14.185	79.67	-9.636	-6.954	8.03	-18.134
904	0.904	-18.406	-11.168	-10.491	17.165	-0.711	-49.626	29.615	3.692
905	0.905	-17.068	-10.166	-13.96	-23.426	17.278	-43.782	32.634	-4.601
906	0.906	-8.165	-11.109	-12.983	-16.03	14.757	-16.276	1.385	-2.088
907	0.907	2.672	-17.088	-12.004	3.936	7.793	8.679	-11.081	-13.681
908	0.908	-7.386	-13.007	-14.514	-26.437	9.938	-5.093	-22.361	-7.263
909	0.909	-1.01	-12.406	-12.188	-42.905	19.647	-1.246	-25.69	-13.011
910	0.91	-16.683	-15.669	-7.339	-47.981	3.793	-5.055	-22.638	-4.273
911	0.911	-18.822	-15.059	-13.313	-52.487	-19.618	-15.149	-36.806	0.405
912	0.912	-16.893	-18.52	-15.614	-31.839	-28.896	-24.477	-54.702	7.603
913	0.913	-18.648	-12.115	-15.023	2.162	-26.18	-27.239	-57.166	11.303
914	0.914	-17.092	-9.581	-18.276	6.592	-18.624	0.941	-59.451	-4.339
915	0.915	-12.827	-11.879	-27.133	-5.78	-16.3	12.088	-57.667	-23.437
916	0.916	-6.427	-7.013	-18.163	-16.939	-14.165	-32.713	-52.621	-30.9
917	0.917	-12.409	-6.417	-12.089	-6.85	-12.219	-38.82	-70.236	-23.834
918	0.918	-19.748	-4.655	-11.058	8.813	-17.438	-11.248	-91.561	-21.594
919	0.919	-20.704	-7.151	-10.062	28.604	-15.889	-16.377	-66.297	3.642
920	0.92	-14.69	-5.774	-10.875	15.986	-11.631	-2.955	-69.887	13.771
921	0.921	-13.896	-7.888	-10.129	9.05	-5.239	0.999	-73.305	10.679
922	0.922	-15.81	-11.552	-8.184	-14.481	-8.704	4.564	-31.063	-31.883
923	0.923	-12.496	-14.835	-10.093	-23.834	-9.663	-12.565	-13.195	-37.803
924	0.924	-13.054	-15.206	-10.631	-15.524	-4.828	-21.933	14.153	-32.296
925	0.925	-9.543	-9.188	-11.938	2.29	-0.566	-19.319	18.878	13.269
926	0.926	-15.905	-15.158	-9.549	-9.284	-6.169	-11.876	32.118	43.776
927	0.927	-9.881	-11.064	-11.628	-19.817	-8.105	-5.001	19.383	16.238
928	0.928	-15.476	-17.6	-11.206	-21.548	-4.825	18.333	22.648	-18.805
929	0.929	-16.035	-15.057	-12.333	-16.173	-6.568	40.116	25.528	-50.567
930	0.93	-17.952	-17.353	-8.824	-17.755	-7.93	71.195	28.235	-38.034
931	0.931	-16.195	-17.914	-11.12	-27.823	-3.488	67.04	19.575	-41.596
932	0.932	-14.821	-13.254	-15.153	-24.182	-1.76	55.715	21.783	-24.46
933	0.933	-11.5	-10.35	-13.774	-27.675	-8.727	38.587	33.08	-15.042
934	0.934	-5.657	-16.143	-9.296	-35.004	-7.756	-8.54	39.139	-34.665
935	0.935	-14.54	-20.205	-15.852	-20.252	-5.235	11.3	44.602	-42.135
936	0.936	-8.515	-18.284	-9.825	-1.089	-17.416	-80.316	42.49	-53.7
937	0.937	-11.575	-18.867	-10.581	1.406	-8.695	-67.241	24.695	-34.478
938	0.938	-12.516	-17.119	-9.978	-10.209	-7.124	-102.943	26.677	-31.844
939	0.939	-11.705	-12.3	-8.016	-12.355	-5.736	-157.24	2.94	-24.799
940	0.94	-20.574	-15.602	-13.403	-6.562	-9.38	-108	-6.614	2.917
941	0.941	-21.686	-7.874	-12.783	12.793	-8.189	-116.999	-32.381	6.725
942	0.942	-22.605	-13.112	-10.803	5.251	-7.188	-60.194	-29.272	-24.188
943	0.943	-17.729	-16.019	-12.504	7.571	-13.923	-8.613	-7.513	-20.046
944	0.944	-18.465	-15.246	-17.32	-11.583	-11.369	-2.145	-4.896	-8.758
945	0.945	-16.11	-9.638	-14.018	-9.048	-13.674	40.309	-2.511	1.35
946	0.946	-11.245	-11.577	-13.412	-2.078	-13.124	1.505	4.337	23.259
947	0.947	-17.215	-8.28	-13.787	4.34	-17.827	-74.258	-19.2	20.598
948	0.948	-19.501	-10	-12.428	6.364	-17.284	-85.206	-41.121	33.405
949	0.949	-11.527	-10.373	-16.488	-5.773	-15.955	3.543	-27.005	63.792
950	0.95	-12.461	-17.711	-16.107	-20.066	-13.626	63.146	-24.474	43.112
951	0.951	-19.194	-18.674	-14.76	-41.36	-8.762	52.285	-26.73	16.811
952	0.952	-16.643	-11.886	-16.893	-38.602	-12.024	42.395	-20.261	33.857
953	0.953	-17.391	-21.532	-10.905	-35.973	-3.078	51.291	-22.139	-0.532
954	0.954	-6.526	-15.121	-4.916	-38.199	16.508	75.638	-34.299	-50.78
955	0.955	-14.433	-13.944	-8.988	-19.049	8.214	68.202	-23.223	-30.797
956	0.956	-18.659	-12.963	-8.417	-11.536	0.692	74.689	-21.784	-24.729
957	0.957	-19.787	-11.98	-9.003	-13.913	-10.9	68.646	-22.908	-41.131
958	0.958	-13.761	-9.451	-3.578	5.214	-25.78	40.971	-36.028	-46.121
959	0.959	-6.393	-15.047	-11.512	22.995	-12.227	-34.697	-20.122	-14.172
960	0.96	-1.533	-15.604	-23.316	34.605	-7.009	-110.537	-22.202	-26.581
961	0.961	-9.464	-12.295	-15.373	15.471	-8.586	-80.915	-0.839	-22.923
962	0.962	-14.685	-8.219	-5.306	2.747	-1.472	-54.148	19.008	-5.91
963	0.963	-17.587	-8.594	-24.856	-8.805	-2.685	-29.778	11.581	-9.02
964	0.964	-16.803	-9.932	-27.569	-27.925	-1.558	-22.617	-9.364	-11.724
965	0.965	-20.859	-12.805	-40.34	-40.643	-4.667	-2.923	4.936	-24.549
966	0.966	-20.262	-10.843	-42.671	-5.524	-11.452	2.999	2.617	-26.932
967	0.967	-16.952	-16.616	-32.022	-20.548	-15.721	-2.57	14.462	-50.421
968	0.968	-12.879	-15.816	-2.984	-52.424	-21.342	-7.582	42.354	-28.624
969	0.969	-13.264	-15.216	51.215	-48.3	-13.422	6.068	38.888	-20.397
970	0.97	-15.583	-13.266	29.159	8.466	-10.333	-6.289	42.445	18.055
971	0.971	-14.427	-12.669	-4.32	81.846	-9.368	-9.892	39.654	12.563
972	0.972	-12.482	-6.85	-10.318	32.508	-1.433	-19.881	8.823	-12.715
973	0.973	-13.652	-10.911	-15.738	-12.21	-0.467	-29.257	-3.204	-8.434
974	0.974	-18.498	-15.747	-10.709	-36.637	-9.372	-21.089	-6.505	-20.964
975	0.975	-16.58	-17.682	-15.164	-58.737	-12.857	-13.673	10.943	-39.851
976	0.976	-14.656	-21.734	-11.109	-105.581	-13.821	-20.766	27.037	-36.696
977	0.977	-8.07	-23.082	-7.435	-135.976	-8.983	-27.306	53.001	-52.481
978	0.978	-16.008	-15.723	-10.726	-52.781	-16.917	-17.559	15.679	-44.291
979	0.979	-10.796	-16.686	-7.643	78.384	-9.559	-15.386	-19.126	-21.228
980	0.98	-7.905	-15.707	-10.367	25.88	-6.657	2.375	-69.003	6.815
981	0.981	-10.431	-13.179	-12.901	41.709	-4.14	5.003	-88.513	2.944
982	0.982	-17.79	-10.849	-10.602	27.335	-8.194	-1.163	-69.894	-0.517
983	0.983	-18.771	-12.773	-12.758	-12.192	-10.126	-6.851	-41.81	2.435
984	0.984	-9.106	-9.463	-14.726	-24.014	-9.56	-19.043	-26.309	16.432
985	0.985	-12.787	-0.546	-16.489	8.472	-11.317	-30.116	-3.107	23.849
986	0.986	-21.137	-6.924	-11.879	18.338	-11.738	-22.976	1.292	2.62
987	0.987	-13.816	-15.233	-13.264	-8.374	-17.213	-8.739	-17.184	-40.104
988	0.988	-18.686	-3.411	-22.202	-0.252	-20.742	4.765	-6.859	-9.828
989	0.989	-22.965	-11.324	-25.721	-7.635	-21.359	6.431	-22.297	6.523
990	0.99	-28.591	-15.553	-30.985	-14.264	-17.335	-11.071	-30.41	-49.109
991	0.991	-29.187	-14.37	-24.252	-20.287	-16.052	-13.425	-37.785	-27.077
992	0.992	-19.148	-20.345	-12.88	-14.89	-18.436	-15.566	-72.684	-20.488
993	0.993	-17.816	-17.236	4.496	-19.963	-11.896	1.883	-77.562	-2.283
994	0.994	-14.157	-14.329	11.422	-33.566	2.78	8.923	-36.17	3.121
995	0.995	-5.844	-11.802	-7.783	-12.903	34.698	-5.93	-19.547	-1.93
996	0.996	-4.883	-14.1	-15.377	-16.603	48.226	-11.691	-4.282	-6.395
997	0.997	-11.661	-20.666	-13.097	-47.583	19.176	0.518	-26.984	-2.309
998	0.998	-12.447	-14.65	-15.269	-18.622	0.387	-23.367	-30.972	16.463
999	0.999	-11.683	-10.575	-9.509	15.387	-30.596	-68.198	-34.602	-0.566
1000	1	-12.269	-8.63	-11.292	10.877	-42.996	-37.83	-51.591	2.53
1001	1.001	-11.689	-13.279	-12.896	-26.744	-31.786	-21.265	-35.886	-0.209
1002	1.002	-14.611	-18.694	-11.604	-41.923	-29.854	-30.574	-4.71	-38.778
1003	1.003	-15.98	-9.203	-10.51	8.341	-19.807	-15.433	32.863	-55.262
1004	1.004	-12.701	-8.041	-11.739	28.242	-4.142	-1.902	37.906	-20.12
1005	1.005	-14.831	-6.862	-12.759	10.045	4.192	18.793	5.958	-43.086
1006	1.006	-11.166	-12.07	-15.698	26.517	-3.36	-0.043	26.608	-22.466
1007	1.007	-3.825	-14.957	-23.661	11.448	-14.986	-17.151	22.832	-26.208
1008	1.008	-6.932	-14.168	-18.463	-20.479	-4.367	-26.539	25.998	-2.506
1009	1.009	-13.71	-19.776	-15.586	-41.183	5.276	-35.014	22.78	19.187
1010	1.01	-12.936	-17.846	-18.135	-52.408	3.512	-22.456	14.36	10.71
1011	1.011	-15.256	-10.499	-17.405	-55.685	-1.147	-57.738	-8.931	3.048
1012	1.012	-11.777	-13.394	-12.598	-33.822	-2.512	7.66	-11.483	-5.185
1013	1.013	-20.496	-12.612	-10.684	8.736	-11.419	141.794	-14.587	-26.316
1014	1.014	-16.828	-21.506	-17.294	-9.49	-19.754	160.812	-11.919	4.804
1015	1.015	-20.32	-20.344	-11.335	-48.249	-14.537	3.155	-9.488	-7.595
1016	1.016	-19.362	-21.318	-13.696	-33.23	-11.645	24.148	-16.528	-3.959
1017	1.017	-16.47	-14.549	-11.798	-10.437	-10.884	-110.67	2.532	-0.629
1018	1.018	-15.707	-10.297	-13.742	-6.404	-8.585	-128.215	9.957	15.106
1019	1.019	-16.496	-11.08	-9.666	-2.796	-12.111	-48.822	-1.813	-4.513
1020	1.02	-5.666	-13.031	-9.229	0.409	-11.552	-63.266	-21.15	3.186
1021	1.021	-19.988	-13.627	-9.597	3.46	-9.828	-50.238	-23.862	24.468
1022	1.022	-6.438	-8.224	-8.068	1.357	-11.181	80.831	-7.807	21.95
1023	1.023	-8.172	-11.709	-10.216	15.513	-11.543	98.101	-10.198	-6.162
1024	1.024	-3.516	-9.788	-11.401	13.044	-9.395	50.349	-27.919	-24.792
1025	1.025	-10.669	-15.218	-8.71	-3.199	-12.088	35.892	-30.57	20.068
1026	1.026	-30.207	-14.656	-13.574	-13.798	-13.239	48.906	-28.768	2.045
1027	1.027	-16.074	-10.028	-17.069	-11.91	-15.356	-130.279	-42.662	-14.25
1028	1.028	-13.543	-15.473	-7.023	7.307	-13.986	-361.117	-44.764	-19.143
1029	1.029	-15.859	-16.067	-8.395	14.851	-12.052	-206.21	-62.568	3.837
1030	1.03	-17.99	-18.031	-4.728	-6.139	-13.211	-121.942	-46.701	-0.067
1031	1.031	-19.93	-11.478	-5.883	-3.41	-16.706	-45.176	-57.771	-18.637
1032	1.032	-11.211	-12.263	-6.848	-5.854	-10.345	24.456	-40.727	-21.723
1033	1.033	-12.768	-16.338	-3.946	-31.535	-0.689	87.855	-34.066	-24.595
1034	1.034	-17.033	-15.78	-11.887	-21.484	-1.842	68.54	-6.658	-32.689
1035	1.035	-5.216	-12.532	-6.687	-24.61	11.326	50.895	4.31	-24.897
1036	1.036	-0.561	-13.164	-7.698	-10.519	16.574	34.722	14.142	-13.059
1037	1.037	-7.72	-15.736	-6.949	-13.065	8.663	20.146	10.837	-23.527
1038	1.038	-19.521	-17.155	-9.308	-6.148	-1.391	33.192	13.338	-21.444
1039	1.039	-24.16	-17.596	-7.409	4.443	-0.268	21.575	5.602	-19.549
1040	1.04	-25.506	-13.983	-12.075	-16.884	17.678	32.567	17.024	-43.2
1041	1.041	-16.594	-11.714	-8.033	-8.577	4.89	22.79	23.253	-66.894
1042	1.042	-15.42	-7.722	-11.53	-6.062	-16.193	31.727	-2.061	-76.075
1043	1.043	-14.438	-4.314	-14.82	0.901	-24.494	23.507	-5.534	-33.375
1044	1.044	-21.194	-11.74	-13.644	-26.783	-32.013	30.79	-15.027	-15.036
1045	1.045	-18.66	-19.158	-10.915	-38.022	-25.007	37.265	-17.936	-9.496
1046	1.046	-16.314	-12.428	-14.4	-34.709	-18.577	6.931	5.146	-24.476
1047	1.047	-14.356	-13.25	-13.253	12.326	-20.463	23.478	20.698	-10.795
1048	1.048	-16.271	-12.524	-11.32	-7.627	-15.227	48.752	17.889	-6.62
1049	1.049	-13.352	-13.145	-17.134	-13.616	-13.685	7.675	20.333	4.708
1050	1.05	-18.172	-8.539	-4.945	-8.181	-9.454	-75.373	17.95	1.501
1051	1.051	-8.092	-15.164	0.276	-13.225	-13.145	-134.819	11.497	-1.488
1052	1.052	-9.433	-14.44	-1.272	-26.849	-4.816	-36.936	-5.942	-9.73
1053	1.053	-13.093	-15.27	0.079	-30.967	-3.837	2.656	-3.61	3.097
1054	1.054	-14.249	-23.245	-11.727	-42.15	-12.716	-9.038	-1.447	14.754
1055	1.055	-11.135	-20.194	-29.146	-38.823	-9.192	1.853	27.631	4.181
1056	1.056	-14.029	-17.337	-31.475	-29.618	-8.196	-7.986	40.049	-1.595
1057	1.057	-14.786	-16.612	-29.358	-9.934	-9.166	-16.839	36.405	24.761
1058	1.058	-15.535	-7.755	-23.566	2.845	-8.404	-8.681	5.449	81.507
1059	1.059	-13.588	-6.63	-21.831	9.812	-6.084	-15.949	-15.285	73.437
1060	1.06	-14.169	-7.637	-17.185	-5.119	-8.011	-22.351	-49.408	21.84
1061	1.061	-15.92	-18.518	-18.532	-10.954	-11.288	-16.192	-63.03	15.326
1062	1.062	-14.569	-17.206	-17.346	-12.701	-10.712	-10.657	-75.481	-27.217
1063	1.063	-16.891	-18.405	-20.806	-8.049	-5.89	-15.538	-56.748	-21.784
1064	1.064	-14.776	-13.603	-8.988	-3.752	-9.192	-19.741	-39.726	-36.9
1065	1.065	-14.396	-12.486	-13.627	10.597	-9.777	-23.564	-42.843	-14.068
1066	1.066	-11.685	-13.481	-9.358	8.694	-11.132	-4.704	-28.73	-68.27
1067	1.067	-8.204	-16.396	-18.251	-14.041	-3.795	-7.906	-10.922	-75.651
1068	1.068	-3.747	-13.897	-12.237	1.742	7.972	1.359	19.494	-82.279
1069	1.069	-11.478	-8.309	-13.2	21.534	-3.107	-12.77	7.156	-76.331
1070	1.07	-18.827	-8.905	-14.156	24.048	-4.505	-15.19	3.505	-59.94
1071	1.071	-19.782	-10.858	-11.629	-1.685	-18.841	-8.132	-13.503	-54.957
1072	1.072	-20.548	-19.775	-15.686	-53.146	-28.516	-10.126	2.2	-23.045
1073	1.073	-22.851	-13.4	-12.196	-90.097	-19.806	-15.714	16.371	-10.71
1074	1.074	-19.36	-19.412	-11.608	-56.595	-21.351	-10.285	23.965	-22.036
1075	1.075	-17.418	-14.19	-7.541	-74.771	-14.171	4.172	21.679	-32.187
1076	1.076	-11.998	-17.096	-14.499	-2.573	-12.971	17.828	32.384	-3.992
1077	1.077	-15.495	-9.168	-5.595	66.516	-9.457	-1.417	38.263	7.122
1078	1.078	-13.57	-14.396	-9.081	21.81	0.247	-24.674	12.029	17.058
1079	1.079	-4.68	-3.563	-12.166	13.699	1.427	-15.558	-14.204	20.036
1080	1.08	-3.529	-7.831	-24.932	21.069	12.288	-35.258	-10.809	0.176
1081	1.081	-19.207	-19.641	-19.697	-25.789	19.468	-47.876	-45.125	-7.512
1082	1.082	-8.559	-18.1	-11.756	-31.81	5.145	-12.605	-58.561	-28.768
1083	1.083	-10.498	-10.939	-7.496	-4.15	-20.017	43.225	-46.044	-26.238
1084	1.084	-19.222	3.384	6.827	0.856	-16.718	80.503	-27.122	-28.935
1085	1.085	-20.79	9.197	16.499	23.686	-25.989	114.245	-23.669	-12.847
1086	1.086	-16.528	0.501	0.629	11.309	-23.253	59.499	-32.814	6.173
1087	1.087	-12.851	-4.119	7.019	0.138	-10.459	-51.405	-35.396	-1.527
1088	1.088	-16.338	-8.362	-2.663	3.488	24.575	-258.137	-32.778	14.553
1089	1.089	-19.453	-9.509	-14.867	-18.349	29.601	-173.611	-30.367	16.549
1090	1.09	-20.44	-22.658	-13.312	-38.098	-2.337	-96.663	-45.178	6.729
1091	1.091	-17.939	-6.769	-11.946	-45.666	-23.036	-26.881	-31.505	22.457
1092	1.092	-10.588	-8.869	-13.072	-29.434	-26.725	79.068	-12.043	7.403
1093	1.093	-11.557	-10.776	-14.179	-23.075	-23.465	59.998	21.522	-6.289
1094	1.094	-10.785	-15.969	-17.234	-21.157	-20.393	77.496	53.529	9.482
1095	1.095	-11.568	-30.268	-16.263	-29.915	-6.281	-65.635	16.024	-1.23
1096	1.096	-13.504	-24.439	-10.322	-15.642	-13.831	-84.732	11.021	-26.467
1097	1.097	-18.146	-26.153	-17.715	-9.86	-11.503	-67.296	-20.875	-9.532
1098	1.098	-15.246	-24.58	-12.887	-8.111	-13.634	-83.156	-33.252	-0.317
1099	1.099	-16.603	-20.301	-12.102	6.18	-15.57	-97.471	-29.63	-8.703
1100	1.1	-16.981	-13.89	-12.872	15.817	-24.289	-31.747	-19.647	-31.961
1101	1.101	-14.077	-12.698	-17.688	31.682	-22.746	3.687	-29.028	-16.339
1102	1.102	-19.292	-11.706	-11.666	-0.221	-15.613	36.039	-20.807	-24.714
1103	1.103	-9.803	-16.517	-13.972	-41.435	-11.948	45.908	-13.382	-22.253
1104	1.104	-18.704	-12.23	-13.38	-24.972	-13.107	90.647	-25.108	-15.294
1105	1.105	-12.706	-11.427	-10.086	50.717	0.818	98.755	-31.637	-0.396
1106	1.106	-17.943	-13.33	-8.361	18.258	14.357	47.009	-14.352	5.364
1107	1.107	-18.932	-16.582	-10.888	-50.761	9.122	40.438	1.78	-10.551
1108	1.108	-12.947	-21.965	-11.277	-59.585	4.45	-14.5	25.061	-12.673
1109	1.109	-8.897	-18.433	-14.16	-35.132	-2.733	-81.265	40.562	-22.335
1110	1.11	-4.061	-11.032	-20.134	-27.719	-11.645	-36.601	32.02	-31.093
1111	1.111	-11.426	-6.151	-29.77	-34.263	-3.322	-12.303	3.511	-16.853
1112	1.112	-14.348	-12.127	-20.829	-16.059	1.915	9.698	-15.512	-15.019
1113	1.113	-8.361	-11.322	-9.954	-10.626	-10.844	3.025	-32.771	-6.398
1114	1.114	-12.442	-10.713	-8.553	-15.638	-19.548	-15.18	-11.113	-4.933
1115	1.115	-20.39	-19.392	-9.652	-38.465	-14.899	-20.646	-8.577	-15.107
1116	1.116	-15.171	-27.69	-10.752	-67.499	0.974	-5.635	-21.515	-8.776
1117	1.117	-18.081	-13.731	-13.798	-41.2	15.878	-1.336	-23.982	1.961
1118	1.118	-20.609	-4.035	-6.989	10.252	17.823	-5.515	-26.238	3.245
1119	1.119	-16.554	-12.722	-11.225	47.18	5.655	-9.179	-12.787	-16.398
1120	1.12	-14.645	-11.16	-11.97	27.216	-18.138	-5.734	-18.133	-24.777
1121	1.121	-22.032	-12.495	-10	9.005	-28.191	-21.325	-13.624	-37.607
1122	1.122	-19.157	-11.32	-9.372	3.541	-25.098	-1.515	-9.535	-21.395
1123	1.123	-13.174	-12.479	-13.402	-1.561	-22.395	-3.99	-10.844	-6.48
1124	1.124	-10.871	-17.683	-10.852	-6.05	-29.935	-6.282	-9.802	-31.588
1125	1.125	-14.366	-18.634	-14.112	-18.381	-41.547	-8.384	-23.836	-21.491
1126	1.126	-14.96	-12.618	-11.941	-14.645	-26.634	-10.292	-22.026	0.376
1127	1.127	-6.063	-11.821	-9.975	-11.203	-20.806	-15.495	-30.858	-2.253
1128	1.128	-4.906	-12.38	-14.197	-14.147	-8.599	-10.864	-19.994	-14.978
1129	1.129	-10.909	-6.354	-12.814	-11.387	-10.119	-12.266	-33.145	1.332
1130	1.13	-18.263	-11.927	-12.399	1.351	-5.843	-15.981	-28.144	7.713
1131	1.131	-23.103	-3.97	-12.77	-0.989	8.487	-22.018	-7.673	5.781
1132	1.132	-9.955	-11.31	-10.041	-11.686	10.421	-16.831	-5.189	14.487
1133	1.133	-4.154	-14.201	-9.626	-17.573	1.703	-17.797	-12.951	9.849
1134	1.134	-5.895	-16.695	-11.719	-19.377	-9.335	-17.006	-6.134	-6.027
1135	1.135	-20.222	-15.888	-10.912	-27.38	-10.717	-17.765	8.651	-20.921
1136	1.136	-14.423	-23.795	-15.132	-46.224	-7.07	-18.301	14.364	0.414
1137	1.137	-19.651	-14.105	-7.374	-43.78	-5.938	-17.744	16.029	8.816
1138	1.138	-14.999	-12.945	-6.384	-8.797	-6.921	-18.45	11.277	-24.631
1139	1.139	-16.352	-9.472	-19.15	26.378	-7.87	-15.241	-10.501	-11.06
1140	1.14	-17.513	-12.579	-24.381	12.786	-10.371	-15.765	-38.843	-23.448
1141	1.141	-18.682	-17.432	-35.412	16.796	-6.318	-16.199	-27.712	-19.772
1142	1.142	-17.711	-13.168	-45.477	13.062	-6.921	-22.143	-31.092	-16.492
1143	1.143	-16.738	-15.49	-28.448	2.973	-12.935	-29.889	-28.064	-13.403
1144	1.144	-14.214	-12.01	6.579	6.064	-18.575	-30.715	-8.337	-21.756
1145	1.145	-18.267	-16.663	52.063	-2.269	-16.673	-19.741	-5.812	-9.014
1146	1.146	-17.671	-13.778	21.675	-15.045	-13.384	-12.648	-3.5	-6.743
1147	1.147	-11.661	-11.265	-5.99	-8.073	-4.464	-0.955	15.694	-13.219
1148	1.148	-13.971	-7.98	-21.097	2.564	-0.746	6.732	43.996	-19.123
1149	1.149	-20.539	-12.044	-16.653	0.623	7.636	28.074	40.393	-35.06
1150	1.15	-16.283	-13.395	-20.727	-25.68	2.45	43.506	23.462	-20.224
1151	1.151	-17.067	-13.771	-17.062	-51.993	15.239	0.87	7.894	-22.228
1152	1.152	-15.131	-14.139	-13.782	-34.964	3.063	-41.601	-0.316	-24.031
1153	1.153	-14.55	-16.055	-10.674	-31.923	-11.222	-36.009	-12.959	-47.895
1154	1.154	-12.793	-17.975	-13.369	-34.723	-9.298	-0.728	3.46	-37.875
1155	1.155	-4.856	-15.824	-5.812	-47.552	-7.558	40.477	1.487	-9.641
1156	1.156	-1.357	-16.582	-8.132	-40.59	-6.013	-42.673	-11.877	-13.341
1157	1.157	-11.018	-13.474	-10.261	-25.732	4.062	-54.482	-20.36	-37.177
1158	1.158	-12.169	-17.136	-19.941	-8.4	-2.312	-22.142	-18.518	-8.927
1159	1.159	-20.481	-15.774	-18.201	-1.481	-13.121	7.195	0.581	17.403
1160	1.16	-13.116	-13.632	-22.854	0.63	-23.137	33.842	3.431	-6.395
1161	1.161	-8.261	-7.61	-18.599	10.297	-29.485	9.449	-3.193	2.877
1162	1.162	-14.25	-11.849	-14.933	1.543	-25.952	31.52	-17.782	-34.113
1163	1.163	-11.923	-11.063	-20.935	-3.184	-11.988	-42.188	-7.799	-19.049
1164	1.164	-13.851	-9.115	-21.901	3.943	-13.926	-12.521	-19.698	3.756
1165	1.165	-19.846	-5.806	-22.856	15.731	-12.224	14.043	-20.924	-16.98
1166	1.166	-15.79	-9.866	-9.697	14.173	-10.743	70.788	-21.974	-5.754
1167	1.167	-10.952	-9.473	-3.895	-4.609	-12.147	18.974	-20.504	-15.81
1168	1.168	-12.9	-9.841	8.291	8.206	-15.869	-81.996	-26.186	18.652
1169	1.169	-6.334	-3.24	-2.745	5.965	-14.741	-183.009	-18.537	5.105
1170	1.17	-8.87	-12.12	-9.91	-13.093	-13.793	-90.931	-11.449	25.818
1171	1.171	-12.949	-10.936	-18.826	-15.557	-10.922	-55.374	2.022	22.152
1172	1.172	-20.904	-9.949	-10.516	-27.174	-10.184	-22.943	-7.357	-1.651
1173	1.173	-17.815	-20.771	-9.559	-59.123	-10.977	-13.086	-22.914	-23.504
1174	1.174	-18.787	-19.405	-6.671	-81.986	-3.052	-4.207	-33.261	-15.16
1175	1.175	-14.54	-15.717	-16.363	-69.635	-6.152	3.83	-15.524	8.08
1176	1.176	-16.879	-21.718	-12.716	-73.37	-12.928	11.039	-12.882	-38.917
1177	1.177	-20.372	-14.354	-11.598	-21.919	-3.237	17.465	19.324	-5.368
1178	1.178	-17.089	-23.242	-10.671	15.025	-9.599	23.276	6	-11.293
1179	1.179	-15.355	-24.392	-13.605	61.826	-3.566	17.642	18.582	27.506
1180	1.18	-14.985	-14.707	-12.857	31.401	6.145	2.424	29.971	-7.64
1181	1.181	-17.327	-15.861	-10.568	14.931	9.862	-1.91	-0.834	-12.004
1182	1.182	-15.221	-12.366	-12.541	30.004	-3.26	-5.903	-4.705	-32.654
1183	1.183	-21.224	-15.452	-17.217	25.517	-22.579	12.893	-30.867	-13.839
1184	1.184	-20.45	-16.415	-8.325	21.407	0.664	16.14	-27.417	-23.87
1185	1.185	-16.391	-12.155	-12.036	25.035	-2.43	-12.081	-30.35	-39.514
1186	1.186	-15.832	-11.373	-13.228	1.158	0.267	-15.73	-32.914	-47.818
1187	1.187	-19.141	-6.533	-16.363	-33.38	-2.253	-12.379	5.69	-14.305
1188	1.188	-16.274	-4.583	-13.495	-28.987	-9.218	-3.068	11.173	-0.714
1189	1.189	-14.948	-8.639	-12.756	-41.394	-11.341	-5.77	6.181	11.678
1190	1.19	-8.582	-14.433	-15.118	-37.682	-17.139	1.802	10.677	-7.037
1191	1.191	-14.609	-18.486	-13.225	-27.552	-18.881	-23.896	23.095	3.067
1192	1.192	-10.565	-14.997	-12.678	-30.523	-20.428	-61.601	19.479	-18.736
1193	1.193	-15.428	-13.052	-13.316	-33.103	-1.656	-46.488	-4.28	-10.341
1194	1.194	-17.392	-12.463	-19.163	-20.263	5.884	-42.013	-7.303	-2.722
1195	1.195	-20.321	-12.843	-10.28	-27.318	-10.371	20.535	-21.351	-0.388
1196	1.196	-16.868	-16.137	-16.254	-16.823	-29.518	47.285	-54.78	10.294
1197	1.197	-20.186	-12.075	-4.466	-3.365	-38.967	157.862	-68.264	23.881
1198	1.198	-15.37	-12.465	-6.064	-5.181	-46.463	182.324	-72.231	-2.388
1199	1.199	-5.338	-11.118	-4.784	-16.268	-20.666	71.3	-60.882	-13.56
1200	1.2	-1.121	-11.513	-6.009	-6.253	-3.583	-39.904	-36.955	-23.585
1201	1.201	-10.057	-17.518	-12.081	2.595	-0.456	-140.848	-27.586	-14.223
1202	1.202	-13.572	-16.75	-23.951	13.408	-8.751	-154	-19.224	-16.88
1203	1.203	-18.827	-15.984	-25.547	9.176	29.743	-46.637	-26.764	-24.388
1204	1.204	-14.019	-16.574	-18.435	-5.126	13.236	25.528	-15.176	-31.339
1205	1.205	-20.044	-11.939	-9.599	0.704	18.215	-66.581	-25.844	-16.38
1206	1.206	-22.383	-10.21	-8.49	-4.502	4.638	-54.739	-31.648	-6.598
1207	1.207	-15.818	-15.055	-9.512	-18.79	-7.775	64.584	-59.133	-39.418
1208	1.208	-11.578	-11.772	-12.48	-40.03	-26.56	80.36	-53.968	-44.629
1209	1.209	-11.408	-12.365	-10.024	-31.663	-43.606	-136.447	-39.704	-36.646
1210	1.21	-15.497	-14.891	-17.419	-24.076	-34.337	-105.537	-45.605	-14.876
1211	1.211	-17.45	-9.482	-14.556	6.369	-31.649	-77.468	-29.867	7.047
1212	1.212	-14.166	-10.068	-12.063	43.993	-8.446	-205.47	-23.605	9.779
1213	1.213	-13.605	-12.022	-8.013	-1.419	7.223	-42.574	-10.183	12.253
1214	1.214	-14.978	-17.462	-17.514	-19.585	26.981	105.718	-5.058	5.279
1215	1.215	-10.541	-10.901	-8.624	-36.016	44.805	86.61	15.526	-26.629
1216	1.216	-13.462	-16.932	-9.797	-41.008	28.573	69.258	7.074	-22.173
1217	1.217	-5.546	-14.646	-10.374	-47.369	22.222	53.479	4.449	-18.086
1218	1.218	-9.044	-11.214	-9.406	-33.815	0.967	-76.552	25.431	-6.88
1219	1.219	-1.71	-19.982	-14.235	-29.747	-24.554	-24.157	16.968	-23.897
1220	1.22	-8.498	-18.88	-8.235	-10.978	-27.81	-8.401	14.31	-27.03
1221	1.221	-11.027	-15.849	-10.567	12.826	-24.684	5.933	25.789	-18.727
1222	1.222	-18.398	-13	-12.521	9.778	-27.358	-33.48	10.784	-11.19
1223	1.223	-17.449	-10.548	-13.098	7.131	-24.814	-21.564	16.46	-4.278
1224	1.224	-11.466	-14.683	-11.344	4.601	-27.104	32.726	-6.536	-14.988
1225	1.225	-12.25	-5.267	-3.405	11.541	-24.943	62.445	-16.034	-13.118
1226	1.226	-18.834	-11.709	4.911	-11.852	-19.109	53.659	20.751	-25.402
1227	1.227	-16.321	-15.261	-0.318	-14.917	-17.339	61.906	45.757	-30.148
1228	1.228	-17.095	-14.358	-15.032	-6.518	-12.651	69.344	59.184	-46.071
1229	1.229	-15.153	-9.6	-17.169	1.126	-13.972	-18.038	54.987	-14.191
1230	1.23	-19.789	-13.933	-11.369	-10.35	-15.091	-196.978	43.626	-18.619
1231	1.231	-18.035	-14.778	-9.63	-12.405	-4.199	-120.092	12.523	2.06
1232	1.232	-22.864	-19.678	-14.283	-10.421	-5.505	-50.379	24.729	13.267
1233	1.233	-22.269	-16.441	-30.16	-5.141	-4.322	13.142	-1.784	9.924
1234	1.234	-20.517	-15.917	-11.009	-3.568	-0.857	-44.486	-12.053	-5.785
1235	1.235	-15.67	-18.493	-13.524	9.402	8.824	-27.036	-2.956	-3.086
1236	1.236	-13.719	-17.19	-11.208	11.139	-0.087	-42.89	22.407	-0.583
1237	1.237	-4.796	-18.395	-9.084	-9.596	-6.076	0.251	18.966	-7.572
1238	1.238	-8.454	-13.207	-11.024	-12.361	-11.299	13.329	9.582	-1.167
1239	1.239	-16.753	-13.829	-16.243	-35.622	-12.263	1.471	-27.455	-30.169
1240	1.24	-11.503	-17.158	-14.687	-70.114	-8.011	-9.429	-42.615	-17.755
1241	1.241	-18.246	-15.459	-24.751	-102.072	-5.711	0.35	-56.196	-28.955
1242	1.242	-12.22	-15.114	-5.195	-89.69	-6.319	9.129	-43.858	-25.63
1243	1.243	-9.864	-15.545	-2.477	-32.986	-5.763	0.93	-62.681	-16.333
1244	1.244	-10.422	-12.684	0.05	89.146	-14.679	-6.37	-52.636	26.244
1245	1.245	-10.973	-8.269	-16.201	106.612	-18.369	0.246	-30.771	8.045
1246	1.246	-12.685	-8.885	-14.057	27.119	-29.228	-17.894	-44.894	2.633
1247	1.247	-14.005	-9.307	-12.116	12.851	-30.623	-12.401	-62.697	-12.449
1248	1.248	-9.525	-6.043	-3.389	-0.25	-29.507	2.866	-69.66	-16.87
1249	1.249	-7.75	-12.653	-8.021	-12.008	-16.392	-1.454	-76.016	-12.779
1250	1.25	-11.191	-15.583	-3.753	-22.815	-4.207	-5.49	-54.653	-23.987
1251	1.251	-13.475	-16.38	-7.426	-52.401	3.73	13.219	-34.808	-6.981
1252	1.252	-14.61	-15.634	-18.263	-61.279	22.508	23.117	-16.903	2.322
1253	1.253	-13.421	-15.076	-14.009	-36.877	35.277	7.302	-5.173	4.986
1254	1.254	-16.881	-17.03	-2.207	-29.523	23.691	4.595	1.313	-18.256
1255	1.255	-18.983	-11.631	-10.136	-22.965	0.279	2.144	-27.584	-33.886
1256	1.256	-19.347	-18.224	-11.479	-16.991	-2.817	32.512	-31.534	-14.097
1257	1.257	-24.362	-15.716	-5.078	-11.603	-11.155	28.454	10.225	19.458
1258	1.258	-18.333	-13.409	-15.903	3.455	-13.692	17.331	4.954	5.962
1259	1.259	-20.623	-14.966	-25.959	7.861	-16.041	27.489	40.343	-23.052
1260	1.26	-18.658	-14.396	-24.784	-12.877	-18.192	-19.619	54.089	-11.781
1261	1.261	-23.278	-14.987	-28.257	-24.115	-16.26	-120.462	25.238	12.086
1262	1.262	-14.355	-9.573	-27.272	-20.809	-17.996	-106.121	6.673	27.836
1263	1.263	-13.169	-8.989	-22.421	7.489	-22.617	-66.662	-10.138	2.37
1264	1.264	-16.633	-12.28	-21.627	11.17	-21.245	-30.94	-0.608	-14.581
1265	1.265	-15.642	-3.373	-17.557	-5.875	-20.091	-19.923	2.32	-17.612
1266	1.266	-10.78	-7.046	-16.969	-2.8	-23.577	-9.98	-15.261	-25.9
1267	1.267	-9.989	1.281	-9.6	-5.528	-18.362	-1.059	-8.102	-2.602
1268	1.268	-7.639	2.254	-10.558	1.996	-11.617	-9.177	11.23	-11.799
1269	1.269	-9.552	-0.636	-13.061	-0.338	-14.227	-1.933	13.906	8.031
1270	1.27	-12.82	-6.63	-10.731	-19.495	-8.746	-8.631	7.084	-4.667
1271	1.271	-13.389	-17.259	-7.231	-52.954	-9.422	-14.766	-11.936	-25.735
1272	1.272	-14.735	-10.085	-17.287	-57.368	-3.494	-20.238	0.979	-11.558
1273	1.273	-12.412	-13.751	-21.539	-3.169	-7.618	-5.19	12.702	-19.049
1274	1.274	-16.475	-14.901	-9.73	4.164	-2.814	-9.574	40.455	-12.031
1275	1.275	-16.085	-20.113	-8.183	-15.8	-4.786	-13.439	21.7	19.895
1276	1.276	-15.701	-13.328	-6.814	-9.834	-10.234	-16.895	-2.084	-12.031
1277	1.277	-18.621	-10.804	-3.118	-4.478	-15.093	7.034	-11.318	-24.428
1278	1.278	-18.244	-5.187	-1.95	0.515	-11.814	-8.555	-13.96	-28.071
1279	1.279	-16.308	-10.013	-7.178	-13.049	-13.554	-5.78	-6.334	-59.028
1280	1.28	-16.117	-8.058	-8.148	-0.675	-18.389	-8.298	-3.947	-38.278
1281	1.281	-14.767	-16.934	-2.148	-4.376	-12.39	-6.109	2.444	-41.874
1282	1.282	-14.58	-20.591	-6.206	-7.69	-3.488	-12.522	8.15	-17.992
1283	1.283	-14.006	-19.41	-8.139	1.595	14.509	-2.779	-0.699	-14.808
1284	1.284	-10.527	-16.289	-8.738	4.291	6.949	-0.918	-2.462	-34.508
1285	1.285	-11.885	-19.167	-6.999	1.761	9.275	-11.886	-6.929	-31.971
1286	1.286	-14.79	-23.398	-9.51	-5.198	-9.891	9.866	-26.714	-15.662
1287	1.287	-14.403	-24.135	-10.859	-7.321	-7.393	56.977	-35.278	-17.732
1288	1.288	-14.78	-19.259	-16.652	-13.146	-14.372	23.604	-43.057	-11.833
1289	1.289	-14.007	-22.506	-15.875	-11.42	-7.988	17.708	-45.646	-6.542
1290	1.29	-14.791	-21.886	-9.297	-16.118	1.684	34.227	-56.631	-17.558
1291	1.291	-15.566	-20.495	-15.294	-20.46	3.431	29.23	-27.985	-16.238
1292	1.292	-18.284	-14.061	-12.969	-19.384	-1.204	-39.424	-24.317	-7.355
1293	1.293	-12.482	-13.251	-14.885	-27.729	0.166	-108.461	-58.737	5.778
1294	1.294	-18.099	-15.541	-12.93	-37.367	-0.977	-63.73	-54.659	14.492
1295	1.295	-18.684	-14.926	-13.487	-33.574	-9.277	-23.049	-50.929	0.163
1296	1.296	-18.103	-15.463	-9.998	-25.152	-6.163	-30.356	-47.527	-1.78
1297	1.297	-14.048	-17.164	-12.306	-17.802	-5.174	-50.248	-30.748	-10.576
1298	1.298	-13.67	-12.289	-11.129	-11.053	-5.921	-32.009	-27.912	-28.071
1299	1.299	-15.029	-12.841	-9.943	-6.826	-13.253	-48.408	-30.81	-21.202
1300	1.3	-10.965	-14.56	-7.985	3.771	-10.317	-43.335	-18.217	10.663
1301	1.301	-11.358	-13.186	-10.863	2.376	-14.535	-2.086	2.727	-12.245
1302	1.302	-15.817	-13.547	-14.519	6.027	-13.707	3.372	-0.039	33.57
1303	1.303	-15.248	-13.141	-13.155	7.181	-15.569	-11.679	12.73	3.102
1304	1.304	-13.907	-11.188	-12.755	6.239	-17.445	-7.214	-3.54	-46.917
1305	1.305	-15.27	-11.554	-11.567	5.307	-15.701	-3.141	7.108	-27.07
1306	1.306	-10.442	-13.078	-13.487	-0.644	-15.342	0.538	-21.919	-33.168
1307	1.307	-16.45	-8.609	-13.666	-7.963	-19.839	3.848	-25.981	-27.815
1308	1.308	-15.686	-11.881	-12.294	-14.694	-23.946	0.763	-22.29	7.353
1309	1.309	-13.753	-8.953	-15.961	-15.387	-28.828	-7.566	-25.596	-6.265
1310	1.31	-14.341	-10.282	-17.309	-19.377	-25.563	-10.087	-3.734	-2.294
1311	1.311	-12.6	-10.642	-18.46	-21.272	-21.507	1.482	-12.09	1.264
1312	1.312	-13.955	-16.421	-12.455	-23.184	-14.536	-26.305	-14.682	-8.879
1313	1.313	-10.662	-12.325	-14.952	-28.592	0.175	7.689	-21.725	-12.036
1314	1.314	-16.463	-18.883	-10.862	-23.728	23.59	39.615	-2.633	-9.427
1315	1.315	-14.139	-10.927	-5.994	-21.762	14.295	68.691	-0.195	-7.038
1316	1.316	-12.203	-14	-14.67	-18.852	-5.426	57.523	6.685	-32.903
1317	1.317	-18.189	-11.081	-11.153	-10.906	-2.883	19.848	8.694	-36.319
1318	1.318	-17.408	-13.579	-14.21	-4.889	27.537	14.87	18.276	-20.756
1319	1.319	-13.909	-11.242	-13.202	-10.105	31.652	56.123	6.018	-18.15
1320	1.32	-13.319	-16.069	-15.678	-11.063	-2.37	61.573	-5.053	20.28
1321	1.321	-15.053	-10.062	-10.028	-10.291	-15.884	-14.077	-12.277	3.735
1322	1.322	-13.692	-6.006	-10.566	0.338	-19.92	-46.576	-8.695	-1.373
1323	1.323	-13.305	-5.424	-9.956	16.202	-31.12	-115.655	9.254	3.044
1324	1.324	-11.171	-10.071	-5.866	9.872	-21.061	-160.319	27.03	32.045
1325	1.325	-9.238	-4.65	-13.762	7.996	-17.972	-135.893	5.961	13.242
1326	1.326	-4.979	-8.136	-14.88	6.296	-15.268	-54.375	-8.13	9.917
1327	1.327	-9.815	-8.713	-11.748	-17.467	-17.782	-21.82	-15.633	-31.049
1328	1.328	-19.879	-14.123	-14.62	-27.48	-20.091	-11.885	-31.84	-14.708
1329	1.329	-15.622	-16.048	-13.819	-24.339	-17.944	-20.737	-38.157	-19.828
1330	1.33	-16.776	-23.395	-11.477	-21.6	-12.124	-12.563	-9.065	-51.827
1331	1.331	-13.291	-16.614	-13.391	-19.048	-3.402	-5.164	36.875	-31.114
1332	1.332	-16.381	-17.385	-13.949	-30.64	-4.926	-11.712	55.193	-34.745
1333	1.333	-15.41	-16.609	-5.029	-15.736	2.254	-5.691	71.806	-3.691
1334	1.334	-14.624	-14.673	-3.853	-13.802	-9.52	-0.251	36.739	-7.644
1335	1.335	-12.294	-16.603	-12.161	-22.509	1.527	4.809	50.417	-33.869
1336	1.336	-14.219	-22.022	-11.183	-20.953	0.181	-8.699	46.518	-37.026
1337	1.337	-17.498	-20.086	-16.012	-13.808	-11.636	3.793	12.587	-65.154
1338	1.338	-13.42	-18.145	-8.072	-14.986	-19.575	7.565	17.171	-30.985
1339	1.339	-13.795	-15.231	-9.037	2.992	-15.317	17.646	38.039	-8.047
1340	1.34	-17.077	-13.859	-9.995	10.529	-16.461	26.901	49.475	37.937
1341	1.341	-16.686	-21.195	-15.981	3.558	-15.273	12.737	39.627	7.623
1342	1.342	-15.522	-9.366	-13.654	-19.86	-18.357	5.153	11.639	13.182
1343	1.343	-14.359	-7.785	-13.062	-16.754	-17.386	12.047	8.267	-11.743
1344	1.344	-15.899	-9.106	-16.346	-2.622	-21.649	-11.457	-15.194	20.487
1345	1.345	-20.345	-15.469	-12.269	-5.143	-14.328	-14.612	-43.093	-8.252
1346	1.346	-14.339	-14.283	-17.1	1.836	-19.243	-22.955	-61.505	41.078
1347	1.347	-15.105	-13.286	-13.796	-0.262	-15.047	-20.441	-51.072	7.676
1348	1.348	-15.676	-6.493	-15.529	-9.901	-4.422	-13.452	-91.506	13.703
1349	1.349	-18.962	-8.983	-16.877	-4.639	-0.158	-11.247	-74.646	-13.916
1350	1.35	-17.219	-9.727	-14.549	-15.636	1.006	-5.383	-59.186	-18.804
1351	1.351	-15.859	-16.286	-14.929	-37.287	-7.332	-7.076	-100.045	-23.092
1352	1.352	-13.531	-10.263	-10.478	-40.383	-14.721	-11.637	-105.031	6.069
1353	1.353	-10.622	-9.469	-9.895	-32.089	-2.028	-4.39	-69.403	2.446
1354	1.354	-16.621	-14.288	-12.41	-24.563	24.167	-8.012	-64.572	-21.517
1355	1.355	-15.836	-13.692	-9.117	-22.229	20.382	-6.802	-68.328	-18.62
1356	1.356	-15.055	-13.095	-9.504	-3.027	23.6	-7.692	-49.244	-27.112
1357	1.357	-14.468	-11.735	-8.344	-5.54	7.893	-12.429	-17.979	-14.39
1358	1.358	-15.041	-17.138	-10.275	-26.687	5.142	-11.559	3.021	-16.695
1359	1.359	-10.974	-17.701	-11.818	-18.372	-12.725	-10.708	14.472	-18.823
1360	1.36	-13.482	-18.264	-10.453	-5.625	-24.416	-15.487	31.708	10.136
1361	1.361	-15.801	-17.667	-6.192	1.307	-26.591	-13.494	28.787	-10.64
1362	1.362	-10.955	-18.044	-12.767	11.935	-20.813	-12.844	9.186	-21.959
1363	1.363	-12.88	-10.69	-11.984	13.865	-15.593	-15.313	-8.497	-12.029
1364	1.364	-12.289	-13.775	-12.749	1.676	-7.654	-22.599	12.71	-2.884
1365	1.365	-10.931	-10.871	-10.806	3.237	-23.503	-17.3	21.172	-5.718
1366	1.366	-18.279	-11.634	-11.367	-3.906	-25.632	-14.312	34.07	-8.336
1367	1.367	-13.048	-9.307	-10.781	-12.779	-23.722	-2.842	17.919	-1.466
1368	1.368	-19.821	-11.23	-13.282	-4.427	-25.488	5.118	7.34	-16.414
1369	1.369	-15.555	-14.51	-15.605	-9.644	-14.453	3.779	-10.058	-18.368
1370	1.37	-16.319	-17.404	-11.567	-14.481	-4.399	2.659	6.127	-16.699
1371	1.371	-15.727	-11.592	-15.083	-20.481	-3.28	-0.818	20.883	-40.497
1372	1.372	-11.078	-13.905	-11.825	-19.731	0.148	-3.954	-4.466	-50.609
1373	1.373	-13.971	-13.317	-11.476	-24.587	16.158	-18.721	-7.949	-47.51
1374	1.374	-10.481	-16.604	-13.454	-22.665	13.78	-20.939	-29.998	-27.802
1375	1.375	-13.768	-14.862	-16.199	-20.967	3.105	-22.944	-44.348	0.423
1376	1.376	-13.373	-13.503	-11.396	-15.22	-10.467	-21.206	-52.197	49.506
1377	1.377	-12.982	-15.827	-7.953	-19.356	-22.675	-22.684	-40.988	15.946
1378	1.378	-11.82	-12.93	-8.581	-11.516	-21.128	-21.26	-39.283	-2.336
1379	1.379	-16.091	-14.873	-9.212	-10.634	-16.868	-14.809	-10.722	-30.055
1380	1.38	-10.676	-13.72	-14.098	-9.724	-18.013	-15.896	-7.203	-55.21
1381	1.381	-14.163	-15.282	-12.214	-1.836	-19.141	-3.996	-34.052	-68.828
1382	1.382	-12.233	-14.515	-14.003	5.489	-9.428	-2.353	-44.638	-64.837
1383	1.383	-18.816	-10.841	-14.437	8.365	-10.561	1.985	-29.527	-61.164
1384	1.384	-12.822	-11.227	-14.094	-1.326	-9.385	-6.839	1.058	-44.121
1385	1.385	-16.889	-8.322	-12.023	-13.132	-6.306	-24.779	-20.275	-53.437
1386	1.386	-18.824	-10.257	-14.028	-2.103	-7.282	-58.204	5.393	-22.32
1387	1.387	-19.403	-13.739	-12.937	-6.353	-11.573	-16.956	8.004	-1.672
1388	1.388	-17.656	-11.609	-13.787	-10.022	-18.968	10.765	-8.353	9.517
1389	1.389	-12.816	-17.599	-18.303	-16.012	-25.795	35.949	-34.602	-0.522
1390	1.39	-10.872	-15.076	-15.08	-23.357	-23.332	31.556	-25.256	27.712
1391	1.391	-11.455	-15.84	-12.256	-24.317	-11.189	10.912	-29.071	-29.047
1392	1.392	-11.837	-17.77	-15.83	-26.841	-8.33	-11.303	-43.946	-86.05
1393	1.393	-14.16	-17.174	-12.625	-22.814	-3.134	-30.048	-78.19	-108.214
1394	1.394	-15.321	-10.584	-15.618	-14.916	14.285	0.935	-56.084	-74.787
1395	1.395	-15.706	-11.356	-12.022	-20.165	35.392	4.982	-36.082	16.716
1396	1.396	-15.32	-15.423	-15.369	-23.099	15.643	-13.815	-25.541	82.419
1397	1.397	-13.768	-8.845	-12.524	-18.872	-22.876	-37.643	-29.474	94.188
1398	1.398	-9.884	-11.358	-10.64	-13.293	-39.313	-53.34	-26.989	39.989
1399	1.399	-10.263	-16.969	-11.076	-8.488	-34.26	-33.613	9.345	-29.069
1400	1.4	-11.615	-10.387	-11.315	1.549	-11.394	-10.39	13.786	-20.204
1401	1.401	-14.514	-12.903	-10.001	11.579	1.013	-7.277	-37.04	-12.096
1402	1.402	-18.184	-10.589	-14.292	25.868	35.091	-9.962	-20.881	71.493
1403	1.403	-12.763	-11.169	-12.582	8.432	57.938	2.81	-1.366	182.592
1404	1.404	-20.498	-9.239	-13.969	-26.601	28.924	5.111	28.711	134.966
1405	1.405	-17.017	-12.147	-11.679	-51.748	-5.108	-18.348	12.009	91.728
1406	1.406	-13.727	-6.346	-12.096	-19.799	-37.012	-34.083	-13.372	-26.79
1407	1.407	-19.143	-13.704	-16.587	17.777	-24.604	-25.791	-17.962	-74.452
1408	1.408	-14.303	-18.551	-16.039	-27.673	-5.805	-13.047	27.831	-31.284
1409	1.409	-16.24	-17.78	-21.88	-9.47	4.285	-6.124	21.841	8.253
1410	1.41	-13.337	-17.012	-14.563	-4.038	-17.575	-8.305	38.329	-3.481
1411	1.411	-15.858	-13.534	-15.562	-19.121	-25.897	-10.304	33.37	7.421
1412	1.412	-19.15	-10.244	-13.272	-24.528	-33.453	-12.108	19.905	17.321
1413	1.413	-16.25	-16.825	-15.832	-28.965	-26.495	-4.214	-0.738	8.462
1414	1.414	-15.089	-12.56	-11.804	-24.895	-24.36	2.917	-26.991	-15.833
1415	1.415	-14.703	-14.881	-18.423	-21.237	-18.532	-3.49	-30.152	-37.862
1416	1.416	-13.926	-12.943	-14.201	-24.549	-13.297	-2.321	-26.909	-57.759
1417	1.417	-13.742	-17.591	-18.297	-15.29	-11.734	-18.39	-12.575	-88.043
1418	1.418	-18.001	-17.007	-7.494	4.409	-15.971	-16.065	5.459	-82.515
1419	1.419	-16.27	-14.496	9.895	1.866	-9.578	-13.922	40.725	-26.856
1420	1.42	-16.661	-15.852	7.539	-0.481	-10.722	3.511	56.079	-63.682
1421	1.421	-12.213	-13.731	5.381	14.403	-7.577	-17.576	51.91	-30.065
1422	1.422	-16.274	-11.025	3.42	8.585	-8.504	-14.895	23.195	-72.541
1423	1.423	-12.789	-9.862	1.658	6.835	-9.254	-17.453	-2.807	-33.814
1424	1.424	-9.499	-13.347	-6.298	14.769	-14.868	-29.119	14.552	-18.786
1425	1.425	-13.557	-13.739	-16.387	13.424	-12.926	-27.022	30.545	-5.377
1426	1.426	-10.08	-12.575	-12.733	12.279	-13.5	-5.752	67.845	-9.5
1427	1.427	-13.366	-11.407	-6.752	6.296	-22.433	19.782	43.064	-28.259
1428	1.428	-9.304	-14.886	-9.861	-9.752	-18.755	23.056	39.037	-45.189
1429	1.429	-14.14	-13.721	-12.783	-25.987	-22.22	1.19	68.527	-73.288
1430	1.43	-14.724	-13.33	-10.282	-28.101	-25.291	-12.929	42.748	-16.434
1431	1.431	-10.657	-12.945	-15.914	-33.9	-16.395	-10.396	33.211	8.039
1432	1.432	-15.493	-15.073	-17.864	-35.638	-8.107	-8.063	36.787	-43.632
1433	1.433	-12.198	-16.42	-14.585	-27.702	5.77	-5.94	11.696	-23.756
1434	1.434	-13.941	-14.481	-5.694	-31.967	19.238	7.611	-4.834	6.619
1435	1.435	-15.284	-13.898	-6.865	-30.831	13.92	2.395	-1.191	1.299
1436	1.436	-17.604	-16.992	-8.031	-29.707	24.86	7.057	-8.95	16.592
1437	1.437	-21.666	-13.318	-9.001	-20.065	14.724	-8.843	-46.885	-15.091
1438	1.438	-13.73	-16.609	-13.841	-18.94	15.871	1.819	-29.871	-27.349
1439	1.439	-19.727	-11.772	-14.612	-5.81	14.75	-27.175	-14.206	29.452
1440	1.44	-12.368	-13.72	-7.261	-4.102	7.484	-31.212	-18.088	70.221
1441	1.441	-17.201	-14.306	-4.349	-2.586	0.795	-27.533	-13.391	63.028
1442	1.442	-11.194	-12.96	-8.59	1.654	-12.269	-24.246	-23.974	43.184
1443	1.443	-11.966	-9.67	-6.251	2.802	-33.447	-14.962	-47.126	-23.936
1444	1.444	-13.899	-6.771	-17.07	-0.685	-36.02	-6.663	-68.319	-14.988
1445	1.445	-14.475	-9.478	-31.375	-1.642	-7.66	-4.142	-75.929	9.397
1446	1.446	-13.895	-9.858	-29.415	-0.673	-11.276	-11.121	-82.767	-12.572
1447	1.447	-20.855	-14.11	-27.65	-4.925	-21.337	-9.028	-61.033	-59.283
1448	1.448	-16.011	-10.042	-26.077	-13.819	-18.267	-11.006	-34.929	-77.359
1449	1.449	-13.481	-13.523	-24.694	-14.972	-21.002	-19.748	-17.427	-27.402
1450	1.45	-12.699	-13.915	-23.506	-15.937	-13.446	-27.707	-38.778	-34.04
1451	1.451	-14.627	-12.757	-24.635	-26.771	-15.721	-31.965	-46.619	-28.092
1452	1.452	-8.624	-14.694	-19.381	-28.125	-13.555	-12.413	-53.795	-22.679
1453	1.453	-12.685	-11.217	-16.442	-24.45	-7.696	7.331	-69.733	2.529
1454	1.454	-10.741	-15.487	-15.638	-23.317	-5.896	14.924	-63.02	34.564
1455	1.455	-12.679	-14.336	-13.285	-20.285	-13.798	21.936	-45.237	30.528
1456	1.456	-14.412	-14.732	-5.313	-15.526	-12.409	-9.996	-56.53	4.156
1457	1.457	-14.02	-10.48	-10.501	-16.346	-29.404	-14.445	-49.874	-33.772
1458	1.458	-12.658	-18.423	-9.496	-14.034	-27.051	-2.032	-67.031	-59.131
1459	1.459	-11.49	-14.948	-8.687	-6.15	-20.666	1.674	-50.509	-54.82
1460	1.46	-11.089	-13.993	-10.971	1.18	-14.853	4.985	-39.658	-17.377
1461	1.461	-16.117	-16.91	-6.085	2.133	-2.701	1.907	-25.925	-2.429
1462	1.462	-12.818	-14.401	-2.748	-0.407	5.198	-17.822	-2.972	-16.124
1463	1.463	-16.876	-15.172	-8.113	0.343	-2.013	-25.361	6.411	-36.976
1464	1.464	-15.51	-13.243	-6.126	3.809	-8.432	-32.313	-7.642	19.587
1465	1.465	-18.792	-12.66	-6.654	0.51	-7.29	-42.951	5.172	11.317
1466	1.466	-13.945	-9.761	-9.51	-2.381	-8.209	-21.674	-15.882	-40.528
1467	1.467	-15.872	-14.596	-5.972	-3.726	-7.131	-18.992	-24.182	-34.121
1468	1.468	-12.957	-9.957	-12.311	-10.096	6.172	-21.538	-11.381	-40.263
1469	1.469	-14.308	-15.377	-7.995	-16.073	4.38	-23.859	-13.692	-45.772
1470	1.47	-15.658	-11.89	-7.15	-23.415	-14.836	-17.477	5.484	-30.732
1471	1.471	-19.719	-11.308	-11.93	-26.311	-7.171	7.712	7.973	-7.998
1472	1.472	-14.874	-17.888	-11.294	-23.794	4.506	11.027	5.586	54.41
1473	1.473	-15.46	-13.63	-9.504	-26.121	27.887	7.941	16.102	116.774
1474	1.474	-18.358	-12.852	-6.954	-26.717	5.938	-11.807	29.467	157.33
1475	1.475	-10.412	-17.691	-9.245	-23.444	-8.256	-19.375	24.063	75.826
1476	1.476	-18.723	-18.273	-8.836	-15.732	9.51	-17.086	9.525	21.63
1477	1.477	-13.486	-16.532	-9.971	-14.798	-25.579	-10.728	3.488	-86.931
1478	1.478	-16.38	-13.044	-6.45	-11.936	-30.701	-20.408	-2.045	-130.089
1479	1.479	-13.861	-14.4	-10.477	-5.988	-26.302	-15.187	-26.232	-116.935
1480	1.48	-16.18	-9.557	-9.093	-0.425	2.689	-19.862	4.359	-57.307
1481	1.481	-16.763	-12.836	-10.417	3.028	21.44	-4.034	32.958	18.64
1482	1.482	-17.347	-16.893	-13.29	3.582	38.444	6.563	51.279	68.046
1483	1.483	-15.628	-11.092	-12.098	5.311	41.535	-3.144	27.047	23.278
1484	1.484	-20.509	-11.865	-10.901	3.964	38.844	-15.362	10.918	-50.12
1485	1.485	-14.541	-11.28	-12.407	1.655	26.113	-29.703	-15.09	-119.261
1486	1.486	-13.797	-9.336	-13.722	2.068	0.394	-4.57	-5.526	-110.401
1487	1.487	-13.247	-14.75	-12.334	-3.896	-51.055	-7.896	3.259	11.736
1488	1.488	-11.344	-12.8	-14.623	-13.526	-87.996	-4.848	-16.997	29.191
1489	1.489	-10.792	-8.15	-11.307	-14.632	-107.905	9.253	-30.264	-18.381
1490	1.49	-10.438	-12.207	-16.117	-18.047	-77.487	11.713	-65.741	-32.614
1491	1.491	-14.911	-10.846	-18.018	-25.342	-61.001	-9.444	-61.145	-19.436
1492	1.492	-10.876	-18.192	-17.395	-24.317	-55.935	-23.618	-66.024	-7.753
1493	1.493	-14.385	-12.956	-13.881	-23.493	-60.369	-16.096	-87.152	-18.744
1494	1.494	-15.772	-13.912	-13.464	-24.224	-14.502	-13.764	-76.326	50.186
1495	1.495	-11.733	-18.158	-14.61	-17.605	28.055	1.144	-45.704	23.357
1496	1.496	-17.571	-18.928	-14.987	-18.342	44.471	3.052	16.498	15.118
1497	1.497	-15.28	-12.345	-12.261	-14.241	29.332	-5.723	60.932	-7.068
1498	1.498	-18.801	-13.112	-12.434	-9.365	15.698	-16.845	101.329	-0.619
1499	1.499	-14.187	-12.333	-11.627	-3.329	-5.068	-1.098	49.424	5.266
1500	1.5	-15.956	-8.85	-15.853	-0.957	-16.32	-3.371	42.635	-0.182
1501	1.501	-14.637	-13.493	-10.398	1.04	0.708	-9.286	60.635	-35.498
1502	1.502	-16.032	-8.073	-18.293	3.037	3.818	-11.067	76.878	-31.123
1503	1.503	-15.682	-6.134	-10.901	1.377	1.137	-34.87	41.437	-27.098
1504	1.504	-11.267	-9.413	-11.834	2.827	-11.62	-31.522	-9.087	-38.309
1505	1.505	-17.876	-13.472	-14.312	-0.365	-37.371	-9.648	-15.834	-28.207
1506	1.506	-11.909	-13.07	-13.498	-2.379	-47.488	-17.971	-21.964	-6.299
1507	1.507	-17.55	-16.343	-15.394	-8.255	-19.314	-25.541	-38.525	-20.383
1508	1.508	-12.744	-18.454	-10.711	-10.646	22.221	-13.941	-33.57	-22.887
1509	1.509	-20.129	-12.444	-16.104	-17.87	16.742	-3.298	-20.11	-20.564
1510	1.51	-9.313	-9.924	-15.498	-20.632	31.785	-5.261	-24.21	7.124
1511	1.511	-16.496	-13.994	-13.546	-21.263	18.217	-3.555	-5.444	10.822
1512	1.512	-15.365	-18.833	-16.428	-20.355	22.291	-5.188	-29.193	7.547
1513	1.513	-16.547	-15.543	-15.058	-22.162	11.075	-6.672	-50.955	-8.078
1514	1.514	-13.476	-17.287	-11.762	-20.105	1.006	-0.403	-53.556	-22.14
1515	1.515	-14.47	-13.802	-11.367	-27.719	-46.051	3.007	-61.017	-4.229
1516	1.516	-13.729	-17.085	-13.301	-22.379	-79.554	10.357	-49.281	-6.447
1517	1.517	-17.824	-12.234	-9.817	-15.485	-85.556	-4.303	-51.343	-33.991
1518	1.518	-13.016	-14.158	-10.98	-7.43	-69.1	-27.702	-37.724	-45.04
1519	1.519	-13.615	-15.875	-12.147	-4.209	-43.927	-18.363	-35.9	-13.908
1520	1.52	-13.048	-13.339	-9.443	-5.044	-21.084	-32.5	-15.153	6.982
1521	1.521	-13.461	-11.005	-12.926	4.765	24.773	-40.041	-17.791	33.441
1522	1.522	-9.046	-9.834	-11.58	-1.475	91.941	-18.895	-10.203	36.9
1523	1.523	-15.659	-13.494	-5.781	-0.16	100.86	-4.721	-3.256	15.233
1524	1.524	-19.947	-12.127	-11.401	0.978	60.257	-2.157	-9.652	-21.479
1525	1.525	-22.297	-11.752	-10.827	2.122	23.3	9.481	11.638	-26.271
1526	1.526	-20.392	-12.178	-11.418	-0.215	29.878	15.912	19.941	-39.646
1527	1.527	-19.847	-16.47	-15.493	-4.097	35.875	2.404	32.702	-35.441
1528	1.528	-13.291	-13.022	-16.858	-7.392	-2.862	-6.229	58.465	-31.699
1529	1.529	-17.555	-16.343	-11.447	-15.908	-17.992	-7.721	34.67	-55.456
1530	1.53	-13.499	-20.424	-10.886	-24.047	-31.581	-11.974	31.551	-46.123
1531	1.531	-11.568	-15.613	-12.85	-20.783	-19.225	-5.676	17.427	-3.455
1532	1.532	-1.49	-6.922	-13.451	-21.572	-30.464	-18.887	-16.027	51.634
1533	1.533	11.474	-12.952	-13.857	-22.172	-40.519	-20.663	-20.419	44.458
1534	1.534	-4.391	-13.925	-12.519	-19.691	-49.786	-16.105	-24.468	51.2
1535	1.535	-10.777	-16.828	-11.369	-18.965	-35.629	-17.568	9.584	20.897
1536	1.536	-12.701	-14.304	-8.668	-16.894	-38.1	-8.84	5.1	-29.013
1537	1.537	-14.42	-18.368	-11.387	-11.347	-40.376	-12.4	-7.32	-62.45
1538	1.538	-12.867	-11.792	-7.912	-13.158	-38.246	-21.969	-3.695	-56.326
1539	1.539	-14.224	-11.019	-11.202	-11.109	-44.077	-15.503	-20.766	-50.736
1540	1.54	-17.905	-11.795	-10.805	-2.091	-45.836	-7.134	-23.921	25.06
1541	1.541	-16.729	-13.749	-16.796	-0.814	-41.156	-12.339	-15.675	100.999
1542	1.542	-15.763	-14.334	-10.787	5.309	-28.128	-21.25	-18.251	71.527
1543	1.543	-12.852	-13.783	-10.001	6.405	-19.342	-36.953	-34.568	9.174
1544	1.544	-20.778	-12.477	-6.499	3.631	4.55	-22.079	-66.589	-15.053
1545	1.545	-15.546	-10.216	-11.121	1.247	35.642	6.915	-62.165	-7.506
1546	1.546	-16.504	-11.429	-10.52	-0.947	31.739	27.601	-58.085	-13.925
1547	1.547	-15.723	-17.475	-10.102	-5.657	50.665	38.792	-31.723	-31.976
1548	1.548	-16.492	-13.253	-15.492	-10.182	19.821	48.812	-0.736	-37.304
1549	1.549	-18.415	-10.966	-11.978	-17.814	-9.106	45.686	3.388	-52.325
1550	1.55	-11.047	-14.49	-12.53	-22.94	-20.252	3.091	-15.383	7.361
1551	1.551	-10.067	-12.598	-14.244	-21.887	-30.25	-51.906	8.417	-0.715
1552	1.552	-10.826	-15.551	-8.401	-29.763	-33.251	-59.341	24.096	-22.745
1553	1.553	-16.425	-19.082	-6.052	-26.623	-13.402	-79.382	15.8	-42.68
1554	1.554	-21.248	-15.841	-9.496	-19.827	9.913	-24.508	2.987	-36.692
1555	1.555	-17.94	-21.686	-11.386	-24.078	31.864	-17.229	0.578	-42.093
1556	1.556	-21.997	-20.959	-8.445	-20.037	46.042	-23.858	-10.159	-57.194
1557	1.557	-17.139	-17.52	-14.211	-16.588	17.83	-29.907	-16.057	-43.64
1558	1.558	-16.556	-15.635	-6.816	-14.706	6.659	-24.576	-3.955	-31.277
1559	1.559	-21.966	-7.948	-9.674	-15.352	3.439	0.523	-18.345	-20.084
1560	1.56	-20.031	-0.649	-7.115	-10.596	-18.352	4.908	-20.309	10.864
1561	1.561	-15.38	-9.599	-11.126	-4.682	-32.398	33.859	-46.677	23.284
1562	1.562	-19.443	-8.501	-7.593	-3.987	-24.78	44.995	-57.998	-18.327
1563	1.563	-16.927	-9.533	-9.483	-0.596	-17.749	21.127	-41.143	-34.836
1564	1.564	-12.497	-12.512	-12.346	-6.72	-2.791	-19.778	-25.653	-19.76
1565	1.565	-9.616	-16.842	-9.797	-1.233	-8.597	-69.795	-39.952	-24.231
1566	1.566	-7.136	-19.234	-14.212	-10.861	-24.572	-76.493	-1.628	-70.088
1567	1.567	-10.447	-21.243	-12.453	-12.185	-26.77	-34.046	-7.198	-76.081
1568	1.568	-17.05	-27.31	-14.962	-18.359	-21.014	-50.631	-2.325	-48.423
1569	1.569	-19.971	-25.05	-12.641	-25.9	-15.873	4.766	29.482	-43.425
1570	1.57	-10.312	-14.283	-19.223	-23.215	-14.387	-2.685	8.664	16.164
1571	1.571	-3.946	-12.801	-14.377	-29.441	-24.455	-22.722	27.366	8.024
1572	1.572	-5.131	-22.932	-15.153	-25.615	-15.511	-16.804	58.288	15.341
1573	1.573	-8.249	-14.093	-14.395	-32.475	-18.911	-22.313	37.594	-4.639
1574	1.574	-13.107	3.836	-13.835	-28.519	-11.493	-17.341	18.864	1.229
1575	1.575	-5.206	16.542	-13.279	-21.483	-12.453	-30.948	15.624	-26.637
1576	1.576	-8.327	4.855	-12.727	-15.047	0.668	-18.626	-12.541	-41.861
1577	1.577	-15.127	2.654	-14.099	-17.905	-1.32	-37.449	-46.518	-37.461
1578	1.578	-28.313	-3.223	-14.51	-17.493	3.799	-20.501	-32.918	-16.785
1579	1.579	-22.525	-19.153	-7.954	-7.02	14.667	26.465	-20.514	24.77
1580	1.58	-24.287	-8.565	-1.202	3.638	21.683	86.997	-16.853	41.117
1581	1.581	-35.334	-22.171	-10.911	-9.71	12.634	46.317	-20.114	56.066
1582	1.582	-16.57	-13.51	-14.631	-11.824	-5.48	24.202	-42.019	24.048
1583	1.583	-19.096	-30.976	-13.522	-4.263	-23.396	44.071	-27.997	-13.576
1584	1.584	-16.77	-33.357	-16.678	-3.259	-35.119	38.001	-20.583	1.433
1585	1.585	-18.92	-35.541	-17.691	-4.784	-54.4	65.602	-18.366	14.893
1586	1.586	-24.754	-25.916	-15.224	-6.309	-62.003	-10.152	-7.785	18.832
1587	1.587	-8.911	-24.205	-14.507	-14.025	-41.665	-154.965	9.576	37.393
1588	1.588	-2.554	-22.665	-19.416	-15.355	-20.529	-100.849	-16.208	-7.547
1589	1.589	-4.512	-18.381	-22.774	-19.984	-12.139	-51.588	-6.156	-13.776
1590	1.59	-20.409	-9.452	-21.106	-22.678	-9.57	-24.924	-9.268	13.69
1591	1.591	-9.795	-20.263	-18.64	-32.538	-2.568	-16.807	-6.527	-31.876
1592	1.592	-15.621	-4.372	-15.406	-31.77	-0.433	-9.509	1.063	-37.917
1593	1.593	-17.382	10.547	-16.618	-28.678	-2.444	-2.987	17.352	-43.449
1594	1.594	-15.854	12.496	-16.283	-30.054	2.647	2.976	-14.564	-28.526
1595	1.595	-14.519	-3.352	-12.85	-21.566	-2.119	-2.471	-19.029	-33.146
1596	1.596	-15.7	-9.716	-19.482	-23.137	2.011	2.544	1.705	-29.264
1597	1.597	-12.229	-15.516	-12.75	-16.18	3.064	-1.901	27.119	-9.722
1598	1.598	-19.595	-17.251	-13.572	-9.796	-2.996	-22.607	-6.825	1.368
1599	1.599	-15.932	-12.603	-9.561	-5.922	-4.01	-18.937	-20.217	-8.84
1600	1.6	-14.974	-11.231	-11.541	-3.974	-3.098	-8.889	-32.432	0.323
1601	1.601	-15.751	-10.041	-13.523	6.506	-16.299	19.312	-35.925	-13.87
1602	1.602	-14.977	-11.142	-9.504	4.619	-26.02	30.418	-52.733	14.329
1603	1.603	-15.55	-12.018	-14.387	5.653	-13.86	-7.45	-30.607	17.924
1604	1.604	-14.951	-22.759	-17.72	4.188	-15.45	-12.602	-27.63	-19.918
1605	1.605	-10.87	-18.423	-12.36	9.907	-5.425	-17.096	-19.813	5.186
1606	1.606	-17.817	-19.53	-11.831	2.284	-1.76	-21.179	-17.23	0.668
1607	1.607	-6.953	-16.002	-13.821	-0.673	11.406	5.148	-19.089	4.663
1608	1.608	-11.189	-12.841	-11.945	-3.808	16.605	-11.856	-20.773	0.948
1609	1.609	-10.005	-7.931	-14.905	-6.549	-7.229	-2.533	-32.689	-16.087
1610	1.61	-8.822	-13.849	-19.804	-14.114	-10.549	0.221	-8.575	-44.368
1611	1.611	-11.912	-4.875	-13.857	-25.153	-19.888	2.783	43.246	-18.025
1612	1.612	-10.939	-8.303	-11.594	-18.179	-17.249	-22.883	80.552	13.043
1613	1.613	2.235	1.427	-6.814	-1.333	-24.85	-19.504	60.957	-41.051
1614	1.614	0.322	-4.909	-0.865	-8.47	10.135	-3.775	43.16	-48.306
1615	1.615	5.58	-6.011	-6.533	-6.502	55.588	15.978	49.007	-54.865
1616	1.616	-11.801	-6.91	4.252	3.025	0.607	18.48	24.259	-48.899
1617	1.617	-14.087	-9.768	8.843	4.622	-6.767	2.22	29.149	-43.518
1618	1.618	-16.189	-15.722	7.443	6.038	40.05	-8.394	8.874	-28.472
1619	1.619	-18.1	-10.079	1.008	15.986	34.056	-37.382	-1.928	-14.937
1620	1.62	-16.331	-11.982	-9.875	4.086	-4.635	-33.214	-18.531	-10.852
1621	1.621	-14.744	-10.011	-8.571	2.469	-19.709	-44.349	-40.011	15.524
1622	1.622	-16.055	-14.038	0.288	15.392	-24.148	-13.288	-70.757	5.52
1623	1.623	-22.401	-11.49	1.404	13.633	-28.192	-25.565	-74.397	40.081
1624	1.624	-14.044	-12.806	-5.985	8.987	-31.857	-21.813	-70.32	44.639
1625	1.625	-21.371	-6.172	-6.991	7.662	-28.531	-11.686	-73.254	-17.755
1626	1.626	-16.504	-10.96	-20.184	-6.608	-19.164	-20.932	-51.028	-80.253
1627	1.627	-15.705	-13.47	-18.277	-4.595	17.938	-6.692	-13.733	-72.17
1628	1.628	-18.016	-19.11	-20.05	-16.696	23.1	-29.8	21.766	-35.272
1629	1.629	-18.595	-21.085	-18.531	-21.24	-8.717	-38.955	17.558	-1.761
1630	1.63	-18.005	-19.219	-11.394	-22.47	-12.717	-36.061	-28.09	40.836
1631	1.631	-23.416	-19.844	-7.738	-28.72	-23.947	-12.619	14.688	13.183
1632	1.632	-15.485	-11.951	-4.281	-27.424	-27.305	-9.385	42.54	28.254
1633	1.633	-20.688	-8.458	-3.345	-43.34	-24.318	-0.952	57.793	5.364
1634	1.634	-15.819	-11.505	-18.078	-26.932	-10.296	6.729	26.043	-7.095
1635	1.635	-14.992	-14.351	-15.972	-24.647	-43.824	13.839	13.848	-10.828
1636	1.636	-17.238	-25.738	-10.187	-22.542	-85.025	-5.187	2.793	20.109
1637	1.637	-15.222	-40.025	-4.976	-17.142	-79.53	7.63	-14.093	16.052
1638	1.638	-18.43	-53.547	-9.631	-12.315	-74.377	14.541	-29.644	19.751
1639	1.639	-14.293	-41.333	-10.996	-10.764	-42.283	-17.367	-26.822	9.638
1640	1.64	-12.865	-33.368	-30.557	-1.651	-13.084	-30.841	-49.858	-37.463
1641	1.641	-18.237	-23.265	-27.854	6.895	21.078	6.785	-33.984	-30.94
1642	1.642	-16.245	-14.336	-25.334	4.033	89.798	1.856	-14.026	-12.84
1643	1.643	-11.552	-8.295	-23.005	11.06	119.388	-20.856	-1.033	-18.345
1644	1.644	-15.564	-11.352	-20.867	7.067	92.697	-8.34	15.399	-33.517
1645	1.645	-10.678	-8.416	-22.792	-1.56	84.581	2.989	0.642	-10.739
1646	1.646	-15.276	4.755	-28.003	-14.423	32.91	-6.96	-8.873	1.601
1647	1.647	-13.492	-1.048	-20.059	-19.346	-13.909	-3.709	-20.892	-55.149
1648	1.648	-10.937	4.162	-18.689	-20.584	-56.472	-0.883	-19.135	-30.756
1649	1.649	-14.19	-6.108	-19.837	-24.524	-61.895	-8.328	-23.22	-38.101
1650	1.65	-12.989	-17.146	-16.337	-27.882	-66.92	-10.546	-37.398	-31.531
1651	1.651	-14.108	-35.928	-17.291	-28.733	-53.363	8.714	-39.219	-37.485
1652	1.652	-19.878	-53.744	-12.443	-31.517	-49.313	21.646	-47.827	-20.972
1653	1.653	-28.755	-46.791	-11.653	-26.379	-15.268	10.182	-52.387	-5.767
1654	1.654	-25.243	-19.134	-2.748	-23.569	-1.721	-4.615	-48.036	-28.493
1655	1.655	-19.991	-0.386	-11.062	-20.967	-14.098	-14.176	-28.402	-7.762
1656	1.656	-22.863	9.658	-5.824	-20.105	-25.311	-33.415	-31.059	-4.127
1657	1.657	-11.427	-6.04	-6.784	-15.193	-22.01	-40.903	-7.845	-7.451
1658	1.658	-9.845	-8.767	-4.257	-7.188	-25.086	-29.227	-11.001	-16.731
1659	1.659	-11.173	-11.303	-5.019	-7.899	-22.364	-14.268	-36.649	14.42
1660	1.66	3.167	0.3	-9.844	-0.868	-14.832	-12.243	-46.835	-6.266
1661	1.661	5.117	2.419	-7.901	0.157	1.412	-17.372	-43.868	-62.95
1662	1.662	-7.073	0.481	-6.145	6.015	-0.737	-28.334	-24.226	-70.996
1663	1.663	-11.71	-1.276	-14.056	2.784	1.183	-18.255	-37.108	-63.524
1664	1.664	-15.95	-12.315	-10.551	-1.587	-0.581	-11.834	-34.986	23.946
1665	1.665	-17.098	-22.393	-9.556	1.574	-8.499	-12.949	-16.1	59.587
1666	1.666	-15.928	-2.862	-10.502	-0.68	-12.71	-7.628	-3.647	27.055
1667	1.667	-10.714	-5.59	-14.738	-1.767	-9.032	7.17	-1.709	36.898
1668	1.668	-13.643	1.939	-10.657	-8.09	-15.036	-7.684	8.511	28.016
1669	1.669	-16.181	-0.41	-10.062	-14.615	-11.9	-13.45	17.711	3.692
1670	1.67	-16.978	1.691	-8.12	-16.888	-10.886	-8.195	22.447	11.145
1671	1.671	-17.576	-4.147	-8.707	-24.024	-4.871	-25.55	4.516	-8.687
1672	1.672	-17.011	-9.395	-6.195	-22.85	-0.823	-23.157	1.613	-51.133
1673	1.673	-15.29	-10.959	-12.569	-21.868	5.678	4.67	-9.647	-56.401
1674	1.674	-11.829	-15.236	-8.304	-23.999	-7.601	16.051	3.277	-51.222
1675	1.675	-9.524	-11.582	-10.628	-18.983	-36.756	19.476	-9.524	17.635
1676	1.676	-10.707	6.397	-12.556	-20.75	-65.912	-27.492	-11.683	47.36
1677	1.677	-6.264	19.154	-9.271	-18.853	-47.233	-34.127	9.41	56.359
1678	1.678	-6.861	12.169	-9.844	-11.729	-23.469	-28.22	43.306	-16.878
1679	1.679	-8.231	14.277	-9.445	-12.55	23.52	-33.848	56.311	12.88
1680	1.68	-8.631	-7.026	-8.072	-6.393	70.322	-29.056	51.681	4.113
1681	1.681	-4.581	-21.173	-10.944	-7.008	88.524	-6.494	47.416	28.648
1682	1.682	-12.529	-54.696	-8.976	-8.775	83.113	-10.741	29.854	6.697
1683	1.683	-20.858	-86.692	-12.422	0.109	47.896	-21.906	7.484	-13.09
1684	1.684	-34.807	-74.364	-13.548	1.439	-11.697	-38.873	-7.136	-18.986
1685	1.685	-48.356	-40.348	-13.904	-5.722	-68.566	-17.01	-0.134	-35.334
1686	1.686	-46.614	-26.82	-14.255	-4.557	-90.626	-2.912	10.913	-60.423
1687	1.687	-29.196	-14.436	-14.41	-10.356	-84.066	-5.392	16.727	-55.904
1688	1.688	-17.583	-10.763	-15.715	-14.213	-78.062	-3.028	-12.907	-26.792
1689	1.689	-19.711	-14.059	-11.409	-18.845	-61.584	7.652	-76.008	-7.909
1690	1.69	-10.034	-17.102	-13.1	-20.583	4.098	21.24	-85.464	-4.587
1691	1.691	-11.783	-14.306	-16.547	-23.281	66.708	5.482	-94.15	-7.692
1692	1.692	-10.256	-16.711	-14.182	-23.478	74.961	-9.221	-87.288	-10.397
1693	1.693	-14.539	-9.612	-15.284	-18.849	23.453	-10.973	-40.919	-12.904
1694	1.694	-10.885	-11.614	-13.29	-18.096	17.035	8.502	-47.336	-10.549
1695	1.695	-9.745	-9.562	-12.832	-19.289	11.134	-9.217	-64.184	-16.892
1696	1.696	-8.792	-11.2	-11.983	-16.826	-5.253	-39.544	-59.582	-7.128
1697	1.697	-5.911	-3.171	-11.717	-12.635	-10.286	-10.488	-73.548	-33.393
1698	1.698	-11.928	-7.354	-9.694	-11.158	-5.88	-14.157	-69.817	-22.156
1699	1.699	-12.72	-10.959	-9.792	-7.744	-18.34	-10.865	-51.391	-12.046
1700	1.7	-14.672	-9.738	-10.274	-1.036	-22.067	-1.554	-34.711	-46.477
1701	1.701	-11.4	-8.724	-8.816	0.061	-12.047	-32.674	-25.787	-59.948
1702	1.702	-4.844	-9.662	-11.622	2.711	-15.155	-20.241	-23.431	-63.981
1703	1.703	-10.868	-8.867	-5.516	2.067	-17.857	-16.531	-16.202	-52.695
1704	1.704	-11.678	-11.154	-11.402	4.133	-25.366	-26.589	-14.223	-1.176
1705	1.705	-13.638	-11.674	-12.058	-0.387	-18.348	-23.514	8.911	65.596
1706	1.706	-10.365	-9.658	-7.114	-1.999	-16.178	19.029	43.154	38.864
1707	1.707	-18.12	-10.156	-13.002	-6.708	-18.087	25.022	56.576	-1.763
1708	1.708	-17.157	-7.576	-12.12	-7.15	-12.822	8.541	60.595	5.6
1709	1.709	-12.315	-14.873	-13.954	-13.6	-11.234	-16.664	41.783	-27.85
1710	1.71	-11.543	-17.919	-11.917	-14.263	-15.446	-21.14	38.449	-33.786
1711	1.711	-7.476	-16.897	-12.396	-16.48	-14.23	-0.45	16.539	-50.221
1712	1.712	-14.052	-10.857	-17.143	-15.813	-13	18.309	13.839	-45.236
1713	1.713	-16.584	-11.594	-12.404	-21.743	-9.835	1.253	31.708	23.387
1714	1.714	-18.921	-13.5	-14.065	-16.083	-16.544	-1.864	38.732	-6.264
1715	1.715	-15.457	-14.068	-14.363	-19.537	-17.252	-33.032	40.935	38.517
1716	1.716	-14.896	-12.321	-8.865	-20.098	-24.55	-28.978	39.142	46.72
1717	1.717	-6.008	-14.817	-6.852	-14.68	-21.601	-10.2	41.056	9.747
1718	1.718	-12.401	-10.357	-10.064	-12.754	-25.817	-13.473	36.57	-10.164
1719	1.719	-13.571	-6.284	-11.723	-8.132	-37.984	-22.769	15.058	-28.332
1720	1.72	-16.67	-4.926	-9.126	-5.265	-36.223	-36.916	5.972	-22.916
1721	1.721	-17.643	-11.311	-10.397	-3.956	-12.387	-39.458	31.758	-27.916
1722	1.722	-13.387	-19.248	-16.899	-4.392	39.113	-69.877	28.739	-50.769
1723	1.723	-15.699	-11.904	-11.976	-2.319	61.189	-65.846	25.924	-21.775
1724	1.724	-13.735	-9.007	-11.133	-5.084	54.625	-31.817	12.066	-33.096
1725	1.725	-15.636	-8.242	-16.671	-5.538	48.639	36.863	9.81	-43.326
1726	1.726	-21.018	-13.86	-13.121	-10.446	20.962	105.933	-1.621	-52.62
1727	1.727	-13.051	-13.275	-17.708	-14	-4.203	114.772	-7.828	-32.889
1728	1.728	-16.111	-12.692	-15.907	-16.021	-8.632	155.346	-5.637	-20.091
1729	1.729	-17.056	-15.61	-15.464	-25.017	-37.595	133.227	-7.107	14.856
1730	1.73	-14.538	-7.69	-15.795	-23.964	-63.803	126.587	-30.634	19.843
1731	1.731	-18.599	10.265	-12.842	-30.081	-53.614	34.988	-47.398	15.324
1732	1.732	-15.107	28.016	-12.411	-29.25	-37.855	-162.446	-56.428	-13.791
1733	1.733	-13.156	16.333	-9.655	-26.504	-29.494	-134.427	-58.906	-2.676
1734	1.734	-18.566	-2.906	-14.453	-27.442	-21.971	-57.65	-40.897	-13.008
1735	1.735	-19.141	-26.183	-12.482	-25.297	-15.097	-34.475	-33.733	8.649
1736	1.736	-19.724	-41.87	-7.808	-22.011	-8.856	-97.988	-31.393	22.594
1737	1.737	-17.972	-39.152	-11.849	-21.633	-7.055	-78.847	-9.864	-5.811
1738	1.738	-17.55	-31.589	-13.176	-17.789	-5.433	-61.462	-23.702	-32.268
1739	1.739	-14.214	-57.309	-12.766	-11.042	-10.171	-77.391	-36.225	19.099
1740	1.74	-7.606	-60.589	-11.582	-14.174	-5.986	-120.586	-29.087	11.665
1741	1.741	-2.738	-57.485	-7.885	-2.984	-7.183	-133.777	-48.096	5.001
1742	1.742	-0.181	-54.769	-14.258	-4.758	-6.014	-98.219	-35.173	10.924
1743	1.743	-2.467	-36.954	-8.244	-3.63	-11.225	-44.088	-46.619	-16.828
1744	1.744	-10.364	-25.33	-12.294	-7.525	-4.505	5.226	-35.785	-31.953
1745	1.745	-13.421	-10.418	-14.218	-4.264	-3.77	31.9	-6.572	-45.568
1746	1.746	-12.417	3.142	-10.923	-7.574	-1.512	39.977	-10.472	-8.1
1747	1.747	-14.904	8.373	-13.83	-10.687	-2.16	47.258	-66.974	-13.152
1748	1.748	-14.098	6.841	-16.352	-13.422	-0.295	40.64	-26.148	-17.624
1749	1.749	-17.559	2.581	-15.972	-19.247	-9.272	10.217	-3.924	3.063
1750	1.75	-15.597	1.403	-14.825	-21.404	-2.97	-6.277	16.209	-38.541
1751	1.751	-11.523	2.548	-9.625	-23.561	-6.528	-1.281	22.423	0.13
1752	1.752	-14.995	-0.558	-13.132	-18.377	-7.562	12.214	6.172	-15.033
1753	1.753	-10.527	-1.539	-17.811	-15.131	-2.787	16.232	41.623	7.736
1754	1.754	-14.588	-2.322	-14.941	-9.383	-5.343	19.858	9.923	11.716
1755	1.755	-15.951	-9.684	-12.47	-13.696	-6.161	16.487	-18.886	38.005
1756	1.756	-18.28	-10.66	-13.871	-15.882	-1.334	-18.034	-60.221	-6.64
1757	1.757	-16.164	-13.189	-13.529	-22.137	-8.682	4.778	-76.395	-12.563
1758	1.758	-22.182	-12.444	-8.362	-13.496	-7.687	25.459	-50.995	-40.198
1759	1.759	-17.935	-11.9	-11.903	-5.43	-8.425	14.187	-37.225	-45.137
1760	1.76	-13.878	-10.005	-16.618	-4.712	-9.174	4.055	-16.346	-22.281
1761	1.761	-17.376	-4.638	-7.806	-0.12	-11.132	-5.274	-27.426	-9.875
1762	1.762	-11.391	-9.51	-11.576	5.644	-15.899	-2.557	-30.604	16.475
1763	1.763	-17.022	-10.108	-8.198	6.206	-13.134	0.027	-8.687	-7.27
1764	1.764	-15.102	-8.374	-13.537	4.069	-18.124	-6.865	-0.334	-41.595
1765	1.765	-14.548	-11.844	-6.874	1.95	-16.361	-8.963	-23.527	-27.991
1766	1.766	-16.307	-11.436	-9.492	3.524	-11.069	-18.739	-20.381	1.108
1767	1.767	-17.683	-8.524	-13.654	-2.437	-6.29	-20.699	5.218	-32.872
1768	1.768	-16.355	-8.897	-15.685	-6.645	1.01	-13.111	15.313	-46.35
1769	1.769	-21.222	-11.603	-15.197	-8.714	3.896	-9.368	-6.523	-42.232
1770	1.77	-16.609	-13.718	-17.034	-8.259	-9.297	-3.419	-26.261	-61.006
1771	1.771	-18.385	-18.16	-14.617	-16.117	0.356	-9.534	-49.499	-30.018
1772	1.772	-23.257	-17.574	-20.131	-13.134	2.113	-8.588	-40.205	-34.077
1773	1.773	-33.357	-21.635	-12.301	-16.156	-2.461	6.082	-20.494	22.61
1774	1.774	-29.138	-20.273	-15.495	-12.004	-15.375	-4.679	7.717	79.5
1775	1.775	-25.501	-19.878	-12.694	-11.331	-20.551	-14.551	64.411	-16.851
1776	1.776	-19.541	-16.965	-8.551	-16.277	-28.433	-16.342	56.288	-3.648
1777	1.777	-18.616	-11.737	-10.971	-7.654	-24.157	-14.631	4.632	-39.189
1778	1.778	-7.819	-9.798	-11.657	-4.252	-35.971	-15.961	11.237	-6.624
1779	1.779	5.108	-14.44	-13.692	-1.219	-37.547	-14.796	5.291	-16.425
1780	1.78	-0.162	-10.374	-10.91	-0.317	-24.656	-8.875	-0.079	-7.448
1781	1.781	-4.848	-11.719	-11.413	3.887	1.562	-14.242	-5.085	17.004
1782	1.782	-17.866	-14.986	-14.826	6.174	7.681	-14.124	-0.58	9.703
1783	1.783	-16.169	-16.111	-13.784	5.577	11.307	-13.644	3.579	110.572
1784	1.784	-17.757	-12.415	-12.739	3.641	14.575	-27.05	0.054	38.438
1785	1.785	-13.548	-12.799	-10.904	1.917	17.658	-17.476	-3.032	-1.018
1786	1.786	-14.758	-15.718	-8.099	-3.864	3.536	-22.81	-18.477	-36.568
1787	1.787	-15.964	-12.065	-14.192	-3.06	11.094	-15.072	-49.38	-25.674
1788	1.788	-15.042	-14.399	-13.51	-12.507	4.14	3.524	-28.39	-15.821
1789	1.789	-2.313	-11.494	-12.827	-13.624	6.285	-14.343	5.955	-24.741
1790	1.79	-0.609	-11.895	-13.497	-17.049	19.849	-16.758	29.075	-16.562
1791	1.791	-14.97	-11.513	-12.996	-22.2	7.683	-19.005	33.441	-23.872
1792	1.792	-13.071	-16.336	-14.818	-21.145	-16.101	-24.897	32.774	-21.35
1793	1.793	-18.331	-14.38	-16.251	-23.576	-12.78	-40.78	44.332	-54.78
1794	1.794	-17.591	-16.269	-13.996	-19.428	-34.619	-25.817	34.589	-12.214
1795	1.795	-16.089	-17.953	-11.162	-25.924	-20.453	-23.744	31.808	-6.799
1796	1.796	-11.882	-14.402	-7.548	-25.069	-27.952	-21.85	0.978	-42.071
1797	1.797	-15.606	-18.776	-8.964	-14.338	-25.562	-23.286	5.36	-46.561
1798	1.798	-14.501	-9.804	-11.921	-18.507	-14.843	-21.823	24.443	-25.881
1799	1.799	-19.777	-3.363	-9.259	-9.514	-12.796	-12.827	1.036	-29.591
1800	1.8	-8.994	-6.797	-5.813	-8.259	-17.907	-13.946	-7.81	-12.605
1801	1.801	-10.393	-14.111	-10.682	-0.803	-13.172	-19.165	0.933	15.563
1802	1.802	-14.113	-13.109	-7.803	-2.43	-14.477	-10.254	-32.159	19.167
1803	1.803	-10.666	-17.342	-9.759	2.548	-28.806	-1.888	-36.246	42.921
1804	1.804	-5.478	-19.652	-9.204	-3.308	-23.028	14.199	-31.807	27.188
1805	1.805	-12.285	-19.055	-11.74	-7.224	-35.266	7.216	-65.545	-15.448
1806	1.806	-8.061	-13.048	-12.139	-6.495	-36.864	-7.708	-51.734	-58.058
1807	1.807	-12.159	-2.4	-9.245	-5.765	-44.074	-9.7	-30.779	-52.682
1808	1.808	-18.767	1.853	-12.924	-9.686	-35.218	-11.473	-34.201	-77.924
1809	1.809	-18.023	-4.541	-5.571	-15.34	-17.271	-13.019	-23.858	-27.716
1810	1.81	-13.982	1.452	6.234	-12.868	21.208	-34.671	-20.469	-21.248
1811	1.811	-14.572	-14.617	1.589	-17.563	93.383	-50.321	-22.842	-27.341
1812	1.812	-17.875	-21.588	2.962	-27.499	83.525	-75.874	15.972	-32.814
1813	1.813	-21.944	-27.985	6.65	-28.727	74.632	-79.169	21.637	-27.81
1814	1.814	-14.011	-41.542	-4.173	-27.45	66.506	-32.145	6.743	4.069
1815	1.815	-20	-39.815	-14.224	-30.833	14.84	55.302	-24.99	16.417
1816	1.816	-16.895	-22.419	-15.359	-27.655	-45.722	138.647	-37.202	-2.437
1817	1.817	-7.979	-24.761	-18.822	-20.794	-37.577	214.451	-25.809	-26.312
1818	1.818	-13.957	-9.883	-24.018	-18.207	-59.627	283.531	-35.71	-23.313
1819	1.819	-14.907	-15.714	-23.021	-12.527	-39.669	149.251	-26.291	13.537
1820	1.82	-15.856	-10.515	-16.99	-10.513	-33.647	-139.468	-17.9	-1.627
1821	1.821	-16.6	-12.09	-21.02	-5.796	-39.053	-180.668	-15.364	11.811
1822	1.822	-12.503	-13.477	-17.495	2.015	-44.071	-143.107	5.714	15.816
1823	1.823	-13.048	-9.826	-18.047	-3.138	-21.228	-40.897	8.402	26.9
1824	1.824	-12.436	-8.692	-12.579	-4.026	-33.607	52.034	-30.103	-11.008
1825	1.825	-15.3	-9.69	-7.691	5.732	-44.824	-32.318	-35.508	-26.229
1826	1.826	-15.637	-8.751	-17.699	-11.224	-34.75	-160.403	-40.515	-39.996
1827	1.827	-12.288	-7.998	-13.386	-8.839	-25.438	-44.065	-36.082	-2.672
1828	1.828	-16.287	-7.242	-14.497	-15.159	-5.664	-22.945	-40.244	-7.976
1829	1.829	-12.731	-7.835	3.553	-9.286	17.588	-3.757	-21.596	5.372
1830	1.83	-14.969	-9.791	-3.951	-7.493	26.901	13.7	-4.717	1.169
1831	1.831	-9.087	-10.392	3.067	-15.379	18.604	29.648	-20.557	-2.635
1832	1.832	-13.08	-15.254	-3.272	-16.697	16.103	72.868	-34.855	-19.772
1833	1.833	-16.507	-15.86	-5.158	-15.508	-0.152	-71.826	-52.846	-22.953
1834	1.834	-13.156	-18.794	-20.982	-18.979	1.987	-90.911	-50.721	-8.83
1835	1.835	-12.509	-16.299	-18.8	-11.623	-7.674	-38.404	-40.281	-26.714
1836	1.836	-15.925	-13.029	-16.812	-4.858	-5.899	9.292	-34.678	-19.881
1837	1.837	-12.577	-13.448	-18.505	-2.36	-7.42	23.707	-22.703	11.898
1838	1.838	-13.682	-12.311	-16.911	-1.599	-8.742	-41.991	-18.305	-11.088
1839	1.839	-16.34	-10.4	-15.509	-5.106	-12.394	-6.264	-11.358	-31.902
1840	1.84	-10.465	-9.648	-19.134	-15.181	-15.888	4.659	-5.17	-35.682
1841	1.841	-12.727	-14.121	-13.086	-13.842	-10.676	-5.135	-4.236	-11.991
1842	1.842	-14.621	-8.139	-16.131	-10.177	-17.459	-13.955	-7.583	-46.51
1843	1.843	-19.219	-10.488	-17.049	-6.705	-16.711	-22.002	6.858	-14.599
1844	1.844	-15.115	-11.091	-16.229	-7.671	-17.49	-43.988	25.707	-27.021
1845	1.845	-12.555	-10.536	-16.952	-2.827	-22.385	-37.298	32.897	7.09
1846	1.846	-14.838	-13.849	-12.069	-8.818	-32.496	-6.792	30.175	20.779
1847	1.847	-8.215	-10.96	-16.669	-11.114	-33.891	-12.085	-2.218	0.164
1848	1.848	-11.083	-8.461	-18.37	-11.662	-53.46	-16.999	-34.613	-3.412
1849	1.849	-10.269	-14.852	-19.689	-14.934	-50.756	-3.344	-47.509	13.772
1850	1.85	-15.849	-14.084	-18.296	-17.811	-17.257	9.139	-14.003	10.847
1851	1.851	-12.328	-13.323	-15.356	-22.643	14.706	5.568	8.308	19.349
1852	1.852	-18.292	-13.919	-15.718	-32.688	52.305	-18.119	3.726	-18.932
1853	1.853	-12.652	-9.278	-9.883	-25.523	57.393	-2.283	6.846	-2.314
1854	1.854	-17.463	-17.028	-9.077	-21.841	52.995	23.411	9.57	-7.246
1855	1.855	-15.497	-18.016	-9.633	-20.688	40.679	13.512	24.677	-20.73
1856	1.856	-13.73	-17.065	-10.193	-19.728	29.52	10.566	4.347	-49.674
1857	1.857	-15.052	-12.822	-11.912	-14.896	12.569	2.377	-8.981	-15.525
1858	1.858	-13.673	-12.048	-6.085	-14.135	9.545	-15.298	-7.159	-10.951
1859	1.859	-13.272	-13.983	-8.387	-6.788	-10.126	-40.91	-9.767	-6.753
1860	1.86	-19.257	-14.574	-7.781	-3.9	-27.893	-44.076	-35.372	-2.885
1861	1.861	-14.977	-15.163	-15.095	5.774	-44.129	-15.715	-18.766	-26.489
1862	1.862	-15.737	-14.788	-8.295	2.098	-37.648	-11.959	15.269	-29.362
1863	1.863	-19.212	-17.129	-7.502	3.258	-24.017	-8.618	46.836	-26.45
1864	1.864	-23.85	-13.08	-8.259	4.234	-25.661	7.101	25.804	-54.465
1865	1.865	-17.265	-11.744	-13.093	9.085	-23.979	32.736	6.691	2.488
1866	1.866	-19.783	-14.076	-8.453	-4.058	-19.598	15.877	-3.751	10.883
1867	1.867	-22.108	-11.157	-16.202	-2.098	-10.625	-24.695	-1.045	3.789
1868	1.868	-14.17	-11.53	-13.113	-7.296	-16.601	-40.789	6.939	10.596
1869	1.869	-15.145	-14.211	-12.155	-21.579	-13.525	-25.393	14.2	-19.572
1870	1.87	-18.055	-14.962	-11.388	-15.742	-14.526	-11.757	16.25	8.342
1871	1.871	-17.288	-14.16	-13.714	-20.938	-8.595	-7.877	9.6	-6.525
1872	1.872	-19.619	-17.231	-4.23	-19.362	-4.631	-11.765	3.554	53.301
1873	1.873	-16.136	-16.827	-13.124	-26.498	-9.512	-8.663	-22.976	94.158
1874	1.874	-14.205	-10.996	-14.275	-22.81	-18.172	-5.608	-26.832	57.436
1875	1.875	-15.955	-11.75	-15.225	-16.801	-19.255	-13.927	-23.699	37.73
1876	1.876	-15.583	-15.211	-10.367	-11.565	-26.546	-6.481	-26.925	31.925
1877	1.877	-16.956	-13.258	-7.84	-10.603	-23.629	0.273	-24.334	37.528
1878	1.878	-14.845	-17.298	-10.146	-11.382	-19.365	-1.935	-16.879	-7.722
1879	1.879	-17.573	-13.793	-5.29	-2.485	-7.134	-7.858	-19.272	-62.464
1880	1.88	-16.428	-11.446	-9.908	-5.962	5.111	-30.732	-29.959	-54.861
1881	1.881	-17.998	-11.033	-8.138	-0.728	25.842	-14.919	-39.66	-48.043
1882	1.882	-13.569	-12.177	-12.945	0.248	28.566	-12.104	-34.447	-66.007
1883	1.883	-15.527	-8.682	-8.277	2.777	10.789	-14.497	-32.896	-60.398
1884	1.884	-18.461	-14.478	-13.678	0.472	-0.809	-7.581	-40.046	-55.166
1885	1.885	-15	-15.24	-13.093	-0.085	-19.958	-18.286	-48.89	-32.142
1886	1.886	-7.67	-7.298	-8.439	-3.347	-27.481	-20.304	-49.939	-27.903
1887	1.887	-8.669	-12.508	-12.489	-11.063	-25.139	-15.126	-42.444	-8.968
1888	1.888	-5.798	-13.462	-12.856	-12.008	-22.976	-13.76	-49.034	-25.802
1889	1.889	-13.761	-12.673	-16.126	-22.817	6.042	-1.131	-35.669	-22.567
1890	1.89	-8.569	-13.431	-13.203	-18.541	10.065	3.773	-6.392	3.091
1891	1.891	-7.629	-16.895	-15.892	-22.216	-8.739	-4.359	-2.056	-27.733
1892	1.892	-11.911	-12.238	-15.469	-18.737	-12.066	-5.772	-5.447	-48.297
1893	1.893	-11.152	-12.799	-12.535	-26.097	-21.432	-9.555	18.653	-36.985
1894	1.894	-14.641	-11.436	-15.212	-21.267	9.633	-20.316	28.251	-53.898
1895	1.895	-10.006	-13.751	-9.354	-23.801	13.651	-24.477	36.881	-100.879
1896	1.896	-11.755	-16.65	-8.516	-31.176	2.417	-20.573	44.718	-53.973
1897	1.897	-10.409	-15.483	-10.377	-22.309	-7.629	-12.059	33.364	-35.696
1898	1.898	-14.862	-17.419	-9.726	-11.505	-10.695	-2.242	65.518	-41.062
1899	1.899	-13.136	-12.579	-11.397	-10.187	-24.818	9.867	61.253	-36.042
1900	1.9	-11.81	-10.647	-10.942	4.1	-32.368	-4.179	15.583	-13.199
1901	1.901	-14.19	-13.933	-7.601	-5.61	-39.308	-17.46	9.815	-25.599
1902	1.902	-13.078	-21.674	-11.642	-0.408	-32.884	-43.544	15.504	31.072
1903	1.903	-11.955	-16.451	-16.478	-1.991	-30.892	-24.588	20.816	87.832
1904	1.904	-15.464	-7.545	-11.817	-0.663	-29.131	-27.715	25.541	80.279
1905	1.905	-18.392	-8.717	-11.207	-7.078	-24.494	-24.553	21.746	19.479
1906	1.906	-22.088	-5.625	-14.669	-10.583	-25.874	-21.842	10.783	-5.173
1907	1.907	-18.814	-12.403	-12.324	-5.366	-14.116	-19.332	-12.803	-12.834
1908	1.908	-15.928	-11.626	-15.206	-14.275	3.239	-17.069	-21.889	-19.675
1909	1.909	-16.327	-10.85	-14.8	-10.809	38.21	-14.996	-30.024	-13.939
1910	1.91	-19.822	-10.268	-20.591	-18.186	63.307	-13.108	-32.37	-8.784
1911	1.911	-14.036	-18.98	-14.959	-21.117	22.005	2.736	-29.911	-24.133
1912	1.912	-13.269	-15.493	-11.468	-20.363	-5.763	13.419	-31.908	-1.591
1913	1.913	-15.222	-18.591	-10.878	-22.727	-41.076	23.177	-53.037	-22.598
1914	1.914	-9.23	-17.629	-11.447	-17.941	-82.361	18.041	-38.733	-4.075
1915	1.915	-10.011	-15.11	-11.827	-18.573	-98.856	-2.612	-15.374	-14.348
1916	1.916	-9.431	-19.17	-8.542	-15.73	-73.746	-45.204	0.423	-23.808
1917	1.917	-11.362	-14.33	-10.67	-10.007	-5.089	-100.284	-19.21	-9.856
1918	1.918	-10.772	-14.907	-10.282	-14.154	24.506	-48.774	-47.356	2.734
1919	1.919	-13.266	-14.324	-9.117	-4.757	51.22	-15.449	-28.472	4.878
1920	1.92	-16.547	-13.934	-6.212	-3.683	75.623	2.66	-11.352	-5.966
1921	1.921	-16.15	-13.551	-12.21	-2.596	82.965	30.29	-14.348	3.539
1922	1.922	-20.591	-8.716	-12.99	0.425	22.323	65.375	-11.568	-1.898
1923	1.923	-18.849	-13.364	-13.766	1.33	-34.647	23.977	-24.271	-25.908
1924	1.924	-16.326	-10.475	-14.354	-2.994	-56.792	40.215	-49.962	-43.221
1925	1.925	-13.99	-13.972	-12.434	-3.822	-36.982	45.172	-46.612	-21.655
1926	1.926	-12.81	-10.692	-13.032	-5.802	17.848	49.666	-30.84	-19.235
1927	1.927	-12.409	-17.277	-11.693	-7.776	25.11	28.855	-22.376	-27.094
1928	1.928	-16.658	-14.38	-14.032	-13.233	5.135	62.774	-19.726	-25.094
1929	1.929	-16.252	-18.655	-9.22	-18.101	-0.835	-6.168	-7.973	-40.353
1930	1.93	-13.913	-21.01	-17.956	-18.706	15.685	-135.109	2.818	-34.929
1931	1.931	-11.78	-13.109	-16.827	-21.645	0.659	-83.281	-6.714	-30.036
1932	1.932	-15.45	-12.167	-15.897	-24.197	-22.135	-67.504	-11.792	-12.948
1933	1.933	-12.139	-11.216	-13.034	-22.887	-26.197	-24.14	-10.098	-24.88
1934	1.934	-16.962	-13.756	-12.299	-25.836	-22.646	-10.88	-22.916	-5.966
1935	1.935	-16.37	-8.165	-11.57	-21.435	-39.858	48.968	-34.954	-13.778
1936	1.936	-12.292	-13.002	-12.202	-12.582	-30.76	38.267	-30.149	-2.342
1937	1.937	-10.918	-12.399	-15.539	-11.473	-39.239	127.115	-34.248	-17.427
1938	1.938	-16.322	-12.95	-12.689	-17.534	-0.811	162.708	-30.39	3.707
1939	1.939	-12.823	-13.301	-9.259	-12.359	15.579	130.406	-41.052	0.835
1940	1.94	-14.758	-16.557	-11.643	-7.564	0.431	2.328	-39.527	-27.573
1941	1.941	-18.816	-13.627	-18.281	-1.589	4.825	-120.088	-32.956	-16.455
1942	1.942	-25.776	-15.559	-13.507	-0.834	25.451	-72.574	-29.292	0.439
1943	1.943	-32.55	-9.744	-14.35	-0.252	29.052	-202.793	-17.348	-9.018
1944	1.944	-21.127	-10.514	-26.607	3.042	-15.726	-185.569	0.185	27.787
1945	1.945	-19.584	-8.567	-31.904	2.482	-46.158	-233.347	16.549	12.55
1946	1.946	-18.229	-14.559	-30.424	3.873	-62.648	-132.36	31.531	-10.484
1947	1.947	-17.07	-7.199	-26.237	-3.444	-57.652	-66.516	29.657	-14.716
1948	1.948	-8.749	-10.096	-22.638	-4.355	-34.865	-173.981	34.901	19.184
1949	1.949	0.914	-12.609	-16.719	-11.066	-14.207	-101.799	20.59	-3.771
1950	1.95	15.232	-16.666	-0.739	-13.514	-10.592	-62.2	18.64	-7.937
1951	1.951	5.554	-13.181	20.269	-22.336	-0.578	-26.528	-0.796	-4.321
1952	1.952	-10.316	-12.599	28.502	-16.262	-3.714	5.987	-13.659	33.424
1953	1.953	-16.701	-14.341	10.599	-13.098	10.381	35.569	-6.791	68.708
1954	1.954	-18.639	-8.535	-5.77	-8.198	7.841	116.165	-4.744	55.225
1955	1.955	-20.385	-14.142	-3.751	-12.399	-3.79	126.831	4.886	51.191
1956	1.956	-18.84	-13.564	-9.684	-21.271	-5.923	97.029	17.014	39.97
1957	1.957	-17.493	-15.49	-11.562	-17.75	-11.723	105.762	12.272	8.899
1958	1.958	-18.656	-14.912	-10.146	-8.033	-20.414	65.079	19.301	-3.563
1959	1.959	-17.492	-16.272	-11.643	-1.609	-28.317	28.235	22.811	-14.824
1960	1.96	-12.27	-11.826	-18.159	-0.392	-18.21	8.568	23.779	-31.882
1961	1.961	-19.044	-18.408	-14.805	-7.687	-9.268	-21.565	30.969	-22.594
1962	1.962	-9.357	-12.419	-13.978	1.308	1.563	-49.067	18.023	-25.333
1963	1.963	-18.255	-11.653	-17.02	2.547	-5.625	-43.896	5.641	-63.838
1964	1.964	-19.416	-15.141	-16.383	-4.72	-17.477	-2.58	3.913	-102.554
1965	1.965	-16.312	-15.729	-12.46	-1.716	-6.506	58.44	-12.128	-77.404
1966	1.966	-19.201	-15.148	-16.072	0.911	-2.302	99.122	-14.407	-63.854
1967	1.967	-21.706	-14.762	-22.177	-3.041	-19.339	77.074	-20.378	-59.792
1968	1.968	-22.475	-14.375	-21.518	-7.765	-35.53	43.56	-22.301	-56.095
1969	1.969	-11.633	-16.5	-19.682	-16.363	-33.318	-11.37	-8.19	-52.766
1970	1.97	-13.177	-11.27	-19.195	-19.742	-4.19	-33.381	-25.791	-49.603
1971	1.971	-11.819	-11.853	-15.214	-18.672	41.776	40.611	-14.355	-23.989
1972	1.972	-5.431	-13.81	-13.942	-23.428	35.86	50.543	-25.179	7.051
1973	1.973	-8.915	-4.97	-18.47	-19.097	30.456	59.518	-27.299	69.641
1974	1.974	-14.136	-3.865	-13.124	-21.355	45.515	-62.581	-36.204	24.96
1975	1.975	-18.962	-9.881	-12.607	-19.367	41.023	-150.05	-57.112	-15.633
1976	1.976	-12.943	-17.212	-13.24	-17.382	-4.849	-6.846	-82.837	-8.192
1977	1.977	-10.604	-14.265	-12.7	-14.432	-39.254	20.806	-59.203	-1.508
1978	1.978	-17.168	-8.23	-10.214	-19.234	-81.788	78.43	-50.07	-7.372
1979	1.979	-16.384	4	-8.888	-15.918	-87.184	341.007	-47.489	-12.64
1980	1.98	-5.725	2.304	-11.805	-8.161	-62.012	228.261	-45.089	-27.632
1981	1.981	-9.971	-8.675	-9.105	-5.044	-20.756	-215.513	-42.851	-4.733
1982	1.982	-18.858	-18.68	-13.358	-0.196	6.933	-396.78	-28.025	-8.716
1983	1.983	-15.359	-9.721	-11.991	-0.949	82.609	-231.981	-22.289	-42.645
1984	1.984	-14.373	-17.996	-13.32	-3.232	93.454	-281.958	-27.563	-1.284
1985	1.985	-13.394	-34.016	-9.223	-5.124	63.859	-145.945	-29.177	-39.794
1986	1.986	-14.155	-40.942	-11.697	-7.017	19.163	-22.28	-19.164	-14.504
1987	1.987	-13.361	-43.029	-12.036	-4.061	-37.709	15.261	-25.778	-14.205
1988	1.988	-13.925	-41.058	-13.139	-11.954	-45.038	-155.177	-19.425	-9.666
1989	1.989	-9.653	-32.313	-9.399	-20.248	-25.043	-124.162	-1.457	-5.484
1990	1.99	-12.925	-21.24	-11.645	-25.449	-18.97	16.708	1.052	-16.491
1991	1.991	-14.643	-2.436	-9.432	-22.529	-13.495	144.689	-1.256	-6.197
1992	1.992	-13.274	-4.911	-6.635	-28.523	-18.471	167.684	17.945	15.896
1993	1.993	-17.707	-2.556	-10.025	-26.207	-22.858	146.447	35.805	24.352
1994	1.994	-12.28	-8.906	-7.019	-25.655	-18.735	88.552	24.244	6.612
1995	1.995	-14.202	-6.936	-8.852	-30.337	-22.398	-34.113	26.412	32.46
1996	1.996	-14.76	-8.642	-8.35	-24.963	-32.464	-81.872	20.639	49.601
1997	1.997	-15.32	-7.06	-5.71	-24.039	-23.18	19.151	22.415	52.743
1998	1.998	-9.493	-5.671	-7.114	-14.615	-20.452	-20.233	23.993	10.182
[truncated: 40,753 more rows]
