# Supplementary material for: Associations between lower-limb muscle activation and knee flexion in post-stroke individuals: A study on the stance-to-swing phases of gait
Source: PLoS One. 2017 Sep 8;12(9):e0183865. doi: 10.1371/journal.pone.0183865 (PMC5590852; doi:10.1371/journal.pone.0183865)
Supplement: S1 Dataset — (ZIP) [file pone.0183865.s001.zip › S1_Dataset/Patient group/6/1/point.csv]

Frame	Time	sacrum.X	sacrum.Y	sacrum.Z	r asis.X	r asis.Y	r asis.Z	r thigh.X	r thigh.Y	r thigh.Z	r bar 1.X	r bar 1.Y	r bar 1.Z	r knee 1.X	r knee 1.Y	r knee 1.Z	r knee 2.X	r knee 2.Y	r knee 2.Z	r bar 2.X	r bar 2.Y	r bar 2.Z	r mall.X	r mall.Y	r mall.Z	r met.X	r met.Y	r met.Z	l asis.X	l asis.Y	l asis.Z	l thigh.X	l thigh.Y	l thigh.Z	l bar 1.X	l bar 1.Y	l bar 1.Z	l knee 1.X	l knee 1.Y	l knee 1.Z	l knee 2.X	l knee 2.Y	l knee 2.Z	l bar 2.X	l bar 2.Y	l bar 2.Z	l mall.X	l mall.Y	l mall.Z
0	0	NaN	NaN	NaN	NaN	NaN	NaN	-1.431	0.874	0.573	-1.417	0.667	0.61	-1.348	0.55	0.596	-1.357	0.475	0.603	-1.392	0.333	0.665	NaN	NaN	NaN	NaN	NaN	NaN	NaN	NaN	NaN	NaN	NaN	NaN	-1.349	0.664	0.16	NaN	NaN	NaN	NaN	NaN	NaN	NaN	NaN	NaN	NaN	NaN	NaN
1	0.005	NaN	NaN	NaN	NaN	NaN	NaN	-1.431	0.875	0.573	-1.417	0.667	0.61	-1.348	0.55	0.596	-1.357	0.475	0.603	-1.392	0.333	0.665	NaN	NaN	NaN	NaN	NaN	NaN	NaN	NaN	NaN	NaN	NaN	NaN	-1.348	0.664	0.16	-1.411	0.453	0.203	NaN	NaN	NaN	NaN	NaN	NaN	NaN	NaN	NaN
2	0.01	NaN	NaN	NaN	NaN	NaN	NaN	-1.431	0.875	0.573	-1.417	0.667	0.61	-1.348	0.55	0.596	-1.357	0.475	0.604	-1.392	0.333	0.665	NaN	NaN	NaN	NaN	NaN	NaN	NaN	NaN	NaN	NaN	NaN	NaN	-1.348	0.665	0.16	-1.41	0.453	0.204	NaN	NaN	NaN	NaN	NaN	NaN	NaN	NaN	NaN
3	0.015	NaN	NaN	NaN	NaN	NaN	NaN	-1.431	0.875	0.573	-1.417	0.667	0.61	-1.347	0.55	0.596	-1.357	0.475	0.604	-1.392	0.333	0.665	NaN	NaN	NaN	NaN	NaN	NaN	NaN	NaN	NaN	NaN	NaN	NaN	-1.348	0.665	0.16	-1.41	0.453	0.204	NaN	NaN	NaN	NaN	NaN	NaN	NaN	NaN	NaN
4	0.02	NaN	NaN	NaN	NaN	NaN	NaN	-1.431	0.875	0.573	-1.417	0.667	0.61	-1.347	0.55	0.596	-1.357	0.475	0.604	-1.392	0.333	0.665	NaN	NaN	NaN	NaN	NaN	NaN	NaN	NaN	NaN	NaN	NaN	NaN	-1.348	0.665	0.16	-1.41	0.453	0.204	NaN	NaN	NaN	NaN	NaN	NaN	NaN	NaN	NaN
5	0.025	NaN	NaN	NaN	NaN	NaN	NaN	-1.431	0.875	0.573	-1.417	0.667	0.61	-1.347	0.55	0.596	-1.357	0.475	0.604	-1.392	0.333	0.665	NaN	NaN	NaN	NaN	NaN	NaN	NaN	NaN	NaN	NaN	NaN	NaN	-1.348	0.664	0.16	-1.41	0.453	0.204	NaN	NaN	NaN	NaN	NaN	NaN	NaN	NaN	NaN
6	0.03	NaN	NaN	NaN	NaN	NaN	NaN	-1.431	0.875	0.573	-1.417	0.667	0.61	-1.347	0.55	0.596	-1.357	0.475	0.604	-1.392	0.333	0.665	NaN	NaN	NaN	NaN	NaN	NaN	NaN	NaN	NaN	NaN	NaN	NaN	-1.347	0.664	0.16	NaN	NaN	NaN	NaN	NaN	NaN	NaN	NaN	NaN	NaN	NaN	NaN
7	0.035	NaN	NaN	NaN	NaN	NaN	NaN	-1.431	0.875	0.573	-1.417	0.667	0.61	-1.347	0.55	0.596	-1.357	0.475	0.604	-1.392	0.333	0.665	NaN	NaN	NaN	NaN	NaN	NaN	NaN	NaN	NaN	NaN	NaN	NaN	-1.347	0.664	0.16	NaN	NaN	NaN	NaN	NaN	NaN	NaN	NaN	NaN	NaN	NaN	NaN
8	0.04	NaN	NaN	NaN	NaN	NaN	NaN	-1.431	0.875	0.572	-1.417	0.667	0.61	-1.347	0.55	0.596	-1.356	0.475	0.603	-1.392	0.333	0.666	NaN	NaN	NaN	NaN	NaN	NaN	NaN	NaN	NaN	NaN	NaN	NaN	-1.347	0.664	0.16	NaN	NaN	NaN	NaN	NaN	NaN	NaN	NaN	NaN	NaN	NaN	NaN
9	0.045	NaN	NaN	NaN	NaN	NaN	NaN	-1.431	0.875	0.572	-1.416	0.667	0.61	-1.347	0.55	0.596	-1.356	0.475	0.603	-1.392	0.333	0.666	NaN	NaN	NaN	NaN	NaN	NaN	NaN	NaN	NaN	NaN	NaN	NaN	-1.347	0.664	0.16	NaN	NaN	NaN	NaN	NaN	NaN	NaN	NaN	NaN	NaN	NaN	NaN
10	0.05	NaN	NaN	NaN	NaN	NaN	NaN	-1.43	0.875	0.572	-1.416	0.667	0.61	-1.347	0.55	0.596	-1.356	0.475	0.603	-1.392	0.333	0.665	NaN	NaN	NaN	NaN	NaN	NaN	NaN	NaN	NaN	NaN	NaN	NaN	-1.346	0.664	0.16	NaN	NaN	NaN	NaN	NaN	NaN	NaN	NaN	NaN	NaN	NaN	NaN
11	0.055	NaN	NaN	NaN	NaN	NaN	NaN	-1.43	0.874	0.572	-1.416	0.667	0.61	-1.347	0.55	0.596	-1.356	0.475	0.603	-1.392	0.333	0.665	NaN	NaN	NaN	NaN	NaN	NaN	NaN	NaN	NaN	NaN	NaN	NaN	-1.346	0.664	0.16	NaN	NaN	NaN	NaN	NaN	NaN	NaN	NaN	NaN	NaN	NaN	NaN
12	0.06	NaN	NaN	NaN	NaN	NaN	NaN	-1.43	0.874	0.572	-1.416	0.667	0.61	-1.347	0.55	0.596	-1.356	0.475	0.603	-1.392	0.333	0.665	NaN	NaN	NaN	NaN	NaN	NaN	NaN	NaN	NaN	NaN	NaN	NaN	-1.346	0.664	0.16	NaN	NaN	NaN	NaN	NaN	NaN	NaN	NaN	NaN	NaN	NaN	NaN
13	0.065	NaN	NaN	NaN	NaN	NaN	NaN	-1.43	0.874	0.572	-1.416	0.667	0.61	-1.347	0.55	0.596	-1.356	0.475	0.603	-1.392	0.333	0.665	NaN	NaN	NaN	NaN	NaN	NaN	NaN	NaN	NaN	NaN	NaN	NaN	-1.346	0.664	0.16	-1.408	0.453	0.203	NaN	NaN	NaN	NaN	NaN	NaN	NaN	NaN	NaN
14	0.07	NaN	NaN	NaN	NaN	NaN	NaN	-1.43	0.874	0.572	-1.416	0.667	0.61	-1.347	0.55	0.596	-1.356	0.475	0.603	-1.392	0.333	0.665	NaN	NaN	NaN	NaN	NaN	NaN	NaN	NaN	NaN	NaN	NaN	NaN	-1.346	0.664	0.16	-1.408	0.453	0.203	NaN	NaN	NaN	NaN	NaN	NaN	NaN	NaN	NaN
15	0.075	NaN	NaN	NaN	NaN	NaN	NaN	-1.43	0.874	0.572	-1.416	0.667	0.61	-1.347	0.55	0.596	-1.356	0.475	0.603	-1.392	0.333	0.665	NaN	NaN	NaN	NaN	NaN	NaN	NaN	NaN	NaN	NaN	NaN	NaN	-1.346	0.664	0.159	-1.408	0.453	0.203	NaN	NaN	NaN	NaN	NaN	NaN	NaN	NaN	NaN
16	0.08	NaN	NaN	NaN	NaN	NaN	NaN	-1.43	0.874	0.572	-1.415	0.667	0.61	-1.347	0.55	0.596	-1.356	0.475	0.603	-1.392	0.333	0.665	NaN	NaN	NaN	NaN	NaN	NaN	NaN	NaN	NaN	NaN	NaN	NaN	-1.346	0.664	0.159	-1.408	0.453	0.203	NaN	NaN	NaN	NaN	NaN	NaN	NaN	NaN	NaN
17	0.085	NaN	NaN	NaN	NaN	NaN	NaN	-1.43	0.874	0.572	-1.415	0.667	0.61	-1.347	0.55	0.596	-1.356	0.475	0.603	-1.392	0.333	0.665	NaN	NaN	NaN	NaN	NaN	NaN	NaN	NaN	NaN	NaN	NaN	NaN	-1.345	0.664	0.159	-1.408	0.453	0.203	NaN	NaN	NaN	NaN	NaN	NaN	NaN	NaN	NaN
18	0.09	NaN	NaN	NaN	NaN	NaN	NaN	-1.43	0.874	0.571	-1.415	0.667	0.61	-1.347	0.55	0.596	-1.356	0.475	0.603	-1.392	0.333	0.665	NaN	NaN	NaN	NaN	NaN	NaN	NaN	NaN	NaN	NaN	NaN	NaN	-1.345	0.664	0.159	-1.408	0.453	0.203	NaN	NaN	NaN	NaN	NaN	NaN	NaN	NaN	NaN
19	0.095	NaN	NaN	NaN	NaN	NaN	NaN	-1.43	0.874	0.571	-1.415	0.667	0.61	-1.347	0.55	0.596	-1.356	0.475	0.603	-1.392	0.333	0.665	NaN	NaN	NaN	NaN	NaN	NaN	NaN	NaN	NaN	NaN	NaN	NaN	-1.345	0.664	0.159	-1.407	0.453	0.203	NaN	NaN	NaN	NaN	NaN	NaN	NaN	NaN	NaN
20	0.1	NaN	NaN	NaN	NaN	NaN	NaN	-1.43	0.874	0.571	-1.415	0.667	0.61	-1.347	0.55	0.596	-1.356	0.475	0.603	-1.392	0.333	0.665	NaN	NaN	NaN	NaN	NaN	NaN	NaN	NaN	NaN	NaN	NaN	NaN	-1.344	0.664	0.159	-1.407	0.453	0.203	NaN	NaN	NaN	NaN	NaN	NaN	NaN	NaN	NaN
21	0.105	NaN	NaN	NaN	NaN	NaN	NaN	-1.43	0.874	0.571	-1.415	0.667	0.61	-1.347	0.55	0.596	-1.356	0.475	0.603	-1.392	0.333	0.665	NaN	NaN	NaN	NaN	NaN	NaN	NaN	NaN	NaN	NaN	NaN	NaN	-1.344	0.664	0.159	-1.407	0.453	0.203	NaN	NaN	NaN	NaN	NaN	NaN	NaN	NaN	NaN
22	0.11	NaN	NaN	NaN	NaN	NaN	NaN	-1.43	0.874	0.571	-1.415	0.667	0.61	-1.347	0.55	0.596	-1.356	0.475	0.603	-1.392	0.333	0.665	NaN	NaN	NaN	NaN	NaN	NaN	NaN	NaN	NaN	NaN	NaN	NaN	-1.344	0.664	0.159	-1.407	0.453	0.203	NaN	NaN	NaN	NaN	NaN	NaN	NaN	NaN	NaN
23	0.115	NaN	NaN	NaN	NaN	NaN	NaN	-1.43	0.874	0.571	-1.415	0.667	0.61	-1.347	0.55	0.596	-1.356	0.475	0.603	-1.392	0.333	0.665	NaN	NaN	NaN	NaN	NaN	NaN	NaN	NaN	NaN	NaN	NaN	NaN	-1.343	0.664	0.159	NaN	NaN	NaN	NaN	NaN	NaN	NaN	NaN	NaN	NaN	NaN	NaN
24	0.12	NaN	NaN	NaN	NaN	NaN	NaN	-1.43	0.874	0.571	-1.415	0.667	0.61	-1.347	0.55	0.595	-1.356	0.475	0.603	-1.392	0.333	0.664	NaN	NaN	NaN	NaN	NaN	NaN	NaN	NaN	NaN	NaN	NaN	NaN	-1.343	0.663	0.159	NaN	NaN	NaN	NaN	NaN	NaN	NaN	NaN	NaN	NaN	NaN	NaN
25	0.125	NaN	NaN	NaN	NaN	NaN	NaN	-1.43	0.874	0.571	-1.415	0.667	0.61	-1.347	0.55	0.595	-1.356	0.475	0.602	-1.392	0.333	0.664	NaN	NaN	NaN	NaN	NaN	NaN	NaN	NaN	NaN	NaN	NaN	NaN	-1.343	0.663	0.159	NaN	NaN	NaN	NaN	NaN	NaN	NaN	NaN	NaN	NaN	NaN	NaN
26	0.13	NaN	NaN	NaN	NaN	NaN	NaN	-1.43	0.874	0.571	-1.415	0.667	0.61	-1.346	0.55	0.595	-1.356	0.475	0.602	-1.392	0.333	0.664	NaN	NaN	NaN	NaN	NaN	NaN	NaN	NaN	NaN	NaN	NaN	NaN	-1.343	0.664	0.159	NaN	NaN	NaN	NaN	NaN	NaN	NaN	NaN	NaN	NaN	NaN	NaN
27	0.135	NaN	NaN	NaN	NaN	NaN	NaN	-1.43	0.874	0.571	-1.415	0.667	0.61	-1.346	0.55	0.595	-1.356	0.475	0.602	-1.392	0.333	0.664	NaN	NaN	NaN	NaN	NaN	NaN	NaN	NaN	NaN	NaN	NaN	NaN	-1.343	0.664	0.159	NaN	NaN	NaN	NaN	NaN	NaN	NaN	NaN	NaN	NaN	NaN	NaN
28	0.14	NaN	NaN	NaN	NaN	NaN	NaN	-1.43	0.874	0.57	-1.415	0.667	0.61	-1.346	0.55	0.595	-1.356	0.475	0.602	-1.392	0.333	0.664	NaN	NaN	NaN	NaN	NaN	NaN	NaN	NaN	NaN	NaN	NaN	NaN	-1.343	0.664	0.159	NaN	NaN	NaN	NaN	NaN	NaN	NaN	NaN	NaN	NaN	NaN	NaN
29	0.145	NaN	NaN	NaN	NaN	NaN	NaN	-1.43	0.874	0.57	-1.415	0.667	0.609	-1.346	0.55	0.595	-1.356	0.475	0.602	-1.392	0.333	0.664	NaN	NaN	NaN	NaN	NaN	NaN	NaN	NaN	NaN	NaN	NaN	NaN	-1.343	0.664	0.159	NaN	NaN	NaN	NaN	NaN	NaN	NaN	NaN	NaN	NaN	NaN	NaN
30	0.15	NaN	NaN	NaN	NaN	NaN	NaN	-1.43	0.874	0.57	-1.415	0.667	0.609	-1.346	0.55	0.595	-1.356	0.475	0.602	-1.391	0.333	0.664	NaN	NaN	NaN	NaN	NaN	NaN	NaN	NaN	NaN	NaN	NaN	NaN	-1.343	0.664	0.159	NaN	NaN	NaN	NaN	NaN	NaN	NaN	NaN	NaN	NaN	NaN	NaN
31	0.155	NaN	NaN	NaN	NaN	NaN	NaN	-1.43	0.874	0.57	-1.415	0.667	0.609	-1.346	0.549	0.595	-1.356	0.475	0.602	-1.391	0.333	0.664	NaN	NaN	NaN	NaN	NaN	NaN	NaN	NaN	NaN	NaN	NaN	NaN	-1.343	0.664	0.159	NaN	NaN	NaN	NaN	NaN	NaN	NaN	NaN	NaN	NaN	NaN	NaN
32	0.16	NaN	NaN	NaN	NaN	NaN	NaN	-1.43	0.874	0.57	-1.415	0.667	0.609	-1.346	0.55	0.595	-1.356	0.475	0.602	-1.391	0.333	0.664	NaN	NaN	NaN	NaN	NaN	NaN	NaN	NaN	NaN	NaN	NaN	NaN	-1.343	0.664	0.159	NaN	NaN	NaN	NaN	NaN	NaN	NaN	NaN	NaN	NaN	NaN	NaN
33	0.165	NaN	NaN	NaN	NaN	NaN	NaN	-1.43	0.874	0.57	-1.415	0.667	0.609	-1.346	0.55	0.594	-1.356	0.475	0.602	-1.391	0.333	0.664	NaN	NaN	NaN	NaN	NaN	NaN	NaN	NaN	NaN	NaN	NaN	NaN	-1.342	0.664	0.159	NaN	NaN	NaN	NaN	NaN	NaN	NaN	NaN	NaN	NaN	NaN	NaN
34	0.17	NaN	NaN	NaN	NaN	NaN	NaN	-1.43	0.874	0.57	-1.415	0.667	0.609	-1.346	0.55	0.594	-1.356	0.475	0.602	-1.391	0.333	0.664	NaN	NaN	NaN	NaN	NaN	NaN	NaN	NaN	NaN	NaN	NaN	NaN	-1.342	0.664	0.158	NaN	NaN	NaN	NaN	NaN	NaN	NaN	NaN	NaN	NaN	NaN	NaN
35	0.175	NaN	NaN	NaN	NaN	NaN	NaN	-1.43	0.874	0.569	-1.415	0.667	0.609	-1.346	0.55	0.594	-1.356	0.475	0.602	-1.391	0.333	0.664	NaN	NaN	NaN	NaN	NaN	NaN	NaN	NaN	NaN	NaN	NaN	NaN	-1.342	0.664	0.158	NaN	NaN	NaN	NaN	NaN	NaN	NaN	NaN	NaN	NaN	NaN	NaN
36	0.18	NaN	NaN	NaN	NaN	NaN	NaN	-1.43	0.874	0.569	-1.415	0.667	0.608	-1.346	0.55	0.594	-1.356	0.475	0.601	-1.391	0.333	0.664	NaN	NaN	NaN	NaN	NaN	NaN	NaN	NaN	NaN	NaN	NaN	NaN	-1.342	0.663	0.158	NaN	NaN	NaN	NaN	NaN	NaN	NaN	NaN	NaN	NaN	NaN	NaN
37	0.185	NaN	NaN	NaN	NaN	NaN	NaN	-1.43	0.874	0.569	-1.415	0.667	0.608	-1.346	0.55	0.594	-1.356	0.475	0.601	-1.391	0.333	0.664	NaN	NaN	NaN	NaN	NaN	NaN	NaN	NaN	NaN	NaN	NaN	NaN	-1.342	0.663	0.158	NaN	NaN	NaN	NaN	NaN	NaN	NaN	NaN	NaN	NaN	NaN	NaN
38	0.19	NaN	NaN	NaN	NaN	NaN	NaN	-1.43	0.874	0.569	-1.415	0.667	0.608	-1.347	0.55	0.594	-1.356	0.475	0.601	-1.391	0.333	0.664	NaN	NaN	NaN	NaN	NaN	NaN	NaN	NaN	NaN	NaN	NaN	NaN	-1.342	0.663	0.158	NaN	NaN	NaN	NaN	NaN	NaN	NaN	NaN	NaN	NaN	NaN	NaN
39	0.195	NaN	NaN	NaN	NaN	NaN	NaN	-1.43	0.874	0.569	-1.415	0.667	0.608	-1.347	0.55	0.594	-1.356	0.475	0.601	-1.391	0.333	0.664	NaN	NaN	NaN	NaN	NaN	NaN	NaN	NaN	NaN	NaN	NaN	NaN	-1.342	0.663	0.158	NaN	NaN	NaN	NaN	NaN	NaN	NaN	NaN	NaN	NaN	NaN	NaN
40	0.2	NaN	NaN	NaN	NaN	NaN	NaN	-1.43	0.874	0.569	-1.415	0.667	0.608	-1.347	0.55	0.594	-1.356	0.475	0.601	-1.391	0.333	0.664	NaN	NaN	NaN	NaN	NaN	NaN	NaN	NaN	NaN	NaN	NaN	NaN	-1.342	0.663	0.158	NaN	NaN	NaN	NaN	NaN	NaN	NaN	NaN	NaN	NaN	NaN	NaN
41	0.205	NaN	NaN	NaN	NaN	NaN	NaN	-1.43	0.874	0.569	-1.415	0.667	0.608	-1.347	0.55	0.594	-1.356	0.475	0.601	-1.391	0.333	0.664	NaN	NaN	NaN	NaN	NaN	NaN	NaN	NaN	NaN	NaN	NaN	NaN	-1.342	0.663	0.158	NaN	NaN	NaN	NaN	NaN	NaN	NaN	NaN	NaN	NaN	NaN	NaN
42	0.21	NaN	NaN	NaN	NaN	NaN	NaN	-1.43	0.874	0.568	-1.415	0.667	0.608	-1.347	0.55	0.594	-1.356	0.475	0.601	-1.391	0.333	0.664	NaN	NaN	NaN	NaN	NaN	NaN	NaN	NaN	NaN	NaN	NaN	NaN	-1.342	0.663	0.158	-1.406	0.453	0.202	NaN	NaN	NaN	NaN	NaN	NaN	NaN	NaN	NaN
43	0.215	NaN	NaN	NaN	NaN	NaN	NaN	-1.43	0.874	0.568	-1.416	0.667	0.608	-1.347	0.55	0.594	-1.356	0.475	0.601	-1.391	0.333	0.664	NaN	NaN	NaN	NaN	NaN	NaN	NaN	NaN	NaN	NaN	NaN	NaN	-1.342	0.663	0.158	-1.406	0.453	0.202	NaN	NaN	NaN	NaN	NaN	NaN	NaN	NaN	NaN
44	0.22	NaN	NaN	NaN	NaN	NaN	NaN	-1.43	0.874	0.568	-1.416	0.668	0.608	-1.347	0.55	0.594	-1.356	0.475	0.601	-1.391	0.333	0.664	NaN	NaN	NaN	NaN	NaN	NaN	NaN	NaN	NaN	NaN	NaN	NaN	-1.342	0.663	0.158	-1.407	0.453	0.202	NaN	NaN	NaN	NaN	NaN	NaN	NaN	NaN	NaN
45	0.225	NaN	NaN	NaN	NaN	NaN	NaN	-1.43	0.874	0.568	-1.416	0.668	0.607	-1.347	0.55	0.594	-1.356	0.475	0.6	-1.391	0.333	0.664	NaN	NaN	NaN	NaN	NaN	NaN	NaN	NaN	NaN	NaN	NaN	NaN	-1.342	0.663	0.158	-1.407	0.453	0.202	NaN	NaN	NaN	NaN	NaN	NaN	NaN	NaN	NaN
46	0.23	NaN	NaN	NaN	NaN	NaN	NaN	-1.43	0.874	0.568	-1.416	0.668	0.607	-1.347	0.55	0.594	-1.356	0.475	0.6	-1.391	0.333	0.664	NaN	NaN	NaN	NaN	NaN	NaN	NaN	NaN	NaN	NaN	NaN	NaN	-1.342	0.663	0.158	NaN	NaN	NaN	NaN	NaN	NaN	NaN	NaN	NaN	NaN	NaN	NaN
47	0.235	NaN	NaN	NaN	NaN	NaN	NaN	-1.429	0.874	0.568	-1.416	0.668	0.607	-1.347	0.55	0.594	-1.356	0.475	0.6	-1.391	0.333	0.664	NaN	NaN	NaN	NaN	NaN	NaN	NaN	NaN	NaN	NaN	NaN	NaN	-1.342	0.663	0.158	NaN	NaN	NaN	NaN	NaN	NaN	NaN	NaN	NaN	NaN	NaN	NaN
48	0.24	NaN	NaN	NaN	NaN	NaN	NaN	-1.429	0.874	0.568	-1.416	0.668	0.607	-1.347	0.55	0.594	-1.356	0.475	0.6	-1.391	0.333	0.664	NaN	NaN	NaN	NaN	NaN	NaN	NaN	NaN	NaN	NaN	NaN	NaN	-1.342	0.664	0.157	NaN	NaN	NaN	NaN	NaN	NaN	NaN	NaN	NaN	NaN	NaN	NaN
49	0.245	NaN	NaN	NaN	NaN	NaN	NaN	-1.429	0.874	0.568	-1.416	0.668	0.607	-1.347	0.55	0.594	-1.356	0.475	0.6	-1.391	0.333	0.664	NaN	NaN	NaN	NaN	NaN	NaN	NaN	NaN	NaN	NaN	NaN	NaN	-1.342	0.664	0.157	NaN	NaN	NaN	NaN	NaN	NaN	NaN	NaN	NaN	NaN	NaN	NaN
50	0.25	NaN	NaN	NaN	NaN	NaN	NaN	-1.429	0.874	0.568	-1.415	0.667	0.607	-1.347	0.55	0.594	-1.356	0.475	0.6	-1.391	0.333	0.664	NaN	NaN	NaN	NaN	NaN	NaN	NaN	NaN	NaN	NaN	NaN	NaN	-1.342	0.663	0.157	NaN	NaN	NaN	NaN	NaN	NaN	NaN	NaN	NaN	NaN	NaN	NaN
51	0.255	NaN	NaN	NaN	NaN	NaN	NaN	-1.429	0.874	0.568	-1.415	0.667	0.607	-1.347	0.55	0.594	-1.356	0.475	0.6	-1.392	0.333	0.664	NaN	NaN	NaN	NaN	NaN	NaN	NaN	NaN	NaN	NaN	NaN	NaN	-1.342	0.663	0.157	NaN	NaN	NaN	NaN	NaN	NaN	NaN	NaN	NaN	NaN	NaN	NaN
52	0.26	NaN	NaN	NaN	NaN	NaN	NaN	-1.429	0.874	0.568	-1.415	0.667	0.606	-1.347	0.551	0.594	-1.356	0.475	0.6	-1.392	0.333	0.664	NaN	NaN	NaN	NaN	NaN	NaN	NaN	NaN	NaN	NaN	NaN	NaN	-1.342	0.663	0.157	NaN	NaN	NaN	NaN	NaN	NaN	NaN	NaN	NaN	NaN	NaN	NaN
53	0.265	NaN	NaN	NaN	NaN	NaN	NaN	-1.429	0.874	0.567	-1.415	0.667	0.606	-1.347	0.551	0.593	-1.356	0.475	0.6	-1.392	0.333	0.664	NaN	NaN	NaN	NaN	NaN	NaN	NaN	NaN	NaN	NaN	NaN	NaN	-1.342	0.663	0.157	NaN	NaN	NaN	NaN	NaN	NaN	NaN	NaN	NaN	NaN	NaN	NaN
54	0.27	NaN	NaN	NaN	NaN	NaN	NaN	-1.429	0.874	0.567	-1.415	0.667	0.606	-1.347	0.551	0.593	-1.356	0.475	0.6	-1.392	0.333	0.664	NaN	NaN	NaN	NaN	NaN	NaN	NaN	NaN	NaN	NaN	NaN	NaN	-1.342	0.663	0.157	NaN	NaN	NaN	NaN	NaN	NaN	NaN	NaN	NaN	NaN	NaN	NaN
55	0.275	NaN	NaN	NaN	NaN	NaN	NaN	-1.429	0.874	0.567	-1.415	0.667	0.606	-1.347	0.551	0.593	-1.356	0.475	0.6	-1.392	0.333	0.664	NaN	NaN	NaN	NaN	NaN	NaN	NaN	NaN	NaN	NaN	NaN	NaN	-1.343	0.663	0.157	NaN	NaN	NaN	NaN	NaN	NaN	NaN	NaN	NaN	NaN	NaN	NaN
56	0.28	NaN	NaN	NaN	NaN	NaN	NaN	-1.429	0.874	0.567	-1.415	0.667	0.605	-1.347	0.551	0.593	-1.356	0.475	0.6	-1.392	0.333	0.664	NaN	NaN	NaN	NaN	NaN	NaN	NaN	NaN	NaN	NaN	NaN	NaN	-1.343	0.663	0.157	NaN	NaN	NaN	NaN	NaN	NaN	NaN	NaN	NaN	NaN	NaN	NaN
57	0.285	NaN	NaN	NaN	NaN	NaN	NaN	-1.429	0.874	0.567	-1.416	0.667	0.605	-1.347	0.551	0.593	-1.356	0.475	0.6	-1.392	0.333	0.664	NaN	NaN	NaN	NaN	NaN	NaN	NaN	NaN	NaN	NaN	NaN	NaN	-1.343	0.663	0.157	NaN	NaN	NaN	NaN	NaN	NaN	NaN	NaN	NaN	NaN	NaN	NaN
58	0.29	NaN	NaN	NaN	NaN	NaN	NaN	-1.429	0.874	0.567	-1.416	0.667	0.605	-1.348	0.551	0.593	-1.356	0.475	0.6	-1.392	0.333	0.664	NaN	NaN	NaN	NaN	NaN	NaN	NaN	NaN	NaN	NaN	NaN	NaN	-1.343	0.663	0.157	NaN	NaN	NaN	NaN	NaN	NaN	NaN	NaN	NaN	NaN	NaN	NaN
59	0.295	NaN	NaN	NaN	NaN	NaN	NaN	-1.429	0.874	0.567	-1.416	0.668	0.605	-1.348	0.551	0.593	-1.356	0.475	0.6	-1.392	0.333	0.664	NaN	NaN	NaN	NaN	NaN	NaN	NaN	NaN	NaN	NaN	NaN	NaN	-1.343	0.664	0.156	NaN	NaN	NaN	NaN	NaN	NaN	NaN	NaN	NaN	NaN	NaN	NaN
60	0.3	NaN	NaN	NaN	NaN	NaN	NaN	-1.429	0.874	0.566	-1.417	0.668	0.605	-1.348	0.551	0.592	-1.356	0.475	0.6	-1.392	0.333	0.664	NaN	NaN	NaN	NaN	NaN	NaN	NaN	NaN	NaN	NaN	NaN	NaN	-1.344	0.664	0.156	-1.408	0.452	0.201	NaN	NaN	NaN	NaN	NaN	NaN	NaN	NaN	NaN
61	0.305	NaN	NaN	NaN	NaN	NaN	NaN	-1.429	0.874	0.566	-1.417	0.668	0.605	-1.348	0.551	0.592	-1.356	0.475	0.6	-1.392	0.333	0.664	NaN	NaN	NaN	NaN	NaN	NaN	NaN	NaN	NaN	NaN	NaN	NaN	-1.344	0.664	0.156	-1.408	0.452	0.201	NaN	NaN	NaN	NaN	NaN	NaN	NaN	NaN	NaN
62	0.31	NaN	NaN	NaN	NaN	NaN	NaN	-1.429	0.874	0.566	-1.417	0.668	0.605	-1.347	0.55	0.592	-1.356	0.475	0.6	-1.392	0.333	0.663	NaN	NaN	NaN	NaN	NaN	NaN	NaN	NaN	NaN	NaN	NaN	NaN	-1.344	0.664	0.156	-1.408	0.452	0.201	NaN	NaN	NaN	NaN	NaN	NaN	NaN	NaN	NaN
63	0.315	NaN	NaN	NaN	NaN	NaN	NaN	-1.429	0.874	0.566	-1.417	0.668	0.605	-1.347	0.55	0.592	-1.356	0.475	0.6	-1.392	0.333	0.663	NaN	NaN	NaN	NaN	NaN	NaN	NaN	NaN	NaN	NaN	NaN	NaN	-1.344	0.664	0.156	NaN	NaN	NaN	NaN	NaN	NaN	NaN	NaN	NaN	NaN	NaN	NaN
64	0.32	NaN	NaN	NaN	NaN	NaN	NaN	-1.43	0.874	0.566	-1.417	0.668	0.605	-1.347	0.55	0.592	-1.356	0.475	0.6	-1.392	0.333	0.663	NaN	NaN	NaN	NaN	NaN	NaN	NaN	NaN	NaN	NaN	NaN	NaN	-1.344	0.664	0.156	NaN	NaN	NaN	NaN	NaN	NaN	NaN	NaN	NaN	NaN	NaN	NaN
65	0.325	NaN	NaN	NaN	NaN	NaN	NaN	-1.43	0.874	0.566	-1.417	0.668	0.605	-1.347	0.55	0.592	-1.356	0.475	0.599	-1.392	0.333	0.663	NaN	NaN	NaN	NaN	NaN	NaN	NaN	NaN	NaN	NaN	NaN	NaN	-1.344	0.664	0.155	NaN	NaN	NaN	NaN	NaN	NaN	NaN	NaN	NaN	NaN	NaN	NaN
66	0.33	NaN	NaN	NaN	NaN	NaN	NaN	-1.43	0.874	0.566	-1.417	0.668	0.605	-1.347	0.55	0.591	-1.356	0.475	0.599	-1.392	0.333	0.663	NaN	NaN	NaN	NaN	NaN	NaN	NaN	NaN	NaN	NaN	NaN	NaN	-1.344	0.664	0.155	NaN	NaN	NaN	NaN	NaN	NaN	NaN	NaN	NaN	NaN	NaN	NaN
67	0.335	NaN	NaN	NaN	NaN	NaN	NaN	-1.43	0.874	0.566	-1.417	0.667	0.605	-1.347	0.55	0.591	-1.356	0.475	0.599	-1.392	0.333	0.663	NaN	NaN	NaN	NaN	NaN	NaN	NaN	NaN	NaN	NaN	NaN	NaN	-1.344	0.664	0.155	NaN	NaN	NaN	NaN	NaN	NaN	NaN	NaN	NaN	NaN	NaN	NaN
68	0.34	NaN	NaN	NaN	NaN	NaN	NaN	-1.43	0.874	0.566	-1.417	0.667	0.605	-1.347	0.55	0.591	-1.357	0.475	0.599	-1.392	0.333	0.663	NaN	NaN	NaN	NaN	NaN	NaN	NaN	NaN	NaN	NaN	NaN	NaN	-1.344	0.664	0.155	-1.409	0.453	0.2	NaN	NaN	NaN	NaN	NaN	NaN	NaN	NaN	NaN
69	0.345	NaN	NaN	NaN	NaN	NaN	NaN	-1.43	0.874	0.566	-1.417	0.667	0.605	-1.347	0.55	0.591	-1.357	0.475	0.599	-1.392	0.333	0.663	NaN	NaN	NaN	NaN	NaN	NaN	NaN	NaN	NaN	NaN	NaN	NaN	-1.343	0.663	0.155	-1.409	0.453	0.2	NaN	NaN	NaN	NaN	NaN	NaN	NaN	NaN	NaN
70	0.35	NaN	NaN	NaN	NaN	NaN	NaN	-1.43	0.875	0.565	-1.417	0.667	0.604	-1.348	0.55	0.591	-1.357	0.475	0.599	-1.392	0.333	0.663	NaN	NaN	NaN	NaN	NaN	NaN	NaN	NaN	NaN	NaN	NaN	NaN	-1.343	0.663	0.155	-1.408	0.453	0.2	NaN	NaN	NaN	NaN	NaN	NaN	NaN	NaN	NaN
71	0.355	NaN	NaN	NaN	NaN	NaN	NaN	-1.43	0.875	0.565	-1.417	0.667	0.604	-1.348	0.55	0.591	-1.357	0.475	0.599	-1.392	0.333	0.663	NaN	NaN	NaN	NaN	NaN	NaN	NaN	NaN	NaN	NaN	NaN	NaN	-1.343	0.663	0.155	NaN	NaN	NaN	NaN	NaN	NaN	NaN	NaN	NaN	NaN	NaN	NaN
72	0.36	NaN	NaN	NaN	NaN	NaN	NaN	-1.43	0.875	0.565	-1.417	0.667	0.604	-1.348	0.55	0.591	-1.357	0.475	0.599	-1.392	0.333	0.663	NaN	NaN	NaN	NaN	NaN	NaN	NaN	NaN	NaN	NaN	NaN	NaN	-1.343	0.663	0.155	NaN	NaN	NaN	NaN	NaN	NaN	NaN	NaN	NaN	NaN	NaN	NaN
73	0.365	NaN	NaN	NaN	NaN	NaN	NaN	-1.43	0.875	0.565	-1.417	0.667	0.604	-1.348	0.55	0.591	-1.357	0.475	0.599	-1.393	0.333	0.663	NaN	NaN	NaN	NaN	NaN	NaN	NaN	NaN	NaN	NaN	NaN	NaN	-1.343	0.664	0.155	NaN	NaN	NaN	NaN	NaN	NaN	NaN	NaN	NaN	NaN	NaN	NaN
74	0.37	NaN	NaN	NaN	NaN	NaN	NaN	-1.43	0.875	0.565	-1.417	0.667	0.604	-1.348	0.551	0.591	-1.357	0.475	0.599	-1.393	0.333	0.663	NaN	NaN	NaN	NaN	NaN	NaN	NaN	NaN	NaN	NaN	NaN	NaN	-1.343	0.664	0.155	NaN	NaN	NaN	NaN	NaN	NaN	NaN	NaN	NaN	NaN	NaN	NaN
75	0.375	NaN	NaN	NaN	NaN	NaN	NaN	-1.43	0.875	0.565	-1.417	0.668	0.604	-1.348	0.551	0.591	-1.357	0.475	0.599	-1.393	0.333	0.663	NaN	NaN	NaN	NaN	NaN	NaN	NaN	NaN	NaN	NaN	NaN	NaN	-1.343	0.664	0.155	NaN	NaN	NaN	NaN	NaN	NaN	NaN	NaN	NaN	NaN	NaN	NaN
76	0.38	NaN	NaN	NaN	NaN	NaN	NaN	-1.43	0.875	0.565	-1.417	0.668	0.604	-1.349	0.551	0.591	-1.357	0.475	0.599	-1.393	0.333	0.663	NaN	NaN	NaN	NaN	NaN	NaN	NaN	NaN	NaN	NaN	NaN	NaN	-1.343	0.664	0.155	NaN	NaN	NaN	NaN	NaN	NaN	NaN	NaN	NaN	NaN	NaN	NaN
77	0.385	NaN	NaN	NaN	NaN	NaN	NaN	-1.43	0.875	0.564	-1.417	0.668	0.604	-1.349	0.551	0.591	-1.357	0.475	0.599	-1.393	0.333	0.663	NaN	NaN	NaN	NaN	NaN	NaN	NaN	NaN	NaN	NaN	NaN	NaN	-1.343	0.664	0.155	NaN	NaN	NaN	NaN	NaN	NaN	NaN	NaN	NaN	NaN	NaN	NaN
78	0.39	NaN	NaN	NaN	NaN	NaN	NaN	-1.43	0.874	0.564	-1.417	0.668	0.603	-1.349	0.551	0.591	-1.357	0.475	0.599	-1.393	0.333	0.663	NaN	NaN	NaN	NaN	NaN	NaN	NaN	NaN	NaN	NaN	NaN	NaN	-1.343	0.664	0.155	NaN	NaN	NaN	NaN	NaN	NaN	NaN	NaN	NaN	NaN	NaN	NaN
79	0.395	NaN	NaN	NaN	NaN	NaN	NaN	-1.43	0.874	0.564	-1.417	0.668	0.603	-1.349	0.551	0.591	-1.357	0.475	0.599	-1.393	0.333	0.662	NaN	NaN	NaN	NaN	NaN	NaN	NaN	NaN	NaN	NaN	NaN	NaN	-1.343	0.663	0.155	NaN	NaN	NaN	NaN	NaN	NaN	NaN	NaN	NaN	NaN	NaN	NaN
80	0.4	NaN	NaN	NaN	NaN	NaN	NaN	-1.43	0.874	0.564	-1.416	0.668	0.603	-1.349	0.551	0.591	-1.357	0.475	0.598	-1.393	0.333	0.662	NaN	NaN	NaN	NaN	NaN	NaN	NaN	NaN	NaN	NaN	NaN	NaN	-1.343	0.663	0.155	NaN	NaN	NaN	NaN	NaN	NaN	NaN	NaN	NaN	NaN	NaN	NaN
81	0.405	NaN	NaN	NaN	NaN	NaN	NaN	-1.43	0.874	0.564	-1.416	0.667	0.603	-1.349	0.551	0.591	-1.357	0.475	0.598	-1.393	0.333	0.662	NaN	NaN	NaN	NaN	NaN	NaN	NaN	NaN	NaN	NaN	NaN	NaN	-1.343	0.663	0.154	NaN	NaN	NaN	NaN	NaN	NaN	NaN	NaN	NaN	NaN	NaN	NaN
82	0.41	NaN	NaN	NaN	NaN	NaN	NaN	-1.429	0.874	0.564	-1.416	0.667	0.603	-1.349	0.551	0.591	-1.357	0.475	0.598	-1.393	0.333	0.662	NaN	NaN	NaN	NaN	NaN	NaN	NaN	NaN	NaN	NaN	NaN	NaN	-1.342	0.663	0.154	NaN	NaN	NaN	NaN	NaN	NaN	NaN	NaN	NaN	NaN	NaN	NaN
83	0.415	NaN	NaN	NaN	NaN	NaN	NaN	-1.429	0.874	0.564	-1.416	0.667	0.603	-1.349	0.551	0.59	-1.357	0.475	0.598	-1.393	0.333	0.662	NaN	NaN	NaN	NaN	NaN	NaN	NaN	NaN	NaN	NaN	NaN	NaN	-1.342	0.663	0.154	-1.407	0.452	0.199	NaN	NaN	NaN	NaN	NaN	NaN	NaN	NaN	NaN
84	0.42	NaN	NaN	NaN	NaN	NaN	NaN	-1.43	0.874	0.563	-1.416	0.667	0.603	-1.349	0.551	0.59	-1.357	0.475	0.598	-1.393	0.333	0.662	NaN	NaN	NaN	NaN	NaN	NaN	NaN	NaN	NaN	NaN	NaN	NaN	-1.342	0.663	0.154	-1.407	0.452	0.199	NaN	NaN	NaN	NaN	NaN	NaN	NaN	NaN	NaN
85	0.425	NaN	NaN	NaN	NaN	NaN	NaN	-1.43	0.874	0.563	-1.416	0.668	0.603	-1.349	0.55	0.59	-1.357	0.475	0.598	-1.393	0.333	0.662	NaN	NaN	NaN	NaN	NaN	NaN	NaN	NaN	NaN	NaN	NaN	NaN	-1.342	0.663	0.154	-1.407	0.452	0.199	NaN	NaN	NaN	NaN	NaN	NaN	NaN	NaN	NaN
86	0.43	NaN	NaN	NaN	NaN	NaN	NaN	-1.43	0.874	0.563	-1.416	0.668	0.603	-1.349	0.55	0.59	-1.357	0.475	0.598	-1.393	0.333	0.662	NaN	NaN	NaN	NaN	NaN	NaN	NaN	NaN	NaN	NaN	NaN	NaN	-1.342	0.663	0.154	-1.407	0.453	0.199	NaN	NaN	NaN	NaN	NaN	NaN	NaN	NaN	NaN
87	0.435	NaN	NaN	NaN	NaN	NaN	NaN	-1.43	0.875	0.563	-1.416	0.668	0.603	-1.349	0.55	0.59	-1.357	0.475	0.598	-1.393	0.333	0.662	NaN	NaN	NaN	NaN	NaN	NaN	NaN	NaN	NaN	NaN	NaN	NaN	-1.342	0.663	0.154	NaN	NaN	NaN	NaN	NaN	NaN	NaN	NaN	NaN	NaN	NaN	NaN
88	0.44	NaN	NaN	NaN	NaN	NaN	NaN	-1.43	0.875	0.563	-1.417	0.668	0.603	-1.349	0.55	0.59	-1.357	0.475	0.598	-1.393	0.333	0.662	NaN	NaN	NaN	NaN	NaN	NaN	NaN	NaN	NaN	NaN	NaN	NaN	-1.342	0.663	0.154	NaN	NaN	NaN	NaN	NaN	NaN	NaN	NaN	NaN	NaN	NaN	NaN
89	0.445	NaN	NaN	NaN	NaN	NaN	NaN	-1.43	0.875	0.563	-1.417	0.668	0.602	-1.349	0.55	0.59	-1.357	0.475	0.598	-1.393	0.333	0.662	NaN	NaN	NaN	NaN	NaN	NaN	NaN	NaN	NaN	NaN	NaN	NaN	-1.343	0.663	0.153	NaN	NaN	NaN	NaN	NaN	NaN	NaN	NaN	NaN	NaN	NaN	NaN
90	0.45	NaN	NaN	NaN	NaN	NaN	NaN	-1.43	0.875	0.563	-1.417	0.668	0.602	-1.349	0.55	0.59	-1.357	0.475	0.598	-1.393	0.333	0.662	NaN	NaN	NaN	NaN	NaN	NaN	NaN	NaN	NaN	NaN	NaN	NaN	-1.343	0.663	0.153	-1.407	0.453	0.199	NaN	NaN	NaN	NaN	NaN	NaN	NaN	NaN	NaN
91	0.455	NaN	NaN	NaN	NaN	NaN	NaN	-1.43	0.875	0.563	-1.417	0.668	0.602	-1.349	0.55	0.59	-1.357	0.475	0.598	-1.393	0.333	0.662	NaN	NaN	NaN	NaN	NaN	NaN	NaN	NaN	NaN	NaN	NaN	NaN	-1.343	0.663	0.153	-1.407	0.453	0.199	NaN	NaN	NaN	NaN	NaN	NaN	NaN	NaN	NaN
92	0.46	NaN	NaN	NaN	NaN	NaN	NaN	-1.43	0.875	0.563	-1.417	0.668	0.602	-1.349	0.55	0.589	-1.357	0.475	0.598	-1.393	0.333	0.662	NaN	NaN	NaN	NaN	NaN	NaN	NaN	NaN	NaN	NaN	NaN	NaN	-1.343	0.664	0.153	NaN	NaN	NaN	NaN	NaN	NaN	NaN	NaN	NaN	NaN	NaN	NaN
93	0.465	NaN	NaN	NaN	NaN	NaN	NaN	-1.43	0.875	0.563	-1.417	0.668	0.602	-1.349	0.55	0.589	-1.357	0.475	0.598	-1.393	0.333	0.662	NaN	NaN	NaN	NaN	NaN	NaN	NaN	NaN	NaN	NaN	NaN	NaN	-1.343	0.664	0.153	NaN	NaN	NaN	NaN	NaN	NaN	NaN	NaN	NaN	NaN	NaN	NaN
94	0.47	NaN	NaN	NaN	NaN	NaN	NaN	-1.43	0.875	0.562	-1.417	0.669	0.602	-1.349	0.55	0.589	-1.357	0.475	0.598	-1.393	0.333	0.661	NaN	NaN	NaN	NaN	NaN	NaN	NaN	NaN	NaN	NaN	NaN	NaN	-1.343	0.664	0.153	NaN	NaN	NaN	NaN	NaN	NaN	NaN	NaN	NaN	NaN	NaN	NaN
95	0.475	NaN	NaN	NaN	NaN	NaN	NaN	-1.43	0.875	0.562	-1.417	0.669	0.602	-1.349	0.55	0.589	-1.357	0.475	0.598	-1.393	0.333	0.661	NaN	NaN	NaN	NaN	NaN	NaN	NaN	NaN	NaN	NaN	NaN	NaN	-1.343	0.664	0.152	NaN	NaN	NaN	NaN	NaN	NaN	NaN	NaN	NaN	NaN	NaN	NaN
96	0.48	NaN	NaN	NaN	NaN	NaN	NaN	-1.43	0.875	0.562	-1.417	0.669	0.602	-1.349	0.55	0.589	-1.357	0.475	0.598	-1.393	0.333	0.661	NaN	NaN	NaN	NaN	NaN	NaN	NaN	NaN	NaN	NaN	NaN	NaN	-1.343	0.664	0.152	-1.407	0.453	0.199	NaN	NaN	NaN	NaN	NaN	NaN	NaN	NaN	NaN
97	0.485	NaN	NaN	NaN	NaN	NaN	NaN	-1.43	0.875	0.562	-1.418	0.669	0.602	-1.349	0.55	0.589	-1.358	0.476	0.598	-1.393	0.333	0.661	NaN	NaN	NaN	NaN	NaN	NaN	NaN	NaN	NaN	NaN	NaN	NaN	-1.343	0.664	0.152	-1.407	0.453	0.199	NaN	NaN	NaN	NaN	NaN	NaN	NaN	NaN	NaN
98	0.49	NaN	NaN	NaN	NaN	NaN	NaN	-1.43	0.874	0.562	-1.418	0.669	0.602	-1.349	0.55	0.589	-1.359	0.478	0.598	-1.393	0.334	0.661	NaN	NaN	NaN	NaN	NaN	NaN	NaN	NaN	NaN	NaN	NaN	NaN	-1.343	0.664	0.152	-1.407	0.453	0.199	NaN	NaN	NaN	NaN	NaN	NaN	NaN	NaN	NaN
99	0.495	NaN	NaN	NaN	NaN	NaN	NaN	-1.43	0.874	0.562	-1.418	0.669	0.602	-1.349	0.55	0.589	-1.359	0.478	0.598	-1.393	0.334	0.661	NaN	NaN	NaN	NaN	NaN	NaN	NaN	NaN	NaN	NaN	NaN	NaN	-1.343	0.664	0.152	-1.407	0.452	0.199	NaN	NaN	NaN	NaN	NaN	NaN	NaN	NaN	NaN
100	0.5	NaN	NaN	NaN	NaN	NaN	NaN	-1.43	0.874	0.561	-1.418	0.669	0.602	-1.349	0.55	0.589	-1.359	0.478	0.598	-1.393	0.334	0.661	NaN	NaN	NaN	NaN	NaN	NaN	NaN	NaN	NaN	NaN	NaN	NaN	-1.343	0.664	0.152	-1.407	0.452	0.199	NaN	NaN	NaN	NaN	NaN	NaN	NaN	NaN	NaN
101	0.505	NaN	NaN	NaN	NaN	NaN	NaN	-1.43	0.874	0.561	-1.418	0.669	0.602	-1.349	0.55	0.589	-1.359	0.478	0.598	-1.393	0.334	0.661	NaN	NaN	NaN	NaN	NaN	NaN	NaN	NaN	NaN	NaN	NaN	NaN	-1.343	0.663	0.152	-1.407	0.452	0.199	NaN	NaN	NaN	NaN	NaN	NaN	NaN	NaN	NaN
102	0.51	NaN	NaN	NaN	NaN	NaN	NaN	-1.43	0.874	0.561	-1.418	0.669	0.601	-1.349	0.55	0.588	-1.359	0.478	0.598	-1.393	0.334	0.661	NaN	NaN	NaN	NaN	NaN	NaN	NaN	NaN	NaN	NaN	NaN	NaN	-1.343	0.663	0.152	-1.407	0.452	0.199	NaN	NaN	NaN	NaN	NaN	NaN	NaN	NaN	NaN
103	0.515	NaN	NaN	NaN	NaN	NaN	NaN	-1.43	0.874	0.561	-1.418	0.669	0.601	-1.349	0.55	0.588	-1.359	0.478	0.597	-1.393	0.334	0.661	NaN	NaN	NaN	NaN	NaN	NaN	NaN	NaN	NaN	NaN	NaN	NaN	-1.343	0.663	0.152	-1.407	0.452	0.199	NaN	NaN	NaN	NaN	NaN	NaN	NaN	NaN	NaN
104	0.52	NaN	NaN	NaN	NaN	NaN	NaN	-1.43	0.874	0.561	-1.418	0.669	0.601	-1.349	0.55	0.588	-1.359	0.478	0.597	-1.393	0.334	0.661	NaN	NaN	NaN	NaN	NaN	NaN	NaN	NaN	NaN	NaN	NaN	NaN	-1.343	0.663	0.152	-1.407	0.452	0.199	NaN	NaN	NaN	NaN	NaN	NaN	NaN	NaN	NaN
105	0.525	NaN	NaN	NaN	NaN	NaN	NaN	-1.43	0.874	0.561	-1.418	0.669	0.601	-1.349	0.55	0.588	-1.359	0.478	0.597	-1.393	0.334	0.661	NaN	NaN	NaN	NaN	NaN	NaN	NaN	NaN	NaN	NaN	NaN	NaN	-1.343	0.663	0.152	-1.407	0.452	0.199	NaN	NaN	NaN	NaN	NaN	NaN	NaN	NaN	NaN
106	0.53	NaN	NaN	NaN	NaN	NaN	NaN	-1.43	0.874	0.561	-1.417	0.668	0.601	-1.349	0.55	0.588	-1.359	0.478	0.597	-1.393	0.334	0.661	NaN	NaN	NaN	NaN	NaN	NaN	NaN	NaN	NaN	NaN	NaN	NaN	-1.343	0.663	0.152	-1.407	0.452	0.199	NaN	NaN	NaN	NaN	NaN	NaN	NaN	NaN	NaN
107	0.535	NaN	NaN	NaN	NaN	NaN	NaN	-1.43	0.874	0.561	-1.417	0.668	0.601	-1.349	0.55	0.588	-1.359	0.478	0.597	-1.393	0.334	0.661	NaN	NaN	NaN	NaN	NaN	NaN	NaN	NaN	NaN	NaN	NaN	NaN	-1.343	0.663	0.152	-1.407	0.452	0.198	NaN	NaN	NaN	NaN	NaN	NaN	NaN	NaN	NaN
108	0.54	NaN	NaN	NaN	NaN	NaN	NaN	-1.43	0.874	0.561	-1.417	0.668	0.601	-1.349	0.551	0.588	-1.359	0.478	0.597	-1.393	0.334	0.66	NaN	NaN	NaN	NaN	NaN	NaN	NaN	NaN	NaN	NaN	NaN	NaN	-1.343	0.663	0.152	-1.407	0.452	0.198	NaN	NaN	NaN	NaN	NaN	NaN	NaN	NaN	NaN
109	0.545	NaN	NaN	NaN	NaN	NaN	NaN	-1.43	0.874	0.561	-1.417	0.668	0.6	-1.349	0.551	0.588	-1.359	0.478	0.597	-1.393	0.334	0.66	NaN	NaN	NaN	NaN	NaN	NaN	NaN	NaN	NaN	NaN	NaN	NaN	-1.343	0.663	0.152	-1.408	0.452	0.198	NaN	NaN	NaN	NaN	NaN	NaN	NaN	NaN	NaN
110	0.55	NaN	NaN	NaN	NaN	NaN	NaN	-1.43	0.874	0.561	-1.417	0.668	0.6	-1.349	0.551	0.588	-1.359	0.478	0.597	-1.393	0.334	0.66	NaN	NaN	NaN	NaN	NaN	NaN	NaN	NaN	NaN	NaN	NaN	NaN	-1.343	0.663	0.152	-1.408	0.452	0.198	NaN	NaN	NaN	NaN	NaN	NaN	NaN	NaN	NaN
111	0.555	NaN	NaN	NaN	NaN	NaN	NaN	-1.43	0.875	0.561	-1.417	0.668	0.6	-1.349	0.551	0.588	-1.359	0.478	0.597	-1.393	0.334	0.66	NaN	NaN	NaN	NaN	NaN	NaN	NaN	NaN	NaN	NaN	NaN	NaN	-1.343	0.663	0.152	-1.408	0.452	0.198	NaN	NaN	NaN	NaN	NaN	NaN	NaN	NaN	NaN
112	0.56	NaN	NaN	NaN	NaN	NaN	NaN	-1.43	0.875	0.561	-1.417	0.668	0.6	-1.349	0.551	0.588	-1.359	0.478	0.597	-1.393	0.334	0.66	NaN	NaN	NaN	NaN	NaN	NaN	NaN	NaN	NaN	NaN	NaN	NaN	-1.343	0.663	0.152	-1.408	0.452	0.198	NaN	NaN	NaN	NaN	NaN	NaN	NaN	NaN	NaN
113	0.565	NaN	NaN	NaN	NaN	NaN	NaN	-1.43	0.875	0.561	-1.417	0.668	0.6	-1.349	0.551	0.588	-1.359	0.478	0.597	-1.393	0.334	0.66	NaN	NaN	NaN	NaN	NaN	NaN	NaN	NaN	NaN	NaN	NaN	NaN	-1.343	0.663	0.152	-1.408	0.452	0.198	NaN	NaN	NaN	NaN	NaN	NaN	NaN	NaN	NaN
114	0.57	NaN	NaN	NaN	NaN	NaN	NaN	-1.43	0.875	0.561	-1.417	0.668	0.6	-1.349	0.551	0.588	-1.359	0.478	0.597	-1.393	0.334	0.66	NaN	NaN	NaN	NaN	NaN	NaN	NaN	NaN	NaN	NaN	NaN	NaN	-1.343	0.663	0.151	-1.408	0.452	0.198	NaN	NaN	NaN	NaN	NaN	NaN	NaN	NaN	NaN
115	0.575	NaN	NaN	NaN	NaN	NaN	NaN	-1.43	0.875	0.56	-1.417	0.668	0.6	-1.349	0.551	0.588	-1.359	0.478	0.597	-1.393	0.334	0.66	NaN	NaN	NaN	NaN	NaN	NaN	NaN	NaN	NaN	NaN	NaN	NaN	-1.343	0.663	0.151	-1.408	0.452	0.198	NaN	NaN	NaN	NaN	NaN	NaN	NaN	NaN	NaN
116	0.58	NaN	NaN	NaN	NaN	NaN	NaN	-1.43	0.875	0.56	-1.417	0.668	0.6	-1.349	0.551	0.588	-1.359	0.478	0.597	-1.393	0.334	0.66	NaN	NaN	NaN	NaN	NaN	NaN	NaN	NaN	NaN	NaN	NaN	NaN	-1.343	0.663	0.151	-1.408	0.452	0.198	NaN	NaN	NaN	NaN	NaN	NaN	NaN	NaN	NaN
117	0.585	NaN	NaN	NaN	NaN	NaN	NaN	-1.43	0.875	0.56	-1.417	0.668	0.6	-1.349	0.551	0.588	-1.359	0.478	0.597	-1.393	0.334	0.66	NaN	NaN	NaN	NaN	NaN	NaN	NaN	NaN	NaN	NaN	NaN	NaN	-1.344	0.663	0.151	-1.408	0.452	0.198	NaN	NaN	NaN	NaN	NaN	NaN	NaN	NaN	NaN
118	0.59	NaN	NaN	NaN	NaN	NaN	NaN	-1.43	0.875	0.56	-1.417	0.668	0.6	-1.349	0.551	0.588	-1.359	0.477	0.596	-1.393	0.334	0.66	NaN	NaN	NaN	NaN	NaN	NaN	NaN	NaN	NaN	NaN	NaN	NaN	-1.344	0.663	0.151	NaN	NaN	NaN	NaN	NaN	NaN	NaN	NaN	NaN	NaN	NaN	NaN
119	0.595	NaN	NaN	NaN	NaN	NaN	NaN	-1.43	0.875	0.56	-1.417	0.668	0.6	-1.349	0.551	0.588	-1.358	0.476	0.596	-1.393	0.334	0.66	NaN	NaN	NaN	NaN	NaN	NaN	NaN	NaN	NaN	NaN	NaN	NaN	-1.344	0.663	0.151	NaN	NaN	NaN	NaN	NaN	NaN	NaN	NaN	NaN	NaN	NaN	NaN
120	0.6	NaN	NaN	NaN	NaN	NaN	NaN	-1.429	0.875	0.56	-1.417	0.668	0.599	-1.349	0.551	0.588	-1.358	0.477	0.596	-1.393	0.334	0.66	NaN	NaN	NaN	NaN	NaN	NaN	NaN	NaN	NaN	NaN	NaN	NaN	-1.344	0.663	0.151	NaN	NaN	NaN	NaN	NaN	NaN	NaN	NaN	NaN	NaN	NaN	NaN
121	0.605	NaN	NaN	NaN	NaN	NaN	NaN	-1.429	0.875	0.56	-1.417	0.668	0.599	-1.349	0.551	0.588	-1.357	0.475	0.595	-1.393	0.334	0.66	NaN	NaN	NaN	NaN	NaN	NaN	NaN	NaN	NaN	NaN	NaN	NaN	-1.344	0.663	0.151	NaN	NaN	NaN	NaN	NaN	NaN	NaN	NaN	NaN	NaN	NaN	NaN
122	0.61	NaN	NaN	NaN	NaN	NaN	NaN	-1.429	0.875	0.56	-1.417	0.668	0.599	-1.349	0.551	0.588	-1.357	0.475	0.595	-1.393	0.334	0.66	NaN	NaN	NaN	NaN	NaN	NaN	NaN	NaN	NaN	NaN	NaN	NaN	-1.344	0.663	0.15	NaN	NaN	NaN	NaN	NaN	NaN	NaN	NaN	NaN	NaN	NaN	NaN
123	0.615	NaN	NaN	NaN	NaN	NaN	NaN	-1.429	0.874	0.559	-1.417	0.668	0.599	-1.349	0.551	0.588	-1.358	0.477	0.596	-1.393	0.334	0.66	NaN	NaN	NaN	NaN	NaN	NaN	NaN	NaN	NaN	NaN	NaN	NaN	-1.344	0.663	0.15	NaN	NaN	NaN	NaN	NaN	NaN	NaN	NaN	NaN	NaN	NaN	NaN
124	0.62	NaN	NaN	NaN	NaN	NaN	NaN	-1.429	0.874	0.559	-1.417	0.667	0.599	-1.349	0.551	0.587	-1.357	0.475	0.595	-1.393	0.334	0.66	NaN	NaN	NaN	NaN	NaN	NaN	NaN	NaN	NaN	NaN	NaN	NaN	-1.345	0.663	0.15	NaN	NaN	NaN	NaN	NaN	NaN	NaN	NaN	NaN	NaN	NaN	NaN
125	0.625	NaN	NaN	NaN	NaN	NaN	NaN	-1.429	0.874	0.559	-1.417	0.667	0.599	-1.349	0.551	0.587	-1.357	0.475	0.594	-1.393	0.334	0.66	NaN	NaN	NaN	NaN	NaN	NaN	NaN	NaN	NaN	NaN	NaN	NaN	-1.345	0.663	0.15	NaN	NaN	NaN	NaN	NaN	NaN	NaN	NaN	NaN	NaN	NaN	NaN
126	0.63	NaN	NaN	NaN	NaN	NaN	NaN	-1.429	0.874	0.559	-1.417	0.668	0.599	-1.349	0.551	0.587	-1.357	0.474	0.594	-1.393	0.334	0.66	NaN	NaN	NaN	NaN	NaN	NaN	NaN	NaN	NaN	NaN	NaN	NaN	-1.345	0.663	0.15	NaN	NaN	NaN	NaN	NaN	NaN	NaN	NaN	NaN	NaN	NaN	NaN
127	0.635	NaN	NaN	NaN	NaN	NaN	NaN	-1.429	0.874	0.559	-1.418	0.668	0.599	-1.349	0.551	0.587	-1.357	0.474	0.594	-1.393	0.334	0.66	NaN	NaN	NaN	NaN	NaN	NaN	NaN	NaN	NaN	NaN	NaN	NaN	-1.345	0.663	0.15	NaN	NaN	NaN	NaN	NaN	NaN	NaN	NaN	NaN	NaN	NaN	NaN
128	0.64	NaN	NaN	NaN	NaN	NaN	NaN	-1.429	0.874	0.559	-1.418	0.668	0.599	-1.349	0.551	0.587	-1.357	0.474	0.594	-1.393	0.334	0.66	NaN	NaN	NaN	NaN	NaN	NaN	NaN	NaN	NaN	NaN	NaN	NaN	-1.345	0.663	0.15	NaN	NaN	NaN	NaN	NaN	NaN	NaN	NaN	NaN	NaN	NaN	NaN
129	0.645	NaN	NaN	NaN	NaN	NaN	NaN	-1.429	0.874	0.559	-1.418	0.668	0.599	-1.349	0.551	0.587	-1.357	0.474	0.594	-1.393	0.334	0.66	NaN	NaN	NaN	NaN	NaN	NaN	NaN	NaN	NaN	NaN	NaN	NaN	-1.345	0.663	0.15	NaN	NaN	NaN	NaN	NaN	NaN	NaN	NaN	NaN	NaN	NaN	NaN
130	0.65	NaN	NaN	NaN	NaN	NaN	NaN	-1.429	0.874	0.559	-1.418	0.668	0.599	-1.349	0.551	0.587	-1.357	0.474	0.594	-1.393	0.334	0.66	NaN	NaN	NaN	NaN	NaN	NaN	NaN	NaN	NaN	NaN	NaN	NaN	-1.345	0.663	0.15	NaN	NaN	NaN	NaN	NaN	NaN	NaN	NaN	NaN	NaN	NaN	NaN
131	0.655	NaN	NaN	NaN	NaN	NaN	NaN	-1.429	0.874	0.559	-1.418	0.668	0.599	-1.349	0.551	0.587	-1.357	0.474	0.594	-1.393	0.334	0.66	NaN	NaN	NaN	NaN	NaN	NaN	NaN	NaN	NaN	NaN	NaN	NaN	-1.345	0.663	0.15	NaN	NaN	NaN	NaN	NaN	NaN	NaN	NaN	NaN	NaN	NaN	NaN
132	0.66	NaN	NaN	NaN	NaN	NaN	NaN	-1.429	0.874	0.559	-1.418	0.668	0.599	-1.349	0.551	0.587	-1.357	0.474	0.594	-1.393	0.334	0.66	NaN	NaN	NaN	NaN	NaN	NaN	NaN	NaN	NaN	NaN	NaN	NaN	-1.345	0.663	0.149	NaN	NaN	NaN	NaN	NaN	NaN	NaN	NaN	NaN	NaN	NaN	NaN
133	0.665	NaN	NaN	NaN	NaN	NaN	NaN	-1.429	0.874	0.559	-1.418	0.668	0.598	-1.349	0.551	0.587	-1.357	0.474	0.594	-1.393	0.334	0.66	NaN	NaN	NaN	NaN	NaN	NaN	NaN	NaN	NaN	NaN	NaN	NaN	-1.345	0.663	0.149	NaN	NaN	NaN	NaN	NaN	NaN	NaN	NaN	NaN	NaN	NaN	NaN
134	0.67	NaN	NaN	NaN	NaN	NaN	NaN	-1.429	0.874	0.559	-1.418	0.668	0.598	-1.349	0.551	0.586	-1.357	0.474	0.594	-1.393	0.334	0.66	NaN	NaN	NaN	NaN	NaN	NaN	NaN	NaN	NaN	NaN	NaN	NaN	-1.345	0.663	0.149	-1.409	0.452	0.197	NaN	NaN	NaN	NaN	NaN	NaN	NaN	NaN	NaN
135	0.675	NaN	NaN	NaN	NaN	NaN	NaN	-1.429	0.874	0.559	-1.418	0.668	0.598	-1.349	0.551	0.586	-1.357	0.474	0.594	-1.393	0.334	0.66	NaN	NaN	NaN	NaN	NaN	NaN	NaN	NaN	NaN	NaN	NaN	NaN	-1.345	0.663	0.149	-1.409	0.452	0.197	NaN	NaN	NaN	NaN	NaN	NaN	NaN	NaN	NaN
136	0.68	NaN	NaN	NaN	NaN	NaN	NaN	-1.429	0.874	0.559	-1.418	0.668	0.598	-1.349	0.551	0.586	-1.357	0.474	0.594	-1.394	0.334	0.66	NaN	NaN	NaN	NaN	NaN	NaN	NaN	NaN	NaN	NaN	NaN	NaN	-1.345	0.663	0.149	-1.409	0.452	0.197	NaN	NaN	NaN	NaN	NaN	NaN	NaN	NaN	NaN
137	0.685	NaN	NaN	NaN	NaN	NaN	NaN	-1.429	0.874	0.559	-1.418	0.668	0.598	-1.349	0.551	0.586	-1.357	0.474	0.594	-1.394	0.334	0.66	NaN	NaN	NaN	NaN	NaN	NaN	NaN	NaN	NaN	NaN	NaN	NaN	-1.345	0.663	0.149	-1.409	0.452	0.197	NaN	NaN	NaN	NaN	NaN	NaN	NaN	NaN	NaN
138	0.69	NaN	NaN	NaN	NaN	NaN	NaN	-1.429	0.874	0.558	-1.418	0.668	0.598	-1.349	0.551	0.586	-1.357	0.474	0.594	-1.394	0.334	0.66	NaN	NaN	NaN	NaN	NaN	NaN	NaN	NaN	NaN	NaN	NaN	NaN	-1.345	0.662	0.149	-1.409	0.452	0.196	NaN	NaN	NaN	NaN	NaN	NaN	NaN	NaN	NaN
139	0.695	NaN	NaN	NaN	NaN	NaN	NaN	-1.43	0.874	0.558	-1.418	0.668	0.598	-1.349	0.551	0.586	-1.357	0.474	0.594	-1.394	0.334	0.66	NaN	NaN	NaN	NaN	NaN	NaN	NaN	NaN	NaN	NaN	NaN	NaN	-1.345	0.662	0.149	-1.409	0.452	0.196	NaN	NaN	NaN	NaN	NaN	NaN	NaN	NaN	NaN
140	0.7	NaN	NaN	NaN	NaN	NaN	NaN	-1.43	0.874	0.558	-1.418	0.668	0.598	-1.349	0.551	0.586	-1.357	0.474	0.594	-1.394	0.334	0.66	NaN	NaN	NaN	NaN	NaN	NaN	NaN	NaN	NaN	NaN	NaN	NaN	-1.345	0.662	0.149	-1.409	0.452	0.196	NaN	NaN	NaN	NaN	NaN	NaN	NaN	NaN	NaN
141	0.705	NaN	NaN	NaN	NaN	NaN	NaN	-1.43	0.874	0.558	-1.418	0.668	0.598	-1.349	0.551	0.586	-1.357	0.474	0.594	-1.394	0.334	0.66	NaN	NaN	NaN	NaN	NaN	NaN	NaN	NaN	NaN	NaN	NaN	NaN	-1.345	0.662	0.149	NaN	NaN	NaN	NaN	NaN	NaN	NaN	NaN	NaN	NaN	NaN	NaN
142	0.71	NaN	NaN	NaN	NaN	NaN	NaN	-1.43	0.875	0.558	-1.418	0.668	0.598	-1.349	0.551	0.586	-1.357	0.474	0.594	-1.394	0.334	0.66	NaN	NaN	NaN	NaN	NaN	NaN	NaN	NaN	NaN	NaN	NaN	NaN	-1.345	0.662	0.149	-1.409	0.452	0.196	NaN	NaN	NaN	NaN	NaN	NaN	NaN	NaN	NaN
143	0.715	NaN	NaN	NaN	NaN	NaN	NaN	-1.43	0.875	0.558	-1.417	0.668	0.598	-1.349	0.551	0.586	-1.357	0.474	0.594	-1.394	0.334	0.66	NaN	NaN	NaN	NaN	NaN	NaN	NaN	NaN	NaN	NaN	NaN	NaN	-1.345	0.662	0.149	-1.409	0.452	0.196	NaN	NaN	NaN	NaN	NaN	NaN	NaN	NaN	NaN
144	0.72	NaN	NaN	NaN	NaN	NaN	NaN	-1.43	0.875	0.558	-1.417	0.668	0.598	-1.349	0.551	0.586	-1.357	0.475	0.594	-1.394	0.334	0.66	NaN	NaN	NaN	NaN	NaN	NaN	NaN	NaN	NaN	NaN	NaN	NaN	-1.345	0.662	0.149	-1.409	0.452	0.196	NaN	NaN	NaN	NaN	NaN	NaN	NaN	NaN	NaN
145	0.725	NaN	NaN	NaN	NaN	NaN	NaN	-1.43	0.874	0.558	-1.417	0.668	0.598	-1.349	0.551	0.586	-1.357	0.474	0.594	-1.394	0.334	0.66	NaN	NaN	NaN	NaN	NaN	NaN	NaN	NaN	NaN	NaN	NaN	NaN	-1.345	0.662	0.149	NaN	NaN	NaN	NaN	NaN	NaN	NaN	NaN	NaN	NaN	NaN	NaN
146	0.73	NaN	NaN	NaN	NaN	NaN	NaN	-1.43	0.874	0.558	-1.417	0.668	0.598	-1.349	0.551	0.586	-1.357	0.475	0.594	-1.394	0.334	0.66	NaN	NaN	NaN	NaN	NaN	NaN	NaN	NaN	NaN	NaN	NaN	NaN	-1.345	0.662	0.149	-1.381	0.53	0.2	NaN	NaN	NaN	NaN	NaN	NaN	NaN	NaN	NaN
147	0.735	NaN	NaN	NaN	NaN	NaN	NaN	-1.43	0.874	0.558	-1.417	0.668	0.598	-1.349	0.55	0.586	-1.357	0.475	0.594	-1.394	0.334	0.66	NaN	NaN	NaN	NaN	NaN	NaN	NaN	NaN	NaN	NaN	NaN	NaN	-1.345	0.662	0.149	-1.381	0.53	0.2	NaN	NaN	NaN	NaN	NaN	NaN	NaN	NaN	NaN
148	0.74	NaN	NaN	NaN	NaN	NaN	NaN	-1.43	0.874	0.558	-1.417	0.668	0.598	-1.349	0.55	0.586	-1.357	0.475	0.594	-1.394	0.334	0.66	NaN	NaN	NaN	NaN	NaN	NaN	NaN	NaN	NaN	NaN	NaN	NaN	-1.345	0.662	0.148	-1.38	0.53	0.2	NaN	NaN	NaN	NaN	NaN	NaN	NaN	NaN	NaN
149	0.745	NaN	NaN	NaN	NaN	NaN	NaN	-1.43	0.874	0.557	-1.417	0.668	0.597	-1.349	0.55	0.586	-1.357	0.475	0.594	-1.394	0.334	0.66	NaN	NaN	NaN	NaN	NaN	NaN	NaN	NaN	NaN	NaN	NaN	NaN	-1.345	0.662	0.148	-1.38	0.53	0.199	-1.408	0.452	0.196	NaN	NaN	NaN	NaN	NaN	NaN
150	0.75	NaN	NaN	NaN	NaN	NaN	NaN	-1.43	0.874	0.557	-1.418	0.668	0.597	-1.349	0.55	0.585	-1.357	0.474	0.594	-1.394	0.334	0.66	NaN	NaN	NaN	NaN	NaN	NaN	NaN	NaN	NaN	NaN	NaN	NaN	-1.345	0.662	0.148	-1.38	0.53	0.199	-1.408	0.451	0.196	NaN	NaN	NaN	NaN	NaN	NaN
151	0.755	NaN	NaN	NaN	NaN	NaN	NaN	-1.43	0.874	0.557	-1.418	0.668	0.597	-1.349	0.55	0.585	-1.357	0.474	0.594	-1.394	0.334	0.66	NaN	NaN	NaN	NaN	NaN	NaN	NaN	NaN	NaN	NaN	NaN	NaN	-1.345	0.662	0.148	-1.38	0.53	0.199	-1.408	0.451	0.196	NaN	NaN	NaN	NaN	NaN	NaN
152	0.76	NaN	NaN	NaN	NaN	NaN	NaN	-1.43	0.874	0.557	-1.418	0.668	0.597	-1.349	0.55	0.585	-1.357	0.474	0.594	-1.394	0.334	0.66	NaN	NaN	NaN	NaN	NaN	NaN	NaN	NaN	NaN	NaN	NaN	NaN	-1.345	0.663	0.148	-1.38	0.53	0.199	-1.408	0.451	0.196	NaN	NaN	NaN	NaN	NaN	NaN
153	0.765	NaN	NaN	NaN	NaN	NaN	NaN	-1.43	0.874	0.557	-1.418	0.668	0.597	-1.349	0.55	0.585	-1.357	0.475	0.594	-1.394	0.334	0.66	NaN	NaN	NaN	NaN	NaN	NaN	NaN	NaN	NaN	NaN	NaN	NaN	-1.345	0.663	0.148	-1.38	0.53	0.199	-1.407	0.451	0.196	NaN	NaN	NaN	NaN	NaN	NaN
154	0.77	NaN	NaN	NaN	NaN	NaN	NaN	-1.43	0.874	0.557	-1.418	0.668	0.597	-1.349	0.55	0.585	-1.357	0.475	0.593	-1.394	0.334	0.66	NaN	NaN	NaN	NaN	NaN	NaN	NaN	NaN	NaN	NaN	NaN	NaN	-1.345	0.663	0.147	-1.38	0.53	0.199	-1.407	0.451	0.196	NaN	NaN	NaN	NaN	NaN	NaN
155	0.775	NaN	NaN	NaN	NaN	NaN	NaN	-1.43	0.874	0.557	-1.418	0.668	0.597	-1.349	0.55	0.585	-1.357	0.474	0.593	-1.394	0.334	0.66	NaN	NaN	NaN	NaN	NaN	NaN	NaN	NaN	NaN	NaN	NaN	NaN	-1.345	0.663	0.147	-1.38	0.53	0.199	-1.407	0.451	0.196	NaN	NaN	NaN	NaN	NaN	NaN
156	0.78	NaN	NaN	NaN	NaN	NaN	NaN	-1.43	0.874	0.557	-1.418	0.668	0.597	-1.349	0.55	0.585	-1.357	0.474	0.593	-1.394	0.335	0.66	NaN	NaN	NaN	NaN	NaN	NaN	NaN	NaN	NaN	NaN	NaN	NaN	-1.345	0.663	0.147	-1.38	0.53	0.199	-1.407	0.451	0.196	NaN	NaN	NaN	NaN	NaN	NaN
157	0.785	NaN	NaN	NaN	NaN	NaN	NaN	-1.43	0.874	0.557	-1.418	0.668	0.597	-1.349	0.55	0.585	-1.357	0.475	0.593	-1.394	0.335	0.66	NaN	NaN	NaN	NaN	NaN	NaN	NaN	NaN	NaN	NaN	NaN	NaN	-1.345	0.663	0.147	-1.38	0.53	0.199	-1.407	0.451	0.196	NaN	NaN	NaN	NaN	NaN	NaN
158	0.79	NaN	NaN	NaN	NaN	NaN	NaN	-1.43	0.874	0.557	-1.418	0.668	0.597	-1.349	0.55	0.585	-1.357	0.475	0.593	-1.394	0.335	0.66	NaN	NaN	NaN	NaN	NaN	NaN	NaN	NaN	NaN	NaN	NaN	NaN	-1.345	0.663	0.147	-1.38	0.53	0.199	NaN	NaN	NaN	NaN	NaN	NaN	NaN	NaN	NaN
159	0.795	NaN	NaN	NaN	NaN	NaN	NaN	-1.43	0.874	0.557	-1.418	0.668	0.597	-1.349	0.55	0.585	-1.357	0.474	0.593	-1.394	0.335	0.66	NaN	NaN	NaN	NaN	NaN	NaN	NaN	NaN	NaN	NaN	NaN	NaN	-1.345	0.663	0.147	-1.38	0.53	0.199	NaN	NaN	NaN	NaN	NaN	NaN	NaN	NaN	NaN
160	0.8	NaN	NaN	NaN	NaN	NaN	NaN	-1.43	0.874	0.557	-1.418	0.668	0.597	-1.349	0.55	0.585	-1.357	0.474	0.593	-1.394	0.335	0.66	NaN	NaN	NaN	NaN	NaN	NaN	NaN	NaN	NaN	NaN	NaN	NaN	-1.345	0.663	0.147	-1.38	0.53	0.199	NaN	NaN	NaN	NaN	NaN	NaN	NaN	NaN	NaN
161	0.805	NaN	NaN	NaN	NaN	NaN	NaN	-1.43	0.874	0.556	-1.418	0.668	0.597	-1.349	0.55	0.585	-1.357	0.475	0.593	-1.394	0.335	0.66	NaN	NaN	NaN	NaN	NaN	NaN	NaN	NaN	NaN	NaN	NaN	NaN	-1.345	0.663	0.147	-1.379	0.53	0.199	NaN	NaN	NaN	NaN	NaN	NaN	NaN	NaN	NaN
162	0.81	NaN	NaN	NaN	NaN	NaN	NaN	-1.43	0.874	0.556	-1.418	0.668	0.597	-1.349	0.55	0.585	-1.357	0.475	0.593	-1.394	0.335	0.66	NaN	NaN	NaN	NaN	NaN	NaN	NaN	NaN	NaN	NaN	NaN	NaN	-1.345	0.663	0.147	-1.379	0.53	0.199	-1.406	0.451	0.195	NaN	NaN	NaN	NaN	NaN	NaN
163	0.815	NaN	NaN	NaN	NaN	NaN	NaN	-1.43	0.874	0.556	-1.418	0.668	0.597	-1.349	0.55	0.585	-1.357	0.475	0.593	-1.394	0.335	0.66	NaN	NaN	NaN	NaN	NaN	NaN	NaN	NaN	NaN	NaN	NaN	NaN	-1.345	0.663	0.147	-1.379	0.53	0.199	-1.406	0.451	0.195	NaN	NaN	NaN	NaN	NaN	NaN
164	0.82	NaN	NaN	NaN	NaN	NaN	NaN	-1.43	0.874	0.556	-1.418	0.668	0.597	-1.349	0.55	0.585	-1.357	0.475	0.593	-1.394	0.335	0.66	NaN	NaN	NaN	NaN	NaN	NaN	NaN	NaN	NaN	NaN	NaN	NaN	-1.345	0.663	0.147	-1.379	0.53	0.199	-1.406	0.451	0.195	NaN	NaN	NaN	NaN	NaN	NaN
165	0.825	NaN	NaN	NaN	NaN	NaN	NaN	-1.43	0.874	0.556	-1.418	0.668	0.597	-1.349	0.55	0.585	-1.357	0.474	0.593	-1.394	0.335	0.66	NaN	NaN	NaN	NaN	NaN	NaN	NaN	NaN	NaN	NaN	NaN	NaN	-1.345	0.663	0.147	-1.378	0.53	0.199	-1.406	0.451	0.195	NaN	NaN	NaN	NaN	NaN	NaN
166	0.83	NaN	NaN	NaN	NaN	NaN	NaN	-1.43	0.874	0.556	-1.418	0.668	0.597	-1.349	0.55	0.585	-1.357	0.474	0.593	-1.394	0.335	0.66	NaN	NaN	NaN	NaN	NaN	NaN	NaN	NaN	NaN	NaN	NaN	NaN	-1.345	0.663	0.147	-1.378	0.53	0.199	-1.406	0.451	0.195	NaN	NaN	NaN	NaN	NaN	NaN
167	0.835	NaN	NaN	NaN	NaN	NaN	NaN	-1.43	0.874	0.556	-1.418	0.668	0.597	-1.349	0.55	0.585	-1.357	0.475	0.593	-1.394	0.335	0.66	NaN	NaN	NaN	NaN	NaN	NaN	NaN	NaN	NaN	NaN	NaN	NaN	-1.345	0.663	0.147	-1.378	0.53	0.199	-1.406	0.451	0.195	NaN	NaN	NaN	NaN	NaN	NaN
168	0.84	NaN	NaN	NaN	NaN	NaN	NaN	-1.43	0.873	0.556	-1.418	0.668	0.597	-1.349	0.55	0.585	-1.357	0.475	0.593	-1.394	0.335	0.66	NaN	NaN	NaN	NaN	NaN	NaN	NaN	NaN	NaN	NaN	NaN	NaN	-1.344	0.663	0.147	-1.378	0.53	0.199	-1.406	0.451	0.195	NaN	NaN	NaN	NaN	NaN	NaN
169	0.845	NaN	NaN	NaN	NaN	NaN	NaN	-1.43	0.873	0.556	-1.418	0.668	0.596	-1.349	0.55	0.585	-1.357	0.475	0.593	-1.394	0.335	0.66	NaN	NaN	NaN	NaN	NaN	NaN	NaN	NaN	NaN	NaN	NaN	NaN	-1.344	0.662	0.147	-1.378	0.53	0.198	-1.406	0.451	0.195	NaN	NaN	NaN	NaN	NaN	NaN
170	0.85	NaN	NaN	NaN	NaN	NaN	NaN	-1.43	0.873	0.556	-1.418	0.668	0.596	-1.349	0.55	0.585	-1.357	0.475	0.593	-1.394	0.335	0.66	NaN	NaN	NaN	NaN	NaN	NaN	NaN	NaN	NaN	NaN	NaN	NaN	-1.344	0.662	0.147	-1.378	0.53	0.198	-1.406	0.451	0.195	NaN	NaN	NaN	NaN	NaN	NaN
171	0.855	NaN	NaN	NaN	NaN	NaN	NaN	-1.43	0.873	0.556	-1.418	0.668	0.596	-1.349	0.55	0.585	-1.357	0.475	0.593	-1.394	0.335	0.66	NaN	NaN	NaN	NaN	NaN	NaN	NaN	NaN	NaN	NaN	NaN	NaN	-1.344	0.662	0.147	-1.378	0.53	0.198	-1.405	0.451	0.195	NaN	NaN	NaN	NaN	NaN	NaN
172	0.86	NaN	NaN	NaN	NaN	NaN	NaN	-1.43	0.873	0.556	-1.418	0.668	0.596	-1.349	0.55	0.585	-1.357	0.475	0.593	-1.394	0.335	0.66	NaN	NaN	NaN	NaN	NaN	NaN	NaN	NaN	NaN	NaN	NaN	NaN	-1.344	0.662	0.147	-1.378	0.53	0.198	-1.405	0.451	0.195	NaN	NaN	NaN	NaN	NaN	NaN
173	0.865	NaN	NaN	NaN	NaN	NaN	NaN	-1.43	0.873	0.556	-1.418	0.668	0.596	-1.349	0.55	0.585	-1.357	0.475	0.593	-1.394	0.335	0.66	NaN	NaN	NaN	NaN	NaN	NaN	NaN	NaN	NaN	NaN	NaN	NaN	-1.343	0.662	0.147	-1.378	0.53	0.198	-1.405	0.451	0.195	NaN	NaN	NaN	NaN	NaN	NaN
174	0.87	NaN	NaN	NaN	NaN	NaN	NaN	-1.43	0.873	0.555	-1.418	0.668	0.596	-1.349	0.55	0.585	-1.357	0.475	0.593	-1.394	0.335	0.66	NaN	NaN	NaN	NaN	NaN	NaN	NaN	NaN	NaN	NaN	NaN	NaN	-1.343	0.662	0.147	-1.377	0.53	0.198	NaN	NaN	NaN	NaN	NaN	NaN	NaN	NaN	NaN
175	0.875	NaN	NaN	NaN	NaN	NaN	NaN	-1.43	0.873	0.555	-1.418	0.668	0.596	-1.349	0.55	0.585	-1.357	0.475	0.593	-1.393	0.335	0.66	NaN	NaN	NaN	NaN	NaN	NaN	NaN	NaN	NaN	NaN	NaN	NaN	-1.343	0.662	0.147	-1.377	0.53	0.198	NaN	NaN	NaN	NaN	NaN	NaN	NaN	NaN	NaN
176	0.88	NaN	NaN	NaN	NaN	NaN	NaN	-1.43	0.873	0.555	-1.418	0.667	0.596	-1.349	0.55	0.585	-1.357	0.475	0.593	-1.393	0.335	0.66	NaN	NaN	NaN	NaN	NaN	NaN	NaN	NaN	NaN	NaN	NaN	NaN	-1.343	0.662	0.147	-1.377	0.53	0.198	NaN	NaN	NaN	NaN	NaN	NaN	NaN	NaN	NaN
177	0.885	NaN	NaN	NaN	NaN	NaN	NaN	-1.43	0.873	0.555	-1.418	0.667	0.596	-1.349	0.55	0.585	-1.357	0.475	0.593	-1.393	0.334	0.66	NaN	NaN	NaN	NaN	NaN	NaN	NaN	NaN	NaN	NaN	NaN	NaN	-1.343	0.662	0.147	-1.376	0.53	0.198	NaN	NaN	NaN	NaN	NaN	NaN	NaN	NaN	NaN
178	0.89	NaN	NaN	NaN	NaN	NaN	NaN	-1.43	0.873	0.555	-1.418	0.667	0.596	-1.349	0.55	0.585	-1.357	0.475	0.593	-1.393	0.334	0.66	NaN	NaN	NaN	NaN	NaN	NaN	NaN	NaN	NaN	NaN	NaN	NaN	-1.342	0.663	0.147	NaN	NaN	NaN	NaN	NaN	NaN	NaN	NaN	NaN	NaN	NaN	NaN
179	0.895	NaN	NaN	NaN	NaN	NaN	NaN	-1.43	0.873	0.555	-1.417	0.667	0.596	-1.349	0.55	0.585	-1.357	0.475	0.593	-1.393	0.335	0.66	NaN	NaN	NaN	NaN	NaN	NaN	NaN	NaN	NaN	NaN	NaN	NaN	-1.342	0.663	0.147	-1.375	0.53	0.198	-1.403	0.451	0.195	NaN	NaN	NaN	NaN	NaN	NaN
180	0.9	NaN	NaN	NaN	NaN	NaN	NaN	-1.43	0.872	0.555	-1.417	0.667	0.596	-1.349	0.55	0.585	-1.357	0.475	0.593	-1.393	0.334	0.66	NaN	NaN	NaN	NaN	NaN	NaN	NaN	NaN	NaN	NaN	NaN	NaN	-1.342	0.662	0.147	-1.375	0.53	0.198	-1.403	0.451	0.195	NaN	NaN	NaN	NaN	NaN	NaN
181	0.905	NaN	NaN	NaN	NaN	NaN	NaN	-1.43	0.872	0.554	-1.417	0.667	0.595	-1.349	0.55	0.585	-1.356	0.475	0.593	-1.393	0.334	0.66	NaN	NaN	NaN	NaN	NaN	NaN	NaN	NaN	NaN	NaN	NaN	NaN	-1.341	0.662	0.147	-1.375	0.53	0.198	-1.402	0.451	0.195	NaN	NaN	NaN	NaN	NaN	NaN
182	0.91	NaN	NaN	NaN	NaN	NaN	NaN	-1.43	0.872	0.554	-1.417	0.666	0.595	-1.349	0.55	0.585	-1.356	0.475	0.593	-1.393	0.334	0.66	NaN	NaN	NaN	NaN	NaN	NaN	NaN	NaN	NaN	NaN	NaN	NaN	-1.341	0.662	0.147	-1.374	0.53	0.198	-1.402	0.451	0.195	NaN	NaN	NaN	NaN	NaN	NaN
183	0.915	NaN	NaN	NaN	NaN	NaN	NaN	-1.431	0.872	0.554	-1.417	0.666	0.595	-1.348	0.55	0.585	-1.356	0.475	0.593	-1.393	0.334	0.66	NaN	NaN	NaN	NaN	NaN	NaN	NaN	NaN	NaN	NaN	NaN	NaN	-1.341	0.662	0.147	-1.374	0.53	0.198	-1.402	0.45	0.195	NaN	NaN	NaN	NaN	NaN	NaN
184	0.92	NaN	NaN	NaN	NaN	NaN	NaN	-1.431	0.872	0.554	-1.417	0.666	0.595	-1.348	0.55	0.585	-1.356	0.475	0.593	-1.392	0.334	0.66	NaN	NaN	NaN	NaN	NaN	NaN	NaN	NaN	NaN	NaN	NaN	NaN	-1.34	0.662	0.147	-1.374	0.53	0.198	-1.401	0.45	0.195	NaN	NaN	NaN	NaN	NaN	NaN
185	0.925	NaN	NaN	NaN	NaN	NaN	NaN	-1.431	0.872	0.554	-1.417	0.666	0.595	-1.348	0.55	0.585	-1.356	0.475	0.593	-1.392	0.334	0.66	NaN	NaN	NaN	NaN	NaN	NaN	NaN	NaN	NaN	NaN	NaN	NaN	-1.34	0.661	0.147	-1.374	0.53	0.198	NaN	NaN	NaN	NaN	NaN	NaN	NaN	NaN	NaN
186	0.93	NaN	NaN	NaN	NaN	NaN	NaN	-1.431	0.872	0.554	-1.417	0.666	0.595	-1.348	0.55	0.585	-1.356	0.475	0.593	-1.392	0.334	0.659	NaN	NaN	NaN	NaN	NaN	NaN	NaN	NaN	NaN	NaN	NaN	NaN	-1.34	0.661	0.147	NaN	NaN	NaN	NaN	NaN	NaN	NaN	NaN	NaN	NaN	NaN	NaN
187	0.935	NaN	NaN	NaN	NaN	NaN	NaN	-1.431	0.872	0.553	-1.417	0.666	0.594	-1.348	0.55	0.585	-1.356	0.475	0.593	-1.392	0.334	0.659	NaN	NaN	NaN	NaN	NaN	NaN	NaN	NaN	NaN	NaN	NaN	NaN	-1.34	0.662	0.146	NaN	NaN	NaN	NaN	NaN	NaN	NaN	NaN	NaN	NaN	NaN	NaN
188	0.94	NaN	NaN	NaN	NaN	NaN	NaN	-1.431	0.871	0.553	-1.417	0.666	0.594	-1.348	0.55	0.585	-1.356	0.475	0.593	-1.392	0.334	0.659	NaN	NaN	NaN	NaN	NaN	NaN	NaN	NaN	NaN	NaN	NaN	NaN	-1.34	0.662	0.146	NaN	NaN	NaN	NaN	NaN	NaN	NaN	NaN	NaN	NaN	NaN	NaN
189	0.945	NaN	NaN	NaN	NaN	NaN	NaN	-1.431	0.871	0.553	-1.417	0.666	0.594	-1.348	0.55	0.585	-1.356	0.475	0.593	-1.392	0.334	0.659	NaN	NaN	NaN	NaN	NaN	NaN	NaN	NaN	NaN	NaN	NaN	NaN	-1.34	0.662	0.146	-1.371	0.529	0.198	-1.4	0.45	0.194	NaN	NaN	NaN	NaN	NaN	NaN
190	0.95	NaN	NaN	NaN	NaN	NaN	NaN	-1.431	0.871	0.553	-1.418	0.666	0.594	-1.348	0.55	0.585	-1.356	0.475	0.593	-1.392	0.334	0.659	NaN	NaN	NaN	NaN	NaN	NaN	NaN	NaN	NaN	NaN	NaN	NaN	-1.339	0.662	0.146	-1.371	0.529	0.198	-1.399	0.45	0.194	NaN	NaN	NaN	NaN	NaN	NaN
191	0.955	NaN	NaN	NaN	NaN	NaN	NaN	-1.431	0.871	0.553	-1.418	0.667	0.594	-1.348	0.55	0.584	-1.356	0.475	0.593	-1.392	0.334	0.659	NaN	NaN	NaN	NaN	NaN	NaN	NaN	NaN	NaN	NaN	NaN	NaN	-1.339	0.661	0.146	-1.371	0.529	0.198	-1.399	0.45	0.194	NaN	NaN	NaN	NaN	NaN	NaN
192	0.96	NaN	NaN	NaN	NaN	NaN	NaN	-1.431	0.871	0.553	-1.418	0.667	0.594	-1.348	0.55	0.584	-1.355	0.475	0.593	-1.392	0.334	0.659	NaN	NaN	NaN	NaN	NaN	NaN	NaN	NaN	NaN	NaN	NaN	NaN	-1.339	0.662	0.146	-1.371	0.529	0.198	NaN	NaN	NaN	NaN	NaN	NaN	NaN	NaN	NaN
193	0.965	NaN	NaN	NaN	NaN	NaN	NaN	-1.431	0.871	0.552	-1.418	0.667	0.594	-1.348	0.55	0.584	-1.355	0.475	0.593	-1.392	0.335	0.659	NaN	NaN	NaN	NaN	NaN	NaN	NaN	NaN	NaN	NaN	NaN	NaN	-1.339	0.662	0.145	-1.37	0.529	0.198	NaN	NaN	NaN	NaN	NaN	NaN	NaN	NaN	NaN
194	0.97	NaN	NaN	NaN	NaN	NaN	NaN	-1.432	0.871	0.552	-1.418	0.667	0.594	-1.348	0.55	0.584	-1.355	0.475	0.593	-1.392	0.335	0.659	NaN	NaN	NaN	NaN	NaN	NaN	NaN	NaN	NaN	NaN	NaN	NaN	-1.339	0.662	0.145	-1.369	0.528	0.198	NaN	NaN	NaN	NaN	NaN	NaN	NaN	NaN	NaN
195	0.975	NaN	NaN	NaN	NaN	NaN	NaN	-1.432	0.871	0.552	-1.418	0.667	0.593	-1.348	0.55	0.584	-1.355	0.475	0.593	-1.392	0.335	0.659	NaN	NaN	NaN	NaN	NaN	NaN	NaN	NaN	NaN	NaN	NaN	NaN	-1.339	0.662	0.145	-1.369	0.528	0.198	NaN	NaN	NaN	NaN	NaN	NaN	NaN	NaN	NaN
196	0.98	NaN	NaN	NaN	NaN	NaN	NaN	-1.432	0.871	0.552	-1.418	0.666	0.593	-1.348	0.55	0.584	-1.356	0.475	0.593	-1.392	0.335	0.659	NaN	NaN	NaN	NaN	NaN	NaN	NaN	NaN	NaN	NaN	NaN	NaN	-1.339	0.662	0.145	-1.368	0.528	0.198	-1.397	0.45	0.194	NaN	NaN	NaN	NaN	NaN	NaN
197	0.985	NaN	NaN	NaN	NaN	NaN	NaN	-1.432	0.871	0.551	-1.418	0.666	0.593	-1.348	0.55	0.584	-1.356	0.475	0.593	-1.392	0.335	0.659	NaN	NaN	NaN	NaN	NaN	NaN	NaN	NaN	NaN	NaN	NaN	NaN	-1.338	0.662	0.145	-1.368	0.528	0.198	-1.397	0.45	0.194	NaN	NaN	NaN	NaN	NaN	NaN
198	0.99	NaN	NaN	NaN	NaN	NaN	NaN	-1.432	0.871	0.551	-1.418	0.666	0.593	-1.348	0.55	0.584	-1.356	0.475	0.593	-1.392	0.335	0.659	NaN	NaN	NaN	NaN	NaN	NaN	NaN	NaN	NaN	NaN	NaN	NaN	-1.338	0.662	0.145	-1.368	0.528	0.198	-1.396	0.449	0.194	NaN	NaN	NaN	NaN	NaN	NaN
199	0.995	NaN	NaN	NaN	NaN	NaN	NaN	-1.432	0.871	0.551	-1.418	0.665	0.592	-1.348	0.55	0.583	-1.356	0.475	0.593	-1.392	0.335	0.659	NaN	NaN	NaN	NaN	NaN	NaN	NaN	NaN	NaN	NaN	NaN	NaN	-1.338	0.662	0.145	-1.368	0.528	0.198	-1.396	0.449	0.194	NaN	NaN	NaN	NaN	NaN	NaN
200	1	NaN	NaN	NaN	NaN	NaN	NaN	-1.432	0.87	0.551	-1.418	0.665	0.592	-1.348	0.55	0.583	-1.356	0.475	0.593	-1.392	0.335	0.659	NaN	NaN	NaN	NaN	NaN	NaN	NaN	NaN	NaN	NaN	NaN	NaN	-1.337	0.662	0.144	-1.368	0.528	0.197	-1.395	0.449	0.194	NaN	NaN	NaN	NaN	NaN	NaN
201	1.005	NaN	NaN	NaN	NaN	NaN	NaN	-1.432	0.87	0.551	-1.419	0.665	0.592	-1.348	0.55	0.583	-1.356	0.475	0.593	-1.392	0.335	0.659	NaN	NaN	NaN	NaN	NaN	NaN	NaN	NaN	NaN	NaN	NaN	NaN	-1.337	0.661	0.144	-1.367	0.528	0.197	-1.395	0.449	0.194	NaN	NaN	NaN	NaN	NaN	NaN
202	1.01	NaN	NaN	NaN	NaN	NaN	NaN	-1.433	0.87	0.55	-1.419	0.665	0.592	-1.348	0.55	0.583	-1.356	0.475	0.593	-1.393	0.335	0.659	NaN	NaN	NaN	NaN	NaN	NaN	NaN	NaN	NaN	NaN	NaN	NaN	-1.337	0.661	0.144	-1.366	0.528	0.197	-1.394	0.449	0.194	NaN	NaN	NaN	NaN	NaN	NaN
203	1.015	NaN	NaN	NaN	NaN	NaN	NaN	-1.433	0.87	0.55	-1.419	0.665	0.591	-1.348	0.55	0.583	-1.356	0.475	0.592	-1.393	0.335	0.659	NaN	NaN	NaN	NaN	NaN	NaN	NaN	NaN	NaN	NaN	NaN	NaN	-1.337	0.661	0.144	-1.366	0.528	0.197	NaN	NaN	NaN	NaN	NaN	NaN	NaN	NaN	NaN
204	1.02	NaN	NaN	NaN	NaN	NaN	NaN	-1.433	0.87	0.55	-1.42	0.666	0.591	-1.348	0.55	0.583	-1.356	0.475	0.592	-1.393	0.335	0.659	NaN	NaN	NaN	NaN	NaN	NaN	NaN	NaN	NaN	NaN	NaN	NaN	-1.336	0.661	0.144	-1.366	0.528	0.197	-1.393	0.449	0.194	NaN	NaN	NaN	NaN	NaN	NaN
205	1.025	NaN	NaN	NaN	NaN	NaN	NaN	-1.434	0.87	0.55	-1.42	0.666	0.591	-1.349	0.55	0.583	-1.356	0.475	0.592	-1.393	0.335	0.659	NaN	NaN	NaN	NaN	NaN	NaN	NaN	NaN	NaN	NaN	NaN	NaN	-1.336	0.661	0.144	-1.366	0.528	0.197	-1.393	0.449	0.194	NaN	NaN	NaN	NaN	NaN	NaN
206	1.03	NaN	NaN	NaN	NaN	NaN	NaN	-1.434	0.87	0.549	-1.42	0.666	0.591	-1.349	0.55	0.582	-1.356	0.475	0.592	-1.393	0.335	0.659	NaN	NaN	NaN	NaN	NaN	NaN	NaN	NaN	NaN	NaN	NaN	NaN	-1.336	0.661	0.144	-1.366	0.528	0.196	-1.393	0.448	0.194	NaN	NaN	NaN	NaN	NaN	NaN
207	1.035	NaN	NaN	NaN	NaN	NaN	NaN	-1.434	0.87	0.549	-1.42	0.666	0.591	-1.349	0.55	0.582	-1.357	0.476	0.592	-1.393	0.335	0.659	NaN	NaN	NaN	NaN	NaN	NaN	NaN	NaN	NaN	NaN	NaN	NaN	-1.336	0.661	0.143	-1.365	0.528	0.196	-1.392	0.448	0.193	NaN	NaN	NaN	NaN	NaN	NaN
208	1.04	NaN	NaN	NaN	NaN	NaN	NaN	-1.434	0.87	0.549	-1.42	0.665	0.591	-1.349	0.55	0.582	-1.358	0.478	0.592	-1.393	0.336	0.658	NaN	NaN	NaN	NaN	NaN	NaN	NaN	NaN	NaN	NaN	NaN	NaN	-1.336	0.661	0.143	-1.365	0.528	0.196	-1.392	0.449	0.193	NaN	NaN	NaN	NaN	NaN	NaN
209	1.045	NaN	NaN	NaN	NaN	NaN	NaN	-1.434	0.87	0.549	-1.42	0.665	0.591	-1.349	0.55	0.582	-1.359	0.478	0.592	-1.393	0.336	0.658	NaN	NaN	NaN	NaN	NaN	NaN	NaN	NaN	NaN	NaN	NaN	NaN	-1.336	0.661	0.143	NaN	NaN	NaN	NaN	NaN	NaN	NaN	NaN	NaN	NaN	NaN	NaN
210	1.05	NaN	NaN	NaN	NaN	NaN	NaN	-1.434	0.87	0.548	-1.42	0.665	0.59	-1.35	0.551	0.582	-1.359	0.478	0.592	-1.393	0.336	0.658	NaN	NaN	NaN	NaN	NaN	NaN	NaN	NaN	NaN	NaN	NaN	NaN	-1.336	0.661	0.142	NaN	NaN	NaN	-1.391	0.448	0.193	NaN	NaN	NaN	NaN	NaN	NaN
211	1.055	NaN	NaN	NaN	NaN	NaN	NaN	-1.434	0.87	0.548	-1.421	0.665	0.59	-1.35	0.551	0.582	-1.359	0.478	0.592	-1.393	0.336	0.658	NaN	NaN	NaN	NaN	NaN	NaN	NaN	NaN	NaN	NaN	NaN	NaN	-1.335	0.661	0.142	NaN	NaN	NaN	-1.39	0.448	0.193	NaN	NaN	NaN	NaN	NaN	NaN
212	1.06	NaN	NaN	NaN	NaN	NaN	NaN	-1.434	0.87	0.548	-1.421	0.665	0.589	-1.35	0.551	0.582	-1.359	0.478	0.592	-1.393	0.336	0.658	NaN	NaN	NaN	NaN	NaN	NaN	NaN	NaN	NaN	NaN	NaN	NaN	-1.335	0.661	0.142	-1.362	0.528	0.196	-1.39	0.448	0.193	NaN	NaN	NaN	NaN	NaN	NaN
213	1.065	NaN	NaN	NaN	NaN	NaN	NaN	-1.435	0.87	0.548	-1.421	0.665	0.589	-1.35	0.551	0.582	-1.359	0.478	0.592	-1.394	0.336	0.658	NaN	NaN	NaN	NaN	NaN	NaN	NaN	NaN	NaN	NaN	NaN	NaN	-1.334	0.66	0.142	-1.362	0.528	0.196	-1.39	0.448	0.193	NaN	NaN	NaN	NaN	NaN	NaN
214	1.07	NaN	NaN	NaN	NaN	NaN	NaN	-1.435	0.87	0.548	-1.421	0.665	0.589	-1.35	0.551	0.581	-1.359	0.478	0.591	-1.394	0.336	0.658	NaN	NaN	NaN	NaN	NaN	NaN	NaN	NaN	NaN	NaN	NaN	NaN	-1.334	0.66	0.142	-1.361	0.527	0.196	-1.389	0.448	0.193	NaN	NaN	NaN	NaN	NaN	NaN
215	1.075	NaN	NaN	NaN	NaN	NaN	NaN	-1.435	0.87	0.547	-1.421	0.665	0.589	-1.35	0.55	0.581	-1.36	0.479	0.591	-1.394	0.336	0.658	NaN	NaN	NaN	NaN	NaN	NaN	NaN	NaN	NaN	NaN	NaN	NaN	-1.334	0.66	0.142	-1.361	0.527	0.196	-1.389	0.448	0.193	NaN	NaN	NaN	NaN	NaN	NaN
216	1.08	NaN	NaN	NaN	NaN	NaN	NaN	-1.435	0.87	0.547	-1.421	0.665	0.589	-1.35	0.55	0.581	-1.36	0.479	0.591	-1.394	0.337	0.658	NaN	NaN	NaN	NaN	NaN	NaN	NaN	NaN	NaN	NaN	NaN	NaN	-1.334	0.66	0.142	-1.36	0.527	0.196	-1.388	0.447	0.193	NaN	NaN	NaN	NaN	NaN	NaN
217	1.085	NaN	NaN	NaN	NaN	NaN	NaN	-1.435	0.87	0.547	-1.422	0.665	0.588	-1.35	0.55	0.58	-1.36	0.479	0.591	-1.394	0.337	0.658	NaN	NaN	NaN	NaN	NaN	NaN	NaN	NaN	NaN	NaN	NaN	NaN	-1.333	0.66	0.142	-1.36	0.526	0.196	-1.388	0.448	0.192	NaN	NaN	NaN	NaN	NaN	NaN
218	1.09	NaN	NaN	NaN	NaN	NaN	NaN	-1.435	0.87	0.546	-1.422	0.665	0.588	-1.35	0.55	0.58	-1.36	0.479	0.591	-1.395	0.337	0.658	NaN	NaN	NaN	NaN	NaN	NaN	NaN	NaN	NaN	NaN	NaN	NaN	-1.333	0.66	0.141	-1.359	0.526	0.196	-1.388	0.448	0.192	NaN	NaN	NaN	NaN	NaN	NaN
219	1.095	NaN	NaN	NaN	NaN	NaN	NaN	-1.435	0.87	0.546	-1.422	0.665	0.588	-1.35	0.55	0.58	-1.36	0.478	0.591	-1.395	0.337	0.658	NaN	NaN	NaN	NaN	NaN	NaN	NaN	NaN	NaN	NaN	NaN	NaN	-1.333	0.66	0.141	-1.359	0.526	0.196	-1.387	0.448	0.192	NaN	NaN	NaN	NaN	NaN	NaN
220	1.1	NaN	NaN	NaN	NaN	NaN	NaN	-1.435	0.87	0.546	-1.422	0.665	0.588	-1.351	0.55	0.58	-1.36	0.478	0.59	-1.395	0.337	0.657	NaN	NaN	NaN	NaN	NaN	NaN	NaN	NaN	NaN	NaN	NaN	NaN	-1.333	0.66	0.141	-1.359	0.526	0.196	NaN	NaN	NaN	NaN	NaN	NaN	NaN	NaN	NaN
221	1.105	NaN	NaN	NaN	NaN	NaN	NaN	-1.435	0.87	0.546	-1.422	0.665	0.588	-1.351	0.55	0.579	-1.36	0.478	0.59	-1.395	0.337	0.657	NaN	NaN	NaN	NaN	NaN	NaN	NaN	NaN	NaN	NaN	NaN	NaN	-1.332	0.66	0.141	-1.358	0.526	0.195	-1.386	0.447	0.192	NaN	NaN	NaN	NaN	NaN	NaN
222	1.11	NaN	NaN	NaN	NaN	NaN	NaN	-1.435	0.87	0.545	-1.422	0.666	0.588	-1.351	0.55	0.579	-1.36	0.478	0.59	-1.395	0.337	0.657	NaN	NaN	NaN	NaN	NaN	NaN	NaN	NaN	NaN	NaN	NaN	NaN	-1.332	0.659	0.14	-1.357	0.526	0.195	-1.386	0.447	0.192	NaN	NaN	NaN	NaN	NaN	NaN
223	1.115	NaN	NaN	NaN	NaN	NaN	NaN	-1.435	0.87	0.545	-1.423	0.666	0.587	-1.351	0.55	0.579	-1.36	0.478	0.59	-1.395	0.336	0.657	NaN	NaN	NaN	NaN	NaN	NaN	NaN	NaN	NaN	NaN	NaN	NaN	-1.332	0.659	0.14	-1.357	0.525	0.195	NaN	NaN	NaN	NaN	NaN	NaN	NaN	NaN	NaN
224	1.12	NaN	NaN	NaN	NaN	NaN	NaN	-1.435	0.87	0.545	-1.423	0.666	0.587	-1.351	0.55	0.579	-1.36	0.478	0.588	-1.395	0.336	0.657	NaN	NaN	NaN	NaN	NaN	NaN	NaN	NaN	NaN	NaN	NaN	NaN	-1.332	0.659	0.14	-1.356	0.525	0.195	-1.385	0.447	0.192	NaN	NaN	NaN	NaN	NaN	NaN
225	1.125	NaN	NaN	NaN	NaN	NaN	NaN	-1.435	0.87	0.544	-1.422	0.666	0.587	-1.352	0.55	0.579	-1.36	0.478	0.588	-1.395	0.336	0.656	NaN	NaN	NaN	NaN	NaN	NaN	NaN	NaN	NaN	NaN	NaN	NaN	-1.332	0.66	0.14	-1.356	0.525	0.195	-1.384	0.447	0.192	NaN	NaN	NaN	NaN	NaN	NaN
226	1.13	NaN	NaN	NaN	NaN	NaN	NaN	-1.436	0.87	0.544	-1.422	0.666	0.586	-1.352	0.55	0.579	-1.361	0.478	0.588	-1.394	0.336	0.656	NaN	NaN	NaN	NaN	NaN	NaN	NaN	NaN	NaN	NaN	NaN	NaN	-1.331	0.659	0.14	-1.356	0.525	0.195	-1.384	0.447	0.192	NaN	NaN	NaN	NaN	NaN	NaN
227	1.135	NaN	NaN	NaN	NaN	NaN	NaN	-1.436	0.87	0.544	-1.422	0.666	0.586	-1.352	0.55	0.579	-1.361	0.478	0.588	-1.395	0.336	0.656	NaN	NaN	NaN	NaN	NaN	NaN	NaN	NaN	NaN	NaN	NaN	NaN	-1.331	0.659	0.139	-1.355	0.525	0.194	NaN	NaN	NaN	NaN	NaN	NaN	NaN	NaN	NaN
228	1.14	NaN	NaN	NaN	NaN	NaN	NaN	-1.436	0.87	0.543	-1.422	0.666	0.586	-1.352	0.55	0.578	-1.361	0.478	0.588	-1.395	0.336	0.655	NaN	NaN	NaN	NaN	NaN	NaN	NaN	NaN	NaN	NaN	NaN	NaN	-1.33	0.658	0.139	-1.354	0.525	0.194	-1.382	0.446	0.192	NaN	NaN	NaN	NaN	NaN	NaN
229	1.145	NaN	NaN	NaN	NaN	NaN	NaN	-1.436	0.87	0.543	-1.422	0.666	0.585	-1.352	0.55	0.578	-1.361	0.478	0.588	-1.395	0.336	0.655	NaN	NaN	NaN	NaN	NaN	NaN	NaN	NaN	NaN	NaN	NaN	NaN	-1.33	0.658	0.139	-1.354	0.525	0.194	-1.381	0.446	0.192	NaN	NaN	NaN	NaN	NaN	NaN
230	1.15	NaN	NaN	NaN	NaN	NaN	NaN	-1.436	0.87	0.543	-1.423	0.666	0.585	-1.352	0.551	0.578	-1.361	0.478	0.588	-1.395	0.336	0.655	NaN	NaN	NaN	NaN	NaN	NaN	NaN	NaN	NaN	NaN	NaN	NaN	-1.33	0.658	0.139	-1.353	0.525	0.194	-1.381	0.445	0.191	NaN	NaN	NaN	NaN	NaN	NaN
231	1.155	NaN	NaN	NaN	NaN	NaN	NaN	-1.436	0.87	0.543	-1.423	0.666	0.585	-1.352	0.551	0.578	-1.361	0.478	0.587	-1.395	0.336	0.655	NaN	NaN	NaN	NaN	NaN	NaN	NaN	NaN	NaN	NaN	NaN	NaN	-1.33	0.658	0.138	-1.353	0.525	0.194	-1.38	0.445	0.191	NaN	NaN	NaN	NaN	NaN	NaN
232	1.16	NaN	NaN	NaN	NaN	NaN	NaN	-1.435	0.87	0.542	-1.423	0.666	0.585	-1.352	0.55	0.577	-1.361	0.478	0.587	-1.395	0.336	0.655	NaN	NaN	NaN	NaN	NaN	NaN	NaN	NaN	NaN	NaN	NaN	NaN	-1.329	0.658	0.138	-1.352	0.524	0.194	-1.38	0.445	0.191	NaN	NaN	NaN	NaN	NaN	NaN
233	1.165	NaN	NaN	NaN	NaN	NaN	NaN	-1.435	0.87	0.542	-1.423	0.666	0.585	-1.352	0.55	0.577	-1.361	0.478	0.587	-1.395	0.336	0.655	NaN	NaN	NaN	NaN	NaN	NaN	NaN	NaN	NaN	NaN	NaN	NaN	-1.33	0.658	0.137	-1.351	0.524	0.194	-1.38	0.445	0.191	NaN	NaN	NaN	NaN	NaN	NaN
234	1.17	NaN	NaN	NaN	NaN	NaN	NaN	-1.436	0.87	0.542	-1.423	0.666	0.585	-1.352	0.55	0.577	-1.361	0.478	0.587	-1.395	0.336	0.655	NaN	NaN	NaN	NaN	NaN	NaN	NaN	NaN	NaN	NaN	NaN	NaN	-1.33	0.658	0.137	-1.351	0.524	0.194	NaN	NaN	NaN	NaN	NaN	NaN	NaN	NaN	NaN
235	1.175	NaN	NaN	NaN	NaN	NaN	NaN	-1.436	0.87	0.541	-1.423	0.666	0.585	-1.352	0.55	0.576	-1.361	0.478	0.587	-1.395	0.336	0.654	NaN	NaN	NaN	NaN	NaN	NaN	NaN	NaN	NaN	NaN	NaN	NaN	-1.329	0.658	0.137	-1.35	0.524	0.194	-1.378	0.445	0.19	NaN	NaN	NaN	NaN	NaN	NaN
236	1.18	NaN	NaN	NaN	NaN	NaN	NaN	-1.436	0.87	0.541	-1.423	0.666	0.585	-1.352	0.55	0.576	-1.361	0.478	0.587	-1.395	0.336	0.654	NaN	NaN	NaN	NaN	NaN	NaN	NaN	NaN	NaN	NaN	NaN	NaN	-1.329	0.657	0.137	-1.35	0.523	0.193	-1.378	0.445	0.19	NaN	NaN	NaN	NaN	NaN	NaN
237	1.185	NaN	NaN	NaN	NaN	NaN	NaN	-1.436	0.869	0.541	-1.423	0.666	0.585	-1.353	0.551	0.576	-1.361	0.478	0.587	-1.395	0.336	0.654	NaN	NaN	NaN	NaN	NaN	NaN	NaN	NaN	NaN	NaN	NaN	NaN	-1.328	0.657	0.137	-1.349	0.523	0.193	-1.377	0.445	0.19	NaN	NaN	NaN	NaN	NaN	NaN
238	1.19	NaN	NaN	NaN	NaN	NaN	NaN	-1.436	0.869	0.54	-1.423	0.666	0.584	-1.353	0.551	0.576	-1.361	0.478	0.586	-1.395	0.336	0.654	NaN	NaN	NaN	NaN	NaN	NaN	NaN	NaN	NaN	NaN	NaN	NaN	-1.328	0.657	0.136	-1.349	0.523	0.193	-1.377	0.445	0.19	NaN	NaN	NaN	NaN	NaN	NaN
239	1.195	NaN	NaN	NaN	NaN	NaN	NaN	-1.436	0.869	0.54	-1.423	0.666	0.584	-1.353	0.551	0.576	-1.361	0.478	0.586	-1.395	0.336	0.654	NaN	NaN	NaN	NaN	NaN	NaN	NaN	NaN	NaN	NaN	NaN	NaN	-1.328	0.657	0.136	-1.348	0.523	0.193	-1.377	0.444	0.19	NaN	NaN	NaN	NaN	NaN	NaN
240	1.2	NaN	NaN	NaN	NaN	NaN	NaN	-1.436	0.869	0.54	-1.423	0.665	0.583	-1.353	0.551	0.576	-1.361	0.478	0.586	-1.395	0.336	0.654	NaN	NaN	NaN	NaN	NaN	NaN	NaN	NaN	NaN	NaN	NaN	NaN	-1.328	0.656	0.135	-1.348	0.523	0.192	-1.376	0.444	0.19	NaN	NaN	NaN	NaN	NaN	NaN
241	1.205	NaN	NaN	NaN	NaN	NaN	NaN	-1.436	0.869	0.539	-1.423	0.665	0.583	-1.353	0.551	0.576	-1.361	0.478	0.586	-1.395	0.337	0.654	NaN	NaN	NaN	NaN	NaN	NaN	NaN	NaN	NaN	NaN	NaN	NaN	-1.328	0.657	0.135	-1.347	0.523	0.192	-1.375	0.444	0.19	NaN	NaN	NaN	NaN	NaN	NaN
242	1.21	NaN	NaN	NaN	NaN	NaN	NaN	-1.436	0.869	0.539	-1.423	0.665	0.583	-1.353	0.551	0.575	-1.361	0.478	0.586	-1.396	0.337	0.654	NaN	NaN	NaN	NaN	NaN	NaN	NaN	NaN	NaN	NaN	NaN	NaN	-1.328	0.657	0.135	-1.347	0.523	0.192	-1.375	0.444	0.19	NaN	NaN	NaN	NaN	NaN	NaN
243	1.215	NaN	NaN	NaN	NaN	NaN	NaN	-1.436	0.869	0.538	-1.423	0.666	0.583	-1.353	0.551	0.575	-1.361	0.478	0.586	-1.396	0.337	0.654	NaN	NaN	NaN	NaN	NaN	NaN	NaN	NaN	NaN	NaN	NaN	NaN	-1.328	0.656	0.134	-1.346	0.523	0.192	-1.374	0.444	0.189	NaN	NaN	NaN	NaN	NaN	NaN
244	1.22	NaN	NaN	NaN	NaN	NaN	NaN	-1.436	0.869	0.538	-1.423	0.666	0.583	-1.353	0.551	0.575	-1.362	0.478	0.586	-1.396	0.337	0.653	NaN	NaN	NaN	NaN	NaN	NaN	NaN	NaN	NaN	NaN	NaN	NaN	-1.327	0.656	0.134	-1.345	0.522	0.191	-1.373	0.443	0.189	NaN	NaN	NaN	NaN	NaN	NaN
245	1.225	NaN	NaN	NaN	NaN	NaN	NaN	-1.436	0.869	0.538	-1.423	0.666	0.583	-1.353	0.551	0.575	-1.362	0.478	0.585	-1.396	0.337	0.653	NaN	NaN	NaN	NaN	NaN	NaN	NaN	NaN	NaN	NaN	NaN	NaN	-1.327	0.655	0.134	-1.345	0.522	0.191	-1.373	0.443	0.189	NaN	NaN	NaN	NaN	NaN	NaN
246	1.23	NaN	NaN	NaN	NaN	NaN	NaN	-1.436	0.869	0.537	-1.423	0.667	0.582	-1.353	0.551	0.574	-1.362	0.478	0.585	-1.396	0.337	0.653	NaN	NaN	NaN	NaN	NaN	NaN	NaN	NaN	NaN	NaN	NaN	NaN	-1.327	0.655	0.134	-1.345	0.522	0.191	-1.373	0.443	0.189	NaN	NaN	NaN	NaN	NaN	NaN
247	1.235	NaN	NaN	NaN	NaN	NaN	NaN	-1.436	0.869	0.537	-1.424	0.667	0.582	-1.353	0.551	0.574	-1.362	0.478	0.585	-1.396	0.337	0.653	NaN	NaN	NaN	NaN	NaN	NaN	NaN	NaN	NaN	NaN	NaN	NaN	-1.327	0.655	0.133	-1.344	0.522	0.191	-1.372	0.443	0.188	NaN	NaN	NaN	NaN	NaN	NaN
248	1.24	NaN	NaN	NaN	NaN	NaN	NaN	-1.437	0.869	0.536	-1.423	0.667	0.582	-1.353	0.551	0.573	-1.362	0.478	0.584	-1.396	0.337	0.653	NaN	NaN	NaN	NaN	NaN	NaN	NaN	NaN	NaN	NaN	NaN	NaN	-1.326	0.655	0.133	-1.344	0.521	0.191	-1.371	0.443	0.188	NaN	NaN	NaN	NaN	NaN	NaN
249	1.245	NaN	NaN	NaN	NaN	NaN	NaN	-1.437	0.87	0.536	-1.423	0.666	0.581	-1.353	0.551	0.573	-1.362	0.477	0.584	-1.396	0.337	0.653	NaN	NaN	NaN	NaN	NaN	NaN	NaN	NaN	NaN	NaN	NaN	NaN	-1.326	0.655	0.132	-1.343	0.521	0.19	-1.371	0.443	0.188	NaN	NaN	NaN	NaN	NaN	NaN
250	1.25	NaN	NaN	NaN	NaN	NaN	NaN	-1.437	0.869	0.535	-1.423	0.666	0.581	-1.354	0.551	0.573	-1.362	0.477	0.584	-1.396	0.337	0.653	NaN	NaN	NaN	NaN	NaN	NaN	NaN	NaN	NaN	NaN	NaN	NaN	-1.326	0.655	0.132	-1.342	0.521	0.19	-1.371	0.443	0.188	NaN	NaN	NaN	NaN	NaN	NaN
251	1.255	NaN	NaN	NaN	NaN	NaN	NaN	-1.436	0.869	0.535	-1.423	0.666	0.58	-1.354	0.551	0.573	-1.362	0.477	0.583	-1.397	0.337	0.653	NaN	NaN	NaN	NaN	NaN	NaN	NaN	NaN	NaN	NaN	NaN	NaN	-1.326	0.654	0.132	-1.342	0.52	0.19	NaN	NaN	NaN	NaN	NaN	NaN	NaN	NaN	NaN
252	1.26	NaN	NaN	NaN	NaN	NaN	NaN	-1.436	0.869	0.535	-1.423	0.666	0.58	-1.354	0.551	0.573	-1.362	0.477	0.583	-1.397	0.337	0.653	NaN	NaN	NaN	NaN	NaN	NaN	NaN	NaN	NaN	NaN	NaN	NaN	-1.325	0.654	0.131	-1.342	0.52	0.19	-1.37	0.442	0.187	NaN	NaN	NaN	NaN	NaN	NaN
253	1.265	NaN	NaN	NaN	NaN	NaN	NaN	-1.436	0.869	0.535	-1.424	0.666	0.58	-1.354	0.551	0.573	-1.362	0.477	0.582	-1.397	0.337	0.653	NaN	NaN	NaN	NaN	NaN	NaN	NaN	NaN	NaN	NaN	NaN	NaN	-1.325	0.654	0.131	-1.342	0.52	0.189	-1.369	0.442	0.187	NaN	NaN	NaN	NaN	NaN	NaN
254	1.27	NaN	NaN	NaN	NaN	NaN	NaN	-1.436	0.869	0.534	-1.424	0.667	0.58	-1.354	0.551	0.572	-1.362	0.477	0.582	-1.397	0.337	0.653	NaN	NaN	NaN	NaN	NaN	NaN	NaN	NaN	NaN	NaN	NaN	NaN	-1.326	0.654	0.13	-1.342	0.521	0.189	-1.369	0.442	0.187	NaN	NaN	NaN	NaN	NaN	NaN
255	1.275	NaN	NaN	NaN	NaN	NaN	NaN	-1.436	0.869	0.534	-1.424	0.666	0.579	-1.354	0.551	0.572	-1.362	0.477	0.582	-1.397	0.337	0.652	NaN	NaN	NaN	NaN	NaN	NaN	NaN	NaN	NaN	NaN	NaN	NaN	-1.326	0.654	0.13	-1.342	0.52	0.189	-1.369	0.442	0.187	NaN	NaN	NaN	NaN	NaN	NaN
256	1.28	NaN	NaN	NaN	NaN	NaN	NaN	-1.436	0.869	0.533	-1.424	0.666	0.579	-1.354	0.551	0.571	-1.362	0.477	0.582	-1.396	0.338	0.652	NaN	NaN	NaN	NaN	NaN	NaN	NaN	NaN	NaN	NaN	NaN	NaN	-1.326	0.654	0.13	-1.341	0.52	0.188	-1.369	0.441	0.186	NaN	NaN	NaN	NaN	NaN	NaN
257	1.285	NaN	NaN	NaN	NaN	NaN	NaN	-1.437	0.869	0.533	-1.424	0.666	0.579	-1.354	0.551	0.571	-1.362	0.477	0.581	-1.396	0.338	0.652	NaN	NaN	NaN	NaN	NaN	NaN	NaN	NaN	NaN	NaN	NaN	NaN	-1.326	0.653	0.129	-1.341	0.52	0.188	-1.368	0.441	0.186	NaN	NaN	NaN	NaN	NaN	NaN
258	1.29	NaN	NaN	NaN	NaN	NaN	NaN	-1.437	0.869	0.532	-1.424	0.666	0.578	-1.354	0.551	0.571	-1.362	0.477	0.581	-1.396	0.338	0.652	NaN	NaN	NaN	NaN	NaN	NaN	NaN	NaN	NaN	NaN	NaN	NaN	-1.326	0.653	0.129	-1.341	0.52	0.188	-1.368	0.441	0.186	NaN	NaN	NaN	NaN	NaN	NaN
259	1.295	NaN	NaN	NaN	NaN	NaN	NaN	-1.437	0.869	0.532	-1.424	0.666	0.578	-1.354	0.551	0.57	-1.362	0.477	0.581	-1.396	0.338	0.651	NaN	NaN	NaN	NaN	NaN	NaN	NaN	NaN	NaN	NaN	NaN	NaN	-1.326	0.652	0.129	-1.341	0.519	0.187	-1.368	0.441	0.186	NaN	NaN	NaN	NaN	NaN	NaN
260	1.3	NaN	NaN	NaN	NaN	NaN	NaN	-1.437	0.869	0.531	-1.424	0.666	0.577	-1.355	0.551	0.57	-1.362	0.477	0.581	-1.396	0.338	0.651	NaN	NaN	NaN	NaN	NaN	NaN	NaN	NaN	NaN	NaN	NaN	NaN	-1.326	0.653	0.128	-1.341	0.519	0.187	-1.369	0.441	0.185	NaN	NaN	NaN	NaN	NaN	NaN
261	1.305	NaN	NaN	NaN	NaN	NaN	NaN	-1.437	0.869	0.531	-1.425	0.666	0.577	-1.355	0.551	0.57	-1.363	0.477	0.581	-1.396	0.338	0.651	NaN	NaN	NaN	NaN	NaN	NaN	NaN	NaN	NaN	NaN	NaN	NaN	-1.326	0.653	0.128	NaN	NaN	NaN	-1.369	0.441	0.185	NaN	NaN	NaN	NaN	NaN	NaN
262	1.31	NaN	NaN	NaN	NaN	NaN	NaN	-1.437	0.869	0.53	-1.425	0.667	0.576	-1.356	0.551	0.57	-1.363	0.477	0.58	-1.397	0.338	0.651	NaN	NaN	NaN	NaN	NaN	NaN	NaN	NaN	NaN	NaN	NaN	NaN	-1.327	0.653	0.127	-1.343	0.525	0.184	-1.369	0.441	0.185	NaN	NaN	NaN	NaN	NaN	NaN
263	1.315	NaN	NaN	NaN	NaN	NaN	NaN	-1.437	0.869	0.53	-1.425	0.667	0.576	-1.356	0.551	0.569	-1.363	0.477	0.58	-1.397	0.338	0.651	NaN	NaN	NaN	NaN	NaN	NaN	NaN	NaN	NaN	NaN	NaN	NaN	-1.327	0.653	0.127	-1.343	0.525	0.184	-1.368	0.441	0.184	NaN	NaN	NaN	NaN	NaN	NaN
264	1.32	NaN	NaN	NaN	NaN	NaN	NaN	-1.437	0.869	0.529	-1.425	0.667	0.576	-1.356	0.551	0.569	-1.363	0.477	0.58	-1.397	0.338	0.65	NaN	NaN	NaN	NaN	NaN	NaN	NaN	NaN	NaN	NaN	NaN	NaN	-1.327	0.653	0.126	NaN	NaN	NaN	-1.368	0.44	0.184	NaN	NaN	NaN	NaN	NaN	NaN
265	1.325	NaN	NaN	NaN	NaN	NaN	NaN	-1.437	0.869	0.529	-1.425	0.666	0.575	-1.356	0.551	0.568	-1.363	0.477	0.58	-1.397	0.338	0.65	NaN	NaN	NaN	NaN	NaN	NaN	NaN	NaN	NaN	NaN	NaN	NaN	-1.327	0.652	0.126	NaN	NaN	NaN	-1.368	0.44	0.184	NaN	NaN	NaN	NaN	NaN	NaN
266	1.33	NaN	NaN	NaN	NaN	NaN	NaN	-1.437	0.869	0.528	-1.425	0.666	0.574	-1.356	0.551	0.568	-1.363	0.477	0.579	-1.397	0.338	0.65	NaN	NaN	NaN	NaN	NaN	NaN	NaN	NaN	NaN	NaN	NaN	NaN	-1.326	0.652	0.126	NaN	NaN	NaN	-1.368	0.44	0.184	NaN	NaN	NaN	NaN	NaN	NaN
267	1.335	NaN	NaN	NaN	NaN	NaN	NaN	-1.437	0.869	0.528	-1.426	0.667	0.574	-1.356	0.551	0.567	-1.364	0.477	0.579	-1.397	0.338	0.649	NaN	NaN	NaN	NaN	NaN	NaN	NaN	NaN	NaN	NaN	NaN	NaN	-1.326	0.652	0.126	-1.341	0.519	0.185	-1.368	0.44	0.183	NaN	NaN	NaN	NaN	NaN	NaN
268	1.34	NaN	NaN	NaN	NaN	NaN	NaN	-1.437	0.869	0.527	-1.426	0.667	0.574	-1.356	0.551	0.567	-1.364	0.477	0.578	-1.397	0.338	0.649	NaN	NaN	NaN	NaN	NaN	NaN	NaN	NaN	NaN	NaN	NaN	NaN	-1.326	0.652	0.125	-1.341	0.519	0.184	-1.368	0.44	0.183	NaN	NaN	NaN	NaN	NaN	NaN
269	1.345	NaN	NaN	NaN	NaN	NaN	NaN	-1.437	0.87	0.527	-1.426	0.667	0.573	-1.357	0.551	0.567	-1.364	0.477	0.577	-1.398	0.338	0.648	NaN	NaN	NaN	NaN	NaN	NaN	NaN	NaN	NaN	NaN	NaN	NaN	-1.327	0.652	0.125	-1.341	0.519	0.184	-1.368	0.44	0.183	NaN	NaN	NaN	NaN	NaN	NaN
270	1.35	NaN	NaN	NaN	NaN	NaN	NaN	-1.437	0.87	0.526	-1.426	0.667	0.572	-1.357	0.551	0.566	-1.364	0.476	0.576	-1.398	0.339	0.648	NaN	NaN	NaN	NaN	NaN	NaN	NaN	NaN	NaN	NaN	NaN	NaN	-1.327	0.652	0.124	-1.341	0.519	0.184	-1.368	0.44	0.183	NaN	NaN	NaN	NaN	NaN	NaN
271	1.355	NaN	NaN	NaN	NaN	NaN	NaN	-1.437	0.87	0.525	-1.426	0.667	0.572	-1.357	0.551	0.565	-1.364	0.476	0.576	-1.399	0.339	0.648	NaN	NaN	NaN	NaN	NaN	NaN	NaN	NaN	NaN	NaN	NaN	NaN	-1.327	0.652	0.124	-1.341	0.519	0.184	-1.368	0.44	0.182	NaN	NaN	NaN	NaN	NaN	NaN
272	1.36	NaN	NaN	NaN	NaN	NaN	NaN	-1.437	0.869	0.525	-1.426	0.667	0.571	-1.357	0.551	0.565	-1.364	0.476	0.575	-1.399	0.339	0.648	NaN	NaN	NaN	NaN	NaN	NaN	NaN	NaN	NaN	NaN	NaN	NaN	-1.326	0.651	0.123	-1.34	0.519	0.183	-1.368	0.44	0.182	NaN	NaN	NaN	NaN	NaN	NaN
273	1.365	NaN	NaN	NaN	NaN	NaN	NaN	-1.437	0.87	0.524	-1.427	0.668	0.571	-1.358	0.551	0.564	-1.365	0.477	0.575	-1.399	0.34	0.647	NaN	NaN	NaN	NaN	NaN	NaN	NaN	NaN	NaN	NaN	NaN	NaN	-1.326	0.651	0.123	-1.34	0.519	0.183	-1.368	0.44	0.182	NaN	NaN	NaN	NaN	NaN	NaN
274	1.37	NaN	NaN	NaN	NaN	NaN	NaN	-1.437	0.87	0.524	-1.427	0.668	0.571	-1.358	0.552	0.564	-1.365	0.477	0.575	-1.4	0.34	0.647	NaN	NaN	NaN	NaN	NaN	NaN	NaN	NaN	NaN	NaN	NaN	NaN	-1.327	0.651	0.122	NaN	NaN	NaN	-1.367	0.44	0.182	NaN	NaN	NaN	NaN	NaN	NaN
275	1.375	NaN	NaN	NaN	NaN	NaN	NaN	-1.437	0.87	0.523	-1.427	0.668	0.57	-1.359	0.552	0.563	-1.366	0.478	0.575	-1.4	0.34	0.647	NaN	NaN	NaN	NaN	NaN	NaN	NaN	NaN	NaN	NaN	NaN	NaN	-1.327	0.651	0.122	NaN	NaN	NaN	-1.367	0.439	0.181	NaN	NaN	NaN	NaN	NaN	NaN
276	1.38	NaN	NaN	NaN	NaN	NaN	NaN	-1.437	0.871	0.523	-1.427	0.668	0.569	-1.359	0.552	0.563	-1.367	0.479	0.574	-1.4	0.34	0.646	NaN	NaN	NaN	NaN	NaN	NaN	NaN	NaN	NaN	NaN	NaN	NaN	-1.327	0.651	0.121	-1.339	0.518	0.182	-1.367	0.439	0.181	NaN	NaN	NaN	NaN	NaN	NaN
277	1.385	NaN	NaN	NaN	NaN	NaN	NaN	-1.437	0.87	0.522	-1.427	0.668	0.569	-1.36	0.552	0.562	-1.368	0.48	0.574	-1.401	0.34	0.646	NaN	NaN	NaN	NaN	NaN	NaN	NaN	NaN	NaN	NaN	NaN	NaN	-1.327	0.65	0.121	-1.339	0.518	0.181	-1.367	0.439	0.181	NaN	NaN	NaN	NaN	NaN	NaN
278	1.39	NaN	NaN	NaN	NaN	NaN	NaN	-1.437	0.87	0.522	-1.428	0.668	0.568	-1.36	0.551	0.561	-1.369	0.48	0.574	-1.401	0.34	0.646	NaN	NaN	NaN	NaN	NaN	NaN	NaN	NaN	NaN	NaN	NaN	NaN	-1.327	0.65	0.121	-1.339	0.517	0.181	-1.366	0.439	0.18	NaN	NaN	NaN	NaN	NaN	NaN
279	1.395	NaN	NaN	NaN	NaN	NaN	NaN	-1.437	0.87	0.521	-1.428	0.669	0.567	-1.36	0.551	0.561	-1.369	0.48	0.573	-1.401	0.34	0.646	NaN	NaN	NaN	NaN	NaN	NaN	NaN	NaN	NaN	NaN	NaN	NaN	-1.327	0.65	0.12	-1.339	0.518	0.181	-1.366	0.439	0.18	NaN	NaN	NaN	NaN	NaN	NaN
280	1.4	NaN	NaN	NaN	NaN	NaN	NaN	-1.436	0.87	0.521	-1.429	0.669	0.567	-1.361	0.552	0.561	-1.369	0.48	0.573	-1.402	0.34	0.645	NaN	NaN	NaN	NaN	NaN	NaN	NaN	NaN	NaN	NaN	NaN	NaN	-1.327	0.65	0.12	-1.339	0.518	0.18	-1.366	0.439	0.18	NaN	NaN	NaN	NaN	NaN	NaN
281	1.405	NaN	NaN	NaN	NaN	NaN	NaN	-1.436	0.871	0.52	-1.429	0.668	0.566	-1.361	0.552	0.56	-1.369	0.48	0.572	-1.402	0.34	0.645	NaN	NaN	NaN	NaN	NaN	NaN	NaN	NaN	NaN	NaN	NaN	NaN	-1.327	0.65	0.119	-1.339	0.518	0.18	-1.366	0.439	0.179	NaN	NaN	NaN	NaN	NaN	NaN
282	1.41	NaN	NaN	NaN	NaN	NaN	NaN	-1.436	0.871	0.52	-1.429	0.668	0.566	-1.361	0.551	0.559	-1.37	0.479	0.571	-1.402	0.34	0.645	NaN	NaN	NaN	NaN	NaN	NaN	NaN	NaN	NaN	NaN	NaN	NaN	-1.327	0.65	0.119	NaN	NaN	NaN	-1.366	0.439	0.179	NaN	NaN	NaN	NaN	NaN	NaN
283	1.415	NaN	NaN	NaN	NaN	NaN	NaN	-1.436	0.871	0.519	-1.429	0.669	0.565	-1.361	0.551	0.559	-1.37	0.479	0.57	-1.402	0.34	0.644	NaN	NaN	NaN	NaN	NaN	NaN	NaN	NaN	NaN	NaN	NaN	NaN	-1.327	0.65	0.118	NaN	NaN	NaN	-1.366	0.439	0.179	NaN	NaN	NaN	NaN	NaN	NaN
284	1.42	NaN	NaN	NaN	NaN	NaN	NaN	-1.436	0.871	0.519	-1.429	0.669	0.564	-1.362	0.551	0.558	-1.37	0.479	0.569	-1.402	0.34	0.643	NaN	NaN	NaN	NaN	NaN	NaN	NaN	NaN	NaN	NaN	NaN	NaN	-1.327	0.65	0.118	-1.339	0.517	0.179	-1.366	0.439	0.179	NaN	NaN	NaN	NaN	NaN	NaN
285	1.425	NaN	NaN	NaN	NaN	NaN	NaN	-1.436	0.871	0.518	-1.43	0.669	0.564	-1.363	0.552	0.557	-1.37	0.479	0.569	-1.402	0.341	0.642	NaN	NaN	NaN	NaN	NaN	NaN	NaN	NaN	NaN	NaN	NaN	NaN	-1.327	0.65	0.118	-1.339	0.517	0.179	-1.366	0.438	0.179	NaN	NaN	NaN	NaN	NaN	NaN
286	1.43	NaN	NaN	NaN	NaN	NaN	NaN	-1.436	0.872	0.518	-1.43	0.669	0.563	-1.363	0.552	0.557	-1.371	0.479	0.569	-1.402	0.341	0.642	NaN	NaN	NaN	NaN	NaN	NaN	NaN	NaN	NaN	NaN	NaN	NaN	-1.327	0.649	0.118	-1.339	0.517	0.179	-1.366	0.438	0.179	NaN	NaN	NaN	NaN	NaN	NaN
287	1.435	NaN	NaN	NaN	NaN	NaN	NaN	-1.436	0.872	0.517	-1.43	0.669	0.563	-1.363	0.552	0.556	-1.371	0.479	0.568	-1.403	0.34	0.641	NaN	NaN	NaN	NaN	NaN	NaN	NaN	NaN	NaN	NaN	NaN	NaN	-1.327	0.649	0.117	NaN	NaN	NaN	-1.366	0.438	0.178	NaN	NaN	NaN	NaN	NaN	NaN
288	1.44	NaN	NaN	NaN	NaN	NaN	NaN	-1.436	0.872	0.517	-1.43	0.67	0.562	-1.364	0.552	0.555	-1.372	0.479	0.568	-1.403	0.34	0.641	NaN	NaN	NaN	NaN	NaN	NaN	NaN	NaN	NaN	NaN	NaN	NaN	-1.327	0.649	0.117	NaN	NaN	NaN	-1.366	0.438	0.178	NaN	NaN	NaN	NaN	NaN	NaN
289	1.445	NaN	NaN	NaN	NaN	NaN	NaN	-1.436	0.873	0.516	-1.43	0.67	0.562	-1.364	0.552	0.555	-1.372	0.479	0.567	-1.403	0.341	0.641	NaN	NaN	NaN	NaN	NaN	NaN	NaN	NaN	NaN	NaN	NaN	NaN	-1.328	0.649	0.117	NaN	NaN	NaN	-1.366	0.438	0.178	NaN	NaN	NaN	NaN	NaN	NaN
290	1.45	NaN	NaN	NaN	NaN	NaN	NaN	-1.436	0.873	0.516	-1.431	0.67	0.561	-1.365	0.552	0.554	-1.372	0.479	0.567	-1.404	0.341	0.64	NaN	NaN	NaN	NaN	NaN	NaN	NaN	NaN	NaN	NaN	NaN	NaN	-1.328	0.649	0.116	NaN	NaN	NaN	-1.366	0.438	0.178	NaN	NaN	NaN	NaN	NaN	NaN
291	1.455	NaN	NaN	NaN	NaN	NaN	NaN	-1.435	0.873	0.516	-1.431	0.67	0.56	-1.365	0.552	0.554	-1.372	0.479	0.565	-1.404	0.341	0.64	NaN	NaN	NaN	NaN	NaN	NaN	NaN	NaN	NaN	NaN	NaN	NaN	-1.328	0.649	0.116	-1.338	0.517	0.177	-1.366	0.438	0.178	NaN	NaN	NaN	NaN	NaN	NaN
292	1.46	NaN	NaN	NaN	NaN	NaN	NaN	-1.435	0.873	0.515	-1.431	0.671	0.56	-1.366	0.552	0.553	-1.372	0.478	0.564	-1.405	0.342	0.64	NaN	NaN	NaN	NaN	NaN	NaN	NaN	NaN	NaN	NaN	NaN	NaN	-1.329	0.649	0.116	-1.339	0.517	0.177	-1.366	0.437	0.177	NaN	NaN	NaN	NaN	NaN	NaN
293	1.465	NaN	NaN	NaN	NaN	NaN	NaN	-1.435	0.874	0.515	-1.431	0.671	0.559	-1.366	0.552	0.552	-1.373	0.478	0.563	-1.406	0.342	0.639	NaN	NaN	NaN	NaN	NaN	NaN	NaN	NaN	NaN	NaN	NaN	NaN	-1.329	0.649	0.115	-1.339	0.517	0.177	-1.366	0.438	0.177	NaN	NaN	NaN	NaN	NaN	NaN
294	1.47	NaN	NaN	NaN	NaN	NaN	NaN	-1.435	0.874	0.514	-1.431	0.671	0.559	-1.367	0.552	0.551	-1.373	0.478	0.563	-1.406	0.343	0.639	NaN	NaN	NaN	NaN	NaN	NaN	NaN	NaN	NaN	NaN	NaN	NaN	-1.328	0.648	0.115	-1.339	0.517	0.177	-1.366	0.438	0.177	NaN	NaN	NaN	NaN	NaN	NaN
295	1.475	NaN	NaN	NaN	NaN	NaN	NaN	-1.434	0.874	0.514	-1.431	0.671	0.558	-1.367	0.552	0.551	-1.374	0.478	0.562	-1.407	0.343	0.639	NaN	NaN	NaN	NaN	NaN	NaN	NaN	NaN	NaN	NaN	NaN	NaN	-1.328	0.648	0.115	-1.339	0.517	0.176	-1.366	0.438	0.176	NaN	NaN	NaN	NaN	NaN	NaN
296	1.48	NaN	NaN	NaN	NaN	NaN	NaN	-1.434	0.874	0.514	-1.431	0.672	0.558	-1.367	0.552	0.55	-1.375	0.479	0.562	-1.407	0.343	0.638	NaN	NaN	NaN	NaN	NaN	NaN	NaN	NaN	NaN	NaN	NaN	NaN	-1.328	0.648	0.115	-1.339	0.517	0.176	-1.366	0.438	0.176	NaN	NaN	NaN	NaN	NaN	NaN
297	1.485	NaN	NaN	NaN	NaN	NaN	NaN	-1.434	0.875	0.513	-1.432	0.672	0.557	-1.368	0.552	0.549	-1.376	0.481	0.562	-1.407	0.343	0.637	NaN	NaN	NaN	NaN	NaN	NaN	NaN	NaN	NaN	NaN	NaN	NaN	-1.329	0.648	0.114	-1.339	0.517	0.176	-1.366	0.438	0.176	NaN	NaN	NaN	NaN	NaN	NaN
298	1.49	NaN	NaN	NaN	NaN	NaN	NaN	-1.434	0.875	0.513	-1.432	0.673	0.556	-1.368	0.552	0.548	-1.377	0.482	0.561	-1.407	0.344	0.636	NaN	NaN	NaN	NaN	NaN	NaN	NaN	NaN	NaN	NaN	NaN	NaN	-1.329	0.649	0.114	-1.339	0.517	0.176	-1.366	0.437	0.176	NaN	NaN	NaN	NaN	NaN	NaN
299	1.495	NaN	NaN	NaN	NaN	NaN	NaN	-1.434	0.876	0.513	-1.432	0.673	0.556	-1.369	0.552	0.547	-1.377	0.482	0.559	-1.408	0.344	0.636	-1.419	0.109	0.603	NaN	NaN	NaN	NaN	NaN	NaN	NaN	NaN	NaN	-1.329	0.649	0.113	-1.339	0.517	0.176	-1.365	0.437	0.176	NaN	NaN	NaN	-1.434	0.087	0.224
300	1.5	NaN	NaN	NaN	NaN	NaN	NaN	-1.433	0.876	0.512	-1.432	0.673	0.556	-1.369	0.552	0.546	-1.377	0.481	0.558	-1.408	0.344	0.635	-1.419	0.11	0.603	NaN	NaN	NaN	NaN	NaN	NaN	NaN	NaN	NaN	-1.33	0.649	0.113	-1.339	0.516	0.175	-1.365	0.437	0.176	NaN	NaN	NaN	-1.434	0.087	0.224
301	1.505	NaN	NaN	NaN	NaN	NaN	NaN	-1.433	0.877	0.512	-1.432	0.673	0.555	-1.369	0.552	0.545	-1.377	0.481	0.557	-1.408	0.344	0.634	-1.419	0.11	0.603	NaN	NaN	NaN	NaN	NaN	NaN	NaN	NaN	NaN	-1.33	0.649	0.113	-1.338	0.516	0.175	-1.365	0.437	0.176	NaN	NaN	NaN	-1.434	0.087	0.224
302	1.51	NaN	NaN	NaN	NaN	NaN	NaN	-1.433	0.877	0.512	-1.432	0.674	0.554	-1.37	0.553	0.545	-1.378	0.481	0.556	-1.408	0.344	0.633	-1.419	0.111	0.603	NaN	NaN	NaN	NaN	NaN	NaN	NaN	NaN	NaN	-1.329	0.648	0.113	-1.338	0.516	0.175	-1.365	0.437	0.176	NaN	NaN	NaN	-1.434	0.087	0.224
303	1.515	NaN	NaN	NaN	NaN	NaN	NaN	-1.432	0.878	0.511	-1.432	0.674	0.554	-1.37	0.553	0.544	-1.378	0.481	0.556	-1.408	0.344	0.633	-1.419	0.111	0.603	NaN	NaN	NaN	NaN	NaN	NaN	NaN	NaN	NaN	-1.329	0.648	0.113	-1.338	0.516	0.175	-1.365	0.437	0.176	NaN	NaN	NaN	-1.434	0.087	0.224
304	1.52	NaN	NaN	NaN	NaN	NaN	NaN	-1.432	0.878	0.511	-1.432	0.675	0.553	-1.371	0.553	0.543	-1.378	0.481	0.555	-1.409	0.344	0.632	-1.419	0.112	0.602	NaN	NaN	NaN	NaN	NaN	NaN	NaN	NaN	NaN	-1.329	0.648	0.113	-1.338	0.516	0.175	-1.364	0.437	0.176	NaN	NaN	NaN	-1.434	0.087	0.224
305	1.525	NaN	NaN	NaN	NaN	NaN	NaN	-1.431	0.879	0.511	-1.432	0.675	0.553	-1.371	0.553	0.542	-1.378	0.481	0.554	-1.409	0.344	0.631	-1.419	0.112	0.601	NaN	NaN	NaN	NaN	NaN	NaN	NaN	NaN	NaN	-1.328	0.647	0.113	-1.338	0.516	0.175	-1.364	0.437	0.176	NaN	NaN	NaN	-1.433	0.087	0.224
306	1.53	NaN	NaN	NaN	NaN	NaN	NaN	-1.431	0.88	0.511	-1.432	0.675	0.552	-1.371	0.553	0.541	-1.378	0.481	0.552	-1.409	0.345	0.63	-1.419	0.112	0.601	NaN	NaN	NaN	NaN	NaN	NaN	NaN	NaN	NaN	-1.328	0.647	0.113	-1.338	0.516	0.175	-1.364	0.437	0.176	NaN	NaN	NaN	-1.433	0.087	0.224
307	1.535	NaN	NaN	NaN	NaN	NaN	NaN	-1.431	0.88	0.511	-1.432	0.676	0.551	-1.372	0.554	0.54	-1.378	0.481	0.551	-1.41	0.345	0.629	-1.419	0.112	0.6	-1.331	0.048	0.67	NaN	NaN	NaN	NaN	NaN	NaN	-1.328	0.647	0.113	-1.338	0.516	0.175	-1.363	0.436	0.176	NaN	NaN	NaN	-1.433	0.087	0.224
308	1.54	NaN	NaN	NaN	NaN	NaN	NaN	-1.431	0.881	0.511	-1.432	0.676	0.551	-1.372	0.554	0.539	-1.379	0.481	0.55	-1.411	0.346	0.628	-1.419	0.113	0.6	-1.331	0.048	0.669	NaN	NaN	NaN	NaN	NaN	NaN	-1.328	0.647	0.113	-1.337	0.515	0.175	-1.363	0.436	0.175	NaN	NaN	NaN	-1.433	0.087	0.224
309	1.545	NaN	NaN	NaN	NaN	NaN	NaN	-1.43	0.882	0.511	-1.432	0.677	0.551	-1.372	0.555	0.539	-1.379	0.481	0.55	-1.411	0.347	0.627	-1.419	0.113	0.599	-1.331	0.047	0.669	NaN	NaN	NaN	NaN	NaN	NaN	-1.328	0.647	0.113	-1.337	0.515	0.175	-1.363	0.436	0.175	NaN	NaN	NaN	-1.433	0.087	0.224
310	1.55	NaN	NaN	NaN	NaN	NaN	NaN	-1.43	0.883	0.511	-1.433	0.678	0.55	-1.372	0.555	0.538	-1.38	0.482	0.55	-1.412	0.347	0.627	-1.418	0.113	0.598	-1.33	0.047	0.668	NaN	NaN	NaN	NaN	NaN	NaN	-1.328	0.646	0.113	NaN	NaN	NaN	-1.362	0.436	0.175	NaN	NaN	NaN	-1.433	0.087	0.224
311	1.555	NaN	NaN	NaN	NaN	NaN	NaN	-1.43	0.883	0.511	-1.433	0.678	0.55	-1.373	0.556	0.538	-1.381	0.484	0.549	-1.412	0.347	0.626	-1.418	0.113	0.597	-1.331	0.046	0.667	NaN	NaN	NaN	NaN	NaN	NaN	-1.328	0.646	0.113	NaN	NaN	NaN	-1.362	0.436	0.175	NaN	NaN	NaN	-1.433	0.087	0.224
312	1.56	NaN	NaN	NaN	NaN	NaN	NaN	-1.43	0.885	0.51	-1.433	0.679	0.549	-1.373	0.556	0.537	-1.382	0.485	0.549	-1.413	0.348	0.626	-1.418	0.113	0.596	-1.331	0.047	0.667	NaN	NaN	NaN	NaN	NaN	NaN	-1.328	0.646	0.112	NaN	NaN	NaN	-1.362	0.436	0.175	NaN	NaN	NaN	-1.432	0.087	0.224
313	1.565	NaN	NaN	NaN	NaN	NaN	NaN	-1.43	0.885	0.51	-1.433	0.679	0.548	-1.373	0.557	0.537	-1.382	0.485	0.549	-1.413	0.347	0.625	-1.418	0.113	0.594	-1.332	0.047	0.666	NaN	NaN	NaN	NaN	NaN	NaN	-1.328	0.646	0.112	NaN	NaN	NaN	-1.362	0.436	0.175	NaN	NaN	NaN	-1.432	0.087	0.224
314	1.57	NaN	NaN	NaN	NaN	NaN	NaN	-1.429	0.886	0.51	-1.433	0.68	0.548	-1.373	0.557	0.536	-1.382	0.486	0.548	-1.413	0.347	0.623	-1.418	0.113	0.593	-1.332	0.046	0.666	NaN	NaN	NaN	NaN	NaN	NaN	-1.328	0.646	0.112	NaN	NaN	NaN	-1.362	0.436	0.175	NaN	NaN	NaN	-1.432	0.087	0.224
315	1.575	NaN	NaN	NaN	NaN	NaN	NaN	-1.428	0.887	0.51	-1.433	0.681	0.548	-1.373	0.557	0.536	-1.382	0.486	0.547	-1.414	0.347	0.622	-1.418	0.113	0.591	-1.332	0.044	0.664	NaN	NaN	NaN	NaN	NaN	NaN	-1.329	0.646	0.112	NaN	NaN	NaN	-1.362	0.436	0.175	NaN	NaN	NaN	-1.432	0.087	0.224
316	1.58	NaN	NaN	NaN	NaN	NaN	NaN	-1.428	0.888	0.51	-1.433	0.681	0.548	-1.373	0.558	0.536	-1.382	0.485	0.546	-1.414	0.347	0.621	-1.418	0.114	0.589	-1.333	0.044	0.663	NaN	NaN	NaN	NaN	NaN	NaN	-1.329	0.646	0.112	-1.336	0.515	0.175	-1.362	0.436	0.175	NaN	NaN	NaN	-1.432	0.087	0.224
317	1.585	NaN	NaN	NaN	NaN	NaN	NaN	-1.428	0.888	0.51	-1.433	0.682	0.548	-1.373	0.559	0.535	-1.382	0.485	0.545	-1.414	0.347	0.62	-1.418	0.114	0.587	-1.335	0.046	0.663	NaN	NaN	NaN	NaN	NaN	NaN	-1.33	0.646	0.112	-1.336	0.515	0.175	-1.362	0.436	0.175	NaN	NaN	NaN	-1.432	0.087	0.224
318	1.59	NaN	NaN	NaN	NaN	NaN	NaN	-1.428	0.889	0.51	-1.433	0.683	0.547	-1.374	0.559	0.535	-1.382	0.485	0.545	-1.415	0.347	0.619	-1.418	0.114	0.585	-1.335	0.046	0.662	NaN	NaN	NaN	NaN	NaN	NaN	-1.33	0.646	0.112	-1.337	0.515	0.175	-1.362	0.436	0.175	NaN	NaN	NaN	-1.432	0.088	0.224
319	1.595	NaN	NaN	NaN	NaN	NaN	NaN	-1.428	0.89	0.51	-1.432	0.684	0.547	-1.374	0.56	0.535	-1.382	0.485	0.544	-1.415	0.347	0.618	-1.418	0.114	0.583	-1.336	0.046	0.661	NaN	NaN	NaN	NaN	NaN	NaN	-1.33	0.646	0.112	-1.337	0.515	0.175	-1.363	0.436	0.175	NaN	NaN	NaN	-1.432	0.087	0.224
320	1.6	NaN	NaN	NaN	NaN	NaN	NaN	-1.428	0.891	0.51	-1.432	0.684	0.547	-1.374	0.56	0.535	-1.382	0.486	0.544	-1.416	0.347	0.616	-1.417	0.114	0.581	-1.337	0.046	0.66	NaN	NaN	NaN	NaN	NaN	NaN	-1.33	0.646	0.112	-1.338	0.515	0.175	-1.363	0.436	0.176	NaN	NaN	NaN	-1.432	0.087	0.224
321	1.605	NaN	NaN	NaN	NaN	NaN	NaN	-1.427	0.891	0.51	-1.432	0.685	0.547	-1.374	0.561	0.535	-1.382	0.486	0.543	-1.417	0.347	0.615	-1.417	0.114	0.579	-1.339	0.046	0.659	NaN	NaN	NaN	NaN	NaN	NaN	-1.331	0.646	0.112	-1.338	0.516	0.175	-1.364	0.436	0.176	NaN	NaN	NaN	-1.432	0.087	0.224
322	1.61	NaN	NaN	NaN	NaN	NaN	NaN	-1.427	0.892	0.51	-1.431	0.685	0.547	-1.374	0.562	0.535	-1.383	0.486	0.543	-1.418	0.347	0.614	-1.417	0.114	0.577	-1.339	0.046	0.658	NaN	NaN	NaN	NaN	NaN	NaN	-1.332	0.647	0.112	-1.339	0.516	0.175	-1.364	0.436	0.176	NaN	NaN	NaN	-1.432	0.088	0.224
323	1.615	NaN	NaN	NaN	NaN	NaN	NaN	-1.427	0.893	0.51	-1.431	0.686	0.547	-1.374	0.562	0.534	-1.384	0.488	0.543	-1.418	0.347	0.612	-1.417	0.114	0.574	-1.34	0.046	0.656	NaN	NaN	NaN	NaN	NaN	NaN	-1.333	0.647	0.112	-1.339	0.516	0.175	-1.364	0.436	0.176	NaN	NaN	NaN	-1.432	0.087	0.224
324	1.62	NaN	NaN	NaN	NaN	NaN	NaN	-1.428	0.894	0.51	-1.431	0.687	0.547	-1.374	0.562	0.534	-1.384	0.489	0.542	-1.419	0.347	0.611	-1.416	0.114	0.572	-1.341	0.046	0.655	NaN	NaN	NaN	NaN	NaN	NaN	-1.333	0.647	0.112	-1.34	0.516	0.175	-1.365	0.436	0.176	NaN	NaN	NaN	-1.432	0.087	0.224
325	1.625	NaN	NaN	NaN	NaN	NaN	NaN	-1.428	0.894	0.51	-1.431	0.687	0.547	-1.374	0.563	0.534	-1.384	0.489	0.542	-1.42	0.348	0.609	-1.416	0.114	0.569	-1.342	0.045	0.654	NaN	NaN	NaN	NaN	NaN	NaN	-1.334	0.647	0.112	-1.341	0.516	0.175	-1.365	0.436	0.176	NaN	NaN	NaN	-1.432	0.088	0.224
326	1.63	NaN	NaN	NaN	NaN	NaN	NaN	-1.427	0.895	0.51	-1.43	0.687	0.547	-1.374	0.563	0.533	-1.384	0.489	0.541	-1.421	0.348	0.607	-1.415	0.115	0.567	-1.342	0.045	0.652	NaN	NaN	NaN	NaN	NaN	NaN	-1.335	0.647	0.112	NaN	NaN	NaN	-1.366	0.437	0.176	NaN	NaN	NaN	-1.432	0.088	0.224
327	1.635	NaN	NaN	NaN	NaN	NaN	NaN	-1.427	0.896	0.509	-1.43	0.688	0.547	-1.373	0.563	0.533	-1.384	0.49	0.54	-1.422	0.348	0.605	-1.415	0.115	0.565	-1.343	0.045	0.651	NaN	NaN	NaN	NaN	NaN	NaN	-1.335	0.647	0.112	NaN	NaN	NaN	-1.367	0.437	0.176	NaN	NaN	NaN	-1.432	0.088	0.224
328	1.64	NaN	NaN	NaN	NaN	NaN	NaN	-1.428	0.896	0.509	-1.43	0.689	0.547	-1.373	0.564	0.533	-1.384	0.49	0.54	-1.422	0.348	0.603	-1.414	0.115	0.563	-1.344	0.044	0.65	NaN	NaN	NaN	NaN	NaN	NaN	-1.336	0.647	0.112	-1.342	0.517	0.175	-1.367	0.437	0.176	NaN	NaN	NaN	-1.432	0.088	0.224
329	1.645	NaN	NaN	NaN	NaN	NaN	NaN	-1.428	0.897	0.509	-1.43	0.689	0.547	-1.373	0.564	0.532	-1.384	0.49	0.539	-1.423	0.347	0.602	-1.413	0.115	0.56	-1.344	0.044	0.648	NaN	NaN	NaN	NaN	NaN	NaN	-1.336	0.647	0.112	-1.343	0.517	0.175	-1.368	0.438	0.176	NaN	NaN	NaN	-1.432	0.088	0.224
330	1.65	NaN	NaN	NaN	NaN	NaN	NaN	-1.428	0.897	0.509	-1.429	0.689	0.547	-1.373	0.565	0.532	-1.384	0.491	0.538	-1.423	0.347	0.6	-1.413	0.115	0.558	-1.345	0.044	0.646	NaN	NaN	NaN	NaN	NaN	NaN	-1.337	0.648	0.112	-1.344	0.517	0.175	-1.368	0.438	0.176	NaN	NaN	NaN	-1.432	0.088	0.224
331	1.655	NaN	NaN	NaN	NaN	NaN	NaN	-1.428	0.898	0.509	-1.429	0.69	0.548	-1.372	0.565	0.532	-1.383	0.491	0.538	-1.423	0.347	0.597	-1.412	0.116	0.556	-1.345	0.044	0.645	NaN	NaN	NaN	NaN	NaN	NaN	-1.338	0.648	0.112	-1.344	0.517	0.175	-1.369	0.438	0.176	NaN	NaN	NaN	-1.432	0.088	0.224
332	1.66	NaN	NaN	NaN	NaN	NaN	NaN	-1.428	0.899	0.509	-1.428	0.69	0.548	-1.372	0.566	0.531	-1.383	0.491	0.537	-1.424	0.347	0.596	-1.412	0.116	0.554	-1.345	0.044	0.643	NaN	NaN	NaN	NaN	NaN	NaN	-1.338	0.648	0.112	-1.345	0.517	0.176	-1.37	0.438	0.176	NaN	NaN	NaN	-1.432	0.088	0.224
333	1.665	NaN	NaN	NaN	NaN	NaN	NaN	-1.428	0.899	0.509	-1.428	0.69	0.548	-1.371	0.566	0.531	-1.383	0.492	0.536	-1.424	0.347	0.594	-1.411	0.116	0.552	-1.345	0.044	0.641	NaN	NaN	NaN	NaN	NaN	NaN	-1.339	0.648	0.112	-1.345	0.517	0.176	-1.37	0.439	0.176	NaN	NaN	NaN	-1.432	0.088	0.224
334	1.67	NaN	NaN	NaN	NaN	NaN	NaN	-1.428	0.9	0.509	-1.428	0.691	0.548	-1.37	0.566	0.53	-1.382	0.492	0.536	-1.424	0.347	0.592	-1.41	0.116	0.55	-1.344	0.043	0.64	NaN	NaN	NaN	NaN	NaN	NaN	-1.339	0.648	0.112	-1.346	0.518	0.176	-1.371	0.439	0.176	NaN	NaN	NaN	-1.432	0.088	0.224
335	1.675	NaN	NaN	NaN	NaN	NaN	NaN	-1.428	0.9	0.509	-1.427	0.691	0.547	-1.37	0.567	0.53	-1.381	0.492	0.535	-1.424	0.347	0.59	-1.409	0.116	0.548	-1.344	0.044	0.638	NaN	NaN	NaN	NaN	NaN	NaN	-1.34	0.648	0.112	-1.347	0.518	0.175	-1.371	0.439	0.176	NaN	NaN	NaN	-1.432	0.088	0.224
336	1.68	NaN	NaN	NaN	NaN	NaN	NaN	-1.428	0.901	0.509	-1.427	0.692	0.547	-1.369	0.567	0.53	-1.38	0.492	0.535	-1.424	0.347	0.589	-1.408	0.116	0.546	-1.343	0.044	0.636	NaN	NaN	NaN	NaN	NaN	NaN	-1.34	0.649	0.112	-1.348	0.518	0.175	-1.372	0.439	0.176	NaN	NaN	NaN	-1.432	0.088	0.224
337	1.685	NaN	NaN	NaN	NaN	NaN	NaN	-1.428	0.901	0.509	-1.427	0.692	0.547	-1.368	0.568	0.53	-1.38	0.493	0.534	-1.424	0.347	0.587	-1.407	0.117	0.544	-1.343	0.044	0.635	NaN	NaN	NaN	NaN	NaN	NaN	-1.341	0.649	0.112	-1.348	0.518	0.176	-1.373	0.439	0.176	NaN	NaN	NaN	-1.432	0.088	0.224
338	1.69	NaN	NaN	NaN	NaN	NaN	NaN	-1.428	0.902	0.509	-1.426	0.692	0.548	-1.367	0.568	0.53	-1.379	0.493	0.534	-1.424	0.348	0.586	-1.406	0.117	0.543	NaN	NaN	NaN	NaN	NaN	NaN	NaN	NaN	NaN	-1.341	0.649	0.112	-1.348	0.518	0.176	-1.373	0.44	0.176	NaN	NaN	NaN	-1.432	0.088	0.224
339	1.695	NaN	NaN	NaN	NaN	NaN	NaN	-1.428	0.903	0.509	-1.425	0.692	0.548	-1.366	0.568	0.529	-1.378	0.493	0.533	-1.423	0.348	0.585	-1.406	0.118	0.542	-1.339	0.044	0.63	NaN	NaN	NaN	NaN	NaN	NaN	-1.341	0.65	0.112	-1.349	0.518	0.176	-1.374	0.439	0.176	NaN	NaN	NaN	-1.432	0.088	0.224
340	1.7	NaN	NaN	NaN	NaN	NaN	NaN	-1.428	0.903	0.509	-1.425	0.693	0.548	-1.365	0.569	0.529	-1.377	0.494	0.532	-1.422	0.348	0.584	-1.404	0.118	0.54	-1.339	0.044	0.628	NaN	NaN	NaN	NaN	NaN	NaN	-1.341	0.65	0.112	-1.35	0.519	0.176	-1.374	0.439	0.177	NaN	NaN	NaN	-1.432	0.088	0.224
341	1.705	NaN	NaN	NaN	NaN	NaN	NaN	-1.428	0.903	0.508	-1.424	0.693	0.548	-1.364	0.569	0.528	-1.376	0.494	0.532	-1.421	0.348	0.583	-1.403	0.118	0.539	-1.338	0.044	0.627	NaN	NaN	NaN	NaN	NaN	NaN	-1.342	0.65	0.112	-1.351	0.519	0.176	-1.375	0.439	0.177	NaN	NaN	NaN	-1.432	0.088	0.224
342	1.71	NaN	NaN	NaN	NaN	NaN	NaN	-1.428	0.903	0.508	-1.423	0.694	0.548	-1.363	0.569	0.528	-1.374	0.494	0.532	-1.42	0.348	0.582	-1.402	0.118	0.537	NaN	NaN	NaN	NaN	NaN	NaN	NaN	NaN	NaN	-1.342	0.65	0.112	-1.351	0.518	0.176	-1.376	0.44	0.177	NaN	NaN	NaN	-1.432	0.088	0.224
343	1.715	NaN	NaN	NaN	NaN	NaN	NaN	-1.429	0.904	0.508	-1.422	0.694	0.548	-1.362	0.57	0.528	-1.373	0.494	0.531	-1.419	0.348	0.582	-1.401	0.118	0.536	-1.333	0.044	0.622	NaN	NaN	NaN	NaN	NaN	NaN	-1.342	0.651	0.112	-1.351	0.518	0.176	-1.376	0.44	0.177	NaN	NaN	NaN	-1.432	0.088	0.224
344	1.72	NaN	NaN	NaN	NaN	NaN	NaN	-1.429	0.904	0.508	-1.421	0.694	0.548	-1.361	0.57	0.528	-1.372	0.494	0.531	-1.417	0.349	0.581	-1.399	0.118	0.535	-1.332	0.044	0.621	NaN	NaN	NaN	NaN	NaN	NaN	-1.343	0.651	0.113	-1.352	0.519	0.176	-1.377	0.44	0.177	NaN	NaN	NaN	-1.433	0.088	0.224
345	1.725	NaN	NaN	NaN	NaN	NaN	NaN	-1.429	0.904	0.508	-1.42	0.694	0.548	-1.359	0.571	0.528	-1.371	0.495	0.531	-1.416	0.349	0.58	-1.398	0.118	0.534	-1.33	0.044	0.619	NaN	NaN	NaN	NaN	NaN	NaN	-1.343	0.651	0.113	-1.353	0.519	0.176	-1.377	0.44	0.177	NaN	NaN	NaN	-1.433	0.088	0.224
346	1.73	NaN	NaN	NaN	NaN	NaN	NaN	-1.429	0.905	0.508	-1.418	0.694	0.548	-1.358	0.571	0.527	-1.369	0.495	0.53	-1.414	0.35	0.58	-1.397	0.119	0.533	-1.328	0.044	0.618	NaN	NaN	NaN	NaN	NaN	NaN	-1.343	0.651	0.113	-1.353	0.519	0.176	-1.378	0.44	0.177	NaN	NaN	NaN	-1.433	0.088	0.224
347	1.735	NaN	NaN	NaN	NaN	NaN	NaN	-1.429	0.905	0.508	-1.417	0.694	0.548	-1.357	0.571	0.527	-1.368	0.495	0.53	-1.412	0.35	0.58	-1.396	0.119	0.532	-1.325	0.043	0.616	NaN	NaN	NaN	NaN	NaN	NaN	-1.343	0.651	0.113	-1.354	0.519	0.176	-1.378	0.44	0.177	NaN	NaN	NaN	-1.433	0.088	0.224
348	1.74	NaN	NaN	NaN	NaN	NaN	NaN	-1.428	0.905	0.508	-1.416	0.694	0.548	-1.355	0.571	0.527	-1.367	0.495	0.53	-1.41	0.349	0.58	-1.395	0.12	0.531	-1.323	0.043	0.614	NaN	NaN	NaN	NaN	NaN	NaN	-1.343	0.651	0.113	-1.354	0.519	0.176	-1.379	0.44	0.177	NaN	NaN	NaN	-1.433	0.087	0.224
349	1.745	NaN	NaN	NaN	NaN	NaN	NaN	-1.428	0.906	0.508	-1.414	0.695	0.548	-1.354	0.571	0.527	-1.366	0.496	0.53	-1.408	0.349	0.581	-1.393	0.12	0.53	-1.322	0.044	0.612	NaN	NaN	NaN	NaN	NaN	NaN	-1.343	0.651	0.113	-1.354	0.519	0.176	-1.379	0.44	0.177	NaN	NaN	NaN	-1.433	0.087	0.224
350	1.75	NaN	NaN	NaN	NaN	NaN	NaN	-1.428	0.906	0.508	-1.413	0.694	0.548	-1.353	0.572	0.526	-1.364	0.496	0.529	-1.406	0.349	0.58	-1.391	0.119	0.529	-1.319	0.043	0.61	NaN	NaN	NaN	NaN	NaN	NaN	-1.343	0.651	0.113	-1.355	0.519	0.176	-1.38	0.441	0.177	NaN	NaN	NaN	-1.433	0.087	0.224
351	1.755	NaN	NaN	NaN	NaN	NaN	NaN	-1.428	0.906	0.508	-1.411	0.694	0.548	-1.352	0.572	0.526	-1.363	0.496	0.529	-1.404	0.349	0.58	-1.39	0.12	0.529	-1.317	0.043	0.609	NaN	NaN	NaN	NaN	NaN	NaN	-1.343	0.651	0.113	-1.355	0.519	0.176	-1.38	0.441	0.177	NaN	NaN	NaN	-1.433	0.087	0.224
352	1.76	NaN	NaN	NaN	NaN	NaN	NaN	-1.428	0.906	0.508	-1.41	0.694	0.548	-1.35	0.572	0.526	-1.362	0.496	0.529	-1.401	0.348	0.58	-1.389	0.12	0.528	-1.314	0.043	0.607	NaN	NaN	NaN	NaN	NaN	NaN	-1.344	0.651	0.113	-1.355	0.519	0.176	-1.38	0.441	0.177	NaN	NaN	NaN	-1.433	0.087	0.224
353	1.765	NaN	NaN	NaN	NaN	NaN	NaN	-1.428	0.906	0.508	-1.409	0.695	0.548	-1.349	0.572	0.525	-1.36	0.496	0.528	-1.399	0.348	0.58	-1.387	0.119	0.527	-1.312	0.043	0.606	NaN	NaN	NaN	NaN	NaN	NaN	-1.344	0.651	0.113	-1.356	0.519	0.176	-1.381	0.441	0.177	NaN	NaN	NaN	-1.433	0.087	0.224
354	1.77	NaN	NaN	NaN	NaN	NaN	NaN	-1.428	0.906	0.507	-1.408	0.695	0.548	-1.348	0.572	0.525	-1.359	0.496	0.528	-1.397	0.349	0.581	-1.385	0.119	0.526	-1.31	0.043	0.604	NaN	NaN	NaN	NaN	NaN	NaN	-1.344	0.651	0.113	-1.356	0.519	0.176	-1.381	0.441	0.177	NaN	NaN	NaN	-1.433	0.087	0.224
355	1.775	NaN	NaN	NaN	NaN	NaN	NaN	-1.427	0.906	0.508	-1.407	0.695	0.548	-1.347	0.572	0.525	-1.358	0.496	0.528	-1.395	0.349	0.581	-1.384	0.119	0.526	-1.307	0.043	0.602	NaN	NaN	NaN	NaN	NaN	NaN	-1.344	0.651	0.113	-1.356	0.519	0.176	-1.381	0.44	0.177	NaN	NaN	NaN	-1.433	0.087	0.224
356	1.78	NaN	NaN	NaN	NaN	NaN	NaN	-1.427	0.906	0.508	-1.405	0.695	0.548	-1.346	0.573	0.525	-1.357	0.496	0.527	-1.393	0.349	0.581	-1.382	0.119	0.525	-1.305	0.042	0.601	NaN	NaN	NaN	NaN	NaN	NaN	-1.344	0.651	0.113	-1.356	0.519	0.176	-1.381	0.44	0.177	NaN	NaN	NaN	-1.433	0.087	0.224
357	1.785	NaN	NaN	NaN	NaN	NaN	NaN	-1.427	0.906	0.508	-1.405	0.695	0.549	-1.345	0.573	0.524	-1.355	0.496	0.527	-1.391	0.348	0.581	-1.38	0.119	0.525	-1.302	0.042	0.6	NaN	NaN	NaN	NaN	NaN	NaN	-1.344	0.651	0.113	-1.357	0.519	0.176	-1.381	0.44	0.177	NaN	NaN	NaN	-1.433	0.087	0.224
358	1.79	NaN	NaN	NaN	NaN	NaN	NaN	-1.426	0.906	0.508	-1.404	0.696	0.549	-1.344	0.572	0.523	-1.354	0.495	0.526	-1.388	0.348	0.581	-1.379	0.119	0.524	-1.3	0.042	0.598	NaN	NaN	NaN	NaN	NaN	NaN	-1.344	0.651	0.113	-1.356	0.519	0.176	-1.381	0.44	0.177	NaN	NaN	NaN	-1.433	0.087	0.224
359	1.795	NaN	NaN	NaN	NaN	NaN	NaN	-1.425	0.906	0.508	-1.403	0.695	0.549	-1.344	0.572	0.523	-1.353	0.495	0.525	-1.386	0.348	0.581	-1.378	0.119	0.524	-1.297	0.042	0.597	NaN	NaN	NaN	NaN	NaN	NaN	-1.345	0.651	0.113	-1.356	0.519	0.176	-1.381	0.44	0.177	NaN	NaN	NaN	-1.433	0.087	0.224
360	1.8	NaN	NaN	NaN	NaN	NaN	NaN	-1.425	0.906	0.508	-1.402	0.696	0.548	-1.343	0.572	0.523	-1.352	0.495	0.525	-1.385	0.348	0.581	-1.376	0.119	0.524	-1.295	0.042	0.596	NaN	NaN	NaN	NaN	NaN	NaN	-1.345	0.651	0.113	-1.356	0.519	0.176	-1.381	0.441	0.177	NaN	NaN	NaN	-1.433	0.087	0.224
361	1.805	NaN	NaN	NaN	NaN	NaN	NaN	-1.425	0.906	0.508	-1.401	0.696	0.548	-1.343	0.572	0.523	-1.351	0.495	0.525	-1.383	0.348	0.581	-1.374	0.118	0.524	-1.293	0.042	0.594	NaN	NaN	NaN	NaN	NaN	NaN	-1.345	0.651	0.113	-1.356	0.519	0.176	-1.38	0.441	0.177	NaN	NaN	NaN	-1.433	0.087	0.224
362	1.81	NaN	NaN	NaN	NaN	NaN	NaN	-1.425	0.906	0.508	-1.4	0.696	0.548	-1.342	0.572	0.522	-1.351	0.495	0.525	-1.381	0.348	0.582	-1.372	0.118	0.523	-1.29	0.042	0.593	NaN	NaN	NaN	NaN	NaN	NaN	-1.344	0.651	0.113	-1.355	0.519	0.176	-1.38	0.441	0.177	NaN	NaN	NaN	-1.433	0.088	0.224
363	1.815	NaN	NaN	NaN	NaN	NaN	NaN	-1.424	0.906	0.508	-1.399	0.695	0.548	-1.341	0.572	0.521	-1.35	0.495	0.524	-1.379	0.347	0.582	-1.371	0.118	0.523	-1.288	0.041	0.592	NaN	NaN	NaN	NaN	NaN	NaN	-1.344	0.65	0.113	-1.355	0.519	0.176	-1.38	0.441	0.177	NaN	NaN	NaN	-1.433	0.088	0.224
364	1.82	NaN	NaN	NaN	NaN	NaN	NaN	-1.424	0.906	0.508	-1.398	0.695	0.548	-1.341	0.572	0.521	-1.35	0.495	0.524	-1.377	0.346	0.581	-1.37	0.118	0.523	-1.285	0.041	0.591	NaN	NaN	NaN	NaN	NaN	NaN	-1.344	0.65	0.113	-1.355	0.519	0.176	-1.379	0.44	0.177	NaN	NaN	NaN	-1.432	0.088	0.224
365	1.825	NaN	NaN	NaN	NaN	NaN	NaN	-1.423	0.906	0.509	-1.398	0.695	0.548	-1.34	0.572	0.521	-1.349	0.495	0.524	-1.376	0.345	0.581	-1.368	0.118	0.523	-1.283	0.041	0.59	NaN	NaN	NaN	NaN	NaN	NaN	-1.344	0.65	0.113	-1.354	0.519	0.176	-1.378	0.44	0.177	NaN	NaN	NaN	-1.432	0.088	0.224
366	1.83	NaN	NaN	NaN	NaN	NaN	NaN	-1.423	0.906	0.509	-1.397	0.695	0.548	-1.34	0.572	0.52	-1.349	0.495	0.523	-1.375	0.346	0.581	-1.366	0.117	0.523	-1.281	0.042	0.589	NaN	NaN	NaN	NaN	NaN	NaN	-1.344	0.65	0.113	-1.354	0.519	0.176	-1.378	0.44	0.177	NaN	NaN	NaN	-1.432	0.088	0.224
367	1.835	NaN	NaN	NaN	NaN	NaN	NaN	-1.422	0.906	0.509	-1.397	0.695	0.547	-1.34	0.572	0.52	-1.349	0.495	0.523	-1.374	0.346	0.58	-1.365	0.117	0.523	-1.278	0.041	0.589	NaN	NaN	NaN	NaN	NaN	NaN	-1.344	0.65	0.113	-1.353	0.519	0.176	-1.377	0.44	0.177	NaN	NaN	NaN	-1.432	0.088	0.224
368	1.84	NaN	NaN	NaN	NaN	NaN	NaN	-1.422	0.906	0.509	-1.397	0.695	0.547	-1.34	0.571	0.519	-1.348	0.495	0.522	-1.372	0.345	0.58	-1.364	0.117	0.523	-1.276	0.041	0.588	NaN	NaN	NaN	NaN	NaN	NaN	-1.344	0.65	0.113	-1.352	0.519	0.176	-1.377	0.44	0.177	NaN	NaN	NaN	-1.432	0.088	0.224
369	1.845	NaN	NaN	NaN	NaN	NaN	NaN	-1.422	0.905	0.509	-1.397	0.695	0.547	-1.34	0.571	0.518	-1.347	0.493	0.522	-1.371	0.345	0.579	-1.362	0.116	0.522	-1.274	0.041	0.587	NaN	NaN	NaN	NaN	NaN	NaN	-1.344	0.65	0.113	-1.352	0.518	0.176	-1.376	0.44	0.177	NaN	NaN	NaN	-1.432	0.088	0.224
370	1.85	NaN	NaN	NaN	NaN	NaN	NaN	-1.422	0.905	0.509	-1.396	0.694	0.547	-1.34	0.57	0.518	-1.346	0.491	0.52	-1.371	0.345	0.579	-1.36	0.115	0.522	-1.272	0.04	0.587	NaN	NaN	NaN	NaN	NaN	NaN	-1.344	0.65	0.113	-1.351	0.518	0.176	-1.376	0.44	0.177	NaN	NaN	NaN	-1.432	0.088	0.224
371	1.855	NaN	NaN	NaN	NaN	NaN	NaN	-1.422	0.905	0.51	-1.396	0.694	0.547	-1.34	0.57	0.518	-1.346	0.491	0.52	-1.37	0.344	0.579	-1.359	0.114	0.522	-1.27	0.041	0.586	NaN	NaN	NaN	NaN	NaN	NaN	-1.344	0.65	0.113	-1.351	0.518	0.176	-1.375	0.44	0.177	NaN	NaN	NaN	-1.432	0.088	0.224
372	1.86	NaN	NaN	NaN	NaN	NaN	NaN	-1.421	0.905	0.51	-1.396	0.693	0.546	-1.34	0.569	0.517	-1.346	0.491	0.52	-1.369	0.344	0.579	-1.357	0.114	0.522	-1.268	0.041	0.586	NaN	NaN	NaN	NaN	NaN	NaN	-1.344	0.65	0.113	-1.351	0.518	0.176	-1.375	0.439	0.177	NaN	NaN	NaN	-1.432	0.088	0.224
373	1.865	NaN	NaN	NaN	NaN	NaN	NaN	-1.421	0.905	0.51	-1.396	0.693	0.546	-1.34	0.569	0.517	-1.346	0.49	0.519	-1.369	0.343	0.579	-1.356	0.114	0.522	-1.266	0.041	0.586	NaN	NaN	NaN	NaN	NaN	NaN	-1.344	0.65	0.113	-1.351	0.518	0.176	-1.374	0.439	0.177	NaN	NaN	NaN	-1.432	0.088	0.224
374	1.87	NaN	NaN	NaN	NaN	NaN	NaN	-1.421	0.904	0.51	-1.395	0.692	0.546	-1.34	0.568	0.516	-1.346	0.49	0.519	-1.368	0.342	0.579	-1.355	0.113	0.522	-1.264	0.04	0.585	NaN	NaN	NaN	NaN	NaN	NaN	-1.344	0.65	0.113	-1.351	0.518	0.176	-1.374	0.439	0.177	NaN	NaN	NaN	-1.432	0.088	0.224
375	1.875	NaN	NaN	NaN	NaN	NaN	NaN	-1.42	0.903	0.51	-1.395	0.691	0.546	-1.34	0.568	0.516	-1.346	0.49	0.519	-1.368	0.341	0.579	-1.354	0.113	0.522	-1.262	0.04	0.585	NaN	NaN	NaN	NaN	NaN	NaN	-1.345	0.65	0.113	-1.351	0.518	0.176	-1.374	0.439	0.177	NaN	NaN	NaN	-1.432	0.088	0.224
376	1.88	NaN	NaN	NaN	NaN	NaN	NaN	-1.42	0.903	0.511	-1.395	0.69	0.546	-1.341	0.567	0.515	-1.347	0.49	0.519	-1.367	0.341	0.579	-1.353	0.113	0.522	-1.261	0.04	0.584	NaN	NaN	NaN	NaN	NaN	NaN	-1.345	0.65	0.113	-1.351	0.518	0.176	-1.374	0.439	0.177	NaN	NaN	NaN	-1.432	0.088	0.224
377	1.885	NaN	NaN	NaN	NaN	NaN	NaN	-1.42	0.902	0.511	-1.396	0.69	0.545	-1.341	0.567	0.515	-1.348	0.489	0.518	-1.367	0.341	0.578	-1.352	0.112	0.522	-1.259	0.039	0.584	NaN	NaN	NaN	NaN	NaN	NaN	-1.345	0.649	0.113	-1.351	0.518	0.176	-1.374	0.439	0.177	NaN	NaN	NaN	-1.432	0.088	0.224
378	1.89	NaN	NaN	NaN	NaN	NaN	NaN	-1.42	0.902	0.511	-1.396	0.689	0.545	-1.342	0.566	0.515	-1.348	0.489	0.518	-1.367	0.341	0.578	-1.351	0.111	0.522	-1.257	0.039	0.584	NaN	NaN	NaN	NaN	NaN	NaN	-1.345	0.649	0.113	-1.351	0.518	0.176	-1.374	0.439	0.177	NaN	NaN	NaN	-1.433	0.087	0.224
379	1.895	NaN	NaN	NaN	NaN	NaN	NaN	-1.42	0.901	0.511	-1.397	0.689	0.545	-1.342	0.565	0.514	-1.349	0.489	0.517	-1.367	0.34	0.578	-1.35	0.11	0.522	-1.257	0.039	0.584	NaN	NaN	NaN	NaN	NaN	NaN	-1.345	0.649	0.113	-1.351	0.518	0.176	-1.374	0.439	0.177	NaN	NaN	NaN	-1.433	0.087	0.224
380	1.9	NaN	NaN	NaN	NaN	NaN	NaN	-1.42	0.901	0.511	-1.397	0.688	0.545	-1.343	0.565	0.513	-1.349	0.489	0.517	-1.367	0.339	0.577	-1.348	0.109	0.522	-1.256	0.04	0.584	NaN	NaN	NaN	NaN	NaN	NaN	-1.345	0.649	0.113	-1.35	0.518	0.176	-1.374	0.439	0.177	NaN	NaN	NaN	-1.433	0.087	0.224
381	1.905	NaN	NaN	NaN	NaN	NaN	NaN	-1.42	0.9	0.511	-1.398	0.687	0.545	-1.343	0.563	0.513	-1.35	0.488	0.516	-1.367	0.338	0.577	-1.347	0.109	0.522	-1.255	0.04	0.584	NaN	NaN	NaN	NaN	NaN	NaN	-1.345	0.649	0.113	-1.35	0.518	0.176	-1.373	0.439	0.177	NaN	NaN	NaN	-1.433	0.087	0.224
382	1.91	NaN	NaN	NaN	NaN	NaN	NaN	-1.42	0.899	0.512	-1.398	0.686	0.545	-1.343	0.563	0.513	-1.35	0.487	0.516	-1.367	0.337	0.576	-1.346	0.108	0.521	-1.254	0.04	0.584	NaN	NaN	NaN	NaN	NaN	NaN	-1.345	0.649	0.113	-1.35	0.518	0.176	-1.373	0.439	0.177	NaN	NaN	NaN	-1.433	0.087	0.224
383	1.915	NaN	NaN	NaN	NaN	NaN	NaN	-1.42	0.899	0.512	-1.399	0.686	0.544	-1.344	0.562	0.512	-1.35	0.486	0.515	-1.367	0.336	0.576	-1.346	0.108	0.521	-1.253	0.041	0.585	NaN	NaN	NaN	NaN	NaN	NaN	-1.346	0.649	0.114	-1.35	0.518	0.176	-1.373	0.439	0.177	NaN	NaN	NaN	-1.433	0.087	0.224
384	1.92	NaN	NaN	NaN	NaN	NaN	NaN	-1.42	0.898	0.512	-1.399	0.684	0.544	-1.345	0.561	0.512	-1.349	0.483	0.514	-1.367	0.336	0.575	-1.345	0.107	0.521	-1.253	0.041	0.585	NaN	NaN	NaN	NaN	NaN	NaN	-1.345	0.649	0.114	-1.349	0.517	0.176	-1.373	0.439	0.177	NaN	NaN	NaN	-1.433	0.087	0.224
385	1.925	NaN	NaN	NaN	NaN	NaN	NaN	-1.42	0.897	0.512	-1.4	0.683	0.543	-1.346	0.561	0.512	-1.35	0.482	0.514	-1.368	0.335	0.575	-1.345	0.107	0.521	-1.252	0.041	0.586	NaN	NaN	NaN	NaN	NaN	NaN	-1.345	0.648	0.114	-1.348	0.517	0.177	-1.373	0.439	0.177	NaN	NaN	NaN	-1.433	0.087	0.224
386	1.93	NaN	NaN	NaN	NaN	NaN	NaN	-1.42	0.897	0.513	-1.4	0.683	0.543	-1.346	0.56	0.511	-1.35	0.482	0.513	-1.368	0.335	0.574	-1.344	0.106	0.521	-1.251	0.041	0.586	NaN	NaN	NaN	NaN	NaN	NaN	-1.344	0.648	0.114	-1.348	0.517	0.177	-1.373	0.439	0.177	NaN	NaN	NaN	-1.433	0.087	0.224
387	1.935	NaN	NaN	NaN	NaN	NaN	NaN	-1.42	0.896	0.513	-1.401	0.682	0.543	-1.347	0.559	0.511	-1.351	0.481	0.513	-1.368	0.333	0.574	-1.344	0.106	0.521	-1.251	0.041	0.586	NaN	NaN	NaN	NaN	NaN	NaN	-1.344	0.648	0.114	-1.347	0.517	0.177	-1.372	0.439	0.177	NaN	NaN	NaN	-1.433	0.087	0.224
388	1.94	NaN	NaN	NaN	NaN	NaN	NaN	-1.42	0.895	0.513	-1.402	0.681	0.543	-1.347	0.558	0.51	-1.352	0.481	0.513	-1.368	0.333	0.574	-1.343	0.105	0.521	-1.251	0.04	0.586	NaN	NaN	NaN	NaN	NaN	NaN	-1.343	0.648	0.114	-1.347	0.517	0.177	-1.372	0.439	0.177	NaN	NaN	NaN	-1.433	0.087	0.224
389	1.945	NaN	NaN	NaN	NaN	NaN	NaN	-1.419	0.894	0.513	-1.403	0.68	0.542	-1.348	0.557	0.51	-1.353	0.481	0.513	-1.368	0.332	0.573	-1.343	0.105	0.52	-1.251	0.04	0.586	NaN	NaN	NaN	NaN	NaN	NaN	-1.343	0.648	0.115	-1.347	0.517	0.177	-1.371	0.439	0.177	NaN	NaN	NaN	-1.433	0.087	0.224
390	1.95	NaN	NaN	NaN	NaN	NaN	NaN	-1.419	0.894	0.514	-1.404	0.68	0.542	-1.349	0.556	0.509	-1.354	0.48	0.513	-1.369	0.332	0.573	-1.344	0.104	0.52	-1.251	0.04	0.586	NaN	NaN	NaN	NaN	NaN	NaN	-1.342	0.648	0.115	-1.346	0.517	0.177	-1.371	0.439	0.177	NaN	NaN	NaN	-1.433	0.087	0.224
391	1.955	NaN	NaN	NaN	NaN	NaN	NaN	-1.419	0.893	0.514	-1.405	0.679	0.542	-1.35	0.556	0.509	-1.355	0.48	0.512	-1.369	0.331	0.573	-1.344	0.103	0.519	-1.251	0.04	0.586	NaN	NaN	NaN	NaN	NaN	NaN	-1.341	0.648	0.115	-1.346	0.517	0.177	-1.371	0.439	0.177	NaN	NaN	NaN	-1.433	0.087	0.224
392	1.96	NaN	NaN	NaN	NaN	NaN	NaN	-1.419	0.892	0.514	-1.406	0.678	0.542	-1.35	0.555	0.509	-1.355	0.48	0.512	-1.37	0.331	0.573	-1.344	0.103	0.519	-1.251	0.04	0.586	NaN	NaN	NaN	NaN	NaN	NaN	-1.341	0.648	0.115	-1.346	0.517	0.177	-1.37	0.439	0.178	NaN	NaN	NaN	-1.433	0.087	0.224
393	1.965	NaN	NaN	NaN	NaN	NaN	NaN	-1.418	0.892	0.514	-1.407	0.678	0.542	-1.351	0.555	0.509	-1.356	0.48	0.512	-1.37	0.33	0.573	-1.344	0.103	0.519	-1.251	0.04	0.586	NaN	NaN	NaN	NaN	NaN	NaN	-1.34	0.648	0.115	-1.345	0.517	0.178	-1.37	0.438	0.178	NaN	NaN	NaN	-1.433	0.087	0.224
394	1.97	NaN	NaN	NaN	NaN	NaN	NaN	-1.418	0.891	0.515	-1.408	0.678	0.542	-1.352	0.554	0.509	-1.356	0.479	0.511	-1.37	0.33	0.572	-1.344	0.102	0.519	-1.251	0.04	0.586	NaN	NaN	NaN	NaN	NaN	NaN	-1.339	0.648	0.115	-1.344	0.517	0.178	-1.369	0.438	0.178	NaN	NaN	NaN	-1.433	0.087	0.224
395	1.975	NaN	NaN	NaN	NaN	NaN	NaN	-1.418	0.891	0.515	-1.408	0.677	0.541	-1.352	0.554	0.509	-1.356	0.479	0.511	-1.37	0.329	0.572	-1.344	0.102	0.519	-1.251	0.04	0.586	NaN	NaN	NaN	NaN	NaN	NaN	-1.338	0.649	0.115	-1.344	0.517	0.178	-1.369	0.438	0.178	NaN	NaN	NaN	-1.433	0.087	0.224
396	1.98	NaN	NaN	NaN	NaN	NaN	NaN	-1.418	0.891	0.515	-1.409	0.676	0.541	-1.352	0.554	0.509	-1.356	0.479	0.511	-1.37	0.329	0.571	-1.344	0.103	0.519	-1.251	0.04	0.586	NaN	NaN	NaN	NaN	NaN	NaN	-1.337	0.649	0.115	-1.344	0.518	0.178	-1.369	0.438	0.179	NaN	NaN	NaN	-1.433	0.087	0.224
397	1.985	NaN	NaN	NaN	NaN	NaN	NaN	-1.418	0.891	0.516	-1.409	0.676	0.541	-1.352	0.554	0.509	-1.356	0.479	0.511	-1.369	0.328	0.571	-1.344	0.103	0.519	-1.251	0.039	0.586	NaN	NaN	NaN	NaN	NaN	NaN	-1.337	0.649	0.116	-1.344	0.518	0.178	-1.369	0.438	0.179	NaN	NaN	NaN	-1.433	0.087	0.224
398	1.99	NaN	NaN	NaN	NaN	NaN	NaN	-1.418	0.891	0.516	-1.41	0.676	0.541	-1.353	0.554	0.509	-1.356	0.479	0.51	-1.369	0.328	0.571	-1.344	0.102	0.519	-1.251	0.039	0.586	NaN	NaN	NaN	NaN	NaN	NaN	-1.336	0.648	0.116	-1.343	0.517	0.178	-1.369	0.439	0.179	NaN	NaN	NaN	-1.433	0.087	0.224
399	1.995	NaN	NaN	NaN	NaN	NaN	NaN	-1.417	0.891	0.517	-1.41	0.676	0.541	-1.352	0.554	0.509	-1.356	0.479	0.51	-1.369	0.328	0.571	-1.344	0.102	0.519	-1.251	0.039	0.586	NaN	NaN	NaN	NaN	NaN	NaN	-1.335	0.648	0.116	-1.343	0.517	0.179	-1.369	0.439	0.179	NaN	NaN	NaN	-1.433	0.087	0.224
400	2	NaN	NaN	NaN	NaN	NaN	NaN	-1.417	0.891	0.517	-1.41	0.676	0.541	-1.352	0.554	0.509	-1.356	0.479	0.511	-1.369	0.328	0.571	-1.344	0.102	0.519	-1.251	0.039	0.586	NaN	NaN	NaN	NaN	NaN	NaN	-1.334	0.649	0.117	-1.343	0.517	0.179	-1.369	0.439	0.179	NaN	NaN	NaN	-1.433	0.087	0.224
401	2.005	NaN	NaN	NaN	NaN	NaN	NaN	-1.416	0.892	0.517	-1.41	0.676	0.542	-1.352	0.554	0.509	-1.356	0.479	0.511	-1.369	0.329	0.572	-1.344	0.102	0.519	-1.251	0.039	0.586	NaN	NaN	NaN	NaN	NaN	NaN	-1.334	0.648	0.117	-1.342	0.517	0.179	-1.369	0.439	0.179	NaN	NaN	NaN	-1.433	0.087	0.224
402	2.01	NaN	NaN	NaN	NaN	NaN	NaN	-1.416	0.892	0.517	-1.41	0.676	0.542	-1.352	0.554	0.509	-1.355	0.479	0.511	-1.369	0.33	0.572	-1.344	0.102	0.519	-1.251	0.039	0.586	NaN	NaN	NaN	NaN	NaN	NaN	-1.333	0.648	0.118	-1.342	0.517	0.18	-1.368	0.439	0.179	NaN	NaN	NaN	-1.433	0.087	0.224
403	2.015	NaN	NaN	NaN	NaN	NaN	NaN	-1.416	0.892	0.517	-1.409	0.676	0.542	-1.351	0.554	0.509	-1.355	0.479	0.511	-1.369	0.33	0.573	-1.344	0.102	0.519	-1.251	0.039	0.586	NaN	NaN	NaN	NaN	NaN	NaN	-1.333	0.648	0.118	-1.342	0.517	0.18	-1.368	0.438	0.18	NaN	NaN	NaN	-1.433	0.087	0.224
404	2.02	NaN	NaN	NaN	NaN	NaN	NaN	-1.415	0.892	0.518	-1.409	0.677	0.542	-1.351	0.554	0.51	-1.355	0.479	0.512	-1.369	0.33	0.573	-1.344	0.102	0.519	-1.251	0.039	0.586	NaN	NaN	NaN	NaN	NaN	NaN	-1.333	0.648	0.118	-1.342	0.517	0.18	-1.368	0.439	0.18	NaN	NaN	NaN	-1.433	0.087	0.224
405	2.025	NaN	NaN	NaN	NaN	NaN	NaN	-1.415	0.892	0.518	-1.408	0.677	0.542	-1.35	0.554	0.51	-1.355	0.479	0.512	-1.368	0.331	0.573	-1.344	0.102	0.519	-1.251	0.039	0.586	NaN	NaN	NaN	NaN	NaN	NaN	-1.333	0.648	0.118	-1.343	0.517	0.18	-1.368	0.439	0.18	-1.402	0.288	0.147	-1.433	0.087	0.224
406	2.03	NaN	NaN	NaN	NaN	NaN	NaN	-1.414	0.892	0.518	-1.407	0.677	0.543	-1.35	0.554	0.51	-1.355	0.479	0.512	-1.367	0.33	0.573	-1.344	0.102	0.519	-1.251	0.038	0.586	NaN	NaN	NaN	NaN	NaN	NaN	-1.333	0.649	0.118	NaN	NaN	NaN	-1.369	0.439	0.18	-1.402	0.288	0.147	-1.433	0.087	0.224
407	2.035	NaN	NaN	NaN	NaN	NaN	NaN	-1.414	0.893	0.518	-1.407	0.678	0.543	-1.35	0.555	0.511	-1.355	0.479	0.513	-1.366	0.33	0.573	-1.344	0.102	0.519	-1.251	0.038	0.586	NaN	NaN	NaN	NaN	NaN	NaN	-1.333	0.649	0.118	NaN	NaN	NaN	-1.369	0.439	0.18	-1.401	0.288	0.147	-1.433	0.087	0.224
408	2.04	NaN	NaN	NaN	NaN	NaN	NaN	-1.414	0.893	0.519	-1.406	0.678	0.544	-1.35	0.555	0.511	-1.354	0.479	0.513	-1.366	0.329	0.573	-1.344	0.102	0.519	-1.251	0.038	0.586	NaN	NaN	NaN	NaN	NaN	NaN	-1.334	0.65	0.118	NaN	NaN	NaN	-1.369	0.439	0.181	-1.401	0.287	0.146	-1.433	0.087	0.224
409	2.045	NaN	NaN	NaN	NaN	NaN	NaN	-1.413	0.893	0.519	-1.405	0.678	0.545	-1.35	0.555	0.511	-1.354	0.48	0.513	-1.365	0.329	0.574	-1.344	0.102	0.519	-1.251	0.038	0.586	NaN	NaN	NaN	NaN	NaN	NaN	-1.334	0.65	0.119	NaN	NaN	NaN	-1.369	0.439	0.181	-1.401	0.286	0.147	-1.433	0.087	0.224
410	2.05	NaN	NaN	NaN	NaN	NaN	NaN	-1.413	0.893	0.52	-1.404	0.678	0.545	-1.349	0.555	0.512	-1.354	0.48	0.513	-1.365	0.329	0.574	-1.344	0.102	0.519	-1.251	0.038	0.586	NaN	NaN	NaN	NaN	NaN	NaN	-1.334	0.65	0.119	-1.343	0.518	0.181	-1.369	0.439	0.181	-1.401	0.286	0.147	-1.433	0.087	0.224
411	2.055	NaN	NaN	NaN	NaN	NaN	NaN	-1.412	0.893	0.52	-1.404	0.678	0.545	-1.348	0.555	0.512	-1.354	0.48	0.513	-1.364	0.329	0.574	-1.344	0.102	0.519	-1.251	0.038	0.586	NaN	NaN	NaN	NaN	NaN	NaN	-1.333	0.649	0.119	-1.344	0.518	0.181	-1.369	0.439	0.181	-1.401	0.286	0.147	-1.433	0.087	0.224
412	2.06	NaN	NaN	NaN	NaN	NaN	NaN	-1.412	0.893	0.52	-1.403	0.678	0.546	-1.348	0.555	0.512	-1.353	0.48	0.514	-1.364	0.329	0.574	-1.344	0.102	0.52	-1.251	0.038	0.586	NaN	NaN	NaN	NaN	NaN	NaN	-1.334	0.649	0.12	-1.344	0.519	0.181	-1.37	0.439	0.181	-1.401	0.287	0.147	-1.433	0.087	0.224
413	2.065	NaN	NaN	NaN	NaN	NaN	NaN	-1.412	0.893	0.52	-1.402	0.678	0.546	-1.347	0.555	0.512	-1.352	0.479	0.514	-1.363	0.329	0.575	-1.344	0.102	0.52	-1.25	0.038	0.586	NaN	NaN	NaN	NaN	NaN	NaN	-1.334	0.649	0.12	-1.345	0.519	0.181	-1.37	0.439	0.181	-1.402	0.287	0.147	-1.433	0.087	0.224
414	2.07	NaN	NaN	NaN	NaN	NaN	NaN	-1.411	0.893	0.52	-1.401	0.678	0.546	-1.346	0.554	0.513	-1.351	0.478	0.514	-1.363	0.329	0.575	-1.344	0.102	0.52	-1.25	0.038	0.586	NaN	NaN	NaN	NaN	NaN	NaN	-1.334	0.649	0.12	-1.345	0.518	0.182	-1.37	0.44	0.181	-1.402	0.287	0.147	-1.433	0.087	0.224
415	2.075	NaN	NaN	NaN	NaN	NaN	NaN	-1.41	0.893	0.521	-1.401	0.678	0.547	-1.345	0.554	0.513	-1.349	0.478	0.514	-1.362	0.33	0.575	-1.344	0.102	0.519	-1.25	0.038	0.586	NaN	NaN	NaN	NaN	NaN	NaN	-1.335	0.65	0.12	-1.345	0.518	0.182	-1.371	0.44	0.181	-1.402	0.287	0.147	-1.433	0.087	0.224
416	2.08	NaN	NaN	NaN	NaN	NaN	NaN	-1.41	0.893	0.521	-1.4	0.678	0.548	-1.344	0.554	0.513	-1.348	0.477	0.514	-1.362	0.33	0.575	-1.344	0.102	0.519	-1.25	0.038	0.586	NaN	NaN	NaN	NaN	NaN	NaN	-1.335	0.65	0.12	-1.345	0.518	0.182	-1.371	0.441	0.181	-1.402	0.287	0.147	-1.434	0.087	0.224
417	2.085	NaN	NaN	NaN	NaN	NaN	NaN	-1.41	0.892	0.521	-1.399	0.678	0.548	-1.344	0.554	0.514	-1.347	0.477	0.515	-1.361	0.33	0.576	-1.344	0.102	0.519	-1.251	0.038	0.586	NaN	NaN	NaN	NaN	NaN	NaN	-1.335	0.65	0.12	-1.345	0.518	0.182	-1.372	0.441	0.181	-1.403	0.287	0.147	-1.434	0.087	0.224
418	2.09	NaN	NaN	NaN	NaN	NaN	NaN	-1.409	0.892	0.521	-1.399	0.678	0.548	-1.343	0.554	0.514	-1.346	0.477	0.515	-1.361	0.33	0.576	-1.344	0.102	0.519	-1.251	0.038	0.586	NaN	NaN	NaN	NaN	NaN	NaN	-1.336	0.65	0.12	-1.345	0.518	0.182	-1.372	0.441	0.182	-1.403	0.287	0.147	-1.434	0.087	0.224
419	2.095	NaN	NaN	NaN	NaN	NaN	NaN	-1.409	0.892	0.521	-1.398	0.678	0.549	-1.342	0.554	0.515	-1.345	0.477	0.515	-1.36	0.33	0.577	-1.343	0.102	0.519	-1.25	0.038	0.586	NaN	NaN	NaN	NaN	NaN	NaN	-1.336	0.651	0.121	-1.345	0.518	0.183	-1.372	0.441	0.182	-1.403	0.286	0.147	-1.434	0.087	0.224
420	2.1	NaN	NaN	NaN	NaN	NaN	NaN	-1.408	0.892	0.522	-1.397	0.678	0.549	-1.341	0.554	0.515	-1.344	0.477	0.516	-1.36	0.33	0.578	-1.343	0.102	0.519	-1.25	0.038	0.586	NaN	NaN	NaN	NaN	NaN	NaN	-1.337	0.651	0.121	-1.345	0.518	0.183	-1.372	0.441	0.182	-1.403	0.286	0.147	-1.434	0.087	0.224
421	2.105	NaN	NaN	NaN	NaN	NaN	NaN	-1.408	0.892	0.522	-1.396	0.678	0.549	-1.34	0.554	0.516	-1.344	0.478	0.517	-1.36	0.33	0.578	-1.343	0.102	0.519	-1.25	0.038	0.586	NaN	NaN	NaN	NaN	NaN	NaN	-1.337	0.65	0.121	-1.345	0.518	0.183	-1.372	0.44	0.182	-1.403	0.286	0.147	-1.434	0.087	0.224
422	2.11	NaN	NaN	NaN	NaN	NaN	NaN	-1.408	0.892	0.522	-1.395	0.677	0.55	-1.338	0.554	0.516	-1.343	0.478	0.518	-1.359	0.33	0.578	-1.343	0.102	0.519	-1.25	0.038	0.586	NaN	NaN	NaN	NaN	NaN	NaN	-1.337	0.65	0.121	-1.345	0.518	0.183	-1.372	0.44	0.182	-1.403	0.286	0.147	-1.434	0.087	0.224
423	2.115	NaN	NaN	NaN	NaN	NaN	NaN	-1.407	0.891	0.523	-1.394	0.677	0.55	-1.337	0.554	0.517	-1.342	0.478	0.519	-1.358	0.33	0.578	-1.343	0.102	0.519	-1.25	0.038	0.586	NaN	NaN	NaN	NaN	NaN	NaN	-1.337	0.65	0.121	-1.345	0.518	0.183	-1.371	0.44	0.182	-1.403	0.286	0.147	-1.434	0.087	0.224
424	2.12	NaN	NaN	NaN	NaN	NaN	NaN	-1.407	0.891	0.523	-1.393	0.677	0.55	-1.336	0.554	0.517	-1.341	0.479	0.519	-1.358	0.33	0.579	-1.343	0.102	0.519	-1.25	0.038	0.586	NaN	NaN	NaN	NaN	NaN	NaN	-1.337	0.65	0.121	-1.345	0.518	0.183	-1.371	0.44	0.182	-1.403	0.286	0.147	-1.434	0.087	0.224
425	2.125	NaN	NaN	NaN	NaN	NaN	NaN	-1.406	0.891	0.523	-1.392	0.676	0.551	-1.334	0.554	0.518	-1.34	0.479	0.52	-1.357	0.329	0.579	-1.342	0.102	0.519	-1.25	0.038	0.586	NaN	NaN	NaN	NaN	NaN	NaN	-1.337	0.65	0.121	-1.344	0.518	0.183	-1.371	0.44	0.182	-1.403	0.287	0.147	-1.434	0.087	0.224
426	2.13	NaN	NaN	NaN	NaN	NaN	NaN	-1.406	0.89	0.524	-1.391	0.676	0.551	-1.333	0.554	0.518	-1.338	0.478	0.52	-1.356	0.329	0.579	-1.342	0.102	0.519	-1.25	0.038	0.586	NaN	NaN	NaN	NaN	NaN	NaN	-1.336	0.65	0.121	-1.344	0.518	0.183	-1.371	0.44	0.182	-1.403	0.287	0.147	-1.433	0.087	0.224
427	2.135	NaN	NaN	NaN	NaN	NaN	NaN	-1.405	0.89	0.524	-1.39	0.676	0.552	-1.331	0.554	0.519	-1.336	0.477	0.52	-1.354	0.328	0.579	-1.342	0.102	0.519	-1.25	0.038	0.586	NaN	NaN	NaN	NaN	NaN	NaN	-1.336	0.65	0.122	-1.344	0.518	0.183	-1.371	0.44	0.182	-1.403	0.287	0.147	-1.433	0.087	0.224
428	2.14	NaN	NaN	NaN	NaN	NaN	NaN	-1.405	0.89	0.524	-1.389	0.676	0.553	-1.33	0.554	0.52	-1.334	0.476	0.521	-1.353	0.328	0.579	-1.342	0.102	0.519	-1.25	0.038	0.586	NaN	NaN	NaN	NaN	NaN	NaN	-1.336	0.65	0.122	-1.344	0.518	0.183	-1.371	0.44	0.182	-1.403	0.287	0.147	-1.433	0.087	0.224
429	2.145	NaN	NaN	NaN	NaN	NaN	NaN	-1.405	0.89	0.524	-1.388	0.675	0.553	-1.329	0.554	0.52	-1.333	0.476	0.521	-1.353	0.328	0.579	-1.341	0.102	0.519	-1.25	0.038	0.586	NaN	NaN	NaN	NaN	NaN	NaN	-1.336	0.65	0.122	-1.344	0.518	0.183	-1.37	0.44	0.182	-1.403	0.287	0.147	-1.433	0.087	0.224
430	2.15	NaN	NaN	NaN	NaN	NaN	NaN	-1.404	0.89	0.525	-1.387	0.675	0.553	-1.327	0.554	0.521	-1.332	0.476	0.522	-1.352	0.328	0.58	-1.341	0.102	0.519	-1.25	0.038	0.586	NaN	NaN	NaN	NaN	NaN	NaN	-1.335	0.65	0.122	-1.344	0.518	0.183	-1.37	0.44	0.182	-1.402	0.287	0.147	-1.433	0.087	0.224
431	2.155	NaN	NaN	NaN	NaN	NaN	NaN	-1.404	0.889	0.525	-1.386	0.675	0.554	-1.326	0.554	0.522	-1.331	0.477	0.522	-1.351	0.328	0.58	-1.341	0.102	0.519	-1.25	0.038	0.586	NaN	NaN	NaN	NaN	NaN	NaN	-1.335	0.65	0.122	-1.343	0.518	0.183	-1.37	0.44	0.182	-1.402	0.287	0.147	-1.433	0.087	0.224
432	2.16	NaN	NaN	NaN	NaN	NaN	NaN	-1.403	0.889	0.525	-1.385	0.675	0.554	-1.324	0.554	0.522	-1.33	0.477	0.524	-1.35	0.329	0.58	-1.341	0.103	0.519	-1.25	0.038	0.586	NaN	NaN	NaN	NaN	NaN	NaN	-1.335	0.65	0.122	-1.343	0.518	0.183	-1.37	0.44	0.182	-1.402	0.287	0.147	-1.433	0.087	0.224
433	2.165	NaN	NaN	NaN	NaN	NaN	NaN	-1.403	0.888	0.525	-1.383	0.674	0.555	-1.322	0.553	0.523	-1.329	0.478	0.525	-1.349	0.329	0.581	-1.341	0.103	0.519	-1.25	0.038	0.586	NaN	NaN	NaN	NaN	NaN	NaN	-1.335	0.65	0.122	-1.343	0.518	0.183	-1.369	0.44	0.182	-1.402	0.287	0.147	-1.433	0.087	0.224
434	2.17	NaN	NaN	NaN	NaN	NaN	NaN	-1.402	0.888	0.526	-1.382	0.674	0.556	-1.321	0.553	0.523	-1.327	0.478	0.526	-1.348	0.329	0.582	-1.341	0.103	0.519	-1.25	0.038	0.586	NaN	NaN	NaN	NaN	NaN	NaN	-1.335	0.65	0.122	-1.343	0.518	0.183	-1.369	0.44	0.183	-1.402	0.287	0.147	-1.433	0.087	0.224
435	2.175	NaN	NaN	NaN	NaN	NaN	NaN	-1.402	0.888	0.526	-1.381	0.674	0.557	-1.319	0.554	0.524	-1.326	0.478	0.526	-1.347	0.329	0.582	-1.341	0.103	0.519	-1.25	0.038	0.586	NaN	NaN	NaN	NaN	NaN	NaN	-1.334	0.65	0.122	-1.343	0.518	0.183	-1.369	0.44	0.183	-1.402	0.287	0.147	-1.433	0.087	0.224
436	2.18	NaN	NaN	NaN	NaN	NaN	NaN	-1.401	0.887	0.527	-1.38	0.674	0.557	-1.318	0.554	0.525	-1.324	0.477	0.527	-1.346	0.329	0.583	-1.34	0.103	0.519	-1.25	0.038	0.586	NaN	NaN	NaN	NaN	NaN	NaN	-1.334	0.65	0.122	-1.343	0.518	0.183	-1.369	0.44	0.183	-1.402	0.287	0.147	-1.433	0.087	0.224
437	2.185	NaN	NaN	NaN	NaN	NaN	NaN	-1.401	0.887	0.527	-1.378	0.674	0.558	-1.316	0.554	0.526	-1.322	0.477	0.527	-1.346	0.329	0.584	-1.34	0.103	0.519	-1.25	0.038	0.586	NaN	NaN	NaN	NaN	NaN	NaN	-1.334	0.65	0.123	-1.342	0.518	0.183	-1.369	0.44	0.183	-1.402	0.287	0.147	-1.433	0.087	0.224
438	2.19	NaN	NaN	NaN	NaN	NaN	NaN	-1.401	0.887	0.528	-1.377	0.674	0.558	-1.314	0.553	0.526	-1.32	0.476	0.527	-1.344	0.329	0.585	-1.34	0.103	0.519	-1.25	0.038	0.586	NaN	NaN	NaN	NaN	NaN	NaN	-1.334	0.65	0.123	-1.342	0.518	0.183	-1.369	0.44	0.183	-1.402	0.287	0.147	-1.433	0.087	0.224
439	2.195	NaN	NaN	NaN	NaN	NaN	NaN	-1.401	0.887	0.528	-1.376	0.673	0.559	-1.313	0.553	0.527	-1.319	0.476	0.528	-1.343	0.328	0.585	-1.34	0.103	0.519	-1.25	0.038	0.586	NaN	NaN	NaN	NaN	NaN	NaN	-1.334	0.65	0.123	-1.343	0.518	0.183	-1.369	0.44	0.183	-1.402	0.287	0.147	-1.433	0.087	0.224
440	2.2	NaN	NaN	NaN	NaN	NaN	NaN	-1.4	0.886	0.528	-1.375	0.673	0.56	-1.311	0.554	0.528	-1.317	0.476	0.529	-1.342	0.328	0.586	-1.34	0.103	0.52	-1.25	0.038	0.586	NaN	NaN	NaN	NaN	NaN	NaN	-1.334	0.65	0.123	-1.343	0.518	0.183	-1.369	0.44	0.183	-1.402	0.287	0.147	-1.433	0.087	0.224
441	2.205	NaN	NaN	NaN	NaN	NaN	NaN	-1.399	0.886	0.528	-1.374	0.674	0.561	-1.31	0.554	0.529	-1.316	0.477	0.53	-1.34	0.327	0.586	-1.34	0.103	0.52	-1.25	0.038	0.586	NaN	NaN	NaN	NaN	NaN	NaN	-1.334	0.65	0.123	-1.343	0.518	0.184	-1.369	0.44	0.183	-1.402	0.287	0.147	-1.433	0.087	0.224
442	2.21	NaN	NaN	NaN	NaN	NaN	NaN	-1.398	0.885	0.529	-1.372	0.673	0.561	-1.309	0.554	0.53	-1.315	0.477	0.531	-1.339	0.327	0.586	-1.34	0.103	0.52	-1.25	0.038	0.586	NaN	NaN	NaN	NaN	NaN	NaN	-1.334	0.65	0.123	-1.343	0.518	0.184	-1.369	0.44	0.183	-1.402	0.287	0.147	-1.433	0.087	0.224
443	2.215	NaN	NaN	NaN	NaN	NaN	NaN	-1.398	0.885	0.529	-1.371	0.673	0.562	-1.307	0.554	0.53	-1.314	0.478	0.532	-1.338	0.327	0.586	-1.34	0.104	0.52	-1.25	0.038	0.586	NaN	NaN	NaN	NaN	NaN	NaN	-1.334	0.65	0.123	-1.343	0.518	0.184	-1.369	0.44	0.183	-1.403	0.287	0.147	-1.433	0.087	0.224
444	2.22	NaN	NaN	NaN	NaN	NaN	NaN	-1.398	0.885	0.529	-1.37	0.673	0.562	-1.305	0.553	0.531	-1.313	0.478	0.533	-1.337	0.328	0.587	-1.34	0.104	0.52	-1.25	0.038	0.586	NaN	NaN	NaN	NaN	NaN	NaN	-1.334	0.651	0.123	-1.343	0.519	0.184	-1.369	0.44	0.183	-1.403	0.287	0.147	-1.434	0.087	0.224
445	2.225	NaN	NaN	NaN	NaN	NaN	NaN	-1.398	0.885	0.53	-1.368	0.672	0.563	-1.304	0.553	0.531	-1.311	0.477	0.533	-1.336	0.328	0.587	-1.34	0.104	0.52	-1.25	0.038	0.586	NaN	NaN	NaN	NaN	NaN	NaN	-1.334	0.651	0.124	-1.344	0.519	0.184	-1.369	0.44	0.184	-1.403	0.287	0.147	-1.434	0.087	0.224
446	2.23	NaN	NaN	NaN	NaN	NaN	NaN	-1.397	0.884	0.53	-1.367	0.672	0.564	-1.303	0.553	0.532	-1.31	0.476	0.533	-1.335	0.328	0.587	-1.34	0.104	0.52	-1.25	0.038	0.586	NaN	NaN	NaN	NaN	NaN	NaN	-1.334	0.651	0.124	-1.344	0.519	0.184	-1.369	0.44	0.184	-1.402	0.286	0.147	-1.434	0.087	0.224
447	2.235	NaN	NaN	NaN	NaN	NaN	NaN	-1.397	0.884	0.53	-1.367	0.672	0.564	-1.302	0.554	0.533	-1.308	0.476	0.533	-1.335	0.328	0.588	-1.34	0.104	0.52	-1.25	0.038	0.586	NaN	NaN	NaN	NaN	NaN	NaN	-1.334	0.651	0.124	-1.344	0.519	0.184	-1.369	0.44	0.184	-1.402	0.286	0.147	-1.434	0.087	0.224
448	2.24	NaN	NaN	NaN	NaN	NaN	NaN	-1.396	0.884	0.531	-1.366	0.672	0.565	-1.301	0.554	0.533	-1.307	0.476	0.534	-1.334	0.328	0.588	-1.34	0.104	0.52	-1.25	0.038	0.586	NaN	NaN	NaN	NaN	NaN	NaN	-1.334	0.651	0.124	-1.343	0.519	0.184	-1.369	0.44	0.184	-1.402	0.286	0.147	-1.434	0.087	0.224
449	2.245	NaN	NaN	NaN	NaN	NaN	NaN	-1.396	0.883	0.531	-1.365	0.672	0.566	-1.3	0.554	0.534	-1.306	0.476	0.534	-1.334	0.328	0.588	-1.339	0.104	0.52	-1.25	0.038	0.586	NaN	NaN	NaN	NaN	NaN	NaN	-1.334	0.651	0.125	-1.343	0.519	0.185	-1.369	0.44	0.184	-1.402	0.286	0.147	-1.434	0.087	0.224
450	2.25	NaN	NaN	NaN	NaN	NaN	NaN	-1.396	0.883	0.531	-1.364	0.672	0.566	-1.299	0.554	0.534	-1.305	0.476	0.534	-1.333	0.329	0.589	-1.339	0.104	0.52	-1.25	0.038	0.586	NaN	NaN	NaN	NaN	NaN	NaN	-1.333	0.651	0.125	-1.343	0.518	0.185	-1.369	0.44	0.184	-1.402	0.286	0.147	-1.433	0.087	0.224
451	2.255	NaN	NaN	NaN	NaN	NaN	NaN	-1.395	0.883	0.532	-1.363	0.671	0.566	-1.298	0.553	0.535	-1.304	0.476	0.535	-1.333	0.329	0.589	-1.339	0.104	0.52	-1.25	0.038	0.586	NaN	NaN	NaN	NaN	NaN	NaN	-1.333	0.65	0.125	-1.343	0.518	0.185	-1.369	0.44	0.184	-1.402	0.287	0.147	-1.433	0.087	0.224
452	2.26	NaN	NaN	NaN	NaN	NaN	NaN	-1.395	0.882	0.532	-1.363	0.671	0.567	-1.296	0.553	0.535	-1.304	0.476	0.536	-1.332	0.329	0.59	-1.339	0.104	0.52	-1.25	0.038	0.586	NaN	NaN	NaN	NaN	NaN	NaN	-1.332	0.65	0.126	-1.342	0.518	0.185	-1.369	0.44	0.184	-1.402	0.287	0.147	-1.433	0.087	0.224
453	2.265	NaN	NaN	NaN	NaN	NaN	NaN	-1.394	0.882	0.532	-1.362	0.671	0.567	-1.296	0.553	0.535	-1.303	0.476	0.537	-1.332	0.329	0.59	-1.339	0.104	0.52	-1.25	0.038	0.586	NaN	NaN	NaN	NaN	NaN	NaN	-1.332	0.65	0.126	-1.342	0.518	0.186	-1.369	0.44	0.184	-1.401	0.287	0.147	-1.433	0.087	0.224
454	2.27	NaN	NaN	NaN	NaN	NaN	NaN	-1.394	0.882	0.533	-1.361	0.671	0.567	-1.295	0.553	0.536	-1.303	0.476	0.537	-1.332	0.328	0.591	-1.339	0.104	0.52	-1.25	0.038	0.586	NaN	NaN	NaN	NaN	NaN	NaN	-1.332	0.651	0.126	-1.342	0.518	0.186	-1.369	0.44	0.184	-1.401	0.287	0.147	-1.433	0.087	0.224
455	2.275	NaN	NaN	NaN	NaN	NaN	NaN	-1.394	0.882	0.533	-1.361	0.671	0.568	-1.294	0.553	0.536	-1.302	0.476	0.538	-1.332	0.328	0.591	-1.339	0.104	0.52	-1.25	0.038	0.586	NaN	NaN	NaN	NaN	NaN	NaN	-1.332	0.651	0.126	-1.341	0.518	0.186	-1.368	0.44	0.184	-1.401	0.287	0.147	-1.433	0.087	0.224
456	2.28	NaN	NaN	NaN	NaN	NaN	NaN	-1.393	0.882	0.533	-1.36	0.67	0.568	-1.294	0.553	0.537	-1.302	0.477	0.539	-1.331	0.327	0.591	-1.338	0.104	0.52	-1.25	0.038	0.586	NaN	NaN	NaN	NaN	NaN	NaN	-1.332	0.65	0.126	-1.341	0.518	0.186	-1.368	0.44	0.185	-1.401	0.287	0.147	-1.433	0.087	0.224
457	2.285	NaN	NaN	NaN	NaN	NaN	NaN	-1.393	0.881	0.534	-1.36	0.67	0.568	-1.294	0.553	0.537	-1.302	0.477	0.539	-1.331	0.327	0.591	-1.338	0.104	0.52	-1.25	0.038	0.586	NaN	NaN	NaN	NaN	NaN	NaN	-1.331	0.65	0.126	-1.341	0.518	0.186	-1.368	0.44	0.185	-1.401	0.287	0.147	-1.433	0.087	0.224
458	2.29	NaN	NaN	NaN	NaN	NaN	NaN	-1.392	0.881	0.534	-1.359	0.67	0.569	-1.293	0.553	0.538	-1.301	0.477	0.539	-1.33	0.327	0.591	-1.338	0.104	0.52	-1.25	0.038	0.586	NaN	NaN	NaN	NaN	NaN	NaN	-1.331	0.651	0.127	NaN	NaN	NaN	-1.367	0.44	0.185	-1.401	0.287	0.148	-1.433	0.087	0.224
459	2.295	NaN	NaN	NaN	NaN	NaN	NaN	-1.392	0.881	0.535	-1.359	0.67	0.569	-1.292	0.552	0.538	-1.301	0.476	0.539	-1.33	0.326	0.592	-1.338	0.104	0.52	-1.25	0.038	0.586	NaN	NaN	NaN	NaN	NaN	NaN	-1.33	0.651	0.127	NaN	NaN	NaN	-1.367	0.44	0.185	-1.4	0.287	0.148	-1.433	0.087	0.224
460	2.3	NaN	NaN	NaN	NaN	NaN	NaN	-1.391	0.881	0.535	-1.359	0.669	0.569	-1.292	0.552	0.538	-1.3	0.476	0.54	-1.33	0.326	0.592	-1.338	0.104	0.52	-1.25	0.038	0.586	NaN	NaN	NaN	NaN	NaN	NaN	-1.329	0.651	0.127	NaN	NaN	NaN	-1.367	0.44	0.185	-1.4	0.287	0.148	-1.433	0.087	0.224
461	2.305	NaN	NaN	NaN	NaN	NaN	NaN	-1.39	0.88	0.535	-1.358	0.669	0.57	-1.291	0.552	0.538	-1.299	0.475	0.54	-1.329	0.326	0.591	-1.338	0.104	0.52	-1.25	0.038	0.586	NaN	NaN	NaN	NaN	NaN	NaN	-1.329	0.65	0.128	-1.339	0.518	0.187	-1.366	0.44	0.185	-1.4	0.287	0.148	-1.433	0.087	0.224
462	2.31	NaN	NaN	NaN	NaN	NaN	NaN	-1.39	0.88	0.536	-1.358	0.669	0.57	-1.291	0.552	0.539	-1.298	0.474	0.54	-1.329	0.326	0.592	-1.338	0.104	0.52	-1.25	0.038	0.586	NaN	NaN	NaN	NaN	NaN	NaN	-1.328	0.65	0.128	-1.339	0.518	0.187	-1.366	0.439	0.186	-1.4	0.287	0.148	-1.433	0.087	0.224
463	2.315	NaN	NaN	NaN	NaN	NaN	NaN	-1.389	0.88	0.536	-1.357	0.668	0.57	-1.291	0.551	0.539	-1.297	0.474	0.539	-1.328	0.325	0.592	-1.338	0.103	0.52	-1.25	0.038	0.586	NaN	NaN	NaN	NaN	NaN	NaN	-1.328	0.65	0.128	-1.339	0.518	0.187	-1.365	0.439	0.186	-1.4	0.287	0.148	-1.433	0.087	0.224
464	2.32	NaN	NaN	NaN	NaN	NaN	NaN	-1.389	0.88	0.537	-1.357	0.668	0.57	-1.29	0.551	0.539	-1.297	0.473	0.54	-1.328	0.325	0.592	-1.338	0.103	0.52	-1.25	0.038	0.586	NaN	NaN	NaN	NaN	NaN	NaN	-1.328	0.65	0.129	-1.338	0.518	0.188	-1.365	0.439	0.186	-1.399	0.287	0.148	-1.433	0.087	0.224
465	2.325	NaN	NaN	NaN	NaN	NaN	NaN	-1.388	0.88	0.537	-1.356	0.668	0.57	-1.29	0.551	0.539	-1.296	0.473	0.54	-1.328	0.326	0.592	-1.338	0.103	0.52	-1.25	0.038	0.586	NaN	NaN	NaN	NaN	NaN	NaN	-1.327	0.65	0.129	-1.338	0.518	0.188	-1.365	0.439	0.186	-1.399	0.287	0.148	-1.433	0.087	0.224
466	2.33	NaN	NaN	NaN	NaN	NaN	NaN	-1.387	0.88	0.538	-1.356	0.667	0.57	-1.289	0.551	0.539	-1.296	0.473	0.54	-1.328	0.326	0.592	-1.338	0.103	0.52	-1.25	0.038	0.586	NaN	NaN	NaN	NaN	NaN	NaN	-1.327	0.65	0.129	-1.337	0.517	0.188	-1.364	0.439	0.186	-1.399	0.287	0.149	-1.433	0.087	0.224
467	2.335	NaN	NaN	NaN	NaN	NaN	NaN	-1.387	0.88	0.538	-1.356	0.667	0.571	-1.288	0.55	0.54	-1.296	0.473	0.54	-1.327	0.326	0.592	-1.338	0.103	0.52	-1.25	0.038	0.586	NaN	NaN	NaN	NaN	NaN	NaN	-1.327	0.65	0.129	-1.337	0.517	0.189	-1.364	0.439	0.186	-1.399	0.287	0.149	-1.433	0.087	0.224
468	2.34	NaN	NaN	NaN	NaN	NaN	NaN	-1.386	0.879	0.539	-1.356	0.667	0.571	-1.288	0.55	0.54	-1.295	0.473	0.54	-1.327	0.326	0.592	-1.338	0.103	0.52	-1.25	0.038	0.586	NaN	NaN	NaN	NaN	NaN	NaN	-1.327	0.65	0.129	-1.337	0.517	0.189	-1.364	0.439	0.186	-1.399	0.287	0.149	-1.433	0.087	0.224
469	2.345	NaN	NaN	NaN	NaN	NaN	NaN	-1.386	0.879	0.539	-1.355	0.667	0.571	-1.288	0.551	0.541	-1.295	0.473	0.541	-1.326	0.326	0.592	-1.338	0.103	0.52	-1.25	0.038	0.586	NaN	NaN	NaN	NaN	NaN	NaN	-1.327	0.65	0.129	-1.336	0.517	0.189	-1.364	0.439	0.187	-1.399	0.287	0.149	-1.433	0.087	0.224
470	2.35	NaN	NaN	NaN	NaN	NaN	NaN	-1.385	0.879	0.539	-1.355	0.667	0.571	-1.287	0.551	0.541	-1.295	0.474	0.541	-1.326	0.326	0.593	-1.338	0.103	0.52	-1.25	0.038	0.586	NaN	NaN	NaN	NaN	NaN	NaN	-1.327	0.65	0.13	-1.336	0.517	0.189	-1.364	0.439	0.187	-1.399	0.287	0.149	-1.433	0.087	0.224
471	2.355	NaN	NaN	NaN	NaN	NaN	NaN	-1.385	0.879	0.54	-1.354	0.666	0.572	-1.286	0.55	0.542	-1.294	0.473	0.542	-1.325	0.325	0.593	-1.338	0.103	0.52	-1.25	0.038	0.586	NaN	NaN	NaN	NaN	NaN	NaN	-1.327	0.65	0.13	-1.337	0.517	0.189	-1.364	0.439	0.187	-1.399	0.287	0.149	-1.433	0.087	0.224
472	2.36	NaN	NaN	NaN	NaN	NaN	NaN	-1.384	0.878	0.54	-1.353	0.666	0.572	-1.286	0.55	0.542	-1.294	0.474	0.543	-1.325	0.325	0.593	-1.338	0.103	0.52	-1.25	0.038	0.586	NaN	NaN	NaN	NaN	NaN	NaN	-1.327	0.651	0.13	-1.337	0.517	0.189	-1.364	0.439	0.187	-1.399	0.286	0.149	-1.433	0.087	0.224
473	2.365	NaN	NaN	NaN	NaN	NaN	NaN	-1.383	0.878	0.541	-1.353	0.666	0.572	-1.285	0.551	0.542	-1.293	0.474	0.543	-1.324	0.325	0.593	-1.338	0.103	0.52	-1.25	0.038	0.586	NaN	NaN	NaN	NaN	NaN	NaN	-1.327	0.65	0.13	-1.337	0.518	0.189	-1.364	0.439	0.187	-1.399	0.286	0.149	-1.433	0.087	0.224
474	2.37	NaN	NaN	NaN	NaN	NaN	NaN	-1.383	0.878	0.541	-1.352	0.665	0.573	-1.284	0.55	0.543	-1.293	0.474	0.544	-1.324	0.325	0.594	-1.338	0.103	0.52	-1.25	0.038	0.586	NaN	NaN	NaN	NaN	NaN	NaN	-1.327	0.65	0.131	-1.337	0.518	0.189	-1.364	0.439	0.187	-1.399	0.285	0.149	-1.433	0.087	0.224
475	2.375	NaN	NaN	NaN	NaN	NaN	NaN	-1.382	0.878	0.541	-1.351	0.665	0.573	-1.283	0.55	0.543	-1.292	0.474	0.545	-1.323	0.325	0.594	-1.338	0.103	0.52	-1.25	0.038	0.586	NaN	NaN	NaN	NaN	NaN	NaN	-1.327	0.65	0.131	-1.337	0.518	0.189	-1.364	0.44	0.187	-1.399	0.285	0.149	-1.433	0.087	0.224
476	2.38	NaN	NaN	NaN	NaN	NaN	NaN	-1.382	0.878	0.542	-1.351	0.665	0.574	-1.282	0.55	0.543	-1.291	0.474	0.545	-1.322	0.325	0.594	-1.338	0.103	0.52	-1.25	0.038	0.586	NaN	NaN	NaN	NaN	NaN	NaN	-1.327	0.65	0.131	-1.337	0.518	0.19	-1.364	0.44	0.187	-1.399	0.286	0.149	-1.433	0.087	0.224
477	2.385	NaN	NaN	NaN	NaN	NaN	NaN	-1.381	0.878	0.542	-1.35	0.665	0.574	-1.281	0.55	0.544	-1.29	0.474	0.545	-1.322	0.325	0.594	-1.338	0.103	0.52	-1.25	0.038	0.586	NaN	NaN	NaN	NaN	NaN	NaN	-1.327	0.65	0.131	-1.337	0.518	0.19	-1.365	0.44	0.187	-1.399	0.286	0.149	-1.433	0.088	0.224
478	2.39	NaN	NaN	NaN	NaN	NaN	NaN	-1.381	0.878	0.543	-1.349	0.665	0.575	-1.28	0.549	0.544	-1.289	0.473	0.546	-1.321	0.325	0.595	-1.337	0.103	0.52	-1.25	0.038	0.586	NaN	NaN	NaN	NaN	NaN	NaN	-1.327	0.65	0.132	-1.337	0.518	0.19	-1.365	0.44	0.188	-1.399	0.286	0.149	-1.433	0.088	0.224
479	2.395	NaN	NaN	NaN	NaN	NaN	NaN	-1.381	0.878	0.543	-1.348	0.665	0.575	-1.279	0.55	0.544	-1.288	0.472	0.546	-1.321	0.324	0.595	-1.337	0.103	0.52	-1.25	0.038	0.586	NaN	NaN	NaN	NaN	NaN	NaN	-1.327	0.651	0.132	-1.337	0.518	0.19	-1.364	0.44	0.188	-1.399	0.286	0.149	-1.433	0.088	0.224
480	2.4	NaN	NaN	NaN	NaN	NaN	NaN	-1.38	0.877	0.543	-1.347	0.665	0.576	-1.279	0.55	0.545	-1.286	0.472	0.546	-1.321	0.324	0.596	-1.337	0.103	0.52	-1.25	0.038	0.586	NaN	NaN	NaN	NaN	NaN	NaN	-1.328	0.651	0.132	-1.337	0.518	0.19	-1.364	0.44	0.188	-1.399	0.286	0.149	-1.433	0.088	0.224
481	2.405	NaN	NaN	NaN	NaN	NaN	NaN	-1.38	0.877	0.544	-1.346	0.664	0.576	-1.278	0.55	0.546	-1.286	0.472	0.546	-1.32	0.324	0.596	-1.337	0.103	0.52	-1.25	0.038	0.586	NaN	NaN	NaN	NaN	NaN	NaN	-1.327	0.651	0.132	-1.337	0.518	0.19	-1.364	0.44	0.188	-1.399	0.286	0.149	-1.433	0.088	0.224
482	2.41	NaN	NaN	NaN	NaN	NaN	NaN	-1.379	0.877	0.544	-1.345	0.664	0.576	-1.278	0.55	0.546	-1.285	0.472	0.546	-1.32	0.324	0.596	-1.337	0.103	0.521	-1.25	0.038	0.586	NaN	NaN	NaN	NaN	NaN	NaN	-1.327	0.651	0.132	-1.336	0.518	0.191	-1.364	0.44	0.188	-1.4	0.287	0.149	-1.433	0.088	0.224
483	2.415	NaN	NaN	NaN	NaN	NaN	NaN	-1.378	0.876	0.544	-1.344	0.664	0.577	-1.277	0.55	0.547	-1.284	0.472	0.546	-1.319	0.324	0.596	-1.337	0.103	0.521	-1.25	0.038	0.586	NaN	NaN	NaN	NaN	NaN	NaN	-1.327	0.651	0.133	-1.335	0.518	0.191	-1.364	0.44	0.188	-1.401	0.29	0.151	-1.433	0.088	0.224
484	2.42	NaN	NaN	NaN	NaN	NaN	NaN	-1.378	0.876	0.545	-1.343	0.664	0.578	-1.275	0.55	0.547	-1.284	0.472	0.546	-1.319	0.324	0.596	-1.337	0.104	0.521	-1.25	0.038	0.586	NaN	NaN	NaN	NaN	NaN	NaN	-1.327	0.651	0.133	-1.335	0.518	0.191	-1.363	0.44	0.188	-1.401	0.29	0.151	-1.433	0.088	0.224
485	2.425	NaN	NaN	NaN	NaN	NaN	NaN	-1.377	0.876	0.545	-1.343	0.664	0.578	-1.275	0.55	0.547	-1.283	0.472	0.547	-1.318	0.324	0.597	-1.337	0.104	0.521	-1.25	0.038	0.586	NaN	NaN	NaN	NaN	NaN	NaN	-1.326	0.65	0.133	-1.334	0.518	0.191	-1.365	0.442	0.188	-1.401	0.29	0.151	-1.433	0.088	0.224
486	2.43	NaN	NaN	NaN	NaN	NaN	NaN	-1.377	0.876	0.546	-1.342	0.664	0.579	-1.274	0.55	0.548	-1.283	0.472	0.547	-1.318	0.324	0.597	-1.337	0.104	0.521	-1.25	0.038	0.586	NaN	NaN	NaN	NaN	NaN	NaN	-1.326	0.65	0.134	-1.334	0.517	0.192	-1.37	0.447	0.189	-1.4	0.291	0.151	-1.433	0.088	0.224
487	2.435	NaN	NaN	NaN	NaN	NaN	NaN	-1.377	0.876	0.547	-1.341	0.664	0.579	-1.273	0.549	0.548	-1.282	0.472	0.547	-1.317	0.324	0.597	-1.337	0.104	0.521	-1.25	0.038	0.586	NaN	NaN	NaN	NaN	NaN	NaN	-1.326	0.65	0.134	-1.334	0.517	0.192	-1.371	0.448	0.189	-1.4	0.291	0.151	-1.433	0.088	0.224
488	2.44	NaN	NaN	NaN	NaN	NaN	NaN	-1.376	0.876	0.547	-1.34	0.664	0.58	-1.272	0.549	0.548	-1.282	0.472	0.548	-1.317	0.324	0.598	-1.337	0.104	0.521	-1.25	0.038	0.586	NaN	NaN	NaN	NaN	NaN	NaN	-1.325	0.65	0.134	-1.333	0.518	0.192	-1.368	0.446	0.189	-1.4	0.291	0.151	-1.433	0.088	0.224
489	2.445	NaN	NaN	NaN	NaN	NaN	NaN	-1.375	0.876	0.547	-1.339	0.664	0.58	-1.272	0.549	0.548	-1.282	0.472	0.549	-1.317	0.324	0.598	-1.337	0.104	0.521	-1.25	0.038	0.586	NaN	NaN	NaN	NaN	NaN	NaN	-1.325	0.65	0.134	-1.332	0.518	0.192	-1.363	0.443	0.188	-1.399	0.29	0.151	-1.433	0.088	0.224
490	2.45	NaN	NaN	NaN	NaN	NaN	NaN	-1.375	0.876	0.548	-1.338	0.664	0.58	-1.271	0.549	0.549	-1.281	0.473	0.549	-1.316	0.324	0.598	-1.337	0.104	0.521	-1.25	0.038	0.586	NaN	NaN	NaN	NaN	NaN	NaN	-1.325	0.65	0.134	-1.331	0.518	0.192	-1.365	0.446	0.188	-1.398	0.289	0.151	-1.433	0.088	0.224
491	2.455	NaN	NaN	NaN	NaN	NaN	NaN	-1.374	0.876	0.548	-1.338	0.664	0.581	-1.27	0.549	0.55	-1.281	0.473	0.55	-1.316	0.324	0.598	-1.337	0.104	0.521	-1.25	0.038	0.586	NaN	NaN	NaN	NaN	NaN	NaN	-1.324	0.65	0.134	-1.33	0.517	0.192	-1.367	0.448	0.188	-1.398	0.29	0.151	-1.433	0.088	0.224
492	2.46	NaN	NaN	NaN	NaN	NaN	NaN	-1.373	0.876	0.549	-1.337	0.664	0.582	-1.27	0.549	0.55	-1.281	0.473	0.551	-1.316	0.324	0.598	-1.337	0.104	0.521	-1.25	0.038	0.586	NaN	NaN	NaN	NaN	NaN	NaN	-1.323	0.649	0.134	-1.329	0.517	0.192	-1.364	0.446	0.189	-1.396	0.288	0.15	-1.433	0.088	0.224
493	2.465	NaN	NaN	NaN	NaN	NaN	NaN	-1.373	0.876	0.549	-1.337	0.664	0.582	-1.27	0.549	0.551	-1.28	0.473	0.551	-1.316	0.324	0.599	-1.338	0.104	0.521	-1.25	0.038	0.586	NaN	NaN	NaN	NaN	NaN	NaN	-1.322	0.649	0.135	NaN	NaN	NaN	-1.359	0.443	0.188	-1.396	0.288	0.15	-1.433	0.088	0.224
494	2.47	NaN	NaN	NaN	NaN	NaN	NaN	-1.373	0.876	0.55	-1.336	0.664	0.583	-1.269	0.549	0.551	-1.28	0.473	0.552	-1.316	0.324	0.599	-1.337	0.104	0.521	-1.25	0.038	0.586	NaN	NaN	NaN	NaN	NaN	NaN	-1.322	0.649	0.135	-1.327	0.517	0.192	-1.36	0.445	0.187	-1.396	0.289	0.15	-1.433	0.088	0.224
495	2.475	NaN	NaN	NaN	NaN	NaN	NaN	-1.372	0.875	0.55	-1.336	0.664	0.583	-1.268	0.549	0.551	-1.278	0.472	0.552	-1.315	0.324	0.599	-1.337	0.104	0.521	-1.25	0.038	0.586	NaN	NaN	NaN	NaN	NaN	NaN	-1.321	0.649	0.135	-1.326	0.516	0.192	-1.359	0.444	0.187	-1.396	0.29	0.15	-1.433	0.088	0.224
496	2.48	NaN	NaN	NaN	NaN	NaN	NaN	-1.371	0.875	0.551	-1.335	0.663	0.584	-1.267	0.548	0.552	-1.277	0.471	0.552	-1.315	0.324	0.599	-1.338	0.104	0.521	-1.25	0.038	0.586	NaN	NaN	NaN	NaN	NaN	NaN	-1.321	0.649	0.135	-1.325	0.516	0.192	-1.355	0.44	0.189	-1.396	0.29	0.15	-1.433	0.088	0.224
497	2.485	NaN	NaN	NaN	NaN	NaN	NaN	-1.371	0.874	0.551	-1.334	0.663	0.584	-1.267	0.548	0.552	-1.277	0.47	0.552	-1.315	0.324	0.599	-1.338	0.104	0.521	-1.25	0.038	0.586	NaN	NaN	NaN	NaN	NaN	NaN	-1.321	0.649	0.135	-1.325	0.516	0.192	-1.353	0.438	0.189	-1.396	0.29	0.15	-1.433	0.088	0.224
498	2.49	NaN	NaN	NaN	NaN	NaN	NaN	-1.371	0.874	0.552	-1.334	0.663	0.584	-1.267	0.548	0.552	-1.276	0.47	0.552	-1.314	0.324	0.6	-1.338	0.104	0.521	-1.25	0.038	0.586	NaN	NaN	NaN	NaN	NaN	NaN	-1.321	0.649	0.135	-1.325	0.515	0.192	-1.353	0.438	0.189	-1.396	0.29	0.15	-1.433	0.088	0.224
499	2.495	NaN	NaN	NaN	NaN	NaN	NaN	-1.37	0.874	0.552	-1.333	0.663	0.585	-1.266	0.548	0.553	-1.275	0.47	0.553	-1.314	0.324	0.6	-1.338	0.104	0.521	-1.25	0.038	0.586	NaN	NaN	NaN	NaN	NaN	NaN	-1.321	0.649	0.135	-1.325	0.515	0.192	-1.353	0.438	0.189	-1.395	0.289	0.15	-1.433	0.088	0.224
500	2.5	NaN	NaN	NaN	NaN	NaN	NaN	-1.37	0.874	0.553	-1.333	0.663	0.586	-1.266	0.548	0.554	-1.275	0.47	0.553	-1.313	0.324	0.6	-1.338	0.104	0.521	-1.25	0.038	0.586	NaN	NaN	NaN	NaN	NaN	NaN	-1.321	0.648	0.135	-1.325	0.515	0.192	-1.353	0.438	0.19	-1.395	0.288	0.15	-1.433	0.088	0.224
501	2.505	NaN	NaN	NaN	NaN	NaN	NaN	-1.369	0.874	0.553	-1.332	0.662	0.586	-1.265	0.547	0.554	-1.275	0.47	0.553	-1.313	0.323	0.6	-1.338	0.104	0.521	-1.25	0.038	0.586	NaN	NaN	NaN	NaN	NaN	NaN	-1.321	0.649	0.136	-1.325	0.516	0.192	-1.356	0.44	0.19	-1.395	0.288	0.15	-1.433	0.088	0.224
502	2.51	NaN	NaN	NaN	NaN	NaN	NaN	-1.369	0.874	0.554	-1.332	0.662	0.587	-1.265	0.547	0.555	-1.274	0.47	0.554	-1.313	0.322	0.601	-1.338	0.104	0.521	-1.25	0.037	0.586	NaN	NaN	NaN	NaN	NaN	NaN	-1.321	0.649	0.136	-1.326	0.516	0.192	-1.361	0.446	0.189	-1.395	0.288	0.15	-1.433	0.088	0.224
503	2.515	NaN	NaN	NaN	NaN	NaN	NaN	-1.369	0.873	0.554	-1.332	0.662	0.587	-1.265	0.547	0.555	-1.274	0.47	0.554	-1.312	0.322	0.601	-1.338	0.104	0.521	-1.25	0.038	0.586	NaN	NaN	NaN	NaN	NaN	NaN	-1.321	0.649	0.136	-1.326	0.516	0.192	-1.362	0.446	0.189	-1.395	0.287	0.151	-1.433	0.088	0.224
504	2.52	NaN	NaN	NaN	NaN	NaN	NaN	-1.368	0.873	0.555	-1.331	0.661	0.587	-1.264	0.547	0.555	-1.274	0.47	0.555	-1.312	0.321	0.601	-1.338	0.104	0.521	-1.25	0.038	0.586	NaN	NaN	NaN	NaN	NaN	NaN	-1.322	0.649	0.136	-1.326	0.516	0.193	-1.36	0.445	0.188	-1.395	0.287	0.151	-1.433	0.088	0.224
505	2.525	NaN	NaN	NaN	NaN	NaN	NaN	-1.368	0.873	0.556	-1.331	0.661	0.587	-1.264	0.546	0.556	-1.274	0.47	0.556	-1.312	0.321	0.602	-1.338	0.104	0.521	-1.251	0.038	0.586	NaN	NaN	NaN	NaN	NaN	NaN	-1.322	0.649	0.137	-1.326	0.516	0.193	-1.36	0.445	0.188	-1.396	0.288	0.151	-1.433	0.088	0.224
506	2.53	NaN	NaN	NaN	NaN	NaN	NaN	-1.367	0.872	0.556	-1.33	0.66	0.588	-1.263	0.546	0.557	-1.273	0.47	0.556	-1.311	0.321	0.602	-1.338	0.104	0.521	-1.251	0.038	0.586	NaN	NaN	NaN	NaN	NaN	NaN	-1.323	0.649	0.137	-1.326	0.516	0.193	-1.36	0.445	0.188	-1.397	0.289	0.151	-1.433	0.088	0.224
507	2.535	NaN	NaN	NaN	NaN	NaN	NaN	-1.367	0.872	0.556	-1.33	0.66	0.589	-1.263	0.546	0.557	-1.273	0.47	0.557	-1.311	0.321	0.603	-1.338	0.104	0.521	-1.251	0.038	0.586	NaN	NaN	NaN	NaN	NaN	NaN	-1.323	0.649	0.137	-1.327	0.516	0.193	-1.36	0.445	0.188	-1.398	0.29	0.152	-1.433	0.088	0.224
508	2.54	NaN	NaN	NaN	NaN	NaN	NaN	-1.367	0.872	0.557	-1.33	0.66	0.589	-1.263	0.546	0.558	-1.273	0.471	0.558	-1.311	0.321	0.603	-1.338	0.104	0.521	-1.251	0.038	0.586	NaN	NaN	NaN	NaN	NaN	NaN	-1.324	0.649	0.137	-1.327	0.516	0.193	-1.36	0.445	0.188	-1.397	0.289	0.152	-1.433	0.088	0.224
509	2.545	NaN	NaN	NaN	NaN	NaN	NaN	-1.367	0.871	0.558	-1.33	0.66	0.59	-1.262	0.546	0.558	-1.272	0.471	0.558	-1.31	0.321	0.604	-1.338	0.104	0.521	-1.251	0.038	0.586	NaN	NaN	NaN	NaN	NaN	NaN	-1.324	0.649	0.137	-1.327	0.516	0.193	-1.36	0.445	0.188	-1.397	0.289	0.152	-1.433	0.088	0.224
510	2.55	NaN	NaN	NaN	NaN	NaN	NaN	-1.366	0.871	0.558	-1.33	0.66	0.59	-1.261	0.546	0.559	-1.272	0.47	0.558	-1.31	0.321	0.604	-1.338	0.104	0.521	-1.251	0.038	0.586	NaN	NaN	NaN	NaN	NaN	NaN	-1.325	0.65	0.137	-1.328	0.516	0.193	-1.361	0.445	0.189	-1.398	0.289	0.151	-1.433	0.088	0.224
511	2.555	NaN	NaN	NaN	NaN	NaN	NaN	-1.366	0.871	0.558	-1.329	0.659	0.59	-1.261	0.546	0.56	-1.271	0.47	0.559	-1.31	0.322	0.604	-1.338	0.104	0.521	-1.251	0.038	0.586	NaN	NaN	NaN	NaN	NaN	NaN	-1.325	0.65	0.137	-1.328	0.517	0.193	-1.363	0.447	0.19	-1.398	0.289	0.151	-1.433	0.088	0.224
512	2.56	NaN	NaN	NaN	NaN	NaN	NaN	-1.366	0.87	0.559	-1.329	0.659	0.591	-1.261	0.546	0.56	-1.27	0.469	0.559	-1.31	0.322	0.605	-1.338	0.104	0.521	-1.251	0.038	0.586	NaN	NaN	NaN	NaN	NaN	NaN	-1.325	0.65	0.137	-1.328	0.517	0.193	-1.363	0.447	0.19	-1.398	0.289	0.151	-1.433	0.088	0.224
513	2.565	NaN	NaN	NaN	NaN	NaN	NaN	-1.366	0.87	0.559	-1.328	0.659	0.591	-1.26	0.546	0.56	-1.269	0.469	0.559	-1.31	0.322	0.605	-1.338	0.104	0.521	-1.251	0.038	0.586	NaN	NaN	NaN	NaN	NaN	NaN	-1.325	0.65	0.137	-1.327	0.517	0.193	-1.363	0.447	0.19	-1.398	0.289	0.151	-1.433	0.088	0.224
514	2.57	NaN	NaN	NaN	NaN	NaN	NaN	-1.366	0.87	0.56	-1.328	0.659	0.592	-1.26	0.545	0.561	-1.269	0.468	0.559	-1.31	0.322	0.605	-1.338	0.104	0.521	-1.251	0.038	0.586	NaN	NaN	NaN	NaN	NaN	NaN	-1.325	0.65	0.138	-1.327	0.517	0.193	-1.363	0.448	0.19	-1.398	0.289	0.151	-1.433	0.088	0.224
515	2.575	NaN	NaN	NaN	NaN	NaN	NaN	-1.366	0.87	0.56	-1.328	0.659	0.593	-1.26	0.546	0.561	-1.268	0.468	0.56	-1.309	0.322	0.605	-1.338	0.104	0.521	-1.251	0.038	0.586	NaN	NaN	NaN	NaN	NaN	NaN	-1.325	0.65	0.138	-1.327	0.517	0.193	-1.363	0.448	0.19	-1.398	0.289	0.151	-1.433	0.088	0.224
516	2.58	NaN	NaN	NaN	NaN	NaN	NaN	-1.366	0.869	0.561	-1.328	0.658	0.593	-1.26	0.546	0.562	-1.268	0.468	0.56	-1.309	0.322	0.605	-1.338	0.104	0.522	-1.251	0.037	0.586	NaN	NaN	NaN	NaN	NaN	NaN	-1.324	0.649	0.138	-1.326	0.517	0.193	-1.363	0.448	0.19	-1.398	0.289	0.151	-1.433	0.088	0.224
517	2.585	NaN	NaN	NaN	NaN	NaN	NaN	-1.365	0.869	0.561	-1.328	0.658	0.593	-1.259	0.545	0.562	-1.268	0.468	0.56	-1.309	0.322	0.605	-1.338	0.104	0.522	-1.251	0.037	0.586	NaN	NaN	NaN	NaN	NaN	NaN	-1.324	0.649	0.138	-1.326	0.517	0.193	-1.362	0.447	0.19	-1.398	0.289	0.151	-1.433	0.088	0.224
518	2.59	NaN	NaN	NaN	NaN	NaN	NaN	-1.365	0.869	0.562	-1.327	0.658	0.594	-1.259	0.545	0.562	-1.267	0.468	0.56	-1.309	0.322	0.606	-1.338	0.104	0.522	-1.251	0.037	0.586	NaN	NaN	NaN	NaN	NaN	NaN	-1.324	0.649	0.139	-1.326	0.517	0.193	-1.359	0.446	0.189	-1.398	0.289	0.151	-1.433	0.088	0.224
519	2.595	NaN	NaN	NaN	NaN	NaN	NaN	-1.365	0.869	0.562	-1.327	0.658	0.594	-1.258	0.545	0.563	-1.267	0.468	0.561	-1.309	0.322	0.606	-1.338	0.104	0.522	-1.251	0.037	0.586	NaN	NaN	NaN	NaN	NaN	NaN	-1.323	0.649	0.139	-1.326	0.517	0.193	-1.358	0.445	0.189	-1.397	0.289	0.151	-1.433	0.088	0.223
520	2.6	NaN	NaN	NaN	NaN	NaN	NaN	-1.364	0.869	0.562	-1.327	0.658	0.594	-1.258	0.545	0.563	-1.267	0.468	0.561	-1.309	0.322	0.606	-1.338	0.104	0.522	-1.251	0.037	0.586	NaN	NaN	NaN	NaN	NaN	NaN	-1.322	0.649	0.139	-1.325	0.517	0.194	-1.357	0.445	0.189	-1.397	0.289	0.152	-1.433	0.088	0.224
521	2.605	NaN	NaN	NaN	NaN	NaN	NaN	-1.364	0.869	0.563	-1.327	0.658	0.595	-1.258	0.545	0.563	-1.267	0.468	0.562	-1.309	0.321	0.606	-1.338	0.104	0.522	-1.251	0.037	0.586	NaN	NaN	NaN	NaN	NaN	NaN	-1.322	0.649	0.139	-1.324	0.516	0.194	-1.358	0.445	0.189	-1.397	0.289	0.152	-1.433	0.088	0.224
522	2.61	NaN	NaN	NaN	NaN	NaN	NaN	-1.363	0.869	0.564	-1.327	0.658	0.595	-1.257	0.545	0.564	-1.267	0.468	0.562	-1.309	0.321	0.606	-1.338	0.104	0.522	-1.251	0.037	0.586	NaN	NaN	NaN	NaN	NaN	NaN	-1.321	0.649	0.139	-1.323	0.516	0.194	-1.359	0.446	0.19	-1.397	0.289	0.152	-1.433	0.088	0.224
523	2.615	NaN	NaN	NaN	NaN	NaN	NaN	-1.363	0.869	0.564	-1.327	0.657	0.596	-1.257	0.544	0.564	-1.267	0.468	0.562	-1.309	0.321	0.607	-1.338	0.104	0.522	-1.251	0.037	0.586	NaN	NaN	NaN	NaN	NaN	NaN	-1.32	0.649	0.14	-1.323	0.516	0.194	-1.36	0.447	0.191	-1.397	0.289	0.152	-1.433	0.088	0.224
524	2.62	NaN	NaN	NaN	NaN	NaN	NaN	-1.363	0.869	0.564	-1.326	0.657	0.596	-1.257	0.545	0.565	-1.267	0.468	0.563	-1.309	0.321	0.607	-1.338	0.104	0.522	-1.251	0.037	0.586	NaN	NaN	NaN	NaN	NaN	NaN	-1.32	0.649	0.14	-1.322	0.516	0.194	-1.36	0.447	0.191	-1.396	0.289	0.152	-1.433	0.088	0.224
525	2.625	NaN	NaN	NaN	NaN	NaN	NaN	-1.363	0.869	0.565	-1.326	0.657	0.596	-1.257	0.544	0.565	-1.267	0.468	0.564	-1.309	0.321	0.607	-1.338	0.104	0.522	-1.251	0.037	0.586	NaN	NaN	NaN	NaN	NaN	NaN	-1.32	0.649	0.14	-1.322	0.516	0.195	-1.36	0.447	0.191	-1.396	0.289	0.152	-1.433	0.088	0.224
526	2.63	NaN	NaN	NaN	NaN	NaN	NaN	-1.362	0.868	0.566	-1.325	0.656	0.596	-1.257	0.544	0.565	-1.266	0.468	0.564	-1.309	0.321	0.607	-1.338	0.104	0.522	-1.251	0.037	0.587	NaN	NaN	NaN	NaN	NaN	NaN	-1.32	0.649	0.14	-1.322	0.516	0.195	-1.36	0.447	0.191	-1.396	0.289	0.152	-1.433	0.088	0.223
527	2.635	NaN	NaN	NaN	NaN	NaN	NaN	-1.362	0.868	0.566	-1.325	0.656	0.597	-1.256	0.544	0.565	-1.266	0.468	0.564	-1.309	0.321	0.607	-1.338	0.104	0.522	-1.251	0.037	0.587	NaN	NaN	NaN	NaN	NaN	NaN	-1.319	0.649	0.14	-1.322	0.516	0.195	-1.359	0.447	0.192	-1.396	0.289	0.152	-1.433	0.088	0.223
528	2.64	NaN	NaN	NaN	NaN	NaN	NaN	-1.361	0.868	0.566	-1.325	0.656	0.597	-1.256	0.543	0.566	-1.266	0.468	0.564	-1.308	0.32	0.607	-1.338	0.104	0.522	-1.251	0.037	0.587	NaN	NaN	NaN	NaN	NaN	NaN	-1.319	0.649	0.141	-1.322	0.516	0.195	-1.358	0.447	0.191	-1.395	0.289	0.152	-1.433	0.088	0.224
529	2.645	NaN	NaN	NaN	NaN	NaN	NaN	-1.361	0.868	0.567	-1.325	0.656	0.597	-1.255	0.543	0.566	-1.266	0.467	0.565	-1.307	0.319	0.608	-1.338	0.104	0.522	-1.251	0.037	0.586	NaN	NaN	NaN	NaN	NaN	NaN	-1.318	0.649	0.141	-1.322	0.516	0.196	-1.356	0.445	0.191	-1.395	0.289	0.152	-1.433	0.088	0.224
530	2.65	NaN	NaN	NaN	NaN	NaN	NaN	-1.361	0.868	0.567	-1.325	0.656	0.598	-1.255	0.543	0.566	-1.266	0.467	0.565	-1.307	0.319	0.608	-1.338	0.104	0.522	-1.251	0.037	0.587	NaN	NaN	NaN	NaN	NaN	NaN	-1.318	0.649	0.142	-1.322	0.516	0.196	-1.356	0.445	0.191	-1.396	0.29	0.153	-1.433	0.088	0.224
531	2.655	NaN	NaN	NaN	NaN	NaN	NaN	-1.36	0.868	0.568	-1.325	0.655	0.598	-1.255	0.543	0.567	-1.265	0.467	0.565	-1.307	0.318	0.608	-1.338	0.104	0.522	-1.251	0.037	0.587	NaN	NaN	NaN	NaN	NaN	NaN	-1.317	0.649	0.142	-1.322	0.516	0.196	-1.356	0.445	0.191	-1.398	0.293	0.153	-1.433	0.088	0.224
532	2.66	NaN	NaN	NaN	NaN	NaN	NaN	-1.359	0.867	0.568	-1.324	0.655	0.598	-1.254	0.543	0.567	-1.265	0.467	0.565	-1.306	0.318	0.608	-1.338	0.104	0.522	-1.251	0.037	0.587	NaN	NaN	NaN	NaN	NaN	NaN	-1.317	0.649	0.142	-1.322	0.516	0.196	-1.356	0.445	0.191	-1.398	0.293	0.153	-1.433	0.088	0.224
533	2.665	NaN	NaN	NaN	NaN	NaN	NaN	-1.359	0.867	0.568	-1.324	0.654	0.598	-1.254	0.542	0.567	-1.264	0.467	0.565	-1.306	0.318	0.609	-1.338	0.104	0.522	-1.251	0.037	0.586	NaN	NaN	NaN	NaN	NaN	NaN	-1.317	0.65	0.142	-1.322	0.516	0.197	-1.355	0.445	0.192	-1.398	0.293	0.153	-1.433	0.088	0.224
534	2.67	NaN	NaN	NaN	NaN	NaN	NaN	-1.359	0.867	0.569	-1.323	0.654	0.599	-1.253	0.542	0.568	-1.263	0.466	0.565	-1.306	0.318	0.609	-1.338	0.104	0.522	-1.251	0.037	0.586	NaN	NaN	NaN	NaN	NaN	NaN	-1.317	0.65	0.143	-1.321	0.516	0.197	-1.355	0.445	0.192	-1.398	0.294	0.153	-1.433	0.088	0.224
535	2.675	NaN	NaN	NaN	NaN	NaN	NaN	-1.358	0.866	0.569	-1.323	0.654	0.599	-1.253	0.542	0.568	-1.262	0.465	0.565	-1.305	0.318	0.609	-1.338	0.104	0.522	-1.251	0.037	0.586	NaN	NaN	NaN	NaN	NaN	NaN	-1.316	0.65	0.143	-1.321	0.516	0.198	-1.355	0.445	0.192	-1.398	0.294	0.153	-1.433	0.088	0.224
536	2.68	NaN	NaN	NaN	NaN	NaN	NaN	-1.357	0.866	0.569	-1.323	0.654	0.599	-1.253	0.542	0.568	-1.262	0.465	0.566	-1.305	0.318	0.609	-1.338	0.104	0.522	-1.251	0.037	0.587	NaN	NaN	NaN	NaN	NaN	NaN	-1.316	0.65	0.143	-1.321	0.516	0.198	-1.356	0.445	0.192	-1.398	0.294	0.153	-1.433	0.088	0.224
537	2.685	NaN	NaN	NaN	NaN	NaN	NaN	-1.357	0.866	0.57	-1.322	0.654	0.6	-1.252	0.542	0.569	-1.261	0.465	0.566	-1.305	0.318	0.61	-1.338	0.104	0.522	-1.251	0.037	0.587	NaN	NaN	NaN	NaN	NaN	NaN	-1.315	0.65	0.144	NaN	NaN	NaN	-1.356	0.445	0.193	-1.398	0.294	0.153	-1.433	0.088	0.224
538	2.69	NaN	NaN	NaN	NaN	NaN	NaN	-1.357	0.866	0.57	-1.322	0.654	0.6	-1.251	0.542	0.569	-1.26	0.465	0.566	-1.304	0.318	0.61	-1.338	0.104	0.522	-1.251	0.037	0.587	NaN	NaN	NaN	NaN	NaN	NaN	-1.315	0.65	0.144	NaN	NaN	NaN	-1.356	0.446	0.193	-1.398	0.294	0.153	-1.433	0.088	0.224
539	2.695	NaN	NaN	NaN	NaN	NaN	NaN	-1.356	0.865	0.57	-1.321	0.654	0.601	-1.25	0.542	0.569	-1.26	0.465	0.566	-1.304	0.318	0.61	-1.338	0.104	0.522	-1.251	0.037	0.587	NaN	NaN	NaN	NaN	NaN	NaN	-1.314	0.65	0.145	-1.32	0.516	0.199	-1.358	0.448	0.195	-1.398	0.294	0.153	-1.433	0.088	0.224
540	2.7	NaN	NaN	NaN	NaN	NaN	NaN	-1.356	0.865	0.571	-1.32	0.653	0.601	-1.249	0.541	0.569	-1.259	0.465	0.566	-1.304	0.318	0.61	-1.338	0.104	0.522	-1.251	0.037	0.586	NaN	NaN	NaN	NaN	NaN	NaN	-1.314	0.65	0.145	-1.32	0.516	0.199	-1.359	0.448	0.195	-1.398	0.294	0.154	-1.433	0.088	0.224
541	2.705	NaN	NaN	NaN	NaN	NaN	NaN	-1.355	0.865	0.571	-1.319	0.653	0.601	-1.249	0.541	0.57	-1.259	0.465	0.567	-1.303	0.318	0.61	-1.338	0.104	0.522	-1.251	0.037	0.586	NaN	NaN	NaN	NaN	NaN	NaN	-1.313	0.65	0.145	-1.32	0.516	0.199	-1.358	0.448	0.196	-1.397	0.293	0.154	-1.433	0.088	0.224
542	2.71	NaN	NaN	NaN	NaN	NaN	NaN	-1.355	0.865	0.571	-1.318	0.653	0.601	-1.248	0.541	0.57	-1.258	0.465	0.568	-1.303	0.318	0.61	-1.338	0.104	0.522	-1.251	0.037	0.586	NaN	NaN	NaN	NaN	NaN	NaN	-1.313	0.65	0.145	-1.319	0.516	0.199	-1.357	0.448	0.195	-1.396	0.292	0.154	-1.433	0.088	0.224
543	2.715	NaN	NaN	NaN	NaN	NaN	NaN	-1.354	0.864	0.572	-1.317	0.653	0.601	-1.247	0.54	0.57	-1.258	0.465	0.568	-1.303	0.318	0.61	-1.338	0.104	0.522	-1.251	0.037	0.587	NaN	NaN	NaN	NaN	NaN	NaN	-1.312	0.65	0.145	-1.319	0.517	0.199	-1.355	0.446	0.194	-1.396	0.292	0.154	-1.433	0.089	0.224
544	2.72	NaN	NaN	NaN	NaN	NaN	NaN	-1.353	0.864	0.572	-1.316	0.653	0.602	-1.246	0.54	0.57	-1.257	0.465	0.569	-1.302	0.318	0.611	-1.337	0.103	0.522	-1.251	0.037	0.586	NaN	NaN	NaN	NaN	NaN	NaN	-1.312	0.65	0.146	-1.319	0.517	0.2	-1.354	0.446	0.194	-1.396	0.292	0.154	-1.434	0.089	0.224
545	2.725	NaN	NaN	NaN	NaN	NaN	NaN	-1.353	0.863	0.573	-1.315	0.652	0.602	-1.246	0.54	0.571	-1.257	0.465	0.569	-1.302	0.318	0.611	-1.337	0.103	0.522	-1.251	0.037	0.586	NaN	NaN	NaN	NaN	NaN	NaN	-1.311	0.651	0.146	-1.319	0.518	0.2	-1.353	0.446	0.194	-1.396	0.292	0.154	-1.434	0.089	0.224
546	2.73	NaN	NaN	NaN	NaN	NaN	NaN	-1.352	0.863	0.573	-1.315	0.652	0.603	-1.245	0.54	0.571	-1.257	0.465	0.57	-1.302	0.318	0.611	-1.337	0.103	0.522	-1.251	0.037	0.586	NaN	NaN	NaN	NaN	NaN	NaN	-1.311	0.65	0.146	-1.319	0.519	0.199	-1.354	0.446	0.195	-1.396	0.292	0.154	-1.434	0.089	0.225
547	2.735	NaN	NaN	NaN	NaN	NaN	NaN	-1.351	0.863	0.573	-1.314	0.652	0.603	-1.244	0.54	0.572	-1.256	0.465	0.57	-1.301	0.318	0.611	-1.337	0.103	0.522	-1.251	0.037	0.586	NaN	NaN	NaN	NaN	NaN	NaN	-1.31	0.65	0.147	-1.317	0.517	0.2	-1.355	0.448	0.196	-1.395	0.293	0.154	-1.434	0.089	0.225
548	2.74	NaN	NaN	NaN	NaN	NaN	NaN	-1.351	0.863	0.574	-1.313	0.652	0.604	-1.244	0.54	0.572	-1.255	0.465	0.57	-1.301	0.318	0.611	-1.337	0.103	0.522	-1.251	0.037	0.586	NaN	NaN	NaN	NaN	NaN	NaN	-1.309	0.65	0.147	-1.316	0.516	0.2	-1.355	0.448	0.196	-1.395	0.293	0.154	-1.434	0.089	0.225
549	2.745	NaN	NaN	NaN	NaN	NaN	NaN	-1.35	0.863	0.574	-1.313	0.652	0.604	-1.243	0.539	0.572	-1.254	0.463	0.57	-1.3	0.318	0.611	-1.337	0.103	0.522	-1.251	0.037	0.586	NaN	NaN	NaN	NaN	NaN	NaN	-1.307	0.649	0.148	-1.315	0.516	0.201	-1.353	0.447	0.196	-1.395	0.293	0.154	-1.433	0.089	0.225
550	2.75	NaN	NaN	NaN	NaN	NaN	NaN	-1.35	0.863	0.575	-1.312	0.652	0.605	-1.242	0.539	0.572	-1.252	0.463	0.57	-1.299	0.317	0.612	-1.337	0.103	0.522	-1.251	0.037	0.586	NaN	NaN	NaN	NaN	NaN	NaN	-1.306	0.649	0.148	-1.314	0.516	0.201	-1.351	0.446	0.196	-1.394	0.293	0.154	-1.433	0.089	0.225
551	2.755	NaN	NaN	NaN	NaN	NaN	NaN	-1.349	0.862	0.575	-1.311	0.652	0.605	-1.241	0.539	0.573	-1.252	0.462	0.571	-1.299	0.316	0.612	-1.337	0.103	0.522	-1.251	0.037	0.586	NaN	NaN	NaN	NaN	NaN	NaN	-1.306	0.649	0.148	-1.313	0.516	0.201	-1.352	0.447	0.196	-1.394	0.293	0.154	-1.433	0.089	0.225
552	2.76	NaN	NaN	NaN	NaN	NaN	NaN	-1.348	0.862	0.575	-1.31	0.651	0.605	-1.241	0.539	0.573	-1.251	0.462	0.571	-1.298	0.316	0.612	-1.337	0.103	0.522	-1.251	0.037	0.586	NaN	NaN	NaN	NaN	NaN	NaN	-1.305	0.649	0.148	-1.312	0.516	0.201	-1.351	0.447	0.196	-1.394	0.293	0.154	-1.433	0.089	0.225
553	2.765	NaN	NaN	NaN	NaN	NaN	NaN	-1.348	0.862	0.576	-1.31	0.65	0.606	-1.241	0.539	0.573	-1.251	0.462	0.571	-1.298	0.315	0.612	-1.337	0.103	0.522	-1.251	0.037	0.586	NaN	NaN	NaN	NaN	NaN	NaN	-1.304	0.649	0.148	-1.311	0.515	0.201	-1.348	0.445	0.195	-1.393	0.293	0.154	-1.433	0.089	0.225
554	2.77	NaN	NaN	NaN	NaN	NaN	NaN	-1.347	0.862	0.576	-1.309	0.65	0.606	-1.24	0.539	0.574	-1.251	0.462	0.571	-1.297	0.315	0.612	-1.337	0.103	0.522	-1.251	0.037	0.586	NaN	NaN	NaN	NaN	NaN	NaN	-1.303	0.648	0.148	-1.309	0.515	0.201	-1.347	0.445	0.195	-1.393	0.293	0.154	-1.433	0.09	0.225
555	2.775	NaN	NaN	NaN	NaN	NaN	NaN	-1.346	0.861	0.577	-1.309	0.65	0.606	-1.239	0.538	0.574	-1.25	0.462	0.571	-1.297	0.315	0.612	-1.337	0.103	0.522	-1.251	0.037	0.586	NaN	NaN	NaN	NaN	NaN	NaN	-1.302	0.648	0.148	-1.308	0.515	0.201	-1.347	0.446	0.196	-1.391	0.292	0.154	-1.432	0.09	0.225
556	2.78	NaN	NaN	NaN	NaN	NaN	NaN	-1.346	0.861	0.577	-1.308	0.65	0.607	-1.239	0.538	0.574	-1.25	0.462	0.572	-1.296	0.315	0.612	-1.337	0.103	0.522	-1.251	0.037	0.586	NaN	NaN	NaN	NaN	NaN	NaN	-1.301	0.648	0.148	-1.307	0.515	0.201	-1.344	0.445	0.195	-1.391	0.293	0.155	-1.432	0.09	0.225
557	2.785	NaN	NaN	NaN	NaN	NaN	NaN	-1.345	0.861	0.578	-1.308	0.649	0.607	-1.239	0.538	0.575	-1.25	0.462	0.572	-1.296	0.315	0.613	-1.337	0.103	0.522	-1.251	0.037	0.586	NaN	NaN	NaN	NaN	NaN	NaN	-1.3	0.648	0.148	-1.306	0.514	0.201	-1.343	0.444	0.195	-1.392	0.295	0.156	-1.432	0.09	0.225
558	2.79	NaN	NaN	NaN	NaN	NaN	NaN	-1.344	0.861	0.578	-1.307	0.649	0.607	-1.238	0.537	0.575	-1.249	0.462	0.572	-1.296	0.315	0.613	-1.337	0.103	0.522	-1.251	0.037	0.587	NaN	NaN	NaN	NaN	NaN	NaN	-1.299	0.648	0.149	-1.305	0.514	0.201	-1.342	0.444	0.195	-1.392	0.295	0.156	-1.432	0.09	0.225
559	2.795	NaN	NaN	NaN	NaN	NaN	NaN	-1.344	0.86	0.579	-1.307	0.649	0.608	-1.238	0.537	0.575	-1.249	0.461	0.573	-1.296	0.315	0.613	-1.337	0.103	0.522	-1.251	0.037	0.587	NaN	NaN	NaN	NaN	NaN	NaN	-1.298	0.648	0.149	-1.304	0.514	0.201	-1.342	0.445	0.195	-1.391	0.296	0.156	-1.431	0.09	0.225
560	2.8	NaN	NaN	NaN	NaN	NaN	NaN	-1.343	0.86	0.579	-1.307	0.649	0.608	-1.237	0.536	0.576	-1.249	0.461	0.573	-1.295	0.315	0.613	-1.337	0.103	0.522	-1.251	0.037	0.587	NaN	NaN	NaN	NaN	NaN	NaN	-1.297	0.647	0.149	-1.302	0.513	0.201	-1.342	0.445	0.196	-1.39	0.295	0.156	-1.431	0.091	0.226
561	2.805	NaN	NaN	NaN	NaN	NaN	NaN	-1.342	0.86	0.58	-1.307	0.649	0.609	-1.237	0.536	0.576	-1.248	0.461	0.573	-1.295	0.314	0.613	-1.337	0.103	0.522	-1.251	0.037	0.587	NaN	NaN	NaN	NaN	NaN	NaN	-1.296	0.647	0.149	-1.302	0.513	0.201	-1.339	0.444	0.195	-1.387	0.293	0.156	-1.431	0.091	0.226
562	2.81	NaN	NaN	NaN	NaN	NaN	NaN	-1.341	0.86	0.58	-1.306	0.648	0.609	-1.237	0.536	0.577	-1.247	0.46	0.574	-1.295	0.314	0.614	-1.337	0.102	0.522	-1.251	0.037	0.587	NaN	NaN	NaN	NaN	NaN	NaN	-1.295	0.647	0.149	-1.3	0.513	0.201	-1.339	0.444	0.196	-1.385	0.292	0.157	-1.431	0.091	0.226
563	2.815	NaN	NaN	NaN	NaN	NaN	NaN	-1.341	0.86	0.581	-1.306	0.648	0.609	-1.237	0.536	0.577	-1.246	0.459	0.574	-1.294	0.313	0.614	-1.337	0.102	0.522	-1.251	0.037	0.587	NaN	NaN	NaN	NaN	NaN	NaN	-1.294	0.647	0.149	-1.299	0.513	0.201	-1.339	0.445	0.196	-1.386	0.292	0.157	-1.432	0.091	0.226
564	2.82	NaN	NaN	NaN	NaN	NaN	NaN	-1.341	0.86	0.581	-1.306	0.648	0.61	-1.236	0.536	0.578	-1.246	0.459	0.575	-1.294	0.313	0.614	-1.337	0.102	0.522	-1.251	0.037	0.587	NaN	NaN	NaN	NaN	NaN	NaN	-1.293	0.647	0.15	-1.298	0.513	0.201	-1.336	0.444	0.196	-1.386	0.292	0.157	-1.432	0.091	0.226
565	2.825	NaN	NaN	NaN	NaN	NaN	NaN	-1.34	0.86	0.582	-1.305	0.647	0.61	-1.235	0.535	0.578	-1.245	0.459	0.575	-1.293	0.312	0.614	-1.337	0.102	0.522	-1.251	0.037	0.587	NaN	NaN	NaN	NaN	NaN	NaN	-1.292	0.646	0.15	-1.297	0.513	0.201	-1.336	0.444	0.196	-1.386	0.293	0.157	-1.432	0.091	0.227
566	2.83	NaN	NaN	NaN	NaN	NaN	NaN	-1.339	0.86	0.582	-1.305	0.647	0.61	-1.235	0.535	0.579	-1.245	0.459	0.576	-1.293	0.311	0.615	-1.337	0.102	0.522	-1.251	0.037	0.587	NaN	NaN	NaN	NaN	NaN	NaN	-1.291	0.646	0.15	-1.296	0.512	0.201	-1.336	0.445	0.197	-1.385	0.293	0.157	-1.432	0.092	0.227
567	2.835	NaN	NaN	NaN	NaN	NaN	NaN	-1.338	0.86	0.583	-1.305	0.647	0.611	-1.234	0.534	0.579	-1.245	0.459	0.576	-1.293	0.311	0.615	-1.337	0.102	0.522	-1.251	0.037	0.587	NaN	NaN	NaN	NaN	NaN	NaN	-1.29	0.646	0.151	-1.295	0.512	0.201	-1.332	0.443	0.196	-1.385	0.293	0.157	-1.431	0.092	0.227
568	2.84	NaN	NaN	NaN	NaN	NaN	NaN	-1.337	0.86	0.583	-1.305	0.647	0.612	-1.234	0.534	0.58	-1.245	0.459	0.576	-1.293	0.311	0.616	-1.337	0.102	0.522	-1.251	0.037	0.587	NaN	NaN	NaN	NaN	NaN	NaN	-1.288	0.645	0.151	-1.293	0.512	0.201	-1.329	0.441	0.196	-1.384	0.293	0.157	-1.43	0.092	0.227
569	2.845	NaN	NaN	NaN	NaN	NaN	NaN	-1.337	0.86	0.584	-1.305	0.647	0.613	-1.235	0.535	0.58	-1.245	0.458	0.577	-1.292	0.311	0.616	-1.337	0.102	0.522	-1.251	0.037	0.587	NaN	NaN	NaN	NaN	NaN	NaN	-1.287	0.645	0.151	-1.292	0.512	0.201	-1.329	0.443	0.196	-1.383	0.294	0.157	-1.429	0.093	0.227
570	2.85	NaN	NaN	NaN	NaN	NaN	NaN	-1.336	0.86	0.584	-1.304	0.647	0.613	-1.235	0.535	0.581	-1.245	0.458	0.578	-1.292	0.311	0.617	-1.338	0.102	0.522	-1.251	0.037	0.587	NaN	NaN	NaN	NaN	NaN	NaN	-1.286	0.645	0.151	-1.29	0.512	0.201	-1.328	0.444	0.196	-1.382	0.294	0.157	-1.429	0.093	0.227
571	2.855	NaN	NaN	NaN	NaN	NaN	NaN	-1.336	0.86	0.585	-1.304	0.646	0.613	-1.234	0.534	0.582	-1.245	0.458	0.578	-1.292	0.311	0.617	-1.338	0.101	0.522	-1.251	0.037	0.587	NaN	NaN	NaN	NaN	NaN	NaN	-1.284	0.645	0.151	-1.289	0.512	0.201	-1.327	0.444	0.196	-1.382	0.294	0.157	-1.428	0.093	0.227
572	2.86	NaN	NaN	NaN	NaN	NaN	NaN	-1.335	0.86	0.586	-1.303	0.646	0.614	-1.234	0.534	0.582	-1.245	0.458	0.579	-1.292	0.311	0.617	-1.338	0.101	0.522	-1.251	0.037	0.587	NaN	NaN	NaN	NaN	NaN	NaN	-1.283	0.645	0.151	-1.287	0.512	0.201	-1.326	0.444	0.196	-1.381	0.295	0.157	-1.428	0.093	0.227
573	2.865	NaN	NaN	NaN	NaN	NaN	NaN	-1.335	0.86	0.586	-1.303	0.647	0.614	-1.233	0.533	0.582	-1.245	0.458	0.579	-1.292	0.311	0.617	-1.338	0.101	0.522	-1.251	0.037	0.587	NaN	NaN	NaN	NaN	NaN	NaN	-1.281	0.645	0.152	-1.285	0.512	0.201	-1.325	0.445	0.197	-1.38	0.295	0.157	-1.428	0.094	0.227
574	2.87	NaN	NaN	NaN	NaN	NaN	NaN	-1.334	0.86	0.586	-1.303	0.647	0.615	-1.233	0.533	0.582	-1.245	0.458	0.579	-1.292	0.31	0.618	-1.338	0.101	0.522	-1.251	0.037	0.587	NaN	NaN	NaN	NaN	NaN	NaN	-1.28	0.645	0.152	-1.283	0.512	0.201	-1.322	0.445	0.196	-1.379	0.296	0.157	-1.428	0.095	0.228
575	2.875	NaN	NaN	NaN	NaN	NaN	NaN	-1.333	0.86	0.587	-1.303	0.646	0.615	-1.234	0.533	0.583	-1.245	0.458	0.579	-1.292	0.31	0.618	-1.338	0.101	0.522	-1.251	0.037	0.587	NaN	NaN	NaN	NaN	NaN	NaN	-1.278	0.645	0.152	-1.281	0.512	0.201	-1.32	0.445	0.195	-1.378	0.296	0.157	-1.428	0.096	0.229
576	2.88	NaN	NaN	NaN	NaN	NaN	NaN	-1.333	0.86	0.587	-1.303	0.646	0.616	-1.234	0.533	0.584	-1.245	0.458	0.58	-1.292	0.31	0.618	-1.338	0.101	0.522	-1.251	0.037	0.587	NaN	NaN	NaN	NaN	NaN	NaN	-1.277	0.646	0.152	-1.279	0.512	0.2	-1.317	0.445	0.196	-1.377	0.298	0.157	-1.427	0.098	0.23
577	2.885	NaN	NaN	NaN	NaN	NaN	NaN	-1.332	0.86	0.588	-1.303	0.647	0.616	-1.234	0.533	0.584	-1.245	0.458	0.581	-1.293	0.31	0.619	-1.338	0.101	0.522	-1.251	0.037	0.587	NaN	NaN	NaN	NaN	NaN	NaN	-1.275	0.646	0.151	-1.277	0.513	0.2	-1.314	0.444	0.196	-1.376	0.299	0.158	-1.426	0.099	0.23
578	2.89	NaN	NaN	NaN	NaN	NaN	NaN	-1.332	0.86	0.589	-1.303	0.647	0.617	-1.234	0.533	0.585	-1.245	0.458	0.581	-1.293	0.31	0.619	-1.338	0.101	0.522	-1.251	0.037	0.587	NaN	NaN	NaN	NaN	NaN	NaN	-1.273	0.647	0.151	-1.274	0.513	0.2	-1.312	0.445	0.196	-1.375	0.301	0.158	-1.425	0.1	0.23
579	2.895	NaN	NaN	NaN	NaN	NaN	NaN	-1.331	0.86	0.589	-1.302	0.647	0.617	-1.234	0.533	0.585	-1.245	0.458	0.582	-1.292	0.31	0.619	-1.338	0.101	0.522	-1.251	0.037	0.587	NaN	NaN	NaN	NaN	NaN	NaN	-1.271	0.648	0.151	-1.271	0.514	0.199	-1.31	0.446	0.196	-1.374	0.302	0.158	-1.425	0.102	0.231
580	2.9	NaN	NaN	NaN	NaN	NaN	NaN	-1.331	0.86	0.59	-1.302	0.647	0.617	-1.233	0.532	0.585	-1.245	0.458	0.583	-1.292	0.31	0.619	-1.338	0.101	0.522	-1.251	0.037	0.587	NaN	NaN	NaN	NaN	NaN	NaN	-1.269	0.648	0.151	-1.268	0.514	0.199	-1.307	0.447	0.195	-1.372	0.303	0.157	-1.424	0.103	0.231
581	2.905	NaN	NaN	NaN	NaN	NaN	NaN	-1.331	0.86	0.59	-1.302	0.647	0.618	-1.233	0.532	0.585	-1.245	0.458	0.583	-1.292	0.31	0.619	-1.338	0.101	0.522	-1.251	0.037	0.587	NaN	NaN	NaN	NaN	NaN	NaN	-1.267	0.649	0.151	-1.265	0.515	0.198	-1.304	0.448	0.194	-1.37	0.304	0.157	-1.423	0.105	0.231
582	2.91	NaN	NaN	NaN	NaN	NaN	NaN	-1.33	0.86	0.59	-1.302	0.647	0.618	-1.233	0.532	0.585	-1.245	0.458	0.583	-1.292	0.31	0.619	-1.338	0.101	0.522	-1.251	0.037	0.587	NaN	NaN	NaN	NaN	NaN	NaN	-1.264	0.649	0.15	-1.262	0.516	0.198	-1.301	0.45	0.194	-1.368	0.306	0.157	-1.422	0.106	0.231
583	2.915	NaN	NaN	NaN	NaN	NaN	NaN	-1.33	0.86	0.591	-1.302	0.647	0.618	-1.233	0.532	0.585	-1.245	0.458	0.583	-1.292	0.31	0.619	-1.338	0.101	0.522	-1.251	0.037	0.587	NaN	NaN	NaN	NaN	NaN	NaN	-1.262	0.65	0.15	-1.258	0.516	0.197	-1.298	0.451	0.193	-1.366	0.308	0.157	-1.42	0.109	0.232
584	2.92	NaN	NaN	NaN	NaN	NaN	NaN	-1.33	0.86	0.591	-1.302	0.647	0.619	-1.233	0.532	0.586	-1.245	0.458	0.583	-1.292	0.31	0.619	-1.338	0.101	0.522	-1.251	0.037	0.587	NaN	NaN	NaN	NaN	NaN	NaN	-1.258	0.651	0.15	-1.254	0.517	0.196	-1.294	0.452	0.193	-1.364	0.31	0.157	-1.417	0.112	0.232
585	2.925	NaN	NaN	NaN	NaN	NaN	NaN	-1.329	0.861	0.592	-1.301	0.647	0.619	-1.233	0.532	0.586	-1.245	0.458	0.583	-1.292	0.31	0.619	-1.338	0.101	0.522	-1.251	0.037	0.587	NaN	NaN	NaN	NaN	NaN	NaN	-1.255	0.651	0.149	-1.25	0.518	0.195	-1.29	0.452	0.192	-1.361	0.312	0.157	-1.418	0.114	0.232
586	2.93	NaN	NaN	NaN	NaN	NaN	NaN	-1.329	0.861	0.592	-1.301	0.646	0.619	-1.233	0.532	0.586	-1.245	0.458	0.583	-1.292	0.31	0.619	-1.338	0.101	0.522	-1.251	0.037	0.587	NaN	NaN	NaN	NaN	NaN	NaN	-1.252	0.652	0.149	-1.246	0.519	0.194	-1.285	0.453	0.191	-1.358	0.313	0.156	-1.417	0.116	0.231
587	2.935	NaN	NaN	NaN	NaN	NaN	NaN	-1.328	0.861	0.593	-1.301	0.646	0.619	-1.233	0.532	0.586	-1.245	0.457	0.583	-1.292	0.31	0.619	-1.338	0.101	0.522	-1.251	0.037	0.587	NaN	NaN	NaN	NaN	NaN	NaN	-1.249	0.653	0.148	-1.241	0.52	0.193	-1.28	0.453	0.191	-1.354	0.315	0.155	-1.416	0.118	0.231
588	2.94	NaN	NaN	NaN	NaN	NaN	NaN	-1.328	0.861	0.593	-1.301	0.646	0.619	-1.233	0.532	0.587	-1.245	0.457	0.583	-1.292	0.31	0.619	-1.338	0.101	0.522	-1.251	0.037	0.587	NaN	NaN	NaN	NaN	NaN	NaN	-1.245	0.654	0.148	-1.237	0.521	0.192	-1.276	0.455	0.19	-1.35	0.317	0.154	-1.414	0.12	0.231
589	2.945	NaN	NaN	NaN	NaN	NaN	NaN	-1.328	0.861	0.594	-1.301	0.646	0.619	-1.233	0.533	0.587	-1.245	0.457	0.583	-1.292	0.309	0.619	-1.338	0.1	0.522	-1.251	0.037	0.587	NaN	NaN	NaN	NaN	NaN	NaN	-1.242	0.656	0.147	-1.233	0.522	0.191	-1.272	0.457	0.188	-1.347	0.319	0.153	-1.412	0.123	0.23
590	2.95	NaN	NaN	NaN	NaN	NaN	NaN	-1.328	0.861	0.594	-1.3	0.646	0.62	-1.233	0.533	0.587	-1.245	0.457	0.583	-1.292	0.309	0.619	-1.338	0.1	0.522	-1.251	0.037	0.587	NaN	NaN	NaN	NaN	NaN	NaN	-1.239	0.657	0.147	-1.228	0.523	0.19	-1.268	0.459	0.187	-1.343	0.32	0.152	-1.411	0.126	0.229
591	2.955	NaN	NaN	NaN	NaN	NaN	NaN	-1.328	0.861	0.594	-1.3	0.646	0.62	-1.233	0.533	0.587	-1.245	0.457	0.583	-1.292	0.309	0.619	-1.338	0.1	0.522	-1.251	0.037	0.587	NaN	NaN	NaN	NaN	NaN	NaN	-1.235	0.657	0.146	-1.224	0.524	0.189	-1.264	0.46	0.186	-1.34	0.321	0.151	-1.409	0.128	0.228
592	2.96	NaN	NaN	NaN	NaN	NaN	NaN	-1.327	0.861	0.595	-1.3	0.646	0.62	-1.233	0.533	0.587	-1.244	0.457	0.583	-1.292	0.309	0.619	-1.338	0.1	0.522	-1.251	0.037	0.587	NaN	NaN	NaN	NaN	NaN	NaN	-1.231	0.658	0.146	-1.22	0.525	0.188	-1.259	0.461	0.185	-1.336	0.323	0.15	-1.407	0.13	0.228
593	2.965	NaN	NaN	NaN	NaN	NaN	NaN	-1.327	0.861	0.595	-1.3	0.646	0.62	-1.233	0.532	0.588	-1.244	0.457	0.583	-1.292	0.309	0.62	-1.338	0.1	0.522	-1.251	0.037	0.587	NaN	NaN	NaN	NaN	NaN	NaN	-1.228	0.66	0.145	-1.215	0.526	0.187	-1.255	0.462	0.183	-1.332	0.325	0.149	-1.405	0.132	0.227
594	2.97	NaN	NaN	NaN	NaN	NaN	NaN	-1.326	0.862	0.596	-1.3	0.646	0.62	-1.233	0.532	0.588	-1.244	0.456	0.583	-1.292	0.308	0.62	-1.338	0.1	0.522	-1.251	0.037	0.587	NaN	NaN	NaN	NaN	NaN	NaN	-1.224	0.661	0.145	-1.211	0.527	0.186	-1.251	0.463	0.182	-1.328	0.326	0.148	-1.403	0.134	0.226
595	2.975	NaN	NaN	NaN	NaN	NaN	NaN	-1.326	0.862	0.596	-1.3	0.646	0.621	-1.233	0.532	0.588	-1.244	0.456	0.583	-1.292	0.308	0.62	-1.338	0.1	0.522	-1.251	0.037	0.587	NaN	NaN	NaN	NaN	NaN	NaN	-1.22	0.661	0.145	-1.207	0.527	0.185	-1.245	0.462	0.181	-1.324	0.328	0.147	-1.4	0.136	0.226
596	2.98	NaN	NaN	NaN	NaN	NaN	NaN	-1.326	0.862	0.597	-1.3	0.646	0.621	-1.233	0.532	0.588	-1.244	0.456	0.584	-1.292	0.308	0.62	-1.338	0.1	0.522	-1.251	0.037	0.587	NaN	NaN	NaN	NaN	NaN	NaN	-1.217	0.662	0.144	-1.203	0.528	0.184	-1.239	0.462	0.181	-1.32	0.329	0.146	-1.398	0.138	0.226
597	2.985	NaN	NaN	NaN	NaN	NaN	NaN	-1.325	0.862	0.597	-1.3	0.646	0.621	-1.233	0.532	0.588	-1.244	0.456	0.584	-1.291	0.307	0.62	-1.338	0.1	0.522	-1.251	0.037	0.587	NaN	NaN	NaN	NaN	NaN	NaN	-1.214	0.662	0.144	-1.199	0.529	0.183	-1.236	0.463	0.18	-1.317	0.329	0.146	-1.396	0.14	0.225
598	2.99	NaN	NaN	NaN	NaN	NaN	NaN	-1.325	0.862	0.597	-1.3	0.646	0.622	-1.232	0.532	0.588	-1.243	0.455	0.584	-1.291	0.307	0.62	-1.338	0.1	0.522	-1.251	0.037	0.587	NaN	NaN	NaN	NaN	NaN	NaN	-1.212	0.663	0.143	-1.195	0.529	0.183	-1.233	0.465	0.178	-1.313	0.33	0.145	-1.393	0.141	0.224
599	2.995	NaN	NaN	NaN	NaN	NaN	NaN	-1.324	0.862	0.597	-1.299	0.646	0.622	-1.232	0.531	0.588	-1.243	0.455	0.584	-1.291	0.307	0.62	-1.338	0.1	0.522	-1.251	0.037	0.587	NaN	NaN	NaN	NaN	NaN	NaN	-1.209	0.663	0.143	-1.191	0.528	0.182	-1.23	0.466	0.177	-1.309	0.33	0.145	-1.391	0.143	0.224
600	3	NaN	NaN	NaN	NaN	NaN	NaN	-1.324	0.862	0.598	-1.299	0.645	0.622	-1.231	0.531	0.588	-1.242	0.454	0.584	-1.29	0.306	0.621	-1.338	0.1	0.522	-1.251	0.037	0.587	NaN	NaN	NaN	NaN	NaN	NaN	-1.207	0.664	0.142	-1.188	0.529	0.182	-1.226	0.466	0.177	-1.304	0.33	0.145	-1.388	0.144	0.223
601	3.005	NaN	NaN	NaN	NaN	NaN	NaN	-1.323	0.862	0.598	-1.298	0.645	0.622	-1.231	0.531	0.589	-1.242	0.454	0.585	-1.29	0.306	0.621	-1.338	0.1	0.522	-1.251	0.037	0.587	NaN	NaN	NaN	NaN	NaN	NaN	-1.206	0.664	0.142	-1.186	0.529	0.181	-1.222	0.465	0.177	-1.302	0.331	0.144	-1.385	0.144	0.223
602	3.01	NaN	NaN	NaN	NaN	NaN	NaN	-1.323	0.862	0.598	-1.297	0.646	0.623	-1.23	0.531	0.589	-1.242	0.454	0.585	-1.289	0.306	0.621	-1.338	0.1	0.522	-1.251	0.037	0.587	NaN	NaN	NaN	NaN	NaN	NaN	-1.204	0.664	0.141	-1.184	0.53	0.18	-1.218	0.465	0.177	-1.299	0.332	0.143	-1.381	0.144	0.223
603	3.015	NaN	NaN	NaN	NaN	NaN	NaN	-1.322	0.862	0.598	-1.297	0.646	0.623	-1.23	0.53	0.589	-1.241	0.454	0.585	-1.289	0.306	0.621	-1.338	0.1	0.522	-1.251	0.037	0.587	NaN	NaN	NaN	NaN	NaN	NaN	-1.203	0.665	0.141	-1.182	0.531	0.18	-1.216	0.466	0.177	-1.296	0.333	0.143	-1.378	0.144	0.222
604	3.02	NaN	NaN	NaN	NaN	NaN	NaN	-1.321	0.861	0.599	-1.296	0.645	0.623	-1.229	0.53	0.589	-1.241	0.454	0.585	-1.289	0.306	0.621	-1.338	0.1	0.522	-1.251	0.037	0.587	NaN	NaN	NaN	NaN	NaN	NaN	-1.201	0.665	0.141	-1.18	0.532	0.18	-1.214	0.467	0.176	-1.293	0.334	0.142	-1.374	0.144	0.222
605	3.025	NaN	NaN	NaN	NaN	NaN	NaN	-1.321	0.861	0.599	-1.295	0.645	0.624	-1.229	0.53	0.59	-1.24	0.454	0.586	-1.289	0.306	0.621	-1.338	0.1	0.522	-1.251	0.037	0.587	NaN	NaN	NaN	NaN	NaN	NaN	-1.201	0.665	0.14	-1.178	0.532	0.18	-1.213	0.468	0.175	-1.289	0.332	0.142	-1.37	0.144	0.221
606	3.03	NaN	NaN	NaN	NaN	NaN	NaN	-1.32	0.861	0.599	-1.295	0.645	0.624	-1.228	0.529	0.59	-1.24	0.454	0.586	-1.288	0.306	0.622	-1.338	0.1	0.522	-1.251	0.037	0.587	NaN	NaN	NaN	NaN	NaN	NaN	-1.2	0.665	0.14	-1.177	0.532	0.18	-1.211	0.469	0.175	-1.285	0.331	0.142	-1.365	0.143	0.22
607	3.035	NaN	NaN	NaN	NaN	NaN	NaN	-1.32	0.86	0.599	-1.294	0.645	0.624	-1.228	0.529	0.591	-1.239	0.454	0.586	-1.288	0.306	0.622	-1.338	0.1	0.522	-1.251	0.037	0.587	NaN	NaN	NaN	NaN	NaN	NaN	-1.199	0.664	0.14	-1.174	0.532	0.18	-1.208	0.469	0.175	-1.282	0.331	0.142	-1.361	0.143	0.22
608	3.04	NaN	NaN	NaN	NaN	NaN	NaN	-1.319	0.86	0.599	-1.293	0.645	0.624	-1.227	0.529	0.591	-1.239	0.454	0.586	-1.288	0.306	0.622	-1.338	0.1	0.522	-1.251	0.037	0.587	NaN	NaN	NaN	NaN	NaN	NaN	-1.198	0.664	0.14	-1.172	0.532	0.181	-1.204	0.467	0.176	-1.278	0.33	0.142	-1.357	0.142	0.22
609	3.045	NaN	NaN	NaN	NaN	NaN	NaN	-1.319	0.859	0.599	-1.292	0.645	0.625	-1.227	0.53	0.592	-1.238	0.454	0.587	-1.288	0.306	0.622	-1.338	0.1	0.522	-1.251	0.037	0.587	NaN	NaN	NaN	NaN	NaN	NaN	-1.198	0.664	0.14	-1.171	0.532	0.181	-1.203	0.468	0.176	-1.275	0.33	0.142	-1.352	0.141	0.22
610	3.05	NaN	NaN	NaN	NaN	NaN	NaN	-1.318	0.858	0.599	-1.291	0.645	0.625	-1.226	0.529	0.592	-1.238	0.454	0.587	-1.287	0.306	0.622	-1.338	0.1	0.522	-1.251	0.037	0.587	NaN	NaN	NaN	NaN	NaN	NaN	-1.197	0.663	0.141	-1.17	0.533	0.181	-1.201	0.468	0.176	-1.272	0.329	0.142	-1.347	0.139	0.219
611	3.055	NaN	NaN	NaN	NaN	NaN	NaN	-1.318	0.858	0.598	-1.291	0.644	0.625	-1.225	0.529	0.592	-1.237	0.453	0.587	-1.287	0.306	0.622	-1.338	0.1	0.522	-1.251	0.037	0.587	NaN	NaN	NaN	NaN	NaN	NaN	-1.197	0.663	0.141	-1.169	0.534	0.181	-1.2	0.469	0.176	-1.269	0.329	0.141	-1.342	0.137	0.219
612	3.06	NaN	NaN	NaN	NaN	NaN	NaN	-1.317	0.858	0.598	-1.29	0.644	0.625	-1.224	0.529	0.592	-1.236	0.452	0.587	-1.286	0.305	0.622	-1.338	0.1	0.522	-1.251	0.037	0.587	NaN	NaN	NaN	NaN	NaN	NaN	-1.196	0.662	0.141	-1.167	0.534	0.182	-1.199	0.469	0.176	-1.266	0.329	0.141	-1.337	0.135	0.218
613	3.065	NaN	NaN	NaN	NaN	NaN	NaN	-1.317	0.857	0.598	-1.289	0.644	0.625	-1.224	0.528	0.592	-1.234	0.451	0.588	-1.285	0.304	0.622	-1.338	0.1	0.522	-1.251	0.037	0.587	NaN	NaN	NaN	NaN	NaN	NaN	-1.196	0.662	0.142	-1.166	0.533	0.183	-1.197	0.468	0.176	-1.263	0.327	0.142	-1.332	0.133	0.218
614	3.07	NaN	NaN	NaN	NaN	NaN	NaN	-1.316	0.857	0.598	-1.289	0.644	0.625	-1.223	0.528	0.592	-1.234	0.451	0.588	-1.284	0.303	0.622	-1.338	0.1	0.522	-1.251	0.037	0.587	NaN	NaN	NaN	NaN	NaN	NaN	-1.196	0.661	0.143	-1.164	0.533	0.184	-1.194	0.466	0.177	-1.26	0.325	0.142	-1.327	0.131	0.218
615	3.075	NaN	NaN	NaN	NaN	NaN	NaN	-1.316	0.857	0.597	-1.288	0.644	0.625	-1.223	0.528	0.592	-1.233	0.451	0.588	-1.283	0.303	0.622	-1.338	0.1	0.522	-1.251	0.037	0.587	NaN	NaN	NaN	NaN	NaN	NaN	-1.196	0.661	0.143	-1.163	0.533	0.184	-1.192	0.465	0.177	-1.258	0.325	0.142	-1.322	0.129	0.218
616	3.08	NaN	NaN	NaN	NaN	NaN	NaN	-1.315	0.856	0.597	-1.288	0.644	0.625	-1.222	0.527	0.592	-1.233	0.451	0.588	-1.283	0.303	0.622	-1.338	0.1	0.522	-1.251	0.037	0.587	NaN	NaN	NaN	NaN	NaN	NaN	-1.196	0.661	0.143	-1.163	0.534	0.184	-1.189	0.463	0.179	-1.255	0.324	0.142	-1.316	0.127	0.217
617	3.085	NaN	NaN	NaN	NaN	NaN	NaN	-1.315	0.856	0.597	-1.288	0.643	0.625	-1.221	0.527	0.592	-1.233	0.451	0.588	-1.282	0.302	0.622	-1.338	0.1	0.522	-1.251	0.037	0.587	NaN	NaN	NaN	NaN	NaN	NaN	-1.195	0.66	0.144	-1.162	0.534	0.185	-1.189	0.463	0.179	-1.252	0.322	0.143	-1.311	0.124	0.217
618	3.09	NaN	NaN	NaN	NaN	NaN	NaN	-1.314	0.856	0.597	-1.287	0.643	0.625	-1.22	0.526	0.592	-1.232	0.451	0.588	-1.282	0.302	0.622	-1.338	0.1	0.522	-1.251	0.037	0.587	NaN	NaN	NaN	NaN	NaN	NaN	-1.194	0.659	0.145	-1.161	0.533	0.186	-1.188	0.463	0.179	-1.249	0.32	0.143	-1.305	0.121	0.217
619	3.095	NaN	NaN	NaN	NaN	NaN	NaN	-1.314	0.855	0.596	-1.287	0.643	0.625	-1.22	0.526	0.591	-1.232	0.451	0.588	-1.281	0.302	0.622	-1.338	0.1	0.522	-1.251	0.037	0.587	NaN	NaN	NaN	NaN	NaN	NaN	-1.195	0.659	0.145	-1.16	0.532	0.187	-1.187	0.462	0.18	-1.246	0.318	0.144	-1.299	0.119	0.217
620	3.1	NaN	NaN	NaN	NaN	NaN	NaN	-1.313	0.855	0.596	-1.287	0.643	0.624	-1.219	0.526	0.591	-1.232	0.451	0.588	-1.281	0.302	0.622	-1.338	0.1	0.522	-1.251	0.037	0.587	NaN	NaN	NaN	NaN	NaN	NaN	-1.194	0.659	0.146	-1.16	0.531	0.188	-1.186	0.46	0.182	-1.245	0.317	0.144	-1.293	0.116	0.216
621	3.105	NaN	NaN	NaN	NaN	NaN	NaN	-1.312	0.855	0.596	-1.286	0.642	0.624	-1.219	0.526	0.591	-1.231	0.451	0.588	-1.281	0.302	0.622	-1.338	0.1	0.522	-1.251	0.037	0.587	NaN	NaN	NaN	NaN	NaN	NaN	-1.194	0.658	0.147	-1.16	0.531	0.188	-1.186	0.46	0.182	-1.243	0.315	0.145	-1.287	0.113	0.216
622	3.11	NaN	NaN	NaN	NaN	NaN	NaN	-1.312	0.855	0.595	-1.286	0.642	0.623	-1.219	0.526	0.591	-1.231	0.451	0.588	-1.28	0.302	0.622	-1.338	0.1	0.522	-1.251	0.037	0.587	NaN	NaN	NaN	NaN	NaN	NaN	-1.193	0.657	0.148	-1.16	0.53	0.189	-1.186	0.459	0.183	-1.241	0.313	0.145	-1.281	0.11	0.216
623	3.115	NaN	NaN	NaN	NaN	NaN	NaN	-1.311	0.855	0.595	-1.286	0.642	0.623	-1.219	0.526	0.591	-1.231	0.452	0.588	-1.28	0.302	0.621	-1.338	0.1	0.522	-1.251	0.037	0.587	NaN	NaN	NaN	NaN	NaN	NaN	-1.192	0.656	0.148	-1.159	0.529	0.191	-1.186	0.458	0.184	-1.238	0.311	0.146	-1.275	0.107	0.216
624	3.12	NaN	NaN	NaN	NaN	NaN	NaN	-1.311	0.855	0.595	-1.285	0.642	0.623	-1.218	0.526	0.591	-1.23	0.451	0.588	-1.28	0.302	0.621	-1.338	0.1	0.522	-1.251	0.037	0.587	NaN	NaN	NaN	NaN	NaN	NaN	-1.192	0.656	0.149	-1.159	0.528	0.192	-1.186	0.457	0.185	-1.236	0.309	0.146	-1.268	0.104	0.215
625	3.125	NaN	NaN	NaN	NaN	NaN	NaN	-1.31	0.855	0.594	-1.285	0.641	0.623	-1.218	0.526	0.591	-1.229	0.449	0.587	-1.28	0.302	0.621	-1.338	0.1	0.522	-1.251	0.037	0.587	NaN	NaN	NaN	NaN	NaN	NaN	-1.192	0.655	0.149	-1.16	0.527	0.192	-1.186	0.456	0.186	-1.233	0.307	0.147	-1.262	0.101	0.215
626	3.13	NaN	NaN	NaN	NaN	NaN	NaN	-1.309	0.855	0.594	-1.285	0.641	0.622	-1.218	0.526	0.591	-1.228	0.449	0.587	-1.28	0.302	0.621	-1.338	0.1	0.522	-1.251	0.037	0.587	NaN	NaN	NaN	NaN	NaN	NaN	-1.191	0.654	0.15	-1.161	0.527	0.193	-1.187	0.455	0.187	-1.231	0.305	0.147	-1.256	0.098	0.215
627	3.135	NaN	NaN	NaN	NaN	NaN	NaN	-1.309	0.855	0.593	-1.284	0.641	0.621	-1.217	0.526	0.591	-1.228	0.448	0.586	-1.279	0.302	0.621	-1.338	0.1	0.522	-1.251	0.037	0.587	NaN	NaN	NaN	NaN	NaN	NaN	-1.19	0.653	0.15	-1.161	0.526	0.194	-1.186	0.453	0.188	-1.23	0.303	0.148	-1.249	0.095	0.215
628	3.14	NaN	NaN	NaN	NaN	NaN	NaN	-1.308	0.856	0.593	-1.284	0.641	0.621	-1.217	0.526	0.59	-1.227	0.448	0.586	-1.279	0.302	0.621	-1.338	0.1	0.522	-1.251	0.037	0.587	NaN	NaN	NaN	NaN	NaN	NaN	-1.19	0.653	0.151	-1.161	0.524	0.196	-1.186	0.452	0.189	-1.227	0.3	0.148	-1.243	0.092	0.215
629	3.145	NaN	NaN	NaN	NaN	NaN	NaN	-1.307	0.856	0.593	-1.284	0.642	0.62	-1.216	0.525	0.59	-1.227	0.448	0.586	-1.279	0.302	0.621	-1.338	0.1	0.522	-1.251	0.037	0.587	NaN	NaN	NaN	NaN	NaN	NaN	-1.19	0.652	0.151	-1.162	0.523	0.197	-1.187	0.451	0.19	-1.224	0.298	0.149	-1.237	0.09	0.214
630	3.15	NaN	NaN	NaN	NaN	NaN	NaN	-1.306	0.856	0.592	-1.284	0.642	0.62	-1.216	0.525	0.589	-1.227	0.448	0.586	-1.279	0.302	0.621	-1.338	0.1	0.522	-1.251	0.037	0.587	NaN	NaN	NaN	NaN	NaN	NaN	-1.19	0.651	0.151	-1.163	0.522	0.198	-1.187	0.45	0.191	-1.221	0.297	0.149	-1.231	0.089	0.214
631	3.155	NaN	NaN	NaN	NaN	NaN	NaN	-1.305	0.856	0.592	-1.283	0.642	0.62	-1.215	0.525	0.589	-1.226	0.448	0.586	-1.279	0.302	0.621	-1.337	0.1	0.522	-1.251	0.037	0.587	NaN	NaN	NaN	NaN	NaN	NaN	-1.189	0.651	0.151	-1.164	0.521	0.199	-1.186	0.449	0.192	-1.218	0.298	0.149	-1.229	0.089	0.213
632	3.16	NaN	NaN	NaN	NaN	NaN	NaN	-1.305	0.856	0.591	-1.283	0.642	0.62	-1.215	0.526	0.589	-1.226	0.448	0.585	-1.278	0.302	0.621	-1.337	0.1	0.522	-1.251	0.037	0.587	NaN	NaN	NaN	NaN	NaN	NaN	-1.188	0.649	0.151	-1.164	0.52	0.2	-1.183	0.449	0.192	-1.216	0.299	0.148	-1.23	0.089	0.214
633	3.165	NaN	NaN	NaN	NaN	NaN	NaN	-1.304	0.857	0.591	-1.282	0.642	0.619	-1.215	0.526	0.589	-1.226	0.448	0.585	-1.278	0.303	0.62	-1.337	0.1	0.522	-1.251	0.037	0.587	NaN	NaN	NaN	NaN	NaN	NaN	-1.187	0.648	0.151	-1.162	0.52	0.201	-1.18	0.45	0.192	-1.213	0.3	0.147	-1.233	0.09	0.214
634	3.17	NaN	NaN	NaN	NaN	NaN	NaN	-1.304	0.857	0.591	-1.281	0.642	0.619	-1.215	0.526	0.589	-1.225	0.448	0.585	-1.278	0.303	0.62	-1.337	0.1	0.522	-1.251	0.037	0.587	NaN	NaN	NaN	NaN	NaN	NaN	-1.185	0.648	0.151	-1.159	0.52	0.201	-1.176	0.451	0.191	-1.211	0.303	0.146	-1.235	0.091	0.214
635	3.175	NaN	NaN	NaN	NaN	NaN	NaN	-1.303	0.857	0.59	-1.281	0.642	0.618	-1.214	0.526	0.588	-1.225	0.448	0.585	-1.278	0.303	0.62	-1.337	0.1	0.522	-1.251	0.037	0.587	NaN	NaN	NaN	NaN	NaN	NaN	-1.182	0.647	0.151	-1.156	0.521	0.2	-1.173	0.453	0.19	-1.21	0.303	0.146	-1.236	0.092	0.214
636	3.18	NaN	NaN	NaN	NaN	NaN	NaN	-1.302	0.857	0.59	-1.28	0.643	0.618	-1.214	0.526	0.587	-1.225	0.449	0.584	-1.278	0.303	0.62	-1.337	0.1	0.522	-1.251	0.037	0.587	NaN	NaN	NaN	NaN	NaN	NaN	-1.178	0.647	0.151	-1.152	0.523	0.2	-1.169	0.452	0.19	-1.207	0.301	0.146	-1.236	0.092	0.214
637	3.185	NaN	NaN	NaN	NaN	NaN	NaN	-1.302	0.858	0.589	-1.28	0.643	0.618	-1.213	0.526	0.587	-1.225	0.449	0.584	-1.278	0.303	0.62	-1.337	0.1	0.522	-1.251	0.037	0.587	NaN	NaN	NaN	NaN	NaN	NaN	-1.174	0.647	0.151	-1.147	0.523	0.2	-1.163	0.45	0.191	-1.206	0.3	0.147	-1.236	0.092	0.214
638	3.19	NaN	NaN	NaN	NaN	NaN	NaN	-1.301	0.858	0.589	-1.279	0.644	0.617	-1.213	0.526	0.586	-1.226	0.45	0.584	-1.278	0.303	0.62	-1.337	0.1	0.522	-1.251	0.037	0.587	NaN	NaN	NaN	NaN	NaN	NaN	-1.17	0.649	0.151	-1.143	0.523	0.2	-1.161	0.449	0.191	-1.205	0.3	0.146	-1.235	0.092	0.214
639	3.195	NaN	NaN	NaN	NaN	NaN	NaN	-1.3	0.859	0.588	-1.279	0.644	0.617	-1.213	0.527	0.586	-1.227	0.451	0.583	-1.278	0.303	0.619	-1.337	0.1	0.522	-1.251	0.037	0.587	NaN	NaN	NaN	NaN	NaN	NaN	-1.165	0.65	0.152	-1.14	0.524	0.2	-1.161	0.449	0.192	-1.204	0.301	0.146	-1.235	0.092	0.213
640	3.2	NaN	NaN	NaN	NaN	NaN	NaN	-1.299	0.859	0.588	-1.278	0.644	0.616	-1.213	0.527	0.585	-1.226	0.451	0.581	-1.278	0.304	0.619	-1.336	0.1	0.521	-1.251	0.037	0.587	NaN	NaN	NaN	NaN	NaN	NaN	-1.16	0.651	0.152	-1.137	0.523	0.201	-1.161	0.449	0.192	-1.202	0.301	0.146	-1.235	0.091	0.213
641	3.205	NaN	NaN	NaN	NaN	NaN	NaN	-1.299	0.86	0.587	-1.278	0.644	0.616	-1.213	0.527	0.584	-1.226	0.451	0.58	-1.278	0.304	0.618	-1.336	0.1	0.521	-1.251	0.037	0.587	NaN	NaN	NaN	NaN	NaN	NaN	-1.156	0.653	0.153	-1.135	0.522	0.201	-1.161	0.448	0.193	-1.202	0.302	0.146	-1.235	0.091	0.213
642	3.21	NaN	NaN	NaN	NaN	NaN	NaN	-1.298	0.86	0.587	-1.278	0.645	0.615	-1.213	0.527	0.584	-1.226	0.451	0.58	-1.278	0.305	0.617	-1.336	0.1	0.521	-1.251	0.037	0.587	NaN	NaN	NaN	NaN	NaN	NaN	-1.153	0.654	0.153	-1.134	0.522	0.201	-1.162	0.448	0.193	-1.201	0.301	0.146	-1.235	0.091	0.213
643	3.215	NaN	NaN	NaN	NaN	NaN	NaN	-1.298	0.86	0.586	-1.278	0.645	0.615	-1.213	0.527	0.583	-1.227	0.452	0.579	-1.278	0.305	0.617	-1.336	0.1	0.521	-1.251	0.037	0.587	NaN	NaN	NaN	NaN	NaN	NaN	-1.15	0.656	0.153	-1.134	0.522	0.201	-1.164	0.449	0.193	-1.2	0.298	0.146	-1.235	0.091	0.213
644	3.22	NaN	NaN	NaN	NaN	NaN	NaN	-1.297	0.861	0.585	-1.277	0.646	0.614	-1.213	0.527	0.583	-1.227	0.452	0.579	-1.278	0.305	0.616	-1.336	0.101	0.521	-1.251	0.037	0.587	NaN	NaN	NaN	NaN	NaN	NaN	-1.147	0.657	0.153	-1.135	0.522	0.201	-1.165	0.449	0.193	-1.2	0.297	0.146	-1.235	0.091	0.213
645	3.225	NaN	NaN	NaN	NaN	NaN	NaN	-1.296	0.861	0.585	-1.277	0.646	0.613	-1.214	0.528	0.582	-1.227	0.452	0.579	-1.277	0.305	0.616	-1.336	0.101	0.521	-1.251	0.037	0.587	NaN	NaN	NaN	NaN	NaN	NaN	-1.146	0.658	0.153	-1.136	0.522	0.201	-1.166	0.449	0.193	-1.201	0.297	0.146	-1.235	0.091	0.213
646	3.23	NaN	NaN	NaN	NaN	NaN	NaN	-1.296	0.862	0.584	-1.277	0.647	0.613	-1.213	0.528	0.581	-1.227	0.452	0.578	-1.278	0.306	0.615	-1.336	0.101	0.521	-1.251	0.037	0.587	NaN	NaN	NaN	NaN	NaN	NaN	-1.145	0.658	0.153	-1.137	0.522	0.201	-1.166	0.449	0.193	-1.201	0.297	0.146	-1.235	0.091	0.213
647	3.235	NaN	NaN	NaN	NaN	NaN	NaN	-1.296	0.863	0.584	-1.278	0.648	0.612	-1.214	0.528	0.58	-1.227	0.452	0.578	-1.278	0.306	0.615	-1.336	0.101	0.521	-1.251	0.037	0.587	NaN	NaN	NaN	NaN	NaN	NaN	-1.145	0.659	0.153	-1.139	0.523	0.201	-1.166	0.449	0.193	-1.2	0.298	0.146	-1.235	0.091	0.213
648	3.24	NaN	NaN	NaN	NaN	NaN	NaN	-1.295	0.863	0.583	-1.277	0.648	0.611	-1.214	0.529	0.58	-1.227	0.452	0.577	-1.278	0.306	0.614	-1.336	0.101	0.521	-1.251	0.037	0.587	NaN	NaN	NaN	NaN	NaN	NaN	-1.145	0.659	0.152	-1.14	0.523	0.201	-1.167	0.449	0.193	-1.201	0.299	0.146	-1.235	0.091	0.213
649	3.245	NaN	NaN	NaN	NaN	NaN	NaN	-1.295	0.863	0.582	-1.277	0.648	0.61	-1.214	0.529	0.579	-1.227	0.452	0.576	-1.278	0.307	0.614	-1.336	0.101	0.52	-1.251	0.037	0.587	NaN	NaN	NaN	NaN	NaN	NaN	-1.146	0.659	0.152	-1.142	0.523	0.2	-1.167	0.449	0.193	-1.203	0.299	0.146	-1.235	0.091	0.213
650	3.25	NaN	NaN	NaN	NaN	NaN	NaN	-1.295	0.864	0.582	-1.277	0.649	0.61	-1.214	0.529	0.578	-1.227	0.452	0.575	-1.279	0.307	0.613	-1.336	0.101	0.52	-1.251	0.037	0.587	NaN	NaN	NaN	NaN	NaN	NaN	-1.147	0.658	0.151	-1.142	0.523	0.2	-1.167	0.449	0.193	-1.204	0.299	0.146	-1.235	0.091	0.213
651	3.255	NaN	NaN	NaN	NaN	NaN	NaN	-1.294	0.864	0.581	-1.277	0.649	0.609	-1.215	0.53	0.577	-1.227	0.452	0.574	-1.279	0.308	0.613	-1.336	0.101	0.52	-1.251	0.037	0.587	NaN	NaN	NaN	NaN	NaN	NaN	-1.149	0.657	0.151	-1.143	0.522	0.2	-1.167	0.449	0.193	-1.204	0.299	0.146	-1.235	0.091	0.213
652	3.26	NaN	NaN	NaN	NaN	NaN	NaN	-1.294	0.865	0.58	-1.277	0.65	0.608	-1.215	0.53	0.577	-1.228	0.453	0.573	-1.28	0.309	0.613	-1.336	0.101	0.52	-1.251	0.037	0.586	NaN	NaN	NaN	NaN	NaN	NaN	-1.15	0.656	0.151	-1.144	0.522	0.2	-1.168	0.45	0.192	-1.204	0.299	0.146	-1.235	0.091	0.213
653	3.265	NaN	NaN	NaN	NaN	NaN	NaN	-1.294	0.866	0.579	-1.277	0.651	0.607	-1.215	0.53	0.576	-1.228	0.454	0.572	-1.28	0.309	0.612	-1.336	0.102	0.52	-1.251	0.037	0.586	NaN	NaN	NaN	NaN	NaN	NaN	-1.152	0.655	0.15	-1.144	0.522	0.2	-1.171	0.452	0.19	-1.205	0.299	0.146	-1.235	0.091	0.213
654	3.27	NaN	NaN	NaN	NaN	NaN	NaN	-1.294	0.866	0.578	-1.277	0.651	0.607	-1.216	0.531	0.575	-1.229	0.455	0.572	-1.28	0.309	0.612	-1.336	0.102	0.52	-1.251	0.037	0.586	NaN	NaN	NaN	NaN	NaN	NaN	-1.154	0.654	0.15	-1.145	0.522	0.2	-1.172	0.453	0.19	-1.205	0.299	0.146	-1.235	0.091	0.213
655	3.275	NaN	NaN	NaN	NaN	NaN	NaN	-1.294	0.867	0.577	-1.277	0.652	0.606	-1.216	0.531	0.574	-1.231	0.456	0.572	-1.28	0.309	0.611	-1.336	0.102	0.52	-1.251	0.037	0.586	NaN	NaN	NaN	NaN	NaN	NaN	-1.156	0.653	0.149	-1.146	0.523	0.199	-1.173	0.453	0.19	-1.206	0.299	0.145	-1.235	0.091	0.213
656	3.28	NaN	NaN	NaN	NaN	NaN	NaN	-1.294	0.867	0.577	-1.277	0.652	0.605	-1.217	0.532	0.573	-1.231	0.456	0.571	-1.281	0.31	0.611	-1.336	0.102	0.52	-1.251	0.037	0.586	NaN	NaN	NaN	NaN	NaN	NaN	-1.159	0.653	0.149	-1.147	0.523	0.199	-1.174	0.453	0.19	-1.207	0.3	0.145	-1.235	0.091	0.213
657	3.285	NaN	NaN	NaN	NaN	NaN	NaN	-1.293	0.868	0.576	-1.277	0.652	0.604	-1.217	0.532	0.572	-1.231	0.456	0.57	-1.282	0.31	0.611	-1.336	0.102	0.52	-1.251	0.037	0.586	NaN	NaN	NaN	NaN	NaN	NaN	-1.161	0.652	0.148	-1.148	0.523	0.199	-1.174	0.452	0.19	-1.208	0.3	0.145	-1.235	0.091	0.213
658	3.29	NaN	NaN	NaN	NaN	NaN	NaN	-1.293	0.869	0.575	-1.277	0.653	0.603	-1.217	0.533	0.571	-1.231	0.457	0.569	-1.283	0.311	0.61	-1.336	0.102	0.52	-1.251	0.037	0.586	NaN	NaN	NaN	NaN	NaN	NaN	-1.163	0.652	0.148	-1.149	0.524	0.198	-1.174	0.452	0.19	-1.207	0.299	0.145	-1.235	0.091	0.213
659	3.295	NaN	NaN	NaN	NaN	NaN	NaN	-1.293	0.869	0.574	-1.278	0.654	0.602	-1.218	0.533	0.57	-1.232	0.457	0.567	-1.283	0.312	0.609	-1.336	0.102	0.52	-1.251	0.037	0.586	NaN	NaN	NaN	NaN	NaN	NaN	-1.166	0.652	0.147	-1.15	0.524	0.198	-1.174	0.451	0.19	-1.207	0.299	0.145	-1.235	0.091	0.213
660	3.3	NaN	NaN	NaN	NaN	NaN	NaN	-1.293	0.87	0.573	-1.278	0.654	0.601	-1.218	0.534	0.569	-1.232	0.457	0.567	-1.284	0.313	0.608	-1.336	0.102	0.52	-1.251	0.037	0.586	NaN	NaN	NaN	NaN	NaN	NaN	-1.167	0.652	0.147	-1.151	0.525	0.197	-1.175	0.452	0.189	-1.207	0.298	0.145	-1.235	0.091	0.212
661	3.305	NaN	NaN	NaN	NaN	NaN	NaN	-1.293	0.871	0.572	-1.277	0.655	0.6	-1.219	0.534	0.569	-1.233	0.457	0.566	-1.284	0.313	0.608	-1.336	0.102	0.52	-1.251	0.037	0.586	NaN	NaN	NaN	NaN	NaN	NaN	-1.168	0.652	0.147	-1.151	0.525	0.197	-1.176	0.453	0.189	-1.207	0.298	0.144	-1.234	0.09	0.212
662	3.31	NaN	NaN	NaN	NaN	NaN	NaN	-1.293	0.871	0.571	-1.278	0.656	0.599	-1.219	0.534	0.567	-1.234	0.458	0.566	-1.284	0.313	0.607	-1.336	0.102	0.52	-1.251	0.037	0.586	NaN	NaN	NaN	NaN	NaN	NaN	-1.169	0.651	0.146	-1.151	0.525	0.197	-1.176	0.453	0.188	-1.207	0.297	0.144	-1.234	0.09	0.212
663	3.315	NaN	NaN	NaN	NaN	NaN	NaN	-1.293	0.872	0.57	-1.278	0.656	0.598	-1.219	0.534	0.567	-1.235	0.46	0.565	-1.284	0.313	0.607	-1.336	0.102	0.52	-1.251	0.037	0.586	NaN	NaN	NaN	NaN	NaN	NaN	-1.169	0.651	0.146	-1.151	0.524	0.197	-1.176	0.454	0.188	-1.206	0.297	0.143	-1.234	0.09	0.211
664	3.32	NaN	NaN	NaN	NaN	NaN	NaN	-1.292	0.872	0.569	-1.278	0.656	0.597	-1.22	0.535	0.566	-1.236	0.46	0.565	-1.285	0.313	0.607	-1.336	0.102	0.52	-1.251	0.037	0.586	NaN	NaN	NaN	NaN	NaN	NaN	-1.169	0.652	0.145	-1.152	0.525	0.196	-1.176	0.454	0.187	-1.206	0.298	0.143	-1.234	0.09	0.211
665	3.325	NaN	NaN	NaN	NaN	NaN	NaN	-1.292	0.873	0.569	-1.278	0.657	0.596	-1.22	0.535	0.564	-1.236	0.46	0.563	-1.285	0.314	0.606	-1.336	0.102	0.52	-1.251	0.037	0.586	NaN	NaN	NaN	NaN	NaN	NaN	-1.17	0.652	0.145	-1.152	0.525	0.196	-1.175	0.453	0.187	-1.205	0.298	0.142	-1.234	0.09	0.211
666	3.33	NaN	NaN	NaN	NaN	NaN	NaN	-1.292	0.873	0.568	-1.278	0.657	0.595	-1.221	0.535	0.564	-1.236	0.46	0.562	-1.285	0.314	0.606	-1.336	0.102	0.52	-1.251	0.037	0.586	NaN	NaN	NaN	NaN	NaN	NaN	-1.17	0.652	0.144	-1.152	0.525	0.195	-1.172	0.45	0.188	-1.205	0.299	0.142	-1.234	0.09	0.211
667	3.335	NaN	NaN	NaN	NaN	NaN	NaN	-1.292	0.873	0.566	-1.278	0.657	0.594	-1.22	0.536	0.563	-1.236	0.46	0.561	-1.286	0.314	0.606	-1.336	0.102	0.52	-1.251	0.037	0.586	NaN	NaN	NaN	NaN	NaN	NaN	-1.169	0.652	0.144	-1.153	0.525	0.194	-1.171	0.449	0.188	-1.205	0.299	0.141	-1.234	0.09	0.211
668	3.34	NaN	NaN	NaN	NaN	NaN	NaN	-1.292	0.874	0.566	-1.278	0.657	0.593	-1.22	0.536	0.562	-1.235	0.46	0.56	-1.286	0.315	0.605	-1.336	0.102	0.52	-1.251	0.037	0.586	NaN	NaN	NaN	NaN	NaN	NaN	-1.168	0.652	0.143	-1.152	0.525	0.194	-1.171	0.449	0.188	-1.205	0.299	0.141	-1.234	0.09	0.211
669	3.345	NaN	NaN	NaN	NaN	NaN	NaN	-1.291	0.874	0.565	-1.278	0.658	0.592	-1.221	0.536	0.561	-1.236	0.46	0.559	-1.286	0.316	0.605	-1.336	0.102	0.519	-1.251	0.037	0.586	NaN	NaN	NaN	NaN	NaN	NaN	-1.167	0.653	0.142	-1.152	0.525	0.193	-1.171	0.449	0.188	-1.205	0.299	0.141	-1.234	0.09	0.211
670	3.35	NaN	NaN	NaN	NaN	NaN	NaN	-1.291	0.875	0.564	-1.278	0.658	0.591	-1.221	0.536	0.56	-1.236	0.46	0.559	-1.287	0.316	0.604	-1.336	0.102	0.519	-1.251	0.038	0.586	NaN	NaN	NaN	NaN	NaN	NaN	-1.166	0.653	0.142	-1.151	0.524	0.193	-1.17	0.449	0.188	-1.205	0.299	0.141	-1.234	0.09	0.21
671	3.355	NaN	NaN	NaN	NaN	NaN	NaN	-1.291	0.875	0.562	-1.278	0.658	0.59	-1.221	0.537	0.559	-1.236	0.46	0.558	-1.287	0.317	0.603	-1.336	0.102	0.519	-1.251	0.038	0.586	NaN	NaN	NaN	NaN	NaN	NaN	-1.165	0.653	0.141	-1.15	0.524	0.193	-1.17	0.449	0.187	-1.204	0.299	0.141	-1.234	0.09	0.21
672	3.36	NaN	NaN	NaN	NaN	NaN	NaN	-1.29	0.874	0.562	-1.278	0.658	0.589	-1.221	0.536	0.558	-1.236	0.46	0.557	-1.287	0.317	0.602	-1.336	0.103	0.519	-1.251	0.038	0.586	NaN	NaN	NaN	NaN	NaN	NaN	-1.163	0.652	0.141	-1.149	0.524	0.193	-1.17	0.449	0.187	-1.204	0.299	0.141	-1.234	0.09	0.21
673	3.365	NaN	NaN	NaN	NaN	NaN	NaN	-1.29	0.875	0.561	-1.278	0.659	0.588	-1.221	0.537	0.557	-1.236	0.46	0.556	-1.286	0.317	0.602	-1.336	0.103	0.519	-1.251	0.038	0.586	NaN	NaN	NaN	NaN	NaN	NaN	-1.162	0.653	0.14	-1.148	0.524	0.192	-1.17	0.449	0.187	-1.204	0.299	0.141	-1.234	0.09	0.21
674	3.37	NaN	NaN	NaN	NaN	NaN	NaN	-1.29	0.875	0.559	-1.278	0.659	0.587	-1.221	0.537	0.557	-1.236	0.46	0.555	-1.286	0.317	0.601	-1.336	0.103	0.519	-1.251	0.038	0.586	NaN	NaN	NaN	NaN	NaN	NaN	-1.16	0.653	0.14	-1.147	0.524	0.192	-1.17	0.449	0.187	-1.204	0.298	0.141	-1.234	0.09	0.21
675	3.375	NaN	NaN	NaN	NaN	NaN	NaN	-1.29	0.875	0.558	-1.277	0.659	0.586	-1.221	0.537	0.556	-1.236	0.46	0.555	-1.286	0.317	0.601	-1.336	0.103	0.519	-1.251	0.038	0.586	NaN	NaN	NaN	NaN	NaN	NaN	-1.159	0.653	0.139	-1.146	0.524	0.192	-1.169	0.449	0.187	-1.203	0.298	0.141	-1.234	0.09	0.21
676	3.38	NaN	NaN	NaN	NaN	NaN	NaN	-1.29	0.875	0.557	-1.277	0.659	0.586	-1.221	0.537	0.555	-1.235	0.46	0.555	-1.286	0.317	0.601	-1.336	0.103	0.519	-1.251	0.038	0.586	NaN	NaN	NaN	NaN	NaN	NaN	-1.157	0.653	0.139	-1.146	0.524	0.192	-1.169	0.449	0.186	-1.203	0.298	0.14	-1.234	0.09	0.21
677	3.385	NaN	NaN	NaN	NaN	NaN	NaN	-1.289	0.875	0.556	-1.277	0.659	0.584	-1.221	0.537	0.554	-1.235	0.46	0.554	-1.286	0.317	0.6	-1.336	0.103	0.519	-1.251	0.038	0.586	NaN	NaN	NaN	NaN	NaN	NaN	-1.155	0.653	0.138	-1.145	0.523	0.192	-1.169	0.449	0.186	-1.204	0.299	0.14	-1.234	0.09	0.21
678	3.39	NaN	NaN	NaN	NaN	NaN	NaN	-1.289	0.875	0.556	-1.277	0.659	0.584	-1.22	0.537	0.554	-1.235	0.46	0.554	-1.286	0.318	0.6	-1.336	0.103	0.519	-1.251	0.038	0.586	NaN	NaN	NaN	NaN	NaN	NaN	-1.153	0.653	0.138	-1.145	0.523	0.192	-1.17	0.45	0.185	-1.204	0.299	0.14	-1.234	0.089	0.21
679	3.395	NaN	NaN	NaN	NaN	NaN	NaN	-1.289	0.875	0.554	-1.277	0.659	0.583	-1.22	0.537	0.553	-1.236	0.461	0.553	-1.286	0.318	0.599	-1.336	0.104	0.519	-1.251	0.038	0.586	NaN	NaN	NaN	NaN	NaN	NaN	-1.151	0.653	0.138	-1.144	0.523	0.191	-1.173	0.452	0.183	-1.203	0.298	0.14	-1.234	0.089	0.21
680	3.4	NaN	NaN	NaN	NaN	NaN	NaN	-1.289	0.875	0.553	-1.276	0.659	0.582	-1.22	0.537	0.552	-1.235	0.461	0.553	-1.286	0.318	0.599	-1.336	0.104	0.519	-1.251	0.038	0.586	NaN	NaN	NaN	NaN	NaN	NaN	-1.15	0.654	0.137	-1.144	0.523	0.191	-1.173	0.453	0.183	-1.201	0.295	0.14	-1.234	0.089	0.21
681	3.405	NaN	NaN	NaN	NaN	NaN	NaN	-1.289	0.875	0.553	-1.276	0.66	0.581	-1.22	0.538	0.552	-1.236	0.462	0.551	-1.286	0.318	0.599	-1.336	0.104	0.519	-1.251	0.038	0.586	NaN	NaN	NaN	NaN	NaN	NaN	-1.149	0.654	0.137	-1.143	0.523	0.191	-1.171	0.451	0.183	-1.201	0.295	0.14	-1.234	0.089	0.21
682	3.41	NaN	NaN	NaN	NaN	NaN	NaN	-1.289	0.875	0.551	-1.276	0.66	0.58	-1.219	0.538	0.552	-1.235	0.462	0.551	-1.285	0.318	0.598	-1.336	0.104	0.519	-1.251	0.038	0.586	NaN	NaN	NaN	NaN	NaN	NaN	-1.147	0.653	0.137	-1.143	0.522	0.191	-1.168	0.448	0.184	-1.2	0.295	0.14	-1.234	0.089	0.21
683	3.415	NaN	NaN	NaN	NaN	NaN	NaN	-1.289	0.875	0.551	-1.276	0.66	0.579	-1.219	0.538	0.551	-1.235	0.462	0.55	-1.285	0.318	0.598	-1.336	0.104	0.519	-1.25	0.038	0.586	NaN	NaN	NaN	NaN	NaN	NaN	-1.145	0.653	0.137	-1.142	0.522	0.191	-1.167	0.447	0.184	-1.2	0.295	0.14	-1.233	0.089	0.21
684	3.42	NaN	NaN	NaN	NaN	NaN	NaN	-1.289	0.875	0.549	-1.276	0.66	0.579	-1.219	0.537	0.55	-1.235	0.462	0.55	-1.285	0.318	0.598	-1.336	0.105	0.519	-1.25	0.038	0.586	NaN	NaN	NaN	NaN	NaN	NaN	-1.144	0.653	0.136	-1.142	0.521	0.191	-1.167	0.446	0.184	-1.2	0.295	0.14	-1.232	0.089	0.21
685	3.425	NaN	NaN	NaN	NaN	NaN	NaN	-1.289	0.875	0.548	-1.276	0.66	0.578	-1.218	0.538	0.549	-1.235	0.462	0.549	-1.285	0.318	0.598	-1.336	0.105	0.519	-1.25	0.038	0.586	NaN	NaN	NaN	NaN	NaN	NaN	-1.143	0.653	0.136	-1.141	0.521	0.19	-1.167	0.446	0.184	-1.199	0.295	0.14	-1.231	0.089	0.21
686	3.43	NaN	NaN	NaN	NaN	NaN	NaN	-1.289	0.875	0.547	-1.275	0.66	0.577	-1.218	0.538	0.549	-1.234	0.462	0.549	-1.285	0.318	0.597	-1.336	0.105	0.519	-1.25	0.038	0.586	NaN	NaN	NaN	NaN	NaN	NaN	-1.142	0.653	0.136	-1.141	0.521	0.19	-1.167	0.446	0.183	-1.199	0.295	0.139	-1.231	0.089	0.21
687	3.435	NaN	NaN	NaN	NaN	NaN	NaN	-1.288	0.874	0.546	-1.275	0.66	0.576	-1.219	0.538	0.549	-1.234	0.462	0.549	-1.285	0.319	0.597	-1.336	0.105	0.519	-1.25	0.038	0.586	NaN	NaN	NaN	NaN	NaN	NaN	-1.141	0.654	0.135	-1.14	0.52	0.19	-1.166	0.446	0.183	-1.199	0.294	0.139	-1.231	0.089	0.21
688	3.44	NaN	NaN	NaN	NaN	NaN	NaN	-1.288	0.875	0.545	-1.275	0.661	0.576	-1.219	0.538	0.549	-1.234	0.462	0.549	-1.285	0.319	0.597	-1.336	0.105	0.519	-1.25	0.038	0.586	NaN	NaN	NaN	NaN	NaN	NaN	-1.141	0.654	0.134	-1.14	0.52	0.189	-1.166	0.446	0.183	-1.198	0.293	0.139	-1.231	0.089	0.21
689	3.445	NaN	NaN	NaN	NaN	NaN	NaN	-1.289	0.875	0.544	-1.275	0.661	0.575	-1.218	0.538	0.548	-1.234	0.463	0.549	-1.285	0.32	0.596	-1.336	0.105	0.519	-1.25	0.038	0.586	NaN	NaN	NaN	NaN	NaN	NaN	-1.14	0.654	0.134	-1.14	0.52	0.189	-1.166	0.446	0.183	-1.198	0.293	0.139	-1.231	0.089	0.21
690	3.45	NaN	NaN	NaN	NaN	NaN	NaN	-1.289	0.875	0.543	-1.275	0.66	0.574	-1.218	0.538	0.547	-1.235	0.463	0.548	-1.285	0.32	0.596	-1.336	0.105	0.519	-1.25	0.038	0.586	NaN	NaN	NaN	NaN	NaN	NaN	-1.139	0.653	0.134	-1.14	0.52	0.189	-1.166	0.446	0.183	-1.198	0.293	0.139	-1.231	0.089	0.21
691	3.455	NaN	NaN	NaN	NaN	NaN	NaN	-1.288	0.875	0.542	-1.275	0.66	0.573	-1.218	0.538	0.546	-1.235	0.463	0.548	-1.285	0.32	0.596	-1.335	0.105	0.519	-1.25	0.038	0.586	NaN	NaN	NaN	NaN	NaN	NaN	-1.138	0.653	0.134	-1.139	0.52	0.189	-1.166	0.446	0.182	-1.198	0.293	0.138	-1.232	0.089	0.21
692	3.46	NaN	NaN	NaN	NaN	NaN	NaN	-1.288	0.875	0.541	-1.275	0.661	0.573	-1.218	0.538	0.546	-1.235	0.464	0.548	-1.284	0.32	0.596	-1.335	0.105	0.519	-1.25	0.038	0.586	NaN	NaN	NaN	NaN	NaN	NaN	-1.138	0.652	0.133	-1.139	0.52	0.189	-1.166	0.446	0.182	-1.198	0.292	0.138	-1.232	0.089	0.21
693	3.465	NaN	NaN	NaN	NaN	NaN	NaN	-1.289	0.875	0.539	-1.275	0.661	0.572	-1.219	0.539	0.546	-1.235	0.465	0.548	-1.285	0.32	0.595	-1.335	0.105	0.518	-1.25	0.038	0.586	NaN	NaN	NaN	NaN	NaN	NaN	-1.138	0.653	0.133	-1.139	0.52	0.189	-1.165	0.445	0.182	-1.198	0.292	0.138	-1.232	0.089	0.21
694	3.47	NaN	NaN	NaN	NaN	NaN	NaN	-1.289	0.875	0.538	-1.275	0.661	0.571	-1.219	0.539	0.546	-1.235	0.465	0.547	-1.285	0.321	0.595	-1.335	0.105	0.518	-1.25	0.038	0.586	NaN	NaN	NaN	NaN	NaN	NaN	-1.138	0.653	0.132	-1.139	0.52	0.188	-1.164	0.444	0.182	-1.198	0.292	0.138	-1.232	0.088	0.21
695	3.475	NaN	NaN	NaN	NaN	NaN	NaN	-1.289	0.875	0.537	-1.275	0.661	0.57	-1.218	0.539	0.545	-1.235	0.465	0.546	-1.285	0.321	0.595	-1.335	0.106	0.518	-1.25	0.038	0.586	NaN	NaN	NaN	NaN	NaN	NaN	-1.138	0.653	0.131	-1.139	0.52	0.188	-1.164	0.443	0.182	-1.198	0.292	0.138	-1.232	0.088	0.21
696	3.48	NaN	NaN	NaN	NaN	NaN	NaN	-1.289	0.875	0.536	-1.276	0.662	0.57	-1.218	0.539	0.544	-1.235	0.465	0.546	-1.285	0.321	0.595	-1.335	0.106	0.518	-1.25	0.038	0.586	NaN	NaN	NaN	NaN	NaN	NaN	-1.138	0.652	0.131	-1.14	0.522	0.187	-1.164	0.443	0.181	-1.198	0.292	0.138	-1.232	0.088	0.21
697	3.485	NaN	NaN	NaN	NaN	NaN	NaN	-1.289	0.875	0.535	-1.276	0.662	0.569	-1.219	0.539	0.543	-1.235	0.465	0.545	-1.286	0.322	0.594	-1.335	0.106	0.518	-1.25	0.038	0.586	NaN	NaN	NaN	NaN	NaN	NaN	-1.137	0.652	0.131	-1.14	0.522	0.186	-1.165	0.443	0.181	-1.198	0.292	0.138	-1.233	0.088	0.21
698	3.49	NaN	NaN	NaN	NaN	NaN	NaN	-1.289	0.876	0.534	-1.276	0.663	0.568	-1.219	0.54	0.543	-1.235	0.465	0.544	-1.286	0.322	0.594	-1.335	0.106	0.518	-1.25	0.038	0.586	NaN	NaN	NaN	NaN	NaN	NaN	-1.137	0.652	0.13	-1.141	0.522	0.186	-1.165	0.443	0.18	-1.198	0.292	0.137	-1.234	0.088	0.21
699	3.495	NaN	NaN	NaN	NaN	NaN	NaN	-1.289	0.876	0.533	-1.277	0.663	0.567	-1.22	0.54	0.543	-1.235	0.465	0.543	-1.287	0.322	0.594	-1.335	0.106	0.518	-1.25	0.038	0.586	NaN	NaN	NaN	NaN	NaN	NaN	-1.138	0.652	0.129	-1.141	0.522	0.186	-1.165	0.443	0.18	-1.198	0.291	0.137	-1.235	0.088	0.21
700	3.5	NaN	NaN	NaN	NaN	NaN	NaN	-1.289	0.876	0.532	-1.277	0.663	0.566	-1.22	0.541	0.542	-1.235	0.465	0.542	-1.287	0.323	0.594	-1.335	0.106	0.518	-1.25	0.038	0.586	NaN	NaN	NaN	NaN	NaN	NaN	-1.138	0.652	0.129	-1.141	0.522	0.185	-1.165	0.443	0.18	-1.198	0.291	0.137	-1.235	0.088	0.21
701	3.505	NaN	NaN	NaN	NaN	NaN	NaN	-1.289	0.876	0.531	-1.278	0.664	0.565	-1.22	0.54	0.541	-1.235	0.465	0.542	-1.287	0.323	0.594	-1.335	0.106	0.518	-1.25	0.038	0.586	NaN	NaN	NaN	NaN	NaN	NaN	-1.138	0.652	0.128	-1.142	0.522	0.185	-1.165	0.443	0.18	-1.198	0.291	0.137	-1.236	0.088	0.21
702	3.51	NaN	NaN	NaN	NaN	NaN	NaN	-1.289	0.877	0.53	-1.278	0.664	0.564	-1.221	0.541	0.54	-1.236	0.465	0.542	-1.287	0.323	0.593	-1.335	0.106	0.518	-1.25	0.038	0.586	NaN	NaN	NaN	NaN	NaN	NaN	-1.139	0.651	0.128	-1.142	0.522	0.184	-1.165	0.443	0.179	-1.198	0.291	0.137	-1.236	0.088	0.21
703	3.515	NaN	NaN	NaN	NaN	NaN	NaN	-1.289	0.877	0.529	-1.278	0.664	0.563	-1.221	0.541	0.54	-1.236	0.465	0.541	-1.287	0.323	0.593	-1.335	0.106	0.518	-1.25	0.038	0.586	NaN	NaN	NaN	NaN	NaN	NaN	-1.139	0.651	0.127	-1.142	0.521	0.183	-1.165	0.443	0.179	-1.198	0.291	0.137	-1.236	0.088	0.21
704	3.52	NaN	NaN	NaN	NaN	NaN	NaN	-1.289	0.877	0.528	-1.277	0.662	0.561	-1.222	0.542	0.539	-1.237	0.466	0.541	-1.288	0.324	0.592	-1.335	0.106	0.518	-1.25	0.038	0.586	NaN	NaN	NaN	NaN	NaN	NaN	-1.14	0.651	0.127	-1.141	0.52	0.183	-1.166	0.444	0.178	-1.199	0.291	0.137	-1.236	0.088	0.21
705	3.525	NaN	NaN	NaN	NaN	NaN	NaN	-1.289	0.878	0.527	-1.278	0.662	0.56	-1.223	0.542	0.539	-1.238	0.467	0.541	-1.288	0.325	0.592	-1.335	0.106	0.518	-1.25	0.038	0.586	NaN	NaN	NaN	NaN	NaN	NaN	-1.141	0.651	0.126	-1.141	0.52	0.183	-1.167	0.444	0.177	-1.199	0.291	0.136	-1.236	0.088	0.209
706	3.53	NaN	NaN	NaN	NaN	NaN	NaN	-1.289	0.878	0.526	-1.278	0.663	0.559	-1.223	0.542	0.538	-1.24	0.468	0.54	-1.289	0.325	0.591	-1.335	0.106	0.518	-1.25	0.038	0.586	NaN	NaN	NaN	NaN	NaN	NaN	-1.141	0.651	0.125	-1.141	0.519	0.182	-1.168	0.445	0.177	-1.198	0.29	0.136	-1.236	0.088	0.209
707	3.535	NaN	NaN	NaN	NaN	NaN	NaN	-1.289	0.879	0.526	-1.279	0.663	0.558	-1.224	0.543	0.537	-1.24	0.468	0.539	-1.29	0.326	0.59	-1.335	0.107	0.518	-1.25	0.038	0.586	NaN	NaN	NaN	NaN	NaN	NaN	-1.141	0.65	0.125	-1.141	0.519	0.182	-1.168	0.445	0.176	-1.198	0.29	0.136	-1.236	0.088	0.209
708	3.54	NaN	NaN	NaN	NaN	NaN	NaN	-1.289	0.88	0.525	-1.279	0.664	0.557	-1.225	0.543	0.536	-1.24	0.469	0.538	-1.29	0.326	0.59	-1.335	0.107	0.517	-1.25	0.038	0.586	NaN	NaN	NaN	NaN	NaN	NaN	-1.142	0.65	0.124	-1.142	0.52	0.182	-1.168	0.445	0.176	-1.198	0.289	0.135	-1.236	0.088	0.209
709	3.545	NaN	NaN	NaN	NaN	NaN	NaN	-1.289	0.88	0.524	-1.28	0.664	0.555	-1.225	0.544	0.535	-1.24	0.469	0.537	-1.291	0.326	0.59	-1.335	0.107	0.517	-1.25	0.038	0.586	NaN	NaN	NaN	NaN	NaN	NaN	-1.143	0.651	0.123	-1.143	0.521	0.18	-1.168	0.445	0.176	-1.198	0.289	0.135	-1.236	0.088	0.209
710	3.55	NaN	NaN	NaN	NaN	NaN	NaN	-1.289	0.88	0.523	-1.28	0.665	0.554	-1.226	0.544	0.535	-1.241	0.469	0.537	-1.291	0.326	0.589	-1.335	0.107	0.517	-1.25	0.038	0.586	NaN	NaN	NaN	NaN	NaN	NaN	-1.143	0.65	0.123	-1.143	0.521	0.18	-1.168	0.444	0.175	-1.198	0.289	0.135	-1.236	0.088	0.209
711	3.555	NaN	NaN	NaN	NaN	NaN	NaN	-1.289	0.881	0.522	-1.281	0.665	0.553	-1.226	0.544	0.533	-1.241	0.469	0.536	-1.292	0.327	0.589	-1.335	0.107	0.517	-1.25	0.038	0.586	NaN	NaN	NaN	NaN	NaN	NaN	-1.143	0.65	0.122	-1.143	0.521	0.179	-1.168	0.443	0.175	-1.198	0.289	0.135	-1.236	0.087	0.209
712	3.56	NaN	NaN	NaN	NaN	NaN	NaN	-1.289	0.882	0.521	-1.282	0.666	0.552	-1.227	0.545	0.533	-1.242	0.469	0.535	-1.292	0.328	0.588	-1.335	0.107	0.517	-1.25	0.038	0.586	NaN	NaN	NaN	NaN	NaN	NaN	-1.143	0.649	0.122	-1.144	0.521	0.179	-1.168	0.442	0.174	-1.199	0.289	0.134	-1.236	0.087	0.209
713	3.565	NaN	NaN	NaN	NaN	NaN	NaN	-1.289	0.882	0.52	-1.281	0.666	0.552	-1.228	0.546	0.532	-1.243	0.47	0.535	-1.293	0.328	0.587	-1.335	0.107	0.517	-1.25	0.038	0.586	NaN	NaN	NaN	NaN	NaN	NaN	-1.143	0.65	0.121	-1.144	0.521	0.179	-1.168	0.442	0.174	-1.199	0.288	0.134	-1.236	0.087	0.209
714	3.57	NaN	NaN	NaN	NaN	NaN	NaN	-1.288	0.883	0.52	-1.278	0.664	0.553	-1.229	0.546	0.531	-1.244	0.471	0.535	-1.293	0.328	0.587	-1.335	0.107	0.517	-1.25	0.038	0.586	NaN	NaN	NaN	NaN	NaN	NaN	-1.144	0.65	0.121	-1.145	0.521	0.178	-1.168	0.442	0.174	-1.199	0.288	0.134	-1.236	0.087	0.209
715	3.575	NaN	NaN	NaN	NaN	NaN	NaN	-1.288	0.883	0.519	-1.28	0.666	0.552	-1.229	0.546	0.53	-1.245	0.472	0.534	-1.294	0.329	0.586	-1.335	0.107	0.517	-1.25	0.038	0.586	NaN	NaN	NaN	NaN	NaN	NaN	-1.144	0.649	0.12	-1.145	0.521	0.178	-1.168	0.442	0.173	-1.199	0.288	0.134	-1.236	0.087	0.209
716	3.58	NaN	NaN	NaN	NaN	NaN	NaN	-1.287	0.884	0.518	-1.286	0.67	0.55	-1.23	0.547	0.529	-1.246	0.472	0.532	-1.294	0.329	0.586	-1.334	0.107	0.517	-1.25	0.038	0.586	NaN	NaN	NaN	NaN	NaN	NaN	-1.144	0.649	0.12	-1.144	0.52	0.177	-1.168	0.442	0.173	-1.199	0.288	0.133	-1.236	0.087	0.209
717	3.585	NaN	NaN	NaN	NaN	NaN	NaN	-1.287	0.885	0.517	-1.287	0.672	0.548	-1.231	0.547	0.528	-1.246	0.472	0.531	-1.295	0.33	0.586	-1.334	0.107	0.516	-1.25	0.038	0.586	NaN	NaN	NaN	NaN	NaN	NaN	-1.144	0.649	0.119	-1.144	0.52	0.177	-1.168	0.442	0.173	-1.199	0.288	0.133	-1.236	0.087	0.209
718	3.59	NaN	NaN	NaN	NaN	NaN	NaN	-1.287	0.885	0.517	-1.288	0.673	0.547	-1.232	0.547	0.527	-1.246	0.472	0.53	-1.296	0.33	0.585	-1.334	0.107	0.516	-1.25	0.038	0.586	NaN	NaN	NaN	NaN	NaN	NaN	-1.144	0.649	0.119	-1.144	0.519	0.176	-1.168	0.442	0.173	-1.199	0.288	0.133	-1.236	0.087	0.209
719	3.595	NaN	NaN	NaN	NaN	NaN	NaN	-1.286	0.885	0.516	-1.289	0.674	0.546	-1.232	0.548	0.526	-1.247	0.472	0.529	-1.297	0.331	0.584	-1.334	0.107	0.516	-1.25	0.038	0.586	NaN	NaN	NaN	NaN	NaN	NaN	-1.143	0.649	0.118	-1.144	0.519	0.176	-1.168	0.441	0.173	-1.199	0.288	0.133	-1.236	0.087	0.209
720	3.6	NaN	NaN	NaN	NaN	NaN	NaN	-1.286	0.886	0.515	-1.289	0.674	0.545	-1.233	0.548	0.525	-1.248	0.472	0.529	-1.297	0.331	0.583	-1.334	0.107	0.516	-1.25	0.038	0.586	NaN	NaN	NaN	NaN	NaN	NaN	-1.143	0.649	0.118	-1.143	0.519	0.176	-1.168	0.441	0.173	-1.199	0.288	0.133	-1.236	0.087	0.209
721	3.605	NaN	NaN	NaN	NaN	NaN	NaN	-1.285	0.887	0.514	-1.29	0.675	0.544	-1.234	0.549	0.525	-1.249	0.474	0.528	-1.298	0.331	0.582	-1.334	0.107	0.516	-1.25	0.038	0.586	NaN	NaN	NaN	NaN	NaN	NaN	-1.143	0.649	0.117	-1.143	0.518	0.176	-1.168	0.441	0.173	-1.199	0.288	0.132	-1.236	0.087	0.209
722	3.61	NaN	NaN	NaN	NaN	NaN	NaN	-1.285	0.887	0.514	-1.29	0.675	0.543	-1.235	0.549	0.523	-1.25	0.475	0.526	-1.298	0.332	0.581	-1.334	0.108	0.516	-1.25	0.038	0.586	NaN	NaN	NaN	NaN	NaN	NaN	-1.142	0.649	0.117	-1.143	0.518	0.176	-1.168	0.441	0.172	-1.199	0.288	0.132	-1.236	0.087	0.209
723	3.615	NaN	NaN	NaN	NaN	NaN	NaN	-1.284	0.888	0.513	-1.29	0.676	0.542	-1.236	0.55	0.522	-1.251	0.475	0.525	-1.299	0.332	0.581	-1.334	0.108	0.516	-1.25	0.038	0.586	NaN	NaN	NaN	NaN	NaN	NaN	-1.142	0.649	0.117	-1.144	0.519	0.175	-1.168	0.441	0.172	-1.199	0.288	0.132	-1.236	0.086	0.208
724	3.62	NaN	NaN	NaN	NaN	NaN	NaN	-1.284	0.888	0.512	-1.29	0.677	0.542	-1.237	0.55	0.522	-1.251	0.475	0.524	-1.3	0.333	0.58	-1.334	0.108	0.516	-1.25	0.039	0.586	NaN	NaN	NaN	NaN	NaN	NaN	-1.141	0.648	0.116	-1.144	0.52	0.174	-1.168	0.441	0.171	-1.199	0.288	0.132	-1.236	0.086	0.208
725	3.625	NaN	NaN	NaN	NaN	NaN	NaN	-1.283	0.889	0.511	-1.29	0.678	0.541	-1.237	0.551	0.52	-1.252	0.476	0.524	-1.301	0.333	0.58	-1.334	0.109	0.516	-1.249	0.039	0.586	NaN	NaN	NaN	NaN	NaN	NaN	-1.141	0.648	0.116	-1.144	0.52	0.174	-1.169	0.441	0.171	-1.199	0.288	0.131	-1.236	0.086	0.208
726	3.63	NaN	NaN	NaN	NaN	NaN	NaN	-1.282	0.889	0.511	-1.291	0.679	0.54	-1.238	0.551	0.519	-1.253	0.476	0.523	-1.301	0.334	0.579	-1.334	0.109	0.516	-1.25	0.039	0.586	NaN	NaN	NaN	NaN	NaN	NaN	-1.141	0.649	0.115	-1.145	0.52	0.174	-1.169	0.441	0.17	-1.2	0.288	0.131	-1.236	0.086	0.208
727	3.635	NaN	NaN	NaN	NaN	NaN	NaN	-1.281	0.89	0.51	-1.291	0.679	0.539	-1.239	0.552	0.519	-1.254	0.476	0.522	-1.302	0.334	0.578	-1.334	0.11	0.516	-1.25	0.04	0.586	NaN	NaN	NaN	NaN	NaN	NaN	-1.141	0.649	0.114	-1.145	0.52	0.173	-1.169	0.44	0.17	-1.2	0.288	0.131	-1.235	0.086	0.208
728	3.64	NaN	NaN	NaN	NaN	NaN	NaN	-1.281	0.891	0.51	-1.291	0.68	0.538	-1.24	0.552	0.518	-1.255	0.478	0.52	-1.303	0.335	0.577	-1.335	0.11	0.516	-1.25	0.04	0.586	NaN	NaN	NaN	NaN	NaN	NaN	-1.141	0.649	0.114	-1.145	0.52	0.173	-1.169	0.44	0.17	-1.2	0.288	0.131	-1.233	0.086	0.209
729	3.645	NaN	NaN	NaN	NaN	NaN	NaN	-1.28	0.891	0.509	-1.291	0.681	0.537	-1.241	0.553	0.516	-1.256	0.479	0.519	-1.303	0.335	0.576	-1.334	0.111	0.516	-1.25	0.04	0.586	NaN	NaN	NaN	NaN	NaN	NaN	-1.14	0.649	0.114	-1.145	0.52	0.173	-1.169	0.44	0.17	-1.2	0.288	0.131	-1.233	0.086	0.209
730	3.65	NaN	NaN	NaN	NaN	NaN	NaN	-1.279	0.892	0.508	-1.291	0.682	0.536	-1.242	0.553	0.515	-1.257	0.479	0.518	-1.304	0.336	0.575	-1.334	0.111	0.516	-1.25	0.04	0.586	NaN	NaN	NaN	NaN	NaN	NaN	-1.139	0.649	0.113	-1.145	0.519	0.173	-1.169	0.44	0.17	-1.2	0.287	0.131	-1.233	0.086	0.209
731	3.655	NaN	NaN	NaN	NaN	NaN	NaN	-1.278	0.893	0.508	-1.291	0.683	0.536	-1.242	0.554	0.515	-1.257	0.479	0.517	-1.304	0.336	0.575	-1.334	0.111	0.515	-1.25	0.041	0.586	NaN	NaN	NaN	NaN	NaN	NaN	-1.139	0.649	0.113	-1.145	0.519	0.173	-1.169	0.44	0.169	-1.2	0.288	0.13	-1.233	0.086	0.208
732	3.66	NaN	NaN	NaN	NaN	NaN	NaN	-1.277	0.893	0.507	-1.291	0.684	0.535	-1.243	0.555	0.514	-1.258	0.479	0.517	-1.306	0.337	0.574	-1.334	0.111	0.515	-1.25	0.041	0.585	NaN	NaN	NaN	NaN	NaN	NaN	-1.139	0.649	0.112	-1.145	0.519	0.172	-1.17	0.441	0.168	-1.2	0.288	0.13	-1.235	0.086	0.208
733	3.665	NaN	NaN	NaN	NaN	NaN	NaN	-1.277	0.894	0.506	-1.291	0.685	0.534	-1.243	0.555	0.513	-1.258	0.48	0.516	-1.307	0.338	0.574	-1.334	0.111	0.515	-1.25	0.041	0.585	NaN	NaN	NaN	NaN	NaN	NaN	-1.139	0.649	0.112	-1.146	0.519	0.171	-1.17	0.441	0.168	-1.2	0.288	0.13	-1.235	0.086	0.208
734	3.67	NaN	NaN	NaN	NaN	NaN	NaN	-1.276	0.895	0.506	-1.29	0.685	0.533	-1.244	0.556	0.512	-1.259	0.48	0.515	-1.307	0.339	0.573	-1.334	0.111	0.514	-1.25	0.041	0.585	NaN	NaN	NaN	NaN	NaN	NaN	-1.139	0.649	0.111	-1.146	0.519	0.171	-1.171	0.441	0.167	-1.199	0.287	0.13	-1.236	0.086	0.208
735	3.675	NaN	NaN	NaN	NaN	NaN	NaN	-1.275	0.896	0.505	-1.29	0.686	0.533	-1.244	0.557	0.511	-1.26	0.482	0.514	-1.308	0.339	0.572	-1.333	0.111	0.513	-1.25	0.041	0.585	NaN	NaN	NaN	NaN	NaN	NaN	-1.139	0.649	0.111	-1.146	0.519	0.17	-1.171	0.441	0.167	-1.2	0.288	0.13	-1.236	0.086	0.208
736	3.68	NaN	NaN	NaN	NaN	NaN	NaN	-1.274	0.897	0.505	-1.29	0.687	0.532	-1.244	0.558	0.51	-1.26	0.483	0.513	-1.308	0.34	0.571	-1.333	0.112	0.513	-1.25	0.041	0.585	NaN	NaN	NaN	NaN	NaN	NaN	-1.14	0.649	0.111	-1.146	0.518	0.17	-1.171	0.441	0.167	-1.2	0.288	0.13	-1.236	0.086	0.208
737	3.685	NaN	NaN	NaN	NaN	NaN	NaN	-1.273	0.897	0.504	-1.29	0.688	0.531	-1.244	0.558	0.509	-1.26	0.483	0.512	-1.308	0.341	0.571	-1.333	0.112	0.513	-1.251	0.041	0.584	NaN	NaN	NaN	NaN	NaN	NaN	-1.14	0.649	0.11	-1.146	0.518	0.17	-1.171	0.441	0.167	-1.201	0.288	0.13	-1.236	0.086	0.208
738	3.69	NaN	NaN	NaN	NaN	NaN	NaN	-1.273	0.898	0.503	-1.287	0.687	0.531	-1.244	0.559	0.509	-1.26	0.484	0.511	-1.309	0.342	0.57	-1.333	0.113	0.513	-1.251	0.041	0.584	NaN	NaN	NaN	NaN	NaN	NaN	-1.14	0.649	0.109	-1.146	0.518	0.169	-1.171	0.44	0.167	-1.201	0.288	0.13	-1.236	0.086	0.208
739	3.695	NaN	NaN	NaN	NaN	NaN	NaN	-1.272	0.899	0.503	-1.283	0.685	0.531	-1.244	0.56	0.508	-1.259	0.484	0.511	-1.31	0.343	0.569	-1.333	0.114	0.512	-1.251	0.041	0.583	NaN	NaN	NaN	NaN	NaN	NaN	-1.141	0.649	0.109	-1.146	0.518	0.169	-1.171	0.44	0.167	-1.201	0.288	0.13	-1.236	0.086	0.208
740	3.7	NaN	NaN	NaN	NaN	NaN	NaN	-1.272	0.9	0.502	-1.287	0.689	0.53	-1.243	0.561	0.508	-1.259	0.485	0.51	-1.31	0.344	0.568	-1.333	0.115	0.512	-1.251	0.042	0.583	NaN	NaN	NaN	NaN	NaN	NaN	-1.141	0.649	0.109	-1.146	0.518	0.169	-1.171	0.44	0.167	-1.201	0.288	0.13	-1.236	0.086	0.208
741	3.705	NaN	NaN	NaN	NaN	NaN	NaN	-1.271	0.901	0.502	-1.287	0.69	0.529	-1.242	0.561	0.507	-1.258	0.486	0.509	-1.31	0.344	0.568	-1.332	0.115	0.512	-1.251	0.042	0.583	NaN	NaN	NaN	NaN	NaN	NaN	-1.141	0.648	0.108	-1.146	0.517	0.169	-1.171	0.44	0.167	-1.201	0.288	0.129	-1.236	0.086	0.208
742	3.71	NaN	NaN	NaN	NaN	NaN	NaN	-1.271	0.902	0.501	-1.286	0.691	0.528	-1.241	0.562	0.506	-1.258	0.486	0.509	-1.309	0.345	0.567	-1.332	0.115	0.511	-1.251	0.042	0.583	NaN	NaN	NaN	NaN	NaN	NaN	-1.141	0.648	0.108	-1.146	0.517	0.168	-1.172	0.44	0.166	-1.201	0.288	0.129	-1.236	0.086	0.208
743	3.715	NaN	NaN	NaN	NaN	NaN	NaN	-1.27	0.903	0.5	-1.285	0.691	0.527	-1.24	0.563	0.506	-1.257	0.486	0.509	-1.309	0.346	0.567	-1.331	0.116	0.51	-1.251	0.042	0.582	NaN	NaN	NaN	NaN	NaN	NaN	-1.142	0.648	0.107	-1.147	0.518	0.168	-1.172	0.44	0.166	-1.202	0.288	0.129	-1.236	0.086	0.208
744	3.72	NaN	NaN	NaN	NaN	NaN	NaN	-1.27	0.903	0.5	-1.284	0.692	0.527	-1.239	0.564	0.506	-1.256	0.487	0.509	-1.309	0.346	0.567	-1.331	0.117	0.51	-1.251	0.042	0.582	NaN	NaN	NaN	NaN	NaN	NaN	-1.143	0.649	0.107	-1.147	0.518	0.168	-1.172	0.44	0.166	-1.202	0.288	0.129	-1.236	0.086	0.208
745	3.725	NaN	NaN	NaN	NaN	NaN	NaN	-1.27	0.904	0.499	-1.283	0.693	0.527	-1.238	0.564	0.506	-1.255	0.489	0.508	-1.308	0.347	0.566	-1.33	0.117	0.509	-1.251	0.042	0.582	NaN	NaN	NaN	NaN	NaN	NaN	-1.143	0.649	0.106	-1.148	0.518	0.167	-1.173	0.44	0.165	-1.202	0.288	0.129	-1.236	0.086	0.208
746	3.73	NaN	NaN	NaN	NaN	NaN	NaN	-1.269	0.905	0.498	-1.282	0.693	0.527	-1.236	0.565	0.506	-1.254	0.489	0.508	-1.308	0.348	0.566	-1.33	0.118	0.509	-1.251	0.042	0.582	NaN	NaN	NaN	NaN	NaN	NaN	-1.144	0.649	0.106	-1.148	0.518	0.167	-1.174	0.441	0.164	-1.202	0.288	0.129	-1.236	0.086	0.208
747	3.735	NaN	NaN	NaN	NaN	NaN	NaN	-1.269	0.906	0.497	-1.28	0.694	0.527	-1.235	0.565	0.505	-1.253	0.49	0.508	-1.307	0.35	0.565	-1.329	0.119	0.508	-1.251	0.042	0.582	NaN	NaN	NaN	NaN	NaN	NaN	-1.144	0.648	0.106	-1.149	0.519	0.166	-1.175	0.442	0.164	-1.202	0.288	0.129	-1.236	0.086	0.208
748	3.74	NaN	NaN	NaN	NaN	NaN	NaN	-1.269	0.906	0.497	-1.279	0.695	0.526	-1.233	0.566	0.505	-1.252	0.491	0.508	-1.306	0.35	0.564	-1.328	0.12	0.507	-1.251	0.042	0.581	NaN	NaN	NaN	NaN	NaN	NaN	-1.145	0.649	0.105	-1.15	0.519	0.166	-1.176	0.442	0.164	-1.203	0.288	0.129	-1.236	0.086	0.208
749	3.745	NaN	NaN	NaN	NaN	NaN	NaN	-1.269	0.907	0.496	-1.277	0.695	0.526	-1.231	0.566	0.505	-1.25	0.491	0.508	-1.305	0.351	0.563	-1.328	0.121	0.507	-1.251	0.042	0.581	NaN	NaN	NaN	NaN	NaN	NaN	-1.146	0.649	0.105	-1.15	0.519	0.165	-1.176	0.442	0.164	-1.203	0.287	0.128	-1.236	0.086	0.208
750	3.75	NaN	NaN	NaN	NaN	NaN	NaN	-1.269	0.908	0.495	-1.273	0.694	0.525	-1.23	0.567	0.505	-1.249	0.492	0.508	-1.304	0.351	0.563	-1.328	0.122	0.506	-1.251	0.042	0.581	NaN	NaN	NaN	NaN	NaN	NaN	-1.147	0.649	0.104	-1.151	0.519	0.165	-1.177	0.442	0.164	-1.202	0.286	0.128	-1.236	0.086	0.208
751	3.755	NaN	NaN	NaN	NaN	NaN	NaN	-1.269	0.908	0.494	-1.271	0.694	0.525	-1.228	0.568	0.505	-1.247	0.493	0.508	-1.303	0.352	0.563	-1.327	0.123	0.505	NaN	NaN	NaN	NaN	NaN	NaN	NaN	NaN	NaN	-1.148	0.65	0.104	-1.152	0.519	0.165	-1.177	0.441	0.164	-1.202	0.285	0.128	-1.236	0.086	0.208
752	3.76	NaN	NaN	NaN	NaN	NaN	NaN	-1.269	0.909	0.494	-1.269	0.695	0.525	-1.226	0.569	0.505	-1.246	0.493	0.508	-1.302	0.352	0.562	-1.326	0.123	0.504	-1.252	0.043	0.579	NaN	NaN	NaN	NaN	NaN	NaN	-1.148	0.649	0.103	-1.152	0.519	0.165	-1.177	0.441	0.163	-1.202	0.285	0.128	-1.236	0.086	0.208
753	3.765	NaN	NaN	NaN	NaN	NaN	NaN	-1.269	0.909	0.493	-1.268	0.695	0.526	-1.224	0.569	0.506	-1.244	0.494	0.508	-1.301	0.353	0.562	-1.325	0.124	0.504	-1.252	0.044	0.579	NaN	NaN	NaN	NaN	NaN	NaN	-1.148	0.649	0.103	-1.153	0.519	0.164	-1.177	0.441	0.163	-1.203	0.285	0.128	-1.236	0.086	0.208
754	3.77	NaN	NaN	NaN	NaN	NaN	NaN	-1.268	0.91	0.492	-1.267	0.697	0.526	-1.223	0.57	0.506	-1.242	0.494	0.509	-1.3	0.353	0.562	-1.325	0.125	0.503	-1.252	0.044	0.579	NaN	NaN	NaN	NaN	NaN	NaN	-1.148	0.649	0.103	-1.154	0.519	0.164	-1.178	0.441	0.163	-1.203	0.286	0.128	-1.236	0.086	0.208
755	3.775	NaN	NaN	NaN	NaN	NaN	NaN	-1.268	0.91	0.491	-1.266	0.698	0.527	-1.221	0.571	0.506	-1.239	0.494	0.509	-1.299	0.354	0.562	-1.324	0.126	0.502	-1.252	0.044	0.578	NaN	NaN	NaN	NaN	NaN	NaN	-1.149	0.649	0.102	-1.155	0.52	0.163	-1.179	0.441	0.162	-1.204	0.286	0.128	-1.236	0.086	0.208
756	3.78	NaN	NaN	NaN	NaN	NaN	NaN	-1.268	0.911	0.491	-1.264	0.7	0.528	-1.219	0.571	0.507	-1.238	0.495	0.509	-1.298	0.355	0.561	-1.322	0.126	0.501	-1.251	0.044	0.577	NaN	NaN	NaN	NaN	NaN	NaN	-1.149	0.65	0.102	-1.156	0.52	0.163	-1.18	0.441	0.162	-1.205	0.286	0.128	-1.236	0.086	0.207
757	3.785	NaN	NaN	NaN	NaN	NaN	NaN	-1.267	0.911	0.49	-1.263	0.7	0.528	-1.217	0.572	0.507	-1.236	0.495	0.509	-1.297	0.356	0.561	-1.321	0.127	0.501	-1.251	0.044	0.577	NaN	NaN	NaN	NaN	NaN	NaN	-1.15	0.65	0.101	-1.156	0.52	0.163	-1.18	0.441	0.161	-1.205	0.285	0.127	-1.237	0.086	0.207
758	3.79	NaN	NaN	NaN	NaN	NaN	NaN	-1.267	0.911	0.489	-1.261	0.701	0.528	-1.215	0.573	0.508	-1.234	0.496	0.509	-1.295	0.357	0.561	-1.321	0.128	0.5	-1.239	0.026	0.564	NaN	NaN	NaN	NaN	NaN	NaN	-1.151	0.65	0.1	-1.157	0.52	0.162	-1.181	0.441	0.161	-1.206	0.285	0.127	-1.237	0.086	0.207
759	3.795	NaN	NaN	NaN	NaN	NaN	NaN	-1.266	0.912	0.488	-1.259	0.702	0.529	-1.214	0.574	0.509	-1.232	0.497	0.51	-1.294	0.357	0.561	NaN	NaN	NaN	-1.211	-0.016	0.535	NaN	NaN	NaN	NaN	NaN	NaN	-1.151	0.65	0.1	-1.157	0.52	0.162	-1.181	0.44	0.161	-1.206	0.285	0.127	-1.237	0.085	0.207
760	3.8	NaN	NaN	NaN	NaN	NaN	NaN	-1.266	0.912	0.487	-1.257	0.703	0.529	-1.212	0.575	0.509	-1.231	0.498	0.51	-1.292	0.358	0.56	NaN	NaN	NaN	-1.204	-0.026	0.528	NaN	NaN	NaN	NaN	NaN	NaN	-1.151	0.65	0.1	-1.157	0.519	0.162	-1.181	0.44	0.161	-1.206	0.285	0.127	-1.237	0.085	0.207
761	3.805	NaN	NaN	NaN	NaN	NaN	NaN	-1.265	0.913	0.487	-1.255	0.703	0.53	-1.21	0.576	0.51	-1.229	0.499	0.511	-1.291	0.358	0.56	-1.36	0.196	0.545	-1.203	-0.028	0.526	NaN	NaN	NaN	NaN	NaN	NaN	-1.151	0.65	0.099	-1.158	0.519	0.162	-1.182	0.44	0.161	-1.206	0.285	0.127	-1.237	0.085	0.207
762	3.81	NaN	NaN	NaN	NaN	NaN	NaN	-1.265	0.913	0.486	-1.254	0.704	0.53	-1.208	0.576	0.51	-1.228	0.5	0.511	-1.289	0.359	0.56	-1.359	0.196	0.544	NaN	NaN	NaN	NaN	NaN	NaN	NaN	NaN	NaN	-1.151	0.65	0.099	-1.159	0.52	0.161	-1.182	0.44	0.161	-1.207	0.285	0.126	-1.237	0.085	0.207
763	3.815	NaN	NaN	NaN	NaN	NaN	NaN	-1.264	0.914	0.485	-1.252	0.705	0.531	-1.206	0.577	0.511	-1.226	0.5	0.512	-1.288	0.359	0.56	-1.358	0.197	0.544	NaN	NaN	NaN	NaN	NaN	NaN	NaN	NaN	NaN	-1.152	0.651	0.098	-1.16	0.52	0.16	-1.183	0.44	0.16	-1.207	0.284	0.126	-1.237	0.085	0.207
764	3.82	NaN	NaN	NaN	NaN	NaN	NaN	-1.264	0.914	0.485	-1.25	0.706	0.531	-1.204	0.577	0.511	-1.224	0.501	0.512	-1.286	0.36	0.56	-1.346	0.182	0.531	NaN	NaN	NaN	NaN	NaN	NaN	NaN	NaN	NaN	-1.152	0.651	0.098	-1.161	0.521	0.159	-1.184	0.44	0.16	-1.207	0.284	0.125	-1.237	0.085	0.207
765	3.825	NaN	NaN	NaN	NaN	NaN	NaN	-1.263	0.914	0.485	-1.249	0.706	0.531	-1.202	0.578	0.512	-1.222	0.502	0.513	-1.285	0.361	0.56	-1.32	0.147	0.504	-1.25	0.048	0.572	NaN	NaN	NaN	NaN	NaN	NaN	-1.152	0.651	0.097	-1.161	0.52	0.159	-1.184	0.44	0.159	-1.208	0.284	0.125	-1.237	0.085	0.207
766	3.83	NaN	NaN	NaN	NaN	NaN	NaN	-1.263	0.915	0.484	-1.247	0.707	0.532	-1.201	0.579	0.513	-1.22	0.502	0.513	-1.284	0.361	0.56	-1.313	0.139	0.497	-1.249	0.047	0.572	NaN	NaN	NaN	NaN	NaN	NaN	-1.152	0.651	0.097	-1.161	0.52	0.159	-1.185	0.441	0.159	-1.208	0.284	0.125	-1.237	0.085	0.207
767	3.835	NaN	NaN	NaN	NaN	NaN	NaN	-1.262	0.916	0.484	-1.246	0.708	0.532	-1.199	0.58	0.514	-1.219	0.503	0.514	-1.283	0.362	0.56	-1.31	0.137	0.495	-1.248	0.047	0.572	NaN	NaN	NaN	NaN	NaN	NaN	-1.152	0.651	0.096	-1.161	0.52	0.158	-1.186	0.441	0.158	-1.209	0.284	0.125	-1.237	0.085	0.207
768	3.84	NaN	NaN	NaN	NaN	NaN	NaN	-1.261	0.916	0.483	-1.244	0.708	0.532	-1.198	0.58	0.514	-1.217	0.503	0.515	-1.282	0.363	0.56	-1.307	0.137	0.494	-1.247	0.048	0.571	NaN	NaN	NaN	NaN	NaN	NaN	-1.152	0.651	0.096	-1.161	0.52	0.158	-1.187	0.441	0.158	-1.209	0.284	0.125	-1.237	0.085	0.207
769	3.845	NaN	NaN	NaN	NaN	NaN	NaN	-1.26	0.916	0.483	-1.243	0.708	0.533	-1.196	0.581	0.515	-1.215	0.504	0.515	-1.281	0.364	0.56	-1.306	0.137	0.493	-1.246	0.048	0.57	NaN	NaN	NaN	NaN	NaN	NaN	-1.152	0.651	0.095	-1.162	0.519	0.158	-1.187	0.441	0.158	-1.21	0.284	0.124	-1.237	0.085	0.207
770	3.85	NaN	NaN	NaN	NaN	NaN	NaN	-1.26	0.916	0.483	-1.241	0.709	0.533	-1.194	0.581	0.515	-1.214	0.504	0.516	-1.28	0.365	0.56	-1.304	0.138	0.493	-1.245	0.048	0.57	NaN	NaN	NaN	NaN	NaN	NaN	-1.152	0.651	0.095	-1.162	0.519	0.158	-1.188	0.442	0.157	-1.211	0.284	0.124	-1.237	0.085	0.207
771	3.855	NaN	NaN	NaN	NaN	NaN	NaN	-1.259	0.917	0.482	-1.24	0.71	0.533	-1.192	0.582	0.516	-1.212	0.505	0.516	-1.279	0.366	0.56	-1.303	0.139	0.493	-1.244	0.048	0.57	NaN	NaN	NaN	NaN	NaN	NaN	-1.152	0.651	0.095	-1.162	0.519	0.157	-1.188	0.442	0.157	-1.211	0.284	0.124	-1.237	0.084	0.206
772	3.86	NaN	NaN	NaN	NaN	NaN	NaN	-1.259	0.917	0.482	-1.239	0.71	0.534	-1.191	0.582	0.517	-1.21	0.505	0.517	-1.278	0.367	0.56	-1.301	0.139	0.493	-1.242	0.049	0.57	NaN	NaN	NaN	NaN	NaN	NaN	-1.152	0.651	0.094	-1.162	0.519	0.157	-1.189	0.441	0.157	-1.212	0.285	0.123	-1.237	0.084	0.206
773	3.865	NaN	NaN	NaN	NaN	NaN	NaN	-1.258	0.917	0.482	-1.238	0.71	0.534	-1.19	0.583	0.517	-1.209	0.506	0.517	-1.277	0.367	0.56	-1.299	0.141	0.493	-1.241	0.049	0.57	NaN	NaN	NaN	NaN	NaN	NaN	-1.153	0.651	0.094	-1.163	0.518	0.157	-1.189	0.441	0.157	-1.214	0.287	0.123	-1.237	0.084	0.206
774	3.87	NaN	NaN	NaN	NaN	NaN	NaN	-1.258	0.917	0.481	-1.236	0.711	0.534	-1.188	0.584	0.518	-1.207	0.507	0.518	-1.275	0.368	0.56	-1.298	0.141	0.494	-1.239	0.049	0.57	NaN	NaN	NaN	NaN	NaN	NaN	-1.153	0.651	0.093	-1.163	0.518	0.157	-1.189	0.441	0.156	-1.215	0.288	0.123	-1.237	0.084	0.206
775	3.875	NaN	NaN	NaN	NaN	NaN	NaN	-1.257	0.917	0.481	-1.235	0.711	0.534	-1.187	0.585	0.519	-1.206	0.507	0.518	-1.274	0.369	0.56	-1.296	0.141	0.494	-1.237	0.049	0.571	NaN	NaN	NaN	NaN	NaN	NaN	-1.153	0.651	0.093	-1.165	0.52	0.156	-1.189	0.441	0.156	-1.216	0.288	0.122	-1.237	0.084	0.206
776	3.88	NaN	NaN	NaN	NaN	NaN	NaN	-1.257	0.918	0.481	-1.234	0.712	0.535	-1.186	0.585	0.519	-1.204	0.507	0.519	-1.273	0.369	0.56	-1.294	0.141	0.494	-1.235	0.049	0.571	NaN	NaN	NaN	NaN	NaN	NaN	-1.154	0.651	0.092	-1.168	0.522	0.154	-1.19	0.441	0.156	-1.216	0.287	0.122	-1.237	0.084	0.206
777	3.885	NaN	NaN	NaN	NaN	NaN	NaN	-1.257	0.918	0.48	-1.234	0.712	0.535	-1.184	0.585	0.519	-1.203	0.508	0.519	-1.271	0.369	0.56	-1.291	0.142	0.495	-1.233	0.049	0.571	NaN	NaN	NaN	NaN	NaN	NaN	-1.154	0.651	0.092	-1.169	0.523	0.153	-1.19	0.441	0.156	-1.217	0.287	0.122	-1.237	0.084	0.206
778	3.89	NaN	NaN	NaN	NaN	NaN	NaN	-1.256	0.918	0.48	-1.233	0.712	0.535	-1.183	0.585	0.52	-1.201	0.508	0.52	-1.27	0.37	0.561	-1.289	0.142	0.495	-1.23	0.049	0.571	NaN	NaN	NaN	NaN	NaN	NaN	-1.154	0.651	0.091	-1.169	0.523	0.153	-1.192	0.442	0.155	-1.217	0.287	0.122	-1.237	0.084	0.206
779	3.895	NaN	NaN	NaN	NaN	NaN	NaN	-1.256	0.918	0.48	-1.232	0.713	0.535	-1.182	0.586	0.52	-1.2	0.509	0.52	-1.268	0.37	0.561	-1.286	0.142	0.496	-1.228	0.049	0.572	NaN	NaN	NaN	NaN	NaN	NaN	-1.153	0.651	0.091	-1.169	0.523	0.153	-1.192	0.442	0.155	-1.217	0.287	0.122	-1.237	0.084	0.206
780	3.9	NaN	NaN	NaN	NaN	NaN	NaN	-1.255	0.918	0.48	-1.231	0.713	0.535	-1.18	0.586	0.52	-1.198	0.509	0.521	-1.267	0.371	0.561	-1.284	0.142	0.497	-1.225	0.049	0.572	NaN	NaN	NaN	NaN	NaN	NaN	-1.154	0.651	0.091	-1.169	0.522	0.153	-1.193	0.442	0.154	-1.217	0.287	0.122	-1.237	0.084	0.206
781	3.905	NaN	NaN	NaN	NaN	NaN	NaN	-1.255	0.918	0.479	-1.231	0.713	0.535	-1.179	0.586	0.521	-1.197	0.51	0.521	-1.265	0.371	0.562	-1.282	0.142	0.499	-1.222	0.049	0.573	NaN	NaN	NaN	NaN	NaN	NaN	-1.154	0.651	0.09	-1.168	0.521	0.153	-1.193	0.443	0.154	-1.217	0.287	0.122	-1.237	0.084	0.206
782	3.91	NaN	NaN	NaN	NaN	NaN	NaN	-1.254	0.918	0.479	-1.23	0.713	0.535	-1.178	0.587	0.521	-1.196	0.51	0.522	-1.263	0.371	0.563	-1.279	0.142	0.499	-1.219	0.049	0.573	NaN	NaN	NaN	NaN	NaN	NaN	-1.155	0.652	0.09	-1.168	0.521	0.153	-1.194	0.443	0.154	-1.217	0.287	0.121	-1.237	0.084	0.206
783	3.915	NaN	NaN	NaN	NaN	NaN	NaN	-1.254	0.918	0.479	-1.23	0.714	0.535	-1.177	0.587	0.521	-1.194	0.51	0.522	-1.262	0.371	0.564	-1.276	0.142	0.5	-1.215	0.048	0.574	NaN	NaN	NaN	NaN	NaN	NaN	-1.155	0.652	0.089	-1.169	0.521	0.153	-1.194	0.443	0.154	-1.217	0.287	0.121	-1.238	0.084	0.206
784	3.92	NaN	NaN	NaN	NaN	NaN	NaN	-1.254	0.919	0.479	-1.229	0.714	0.535	-1.176	0.588	0.522	-1.193	0.511	0.522	-1.26	0.372	0.565	-1.274	0.142	0.502	-1.211	0.047	0.575	NaN	NaN	NaN	NaN	NaN	NaN	-1.155	0.652	0.089	-1.169	0.521	0.153	-1.194	0.443	0.154	-1.217	0.287	0.121	-1.238	0.084	0.206
785	3.925	NaN	NaN	NaN	NaN	NaN	NaN	-1.253	0.919	0.479	-1.228	0.714	0.535	-1.175	0.588	0.522	-1.192	0.511	0.523	-1.258	0.371	0.566	-1.272	0.142	0.503	-1.208	0.047	0.576	NaN	NaN	NaN	NaN	NaN	NaN	-1.155	0.652	0.089	-1.169	0.521	0.152	-1.194	0.443	0.153	-1.217	0.287	0.121	-1.237	0.084	0.206
786	3.93	NaN	NaN	NaN	NaN	NaN	NaN	-1.253	0.919	0.479	-1.228	0.714	0.535	-1.174	0.588	0.522	-1.191	0.511	0.523	-1.255	0.371	0.566	-1.269	0.142	0.505	-1.204	0.047	0.576	NaN	NaN	NaN	NaN	NaN	NaN	-1.155	0.651	0.089	-1.169	0.521	0.152	-1.194	0.443	0.153	-1.217	0.287	0.121	-1.238	0.084	0.206
787	3.935	NaN	NaN	NaN	NaN	NaN	NaN	-1.253	0.92	0.479	-1.228	0.714	0.535	-1.173	0.588	0.522	-1.189	0.512	0.523	-1.253	0.371	0.567	-1.266	0.142	0.506	-1.2	0.047	0.577	NaN	NaN	NaN	NaN	NaN	NaN	-1.155	0.651	0.089	-1.168	0.521	0.152	-1.194	0.443	0.153	-1.217	0.287	0.121	-1.238	0.084	0.206
788	3.94	NaN	NaN	NaN	NaN	NaN	NaN	-1.252	0.919	0.478	-1.228	0.714	0.535	-1.172	0.589	0.522	-1.188	0.512	0.524	-1.251	0.371	0.568	-1.263	0.141	0.508	-1.196	0.046	0.578	NaN	NaN	NaN	NaN	NaN	NaN	-1.154	0.651	0.089	-1.168	0.521	0.152	-1.193	0.443	0.153	-1.217	0.287	0.121	-1.237	0.084	0.206
789	3.945	NaN	NaN	NaN	NaN	NaN	NaN	-1.252	0.919	0.478	-1.227	0.714	0.535	-1.171	0.589	0.522	-1.187	0.512	0.524	-1.249	0.371	0.569	-1.26	0.141	0.51	-1.192	0.046	0.579	NaN	NaN	NaN	NaN	NaN	NaN	-1.154	0.651	0.088	-1.167	0.52	0.152	-1.193	0.443	0.153	-1.217	0.287	0.121	-1.237	0.084	0.206
790	3.95	NaN	NaN	NaN	NaN	NaN	NaN	-1.252	0.919	0.478	-1.226	0.714	0.535	-1.17	0.589	0.522	-1.186	0.512	0.525	-1.248	0.372	0.57	-1.256	0.14	0.511	-1.188	0.046	0.58	NaN	NaN	NaN	NaN	NaN	NaN	-1.154	0.65	0.088	-1.166	0.52	0.152	-1.192	0.443	0.153	-1.217	0.287	0.121	-1.237	0.084	0.206
791	3.955	NaN	NaN	NaN	NaN	NaN	NaN	-1.251	0.919	0.478	-1.226	0.715	0.535	-1.169	0.589	0.522	-1.184	0.512	0.525	-1.245	0.372	0.572	-1.253	0.139	0.513	-1.184	0.046	0.582	NaN	NaN	NaN	NaN	NaN	NaN	-1.154	0.65	0.088	-1.166	0.52	0.152	-1.191	0.442	0.153	-1.216	0.287	0.121	-1.237	0.084	0.206
792	3.96	NaN	NaN	NaN	NaN	NaN	NaN	-1.251	0.919	0.478	-1.226	0.715	0.534	-1.169	0.589	0.522	-1.183	0.512	0.526	-1.242	0.37	0.573	-1.259	0.151	0.524	-1.181	0.045	0.582	NaN	NaN	NaN	NaN	NaN	NaN	-1.153	0.65	0.088	-1.165	0.52	0.152	-1.189	0.441	0.154	-1.215	0.285	0.121	-1.237	0.084	0.206
793	3.965	NaN	NaN	NaN	NaN	NaN	NaN	-1.25	0.919	0.478	-1.225	0.715	0.534	-1.168	0.59	0.522	-1.182	0.512	0.526	-1.239	0.37	0.573	-1.277	0.181	0.547	NaN	NaN	NaN	NaN	NaN	NaN	NaN	NaN	NaN	-1.153	0.65	0.088	-1.164	0.52	0.152	-1.188	0.441	0.154	-1.212	0.283	0.122	-1.237	0.084	0.206
794	3.97	NaN	NaN	NaN	NaN	NaN	NaN	-1.249	0.919	0.478	-1.224	0.715	0.534	-1.168	0.59	0.522	-1.181	0.512	0.526	-1.237	0.37	0.574	-1.278	0.187	0.554	NaN	NaN	NaN	NaN	NaN	NaN	NaN	NaN	NaN	-1.152	0.65	0.088	-1.163	0.52	0.152	-1.188	0.441	0.154	-1.211	0.282	0.122	-1.237	0.084	0.206
795	3.975	NaN	NaN	NaN	NaN	NaN	NaN	-1.249	0.919	0.478	-1.224	0.715	0.533	-1.167	0.59	0.522	-1.18	0.512	0.526	-1.235	0.37	0.575	-1.277	0.188	0.556	-1.123	-0.014	0.549	NaN	NaN	NaN	NaN	NaN	NaN	-1.152	0.65	0.087	-1.162	0.519	0.152	-1.187	0.441	0.154	-1.211	0.282	0.122	-1.237	0.085	0.206
796	3.98	NaN	NaN	NaN	NaN	NaN	NaN	-1.248	0.919	0.478	-1.223	0.714	0.533	-1.167	0.59	0.522	-1.179	0.512	0.526	-1.233	0.37	0.577	NaN	NaN	NaN	-1.13	0	0.559	NaN	NaN	NaN	NaN	NaN	NaN	-1.152	0.65	0.087	-1.162	0.519	0.152	-1.186	0.441	0.154	-1.21	0.283	0.122	-1.237	0.085	0.206
797	3.985	NaN	NaN	NaN	NaN	NaN	NaN	-1.248	0.919	0.478	-1.223	0.714	0.533	-1.166	0.59	0.522	-1.178	0.512	0.526	-1.231	0.37	0.578	-1.232	0.137	0.525	-1.148	0.033	0.582	NaN	NaN	NaN	NaN	NaN	NaN	-1.151	0.65	0.087	-1.16	0.518	0.152	-1.185	0.441	0.153	-1.21	0.283	0.122	-1.237	0.085	0.207
798	3.99	NaN	NaN	NaN	NaN	NaN	NaN	-1.248	0.919	0.478	-1.222	0.714	0.533	-1.165	0.59	0.521	-1.177	0.512	0.527	-1.228	0.369	0.579	-1.229	0.137	0.527	-1.149	0.04	0.589	NaN	NaN	NaN	NaN	NaN	NaN	-1.151	0.65	0.087	-1.158	0.517	0.152	-1.184	0.44	0.153	-1.21	0.283	0.122	-1.237	0.085	0.207
799	3.995	NaN	NaN	NaN	NaN	NaN	NaN	-1.247	0.919	0.478	-1.222	0.714	0.533	-1.164	0.59	0.521	-1.176	0.512	0.527	-1.225	0.369	0.58	-1.226	0.136	0.529	-1.146	0.042	0.592	NaN	NaN	NaN	NaN	NaN	NaN	-1.15	0.649	0.087	-1.157	0.517	0.152	-1.183	0.439	0.153	-1.21	0.283	0.122	-1.237	0.085	0.207
800	4	NaN	NaN	NaN	NaN	NaN	NaN	-1.246	0.918	0.478	-1.222	0.714	0.533	-1.163	0.589	0.52	-1.175	0.512	0.527	-1.223	0.369	0.581	-1.222	0.135	0.531	-1.141	0.042	0.593	NaN	NaN	NaN	NaN	NaN	NaN	-1.149	0.649	0.087	-1.157	0.517	0.152	-1.183	0.439	0.153	-1.209	0.283	0.122	-1.236	0.085	0.207
801	4.005	NaN	NaN	NaN	NaN	NaN	NaN	-1.245	0.918	0.478	-1.221	0.714	0.533	-1.163	0.589	0.52	-1.174	0.512	0.526	-1.22	0.369	0.582	-1.218	0.134	0.533	-1.136	0.042	0.595	NaN	NaN	NaN	NaN	NaN	NaN	-1.149	0.649	0.087	-1.157	0.517	0.152	-1.182	0.439	0.153	-1.208	0.282	0.122	-1.236	0.085	0.207
802	4.01	NaN	NaN	NaN	NaN	NaN	NaN	-1.245	0.918	0.478	-1.22	0.714	0.532	-1.163	0.589	0.52	-1.173	0.511	0.525	-1.218	0.368	0.583	-1.215	0.133	0.535	-1.131	0.043	0.597	NaN	NaN	NaN	NaN	NaN	NaN	-1.148	0.648	0.087	-1.156	0.517	0.152	-1.182	0.439	0.153	-1.208	0.282	0.122	-1.236	0.085	0.207
803	4.015	NaN	NaN	NaN	NaN	NaN	NaN	-1.244	0.918	0.478	-1.22	0.713	0.532	-1.162	0.589	0.519	-1.172	0.511	0.525	-1.215	0.367	0.584	-1.211	0.133	0.537	-1.126	0.043	0.598	NaN	NaN	NaN	NaN	NaN	NaN	-1.148	0.648	0.087	-1.156	0.517	0.152	-1.181	0.439	0.153	-1.208	0.282	0.122	-1.236	0.085	0.207
804	4.02	NaN	NaN	NaN	NaN	NaN	NaN	-1.244	0.918	0.478	-1.219	0.713	0.532	-1.162	0.589	0.519	-1.171	0.511	0.525	-1.212	0.367	0.585	-1.207	0.132	0.539	-1.121	0.043	0.6	NaN	NaN	NaN	NaN	NaN	NaN	-1.148	0.648	0.087	-1.156	0.517	0.152	-1.181	0.439	0.153	-1.207	0.282	0.122	-1.236	0.085	0.207
805	4.025	NaN	NaN	NaN	NaN	NaN	NaN	-1.243	0.918	0.478	-1.219	0.713	0.531	-1.161	0.588	0.518	-1.171	0.511	0.525	-1.21	0.367	0.586	-1.203	0.131	0.541	-1.116	0.043	0.601	NaN	NaN	NaN	NaN	NaN	NaN	-1.148	0.647	0.087	-1.156	0.517	0.152	-1.18	0.438	0.153	-1.207	0.282	0.122	-1.236	0.085	0.207
806	4.03	NaN	NaN	NaN	NaN	NaN	NaN	-1.242	0.918	0.479	-1.219	0.712	0.531	-1.161	0.588	0.518	-1.17	0.51	0.525	-1.207	0.366	0.586	-1.199	0.131	0.543	-1.111	0.043	0.603	NaN	NaN	NaN	NaN	NaN	NaN	-1.147	0.647	0.087	-1.155	0.517	0.152	-1.179	0.438	0.154	-1.207	0.282	0.122	-1.236	0.085	0.207
807	4.035	NaN	NaN	NaN	NaN	NaN	NaN	-1.242	0.917	0.479	-1.218	0.712	0.531	-1.16	0.587	0.517	-1.169	0.51	0.524	-1.204	0.365	0.588	-1.195	0.131	0.545	-1.106	0.044	0.605	NaN	NaN	NaN	NaN	NaN	NaN	-1.147	0.647	0.087	-1.155	0.517	0.152	-1.178	0.438	0.154	-1.207	0.282	0.122	-1.236	0.085	0.207
808	4.04	NaN	NaN	NaN	NaN	NaN	NaN	-1.242	0.917	0.479	-1.218	0.712	0.531	-1.16	0.587	0.517	-1.168	0.51	0.524	-1.201	0.365	0.589	-1.191	0.13	0.547	-1.101	0.044	0.606	NaN	NaN	NaN	NaN	NaN	NaN	-1.147	0.647	0.087	-1.155	0.517	0.152	-1.178	0.438	0.154	-1.206	0.282	0.123	-1.236	0.085	0.207
809	4.045	NaN	NaN	NaN	NaN	NaN	NaN	-1.241	0.917	0.479	-1.218	0.712	0.531	-1.16	0.587	0.517	-1.168	0.509	0.524	-1.199	0.365	0.59	-1.187	0.129	0.549	-1.096	0.045	0.608	NaN	NaN	NaN	NaN	NaN	NaN	-1.147	0.646	0.087	-1.154	0.517	0.152	-1.178	0.438	0.154	-1.206	0.282	0.123	-1.236	0.085	0.207
810	4.05	NaN	NaN	NaN	NaN	NaN	NaN	-1.24	0.917	0.479	-1.217	0.711	0.53	-1.159	0.586	0.516	-1.167	0.509	0.524	-1.196	0.365	0.591	-1.184	0.129	0.551	-1.09	0.045	0.609	NaN	NaN	NaN	NaN	NaN	NaN	-1.147	0.646	0.087	-1.153	0.517	0.152	-1.177	0.438	0.154	-1.206	0.282	0.123	-1.236	0.085	0.207
811	4.055	NaN	NaN	NaN	NaN	NaN	NaN	-1.24	0.916	0.479	-1.217	0.71	0.53	-1.159	0.585	0.516	-1.166	0.509	0.523	-1.194	0.365	0.592	-1.18	0.129	0.553	-1.086	0.046	0.611	NaN	NaN	NaN	NaN	NaN	NaN	-1.147	0.646	0.087	-1.153	0.517	0.152	-1.177	0.438	0.154	-1.206	0.282	0.123	-1.236	0.085	0.207
812	4.06	NaN	NaN	NaN	NaN	NaN	NaN	-1.239	0.915	0.48	-1.217	0.709	0.53	-1.158	0.584	0.515	-1.166	0.509	0.523	-1.191	0.364	0.593	-1.176	0.128	0.554	-1.08	0.046	0.612	NaN	NaN	NaN	NaN	NaN	NaN	-1.146	0.646	0.087	-1.152	0.516	0.152	-1.177	0.438	0.153	-1.206	0.283	0.122	-1.236	0.085	0.207
813	4.065	NaN	NaN	NaN	NaN	NaN	NaN	-1.238	0.915	0.48	-1.216	0.709	0.53	-1.158	0.584	0.515	-1.165	0.508	0.523	-1.189	0.364	0.593	-1.172	0.127	0.556	-1.075	0.047	0.614	NaN	NaN	NaN	NaN	NaN	NaN	-1.146	0.646	0.087	-1.151	0.516	0.152	-1.176	0.438	0.153	-1.205	0.283	0.123	-1.236	0.085	0.208
814	4.07	NaN	NaN	NaN	NaN	NaN	NaN	-1.238	0.914	0.48	-1.216	0.708	0.53	-1.158	0.584	0.515	-1.164	0.507	0.523	-1.186	0.363	0.594	-1.168	0.127	0.558	-1.071	0.048	0.615	NaN	NaN	NaN	NaN	NaN	NaN	-1.145	0.646	0.087	-1.151	0.516	0.152	-1.176	0.438	0.153	-1.203	0.281	0.123	-1.236	0.086	0.208
815	4.075	NaN	NaN	NaN	NaN	NaN	NaN	-1.238	0.914	0.48	-1.216	0.707	0.529	-1.158	0.584	0.514	-1.163	0.506	0.523	-1.183	0.363	0.595	-1.164	0.127	0.559	-1.066	0.048	0.616	NaN	NaN	NaN	NaN	NaN	NaN	-1.144	0.646	0.087	-1.15	0.515	0.153	-1.175	0.438	0.153	-1.203	0.28	0.123	-1.236	0.086	0.208
816	4.08	NaN	NaN	NaN	NaN	NaN	NaN	-1.237	0.913	0.48	-1.216	0.707	0.529	-1.158	0.583	0.514	-1.162	0.506	0.523	-1.181	0.363	0.595	-1.16	0.126	0.561	-1.062	0.049	0.618	NaN	NaN	NaN	NaN	NaN	NaN	-1.143	0.645	0.087	-1.148	0.515	0.153	-1.175	0.439	0.153	-1.202	0.28	0.123	-1.236	0.086	0.208
817	4.085	NaN	NaN	NaN	NaN	NaN	NaN	-1.236	0.913	0.481	-1.216	0.707	0.529	-1.158	0.582	0.513	-1.162	0.505	0.523	-1.179	0.363	0.596	-1.157	0.126	0.562	-1.057	0.05	0.619	NaN	NaN	NaN	NaN	NaN	NaN	-1.143	0.645	0.087	-1.148	0.515	0.152	-1.174	0.438	0.153	-1.202	0.28	0.123	-1.236	0.086	0.208
818	4.09	NaN	NaN	NaN	NaN	NaN	NaN	-1.236	0.913	0.481	-1.215	0.706	0.529	-1.158	0.581	0.513	-1.161	0.505	0.522	-1.177	0.362	0.597	-1.153	0.126	0.564	-1.052	0.05	0.62	NaN	NaN	NaN	NaN	NaN	NaN	-1.142	0.645	0.087	-1.147	0.515	0.152	-1.173	0.438	0.153	-1.202	0.28	0.123	-1.236	0.086	0.208
819	4.095	NaN	NaN	NaN	NaN	NaN	NaN	-1.235	0.912	0.481	-1.215	0.705	0.529	-1.158	0.581	0.512	-1.16	0.504	0.521	-1.174	0.361	0.597	-1.149	0.126	0.565	-1.047	0.051	0.621	NaN	NaN	NaN	NaN	NaN	NaN	-1.141	0.645	0.087	-1.147	0.516	0.151	-1.171	0.437	0.154	-1.201	0.281	0.123	-1.236	0.086	0.208
820	4.1	NaN	NaN	NaN	NaN	NaN	NaN	-1.235	0.911	0.481	-1.215	0.704	0.529	-1.158	0.58	0.512	-1.16	0.504	0.52	-1.172	0.361	0.597	-1.145	0.125	0.566	-1.042	0.051	0.622	NaN	NaN	NaN	NaN	NaN	NaN	-1.14	0.644	0.088	-1.146	0.516	0.151	-1.17	0.437	0.154	-1.2	0.281	0.123	-1.236	0.086	0.208
821	4.105	NaN	NaN	NaN	NaN	NaN	NaN	-1.235	0.911	0.482	-1.215	0.703	0.529	-1.158	0.579	0.512	-1.159	0.503	0.52	-1.17	0.361	0.597	-1.141	0.125	0.567	-1.038	0.052	0.623	NaN	NaN	NaN	NaN	NaN	NaN	-1.139	0.644	0.088	-1.144	0.515	0.151	-1.169	0.437	0.154	-1.199	0.281	0.123	-1.236	0.086	0.208
822	4.11	NaN	NaN	NaN	NaN	NaN	NaN	-1.234	0.91	0.482	-1.214	0.703	0.529	-1.157	0.578	0.512	-1.158	0.502	0.519	-1.168	0.361	0.598	-1.138	0.125	0.568	-1.034	0.053	0.623	NaN	NaN	NaN	NaN	NaN	NaN	-1.138	0.644	0.088	-1.142	0.514	0.152	-1.167	0.437	0.153	-1.199	0.281	0.123	-1.236	0.086	0.208
823	4.115	NaN	NaN	NaN	NaN	NaN	NaN	-1.233	0.91	0.482	-1.214	0.702	0.529	-1.156	0.577	0.511	-1.157	0.502	0.519	-1.167	0.361	0.598	-1.135	0.125	0.569	-1.03	0.053	0.624	NaN	NaN	NaN	NaN	NaN	NaN	-1.136	0.643	0.088	-1.14	0.513	0.152	-1.166	0.436	0.153	-1.198	0.281	0.123	-1.236	0.086	0.208
824	4.12	NaN	NaN	NaN	NaN	NaN	NaN	-1.233	0.909	0.482	-1.214	0.702	0.529	-1.156	0.576	0.51	-1.157	0.501	0.519	-1.165	0.36	0.598	-1.131	0.125	0.57	-1.026	0.054	0.625	NaN	NaN	NaN	NaN	NaN	NaN	-1.135	0.643	0.088	-1.139	0.513	0.152	-1.166	0.437	0.152	-1.197	0.28	0.123	-1.236	0.086	0.208
825	4.125	NaN	NaN	NaN	NaN	NaN	NaN	-1.232	0.908	0.483	-1.214	0.701	0.529	-1.155	0.576	0.51	-1.157	0.501	0.519	-1.163	0.359	0.599	-1.128	0.124	0.571	-1.021	0.054	0.626	NaN	NaN	NaN	NaN	NaN	NaN	-1.134	0.643	0.088	-1.138	0.514	0.151	-1.166	0.438	0.152	-1.197	0.281	0.123	-1.235	0.086	0.208
826	4.13	NaN	NaN	NaN	NaN	NaN	NaN	-1.232	0.908	0.483	-1.213	0.7	0.529	-1.155	0.575	0.51	-1.156	0.5	0.519	-1.161	0.359	0.599	-1.124	0.124	0.572	-1.017	0.055	0.626	NaN	NaN	NaN	NaN	NaN	NaN	-1.132	0.642	0.088	-1.137	0.514	0.151	-1.162	0.435	0.153	-1.196	0.281	0.123	-1.234	0.086	0.208
827	4.135	NaN	NaN	NaN	NaN	NaN	NaN	-1.232	0.907	0.483	-1.213	0.699	0.529	-1.155	0.574	0.51	-1.156	0.5	0.519	-1.16	0.358	0.598	-1.121	0.124	0.572	-1.014	0.055	0.627	NaN	NaN	NaN	NaN	NaN	NaN	-1.131	0.642	0.088	-1.136	0.514	0.151	-1.16	0.434	0.153	-1.194	0.279	0.123	-1.235	0.086	0.208
828	4.14	NaN	NaN	NaN	NaN	NaN	NaN	-1.232	0.907	0.483	-1.213	0.698	0.529	-1.155	0.574	0.51	-1.155	0.5	0.519	-1.158	0.358	0.598	-1.118	0.124	0.573	-1.01	0.056	0.627	NaN	NaN	NaN	NaN	NaN	NaN	-1.13	0.642	0.088	-1.133	0.512	0.152	-1.158	0.434	0.153	-1.193	0.279	0.123	-1.235	0.086	0.208
829	4.145	NaN	NaN	NaN	NaN	NaN	NaN	-1.231	0.906	0.483	-1.212	0.697	0.529	-1.155	0.573	0.51	-1.154	0.498	0.518	-1.157	0.358	0.598	-1.115	0.124	0.573	-1.006	0.057	0.627	NaN	NaN	NaN	NaN	NaN	NaN	-1.129	0.641	0.088	-1.131	0.511	0.152	-1.157	0.434	0.153	-1.193	0.279	0.123	-1.235	0.086	0.208
830	4.15	NaN	NaN	NaN	NaN	NaN	NaN	-1.23	0.905	0.484	-1.212	0.697	0.529	-1.154	0.572	0.51	-1.153	0.497	0.518	-1.156	0.357	0.598	-1.111	0.122	0.573	-1.002	0.057	0.628	NaN	NaN	NaN	NaN	NaN	NaN	-1.127	0.641	0.088	-1.13	0.511	0.152	-1.157	0.434	0.152	-1.192	0.279	0.123	-1.235	0.086	0.209
831	4.155	NaN	NaN	NaN	NaN	NaN	NaN	-1.23	0.904	0.484	-1.212	0.696	0.529	-1.154	0.572	0.51	-1.152	0.496	0.518	-1.154	0.357	0.598	-1.108	0.122	0.573	-0.999	0.057	0.628	NaN	NaN	NaN	NaN	NaN	NaN	-1.126	0.64	0.088	-1.13	0.511	0.151	-1.156	0.434	0.152	-1.191	0.279	0.123	-1.234	0.085	0.209
832	4.16	NaN	NaN	NaN	NaN	NaN	NaN	-1.229	0.904	0.484	-1.212	0.695	0.529	-1.153	0.571	0.509	-1.152	0.496	0.518	-1.153	0.356	0.598	-1.105	0.121	0.573	-0.995	0.057	0.627	NaN	NaN	NaN	NaN	NaN	NaN	-1.125	0.639	0.088	-1.128	0.511	0.151	-1.154	0.433	0.152	-1.19	0.279	0.123	-1.233	0.085	0.209
833	4.165	NaN	NaN	NaN	NaN	NaN	NaN	-1.229	0.903	0.484	-1.211	0.694	0.529	-1.153	0.57	0.509	-1.152	0.496	0.518	-1.152	0.355	0.598	-1.102	0.121	0.573	-0.992	0.056	0.627	NaN	NaN	NaN	NaN	NaN	NaN	-1.124	0.639	0.088	-1.127	0.509	0.151	-1.153	0.433	0.152	-1.189	0.278	0.123	-1.232	0.085	0.209
834	4.17	NaN	NaN	NaN	NaN	NaN	NaN	-1.228	0.902	0.485	-1.211	0.694	0.529	-1.152	0.569	0.509	-1.152	0.496	0.518	-1.151	0.354	0.598	-1.1	0.121	0.573	-0.989	0.056	0.627	NaN	NaN	NaN	NaN	NaN	NaN	-1.123	0.638	0.088	-1.125	0.509	0.152	-1.154	0.434	0.151	-1.189	0.278	0.123	-1.233	0.085	0.209
835	4.175	NaN	NaN	NaN	NaN	NaN	NaN	-1.227	0.902	0.485	-1.211	0.692	0.53	-1.152	0.568	0.509	-1.152	0.495	0.518	-1.15	0.353	0.597	-1.096	0.119	0.573	-0.986	0.056	0.627	NaN	NaN	NaN	NaN	NaN	NaN	-1.122	0.638	0.088	-1.124	0.508	0.152	-1.151	0.431	0.152	-1.189	0.278	0.123	-1.234	0.085	0.209
836	4.18	NaN	NaN	NaN	NaN	NaN	NaN	-1.227	0.901	0.485	-1.21	0.691	0.53	-1.152	0.567	0.509	-1.151	0.494	0.518	-1.149	0.352	0.597	-1.09	0.116	0.572	-0.983	0.055	0.626	NaN	NaN	NaN	NaN	NaN	NaN	-1.122	0.637	0.088	-1.123	0.508	0.152	-1.149	0.43	0.152	-1.188	0.278	0.123	-1.235	0.085	0.209
837	4.185	NaN	NaN	NaN	NaN	NaN	NaN	-1.227	0.9	0.486	-1.21	0.691	0.53	-1.151	0.566	0.509	-1.15	0.492	0.518	-1.148	0.351	0.596	-1.088	0.116	0.572	-0.98	0.055	0.626	NaN	NaN	NaN	NaN	NaN	NaN	-1.121	0.637	0.088	-1.122	0.507	0.152	-1.149	0.431	0.152	-1.187	0.277	0.123	-1.235	0.085	0.209
838	4.19	NaN	NaN	NaN	NaN	NaN	NaN	-1.226	0.899	0.486	-1.209	0.689	0.53	-1.151	0.565	0.508	-1.149	0.491	0.517	-1.147	0.35	0.596	-1.085	0.115	0.572	-0.977	0.054	0.625	NaN	NaN	NaN	NaN	NaN	NaN	-1.121	0.637	0.088	-1.121	0.508	0.152	-1.149	0.431	0.151	-1.186	0.276	0.123	-1.235	0.085	0.209
839	4.195	NaN	NaN	NaN	NaN	NaN	NaN	-1.226	0.898	0.486	-1.209	0.688	0.53	-1.15	0.564	0.509	-1.149	0.49	0.516	-1.147	0.349	0.596	-1.085	0.116	0.571	-0.975	0.054	0.625	NaN	NaN	NaN	NaN	NaN	NaN	-1.12	0.636	0.088	-1.121	0.508	0.151	-1.149	0.431	0.151	-1.186	0.276	0.123	-1.235	0.085	0.209
840	4.2	NaN	NaN	NaN	NaN	NaN	NaN	-1.225	0.898	0.487	-1.208	0.687	0.53	-1.15	0.563	0.509	-1.149	0.489	0.516	-1.145	0.348	0.595	-1.082	0.114	0.57	-0.972	0.052	0.624	NaN	NaN	NaN	NaN	NaN	NaN	-1.118	0.635	0.089	-1.12	0.508	0.151	-1.147	0.431	0.151	-1.185	0.277	0.122	-1.235	0.085	0.209
841	4.205	NaN	NaN	NaN	NaN	NaN	NaN	-1.225	0.897	0.487	-1.208	0.686	0.53	-1.149	0.562	0.509	-1.148	0.489	0.515	-1.143	0.346	0.594	-1.079	0.113	0.569	-0.97	0.051	0.624	NaN	NaN	NaN	NaN	NaN	NaN	-1.117	0.635	0.089	-1.119	0.508	0.152	-1.145	0.429	0.152	-1.185	0.277	0.122	-1.235	0.085	0.209
842	4.21	NaN	NaN	NaN	NaN	NaN	NaN	-1.224	0.896	0.488	-1.207	0.685	0.53	-1.149	0.561	0.509	-1.147	0.487	0.515	-1.143	0.346	0.594	-1.078	0.113	0.568	-0.969	0.052	0.623	NaN	NaN	NaN	NaN	NaN	NaN	-1.117	0.635	0.089	-1.118	0.507	0.152	-1.143	0.429	0.153	-1.185	0.277	0.122	-1.235	0.085	0.209
843	4.215	NaN	NaN	NaN	NaN	NaN	NaN	-1.223	0.895	0.488	-1.207	0.684	0.53	-1.148	0.56	0.509	-1.146	0.485	0.515	-1.142	0.345	0.594	-1.076	0.112	0.567	-0.967	0.051	0.623	NaN	NaN	NaN	NaN	NaN	NaN	-1.116	0.635	0.089	-1.115	0.505	0.152	-1.142	0.428	0.153	-1.184	0.277	0.122	-1.235	0.085	0.209
844	4.22	NaN	NaN	NaN	NaN	NaN	NaN	-1.222	0.894	0.488	-1.207	0.683	0.53	-1.148	0.559	0.508	-1.146	0.485	0.514	-1.141	0.343	0.594	-1.073	0.11	0.567	-0.964	0.049	0.622	NaN	NaN	NaN	NaN	NaN	NaN	-1.115	0.634	0.089	-1.114	0.505	0.152	-1.141	0.428	0.152	-1.184	0.277	0.122	-1.235	0.085	0.209
845	4.225	NaN	NaN	NaN	NaN	NaN	NaN	-1.221	0.892	0.489	-1.206	0.682	0.53	-1.147	0.557	0.508	-1.145	0.483	0.514	-1.14	0.342	0.593	-1.07	0.107	0.567	-0.962	0.048	0.621	NaN	NaN	NaN	NaN	NaN	NaN	-1.114	0.634	0.089	-1.113	0.504	0.152	-1.141	0.429	0.152	-1.182	0.276	0.122	-1.235	0.085	0.209
846	4.23	NaN	NaN	NaN	NaN	NaN	NaN	-1.221	0.891	0.489	-1.206	0.68	0.53	-1.146	0.556	0.507	-1.143	0.482	0.514	-1.139	0.34	0.592	-1.07	0.108	0.565	-0.961	0.047	0.62	NaN	NaN	NaN	NaN	NaN	NaN	-1.112	0.634	0.089	-1.111	0.504	0.151	-1.141	0.429	0.151	-1.181	0.275	0.122	-1.235	0.085	0.209
847	4.235	NaN	NaN	NaN	NaN	NaN	NaN	-1.22	0.89	0.489	-1.205	0.679	0.53	-1.145	0.555	0.507	-1.142	0.481	0.514	-1.138	0.34	0.591	-1.069	0.108	0.564	-0.959	0.045	0.619	NaN	NaN	NaN	NaN	NaN	NaN	-1.111	0.633	0.089	-1.11	0.504	0.151	-1.14	0.429	0.15	-1.181	0.275	0.122	-1.234	0.085	0.209
848	4.24	NaN	NaN	NaN	NaN	NaN	NaN	-1.219	0.889	0.49	-1.205	0.678	0.53	-1.145	0.554	0.507	-1.142	0.481	0.514	-1.137	0.338	0.591	-1.067	0.107	0.563	-0.958	0.045	0.619	NaN	NaN	NaN	NaN	NaN	NaN	-1.11	0.633	0.089	-1.108	0.503	0.151	-1.139	0.429	0.151	-1.18	0.275	0.121	-1.232	0.085	0.21
849	4.245	NaN	NaN	NaN	NaN	NaN	NaN	-1.218	0.888	0.49	-1.204	0.676	0.53	-1.144	0.553	0.507	-1.141	0.48	0.514	-1.136	0.337	0.59	-1.067	0.106	0.562	-0.957	0.044	0.618	NaN	NaN	NaN	NaN	NaN	NaN	-1.108	0.633	0.089	-1.107	0.503	0.152	-1.134	0.426	0.152	-1.179	0.275	0.121	-1.231	0.085	0.21
850	4.25	NaN	NaN	NaN	NaN	NaN	NaN	-1.218	0.887	0.491	-1.203	0.675	0.53	-1.143	0.552	0.507	-1.14	0.479	0.513	-1.134	0.337	0.589	-1.065	0.106	0.561	-0.956	0.042	0.617	NaN	NaN	NaN	NaN	NaN	NaN	-1.107	0.632	0.089	-1.105	0.502	0.152	-1.133	0.425	0.152	-1.179	0.275	0.121	-1.231	0.085	0.21
851	4.255	NaN	NaN	NaN	NaN	NaN	NaN	-1.217	0.886	0.491	-1.203	0.674	0.53	-1.141	0.55	0.507	-1.137	0.477	0.512	-1.133	0.336	0.589	-1.064	0.105	0.561	-0.955	0.042	0.616	NaN	NaN	NaN	NaN	NaN	NaN	-1.106	0.632	0.089	-1.104	0.502	0.152	-1.132	0.426	0.151	-1.178	0.276	0.121	-1.231	0.085	0.21
852	4.26	NaN	NaN	NaN	NaN	NaN	NaN	-1.216	0.885	0.492	-1.202	0.672	0.53	-1.14	0.549	0.506	-1.136	0.476	0.512	-1.131	0.334	0.588	-1.064	0.104	0.56	-0.954	0.041	0.615	NaN	NaN	NaN	NaN	NaN	NaN	-1.104	0.632	0.089	-1.103	0.502	0.152	-1.132	0.426	0.151	-1.177	0.276	0.121	-1.232	0.085	0.21
853	4.265	NaN	NaN	NaN	NaN	NaN	NaN	-1.215	0.884	0.492	-1.201	0.671	0.53	-1.138	0.548	0.506	-1.136	0.476	0.512	-1.13	0.333	0.588	-1.064	0.104	0.56	-0.953	0.039	0.614	NaN	NaN	NaN	NaN	NaN	NaN	-1.103	0.631	0.09	-1.102	0.502	0.152	-1.131	0.426	0.151	-1.176	0.274	0.122	-1.234	0.085	0.209
854	4.27	NaN	NaN	NaN	NaN	NaN	NaN	-1.214	0.883	0.493	-1.2	0.67	0.53	-1.137	0.547	0.506	-1.134	0.475	0.511	-1.129	0.332	0.586	-1.062	0.103	0.56	-0.952	0.038	0.613	NaN	NaN	NaN	NaN	NaN	NaN	-1.101	0.631	0.09	-1.1	0.501	0.153	-1.128	0.424	0.152	-1.175	0.274	0.122	-1.234	0.085	0.209
855	4.275	NaN	NaN	NaN	NaN	NaN	NaN	-1.213	0.882	0.493	-1.199	0.669	0.53	-1.136	0.546	0.506	-1.131	0.473	0.511	-1.127	0.331	0.586	-1.057	0.099	0.56	-0.952	0.037	0.612	NaN	NaN	NaN	NaN	NaN	NaN	-1.1	0.63	0.09	-1.099	0.5	0.153	-1.127	0.424	0.153	-1.175	0.274	0.122	-1.234	0.085	0.209
856	4.28	NaN	NaN	NaN	NaN	NaN	NaN	-1.211	0.881	0.493	-1.198	0.667	0.53	-1.134	0.546	0.506	-1.13	0.472	0.51	-1.126	0.33	0.585	-1.056	0.098	0.559	-0.952	0.037	0.612	NaN	NaN	NaN	NaN	NaN	NaN	-1.099	0.63	0.091	-1.098	0.5	0.153	-1.126	0.424	0.153	-1.174	0.274	0.122	-1.234	0.085	0.209
857	4.285	NaN	NaN	NaN	NaN	NaN	NaN	-1.21	0.88	0.494	-1.197	0.666	0.53	-1.133	0.545	0.505	-1.129	0.471	0.51	-1.124	0.329	0.585	-1.056	0.099	0.559	-0.952	0.037	0.612	NaN	NaN	NaN	NaN	NaN	NaN	-1.098	0.629	0.091	-1.097	0.5	0.154	-1.125	0.424	0.153	-1.173	0.274	0.122	-1.234	0.085	0.209
858	4.29	NaN	NaN	NaN	NaN	NaN	NaN	-1.209	0.879	0.494	-1.196	0.665	0.53	-1.131	0.543	0.505	-1.127	0.471	0.51	-1.122	0.329	0.584	-1.058	0.101	0.558	-0.952	0.037	0.612	NaN	NaN	NaN	NaN	NaN	NaN	-1.096	0.629	0.092	-1.096	0.5	0.154	-1.124	0.424	0.154	-1.173	0.274	0.122	-1.234	0.085	0.21
859	4.295	NaN	NaN	NaN	NaN	NaN	NaN	-1.208	0.878	0.495	-1.195	0.664	0.53	-1.129	0.543	0.504	-1.126	0.47	0.51	-1.121	0.327	0.584	-1.058	0.101	0.558	-0.952	0.037	0.613	NaN	NaN	NaN	NaN	NaN	NaN	-1.095	0.629	0.092	-1.095	0.5	0.155	-1.123	0.423	0.154	-1.172	0.273	0.123	-1.233	0.085	0.21
860	4.3	NaN	NaN	NaN	NaN	NaN	NaN	-1.207	0.877	0.495	-1.194	0.663	0.53	-1.128	0.542	0.504	-1.124	0.47	0.51	-1.119	0.326	0.584	-1.057	0.101	0.558	-0.952	0.037	0.613	NaN	NaN	NaN	NaN	NaN	NaN	-1.095	0.629	0.092	-1.094	0.5	0.155	-1.123	0.424	0.154	-1.171	0.274	0.123	-1.233	0.085	0.21
861	4.305	NaN	NaN	NaN	NaN	NaN	NaN	-1.205	0.876	0.496	-1.193	0.662	0.53	-1.127	0.542	0.504	-1.122	0.47	0.51	-1.117	0.326	0.584	-1.055	0.101	0.557	-0.952	0.037	0.613	NaN	NaN	NaN	NaN	NaN	NaN	-1.094	0.629	0.093	-1.093	0.5	0.155	-1.124	0.425	0.154	-1.171	0.274	0.124	-1.233	0.085	0.21
862	4.31	NaN	NaN	NaN	NaN	NaN	NaN	-1.204	0.875	0.496	-1.192	0.662	0.53	-1.125	0.541	0.504	-1.121	0.47	0.51	-1.116	0.326	0.584	-1.052	0.099	0.557	-0.951	0.036	0.613	NaN	NaN	NaN	NaN	NaN	NaN	-1.093	0.629	0.093	-1.093	0.5	0.155	-1.121	0.423	0.155	-1.17	0.274	0.124	-1.233	0.085	0.21
863	4.315	NaN	NaN	NaN	NaN	NaN	NaN	-1.202	0.875	0.497	-1.191	0.662	0.53	-1.124	0.541	0.504	-1.119	0.47	0.511	-1.114	0.326	0.584	-1.051	0.099	0.556	-0.951	0.036	0.613	NaN	NaN	NaN	NaN	NaN	NaN	-1.091	0.628	0.094	-1.092	0.501	0.155	-1.12	0.422	0.156	-1.17	0.274	0.124	-1.233	0.085	0.21
864	4.32	NaN	NaN	NaN	NaN	NaN	NaN	-1.201	0.875	0.497	-1.189	0.661	0.53	-1.122	0.54	0.505	-1.118	0.47	0.511	-1.111	0.326	0.584	-1.051	0.099	0.556	-0.952	0.037	0.613	NaN	NaN	NaN	NaN	NaN	NaN	-1.09	0.628	0.094	-1.092	0.501	0.156	-1.119	0.422	0.156	-1.17	0.274	0.124	-1.232	0.085	0.21
865	4.325	NaN	NaN	NaN	NaN	NaN	NaN	-1.2	0.874	0.498	-1.188	0.661	0.53	-1.121	0.54	0.505	-1.116	0.469	0.512	-1.109	0.326	0.585	-1.052	0.099	0.556	-0.952	0.037	0.613	NaN	NaN	NaN	NaN	NaN	NaN	-1.089	0.628	0.095	-1.091	0.5	0.156	-1.119	0.422	0.156	-1.17	0.274	0.124	-1.231	0.085	0.21
866	4.33	NaN	NaN	NaN	NaN	NaN	NaN	-1.198	0.874	0.498	-1.186	0.661	0.53	-1.119	0.54	0.505	-1.113	0.469	0.512	-1.106	0.326	0.585	-1.053	0.1	0.557	-0.952	0.037	0.613	NaN	NaN	NaN	NaN	NaN	NaN	-1.089	0.628	0.095	-1.089	0.499	0.157	-1.119	0.422	0.156	-1.169	0.274	0.125	-1.23	0.085	0.211
867	4.335	NaN	NaN	NaN	NaN	NaN	NaN	-1.197	0.874	0.499	-1.185	0.661	0.53	-1.118	0.541	0.506	-1.111	0.469	0.513	-1.104	0.327	0.586	-1.054	0.101	0.557	-0.952	0.037	0.613	NaN	NaN	NaN	NaN	NaN	NaN	-1.089	0.629	0.095	-1.089	0.498	0.158	-1.119	0.423	0.156	-1.169	0.275	0.125	-1.23	0.085	0.211
868	4.34	NaN	NaN	NaN	NaN	NaN	NaN	-1.195	0.874	0.499	-1.184	0.662	0.53	-1.116	0.541	0.506	-1.109	0.469	0.513	-1.102	0.327	0.587	-1.054	0.101	0.557	-0.952	0.037	0.613	NaN	NaN	NaN	NaN	NaN	NaN	-1.089	0.629	0.095	-1.088	0.498	0.158	-1.118	0.423	0.157	-1.169	0.274	0.125	-1.23	0.086	0.211
869	4.345	NaN	NaN	NaN	NaN	NaN	NaN	-1.194	0.874	0.499	-1.182	0.662	0.53	-1.114	0.542	0.507	-1.108	0.47	0.514	-1.1	0.328	0.588	-1.053	0.1	0.557	-0.952	0.037	0.613	NaN	NaN	NaN	NaN	NaN	NaN	-1.088	0.629	0.096	-1.088	0.498	0.158	-1.118	0.423	0.157	-1.169	0.274	0.125	-1.23	0.086	0.211
870	4.35	NaN	NaN	NaN	NaN	NaN	NaN	-1.192	0.875	0.5	-1.181	0.663	0.531	-1.112	0.542	0.507	-1.106	0.47	0.514	-1.099	0.329	0.589	-1.051	0.099	0.556	-0.952	0.037	0.613	NaN	NaN	NaN	NaN	NaN	NaN	-1.088	0.629	0.096	-1.088	0.498	0.158	-1.118	0.423	0.157	-1.169	0.274	0.125	-1.23	0.086	0.211
871	4.355	NaN	NaN	NaN	NaN	NaN	NaN	-1.191	0.876	0.5	-1.179	0.663	0.531	-1.11	0.543	0.508	-1.105	0.471	0.515	-1.098	0.329	0.59	-1.051	0.099	0.556	-0.952	0.037	0.613	NaN	NaN	NaN	NaN	NaN	NaN	-1.088	0.628	0.096	-1.088	0.498	0.159	-1.118	0.423	0.157	-1.169	0.274	0.126	-1.23	0.086	0.211
872	4.36	NaN	NaN	NaN	NaN	NaN	NaN	-1.19	0.876	0.5	-1.177	0.664	0.531	-1.109	0.544	0.509	-1.103	0.471	0.516	-1.097	0.33	0.591	-1.051	0.099	0.556	-0.952	0.037	0.613	NaN	NaN	NaN	NaN	NaN	NaN	-1.088	0.628	0.097	-1.088	0.498	0.159	-1.119	0.423	0.157	-1.169	0.274	0.126	-1.23	0.086	0.211
873	4.365	NaN	NaN	NaN	NaN	NaN	NaN	-1.189	0.877	0.5	-1.175	0.665	0.532	-1.107	0.545	0.51	-1.102	0.471	0.516	-1.096	0.33	0.591	-1.051	0.099	0.556	-0.952	0.037	0.613	NaN	NaN	NaN	NaN	NaN	NaN	-1.087	0.628	0.097	-1.088	0.498	0.159	-1.119	0.423	0.157	-1.169	0.274	0.126	-1.23	0.086	0.211
874	4.37	NaN	NaN	NaN	NaN	NaN	NaN	-1.188	0.877	0.5	-1.174	0.665	0.532	-1.105	0.545	0.511	-1.101	0.472	0.517	-1.095	0.331	0.591	-1.051	0.099	0.557	-0.952	0.037	0.613	NaN	NaN	NaN	NaN	NaN	NaN	-1.088	0.628	0.097	-1.089	0.498	0.159	-1.12	0.424	0.157	-1.169	0.274	0.126	-1.23	0.086	0.211
875	4.375	NaN	NaN	NaN	NaN	NaN	NaN	-1.187	0.878	0.501	-1.172	0.666	0.533	-1.103	0.546	0.511	-1.1	0.473	0.518	-1.095	0.331	0.592	-1.051	0.1	0.557	-0.952	0.037	0.613	NaN	NaN	NaN	NaN	NaN	NaN	-1.088	0.629	0.097	-1.089	0.499	0.159	-1.121	0.425	0.157	-1.17	0.274	0.126	-1.23	0.086	0.211
876	4.38	NaN	NaN	NaN	NaN	NaN	NaN	-1.185	0.878	0.501	-1.169	0.666	0.534	-1.102	0.546	0.512	-1.099	0.473	0.519	-1.094	0.331	0.592	-1.053	0.101	0.558	-0.951	0.036	0.613	NaN	NaN	NaN	NaN	NaN	NaN	-1.089	0.63	0.097	-1.089	0.499	0.159	-1.121	0.424	0.158	-1.17	0.275	0.126	-1.23	0.086	0.211
877	4.385	NaN	NaN	NaN	NaN	NaN	NaN	-1.184	0.878	0.501	-1.167	0.667	0.535	-1.1	0.547	0.513	-1.098	0.474	0.52	-1.094	0.331	0.593	-1.054	0.101	0.558	-0.951	0.036	0.614	NaN	NaN	NaN	NaN	NaN	NaN	-1.09	0.63	0.098	-1.09	0.5	0.159	-1.121	0.425	0.159	-1.171	0.276	0.126	-1.23	0.086	0.211
878	4.39	NaN	NaN	NaN	NaN	NaN	NaN	-1.184	0.879	0.501	-1.165	0.668	0.535	-1.099	0.548	0.514	-1.096	0.474	0.52	-1.093	0.331	0.593	-1.054	0.101	0.558	-0.951	0.036	0.613	NaN	NaN	NaN	NaN	NaN	NaN	-1.09	0.631	0.098	-1.092	0.502	0.16	-1.121	0.425	0.159	-1.171	0.276	0.126	-1.23	0.086	0.211
879	4.395	NaN	NaN	NaN	NaN	NaN	NaN	-1.182	0.879	0.501	-1.163	0.668	0.536	-1.097	0.548	0.514	-1.095	0.475	0.521	-1.093	0.331	0.594	-1.054	0.101	0.558	-0.952	0.036	0.613	NaN	NaN	NaN	NaN	NaN	NaN	-1.09	0.631	0.098	-1.092	0.502	0.16	-1.121	0.425	0.159	-1.172	0.277	0.126	-1.23	0.086	0.211
880	4.4	NaN	NaN	NaN	NaN	NaN	NaN	-1.182	0.879	0.502	-1.161	0.668	0.537	-1.095	0.548	0.515	-1.094	0.475	0.522	-1.092	0.331	0.594	-1.054	0.101	0.558	-0.952	0.036	0.613	NaN	NaN	NaN	NaN	NaN	NaN	-1.091	0.631	0.098	-1.093	0.502	0.16	-1.121	0.425	0.16	-1.172	0.277	0.126	-1.23	0.086	0.211
881	4.405	NaN	NaN	NaN	NaN	NaN	NaN	-1.181	0.88	0.502	-1.159	0.669	0.538	-1.093	0.548	0.515	-1.092	0.476	0.522	-1.091	0.331	0.595	-1.054	0.101	0.558	-0.951	0.036	0.613	NaN	NaN	NaN	NaN	NaN	NaN	-1.091	0.632	0.098	-1.093	0.502	0.16	-1.122	0.425	0.16	-1.172	0.277	0.126	-1.23	0.086	0.211
882	4.41	NaN	NaN	NaN	NaN	NaN	NaN	-1.18	0.88	0.502	-1.157	0.67	0.539	-1.091	0.548	0.516	-1.091	0.476	0.523	-1.088	0.332	0.596	-1.054	0.101	0.558	-0.951	0.036	0.613	NaN	NaN	NaN	NaN	NaN	NaN	-1.092	0.633	0.099	-1.093	0.502	0.16	-1.122	0.425	0.16	-1.173	0.277	0.126	-1.23	0.086	0.211
883	4.415	NaN	NaN	NaN	NaN	NaN	NaN	-1.179	0.88	0.502	-1.155	0.67	0.54	-1.09	0.548	0.517	-1.089	0.476	0.523	-1.086	0.332	0.596	-1.054	0.101	0.558	-0.952	0.037	0.613	NaN	NaN	NaN	NaN	NaN	NaN	-1.092	0.633	0.099	-1.094	0.503	0.16	-1.122	0.425	0.16	-1.174	0.278	0.126	-1.23	0.086	0.211
884	4.42	NaN	NaN	NaN	NaN	NaN	NaN	-1.178	0.88	0.503	-1.153	0.67	0.541	-1.088	0.549	0.518	-1.087	0.476	0.524	-1.085	0.332	0.597	-1.054	0.101	0.558	-0.952	0.037	0.613	NaN	NaN	NaN	NaN	NaN	NaN	-1.092	0.633	0.099	-1.094	0.503	0.161	-1.123	0.425	0.16	-1.174	0.278	0.126	-1.23	0.086	0.21
885	4.425	NaN	NaN	NaN	NaN	NaN	NaN	-1.177	0.88	0.503	-1.151	0.67	0.542	-1.086	0.55	0.519	-1.084	0.475	0.525	-1.083	0.333	0.598	-1.053	0.101	0.558	-0.952	0.037	0.613	NaN	NaN	NaN	NaN	NaN	NaN	-1.091	0.633	0.099	-1.094	0.503	0.161	-1.123	0.425	0.16	-1.174	0.278	0.126	-1.23	0.086	0.21
886	4.43	NaN	NaN	NaN	NaN	NaN	NaN	-1.176	0.88	0.503	-1.149	0.67	0.543	-1.084	0.55	0.519	-1.082	0.475	0.526	-1.081	0.333	0.599	-1.053	0.101	0.558	-0.952	0.037	0.613	NaN	NaN	NaN	NaN	NaN	NaN	-1.091	0.633	0.1	-1.094	0.503	0.161	-1.123	0.426	0.16	-1.174	0.278	0.126	-1.23	0.086	0.21
887	4.435	NaN	NaN	NaN	NaN	NaN	NaN	-1.175	0.88	0.504	-1.147	0.671	0.543	-1.082	0.55	0.52	-1.08	0.476	0.527	-1.078	0.333	0.599	-1.053	0.101	0.558	-0.952	0.037	0.613	NaN	NaN	NaN	NaN	NaN	NaN	-1.091	0.633	0.1	-1.094	0.503	0.161	-1.125	0.427	0.16	-1.174	0.278	0.126	-1.23	0.086	0.21
888	4.44	NaN	NaN	NaN	NaN	NaN	NaN	-1.174	0.88	0.504	-1.145	0.671	0.544	-1.08	0.55	0.52	-1.078	0.476	0.527	-1.076	0.333	0.6	-1.053	0.101	0.558	-0.952	0.037	0.613	NaN	NaN	NaN	NaN	NaN	NaN	-1.091	0.633	0.1	-1.094	0.503	0.161	-1.128	0.43	0.159	-1.175	0.278	0.126	-1.23	0.086	0.21
889	4.445	NaN	NaN	NaN	NaN	NaN	NaN	-1.173	0.88	0.505	-1.144	0.671	0.545	-1.078	0.55	0.521	-1.076	0.476	0.528	-1.074	0.333	0.601	-1.053	0.101	0.558	-0.952	0.037	0.613	NaN	NaN	NaN	NaN	NaN	NaN	-1.091	0.634	0.1	-1.094	0.503	0.161	-1.129	0.431	0.159	-1.175	0.278	0.126	-1.23	0.086	0.21
890	4.45	NaN	NaN	NaN	NaN	NaN	NaN	-1.172	0.88	0.505	-1.142	0.67	0.546	-1.076	0.55	0.522	-1.075	0.476	0.528	-1.073	0.333	0.601	-1.053	0.101	0.558	-0.952	0.037	0.613	NaN	NaN	NaN	NaN	NaN	NaN	-1.091	0.634	0.1	-1.094	0.503	0.161	-1.129	0.431	0.159	-1.175	0.278	0.126	-1.23	0.086	0.211
891	4.455	NaN	NaN	NaN	NaN	NaN	NaN	-1.171	0.88	0.505	-1.14	0.67	0.546	-1.075	0.55	0.523	-1.073	0.477	0.529	-1.071	0.333	0.602	-1.053	0.101	0.558	-0.952	0.037	0.613	NaN	NaN	NaN	NaN	NaN	NaN	-1.091	0.635	0.1	-1.095	0.504	0.161	-1.13	0.432	0.159	-1.175	0.278	0.126	-1.23	0.086	0.21
892	4.46	NaN	NaN	NaN	NaN	NaN	NaN	-1.17	0.88	0.506	-1.139	0.67	0.547	-1.073	0.551	0.523	-1.071	0.477	0.53	-1.07	0.333	0.603	-1.051	0.1	0.559	-0.952	0.037	0.613	NaN	NaN	NaN	NaN	NaN	NaN	-1.092	0.635	0.101	-1.096	0.505	0.161	-1.129	0.431	0.159	-1.175	0.279	0.126	-1.23	0.086	0.21
893	4.465	NaN	NaN	NaN	NaN	NaN	NaN	-1.169	0.879	0.506	-1.138	0.67	0.548	-1.071	0.551	0.524	-1.069	0.477	0.53	-1.068	0.333	0.603	-1.046	0.097	0.559	-0.952	0.037	0.613	NaN	NaN	NaN	NaN	NaN	NaN	-1.092	0.635	0.101	-1.096	0.505	0.161	-1.128	0.431	0.16	-1.175	0.279	0.126	-1.23	0.086	0.211
894	4.47	NaN	NaN	NaN	NaN	NaN	NaN	-1.168	0.879	0.507	-1.136	0.67	0.549	-1.069	0.551	0.525	-1.066	0.477	0.531	-1.067	0.333	0.603	-1.045	0.096	0.56	-0.952	0.037	0.613	NaN	NaN	NaN	NaN	NaN	NaN	-1.091	0.635	0.101	-1.096	0.505	0.161	-1.129	0.431	0.16	-1.175	0.279	0.127	-1.23	0.086	0.211
895	4.475	NaN	NaN	NaN	NaN	NaN	NaN	-1.167	0.879	0.507	-1.135	0.67	0.549	-1.067	0.551	0.525	-1.064	0.477	0.531	-1.067	0.333	0.603	-1.046	0.097	0.559	-0.952	0.037	0.613	NaN	NaN	NaN	NaN	NaN	NaN	-1.091	0.635	0.101	-1.096	0.505	0.161	-1.128	0.43	0.16	-1.175	0.279	0.127	-1.23	0.086	0.21
896	4.48	NaN	NaN	NaN	NaN	NaN	NaN	-1.166	0.879	0.508	-1.134	0.67	0.55	-1.065	0.551	0.526	-1.062	0.477	0.532	-1.065	0.333	0.603	-1.05	0.101	0.558	-0.952	0.037	0.613	NaN	NaN	NaN	NaN	NaN	NaN	-1.091	0.635	0.101	-1.097	0.505	0.161	-1.128	0.43	0.16	-1.175	0.279	0.127	-1.23	0.086	0.211
897	4.485	NaN	NaN	NaN	NaN	NaN	NaN	-1.166	0.879	0.509	-1.132	0.67	0.551	-1.063	0.551	0.526	-1.061	0.477	0.533	-1.064	0.333	0.603	-1.051	0.102	0.558	-0.952	0.037	0.613	NaN	NaN	NaN	NaN	NaN	NaN	-1.091	0.635	0.101	-1.097	0.505	0.161	-1.128	0.43	0.16	-1.175	0.278	0.127	-1.23	0.086	0.211
898	4.49	NaN	NaN	NaN	NaN	NaN	NaN	-1.165	0.878	0.509	-1.131	0.669	0.552	-1.061	0.55	0.527	-1.059	0.477	0.534	-1.063	0.333	0.603	-1.051	0.102	0.558	-0.952	0.037	0.613	NaN	NaN	NaN	NaN	NaN	NaN	-1.091	0.635	0.101	-1.097	0.505	0.161	-1.128	0.43	0.161	-1.175	0.278	0.127	-1.23	0.085	0.211
899	4.495	NaN	NaN	NaN	NaN	NaN	NaN	-1.164	0.878	0.509	-1.13	0.669	0.552	-1.059	0.551	0.528	-1.057	0.476	0.534	-1.063	0.333	0.603	-1.051	0.102	0.558	-0.952	0.037	0.613	NaN	NaN	NaN	NaN	NaN	NaN	-1.091	0.636	0.101	-1.097	0.505	0.162	-1.128	0.43	0.161	-1.175	0.278	0.127	-1.231	0.085	0.21
900	4.5	NaN	NaN	NaN	NaN	NaN	NaN	-1.163	0.877	0.51	-1.128	0.668	0.553	-1.057	0.551	0.528	-1.055	0.476	0.535	-1.062	0.333	0.603	-1.05	0.101	0.558	-0.952	0.037	0.613	NaN	NaN	NaN	NaN	NaN	NaN	-1.091	0.636	0.101	-1.097	0.505	0.162	-1.129	0.43	0.161	-1.175	0.278	0.127	-1.232	0.085	0.21
901	4.505	NaN	NaN	NaN	NaN	NaN	NaN	-1.162	0.877	0.51	-1.127	0.668	0.554	-1.056	0.551	0.529	-1.053	0.476	0.535	-1.062	0.332	0.604	-1.05	0.101	0.558	-0.951	0.037	0.613	NaN	NaN	NaN	NaN	NaN	NaN	-1.09	0.635	0.102	-1.097	0.506	0.162	-1.128	0.43	0.161	-1.176	0.278	0.127	-1.231	0.085	0.21
902	4.51	NaN	NaN	NaN	NaN	NaN	NaN	-1.161	0.877	0.511	-1.125	0.667	0.555	-1.054	0.551	0.53	-1.052	0.476	0.536	-1.061	0.332	0.604	-1.05	0.101	0.558	-0.952	0.037	0.613	NaN	NaN	NaN	NaN	NaN	NaN	-1.09	0.635	0.102	-1.097	0.505	0.162	-1.128	0.43	0.161	-1.176	0.278	0.127	-1.233	0.085	0.21
903	4.515	NaN	NaN	NaN	NaN	NaN	NaN	-1.16	0.876	0.512	-1.124	0.667	0.555	-1.052	0.55	0.53	-1.051	0.476	0.537	-1.061	0.332	0.604	-1.05	0.101	0.558	-0.951	0.037	0.613	NaN	NaN	NaN	NaN	NaN	NaN	-1.09	0.635	0.102	-1.097	0.505	0.162	-1.128	0.43	0.161	-1.176	0.279	0.127	-1.233	0.085	0.21
904	4.52	NaN	NaN	NaN	NaN	NaN	NaN	-1.159	0.875	0.512	-1.123	0.666	0.556	-1.05	0.55	0.531	-1.049	0.477	0.537	-1.06	0.332	0.604	-1.05	0.101	0.558	-0.951	0.037	0.613	NaN	NaN	NaN	NaN	NaN	NaN	-1.09	0.635	0.102	-1.097	0.506	0.162	-1.128	0.43	0.161	-1.176	0.278	0.127	-1.233	0.085	0.21
905	4.525	NaN	NaN	NaN	NaN	NaN	NaN	-1.159	0.875	0.513	-1.121	0.666	0.557	-1.048	0.55	0.531	-1.048	0.477	0.538	-1.06	0.333	0.605	-1.05	0.102	0.558	-0.951	0.037	0.613	NaN	NaN	NaN	NaN	NaN	NaN	-1.089	0.635	0.102	-1.097	0.506	0.162	-1.127	0.429	0.162	-1.175	0.278	0.127	-1.233	0.085	0.21
906	4.53	NaN	NaN	NaN	NaN	NaN	NaN	-1.158	0.875	0.513	-1.12	0.666	0.558	-1.046	0.55	0.532	-1.046	0.477	0.539	-1.059	0.333	0.605	-1.05	0.102	0.558	-0.951	0.037	0.613	NaN	NaN	NaN	NaN	NaN	NaN	-1.089	0.635	0.103	-1.097	0.506	0.162	-1.126	0.428	0.162	-1.175	0.278	0.127	-1.233	0.085	0.21
907	4.535	NaN	NaN	NaN	NaN	NaN	NaN	-1.157	0.875	0.514	-1.118	0.666	0.558	-1.044	0.55	0.532	-1.044	0.476	0.539	-1.058	0.333	0.605	-1.05	0.102	0.558	-0.951	0.037	0.613	NaN	NaN	NaN	NaN	NaN	NaN	-1.088	0.635	0.103	-1.097	0.506	0.162	-1.126	0.428	0.163	-1.175	0.278	0.127	-1.233	0.085	0.21
908	4.54	NaN	NaN	NaN	NaN	NaN	NaN	-1.156	0.874	0.514	-1.117	0.666	0.559	-1.042	0.55	0.533	-1.043	0.476	0.54	-1.057	0.332	0.606	-1.05	0.102	0.558	-0.952	0.037	0.613	NaN	NaN	NaN	NaN	NaN	NaN	-1.088	0.635	0.103	-1.097	0.506	0.162	-1.125	0.427	0.163	-1.175	0.278	0.127	-1.233	0.085	0.21
909	4.545	NaN	NaN	NaN	NaN	NaN	NaN	-1.155	0.874	0.514	-1.115	0.665	0.559	-1.041	0.55	0.533	-1.041	0.476	0.54	-1.056	0.332	0.607	-1.05	0.102	0.558	-0.951	0.037	0.613	NaN	NaN	NaN	NaN	NaN	NaN	-1.087	0.635	0.103	-1.096	0.505	0.162	-1.125	0.427	0.163	-1.175	0.279	0.127	-1.233	0.085	0.21
910	4.55	NaN	NaN	NaN	NaN	NaN	NaN	-1.154	0.873	0.515	-1.114	0.665	0.56	-1.039	0.55	0.534	-1.04	0.476	0.541	-1.054	0.332	0.607	-1.05	0.102	0.558	-0.951	0.037	0.613	NaN	NaN	NaN	NaN	NaN	NaN	-1.087	0.635	0.103	-1.095	0.504	0.163	-1.124	0.427	0.163	-1.175	0.279	0.127	-1.233	0.085	0.21
911	4.555	NaN	NaN	NaN	NaN	NaN	NaN	-1.153	0.873	0.515	-1.112	0.665	0.561	-1.037	0.55	0.534	-1.038	0.476	0.541	-1.053	0.332	0.608	-1.049	0.102	0.558	-0.951	0.037	0.613	NaN	NaN	NaN	NaN	NaN	NaN	-1.087	0.635	0.103	-1.094	0.504	0.163	-1.124	0.427	0.163	-1.175	0.279	0.127	-1.233	0.085	0.21
912	4.56	NaN	NaN	NaN	NaN	NaN	NaN	-1.152	0.872	0.516	-1.111	0.665	0.561	-1.035	0.551	0.535	-1.036	0.476	0.542	-1.052	0.332	0.608	-1.049	0.102	0.558	-0.951	0.037	0.613	NaN	NaN	NaN	NaN	NaN	NaN	-1.086	0.635	0.104	-1.093	0.503	0.163	-1.124	0.427	0.163	-1.174	0.278	0.127	-1.233	0.085	0.21
913	4.565	NaN	NaN	NaN	NaN	NaN	NaN	-1.151	0.872	0.516	-1.109	0.665	0.562	-1.034	0.551	0.535	-1.035	0.477	0.542	-1.05	0.332	0.608	-1.049	0.102	0.558	-0.951	0.037	0.613	NaN	NaN	NaN	NaN	NaN	NaN	-1.086	0.635	0.104	-1.092	0.503	0.164	-1.124	0.427	0.162	-1.174	0.278	0.127	-1.233	0.085	0.21
914	4.57	NaN	NaN	NaN	NaN	NaN	NaN	-1.15	0.872	0.517	-1.107	0.664	0.562	-1.032	0.551	0.536	-1.033	0.477	0.543	-1.048	0.332	0.609	-1.046	0.101	0.558	-0.951	0.037	0.613	NaN	NaN	NaN	NaN	NaN	NaN	-1.085	0.635	0.104	-1.091	0.502	0.164	-1.125	0.428	0.161	-1.173	0.278	0.127	-1.233	0.085	0.21
915	4.575	NaN	NaN	NaN	NaN	NaN	NaN	-1.15	0.872	0.517	-1.106	0.664	0.563	-1.03	0.551	0.536	-1.031	0.477	0.543	-1.047	0.332	0.609	-1.041	0.097	0.559	-0.951	0.037	0.613	NaN	NaN	NaN	NaN	NaN	NaN	-1.085	0.635	0.104	-1.091	0.502	0.164	-1.125	0.428	0.161	-1.173	0.278	0.127	-1.233	0.085	0.21
916	4.58	NaN	NaN	NaN	NaN	NaN	NaN	-1.149	0.872	0.518	-1.104	0.664	0.563	-1.029	0.551	0.537	-1.03	0.477	0.544	-1.046	0.332	0.609	-1.04	0.096	0.56	-0.951	0.037	0.613	NaN	NaN	NaN	NaN	NaN	NaN	-1.084	0.635	0.104	-1.09	0.502	0.164	-1.125	0.428	0.161	-1.173	0.278	0.128	-1.233	0.085	0.21
917	4.585	NaN	NaN	NaN	NaN	NaN	NaN	-1.148	0.871	0.518	-1.102	0.664	0.564	-1.027	0.551	0.537	-1.028	0.477	0.544	-1.044	0.332	0.61	-1.039	0.095	0.56	-0.951	0.037	0.613	NaN	NaN	NaN	NaN	NaN	NaN	-1.084	0.634	0.104	-1.09	0.502	0.164	-1.125	0.428	0.161	-1.173	0.278	0.128	-1.233	0.085	0.21
918	4.59	NaN	NaN	NaN	NaN	NaN	NaN	-1.146	0.871	0.518	-1.101	0.664	0.564	-1.025	0.551	0.538	-1.026	0.476	0.545	-1.043	0.332	0.61	-1.039	0.095	0.56	-0.952	0.037	0.613	NaN	NaN	NaN	NaN	NaN	NaN	-1.083	0.634	0.104	-1.09	0.502	0.164	-1.124	0.428	0.161	-1.173	0.278	0.128	-1.233	0.085	0.21
919	4.595	NaN	NaN	NaN	NaN	NaN	NaN	-1.145	0.871	0.518	-1.099	0.664	0.564	-1.023	0.552	0.538	-1.023	0.476	0.545	-1.041	0.332	0.611	-1.041	0.097	0.56	-0.951	0.037	0.613	NaN	NaN	NaN	NaN	NaN	NaN	-1.083	0.634	0.104	-1.09	0.502	0.164	-1.124	0.428	0.161	-1.172	0.278	0.128	-1.233	0.085	0.21
920	4.6	NaN	NaN	NaN	NaN	NaN	NaN	-1.144	0.87	0.519	-1.098	0.663	0.565	-1.021	0.551	0.539	-1.022	0.475	0.545	-1.039	0.332	0.611	-1.046	0.102	0.559	-0.951	0.037	0.613	NaN	NaN	NaN	NaN	NaN	NaN	-1.082	0.634	0.105	-1.09	0.502	0.164	-1.124	0.428	0.161	-1.172	0.278	0.128	-1.233	0.085	0.21
921	4.605	NaN	NaN	NaN	NaN	NaN	NaN	-1.143	0.87	0.519	-1.096	0.663	0.565	-1.02	0.551	0.539	-1.02	0.476	0.546	-1.038	0.332	0.612	-1.047	0.103	0.558	-0.951	0.037	0.613	NaN	NaN	NaN	NaN	NaN	NaN	-1.082	0.634	0.105	-1.09	0.502	0.165	-1.124	0.428	0.161	-1.172	0.278	0.128	-1.233	0.085	0.21
922	4.61	NaN	NaN	NaN	NaN	NaN	NaN	-1.142	0.869	0.519	-1.095	0.663	0.565	-1.018	0.551	0.539	-1.019	0.476	0.546	-1.036	0.332	0.612	-1.047	0.103	0.558	-0.951	0.036	0.613	NaN	NaN	NaN	NaN	NaN	NaN	-1.082	0.634	0.105	-1.09	0.502	0.165	-1.124	0.428	0.161	-1.172	0.278	0.128	-1.233	0.085	0.21
923	4.615	NaN	NaN	NaN	NaN	NaN	NaN	-1.141	0.869	0.52	-1.094	0.663	0.566	-1.016	0.551	0.54	-1.018	0.476	0.547	-1.036	0.332	0.612	-1.047	0.103	0.558	-0.951	0.037	0.613	NaN	NaN	NaN	NaN	NaN	NaN	-1.083	0.634	0.106	-1.09	0.502	0.165	-1.124	0.428	0.162	-1.172	0.278	0.128	-1.234	0.085	0.21
924	4.62	NaN	NaN	NaN	NaN	NaN	NaN	-1.141	0.869	0.521	-1.092	0.663	0.566	-1.015	0.551	0.54	-1.016	0.476	0.547	-1.035	0.332	0.613	-1.047	0.103	0.558	-0.951	0.037	0.613	NaN	NaN	NaN	NaN	NaN	NaN	-1.083	0.634	0.106	-1.09	0.502	0.165	-1.124	0.428	0.162	-1.172	0.277	0.129	-1.234	0.085	0.21
925	4.625	NaN	NaN	NaN	NaN	NaN	NaN	-1.14	0.868	0.521	-1.091	0.662	0.566	-1.013	0.551	0.541	-1.015	0.476	0.547	-1.034	0.332	0.613	-1.047	0.103	0.558	-0.951	0.037	0.613	NaN	NaN	NaN	NaN	NaN	NaN	-1.083	0.634	0.106	-1.09	0.502	0.165	-1.124	0.428	0.162	-1.172	0.277	0.129	-1.234	0.085	0.21
926	4.63	NaN	NaN	NaN	NaN	NaN	NaN	-1.139	0.868	0.522	-1.09	0.662	0.566	-1.012	0.551	0.541	-1.014	0.476	0.547	-1.033	0.332	0.613	-1.047	0.103	0.558	-0.951	0.037	0.613	NaN	NaN	NaN	NaN	NaN	NaN	-1.083	0.634	0.106	-1.09	0.502	0.165	-1.124	0.428	0.162	-1.172	0.277	0.129	-1.234	0.085	0.21
927	4.635	NaN	NaN	NaN	NaN	NaN	NaN	-1.138	0.868	0.522	-1.088	0.662	0.566	-1.011	0.551	0.541	-1.013	0.476	0.548	-1.033	0.332	0.613	-1.047	0.103	0.558	-0.951	0.037	0.613	NaN	NaN	NaN	NaN	NaN	NaN	-1.084	0.634	0.107	-1.09	0.502	0.165	-1.124	0.428	0.163	-1.172	0.277	0.129	-1.234	0.085	0.21
928	4.64	NaN	NaN	NaN	NaN	NaN	NaN	-1.137	0.867	0.522	-1.087	0.662	0.567	-1.01	0.551	0.542	-1.012	0.476	0.548	-1.032	0.332	0.613	-1.047	0.103	0.558	-0.951	0.037	0.613	NaN	NaN	NaN	NaN	NaN	NaN	-1.084	0.634	0.107	-1.09	0.502	0.166	-1.124	0.428	0.163	-1.173	0.277	0.129	-1.234	0.085	0.21
929	4.645	NaN	NaN	NaN	NaN	NaN	NaN	-1.137	0.867	0.523	-1.086	0.662	0.567	-1.008	0.551	0.542	-1.011	0.476	0.549	-1.031	0.332	0.614	-1.046	0.103	0.558	-0.951	0.037	0.613	NaN	NaN	NaN	NaN	NaN	NaN	-1.084	0.634	0.107	-1.09	0.502	0.166	-1.124	0.428	0.163	-1.173	0.277	0.129	-1.234	0.085	0.21
930	4.65	NaN	NaN	NaN	NaN	NaN	NaN	-1.136	0.867	0.523	-1.085	0.661	0.567	-1.007	0.551	0.542	-1.01	0.476	0.549	-1.031	0.332	0.614	-1.046	0.103	0.558	-0.951	0.037	0.613	NaN	NaN	NaN	NaN	NaN	NaN	-1.084	0.634	0.107	-1.091	0.503	0.166	-1.124	0.428	0.163	-1.173	0.277	0.129	-1.234	0.085	0.21
931	4.655	NaN	NaN	NaN	NaN	NaN	NaN	-1.135	0.866	0.523	-1.084	0.661	0.567	-1.006	0.551	0.543	-1.009	0.476	0.55	-1.03	0.332	0.614	-1.046	0.102	0.558	-0.951	0.037	0.613	NaN	NaN	NaN	NaN	NaN	NaN	-1.084	0.634	0.107	-1.091	0.503	0.166	-1.124	0.428	0.163	-1.173	0.278	0.129	-1.234	0.085	0.21
932	4.66	NaN	NaN	NaN	NaN	NaN	NaN	-1.134	0.865	0.524	-1.083	0.661	0.568	-1.005	0.551	0.543	-1.008	0.476	0.55	-1.029	0.332	0.614	-1.044	0.101	0.557	-0.951	0.037	0.613	NaN	NaN	NaN	NaN	NaN	NaN	-1.085	0.634	0.107	-1.091	0.503	0.166	-1.124	0.428	0.163	-1.173	0.278	0.129	-1.234	0.085	0.21
933	4.665	NaN	NaN	NaN	NaN	NaN	NaN	-1.133	0.865	0.524	-1.082	0.661	0.568	-1.004	0.551	0.543	-1.007	0.476	0.55	-1.029	0.332	0.614	-1.043	0.101	0.557	-0.951	0.037	0.613	NaN	NaN	NaN	NaN	NaN	NaN	-1.085	0.634	0.108	-1.091	0.504	0.166	-1.123	0.428	0.163	-1.173	0.278	0.129	-1.234	0.085	0.21
934	4.67	NaN	NaN	NaN	NaN	NaN	NaN	-1.133	0.865	0.525	-1.081	0.66	0.568	-1.003	0.551	0.543	-1.006	0.476	0.55	-1.029	0.332	0.615	-1.043	0.101	0.557	-0.951	0.037	0.613	NaN	NaN	NaN	NaN	NaN	NaN	-1.085	0.634	0.108	-1.091	0.504	0.166	-1.123	0.428	0.163	-1.173	0.278	0.129	-1.234	0.085	0.21
935	4.675	NaN	NaN	NaN	NaN	NaN	NaN	-1.132	0.865	0.526	-1.08	0.66	0.568	-1.002	0.551	0.544	-1.006	0.476	0.551	-1.029	0.332	0.615	-1.043	0.101	0.557	-0.951	0.037	0.613	NaN	NaN	NaN	NaN	NaN	NaN	-1.085	0.634	0.108	-1.091	0.504	0.166	-1.123	0.428	0.164	-1.173	0.278	0.129	-1.234	0.085	0.21
936	4.68	NaN	NaN	NaN	NaN	NaN	NaN	-1.131	0.865	0.526	-1.079	0.66	0.569	-1.001	0.551	0.544	-1.005	0.475	0.551	-1.028	0.332	0.615	-1.043	0.101	0.557	-0.951	0.037	0.613	NaN	NaN	NaN	NaN	NaN	NaN	-1.085	0.634	0.109	-1.091	0.504	0.167	-1.123	0.428	0.164	-1.173	0.278	0.129	-1.234	0.085	0.21
937	4.685	NaN	NaN	NaN	NaN	NaN	NaN	-1.13	0.864	0.527	-1.078	0.66	0.569	-1	0.551	0.544	-1.004	0.475	0.552	-1.027	0.332	0.615	-1.043	0.101	0.557	-0.951	0.037	0.613	NaN	NaN	NaN	NaN	NaN	NaN	-1.085	0.634	0.109	-1.091	0.504	0.167	-1.123	0.428	0.164	-1.173	0.278	0.129	-1.234	0.085	0.21
938	4.69	NaN	NaN	NaN	NaN	NaN	NaN	-1.129	0.864	0.527	-1.077	0.659	0.569	-0.999	0.551	0.544	-1.003	0.475	0.552	-1.027	0.331	0.615	-1.043	0.101	0.557	-0.951	0.037	0.613	NaN	NaN	NaN	NaN	NaN	NaN	-1.085	0.634	0.109	-1.09	0.504	0.167	-1.123	0.428	0.164	-1.173	0.278	0.129	-1.234	0.085	0.21
939	4.695	NaN	NaN	NaN	NaN	NaN	NaN	-1.128	0.864	0.528	-1.076	0.659	0.569	-0.998	0.551	0.545	-1.002	0.475	0.552	-1.026	0.331	0.615	-1.043	0.101	0.557	-0.951	0.037	0.613	NaN	NaN	NaN	NaN	NaN	NaN	-1.085	0.634	0.11	-1.09	0.504	0.167	-1.122	0.428	0.164	-1.173	0.278	0.13	-1.234	0.085	0.21
940	4.7	NaN	NaN	NaN	NaN	NaN	NaN	-1.128	0.864	0.528	-1.076	0.659	0.57	-0.998	0.55	0.545	-1.001	0.475	0.552	-1.026	0.331	0.615	-1.043	0.101	0.557	-0.951	0.037	0.613	NaN	NaN	NaN	NaN	NaN	NaN	-1.085	0.634	0.11	-1.09	0.504	0.167	-1.122	0.427	0.165	-1.173	0.278	0.13	-1.234	0.085	0.21
941	4.705	NaN	NaN	NaN	NaN	NaN	NaN	-1.127	0.864	0.529	-1.074	0.658	0.57	-0.997	0.551	0.545	-1	0.475	0.552	-1.025	0.331	0.615	-1.043	0.101	0.557	-0.951	0.037	0.613	NaN	NaN	NaN	NaN	NaN	NaN	-1.085	0.635	0.11	-1.09	0.504	0.167	-1.12	0.426	0.166	-1.173	0.279	0.13	-1.234	0.085	0.21
942	4.71	NaN	NaN	NaN	NaN	NaN	NaN	-1.126	0.863	0.53	-1.074	0.658	0.57	-0.995	0.55	0.545	-0.999	0.475	0.552	-1.025	0.331	0.615	-1.043	0.101	0.557	-0.951	0.037	0.613	NaN	NaN	NaN	NaN	NaN	NaN	-1.085	0.635	0.111	-1.089	0.504	0.168	-1.119	0.426	0.166	-1.173	0.279	0.13	-1.234	0.085	0.21
943	4.715	NaN	NaN	NaN	NaN	NaN	NaN	-1.125	0.863	0.53	-1.073	0.658	0.571	-0.994	0.55	0.546	-0.998	0.475	0.552	-1.025	0.331	0.616	-1.043	0.101	0.557	-0.951	0.037	0.613	NaN	NaN	NaN	NaN	NaN	NaN	-1.084	0.634	0.111	-1.089	0.504	0.168	-1.12	0.426	0.166	-1.173	0.279	0.13	-1.234	0.085	0.21
944	4.72	NaN	NaN	NaN	NaN	NaN	NaN	-1.124	0.863	0.531	-1.072	0.658	0.572	-0.993	0.55	0.546	-0.997	0.475	0.553	-1.024	0.33	0.616	-1.043	0.101	0.557	-0.951	0.037	0.613	NaN	NaN	NaN	NaN	NaN	NaN	-1.084	0.634	0.112	-1.089	0.504	0.168	-1.12	0.427	0.165	-1.173	0.279	0.13	-1.234	0.085	0.21
945	4.725	NaN	NaN	NaN	NaN	NaN	NaN	-1.123	0.863	0.532	-1.071	0.657	0.572	-0.992	0.55	0.546	-0.996	0.475	0.553	-1.023	0.33	0.616	-1.043	0.101	0.557	-0.951	0.037	0.613	NaN	NaN	NaN	NaN	NaN	NaN	-1.083	0.634	0.112	-1.088	0.504	0.168	-1.12	0.427	0.165	-1.172	0.279	0.13	-1.234	0.085	0.21
946	4.73	NaN	NaN	NaN	NaN	NaN	NaN	-1.123	0.863	0.533	-1.07	0.657	0.572	-0.991	0.55	0.547	-0.996	0.475	0.553	-1.022	0.331	0.616	-1.044	0.102	0.557	-0.951	0.037	0.613	NaN	NaN	NaN	NaN	NaN	NaN	-1.083	0.634	0.112	-1.088	0.504	0.168	-1.12	0.428	0.165	-1.172	0.279	0.13	-1.234	0.085	0.21
947	4.735	NaN	NaN	NaN	NaN	NaN	NaN	-1.122	0.863	0.533	-1.069	0.656	0.573	-0.99	0.55	0.547	-0.995	0.475	0.553	-1.021	0.33	0.616	-1.045	0.102	0.557	-0.951	0.037	0.613	NaN	NaN	NaN	NaN	NaN	NaN	-1.082	0.634	0.112	-1.087	0.504	0.169	-1.12	0.428	0.166	-1.172	0.279	0.13	-1.234	0.085	0.21
948	4.74	NaN	NaN	NaN	NaN	NaN	NaN	-1.121	0.862	0.534	-1.068	0.656	0.574	-0.989	0.549	0.547	-0.993	0.475	0.554	-1.021	0.33	0.616	-1.045	0.102	0.557	-0.951	0.037	0.613	NaN	NaN	NaN	NaN	NaN	NaN	-1.082	0.634	0.113	-1.087	0.504	0.169	-1.12	0.428	0.166	-1.172	0.279	0.13	-1.234	0.085	0.21
949	4.745	NaN	NaN	NaN	NaN	NaN	NaN	-1.12	0.862	0.535	-1.067	0.656	0.574	-0.988	0.549	0.547	-0.992	0.474	0.554	-1.02	0.33	0.616	-1.045	0.102	0.557	-0.951	0.037	0.613	NaN	NaN	NaN	NaN	NaN	NaN	-1.082	0.634	0.113	-1.087	0.503	0.169	-1.12	0.428	0.166	-1.172	0.279	0.131	-1.234	0.085	0.21
950	4.75	NaN	NaN	NaN	NaN	NaN	NaN	-1.119	0.862	0.535	-1.066	0.656	0.575	-0.987	0.549	0.548	-0.991	0.474	0.554	-1.019	0.33	0.616	-1.045	0.103	0.557	-0.951	0.037	0.613	NaN	NaN	NaN	NaN	NaN	NaN	-1.081	0.634	0.113	-1.086	0.502	0.17	-1.12	0.428	0.166	-1.172	0.279	0.131	-1.234	0.085	0.21
951	4.755	NaN	NaN	NaN	NaN	NaN	NaN	-1.118	0.862	0.536	-1.065	0.655	0.575	-0.985	0.549	0.548	-0.989	0.473	0.555	-1.018	0.33	0.617	-1.045	0.103	0.557	-0.951	0.037	0.613	NaN	NaN	NaN	NaN	NaN	NaN	-1.081	0.634	0.114	-1.085	0.501	0.17	-1.12	0.428	0.166	-1.172	0.279	0.131	-1.234	0.085	0.21
952	4.76	NaN	NaN	NaN	NaN	NaN	NaN	-1.117	0.862	0.537	-1.063	0.655	0.576	-0.984	0.549	0.549	-0.989	0.473	0.556	-1.017	0.33	0.617	-1.044	0.103	0.557	-0.951	0.037	0.613	NaN	NaN	NaN	NaN	NaN	NaN	-1.08	0.634	0.114	-1.085	0.501	0.171	-1.12	0.428	0.166	-1.172	0.279	0.131	-1.234	0.085	0.21
953	4.765	NaN	NaN	NaN	NaN	NaN	NaN	-1.117	0.861	0.537	-1.062	0.655	0.576	-0.983	0.549	0.549	-0.988	0.473	0.556	-1.017	0.33	0.617	-1.044	0.103	0.558	-0.951	0.037	0.613	NaN	NaN	NaN	NaN	NaN	NaN	-1.08	0.634	0.115	-1.085	0.501	0.171	-1.12	0.428	0.167	-1.172	0.28	0.131	-1.234	0.085	0.21
954	4.77	NaN	NaN	NaN	NaN	NaN	NaN	-1.116	0.861	0.538	-1.061	0.655	0.577	-0.982	0.549	0.55	-0.987	0.473	0.556	-1.016	0.33	0.617	-1.044	0.103	0.558	-0.951	0.037	0.613	NaN	NaN	NaN	NaN	NaN	NaN	-1.08	0.634	0.115	-1.085	0.501	0.171	-1.119	0.428	0.167	-1.172	0.28	0.131	-1.234	0.085	0.21
955	4.775	NaN	NaN	NaN	NaN	NaN	NaN	-1.115	0.861	0.539	-1.06	0.655	0.578	-0.981	0.549	0.551	-0.986	0.473	0.557	-1.015	0.33	0.618	-1.044	0.103	0.558	-0.951	0.037	0.613	NaN	NaN	NaN	NaN	NaN	NaN	-1.08	0.634	0.115	-1.085	0.501	0.172	-1.119	0.427	0.167	-1.172	0.28	0.131	-1.234	0.085	0.21
956	4.78	NaN	NaN	NaN	NaN	NaN	NaN	-1.114	0.861	0.539	-1.059	0.655	0.579	-0.98	0.549	0.551	-0.985	0.474	0.557	-1.014	0.33	0.618	-1.044	0.104	0.558	-0.951	0.036	0.613	NaN	NaN	NaN	NaN	NaN	NaN	-1.08	0.634	0.116	-1.085	0.501	0.172	-1.119	0.427	0.168	-1.172	0.28	0.132	-1.234	0.085	0.21
957	4.785	NaN	NaN	NaN	NaN	NaN	NaN	-1.113	0.861	0.54	-1.057	0.655	0.579	-0.979	0.549	0.552	-0.984	0.474	0.558	-1.013	0.33	0.619	-1.042	0.102	0.558	-0.951	0.036	0.613	NaN	NaN	NaN	NaN	NaN	NaN	-1.08	0.634	0.116	-1.085	0.501	0.172	-1.119	0.428	0.168	-1.172	0.28	0.132	-1.234	0.085	0.21
958	4.79	NaN	NaN	NaN	NaN	NaN	NaN	-1.113	0.861	0.541	-1.056	0.655	0.58	-0.978	0.549	0.552	-0.983	0.474	0.558	-1.012	0.33	0.619	-1.038	0.098	0.56	-0.951	0.037	0.613	NaN	NaN	NaN	NaN	NaN	NaN	-1.08	0.634	0.117	-1.085	0.501	0.173	-1.12	0.429	0.168	-1.172	0.28	0.132	-1.234	0.085	0.21
959	4.795	NaN	NaN	NaN	NaN	NaN	NaN	-1.112	0.861	0.542	-1.055	0.655	0.581	-0.977	0.549	0.553	-0.983	0.474	0.559	-1.012	0.329	0.619	-1.036	0.097	0.56	-0.951	0.036	0.613	NaN	NaN	NaN	NaN	NaN	NaN	-1.08	0.634	0.117	-1.084	0.501	0.173	-1.12	0.429	0.169	-1.172	0.28	0.132	-1.234	0.086	0.21
960	4.8	NaN	NaN	NaN	NaN	NaN	NaN	-1.111	0.86	0.542	-1.054	0.655	0.582	-0.976	0.549	0.554	-0.982	0.474	0.559	-1.011	0.329	0.62	-1.036	0.097	0.56	-0.951	0.036	0.613	NaN	NaN	NaN	NaN	NaN	NaN	-1.08	0.634	0.118	-1.084	0.501	0.174	-1.12	0.429	0.169	-1.172	0.28	0.132	-1.234	0.086	0.21
961	4.805	NaN	NaN	NaN	NaN	NaN	NaN	-1.111	0.86	0.543	-1.052	0.655	0.583	-0.975	0.549	0.554	-0.981	0.473	0.56	-1.011	0.329	0.62	-1.036	0.097	0.56	-0.951	0.036	0.613	NaN	NaN	NaN	NaN	NaN	NaN	-1.08	0.634	0.118	-1.084	0.501	0.174	-1.119	0.429	0.17	-1.172	0.28	0.132	-1.234	0.086	0.21
962	4.81	NaN	NaN	NaN	NaN	NaN	NaN	-1.11	0.859	0.544	-1.051	0.656	0.584	-0.974	0.549	0.555	-0.98	0.473	0.561	-1.01	0.329	0.621	-1.038	0.099	0.56	-0.951	0.036	0.613	NaN	NaN	NaN	NaN	NaN	NaN	-1.079	0.635	0.118	-1.084	0.502	0.175	-1.119	0.429	0.17	-1.172	0.28	0.132	-1.234	0.086	0.21
963	4.815	NaN	NaN	NaN	NaN	NaN	NaN	-1.11	0.859	0.545	-1.05	0.656	0.585	-0.973	0.549	0.556	-0.979	0.472	0.561	-1.01	0.329	0.621	-1.043	0.103	0.559	-0.951	0.036	0.613	NaN	NaN	NaN	NaN	NaN	NaN	-1.079	0.635	0.119	-1.084	0.502	0.175	-1.119	0.429	0.17	-1.172	0.28	0.133	-1.234	0.086	0.21
964	4.82	NaN	NaN	NaN	NaN	NaN	NaN	-1.109	0.859	0.546	-1.049	0.656	0.585	-0.972	0.549	0.556	-0.977	0.472	0.562	-1.009	0.329	0.622	-1.044	0.104	0.559	-0.951	0.036	0.613	NaN	NaN	NaN	NaN	NaN	NaN	-1.079	0.635	0.119	-1.085	0.502	0.175	-1.119	0.429	0.171	-1.172	0.28	0.133	-1.234	0.086	0.21
965	4.825	NaN	NaN	NaN	NaN	NaN	NaN	-1.108	0.859	0.546	-1.048	0.656	0.586	-0.971	0.549	0.557	-0.977	0.472	0.563	-1.009	0.329	0.622	-1.044	0.104	0.559	-0.951	0.036	0.613	NaN	NaN	NaN	NaN	NaN	NaN	-1.079	0.635	0.12	-1.086	0.504	0.175	-1.119	0.429	0.171	-1.172	0.281	0.133	-1.234	0.086	0.21
966	4.83	NaN	NaN	NaN	NaN	NaN	NaN	-1.108	0.859	0.547	-1.047	0.656	0.587	-0.971	0.548	0.558	-0.977	0.472	0.563	-1.008	0.329	0.622	-1.044	0.104	0.559	-0.951	0.036	0.613	NaN	NaN	NaN	NaN	NaN	NaN	-1.079	0.635	0.121	-1.086	0.504	0.175	-1.119	0.428	0.171	-1.172	0.281	0.133	-1.234	0.086	0.21
967	4.835	NaN	NaN	NaN	NaN	NaN	NaN	-1.107	0.858	0.548	-1.046	0.656	0.588	-0.97	0.549	0.558	-0.976	0.472	0.564	-1.008	0.329	0.622	-1.044	0.104	0.559	-0.951	0.036	0.613	NaN	NaN	NaN	NaN	NaN	NaN	-1.078	0.635	0.121	-1.085	0.504	0.175	-1.119	0.428	0.171	-1.172	0.281	0.134	-1.234	0.086	0.21
968	4.84	NaN	NaN	NaN	NaN	NaN	NaN	-1.107	0.858	0.549	-1.046	0.656	0.589	-0.97	0.548	0.559	-0.976	0.473	0.564	-1.008	0.329	0.623	-1.044	0.104	0.559	-0.951	0.036	0.613	NaN	NaN	NaN	NaN	NaN	NaN	-1.078	0.635	0.121	-1.084	0.503	0.176	-1.118	0.428	0.172	-1.172	0.281	0.134	-1.234	0.086	0.21
969	4.845	NaN	NaN	NaN	NaN	NaN	NaN	-1.106	0.858	0.549	-1.045	0.655	0.589	-0.969	0.549	0.56	-0.976	0.473	0.565	-1.008	0.329	0.623	-1.044	0.104	0.559	-0.951	0.036	0.613	NaN	NaN	NaN	NaN	NaN	NaN	-1.078	0.635	0.122	-1.084	0.503	0.176	-1.118	0.429	0.172	-1.172	0.281	0.134	-1.233	0.086	0.211
970	4.85	NaN	NaN	NaN	NaN	NaN	NaN	-1.106	0.858	0.55	-1.043	0.654	0.59	-0.969	0.549	0.561	-0.975	0.473	0.565	-1.008	0.329	0.624	-1.044	0.104	0.559	-0.951	0.036	0.613	NaN	NaN	NaN	NaN	NaN	NaN	-1.078	0.635	0.122	-1.084	0.503	0.177	-1.119	0.429	0.172	-1.172	0.281	0.134	-1.231	0.086	0.211
971	4.855	NaN	NaN	NaN	NaN	NaN	NaN	-1.106	0.859	0.551	-1.044	0.655	0.591	-0.968	0.548	0.561	-0.975	0.473	0.566	-1.007	0.329	0.624	-1.043	0.104	0.559	-0.951	0.036	0.613	NaN	NaN	NaN	NaN	NaN	NaN	-1.078	0.635	0.123	-1.084	0.503	0.177	-1.119	0.429	0.172	-1.172	0.282	0.134	-1.231	0.086	0.211
972	4.86	NaN	NaN	NaN	NaN	NaN	NaN	-1.105	0.859	0.552	-1.044	0.656	0.592	-0.968	0.548	0.562	-0.975	0.473	0.567	-1.008	0.329	0.625	-1.043	0.104	0.559	-0.95	0.036	0.613	NaN	NaN	NaN	NaN	NaN	NaN	-1.078	0.635	0.123	-1.083	0.502	0.178	-1.118	0.429	0.172	-1.172	0.282	0.134	-1.231	0.087	0.211
973	4.865	NaN	NaN	NaN	NaN	NaN	NaN	-1.105	0.859	0.553	-1.044	0.656	0.593	-0.968	0.548	0.563	-0.975	0.473	0.567	-1.008	0.329	0.625	-1.043	0.104	0.559	-0.951	0.036	0.613	NaN	NaN	NaN	NaN	NaN	NaN	-1.077	0.635	0.124	-1.083	0.502	0.178	-1.118	0.429	0.173	-1.172	0.282	0.134	-1.231	0.087	0.211
974	4.87	NaN	NaN	NaN	NaN	NaN	NaN	-1.105	0.859	0.554	-1.043	0.656	0.593	-0.968	0.548	0.563	-0.975	0.473	0.568	-1.008	0.329	0.626	-1.043	0.104	0.559	-0.951	0.036	0.613	NaN	NaN	NaN	NaN	NaN	NaN	-1.077	0.635	0.124	-1.082	0.502	0.178	-1.118	0.43	0.173	-1.172	0.282	0.134	-1.231	0.087	0.211
975	4.875	NaN	NaN	NaN	NaN	NaN	NaN	-1.104	0.859	0.555	-1.043	0.655	0.594	-0.968	0.548	0.564	-0.975	0.473	0.568	-1.008	0.329	0.626	-1.043	0.104	0.559	-0.95	0.035	0.614	NaN	NaN	NaN	NaN	NaN	NaN	-1.077	0.635	0.125	-1.082	0.502	0.178	-1.118	0.43	0.173	-1.172	0.282	0.134	-1.231	0.087	0.211
976	4.88	NaN	NaN	NaN	NaN	NaN	NaN	-1.103	0.858	0.556	-1.043	0.655	0.595	-0.968	0.548	0.565	-0.974	0.473	0.568	-1.008	0.328	0.626	-1.043	0.104	0.559	-0.95	0.035	0.614	NaN	NaN	NaN	NaN	NaN	NaN	-1.077	0.635	0.125	-1.082	0.502	0.179	-1.117	0.43	0.173	-1.172	0.282	0.135	-1.231	0.087	0.211
977	4.885	NaN	NaN	NaN	NaN	NaN	NaN	-1.103	0.859	0.557	-1.043	0.655	0.596	-0.968	0.548	0.565	-0.974	0.472	0.569	-1.008	0.328	0.627	-1.044	0.104	0.559	-0.95	0.035	0.614	NaN	NaN	NaN	NaN	NaN	NaN	-1.077	0.635	0.126	-1.081	0.502	0.179	-1.117	0.43	0.173	-1.172	0.282	0.135	-1.231	0.087	0.211
978	4.89	NaN	NaN	NaN	NaN	NaN	NaN	-1.103	0.859	0.558	-1.043	0.655	0.596	-0.968	0.548	0.566	-0.974	0.471	0.57	-1.008	0.327	0.627	-1.044	0.103	0.559	-0.95	0.035	0.614	NaN	NaN	NaN	NaN	NaN	NaN	-1.077	0.635	0.126	-1.081	0.502	0.179	-1.117	0.43	0.173	-1.172	0.283	0.135	-1.231	0.087	0.211
979	4.895	NaN	NaN	NaN	NaN	NaN	NaN	-1.102	0.859	0.558	-1.044	0.654	0.597	-0.968	0.547	0.567	-0.973	0.471	0.571	-1.007	0.327	0.628	-1.044	0.103	0.559	-0.95	0.035	0.614	NaN	NaN	NaN	NaN	NaN	NaN	-1.077	0.635	0.127	-1.081	0.502	0.18	-1.117	0.43	0.174	-1.172	0.283	0.135	-1.231	0.087	0.211
980	4.9	NaN	NaN	NaN	NaN	NaN	NaN	-1.102	0.859	0.56	-1.044	0.654	0.597	-0.968	0.547	0.567	-0.973	0.471	0.572	-1.007	0.327	0.628	-1.044	0.103	0.559	-0.95	0.035	0.614	NaN	NaN	NaN	NaN	NaN	NaN	-1.078	0.636	0.127	-1.081	0.502	0.18	-1.117	0.43	0.174	-1.172	0.283	0.135	-1.231	0.087	0.211
981	4.905	NaN	NaN	NaN	NaN	NaN	NaN	-1.102	0.859	0.561	-1.044	0.654	0.598	-0.967	0.546	0.568	-0.973	0.471	0.572	-1.007	0.326	0.629	-1.042	0.102	0.56	-0.95	0.035	0.614	NaN	NaN	NaN	NaN	NaN	NaN	-1.077	0.636	0.128	-1.081	0.502	0.181	-1.117	0.431	0.175	-1.172	0.283	0.136	-1.231	0.087	0.211
982	4.91	NaN	NaN	NaN	NaN	NaN	NaN	-1.101	0.859	0.561	-1.044	0.653	0.598	-0.967	0.546	0.568	-0.973	0.47	0.572	-1.006	0.326	0.629	-1.038	0.098	0.561	-0.95	0.035	0.614	NaN	NaN	NaN	NaN	NaN	NaN	-1.077	0.635	0.128	-1.081	0.502	0.181	-1.117	0.431	0.175	-1.172	0.284	0.136	-1.231	0.087	0.211
983	4.915	NaN	NaN	NaN	NaN	NaN	NaN	-1.101	0.858	0.563	-1.045	0.652	0.599	-0.968	0.546	0.569	-0.973	0.47	0.573	-1.006	0.326	0.629	-1.037	0.097	0.561	-0.95	0.035	0.614	NaN	NaN	NaN	NaN	NaN	NaN	-1.077	0.636	0.129	-1.081	0.502	0.182	-1.117	0.431	0.176	-1.172	0.284	0.136	-1.231	0.087	0.211
984	4.92	NaN	NaN	NaN	NaN	NaN	NaN	-1.1	0.858	0.564	-1.045	0.652	0.599	-0.968	0.546	0.57	-0.973	0.47	0.573	-1.006	0.326	0.629	-1.037	0.097	0.561	-0.95	0.035	0.614	NaN	NaN	NaN	NaN	NaN	NaN	-1.077	0.636	0.13	-1.081	0.503	0.182	-1.117	0.431	0.176	-1.173	0.285	0.137	-1.231	0.087	0.211
985	4.925	NaN	NaN	NaN	NaN	NaN	NaN	-1.099	0.858	0.565	-1.045	0.651	0.599	-0.968	0.546	0.57	-0.973	0.47	0.574	-1.006	0.326	0.629	-1.039	0.098	0.56	-0.95	0.035	0.614	NaN	NaN	NaN	NaN	NaN	NaN	-1.077	0.636	0.13	-1.082	0.503	0.182	-1.117	0.431	0.177	-1.173	0.285	0.137	-1.231	0.087	0.212
986	4.93	NaN	NaN	NaN	NaN	NaN	NaN	-1.099	0.858	0.566	-1.045	0.651	0.6	-0.967	0.545	0.571	-0.973	0.47	0.574	-1.006	0.326	0.63	-1.043	0.101	0.56	-0.95	0.035	0.614	NaN	NaN	NaN	NaN	NaN	NaN	-1.077	0.636	0.131	-1.082	0.503	0.183	-1.116	0.431	0.177	-1.173	0.285	0.137	-1.231	0.088	0.212
987	4.935	NaN	NaN	NaN	NaN	NaN	NaN	-1.099	0.858	0.567	-1.045	0.651	0.601	-0.967	0.545	0.571	-0.972	0.47	0.575	-1.007	0.325	0.63	-1.044	0.102	0.559	-0.95	0.035	0.614	NaN	NaN	NaN	NaN	NaN	NaN	-1.077	0.636	0.131	-1.082	0.504	0.183	-1.116	0.431	0.177	-1.173	0.286	0.137	-1.231	0.088	0.212
988	4.94	NaN	NaN	NaN	NaN	NaN	NaN	-1.098	0.858	0.567	-1.045	0.65	0.601	-0.967	0.545	0.572	-0.972	0.47	0.575	-1.007	0.325	0.63	-1.044	0.102	0.559	-0.95	0.035	0.614	NaN	NaN	NaN	NaN	NaN	NaN	-1.078	0.637	0.132	-1.082	0.504	0.184	-1.117	0.431	0.178	-1.173	0.286	0.137	-1.231	0.088	0.212
989	4.945	NaN	NaN	NaN	NaN	NaN	NaN	-1.097	0.858	0.568	-1.045	0.65	0.602	-0.967	0.545	0.572	-0.972	0.47	0.575	-1.006	0.325	0.631	-1.044	0.102	0.559	-0.95	0.035	0.614	NaN	NaN	NaN	NaN	NaN	NaN	-1.078	0.637	0.133	-1.083	0.504	0.184	-1.117	0.431	0.178	-1.174	0.287	0.138	-1.231	0.088	0.212
990	4.95	NaN	NaN	NaN	NaN	NaN	NaN	-1.097	0.858	0.569	-1.044	0.65	0.603	-0.967	0.545	0.573	-0.972	0.47	0.576	-1.005	0.324	0.631	-1.044	0.102	0.559	-0.95	0.035	0.614	NaN	NaN	NaN	NaN	NaN	NaN	-1.078	0.637	0.133	-1.084	0.506	0.184	-1.117	0.431	0.179	-1.175	0.288	0.138	-1.231	0.088	0.212
991	4.955	NaN	NaN	NaN	NaN	NaN	NaN	-1.097	0.857	0.57	-1.044	0.65	0.603	-0.966	0.545	0.574	-0.971	0.469	0.577	-1.004	0.324	0.632	-1.044	0.102	0.559	-0.95	0.035	0.614	NaN	NaN	NaN	NaN	NaN	NaN	-1.078	0.637	0.134	-1.084	0.506	0.185	-1.118	0.432	0.18	-1.174	0.288	0.138	-1.231	0.088	0.212
992	4.96	NaN	NaN	NaN	NaN	NaN	NaN	-1.096	0.857	0.571	-1.043	0.649	0.604	-0.965	0.544	0.574	-0.97	0.469	0.577	-1.004	0.324	0.632	-1.044	0.102	0.559	-0.95	0.035	0.614	NaN	NaN	NaN	NaN	NaN	NaN	-1.078	0.638	0.135	-1.085	0.507	0.185	-1.118	0.432	0.181	-1.174	0.287	0.138	-1.231	0.088	0.212
993	4.965	NaN	NaN	NaN	NaN	NaN	NaN	-1.096	0.857	0.572	-1.042	0.648	0.605	-0.964	0.543	0.575	-0.97	0.469	0.578	-1.004	0.324	0.632	-1.044	0.102	0.559	-0.95	0.035	0.614	NaN	NaN	NaN	NaN	NaN	NaN	-1.078	0.638	0.136	-1.084	0.507	0.186	-1.118	0.433	0.181	-1.174	0.287	0.139	-1.231	0.088	0.212
994	4.97	NaN	NaN	NaN	NaN	NaN	NaN	-1.096	0.858	0.573	-1.04	0.646	0.605	-0.964	0.544	0.575	-0.969	0.469	0.578	-1.004	0.323	0.632	-1.044	0.102	0.559	-0.95	0.035	0.614	NaN	NaN	NaN	NaN	NaN	NaN	-1.077	0.638	0.137	-1.084	0.507	0.187	-1.118	0.433	0.182	-1.174	0.288	0.139	-1.231	0.088	0.212
995	4.975	NaN	NaN	NaN	NaN	NaN	NaN	-1.095	0.857	0.574	-1.039	0.647	0.606	-0.964	0.544	0.576	-0.969	0.468	0.578	-1.004	0.323	0.633	-1.044	0.101	0.559	-0.95	0.035	0.614	NaN	NaN	NaN	NaN	NaN	NaN	-1.077	0.638	0.137	-1.084	0.506	0.188	-1.118	0.433	0.182	-1.174	0.288	0.139	-1.231	0.088	0.212
996	4.98	NaN	NaN	NaN	NaN	NaN	NaN	-1.094	0.857	0.575	-1.04	0.649	0.607	-0.964	0.544	0.577	-0.969	0.468	0.579	-1.004	0.323	0.633	-1.044	0.101	0.559	-0.95	0.035	0.614	NaN	NaN	NaN	NaN	NaN	NaN	-1.077	0.638	0.138	-1.084	0.506	0.189	-1.119	0.434	0.183	-1.174	0.288	0.14	-1.231	0.088	0.212
997	4.985	NaN	NaN	NaN	NaN	NaN	NaN	-1.093	0.857	0.576	-1.039	0.649	0.608	-0.963	0.544	0.578	-0.969	0.468	0.58	-1.003	0.323	0.633	-1.044	0.101	0.559	-0.95	0.035	0.614	NaN	NaN	NaN	NaN	NaN	NaN	-1.077	0.638	0.139	-1.084	0.507	0.189	-1.12	0.436	0.183	-1.174	0.287	0.14	-1.231	0.088	0.212
998	4.99	NaN	NaN	NaN	NaN	NaN	NaN	-1.093	0.857	0.576	-1.038	0.649	0.609	-0.962	0.544	0.578	-0.968	0.468	0.58	-1.003	0.323	0.634	-1.044	0.101	0.559	-0.95	0.035	0.614	NaN	NaN	NaN	NaN	NaN	NaN	-1.076	0.638	0.14	-1.084	0.507	0.19	-1.121	0.436	0.183	-1.174	0.288	0.141	-1.231	0.088	0.212
999	4.995	NaN	NaN	NaN	NaN	NaN	NaN	-1.092	0.857	0.577	-1.037	0.65	0.61	-0.961	0.544	0.578	-0.968	0.468	0.581	-1.003	0.323	0.634	-1.044	0.101	0.559	-0.951	0.035	0.614	NaN	NaN	NaN	NaN	NaN	NaN	-1.076	0.639	0.14	-1.084	0.507	0.19	-1.12	0.436	0.184	-1.174	0.288	0.141	-1.231	0.089	0.213
1000	5	NaN	NaN	NaN	NaN	NaN	NaN	-1.092	0.857	0.578	-1.036	0.65	0.611	-0.961	0.543	0.579	-0.967	0.468	0.581	-1.002	0.323	0.634	-1.044	0.101	0.559	-0.951	0.035	0.614	NaN	NaN	NaN	NaN	NaN	NaN	-1.076	0.639	0.141	-1.084	0.507	0.191	-1.119	0.435	0.185	-1.174	0.289	0.142	-1.231	0.089	0.213
1001	5.005	NaN	NaN	NaN	NaN	NaN	NaN	-1.091	0.857	0.579	-1.036	0.65	0.612	-0.96	0.543	0.58	-0.967	0.468	0.582	-1.002	0.323	0.635	-1.044	0.101	0.559	-0.951	0.035	0.614	NaN	NaN	NaN	NaN	NaN	NaN	-1.075	0.639	0.142	-1.084	0.508	0.191	-1.119	0.435	0.185	-1.175	0.29	0.142	-1.231	0.089	0.213
1002	5.01	NaN	NaN	NaN	NaN	NaN	NaN	-1.09	0.857	0.58	-1.035	0.65	0.613	-0.96	0.544	0.581	-0.966	0.468	0.582	-1.002	0.322	0.635	-1.044	0.101	0.56	-0.951	0.035	0.614	NaN	NaN	NaN	NaN	NaN	NaN	-1.075	0.639	0.143	-1.083	0.508	0.192	-1.119	0.435	0.186	-1.175	0.29	0.142	-1.23	0.089	0.213
1003	5.015	NaN	NaN	NaN	NaN	NaN	NaN	-1.089	0.857	0.581	-1.033	0.649	0.613	-0.959	0.544	0.581	-0.965	0.468	0.583	-1.002	0.322	0.636	-1.044	0.101	0.56	-0.951	0.035	0.614	NaN	NaN	NaN	NaN	NaN	NaN	-1.074	0.639	0.143	-1.083	0.508	0.193	-1.119	0.435	0.186	-1.175	0.29	0.143	-1.23	0.089	0.213
1004	5.02	NaN	NaN	NaN	NaN	NaN	NaN	-1.089	0.857	0.582	-1.03	0.647	0.613	-0.958	0.543	0.582	-0.965	0.467	0.583	-1.001	0.322	0.636	-1.044	0.101	0.56	-0.951	0.035	0.614	NaN	NaN	NaN	NaN	NaN	NaN	-1.074	0.639	0.144	-1.083	0.507	0.194	-1.119	0.435	0.187	-1.175	0.29	0.143	-1.23	0.089	0.213
1005	5.025	NaN	NaN	NaN	NaN	NaN	NaN	-1.088	0.857	0.583	-1.03	0.647	0.614	-0.958	0.543	0.582	-0.964	0.466	0.584	-1.001	0.322	0.636	-1.044	0.101	0.56	-0.951	0.035	0.614	NaN	NaN	NaN	NaN	NaN	NaN	-1.073	0.639	0.145	-1.082	0.507	0.194	-1.118	0.435	0.187	-1.175	0.29	0.143	-1.23	0.089	0.213
1006	5.03	NaN	NaN	NaN	NaN	NaN	NaN	-1.087	0.857	0.583	-1.031	0.649	0.615	-0.957	0.543	0.583	-0.964	0.466	0.585	-1.001	0.322	0.636	-1.044	0.101	0.56	-0.951	0.035	0.614	NaN	NaN	NaN	NaN	NaN	NaN	-1.073	0.64	0.145	-1.083	0.508	0.195	-1.118	0.435	0.188	-1.175	0.291	0.143	-1.23	0.089	0.213
1007	5.035	NaN	NaN	NaN	NaN	NaN	NaN	-1.086	0.857	0.584	-1.031	0.65	0.616	-0.957	0.542	0.583	-0.963	0.467	0.585	-1	0.322	0.637	-1.044	0.101	0.56	-0.951	0.035	0.614	NaN	NaN	NaN	NaN	NaN	NaN	-1.072	0.64	0.146	-1.082	0.508	0.195	-1.118	0.436	0.189	-1.175	0.291	0.143	-1.231	0.089	0.213
1008	5.04	NaN	NaN	NaN	NaN	NaN	NaN	-1.085	0.857	0.585	-1.03	0.649	0.617	-0.956	0.542	0.584	-0.963	0.467	0.586	-1	0.321	0.637	-1.044	0.1	0.56	-0.951	0.035	0.614	NaN	NaN	NaN	NaN	NaN	NaN	-1.072	0.64	0.147	-1.082	0.508	0.196	-1.118	0.436	0.189	-1.175	0.292	0.144	-1.233	0.089	0.213
1009	5.045	NaN	NaN	NaN	NaN	NaN	NaN	-1.084	0.857	0.586	-1.029	0.649	0.618	-0.955	0.542	0.585	-0.963	0.467	0.586	-0.999	0.321	0.637	-1.044	0.1	0.56	-0.951	0.035	0.614	NaN	NaN	NaN	NaN	NaN	NaN	-1.071	0.64	0.147	-1.082	0.508	0.196	-1.119	0.437	0.189	-1.174	0.292	0.144	-1.233	0.089	0.213
1010	5.05	NaN	NaN	NaN	NaN	NaN	NaN	-1.083	0.857	0.587	-1.029	0.649	0.618	-0.955	0.542	0.585	-0.962	0.467	0.587	-0.999	0.32	0.638	-1.044	0.1	0.56	-0.951	0.035	0.614	NaN	NaN	NaN	NaN	NaN	NaN	-1.07	0.64	0.148	-1.081	0.508	0.196	-1.119	0.438	0.189	-1.174	0.292	0.144	-1.233	0.089	0.213
1011	5.055	NaN	NaN	NaN	NaN	NaN	NaN	-1.082	0.857	0.588	-1.028	0.648	0.619	-0.954	0.542	0.586	-0.961	0.466	0.587	-0.998	0.32	0.638	-1.044	0.1	0.56	-0.951	0.035	0.614	NaN	NaN	NaN	NaN	NaN	NaN	-1.069	0.64	0.149	-1.081	0.508	0.197	-1.119	0.438	0.19	-1.174	0.292	0.145	-1.233	0.09	0.213
1012	5.06	NaN	NaN	NaN	NaN	NaN	NaN	-1.081	0.857	0.589	-1.028	0.648	0.62	-0.953	0.541	0.586	-0.961	0.466	0.588	-0.998	0.32	0.639	-1.044	0.1	0.56	-0.951	0.035	0.614	NaN	NaN	NaN	NaN	NaN	NaN	-1.069	0.64	0.149	-1.08	0.509	0.197	-1.118	0.438	0.19	-1.173	0.292	0.145	-1.234	0.091	0.213
1013	5.065	NaN	NaN	NaN	NaN	NaN	NaN	-1.081	0.857	0.59	-1.028	0.648	0.62	-0.952	0.541	0.587	-0.961	0.466	0.588	-0.997	0.319	0.639	-1.044	0.1	0.56	-0.951	0.035	0.614	NaN	NaN	NaN	NaN	NaN	NaN	-1.068	0.64	0.15	-1.08	0.509	0.197	-1.116	0.437	0.191	-1.173	0.292	0.145	-1.234	0.091	0.213
1014	5.07	NaN	NaN	NaN	NaN	NaN	NaN	-1.08	0.857	0.59	-1.027	0.648	0.621	-0.952	0.541	0.587	-0.96	0.465	0.589	-0.997	0.319	0.639	-1.044	0.1	0.56	-0.951	0.035	0.614	NaN	NaN	NaN	NaN	NaN	NaN	-1.067	0.64	0.15	-1.08	0.509	0.198	-1.116	0.437	0.191	-1.173	0.292	0.146	-1.233	0.091	0.213
1015	5.075	NaN	NaN	NaN	NaN	NaN	NaN	-1.079	0.856	0.591	-1.026	0.647	0.622	-0.951	0.54	0.588	-0.959	0.465	0.59	-0.997	0.319	0.64	-1.044	0.1	0.56	-0.951	0.035	0.614	NaN	NaN	NaN	NaN	NaN	NaN	-1.066	0.64	0.151	-1.079	0.509	0.198	-1.115	0.437	0.191	-1.173	0.292	0.146	-1.233	0.091	0.213
1016	5.08	NaN	NaN	NaN	NaN	NaN	NaN	-1.078	0.856	0.592	-1.025	0.647	0.622	-0.95	0.54	0.589	-0.958	0.464	0.59	-0.996	0.319	0.64	-1.044	0.1	0.56	-0.951	0.035	0.614	NaN	NaN	NaN	NaN	NaN	NaN	-1.065	0.64	0.151	-1.078	0.509	0.198	-1.114	0.437	0.192	-1.172	0.292	0.146	-1.233	0.092	0.213
1017	5.085	NaN	NaN	NaN	NaN	NaN	NaN	-1.077	0.856	0.593	-1.025	0.647	0.623	-0.95	0.54	0.589	-0.958	0.464	0.591	-0.996	0.319	0.64	-1.044	0.1	0.56	-0.951	0.035	0.614	NaN	NaN	NaN	NaN	NaN	NaN	-1.065	0.641	0.152	-1.077	0.508	0.199	-1.114	0.437	0.192	-1.172	0.292	0.146	-1.232	0.092	0.213
1018	5.09	NaN	NaN	NaN	NaN	NaN	NaN	-1.076	0.856	0.594	-1.024	0.646	0.624	-0.949	0.539	0.59	-0.957	0.464	0.591	-0.995	0.319	0.64	-1.044	0.1	0.56	-0.951	0.035	0.614	NaN	NaN	NaN	NaN	NaN	NaN	-1.064	0.641	0.152	-1.075	0.507	0.2	-1.113	0.437	0.193	-1.171	0.293	0.146	-1.232	0.092	0.213
1019	5.095	NaN	NaN	NaN	NaN	NaN	NaN	-1.075	0.855	0.594	-1.023	0.646	0.625	-0.948	0.539	0.59	-0.956	0.464	0.592	-0.995	0.318	0.641	-1.044	0.1	0.56	-0.951	0.035	0.614	NaN	NaN	NaN	NaN	NaN	NaN	-1.063	0.641	0.153	-1.074	0.507	0.2	-1.113	0.437	0.193	-1.171	0.293	0.147	-1.232	0.092	0.214
1020	5.1	NaN	NaN	NaN	NaN	NaN	NaN	-1.074	0.855	0.595	-1.022	0.645	0.625	-0.947	0.539	0.591	-0.956	0.464	0.592	-0.994	0.317	0.641	-1.043	0.1	0.56	-0.951	0.035	0.614	NaN	NaN	NaN	NaN	NaN	NaN	-1.061	0.64	0.153	-1.073	0.506	0.201	-1.112	0.437	0.193	-1.17	0.293	0.147	-1.232	0.093	0.214
1021	5.105	NaN	NaN	NaN	NaN	NaN	NaN	-1.073	0.856	0.597	-1.019	0.643	0.625	-0.947	0.538	0.592	-0.955	0.463	0.593	-0.993	0.317	0.642	-1.043	0.099	0.56	-0.951	0.035	0.614	NaN	NaN	NaN	NaN	NaN	NaN	-1.06	0.64	0.153	-1.072	0.506	0.201	-1.111	0.437	0.193	-1.17	0.293	0.147	-1.232	0.093	0.214
1022	5.11	NaN	NaN	NaN	NaN	NaN	NaN	-1.072	0.855	0.597	-1.019	0.643	0.626	-0.946	0.538	0.593	-0.954	0.463	0.593	-0.993	0.316	0.642	-1.043	0.099	0.56	-0.951	0.035	0.614	NaN	NaN	NaN	NaN	NaN	NaN	-1.06	0.64	0.154	-1.071	0.507	0.201	-1.11	0.436	0.194	-1.169	0.293	0.147	-1.232	0.093	0.214
1023	5.115	NaN	NaN	NaN	NaN	NaN	NaN	-1.071	0.855	0.598	-1.02	0.645	0.627	-0.945	0.538	0.593	-0.953	0.462	0.594	-0.992	0.316	0.643	-1.043	0.099	0.56	-0.951	0.035	0.614	NaN	NaN	NaN	NaN	NaN	NaN	-1.059	0.641	0.154	-1.071	0.507	0.201	-1.108	0.436	0.194	-1.168	0.294	0.148	-1.231	0.094	0.214
1024	5.12	NaN	NaN	NaN	NaN	NaN	NaN	-1.07	0.855	0.599	-1.018	0.644	0.628	-0.945	0.538	0.594	-0.953	0.461	0.595	-0.992	0.316	0.643	-1.043	0.099	0.56	-0.951	0.034	0.614	NaN	NaN	NaN	NaN	NaN	NaN	-1.058	0.641	0.155	-1.07	0.507	0.201	-1.107	0.436	0.194	-1.167	0.294	0.148	-1.231	0.094	0.214
1025	5.125	NaN	NaN	NaN	NaN	NaN	NaN	-1.07	0.855	0.6	-1.016	0.641	0.628	-0.944	0.537	0.594	-0.952	0.461	0.595	-0.992	0.316	0.643	-1.043	0.099	0.56	-0.951	0.034	0.614	NaN	NaN	NaN	NaN	NaN	NaN	-1.056	0.641	0.155	-1.069	0.508	0.201	-1.106	0.437	0.194	-1.167	0.294	0.148	-1.23	0.094	0.215
1026	5.13	NaN	NaN	NaN	NaN	NaN	NaN	-1.068	0.854	0.601	-1.015	0.641	0.629	-0.943	0.537	0.595	-0.951	0.461	0.595	-0.991	0.316	0.643	-1.043	0.099	0.56	-0.951	0.034	0.614	NaN	NaN	NaN	NaN	NaN	NaN	-1.055	0.641	0.156	-1.067	0.508	0.201	-1.105	0.437	0.194	-1.166	0.295	0.149	-1.23	0.095	0.215
1027	5.135	NaN	NaN	NaN	NaN	NaN	NaN	-1.067	0.854	0.602	-1.016	0.643	0.63	-0.943	0.536	0.596	-0.951	0.461	0.596	-0.991	0.315	0.644	-1.043	0.099	0.56	-0.951	0.034	0.614	NaN	NaN	NaN	NaN	NaN	NaN	-1.053	0.64	0.156	-1.064	0.506	0.202	-1.103	0.437	0.194	-1.165	0.295	0.149	-1.23	0.095	0.216
1028	5.14	NaN	NaN	NaN	NaN	NaN	NaN	-1.067	0.854	0.602	-1.016	0.643	0.631	-0.942	0.536	0.596	-0.95	0.461	0.597	-0.991	0.314	0.645	-1.043	0.099	0.56	-0.951	0.034	0.614	NaN	NaN	NaN	NaN	NaN	NaN	-1.052	0.64	0.157	-1.063	0.506	0.202	-1.101	0.437	0.195	-1.164	0.296	0.15	-1.229	0.096	0.216
1029	5.145	NaN	NaN	NaN	NaN	NaN	NaN	-1.066	0.854	0.604	-1.016	0.643	0.632	-0.942	0.536	0.597	-0.95	0.461	0.597	-0.991	0.314	0.645	-1.043	0.098	0.56	-0.951	0.034	0.614	NaN	NaN	NaN	NaN	NaN	NaN	-1.05	0.64	0.157	-1.061	0.507	0.202	-1.099	0.437	0.195	-1.163	0.297	0.15	-1.227	0.097	0.217
1030	5.15	NaN	NaN	NaN	NaN	NaN	NaN	-1.065	0.854	0.604	-1.015	0.643	0.633	-0.941	0.535	0.598	-0.949	0.46	0.597	-0.989	0.313	0.645	-1.043	0.098	0.56	-0.95	0.034	0.614	NaN	NaN	NaN	NaN	NaN	NaN	-1.049	0.641	0.157	-1.059	0.506	0.202	-1.097	0.437	0.195	-1.162	0.297	0.15	-1.228	0.098	0.218
1031	5.155	NaN	NaN	NaN	NaN	NaN	NaN	-1.064	0.854	0.605	-1.015	0.642	0.633	-0.941	0.535	0.598	-0.949	0.46	0.598	-0.989	0.313	0.646	-1.043	0.098	0.56	-0.95	0.033	0.614	NaN	NaN	NaN	NaN	NaN	NaN	-1.047	0.641	0.158	-1.056	0.507	0.202	-1.095	0.438	0.195	-1.161	0.298	0.151	-1.228	0.1	0.218
1032	5.16	NaN	NaN	NaN	NaN	NaN	NaN	-1.064	0.854	0.606	-1.015	0.642	0.634	-0.941	0.535	0.599	-0.948	0.459	0.599	-0.988	0.313	0.646	-1.043	0.098	0.561	-0.95	0.034	0.614	NaN	NaN	NaN	NaN	NaN	NaN	-1.044	0.64	0.158	-1.054	0.507	0.202	-1.093	0.438	0.195	-1.16	0.3	0.151	-1.228	0.101	0.219
1033	5.165	NaN	NaN	NaN	NaN	NaN	NaN	-1.063	0.854	0.607	-1.015	0.642	0.635	-0.941	0.535	0.6	-0.947	0.458	0.599	-0.988	0.312	0.646	-1.043	0.098	0.561	-0.951	0.034	0.614	NaN	NaN	NaN	NaN	NaN	NaN	-1.042	0.641	0.158	-1.051	0.507	0.202	-1.091	0.438	0.195	-1.158	0.301	0.151	-1.227	0.102	0.22
1034	5.17	NaN	NaN	NaN	NaN	NaN	NaN	-1.062	0.854	0.607	-1.015	0.642	0.636	-0.941	0.534	0.6	-0.947	0.458	0.6	-0.988	0.312	0.646	-1.043	0.098	0.561	-0.95	0.033	0.614	NaN	NaN	NaN	NaN	NaN	NaN	-1.04	0.641	0.159	-1.048	0.507	0.202	-1.088	0.439	0.195	-1.156	0.3	0.152	-1.226	0.103	0.22
1035	5.175	NaN	NaN	NaN	NaN	NaN	NaN	-1.061	0.853	0.608	-1.014	0.641	0.636	-0.941	0.534	0.601	-0.947	0.458	0.601	-0.988	0.312	0.647	-1.042	0.097	0.561	-0.95	0.032	0.614	NaN	NaN	NaN	NaN	NaN	NaN	-1.037	0.641	0.159	-1.045	0.507	0.202	-1.085	0.439	0.196	-1.154	0.301	0.153	-1.225	0.104	0.221
1036	5.18	NaN	NaN	NaN	NaN	NaN	NaN	-1.061	0.853	0.609	-1.014	0.641	0.637	-0.94	0.533	0.601	-0.947	0.458	0.601	-0.988	0.312	0.647	-1.04	0.095	0.562	-0.95	0.032	0.614	NaN	NaN	NaN	NaN	NaN	NaN	-1.035	0.642	0.159	-1.041	0.507	0.202	-1.082	0.44	0.196	-1.153	0.302	0.153	-1.224	0.106	0.221
1037	5.185	NaN	NaN	NaN	NaN	NaN	NaN	-1.06	0.853	0.61	-1.014	0.641	0.637	-0.94	0.533	0.602	-0.947	0.458	0.602	-0.989	0.311	0.648	-1.043	0.097	0.561	-0.95	0.033	0.614	NaN	NaN	NaN	NaN	NaN	NaN	-1.032	0.642	0.159	-1.038	0.509	0.202	-1.079	0.441	0.195	-1.15	0.304	0.154	-1.223	0.107	0.222
1038	5.19	NaN	NaN	NaN	NaN	NaN	NaN	-1.06	0.853	0.611	-1.014	0.641	0.638	-0.94	0.533	0.603	-0.947	0.458	0.602	-0.988	0.311	0.648	-1.044	0.098	0.561	-0.95	0.032	0.614	NaN	NaN	NaN	NaN	NaN	NaN	-1.029	0.643	0.159	-1.035	0.509	0.201	-1.076	0.442	0.195	-1.148	0.305	0.154	-1.221	0.11	0.223
1039	5.195	NaN	NaN	NaN	NaN	NaN	NaN	-1.06	0.853	0.611	-1.014	0.641	0.639	-0.94	0.533	0.603	-0.948	0.457	0.603	-0.988	0.311	0.648	-1.042	0.096	0.562	-0.949	0.032	0.614	NaN	NaN	NaN	NaN	NaN	NaN	-1.027	0.643	0.159	-1.031	0.51	0.201	-1.072	0.443	0.195	-1.146	0.307	0.154	-1.22	0.112	0.224
1040	5.2	NaN	NaN	NaN	NaN	NaN	NaN	-1.059	0.853	0.612	-1.014	0.64	0.639	-0.94	0.533	0.604	-0.948	0.457	0.603	-0.988	0.311	0.649	-1.038	0.093	0.563	-0.95	0.032	0.614	NaN	NaN	NaN	NaN	NaN	NaN	-1.023	0.643	0.159	-1.026	0.509	0.201	-1.068	0.444	0.195	-1.143	0.308	0.155	-1.219	0.114	0.225
1041	5.205	NaN	NaN	NaN	NaN	NaN	NaN	-1.058	0.854	0.613	-1.013	0.639	0.639	-0.941	0.533	0.604	-0.948	0.457	0.604	-0.988	0.311	0.649	-1.039	0.093	0.562	-0.95	0.033	0.614	NaN	NaN	NaN	NaN	NaN	NaN	-1.02	0.644	0.159	-1.022	0.51	0.201	-1.064	0.445	0.195	-1.14	0.31	0.155	-1.218	0.116	0.226
1042	5.21	NaN	NaN	NaN	NaN	NaN	NaN	-1.058	0.854	0.614	-1.013	0.64	0.64	-0.941	0.533	0.605	-0.949	0.457	0.604	-0.988	0.31	0.649	-1.041	0.095	0.562	-0.95	0.032	0.614	NaN	NaN	NaN	NaN	NaN	NaN	-1.017	0.645	0.159	-1.017	0.51	0.2	-1.06	0.446	0.194	-1.138	0.312	0.155	-1.216	0.119	0.226
1043	5.215	NaN	NaN	NaN	NaN	NaN	NaN	-1.058	0.854	0.614	-1.013	0.639	0.64	-0.94	0.532	0.605	-0.949	0.457	0.604	-0.988	0.31	0.65	-1.038	0.092	0.563	-0.949	0.032	0.614	NaN	NaN	NaN	NaN	NaN	NaN	-1.014	0.645	0.159	-1.013	0.511	0.199	-1.055	0.447	0.194	-1.135	0.314	0.156	-1.214	0.122	0.227
1044	5.22	NaN	NaN	NaN	NaN	NaN	NaN	-1.057	0.854	0.615	-1.014	0.64	0.641	-0.941	0.532	0.605	-0.949	0.457	0.605	-0.988	0.31	0.65	-1.039	0.093	0.563	-0.949	0.032	0.614	NaN	NaN	NaN	NaN	NaN	NaN	-1.01	0.646	0.159	-1.009	0.512	0.198	-1.051	0.448	0.194	-1.132	0.316	0.156	-1.21	0.125	0.227
1045	5.225	NaN	NaN	NaN	NaN	NaN	NaN	-1.057	0.854	0.616	-1.014	0.641	0.642	-0.941	0.532	0.606	-0.949	0.457	0.605	-0.988	0.309	0.65	-1.043	0.096	0.562	-0.95	0.032	0.614	NaN	NaN	NaN	NaN	NaN	NaN	-1.007	0.647	0.159	-1.003	0.512	0.198	-1.046	0.449	0.194	-1.129	0.317	0.156	-1.208	0.127	0.228
1046	5.23	NaN	NaN	NaN	NaN	NaN	NaN	-1.057	0.855	0.617	-1.014	0.641	0.642	-0.942	0.532	0.607	-0.949	0.457	0.605	-0.988	0.309	0.65	-1.044	0.097	0.562	-0.95	0.032	0.614	NaN	NaN	NaN	NaN	NaN	NaN	-1.004	0.648	0.159	-0.999	0.513	0.198	-1.042	0.45	0.193	-1.126	0.319	0.156	-1.207	0.129	0.229
1047	5.235	NaN	NaN	NaN	NaN	NaN	NaN	-1.056	0.855	0.617	-1.013	0.641	0.643	-0.942	0.532	0.607	-0.949	0.457	0.606	-0.988	0.309	0.651	-1.045	0.097	0.562	-0.95	0.032	0.614	NaN	NaN	NaN	NaN	NaN	NaN	-1.001	0.649	0.159	-0.994	0.514	0.197	-1.037	0.451	0.193	-1.123	0.322	0.157	-1.205	0.131	0.23
1048	5.24	NaN	NaN	NaN	NaN	NaN	NaN	-1.055	0.855	0.618	-1.014	0.641	0.643	-0.942	0.532	0.607	-0.949	0.457	0.606	-0.988	0.309	0.651	-1.045	0.097	0.562	-0.95	0.032	0.614	NaN	NaN	NaN	NaN	NaN	NaN	-0.997	0.649	0.159	-0.99	0.515	0.197	-1.032	0.452	0.193	-1.119	0.324	0.157	-1.203	0.133	0.231
1049	5.245	NaN	NaN	NaN	NaN	NaN	NaN	-1.055	0.855	0.618	-1.014	0.641	0.644	-0.942	0.532	0.608	-0.949	0.456	0.606	-0.988	0.309	0.651	-1.045	0.097	0.562	-0.95	0.032	0.614	NaN	NaN	NaN	NaN	NaN	NaN	-0.993	0.65	0.159	-0.985	0.516	0.196	-1.028	0.453	0.192	-1.116	0.325	0.157	-1.2	0.136	0.231
1050	5.25	NaN	NaN	NaN	NaN	NaN	NaN	-1.054	0.856	0.619	-1.014	0.642	0.645	-0.941	0.532	0.608	-0.949	0.456	0.607	-0.988	0.308	0.651	-1.045	0.097	0.562	-0.95	0.032	0.614	NaN	NaN	NaN	NaN	NaN	NaN	-0.989	0.651	0.159	-0.982	0.517	0.195	-1.023	0.454	0.192	-1.112	0.326	0.158	-1.195	0.139	0.232
1051	5.255	NaN	NaN	NaN	NaN	NaN	NaN	-1.054	0.856	0.62	-1.013	0.642	0.645	-0.942	0.532	0.609	-0.949	0.456	0.607	-0.989	0.308	0.651	-1.045	0.097	0.562	-0.95	0.032	0.614	NaN	NaN	NaN	NaN	NaN	NaN	-0.986	0.651	0.159	-0.978	0.519	0.195	-1.019	0.455	0.192	-1.108	0.328	0.158	-1.193	0.14	0.233
1052	5.26	NaN	NaN	NaN	NaN	NaN	NaN	-1.054	0.857	0.62	-1.012	0.641	0.646	-0.942	0.532	0.609	-0.949	0.456	0.608	-0.989	0.308	0.652	-1.045	0.097	0.562	-0.95	0.032	0.614	NaN	NaN	NaN	NaN	NaN	NaN	-0.983	0.652	0.159	-0.974	0.519	0.195	-1.015	0.456	0.192	-1.105	0.329	0.159	-1.19	0.142	0.234
1053	5.265	NaN	NaN	NaN	NaN	NaN	NaN	-1.053	0.857	0.621	-1.011	0.639	0.645	-0.942	0.532	0.61	-0.949	0.456	0.608	-0.989	0.308	0.652	-1.046	0.097	0.562	-0.95	0.032	0.614	NaN	NaN	NaN	NaN	NaN	NaN	-0.98	0.653	0.159	-0.968	0.519	0.195	-1.011	0.457	0.192	-1.102	0.331	0.159	-1.189	0.143	0.235
1054	5.27	NaN	NaN	NaN	NaN	NaN	NaN	-1.052	0.857	0.621	-1.01	0.639	0.646	-0.942	0.532	0.61	-0.95	0.456	0.609	-0.989	0.308	0.652	-1.046	0.097	0.562	-0.95	0.032	0.614	NaN	NaN	NaN	NaN	NaN	NaN	-0.977	0.654	0.159	-0.965	0.519	0.195	-1.006	0.458	0.191	-1.098	0.332	0.159	-1.189	0.144	0.236
1055	5.275	NaN	NaN	NaN	NaN	NaN	NaN	-1.052	0.857	0.621	-1.01	0.639	0.646	-0.942	0.532	0.61	-0.95	0.456	0.609	-0.989	0.307	0.653	-1.046	0.097	0.562	-0.95	0.032	0.614	NaN	NaN	NaN	NaN	NaN	NaN	-0.975	0.654	0.159	-0.962	0.521	0.194	-1.003	0.458	0.191	-1.095	0.333	0.16	-1.183	0.146	0.236
1056	5.28	NaN	NaN	NaN	NaN	NaN	NaN	-1.051	0.857	0.622	-1.01	0.64	0.647	-0.942	0.531	0.611	-0.95	0.456	0.609	-0.989	0.307	0.653	-1.046	0.097	0.562	-0.95	0.032	0.614	NaN	NaN	NaN	NaN	NaN	NaN	-0.972	0.655	0.159	-0.959	0.522	0.194	-0.999	0.459	0.191	-1.092	0.334	0.16	-1.179	0.148	0.237
1057	5.285	NaN	NaN	NaN	NaN	NaN	NaN	-1.051	0.857	0.622	-1.011	0.642	0.648	-0.942	0.531	0.611	-0.95	0.456	0.609	-0.989	0.307	0.653	-1.046	0.097	0.562	-0.95	0.032	0.614	NaN	NaN	NaN	NaN	NaN	NaN	-0.969	0.655	0.159	-0.956	0.523	0.195	-0.996	0.46	0.192	-1.089	0.335	0.161	-1.175	0.149	0.238
1058	5.29	NaN	NaN	NaN	NaN	NaN	NaN	-1.051	0.858	0.623	-1.011	0.643	0.649	-0.942	0.531	0.611	-0.949	0.455	0.61	-0.989	0.307	0.653	-1.046	0.097	0.562	-0.95	0.032	0.614	NaN	NaN	NaN	NaN	NaN	NaN	-0.967	0.656	0.159	-0.953	0.523	0.195	-0.993	0.461	0.192	-1.085	0.335	0.161	-1.171	0.15	0.238
1059	5.295	NaN	NaN	NaN	NaN	NaN	NaN	-1.05	0.858	0.624	-1.01	0.643	0.649	-0.942	0.531	0.611	-0.949	0.455	0.61	-0.989	0.307	0.653	-1.046	0.096	0.562	-0.95	0.032	0.614	NaN	NaN	NaN	NaN	NaN	NaN	-0.966	0.656	0.159	-0.951	0.524	0.195	-0.99	0.461	0.192	-1.082	0.336	0.162	-1.168	0.15	0.239
1060	5.3	NaN	NaN	NaN	NaN	NaN	NaN	-1.05	0.858	0.624	-1.01	0.643	0.649	-0.942	0.531	0.612	-0.949	0.455	0.611	-0.988	0.307	0.653	-1.045	0.096	0.562	-0.95	0.032	0.614	NaN	NaN	NaN	NaN	NaN	NaN	-0.964	0.657	0.159	-0.948	0.525	0.195	-0.987	0.462	0.193	-1.079	0.337	0.162	-1.163	0.15	0.239
1061	5.305	NaN	NaN	NaN	NaN	NaN	NaN	-1.049	0.858	0.624	-1.009	0.643	0.65	-0.942	0.532	0.613	-0.949	0.455	0.611	-0.988	0.307	0.653	-1.045	0.096	0.562	-0.95	0.032	0.614	NaN	NaN	NaN	NaN	NaN	NaN	-0.962	0.657	0.16	-0.946	0.525	0.195	-0.984	0.462	0.193	-1.076	0.337	0.163	-1.158	0.15	0.24
1062	5.31	NaN	NaN	NaN	NaN	NaN	NaN	-1.048	0.858	0.624	-1.009	0.643	0.65	-0.942	0.532	0.613	-0.948	0.455	0.611	-0.988	0.306	0.653	-1.045	0.096	0.562	-0.95	0.032	0.614	NaN	NaN	NaN	NaN	NaN	NaN	-0.961	0.657	0.16	-0.944	0.526	0.196	-0.982	0.463	0.194	-1.072	0.337	0.164	-1.155	0.149	0.241
1063	5.315	NaN	NaN	NaN	NaN	NaN	NaN	-1.048	0.858	0.624	-1.008	0.643	0.65	-0.941	0.532	0.613	-0.948	0.455	0.611	-0.988	0.306	0.653	-1.045	0.096	0.562	-0.95	0.032	0.614	NaN	NaN	NaN	NaN	NaN	NaN	-0.96	0.657	0.16	-0.942	0.526	0.196	-0.98	0.464	0.195	-1.069	0.337	0.164	-1.151	0.147	0.242
1064	5.32	NaN	NaN	NaN	NaN	NaN	NaN	-1.047	0.858	0.625	-1.008	0.643	0.65	-0.941	0.532	0.613	-0.948	0.454	0.611	-0.987	0.306	0.653	-1.045	0.096	0.562	-0.95	0.032	0.614	NaN	NaN	NaN	NaN	NaN	NaN	-0.959	0.657	0.16	-0.939	0.526	0.197	-0.977	0.464	0.195	-1.065	0.336	0.164	-1.147	0.146	0.243
1065	5.325	NaN	NaN	NaN	NaN	NaN	NaN	-1.046	0.858	0.625	-1.007	0.642	0.65	-0.941	0.532	0.614	-0.948	0.454	0.611	-0.987	0.306	0.653	-1.045	0.096	0.562	-0.95	0.032	0.614	NaN	NaN	NaN	NaN	NaN	NaN	-0.958	0.658	0.161	-0.937	0.526	0.198	-0.974	0.464	0.196	-1.061	0.335	0.165	-1.142	0.145	0.244
1066	5.33	NaN	NaN	NaN	NaN	NaN	NaN	-1.046	0.857	0.625	-1.006	0.642	0.651	-0.94	0.532	0.614	-0.948	0.454	0.611	-0.987	0.306	0.654	-1.045	0.096	0.562	-0.95	0.032	0.614	NaN	NaN	NaN	NaN	NaN	NaN	-0.957	0.658	0.162	-0.935	0.526	0.199	-0.972	0.464	0.196	-1.057	0.334	0.165	-1.137	0.143	0.245
1067	5.335	NaN	NaN	NaN	NaN	NaN	NaN	-1.046	0.857	0.625	-1.005	0.642	0.651	-0.94	0.532	0.614	-0.947	0.454	0.611	-0.988	0.306	0.654	-1.045	0.096	0.562	-0.95	0.032	0.614	NaN	NaN	NaN	NaN	NaN	NaN	-0.955	0.657	0.162	-0.933	0.526	0.199	-0.969	0.463	0.197	-1.053	0.332	0.166	-1.132	0.142	0.245
1068	5.34	NaN	NaN	NaN	NaN	NaN	NaN	-1.045	0.857	0.625	-1.005	0.642	0.651	-0.939	0.532	0.613	-0.947	0.454	0.611	-0.987	0.306	0.654	-1.045	0.096	0.562	-0.95	0.032	0.614	NaN	NaN	NaN	NaN	NaN	NaN	-0.952	0.654	0.163	-0.931	0.527	0.2	-0.967	0.463	0.198	-1.049	0.33	0.166	-1.126	0.14	0.246
1069	5.345	NaN	NaN	NaN	NaN	NaN	NaN	-1.045	0.857	0.625	-1.005	0.642	0.651	-0.938	0.531	0.613	-0.946	0.454	0.611	-0.987	0.306	0.654	-1.045	0.097	0.562	-0.95	0.032	0.614	NaN	NaN	NaN	NaN	NaN	NaN	-0.952	0.655	0.164	-0.93	0.527	0.201	-0.964	0.463	0.199	-1.044	0.329	0.167	-1.121	0.138	0.247
1070	5.35	NaN	NaN	NaN	NaN	NaN	NaN	-1.044	0.857	0.625	-1.004	0.642	0.651	-0.938	0.531	0.613	-0.945	0.454	0.611	-0.986	0.306	0.653	-1.045	0.097	0.562	-0.95	0.032	0.614	NaN	NaN	NaN	NaN	NaN	NaN	-0.953	0.657	0.165	-0.929	0.528	0.202	-0.962	0.462	0.199	-1.04	0.327	0.167	-1.115	0.135	0.247
1071	5.355	NaN	NaN	NaN	NaN	NaN	NaN	-1.043	0.857	0.625	-1.004	0.642	0.651	-0.937	0.53	0.613	-0.945	0.454	0.611	-0.986	0.306	0.653	-1.045	0.097	0.562	-0.95	0.032	0.614	NaN	NaN	NaN	NaN	NaN	NaN	-0.952	0.657	0.166	-0.927	0.528	0.203	-0.959	0.461	0.2	-1.036	0.325	0.168	-1.109	0.133	0.248
1072	5.36	NaN	NaN	NaN	NaN	NaN	NaN	-1.042	0.857	0.625	-1.003	0.642	0.65	-0.936	0.53	0.613	-0.944	0.454	0.61	-0.985	0.305	0.653	-1.045	0.097	0.562	-0.95	0.032	0.614	NaN	NaN	NaN	NaN	NaN	NaN	-0.952	0.657	0.166	-0.926	0.528	0.204	-0.957	0.46	0.201	-1.032	0.323	0.169	-1.103	0.13	0.249
1073	5.365	NaN	NaN	NaN	NaN	NaN	NaN	-1.042	0.857	0.625	-1.003	0.642	0.65	-0.935	0.529	0.612	-0.944	0.454	0.61	-0.985	0.305	0.653	-1.045	0.097	0.562	-0.95	0.032	0.614	NaN	NaN	NaN	NaN	NaN	NaN	-0.951	0.656	0.167	-0.923	0.527	0.205	-0.955	0.459	0.202	-1.028	0.321	0.169	-1.096	0.127	0.249
1074	5.37	NaN	NaN	NaN	NaN	NaN	NaN	-1.041	0.856	0.625	-1.003	0.642	0.65	-0.935	0.529	0.612	-0.943	0.454	0.61	-0.984	0.305	0.653	-1.045	0.097	0.562	-0.95	0.032	0.614	NaN	NaN	NaN	NaN	NaN	NaN	-0.95	0.656	0.168	-0.921	0.526	0.206	-0.953	0.458	0.203	-1.024	0.319	0.17	-1.089	0.124	0.25
1075	5.375	NaN	NaN	NaN	NaN	NaN	NaN	-1.04	0.856	0.624	-1.002	0.642	0.65	-0.934	0.529	0.612	-0.943	0.454	0.61	-0.984	0.305	0.653	-1.045	0.097	0.562	-0.95	0.032	0.614	NaN	NaN	NaN	NaN	NaN	NaN	-0.948	0.655	0.17	-0.92	0.526	0.207	-0.951	0.458	0.204	-1.02	0.317	0.171	-1.082	0.122	0.25
1076	5.38	NaN	NaN	NaN	NaN	NaN	NaN	-1.04	0.856	0.624	-1.002	0.641	0.65	-0.934	0.529	0.612	-0.943	0.454	0.61	-0.984	0.305	0.653	-1.045	0.097	0.562	-0.95	0.032	0.614	NaN	NaN	NaN	NaN	NaN	NaN	-0.946	0.653	0.171	-0.92	0.526	0.209	-0.949	0.457	0.205	-1.016	0.315	0.172	-1.075	0.119	0.251
1077	5.385	NaN	NaN	NaN	NaN	NaN	NaN	-1.039	0.856	0.624	-1.001	0.641	0.649	-0.934	0.529	0.612	-0.943	0.454	0.61	-0.983	0.305	0.652	-1.045	0.097	0.562	-0.95	0.032	0.614	NaN	NaN	NaN	NaN	NaN	NaN	-0.945	0.652	0.172	-0.919	0.526	0.21	-0.947	0.456	0.206	-1.013	0.313	0.173	-1.068	0.115	0.251
1078	5.39	NaN	NaN	NaN	NaN	NaN	NaN	-1.039	0.856	0.624	-1.001	0.641	0.649	-0.933	0.53	0.612	-0.942	0.454	0.61	-0.983	0.305	0.652	-1.045	0.097	0.562	-0.95	0.032	0.614	NaN	NaN	NaN	NaN	NaN	NaN	-0.945	0.653	0.172	-0.918	0.526	0.211	-0.946	0.455	0.207	-1.009	0.311	0.174	-1.061	0.112	0.252
1079	5.395	NaN	NaN	NaN	NaN	NaN	NaN	-1.039	0.856	0.624	-1	0.641	0.649	-0.933	0.529	0.612	-0.942	0.453	0.61	-0.983	0.305	0.652	-1.045	0.096	0.562	-0.95	0.032	0.614	NaN	NaN	NaN	NaN	NaN	NaN	-0.944	0.652	0.173	-0.916	0.524	0.213	-0.945	0.454	0.209	-1.005	0.309	0.175	-1.054	0.109	0.253
1080	5.4	NaN	NaN	NaN	NaN	NaN	NaN	-1.038	0.857	0.624	-0.999	0.64	0.648	-0.932	0.529	0.612	-0.941	0.453	0.61	-0.982	0.304	0.652	-1.045	0.096	0.562	-0.949	0.032	0.614	NaN	NaN	NaN	NaN	NaN	NaN	-0.942	0.651	0.175	-0.916	0.524	0.214	-0.944	0.453	0.21	-1.002	0.307	0.176	-1.048	0.105	0.253
1081	5.405	NaN	NaN	NaN	NaN	NaN	NaN	-1.038	0.857	0.623	-0.999	0.641	0.648	-0.931	0.529	0.611	-0.941	0.453	0.61	-0.982	0.304	0.652	-1.045	0.096	0.562	-0.949	0.032	0.614	NaN	NaN	NaN	NaN	NaN	NaN	-0.941	0.651	0.175	-0.916	0.523	0.216	-0.943	0.451	0.212	-0.999	0.305	0.177	-1.04	0.102	0.254
1082	5.41	NaN	NaN	NaN	NaN	NaN	NaN	-1.037	0.856	0.623	-0.999	0.641	0.648	-0.931	0.529	0.611	-0.94	0.452	0.61	-0.981	0.304	0.652	-1.045	0.096	0.562	-0.949	0.032	0.614	NaN	NaN	NaN	NaN	NaN	NaN	-0.941	0.651	0.177	-0.915	0.523	0.217	-0.942	0.45	0.213	-0.996	0.303	0.178	-1.032	0.099	0.255
1083	5.415	NaN	NaN	NaN	NaN	NaN	NaN	-1.036	0.856	0.623	-0.998	0.64	0.648	-0.93	0.529	0.611	-0.939	0.452	0.61	-0.981	0.304	0.652	-1.044	0.096	0.562	-0.949	0.032	0.614	NaN	NaN	NaN	NaN	NaN	NaN	-0.938	0.649	0.178	-0.915	0.522	0.219	-0.941	0.449	0.215	-0.993	0.301	0.179	-1.025	0.096	0.255
1084	5.42	NaN	NaN	NaN	NaN	NaN	NaN	-1.035	0.856	0.622	-0.996	0.639	0.648	-0.93	0.528	0.611	-0.939	0.451	0.61	-0.981	0.304	0.652	-1.044	0.096	0.562	-0.949	0.032	0.614	NaN	NaN	NaN	NaN	NaN	NaN	-0.938	0.649	0.179	-0.915	0.521	0.221	-0.941	0.448	0.216	-0.989	0.299	0.18	-1.018	0.093	0.255
1085	5.425	NaN	NaN	NaN	NaN	NaN	NaN	-1.034	0.856	0.622	-0.997	0.64	0.648	-0.929	0.528	0.611	-0.938	0.451	0.609	-0.98	0.304	0.652	-1.044	0.096	0.562	-0.949	0.032	0.614	NaN	NaN	NaN	NaN	NaN	NaN	-0.937	0.648	0.18	-0.914	0.519	0.222	-0.94	0.446	0.218	-0.986	0.297	0.18	-1.012	0.09	0.256
1086	5.43	NaN	NaN	NaN	NaN	NaN	NaN	-1.034	0.856	0.622	-0.997	0.64	0.648	-0.929	0.528	0.611	-0.937	0.451	0.609	-0.98	0.304	0.652	-1.044	0.096	0.561	-0.949	0.032	0.614	NaN	NaN	NaN	NaN	NaN	NaN	-0.935	0.646	0.181	-0.914	0.518	0.224	-0.94	0.445	0.22	-0.983	0.295	0.182	-1.005	0.087	0.257
1087	5.435	NaN	NaN	NaN	NaN	NaN	NaN	-1.033	0.856	0.622	-0.997	0.64	0.647	-0.928	0.528	0.61	-0.937	0.451	0.609	-0.98	0.304	0.652	-1.044	0.096	0.561	-0.949	0.032	0.614	NaN	NaN	NaN	NaN	NaN	NaN	-0.935	0.647	0.181	-0.915	0.518	0.226	-0.939	0.443	0.222	-0.979	0.293	0.183	-1	0.086	0.257
1088	5.44	NaN	NaN	NaN	NaN	NaN	NaN	-1.032	0.856	0.621	-0.996	0.64	0.647	-0.928	0.528	0.61	-0.936	0.451	0.609	-0.979	0.304	0.652	-1.044	0.096	0.561	-0.949	0.031	0.613	NaN	NaN	NaN	NaN	NaN	NaN	-0.935	0.648	0.182	-0.915	0.517	0.228	-0.938	0.442	0.224	-0.975	0.291	0.184	-0.999	0.086	0.257
1089	5.445	NaN	NaN	NaN	NaN	NaN	NaN	-1.032	0.856	0.621	-0.994	0.64	0.647	-0.928	0.528	0.61	-0.936	0.451	0.609	-0.979	0.304	0.652	-1.044	0.096	0.561	-0.949	0.032	0.614	NaN	NaN	NaN	NaN	NaN	NaN	-0.934	0.646	0.182	-0.915	0.516	0.231	-0.936	0.442	0.225	-0.97	0.291	0.185	-1	0.087	0.258
1090	5.45	NaN	NaN	NaN	NaN	NaN	NaN	-1.031	0.856	0.62	-0.992	0.638	0.646	-0.927	0.528	0.61	-0.935	0.451	0.609	-0.978	0.304	0.651	-1.044	0.096	0.561	-0.95	0.032	0.614	NaN	NaN	NaN	NaN	NaN	NaN	-0.932	0.646	0.183	-0.914	0.515	0.232	-0.932	0.443	0.225	-0.967	0.293	0.185	-1	0.089	0.259
1091	5.455	NaN	NaN	NaN	NaN	NaN	NaN	-1.03	0.856	0.62	-0.991	0.638	0.646	-0.927	0.528	0.61	-0.935	0.451	0.609	-0.978	0.304	0.651	-1.044	0.096	0.561	-0.949	0.032	0.614	NaN	NaN	NaN	NaN	NaN	NaN	-0.931	0.645	0.182	-0.911	0.516	0.234	-0.927	0.443	0.225	-0.964	0.294	0.185	-0.999	0.09	0.259
1092	5.46	NaN	NaN	NaN	NaN	NaN	NaN	-1.029	0.856	0.62	-0.991	0.638	0.646	-0.926	0.528	0.61	-0.935	0.451	0.609	-0.978	0.304	0.651	-1.044	0.096	0.561	-0.949	0.032	0.614	NaN	NaN	NaN	NaN	NaN	NaN	-0.928	0.644	0.182	-0.907	0.517	0.234	-0.923	0.445	0.225	-0.963	0.295	0.186	-1	0.091	0.259
1093	5.465	NaN	NaN	NaN	NaN	NaN	NaN	-1.029	0.856	0.62	-0.99	0.639	0.646	-0.926	0.528	0.61	-0.935	0.451	0.608	-0.977	0.304	0.651	-1.044	0.096	0.561	-0.949	0.032	0.614	NaN	NaN	NaN	NaN	NaN	NaN	-0.924	0.644	0.182	-0.902	0.518	0.234	-0.918	0.445	0.225	-0.962	0.296	0.186	-1.001	0.092	0.26
1094	5.47	NaN	NaN	NaN	NaN	NaN	NaN	-1.028	0.856	0.619	-0.99	0.639	0.646	-0.925	0.528	0.61	-0.935	0.451	0.608	-0.977	0.304	0.651	-1.044	0.096	0.561	-0.949	0.032	0.614	NaN	NaN	NaN	NaN	NaN	NaN	-0.92	0.645	0.183	-0.896	0.52	0.234	-0.915	0.446	0.226	-0.961	0.296	0.187	-1	0.093	0.26
1095	5.475	NaN	NaN	NaN	NaN	NaN	NaN	-1.027	0.857	0.619	-0.99	0.639	0.646	-0.925	0.528	0.61	-0.934	0.451	0.608	-0.977	0.304	0.651	-1.044	0.096	0.561	-0.949	0.032	0.614	NaN	NaN	NaN	NaN	NaN	NaN	-0.916	0.645	0.184	-0.891	0.52	0.235	-0.912	0.447	0.227	-0.959	0.297	0.187	-0.998	0.092	0.26
1096	5.48	NaN	NaN	NaN	NaN	NaN	NaN	-1.026	0.857	0.618	-0.989	0.639	0.645	-0.924	0.527	0.609	-0.934	0.451	0.608	-0.977	0.304	0.651	-1.044	0.096	0.561	-0.949	0.032	0.614	NaN	NaN	NaN	NaN	NaN	NaN	-0.91	0.645	0.185	-0.886	0.52	0.235	-0.909	0.447	0.228	-0.957	0.298	0.187	-0.997	0.091	0.259
1097	5.485	NaN	NaN	NaN	NaN	NaN	NaN	-1.026	0.857	0.618	-0.989	0.639	0.645	-0.924	0.527	0.609	-0.934	0.451	0.608	-0.977	0.304	0.651	-1.042	0.095	0.561	-0.949	0.032	0.614	NaN	NaN	NaN	NaN	NaN	NaN	-0.903	0.644	0.186	-0.883	0.521	0.236	-0.908	0.447	0.229	-0.956	0.298	0.187	-0.998	0.091	0.259
1098	5.49	NaN	NaN	NaN	NaN	NaN	NaN	-1.025	0.858	0.618	-0.988	0.639	0.645	-0.924	0.527	0.609	-0.934	0.451	0.608	-0.977	0.304	0.651	-1.038	0.092	0.562	-0.949	0.032	0.614	NaN	NaN	NaN	NaN	NaN	NaN	-0.9	0.647	0.186	-0.88	0.521	0.236	-0.908	0.447	0.23	-0.955	0.298	0.187	-0.997	0.091	0.259
1099	5.495	NaN	NaN	NaN	NaN	NaN	NaN	-1.025	0.858	0.618	-0.988	0.64	0.645	-0.924	0.527	0.609	-0.934	0.451	0.608	-0.977	0.304	0.651	-1.037	0.091	0.562	-0.949	0.032	0.614	NaN	NaN	NaN	NaN	NaN	NaN	-0.895	0.648	0.187	-0.879	0.521	0.236	-0.909	0.447	0.23	-0.955	0.297	0.187	-0.997	0.091	0.258
1100	5.5	NaN	NaN	NaN	NaN	NaN	NaN	-1.024	0.858	0.617	-0.987	0.64	0.644	-0.924	0.527	0.609	-0.934	0.451	0.608	-0.977	0.304	0.651	-1.036	0.091	0.562	-0.949	0.032	0.614	NaN	NaN	NaN	NaN	NaN	NaN	-0.891	0.649	0.188	-0.879	0.521	0.236	-0.91	0.447	0.23	-0.955	0.295	0.187	-0.997	0.091	0.258
1101	5.505	NaN	NaN	NaN	NaN	NaN	NaN	-1.024	0.859	0.617	-0.987	0.64	0.644	-0.924	0.527	0.608	-0.934	0.451	0.607	-0.977	0.304	0.651	-1.036	0.091	0.562	-0.949	0.032	0.614	NaN	NaN	NaN	NaN	NaN	NaN	-0.888	0.65	0.189	-0.879	0.521	0.236	-0.911	0.446	0.23	-0.955	0.294	0.187	-0.997	0.091	0.258
1102	5.51	NaN	NaN	NaN	NaN	NaN	NaN	-1.023	0.859	0.616	-0.987	0.64	0.644	-0.924	0.527	0.608	-0.934	0.451	0.607	-0.977	0.304	0.65	-1.037	0.092	0.562	-0.949	0.032	0.614	NaN	NaN	NaN	NaN	NaN	NaN	-0.885	0.65	0.189	-0.88	0.521	0.236	-0.912	0.446	0.23	-0.954	0.293	0.187	-0.997	0.091	0.258
1103	5.515	NaN	NaN	NaN	NaN	NaN	NaN	-1.022	0.859	0.616	-0.987	0.64	0.644	-0.924	0.527	0.608	-0.934	0.451	0.607	-0.977	0.304	0.65	-1.037	0.092	0.562	-0.949	0.032	0.614	NaN	NaN	NaN	NaN	NaN	NaN	-0.882	0.65	0.19	-0.881	0.52	0.236	-0.913	0.445	0.23	-0.954	0.293	0.187	-0.998	0.09	0.258
1104	5.52	NaN	NaN	NaN	NaN	NaN	NaN	-1.022	0.859	0.616	-0.987	0.641	0.643	-0.924	0.528	0.608	-0.934	0.451	0.607	-0.977	0.304	0.65	-1.037	0.092	0.562	-0.949	0.032	0.614	NaN	NaN	NaN	NaN	NaN	NaN	-0.883	0.652	0.19	-0.882	0.519	0.237	-0.915	0.445	0.23	-0.954	0.293	0.187	-0.999	0.09	0.258
1105	5.525	NaN	NaN	NaN	NaN	NaN	NaN	-1.022	0.859	0.615	-0.989	0.643	0.644	-0.924	0.528	0.608	-0.934	0.451	0.606	-0.977	0.305	0.65	-1.037	0.092	0.562	-0.949	0.032	0.613	NaN	NaN	NaN	NaN	NaN	NaN	-0.884	0.653	0.189	-0.884	0.519	0.237	-0.916	0.445	0.23	-0.955	0.293	0.187	-1	0.09	0.258
1106	5.53	NaN	NaN	NaN	NaN	NaN	NaN	-1.022	0.859	0.615	-0.989	0.644	0.644	-0.924	0.529	0.607	-0.934	0.452	0.606	-0.977	0.305	0.65	-1.037	0.093	0.562	-0.949	0.032	0.613	NaN	NaN	NaN	NaN	NaN	NaN	-0.885	0.652	0.188	-0.885	0.518	0.236	-0.916	0.445	0.23	-0.955	0.293	0.187	-0.999	0.09	0.258
1107	5.535	NaN	NaN	NaN	NaN	NaN	NaN	-1.022	0.86	0.614	-0.99	0.644	0.643	-0.924	0.529	0.607	-0.934	0.452	0.606	-0.978	0.305	0.649	-1.037	0.093	0.562	-0.949	0.032	0.613	NaN	NaN	NaN	NaN	NaN	NaN	-0.885	0.651	0.188	-0.886	0.518	0.236	-0.916	0.445	0.23	-0.956	0.293	0.187	-0.998	0.09	0.258
1108	5.54	NaN	NaN	NaN	NaN	NaN	NaN	-1.022	0.86	0.613	-0.989	0.644	0.643	-0.924	0.529	0.606	-0.934	0.452	0.606	-0.978	0.305	0.649	-1.037	0.093	0.562	-0.949	0.032	0.614	NaN	NaN	NaN	NaN	NaN	NaN	-0.887	0.651	0.187	-0.888	0.518	0.236	-0.916	0.445	0.229	-0.956	0.293	0.187	-0.998	0.09	0.258
1109	5.545	NaN	NaN	NaN	NaN	NaN	NaN	-1.022	0.86	0.613	-0.989	0.644	0.642	-0.924	0.528	0.606	-0.934	0.452	0.605	-0.978	0.306	0.649	-1.038	0.094	0.561	-0.949	0.032	0.614	NaN	NaN	NaN	NaN	NaN	NaN	-0.889	0.649	0.187	-0.888	0.518	0.236	-0.916	0.445	0.229	-0.956	0.293	0.186	-0.998	0.09	0.258
1110	5.55	NaN	NaN	NaN	NaN	NaN	NaN	-1.022	0.86	0.613	-0.988	0.644	0.641	-0.923	0.528	0.606	-0.934	0.452	0.605	-0.978	0.306	0.648	-1.042	0.097	0.561	-0.949	0.032	0.614	NaN	NaN	NaN	NaN	NaN	NaN	-0.89	0.647	0.186	-0.889	0.518	0.236	-0.916	0.445	0.229	-0.956	0.293	0.186	-0.998	0.09	0.258
1111	5.555	NaN	NaN	NaN	NaN	NaN	NaN	-1.022	0.86	0.612	-0.987	0.643	0.64	-0.923	0.528	0.605	-0.934	0.453	0.605	-0.979	0.306	0.648	-1.043	0.098	0.56	-0.949	0.032	0.613	NaN	NaN	NaN	NaN	NaN	NaN	-0.894	0.647	0.185	-0.889	0.518	0.235	-0.916	0.445	0.229	-0.956	0.293	0.186	-1	0.09	0.258
1112	5.56	NaN	NaN	NaN	NaN	NaN	NaN	-1.022	0.86	0.611	-0.987	0.643	0.64	-0.923	0.529	0.605	-0.934	0.453	0.604	-0.979	0.306	0.648	-1.043	0.098	0.56	-0.949	0.032	0.613	NaN	NaN	NaN	NaN	NaN	NaN	-0.897	0.646	0.185	-0.889	0.517	0.235	-0.916	0.445	0.228	-0.956	0.293	0.186	-1	0.09	0.258
1113	5.565	NaN	NaN	NaN	NaN	NaN	NaN	-1.022	0.861	0.611	-0.987	0.644	0.64	-0.923	0.529	0.605	-0.934	0.453	0.604	-0.979	0.307	0.647	-1.043	0.098	0.56	-0.949	0.032	0.613	NaN	NaN	NaN	NaN	NaN	NaN	-0.9	0.646	0.184	-0.889	0.517	0.235	-0.916	0.445	0.227	-0.957	0.293	0.186	-1	0.09	0.258
1114	5.57	NaN	NaN	NaN	NaN	NaN	NaN	-1.022	0.861	0.61	-0.988	0.645	0.64	-0.924	0.53	0.604	-0.935	0.453	0.603	-0.979	0.307	0.647	-1.043	0.098	0.56	-0.949	0.032	0.613	NaN	NaN	NaN	NaN	NaN	NaN	-0.902	0.645	0.184	-0.89	0.517	0.235	-0.916	0.445	0.227	-0.957	0.293	0.185	-0.999	0.09	0.258
1115	5.575	NaN	NaN	NaN	NaN	NaN	NaN	-1.022	0.862	0.61	-0.988	0.646	0.639	-0.924	0.53	0.604	-0.935	0.453	0.602	-0.979	0.307	0.647	-1.043	0.098	0.56	-0.949	0.032	0.613	NaN	NaN	NaN	NaN	NaN	NaN	-0.905	0.644	0.183	-0.89	0.517	0.234	-0.916	0.445	0.227	-0.957	0.292	0.185	-0.998	0.09	0.257
1116	5.58	NaN	NaN	NaN	NaN	NaN	NaN	-1.022	0.862	0.609	-0.988	0.646	0.638	-0.924	0.531	0.603	-0.935	0.454	0.602	-0.979	0.307	0.647	-1.043	0.098	0.56	-0.949	0.032	0.613	NaN	NaN	NaN	NaN	NaN	NaN	-0.907	0.643	0.183	-0.891	0.517	0.234	-0.917	0.444	0.226	-0.958	0.292	0.185	-0.998	0.09	0.257
1117	5.585	NaN	NaN	NaN	NaN	NaN	NaN	-1.022	0.863	0.608	-0.988	0.647	0.638	-0.924	0.531	0.603	-0.935	0.454	0.602	-0.979	0.307	0.647	-1.043	0.098	0.56	-0.949	0.032	0.613	NaN	NaN	NaN	NaN	NaN	NaN	-0.908	0.642	0.182	-0.891	0.517	0.233	-0.917	0.444	0.226	-0.958	0.293	0.184	-0.999	0.09	0.257
1118	5.59	NaN	NaN	NaN	NaN	NaN	NaN	-1.022	0.863	0.608	-0.989	0.647	0.638	-0.924	0.531	0.602	-0.935	0.454	0.602	-0.979	0.307	0.646	-1.043	0.098	0.56	-0.95	0.033	0.614	NaN	NaN	NaN	NaN	NaN	NaN	-0.91	0.642	0.182	-0.891	0.516	0.233	-0.918	0.444	0.226	-0.959	0.294	0.184	-0.999	0.09	0.257
1119	5.595	NaN	NaN	NaN	NaN	NaN	NaN	-1.021	0.863	0.607	-0.989	0.648	0.637	-0.924	0.531	0.602	-0.935	0.454	0.601	-0.979	0.308	0.646	-1.043	0.099	0.56	-0.95	0.034	0.614	NaN	NaN	NaN	NaN	NaN	NaN	-0.911	0.642	0.181	-0.892	0.516	0.233	-0.918	0.444	0.225	-0.959	0.294	0.183	-0.999	0.09	0.257
1120	5.6	NaN	NaN	NaN	NaN	NaN	NaN	-1.021	0.864	0.606	-0.988	0.648	0.636	-0.924	0.531	0.601	-0.936	0.454	0.601	-0.98	0.308	0.645	-1.043	0.099	0.56	-0.951	0.034	0.614	NaN	NaN	NaN	NaN	NaN	NaN	-0.912	0.642	0.18	-0.892	0.517	0.232	-0.918	0.444	0.225	-0.96	0.294	0.183	-0.999	0.09	0.257
1121	5.605	NaN	NaN	NaN	NaN	NaN	NaN	-1.021	0.864	0.605	-0.988	0.648	0.635	-0.924	0.531	0.6	-0.936	0.455	0.6	-0.98	0.308	0.645	-1.043	0.099	0.56	-0.95	0.034	0.614	NaN	NaN	NaN	NaN	NaN	NaN	-0.912	0.642	0.18	-0.893	0.517	0.231	-0.918	0.444	0.224	-0.96	0.294	0.182	-1	0.09	0.256
1122	5.61	NaN	NaN	NaN	NaN	NaN	NaN	-1.021	0.865	0.605	-0.987	0.647	0.635	-0.924	0.532	0.6	-0.936	0.455	0.599	-0.981	0.309	0.645	-1.043	0.099	0.56	-0.95	0.033	0.614	NaN	NaN	NaN	NaN	NaN	NaN	-0.912	0.642	0.179	-0.893	0.517	0.23	-0.918	0.444	0.224	-0.96	0.294	0.182	-1	0.09	0.256
1123	5.615	NaN	NaN	NaN	NaN	NaN	NaN	-1.021	0.865	0.604	-0.985	0.646	0.633	-0.924	0.532	0.599	-0.936	0.455	0.598	-0.982	0.309	0.645	-1.043	0.099	0.56	-0.951	0.034	0.614	NaN	NaN	NaN	NaN	NaN	NaN	-0.912	0.642	0.179	-0.894	0.518	0.23	-0.918	0.444	0.224	-0.959	0.294	0.182	-1	0.089	0.256
1124	5.62	NaN	NaN	NaN	NaN	NaN	NaN	-1.02	0.866	0.603	-0.984	0.645	0.632	-0.925	0.532	0.599	-0.937	0.456	0.598	-0.982	0.309	0.644	-1.043	0.099	0.56	-0.951	0.034	0.614	NaN	NaN	NaN	NaN	NaN	NaN	-0.913	0.643	0.178	-0.895	0.518	0.229	-0.919	0.444	0.223	-0.959	0.293	0.182	-1	0.089	0.256
1125	5.625	NaN	NaN	NaN	NaN	NaN	NaN	-1.021	0.866	0.603	-0.984	0.645	0.631	-0.924	0.532	0.598	-0.937	0.456	0.598	-0.981	0.31	0.644	-1.043	0.099	0.56	-0.95	0.034	0.614	NaN	NaN	NaN	NaN	NaN	NaN	-0.913	0.643	0.177	-0.895	0.518	0.229	-0.919	0.444	0.223	-0.959	0.293	0.182	-1	0.089	0.256
1126	5.63	NaN	NaN	NaN	NaN	NaN	NaN	-1.02	0.866	0.602	-0.985	0.646	0.631	-0.924	0.532	0.597	-0.937	0.456	0.598	-0.981	0.31	0.643	-1.042	0.099	0.56	-0.95	0.033	0.614	NaN	NaN	NaN	NaN	NaN	NaN	-0.912	0.642	0.177	-0.894	0.518	0.229	-0.919	0.444	0.223	-0.958	0.292	0.182	-1.001	0.089	0.256
1127	5.635	NaN	NaN	NaN	NaN	NaN	NaN	-1.02	0.866	0.601	-0.987	0.649	0.631	-0.924	0.532	0.597	-0.937	0.456	0.597	-0.98	0.31	0.643	-1.041	0.098	0.559	-0.951	0.034	0.614	NaN	NaN	NaN	NaN	NaN	NaN	-0.911	0.642	0.176	-0.893	0.517	0.229	-0.919	0.444	0.222	-0.958	0.292	0.182	-1.001	0.089	0.256
1128	5.64	NaN	NaN	NaN	NaN	NaN	NaN	-1.019	0.866	0.6	-0.987	0.65	0.631	-0.924	0.533	0.596	-0.936	0.456	0.596	-0.98	0.31	0.643	-1.041	0.098	0.559	-0.95	0.034	0.614	NaN	NaN	NaN	NaN	NaN	NaN	-0.911	0.642	0.176	-0.892	0.516	0.228	-0.919	0.444	0.222	-0.958	0.291	0.182	-1.001	0.089	0.256
1129	5.645	NaN	NaN	NaN	NaN	NaN	NaN	-1.019	0.867	0.6	-0.986	0.649	0.629	-0.924	0.533	0.595	-0.936	0.456	0.596	-0.98	0.311	0.642	-1.041	0.098	0.559	-0.949	0.033	0.613	NaN	NaN	NaN	NaN	NaN	NaN	-0.911	0.642	0.175	-0.892	0.516	0.228	-0.918	0.444	0.221	-0.957	0.291	0.182	-1.001	0.089	0.256
1130	5.65	NaN	NaN	NaN	NaN	NaN	NaN	-1.019	0.867	0.599	-0.985	0.648	0.628	-0.924	0.533	0.595	-0.936	0.456	0.595	-0.981	0.311	0.642	-1.043	0.099	0.56	-0.95	0.033	0.613	NaN	NaN	NaN	NaN	NaN	NaN	-0.91	0.642	0.175	-0.891	0.516	0.228	-0.918	0.444	0.221	-0.957	0.291	0.182	-1.001	0.089	0.256
1131	5.655	NaN	NaN	NaN	NaN	NaN	NaN	-1.019	0.867	0.598	-0.984	0.648	0.627	-0.924	0.533	0.594	-0.936	0.456	0.594	-0.981	0.311	0.642	-1.043	0.099	0.56	-0.95	0.034	0.614	NaN	NaN	NaN	NaN	NaN	NaN	-0.91	0.642	0.174	-0.891	0.516	0.228	-0.918	0.444	0.221	-0.957	0.291	0.182	-1.001	0.088	0.256
1132	5.66	NaN	NaN	NaN	NaN	NaN	NaN	-1.018	0.867	0.597	-0.984	0.648	0.627	-0.924	0.533	0.593	-0.936	0.456	0.594	-0.981	0.311	0.641	-1.043	0.1	0.56	-0.95	0.034	0.614	NaN	NaN	NaN	NaN	NaN	NaN	-0.91	0.642	0.174	-0.891	0.516	0.227	-0.918	0.443	0.221	-0.957	0.291	0.182	-1.001	0.088	0.256
1133	5.665	NaN	NaN	NaN	NaN	NaN	NaN	-1.018	0.867	0.596	-0.983	0.648	0.626	-0.924	0.533	0.593	-0.935	0.456	0.593	-0.981	0.311	0.641	-1.043	0.1	0.56	-0.95	0.033	0.614	NaN	NaN	NaN	NaN	NaN	NaN	-0.909	0.642	0.174	-0.89	0.516	0.227	-0.917	0.443	0.221	-0.957	0.291	0.181	-1.001	0.088	0.256
1134	5.67	NaN	NaN	NaN	NaN	NaN	NaN	-1.018	0.867	0.595	-0.983	0.648	0.625	-0.924	0.533	0.592	-0.935	0.456	0.593	-0.981	0.311	0.641	-1.043	0.1	0.56	-0.95	0.034	0.614	NaN	NaN	NaN	NaN	NaN	NaN	-0.907	0.642	0.173	-0.89	0.516	0.227	-0.917	0.443	0.221	-0.957	0.291	0.181	-1	0.089	0.256
1135	5.675	NaN	NaN	NaN	NaN	NaN	NaN	-1.018	0.867	0.594	-0.984	0.649	0.625	-0.924	0.533	0.592	-0.935	0.456	0.592	-0.981	0.311	0.64	-1.043	0.1	0.559	-0.95	0.034	0.614	NaN	NaN	NaN	NaN	NaN	NaN	-0.907	0.643	0.173	-0.89	0.516	0.227	-0.917	0.443	0.22	-0.957	0.29	0.181	-1	0.089	0.256
1136	5.68	NaN	NaN	NaN	NaN	NaN	NaN	-1.017	0.867	0.594	-0.985	0.651	0.625	-0.924	0.533	0.591	-0.935	0.456	0.592	-0.981	0.312	0.64	-1.043	0.1	0.559	-0.949	0.033	0.613	NaN	NaN	NaN	NaN	NaN	NaN	-0.906	0.642	0.173	-0.891	0.516	0.226	-0.917	0.443	0.22	-0.957	0.29	0.181	-1	0.089	0.256
1137	5.685	NaN	NaN	NaN	NaN	NaN	NaN	-1.017	0.867	0.593	-0.985	0.651	0.624	-0.924	0.533	0.59	-0.935	0.457	0.591	-0.981	0.312	0.639	-1.043	0.1	0.559	-0.949	0.033	0.613	NaN	NaN	NaN	NaN	NaN	NaN	-0.905	0.643	0.172	-0.891	0.516	0.226	-0.918	0.442	0.22	-0.957	0.29	0.181	-1	0.089	0.256
1138	5.69	NaN	NaN	NaN	NaN	NaN	NaN	-1.017	0.867	0.592	-0.985	0.652	0.623	-0.923	0.533	0.59	-0.936	0.457	0.591	-0.98	0.312	0.639	-1.043	0.1	0.559	-0.95	0.034	0.614	NaN	NaN	NaN	NaN	NaN	NaN	-0.904	0.643	0.172	-0.891	0.516	0.226	-0.918	0.442	0.22	-0.957	0.29	0.181	-1	0.088	0.256
1139	5.695	NaN	NaN	NaN	NaN	NaN	NaN	-1.016	0.867	0.591	-0.985	0.652	0.623	-0.923	0.533	0.589	-0.936	0.458	0.59	-0.98	0.313	0.639	-1.043	0.1	0.559	-0.951	0.035	0.614	NaN	NaN	NaN	NaN	NaN	NaN	-0.902	0.643	0.172	-0.891	0.516	0.225	-0.918	0.442	0.22	-0.957	0.29	0.181	-1	0.088	0.256
1140	5.7	NaN	NaN	NaN	NaN	NaN	NaN	-1.016	0.867	0.59	-0.984	0.652	0.622	-0.924	0.533	0.589	-0.936	0.458	0.59	-0.98	0.313	0.639	-1.043	0.1	0.559	-0.95	0.034	0.614	NaN	NaN	NaN	NaN	NaN	NaN	-0.901	0.643	0.171	-0.891	0.516	0.225	-0.918	0.442	0.22	-0.957	0.29	0.181	-1	0.088	0.256
1141	5.705	NaN	NaN	NaN	NaN	NaN	NaN	-1.016	0.867	0.589	-0.983	0.651	0.621	-0.924	0.533	0.588	-0.936	0.458	0.589	-0.981	0.313	0.638	-1.043	0.1	0.559	-0.949	0.033	0.613	NaN	NaN	NaN	NaN	NaN	NaN	-0.899	0.643	0.171	-0.891	0.516	0.225	-0.918	0.442	0.22	-0.957	0.29	0.181	-1	0.088	0.256
1142	5.71	NaN	NaN	NaN	NaN	NaN	NaN	-1.016	0.867	0.589	-0.982	0.65	0.619	-0.924	0.534	0.587	-0.936	0.458	0.589	-0.981	0.313	0.638	-1.044	0.101	0.559	-0.949	0.033	0.613	NaN	NaN	NaN	NaN	NaN	NaN	-0.898	0.644	0.171	-0.891	0.516	0.225	-0.918	0.442	0.22	-0.957	0.29	0.181	-1	0.088	0.255
1143	5.715	NaN	NaN	NaN	NaN	NaN	NaN	-1.016	0.867	0.588	-0.981	0.649	0.618	-0.924	0.534	0.587	-0.936	0.458	0.588	-0.981	0.313	0.638	-1.044	0.101	0.559	-0.95	0.034	0.614	NaN	NaN	NaN	NaN	NaN	NaN	-0.897	0.644	0.171	-0.891	0.516	0.225	-0.918	0.442	0.22	-0.956	0.29	0.181	-1	0.087	0.255
1144	5.72	NaN	NaN	NaN	NaN	NaN	NaN	-1.016	0.867	0.587	-0.981	0.649	0.618	-0.924	0.534	0.586	-0.936	0.458	0.588	-0.981	0.314	0.637	-1.043	0.101	0.559	-0.95	0.035	0.614	NaN	NaN	NaN	NaN	NaN	NaN	-0.895	0.644	0.17	-0.891	0.516	0.225	-0.918	0.442	0.22	-0.956	0.289	0.181	-1	0.087	0.255
1145	5.725	NaN	NaN	NaN	NaN	NaN	NaN	-1.016	0.868	0.586	-0.981	0.649	0.617	-0.924	0.534	0.586	-0.936	0.459	0.587	-0.981	0.314	0.637	-1.043	0.101	0.559	-0.95	0.034	0.613	NaN	NaN	NaN	NaN	NaN	NaN	-0.894	0.644	0.17	-0.891	0.516	0.225	-0.918	0.442	0.219	-0.956	0.289	0.181	-1	0.088	0.255
1146	5.73	NaN	NaN	NaN	NaN	NaN	NaN	-1.016	0.868	0.585	-0.981	0.65	0.617	-0.924	0.534	0.585	-0.936	0.459	0.586	-0.981	0.314	0.637	-1.043	0.101	0.559	-0.95	0.034	0.613	NaN	NaN	NaN	NaN	NaN	NaN	-0.894	0.645	0.17	-0.891	0.516	0.225	-0.919	0.442	0.219	-0.955	0.288	0.18	-1	0.088	0.256
1147	5.735	NaN	NaN	NaN	NaN	NaN	NaN	-1.016	0.868	0.584	-0.983	0.652	0.617	-0.924	0.534	0.584	-0.937	0.459	0.586	-0.981	0.314	0.636	-1.043	0.101	0.559	-0.95	0.035	0.614	NaN	NaN	NaN	NaN	NaN	NaN	-0.893	0.645	0.169	-0.891	0.516	0.224	-0.919	0.442	0.219	-0.955	0.288	0.18	-1	0.087	0.255
1148	5.74	NaN	NaN	NaN	NaN	NaN	NaN	-1.016	0.868	0.583	-0.983	0.653	0.616	-0.924	0.534	0.584	-0.937	0.459	0.585	-0.981	0.314	0.636	-1.043	0.101	0.559	-0.95	0.035	0.614	NaN	NaN	NaN	NaN	NaN	NaN	-0.893	0.645	0.169	-0.89	0.516	0.224	-0.919	0.442	0.219	-0.955	0.288	0.18	-1	0.087	0.255
1149	5.745	NaN	NaN	NaN	NaN	NaN	NaN	-1.016	0.868	0.583	-0.983	0.652	0.615	-0.925	0.535	0.583	-0.937	0.459	0.585	-0.981	0.314	0.635	-1.043	0.101	0.559	-0.95	0.035	0.614	NaN	NaN	NaN	NaN	NaN	NaN	-0.892	0.645	0.169	-0.89	0.516	0.224	-0.919	0.442	0.219	-0.955	0.288	0.18	-1	0.087	0.255
1150	5.75	NaN	NaN	NaN	NaN	NaN	NaN	-1.016	0.869	0.582	-0.982	0.652	0.614	-0.925	0.535	0.582	-0.937	0.459	0.584	-0.981	0.314	0.635	-1.043	0.101	0.559	-0.95	0.034	0.613	NaN	NaN	NaN	NaN	NaN	NaN	-0.892	0.645	0.169	-0.89	0.516	0.224	-0.919	0.442	0.219	-0.955	0.288	0.18	-1	0.087	0.255
1151	5.755	NaN	NaN	NaN	NaN	NaN	NaN	-1.016	0.869	0.581	-0.982	0.652	0.613	-0.925	0.536	0.582	-0.937	0.459	0.583	-0.982	0.315	0.635	-1.043	0.101	0.559	-0.949	0.034	0.613	NaN	NaN	NaN	NaN	NaN	NaN	-0.892	0.645	0.169	-0.891	0.516	0.224	-0.919	0.442	0.219	-0.955	0.288	0.18	-1	0.087	0.255
1152	5.76	NaN	NaN	NaN	NaN	NaN	NaN	-1.016	0.87	0.58	-0.983	0.653	0.613	-0.926	0.536	0.581	-0.938	0.46	0.583	-0.982	0.315	0.635	-1.043	0.102	0.559	-0.95	0.035	0.613	NaN	NaN	NaN	NaN	NaN	NaN	-0.892	0.645	0.168	-0.891	0.516	0.224	-0.92	0.442	0.218	-0.955	0.288	0.18	-1	0.087	0.255
1153	5.765	NaN	NaN	NaN	NaN	NaN	NaN	-1.017	0.87	0.579	-0.985	0.655	0.612	-0.926	0.536	0.58	-0.938	0.46	0.582	-0.982	0.315	0.634	-1.043	0.102	0.559	-0.95	0.035	0.614	NaN	NaN	NaN	NaN	NaN	NaN	-0.892	0.645	0.168	-0.891	0.516	0.224	-0.92	0.442	0.218	-0.955	0.287	0.18	-1	0.087	0.255
1154	5.77	NaN	NaN	NaN	NaN	NaN	NaN	-1.016	0.87	0.578	-0.985	0.654	0.611	-0.926	0.536	0.58	-0.939	0.46	0.581	-0.983	0.316	0.634	-1.043	0.102	0.559	-0.95	0.035	0.614	NaN	NaN	NaN	NaN	NaN	NaN	-0.893	0.645	0.167	-0.891	0.516	0.224	-0.92	0.442	0.218	-0.955	0.287	0.18	-1	0.087	0.255
1155	5.775	NaN	NaN	NaN	NaN	NaN	NaN	-1.017	0.871	0.578	-0.985	0.655	0.61	-0.927	0.537	0.579	-0.94	0.46	0.581	-0.983	0.317	0.633	-1.043	0.102	0.559	-0.95	0.035	0.614	NaN	NaN	NaN	NaN	NaN	NaN	-0.893	0.645	0.167	-0.892	0.516	0.224	-0.92	0.442	0.218	-0.955	0.287	0.18	-1	0.087	0.255
1156	5.78	NaN	NaN	NaN	NaN	NaN	NaN	-1.017	0.871	0.577	-0.985	0.654	0.609	-0.927	0.537	0.578	-0.94	0.461	0.58	-0.984	0.317	0.633	-1.043	0.102	0.559	-0.95	0.035	0.614	NaN	NaN	NaN	NaN	NaN	NaN	-0.894	0.645	0.167	-0.892	0.516	0.223	-0.92	0.441	0.218	-0.955	0.287	0.179	-1	0.087	0.255
1157	5.785	NaN	NaN	NaN	NaN	NaN	NaN	-1.017	0.872	0.576	-0.986	0.655	0.609	-0.928	0.538	0.578	-0.942	0.461	0.58	-0.984	0.318	0.632	-1.043	0.102	0.558	-0.95	0.035	0.614	NaN	NaN	NaN	NaN	NaN	NaN	-0.894	0.645	0.166	-0.893	0.516	0.223	-0.921	0.441	0.218	-0.956	0.287	0.179	-1	0.087	0.255
1158	5.79	NaN	NaN	NaN	NaN	NaN	NaN	-1.017	0.872	0.575	-0.988	0.657	0.609	-0.929	0.538	0.577	-0.942	0.461	0.58	-0.985	0.318	0.632	-1.043	0.102	0.558	-0.95	0.035	0.614	NaN	NaN	NaN	NaN	NaN	NaN	-0.895	0.645	0.166	-0.894	0.516	0.223	-0.921	0.441	0.217	-0.956	0.287	0.179	-1	0.087	0.255
1159	5.795	NaN	NaN	NaN	NaN	NaN	NaN	-1.017	0.873	0.575	-0.989	0.658	0.608	-0.929	0.538	0.576	-0.943	0.462	0.579	-0.985	0.318	0.632	-1.043	0.102	0.558	-0.95	0.035	0.614	NaN	NaN	NaN	NaN	NaN	NaN	-0.896	0.645	0.165	-0.897	0.519	0.222	-0.922	0.441	0.217	-0.956	0.287	0.179	-1	0.087	0.255
1160	5.8	NaN	NaN	NaN	NaN	NaN	NaN	-1.018	0.874	0.574	-0.99	0.658	0.607	-0.93	0.539	0.576	-0.944	0.462	0.578	-0.986	0.318	0.631	-1.043	0.102	0.558	-0.95	0.035	0.614	NaN	NaN	NaN	NaN	NaN	NaN	-0.898	0.645	0.165	-0.898	0.519	0.221	-0.923	0.441	0.217	-0.957	0.286	0.179	-1	0.087	0.255
1161	5.805	NaN	NaN	NaN	NaN	NaN	NaN	-1.018	0.874	0.573	-0.991	0.659	0.606	-0.931	0.539	0.575	-0.944	0.463	0.578	-0.986	0.318	0.631	-1.043	0.102	0.558	-0.95	0.035	0.614	NaN	NaN	NaN	NaN	NaN	NaN	-0.898	0.645	0.164	-0.898	0.519	0.221	-0.923	0.441	0.216	-0.957	0.286	0.178	-1	0.087	0.255
1162	5.81	NaN	NaN	NaN	NaN	NaN	NaN	-1.018	0.875	0.572	-0.991	0.659	0.605	-0.932	0.539	0.574	-0.945	0.463	0.577	-0.987	0.318	0.631	-1.043	0.102	0.558	-0.95	0.035	0.614	NaN	NaN	NaN	NaN	NaN	NaN	-0.899	0.644	0.163	-0.898	0.518	0.22	-0.924	0.441	0.216	-0.957	0.286	0.178	-0.999	0.086	0.255
1163	5.815	NaN	NaN	NaN	NaN	NaN	NaN	-1.018	0.875	0.571	-0.992	0.66	0.604	-0.933	0.539	0.574	-0.945	0.464	0.576	-0.988	0.319	0.63	-1.043	0.102	0.558	-0.95	0.035	0.614	NaN	NaN	NaN	NaN	NaN	NaN	-0.901	0.645	0.163	-0.899	0.518	0.22	-0.924	0.441	0.216	-0.958	0.286	0.178	-1	0.086	0.255
1164	5.82	NaN	NaN	NaN	NaN	NaN	NaN	-1.018	0.876	0.571	-0.992	0.66	0.603	-0.934	0.54	0.573	-0.946	0.464	0.576	-0.988	0.32	0.63	-1.043	0.102	0.558	-0.95	0.035	0.614	NaN	NaN	NaN	NaN	NaN	NaN	-0.902	0.644	0.162	-0.899	0.518	0.219	-0.925	0.441	0.215	-0.958	0.287	0.178	-1.001	0.086	0.255
1165	5.825	NaN	NaN	NaN	NaN	NaN	NaN	-1.019	0.877	0.57	-0.992	0.659	0.602	-0.934	0.54	0.572	-0.947	0.464	0.575	-0.989	0.32	0.629	-1.043	0.102	0.558	-0.95	0.035	0.614	NaN	NaN	NaN	NaN	NaN	NaN	-0.902	0.644	0.162	-0.9	0.518	0.219	-0.925	0.441	0.215	-0.959	0.287	0.177	-1.001	0.086	0.255
1166	5.83	NaN	NaN	NaN	NaN	NaN	NaN	-1.019	0.877	0.57	-0.994	0.661	0.602	-0.935	0.541	0.571	-0.948	0.465	0.575	-0.99	0.321	0.629	-1.043	0.102	0.558	-0.95	0.035	0.614	NaN	NaN	NaN	NaN	NaN	NaN	-0.903	0.644	0.162	-0.9	0.517	0.219	-0.925	0.44	0.215	-0.959	0.287	0.177	-1	0.086	0.255
1167	5.835	NaN	NaN	NaN	NaN	NaN	NaN	-1.019	0.877	0.569	-0.995	0.662	0.601	-0.936	0.541	0.571	-0.949	0.465	0.574	-0.99	0.321	0.628	-1.041	0.101	0.558	-0.95	0.035	0.614	NaN	NaN	NaN	NaN	NaN	NaN	-0.904	0.644	0.161	-0.9	0.517	0.219	-0.926	0.44	0.214	-0.96	0.287	0.177	-1.001	0.086	0.255
1168	5.84	NaN	NaN	NaN	NaN	NaN	NaN	-1.019	0.878	0.568	-0.995	0.661	0.6	-0.936	0.541	0.57	-0.95	0.465	0.573	-0.991	0.321	0.628	-1.037	0.098	0.559	-0.95	0.035	0.614	NaN	NaN	NaN	NaN	NaN	NaN	-0.905	0.644	0.161	-0.901	0.517	0.218	-0.927	0.44	0.214	-0.96	0.286	0.177	-1.001	0.086	0.254
1169	5.845	NaN	NaN	NaN	NaN	NaN	NaN	-1.019	0.879	0.567	-0.995	0.659	0.597	-0.937	0.541	0.569	-0.951	0.466	0.573	-0.991	0.321	0.628	-1.036	0.097	0.559	-0.95	0.035	0.614	NaN	NaN	NaN	NaN	NaN	NaN	-0.905	0.644	0.16	-0.901	0.517	0.218	-0.928	0.44	0.214	-0.961	0.286	0.177	-1.001	0.086	0.254
1170	5.85	NaN	NaN	NaN	NaN	NaN	NaN	-1.019	0.879	0.567	-0.995	0.66	0.597	-0.938	0.542	0.569	-0.951	0.466	0.572	-0.991	0.321	0.627	-1.036	0.097	0.559	-0.95	0.035	0.614	NaN	NaN	NaN	NaN	NaN	NaN	-0.906	0.644	0.16	-0.902	0.517	0.218	-0.928	0.44	0.213	-0.961	0.286	0.176	-1.001	0.086	0.254
1171	5.855	NaN	NaN	NaN	NaN	NaN	NaN	-1.019	0.879	0.566	-0.998	0.663	0.597	-0.939	0.542	0.568	-0.952	0.466	0.571	-0.992	0.322	0.627	-1.036	0.097	0.559	-0.95	0.035	0.614	NaN	NaN	NaN	NaN	NaN	NaN	-0.906	0.644	0.159	-0.903	0.516	0.217	-0.929	0.44	0.213	-0.961	0.286	0.176	-1.001	0.086	0.254
1172	5.86	NaN	NaN	NaN	NaN	NaN	NaN	-1.019	0.88	0.565	-0.998	0.663	0.596	-0.94	0.542	0.567	-0.952	0.467	0.571	-0.993	0.322	0.627	-1.036	0.097	0.558	-0.95	0.035	0.614	NaN	NaN	NaN	NaN	NaN	NaN	-0.906	0.643	0.159	-0.903	0.516	0.217	-0.929	0.44	0.213	-0.962	0.286	0.176	-1.001	0.085	0.254
1173	5.865	NaN	NaN	NaN	NaN	NaN	NaN	-1.019	0.88	0.565	-0.997	0.662	0.594	-0.941	0.543	0.567	-0.953	0.467	0.57	-0.993	0.322	0.626	-1.036	0.097	0.558	-0.95	0.035	0.614	NaN	NaN	NaN	NaN	NaN	NaN	-0.907	0.644	0.158	-0.904	0.516	0.217	-0.93	0.44	0.213	-0.962	0.286	0.176	-1.001	0.085	0.254
1174	5.87	NaN	NaN	NaN	NaN	NaN	NaN	-1.02	0.881	0.564	-0.997	0.662	0.594	-0.942	0.543	0.566	-0.954	0.467	0.57	-0.994	0.323	0.626	-1.036	0.098	0.558	-0.95	0.035	0.614	NaN	NaN	NaN	NaN	NaN	NaN	-0.908	0.644	0.158	-0.904	0.516	0.217	-0.93	0.44	0.213	-0.962	0.286	0.176	-1.002	0.085	0.255
1175	5.875	NaN	NaN	NaN	NaN	NaN	NaN	-1.02	0.881	0.563	-0.997	0.662	0.594	-0.942	0.543	0.565	-0.955	0.467	0.569	-0.994	0.324	0.625	-1.036	0.098	0.558	-0.95	0.035	0.614	NaN	NaN	NaN	NaN	NaN	NaN	-0.908	0.644	0.158	-0.905	0.516	0.217	-0.931	0.44	0.212	-0.962	0.286	0.176	-1.002	0.085	0.255
1176	5.88	NaN	NaN	NaN	NaN	NaN	NaN	-1.019	0.881	0.563	-0.998	0.663	0.593	-0.943	0.543	0.564	-0.956	0.468	0.569	-0.995	0.324	0.625	-1.036	0.098	0.558	-0.95	0.035	0.614	NaN	NaN	NaN	NaN	NaN	NaN	-0.908	0.644	0.157	-0.905	0.516	0.216	-0.932	0.441	0.212	-0.963	0.285	0.176	-1.003	0.085	0.255
1177	5.885	NaN	NaN	NaN	NaN	NaN	NaN	-1.019	0.882	0.562	-0.999	0.664	0.592	-0.943	0.544	0.564	-0.957	0.468	0.568	-0.996	0.324	0.625	-1.036	0.098	0.558	-0.95	0.035	0.614	NaN	NaN	NaN	NaN	NaN	NaN	-0.908	0.644	0.157	-0.906	0.517	0.216	-0.933	0.441	0.212	-0.963	0.285	0.176	-1.003	0.085	0.255
1178	5.89	NaN	NaN	NaN	NaN	NaN	NaN	-1.019	0.882	0.561	-0.999	0.664	0.591	-0.943	0.544	0.563	-0.957	0.469	0.567	-0.996	0.324	0.624	-1.036	0.098	0.558	-0.95	0.035	0.614	NaN	NaN	NaN	NaN	NaN	NaN	-0.909	0.645	0.156	-0.908	0.518	0.216	-0.933	0.44	0.212	-0.963	0.285	0.176	-1.003	0.085	0.255
1179	5.895	NaN	NaN	NaN	NaN	NaN	NaN	-1.019	0.882	0.561	-0.999	0.664	0.59	-0.944	0.544	0.562	-0.958	0.469	0.566	-0.996	0.325	0.624	-1.036	0.098	0.558	-0.95	0.035	0.613	NaN	NaN	NaN	NaN	NaN	NaN	-0.909	0.645	0.156	-0.908	0.518	0.216	-0.934	0.44	0.212	-0.964	0.285	0.176	-1.003	0.085	0.255
1180	5.9	NaN	NaN	NaN	NaN	NaN	NaN	-1.019	0.882	0.56	-0.999	0.664	0.59	-0.945	0.544	0.562	-0.958	0.469	0.565	-0.997	0.325	0.623	-1.036	0.098	0.558	-0.95	0.035	0.613	NaN	NaN	NaN	NaN	NaN	NaN	-0.909	0.645	0.156	-0.909	0.518	0.216	-0.934	0.44	0.211	-0.964	0.285	0.176	-1.003	0.085	0.255
1181	5.905	NaN	NaN	NaN	NaN	NaN	NaN	-1.019	0.882	0.559	-0.999	0.664	0.589	-0.945	0.544	0.561	-0.958	0.469	0.565	-0.997	0.325	0.623	-1.036	0.098	0.558	-0.95	0.035	0.613	NaN	NaN	NaN	NaN	NaN	NaN	-0.909	0.645	0.156	-0.909	0.518	0.215	-0.935	0.44	0.211	-0.964	0.285	0.175	-1.003	0.085	0.254
1182	5.91	NaN	NaN	NaN	NaN	NaN	NaN	-1.019	0.883	0.558	-0.999	0.664	0.588	-0.946	0.545	0.56	-0.958	0.469	0.564	-0.997	0.325	0.622	-1.036	0.098	0.558	-0.951	0.035	0.613	NaN	NaN	NaN	NaN	NaN	NaN	-0.909	0.645	0.155	-0.91	0.518	0.214	-0.935	0.44	0.211	-0.965	0.285	0.175	-1.003	0.084	0.254
1183	5.915	NaN	NaN	NaN	NaN	NaN	NaN	-1.019	0.883	0.557	-1	0.665	0.588	-0.947	0.545	0.56	-0.958	0.469	0.564	-0.998	0.325	0.622	-1.036	0.098	0.558	-0.951	0.035	0.613	NaN	NaN	NaN	NaN	NaN	NaN	-0.909	0.645	0.154	-0.91	0.518	0.214	-0.936	0.44	0.211	-0.965	0.285	0.175	-1.003	0.084	0.254
1184	5.92	NaN	NaN	NaN	NaN	NaN	NaN	-1.018	0.883	0.557	-1	0.666	0.587	-0.947	0.545	0.559	-0.959	0.469	0.563	-0.999	0.325	0.622	-1.036	0.098	0.558	-0.951	0.035	0.613	NaN	NaN	NaN	NaN	NaN	NaN	-0.909	0.645	0.154	-0.91	0.518	0.213	-0.936	0.44	0.21	-0.965	0.285	0.175	-1.001	0.085	0.254
1185	5.925	NaN	NaN	NaN	NaN	NaN	NaN	-1.018	0.883	0.556	-1	0.666	0.587	-0.947	0.545	0.558	-0.959	0.469	0.562	-0.999	0.325	0.621	-1.038	0.099	0.558	-0.951	0.036	0.613	NaN	NaN	NaN	NaN	NaN	NaN	-0.909	0.645	0.153	-0.91	0.518	0.213	-0.936	0.44	0.21	-0.965	0.285	0.175	-1.001	0.084	0.254
1186	5.93	NaN	NaN	NaN	NaN	NaN	NaN	-1.018	0.883	0.555	-1	0.667	0.586	-0.947	0.545	0.557	-0.96	0.469	0.561	-0.999	0.326	0.621	-1.042	0.102	0.557	-0.951	0.036	0.613	NaN	NaN	NaN	NaN	NaN	NaN	-0.908	0.645	0.153	-0.91	0.518	0.212	-0.937	0.44	0.209	-0.965	0.284	0.174	-1.001	0.084	0.254
1187	5.935	NaN	NaN	NaN	NaN	NaN	NaN	-1.017	0.884	0.554	-1	0.667	0.586	-0.948	0.545	0.557	-0.961	0.47	0.561	-1	0.327	0.62	-1.043	0.103	0.557	-0.951	0.036	0.613	NaN	NaN	NaN	NaN	NaN	NaN	-0.908	0.644	0.153	-0.91	0.517	0.212	-0.937	0.44	0.209	-0.965	0.284	0.174	-1.001	0.084	0.254
1188	5.94	NaN	NaN	NaN	NaN	NaN	NaN	-1.017	0.884	0.553	-1	0.667	0.585	-0.948	0.546	0.556	-0.962	0.471	0.56	-1.001	0.327	0.62	-1.043	0.104	0.556	-0.951	0.036	0.613	NaN	NaN	NaN	NaN	NaN	NaN	-0.908	0.645	0.152	-0.91	0.517	0.212	-0.937	0.44	0.208	-0.965	0.284	0.174	-1.001	0.084	0.254
1189	5.945	NaN	NaN	NaN	NaN	NaN	NaN	-1.017	0.885	0.553	-0.999	0.667	0.584	-0.949	0.546	0.555	-0.962	0.471	0.56	-1.002	0.328	0.619	-1.043	0.104	0.556	-0.951	0.036	0.613	NaN	NaN	NaN	NaN	NaN	NaN	-0.909	0.645	0.151	-0.911	0.518	0.212	-0.937	0.44	0.208	-0.965	0.284	0.174	-1.001	0.084	0.254
1190	5.95	NaN	NaN	NaN	NaN	NaN	NaN	-1.017	0.885	0.552	-1	0.668	0.584	-0.949	0.547	0.555	-0.962	0.471	0.559	-1.001	0.328	0.619	-1.041	0.103	0.556	-0.951	0.036	0.613	NaN	NaN	NaN	NaN	NaN	NaN	-0.909	0.646	0.151	-0.911	0.518	0.211	-0.937	0.44	0.208	-0.965	0.283	0.173	-1.001	0.084	0.254
1191	5.955	NaN	NaN	NaN	NaN	NaN	NaN	-1.016	0.885	0.551	-1.001	0.67	0.584	-0.949	0.547	0.554	-0.963	0.471	0.558	-1.001	0.328	0.618	-1.041	0.103	0.555	-0.951	0.036	0.613	NaN	NaN	NaN	NaN	NaN	NaN	-0.909	0.645	0.15	-0.912	0.518	0.211	-0.937	0.439	0.207	-0.966	0.283	0.173	-1.001	0.084	0.254
1192	5.96	NaN	NaN	NaN	NaN	NaN	NaN	-1.016	0.886	0.551	-1	0.669	0.582	-0.95	0.547	0.554	-0.963	0.471	0.558	-1.001	0.328	0.618	-1.041	0.103	0.555	-0.951	0.036	0.613	NaN	NaN	NaN	NaN	NaN	NaN	-0.908	0.644	0.15	-0.912	0.518	0.21	-0.938	0.439	0.207	-0.966	0.283	0.173	-1.001	0.084	0.254
1193	5.965	NaN	NaN	NaN	NaN	NaN	NaN	-1.016	0.886	0.55	-1	0.67	0.581	-0.951	0.547	0.553	-0.964	0.471	0.557	-1.002	0.328	0.618	-1.041	0.103	0.555	-0.951	0.037	0.613	NaN	NaN	NaN	NaN	NaN	NaN	-0.908	0.644	0.149	-0.912	0.517	0.21	-0.938	0.439	0.206	-0.966	0.283	0.173	-1.001	0.084	0.254
1194	5.97	NaN	NaN	NaN	NaN	NaN	NaN	-1.016	0.886	0.55	-1	0.67	0.581	-0.951	0.548	0.552	-0.964	0.471	0.557	-1.002	0.329	0.617	-1.04	0.102	0.556	-0.951	0.037	0.613	NaN	NaN	NaN	NaN	NaN	NaN	-0.909	0.645	0.149	-0.912	0.517	0.21	-0.938	0.439	0.206	-0.967	0.283	0.172	-1.002	0.084	0.254
1195	5.975	NaN	NaN	NaN	NaN	NaN	NaN	-1.015	0.887	0.549	-1	0.67	0.58	-0.951	0.548	0.552	-0.965	0.472	0.556	-1.003	0.329	0.616	-1.037	0.1	0.557	-0.951	0.037	0.613	NaN	NaN	NaN	NaN	NaN	NaN	-0.91	0.645	0.148	-0.913	0.517	0.209	-0.939	0.439	0.206	-0.967	0.283	0.172	-1.002	0.084	0.253
1196	5.98	NaN	NaN	NaN	NaN	NaN	NaN	-1.015	0.888	0.548	-0.999	0.671	0.58	-0.952	0.549	0.551	-0.966	0.473	0.555	-1.003	0.33	0.616	-1.037	0.1	0.557	-0.951	0.037	0.613	NaN	NaN	NaN	NaN	NaN	NaN	-0.91	0.645	0.147	-0.913	0.516	0.208	-0.939	0.439	0.205	-0.968	0.283	0.172	-1.002	0.084	0.253
1197	5.985	NaN	NaN	NaN	NaN	NaN	NaN	-1.015	0.888	0.548	-0.999	0.671	0.58	-0.952	0.549	0.55	-0.967	0.474	0.555	-1.004	0.33	0.615	-1.038	0.101	0.557	-0.951	0.037	0.613	NaN	NaN	NaN	NaN	NaN	NaN	-0.91	0.645	0.147	-0.913	0.517	0.207	-0.94	0.439	0.205	-0.968	0.283	0.171	-1.002	0.084	0.253
1198	5.99	NaN	NaN	NaN	NaN	NaN	NaN	-1.014	0.889	0.547	-0.999	0.673	0.58	-0.953	0.549	0.55	-0.967	0.474	0.554	-1.005	0.331	0.615	-1.042	0.104	0.556	-0.951	0.037	0.613	NaN	NaN	NaN	NaN	NaN	NaN	-0.911	0.645	0.146	-0.914	0.517	0.207	-0.94	0.439	0.205	-0.968	0.283	0.171	-1.002	0.083	0.253
1199	5.995	NaN	NaN	NaN	NaN	NaN	NaN	-1.014	0.889	0.546	-1	0.675	0.58	-0.953	0.55	0.549	-0.968	0.474	0.553	-1.005	0.331	0.614	-1.043	0.105	0.556	-0.951	0.037	0.613	NaN	NaN	NaN	NaN	NaN	NaN	-0.912	0.645	0.145	-0.914	0.516	0.206	-0.941	0.439	0.204	-0.969	0.283	0.171	-1.002	0.083	0.253
1200	6	NaN	NaN	NaN	NaN	NaN	NaN	-1.013	0.89	0.546	-1	0.674	0.578	-0.954	0.55	0.549	-0.968	0.474	0.553	-1.006	0.332	0.614	-1.043	0.106	0.555	-0.951	0.037	0.612	NaN	NaN	NaN	NaN	NaN	NaN	-0.913	0.645	0.145	-0.915	0.516	0.206	-0.941	0.439	0.203	-0.969	0.282	0.171	-1.002	0.083	0.253
1201	6.005	NaN	NaN	NaN	NaN	NaN	NaN	-1.013	0.89	0.545	-1	0.674	0.577	-0.954	0.551	0.548	-0.968	0.475	0.552	-1.006	0.332	0.614	-1.044	0.106	0.555	-0.951	0.037	0.612	NaN	NaN	NaN	NaN	NaN	NaN	-0.914	0.645	0.144	-0.915	0.516	0.205	-0.941	0.439	0.203	-0.97	0.282	0.17	-1.002	0.083	0.253
1202	6.01	NaN	NaN	NaN	NaN	NaN	NaN	-1.013	0.891	0.545	-1	0.675	0.576	-0.955	0.552	0.548	-0.969	0.475	0.552	-1.007	0.332	0.613	-1.043	0.106	0.555	-0.951	0.038	0.612	NaN	NaN	NaN	NaN	NaN	NaN	-0.914	0.644	0.144	-0.915	0.516	0.205	-0.941	0.439	0.203	-0.97	0.282	0.17	-1.002	0.083	0.253
1203	6.015	NaN	NaN	NaN	NaN	NaN	NaN	-1.012	0.892	0.544	-0.999	0.675	0.576	-0.956	0.552	0.547	-0.97	0.476	0.551	-1.008	0.333	0.613	-1.043	0.107	0.555	-0.951	0.038	0.612	NaN	NaN	NaN	NaN	NaN	NaN	-0.914	0.644	0.143	-0.916	0.516	0.204	-0.942	0.438	0.202	-0.97	0.282	0.17	-1.002	0.083	0.253
1204	6.02	NaN	NaN	NaN	NaN	NaN	NaN	-1.012	0.892	0.543	-0.999	0.677	0.576	-0.956	0.553	0.547	-0.971	0.477	0.551	-1.008	0.333	0.612	-1.043	0.107	0.554	-0.951	0.038	0.612	NaN	NaN	NaN	NaN	NaN	NaN	-0.914	0.644	0.142	-0.916	0.516	0.204	-0.942	0.438	0.202	-0.971	0.282	0.17	-1.002	0.083	0.253
1205	6.025	NaN	NaN	NaN	NaN	NaN	NaN	-1.011	0.893	0.543	-1	0.678	0.575	-0.957	0.553	0.546	-0.972	0.478	0.55	-1.009	0.334	0.612	-1.042	0.107	0.554	-0.95	0.038	0.612	NaN	NaN	NaN	NaN	NaN	NaN	-0.915	0.644	0.142	-0.916	0.516	0.204	-0.942	0.438	0.202	-0.971	0.282	0.17	-1.002	0.083	0.253
1206	6.03	NaN	NaN	NaN	NaN	NaN	NaN	-1.011	0.894	0.543	-1	0.679	0.575	-0.958	0.554	0.545	-0.972	0.478	0.55	-1.01	0.335	0.611	-1.041	0.106	0.554	-0.95	0.038	0.611	NaN	NaN	NaN	NaN	NaN	NaN	-0.916	0.644	0.141	-0.916	0.516	0.203	-0.942	0.438	0.201	-0.971	0.282	0.17	-1.003	0.083	0.253
1207	6.035	NaN	NaN	NaN	NaN	NaN	NaN	-1.01	0.894	0.542	-1	0.679	0.574	-0.958	0.555	0.545	-0.972	0.479	0.549	-1.011	0.335	0.611	-1.037	0.103	0.554	-0.95	0.038	0.611	NaN	NaN	NaN	NaN	NaN	NaN	-0.917	0.644	0.141	-0.916	0.516	0.203	-0.942	0.438	0.201	-0.971	0.282	0.169	-1.003	0.083	0.253
1208	6.04	NaN	NaN	NaN	NaN	NaN	NaN	-1.01	0.895	0.541	-1	0.679	0.573	-0.959	0.555	0.544	-0.973	0.479	0.549	-1.011	0.336	0.61	-1.036	0.103	0.554	-0.95	0.037	0.611	NaN	NaN	NaN	NaN	NaN	NaN	-0.917	0.644	0.141	-0.916	0.515	0.203	-0.942	0.438	0.201	-0.971	0.282	0.169	-1.002	0.083	0.253
1209	6.045	NaN	NaN	NaN	NaN	NaN	NaN	-1.009	0.896	0.541	-1	0.68	0.572	-0.959	0.556	0.544	-0.973	0.48	0.549	-1.011	0.336	0.61	-1.037	0.104	0.554	-0.95	0.037	0.611	NaN	NaN	NaN	NaN	NaN	NaN	-0.917	0.643	0.14	-0.916	0.515	0.202	-0.942	0.438	0.2	-0.971	0.281	0.169	-1.002	0.083	0.253
1210	6.05	NaN	NaN	NaN	NaN	NaN	NaN	-1.009	0.896	0.54	-1.001	0.682	0.572	-0.959	0.556	0.544	-0.974	0.48	0.548	-1.012	0.337	0.609	-1.041	0.108	0.553	-0.95	0.037	0.611	NaN	NaN	NaN	NaN	NaN	NaN	-0.917	0.643	0.14	-0.916	0.516	0.202	-0.942	0.438	0.2	-0.97	0.281	0.169	-1.002	0.083	0.253
1211	6.055	NaN	NaN	NaN	NaN	NaN	NaN	-1.008	0.897	0.54	-1.001	0.683	0.571	-0.959	0.557	0.543	-0.975	0.482	0.548	-1.012	0.338	0.609	-1.042	0.109	0.552	-0.95	0.037	0.611	NaN	NaN	NaN	NaN	NaN	NaN	-0.918	0.644	0.14	-0.916	0.516	0.201	-0.942	0.438	0.2	-0.97	0.281	0.169	-1.002	0.083	0.253
1212	6.06	NaN	NaN	NaN	NaN	NaN	NaN	-1.008	0.898	0.539	-1.001	0.684	0.571	-0.959	0.558	0.543	-0.975	0.482	0.547	-1.013	0.339	0.608	-1.042	0.11	0.552	-0.95	0.037	0.611	NaN	NaN	NaN	NaN	NaN	NaN	-0.918	0.644	0.139	-0.916	0.516	0.201	-0.942	0.438	0.2	-0.97	0.281	0.169	-1.002	0.083	0.253
1213	6.065	NaN	NaN	NaN	NaN	NaN	NaN	-1.007	0.899	0.539	-1.001	0.685	0.57	-0.959	0.558	0.542	-0.975	0.483	0.546	-1.014	0.339	0.607	-1.042	0.11	0.552	-0.95	0.037	0.611	NaN	NaN	NaN	NaN	NaN	NaN	-0.918	0.643	0.139	-0.916	0.516	0.2	-0.942	0.438	0.2	-0.969	0.281	0.168	-1.002	0.083	0.253
1214	6.07	NaN	NaN	NaN	NaN	NaN	NaN	-1.007	0.899	0.538	-1.001	0.685	0.57	-0.959	0.559	0.542	-0.975	0.483	0.546	-1.014	0.34	0.607	-1.04	0.109	0.551	-0.95	0.037	0.61	NaN	NaN	NaN	NaN	NaN	NaN	-0.918	0.643	0.139	-0.916	0.516	0.2	-0.942	0.438	0.2	-0.969	0.28	0.168	-1.002	0.083	0.253
1215	6.075	NaN	NaN	NaN	NaN	NaN	NaN	-1.006	0.9	0.538	-1.001	0.686	0.569	-0.959	0.56	0.542	-0.974	0.484	0.546	-1.014	0.34	0.607	-1.036	0.106	0.551	-0.95	0.037	0.61	NaN	NaN	NaN	NaN	NaN	NaN	-0.919	0.644	0.138	-0.916	0.516	0.2	-0.942	0.438	0.2	-0.969	0.28	0.168	-1.001	0.083	0.253
1216	6.08	NaN	NaN	NaN	NaN	NaN	NaN	-1.006	0.901	0.537	-1	0.687	0.568	-0.959	0.561	0.541	-0.974	0.484	0.546	-1.014	0.34	0.606	-1.036	0.107	0.55	-0.95	0.037	0.61	NaN	NaN	NaN	NaN	NaN	NaN	-0.919	0.644	0.138	-0.916	0.516	0.2	-0.942	0.438	0.199	-0.969	0.28	0.168	-1.001	0.083	0.253
1217	6.085	NaN	NaN	NaN	NaN	NaN	NaN	-1.006	0.901	0.537	-1	0.687	0.568	-0.958	0.561	0.541	-0.973	0.484	0.546	-1.014	0.341	0.606	-1.038	0.11	0.549	-0.95	0.037	0.61	NaN	NaN	NaN	NaN	NaN	NaN	-0.918	0.643	0.138	-0.916	0.516	0.2	-0.942	0.438	0.199	-0.969	0.28	0.168	-1.001	0.083	0.253
1218	6.09	NaN	NaN	NaN	NaN	NaN	NaN	-1.006	0.902	0.537	-1	0.688	0.567	-0.958	0.562	0.541	-0.973	0.485	0.545	-1.014	0.342	0.605	-1.04	0.112	0.549	-0.95	0.036	0.61	NaN	NaN	NaN	NaN	NaN	NaN	-0.918	0.643	0.138	-0.916	0.516	0.2	-0.942	0.438	0.199	-0.969	0.28	0.168	-1.001	0.083	0.253
1219	6.095	NaN	NaN	NaN	NaN	NaN	NaN	-1.005	0.903	0.536	-0.999	0.688	0.567	-0.957	0.563	0.541	-0.972	0.485	0.545	-1.015	0.343	0.604	-1.04	0.113	0.548	-0.95	0.037	0.609	NaN	NaN	NaN	NaN	NaN	NaN	-0.918	0.643	0.138	-0.917	0.516	0.199	-0.943	0.438	0.199	-0.969	0.28	0.168	-1.001	0.083	0.253
1220	6.1	NaN	NaN	NaN	NaN	NaN	NaN	-1.005	0.903	0.536	-0.999	0.689	0.567	-0.957	0.563	0.54	-0.972	0.486	0.544	-1.015	0.343	0.604	-1.039	0.113	0.547	-0.951	0.037	0.609	NaN	NaN	NaN	NaN	NaN	NaN	-0.918	0.643	0.137	-0.917	0.516	0.199	-0.943	0.438	0.199	-0.969	0.28	0.168	-1.001	0.083	0.253
1221	6.105	NaN	NaN	NaN	NaN	NaN	NaN	-1.005	0.904	0.535	-0.998	0.689	0.566	-0.956	0.564	0.54	-0.971	0.486	0.544	-1.015	0.344	0.603	-1.036	0.112	0.546	-0.95	0.036	0.608	NaN	NaN	NaN	NaN	NaN	NaN	-0.919	0.643	0.137	-0.917	0.516	0.199	-0.943	0.438	0.199	-0.97	0.28	0.168	-1.001	0.083	0.253
1222	6.11	NaN	NaN	NaN	NaN	NaN	NaN	-1.005	0.904	0.535	-0.998	0.69	0.566	-0.955	0.564	0.54	-0.97	0.487	0.544	-1.014	0.344	0.603	-1.035	0.111	0.546	-0.95	0.036	0.608	NaN	NaN	NaN	NaN	NaN	NaN	-0.919	0.644	0.137	-0.918	0.516	0.199	-0.944	0.438	0.199	-0.97	0.28	0.168	-1.001	0.083	0.253
1223	6.115	NaN	NaN	NaN	NaN	NaN	NaN	-1.005	0.905	0.534	-0.997	0.69	0.566	-0.954	0.565	0.54	-0.969	0.487	0.544	-1.014	0.344	0.603	-1.038	0.114	0.546	-0.951	0.037	0.609	NaN	NaN	NaN	NaN	NaN	NaN	-0.92	0.644	0.136	-0.919	0.516	0.199	-0.944	0.438	0.199	-0.97	0.28	0.168	-1.001	0.083	0.253
1224	6.12	NaN	NaN	NaN	NaN	NaN	NaN	-1.005	0.905	0.534	-0.996	0.69	0.565	-0.953	0.565	0.54	-0.969	0.488	0.544	-1.013	0.345	0.602	-1.038	0.115	0.545	-0.952	0.038	0.608	NaN	NaN	NaN	NaN	NaN	NaN	-0.92	0.644	0.136	-0.919	0.516	0.198	-0.945	0.438	0.198	-0.971	0.28	0.168	-1.001	0.083	0.253
1225	6.125	NaN	NaN	NaN	NaN	NaN	NaN	-1.005	0.906	0.533	-0.995	0.69	0.565	-0.951	0.566	0.54	-0.968	0.488	0.544	-1.013	0.345	0.602	-1.037	0.116	0.544	-0.952	0.038	0.608	NaN	NaN	NaN	NaN	NaN	NaN	-0.921	0.644	0.135	-0.919	0.515	0.198	-0.945	0.438	0.198	-0.972	0.28	0.167	-1.001	0.083	0.253
1226	6.13	NaN	NaN	NaN	NaN	NaN	NaN	-1.005	0.906	0.533	-0.994	0.691	0.565	-0.95	0.566	0.541	-0.966	0.489	0.544	-1.012	0.346	0.601	-1.037	0.116	0.543	-0.951	0.038	0.607	NaN	NaN	NaN	NaN	NaN	NaN	-0.921	0.644	0.135	-0.919	0.515	0.198	-0.946	0.438	0.198	-0.972	0.28	0.167	-1.001	0.083	0.253
1227	6.135	NaN	NaN	NaN	NaN	NaN	NaN	-1.005	0.906	0.532	-0.994	0.691	0.565	-0.949	0.566	0.541	-0.965	0.489	0.544	-1.012	0.346	0.601	-1.036	0.117	0.543	-0.951	0.038	0.606	NaN	NaN	NaN	NaN	NaN	NaN	-0.921	0.644	0.135	-0.92	0.516	0.198	-0.946	0.438	0.198	-0.973	0.28	0.167	-1.001	0.083	0.253
1228	6.14	NaN	NaN	NaN	NaN	NaN	NaN	-1.005	0.906	0.532	-0.992	0.691	0.566	-0.948	0.567	0.541	-0.964	0.49	0.544	-1.011	0.347	0.6	-1.036	0.117	0.542	-0.951	0.039	0.606	NaN	NaN	NaN	NaN	NaN	NaN	-0.921	0.644	0.135	-0.922	0.517	0.197	-0.947	0.438	0.197	-0.973	0.28	0.167	-1.001	0.083	0.253
1229	6.145	NaN	NaN	NaN	NaN	NaN	NaN	-1.005	0.907	0.531	-0.99	0.69	0.566	-0.946	0.568	0.541	-0.963	0.49	0.545	-1.01	0.347	0.6	-1.035	0.118	0.542	-0.951	0.039	0.606	NaN	NaN	NaN	NaN	NaN	NaN	-0.922	0.644	0.134	-0.922	0.517	0.197	-0.947	0.438	0.197	-0.973	0.28	0.167	-1.001	0.083	0.253
1230	6.15	NaN	NaN	NaN	NaN	NaN	NaN	-1.005	0.907	0.531	-0.989	0.69	0.565	-0.945	0.568	0.541	-0.961	0.491	0.545	-1.009	0.348	0.6	-1.034	0.118	0.541	-0.951	0.038	0.605	NaN	NaN	NaN	NaN	NaN	NaN	-0.922	0.645	0.134	-0.923	0.517	0.197	-0.948	0.439	0.197	-0.974	0.28	0.167	-1.002	0.083	0.252
1231	6.155	NaN	NaN	NaN	NaN	NaN	NaN	-1.005	0.907	0.531	-0.987	0.691	0.565	-0.943	0.568	0.541	-0.96	0.491	0.545	-1.009	0.349	0.6	-1.033	0.119	0.54	-0.951	0.038	0.605	NaN	NaN	NaN	NaN	NaN	NaN	-0.923	0.645	0.134	-0.924	0.517	0.196	-0.948	0.439	0.197	-0.974	0.28	0.167	-1.002	0.082	0.252
1232	6.16	NaN	NaN	NaN	NaN	NaN	NaN	-1.005	0.908	0.53	-0.987	0.693	0.566	-0.942	0.569	0.542	-0.958	0.491	0.545	-1.008	0.349	0.6	-1.033	0.119	0.54	-0.951	0.038	0.605	NaN	NaN	NaN	NaN	NaN	NaN	-0.923	0.644	0.133	-0.924	0.517	0.196	-0.949	0.439	0.196	-0.974	0.28	0.166	-1.002	0.082	0.252
1233	6.165	NaN	NaN	NaN	NaN	NaN	NaN	-1.005	0.908	0.529	-0.987	0.695	0.567	-0.941	0.57	0.542	-0.957	0.492	0.545	-1.007	0.349	0.6	-1.032	0.12	0.539	-0.951	0.038	0.604	NaN	NaN	NaN	NaN	NaN	NaN	-0.923	0.644	0.133	-0.925	0.517	0.195	-0.95	0.439	0.196	-0.974	0.28	0.166	-1.003	0.082	0.252
1234	6.17	NaN	NaN	NaN	NaN	NaN	NaN	-1.005	0.908	0.529	-0.986	0.696	0.567	-0.939	0.57	0.542	-0.956	0.492	0.545	-1.006	0.35	0.599	-1.031	0.121	0.538	-0.951	0.038	0.604	NaN	NaN	NaN	NaN	NaN	NaN	-0.923	0.644	0.133	-0.925	0.517	0.195	-0.95	0.439	0.196	-0.975	0.28	0.166	-1.003	0.082	0.252
1235	6.175	NaN	NaN	NaN	NaN	NaN	NaN	-1.005	0.908	0.528	-0.985	0.697	0.568	-0.938	0.57	0.543	-0.954	0.493	0.546	-1.005	0.35	0.599	-1.03	0.121	0.538	-0.95	0.039	0.604	NaN	NaN	NaN	NaN	NaN	NaN	-0.924	0.645	0.132	-0.926	0.517	0.195	-0.951	0.439	0.196	-0.975	0.28	0.166	-1.003	0.082	0.252
1236	6.18	NaN	NaN	NaN	NaN	NaN	NaN	-1.005	0.909	0.528	-0.984	0.698	0.568	-0.936	0.571	0.543	-0.953	0.493	0.546	-1.004	0.351	0.599	-1.03	0.122	0.537	-0.95	0.039	0.603	NaN	NaN	NaN	NaN	NaN	NaN	-0.924	0.645	0.132	-0.926	0.517	0.195	-0.952	0.439	0.196	-0.976	0.28	0.165	-1.003	0.082	0.252
1237	6.185	NaN	NaN	NaN	NaN	NaN	NaN	-1.005	0.909	0.527	-0.981	0.697	0.568	-0.935	0.572	0.543	-0.951	0.494	0.546	-1.003	0.351	0.599	-1.029	0.123	0.537	-0.949	0.039	0.603	NaN	NaN	NaN	NaN	NaN	NaN	-0.925	0.646	0.131	-0.926	0.516	0.195	-0.952	0.439	0.196	-0.976	0.28	0.165	-1.004	0.082	0.252
1238	6.19	NaN	NaN	NaN	NaN	NaN	NaN	-1.004	0.909	0.526	-0.978	0.696	0.568	-0.933	0.572	0.544	-0.95	0.495	0.547	-1.002	0.352	0.599	-1.028	0.124	0.536	-0.949	0.039	0.603	NaN	NaN	NaN	NaN	NaN	NaN	-0.925	0.646	0.131	-0.926	0.516	0.195	-0.953	0.439	0.195	-0.977	0.28	0.165	-1.004	0.082	0.252
1239	6.195	NaN	NaN	NaN	NaN	NaN	NaN	-1.004	0.909	0.526	-0.976	0.695	0.568	-0.932	0.573	0.544	-0.949	0.495	0.547	-1.001	0.352	0.599	-1.027	0.125	0.536	-0.948	0.04	0.602	NaN	NaN	NaN	NaN	NaN	NaN	-0.925	0.646	0.131	-0.927	0.517	0.194	-0.953	0.439	0.195	-0.977	0.279	0.165	-1.003	0.082	0.252
1240	6.2	NaN	NaN	NaN	NaN	NaN	NaN	-1.004	0.909	0.526	-0.975	0.696	0.567	-0.93	0.573	0.545	-0.947	0.495	0.547	-1	0.353	0.599	-1.025	0.125	0.535	-0.948	0.04	0.602	NaN	NaN	NaN	NaN	NaN	NaN	-0.925	0.646	0.13	-0.929	0.518	0.193	-0.954	0.439	0.195	-0.978	0.279	0.165	-1.002	0.082	0.252
1241	6.205	NaN	NaN	NaN	NaN	NaN	NaN	-1.004	0.91	0.525	-0.974	0.696	0.568	-0.928	0.574	0.545	-0.946	0.496	0.548	-0.999	0.354	0.598	-1.024	0.125	0.535	-0.948	0.04	0.601	NaN	NaN	NaN	NaN	NaN	NaN	-0.925	0.646	0.13	-0.93	0.519	0.193	-0.954	0.439	0.195	-0.979	0.279	0.164	-1.002	0.082	0.252
1242	6.21	NaN	NaN	NaN	NaN	NaN	NaN	-1.004	0.91	0.525	-0.974	0.698	0.568	-0.927	0.574	0.546	-0.944	0.497	0.548	-0.999	0.354	0.598	-1.023	0.126	0.534	-0.947	0.041	0.601	NaN	NaN	NaN	NaN	NaN	NaN	-0.925	0.646	0.13	-0.931	0.519	0.193	-0.955	0.44	0.195	-0.98	0.279	0.164	-1.002	0.082	0.252
1243	6.215	NaN	NaN	NaN	NaN	NaN	NaN	-1.003	0.91	0.524	-0.974	0.7	0.569	-0.926	0.575	0.546	-0.943	0.497	0.548	-0.998	0.355	0.598	-1.022	0.127	0.534	-0.946	0.041	0.601	NaN	NaN	NaN	NaN	NaN	NaN	-0.926	0.647	0.129	-0.931	0.519	0.192	-0.957	0.44	0.194	-0.98	0.28	0.164	-1.002	0.082	0.252
1244	6.22	NaN	NaN	NaN	NaN	NaN	NaN	-1.003	0.91	0.524	-0.973	0.701	0.569	-0.924	0.575	0.546	-0.942	0.498	0.549	-0.997	0.356	0.598	-1.021	0.127	0.534	-0.945	0.041	0.601	NaN	NaN	NaN	NaN	NaN	NaN	-0.926	0.647	0.129	-0.932	0.519	0.192	-0.957	0.44	0.194	-0.982	0.28	0.164	-1.003	0.082	0.252
1245	6.225	NaN	NaN	NaN	NaN	NaN	NaN	-1.002	0.911	0.524	-0.971	0.7	0.569	-0.923	0.576	0.547	-0.94	0.498	0.549	-0.996	0.356	0.597	-1.019	0.128	0.534	-0.944	0.041	0.601	NaN	NaN	NaN	NaN	NaN	NaN	-0.926	0.647	0.128	-0.932	0.519	0.192	-0.958	0.44	0.193	-0.983	0.281	0.164	-1.003	0.082	0.252
1246	6.23	NaN	NaN	NaN	NaN	NaN	NaN	-1.002	0.911	0.524	-0.97	0.701	0.569	-0.922	0.576	0.547	-0.939	0.499	0.55	-0.995	0.357	0.597	-1.018	0.129	0.534	-0.943	0.042	0.601	NaN	NaN	NaN	NaN	NaN	NaN	-0.926	0.647	0.128	-0.932	0.519	0.192	-0.958	0.44	0.193	-0.983	0.281	0.164	-1.003	0.082	0.251
1247	6.235	NaN	NaN	NaN	NaN	NaN	NaN	-1.001	0.911	0.523	-0.97	0.702	0.57	-0.921	0.577	0.548	-0.938	0.499	0.55	-0.993	0.357	0.598	-1.016	0.129	0.534	-0.941	0.042	0.6	NaN	NaN	NaN	NaN	NaN	NaN	-0.926	0.647	0.127	-0.933	0.519	0.191	-0.958	0.44	0.193	-0.984	0.282	0.163	-1.003	0.082	0.251
1248	6.24	NaN	NaN	NaN	NaN	NaN	NaN	-1.001	0.911	0.523	-0.968	0.702	0.57	-0.92	0.578	0.548	-0.936	0.5	0.55	-0.992	0.357	0.598	-1.015	0.129	0.534	-0.939	0.041	0.6	NaN	NaN	NaN	NaN	NaN	NaN	-0.926	0.647	0.127	-0.933	0.519	0.191	-0.959	0.44	0.193	-0.984	0.282	0.163	-1.003	0.082	0.251
1249	6.245	NaN	NaN	NaN	NaN	NaN	NaN	-1.001	0.911	0.523	-0.965	0.7	0.57	-0.918	0.578	0.548	-0.935	0.5	0.551	-0.991	0.358	0.598	-1.024	0.143	0.544	-0.937	0.041	0.601	NaN	NaN	NaN	NaN	NaN	NaN	-0.926	0.647	0.127	-0.934	0.519	0.191	-0.96	0.44	0.193	-0.985	0.281	0.163	-1.003	0.082	0.251
1250	6.25	NaN	NaN	NaN	NaN	NaN	NaN	-1	0.912	0.523	-0.964	0.7	0.57	-0.917	0.578	0.549	-0.934	0.5	0.551	-0.989	0.358	0.598	-1.036	0.16	0.556	-0.936	0.041	0.601	NaN	NaN	NaN	NaN	NaN	NaN	-0.926	0.647	0.126	-0.934	0.519	0.191	-0.96	0.44	0.193	-0.985	0.281	0.163	-1.003	0.082	0.251
1251	6.255	NaN	NaN	NaN	NaN	NaN	NaN	-1	0.912	0.522	-0.963	0.7	0.569	-0.916	0.578	0.549	-0.933	0.501	0.551	-0.988	0.358	0.599	-1.015	0.138	0.54	-0.934	0.042	0.601	NaN	NaN	NaN	NaN	NaN	NaN	-0.927	0.648	0.126	-0.935	0.519	0.191	-0.961	0.44	0.193	-0.986	0.281	0.163	-1.003	0.082	0.251
1252	6.26	NaN	NaN	NaN	NaN	NaN	NaN	-0.999	0.912	0.522	-0.962	0.701	0.569	-0.915	0.579	0.549	-0.931	0.502	0.552	-0.987	0.359	0.599	-1.009	0.132	0.536	-0.932	0.043	0.601	NaN	NaN	NaN	NaN	NaN	NaN	-0.927	0.648	0.126	-0.935	0.519	0.191	-0.961	0.44	0.193	-0.986	0.281	0.163	-1.003	0.082	0.251
1253	6.265	NaN	NaN	NaN	NaN	NaN	NaN	-0.998	0.912	0.522	-0.961	0.701	0.569	-0.914	0.58	0.549	-0.93	0.502	0.552	-0.985	0.36	0.599	-1.005	0.131	0.536	-0.93	0.042	0.601	NaN	NaN	NaN	NaN	NaN	NaN	-0.927	0.648	0.126	-0.936	0.518	0.19	-0.962	0.44	0.193	-0.987	0.281	0.162	-1.003	0.082	0.251
1254	6.27	NaN	NaN	NaN	NaN	NaN	NaN	-0.998	0.912	0.521	-0.961	0.701	0.569	-0.913	0.58	0.549	-0.929	0.502	0.552	-0.984	0.36	0.599	-1.003	0.131	0.536	-0.927	0.042	0.601	NaN	NaN	NaN	NaN	NaN	NaN	-0.928	0.648	0.125	-0.936	0.518	0.19	-0.962	0.44	0.192	-0.987	0.281	0.162	-1.003	0.082	0.251
1255	6.275	NaN	NaN	NaN	NaN	NaN	NaN	-0.997	0.912	0.521	-0.96	0.702	0.569	-0.912	0.58	0.549	-0.927	0.502	0.552	-0.982	0.36	0.6	-1.011	0.143	0.545	-0.923	0.041	0.597	NaN	NaN	NaN	NaN	NaN	NaN	-0.928	0.648	0.125	-0.936	0.518	0.19	-0.963	0.441	0.192	-0.987	0.281	0.162	-1.003	0.082	0.251
1256	6.28	NaN	NaN	NaN	NaN	NaN	NaN	-0.997	0.913	0.521	-0.96	0.702	0.57	-0.911	0.58	0.55	-0.926	0.503	0.552	-0.98	0.36	0.6	-1.02	0.158	0.556	-0.919	0.04	0.591	NaN	NaN	NaN	NaN	NaN	NaN	-0.928	0.649	0.124	-0.936	0.518	0.19	-0.964	0.441	0.192	-0.987	0.281	0.162	-1.003	0.082	0.251
1257	6.285	NaN	NaN	NaN	NaN	NaN	NaN	-0.997	0.913	0.521	-0.959	0.703	0.57	-0.91	0.581	0.55	-0.925	0.503	0.552	-0.979	0.361	0.601	-0.999	0.136	0.542	-0.916	0.04	0.598	NaN	NaN	NaN	NaN	NaN	NaN	-0.928	0.649	0.124	-0.937	0.518	0.19	-0.964	0.441	0.191	-0.988	0.281	0.162	-1.003	0.082	0.251
1258	6.29	NaN	NaN	NaN	NaN	NaN	NaN	-0.997	0.913	0.521	-0.959	0.703	0.569	-0.909	0.581	0.55	-0.924	0.503	0.553	-0.977	0.361	0.601	-0.992	0.131	0.539	-0.913	0.04	0.6	NaN	NaN	NaN	NaN	NaN	NaN	-0.928	0.649	0.124	-0.937	0.518	0.189	-0.964	0.441	0.191	-0.988	0.281	0.162	-1.003	0.082	0.251
1259	6.295	NaN	NaN	NaN	NaN	NaN	NaN	-0.996	0.914	0.521	-0.959	0.704	0.57	-0.909	0.582	0.55	-0.923	0.504	0.553	-0.975	0.361	0.602	-0.989	0.129	0.54	-0.909	0.04	0.6	NaN	NaN	NaN	NaN	NaN	NaN	-0.928	0.649	0.124	-0.937	0.518	0.189	-0.964	0.441	0.191	-0.988	0.281	0.162	-1.004	0.082	0.251
1260	6.3	NaN	NaN	NaN	NaN	NaN	NaN	-0.996	0.914	0.521	-0.961	0.707	0.571	-0.908	0.582	0.55	-0.922	0.504	0.553	-0.973	0.361	0.602	-0.984	0.127	0.542	-0.906	0.04	0.6	NaN	NaN	NaN	NaN	NaN	NaN	-0.928	0.649	0.124	-0.937	0.518	0.189	-0.964	0.441	0.191	-0.988	0.281	0.162	-1.004	0.082	0.251
1261	6.305	NaN	NaN	NaN	NaN	NaN	NaN	-0.996	0.914	0.521	-0.961	0.707	0.571	-0.906	0.582	0.55	-0.92	0.504	0.553	-0.971	0.361	0.603	-0.984	0.129	0.542	-0.902	0.039	0.601	NaN	NaN	NaN	NaN	NaN	NaN	-0.928	0.649	0.124	-0.937	0.518	0.189	-0.964	0.441	0.191	-0.988	0.281	0.162	-1.004	0.082	0.251
1262	6.31	NaN	NaN	NaN	NaN	NaN	NaN	-0.996	0.914	0.521	-0.958	0.705	0.57	-0.906	0.582	0.55	-0.919	0.504	0.553	-0.969	0.361	0.603	-0.983	0.13	0.543	-0.889	0.027	0.593	NaN	NaN	NaN	NaN	NaN	NaN	-0.929	0.648	0.123	-0.937	0.518	0.188	-0.964	0.441	0.191	-0.988	0.281	0.162	-1.004	0.082	0.251
1263	6.315	NaN	NaN	NaN	NaN	NaN	NaN	-0.995	0.915	0.521	-0.957	0.705	0.57	-0.905	0.582	0.549	-0.918	0.504	0.553	-0.967	0.361	0.604	NaN	NaN	NaN	-0.873	0.012	0.584	NaN	NaN	NaN	NaN	NaN	NaN	-0.928	0.648	0.123	-0.937	0.518	0.188	-0.964	0.441	0.191	-0.988	0.281	0.162	-1.004	0.082	0.251
1264	6.32	NaN	NaN	NaN	NaN	NaN	NaN	-0.995	0.915	0.521	-0.957	0.705	0.57	-0.904	0.583	0.549	-0.917	0.504	0.553	-0.965	0.361	0.604	-0.975	0.128	0.545	-0.886	0.032	0.597	NaN	NaN	NaN	NaN	NaN	NaN	-0.928	0.648	0.123	-0.937	0.518	0.188	-0.964	0.441	0.191	-0.988	0.281	0.162	-1.003	0.082	0.251
1265	6.325	NaN	NaN	NaN	NaN	NaN	NaN	-0.994	0.915	0.521	-0.956	0.705	0.569	-0.904	0.583	0.549	-0.916	0.504	0.553	-0.963	0.362	0.605	-0.972	0.128	0.546	-0.886	0.037	0.6	NaN	NaN	NaN	NaN	NaN	NaN	-0.928	0.648	0.123	-0.937	0.518	0.188	-0.964	0.441	0.191	-0.988	0.281	0.162	-1.003	0.082	0.251
1266	6.33	NaN	NaN	NaN	NaN	NaN	NaN	-0.994	0.915	0.521	-0.956	0.706	0.569	-0.903	0.584	0.549	-0.915	0.505	0.553	-0.961	0.361	0.606	-0.97	0.129	0.547	-0.883	0.038	0.602	NaN	NaN	NaN	NaN	NaN	NaN	-0.928	0.648	0.123	-0.937	0.518	0.188	-0.964	0.441	0.191	-0.988	0.281	0.162	-1.003	0.082	0.251
1267	6.335	NaN	NaN	NaN	NaN	NaN	NaN	-0.994	0.915	0.521	-0.956	0.706	0.569	-0.903	0.584	0.549	-0.914	0.505	0.553	-0.959	0.361	0.607	-0.966	0.127	0.548	-0.879	0.039	0.602	NaN	NaN	NaN	NaN	NaN	NaN	-0.929	0.648	0.123	-0.936	0.518	0.188	-0.964	0.44	0.191	-0.988	0.281	0.162	-1.003	0.082	0.251
1268	6.34	NaN	NaN	NaN	NaN	NaN	NaN	-0.993	0.915	0.521	-0.956	0.706	0.569	-0.902	0.584	0.549	-0.913	0.505	0.553	-0.957	0.361	0.607	-0.962	0.127	0.549	-0.874	0.038	0.602	NaN	NaN	NaN	NaN	NaN	NaN	-0.929	0.648	0.123	-0.936	0.518	0.188	-0.963	0.44	0.191	-0.987	0.281	0.162	-1.003	0.082	0.251
1269	6.345	NaN	NaN	NaN	NaN	NaN	NaN	-0.993	0.915	0.52	-0.957	0.708	0.569	-0.902	0.584	0.548	-0.913	0.505	0.553	-0.954	0.361	0.608	-0.959	0.126	0.55	-0.87	0.038	0.603	NaN	NaN	NaN	NaN	NaN	NaN	-0.929	0.648	0.123	-0.936	0.518	0.188	-0.963	0.44	0.191	-0.987	0.281	0.162	-1.003	0.082	0.251
1270	6.35	NaN	NaN	NaN	NaN	NaN	NaN	-0.993	0.915	0.52	-0.956	0.707	0.569	-0.901	0.583	0.548	-0.912	0.505	0.553	-0.952	0.361	0.609	-0.955	0.126	0.551	-0.865	0.038	0.603	NaN	NaN	NaN	NaN	NaN	NaN	-0.929	0.648	0.123	-0.936	0.518	0.188	-0.962	0.44	0.191	-0.987	0.281	0.162	-1.003	0.082	0.251
1271	6.355	NaN	NaN	NaN	NaN	NaN	NaN	-0.992	0.915	0.52	-0.955	0.706	0.568	-0.901	0.583	0.548	-0.911	0.505	0.553	-0.95	0.361	0.609	-0.952	0.125	0.553	-0.861	0.038	0.603	NaN	NaN	NaN	NaN	NaN	NaN	-0.929	0.648	0.123	-0.936	0.518	0.188	-0.961	0.439	0.191	-0.987	0.281	0.162	-1.003	0.082	0.251
1272	6.36	NaN	NaN	NaN	NaN	NaN	NaN	-0.992	0.915	0.52	-0.955	0.707	0.568	-0.9	0.583	0.547	-0.911	0.505	0.552	-0.948	0.36	0.61	-0.949	0.125	0.554	-0.857	0.038	0.603	NaN	NaN	NaN	NaN	NaN	NaN	-0.929	0.648	0.123	-0.935	0.518	0.188	-0.96	0.439	0.191	-0.986	0.281	0.162	-1.003	0.082	0.251
1273	6.365	NaN	NaN	NaN	NaN	NaN	NaN	-0.991	0.915	0.52	-0.954	0.705	0.568	-0.9	0.582	0.547	-0.91	0.505	0.552	-0.945	0.36	0.611	-0.947	0.125	0.556	-0.852	0.038	0.604	NaN	NaN	NaN	NaN	NaN	NaN	-0.929	0.647	0.123	-0.935	0.518	0.188	-0.96	0.439	0.191	-0.986	0.281	0.162	-1.003	0.082	0.252
1274	6.37	NaN	NaN	NaN	NaN	NaN	NaN	-0.991	0.915	0.52	-0.953	0.704	0.566	-0.899	0.582	0.546	-0.909	0.505	0.552	-0.943	0.36	0.611	-0.943	0.124	0.557	-0.848	0.037	0.604	NaN	NaN	NaN	NaN	NaN	NaN	-0.929	0.647	0.123	-0.935	0.518	0.188	-0.959	0.439	0.191	-0.986	0.281	0.163	-1.003	0.082	0.252
1275	6.375	NaN	NaN	NaN	NaN	NaN	NaN	-0.99	0.914	0.52	-0.952	0.703	0.565	-0.899	0.582	0.546	-0.909	0.505	0.552	-0.941	0.36	0.612	-0.94	0.124	0.558	-0.843	0.037	0.605	NaN	NaN	NaN	NaN	NaN	NaN	-0.929	0.647	0.123	-0.934	0.518	0.188	-0.959	0.439	0.191	-0.985	0.281	0.163	-1.003	0.082	0.252
1276	6.38	NaN	NaN	NaN	NaN	NaN	NaN	-0.99	0.914	0.52	-0.952	0.704	0.566	-0.899	0.582	0.546	-0.908	0.505	0.551	-0.938	0.359	0.612	-0.937	0.124	0.56	-0.839	0.038	0.605	NaN	NaN	NaN	NaN	NaN	NaN	-0.928	0.647	0.123	-0.934	0.518	0.188	-0.958	0.438	0.191	-0.984	0.28	0.163	-1.003	0.082	0.252
1277	6.385	NaN	NaN	NaN	NaN	NaN	NaN	-0.99	0.914	0.52	-0.952	0.704	0.566	-0.899	0.582	0.545	-0.908	0.505	0.551	-0.936	0.359	0.613	-0.932	0.123	0.56	-0.834	0.038	0.606	NaN	NaN	NaN	NaN	NaN	NaN	-0.928	0.647	0.123	-0.934	0.518	0.189	-0.958	0.438	0.191	-0.983	0.279	0.163	-1.003	0.082	0.252
1278	6.39	NaN	NaN	NaN	NaN	NaN	NaN	-0.989	0.914	0.52	-0.952	0.704	0.566	-0.899	0.582	0.545	-0.907	0.504	0.551	-0.934	0.359	0.613	-0.929	0.122	0.562	-0.829	0.038	0.607	NaN	NaN	NaN	NaN	NaN	NaN	-0.928	0.647	0.123	-0.933	0.518	0.189	-0.957	0.438	0.192	-0.984	0.28	0.163	-1.003	0.082	0.252
1279	6.395	NaN	NaN	NaN	NaN	NaN	NaN	-0.989	0.913	0.52	-0.952	0.703	0.566	-0.899	0.581	0.544	-0.906	0.504	0.55	-0.931	0.358	0.614	-0.925	0.122	0.563	-0.825	0.038	0.607	NaN	NaN	NaN	NaN	NaN	NaN	-0.927	0.646	0.123	-0.932	0.517	0.189	-0.957	0.438	0.192	-0.983	0.28	0.163	-1.003	0.082	0.252
1280	6.4	NaN	NaN	NaN	NaN	NaN	NaN	-0.988	0.913	0.52	-0.952	0.703	0.566	-0.898	0.581	0.544	-0.906	0.504	0.55	-0.929	0.358	0.615	-0.922	0.121	0.564	-0.821	0.039	0.608	NaN	NaN	NaN	NaN	NaN	NaN	-0.927	0.646	0.123	-0.931	0.516	0.19	-0.957	0.438	0.192	-0.982	0.278	0.163	-1.004	0.082	0.252
1281	6.405	NaN	NaN	NaN	NaN	NaN	NaN	-0.988	0.913	0.52	-0.953	0.703	0.566	-0.898	0.58	0.543	-0.905	0.503	0.55	-0.927	0.357	0.615	-0.918	0.12	0.565	-0.817	0.039	0.609	NaN	NaN	NaN	NaN	NaN	NaN	-0.926	0.646	0.123	-0.93	0.515	0.19	-0.956	0.438	0.192	-0.981	0.278	0.163	-1.004	0.082	0.252
1282	6.41	NaN	NaN	NaN	NaN	NaN	NaN	-0.988	0.913	0.52	-0.953	0.703	0.566	-0.898	0.58	0.543	-0.905	0.503	0.549	-0.924	0.357	0.616	-0.915	0.12	0.567	-0.813	0.04	0.61	NaN	NaN	NaN	NaN	NaN	NaN	-0.925	0.645	0.123	-0.929	0.515	0.19	-0.956	0.438	0.192	-0.981	0.278	0.163	-1.004	0.082	0.252
1283	6.415	NaN	NaN	NaN	NaN	NaN	NaN	-0.988	0.912	0.52	-0.954	0.704	0.566	-0.898	0.58	0.542	-0.904	0.502	0.549	-0.922	0.357	0.616	-0.912	0.12	0.568	-0.809	0.041	0.611	NaN	NaN	NaN	NaN	NaN	NaN	-0.924	0.645	0.124	-0.929	0.515	0.19	-0.955	0.438	0.191	-0.98	0.278	0.163	-1.004	0.082	0.252
1284	6.42	NaN	NaN	NaN	NaN	NaN	NaN	-0.987	0.912	0.52	-0.954	0.703	0.565	-0.898	0.579	0.542	-0.904	0.502	0.548	-0.92	0.357	0.616	-0.91	0.12	0.57	-0.805	0.041	0.612	NaN	NaN	NaN	NaN	NaN	NaN	-0.924	0.645	0.124	-0.928	0.515	0.189	-0.955	0.438	0.191	-0.98	0.278	0.163	-1.004	0.082	0.252
1285	6.425	NaN	NaN	NaN	NaN	NaN	NaN	-0.987	0.912	0.52	-0.953	0.701	0.564	-0.898	0.579	0.541	-0.904	0.501	0.548	-0.918	0.357	0.616	-0.905	0.119	0.57	-0.801	0.042	0.612	NaN	NaN	NaN	NaN	NaN	NaN	-0.924	0.645	0.124	-0.928	0.515	0.189	-0.954	0.437	0.191	-0.98	0.278	0.163	-1.004	0.082	0.252
1286	6.43	NaN	NaN	NaN	NaN	NaN	NaN	-0.986	0.912	0.52	-0.953	0.7	0.564	-0.899	0.578	0.54	-0.904	0.501	0.547	-0.916	0.356	0.617	-0.902	0.119	0.571	-0.797	0.042	0.613	NaN	NaN	NaN	NaN	NaN	NaN	-0.923	0.645	0.124	-0.928	0.516	0.188	-0.954	0.437	0.191	-0.98	0.278	0.163	-1.004	0.082	0.252
1287	6.435	NaN	NaN	NaN	NaN	NaN	NaN	-0.986	0.911	0.52	-0.953	0.699	0.563	-0.899	0.578	0.54	-0.903	0.501	0.547	-0.914	0.356	0.617	-0.899	0.119	0.573	-0.793	0.043	0.613	NaN	NaN	NaN	NaN	NaN	NaN	-0.922	0.644	0.124	-0.928	0.516	0.188	-0.953	0.437	0.191	-0.98	0.278	0.163	-1.004	0.082	0.252
1288	6.44	NaN	NaN	NaN	NaN	NaN	NaN	-0.986	0.911	0.52	-0.953	0.699	0.563	-0.899	0.577	0.539	-0.903	0.5	0.546	-0.913	0.356	0.617	-0.895	0.118	0.573	-0.789	0.043	0.614	NaN	NaN	NaN	NaN	NaN	NaN	-0.922	0.644	0.123	-0.927	0.516	0.188	-0.953	0.437	0.191	-0.98	0.278	0.163	-1.004	0.082	0.252
1289	6.445	NaN	NaN	NaN	NaN	NaN	NaN	-0.985	0.91	0.52	-0.954	0.699	0.563	-0.899	0.577	0.539	-0.902	0.5	0.546	-0.911	0.355	0.617	-0.891	0.117	0.574	-0.784	0.043	0.614	NaN	NaN	NaN	NaN	NaN	NaN	-0.921	0.645	0.123	-0.927	0.516	0.188	-0.952	0.437	0.191	-0.979	0.278	0.163	-1.003	0.082	0.252
1290	6.45	NaN	NaN	NaN	NaN	NaN	NaN	-0.985	0.91	0.52	-0.955	0.7	0.563	-0.899	0.576	0.538	-0.901	0.499	0.545	-0.91	0.355	0.617	-0.888	0.117	0.575	-0.781	0.043	0.615	NaN	NaN	NaN	NaN	NaN	NaN	-0.921	0.645	0.123	-0.926	0.516	0.188	-0.951	0.437	0.191	-0.979	0.278	0.163	-1.003	0.082	0.252
1291	6.455	NaN	NaN	NaN	NaN	NaN	NaN	-0.984	0.909	0.521	-0.956	0.7	0.563	-0.9	0.576	0.538	-0.901	0.499	0.545	-0.908	0.355	0.617	-0.885	0.117	0.575	-0.777	0.043	0.615	NaN	NaN	NaN	NaN	NaN	NaN	-0.921	0.645	0.123	-0.925	0.516	0.188	-0.951	0.437	0.191	-0.979	0.278	0.163	-1.003	0.082	0.252
1292	6.46	NaN	NaN	NaN	NaN	NaN	NaN	-0.984	0.909	0.521	-0.956	0.698	0.563	-0.9	0.575	0.537	-0.901	0.498	0.544	-0.907	0.354	0.617	-0.882	0.116	0.576	-0.773	0.044	0.616	NaN	NaN	NaN	NaN	NaN	NaN	-0.92	0.645	0.123	-0.925	0.516	0.188	-0.95	0.436	0.191	-0.978	0.278	0.163	-1.003	0.082	0.252
1293	6.465	NaN	NaN	NaN	NaN	NaN	NaN	-0.984	0.909	0.521	-0.954	0.696	0.562	-0.9	0.575	0.537	-0.901	0.498	0.544	-0.905	0.354	0.617	-0.878	0.116	0.577	-0.769	0.044	0.616	NaN	NaN	NaN	NaN	NaN	NaN	-0.919	0.644	0.123	-0.924	0.515	0.188	-0.95	0.436	0.191	-0.978	0.278	0.163	-1.003	0.082	0.252
1294	6.47	NaN	NaN	NaN	NaN	NaN	NaN	-0.983	0.908	0.521	-0.954	0.695	0.561	-0.9	0.574	0.537	-0.901	0.497	0.543	-0.904	0.354	0.617	-0.876	0.116	0.578	-0.765	0.045	0.617	NaN	NaN	NaN	NaN	NaN	NaN	-0.918	0.644	0.123	-0.923	0.516	0.188	-0.949	0.436	0.191	-0.977	0.278	0.163	-1.003	0.082	0.252
1295	6.475	NaN	NaN	NaN	NaN	NaN	NaN	-0.983	0.908	0.521	-0.955	0.695	0.561	-0.9	0.573	0.536	-0.901	0.497	0.543	-0.903	0.354	0.617	-0.873	0.116	0.578	-0.762	0.046	0.618	NaN	NaN	NaN	NaN	NaN	NaN	-0.917	0.643	0.123	-0.922	0.515	0.188	-0.947	0.436	0.19	-0.977	0.278	0.163	-1.003	0.082	0.252
1296	6.48	NaN	NaN	NaN	NaN	NaN	NaN	-0.983	0.907	0.521	-0.955	0.695	0.561	-0.901	0.572	0.536	-0.901	0.496	0.543	-0.902	0.354	0.617	-0.87	0.116	0.579	-0.759	0.047	0.619	NaN	NaN	NaN	NaN	NaN	NaN	-0.916	0.643	0.123	-0.92	0.514	0.188	-0.947	0.436	0.19	-0.976	0.278	0.162	-1.003	0.083	0.252
1297	6.485	NaN	NaN	NaN	NaN	NaN	NaN	-0.983	0.907	0.521	-0.956	0.695	0.561	-0.901	0.572	0.535	-0.901	0.496	0.542	-0.901	0.353	0.617	-0.867	0.115	0.579	-0.757	0.048	0.619	NaN	NaN	NaN	NaN	NaN	NaN	-0.915	0.643	0.123	-0.919	0.514	0.188	-0.946	0.436	0.19	-0.976	0.278	0.162	-1.003	0.083	0.252
1298	6.49	NaN	NaN	NaN	NaN	NaN	NaN	-0.983	0.906	0.521	-0.958	0.696	0.561	-0.901	0.571	0.535	-0.901	0.496	0.541	-0.9	0.352	0.616	-0.863	0.114	0.579	-0.753	0.048	0.619	NaN	NaN	NaN	NaN	NaN	NaN	-0.914	0.642	0.123	-0.918	0.514	0.188	-0.944	0.435	0.19	-0.975	0.277	0.163	-1.003	0.083	0.252
1299	6.495	NaN	NaN	NaN	NaN	NaN	NaN	-0.982	0.906	0.521	-0.958	0.695	0.561	-0.901	0.571	0.535	-0.901	0.495	0.541	-0.899	0.352	0.616	-0.861	0.114	0.579	-0.75	0.049	0.619	NaN	NaN	NaN	NaN	NaN	NaN	-0.913	0.641	0.123	-0.917	0.514	0.188	-0.943	0.435	0.19	-0.974	0.277	0.163	-1.002	0.082	0.253
1300	6.5	NaN	NaN	NaN	NaN	NaN	NaN	-0.982	0.905	0.521	-0.957	0.694	0.561	-0.901	0.57	0.534	-0.901	0.495	0.54	-0.898	0.352	0.616	-0.859	0.115	0.579	-0.747	0.049	0.62	NaN	NaN	NaN	NaN	NaN	NaN	-0.912	0.641	0.123	-0.916	0.514	0.187	-0.942	0.435	0.189	-0.973	0.277	0.163	-1.002	0.082	0.253
1301	6.505	NaN	NaN	NaN	NaN	NaN	NaN	-0.982	0.905	0.521	-0.957	0.693	0.561	-0.901	0.57	0.534	-0.901	0.495	0.54	-0.897	0.352	0.616	-0.856	0.115	0.579	-0.744	0.049	0.62	NaN	NaN	NaN	NaN	NaN	NaN	-0.911	0.641	0.123	-0.915	0.513	0.187	-0.941	0.435	0.189	-0.973	0.277	0.163	-1.002	0.082	0.253
1302	6.51	NaN	NaN	NaN	NaN	NaN	NaN	-0.981	0.904	0.521	-0.957	0.693	0.561	-0.901	0.569	0.534	-0.9	0.495	0.54	-0.897	0.351	0.616	-0.854	0.114	0.579	-0.741	0.05	0.62	NaN	NaN	NaN	NaN	NaN	NaN	-0.91	0.641	0.123	-0.914	0.513	0.188	-0.94	0.435	0.189	-0.972	0.277	0.163	-1.002	0.083	0.253
1303	6.515	NaN	NaN	NaN	NaN	NaN	NaN	-0.981	0.904	0.522	-0.958	0.692	0.561	-0.901	0.568	0.533	-0.9	0.494	0.54	-0.896	0.351	0.615	-0.852	0.115	0.579	-0.739	0.05	0.62	NaN	NaN	NaN	NaN	NaN	NaN	-0.91	0.641	0.123	-0.912	0.511	0.188	-0.939	0.434	0.189	-0.971	0.277	0.163	-1.001	0.083	0.253
1304	6.52	NaN	NaN	NaN	NaN	NaN	NaN	-0.98	0.903	0.522	-0.958	0.691	0.561	-0.901	0.568	0.533	-0.9	0.494	0.539	-0.896	0.35	0.614	-0.849	0.114	0.579	-0.737	0.05	0.62	NaN	NaN	NaN	NaN	NaN	NaN	-0.909	0.641	0.123	-0.911	0.511	0.188	-0.938	0.434	0.189	-0.971	0.277	0.163	-1.001	0.083	0.253
1305	6.525	NaN	NaN	NaN	NaN	NaN	NaN	-0.98	0.903	0.522	-0.958	0.691	0.561	-0.901	0.567	0.533	-0.9	0.493	0.539	-0.895	0.35	0.614	-0.846	0.113	0.579	-0.734	0.05	0.62	NaN	NaN	NaN	NaN	NaN	NaN	-0.908	0.64	0.123	-0.91	0.511	0.188	-0.937	0.434	0.189	-0.971	0.277	0.163	-1.001	0.083	0.253
1306	6.53	NaN	NaN	NaN	NaN	NaN	NaN	-0.98	0.902	0.522	-0.957	0.689	0.56	-0.901	0.567	0.533	-0.9	0.493	0.539	-0.894	0.349	0.614	-0.844	0.112	0.578	-0.731	0.05	0.62	NaN	NaN	NaN	NaN	NaN	NaN	-0.908	0.64	0.123	-0.91	0.511	0.188	-0.937	0.434	0.189	-0.971	0.277	0.163	-1.001	0.083	0.253
1307	6.535	NaN	NaN	NaN	NaN	NaN	NaN	-0.979	0.902	0.522	-0.955	0.686	0.559	-0.901	0.566	0.532	-0.9	0.492	0.538	-0.893	0.349	0.613	-0.842	0.112	0.578	-0.729	0.049	0.62	NaN	NaN	NaN	NaN	NaN	NaN	-0.907	0.64	0.123	-0.91	0.511	0.188	-0.937	0.434	0.189	-0.97	0.277	0.163	-1.001	0.083	0.253
1308	6.54	NaN	NaN	NaN	NaN	NaN	NaN	-0.979	0.901	0.522	-0.954	0.685	0.559	-0.901	0.565	0.532	-0.9	0.491	0.538	-0.892	0.348	0.613	-0.84	0.112	0.577	-0.727	0.049	0.619	NaN	NaN	NaN	NaN	NaN	NaN	-0.907	0.639	0.123	-0.91	0.511	0.188	-0.936	0.433	0.19	-0.97	0.277	0.163	-1.001	0.083	0.253
1309	6.545	NaN	NaN	NaN	NaN	NaN	NaN	-0.979	0.901	0.523	-0.955	0.684	0.559	-0.901	0.565	0.532	-0.9	0.49	0.538	-0.892	0.347	0.613	-0.839	0.112	0.577	-0.725	0.048	0.619	NaN	NaN	NaN	NaN	NaN	NaN	-0.907	0.639	0.123	-0.91	0.511	0.188	-0.936	0.433	0.19	-0.97	0.277	0.162	-1.001	0.083	0.253
1310	6.55	NaN	NaN	NaN	NaN	NaN	NaN	-0.979	0.9	0.523	-0.955	0.684	0.559	-0.901	0.564	0.532	-0.899	0.489	0.537	-0.891	0.346	0.613	-0.837	0.112	0.576	-0.724	0.048	0.619	NaN	NaN	NaN	NaN	NaN	NaN	-0.906	0.639	0.123	-0.909	0.511	0.188	-0.936	0.433	0.19	-0.97	0.277	0.162	-1.001	0.083	0.253
1311	6.555	NaN	NaN	NaN	NaN	NaN	NaN	-0.978	0.899	0.523	-0.955	0.684	0.559	-0.901	0.563	0.532	-0.899	0.488	0.537	-0.891	0.345	0.612	-0.835	0.111	0.575	-0.722	0.048	0.618	NaN	NaN	NaN	NaN	NaN	NaN	-0.906	0.639	0.123	-0.909	0.511	0.188	-0.936	0.433	0.19	-0.969	0.277	0.162	-1.001	0.083	0.253
1312	6.56	NaN	NaN	NaN	NaN	NaN	NaN	-0.978	0.898	0.523	-0.956	0.683	0.559	-0.901	0.562	0.531	-0.899	0.488	0.537	-0.89	0.344	0.612	-0.834	0.111	0.575	-0.721	0.048	0.618	NaN	NaN	NaN	NaN	NaN	NaN	-0.906	0.639	0.123	-0.909	0.511	0.188	-0.935	0.433	0.19	-0.969	0.277	0.162	-1.001	0.083	0.253
1313	6.565	NaN	NaN	NaN	NaN	NaN	NaN	-0.978	0.898	0.523	-0.956	0.683	0.559	-0.901	0.561	0.531	-0.899	0.487	0.536	-0.89	0.344	0.611	-0.833	0.111	0.574	-0.719	0.047	0.617	NaN	NaN	NaN	NaN	NaN	NaN	-0.905	0.639	0.123	-0.908	0.511	0.188	-0.935	0.433	0.19	-0.969	0.277	0.162	-1.001	0.083	0.253
1314	6.57	NaN	NaN	NaN	NaN	NaN	NaN	-0.977	0.897	0.523	-0.957	0.683	0.559	-0.9	0.56	0.531	-0.898	0.486	0.536	-0.889	0.343	0.611	-0.831	0.11	0.573	-0.718	0.047	0.617	NaN	NaN	NaN	NaN	NaN	NaN	-0.905	0.639	0.123	-0.908	0.511	0.188	-0.934	0.433	0.19	-0.969	0.277	0.162	-1.001	0.083	0.253
1315	6.575	NaN	NaN	NaN	NaN	NaN	NaN	-0.977	0.896	0.523	-0.957	0.684	0.56	-0.9	0.56	0.531	-0.898	0.486	0.535	-0.889	0.342	0.61	-0.829	0.109	0.572	-0.717	0.046	0.616	NaN	NaN	NaN	NaN	NaN	NaN	-0.905	0.639	0.123	-0.907	0.511	0.188	-0.934	0.433	0.19	-0.968	0.277	0.162	-1.001	0.083	0.253
1316	6.58	NaN	NaN	NaN	NaN	NaN	NaN	-0.977	0.896	0.523	-0.957	0.683	0.56	-0.9	0.559	0.53	-0.898	0.485	0.535	-0.888	0.342	0.609	-0.827	0.107	0.572	-0.716	0.045	0.616	NaN	NaN	NaN	NaN	NaN	NaN	-0.904	0.639	0.123	-0.906	0.511	0.188	-0.933	0.433	0.19	-0.968	0.277	0.162	-1.001	0.083	0.253
1317	6.585	NaN	NaN	NaN	NaN	NaN	NaN	-0.976	0.895	0.523	-0.956	0.682	0.559	-0.9	0.559	0.53	-0.897	0.485	0.535	-0.888	0.341	0.608	-0.826	0.107	0.571	-0.714	0.044	0.615	NaN	NaN	NaN	NaN	NaN	NaN	-0.903	0.639	0.123	-0.906	0.511	0.188	-0.933	0.433	0.19	-0.968	0.277	0.162	-1.001	0.083	0.253
1318	6.59	NaN	NaN	NaN	NaN	NaN	NaN	-0.976	0.894	0.524	-0.954	0.678	0.559	-0.899	0.558	0.53	-0.897	0.485	0.534	-0.888	0.341	0.608	-0.826	0.107	0.57	-0.713	0.043	0.614	NaN	NaN	NaN	NaN	NaN	NaN	-0.902	0.638	0.123	-0.905	0.511	0.188	-0.932	0.433	0.19	-0.967	0.277	0.162	-1.001	0.083	0.253
1319	6.595	NaN	NaN	NaN	NaN	NaN	NaN	-0.975	0.894	0.524	-0.953	0.677	0.559	-0.899	0.557	0.53	-0.896	0.484	0.534	-0.887	0.34	0.607	-0.825	0.107	0.569	-0.712	0.042	0.614	NaN	NaN	NaN	NaN	NaN	NaN	-0.901	0.638	0.123	-0.904	0.51	0.188	-0.931	0.433	0.19	-0.966	0.277	0.162	-1.001	0.083	0.253
1320	6.6	NaN	NaN	NaN	NaN	NaN	NaN	-0.975	0.893	0.524	-0.953	0.677	0.558	-0.898	0.557	0.529	-0.895	0.483	0.533	-0.887	0.339	0.606	-0.824	0.105	0.568	-0.711	0.041	0.613	NaN	NaN	NaN	NaN	NaN	NaN	-0.901	0.638	0.123	-0.902	0.509	0.188	-0.93	0.432	0.19	-0.966	0.277	0.162	-1.001	0.083	0.253
1321	6.605	NaN	NaN	NaN	NaN	NaN	NaN	-0.975	0.893	0.524	-0.953	0.676	0.558	-0.898	0.556	0.529	-0.895	0.482	0.533	-0.886	0.338	0.605	-0.823	0.105	0.567	-0.711	0.04	0.612	NaN	NaN	NaN	NaN	NaN	NaN	-0.9	0.638	0.123	-0.901	0.509	0.188	-0.929	0.432	0.19	-0.965	0.276	0.162	-1.001	0.083	0.253
1322	6.61	NaN	NaN	NaN	NaN	NaN	NaN	-0.975	0.892	0.525	-0.953	0.675	0.558	-0.897	0.556	0.529	-0.894	0.481	0.533	-0.886	0.338	0.605	-0.823	0.104	0.566	-0.71	0.04	0.611	NaN	NaN	NaN	NaN	NaN	NaN	-0.899	0.638	0.123	-0.9	0.509	0.189	-0.928	0.431	0.19	-0.963	0.275	0.162	-1.001	0.083	0.253
1323	6.615	NaN	NaN	NaN	NaN	NaN	NaN	-0.975	0.892	0.525	-0.953	0.675	0.558	-0.897	0.555	0.529	-0.893	0.48	0.532	-0.885	0.337	0.604	-0.822	0.104	0.565	-0.71	0.039	0.61	NaN	NaN	NaN	NaN	NaN	NaN	-0.898	0.638	0.124	-0.899	0.509	0.189	-0.926	0.431	0.19	-0.963	0.274	0.162	-1.001	0.083	0.253
1324	6.62	NaN	NaN	NaN	NaN	NaN	NaN	-0.974	0.891	0.525	-0.953	0.674	0.557	-0.896	0.554	0.528	-0.893	0.48	0.532	-0.884	0.336	0.603	-0.821	0.103	0.564	-0.71	0.038	0.609	NaN	NaN	NaN	NaN	NaN	NaN	-0.896	0.637	0.124	-0.898	0.509	0.189	-0.925	0.431	0.19	-0.962	0.275	0.163	-1.001	0.083	0.253
1325	6.625	NaN	NaN	NaN	NaN	NaN	NaN	-0.974	0.891	0.525	-0.952	0.673	0.557	-0.895	0.554	0.528	-0.892	0.48	0.531	-0.884	0.335	0.603	-0.821	0.103	0.563	-0.71	0.037	0.608	NaN	NaN	NaN	NaN	NaN	NaN	-0.895	0.636	0.125	-0.897	0.509	0.189	-0.924	0.431	0.19	-0.962	0.275	0.163	-1.001	0.083	0.253
1326	6.63	NaN	NaN	NaN	NaN	NaN	NaN	-0.973	0.89	0.526	-0.952	0.673	0.557	-0.894	0.553	0.528	-0.892	0.479	0.531	-0.883	0.334	0.602	-0.821	0.102	0.562	-0.709	0.036	0.607	NaN	NaN	NaN	NaN	NaN	NaN	-0.894	0.636	0.125	-0.896	0.509	0.189	-0.923	0.431	0.19	-0.961	0.275	0.163	-1.001	0.083	0.253
1327	6.635	NaN	NaN	NaN	NaN	NaN	NaN	-0.972	0.89	0.526	-0.952	0.673	0.557	-0.893	0.552	0.527	-0.891	0.479	0.531	-0.882	0.334	0.601	-0.821	0.102	0.561	-0.709	0.036	0.605	NaN	NaN	NaN	NaN	NaN	NaN	-0.893	0.636	0.125	-0.895	0.508	0.189	-0.922	0.431	0.19	-0.96	0.275	0.163	-1.001	0.083	0.253
1328	6.64	NaN	NaN	NaN	NaN	NaN	NaN	-0.972	0.889	0.526	-0.952	0.673	0.557	-0.892	0.552	0.527	-0.89	0.478	0.53	-0.882	0.333	0.6	-0.82	0.102	0.56	-0.709	0.035	0.604	NaN	NaN	NaN	NaN	NaN	NaN	-0.891	0.635	0.126	-0.893	0.507	0.189	-0.921	0.43	0.19	-0.96	0.275	0.163	-1.001	0.083	0.253
1329	6.645	NaN	NaN	NaN	NaN	NaN	NaN	-0.971	0.889	0.527	-0.953	0.673	0.558	-0.892	0.552	0.527	-0.888	0.477	0.53	-0.881	0.332	0.6	-0.82	0.101	0.559	-0.709	0.034	0.603	NaN	NaN	NaN	NaN	NaN	NaN	-0.89	0.635	0.126	-0.892	0.507	0.19	-0.92	0.43	0.19	-0.959	0.275	0.163	-1.001	0.083	0.253
1330	6.65	NaN	NaN	NaN	NaN	NaN	NaN	-0.971	0.888	0.527	-0.951	0.672	0.557	-0.89	0.551	0.527	-0.888	0.477	0.53	-0.88	0.331	0.599	-0.82	0.1	0.558	-0.709	0.033	0.602	NaN	NaN	NaN	NaN	NaN	NaN	-0.889	0.635	0.126	-0.891	0.507	0.19	-0.919	0.429	0.191	-0.959	0.275	0.164	-1.001	0.083	0.253
1331	6.655	NaN	NaN	NaN	NaN	NaN	NaN	-0.97	0.888	0.527	-0.948	0.669	0.556	-0.889	0.55	0.527	-0.887	0.476	0.53	-0.88	0.331	0.599	-0.82	0.099	0.557	-0.709	0.033	0.602	NaN	NaN	NaN	NaN	NaN	NaN	-0.889	0.635	0.126	-0.89	0.506	0.19	-0.918	0.429	0.191	-0.958	0.275	0.164	-1.001	0.083	0.253
1332	6.66	NaN	NaN	NaN	NaN	NaN	NaN	-0.969	0.887	0.527	-0.947	0.668	0.556	-0.888	0.549	0.526	-0.885	0.475	0.529	-0.879	0.33	0.598	-0.82	0.099	0.556	-0.709	0.033	0.601	NaN	NaN	NaN	NaN	NaN	NaN	-0.888	0.635	0.126	-0.889	0.506	0.19	-0.917	0.429	0.191	-0.957	0.275	0.164	-1.001	0.083	0.254
1333	6.665	NaN	NaN	NaN	NaN	NaN	NaN	-0.968	0.886	0.528	-0.947	0.668	0.557	-0.887	0.549	0.526	-0.884	0.474	0.529	-0.878	0.329	0.597	-0.82	0.098	0.555	-0.708	0.033	0.6	NaN	NaN	NaN	NaN	NaN	NaN	-0.887	0.635	0.126	-0.889	0.507	0.19	-0.916	0.429	0.191	-0.957	0.275	0.164	-1.001	0.083	0.254
1334	6.67	NaN	NaN	NaN	NaN	NaN	NaN	-0.967	0.886	0.528	-0.947	0.668	0.557	-0.886	0.548	0.526	-0.883	0.473	0.528	-0.877	0.328	0.597	-0.819	0.097	0.554	-0.708	0.034	0.599	NaN	NaN	NaN	NaN	NaN	NaN	-0.887	0.635	0.126	-0.888	0.507	0.19	-0.916	0.429	0.191	-0.956	0.275	0.164	-1.001	0.083	0.254
1335	6.675	NaN	NaN	NaN	NaN	NaN	NaN	-0.966	0.885	0.528	-0.944	0.666	0.557	-0.885	0.547	0.526	-0.882	0.473	0.528	-0.876	0.327	0.596	-0.819	0.097	0.553	-0.708	0.034	0.598	NaN	NaN	NaN	NaN	NaN	NaN	-0.886	0.635	0.127	-0.887	0.507	0.191	-0.915	0.429	0.192	-0.956	0.275	0.164	-1.001	0.083	0.254
1336	6.68	NaN	NaN	NaN	NaN	NaN	NaN	-0.965	0.884	0.529	-0.943	0.665	0.557	-0.884	0.547	0.525	-0.881	0.473	0.528	-0.876	0.326	0.595	-0.818	0.097	0.552	-0.708	0.035	0.598	NaN	NaN	NaN	NaN	NaN	NaN	-0.885	0.635	0.127	-0.886	0.506	0.191	-0.915	0.429	0.192	-0.956	0.275	0.164	-1.001	0.083	0.254
1337	6.685	NaN	NaN	NaN	NaN	NaN	NaN	-0.964	0.884	0.529	-0.942	0.665	0.557	-0.882	0.546	0.525	-0.88	0.472	0.528	-0.874	0.326	0.595	-0.818	0.097	0.552	-0.707	0.035	0.598	NaN	NaN	NaN	NaN	NaN	NaN	-0.883	0.634	0.128	-0.885	0.505	0.192	-0.914	0.429	0.192	-0.955	0.275	0.164	-1.001	0.083	0.254
1338	6.69	NaN	NaN	NaN	NaN	NaN	NaN	-0.964	0.883	0.529	-0.942	0.666	0.558	-0.881	0.545	0.524	-0.878	0.472	0.527	-0.873	0.325	0.594	-0.818	0.097	0.552	-0.708	0.034	0.598	NaN	NaN	NaN	NaN	NaN	NaN	-0.883	0.634	0.128	-0.885	0.505	0.192	-0.914	0.429	0.192	-0.954	0.274	0.164	-1.001	0.083	0.254
1339	6.695	NaN	NaN	NaN	NaN	NaN	NaN	-0.963	0.882	0.53	-0.942	0.666	0.558	-0.88	0.545	0.524	-0.877	0.471	0.527	-0.871	0.324	0.594	-0.817	0.097	0.552	-0.708	0.033	0.599	NaN	NaN	NaN	NaN	NaN	NaN	-0.882	0.634	0.128	-0.884	0.505	0.192	-0.913	0.429	0.192	-0.954	0.274	0.164	-1.001	0.083	0.254
1340	6.7	NaN	NaN	NaN	NaN	NaN	NaN	-0.961	0.881	0.53	-0.94	0.665	0.558	-0.879	0.544	0.524	-0.876	0.47	0.526	-0.869	0.324	0.594	-0.816	0.097	0.552	-0.707	0.033	0.599	NaN	NaN	NaN	NaN	NaN	NaN	-0.88	0.633	0.129	-0.883	0.505	0.192	-0.912	0.429	0.193	-0.954	0.274	0.164	-1.002	0.083	0.253
1341	6.705	NaN	NaN	NaN	NaN	NaN	NaN	-0.96	0.881	0.53	-0.936	0.662	0.557	-0.878	0.544	0.523	-0.875	0.47	0.526	-0.868	0.324	0.593	-0.815	0.096	0.552	-0.707	0.032	0.6	NaN	NaN	NaN	NaN	NaN	NaN	-0.879	0.633	0.129	-0.882	0.505	0.192	-0.912	0.428	0.193	-0.953	0.274	0.164	-1.002	0.083	0.253
1342	6.71	NaN	NaN	NaN	NaN	NaN	NaN	-0.959	0.88	0.531	-0.935	0.661	0.556	-0.877	0.544	0.523	-0.873	0.47	0.526	-0.866	0.324	0.593	-0.814	0.096	0.552	-0.707	0.032	0.6	NaN	NaN	NaN	NaN	NaN	NaN	-0.878	0.633	0.129	-0.882	0.505	0.192	-0.911	0.428	0.193	-0.953	0.274	0.164	-1.002	0.083	0.253
1343	6.715	NaN	NaN	NaN	NaN	NaN	NaN	-0.958	0.88	0.531	-0.934	0.661	0.556	-0.876	0.543	0.523	-0.872	0.47	0.527	-0.864	0.324	0.593	-0.813	0.096	0.552	-0.707	0.032	0.6	NaN	NaN	NaN	NaN	NaN	NaN	-0.878	0.633	0.129	-0.881	0.505	0.192	-0.911	0.428	0.193	-0.953	0.274	0.165	-1.002	0.083	0.253
1344	6.72	NaN	NaN	NaN	NaN	NaN	NaN	-0.957	0.88	0.531	-0.933	0.661	0.556	-0.875	0.542	0.523	-0.871	0.47	0.527	-0.862	0.324	0.594	-0.812	0.096	0.551	-0.707	0.032	0.6	NaN	NaN	NaN	NaN	NaN	NaN	-0.878	0.634	0.129	-0.881	0.505	0.192	-0.911	0.428	0.193	-0.953	0.274	0.165	-1.002	0.083	0.253
1345	6.725	NaN	NaN	NaN	NaN	NaN	NaN	-0.956	0.879	0.532	-0.933	0.661	0.557	-0.873	0.542	0.523	-0.869	0.47	0.527	-0.86	0.324	0.594	-0.812	0.096	0.551	-0.707	0.033	0.599	NaN	NaN	NaN	NaN	NaN	NaN	-0.878	0.634	0.129	-0.881	0.505	0.192	-0.91	0.428	0.193	-0.953	0.274	0.165	-1.002	0.083	0.253
1346	6.73	NaN	NaN	NaN	NaN	NaN	NaN	-0.955	0.879	0.532	-0.933	0.663	0.557	-0.872	0.542	0.523	-0.867	0.47	0.527	-0.858	0.324	0.595	-0.812	0.096	0.551	-0.707	0.033	0.599	NaN	NaN	NaN	NaN	NaN	NaN	-0.878	0.634	0.13	-0.881	0.505	0.192	-0.91	0.428	0.194	-0.953	0.274	0.165	-1.002	0.083	0.253
1347	6.735	NaN	NaN	NaN	NaN	NaN	NaN	-0.953	0.879	0.532	-0.932	0.663	0.558	-0.871	0.542	0.523	-0.866	0.47	0.528	-0.855	0.324	0.595	-0.812	0.096	0.551	-0.707	0.033	0.599	NaN	NaN	NaN	NaN	NaN	NaN	-0.877	0.634	0.13	-0.881	0.505	0.193	-0.91	0.428	0.194	-0.953	0.275	0.165	-1.001	0.083	0.254
1348	6.74	NaN	NaN	NaN	NaN	NaN	NaN	-0.952	0.879	0.533	-0.928	0.661	0.557	-0.869	0.543	0.524	-0.865	0.47	0.528	-0.853	0.325	0.596	-0.812	0.096	0.551	-0.707	0.033	0.599	NaN	NaN	NaN	NaN	NaN	NaN	-0.877	0.634	0.13	-0.88	0.505	0.193	-0.91	0.428	0.194	-0.953	0.275	0.165	-1.001	0.083	0.254
1349	6.745	NaN	NaN	NaN	NaN	NaN	NaN	-0.951	0.879	0.533	-0.927	0.66	0.557	-0.868	0.543	0.524	-0.863	0.471	0.528	-0.852	0.325	0.596	-0.812	0.096	0.551	-0.707	0.032	0.6	NaN	NaN	NaN	NaN	NaN	NaN	-0.877	0.634	0.13	-0.88	0.505	0.193	-0.91	0.428	0.194	-0.953	0.275	0.165	-1.001	0.083	0.254
1350	6.75	NaN	NaN	NaN	NaN	NaN	NaN	-0.95	0.879	0.533	-0.926	0.66	0.557	-0.866	0.544	0.524	-0.862	0.471	0.529	-0.85	0.325	0.597	-0.812	0.096	0.551	-0.707	0.032	0.6	NaN	NaN	NaN	NaN	NaN	NaN	-0.876	0.634	0.13	-0.88	0.505	0.193	-0.91	0.428	0.194	-0.953	0.275	0.165	-1.001	0.083	0.254
1351	6.755	NaN	NaN	NaN	NaN	NaN	NaN	-0.949	0.879	0.533	-0.925	0.661	0.557	-0.864	0.544	0.525	-0.86	0.471	0.529	-0.849	0.326	0.598	-0.812	0.096	0.551	-0.707	0.032	0.6	NaN	NaN	NaN	NaN	NaN	NaN	-0.874	0.633	0.13	-0.88	0.505	0.193	-0.91	0.428	0.194	-0.953	0.275	0.166	-1.001	0.083	0.254
1352	6.76	NaN	NaN	NaN	NaN	NaN	NaN	-0.948	0.879	0.533	-0.925	0.662	0.557	-0.863	0.544	0.526	-0.859	0.472	0.529	-0.848	0.326	0.598	-0.812	0.096	0.551	-0.707	0.032	0.6	NaN	NaN	NaN	NaN	NaN	NaN	-0.875	0.634	0.131	-0.88	0.505	0.194	-0.91	0.428	0.194	-0.953	0.276	0.166	-1.001	0.083	0.254
1353	6.765	NaN	NaN	NaN	NaN	NaN	NaN	-0.947	0.879	0.534	-0.925	0.664	0.559	-0.861	0.545	0.526	-0.858	0.472	0.53	-0.846	0.326	0.599	-0.812	0.096	0.551	-0.707	0.032	0.6	NaN	NaN	NaN	NaN	NaN	NaN	-0.874	0.633	0.131	-0.88	0.505	0.194	-0.91	0.429	0.195	-0.953	0.276	0.166	-1.001	0.083	0.254
1354	6.77	NaN	NaN	NaN	NaN	NaN	NaN	-0.946	0.88	0.534	-0.923	0.665	0.559	-0.86	0.546	0.526	-0.856	0.472	0.53	-0.845	0.327	0.599	-0.812	0.096	0.551	-0.707	0.032	0.6	NaN	NaN	NaN	NaN	NaN	NaN	-0.875	0.634	0.131	-0.88	0.505	0.194	-0.91	0.429	0.195	-0.954	0.276	0.166	-1.001	0.083	0.254
1355	6.775	NaN	NaN	NaN	NaN	NaN	NaN	-0.945	0.88	0.534	-0.921	0.665	0.56	-0.858	0.546	0.527	-0.855	0.472	0.531	-0.845	0.327	0.599	-0.812	0.096	0.551	-0.707	0.032	0.6	NaN	NaN	NaN	NaN	NaN	NaN	-0.875	0.635	0.131	-0.88	0.505	0.195	-0.91	0.429	0.195	-0.954	0.276	0.166	-1.001	0.083	0.254
1356	6.78	NaN	NaN	NaN	NaN	NaN	NaN	-0.944	0.88	0.534	-0.918	0.664	0.56	-0.857	0.546	0.528	-0.854	0.473	0.532	-0.845	0.327	0.599	-0.812	0.096	0.552	-0.707	0.032	0.6	NaN	NaN	NaN	NaN	NaN	NaN	-0.876	0.636	0.131	-0.88	0.505	0.195	-0.911	0.43	0.196	-0.954	0.276	0.166	-1.001	0.083	0.254
1357	6.785	NaN	NaN	NaN	NaN	NaN	NaN	-0.943	0.881	0.534	-0.916	0.664	0.56	-0.855	0.546	0.528	-0.853	0.473	0.532	-0.844	0.327	0.6	-0.812	0.096	0.552	-0.707	0.032	0.6	NaN	NaN	NaN	NaN	NaN	NaN	-0.876	0.636	0.132	-0.88	0.505	0.195	-0.911	0.43	0.196	-0.954	0.277	0.166	-1.001	0.083	0.254
1358	6.79	NaN	NaN	NaN	NaN	NaN	NaN	-0.942	0.881	0.535	-0.914	0.664	0.561	-0.853	0.547	0.529	-0.851	0.473	0.532	-0.844	0.327	0.6	-0.812	0.096	0.552	-0.707	0.032	0.6	NaN	NaN	NaN	NaN	NaN	NaN	-0.875	0.636	0.132	-0.88	0.505	0.195	-0.911	0.43	0.196	-0.954	0.277	0.166	-1.001	0.083	0.254
1359	6.795	NaN	NaN	NaN	NaN	NaN	NaN	-0.941	0.881	0.535	-0.911	0.664	0.561	-0.851	0.547	0.529	-0.85	0.473	0.533	-0.843	0.327	0.601	-0.812	0.096	0.552	-0.707	0.032	0.6	NaN	NaN	NaN	NaN	NaN	NaN	-0.875	0.635	0.132	-0.88	0.506	0.196	-0.911	0.43	0.196	-0.954	0.277	0.166	-1.001	0.083	0.254
1360	6.8	NaN	NaN	NaN	NaN	NaN	NaN	-0.94	0.881	0.535	-0.909	0.664	0.562	-0.85	0.548	0.53	-0.848	0.473	0.533	-0.843	0.327	0.601	-0.812	0.096	0.552	-0.707	0.032	0.6	NaN	NaN	NaN	NaN	NaN	NaN	-0.874	0.635	0.133	-0.88	0.506	0.196	-0.912	0.43	0.196	-0.955	0.277	0.166	-1.001	0.084	0.254
1361	6.805	NaN	NaN	NaN	NaN	NaN	NaN	-0.939	0.882	0.535	-0.908	0.665	0.563	-0.848	0.548	0.53	-0.846	0.473	0.534	-0.842	0.328	0.602	-0.812	0.096	0.552	-0.707	0.032	0.6	NaN	NaN	NaN	NaN	NaN	NaN	-0.874	0.635	0.133	-0.88	0.506	0.196	-0.912	0.43	0.196	-0.955	0.277	0.166	-1.001	0.084	0.254
1362	6.81	NaN	NaN	NaN	NaN	NaN	NaN	-0.938	0.882	0.535	-0.906	0.666	0.564	-0.847	0.548	0.531	-0.845	0.473	0.534	-0.842	0.328	0.602	-0.812	0.096	0.552	-0.707	0.032	0.6	NaN	NaN	NaN	NaN	NaN	NaN	-0.874	0.636	0.133	-0.88	0.506	0.196	-0.912	0.43	0.196	-0.955	0.277	0.166	-1.001	0.084	0.254
1363	6.815	NaN	NaN	NaN	NaN	NaN	NaN	-0.937	0.882	0.535	-0.903	0.666	0.565	-0.845	0.548	0.531	-0.843	0.473	0.535	-0.84	0.328	0.602	-0.811	0.095	0.552	-0.707	0.032	0.6	NaN	NaN	NaN	NaN	NaN	NaN	-0.874	0.636	0.133	-0.881	0.507	0.196	-0.912	0.43	0.196	-0.955	0.277	0.166	-1.001	0.084	0.254
1364	6.82	NaN	NaN	NaN	NaN	NaN	NaN	-0.936	0.882	0.536	-0.902	0.666	0.565	-0.844	0.548	0.532	-0.842	0.473	0.535	-0.839	0.328	0.603	-0.811	0.095	0.552	-0.707	0.032	0.6	NaN	NaN	NaN	NaN	NaN	NaN	-0.874	0.637	0.133	-0.881	0.507	0.196	-0.912	0.43	0.197	-0.955	0.277	0.166	-1.001	0.084	0.254
1365	6.825	NaN	NaN	NaN	NaN	NaN	NaN	-0.935	0.882	0.536	-0.9	0.666	0.566	-0.842	0.548	0.533	-0.841	0.473	0.536	-0.838	0.328	0.603	-0.811	0.095	0.552	-0.707	0.032	0.6	NaN	NaN	NaN	NaN	NaN	NaN	-0.875	0.637	0.133	-0.882	0.509	0.196	-0.912	0.431	0.197	-0.955	0.277	0.166	-1.001	0.084	0.254
1366	6.83	NaN	NaN	NaN	NaN	NaN	NaN	-0.934	0.882	0.536	-0.897	0.666	0.566	-0.841	0.548	0.533	-0.839	0.473	0.537	-0.836	0.328	0.604	-0.811	0.095	0.552	-0.707	0.032	0.6	NaN	NaN	NaN	NaN	NaN	NaN	-0.875	0.638	0.133	-0.882	0.509	0.196	-0.912	0.431	0.197	-0.955	0.277	0.167	-1.001	0.084	0.254
1367	6.835	NaN	NaN	NaN	NaN	NaN	NaN	-0.933	0.881	0.536	-0.895	0.666	0.567	-0.839	0.548	0.534	-0.838	0.473	0.537	-0.835	0.327	0.604	-0.811	0.095	0.552	-0.707	0.032	0.6	NaN	NaN	NaN	NaN	NaN	NaN	-0.875	0.638	0.133	-0.882	0.509	0.196	-0.912	0.431	0.197	-0.955	0.277	0.167	-1.001	0.084	0.254
1368	6.84	NaN	NaN	NaN	NaN	NaN	NaN	-0.932	0.881	0.536	-0.894	0.667	0.568	-0.837	0.548	0.534	-0.837	0.474	0.538	-0.833	0.327	0.605	-0.811	0.095	0.552	-0.707	0.032	0.6	NaN	NaN	NaN	NaN	NaN	NaN	-0.875	0.638	0.133	-0.882	0.509	0.196	-0.912	0.431	0.197	-0.955	0.277	0.167	-1.001	0.084	0.254
1369	6.845	NaN	NaN	NaN	NaN	NaN	NaN	-0.931	0.881	0.537	-0.893	0.668	0.569	-0.836	0.548	0.535	-0.835	0.474	0.538	-0.832	0.327	0.605	-0.811	0.095	0.552	-0.707	0.032	0.6	NaN	NaN	NaN	NaN	NaN	NaN	-0.875	0.638	0.134	-0.882	0.509	0.196	-0.912	0.431	0.197	-0.955	0.277	0.167	-1.001	0.084	0.254
1370	6.85	NaN	NaN	NaN	NaN	NaN	NaN	-0.93	0.881	0.537	-0.893	0.669	0.57	-0.834	0.548	0.535	-0.833	0.474	0.539	-0.831	0.327	0.605	-0.811	0.095	0.552	-0.707	0.032	0.6	NaN	NaN	NaN	NaN	NaN	NaN	-0.874	0.638	0.134	-0.883	0.509	0.196	-0.912	0.431	0.197	-0.955	0.277	0.167	-1.001	0.084	0.254
1371	6.855	NaN	NaN	NaN	NaN	NaN	NaN	-0.93	0.881	0.537	-0.891	0.669	0.571	-0.832	0.548	0.536	-0.831	0.474	0.539	-0.83	0.327	0.605	-0.81	0.095	0.552	-0.707	0.032	0.6	NaN	NaN	NaN	NaN	NaN	NaN	-0.874	0.638	0.134	-0.883	0.509	0.196	-0.913	0.431	0.197	-0.955	0.277	0.167	-1.001	0.084	0.254
1372	6.86	NaN	NaN	NaN	NaN	NaN	NaN	-0.929	0.881	0.538	-0.888	0.667	0.571	-0.831	0.549	0.536	-0.829	0.474	0.54	-0.828	0.327	0.605	-0.81	0.095	0.552	-0.707	0.032	0.6	NaN	NaN	NaN	NaN	NaN	NaN	-0.874	0.638	0.134	-0.883	0.509	0.197	-0.913	0.431	0.197	-0.955	0.277	0.167	-1.001	0.084	0.254
1373	6.865	NaN	NaN	NaN	NaN	NaN	NaN	-0.927	0.88	0.538	-0.888	0.668	0.572	-0.829	0.549	0.537	-0.828	0.474	0.54	-0.826	0.327	0.606	-0.81	0.095	0.552	-0.707	0.032	0.6	NaN	NaN	NaN	NaN	NaN	NaN	-0.874	0.638	0.135	-0.883	0.509	0.197	-0.913	0.431	0.197	-0.956	0.277	0.167	-1.001	0.084	0.254
1374	6.87	NaN	NaN	NaN	NaN	NaN	NaN	-0.927	0.88	0.538	-0.887	0.668	0.573	-0.827	0.549	0.537	-0.826	0.474	0.541	-0.825	0.327	0.606	-0.81	0.095	0.552	-0.707	0.032	0.6	NaN	NaN	NaN	NaN	NaN	NaN	-0.874	0.638	0.135	-0.883	0.509	0.197	-0.913	0.431	0.197	-0.956	0.277	0.167	-1.001	0.084	0.254
1375	6.875	NaN	NaN	NaN	NaN	NaN	NaN	-0.926	0.879	0.539	-0.884	0.667	0.573	-0.826	0.549	0.538	-0.824	0.473	0.541	-0.824	0.327	0.606	-0.81	0.095	0.552	-0.707	0.032	0.6	NaN	NaN	NaN	NaN	NaN	NaN	-0.874	0.638	0.135	-0.883	0.509	0.197	-0.913	0.431	0.198	-0.956	0.277	0.167	-1.001	0.084	0.254
1376	6.88	NaN	NaN	NaN	NaN	NaN	NaN	-0.925	0.879	0.539	-0.883	0.666	0.573	-0.824	0.549	0.538	-0.822	0.473	0.542	-0.823	0.327	0.606	-0.81	0.096	0.552	-0.707	0.032	0.6	NaN	NaN	NaN	NaN	NaN	NaN	-0.874	0.638	0.135	-0.883	0.509	0.197	-0.913	0.431	0.198	-0.956	0.277	0.167	-1.001	0.084	0.254
1377	6.885	NaN	NaN	NaN	NaN	NaN	NaN	-0.924	0.879	0.54	-0.882	0.666	0.573	-0.822	0.549	0.539	-0.82	0.473	0.542	-0.822	0.327	0.606	-0.81	0.096	0.552	-0.707	0.032	0.6	NaN	NaN	NaN	NaN	NaN	NaN	-0.874	0.638	0.135	-0.883	0.509	0.197	-0.913	0.431	0.198	-0.956	0.277	0.167	-1.001	0.084	0.254
1378	6.89	NaN	NaN	NaN	NaN	NaN	NaN	-0.924	0.879	0.54	-0.88	0.666	0.574	-0.82	0.549	0.539	-0.818	0.474	0.543	-0.821	0.327	0.607	-0.809	0.096	0.552	-0.707	0.032	0.6	NaN	NaN	NaN	NaN	NaN	NaN	-0.874	0.638	0.135	-0.883	0.509	0.198	-0.914	0.431	0.198	-0.956	0.277	0.167	-1.001	0.083	0.254
1379	6.895	NaN	NaN	NaN	NaN	NaN	NaN	-0.923	0.878	0.54	-0.879	0.665	0.574	-0.818	0.549	0.54	-0.817	0.474	0.543	-0.82	0.327	0.607	-0.809	0.096	0.551	-0.707	0.032	0.6	NaN	NaN	NaN	NaN	NaN	NaN	-0.874	0.638	0.135	-0.883	0.509	0.198	-0.914	0.431	0.198	-0.956	0.277	0.167	-1.001	0.083	0.254
1380	6.9	NaN	NaN	NaN	NaN	NaN	NaN	-0.923	0.878	0.541	-0.877	0.665	0.575	-0.816	0.549	0.54	-0.815	0.474	0.544	-0.819	0.327	0.608	-0.809	0.096	0.551	-0.707	0.032	0.6	NaN	NaN	NaN	NaN	NaN	NaN	-0.874	0.638	0.136	-0.883	0.509	0.198	-0.914	0.431	0.198	-0.956	0.277	0.167	-1.002	0.083	0.254
1381	6.905	NaN	NaN	NaN	NaN	NaN	NaN	-0.922	0.877	0.541	-0.877	0.665	0.575	-0.814	0.548	0.541	-0.813	0.474	0.544	-0.818	0.327	0.608	-0.809	0.096	0.551	-0.707	0.033	0.6	NaN	NaN	NaN	NaN	NaN	NaN	-0.874	0.638	0.136	-0.883	0.509	0.198	-0.914	0.431	0.198	-0.956	0.277	0.167	-1.001	0.083	0.254
1382	6.91	NaN	NaN	NaN	NaN	NaN	NaN	-0.921	0.877	0.542	-0.875	0.664	0.576	-0.812	0.549	0.541	-0.812	0.474	0.545	-0.817	0.327	0.608	-0.809	0.096	0.551	-0.707	0.032	0.6	NaN	NaN	NaN	NaN	NaN	NaN	-0.874	0.638	0.136	-0.883	0.509	0.198	-0.914	0.431	0.198	-0.956	0.277	0.167	-1.001	0.083	0.254
1383	6.915	NaN	NaN	NaN	NaN	NaN	NaN	-0.92	0.877	0.542	-0.874	0.664	0.576	-0.81	0.549	0.541	-0.81	0.474	0.545	-0.816	0.327	0.608	-0.808	0.096	0.551	-0.707	0.033	0.6	NaN	NaN	NaN	NaN	NaN	NaN	-0.874	0.639	0.136	-0.883	0.509	0.198	-0.914	0.431	0.199	-0.956	0.277	0.167	-1.002	0.083	0.254
1384	6.92	NaN	NaN	NaN	NaN	NaN	NaN	-0.919	0.876	0.542	-0.872	0.663	0.577	-0.808	0.549	0.542	-0.808	0.473	0.545	-0.816	0.327	0.608	-0.808	0.096	0.551	-0.707	0.032	0.6	NaN	NaN	NaN	NaN	NaN	NaN	-0.874	0.639	0.136	-0.883	0.509	0.198	-0.913	0.431	0.199	-0.956	0.277	0.167	-1.002	0.083	0.254
1385	6.925	NaN	NaN	NaN	NaN	NaN	NaN	-0.918	0.876	0.543	-0.872	0.663	0.577	-0.806	0.549	0.542	-0.806	0.473	0.546	-0.815	0.327	0.609	-0.808	0.096	0.551	-0.707	0.032	0.6	NaN	NaN	NaN	NaN	NaN	NaN	-0.874	0.639	0.136	-0.883	0.509	0.198	-0.913	0.431	0.198	-0.956	0.277	0.167	-1.002	0.083	0.254
1386	6.93	NaN	NaN	NaN	NaN	NaN	NaN	-0.918	0.876	0.543	-0.871	0.663	0.578	-0.805	0.549	0.542	-0.804	0.474	0.547	-0.814	0.327	0.609	-0.808	0.096	0.551	-0.707	0.033	0.6	NaN	NaN	NaN	NaN	NaN	NaN	-0.873	0.638	0.136	-0.883	0.509	0.198	-0.913	0.431	0.198	-0.956	0.277	0.167	-1.002	0.083	0.254
1387	6.935	NaN	NaN	NaN	NaN	NaN	NaN	-0.918	0.876	0.544	-0.87	0.663	0.578	-0.803	0.549	0.543	-0.803	0.473	0.547	-0.812	0.327	0.61	-0.808	0.096	0.551	-0.707	0.032	0.6	NaN	NaN	NaN	NaN	NaN	NaN	-0.873	0.639	0.136	-0.882	0.509	0.198	-0.913	0.431	0.198	-0.956	0.277	0.167	-1.001	0.083	0.254
1388	6.94	NaN	NaN	NaN	NaN	NaN	NaN	-0.917	0.875	0.545	-0.868	0.662	0.579	-0.802	0.549	0.544	-0.802	0.473	0.548	-0.811	0.327	0.61	-0.808	0.096	0.551	-0.707	0.032	0.6	NaN	NaN	NaN	NaN	NaN	NaN	-0.873	0.639	0.136	-0.882	0.509	0.198	-0.912	0.431	0.198	-0.956	0.277	0.167	-1.001	0.083	0.254
1389	6.945	NaN	NaN	NaN	NaN	NaN	NaN	-0.916	0.875	0.545	-0.866	0.662	0.579	-0.8	0.549	0.544	-0.8	0.474	0.548	-0.81	0.327	0.61	-0.808	0.096	0.551	-0.707	0.032	0.6	NaN	NaN	NaN	NaN	NaN	NaN	-0.872	0.639	0.136	-0.881	0.509	0.198	-0.912	0.431	0.198	-0.956	0.277	0.167	-1.001	0.083	0.254
1390	6.95	NaN	NaN	NaN	NaN	NaN	NaN	-0.915	0.875	0.545	-0.865	0.662	0.579	-0.798	0.549	0.545	-0.799	0.474	0.549	-0.81	0.327	0.611	-0.807	0.096	0.551	-0.707	0.032	0.6	NaN	NaN	NaN	NaN	NaN	NaN	-0.872	0.639	0.136	-0.881	0.509	0.198	-0.912	0.431	0.198	-0.955	0.277	0.167	-1.001	0.083	0.254
1391	6.955	NaN	NaN	NaN	NaN	NaN	NaN	-0.914	0.875	0.546	-0.864	0.662	0.58	-0.797	0.549	0.545	-0.798	0.474	0.549	-0.808	0.327	0.611	-0.807	0.096	0.551	-0.707	0.032	0.6	NaN	NaN	NaN	NaN	NaN	NaN	-0.872	0.639	0.136	-0.88	0.508	0.198	-0.911	0.431	0.198	-0.955	0.277	0.167	-1.001	0.084	0.254
1392	6.96	NaN	NaN	NaN	NaN	NaN	NaN	-0.913	0.874	0.546	-0.862	0.661	0.58	-0.796	0.549	0.546	-0.797	0.474	0.55	-0.807	0.327	0.612	-0.807	0.097	0.551	-0.707	0.033	0.6	NaN	NaN	NaN	NaN	NaN	NaN	-0.871	0.639	0.136	-0.879	0.508	0.198	-0.911	0.431	0.198	-0.955	0.278	0.167	-1.001	0.084	0.254
1393	6.965	NaN	NaN	NaN	NaN	NaN	NaN	-0.912	0.874	0.546	-0.86	0.661	0.58	-0.794	0.549	0.546	-0.795	0.474	0.55	-0.806	0.326	0.612	-0.807	0.097	0.551	-0.707	0.033	0.6	NaN	NaN	NaN	NaN	NaN	NaN	-0.87	0.638	0.137	-0.878	0.508	0.198	-0.91	0.431	0.198	-0.954	0.278	0.167	-1.001	0.084	0.254
1394	6.97	NaN	NaN	NaN	NaN	NaN	NaN	-0.912	0.874	0.547	-0.859	0.661	0.581	-0.793	0.549	0.546	-0.794	0.474	0.551	-0.805	0.326	0.612	-0.806	0.097	0.551	-0.707	0.032	0.6	NaN	NaN	NaN	NaN	NaN	NaN	-0.869	0.638	0.137	-0.878	0.507	0.198	-0.91	0.431	0.198	-0.954	0.278	0.167	-1.001	0.084	0.254
1395	6.975	NaN	NaN	NaN	NaN	NaN	NaN	-0.91	0.874	0.547	-0.859	0.661	0.581	-0.792	0.549	0.547	-0.793	0.474	0.551	-0.803	0.326	0.612	-0.806	0.097	0.551	-0.707	0.032	0.6	NaN	NaN	NaN	NaN	NaN	NaN	-0.869	0.637	0.137	-0.877	0.507	0.198	-0.909	0.431	0.198	-0.954	0.278	0.167	-1.001	0.084	0.254
1396	6.98	NaN	NaN	NaN	NaN	NaN	NaN	-0.909	0.873	0.548	-0.858	0.661	0.582	-0.791	0.55	0.547	-0.791	0.474	0.551	-0.802	0.326	0.613	-0.806	0.097	0.551	-0.707	0.032	0.6	NaN	NaN	NaN	NaN	NaN	NaN	-0.869	0.637	0.138	-0.877	0.507	0.198	-0.909	0.431	0.198	-0.954	0.278	0.167	-1.001	0.084	0.254
1397	6.985	NaN	NaN	NaN	NaN	NaN	NaN	-0.909	0.874	0.548	-0.856	0.661	0.582	-0.789	0.55	0.548	-0.79	0.474	0.552	-0.801	0.326	0.613	-0.806	0.097	0.551	-0.707	0.032	0.6	NaN	NaN	NaN	NaN	NaN	NaN	-0.868	0.637	0.138	-0.877	0.507	0.198	-0.908	0.431	0.199	-0.954	0.278	0.168	-1.001	0.084	0.254
1398	6.99	NaN	NaN	NaN	NaN	NaN	NaN	-0.908	0.873	0.548	-0.854	0.66	0.583	-0.788	0.55	0.548	-0.789	0.473	0.552	-0.8	0.326	0.613	-0.806	0.097	0.551	-0.707	0.033	0.6	NaN	NaN	NaN	NaN	NaN	NaN	-0.868	0.637	0.138	-0.876	0.507	0.199	-0.908	0.43	0.199	-0.953	0.278	0.168	-1.001	0.084	0.254
1399	6.995	NaN	NaN	NaN	NaN	NaN	NaN	-0.907	0.873	0.549	-0.854	0.66	0.583	-0.787	0.55	0.548	-0.787	0.473	0.552	-0.799	0.326	0.613	-0.806	0.097	0.552	-0.707	0.033	0.6	NaN	NaN	NaN	NaN	NaN	NaN	-0.868	0.637	0.139	-0.876	0.507	0.199	-0.907	0.43	0.199	-0.953	0.278	0.168	-1.001	0.084	0.254
1400	7	NaN	NaN	NaN	NaN	NaN	NaN	-0.906	0.873	0.549	-0.853	0.66	0.584	-0.785	0.55	0.548	-0.786	0.473	0.552	-0.798	0.326	0.614	-0.806	0.097	0.552	-0.707	0.033	0.6	NaN	NaN	NaN	NaN	NaN	NaN	-0.868	0.637	0.139	-0.876	0.507	0.199	-0.907	0.43	0.199	-0.953	0.278	0.168	-1.001	0.084	0.254
1401	7.005	NaN	NaN	NaN	NaN	NaN	NaN	-0.905	0.873	0.55	-0.853	0.661	0.584	-0.784	0.549	0.549	-0.785	0.473	0.552	-0.797	0.327	0.614	-0.805	0.097	0.552	-0.707	0.032	0.6	NaN	NaN	NaN	NaN	NaN	NaN	-0.868	0.637	0.139	-0.876	0.507	0.199	-0.907	0.43	0.199	-0.953	0.278	0.168	-1.001	0.084	0.254
1402	7.01	NaN	NaN	NaN	NaN	NaN	NaN	-0.904	0.873	0.55	-0.853	0.662	0.585	-0.783	0.549	0.549	-0.784	0.473	0.553	-0.796	0.327	0.614	-0.805	0.097	0.552	-0.707	0.032	0.6	NaN	NaN	NaN	NaN	NaN	NaN	-0.868	0.637	0.139	-0.876	0.507	0.199	-0.907	0.43	0.2	-0.953	0.278	0.168	-1.001	0.084	0.254
1403	7.015	NaN	NaN	NaN	NaN	NaN	NaN	-0.903	0.873	0.551	-0.852	0.662	0.585	-0.782	0.549	0.549	-0.783	0.473	0.553	-0.796	0.327	0.614	-0.805	0.097	0.552	-0.707	0.032	0.6	NaN	NaN	NaN	NaN	NaN	NaN	-0.868	0.637	0.14	-0.876	0.507	0.2	-0.907	0.43	0.2	-0.953	0.278	0.169	-1.001	0.084	0.254
1404	7.02	NaN	NaN	NaN	NaN	NaN	NaN	-0.903	0.872	0.551	-0.849	0.66	0.585	-0.78	0.549	0.549	-0.782	0.473	0.553	-0.795	0.327	0.614	-0.805	0.097	0.551	-0.707	0.033	0.599	NaN	NaN	NaN	NaN	NaN	NaN	-0.868	0.638	0.14	-0.876	0.507	0.2	-0.907	0.43	0.2	-0.953	0.278	0.169	-1.001	0.084	0.254
1405	7.025	NaN	NaN	NaN	NaN	NaN	NaN	-0.902	0.872	0.552	-0.848	0.66	0.585	-0.779	0.549	0.55	-0.781	0.474	0.554	-0.795	0.326	0.615	-0.805	0.097	0.551	-0.707	0.033	0.6	NaN	NaN	NaN	NaN	NaN	NaN	-0.868	0.638	0.14	-0.876	0.507	0.2	-0.907	0.43	0.201	-0.954	0.278	0.169	-1.001	0.084	0.254
1406	7.03	NaN	NaN	NaN	NaN	NaN	NaN	-0.901	0.872	0.552	-0.847	0.66	0.585	-0.778	0.549	0.55	-0.78	0.474	0.554	-0.794	0.326	0.615	-0.805	0.097	0.551	-0.707	0.033	0.6	NaN	NaN	NaN	NaN	NaN	NaN	-0.869	0.638	0.141	-0.876	0.507	0.201	-0.908	0.43	0.201	-0.954	0.278	0.169	-1.001	0.084	0.254
1407	7.035	NaN	NaN	NaN	NaN	NaN	NaN	-0.901	0.872	0.552	-0.847	0.66	0.585	-0.777	0.549	0.55	-0.78	0.474	0.554	-0.793	0.326	0.615	-0.805	0.097	0.551	-0.707	0.032	0.6	NaN	NaN	NaN	NaN	NaN	NaN	-0.869	0.638	0.141	-0.876	0.507	0.202	-0.909	0.431	0.202	-0.954	0.278	0.169	-1.001	0.084	0.254
1408	7.04	NaN	NaN	NaN	NaN	NaN	NaN	-0.9	0.872	0.553	-0.846	0.66	0.586	-0.777	0.549	0.551	-0.779	0.474	0.555	-0.792	0.326	0.615	-0.805	0.097	0.551	-0.707	0.033	0.6	NaN	NaN	NaN	NaN	NaN	NaN	-0.868	0.637	0.142	-0.876	0.507	0.202	-0.909	0.431	0.202	-0.954	0.278	0.17	-1.001	0.084	0.254
1409	7.045	NaN	NaN	NaN	NaN	NaN	NaN	-0.899	0.871	0.553	-0.845	0.66	0.586	-0.775	0.548	0.551	-0.778	0.474	0.555	-0.792	0.326	0.615	-0.805	0.097	0.551	-0.707	0.033	0.599	NaN	NaN	NaN	NaN	NaN	NaN	-0.868	0.638	0.142	-0.876	0.507	0.202	-0.909	0.431	0.202	-0.954	0.278	0.17	-1.001	0.084	0.254
1410	7.05	NaN	NaN	NaN	NaN	NaN	NaN	-0.898	0.871	0.554	-0.844	0.66	0.586	-0.774	0.548	0.551	-0.777	0.473	0.555	-0.791	0.326	0.616	-0.805	0.097	0.551	-0.707	0.033	0.599	NaN	NaN	NaN	NaN	NaN	NaN	-0.869	0.638	0.142	-0.876	0.508	0.203	-0.909	0.432	0.202	-0.954	0.278	0.17	-1.001	0.084	0.254
1411	7.055	NaN	NaN	NaN	NaN	NaN	NaN	-0.898	0.871	0.555	-0.843	0.659	0.586	-0.773	0.548	0.551	-0.776	0.473	0.555	-0.791	0.326	0.616	-0.805	0.098	0.551	-0.707	0.033	0.599	NaN	NaN	NaN	NaN	NaN	NaN	-0.869	0.639	0.143	-0.876	0.508	0.203	-0.909	0.432	0.203	-0.954	0.278	0.17	-1.001	0.084	0.254
1412	7.06	NaN	NaN	NaN	NaN	NaN	NaN	-0.898	0.871	0.555	-0.841	0.658	0.586	-0.773	0.549	0.552	-0.775	0.473	0.556	-0.79	0.326	0.616	-0.805	0.098	0.551	-0.707	0.033	0.599	NaN	NaN	NaN	NaN	NaN	NaN	-0.87	0.639	0.143	-0.876	0.508	0.203	-0.909	0.432	0.203	-0.954	0.278	0.17	-1.001	0.084	0.254
1413	7.065	NaN	NaN	NaN	NaN	NaN	NaN	-0.898	0.871	0.556	-0.841	0.658	0.587	-0.772	0.549	0.552	-0.774	0.473	0.556	-0.79	0.326	0.616	-0.805	0.098	0.551	-0.707	0.033	0.599	NaN	NaN	NaN	NaN	NaN	NaN	-0.87	0.639	0.144	-0.876	0.508	0.203	-0.909	0.432	0.203	-0.954	0.278	0.171	-1.001	0.084	0.254
1414	7.07	NaN	NaN	NaN	NaN	NaN	NaN	-0.896	0.87	0.556	-0.841	0.658	0.587	-0.771	0.548	0.552	-0.774	0.473	0.556	-0.79	0.326	0.616	-0.805	0.098	0.551	-0.707	0.033	0.599	NaN	NaN	NaN	NaN	NaN	NaN	-0.869	0.638	0.144	-0.877	0.508	0.204	-0.909	0.432	0.203	-0.954	0.279	0.171	-1.001	0.084	0.254
1415	7.075	NaN	NaN	NaN	NaN	NaN	NaN	-0.896	0.87	0.557	-0.841	0.658	0.587	-0.771	0.548	0.553	-0.773	0.473	0.556	-0.79	0.326	0.616	-0.805	0.098	0.551	-0.707	0.033	0.599	NaN	NaN	NaN	NaN	NaN	NaN	-0.869	0.638	0.145	-0.877	0.508	0.204	-0.909	0.432	0.203	-0.954	0.279	0.171	-1.001	0.084	0.254
1416	7.08	NaN	NaN	NaN	NaN	NaN	NaN	-0.896	0.87	0.557	-0.84	0.658	0.587	-0.77	0.548	0.553	-0.772	0.473	0.556	-0.79	0.326	0.616	-0.805	0.098	0.551	-0.707	0.033	0.599	NaN	NaN	NaN	NaN	NaN	NaN	-0.869	0.638	0.145	-0.877	0.509	0.204	-0.909	0.432	0.204	-0.954	0.279	0.171	-1.001	0.084	0.254
1417	7.085	NaN	NaN	NaN	NaN	NaN	NaN	-0.896	0.87	0.558	-0.839	0.657	0.587	-0.769	0.549	0.553	-0.772	0.473	0.557	-0.79	0.326	0.616	-0.805	0.098	0.551	-0.707	0.033	0.599	NaN	NaN	NaN	NaN	NaN	NaN	-0.869	0.639	0.145	-0.877	0.508	0.205	-0.909	0.432	0.204	-0.954	0.279	0.171	-1.001	0.084	0.254
1418	7.09	NaN	NaN	NaN	NaN	NaN	NaN	-0.895	0.87	0.558	-0.838	0.656	0.587	-0.769	0.549	0.553	-0.771	0.473	0.557	-0.789	0.326	0.616	-0.805	0.098	0.551	-0.707	0.033	0.599	NaN	NaN	NaN	NaN	NaN	NaN	-0.869	0.639	0.146	-0.877	0.508	0.206	-0.909	0.433	0.204	-0.954	0.279	0.171	-1.001	0.084	0.254
1419	7.095	NaN	NaN	NaN	NaN	NaN	NaN	-0.895	0.869	0.559	-0.837	0.656	0.588	-0.768	0.548	0.554	-0.77	0.473	0.557	-0.789	0.326	0.617	-0.805	0.098	0.551	-0.707	0.033	0.599	NaN	NaN	NaN	NaN	NaN	NaN	-0.868	0.638	0.146	-0.877	0.508	0.206	-0.909	0.433	0.204	-0.955	0.279	0.171	-1.001	0.084	0.254
1420	7.1	NaN	NaN	NaN	NaN	NaN	NaN	-0.894	0.869	0.56	-0.837	0.655	0.588	-0.767	0.548	0.554	-0.769	0.473	0.558	-0.788	0.326	0.617	-0.805	0.098	0.551	-0.707	0.033	0.599	NaN	NaN	NaN	NaN	NaN	NaN	-0.869	0.639	0.147	-0.877	0.509	0.206	-0.909	0.433	0.205	-0.955	0.28	0.171	-1.001	0.084	0.254
1421	7.105	NaN	NaN	NaN	NaN	NaN	NaN	-0.894	0.869	0.56	-0.837	0.656	0.589	-0.766	0.548	0.554	-0.769	0.473	0.558	-0.788	0.326	0.617	-0.805	0.098	0.551	-0.707	0.033	0.599	NaN	NaN	NaN	NaN	NaN	NaN	-0.869	0.639	0.148	-0.877	0.509	0.206	-0.909	0.433	0.205	-0.955	0.28	0.171	-1.001	0.084	0.254
1422	7.11	NaN	NaN	NaN	NaN	NaN	NaN	-0.893	0.869	0.561	-0.836	0.656	0.589	-0.766	0.549	0.555	-0.768	0.473	0.558	-0.787	0.326	0.617	-0.805	0.098	0.551	-0.707	0.033	0.599	NaN	NaN	NaN	NaN	NaN	NaN	-0.868	0.639	0.148	-0.877	0.509	0.207	-0.909	0.433	0.205	-0.955	0.28	0.171	-1.001	0.084	0.254
1423	7.115	NaN	NaN	NaN	NaN	NaN	NaN	-0.893	0.869	0.561	-0.836	0.656	0.59	-0.765	0.549	0.555	-0.768	0.473	0.558	-0.786	0.326	0.617	-0.805	0.098	0.551	-0.707	0.033	0.599	NaN	NaN	NaN	NaN	NaN	NaN	-0.868	0.639	0.148	-0.877	0.509	0.207	-0.909	0.433	0.206	-0.955	0.281	0.172	-1.001	0.084	0.254
1424	7.12	NaN	NaN	NaN	NaN	NaN	NaN	-0.893	0.869	0.562	-0.836	0.656	0.59	-0.764	0.548	0.555	-0.768	0.473	0.559	-0.785	0.325	0.617	-0.805	0.098	0.551	-0.707	0.033	0.599	NaN	NaN	NaN	NaN	NaN	NaN	-0.868	0.639	0.149	-0.877	0.509	0.207	-0.909	0.433	0.206	-0.955	0.281	0.172	-1.001	0.084	0.254
1425	7.125	NaN	NaN	NaN	NaN	NaN	NaN	-0.892	0.869	0.563	-0.835	0.655	0.591	-0.763	0.548	0.555	-0.767	0.473	0.559	-0.785	0.325	0.618	-0.805	0.098	0.551	-0.707	0.033	0.599	NaN	NaN	NaN	NaN	NaN	NaN	-0.867	0.639	0.149	-0.876	0.509	0.208	-0.909	0.433	0.207	-0.955	0.281	0.172	-1.001	0.084	0.254
1426	7.13	NaN	NaN	NaN	NaN	NaN	NaN	-0.892	0.869	0.563	-0.833	0.654	0.591	-0.762	0.548	0.555	-0.766	0.473	0.559	-0.785	0.325	0.618	-0.805	0.098	0.551	-0.707	0.033	0.599	NaN	NaN	NaN	NaN	NaN	NaN	-0.867	0.639	0.149	-0.876	0.509	0.208	-0.908	0.434	0.207	-0.955	0.282	0.172	-1.001	0.084	0.254
1427	7.135	NaN	NaN	NaN	NaN	NaN	NaN	-0.891	0.868	0.563	-0.833	0.654	0.592	-0.762	0.548	0.556	-0.766	0.473	0.56	-0.785	0.325	0.618	-0.805	0.098	0.551	-0.707	0.033	0.599	NaN	NaN	NaN	NaN	NaN	NaN	-0.867	0.639	0.15	-0.875	0.509	0.208	-0.908	0.434	0.207	-0.955	0.281	0.172	-1.001	0.084	0.254
1428	7.14	NaN	NaN	NaN	NaN	NaN	NaN	-0.89	0.868	0.564	-0.832	0.654	0.592	-0.761	0.548	0.556	-0.765	0.473	0.56	-0.784	0.325	0.618	-0.805	0.098	0.551	-0.707	0.033	0.599	NaN	NaN	NaN	NaN	NaN	NaN	-0.866	0.639	0.15	-0.875	0.509	0.209	-0.908	0.433	0.208	-0.954	0.281	0.173	-1.001	0.084	0.254
1429	7.145	NaN	NaN	NaN	NaN	NaN	NaN	-0.89	0.868	0.565	-0.832	0.654	0.592	-0.76	0.547	0.556	-0.764	0.472	0.56	-0.784	0.325	0.618	-0.804	0.098	0.552	-0.707	0.033	0.599	NaN	NaN	NaN	NaN	NaN	NaN	-0.865	0.639	0.151	-0.874	0.509	0.209	-0.907	0.433	0.208	-0.954	0.281	0.173	-1.001	0.084	0.254
1430	7.15	NaN	NaN	NaN	NaN	NaN	NaN	-0.89	0.868	0.565	-0.832	0.655	0.593	-0.76	0.547	0.557	-0.763	0.472	0.561	-0.784	0.325	0.618	-0.804	0.098	0.552	-0.707	0.033	0.599	NaN	NaN	NaN	NaN	NaN	NaN	-0.864	0.639	0.151	-0.874	0.509	0.209	-0.907	0.433	0.208	-0.953	0.281	0.173	-1.001	0.084	0.254
1431	7.155	NaN	NaN	NaN	NaN	NaN	NaN	-0.889	0.868	0.566	-0.832	0.655	0.594	-0.76	0.547	0.558	-0.763	0.472	0.561	-0.783	0.325	0.619	-0.804	0.098	0.552	-0.707	0.033	0.599	NaN	NaN	NaN	NaN	NaN	NaN	-0.864	0.639	0.151	-0.874	0.509	0.209	-0.907	0.433	0.208	-0.953	0.281	0.173	-1.001	0.084	0.254
1432	7.16	NaN	NaN	NaN	NaN	NaN	NaN	-0.888	0.868	0.566	-0.831	0.655	0.595	-0.759	0.548	0.558	-0.762	0.472	0.561	-0.783	0.325	0.619	-0.804	0.098	0.552	-0.707	0.033	0.599	NaN	NaN	NaN	NaN	NaN	NaN	-0.864	0.639	0.152	-0.873	0.509	0.209	-0.906	0.433	0.208	-0.953	0.281	0.174	-1.001	0.084	0.254
1433	7.165	NaN	NaN	NaN	NaN	NaN	NaN	-0.888	0.867	0.567	-0.83	0.654	0.595	-0.759	0.548	0.559	-0.762	0.472	0.562	-0.782	0.324	0.619	-0.804	0.098	0.552	-0.707	0.033	0.599	NaN	NaN	NaN	NaN	NaN	NaN	-0.863	0.639	0.152	-0.873	0.509	0.21	-0.906	0.433	0.208	-0.952	0.281	0.174	-1.001	0.084	0.254
1434	7.17	NaN	NaN	NaN	NaN	NaN	NaN	-0.887	0.867	0.567	-0.828	0.654	0.596	-0.758	0.548	0.559	-0.761	0.472	0.562	-0.782	0.324	0.62	-0.804	0.098	0.552	-0.707	0.033	0.599	NaN	NaN	NaN	NaN	NaN	NaN	-0.863	0.639	0.152	-0.873	0.509	0.21	-0.906	0.433	0.209	-0.952	0.281	0.174	-1.001	0.084	0.254
1435	7.175	NaN	NaN	NaN	NaN	NaN	NaN	-0.887	0.867	0.568	-0.828	0.654	0.596	-0.757	0.548	0.559	-0.76	0.472	0.562	-0.781	0.324	0.62	-0.804	0.098	0.552	-0.707	0.033	0.599	NaN	NaN	NaN	NaN	NaN	NaN	-0.862	0.639	0.153	-0.873	0.509	0.21	-0.906	0.433	0.209	-0.952	0.281	0.174	-1.001	0.084	0.254
1436	7.18	NaN	NaN	NaN	NaN	NaN	NaN	-0.886	0.867	0.569	-0.827	0.654	0.597	-0.756	0.548	0.56	-0.759	0.471	0.563	-0.78	0.324	0.62	-0.804	0.098	0.552	-0.707	0.033	0.599	NaN	NaN	NaN	NaN	NaN	NaN	-0.862	0.639	0.153	-0.873	0.509	0.21	-0.906	0.433	0.209	-0.952	0.281	0.174	-1.001	0.084	0.255
1437	7.185	NaN	NaN	NaN	NaN	NaN	NaN	-0.886	0.867	0.569	-0.826	0.654	0.597	-0.755	0.548	0.561	-0.759	0.471	0.564	-0.78	0.324	0.621	-0.804	0.098	0.552	-0.707	0.033	0.599	NaN	NaN	NaN	NaN	NaN	NaN	-0.86	0.638	0.154	-0.873	0.509	0.211	-0.906	0.433	0.209	-0.952	0.281	0.174	-1.001	0.084	0.255
1438	7.19	NaN	NaN	NaN	NaN	NaN	NaN	-0.885	0.866	0.57	-0.825	0.653	0.598	-0.755	0.548	0.561	-0.758	0.471	0.564	-0.779	0.324	0.621	-0.804	0.098	0.552	-0.707	0.033	0.599	NaN	NaN	NaN	NaN	NaN	NaN	-0.86	0.638	0.154	-0.873	0.509	0.211	-0.906	0.433	0.209	-0.952	0.281	0.174	-1.001	0.084	0.255
1439	7.195	NaN	NaN	NaN	NaN	NaN	NaN	-0.884	0.866	0.57	-0.824	0.653	0.599	-0.754	0.548	0.562	-0.758	0.472	0.565	-0.779	0.324	0.621	-0.804	0.098	0.552	-0.707	0.033	0.6	NaN	NaN	NaN	NaN	NaN	NaN	-0.86	0.638	0.154	-0.873	0.509	0.212	-0.905	0.433	0.21	-0.952	0.281	0.174	-1.001	0.084	0.255
1440	7.2	NaN	NaN	NaN	NaN	NaN	NaN	-0.884	0.865	0.571	-0.823	0.653	0.599	-0.753	0.548	0.562	-0.757	0.472	0.565	-0.778	0.324	0.621	-0.804	0.098	0.552	-0.707	0.033	0.599	NaN	NaN	NaN	NaN	NaN	NaN	-0.86	0.638	0.155	-0.872	0.509	0.212	-0.905	0.433	0.21	-0.952	0.281	0.174	-1.001	0.084	0.254
1441	7.205	NaN	NaN	NaN	NaN	NaN	NaN	-0.884	0.865	0.572	-0.822	0.654	0.6	-0.753	0.548	0.563	-0.757	0.472	0.566	-0.778	0.324	0.622	-0.804	0.098	0.552	-0.707	0.033	0.6	NaN	NaN	NaN	NaN	NaN	NaN	-0.86	0.639	0.155	-0.872	0.509	0.213	-0.904	0.432	0.21	-0.952	0.281	0.175	-1.001	0.084	0.255
1442	7.21	NaN	NaN	NaN	NaN	NaN	NaN	-0.883	0.865	0.573	-0.821	0.653	0.6	-0.752	0.549	0.564	-0.756	0.471	0.566	-0.777	0.324	0.622	-0.804	0.098	0.552	-0.707	0.033	0.6	NaN	NaN	NaN	NaN	NaN	NaN	-0.86	0.639	0.155	-0.872	0.509	0.213	-0.904	0.432	0.211	-0.952	0.281	0.175	-1.001	0.084	0.255
[truncated: 6,692 more rows]
[truncated: 4 more columns]
