# Supplementary material for: Associations between lower-limb muscle activation and knee flexion in post-stroke individuals: A study on the stance-to-swing phases of gait
Source: PLoS One. 2017 Sep 8;12(9):e0183865. doi: 10.1371/journal.pone.0183865 (PMC5590852; doi:10.1371/journal.pone.0183865)
Supplement: S1 Dataset — (ZIP) [file pone.0183865.s001.zip › S1_Dataset/Patient group/6/2/emg.csv]

Frame	Time	EMG Signal 1	EMG Signal 2	EMG Signal 3	EMG Signal 4	EMG Signal 5	EMG Signal 6	EMG Signal 7	EMG Signal 8
0	0	57.744	56.834	46.375	46.174	33.697	104	54.444	96.173
1	0.001	56.086	53.213	46.295	39.856	31.641	153.99	59.863	57.382
2	0.002	53.07	50.565	38.29	39.729	30.75	51.478	39.172	62.175
3	0.003	48.704	45.603	41.905	40.399	29.859	-80.257	19.85	30.02
4	0.004	45.707	43.748	41.852	33.187	24.917	-64.524	25.297	11.854
5	0.005	46.79	39.974	36.585	33.326	24.838	-18.584	25.918	5.108
6	0.006	38.986	42.21	38.687	29.539	26.312	-5.922	26.395	44.579
7	0.007	37.204	38.085	34.227	31.769	21.22	5.582	47.855	81.558
8	0.008	39.51	33.013	29.982	30.341	17.508	15.763	49.642	84.89
9	0.009	38.939	30.481	28.466	25.242	19.027	24.986	56.687	69.686
10	0.01	34.142	31.651	23.877	26.359	20.373	33.252	62.988	55.639
11	0.011	32.285	30.731	27.837	27.337	24.823	22.772	64.118	35.186
12	0.012	28.914	29.067	25.238	19.835	21.174	13.083	48.038	43.588
13	0.013	20.745	27.44	28.288	17.404	19.301	18.904	41.074	32.689
14	0.014	21.13	23.903	24.595	22.347	21.322	23.99	38.209	17.009
15	0.015	16.714	22.721	18.807	12.805	21.803	28.521	41.757	-2.334
16	0.016	18.149	16.546	16.733	16.462	18.019	21.664	47.834	3.152
17	0.017	19.434	14.097	15.474	17.831	9.471	15.222	37.869	-0.429
18	0.018	22.897	15.761	16.772	12.066	9.284	18.301	42.836	-23.123
19	0.019	14.406	10.697	11.533	9.826	1.384	21.034	57.887	-16.146
20	0.02	15.071	15.56	7.695	10.337	-0.487	16.057	63.884	16.029
21	0.021	10.958	12.927	5.842	7.045	4.068	24.85	56.571	19.237
22	0.022	8.628	8.786	7.128	5.154	-0.436	20.522	42.155	-10.982
23	0.023	6.359	7.983	9.236	9.682	-3.358	11.009	18.505	21.916
24	0.024	10.172	7.033	1.329	6.125	4.591	7.34	14.626	34.323
25	0.025	8.026	3.624	6.829	5.526	15.467	3.902	16.555	12.476
26	0.026	4.588	2.784	1.348	3.789	22.517	9.216	-2.006	-7.376
27	0.027	3.718	-2.064	4.231	5.602	8.708	2.382	-14.333	-5.112
28	0.028	1.948	-1.047	1.152	3.23	-0.803	-0.358	-21.385	-3.004
29	0.029	-5.775	-4.424	2.009	-5.13	3.076	6.596	-16.222	4.374
30	0.03	2.636	-4.455	-1.919	-13.451	3.702	9.917	-11.627	36.994
31	0.031	-2.242	-3.651	-4.245	0.351	-5.894	12.696	-20.165	-14.161
32	0.032	-4.547	-0.465	-2.843	22.904	-0.548	-1.321	-13.579	-34.912
33	0.033	-4.656	-4.388	-4.094	0.212	-2.133	-10.844	-20.519	-29.677
34	0.034	-2.777	-11.158	-6.846	-14.698	-17.42	-13.134	-39.026	-13.945
35	0.035	-4.522	-14.38	-7.994	-7.871	-24.353	-9.569	-52.248	-9.578
36	0.036	-7.746	-11.732	-8.516	-6.219	-15.186	-6.532	-45.71	-5.752
37	0.037	-8.016	-6.53	-6.472	-4.711	-6.95	-5.975	-56.784	-35.346
38	0.038	-12.096	-9.593	-6.701	-7.217	0.543	-11.755	-28.199	-24.663
39	0.039	-13.404	-10.859	-6.492	-6.001	7.301	-13.229	-7.92	-21.918
40	0.04	-14.452	-10.91	-7.208	-8.037	15.821	-12.919	-57.491	-19.344
41	0.041	-11.771	-9.749	-11.94	-7.129	7.16	-12.576	-64.488	-39.565
42	0.042	-15.236	-10.67	-9.465	-3.856	5.876	-13.555	-46.677	-47.54
43	0.043	-17.68	-13.472	-10.24	-3.059	-9.11	-9.276	-63.51	-12.893
44	0.044	-12.344	-11.786	-10.202	-6.469	-20.008	-9.032	-48.811	11.915
45	0.045	-18.375	-12.566	-11.665	-15.636	-14.417	-5.853	1.107	-29.63
46	0.046	-16.812	-12.528	-12.318	-24.197	-9.379	-10.575	7.313	-13.462
47	0.047	-19.079	-17.67	-16.801	-23.46	-11.094	-5.392	-23.446	1.373
48	0.048	-13.933	-16.002	-10.033	-18.821	-18.404	-12.175	-62.482	-21.699
49	0.049	-14.761	-15.636	-15.035	-14.731	-12.144	-14.855	-57.752	-42.576
50	0.05	-18.249	-10.406	-12.668	-17.185	-11.075	-10.908	-44.477	-8.702
51	0.051	-12.891	-12.409	-16.778	-10.642	-12.06	-10.296	-32.279	-31.554
52	0.052	-11.03	-13.053	-17.411	-23.835	-7.236	-6.97	-21.231	-27.567
53	0.053	-14.392	-14.835	-15.529	-52.899	-11.508	-2.971	2.363	-53.985
54	0.054	-16.189	-16.237	-13.816	-32.229	-23.714	-11.079	11.381	-30.269
55	0.055	-13.751	-11.838	-13.451	24.42	-15.027	-10.041	-8.609	16.669
56	0.056	-17.115	-17.312	-13.092	16.247	-13.498	-2.753	-47.34	10.026
57	0.057	-16.031	-15.44	-14.274	8.832	-20.676	-17.495	-64.045	4.008
58	0.058	-15.695	-14.915	-11.583	15.348	-8.899	-11.117	-49.176	-12.431
59	0.059	-16.901	-13.236	-10.441	9.288	-10.475	-5.306	-35.885	12.683
60	0.06	-20.445	-19.092	-15.303	-18.455	-0.436	-10.508	-40.278	44.52
61	0.061	-18.184	-16.83	-7.393	-23.541	-6.837	-5.845	-14.32	40.286
62	0.062	-18.635	-17.465	-12.632	-28.06	-15.169	-10.1	2.328	13.75
63	0.063	-17.535	-7.45	-9.747	-15.749	-12.085	-19.001	5.075	-10.267
64	0.064	-11.797	-3.252	-8.979	-12.152	2.605	-15.507	13.066	5.213
65	0.065	-12.637	-4.464	-8.208	-15.519	26.009	-14.533	30.553	-14.722
66	0.066	-10.767	-10.499	-10.147	-12.492	-14.838	-11.618	37.207	-7.365
67	0.067	-11.403	-13.632	-10.728	-4.199	-20.274	-14.13	34.757	-14.502
68	0.068	-7.398	-12.7	-11.305	-6.736	-15.266	-18.189	40.218	-29.551
69	0.069	-15.37	-18.741	-12.66	-9.117	-10.829	-13.344	27.706	-23.907
70	0.07	-18.906	-19.556	-15.953	-28.341	-14.904	-5.986	16.379	-36.202
71	0.071	-7.161	-8.745	-11.121	-25.894	-15.494	-8.113	-2.672	-37.837
72	0.072	-11.867	-7.226	-11.709	-14.333	-11.82	-9.074	-15.69	-19.171
73	0.073	-30.682	-3	-11.128	-12.248	-8.531	-8.299	-9.004	-1.445
74	0.074	-12.909	-6.706	-14.605	-18.093	0.75	-5.985	18.393	28.911
75	0.075	-15.279	-7.91	-13.254	1.198	-7.594	-7.941	21.797	8.155
76	0.076	-8.931	-8.917	-6.669	-16.655	-10.146	-9.908	11.489	-3.118
77	0.077	-14.778	-11.862	2.23	-32.957	-12.491	-1.034	-4.435	0.133
78	0.078	-2.623	-12.677	-10.931	-1.042	-10.379	15.969	3.635	-3.013
79	0.079	-13.702	-13.484	-12.672	3.376	-8.477	8.972	16.165	-34.204
80	0.08	-15.118	-15.439	-14.214	-9.043	-6.768	6.825	13.651	-13.524
81	0.081	-11.484	-17.389	-12.857	-5.396	-8.325	4.873	9.849	4.48
82	0.082	-17.53	-13.35	-16.533	-2.124	-6.965	-0.363	11.876	-6.783
83	0.083	-10.223	-12.015	-13.049	0.968	-8.096	-24.195	-5.632	-10.124
84	0.084	-5.424	-19.389	-16.139	-13.179	-4.592	-27.507	-31.437	-19.438
85	0.085	-15.125	-24.644	-11.295	-15.71	-5.565	-30.627	-21.433	-16.734
86	0.086	-8.769	-9.965	-12.058	-18.04	-6.565	-22.313	0.42	-29.484
87	0.087	-12.277	-12.113	-12.82	-20.167	-4.085	-24.829	25.984	-13.21
88	0.088	-17.516	-14.066	-14.743	-18.224	-8.18	-27.15	22.752	18.753
89	0.089	-24.308	-15.829	-10.083	-12.992	1.28	-25.014	19.771	23.257
90	0.09	-20.074	-14.301	-12.975	-11.437	-7.628	-15.337	28.255	10.937
91	0.091	-14.482	-12.959	-13.542	-12.595	-1.63	-10.115	5.177	-7.759
92	0.092	-15.072	-16.645	-10.045	-11.221	-8.991	-5.468	14.628	-17.734
93	0.093	-6.381	-8.344	-8.678	-20.095	-4.16	-1.209	28.959	-14.54
94	0.094	-9.861	-13.595	-13.501	-26.065	-12.124	-0.036	31.701	-11.695
95	0.095	-10.835	-12.653	-10.194	-14.232	-11.192	-1.166	10.879	-19.087
96	0.096	-7.934	-15.194	-13.081	6.493	-6.378	-4.242	13.931	-12.029
97	0.097	-21.087	-11.15	-5.136	3.797	-0.388	-7.157	-19.197	-9.763
98	0.098	-7.538	-21.999	-6.285	1.301	-1.169	-13.167	-32.426	-38.651
99	0.099	-16.232	-10.998	5.535	-5.635	-10.663	-25.371	-44.549	-0.997
100	0.1	-17.769	-6.77	7.093	0.792	-6.985	-27.152	-33.051	-26.037
101	0.101	-7.697	-13.179	8.465	-8.852	-10.46	-9.781	-49.788	-12.337
102	0.102	-11.361	-31.185	-0.427	-7.068	-11.416	-12.129	-46.367	0.198
103	0.103	-27.018	-23.651	-18.412	-5.486	-10.431	-1.473	-14.848	-33.713
104	0.104	-7.841	-16.699	-20.917	1.689	-7.901	-3.394	-35.172	-38.022
105	0.105	-10.341	-14.592	-18.581	-7.17	-8.667	1.848	-61.097	-50.262
106	0.106	-12.644	-4.932	-20.687	1.239	-9.229	-6.059	-29.75	-46.402
107	0.107	-31.801	-13.657	-22.608	2.272	-4.562	-10.287	-41.778	-42.964
108	0.108	-29.278	-9.03	-20.854	-4.448	-7.449	-9.114	-22.664	-1.987
109	0.109	-13.014	-19.109	-16.191	-3.62	-7.807	-15.089	29.201	14.608
110	0.11	-15.138	-7.313	-14.822	-15.765	-15.13	-5.382	36.953	49.983
111	0.111	-13.194	-11.968	-18.483	-3.557	-14.122	-1.69	30.791	54.565
112	0.112	-14.917	-16.236	-14.984	-5.09	-15.056	-7.677	-23.744	42.247
113	0.113	-13.345	-7.343	-20.197	-3.718	-10.776	-10.778	-45.407	8.205
114	0.114	-11.967	-15.667	-23.089	-4.847	-13.074	-4.015	-51.598	-5.31
115	0.115	-13.108	-25.344	-22.307	-17.969	-13.617	-8.271	-45.199	-17.633
116	0.116	-16.579	-24.189	-21.524	-44.256	-12.989	-9.042	-28.356	-21.273
117	0.117	-11.342	-20.712	-20.937	-40.544	-11.234	-15.612	-12.912	-31.247
118	0.118	-24.106	-11.045	-13.58	-9.541	-17.022	-13.091	-26.151	-21.894
119	0.119	-15.388	-12.221	-12.61	-5.439	-21.06	-10.766	-29.951	-47.399
120	0.12	-7.446	-18.24	-10.096	-1.731	-17.549	-12.689	-33.419	-23.571
121	0.121	-8.785	-15.166	-7.776	-18.741	-14.232	-12.078	-57.045	-1.712
122	0.122	-23.088	-14.219	-11.258	-21.808	-15.947	-12.633	-22.437	-38.672
123	0.123	-28.887	-13.463	-13.197	-19.071	-7.978	-12.229	-26.747	-43.676
124	0.124	-9.54	-2.843	-7.777	-1.238	10.056	-4.861	-14.224	-11.697
125	0.125	-17.077	-7.122	-9.72	-12.817	22.871	0.379	-17.738	-24.06
126	0.126	-14.757	-5.985	-6.433	-14.896	6.641	-0.58	-7.534	-35.275
127	0.127	-16.888	-9.475	-5.858	-32.285	-12.497	-8.516	8.219	-11.496
128	0.128	-7.222	-12.584	-9.335	-16.018	-4.929	-7.544	16.526	-14.633
129	0.129	-1.996	-23.425	-11.671	-18.109	-2.581	-12.369	-1.402	-6.338
130	0.13	-9.951	-22.086	-10.516	-20.005	-21.712	-11.587	-27.302	-8.921
131	0.131	-11.32	-10.293	-9.369	-14.756	-34.454	-15.649	-24.183	-6.675
132	0.132	-10.159	-11.859	-7.444	-10.092	-41.388	-12.162	-2.472	-0.317
133	0.133	-15.777	-13.231	-12.294	-14.334	-26.455	-19.528	-5.295	-6.131
134	0.134	-24.087	-8.989	-12.887	-23.216	-9.007	-14.722	2.124	-0.941
135	0.135	-16.733	-10.165	-14.841	-17.213	12.117	-20.748	-14.294	-15.298
136	0.136	-21.584	-13.675	-14.271	-18.183	20.469	-20.005	-8.069	-1.785
137	0.137	-25.847	-10.579	-10.806	-17.213	17.983	-16.534	-17.885	-24.675
138	0.138	-20.247	-9.603	-13.143	-14.695	11.045	-21.185	-16.249	-21.588
139	0.139	-13.685	-12.11	-8.319	-9.077	-3.832	-12.278	-17.931	-18.868
140	0.14	-12.946	-16.17	-11.621	-5.592	-5.743	-5.886	-16.726	-16.353
141	0.141	-18.583	-18.101	-13.376	-15.648	-10.947	-9.361	-5.087	-28.011
142	0.142	-10.679	-8.033	-9.907	-16.997	-12.484	-6.259	-3.746	-25.948
143	0.143	-26.769	-6.67	-12.24	-13.319	-5.317	-11.096	-11.127	-20.222
144	0.144	-10.526	-7.815	-13.411	-12.162	-6.468	-24.247	-15.044	-15.097
145	0.145	-16.927	-8.97	-12.26	-6.946	-7.629	-10.699	-21.269	8.609
146	0.146	-18.877	-14.187	-8.007	-5.974	-14.972	12.138	-16.282	-15.301
147	0.147	-13.661	-23.084	-11.501	-5.186	-13.995	9.042	-1.815	-6.082
148	0.148	-18.327	-5.086	-9.184	-7.502	-13.207	0.727	25.583	2.2
149	0.149	-14.081	-7.617	-9.578	-9.433	-13.977	18.524	28.99	-15.681
150	0.15	-12.938	-9.939	-13.254	-2.085	-15.907	20.834	25.455	-13.399
151	0.151	-11.791	-24.845	-9.966	-4.991	-16.472	-2.586	9.579	-24.105
152	0.152	-14.892	-19.041	-12.878	-5.774	-13.562	-30.822	-10.348	-14.47
153	0.153	-15.867	-17.309	-8.441	-5.01	-12.204	-27.125	-13.026	-19.728
154	0.154	-15.117	-12.661	-10.216	-6.951	-12.58	-30.391	-20.109	0.931
155	0.155	-14.342	-14.022	-17.216	-5.019	-9.673	-33.472	-26.614	-1.831
156	0.156	-3.506	-17.699	-10.472	-2.129	-10.049	-25.125	-28.681	10.854
157	0.157	-8.157	-14.212	-9.716	-5.622	-6.561	-17.573	-16.587	-0.812
158	0.158	-9.531	-15.185	-13.793	-6.985	-7.719	-19.896	-34.083	-20.057
159	0.159	-8.387	-18.087	-10.324	-11.838	-10.427	-17.758	-27.188	-12.551
160	0.16	-14.377	-20.602	-16.331	-7.203	-10.04	-8.089	-42.119	13.183
161	0.161	-19.598	-16.525	-10.714	-7.805	-9.27	-2.855	-28.591	36.986
162	0.162	-22.492	-15.935	-12.652	-10.327	-5.971	5.089	-2.298	33.876
163	0.163	-18.229	-15.346	-10.71	-11.694	-4.784	0.834	-6.047	-8.707
164	0.164	-12.611	-14.751	-10.127	-12.87	-5.903	-5.553	-23.128	-26.97
165	0.165	-7.768	-13.386	-12.637	-10.175	-3.942	-6.713	-20.057	-21.64
166	0.166	-9.698	-17.833	-12.242	-10.578	-8.768	-9.817	-0.308	-56.956
167	0.167	-10.273	-17.242	-11.84	-8.483	-13.596	-6.935	7.279	-34.216
168	0.168	-9.872	-11.416	-12.977	-12.955	-13.009	-7.743	18.957	-21.951
169	0.169	-17.219	-12.165	-11.02	-9.647	-8.952	-11.834	25.398	-3.265
170	0.17	-24.56	-8.65	-13.121	-15.047	-10.322	-19.786	15.788	13.634
171	0.171	-17.763	-3.983	-12.9	-15.61	-8.01	-16.707	-3.493	-2.14
172	0.172	-13.483	-8.025	-10.354	-5.536	-10.928	-9.952	-10.967	-10.518
173	0.173	-15.793	-4.513	-15.167	-6.878	-9.01	-7.447	-13.158	-18.125
174	0.174	-15.2	-11.842	-10.304	-15.765	-8.632	-8.234	-27.92	12.214
175	0.175	-7.813	-12.774	-13.569	-16.891	-3.774	-6.304	-21.959	-8.511
176	0.176	-6.817	-27.454	-8.125	-13.773	-3.167	-1.662	4.51	2.7
177	0.177	-7.563	-21.032	-14.68	-8.912	-5.114	-3.41	46.302	5.971
178	0.178	-11.597	-26.811	-10.404	-9.665	-8.043	-4.789	107.475	-15.893
179	0.179	-6.721	-14.594	-17.742	-11.926	-9.411	-11.222	99.565	-7.563
180	0.18	-15.391	-16.125	-10.952	-12.429	-10.772	-12.045	62.8	10.253
181	0.181	-23.682	-11.854	-13.453	-9.09	-13.696	-17.713	16.143	-24.761
182	0.182	-22.677	-8.146	-14.204	-7.366	-10.043	-9.844	-38.624	-49.879
183	0.183	-29.41	-9.279	-10.705	-13.133	-11.42	-8.913	-45.774	-27.012
184	0.184	-16.215	-14.476	-7.398	-12.298	-8.527	-11.787	-38.996	-31.005
185	0.185	-14.248	-5.542	-11.45	-10.296	-10.454	-5.784	-32.808	-27.235
186	0.186	-15.946	-16.345	-6.597	-14.866	-12.366	-11.417	-38.084	-17.102
187	0.187	-14.355	-23.475	-11.229	-15.386	-9.443	-14.909	-53.024	-38.906
188	0.188	-12.956	-22.281	-12.96	-14.955	-10.598	-19.548	-39.328	-30.538
189	0.189	-4.004	-16.25	-11.593	-7.552	-4.797	-14.114	-35.11	-22.931
190	0.19	-9.944	-13.126	-12.928	-12.722	-10.429	-7.51	-23.745	-1.749
191	0.191	-2.533	-12.133	-11.761	-13.631	0.387	-1.482	-13.572	-4.369
192	0.192	-9.252	-16.363	-12.143	-9.305	-4.276	0.863	-4.181	-1.774
193	0.193	-15.192	-15.553	-12.519	-11.559	-5.649	-7.059	10.051	14.59
194	0.194	-19.209	-10.675	-15.421	-9.566	-4.496	-3.96	-13.074	8.331
195	0.195	-18.567	-11.218	-16.581	-12.796	-12.833	-8.812	-22.266	6.502
196	0.196	-21.798	-10.6	-13.091	-7.311	-7.626	-13.061	-19.477	-19.678
197	0.197	-18.834	-3.604	-11.924	-9.185	-8.613	-20.395	-11.881	-38.373
198	0.198	-16.252	-0.678	-11.534	-13.772	-4.375	-11.48	-18.831	-21.347
199	0.199	-16.58	-6.636	-12.696	-11.981	-13.297	-14.956	-33.74	-18.243
200	0.2	-19.415	-2.528	-12.507	-12.325	-16.794	-18.036	-43.421	-15.51
201	0.201	-18.187	-11.971	-9.223	-15.565	-11.578	-20.921	-45.162	-17.997
202	0.202	-17.734	-15.62	-14.058	-12.627	-8.681	-20.148	-40.534	-15.633
203	0.203	-12.832	-16.749	-10.77	-15.301	-12.943	-14.566	-36.289	-21.976
204	0.204	-17.606	-2.776	-9.028	-12.562	-5.586	-11.108	-32.629	-12.284
205	0.205	-16.966	-8.539	-8.647	-12.352	-12.36	-15.776	-19.486	14.122
206	0.206	-14	-6.748	-16.012	-9.052	-6.368	-6.893	-7.273	-4.572
207	0.207	-13.544	-8.245	-16.989	-11.945	-4.055	-5.744	-18.264	26.444
208	0.208	-10.196	-12.454	-10.22	-12.331	-5.986	-14.063	3.456	14.098
209	0.209	-16.716	-18.791	-11.006	-15.034	-6.561	-4.387	6.591	-12.208
210	0.21	-13.757	-19.896	-16.635	-11.524	-8.299	-10.77	-1.699	-2.121
211	0.211	-14.479	-18.877	-11.815	-13.784	-16.231	-9.594	-4.198	-5.173
212	0.212	-12.111	-19.785	-13.766	-7.957	-27.065	-10.545	-1.855	-30.688
213	0.213	-11.49	-17.209	-12.04	-5.653	-31.308	-9.553	-20.981	-6.872
214	0.214	-9.503	-19.47	-13.407	-7.597	-14.261	-7.018	-23.492	-3.824
215	0.215	-11.193	-17.468	-12.058	-13.603	-2.636	-4.683	-25.846	-6.572
216	0.216	-12.492	-17.984	-13.226	-9.53	-0.494	3.256	-19.495	-4.108
217	0.217	-15.732	-19.665	-17.68	-8.945	1.449	6.351	-17.6	12.071
218	0.218	-16.841	-14.765	-8.782	-13.606	6.676	-0.418	-5.458	-7.117
219	0.219	-12.342	-20.693	-12.464	-9.572	8.23	-8.347	-7.07	16.127
220	0.22	-15.2	-15.018	-11.313	-7.071	3.975	-9.314	-2.881	6.87
221	0.221	-15.551	-11.465	-12.293	-12.508	7.649	-8.345	-6.659	-12.81
222	0.222	-15.899	-16.042	-11.334	-11.95	4.17	-14.34	-15.091	-30.553
223	0.223	-15.467	-11.913	-12.111	-8.683	-1.061	-12.012	-14.244	-32.828
224	0.224	-15.04	-14.364	-9.8	-11.614	-15.781	-12.59	-9.527	-22.162
225	0.225	-16.939	-11.992	-11.741	-8.168	-17.911	-11.998	-1.742	-27.938
226	0.226	-12.054	-18.518	-11.164	-9.556	-4.369	-12.588	-17.932	-22.697
227	0.227	-15.493	-13.64	-7.104	-16.161	-9.592	-4.678	-25.002	-18.036
228	0.228	-13.525	-14.361	-10.603	-30.885	-14.218	10.963	-22.943	-19.342
229	0.229	-11.748	-13.538	-12.933	-37.292	-18.448	4.544	-17.195	-12.944
230	0.23	-13.074	-6.889	-10.814	-8.289	-17.274	6.429	-12.049	-16.394
231	0.231	-18.466	-12.822	-16.818	45.873	-18.43	8.111	-16.827	-32.409
232	0.232	-19.033	-11.983	-10.823	-5.823	-15.327	-15.736	-4.035	-16.164
233	0.233	-17.082	-12.499	-14.895	-25.782	-8.578	-67.194	-2.526	-48.136
234	0.234	-16.49	-13.019	-11.416	-31.809	-9.4	-30.221	8.284	-52.587
235	0.235	-17.815	-15.864	-14.706	-26.423	-10.227	-10.28	26.871	-31.911
236	0.236	-17.404	-14.451	-11.809	-11.361	-8.344	-16.254	13.956	-13.142
237	0.237	-17.769	-13.043	-8.326	2.144	-6.476	-21.676	6.851	-9.904
238	0.238	-14.065	-11.842	-12.785	-1.962	-8.281	-26.728	0.333	-13.078
239	0.239	-16.359	-10.639	-14.529	-5.678	-9.668	-22.307	6.053	-27.292
240	0.24	-13.432	-10.977	-7.567	-8.998	-9.279	-18.276	25.359	-19.82
241	0.241	-13.804	-13.058	-8.542	-24.71	-15.848	-14.61	27.864	-12.92
242	0.242	-12.619	-12.816	-12.805	-22.039	-12.93	-4.558	11.621	-27.914
243	0.243	-13.374	-14.705	-7.205	-9.308	-15.441	-1.459	0.995	-29.881
244	0.244	-11.432	-14.466	-9.159	-11.684	-8.091	1.243	-8.639	-3.593
245	0.245	-15.104	-14.231	-13.841	-13.865	-7.128	-6.276	-3.413	-14.832
246	0.246	-16.46	-11.866	-10.979	-11.976	-9.664	-3.917	17.299	16.127
247	0.247	-16.076	-10.473	-12.372	-10.272	-7.347	-5.998	37.035	78.642
248	0.248	-13.364	-12.942	-9.126	-8.771	-5.414	-11.757	49.817	51.923
249	0.249	-17.618	-17.153	-8.767	-7.472	-8.703	-9.99	19.442	11.297
250	0.25	-15.096	-14.219	-11.516	-11.201	-11.599	-14.649	-9.55	3.969
251	0.251	-13.742	-13.804	-16.609	-5.257	-11.978	-18.965	-20.741	-15.94
252	0.252	-15.874	-10.496	-14.728	-10.545	-8.684	-10.162	-44.476	-9.925
253	0.253	-15.482	-12.608	-14.209	-7.702	-11.577	-6.777	-41.291	6.553
254	0.254	-11.991	-12.207	-10.782	-3.506	-7.116	-5.902	-43.894	-38.876
255	0.255	-14.895	-17.213	-12.197	-1.249	-0.52	-6.923	-72.009	-32.839
256	0.256	-14.507	-19.129	-9.336	-4.8	0.259	-2.63	-75.555	-5.109
257	0.257	-11.021	-12.532	-14.611	-5.448	-10.388	-8.167	-58.377	-10.116
258	0.258	-15.859	-13.296	-11.178	-14.423	-11.754	-6.17	-55.152	-5.625
259	0.259	-13.927	-18.904	-6.584	-34.044	-10.6	-6.669	-35.28	-9.673
260	0.26	-15.677	-14.064	-10.68	-53.856	-9.459	-9.613	-27.58	-13.373
261	0.261	-14.33	-15.999	-10.321	-15.425	-8.517	-9.311	-15.824	3.636
262	0.262	-11.05	-14.252	-11.702	12.178	-15.314	-12.843	-9.305	0.515
263	0.263	-17.64	-13.858	-14.631	-2.956	-14.559	-14.428	4.359	8.754
264	0.264	-12.818	-17.141	-19.101	-7.433	-12.255	-15.892	13.16	-14.507
265	0.265	-15.344	-13.074	-19.706	-19.844	-10.337	-10.002	11.695	1.086
266	0.266	-14.589	-12.686	-20.109	-16.199	-9.012	-7.739	18.931	-1.675
267	0.267	-18.082	-13.068	-17.805	0.805	-7.108	-11.529	17.859	-19.526
268	0.268	-14.812	-15.966	-16.661	3.873	-8.88	-13.371	19.128	-45.286
269	0.269	-18.893	-9.954	-10.672	-10.287	-3.094	-11.383	9.571	-35.255
270	0.27	-15.432	-14.208	-11.458	-12.825	-0.779	-15.439	13.378	-44.541
271	0.271	-12.162	-11.874	-13.79	-10.527	-7.362	-13.11	-4.464	-52.86
272	0.272	-15.09	-13.796	-15.734	-4.18	-1.364	-8.862	-6.818	-40.048
273	0.273	-13.177	-14.373	-12.463	-6.15	2.686	-6.243	-8.975	-18.984
274	0.274	-12.031	-7.784	-13.07	-7.915	-8.179	-14.372	1.832	-4.891
275	0.275	-16.886	-13.775	-16.561	-12.588	-3.575	1.112	-11.543	-12.448
276	0.276	-16.326	-11.443	-12.12	-16.863	-10.777	11.666	-13.297	-6.677
277	0.277	-10.349	-16.271	-8.076	-20.549	-25.124	9.971	-18.38	-32.438
278	0.278	-17.72	-14.319	-11.58	-17.068	-30.949	1.644	-3.933	-15.433
279	0.279	-10.964	-19.723	-14.914	-13.987	-15.092	6.577	-17.349	-24.731
280	0.28	-16.981	-17.775	-12.834	-14.967	-8.725	8.155	-15.457	-22.03
281	0.281	-12.933	-13.113	-14.821	-14.173	-10.674	-11.241	-19.937	1.242
282	0.282	-12.375	-12.527	-11.4	-13.333	15.633	-53.628	-3.914	10.526
283	0.283	-12.976	-12.903	-12.606	-15.261	26.849	-35.28	-5.891	-3.598
284	0.284	-17.058	-14.25	-13.799	-10.627	23.559	-29.808	-15.442	19.61
285	0.285	-12.234	-11.336	-11.891	-10.05	14.265	-34.727	-31.187	-2.263
286	0.286	-14.187	-15.777	-14.046	-6.558	16.958	-11.782	-20.427	40.351
287	0.287	-17.103	-9.19	-11.936	-7.887	9.395	0.716	-18.385	34.416
288	0.288	-18.479	-9.95	-16.398	-10.177	-20.994	4.514	-27.048	39.928
289	0.289	-11.142	-12.261	-13.122	-13.057	-41.713	7.906	-38.151	24.868
290	0.29	-12.127	-10.312	-11.392	-11.873	-45.4	-7.655	-39.628	20.427
291	0.291	-16.981	-12.237	-12.758	-10.698	-35.341	-4.843	-36.095	24.494
292	0.292	-19.508	-15.134	-7.344	-5.849	-26.054	-17.507	-20.558	-32.218
293	0.293	-15.454	-13.774	-3.872	-0.993	-17.731	-15.086	-22.868	-24.102
294	0.294	-16.048	-9.315	6.186	-2.901	-15.216	-38.405	2.113	-46.164
295	0.295	-10.06	-13.372	4.825	-11.787	-8.239	-41.424	-1.341	-52.73
296	0.296	-12.397	-12.012	1.142	-15.454	-14.615	-44.068	14.16	-70.91
297	0.297	-14.348	-16.459	2.295	-9.434	-16.546	-36.459	11.275	-54.432
298	0.298	-13.783	-17.029	-13.768	-6.311	-14.795	-6.021	8.586	-49.317
299	0.299	-16.696	-12.179	-6.802	-9.181	-22.723	23.053	-17.342	-44.822
300	0.3	-13.225	-10.241	8.1	-6.643	-21.358	49.394	-7.539	-32.427
301	0.301	-10.912	-11.98	-1.575	-4.306	-9.546	66.434	-23.548	-21.2
302	0.302	-17.497	-14.49	-3.32	-6.229	-11.083	50.766	-21.204	-24.524
303	0.303	-16.538	-13.125	-7.968	-6.785	-12.424	36.649	-19.099	-40.224
304	0.304	-14.034	-14.28	-6.611	-2.696	-11.252	-1.857	-31.116	-14.696
305	0.305	-14.817	-15.438	-23.638	-3.058	-5.239	-74.035	-3.812	-11.465
306	0.306	-15.41	-13.5	-21.311	-3.418	4.457	-83.909	-7.833	-2.183
307	0.307	-14.836	-11.954	-19.17	-3.785	8.161	-57.202	1.898	0.561
308	0.308	-10.78	-11.176	-13.357	-3.386	-0.145	-65.345	10.859	3.111
309	0.309	-13.3	-13.689	-29.216	-9.184	7.219	45.724	-9.204	10.167
310	0.31	-12.917	-12.911	-31.336	-0.285	6.257	61.575	-12.018	12.374
311	0.311	-12.538	-14.84	-25.523	-11.138	-3.406	162.572	-5.313	6.642
312	0.312	-12.925	-16.195	-23.778	-32.788	-12.292	254.658	5.088	33.029
313	0.313	-10.214	-12.514	-25.322	-35.836	-11.116	99.408	6.801	6.829
314	0.314	-15.061	-11.154	-18.157	-33.099	2.835	-218.404	8.333	37.882
315	0.315	-11.578	-7.861	-21.829	-25.528	16.397	-354.499	9.685	0.388
316	0.316	-21.645	-12.693	-18.335	-23.196	11.191	-230.87	-0.57	-4.56
317	0.317	-14.488	-13.271	-19.295	-16.795	3.273	-43.183	-17.788	-18.041
318	0.318	-18.169	-15.009	-16.385	-14.826	-6.766	-9.169	-20.297	-22.058
319	0.319	-9.843	-12.493	-15.6	-16.543	-21.07	21.747	-31.147	-33.22
320	0.32	-15.074	-14.814	-14.811	-11.888	-26.852	162.586	-48.78	-36.427
321	0.321	-12.168	-13.652	-15.379	-1.817	-25.09	136.991	-51.314	-70.789
322	0.322	-14.674	-10.94	-5.306	-5.484	-17.135	160.156	-53.662	-11.086
323	0.323	-20.28	-12.874	-1.035	-11.469	-9.956	54.235	-44.189	-2.883
324	0.324	-16.788	-14.423	-15.34	-8.362	-8.782	35.012	-42.617	-10.152
325	0.325	-14.846	-15.193	-13.39	-13.201	-7.613	-52.533	-41.213	9.898
326	0.326	-10.781	-18.869	-4.666	-19.204	-8.573	-291.213	-19.693	3.977
327	0.327	-17.742	-20.225	-3.1	-23.288	-17.476	-325.317	-10.569	9.483
328	0.328	-15.218	-17.519	9.883	-16.722	-20.968	-170.35	-13.452	-5.541
329	0.329	-14.241	-14.625	8.151	-14.218	-13.62	-86.033	-26.355	-1.042
330	0.33	-16.748	-14.251	6.613	-15.002	-12.632	-9.263	-33.437	-46.857
331	0.331	-14.423	-10.776	7.974	-16.937	-10.087	-32.552	-27.143	-4.173
332	0.332	-14.986	-14.843	-6.337	-10.946	-9.286	-11.533	-17.54	1.353
333	0.333	-15.554	-13.491	-19.873	-6.892	-8.662	46.022	-1.687	-3.563
334	0.334	-16.122	-15.814	-18.125	-11.74	-5.327	28.521	-3.802	-7.868
335	0.335	-13.599	-16.981	-19.664	-11.166	2.452	44.329	2.006	-20.148
336	0.336	-15.91	-12.529	-21.006	-10.577	1.512	29.948	-13.872	-23.739
337	0.337	-9.316	-16.604	-22.153	-7.066	-7.368	16.752	18.108	-40.68
338	0.338	-10.271	-14.083	-20.975	-4.722	-3.875	28.527	86.893	6.387
339	0.339	-12.781	-14.47	-19.99	-7.621	-6.984	17.658	96.881	13.048
340	0.34	-11.992	-13.315	-13.194	-3.945	-9.905	27.49	88.135	19.096
341	0.341	-16.815	-10.612	-19.172	-11.302	-14.177	18.544	47.68	24.574
342	0.342	-16.229	-11.783	-13.541	-10.339	-11.859	26.633	40.549	9.452
343	0.343	-13.317	-13.925	-14.103	-7.433	-9.906	19.23	7.324	-4.152
344	0.344	-14.658	-13.742	-14.663	-1.424	-11.813	25.77	-22.781	-0.105
345	0.345	-15.025	-11.239	-15.216	0.887	-10.032	19.707	-17.049	-11.346
346	0.346	-13.839	-9.701	-10.358	-7.078	-7.479	14.239	-11.669	-8.055
347	0.347	-13.435	-14.163	-16.348	-12.334	-8.807	9.159	-15.752	-23.732
348	0.348	-15.356	-17.467	-12.274	-15.26	-5.883	4.684	-11.32	-26.447
349	0.349	-15.536	-12.068	-11.701	-5.615	-11.87	17.083	7.829	-33.969
350	0.35	-15.718	-10.149	-13.637	-4.469	-9.373	13.461	31.991	-31.651
351	0.351	-17.054	-12.091	-11.886	-0.96	-11.717	3.456	35.487	-12.518
352	0.352	-14.714	-13.843	-8.402	-17.001	-9.774	0.417	44.215	-15.071
353	0.353	-11.993	-12.501	-11.692	-14.674	-9.188	-2.265	31.872	-8.186
354	0.354	-11.596	-11.158	-9.569	-12.552	-7.442	-9.805	-2.718	-6.114
355	0.355	-11.775	-13.291	-10.737	-14.489	-8.791	-7.518	-37.518	-35.196
356	0.356	-16.215	-10.59	-13.464	-12.747	-15.155	-13.987	-32.648	-39.302
357	0.357	-11.558	-10.988	-12.698	-8.111	-12.618	-12.106	-11.544	-35.695
358	0.358	-19.286	-11.772	-11.349	-12.389	-6.984	-13.854	-7.52	-66.74
359	0.359	-16.174	-15.649	-7.084	-13.572	-3.492	-18.495	-10.439	-46.088
360	0.36	-13.26	-14.304	-9.991	-10.083	-8.128	-19.747	-31.932	-34.895
361	0.361	-17.507	-9.871	-6.509	-10.986	-9.862	-15.969	-34.259	-11.131
362	0.362	-16.719	-12.78	-8.822	-13.835	-11.214	-16.98	-41.465	-52.027
363	0.363	-11.874	-13.171	-10.931	-11.35	-10.842	-22.031	-38.838	-13.381
364	0.364	-15.153	-14.529	-12.848	-13.692	-6.02	-17.201	-40.622	1.669
365	0.365	-13.403	-14.139	-15.533	-10.234	-7.962	-21.716	-42.199	-11.956
366	0.366	-13	-11.425	-10.674	-12.179	-5.064	-21.236	-36.664	0.299
367	0.367	-14.351	-14.138	-7.16	-16.243	-9.906	-16.495	-34.885	3.842
368	0.368	-17.242	-12.6	-9.062	-10.423	-6.623	-18.322	-15.946	-20.075
369	0.369	-11.236	-10.669	-8.443	-11.175	-8.383	-17.607	-13.267	-17.129
370	0.37	-15.482	-14.933	-8.791	-11.726	-5.898	-22.284	-10.854	-14.584
371	0.371	-17.794	-14.361	-9.137	-12.277	-11.345	-13.326	-12.925	-17.279
372	0.372	-15.845	-15.723	-13.158	-12.825	-6.53	-11.982	-18.698	17.549
373	0.373	-15.255	-14.366	-13.498	-12.408	-1.9	-10.855	-34.561	22.413
374	0.374	-13.512	-13.984	-12.092	-6.969	-8.488	-13.725	-32.391	-0.572
375	0.375	-12.151	-16.698	-14.962	-8.88	-5.979	-12.944	-18.763	19.962
376	0.376	-15.436	-13.216	-12.992	-0.147	-5.215	-21.91	0.701	8.585
377	0.377	-12.519	-15.344	-10.243	-8.451	-7.158	-20.977	13.581	-1.689
378	0.378	-18.511	-9.347	-8.651	-7.47	-9.108	-18.047	-2.59	26.397
379	0.379	-12.504	-10.122	-12.48	-8.408	-15.702	-17.045	-13.184	7.444
380	0.38	-11.727	-12.438	-8.956	-16.313	-16.478	-14.396	-15.104	-37.419
381	0.381	-21.205	-14.37	-13.377	-8.935	-14.151	-19.8	-16.839	-19.383
382	0.382	-14.816	-13.783	-11.606	-7.944	-10.665	-8.777	-34.253	-24.963
383	0.383	-15.972	-16.679	-10.242	-10.427	-11.242	-13.232	-41.241	-60.351
384	0.384	-12.875	-13.188	-13.534	-11.166	-14.142	-20.17	-17.856	-10.214
385	0.385	-13.837	-16.473	-14.69	-21.97	-16.654	-16.316	-2.228	-16.948
386	0.386	-16.351	-10.653	-17.397	-32.97	-13.346	-12.666	-22.036	1.08
387	0.387	-17.123	-19.548	-17.004	-25.773	-11.202	-9.435	-29.662	17.367
388	0.388	-10.54	-16.052	-19.126	-11.393	-13.901	-6.43	-41.356	-28.265
389	0.389	-13.053	-12.942	-18.336	-9.365	-15.047	-2.085	-52.062	-22.371
390	0.39	-15.377	-11.965	-15.806	-7.579	-10.2	-10.92	-46.356	-38.914
391	0.391	-10.541	-11.174	-13.657	-6.042	-2.245	-9.699	-44.786	26.58
392	0.392	-15.191	-11.934	-10.347	-10.295	-9.579	-8.696	-33.968	-0.237
393	0.393	-14.621	-12.498	-11.489	-13.967	-8.587	-9.631	-32.867	-24.7
394	0.394	-19.462	-9.189	-13.405	-0.798	-12.829	-1.683	-24.274	-32.151
395	0.395	-18.886	-14.595	-11.447	4.452	-5.471	-6.899	-40.298	-38.77
396	0.396	-13.475	-14.002	-9.297	-0.172	-2.564	-0.139	-29.999	-32.791
397	0.397	-12.899	-13.412	-11.981	-4.424	-0.059	-8.107	-20.664	-5.112
398	0.398	-13.49	-9.337	-10.799	1.942	7.26	-11.247	-19.267	-20.249
399	0.399	-12.92	-8.946	-10.582	-16.067	21.927	-26.01	-11.682	11.615
400	0.4	-16.412	-16.285	-10.363	-44.308	19.766	-15.417	-24.985	32.249
401	0.401	-15.066	-15.302	-12.861	-33.078	-1.544	-13.541	-27.045	35.88
402	0.402	-13.911	-14.326	-14.386	-16.044	-4.256	-11.877	-28.915	52.87
403	0.403	-11.98	-13.541	-12.421	-6.773	-6.759	-13.509	-19.167	5.851
404	0.404	-14.69	-19.142	-11.048	-9.497	-9.071	-6.445	-2.471	12.435
405	0.405	-11.789	-15.653	-11.606	-12.025	-19.702	-7.703	22.903	-5.751
406	0.406	-14.507	-11.001	-13.135	-5.071	-13.883	-16.127	32.601	10.668
407	0.407	-14.903	-11.577	-10.791	1.306	-15.619	-15.265	66.699	5.614
408	0.408	-14.717	-14.092	-14.063	-0.636	-14.061	-12.462	34.462	-26.325
409	0.409	-12.798	-12.731	-12.888	-26.97	-12.692	-10.045	5.136	-47.051
410	0.41	-14.162	-6.146	-10.937	-61.039	-16.347	-9.369	-6.368	-43.335
411	0.411	-16.494	-16.982	-10.537	-47.498	-19.815	-2.881	24.305	-33.226
412	0.412	-12.05	-18.333	-14.781	15.003	-10.121	-3.735	44.75	-23.881
413	0.413	-13.993	-14.65	-10.703	6.087	-8.945	-4.593	-4.649	-60.782
414	0.414	-16.903	-18.127	-8.179	14.209	-7.768	-9.512	-24.774	-15.224
415	0.415	-19.428	-17.156	-6.823	6.841	-4.657	-3.593	5.445	-9.108
416	0.416	-16.15	-12.315	-10.885	0.246	-15.483	-5.988	44.037	-14.467
417	0.417	-16.546	-8.061	-13.397	-5.767	-19.725	-7.995	59.035	-39.569
418	0.418	-13.843	-13.678	-13.776	-11.207	-16.047	-3.41	36.106	-7.563
419	0.419	-12.694	-10.192	-12.614	-16.246	-12.56	-8.892	65.06	-3.444
420	0.42	-16.184	-10.773	-13.769	-11.796	-13.526	-5.48	53.771	7.796
421	0.421	-17.545	-10.196	-14.155	-7.741	-10.622	-8.841	50.402	4.54
422	0.422	-14.652	-16	-12.027	-11.427	-8.119	-9.479	47.227	20.229
423	0.423	-12.72	-11.945	-13.963	-8.153	-7.366	-7.021	4.574	0.556
424	0.424	-13.114	-12.533	-10.87	-11.259	-6.795	-9.381	-38.082	8.158
425	0.425	-12.348	-14.472	-10.478	-13.973	-3.526	-10.58	-65.835	-3.373
426	0.426	-16.798	-17.378	-10.873	-11.468	-7.618	-5.391	-50.783	28.669
427	0.427	-16.219	-13.894	-14.366	-9.15	-6.281	-8.906	-37.23	-12.453
428	0.428	-14.48	-10.609	-7.983	-15.552	-7.658	-8.358	-24.826	-17.817
429	0.429	-11.004	-14.676	-13.982	-13.634	-10.585	-6.637	-21.139	-32.875
430	0.43	-14.297	-11.2	-11.664	-8.432	-12.549	-11.494	-31.215	-55.648
431	0.431	-12.168	-11.599	-13.605	-10.003	-7.552	-14.796	-34.319	-9.744
432	0.432	-14.887	-15.676	-10.323	-14.267	-8.157	-8.229	-20.182	-3.736
433	0.433	-12.174	-14.33	-9.751	-13.101	-7.593	-9.01	-17.647	1.707
434	0.434	-17.009	-12.981	-13.239	-16.589	-6.255	-4.951	-24.586	-23.486
435	0.435	-12.168	-19.566	-9.957	-13.507	-13.63	-5.54	-22.398	-18.981
436	0.436	-15.455	-10.673	-12.098	-18.364	-12.686	-10.185	-39.753	-14.812
437	0.437	-11.388	-16.674	-10.948	-31.54	-15.609	-8.444	-28.109	-25.955
438	0.438	-14.872	-15.722	-15.224	-52.841	-14.862	-3.591	-21.665	-22.578
439	0.439	-14.473	-10.895	-10.426	-10.265	-10.823	-10.931	-19.627	-25.624
440	0.44	-14.082	-16.898	-11.043	32.299	-20.327	-11.886	-3.634	-5.86
441	0.441	-15.239	-12.836	-13.992	4.62	-19.175	-11.105	-26.959	-8.322
442	0.442	-10.195	-16.322	-9.199	-0.433	-15.697	-16.712	-17.574	-43.219
443	0.443	-16.189	-18.264	-9.814	-4.911	-6.034	-16.13	-9.137	-27.998
444	0.444	-15.411	-12.85	-13.919	-17.324	2.848	-19.42	-6.522	-59.858
445	0.445	-13.469	-10.919	-12.629	-13.644	1.66	-13.985	-8.725	-63.856
446	0.446	-15.403	-8.989	-13.08	-10.369	13.433	-10.491	-10.742	-60.116
447	0.447	-11.329	-14.416	-14.303	5.283	24.428	-13.77	-12.51	-15.351
448	0.448	-13.835	-10.938	-13.215	-8.883	23.043	-13.191	-7.096	15.1
449	0.449	-15.181	-15.586	-14.441	-21.688	3.467	-12.799	-8.462	20.61
450	0.45	-14.784	-15.013	-11.005	-14.766	-4.885	-15.132	-12.564	5.578
451	0.451	-17.493	-11.539	-14.343	-12.7	-22.718	-11.061	-16.108	19.178
452	0.452	-17.101	-14.834	-17.287	-6.94	-29.746	-11.443	-21.951	-18.33
453	0.453	-17.871	-14.454	-12.097	-8.715	-23.412	-5.043	-18.671	-3.216
454	0.454	-15.934	-10.011	-14.062	-10.283	-21.535	-11.029	-17.515	1.227
455	0.455	-12.251	-12.926	-13.512	-11.657	-19.847	-5.399	-28.738	13.566
456	0.456	-14.565	-10.42	-17.604	-12.855	-15.268	-7.327	-20.609	9.833
457	0.457	-13.394	-9.065	-14.147	-11.722	-13.964	-9.264	-27.604	6.505
458	0.458	-11.451	-15.646	-9.721	-10.783	-12.859	-9.833	-18.55	3.376
459	0.459	-14.928	-16.617	-10.325	-15.654	-16.389	-11.169	-21.955	-16.446
460	0.46	-12.793	-12.359	-12.859	-14.933	-13.332	-13.468	-12.242	-3.76
461	0.461	-17.239	-11.582	-11.523	-12.674	-15.119	-15.575	-18.65	7.773
462	0.462	-15.495	-16.43	-15.607	-10.772	-12.246	-9.748	-19.854	-24.263
463	0.463	-12.972	-17.022	-13.11	-15.39	-11.498	-12.056	-35.978	-1.514
464	0.464	-13.36	-14.119	-9.834	-9.955	-7.443	-5.464	-33.758	-22.305
465	0.465	-10.455	-13.739	-12.749	-8.005	-6.867	-11.46	-48.76	11.732
466	0.466	-14.133	-7.356	-10.825	-11.29	-8.814	-7.39	-31.403	16.17
467	0.467	-16.45	-9.869	-13.551	-8.394	-2.263	-10.874	-10.344	-4.571
468	0.468	-13.54	-15.477	-10.665	-16.339	-3.076	-6.225	3.723	-8.29
469	0.469	-13.918	-11.998	-15.907	-19.836	-5.439	2.679	6.146	22.669
470	0.47	-17.391	-13.937	-12.437	-12.493	-4.889	-0.998	27.176	1.979
471	0.471	-14.481	-16.843	-11.865	-13.469	1.08	-4.485	27.506	11.098
472	0.472	-18.152	-8.906	-15.936	-7.474	6.661	-3.534	24.779	-15.236
473	0.473	-12.724	-10.072	-13.431	-13.093	-4.195	-18.254	22.236	-11.929
474	0.474	-12.137	-13.168	-17.892	-13.68	-2.667	-16.139	29.103	-52.761
475	0.475	-18.132	-16.074	-8.992	-10.393	1.578	-14.214	14.076	-58.181
476	0.476	-17.356	-15.307	-7.836	-10.978	-10.228	-19.446	-7.342	-53.14
477	0.477	-13.873	-12.993	-11.319	-9.623	-8.687	-11.519	-4.738	-21.213
478	0.478	-14.454	-11.062	-14.421	-9.239	-10.038	-15.79	-7.353	7.799
479	0.479	-12.713	-9.128	-13.454	-6.346	-11.198	-12.136	8.828	-33.784
480	0.48	-15.226	-9.717	-10.942	-12.348	-5.195	-13.318	6.623	-39.216
481	0.481	-13.875	-12.237	-12.1	-19.505	-12.535	-12.371	-3.115	6.251
482	0.482	-17.938	-14.558	-11.329	-25.5	-15.413	-7.55	-15.349	-11.915
483	0.483	-17.554	-18.624	-13.264	-16.601	-14.609	-11.811	-13.816	15.777
484	0.484	-14.265	-15.139	-13.85	-8.281	-12.263	-11.027	-12.461	-19.431
485	0.485	-14.654	-14.754	-9.79	-11.383	-10.307	-11.594	-0.672	-60.667
486	0.486	-15.818	-15.922	-13.273	-16.219	-10.89	-6.94	10.322	-21.975
487	0.487	-13.109	-10.688	-5.92	-8.285	-3.159	-15.848	-11.407	-16.946
488	0.488	-17.946	-11.276	8.023	-7.325	-8.382	-12.187	-45.881	-21.4
489	0.489	-13.109	-15.916	2.228	1.558	-11.287	-8.707	-50.322	7.63
490	0.49	-15.048	-16.492	7.468	-6.737	-17.276	-9.707	-4.403	-26.428
491	0.491	-17.96	-15.141	2.835	5.127	-14.935	-6.845	1.662	-39.957
492	0.492	-14.485	-12.82	-7.226	0.505	-12.968	-4.372	-3.722	-52.336
493	0.493	-13.131	-14.951	-6.056	-3.736	-6.943	-3.611	11.427	-18.273
494	0.494	-17.204	-13.79	7.114	-20.76	-6.153	-13.085	-2.037	-13.815
495	0.495	-11.402	-16.498	1.894	-4.504	1.802	-11.954	-5.998	-9.755
496	0.496	-13.728	-13.009	-2.744	-6.628	2.788	-8.552	-39.939	1.467
497	0.497	-14.315	-15.327	-1.384	-0.817	-6.085	-5.498	-44.272	11.539
498	0.498	-13.736	-13.198	-10.277	-6.034	-4.9	-12.26	-31.756	-22.87
499	0.499	-14.32	-11.259	-25.944	-10.69	-1.772	-8.038	-5.288	18.428
500	0.5	-9.488	-15.517	-23.808	-12.073	-12.591	-12.132	-1.869	23.927
501	0.501	-12.781	-15.909	-29.602	-10.929	-5.413	-7.252	-23.629	18.956
502	0.502	-12.206	-13.589	-31.334	-7.45	-14.32	-13.2	-43.243	23.461
503	0.503	-9.693	-11.463	-29.779	-12.657	-10.849	-12.423	-35.573	-5.545
504	0.504	-16.085	-11.848	-25.505	-15.527	-13.951	-10.472	-28.484	20.795
505	0.505	-15.314	-10.672	-24.336	-4.056	-9.11	-4.514	-17.735	3.8
506	0.506	-19.378	-15.497	-23.162	-8.662	-13.378	-3.699	-0.217	-5.478
507	0.507	-15.898	-14.909	-20.055	-7.281	-7.798	-14.549	11.499	-19.59
508	0.508	-15.318	-14.317	-21.012	-8.415	-11.3	-15.951	22.258	-1.798
509	0.509	-13.582	-16.066	-21.773	-11.878	-13.244	-17.149	16.6	-8.773
510	0.51	-13.98	-13.562	-16.146	-19.219	-7.821	-13.307	39.57	-6.669
511	0.511	-13.588	-11.224	-14.199	-22.097	-18.637	-9.767	55.385	22.326
512	0.512	-13.982	-10.061	-16.124	-22.848	-10.683	-6.744	52.806	9.925
513	0.513	-10.313	-16.061	-14.379	-23.596	-20.716	-7.862	24.685	-16.446
514	0.514	-15.736	-11.813	-13.017	-18.737	-19.528	-7.128	-1.511	-26.545
515	0.515	-13.818	-12.593	-12.619	-19.284	-8.652	-6.337	-18.417	-29.696
516	0.516	-15.767	-14.533	-10.482	-16.362	-1.447	-5.529	-21.406	-15.581
517	0.517	-17.533	-12.602	-10.086	-16.725	4.99	-12.683	-7.159	-23.127
518	0.518	-16.206	-10.867	-9.697	-16.325	8.523	-7.793	-14.58	-25.48
519	0.519	-16.609	-9.528	-10.479	-18.443	1.209	-12.071	-30.702	-40.412
520	0.52	-16.244	-12.833	-13.189	-14.766	0.28	-8.024	-53.99	-34.621
521	0.521	-15.881	-15.752	-12.026	-12.435	1.093	-1.507	-88.303	-8.342
522	0.522	-16.295	-14.607	-7.189	-12.809	-7.773	-7.617	-74.628	-27.169
523	0.523	-12.652	-14.806	-7.77	-9.108	-6.586	-6.872	-36.969	-30.535
524	0.524	-12.486	-12.885	-11.059	-12.383	-11.786	-11.772	-31.827	-21.316
525	0.525	-11.159	-10.772	-8.16	-11.984	-18.523	-15.142	-27.276	-35.508
526	0.526	-13.704	-11.564	-12.993	-11.587	-14.23	-11.154	-14.828	-2.102
527	0.527	-13.538	-12.364	-8.341	-5.769	-19.811	-9.833	3.974	-24.971
528	0.528	-12.787	-13.543	-7.756	-4.984	-14.951	-2.472	0.719	-54.003
529	0.529	-14.168	-10.064	-9.107	-8.454	-16.883	-5.58	10.026	-19.921
530	0.53	-12.65	-12.414	-12.4	-9.017	-22.32	-10.429	-4.069	-24.409
531	0.531	-16.174	-17.281	-7.56	-10.75	-21.754	-14.806	-11.594	-12.07
532	0.532	-14.852	-16.738	-8.141	-5.904	-22.35	-19.06	-13.89	-0.865
533	0.533	-15.28	-17.333	-4.074	-6.484	-13.459	-28.779	-15.983	2.412
534	0.534	-18.027	-12.521	-7.558	-4.736	-7.064	-25.37	1.473	5.519
535	0.535	-13.801	-13.112	-9.879	-8.204	6.113	-19.617	22.598	8.211
536	0.536	-18.678	-18.553	-10.264	-8.581	11.358	-10.071	25.339	0.623
537	0.537	-16.78	-9.097	-16.259	-8.188	-2.948	-1.191	12.592	-6.316
538	0.538	-17.409	-18.019	-18.767	-7.787	2.874	-9.67	-8.51	-4.147
539	0.539	-14.948	-14.532	-16.432	-10.48	-5.816	6.385	-34.114	-6.039
540	0.54	-11.71	-11.454	-12.944	-11.238	-16.826	9.026	-24.127	-4.221
541	0.541	-12.927	-10.501	-6.94	-9.293	-21.073	7.194	-8.511	0.443
542	0.542	-16.66	-13.043	-9.266	-11.209	-9.254	-21.646	-11.303	-18.321
543	0.543	-15.353	-15.384	-11.21	-7.531	5.08	-33.909	-24.2	-5.556
544	0.544	-17.524	-11.919	-10.638	-11.014	3.166	0.195	-31.277	-12.504
545	0.545	-16.411	-15.232	-10.057	-11.418	-2.042	41.47	-37.805	-6.082
546	0.546	-16.066	-13.516	-9.678	-9.286	-6.67	2.791	-28.275	-4.12
547	0.547	-16.887	-14.885	-12.986	-3.292	-2.402	-42.645	-30.225	4.627
548	0.548	-16.739	-15.286	-11.84	-0.778	-16.719	-0.006	-31.98	-12.749
549	0.549	-16.015	-14.922	-10.701	1.536	-22.515	-5.349	-10.507	-19.681
550	0.55	-17.611	-10.499	-11.894	-3.314	-24.246	-60.825	4.988	-21.755
551	0.551	-17.077	-11.104	-12.687	-13.393	-13.212	-53.391	-9.323	-12.045
552	0.552	-17.705	-14.622	-11.934	-26.383	-6.049	-6.455	-7.037	-17.238
553	0.553	-14.851	-16.959	-14.463	-35.111	-2.375	-12.443	-0.294	-6.188
554	0.554	-15.278	-23.554	-9.626	-46.172	-5.859	26.225	14.419	-19.18
555	0.555	-15.712	-22.602	-13.102	-27.42	8.074	-39.431	8.434	3.638
556	0.556	-14.215	-14.685	-13.674	-14.652	25.494	5.274	9.976	-12.072
557	0.557	-16.976	-17.792	-10.757	-12.324	9.241	-116.877	-4.541	2.009
558	0.558	-11.218	-6.963	-10.346	-5.939	-1.398	-99.429	-22.162	-10.825
559	0.559	-12.028	-5.615	-13.609	-4.017	-14.941	-83.559	-10.751	-13.184
560	0.56	-22.902	-25.178	-13.198	-12.76	-23.649	17.387	-8.844	1.68
561	0.561	-15.002	-11.057	-11.998	-8.124	-18.999	109.384	-7.102	-11.892
562	0.562	-13.683	-13.578	-9.256	-9.427	-23.258	144.979	-12.538	-6.657
563	0.563	-14.879	-6.616	-11.347	-8.247	-16.863	25.658	-14.327	-5.117
564	0.564	-6.586	-8.757	-13.242	-14.307	-20.349	-21.928	-10.348	-6.514
565	0.565	-9.717	-10.699	-13.976	-2.511	-23.45	-180.804	-4.271	-18.342
566	0.566	-6.847	-8.957	-13.357	-10.467	-26.34	-117.298	-1.113	-29.4
567	0.567	-7.654	-10.51	-9.831	-0.416	-18.38	17.445	1.674	-19.345
568	0.568	-16.585	-9.156	-2.433	-6.826	-11.001	69.905	-5.388	-20.527
569	0.569	-13.118	-7.99	-14.199	-0.829	-11.941	54.043	-9.926	-12.212
570	0.57	-14.108	-11.47	-12.61	-3.951	-11.151	68.356	-12.552	-11.253
571	0.571	-11.221	-12.444	-11.221	-10.743	-7.071	81.498	-20.776	3.464
572	0.572	-8.721	-17.286	-14.86	-15.015	2.414	-1.942	-24.147	-2.898
573	0.573	-12.801	-11.292	-13.661	-12.716	-9.417	8.857	-31.147	-4.822
574	0.574	-13.384	-13.615	-12.663	-10.8	-17.376	18.701	-27.049	-31.13
575	0.575	-18.034	-14.192	-13.602	-7.512	-13.143	9.784	-16.544	-12.323
576	0.576	-17.459	-6.833	-16.087	-11.571	-16.836	-30.8	-12.409	-29.318
577	0.577	-18.818	-13.601	-15.289	-11.186	-6.018	-52.871	-18.896	-19.962
578	0.578	-16.498	-23.279	-17.201	-13.516	6.925	-32.935	-10.653	-17.212
579	0.579	-13.597	-3.733	-9.822	-16.418	19.099	-27.024	-18.086	0.608
580	0.58	-7.595	-6.438	-12.703	-13.714	14.431	56.037	-19.118	7.62
581	0.581	-15.523	-3.922	-11.907	-16.427	4.352	91.512	-32.34	14.058
582	0.582	-12.425	-25.018	-14.202	-12.162	-2.022	102.267	-45.937	-11.008
583	0.583	-15.315	-16.694	-12.246	-9.258	-17.666	92.32	-40.75	-14.18
584	0.584	-17.815	-24.24	-14.161	-11.764	-19.753	47.56	-29.731	-17.17
585	0.585	-12.19	-12.624	-11.239	-10.422	-17.785	-58.3	-22.523	-19.801
586	0.586	-15.657	-10.493	-16.064	-11.606	-12.544	-130.498	-13.561	-37.562
587	0.587	-5.583	-12.433	-12.762	-13.572	-7.885	-12.085	-7.501	-35.205
588	0.588	-6.922	-31.78	-9.852	-15.528	-15.055	-123.328	8.612	-33.041
589	0.589	-8.059	-13.975	-11.198	-11.282	-16.238	-339.984	20.255	-34.947
590	0.59	-9.199	-16.289	-10.799	-14.196	-10.256	-247.055	30.911	-8.58
591	0.591	-12.266	-5.632	-11.166	-15.562	-9.295	-106.259	36.768	-4.885
592	0.592	-17.074	-11.431	-14.824	-8.222	-6.399	-29.57	45.572	5.171
593	0.593	-21.302	-13.166	-13.452	-13.461	-8.934	39.884	24.991	8.235
594	0.594	-17.204	-8.518	-13.052	-10.563	-6.626	18.575	22.431	-5.899
595	0.595	-19.104	-9.863	-11.1	-14.832	-3.165	37.537	9.832	1.646
596	0.596	-15.775	-16.245	-8.379	-10.767	-2.609	19.984	26.277	-5.317
597	0.597	-17.474	-17.402	-9.917	-11.357	-6.713	3.979	15.831	-7.455
598	0.598	-13.943	-7.721	-10.685	-10.782	-11.59	-10.364	14.093	-28.764
599	0.599	-15.253	-4.037	-10.875	-12.522	-11.049	2.919	5.605	-14.647
600	0.6	-14.045	-12.357	-14.159	-9.995	-11.649	-8.85	-2.067	-1.875
601	0.601	-15.931	-4.997	-11.254	-2.639	-6.808	-19.896	11.177	-13.494
602	0.602	-14.72	-19.701	-12.419	-5.74	-8.732	49.195	-11.4	-7.114
603	0.603	-19.514	-17.567	-15.128	-2.838	-6.978	76.116	-33.01	2.549
604	0.604	-17.521	-15.632	-13.001	-12.507	-9.479	68.176	-30.019	7.773
605	0.605	-11.472	-13.891	-8.552	-16.186	-8.107	16.693	-6.487	-0.183
606	0.606	-13.74	-21.826	-10.489	-27.03	-10.989	36.72	-3.08	-1.54
607	0.607	-13.105	-20.462	-12.232	-16.951	-9.034	-30.325	-0.079	-0.41
608	0.608	-20.404	-19.293	-13.583	-8.029	-10.193	-3.619	-7.371	-8.759
609	0.609	-17.447	-10.952	-9.129	5.15	-8.073	53.301	-4.827	-14.031
610	0.61	-16.622	-16.164	-14.554	-21.144	-8.874	75.399	-23.741	-20.861
611	0.611	-14.256	-15.196	-7.974	-62.732	-9.694	-25.298	-10.739	-28.821
612	0.612	-14.784	-14.413	-13.975	-24.015	-10.892	-97.345	-3.54	-23.645
613	0.613	-15.314	-12.076	-13.208	41.61	-7.451	-31.567	-5.459	-12.846
614	0.614	-13.52	-12.645	-11.279	-3.07	-4.179	-19.95	-3.335	-28.751
615	0.615	-12.102	-18.634	-10.714	5.078	-10.753	-31.054	-1.439	-18.142
616	0.616	-12.439	-14.568	-12.465	-2.252	-15.608	-41.279	-12.317	-16.275
617	0.617	-15.286	-15.148	-14.986	4.339	-13.11	-14.771	-13.472	-7.624
618	0.618	-21.236	-17.087	-10.533	-13.841	-15.446	-6.545	-19.634	-15.607
619	0.619	-13.257	-14.192	-13.424	2.614	-13.504	1.148	-3.711	-16.98
620	0.62	-16.309	-9.364	-10.905	-2.4	-14.08	7.99	-18.371	-18.162
621	0.621	-13.36	-12.66	-14.196	-6.813	-5.181	14.188	-31.682	-7.347
622	0.622	-12.543	-9.765	-10.131	-2.72	9.146	8.927	-33.168	-8.72
623	0.623	-18.115	-13.262	-7.614	-6.383	3.357	-6.099	-37.543	-7.601
624	0.624	-14.59	-14.628	-10.903	-23.397	-1.872	-19.571	-33.046	-15.979
625	0.625	-11.262	-13.481	-12.064	-26.478	-12.919	-73.715	-26.449	-21.253
626	0.626	-14.135	-14.659	-10.13	-18.14	-5.771	-6.93	-22.777	-18.39
627	0.627	-13.71	-8.864	-8.984	-10.579	-4.632	-15.815	-17.362	-12.458
628	0.628	-12.324	-11.198	-11.892	-17.534	-5.804	57.446	-14.257	-6.917
629	0.629	-15.187	-13.159	-11.513	-15.394	-2.71	86.965	-13.246	-2.156
630	0.63	-15.541	-11.221	-14.994	-17.315	-11.602	42.144	-18.639	-12.287
631	0.631	-12.018	-12.967	-16.158	-26.01	-29.605	-14.842	-21.935	-34.002
632	0.632	-17.792	-14.33	-12.478	-14.974	-37.168	-22.319	-19.847	-43.363
633	0.633	-18.534	-12.997	-11.137	-22.131	-30.226	-42.296	-28.606	-29.318
634	0.634	-13.668	-10.881	-14.057	-2.587	-15.366	-72.512	-47.986	-6.161
635	0.635	-13.063	-10.513	-12.142	0.123	5.892	-44.775	-28.08	15.625
636	0.636	-8.974	-8.58	-12.567	2.641	3.156	-19.701	-20.406	7.228
637	0.637	-11.469	-11.486	-12.417	-8.977	5.649	-61.057	-13.385	-5.62
638	0.638	-16.853	-14.2	-15.17	-15.37	12.597	-99.738	-2.742	-3.373
639	0.639	-10.245	-16.154	-14.063	-17.316	-2.318	-24.133	6.967	-22.61
640	0.64	-14.48	-16.93	-17.59	-15.591	-19.744	73.438	-5.136	0.556
641	0.641	-15.229	-12.48	-12.221	-10.981	-17.422	86.592	-16.099	16.216
642	0.642	-15.791	-14.401	-14.208	-12.373	1.736	98.547	-29.005	13.481
643	0.643	-16.36	-12.657	-12.329	-16.095	4.249	66.246	-37.676	-4.345
644	0.644	-16.932	-15.164	-15.28	-12.67	1.917	56.533	-39.233	-15.951
645	0.645	-16.532	-13.805	-11.846	-20.078	-4.486	11.931	-32.079	-18.11
646	0.646	-17.87	-11.667	-10.544	-9.279	1.287	-28.621	-12.58	-8.439
647	0.647	-19.022	-13.604	-10.998	-7.936	-0.494	-139.643	1.495	0.259
648	0.648	-14.556	-15.539	-9.131	-14.333	-11.564	-187.2	-6.146	-23.561
649	0.649	-15.12	-10.696	-11.136	-20.335	-27.463	-86.168	-13.209	-33.662
650	0.65	-16.456	-12.612	-10.433	-15.094	-38.137	84.937	-6.94	-24.383
651	0.651	-14.115	-12.023	-7.793	-16.051	-28.493	-77.828	2.615	-16.064
652	0.652	-10.034	-16.074	-11.328	-22.043	-19.81	-183.699	7.73	-13.591
653	0.653	-17.959	-12.593	-11.759	-26.116	-18.286	-126	-3.417	-15.942
654	0.654	-11.954	-15.883	-9.873	-15.274	-19.66	-73.53	-13.609	-9.568
655	0.655	-15.045	-12.976	-13.399	8.52	-13.302	-25.943	-17.403	-11.525
656	0.656	-14.067	-14.899	-13.817	-1.567	-4.422	2.632	0.515	-2.826
657	0.657	-16.57	-15.287	-16.558	-4.687	-7.926	16.895	18.213	-1.284
658	0.658	-10.945	-17.407	-15.429	-1.985	-8.912	29.929	29.705	0.071
659	0.659	-11.518	-12.941	-10.624	-9.529	-2.161	41.63	14.685	1.227
660	0.66	-13.446	-16.208	-15.491	-11.846	7.493	30.731	24.233	-16.757
661	0.661	-14.019	-12.129	-13.587	-1.22	3.796	60.291	15.321	-9.209
662	0.662	-12.658	-19.072	-8.199	-10.944	4.931	158.631	23.043	-16.201
663	0.663	-14.969	-12.273	-11.719	-16.173	-9.027	145.248	30.001	-18.343
664	0.664	-19.804	-14.766	-7.099	-14.58	-26.456	133.293	46.874	-20.284
665	0.665	-12.441	-10.672	-13.712	-10.326	-5.377	78.967	35.131	-0.94
666	0.666	-17.274	-10.07	-16.259	-6.641	-2.685	9.73	-12.801	-16.809
667	0.667	-14.756	-9.461	-18.609	-3.156	-0.181	-124.71	-36.372	-14.277
668	0.668	-17.08	-7.694	-22.119	-6.246	-11.792	-259.533	-58.385	-35.344
669	0.669	-15.15	-8.059	-21.562	-15.164	-9.661	-172.177	-50.234	-21.178
670	0.67	-17.083	-15.389	-15.009	-33.171	-3.85	-92.749	-42.839	-18.635
671	0.671	-13.024	-14.389	-15.802	-25.637	-9.062	-49.694	-59.273	-11.631
672	0.672	-11.663	-13.392	-16.595	-14.041	-13.682	-36.621	-61.586	-0.906
673	0.673	-17.088	-10.845	-14.678	-11.936	-6.489	-24.904	-32.704	4.929
674	0.674	-15.153	-11.588	-12.756	-10.017	-2.773	7.503	-3.818	-21.389
675	0.675	-11.865	-9.63	-12.194	-8.303	-3.906	17.253	14.815	-10.172
676	0.676	-18.445	-11.539	-3.306	-10.067	1.33	-9.605	4.635	-0.121
677	0.677	-12.454	-15.595	-11.259	-8.526	-3.501	63.664	-17.363	9.148
678	0.678	-18.075	-10.752	-10.111	-9.887	-6.007	73.445	-43.036	11.86
679	0.679	-11.508	-19.462	-13.221	-13.57	-13.36	82.31	-33.078	9.354
680	0.68	-14.041	-15.98	-12.264	-10.09	-10.474	90.408	-11.308	-16.354
681	0.681	-14.842	-12.87	-16.542	-4.867	-13.035	97.682	2.726	7.462
682	0.682	-14.288	-15.777	-4.362	-1.966	-10.772	-3.268	-4.939	-8.206
683	0.683	-13.732	-15.002	-2.628	2.307	-8.886	-191.307	-21.3	-22.327
684	0.684	-13.188	-12.684	-4.175	-6.587	-16.248	-114.601	-14.998	-9.574
685	0.685	-10.695	-16.171	8.791	-7.73	-13.319	-45.057	13.928	-16.528
686	0.686	-12.065	-14.243	3.57	-4.63	-10.758	-24.043	59.702	-22.898
687	0.687	-17.89	-13.671	2.024	-7.509	-9.944	-43.246	77.818	-13.165
688	0.688	-15.594	-14.074	6.29	-6.718	-17.853	-25.889	27.815	-4.432
689	0.689	-15.043	-12.736	-8.025	-1.095	-18.803	-41.83	-32.827	-18.732
690	0.69	-18.357	-13.901	-6.077	6.85	-17.827	-27.484	-24.758	-28.41
691	0.691	-16.644	-18.38	-7.815	3.765	-13.568	-14.217	-32.166	-16.181
692	0.692	-14.156	-12.985	-9.348	8.612	-9.496	-2.3	-25.638	-14.612
693	0.693	-14.569	-19.59	-16.495	9.404	-5.993	73.657	-19.676	-36.293
694	0.694	-14.207	-11.662	-15.317	0.516	0.024	63.836	-36.157	-14.424
695	0.695	-18.683	-16.896	-11.818	-17.465	12.233	54.96	-21.077	-28.572
696	0.696	-9.803	-12.079	-2.121	-35.259	10.497	30.553	-16.617	-26.066
697	0.697	-16.216	-12.877	-5.783	-32.918	2.579	8.444	-4.196	-19.108
698	0.698	-15.084	-10.589	-9.247	-35.026	-10.379	14.905	-15.388	-12.716
699	0.699	-18.203	-20.106	-10.191	-44.688	-8.633	-3.407	-12.068	-18.508
700	0.7	-17.255	-16.46	-15.006	-32.485	-7.095	2.022	-21.336	-13.275
701	0.701	-16.506	-15.339	-26.404	-21.435	-8.458	-12.92	-24.035	10.578
702	0.702	-10.917	-12.271	-31.024	-11.359	-12.13	-8.453	-36.762	0.576
703	0.703	-11.512	-11.341	-23.846	-20.247	-13.273	-12.556	-34.4	-8.599
704	0.704	-10.953	-12.148	-24.99	-14.231	-8.021	-8.823	-32.268	-0.072
705	0.705	-12.714	-16.26	-28.458	-4.53	-10.898	-25.734	-38.094	-17.717
706	0.706	-17.58	-9.724	-25.346	-10.877	-13.378	-28.677	-11.754	-19.996
707	0.707	-17.024	-15.772	-22.426	-14.336	-12.56	-25.781	-0.429	-22.142
708	0.708	-17.628	-16.596	-19.891	-15.283	-9.03	-23.113	-10.419	-20.236
709	0.709	-14.166	-16.061	-17.545	-8.496	-7.054	-25.312	-1.085	-32.382
710	0.71	-14.576	-12.8	-16.937	-9.269	-8.747	-35.785	41.477	-17.979
711	0.711	-13.442	-18.256	-10.909	-8.496	-5.212	-18.153	47.422	3.347
712	0.712	-17.918	-17.703	-10.11	-9.072	-7.489	-10.974	30.901	0.672
713	0.713	-11.358	-13.094	-16.665	-7.136	-14.029	-12.755	-14.619	3.204
714	0.714	-17.386	-18.541	-6.96	-7.703	-7.232	-10.55	-32.828	-3.744
715	0.715	-13.351	-15.085	-8.103	-13.45	-11.477	-8.633	-27.415	-1.607
716	0.716	-12.791	-17.044	-11.577	-15.768	-15.509	-22.876	-12.328	-11.227
717	0.717	-13.401	-13.008	-12.533	-15.253	-20.323	-1.589	-16.829	-12.958
718	0.718	-14.587	-12.065	-9.62	-10.612	-18.361	-4.421	3.803	-23.999
719	0.719	-15.192	-11.696	-8.838	-5.236	-15.442	-7.11	0.029	-11.072
720	0.72	-12.701	-16.171	-11.144	-7.22	-17.928	-14.1	10.006	-16.317
721	0.721	-20.079	-15.62	-13.054	-9.216	-17.51	-24.657	6.853	-40.14
722	0.722	-10.421	-16.032	-8.378	-1.52	-12.645	-26.467	-18.737	4.54
723	0.723	-19.338	-18.383	-10.094	-11.24	-22.687	-21.097	-15.436	22.731
724	0.724	-15.876	-11.833	-8.717	-12.415	-15.501	-13.012	-6.083	17.34
725	0.725	-14.926	-14.757	-11.013	-13.567	-6.576	-14.201	-14.316	12.261
726	0.726	-12.035	-1.613	-6.148	-14.524	1.766	-15.201	3.594	16.66
727	0.727	-12.827	0.297	-9.406	-7.79	-1.31	-9.074	6.004	-4.111
728	0.728	-10.514	-1.467	-9.966	-12.072	3.543	-3.668	-8.829	-7.88
729	0.729	-11.105	-6.132	-11.304	-9.784	16.707	-6.409	-10.73	-24.984
730	0.73	-5.112	-19.126	-4.906	-10.4	26.386	-10.52	-15.877	-15.76
731	0.731	-5.896	-6.951	-10.893	-13.717	21.167	-17.757	4.986	-24.187
732	0.732	-13.841	-14.9	-10.112	-15.478	6.862	-10.879	-3.173	-21.75
733	0.733	-6.499	-10.654	-14.93	-12.017	-18.273	-11.661	-20.817	13.17
734	0.734	-15.408	-11.828	-14.336	-5.648	-28.313	-12.588	-9.063	-2.101
735	0.735	-21.423	-10.668	-13.743	3.999	-25.203	-12.053	1.735	2.208
736	0.736	-16.206	-11.644	-11.208	-15.588	-22.476	-12.606	-3.893	-43.713
737	0.737	-13.312	-10.68	-14.49	-18.329	-9.689	-14.296	-1.928	-25.548
738	0.738	-15.836	-13.203	-12.359	-15.838	-2.707	-10.783	-0.165	-20.164
739	0.739	-16.62	-25.403	-14.292	-13.535	-9.094	-17.111	-4.279	-15.184
740	0.74	-16.042	-6.054	-8.497	-11.43	-14.897	-16.289	-18.517	-28.822
741	0.741	-16.624	-8.575	-12.573	-5.645	-13.138	-25.126	-24.246	-8.184
742	0.742	-18.369	-10.898	-10.653	-14.385	-8.464	-16.73	-36.357	2.98
743	0.743	-18.756	-25.795	-11.248	-12.86	-7.065	-17.623	-34.721	-20.887
744	0.744	-18.37	-23.862	-11.843	-11.534	-10.7	-12.682	-33.268	-11.639
745	0.745	-17.976	-11.659	-12.246	-10.413	-7.169	-6.612	-34.372	-19.989
746	0.746	-15.262	-10.101	-6.835	-9.31	-12.33	-7.337	-30.819	-12.48
747	0.747	-12.54	-5.832	-11.675	-10.337	-7.446	-2.491	-14.695	-19.504
748	0.748	-15.444	-9.494	-13.616	-11.349	-11.699	6.185	-16.94	-38.717
749	0.749	-17.367	-10.642	-14.206	-10.614	-7.682	4.989	-10.481	-31.217
750	0.75	-13.099	-7.536	-10.73	-12.977	-9.655	8.026	3.138	-47.524
751	0.751	-13.471	-18.359	-13.065	-8.156	-7.755	1.2	-19.614	-41.174
752	0.752	-17.908	-14.088	-10.186	-12.802	-8.37	-1.386	-10.256	-70.19
753	0.753	-17.31	-15.236	-10.592	-15.694	-11.867	-3.77	9.522	-124.331
754	0.754	-13.805	-6.895	-7.887	-12.202	-9.546	1.001	17.093	-57.565
755	0.755	-10.496	-9.975	-12.146	-9.861	-10.702	10.996	-17.902	40.972
756	0.756	-12.613	-9.005	-12.733	-10.994	-10.293	-2.061	-63.341	80.458
757	0.757	-15.315	-9.769	-15.244	-12.137	-16.091	24.175	-20.728	68.646
758	0.758	-12.586	-15.373	-16.584	-7.857	-10.478	35.317	6.964	-7.226
759	0.759	-12.378	-24.845	-14.443	-6.482	-12.406	-16.231	32.129	-36.915
760	0.76	-12.163	-18.449	-18.872	-8.777	-10.468	-67.963	54.972	-10.345
761	0.761	-14.08	-21.916	-12.264	-8.362	-11.039	-48.082	42.606	-2.314
762	0.762	-16.772	-18.807	-9.722	-14.341	-8.5	-103.077	8.536	4.971
763	0.763	-11.723	-17.821	-15.306	-27.478	-7.123	-66.129	-14.368	-1.686
764	0.764	-13.632	-18.575	-5.808	-56.49	-8.27	-19.307	-18.548	4.278
765	0.765	-14.192	-17.783	-4.627	-2.273	-7.095	-1.133	-29.911	-23.431
766	0.766	-10.691	-14.282	-10.597	49.419	-1.297	4.266	-26.74	1.766
767	0.767	-12.988	-16.204	-9.614	-11.135	-5.378	19.33	-11.159	15.428
768	0.768	-14.13	-19.086	-10.563	13.271	-5.985	5.776	2.852	19.571
769	0.769	-12.171	-15.583	-14.798	5.941	-14.71	-6.633	10.27	8.371
770	0.77	-13.311	-14.211	-17.1	-0.596	-11.221	-10.333	-1.482	5.135
771	0.771	-15.414	-15.353	-20.559	-6.54	-12.191	-0.293	-12.275	8.267
772	0.772	-16.747	-10.878	-14.537	-1.073	-9.281	-3.419	-41.458	-11.398
773	0.773	-13.618	-7.951	-10.451	-26.179	-6.753	-0.727	-45.714	-34.51
774	0.774	-15.53	-15.861	-13.912	-39.682	-4.406	1.768	-34.678	6.45
775	0.775	-16.671	-16.998	-13.309	-35.576	-4.967	-0.561	-31.6	12.03
776	0.776	-15.094	-9.619	-13.872	6.077	-4.35	-2.7	-22.551	17.197
777	0.777	-17	-14.427	-11.332	-10.329	-6.063	-8.516	-20.099	30.855
778	0.778	-18.324	-11.881	-8.998	-5.244	-1.185	-10.259	-2.568	1.949
779	0.779	-15.006	-9.534	-9.372	-9.649	-7.134	-14.903	-23.946	-16.711
780	0.78	-13.813	-14.358	-10.524	-13.666	-7.848	-10.65	-61.177	-6.565
781	0.781	-14.164	-12.417	-9.353	-17.292	-15.732	-19.564	-46.407	-15.75
782	0.782	-11.424	-15.307	-13.604	-13.951	-18.814	-13.576	-42.272	-7.345
783	0.783	-14.886	-11.821	-9.528	-17.002	-14.004	-8.354	-30.184	31.278
784	0.784	-7.504	-17.227	-13.01	-14.24	-9.781	-9.329	-26.772	3.724
785	0.785	-12.716	-12.383	-13.39	-6.626	-9.057	-5.083	-23.759	-71.803
786	0.786	-13.671	-12.956	-11.253	-13.516	-4.259	-9.162	-33.296	-82.485
787	0.787	-17.913	-8.885	-12.41	-19.855	-4.867	-4.334	-25.205	-52.775
788	0.788	-12.28	-8.49	-12.792	-21.755	0.537	-14.403	-12.633	-26.019
789	0.789	-17.099	-9.839	-13.564	-13.004	-2.951	-15.757	-5.864	-1.694
790	0.79	-19.02	-10.234	-12.788	-11.414	-13.031	-16.924	8.822	-23.813
791	0.791	-13.583	-15.45	-10.844	-7.12	-17.306	-15.763	2.773	-17.251
792	0.792	-12.977	-13.507	-13.165	-13.456	-23.705	-12.675	4.307	-11.256
793	0.793	-13.542	-11.561	-15.874	-9.933	-17.709	2.039	-0.507	-38.954
794	0.794	-17.593	-14.469	-12.395	-8.917	-16.755	-4.341	21.018	-23.878
795	0.795	-17.965	-16.985	-14.523	-5.968	-23.552	-14.013	17.753	-19.47
796	0.796	-15.622	-12.521	-11.814	-11.92	-12.149	-12.261	20.292	1.225
797	0.797	-9.796	-15.416	-12.2	-14.196	11.634	-4.313	7.346	4.9
798	0.798	-18.675	-11.918	-12.004	-10.667	35.432	-5.653	-4.395	1.631
799	0.799	-17.497	-15.202	-12.788	-8.695	19.755	-4.466	-6.651	-1.467
800	0.8	-18.445	-14.028	-10.86	-10.398	11.438	-10.438	-24.195	-9.73
801	0.801	-15.519	-11.305	-7.184	-10.751	3.897	-9.444	-12.677	-32.882
802	0.802	-12.981	-9.366	-10.668	-10.331	-17.19	-12.337	2.142	-61.088
803	0.803	-17.028	-14.199	-12.988	-13.203	-25.498	-11.559	11.768	-19.473
804	0.804	-13.528	-12.258	-11.827	-12.791	-22.976	-7.489	-0.422	-35.891
805	0.805	-10.217	-4.894	-7.375	-13.145	-34.583	-0.903	-11.448	-20.698
806	0.806	-10.775	-7.789	-11.445	-8.279	-19.687	-6.892	4.405	-7.002
807	0.807	-18.687	-12.039	-13.965	-13.097	-10.018	-2.829	15.022	-2.739
808	0.808	-12.672	-14.358	-8.551	-9.788	-11.782	-10.754	1.491	54.148
809	0.809	-15.753	-12.423	-13.395	-9.184	-7.142	-15.987	-3.69	78.59
810	0.81	-12.836	-15.717	-16.691	-10.52	-14.316	-22.824	-2.056	41.68
811	0.811	-12.055	-15.137	-10.119	-4.118	-20.713	-18.66	2.32	21.89
812	0.812	-14.375	-18.618	-12.631	-6.625	-19.571	-24.335	14.229	16.043
813	0.813	-16.306	-15.324	-7.013	-2.562	-14.375	-25.012	3.248	-22.5
814	0.814	-15.718	-16.486	-6.434	-13.412	-7.66	-14.987	1.946	-27.372
815	0.815	-9.129	-12.799	-16.49	-8.801	5.411	-10.702	-14.99	-77.547
816	0.816	-17.061	-11.434	-9.322	-10.13	7.251	-9.47	-26.495	-124.288
817	0.817	-11.83	-14.324	-12.999	-8.907	8.922	-12.892	-15.699	-69.217
818	0.818	-16.665	-13.922	-14.161	-7.747	0.931	-3.147	1.902	-17.436
819	0.819	-14.149	-12.752	-13.195	-19.544	-14.992	-6.774	-4.852	-23.92
820	0.82	-16.476	-17.578	-18.043	-27.483	-8.662	-10.226	-2.491	-5.665
821	0.821	-17.061	-19.495	-17.276	-20.341	-14.514	-11.167	-11.931	-44.333
822	0.822	-17.646	-18.897	-13.223	-16.686	-12.792	-15.972	-6.442	-29.223
823	0.823	-15.907	-19.458	-15.159	-15.546	-27.141	-6.257	-10.822	-24.804
824	0.824	-10.102	-13.627	-14.576	-12.495	-13.625	-9.909	8.227	-53.873
825	0.825	-17.462	-15.93	-12.835	-13.513	-18.873	-6.396	16.068	-27.516
826	0.826	-14.569	-12.428	-15.348	-11.034	-7.875	-7.333	28.003	-3.667
827	0.827	-17.088	-14.344	-7.997	-13.356	-20.876	-10.201	26.225	-25.524
828	0.828	-13.032	-14.903	-11.104	-9.896	-26.135	-7.675	9.19	-11.357
829	0.829	-17.874	-11.402	-10.15	-9.336	-24.611	-6.907	-11.512	6.407
830	0.83	-17.298	-14.672	-7.665	-12.275	-14.567	-4.968	25.809	-0.592
831	0.831	-15.561	-11.755	-11.769	-13.67	4.96	-9.612	21.124	14.292
832	0.832	-14.211	-9.804	-15.296	-8.296	19.071	-10.195	-10.456	-3.145
833	0.833	-14.605	-15.593	-10.704	-11.825	1.245	-6.713	-47.659	13.127
834	0.834	-10.549	-11.515	-13.654	-17.882	8.193	-4.377	-22.128	-18.786
835	0.835	-14.036	-12.085	-14.079	-20.267	1.782	-1.487	-35.306	-23.219
836	0.836	-11.722	-14.006	-8.702	-9.491	-4.04	-7.491	-47.333	-2.541
837	0.837	-13.861	-13.414	-12.229	-1.625	-5.813	-11.765	-58.224	54.164
838	0.838	-14.258	-13.785	-8.983	-5.949	-10.507	-12.599	-47.857	127.524
839	0.839	-11.555	-10.477	-10.766	-4.86	-6.286	-10.84	-25.665	97.965
840	0.84	-14.471	-10.077	-13.334	-1.441	-10.003	-12.791	-5.586	35.515
841	0.841	-19.706	-12.776	-10.091	-11.188	-11.196	-9.921	-28.478	27.448
842	0.842	-11.775	-17.803	-9.738	-10.1	-14.327	-13.408	-50.023	34.879
843	0.843	-10.814	-13.153	-7.851	-16.18	-5.458	-11.973	-41.396	1.452
844	0.844	-11.787	-12.567	-13.706	-13.164	-1.998	-6.113	-7.656	19.668
845	0.845	-16.054	-13.925	-12.974	-14.204	-7.226	-8.319	6.126	-18.988
846	0.846	-13.742	-9.473	-11.08	-13.486	-8.17	-11.65	18.721	-23.954
847	0.847	-15.685	-13.534	-17.123	-14.316	-16.066	-10.995	0.16	-46.732
848	0.848	-12.399	-11.013	-8.278	-9.537	-21.251	-16.194	3.647	-34.267
849	0.849	-16.471	-17.391	-11.82	-11.523	-20.238	-19.37	13.084	-68.267
850	0.85	-16.865	-16.611	-14.98	-10.993	-21.018	-17.121	-0.941	-72.71
851	0.851	-16.489	-14.286	-16.016	-8.527	-18.336	-10.931	-18.683	-35.112
852	0.852	-15.333	-12.35	-16.85	-11.864	-20.686	-7.937	-25.614	-9.978
853	0.853	-14.949	-12.926	-14.575	-10.751	-14.145	-12.765	-40.494	-51.26
854	0.854	-16.111	-11.187	-14.038	-15.251	-9.927	-9.588	-26.942	-34.819
855	0.855	-15.338	-12.536	-12.138	-11.245	-2.612	-9.16	-21.723	-9.711
856	0.856	-18.631	-12.917	-13.906	-7.829	-1.701	-11.664	-23.303	-41.662
857	0.857	-14.565	-10.786	-15.276	-10.205	4.249	-4.532	-7.434	-54.082
858	0.858	-13.219	-12.725	-13.934	-13.157	-7.979	7.076	-1.038	-12.525
859	0.859	-13.609	-13.882	-11.041	-10.475	-2.772	8.66	-14.609	-28.981
860	0.86	-9.553	-10.4	-12.988	-13.201	-4.332	1.593	-23.377	-74.44
861	0.861	-9.172	-13.69	-16.485	-8.968	-0.075	0.658	-18.636	-64.221
862	0.862	-14.596	-11.567	-16.103	-8.401	6.324	2.144	5.066	-58.303
863	0.863	-14.025	-6.348	-14.179	-8.81	24.35	-2.887	-5.091	-53.046
864	0.864	-17.32	-15.835	-14.565	-8.445	37.159	-17.501	-27.075	-28.128
865	0.865	-13.262	-14.673	-14.377	-15.056	30.228	-36.583	-24.525	-5.501
866	0.866	-14.613	-13.515	-14.192	-17.982	2.592	-23.719	-37.502	-1.696
867	0.867	-15.974	-16.608	-12.841	-17.235	-16.159	-21.254	-30.758	1.726
868	0.868	-13.845	-11.773	-13.423	-11.644	-19.442	-18.891	-28.843	4.82
869	0.869	-10.164	-12.549	-9.947	-12.245	-22.542	-12.864	-27.124	13.965
870	0.87	-13.454	-16.617	-13.239	-10.339	-25.27	-10.932	-25.597	22.155
871	0.871	-15.589	-16.045	-10.538	-13.858	-43.086	-9.363	-40.125	29.635
872	0.872	-16.754	-15.474	-14.599	-13.289	-26.828	-16.562	-38.411	41.099
873	0.873	-16.368	-17.22	-13.239	-10.776	-20.419	-4.82	-26.458	21.882
874	0.874	-14.24	-18.584	-13.619	-12.132	-22.339	-9.54	-12.378	-16.636
875	0.875	-11.523	-17.225	-14.772	-14.258	-13.62	-13.826	-18.427	-22.064
876	0.876	-16.553	-12.395	-11.079	-14.645	-12.096	-17.465	-20.414	3.114
877	0.877	-13.261	-18.397	-3.711	-9.609	-13.452	-1.68	-31.703	-19.687
878	0.878	-17.327	-12.79	-2.727	-10.185	-17.155	9.13	-16.122	17.854
879	0.879	-14.808	-13.377	6.191	-3.596	-23.185	-4.303	2.73	-7.295
880	0.88	-13.454	-13.955	7.364	-6.104	-20.111	0.971	-5.149	-11.769
881	0.881	-13.836	-13.382	4.286	-5.328	-23.009	-3.701	10.79	-15.841
882	0.882	-11.898	-15.903	3.325	-4.744	-15.047	0.456	25.366	-34.618
883	0.883	-14.599	-11.454	-2.67	1.268	-9.775	-8.575	7.603	-10.822
884	0.884	-14.402	-13.199	-14.849	3.598	-0.84	9.284	9.532	-32.699
885	0.885	-14.59	-12.814	-13.097	3.016	-6.805	1.6	15.544	-35.46
886	0.886	-15.362	-11.461	-11.544	-1.63	7.156	3.855	20.962	-43.065
887	0.887	-16.904	-13.597	-12.892	-9.355	16.863	35.857	39.938	-12.703
888	0.888	-15.359	-16.309	-16.56	-6.244	4.694	104.601	16.328	-16.751
889	0.889	-13.999	-13.61	-8.225	-7.203	0.066	-43.404	-5.898	-5.481
890	0.89	-16.122	-12.838	-13.441	-4.678	-12.87	-22.323	-3.515	-22.524
891	0.891	-17.476	-12.066	-22.333	-2.343	-11.095	-41.541	-16.611	-25.704
892	0.892	-13.796	-11.878	-11.48	-5.826	-12.613	-94.092	-14.622	-0.242
893	0.893	-15.138	-11.308	-12.823	-5.238	-11.227	-46.646	4.217	2.979
894	0.894	-14.748	-7.83	-16.49	-14.141	-22.987	-89.916	16.669	-6.413
895	0.895	-13.579	-13.25	-17.644	-25.948	-40.363	-103.243	9.431	-14.797
896	0.896	-13.192	-12.672	-12.408	-27.491	-33.369	-20.126	-14.242	2.913
897	0.897	-12.799	-15.963	-3.497	-23.225	-14.177	-118.002	-30.178	-18.275
898	0.898	-16.28	-15.385	-4.657	-24.38	-6.604	-157.484	-10.7	-10.08
899	0.899	-14.916	-15.778	-3.677	-20.888	14.507	-121.975	6.872	23.301
900	0.9	-12.01	-12.496	-0.766	-19.911	17.243	-2.782	8.994	-27.126
901	0.901	-13.941	-9.604	-8.699	-20.869	4.506	76.462	19.424	19.611
902	0.902	-13.55	-12.316	-22.63	-16.593	-2.411	119.386	17.288	25.605
903	0.903	-18.387	-11.928	-24.561	-15.815	-4.503	184.99	11.872	9.206
904	0.904	-14.897	-16.766	-26.295	-6.319	1.341	172.964	-12.117	24.308
905	0.905	-11.599	-13.282	-27.831	0.069	10.098	10.169	-15.539	1.536
906	0.906	-17.007	-13.864	-34.981	-8.241	14.799	172.902	-43.899	13.983
907	0.907	-13.518	-13.286	-31.296	-15.587	7.691	109.22	-55.201	17.741
908	0.908	-14.093	-20.253	-25.285	-26.417	-9.291	-102.741	-45.16	0.757
909	0.909	-11.186	-13.48	-22.181	-30.664	-11.575	-130.93	-29.483	-27.377
910	0.91	-12.535	-15.998	-19.267	-18.846	-22.174	-207.95	-9.735	-23.599
911	0.911	-12.909	-10.386	-16.744	-20.385	-31.822	-231.528	-17.259	-13.446
912	0.912	-11.738	-12.319	-11.124	-13.207	-33.541	-83.628	-28.821	33.671
913	0.913	-16.77	-12.121	-15.952	-9.523	-28.874	12.449	-30.876	53.756
914	0.914	-14.057	-15.406	-8.587	-8.349	-18.771	29.975	-5.628	11.336
915	0.915	-18.314	-9.992	-11.478	-9.304	-9.831	14.113	4.538	16.927
916	0.916	-14.829	-14.831	-8.957	-6.401	1.017	-29.16	1.587	-8.048
917	0.917	-15.215	-11.542	-11.268	-8.916	8.164	-95.077	-6.556	-3.403
918	0.918	-21.793	-13.282	-6.423	-8.139	4.466	-59.602	-3.822	-7.29
919	0.919	-15.017	-10.757	-8.348	-6.196	3.276	-27.245	-19.817	-25.881
920	0.92	-10.755	-10.365	-4.269	-4.253	0.164	100.926	-30.17	-63.463
921	0.921	-13.078	-11.522	-12.194	-13.15	-14.538	118.183	-27.917	-17.849
922	0.922	-15.013	-14.227	-8.704	-14.302	-25.198	102.091	-11.727	-72.672
923	0.923	-13.081	-9.961	-9.666	-10.809	-23.247	87.438	-17.787	-94.582
924	0.924	-15.982	-16.926	-8.692	-9.83	-3.871	21.491	-7.764	-87.858
925	0.925	-16.366	-8.017	-12.941	-6.921	19.359	-38.292	-9.124	-69.564
926	0.926	-14.044	-11.5	-10.614	-7.689	3.688	-92.687	-0.784	-53.046
927	0.927	-11.912	-12.458	-7.128	-8.455	12.019	-122.486	9.712	-27.799
928	0.928	-13.066	-11.483	-9.053	-9.021	9.519	-60.081	1.247	-23.264
929	0.929	-14.225	-17.472	-6.139	-7.078	2.566	-3.202	2.883	14.39
930	0.93	-16.353	-11.847	-9.607	-5.317	-12.331	48.412	10.741	-10.704
931	0.931	-13.638	-12.41	-4.175	-6.662	-18.123	81.805	4.48	-6.233
932	0.932	-16.346	-14.328	-6.107	-11.104	-26.821	75.704	-4.673	-18.601
933	0.933	-12.857	-18.382	-9.4	-8.19	-28.348	59.144	12.889	-7.371
934	0.934	-12.47	-14.884	-9.985	-5.663	-24.062	33.855	20.348	2.718
935	0.935	-12.854	-16.227	-5.165	-6.037	-22.865	-35.026	22.977	5.832
936	0.936	-15.56	-13.315	-4.603	-12.613	-26.331	-143.812	9.915	-8.282
937	0.937	-9.747	-16.018	-11.193	-5.833	-18.95	-101	19.1	-5.765
938	0.938	-17.101	-10.21	-11.98	-8.357	-14.083	-88.255	11.658	1.224
939	0.939	-16.127	-15.817	-11.218	-9.134	-20.074	-28.938	7.869	-0.884
940	0.94	-13.609	-15.227	-13.15	-11.07	-20.849	3.255	20.121	-2.8
941	0.941	-19.219	-14.642	-15.09	-10.487	-14.283	32.842	12.653	-11.507
942	0.942	-18.63	-12.894	-12.197	-14.547	-15.068	59.551	-5.678	-19.433
943	0.943	-11.267	-14.244	-9.678	-11.063	-15.853	2.794	12.535	-12.253
944	0.944	-16.099	-16.559	-12.963	-7.78	-9.284	39.833	1.331	-26.582
945	0.945	-13.574	-15.388	-15.089	-13.597	-1.37	113.828	-0.431	-16.919
946	0.946	-15.887	-13.457	-11.408	-14.388	-6.617	-34.129	9.555	-8.281
947	0.947	-13.944	-15.389	-10.044	-12.461	-5.651	-139.896	-2.337	15.431
948	0.948	-17.227	-10.552	-12.928	-10.528	0.355	-43.708	-19.491	12.071
949	0.949	-14.322	-14.038	-13.302	-13.426	-5.247	43.865	-30.828	8.945
950	0.95	-14.701	-9.396	-9.803	-13.029	-10.069	91.708	-19.921	11.646
951	0.951	-14.308	-14.817	-11.914	-17.461	-16.064	19.888	-29.358	-21.894
952	0.952	-10.236	-15.399	-13.835	-8.544	-3.882	-19.192	-23.904	-35.49
953	0.953	-15.072	-14.824	-13.447	-14.908	1.324	-7.033	-19.045	-14.814
954	0.954	-17.006	-14.242	-16.344	-8.881	-6.639	-147.763	-31.842	-33.602
955	0.955	-17.582	-12.893	-13.629	-14.067	-8.018	-128.33	-29.986	-2.686
956	0.956	-14.083	-12.501	-12.454	-9.184	-6.869	29.31	-31.439	-31.783
957	0.957	-10.784	-12.891	-15.927	-11.668	-3.413	50.6	-44.375	2.189
958	0.958	-10.387	-14.049	-11.453	-15.698	-6.564	-45.487	-39.127	-20.748
959	0.959	-13.087	-12.898	-13.157	-15.094	-9.539	6.795	-34.454	-8.473
960	0.96	-17.343	-12.705	-11.765	-13.137	0.084	117.904	-30.191	-19.836
961	0.961	-14.82	-16.003	-15.009	-16.001	3.714	74.525	-26.506	3.832
962	0.962	-11.524	-15.614	-15.351	-8.027	2.497	-123.106	-13.373	-30.722
963	0.963	-14.425	-12.907	-14.133	-13.981	-7.247	-263.991	-18.677	-17.253
964	0.964	-14.036	-11.754	-14.472	-12.964	-6.148	-135.636	-26.726	-4.938
965	0.965	-12.097	-13.312	-9.576	-8.075	-0.199	-19.081	-36.932	-1.404
966	0.966	-13.645	-12.545	-14.361	-10.547	-7.608	2.231	-46.031	-11.597
967	0.967	-14.99	-15.072	-9.663	-9.732	-14.42	21.528	-45.109	-2.458
968	0.968	-14.214	-17.202	-13.686	-10.275	-6.498	39.055	-50.613	-10.927
969	0.969	-14.024	-13.337	-16.152	-10.821	-16.195	23.333	-46.09	6.737
970	0.97	-12.467	-14.695	-12.821	-7.883	-28.018	37.85	-40.436	13.538
971	0.971	-15.169	-13.348	-9.871	-13.654	-13.713	77.612	-28.618	-1.57
972	0.972	-13.225	-14.514	-12.544	-12.853	-19.55	137.425	-9.671	-19.188
973	0.973	-16.706	-10.073	-12.124	-12.243	-14.361	-25.239	-2.527	-35.68
974	0.974	-15.349	-14.145	-13.643	-8.917	-0.064	-1.98	-9.937	-29.462
975	0.975	-11.283	-7.192	-11.677	-10.623	5.738	19.173	-21.023	-4.404
976	0.976	-18.252	-12.038	-7.395	-11.946	0.522	0.01	-31.159	-7.775
977	0.977	-17.285	-14.566	-11.429	-13.27	-7.419	-52.452	-26.423	-23.489
978	0.978	-16.513	-12.255	-12.755	-8.4	-8.772	-100.081	-31.56	-20.754
979	0.979	-12.452	-14.204	-14.08	-14.378	-5.092	-56.824	-30.72	-7.928
980	0.98	-15.936	-18.868	-13.668	-8.737	-8.585	-17.188	-34.916	17.891
981	0.981	-12.65	-17.134	-12.486	-10.65	-7.633	-5.194	-24.599	7.837
982	0.982	-15.554	-12.306	-10.532	-12.56	-10.542	5.818	-20.868	-1.464
983	0.983	-13.038	-12.899	-15.354	-9.64	-13.056	15.824	-1.881	-4.223
984	0.984	-15.362	-12.333	-11.859	-12.133	-13.809	60.62	-10.762	-17.004
985	0.985	-15.751	-10.989	-8.56	-8.827	-5.845	68.808	1.423	-14.682
986	0.986	-18.465	-9.646	-13.962	-15.391	-8.904	150.274	3.172	-8.313
987	0.987	-12.661	-8.487	-10.463	-8.607	-9.833	182.698	-8.043	-6.421
988	0.988	-16.719	-14.485	-12.387	-11.105	-7.269	74.102	-14.401	-15.156
989	0.989	-11.884	-15.259	-16.445	-13.416	-8	-26.911	-16.703	-10.525
990	0.99	-13.825	-11.19	-11.598	-12.826	-8.571	-224.245	-31.588	-14.797
991	0.991	-19.251	-13.13	-11.01	-12.247	-10.506	-196.083	-18.595	-23.718
992	0.992	-15.775	-12.548	-11.585	-11.657	-11.085	-272.81	7.175	-17.764
993	0.993	-13.846	-15.451	-12.934	-5.849	-9.721	-109.93	10.301	-1.722
994	0.994	-15.587	-15.835	-11.57	-8.159	-9.308	-88.766	33.581	-13.383
995	0.995	-15.206	-9.446	-10.406	-8.723	-15.848	-69.509	48.746	18.468
996	0.996	-13.86	-15.445	-9.238	-12.001	-20.643	18.108	17.093	31.931
997	0.997	-13.476	-14.668	-11.941	-9.09	-9.214	33.978	20.695	-13.971
998	0.998	-12.322	-12.732	-8.447	-11.598	-7.651	-38.281	9.018	-44.354
999	0.999	-15.815	-13.308	-10.767	-10.234	-3.346	-77.716	11.861	-38.956
1000	1	-12.937	-11.571	-11.927	-13.128	0.387	-65.786	8.356	-33.912
1001	1.001	-15.664	-11.189	-14.628	-7.894	-5.575	-33.127	-0.293	-11.061
1002	1.002	-11.424	-11.589	-11.143	-9.823	-6.534	16.271	-13.37	-31.804
1003	1.003	-13.949	-18.175	-12.304	-11.74	-3.634	25.17	-2.054	-58.158
1004	1.004	-14.356	-15.273	-9.596	-13.467	-6.174	33.313	4.057	-20.406
1005	1.005	-20.19	-19.551	-13.079	-14.808	-13.554	25.87	-1.989	-25.431
1006	1.006	-17.909	-13.953	-10.168	-11.509	-2.74	45.752	13.692	-2.583
1007	1.007	-16.015	-17.456	-12.098	-16.339	7.306	39.854	-1.367	1.47
1008	1.008	-15.473	-11.478	-15.58	-13.043	3.63	89.887	-11.175	-9.747
1009	1.009	-7.769	-13.817	-10.735	-8.983	-14.346	83.318	4.626	-6.519
1010	1.01	-15.156	-10.353	-14.028	-12.477	-21.865	89.38	-5.995	-3.505
1011	1.011	-14.236	-15.024	-9.976	-12.089	-14.866	105.962	-3.963	-17.67
1012	1.012	-11.761	-13.317	-15.784	-9.964	0.065	30.346	8.368	-10.092
1013	1.013	-15.868	-9.871	-11.729	-11.896	2.017	-89.188	13.187	-12.396
1014	1.014	-15.337	-11.258	-15.216	-13.056	0.265	-73.506	26.352	6.769
1015	1.015	-14.804	-11.672	-14.641	-9.577	8.194	-59.208	42.397	-5.978
1016	1.016	-18.901	-12.857	-12.893	-6.285	-1.874	-19.636	36.185	-8.263
1017	1.017	-13.153	-17.913	-7.09	-9.185	-21.428	-31.335	26.692	-6.192
1018	1.018	-12.439	-16.004	-12.703	-7.246	-18.726	-20.383	25.176	-12.052
1019	1.019	-17.348	-15.442	-9.225	-9.181	-21.232	-30.145	7.999	0.1
1020	1.02	-14.108	-12.942	-13.872	-9.958	-23.543	-21.167	1.304	14.378
1021	1.021	-17.062	-16.255	-12.127	-11.312	-17.151	19.559	8.01	43.385
1022	1.022	-13.629	-14.143	-8.641	-14.41	-15.186	56.617	-5.182	30.949
1023	1.023	-13.309	-12.231	-9.029	-16.355	-16.904	50.137	0.426	-25.815
1024	1.024	-15.499	-13.408	-11.948	-15.219	-15.331	-41.464	-13.506	-50.278
1025	1.025	-12.851	-12.65	-10.813	-10.4	-11.049	-28.347	-18.933	-28.265
1026	1.026	-12.508	-12.468	-14.33	-12.367	-12.18	-40.201	-6.325	-34.813
1027	1.027	-12.355	-14.417	-13.199	-14.333	-13.317	-29.457	-16.902	-52.984
1028	1.028	-13.183	-11.724	-15.957	-7.787	-16.401	-59.195	-20.673	-58.404
1029	1.029	-16.915	-12.127	-11.757	-13.825	-11.569	-50.464	-29.056	-43.329
1030	1.03	-16.587	-16.399	-13.166	-8.25	-14.102	-42.431	-32.016	-2.11
1031	1.031	-16.258	-14.677	-8.757	-14.879	-19.749	-20.363	-38.826	14.34
1032	1.032	-19.016	-14.308	-11.691	-10.68	-23.265	-13.747	-23.52	29.476
1033	1.033	-15.592	-13.937	-12.113	-14.798	-27.934	-7.717	-16.501	-2.458
1034	1.034	-15.259	-14.333	-11.759	-8.277	-21.385	-13.116	1.589	-6.518
1035	1.035	-14.917	-13.181	-15.852	-10.835	-17.167	-8.042	-18.82	4.683
1036	1.036	-19.219	-18.223	-15.487	-11.643	-13.135	-3.555	-32.246	7.97
1037	1.037	-20.613	-21.523	-17.831	-13.619	-8.309	0.56	-39.085	-7.693
1038	1.038	-18.332	-14.959	-13.017	-10.358	1.762	-3.093	-31.418	-16.073
1039	1.039	-15.465	-20.973	-14.976	-10.97	23.471	0.084	-24.324	-18.701
1040	1.04	-12.784	-12.096	-14.422	-5.193	26.64	-9.392	-17.814	-16.477
1041	1.041	-16.295	-15.589	-14.055	-14.121	24.003	-1.386	-18.871	-1.685
1042	1.042	-15.943	-12.501	-10.787	-10.666	11.292	-14.388	-19.754	-26.964
1043	1.043	-17.127	-15.412	-13.709	-15.917	-4.933	-21.579	-14.834	3.927
1044	1.044	-15.215	-16.199	-10.056	-16.901	-11.314	-23.75	-20.562	16.272
1045	1.045	-11.756	-12.146	-15.498	-16.153	-9.424	-25.68	-16.441	19.994
1046	1.046	-19.125	-12.739	-12.039	-12.111	9.661	-24.488	-18.91	-17.609
1047	1.047	-13.917	-12.165	-13.991	-10.195	0.862	-19.156	-15.446	-32.541
1048	1.048	-14.896	-12.752	-9.95	-10.796	-23.014	-23.692	-8.907	-19.004
1049	1.049	-1.745	-7.917	-10.359	-12.556	-33.15	-25.019	-20.583	-48.182
1050	1.05	-11.425	-7.336	-13.666	-11.218	-17.518	-23.847	-46.421	-44.691
1051	1.051	-13.171	-5.596	-10.782	-12.594	2.201	-8.136	-34.752	-20.962
1052	1.052	-17.822	-13.526	-11.193	-14.745	14.964	2.574	-3.398	-24.063
1053	1.053	-13.562	-17.008	-9.276	-15.921	26.583	-3.128	9.333	-38.187
1054	1.054	-9.883	-0.948	-13.555	-10.133	11.703	-4.768	-1.573	-35.656
1055	1.055	-1.555	-7.91	-16.478	-10.922	2.068	6.354	-11.338	-9.886
1056	1.056	-2.518	-5.789	-13.014	-7.451	-6.587	-0.731	-6.251	-9.863
1057	1.057	-7.347	-7.721	-12.643	-9.399	-20.849	-1.826	-2.932	0.257
1058	1.058	-11.59	-12.945	-13.047	-3.997	-38.207	-2.941	-16.879	34.777
1059	1.059	-18.931	-11.388	-7.067	-0.521	-40.495	-8.095	-50.241	48.399
1060	1.06	-10.006	-7.119	-1.081	-10.591	-29.826	-5.166	-63.71	-5.727
1061	1.061	-15.988	-5.948	-13.29	-9.246	-24.036	0.822	-51.27	-42.615
1062	1.062	-12.87	-4.776	-8.075	-10.416	-15.346	6.417	-32.45	-49.133
1063	1.063	-11.875	-9.986	-12.737	-13.901	-1.014	-4.529	-22.327	-18.681
1064	1.064	-14.37	-14.808	-11.391	-8.681	-6.789	-6.287	18.558	-24.024
1065	1.065	-25.002	-19.058	-17.788	-11.582	-5.048	-5.096	35.014	-28.946
1066	1.066	-6.212	-18.276	-13.729	-16.225	-9.712	-8.896	40.05	39.838
1067	1.067	-8.717	-17.699	-12.572	-15.45	-14	-12.466	26.445	30.02
1068	1.068	-1.731	-23.702	-11.603	-13.125	-20.437	-9.453	30.418	3.358
1069	1.069	-20.875	-21.38	-16.445	-12.539	-23.951	-8.535	26.612	11.538
1070	1.07	-18.345	-14.804	-17.216	-13.114	-20.883	-20.002	9.396	-10.493
1071	1.071	-20.643	-19.064	-14.901	-16.016	-23.817	-15.406	6.086	-3.871
1072	1.072	-5.732	-13.45	-12.964	-8.07	-17.818	-8.251	8.565	-9.816
1073	1.073	-15.385	-16.933	-2.896	2.775	-10.441	-9.402	15.843	-4.383
1074	1.074	-13.621	-18.862	1.364	-4.381	-1.501	-8.249	22.497	-19.509
1075	1.075	-24.639	-17.122	5.042	2.011	-4.942	5.607	-9.812	-60.739
1076	1.076	-28.883	-18.481	-0.953	-3.974	-7.99	19.104	-33.069	-44.293
1077	1.077	-14.553	-17.127	6.404	-4.926	-5.064	6.851	-37.552	-29.207
1078	1.078	-12.602	-14.997	7.378	-0.079	8.047	17.832	-49.201	-6.386
1079	1.079	-7.341	-16.926	-2.292	-9.734	13.815	-3.903	-32.576	-10.455
1080	1.08	-11.971	-13.443	-14.086	2.091	19.058	-50.964	-36.035	0.812
1081	1.081	-16.209	-13.056	-22.008	3.658	11.15	-57.576	-56.136	-43.797
1082	1.082	-9.801	-10.329	-17.729	-6.386	-1.78	-39.386	-64.045	-13.325
1083	1.083	-13.274	-16.123	-21.388	-2.688	0.011	-22.9	-66.734	-18.636
1084	1.084	-20.615	-15.341	-20.208	-20.663	4.708	-17.81	-69.26	-3.503
1085	1.085	-19.625	-13.402	-23.285	-23.15	0.547	-22.218	-60.051	-17.051
1086	1.086	-22.116	-12.816	-24.241	-20.8	-18.888	-1.462	-55.48	-21.053
1087	1.087	-14.748	-7.409	-18.223	-22.902	-32.899	2.272	-48.17	35.723
1088	1.088	-19.571	-14.004	-18.98	-20.94	-45.561	5.628	-50.064	60.113
1089	1.089	-20.325	-6.073	-17.022	-22.653	-66.544	-9.981	-41.679	38.005
1090	1.09	-19.527	-15.763	-17.582	-21.074	-52.272	-12.63	-29.016	31.328
1091	1.091	-14.667	-16.925	-14.654	-16.782	-34.369	-10.07	-3.197	25.278
1092	1.092	-19.297	-15.752	-15.987	-15.595	-3.963	-12.356	7.538	-13.448
1093	1.093	-15.224	-12.65	-12.667	-19.053	16.753	-1.71	-3.022	-28.614
1094	1.094	-13.856	-13.608	-11.483	-11.677	50.799	-7.518	12.154	-97.346
1095	1.095	-19.266	-7.604	-9.519	-14.562	55.265	-2.264	3.321	-127.006
1096	1.096	-14.41	-16.495	-15.301	-17.055	51.198	-3.786	10.321	-118.135
1097	1.097	-16.336	-15.319	-11.214	-12.957	32.393	-7.99	7.463	3.95
1098	1.098	-15.742	-14.341	-10.616	-14.865	22.245	-1.549	-3.736	91.359
1099	1.099	-20.573	-17.257	-15.236	-12.906	-6.133	-9.835	5.39	107.191
1100	1.1	-14.555	-13.054	-13.472	-9.979	-25.015	-10.77	10.054	6.111
1101	1.101	-13.777	-17.183	-9.972	-5.117	-35.168	-9.766	23.79	-33.422
1102	1.102	-15.704	-13.745	-11.306	-12.448	-44.498	-10.45	25.213	-45.243
1103	1.103	-15.124	-14.343	-9.155	-9.529	-47.237	-15.977	26.54	-56.047
1104	1.104	-16.856	-16.083	-8.75	-12.026	-54.796	-14.001	18.26	-26.443
1105	1.105	-16.462	-8.091	-10.666	-12.777	-57.122	-19.965	25.145	-17.628
1106	1.106	-15.096	-11.541	-11.425	-7.916	-42.246	-11.014	23.668	-25.797
1107	1.107	-16.252	-12.476	-11.598	-7.317	-28.745	-14.44	14.948	-33.143
1108	1.108	-11.611	-13.597	-10.224	-10.202	-9.435	-17.462	28.378	-39.759
1109	1.109	-14.332	-16.465	-10.783	-7.666	-11.981	-8.471	37.445	-21.601
1110	1.11	-13.962	-12.173	-10.566	-8.034	18.387	2.438	13.977	-27.042
1111	1.111	-14.746	-16.203	-11.509	-6.866	22.438	-7.557	-8.518	-22.101
1112	1.112	-16.699	-16.755	-8.596	-10.539	3.639	-3.843	-34.613	-17.724
1113	1.113	-12.454	-14.802	-12.265	-9.177	-13.4	-0.356	-45.139	-21.804
1114	1.114	-4.73	-9.37	-11.869	-13.243	8.476	-7.758	-23.665	-33.061
1115	1.115	-9.967	-9.947	-13.987	-9.756	22.608	-14.55	-38.11	-16.071
1116	1.116	-7.087	-3.951	-12.053	-6.465	15.075	-6.596	-20.57	5.733
1117	1.117	-9.605	-8.017	-11.658	-10.533	12.779	-11.796	-27.756	8.421
1118	1.118	-7.296	-9.954	-10.871	-10.923	-2.08	-24.525	-21.602	-4.315
1119	1.119	-10.776	-6.662	-13.564	-12.276	-3.935	-22.742	-12.179	16.764
1120	1.12	-16.797	-8.401	-7.749	-8.219	-2.098	-8.388	-14.143	8.424
1121	1.121	-6.165	-14.195	-13.351	-16.154	-19.46	-14.195	-15.898	5.864
1122	1.122	-16.246	-11.86	-11.4	-12.674	-31.038	-8.966	-11.815	12.803
1123	1.123	-15.086	-15.326	-10.8	-9.574	-37.362	-10.489	7.597	2.204
1124	1.124	-9.095	-10.673	-11.357	-8.594	-31.521	-17.617	27.238	-26.763
1125	1.125	-10.072	-8.923	-12.692	-11.118	-26.349	-18.734	34.72	-6.009
1126	1.126	-7.183	-13.748	-12.288	-11.891	-2.644	-7.834	18.4	-2.256
1127	1.127	-15.127	-15.665	-13.444	-7.059	48.796	-0.616	-5.067	-5.453
1128	1.128	-31.185	-18.545	-13.818	-13.071	26.699	-4.283	-33.36	-8.424
1129	1.129	-14.92	-12.717	-12.647	-13.858	-20.181	-7.762	-74.973	-28.017
1130	1.13	-17.04	-16.757	-13.428	-9.037	-26.228	6.168	-69.472	-35.404
1131	1.131	-18.968	-27.575	-16.735	-13.697	-31.696	0.324	-64.295	-19.02
1132	1.132	-10.261	-19.619	-14.627	-10.804	-36.805	-22.541	-41.304	-29.55
1133	1.133	-11.8	-15.341	-14.254	-14.304	-32.414	-31.815	-12.123	-0.347
1134	1.134	-18.951	-11.645	-12.33	-12.969	-53.143	-17.658	44.752	20.546
1135	1.135	-20.107	-12.794	-8.855	-13.391	-49.482	-15.122	150.787	-28.46
1136	1.136	-14.1	-3.098	-13.31	-13.038	-39.436	-17.44	78.843	-34.898
1137	1.137	-15.058	-4.243	-11.566	-12.681	-23.79	-19.542	-13.025	7.825
1138	1.138	-17.942	-10.221	-11.167	-11.155	-15.502	-21.445	-24.548	35.71
1139	1.139	-17.152	-7.113	-10.769	-13.888	-28.306	-12.72	-35.031	61.069
1140	1.14	-14.81	-11.929	-12.886	-11.975	6.681	-4.794	-24.745	10.899
1141	1.141	-12.849	-25.085	-10.164	-11.797	52.152	5.263	-33.182	-8.916
1142	1.142	-9.531	-15.401	-13.63	-8.516	33.972	19.596	-24.574	9.396
1143	1.143	-14.923	-20.617	-9.555	-9.684	28.599	13.816	-16.75	-7.002
1144	1.144	-11.404	-15.964	-13.017	-6.982	-6.559	-12.484	-9.745	8.146
1145	1.145	-17.375	-17.313	-11.643	-10.471	7.06	-8.795	21.044	-14.662
1146	1.146	-16.568	-20.984	-9.493	-15.317	36.145	-25.808	5.007	-43.682
1147	1.147	-15.958	-14.985	-6.771	-9.323	54.964	-16.491	20.575	-17.282
1148	1.148	-12.635	1.076	-11.01	-8.547	51.699	-2.359	16.696	-27.16
1149	1.149	-15.51	31.457	-10.601	-10.483	23.468	0.149	13.235	-23.753
1150	1.15	-12.963	27.386	-9.224	-9.905	12.266	-2.162	17.593	-15.057
1151	1.151	-19.312	1.063	-11.334	-11.64	-18.659	-34.086	-26.399	-22.281
1152	1.152	-15.017	-29.909	-14.028	-8.145	-22.677	-20.47	-68.283	-57.005
1153	1.153	-20.594	-42.304	-8.983	-11.435	-33.867	8.586	-95.292	-21.557
1154	1.154	-15.721	-68.631	-14.968	-11.822	-50.881	4.898	-129.881	47.238
1155	1.155	-15.115	-44.84	-12.634	-12.981	-35.229	-5.159	-69.629	17.669
1156	1.156	-14.506	-35.552	-14.564	-7.948	-21.156	-20.815	20.608	-26.975
1157	1.157	-13.124	-38.268	-12.623	-11.231	-28.769	-34.872	104.713	13.801
1158	1.158	-10.784	-30.73	-15.52	-11.811	-40.449	-42.373	159.574	21.207
1159	1.159	-12.89	-23.775	-12.998	-11.419	-38.326	-26.137	130.53	1.419
1160	1.16	-12.484	-17.401	-11.639	-11.029	-20.837	-19.764	104.279	7.57
1161	1.161	-11.304	-11.604	-10.473	-8.895	0.374	9.311	47.784	-31.004
1162	1.162	-13.423	-2.914	-6.017	-14.12	-7.835	30.033	-3.59	-66.108
1163	1.163	-10.121	-4.485	-12.59	-9.286	-10.298	48.827	-36.883	-15.689
1164	1.164	-16.684	-0.246	-13.361	-11.225	-12.61	11.159	-54.94	-8.925
1165	1.165	-13.772	0.908	-7.746	-11.815	-19	-24.021	-71.13	9.439
1166	1.166	-16.293	-0.262	-12.584	-11.429	-28.679	-28.469	-85.883	14.995
1167	1.167	-10.674	-1.236	-15.873	-11.812	-37.395	-40.864	-62.622	-50.499
1168	1.168	-20.161	-8.017	-17.612	-12.979	-61.178	-29.649	-24.662	-23.73
1169	1.169	-13.787	-5.518	-14.127	-6.988	-57.863	-19.579	-39.341	-15.517
1170	1.17	-17.287	-7.855	-13.739	-12.995	-10.768	2.313	-43.442	-8.115
1171	1.171	-12.085	-11.358	-15.864	-12.219	9.237	-0.344	-47.216	-14.659
1172	1.172	-15.003	-10.801	-16.251	-12.803	-8.92	-13.073	-50.59	-69.587
1173	1.173	-15.805	-6.758	-12.768	-14.735	18.766	-19.967	-47.022	-62.152
1174	1.174	-13.518	-8.136	-9.86	-5.834	84.427	-26.286	-43.687	-42.141
1175	1.175	-15.482	-11.449	-8.7	-12.221	93.412	-28.122	-40.749	-72.391
1176	1.176	-17.452	-15.534	-8.312	-13.386	20.135	-15.819	-32.98	-44.645
1177	1.177	-16.909	-16.912	-13.156	-10.286	10.346	8.063	-11.703	-39.584
1178	1.178	-16.563	-13.648	-13.742	-9.315	19.328	11.361	-14.282	-26.167
1179	1.179	-13.33	-16.575	-9.101	-13.573	11.202	-4.341	-37.425	-30.389
1180	1.18	-16.274	-10.597	-10.846	-7.963	3.756	-7.075	-53.086	11.057
1181	1.181	-11.095	-13.133	-11.237	-14.535	10.246	-9.581	-33.365	-5.569
1182	1.182	-15.98	-10.837	-10.865	-17.048	-20.19	-21.162	0.066	-20.834
1183	1.183	-17.951	-15.694	-12.998	-11.427	-47.847	-14.769	13.587	-25.444
1184	1.184	-17.412	-9.707	-12.616	-10.845	-42.827	-1.199	34.285	20.287
1185	1.185	-16.111	-15.325	-14.554	-10.253	-38.406	7.514	7.986	14.185
1186	1.186	-16.548	-13.399	-16.678	-8.506	-34.403	-0.411	25.078	8.586
1187	1.187	-16.976	-15.336	-15.908	-13.335	-30.791	-7.572	21.88	-6.635
1188	1.188	-16.635	-13.593	-13.973	-7.323	-27.557	1.323	-20.925	6.805
1189	1.189	-17.846	-17.08	-11.274	-8.09	-18.313	4.804	-39.359	19.079
1190	1.19	-20.032	-11.662	-10.893	-10.016	-21.039	-2.523	-45.023	22.64
1191	1.191	-15.631	-15.15	-11.682	-10.591	-13.458	-17.18	-20.067	5.451
1192	1.192	-17.618	-15.745	-7.819	-10.001	-15.712	-27.785	2.565	27.16
1193	1.193	-19.408	-12.845	-13.642	-11.347	-17.817	-14.225	31.372	12.87
1194	1.194	-12.492	-13.236	-11.327	-6.883	-8.137	-12.468	49.899	-5.108
1195	1.195	-19.312	-10.912	-11.918	-7.444	-6.411	-14.063	25.828	10.928
1196	1.196	-11.429	-13.813	-9.994	-10.912	-14.351	-24.23	-21.463	-17.043
1197	1.197	-16.701	-12.653	-11.75	-13.227	-18.621	-7.305	-95.694	-6.146
1198	1.198	-11.906	-12.256	-15.244	-12.055	-27.547	4.228	-105.906	-57.904
1199	1.199	-17.937	-12.038	-17.58	-8.36	-40.735	-19.258	-132.923	-109.85
1200	1.2	-17.196	-13.35	-11.786	-13.765	-53.007	-16.213	-125.075	-130.024
1201	1.201	-16.644	-14.102	-7.735	-15.684	-45.154	-58.842	-73.67	-112.109
1202	1.202	-16.09	-10.43	-8.334	-11.024	-23.578	-16.331	-40.48	-29.17
1203	1.203	-15.527	-13.945	-10.286	-9.256	4.592	11.302	-10.404	77.953
1204	1.204	-9.731	-11.653	-8.557	-12.714	38.578	-3.822	-27.185	120.905
1205	1.205	-13.798	-16.53	-7.217	-12.305	61.338	-17.414	-12.432	81.333
1206	1.206	-11.856	-15.953	-9.553	-13.434	73.706	-46.51	-62.959	-2.207
1207	1.207	-7.198	-15.36	-11.695	-8.953	70.039	-20.259	-43.143	51.85
1208	1.208	-11.242	-13.986	-11.316	-14.332	18.531	31.156	48.329	-37.101
1209	1.209	-11.601	-16.275	-10.933	-10.812	-48.29	23.712	114.042	-25.384
1210	1.21	-13.895	-16.614	-13.065	-14.053	-57.245	-23.237	102.052	-14.717
1211	1.211	-9.024	-10.566	-13.843	-8.582	-49.148	-5.182	134.344	-5.046
1212	1.212	-13.626	-9.736	-13.645	-9.102	-12.186	-10.717	163.689	3.61
1213	1.213	-16.489	-11.996	-13.443	-8.46	7.751	-46.012	154.495	-69.967
1214	1.214	-8.508	-18.519	-13.639	-7.806	25.959	-23.228	32.098	-60.245
1215	1.215	-4.976	-17.692	-12.676	-11.212	20.599	5.723	-55.633	-15.652
1216	1.216	-16.722	-16.864	-12.092	-13.458	5.548	16.919	-103.5	8.627
1217	1.217	-12.022	-18.749	-12.864	-8.54	-26.405	6.823	-89.423	30.574
1218	1.218	-7.695	-14.066	-12.092	-6.523	-38.87	-15.124	-76.44	-16.398
1219	1.219	-11.312	-13.459	-14.233	-9.347	-65.253	-23.494	-16.917	13.906
1220	1.22	-12.402	-12.071	-12.31	-12.755	-55.238	-31.062	15.595	-2.584
1221	1.221	-13.307	-13.397	-13.885	-14.044	-26.987	-24.107	-13.869	-17.673
1222	1.222	-12.262	-13.759	-11.978	-13.594	-8.178	-39.027	-4.868	-58.918
1223	1.223	-7.926	-13.346	-16.264	-7.533	-39.109	-29.372	19.519	-64.42
1224	1.224	-11.908	-9.838	-10.878	-8.233	-43.121	-52.223	12.089	-120.035
1225	1.225	-9.89	-11.941	-14.378	-7.362	-16.722	-49.159	-7.911	-38.565
1226	1.226	-10.384	-13.079	-8.404	-13.848	-6.595	-6.631	-14.032	-6.068
1227	1.227	-14.359	-11.127	-10.747	-9.498	21.638	48.289	-8.71	102.571
1228	1.228	-12.912	-13.237	-12.726	-10.169	47.933	55.619	-3.685	88.331
1229	1.229	-12.427	-10.503	-12.187	-8.13	71.728	35.694	9.885	48.913
1230	1.23	-11.167	-13.969	-11.654	-12.674	49.86	5.322	30.634	37.201
1231	1.231	-13.008	-13.574	-5.904	-10.82	7.266	-22.339	41.876	26.503
1232	1.232	-16.394	-10.878	-13.297	-12.07	-47.723	-17.319	18.092	-2.995
1233	1.233	-14.17	-11.259	-12.35	-7.515	-10.82	-30.864	2.452	-11.8
1234	1.234	-10.396	-14.727	-13.146	-12.815	-4.289	-1.815	-11.604	-36.091
1235	1.235	-13.591	-11.385	-17.224	-7.858	26.104	-5.477	-14.048	-13.886
1236	1.236	-16.394	-11.713	-12.399	-9.675	31.537	-2.213	16.379	-60.626
1237	1.237	-12.617	-16.877	-14.341	-10.14	26.538	0.803	20.475	-42.364
1238	1.238	-12.128	-16.238	-6.598	-5.185	13.068	-7.607	1.702	-25.828
1239	1.239	-6.225	-15.611	-11.822	-8.361	-24.372	-25.425	-15.367	-20.662
1240	1.24	-11.741	-14.987	-6.97	-4.182	-39.381	-37.057	-49.9	-34.075
1241	1.241	-9.718	-13.581	-12.96	-7.555	-41.865	-19.269	-54.443	-46.35
1242	1.242	-11.559	-13.146	-7.336	-5.13	-28.264	4.114	-33.812	-27.499
1243	1.243	-14.368	-14.271	-13.901	-9.868	-24.158	-11.625	-15.097	-30.69
1244	1.244	-14.663	-12.292	-14.665	-13.055	-35.354	13.86	-5.045	16.434
1245	1.245	-14.172	-11.879	-12.329	-11.205	-32.03	51.587	-1.943	49.993
1246	1.246	-16.994	-9.735	-8.83	-7.617	-10.096	26.415	0.732	44.095
1247	1.247	-16.537	-13.606	-12.104	-5.197	-1.681	3.557	23.851	16.514
1248	1.248	-21.514	-14.96	-13.825	-11.685	-14.386	-0.492	-23.342	1.53
1249	1.249	-19.532	-12.638	-14.2	-8.694	-2.773	-19.23	-56.983	-21.219
1250	1.25	-18.906	-8.557	-12.832	-9.373	-13.444	-22.502	-63.157	16.388
1251	1.251	-21.378	-11.041	-10.682	-10.056	-19.271	-31.774	-65.996	8.349
1252	1.252	-21.737	-10.603	-13.366	-14.808	-24.521	-34.494	-60.665	-6.628
1253	1.253	-26.543	-12.661	-12.961	-14.136	-29.133	-21.707	-35.573	-38.363
1254	1.254	-23.227	-13.757	-15.068	-9.981	-24.782	-14.697	-22.074	-75.615
1255	1.255	-24.947	-13.333	-13.691	-16.871	-44.205	-8.289	-59.732	-60.243
1256	1.256	-24.539	-13.523	-13.872	-10.034	-41.41	-17.954	-54.831	-73.55
1257	1.257	-24.139	-14.285	-15.416	-17.904	-2.845	-26.66	-41.467	-35.806
1258	1.258	-24.512	-15.618	-18.889	-12.616	13.618	-2.79	-12.571	-50.677
1259	1.259	-20.825	-19.236	-15.59	-19.333	18.62	28.276	13.693	9.025
1260	1.26	-19.466	-12.178	-13.451	-18.505	14.075	40.756	-3.367	33.525
1261	1.261	-22.369	-15	-17.702	-19.232	1.594	29.532	-19.111	40.943
1262	1.262	-17.144	-15.691	-17.307	-19.959	-9.698	-8.22	-27.506	7.477
1263	1.263	-16.57	-14.825	-11.489	-21.856	-19.77	-23.28	-40.332	-10.688
1264	1.264	-18.521	-11.227	-10.702	-21.251	-47.979	-36.823	-42.734	-27.115
1265	1.265	-20.27	-14.426	-12.624	-15.82	-29.126	-91.02	-19.524	-11.927
1266	1.266	-13.314	-16.08	-14.545	-15.237	22.432	-68.972	-10.508	1.739
1267	1.267	-18.17	-9.032	-11.624	-13.313	59.438	-22.117	-19.106	-18.854
1268	1.268	-12.179	-7.981	-3.671	-9.267	25.959	-28.085	-42.551	-30.01
1269	1.269	-12.963	-13.889	-2.497	-1.359	19.949	-33.461	-89.743	-40.077
1270	1.27	-6.394	-13.025	7.192	2.076	14.521	-18.323	-163.759	-55.745
1271	1.271	-12.41	-12.384	3.535	2.984	-10.664	-13.834	-74.962	-18.762
1272	1.272	-13.206	-14.281	0.066	1.943	-24.169	-17.823	32.396	6.443
1273	1.273	-13.811	-10.209	3.178	-9.562	-19.981	-21.454	104.564	20.006
1274	1.274	-10.538	-13.691	-11.513	-20.692	-8.597	-4.391	91.432	-9.023
1275	1.275	-13.468	-14.073	-5.105	-19.458	-11.688	11.313	127.054	-5.36
1276	1.276	-13.876	-11.159	-10.897	-15.908	-8.396	14.073	94.543	-36.263
1277	1.277	-13.501	-13.085	1.315	-19.54	-16.57	11.619	25.46	-23.802
1278	1.278	-15.647	-14.999	-3.308	-16.603	-24.001	-18.651	-1.239	10.393
1279	1.279	-11.986	-10.146	0.966	-15.812	-35.598	-30.919	-25.59	-12.312
1280	1.28	-9.682	0.697	2.14	-18.517	-20.812	-27.159	-3.469	-16.232
1281	1.281	-9.317	11.725	-15.847	-14.656	-7.35	-3.314	16.52	-4.822
1282	1.282	-10.505	-7.055	-28.601	-14.291	1.284	-18.993	22.584	-1.392
1283	1.283	-13.244	-19.843	-26.273	-19.168	-19.507	-21.71	-5.05	1.724
1284	1.284	-11.15	-40.956	-28.395	-17.668	-45.111	-3.902	0.017	-6.702
1285	1.285	-13.119	-43.695	-26.451	-14.436	-28.177	31.189	-4.405	21.416
1286	1.286	-13.937	-36.184	-28.186	-12.38	-25.18	56.407	8.023	24.991
1287	1.287	-15.523	-29.257	-29.721	-15.562	-44.987	42.93	19.31	-5.996
1288	1.288	-12.048	-14.396	-22.554	-9.85	-47.557	-19.547	9.347	-35.026
1289	1.289	-12.433	-12.508	-26.214	-12.666	-12.607	-10.63	31.324	-23.822
1290	1.29	-8.36	-14.307	-20.213	-12.21	32.789	-18.7	28.722	-6.822
1291	1.291	-11.83	-12.82	-19.245	-7.693	14.51	-11.258	26.295	2.462
1292	1.292	-15.107	-2.819	-16.346	-8.607	19.878	8.734	14.79	-5.855
1293	1.293	-15.475	-9.263	-15.567	-13.012	24.861	14.75	-16.999	-18.583
1294	1.294	-21.453	3.828	-14.798	-16.852	20.36	-23.962	-30.368	-16.277
1295	1.295	-8.275	8.991	-14.226	-15.863	-8.715	-18.893	-26.106	-22.657
1296	1.296	1.425	13.567	-12.301	-15.07	-35.08	-14.396	-7.132	-32.265
1297	1.297	3.195	6.343	-15.212	-13.51	-11.294	-26.748	-3.655	-30.467
1298	1.298	4.773	2.584	-9.415	-12.721	35.735	-30.4	-0.343	-35.121
1299	1.299	-5.262	-15.502	-10.2	-17.941	42.326	-27.09	8.167	-28.008
1300	1.3	-8.911	-28.36	-10.79	-20.258	24.185	-17.852	-4.421	-31.787
1301	1.301	-0.552	-40.065	-11.382	-18.705	29.657	-15.21	7.412	-13.847
1302	1.302	-10.189	-46.548	-5.972	-20.835	-5.503	2.519	9.776	-6.338
1303	1.303	-9.175	-38.307	-10.824	-21.613	-37.362	-4.523	4.207	-18.018
1304	1.304	-7.968	-9.355	-10.253	-14.646	-41.37	-2.42	30.806	-3.215
1305	1.305	-16.234	11.268	-2.532	-7.667	-7.251	-4.368	34.769	-28.499
1306	1.306	-13.083	-0.045	0.549	-14.818	6.343	-13.117	24.973	-59.541
1307	1.307	-15.924	-10.196	-8.376	-14.411	10.426	-36.926	-9.197	-38.902
1308	1.308	-20.115	-38.532	-7.229	-17.097	-8.304	-26.832	-22.464	2.654
1309	1.309	-19.272	-57.378	-8.217	-16.873	-4.988	-29.919	-26.236	-2.834
1310	1.31	-19.784	-40.437	-7.265	-17.807	-1.879	12.695	-37.16	42.635
1311	1.311	-19.126	-31.256	-9.795	-17.565	-10.201	30.918	-40.194	73.017
1312	1.312	-19.641	-34.071	-12.136	-16.541	-28.076	-18.997	-68.224	45.33
1313	1.313	-17.052	-46.969	-11.574	-11.438	-53.891	-12.42	-79.253	-10.271
1314	1.314	-20.265	-26.025	-12.159	-8.257	-63.977	17.942	-69.018	-47.277
1315	1.315	-18.064	-17.855	-11.59	-10.486	-60.909	34.356	-59.556	-27.397
1316	1.316	-22.448	-10.443	-14.12	-7.852	-35.373	-0.939	-56.653	-9.234
1317	1.317	-26.442	-12.85	-13.749	-6.753	-18.315	-23.789	-53.956	29.437
1318	1.318	-22.889	-15.025	-8.927	-8.355	-8.957	-44.481	-56.119	34.379
1319	1.319	-24.177	-13.141	-10.874	-1.996	-17.225	-40.807	-49.595	29.818
1320	1.32	-20.054	9.632	-14.951	-5.101	16.313	-30.728	-55.279	-7.778
1321	1.321	-16.504	18.884	-11.472	-4.507	-15.589	-46.319	-46.473	-42.999
1322	1.322	-14.128	32.992	-11.097	-2.356	-61.48	-20.711	-47.819	-38.532
1323	1.323	-18.143	25.425	-15.184	0.964	-91.903	3.095	-51.803	-17.821
1324	1.324	-13.27	13.795	-14.818	5.453	-97.34	-6.263	-31.963	-29.119
1325	1.325	-17.88	-1.121	-10.397	-1.274	-51.87	-14.672	-23.442	-19.148
1326	1.326	-24.434	-6.943	-12.169	-0.624	3.078	8.517	-15.782	-9.871
1327	1.327	-20.155	-19.151	-15.688	0.048	40.027	-7.18	0.564	-1.567
1328	1.328	-17.814	-17.614	-13.387	1.905	113.928	-21.407	-5.84	-40.101
1329	1.329	-14.317	-10.457	-10.515	1.265	182.988	-19.065	-7.864	-90.07
1330	1.33	-9.66	-11.604	-10.153	-2.833	84.412	-12.193	14.816	-123.592
1331	1.331	-7.911	-10.42	-12.888	-2.465	18.59	2.732	11.594	-81.069
1332	1.332	-7.522	-7.293	-9.446	-0.14	-16.99	8.538	14.218	2.123
1333	1.333	-2.109	-10.187	-10.848	-1.277	-6.094	-10.833	11.638	85.533
1334	1.334	-2.702	-7.691	-13.786	-7.233	23.554	-34.054	13.952	74.694
1335	1.335	1.927	-5.411	-14.205	-1.17	32.425	-30.938	11.853	45.073
1336	1.336	-6.996	-8.91	-15.389	-3.403	-8.311	-33.625	21.505	-53.424
1337	1.337	-26.572	-14.958	-11.923	-6.783	-30.456	-0.121	-4.928	-40.252
1338	1.338	-29.316	-12.675	-15.228	-2.023	-23.938	4.334	-16.318	-4.629
1339	1.339	-26.84	-7.829	-8.648	-0.144	-42.166	-41.591	-13.245	6.234
1340	1.34	-29.202	-8.384	-5.751	-4.831	-36.741	-59.849	-4.127	-23.369
1341	1.341	-22.859	-11.224	-10.001	-6.603	-51.806	-9.985	-1.536	-32.248
1342	1.342	-24.841	-18.047	-14.056	-5.839	-28.947	36.807	0.967	-40.348
1343	1.343	-23.157	-13.039	-12.107	-4.282	-16.533	30.761	-1.306	11.315
1344	1.344	-15.286	-18.911	-10.155	-5.427	-20.176	3.042	-3.484	17.843
1345	1.345	-16.712	-16.481	-8.397	-7.338	-10.091	7.998	2.145	-24.776
1346	1.346	-17.931	-21.231	-9.729	-4.389	-13.193	-14.924	17.818	-30.208
1347	1.347	-14.512	-11.092	-12.998	-9.947	-21.539	-27.417	6.965	-5.103
1348	1.348	-13.61	-9.672	-13.362	-10.457	-34.317	-23.886	-2.953	8.363
1349	1.349	-6.907	-13.301	-14.497	-9.606	-50.544	20.704	-11.883	29.047
1350	1.35	-12.989	-7.27	-11.764	-12.619	-48.407	26.621	-26.368	10.292
1351	1.351	-12.306	-10.334	-13.873	-8.266	-46.489	21.116	-20.678	-20.691
1352	1.352	-14.332	-25.011	-11.918	-9.318	-44.757	16.014	-1.47	-8.283
1353	1.353	-13.855	-27.109	-14.988	-11.336	-20.975	-15.968	-9.23	-4.569
1354	1.354	-14.539	-21.264	-8.969	-15.09	-10.944	-20.085	-2.469	-1.269
1355	1.355	-12.129	-15.965	-11.464	-14.377	-7.883	6.159	-9.09	-16.965
1356	1.356	-14.559	-17.431	-7.376	-14.428	23.264	-31.671	-7.45	-19.711
1357	1.357	-14.282	-21.608	-15.288	-16.994	27.313	-56.901	4.466	3.464
1358	1.358	-13.995	-25.23	-12.173	-12.198	38.506	-15.741	8.913	6.587
1359	1.359	-9.846	-12.072	-13.126	-13.595	35.156	-21.218	7.426	-1.671
1360	1.36	-14.781	7.256	-12.336	-16.736	25.813	-16.204	16.119	-4.145
1361	1.361	-7.526	-0.276	-11.548	-14.062	56.936	-20.61	14.828	-6.422
1362	1.362	-10.535	11.392	-10.956	-17.78	36.202	-32.933	19.915	-4.221
1363	1.363	-14.894	26.367	-18.294	-17.816	-20.539	-21.728	18.755	-33.244
1364	1.364	-12.671	20.654	-11.508	-13.024	-28.721	-11.678	5.513	-29.204
1365	1.365	-10.836	-2.061	-12.271	-18.101	-21.411	-8.55	-4.206	-32.955
1366	1.366	-11.52	-42.781	-11.482	-17.184	-14.875	-22.663	-2.52	-15.986
1367	1.367	-15.68	-59.13	-9.535	-10.854	-33.072	-4.916	-4.221	12.231
1368	1.368	-12.299	-43.955	-10.096	-19.426	-49.494	6.552	-14.589	15.932
1369	1.369	-10.067	-30.345	-10.661	-17.944	-54.484	-12.824	-34.508	-35.51
1370	1.37	-15.964	-42.669	-14.132	-22.854	-31.629	-51.552	-48.934	-72.439
1371	1.371	-13.724	-46.269	-14.505	-17.71	-2.563	-24.087	-51.768	-39.012
1372	1.372	-14.382	-36.125	-9.655	-14.901	1.134	21.108	-40.48	-8.719
1373	1.373	-7.102	-26.753	-12.937	-16.942	-8.944	63.351	-34.327	52.152
1374	1.374	-10.077	-23.968	-15.83	-16.09	-5.859	68.483	-5.52	27.7
1375	1.375	-10.919	-16.391	-10.98	-16.406	-3.125	12.773	40.185	-39.126
1376	1.376	-11.763	-9.455	-10.387	-15.582	-0.529	-9.34	-14.911	-48.058
1377	1.377	-13.769	-11.641	-13.277	-20.188	1.911	37.26	-7.665	-23.696
1378	1.378	-14.411	-13.646	-10.751	-15.323	-0.094	55.15	12.195	13.248
1379	1.379	-16.208	-18.92	-13.063	-19.179	25.217	-28.323	30.307	-6.759
1380	1.38	-13.735	-14.296	-12.666	-15.499	-5.577	-111.76	2.553	-0.82
1381	1.381	-15.123	-12.931	-12.266	-13.959	-34.591	-57.51	-32.68	-17.346
1382	1.382	-14.763	-6.545	-11.867	-14.944	-45.884	-47.649	-55.523	-32.459
1383	1.383	-15.953	9.118	-13.985	-17.489	-35.913	-56.505	-118.054	-27.922
1384	1.384	-15.581	15.506	-12.621	-15.404	11.039	-48.433	-127.027	-23.763
1385	1.385	-16.363	-1.9	-12.807	-17.395	71.571	-26.242	-70.162	-20.015
1386	1.386	-13.65	33.121	-12.611	-12.816	47.147	-19.596	11.292	-23.228
1387	1.387	-14.81	28.047	-11.053	-9.409	10.102	-25.658	43.758	-45.134
1388	1.388	-11.918	-3.961	-13.753	-9.882	-9.932	-20.351	53.609	-59.266
1389	1.389	-16.376	-16.42	-7.937	-11.131	-16.014	-5.333	8.916	-20.736
1390	1.39	-14.634	-42.815	-11.985	-7.75	-10.677	-9.932	-47.945	-15.288
1391	1.391	-18.101	-94.369	-10.034	-9.797	-25.832	-22.331	-129.368	-10.297
1392	1.392	-13.619	-87.085	-10.599	-14.95	-30.337	-3.526	-161.809	12.504
1393	1.393	-13.007	-40.305	-11.168	-11.396	-34.432	-6.756	-72.881	33.177
1394	1.394	-12.577	-9.964	-10.769	-9.392	-30.77	-9.749	34.634	21.945
1395	1.395	-16.985	6.453	-14.048	-14.752	-27.504	4.649	49.022	-9.023
1396	1.396	-10.358	11.468	-11.13	-9.865	-24.417	22.718	62.236	19.962
1397	1.397	-14.58	7.001	-13.823	-11.753	-16.114	39.12	74.108	38.709
1398	1.398	-15.314	11.051	-12.65	-7.648	-13.626	7.401	41.655	-12.78
1399	1.399	-17.219	7.34	-11.086	-8.965	-2.039	-15.166	-7.647	-34.849
1400	1.4	-15.252	-2.765	-9.722	-11.246	-4.199	-2.581	-52.317	-1.388
1401	1.401	-13.489	-5.898	-10.481	-12.373	-13.894	-13.744	-11.643	-19.623
1402	1.402	-12.13	-3.238	-13.181	-7.116	-29.773	-17.107	40.078	-25.126
1403	1.403	-13.485	-0.784	-12.005	-6.508	-31.914	-20.262	20.228	-10.115
1404	1.404	-12.325	-7.812	-13.54	-9.774	-18.355	-0.547	50.721	21.75
1405	1.405	-17.566	-5.727	-10.813	-9.166	-6.148	6.92	78.525	9.298
1406	1.406	-12.751	-19.309	-11.187	-12.626	4.889	-18.772	33.205	-2.027
1407	1.407	-21.488	-7.158	-15.43	-14.918	14.974	-35.587	-58.107	-39.86
1408	1.408	-15.527	16.594	-12.521	-12.762	18.655	-19.786	-97.274	-34.871
1409	1.409	-20.803	19.808	-13.864	-9.058	10.34	-45.399	-13.551	-21.388
1410	1.41	-16.014	-2.123	-12.496	-15.416	-5.722	-55.606	-67.483	-0.751
1411	1.411	-8.142	-27.721	-12.1	-9.39	-17.334	-52.542	-37.781	-19.558
1412	1.412	-11.303	-37.862	-17.313	-11.682	-15.205	-15.599	7.004	-2.531
1413	1.413	-10.41	-53.582	-12.474	-2.171	-9.452	-10.476	-66.221	-24.453
1414	1.414	-9.724	-50.877	-11.911	-5.826	-11.296	-23.874	-56.226	-4.759
1415	1.415	-5.755	-33.059	-13.662	-6.966	2.929	-3.044	-11.44	2.77
1416	1.416	-13.786	-16.786	-12.337	-5.977	-2.954	23.354	78.276	-4.225
1417	1.417	-8.668	-6.158	-16.819	-10.789	-15.204	68.142	185.812	-31.941
1418	1.418	-13.628	-0.385	-9.119	-9.987	-16.831	98.61	200.303	-43.168
1419	1.419	-11.235	-5.622	-10.132	-7.645	-3.955	82.235	108.371	-46.481
1420	1.42	-13.684	-10.311	-13.08	-9.568	1.199	67.175	96.791	0.436
1421	1.421	-13.242	-17.535	-8.862	-7.622	-13.147	99.068	86.145	6.899
1422	1.422	-13.964	-21.275	-6.591	-4.712	-11.209	128.082	-2.521	12.884
1423	1.423	-17.012	-32.147	-11.467	-5.099	-19.916	71.371	-14.153	7.54
1424	1.424	-15.806	-10.482	-12.091	-7.41	-30.976	-50.706	-46.361	-7.479
1425	1.425	-15.576	17.795	-10.397	-6.237	-26.763	-138.144	-55.926	-20.988
1426	1.426	-16.894	21.501	-11.788	-7.398	-15.01	36.723	-64.56	-16.948
1427	1.427	-18.219	11.488	-12.229	-6.996	-4.052	59.805	-72.556	-13.31
1428	1.428	-18.777	-10.314	-11.127	-7.184	0.139	-3.732	-65.128	3.715
1429	1.429	-23.786	-29.96	-8.479	-9.109	-6.307	-176.96	-58.51	-30.658
1430	1.43	-25.9	-53.097	-12.802	-12.778	11.659	-200.267	-88.772	-17.08
1431	1.431	-26.655	-37.359	-14.21	-13.166	14.104	-94.514	-83.197	-12.947
1432	1.432	-22.767	-23.205	-10.975	-12.011	2.376	-113.702	-57.924	-31.627
1433	1.433	-28.749	-36.012	-12.191	-9.315	-4.117	-26.239	-16.638	6.148
1434	1.434	-32.992	-38.387	-13.411	-12.815	-13.876	-169.431	-44.255	-8.926
1435	1.435	-35.109	-19.314	-9.206	-8.763	-15.655	-73.272	-49.242	-50.114
1436	1.436	-34.708	3.829	-16.227	-11.281	-12.358	44.702	-17.153	-22.364
1437	1.437	-31.976	19.5	-13.379	-12.638	-7.746	97.084	-54.423	-27.335
1438	1.438	-27.312	11.185	-15.966	-15.538	-12.074	49.4	-69.242	-13.745
1439	1.439	-22.833	8.656	-15.266	-10.312	-15.839	63.629	-64.557	-17.774
1440	1.44	-29.58	1.639	-14.763	-13.795	-19.409	-54.975	-52.015	16.428
1441	1.441	-28.963	-9.077	-18.131	-13.214	-22.582	-39.176	-48.269	2.977
1442	1.442	-23.509	-26.663	-17.624	-17.289	-13.765	-24.88	-51.562	-0.997
1443	1.443	-25.59	-29.095	-15.181	-18.66	-12.676	-64.446	-42.361	10.321
1444	1.444	-15.669	-35.451	-12.947	-16.356	-5.389	-195.517	0.227	0.373
1445	1.445	-17.153	-41.218	-15.942	-14.254	-8.341	-142.919	18.52	-2.638
1446	1.446	-8.382	-35.947	-18.746	-14.678	-2.377	-31.465	17.613	-20.216
1447	1.447	-9.665	-24.839	-16.135	-17.422	-1.629	-74.484	12.255	-11.833
1448	1.448	-2.427	-5.942	-17.775	-16.687	-9.572	-87.51	17.351	-9.26
1449	1.449	-3.506	-3.32	-13.391	-21.182	-8.594	20.033	21.814	7.01
1450	1.45	-2.827	-5.555	-15.39	-17.939	-9.525	121.126	17.695	0.592
1451	1.451	5.986	0.865	-12.548	-13.924	-6.97	186.917	13.927	6.407
1452	1.452	2.428	-1.037	-15.118	-13.593	0.444	127.221	3.823	11.642
1453	1.453	-2.858	-2.739	-15.559	-13.264	-0.451	51.317	-18.046	-5.748
1454	1.454	3.858	-10.638	-14.438	-19.132	0.378	80.888	-20.798	-8.02
1455	1.455	4.59	-12.01	-13.322	-15.143	4.447	-17.662	-38.636	6.935
1456	1.456	-1.059	-8.306	-12.582	-18.901	2.529	-162.486	-73.693	-2.746
1457	1.457	0.857	-2.355	-12.23	-17.05	4.47	-66.417	-109.014	-29.118
1458	1.458	4.132	13.682	-14.39	-12.504	-4.426	125.97	-77.275	-10.403
1459	1.459	-3.612	6.723	-15.775	-14.337	-16.246	151.325	-14.988	-13.739
1460	1.46	-2.632	4.6	-11.542	-14.046	-30.575	34.833	119.163	-42.004
1461	1.461	-3.574	10.38	-14.465	-13.766	-17.013	13.623	99.807	-60.799
1462	1.462	-6.048	-15.996	-6.547	-13.479	-1.149	-82.672	47.189	-9.381
1463	1.463	-5.223	-42.416	1.76	-7.586	-7.529	-100.133	31.199	-31.465
1464	1.464	-4.583	-59.539	-3.479	-3.436	-13.315	-52.531	45.35	-38.111
1465	1.465	-10.508	-68.864	7.346	-9.159	-18.529	-9.355	5.706	-20.03
1466	1.466	-8.098	-54.765	3.082	-11.211	-23.176	-22.479	-6.227	7.582
1467	1.467	-6.069	-31.56	6.756	-8.039	-13.137	-10.64	-38.8	-7.582
1468	1.468	-9.256	-22.289	3.267	-8.745	-6.816	0.219	-48.679	5.893
1469	1.469	-10.885	20.282	-4.083	-0.937	-15.172	10.091	-75.443	34.843
1470	1.47	-12.112	26.244	-12.97	-4.555	-26.986	36.788	-34.964	16.018
1471	1.471	-12.362	20.838	-6.963	0.531	-22.352	28.659	1.811	-35.458
1472	1.472	-14.345	5.749	-16.626	5.231	-18.124	36.058	8.17	-72.394
1473	1.473	-11.476	-7.778	-15.448	-8.06	-1.119	2.572	-83.66	-25.588
1474	1.474	-13.252	-28.44	-14.272	-10.126	10.466	-15.775	-44.48	-19.639
1475	1.475	-17.916	-24.674	-21.612	-1.561	12.596	22.668	14.806	-14.236
1476	1.476	-15.799	-34.618	-6.892	-16.03	22.342	37.475	68.682	0.79
1477	1.477	-15.027	-43.772	-8.997	-10.38	10.274	-12.918	97.998	-3.721
1478	1.478	-17.736	-57.788	-7.04	-12.27	-3.906	-46.416	106.628	-41.317
1479	1.479	-14.054	-44.926	-8.763	-13.964	-13.4	-52.44	16.78	-16.191
1480	1.48	-17.135	-14.494	-19.762	-4.048	-8.008	-68.976	-43.047	-39.072
1481	1.481	-17.311	14.538	-18.376	-3.033	9.54	-64	-32.438	-59.827
1482	1.482	-18.247	56.114	-17.184	-2.016	-2.03	-50.385	-3.009	-10.717
1483	1.483	-15.305	61.477	-15.986	-5.255	-8.42	-62.73	-29.84	9.153
1484	1.484	-13.526	66.462	-19.05	-10.235	-10.355	-5.879	-5.538	3.112
1485	1.485	-15.22	25.208	-18.048	-21.789	-15.573	51.129	-42.588	-24.608
1486	1.486	-19.239	-24.701	-15.488	-17.28	-13.963	29.254	-76.116	-9.576
1487	1.487	-16.085	-44.577	-3.255	-21.666	-15.154	22.855	-57.927	-5.155
1488	1.488	-18.335	-50.493	-4.951	-20.63	-13.761	29.017	-30.288	-1.112
1489	1.489	-18.451	-22.719	-0.259	-21.921	-14.709	79.085	-15.222	-50.277
1490	1.49	-21.079	-17.569	-7.365	-21.071	-13.634	-21.585	7.597	-3.452
1491	1.491	-18.092	32.844	-10.985	-14.415	-10.751	-64.685	11.67	2.542
1492	1.492	-20.535	-0.583	-12.093	-15.304	-16.916	1.207	68.42	7.916
1493	1.493	-17.372	-67.712	-2.365	-13.091	-14.799	-177.685	44.107	-7.187
1494	1.494	-23.092	-40.984	-1.146	-8.357	-16.935	-152.048	22.145	-2.712
1495	1.495	-18.559	-32.825	-4.565	-6.519	-16.467	-128.805	28.894	9.649
1496	1.496	-15.971	-54.859	-1.411	-9.513	-14.773	-65.224	-1.325	-1.576
1497	1.497	-17.639	-88.304	-10.26	-9.986	-17.285	-45.865	-28.855	1.791
1498	1.498	-15.459	-58.479	-28.198	-7.749	-23.671	-63.138	-33.761	-7.348
1499	1.499	-22.569	-40.292	-25.625	-10.726	-31.59	-15.421	-29.189	12.55
1500	1.5	-17.502	-1.587	-23.237	-13.507	-28.475	56.965	-33.129	-0.131
1501	1.501	-19.804	-6.626	-25.297	-10.871	-43.142	96.683	-44.233	-16.429
1502	1.502	-21.916	-11.104	-23.3	-9.398	-49.501	37.348	-47.421	-31.379
1503	1.503	-16.886	-7.063	-28.454	-10.233	-20.474	26.738	-38.036	-33.304
1504	1.504	-19.999	26.977	-20.459	-6.033	33.699	36.847	-35.264	-13.95
1505	1.505	-19.24	-14.306	-21.745	-5.514	26.303	45.988	-37.73	14.29
1506	1.506	-18.705	35.567	-17.999	-9.048	32.826	54.2	-26.096	33.09
1507	1.507	-18.963	15.599	-19.096	-2.709	26.785	76.218	-15.44	2.134
1508	1.508	-14.006	-2.621	-13.804	-10.688	32.185	82.859	-5.755	-1.911
1509	1.509	-19.892	-8.043	-14.713	-7.629	7.027	40.49	6.482	-20.627
1510	1.51	-15.714	-3.056	-13.878	-6.692	-24.842	-20.298	-1.347	3.218
1511	1.511	-15.039	1.373	-13.038	-10.976	-12.368	-12.126	3.122	12.496
1512	1.512	-16.878	30.448	-13.564	-10.23	-15.948	-34.18	-11.044	-13.036
1513	1.513	-13.893	11.708	-7.506	-6.761	-19.152	-54.204	-20.626	4.046
1514	1.514	-17.325	-26.053	-6.661	-11.42	-9.815	-72.468	-8.366	44.907
1515	1.515	-16.903	-11.013	-10.081	-10.855	9.974	-56.01	-3.657	-5.035
1516	1.516	-19.011	-6.647	-9.436	-12.226	17.566	-30.803	-7.9	-11.587
1517	1.517	-12.986	-2.62	-7.643	-11.858	33.862	1.162	-9.078	-29.721
1518	1.518	-17.226	-13.785	-7.983	-11.485	2.002	13.601	-5.663	-24.224
1519	1.519	-18.002	3.281	-15.292	-6.274	-11.444	-12.647	-21.793	-39.186
1520	1.52	-18.589	-43.702	-7.91	-6.864	-7.293	-43.562	-24.192	-43.518
1521	1.521	-16.67	-37.095	-8.855	-8.805	-3.546	-64.213	-17.832	-55.861
1522	1.522	-18.444	-43.112	-8.062	-14.233	-6.777	-15.027	-23.64	-6.737
1523	1.523	-12.685	-59.617	-8.82	-16.178	-9.834	45.588	-11.461	-0.161
1524	1.524	-15.052	-64.726	-6.869	-8.847	-35.327	37.489	-0.546	-42.697
1525	1.525	-14.526	-60.341	-3.559	-5.965	-72.982	15.45	3.65	-3.953
1526	1.526	-15.167	-64.431	-12.451	-3.458	-87.97	-17.984	2.468	-8.964
1527	1.527	-11.169	-45.687	-8.749	-10.842	-74.305	-48.323	1.313	-13.326
1528	1.528	-9.871	-35.693	-5.246	-13.763	-86.586	-76.012	4.399	-17.292
1529	1.529	-15.36	-7.51	-12.586	-13.015	-60.217	-101.232	7.278	-28.464
1530	1.53	-11.958	18.739	-13.543	-15.359	-8.721	-69.329	11.412	-11.374
1531	1.531	-16.688	56.411	-11.021	-14.795	57.966	-40.323	-0.939	-8.255
1532	1.532	-13.877	71.452	-11.791	-12.879	66.729	1.289	-9.792	-5.546
1533	1.533	-11.464	39.503	-8.299	-9.985	42.208	-4.103	-1.974	2.069
1534	1.534	-17.953	18.754	-8.865	-15.811	20.025	-49.562	-9.281	-9.439
1535	1.535	-10.126	-15.356	-12.916	-10.222	-26.92	-6.943	-28.96	-20.021
1536	1.536	-15.459	-28.997	-13.284	-16.83	-94.174	76.392	-26.402	-18.067
1537	1.537	-20.416	-41.506	-13.649	-16.072	-120.975	88.276	-13.792	-23.263
1538	1.538	-18.021	-60.388	-14.006	-10.476	-80.394	34.111	-11.605	-18.618
1539	1.539	-15.823	-70.552	-16.688	-13.972	15.978	4.514	-1.058	-17.236
1540	1.54	-20.795	-48.748	-15.498	-13.405	108.115	-4.345	-3.058	2.311
1541	1.541	-10.871	-17.641	-12.568	-11.67	191.547	-12.504	-18.966	16.469
1542	1.542	-3.861	-5.265	-8.874	-15.154	180.744	-19.971	-29.657	-22.01
1543	1.543	-23.559	-1.635	-11.179	-14.765	131.408	-13.442	-31.629	-38.435
1544	1.544	-15.395	-11.805	-14.058	-13.597	32.914	-19.614	-47.574	-3.218
1545	1.545	-13.05	-8.777	-10.358	-12.423	-32.88	-14.328	-28.51	-26.067
1546	1.546	-15.539	-6.131	-8.011	-13.568	-68.473	0.65	-15.823	-88.58
1547	1.547	-5.058	11.605	-10.89	-11.427	-57.615	14.131	-8.966	-115.294
1548	1.548	-11.034	37.253	-9.713	-15.867	-67.464	34.852	-6.959	-90.909
1549	1.549	-9.471	20.156	-13.961	-15.271	-58.543	23.597	-12.872	-9.419
1550	1.55	-8.11	10.8	-16.466	-6.358	-66.663	26.898	-18.182	88.386
1551	1.551	-12.558	19.086	-9.095	0.044	-44.591	-7.509	-10.299	75.264
1552	1.552	-11.592	1.243	-18.759	-10.778	-11.114	-57.67	-14.592	15.631
1553	1.553	-15.271	-10.406	-9.838	-9.407	-5.098	-131.379	-2.795	4.696
1554	1.554	-22.815	8.731	-15.814	-8.234	11.386	-101.573	5.172	14.478
1555	1.555	-8.301	-4.026	-14.81	-11.697	16.508	-38.876	15.302	-12.289
1556	1.556	-10.624	-25.127	-11.872	-12.64	-6.224	-14.373	3.602	-4.178
1557	1.557	-12.754	-27.796	-14.348	-9.712	-26.829	-6.961	-4.184	-26.224
1558	1.558	-18.173	-40.574	-10.242	-10.459	-45.52	-0.34	3.142	-32.811
1559	1.559	-32.677	-14.891	-13.681	-14.507	-90.147	5.666	-0.356	-14.63
1560	1.56	-23.18	-38.758	-15.571	-13.912	-96.103	0.216	-10.987	13.021
1561	1.561	-32.058	-85.818	-8.952	-10.601	-68.454	5.118	-12.156	-12.167
1562	1.562	-27.571	-79.27	-9.69	-18.321	-33.299	18.528	-20.879	1.348
1563	1.563	-8.955	-36.707	-17.008	-10.948	-1.423	5.972	-21.879	5.349
1564	1.564	-6.577	-9.072	-17.937	-8.017	-5.551	-12.948	-18.632	31.674
1565	1.565	-9.027	16.02	-13.64	-10.511	-1.885	-9.749	-13.61	7.905
1566	1.566	-19.789	-6.856	-11.283	-9.712	1.389	-6.811	-0.25	-1.428
1567	1.567	-17.955	-61.077	-10.675	-10.265	-14.315	-15.318	17.349	-32.614
1568	1.568	-12.825	-24.162	-15.299	-9.663	-28.44	-23.037	10.56	-61.681
1569	1.569	-17.542	-4.31	-9.857	-9.058	-15.682	-2.17	4.358	-27.67
1570	1.57	-16.256	1.625	-13.326	-14.834	-4.117	0.414	-1.27	13.519
1571	1.571	-9.927	17.991	-5.954	-9.194	10.803	2.808	0.646	29.942
1572	1.572	-6.477	22.965	-12.71	-7.227	28.249	-13.587	5.463	-15.581
1573	1.573	-13.855	18.483	-10.186	-7.779	21.313	-32.85	21.496	-9.559
1574	1.574	-12.891	-10.564	-12.502	-10.649	-2.096	-35.264	6.777	-4.115
1575	1.575	-17.145	-36.875	-9.012	-13.123	-24	-23.471	8.883	10.988
1576	1.576	-14.806	-33.565	-10.945	-5.721	-26.762	-16.934	3.84	-39.271
1577	1.577	-25.61	0.907	-9.213	-10.903	-24.267	-7.324	8.675	-45.794
1578	1.578	-17.629	-3.501	-5.74	-4.095	10.799	11.842	-7.012	-27.535
1579	1.579	-10.412	8.947	-7.105	-8.311	25.929	-11.638	-8.963	-11.044
1580	1.58	-14.024	20.255	-11.184	-5.945	94.69	-14.954	-22.327	4.081
1581	1.581	-12.781	17.075	-7.72	-5.313	124.355	-17.788	-16.916	8.584
1582	1.582	-7.467	-4.664	-11.031	-13.961	79.771	-15.319	-15.192	-12.051
1583	1.583	-10.27	-1.827	-13.183	-7.896	39.267	-8.294	-7.856	-30.722
1584	1.584	-9.375	-14.523	-14.37	-8.79	17.308	15.171	-1.29	-6.819
1585	1.585	-14.862	-21.448	-15.554	-11.627	-2.543	-19.234	-9.438	2.55
1586	1.586	-11.23	-32.085	-15.395	-14.062	-8.525	-14.695	-12.373	-0.083
1587	1.587	-9.149	-45.632	-12.717	-13.214	-36.262	14.454	-7.38	17.793
1588	1.588	-11.891	-40.406	-14.679	-12.549	-71.574	10.846	-11.473	-12.492
1589	1.589	-5.919	-35.769	-13.933	-9.168	-76.075	0.721	-23.508	-24.793
1590	1.59	-6.508	-34.412	-18.417	-10.814	-63.625	-21.271	-25.085	-13.497
1591	1.591	1.611	-30.7	-12.451	-9.358	-59.829	21.202	-17.005	-16.688
1592	1.592	-3.412	-24.634	-13.257	-11.58	-35.883	15.111	4.784	-13.487
1593	1.593	-0.299	-14.874	-12.713	-11.868	-26.509	-1.397	1.789	-5.09
1594	1.594	2.416	-13.627	-13.337	-13.698	-18.189	13.62	-6.456	-2.505
1595	1.595	-1.437	-5.232	-17.443	-13.978	-20.804	36.354	-13.93	-9.361
1596	1.596	-6.061	-8.246	-16.124	-13.086	-18.63	40.274	-16.178	-19.929
1597	1.597	-3.907	-1.393	-14.811	-12.2	-16.662	-16.55	-18.237	-25.712
1598	1.598	0.389	10.111	-18.917	-13.437	-14.846	7.776	-20.111	-41.559
1599	1.599	-0.741	24.534	-13.159	-11.001	-6.246	0.387	-21.81	-69.188
1600	1.6	2.778	18.801	-12.436	-15.335	-1.692	6.912	-36.086	-42.766
1601	1.601	0.874	6.668	-7.653	-11.92	2.499	-84.689	-37.981	2.111
1602	1.602	-3.36	-4.295	-9.64	-11.207	-11.849	-176.918	-39.653	44.84
1603	1.603	-4.886	-17.226	-13.758	-7.612	-2.156	-141.459	-44.204	28.437
1604	1.604	-5.057	-29.414	-15.161	-11.948	-14.336	-109.13	-48.364	13.373
1605	1.605	-6.199	-40.424	-12.886	-14.737	-38.131	-40.16	-57.213	-9.426
1606	1.606	-5.591	-41.767	-13.33	-15.984	-34.819	4.495	-60.686	-30.127
1607	1.607	-6.535	-22.217	-14.539	-12.587	-25.514	12.61	-44.625	-33.762
1608	1.608	-12.129	3.338	-11.888	-9.584	-22.78	19.963	-33.019	-30.44
1609	1.609	-17.539	0.063	-13.506	-5.042	-15.222	0.038	-35.152	-27.345
1610	1.61	-19.29	-21.736	-9.131	-10.394	19.778	30.464	-13.894	-1.781
1611	1.611	-23.739	-18.96	-7.284	-12.263	54.944	35.938	0.206	1.568
1612	1.612	-21.814	-16.41	-10.278	-8.91	32.064	40.989	7.693	4.688
1613	1.613	-28.599	-14.065	-9.989	-12.927	27.949	8.986	14.572	-37.835
1614	1.614	-31.306	-16.143	-13.387	-9.385	-13.714	-37.028	-0.403	-31.803
1615	1.615	-30.344	-21.854	-13.875	-10.682	2.712	42.156	-6.261	-4.098
1616	1.616	-35.784	-19.99	-9.525	-11.783	7.751	74.498	9.582	-19.198
1617	1.617	-26.146	-2.425	-6.732	-5.731	-15.027	64.585	11.722	-14.75
1618	1.618	-37.808	13.929	-11.679	-6.46	-27.337	91.319	9.792	5.932
1619	1.619	-29.73	7.669	-12.373	-7.184	-8.518	-30.726	4.552	-12.912
1620	1.62	-28.25	-9.596	-11.907	-6.561	-53.183	-48.176	9.153	-9.648
1621	1.621	-34.518	-16.41	-14.53	-11.177	-47.15	-32.491	16.251	6.021
1622	1.622	-30.92	-31.171	-9.214	-10.565	-41.766	-18.373	17.332	-8.112
1623	1.623	-31.779	-36.84	-11.24	-13.05	-16.712	-136.87	8.922	-5.649
1624	1.624	-26.858	-41.939	-13.289	-12.635	6.039	-184.666	20.639	-17.304
1625	1.625	-26.009	-27.532	-10.507	-13.775	1.925	-141.5	6.206	-23.741
1626	1.626	-28.274	-17.782	-10.237	-7.767	-16.881	29.437	-7.462	-21.833
1627	1.627	-24.753	-8.977	-9.944	-6.967	-33.924	98.983	-5.858	-27.14
1628	1.628	-21.435	-10.428	-11.211	-12.568	-18.251	120.116	-4.453	-3.432
1629	1.629	-21.993	-6.099	-15.756	-11.987	-4.142	62.589	-11.78	-0.212
1630	1.63	-22.367	-14.929	-12.942	-16.641	34.347	10.405	-15.628	-3.374
1631	1.631	-20.045	-16.034	-11.673	-19.563	8.835	-26.453	-19.306	-17.558
1632	1.632	-17.157	-19.08	-12.14	-18.236	-18.83	-73.734	-24.714	-35.404
1633	1.633	-22.4	-14.213	-11.058	-18.65	-23.906	-59.219	-21.994	-23.858
1634	1.634	-20.5	-8.192	-15.579	-13.821	-28.465	-72.275	-21.383	-13.307
1635	1.635	-22.473	-5.879	-10.233	-18.474	-7.906	-60.523	-22.298	-15.318
1636	1.636	-14.786	-6.483	-15.134	-14.425	18.242	-28.239	-11.606	-6.687
1637	1.637	-20.076	-9.806	-19.841	-17.923	35.136	1.402	-10.176	-27.454
1638	1.638	-13.367	-5.784	-18.154	-16.581	38.104	46.476	-6.023	-7.758
1639	1.639	-17.705	-8.326	-15.683	-18.718	6.809	54.995	-9.839	4.921
1640	1.64	-12.169	-8.713	-14.369	-19.884	2.614	18.284	-1.701	-6.836
1641	1.641	-12.843	-8.277	-13.248	-14.091	-1.171	-1.565	4.675	-6.781
1642	1.642	-9.649	-14.204	-9.602	-13.327	-11.345	-31.817	1.415	-13.293
1643	1.643	-10.341	-14.947	-8.274	-15.276	-14.54	-3.952	15.98	-15.349
1644	1.644	-7.946	-14.143	-14.101	-13.354	-22.951	11.4	0.933	-20.697
1645	1.645	-5.756	-18.964	-16.438	-18.792	-25.549	43.599	10.45	-6.505
1646	1.646	-8.801	-14.281	-11.614	-12.225	-23.288	23.125	12.055	-0.831
1647	1.647	-10.124	-11.341	-14.915	-14.757	-29.705	-25.899	10.386	-2.713
1648	1.648	-7.578	-14.803	-10.856	-12.453	-23.924	-32.438	11.627	11.479
1649	1.649	-9.295	-12.453	-12.216	-13.051	-15.224	-26.416	-8.045	21.008
1650	1.65	-5.608	-14.569	-11.826	-12.485	-23.15	-21.029	-16.496	8.667
1651	1.651	-4.44	-19.808	-10.264	-14.827	-24.489	-6.036	-39.857	-15.255
1652	1.652	-4.251	-8.996	-16.05	-7.107	-25.605	-1.794	-61.863	8.462
1653	1.653	-9.297	5.285	-13.705	-10.228	-14.744	-5.994	-53.671	-0.892
1654	1.654	-11.446	-0.586	-18.522	-9.283	-1.731	-9.626	-15.272	-9.284
1655	1.655	-9.929	-5.892	-9.786	-8.534	-13.884	-6.235	12.306	-11.872
1656	1.656	-11.518	-13.914	-15.75	-9.341	-24.873	-15.354	-2.883	-37.721
1657	1.657	-11.359	-15.358	-8.36	-2.799	-37.788	-17.935	-16.491	-41.111
1658	1.658	-11.21	-21.782	0.579	-0.313	-25.546	-20.322	-20.575	-12.967
1659	1.659	-8.745	-39.809	-0.534	11.849	-8.098	-41.259	-9.33	-16.733
1660	1.66	-12.492	-42.359	4.74	6.589	27	-49.462	-26.332	-33.864
1661	1.661	-10.625	-30.797	5.763	5.004	42.226	-10.757	-4.388	-24.668
1662	1.662	-9.724	1.088	5.048	6.318	65.233	61.568	4.019	-38.866
1663	1.663	-13.463	14.588	2.782	-2.627	69.42	91.195	-13.716	-21.133
1664	1.664	-13.325	-6.167	-6.641	-6.167	20.336	64.395	-29.93	-9.63
1665	1.665	-10.862	-17.439	-5.418	-13.58	-13.134	56.133	-44.806	-7.594
1666	1.666	-13.809	-55.225	0.65	-10.742	-55.675	-55.11	-62.204	-21.196
1667	1.667	-9.207	-40.18	-4.501	-8.294	-72.097	-102.751	-41.096	-23.011
1668	1.668	-14.266	-26.662	-7.323	-15.724	-46.93	-117.025	-32.773	0.736
1669	1.669	-12.554	-30.759	-4.73	-12.905	-24.041	1.461	-14.957	-9.358
1670	1.67	-14.509	-27.121	-15.298	-8.741	-11.581	112.629	-7.98	-0.119
1671	1.671	-16.07	-10.148	-13.862	-11.159	45.151	98.358	2.679	-2.879
1672	1.672	-18.591	-13.312	-28.104	-13.196	85.834	-46.26	4.629	-5.417
1673	1.673	-13.946	-16.11	-6.724	-15.237	34.214	49.999	6.375	-12.421
1674	1.674	-16.067	-8.649	-3.923	-14.774	-26.268	-107.57	4.799	-6.064
1675	1.675	-14.499	-15.7	-6.347	-9.088	-50.582	40.6	6.103	-19.636
1676	1.676	-7.706	-26.399	-27.342	-21.407	-57.898	21.491	7.214	-10.928
1677	1.677	-16.781	-1.279	-13.115	-16.305	-51.285	-100.937	8.335	0.111
1678	1.678	-15.785	8.756	-20.559	-5.404	-8.671	-148.478	9.272	-7.047
1679	1.679	-12.841	5.63	-22.786	-6.896	-3.186	-220.7	8.269	-0.653
1680	1.68	-15.894	13.93	-24.824	-3.366	-18.192	-339.443	14.228	-4.13
1681	1.681	-13.526	1.144	-22.787	-2.358	-4.531	-132.791	6.846	-20.149
1682	1.682	-19.274	-5.858	-20.948	-14.324	-16.849	8.002	5.854	-17.803
1683	1.683	-17.47	-3.795	-25.498	-25.514	-5.58	84.747	-5.603	-7.179
1684	1.684	-23.603	5.825	-18.247	-27.03	4.506	201.047	-19.959	-5.246
1685	1.685	-22.952	7.514	-21.831	-23.509	7.623	264.48	-18.052	-3.511
1686	1.686	-19.59	2.816	-15.734	-24.837	-23.468	14.186	-37.437	-24.229
1687	1.687	-27.056	1.417	-14.676	-24.038	-35.736	-224.44	-34.937	-26.92
1688	1.688	-22.329	-7.5	-19.428	-25.177	-31.905	-193.496	-4.557	-9.118
1689	1.689	-28.432	-23.175	-16.823	-24.57	-14.712	-52.619	24.479	21.285
1690	1.69	-21.176	-55.087	-14.408	-19.134	-5.311	75.533	35.708	17.25
1691	1.691	-22.238	-59.51	-12.379	-19.89	14.522	52.319	4.765	-1.499
1692	1.692	-21.558	-13.605	-11.713	-18.133	27.332	-11.301	0.713	-4.762
1693	1.693	-18.743	-7.968	-12.2	-18.893	24.923	-69.337	-2.966	-1.663
1694	1.694	-16.505	-1.961	-13.465	-14.241	22.686	-52.108	0.341	1.064
1695	1.695	-18.52	-18.396	-11.062	-19.072	1.24	-4.61	-21.521	-6.45
1696	1.696	-12.599	-23.41	-8.859	-15.199	-18.608	67.463	-29.827	-8.715
1697	1.697	-16.735	-9.861	-7.617	-12.878	-16.179	80.597	-27.285	-19.321
1698	1.698	-14.875	-13.913	-7.16	-15.395	-23.196	92.552	-10.993	-9.632
1699	1.699	-10.291	-2.676	-6.312	-15.206	-25.354	103.436	-4.578	-18.313
1700	1.7	-12.09	0.66	-10.693	-14.244	-23.427	133.023	-2.639	-13.633
1701	1.701	-10.789	-8.565	-10.042	-10.185	-39.325	124.224	2.584	-6.433
1702	1.702	-11.222	-11.236	-11.719	-9.025	-24.442	2.126	1.014	-5.265
1703	1.703	-11.653	-3.651	-9.143	-10.578	-30.267	-85.341	-9.083	-23.227
1704	1.704	-6.469	-1.287	-11.4	-12.904	-25.054	-69.419	-15.486	-35.946
1705	1.705	-4.568	-3.382	-12.507	-9.423	-32.984	-55.022	-11.987	-19.665
1706	1.706	-11.949	-1.417	-9.74	-7.289	-22.931	10.913	-28.014	-34.553
1707	1.707	-7.132	-27.707	-8.528	-12.312	-5.921	-0.75	-34.966	-17.137
1708	1.708	-7.915	-16.455	-11.955	-11.905	15.143	-33.152	-45.623	-24.074
1709	1.709	2.725	-19.733	-11.508	-8.01	-10.414	-23.208	-39.834	-4.884
1710	1.71	-1.527	-22.82	-10.29	-12.999	-34.227	-67.878	-52.033	7.929
1711	1.711	-5.194	-20.093	-10.62	-12.575	-43.525	-27.233	-41.018	-13.114
1712	1.712	-6.335	-17.553	-9.412	-9.823	-23.794	54.309	-19.343	-10.339
1713	1.713	-13.663	-15.205	-9.567	-5.131	9.685	86.994	2.524	-7.769
1714	1.714	-12.666	-17.321	-12.238	-3.335	23.22	57.522	-0.226	-10.036
1715	1.715	-13.399	-19.271	-14.927	-4.048	10.779	102.291	-2.804	-16.352
1716	1.716	-12.575	-14.073	-12.782	-6.684	14.397	-19.83	8.714	-10.484
1717	1.717	-13.098	-18.773	-14.699	0.563	11.038	-107.456	10.734	-15.659
1718	1.718	-13.613	-8.736	-13.337	-0.494	-29.874	-91.701	-6.769	-20.263
1719	1.719	-9.477	-15.111	-10.629	0.399	-24.491	-48.467	-13.838	-15.932
1720	1.72	-9.775	-13.921	-13.337	-3.919	-9.394	-166.753	-16.091	-9.483
1721	1.721	-16.08	-10.787	-10.442	-6.28	-4.939	-182.443	-14.284	-20.267
1722	1.722	-11.728	-1.853	-15.678	-6.881	-0.863	-81.351	-9.163	-15.961
1723	1.723	-12.4	-5.314	-15.117	-3.6	-12.107	-41.931	5.054	-17.065
1724	1.724	-14.225	-6.287	-14.54	-5.328	18.785	-6.292	22.391	-23.017
1725	1.725	-9.46	-15.194	-16.288	-3.931	31.066	-38.899	1.223	-36.919
1726	1.726	-8.752	-18.695	-14.951	-7.166	12.196	69.696	-18.561	-31.089
1727	1.727	-9.964	-19.698	-16.334	-5.932	-4.969	83.993	-21.116	-18.859
1728	1.728	-14.279	-18.754	-9.778	-8.55	-14.362	123.35	-14.191	-1.381
1729	1.729	-13.56	-21.297	-8.842	-4.169	-22.729	230.626	-12.106	0.967
1730	1.73	-13.027	-31.981	-14.875	-5.376	-20.26	71.594	-21.825	-30.913
1731	1.731	-17.328	-10.351	-9.305	-4.819	-8.713	-76.823	-20.108	-17.32
1732	1.732	-15.427	11.426	-8.765	-7.544	-10.855	-95.914	-5.799	11.778
1733	1.733	-14.88	2.945	-5.517	-6.967	2.694	-113.146	-3.874	8.18
1734	1.734	-17.035	0.253	-12.141	-10.249	0.95	-65.311	-5.632	18.279
1735	1.735	-16.481	-2.221	-12.953	-7.127	-22.855	-21.89	-0.998	15.186
1736	1.736	-14.379	-12.994	-10.677	-4.948	-46.663	-34.82	-5.242	-4.555
1737	1.737	-16.129	-38.257	-10.145	-8.164	-62.394	0.759	-14.137	-2.105
1738	1.738	-14.408	-41.647	-12.126	-10.786	-65.162	11.372	-17.58	-4.449
1739	1.739	-18.676	-51.058	-12.76	-6.807	-42.012	-38.131	-16.529	-6.58
1740	1.74	-13.861	-48.474	-14.171	-8.806	-26.357	-47.04	-23.189	-12.348
1741	1.741	-13.084	-46.081	-7.839	-3.628	16.252	58.917	-9.907	-14.043
1742	1.742	-13.275	-29.925	-13.897	-5.208	95.638	189.008	-4.017	0.28
1743	1.743	-15.4	-10.826	-13.188	-3.098	84.896	31.437	-12.629	-13.253
1744	1.744	-14.821	-13.409	-11.324	-4.074	94.886	-32.129	-17.175	-25.442
1745	1.745	-12.686	-15.813	-10.824	-6.001	32.493	-13.041	-18.412	-30.077
1746	1.746	-18.298	3.245	-13.814	0.979	8.197	-100.549	-24.693	-8.394
1747	1.747	-12.488	-4.409	-10.418	-3.45	-28.701	-243.749	-32.906	7.28
1748	1.748	-20.229	-6.825	-12.841	-0.508	-35.211	-109.071	-23.102	-1.068
1749	1.749	-19.07	-30.347	-14.106	-2.403	-41.191	-21.634	-14.068	-8.587
1750	1.75	-15.98	-39.74	-16.15	-3.9	-24.847	-101.244	-10.47	-24.807
1751	1.751	-18.317	-14.298	-12.782	-8.102	-29.996	-0.302	-5.123	-14.139
1752	1.752	-15.817	-4.353	-15.028	0.088	-25.623	12.728	-0.158	-19.928
1753	1.753	-17.581	-1.379	-19.6	-4.686	-21.62	-23.137	2.488	-39.279
1754	1.754	-19.347	-4.188	-14.303	-5.213	-25.358	-34.294	6.675	-16.059
1755	1.755	-17.439	-6.787	-13.853	-9.032	-22.071	-64.181	4.873	-6.8
1756	1.756	-18.631	-13.822	-14.564	-10.914	-18.945	-55.523	4.444	-9.501
1757	1.757	-20.803	-11.764	-16.441	-12.408	-16.172	-15.06	13.487	-27.308
1758	1.758	-17.756	-2.148	-16.193	-12.553	-18.587	21.716	9.925	-1.55
1759	1.759	-18.004	-10.9	-19.629	-16.195	-6.869	41.444	6.531	-11.579
1760	1.76	-18.255	-12.5	-20.93	-14.418	8.099	59.443	-0.749	-27.233
1761	1.761	-17.938	-5.406	-15.842	-15.374	2.341	31.534	0.273	-24.475
1762	1.762	-15.888	11.556	-15.405	-14.593	-6.335	-14.129	1.111	-16.936
1763	1.763	-14.428	18.503	-21.55	-20.211	-14.231	16.155	13.376	-0.648
1764	1.764	-18.012	12.079	-16.082	-19.067	-24.209	32.522	15.196	-6.992
1765	1.765	-15.408	6.233	-14.293	-22.775	-41.117	57.557	26.284	-1.17
1766	1.766	-18.612	1.005	-15.024	-18.95	-47.952	80.288	24.973	-2.897
1767	1.767	-14.471	-9.999	-12.261	-19.215	-28.616	17.561	18.624	1.771
1768	1.768	-16.907	-28.721	-11.053	-22.969	-25.923	-117.015	31.826	-11.179
1769	1.769	-22.258	-41.435	-13.517	-17.845	-28.114	-59.557	47.735	-12.897
1770	1.77	-11.356	-39.056	-14.814	-19.515	-13.083	-7.265	37.136	-1.845
1771	1.771	-15.94	-19.831	-12.244	-21.02	16.082	40.118	8.148	-6.117
1772	1.772	-17.244	-17.238	-13.539	-17.325	45.212	25.627	-4.181	-17.951
1773	1.773	-13.521	-0.892	-11.547	-22.553	26.451	12.43	-30.439	-16.431
1774	1.774	-16.962	-2.939	-10.32	-27.22	2.681	0.643	-40.445	-0.611
1775	1.775	-15.961	-4.799	-6.765	-17.011	-12.898	11.534	-62.255	-7.009
1776	1.776	-18.833	-2.973	-14.237	-24.045	24.212	21.438	-59.531	-12.811
1777	1.777	-14.553	-1.341	-6.992	-17.557	9.228	12.668	-51.995	-24.935
1778	1.778	-10.472	-2.581	-8.069	-20.958	-4.211	4.662	-45.035	-4.197
1779	1.779	-11.046	-6.12	-8.94	-26.128	-0.062	-2.568	-42.911	-23.971
1780	1.78	-12.984	-7.096	-3.414	-25.125	3.661	-8.98	-48.722	-21.564
1781	1.781	-14.73	9.182	-5.443	-17.182	-27.319	-14.977	-57.449	-47.403
1782	1.782	-15.126	44.425	-4.943	-20.29	-39.77	-9.665	-49.535	-44.169
1783	1.783	-15.523	39.594	-7.92	-19.366	-21.089	-14.805	-42.368	2.843
1784	1.784	-15.152	7.825	-9.344	-16.912	-11.092	-10.449	-43.503	22.743
1785	1.785	-9.951	-21.077	-8.047	-16.229	-8.058	-6.401	-46.967	16.73
1786	1.786	-19.457	-47.298	-4.038	-19.825	11.589	-17.589	-37.272	44.366
1787	1.787	-10.578	-50.486	-9.893	-13.953	8.998	-14.267	-43.656	-1.196
1788	1.788	-11.767	-34.724	-10.7	-16.427	25.204	-11.102	-40.18	-7.266
1789	1.789	-4.443	-37.339	-8.794	-18.538	-6.767	-13.711	-34.978	-23.797
1790	1.79	-19.183	-50	-12.105	-14.083	-38.71	-21.181	-30.147	-38.973
1791	1.791	-17.09	-52.169	-10.376	-14.872	-26.309	-18.778	-16.986	-16.211
1792	1.792	-15.186	-37.067	-9.015	-13.738	-60.314	-16.468	-22.768	-28.657
1793	1.793	-9.996	-23.276	-9.388	-12.62	-73.763	-18.12	-17.519	-17.478
1794	1.794	-14.678	-7.155	-6.464	-14.033	-61.333	-16.279	-22.125	-20.83
1795	1.795	-13.366	-4.798	-5.267	-13.919	-42.522	-17.792	-14.923	-24.012
1796	1.796	-14.57	-2.639	-8.698	-10.722	-25.498	-19.114	-11.214	-15.804
1797	1.797	-15.777	-4.153	-2.062	-17.593	-16.251	-12.756	-10.042	-3.142
1798	1.798	-14.854	0.703	-6.834	-15.008	26.219	-16.367	6.026	-38.257
1799	1.799	-12.003	5.154	-7.534	-17.849	117.668	-13.243	27.129	-43.382
1800	1.8	-11.279	1.647	-9.768	-17.417	104.44	-15.997	18.824	-20.618
1801	1.801	-13.645	2.962	-11.607	-15.834	44.778	-15.043	16.328	-8.306
1802	1.802	-14.274	2.172	-13.435	-15.619	33.851	-15.534	9.371	2.866
1803	1.803	-16.25	-12.362	-12.75	-9.41	23.89	-15.872	7.247	-7.241
1804	1.804	-15.715	-22.84	-10.128	-10.58	-20.947	-18.966	-2.427	8.391
1805	1.805	-17.116	-32.364	-13.321	-11.756	-45.487	-18.169	-11.126	-11.359
1806	1.806	-17.548	-23.521	-9.15	-14.109	-53.045	-18.344	-6.473	-8.858
1807	1.807	-13.529	-40.823	-8.652	-16.469	-59.801	-17.794	15.205	-11.203
1808	1.808	-16.094	-33.744	-8.156	-9.153	-41.766	-19.783	30.9	-26.136
1809	1.809	-12.846	-18.733	-14.613	-12.695	-25.428	-13.763	45.015	-0.983
1810	1.81	-14.053	-1.226	-15.44	-4.24	-20.488	-0.651	47.474	-18.024
1811	1.811	-16.031	5.822	-11.041	-8.169	-6.998	-2.657	40.426	10.215
1812	1.812	-14.908	-26.04	-10.113	-5.523	5.301	-14.951	38.233	-23.846
1813	1.813	-15.722	-3.126	-11.891	-4.989	-13.58	-19.867	32.337	-28.308
1814	1.814	-14.984	1.002	-12.313	-4.661	-37.486	-18.66	30.519	-7.579
1815	1.815	-18.119	-25.275	-9.239	-7.416	-53.269	-14.797	22.52	-11.243
1816	1.816	-13.702	-35.326	-16.026	-3.006	-78.922	-13.432	18.209	-14.522
1817	1.817	-20.325	-44.619	-9.07	-8.066	-68.908	-12.073	-1.381	-11.427
1818	1.818	-14.37	-30.513	-11.398	-5.576	-47.026	-12.755	-21.191	-19.747
1819	1.819	-13.633	-23.013	-11.979	-5.582	-27.262	-6.85	-34.036	-12.195
1820	1.82	-15.605	-20.749	-9.851	-3.625	-14.471	-4.608	-31.786	18.197
1821	1.821	-16.211	-18.676	-10.234	-1.85	15.914	-15.541	-42.525	14.152
1822	1.822	-13.341	-16.782	-9.444	-3.346	78.407	-17.074	-40.719	10.49
1823	1.823	-14.726	-8.119	-12.726	-4.045	33.695	-15.982	-28.64	20.556
1824	1.824	-13.399	-0.226	-13.885	-2.789	-6.974	-12.499	-24.09	-20.266
1825	1.825	-12.264	-10.339	-13.303	-5.78	-43.983	-13.875	-11.181	-36.681
1826	1.826	-10.356	-6.734	-15.037	-7.198	-29.372	-18.538	-9.47	-71.864
1827	1.827	-12.316	-24.805	-10.568	-8.208	-36.034	-15.414	-17.39	-21.489
1828	1.828	-11.556	-32.434	-12.876	-7.062	-17.894	-10.626	-15.979	39.128
1829	1.829	-7.703	-58.262	-15.973	-5.9	9.743	-8.309	-17.055	79.852
1830	1.83	-11.202	-68.426	-9.984	-4.919	55.219	-17.464	-15.789	28.227
1831	1.831	-14.512	-34.088	-12.116	-7.594	85.637	-23.72	-12.586	-5.186
1832	1.832	-14.142	-2.26	-12.511	-2.886	80.243	-7.913	-27.19	-23.309
1833	1.833	-12.229	18.358	-10.386	-6.482	45.024	-1.145	-41.963	-17.824
1834	1.834	-10.306	37.023	-19.093	-3.281	22.211	-7.594	-36.009	-32.817
1835	1.835	-13.803	46.936	-15.224	-2.765	18.14	-5.768	-30.63	-19.172
1836	1.836	-14.205	24.879	-11.543	-8.608	-15.961	-4.195	-20.793	-3.785
1837	1.837	-14.607	16.365	-18.699	-7.857	-38.829	-2.839	-19.061	-16.049
1838	1.838	-14.227	8.631	-15.608	-7.276	-34.787	-21.763	-8.803	-12.312
1839	1.839	-16.941	-7.792	-14.655	-9.198	-31.084	-29.465	-20.396	-15.562
1840	1.84	-12.69	-31.367	-15.251	-10.906	-34.381	-22.682	-28.093	-24.816
1841	1.841	-16.771	-53.396	-18.564	-12.21	-37.53	-25.012	-32.114	-33.099
1842	1.842	-16.402	-61.873	-20.328	-14.466	-29.301	-38.771	-25.505	-30.498
1843	1.843	-16.802	-44.195	-17.266	-14.767	-16.649	-19.625	-38.466	-23.439
1844	1.844	-13.905	-23.212	-18.465	-10.985	-28.358	-7.043	-36.518	-8.46
1845	1.845	-13.527	-20.601	-22.766	-14.162	-47.566	13.856	-22	12.897
1846	1.846	-15.466	-13.158	-18.368	-15.965	-34.765	10.943	-4.397	21.29
1847	1.847	-13.923	-10.937	-15.34	-9.237	-4.289	23.493	-1.907	3.585
1848	1.848	-14.119	-4.661	-14.83	-11.977	-16.573	25.657	4.618	-3.304
1849	1.849	-13.928	-6.717	-19.175	-9.285	-27.667	-6.402	2.806	-26.664
1850	1.85	-17.216	-1.643	-17.342	-11.425	-17.421	-75.252	1.182	-29.708
1851	1.851	-14.312	-6.444	-14.745	-10.646	10.973	-65.519	9.208	-32.34
1852	1.852	-18.767	-5.218	-7.323	-7.142	14.699	-20.96	10.641	-34.727
1853	1.853	-14.704	-6.493	-4.166	1.986	45.666	-12.931	7.013	-36.962
1854	1.854	-15.096	-7.772	10.592	-1.451	49.687	-35.095	-1.266	-34.744
1855	1.855	-13.743	-4.804	4.252	2.283	75.948	-41.802	-6.46	-17.235
1856	1.856	-14.136	-3.981	2.35	1.573	38.159	13.015	-5.477	-10.184
1857	1.857	-11.425	-8.352	4.117	-3.004	12.981	49.803	-15.159	-12.198
1858	1.858	-14.914	-9.233	-3.808	10.419	-28.246	137.082	4.382	-10.168
1859	1.859	-10.851	-9.885	-16.782	4.89	-33.652	148.693	29.887	-11.83
1860	1.86	-13.364	-11.843	-11.579	3.419	-48.699	115.967	33.111	-13.305
1861	1.861	-16.651	-7.787	-13.161	5.252	-25.81	66.411	11.175	-17.501
1862	1.862	-12.591	-14.749	-11.851	-7.432	-13.373	128.737	25.199	2.109
1863	1.863	-13.939	-11.87	-13.07	1.549	-24.514	6.338	12.298	-11.986
1864	1.864	-15.287	-14.389	-14.304	-6.109	-21.157	-256.673	-4.09	-9.418
1865	1.865	-14.893	-5.506	-17.488	-7.184	-24.203	-219.572	-10.609	-2.404
1866	1.866	-10.437	-9.04	-16.614	-8.073	-61.113	-322.331	-24.307	4.028
1867	1.867	-6.366	-12.187	-15.948	-4.321	-76.151	-229.903	-8.6	2.147
1868	1.868	-14.306	-9.332	-16.828	-15.872	-62.513	23.705	-2.412	-9.988
1869	1.869	-17.784	-11.874	-16.367	-23.556	-41.683	57.775	-0.703	-11.506
1870	1.87	-16.817	-12.66	-19.78	-21.964	-7.48	88.781	0.81	-10.127
1871	1.871	-13.914	-14.605	-23.974	-25.409	24.624	4.65	2.129	-8.913
1872	1.872	-16.429	-14.033	-16.185	-26.345	20.734	184.103	-16.892	-5.391
1873	1.873	-14.106	-13.462	-10.341	-31.36	9.685	67.848	-40.365	-8.473
1874	1.874	-17.592	-16.941	-9.537	-24.388	-0.259	46.809	-56.282	-13.291
1875	1.875	-14.308	-9.566	-14.547	-21.682	28.079	27.703	-64.869	-19.317
1876	1.876	-17.215	-14.785	-27.886	-27.123	31.811	-164.87	-67.675	-31.545
1877	1.877	-20.707	-15.744	-18.398	-26.387	-12.826	-87.927	-65.659	-19.425
1878	1.878	-13.358	-16.521	-9.881	-24.314	-30.982	28.507	-55.316	-30.479
1879	1.879	-16.458	-15.757	-5.436	-20.132	-47.368	49.689	-45.921	-8.777
1880	1.88	-13.56	-13.831	-12.803	-18.671	-62.333	30.608	-30.342	-18.02
1881	1.881	-16.082	-14.415	-14.172	-18.967	-57.741	13.247	-15.726	-26.344
1882	1.882	-12.039	-12.641	-20.384	-18.509	-28.588	-34.325	-14.072	-8.566
1883	1.883	-18.633	-18.387	-27.954	-20.388	-17.317	-135.315	-12.623	-1.653
1884	1.884	-16.129	-14.243	-27.206	-21.519	20.385	-69.476	-8.292	8.949
1885	1.885	-10.532	-7.587	-29.954	-24.99	45.505	-9.859	-7.221	-4.635
1886	1.886	-17.13	-18.939	-27.855	-21.706	40.967	0.989	-11.168	-13.373
1887	1.887	-16.374	-17.362	-24.597	-18.827	20.21	-28.632	-17.4	-2.369
1888	1.888	-17.359	-13.466	-18.826	-16.161	-13.8	-19.73	-20.726	7.671
1889	1.889	-11.77	-17.711	-18.277	-17.373	-9.266	4.621	-29.857	-1.232
1890	1.89	-13.73	-16.555	-17.912	-13.166	11.445	11.95	-19.262	-9.563
1891	1.891	-10.452	-13.094	-18.715	-12.656	52.921	18.527	2.178	-25.653
1892	1.892	-12.212	-18.35	-11.194	-14.093	47.324	12.566	11.231	-32.65
1893	1.893	-14.744	-15.474	-14.511	-15.551	22.015	-3.796	2.693	-4.969
1894	1.894	-15.146	-14.696	-11.817	-9.859	-0.937	1.357	-0.036	-1.264
1895	1.895	-17.29	-9.059	-9.509	-14.055	-38.605	5.878	6.733	-4.531
1896	1.896	-16.146	-13.873	-5.652	-12.266	-63.871	18.291	12.967	-20.184
1897	1.897	-17.325	-9.196	-7.78	-18.427	-50.381	-30.873	22.515	5.365
1898	1.898	-15.208	-0.259	-6.034	-14.533	-38.007	-50.785	27.604	-4.693
1899	1.899	-16.003	19.323	-2.152	-9.875	-26.81	-20.421	22.825	-1.56
1900	1.9	-15.246	11.041	-3.679	-13.349	-23.558	-25.902	12.631	-4.268
1901	1.901	-11.972	-17.181	-3.46	-15.289	-7.897	-10.98	0.692	-37.743
1902	1.902	-14.889	-28.372	-5.749	-15.111	11.849	-43.044	2.117	3.462
1903	1.903	-12.198	-31.634	-4.729	-13.975	29.653	-30.697	-10.994	-13.039
1904	1.904	-14.14	-22.306	-8.345	-17.097	3.925	-4.386	-19.835	-8.06
1905	1.905	-11.25	-8.141	-7.305	-16.941	-13.11	12.629	-21.522	-21.634
1906	1.906	-17.262	-20.874	-6.271	-16.018	-28.791	34.507	-8.703	-42.352
1907	1.907	-7.597	-27.808	-2.136	-12.004	-26.133	42.891	-7.089	-23.606
1908	1.908	-13.99	-38.434	1.233	-15.16	-13.442	30.213	13.504	-20.357
1909	1.909	-15.16	-51.962	-2.176	-9.61	-20.527	41.982	16.13	1.504
1910	1.91	-16.131	-39.757	-1.909	-13.939	-14.25	31.46	-7.156	-6.81
1911	1.911	-11.302	-38.193	-0.078	-13.628	-0.816	2.493	-4.09	5.989
1912	1.912	-19.247	-28.119	0.214	-5.193	-20.252	65.003	-6.834	-0.942
1913	1.913	-18.288	-19.211	0.324	-11.47	-17.8	127.55	-24.672	-20.064
1914	1.914	-17.329	-1.209	1.025	-14.838	-15.548	135.605	-36.345	-2.177
1915	1.915	-16.564	6.345	-3.296	-14.148	-17.74	202.118	-34.268	-9.02
1916	1.916	-14.247	4.035	-5.091	-10.163	-23.608	67.646	-32.361	-19.559
1917	1.917	-9.413	1.914	-10.94	-8.105	-25.424	-221.264	-20.18	-21.392
1918	1.918	-14.056	-0.019	-10.197	-7.785	-20.856	-262.483	-12.214	-5.444
1919	1.919	-9.995	-1.757	-15.056	-4.749	-16.64	-224.674	-16.423	0.935
1920	1.92	-12.522	-0.21	-14.479	-6.739	-28.458	-326.574	-9.987	-8.733
1921	1.921	-14.851	1.143	-9.059	-8.326	-11.026	-109.331	0.903	-10.482
1922	1.922	-12.724	2.296	-8.468	-6.215	14.75	-81.068	5.234	-2.629
1923	1.923	-12.341	-3.705	-11.729	-6.799	4.722	-55.194	6.464	-9.888
1924	1.924	-10.406	-13.382	-11.102	-8.919	-4.549	-31.773	24.532	-6.287
1925	1.925	-12.537	-9.708	-11.437	-5.591	-7.243	31.868	42.421	-9.804
1926	1.926	-9.821	-8.546	-9.063	-4.563	-4.71	-64.168	40.194	1.939
1927	1.927	-15.624	-11.64	-10.168	-1.979	16.384	-46.76	16.906	0.322
1928	1.928	-17.947	-6.799	-9.702	2.177	2.206	0.944	-4.809	-6.89
1929	1.929	-14.454	-18.214	-11.551	-1.385	-36.349	15.474	-1.915	-13.319
1930	1.93	-17.742	-16.665	-10.678	-1.062	-19.953	28.85	-9.253	-26.516
1931	1.931	-8.832	-12.405	-11.938	-1.485	-4.921	40.849	-11.334	-31.803
1932	1.932	-15.215	-11.242	-13.191	0.433	26.982	51.865	-13.199	-17.56
1933	1.933	-16.368	-19.558	-10.762	3.14	39.391	42.131	-3.247	-19.543
1934	1.934	-13.266	-12.205	-10.459	3.352	5.352	51.109	-18.828	-28.309
1935	1.935	-14.225	-11.231	-14.597	2.618	28.252	43.141	-20.647	-17.345
1936	1.936	-14.987	-8.694	-11.57	-1.591	-34.173	50.716	-37.72	-7.364
1937	1.937	-15.758	-19.338	-14.918	-0.936	-114.797	31.019	-30.387	-19.263
1938	1.938	-10.915	-17.982	-14.385	-7.812	-103.898	37.226	-19.375	-30.391
1939	1.939	-12.847	-16.816	-20.033	-20.474	-15.056	20.997	-13.185	-20.452
1940	1.94	-19.414	-15.64	-12.517	-15.119	92.347	6.14	-18.007	-8.765
1941	1.941	-16.887	-16.572	-15.256	-16.518	106.659	-25.554	-12.947	-7.286
1942	1.942	-17.647	-13.635	-12.573	-9.19	67.196	-62.859	-16.767	-29.005
1943	1.943	-17.061	-16.146	-16.461	-10.165	31.598	-57.609	-20.005	-32.169
1944	1.944	-13.766	-13.813	-14.356	-3.972	20.777	2.201	-18.412	-12.469
1945	1.945	-13.181	-10.325	-13.603	-4.722	-8.803	43.061	-34.037	0.211
1946	1.946	-13.566	-12.244	-17.498	-3.535	-35.497	50.642	-31.289	11.677
1947	1.947	-18.014	-13.978	-12.483	-2.527	-43.599	17.397	-15.97	-11.893
1948	1.948	-10.268	-13.579	-14.247	-6.348	-36.212	35.783	-9.759	-40.245
1949	1.949	-13.357	-19.952	-19.496	-10.925	-29.604	30.535	-11.113	-21.551
1950	1.95	-16.25	-13.932	-14.491	-8.713	-35.553	65.963	-6.099	-18.303
1951	1.951	-15.47	-19.531	-13.751	-6.693	-30.08	34.235	-7.106	3.518
1952	1.952	-14.69	-16.056	-19.018	-5.053	-25.029	-11.406	12.75	28.988
1953	1.953	-19.522	-26.141	-18.291	-7.078	-20.605	-29.394	-1.09	25.716
1954	1.954	-13.511	-24.8	-13.505	-7.933	-16.604	-34.596	1.699	3.815
1955	1.955	-12.734	-23.639	-11.635	-8.01	-13.013	-49.46	8.894	1.049
1956	1.956	-14.66	-17.623	-14.023	-11.181	-16.351	-44.778	-1.543	13.761
1957	1.957	-16.598	-10.27	-15.254	-11.25	-13.242	-48.601	-11.017	15.994
1958	1.958	-16.009	-13.177	-12.232	-5.697	-10.509	-52.044	-12.55	-15.991
1959	1.959	-17.362	-8.92	-13.275	-8.856	-12.986	-41.776	-7.686	-29.61
1960	1.96	-14.073	-14.545	-12.777	-9.107	-10.643	-38.479	-29.145	-42.031
1961	1.961	-15.237	-7.953	-13.45	-8.204	-8.461	-35.604	-32.081	-45.791
1962	1.962	-12.527	-10.462	-13.55	-14.847	-10.344	-32.943	-12.214	-28.809
1963	1.963	-13.697	-8.115	-13.271	-11.625	-8.617	-35.066	5.68	-69.68
1964	1.964	-14.472	-12.915	-13.383	-10.541	-7.155	-32.708	-5.884	-86.19
1965	1.965	-15.83	-12.282	-13.89	-12.56	-5.865	-15.095	-16.479	-51.022
1966	1.966	-12.737	-12.811	-11.499	-14.193	-12.291	-17.228	-22.25	-37.513
1967	1.967	-16.42	-11.41	-10.667	-9.246	-6.288	-19.337	-27.458	-16.863
1968	1.968	-17.778	-10.985	-11.393	-16.684	-9.354	-25.333	-19.502	39.772
1969	1.969	-11.98	-10.568	-15.029	-15.42	-8.333	-23.753	-6.523	15.339
1970	1.97	-14.305	-10.938	-11.506	-16.106	-2.278	-28.461	2.184	22.649
1971	1.971	-14.893	-7.442	-11.86	-21.834	-4.549	-18.486	-5.778	69.421
1972	1.972	-14.323	-14.016	-11.442	-19.251	-13.962	-14.695	-4.473	63.374
1973	1.973	-14.91	-13.044	-14.124	-17.068	-12.729	-18.057	-5.705	24.631
1974	1.974	-14.535	-13.828	-10.621	-20.117	-18.649	-14.801	-9.285	-20.871
1975	1.975	-17.833	-11.519	-7.696	-21.635	-2.539	-19.418	-2.011	-2.695
1976	1.976	-15.714	-16.369	-12.126	-15.615	4.476	-7.714	-8.872	-8.141
1977	1.977	-13.789	-15.799	-15.008	-17.734	6.652	-5.991	-6.463	-13.169
1978	1.978	-14.963	-15.245	-8.028	-19.479	-10.702	-7.187	-5.831	-26.716
1979	1.979	-11.486	-11.814	-10.921	-13.302	-3.689	-5.911	-4.047	-14.329
1980	1.98	-13.815	-12.276	-8.395	-20.501	2.7	-9.39	-7.474	-3.108
1981	1.981	-11.695	-11.159	-10.71	-19.387	-10.82	-12.592	-9.368	0.187
1982	1.982	-13.639	-13.885	-12.644	-16.748	-22.989	-7.884	-12.062	-15.493
1983	1.983	-15.596	-11.937	-13.231	-18.962	-8.624	-8.722	-16.688	-7.178
1984	1.984	-14.846	-14.846	-12.65	-20.802	-18.265	-6.343	-25.745	0.404
1985	1.985	-14.088	-20.848	-11.298	-14.728	-23.488	-4.181	-45.45	-6.52
1986	1.986	-11.583	-11.161	-12.659	-16.993	-28.092	-9.984	-53.935	-8.599
1987	1.987	-13.14	-9.984	-12.274	-13.47	-32.351	-5.708	-46.548	-2.687
1988	1.988	-11.805	-11.164	-14.225	-14.03	-12.824	-6.116	-49.011	16.705
1989	1.989	-16.074	-20.862	-13.08	-16.929	6.963	-2.833	-55.536	-6.496
1990	1.99	-16.676	-32.693	-12.324	-16.559	19.855	-3.657	-42.159	-53.503
1991	1.991	-16.309	-24.79	-13.109	-17.941	13.018	-6.573	-37.131	-73.387
1992	1.992	-11.877	-3.159	-14.476	-20.886	-1.858	-0.765	-29.414	-42.949
1993	1.993	-13.637	-6.302	-10.825	-14.944	-30.902	-5.659	-28.298	-37.513
1994	1.994	-14.049	-3.63	-12.207	-19.258	-51.697	-16.719	-32.225	8.022
1995	1.995	-13.676	-11.208	-8.941	-11.97	-48.086	-21.064	-16.814	38.446
1996	1.996	-14.088	-8.909	-15.542	-13.015	-51.455	-22.274	-10.721	22.035
1997	1.997	-15.275	-11.064	-14.596	-13.883	-23.276	-20.886	-1.349	-13.138
1998	1.998	-16.467	-9.148	-13.841	-16.307	2.982	-6.754	3.606	-35.95
[truncated: 38,067 more rows]
