# Supplementary material for: Associations between lower-limb muscle activation and knee flexion in post-stroke individuals: A study on the stance-to-swing phases of gait
Source: PLoS One. 2017 Sep 8;12(9):e0183865. doi: 10.1371/journal.pone.0183865 (PMC5590852; doi:10.1371/journal.pone.0183865)
Supplement: S1 Dataset — (ZIP) [file pone.0183865.s001.zip › S1_Dataset/Patient group/6/2/point.csv]

Frame	Time	sacrum.X	sacrum.Y	sacrum.Z	r asis.X	r asis.Y	r asis.Z	r thigh.X	r thigh.Y	r thigh.Z	r bar 1.X	r bar 1.Y	r bar 1.Z	r knee 1.X	r knee 1.Y	r knee 1.Z	r knee 2.X	r knee 2.Y	r knee 2.Z	r bar 2.X	r bar 2.Y	r bar 2.Z	r mall.X	r mall.Y	r mall.Z	r met.X	r met.Y	r met.Z	l asis.X	l asis.Y	l asis.Z	l thigh.X	l thigh.Y	l thigh.Z	l bar 1.X	l bar 1.Y	l bar 1.Z	l knee 1.X	l knee 1.Y	l knee 1.Z	l knee 2.X	l knee 2.Y	l knee 2.Z	l bar 2.X	l bar 2.Y	l bar 2.Z	l mall.X	l mall.Y	l mall.Z
0	0	NaN	NaN	NaN	NaN	NaN	NaN	NaN	NaN	NaN	NaN	NaN	NaN	NaN	NaN	NaN	NaN	NaN	NaN	2.173	0.319	0.221	NaN	NaN	NaN	2.044	0.019	0.194	NaN	NaN	NaN	NaN	NaN	NaN	NaN	NaN	NaN	NaN	NaN	NaN	NaN	NaN	NaN	NaN	NaN	NaN	2.157	0.069	0.613
1	0.005	NaN	NaN	NaN	NaN	NaN	NaN	NaN	NaN	NaN	NaN	NaN	NaN	NaN	NaN	NaN	NaN	NaN	NaN	2.173	0.319	0.221	NaN	NaN	NaN	2.044	0.018	0.194	NaN	NaN	NaN	NaN	NaN	NaN	NaN	NaN	NaN	NaN	NaN	NaN	NaN	NaN	NaN	NaN	NaN	NaN	2.157	0.069	0.613
2	0.01	NaN	NaN	NaN	NaN	NaN	NaN	NaN	NaN	NaN	NaN	NaN	NaN	NaN	NaN	NaN	NaN	NaN	NaN	2.173	0.319	0.221	NaN	NaN	NaN	2.045	0.018	0.194	NaN	NaN	NaN	NaN	NaN	NaN	NaN	NaN	NaN	NaN	NaN	NaN	NaN	NaN	NaN	NaN	NaN	NaN	2.157	0.069	0.614
3	0.015	NaN	NaN	NaN	NaN	NaN	NaN	NaN	NaN	NaN	NaN	NaN	NaN	NaN	NaN	NaN	NaN	NaN	NaN	2.174	0.319	0.221	NaN	NaN	NaN	2.045	0.018	0.194	NaN	NaN	NaN	NaN	NaN	NaN	NaN	NaN	NaN	NaN	NaN	NaN	NaN	NaN	NaN	NaN	NaN	NaN	2.157	0.07	0.614
4	0.02	NaN	NaN	NaN	NaN	NaN	NaN	NaN	NaN	NaN	NaN	NaN	NaN	NaN	NaN	NaN	NaN	NaN	NaN	2.174	0.319	0.221	NaN	NaN	NaN	2.045	0.018	0.194	NaN	NaN	NaN	NaN	NaN	NaN	NaN	NaN	NaN	NaN	NaN	NaN	NaN	NaN	NaN	NaN	NaN	NaN	2.158	0.07	0.614
5	0.025	NaN	NaN	NaN	NaN	NaN	NaN	NaN	NaN	NaN	NaN	NaN	NaN	NaN	NaN	NaN	NaN	NaN	NaN	2.174	0.319	0.221	NaN	NaN	NaN	2.045	0.018	0.194	NaN	NaN	NaN	NaN	NaN	NaN	NaN	NaN	NaN	NaN	NaN	NaN	NaN	NaN	NaN	NaN	NaN	NaN	2.158	0.07	0.614
6	0.03	NaN	NaN	NaN	NaN	NaN	NaN	NaN	NaN	NaN	NaN	NaN	NaN	NaN	NaN	NaN	NaN	NaN	NaN	2.174	0.319	0.221	NaN	NaN	NaN	2.045	0.018	0.194	NaN	NaN	NaN	NaN	NaN	NaN	NaN	NaN	NaN	NaN	NaN	NaN	NaN	NaN	NaN	NaN	NaN	NaN	2.158	0.07	0.614
7	0.035	NaN	NaN	NaN	NaN	NaN	NaN	NaN	NaN	NaN	NaN	NaN	NaN	NaN	NaN	NaN	NaN	NaN	NaN	2.174	0.319	0.221	NaN	NaN	NaN	2.045	0.018	0.194	NaN	NaN	NaN	NaN	NaN	NaN	NaN	NaN	NaN	NaN	NaN	NaN	NaN	NaN	NaN	NaN	NaN	NaN	2.158	0.07	0.614
8	0.04	NaN	NaN	NaN	NaN	NaN	NaN	NaN	NaN	NaN	NaN	NaN	NaN	NaN	NaN	NaN	NaN	NaN	NaN	2.174	0.319	0.221	NaN	NaN	NaN	2.045	0.018	0.194	NaN	NaN	NaN	NaN	NaN	NaN	NaN	NaN	NaN	NaN	NaN	NaN	NaN	NaN	NaN	NaN	NaN	NaN	2.157	0.069	0.613
9	0.045	NaN	NaN	NaN	NaN	NaN	NaN	NaN	NaN	NaN	NaN	NaN	NaN	NaN	NaN	NaN	NaN	NaN	NaN	2.174	0.319	0.221	NaN	NaN	NaN	2.045	0.018	0.194	NaN	NaN	NaN	NaN	NaN	NaN	NaN	NaN	NaN	NaN	NaN	NaN	NaN	NaN	NaN	NaN	NaN	NaN	2.157	0.069	0.613
10	0.05	NaN	NaN	NaN	NaN	NaN	NaN	NaN	NaN	NaN	NaN	NaN	NaN	NaN	NaN	NaN	NaN	NaN	NaN	2.174	0.319	0.221	NaN	NaN	NaN	2.045	0.018	0.194	NaN	NaN	NaN	NaN	NaN	NaN	NaN	NaN	NaN	NaN	NaN	NaN	NaN	NaN	NaN	NaN	NaN	NaN	2.157	0.069	0.613
11	0.055	NaN	NaN	NaN	NaN	NaN	NaN	NaN	NaN	NaN	NaN	NaN	NaN	NaN	NaN	NaN	NaN	NaN	NaN	2.174	0.319	0.221	NaN	NaN	NaN	2.045	0.018	0.194	NaN	NaN	NaN	NaN	NaN	NaN	NaN	NaN	NaN	NaN	NaN	NaN	NaN	NaN	NaN	NaN	NaN	NaN	2.157	0.068	0.613
12	0.06	NaN	NaN	NaN	NaN	NaN	NaN	NaN	NaN	NaN	NaN	NaN	NaN	NaN	NaN	NaN	NaN	NaN	NaN	2.174	0.319	0.221	NaN	NaN	NaN	2.045	0.018	0.194	NaN	NaN	NaN	NaN	NaN	NaN	NaN	NaN	NaN	NaN	NaN	NaN	NaN	NaN	NaN	NaN	NaN	NaN	2.158	0.069	0.614
13	0.065	NaN	NaN	NaN	NaN	NaN	NaN	NaN	NaN	NaN	NaN	NaN	NaN	NaN	NaN	NaN	NaN	NaN	NaN	2.174	0.319	0.221	NaN	NaN	NaN	2.045	0.018	0.194	NaN	NaN	NaN	NaN	NaN	NaN	NaN	NaN	NaN	NaN	NaN	NaN	NaN	NaN	NaN	NaN	NaN	NaN	2.158	0.069	0.614
14	0.07	NaN	NaN	NaN	NaN	NaN	NaN	NaN	NaN	NaN	NaN	NaN	NaN	NaN	NaN	NaN	NaN	NaN	NaN	2.174	0.319	0.221	NaN	NaN	NaN	2.045	0.018	0.194	NaN	NaN	NaN	NaN	NaN	NaN	NaN	NaN	NaN	NaN	NaN	NaN	NaN	NaN	NaN	NaN	NaN	NaN	2.158	0.07	0.614
15	0.075	NaN	NaN	NaN	NaN	NaN	NaN	NaN	NaN	NaN	NaN	NaN	NaN	NaN	NaN	NaN	NaN	NaN	NaN	2.174	0.319	0.221	NaN	NaN	NaN	2.045	0.018	0.194	NaN	NaN	NaN	NaN	NaN	NaN	NaN	NaN	NaN	NaN	NaN	NaN	NaN	NaN	NaN	NaN	NaN	NaN	2.158	0.07	0.614
16	0.08	NaN	NaN	NaN	NaN	NaN	NaN	NaN	NaN	NaN	NaN	NaN	NaN	NaN	NaN	NaN	NaN	NaN	NaN	2.174	0.319	0.221	NaN	NaN	NaN	2.045	0.018	0.194	NaN	NaN	NaN	NaN	NaN	NaN	NaN	NaN	NaN	NaN	NaN	NaN	NaN	NaN	NaN	NaN	NaN	NaN	2.158	0.07	0.614
17	0.085	NaN	NaN	NaN	NaN	NaN	NaN	NaN	NaN	NaN	NaN	NaN	NaN	NaN	NaN	NaN	NaN	NaN	NaN	2.174	0.319	0.221	NaN	NaN	NaN	2.045	0.018	0.194	NaN	NaN	NaN	NaN	NaN	NaN	NaN	NaN	NaN	NaN	NaN	NaN	NaN	NaN	NaN	NaN	NaN	NaN	2.158	0.07	0.614
18	0.09	NaN	NaN	NaN	NaN	NaN	NaN	NaN	NaN	NaN	NaN	NaN	NaN	NaN	NaN	NaN	NaN	NaN	NaN	2.174	0.319	0.221	NaN	NaN	NaN	2.045	0.018	0.194	NaN	NaN	NaN	NaN	NaN	NaN	NaN	NaN	NaN	NaN	NaN	NaN	NaN	NaN	NaN	NaN	NaN	NaN	2.158	0.07	0.614
19	0.095	NaN	NaN	NaN	NaN	NaN	NaN	NaN	NaN	NaN	NaN	NaN	NaN	NaN	NaN	NaN	NaN	NaN	NaN	2.174	0.319	0.221	NaN	NaN	NaN	2.045	0.018	0.194	NaN	NaN	NaN	NaN	NaN	NaN	NaN	NaN	NaN	NaN	NaN	NaN	NaN	NaN	NaN	NaN	NaN	NaN	2.157	0.069	0.613
20	0.1	NaN	NaN	NaN	NaN	NaN	NaN	NaN	NaN	NaN	NaN	NaN	NaN	NaN	NaN	NaN	NaN	NaN	NaN	2.174	0.319	0.22	NaN	NaN	NaN	2.045	0.018	0.194	NaN	NaN	NaN	NaN	NaN	NaN	NaN	NaN	NaN	NaN	NaN	NaN	NaN	NaN	NaN	NaN	NaN	NaN	2.157	0.069	0.613
21	0.105	NaN	NaN	NaN	NaN	NaN	NaN	NaN	NaN	NaN	NaN	NaN	NaN	NaN	NaN	NaN	NaN	NaN	NaN	2.174	0.319	0.22	NaN	NaN	NaN	2.045	0.018	0.194	NaN	NaN	NaN	NaN	NaN	NaN	NaN	NaN	NaN	NaN	NaN	NaN	NaN	NaN	NaN	NaN	NaN	NaN	2.158	0.069	0.614
22	0.11	NaN	NaN	NaN	NaN	NaN	NaN	NaN	NaN	NaN	NaN	NaN	NaN	NaN	NaN	NaN	NaN	NaN	NaN	2.174	0.319	0.22	NaN	NaN	NaN	2.045	0.018	0.194	NaN	NaN	NaN	NaN	NaN	NaN	NaN	NaN	NaN	NaN	NaN	NaN	NaN	NaN	NaN	NaN	NaN	NaN	2.158	0.069	0.614
23	0.115	NaN	NaN	NaN	NaN	NaN	NaN	NaN	NaN	NaN	NaN	NaN	NaN	NaN	NaN	NaN	NaN	NaN	NaN	2.174	0.319	0.22	NaN	NaN	NaN	2.045	0.018	0.194	NaN	NaN	NaN	NaN	NaN	NaN	NaN	NaN	NaN	NaN	NaN	NaN	NaN	NaN	NaN	NaN	NaN	NaN	2.158	0.07	0.614
24	0.12	NaN	NaN	NaN	NaN	NaN	NaN	NaN	NaN	NaN	NaN	NaN	NaN	NaN	NaN	NaN	NaN	NaN	NaN	2.174	0.319	0.22	NaN	NaN	NaN	2.045	0.018	0.194	NaN	NaN	NaN	NaN	NaN	NaN	NaN	NaN	NaN	NaN	NaN	NaN	NaN	NaN	NaN	NaN	NaN	NaN	2.158	0.07	0.614
25	0.125	NaN	NaN	NaN	NaN	NaN	NaN	NaN	NaN	NaN	NaN	NaN	NaN	NaN	NaN	NaN	NaN	NaN	NaN	2.174	0.319	0.22	NaN	NaN	NaN	2.045	0.018	0.194	NaN	NaN	NaN	NaN	NaN	NaN	NaN	NaN	NaN	NaN	NaN	NaN	NaN	NaN	NaN	NaN	NaN	NaN	2.158	0.07	0.614
26	0.13	NaN	NaN	NaN	NaN	NaN	NaN	NaN	NaN	NaN	NaN	NaN	NaN	NaN	NaN	NaN	NaN	NaN	NaN	2.174	0.319	0.22	NaN	NaN	NaN	2.045	0.018	0.194	NaN	NaN	NaN	NaN	NaN	NaN	NaN	NaN	NaN	NaN	NaN	NaN	NaN	NaN	NaN	NaN	NaN	NaN	2.158	0.07	0.614
27	0.135	NaN	NaN	NaN	NaN	NaN	NaN	NaN	NaN	NaN	NaN	NaN	NaN	NaN	NaN	NaN	NaN	NaN	NaN	2.174	0.319	0.22	NaN	NaN	NaN	2.045	0.018	0.194	NaN	NaN	NaN	NaN	NaN	NaN	NaN	NaN	NaN	NaN	NaN	NaN	NaN	NaN	NaN	NaN	NaN	NaN	2.158	0.069	0.614
28	0.14	NaN	NaN	NaN	NaN	NaN	NaN	NaN	NaN	NaN	NaN	NaN	NaN	NaN	NaN	NaN	NaN	NaN	NaN	2.174	0.319	0.22	NaN	NaN	NaN	2.045	0.018	0.194	NaN	NaN	NaN	NaN	NaN	NaN	NaN	NaN	NaN	NaN	NaN	NaN	NaN	NaN	NaN	NaN	NaN	NaN	2.158	0.07	0.614
29	0.145	NaN	NaN	NaN	NaN	NaN	NaN	NaN	NaN	NaN	NaN	NaN	NaN	NaN	NaN	NaN	NaN	NaN	NaN	2.174	0.319	0.22	NaN	NaN	NaN	2.045	0.018	0.194	NaN	NaN	NaN	NaN	NaN	NaN	NaN	NaN	NaN	NaN	NaN	NaN	NaN	NaN	NaN	NaN	NaN	NaN	2.158	0.07	0.614
30	0.15	NaN	NaN	NaN	NaN	NaN	NaN	NaN	NaN	NaN	NaN	NaN	NaN	NaN	NaN	NaN	NaN	NaN	NaN	2.174	0.319	0.22	NaN	NaN	NaN	2.045	0.018	0.194	NaN	NaN	NaN	NaN	NaN	NaN	NaN	NaN	NaN	NaN	NaN	NaN	NaN	NaN	NaN	NaN	NaN	NaN	2.158	0.07	0.614
31	0.155	NaN	NaN	NaN	NaN	NaN	NaN	NaN	NaN	NaN	NaN	NaN	NaN	NaN	NaN	NaN	NaN	NaN	NaN	2.174	0.319	0.22	NaN	NaN	NaN	2.045	0.018	0.194	NaN	NaN	NaN	NaN	NaN	NaN	NaN	NaN	NaN	NaN	NaN	NaN	NaN	NaN	NaN	NaN	NaN	NaN	2.157	0.069	0.613
32	0.16	NaN	NaN	NaN	NaN	NaN	NaN	NaN	NaN	NaN	NaN	NaN	NaN	NaN	NaN	NaN	NaN	NaN	NaN	2.174	0.319	0.22	NaN	NaN	NaN	2.045	0.018	0.194	NaN	NaN	NaN	NaN	NaN	NaN	NaN	NaN	NaN	NaN	NaN	NaN	NaN	NaN	NaN	NaN	NaN	NaN	2.157	0.069	0.613
33	0.165	NaN	NaN	NaN	NaN	NaN	NaN	NaN	NaN	NaN	NaN	NaN	NaN	NaN	NaN	NaN	NaN	NaN	NaN	2.174	0.319	0.22	NaN	NaN	NaN	2.045	0.018	0.194	NaN	NaN	NaN	NaN	NaN	NaN	NaN	NaN	NaN	NaN	NaN	NaN	NaN	NaN	NaN	NaN	NaN	NaN	2.157	0.069	0.614
34	0.17	NaN	NaN	NaN	NaN	NaN	NaN	NaN	NaN	NaN	NaN	NaN	NaN	NaN	NaN	NaN	NaN	NaN	NaN	2.174	0.319	0.22	NaN	NaN	NaN	2.045	0.018	0.194	NaN	NaN	NaN	NaN	NaN	NaN	NaN	NaN	NaN	NaN	NaN	NaN	NaN	NaN	NaN	NaN	NaN	NaN	2.158	0.069	0.614
35	0.175	NaN	NaN	NaN	NaN	NaN	NaN	NaN	NaN	NaN	NaN	NaN	NaN	NaN	NaN	NaN	NaN	NaN	NaN	2.174	0.319	0.22	NaN	NaN	NaN	2.045	0.018	0.194	NaN	NaN	NaN	NaN	NaN	NaN	NaN	NaN	NaN	NaN	NaN	NaN	NaN	NaN	NaN	NaN	NaN	NaN	2.157	0.069	0.614
36	0.18	NaN	NaN	NaN	NaN	NaN	NaN	NaN	NaN	NaN	NaN	NaN	NaN	NaN	NaN	NaN	NaN	NaN	NaN	2.174	0.319	0.22	NaN	NaN	NaN	2.045	0.018	0.194	NaN	NaN	NaN	NaN	NaN	NaN	NaN	NaN	NaN	NaN	NaN	NaN	NaN	NaN	NaN	NaN	NaN	NaN	2.157	0.07	0.614
37	0.185	NaN	NaN	NaN	NaN	NaN	NaN	NaN	NaN	NaN	NaN	NaN	NaN	NaN	NaN	NaN	NaN	NaN	NaN	2.174	0.319	0.22	NaN	NaN	NaN	2.045	0.018	0.194	NaN	NaN	NaN	NaN	NaN	NaN	NaN	NaN	NaN	NaN	NaN	NaN	NaN	NaN	NaN	NaN	NaN	NaN	2.158	0.07	0.614
38	0.19	NaN	NaN	NaN	NaN	NaN	NaN	NaN	NaN	NaN	NaN	NaN	NaN	NaN	NaN	NaN	NaN	NaN	NaN	2.174	0.319	0.22	NaN	NaN	NaN	2.045	0.018	0.194	NaN	NaN	NaN	NaN	NaN	NaN	NaN	NaN	NaN	NaN	NaN	NaN	NaN	NaN	NaN	NaN	NaN	NaN	2.158	0.07	0.614
39	0.195	NaN	NaN	NaN	NaN	NaN	NaN	NaN	NaN	NaN	NaN	NaN	NaN	NaN	NaN	NaN	NaN	NaN	NaN	2.174	0.319	0.22	NaN	NaN	NaN	2.045	0.018	0.194	NaN	NaN	NaN	NaN	NaN	NaN	NaN	NaN	NaN	NaN	NaN	NaN	NaN	NaN	NaN	NaN	NaN	NaN	2.158	0.07	0.614
40	0.2	NaN	NaN	NaN	NaN	NaN	NaN	NaN	NaN	NaN	NaN	NaN	NaN	NaN	NaN	NaN	NaN	NaN	NaN	2.174	0.319	0.22	NaN	NaN	NaN	2.045	0.018	0.194	NaN	NaN	NaN	NaN	NaN	NaN	NaN	NaN	NaN	NaN	NaN	NaN	NaN	NaN	NaN	NaN	NaN	NaN	2.158	0.069	0.613
41	0.205	NaN	NaN	NaN	NaN	NaN	NaN	NaN	NaN	NaN	NaN	NaN	NaN	NaN	NaN	NaN	NaN	NaN	NaN	2.174	0.319	0.22	NaN	NaN	NaN	2.045	0.018	0.194	NaN	NaN	NaN	NaN	NaN	NaN	NaN	NaN	NaN	NaN	NaN	NaN	NaN	NaN	NaN	NaN	NaN	NaN	2.157	0.068	0.613
42	0.21	NaN	NaN	NaN	NaN	NaN	NaN	NaN	NaN	NaN	NaN	NaN	NaN	NaN	NaN	NaN	NaN	NaN	NaN	2.174	0.319	0.22	NaN	NaN	NaN	2.045	0.018	0.194	NaN	NaN	NaN	NaN	NaN	NaN	NaN	NaN	NaN	NaN	NaN	NaN	NaN	NaN	NaN	NaN	NaN	NaN	2.157	0.068	0.613
43	0.215	NaN	NaN	NaN	NaN	NaN	NaN	NaN	NaN	NaN	NaN	NaN	NaN	NaN	NaN	NaN	NaN	NaN	NaN	2.174	0.319	0.22	NaN	NaN	NaN	2.045	0.018	0.194	NaN	NaN	NaN	NaN	NaN	NaN	NaN	NaN	NaN	NaN	NaN	NaN	NaN	NaN	NaN	NaN	NaN	NaN	2.157	0.069	0.613
44	0.22	NaN	NaN	NaN	NaN	NaN	NaN	NaN	NaN	NaN	NaN	NaN	NaN	NaN	NaN	NaN	NaN	NaN	NaN	2.174	0.319	0.22	NaN	NaN	NaN	2.045	0.018	0.194	NaN	NaN	NaN	NaN	NaN	NaN	NaN	NaN	NaN	NaN	NaN	NaN	NaN	NaN	NaN	NaN	NaN	NaN	2.157	0.068	0.613
45	0.225	NaN	NaN	NaN	NaN	NaN	NaN	NaN	NaN	NaN	NaN	NaN	NaN	NaN	NaN	NaN	NaN	NaN	NaN	2.174	0.319	0.22	NaN	NaN	NaN	2.045	0.018	0.194	NaN	NaN	NaN	NaN	NaN	NaN	NaN	NaN	NaN	NaN	NaN	NaN	NaN	NaN	NaN	NaN	NaN	NaN	2.158	0.069	0.614
46	0.23	NaN	NaN	NaN	NaN	NaN	NaN	NaN	NaN	NaN	NaN	NaN	NaN	NaN	NaN	NaN	NaN	NaN	NaN	2.174	0.319	0.22	NaN	NaN	NaN	2.045	0.018	0.194	NaN	NaN	NaN	NaN	NaN	NaN	NaN	NaN	NaN	NaN	NaN	NaN	NaN	NaN	NaN	NaN	NaN	NaN	2.158	0.07	0.614
47	0.235	NaN	NaN	NaN	NaN	NaN	NaN	NaN	NaN	NaN	NaN	NaN	NaN	NaN	NaN	NaN	NaN	NaN	NaN	2.174	0.319	0.22	NaN	NaN	NaN	2.045	0.018	0.194	NaN	NaN	NaN	NaN	NaN	NaN	NaN	NaN	NaN	NaN	NaN	NaN	NaN	NaN	NaN	NaN	NaN	NaN	2.158	0.07	0.614
48	0.24	NaN	NaN	NaN	NaN	NaN	NaN	NaN	NaN	NaN	NaN	NaN	NaN	NaN	NaN	NaN	NaN	NaN	NaN	2.174	0.319	0.22	NaN	NaN	NaN	2.045	0.018	0.194	NaN	NaN	NaN	NaN	NaN	NaN	NaN	NaN	NaN	NaN	NaN	NaN	NaN	NaN	NaN	NaN	NaN	NaN	2.158	0.07	0.614
49	0.245	NaN	NaN	NaN	NaN	NaN	NaN	NaN	NaN	NaN	NaN	NaN	NaN	NaN	NaN	NaN	NaN	NaN	NaN	2.174	0.319	0.22	NaN	NaN	NaN	2.045	0.018	0.194	NaN	NaN	NaN	NaN	NaN	NaN	NaN	NaN	NaN	NaN	NaN	NaN	NaN	NaN	NaN	NaN	NaN	NaN	2.158	0.07	0.614
50	0.25	NaN	NaN	NaN	NaN	NaN	NaN	NaN	NaN	NaN	NaN	NaN	NaN	NaN	NaN	NaN	NaN	NaN	NaN	2.174	0.319	0.22	NaN	NaN	NaN	2.045	0.018	0.194	NaN	NaN	NaN	NaN	NaN	NaN	NaN	NaN	NaN	NaN	NaN	NaN	NaN	NaN	NaN	NaN	NaN	NaN	2.158	0.07	0.614
51	0.255	NaN	NaN	NaN	NaN	NaN	NaN	NaN	NaN	NaN	NaN	NaN	NaN	NaN	NaN	NaN	NaN	NaN	NaN	2.174	0.319	0.22	NaN	NaN	NaN	2.045	0.018	0.194	NaN	NaN	NaN	NaN	NaN	NaN	NaN	NaN	NaN	NaN	NaN	NaN	NaN	NaN	NaN	NaN	NaN	NaN	2.158	0.07	0.614
52	0.26	NaN	NaN	NaN	NaN	NaN	NaN	NaN	NaN	NaN	NaN	NaN	NaN	NaN	NaN	NaN	NaN	NaN	NaN	2.174	0.319	0.22	NaN	NaN	NaN	2.045	0.018	0.194	NaN	NaN	NaN	NaN	NaN	NaN	NaN	NaN	NaN	NaN	NaN	NaN	NaN	NaN	NaN	NaN	NaN	NaN	2.158	0.07	0.614
53	0.265	NaN	NaN	NaN	NaN	NaN	NaN	NaN	NaN	NaN	NaN	NaN	NaN	NaN	NaN	NaN	NaN	NaN	NaN	2.174	0.319	0.22	NaN	NaN	NaN	2.045	0.018	0.194	NaN	NaN	NaN	NaN	NaN	NaN	NaN	NaN	NaN	NaN	NaN	NaN	NaN	NaN	NaN	NaN	NaN	NaN	2.158	0.07	0.614
54	0.27	NaN	NaN	NaN	NaN	NaN	NaN	NaN	NaN	NaN	NaN	NaN	NaN	NaN	NaN	NaN	NaN	NaN	NaN	2.174	0.319	0.22	NaN	NaN	NaN	2.045	0.018	0.194	NaN	NaN	NaN	NaN	NaN	NaN	NaN	NaN	NaN	NaN	NaN	NaN	NaN	NaN	NaN	NaN	NaN	NaN	2.158	0.07	0.614
55	0.275	NaN	NaN	NaN	NaN	NaN	NaN	NaN	NaN	NaN	NaN	NaN	NaN	NaN	NaN	NaN	NaN	NaN	NaN	2.174	0.319	0.22	NaN	NaN	NaN	2.045	0.018	0.194	NaN	NaN	NaN	NaN	NaN	NaN	NaN	NaN	NaN	NaN	NaN	NaN	NaN	NaN	NaN	NaN	NaN	NaN	2.158	0.07	0.614
56	0.28	NaN	NaN	NaN	NaN	NaN	NaN	NaN	NaN	NaN	NaN	NaN	NaN	NaN	NaN	NaN	NaN	NaN	NaN	2.174	0.319	0.22	NaN	NaN	NaN	2.045	0.018	0.194	NaN	NaN	NaN	NaN	NaN	NaN	NaN	NaN	NaN	NaN	NaN	NaN	NaN	NaN	NaN	NaN	NaN	NaN	2.158	0.069	0.613
57	0.285	NaN	NaN	NaN	NaN	NaN	NaN	NaN	NaN	NaN	NaN	NaN	NaN	NaN	NaN	NaN	NaN	NaN	NaN	2.174	0.319	0.22	NaN	NaN	NaN	2.045	0.018	0.194	NaN	NaN	NaN	NaN	NaN	NaN	NaN	NaN	NaN	NaN	NaN	NaN	NaN	NaN	NaN	NaN	NaN	NaN	2.157	0.069	0.613
58	0.29	NaN	NaN	NaN	NaN	NaN	NaN	NaN	NaN	NaN	NaN	NaN	NaN	NaN	NaN	NaN	NaN	NaN	NaN	2.174	0.319	0.22	NaN	NaN	NaN	2.045	0.018	0.194	NaN	NaN	NaN	NaN	NaN	NaN	NaN	NaN	NaN	NaN	NaN	NaN	NaN	NaN	NaN	NaN	NaN	NaN	2.157	0.069	0.614
59	0.295	NaN	NaN	NaN	NaN	NaN	NaN	NaN	NaN	NaN	NaN	NaN	NaN	NaN	NaN	NaN	NaN	NaN	NaN	2.174	0.319	0.22	NaN	NaN	NaN	2.045	0.018	0.194	NaN	NaN	NaN	NaN	NaN	NaN	NaN	NaN	NaN	NaN	NaN	NaN	NaN	NaN	NaN	NaN	NaN	NaN	2.158	0.069	0.614
60	0.3	NaN	NaN	NaN	NaN	NaN	NaN	NaN	NaN	NaN	NaN	NaN	NaN	NaN	NaN	NaN	NaN	NaN	NaN	2.174	0.319	0.22	NaN	NaN	NaN	2.045	0.018	0.194	NaN	NaN	NaN	NaN	NaN	NaN	NaN	NaN	NaN	NaN	NaN	NaN	NaN	NaN	NaN	NaN	NaN	NaN	2.158	0.07	0.614
61	0.305	NaN	NaN	NaN	NaN	NaN	NaN	NaN	NaN	NaN	NaN	NaN	NaN	NaN	NaN	NaN	NaN	NaN	NaN	2.174	0.319	0.22	NaN	NaN	NaN	2.045	0.018	0.194	NaN	NaN	NaN	NaN	NaN	NaN	NaN	NaN	NaN	NaN	NaN	NaN	NaN	NaN	NaN	NaN	NaN	NaN	2.157	0.069	0.613
62	0.31	NaN	NaN	NaN	NaN	NaN	NaN	NaN	NaN	NaN	NaN	NaN	NaN	NaN	NaN	NaN	NaN	NaN	NaN	2.174	0.319	0.22	NaN	NaN	NaN	2.045	0.018	0.194	NaN	NaN	NaN	NaN	NaN	NaN	NaN	NaN	NaN	NaN	NaN	NaN	NaN	NaN	NaN	NaN	NaN	NaN	2.157	0.069	0.613
63	0.315	NaN	NaN	NaN	NaN	NaN	NaN	NaN	NaN	NaN	NaN	NaN	NaN	NaN	NaN	NaN	NaN	NaN	NaN	2.174	0.319	0.22	NaN	NaN	NaN	2.045	0.018	0.194	NaN	NaN	NaN	NaN	NaN	NaN	NaN	NaN	NaN	NaN	NaN	NaN	NaN	NaN	NaN	NaN	NaN	NaN	2.157	0.069	0.613
64	0.32	NaN	NaN	NaN	NaN	NaN	NaN	NaN	NaN	NaN	NaN	NaN	NaN	NaN	NaN	NaN	NaN	NaN	NaN	2.174	0.319	0.22	NaN	NaN	NaN	2.045	0.018	0.194	NaN	NaN	NaN	NaN	NaN	NaN	NaN	NaN	NaN	NaN	NaN	NaN	NaN	NaN	NaN	NaN	NaN	NaN	2.157	0.069	0.613
65	0.325	NaN	NaN	NaN	NaN	NaN	NaN	NaN	NaN	NaN	NaN	NaN	NaN	NaN	NaN	NaN	NaN	NaN	NaN	2.174	0.319	0.22	NaN	NaN	NaN	2.045	0.018	0.194	NaN	NaN	NaN	NaN	NaN	NaN	NaN	NaN	NaN	NaN	NaN	NaN	NaN	NaN	NaN	NaN	NaN	NaN	2.158	0.07	0.614
66	0.33	NaN	NaN	NaN	NaN	NaN	NaN	NaN	NaN	NaN	NaN	NaN	NaN	NaN	NaN	NaN	NaN	NaN	NaN	2.174	0.319	0.22	NaN	NaN	NaN	2.045	0.018	0.194	NaN	NaN	NaN	NaN	NaN	NaN	NaN	NaN	NaN	NaN	NaN	NaN	NaN	NaN	NaN	NaN	NaN	NaN	2.158	0.069	0.613
67	0.335	NaN	NaN	NaN	NaN	NaN	NaN	NaN	NaN	NaN	NaN	NaN	NaN	NaN	NaN	NaN	NaN	NaN	NaN	2.174	0.319	0.219	NaN	NaN	NaN	2.045	0.018	0.194	NaN	NaN	NaN	NaN	NaN	NaN	NaN	NaN	NaN	NaN	NaN	NaN	NaN	NaN	NaN	NaN	NaN	NaN	2.157	0.069	0.613
68	0.34	NaN	NaN	NaN	NaN	NaN	NaN	NaN	NaN	NaN	NaN	NaN	NaN	NaN	NaN	NaN	NaN	NaN	NaN	2.174	0.319	0.219	NaN	NaN	NaN	2.045	0.018	0.194	NaN	NaN	NaN	NaN	NaN	NaN	NaN	NaN	NaN	NaN	NaN	NaN	NaN	NaN	NaN	NaN	NaN	NaN	2.158	0.07	0.614
69	0.345	NaN	NaN	NaN	NaN	NaN	NaN	NaN	NaN	NaN	NaN	NaN	NaN	NaN	NaN	NaN	NaN	NaN	NaN	2.174	0.319	0.219	NaN	NaN	NaN	2.045	0.018	0.194	NaN	NaN	NaN	NaN	NaN	NaN	NaN	NaN	NaN	NaN	NaN	NaN	NaN	NaN	NaN	NaN	NaN	NaN	2.158	0.07	0.614
70	0.35	NaN	NaN	NaN	NaN	NaN	NaN	NaN	NaN	NaN	NaN	NaN	NaN	NaN	NaN	NaN	NaN	NaN	NaN	2.174	0.319	0.219	NaN	NaN	NaN	2.045	0.018	0.194	NaN	NaN	NaN	NaN	NaN	NaN	NaN	NaN	NaN	NaN	NaN	NaN	NaN	NaN	NaN	NaN	NaN	NaN	2.158	0.07	0.614
71	0.355	NaN	NaN	NaN	NaN	NaN	NaN	NaN	NaN	NaN	NaN	NaN	NaN	NaN	NaN	NaN	NaN	NaN	NaN	2.174	0.319	0.219	NaN	NaN	NaN	2.045	0.018	0.194	NaN	NaN	NaN	NaN	NaN	NaN	NaN	NaN	NaN	NaN	NaN	NaN	NaN	NaN	NaN	NaN	NaN	NaN	2.158	0.07	0.614
72	0.36	NaN	NaN	NaN	NaN	NaN	NaN	NaN	NaN	NaN	NaN	NaN	NaN	NaN	NaN	NaN	NaN	NaN	NaN	2.174	0.319	0.219	NaN	NaN	NaN	2.045	0.018	0.194	NaN	NaN	NaN	NaN	NaN	NaN	NaN	NaN	NaN	NaN	NaN	NaN	NaN	NaN	NaN	NaN	NaN	NaN	2.157	0.069	0.613
73	0.365	NaN	NaN	NaN	NaN	NaN	NaN	NaN	NaN	NaN	NaN	NaN	NaN	NaN	NaN	NaN	NaN	NaN	NaN	2.174	0.319	0.219	NaN	NaN	NaN	2.045	0.018	0.194	NaN	NaN	NaN	NaN	NaN	NaN	NaN	NaN	NaN	NaN	NaN	NaN	NaN	NaN	NaN	NaN	NaN	NaN	2.157	0.069	0.613
74	0.37	NaN	NaN	NaN	NaN	NaN	NaN	NaN	NaN	NaN	NaN	NaN	NaN	NaN	NaN	NaN	NaN	NaN	NaN	2.174	0.319	0.219	NaN	NaN	NaN	2.045	0.018	0.194	NaN	NaN	NaN	NaN	NaN	NaN	NaN	NaN	NaN	NaN	NaN	NaN	NaN	NaN	NaN	NaN	NaN	NaN	2.157	0.069	0.613
75	0.375	NaN	NaN	NaN	NaN	NaN	NaN	NaN	NaN	NaN	NaN	NaN	NaN	NaN	NaN	NaN	NaN	NaN	NaN	2.174	0.319	0.219	NaN	NaN	NaN	2.045	0.018	0.194	NaN	NaN	NaN	NaN	NaN	NaN	NaN	NaN	NaN	NaN	NaN	NaN	NaN	NaN	NaN	NaN	NaN	NaN	2.157	0.069	0.613
76	0.38	NaN	NaN	NaN	NaN	NaN	NaN	NaN	NaN	NaN	NaN	NaN	NaN	NaN	NaN	NaN	NaN	NaN	NaN	2.174	0.319	0.219	NaN	NaN	NaN	2.045	0.018	0.194	NaN	NaN	NaN	NaN	NaN	NaN	NaN	NaN	NaN	NaN	NaN	NaN	NaN	NaN	NaN	NaN	NaN	NaN	2.158	0.069	0.614
77	0.385	NaN	NaN	NaN	NaN	NaN	NaN	NaN	NaN	NaN	NaN	NaN	NaN	NaN	NaN	NaN	NaN	NaN	NaN	2.174	0.319	0.219	NaN	NaN	NaN	2.045	0.018	0.194	NaN	NaN	NaN	NaN	NaN	NaN	NaN	NaN	NaN	NaN	NaN	NaN	NaN	NaN	NaN	NaN	NaN	NaN	2.158	0.069	0.613
78	0.39	NaN	NaN	NaN	NaN	NaN	NaN	NaN	NaN	NaN	NaN	NaN	NaN	NaN	NaN	NaN	NaN	NaN	NaN	2.174	0.319	0.219	NaN	NaN	NaN	2.045	0.018	0.194	NaN	NaN	NaN	NaN	NaN	NaN	NaN	NaN	NaN	NaN	NaN	NaN	NaN	NaN	NaN	NaN	NaN	NaN	2.157	0.069	0.613
79	0.395	NaN	NaN	NaN	NaN	NaN	NaN	NaN	NaN	NaN	NaN	NaN	NaN	NaN	NaN	NaN	NaN	NaN	NaN	2.174	0.319	0.219	NaN	NaN	NaN	2.045	0.018	0.194	NaN	NaN	NaN	NaN	NaN	NaN	NaN	NaN	NaN	NaN	NaN	NaN	NaN	NaN	NaN	NaN	NaN	NaN	2.157	0.069	0.613
80	0.4	NaN	NaN	NaN	NaN	NaN	NaN	NaN	NaN	NaN	NaN	NaN	NaN	NaN	NaN	NaN	NaN	NaN	NaN	2.174	0.319	0.219	NaN	NaN	NaN	2.045	0.018	0.194	NaN	NaN	NaN	NaN	NaN	NaN	NaN	NaN	NaN	NaN	NaN	NaN	NaN	NaN	NaN	NaN	NaN	NaN	2.157	0.069	0.613
81	0.405	NaN	NaN	NaN	NaN	NaN	NaN	NaN	NaN	NaN	NaN	NaN	NaN	NaN	NaN	NaN	NaN	NaN	NaN	2.174	0.319	0.219	NaN	NaN	NaN	2.045	0.018	0.194	NaN	NaN	NaN	NaN	NaN	NaN	NaN	NaN	NaN	NaN	NaN	NaN	NaN	NaN	NaN	NaN	NaN	NaN	2.158	0.069	0.613
82	0.41	NaN	NaN	NaN	NaN	NaN	NaN	NaN	NaN	NaN	NaN	NaN	NaN	NaN	NaN	NaN	NaN	NaN	NaN	2.174	0.319	0.219	NaN	NaN	NaN	2.045	0.018	0.194	NaN	NaN	NaN	NaN	NaN	NaN	NaN	NaN	NaN	NaN	NaN	NaN	NaN	NaN	NaN	NaN	NaN	NaN	2.157	0.069	0.613
83	0.415	NaN	NaN	NaN	NaN	NaN	NaN	NaN	NaN	NaN	NaN	NaN	NaN	NaN	NaN	NaN	NaN	NaN	NaN	2.174	0.319	0.219	NaN	NaN	NaN	2.045	0.018	0.194	NaN	NaN	NaN	NaN	NaN	NaN	NaN	NaN	NaN	NaN	NaN	NaN	NaN	NaN	NaN	NaN	NaN	NaN	2.158	0.069	0.614
84	0.42	NaN	NaN	NaN	NaN	NaN	NaN	NaN	NaN	NaN	NaN	NaN	NaN	NaN	NaN	NaN	NaN	NaN	NaN	2.174	0.319	0.219	NaN	NaN	NaN	2.045	0.018	0.194	NaN	NaN	NaN	NaN	NaN	NaN	NaN	NaN	NaN	NaN	NaN	NaN	NaN	NaN	NaN	NaN	NaN	NaN	2.158	0.069	0.613
85	0.425	NaN	NaN	NaN	NaN	NaN	NaN	NaN	NaN	NaN	NaN	NaN	NaN	NaN	NaN	NaN	NaN	NaN	NaN	2.174	0.319	0.219	NaN	NaN	NaN	2.045	0.018	0.194	NaN	NaN	NaN	NaN	NaN	NaN	NaN	NaN	NaN	NaN	NaN	NaN	NaN	NaN	NaN	NaN	NaN	NaN	2.157	0.069	0.613
86	0.43	NaN	NaN	NaN	NaN	NaN	NaN	NaN	NaN	NaN	NaN	NaN	NaN	NaN	NaN	NaN	NaN	NaN	NaN	2.174	0.319	0.219	NaN	NaN	NaN	2.045	0.018	0.194	NaN	NaN	NaN	NaN	NaN	NaN	NaN	NaN	NaN	NaN	NaN	NaN	NaN	NaN	NaN	NaN	NaN	NaN	2.158	0.069	0.614
87	0.435	NaN	NaN	NaN	NaN	NaN	NaN	NaN	NaN	NaN	NaN	NaN	NaN	NaN	NaN	NaN	NaN	NaN	NaN	2.174	0.319	0.22	NaN	NaN	NaN	2.045	0.018	0.194	NaN	NaN	NaN	NaN	NaN	NaN	NaN	NaN	NaN	NaN	NaN	NaN	NaN	NaN	NaN	NaN	NaN	NaN	2.157	0.069	0.613
88	0.44	NaN	NaN	NaN	NaN	NaN	NaN	NaN	NaN	NaN	NaN	NaN	NaN	NaN	NaN	NaN	NaN	NaN	NaN	2.174	0.319	0.219	NaN	NaN	NaN	2.045	0.018	0.194	NaN	NaN	NaN	NaN	NaN	NaN	NaN	NaN	NaN	NaN	NaN	NaN	NaN	NaN	NaN	NaN	NaN	NaN	2.157	0.069	0.613
89	0.445	NaN	NaN	NaN	NaN	NaN	NaN	NaN	NaN	NaN	NaN	NaN	NaN	NaN	NaN	NaN	NaN	NaN	NaN	2.174	0.319	0.22	NaN	NaN	NaN	2.045	0.018	0.194	NaN	NaN	NaN	NaN	NaN	NaN	NaN	NaN	NaN	NaN	NaN	NaN	NaN	NaN	NaN	NaN	NaN	NaN	2.157	0.069	0.613
90	0.45	NaN	NaN	NaN	NaN	NaN	NaN	NaN	NaN	NaN	NaN	NaN	NaN	NaN	NaN	NaN	NaN	NaN	NaN	2.174	0.319	0.22	NaN	NaN	NaN	2.045	0.018	0.194	NaN	NaN	NaN	NaN	NaN	NaN	NaN	NaN	NaN	NaN	NaN	NaN	NaN	NaN	NaN	NaN	NaN	NaN	2.157	0.069	0.613
91	0.455	NaN	NaN	NaN	NaN	NaN	NaN	NaN	NaN	NaN	NaN	NaN	NaN	NaN	NaN	NaN	NaN	NaN	NaN	2.174	0.319	0.22	NaN	NaN	NaN	2.045	0.018	0.194	NaN	NaN	NaN	NaN	NaN	NaN	NaN	NaN	NaN	NaN	NaN	NaN	NaN	NaN	NaN	NaN	NaN	NaN	2.157	0.069	0.613
92	0.46	NaN	NaN	NaN	NaN	NaN	NaN	NaN	NaN	NaN	NaN	NaN	NaN	NaN	NaN	NaN	NaN	NaN	NaN	2.174	0.319	0.22	NaN	NaN	NaN	2.045	0.018	0.194	NaN	NaN	NaN	NaN	NaN	NaN	NaN	NaN	NaN	NaN	NaN	NaN	NaN	NaN	NaN	NaN	NaN	NaN	2.157	0.068	0.613
93	0.465	NaN	NaN	NaN	NaN	NaN	NaN	NaN	NaN	NaN	NaN	NaN	NaN	NaN	NaN	NaN	NaN	NaN	NaN	2.174	0.319	0.22	NaN	NaN	NaN	2.045	0.018	0.194	NaN	NaN	NaN	NaN	NaN	NaN	NaN	NaN	NaN	NaN	NaN	NaN	NaN	NaN	NaN	NaN	NaN	NaN	2.157	0.068	0.612
94	0.47	NaN	NaN	NaN	NaN	NaN	NaN	NaN	NaN	NaN	NaN	NaN	NaN	NaN	NaN	NaN	NaN	NaN	NaN	2.174	0.319	0.22	NaN	NaN	NaN	2.045	0.018	0.194	NaN	NaN	NaN	NaN	NaN	NaN	NaN	NaN	NaN	NaN	NaN	NaN	NaN	NaN	NaN	NaN	NaN	NaN	2.157	0.068	0.612
95	0.475	NaN	NaN	NaN	NaN	NaN	NaN	NaN	NaN	NaN	NaN	NaN	NaN	NaN	NaN	NaN	NaN	NaN	NaN	2.174	0.319	0.22	NaN	NaN	NaN	2.045	0.018	0.194	NaN	NaN	NaN	NaN	NaN	NaN	NaN	NaN	NaN	NaN	NaN	NaN	NaN	NaN	NaN	NaN	NaN	NaN	2.157	0.068	0.613
96	0.48	NaN	NaN	NaN	NaN	NaN	NaN	NaN	NaN	NaN	NaN	NaN	NaN	NaN	NaN	NaN	NaN	NaN	NaN	2.174	0.319	0.22	NaN	NaN	NaN	2.045	0.018	0.194	NaN	NaN	NaN	NaN	NaN	NaN	NaN	NaN	NaN	NaN	NaN	NaN	NaN	NaN	NaN	NaN	NaN	NaN	2.158	0.069	0.614
97	0.485	NaN	NaN	NaN	NaN	NaN	NaN	NaN	NaN	NaN	NaN	NaN	NaN	NaN	NaN	NaN	NaN	NaN	NaN	2.174	0.319	0.22	NaN	NaN	NaN	2.045	0.018	0.194	NaN	NaN	NaN	NaN	NaN	NaN	NaN	NaN	NaN	NaN	NaN	NaN	NaN	NaN	NaN	NaN	NaN	NaN	2.158	0.07	0.614
98	0.49	NaN	NaN	NaN	NaN	NaN	NaN	NaN	NaN	NaN	NaN	NaN	NaN	NaN	NaN	NaN	NaN	NaN	NaN	2.174	0.319	0.22	NaN	NaN	NaN	2.045	0.018	0.194	NaN	NaN	NaN	NaN	NaN	NaN	NaN	NaN	NaN	NaN	NaN	NaN	NaN	NaN	NaN	NaN	NaN	NaN	2.158	0.069	0.613
99	0.495	NaN	NaN	NaN	NaN	NaN	NaN	NaN	NaN	NaN	NaN	NaN	NaN	NaN	NaN	NaN	NaN	NaN	NaN	2.174	0.319	0.22	NaN	NaN	NaN	2.045	0.018	0.194	NaN	NaN	NaN	NaN	NaN	NaN	NaN	NaN	NaN	NaN	NaN	NaN	NaN	NaN	NaN	NaN	NaN	NaN	2.157	0.068	0.613
100	0.5	NaN	NaN	NaN	NaN	NaN	NaN	NaN	NaN	NaN	NaN	NaN	NaN	NaN	NaN	NaN	NaN	NaN	NaN	2.174	0.319	0.22	NaN	NaN	NaN	2.045	0.018	0.194	NaN	NaN	NaN	NaN	NaN	NaN	NaN	NaN	NaN	NaN	NaN	NaN	NaN	NaN	NaN	NaN	NaN	NaN	2.157	0.068	0.612
101	0.505	NaN	NaN	NaN	NaN	NaN	NaN	NaN	NaN	NaN	NaN	NaN	NaN	NaN	NaN	NaN	NaN	NaN	NaN	2.174	0.319	0.22	NaN	NaN	NaN	2.045	0.018	0.194	NaN	NaN	NaN	NaN	NaN	NaN	NaN	NaN	NaN	NaN	NaN	NaN	NaN	NaN	NaN	NaN	NaN	NaN	2.157	0.068	0.612
102	0.51	NaN	NaN	NaN	NaN	NaN	NaN	NaN	NaN	NaN	NaN	NaN	NaN	NaN	NaN	NaN	NaN	NaN	NaN	2.174	0.319	0.22	NaN	NaN	NaN	2.045	0.018	0.194	NaN	NaN	NaN	NaN	NaN	NaN	NaN	NaN	NaN	NaN	NaN	NaN	NaN	NaN	NaN	NaN	NaN	NaN	2.157	0.068	0.612
103	0.515	NaN	NaN	NaN	NaN	NaN	NaN	NaN	NaN	NaN	NaN	NaN	NaN	NaN	NaN	NaN	NaN	NaN	NaN	2.174	0.319	0.22	NaN	NaN	NaN	2.045	0.018	0.194	NaN	NaN	NaN	NaN	NaN	NaN	NaN	NaN	NaN	NaN	NaN	NaN	NaN	NaN	NaN	NaN	NaN	NaN	2.157	0.068	0.612
104	0.52	NaN	NaN	NaN	NaN	NaN	NaN	NaN	NaN	NaN	NaN	NaN	NaN	NaN	NaN	NaN	NaN	NaN	NaN	2.174	0.319	0.22	NaN	NaN	NaN	2.045	0.018	0.194	NaN	NaN	NaN	NaN	NaN	NaN	NaN	NaN	NaN	NaN	NaN	NaN	NaN	NaN	NaN	NaN	NaN	NaN	2.157	0.068	0.612
105	0.525	NaN	NaN	NaN	NaN	NaN	NaN	NaN	NaN	NaN	NaN	NaN	NaN	NaN	NaN	NaN	NaN	NaN	NaN	2.174	0.319	0.22	NaN	NaN	NaN	2.045	0.018	0.194	NaN	NaN	NaN	NaN	NaN	NaN	NaN	NaN	NaN	NaN	NaN	NaN	NaN	NaN	NaN	NaN	NaN	NaN	2.157	0.068	0.612
106	0.53	NaN	NaN	NaN	NaN	NaN	NaN	NaN	NaN	NaN	NaN	NaN	NaN	NaN	NaN	NaN	NaN	NaN	NaN	2.174	0.319	0.22	NaN	NaN	NaN	2.045	0.018	0.194	NaN	NaN	NaN	NaN	NaN	NaN	NaN	NaN	NaN	NaN	NaN	NaN	NaN	NaN	NaN	NaN	NaN	NaN	2.157	0.068	0.612
107	0.535	NaN	NaN	NaN	NaN	NaN	NaN	NaN	NaN	NaN	NaN	NaN	NaN	NaN	NaN	NaN	NaN	NaN	NaN	2.174	0.319	0.22	NaN	NaN	NaN	2.045	0.018	0.194	NaN	NaN	NaN	NaN	NaN	NaN	NaN	NaN	NaN	NaN	NaN	NaN	NaN	NaN	NaN	NaN	NaN	NaN	2.157	0.068	0.612
108	0.54	NaN	NaN	NaN	NaN	NaN	NaN	NaN	NaN	NaN	NaN	NaN	NaN	NaN	NaN	NaN	NaN	NaN	NaN	2.174	0.319	0.22	NaN	NaN	NaN	2.045	0.018	0.194	NaN	NaN	NaN	NaN	NaN	NaN	NaN	NaN	NaN	NaN	NaN	NaN	NaN	NaN	NaN	NaN	NaN	NaN	2.157	0.068	0.612
109	0.545	NaN	NaN	NaN	NaN	NaN	NaN	NaN	NaN	NaN	NaN	NaN	NaN	NaN	NaN	NaN	NaN	NaN	NaN	2.174	0.319	0.22	NaN	NaN	NaN	2.045	0.018	0.194	NaN	NaN	NaN	NaN	NaN	NaN	NaN	NaN	NaN	NaN	NaN	NaN	NaN	NaN	NaN	NaN	NaN	NaN	2.157	0.068	0.612
110	0.55	NaN	NaN	NaN	NaN	NaN	NaN	NaN	NaN	NaN	NaN	NaN	NaN	NaN	NaN	NaN	NaN	NaN	NaN	2.174	0.319	0.22	NaN	NaN	NaN	2.045	0.018	0.194	NaN	NaN	NaN	NaN	NaN	NaN	NaN	NaN	NaN	NaN	NaN	NaN	NaN	NaN	NaN	NaN	NaN	NaN	2.157	0.068	0.612
111	0.555	NaN	NaN	NaN	NaN	NaN	NaN	NaN	NaN	NaN	NaN	NaN	NaN	NaN	NaN	NaN	NaN	NaN	NaN	2.174	0.319	0.22	NaN	NaN	NaN	2.045	0.018	0.194	NaN	NaN	NaN	NaN	NaN	NaN	NaN	NaN	NaN	NaN	NaN	NaN	NaN	NaN	NaN	NaN	NaN	NaN	2.157	0.068	0.612
112	0.56	NaN	NaN	NaN	NaN	NaN	NaN	NaN	NaN	NaN	NaN	NaN	NaN	NaN	NaN	NaN	NaN	NaN	NaN	2.174	0.319	0.22	NaN	NaN	NaN	2.045	0.018	0.194	NaN	NaN	NaN	NaN	NaN	NaN	NaN	NaN	NaN	NaN	NaN	NaN	NaN	NaN	NaN	NaN	NaN	NaN	2.157	0.068	0.612
113	0.565	NaN	NaN	NaN	NaN	NaN	NaN	NaN	NaN	NaN	NaN	NaN	NaN	NaN	NaN	NaN	NaN	NaN	NaN	2.174	0.319	0.22	NaN	NaN	NaN	2.045	0.018	0.194	NaN	NaN	NaN	NaN	NaN	NaN	NaN	NaN	NaN	NaN	NaN	NaN	NaN	NaN	NaN	NaN	NaN	NaN	2.157	0.068	0.612
114	0.57	NaN	NaN	NaN	NaN	NaN	NaN	NaN	NaN	NaN	NaN	NaN	NaN	NaN	NaN	NaN	NaN	NaN	NaN	2.174	0.319	0.22	NaN	NaN	NaN	2.045	0.018	0.194	NaN	NaN	NaN	NaN	NaN	NaN	NaN	NaN	NaN	NaN	NaN	NaN	NaN	NaN	NaN	NaN	NaN	NaN	2.157	0.068	0.613
115	0.575	NaN	NaN	NaN	NaN	NaN	NaN	NaN	NaN	NaN	NaN	NaN	NaN	NaN	NaN	NaN	NaN	NaN	NaN	2.174	0.319	0.22	NaN	NaN	NaN	2.045	0.018	0.194	NaN	NaN	NaN	NaN	NaN	NaN	NaN	NaN	NaN	NaN	NaN	NaN	NaN	NaN	NaN	NaN	NaN	NaN	2.157	0.069	0.613
116	0.58	NaN	NaN	NaN	NaN	NaN	NaN	NaN	NaN	NaN	NaN	NaN	NaN	NaN	NaN	NaN	NaN	NaN	NaN	2.174	0.319	0.22	NaN	NaN	NaN	2.045	0.018	0.194	NaN	NaN	NaN	NaN	NaN	NaN	NaN	NaN	NaN	NaN	NaN	NaN	NaN	NaN	NaN	NaN	NaN	NaN	2.157	0.068	0.613
117	0.585	NaN	NaN	NaN	NaN	NaN	NaN	NaN	NaN	NaN	NaN	NaN	NaN	NaN	NaN	NaN	NaN	NaN	NaN	2.174	0.319	0.22	NaN	NaN	NaN	2.045	0.018	0.194	NaN	NaN	NaN	NaN	NaN	NaN	NaN	NaN	NaN	NaN	NaN	NaN	NaN	NaN	NaN	NaN	NaN	NaN	2.157	0.068	0.613
118	0.59	NaN	NaN	NaN	NaN	NaN	NaN	NaN	NaN	NaN	NaN	NaN	NaN	NaN	NaN	NaN	NaN	NaN	NaN	2.174	0.319	0.22	NaN	NaN	NaN	2.045	0.018	0.194	NaN	NaN	NaN	NaN	NaN	NaN	NaN	NaN	NaN	NaN	NaN	NaN	NaN	NaN	NaN	NaN	NaN	NaN	2.157	0.069	0.613
119	0.595	NaN	NaN	NaN	NaN	NaN	NaN	NaN	NaN	NaN	NaN	NaN	NaN	NaN	NaN	NaN	NaN	NaN	NaN	2.174	0.319	0.22	NaN	NaN	NaN	2.045	0.018	0.194	NaN	NaN	NaN	NaN	NaN	NaN	NaN	NaN	NaN	NaN	NaN	NaN	NaN	NaN	NaN	NaN	NaN	NaN	2.157	0.068	0.613
120	0.6	NaN	NaN	NaN	NaN	NaN	NaN	NaN	NaN	NaN	NaN	NaN	NaN	NaN	NaN	NaN	NaN	NaN	NaN	2.174	0.319	0.22	NaN	NaN	NaN	2.045	0.018	0.194	NaN	NaN	NaN	NaN	NaN	NaN	NaN	NaN	NaN	NaN	NaN	NaN	NaN	NaN	NaN	NaN	NaN	NaN	2.157	0.068	0.613
121	0.605	NaN	NaN	NaN	NaN	NaN	NaN	NaN	NaN	NaN	NaN	NaN	NaN	NaN	NaN	NaN	NaN	NaN	NaN	2.174	0.319	0.22	NaN	NaN	NaN	2.045	0.018	0.194	NaN	NaN	NaN	NaN	NaN	NaN	NaN	NaN	NaN	NaN	NaN	NaN	NaN	NaN	NaN	NaN	NaN	NaN	2.157	0.069	0.613
122	0.61	NaN	NaN	NaN	NaN	NaN	NaN	NaN	NaN	NaN	NaN	NaN	NaN	NaN	NaN	NaN	NaN	NaN	NaN	2.174	0.319	0.22	NaN	NaN	NaN	2.045	0.018	0.194	NaN	NaN	NaN	NaN	NaN	NaN	NaN	NaN	NaN	NaN	NaN	NaN	NaN	NaN	NaN	NaN	NaN	NaN	2.157	0.068	0.613
123	0.615	NaN	NaN	NaN	NaN	NaN	NaN	NaN	NaN	NaN	NaN	NaN	NaN	NaN	NaN	NaN	NaN	NaN	NaN	2.174	0.319	0.22	NaN	NaN	NaN	2.045	0.018	0.194	NaN	NaN	NaN	NaN	NaN	NaN	NaN	NaN	NaN	NaN	NaN	NaN	NaN	NaN	NaN	NaN	NaN	NaN	2.157	0.068	0.612
124	0.62	NaN	NaN	NaN	NaN	NaN	NaN	NaN	NaN	NaN	NaN	NaN	NaN	NaN	NaN	NaN	NaN	NaN	NaN	2.174	0.319	0.22	NaN	NaN	NaN	2.045	0.018	0.194	NaN	NaN	NaN	NaN	NaN	NaN	NaN	NaN	NaN	NaN	NaN	NaN	NaN	NaN	NaN	NaN	NaN	NaN	2.157	0.068	0.612
125	0.625	NaN	NaN	NaN	NaN	NaN	NaN	NaN	NaN	NaN	NaN	NaN	NaN	NaN	NaN	NaN	NaN	NaN	NaN	2.174	0.319	0.22	NaN	NaN	NaN	2.045	0.018	0.194	NaN	NaN	NaN	NaN	NaN	NaN	NaN	NaN	NaN	NaN	NaN	NaN	NaN	NaN	NaN	NaN	NaN	NaN	2.157	0.068	0.613
126	0.63	NaN	NaN	NaN	NaN	NaN	NaN	NaN	NaN	NaN	NaN	NaN	NaN	NaN	NaN	NaN	NaN	NaN	NaN	2.174	0.319	0.22	NaN	NaN	NaN	2.045	0.018	0.194	NaN	NaN	NaN	NaN	NaN	NaN	NaN	NaN	NaN	NaN	NaN	NaN	NaN	NaN	NaN	NaN	NaN	NaN	2.158	0.069	0.614
127	0.635	NaN	NaN	NaN	NaN	NaN	NaN	NaN	NaN	NaN	NaN	NaN	NaN	NaN	NaN	NaN	NaN	NaN	NaN	2.174	0.319	0.22	NaN	NaN	NaN	2.045	0.018	0.194	NaN	NaN	NaN	NaN	NaN	NaN	NaN	NaN	NaN	NaN	NaN	NaN	NaN	NaN	NaN	NaN	NaN	NaN	2.157	0.069	0.613
128	0.64	NaN	NaN	NaN	NaN	NaN	NaN	NaN	NaN	NaN	NaN	NaN	NaN	NaN	NaN	NaN	NaN	NaN	NaN	2.174	0.319	0.22	NaN	NaN	NaN	2.045	0.018	0.194	NaN	NaN	NaN	NaN	NaN	NaN	NaN	NaN	NaN	NaN	NaN	NaN	NaN	NaN	NaN	NaN	NaN	NaN	2.157	0.068	0.613
129	0.645	NaN	NaN	NaN	NaN	NaN	NaN	NaN	NaN	NaN	NaN	NaN	NaN	NaN	NaN	NaN	NaN	NaN	NaN	2.174	0.319	0.22	NaN	NaN	NaN	2.045	0.018	0.194	NaN	NaN	NaN	NaN	NaN	NaN	NaN	NaN	NaN	NaN	NaN	NaN	NaN	NaN	NaN	NaN	NaN	NaN	2.157	0.068	0.613
130	0.65	NaN	NaN	NaN	NaN	NaN	NaN	NaN	NaN	NaN	NaN	NaN	NaN	NaN	NaN	NaN	NaN	NaN	NaN	2.174	0.319	0.22	NaN	NaN	NaN	2.045	0.018	0.194	NaN	NaN	NaN	NaN	NaN	NaN	NaN	NaN	NaN	NaN	NaN	NaN	NaN	NaN	NaN	NaN	NaN	NaN	2.157	0.069	0.613
131	0.655	NaN	NaN	NaN	NaN	NaN	NaN	NaN	NaN	NaN	NaN	NaN	NaN	NaN	NaN	NaN	NaN	NaN	NaN	2.174	0.319	0.22	NaN	NaN	NaN	2.045	0.018	0.194	NaN	NaN	NaN	NaN	NaN	NaN	NaN	NaN	NaN	NaN	NaN	NaN	NaN	NaN	NaN	NaN	NaN	NaN	2.157	0.069	0.613
132	0.66	NaN	NaN	NaN	NaN	NaN	NaN	NaN	NaN	NaN	NaN	NaN	NaN	NaN	NaN	NaN	NaN	NaN	NaN	2.174	0.319	0.22	NaN	NaN	NaN	2.045	0.018	0.194	NaN	NaN	NaN	NaN	NaN	NaN	NaN	NaN	NaN	NaN	NaN	NaN	NaN	NaN	NaN	NaN	NaN	NaN	2.158	0.069	0.614
133	0.665	NaN	NaN	NaN	NaN	NaN	NaN	NaN	NaN	NaN	NaN	NaN	NaN	NaN	NaN	NaN	NaN	NaN	NaN	2.174	0.319	0.22	NaN	NaN	NaN	2.045	0.018	0.194	NaN	NaN	NaN	NaN	NaN	NaN	NaN	NaN	NaN	NaN	NaN	NaN	NaN	NaN	NaN	NaN	NaN	NaN	2.158	0.07	0.614
134	0.67	NaN	NaN	NaN	NaN	NaN	NaN	NaN	NaN	NaN	NaN	NaN	NaN	NaN	NaN	NaN	NaN	NaN	NaN	2.174	0.319	0.22	NaN	NaN	NaN	2.045	0.018	0.194	NaN	NaN	NaN	NaN	NaN	NaN	NaN	NaN	NaN	NaN	NaN	NaN	NaN	NaN	NaN	NaN	NaN	NaN	2.158	0.069	0.613
135	0.675	NaN	NaN	NaN	NaN	NaN	NaN	NaN	NaN	NaN	NaN	NaN	NaN	NaN	NaN	NaN	NaN	NaN	NaN	2.174	0.319	0.22	NaN	NaN	NaN	2.045	0.018	0.194	NaN	NaN	NaN	NaN	NaN	NaN	NaN	NaN	NaN	NaN	NaN	NaN	NaN	NaN	NaN	NaN	NaN	NaN	2.157	0.068	0.613
136	0.68	NaN	NaN	NaN	NaN	NaN	NaN	NaN	NaN	NaN	NaN	NaN	NaN	NaN	NaN	NaN	NaN	NaN	NaN	2.174	0.319	0.22	NaN	NaN	NaN	2.045	0.018	0.194	NaN	NaN	NaN	NaN	NaN	NaN	NaN	NaN	NaN	NaN	NaN	NaN	NaN	NaN	NaN	NaN	NaN	NaN	2.157	0.068	0.612
137	0.685	NaN	NaN	NaN	NaN	NaN	NaN	NaN	NaN	NaN	NaN	NaN	NaN	NaN	NaN	NaN	NaN	NaN	NaN	2.174	0.319	0.22	NaN	NaN	NaN	2.045	0.018	0.194	NaN	NaN	NaN	NaN	NaN	NaN	NaN	NaN	NaN	NaN	NaN	NaN	NaN	NaN	NaN	NaN	NaN	NaN	2.157	0.068	0.612
138	0.69	NaN	NaN	NaN	NaN	NaN	NaN	NaN	NaN	NaN	NaN	NaN	NaN	NaN	NaN	NaN	NaN	NaN	NaN	2.174	0.319	0.221	NaN	NaN	NaN	2.045	0.018	0.194	NaN	NaN	NaN	NaN	NaN	NaN	NaN	NaN	NaN	NaN	NaN	NaN	NaN	NaN	NaN	NaN	NaN	NaN	2.157	0.068	0.612
139	0.695	NaN	NaN	NaN	NaN	NaN	NaN	NaN	NaN	NaN	NaN	NaN	NaN	NaN	NaN	NaN	NaN	NaN	NaN	2.174	0.319	0.221	NaN	NaN	NaN	2.045	0.018	0.194	NaN	NaN	NaN	NaN	NaN	NaN	NaN	NaN	NaN	NaN	NaN	NaN	NaN	NaN	NaN	NaN	NaN	NaN	2.157	0.068	0.613
140	0.7	NaN	NaN	NaN	NaN	NaN	NaN	NaN	NaN	NaN	NaN	NaN	NaN	NaN	NaN	NaN	NaN	NaN	NaN	2.174	0.319	0.221	NaN	NaN	NaN	2.045	0.018	0.194	NaN	NaN	NaN	NaN	NaN	NaN	NaN	NaN	NaN	NaN	NaN	NaN	NaN	NaN	NaN	NaN	NaN	NaN	2.158	0.069	0.614
141	0.705	NaN	NaN	NaN	NaN	NaN	NaN	NaN	NaN	NaN	NaN	NaN	NaN	NaN	NaN	NaN	NaN	NaN	NaN	2.174	0.319	0.221	NaN	NaN	NaN	2.045	0.018	0.194	NaN	NaN	NaN	NaN	NaN	NaN	NaN	NaN	NaN	NaN	NaN	NaN	NaN	NaN	NaN	NaN	NaN	NaN	2.158	0.07	0.614
142	0.71	NaN	NaN	NaN	NaN	NaN	NaN	NaN	NaN	NaN	NaN	NaN	NaN	NaN	NaN	NaN	NaN	NaN	NaN	2.174	0.319	0.221	NaN	NaN	NaN	2.045	0.018	0.194	NaN	NaN	NaN	NaN	NaN	NaN	NaN	NaN	NaN	NaN	NaN	NaN	NaN	NaN	NaN	NaN	NaN	NaN	2.158	0.07	0.614
143	0.715	NaN	NaN	NaN	NaN	NaN	NaN	NaN	NaN	NaN	NaN	NaN	NaN	NaN	NaN	NaN	NaN	NaN	NaN	2.174	0.319	0.221	NaN	NaN	NaN	2.045	0.018	0.194	NaN	NaN	NaN	NaN	NaN	NaN	NaN	NaN	NaN	NaN	NaN	NaN	NaN	NaN	NaN	NaN	NaN	NaN	2.158	0.07	0.614
144	0.72	NaN	NaN	NaN	NaN	NaN	NaN	NaN	NaN	NaN	NaN	NaN	NaN	NaN	NaN	NaN	NaN	NaN	NaN	2.174	0.319	0.221	NaN	NaN	NaN	2.045	0.018	0.194	NaN	NaN	NaN	NaN	NaN	NaN	NaN	NaN	NaN	NaN	NaN	NaN	NaN	NaN	NaN	NaN	NaN	NaN	2.158	0.07	0.614
145	0.725	NaN	NaN	NaN	NaN	NaN	NaN	NaN	NaN	NaN	NaN	NaN	NaN	NaN	NaN	NaN	NaN	NaN	NaN	2.174	0.319	0.221	NaN	NaN	NaN	2.045	0.018	0.194	NaN	NaN	NaN	NaN	NaN	NaN	NaN	NaN	NaN	NaN	NaN	NaN	NaN	NaN	NaN	NaN	NaN	NaN	2.158	0.07	0.614
146	0.73	NaN	NaN	NaN	NaN	NaN	NaN	NaN	NaN	NaN	NaN	NaN	NaN	NaN	NaN	NaN	NaN	NaN	NaN	2.174	0.319	0.221	NaN	NaN	NaN	2.045	0.018	0.194	NaN	NaN	NaN	NaN	NaN	NaN	NaN	NaN	NaN	NaN	NaN	NaN	NaN	NaN	NaN	NaN	NaN	NaN	2.158	0.07	0.614
147	0.735	NaN	NaN	NaN	NaN	NaN	NaN	NaN	NaN	NaN	NaN	NaN	NaN	NaN	NaN	NaN	NaN	NaN	NaN	2.174	0.319	0.221	NaN	NaN	NaN	2.045	0.018	0.194	NaN	NaN	NaN	NaN	NaN	NaN	NaN	NaN	NaN	NaN	NaN	NaN	NaN	NaN	NaN	NaN	NaN	NaN	2.158	0.07	0.614
148	0.74	NaN	NaN	NaN	NaN	NaN	NaN	NaN	NaN	NaN	NaN	NaN	NaN	NaN	NaN	NaN	NaN	NaN	NaN	2.174	0.319	0.221	NaN	NaN	NaN	2.045	0.018	0.194	NaN	NaN	NaN	NaN	NaN	NaN	NaN	NaN	NaN	NaN	NaN	NaN	NaN	NaN	NaN	NaN	NaN	NaN	2.158	0.07	0.614
149	0.745	NaN	NaN	NaN	NaN	NaN	NaN	NaN	NaN	NaN	NaN	NaN	NaN	NaN	NaN	NaN	NaN	NaN	NaN	2.174	0.319	0.221	NaN	NaN	NaN	2.045	0.018	0.194	NaN	NaN	NaN	NaN	NaN	NaN	NaN	NaN	NaN	NaN	NaN	NaN	NaN	NaN	NaN	NaN	NaN	NaN	2.158	0.07	0.614
150	0.75	NaN	NaN	NaN	NaN	NaN	NaN	NaN	NaN	NaN	NaN	NaN	NaN	NaN	NaN	NaN	NaN	NaN	NaN	2.175	0.319	0.221	NaN	NaN	NaN	2.045	0.018	0.194	NaN	NaN	NaN	NaN	NaN	NaN	NaN	NaN	NaN	NaN	NaN	NaN	NaN	NaN	NaN	NaN	NaN	NaN	2.158	0.07	0.614
151	0.755	NaN	NaN	NaN	NaN	NaN	NaN	NaN	NaN	NaN	NaN	NaN	NaN	NaN	NaN	NaN	NaN	NaN	NaN	2.175	0.319	0.221	NaN	NaN	NaN	2.045	0.018	0.194	NaN	NaN	NaN	NaN	NaN	NaN	NaN	NaN	NaN	NaN	NaN	NaN	NaN	NaN	NaN	NaN	NaN	NaN	2.158	0.07	0.614
152	0.76	NaN	NaN	NaN	NaN	NaN	NaN	NaN	NaN	NaN	NaN	NaN	NaN	NaN	NaN	NaN	NaN	NaN	NaN	2.175	0.319	0.221	NaN	NaN	NaN	2.045	0.018	0.194	NaN	NaN	NaN	NaN	NaN	NaN	NaN	NaN	NaN	NaN	NaN	NaN	NaN	NaN	NaN	NaN	NaN	NaN	2.158	0.07	0.614
153	0.765	NaN	NaN	NaN	NaN	NaN	NaN	NaN	NaN	NaN	NaN	NaN	NaN	NaN	NaN	NaN	NaN	NaN	NaN	2.175	0.319	0.221	NaN	NaN	NaN	2.045	0.018	0.194	NaN	NaN	NaN	NaN	NaN	NaN	NaN	NaN	NaN	NaN	NaN	NaN	NaN	NaN	NaN	NaN	NaN	NaN	2.158	0.07	0.614
154	0.77	NaN	NaN	NaN	NaN	NaN	NaN	NaN	NaN	NaN	NaN	NaN	NaN	NaN	NaN	NaN	NaN	NaN	NaN	2.175	0.319	0.221	NaN	NaN	NaN	2.045	0.018	0.194	NaN	NaN	NaN	NaN	NaN	NaN	NaN	NaN	NaN	NaN	NaN	NaN	NaN	NaN	NaN	NaN	NaN	NaN	2.159	0.071	0.614
155	0.775	NaN	NaN	NaN	NaN	NaN	NaN	NaN	NaN	NaN	NaN	NaN	NaN	NaN	NaN	NaN	NaN	NaN	NaN	2.175	0.319	0.222	NaN	NaN	NaN	2.045	0.018	0.194	NaN	NaN	NaN	NaN	NaN	NaN	NaN	NaN	NaN	NaN	NaN	NaN	NaN	NaN	NaN	NaN	NaN	NaN	2.16	0.072	0.614
156	0.78	NaN	NaN	NaN	NaN	NaN	NaN	NaN	NaN	NaN	NaN	NaN	NaN	NaN	NaN	NaN	NaN	NaN	NaN	2.175	0.319	0.222	NaN	NaN	NaN	2.045	0.018	0.194	NaN	NaN	NaN	NaN	NaN	NaN	NaN	NaN	NaN	NaN	NaN	NaN	2.136	0.432	0.647	NaN	NaN	NaN	2.16	0.073	0.614
157	0.785	NaN	NaN	NaN	NaN	NaN	NaN	NaN	NaN	NaN	NaN	NaN	NaN	NaN	NaN	NaN	NaN	NaN	NaN	2.175	0.319	0.222	NaN	NaN	NaN	2.045	0.018	0.194	NaN	NaN	NaN	NaN	NaN	NaN	NaN	NaN	NaN	NaN	NaN	NaN	2.135	0.433	0.647	NaN	NaN	NaN	2.159	0.072	0.614
158	0.79	NaN	NaN	NaN	NaN	NaN	NaN	NaN	NaN	NaN	NaN	NaN	NaN	NaN	NaN	NaN	NaN	NaN	NaN	2.176	0.319	0.222	NaN	NaN	NaN	2.045	0.018	0.194	NaN	NaN	NaN	NaN	NaN	NaN	NaN	NaN	NaN	NaN	NaN	NaN	2.134	0.433	0.648	NaN	NaN	NaN	2.159	0.071	0.614
159	0.795	NaN	NaN	NaN	NaN	NaN	NaN	NaN	NaN	NaN	NaN	NaN	NaN	NaN	NaN	NaN	NaN	NaN	NaN	2.176	0.319	0.222	NaN	NaN	NaN	2.045	0.018	0.194	NaN	NaN	NaN	NaN	NaN	NaN	NaN	NaN	NaN	NaN	NaN	NaN	2.133	0.433	0.648	NaN	NaN	NaN	2.159	0.072	0.614
160	0.8	NaN	NaN	NaN	NaN	NaN	NaN	NaN	NaN	NaN	NaN	NaN	NaN	NaN	NaN	NaN	NaN	NaN	NaN	2.176	0.319	0.222	NaN	NaN	NaN	2.045	0.018	0.194	NaN	NaN	NaN	NaN	NaN	NaN	NaN	NaN	NaN	NaN	NaN	NaN	2.133	0.433	0.648	NaN	NaN	NaN	2.159	0.071	0.614
161	0.805	NaN	NaN	NaN	NaN	NaN	NaN	NaN	NaN	NaN	NaN	NaN	NaN	NaN	NaN	NaN	NaN	NaN	NaN	2.176	0.319	0.222	NaN	NaN	NaN	2.045	0.018	0.194	NaN	NaN	NaN	NaN	NaN	NaN	NaN	NaN	NaN	NaN	NaN	NaN	2.132	0.433	0.648	NaN	NaN	NaN	2.159	0.072	0.614
162	0.81	NaN	NaN	NaN	NaN	NaN	NaN	NaN	NaN	NaN	NaN	NaN	NaN	NaN	NaN	NaN	NaN	NaN	NaN	2.177	0.319	0.223	NaN	NaN	NaN	2.045	0.018	0.194	NaN	NaN	NaN	NaN	NaN	NaN	NaN	NaN	NaN	NaN	NaN	NaN	2.132	0.434	0.648	NaN	NaN	NaN	2.16	0.073	0.614
163	0.815	NaN	NaN	NaN	NaN	NaN	NaN	NaN	NaN	NaN	NaN	NaN	NaN	NaN	NaN	NaN	NaN	NaN	NaN	2.177	0.319	0.223	NaN	NaN	NaN	2.045	0.018	0.194	NaN	NaN	NaN	NaN	NaN	NaN	NaN	NaN	NaN	NaN	NaN	NaN	2.131	0.434	0.649	NaN	NaN	NaN	2.16	0.073	0.614
164	0.82	NaN	NaN	NaN	NaN	NaN	NaN	NaN	NaN	NaN	NaN	NaN	NaN	NaN	NaN	NaN	NaN	NaN	NaN	2.177	0.319	0.223	NaN	NaN	NaN	2.045	0.018	0.194	NaN	NaN	NaN	NaN	NaN	NaN	NaN	NaN	NaN	NaN	NaN	NaN	2.13	0.434	0.649	NaN	NaN	NaN	2.16	0.073	0.614
165	0.825	NaN	NaN	NaN	NaN	NaN	NaN	NaN	NaN	NaN	NaN	NaN	NaN	NaN	NaN	NaN	NaN	NaN	NaN	2.177	0.319	0.223	NaN	NaN	NaN	2.045	0.018	0.194	NaN	NaN	NaN	NaN	NaN	NaN	NaN	NaN	NaN	NaN	NaN	NaN	2.13	0.434	0.65	NaN	NaN	NaN	2.16	0.073	0.614
166	0.83	NaN	NaN	NaN	NaN	NaN	NaN	NaN	NaN	NaN	NaN	NaN	NaN	NaN	NaN	NaN	NaN	NaN	NaN	2.177	0.319	0.223	NaN	NaN	NaN	2.045	0.018	0.194	NaN	NaN	NaN	NaN	NaN	NaN	NaN	NaN	NaN	NaN	NaN	NaN	2.129	0.435	0.651	NaN	NaN	NaN	2.16	0.073	0.614
167	0.835	NaN	NaN	NaN	NaN	NaN	NaN	NaN	NaN	NaN	NaN	NaN	NaN	NaN	NaN	NaN	NaN	NaN	NaN	2.177	0.319	0.223	NaN	NaN	NaN	2.045	0.018	0.194	NaN	NaN	NaN	NaN	NaN	NaN	NaN	NaN	NaN	NaN	NaN	NaN	2.129	0.436	0.653	NaN	NaN	NaN	2.159	0.073	0.614
168	0.84	NaN	NaN	NaN	NaN	NaN	NaN	NaN	NaN	NaN	NaN	NaN	NaN	NaN	NaN	NaN	NaN	NaN	NaN	2.177	0.319	0.224	NaN	NaN	NaN	2.045	0.018	0.194	NaN	NaN	NaN	NaN	NaN	NaN	NaN	NaN	NaN	NaN	NaN	NaN	2.129	0.436	0.653	NaN	NaN	NaN	2.159	0.073	0.614
169	0.845	NaN	NaN	NaN	NaN	NaN	NaN	NaN	NaN	NaN	NaN	NaN	NaN	NaN	NaN	NaN	NaN	NaN	NaN	2.177	0.319	0.224	NaN	NaN	NaN	2.045	0.018	0.194	NaN	NaN	NaN	NaN	NaN	NaN	NaN	NaN	NaN	NaN	NaN	NaN	2.128	0.436	0.653	NaN	NaN	NaN	2.159	0.073	0.614
170	0.85	NaN	NaN	NaN	NaN	NaN	NaN	NaN	NaN	NaN	NaN	NaN	NaN	NaN	NaN	NaN	NaN	NaN	NaN	2.178	0.319	0.224	NaN	NaN	NaN	2.045	0.018	0.194	NaN	NaN	NaN	NaN	NaN	NaN	NaN	NaN	NaN	NaN	NaN	NaN	2.128	0.436	0.654	NaN	NaN	NaN	2.159	0.072	0.614
171	0.855	NaN	NaN	NaN	NaN	NaN	NaN	NaN	NaN	NaN	NaN	NaN	NaN	NaN	NaN	NaN	NaN	NaN	NaN	2.178	0.319	0.224	NaN	NaN	NaN	2.045	0.018	0.194	NaN	NaN	NaN	NaN	NaN	NaN	NaN	NaN	NaN	NaN	NaN	NaN	2.127	0.436	0.654	NaN	NaN	NaN	2.158	0.071	0.614
172	0.86	NaN	NaN	NaN	NaN	NaN	NaN	NaN	NaN	NaN	NaN	NaN	NaN	NaN	NaN	NaN	NaN	NaN	NaN	2.178	0.319	0.224	NaN	NaN	NaN	2.045	0.018	0.194	NaN	NaN	NaN	NaN	NaN	NaN	NaN	NaN	NaN	NaN	NaN	NaN	2.126	0.436	0.654	NaN	NaN	NaN	2.159	0.072	0.614
173	0.865	NaN	NaN	NaN	NaN	NaN	NaN	NaN	NaN	NaN	NaN	NaN	NaN	NaN	NaN	NaN	NaN	NaN	NaN	2.178	0.319	0.224	NaN	NaN	NaN	2.045	0.018	0.194	NaN	NaN	NaN	NaN	NaN	NaN	NaN	NaN	NaN	NaN	NaN	NaN	2.125	0.437	0.654	NaN	NaN	NaN	2.158	0.072	0.614
174	0.87	NaN	NaN	NaN	NaN	NaN	NaN	NaN	NaN	NaN	NaN	NaN	NaN	NaN	NaN	NaN	NaN	NaN	NaN	2.178	0.319	0.224	NaN	NaN	NaN	2.045	0.018	0.194	NaN	NaN	NaN	NaN	NaN	NaN	NaN	NaN	NaN	NaN	NaN	NaN	2.124	0.437	0.654	NaN	NaN	NaN	2.157	0.07	0.614
175	0.875	NaN	NaN	NaN	NaN	NaN	NaN	NaN	NaN	NaN	NaN	NaN	NaN	NaN	NaN	NaN	NaN	NaN	NaN	2.178	0.319	0.224	NaN	NaN	NaN	2.045	0.018	0.194	NaN	NaN	NaN	NaN	NaN	NaN	NaN	NaN	NaN	NaN	NaN	NaN	2.122	0.435	0.653	NaN	NaN	NaN	2.157	0.071	0.614
176	0.88	NaN	NaN	NaN	NaN	NaN	NaN	NaN	NaN	NaN	NaN	NaN	NaN	NaN	NaN	NaN	NaN	NaN	NaN	2.178	0.319	0.224	NaN	NaN	NaN	2.045	0.018	0.194	NaN	NaN	NaN	NaN	NaN	NaN	NaN	NaN	NaN	NaN	NaN	NaN	2.118	0.431	0.65	NaN	NaN	NaN	2.158	0.072	0.614
177	0.885	NaN	NaN	NaN	NaN	NaN	NaN	NaN	NaN	NaN	NaN	NaN	NaN	NaN	NaN	NaN	NaN	NaN	NaN	2.178	0.319	0.225	NaN	NaN	NaN	2.045	0.018	0.194	NaN	NaN	NaN	NaN	NaN	NaN	NaN	NaN	NaN	NaN	NaN	NaN	2.117	0.431	0.649	NaN	NaN	NaN	2.157	0.071	0.614
178	0.89	NaN	NaN	NaN	NaN	NaN	NaN	NaN	NaN	NaN	NaN	NaN	NaN	NaN	NaN	NaN	NaN	NaN	NaN	2.179	0.319	0.225	NaN	NaN	NaN	2.045	0.018	0.194	NaN	NaN	NaN	NaN	NaN	NaN	NaN	NaN	NaN	NaN	NaN	NaN	2.116	0.431	0.65	NaN	NaN	NaN	2.158	0.072	0.614
179	0.895	NaN	NaN	NaN	NaN	NaN	NaN	NaN	NaN	NaN	NaN	NaN	NaN	NaN	NaN	NaN	NaN	NaN	NaN	2.179	0.319	0.225	NaN	NaN	NaN	2.045	0.018	0.194	NaN	NaN	NaN	NaN	NaN	NaN	NaN	NaN	NaN	NaN	NaN	NaN	2.115	0.431	0.65	NaN	NaN	NaN	2.157	0.07	0.613
180	0.9	NaN	NaN	NaN	NaN	NaN	NaN	NaN	NaN	NaN	NaN	NaN	NaN	NaN	NaN	NaN	NaN	NaN	NaN	2.179	0.319	0.225	NaN	NaN	NaN	2.045	0.018	0.194	NaN	NaN	NaN	NaN	NaN	NaN	NaN	NaN	NaN	NaN	NaN	NaN	2.114	0.431	0.65	NaN	NaN	NaN	2.157	0.07	0.613
181	0.905	NaN	NaN	NaN	NaN	NaN	NaN	NaN	NaN	NaN	NaN	NaN	NaN	NaN	NaN	NaN	NaN	NaN	NaN	2.179	0.319	0.225	NaN	NaN	NaN	2.045	0.018	0.194	NaN	NaN	NaN	NaN	NaN	NaN	NaN	NaN	NaN	NaN	NaN	NaN	2.114	0.431	0.65	NaN	NaN	NaN	2.157	0.07	0.613
182	0.91	NaN	NaN	NaN	NaN	NaN	NaN	NaN	NaN	NaN	NaN	NaN	NaN	NaN	NaN	NaN	NaN	NaN	NaN	2.179	0.319	0.225	NaN	NaN	NaN	2.045	0.018	0.194	NaN	NaN	NaN	NaN	NaN	NaN	NaN	NaN	NaN	NaN	NaN	NaN	NaN	NaN	NaN	NaN	NaN	NaN	2.157	0.07	0.613
183	0.915	NaN	NaN	NaN	NaN	NaN	NaN	NaN	NaN	NaN	NaN	NaN	NaN	NaN	NaN	NaN	NaN	NaN	NaN	2.179	0.319	0.225	NaN	NaN	NaN	2.045	0.018	0.194	NaN	NaN	NaN	NaN	NaN	NaN	NaN	NaN	NaN	NaN	NaN	NaN	NaN	NaN	NaN	NaN	NaN	NaN	2.157	0.07	0.613
184	0.92	NaN	NaN	NaN	NaN	NaN	NaN	NaN	NaN	NaN	NaN	NaN	NaN	NaN	NaN	NaN	NaN	NaN	NaN	2.179	0.319	0.225	NaN	NaN	NaN	2.045	0.018	0.194	NaN	NaN	NaN	NaN	NaN	NaN	NaN	NaN	NaN	NaN	NaN	NaN	NaN	NaN	NaN	NaN	NaN	NaN	2.157	0.07	0.613
185	0.925	NaN	NaN	NaN	NaN	NaN	NaN	NaN	NaN	NaN	NaN	NaN	NaN	NaN	NaN	NaN	NaN	NaN	NaN	2.179	0.319	0.226	NaN	NaN	NaN	2.045	0.018	0.194	NaN	NaN	NaN	NaN	NaN	NaN	NaN	NaN	NaN	NaN	NaN	NaN	NaN	NaN	NaN	NaN	NaN	NaN	2.157	0.07	0.613
186	0.93	NaN	NaN	NaN	NaN	NaN	NaN	NaN	NaN	NaN	NaN	NaN	NaN	NaN	NaN	NaN	NaN	NaN	NaN	2.179	0.319	0.226	NaN	NaN	NaN	2.045	0.018	0.194	NaN	NaN	NaN	NaN	NaN	NaN	NaN	NaN	NaN	NaN	NaN	NaN	2.111	0.43	0.654	NaN	NaN	NaN	2.156	0.07	0.613
187	0.935	NaN	NaN	NaN	NaN	NaN	NaN	NaN	NaN	NaN	NaN	NaN	NaN	NaN	NaN	NaN	NaN	NaN	NaN	2.18	0.319	0.226	NaN	NaN	NaN	2.045	0.018	0.194	NaN	NaN	NaN	NaN	NaN	NaN	NaN	NaN	NaN	NaN	NaN	NaN	2.113	0.434	0.657	NaN	NaN	NaN	2.156	0.07	0.613
188	0.94	NaN	NaN	NaN	NaN	NaN	NaN	NaN	NaN	NaN	NaN	NaN	NaN	NaN	NaN	NaN	NaN	NaN	NaN	2.18	0.319	0.226	NaN	NaN	NaN	2.045	0.018	0.194	NaN	NaN	NaN	NaN	NaN	NaN	NaN	NaN	NaN	NaN	NaN	NaN	2.114	0.434	0.658	NaN	NaN	NaN	2.156	0.07	0.613
189	0.945	NaN	NaN	NaN	NaN	NaN	NaN	NaN	NaN	NaN	NaN	NaN	NaN	NaN	NaN	NaN	NaN	NaN	NaN	2.18	0.319	0.226	NaN	NaN	NaN	2.045	0.018	0.194	NaN	NaN	NaN	NaN	NaN	NaN	NaN	NaN	NaN	NaN	NaN	NaN	2.114	0.435	0.658	NaN	NaN	NaN	2.156	0.07	0.613
190	0.95	NaN	NaN	NaN	NaN	NaN	NaN	NaN	NaN	NaN	NaN	NaN	NaN	NaN	NaN	NaN	NaN	NaN	NaN	2.18	0.319	0.226	NaN	NaN	NaN	2.045	0.018	0.194	NaN	NaN	NaN	NaN	NaN	NaN	NaN	NaN	NaN	NaN	NaN	NaN	2.113	0.435	0.658	NaN	NaN	NaN	2.156	0.07	0.613
191	0.955	NaN	NaN	NaN	NaN	NaN	NaN	NaN	NaN	NaN	NaN	NaN	NaN	NaN	NaN	NaN	NaN	NaN	NaN	2.18	0.319	0.226	NaN	NaN	NaN	2.045	0.018	0.194	NaN	NaN	NaN	NaN	NaN	NaN	NaN	NaN	NaN	NaN	NaN	NaN	2.112	0.433	0.657	NaN	NaN	NaN	2.156	0.07	0.613
192	0.96	NaN	NaN	NaN	NaN	NaN	NaN	NaN	NaN	NaN	NaN	NaN	NaN	NaN	NaN	NaN	NaN	NaN	NaN	2.18	0.319	0.227	NaN	NaN	NaN	2.045	0.018	0.194	NaN	NaN	NaN	NaN	NaN	NaN	NaN	NaN	NaN	NaN	NaN	NaN	2.11	0.429	0.654	NaN	NaN	NaN	2.156	0.07	0.613
193	0.965	NaN	NaN	NaN	NaN	NaN	NaN	NaN	NaN	NaN	NaN	NaN	NaN	NaN	NaN	NaN	NaN	NaN	NaN	2.18	0.319	0.227	NaN	NaN	NaN	2.045	0.018	0.194	NaN	NaN	NaN	NaN	NaN	NaN	NaN	NaN	NaN	NaN	NaN	NaN	2.109	0.428	0.654	NaN	NaN	NaN	2.156	0.07	0.613
194	0.97	NaN	NaN	NaN	NaN	NaN	NaN	NaN	NaN	NaN	NaN	NaN	NaN	NaN	NaN	NaN	NaN	NaN	NaN	2.18	0.319	0.227	NaN	NaN	NaN	2.045	0.018	0.194	NaN	NaN	NaN	NaN	NaN	NaN	NaN	NaN	NaN	NaN	NaN	NaN	2.109	0.428	0.654	NaN	NaN	NaN	2.157	0.07	0.613
195	0.975	NaN	NaN	NaN	NaN	NaN	NaN	NaN	NaN	NaN	NaN	NaN	NaN	NaN	NaN	NaN	NaN	NaN	NaN	2.18	0.319	0.227	NaN	NaN	NaN	2.045	0.018	0.194	NaN	NaN	NaN	NaN	NaN	NaN	NaN	NaN	NaN	NaN	NaN	NaN	2.108	0.428	0.654	NaN	NaN	NaN	2.157	0.069	0.613
196	0.98	NaN	NaN	NaN	NaN	NaN	NaN	NaN	NaN	NaN	NaN	NaN	NaN	NaN	NaN	NaN	NaN	NaN	NaN	2.181	0.319	0.227	NaN	NaN	NaN	2.045	0.018	0.194	NaN	NaN	NaN	NaN	NaN	NaN	NaN	NaN	NaN	NaN	NaN	NaN	2.108	0.428	0.654	NaN	NaN	NaN	2.157	0.069	0.613
197	0.985	NaN	NaN	NaN	NaN	NaN	NaN	NaN	NaN	NaN	NaN	NaN	NaN	NaN	NaN	NaN	NaN	NaN	NaN	2.181	0.319	0.228	NaN	NaN	NaN	2.045	0.018	0.194	NaN	NaN	NaN	NaN	NaN	NaN	NaN	NaN	NaN	NaN	NaN	NaN	2.109	0.429	0.655	NaN	NaN	NaN	2.157	0.069	0.613
198	0.99	NaN	NaN	NaN	NaN	NaN	NaN	NaN	NaN	NaN	NaN	NaN	NaN	NaN	NaN	NaN	NaN	NaN	NaN	2.181	0.32	0.228	NaN	NaN	NaN	2.045	0.018	0.194	NaN	NaN	NaN	NaN	NaN	NaN	NaN	NaN	NaN	NaN	NaN	NaN	2.108	0.428	0.655	NaN	NaN	NaN	2.157	0.069	0.613
199	0.995	NaN	NaN	NaN	NaN	NaN	NaN	NaN	NaN	NaN	NaN	NaN	NaN	NaN	NaN	NaN	NaN	NaN	NaN	2.181	0.32	0.228	NaN	NaN	NaN	2.045	0.018	0.194	NaN	NaN	NaN	NaN	NaN	NaN	NaN	NaN	NaN	NaN	NaN	NaN	2.109	0.429	0.656	NaN	NaN	NaN	2.157	0.069	0.613
200	1	NaN	NaN	NaN	NaN	NaN	NaN	NaN	NaN	NaN	NaN	NaN	NaN	NaN	NaN	NaN	NaN	NaN	NaN	2.181	0.32	0.228	NaN	NaN	NaN	2.045	0.018	0.194	NaN	NaN	NaN	NaN	NaN	NaN	NaN	NaN	NaN	NaN	NaN	NaN	2.108	0.429	0.656	NaN	NaN	NaN	2.157	0.069	0.613
201	1.005	NaN	NaN	NaN	NaN	NaN	NaN	NaN	NaN	NaN	NaN	NaN	NaN	NaN	NaN	NaN	NaN	NaN	NaN	2.182	0.32	0.228	NaN	NaN	NaN	2.045	0.018	0.194	NaN	NaN	NaN	NaN	NaN	NaN	NaN	NaN	NaN	NaN	NaN	NaN	2.108	0.428	0.655	NaN	NaN	NaN	2.157	0.069	0.613
202	1.01	NaN	NaN	NaN	NaN	NaN	NaN	NaN	NaN	NaN	NaN	NaN	NaN	NaN	NaN	NaN	NaN	NaN	NaN	2.182	0.32	0.228	NaN	NaN	NaN	2.045	0.018	0.194	NaN	NaN	NaN	NaN	NaN	NaN	NaN	NaN	NaN	NaN	NaN	NaN	2.108	0.428	0.654	NaN	NaN	NaN	2.157	0.069	0.613
203	1.015	NaN	NaN	NaN	NaN	NaN	NaN	NaN	NaN	NaN	NaN	NaN	NaN	NaN	NaN	NaN	NaN	NaN	NaN	2.182	0.32	0.228	NaN	NaN	NaN	2.045	0.018	0.194	NaN	NaN	NaN	NaN	NaN	NaN	NaN	NaN	NaN	NaN	NaN	NaN	2.107	0.428	0.655	NaN	NaN	NaN	2.157	0.069	0.613
204	1.02	NaN	NaN	NaN	NaN	NaN	NaN	NaN	NaN	NaN	NaN	NaN	NaN	NaN	NaN	NaN	NaN	NaN	NaN	2.182	0.32	0.228	NaN	NaN	NaN	2.045	0.018	0.194	NaN	NaN	NaN	NaN	NaN	NaN	NaN	NaN	NaN	NaN	NaN	NaN	NaN	NaN	NaN	NaN	NaN	NaN	2.157	0.069	0.613
205	1.025	NaN	NaN	NaN	NaN	NaN	NaN	NaN	NaN	NaN	NaN	NaN	NaN	NaN	NaN	NaN	NaN	NaN	NaN	2.182	0.32	0.229	NaN	NaN	NaN	2.045	0.018	0.194	NaN	NaN	NaN	NaN	NaN	NaN	NaN	NaN	NaN	NaN	NaN	NaN	2.111	0.432	0.66	NaN	NaN	NaN	2.157	0.069	0.613
206	1.03	NaN	NaN	NaN	NaN	NaN	NaN	NaN	NaN	NaN	NaN	NaN	NaN	NaN	NaN	NaN	NaN	NaN	NaN	2.182	0.32	0.229	NaN	NaN	NaN	2.045	0.018	0.194	NaN	NaN	NaN	NaN	NaN	NaN	NaN	NaN	NaN	NaN	NaN	NaN	2.111	0.432	0.66	NaN	NaN	NaN	2.157	0.069	0.613
207	1.035	NaN	NaN	NaN	NaN	NaN	NaN	NaN	NaN	NaN	NaN	NaN	NaN	NaN	NaN	NaN	NaN	NaN	NaN	2.182	0.32	0.229	NaN	NaN	NaN	2.045	0.018	0.194	NaN	NaN	NaN	NaN	NaN	NaN	NaN	NaN	NaN	NaN	NaN	NaN	2.111	0.431	0.66	NaN	NaN	NaN	2.157	0.069	0.613
208	1.04	NaN	NaN	NaN	NaN	NaN	NaN	NaN	NaN	NaN	NaN	NaN	NaN	NaN	NaN	NaN	NaN	NaN	NaN	2.181	0.32	0.229	NaN	NaN	NaN	2.045	0.018	0.194	NaN	NaN	NaN	NaN	NaN	NaN	NaN	NaN	NaN	NaN	NaN	NaN	2.111	0.431	0.66	NaN	NaN	NaN	2.157	0.069	0.613
209	1.045	NaN	NaN	NaN	NaN	NaN	NaN	NaN	NaN	NaN	NaN	NaN	NaN	NaN	NaN	NaN	NaN	NaN	NaN	2.181	0.32	0.229	NaN	NaN	NaN	2.045	0.018	0.194	NaN	NaN	NaN	NaN	NaN	NaN	NaN	NaN	NaN	NaN	NaN	NaN	2.112	0.431	0.66	NaN	NaN	NaN	2.157	0.069	0.613
210	1.05	NaN	NaN	NaN	NaN	NaN	NaN	NaN	NaN	NaN	NaN	NaN	NaN	NaN	NaN	NaN	NaN	NaN	NaN	2.181	0.32	0.229	NaN	NaN	NaN	2.045	0.018	0.194	NaN	NaN	NaN	NaN	NaN	NaN	NaN	NaN	NaN	NaN	NaN	NaN	2.111	0.431	0.66	NaN	NaN	NaN	2.157	0.069	0.613
211	1.055	NaN	NaN	NaN	NaN	NaN	NaN	NaN	NaN	NaN	NaN	NaN	NaN	NaN	NaN	NaN	NaN	NaN	NaN	2.181	0.32	0.23	NaN	NaN	NaN	2.045	0.018	0.194	NaN	NaN	NaN	NaN	NaN	NaN	NaN	NaN	NaN	NaN	NaN	NaN	2.111	0.431	0.661	NaN	NaN	NaN	2.157	0.069	0.613
212	1.06	NaN	NaN	NaN	NaN	NaN	NaN	NaN	NaN	NaN	NaN	NaN	NaN	NaN	NaN	NaN	NaN	NaN	NaN	2.181	0.32	0.23	NaN	NaN	NaN	2.045	0.018	0.194	NaN	NaN	NaN	NaN	NaN	NaN	NaN	NaN	NaN	NaN	NaN	NaN	2.111	0.43	0.662	NaN	NaN	NaN	2.157	0.069	0.613
213	1.065	NaN	NaN	NaN	NaN	NaN	NaN	NaN	NaN	NaN	NaN	NaN	NaN	NaN	NaN	NaN	NaN	NaN	NaN	2.181	0.32	0.23	NaN	NaN	NaN	2.045	0.018	0.194	NaN	NaN	NaN	NaN	NaN	NaN	NaN	NaN	NaN	NaN	NaN	NaN	2.11	0.43	0.663	NaN	NaN	NaN	2.157	0.069	0.613
214	1.07	NaN	NaN	NaN	NaN	NaN	NaN	NaN	NaN	NaN	NaN	NaN	NaN	NaN	NaN	NaN	NaN	NaN	NaN	2.18	0.32	0.23	NaN	NaN	NaN	2.045	0.018	0.194	NaN	NaN	NaN	NaN	NaN	NaN	NaN	NaN	NaN	NaN	NaN	NaN	2.11	0.43	0.663	NaN	NaN	NaN	2.157	0.069	0.613
215	1.075	NaN	NaN	NaN	NaN	NaN	NaN	NaN	NaN	NaN	NaN	NaN	NaN	NaN	NaN	NaN	NaN	NaN	NaN	2.18	0.321	0.23	NaN	NaN	NaN	2.045	0.018	0.194	NaN	NaN	NaN	NaN	NaN	NaN	NaN	NaN	NaN	NaN	NaN	NaN	2.109	0.43	0.663	NaN	NaN	NaN	2.157	0.069	0.613
216	1.08	NaN	NaN	NaN	NaN	NaN	NaN	NaN	NaN	NaN	NaN	NaN	NaN	NaN	NaN	NaN	NaN	NaN	NaN	2.18	0.321	0.231	NaN	NaN	NaN	2.045	0.018	0.194	NaN	NaN	NaN	NaN	NaN	NaN	NaN	NaN	NaN	NaN	NaN	NaN	2.109	0.43	0.664	NaN	NaN	NaN	2.157	0.069	0.613
217	1.085	NaN	NaN	NaN	NaN	NaN	NaN	NaN	NaN	NaN	NaN	NaN	NaN	NaN	NaN	NaN	NaN	NaN	NaN	2.18	0.321	0.231	NaN	NaN	NaN	2.045	0.018	0.194	NaN	NaN	NaN	NaN	NaN	NaN	NaN	NaN	NaN	NaN	NaN	NaN	2.109	0.43	0.664	NaN	NaN	NaN	2.157	0.069	0.613
218	1.09	NaN	NaN	NaN	NaN	NaN	NaN	NaN	NaN	NaN	NaN	NaN	NaN	NaN	NaN	NaN	NaN	NaN	NaN	2.18	0.321	0.231	NaN	NaN	NaN	2.045	0.018	0.194	NaN	NaN	NaN	NaN	NaN	NaN	NaN	NaN	NaN	NaN	NaN	NaN	2.108	0.43	0.664	NaN	NaN	NaN	2.157	0.069	0.613
219	1.095	NaN	NaN	NaN	NaN	NaN	NaN	NaN	NaN	NaN	NaN	NaN	NaN	NaN	NaN	NaN	NaN	NaN	NaN	2.18	0.321	0.231	NaN	NaN	NaN	2.045	0.018	0.194	NaN	NaN	NaN	NaN	NaN	NaN	NaN	NaN	NaN	NaN	NaN	NaN	2.108	0.429	0.664	NaN	NaN	NaN	2.157	0.069	0.613
220	1.1	NaN	NaN	NaN	NaN	NaN	NaN	NaN	NaN	NaN	NaN	NaN	NaN	NaN	NaN	NaN	NaN	NaN	NaN	2.18	0.321	0.232	NaN	NaN	NaN	2.045	0.018	0.194	NaN	NaN	NaN	NaN	NaN	NaN	NaN	NaN	NaN	NaN	NaN	NaN	2.107	0.429	0.664	NaN	NaN	NaN	2.157	0.069	0.613
221	1.105	NaN	NaN	NaN	NaN	NaN	NaN	NaN	NaN	NaN	NaN	NaN	NaN	NaN	NaN	NaN	NaN	NaN	NaN	2.18	0.321	0.232	NaN	NaN	NaN	2.045	0.018	0.194	NaN	NaN	NaN	NaN	NaN	NaN	NaN	NaN	NaN	NaN	NaN	NaN	2.107	0.429	0.664	NaN	NaN	NaN	2.157	0.069	0.613
222	1.11	NaN	NaN	NaN	NaN	NaN	NaN	NaN	NaN	NaN	NaN	NaN	NaN	NaN	NaN	NaN	NaN	NaN	NaN	2.18	0.321	0.232	NaN	NaN	NaN	2.045	0.018	0.194	NaN	NaN	NaN	NaN	NaN	NaN	NaN	NaN	NaN	NaN	NaN	NaN	2.106	0.428	0.663	NaN	NaN	NaN	2.157	0.069	0.613
223	1.115	NaN	NaN	NaN	NaN	NaN	NaN	NaN	NaN	NaN	NaN	NaN	NaN	NaN	NaN	NaN	NaN	NaN	NaN	2.179	0.321	0.232	NaN	NaN	NaN	2.045	0.018	0.194	NaN	NaN	NaN	NaN	NaN	NaN	NaN	NaN	NaN	NaN	NaN	NaN	2.106	0.428	0.663	NaN	NaN	NaN	2.157	0.069	0.613
224	1.12	NaN	NaN	NaN	NaN	NaN	NaN	NaN	NaN	NaN	NaN	NaN	NaN	NaN	NaN	NaN	NaN	NaN	NaN	2.179	0.321	0.232	NaN	NaN	NaN	2.045	0.018	0.194	NaN	NaN	NaN	NaN	NaN	NaN	NaN	NaN	NaN	NaN	NaN	NaN	2.106	0.429	0.664	NaN	NaN	NaN	2.156	0.068	0.613
225	1.125	NaN	NaN	NaN	NaN	NaN	NaN	NaN	NaN	NaN	NaN	NaN	NaN	NaN	NaN	NaN	NaN	NaN	NaN	2.179	0.321	0.232	NaN	NaN	NaN	2.045	0.018	0.194	NaN	NaN	NaN	NaN	NaN	NaN	NaN	NaN	NaN	NaN	NaN	NaN	2.107	0.429	0.664	NaN	NaN	NaN	2.156	0.068	0.613
226	1.13	NaN	NaN	NaN	NaN	NaN	NaN	NaN	NaN	NaN	NaN	NaN	NaN	NaN	NaN	NaN	NaN	NaN	NaN	2.178	0.322	0.232	NaN	NaN	NaN	2.045	0.018	0.194	NaN	NaN	NaN	NaN	NaN	NaN	NaN	NaN	NaN	NaN	NaN	NaN	2.107	0.429	0.664	NaN	NaN	NaN	2.156	0.068	0.613
227	1.135	NaN	NaN	NaN	NaN	NaN	NaN	NaN	NaN	NaN	NaN	NaN	NaN	NaN	NaN	NaN	NaN	NaN	NaN	2.178	0.322	0.232	NaN	NaN	NaN	2.045	0.018	0.194	NaN	NaN	NaN	NaN	NaN	NaN	NaN	NaN	NaN	NaN	NaN	NaN	2.107	0.429	0.664	NaN	NaN	NaN	2.156	0.068	0.613
228	1.14	NaN	NaN	NaN	NaN	NaN	NaN	NaN	NaN	NaN	NaN	NaN	NaN	NaN	NaN	NaN	NaN	NaN	NaN	2.178	0.322	0.232	NaN	NaN	NaN	2.045	0.018	0.194	NaN	NaN	NaN	NaN	NaN	NaN	NaN	NaN	NaN	NaN	NaN	NaN	2.106	0.428	0.664	NaN	NaN	NaN	2.156	0.068	0.613
229	1.145	NaN	NaN	NaN	NaN	NaN	NaN	NaN	NaN	NaN	NaN	NaN	NaN	NaN	NaN	NaN	NaN	NaN	NaN	2.177	0.322	0.233	NaN	NaN	NaN	2.045	0.018	0.194	NaN	NaN	NaN	NaN	NaN	NaN	NaN	NaN	NaN	NaN	NaN	NaN	NaN	NaN	NaN	NaN	NaN	NaN	2.156	0.068	0.613
230	1.15	NaN	NaN	NaN	NaN	NaN	NaN	NaN	NaN	NaN	NaN	NaN	NaN	NaN	NaN	NaN	NaN	NaN	NaN	2.177	0.322	0.233	NaN	NaN	NaN	2.045	0.018	0.194	NaN	NaN	NaN	NaN	NaN	NaN	NaN	NaN	NaN	NaN	NaN	NaN	NaN	NaN	NaN	NaN	NaN	NaN	2.156	0.068	0.613
231	1.155	NaN	NaN	NaN	NaN	NaN	NaN	NaN	NaN	NaN	NaN	NaN	NaN	NaN	NaN	NaN	NaN	NaN	NaN	2.177	0.322	0.233	NaN	NaN	NaN	2.045	0.018	0.194	NaN	NaN	NaN	NaN	NaN	NaN	NaN	NaN	NaN	NaN	NaN	NaN	NaN	NaN	NaN	NaN	NaN	NaN	2.156	0.068	0.613
232	1.16	NaN	NaN	NaN	NaN	NaN	NaN	NaN	NaN	NaN	NaN	NaN	NaN	NaN	NaN	NaN	NaN	NaN	NaN	2.177	0.322	0.233	NaN	NaN	NaN	2.045	0.018	0.194	NaN	NaN	NaN	NaN	NaN	NaN	NaN	NaN	NaN	NaN	NaN	NaN	NaN	NaN	NaN	NaN	NaN	NaN	2.156	0.068	0.613
233	1.165	NaN	NaN	NaN	NaN	NaN	NaN	NaN	NaN	NaN	NaN	NaN	NaN	NaN	NaN	NaN	NaN	NaN	NaN	2.176	0.322	0.233	NaN	NaN	NaN	2.045	0.018	0.194	NaN	NaN	NaN	NaN	NaN	NaN	NaN	NaN	NaN	NaN	NaN	NaN	NaN	NaN	NaN	NaN	NaN	NaN	2.156	0.068	0.613
234	1.17	NaN	NaN	NaN	NaN	NaN	NaN	NaN	NaN	NaN	NaN	NaN	NaN	NaN	NaN	NaN	NaN	NaN	NaN	2.176	0.322	0.233	NaN	NaN	NaN	2.045	0.018	0.194	NaN	NaN	NaN	NaN	NaN	NaN	NaN	NaN	NaN	NaN	NaN	NaN	NaN	NaN	NaN	NaN	NaN	NaN	2.156	0.068	0.613
235	1.175	NaN	NaN	NaN	NaN	NaN	NaN	NaN	NaN	NaN	NaN	NaN	NaN	NaN	NaN	NaN	NaN	NaN	NaN	2.176	0.322	0.234	NaN	NaN	NaN	2.045	0.018	0.194	NaN	NaN	NaN	NaN	NaN	NaN	NaN	NaN	NaN	NaN	NaN	NaN	NaN	NaN	NaN	NaN	NaN	NaN	2.156	0.068	0.613
236	1.18	NaN	NaN	NaN	NaN	NaN	NaN	NaN	NaN	NaN	NaN	NaN	NaN	NaN	NaN	NaN	NaN	NaN	NaN	2.175	0.323	0.234	NaN	NaN	NaN	2.044	0.018	0.194	NaN	NaN	NaN	NaN	NaN	NaN	NaN	NaN	NaN	NaN	NaN	NaN	2.103	0.423	0.665	NaN	NaN	NaN	2.156	0.068	0.613
237	1.185	NaN	NaN	NaN	NaN	NaN	NaN	NaN	NaN	NaN	NaN	NaN	NaN	NaN	NaN	NaN	NaN	NaN	NaN	2.174	0.323	0.234	NaN	NaN	NaN	2.044	0.018	0.194	NaN	NaN	NaN	NaN	NaN	NaN	NaN	NaN	NaN	NaN	NaN	NaN	2.103	0.422	0.665	NaN	NaN	NaN	2.156	0.068	0.613
238	1.19	NaN	NaN	NaN	NaN	NaN	NaN	NaN	NaN	NaN	NaN	NaN	NaN	NaN	NaN	NaN	NaN	NaN	NaN	2.174	0.323	0.234	NaN	NaN	NaN	2.044	0.018	0.193	NaN	NaN	NaN	NaN	NaN	NaN	NaN	NaN	NaN	NaN	NaN	NaN	2.103	0.422	0.665	NaN	NaN	NaN	2.156	0.068	0.613
239	1.195	NaN	NaN	NaN	NaN	NaN	NaN	NaN	NaN	NaN	NaN	NaN	NaN	NaN	NaN	NaN	NaN	NaN	NaN	2.174	0.323	0.234	NaN	NaN	NaN	2.044	0.018	0.193	NaN	NaN	NaN	NaN	NaN	NaN	NaN	NaN	NaN	NaN	NaN	NaN	2.103	0.422	0.665	NaN	NaN	NaN	2.156	0.068	0.613
240	1.2	NaN	NaN	NaN	NaN	NaN	NaN	NaN	NaN	NaN	NaN	NaN	NaN	NaN	NaN	NaN	NaN	NaN	NaN	2.173	0.323	0.234	NaN	NaN	NaN	2.044	0.019	0.194	NaN	NaN	NaN	NaN	NaN	NaN	NaN	NaN	NaN	NaN	NaN	NaN	2.103	0.422	0.665	NaN	NaN	NaN	2.156	0.068	0.613
241	1.205	NaN	NaN	NaN	NaN	NaN	NaN	NaN	NaN	NaN	NaN	NaN	NaN	NaN	NaN	NaN	NaN	NaN	NaN	2.173	0.323	0.234	NaN	NaN	NaN	2.043	0.019	0.194	NaN	NaN	NaN	NaN	NaN	NaN	NaN	NaN	NaN	NaN	NaN	NaN	2.103	0.422	0.665	NaN	NaN	NaN	2.156	0.068	0.613
242	1.21	NaN	NaN	NaN	NaN	NaN	NaN	NaN	NaN	NaN	NaN	NaN	NaN	NaN	NaN	NaN	NaN	NaN	NaN	2.172	0.324	0.234	NaN	NaN	NaN	2.043	0.019	0.194	NaN	NaN	NaN	NaN	NaN	NaN	NaN	NaN	NaN	NaN	NaN	NaN	2.103	0.422	0.665	NaN	NaN	NaN	2.156	0.068	0.613
243	1.215	NaN	NaN	NaN	NaN	NaN	NaN	NaN	NaN	NaN	NaN	NaN	NaN	NaN	NaN	NaN	NaN	NaN	NaN	2.171	0.324	0.235	NaN	NaN	NaN	2.043	0.019	0.194	NaN	NaN	NaN	NaN	NaN	NaN	NaN	NaN	NaN	NaN	NaN	NaN	2.103	0.422	0.665	NaN	NaN	NaN	2.156	0.068	0.613
244	1.22	NaN	NaN	NaN	NaN	NaN	NaN	NaN	NaN	NaN	NaN	NaN	NaN	NaN	NaN	NaN	NaN	NaN	NaN	2.17	0.324	0.235	NaN	NaN	NaN	2.043	0.019	0.194	NaN	NaN	NaN	NaN	NaN	NaN	NaN	NaN	NaN	NaN	NaN	NaN	2.103	0.422	0.665	NaN	NaN	NaN	2.156	0.068	0.613
245	1.225	NaN	NaN	NaN	NaN	NaN	NaN	NaN	NaN	NaN	NaN	NaN	NaN	NaN	NaN	NaN	NaN	NaN	NaN	2.17	0.325	0.235	NaN	NaN	NaN	2.052	0.015	0.191	NaN	NaN	NaN	NaN	NaN	NaN	NaN	NaN	NaN	NaN	NaN	NaN	2.103	0.422	0.665	NaN	NaN	NaN	2.156	0.068	0.613
246	1.23	NaN	NaN	NaN	NaN	NaN	NaN	NaN	NaN	NaN	NaN	NaN	NaN	NaN	NaN	NaN	NaN	NaN	NaN	2.169	0.325	0.235	NaN	NaN	NaN	2.063	0.01	0.187	NaN	NaN	NaN	NaN	NaN	NaN	NaN	NaN	NaN	NaN	NaN	NaN	2.102	0.422	0.665	NaN	NaN	NaN	2.156	0.068	0.613
247	1.235	NaN	NaN	NaN	NaN	NaN	NaN	NaN	NaN	NaN	NaN	NaN	NaN	NaN	NaN	NaN	NaN	NaN	NaN	2.168	0.325	0.235	NaN	NaN	NaN	2.05	0.017	0.193	NaN	NaN	NaN	NaN	NaN	NaN	NaN	NaN	NaN	NaN	NaN	NaN	2.103	0.423	0.666	NaN	NaN	NaN	2.156	0.069	0.613
248	1.24	NaN	NaN	NaN	NaN	NaN	NaN	NaN	NaN	NaN	NaN	NaN	NaN	NaN	NaN	NaN	NaN	NaN	NaN	2.167	0.326	0.235	NaN	NaN	NaN	2.047	0.019	0.195	NaN	NaN	NaN	NaN	NaN	NaN	NaN	NaN	NaN	NaN	NaN	NaN	2.103	0.424	0.667	NaN	NaN	NaN	2.156	0.068	0.613
249	1.245	NaN	NaN	NaN	NaN	NaN	NaN	NaN	NaN	NaN	NaN	NaN	NaN	NaN	NaN	NaN	NaN	NaN	NaN	2.166	0.326	0.235	NaN	NaN	NaN	2.047	0.02	0.196	NaN	NaN	NaN	NaN	NaN	NaN	NaN	NaN	NaN	NaN	NaN	NaN	2.103	0.424	0.668	NaN	NaN	NaN	2.156	0.069	0.613
250	1.25	NaN	NaN	NaN	NaN	NaN	NaN	NaN	NaN	NaN	NaN	NaN	NaN	NaN	NaN	NaN	NaN	NaN	NaN	2.165	0.327	0.235	NaN	NaN	NaN	2.048	0.02	0.197	NaN	NaN	NaN	NaN	NaN	NaN	NaN	NaN	NaN	NaN	NaN	NaN	2.103	0.424	0.668	NaN	NaN	NaN	2.156	0.069	0.613
251	1.255	NaN	NaN	NaN	NaN	NaN	NaN	NaN	NaN	NaN	NaN	NaN	NaN	NaN	NaN	NaN	NaN	NaN	NaN	2.164	0.327	0.236	NaN	NaN	NaN	2.049	0.02	0.198	NaN	NaN	NaN	NaN	NaN	NaN	NaN	NaN	NaN	NaN	NaN	NaN	2.103	0.424	0.668	NaN	NaN	NaN	2.156	0.069	0.613
252	1.26	NaN	NaN	NaN	NaN	NaN	NaN	NaN	NaN	NaN	NaN	NaN	NaN	NaN	NaN	NaN	NaN	NaN	NaN	2.163	0.328	0.236	NaN	NaN	NaN	2.048	0.021	0.199	NaN	NaN	NaN	NaN	NaN	NaN	NaN	NaN	NaN	NaN	NaN	NaN	2.102	0.424	0.668	NaN	NaN	NaN	2.156	0.069	0.613
253	1.265	NaN	NaN	NaN	NaN	NaN	NaN	NaN	NaN	NaN	NaN	NaN	NaN	NaN	NaN	NaN	NaN	NaN	NaN	2.163	0.328	0.236	NaN	NaN	NaN	2.048	0.021	0.199	NaN	NaN	NaN	NaN	NaN	NaN	NaN	NaN	NaN	NaN	NaN	NaN	2.102	0.424	0.668	NaN	NaN	NaN	2.156	0.069	0.613
254	1.27	NaN	NaN	NaN	NaN	NaN	NaN	NaN	NaN	NaN	NaN	NaN	NaN	NaN	NaN	NaN	NaN	NaN	NaN	2.162	0.328	0.236	NaN	NaN	NaN	2.048	0.021	0.199	NaN	NaN	NaN	NaN	NaN	NaN	NaN	NaN	NaN	NaN	NaN	NaN	2.102	0.424	0.668	NaN	NaN	NaN	2.156	0.069	0.613
255	1.275	NaN	NaN	NaN	NaN	NaN	NaN	NaN	NaN	NaN	NaN	NaN	NaN	NaN	NaN	NaN	NaN	NaN	NaN	2.161	0.329	0.237	NaN	NaN	NaN	2.048	0.021	0.199	NaN	NaN	NaN	NaN	NaN	NaN	NaN	NaN	NaN	NaN	NaN	NaN	2.101	0.424	0.668	NaN	NaN	NaN	2.156	0.069	0.613
256	1.28	NaN	NaN	NaN	NaN	NaN	NaN	NaN	NaN	NaN	NaN	NaN	NaN	NaN	NaN	NaN	NaN	NaN	NaN	2.16	0.329	0.237	NaN	NaN	NaN	2.048	0.021	0.199	NaN	NaN	NaN	NaN	NaN	NaN	NaN	NaN	NaN	NaN	NaN	NaN	2.101	0.424	0.668	NaN	NaN	NaN	2.156	0.069	0.613
257	1.285	NaN	NaN	NaN	NaN	NaN	NaN	NaN	NaN	NaN	NaN	NaN	NaN	NaN	NaN	NaN	NaN	NaN	NaN	2.159	0.329	0.237	NaN	NaN	NaN	2.052	0.02	0.2	NaN	NaN	NaN	NaN	NaN	NaN	NaN	NaN	NaN	NaN	NaN	NaN	2.101	0.424	0.668	NaN	NaN	NaN	2.156	0.069	0.613
258	1.29	NaN	NaN	NaN	NaN	NaN	NaN	NaN	NaN	NaN	NaN	NaN	NaN	NaN	NaN	NaN	NaN	NaN	NaN	2.157	0.329	0.238	NaN	NaN	NaN	2.058	0.018	0.202	NaN	NaN	NaN	NaN	NaN	NaN	NaN	NaN	NaN	NaN	NaN	NaN	2.102	0.424	0.668	NaN	NaN	NaN	2.156	0.069	0.613
259	1.295	NaN	NaN	NaN	NaN	NaN	NaN	NaN	NaN	NaN	NaN	NaN	NaN	NaN	NaN	NaN	NaN	NaN	NaN	2.157	0.329	0.239	NaN	NaN	NaN	2.055	0.02	0.202	NaN	NaN	NaN	NaN	NaN	NaN	NaN	NaN	NaN	NaN	NaN	NaN	2.102	0.424	0.668	NaN	NaN	NaN	2.156	0.069	0.613
260	1.3	NaN	NaN	NaN	NaN	NaN	NaN	NaN	NaN	NaN	NaN	NaN	NaN	NaN	NaN	NaN	NaN	NaN	NaN	2.156	0.33	0.239	NaN	NaN	NaN	2.053	0.022	0.203	NaN	NaN	NaN	NaN	NaN	NaN	NaN	NaN	NaN	NaN	NaN	NaN	2.102	0.424	0.668	NaN	NaN	NaN	2.156	0.069	0.613
261	1.305	NaN	NaN	NaN	NaN	NaN	NaN	NaN	NaN	NaN	NaN	NaN	NaN	NaN	NaN	NaN	NaN	NaN	NaN	2.155	0.33	0.24	NaN	NaN	NaN	2.057	0.02	0.204	NaN	NaN	NaN	NaN	NaN	NaN	NaN	NaN	NaN	NaN	NaN	NaN	2.102	0.424	0.668	NaN	NaN	NaN	2.155	0.069	0.613
262	1.31	NaN	NaN	NaN	NaN	NaN	NaN	NaN	NaN	NaN	NaN	NaN	NaN	NaN	NaN	NaN	NaN	NaN	NaN	2.154	0.331	0.241	NaN	NaN	NaN	2.063	0.017	0.204	NaN	NaN	NaN	NaN	NaN	NaN	NaN	NaN	NaN	NaN	NaN	NaN	2.103	0.424	0.667	NaN	NaN	NaN	2.155	0.069	0.613
263	1.315	NaN	NaN	NaN	NaN	NaN	NaN	NaN	NaN	NaN	NaN	NaN	NaN	NaN	NaN	NaN	NaN	NaN	NaN	2.154	0.331	0.241	NaN	NaN	NaN	2.059	0.019	0.206	NaN	NaN	NaN	NaN	NaN	NaN	NaN	NaN	NaN	NaN	NaN	NaN	2.102	0.423	0.666	NaN	NaN	NaN	2.155	0.069	0.613
264	1.32	NaN	NaN	NaN	NaN	NaN	NaN	NaN	NaN	NaN	NaN	NaN	NaN	NaN	NaN	NaN	NaN	NaN	NaN	2.153	0.331	0.242	NaN	NaN	NaN	2.071	0.015	0.208	NaN	NaN	NaN	NaN	NaN	NaN	NaN	NaN	NaN	NaN	NaN	NaN	2.103	0.424	0.667	NaN	NaN	NaN	2.155	0.069	0.613
265	1.325	NaN	NaN	NaN	NaN	NaN	NaN	NaN	NaN	NaN	NaN	NaN	NaN	NaN	NaN	NaN	NaN	NaN	NaN	2.152	0.332	0.243	NaN	NaN	NaN	2.073	0.015	0.208	NaN	NaN	NaN	NaN	NaN	NaN	NaN	NaN	NaN	NaN	NaN	NaN	2.106	0.427	0.669	NaN	NaN	NaN	2.155	0.069	0.613
266	1.33	NaN	NaN	NaN	NaN	NaN	NaN	NaN	NaN	NaN	NaN	NaN	NaN	NaN	NaN	NaN	NaN	NaN	NaN	2.152	0.333	0.244	NaN	NaN	NaN	2.067	0.018	0.208	NaN	NaN	NaN	NaN	NaN	NaN	NaN	NaN	NaN	NaN	NaN	NaN	2.107	0.429	0.67	NaN	NaN	NaN	2.155	0.069	0.613
267	1.335	NaN	NaN	NaN	NaN	NaN	NaN	NaN	NaN	NaN	NaN	NaN	NaN	NaN	NaN	NaN	NaN	NaN	NaN	2.151	0.333	0.244	NaN	NaN	NaN	2.061	0.021	0.21	NaN	NaN	NaN	NaN	NaN	NaN	NaN	NaN	NaN	NaN	NaN	NaN	2.108	0.429	0.67	NaN	NaN	NaN	2.155	0.069	0.613
268	1.34	NaN	NaN	NaN	NaN	NaN	NaN	NaN	NaN	NaN	NaN	NaN	NaN	NaN	NaN	NaN	NaN	NaN	NaN	2.15	0.334	0.246	NaN	NaN	NaN	2.069	0.018	0.214	NaN	NaN	NaN	NaN	NaN	NaN	NaN	NaN	NaN	NaN	NaN	NaN	2.108	0.43	0.67	NaN	NaN	NaN	2.155	0.069	0.613
269	1.345	NaN	NaN	NaN	NaN	NaN	NaN	NaN	NaN	NaN	NaN	NaN	NaN	NaN	NaN	NaN	NaN	NaN	NaN	2.149	0.335	0.246	NaN	NaN	NaN	2.07	0.017	0.215	NaN	NaN	NaN	NaN	NaN	NaN	NaN	NaN	NaN	NaN	NaN	NaN	2.109	0.43	0.67	NaN	NaN	NaN	2.155	0.069	0.613
270	1.35	NaN	NaN	NaN	NaN	NaN	NaN	NaN	NaN	NaN	NaN	NaN	NaN	NaN	NaN	NaN	NaN	NaN	NaN	2.148	0.335	0.247	NaN	NaN	NaN	2.07	0.017	0.215	NaN	NaN	NaN	NaN	NaN	NaN	NaN	NaN	NaN	NaN	NaN	NaN	2.109	0.43	0.67	NaN	NaN	NaN	2.154	0.07	0.613
271	1.355	NaN	NaN	NaN	NaN	NaN	NaN	NaN	NaN	NaN	NaN	NaN	NaN	NaN	NaN	NaN	NaN	NaN	NaN	2.147	0.336	0.248	NaN	NaN	NaN	2.069	0.018	0.216	NaN	NaN	NaN	NaN	NaN	NaN	NaN	NaN	NaN	NaN	NaN	NaN	2.109	0.429	0.67	NaN	NaN	NaN	2.151	0.07	0.614
272	1.36	NaN	NaN	NaN	NaN	NaN	NaN	NaN	NaN	NaN	NaN	NaN	NaN	NaN	NaN	NaN	NaN	NaN	NaN	2.146	0.337	0.248	NaN	NaN	NaN	2.068	0.019	0.217	NaN	NaN	NaN	NaN	NaN	NaN	NaN	NaN	NaN	NaN	NaN	NaN	2.109	0.429	0.669	NaN	NaN	NaN	2.15	0.071	0.615
273	1.365	NaN	NaN	NaN	NaN	NaN	NaN	NaN	NaN	NaN	NaN	NaN	NaN	NaN	NaN	NaN	NaN	NaN	NaN	2.145	0.337	0.249	NaN	NaN	NaN	2.067	0.02	0.217	NaN	NaN	NaN	NaN	NaN	NaN	NaN	NaN	NaN	NaN	NaN	NaN	2.107	0.427	0.666	NaN	NaN	NaN	2.149	0.071	0.615
274	1.37	NaN	NaN	NaN	NaN	NaN	NaN	NaN	NaN	NaN	NaN	NaN	NaN	NaN	NaN	NaN	NaN	NaN	NaN	2.144	0.338	0.249	NaN	NaN	NaN	2.066	0.021	0.219	NaN	NaN	NaN	NaN	NaN	NaN	NaN	NaN	NaN	NaN	NaN	NaN	2.107	0.426	0.664	NaN	NaN	NaN	2.149	0.071	0.615
275	1.375	NaN	NaN	NaN	NaN	NaN	NaN	NaN	NaN	NaN	NaN	NaN	NaN	NaN	NaN	NaN	NaN	NaN	NaN	2.143	0.339	0.25	NaN	NaN	NaN	2.065	0.021	0.22	NaN	NaN	NaN	NaN	NaN	NaN	NaN	NaN	NaN	NaN	NaN	NaN	2.107	0.425	0.663	NaN	NaN	NaN	2.149	0.071	0.615
276	1.38	NaN	NaN	NaN	NaN	NaN	NaN	NaN	NaN	NaN	NaN	NaN	NaN	NaN	NaN	NaN	NaN	NaN	NaN	2.141	0.339	0.25	NaN	NaN	NaN	2.062	0.022	0.22	NaN	NaN	NaN	NaN	NaN	NaN	NaN	NaN	NaN	NaN	NaN	NaN	2.107	0.426	0.663	NaN	NaN	NaN	2.149	0.071	0.615
277	1.385	NaN	NaN	NaN	NaN	NaN	NaN	NaN	NaN	NaN	NaN	NaN	NaN	NaN	NaN	NaN	NaN	NaN	NaN	2.14	0.34	0.25	NaN	NaN	NaN	2.058	0.024	0.22	NaN	NaN	NaN	NaN	NaN	NaN	NaN	NaN	NaN	NaN	NaN	NaN	2.108	0.427	0.664	NaN	NaN	NaN	2.149	0.071	0.615
278	1.39	NaN	NaN	NaN	NaN	NaN	NaN	NaN	NaN	NaN	NaN	NaN	NaN	NaN	NaN	NaN	NaN	NaN	NaN	2.139	0.341	0.251	NaN	NaN	NaN	2.056	0.024	0.22	NaN	NaN	NaN	NaN	NaN	NaN	NaN	NaN	NaN	NaN	NaN	NaN	2.109	0.427	0.664	NaN	NaN	NaN	2.149	0.071	0.615
279	1.395	NaN	NaN	NaN	NaN	NaN	NaN	NaN	NaN	NaN	NaN	NaN	NaN	NaN	NaN	NaN	NaN	NaN	NaN	2.138	0.341	0.251	NaN	NaN	NaN	2.055	0.024	0.221	NaN	NaN	NaN	NaN	NaN	NaN	NaN	NaN	NaN	NaN	NaN	NaN	2.109	0.427	0.664	NaN	NaN	NaN	2.149	0.071	0.615
280	1.4	NaN	NaN	NaN	NaN	NaN	NaN	NaN	NaN	NaN	NaN	NaN	NaN	NaN	NaN	NaN	NaN	NaN	NaN	2.137	0.342	0.252	NaN	NaN	NaN	2.053	0.025	0.221	NaN	NaN	NaN	NaN	NaN	NaN	NaN	NaN	NaN	NaN	NaN	NaN	2.109	0.427	0.663	NaN	NaN	NaN	2.149	0.071	0.615
281	1.405	NaN	NaN	NaN	NaN	NaN	NaN	NaN	NaN	NaN	NaN	NaN	NaN	NaN	NaN	NaN	NaN	NaN	NaN	2.136	0.342	0.252	NaN	NaN	NaN	2.052	0.025	0.222	NaN	NaN	NaN	NaN	NaN	NaN	NaN	NaN	NaN	NaN	NaN	NaN	2.11	0.426	0.663	NaN	NaN	NaN	2.149	0.071	0.615
282	1.41	NaN	NaN	NaN	NaN	NaN	NaN	NaN	NaN	NaN	NaN	NaN	NaN	NaN	NaN	NaN	NaN	NaN	NaN	2.135	0.343	0.252	NaN	NaN	NaN	2.051	0.026	0.223	NaN	NaN	NaN	NaN	NaN	NaN	NaN	NaN	NaN	NaN	NaN	NaN	2.11	0.426	0.663	NaN	NaN	NaN	2.149	0.071	0.615
283	1.415	NaN	NaN	NaN	NaN	NaN	NaN	NaN	NaN	NaN	NaN	NaN	NaN	NaN	NaN	NaN	NaN	NaN	NaN	2.134	0.344	0.252	NaN	NaN	NaN	2.051	0.026	0.224	NaN	NaN	NaN	NaN	NaN	NaN	NaN	NaN	NaN	NaN	NaN	NaN	2.11	0.426	0.663	NaN	NaN	NaN	2.149	0.071	0.615
284	1.42	NaN	NaN	NaN	NaN	NaN	NaN	NaN	NaN	NaN	NaN	NaN	NaN	NaN	NaN	NaN	NaN	NaN	NaN	2.133	0.344	0.252	NaN	NaN	NaN	2.052	0.025	0.226	NaN	NaN	NaN	NaN	NaN	NaN	NaN	NaN	NaN	NaN	NaN	NaN	2.111	0.426	0.663	NaN	NaN	NaN	2.149	0.071	0.615
285	1.425	NaN	NaN	NaN	NaN	NaN	NaN	NaN	NaN	NaN	NaN	NaN	NaN	NaN	NaN	NaN	NaN	NaN	NaN	2.131	0.345	0.252	NaN	NaN	NaN	2.051	0.024	0.227	NaN	NaN	NaN	NaN	NaN	NaN	NaN	NaN	NaN	NaN	NaN	NaN	2.111	0.424	0.662	NaN	NaN	NaN	2.149	0.071	0.615
286	1.43	NaN	NaN	NaN	NaN	NaN	NaN	NaN	NaN	NaN	NaN	NaN	NaN	NaN	NaN	NaN	NaN	NaN	NaN	2.13	0.346	0.252	NaN	NaN	NaN	2.046	0.025	0.226	NaN	NaN	NaN	NaN	NaN	NaN	NaN	NaN	NaN	NaN	NaN	NaN	2.111	0.424	0.661	NaN	NaN	NaN	2.149	0.071	0.615
287	1.435	NaN	NaN	NaN	NaN	NaN	NaN	NaN	NaN	NaN	NaN	NaN	NaN	NaN	NaN	NaN	NaN	NaN	NaN	2.128	0.346	0.252	NaN	NaN	NaN	2.037	0.026	0.227	NaN	NaN	NaN	NaN	NaN	NaN	NaN	NaN	NaN	NaN	NaN	NaN	2.112	0.424	0.662	NaN	NaN	NaN	2.149	0.071	0.615
288	1.44	NaN	NaN	NaN	NaN	NaN	NaN	NaN	NaN	NaN	NaN	NaN	NaN	NaN	NaN	NaN	NaN	NaN	NaN	2.127	0.347	0.251	NaN	NaN	NaN	2.033	0.027	0.229	NaN	NaN	NaN	NaN	NaN	NaN	NaN	NaN	NaN	NaN	NaN	NaN	NaN	NaN	NaN	NaN	NaN	NaN	2.149	0.071	0.615
289	1.445	NaN	NaN	NaN	NaN	NaN	NaN	NaN	NaN	NaN	NaN	NaN	NaN	NaN	NaN	NaN	NaN	NaN	NaN	2.125	0.347	0.251	NaN	NaN	NaN	2.031	0.027	0.23	NaN	NaN	NaN	NaN	NaN	NaN	NaN	NaN	NaN	NaN	NaN	NaN	NaN	NaN	NaN	NaN	NaN	NaN	2.149	0.071	0.615
290	1.45	NaN	NaN	NaN	NaN	NaN	NaN	NaN	NaN	NaN	NaN	NaN	NaN	NaN	NaN	NaN	NaN	NaN	NaN	2.124	0.347	0.25	NaN	NaN	NaN	2.032	0.025	0.231	NaN	NaN	NaN	NaN	NaN	NaN	NaN	NaN	NaN	NaN	NaN	NaN	NaN	NaN	NaN	NaN	NaN	NaN	2.149	0.071	0.615
291	1.455	NaN	NaN	NaN	NaN	NaN	NaN	NaN	NaN	NaN	NaN	NaN	NaN	NaN	NaN	NaN	NaN	NaN	NaN	2.122	0.347	0.249	NaN	NaN	NaN	2.037	0.02	0.233	NaN	NaN	NaN	NaN	NaN	NaN	NaN	NaN	NaN	NaN	NaN	NaN	2.116	0.426	0.665	NaN	NaN	NaN	2.149	0.071	0.615
292	1.46	NaN	NaN	NaN	NaN	NaN	NaN	NaN	NaN	NaN	NaN	NaN	NaN	NaN	NaN	NaN	NaN	NaN	NaN	2.12	0.348	0.249	NaN	NaN	NaN	2.034	0.021	0.233	NaN	NaN	NaN	NaN	NaN	NaN	NaN	NaN	NaN	NaN	NaN	NaN	2.116	0.426	0.665	NaN	NaN	NaN	2.15	0.071	0.615
293	1.465	NaN	NaN	NaN	NaN	NaN	NaN	NaN	NaN	NaN	NaN	NaN	NaN	NaN	NaN	NaN	NaN	NaN	NaN	2.118	0.348	0.248	NaN	NaN	NaN	2.026	0.023	0.233	NaN	NaN	NaN	NaN	NaN	NaN	NaN	NaN	NaN	NaN	NaN	NaN	2.116	0.426	0.665	NaN	NaN	NaN	2.15	0.071	0.615
294	1.47	NaN	NaN	NaN	NaN	NaN	NaN	NaN	NaN	NaN	NaN	NaN	NaN	NaN	NaN	NaN	NaN	NaN	NaN	2.116	0.348	0.248	NaN	NaN	NaN	2.026	0.021	0.236	NaN	NaN	NaN	NaN	NaN	NaN	NaN	NaN	NaN	NaN	NaN	NaN	2.117	0.426	0.665	NaN	NaN	NaN	2.15	0.071	0.615
295	1.475	NaN	NaN	NaN	NaN	NaN	NaN	NaN	NaN	NaN	NaN	NaN	NaN	NaN	NaN	NaN	NaN	NaN	NaN	2.114	0.349	0.247	NaN	NaN	NaN	2.036	0.015	0.239	NaN	NaN	NaN	NaN	NaN	NaN	NaN	NaN	NaN	NaN	NaN	NaN	2.117	0.426	0.665	NaN	NaN	NaN	2.15	0.071	0.615
296	1.48	NaN	NaN	NaN	NaN	NaN	NaN	NaN	NaN	NaN	NaN	NaN	NaN	NaN	NaN	NaN	NaN	NaN	NaN	2.112	0.349	0.246	NaN	NaN	NaN	2.029	0.016	0.239	NaN	NaN	NaN	NaN	NaN	NaN	NaN	NaN	NaN	NaN	NaN	NaN	2.117	0.426	0.665	NaN	NaN	NaN	2.15	0.071	0.615
297	1.485	NaN	NaN	NaN	NaN	NaN	NaN	NaN	NaN	NaN	NaN	NaN	NaN	NaN	NaN	NaN	NaN	NaN	NaN	2.11	0.349	0.245	NaN	NaN	NaN	2.012	0.021	0.237	NaN	NaN	NaN	NaN	NaN	NaN	NaN	NaN	NaN	NaN	NaN	NaN	2.117	0.426	0.665	NaN	NaN	NaN	2.152	0.071	0.614
298	1.49	NaN	NaN	NaN	NaN	NaN	NaN	NaN	NaN	NaN	NaN	NaN	NaN	NaN	NaN	NaN	NaN	NaN	NaN	2.108	0.349	0.245	NaN	NaN	NaN	2.007	0.023	0.237	NaN	NaN	NaN	NaN	NaN	NaN	NaN	NaN	NaN	NaN	NaN	NaN	2.118	0.426	0.665	NaN	NaN	NaN	2.154	0.07	0.613
299	1.495	NaN	NaN	NaN	NaN	NaN	NaN	NaN	NaN	NaN	NaN	NaN	NaN	NaN	NaN	NaN	NaN	NaN	NaN	2.106	0.348	0.244	NaN	NaN	NaN	2.004	0.023	0.237	NaN	NaN	NaN	NaN	NaN	NaN	NaN	NaN	NaN	NaN	NaN	NaN	2.118	0.426	0.665	NaN	NaN	NaN	2.155	0.07	0.613
300	1.5	NaN	NaN	NaN	NaN	NaN	NaN	NaN	NaN	NaN	NaN	NaN	NaN	NaN	NaN	NaN	NaN	NaN	NaN	2.104	0.348	0.242	NaN	NaN	NaN	2.006	0.02	0.239	NaN	NaN	NaN	NaN	NaN	NaN	NaN	NaN	NaN	NaN	NaN	NaN	2.118	0.426	0.665	NaN	NaN	NaN	2.155	0.07	0.613
301	1.505	NaN	NaN	NaN	NaN	NaN	NaN	NaN	NaN	NaN	NaN	NaN	NaN	NaN	NaN	NaN	NaN	NaN	NaN	2.102	0.348	0.242	NaN	NaN	NaN	2.006	0.018	0.241	NaN	NaN	NaN	NaN	NaN	NaN	NaN	NaN	NaN	NaN	NaN	NaN	2.118	0.425	0.665	NaN	NaN	NaN	2.156	0.07	0.613
302	1.51	NaN	NaN	NaN	NaN	NaN	NaN	NaN	NaN	NaN	NaN	NaN	NaN	NaN	NaN	NaN	NaN	NaN	NaN	2.101	0.348	0.241	NaN	NaN	NaN	1.987	0.023	0.239	NaN	NaN	NaN	NaN	NaN	NaN	NaN	NaN	NaN	NaN	NaN	NaN	2.118	0.425	0.665	NaN	NaN	NaN	2.156	0.07	0.613
303	1.515	NaN	NaN	NaN	NaN	NaN	NaN	NaN	NaN	NaN	NaN	NaN	NaN	NaN	NaN	NaN	NaN	NaN	NaN	2.098	0.348	0.24	NaN	NaN	NaN	1.981	0.024	0.239	NaN	NaN	NaN	NaN	NaN	NaN	NaN	NaN	NaN	NaN	NaN	NaN	2.118	0.425	0.665	NaN	NaN	NaN	2.156	0.07	0.613
304	1.52	NaN	NaN	NaN	NaN	NaN	NaN	NaN	NaN	NaN	NaN	NaN	NaN	NaN	NaN	NaN	NaN	NaN	NaN	2.096	0.348	0.239	NaN	NaN	NaN	1.978	0.025	0.24	NaN	NaN	NaN	NaN	NaN	NaN	NaN	NaN	NaN	NaN	NaN	NaN	2.118	0.425	0.665	NaN	NaN	NaN	2.156	0.07	0.613
305	1.525	NaN	NaN	NaN	NaN	NaN	NaN	NaN	NaN	NaN	NaN	NaN	NaN	NaN	NaN	NaN	NaN	NaN	NaN	2.095	0.348	0.239	NaN	NaN	NaN	1.975	0.025	0.241	NaN	NaN	NaN	NaN	NaN	NaN	NaN	NaN	NaN	NaN	NaN	NaN	2.118	0.425	0.665	NaN	NaN	NaN	2.156	0.07	0.613
306	1.53	NaN	NaN	NaN	NaN	NaN	NaN	NaN	NaN	NaN	NaN	NaN	NaN	NaN	NaN	NaN	NaN	NaN	NaN	2.093	0.348	0.238	NaN	NaN	NaN	1.972	0.025	0.241	NaN	NaN	NaN	NaN	NaN	NaN	NaN	NaN	NaN	NaN	NaN	NaN	2.117	0.426	0.665	NaN	NaN	NaN	2.156	0.07	0.613
307	1.535	NaN	NaN	NaN	NaN	NaN	NaN	NaN	NaN	NaN	NaN	NaN	NaN	NaN	NaN	NaN	NaN	NaN	NaN	2.091	0.347	0.237	NaN	NaN	NaN	1.969	0.023	0.241	NaN	NaN	NaN	NaN	NaN	NaN	NaN	NaN	NaN	NaN	NaN	NaN	2.117	0.426	0.665	NaN	NaN	NaN	2.156	0.07	0.613
308	1.54	NaN	NaN	NaN	NaN	NaN	NaN	NaN	NaN	NaN	NaN	NaN	NaN	NaN	NaN	NaN	NaN	NaN	NaN	2.09	0.347	0.236	NaN	NaN	NaN	1.966	0.024	0.242	NaN	NaN	NaN	NaN	NaN	NaN	NaN	NaN	NaN	NaN	NaN	NaN	2.117	0.426	0.665	NaN	NaN	NaN	2.156	0.07	0.613
309	1.545	NaN	NaN	NaN	NaN	NaN	NaN	NaN	NaN	NaN	NaN	NaN	NaN	NaN	NaN	NaN	NaN	NaN	NaN	2.089	0.347	0.236	NaN	NaN	NaN	1.963	0.024	0.242	NaN	NaN	NaN	NaN	NaN	NaN	NaN	NaN	NaN	NaN	NaN	NaN	2.116	0.426	0.665	NaN	NaN	NaN	2.156	0.069	0.613
310	1.55	NaN	NaN	NaN	NaN	NaN	NaN	NaN	NaN	NaN	NaN	NaN	NaN	NaN	NaN	NaN	NaN	NaN	NaN	2.087	0.347	0.236	NaN	NaN	NaN	1.96	0.025	0.242	NaN	NaN	NaN	NaN	NaN	NaN	NaN	NaN	NaN	NaN	NaN	NaN	2.116	0.426	0.666	NaN	NaN	NaN	2.156	0.069	0.613
311	1.555	NaN	NaN	NaN	NaN	NaN	NaN	NaN	NaN	NaN	NaN	NaN	NaN	NaN	NaN	NaN	NaN	NaN	NaN	2.085	0.346	0.235	NaN	NaN	NaN	1.957	0.025	0.242	NaN	NaN	NaN	NaN	NaN	NaN	NaN	NaN	NaN	NaN	NaN	NaN	2.116	0.426	0.666	NaN	NaN	NaN	2.156	0.069	0.613
312	1.56	NaN	NaN	NaN	NaN	NaN	NaN	NaN	NaN	NaN	NaN	NaN	NaN	NaN	NaN	NaN	NaN	NaN	NaN	2.084	0.346	0.235	NaN	NaN	NaN	1.954	0.024	0.242	NaN	NaN	NaN	NaN	NaN	NaN	NaN	NaN	NaN	NaN	NaN	NaN	2.115	0.426	0.666	NaN	NaN	NaN	2.156	0.069	0.613
313	1.565	NaN	NaN	NaN	NaN	NaN	NaN	NaN	NaN	NaN	NaN	NaN	NaN	NaN	NaN	NaN	NaN	NaN	NaN	2.083	0.345	0.234	NaN	NaN	NaN	1.951	0.023	0.243	NaN	NaN	NaN	NaN	NaN	NaN	NaN	NaN	NaN	NaN	NaN	NaN	2.115	0.426	0.667	NaN	NaN	NaN	2.156	0.069	0.613
314	1.57	NaN	NaN	NaN	NaN	NaN	NaN	NaN	NaN	NaN	NaN	NaN	NaN	NaN	NaN	NaN	NaN	NaN	NaN	2.081	0.344	0.234	NaN	NaN	NaN	1.949	0.023	0.243	NaN	NaN	NaN	NaN	NaN	NaN	NaN	NaN	NaN	NaN	NaN	NaN	2.114	0.427	0.668	NaN	NaN	NaN	2.156	0.069	0.613
315	1.575	NaN	NaN	NaN	NaN	NaN	NaN	NaN	NaN	NaN	NaN	NaN	NaN	NaN	NaN	NaN	NaN	NaN	NaN	2.081	0.344	0.234	NaN	NaN	NaN	1.946	0.024	0.243	NaN	NaN	NaN	NaN	NaN	NaN	NaN	NaN	NaN	NaN	NaN	NaN	2.114	0.427	0.668	NaN	NaN	NaN	2.156	0.069	0.613
316	1.58	NaN	NaN	NaN	NaN	NaN	NaN	NaN	NaN	NaN	NaN	NaN	NaN	NaN	NaN	NaN	NaN	NaN	NaN	2.08	0.343	0.234	NaN	NaN	NaN	1.943	0.023	0.243	NaN	NaN	NaN	NaN	NaN	NaN	NaN	NaN	NaN	NaN	NaN	NaN	2.114	0.427	0.668	NaN	NaN	NaN	2.156	0.069	0.613
317	1.585	NaN	NaN	NaN	NaN	NaN	NaN	NaN	NaN	NaN	NaN	NaN	NaN	NaN	NaN	NaN	NaN	NaN	NaN	2.08	0.343	0.233	NaN	NaN	NaN	1.94	0.022	0.242	NaN	NaN	NaN	NaN	NaN	NaN	NaN	NaN	NaN	NaN	NaN	NaN	2.114	0.427	0.669	NaN	NaN	NaN	2.156	0.069	0.613
318	1.59	NaN	NaN	NaN	NaN	NaN	NaN	NaN	NaN	NaN	NaN	NaN	NaN	NaN	NaN	NaN	NaN	NaN	NaN	2.079	0.342	0.233	NaN	NaN	NaN	1.937	0.022	0.242	NaN	NaN	NaN	NaN	NaN	NaN	NaN	NaN	NaN	NaN	NaN	NaN	2.114	0.427	0.669	NaN	NaN	NaN	2.156	0.069	0.613
319	1.595	NaN	NaN	NaN	NaN	NaN	NaN	NaN	NaN	NaN	NaN	NaN	NaN	NaN	NaN	NaN	NaN	NaN	NaN	2.079	0.341	0.233	NaN	NaN	NaN	1.935	0.022	0.242	NaN	NaN	NaN	NaN	NaN	NaN	NaN	NaN	NaN	NaN	NaN	NaN	2.115	0.427	0.67	NaN	NaN	NaN	2.156	0.069	0.613
320	1.6	NaN	NaN	NaN	NaN	NaN	NaN	NaN	NaN	NaN	NaN	NaN	NaN	NaN	NaN	NaN	NaN	NaN	NaN	2.078	0.34	0.233	NaN	NaN	NaN	1.933	0.023	0.242	NaN	NaN	NaN	NaN	NaN	NaN	NaN	NaN	NaN	NaN	NaN	NaN	2.115	0.427	0.67	NaN	NaN	NaN	2.156	0.069	0.613
321	1.605	NaN	NaN	NaN	NaN	NaN	NaN	NaN	NaN	NaN	NaN	NaN	NaN	NaN	NaN	NaN	NaN	NaN	NaN	2.078	0.34	0.233	NaN	NaN	NaN	1.931	0.023	0.241	NaN	NaN	NaN	NaN	NaN	NaN	NaN	NaN	NaN	NaN	NaN	NaN	2.115	0.427	0.67	NaN	NaN	NaN	2.156	0.069	0.613
322	1.61	NaN	NaN	NaN	NaN	NaN	NaN	NaN	NaN	NaN	NaN	NaN	NaN	NaN	NaN	NaN	NaN	NaN	NaN	2.078	0.339	0.233	NaN	NaN	NaN	1.928	0.023	0.241	NaN	NaN	NaN	NaN	NaN	NaN	NaN	NaN	NaN	NaN	NaN	NaN	2.115	0.427	0.671	NaN	NaN	NaN	2.156	0.069	0.613
323	1.615	NaN	NaN	NaN	NaN	NaN	NaN	NaN	NaN	NaN	NaN	NaN	NaN	NaN	NaN	NaN	NaN	NaN	NaN	2.078	0.338	0.233	NaN	NaN	NaN	1.925	0.022	0.241	NaN	NaN	NaN	NaN	NaN	NaN	NaN	NaN	NaN	NaN	NaN	NaN	2.115	0.427	0.671	NaN	NaN	NaN	2.156	0.069	0.613
324	1.62	NaN	NaN	NaN	NaN	NaN	NaN	NaN	NaN	NaN	NaN	NaN	NaN	NaN	NaN	NaN	NaN	NaN	NaN	2.078	0.337	0.233	NaN	NaN	NaN	1.923	0.022	0.242	NaN	NaN	NaN	NaN	NaN	NaN	NaN	NaN	NaN	NaN	NaN	NaN	2.115	0.427	0.671	NaN	NaN	NaN	2.156	0.069	0.613
325	1.625	NaN	NaN	NaN	NaN	NaN	NaN	NaN	NaN	NaN	NaN	NaN	NaN	NaN	NaN	NaN	NaN	NaN	NaN	2.077	0.337	0.233	NaN	NaN	NaN	1.922	0.023	0.242	NaN	NaN	NaN	NaN	NaN	NaN	NaN	NaN	NaN	NaN	NaN	NaN	2.115	0.427	0.671	NaN	NaN	NaN	2.156	0.069	0.613
326	1.63	NaN	NaN	NaN	NaN	NaN	NaN	NaN	NaN	NaN	NaN	NaN	NaN	NaN	NaN	NaN	NaN	NaN	NaN	2.077	0.336	0.233	NaN	NaN	NaN	1.921	0.024	0.241	NaN	NaN	NaN	NaN	NaN	NaN	NaN	NaN	NaN	NaN	NaN	NaN	2.115	0.427	0.671	NaN	NaN	NaN	2.156	0.069	0.613
327	1.635	NaN	NaN	NaN	NaN	NaN	NaN	NaN	NaN	NaN	NaN	NaN	NaN	NaN	NaN	NaN	NaN	NaN	NaN	2.078	0.335	0.234	NaN	NaN	NaN	1.919	0.025	0.241	NaN	NaN	NaN	NaN	NaN	NaN	NaN	NaN	NaN	NaN	NaN	NaN	2.115	0.427	0.671	NaN	NaN	NaN	2.156	0.069	0.613
328	1.64	NaN	NaN	NaN	NaN	NaN	NaN	NaN	NaN	NaN	NaN	NaN	NaN	NaN	NaN	NaN	NaN	NaN	NaN	2.078	0.335	0.234	NaN	NaN	NaN	1.917	0.024	0.242	NaN	NaN	NaN	NaN	NaN	NaN	NaN	NaN	NaN	NaN	NaN	NaN	2.115	0.427	0.671	NaN	NaN	NaN	2.156	0.069	0.613
329	1.645	NaN	NaN	NaN	NaN	NaN	NaN	NaN	NaN	NaN	NaN	NaN	NaN	NaN	NaN	NaN	NaN	NaN	NaN	2.079	0.334	0.235	NaN	NaN	NaN	1.914	0.022	0.242	NaN	NaN	NaN	NaN	NaN	NaN	NaN	NaN	NaN	NaN	NaN	NaN	2.115	0.427	0.671	NaN	NaN	NaN	2.156	0.068	0.613
330	1.65	NaN	NaN	NaN	NaN	NaN	NaN	NaN	NaN	NaN	NaN	NaN	NaN	NaN	NaN	NaN	NaN	NaN	NaN	2.079	0.334	0.236	NaN	NaN	NaN	1.913	0.022	0.242	NaN	NaN	NaN	NaN	NaN	NaN	NaN	NaN	NaN	NaN	NaN	NaN	2.114	0.427	0.671	NaN	NaN	NaN	2.156	0.068	0.613
331	1.655	NaN	NaN	NaN	NaN	NaN	NaN	NaN	NaN	NaN	NaN	NaN	NaN	NaN	NaN	NaN	NaN	NaN	NaN	2.079	0.333	0.237	NaN	NaN	NaN	1.913	0.022	0.241	NaN	NaN	NaN	NaN	NaN	NaN	NaN	NaN	NaN	NaN	NaN	NaN	2.114	0.427	0.671	NaN	NaN	NaN	2.156	0.068	0.613
332	1.66	NaN	NaN	NaN	NaN	NaN	NaN	NaN	NaN	NaN	NaN	NaN	NaN	NaN	NaN	NaN	NaN	NaN	NaN	2.08	0.332	0.238	NaN	NaN	NaN	1.912	0.022	0.242	NaN	NaN	NaN	NaN	NaN	NaN	NaN	NaN	NaN	NaN	NaN	NaN	2.114	0.427	0.671	NaN	NaN	NaN	2.156	0.068	0.613
333	1.665	NaN	NaN	NaN	NaN	NaN	NaN	NaN	NaN	NaN	NaN	NaN	NaN	NaN	NaN	NaN	NaN	NaN	NaN	2.081	0.332	0.239	NaN	NaN	NaN	1.911	0.022	0.242	NaN	NaN	NaN	NaN	NaN	NaN	NaN	NaN	NaN	NaN	NaN	NaN	2.113	0.427	0.671	NaN	NaN	NaN	2.156	0.068	0.613
334	1.67	NaN	NaN	NaN	NaN	NaN	NaN	NaN	NaN	NaN	NaN	NaN	NaN	NaN	NaN	NaN	NaN	NaN	NaN	2.081	0.331	0.239	NaN	NaN	NaN	1.91	0.022	0.242	NaN	NaN	NaN	NaN	NaN	NaN	NaN	NaN	NaN	NaN	NaN	NaN	2.113	0.428	0.671	NaN	NaN	NaN	2.156	0.068	0.613
335	1.675	NaN	NaN	NaN	NaN	NaN	NaN	NaN	NaN	NaN	NaN	NaN	NaN	NaN	NaN	NaN	NaN	NaN	NaN	2.082	0.33	0.24	NaN	NaN	NaN	1.91	0.022	0.242	NaN	NaN	NaN	NaN	NaN	NaN	NaN	NaN	NaN	NaN	NaN	NaN	2.112	0.428	0.671	NaN	NaN	NaN	2.156	0.068	0.613
336	1.68	NaN	NaN	NaN	NaN	NaN	NaN	NaN	NaN	NaN	NaN	NaN	NaN	NaN	NaN	NaN	NaN	NaN	NaN	2.083	0.329	0.241	NaN	NaN	NaN	1.91	0.022	0.242	NaN	NaN	NaN	NaN	NaN	NaN	NaN	NaN	NaN	NaN	NaN	NaN	2.112	0.428	0.671	NaN	NaN	NaN	2.156	0.068	0.613
337	1.685	NaN	NaN	NaN	NaN	NaN	NaN	NaN	NaN	NaN	NaN	NaN	NaN	NaN	NaN	NaN	NaN	NaN	NaN	2.084	0.329	0.242	NaN	NaN	NaN	1.91	0.022	0.243	NaN	NaN	NaN	NaN	NaN	NaN	NaN	NaN	NaN	NaN	NaN	NaN	2.111	0.428	0.671	NaN	NaN	NaN	2.156	0.068	0.613
338	1.69	NaN	NaN	NaN	NaN	NaN	NaN	NaN	NaN	NaN	NaN	NaN	NaN	NaN	NaN	NaN	NaN	NaN	NaN	2.086	0.328	0.243	NaN	NaN	NaN	1.911	0.022	0.244	NaN	NaN	NaN	NaN	NaN	NaN	NaN	NaN	NaN	NaN	NaN	NaN	2.11	0.428	0.671	NaN	NaN	NaN	2.156	0.068	0.613
339	1.695	NaN	NaN	NaN	NaN	NaN	NaN	NaN	NaN	NaN	NaN	NaN	NaN	NaN	NaN	NaN	NaN	NaN	NaN	2.087	0.327	0.245	NaN	NaN	NaN	1.911	0.022	0.244	NaN	NaN	NaN	NaN	NaN	NaN	NaN	NaN	NaN	NaN	NaN	NaN	NaN	NaN	NaN	NaN	NaN	NaN	2.156	0.068	0.613
340	1.7	NaN	NaN	NaN	NaN	NaN	NaN	NaN	NaN	NaN	NaN	NaN	NaN	NaN	NaN	NaN	NaN	NaN	NaN	2.087	0.326	0.246	NaN	NaN	NaN	1.912	0.022	0.244	NaN	NaN	NaN	NaN	NaN	NaN	NaN	NaN	NaN	NaN	NaN	NaN	2.104	0.421	0.666	NaN	NaN	NaN	2.156	0.068	0.613
341	1.705	NaN	NaN	NaN	NaN	NaN	NaN	NaN	NaN	NaN	NaN	NaN	NaN	NaN	NaN	NaN	NaN	NaN	NaN	2.089	0.325	0.247	NaN	NaN	NaN	1.913	0.022	0.245	NaN	NaN	NaN	NaN	NaN	NaN	NaN	NaN	NaN	NaN	NaN	NaN	2.103	0.421	0.666	NaN	NaN	NaN	2.156	0.068	0.613
342	1.71	NaN	NaN	NaN	NaN	NaN	NaN	NaN	NaN	NaN	NaN	NaN	NaN	NaN	NaN	NaN	NaN	NaN	NaN	2.09	0.324	0.248	NaN	NaN	NaN	1.914	0.021	0.245	NaN	NaN	NaN	NaN	NaN	NaN	NaN	NaN	NaN	NaN	NaN	NaN	2.103	0.422	0.667	NaN	NaN	NaN	2.156	0.068	0.613
343	1.715	NaN	NaN	NaN	NaN	NaN	NaN	NaN	NaN	NaN	NaN	NaN	NaN	NaN	NaN	NaN	NaN	NaN	NaN	2.09	0.323	0.25	NaN	NaN	NaN	1.915	0.021	0.246	NaN	NaN	NaN	NaN	NaN	NaN	NaN	NaN	NaN	NaN	NaN	NaN	2.103	0.423	0.668	NaN	NaN	NaN	2.156	0.068	0.613
344	1.72	NaN	NaN	NaN	NaN	NaN	NaN	NaN	NaN	NaN	NaN	NaN	NaN	NaN	NaN	NaN	NaN	NaN	NaN	2.092	0.322	0.251	NaN	NaN	NaN	1.916	0.021	0.246	NaN	NaN	NaN	NaN	NaN	NaN	NaN	NaN	NaN	NaN	NaN	NaN	2.102	0.423	0.668	NaN	NaN	NaN	2.156	0.069	0.613
345	1.725	NaN	NaN	NaN	NaN	NaN	NaN	NaN	NaN	NaN	NaN	NaN	NaN	NaN	NaN	NaN	NaN	NaN	NaN	2.093	0.321	0.253	NaN	NaN	NaN	1.916	0.021	0.246	NaN	NaN	NaN	NaN	NaN	NaN	NaN	NaN	NaN	NaN	NaN	NaN	2.102	0.423	0.668	NaN	NaN	NaN	2.156	0.069	0.613
346	1.73	NaN	NaN	NaN	NaN	NaN	NaN	NaN	NaN	NaN	NaN	NaN	NaN	NaN	NaN	NaN	NaN	NaN	NaN	2.094	0.32	0.255	NaN	NaN	NaN	1.917	0.021	0.246	NaN	NaN	NaN	NaN	NaN	NaN	NaN	NaN	NaN	NaN	NaN	NaN	2.102	0.423	0.668	NaN	NaN	NaN	2.156	0.069	0.613
347	1.735	NaN	NaN	NaN	NaN	NaN	NaN	NaN	NaN	NaN	NaN	NaN	NaN	NaN	NaN	NaN	NaN	NaN	NaN	2.096	0.319	0.256	NaN	NaN	NaN	1.917	0.021	0.247	NaN	NaN	NaN	NaN	NaN	NaN	NaN	NaN	NaN	NaN	NaN	NaN	2.102	0.423	0.668	NaN	NaN	NaN	2.156	0.069	0.613
348	1.74	NaN	NaN	NaN	NaN	NaN	NaN	NaN	NaN	NaN	NaN	NaN	NaN	NaN	NaN	NaN	NaN	NaN	NaN	2.097	0.318	0.258	NaN	NaN	NaN	1.917	0.022	0.247	NaN	NaN	NaN	NaN	NaN	NaN	NaN	NaN	NaN	NaN	NaN	NaN	2.102	0.423	0.668	NaN	NaN	NaN	2.156	0.069	0.613
349	1.745	NaN	NaN	NaN	NaN	NaN	NaN	NaN	NaN	NaN	NaN	NaN	NaN	NaN	NaN	NaN	NaN	NaN	NaN	2.098	0.317	0.259	NaN	NaN	NaN	1.917	0.022	0.248	NaN	NaN	NaN	NaN	NaN	NaN	NaN	NaN	NaN	NaN	NaN	NaN	2.102	0.423	0.668	NaN	NaN	NaN	2.156	0.069	0.613
350	1.75	NaN	NaN	NaN	NaN	NaN	NaN	NaN	NaN	NaN	NaN	NaN	NaN	NaN	NaN	NaN	NaN	NaN	NaN	2.098	0.316	0.261	NaN	NaN	NaN	1.917	0.023	0.248	NaN	NaN	NaN	NaN	NaN	NaN	NaN	NaN	NaN	NaN	NaN	NaN	2.102	0.423	0.668	NaN	NaN	NaN	2.156	0.069	0.613
351	1.755	NaN	NaN	NaN	NaN	NaN	NaN	NaN	NaN	NaN	NaN	NaN	NaN	NaN	NaN	NaN	NaN	NaN	NaN	2.099	0.316	0.262	NaN	NaN	NaN	1.916	0.023	0.248	NaN	NaN	NaN	NaN	NaN	NaN	NaN	NaN	NaN	NaN	NaN	NaN	2.102	0.423	0.668	NaN	NaN	NaN	2.156	0.068	0.613
352	1.76	NaN	NaN	NaN	NaN	NaN	NaN	NaN	NaN	NaN	NaN	NaN	NaN	NaN	NaN	NaN	NaN	NaN	NaN	2.099	0.315	0.263	NaN	NaN	NaN	1.916	0.023	0.248	NaN	NaN	NaN	NaN	NaN	NaN	NaN	NaN	NaN	NaN	NaN	NaN	2.103	0.423	0.668	NaN	NaN	NaN	2.156	0.068	0.613
353	1.765	NaN	NaN	NaN	NaN	NaN	NaN	NaN	NaN	NaN	NaN	NaN	NaN	NaN	NaN	NaN	NaN	NaN	NaN	2.099	0.315	0.264	NaN	NaN	NaN	1.916	0.023	0.248	NaN	NaN	NaN	NaN	NaN	NaN	NaN	NaN	NaN	NaN	NaN	NaN	2.103	0.423	0.668	NaN	NaN	NaN	2.156	0.068	0.613
354	1.77	NaN	NaN	NaN	NaN	NaN	NaN	NaN	NaN	NaN	NaN	NaN	NaN	NaN	NaN	NaN	NaN	NaN	NaN	2.099	0.315	0.265	NaN	NaN	NaN	1.916	0.023	0.248	NaN	NaN	NaN	NaN	NaN	NaN	NaN	NaN	NaN	NaN	NaN	NaN	2.103	0.423	0.668	NaN	NaN	NaN	2.156	0.068	0.613
355	1.775	NaN	NaN	NaN	NaN	NaN	NaN	NaN	NaN	NaN	NaN	NaN	NaN	NaN	NaN	NaN	NaN	NaN	NaN	2.099	0.315	0.265	NaN	NaN	NaN	1.915	0.022	0.248	NaN	NaN	NaN	NaN	NaN	NaN	NaN	NaN	NaN	NaN	NaN	NaN	2.103	0.423	0.668	NaN	NaN	NaN	2.156	0.068	0.613
356	1.78	NaN	NaN	NaN	NaN	NaN	NaN	NaN	NaN	NaN	NaN	NaN	NaN	NaN	NaN	NaN	NaN	NaN	NaN	2.097	0.315	0.265	NaN	NaN	NaN	1.915	0.022	0.248	NaN	NaN	NaN	NaN	NaN	NaN	NaN	NaN	NaN	NaN	NaN	NaN	2.103	0.423	0.668	NaN	NaN	NaN	2.156	0.068	0.613
357	1.785	NaN	NaN	NaN	NaN	NaN	NaN	NaN	NaN	NaN	NaN	NaN	NaN	NaN	NaN	NaN	NaN	NaN	NaN	2.096	0.316	0.265	NaN	NaN	NaN	1.915	0.022	0.247	NaN	NaN	NaN	NaN	NaN	NaN	NaN	NaN	NaN	NaN	NaN	NaN	2.103	0.423	0.668	NaN	NaN	NaN	2.156	0.068	0.613
358	1.79	NaN	NaN	NaN	NaN	NaN	NaN	NaN	NaN	NaN	NaN	NaN	NaN	NaN	NaN	NaN	NaN	NaN	NaN	2.094	0.316	0.264	NaN	NaN	NaN	1.915	0.022	0.247	NaN	NaN	NaN	NaN	NaN	NaN	NaN	NaN	NaN	NaN	NaN	NaN	2.103	0.423	0.668	NaN	NaN	NaN	2.156	0.068	0.613
359	1.795	NaN	NaN	NaN	NaN	NaN	NaN	NaN	NaN	NaN	NaN	NaN	NaN	NaN	NaN	NaN	NaN	NaN	NaN	2.092	0.316	0.263	NaN	NaN	NaN	1.915	0.022	0.247	NaN	NaN	NaN	NaN	NaN	NaN	NaN	NaN	NaN	NaN	NaN	NaN	2.104	0.423	0.668	NaN	NaN	NaN	2.156	0.068	0.613
360	1.8	NaN	NaN	NaN	NaN	NaN	NaN	NaN	NaN	NaN	NaN	NaN	NaN	NaN	NaN	NaN	NaN	NaN	NaN	2.091	0.316	0.262	NaN	NaN	NaN	1.915	0.022	0.247	NaN	NaN	NaN	NaN	NaN	NaN	NaN	NaN	NaN	NaN	NaN	NaN	2.103	0.423	0.668	NaN	NaN	NaN	2.156	0.068	0.613
361	1.805	NaN	NaN	NaN	NaN	NaN	NaN	NaN	NaN	NaN	NaN	NaN	NaN	NaN	NaN	NaN	NaN	NaN	NaN	2.089	0.317	0.262	NaN	NaN	NaN	1.915	0.022	0.247	NaN	NaN	NaN	NaN	NaN	NaN	NaN	NaN	NaN	NaN	NaN	NaN	2.103	0.423	0.668	NaN	NaN	NaN	2.156	0.068	0.613
362	1.81	NaN	NaN	NaN	NaN	NaN	NaN	NaN	NaN	NaN	NaN	NaN	NaN	NaN	NaN	NaN	NaN	NaN	NaN	2.088	0.317	0.261	NaN	NaN	NaN	1.915	0.022	0.248	NaN	NaN	NaN	NaN	NaN	NaN	NaN	NaN	NaN	NaN	NaN	NaN	2.103	0.423	0.668	NaN	NaN	NaN	2.156	0.068	0.613
363	1.815	NaN	NaN	NaN	NaN	NaN	NaN	NaN	NaN	NaN	NaN	NaN	NaN	NaN	NaN	NaN	NaN	NaN	NaN	2.087	0.317	0.26	NaN	NaN	NaN	1.914	0.021	0.249	NaN	NaN	NaN	NaN	NaN	NaN	NaN	NaN	NaN	NaN	NaN	NaN	2.103	0.423	0.668	NaN	NaN	NaN	2.156	0.068	0.613
364	1.82	NaN	NaN	NaN	NaN	NaN	NaN	NaN	NaN	NaN	NaN	NaN	NaN	NaN	NaN	NaN	NaN	NaN	NaN	2.085	0.317	0.259	NaN	NaN	NaN	1.914	0.021	0.248	NaN	NaN	NaN	NaN	NaN	NaN	NaN	NaN	NaN	NaN	NaN	NaN	2.103	0.423	0.668	NaN	NaN	NaN	2.156	0.068	0.613
365	1.825	NaN	NaN	NaN	NaN	NaN	NaN	NaN	NaN	NaN	NaN	NaN	NaN	NaN	NaN	NaN	NaN	NaN	NaN	2.084	0.317	0.258	NaN	NaN	NaN	1.915	0.021	0.247	NaN	NaN	NaN	NaN	NaN	NaN	NaN	NaN	NaN	NaN	NaN	NaN	2.103	0.423	0.668	NaN	NaN	NaN	2.156	0.068	0.613
366	1.83	NaN	NaN	NaN	NaN	NaN	NaN	NaN	NaN	NaN	NaN	NaN	NaN	NaN	NaN	NaN	NaN	NaN	NaN	2.083	0.317	0.258	NaN	NaN	NaN	1.915	0.021	0.247	NaN	NaN	NaN	NaN	NaN	NaN	NaN	NaN	NaN	NaN	NaN	NaN	2.103	0.423	0.668	NaN	NaN	NaN	2.156	0.068	0.613
367	1.835	NaN	NaN	NaN	NaN	NaN	NaN	NaN	NaN	NaN	NaN	NaN	NaN	NaN	NaN	NaN	NaN	NaN	NaN	2.082	0.317	0.257	NaN	NaN	NaN	1.915	0.021	0.247	NaN	NaN	NaN	NaN	NaN	NaN	NaN	NaN	NaN	NaN	NaN	NaN	2.102	0.423	0.668	NaN	NaN	NaN	2.156	0.068	0.613
368	1.84	NaN	NaN	NaN	NaN	NaN	NaN	NaN	NaN	NaN	NaN	NaN	NaN	NaN	NaN	NaN	NaN	NaN	NaN	2.081	0.317	0.256	NaN	NaN	NaN	1.915	0.021	0.247	NaN	NaN	NaN	NaN	NaN	NaN	NaN	NaN	NaN	NaN	NaN	NaN	2.102	0.423	0.668	NaN	NaN	NaN	2.156	0.068	0.613
369	1.845	NaN	NaN	NaN	NaN	NaN	NaN	NaN	NaN	NaN	NaN	NaN	NaN	NaN	NaN	NaN	NaN	NaN	NaN	2.08	0.318	0.256	NaN	NaN	NaN	1.915	0.021	0.247	NaN	NaN	NaN	NaN	NaN	NaN	NaN	NaN	NaN	NaN	NaN	NaN	2.102	0.423	0.668	NaN	NaN	NaN	2.156	0.068	0.613
370	1.85	NaN	NaN	NaN	NaN	NaN	NaN	NaN	NaN	NaN	NaN	NaN	NaN	NaN	NaN	NaN	NaN	NaN	NaN	2.078	0.318	0.255	NaN	NaN	NaN	1.915	0.021	0.247	NaN	NaN	NaN	NaN	NaN	NaN	NaN	NaN	NaN	NaN	NaN	NaN	2.102	0.423	0.668	NaN	NaN	NaN	2.156	0.068	0.613
371	1.855	NaN	NaN	NaN	NaN	NaN	NaN	NaN	NaN	NaN	NaN	NaN	NaN	NaN	NaN	NaN	NaN	NaN	NaN	2.076	0.318	0.254	NaN	NaN	NaN	1.915	0.021	0.246	NaN	NaN	NaN	NaN	NaN	NaN	NaN	NaN	NaN	NaN	NaN	NaN	2.101	0.423	0.668	NaN	NaN	NaN	2.156	0.068	0.613
372	1.86	NaN	NaN	NaN	NaN	NaN	NaN	NaN	NaN	NaN	NaN	NaN	NaN	NaN	NaN	NaN	NaN	NaN	NaN	2.075	0.318	0.253	NaN	NaN	NaN	1.915	0.021	0.246	NaN	NaN	NaN	NaN	NaN	NaN	NaN	NaN	NaN	NaN	NaN	NaN	2.101	0.423	0.668	NaN	NaN	NaN	2.156	0.068	0.613
373	1.865	NaN	NaN	NaN	NaN	NaN	NaN	NaN	NaN	NaN	NaN	NaN	NaN	NaN	NaN	NaN	NaN	NaN	NaN	2.074	0.318	0.252	NaN	NaN	NaN	1.915	0.021	0.246	NaN	NaN	NaN	NaN	NaN	NaN	NaN	NaN	NaN	NaN	NaN	NaN	2.101	0.423	0.668	NaN	NaN	NaN	2.156	0.068	0.613
374	1.87	NaN	NaN	NaN	NaN	NaN	NaN	NaN	NaN	NaN	NaN	NaN	NaN	NaN	NaN	NaN	NaN	NaN	NaN	2.072	0.318	0.251	NaN	NaN	NaN	1.915	0.021	0.246	NaN	NaN	NaN	NaN	NaN	NaN	NaN	NaN	NaN	NaN	NaN	NaN	2.101	0.423	0.668	NaN	NaN	NaN	2.156	0.068	0.613
375	1.875	NaN	NaN	NaN	NaN	NaN	NaN	NaN	NaN	NaN	NaN	NaN	NaN	NaN	NaN	NaN	NaN	NaN	NaN	2.071	0.318	0.25	NaN	NaN	NaN	1.915	0.021	0.246	NaN	NaN	NaN	NaN	NaN	NaN	NaN	NaN	NaN	NaN	NaN	NaN	2.101	0.423	0.668	NaN	NaN	NaN	2.156	0.068	0.613
376	1.88	NaN	NaN	NaN	NaN	NaN	NaN	NaN	NaN	NaN	NaN	NaN	NaN	NaN	NaN	NaN	NaN	NaN	NaN	2.07	0.318	0.25	NaN	NaN	NaN	1.915	0.021	0.246	NaN	NaN	NaN	NaN	NaN	NaN	NaN	NaN	NaN	NaN	NaN	NaN	2.101	0.423	0.668	NaN	NaN	NaN	2.156	0.068	0.613
377	1.885	NaN	NaN	NaN	NaN	NaN	NaN	NaN	NaN	NaN	NaN	NaN	NaN	NaN	NaN	NaN	NaN	NaN	NaN	2.069	0.318	0.25	NaN	NaN	NaN	1.915	0.021	0.246	NaN	NaN	NaN	NaN	NaN	NaN	NaN	NaN	NaN	NaN	NaN	NaN	2.101	0.423	0.668	NaN	NaN	NaN	2.156	0.068	0.613
378	1.89	NaN	NaN	NaN	NaN	NaN	NaN	NaN	NaN	NaN	NaN	NaN	NaN	NaN	NaN	NaN	NaN	NaN	NaN	2.067	0.317	0.249	NaN	NaN	NaN	1.915	0.021	0.246	NaN	NaN	NaN	NaN	NaN	NaN	NaN	NaN	NaN	NaN	NaN	NaN	2.101	0.423	0.668	NaN	NaN	NaN	2.156	0.068	0.613
379	1.895	NaN	NaN	NaN	NaN	NaN	NaN	NaN	NaN	NaN	NaN	NaN	NaN	NaN	NaN	NaN	NaN	NaN	NaN	2.065	0.317	0.249	NaN	NaN	NaN	1.915	0.021	0.246	NaN	NaN	NaN	NaN	NaN	NaN	NaN	NaN	NaN	NaN	NaN	NaN	2.101	0.423	0.668	NaN	NaN	NaN	2.156	0.068	0.613
380	1.9	NaN	NaN	NaN	NaN	NaN	NaN	NaN	NaN	NaN	NaN	NaN	NaN	NaN	NaN	NaN	NaN	NaN	NaN	2.064	0.317	0.249	NaN	NaN	NaN	1.915	0.021	0.246	NaN	NaN	NaN	NaN	NaN	NaN	NaN	NaN	NaN	NaN	NaN	NaN	2.101	0.423	0.668	NaN	NaN	NaN	2.156	0.068	0.613
381	1.905	NaN	NaN	NaN	NaN	NaN	NaN	NaN	NaN	NaN	NaN	NaN	NaN	NaN	NaN	NaN	NaN	NaN	NaN	2.063	0.317	0.248	NaN	NaN	NaN	1.915	0.021	0.246	NaN	NaN	NaN	NaN	NaN	NaN	NaN	NaN	NaN	NaN	NaN	NaN	2.101	0.423	0.668	NaN	NaN	NaN	2.156	0.068	0.613
382	1.91	NaN	NaN	NaN	NaN	NaN	NaN	NaN	NaN	NaN	NaN	NaN	NaN	NaN	NaN	NaN	NaN	NaN	NaN	2.062	0.317	0.249	NaN	NaN	NaN	1.915	0.021	0.246	NaN	NaN	NaN	NaN	NaN	NaN	NaN	NaN	NaN	NaN	NaN	NaN	2.101	0.423	0.668	NaN	NaN	NaN	2.156	0.068	0.613
383	1.915	NaN	NaN	NaN	NaN	NaN	NaN	NaN	NaN	NaN	NaN	NaN	NaN	NaN	NaN	NaN	NaN	NaN	NaN	2.062	0.317	0.249	NaN	NaN	NaN	1.915	0.021	0.247	NaN	NaN	NaN	NaN	NaN	NaN	NaN	NaN	NaN	NaN	NaN	NaN	2.101	0.423	0.668	NaN	NaN	NaN	2.156	0.068	0.613
384	1.92	NaN	NaN	NaN	NaN	NaN	NaN	NaN	NaN	NaN	NaN	NaN	NaN	NaN	NaN	NaN	NaN	NaN	NaN	2.061	0.317	0.249	NaN	NaN	NaN	1.915	0.021	0.247	NaN	NaN	NaN	NaN	NaN	NaN	NaN	NaN	NaN	NaN	NaN	NaN	2.101	0.423	0.668	NaN	NaN	NaN	2.156	0.068	0.613
385	1.925	NaN	NaN	NaN	NaN	NaN	NaN	NaN	NaN	NaN	NaN	NaN	NaN	NaN	NaN	NaN	NaN	NaN	NaN	2.06	0.317	0.249	NaN	NaN	NaN	1.915	0.021	0.247	NaN	NaN	NaN	NaN	NaN	NaN	NaN	NaN	NaN	NaN	NaN	NaN	2.101	0.423	0.668	NaN	NaN	NaN	2.156	0.068	0.613
386	1.93	NaN	NaN	NaN	NaN	NaN	NaN	NaN	NaN	NaN	NaN	NaN	NaN	NaN	NaN	NaN	NaN	NaN	NaN	2.06	0.318	0.249	NaN	NaN	NaN	1.915	0.021	0.247	NaN	NaN	NaN	NaN	NaN	NaN	NaN	NaN	NaN	NaN	NaN	NaN	2.101	0.423	0.668	NaN	NaN	NaN	2.156	0.068	0.613
387	1.935	NaN	NaN	NaN	NaN	NaN	NaN	NaN	NaN	NaN	NaN	NaN	NaN	NaN	NaN	NaN	NaN	NaN	NaN	2.059	0.318	0.249	NaN	NaN	NaN	1.915	0.021	0.246	NaN	NaN	NaN	NaN	NaN	NaN	NaN	NaN	NaN	NaN	NaN	NaN	2.101	0.423	0.668	NaN	NaN	NaN	2.156	0.068	0.613
388	1.94	NaN	NaN	NaN	NaN	NaN	NaN	NaN	NaN	NaN	NaN	NaN	NaN	NaN	NaN	NaN	NaN	NaN	NaN	2.058	0.318	0.249	NaN	NaN	NaN	1.915	0.021	0.247	NaN	NaN	NaN	NaN	NaN	NaN	NaN	NaN	NaN	NaN	NaN	NaN	2.101	0.423	0.668	NaN	NaN	NaN	2.156	0.068	0.613
389	1.945	NaN	NaN	NaN	NaN	NaN	NaN	NaN	NaN	NaN	NaN	NaN	NaN	NaN	NaN	NaN	NaN	NaN	NaN	2.057	0.318	0.249	NaN	NaN	NaN	1.915	0.021	0.247	NaN	NaN	NaN	NaN	NaN	NaN	NaN	NaN	NaN	NaN	NaN	NaN	2.101	0.423	0.668	NaN	NaN	NaN	2.156	0.068	0.613
390	1.95	NaN	NaN	NaN	NaN	NaN	NaN	NaN	NaN	NaN	NaN	NaN	NaN	NaN	NaN	NaN	NaN	NaN	NaN	2.057	0.318	0.249	NaN	NaN	NaN	1.915	0.021	0.247	NaN	NaN	NaN	NaN	NaN	NaN	NaN	NaN	NaN	NaN	NaN	NaN	2.101	0.423	0.668	NaN	NaN	NaN	2.156	0.068	0.613
391	1.955	NaN	NaN	NaN	NaN	NaN	NaN	NaN	NaN	NaN	NaN	NaN	NaN	NaN	NaN	NaN	NaN	NaN	NaN	2.056	0.318	0.249	NaN	NaN	NaN	1.915	0.021	0.247	NaN	NaN	NaN	NaN	NaN	NaN	NaN	NaN	NaN	NaN	NaN	NaN	2.101	0.423	0.668	NaN	NaN	NaN	2.156	0.068	0.613
392	1.96	NaN	NaN	NaN	NaN	NaN	NaN	NaN	NaN	NaN	NaN	NaN	NaN	NaN	NaN	NaN	NaN	NaN	NaN	2.056	0.318	0.249	NaN	NaN	NaN	1.915	0.021	0.247	NaN	NaN	NaN	NaN	NaN	NaN	NaN	NaN	NaN	NaN	NaN	NaN	2.101	0.423	0.668	NaN	NaN	NaN	2.156	0.068	0.613
393	1.965	NaN	NaN	NaN	NaN	NaN	NaN	NaN	NaN	NaN	NaN	NaN	NaN	NaN	NaN	NaN	NaN	NaN	NaN	2.056	0.318	0.249	NaN	NaN	NaN	1.915	0.021	0.247	NaN	NaN	NaN	NaN	NaN	NaN	NaN	NaN	NaN	NaN	NaN	NaN	2.101	0.423	0.668	NaN	NaN	NaN	2.156	0.068	0.613
394	1.97	NaN	NaN	NaN	NaN	NaN	NaN	NaN	NaN	NaN	NaN	NaN	NaN	NaN	NaN	NaN	NaN	NaN	NaN	2.056	0.318	0.249	NaN	NaN	NaN	1.914	0.021	0.247	NaN	NaN	NaN	NaN	NaN	NaN	NaN	NaN	NaN	NaN	NaN	NaN	2.101	0.423	0.668	NaN	NaN	NaN	2.156	0.068	0.613
395	1.975	NaN	NaN	NaN	NaN	NaN	NaN	NaN	NaN	NaN	NaN	NaN	NaN	NaN	NaN	NaN	NaN	NaN	NaN	2.056	0.318	0.249	NaN	NaN	NaN	1.914	0.021	0.248	NaN	NaN	NaN	NaN	NaN	NaN	NaN	NaN	NaN	NaN	NaN	NaN	2.102	0.423	0.668	NaN	NaN	NaN	2.156	0.068	0.613
396	1.98	NaN	NaN	NaN	NaN	NaN	NaN	NaN	NaN	NaN	NaN	NaN	NaN	NaN	NaN	NaN	NaN	NaN	NaN	2.056	0.318	0.249	NaN	NaN	NaN	1.915	0.021	0.247	NaN	NaN	NaN	NaN	NaN	NaN	NaN	NaN	NaN	NaN	NaN	NaN	2.102	0.423	0.668	NaN	NaN	NaN	2.156	0.068	0.613
397	1.985	NaN	NaN	NaN	NaN	NaN	NaN	NaN	NaN	NaN	2.12	0.648	0.293	NaN	NaN	NaN	NaN	NaN	NaN	2.056	0.318	0.249	NaN	NaN	NaN	1.915	0.021	0.247	NaN	NaN	NaN	NaN	NaN	NaN	NaN	NaN	NaN	NaN	NaN	NaN	2.102	0.423	0.668	NaN	NaN	NaN	2.156	0.068	0.613
398	1.99	NaN	NaN	NaN	NaN	NaN	NaN	NaN	NaN	NaN	2.119	0.648	0.293	NaN	NaN	NaN	NaN	NaN	NaN	2.056	0.318	0.249	NaN	NaN	NaN	1.914	0.021	0.247	NaN	NaN	NaN	NaN	NaN	NaN	NaN	NaN	NaN	NaN	NaN	NaN	2.102	0.423	0.668	NaN	NaN	NaN	2.156	0.068	0.613
399	1.995	NaN	NaN	NaN	NaN	NaN	NaN	NaN	NaN	NaN	2.119	0.648	0.293	NaN	NaN	NaN	NaN	NaN	NaN	2.055	0.318	0.249	NaN	NaN	NaN	1.914	0.021	0.248	NaN	NaN	NaN	NaN	NaN	NaN	NaN	NaN	NaN	NaN	NaN	NaN	2.102	0.423	0.668	NaN	NaN	NaN	2.156	0.068	0.613
400	2	NaN	NaN	NaN	NaN	NaN	NaN	NaN	NaN	NaN	2.118	0.648	0.293	NaN	NaN	NaN	NaN	NaN	NaN	2.055	0.318	0.249	NaN	NaN	NaN	1.915	0.021	0.247	NaN	NaN	NaN	NaN	NaN	NaN	NaN	NaN	NaN	NaN	NaN	NaN	2.101	0.423	0.668	NaN	NaN	NaN	2.156	0.068	0.613
401	2.005	NaN	NaN	NaN	NaN	NaN	NaN	NaN	NaN	NaN	2.118	0.648	0.293	NaN	NaN	NaN	NaN	NaN	NaN	2.054	0.318	0.249	NaN	NaN	NaN	1.915	0.021	0.247	NaN	NaN	NaN	NaN	NaN	NaN	NaN	NaN	NaN	NaN	NaN	NaN	2.101	0.423	0.668	NaN	NaN	NaN	2.156	0.068	0.613
402	2.01	NaN	NaN	NaN	NaN	NaN	NaN	NaN	NaN	NaN	2.117	0.648	0.293	NaN	NaN	NaN	NaN	NaN	NaN	2.053	0.318	0.249	NaN	NaN	NaN	1.915	0.021	0.247	NaN	NaN	NaN	NaN	NaN	NaN	NaN	NaN	NaN	NaN	NaN	NaN	2.101	0.423	0.668	NaN	NaN	NaN	2.156	0.068	0.613
403	2.015	NaN	NaN	NaN	NaN	NaN	NaN	NaN	NaN	NaN	2.117	0.649	0.292	NaN	NaN	NaN	NaN	NaN	NaN	2.053	0.318	0.248	NaN	NaN	NaN	1.914	0.021	0.247	NaN	NaN	NaN	NaN	NaN	NaN	NaN	NaN	NaN	NaN	NaN	NaN	2.101	0.423	0.668	NaN	NaN	NaN	2.156	0.068	0.613
404	2.02	NaN	NaN	NaN	NaN	NaN	NaN	NaN	NaN	NaN	2.117	0.649	0.292	NaN	NaN	NaN	NaN	NaN	NaN	2.052	0.318	0.248	NaN	NaN	NaN	1.914	0.021	0.248	NaN	NaN	NaN	NaN	NaN	NaN	NaN	NaN	NaN	NaN	NaN	NaN	2.101	0.423	0.668	NaN	NaN	NaN	2.156	0.068	0.613
405	2.025	NaN	NaN	NaN	NaN	NaN	NaN	NaN	NaN	NaN	2.116	0.649	0.292	NaN	NaN	NaN	NaN	NaN	NaN	2.051	0.318	0.248	NaN	NaN	NaN	1.915	0.021	0.247	NaN	NaN	NaN	NaN	NaN	NaN	NaN	NaN	NaN	NaN	NaN	NaN	2.101	0.424	0.668	NaN	NaN	NaN	2.156	0.068	0.613
406	2.03	NaN	NaN	NaN	NaN	NaN	NaN	NaN	NaN	NaN	2.116	0.649	0.292	NaN	NaN	NaN	NaN	NaN	NaN	2.05	0.318	0.248	NaN	NaN	NaN	1.915	0.021	0.247	NaN	NaN	NaN	NaN	NaN	NaN	NaN	NaN	NaN	NaN	NaN	NaN	2.101	0.424	0.668	NaN	NaN	NaN	2.156	0.068	0.613
407	2.035	NaN	NaN	NaN	NaN	NaN	NaN	NaN	NaN	NaN	2.116	0.649	0.292	NaN	NaN	NaN	NaN	NaN	NaN	2.05	0.318	0.248	NaN	NaN	NaN	1.915	0.021	0.247	NaN	NaN	NaN	NaN	NaN	NaN	NaN	NaN	NaN	NaN	NaN	NaN	2.101	0.424	0.668	NaN	NaN	NaN	2.156	0.068	0.613
408	2.04	NaN	NaN	NaN	NaN	NaN	NaN	NaN	NaN	NaN	2.115	0.649	0.292	NaN	NaN	NaN	NaN	NaN	NaN	2.05	0.318	0.247	NaN	NaN	NaN	1.914	0.021	0.247	NaN	NaN	NaN	NaN	NaN	NaN	NaN	NaN	NaN	NaN	NaN	NaN	2.101	0.424	0.668	NaN	NaN	NaN	2.156	0.068	0.613
409	2.045	NaN	NaN	NaN	NaN	NaN	NaN	NaN	NaN	NaN	2.115	0.649	0.292	NaN	NaN	NaN	NaN	NaN	NaN	2.049	0.318	0.247	NaN	NaN	NaN	1.914	0.021	0.248	NaN	NaN	NaN	NaN	NaN	NaN	NaN	NaN	NaN	NaN	NaN	NaN	2.101	0.424	0.668	NaN	NaN	NaN	2.156	0.068	0.613
410	2.05	NaN	NaN	NaN	NaN	NaN	NaN	NaN	NaN	NaN	2.115	0.649	0.292	NaN	NaN	NaN	NaN	NaN	NaN	2.048	0.318	0.246	NaN	NaN	NaN	1.914	0.021	0.248	NaN	NaN	NaN	NaN	NaN	NaN	NaN	NaN	NaN	NaN	NaN	NaN	2.101	0.424	0.668	NaN	NaN	NaN	2.156	0.068	0.613
411	2.055	NaN	NaN	NaN	NaN	NaN	NaN	NaN	NaN	NaN	2.115	0.649	0.292	NaN	NaN	NaN	NaN	NaN	NaN	2.047	0.317	0.246	NaN	NaN	NaN	1.915	0.021	0.247	NaN	NaN	NaN	NaN	NaN	NaN	NaN	NaN	NaN	NaN	NaN	NaN	2.101	0.424	0.668	NaN	NaN	NaN	2.156	0.068	0.613
412	2.06	NaN	NaN	NaN	NaN	NaN	NaN	NaN	NaN	NaN	2.114	0.649	0.292	NaN	NaN	NaN	NaN	NaN	NaN	2.046	0.317	0.246	NaN	NaN	NaN	1.915	0.021	0.247	NaN	NaN	NaN	NaN	NaN	NaN	NaN	NaN	NaN	NaN	NaN	NaN	2.1	0.424	0.668	NaN	NaN	NaN	2.156	0.068	0.613
413	2.065	NaN	NaN	NaN	NaN	NaN	NaN	NaN	NaN	NaN	2.114	0.649	0.292	NaN	NaN	NaN	NaN	NaN	NaN	2.045	0.317	0.245	NaN	NaN	NaN	1.915	0.021	0.247	NaN	NaN	NaN	NaN	NaN	NaN	NaN	NaN	NaN	NaN	NaN	NaN	2.1	0.424	0.668	NaN	NaN	NaN	2.156	0.068	0.613
414	2.07	NaN	NaN	NaN	NaN	NaN	NaN	NaN	NaN	NaN	2.114	0.649	0.292	NaN	NaN	NaN	NaN	NaN	NaN	2.044	0.317	0.245	NaN	NaN	NaN	1.915	0.021	0.247	NaN	NaN	NaN	NaN	NaN	NaN	NaN	NaN	NaN	NaN	NaN	NaN	2.1	0.424	0.668	NaN	NaN	NaN	2.156	0.068	0.613
415	2.075	NaN	NaN	NaN	NaN	NaN	NaN	NaN	NaN	NaN	2.114	0.65	0.292	NaN	NaN	NaN	NaN	NaN	NaN	2.044	0.317	0.245	NaN	NaN	NaN	1.915	0.021	0.247	NaN	NaN	NaN	NaN	NaN	NaN	NaN	NaN	NaN	NaN	NaN	NaN	2.1	0.424	0.668	NaN	NaN	NaN	2.156	0.068	0.613
416	2.08	NaN	NaN	NaN	NaN	NaN	NaN	NaN	NaN	NaN	2.113	0.65	0.291	NaN	NaN	NaN	NaN	NaN	NaN	2.043	0.317	0.245	NaN	NaN	NaN	1.915	0.021	0.247	NaN	NaN	NaN	NaN	NaN	NaN	NaN	NaN	NaN	NaN	NaN	NaN	2.101	0.424	0.668	NaN	NaN	NaN	2.156	0.068	0.613
417	2.085	NaN	NaN	NaN	NaN	NaN	NaN	NaN	NaN	NaN	2.113	0.65	0.291	NaN	NaN	NaN	NaN	NaN	NaN	2.043	0.317	0.245	NaN	NaN	NaN	1.915	0.021	0.246	NaN	NaN	NaN	NaN	NaN	NaN	NaN	NaN	NaN	NaN	NaN	NaN	2.101	0.424	0.668	NaN	NaN	NaN	2.156	0.068	0.613
418	2.09	NaN	NaN	NaN	NaN	NaN	NaN	NaN	NaN	NaN	2.113	0.65	0.291	NaN	NaN	NaN	NaN	NaN	NaN	2.043	0.317	0.245	NaN	NaN	NaN	1.915	0.021	0.246	NaN	NaN	NaN	NaN	NaN	NaN	NaN	NaN	NaN	NaN	NaN	NaN	2.101	0.424	0.668	NaN	NaN	NaN	2.156	0.068	0.613
419	2.095	NaN	NaN	NaN	NaN	NaN	NaN	NaN	NaN	NaN	2.113	0.65	0.291	NaN	NaN	NaN	NaN	NaN	NaN	2.043	0.317	0.245	NaN	NaN	NaN	1.915	0.021	0.247	NaN	NaN	NaN	NaN	NaN	NaN	NaN	NaN	NaN	NaN	NaN	NaN	2.101	0.424	0.668	NaN	NaN	NaN	2.156	0.068	0.613
420	2.1	NaN	NaN	NaN	NaN	NaN	NaN	NaN	NaN	NaN	2.113	0.65	0.291	NaN	NaN	NaN	NaN	NaN	NaN	2.042	0.317	0.245	NaN	NaN	NaN	1.915	0.021	0.247	NaN	NaN	NaN	NaN	NaN	NaN	NaN	NaN	NaN	NaN	NaN	NaN	2.101	0.424	0.668	NaN	NaN	NaN	2.156	0.068	0.613
421	2.105	NaN	NaN	NaN	NaN	NaN	NaN	NaN	NaN	NaN	2.112	0.65	0.291	NaN	NaN	NaN	NaN	NaN	NaN	2.042	0.317	0.245	NaN	NaN	NaN	1.915	0.021	0.247	NaN	NaN	NaN	NaN	NaN	NaN	NaN	NaN	NaN	NaN	NaN	NaN	2.101	0.424	0.668	NaN	NaN	NaN	2.156	0.068	0.613
422	2.11	NaN	NaN	NaN	NaN	NaN	NaN	NaN	NaN	NaN	2.112	0.65	0.291	NaN	NaN	NaN	NaN	NaN	NaN	2.042	0.317	0.245	NaN	NaN	NaN	1.914	0.021	0.247	NaN	NaN	NaN	NaN	NaN	NaN	NaN	NaN	NaN	NaN	NaN	NaN	2.101	0.424	0.668	NaN	NaN	NaN	2.156	0.068	0.613
423	2.115	NaN	NaN	NaN	NaN	NaN	NaN	NaN	NaN	NaN	2.112	0.65	0.291	NaN	NaN	NaN	NaN	NaN	NaN	2.041	0.317	0.245	NaN	NaN	NaN	1.914	0.021	0.248	NaN	NaN	NaN	NaN	NaN	NaN	NaN	NaN	NaN	NaN	NaN	NaN	2.101	0.424	0.668	NaN	NaN	NaN	2.156	0.068	0.613
424	2.12	NaN	NaN	NaN	NaN	NaN	NaN	NaN	NaN	NaN	2.111	0.65	0.291	NaN	NaN	NaN	NaN	NaN	NaN	2.041	0.317	0.245	NaN	NaN	NaN	1.915	0.021	0.247	NaN	NaN	NaN	NaN	NaN	NaN	NaN	NaN	NaN	NaN	NaN	NaN	2.102	0.424	0.668	NaN	NaN	NaN	2.156	0.068	0.613
425	2.125	NaN	NaN	NaN	NaN	NaN	NaN	NaN	NaN	NaN	NaN	NaN	NaN	NaN	NaN	NaN	NaN	NaN	NaN	2.041	0.317	0.245	NaN	NaN	NaN	1.915	0.021	0.247	NaN	NaN	NaN	NaN	NaN	NaN	NaN	NaN	NaN	NaN	NaN	NaN	2.102	0.424	0.667	NaN	NaN	NaN	2.156	0.068	0.613
426	2.13	NaN	NaN	NaN	NaN	NaN	NaN	NaN	NaN	NaN	NaN	NaN	NaN	NaN	NaN	NaN	NaN	NaN	NaN	2.041	0.317	0.245	NaN	NaN	NaN	1.915	0.021	0.247	NaN	NaN	NaN	NaN	NaN	NaN	NaN	NaN	NaN	NaN	NaN	NaN	2.102	0.424	0.667	NaN	NaN	NaN	2.156	0.068	0.613
427	2.135	NaN	NaN	NaN	NaN	NaN	NaN	NaN	NaN	NaN	NaN	NaN	NaN	NaN	NaN	NaN	NaN	NaN	NaN	2.04	0.318	0.245	NaN	NaN	NaN	1.915	0.021	0.247	NaN	NaN	NaN	NaN	NaN	NaN	NaN	NaN	NaN	NaN	NaN	NaN	2.102	0.424	0.667	NaN	NaN	NaN	2.156	0.068	0.613
428	2.14	NaN	NaN	NaN	NaN	NaN	NaN	NaN	NaN	NaN	NaN	NaN	NaN	NaN	NaN	NaN	2.031	0.534	0.316	2.04	0.318	0.245	NaN	NaN	NaN	1.914	0.021	0.247	NaN	NaN	NaN	NaN	NaN	NaN	NaN	NaN	NaN	NaN	NaN	NaN	2.102	0.424	0.667	NaN	NaN	NaN	2.156	0.068	0.613
429	2.145	NaN	NaN	NaN	NaN	NaN	NaN	NaN	NaN	NaN	NaN	NaN	NaN	NaN	NaN	NaN	2.031	0.534	0.315	2.04	0.318	0.245	NaN	NaN	NaN	1.914	0.021	0.248	NaN	NaN	NaN	NaN	NaN	NaN	NaN	NaN	NaN	NaN	NaN	NaN	2.102	0.424	0.667	NaN	NaN	NaN	2.156	0.068	0.613
430	2.15	NaN	NaN	NaN	NaN	NaN	NaN	NaN	NaN	NaN	NaN	NaN	NaN	NaN	NaN	NaN	2.031	0.534	0.315	2.04	0.318	0.245	NaN	NaN	NaN	1.915	0.022	0.247	NaN	NaN	NaN	NaN	NaN	NaN	NaN	NaN	NaN	NaN	NaN	NaN	2.102	0.424	0.667	NaN	NaN	NaN	2.156	0.068	0.613
431	2.155	NaN	NaN	NaN	NaN	NaN	NaN	NaN	NaN	NaN	NaN	NaN	NaN	NaN	NaN	NaN	2.031	0.533	0.316	2.04	0.318	0.245	NaN	NaN	NaN	1.914	0.022	0.247	NaN	NaN	NaN	NaN	NaN	NaN	NaN	NaN	NaN	NaN	NaN	NaN	2.102	0.424	0.667	NaN	NaN	NaN	2.156	0.068	0.613
432	2.16	NaN	NaN	NaN	NaN	NaN	NaN	NaN	NaN	NaN	NaN	NaN	NaN	NaN	NaN	NaN	2.033	0.533	0.316	2.04	0.318	0.245	NaN	NaN	NaN	1.914	0.021	0.248	NaN	NaN	NaN	NaN	NaN	NaN	NaN	NaN	NaN	NaN	NaN	NaN	2.102	0.423	0.666	NaN	NaN	NaN	2.156	0.068	0.613
433	2.165	NaN	NaN	NaN	NaN	NaN	NaN	NaN	NaN	NaN	NaN	NaN	NaN	NaN	NaN	NaN	2.034	0.533	0.316	2.04	0.318	0.245	NaN	NaN	NaN	1.913	0.021	0.249	NaN	NaN	NaN	NaN	NaN	NaN	NaN	NaN	NaN	NaN	NaN	NaN	2.102	0.423	0.665	NaN	NaN	NaN	2.156	0.068	0.613
434	2.17	NaN	NaN	NaN	NaN	NaN	NaN	NaN	NaN	NaN	NaN	NaN	NaN	NaN	NaN	NaN	2.034	0.533	0.316	2.04	0.317	0.244	NaN	NaN	NaN	1.913	0.021	0.249	NaN	NaN	NaN	NaN	NaN	NaN	NaN	NaN	NaN	NaN	NaN	NaN	2.102	0.423	0.665	NaN	NaN	NaN	2.156	0.068	0.613
435	2.175	NaN	NaN	NaN	NaN	NaN	NaN	NaN	NaN	NaN	NaN	NaN	NaN	NaN	NaN	NaN	2.034	0.533	0.316	2.04	0.317	0.244	NaN	NaN	NaN	1.913	0.021	0.249	NaN	NaN	NaN	NaN	NaN	NaN	NaN	NaN	NaN	NaN	NaN	NaN	2.102	0.423	0.665	NaN	NaN	NaN	2.156	0.068	0.613
436	2.18	NaN	NaN	NaN	NaN	NaN	NaN	NaN	NaN	NaN	NaN	NaN	NaN	NaN	NaN	NaN	2.033	0.533	0.316	2.04	0.317	0.244	NaN	NaN	NaN	1.913	0.021	0.249	NaN	NaN	NaN	NaN	NaN	NaN	NaN	NaN	NaN	NaN	NaN	NaN	2.102	0.423	0.665	NaN	NaN	NaN	2.156	0.068	0.613
437	2.185	NaN	NaN	NaN	NaN	NaN	NaN	NaN	NaN	NaN	NaN	NaN	NaN	NaN	NaN	NaN	2.032	0.533	0.316	2.04	0.317	0.244	NaN	NaN	NaN	1.913	0.021	0.249	NaN	NaN	NaN	NaN	NaN	NaN	NaN	NaN	NaN	NaN	NaN	NaN	NaN	NaN	NaN	NaN	NaN	NaN	2.156	0.068	0.613
438	2.19	NaN	NaN	NaN	NaN	NaN	NaN	NaN	NaN	NaN	2.103	0.648	0.285	NaN	NaN	NaN	2.03	0.533	0.315	2.039	0.317	0.244	NaN	NaN	NaN	1.913	0.021	0.249	NaN	NaN	NaN	NaN	NaN	NaN	NaN	NaN	NaN	NaN	NaN	NaN	NaN	NaN	NaN	NaN	NaN	NaN	2.156	0.068	0.613
439	2.195	NaN	NaN	NaN	NaN	NaN	NaN	NaN	NaN	NaN	2.103	0.648	0.285	NaN	NaN	NaN	2.03	0.533	0.315	2.039	0.317	0.244	NaN	NaN	NaN	1.914	0.021	0.248	NaN	NaN	NaN	NaN	NaN	NaN	NaN	NaN	NaN	NaN	NaN	NaN	NaN	NaN	NaN	NaN	NaN	NaN	2.156	0.068	0.613
440	2.2	NaN	NaN	NaN	NaN	NaN	NaN	NaN	NaN	NaN	2.102	0.649	0.285	NaN	NaN	NaN	2.031	0.534	0.316	2.039	0.317	0.244	NaN	NaN	NaN	1.914	0.021	0.247	NaN	NaN	NaN	NaN	NaN	NaN	NaN	NaN	NaN	NaN	NaN	NaN	NaN	NaN	NaN	NaN	NaN	NaN	2.156	0.068	0.613
441	2.205	NaN	NaN	NaN	NaN	NaN	NaN	NaN	NaN	NaN	2.102	0.649	0.285	NaN	NaN	NaN	2.032	0.534	0.316	2.039	0.317	0.244	NaN	NaN	NaN	1.915	0.022	0.247	NaN	NaN	NaN	NaN	NaN	NaN	NaN	NaN	NaN	NaN	NaN	NaN	NaN	NaN	NaN	NaN	NaN	NaN	2.156	0.068	0.613
442	2.21	NaN	NaN	NaN	NaN	NaN	NaN	NaN	NaN	NaN	2.101	0.649	0.284	NaN	NaN	NaN	2.03	0.534	0.316	2.038	0.317	0.243	NaN	NaN	NaN	1.914	0.021	0.247	NaN	NaN	NaN	NaN	NaN	NaN	NaN	NaN	NaN	NaN	NaN	NaN	NaN	NaN	NaN	NaN	NaN	NaN	2.156	0.068	0.613
443	2.215	NaN	NaN	NaN	NaN	NaN	NaN	NaN	NaN	NaN	2.101	0.649	0.284	NaN	NaN	NaN	2.028	0.533	0.314	2.038	0.317	0.243	NaN	NaN	NaN	1.913	0.021	0.248	NaN	NaN	NaN	NaN	NaN	NaN	NaN	NaN	NaN	NaN	NaN	NaN	NaN	NaN	NaN	NaN	NaN	NaN	2.156	0.068	0.613
444	2.22	NaN	NaN	NaN	NaN	NaN	NaN	NaN	NaN	NaN	2.1	0.649	0.284	NaN	NaN	NaN	2.027	0.533	0.314	2.037	0.317	0.243	NaN	NaN	NaN	1.914	0.021	0.248	NaN	NaN	NaN	NaN	NaN	NaN	NaN	NaN	NaN	NaN	NaN	NaN	NaN	NaN	NaN	NaN	NaN	NaN	2.156	0.068	0.613
445	2.225	NaN	NaN	NaN	NaN	NaN	NaN	NaN	NaN	NaN	2.1	0.65	0.284	NaN	NaN	NaN	2.026	0.533	0.313	2.037	0.317	0.243	NaN	NaN	NaN	1.914	0.021	0.247	NaN	NaN	NaN	NaN	NaN	NaN	NaN	NaN	NaN	NaN	NaN	NaN	NaN	NaN	NaN	NaN	NaN	NaN	2.156	0.068	0.613
446	2.23	NaN	NaN	NaN	NaN	NaN	NaN	NaN	NaN	NaN	NaN	NaN	NaN	NaN	NaN	NaN	2.025	0.534	0.313	2.036	0.317	0.242	NaN	NaN	NaN	1.914	0.021	0.247	NaN	NaN	NaN	NaN	NaN	NaN	NaN	NaN	NaN	NaN	NaN	NaN	NaN	NaN	NaN	NaN	NaN	NaN	2.156	0.068	0.613
447	2.235	NaN	NaN	NaN	NaN	NaN	NaN	NaN	NaN	NaN	NaN	NaN	NaN	NaN	NaN	NaN	2.024	0.533	0.312	2.035	0.317	0.242	NaN	NaN	NaN	1.914	0.021	0.248	NaN	NaN	NaN	NaN	NaN	NaN	NaN	NaN	NaN	NaN	NaN	NaN	NaN	NaN	NaN	NaN	NaN	NaN	2.156	0.068	0.613
448	2.24	NaN	NaN	NaN	NaN	NaN	NaN	NaN	NaN	NaN	NaN	NaN	NaN	NaN	NaN	NaN	2.022	0.531	0.312	2.034	0.316	0.242	NaN	NaN	NaN	1.913	0.021	0.249	NaN	NaN	NaN	NaN	NaN	NaN	NaN	NaN	NaN	NaN	NaN	NaN	NaN	NaN	NaN	NaN	NaN	NaN	2.156	0.068	0.613
449	2.245	NaN	NaN	NaN	NaN	NaN	NaN	NaN	NaN	NaN	NaN	NaN	NaN	NaN	NaN	NaN	2.021	0.531	0.312	2.033	0.316	0.241	NaN	NaN	NaN	1.914	0.021	0.248	NaN	NaN	NaN	NaN	NaN	NaN	NaN	NaN	NaN	NaN	NaN	NaN	NaN	NaN	NaN	NaN	NaN	NaN	2.156	0.068	0.613
450	2.25	NaN	NaN	NaN	NaN	NaN	NaN	NaN	NaN	NaN	NaN	NaN	NaN	NaN	NaN	NaN	2.02	0.531	0.311	2.032	0.316	0.241	NaN	NaN	NaN	1.914	0.021	0.247	NaN	NaN	NaN	NaN	NaN	NaN	NaN	NaN	NaN	NaN	NaN	NaN	NaN	NaN	NaN	NaN	NaN	NaN	2.156	0.068	0.613
451	2.255	NaN	NaN	NaN	NaN	NaN	NaN	NaN	NaN	NaN	NaN	NaN	NaN	NaN	NaN	NaN	2.02	0.532	0.31	2.032	0.316	0.24	NaN	NaN	NaN	1.914	0.021	0.247	NaN	NaN	NaN	NaN	NaN	NaN	NaN	NaN	NaN	NaN	NaN	NaN	NaN	NaN	NaN	NaN	NaN	NaN	2.156	0.068	0.613
452	2.26	NaN	NaN	NaN	NaN	NaN	NaN	NaN	NaN	NaN	NaN	NaN	NaN	NaN	NaN	NaN	2.019	0.532	0.309	2.031	0.316	0.24	NaN	NaN	NaN	1.913	0.021	0.249	NaN	NaN	NaN	NaN	NaN	NaN	NaN	NaN	NaN	NaN	NaN	NaN	2.101	0.426	0.663	NaN	NaN	NaN	2.156	0.068	0.613
453	2.265	NaN	NaN	NaN	NaN	NaN	NaN	NaN	NaN	NaN	NaN	NaN	NaN	NaN	NaN	NaN	2.018	0.533	0.309	2.031	0.316	0.24	NaN	NaN	NaN	1.913	0.021	0.249	NaN	NaN	NaN	NaN	NaN	NaN	NaN	NaN	NaN	NaN	NaN	NaN	2.101	0.426	0.663	2.151	0.263	0.702	2.156	0.068	0.613
454	2.27	NaN	NaN	NaN	NaN	NaN	NaN	NaN	NaN	NaN	NaN	NaN	NaN	NaN	NaN	NaN	2.017	0.533	0.309	2.03	0.316	0.239	NaN	NaN	NaN	1.914	0.021	0.248	NaN	NaN	NaN	NaN	NaN	NaN	NaN	NaN	NaN	NaN	NaN	NaN	2.1	0.426	0.663	2.151	0.263	0.702	2.156	0.068	0.613
455	2.275	NaN	NaN	NaN	NaN	NaN	NaN	NaN	NaN	NaN	NaN	NaN	NaN	NaN	NaN	NaN	2.016	0.533	0.308	2.029	0.316	0.239	NaN	NaN	NaN	1.914	0.021	0.247	NaN	NaN	NaN	NaN	NaN	NaN	NaN	NaN	NaN	NaN	NaN	NaN	2.1	0.426	0.663	2.152	0.263	0.702	2.156	0.068	0.613
456	2.28	NaN	NaN	NaN	NaN	NaN	NaN	NaN	NaN	NaN	2.086	0.646	0.278	NaN	NaN	NaN	2.015	0.533	0.308	2.028	0.317	0.239	NaN	NaN	NaN	1.914	0.021	0.248	NaN	NaN	NaN	NaN	NaN	NaN	NaN	NaN	NaN	NaN	NaN	NaN	2.1	0.426	0.663	2.147	0.265	0.701	2.156	0.068	0.613
457	2.285	NaN	NaN	NaN	NaN	NaN	NaN	NaN	NaN	NaN	NaN	NaN	NaN	NaN	NaN	NaN	2.014	0.534	0.307	2.027	0.317	0.238	NaN	NaN	NaN	1.914	0.021	0.248	NaN	NaN	NaN	NaN	NaN	NaN	NaN	NaN	NaN	NaN	NaN	NaN	2.1	0.426	0.663	2.142	0.268	0.698	2.156	0.068	0.613
458	2.29	NaN	NaN	NaN	NaN	NaN	NaN	NaN	NaN	NaN	NaN	NaN	NaN	NaN	NaN	NaN	2.014	0.534	0.307	2.026	0.316	0.238	NaN	NaN	NaN	1.913	0.021	0.248	NaN	NaN	NaN	NaN	NaN	NaN	NaN	NaN	NaN	NaN	NaN	NaN	2.1	0.426	0.663	2.145	0.266	0.7	2.156	0.068	0.613
459	2.295	NaN	NaN	NaN	NaN	NaN	NaN	NaN	NaN	NaN	NaN	NaN	NaN	NaN	NaN	NaN	2.014	0.535	0.308	2.024	0.316	0.237	NaN	NaN	NaN	1.913	0.021	0.248	NaN	NaN	NaN	NaN	NaN	NaN	NaN	NaN	NaN	NaN	NaN	NaN	2.1	0.426	0.663	2.136	0.27	0.696	2.156	0.068	0.613
460	2.3	NaN	NaN	NaN	NaN	NaN	NaN	NaN	NaN	NaN	NaN	NaN	NaN	NaN	NaN	NaN	2.013	0.535	0.308	2.023	0.316	0.237	NaN	NaN	NaN	1.914	0.021	0.248	NaN	NaN	NaN	NaN	NaN	NaN	NaN	NaN	NaN	NaN	NaN	NaN	2.1	0.426	0.663	2.134	0.27	0.695	2.156	0.068	0.613
461	2.305	NaN	NaN	NaN	NaN	NaN	NaN	NaN	NaN	NaN	NaN	NaN	NaN	NaN	NaN	NaN	2.01	0.535	0.306	2.023	0.316	0.236	NaN	NaN	NaN	1.914	0.021	0.247	NaN	NaN	NaN	NaN	NaN	NaN	NaN	NaN	NaN	NaN	NaN	NaN	2.1	0.426	0.663	2.132	0.269	0.694	2.156	0.068	0.613
462	2.31	NaN	NaN	NaN	NaN	NaN	NaN	NaN	NaN	NaN	NaN	NaN	NaN	NaN	NaN	NaN	2.008	0.534	0.306	2.022	0.316	0.236	NaN	NaN	NaN	1.915	0.021	0.247	NaN	NaN	NaN	NaN	NaN	NaN	NaN	NaN	NaN	NaN	NaN	NaN	2.1	0.426	0.663	2.132	0.269	0.694	2.156	0.068	0.613
463	2.315	NaN	NaN	NaN	NaN	NaN	NaN	NaN	NaN	NaN	NaN	NaN	NaN	NaN	NaN	NaN	2.005	0.532	0.306	2.021	0.316	0.236	NaN	NaN	NaN	1.914	0.021	0.247	NaN	NaN	NaN	NaN	NaN	NaN	NaN	NaN	NaN	NaN	NaN	NaN	2.099	0.427	0.663	2.132	0.269	0.694	2.156	0.068	0.613
464	2.32	NaN	NaN	NaN	NaN	NaN	NaN	NaN	NaN	NaN	2.075	0.644	0.273	NaN	NaN	NaN	2.004	0.531	0.306	2.02	0.316	0.236	NaN	NaN	NaN	1.914	0.021	0.248	NaN	NaN	NaN	NaN	NaN	NaN	NaN	NaN	NaN	NaN	NaN	NaN	2.098	0.427	0.662	2.131	0.269	0.694	2.156	0.068	0.613
465	2.325	NaN	NaN	NaN	NaN	NaN	NaN	2.111	0.853	0.309	2.073	0.645	0.273	NaN	NaN	NaN	2.002	0.531	0.305	2.02	0.316	0.236	NaN	NaN	NaN	1.915	0.021	0.247	NaN	NaN	NaN	NaN	NaN	NaN	NaN	NaN	NaN	NaN	NaN	NaN	2.097	0.426	0.662	2.131	0.269	0.694	2.156	0.068	0.613
466	2.33	NaN	NaN	NaN	NaN	NaN	NaN	2.111	0.853	0.309	2.071	0.646	0.272	NaN	NaN	NaN	2.001	0.531	0.305	2.019	0.316	0.236	NaN	NaN	NaN	1.915	0.021	0.247	NaN	NaN	NaN	NaN	NaN	NaN	NaN	NaN	NaN	NaN	NaN	NaN	2.097	0.426	0.662	2.131	0.269	0.694	2.156	0.068	0.613
467	2.335	NaN	NaN	NaN	NaN	NaN	NaN	2.11	0.854	0.309	2.072	0.645	0.272	NaN	NaN	NaN	2	0.531	0.305	2.019	0.316	0.236	NaN	NaN	NaN	1.914	0.021	0.247	NaN	NaN	NaN	NaN	NaN	NaN	NaN	NaN	NaN	NaN	NaN	NaN	2.098	0.427	0.662	2.131	0.269	0.694	2.156	0.068	0.613
468	2.34	NaN	NaN	NaN	NaN	NaN	NaN	2.11	0.854	0.308	2.071	0.645	0.272	NaN	NaN	NaN	1.999	0.531	0.304	2.018	0.316	0.235	NaN	NaN	NaN	1.914	0.021	0.248	NaN	NaN	NaN	NaN	NaN	NaN	NaN	NaN	NaN	NaN	NaN	NaN	2.098	0.427	0.662	2.131	0.27	0.694	2.156	0.068	0.613
469	2.345	NaN	NaN	NaN	NaN	NaN	NaN	2.11	0.854	0.308	2.071	0.645	0.272	NaN	NaN	NaN	1.998	0.531	0.304	2.017	0.315	0.235	NaN	NaN	NaN	1.914	0.021	0.248	NaN	NaN	NaN	NaN	NaN	NaN	NaN	NaN	NaN	NaN	NaN	NaN	2.098	0.427	0.663	2.13	0.27	0.693	2.156	0.068	0.613
470	2.35	NaN	NaN	NaN	NaN	NaN	NaN	2.109	0.854	0.308	2.07	0.645	0.271	NaN	NaN	NaN	1.997	0.531	0.303	2.017	0.315	0.235	NaN	NaN	NaN	1.914	0.021	0.247	NaN	NaN	NaN	NaN	NaN	NaN	NaN	NaN	NaN	NaN	NaN	NaN	2.098	0.427	0.663	2.13	0.27	0.694	2.156	0.068	0.613
471	2.355	NaN	NaN	NaN	NaN	NaN	NaN	NaN	NaN	NaN	2.07	0.646	0.271	NaN	NaN	NaN	1.997	0.532	0.303	2.016	0.315	0.235	NaN	NaN	NaN	1.914	0.021	0.247	NaN	NaN	NaN	NaN	NaN	NaN	NaN	NaN	NaN	NaN	NaN	NaN	2.098	0.427	0.663	2.13	0.27	0.695	2.156	0.068	0.613
472	2.36	NaN	NaN	NaN	NaN	NaN	NaN	NaN	NaN	NaN	2.068	0.646	0.27	NaN	NaN	NaN	1.996	0.532	0.303	2.015	0.315	0.234	NaN	NaN	NaN	1.914	0.021	0.248	NaN	NaN	NaN	NaN	NaN	NaN	NaN	NaN	NaN	NaN	NaN	NaN	2.097	0.427	0.663	2.13	0.27	0.695	2.156	0.068	0.613
473	2.365	NaN	NaN	NaN	NaN	NaN	NaN	NaN	NaN	NaN	2.066	0.645	0.27	NaN	NaN	NaN	1.995	0.532	0.302	2.014	0.315	0.234	NaN	NaN	NaN	1.913	0.021	0.249	NaN	NaN	NaN	NaN	NaN	NaN	NaN	NaN	NaN	NaN	NaN	NaN	2.097	0.427	0.663	2.13	0.27	0.695	2.156	0.068	0.613
474	2.37	NaN	NaN	NaN	NaN	NaN	NaN	NaN	NaN	NaN	2.065	0.643	0.27	NaN	NaN	NaN	1.995	0.533	0.302	2.014	0.315	0.234	NaN	NaN	NaN	1.914	0.021	0.248	NaN	NaN	NaN	NaN	NaN	NaN	NaN	NaN	NaN	NaN	NaN	NaN	2.097	0.427	0.663	2.13	0.271	0.695	2.156	0.068	0.613
475	2.375	NaN	NaN	NaN	NaN	NaN	NaN	NaN	NaN	NaN	2.064	0.643	0.269	NaN	NaN	NaN	1.996	0.534	0.303	2.013	0.315	0.234	NaN	NaN	NaN	1.914	0.021	0.247	NaN	NaN	NaN	NaN	NaN	NaN	NaN	NaN	NaN	NaN	NaN	NaN	2.097	0.427	0.663	2.13	0.271	0.695	2.156	0.068	0.613
476	2.38	NaN	NaN	NaN	NaN	NaN	NaN	2.105	0.851	0.304	2.064	0.644	0.268	NaN	NaN	NaN	1.995	0.534	0.303	2.013	0.315	0.234	NaN	NaN	NaN	1.914	0.021	0.248	NaN	NaN	NaN	NaN	NaN	NaN	NaN	NaN	NaN	NaN	NaN	NaN	2.097	0.428	0.663	2.13	0.271	0.694	2.156	0.068	0.613
477	2.385	NaN	NaN	NaN	NaN	NaN	NaN	2.104	0.851	0.304	2.064	0.644	0.268	NaN	NaN	NaN	1.995	0.534	0.303	2.013	0.315	0.234	NaN	NaN	NaN	1.914	0.021	0.247	NaN	NaN	NaN	NaN	NaN	NaN	NaN	NaN	NaN	NaN	NaN	NaN	2.097	0.428	0.662	2.13	0.271	0.694	2.156	0.068	0.613
478	2.39	NaN	NaN	NaN	NaN	NaN	NaN	2.104	0.851	0.303	2.063	0.644	0.268	NaN	NaN	NaN	1.993	0.534	0.302	2.013	0.315	0.234	NaN	NaN	NaN	1.914	0.021	0.248	NaN	NaN	NaN	NaN	NaN	NaN	NaN	NaN	NaN	NaN	NaN	NaN	2.096	0.427	0.662	2.13	0.271	0.694	2.156	0.068	0.613
479	2.395	NaN	NaN	NaN	NaN	NaN	NaN	2.104	0.851	0.303	2.063	0.644	0.267	NaN	NaN	NaN	1.99	0.534	0.301	2.013	0.315	0.234	NaN	NaN	NaN	1.914	0.021	0.248	NaN	NaN	NaN	NaN	NaN	NaN	NaN	NaN	NaN	NaN	NaN	NaN	2.094	0.426	0.659	2.13	0.271	0.694	2.156	0.068	0.613
480	2.4	NaN	NaN	NaN	NaN	NaN	NaN	2.104	0.851	0.303	2.062	0.644	0.267	NaN	NaN	NaN	1.989	0.534	0.3	2.011	0.315	0.234	NaN	NaN	NaN	1.914	0.021	0.247	NaN	NaN	NaN	NaN	NaN	NaN	NaN	NaN	NaN	NaN	NaN	NaN	2.094	0.426	0.659	2.13	0.271	0.694	2.156	0.068	0.613
481	2.405	NaN	NaN	NaN	NaN	NaN	NaN	2.103	0.851	0.303	2.061	0.643	0.267	NaN	NaN	NaN	1.988	0.534	0.3	2.009	0.315	0.233	NaN	NaN	NaN	1.914	0.021	0.247	NaN	NaN	NaN	NaN	NaN	NaN	NaN	NaN	NaN	NaN	NaN	NaN	2.093	0.426	0.659	2.13	0.271	0.693	2.156	0.068	0.613
482	2.41	NaN	NaN	NaN	NaN	NaN	NaN	2.103	0.851	0.302	2.06	0.641	0.268	NaN	NaN	NaN	1.988	0.534	0.3	2.008	0.315	0.232	NaN	NaN	NaN	1.914	0.021	0.248	NaN	NaN	NaN	NaN	NaN	NaN	NaN	NaN	NaN	NaN	NaN	NaN	2.093	0.426	0.658	2.13	0.271	0.693	2.156	0.068	0.613
483	2.415	NaN	NaN	NaN	NaN	NaN	NaN	NaN	NaN	NaN	2.059	0.64	0.268	NaN	NaN	NaN	1.987	0.534	0.3	2.008	0.315	0.232	NaN	NaN	NaN	1.914	0.021	0.247	NaN	NaN	NaN	NaN	NaN	NaN	NaN	NaN	NaN	NaN	NaN	NaN	2.093	0.426	0.657	2.13	0.271	0.693	2.156	0.068	0.613
484	2.42	NaN	NaN	NaN	NaN	NaN	NaN	NaN	NaN	NaN	2.058	0.64	0.268	NaN	NaN	NaN	1.989	0.535	0.3	2.007	0.315	0.232	NaN	NaN	NaN	1.913	0.021	0.248	NaN	NaN	NaN	NaN	NaN	NaN	NaN	NaN	NaN	NaN	NaN	NaN	2.093	0.425	0.656	2.13	0.271	0.693	2.156	0.068	0.613
485	2.425	NaN	NaN	NaN	NaN	NaN	NaN	NaN	NaN	NaN	2.058	0.641	0.268	NaN	NaN	NaN	1.977	0.521	0.299	2.007	0.315	0.232	NaN	NaN	NaN	1.913	0.021	0.248	NaN	NaN	NaN	NaN	NaN	NaN	NaN	NaN	NaN	NaN	NaN	NaN	2.093	0.426	0.656	2.129	0.271	0.693	2.156	0.068	0.613
486	2.43	NaN	NaN	NaN	NaN	NaN	NaN	NaN	NaN	NaN	2.057	0.641	0.268	NaN	NaN	NaN	1.953	0.493	0.296	2.006	0.315	0.232	NaN	NaN	NaN	1.913	0.021	0.249	NaN	NaN	NaN	NaN	NaN	NaN	NaN	NaN	NaN	NaN	NaN	NaN	2.094	0.426	0.656	2.129	0.271	0.692	2.156	0.068	0.613
487	2.435	NaN	NaN	NaN	NaN	NaN	NaN	2.099	0.848	0.298	2.044	0.625	0.265	NaN	NaN	NaN	NaN	NaN	NaN	2.006	0.315	0.232	NaN	NaN	NaN	1.913	0.021	0.248	NaN	NaN	NaN	NaN	NaN	NaN	NaN	NaN	NaN	NaN	NaN	NaN	2.094	0.426	0.656	2.129	0.271	0.692	2.156	0.068	0.613
488	2.44	NaN	NaN	NaN	NaN	NaN	NaN	2.098	0.848	0.298	2.027	0.604	0.262	NaN	NaN	NaN	NaN	NaN	NaN	2.005	0.315	0.232	NaN	NaN	NaN	1.914	0.021	0.248	NaN	NaN	NaN	NaN	NaN	NaN	NaN	NaN	NaN	NaN	NaN	NaN	2.094	0.426	0.656	2.129	0.271	0.692	2.156	0.069	0.613
489	2.445	NaN	NaN	NaN	NaN	NaN	NaN	2.097	0.849	0.298	2.048	0.63	0.266	NaN	NaN	NaN	NaN	NaN	NaN	2.005	0.315	0.232	NaN	NaN	NaN	1.913	0.021	0.249	NaN	NaN	NaN	NaN	NaN	NaN	NaN	NaN	NaN	NaN	NaN	NaN	2.094	0.426	0.656	2.128	0.271	0.692	2.156	0.069	0.613
490	2.45	NaN	NaN	NaN	NaN	NaN	NaN	2.096	0.849	0.297	2.053	0.636	0.266	NaN	NaN	NaN	NaN	NaN	NaN	2.004	0.315	0.232	NaN	NaN	NaN	1.913	0.021	0.249	NaN	NaN	NaN	NaN	NaN	NaN	NaN	NaN	NaN	NaN	NaN	NaN	2.094	0.426	0.656	2.128	0.271	0.692	2.156	0.069	0.613
491	2.455	NaN	NaN	NaN	NaN	NaN	NaN	2.096	0.849	0.297	2.053	0.638	0.266	NaN	NaN	NaN	NaN	NaN	NaN	2.004	0.315	0.232	NaN	NaN	NaN	1.913	0.021	0.248	NaN	NaN	NaN	NaN	NaN	NaN	NaN	NaN	NaN	NaN	NaN	NaN	2.094	0.426	0.656	2.128	0.271	0.692	2.156	0.069	0.613
492	2.46	NaN	NaN	NaN	NaN	NaN	NaN	2.095	0.849	0.297	2.053	0.638	0.266	NaN	NaN	NaN	NaN	NaN	NaN	2.003	0.315	0.232	NaN	NaN	NaN	1.914	0.021	0.247	NaN	NaN	NaN	NaN	NaN	NaN	NaN	NaN	NaN	NaN	NaN	NaN	2.094	0.426	0.656	2.128	0.271	0.692	2.156	0.069	0.613
493	2.465	NaN	NaN	NaN	NaN	NaN	NaN	2.095	0.848	0.296	2.052	0.639	0.265	NaN	NaN	NaN	NaN	NaN	NaN	2.003	0.315	0.232	NaN	NaN	NaN	1.914	0.021	0.247	NaN	NaN	NaN	NaN	NaN	NaN	NaN	NaN	NaN	NaN	NaN	NaN	2.093	0.426	0.656	2.128	0.271	0.691	2.156	0.069	0.613
494	2.47	NaN	NaN	NaN	NaN	NaN	NaN	2.095	0.848	0.296	2.052	0.639	0.265	NaN	NaN	NaN	1.98	0.46	0.292	2.003	0.315	0.232	NaN	NaN	NaN	1.913	0.021	0.248	NaN	NaN	NaN	NaN	NaN	NaN	NaN	NaN	NaN	NaN	NaN	NaN	2.093	0.427	0.656	2.128	0.271	0.691	2.156	0.069	0.613
495	2.475	NaN	NaN	NaN	NaN	NaN	NaN	2.095	0.848	0.295	2.051	0.639	0.264	NaN	NaN	NaN	1.98	0.46	0.292	2.004	0.315	0.232	NaN	NaN	NaN	1.913	0.021	0.249	NaN	NaN	NaN	NaN	NaN	NaN	NaN	NaN	NaN	NaN	NaN	NaN	2.093	0.427	0.655	2.128	0.272	0.691	2.156	0.069	0.613
496	2.48	NaN	NaN	NaN	NaN	NaN	NaN	2.094	0.848	0.295	2.05	0.639	0.264	NaN	NaN	NaN	1.979	0.459	0.291	2.004	0.315	0.232	NaN	NaN	NaN	1.913	0.02	0.249	NaN	NaN	NaN	NaN	NaN	NaN	NaN	NaN	NaN	NaN	NaN	NaN	2.092	0.427	0.655	2.128	0.272	0.691	2.156	0.069	0.613
497	2.485	NaN	NaN	NaN	NaN	NaN	NaN	2.093	0.848	0.294	2.049	0.639	0.264	NaN	NaN	NaN	1.979	0.459	0.291	2.003	0.315	0.231	NaN	NaN	NaN	1.913	0.021	0.248	NaN	NaN	NaN	NaN	NaN	NaN	NaN	NaN	NaN	NaN	NaN	NaN	2.092	0.427	0.655	2.127	0.272	0.691	2.156	0.069	0.613
498	2.49	NaN	NaN	NaN	NaN	NaN	NaN	2.093	0.848	0.293	2.049	0.639	0.263	NaN	NaN	NaN	1.978	0.459	0.291	2.001	0.314	0.23	NaN	NaN	NaN	1.914	0.021	0.248	NaN	NaN	NaN	NaN	NaN	NaN	NaN	NaN	NaN	NaN	NaN	NaN	2.091	0.426	0.654	2.127	0.272	0.691	2.156	0.069	0.613
499	2.495	NaN	NaN	NaN	NaN	NaN	NaN	2.092	0.847	0.293	2.048	0.639	0.263	NaN	NaN	NaN	1.977	0.459	0.29	2	0.314	0.229	NaN	NaN	NaN	1.913	0.02	0.249	NaN	NaN	NaN	NaN	NaN	NaN	NaN	NaN	NaN	NaN	NaN	NaN	2.089	0.424	0.652	2.127	0.272	0.691	2.156	0.069	0.613
500	2.5	NaN	NaN	NaN	NaN	NaN	NaN	2.091	0.847	0.292	2.047	0.639	0.262	NaN	NaN	NaN	1.977	0.459	0.29	1.999	0.314	0.229	NaN	NaN	NaN	1.913	0.02	0.249	NaN	NaN	NaN	NaN	NaN	NaN	NaN	NaN	NaN	NaN	NaN	NaN	2.088	0.423	0.651	2.127	0.272	0.691	2.156	0.069	0.613
501	2.505	NaN	NaN	NaN	NaN	NaN	NaN	2.091	0.847	0.292	2.046	0.64	0.262	NaN	NaN	NaN	1.977	0.459	0.29	1.999	0.314	0.229	NaN	NaN	NaN	1.913	0.021	0.249	NaN	NaN	NaN	NaN	NaN	NaN	NaN	NaN	NaN	NaN	NaN	NaN	2.088	0.423	0.651	2.126	0.272	0.691	2.156	0.069	0.613
502	2.51	NaN	NaN	NaN	NaN	NaN	NaN	2.09	0.846	0.291	2.046	0.64	0.262	NaN	NaN	NaN	1.975	0.459	0.29	1.998	0.314	0.229	NaN	NaN	NaN	1.913	0.021	0.248	NaN	NaN	NaN	NaN	NaN	NaN	NaN	NaN	NaN	NaN	NaN	NaN	2.087	0.423	0.651	2.126	0.272	0.691	2.156	0.069	0.613
503	2.515	NaN	NaN	NaN	NaN	NaN	NaN	2.09	0.847	0.29	NaN	NaN	NaN	NaN	NaN	NaN	1.974	0.458	0.289	1.997	0.314	0.229	NaN	NaN	NaN	1.914	0.021	0.248	NaN	NaN	NaN	NaN	NaN	NaN	NaN	NaN	NaN	NaN	NaN	NaN	2.087	0.423	0.651	2.125	0.272	0.691	2.156	0.069	0.613
504	2.52	NaN	NaN	NaN	NaN	NaN	NaN	2.089	0.847	0.29	NaN	NaN	NaN	NaN	NaN	NaN	1.973	0.458	0.288	1.997	0.313	0.229	NaN	NaN	NaN	1.914	0.021	0.247	NaN	NaN	NaN	NaN	NaN	NaN	NaN	NaN	NaN	NaN	NaN	NaN	2.087	0.423	0.651	2.125	0.272	0.69	2.156	0.069	0.613
505	2.525	NaN	NaN	NaN	NaN	NaN	NaN	2.089	0.847	0.289	2.041	0.637	0.26	NaN	NaN	NaN	1.97	0.477	0.29	1.996	0.313	0.229	NaN	NaN	NaN	1.913	0.021	0.248	NaN	NaN	NaN	NaN	NaN	NaN	NaN	NaN	NaN	NaN	NaN	NaN	2.086	0.424	0.651	2.125	0.272	0.69	2.156	0.069	0.613
506	2.53	NaN	NaN	NaN	NaN	NaN	NaN	2.088	0.847	0.288	2.041	0.637	0.259	NaN	NaN	NaN	1.969	0.518	0.295	1.996	0.313	0.229	NaN	NaN	NaN	1.913	0.021	0.249	NaN	NaN	NaN	NaN	NaN	NaN	NaN	NaN	NaN	2.061	0.506	0.653	2.086	0.424	0.65	2.124	0.272	0.69	2.156	0.069	0.613
507	2.535	NaN	NaN	NaN	NaN	NaN	NaN	2.087	0.846	0.288	2.041	0.637	0.259	1.971	0.458	0.289	1.976	0.527	0.297	1.995	0.313	0.229	NaN	NaN	NaN	1.914	0.021	0.248	NaN	NaN	NaN	NaN	NaN	NaN	NaN	NaN	NaN	2.059	0.504	0.652	2.086	0.424	0.65	2.124	0.272	0.69	2.156	0.069	0.613
508	2.54	NaN	NaN	NaN	NaN	NaN	NaN	2.087	0.846	0.287	2.04	0.638	0.259	1.97	0.458	0.288	1.978	0.529	0.298	1.995	0.313	0.229	NaN	NaN	NaN	1.914	0.021	0.247	NaN	NaN	NaN	NaN	NaN	NaN	NaN	NaN	NaN	2.058	0.504	0.651	2.086	0.424	0.65	2.124	0.272	0.69	2.156	0.069	0.613
509	2.545	NaN	NaN	NaN	NaN	NaN	NaN	2.086	0.846	0.286	2.039	0.638	0.258	1.97	0.458	0.288	1.978	0.529	0.298	1.994	0.312	0.229	NaN	NaN	NaN	1.915	0.021	0.247	NaN	NaN	NaN	NaN	NaN	NaN	NaN	NaN	NaN	2.058	0.504	0.651	2.085	0.424	0.65	2.124	0.272	0.69	2.156	0.07	0.613
510	2.55	NaN	NaN	NaN	NaN	NaN	NaN	2.086	0.846	0.286	2.038	0.638	0.257	1.969	0.457	0.288	NaN	NaN	NaN	1.994	0.312	0.229	NaN	NaN	NaN	1.915	0.021	0.247	NaN	NaN	NaN	NaN	NaN	NaN	NaN	NaN	NaN	2.058	0.504	0.651	2.085	0.424	0.651	2.124	0.272	0.69	2.156	0.07	0.613
511	2.555	NaN	NaN	NaN	NaN	NaN	NaN	2.085	0.846	0.285	2.037	0.638	0.257	1.967	0.476	0.288	NaN	NaN	NaN	1.994	0.312	0.228	NaN	NaN	NaN	1.915	0.021	0.247	NaN	NaN	NaN	NaN	NaN	NaN	NaN	NaN	NaN	2.059	0.505	0.652	2.085	0.425	0.651	2.124	0.272	0.69	2.154	0.07	0.613
512	2.56	NaN	NaN	NaN	NaN	NaN	NaN	2.084	0.846	0.284	2.036	0.637	0.256	1.963	0.518	0.289	1.968	0.457	0.287	1.993	0.312	0.228	NaN	NaN	NaN	1.914	0.021	0.247	NaN	NaN	NaN	NaN	NaN	NaN	NaN	NaN	NaN	2.058	0.505	0.652	2.085	0.425	0.651	2.124	0.272	0.69	2.151	0.071	0.614
513	2.565	NaN	NaN	NaN	NaN	NaN	NaN	2.084	0.845	0.284	2.036	0.637	0.256	1.961	0.529	0.289	1.967	0.457	0.286	1.993	0.312	0.228	NaN	NaN	NaN	1.914	0.021	0.248	NaN	NaN	NaN	NaN	NaN	NaN	NaN	NaN	NaN	2.056	0.504	0.65	2.084	0.425	0.651	2.124	0.273	0.69	2.15	0.071	0.615
514	2.57	NaN	NaN	NaN	NaN	NaN	NaN	2.083	0.846	0.283	2.035	0.638	0.256	1.96	0.531	0.289	1.967	0.457	0.286	1.994	0.312	0.228	NaN	NaN	NaN	1.914	0.021	0.247	NaN	NaN	NaN	NaN	NaN	NaN	NaN	NaN	NaN	2.053	0.502	0.647	2.084	0.424	0.65	2.123	0.273	0.69	2.15	0.071	0.615
515	2.575	NaN	NaN	NaN	NaN	NaN	NaN	2.082	0.846	0.282	2.034	0.638	0.255	1.96	0.532	0.289	1.967	0.457	0.286	1.994	0.312	0.228	NaN	NaN	NaN	1.914	0.021	0.247	NaN	NaN	NaN	NaN	NaN	NaN	NaN	NaN	NaN	2.052	0.501	0.646	2.083	0.424	0.65	2.123	0.273	0.69	2.15	0.071	0.615
516	2.58	NaN	NaN	NaN	NaN	NaN	NaN	2.082	0.845	0.281	2.033	0.636	0.255	1.959	0.532	0.289	1.967	0.457	0.286	1.993	0.311	0.227	NaN	NaN	NaN	1.915	0.021	0.247	NaN	NaN	NaN	NaN	NaN	NaN	NaN	NaN	NaN	2.052	0.501	0.646	2.082	0.424	0.649	2.123	0.273	0.69	2.15	0.071	0.615
517	2.585	NaN	NaN	NaN	NaN	NaN	NaN	2.081	0.845	0.281	2.033	0.636	0.254	1.959	0.532	0.288	1.966	0.457	0.285	1.991	0.311	0.226	NaN	NaN	NaN	1.915	0.021	0.247	NaN	NaN	NaN	NaN	NaN	NaN	NaN	NaN	NaN	2.051	0.501	0.646	2.081	0.424	0.648	2.122	0.274	0.69	2.15	0.071	0.615
518	2.59	NaN	NaN	NaN	NaN	NaN	NaN	2.08	0.845	0.28	2.032	0.637	0.252	1.958	0.532	0.288	1.966	0.457	0.285	1.991	0.31	0.225	NaN	NaN	NaN	1.915	0.021	0.247	NaN	NaN	NaN	NaN	NaN	NaN	NaN	NaN	NaN	2.051	0.501	0.646	2.08	0.423	0.647	2.122	0.274	0.69	2.149	0.071	0.615
519	2.595	NaN	NaN	NaN	NaN	NaN	NaN	2.08	0.845	0.279	2.032	0.637	0.252	1.958	0.532	0.288	1.965	0.456	0.284	1.99	0.31	0.225	NaN	NaN	NaN	1.915	0.021	0.247	NaN	NaN	NaN	NaN	NaN	NaN	NaN	NaN	NaN	2.051	0.501	0.646	2.079	0.423	0.647	2.122	0.274	0.69	2.149	0.072	0.615
520	2.6	NaN	NaN	NaN	NaN	NaN	NaN	2.079	0.846	0.278	2.031	0.637	0.252	1.957	0.531	0.288	1.965	0.456	0.284	1.99	0.31	0.225	NaN	NaN	NaN	1.915	0.021	0.247	NaN	NaN	NaN	NaN	NaN	NaN	NaN	NaN	NaN	2.051	0.502	0.646	2.079	0.423	0.647	2.122	0.274	0.689	2.151	0.072	0.614
521	2.605	NaN	NaN	NaN	NaN	NaN	NaN	2.079	0.845	0.277	2.031	0.636	0.251	1.957	0.532	0.287	1.964	0.456	0.283	1.99	0.31	0.225	NaN	NaN	NaN	1.915	0.021	0.247	NaN	NaN	NaN	NaN	NaN	NaN	NaN	NaN	NaN	2.051	0.503	0.647	2.08	0.425	0.647	2.123	0.274	0.687	2.155	0.072	0.613
522	2.61	NaN	NaN	NaN	NaN	NaN	NaN	2.078	0.845	0.277	2.03	0.637	0.251	1.956	0.532	0.287	1.964	0.456	0.282	1.99	0.31	0.225	NaN	NaN	NaN	1.915	0.021	0.247	NaN	NaN	NaN	NaN	NaN	NaN	NaN	NaN	NaN	2.05	0.503	0.647	2.082	0.428	0.649	2.123	0.274	0.687	2.156	0.072	0.613
523	2.615	NaN	NaN	NaN	NaN	NaN	NaN	2.077	0.846	0.276	2.03	0.637	0.25	1.956	0.532	0.286	1.963	0.455	0.282	1.989	0.31	0.225	NaN	NaN	NaN	1.915	0.021	0.247	NaN	NaN	NaN	NaN	NaN	NaN	NaN	NaN	NaN	2.05	0.503	0.646	2.082	0.429	0.65	2.123	0.275	0.687	2.157	0.073	0.613
524	2.62	NaN	NaN	NaN	NaN	NaN	NaN	2.076	0.846	0.276	2.029	0.637	0.249	1.955	0.531	0.285	1.963	0.455	0.281	1.989	0.31	0.224	NaN	NaN	NaN	1.915	0.021	0.247	NaN	NaN	NaN	NaN	NaN	NaN	NaN	NaN	NaN	2.05	0.503	0.646	2.082	0.429	0.649	2.123	0.275	0.686	2.157	0.074	0.613
525	2.625	NaN	NaN	NaN	NaN	NaN	NaN	2.076	0.845	0.275	2.029	0.637	0.249	1.955	0.53	0.284	1.963	0.455	0.282	1.989	0.31	0.224	NaN	NaN	NaN	1.915	0.021	0.247	NaN	NaN	NaN	NaN	NaN	NaN	NaN	NaN	NaN	2.05	0.503	0.645	2.081	0.429	0.649	2.123	0.275	0.686	2.157	0.074	0.613
526	2.63	NaN	NaN	NaN	NaN	NaN	NaN	2.075	0.845	0.274	2.028	0.636	0.248	1.954	0.53	0.284	1.962	0.455	0.281	1.988	0.31	0.224	NaN	NaN	NaN	1.915	0.021	0.247	NaN	NaN	NaN	NaN	NaN	NaN	NaN	NaN	NaN	2.049	0.503	0.645	2.08	0.428	0.649	2.122	0.276	0.686	2.157	0.073	0.612
527	2.635	NaN	NaN	NaN	NaN	NaN	NaN	2.074	0.844	0.273	2.027	0.636	0.247	1.954	0.53	0.283	1.962	0.455	0.281	1.988	0.31	0.223	NaN	NaN	NaN	1.915	0.021	0.247	NaN	NaN	NaN	NaN	NaN	NaN	NaN	NaN	NaN	2.048	0.503	0.644	2.079	0.427	0.648	2.122	0.276	0.685	2.155	0.07	0.61
528	2.64	NaN	NaN	NaN	NaN	NaN	NaN	2.074	0.844	0.272	2.027	0.635	0.246	1.953	0.53	0.283	1.962	0.455	0.28	1.988	0.31	0.223	NaN	NaN	NaN	1.915	0.021	0.247	NaN	NaN	NaN	NaN	NaN	NaN	NaN	NaN	NaN	2.047	0.503	0.644	2.078	0.427	0.648	2.122	0.276	0.685	2.155	0.069	0.61
529	2.645	NaN	NaN	NaN	NaN	NaN	NaN	2.073	0.844	0.272	2.026	0.635	0.246	1.953	0.53	0.283	1.961	0.455	0.28	1.988	0.309	0.223	NaN	NaN	NaN	1.915	0.021	0.247	NaN	NaN	NaN	NaN	NaN	NaN	NaN	NaN	NaN	2.047	0.502	0.643	2.077	0.426	0.648	2.121	0.276	0.685	2.154	0.069	0.609
530	2.65	NaN	NaN	NaN	NaN	NaN	NaN	2.072	0.844	0.271	2.025	0.635	0.245	1.955	0.53	0.284	1.961	0.455	0.279	1.987	0.309	0.223	NaN	NaN	NaN	1.915	0.021	0.247	NaN	NaN	NaN	NaN	NaN	NaN	NaN	NaN	NaN	2.045	0.502	0.643	2.076	0.427	0.648	2.121	0.276	0.684	2.154	0.069	0.609
531	2.655	NaN	NaN	NaN	NaN	NaN	NaN	2.071	0.844	0.271	2.025	0.635	0.245	1.96	0.529	0.285	1.961	0.455	0.279	1.987	0.309	0.222	NaN	NaN	NaN	1.915	0.021	0.247	NaN	NaN	NaN	NaN	NaN	NaN	NaN	NaN	NaN	2.044	0.502	0.643	2.076	0.427	0.648	2.121	0.276	0.684	2.154	0.069	0.609
532	2.66	NaN	NaN	NaN	NaN	NaN	NaN	2.071	0.844	0.27	2.024	0.635	0.245	1.961	0.528	0.285	1.96	0.455	0.278	1.987	0.309	0.222	NaN	NaN	NaN	1.915	0.021	0.247	NaN	NaN	NaN	NaN	NaN	NaN	NaN	NaN	NaN	2.043	0.502	0.643	2.076	0.429	0.648	2.12	0.276	0.684	2.154	0.069	0.609
533	2.665	NaN	NaN	NaN	NaN	NaN	NaN	2.071	0.845	0.269	2.024	0.635	0.244	1.963	0.528	0.286	1.96	0.454	0.277	1.987	0.308	0.222	NaN	NaN	NaN	1.915	0.021	0.247	NaN	NaN	NaN	NaN	NaN	NaN	NaN	NaN	NaN	2.043	0.503	0.643	2.075	0.428	0.647	2.12	0.276	0.684	2.154	0.069	0.609
534	2.67	NaN	NaN	NaN	NaN	NaN	NaN	2.07	0.845	0.268	2.023	0.635	0.244	1.965	0.527	0.286	1.96	0.454	0.276	1.987	0.308	0.221	NaN	NaN	NaN	1.915	0.021	0.247	NaN	NaN	NaN	NaN	NaN	NaN	NaN	NaN	NaN	2.043	0.503	0.643	2.072	0.424	0.644	2.12	0.276	0.685	2.154	0.069	0.609
535	2.675	NaN	NaN	NaN	NaN	NaN	NaN	2.069	0.845	0.267	2.023	0.635	0.243	NaN	NaN	NaN	1.959	0.454	0.276	1.986	0.308	0.22	NaN	NaN	NaN	1.915	0.021	0.247	NaN	NaN	NaN	NaN	NaN	NaN	NaN	NaN	NaN	2.043	0.503	0.643	2.071	0.424	0.643	2.12	0.276	0.685	2.154	0.069	0.608
536	2.68	NaN	NaN	NaN	NaN	NaN	NaN	2.069	0.845	0.266	2.022	0.634	0.242	1.95	0.528	0.279	1.959	0.454	0.276	1.986	0.307	0.22	NaN	NaN	NaN	1.915	0.021	0.247	NaN	NaN	NaN	NaN	NaN	NaN	NaN	NaN	NaN	2.042	0.502	0.642	2.071	0.424	0.643	2.12	0.276	0.684	2.154	0.069	0.608
537	2.685	NaN	NaN	NaN	NaN	NaN	NaN	2.068	0.845	0.265	2.022	0.635	0.241	1.949	0.528	0.278	1.959	0.454	0.276	1.985	0.307	0.22	NaN	NaN	NaN	1.915	0.021	0.247	NaN	NaN	NaN	NaN	NaN	NaN	NaN	NaN	NaN	2.041	0.501	0.64	2.071	0.424	0.643	2.12	0.277	0.684	2.154	0.069	0.608
538	2.69	NaN	NaN	NaN	NaN	NaN	NaN	2.067	0.845	0.265	2.021	0.634	0.241	1.948	0.528	0.278	1.958	0.454	0.275	1.985	0.307	0.219	NaN	NaN	NaN	1.915	0.021	0.247	NaN	NaN	NaN	NaN	NaN	NaN	NaN	NaN	NaN	2.04	0.499	0.639	2.071	0.425	0.643	2.119	0.277	0.684	2.154	0.069	0.608
539	2.695	NaN	NaN	NaN	NaN	NaN	NaN	2.067	0.845	0.264	2.02	0.633	0.24	1.948	0.528	0.278	1.957	0.454	0.274	1.984	0.307	0.219	NaN	NaN	NaN	1.915	0.021	0.247	NaN	NaN	NaN	NaN	NaN	NaN	NaN	NaN	NaN	2.04	0.499	0.639	2.072	0.427	0.644	2.119	0.277	0.684	2.154	0.07	0.608
540	2.7	NaN	NaN	NaN	NaN	NaN	NaN	2.066	0.845	0.263	2.019	0.633	0.239	1.947	0.528	0.277	1.957	0.454	0.274	1.984	0.307	0.218	NaN	NaN	NaN	1.915	0.021	0.247	NaN	NaN	NaN	NaN	NaN	NaN	NaN	NaN	NaN	2.04	0.499	0.638	2.072	0.427	0.644	2.119	0.277	0.684	2.154	0.07	0.608
541	2.705	NaN	NaN	NaN	NaN	NaN	NaN	2.065	0.844	0.262	2.019	0.634	0.239	1.946	0.528	0.277	1.956	0.454	0.273	1.983	0.307	0.218	NaN	NaN	NaN	1.915	0.021	0.247	NaN	NaN	NaN	NaN	NaN	NaN	NaN	NaN	NaN	2.04	0.5	0.638	2.072	0.428	0.643	2.12	0.278	0.684	2.154	0.07	0.608
542	2.71	NaN	NaN	NaN	NaN	NaN	NaN	2.064	0.844	0.262	2.018	0.634	0.238	1.946	0.528	0.277	1.955	0.453	0.273	1.983	0.307	0.218	NaN	NaN	NaN	1.915	0.021	0.247	NaN	NaN	NaN	NaN	NaN	NaN	NaN	NaN	NaN	2.04	0.5	0.637	2.072	0.428	0.643	2.12	0.279	0.684	2.154	0.07	0.608
543	2.715	NaN	NaN	NaN	NaN	NaN	NaN	2.064	0.844	0.261	2.018	0.634	0.237	1.946	0.528	0.277	1.954	0.453	0.272	1.983	0.307	0.218	NaN	NaN	NaN	1.915	0.021	0.247	NaN	NaN	NaN	NaN	NaN	NaN	NaN	NaN	NaN	2.04	0.501	0.637	2.072	0.429	0.642	2.12	0.279	0.684	2.154	0.07	0.608
544	2.72	NaN	NaN	NaN	NaN	NaN	NaN	2.063	0.844	0.26	2.017	0.634	0.237	NaN	NaN	NaN	1.954	0.453	0.272	1.982	0.307	0.218	NaN	NaN	NaN	1.915	0.021	0.247	NaN	NaN	NaN	NaN	NaN	NaN	NaN	NaN	NaN	2.041	0.502	0.638	2.072	0.429	0.642	2.12	0.279	0.684	2.154	0.07	0.608
545	2.725	NaN	NaN	NaN	NaN	NaN	NaN	2.063	0.844	0.26	2.016	0.634	0.236	NaN	NaN	NaN	1.953	0.453	0.272	1.982	0.306	0.218	NaN	NaN	NaN	1.915	0.021	0.247	NaN	NaN	NaN	NaN	NaN	NaN	NaN	NaN	NaN	2.041	0.502	0.637	2.072	0.429	0.642	2.12	0.279	0.683	2.154	0.07	0.608
546	2.73	NaN	NaN	NaN	NaN	NaN	NaN	2.062	0.844	0.259	2.015	0.633	0.235	1.942	0.526	0.273	1.952	0.452	0.271	1.981	0.306	0.217	NaN	NaN	NaN	1.915	0.021	0.247	NaN	NaN	NaN	NaN	NaN	NaN	NaN	NaN	NaN	2.041	0.502	0.637	2.072	0.429	0.641	2.119	0.278	0.682	2.154	0.07	0.608
547	2.735	NaN	NaN	NaN	NaN	NaN	NaN	2.061	0.844	0.259	2.014	0.633	0.235	1.942	0.526	0.273	1.951	0.452	0.271	1.981	0.306	0.217	NaN	NaN	NaN	1.915	0.021	0.247	NaN	NaN	NaN	NaN	NaN	NaN	NaN	NaN	NaN	2.041	0.502	0.637	2.072	0.429	0.641	2.119	0.278	0.682	2.154	0.071	0.607
548	2.74	NaN	NaN	NaN	NaN	NaN	NaN	2.06	0.843	0.258	2.013	0.633	0.234	1.941	0.526	0.272	1.95	0.452	0.27	1.98	0.306	0.217	NaN	NaN	NaN	1.915	0.02	0.247	NaN	NaN	NaN	NaN	NaN	NaN	NaN	NaN	NaN	2.04	0.502	0.637	2.072	0.429	0.641	2.118	0.278	0.682	2.154	0.071	0.607
549	2.745	NaN	NaN	NaN	NaN	NaN	NaN	2.059	0.843	0.257	2.012	0.633	0.233	1.94	0.526	0.272	1.95	0.452	0.27	1.98	0.306	0.216	NaN	NaN	NaN	1.915	0.021	0.247	NaN	NaN	NaN	NaN	NaN	NaN	NaN	NaN	NaN	2.04	0.502	0.636	2.071	0.428	0.64	2.118	0.279	0.682	2.154	0.071	0.608
550	2.75	NaN	NaN	NaN	NaN	NaN	NaN	2.059	0.843	0.256	2.011	0.633	0.233	1.94	0.526	0.271	1.949	0.452	0.269	1.979	0.305	0.216	NaN	NaN	NaN	1.915	0.021	0.247	NaN	NaN	NaN	NaN	NaN	NaN	NaN	NaN	NaN	2.039	0.502	0.636	2.07	0.428	0.64	2.118	0.279	0.682	2.154	0.071	0.608
551	2.755	NaN	NaN	NaN	NaN	NaN	NaN	2.058	0.843	0.256	2.011	0.633	0.232	1.939	0.526	0.271	1.948	0.451	0.269	1.979	0.305	0.215	NaN	NaN	NaN	1.915	0.021	0.247	NaN	NaN	NaN	NaN	NaN	NaN	NaN	NaN	NaN	2.039	0.502	0.636	2.07	0.429	0.639	2.118	0.279	0.682	2.154	0.071	0.608
552	2.76	NaN	NaN	NaN	NaN	NaN	NaN	2.057	0.843	0.255	2.01	0.633	0.232	1.938	0.527	0.271	1.948	0.452	0.269	1.978	0.305	0.215	NaN	NaN	NaN	1.915	0.021	0.247	NaN	NaN	NaN	NaN	NaN	NaN	NaN	NaN	NaN	2.038	0.502	0.636	2.069	0.429	0.639	2.118	0.279	0.682	2.15	0.074	0.609
553	2.765	NaN	NaN	NaN	NaN	NaN	NaN	2.056	0.843	0.255	2.009	0.633	0.231	1.937	0.527	0.27	1.947	0.451	0.268	1.978	0.305	0.215	NaN	NaN	NaN	1.915	0.021	0.247	NaN	NaN	NaN	NaN	NaN	NaN	NaN	NaN	NaN	2.037	0.502	0.635	2.068	0.429	0.639	2.118	0.279	0.682	2.141	0.079	0.613
554	2.77	NaN	NaN	NaN	NaN	NaN	NaN	2.055	0.843	0.254	2.008	0.633	0.231	1.937	0.526	0.27	1.947	0.451	0.268	1.977	0.305	0.215	NaN	NaN	NaN	1.915	0.021	0.247	NaN	NaN	NaN	NaN	NaN	NaN	NaN	NaN	NaN	2.036	0.501	0.635	2.068	0.429	0.639	2.118	0.279	0.682	2.14	0.08	0.613
555	2.775	NaN	NaN	NaN	NaN	NaN	NaN	2.054	0.843	0.253	2.007	0.632	0.23	1.936	0.526	0.27	1.946	0.451	0.267	1.977	0.305	0.215	NaN	NaN	NaN	1.915	0.021	0.247	NaN	NaN	NaN	NaN	NaN	NaN	NaN	NaN	NaN	2.036	0.501	0.634	2.068	0.429	0.639	2.118	0.279	0.682	2.139	0.081	0.614
556	2.78	NaN	NaN	NaN	NaN	NaN	NaN	2.053	0.843	0.252	2.007	0.632	0.229	1.935	0.525	0.269	1.945	0.45	0.266	1.976	0.304	0.215	NaN	NaN	NaN	1.915	0.021	0.247	NaN	NaN	NaN	NaN	NaN	NaN	NaN	NaN	NaN	2.035	0.5	0.633	2.068	0.429	0.639	2.118	0.28	0.682	2.139	0.081	0.614
557	2.785	NaN	NaN	NaN	NaN	NaN	NaN	2.052	0.842	0.252	2.006	0.631	0.229	1.935	0.525	0.268	1.944	0.45	0.266	1.976	0.304	0.215	NaN	NaN	NaN	1.915	0.021	0.247	NaN	NaN	NaN	NaN	NaN	NaN	NaN	NaN	NaN	2.034	0.5	0.633	2.068	0.429	0.639	2.117	0.28	0.682	2.139	0.081	0.614
558	2.79	NaN	NaN	NaN	NaN	NaN	NaN	2.051	0.842	0.251	2.005	0.631	0.229	1.934	0.525	0.267	1.943	0.45	0.266	1.976	0.304	0.215	NaN	NaN	NaN	1.915	0.02	0.247	NaN	NaN	NaN	NaN	NaN	NaN	NaN	NaN	NaN	2.034	0.5	0.633	2.067	0.429	0.639	2.117	0.28	0.682	2.139	0.081	0.614
559	2.795	NaN	NaN	NaN	NaN	NaN	NaN	2.051	0.843	0.25	2.004	0.63	0.228	1.933	0.525	0.266	1.942	0.45	0.266	1.975	0.303	0.215	NaN	NaN	NaN	1.915	0.021	0.247	NaN	NaN	NaN	NaN	NaN	NaN	NaN	NaN	NaN	2.033	0.5	0.633	2.067	0.429	0.639	2.117	0.28	0.681	2.139	0.081	0.614
560	2.8	NaN	NaN	NaN	NaN	NaN	NaN	2.05	0.843	0.25	2.003	0.63	0.228	1.933	0.525	0.266	1.942	0.449	0.266	1.974	0.303	0.215	NaN	NaN	NaN	1.915	0.02	0.247	NaN	NaN	NaN	NaN	NaN	NaN	NaN	NaN	NaN	2.032	0.5	0.633	2.067	0.429	0.639	2.116	0.28	0.679	2.139	0.081	0.614
561	2.805	NaN	NaN	NaN	NaN	NaN	NaN	2.049	0.842	0.249	2.003	0.63	0.228	1.932	0.525	0.266	1.941	0.449	0.266	1.973	0.303	0.215	NaN	NaN	NaN	1.915	0.021	0.247	NaN	NaN	NaN	NaN	NaN	NaN	NaN	NaN	NaN	2.031	0.5	0.632	2.066	0.43	0.639	2.116	0.28	0.679	2.14	0.081	0.614
562	2.81	NaN	NaN	NaN	NaN	NaN	NaN	2.048	0.842	0.249	2.002	0.63	0.227	1.932	0.525	0.265	1.941	0.449	0.265	1.972	0.302	0.214	NaN	NaN	NaN	1.915	0.02	0.247	NaN	NaN	NaN	NaN	NaN	NaN	NaN	NaN	NaN	2.031	0.5	0.632	2.065	0.43	0.639	2.115	0.28	0.679	2.141	0.08	0.614
563	2.815	NaN	NaN	NaN	NaN	NaN	NaN	2.047	0.842	0.248	2.002	0.63	0.227	1.931	0.525	0.265	1.941	0.449	0.265	1.972	0.302	0.214	NaN	NaN	NaN	1.915	0.02	0.247	NaN	NaN	NaN	NaN	NaN	NaN	NaN	NaN	NaN	2.03	0.5	0.632	2.064	0.429	0.639	2.115	0.28	0.678	2.142	0.08	0.613
564	2.82	NaN	NaN	NaN	NaN	NaN	NaN	2.046	0.842	0.247	2.001	0.63	0.226	1.93	0.525	0.265	1.94	0.449	0.265	1.971	0.301	0.212	NaN	NaN	NaN	1.915	0.02	0.247	NaN	NaN	NaN	NaN	NaN	NaN	NaN	NaN	NaN	2.028	0.5	0.632	2.062	0.429	0.638	2.114	0.28	0.679	2.142	0.08	0.613
565	2.825	NaN	NaN	NaN	NaN	NaN	NaN	2.046	0.842	0.247	2	0.63	0.226	1.93	0.525	0.264	1.939	0.449	0.264	1.97	0.302	0.212	NaN	NaN	NaN	1.915	0.02	0.247	NaN	NaN	NaN	NaN	NaN	NaN	NaN	NaN	NaN	2.027	0.499	0.631	2.061	0.429	0.638	2.114	0.281	0.68	2.145	0.079	0.613
566	2.83	NaN	NaN	NaN	NaN	NaN	NaN	2.045	0.842	0.246	1.999	0.63	0.225	1.929	0.525	0.264	1.938	0.448	0.263	1.969	0.302	0.212	NaN	NaN	NaN	1.915	0.02	0.247	NaN	NaN	NaN	NaN	NaN	NaN	NaN	NaN	NaN	2.026	0.499	0.631	2.06	0.428	0.637	2.113	0.281	0.68	2.149	0.077	0.611
567	2.835	NaN	NaN	NaN	NaN	NaN	NaN	2.044	0.842	0.246	1.999	0.629	0.225	1.929	0.525	0.264	1.937	0.447	0.262	1.969	0.301	0.212	NaN	NaN	NaN	1.915	0.021	0.247	NaN	NaN	NaN	NaN	NaN	NaN	NaN	NaN	NaN	2.024	0.498	0.631	2.058	0.428	0.637	2.113	0.281	0.679	2.146	0.078	0.612
568	2.84	NaN	NaN	NaN	NaN	NaN	NaN	2.043	0.842	0.245	1.998	0.629	0.224	NaN	NaN	NaN	1.937	0.447	0.262	1.969	0.301	0.212	NaN	NaN	NaN	1.915	0.021	0.247	NaN	NaN	NaN	NaN	NaN	NaN	NaN	NaN	NaN	2.023	0.498	0.632	2.057	0.428	0.637	2.112	0.28	0.678	2.145	0.078	0.612
569	2.845	NaN	NaN	NaN	NaN	NaN	NaN	2.042	0.842	0.244	1.997	0.628	0.223	1.927	0.523	0.263	1.936	0.447	0.262	1.968	0.3	0.211	NaN	NaN	NaN	1.915	0.02	0.247	NaN	NaN	NaN	NaN	NaN	NaN	NaN	NaN	NaN	2.022	0.499	0.633	2.056	0.428	0.637	2.111	0.281	0.678	2.144	0.078	0.612
570	2.85	NaN	NaN	NaN	NaN	NaN	NaN	2.042	0.842	0.244	1.996	0.628	0.223	1.927	0.523	0.263	1.936	0.447	0.262	1.968	0.301	0.211	NaN	NaN	NaN	1.915	0.02	0.247	NaN	NaN	NaN	NaN	NaN	NaN	NaN	NaN	NaN	2.021	0.499	0.633	2.055	0.428	0.638	2.111	0.281	0.678	2.146	0.078	0.611
571	2.855	NaN	NaN	NaN	NaN	NaN	NaN	2.041	0.842	0.243	1.995	0.629	0.222	1.932	0.521	0.264	1.936	0.447	0.262	1.968	0.301	0.212	NaN	NaN	NaN	1.915	0.02	0.247	NaN	NaN	NaN	NaN	NaN	NaN	NaN	NaN	NaN	2.019	0.498	0.633	2.054	0.427	0.637	2.11	0.281	0.678	2.151	0.077	0.609
572	2.86	NaN	NaN	NaN	NaN	NaN	NaN	2.04	0.842	0.243	1.995	0.629	0.222	1.945	0.517	0.266	1.935	0.446	0.261	1.968	0.3	0.211	NaN	NaN	NaN	1.915	0.02	0.247	NaN	NaN	NaN	NaN	NaN	NaN	NaN	NaN	NaN	2.018	0.498	0.633	2.053	0.427	0.637	2.109	0.281	0.678	2.152	0.077	0.608
573	2.865	NaN	NaN	NaN	NaN	NaN	NaN	2.039	0.842	0.242	1.994	0.629	0.221	1.948	0.516	0.267	1.934	0.446	0.261	1.967	0.3	0.211	NaN	NaN	NaN	1.915	0.02	0.247	NaN	NaN	NaN	NaN	NaN	NaN	NaN	NaN	NaN	2.017	0.498	0.634	2.054	0.43	0.639	2.109	0.282	0.678	2.152	0.077	0.608
574	2.87	NaN	NaN	NaN	NaN	NaN	NaN	2.039	0.841	0.241	1.993	0.628	0.221	1.943	0.517	0.265	1.933	0.446	0.26	1.967	0.3	0.211	NaN	NaN	NaN	1.915	0.02	0.247	NaN	NaN	NaN	NaN	NaN	NaN	NaN	NaN	NaN	2.015	0.499	0.634	2.054	0.431	0.64	2.108	0.282	0.678	2.152	0.077	0.607
575	2.875	NaN	NaN	NaN	NaN	NaN	NaN	2.038	0.841	0.241	1.992	0.628	0.22	1.929	0.522	0.26	1.933	0.445	0.259	1.966	0.3	0.21	NaN	NaN	NaN	1.915	0.02	0.247	NaN	NaN	NaN	NaN	NaN	NaN	NaN	NaN	NaN	2.014	0.498	0.634	2.052	0.431	0.64	2.108	0.282	0.678	2.152	0.078	0.607
576	2.88	NaN	NaN	NaN	NaN	NaN	NaN	2.038	0.841	0.24	1.992	0.628	0.219	1.925	0.523	0.259	1.932	0.445	0.259	1.966	0.299	0.21	NaN	NaN	NaN	1.915	0.02	0.247	NaN	NaN	NaN	NaN	NaN	NaN	NaN	NaN	NaN	2.012	0.498	0.634	2.051	0.431	0.64	2.107	0.283	0.677	2.152	0.079	0.607
577	2.885	NaN	NaN	NaN	NaN	NaN	NaN	2.037	0.841	0.24	1.991	0.628	0.218	NaN	NaN	NaN	1.932	0.445	0.258	1.965	0.299	0.209	NaN	NaN	NaN	1.915	0.02	0.247	NaN	NaN	NaN	NaN	NaN	NaN	NaN	NaN	NaN	2.01	0.498	0.634	2.049	0.43	0.64	2.106	0.283	0.677	2.153	0.08	0.607
578	2.89	NaN	NaN	NaN	NaN	NaN	NaN	2.036	0.841	0.239	1.99	0.627	0.217	1.922	0.521	0.256	1.932	0.445	0.258	1.965	0.298	0.209	NaN	NaN	NaN	1.915	0.02	0.247	NaN	NaN	NaN	NaN	NaN	NaN	NaN	NaN	NaN	2.009	0.498	0.634	2.047	0.429	0.639	2.106	0.283	0.677	2.154	0.083	0.608
579	2.895	NaN	NaN	NaN	NaN	NaN	NaN	2.036	0.841	0.239	1.99	0.627	0.217	1.922	0.521	0.256	1.931	0.444	0.257	1.965	0.298	0.208	NaN	NaN	NaN	1.915	0.02	0.247	NaN	NaN	NaN	NaN	NaN	NaN	NaN	NaN	NaN	2.007	0.497	0.634	2.043	0.427	0.637	2.105	0.283	0.677	2.154	0.084	0.608
580	2.9	NaN	NaN	NaN	NaN	NaN	NaN	2.035	0.841	0.238	1.99	0.627	0.216	1.922	0.521	0.255	1.931	0.444	0.256	1.965	0.298	0.208	NaN	NaN	NaN	1.915	0.02	0.247	NaN	NaN	NaN	NaN	NaN	NaN	NaN	NaN	NaN	2.005	0.496	0.634	2.041	0.426	0.636	2.104	0.284	0.677	2.153	0.085	0.607
581	2.905	NaN	NaN	NaN	NaN	NaN	NaN	2.035	0.84	0.238	1.989	0.627	0.216	1.921	0.521	0.256	1.93	0.444	0.256	1.964	0.298	0.208	NaN	NaN	NaN	1.915	0.02	0.247	NaN	NaN	NaN	NaN	NaN	NaN	NaN	NaN	NaN	2.003	0.496	0.634	2.039	0.426	0.636	2.103	0.284	0.677	2.153	0.085	0.607
582	2.91	NaN	NaN	NaN	NaN	NaN	NaN	2.034	0.84	0.237	1.989	0.627	0.215	1.925	0.519	0.258	1.93	0.443	0.256	1.964	0.298	0.208	NaN	NaN	NaN	1.915	0.02	0.247	NaN	NaN	NaN	NaN	NaN	NaN	NaN	NaN	NaN	2.001	0.497	0.634	2.038	0.426	0.636	2.103	0.286	0.678	2.152	0.085	0.607
583	2.915	NaN	NaN	NaN	NaN	NaN	NaN	2.034	0.84	0.236	1.989	0.627	0.214	1.936	0.515	0.26	1.929	0.443	0.255	1.964	0.297	0.207	NaN	NaN	NaN	1.915	0.02	0.247	NaN	NaN	NaN	NaN	NaN	NaN	NaN	NaN	NaN	1.999	0.496	0.635	2.036	0.427	0.636	2.103	0.287	0.678	2.15	0.085	0.606
584	2.92	NaN	NaN	NaN	NaN	NaN	NaN	2.034	0.839	0.236	1.988	0.626	0.214	1.933	0.516	0.259	1.929	0.443	0.255	1.964	0.297	0.207	NaN	NaN	NaN	1.915	0.02	0.247	NaN	NaN	NaN	NaN	NaN	NaN	NaN	NaN	NaN	1.997	0.496	0.635	2.034	0.427	0.636	2.1	0.287	0.677	2.15	0.085	0.606
585	2.925	NaN	NaN	NaN	NaN	NaN	NaN	2.034	0.839	0.236	1.988	0.626	0.213	1.923	0.519	0.255	1.929	0.443	0.254	1.963	0.296	0.207	NaN	NaN	NaN	1.915	0.02	0.247	NaN	NaN	NaN	NaN	NaN	NaN	NaN	NaN	NaN	1.995	0.497	0.635	2.032	0.428	0.637	2.099	0.288	0.678	2.149	0.086	0.605
586	2.93	NaN	NaN	NaN	NaN	NaN	NaN	2.033	0.839	0.235	1.988	0.626	0.213	1.921	0.519	0.253	1.929	0.443	0.254	1.963	0.296	0.207	NaN	NaN	NaN	1.915	0.02	0.247	NaN	NaN	NaN	NaN	NaN	NaN	NaN	NaN	NaN	1.993	0.498	0.637	2.03	0.428	0.637	2.098	0.29	0.679	2.148	0.088	0.605
587	2.935	NaN	NaN	NaN	NaN	NaN	NaN	2.033	0.839	0.234	1.988	0.626	0.212	1.92	0.518	0.252	1.929	0.443	0.254	1.963	0.296	0.206	NaN	NaN	NaN	1.915	0.02	0.247	NaN	NaN	NaN	NaN	NaN	NaN	NaN	NaN	NaN	1.991	0.499	0.637	2.027	0.429	0.638	2.096	0.291	0.679	2.148	0.09	0.606
588	2.94	NaN	NaN	NaN	NaN	NaN	NaN	2.033	0.839	0.234	1.989	0.626	0.212	1.92	0.518	0.252	1.929	0.442	0.253	1.963	0.295	0.205	NaN	NaN	NaN	1.915	0.02	0.247	NaN	NaN	NaN	NaN	NaN	NaN	NaN	NaN	NaN	1.988	0.499	0.637	2.025	0.43	0.639	2.095	0.292	0.679	2.148	0.092	0.606
589	2.945	NaN	NaN	NaN	NaN	NaN	NaN	2.032	0.839	0.234	1.989	0.626	0.211	1.92	0.518	0.252	1.929	0.442	0.253	1.963	0.295	0.205	NaN	NaN	NaN	1.915	0.02	0.247	NaN	NaN	NaN	NaN	NaN	NaN	NaN	NaN	NaN	1.986	0.499	0.638	2.023	0.431	0.639	2.092	0.293	0.679	2.146	0.093	0.605
590	2.95	NaN	NaN	NaN	NaN	NaN	NaN	2.032	0.839	0.233	1.99	0.626	0.21	1.92	0.518	0.252	1.929	0.442	0.253	1.963	0.295	0.205	NaN	NaN	NaN	1.915	0.02	0.247	NaN	NaN	NaN	NaN	NaN	NaN	NaN	NaN	NaN	1.982	0.499	0.638	2.02	0.432	0.64	2.089	0.294	0.679	2.145	0.094	0.605
591	2.955	NaN	NaN	NaN	NaN	NaN	NaN	2.032	0.839	0.232	1.99	0.626	0.21	1.92	0.518	0.252	1.929	0.442	0.252	1.963	0.295	0.205	NaN	NaN	NaN	1.915	0.02	0.247	NaN	NaN	NaN	NaN	NaN	NaN	NaN	NaN	NaN	1.979	0.5	0.638	2.017	0.433	0.641	2.087	0.295	0.679	2.143	0.095	0.605
592	2.96	NaN	NaN	NaN	NaN	NaN	NaN	2.032	0.839	0.232	1.99	0.626	0.21	1.921	0.518	0.252	1.93	0.442	0.252	1.963	0.294	0.205	NaN	NaN	NaN	1.915	0.02	0.247	NaN	NaN	NaN	NaN	NaN	NaN	NaN	NaN	NaN	1.976	0.501	0.64	2.014	0.434	0.641	2.084	0.296	0.68	2.143	0.098	0.605
593	2.965	NaN	NaN	NaN	NaN	NaN	NaN	2.032	0.839	0.231	1.99	0.626	0.21	1.921	0.518	0.252	1.93	0.442	0.252	1.963	0.294	0.205	NaN	NaN	NaN	1.915	0.02	0.247	NaN	NaN	NaN	NaN	NaN	NaN	NaN	NaN	NaN	1.974	0.503	0.641	2.011	0.435	0.642	2.081	0.297	0.68	2.143	0.102	0.606
594	2.97	NaN	NaN	NaN	NaN	NaN	NaN	2.032	0.84	0.231	1.991	0.626	0.21	1.921	0.518	0.252	1.93	0.442	0.252	1.963	0.294	0.205	NaN	NaN	NaN	1.915	0.02	0.247	NaN	NaN	NaN	NaN	NaN	NaN	NaN	NaN	NaN	1.971	0.504	0.642	2.007	0.436	0.643	2.079	0.298	0.68	2.142	0.103	0.606
595	2.975	NaN	NaN	NaN	NaN	NaN	NaN	2.031	0.84	0.231	1.991	0.626	0.21	1.921	0.518	0.252	1.93	0.442	0.252	1.963	0.294	0.204	NaN	NaN	NaN	1.915	0.02	0.247	NaN	NaN	NaN	NaN	NaN	NaN	NaN	NaN	NaN	1.967	0.504	0.642	2.003	0.438	0.644	2.077	0.301	0.682	2.139	0.104	0.605
596	2.98	NaN	NaN	NaN	NaN	NaN	NaN	2.031	0.84	0.23	1.991	0.625	0.21	1.922	0.518	0.252	1.93	0.442	0.252	1.963	0.294	0.204	NaN	NaN	NaN	1.915	0.02	0.247	NaN	NaN	NaN	NaN	NaN	NaN	NaN	NaN	NaN	1.963	0.506	0.643	2	0.439	0.645	2.074	0.303	0.683	2.137	0.105	0.605
597	2.985	NaN	NaN	NaN	NaN	NaN	NaN	2.031	0.84	0.229	1.991	0.625	0.21	1.922	0.518	0.252	1.931	0.442	0.252	1.963	0.294	0.204	NaN	NaN	NaN	1.915	0.02	0.247	NaN	NaN	NaN	NaN	NaN	NaN	NaN	NaN	NaN	1.96	0.507	0.645	1.996	0.44	0.646	2.072	0.305	0.684	2.135	0.106	0.604
598	2.99	NaN	NaN	NaN	NaN	NaN	NaN	2.031	0.841	0.229	1.992	0.625	0.21	1.923	0.518	0.252	1.931	0.442	0.252	1.964	0.294	0.204	NaN	NaN	NaN	1.915	0.02	0.247	NaN	NaN	NaN	NaN	NaN	NaN	NaN	NaN	NaN	1.956	0.508	0.645	1.993	0.442	0.647	2.069	0.307	0.684	2.13	0.11	0.606
599	2.995	NaN	NaN	NaN	NaN	NaN	NaN	2.031	0.841	0.229	1.992	0.625	0.209	1.923	0.518	0.252	1.932	0.442	0.252	1.964	0.294	0.204	NaN	NaN	NaN	1.915	0.02	0.247	NaN	NaN	NaN	NaN	NaN	NaN	NaN	NaN	NaN	1.953	0.508	0.646	1.989	0.443	0.648	2.066	0.309	0.684	2.119	0.117	0.61
600	3	NaN	NaN	NaN	NaN	NaN	NaN	2.031	0.841	0.228	1.992	0.625	0.209	1.924	0.518	0.252	1.932	0.442	0.252	1.964	0.294	0.204	NaN	NaN	NaN	1.915	0.02	0.247	NaN	NaN	NaN	NaN	NaN	NaN	NaN	NaN	NaN	1.949	0.509	0.647	1.986	0.444	0.649	2.063	0.31	0.684	2.113	0.121	0.611
601	3.005	NaN	NaN	NaN	NaN	NaN	NaN	2.031	0.842	0.228	1.992	0.625	0.209	1.924	0.518	0.251	1.933	0.442	0.251	1.965	0.294	0.204	NaN	NaN	NaN	1.915	0.02	0.247	NaN	NaN	NaN	NaN	NaN	NaN	NaN	NaN	NaN	1.945	0.51	0.648	1.982	0.446	0.651	2.06	0.312	0.686	2.116	0.122	0.61
602	3.01	NaN	NaN	NaN	NaN	NaN	NaN	2.031	0.842	0.228	1.992	0.625	0.209	1.925	0.518	0.251	1.933	0.442	0.251	1.965	0.294	0.204	NaN	NaN	NaN	1.915	0.02	0.247	NaN	NaN	NaN	NaN	NaN	NaN	NaN	NaN	NaN	1.942	0.512	0.649	1.978	0.447	0.652	2.057	0.313	0.686	2.124	0.122	0.609
603	3.015	NaN	NaN	NaN	NaN	NaN	NaN	2.031	0.843	0.227	1.993	0.625	0.209	1.926	0.519	0.249	1.934	0.442	0.251	1.966	0.294	0.204	NaN	NaN	NaN	1.915	0.02	0.247	NaN	NaN	NaN	NaN	NaN	NaN	NaN	NaN	NaN	1.938	0.513	0.65	1.974	0.448	0.653	2.053	0.314	0.687	2.124	0.123	0.609
604	3.02	NaN	NaN	NaN	NaN	NaN	NaN	2.031	0.843	0.227	1.993	0.626	0.209	1.927	0.519	0.249	1.934	0.442	0.251	1.967	0.294	0.204	NaN	NaN	NaN	1.915	0.02	0.247	NaN	NaN	NaN	NaN	NaN	NaN	NaN	NaN	NaN	1.935	0.514	0.651	1.971	0.45	0.654	2.05	0.316	0.688	2.122	0.124	0.609
605	3.025	NaN	NaN	NaN	NaN	NaN	NaN	2.03	0.844	0.226	1.994	0.626	0.209	1.927	0.519	0.249	1.935	0.443	0.251	1.967	0.294	0.205	NaN	NaN	NaN	1.915	0.02	0.247	NaN	NaN	NaN	NaN	NaN	NaN	NaN	NaN	NaN	1.931	0.516	0.652	1.967	0.451	0.655	2.047	0.317	0.688	2.12	0.126	0.609
606	3.03	NaN	NaN	NaN	NaN	NaN	NaN	2.03	0.844	0.226	1.994	0.626	0.208	1.927	0.519	0.249	1.936	0.443	0.251	1.968	0.295	0.205	NaN	NaN	NaN	1.915	0.02	0.247	NaN	NaN	NaN	NaN	NaN	NaN	NaN	NaN	NaN	1.928	0.517	0.653	1.964	0.452	0.656	2.044	0.318	0.688	2.118	0.127	0.609
607	3.035	NaN	NaN	NaN	NaN	NaN	NaN	2.03	0.844	0.226	1.995	0.627	0.208	1.928	0.519	0.249	1.936	0.443	0.251	1.968	0.295	0.205	NaN	NaN	NaN	1.915	0.02	0.247	NaN	NaN	NaN	NaN	NaN	NaN	NaN	NaN	NaN	1.925	0.518	0.654	1.961	0.453	0.657	2.041	0.319	0.689	2.115	0.129	0.609
608	3.04	NaN	NaN	NaN	NaN	NaN	NaN	2.03	0.844	0.225	1.995	0.628	0.207	1.928	0.519	0.249	1.937	0.444	0.251	1.968	0.295	0.205	NaN	NaN	NaN	1.915	0.02	0.247	NaN	NaN	NaN	NaN	NaN	NaN	NaN	NaN	NaN	1.923	0.519	0.655	1.958	0.454	0.658	2.035	0.321	0.691	2.113	0.131	0.609
609	3.045	NaN	NaN	NaN	NaN	NaN	NaN	2.03	0.844	0.225	1.995	0.629	0.207	1.928	0.519	0.249	1.937	0.444	0.251	1.969	0.295	0.205	NaN	NaN	NaN	1.915	0.02	0.247	NaN	NaN	NaN	NaN	NaN	NaN	NaN	NaN	NaN	1.92	0.52	0.655	1.954	0.455	0.658	2.024	0.325	0.693	2.111	0.131	0.608
610	3.05	NaN	NaN	NaN	NaN	NaN	NaN	2.03	0.845	0.225	1.995	0.629	0.207	1.929	0.519	0.25	1.937	0.444	0.251	1.969	0.295	0.205	NaN	NaN	NaN	1.915	0.02	0.247	NaN	NaN	NaN	NaN	NaN	NaN	NaN	NaN	NaN	1.918	0.521	0.657	1.952	0.456	0.659	2.023	0.325	0.692	2.109	0.132	0.608
611	3.055	NaN	NaN	NaN	NaN	NaN	NaN	2.03	0.845	0.225	1.995	0.629	0.207	1.929	0.519	0.25	1.938	0.444	0.251	1.969	0.295	0.205	NaN	NaN	NaN	1.915	0.02	0.247	NaN	NaN	NaN	NaN	NaN	NaN	NaN	NaN	NaN	1.917	0.523	0.658	1.949	0.456	0.659	2.028	0.322	0.689	2.106	0.132	0.607
612	3.06	NaN	NaN	NaN	NaN	NaN	NaN	2.03	0.846	0.225	1.995	0.629	0.207	1.929	0.519	0.25	1.938	0.443	0.251	1.969	0.295	0.205	NaN	NaN	NaN	1.915	0.02	0.247	NaN	NaN	NaN	NaN	NaN	NaN	1.91	0.859	0.527	1.915	0.524	0.658	1.947	0.457	0.659	2.027	0.321	0.688	2.103	0.133	0.607
613	3.065	NaN	NaN	NaN	NaN	NaN	NaN	2.03	0.846	0.225	1.995	0.629	0.207	1.929	0.519	0.25	1.938	0.444	0.251	1.969	0.295	0.205	NaN	NaN	NaN	1.915	0.02	0.247	NaN	NaN	NaN	NaN	NaN	NaN	1.91	0.859	0.527	1.914	0.524	0.658	1.945	0.457	0.659	2.025	0.322	0.687	2.101	0.133	0.607
614	3.07	NaN	NaN	NaN	NaN	NaN	NaN	2.03	0.846	0.225	1.994	0.629	0.207	1.929	0.519	0.25	1.939	0.444	0.251	1.969	0.295	0.205	NaN	NaN	NaN	1.915	0.02	0.247	NaN	NaN	NaN	NaN	NaN	NaN	1.91	0.859	0.527	1.911	0.524	0.658	1.943	0.458	0.659	2.024	0.323	0.687	2.097	0.133	0.606
615	3.075	NaN	NaN	NaN	NaN	NaN	NaN	2.03	0.846	0.225	1.994	0.629	0.206	1.929	0.519	0.25	1.939	0.443	0.251	1.969	0.294	0.205	NaN	NaN	NaN	1.915	0.02	0.247	NaN	NaN	NaN	NaN	NaN	NaN	1.91	0.859	0.527	1.91	0.524	0.657	1.942	0.458	0.659	2.023	0.325	0.689	2.094	0.132	0.606
616	3.08	NaN	NaN	NaN	NaN	NaN	NaN	2.03	0.846	0.225	1.994	0.629	0.206	1.93	0.519	0.25	1.939	0.444	0.251	1.969	0.295	0.205	NaN	NaN	NaN	1.915	0.02	0.247	NaN	NaN	NaN	NaN	NaN	NaN	1.91	0.859	0.527	1.909	0.524	0.657	1.941	0.459	0.659	2.022	0.326	0.689	2.086	0.134	0.608
617	3.085	NaN	NaN	NaN	NaN	NaN	NaN	2.03	0.846	0.225	1.994	0.629	0.206	1.93	0.519	0.25	1.939	0.444	0.251	1.969	0.295	0.205	NaN	NaN	NaN	1.915	0.02	0.247	NaN	NaN	NaN	NaN	NaN	NaN	1.909	0.859	0.527	1.908	0.524	0.657	1.94	0.459	0.658	2.021	0.327	0.689	2.077	0.136	0.61
618	3.09	NaN	NaN	NaN	NaN	NaN	NaN	2.029	0.846	0.225	1.993	0.63	0.206	1.93	0.519	0.25	1.939	0.444	0.251	1.969	0.295	0.205	NaN	NaN	NaN	1.915	0.02	0.247	NaN	NaN	NaN	NaN	NaN	NaN	1.909	0.859	0.527	1.907	0.524	0.656	1.939	0.459	0.657	2.021	0.328	0.689	2.076	0.133	0.609
619	3.095	NaN	NaN	NaN	NaN	NaN	NaN	2.029	0.846	0.225	1.993	0.63	0.206	1.93	0.519	0.25	1.939	0.444	0.251	1.969	0.295	0.205	NaN	NaN	NaN	1.915	0.02	0.247	NaN	NaN	NaN	NaN	NaN	NaN	1.908	0.859	0.528	1.907	0.526	0.656	1.939	0.46	0.657	2.02	0.328	0.689	2.066	0.135	0.611
620	3.1	NaN	NaN	NaN	NaN	NaN	NaN	2.03	0.846	0.225	1.993	0.63	0.206	1.93	0.519	0.25	1.939	0.444	0.251	1.97	0.295	0.205	NaN	NaN	NaN	1.915	0.02	0.247	NaN	NaN	NaN	NaN	NaN	NaN	1.908	0.86	0.528	1.907	0.527	0.657	1.939	0.46	0.656	2.016	0.325	0.687	2.061	0.135	0.612
621	3.105	NaN	NaN	NaN	NaN	NaN	NaN	2.029	0.846	0.225	1.993	0.63	0.206	1.93	0.519	0.25	1.94	0.444	0.251	1.971	0.294	0.205	NaN	NaN	NaN	1.915	0.02	0.247	NaN	NaN	NaN	NaN	NaN	NaN	1.907	0.86	0.528	1.907	0.528	0.656	1.939	0.461	0.656	2.014	0.324	0.686	2.061	0.131	0.61
622	3.11	NaN	NaN	NaN	NaN	NaN	NaN	2.029	0.846	0.225	1.993	0.63	0.206	1.93	0.519	0.25	1.94	0.444	0.252	1.97	0.294	0.205	NaN	NaN	NaN	1.915	0.02	0.247	NaN	NaN	NaN	NaN	NaN	NaN	1.907	0.86	0.528	1.907	0.527	0.655	1.939	0.461	0.655	2.014	0.324	0.686	2.061	0.127	0.608
623	3.115	NaN	NaN	NaN	NaN	NaN	NaN	2.029	0.846	0.225	1.993	0.63	0.207	1.93	0.519	0.25	1.94	0.444	0.252	1.969	0.294	0.205	NaN	NaN	NaN	1.915	0.02	0.247	NaN	NaN	NaN	NaN	NaN	NaN	1.907	0.861	0.528	1.907	0.527	0.654	1.938	0.46	0.654	2.013	0.324	0.685	2.054	0.126	0.609
624	3.12	NaN	NaN	NaN	NaN	NaN	NaN	2.029	0.846	0.226	1.993	0.63	0.207	1.93	0.519	0.251	1.94	0.444	0.252	1.969	0.294	0.205	NaN	NaN	NaN	1.915	0.02	0.247	NaN	NaN	NaN	NaN	NaN	NaN	1.907	0.861	0.529	1.907	0.527	0.653	1.937	0.459	0.653	2.01	0.322	0.684	2.053	0.122	0.607
625	3.125	NaN	NaN	NaN	NaN	NaN	NaN	2.029	0.846	0.226	1.993	0.63	0.207	1.93	0.519	0.251	1.94	0.444	0.252	1.969	0.294	0.205	NaN	NaN	NaN	1.915	0.02	0.247	NaN	NaN	NaN	NaN	NaN	NaN	1.907	0.861	0.529	1.907	0.527	0.652	1.936	0.458	0.652	2.008	0.32	0.683	2.044	0.123	0.61
626	3.13	NaN	NaN	NaN	NaN	NaN	NaN	2.03	0.846	0.226	1.992	0.631	0.207	1.934	0.519	0.252	1.94	0.444	0.253	1.969	0.294	0.205	NaN	NaN	NaN	1.915	0.02	0.247	NaN	NaN	NaN	NaN	NaN	NaN	NaN	NaN	NaN	1.907	0.527	0.652	1.936	0.458	0.652	2.007	0.319	0.683	2.042	0.121	0.609
627	3.135	NaN	NaN	NaN	NaN	NaN	NaN	2.03	0.846	0.226	1.992	0.631	0.207	1.938	0.518	0.254	1.94	0.444	0.253	1.969	0.294	0.205	NaN	NaN	NaN	1.915	0.02	0.247	NaN	NaN	NaN	NaN	NaN	NaN	NaN	NaN	NaN	1.908	0.527	0.652	1.936	0.457	0.651	2.005	0.317	0.683	2.044	0.116	0.608
628	3.14	NaN	NaN	NaN	NaN	NaN	NaN	2.03	0.845	0.227	1.992	0.631	0.208	1.933	0.52	0.253	1.94	0.444	0.253	1.969	0.294	0.205	NaN	NaN	NaN	1.915	0.02	0.247	NaN	NaN	NaN	NaN	NaN	NaN	NaN	NaN	NaN	1.909	0.527	0.651	1.936	0.456	0.65	2.003	0.315	0.683	2.041	0.112	0.607
629	3.145	NaN	NaN	NaN	NaN	NaN	NaN	2.029	0.845	0.227	1.992	0.631	0.208	1.931	0.521	0.253	1.94	0.445	0.253	1.969	0.294	0.205	NaN	NaN	NaN	1.915	0.02	0.247	NaN	NaN	NaN	NaN	NaN	NaN	NaN	NaN	NaN	1.909	0.525	0.649	1.936	0.455	0.649	2.002	0.314	0.683	2.038	0.111	0.607
630	3.15	NaN	NaN	NaN	NaN	NaN	NaN	NaN	NaN	NaN	1.993	0.631	0.208	1.931	0.521	0.253	1.94	0.445	0.253	1.969	0.294	0.206	NaN	NaN	NaN	1.915	0.02	0.247	NaN	NaN	NaN	NaN	NaN	NaN	NaN	NaN	NaN	1.909	0.525	0.648	1.936	0.454	0.648	2.001	0.313	0.683	2.034	0.109	0.608
631	3.155	NaN	NaN	NaN	NaN	NaN	NaN	2.029	0.845	0.228	1.993	0.631	0.209	1.93	0.521	0.252	1.94	0.445	0.253	1.97	0.295	0.206	NaN	NaN	NaN	1.915	0.02	0.247	NaN	NaN	NaN	NaN	NaN	NaN	NaN	NaN	NaN	1.91	0.524	0.646	1.936	0.453	0.648	1.998	0.31	0.682	2.028	0.104	0.607
632	3.16	NaN	NaN	NaN	NaN	NaN	NaN	2.029	0.845	0.228	1.993	0.631	0.209	1.93	0.521	0.252	1.94	0.445	0.253	1.971	0.295	0.207	NaN	NaN	NaN	1.915	0.02	0.247	NaN	NaN	NaN	NaN	NaN	NaN	NaN	NaN	NaN	1.91	0.523	0.646	1.936	0.452	0.647	1.995	0.307	0.681	2.024	0.101	0.607
633	3.165	NaN	NaN	NaN	NaN	NaN	NaN	2.029	0.845	0.228	1.993	0.631	0.209	1.93	0.522	0.252	1.94	0.445	0.254	1.971	0.295	0.207	NaN	NaN	NaN	1.915	0.02	0.247	NaN	NaN	NaN	NaN	NaN	NaN	NaN	NaN	NaN	1.911	0.522	0.645	1.936	0.45	0.647	1.993	0.305	0.681	2.02	0.1	0.607
634	3.17	NaN	NaN	NaN	NaN	NaN	NaN	2.029	0.846	0.229	1.992	0.631	0.209	1.93	0.522	0.252	1.939	0.444	0.254	1.971	0.295	0.208	NaN	NaN	NaN	1.915	0.02	0.247	NaN	NaN	NaN	NaN	NaN	NaN	NaN	NaN	NaN	1.912	0.52	0.643	1.935	0.447	0.645	1.991	0.302	0.681	2.01	0.096	0.608
635	3.175	NaN	NaN	NaN	NaN	NaN	NaN	2.029	0.845	0.229	1.992	0.631	0.21	1.929	0.522	0.252	1.939	0.444	0.254	1.97	0.295	0.208	NaN	NaN	NaN	1.915	0.02	0.247	NaN	NaN	NaN	NaN	NaN	NaN	NaN	NaN	NaN	1.913	0.52	0.642	1.935	0.446	0.644	1.989	0.3	0.681	1.995	0.097	0.611
636	3.18	NaN	NaN	NaN	NaN	NaN	NaN	2.028	0.845	0.23	1.991	0.63	0.21	1.929	0.522	0.252	1.939	0.444	0.254	1.97	0.295	0.208	NaN	NaN	NaN	1.915	0.02	0.247	NaN	NaN	NaN	NaN	NaN	NaN	NaN	NaN	NaN	1.914	0.519	0.642	1.936	0.445	0.644	1.987	0.297	0.68	1.991	0.093	0.61
637	3.185	NaN	NaN	NaN	NaN	NaN	NaN	2.028	0.845	0.23	1.991	0.63	0.211	1.929	0.521	0.253	1.938	0.444	0.255	1.969	0.295	0.208	NaN	NaN	NaN	1.915	0.02	0.247	NaN	NaN	NaN	NaN	NaN	NaN	NaN	NaN	NaN	1.914	0.516	0.64	1.938	0.445	0.643	1.985	0.294	0.68	1.996	0.086	0.607
638	3.19	NaN	NaN	NaN	NaN	NaN	NaN	2.028	0.845	0.23	1.991	0.63	0.212	1.928	0.521	0.254	1.937	0.444	0.255	1.968	0.295	0.208	NaN	NaN	NaN	1.915	0.02	0.247	NaN	NaN	NaN	NaN	NaN	NaN	NaN	NaN	NaN	1.914	0.514	0.638	1.937	0.442	0.642	1.983	0.292	0.68	1.994	0.083	0.608
639	3.195	NaN	NaN	NaN	NaN	NaN	NaN	2.028	0.845	0.231	1.99	0.63	0.212	1.927	0.52	0.254	1.937	0.444	0.255	1.968	0.295	0.208	NaN	NaN	NaN	1.915	0.02	0.247	NaN	NaN	NaN	NaN	NaN	NaN	NaN	NaN	NaN	1.915	0.513	0.637	1.937	0.439	0.64	1.981	0.29	0.679	1.99	0.08	0.608
640	3.2	NaN	NaN	NaN	NaN	NaN	NaN	2.027	0.845	0.232	1.99	0.63	0.212	1.926	0.519	0.255	1.936	0.444	0.255	1.967	0.295	0.208	NaN	NaN	NaN	1.915	0.02	0.247	NaN	NaN	NaN	NaN	NaN	NaN	NaN	NaN	NaN	1.917	0.513	0.637	1.937	0.436	0.639	1.979	0.287	0.679	1.986	0.078	0.609
641	3.205	NaN	NaN	NaN	NaN	NaN	NaN	2.027	0.845	0.232	1.99	0.63	0.212	1.926	0.519	0.255	1.936	0.443	0.256	1.967	0.295	0.208	NaN	NaN	NaN	1.915	0.02	0.247	NaN	NaN	NaN	NaN	NaN	NaN	NaN	NaN	NaN	1.918	0.512	0.636	1.939	0.435	0.638	1.977	0.284	0.678	1.984	0.076	0.61
642	3.21	NaN	NaN	NaN	NaN	NaN	NaN	2.027	0.846	0.232	1.989	0.63	0.212	1.925	0.519	0.256	1.936	0.443	0.256	1.966	0.296	0.208	NaN	NaN	NaN	1.915	0.02	0.247	NaN	NaN	NaN	NaN	NaN	NaN	NaN	NaN	NaN	1.919	0.51	0.634	1.94	0.434	0.637	1.975	0.283	0.678	1.98	0.073	0.609
643	3.215	NaN	NaN	NaN	NaN	NaN	NaN	2.027	0.845	0.233	1.989	0.63	0.212	1.925	0.519	0.255	1.935	0.443	0.256	1.965	0.296	0.208	NaN	NaN	NaN	1.915	0.02	0.247	NaN	NaN	NaN	NaN	NaN	NaN	NaN	NaN	NaN	1.92	0.508	0.632	1.94	0.432	0.635	1.972	0.281	0.678	1.98	0.072	0.609
644	3.22	NaN	NaN	NaN	NaN	NaN	NaN	2.026	0.845	0.234	1.989	0.63	0.213	1.924	0.519	0.255	1.934	0.443	0.256	1.965	0.296	0.208	NaN	NaN	NaN	1.915	0.02	0.247	NaN	NaN	NaN	NaN	NaN	NaN	NaN	NaN	NaN	1.923	0.508	0.631	1.939	0.432	0.635	1.97	0.282	0.679	1.981	0.073	0.609
645	3.225	NaN	NaN	NaN	NaN	NaN	NaN	2.026	0.845	0.234	1.988	0.63	0.213	1.924	0.519	0.256	1.934	0.443	0.256	1.965	0.295	0.208	NaN	NaN	NaN	1.915	0.02	0.247	NaN	NaN	NaN	NaN	NaN	NaN	1.896	0.858	0.534	1.923	0.507	0.63	1.937	0.433	0.635	1.967	0.283	0.679	1.983	0.074	0.609
646	3.23	NaN	NaN	NaN	NaN	NaN	NaN	2.026	0.845	0.235	1.988	0.631	0.213	1.923	0.519	0.257	1.933	0.443	0.256	1.965	0.295	0.208	NaN	NaN	NaN	1.915	0.02	0.247	NaN	NaN	NaN	NaN	NaN	NaN	1.895	0.858	0.534	1.922	0.507	0.63	1.935	0.435	0.637	1.966	0.284	0.679	1.984	0.075	0.609
647	3.235	NaN	NaN	NaN	NaN	NaN	NaN	2.026	0.845	0.235	1.987	0.631	0.213	1.922	0.519	0.257	1.932	0.443	0.256	1.964	0.295	0.208	NaN	NaN	NaN	1.915	0.02	0.247	NaN	NaN	NaN	NaN	NaN	NaN	NaN	NaN	NaN	1.919	0.508	0.63	1.932	0.436	0.638	1.965	0.284	0.679	1.983	0.073	0.608
648	3.24	NaN	NaN	NaN	NaN	NaN	NaN	2.025	0.845	0.236	1.986	0.631	0.213	1.922	0.519	0.257	1.932	0.443	0.256	1.964	0.295	0.209	NaN	NaN	NaN	1.915	0.02	0.247	NaN	NaN	NaN	NaN	NaN	NaN	NaN	NaN	NaN	1.914	0.509	0.63	1.928	0.436	0.638	1.963	0.283	0.679	1.984	0.074	0.609
649	3.245	NaN	NaN	NaN	NaN	NaN	NaN	2.025	0.844	0.237	1.985	0.63	0.214	1.922	0.519	0.257	1.931	0.443	0.257	1.963	0.295	0.209	NaN	NaN	NaN	1.915	0.02	0.247	NaN	NaN	NaN	NaN	NaN	NaN	NaN	NaN	NaN	1.909	0.51	0.63	1.926	0.437	0.638	1.961	0.282	0.679	1.983	0.074	0.609
650	3.25	NaN	NaN	NaN	NaN	NaN	NaN	2.025	0.845	0.237	1.984	0.63	0.215	1.921	0.52	0.257	1.931	0.443	0.257	1.963	0.295	0.209	2.02	0.082	0.294	1.915	0.02	0.247	NaN	NaN	NaN	NaN	NaN	NaN	1.9	0.851	0.534	1.905	0.511	0.63	1.924	0.437	0.638	1.96	0.281	0.678	1.983	0.074	0.609
651	3.255	NaN	NaN	NaN	NaN	NaN	NaN	2.025	0.845	0.237	1.984	0.629	0.215	1.921	0.519	0.258	1.93	0.443	0.257	1.962	0.295	0.209	2.02	0.082	0.294	1.915	0.02	0.247	NaN	NaN	NaN	NaN	NaN	NaN	1.899	0.851	0.535	1.903	0.512	0.63	1.922	0.435	0.638	1.958	0.281	0.678	1.982	0.073	0.609
652	3.26	NaN	NaN	NaN	NaN	NaN	NaN	2.024	0.845	0.238	1.983	0.629	0.215	1.92	0.519	0.258	1.93	0.443	0.258	1.962	0.295	0.209	2.019	0.082	0.294	1.915	0.02	0.247	NaN	NaN	NaN	NaN	NaN	NaN	1.898	0.851	0.534	1.9	0.512	0.629	1.919	0.432	0.637	1.956	0.282	0.678	1.982	0.072	0.609
653	3.265	NaN	NaN	NaN	NaN	NaN	NaN	2.024	0.844	0.239	1.983	0.629	0.216	1.92	0.519	0.258	1.93	0.443	0.258	1.962	0.295	0.209	2.019	0.082	0.294	1.915	0.02	0.247	NaN	NaN	NaN	NaN	NaN	NaN	NaN	NaN	NaN	1.898	0.512	0.629	1.919	0.431	0.636	1.955	0.283	0.679	1.981	0.072	0.609
654	3.27	NaN	NaN	NaN	NaN	NaN	NaN	2.024	0.844	0.239	1.983	0.63	0.216	1.919	0.518	0.258	1.93	0.443	0.258	1.962	0.295	0.21	2.019	0.082	0.294	1.915	0.02	0.247	NaN	NaN	NaN	NaN	NaN	NaN	NaN	NaN	NaN	1.896	0.512	0.629	1.919	0.431	0.636	1.954	0.283	0.679	1.981	0.072	0.609
655	3.275	NaN	NaN	NaN	NaN	NaN	NaN	2.024	0.844	0.24	1.983	0.63	0.217	1.919	0.518	0.259	1.93	0.443	0.259	1.962	0.295	0.21	2.019	0.082	0.294	1.915	0.02	0.247	NaN	NaN	NaN	NaN	NaN	NaN	NaN	NaN	NaN	1.895	0.511	0.629	1.919	0.431	0.636	1.954	0.283	0.68	1.98	0.072	0.609
656	3.28	NaN	NaN	NaN	NaN	NaN	NaN	2.023	0.844	0.24	1.983	0.631	0.218	1.919	0.517	0.259	1.93	0.443	0.259	1.962	0.295	0.21	2.019	0.082	0.294	1.915	0.02	0.247	NaN	NaN	NaN	NaN	NaN	NaN	NaN	NaN	NaN	1.895	0.511	0.629	1.919	0.431	0.636	1.953	0.282	0.68	1.98	0.072	0.609
657	3.285	NaN	NaN	NaN	NaN	NaN	NaN	2.023	0.844	0.241	1.983	0.631	0.218	1.919	0.518	0.259	1.93	0.443	0.259	1.962	0.296	0.21	2.019	0.082	0.294	1.915	0.02	0.247	NaN	NaN	NaN	NaN	NaN	NaN	NaN	NaN	NaN	1.895	0.511	0.629	1.919	0.431	0.636	1.952	0.28	0.681	1.98	0.072	0.609
658	3.29	NaN	NaN	NaN	NaN	NaN	NaN	2.023	0.844	0.241	1.984	0.631	0.219	1.92	0.517	0.259	1.93	0.443	0.259	1.963	0.296	0.21	2.019	0.082	0.294	1.915	0.02	0.247	NaN	NaN	NaN	NaN	NaN	NaN	NaN	NaN	NaN	1.896	0.51	0.63	1.919	0.431	0.636	1.952	0.279	0.681	1.98	0.071	0.609
659	3.295	NaN	NaN	NaN	NaN	NaN	NaN	2.023	0.844	0.242	1.984	0.631	0.219	1.921	0.517	0.26	1.93	0.443	0.259	1.963	0.296	0.21	2.019	0.082	0.293	1.915	0.02	0.247	NaN	NaN	NaN	NaN	NaN	NaN	1.902	0.847	0.536	1.897	0.51	0.63	1.919	0.431	0.636	1.952	0.279	0.681	1.98	0.071	0.609
660	3.3	NaN	NaN	NaN	NaN	NaN	NaN	2.023	0.845	0.242	1.984	0.631	0.219	1.92	0.518	0.26	1.93	0.443	0.26	1.963	0.296	0.21	2.019	0.081	0.293	1.915	0.02	0.247	NaN	NaN	NaN	NaN	NaN	NaN	NaN	NaN	NaN	1.899	0.51	0.631	1.919	0.431	0.636	1.952	0.279	0.681	1.98	0.071	0.609
661	3.305	NaN	NaN	NaN	NaN	NaN	NaN	2.023	0.845	0.243	1.984	0.631	0.219	NaN	NaN	NaN	1.93	0.444	0.26	1.963	0.296	0.21	2.019	0.081	0.293	1.915	0.02	0.247	NaN	NaN	NaN	NaN	NaN	NaN	NaN	NaN	NaN	1.9	0.51	0.631	1.92	0.431	0.637	1.953	0.28	0.68	1.98	0.071	0.609
662	3.31	NaN	NaN	NaN	NaN	NaN	NaN	2.023	0.845	0.243	1.985	0.631	0.22	1.921	0.519	0.262	1.93	0.444	0.26	1.963	0.296	0.21	2.019	0.081	0.293	1.915	0.02	0.247	NaN	NaN	NaN	NaN	NaN	NaN	1.887	0.852	0.533	1.902	0.51	0.631	1.922	0.432	0.638	1.955	0.281	0.68	1.98	0.071	0.609
663	3.315	NaN	NaN	NaN	NaN	NaN	NaN	2.024	0.845	0.244	1.985	0.631	0.22	1.921	0.519	0.262	1.93	0.444	0.26	1.963	0.296	0.211	2.019	0.081	0.293	1.915	0.02	0.247	NaN	NaN	NaN	NaN	NaN	NaN	NaN	NaN	NaN	1.903	0.51	0.631	1.923	0.432	0.638	1.955	0.279	0.679	1.98	0.071	0.609
664	3.32	NaN	NaN	NaN	NaN	NaN	NaN	2.024	0.846	0.245	1.985	0.632	0.221	1.922	0.519	0.262	1.931	0.444	0.261	1.964	0.297	0.212	2.019	0.081	0.293	1.915	0.02	0.247	NaN	NaN	NaN	NaN	NaN	NaN	NaN	NaN	NaN	1.903	0.509	0.631	1.923	0.432	0.638	1.956	0.279	0.679	1.98	0.071	0.609
665	3.325	NaN	NaN	NaN	NaN	NaN	NaN	2.024	0.846	0.245	1.986	0.632	0.222	1.922	0.519	0.263	1.931	0.444	0.26	1.965	0.298	0.212	2.019	0.081	0.293	1.915	0.02	0.247	NaN	NaN	NaN	NaN	NaN	NaN	NaN	NaN	NaN	1.904	0.508	0.631	1.924	0.432	0.639	1.957	0.28	0.68	1.98	0.071	0.61
666	3.33	NaN	NaN	NaN	NaN	NaN	NaN	2.024	0.846	0.246	1.986	0.633	0.223	1.922	0.52	0.263	1.931	0.444	0.261	1.965	0.298	0.213	2.019	0.081	0.293	1.915	0.02	0.247	NaN	NaN	NaN	NaN	NaN	NaN	NaN	NaN	NaN	1.905	0.508	0.631	1.925	0.432	0.639	1.957	0.281	0.68	1.981	0.071	0.61
667	3.335	NaN	NaN	NaN	NaN	NaN	NaN	2.024	0.846	0.246	1.987	0.633	0.223	1.923	0.52	0.263	1.932	0.445	0.262	1.965	0.298	0.213	2.019	0.081	0.293	1.915	0.02	0.247	NaN	NaN	NaN	NaN	NaN	NaN	1.887	0.854	0.539	1.907	0.509	0.632	1.926	0.432	0.639	1.958	0.281	0.68	1.981	0.071	0.61
668	3.34	NaN	NaN	NaN	NaN	NaN	NaN	NaN	NaN	NaN	1.987	0.633	0.224	1.923	0.52	0.263	1.932	0.445	0.263	1.966	0.298	0.213	2.019	0.081	0.293	1.915	0.02	0.247	NaN	NaN	NaN	NaN	NaN	NaN	1.887	0.854	0.539	1.909	0.51	0.633	1.927	0.432	0.639	1.959	0.281	0.68	1.981	0.071	0.61
669	3.345	NaN	NaN	NaN	NaN	NaN	NaN	2.025	0.848	0.248	1.987	0.633	0.224	1.923	0.52	0.264	1.933	0.445	0.263	1.966	0.299	0.213	2.019	0.081	0.293	1.915	0.02	0.247	NaN	NaN	NaN	NaN	NaN	NaN	1.885	0.855	0.539	1.911	0.51	0.633	1.928	0.432	0.639	1.959	0.281	0.68	1.981	0.071	0.61
670	3.35	NaN	NaN	NaN	NaN	NaN	NaN	2.025	0.848	0.248	1.987	0.633	0.224	1.924	0.521	0.265	1.934	0.445	0.264	1.966	0.299	0.213	2.019	0.081	0.293	1.915	0.02	0.247	NaN	NaN	NaN	NaN	NaN	NaN	1.883	0.856	0.54	1.911	0.51	0.634	1.93	0.433	0.639	1.96	0.281	0.68	1.981	0.071	0.61
671	3.355	NaN	NaN	NaN	NaN	NaN	NaN	2.025	0.848	0.249	1.987	0.634	0.225	1.924	0.52	0.265	1.934	0.445	0.264	1.967	0.299	0.214	2.019	0.081	0.293	1.915	0.021	0.247	NaN	NaN	NaN	NaN	NaN	NaN	NaN	NaN	NaN	1.912	0.509	0.634	1.932	0.435	0.639	1.96	0.28	0.68	1.981	0.071	0.61
672	3.36	NaN	NaN	NaN	NaN	NaN	NaN	2.025	0.848	0.25	1.988	0.634	0.225	1.925	0.52	0.265	1.934	0.446	0.264	1.967	0.299	0.214	2.019	0.081	0.293	1.915	0.02	0.247	NaN	NaN	NaN	NaN	NaN	NaN	NaN	NaN	NaN	1.912	0.51	0.634	1.932	0.434	0.639	1.961	0.28	0.68	1.981	0.071	0.61
673	3.365	NaN	NaN	NaN	NaN	NaN	NaN	2.025	0.849	0.25	1.988	0.635	0.226	1.925	0.521	0.266	1.935	0.446	0.265	1.967	0.3	0.214	2.019	0.081	0.293	1.915	0.02	0.247	NaN	NaN	NaN	NaN	NaN	NaN	NaN	NaN	NaN	1.913	0.51	0.634	1.931	0.431	0.638	1.961	0.28	0.68	1.981	0.071	0.61
674	3.37	NaN	NaN	NaN	NaN	NaN	NaN	2.025	0.849	0.251	1.989	0.635	0.227	1.926	0.522	0.267	1.935	0.446	0.265	1.967	0.3	0.214	2.019	0.081	0.293	1.915	0.021	0.247	NaN	NaN	NaN	NaN	NaN	NaN	NaN	NaN	NaN	1.914	0.511	0.635	1.931	0.43	0.638	1.961	0.28	0.68	1.982	0.071	0.61
675	3.375	NaN	NaN	NaN	NaN	NaN	NaN	2.025	0.849	0.252	1.989	0.636	0.228	1.926	0.522	0.268	1.935	0.446	0.266	1.968	0.3	0.214	2.019	0.081	0.293	1.915	0.02	0.247	NaN	NaN	NaN	NaN	NaN	NaN	NaN	NaN	NaN	1.914	0.511	0.635	1.931	0.43	0.638	1.962	0.28	0.681	1.982	0.071	0.61
676	3.38	NaN	NaN	NaN	NaN	NaN	NaN	2.025	0.85	0.253	1.989	0.636	0.228	1.927	0.522	0.269	1.936	0.447	0.266	1.969	0.3	0.215	2.019	0.081	0.293	1.915	0.021	0.247	NaN	NaN	NaN	NaN	NaN	NaN	1.876	0.866	0.546	1.915	0.511	0.635	1.931	0.43	0.638	1.962	0.28	0.681	1.982	0.071	0.61
677	3.385	NaN	NaN	NaN	NaN	NaN	NaN	2.025	0.85	0.253	1.989	0.636	0.229	1.927	0.522	0.269	1.937	0.447	0.267	1.97	0.301	0.215	2.019	0.081	0.293	1.915	0.021	0.247	NaN	NaN	NaN	NaN	NaN	NaN	NaN	NaN	NaN	1.915	0.511	0.635	1.931	0.43	0.638	1.962	0.28	0.681	1.982	0.071	0.61
678	3.39	NaN	NaN	NaN	NaN	NaN	NaN	2.025	0.851	0.254	1.989	0.636	0.229	1.927	0.522	0.27	1.937	0.447	0.267	1.97	0.301	0.216	2.019	0.081	0.293	1.915	0.021	0.247	NaN	NaN	NaN	NaN	NaN	NaN	NaN	NaN	NaN	1.916	0.511	0.635	1.931	0.43	0.638	1.962	0.28	0.681	1.982	0.071	0.61
679	3.395	NaN	NaN	NaN	NaN	NaN	NaN	2.026	0.851	0.255	1.989	0.636	0.23	1.928	0.522	0.27	1.937	0.447	0.268	1.971	0.301	0.216	2.019	0.081	0.293	1.915	0.021	0.247	NaN	NaN	NaN	NaN	NaN	NaN	NaN	NaN	NaN	1.916	0.511	0.635	1.932	0.43	0.639	1.962	0.28	0.681	1.983	0.071	0.61
680	3.4	NaN	NaN	NaN	NaN	NaN	NaN	2.026	0.851	0.256	1.989	0.636	0.231	1.928	0.522	0.27	1.937	0.447	0.268	1.971	0.302	0.217	2.019	0.081	0.293	1.915	0.021	0.247	NaN	NaN	NaN	NaN	NaN	NaN	NaN	NaN	NaN	1.916	0.511	0.636	1.932	0.43	0.639	1.962	0.28	0.682	1.983	0.071	0.611
681	3.405	NaN	NaN	NaN	NaN	NaN	NaN	2.025	0.851	0.257	1.989	0.637	0.232	1.928	0.523	0.271	1.938	0.447	0.269	1.972	0.302	0.217	2.019	0.081	0.293	1.915	0.021	0.247	NaN	NaN	NaN	NaN	NaN	NaN	NaN	NaN	NaN	1.916	0.511	0.636	1.933	0.43	0.64	1.962	0.279	0.682	1.983	0.071	0.611
682	3.41	NaN	NaN	NaN	NaN	NaN	NaN	2.025	0.852	0.257	1.989	0.637	0.233	1.929	0.523	0.271	1.938	0.448	0.269	1.972	0.302	0.217	2.019	0.081	0.293	1.915	0.021	0.247	NaN	NaN	NaN	NaN	NaN	NaN	NaN	NaN	NaN	1.917	0.511	0.636	1.933	0.431	0.64	1.962	0.279	0.682	1.983	0.07	0.611
683	3.415	NaN	NaN	NaN	NaN	NaN	NaN	2.025	0.852	0.258	1.989	0.637	0.234	1.929	0.524	0.272	1.939	0.448	0.27	1.972	0.302	0.217	2.019	0.081	0.293	1.915	0.021	0.247	NaN	NaN	NaN	NaN	NaN	NaN	NaN	NaN	NaN	1.917	0.511	0.636	1.934	0.431	0.641	1.962	0.279	0.682	1.983	0.07	0.611
684	3.42	NaN	NaN	NaN	NaN	NaN	NaN	2.025	0.852	0.259	1.989	0.638	0.235	1.93	0.524	0.273	1.939	0.448	0.27	1.972	0.302	0.218	2.019	0.081	0.293	1.915	0.021	0.247	NaN	NaN	NaN	NaN	NaN	NaN	NaN	NaN	NaN	1.917	0.512	0.636	1.934	0.432	0.641	1.962	0.279	0.682	1.983	0.07	0.611
685	3.425	NaN	NaN	NaN	NaN	NaN	NaN	2.025	0.852	0.26	1.989	0.638	0.235	1.93	0.525	0.273	1.939	0.448	0.271	1.972	0.302	0.218	2.019	0.081	0.293	1.915	0.021	0.247	NaN	NaN	NaN	NaN	NaN	NaN	NaN	NaN	NaN	1.917	0.512	0.636	1.934	0.432	0.641	1.962	0.279	0.682	1.983	0.07	0.611
686	3.43	NaN	NaN	NaN	NaN	NaN	NaN	2.025	0.852	0.26	1.989	0.638	0.236	1.93	0.525	0.274	1.94	0.449	0.271	1.972	0.303	0.218	2.019	0.081	0.293	1.915	0.021	0.247	NaN	NaN	NaN	NaN	NaN	NaN	NaN	NaN	NaN	1.917	0.512	0.636	1.934	0.432	0.641	1.962	0.279	0.682	1.983	0.07	0.611
687	3.435	NaN	NaN	NaN	NaN	NaN	NaN	2.025	0.852	0.261	1.989	0.638	0.236	1.93	0.525	0.274	1.94	0.449	0.272	1.972	0.303	0.219	2.019	0.081	0.293	1.915	0.021	0.247	NaN	NaN	NaN	NaN	NaN	NaN	1.881	0.87	0.555	1.917	0.512	0.636	1.935	0.432	0.641	1.962	0.279	0.682	1.983	0.07	0.611
688	3.44	NaN	NaN	NaN	NaN	NaN	NaN	2.024	0.852	0.262	1.989	0.638	0.236	1.931	0.525	0.275	1.94	0.449	0.273	1.972	0.303	0.219	2.019	0.081	0.293	1.915	0.021	0.247	NaN	NaN	NaN	NaN	NaN	NaN	1.881	0.87	0.555	1.917	0.512	0.636	1.935	0.432	0.642	1.963	0.279	0.682	1.983	0.07	0.611
689	3.445	NaN	NaN	NaN	NaN	NaN	NaN	2.024	0.852	0.262	1.989	0.638	0.236	1.932	0.525	0.276	1.94	0.449	0.273	1.973	0.303	0.219	2.019	0.082	0.293	1.915	0.021	0.247	NaN	NaN	NaN	NaN	NaN	NaN	1.88	0.87	0.555	1.917	0.512	0.637	1.935	0.431	0.642	1.963	0.279	0.682	1.983	0.07	0.611
690	3.45	NaN	NaN	NaN	NaN	NaN	NaN	2.025	0.852	0.263	1.989	0.638	0.237	1.93	0.524	0.276	1.941	0.449	0.274	1.973	0.303	0.22	2.019	0.082	0.293	1.915	0.021	0.247	NaN	NaN	NaN	NaN	NaN	NaN	1.88	0.869	0.555	1.917	0.512	0.637	1.935	0.431	0.642	1.963	0.279	0.682	1.983	0.07	0.611
691	3.455	NaN	NaN	NaN	NaN	NaN	NaN	2.024	0.852	0.264	1.989	0.639	0.238	1.928	0.522	0.277	1.94	0.449	0.274	1.973	0.303	0.22	2.019	0.082	0.293	1.915	0.021	0.247	NaN	NaN	NaN	NaN	NaN	NaN	1.879	0.869	0.555	1.918	0.512	0.637	1.935	0.431	0.642	1.963	0.279	0.682	1.983	0.07	0.611
692	3.46	NaN	NaN	NaN	NaN	NaN	NaN	2.025	0.852	0.265	1.989	0.639	0.238	1.928	0.522	0.278	1.94	0.449	0.274	1.973	0.304	0.22	2.019	0.082	0.293	1.915	0.021	0.247	NaN	NaN	NaN	NaN	NaN	NaN	NaN	NaN	NaN	1.918	0.512	0.637	1.936	0.431	0.642	1.963	0.279	0.682	1.983	0.07	0.611
693	3.465	NaN	NaN	NaN	NaN	NaN	NaN	2.025	0.852	0.265	1.99	0.64	0.239	1.928	0.522	0.278	1.94	0.449	0.274	1.973	0.304	0.22	2.019	0.082	0.293	1.915	0.021	0.247	NaN	NaN	NaN	NaN	NaN	NaN	NaN	NaN	NaN	1.918	0.512	0.637	1.936	0.431	0.642	1.964	0.279	0.682	1.983	0.07	0.611
694	3.47	NaN	NaN	NaN	NaN	NaN	NaN	2.025	0.852	0.266	1.99	0.64	0.24	1.928	0.522	0.278	1.94	0.45	0.274	1.973	0.304	0.221	2.019	0.082	0.293	1.915	0.021	0.247	NaN	NaN	NaN	NaN	NaN	NaN	NaN	NaN	NaN	1.918	0.512	0.637	1.936	0.431	0.642	1.964	0.279	0.682	1.983	0.07	0.611
695	3.475	NaN	NaN	NaN	NaN	NaN	NaN	2.024	0.852	0.267	1.99	0.64	0.24	1.928	0.522	0.278	1.94	0.45	0.274	1.973	0.304	0.221	2.019	0.082	0.293	1.915	0.021	0.247	NaN	NaN	NaN	NaN	NaN	NaN	NaN	NaN	NaN	1.918	0.512	0.637	1.937	0.431	0.642	1.964	0.279	0.682	1.983	0.07	0.611
696	3.48	NaN	NaN	NaN	NaN	NaN	NaN	2.024	0.852	0.267	1.99	0.64	0.241	1.928	0.522	0.278	1.94	0.45	0.275	1.973	0.304	0.221	2.019	0.082	0.293	1.915	0.021	0.247	NaN	NaN	NaN	NaN	NaN	NaN	NaN	NaN	NaN	1.918	0.512	0.638	1.937	0.431	0.642	1.964	0.279	0.682	1.983	0.07	0.611
697	3.485	NaN	NaN	NaN	NaN	NaN	NaN	2.025	0.851	0.268	1.989	0.64	0.241	1.928	0.523	0.279	1.94	0.45	0.275	1.973	0.304	0.222	2.019	0.082	0.293	1.915	0.021	0.247	NaN	NaN	NaN	NaN	NaN	NaN	1.87	0.866	0.556	1.918	0.512	0.638	1.937	0.431	0.642	1.964	0.279	0.682	1.983	0.07	0.611
698	3.49	NaN	NaN	NaN	NaN	NaN	NaN	2.025	0.851	0.269	1.989	0.639	0.242	1.928	0.524	0.279	1.939	0.45	0.275	1.973	0.304	0.222	2.019	0.082	0.293	1.915	0.021	0.247	NaN	NaN	NaN	NaN	NaN	NaN	1.869	0.866	0.556	1.918	0.511	0.638	1.937	0.431	0.642	1.964	0.279	0.682	1.983	0.07	0.611
699	3.495	NaN	NaN	NaN	NaN	NaN	NaN	2.025	0.851	0.269	1.989	0.639	0.242	1.929	0.525	0.28	1.939	0.45	0.276	1.973	0.304	0.222	2.019	0.082	0.293	1.915	0.021	0.247	NaN	NaN	NaN	NaN	NaN	NaN	1.868	0.866	0.556	1.918	0.511	0.638	1.937	0.431	0.642	1.964	0.278	0.683	1.983	0.07	0.611
700	3.5	NaN	NaN	NaN	NaN	NaN	NaN	2.025	0.851	0.27	1.989	0.638	0.243	1.931	0.526	0.282	1.939	0.45	0.276	1.973	0.304	0.222	2.019	0.082	0.293	1.915	0.021	0.247	NaN	NaN	NaN	NaN	NaN	NaN	NaN	NaN	NaN	1.918	0.511	0.638	1.937	0.431	0.642	1.964	0.278	0.683	1.983	0.07	0.611
701	3.505	NaN	NaN	NaN	NaN	NaN	NaN	2.025	0.851	0.27	1.988	0.637	0.244	1.932	0.526	0.282	1.94	0.449	0.276	1.972	0.304	0.222	2.019	0.082	0.293	1.915	0.021	0.247	NaN	NaN	NaN	NaN	NaN	NaN	NaN	NaN	NaN	1.918	0.511	0.638	1.936	0.431	0.642	1.964	0.278	0.683	1.983	0.07	0.611
702	3.51	NaN	NaN	NaN	NaN	NaN	NaN	2.025	0.851	0.271	1.988	0.637	0.244	1.932	0.526	0.282	1.94	0.449	0.276	1.972	0.304	0.222	2.019	0.082	0.293	1.915	0.021	0.247	NaN	NaN	NaN	NaN	NaN	NaN	NaN	NaN	NaN	1.917	0.51	0.638	1.936	0.431	0.642	1.964	0.278	0.683	1.983	0.07	0.611
703	3.515	NaN	NaN	NaN	NaN	NaN	NaN	2.025	0.851	0.272	1.989	0.638	0.244	1.931	0.526	0.282	1.939	0.449	0.276	1.972	0.304	0.222	2.019	0.082	0.293	1.915	0.021	0.247	NaN	NaN	NaN	NaN	NaN	NaN	NaN	NaN	NaN	1.917	0.51	0.638	1.936	0.431	0.643	1.964	0.278	0.683	1.983	0.07	0.611
704	3.52	NaN	NaN	NaN	NaN	NaN	NaN	2.025	0.851	0.272	1.989	0.638	0.245	1.931	0.526	0.282	1.938	0.449	0.276	1.972	0.304	0.222	2.019	0.082	0.293	1.915	0.021	0.247	NaN	NaN	NaN	NaN	NaN	NaN	NaN	NaN	NaN	1.917	0.511	0.639	1.936	0.43	0.643	1.964	0.278	0.683	1.983	0.07	0.611
705	3.525	NaN	NaN	NaN	NaN	NaN	NaN	2.025	0.85	0.273	1.989	0.638	0.245	1.929	0.525	0.281	1.938	0.449	0.276	1.972	0.304	0.223	2.019	0.082	0.293	1.915	0.021	0.247	NaN	NaN	NaN	NaN	NaN	NaN	NaN	NaN	NaN	1.918	0.512	0.64	1.936	0.43	0.643	1.964	0.278	0.684	1.983	0.07	0.611
706	3.53	NaN	NaN	NaN	NaN	NaN	NaN	2.025	0.85	0.274	1.989	0.638	0.245	1.928	0.525	0.281	1.938	0.449	0.277	1.972	0.304	0.223	2.019	0.082	0.293	1.915	0.021	0.247	NaN	NaN	NaN	NaN	NaN	NaN	NaN	NaN	NaN	1.917	0.512	0.64	1.936	0.43	0.643	1.963	0.278	0.684	1.983	0.07	0.611
707	3.535	NaN	NaN	NaN	NaN	NaN	NaN	2.025	0.85	0.275	1.99	0.638	0.246	1.928	0.525	0.281	1.937	0.449	0.277	1.971	0.304	0.223	2.019	0.082	0.293	1.915	0.021	0.247	NaN	NaN	NaN	NaN	NaN	NaN	NaN	NaN	NaN	1.916	0.511	0.64	1.936	0.43	0.643	1.963	0.278	0.684	1.983	0.07	0.611
708	3.54	NaN	NaN	NaN	NaN	NaN	NaN	2.025	0.85	0.275	1.99	0.638	0.247	1.928	0.525	0.281	1.937	0.449	0.277	1.971	0.304	0.223	2.018	0.082	0.293	1.915	0.021	0.247	NaN	NaN	NaN	NaN	NaN	NaN	NaN	NaN	NaN	1.917	0.512	0.641	1.936	0.43	0.644	1.963	0.278	0.684	1.982	0.07	0.611
709	3.545	NaN	NaN	NaN	NaN	NaN	NaN	2.025	0.85	0.276	1.99	0.638	0.247	1.928	0.525	0.281	1.937	0.449	0.277	1.971	0.304	0.223	2.018	0.082	0.293	1.915	0.021	0.247	NaN	NaN	NaN	NaN	NaN	NaN	NaN	NaN	NaN	1.916	0.512	0.642	1.936	0.431	0.644	1.963	0.277	0.685	1.982	0.07	0.612
710	3.55	NaN	NaN	NaN	NaN	NaN	NaN	NaN	NaN	NaN	1.99	0.638	0.248	1.928	0.525	0.281	1.937	0.449	0.278	1.971	0.304	0.223	2.018	0.082	0.293	1.915	0.021	0.247	NaN	NaN	NaN	NaN	NaN	NaN	NaN	NaN	NaN	1.915	0.511	0.642	1.936	0.432	0.645	1.962	0.277	0.685	1.982	0.07	0.612
711	3.555	NaN	NaN	NaN	NaN	NaN	NaN	NaN	NaN	NaN	1.991	0.639	0.248	1.928	0.525	0.282	1.937	0.45	0.278	1.97	0.305	0.223	2.018	0.082	0.293	1.915	0.021	0.247	NaN	NaN	NaN	NaN	NaN	NaN	NaN	NaN	NaN	1.914	0.51	0.642	1.935	0.43	0.645	1.962	0.277	0.685	1.982	0.07	0.612
712	3.56	NaN	NaN	NaN	NaN	NaN	NaN	2.025	0.85	0.278	1.991	0.639	0.249	1.928	0.525	0.282	1.937	0.45	0.279	1.97	0.305	0.223	2.018	0.082	0.293	1.915	0.021	0.247	NaN	NaN	NaN	NaN	NaN	NaN	1.919	0.641	0.698	1.914	0.51	0.642	1.935	0.43	0.645	1.962	0.277	0.686	1.982	0.07	0.612
713	3.565	NaN	NaN	NaN	NaN	NaN	NaN	2.025	0.85	0.279	1.991	0.639	0.249	1.928	0.525	0.282	1.937	0.45	0.279	1.97	0.305	0.223	2.018	0.082	0.293	1.915	0.021	0.247	NaN	NaN	NaN	NaN	NaN	NaN	1.919	0.64	0.698	1.914	0.51	0.643	1.935	0.43	0.645	1.962	0.277	0.686	1.982	0.07	0.612
714	3.57	NaN	NaN	NaN	NaN	NaN	NaN	2.024	0.85	0.279	1.991	0.639	0.249	1.928	0.524	0.283	1.937	0.45	0.279	1.97	0.305	0.223	2.018	0.082	0.293	1.915	0.021	0.247	NaN	NaN	NaN	NaN	NaN	NaN	1.919	0.641	0.698	1.914	0.51	0.643	1.935	0.431	0.646	1.961	0.276	0.686	1.982	0.07	0.612
715	3.575	NaN	NaN	NaN	NaN	NaN	NaN	2.024	0.85	0.28	1.991	0.638	0.25	1.927	0.524	0.283	1.937	0.45	0.279	1.97	0.305	0.223	2.018	0.082	0.293	1.915	0.021	0.247	NaN	NaN	NaN	NaN	NaN	NaN	1.92	0.641	0.699	1.913	0.51	0.643	1.935	0.431	0.647	1.961	0.276	0.686	1.981	0.07	0.612
716	3.58	NaN	NaN	NaN	NaN	NaN	NaN	2.024	0.85	0.28	1.991	0.638	0.251	1.927	0.524	0.283	1.938	0.45	0.279	1.97	0.306	0.224	2.018	0.082	0.293	1.915	0.021	0.247	NaN	NaN	NaN	NaN	NaN	NaN	1.92	0.641	0.699	1.913	0.51	0.644	1.935	0.431	0.647	1.961	0.276	0.686	1.981	0.07	0.612
717	3.585	NaN	NaN	NaN	NaN	NaN	NaN	2.024	0.85	0.281	1.991	0.638	0.252	1.927	0.524	0.284	1.938	0.45	0.28	1.97	0.306	0.224	2.018	0.082	0.293	1.915	0.021	0.247	NaN	NaN	NaN	NaN	NaN	NaN	1.92	0.64	0.7	1.913	0.51	0.645	1.934	0.43	0.647	1.961	0.276	0.687	1.981	0.07	0.612
718	3.59	NaN	NaN	NaN	NaN	NaN	NaN	2.024	0.85	0.282	1.991	0.638	0.252	1.927	0.523	0.284	1.938	0.45	0.28	1.97	0.305	0.223	2.018	0.082	0.293	1.915	0.021	0.247	NaN	NaN	NaN	NaN	NaN	NaN	1.919	0.639	0.7	1.913	0.51	0.645	1.934	0.43	0.648	1.962	0.277	0.687	1.981	0.07	0.612
719	3.595	NaN	NaN	NaN	NaN	NaN	NaN	2.024	0.85	0.282	1.992	0.638	0.253	1.927	0.523	0.285	1.937	0.451	0.281	1.97	0.305	0.223	2.018	0.082	0.294	1.915	0.021	0.247	NaN	NaN	NaN	NaN	NaN	NaN	1.919	0.639	0.701	1.913	0.51	0.645	1.935	0.431	0.649	1.962	0.277	0.688	1.981	0.07	0.612
720	3.6	NaN	NaN	NaN	NaN	NaN	NaN	2.024	0.85	0.283	1.992	0.637	0.253	1.927	0.522	0.285	1.937	0.451	0.281	1.97	0.305	0.224	2.018	0.082	0.293	1.915	0.021	0.247	NaN	NaN	NaN	NaN	NaN	NaN	1.92	0.639	0.701	1.913	0.51	0.646	1.934	0.431	0.65	1.961	0.277	0.688	1.98	0.07	0.612
721	3.605	NaN	NaN	NaN	NaN	NaN	NaN	2.023	0.85	0.284	1.992	0.638	0.254	1.927	0.522	0.286	1.937	0.45	0.281	1.97	0.305	0.224	2.018	0.082	0.293	1.915	0.021	0.247	NaN	NaN	NaN	NaN	NaN	NaN	1.92	0.639	0.702	1.912	0.51	0.646	1.933	0.43	0.65	1.96	0.276	0.687	1.98	0.07	0.612
722	3.61	NaN	NaN	NaN	NaN	NaN	NaN	2.023	0.85	0.284	1.992	0.638	0.255	1.927	0.522	0.286	1.937	0.45	0.282	1.97	0.305	0.224	2.018	0.082	0.294	1.915	0.021	0.247	NaN	NaN	NaN	NaN	NaN	NaN	1.92	0.639	0.702	1.912	0.51	0.647	1.933	0.43	0.65	1.959	0.275	0.688	1.98	0.07	0.612
723	3.615	NaN	NaN	NaN	NaN	NaN	NaN	2.023	0.85	0.285	1.992	0.638	0.255	1.928	0.524	0.287	1.937	0.45	0.282	1.97	0.305	0.224	2.018	0.082	0.295	1.915	0.021	0.247	NaN	NaN	NaN	NaN	NaN	NaN	1.92	0.638	0.702	1.912	0.509	0.647	1.933	0.43	0.65	1.959	0.275	0.688	1.98	0.07	0.612
724	3.62	NaN	NaN	NaN	NaN	NaN	NaN	2.023	0.85	0.286	1.992	0.638	0.256	1.93	0.525	0.288	1.937	0.45	0.282	1.97	0.305	0.224	2.018	0.082	0.295	1.915	0.021	0.247	NaN	NaN	NaN	NaN	NaN	NaN	1.921	0.638	0.702	1.912	0.509	0.647	1.933	0.43	0.65	1.959	0.275	0.688	1.98	0.07	0.612
725	3.625	NaN	NaN	NaN	NaN	NaN	NaN	2.022	0.85	0.287	1.992	0.638	0.257	1.931	0.526	0.289	1.937	0.45	0.282	1.97	0.306	0.225	2.018	0.082	0.295	1.915	0.021	0.247	NaN	NaN	NaN	NaN	NaN	NaN	1.921	0.638	0.703	1.912	0.509	0.647	1.933	0.43	0.65	1.959	0.275	0.688	1.98	0.07	0.612
726	3.63	NaN	NaN	NaN	NaN	NaN	NaN	2.022	0.85	0.287	1.993	0.639	0.257	1.931	0.526	0.289	1.937	0.45	0.283	1.97	0.306	0.225	2.018	0.082	0.295	1.915	0.021	0.246	NaN	NaN	NaN	NaN	NaN	NaN	1.921	0.638	0.703	1.912	0.509	0.648	1.933	0.43	0.65	1.959	0.275	0.688	1.98	0.07	0.612
727	3.635	NaN	NaN	NaN	NaN	NaN	NaN	2.022	0.85	0.287	1.993	0.639	0.257	1.93	0.526	0.289	1.937	0.45	0.283	1.971	0.307	0.226	2.018	0.082	0.295	1.915	0.021	0.247	NaN	NaN	NaN	NaN	NaN	NaN	1.921	0.638	0.703	1.912	0.509	0.648	1.933	0.43	0.651	1.959	0.275	0.688	1.98	0.07	0.612
728	3.64	NaN	NaN	NaN	NaN	NaN	NaN	2.022	0.85	0.288	1.993	0.639	0.257	1.928	0.525	0.289	1.937	0.45	0.283	1.971	0.307	0.226	2.018	0.082	0.295	1.915	0.021	0.247	NaN	NaN	NaN	NaN	NaN	NaN	1.921	0.638	0.704	1.912	0.508	0.648	1.933	0.43	0.651	1.959	0.275	0.688	1.98	0.07	0.612
729	3.645	NaN	NaN	NaN	NaN	NaN	NaN	2.021	0.85	0.289	1.993	0.64	0.258	1.928	0.525	0.289	1.937	0.45	0.283	1.971	0.307	0.226	2.018	0.082	0.295	1.915	0.021	0.247	NaN	NaN	NaN	NaN	NaN	NaN	1.921	0.638	0.704	1.911	0.508	0.648	1.932	0.43	0.651	1.959	0.275	0.688	1.98	0.069	0.612
730	3.65	NaN	NaN	NaN	NaN	NaN	NaN	2.021	0.85	0.29	1.993	0.64	0.258	1.928	0.525	0.289	1.937	0.45	0.284	1.971	0.307	0.227	2.018	0.083	0.295	1.915	0.021	0.247	NaN	NaN	NaN	NaN	NaN	NaN	1.921	0.638	0.705	1.911	0.508	0.649	1.932	0.43	0.651	1.959	0.275	0.688	1.98	0.069	0.612
731	3.655	NaN	NaN	NaN	NaN	NaN	NaN	2.021	0.851	0.29	1.993	0.64	0.259	1.928	0.525	0.289	1.937	0.45	0.284	1.971	0.307	0.227	NaN	NaN	NaN	1.915	0.021	0.247	NaN	NaN	NaN	NaN	NaN	NaN	1.921	0.637	0.705	1.911	0.508	0.649	1.932	0.43	0.651	1.959	0.275	0.688	1.98	0.069	0.612
732	3.66	NaN	NaN	NaN	NaN	NaN	NaN	2.021	0.851	0.291	1.993	0.639	0.259	1.928	0.525	0.29	1.937	0.45	0.284	1.971	0.307	0.227	NaN	NaN	NaN	1.915	0.021	0.247	NaN	NaN	NaN	NaN	NaN	NaN	1.92	0.637	0.705	1.911	0.508	0.649	1.932	0.43	0.652	1.959	0.275	0.689	1.98	0.069	0.612
733	3.665	NaN	NaN	NaN	NaN	NaN	NaN	2.02	0.851	0.291	1.992	0.638	0.26	1.929	0.525	0.29	1.937	0.45	0.285	1.971	0.308	0.227	NaN	NaN	NaN	1.915	0.021	0.247	NaN	NaN	NaN	NaN	NaN	NaN	1.92	0.637	0.705	1.911	0.508	0.649	1.932	0.43	0.652	1.959	0.275	0.689	1.98	0.069	0.612
734	3.67	NaN	NaN	NaN	NaN	NaN	NaN	2.02	0.851	0.292	1.991	0.638	0.262	1.931	0.526	0.292	1.937	0.45	0.285	1.971	0.308	0.228	NaN	NaN	NaN	1.915	0.021	0.247	NaN	NaN	NaN	NaN	NaN	NaN	1.92	0.637	0.706	1.911	0.508	0.65	1.932	0.43	0.652	1.959	0.274	0.689	1.98	0.069	0.612
735	3.675	NaN	NaN	NaN	NaN	NaN	NaN	2.02	0.851	0.293	1.991	0.638	0.262	1.931	0.526	0.293	1.937	0.45	0.285	1.971	0.308	0.228	2.018	0.083	0.295	1.915	0.021	0.247	NaN	NaN	NaN	NaN	NaN	NaN	1.918	0.636	0.706	1.911	0.508	0.65	1.932	0.43	0.652	1.959	0.274	0.689	1.98	0.069	0.612
736	3.68	NaN	NaN	NaN	NaN	NaN	NaN	2.019	0.851	0.293	1.991	0.638	0.263	1.931	0.526	0.293	1.937	0.45	0.286	1.971	0.308	0.228	NaN	NaN	NaN	1.915	0.021	0.247	NaN	NaN	NaN	NaN	NaN	NaN	1.918	0.635	0.706	1.911	0.508	0.65	1.932	0.43	0.652	1.959	0.274	0.689	1.98	0.069	0.612
737	3.685	NaN	NaN	NaN	NaN	NaN	NaN	2.019	0.852	0.294	1.99	0.639	0.263	1.931	0.526	0.293	1.937	0.451	0.287	1.971	0.308	0.228	NaN	NaN	NaN	1.915	0.021	0.247	NaN	NaN	NaN	NaN	NaN	NaN	1.917	0.635	0.706	1.911	0.508	0.65	1.932	0.43	0.653	1.959	0.274	0.69	1.98	0.069	0.613
738	3.69	NaN	NaN	NaN	NaN	NaN	NaN	2.019	0.852	0.294	1.99	0.639	0.264	1.93	0.525	0.293	1.937	0.451	0.288	1.971	0.308	0.228	NaN	NaN	NaN	1.915	0.021	0.247	NaN	NaN	NaN	NaN	NaN	NaN	1.917	0.635	0.706	1.911	0.508	0.65	1.932	0.43	0.653	1.959	0.274	0.69	1.98	0.069	0.613
739	3.695	NaN	NaN	NaN	NaN	NaN	NaN	2.019	0.852	0.295	1.99	0.639	0.264	1.928	0.524	0.294	1.938	0.451	0.288	1.971	0.308	0.229	NaN	NaN	NaN	1.915	0.021	0.247	NaN	NaN	NaN	NaN	NaN	NaN	1.917	0.636	0.707	1.91	0.508	0.65	1.932	0.43	0.654	1.958	0.274	0.69	1.98	0.069	0.613
740	3.7	NaN	NaN	NaN	NaN	NaN	NaN	2.018	0.852	0.296	1.99	0.64	0.264	1.929	0.526	0.294	1.938	0.451	0.288	1.971	0.308	0.229	NaN	NaN	NaN	1.915	0.021	0.247	NaN	NaN	NaN	NaN	NaN	NaN	1.918	0.637	0.708	1.91	0.508	0.651	1.932	0.43	0.653	1.958	0.274	0.69	1.98	0.069	0.613
741	3.705	NaN	NaN	NaN	NaN	NaN	NaN	2.018	0.852	0.297	1.99	0.64	0.264	1.928	0.525	0.295	1.938	0.451	0.289	1.971	0.308	0.229	NaN	NaN	NaN	1.914	0.021	0.247	NaN	NaN	NaN	NaN	NaN	NaN	1.917	0.637	0.708	1.91	0.508	0.651	1.931	0.429	0.653	1.958	0.273	0.69	1.98	0.069	0.613
742	3.71	NaN	NaN	NaN	NaN	NaN	NaN	2.018	0.852	0.297	1.99	0.641	0.265	1.927	0.524	0.295	1.938	0.451	0.289	1.971	0.308	0.23	NaN	NaN	NaN	1.913	0.021	0.248	NaN	NaN	NaN	NaN	NaN	NaN	1.916	0.637	0.709	1.909	0.508	0.651	1.931	0.428	0.653	1.958	0.273	0.69	1.98	0.069	0.613
743	3.715	NaN	NaN	NaN	NaN	NaN	NaN	2.018	0.853	0.298	1.99	0.641	0.265	1.928	0.525	0.295	1.938	0.451	0.289	1.971	0.308	0.23	NaN	NaN	NaN	1.914	0.021	0.248	NaN	NaN	NaN	NaN	NaN	NaN	1.916	0.637	0.709	1.909	0.508	0.652	1.93	0.428	0.653	1.958	0.274	0.69	1.98	0.069	0.613
744	3.72	NaN	NaN	NaN	NaN	NaN	NaN	2.017	0.853	0.298	1.99	0.641	0.265	1.928	0.525	0.296	1.938	0.451	0.29	1.971	0.308	0.23	NaN	NaN	NaN	1.914	0.021	0.247	NaN	NaN	NaN	NaN	NaN	NaN	1.915	0.637	0.709	1.908	0.508	0.652	1.93	0.429	0.654	1.958	0.274	0.69	1.98	0.069	0.613
745	3.725	NaN	NaN	NaN	NaN	NaN	NaN	2.017	0.853	0.299	1.99	0.642	0.266	1.928	0.525	0.296	1.938	0.451	0.29	1.972	0.308	0.23	NaN	NaN	NaN	1.914	0.021	0.247	NaN	NaN	NaN	NaN	NaN	NaN	1.914	0.637	0.71	1.908	0.507	0.652	1.93	0.429	0.655	1.957	0.274	0.69	1.98	0.069	0.613
746	3.73	NaN	NaN	NaN	NaN	NaN	NaN	2.017	0.854	0.3	1.99	0.642	0.267	1.928	0.525	0.297	1.938	0.451	0.29	1.972	0.308	0.231	NaN	NaN	NaN	1.914	0.021	0.248	NaN	NaN	NaN	NaN	NaN	NaN	1.913	0.637	0.71	1.907	0.507	0.653	1.928	0.427	0.654	1.957	0.274	0.69	1.98	0.069	0.613
747	3.735	NaN	NaN	NaN	NaN	NaN	NaN	2.016	0.854	0.3	1.99	0.642	0.268	1.928	0.525	0.297	1.938	0.451	0.29	1.973	0.309	0.231	NaN	NaN	NaN	1.914	0.021	0.247	NaN	NaN	NaN	NaN	NaN	NaN	1.913	0.637	0.711	1.907	0.508	0.653	1.928	0.427	0.654	1.957	0.273	0.69	1.976	0.071	0.613
748	3.74	NaN	NaN	NaN	NaN	NaN	NaN	2.016	0.854	0.301	1.99	0.642	0.268	1.929	0.525	0.298	1.939	0.452	0.291	1.972	0.309	0.232	2.019	0.086	0.294	1.914	0.021	0.248	NaN	NaN	NaN	NaN	NaN	NaN	1.912	0.637	0.712	1.907	0.508	0.654	1.927	0.427	0.654	1.956	0.273	0.69	1.968	0.074	0.615
749	3.745	NaN	NaN	NaN	NaN	NaN	NaN	2.016	0.854	0.301	1.99	0.643	0.269	1.929	0.526	0.299	1.939	0.452	0.291	1.972	0.31	0.232	2.019	0.086	0.294	1.914	0.021	0.247	NaN	NaN	NaN	NaN	NaN	NaN	1.911	0.637	0.712	1.907	0.508	0.654	1.927	0.427	0.655	1.955	0.273	0.691	1.966	0.075	0.616
750	3.75	NaN	NaN	NaN	NaN	NaN	NaN	2.016	0.855	0.302	1.99	0.643	0.269	1.929	0.526	0.299	1.94	0.452	0.292	1.972	0.31	0.233	NaN	NaN	NaN	1.913	0.021	0.248	NaN	NaN	NaN	NaN	NaN	NaN	1.91	0.637	0.712	1.906	0.508	0.654	1.926	0.427	0.655	1.955	0.273	0.691	1.966	0.075	0.616
751	3.755	NaN	NaN	NaN	NaN	NaN	NaN	2.015	0.855	0.302	1.99	0.643	0.269	1.929	0.526	0.3	1.941	0.453	0.294	1.972	0.311	0.232	2.019	0.086	0.294	1.913	0.021	0.248	NaN	NaN	NaN	NaN	NaN	NaN	1.909	0.636	0.713	1.906	0.508	0.655	1.926	0.427	0.655	1.955	0.273	0.691	1.966	0.075	0.616
752	3.76	NaN	NaN	NaN	NaN	NaN	NaN	2.015	0.855	0.303	1.99	0.643	0.269	1.929	0.527	0.3	1.941	0.453	0.294	1.972	0.311	0.232	2.019	0.086	0.294	1.914	0.021	0.248	NaN	NaN	NaN	NaN	NaN	NaN	1.908	0.636	0.713	1.905	0.507	0.655	1.926	0.427	0.656	1.954	0.272	0.691	1.966	0.075	0.616
753	3.765	NaN	NaN	NaN	NaN	NaN	NaN	2.014	0.856	0.303	1.99	0.644	0.269	1.93	0.527	0.3	1.94	0.453	0.293	1.973	0.311	0.233	2.019	0.086	0.294	1.913	0.02	0.249	NaN	NaN	NaN	NaN	NaN	NaN	1.907	0.635	0.713	1.904	0.507	0.656	1.926	0.428	0.656	1.953	0.272	0.691	1.966	0.075	0.616
754	3.77	NaN	NaN	NaN	NaN	NaN	NaN	2.014	0.856	0.304	1.991	0.645	0.27	1.93	0.527	0.301	1.941	0.453	0.294	1.974	0.31	0.234	2.019	0.086	0.294	1.913	0.021	0.248	NaN	NaN	NaN	NaN	NaN	NaN	1.906	0.635	0.714	1.902	0.506	0.656	1.925	0.427	0.656	1.952	0.272	0.691	1.966	0.075	0.616
755	3.775	NaN	NaN	NaN	NaN	NaN	NaN	2.014	0.856	0.304	1.991	0.645	0.27	1.93	0.528	0.301	1.941	0.453	0.294	1.975	0.31	0.234	2.019	0.086	0.294	1.914	0.021	0.247	NaN	NaN	NaN	NaN	NaN	NaN	1.905	0.635	0.714	1.902	0.506	0.656	1.924	0.427	0.657	1.952	0.272	0.691	1.966	0.075	0.616
756	3.78	NaN	NaN	NaN	NaN	NaN	NaN	2.013	0.856	0.305	1.991	0.645	0.271	1.931	0.528	0.301	1.941	0.453	0.294	1.975	0.31	0.234	2.019	0.086	0.294	1.914	0.021	0.247	NaN	NaN	NaN	NaN	NaN	NaN	1.905	0.635	0.715	1.901	0.506	0.656	1.924	0.427	0.657	1.951	0.271	0.691	1.966	0.075	0.616
757	3.785	NaN	NaN	NaN	NaN	NaN	NaN	2.013	0.857	0.305	1.991	0.645	0.272	1.931	0.528	0.302	1.941	0.453	0.295	1.975	0.31	0.234	2.019	0.086	0.294	1.914	0.021	0.248	NaN	NaN	NaN	NaN	NaN	NaN	1.905	0.635	0.715	1.901	0.506	0.657	1.923	0.427	0.658	1.951	0.271	0.691	1.966	0.075	0.616
758	3.79	NaN	NaN	NaN	NaN	NaN	NaN	2.013	0.857	0.306	1.991	0.646	0.273	1.931	0.528	0.302	1.941	0.453	0.295	1.975	0.311	0.234	2.019	0.086	0.294	1.914	0.021	0.247	NaN	NaN	NaN	NaN	NaN	NaN	1.905	0.635	0.715	1.901	0.506	0.657	1.923	0.426	0.657	1.951	0.271	0.692	1.969	0.074	0.615
759	3.795	NaN	NaN	NaN	NaN	NaN	NaN	2.013	0.858	0.306	1.991	0.646	0.273	1.931	0.528	0.302	1.941	0.453	0.295	1.975	0.311	0.234	2.019	0.086	0.294	1.914	0.021	0.247	NaN	NaN	NaN	NaN	NaN	NaN	1.905	0.634	0.715	1.9	0.505	0.657	1.923	0.426	0.657	1.951	0.271	0.692	1.977	0.071	0.614
760	3.8	NaN	NaN	NaN	NaN	NaN	NaN	2.012	0.858	0.307	1.991	0.646	0.274	1.931	0.528	0.303	1.942	0.454	0.296	1.975	0.311	0.234	2.019	0.086	0.294	1.914	0.021	0.248	NaN	NaN	NaN	NaN	NaN	NaN	1.905	0.634	0.715	1.9	0.505	0.657	1.923	0.425	0.657	1.951	0.271	0.692	1.979	0.07	0.613
761	3.805	NaN	NaN	NaN	NaN	NaN	NaN	2.012	0.858	0.308	1.991	0.646	0.274	1.932	0.528	0.303	1.942	0.454	0.296	1.976	0.311	0.235	2.019	0.086	0.294	1.913	0.021	0.249	NaN	NaN	NaN	NaN	NaN	NaN	1.905	0.634	0.715	1.9	0.505	0.657	1.922	0.425	0.657	1.95	0.271	0.692	1.979	0.07	0.613
762	3.81	NaN	NaN	NaN	NaN	NaN	NaN	2.012	0.858	0.308	1.99	0.646	0.274	1.935	0.529	0.305	1.943	0.454	0.297	1.976	0.311	0.235	2.019	0.086	0.294	1.913	0.02	0.249	NaN	NaN	NaN	NaN	NaN	NaN	1.905	0.634	0.716	1.9	0.505	0.657	1.922	0.425	0.657	1.95	0.271	0.692	1.979	0.07	0.613
763	3.815	NaN	NaN	NaN	NaN	NaN	NaN	2.012	0.859	0.308	1.99	0.646	0.274	1.935	0.529	0.305	1.943	0.454	0.298	1.976	0.311	0.235	2.019	0.086	0.294	1.913	0.02	0.249	NaN	NaN	NaN	NaN	NaN	NaN	1.905	0.634	0.716	1.9	0.504	0.656	1.922	0.425	0.658	1.95	0.27	0.692	1.979	0.07	0.613
764	3.82	NaN	NaN	NaN	NaN	NaN	NaN	2.011	0.859	0.309	1.99	0.647	0.275	1.936	0.53	0.306	1.943	0.454	0.298	1.976	0.312	0.236	2.019	0.086	0.294	1.913	0.02	0.249	NaN	NaN	NaN	NaN	NaN	NaN	1.906	0.634	0.716	1.9	0.504	0.656	1.922	0.425	0.658	1.95	0.27	0.692	1.979	0.07	0.613
765	3.825	NaN	NaN	NaN	NaN	NaN	NaN	2.011	0.86	0.309	1.991	0.648	0.274	1.936	0.53	0.306	1.944	0.454	0.298	1.976	0.312	0.236	2.019	0.086	0.294	1.913	0.02	0.249	NaN	NaN	NaN	NaN	NaN	NaN	1.906	0.634	0.716	1.9	0.504	0.656	1.922	0.425	0.658	1.95	0.27	0.692	1.979	0.07	0.613
766	3.83	NaN	NaN	NaN	NaN	NaN	NaN	2.01	0.86	0.31	1.991	0.648	0.275	1.936	0.53	0.307	1.944	0.455	0.299	1.976	0.312	0.237	2.019	0.086	0.294	1.913	0.02	0.249	NaN	NaN	NaN	NaN	NaN	NaN	1.906	0.633	0.716	1.9	0.504	0.656	1.922	0.425	0.658	1.95	0.27	0.692	1.979	0.07	0.613
767	3.835	NaN	NaN	NaN	NaN	NaN	NaN	2.01	0.86	0.31	1.99	0.649	0.276	1.934	0.531	0.306	1.944	0.455	0.299	1.977	0.312	0.237	2.019	0.086	0.294	1.913	0.02	0.249	NaN	NaN	NaN	NaN	NaN	NaN	1.906	0.633	0.717	1.9	0.505	0.657	1.922	0.424	0.658	1.95	0.27	0.692	1.979	0.07	0.613
768	3.84	NaN	NaN	NaN	NaN	NaN	NaN	2.01	0.861	0.31	1.991	0.651	0.276	1.934	0.531	0.307	1.944	0.455	0.299	1.977	0.313	0.237	2.019	0.086	0.294	1.913	0.02	0.249	NaN	NaN	NaN	NaN	NaN	NaN	1.906	0.633	0.717	1.902	0.506	0.658	1.922	0.424	0.658	1.949	0.27	0.692	1.979	0.07	0.613
769	3.845	NaN	NaN	NaN	NaN	NaN	NaN	2.009	0.861	0.311	1.991	0.651	0.276	1.934	0.531	0.307	1.944	0.455	0.299	1.977	0.313	0.238	2.019	0.086	0.294	1.913	0.02	0.249	NaN	NaN	NaN	NaN	NaN	NaN	1.906	0.633	0.717	1.902	0.506	0.658	1.921	0.424	0.658	1.949	0.27	0.693	1.979	0.07	0.613
770	3.85	NaN	NaN	NaN	NaN	NaN	NaN	2.009	0.862	0.312	1.991	0.652	0.277	1.935	0.53	0.307	1.945	0.455	0.299	1.978	0.313	0.238	2.019	0.086	0.294	1.913	0.02	0.249	NaN	NaN	NaN	NaN	NaN	NaN	1.907	0.633	0.717	1.902	0.506	0.658	1.921	0.423	0.658	1.949	0.27	0.693	1.979	0.07	0.613
771	3.855	NaN	NaN	NaN	NaN	NaN	NaN	2.009	0.862	0.312	1.991	0.652	0.277	1.935	0.531	0.307	1.945	0.456	0.3	1.978	0.313	0.238	2.018	0.086	0.294	1.913	0.02	0.249	NaN	NaN	NaN	NaN	NaN	NaN	1.907	0.632	0.717	1.902	0.507	0.658	1.921	0.423	0.659	1.949	0.27	0.693	1.979	0.07	0.613
772	3.86	NaN	NaN	NaN	NaN	NaN	NaN	2.009	0.863	0.312	1.991	0.652	0.278	1.935	0.531	0.308	1.946	0.456	0.301	1.979	0.313	0.238	2.018	0.086	0.294	1.913	0.02	0.249	NaN	NaN	NaN	NaN	NaN	NaN	1.907	0.632	0.717	1.902	0.507	0.659	1.921	0.423	0.659	1.95	0.271	0.693	1.979	0.07	0.613
773	3.865	NaN	NaN	NaN	NaN	NaN	NaN	2.008	0.863	0.313	1.991	0.652	0.278	1.935	0.531	0.308	1.947	0.457	0.301	1.979	0.314	0.238	2.018	0.086	0.294	1.913	0.02	0.249	NaN	NaN	NaN	NaN	NaN	NaN	1.907	0.632	0.717	1.902	0.507	0.659	1.921	0.423	0.659	1.95	0.271	0.694	1.979	0.07	0.613
774	3.87	NaN	NaN	NaN	NaN	NaN	NaN	2.008	0.864	0.313	1.99	0.653	0.278	1.935	0.531	0.308	1.947	0.457	0.302	1.98	0.314	0.239	2.018	0.086	0.294	1.913	0.021	0.249	NaN	NaN	NaN	NaN	NaN	NaN	1.907	0.632	0.718	1.902	0.507	0.659	1.92	0.423	0.659	1.95	0.271	0.694	1.979	0.07	0.613
775	3.875	NaN	NaN	NaN	NaN	NaN	NaN	2.007	0.864	0.314	1.99	0.653	0.279	1.936	0.532	0.309	1.948	0.457	0.303	1.98	0.314	0.239	2.017	0.086	0.294	1.914	0.021	0.248	NaN	NaN	NaN	NaN	NaN	NaN	1.907	0.632	0.718	1.902	0.507	0.659	1.92	0.423	0.659	1.95	0.271	0.694	1.979	0.07	0.613
776	3.88	NaN	NaN	NaN	NaN	NaN	NaN	2.007	0.865	0.314	1.99	0.654	0.279	1.937	0.533	0.31	1.948	0.458	0.303	1.981	0.315	0.239	2.017	0.087	0.294	1.913	0.02	0.249	NaN	NaN	NaN	NaN	NaN	NaN	1.907	0.632	0.718	1.901	0.507	0.659	1.92	0.423	0.659	1.95	0.271	0.694	1.979	0.07	0.613
777	3.885	NaN	NaN	NaN	NaN	NaN	NaN	2.006	0.865	0.314	1.99	0.654	0.279	1.94	0.534	0.312	1.949	0.458	0.303	1.982	0.316	0.24	2.017	0.087	0.294	1.913	0.02	0.249	NaN	NaN	NaN	NaN	NaN	NaN	1.906	0.631	0.718	1.901	0.507	0.659	1.92	0.423	0.659	1.95	0.271	0.694	1.979	0.07	0.613
778	3.89	NaN	NaN	NaN	NaN	NaN	NaN	2.006	0.866	0.314	1.99	0.655	0.28	1.94	0.535	0.313	1.949	0.458	0.304	1.983	0.317	0.24	2.016	0.087	0.294	1.913	0.02	0.249	NaN	NaN	NaN	NaN	NaN	NaN	1.905	0.631	0.718	1.901	0.507	0.659	1.92	0.423	0.659	1.949	0.27	0.693	1.979	0.07	0.613
779	3.895	NaN	NaN	NaN	NaN	NaN	NaN	2.006	0.867	0.315	1.99	0.656	0.28	1.94	0.535	0.313	1.95	0.458	0.305	1.983	0.317	0.24	2.016	0.087	0.294	1.913	0.021	0.249	NaN	NaN	NaN	NaN	NaN	NaN	1.905	0.631	0.718	1.901	0.507	0.66	1.92	0.423	0.659	1.948	0.269	0.693	1.979	0.07	0.613
780	3.9	NaN	NaN	NaN	NaN	NaN	NaN	2.005	0.867	0.315	1.99	0.657	0.28	1.939	0.534	0.312	1.951	0.459	0.305	1.984	0.317	0.24	2.016	0.087	0.294	1.914	0.022	0.248	NaN	NaN	NaN	NaN	NaN	NaN	1.905	0.631	0.718	1.901	0.507	0.66	1.921	0.423	0.659	1.949	0.27	0.693	1.979	0.07	0.613
781	3.905	NaN	NaN	NaN	NaN	NaN	NaN	2.004	0.868	0.315	1.99	0.657	0.281	1.94	0.534	0.313	1.951	0.459	0.305	1.984	0.318	0.241	2.016	0.087	0.294	1.913	0.021	0.249	NaN	NaN	NaN	NaN	NaN	NaN	1.905	0.631	0.719	1.902	0.507	0.66	1.921	0.423	0.659	1.948	0.269	0.692	1.979	0.07	0.613
782	3.91	NaN	NaN	NaN	NaN	NaN	NaN	2.004	0.869	0.316	1.991	0.658	0.282	1.94	0.534	0.313	1.952	0.46	0.305	1.985	0.318	0.241	2.016	0.087	0.294	1.914	0.022	0.248	NaN	NaN	NaN	NaN	NaN	NaN	1.905	0.631	0.719	1.902	0.507	0.66	1.921	0.423	0.659	1.947	0.268	0.692	1.979	0.07	0.613
783	3.915	NaN	NaN	NaN	NaN	NaN	NaN	2.003	0.87	0.316	1.991	0.659	0.282	1.94	0.534	0.313	1.953	0.461	0.306	1.985	0.319	0.241	2.016	0.088	0.294	1.914	0.023	0.248	NaN	NaN	NaN	NaN	NaN	NaN	1.905	0.631	0.719	1.902	0.507	0.66	1.921	0.423	0.659	1.947	0.268	0.692	1.979	0.07	0.613
784	3.92	NaN	NaN	NaN	NaN	NaN	NaN	2.002	0.87	0.316	1.991	0.66	0.283	1.94	0.533	0.314	1.954	0.462	0.307	1.986	0.319	0.241	2.016	0.088	0.295	1.914	0.023	0.248	NaN	NaN	NaN	NaN	NaN	NaN	1.905	0.631	0.719	1.902	0.507	0.66	1.921	0.423	0.659	1.947	0.268	0.692	1.979	0.07	0.613
785	3.925	NaN	NaN	NaN	NaN	NaN	NaN	2.002	0.871	0.316	1.991	0.66	0.283	1.941	0.535	0.314	1.955	0.462	0.308	1.987	0.32	0.242	2.017	0.089	0.295	1.914	0.023	0.248	NaN	NaN	NaN	NaN	NaN	NaN	1.904	0.631	0.719	1.902	0.506	0.66	1.921	0.423	0.659	1.948	0.269	0.692	1.979	0.07	0.613
786	3.93	NaN	NaN	NaN	NaN	NaN	NaN	2.001	0.872	0.317	1.991	0.661	0.284	1.943	0.537	0.314	1.956	0.463	0.308	1.988	0.32	0.243	2.017	0.09	0.296	1.914	0.023	0.248	NaN	NaN	NaN	NaN	NaN	NaN	1.904	0.631	0.719	1.902	0.506	0.66	1.921	0.423	0.659	1.948	0.269	0.693	1.979	0.07	0.613
787	3.935	NaN	NaN	NaN	NaN	NaN	NaN	2.001	0.873	0.317	1.991	0.661	0.284	1.945	0.538	0.315	1.957	0.463	0.308	1.988	0.321	0.244	2.017	0.09	0.297	1.915	0.023	0.248	NaN	NaN	NaN	NaN	NaN	NaN	1.904	0.631	0.719	1.902	0.506	0.66	1.921	0.423	0.659	1.947	0.268	0.692	1.979	0.07	0.613
788	3.94	NaN	NaN	NaN	NaN	NaN	NaN	2	0.874	0.317	1.991	0.662	0.285	1.947	0.539	0.316	1.957	0.464	0.308	1.989	0.321	0.244	2.017	0.091	0.297	1.915	0.023	0.248	NaN	NaN	NaN	NaN	NaN	NaN	1.903	0.631	0.719	1.902	0.506	0.66	1.921	0.423	0.659	1.947	0.268	0.691	1.979	0.07	0.613
789	3.945	NaN	NaN	NaN	NaN	NaN	NaN	1.999	0.874	0.318	1.992	0.663	0.286	1.947	0.54	0.317	1.958	0.465	0.309	1.989	0.321	0.244	2.017	0.091	0.297	1.915	0.023	0.248	NaN	NaN	NaN	NaN	NaN	NaN	1.903	0.631	0.719	1.902	0.506	0.66	1.921	0.423	0.659	1.947	0.268	0.692	1.979	0.07	0.613
790	3.95	NaN	NaN	NaN	NaN	NaN	NaN	1.998	0.875	0.318	1.992	0.664	0.286	1.947	0.54	0.316	1.959	0.465	0.31	1.989	0.321	0.244	2.017	0.091	0.297	1.915	0.023	0.248	NaN	NaN	NaN	NaN	NaN	NaN	1.903	0.631	0.719	1.902	0.506	0.66	1.921	0.423	0.659	1.947	0.269	0.692	1.979	0.07	0.613
791	3.955	NaN	NaN	NaN	NaN	NaN	NaN	1.998	0.876	0.318	1.992	0.664	0.287	1.946	0.54	0.316	1.961	0.466	0.311	1.99	0.322	0.245	2.017	0.091	0.298	1.915	0.023	0.249	NaN	NaN	NaN	NaN	NaN	NaN	1.903	0.631	0.719	1.902	0.506	0.66	1.921	0.423	0.659	1.947	0.269	0.693	1.979	0.07	0.613
792	3.96	NaN	NaN	NaN	NaN	NaN	NaN	1.997	0.877	0.318	1.992	0.665	0.287	1.946	0.541	0.316	1.961	0.467	0.311	1.991	0.323	0.245	2.017	0.091	0.298	1.915	0.023	0.249	NaN	NaN	NaN	NaN	NaN	NaN	1.903	0.631	0.719	1.902	0.506	0.661	1.921	0.423	0.659	1.947	0.269	0.693	1.979	0.07	0.613
793	3.965	NaN	NaN	NaN	NaN	NaN	NaN	1.997	0.878	0.318	1.992	0.666	0.287	1.947	0.543	0.317	1.96	0.467	0.311	1.992	0.324	0.246	2.016	0.091	0.298	1.916	0.023	0.249	NaN	NaN	NaN	NaN	NaN	NaN	1.902	0.631	0.719	1.902	0.506	0.661	1.921	0.423	0.659	1.947	0.269	0.693	1.979	0.07	0.613
794	3.97	NaN	NaN	NaN	NaN	NaN	NaN	1.996	0.879	0.318	1.992	0.667	0.287	1.949	0.544	0.318	1.959	0.467	0.311	1.992	0.325	0.247	2.016	0.091	0.298	1.916	0.023	0.25	NaN	NaN	NaN	NaN	NaN	NaN	1.902	0.631	0.719	1.902	0.506	0.661	1.921	0.423	0.659	1.947	0.269	0.693	1.979	0.07	0.613
795	3.975	NaN	NaN	NaN	NaN	NaN	NaN	1.995	0.88	0.319	1.992	0.667	0.288	1.948	0.544	0.319	1.959	0.468	0.311	1.993	0.325	0.247	2.015	0.092	0.298	1.916	0.023	0.251	NaN	NaN	NaN	NaN	NaN	NaN	1.902	0.632	0.719	1.902	0.506	0.661	1.921	0.423	0.659	1.947	0.269	0.693	1.979	0.07	0.613
796	3.98	NaN	NaN	NaN	NaN	NaN	NaN	1.995	0.88	0.319	1.992	0.668	0.288	1.947	0.545	0.319	1.959	0.468	0.312	1.993	0.326	0.248	NaN	NaN	NaN	1.916	0.024	0.251	NaN	NaN	NaN	NaN	NaN	NaN	1.902	0.632	0.719	1.902	0.506	0.661	1.921	0.423	0.659	1.947	0.269	0.693	1.979	0.07	0.613
797	3.985	NaN	NaN	NaN	NaN	NaN	NaN	1.994	0.881	0.32	1.993	0.67	0.289	1.946	0.545	0.318	1.959	0.469	0.311	1.993	0.326	0.248	2.017	0.095	0.302	1.917	0.024	0.251	NaN	NaN	NaN	NaN	NaN	NaN	1.902	0.633	0.72	1.902	0.506	0.661	1.921	0.423	0.659	1.947	0.269	0.693	1.979	0.07	0.613
798	3.99	NaN	NaN	NaN	NaN	NaN	NaN	1.994	0.882	0.32	1.992	0.67	0.289	1.945	0.545	0.318	1.959	0.47	0.311	1.994	0.327	0.248	2.017	0.095	0.303	1.917	0.024	0.251	NaN	NaN	NaN	NaN	NaN	NaN	1.902	0.633	0.72	1.903	0.506	0.661	1.922	0.423	0.659	1.947	0.269	0.693	1.979	0.07	0.613
799	3.995	NaN	NaN	NaN	NaN	NaN	NaN	1.994	0.883	0.32	1.991	0.671	0.29	1.944	0.546	0.318	1.959	0.47	0.312	1.994	0.327	0.249	2.016	0.095	0.305	1.917	0.024	0.252	NaN	NaN	NaN	NaN	NaN	NaN	1.902	0.633	0.72	1.903	0.506	0.661	1.922	0.423	0.659	1.947	0.269	0.692	1.979	0.07	0.613
800	4	NaN	NaN	NaN	NaN	NaN	NaN	1.994	0.884	0.32	1.991	0.671	0.29	1.943	0.546	0.318	1.96	0.472	0.313	1.995	0.328	0.25	2.015	0.095	0.306	1.917	0.024	0.252	NaN	NaN	NaN	NaN	NaN	NaN	1.902	0.633	0.72	1.903	0.506	0.661	1.922	0.423	0.659	1.948	0.269	0.692	1.979	0.07	0.613
801	4.005	NaN	NaN	NaN	NaN	NaN	NaN	1.993	0.884	0.32	1.99	0.672	0.291	1.943	0.547	0.318	1.958	0.472	0.313	1.996	0.329	0.251	2.015	0.095	0.307	1.917	0.023	0.252	NaN	NaN	NaN	NaN	NaN	NaN	1.902	0.633	0.72	1.902	0.505	0.66	1.922	0.423	0.659	1.948	0.268	0.692	1.979	0.07	0.613
802	4.01	NaN	NaN	NaN	NaN	NaN	NaN	1.993	0.885	0.321	1.989	0.672	0.291	1.942	0.548	0.318	1.958	0.473	0.314	1.996	0.329	0.252	2.015	0.096	0.308	1.917	0.023	0.252	NaN	NaN	NaN	NaN	NaN	NaN	1.902	0.633	0.72	1.903	0.505	0.66	1.923	0.423	0.659	1.948	0.268	0.692	1.979	0.07	0.613
803	4.015	NaN	NaN	NaN	NaN	NaN	NaN	1.993	0.885	0.321	1.988	0.672	0.291	1.941	0.549	0.318	1.958	0.473	0.314	1.996	0.33	0.252	2.014	0.097	0.308	1.918	0.023	0.252	NaN	NaN	NaN	NaN	NaN	NaN	1.902	0.633	0.72	1.903	0.506	0.66	1.923	0.423	0.659	1.948	0.268	0.692	1.979	0.07	0.613
804	4.02	NaN	NaN	NaN	NaN	NaN	NaN	1.993	0.886	0.322	1.987	0.673	0.292	1.94	0.549	0.318	1.956	0.473	0.314	1.995	0.33	0.253	2.013	0.097	0.309	1.917	0.022	0.253	NaN	NaN	NaN	NaN	NaN	NaN	NaN	NaN	NaN	1.903	0.506	0.66	1.923	0.423	0.659	1.948	0.268	0.691	1.979	0.07	0.613
805	4.025	NaN	NaN	NaN	NaN	NaN	NaN	1.993	0.887	0.321	1.986	0.673	0.292	1.94	0.55	0.319	1.955	0.474	0.314	1.995	0.331	0.253	2.013	0.097	0.309	1.917	0.022	0.253	NaN	NaN	NaN	NaN	NaN	NaN	NaN	NaN	NaN	1.904	0.506	0.66	1.924	0.424	0.659	1.948	0.268	0.692	1.979	0.07	0.613
806	4.03	NaN	NaN	NaN	NaN	NaN	NaN	1.993	0.888	0.322	1.985	0.674	0.291	1.94	0.552	0.319	1.954	0.474	0.313	1.995	0.331	0.254	2.012	0.097	0.309	1.917	0.023	0.254	NaN	NaN	NaN	NaN	NaN	NaN	NaN	NaN	NaN	1.904	0.506	0.66	1.927	0.427	0.661	1.95	0.27	0.693	1.979	0.07	0.613
807	4.035	NaN	NaN	NaN	NaN	NaN	NaN	1.993	0.888	0.322	1.984	0.675	0.291	1.939	0.553	0.319	1.953	0.475	0.313	1.995	0.332	0.254	2.011	0.098	0.31	1.917	0.023	0.255	NaN	NaN	NaN	NaN	NaN	NaN	NaN	NaN	NaN	1.905	0.506	0.66	1.928	0.428	0.661	1.951	0.27	0.693	1.979	0.07	0.613
808	4.04	NaN	NaN	NaN	NaN	NaN	NaN	1.993	0.888	0.322	1.983	0.676	0.29	1.938	0.553	0.319	1.952	0.475	0.313	1.994	0.332	0.255	2.012	0.1	0.312	1.917	0.023	0.255	NaN	NaN	NaN	NaN	NaN	NaN	1.905	0.635	0.721	1.905	0.506	0.66	1.929	0.428	0.661	1.951	0.271	0.693	1.979	0.07	0.613
809	4.045	NaN	NaN	NaN	NaN	NaN	NaN	1.993	0.889	0.323	1.981	0.676	0.29	1.935	0.553	0.318	1.951	0.476	0.313	1.994	0.333	0.256	2.012	0.101	0.313	1.917	0.024	0.254	NaN	NaN	NaN	NaN	NaN	NaN	1.906	0.635	0.721	1.906	0.506	0.66	1.93	0.428	0.661	1.951	0.27	0.693	1.979	0.07	0.613
810	4.05	NaN	NaN	NaN	NaN	NaN	NaN	1.992	0.89	0.324	1.98	0.678	0.29	1.935	0.553	0.318	1.95	0.477	0.313	1.993	0.333	0.256	2.01	0.101	0.313	1.917	0.024	0.254	NaN	NaN	NaN	NaN	NaN	NaN	1.906	0.636	0.721	1.906	0.506	0.66	1.93	0.428	0.66	1.95	0.27	0.693	1.979	0.07	0.613
811	4.055	NaN	NaN	NaN	NaN	NaN	NaN	1.992	0.89	0.324	1.979	0.679	0.29	1.932	0.553	0.317	1.949	0.477	0.313	1.993	0.333	0.256	2.01	0.102	0.313	1.917	0.024	0.255	NaN	NaN	NaN	NaN	NaN	NaN	1.907	0.636	0.721	1.907	0.506	0.66	1.93	0.428	0.66	1.95	0.27	0.692	1.979	0.07	0.613
812	4.06	NaN	NaN	NaN	NaN	NaN	NaN	1.993	0.891	0.324	1.977	0.679	0.289	1.93	0.554	0.317	1.947	0.478	0.313	1.993	0.334	0.257	NaN	NaN	NaN	1.917	0.024	0.256	NaN	NaN	NaN	NaN	NaN	NaN	1.907	0.636	0.721	1.907	0.506	0.66	1.931	0.429	0.661	1.951	0.27	0.692	1.979	0.07	0.613
813	4.065	NaN	NaN	NaN	NaN	NaN	NaN	1.993	0.892	0.325	1.976	0.679	0.289	1.928	0.554	0.316	1.946	0.479	0.313	1.993	0.335	0.258	NaN	NaN	NaN	1.917	0.025	0.257	NaN	NaN	NaN	NaN	NaN	NaN	1.908	0.636	0.721	1.907	0.506	0.66	1.931	0.429	0.661	1.951	0.27	0.692	1.979	0.07	0.613
814	4.07	NaN	NaN	NaN	NaN	NaN	NaN	1.992	0.892	0.325	1.974	0.68	0.289	1.927	0.555	0.316	1.945	0.479	0.313	1.991	0.336	0.258	NaN	NaN	NaN	1.918	0.025	0.258	NaN	NaN	NaN	NaN	NaN	NaN	1.908	0.636	0.721	1.908	0.507	0.661	1.932	0.429	0.661	1.951	0.27	0.692	1.979	0.07	0.613
815	4.075	NaN	NaN	NaN	NaN	NaN	NaN	1.992	0.892	0.325	1.973	0.68	0.289	1.925	0.555	0.316	1.944	0.48	0.313	1.99	0.337	0.258	2.006	0.104	0.319	1.918	0.026	0.258	NaN	NaN	NaN	NaN	NaN	NaN	1.909	0.636	0.721	1.909	0.507	0.661	1.932	0.429	0.661	1.952	0.27	0.692	1.979	0.07	0.613
816	4.08	NaN	NaN	NaN	NaN	NaN	NaN	1.991	0.892	0.326	1.971	0.681	0.289	1.924	0.556	0.315	1.942	0.481	0.313	1.989	0.338	0.259	2.005	0.104	0.319	1.918	0.026	0.258	NaN	NaN	NaN	NaN	NaN	NaN	1.909	0.637	0.721	1.91	0.507	0.661	1.933	0.429	0.661	1.952	0.27	0.692	1.979	0.07	0.613
817	4.085	NaN	NaN	NaN	NaN	NaN	NaN	1.99	0.892	0.327	1.97	0.682	0.288	1.922	0.556	0.315	1.941	0.481	0.312	1.989	0.339	0.259	2.004	0.105	0.319	1.918	0.026	0.258	NaN	NaN	NaN	NaN	NaN	NaN	1.91	0.637	0.721	1.911	0.507	0.661	1.933	0.428	0.66	1.952	0.27	0.692	1.978	0.07	0.613
818	4.09	NaN	NaN	NaN	NaN	NaN	NaN	1.99	0.893	0.328	1.968	0.682	0.287	1.921	0.557	0.314	1.939	0.482	0.312	1.988	0.339	0.259	2.003	0.105	0.319	1.917	0.026	0.258	NaN	NaN	NaN	NaN	NaN	NaN	1.91	0.637	0.721	1.911	0.507	0.661	1.933	0.428	0.66	1.952	0.27	0.692	1.975	0.071	0.614
819	4.095	NaN	NaN	NaN	NaN	NaN	NaN	1.989	0.893	0.328	1.966	0.682	0.287	1.92	0.557	0.314	1.938	0.482	0.311	1.987	0.339	0.259	2.002	0.105	0.319	1.917	0.026	0.258	NaN	NaN	NaN	NaN	NaN	NaN	1.911	0.637	0.721	1.911	0.507	0.661	1.934	0.428	0.661	1.953	0.27	0.692	1.971	0.073	0.614
820	4.1	NaN	NaN	NaN	NaN	NaN	NaN	1.989	0.893	0.329	1.965	0.682	0.287	1.918	0.558	0.314	1.937	0.483	0.311	1.987	0.34	0.259	NaN	NaN	NaN	1.916	0.026	0.259	NaN	NaN	NaN	NaN	NaN	NaN	1.911	0.637	0.721	1.912	0.507	0.661	1.934	0.428	0.661	1.953	0.27	0.692	1.973	0.072	0.614
821	4.105	NaN	NaN	NaN	NaN	NaN	NaN	1.989	0.894	0.329	1.964	0.682	0.287	1.917	0.558	0.313	1.936	0.483	0.311	1.986	0.34	0.26	2.002	0.11	0.323	1.916	0.027	0.259	NaN	NaN	NaN	NaN	NaN	NaN	1.911	0.637	0.722	1.912	0.507	0.661	1.934	0.428	0.661	1.953	0.27	0.692	1.967	0.074	0.615
822	4.11	NaN	NaN	NaN	NaN	NaN	NaN	1.989	0.894	0.329	1.963	0.683	0.287	1.915	0.559	0.313	1.934	0.484	0.31	1.985	0.341	0.26	2.001	0.11	0.322	1.916	0.027	0.259	NaN	NaN	NaN	NaN	NaN	NaN	1.912	0.637	0.722	1.912	0.507	0.662	1.934	0.428	0.661	1.953	0.27	0.692	1.969	0.074	0.615
823	4.115	NaN	NaN	NaN	NaN	NaN	NaN	1.988	0.894	0.329	1.962	0.684	0.286	1.914	0.56	0.312	1.933	0.484	0.31	1.985	0.341	0.26	2	0.11	0.322	1.916	0.027	0.26	NaN	NaN	NaN	NaN	NaN	NaN	1.912	0.637	0.722	1.913	0.507	0.662	1.935	0.428	0.661	1.954	0.27	0.692	1.976	0.071	0.613
824	4.12	NaN	NaN	NaN	NaN	NaN	NaN	1.987	0.894	0.329	1.961	0.686	0.286	1.913	0.561	0.312	1.933	0.485	0.31	1.984	0.342	0.26	1.999	0.11	0.322	1.916	0.027	0.26	NaN	NaN	NaN	NaN	NaN	NaN	1.912	0.637	0.722	1.913	0.507	0.662	1.935	0.427	0.66	1.954	0.27	0.692	1.978	0.07	0.613
825	4.125	NaN	NaN	NaN	NaN	NaN	NaN	1.986	0.894	0.33	1.96	0.686	0.286	1.912	0.562	0.312	1.933	0.486	0.31	1.984	0.342	0.26	1.998	0.111	0.322	1.915	0.027	0.261	NaN	NaN	NaN	NaN	NaN	NaN	1.912	0.636	0.722	1.914	0.507	0.662	1.935	0.427	0.66	1.954	0.27	0.693	1.975	0.072	0.614
826	4.13	NaN	NaN	NaN	NaN	NaN	NaN	1.986	0.894	0.33	1.959	0.686	0.286	1.911	0.562	0.312	1.93	0.486	0.309	1.983	0.343	0.26	1.997	0.111	0.322	1.915	0.028	0.261	NaN	NaN	NaN	NaN	NaN	NaN	1.912	0.637	0.722	1.914	0.507	0.662	1.936	0.427	0.66	1.955	0.27	0.693	1.971	0.073	0.615
827	4.135	NaN	NaN	NaN	NaN	NaN	NaN	1.985	0.894	0.331	1.958	0.687	0.286	1.909	0.562	0.311	1.929	0.487	0.308	1.982	0.343	0.26	1.996	0.112	0.322	1.914	0.028	0.262	NaN	NaN	NaN	NaN	NaN	NaN	1.913	0.637	0.723	1.916	0.508	0.663	1.936	0.427	0.66	1.955	0.27	0.693	1.977	0.071	0.614
828	4.14	NaN	NaN	NaN	NaN	NaN	NaN	1.985	0.895	0.331	1.957	0.687	0.285	1.908	0.562	0.311	1.928	0.487	0.308	1.981	0.344	0.26	NaN	NaN	NaN	1.914	0.028	0.262	NaN	NaN	NaN	NaN	NaN	NaN	1.913	0.638	0.723	1.917	0.51	0.663	1.937	0.427	0.66	1.955	0.27	0.693	1.978	0.07	0.613
829	4.145	NaN	NaN	NaN	NaN	NaN	NaN	1.985	0.895	0.331	1.956	0.687	0.285	1.906	0.562	0.31	1.928	0.488	0.308	1.98	0.344	0.26	NaN	NaN	NaN	1.913	0.028	0.262	NaN	NaN	NaN	NaN	NaN	NaN	1.913	0.638	0.724	1.918	0.51	0.663	1.937	0.428	0.661	1.955	0.27	0.693	1.978	0.07	0.613
830	4.15	NaN	NaN	NaN	NaN	NaN	NaN	1.984	0.895	0.331	1.955	0.687	0.285	1.905	0.563	0.31	1.926	0.488	0.307	1.979	0.345	0.26	NaN	NaN	NaN	1.912	0.029	0.262	NaN	NaN	NaN	NaN	NaN	NaN	1.913	0.638	0.724	1.919	0.51	0.664	1.938	0.428	0.661	1.956	0.27	0.693	1.978	0.07	0.613
831	4.155	NaN	NaN	NaN	NaN	NaN	NaN	1.984	0.895	0.331	1.953	0.687	0.285	1.904	0.563	0.309	1.924	0.489	0.307	1.978	0.345	0.26	NaN	NaN	NaN	1.911	0.029	0.261	NaN	NaN	NaN	NaN	NaN	NaN	1.913	0.638	0.724	1.919	0.51	0.663	1.938	0.428	0.661	1.956	0.27	0.693	1.978	0.07	0.613
832	4.16	NaN	NaN	NaN	NaN	NaN	NaN	1.984	0.895	0.331	1.953	0.687	0.285	1.903	0.563	0.309	1.923	0.489	0.306	1.978	0.346	0.26	NaN	NaN	NaN	1.91	0.029	0.26	NaN	NaN	NaN	NaN	NaN	NaN	1.912	0.638	0.724	1.919	0.51	0.663	1.939	0.428	0.662	1.956	0.27	0.693	1.978	0.07	0.613
833	4.165	NaN	NaN	NaN	NaN	NaN	NaN	1.983	0.895	0.331	1.952	0.687	0.284	1.902	0.564	0.308	1.922	0.489	0.306	1.976	0.346	0.259	NaN	NaN	NaN	1.909	0.029	0.261	NaN	NaN	NaN	NaN	NaN	NaN	1.912	0.637	0.725	1.919	0.51	0.663	1.939	0.428	0.662	1.956	0.27	0.693	1.978	0.07	0.613
834	4.17	NaN	NaN	NaN	NaN	NaN	NaN	1.983	0.896	0.331	1.951	0.687	0.284	1.902	0.565	0.308	1.92	0.489	0.306	1.975	0.347	0.259	NaN	NaN	NaN	1.908	0.03	0.26	NaN	NaN	NaN	NaN	NaN	NaN	1.912	0.637	0.725	1.919	0.51	0.663	1.939	0.428	0.662	1.956	0.27	0.693	1.978	0.07	0.613
835	4.175	NaN	NaN	NaN	NaN	NaN	NaN	1.983	0.896	0.332	1.951	0.687	0.284	1.902	0.566	0.306	1.919	0.49	0.305	1.975	0.347	0.259	NaN	NaN	NaN	1.906	0.029	0.26	NaN	NaN	NaN	NaN	NaN	NaN	1.912	0.637	0.725	1.919	0.51	0.663	1.94	0.428	0.662	1.956	0.27	0.693	1.978	0.07	0.613
836	4.18	NaN	NaN	NaN	NaN	NaN	NaN	1.983	0.897	0.332	1.95	0.687	0.284	1.902	0.567	0.306	1.919	0.49	0.304	1.973	0.347	0.258	NaN	NaN	NaN	1.904	0.027	0.26	NaN	NaN	NaN	NaN	NaN	NaN	1.912	0.637	0.726	1.919	0.51	0.663	1.94	0.428	0.662	1.956	0.27	0.693	1.978	0.07	0.613
837	4.185	NaN	NaN	NaN	NaN	NaN	NaN	1.983	0.897	0.333	1.95	0.688	0.285	1.901	0.568	0.305	1.918	0.49	0.304	1.972	0.347	0.257	NaN	NaN	NaN	1.903	0.028	0.259	NaN	NaN	NaN	NaN	NaN	NaN	1.912	0.637	0.726	1.919	0.508	0.663	1.94	0.428	0.662	1.957	0.27	0.693	1.978	0.07	0.613
838	4.19	NaN	NaN	NaN	NaN	NaN	NaN	1.983	0.898	0.333	1.949	0.688	0.285	1.9	0.568	0.305	1.917	0.491	0.304	1.972	0.348	0.257	NaN	NaN	NaN	1.901	0.029	0.258	NaN	NaN	NaN	NaN	NaN	NaN	1.912	0.637	0.726	1.919	0.508	0.663	1.94	0.428	0.662	1.957	0.27	0.694	1.978	0.07	0.613
839	4.195	NaN	NaN	NaN	NaN	NaN	NaN	1.983	0.898	0.333	1.949	0.688	0.285	1.9	0.568	0.305	1.917	0.491	0.303	1.97	0.348	0.256	NaN	NaN	NaN	1.899	0.028	0.257	NaN	NaN	NaN	NaN	NaN	NaN	1.912	0.637	0.726	1.919	0.508	0.663	1.94	0.428	0.662	1.957	0.27	0.694	1.978	0.07	0.613
840	4.2	NaN	NaN	NaN	NaN	NaN	NaN	1.983	0.898	0.333	1.948	0.688	0.285	1.899	0.568	0.305	1.916	0.491	0.303	1.968	0.348	0.255	NaN	NaN	NaN	1.897	0.028	0.257	NaN	NaN	NaN	NaN	NaN	NaN	1.912	0.638	0.726	1.919	0.508	0.664	1.94	0.428	0.662	1.958	0.27	0.694	1.978	0.07	0.613
841	4.205	NaN	NaN	NaN	NaN	NaN	NaN	1.982	0.898	0.333	1.949	0.689	0.284	1.898	0.569	0.305	1.914	0.491	0.303	1.967	0.348	0.254	NaN	NaN	NaN	1.895	0.028	0.257	NaN	NaN	NaN	NaN	NaN	NaN	1.913	0.638	0.727	1.919	0.508	0.664	1.94	0.427	0.662	1.958	0.27	0.694	1.978	0.07	0.613
842	4.21	NaN	NaN	NaN	NaN	NaN	NaN	1.982	0.898	0.333	1.951	0.692	0.284	1.898	0.569	0.305	1.914	0.492	0.303	1.966	0.348	0.254	NaN	NaN	NaN	1.893	0.028	0.257	NaN	NaN	NaN	NaN	NaN	NaN	1.913	0.638	0.727	1.92	0.509	0.665	1.94	0.427	0.662	1.958	0.27	0.694	1.979	0.07	0.613
843	4.215	NaN	NaN	NaN	NaN	NaN	NaN	1.982	0.898	0.333	1.951	0.693	0.284	1.898	0.569	0.305	1.914	0.492	0.302	1.966	0.349	0.253	NaN	NaN	NaN	1.89	0.028	0.256	NaN	NaN	NaN	NaN	NaN	NaN	1.913	0.638	0.727	1.92	0.508	0.665	1.94	0.427	0.662	1.958	0.27	0.694	1.979	0.07	0.613
844	4.22	NaN	NaN	NaN	NaN	NaN	NaN	1.982	0.898	0.333	1.951	0.693	0.284	1.897	0.569	0.305	1.913	0.492	0.302	1.964	0.349	0.252	NaN	NaN	NaN	1.887	0.027	0.255	NaN	NaN	NaN	NaN	NaN	NaN	1.913	0.637	0.727	1.92	0.508	0.665	1.94	0.427	0.662	1.958	0.27	0.694	1.979	0.07	0.613
845	4.225	NaN	NaN	NaN	NaN	NaN	NaN	1.982	0.898	0.333	1.951	0.693	0.284	1.897	0.57	0.305	1.912	0.492	0.301	1.962	0.349	0.252	NaN	NaN	NaN	1.885	0.027	0.254	NaN	NaN	NaN	NaN	NaN	NaN	1.913	0.637	0.727	1.92	0.508	0.665	1.94	0.427	0.662	1.958	0.27	0.694	1.979	0.07	0.613
846	4.23	NaN	NaN	NaN	NaN	NaN	NaN	1.982	0.899	0.333	1.951	0.693	0.284	1.897	0.57	0.305	1.912	0.492	0.301	1.961	0.349	0.251	1.967	0.116	0.311	1.882	0.027	0.253	NaN	NaN	NaN	NaN	NaN	NaN	1.913	0.637	0.727	1.92	0.509	0.665	1.94	0.427	0.662	1.958	0.27	0.694	1.979	0.07	0.613
847	4.235	NaN	NaN	NaN	NaN	NaN	NaN	1.982	0.899	0.333	1.951	0.693	0.284	1.896	0.57	0.305	1.911	0.492	0.301	1.96	0.349	0.249	1.964	0.115	0.308	1.879	0.027	0.252	NaN	NaN	NaN	NaN	NaN	NaN	1.913	0.637	0.727	1.92	0.509	0.666	1.94	0.427	0.663	1.958	0.27	0.694	1.979	0.07	0.613
848	4.24	NaN	NaN	NaN	NaN	NaN	NaN	1.982	0.899	0.333	1.951	0.693	0.284	1.896	0.57	0.305	1.911	0.492	0.3	1.959	0.349	0.249	1.962	0.115	0.307	1.877	0.027	0.251	NaN	NaN	NaN	NaN	NaN	NaN	1.913	0.637	0.727	1.92	0.509	0.666	1.94	0.428	0.663	1.958	0.27	0.694	1.979	0.07	0.613
849	4.245	NaN	NaN	NaN	NaN	NaN	NaN	1.981	0.899	0.333	1.951	0.693	0.284	1.896	0.57	0.305	1.911	0.492	0.3	1.957	0.349	0.247	1.959	0.115	0.305	1.874	0.027	0.25	NaN	NaN	NaN	NaN	NaN	NaN	1.913	0.637	0.728	1.92	0.509	0.666	1.94	0.428	0.663	1.958	0.27	0.694	1.979	0.07	0.613
850	4.25	NaN	NaN	NaN	NaN	NaN	NaN	1.981	0.899	0.334	1.951	0.693	0.285	1.896	0.57	0.305	1.91	0.492	0.3	1.955	0.348	0.247	1.957	0.114	0.304	1.871	0.027	0.249	NaN	NaN	NaN	NaN	NaN	NaN	1.913	0.637	0.728	1.92	0.508	0.666	1.94	0.428	0.663	1.958	0.27	0.694	1.979	0.07	0.613
851	4.255	NaN	NaN	NaN	NaN	NaN	NaN	1.981	0.899	0.334	1.951	0.692	0.285	1.896	0.57	0.306	1.909	0.492	0.3	1.954	0.348	0.246	1.955	0.114	0.302	1.867	0.026	0.248	NaN	NaN	NaN	NaN	NaN	NaN	1.913	0.636	0.728	1.919	0.508	0.666	1.94	0.428	0.663	1.957	0.27	0.694	1.979	0.07	0.613
852	4.26	NaN	NaN	NaN	NaN	NaN	NaN	1.981	0.899	0.334	1.951	0.692	0.285	1.895	0.569	0.306	1.909	0.492	0.3	1.952	0.348	0.245	1.953	0.113	0.3	1.863	0.026	0.247	NaN	NaN	NaN	NaN	NaN	NaN	1.913	0.636	0.728	1.918	0.508	0.666	1.939	0.428	0.663	1.957	0.27	0.694	1.979	0.07	0.613
853	4.265	NaN	NaN	NaN	NaN	NaN	NaN	1.981	0.899	0.334	1.952	0.692	0.285	1.894	0.568	0.306	1.909	0.492	0.3	1.951	0.349	0.244	1.95	0.113	0.298	1.86	0.027	0.245	NaN	NaN	NaN	NaN	NaN	NaN	1.913	0.636	0.728	1.918	0.508	0.666	1.939	0.428	0.663	1.957	0.27	0.694	1.979	0.07	0.613
854	4.27	NaN	NaN	NaN	NaN	NaN	NaN	1.981	0.899	0.334	1.952	0.692	0.286	1.894	0.567	0.306	1.909	0.492	0.3	1.949	0.348	0.243	1.948	0.113	0.298	1.857	0.027	0.244	NaN	NaN	NaN	NaN	NaN	NaN	1.913	0.636	0.728	1.917	0.508	0.666	1.939	0.428	0.664	1.956	0.269	0.694	1.975	0.071	0.614
855	4.275	NaN	NaN	NaN	NaN	NaN	NaN	1.981	0.899	0.334	1.952	0.691	0.286	1.894	0.567	0.306	1.908	0.492	0.3	1.948	0.348	0.242	1.945	0.113	0.296	1.853	0.026	0.243	NaN	NaN	NaN	NaN	NaN	NaN	1.913	0.636	0.728	1.916	0.508	0.666	1.939	0.429	0.664	1.956	0.269	0.694	1.971	0.073	0.614
856	4.28	NaN	NaN	NaN	NaN	NaN	NaN	1.981	0.899	0.334	1.952	0.691	0.286	1.894	0.567	0.307	1.908	0.492	0.3	1.946	0.348	0.241	1.943	0.112	0.293	1.85	0.026	0.243	NaN	NaN	NaN	NaN	NaN	NaN	1.913	0.636	0.728	1.916	0.508	0.666	1.938	0.429	0.664	1.956	0.269	0.694	1.977	0.071	0.613
857	4.285	NaN	NaN	NaN	NaN	NaN	NaN	1.981	0.899	0.334	1.952	0.691	0.286	1.895	0.567	0.307	1.907	0.492	0.3	1.945	0.348	0.24	1.94	0.111	0.291	1.846	0.025	0.242	NaN	NaN	NaN	NaN	NaN	NaN	1.912	0.636	0.728	1.915	0.508	0.666	1.938	0.429	0.664	1.955	0.269	0.694	1.978	0.07	0.613
858	4.29	NaN	NaN	NaN	NaN	NaN	NaN	1.981	0.898	0.334	1.952	0.691	0.287	1.895	0.567	0.307	1.907	0.492	0.3	1.943	0.348	0.24	1.938	0.111	0.29	1.843	0.025	0.241	NaN	NaN	NaN	NaN	NaN	NaN	1.912	0.635	0.728	1.914	0.508	0.666	1.937	0.429	0.664	1.955	0.269	0.694	1.978	0.07	0.613
859	4.295	NaN	NaN	NaN	NaN	NaN	NaN	1.98	0.897	0.334	1.953	0.69	0.287	1.895	0.567	0.307	1.907	0.492	0.3	1.942	0.348	0.239	1.936	0.111	0.288	1.839	0.024	0.239	NaN	NaN	NaN	NaN	NaN	NaN	1.911	0.635	0.729	1.914	0.508	0.666	1.936	0.429	0.664	1.955	0.269	0.694	1.978	0.07	0.613
860	4.3	NaN	NaN	NaN	NaN	NaN	NaN	1.98	0.897	0.335	1.953	0.69	0.288	1.896	0.567	0.307	1.907	0.492	0.3	1.94	0.347	0.238	1.933	0.11	0.286	1.835	0.025	0.238	NaN	NaN	NaN	NaN	NaN	NaN	1.91	0.635	0.729	1.913	0.507	0.666	1.936	0.429	0.664	1.955	0.269	0.694	1.978	0.07	0.612
861	4.305	NaN	NaN	NaN	NaN	NaN	NaN	1.979	0.897	0.335	1.953	0.689	0.288	1.896	0.566	0.308	1.907	0.492	0.3	1.939	0.347	0.237	1.93	0.11	0.285	1.832	0.026	0.237	NaN	NaN	NaN	NaN	NaN	NaN	1.91	0.635	0.729	1.912	0.507	0.666	1.935	0.429	0.664	1.954	0.269	0.694	1.978	0.07	0.612
862	4.31	NaN	NaN	NaN	NaN	NaN	NaN	1.979	0.896	0.335	1.953	0.689	0.288	1.896	0.566	0.308	1.907	0.491	0.3	1.937	0.347	0.236	1.928	0.11	0.283	1.828	0.026	0.237	NaN	NaN	NaN	NaN	NaN	NaN	1.909	0.635	0.729	1.912	0.507	0.666	1.934	0.429	0.664	1.954	0.269	0.694	1.978	0.07	0.612
863	4.315	NaN	NaN	NaN	NaN	NaN	NaN	1.979	0.896	0.335	1.953	0.689	0.288	1.896	0.565	0.308	1.907	0.491	0.3	1.935	0.347	0.235	1.925	0.11	0.281	1.824	0.026	0.236	NaN	NaN	NaN	NaN	NaN	NaN	1.909	0.635	0.729	1.912	0.508	0.666	1.934	0.429	0.664	1.953	0.269	0.694	1.978	0.07	0.612
864	4.32	NaN	NaN	NaN	NaN	NaN	NaN	1.979	0.896	0.335	1.954	0.689	0.288	1.897	0.565	0.309	1.907	0.491	0.3	1.934	0.347	0.234	1.922	0.109	0.279	1.82	0.026	0.235	NaN	NaN	NaN	NaN	NaN	NaN	1.909	0.634	0.729	1.912	0.508	0.667	1.934	0.43	0.665	1.953	0.269	0.694	1.978	0.07	0.612
865	4.325	NaN	NaN	NaN	NaN	NaN	NaN	1.979	0.896	0.334	1.954	0.688	0.289	1.897	0.565	0.309	1.907	0.491	0.301	1.932	0.347	0.234	1.919	0.109	0.278	1.817	0.026	0.233	NaN	NaN	NaN	NaN	NaN	NaN	1.909	0.634	0.729	1.912	0.509	0.667	1.934	0.43	0.665	1.953	0.269	0.694	1.978	0.07	0.612
866	4.33	NaN	NaN	NaN	NaN	NaN	NaN	1.979	0.896	0.334	1.955	0.688	0.289	1.898	0.566	0.309	1.907	0.491	0.301	1.931	0.347	0.233	1.916	0.108	0.277	1.814	0.027	0.231	NaN	NaN	NaN	NaN	NaN	NaN	1.909	0.634	0.729	1.912	0.509	0.667	1.934	0.43	0.665	1.953	0.269	0.694	1.978	0.07	0.612
867	4.335	NaN	NaN	NaN	NaN	NaN	NaN	1.979	0.896	0.334	1.955	0.688	0.289	1.899	0.566	0.31	1.907	0.49	0.301	1.929	0.346	0.233	1.913	0.108	0.275	1.81	0.028	0.231	NaN	NaN	NaN	NaN	NaN	NaN	1.908	0.634	0.729	1.912	0.508	0.667	1.934	0.43	0.665	1.952	0.269	0.694	1.978	0.07	0.612
868	4.34	NaN	NaN	NaN	NaN	NaN	NaN	1.979	0.895	0.334	1.956	0.688	0.289	1.902	0.567	0.311	1.907	0.49	0.301	1.928	0.346	0.232	1.911	0.108	0.273	1.807	0.028	0.23	NaN	NaN	NaN	NaN	NaN	NaN	1.908	0.634	0.729	1.911	0.508	0.667	1.932	0.429	0.664	1.952	0.269	0.694	1.978	0.07	0.612
869	4.345	NaN	NaN	NaN	NaN	NaN	NaN	1.979	0.895	0.334	1.956	0.688	0.289	1.903	0.567	0.312	1.907	0.49	0.301	1.926	0.346	0.231	1.908	0.107	0.272	1.803	0.028	0.229	NaN	NaN	NaN	NaN	NaN	NaN	1.907	0.634	0.729	1.911	0.508	0.667	1.93	0.426	0.663	1.952	0.269	0.694	1.978	0.07	0.612
870	4.35	NaN	NaN	NaN	NaN	NaN	NaN	1.978	0.893	0.334	1.957	0.687	0.289	1.903	0.567	0.311	1.906	0.489	0.302	1.925	0.346	0.231	1.905	0.107	0.271	1.8	0.028	0.228	NaN	NaN	NaN	NaN	NaN	NaN	1.906	0.634	0.729	1.91	0.507	0.666	1.929	0.425	0.663	1.952	0.269	0.694	1.978	0.07	0.612
871	4.355	NaN	NaN	NaN	NaN	NaN	NaN	1.978	0.893	0.334	1.957	0.686	0.29	1.901	0.565	0.311	1.906	0.489	0.302	1.923	0.345	0.23	1.903	0.107	0.27	1.796	0.029	0.227	NaN	NaN	NaN	NaN	NaN	NaN	1.906	0.634	0.729	1.909	0.506	0.666	1.929	0.425	0.663	1.952	0.269	0.694	1.978	0.07	0.612
872	4.36	NaN	NaN	NaN	NaN	NaN	NaN	1.978	0.893	0.334	1.956	0.685	0.29	1.9	0.563	0.311	1.906	0.488	0.303	1.921	0.345	0.229	1.9	0.108	0.269	1.793	0.029	0.226	NaN	NaN	NaN	NaN	NaN	NaN	1.905	0.634	0.729	1.909	0.507	0.666	1.928	0.425	0.663	1.953	0.27	0.695	1.978	0.07	0.612
873	4.365	NaN	NaN	NaN	NaN	NaN	NaN	1.978	0.893	0.334	1.958	0.686	0.29	1.9	0.563	0.311	1.906	0.488	0.303	1.92	0.345	0.229	1.898	0.107	0.267	1.79	0.031	0.225	NaN	NaN	NaN	NaN	NaN	NaN	1.905	0.634	0.729	1.909	0.507	0.666	1.928	0.424	0.663	1.953	0.27	0.695	1.978	0.07	0.612
874	4.37	NaN	NaN	NaN	NaN	NaN	NaN	1.978	0.893	0.334	1.959	0.686	0.29	1.901	0.563	0.311	1.906	0.488	0.303	1.919	0.345	0.229	1.896	0.107	0.265	1.787	0.032	0.224	NaN	NaN	NaN	1.919	0.883	0.735	1.905	0.634	0.729	1.908	0.507	0.666	1.928	0.424	0.663	1.953	0.27	0.695	1.978	0.07	0.612
875	4.375	NaN	NaN	NaN	NaN	NaN	NaN	1.978	0.892	0.333	1.959	0.686	0.29	1.9	0.561	0.312	1.906	0.487	0.303	1.917	0.345	0.229	1.893	0.106	0.265	1.784	0.032	0.223	NaN	NaN	NaN	1.918	0.883	0.735	1.905	0.634	0.729	1.907	0.506	0.666	1.927	0.424	0.663	1.953	0.27	0.695	1.978	0.07	0.612
876	4.38	NaN	NaN	NaN	NaN	NaN	NaN	1.978	0.892	0.333	1.959	0.684	0.29	1.9	0.56	0.312	1.905	0.487	0.303	1.916	0.345	0.229	1.89	0.106	0.265	1.781	0.033	0.223	NaN	NaN	NaN	1.918	0.883	0.735	1.905	0.634	0.728	1.906	0.505	0.666	1.927	0.424	0.663	1.953	0.27	0.695	1.978	0.07	0.612
877	4.385	NaN	NaN	NaN	NaN	NaN	NaN	1.979	0.892	0.333	1.959	0.684	0.29	1.9	0.56	0.312	1.905	0.487	0.303	1.916	0.345	0.229	1.888	0.106	0.264	1.778	0.034	0.222	NaN	NaN	NaN	1.917	0.884	0.735	1.905	0.634	0.728	1.906	0.505	0.666	1.927	0.425	0.663	1.953	0.27	0.695	1.978	0.07	0.612
878	4.39	NaN	NaN	NaN	NaN	NaN	NaN	1.979	0.892	0.333	1.959	0.683	0.29	1.9	0.559	0.312	1.905	0.487	0.304	1.914	0.345	0.228	1.885	0.106	0.264	1.775	0.034	0.222	NaN	NaN	NaN	1.917	0.884	0.735	1.904	0.634	0.728	1.905	0.505	0.666	1.926	0.425	0.663	1.952	0.27	0.694	1.978	0.07	0.612
879	4.395	NaN	NaN	NaN	NaN	NaN	NaN	1.979	0.892	0.333	1.959	0.682	0.29	1.9	0.559	0.313	1.906	0.487	0.304	1.913	0.345	0.228	1.883	0.105	0.264	1.772	0.034	0.221	NaN	NaN	NaN	1.917	0.884	0.735	1.903	0.634	0.728	1.904	0.505	0.666	1.926	0.425	0.663	1.95	0.268	0.693	1.978	0.07	0.612
880	4.4	NaN	NaN	NaN	NaN	NaN	NaN	1.979	0.891	0.333	1.96	0.681	0.291	1.901	0.559	0.313	1.907	0.487	0.305	1.912	0.344	0.228	1.881	0.105	0.263	1.769	0.034	0.221	NaN	NaN	NaN	1.917	0.884	0.735	1.902	0.633	0.728	1.904	0.505	0.666	1.925	0.425	0.663	1.95	0.268	0.693	1.978	0.07	0.612
881	4.405	NaN	NaN	NaN	NaN	NaN	NaN	1.979	0.891	0.333	1.96	0.681	0.291	1.901	0.559	0.313	1.907	0.487	0.305	1.911	0.343	0.228	1.879	0.105	0.263	1.767	0.034	0.221	NaN	NaN	NaN	1.917	0.884	0.735	1.901	0.633	0.728	1.903	0.505	0.666	1.925	0.425	0.663	1.949	0.268	0.693	1.978	0.07	0.612
882	4.41	NaN	NaN	NaN	NaN	NaN	NaN	1.979	0.891	0.333	1.96	0.68	0.291	1.902	0.559	0.313	1.906	0.486	0.305	1.91	0.342	0.228	1.877	0.105	0.262	1.763	0.034	0.22	NaN	NaN	NaN	1.916	0.884	0.734	1.9	0.633	0.728	1.902	0.505	0.666	1.924	0.425	0.664	1.949	0.268	0.694	1.978	0.07	0.612
883	4.415	NaN	NaN	NaN	NaN	NaN	NaN	1.979	0.89	0.333	1.96	0.679	0.291	1.902	0.558	0.313	1.905	0.485	0.304	1.909	0.342	0.228	1.874	0.105	0.262	1.761	0.035	0.219	NaN	NaN	NaN	1.916	0.884	0.734	1.899	0.633	0.728	1.901	0.505	0.666	1.923	0.425	0.664	1.949	0.268	0.694	1.978	0.07	0.612
884	4.42	NaN	NaN	NaN	NaN	NaN	NaN	1.979	0.889	0.332	1.96	0.678	0.291	1.902	0.558	0.313	1.904	0.484	0.305	1.908	0.341	0.228	1.872	0.104	0.262	1.759	0.035	0.219	NaN	NaN	NaN	1.914	0.882	0.733	1.898	0.633	0.728	1.9	0.505	0.666	1.922	0.425	0.664	1.948	0.268	0.695	1.978	0.07	0.612
885	4.425	NaN	NaN	NaN	NaN	NaN	NaN	1.979	0.888	0.332	1.96	0.677	0.291	1.902	0.558	0.313	1.904	0.484	0.306	1.908	0.341	0.228	1.87	0.103	0.262	1.757	0.035	0.219	NaN	NaN	NaN	1.91	0.879	0.731	1.896	0.632	0.728	1.898	0.504	0.666	1.921	0.425	0.664	1.947	0.268	0.695	1.978	0.07	0.612
886	4.43	NaN	NaN	NaN	NaN	NaN	NaN	1.979	0.888	0.331	1.96	0.677	0.291	1.903	0.558	0.313	1.903	0.483	0.306	1.907	0.341	0.229	1.868	0.103	0.262	1.755	0.034	0.219	NaN	NaN	NaN	NaN	NaN	NaN	1.894	0.63	0.728	1.895	0.503	0.665	1.92	0.425	0.664	1.947	0.268	0.695	1.978	0.07	0.612
887	4.435	NaN	NaN	NaN	NaN	NaN	NaN	1.98	0.887	0.331	1.96	0.677	0.291	1.903	0.557	0.313	1.903	0.483	0.306	1.907	0.341	0.229	1.867	0.103	0.262	1.752	0.034	0.219	NaN	NaN	NaN	NaN	NaN	NaN	1.893	0.63	0.728	1.894	0.504	0.666	1.918	0.425	0.664	1.946	0.268	0.695	1.978	0.07	0.612
888	4.44	NaN	NaN	NaN	NaN	NaN	NaN	1.979	0.887	0.331	1.961	0.676	0.291	1.902	0.556	0.313	1.903	0.482	0.306	1.907	0.34	0.23	1.865	0.102	0.263	1.751	0.034	0.219	NaN	NaN	NaN	NaN	NaN	NaN	1.892	0.63	0.728	1.893	0.504	0.667	1.917	0.426	0.665	1.946	0.268	0.695	1.978	0.07	0.612
889	4.445	NaN	NaN	NaN	NaN	NaN	NaN	1.979	0.886	0.332	1.961	0.676	0.29	1.901	0.553	0.314	1.903	0.482	0.306	1.906	0.339	0.23	1.863	0.102	0.263	1.749	0.034	0.219	NaN	NaN	NaN	NaN	NaN	NaN	1.891	0.63	0.728	1.891	0.502	0.666	1.915	0.424	0.665	1.945	0.268	0.695	1.978	0.07	0.612
890	4.45	NaN	NaN	NaN	NaN	NaN	NaN	1.978	0.885	0.332	1.961	0.675	0.29	1.9	0.552	0.314	1.903	0.481	0.306	1.905	0.338	0.23	1.861	0.101	0.263	1.747	0.034	0.22	NaN	NaN	NaN	NaN	NaN	NaN	1.89	0.63	0.728	1.889	0.501	0.665	1.913	0.423	0.664	1.943	0.268	0.695	1.978	0.07	0.612
891	4.455	NaN	NaN	NaN	NaN	NaN	NaN	1.978	0.884	0.332	1.961	0.675	0.29	1.901	0.551	0.314	1.903	0.48	0.306	1.904	0.337	0.231	1.859	0.101	0.264	1.746	0.034	0.22	NaN	NaN	NaN	NaN	NaN	NaN	1.888	0.629	0.728	1.887	0.5	0.665	1.912	0.423	0.665	1.942	0.267	0.695	1.978	0.07	0.612
892	4.46	NaN	NaN	NaN	NaN	NaN	NaN	1.978	0.883	0.332	1.961	0.674	0.29	1.901	0.551	0.314	1.902	0.479	0.307	1.904	0.336	0.231	1.858	0.1	0.264	1.744	0.034	0.22	NaN	NaN	NaN	NaN	NaN	NaN	1.887	0.629	0.728	1.886	0.5	0.666	1.911	0.423	0.665	1.941	0.267	0.695	1.978	0.07	0.612
893	4.465	NaN	NaN	NaN	NaN	NaN	NaN	1.978	0.882	0.332	1.961	0.673	0.29	1.901	0.551	0.314	1.902	0.478	0.307	1.904	0.336	0.231	1.856	0.099	0.264	1.742	0.033	0.221	NaN	NaN	NaN	1.907	0.878	0.731	1.885	0.628	0.729	1.885	0.5	0.666	1.91	0.424	0.666	1.941	0.267	0.695	1.978	0.07	0.612
894	4.47	NaN	NaN	NaN	NaN	NaN	NaN	1.978	0.881	0.332	1.961	0.672	0.29	1.901	0.55	0.314	1.902	0.477	0.307	1.903	0.335	0.232	1.854	0.098	0.265	1.741	0.032	0.221	NaN	NaN	NaN	1.907	0.878	0.731	1.884	0.628	0.729	1.885	0.5	0.666	1.91	0.424	0.666	1.94	0.266	0.695	1.978	0.07	0.611
895	4.475	NaN	NaN	NaN	NaN	NaN	NaN	1.978	0.88	0.331	1.961	0.671	0.291	1.902	0.55	0.314	1.902	0.476	0.308	1.902	0.333	0.232	1.853	0.098	0.266	1.739	0.031	0.221	NaN	NaN	NaN	1.907	0.878	0.731	1.883	0.628	0.728	1.883	0.5	0.666	1.909	0.423	0.666	1.939	0.266	0.695	1.978	0.07	0.611
896	4.48	NaN	NaN	NaN	NaN	NaN	NaN	1.978	0.88	0.331	1.961	0.67	0.291	1.903	0.55	0.315	1.903	0.476	0.309	1.902	0.332	0.233	1.852	0.097	0.267	1.738	0.03	0.222	NaN	NaN	NaN	1.906	0.878	0.731	1.883	0.628	0.728	1.883	0.5	0.666	1.908	0.423	0.665	1.938	0.266	0.695	1.978	0.071	0.611
897	4.485	NaN	NaN	NaN	NaN	NaN	NaN	1.979	0.879	0.331	1.961	0.669	0.291	1.902	0.548	0.316	1.904	0.475	0.309	1.902	0.331	0.233	1.851	0.096	0.268	1.737	0.03	0.222	NaN	NaN	NaN	1.906	0.878	0.731	1.882	0.628	0.728	1.882	0.5	0.667	1.907	0.423	0.665	1.938	0.266	0.695	1.979	0.073	0.612
898	4.49	NaN	NaN	NaN	NaN	NaN	NaN	1.979	0.879	0.33	1.961	0.668	0.29	1.9	0.545	0.315	1.903	0.474	0.309	1.902	0.33	0.234	1.849	0.095	0.268	1.735	0.028	0.223	NaN	NaN	NaN	1.905	0.878	0.731	1.881	0.628	0.728	1.882	0.5	0.667	1.906	0.422	0.665	1.938	0.266	0.695	1.979	0.073	0.612
899	4.495	NaN	NaN	NaN	NaN	NaN	NaN	1.978	0.877	0.331	1.961	0.667	0.29	1.899	0.543	0.315	1.9	0.472	0.309	1.901	0.329	0.235	1.848	0.094	0.269	1.734	0.027	0.224	NaN	NaN	NaN	1.905	0.878	0.731	1.879	0.628	0.728	1.881	0.5	0.667	1.904	0.421	0.665	1.938	0.266	0.695	1.979	0.073	0.612
900	4.5	NaN	NaN	NaN	NaN	NaN	NaN	1.978	0.876	0.331	1.961	0.666	0.29	1.899	0.543	0.315	1.9	0.471	0.31	1.901	0.327	0.235	1.847	0.093	0.27	1.733	0.026	0.225	NaN	NaN	NaN	1.905	0.878	0.731	1.878	0.627	0.728	1.88	0.499	0.667	1.903	0.421	0.665	1.938	0.267	0.695	1.979	0.073	0.612
901	4.505	NaN	NaN	NaN	NaN	NaN	NaN	1.978	0.875	0.33	1.96	0.664	0.29	1.899	0.543	0.316	1.9	0.47	0.31	1.9	0.326	0.236	1.846	0.092	0.272	1.732	0.025	0.226	NaN	NaN	NaN	NaN	NaN	NaN	1.878	0.627	0.727	1.879	0.499	0.667	1.903	0.42	0.665	1.937	0.266	0.695	1.979	0.073	0.612
902	4.51	NaN	NaN	NaN	NaN	NaN	NaN	1.977	0.874	0.33	1.96	0.663	0.291	1.9	0.543	0.316	1.899	0.469	0.31	1.9	0.325	0.237	1.845	0.091	0.273	1.731	0.024	0.226	NaN	NaN	NaN	NaN	NaN	NaN	1.877	0.627	0.727	1.877	0.498	0.666	1.902	0.42	0.665	1.935	0.265	0.695	1.979	0.073	0.612
903	4.515	NaN	NaN	NaN	NaN	NaN	NaN	1.977	0.873	0.33	1.96	0.662	0.291	1.9	0.542	0.316	1.899	0.468	0.311	1.9	0.324	0.238	1.844	0.09	0.274	1.73	0.023	0.227	NaN	NaN	NaN	NaN	NaN	NaN	1.876	0.627	0.727	1.876	0.498	0.667	1.901	0.418	0.664	1.935	0.265	0.695	1.979	0.073	0.611
904	4.52	NaN	NaN	NaN	NaN	NaN	NaN	1.977	0.872	0.33	1.96	0.661	0.292	1.899	0.54	0.316	1.898	0.467	0.311	1.899	0.323	0.239	1.843	0.089	0.275	1.73	0.022	0.227	NaN	NaN	NaN	NaN	NaN	NaN	1.875	0.627	0.727	1.876	0.498	0.667	1.9	0.418	0.664	1.934	0.265	0.695	1.979	0.073	0.611
905	4.525	NaN	NaN	NaN	NaN	NaN	NaN	1.977	0.871	0.33	1.96	0.659	0.292	1.898	0.539	0.316	1.898	0.466	0.311	1.899	0.322	0.24	1.842	0.089	0.276	1.729	0.021	0.228	NaN	NaN	NaN	1.893	0.872	0.725	1.874	0.627	0.727	1.875	0.498	0.667	1.899	0.418	0.664	1.934	0.264	0.695	1.979	0.073	0.612
906	4.53	NaN	NaN	NaN	NaN	NaN	NaN	1.976	0.87	0.33	1.96	0.658	0.292	1.898	0.538	0.317	1.897	0.465	0.312	1.898	0.32	0.241	1.841	0.088	0.277	1.728	0.02	0.229	NaN	NaN	NaN	1.893	0.872	0.725	1.873	0.627	0.727	1.875	0.498	0.667	1.899	0.418	0.664	1.934	0.264	0.695	1.979	0.073	0.611
907	4.535	NaN	NaN	NaN	NaN	NaN	NaN	1.976	0.869	0.33	1.959	0.657	0.292	1.898	0.538	0.317	1.897	0.464	0.312	1.898	0.319	0.242	1.84	0.087	0.278	1.728	0.02	0.23	NaN	NaN	NaN	1.892	0.872	0.725	1.873	0.626	0.727	1.874	0.498	0.666	1.899	0.419	0.665	1.933	0.264	0.695	1.979	0.073	0.611
908	4.54	NaN	NaN	NaN	NaN	NaN	NaN	1.976	0.868	0.33	1.959	0.655	0.293	1.897	0.537	0.317	1.896	0.463	0.313	1.897	0.318	0.243	1.84	0.087	0.279	1.727	0.02	0.231	NaN	NaN	NaN	1.892	0.872	0.726	1.872	0.626	0.727	1.873	0.498	0.666	1.899	0.419	0.665	1.933	0.264	0.695	1.979	0.073	0.611
909	4.545	NaN	NaN	NaN	NaN	NaN	NaN	1.975	0.866	0.329	1.959	0.654	0.293	1.895	0.534	0.318	1.895	0.462	0.314	1.897	0.317	0.243	1.839	0.086	0.28	1.727	0.02	0.231	NaN	NaN	NaN	NaN	NaN	NaN	1.87	0.626	0.727	1.872	0.498	0.666	1.898	0.419	0.665	1.932	0.265	0.695	1.979	0.073	0.611
910	4.55	NaN	NaN	NaN	NaN	NaN	NaN	1.975	0.865	0.329	1.959	0.653	0.294	1.895	0.533	0.319	1.894	0.461	0.314	1.897	0.316	0.244	1.838	0.085	0.28	1.727	0.021	0.231	NaN	NaN	NaN	NaN	NaN	NaN	1.869	0.626	0.727	1.871	0.497	0.666	1.898	0.419	0.665	1.932	0.264	0.695	1.979	0.073	0.611
911	4.555	NaN	NaN	NaN	NaN	NaN	NaN	1.975	0.865	0.329	1.959	0.652	0.294	1.895	0.533	0.319	1.894	0.461	0.315	1.896	0.315	0.245	1.838	0.085	0.281	1.726	0.021	0.232	NaN	NaN	NaN	1.89	0.874	0.726	1.868	0.626	0.727	1.87	0.497	0.666	1.896	0.419	0.665	1.932	0.264	0.695	1.979	0.073	0.611
912	4.56	NaN	NaN	NaN	NaN	NaN	NaN	1.975	0.864	0.328	1.959	0.652	0.294	1.895	0.533	0.32	1.893	0.46	0.315	1.895	0.314	0.246	1.837	0.085	0.281	1.726	0.021	0.231	NaN	NaN	NaN	1.89	0.874	0.726	1.868	0.626	0.727	1.869	0.497	0.666	1.895	0.419	0.665	1.931	0.264	0.695	1.979	0.073	0.611
913	4.565	NaN	NaN	NaN	NaN	NaN	NaN	1.974	0.863	0.328	1.959	0.651	0.295	1.894	0.532	0.321	1.892	0.46	0.316	1.894	0.314	0.247	1.836	0.085	0.281	1.726	0.021	0.231	NaN	NaN	NaN	1.889	0.875	0.725	1.866	0.626	0.727	1.868	0.497	0.666	1.894	0.418	0.664	1.931	0.265	0.695	1.979	0.073	0.611
914	4.57	NaN	NaN	NaN	NaN	NaN	NaN	1.974	0.863	0.328	1.959	0.65	0.296	1.893	0.531	0.322	1.891	0.459	0.317	1.893	0.314	0.247	1.836	0.084	0.281	1.726	0.02	0.231	NaN	NaN	NaN	1.888	0.874	0.725	1.864	0.625	0.726	1.867	0.496	0.666	1.893	0.418	0.664	1.931	0.265	0.696	1.979	0.073	0.612
915	4.575	NaN	NaN	NaN	NaN	NaN	NaN	1.974	0.863	0.328	1.958	0.65	0.296	1.892	0.53	0.322	1.89	0.459	0.317	1.892	0.314	0.248	1.835	0.084	0.281	1.726	0.02	0.231	NaN	NaN	NaN	1.886	0.873	0.724	1.862	0.624	0.726	1.866	0.496	0.665	1.892	0.418	0.664	1.93	0.265	0.695	1.979	0.073	0.612
916	4.58	NaN	NaN	NaN	NaN	NaN	NaN	1.973	0.862	0.327	1.958	0.649	0.296	1.891	0.531	0.322	1.889	0.459	0.317	1.891	0.314	0.248	1.835	0.084	0.281	1.726	0.02	0.231	NaN	NaN	NaN	1.886	0.873	0.723	1.861	0.624	0.725	1.864	0.495	0.665	1.891	0.418	0.664	1.929	0.264	0.695	1.979	0.073	0.612
917	4.585	NaN	NaN	NaN	NaN	NaN	NaN	1.972	0.861	0.327	1.958	0.649	0.297	1.891	0.531	0.322	1.888	0.459	0.317	1.89	0.314	0.249	1.834	0.085	0.281	1.726	0.02	0.23	NaN	NaN	NaN	1.886	0.873	0.724	1.859	0.624	0.725	1.862	0.494	0.664	1.89	0.418	0.664	1.928	0.264	0.695	1.979	0.073	0.611
918	4.59	NaN	NaN	NaN	NaN	NaN	NaN	1.972	0.861	0.327	1.958	0.649	0.297	1.89	0.531	0.322	1.887	0.459	0.317	1.888	0.314	0.248	1.833	0.085	0.282	1.726	0.02	0.231	NaN	NaN	NaN	1.887	0.875	0.725	1.858	0.624	0.725	1.861	0.495	0.664	1.889	0.418	0.664	1.927	0.264	0.695	1.978	0.073	0.611
919	4.595	NaN	NaN	NaN	NaN	NaN	NaN	1.971	0.861	0.326	1.958	0.649	0.297	1.889	0.531	0.322	1.886	0.459	0.317	1.887	0.314	0.248	1.833	0.085	0.282	1.726	0.02	0.231	NaN	NaN	NaN	1.886	0.875	0.725	1.857	0.624	0.725	1.86	0.495	0.664	1.888	0.418	0.664	1.927	0.263	0.694	1.978	0.073	0.611
920	4.6	NaN	NaN	NaN	NaN	NaN	NaN	1.971	0.861	0.326	1.957	0.648	0.298	1.888	0.53	0.322	1.885	0.46	0.317	1.885	0.314	0.248	1.833	0.085	0.283	1.726	0.02	0.231	NaN	NaN	NaN	1.886	0.874	0.724	1.856	0.624	0.724	1.858	0.494	0.664	1.886	0.417	0.664	1.926	0.263	0.694	1.978	0.073	0.611
921	4.605	NaN	NaN	NaN	NaN	NaN	NaN	1.97	0.861	0.325	1.957	0.648	0.298	1.885	0.529	0.322	1.884	0.46	0.316	1.883	0.314	0.247	1.833	0.085	0.283	1.726	0.02	0.231	NaN	NaN	NaN	1.885	0.873	0.723	1.855	0.624	0.724	1.857	0.494	0.664	1.884	0.416	0.664	1.926	0.263	0.694	1.978	0.073	0.611
922	4.61	NaN	NaN	NaN	NaN	NaN	NaN	1.97	0.862	0.325	1.956	0.647	0.298	1.884	0.529	0.322	1.883	0.46	0.316	1.882	0.314	0.247	1.833	0.085	0.283	1.726	0.02	0.231	NaN	NaN	NaN	1.884	0.873	0.722	1.854	0.624	0.724	1.856	0.494	0.664	1.883	0.415	0.663	1.925	0.263	0.694	1.977	0.072	0.61
923	4.615	NaN	NaN	NaN	NaN	NaN	NaN	1.969	0.862	0.324	1.955	0.647	0.298	1.884	0.53	0.321	1.882	0.46	0.316	1.88	0.314	0.247	1.833	0.085	0.283	1.726	0.02	0.231	NaN	NaN	NaN	NaN	NaN	NaN	1.853	0.624	0.724	1.855	0.494	0.664	1.882	0.415	0.663	1.925	0.263	0.694	1.976	0.071	0.61
924	4.62	NaN	NaN	NaN	NaN	NaN	NaN	1.968	0.862	0.324	1.954	0.648	0.298	1.884	0.531	0.32	1.881	0.46	0.315	1.879	0.314	0.246	1.833	0.085	0.283	1.726	0.02	0.231	NaN	NaN	NaN	NaN	NaN	NaN	1.853	0.623	0.724	1.855	0.494	0.664	1.881	0.414	0.662	1.925	0.263	0.694	1.976	0.07	0.61
925	4.625	NaN	NaN	NaN	NaN	NaN	NaN	1.968	0.862	0.324	1.953	0.648	0.298	1.883	0.531	0.32	1.88	0.46	0.315	1.878	0.314	0.245	1.833	0.085	0.283	1.726	0.02	0.231	NaN	NaN	NaN	NaN	NaN	NaN	1.852	0.623	0.724	1.854	0.493	0.663	1.88	0.413	0.662	1.925	0.263	0.694	1.975	0.07	0.61
926	4.63	NaN	NaN	NaN	NaN	NaN	NaN	1.967	0.862	0.324	1.952	0.648	0.297	1.881	0.532	0.32	1.879	0.46	0.314	1.877	0.315	0.244	1.832	0.085	0.283	1.726	0.02	0.231	NaN	NaN	NaN	1.879	0.87	0.721	1.851	0.623	0.723	1.853	0.493	0.663	1.88	0.413	0.661	1.925	0.263	0.694	1.975	0.07	0.609
927	4.635	NaN	NaN	NaN	NaN	NaN	NaN	1.966	0.862	0.323	1.95	0.648	0.297	1.881	0.532	0.32	1.878	0.46	0.314	1.876	0.315	0.244	1.832	0.085	0.283	1.726	0.02	0.231	NaN	NaN	NaN	1.878	0.87	0.721	1.851	0.623	0.723	1.853	0.493	0.663	1.88	0.413	0.661	1.925	0.263	0.694	1.976	0.07	0.609
928	4.64	NaN	NaN	NaN	NaN	NaN	NaN	1.965	0.862	0.323	1.949	0.648	0.296	1.881	0.532	0.32	1.877	0.46	0.313	1.875	0.315	0.243	1.832	0.085	0.282	1.726	0.02	0.231	NaN	NaN	NaN	1.878	0.87	0.721	1.851	0.623	0.723	1.853	0.493	0.663	1.88	0.413	0.661	1.925	0.264	0.694	1.976	0.07	0.609
929	4.645	NaN	NaN	NaN	NaN	NaN	NaN	1.965	0.862	0.323	1.947	0.648	0.295	1.88	0.533	0.319	1.876	0.46	0.312	1.875	0.315	0.242	1.832	0.085	0.281	1.726	0.02	0.231	NaN	NaN	NaN	1.877	0.87	0.721	1.85	0.622	0.722	1.853	0.493	0.663	1.88	0.413	0.661	1.925	0.264	0.694	1.976	0.07	0.609
930	4.65	NaN	NaN	NaN	NaN	NaN	NaN	1.964	0.862	0.323	1.945	0.648	0.294	1.877	0.533	0.317	1.875	0.46	0.311	1.874	0.315	0.242	1.832	0.085	0.282	1.726	0.02	0.231	NaN	NaN	NaN	1.877	0.871	0.721	1.85	0.622	0.722	1.854	0.493	0.663	1.88	0.413	0.661	1.925	0.264	0.694	1.976	0.07	0.609
931	4.655	NaN	NaN	NaN	NaN	NaN	NaN	1.963	0.862	0.322	1.944	0.649	0.293	1.876	0.533	0.316	1.874	0.46	0.311	1.873	0.315	0.242	1.832	0.085	0.281	1.726	0.02	0.23	NaN	NaN	NaN	1.878	0.871	0.72	1.85	0.622	0.722	1.854	0.493	0.663	1.88	0.413	0.661	1.925	0.264	0.694	1.976	0.07	0.609
932	4.66	NaN	NaN	NaN	NaN	NaN	NaN	1.962	0.862	0.322	1.942	0.65	0.292	1.875	0.534	0.316	1.873	0.461	0.31	1.873	0.315	0.241	1.832	0.085	0.281	1.726	0.02	0.23	NaN	NaN	NaN	1.878	0.871	0.72	1.851	0.622	0.722	1.855	0.493	0.663	1.881	0.414	0.661	1.926	0.264	0.694	1.976	0.07	0.609
933	4.665	NaN	NaN	NaN	NaN	NaN	NaN	1.962	0.862	0.322	1.941	0.65	0.291	1.874	0.534	0.315	1.872	0.461	0.309	1.872	0.315	0.24	1.832	0.085	0.281	1.726	0.02	0.23	NaN	NaN	NaN	1.879	0.872	0.72	1.852	0.622	0.722	1.855	0.493	0.662	1.882	0.415	0.662	1.926	0.264	0.694	1.976	0.07	0.609
934	4.67	NaN	NaN	NaN	NaN	NaN	NaN	1.961	0.862	0.321	1.939	0.651	0.29	1.873	0.534	0.315	1.872	0.461	0.309	1.871	0.315	0.239	1.832	0.085	0.281	1.726	0.02	0.23	NaN	NaN	NaN	1.88	0.872	0.72	1.853	0.623	0.722	1.856	0.494	0.662	1.882	0.416	0.662	1.926	0.264	0.694	1.976	0.07	0.609
935	4.675	NaN	NaN	NaN	NaN	NaN	NaN	1.961	0.862	0.321	1.938	0.651	0.289	1.873	0.535	0.315	1.872	0.461	0.309	1.869	0.316	0.239	1.832	0.085	0.281	1.726	0.019	0.23	NaN	NaN	NaN	1.88	0.872	0.719	1.854	0.623	0.722	1.858	0.495	0.663	1.883	0.416	0.662	1.927	0.264	0.694	1.976	0.071	0.61
936	4.68	NaN	NaN	NaN	NaN	NaN	NaN	1.96	0.862	0.321	1.936	0.652	0.288	1.872	0.535	0.315	1.871	0.462	0.309	1.868	0.316	0.238	1.832	0.085	0.281	1.726	0.019	0.229	NaN	NaN	NaN	1.879	0.873	0.719	1.854	0.623	0.722	1.859	0.496	0.663	1.883	0.416	0.662	1.927	0.264	0.694	1.978	0.072	0.61
937	4.685	NaN	NaN	NaN	NaN	NaN	NaN	1.96	0.862	0.32	1.934	0.652	0.287	1.869	0.534	0.313	1.87	0.462	0.308	1.867	0.317	0.237	1.832	0.085	0.28	1.726	0.019	0.23	NaN	NaN	NaN	1.879	0.873	0.719	1.854	0.623	0.722	1.859	0.496	0.663	1.884	0.417	0.662	1.928	0.265	0.694	1.977	0.072	0.61
938	4.69	NaN	NaN	NaN	NaN	NaN	NaN	1.959	0.862	0.32	1.933	0.652	0.286	1.867	0.534	0.311	1.867	0.461	0.307	1.865	0.316	0.236	1.832	0.085	0.28	1.726	0.019	0.23	NaN	NaN	NaN	1.879	0.873	0.718	1.854	0.623	0.722	1.86	0.497	0.662	1.885	0.417	0.662	1.928	0.265	0.694	1.976	0.07	0.61
939	4.695	NaN	NaN	NaN	NaN	NaN	NaN	1.959	0.862	0.32	1.931	0.652	0.286	1.866	0.534	0.311	1.866	0.461	0.306	1.863	0.316	0.235	1.832	0.085	0.28	1.726	0.02	0.23	NaN	NaN	NaN	1.879	0.873	0.718	1.855	0.623	0.722	1.86	0.497	0.662	1.885	0.417	0.662	1.928	0.265	0.694	1.977	0.071	0.61
940	4.7	NaN	NaN	NaN	NaN	NaN	NaN	1.958	0.862	0.32	1.93	0.652	0.285	1.865	0.534	0.31	1.864	0.461	0.305	1.862	0.316	0.234	1.832	0.085	0.28	1.726	0.019	0.23	NaN	NaN	NaN	1.879	0.873	0.718	1.856	0.624	0.722	1.86	0.496	0.662	1.886	0.418	0.662	1.929	0.265	0.694	1.978	0.072	0.61
941	4.705	NaN	NaN	NaN	NaN	NaN	NaN	1.958	0.862	0.319	1.928	0.652	0.284	1.863	0.534	0.309	1.863	0.461	0.305	1.86	0.316	0.234	1.832	0.085	0.28	1.726	0.019	0.23	NaN	NaN	NaN	1.879	0.873	0.718	1.857	0.624	0.721	1.859	0.495	0.661	1.886	0.418	0.662	1.929	0.265	0.694	1.978	0.072	0.61
942	4.71	NaN	NaN	NaN	NaN	NaN	NaN	1.957	0.862	0.319	1.926	0.652	0.283	1.862	0.534	0.309	1.861	0.461	0.304	1.859	0.316	0.233	1.832	0.085	0.28	1.726	0.019	0.23	NaN	NaN	NaN	1.879	0.873	0.718	1.858	0.624	0.721	1.859	0.495	0.662	1.887	0.418	0.662	1.93	0.265	0.694	1.978	0.073	0.61
943	4.715	NaN	NaN	NaN	NaN	NaN	NaN	1.957	0.861	0.319	1.925	0.652	0.282	1.861	0.535	0.309	1.86	0.461	0.304	1.857	0.317	0.233	1.831	0.085	0.28	1.726	0.019	0.23	NaN	NaN	NaN	1.879	0.873	0.717	1.858	0.625	0.721	1.859	0.495	0.662	1.887	0.418	0.662	1.93	0.265	0.694	1.978	0.073	0.61
944	4.72	NaN	NaN	NaN	NaN	NaN	NaN	1.956	0.861	0.318	1.924	0.652	0.282	1.86	0.535	0.308	1.858	0.461	0.303	1.856	0.317	0.232	1.831	0.085	0.28	1.726	0.019	0.23	NaN	NaN	NaN	1.879	0.874	0.717	1.858	0.625	0.721	1.86	0.496	0.662	1.887	0.419	0.662	1.93	0.265	0.694	1.978	0.073	0.61
945	4.725	NaN	NaN	NaN	NaN	NaN	NaN	1.956	0.862	0.318	1.923	0.653	0.28	1.858	0.535	0.308	1.857	0.462	0.303	1.855	0.317	0.232	1.831	0.085	0.28	1.726	0.02	0.23	NaN	NaN	NaN	1.879	0.874	0.717	1.858	0.625	0.721	1.86	0.496	0.662	1.888	0.419	0.662	1.931	0.265	0.694	1.978	0.073	0.61
946	4.73	NaN	NaN	NaN	NaN	NaN	NaN	1.955	0.862	0.318	1.922	0.653	0.28	1.857	0.535	0.308	1.856	0.462	0.302	1.854	0.317	0.232	1.831	0.085	0.28	1.726	0.02	0.23	NaN	NaN	NaN	1.88	0.875	0.716	1.858	0.625	0.721	1.861	0.496	0.662	1.888	0.419	0.662	1.931	0.265	0.694	1.979	0.073	0.611
947	4.735	NaN	NaN	NaN	NaN	NaN	NaN	1.955	0.862	0.318	1.92	0.652	0.279	1.856	0.536	0.307	1.855	0.462	0.301	1.853	0.317	0.231	1.831	0.085	0.28	1.726	0.02	0.23	NaN	NaN	NaN	1.88	0.875	0.716	1.859	0.625	0.721	1.861	0.496	0.662	1.889	0.419	0.662	1.931	0.265	0.694	1.979	0.073	0.611
948	4.74	NaN	NaN	NaN	NaN	NaN	NaN	1.955	0.862	0.317	1.919	0.653	0.279	1.855	0.536	0.307	1.854	0.463	0.301	1.853	0.317	0.231	1.831	0.085	0.28	1.726	0.02	0.23	NaN	NaN	NaN	1.88	0.876	0.716	1.859	0.625	0.721	1.861	0.496	0.662	1.889	0.419	0.662	1.932	0.265	0.694	1.979	0.073	0.611
949	4.745	NaN	NaN	NaN	NaN	NaN	NaN	1.954	0.862	0.317	1.919	0.654	0.278	1.855	0.537	0.308	1.853	0.463	0.3	1.852	0.318	0.231	1.831	0.085	0.28	1.726	0.02	0.23	NaN	NaN	NaN	1.881	0.876	0.715	1.859	0.625	0.721	1.861	0.496	0.662	1.89	0.419	0.662	1.932	0.265	0.694	1.979	0.073	0.611
950	4.75	NaN	NaN	NaN	NaN	NaN	NaN	1.953	0.862	0.317	1.917	0.654	0.277	1.854	0.537	0.307	1.851	0.463	0.3	1.852	0.318	0.231	1.831	0.085	0.28	1.726	0.02	0.23	NaN	NaN	NaN	1.881	0.876	0.715	1.859	0.625	0.721	1.862	0.496	0.662	1.89	0.419	0.662	1.932	0.266	0.694	1.979	0.073	0.611
951	4.755	NaN	NaN	NaN	NaN	NaN	NaN	1.953	0.862	0.316	1.916	0.653	0.276	1.852	0.536	0.307	1.85	0.463	0.299	1.852	0.318	0.231	1.831	0.085	0.28	1.726	0.02	0.23	NaN	NaN	NaN	1.881	0.876	0.715	1.859	0.626	0.721	1.862	0.496	0.662	1.89	0.419	0.662	1.933	0.266	0.694	1.979	0.073	0.611
952	4.76	NaN	NaN	NaN	NaN	NaN	NaN	1.952	0.861	0.316	1.915	0.653	0.275	1.848	0.534	0.305	1.849	0.463	0.299	1.852	0.317	0.231	1.831	0.085	0.28	1.726	0.02	0.23	NaN	NaN	NaN	1.881	0.876	0.715	1.86	0.626	0.721	1.862	0.496	0.662	1.89	0.418	0.661	1.933	0.266	0.694	1.979	0.073	0.611
953	4.765	NaN	NaN	NaN	NaN	NaN	NaN	1.952	0.861	0.316	1.914	0.652	0.275	1.846	0.533	0.305	1.848	0.462	0.299	1.852	0.317	0.231	1.831	0.085	0.28	1.726	0.02	0.23	NaN	NaN	NaN	1.881	0.876	0.715	1.86	0.627	0.721	1.862	0.496	0.662	1.89	0.417	0.661	1.933	0.266	0.694	1.979	0.073	0.611
954	4.77	NaN	NaN	NaN	NaN	NaN	NaN	1.952	0.862	0.315	1.913	0.652	0.274	1.845	0.534	0.304	1.847	0.462	0.298	1.852	0.317	0.231	1.831	0.085	0.28	1.726	0.02	0.23	NaN	NaN	NaN	1.881	0.876	0.715	1.86	0.627	0.721	1.862	0.496	0.662	1.89	0.417	0.661	1.933	0.266	0.695	1.979	0.073	0.612
955	4.775	NaN	NaN	NaN	NaN	NaN	NaN	1.951	0.861	0.314	1.912	0.652	0.273	1.845	0.535	0.302	1.846	0.462	0.298	1.852	0.317	0.231	1.831	0.086	0.28	1.726	0.02	0.23	NaN	NaN	NaN	1.881	0.876	0.715	1.86	0.627	0.721	1.862	0.496	0.662	1.89	0.417	0.661	1.934	0.267	0.695	1.979	0.073	0.612
956	4.78	NaN	NaN	NaN	NaN	NaN	NaN	1.951	0.861	0.314	1.912	0.652	0.273	1.844	0.535	0.302	1.845	0.462	0.297	1.853	0.317	0.231	1.831	0.086	0.28	1.726	0.02	0.23	NaN	NaN	NaN	1.88	0.876	0.715	1.86	0.627	0.721	1.862	0.496	0.662	1.89	0.417	0.661	1.935	0.268	0.695	1.979	0.073	0.612
957	4.785	NaN	NaN	NaN	NaN	NaN	NaN	1.95	0.86	0.314	1.911	0.652	0.272	1.843	0.535	0.302	1.844	0.462	0.297	1.853	0.317	0.231	1.831	0.086	0.28	1.726	0.02	0.23	1.798	0.872	0.601	1.879	0.876	0.714	1.86	0.627	0.721	1.862	0.496	0.662	1.89	0.417	0.661	1.935	0.268	0.695	1.978	0.072	0.611
958	4.79	NaN	NaN	NaN	NaN	NaN	NaN	1.949	0.86	0.313	1.91	0.652	0.271	1.842	0.535	0.301	1.843	0.461	0.297	1.853	0.317	0.231	1.831	0.085	0.281	1.726	0.02	0.23	1.793	0.872	0.599	1.878	0.876	0.713	1.86	0.627	0.721	1.863	0.496	0.662	1.89	0.417	0.661	1.935	0.268	0.695	1.976	0.069	0.609
959	4.795	NaN	NaN	NaN	NaN	NaN	NaN	1.949	0.86	0.312	1.909	0.652	0.271	1.841	0.535	0.301	1.842	0.462	0.296	1.853	0.317	0.231	1.83	0.085	0.281	1.726	0.02	0.23	1.793	0.872	0.599	1.879	0.876	0.713	1.86	0.627	0.721	1.863	0.496	0.662	1.89	0.417	0.661	1.935	0.268	0.695	1.976	0.068	0.609
960	4.8	NaN	NaN	NaN	NaN	NaN	NaN	1.948	0.86	0.312	1.908	0.652	0.271	1.84	0.535	0.301	1.842	0.462	0.296	1.853	0.317	0.231	1.83	0.085	0.28	1.726	0.02	0.23	1.793	0.872	0.599	1.877	0.875	0.713	1.86	0.627	0.721	1.863	0.496	0.662	1.89	0.417	0.661	1.936	0.268	0.695	1.976	0.068	0.609
961	4.805	NaN	NaN	NaN	NaN	NaN	NaN	1.948	0.86	0.312	1.907	0.652	0.27	1.84	0.535	0.301	1.841	0.462	0.296	1.853	0.317	0.231	1.83	0.085	0.28	1.726	0.02	0.23	1.793	0.872	0.599	1.877	0.875	0.712	1.86	0.627	0.721	1.863	0.496	0.662	1.89	0.417	0.661	1.936	0.268	0.695	1.976	0.068	0.609
962	4.81	NaN	NaN	NaN	NaN	NaN	NaN	1.947	0.86	0.311	1.907	0.652	0.269	1.839	0.535	0.301	1.84	0.462	0.295	1.853	0.317	0.231	1.83	0.085	0.28	1.726	0.02	0.23	1.794	0.872	0.598	1.877	0.875	0.712	1.86	0.627	0.721	1.863	0.496	0.662	1.89	0.417	0.661	1.936	0.268	0.695	1.976	0.068	0.609
963	4.815	NaN	NaN	NaN	NaN	NaN	NaN	1.947	0.86	0.311	1.906	0.651	0.268	1.839	0.535	0.301	1.84	0.462	0.295	1.853	0.317	0.231	1.83	0.085	0.28	1.726	0.02	0.231	1.794	0.872	0.598	1.877	0.875	0.712	1.86	0.627	0.72	1.863	0.496	0.662	1.89	0.417	0.661	1.936	0.268	0.695	1.976	0.068	0.609
964	4.82	NaN	NaN	NaN	NaN	NaN	NaN	1.946	0.86	0.31	1.905	0.651	0.268	1.837	0.535	0.3	1.839	0.462	0.295	1.852	0.317	0.23	1.83	0.085	0.28	1.726	0.02	0.231	1.797	0.871	0.599	1.878	0.876	0.713	1.86	0.627	0.72	1.863	0.496	0.661	1.89	0.417	0.661	1.936	0.268	0.695	1.976	0.068	0.609
965	4.825	NaN	NaN	NaN	NaN	NaN	NaN	1.946	0.859	0.31	1.904	0.651	0.267	1.836	0.534	0.3	1.838	0.462	0.294	1.852	0.317	0.23	1.83	0.085	0.28	1.726	0.02	0.23	1.806	0.869	0.601	1.879	0.876	0.713	1.86	0.627	0.72	1.863	0.496	0.661	1.89	0.417	0.661	1.936	0.268	0.695	1.976	0.068	0.609
966	4.83	NaN	NaN	NaN	NaN	NaN	NaN	1.945	0.859	0.31	1.904	0.651	0.267	1.834	0.533	0.299	1.838	0.462	0.294	1.851	0.316	0.229	1.83	0.085	0.28	1.726	0.02	0.23	1.808	0.869	0.602	1.879	0.876	0.712	1.86	0.627	0.72	1.863	0.496	0.661	1.89	0.417	0.661	1.935	0.268	0.695	1.976	0.068	0.609
967	4.835	NaN	NaN	NaN	NaN	NaN	NaN	1.944	0.859	0.309	1.903	0.65	0.267	1.834	0.533	0.298	1.837	0.462	0.293	1.85	0.316	0.229	1.83	0.084	0.28	1.726	0.02	0.23	1.808	0.869	0.602	1.881	0.877	0.713	1.86	0.627	0.72	1.863	0.496	0.661	1.89	0.418	0.661	1.934	0.267	0.695	1.976	0.068	0.609
968	4.84	NaN	NaN	NaN	NaN	NaN	NaN	1.944	0.859	0.309	1.903	0.65	0.267	1.833	0.533	0.298	1.836	0.462	0.293	1.848	0.316	0.228	1.829	0.084	0.28	1.726	0.02	0.23	1.808	0.869	0.602	1.881	0.878	0.713	1.86	0.627	0.719	1.864	0.496	0.661	1.89	0.418	0.661	1.934	0.267	0.695	1.976	0.068	0.609
969	4.845	NaN	NaN	NaN	NaN	NaN	NaN	1.944	0.859	0.308	1.902	0.65	0.267	1.833	0.533	0.297	1.835	0.462	0.292	1.847	0.316	0.228	1.829	0.084	0.28	1.726	0.02	0.23	NaN	NaN	NaN	1.882	0.878	0.713	1.86	0.627	0.719	1.864	0.497	0.661	1.891	0.419	0.662	1.934	0.267	0.695	1.976	0.068	0.609
970	4.85	NaN	NaN	NaN	NaN	NaN	NaN	1.943	0.859	0.308	1.902	0.65	0.267	1.832	0.533	0.297	1.834	0.462	0.292	1.846	0.316	0.228	1.829	0.084	0.28	1.726	0.02	0.23	NaN	NaN	NaN	1.882	0.878	0.712	1.86	0.627	0.718	1.864	0.497	0.66	1.891	0.419	0.662	1.934	0.267	0.695	1.976	0.068	0.609
971	4.855	NaN	NaN	NaN	NaN	NaN	NaN	1.942	0.858	0.307	1.901	0.649	0.267	1.831	0.533	0.296	1.833	0.461	0.292	1.845	0.316	0.227	1.829	0.084	0.28	1.726	0.02	0.23	NaN	NaN	NaN	1.882	0.879	0.712	1.86	0.627	0.718	1.865	0.497	0.66	1.891	0.419	0.662	1.934	0.267	0.694	1.976	0.068	0.609
972	4.86	NaN	NaN	NaN	NaN	NaN	NaN	1.942	0.857	0.307	1.9	0.647	0.268	1.83	0.534	0.296	1.832	0.461	0.291	1.844	0.316	0.227	1.829	0.083	0.28	1.726	0.02	0.23	NaN	NaN	NaN	1.882	0.879	0.712	1.86	0.627	0.718	1.865	0.498	0.661	1.891	0.419	0.661	1.934	0.267	0.694	1.976	0.068	0.609
973	4.865	NaN	NaN	NaN	NaN	NaN	NaN	1.942	0.857	0.306	1.9	0.648	0.267	1.83	0.534	0.296	1.831	0.461	0.291	1.843	0.316	0.226	1.829	0.083	0.28	1.726	0.02	0.23	NaN	NaN	NaN	1.882	0.88	0.711	1.86	0.627	0.718	1.865	0.498	0.66	1.892	0.419	0.661	1.934	0.267	0.694	1.976	0.068	0.609
974	4.87	NaN	NaN	NaN	NaN	NaN	NaN	1.941	0.857	0.306	1.901	0.65	0.266	1.829	0.534	0.296	1.83	0.461	0.291	1.841	0.316	0.226	1.828	0.083	0.28	1.726	0.02	0.23	NaN	NaN	NaN	1.882	0.88	0.711	1.86	0.628	0.718	1.864	0.497	0.66	1.892	0.419	0.661	1.934	0.267	0.694	1.976	0.068	0.609
975	4.875	NaN	NaN	NaN	NaN	NaN	NaN	1.941	0.857	0.306	1.901	0.649	0.266	1.828	0.534	0.296	1.829	0.461	0.29	1.84	0.316	0.226	1.828	0.083	0.28	1.726	0.02	0.23	NaN	NaN	NaN	1.882	0.88	0.711	1.86	0.628	0.717	1.864	0.497	0.66	1.892	0.419	0.66	1.934	0.267	0.694	1.976	0.068	0.609
976	4.88	NaN	NaN	NaN	NaN	NaN	NaN	1.94	0.857	0.305	1.9	0.648	0.266	1.828	0.534	0.296	1.829	0.461	0.29	1.839	0.316	0.225	1.828	0.083	0.28	1.726	0.02	0.23	NaN	NaN	NaN	1.882	0.88	0.711	1.86	0.628	0.717	1.865	0.498	0.66	1.892	0.419	0.66	1.934	0.267	0.694	1.976	0.068	0.609
977	4.885	NaN	NaN	NaN	NaN	NaN	NaN	1.94	0.857	0.305	1.899	0.647	0.266	1.827	0.534	0.295	1.828	0.461	0.29	1.838	0.315	0.225	1.828	0.083	0.28	1.726	0.02	0.23	1.789	0.87	0.594	1.882	0.88	0.711	1.861	0.628	0.716	1.866	0.499	0.66	1.893	0.42	0.66	1.935	0.267	0.694	1.976	0.068	0.609
978	4.89	NaN	NaN	NaN	NaN	NaN	NaN	1.94	0.857	0.304	1.898	0.646	0.265	1.826	0.534	0.295	1.827	0.461	0.289	1.837	0.315	0.225	1.828	0.083	0.28	1.726	0.02	0.23	1.79	0.87	0.593	1.882	0.88	0.711	1.861	0.628	0.716	1.866	0.499	0.66	1.893	0.42	0.659	1.935	0.267	0.694	1.976	0.068	0.609
979	4.895	NaN	NaN	NaN	NaN	NaN	NaN	1.939	0.857	0.304	1.898	0.645	0.265	1.826	0.534	0.295	1.826	0.461	0.289	1.836	0.315	0.224	1.828	0.083	0.28	1.726	0.02	0.23	1.79	0.87	0.593	1.882	0.88	0.71	1.861	0.628	0.716	1.866	0.499	0.66	1.893	0.421	0.659	1.935	0.267	0.693	1.976	0.068	0.609
980	4.9	NaN	NaN	NaN	NaN	NaN	NaN	1.939	0.857	0.303	1.897	0.645	0.265	1.825	0.535	0.295	1.825	0.461	0.289	1.835	0.314	0.224	1.828	0.083	0.28	1.726	0.02	0.23	1.791	0.869	0.593	1.883	0.88	0.71	1.861	0.628	0.715	1.866	0.498	0.659	1.894	0.421	0.659	1.935	0.267	0.693	1.977	0.068	0.609
981	4.905	NaN	NaN	NaN	NaN	NaN	NaN	1.938	0.856	0.303	1.897	0.645	0.265	1.825	0.535	0.295	1.825	0.461	0.288	1.834	0.314	0.224	1.828	0.083	0.28	1.726	0.02	0.23	1.791	0.869	0.593	1.883	0.88	0.71	1.861	0.628	0.715	1.865	0.497	0.658	1.894	0.421	0.659	1.935	0.267	0.693	1.977	0.068	0.609
982	4.91	NaN	NaN	NaN	NaN	NaN	NaN	1.937	0.855	0.302	1.896	0.645	0.265	1.825	0.535	0.295	1.824	0.462	0.288	1.833	0.314	0.224	1.827	0.083	0.28	1.726	0.02	0.23	1.791	0.869	0.593	1.882	0.88	0.71	1.861	0.628	0.714	1.864	0.497	0.657	1.893	0.421	0.658	1.935	0.267	0.693	1.977	0.068	0.609
983	4.915	NaN	NaN	NaN	NaN	NaN	NaN	1.937	0.855	0.301	1.896	0.645	0.265	1.824	0.535	0.294	1.823	0.462	0.287	1.833	0.314	0.223	1.827	0.083	0.281	1.726	0.02	0.23	1.791	0.869	0.593	1.882	0.88	0.709	1.861	0.628	0.714	1.864	0.497	0.656	1.893	0.421	0.658	1.935	0.267	0.693	1.977	0.068	0.609
984	4.92	NaN	NaN	NaN	NaN	NaN	NaN	1.936	0.855	0.301	1.896	0.645	0.265	1.822	0.535	0.292	1.822	0.462	0.287	1.832	0.314	0.223	1.827	0.083	0.281	1.726	0.02	0.23	1.791	0.869	0.592	1.881	0.88	0.708	1.861	0.628	0.714	1.864	0.496	0.655	1.894	0.421	0.658	1.935	0.268	0.693	1.977	0.068	0.609
985	4.925	NaN	NaN	NaN	NaN	NaN	NaN	1.936	0.855	0.301	1.895	0.645	0.264	1.821	0.535	0.292	1.822	0.462	0.287	1.832	0.314	0.223	1.827	0.083	0.281	1.726	0.02	0.23	NaN	NaN	NaN	1.881	0.88	0.708	1.86	0.628	0.713	1.864	0.496	0.655	1.894	0.421	0.658	1.935	0.268	0.693	1.977	0.068	0.609
986	4.93	NaN	NaN	NaN	NaN	NaN	NaN	1.935	0.855	0.301	1.895	0.645	0.264	1.82	0.534	0.291	1.821	0.462	0.286	1.832	0.314	0.223	1.827	0.083	0.281	1.726	0.02	0.23	NaN	NaN	NaN	NaN	NaN	NaN	1.861	0.628	0.713	1.864	0.497	0.655	1.894	0.421	0.657	1.935	0.268	0.693	1.977	0.068	0.609
987	4.935	NaN	NaN	NaN	NaN	NaN	NaN	1.935	0.855	0.3	1.894	0.645	0.264	1.819	0.534	0.29	1.82	0.461	0.286	1.832	0.314	0.223	1.827	0.083	0.281	1.726	0.02	0.23	NaN	NaN	NaN	NaN	NaN	NaN	1.861	0.628	0.713	1.865	0.498	0.655	1.894	0.421	0.657	1.935	0.268	0.693	1.977	0.068	0.609
988	4.94	NaN	NaN	NaN	NaN	NaN	NaN	1.934	0.855	0.299	1.892	0.645	0.263	1.818	0.534	0.29	1.819	0.461	0.286	1.832	0.314	0.223	1.827	0.083	0.281	1.726	0.02	0.23	NaN	NaN	NaN	NaN	NaN	NaN	1.861	0.628	0.713	1.866	0.498	0.655	1.894	0.421	0.657	1.935	0.268	0.692	1.977	0.068	0.609
989	4.945	NaN	NaN	NaN	NaN	NaN	NaN	1.934	0.855	0.299	1.891	0.644	0.262	1.816	0.534	0.29	1.818	0.461	0.285	1.832	0.314	0.223	1.827	0.083	0.281	1.726	0.02	0.23	NaN	NaN	NaN	NaN	NaN	NaN	1.861	0.628	0.712	1.866	0.498	0.655	1.894	0.421	0.657	1.935	0.268	0.692	1.977	0.068	0.609
990	4.95	NaN	NaN	NaN	NaN	NaN	NaN	1.933	0.855	0.298	1.89	0.644	0.262	1.815	0.534	0.29	1.817	0.461	0.285	1.832	0.314	0.223	1.826	0.083	0.281	1.726	0.02	0.23	NaN	NaN	NaN	NaN	NaN	NaN	1.861	0.628	0.712	1.865	0.498	0.655	1.894	0.421	0.657	1.935	0.268	0.692	1.977	0.068	0.609
991	4.955	NaN	NaN	NaN	NaN	NaN	NaN	1.932	0.854	0.298	1.889	0.644	0.261	1.814	0.534	0.29	1.816	0.461	0.285	1.831	0.314	0.223	1.826	0.083	0.281	1.726	0.02	0.23	NaN	NaN	NaN	1.879	0.88	0.702	1.861	0.628	0.712	1.865	0.498	0.655	1.894	0.421	0.657	1.935	0.269	0.692	1.978	0.068	0.609
992	4.96	NaN	NaN	NaN	NaN	NaN	NaN	1.931	0.854	0.297	1.888	0.644	0.261	1.813	0.534	0.289	1.815	0.461	0.284	1.831	0.314	0.223	1.826	0.083	0.281	1.726	0.02	0.23	NaN	NaN	NaN	1.879	0.88	0.702	1.861	0.628	0.712	1.865	0.498	0.654	1.893	0.421	0.656	1.935	0.269	0.692	1.978	0.068	0.609
993	4.965	NaN	NaN	NaN	NaN	NaN	NaN	1.93	0.853	0.297	1.887	0.644	0.26	1.812	0.534	0.289	1.814	0.461	0.284	1.831	0.314	0.223	1.826	0.083	0.281	1.726	0.02	0.231	NaN	NaN	NaN	1.879	0.881	0.702	1.861	0.628	0.712	1.865	0.498	0.654	1.893	0.421	0.656	1.935	0.269	0.692	1.978	0.068	0.61
994	4.97	NaN	NaN	NaN	NaN	NaN	NaN	1.929	0.853	0.296	1.886	0.644	0.259	1.811	0.534	0.289	1.813	0.461	0.284	1.831	0.314	0.222	1.826	0.083	0.281	1.726	0.02	0.231	NaN	NaN	NaN	1.879	0.881	0.702	1.862	0.629	0.711	1.865	0.498	0.654	1.892	0.42	0.655	1.935	0.269	0.692	1.979	0.07	0.611
995	4.975	NaN	NaN	NaN	NaN	NaN	NaN	1.929	0.853	0.296	1.884	0.644	0.259	1.809	0.534	0.289	1.812	0.461	0.284	1.83	0.314	0.222	1.826	0.083	0.281	1.726	0.02	0.231	NaN	NaN	NaN	1.879	0.881	0.701	1.862	0.629	0.711	1.865	0.498	0.653	1.892	0.419	0.654	1.935	0.269	0.692	1.98	0.072	0.612
996	4.98	NaN	NaN	NaN	NaN	NaN	NaN	1.928	0.853	0.295	1.883	0.644	0.258	1.808	0.534	0.289	1.811	0.461	0.283	1.83	0.315	0.222	1.826	0.083	0.281	1.726	0.02	0.231	NaN	NaN	NaN	1.879	0.881	0.701	1.862	0.629	0.71	1.866	0.498	0.653	1.892	0.419	0.654	1.935	0.269	0.692	1.98	0.072	0.612
997	4.985	NaN	NaN	NaN	NaN	NaN	NaN	1.927	0.853	0.295	1.882	0.644	0.258	1.807	0.534	0.289	1.81	0.46	0.283	1.829	0.315	0.222	1.826	0.083	0.281	1.726	0.02	0.231	NaN	NaN	NaN	1.879	0.881	0.701	1.862	0.629	0.71	1.866	0.498	0.653	1.892	0.419	0.654	1.935	0.269	0.691	1.979	0.07	0.611
998	4.99	NaN	NaN	NaN	NaN	NaN	NaN	1.926	0.853	0.294	1.88	0.645	0.258	1.805	0.533	0.288	1.808	0.46	0.283	1.828	0.314	0.221	1.826	0.083	0.281	1.726	0.02	0.231	NaN	NaN	NaN	1.879	0.881	0.701	1.862	0.629	0.71	1.865	0.498	0.653	1.892	0.419	0.654	1.935	0.269	0.691	1.979	0.069	0.61
999	4.995	NaN	NaN	NaN	NaN	NaN	NaN	1.925	0.852	0.294	1.879	0.645	0.257	1.803	0.533	0.287	1.806	0.46	0.282	1.826	0.314	0.221	1.826	0.083	0.281	1.726	0.02	0.231	NaN	NaN	NaN	1.879	0.881	0.701	1.862	0.629	0.71	1.865	0.498	0.653	1.892	0.419	0.654	1.935	0.269	0.691	1.98	0.072	0.612
1000	5	NaN	NaN	NaN	NaN	NaN	NaN	1.924	0.852	0.294	1.877	0.644	0.256	1.802	0.533	0.286	1.805	0.46	0.282	1.825	0.314	0.22	1.826	0.083	0.281	1.726	0.02	0.231	NaN	NaN	NaN	1.879	0.881	0.701	1.862	0.629	0.709	1.865	0.498	0.653	1.892	0.42	0.654	1.935	0.269	0.691	1.981	0.072	0.612
1001	5.005	NaN	NaN	NaN	NaN	NaN	NaN	1.923	0.852	0.293	1.875	0.643	0.255	1.8	0.533	0.286	1.804	0.46	0.282	1.824	0.314	0.221	1.826	0.083	0.281	1.726	0.02	0.231	1.791	0.869	0.589	1.879	0.881	0.7	1.862	0.629	0.709	1.864	0.498	0.653	1.892	0.42	0.654	1.935	0.269	0.691	1.981	0.072	0.612
1002	5.01	NaN	NaN	NaN	NaN	NaN	NaN	1.922	0.851	0.292	1.873	0.643	0.255	1.799	0.533	0.286	1.802	0.46	0.281	1.823	0.314	0.22	1.826	0.083	0.281	1.726	0.02	0.231	1.792	0.868	0.589	1.878	0.881	0.7	1.861	0.629	0.708	1.864	0.499	0.652	1.892	0.42	0.654	1.935	0.269	0.691	1.981	0.073	0.612
1003	5.015	NaN	NaN	NaN	NaN	NaN	NaN	1.921	0.851	0.292	1.872	0.643	0.255	1.797	0.533	0.285	1.801	0.46	0.28	1.822	0.314	0.22	1.826	0.083	0.281	1.726	0.02	0.231	1.794	0.867	0.589	1.878	0.882	0.7	1.861	0.629	0.708	1.864	0.499	0.652	1.892	0.421	0.654	1.935	0.269	0.691	1.981	0.073	0.612
1004	5.02	NaN	NaN	NaN	NaN	NaN	NaN	1.92	0.851	0.29	1.87	0.642	0.254	1.796	0.533	0.284	1.8	0.46	0.28	1.82	0.314	0.219	1.826	0.083	0.281	1.726	0.02	0.231	1.795	0.867	0.589	1.878	0.882	0.7	1.861	0.629	0.708	1.864	0.499	0.652	1.892	0.421	0.654	1.935	0.269	0.691	1.981	0.073	0.612
1005	5.025	NaN	NaN	NaN	NaN	NaN	NaN	1.919	0.851	0.29	1.868	0.642	0.253	1.794	0.533	0.283	1.798	0.46	0.279	1.819	0.314	0.219	1.825	0.083	0.281	1.726	0.02	0.231	1.796	0.866	0.589	1.878	0.882	0.699	1.861	0.629	0.707	1.864	0.499	0.652	1.892	0.421	0.653	1.935	0.269	0.691	1.98	0.072	0.612
1006	5.03	NaN	NaN	NaN	NaN	NaN	NaN	1.918	0.85	0.29	1.867	0.642	0.253	1.793	0.533	0.283	1.797	0.46	0.278	1.817	0.313	0.218	1.825	0.083	0.281	1.726	0.02	0.231	1.793	0.866	0.588	1.877	0.882	0.699	1.861	0.63	0.707	1.863	0.499	0.651	1.892	0.421	0.653	1.935	0.269	0.69	1.979	0.071	0.611
1007	5.035	NaN	NaN	NaN	NaN	NaN	NaN	1.916	0.849	0.29	1.866	0.642	0.252	1.791	0.534	0.283	1.795	0.46	0.278	1.816	0.313	0.218	1.825	0.083	0.281	1.726	0.02	0.231	1.785	0.866	0.586	1.877	0.882	0.699	1.86	0.63	0.707	1.863	0.498	0.651	1.892	0.421	0.653	1.934	0.269	0.69	1.98	0.072	0.611
1008	5.04	NaN	NaN	NaN	NaN	NaN	NaN	1.915	0.849	0.289	1.864	0.642	0.252	1.79	0.534	0.283	1.794	0.46	0.278	1.815	0.314	0.218	1.825	0.083	0.281	1.726	0.02	0.231	1.783	0.866	0.585	1.877	0.882	0.699	1.86	0.63	0.707	1.863	0.499	0.651	1.891	0.421	0.653	1.934	0.269	0.69	1.979	0.071	0.611
1009	5.045	NaN	NaN	NaN	NaN	NaN	NaN	1.915	0.849	0.288	1.862	0.642	0.251	1.788	0.534	0.283	1.792	0.46	0.277	1.814	0.314	0.218	1.825	0.084	0.281	1.726	0.02	0.231	1.782	0.866	0.585	1.877	0.883	0.698	1.859	0.63	0.706	1.863	0.499	0.651	1.891	0.421	0.653	1.933	0.269	0.689	1.98	0.072	0.612
1010	5.05	NaN	NaN	NaN	NaN	NaN	NaN	1.914	0.849	0.288	1.861	0.641	0.25	1.785	0.533	0.282	1.791	0.46	0.277	1.812	0.314	0.217	1.825	0.084	0.281	1.726	0.02	0.231	NaN	NaN	NaN	NaN	NaN	NaN	1.858	0.629	0.706	1.863	0.499	0.65	1.891	0.421	0.652	1.933	0.269	0.688	1.98	0.072	0.611
1011	5.055	NaN	NaN	NaN	NaN	NaN	NaN	1.913	0.849	0.287	1.859	0.641	0.249	1.783	0.533	0.282	1.789	0.46	0.277	1.811	0.313	0.217	1.825	0.084	0.281	1.726	0.02	0.231	NaN	NaN	NaN	NaN	NaN	NaN	1.857	0.629	0.705	1.862	0.499	0.65	1.89	0.421	0.652	1.933	0.269	0.688	1.979	0.071	0.611
1012	5.06	NaN	NaN	NaN	NaN	NaN	NaN	1.911	0.848	0.287	1.858	0.642	0.249	1.782	0.533	0.282	1.787	0.459	0.276	1.81	0.313	0.217	1.825	0.084	0.281	1.726	0.02	0.231	NaN	NaN	NaN	NaN	NaN	NaN	1.857	0.629	0.705	1.861	0.499	0.65	1.89	0.42	0.652	1.932	0.269	0.688	1.978	0.07	0.61
1013	5.065	NaN	NaN	NaN	NaN	NaN	NaN	1.909	0.847	0.286	1.856	0.642	0.248	1.781	0.533	0.281	1.785	0.459	0.276	1.809	0.313	0.216	1.825	0.084	0.281	1.726	0.02	0.231	NaN	NaN	NaN	NaN	NaN	NaN	1.857	0.629	0.704	1.861	0.499	0.649	1.889	0.42	0.652	1.933	0.269	0.688	1.979	0.071	0.611
1014	5.07	NaN	NaN	NaN	NaN	NaN	NaN	1.909	0.847	0.286	1.854	0.641	0.247	1.779	0.533	0.28	1.784	0.459	0.275	1.808	0.313	0.216	1.825	0.084	0.281	1.726	0.02	0.231	1.779	0.865	0.581	1.873	0.881	0.692	1.856	0.629	0.704	1.861	0.499	0.649	1.889	0.42	0.652	1.934	0.271	0.689	1.979	0.072	0.611
1015	5.075	NaN	NaN	NaN	NaN	NaN	NaN	1.908	0.847	0.284	1.853	0.641	0.247	1.777	0.533	0.279	1.783	0.459	0.275	1.808	0.313	0.216	1.825	0.084	0.281	1.726	0.02	0.231	1.779	0.865	0.581	1.873	0.882	0.692	1.856	0.629	0.703	1.861	0.5	0.649	1.889	0.42	0.651	1.934	0.271	0.689	1.979	0.071	0.611
1016	5.08	NaN	NaN	NaN	NaN	NaN	NaN	1.907	0.847	0.284	1.852	0.642	0.246	1.776	0.533	0.278	1.782	0.459	0.274	1.807	0.313	0.216	1.824	0.084	0.281	1.726	0.02	0.231	1.779	0.865	0.581	1.873	0.882	0.691	1.855	0.629	0.703	1.861	0.499	0.649	1.888	0.42	0.651	1.933	0.27	0.689	1.98	0.072	0.611
1017	5.085	NaN	NaN	NaN	NaN	NaN	NaN	1.906	0.847	0.283	1.851	0.642	0.246	1.775	0.533	0.278	1.781	0.459	0.274	1.807	0.313	0.215	1.824	0.084	0.281	1.726	0.02	0.231	1.778	0.865	0.581	1.872	0.882	0.691	1.855	0.629	0.703	1.859	0.498	0.648	1.888	0.42	0.651	1.934	0.271	0.689	1.98	0.073	0.611
1018	5.09	NaN	NaN	NaN	NaN	NaN	NaN	1.905	0.846	0.283	1.849	0.642	0.245	1.773	0.533	0.277	1.78	0.459	0.273	1.806	0.313	0.215	1.824	0.084	0.281	1.726	0.02	0.231	1.779	0.865	0.581	1.872	0.883	0.691	1.855	0.629	0.703	1.859	0.498	0.648	1.888	0.42	0.651	1.934	0.271	0.689	1.98	0.073	0.611
1019	5.095	NaN	NaN	NaN	NaN	NaN	NaN	1.903	0.845	0.282	1.847	0.641	0.245	1.772	0.533	0.277	1.778	0.458	0.272	1.806	0.313	0.215	1.824	0.084	0.281	1.726	0.02	0.231	1.785	0.864	0.582	1.872	0.883	0.69	1.855	0.629	0.702	1.859	0.498	0.647	1.888	0.42	0.651	1.934	0.271	0.689	1.98	0.073	0.611
1020	5.1	NaN	NaN	NaN	NaN	NaN	NaN	1.902	0.845	0.281	1.845	0.64	0.244	1.771	0.533	0.276	1.777	0.458	0.272	1.805	0.313	0.214	1.824	0.084	0.281	1.726	0.02	0.231	1.788	0.863	0.583	1.872	0.883	0.69	1.854	0.629	0.702	1.858	0.497	0.647	1.888	0.42	0.65	1.933	0.271	0.688	1.98	0.073	0.611
1021	5.105	NaN	NaN	NaN	NaN	NaN	NaN	1.901	0.845	0.28	1.844	0.64	0.244	1.77	0.534	0.276	1.776	0.458	0.272	1.804	0.313	0.214	1.824	0.085	0.28	1.726	0.02	0.231	1.786	0.863	0.581	1.872	0.883	0.69	1.854	0.629	0.702	1.858	0.497	0.647	1.888	0.42	0.65	1.933	0.27	0.688	1.98	0.073	0.611
1022	5.11	NaN	NaN	NaN	NaN	NaN	NaN	1.9	0.845	0.28	1.843	0.64	0.243	1.769	0.534	0.276	1.775	0.458	0.271	1.804	0.313	0.214	1.824	0.085	0.28	1.726	0.02	0.231	1.777	0.863	0.578	1.872	0.883	0.69	1.854	0.63	0.702	1.858	0.497	0.646	1.888	0.42	0.65	1.933	0.27	0.688	1.98	0.073	0.611
1023	5.115	NaN	NaN	NaN	NaN	NaN	NaN	1.899	0.845	0.279	1.841	0.64	0.243	1.768	0.534	0.276	1.774	0.458	0.271	1.803	0.313	0.213	1.823	0.085	0.28	1.726	0.02	0.231	1.776	0.863	0.577	1.872	0.883	0.689	1.854	0.63	0.701	1.858	0.497	0.646	1.887	0.42	0.65	1.933	0.271	0.688	1.98	0.073	0.611
1024	5.12	NaN	NaN	NaN	NaN	NaN	NaN	1.898	0.845	0.278	1.84	0.639	0.242	1.767	0.534	0.275	1.774	0.459	0.271	1.802	0.313	0.213	1.823	0.085	0.28	1.726	0.02	0.231	1.775	0.863	0.576	1.871	0.883	0.689	1.853	0.63	0.701	1.858	0.497	0.646	1.887	0.42	0.649	1.933	0.271	0.688	1.98	0.073	0.611
1025	5.125	NaN	NaN	NaN	NaN	NaN	NaN	1.897	0.845	0.277	1.838	0.639	0.242	1.766	0.533	0.275	1.773	0.459	0.271	1.802	0.313	0.212	1.823	0.086	0.28	1.726	0.02	0.231	1.774	0.862	0.575	1.87	0.883	0.688	1.854	0.63	0.701	1.857	0.497	0.646	1.887	0.42	0.648	1.933	0.271	0.688	1.98	0.073	0.611
1026	5.13	NaN	NaN	NaN	NaN	NaN	NaN	1.896	0.844	0.277	1.837	0.638	0.242	1.764	0.533	0.274	1.772	0.459	0.27	1.801	0.313	0.212	1.823	0.086	0.28	1.726	0.02	0.231	1.773	0.862	0.575	1.869	0.883	0.687	1.854	0.631	0.7	1.857	0.497	0.646	1.887	0.421	0.649	1.933	0.271	0.688	1.979	0.072	0.611
1027	5.135	NaN	NaN	NaN	NaN	NaN	NaN	1.895	0.843	0.276	1.837	0.638	0.241	1.763	0.532	0.273	1.77	0.458	0.269	1.8	0.313	0.212	1.823	0.086	0.28	1.726	0.02	0.231	1.772	0.862	0.574	1.868	0.882	0.686	1.854	0.631	0.699	1.857	0.498	0.646	1.887	0.421	0.649	1.933	0.271	0.688	1.978	0.071	0.61
1028	5.14	NaN	NaN	NaN	NaN	NaN	NaN	1.894	0.843	0.275	1.837	0.638	0.241	1.761	0.531	0.273	1.769	0.458	0.269	1.8	0.313	0.212	1.823	0.086	0.28	1.726	0.02	0.231	1.77	0.862	0.574	1.867	0.882	0.684	1.853	0.631	0.699	1.857	0.498	0.645	1.887	0.421	0.649	1.933	0.271	0.687	1.978	0.07	0.61
1029	5.145	NaN	NaN	NaN	NaN	NaN	NaN	1.893	0.843	0.275	1.836	0.637	0.241	1.761	0.531	0.273	1.768	0.458	0.269	1.799	0.313	0.212	1.823	0.086	0.28	1.726	0.02	0.231	1.769	0.862	0.574	1.866	0.882	0.683	1.853	0.631	0.698	1.857	0.498	0.645	1.888	0.422	0.648	1.933	0.271	0.687	1.978	0.07	0.61
1030	5.15	NaN	NaN	NaN	NaN	NaN	NaN	1.892	0.843	0.274	1.835	0.637	0.24	1.76	0.531	0.273	1.767	0.458	0.269	1.798	0.312	0.212	1.823	0.086	0.28	1.726	0.02	0.231	1.769	0.862	0.574	1.865	0.882	0.682	1.853	0.631	0.698	1.857	0.498	0.645	1.888	0.422	0.648	1.934	0.272	0.687	1.978	0.07	0.61
1031	5.155	NaN	NaN	NaN	NaN	NaN	NaN	1.891	0.843	0.274	1.835	0.637	0.239	1.759	0.531	0.272	1.767	0.458	0.268	1.797	0.312	0.212	1.822	0.086	0.28	1.726	0.02	0.231	1.77	0.862	0.574	1.866	0.883	0.681	1.853	0.631	0.698	1.857	0.498	0.644	1.888	0.422	0.648	1.934	0.272	0.687	1.978	0.07	0.61
1032	5.16	NaN	NaN	NaN	NaN	NaN	NaN	1.891	0.843	0.273	1.833	0.636	0.239	1.758	0.531	0.272	1.766	0.458	0.268	1.796	0.312	0.211	1.822	0.086	0.28	1.726	0.02	0.231	1.771	0.862	0.573	1.866	0.883	0.681	1.853	0.631	0.697	1.857	0.498	0.644	1.888	0.422	0.647	1.934	0.272	0.687	1.978	0.07	0.61
1033	5.165	NaN	NaN	NaN	NaN	NaN	NaN	1.89	0.843	0.272	1.833	0.636	0.239	1.757	0.531	0.272	1.764	0.457	0.267	1.795	0.312	0.211	1.822	0.086	0.28	1.726	0.02	0.231	1.771	0.862	0.573	1.867	0.884	0.682	1.853	0.631	0.697	1.857	0.498	0.643	1.888	0.423	0.647	1.934	0.272	0.686	1.978	0.07	0.61
1034	5.17	NaN	NaN	NaN	NaN	NaN	NaN	1.89	0.843	0.271	1.832	0.636	0.238	1.756	0.531	0.272	1.763	0.457	0.267	1.794	0.312	0.21	1.822	0.086	0.28	1.726	0.02	0.231	1.77	0.862	0.572	1.868	0.887	0.683	1.853	0.631	0.696	1.857	0.498	0.643	1.888	0.423	0.647	1.934	0.273	0.686	1.978	0.07	0.61
1035	5.175	NaN	NaN	NaN	NaN	NaN	NaN	1.888	0.841	0.27	1.832	0.636	0.238	1.755	0.531	0.271	1.762	0.457	0.266	1.794	0.312	0.21	1.822	0.086	0.28	1.726	0.02	0.231	NaN	NaN	NaN	1.868	0.887	0.683	1.853	0.631	0.696	1.857	0.499	0.643	1.888	0.423	0.646	1.933	0.273	0.686	1.978	0.071	0.61
1036	5.18	NaN	NaN	NaN	NaN	NaN	NaN	1.887	0.841	0.27	1.832	0.636	0.238	1.755	0.531	0.271	1.761	0.456	0.266	1.793	0.311	0.21	1.822	0.085	0.28	1.726	0.02	0.231	NaN	NaN	NaN	1.866	0.885	0.68	1.852	0.631	0.695	1.857	0.499	0.643	1.887	0.423	0.646	1.933	0.273	0.686	1.978	0.071	0.61
1037	5.185	NaN	NaN	NaN	NaN	NaN	NaN	1.886	0.841	0.269	1.831	0.636	0.238	1.754	0.531	0.27	1.761	0.456	0.266	1.793	0.311	0.21	1.822	0.085	0.28	1.726	0.02	0.231	1.773	0.863	0.57	1.865	0.885	0.68	1.852	0.631	0.695	1.857	0.499	0.642	1.887	0.423	0.646	1.933	0.273	0.686	1.978	0.071	0.61
1038	5.19	NaN	NaN	NaN	NaN	NaN	NaN	1.885	0.841	0.268	1.831	0.636	0.238	1.754	0.531	0.27	1.76	0.456	0.266	1.792	0.311	0.21	1.822	0.085	0.28	1.726	0.02	0.231	1.773	0.862	0.57	1.865	0.885	0.68	1.852	0.631	0.694	1.857	0.499	0.642	1.887	0.423	0.645	1.933	0.273	0.685	1.978	0.071	0.61
1039	5.195	NaN	NaN	NaN	NaN	NaN	NaN	1.885	0.841	0.268	1.83	0.636	0.237	1.753	0.531	0.27	1.76	0.456	0.266	1.792	0.311	0.21	1.822	0.085	0.28	1.726	0.02	0.231	1.775	0.862	0.57	1.864	0.885	0.679	1.852	0.631	0.694	1.857	0.5	0.642	1.887	0.423	0.645	1.933	0.273	0.685	1.978	0.071	0.61
1040	5.2	NaN	NaN	NaN	NaN	NaN	NaN	1.884	0.841	0.267	1.829	0.635	0.236	1.753	0.531	0.27	1.76	0.457	0.265	1.791	0.311	0.209	1.822	0.085	0.28	1.726	0.02	0.231	1.778	0.861	0.571	1.863	0.885	0.678	1.851	0.631	0.693	1.857	0.5	0.641	1.886	0.423	0.645	1.933	0.273	0.685	1.978	0.071	0.609
1041	5.205	NaN	NaN	NaN	NaN	NaN	NaN	1.884	0.842	0.266	1.828	0.634	0.235	1.752	0.531	0.269	1.759	0.457	0.265	1.791	0.31	0.209	1.822	0.085	0.28	1.726	0.02	0.231	1.781	0.86	0.571	1.862	0.885	0.677	1.851	0.631	0.693	1.856	0.5	0.641	1.886	0.423	0.645	1.933	0.273	0.685	1.978	0.071	0.609
1042	5.21	NaN	NaN	NaN	NaN	NaN	NaN	1.883	0.842	0.265	1.827	0.634	0.235	1.752	0.53	0.269	1.759	0.456	0.265	1.791	0.31	0.209	1.822	0.085	0.28	1.726	0.02	0.231	NaN	NaN	NaN	1.861	0.884	0.676	1.85	0.631	0.692	1.856	0.5	0.641	1.886	0.423	0.644	1.933	0.273	0.685	1.978	0.071	0.609
1043	5.215	NaN	NaN	NaN	NaN	NaN	NaN	1.883	0.842	0.264	1.827	0.634	0.235	1.751	0.529	0.268	1.758	0.456	0.264	1.79	0.31	0.209	1.822	0.085	0.28	1.726	0.02	0.231	NaN	NaN	NaN	1.86	0.883	0.674	1.85	0.631	0.692	1.855	0.5	0.641	1.885	0.423	0.644	1.933	0.274	0.685	1.978	0.071	0.609
1044	5.22	NaN	NaN	NaN	NaN	NaN	NaN	1.882	0.842	0.264	1.827	0.634	0.234	1.75	0.529	0.267	1.757	0.455	0.263	1.79	0.309	0.209	1.822	0.085	0.28	1.726	0.02	0.231	NaN	NaN	NaN	1.86	0.883	0.673	1.85	0.631	0.692	1.855	0.5	0.641	1.885	0.423	0.644	1.933	0.274	0.684	1.978	0.071	0.609
1045	5.225	NaN	NaN	NaN	NaN	NaN	NaN	1.881	0.841	0.263	1.826	0.634	0.234	1.75	0.529	0.267	1.757	0.455	0.263	1.79	0.309	0.209	1.822	0.085	0.28	1.726	0.02	0.231	1.762	0.861	0.563	1.859	0.883	0.672	1.85	0.631	0.691	1.854	0.5	0.64	1.884	0.423	0.644	1.933	0.274	0.683	1.978	0.071	0.609
1046	5.23	NaN	NaN	NaN	NaN	NaN	NaN	1.88	0.841	0.261	1.826	0.634	0.234	1.75	0.529	0.267	1.757	0.454	0.263	1.789	0.309	0.208	1.822	0.084	0.28	1.726	0.02	0.231	NaN	NaN	NaN	1.859	0.884	0.672	1.849	0.631	0.691	1.854	0.499	0.64	1.884	0.423	0.644	1.933	0.274	0.684	1.978	0.071	0.609
1047	5.235	NaN	NaN	NaN	NaN	NaN	NaN	1.88	0.842	0.26	1.826	0.634	0.233	1.75	0.529	0.266	1.756	0.454	0.263	1.789	0.309	0.208	1.822	0.084	0.28	1.726	0.02	0.231	1.77	0.859	0.564	1.859	0.885	0.672	1.849	0.631	0.691	1.853	0.499	0.639	1.883	0.423	0.644	1.933	0.274	0.684	1.978	0.071	0.609
1048	5.24	NaN	NaN	NaN	NaN	NaN	NaN	1.879	0.842	0.259	1.825	0.634	0.232	1.749	0.529	0.266	1.756	0.454	0.262	1.789	0.308	0.208	1.822	0.084	0.28	1.726	0.02	0.231	1.773	0.858	0.564	1.859	0.885	0.672	1.848	0.631	0.69	1.853	0.499	0.639	1.883	0.423	0.644	1.933	0.274	0.683	1.978	0.071	0.609
1049	5.245	NaN	NaN	NaN	NaN	NaN	NaN	1.878	0.842	0.259	1.824	0.633	0.231	1.749	0.528	0.265	1.756	0.454	0.262	1.789	0.308	0.208	1.823	0.084	0.28	1.726	0.02	0.231	1.776	0.857	0.565	1.859	0.885	0.671	1.848	0.631	0.689	1.853	0.499	0.639	1.883	0.423	0.643	1.933	0.274	0.683	1.978	0.071	0.609
1050	5.25	NaN	NaN	NaN	NaN	NaN	NaN	1.877	0.841	0.258	1.823	0.633	0.23	1.748	0.528	0.265	1.756	0.454	0.262	1.789	0.308	0.207	1.823	0.084	0.28	1.726	0.02	0.231	1.778	0.856	0.565	1.859	0.885	0.67	1.848	0.632	0.689	1.852	0.499	0.638	1.883	0.423	0.643	1.932	0.274	0.683	1.978	0.071	0.609
1051	5.255	NaN	NaN	NaN	NaN	NaN	NaN	1.877	0.841	0.257	1.823	0.633	0.23	1.748	0.528	0.264	1.756	0.454	0.261	1.788	0.307	0.207	1.823	0.083	0.28	1.726	0.02	0.231	1.774	0.855	0.564	1.858	0.885	0.669	1.848	0.632	0.688	1.852	0.499	0.638	1.882	0.423	0.642	1.932	0.274	0.683	1.978	0.071	0.609
1052	5.26	NaN	NaN	NaN	NaN	NaN	NaN	1.876	0.84	0.256	1.822	0.633	0.229	1.747	0.527	0.264	1.755	0.454	0.261	1.788	0.307	0.206	1.823	0.083	0.28	1.726	0.02	0.231	1.766	0.857	0.56	1.858	0.884	0.668	1.848	0.632	0.688	1.851	0.499	0.637	1.882	0.423	0.642	1.932	0.274	0.682	1.978	0.071	0.609
1053	5.265	NaN	NaN	NaN	NaN	NaN	NaN	1.875	0.84	0.255	1.821	0.632	0.228	1.747	0.528	0.263	1.754	0.453	0.259	1.788	0.307	0.206	1.823	0.083	0.28	1.726	0.02	0.231	1.765	0.858	0.559	1.857	0.886	0.668	1.847	0.632	0.687	1.851	0.499	0.637	1.882	0.423	0.641	1.932	0.275	0.682	1.978	0.071	0.609
1054	5.27	NaN	NaN	NaN	NaN	NaN	NaN	1.874	0.84	0.254	1.82	0.632	0.228	1.746	0.528	0.263	1.754	0.453	0.259	1.787	0.307	0.205	1.823	0.083	0.28	1.726	0.019	0.231	1.767	0.858	0.559	1.857	0.885	0.667	1.847	0.631	0.687	1.85	0.499	0.637	1.881	0.423	0.641	1.932	0.275	0.682	1.978	0.071	0.609
1055	5.275	NaN	NaN	NaN	NaN	NaN	NaN	1.873	0.84	0.254	1.819	0.632	0.227	1.746	0.527	0.262	1.753	0.453	0.258	1.787	0.307	0.205	1.823	0.083	0.28	1.726	0.019	0.231	1.769	0.857	0.559	1.855	0.884	0.665	1.847	0.631	0.686	1.85	0.499	0.636	1.881	0.423	0.641	1.931	0.275	0.681	1.978	0.071	0.609
1056	5.28	NaN	NaN	NaN	NaN	NaN	NaN	1.872	0.84	0.253	1.818	0.632	0.226	1.745	0.527	0.261	1.753	0.453	0.258	1.787	0.307	0.205	1.823	0.083	0.28	1.726	0.02	0.23	NaN	NaN	NaN	1.855	0.884	0.665	1.846	0.631	0.686	1.85	0.499	0.636	1.881	0.424	0.64	1.931	0.275	0.681	1.977	0.071	0.609
1057	5.285	NaN	NaN	NaN	NaN	NaN	NaN	1.871	0.84	0.252	1.817	0.632	0.225	1.744	0.527	0.261	1.752	0.453	0.258	1.786	0.307	0.204	1.823	0.083	0.28	1.726	0.019	0.23	1.757	0.855	0.557	1.854	0.884	0.664	1.846	0.631	0.685	1.849	0.499	0.635	1.88	0.424	0.64	1.931	0.275	0.681	1.977	0.071	0.609
1058	5.29	NaN	NaN	NaN	NaN	NaN	NaN	1.871	0.84	0.251	1.816	0.632	0.224	1.743	0.527	0.26	1.752	0.453	0.257	1.786	0.306	0.204	1.823	0.083	0.28	1.726	0.019	0.23	1.766	0.853	0.558	1.854	0.884	0.663	1.845	0.631	0.684	1.849	0.498	0.635	1.879	0.422	0.639	1.931	0.275	0.681	1.977	0.071	0.608
1059	5.295	NaN	NaN	NaN	NaN	NaN	NaN	1.869	0.839	0.25	1.815	0.632	0.223	1.743	0.526	0.259	1.752	0.452	0.257	1.785	0.306	0.204	1.823	0.083	0.28	1.726	0.019	0.23	NaN	NaN	NaN	1.852	0.883	0.662	1.845	0.631	0.684	1.848	0.498	0.635	1.879	0.423	0.639	1.931	0.276	0.681	1.977	0.071	0.608
1060	5.3	NaN	NaN	NaN	NaN	NaN	NaN	1.868	0.839	0.249	1.814	0.633	0.222	1.742	0.526	0.258	1.751	0.452	0.256	1.785	0.305	0.203	1.823	0.083	0.28	1.726	0.019	0.23	1.753	0.856	0.551	1.851	0.883	0.661	1.845	0.631	0.683	1.848	0.498	0.634	1.879	0.424	0.639	1.931	0.276	0.681	1.977	0.071	0.608
1061	5.305	NaN	NaN	NaN	NaN	NaN	NaN	1.867	0.839	0.248	1.813	0.633	0.221	1.741	0.526	0.257	1.75	0.452	0.255	1.784	0.305	0.203	1.823	0.083	0.28	1.726	0.019	0.23	1.756	0.855	0.551	1.85	0.882	0.66	1.844	0.631	0.683	1.847	0.498	0.634	1.878	0.424	0.638	1.931	0.276	0.681	1.977	0.071	0.608
1062	5.31	NaN	NaN	NaN	NaN	NaN	NaN	1.867	0.839	0.248	1.812	0.634	0.22	1.741	0.526	0.257	1.749	0.451	0.254	1.784	0.305	0.202	1.823	0.083	0.28	1.726	0.019	0.23	1.763	0.853	0.552	1.85	0.882	0.659	1.844	0.631	0.682	1.846	0.498	0.634	1.878	0.425	0.638	1.931	0.277	0.681	1.977	0.072	0.608
1063	5.315	NaN	NaN	NaN	NaN	NaN	NaN	1.866	0.84	0.246	1.811	0.634	0.219	1.74	0.526	0.257	1.749	0.451	0.253	1.784	0.305	0.202	1.823	0.083	0.28	1.726	0.019	0.23	1.765	0.853	0.553	1.849	0.882	0.658	1.844	0.631	0.681	1.846	0.498	0.633	1.877	0.425	0.638	1.931	0.277	0.68	1.977	0.072	0.608
1064	5.32	NaN	NaN	NaN	NaN	NaN	NaN	1.866	0.841	0.245	1.81	0.634	0.218	1.739	0.526	0.256	1.749	0.451	0.253	1.784	0.304	0.201	1.823	0.083	0.28	1.726	0.019	0.23	1.76	0.854	0.551	1.849	0.883	0.657	1.843	0.631	0.681	1.845	0.498	0.632	1.877	0.425	0.638	1.931	0.278	0.68	1.977	0.072	0.608
1065	5.325	NaN	NaN	NaN	NaN	NaN	NaN	1.866	0.841	0.244	1.809	0.634	0.217	1.739	0.526	0.255	1.748	0.451	0.253	1.784	0.304	0.201	1.824	0.083	0.28	1.726	0.019	0.23	1.751	0.856	0.548	1.848	0.883	0.656	1.843	0.631	0.68	1.845	0.497	0.631	1.877	0.425	0.637	1.931	0.278	0.68	1.976	0.072	0.608
1066	5.33	NaN	NaN	NaN	NaN	NaN	NaN	1.865	0.841	0.243	1.808	0.633	0.216	1.738	0.526	0.254	1.748	0.45	0.252	1.783	0.304	0.2	1.823	0.083	0.28	1.726	0.019	0.23	1.75	0.856	0.545	1.848	0.883	0.656	1.843	0.631	0.68	1.845	0.498	0.632	1.877	0.426	0.637	1.931	0.279	0.68	1.976	0.072	0.608
1067	5.335	NaN	NaN	NaN	NaN	NaN	NaN	1.864	0.841	0.242	1.808	0.633	0.215	1.737	0.525	0.253	1.747	0.45	0.252	1.783	0.304	0.199	1.823	0.083	0.279	1.726	0.019	0.23	1.75	0.855	0.544	1.848	0.884	0.655	1.842	0.631	0.679	1.844	0.498	0.631	1.876	0.426	0.636	1.932	0.28	0.68	1.976	0.072	0.608
1068	5.34	NaN	NaN	NaN	NaN	NaN	NaN	1.863	0.84	0.241	1.807	0.633	0.214	1.737	0.525	0.252	1.746	0.45	0.25	1.782	0.304	0.199	1.823	0.083	0.279	1.726	0.019	0.23	1.748	0.855	0.543	1.846	0.883	0.654	1.841	0.631	0.678	1.844	0.498	0.631	1.876	0.426	0.635	1.932	0.28	0.68	1.976	0.072	0.608
1069	5.345	NaN	NaN	NaN	NaN	NaN	NaN	1.862	0.84	0.24	1.806	0.633	0.213	1.737	0.525	0.251	1.746	0.45	0.25	1.782	0.304	0.199	1.823	0.083	0.279	1.726	0.019	0.23	1.746	0.855	0.542	1.844	0.881	0.65	1.84	0.63	0.677	1.843	0.498	0.63	1.875	0.426	0.635	1.931	0.28	0.68	1.977	0.073	0.608
1070	5.35	NaN	NaN	NaN	NaN	NaN	NaN	1.861	0.84	0.239	1.805	0.633	0.212	1.736	0.525	0.251	1.746	0.45	0.249	1.781	0.304	0.199	1.823	0.083	0.279	1.726	0.019	0.23	1.745	0.854	0.541	1.843	0.881	0.65	1.839	0.63	0.677	1.842	0.498	0.63	1.874	0.426	0.634	1.93	0.279	0.679	1.977	0.073	0.608
1071	5.355	NaN	NaN	NaN	NaN	NaN	NaN	1.86	0.84	0.239	1.805	0.633	0.212	1.735	0.525	0.25	1.745	0.45	0.248	1.781	0.303	0.198	1.823	0.083	0.279	1.726	0.019	0.23	1.747	0.854	0.54	1.843	0.882	0.65	1.839	0.631	0.677	1.841	0.498	0.63	1.874	0.426	0.634	1.929	0.279	0.678	1.977	0.073	0.608
1072	5.36	NaN	NaN	NaN	NaN	NaN	NaN	1.859	0.84	0.238	1.805	0.633	0.211	1.735	0.525	0.249	1.745	0.45	0.248	1.78	0.303	0.198	1.823	0.083	0.279	1.726	0.019	0.23	1.747	0.853	0.539	1.843	0.882	0.65	1.838	0.631	0.676	1.84	0.497	0.629	1.873	0.426	0.634	1.929	0.279	0.678	1.977	0.074	0.608
1073	5.365	NaN	NaN	NaN	NaN	NaN	NaN	1.859	0.84	0.237	1.805	0.632	0.211	1.735	0.525	0.248	1.744	0.45	0.247	1.78	0.302	0.198	1.823	0.083	0.279	1.726	0.019	0.23	1.745	0.853	0.539	1.842	0.882	0.65	1.837	0.631	0.676	1.839	0.497	0.629	1.872	0.426	0.634	1.929	0.28	0.678	1.977	0.074	0.608
1074	5.37	NaN	NaN	NaN	NaN	NaN	NaN	1.858	0.839	0.236	1.804	0.632	0.21	1.734	0.524	0.247	1.743	0.449	0.247	1.779	0.302	0.197	1.823	0.083	0.279	1.726	0.019	0.23	1.743	0.854	0.538	1.842	0.882	0.649	1.836	0.631	0.675	1.838	0.498	0.628	1.871	0.426	0.633	1.928	0.28	0.678	1.977	0.075	0.608
1075	5.375	NaN	NaN	NaN	NaN	NaN	NaN	1.856	0.838	0.235	1.804	0.631	0.209	1.733	0.523	0.247	1.742	0.448	0.247	1.779	0.302	0.197	1.823	0.083	0.279	1.726	0.019	0.23	1.742	0.854	0.537	1.842	0.882	0.648	1.834	0.63	0.675	1.837	0.498	0.628	1.87	0.427	0.633	1.928	0.28	0.677	1.976	0.075	0.608
1076	5.38	NaN	NaN	NaN	NaN	NaN	NaN	1.855	0.838	0.234	1.803	0.63	0.208	1.732	0.523	0.246	1.742	0.448	0.246	1.778	0.301	0.196	1.823	0.083	0.279	1.726	0.019	0.23	1.743	0.853	0.537	1.84	0.881	0.647	1.832	0.63	0.674	1.835	0.497	0.628	1.869	0.427	0.633	1.927	0.28	0.677	1.976	0.076	0.608
1077	5.385	NaN	NaN	NaN	NaN	NaN	NaN	1.854	0.838	0.234	1.803	0.63	0.207	1.732	0.523	0.246	1.741	0.448	0.245	1.778	0.301	0.196	1.823	0.083	0.279	1.726	0.019	0.23	1.742	0.852	0.536	1.838	0.879	0.644	1.831	0.629	0.674	1.834	0.497	0.628	1.868	0.426	0.632	1.926	0.281	0.677	1.976	0.076	0.608
1078	5.39	NaN	NaN	NaN	NaN	NaN	NaN	1.854	0.838	0.233	1.803	0.63	0.207	1.731	0.523	0.245	1.741	0.448	0.245	1.777	0.301	0.195	1.823	0.083	0.279	1.726	0.019	0.23	1.741	0.851	0.534	1.837	0.879	0.643	1.83	0.629	0.674	1.832	0.497	0.628	1.866	0.426	0.632	1.925	0.281	0.677	1.976	0.077	0.608
1079	5.395	NaN	NaN	NaN	NaN	NaN	NaN	1.853	0.838	0.232	1.803	0.63	0.206	1.731	0.523	0.244	1.74	0.448	0.244	1.777	0.3	0.195	1.823	0.083	0.279	1.726	0.019	0.23	1.74	0.851	0.533	1.837	0.879	0.644	1.828	0.629	0.673	1.831	0.497	0.627	1.865	0.426	0.632	1.925	0.281	0.676	1.975	0.077	0.607
1080	5.4	NaN	NaN	NaN	NaN	NaN	NaN	1.853	0.838	0.231	1.802	0.629	0.206	1.73	0.522	0.243	1.739	0.447	0.243	1.776	0.3	0.195	1.823	0.083	0.279	1.726	0.019	0.23	1.739	0.851	0.532	1.836	0.879	0.644	1.827	0.629	0.673	1.829	0.497	0.627	1.863	0.426	0.632	1.924	0.282	0.676	1.975	0.077	0.607
1081	5.405	NaN	NaN	NaN	NaN	NaN	NaN	1.852	0.838	0.23	1.801	0.628	0.205	1.729	0.521	0.242	1.738	0.447	0.242	1.776	0.3	0.194	1.823	0.083	0.279	1.726	0.019	0.23	1.739	0.85	0.532	1.835	0.878	0.643	1.824	0.628	0.672	1.827	0.496	0.627	1.862	0.425	0.631	1.925	0.283	0.677	1.974	0.078	0.607
1082	5.41	NaN	NaN	NaN	NaN	NaN	NaN	1.85	0.836	0.229	1.8	0.628	0.204	1.728	0.52	0.241	1.738	0.447	0.242	1.776	0.3	0.194	1.823	0.083	0.279	1.726	0.019	0.23	1.739	0.85	0.531	1.834	0.878	0.642	1.823	0.628	0.671	1.825	0.496	0.627	1.86	0.425	0.631	1.924	0.283	0.677	1.974	0.078	0.607
1083	5.415	NaN	NaN	NaN	NaN	NaN	NaN	1.849	0.836	0.229	1.8	0.627	0.204	1.727	0.52	0.24	1.737	0.446	0.241	1.775	0.299	0.194	1.823	0.083	0.279	1.726	0.019	0.23	1.737	0.85	0.531	1.831	0.876	0.639	1.821	0.628	0.672	1.824	0.495	0.626	1.859	0.426	0.631	1.923	0.283	0.676	1.974	0.079	0.607
1084	5.42	NaN	NaN	NaN	NaN	NaN	NaN	1.849	0.836	0.228	1.799	0.627	0.204	1.727	0.52	0.24	1.736	0.446	0.241	1.774	0.299	0.193	1.823	0.083	0.279	1.726	0.019	0.23	1.735	0.85	0.53	1.831	0.876	0.64	1.819	0.627	0.671	1.822	0.495	0.626	1.858	0.426	0.631	1.921	0.283	0.675	1.974	0.079	0.607
1085	5.425	NaN	NaN	NaN	NaN	NaN	NaN	1.848	0.836	0.227	1.799	0.627	0.202	1.726	0.52	0.239	1.735	0.446	0.24	1.773	0.298	0.193	1.823	0.083	0.279	1.726	0.019	0.23	1.735	0.849	0.529	1.831	0.876	0.639	1.818	0.627	0.671	1.82	0.494	0.626	1.856	0.425	0.631	1.92	0.283	0.675	1.973	0.08	0.607
1086	5.43	NaN	NaN	NaN	NaN	NaN	NaN	1.848	0.835	0.227	1.798	0.626	0.201	1.725	0.52	0.239	1.734	0.445	0.24	1.773	0.298	0.192	1.823	0.083	0.279	1.726	0.019	0.23	1.736	0.848	0.528	1.83	0.876	0.639	1.816	0.627	0.671	1.818	0.493	0.625	1.854	0.425	0.631	1.919	0.282	0.675	1.973	0.08	0.607
1087	5.435	NaN	NaN	NaN	NaN	NaN	NaN	1.847	0.836	0.226	1.797	0.625	0.2	1.724	0.519	0.239	1.733	0.445	0.239	1.772	0.297	0.192	1.823	0.083	0.279	1.726	0.019	0.23	NaN	NaN	NaN	1.829	0.876	0.639	1.814	0.627	0.671	1.816	0.493	0.625	1.854	0.426	0.631	1.917	0.282	0.674	1.972	0.08	0.606
1088	5.44	NaN	NaN	NaN	NaN	NaN	NaN	1.847	0.835	0.225	1.796	0.624	0.2	1.723	0.518	0.238	1.733	0.444	0.238	1.772	0.297	0.191	1.823	0.083	0.279	1.726	0.019	0.23	1.741	0.844	0.528	1.828	0.875	0.638	1.813	0.627	0.671	1.815	0.494	0.626	1.852	0.426	0.63	1.916	0.282	0.674	1.972	0.081	0.606
1089	5.445	NaN	NaN	NaN	NaN	NaN	NaN	1.846	0.834	0.224	1.795	0.624	0.199	1.722	0.518	0.236	1.732	0.444	0.237	1.771	0.297	0.191	1.823	0.083	0.279	1.726	0.019	0.23	1.74	0.844	0.527	1.826	0.875	0.638	1.812	0.627	0.671	1.815	0.494	0.626	1.851	0.425	0.63	1.915	0.283	0.674	1.971	0.081	0.605
1090	5.45	NaN	NaN	NaN	NaN	NaN	NaN	1.845	0.833	0.224	1.795	0.624	0.199	1.721	0.518	0.236	1.731	0.444	0.237	1.771	0.297	0.191	1.823	0.083	0.279	1.726	0.019	0.23	1.739	0.844	0.527	1.826	0.875	0.637	1.811	0.627	0.67	1.813	0.494	0.626	1.849	0.425	0.63	1.915	0.283	0.673	1.971	0.081	0.605
1091	5.455	NaN	NaN	NaN	NaN	NaN	NaN	1.844	0.833	0.223	1.794	0.625	0.198	1.721	0.517	0.235	1.731	0.444	0.236	1.77	0.296	0.191	1.823	0.083	0.279	1.726	0.019	0.23	1.747	0.842	0.528	1.824	0.875	0.637	1.81	0.627	0.67	1.812	0.494	0.625	1.848	0.425	0.63	1.914	0.283	0.673	1.97	0.081	0.605
1092	5.46	NaN	NaN	NaN	NaN	NaN	NaN	1.844	0.833	0.222	1.793	0.624	0.197	1.72	0.517	0.235	1.73	0.444	0.236	1.77	0.296	0.19	1.823	0.083	0.279	1.726	0.019	0.23	1.749	0.841	0.529	1.823	0.875	0.636	1.809	0.628	0.67	1.811	0.494	0.625	1.847	0.425	0.63	1.913	0.283	0.673	1.97	0.082	0.604
1093	5.465	NaN	NaN	NaN	NaN	NaN	NaN	1.845	0.834	0.221	1.792	0.622	0.196	1.72	0.517	0.234	1.729	0.443	0.235	1.769	0.295	0.189	1.823	0.083	0.279	1.726	0.019	0.23	1.745	0.841	0.527	1.822	0.875	0.635	1.808	0.628	0.669	1.809	0.494	0.625	1.846	0.425	0.63	1.912	0.284	0.673	1.97	0.082	0.604
1094	5.47	NaN	NaN	NaN	NaN	NaN	NaN	1.844	0.833	0.22	1.791	0.622	0.195	1.719	0.516	0.234	1.728	0.442	0.234	1.768	0.295	0.189	1.823	0.083	0.279	1.726	0.019	0.23	1.733	0.842	0.523	1.82	0.874	0.634	1.807	0.628	0.669	1.808	0.494	0.625	1.845	0.425	0.629	1.911	0.284	0.673	1.97	0.083	0.604
1095	5.475	NaN	NaN	NaN	NaN	NaN	NaN	1.842	0.831	0.22	1.791	0.622	0.195	1.718	0.516	0.234	1.728	0.441	0.234	1.768	0.294	0.189	1.823	0.082	0.279	1.726	0.019	0.23	1.73	0.842	0.521	1.819	0.874	0.633	1.807	0.628	0.669	1.807	0.494	0.624	1.843	0.425	0.629	1.911	0.284	0.672	1.97	0.083	0.604
1096	5.48	NaN	NaN	NaN	NaN	NaN	NaN	1.841	0.831	0.219	1.791	0.622	0.194	1.718	0.515	0.233	1.727	0.441	0.233	1.767	0.294	0.189	1.823	0.082	0.279	1.726	0.019	0.23	1.729	0.842	0.521	1.818	0.874	0.632	1.805	0.628	0.668	1.806	0.494	0.624	1.842	0.425	0.629	1.91	0.285	0.672	1.97	0.084	0.603
1097	5.485	NaN	NaN	NaN	NaN	NaN	NaN	1.841	0.83	0.219	1.79	0.622	0.194	1.717	0.515	0.233	1.727	0.441	0.233	1.767	0.294	0.188	1.823	0.082	0.279	1.726	0.019	0.23	1.729	0.842	0.52	1.817	0.874	0.632	1.804	0.628	0.668	1.805	0.495	0.624	1.841	0.426	0.629	1.909	0.285	0.672	1.97	0.085	0.603
1098	5.49	NaN	NaN	NaN	NaN	NaN	NaN	1.84	0.83	0.218	1.79	0.622	0.193	1.717	0.515	0.232	1.726	0.441	0.233	1.767	0.294	0.188	1.823	0.082	0.279	1.726	0.019	0.23	1.731	0.841	0.521	1.816	0.874	0.631	1.803	0.628	0.668	1.804	0.495	0.624	1.84	0.426	0.629	1.908	0.286	0.672	1.97	0.086	0.602
1099	5.495	NaN	NaN	NaN	NaN	NaN	NaN	1.84	0.831	0.218	1.789	0.622	0.193	1.716	0.514	0.231	1.726	0.441	0.232	1.766	0.294	0.188	1.823	0.082	0.279	1.726	0.019	0.23	1.732	0.841	0.521	1.815	0.874	0.631	1.802	0.628	0.668	1.803	0.495	0.624	1.839	0.427	0.628	1.907	0.286	0.672	1.969	0.087	0.602
1100	5.5	NaN	NaN	NaN	NaN	NaN	NaN	1.84	0.832	0.217	1.788	0.621	0.193	1.716	0.514	0.231	1.726	0.441	0.232	1.766	0.293	0.188	1.823	0.082	0.279	1.726	0.019	0.23	1.724	0.843	0.518	1.815	0.875	0.63	1.801	0.629	0.667	1.802	0.496	0.624	1.837	0.427	0.628	1.907	0.287	0.672	1.969	0.088	0.602
1101	5.505	NaN	NaN	NaN	NaN	NaN	NaN	1.84	0.832	0.216	1.788	0.62	0.192	1.715	0.514	0.23	1.725	0.441	0.232	1.766	0.293	0.188	1.823	0.082	0.279	1.726	0.019	0.23	1.722	0.844	0.518	1.814	0.875	0.63	1.8	0.629	0.667	1.8	0.496	0.624	1.836	0.428	0.628	1.906	0.288	0.672	1.969	0.09	0.603
1102	5.51	NaN	NaN	NaN	NaN	NaN	NaN	1.839	0.832	0.215	1.787	0.62	0.192	1.715	0.514	0.23	1.725	0.441	0.231	1.766	0.293	0.188	1.823	0.082	0.279	1.726	0.019	0.23	1.721	0.844	0.518	1.812	0.875	0.629	1.799	0.63	0.667	1.798	0.496	0.624	1.835	0.429	0.628	1.905	0.289	0.672	1.968	0.09	0.603
1103	5.515	NaN	NaN	NaN	NaN	NaN	NaN	1.839	0.832	0.215	1.787	0.62	0.192	1.715	0.514	0.23	1.725	0.441	0.231	1.765	0.293	0.187	1.823	0.082	0.279	1.726	0.019	0.23	1.721	0.844	0.517	1.811	0.875	0.629	1.797	0.63	0.667	1.796	0.497	0.624	1.833	0.429	0.629	1.904	0.29	0.672	1.967	0.091	0.603
1104	5.52	NaN	NaN	NaN	NaN	NaN	NaN	1.838	0.832	0.214	1.787	0.62	0.192	1.715	0.514	0.229	1.724	0.441	0.231	1.765	0.293	0.187	1.823	0.082	0.278	1.726	0.019	0.23	1.72	0.845	0.516	1.81	0.875	0.629	1.796	0.63	0.666	1.794	0.497	0.624	1.831	0.43	0.629	1.902	0.291	0.672	1.966	0.092	0.603
1105	5.525	NaN	NaN	NaN	NaN	NaN	NaN	1.837	0.832	0.214	1.787	0.62	0.192	1.715	0.513	0.229	1.724	0.44	0.231	1.765	0.292	0.187	1.823	0.081	0.278	1.726	0.019	0.23	1.719	0.845	0.515	1.809	0.875	0.628	1.795	0.631	0.666	1.792	0.497	0.624	1.828	0.43	0.629	1.9	0.292	0.672	1.966	0.093	0.602
1106	5.53	NaN	NaN	NaN	NaN	NaN	NaN	1.837	0.832	0.213	1.787	0.62	0.191	1.715	0.513	0.229	1.724	0.44	0.231	1.765	0.292	0.187	1.823	0.082	0.278	1.726	0.019	0.23	1.718	0.845	0.514	1.808	0.875	0.627	1.793	0.631	0.666	1.789	0.498	0.624	1.826	0.431	0.629	1.897	0.294	0.671	1.966	0.096	0.602
1107	5.535	NaN	NaN	NaN	NaN	NaN	NaN	1.836	0.832	0.213	1.787	0.62	0.191	1.715	0.513	0.229	1.724	0.44	0.23	1.765	0.292	0.187	1.823	0.082	0.279	1.726	0.019	0.23	1.717	0.845	0.514	1.808	0.875	0.626	1.79	0.631	0.666	1.787	0.499	0.625	1.823	0.432	0.629	1.892	0.296	0.671	1.965	0.098	0.603
1108	5.54	NaN	NaN	NaN	NaN	NaN	NaN	1.835	0.833	0.212	1.786	0.62	0.191	1.714	0.513	0.229	1.724	0.44	0.23	1.765	0.292	0.187	1.823	0.081	0.279	1.726	0.019	0.23	1.716	0.845	0.514	1.807	0.875	0.626	1.788	0.631	0.666	1.784	0.5	0.625	1.82	0.433	0.63	1.891	0.297	0.671	1.963	0.099	0.603
1109	5.545	NaN	NaN	NaN	NaN	NaN	NaN	1.834	0.833	0.212	1.786	0.62	0.191	1.714	0.513	0.229	1.724	0.44	0.23	1.765	0.292	0.187	1.823	0.081	0.279	1.726	0.019	0.23	1.716	0.845	0.514	1.806	0.875	0.625	1.786	0.631	0.665	1.781	0.501	0.626	1.818	0.434	0.63	1.891	0.298	0.671	1.962	0.1	0.603
1110	5.55	NaN	NaN	NaN	NaN	NaN	NaN	1.834	0.833	0.211	1.786	0.62	0.19	1.714	0.513	0.229	1.724	0.44	0.23	1.765	0.292	0.187	1.823	0.081	0.279	1.726	0.018	0.23	1.715	0.845	0.513	1.806	0.876	0.625	1.783	0.631	0.665	1.778	0.502	0.627	1.815	0.436	0.631	1.889	0.299	0.672	1.96	0.102	0.603
1111	5.555	NaN	NaN	NaN	NaN	NaN	NaN	1.833	0.833	0.211	1.786	0.62	0.19	1.714	0.513	0.229	1.724	0.44	0.23	1.765	0.292	0.187	1.823	0.081	0.278	1.726	0.019	0.23	1.715	0.846	0.513	1.806	0.877	0.625	1.78	0.632	0.665	1.775	0.503	0.627	1.812	0.437	0.632	1.888	0.301	0.672	1.959	0.104	0.603
1112	5.56	NaN	NaN	NaN	NaN	NaN	NaN	1.833	0.834	0.21	1.786	0.62	0.19	1.714	0.513	0.229	1.724	0.44	0.23	1.765	0.292	0.187	1.823	0.081	0.278	1.726	0.019	0.23	1.715	0.846	0.513	1.806	0.878	0.624	1.778	0.633	0.666	1.772	0.504	0.628	1.808	0.437	0.632	1.885	0.302	0.672	1.958	0.105	0.602
1113	5.565	NaN	NaN	NaN	NaN	NaN	NaN	1.832	0.834	0.21	1.785	0.62	0.189	1.714	0.513	0.229	1.724	0.44	0.23	1.765	0.292	0.187	1.823	0.081	0.278	1.726	0.019	0.23	1.714	0.846	0.513	1.805	0.877	0.623	1.777	0.636	0.667	1.768	0.504	0.628	1.805	0.438	0.633	1.883	0.304	0.672	1.952	0.109	0.604
1114	5.57	NaN	NaN	NaN	NaN	NaN	NaN	1.831	0.834	0.209	1.785	0.621	0.189	1.715	0.513	0.229	1.724	0.44	0.23	1.765	0.292	0.187	1.823	0.081	0.277	1.726	0.019	0.23	1.714	0.847	0.512	1.804	0.877	0.623	1.772	0.635	0.667	1.764	0.505	0.628	1.801	0.439	0.633	1.88	0.306	0.673	1.942	0.115	0.606
1115	5.575	NaN	NaN	NaN	NaN	NaN	NaN	1.831	0.835	0.208	1.785	0.621	0.188	1.715	0.513	0.229	1.725	0.44	0.23	1.765	0.291	0.187	1.823	0.081	0.277	1.726	0.019	0.23	1.714	0.848	0.511	1.804	0.878	0.622	1.77	0.636	0.667	1.761	0.506	0.63	1.797	0.44	0.634	1.879	0.309	0.674	1.942	0.117	0.606
1116	5.58	NaN	NaN	NaN	NaN	NaN	NaN	1.83	0.835	0.208	1.785	0.622	0.188	1.715	0.513	0.229	1.725	0.44	0.23	1.765	0.291	0.187	1.823	0.081	0.277	1.726	0.019	0.23	1.713	0.849	0.511	1.805	0.878	0.622	1.767	0.638	0.668	1.757	0.507	0.631	1.793	0.442	0.635	1.876	0.311	0.674	1.948	0.116	0.604
1117	5.585	NaN	NaN	NaN	NaN	NaN	NaN	1.83	0.835	0.207	1.785	0.622	0.187	1.715	0.513	0.229	1.725	0.44	0.23	1.765	0.291	0.187	1.823	0.08	0.277	1.726	0.019	0.23	1.712	0.85	0.512	1.804	0.879	0.621	1.766	0.641	0.668	1.753	0.508	0.631	1.79	0.443	0.635	1.872	0.311	0.674	1.948	0.116	0.602
1118	5.59	NaN	NaN	NaN	NaN	NaN	NaN	1.829	0.836	0.207	1.784	0.622	0.187	1.716	0.514	0.229	1.726	0.44	0.23	1.766	0.291	0.187	1.823	0.08	0.277	1.726	0.019	0.23	1.716	0.849	0.513	1.803	0.879	0.62	1.763	0.641	0.669	1.749	0.509	0.632	1.786	0.444	0.636	1.869	0.313	0.675	1.946	0.119	0.603
1119	5.595	NaN	NaN	NaN	NaN	NaN	NaN	1.829	0.836	0.206	1.784	0.622	0.187	1.716	0.514	0.229	1.726	0.44	0.23	1.766	0.291	0.187	1.823	0.08	0.277	1.726	0.019	0.23	1.727	0.847	0.515	1.803	0.879	0.62	1.76	0.643	0.669	1.745	0.511	0.633	1.782	0.445	0.637	1.866	0.315	0.675	1.945	0.122	0.604
1120	5.6	NaN	NaN	NaN	NaN	NaN	NaN	1.828	0.837	0.206	1.784	0.622	0.187	1.716	0.514	0.229	1.726	0.439	0.23	1.766	0.291	0.187	1.823	0.08	0.277	1.726	0.019	0.23	1.73	0.847	0.516	1.802	0.879	0.619	1.757	0.645	0.669	1.742	0.512	0.634	1.779	0.447	0.638	1.862	0.317	0.675	1.943	0.124	0.604
1121	5.605	NaN	NaN	NaN	NaN	NaN	NaN	1.828	0.837	0.205	1.784	0.622	0.187	1.716	0.514	0.229	1.726	0.439	0.23	1.766	0.291	0.187	1.823	0.08	0.277	1.726	0.019	0.23	1.731	0.846	0.516	1.802	0.879	0.619	1.754	0.646	0.67	1.738	0.513	0.634	1.775	0.448	0.638	1.858	0.318	0.675	1.94	0.126	0.604
1122	5.61	NaN	NaN	NaN	NaN	NaN	NaN	1.827	0.837	0.205	1.783	0.622	0.187	1.716	0.514	0.228	1.727	0.439	0.23	1.766	0.291	0.187	1.823	0.08	0.278	1.726	0.019	0.23	1.732	0.846	0.516	1.801	0.879	0.619	1.751	0.647	0.67	1.735	0.514	0.635	1.771	0.449	0.639	1.855	0.319	0.675	1.938	0.128	0.603
1123	5.615	NaN	NaN	NaN	NaN	NaN	NaN	1.827	0.838	0.204	1.783	0.622	0.187	1.717	0.514	0.228	1.727	0.439	0.229	1.767	0.291	0.187	1.823	0.08	0.278	1.726	0.019	0.23	1.731	0.847	0.516	1.801	0.879	0.618	1.746	0.646	0.67	1.731	0.515	0.636	1.768	0.451	0.64	1.851	0.32	0.676	1.936	0.13	0.603
1124	5.62	NaN	NaN	NaN	NaN	NaN	NaN	1.826	0.838	0.204	1.783	0.622	0.186	1.717	0.515	0.227	1.727	0.439	0.229	1.767	0.291	0.186	1.823	0.08	0.278	1.726	0.019	0.23	1.729	0.847	0.515	1.8	0.879	0.618	1.744	0.647	0.67	1.728	0.516	0.637	1.764	0.452	0.641	1.849	0.322	0.677	1.934	0.132	0.603
1125	5.625	NaN	NaN	NaN	NaN	NaN	NaN	1.825	0.838	0.204	1.783	0.623	0.186	1.717	0.515	0.227	1.727	0.439	0.229	1.767	0.291	0.186	1.823	0.08	0.278	1.726	0.019	0.23	1.723	0.848	0.513	1.799	0.88	0.617	1.741	0.648	0.67	1.725	0.517	0.638	1.761	0.453	0.642	1.846	0.324	0.677	1.931	0.134	0.603
1126	5.63	NaN	NaN	NaN	NaN	NaN	NaN	1.825	0.838	0.204	1.783	0.623	0.186	1.717	0.514	0.227	1.728	0.439	0.229	1.767	0.291	0.186	1.823	0.079	0.278	1.726	0.019	0.23	1.714	0.85	0.51	1.799	0.879	0.617	1.738	0.648	0.67	1.722	0.518	0.638	1.758	0.454	0.642	1.843	0.324	0.677	1.929	0.135	0.603
1127	5.635	NaN	NaN	NaN	NaN	NaN	NaN	1.825	0.838	0.203	1.783	0.623	0.185	1.717	0.514	0.226	1.728	0.439	0.229	1.767	0.291	0.186	1.823	0.079	0.277	1.726	0.019	0.23	NaN	NaN	NaN	1.798	0.879	0.616	1.736	0.648	0.67	1.72	0.519	0.639	1.755	0.455	0.643	1.84	0.325	0.677	1.927	0.137	0.603
1128	5.64	NaN	NaN	NaN	NaN	NaN	NaN	1.824	0.839	0.203	1.783	0.623	0.184	1.717	0.514	0.225	1.728	0.439	0.229	1.767	0.291	0.185	1.823	0.079	0.278	1.726	0.019	0.23	1.719	0.85	0.511	1.798	0.88	0.616	1.734	0.65	0.671	1.717	0.52	0.639	1.753	0.456	0.643	1.838	0.326	0.676	1.925	0.138	0.603
1129	5.645	NaN	NaN	NaN	NaN	NaN	NaN	1.824	0.839	0.202	1.783	0.624	0.184	1.717	0.514	0.225	1.728	0.439	0.228	1.767	0.29	0.185	1.823	0.079	0.278	1.726	0.019	0.23	1.719	0.851	0.511	1.797	0.88	0.616	1.735	0.653	0.672	1.715	0.521	0.639	1.75	0.456	0.643	1.835	0.326	0.676	1.922	0.138	0.602
1130	5.65	NaN	NaN	NaN	NaN	NaN	NaN	1.824	0.839	0.202	1.783	0.624	0.183	1.717	0.514	0.225	1.728	0.439	0.228	1.767	0.29	0.185	1.823	0.079	0.278	1.726	0.019	0.23	1.718	0.851	0.511	1.796	0.88	0.615	1.733	0.653	0.672	1.713	0.521	0.64	1.748	0.456	0.643	1.833	0.327	0.676	1.919	0.139	0.601
1131	5.655	NaN	NaN	NaN	NaN	NaN	NaN	1.823	0.839	0.202	1.783	0.624	0.183	1.717	0.514	0.225	1.728	0.439	0.228	1.767	0.29	0.185	1.823	0.079	0.278	1.726	0.019	0.23	1.713	0.851	0.51	1.795	0.88	0.615	1.73	0.652	0.672	1.711	0.522	0.64	1.745	0.456	0.643	1.83	0.327	0.676	1.917	0.14	0.601
1132	5.66	NaN	NaN	NaN	NaN	NaN	NaN	1.823	0.839	0.201	1.783	0.624	0.182	1.717	0.514	0.224	1.728	0.439	0.228	1.767	0.29	0.185	1.823	0.079	0.278	1.727	0.018	0.23	1.71	0.851	0.509	1.795	0.88	0.615	1.729	0.652	0.672	1.709	0.522	0.64	1.743	0.457	0.643	1.828	0.328	0.675	1.913	0.14	0.601
1133	5.665	NaN	NaN	NaN	NaN	NaN	NaN	1.823	0.839	0.201	1.782	0.625	0.181	1.717	0.514	0.224	1.728	0.439	0.228	1.767	0.29	0.184	1.823	0.079	0.278	1.727	0.018	0.23	1.712	0.851	0.51	1.794	0.88	0.615	1.728	0.653	0.672	1.708	0.523	0.64	1.741	0.457	0.642	1.826	0.328	0.674	1.906	0.141	0.6
1134	5.67	NaN	NaN	NaN	NaN	NaN	NaN	1.822	0.839	0.201	1.782	0.624	0.181	1.717	0.514	0.224	1.728	0.439	0.227	1.767	0.29	0.184	1.823	0.079	0.278	1.727	0.018	0.23	1.707	0.851	0.508	1.794	0.88	0.615	1.728	0.653	0.672	1.706	0.523	0.64	1.74	0.458	0.642	1.824	0.328	0.674	1.899	0.142	0.601
1135	5.675	NaN	NaN	NaN	NaN	NaN	NaN	1.822	0.839	0.201	1.781	0.624	0.181	1.717	0.514	0.224	1.728	0.439	0.227	1.767	0.29	0.184	1.823	0.079	0.278	1.727	0.018	0.23	1.705	0.852	0.508	1.793	0.881	0.615	1.727	0.653	0.672	1.704	0.524	0.639	1.738	0.458	0.642	1.822	0.328	0.674	1.901	0.139	0.599
1136	5.68	NaN	NaN	NaN	NaN	NaN	NaN	1.822	0.839	0.2	1.781	0.624	0.181	1.717	0.514	0.224	1.728	0.438	0.227	1.767	0.29	0.184	1.823	0.079	0.278	1.727	0.018	0.23	1.706	0.852	0.508	1.793	0.881	0.615	1.727	0.654	0.672	1.703	0.524	0.639	1.737	0.459	0.642	1.819	0.328	0.674	1.894	0.14	0.599
1137	5.685	NaN	NaN	NaN	NaN	NaN	NaN	1.821	0.839	0.2	1.781	0.624	0.181	1.717	0.514	0.224	1.727	0.438	0.226	1.767	0.29	0.184	1.823	0.079	0.278	1.727	0.018	0.23	1.706	0.853	0.509	1.792	0.881	0.615	1.726	0.654	0.672	1.701	0.524	0.639	1.736	0.459	0.641	1.817	0.328	0.673	1.886	0.14	0.599
1138	5.69	NaN	NaN	NaN	NaN	NaN	NaN	1.821	0.839	0.2	1.781	0.624	0.181	1.717	0.514	0.224	1.727	0.438	0.226	1.767	0.289	0.184	1.823	0.079	0.278	1.727	0.018	0.23	1.703	0.853	0.508	1.791	0.881	0.614	1.726	0.654	0.672	1.7	0.523	0.638	1.734	0.459	0.641	1.814	0.327	0.672	1.885	0.137	0.597
1139	5.695	NaN	NaN	NaN	NaN	NaN	NaN	1.821	0.839	0.2	1.78	0.624	0.181	1.717	0.514	0.223	1.727	0.438	0.226	1.766	0.289	0.184	1.823	0.079	0.278	1.727	0.018	0.23	1.701	0.854	0.508	1.791	0.881	0.614	1.727	0.654	0.671	1.699	0.524	0.638	1.732	0.459	0.64	1.811	0.326	0.671	1.878	0.138	0.598
1140	5.7	NaN	NaN	NaN	NaN	NaN	NaN	1.821	0.839	0.2	1.78	0.624	0.181	1.717	0.514	0.223	1.727	0.438	0.226	1.766	0.289	0.184	1.823	0.079	0.278	1.727	0.018	0.23	1.7	0.855	0.508	1.79	0.882	0.614	1.726	0.654	0.671	1.699	0.525	0.638	1.731	0.459	0.639	1.809	0.325	0.67	1.876	0.136	0.597
1141	5.705	NaN	NaN	NaN	NaN	NaN	NaN	1.82	0.839	0.2	1.78	0.623	0.181	1.717	0.514	0.223	1.727	0.438	0.226	1.766	0.289	0.184	1.823	0.079	0.278	1.727	0.018	0.23	1.699	0.855	0.507	1.79	0.882	0.614	1.726	0.654	0.672	1.698	0.526	0.637	1.729	0.459	0.639	1.807	0.324	0.67	1.869	0.135	0.597
1142	5.71	NaN	NaN	NaN	NaN	NaN	NaN	1.82	0.839	0.2	1.78	0.623	0.181	1.716	0.514	0.223	1.727	0.438	0.227	1.766	0.289	0.184	1.823	0.079	0.278	1.727	0.018	0.23	1.698	0.855	0.507	1.79	0.882	0.614	1.726	0.654	0.671	1.697	0.526	0.637	1.728	0.459	0.638	1.805	0.323	0.67	1.872	0.13	0.594
1143	5.715	NaN	NaN	NaN	NaN	NaN	NaN	1.819	0.839	0.2	1.779	0.623	0.181	1.716	0.514	0.223	1.726	0.438	0.227	1.766	0.289	0.184	1.823	0.079	0.278	1.727	0.018	0.23	1.697	0.856	0.507	1.789	0.882	0.614	1.726	0.654	0.671	1.696	0.526	0.636	1.727	0.458	0.638	1.802	0.322	0.669	1.866	0.129	0.595
1144	5.72	NaN	NaN	NaN	NaN	NaN	NaN	1.819	0.839	0.2	1.779	0.623	0.181	1.716	0.514	0.223	1.726	0.437	0.227	1.766	0.289	0.184	1.823	0.079	0.278	1.727	0.018	0.23	1.697	0.856	0.507	1.789	0.882	0.614	1.726	0.654	0.67	1.695	0.525	0.636	1.727	0.459	0.639	1.8	0.321	0.669	1.856	0.128	0.596
1145	5.725	NaN	NaN	NaN	NaN	NaN	NaN	1.819	0.839	0.201	1.779	0.623	0.181	1.716	0.514	0.223	1.725	0.437	0.227	1.765	0.289	0.184	1.823	0.079	0.278	1.727	0.018	0.23	1.696	0.857	0.509	1.789	0.882	0.614	1.725	0.652	0.668	1.694	0.525	0.635	1.725	0.458	0.638	1.798	0.32	0.668	1.854	0.123	0.593
1146	5.73	NaN	NaN	NaN	NaN	NaN	NaN	1.818	0.838	0.201	1.778	0.622	0.181	1.715	0.514	0.223	1.725	0.437	0.227	1.765	0.288	0.184	1.823	0.079	0.278	1.727	0.018	0.23	1.695	0.857	0.509	1.789	0.882	0.614	1.725	0.651	0.668	1.694	0.525	0.634	1.724	0.456	0.636	1.796	0.319	0.667	1.851	0.12	0.592
1147	5.735	NaN	NaN	NaN	NaN	NaN	NaN	1.818	0.838	0.201	1.778	0.622	0.181	1.715	0.513	0.223	1.725	0.437	0.227	1.765	0.288	0.185	1.823	0.079	0.278	1.727	0.018	0.23	1.693	0.857	0.51	1.789	0.882	0.614	1.725	0.651	0.667	1.693	0.524	0.633	1.722	0.455	0.635	1.793	0.317	0.666	1.846	0.118	0.593
1148	5.74	NaN	NaN	NaN	NaN	NaN	NaN	1.818	0.838	0.201	1.777	0.621	0.182	1.714	0.513	0.224	1.724	0.437	0.227	1.765	0.288	0.185	1.823	0.079	0.278	1.727	0.018	0.23	1.692	0.858	0.51	1.788	0.882	0.614	1.726	0.651	0.667	1.693	0.524	0.632	1.722	0.455	0.634	1.791	0.315	0.665	1.842	0.115	0.591
1149	5.745	NaN	NaN	NaN	NaN	NaN	NaN	1.818	0.838	0.201	1.777	0.621	0.182	1.714	0.513	0.224	1.724	0.437	0.227	1.764	0.288	0.185	1.823	0.079	0.278	1.727	0.018	0.23	1.692	0.858	0.51	1.788	0.882	0.615	1.727	0.652	0.667	1.693	0.523	0.631	1.721	0.454	0.633	1.789	0.314	0.665	1.838	0.113	0.591
1150	5.75	NaN	NaN	NaN	NaN	NaN	NaN	1.817	0.838	0.202	1.777	0.621	0.182	1.713	0.513	0.224	1.724	0.437	0.227	1.764	0.288	0.185	1.823	0.079	0.278	1.727	0.018	0.23	1.691	0.858	0.51	1.788	0.882	0.615	1.726	0.65	0.666	1.692	0.523	0.63	1.72	0.452	0.632	1.787	0.313	0.664	1.834	0.11	0.591
1151	5.755	NaN	NaN	NaN	NaN	NaN	NaN	1.817	0.838	0.202	1.776	0.621	0.182	1.712	0.512	0.225	1.724	0.437	0.227	1.763	0.288	0.185	1.823	0.079	0.278	1.727	0.018	0.23	1.691	0.858	0.51	1.787	0.882	0.615	1.724	0.648	0.664	1.692	0.523	0.629	1.72	0.452	0.63	1.784	0.31	0.664	1.827	0.107	0.591
1152	5.76	NaN	NaN	NaN	NaN	NaN	NaN	1.816	0.838	0.202	1.776	0.621	0.182	1.712	0.512	0.225	1.723	0.437	0.227	1.763	0.288	0.186	1.823	0.079	0.278	1.727	0.018	0.23	1.691	0.858	0.51	1.786	0.881	0.615	1.724	0.647	0.663	1.693	0.522	0.628	1.719	0.45	0.629	1.782	0.308	0.662	1.82	0.105	0.592
1153	5.765	NaN	NaN	NaN	NaN	NaN	NaN	1.816	0.838	0.202	1.776	0.622	0.183	1.712	0.512	0.226	1.723	0.437	0.227	1.763	0.288	0.186	1.823	0.079	0.278	1.727	0.018	0.23	1.691	0.857	0.51	1.785	0.88	0.615	1.725	0.647	0.663	1.693	0.521	0.627	1.719	0.449	0.628	1.78	0.307	0.662	1.816	0.102	0.591
1154	5.77	NaN	NaN	NaN	NaN	NaN	NaN	1.815	0.838	0.202	1.776	0.622	0.183	1.711	0.512	0.226	1.722	0.437	0.228	1.763	0.288	0.186	1.823	0.079	0.278	1.726	0.018	0.23	1.691	0.857	0.511	1.784	0.879	0.615	1.725	0.647	0.662	1.693	0.52	0.625	1.719	0.449	0.627	1.778	0.304	0.661	1.811	0.099	0.591
1155	5.775	NaN	NaN	NaN	NaN	NaN	NaN	1.814	0.838	0.203	1.776	0.622	0.183	1.711	0.512	0.227	1.722	0.437	0.228	1.762	0.288	0.186	1.823	0.079	0.278	1.726	0.019	0.23	1.69	0.855	0.511	1.784	0.879	0.615	1.725	0.646	0.661	1.693	0.519	0.624	1.719	0.448	0.626	1.775	0.302	0.66	1.805	0.096	0.59
1156	5.78	NaN	NaN	NaN	NaN	NaN	NaN	1.814	0.838	0.203	1.775	0.622	0.183	1.71	0.512	0.227	1.722	0.437	0.228	1.762	0.288	0.186	1.823	0.079	0.278	1.726	0.019	0.23	1.691	0.854	0.511	1.783	0.879	0.616	1.725	0.645	0.66	1.693	0.518	0.623	1.719	0.446	0.624	1.772	0.3	0.66	1.799	0.093	0.59
1157	5.785	NaN	NaN	NaN	NaN	NaN	NaN	1.814	0.838	0.203	1.775	0.622	0.183	1.71	0.512	0.227	1.722	0.437	0.228	1.762	0.288	0.186	1.823	0.079	0.278	1.726	0.019	0.23	1.69	0.854	0.511	1.783	0.879	0.616	1.725	0.644	0.659	1.693	0.517	0.621	1.718	0.444	0.623	1.769	0.297	0.659	1.794	0.09	0.59
1158	5.79	NaN	NaN	NaN	NaN	NaN	NaN	1.813	0.838	0.204	1.774	0.623	0.184	1.71	0.513	0.227	1.721	0.437	0.228	1.762	0.288	0.186	1.823	0.079	0.278	1.726	0.019	0.23	1.689	0.854	0.511	1.782	0.879	0.616	1.725	0.643	0.658	1.694	0.516	0.62	1.718	0.443	0.622	1.767	0.294	0.659	1.789	0.086	0.59
1159	5.795	NaN	NaN	NaN	NaN	NaN	NaN	1.812	0.838	0.204	1.774	0.623	0.184	1.71	0.513	0.227	1.721	0.437	0.228	1.762	0.288	0.186	1.823	0.079	0.278	1.726	0.019	0.23	1.688	0.854	0.511	1.782	0.878	0.616	1.725	0.643	0.658	1.694	0.515	0.619	1.718	0.442	0.622	1.763	0.292	0.658	1.784	0.083	0.589
1160	5.8	NaN	NaN	NaN	NaN	NaN	NaN	1.812	0.838	0.204	1.773	0.623	0.184	1.71	0.513	0.227	1.72	0.437	0.229	1.761	0.288	0.186	1.823	0.079	0.278	1.726	0.019	0.23	1.687	0.854	0.511	1.781	0.878	0.617	1.725	0.642	0.657	1.695	0.514	0.617	1.717	0.44	0.621	1.76	0.289	0.658	1.778	0.08	0.589
1161	5.805	NaN	NaN	NaN	NaN	NaN	NaN	1.811	0.838	0.205	1.773	0.623	0.185	1.709	0.513	0.227	1.72	0.437	0.229	1.761	0.288	0.186	1.823	0.079	0.278	1.726	0.019	0.23	1.686	0.854	0.511	1.78	0.877	0.618	1.723	0.64	0.656	1.695	0.512	0.615	1.717	0.438	0.62	1.757	0.287	0.658	1.772	0.077	0.589
1162	5.81	NaN	NaN	NaN	NaN	NaN	NaN	1.81	0.839	0.205	1.772	0.623	0.185	1.709	0.513	0.227	1.719	0.437	0.229	1.761	0.288	0.186	1.823	0.079	0.278	1.726	0.019	0.23	1.685	0.854	0.511	1.779	0.877	0.619	1.724	0.64	0.655	1.695	0.511	0.614	1.716	0.436	0.618	1.753	0.285	0.657	1.767	0.075	0.589
1163	5.815	NaN	NaN	NaN	NaN	NaN	NaN	1.81	0.839	0.205	1.772	0.623	0.185	1.708	0.513	0.227	1.719	0.437	0.229	1.761	0.288	0.186	1.823	0.079	0.278	1.726	0.019	0.23	1.684	0.852	0.511	1.779	0.876	0.619	1.723	0.638	0.655	1.696	0.51	0.612	1.716	0.434	0.617	1.75	0.282	0.657	1.762	0.072	0.588
1164	5.82	NaN	NaN	NaN	NaN	NaN	NaN	1.809	0.839	0.206	1.771	0.623	0.185	1.708	0.513	0.227	1.719	0.437	0.229	1.76	0.288	0.186	1.822	0.079	0.278	1.726	0.019	0.23	1.684	0.851	0.511	1.777	0.876	0.619	1.722	0.637	0.654	1.696	0.509	0.61	1.715	0.432	0.616	1.746	0.281	0.657	1.759	0.071	0.587
1165	5.825	NaN	NaN	NaN	NaN	NaN	NaN	1.808	0.838	0.206	1.77	0.623	0.186	1.707	0.512	0.227	1.718	0.437	0.229	1.76	0.288	0.187	1.822	0.079	0.278	1.726	0.019	0.23	1.685	0.85	0.511	1.776	0.875	0.619	1.722	0.636	0.654	1.697	0.507	0.608	1.713	0.431	0.615	1.742	0.28	0.656	1.759	0.072	0.588
1166	5.83	NaN	NaN	NaN	NaN	NaN	NaN	1.808	0.839	0.207	1.769	0.623	0.186	1.707	0.512	0.228	1.718	0.437	0.229	1.76	0.288	0.187	1.822	0.079	0.278	1.726	0.019	0.23	1.685	0.849	0.511	1.775	0.875	0.62	1.722	0.635	0.654	1.697	0.507	0.607	1.711	0.432	0.615	1.738	0.281	0.657	1.76	0.073	0.588
1167	5.835	NaN	NaN	NaN	NaN	NaN	NaN	1.807	0.839	0.207	1.768	0.623	0.187	1.706	0.512	0.228	1.718	0.436	0.229	1.76	0.288	0.187	1.822	0.08	0.278	1.726	0.019	0.23	1.684	0.849	0.511	1.773	0.874	0.62	1.72	0.634	0.654	1.696	0.506	0.606	1.708	0.432	0.615	1.735	0.282	0.657	1.761	0.074	0.588
1168	5.84	NaN	NaN	NaN	NaN	NaN	NaN	1.806	0.839	0.208	1.768	0.623	0.187	1.705	0.512	0.228	1.717	0.436	0.229	1.759	0.288	0.187	1.822	0.08	0.278	1.726	0.019	0.23	1.682	0.849	0.51	1.772	0.874	0.62	1.717	0.632	0.654	1.693	0.506	0.605	1.704	0.433	0.615	1.733	0.283	0.658	1.763	0.075	0.588
1169	5.845	NaN	NaN	NaN	NaN	NaN	NaN	1.806	0.839	0.208	1.767	0.623	0.187	1.705	0.511	0.228	1.717	0.436	0.23	1.759	0.288	0.187	1.822	0.08	0.279	1.726	0.019	0.23	1.681	0.848	0.51	1.771	0.874	0.621	1.715	0.633	0.654	1.689	0.507	0.605	1.7	0.434	0.615	1.732	0.283	0.657	1.763	0.076	0.588
1170	5.85	NaN	NaN	NaN	NaN	NaN	NaN	1.805	0.839	0.209	1.767	0.623	0.187	1.704	0.511	0.228	1.716	0.436	0.23	1.759	0.288	0.187	1.822	0.08	0.279	1.726	0.019	0.23	1.68	0.848	0.51	1.77	0.873	0.621	1.712	0.633	0.653	1.685	0.508	0.605	1.698	0.436	0.614	1.731	0.282	0.657	1.763	0.076	0.588
1171	5.855	NaN	NaN	NaN	NaN	NaN	NaN	1.804	0.839	0.209	1.766	0.623	0.187	1.704	0.511	0.228	1.716	0.437	0.23	1.758	0.288	0.188	1.822	0.08	0.279	1.726	0.019	0.23	1.679	0.847	0.51	1.768	0.873	0.622	1.707	0.631	0.652	1.68	0.509	0.604	1.696	0.437	0.614	1.73	0.281	0.656	1.763	0.075	0.588
1172	5.86	NaN	NaN	NaN	NaN	NaN	NaN	1.803	0.839	0.209	1.766	0.624	0.187	1.703	0.511	0.228	1.716	0.437	0.23	1.758	0.288	0.188	1.822	0.08	0.279	1.726	0.019	0.23	1.678	0.847	0.51	1.767	0.873	0.623	1.702	0.632	0.652	1.675	0.51	0.604	1.694	0.438	0.613	1.729	0.281	0.655	1.762	0.075	0.588
1173	5.865	NaN	NaN	NaN	NaN	NaN	NaN	1.803	0.84	0.21	1.765	0.624	0.187	1.703	0.511	0.229	1.716	0.437	0.23	1.758	0.288	0.188	1.822	0.08	0.279	1.726	0.019	0.23	1.678	0.846	0.51	1.766	0.874	0.624	1.698	0.633	0.651	1.672	0.511	0.603	1.693	0.437	0.613	1.729	0.283	0.655	1.762	0.074	0.588
1174	5.87	NaN	NaN	NaN	NaN	NaN	NaN	1.802	0.84	0.21	1.765	0.624	0.187	1.703	0.511	0.229	1.716	0.437	0.231	1.758	0.288	0.188	1.822	0.08	0.279	1.726	0.019	0.23	1.678	0.845	0.51	1.765	0.874	0.624	1.695	0.635	0.651	1.669	0.511	0.603	1.693	0.437	0.612	1.728	0.285	0.655	1.762	0.074	0.588
1175	5.875	NaN	NaN	NaN	NaN	NaN	NaN	1.802	0.84	0.211	1.765	0.624	0.187	1.703	0.511	0.23	1.716	0.437	0.231	1.758	0.288	0.188	1.822	0.08	0.279	1.726	0.019	0.23	1.681	0.844	0.511	1.764	0.874	0.624	1.691	0.637	0.65	1.667	0.51	0.602	1.692	0.435	0.611	1.728	0.286	0.655	1.762	0.073	0.588
1176	5.88	NaN	NaN	NaN	NaN	NaN	NaN	1.801	0.84	0.211	1.764	0.624	0.188	1.703	0.511	0.231	1.716	0.437	0.232	1.758	0.288	0.189	1.822	0.08	0.278	1.726	0.019	0.23	1.687	0.843	0.512	1.763	0.875	0.625	1.686	0.638	0.65	1.666	0.51	0.601	1.692	0.435	0.61	1.728	0.286	0.655	1.762	0.073	0.588
1177	5.885	NaN	NaN	NaN	NaN	NaN	NaN	1.8	0.84	0.212	1.764	0.625	0.188	1.703	0.511	0.231	1.716	0.437	0.232	1.758	0.288	0.189	1.822	0.081	0.278	1.726	0.019	0.23	1.684	0.842	0.511	1.761	0.875	0.625	1.682	0.638	0.649	1.666	0.51	0.601	1.694	0.435	0.61	1.729	0.285	0.654	1.762	0.073	0.588
1178	5.89	NaN	NaN	NaN	NaN	NaN	NaN	1.8	0.841	0.212	1.764	0.625	0.188	1.703	0.511	0.231	1.716	0.437	0.232	1.758	0.288	0.189	1.822	0.081	0.278	1.726	0.019	0.23	1.676	0.842	0.509	1.758	0.875	0.626	1.679	0.639	0.648	1.666	0.51	0.601	1.694	0.435	0.61	1.729	0.284	0.654	1.762	0.073	0.588
1179	5.895	NaN	NaN	NaN	NaN	NaN	NaN	1.799	0.841	0.213	1.764	0.626	0.189	1.704	0.512	0.231	1.716	0.437	0.233	1.758	0.289	0.189	1.822	0.081	0.279	1.726	0.019	0.23	1.673	0.843	0.508	1.756	0.875	0.626	1.677	0.64	0.648	1.666	0.51	0.601	1.695	0.435	0.609	1.729	0.282	0.654	1.761	0.073	0.588
1180	5.9	NaN	NaN	NaN	NaN	NaN	NaN	1.799	0.841	0.213	1.765	0.626	0.19	1.704	0.513	0.232	1.716	0.437	0.233	1.758	0.289	0.189	1.822	0.081	0.278	1.726	0.019	0.23	1.67	0.844	0.508	1.755	0.875	0.626	1.675	0.641	0.649	1.667	0.51	0.601	1.696	0.434	0.609	1.729	0.282	0.654	1.761	0.073	0.588
1181	5.905	NaN	NaN	NaN	NaN	NaN	NaN	1.799	0.841	0.214	1.765	0.627	0.191	1.704	0.513	0.232	1.716	0.437	0.233	1.758	0.289	0.19	1.822	0.082	0.278	1.726	0.019	0.23	1.668	0.845	0.508	1.753	0.875	0.626	1.675	0.641	0.649	1.668	0.509	0.601	1.696	0.434	0.609	1.729	0.282	0.655	1.761	0.073	0.588
1182	5.91	NaN	NaN	NaN	NaN	NaN	NaN	1.799	0.842	0.214	1.765	0.627	0.192	1.705	0.513	0.232	1.716	0.438	0.234	1.758	0.289	0.19	1.822	0.082	0.278	1.726	0.019	0.23	1.667	0.846	0.508	1.751	0.875	0.627	1.675	0.642	0.649	1.67	0.509	0.601	1.697	0.434	0.609	1.729	0.282	0.655	1.761	0.073	0.588
1183	5.915	NaN	NaN	NaN	NaN	NaN	NaN	1.799	0.842	0.215	1.765	0.627	0.192	1.705	0.514	0.233	1.716	0.438	0.234	1.758	0.29	0.19	1.822	0.082	0.278	1.726	0.019	0.23	1.667	0.846	0.508	1.75	0.875	0.628	1.676	0.642	0.65	1.671	0.509	0.602	1.697	0.434	0.609	1.73	0.283	0.655	1.761	0.073	0.588
1184	5.92	NaN	NaN	NaN	NaN	NaN	NaN	1.799	0.842	0.216	1.765	0.627	0.192	1.705	0.514	0.233	1.717	0.438	0.234	1.759	0.29	0.19	1.822	0.082	0.278	1.726	0.019	0.23	1.667	0.846	0.507	1.748	0.875	0.628	1.676	0.641	0.65	1.672	0.508	0.602	1.697	0.434	0.61	1.731	0.283	0.655	1.761	0.073	0.588
1185	5.925	NaN	NaN	NaN	NaN	NaN	NaN	1.799	0.842	0.217	1.765	0.627	0.193	1.705	0.514	0.234	1.717	0.438	0.235	1.759	0.29	0.191	1.822	0.082	0.278	1.726	0.019	0.23	1.666	0.847	0.508	1.747	0.875	0.628	1.678	0.64	0.651	1.674	0.509	0.602	1.697	0.434	0.61	1.731	0.283	0.655	1.761	0.073	0.588
1186	5.93	NaN	NaN	NaN	NaN	NaN	NaN	1.8	0.843	0.217	1.765	0.627	0.193	1.706	0.514	0.234	1.718	0.438	0.235	1.759	0.29	0.191	1.822	0.082	0.278	1.726	0.019	0.23	1.665	0.848	0.508	1.746	0.875	0.628	1.681	0.639	0.651	1.675	0.509	0.603	1.697	0.433	0.61	1.732	0.283	0.655	1.761	0.073	0.588
1187	5.935	NaN	NaN	NaN	NaN	NaN	NaN	1.8	0.843	0.218	1.765	0.628	0.194	1.706	0.514	0.235	1.718	0.439	0.235	1.76	0.29	0.191	1.822	0.082	0.278	1.726	0.019	0.23	1.664	0.849	0.509	1.745	0.875	0.628	1.683	0.638	0.652	1.675	0.509	0.603	1.696	0.433	0.611	1.732	0.283	0.655	1.761	0.073	0.588
1188	5.94	NaN	NaN	NaN	NaN	NaN	NaN	1.8	0.844	0.219	1.766	0.629	0.196	1.706	0.514	0.235	1.719	0.439	0.236	1.76	0.291	0.191	1.822	0.082	0.278	1.726	0.019	0.23	1.662	0.85	0.511	1.744	0.876	0.628	1.684	0.636	0.652	1.676	0.509	0.604	1.697	0.433	0.611	1.732	0.283	0.655	1.761	0.073	0.588
1189	5.945	NaN	NaN	NaN	NaN	NaN	NaN	1.8	0.844	0.219	1.766	0.629	0.196	1.707	0.514	0.235	1.719	0.439	0.236	1.761	0.291	0.192	1.822	0.082	0.278	1.726	0.019	0.23	1.661	0.85	0.512	1.744	0.876	0.629	1.686	0.635	0.652	1.676	0.509	0.604	1.697	0.434	0.612	1.733	0.283	0.655	1.762	0.073	0.589
1190	5.95	NaN	NaN	NaN	NaN	NaN	NaN	1.8	0.845	0.22	1.767	0.629	0.197	1.707	0.515	0.237	1.72	0.439	0.237	1.761	0.292	0.192	1.822	0.082	0.278	1.726	0.019	0.23	1.661	0.851	0.513	1.744	0.876	0.63	1.689	0.635	0.652	1.676	0.508	0.605	1.698	0.434	0.612	1.733	0.283	0.656	1.762	0.073	0.589
1191	5.955	NaN	NaN	NaN	NaN	NaN	NaN	1.801	0.845	0.221	1.767	0.63	0.197	1.707	0.515	0.238	1.72	0.439	0.238	1.762	0.292	0.192	1.822	0.082	0.278	1.726	0.019	0.23	1.661	0.851	0.514	1.744	0.877	0.632	1.692	0.634	0.653	1.677	0.508	0.605	1.699	0.434	0.612	1.734	0.283	0.656	1.762	0.073	0.589
1192	5.96	NaN	NaN	NaN	NaN	NaN	NaN	1.801	0.846	0.222	1.767	0.63	0.198	1.708	0.516	0.238	1.721	0.44	0.238	1.762	0.292	0.192	1.822	0.082	0.278	1.726	0.019	0.23	1.661	0.852	0.514	1.744	0.877	0.632	1.695	0.634	0.653	1.678	0.508	0.605	1.699	0.434	0.613	1.734	0.283	0.656	1.762	0.072	0.589
1193	5.965	NaN	NaN	NaN	NaN	NaN	NaN	1.801	0.847	0.222	1.768	0.63	0.198	1.709	0.516	0.238	1.722	0.441	0.239	1.763	0.293	0.192	1.822	0.082	0.278	1.726	0.019	0.23	1.666	0.852	0.517	1.743	0.877	0.632	1.697	0.633	0.654	1.679	0.508	0.606	1.7	0.434	0.613	1.735	0.283	0.656	1.762	0.072	0.59
1194	5.97	NaN	NaN	NaN	NaN	NaN	NaN	1.801	0.847	0.223	1.768	0.631	0.199	1.71	0.517	0.239	1.723	0.441	0.239	1.763	0.293	0.193	1.822	0.082	0.279	1.726	0.019	0.23	1.675	0.851	0.521	1.743	0.878	0.633	1.699	0.632	0.654	1.679	0.508	0.606	1.701	0.434	0.613	1.735	0.282	0.657	1.762	0.072	0.59
1195	5.975	NaN	NaN	NaN	NaN	NaN	NaN	1.801	0.848	0.224	1.769	0.632	0.2	1.71	0.517	0.239	1.723	0.442	0.24	1.763	0.293	0.194	1.823	0.082	0.279	1.726	0.019	0.23	1.673	0.853	0.522	1.744	0.88	0.633	1.7	0.632	0.654	1.68	0.508	0.606	1.702	0.434	0.613	1.736	0.282	0.657	1.762	0.072	0.59
1196	5.98	NaN	NaN	NaN	NaN	NaN	NaN	1.801	0.848	0.225	1.769	0.632	0.201	1.711	0.517	0.24	1.723	0.442	0.24	1.764	0.294	0.194	1.823	0.082	0.28	1.726	0.019	0.23	1.667	0.855	0.521	1.744	0.88	0.634	1.702	0.632	0.655	1.681	0.509	0.607	1.702	0.433	0.613	1.736	0.282	0.657	1.762	0.072	0.59
1197	5.985	NaN	NaN	NaN	NaN	NaN	NaN	1.801	0.849	0.226	1.769	0.632	0.202	1.711	0.518	0.241	1.724	0.442	0.24	1.764	0.294	0.195	1.823	0.083	0.28	1.726	0.019	0.23	1.659	0.858	0.521	1.744	0.881	0.634	1.704	0.633	0.655	1.681	0.509	0.608	1.702	0.433	0.613	1.736	0.282	0.658	1.763	0.072	0.59
1198	5.99	NaN	NaN	NaN	NaN	NaN	NaN	1.801	0.849	0.227	1.769	0.632	0.203	1.711	0.518	0.241	1.724	0.442	0.241	1.765	0.295	0.195	1.823	0.082	0.279	1.726	0.019	0.23	1.655	0.859	0.52	1.744	0.882	0.634	1.704	0.633	0.656	1.682	0.509	0.608	1.703	0.434	0.614	1.736	0.282	0.658	1.763	0.072	0.59
1199	5.995	NaN	NaN	NaN	NaN	NaN	NaN	1.801	0.85	0.228	1.769	0.633	0.204	1.712	0.518	0.242	1.724	0.442	0.242	1.765	0.295	0.195	1.822	0.082	0.279	1.726	0.019	0.23	1.652	0.862	0.521	1.745	0.883	0.636	1.704	0.633	0.656	1.682	0.509	0.609	1.703	0.434	0.615	1.736	0.282	0.659	1.763	0.072	0.591
1200	6	NaN	NaN	NaN	NaN	NaN	NaN	1.801	0.85	0.229	1.769	0.633	0.205	1.712	0.518	0.244	1.725	0.443	0.243	1.765	0.295	0.196	1.822	0.082	0.279	1.726	0.019	0.23	1.652	0.864	0.523	1.746	0.884	0.638	1.705	0.634	0.657	1.683	0.509	0.609	1.703	0.434	0.615	1.735	0.281	0.659	1.763	0.072	0.591
1201	6.005	NaN	NaN	NaN	NaN	NaN	NaN	1.801	0.851	0.23	1.77	0.634	0.205	1.712	0.518	0.244	1.725	0.443	0.244	1.765	0.295	0.196	1.822	0.082	0.279	1.726	0.019	0.23	1.652	0.864	0.524	1.746	0.885	0.639	1.704	0.633	0.658	1.683	0.509	0.609	1.703	0.434	0.615	1.735	0.281	0.659	1.763	0.072	0.591
1202	6.01	NaN	NaN	NaN	NaN	NaN	NaN	1.801	0.851	0.23	1.77	0.634	0.206	1.712	0.518	0.245	1.726	0.443	0.245	1.765	0.296	0.196	1.822	0.082	0.279	1.726	0.019	0.23	1.652	0.865	0.525	1.746	0.886	0.639	1.702	0.632	0.659	1.683	0.509	0.61	1.703	0.434	0.616	1.735	0.281	0.66	1.763	0.072	0.591
1203	6.015	NaN	NaN	NaN	NaN	NaN	NaN	1.801	0.852	0.231	1.77	0.635	0.207	1.713	0.518	0.245	1.726	0.444	0.245	1.766	0.296	0.197	1.822	0.083	0.28	1.726	0.019	0.23	1.652	0.865	0.526	1.746	0.886	0.639	1.702	0.632	0.659	1.683	0.509	0.61	1.703	0.434	0.616	1.735	0.281	0.66	1.763	0.072	0.591
1204	6.02	NaN	NaN	NaN	NaN	NaN	NaN	1.8	0.852	0.232	1.771	0.636	0.208	1.713	0.519	0.246	1.727	0.444	0.246	1.766	0.297	0.197	1.822	0.083	0.279	1.726	0.019	0.23	1.652	0.866	0.526	1.745	0.887	0.64	1.702	0.633	0.66	1.683	0.509	0.61	1.703	0.434	0.616	1.734	0.281	0.66	1.763	0.072	0.591
1205	6.025	NaN	NaN	NaN	NaN	NaN	NaN	1.8	0.852	0.233	1.771	0.636	0.209	1.713	0.519	0.248	1.727	0.444	0.247	1.767	0.298	0.198	1.822	0.083	0.28	1.726	0.019	0.23	1.651	0.866	0.527	1.745	0.888	0.641	1.701	0.633	0.66	1.683	0.509	0.61	1.703	0.433	0.617	1.734	0.281	0.66	1.763	0.072	0.591
1206	6.03	NaN	NaN	NaN	NaN	NaN	NaN	1.8	0.853	0.234	1.771	0.637	0.21	1.714	0.52	0.249	1.727	0.445	0.248	1.767	0.298	0.199	1.822	0.083	0.279	1.726	0.019	0.23	1.651	0.867	0.528	1.745	0.888	0.641	1.7	0.633	0.661	1.683	0.509	0.611	1.703	0.433	0.617	1.734	0.281	0.66	1.763	0.072	0.591
1207	6.035	NaN	NaN	NaN	NaN	NaN	NaN	1.8	0.853	0.235	1.771	0.637	0.211	1.714	0.52	0.25	1.727	0.445	0.249	1.767	0.298	0.199	1.822	0.083	0.28	1.726	0.019	0.23	1.65	0.868	0.529	1.744	0.888	0.641	1.699	0.633	0.661	1.682	0.509	0.611	1.703	0.433	0.617	1.734	0.281	0.661	1.763	0.072	0.592
1208	6.04	NaN	NaN	NaN	NaN	NaN	NaN	1.799	0.853	0.236	1.771	0.637	0.212	1.714	0.521	0.251	1.727	0.445	0.25	1.767	0.298	0.2	1.822	0.083	0.279	1.726	0.019	0.23	1.649	0.868	0.529	1.743	0.888	0.643	1.699	0.634	0.661	1.682	0.51	0.611	1.703	0.433	0.618	1.734	0.28	0.661	1.763	0.072	0.592
1209	6.045	NaN	NaN	NaN	NaN	NaN	NaN	1.799	0.854	0.237	1.771	0.638	0.213	1.715	0.521	0.251	1.728	0.445	0.251	1.767	0.299	0.2	1.822	0.083	0.279	1.726	0.019	0.23	1.647	0.868	0.53	1.742	0.888	0.644	1.698	0.634	0.662	1.682	0.51	0.611	1.703	0.433	0.618	1.734	0.28	0.661	1.763	0.072	0.592
1210	6.05	NaN	NaN	NaN	NaN	NaN	NaN	1.799	0.854	0.238	1.771	0.638	0.214	1.715	0.521	0.252	1.728	0.445	0.251	1.767	0.299	0.201	1.822	0.083	0.28	1.726	0.019	0.23	1.645	0.868	0.531	1.74	0.888	0.645	1.695	0.633	0.662	1.682	0.51	0.611	1.703	0.433	0.619	1.734	0.28	0.661	1.763	0.072	0.592
1211	6.055	NaN	NaN	NaN	NaN	NaN	NaN	1.798	0.855	0.239	1.771	0.638	0.215	1.714	0.521	0.253	1.728	0.445	0.252	1.767	0.299	0.201	1.822	0.083	0.28	1.726	0.019	0.231	1.644	0.868	0.533	1.739	0.888	0.645	1.694	0.633	0.663	1.682	0.51	0.612	1.704	0.433	0.619	1.734	0.28	0.661	1.763	0.072	0.592
1212	6.06	NaN	NaN	NaN	NaN	NaN	NaN	1.798	0.855	0.24	1.771	0.639	0.215	1.715	0.521	0.254	1.729	0.446	0.253	1.767	0.299	0.201	1.822	0.083	0.279	1.726	0.019	0.231	1.644	0.868	0.534	1.737	0.888	0.645	1.693	0.634	0.663	1.682	0.51	0.612	1.704	0.433	0.619	1.735	0.28	0.661	1.763	0.071	0.592
1213	6.065	NaN	NaN	NaN	NaN	NaN	NaN	1.798	0.855	0.241	1.77	0.639	0.216	1.715	0.522	0.255	1.729	0.446	0.253	1.768	0.3	0.202	1.821	0.083	0.279	1.726	0.019	0.231	1.647	0.867	0.535	1.736	0.888	0.646	1.693	0.636	0.664	1.682	0.51	0.612	1.704	0.433	0.619	1.735	0.28	0.661	1.763	0.071	0.592
1214	6.07	NaN	NaN	NaN	NaN	NaN	NaN	1.797	0.855	0.242	1.77	0.639	0.217	1.715	0.522	0.256	1.729	0.446	0.254	1.768	0.3	0.203	1.821	0.083	0.279	1.726	0.019	0.231	1.65	0.866	0.536	1.734	0.888	0.647	1.691	0.636	0.664	1.682	0.51	0.613	1.705	0.433	0.619	1.736	0.279	0.662	1.763	0.071	0.592
1215	6.075	NaN	NaN	NaN	NaN	NaN	NaN	1.797	0.855	0.243	1.77	0.639	0.218	1.715	0.522	0.256	1.729	0.447	0.255	1.769	0.301	0.204	1.821	0.083	0.279	1.726	0.019	0.231	1.649	0.866	0.536	1.733	0.888	0.648	1.69	0.636	0.664	1.682	0.51	0.613	1.705	0.433	0.619	1.736	0.279	0.662	1.763	0.071	0.593
1216	6.08	NaN	NaN	NaN	NaN	NaN	NaN	1.797	0.856	0.244	1.77	0.64	0.22	1.716	0.522	0.257	1.729	0.447	0.256	1.769	0.301	0.204	1.821	0.083	0.279	1.726	0.02	0.231	1.648	0.866	0.536	1.731	0.888	0.649	1.689	0.636	0.665	1.682	0.509	0.613	1.705	0.433	0.62	1.736	0.279	0.662	1.763	0.071	0.593
1217	6.085	NaN	NaN	NaN	NaN	NaN	NaN	1.797	0.856	0.245	1.77	0.64	0.22	1.716	0.523	0.259	1.73	0.447	0.257	1.769	0.301	0.204	1.821	0.083	0.28	1.726	0.02	0.231	1.646	0.866	0.536	1.729	0.888	0.649	1.688	0.637	0.665	1.683	0.509	0.614	1.706	0.433	0.62	1.736	0.279	0.662	1.763	0.071	0.593
1218	6.09	NaN	NaN	NaN	NaN	NaN	NaN	1.797	0.856	0.246	1.769	0.641	0.22	1.716	0.523	0.26	1.73	0.447	0.257	1.769	0.302	0.204	1.821	0.084	0.28	1.726	0.02	0.231	1.641	0.866	0.535	1.728	0.887	0.65	1.687	0.636	0.665	1.683	0.509	0.614	1.706	0.433	0.62	1.736	0.279	0.662	1.763	0.07	0.593
1219	6.095	NaN	NaN	NaN	NaN	NaN	NaN	1.796	0.856	0.247	1.769	0.641	0.221	1.715	0.523	0.261	1.73	0.448	0.258	1.769	0.302	0.205	1.822	0.084	0.28	1.726	0.02	0.231	1.638	0.865	0.535	1.727	0.887	0.652	1.685	0.636	0.666	1.683	0.509	0.614	1.707	0.433	0.62	1.736	0.279	0.662	1.763	0.07	0.593
1220	6.1	NaN	NaN	NaN	NaN	NaN	NaN	1.797	0.857	0.248	1.77	0.642	0.222	1.715	0.523	0.261	1.73	0.448	0.258	1.769	0.302	0.205	1.822	0.084	0.28	1.726	0.02	0.231	1.637	0.865	0.535	1.725	0.888	0.653	1.684	0.636	0.666	1.684	0.509	0.614	1.708	0.433	0.62	1.736	0.279	0.662	1.763	0.07	0.593
1221	6.105	NaN	NaN	NaN	NaN	NaN	NaN	1.797	0.857	0.249	1.77	0.642	0.223	1.715	0.523	0.262	1.73	0.448	0.259	1.769	0.302	0.206	1.822	0.084	0.28	1.726	0.02	0.231	1.637	0.865	0.536	1.724	0.888	0.654	1.685	0.638	0.667	1.684	0.509	0.615	1.708	0.433	0.621	1.736	0.278	0.663	1.763	0.07	0.593
1222	6.11	NaN	NaN	NaN	NaN	NaN	NaN	1.797	0.857	0.25	1.77	0.642	0.224	1.715	0.523	0.262	1.731	0.449	0.26	1.769	0.303	0.207	1.822	0.085	0.28	1.726	0.02	0.231	1.636	0.865	0.536	1.723	0.889	0.655	1.686	0.64	0.668	1.685	0.509	0.615	1.709	0.433	0.621	1.736	0.278	0.663	1.763	0.07	0.593
1223	6.115	NaN	NaN	NaN	NaN	NaN	NaN	1.796	0.858	0.251	1.77	0.643	0.226	1.715	0.523	0.263	1.731	0.45	0.261	1.769	0.303	0.207	1.822	0.085	0.28	1.726	0.02	0.231	1.635	0.865	0.536	1.722	0.889	0.656	1.686	0.64	0.669	1.685	0.509	0.616	1.709	0.433	0.621	1.737	0.278	0.663	1.763	0.07	0.593
1224	6.12	NaN	NaN	NaN	NaN	NaN	NaN	1.796	0.858	0.252	1.77	0.643	0.227	1.715	0.523	0.263	1.731	0.45	0.261	1.769	0.304	0.208	1.822	0.085	0.28	1.726	0.02	0.231	1.634	0.866	0.537	1.721	0.889	0.657	1.685	0.639	0.67	1.685	0.51	0.616	1.709	0.433	0.622	1.737	0.278	0.663	1.763	0.069	0.593
1225	6.125	NaN	NaN	NaN	NaN	NaN	NaN	1.796	0.857	0.253	1.769	0.643	0.227	1.715	0.524	0.264	1.731	0.45	0.262	1.77	0.304	0.208	1.821	0.085	0.281	1.726	0.02	0.231	1.633	0.866	0.537	1.72	0.889	0.658	1.685	0.639	0.67	1.686	0.51	0.617	1.709	0.433	0.622	1.736	0.278	0.663	1.763	0.069	0.593
1226	6.13	NaN	NaN	NaN	NaN	NaN	NaN	1.796	0.858	0.254	1.769	0.643	0.228	1.716	0.524	0.265	1.731	0.45	0.262	1.77	0.304	0.208	1.821	0.086	0.281	1.726	0.02	0.231	1.633	0.866	0.538	1.719	0.889	0.658	1.685	0.639	0.67	1.686	0.51	0.617	1.71	0.433	0.622	1.736	0.277	0.663	1.763	0.069	0.593
1227	6.135	NaN	NaN	NaN	NaN	NaN	NaN	1.796	0.859	0.255	1.769	0.643	0.229	1.716	0.525	0.267	1.731	0.45	0.263	1.77	0.305	0.209	1.821	0.086	0.281	1.726	0.02	0.231	1.633	0.866	0.538	1.717	0.888	0.658	1.685	0.639	0.671	1.686	0.51	0.617	1.71	0.433	0.623	1.736	0.277	0.663	1.763	0.069	0.593
1228	6.14	NaN	NaN	NaN	NaN	NaN	NaN	1.796	0.859	0.256	1.769	0.644	0.23	1.715	0.525	0.266	1.731	0.45	0.263	1.77	0.305	0.209	1.821	0.086	0.281	1.726	0.02	0.231	1.632	0.867	0.538	1.715	0.888	0.657	1.685	0.639	0.671	1.686	0.51	0.618	1.709	0.433	0.623	1.736	0.277	0.664	1.763	0.069	0.593
1229	6.145	NaN	NaN	NaN	NaN	NaN	NaN	1.796	0.859	0.257	1.769	0.644	0.231	1.716	0.526	0.267	1.731	0.45	0.264	1.77	0.305	0.209	1.821	0.087	0.281	1.726	0.02	0.231	1.632	0.867	0.539	1.715	0.888	0.659	1.685	0.639	0.671	1.686	0.51	0.618	1.709	0.432	0.623	1.736	0.277	0.664	1.763	0.069	0.593
1230	6.15	NaN	NaN	NaN	NaN	NaN	NaN	1.796	0.86	0.258	1.769	0.644	0.232	1.715	0.526	0.267	1.731	0.451	0.264	1.77	0.306	0.209	1.821	0.087	0.281	1.726	0.02	0.231	1.632	0.868	0.54	1.716	0.889	0.662	1.685	0.639	0.672	1.686	0.51	0.618	1.709	0.432	0.624	1.736	0.277	0.665	1.763	0.069	0.593
1231	6.155	NaN	NaN	NaN	NaN	NaN	NaN	1.796	0.86	0.259	1.769	0.645	0.233	1.715	0.527	0.268	1.731	0.451	0.265	1.771	0.307	0.21	1.821	0.087	0.281	1.726	0.02	0.231	1.631	0.869	0.541	1.717	0.889	0.663	1.686	0.639	0.672	1.686	0.51	0.618	1.709	0.432	0.624	1.736	0.277	0.665	1.763	0.069	0.593
1232	6.16	NaN	NaN	NaN	NaN	NaN	NaN	1.796	0.86	0.26	1.769	0.645	0.233	1.715	0.527	0.268	1.731	0.451	0.266	1.771	0.307	0.21	1.821	0.087	0.281	1.726	0.02	0.231	1.63	0.87	0.542	1.716	0.89	0.663	1.686	0.639	0.673	1.686	0.51	0.618	1.709	0.432	0.625	1.736	0.277	0.666	1.763	0.069	0.593
1233	6.165	NaN	NaN	NaN	NaN	NaN	NaN	1.795	0.859	0.26	1.769	0.645	0.233	1.715	0.527	0.269	1.73	0.451	0.266	1.771	0.308	0.21	1.821	0.087	0.281	1.726	0.02	0.231	1.63	0.871	0.543	1.715	0.89	0.663	1.687	0.639	0.673	1.686	0.51	0.619	1.709	0.432	0.625	1.736	0.277	0.666	1.763	0.069	0.593
1234	6.17	NaN	NaN	NaN	NaN	NaN	NaN	1.796	0.86	0.261	1.769	0.645	0.233	1.715	0.528	0.27	1.73	0.451	0.267	1.771	0.308	0.211	1.821	0.087	0.281	1.726	0.02	0.231	1.629	0.871	0.544	1.714	0.889	0.663	1.688	0.639	0.674	1.686	0.51	0.619	1.709	0.432	0.626	1.736	0.276	0.666	1.763	0.069	0.593
1235	6.175	NaN	NaN	NaN	NaN	NaN	NaN	1.796	0.861	0.262	1.769	0.646	0.234	1.715	0.528	0.27	1.73	0.451	0.267	1.771	0.308	0.211	1.821	0.087	0.282	1.726	0.02	0.231	1.628	0.872	0.545	1.713	0.889	0.663	1.688	0.639	0.675	1.686	0.51	0.62	1.71	0.432	0.626	1.736	0.276	0.666	1.763	0.069	0.593
1236	6.18	NaN	NaN	NaN	NaN	NaN	NaN	1.796	0.861	0.263	1.77	0.647	0.236	1.715	0.528	0.27	1.73	0.452	0.268	1.772	0.309	0.211	1.821	0.087	0.282	1.726	0.02	0.231	1.628	0.872	0.546	1.713	0.89	0.663	1.687	0.637	0.676	1.687	0.51	0.62	1.71	0.432	0.626	1.737	0.276	0.666	1.763	0.069	0.593
1237	6.185	NaN	NaN	NaN	NaN	NaN	NaN	1.795	0.861	0.264	1.77	0.647	0.237	1.715	0.528	0.271	1.73	0.452	0.268	1.772	0.309	0.212	1.821	0.088	0.282	1.726	0.02	0.231	1.628	0.872	0.548	1.715	0.891	0.665	1.687	0.636	0.676	1.687	0.51	0.621	1.71	0.432	0.626	1.737	0.276	0.666	1.763	0.069	0.593
1238	6.19	NaN	NaN	NaN	NaN	NaN	NaN	1.795	0.862	0.264	1.77	0.647	0.237	1.714	0.528	0.272	1.73	0.453	0.268	1.772	0.309	0.212	1.82	0.088	0.282	1.726	0.02	0.231	1.627	0.873	0.548	1.716	0.891	0.666	1.687	0.636	0.676	1.687	0.509	0.622	1.711	0.432	0.626	1.737	0.276	0.666	1.763	0.069	0.593
1239	6.195	NaN	NaN	NaN	NaN	NaN	NaN	1.795	0.862	0.265	1.77	0.648	0.238	1.714	0.528	0.272	1.731	0.453	0.268	1.772	0.309	0.212	1.82	0.088	0.282	1.726	0.02	0.231	1.626	0.873	0.549	1.716	0.891	0.668	1.687	0.636	0.677	1.687	0.509	0.622	1.711	0.432	0.627	1.737	0.276	0.666	1.763	0.069	0.593
1240	6.2	NaN	NaN	NaN	NaN	NaN	NaN	1.795	0.863	0.266	1.77	0.648	0.238	1.714	0.528	0.273	1.731	0.454	0.269	1.772	0.31	0.213	1.82	0.088	0.282	1.726	0.02	0.231	1.626	0.874	0.549	1.716	0.891	0.669	1.687	0.635	0.677	1.688	0.509	0.622	1.711	0.432	0.627	1.737	0.276	0.667	1.763	0.069	0.593
1241	6.205	NaN	NaN	NaN	NaN	NaN	NaN	1.795	0.863	0.267	1.77	0.648	0.239	1.714	0.528	0.273	1.731	0.454	0.269	1.772	0.31	0.213	1.82	0.088	0.282	1.726	0.02	0.232	1.626	0.874	0.55	1.715	0.891	0.669	1.688	0.635	0.677	1.688	0.509	0.623	1.712	0.432	0.627	1.737	0.276	0.667	1.763	0.069	0.593
1242	6.21	NaN	NaN	NaN	NaN	NaN	NaN	1.795	0.863	0.268	1.77	0.648	0.239	1.714	0.528	0.273	1.731	0.454	0.269	1.772	0.31	0.213	1.82	0.088	0.283	1.726	0.02	0.232	1.625	0.875	0.551	1.714	0.891	0.669	1.688	0.635	0.678	1.688	0.509	0.623	1.712	0.432	0.627	1.737	0.275	0.667	1.763	0.069	0.593
1243	6.215	NaN	NaN	NaN	NaN	NaN	NaN	1.795	0.864	0.268	1.77	0.648	0.239	1.714	0.528	0.273	1.731	0.455	0.27	1.772	0.311	0.213	1.82	0.089	0.284	1.726	0.02	0.232	1.626	0.875	0.551	1.713	0.891	0.669	1.689	0.636	0.679	1.689	0.509	0.623	1.712	0.432	0.627	1.737	0.275	0.667	1.763	0.069	0.593
1244	6.22	NaN	NaN	NaN	NaN	NaN	NaN	1.795	0.864	0.269	1.771	0.648	0.24	1.714	0.529	0.274	1.731	0.455	0.27	1.772	0.311	0.213	1.82	0.089	0.284	1.726	0.02	0.231	1.626	0.875	0.552	1.713	0.891	0.671	1.691	0.637	0.68	1.689	0.509	0.624	1.713	0.431	0.628	1.737	0.275	0.667	1.762	0.069	0.593
1245	6.225	NaN	NaN	NaN	NaN	NaN	NaN	1.795	0.864	0.27	1.772	0.649	0.242	1.714	0.529	0.274	1.731	0.455	0.27	1.772	0.312	0.214	1.82	0.089	0.284	1.726	0.02	0.232	1.624	0.876	0.553	1.714	0.891	0.673	1.691	0.638	0.68	1.689	0.509	0.624	1.713	0.431	0.628	1.736	0.275	0.667	1.762	0.069	0.593
1246	6.23	NaN	NaN	NaN	NaN	NaN	NaN	1.794	0.864	0.271	1.772	0.649	0.242	1.714	0.53	0.274	1.73	0.455	0.27	1.773	0.312	0.214	1.82	0.09	0.284	1.726	0.02	0.232	1.623	0.876	0.554	1.714	0.891	0.674	1.692	0.638	0.681	1.69	0.509	0.624	1.713	0.431	0.628	1.736	0.275	0.667	1.762	0.069	0.593
1247	6.235	NaN	NaN	NaN	NaN	NaN	NaN	1.794	0.864	0.272	1.772	0.65	0.243	1.714	0.53	0.275	1.73	0.456	0.271	1.773	0.313	0.214	1.82	0.09	0.284	1.726	0.021	0.232	1.623	0.876	0.554	1.714	0.891	0.674	1.692	0.638	0.681	1.69	0.509	0.625	1.713	0.431	0.629	1.736	0.274	0.667	1.762	0.069	0.593
1248	6.24	NaN	NaN	NaN	NaN	NaN	NaN	1.794	0.864	0.272	1.772	0.65	0.243	1.714	0.53	0.275	1.73	0.456	0.271	1.772	0.313	0.214	1.82	0.09	0.284	1.726	0.021	0.231	1.623	0.875	0.555	1.713	0.891	0.675	1.692	0.638	0.682	1.69	0.509	0.625	1.713	0.431	0.629	1.736	0.274	0.667	1.762	0.069	0.593
1249	6.245	NaN	NaN	NaN	NaN	NaN	NaN	1.794	0.865	0.273	1.772	0.65	0.244	1.714	0.53	0.275	1.73	0.456	0.271	1.772	0.313	0.215	1.82	0.09	0.284	1.726	0.021	0.231	1.624	0.875	0.556	1.713	0.891	0.676	1.692	0.638	0.682	1.69	0.509	0.626	1.713	0.431	0.629	1.736	0.274	0.667	1.762	0.069	0.593
1250	6.25	NaN	NaN	NaN	NaN	NaN	NaN	1.793	0.865	0.274	1.772	0.65	0.244	1.714	0.531	0.275	1.73	0.456	0.271	1.772	0.313	0.215	1.819	0.09	0.284	1.726	0.021	0.232	NaN	NaN	NaN	1.712	0.891	0.677	1.692	0.637	0.682	1.69	0.509	0.626	1.713	0.43	0.629	1.736	0.274	0.667	1.762	0.069	0.593
1251	6.255	NaN	NaN	NaN	NaN	NaN	NaN	1.793	0.865	0.275	1.771	0.65	0.244	1.714	0.531	0.275	1.73	0.456	0.272	1.772	0.313	0.215	1.819	0.09	0.284	1.726	0.021	0.232	1.631	0.874	0.562	1.712	0.891	0.679	1.692	0.637	0.683	1.69	0.509	0.627	1.713	0.43	0.63	1.735	0.274	0.668	1.762	0.069	0.593
1252	6.26	NaN	NaN	NaN	NaN	NaN	NaN	1.793	0.865	0.276	1.771	0.65	0.244	1.714	0.531	0.276	1.73	0.456	0.272	1.772	0.313	0.215	1.819	0.091	0.284	1.726	0.021	0.232	1.627	0.874	0.561	1.712	0.891	0.679	1.692	0.637	0.683	1.69	0.509	0.627	1.713	0.43	0.63	1.735	0.274	0.668	1.762	0.069	0.593
1253	6.265	NaN	NaN	NaN	NaN	NaN	NaN	1.793	0.865	0.276	1.771	0.651	0.245	1.714	0.531	0.276	1.73	0.456	0.272	1.772	0.314	0.215	1.819	0.091	0.284	1.726	0.021	0.231	NaN	NaN	NaN	1.711	0.891	0.679	1.69	0.636	0.684	1.69	0.508	0.628	1.713	0.43	0.631	1.735	0.273	0.668	1.762	0.069	0.593
1254	6.27	NaN	NaN	NaN	NaN	NaN	NaN	1.793	0.865	0.277	1.772	0.651	0.246	1.714	0.531	0.276	1.73	0.457	0.272	1.773	0.314	0.215	1.819	0.091	0.284	1.726	0.021	0.231	1.623	0.875	0.561	1.711	0.891	0.679	1.688	0.634	0.684	1.69	0.508	0.628	1.712	0.43	0.631	1.735	0.273	0.668	1.762	0.069	0.593
1255	6.275	NaN	NaN	NaN	NaN	NaN	NaN	1.793	0.866	0.278	1.772	0.652	0.246	1.714	0.531	0.276	1.73	0.457	0.273	1.773	0.314	0.215	1.819	0.091	0.284	1.726	0.021	0.232	1.622	0.875	0.562	1.709	0.89	0.679	1.687	0.634	0.685	1.69	0.509	0.628	1.712	0.43	0.632	1.735	0.273	0.668	1.762	0.069	0.593
1256	6.28	NaN	NaN	NaN	NaN	NaN	NaN	1.793	0.866	0.279	1.772	0.652	0.247	1.714	0.531	0.277	1.73	0.457	0.273	1.773	0.315	0.216	1.819	0.091	0.284	1.726	0.021	0.232	1.622	0.875	0.563	1.71	0.89	0.681	1.687	0.634	0.685	1.69	0.509	0.629	1.712	0.429	0.632	1.735	0.273	0.669	1.762	0.069	0.593
1257	6.285	NaN	NaN	NaN	NaN	NaN	NaN	1.793	0.866	0.28	1.772	0.653	0.247	1.714	0.531	0.278	1.73	0.458	0.274	1.773	0.315	0.216	1.819	0.092	0.284	1.726	0.021	0.232	1.621	0.876	0.563	1.711	0.89	0.684	1.687	0.634	0.685	1.691	0.509	0.629	1.712	0.429	0.632	1.735	0.273	0.669	1.762	0.069	0.593
1258	6.29	NaN	NaN	NaN	NaN	NaN	NaN	1.793	0.867	0.281	1.772	0.653	0.248	1.714	0.532	0.279	1.73	0.458	0.274	1.773	0.315	0.216	1.819	0.093	0.285	1.726	0.021	0.232	1.62	0.876	0.564	1.711	0.89	0.685	1.687	0.635	0.686	1.691	0.509	0.63	1.711	0.427	0.631	1.735	0.273	0.669	1.762	0.069	0.593
1259	6.295	NaN	NaN	NaN	NaN	NaN	NaN	1.792	0.867	0.281	1.772	0.654	0.249	1.714	0.533	0.279	1.73	0.458	0.274	1.773	0.316	0.216	1.819	0.093	0.285	1.726	0.021	0.232	1.619	0.877	0.565	1.71	0.891	0.685	1.687	0.635	0.687	1.691	0.509	0.63	1.712	0.428	0.632	1.735	0.272	0.669	1.762	0.069	0.593
1260	6.3	NaN	NaN	NaN	NaN	NaN	NaN	1.792	0.866	0.282	1.772	0.654	0.249	1.714	0.533	0.279	1.729	0.459	0.275	1.773	0.316	0.216	1.819	0.093	0.285	1.726	0.021	0.232	1.619	0.877	0.565	1.71	0.891	0.685	1.689	0.637	0.688	1.691	0.509	0.63	1.713	0.429	0.633	1.735	0.272	0.669	1.762	0.069	0.593
1261	6.305	NaN	NaN	NaN	NaN	NaN	NaN	1.792	0.866	0.282	1.771	0.654	0.249	1.714	0.534	0.279	1.729	0.459	0.275	1.773	0.317	0.217	1.819	0.093	0.285	1.726	0.021	0.232	1.62	0.877	0.565	1.709	0.891	0.685	1.689	0.638	0.689	1.691	0.509	0.63	1.713	0.429	0.633	1.735	0.272	0.669	1.762	0.069	0.593
1262	6.31	NaN	NaN	NaN	NaN	NaN	NaN	1.792	0.867	0.283	1.771	0.655	0.249	1.714	0.534	0.279	1.73	0.459	0.275	1.773	0.317	0.217	1.819	0.093	0.285	1.725	0.021	0.232	1.621	0.876	0.567	1.706	0.89	0.685	1.688	0.637	0.689	1.69	0.508	0.63	1.713	0.429	0.633	1.735	0.272	0.669	1.762	0.069	0.593
1263	6.315	NaN	NaN	NaN	NaN	NaN	NaN	1.792	0.867	0.284	1.771	0.655	0.25	1.714	0.534	0.28	1.73	0.459	0.275	1.774	0.318	0.217	1.818	0.093	0.284	1.725	0.021	0.232	1.619	0.876	0.568	1.705	0.889	0.685	1.688	0.637	0.69	1.69	0.508	0.631	1.713	0.429	0.633	1.735	0.272	0.669	1.762	0.069	0.593
1264	6.32	NaN	NaN	NaN	NaN	NaN	NaN	1.791	0.868	0.285	1.771	0.655	0.25	1.714	0.534	0.28	1.73	0.459	0.275	1.774	0.318	0.217	1.818	0.093	0.284	1.725	0.021	0.232	1.618	0.876	0.569	1.705	0.889	0.685	1.688	0.637	0.69	1.691	0.508	0.631	1.713	0.429	0.634	1.735	0.272	0.669	1.762	0.069	0.593
1265	6.325	NaN	NaN	NaN	NaN	NaN	NaN	1.791	0.868	0.286	1.771	0.656	0.251	1.714	0.534	0.28	1.73	0.46	0.275	1.774	0.319	0.217	1.818	0.093	0.284	1.725	0.021	0.232	1.617	0.876	0.57	1.706	0.889	0.687	1.688	0.637	0.691	1.691	0.508	0.632	1.714	0.429	0.634	1.735	0.272	0.669	1.762	0.069	0.593
1266	6.33	NaN	NaN	NaN	NaN	NaN	NaN	1.791	0.868	0.287	1.771	0.656	0.251	1.714	0.534	0.28	1.73	0.46	0.275	1.774	0.319	0.217	1.818	0.094	0.284	1.725	0.021	0.232	1.616	0.876	0.57	1.707	0.89	0.689	1.688	0.637	0.691	1.691	0.508	0.632	1.714	0.429	0.634	1.735	0.272	0.669	1.762	0.069	0.593
1267	6.335	NaN	NaN	NaN	NaN	NaN	NaN	1.791	0.869	0.288	1.771	0.656	0.252	1.714	0.534	0.28	1.73	0.461	0.276	1.774	0.319	0.218	1.818	0.094	0.283	1.725	0.021	0.232	1.617	0.876	0.571	1.706	0.889	0.689	1.687	0.637	0.691	1.691	0.508	0.632	1.714	0.429	0.634	1.735	0.272	0.669	1.762	0.069	0.593
1268	6.34	NaN	NaN	NaN	NaN	NaN	NaN	1.791	0.869	0.288	1.771	0.657	0.252	1.714	0.534	0.281	1.73	0.461	0.276	1.774	0.319	0.218	1.818	0.095	0.283	1.725	0.021	0.232	1.618	0.875	0.571	1.706	0.89	0.69	1.687	0.636	0.691	1.691	0.508	0.633	1.714	0.429	0.635	1.735	0.271	0.669	1.762	0.069	0.593
1269	6.345	NaN	NaN	NaN	NaN	NaN	NaN	1.79	0.87	0.289	1.771	0.657	0.253	1.714	0.535	0.281	1.73	0.462	0.277	1.774	0.319	0.218	1.818	0.095	0.284	1.725	0.021	0.232	1.618	0.875	0.572	1.706	0.89	0.69	1.686	0.636	0.691	1.691	0.508	0.633	1.715	0.429	0.635	1.735	0.271	0.669	1.762	0.069	0.593
1270	6.35	NaN	NaN	NaN	NaN	NaN	NaN	1.79	0.87	0.29	1.771	0.658	0.254	1.714	0.535	0.282	1.73	0.462	0.277	1.774	0.32	0.219	1.818	0.095	0.283	1.725	0.021	0.232	NaN	NaN	NaN	1.706	0.89	0.691	1.686	0.635	0.692	1.691	0.508	0.633	1.715	0.429	0.636	1.735	0.271	0.67	1.762	0.069	0.593
1271	6.355	NaN	NaN	NaN	NaN	NaN	NaN	1.79	0.87	0.29	1.771	0.658	0.254	1.714	0.536	0.283	1.73	0.462	0.278	1.775	0.32	0.219	1.818	0.095	0.283	1.725	0.021	0.232	NaN	NaN	NaN	1.706	0.89	0.692	1.686	0.635	0.692	1.692	0.508	0.634	1.715	0.429	0.636	1.735	0.271	0.67	1.762	0.069	0.593
1272	6.36	NaN	NaN	NaN	NaN	NaN	NaN	1.79	0.87	0.291	1.771	0.659	0.255	1.715	0.536	0.283	1.73	0.462	0.278	1.775	0.321	0.22	1.818	0.095	0.282	1.725	0.021	0.232	1.626	0.875	0.577	1.706	0.891	0.693	1.686	0.635	0.693	1.692	0.508	0.634	1.715	0.429	0.636	1.735	0.271	0.67	1.762	0.069	0.593
1273	6.365	NaN	NaN	NaN	NaN	NaN	NaN	1.79	0.871	0.292	1.771	0.659	0.256	1.715	0.537	0.284	1.73	0.463	0.279	1.775	0.321	0.22	1.818	0.096	0.282	1.725	0.021	0.232	1.619	0.877	0.576	1.705	0.89	0.693	1.685	0.634	0.693	1.693	0.508	0.634	1.716	0.429	0.636	1.735	0.271	0.67	1.762	0.069	0.593
1274	6.37	NaN	NaN	NaN	NaN	NaN	NaN	1.789	0.871	0.292	1.771	0.66	0.256	1.716	0.538	0.284	1.731	0.463	0.279	1.776	0.322	0.221	1.818	0.096	0.282	1.725	0.021	0.232	1.616	0.877	0.576	1.703	0.889	0.693	1.686	0.634	0.693	1.693	0.508	0.635	1.716	0.429	0.637	1.736	0.271	0.67	1.762	0.069	0.593
1275	6.375	NaN	NaN	NaN	NaN	NaN	NaN	1.789	0.871	0.293	1.771	0.66	0.257	1.716	0.538	0.285	1.731	0.463	0.28	1.776	0.322	0.221	1.817	0.096	0.283	1.725	0.021	0.232	1.616	0.877	0.576	1.702	0.888	0.693	1.687	0.635	0.694	1.693	0.508	0.635	1.716	0.429	0.637	1.736	0.271	0.671	1.762	0.069	0.593
1276	6.38	NaN	NaN	NaN	NaN	NaN	NaN	1.789	0.871	0.293	1.771	0.66	0.258	1.716	0.538	0.285	1.731	0.463	0.28	1.776	0.322	0.221	1.817	0.096	0.283	1.725	0.022	0.232	1.616	0.877	0.577	1.702	0.888	0.693	1.688	0.635	0.695	1.694	0.508	0.635	1.717	0.429	0.637	1.736	0.271	0.671	1.762	0.069	0.593
1277	6.385	NaN	NaN	NaN	NaN	NaN	NaN	1.788	0.872	0.294	1.771	0.661	0.259	1.716	0.538	0.286	1.731	0.464	0.28	1.776	0.323	0.221	1.817	0.096	0.283	1.725	0.022	0.232	1.615	0.878	0.577	1.702	0.888	0.694	1.688	0.636	0.695	1.694	0.508	0.636	1.717	0.429	0.638	1.736	0.271	0.671	1.762	0.069	0.593
1278	6.39	NaN	NaN	NaN	NaN	NaN	NaN	1.788	0.873	0.295	1.772	0.661	0.26	1.716	0.539	0.286	1.731	0.464	0.281	1.776	0.323	0.221	1.818	0.097	0.284	1.725	0.022	0.232	1.618	0.878	0.579	1.703	0.888	0.695	1.689	0.635	0.696	1.694	0.508	0.636	1.717	0.429	0.638	1.736	0.271	0.671	1.762	0.069	0.593
1279	6.395	NaN	NaN	NaN	NaN	NaN	NaN	1.788	0.873	0.296	1.772	0.662	0.26	1.716	0.539	0.287	1.732	0.465	0.281	1.776	0.323	0.221	1.817	0.097	0.284	1.725	0.022	0.232	1.626	0.877	0.583	1.704	0.889	0.696	1.689	0.635	0.697	1.695	0.508	0.636	1.718	0.429	0.638	1.736	0.27	0.671	1.762	0.069	0.593
1280	6.4	NaN	NaN	NaN	NaN	NaN	NaN	1.788	0.874	0.296	1.772	0.662	0.26	1.716	0.539	0.288	1.732	0.466	0.282	1.777	0.324	0.222	1.817	0.098	0.284	1.725	0.022	0.232	1.627	0.877	0.584	1.704	0.889	0.697	1.689	0.635	0.697	1.695	0.508	0.637	1.718	0.429	0.638	1.736	0.27	0.671	1.762	0.069	0.593
1281	6.405	NaN	NaN	NaN	NaN	NaN	NaN	1.788	0.874	0.297	1.772	0.662	0.261	1.717	0.54	0.289	1.733	0.466	0.282	1.777	0.324	0.222	1.817	0.098	0.285	1.725	0.022	0.232	1.622	0.879	0.583	1.705	0.889	0.697	1.69	0.635	0.697	1.696	0.508	0.637	1.718	0.429	0.638	1.736	0.27	0.671	1.762	0.069	0.593
1282	6.41	NaN	NaN	NaN	NaN	NaN	NaN	1.787	0.875	0.297	1.772	0.663	0.262	1.717	0.54	0.289	1.733	0.466	0.283	1.777	0.325	0.223	1.817	0.099	0.285	1.725	0.022	0.232	1.616	0.88	0.582	1.705	0.889	0.698	1.691	0.637	0.697	1.696	0.508	0.637	1.719	0.429	0.639	1.736	0.27	0.671	1.762	0.069	0.593
1283	6.415	NaN	NaN	NaN	NaN	NaN	NaN	1.787	0.876	0.298	1.773	0.664	0.263	1.717	0.54	0.289	1.733	0.466	0.283	1.778	0.325	0.224	1.817	0.099	0.286	1.725	0.022	0.232	1.614	0.881	0.582	1.706	0.89	0.699	1.692	0.637	0.698	1.697	0.509	0.638	1.719	0.429	0.639	1.736	0.27	0.671	1.762	0.069	0.593
1284	6.42	NaN	NaN	NaN	NaN	NaN	NaN	1.787	0.876	0.299	1.773	0.665	0.264	1.717	0.541	0.29	1.733	0.467	0.284	1.778	0.326	0.224	1.817	0.099	0.286	1.725	0.022	0.232	1.614	0.881	0.583	1.706	0.89	0.7	1.692	0.637	0.698	1.697	0.509	0.638	1.719	0.429	0.639	1.736	0.27	0.671	1.762	0.069	0.593
1285	6.425	NaN	NaN	NaN	NaN	NaN	NaN	1.787	0.877	0.299	1.773	0.665	0.265	1.718	0.542	0.291	1.734	0.467	0.285	1.779	0.326	0.225	1.817	0.1	0.286	1.725	0.022	0.232	1.613	0.881	0.584	1.706	0.89	0.701	1.692	0.637	0.698	1.698	0.509	0.638	1.72	0.429	0.639	1.736	0.27	0.671	1.762	0.069	0.593
1286	6.43	NaN	NaN	NaN	NaN	NaN	NaN	1.786	0.877	0.3	1.773	0.665	0.266	1.719	0.543	0.291	1.734	0.468	0.286	1.779	0.326	0.225	1.817	0.1	0.286	1.724	0.023	0.232	1.613	0.882	0.585	1.706	0.89	0.702	1.693	0.637	0.698	1.698	0.508	0.638	1.72	0.429	0.639	1.737	0.27	0.671	1.762	0.069	0.593
1287	6.435	NaN	NaN	NaN	NaN	NaN	NaN	1.786	0.878	0.3	1.773	0.666	0.266	1.719	0.543	0.292	1.734	0.468	0.286	1.779	0.327	0.225	1.817	0.1	0.285	1.724	0.023	0.232	1.612	0.882	0.585	1.706	0.889	0.702	1.693	0.637	0.698	1.698	0.508	0.638	1.721	0.429	0.639	1.737	0.27	0.671	1.762	0.069	0.593
1288	6.44	NaN	NaN	NaN	NaN	NaN	NaN	1.786	0.878	0.301	1.773	0.667	0.267	1.719	0.544	0.293	1.735	0.469	0.287	1.78	0.328	0.226	1.817	0.101	0.285	1.724	0.023	0.232	1.611	0.883	0.586	1.706	0.889	0.703	1.694	0.637	0.699	1.698	0.508	0.639	1.721	0.429	0.639	1.737	0.27	0.672	1.762	0.069	0.593
1289	6.445	NaN	NaN	NaN	NaN	NaN	NaN	1.785	0.879	0.301	1.773	0.667	0.267	1.719	0.544	0.294	1.735	0.469	0.287	1.78	0.328	0.226	1.817	0.101	0.285	1.724	0.023	0.233	1.612	0.883	0.586	1.705	0.889	0.703	1.694	0.636	0.699	1.699	0.508	0.639	1.722	0.429	0.639	1.737	0.27	0.672	1.762	0.069	0.593
1290	6.45	NaN	NaN	NaN	NaN	NaN	NaN	1.785	0.879	0.302	1.773	0.668	0.268	1.719	0.544	0.295	1.735	0.47	0.288	1.781	0.329	0.227	1.816	0.101	0.285	1.724	0.023	0.233	1.612	0.883	0.587	1.705	0.889	0.703	1.695	0.636	0.7	1.699	0.508	0.639	1.722	0.429	0.64	1.737	0.27	0.672	1.762	0.069	0.593
1291	6.455	NaN	NaN	NaN	NaN	NaN	NaN	1.785	0.88	0.302	1.773	0.668	0.269	1.72	0.544	0.295	1.736	0.47	0.288	1.781	0.329	0.228	1.816	0.101	0.286	1.724	0.023	0.233	1.612	0.883	0.587	1.704	0.889	0.703	1.695	0.636	0.7	1.699	0.508	0.639	1.722	0.429	0.64	1.738	0.27	0.672	1.762	0.069	0.593
1292	6.46	NaN	NaN	NaN	NaN	NaN	NaN	1.784	0.881	0.303	1.773	0.669	0.269	1.72	0.545	0.296	1.736	0.471	0.289	1.781	0.33	0.228	1.816	0.101	0.286	1.724	0.024	0.233	1.611	0.883	0.588	1.704	0.889	0.704	1.695	0.636	0.7	1.699	0.508	0.639	1.722	0.429	0.64	1.738	0.27	0.672	1.762	0.069	0.593
1293	6.465	NaN	NaN	NaN	NaN	NaN	NaN	1.784	0.881	0.303	1.773	0.669	0.27	1.721	0.546	0.297	1.737	0.471	0.29	1.781	0.33	0.229	1.816	0.101	0.286	1.724	0.024	0.233	1.61	0.883	0.588	1.704	0.888	0.704	1.694	0.635	0.7	1.7	0.509	0.64	1.723	0.429	0.64	1.738	0.27	0.672	1.762	0.069	0.593
1294	6.47	NaN	NaN	NaN	NaN	NaN	NaN	1.784	0.882	0.304	1.774	0.67	0.271	1.722	0.547	0.298	1.737	0.472	0.291	1.782	0.33	0.229	1.815	0.101	0.286	1.724	0.024	0.233	1.611	0.883	0.589	1.705	0.888	0.705	1.694	0.635	0.7	1.7	0.509	0.64	1.723	0.429	0.64	1.738	0.27	0.672	1.762	0.069	0.593
1295	6.475	NaN	NaN	NaN	NaN	NaN	NaN	1.783	0.883	0.304	1.773	0.671	0.272	1.722	0.547	0.297	1.737	0.472	0.292	1.782	0.331	0.229	1.815	0.101	0.286	1.725	0.024	0.233	1.611	0.884	0.589	1.705	0.888	0.706	1.694	0.635	0.7	1.701	0.509	0.641	1.723	0.43	0.64	1.738	0.27	0.672	1.762	0.069	0.593
1296	6.48	NaN	NaN	NaN	NaN	NaN	NaN	1.783	0.883	0.305	1.773	0.672	0.273	1.722	0.548	0.298	1.737	0.472	0.292	1.782	0.331	0.23	1.815	0.101	0.286	1.725	0.024	0.233	1.613	0.884	0.591	1.704	0.888	0.706	1.694	0.635	0.701	1.701	0.509	0.641	1.723	0.43	0.64	1.738	0.27	0.673	1.762	0.069	0.593
1297	6.485	NaN	NaN	NaN	NaN	NaN	NaN	1.782	0.884	0.305	1.773	0.672	0.273	1.722	0.548	0.298	1.737	0.472	0.293	1.783	0.332	0.231	1.814	0.101	0.286	1.725	0.024	0.233	1.619	0.884	0.593	1.704	0.887	0.706	1.694	0.635	0.701	1.701	0.509	0.641	1.723	0.43	0.641	1.738	0.27	0.673	1.762	0.069	0.593
1298	6.49	NaN	NaN	NaN	NaN	NaN	NaN	1.782	0.884	0.306	1.772	0.673	0.273	1.721	0.548	0.299	1.737	0.473	0.293	1.783	0.333	0.232	1.814	0.102	0.287	1.725	0.024	0.233	1.62	0.885	0.594	1.703	0.887	0.706	1.694	0.635	0.701	1.701	0.509	0.641	1.723	0.43	0.641	1.738	0.27	0.673	1.762	0.069	0.593
1299	6.495	NaN	NaN	NaN	NaN	NaN	NaN	1.781	0.885	0.306	1.772	0.673	0.274	1.721	0.548	0.3	1.738	0.473	0.293	1.783	0.333	0.233	1.815	0.103	0.288	1.725	0.024	0.234	1.618	0.886	0.594	1.703	0.887	0.706	1.694	0.635	0.701	1.702	0.509	0.641	1.723	0.43	0.641	1.738	0.27	0.673	1.762	0.069	0.593
1300	6.5	NaN	NaN	NaN	NaN	NaN	NaN	1.781	0.886	0.307	1.771	0.673	0.274	1.721	0.549	0.301	1.738	0.474	0.294	1.784	0.333	0.233	1.814	0.103	0.29	1.725	0.024	0.234	1.617	0.887	0.594	1.702	0.887	0.706	1.694	0.635	0.701	1.702	0.509	0.642	1.723	0.43	0.641	1.738	0.27	0.673	1.762	0.069	0.593
1301	6.505	NaN	NaN	NaN	NaN	NaN	NaN	1.781	0.886	0.307	1.77	0.674	0.274	1.721	0.55	0.301	1.738	0.475	0.295	1.784	0.334	0.234	1.814	0.103	0.291	1.725	0.024	0.234	1.616	0.887	0.595	1.702	0.887	0.707	1.693	0.635	0.702	1.702	0.509	0.642	1.723	0.43	0.641	1.738	0.27	0.673	1.762	0.069	0.593
1302	6.51	NaN	NaN	NaN	NaN	NaN	NaN	1.78	0.886	0.308	1.77	0.674	0.275	1.721	0.55	0.302	1.739	0.476	0.295	1.784	0.334	0.234	1.814	0.103	0.291	1.726	0.025	0.235	1.612	0.887	0.594	1.703	0.887	0.708	1.692	0.634	0.702	1.702	0.509	0.642	1.723	0.43	0.642	1.738	0.27	0.673	1.762	0.069	0.593
1303	6.515	NaN	NaN	NaN	NaN	NaN	NaN	1.779	0.886	0.308	1.769	0.675	0.275	1.721	0.551	0.302	1.739	0.476	0.296	1.784	0.334	0.234	1.813	0.103	0.292	1.726	0.025	0.235	1.61	0.888	0.594	1.703	0.887	0.709	1.692	0.634	0.702	1.702	0.509	0.642	1.723	0.43	0.642	1.738	0.27	0.673	1.762	0.069	0.593
1304	6.52	NaN	NaN	NaN	NaN	NaN	NaN	1.779	0.887	0.308	1.769	0.675	0.276	1.721	0.552	0.302	1.738	0.476	0.296	1.784	0.335	0.235	1.813	0.104	0.291	1.726	0.025	0.236	1.61	0.888	0.595	1.704	0.887	0.709	1.693	0.635	0.703	1.702	0.509	0.642	1.723	0.43	0.642	1.737	0.269	0.673	1.762	0.069	0.593
1305	6.525	NaN	NaN	NaN	NaN	NaN	NaN	1.78	0.888	0.309	1.768	0.676	0.276	1.721	0.552	0.302	1.738	0.476	0.297	1.785	0.335	0.236	1.813	0.104	0.292	1.726	0.025	0.236	1.609	0.888	0.596	1.705	0.887	0.71	1.694	0.636	0.704	1.702	0.509	0.642	1.723	0.43	0.642	1.737	0.269	0.673	1.762	0.069	0.593
1306	6.53	NaN	NaN	NaN	NaN	NaN	NaN	1.779	0.889	0.31	1.767	0.676	0.276	1.721	0.553	0.303	1.738	0.476	0.297	1.785	0.335	0.237	1.813	0.104	0.292	1.726	0.025	0.237	1.609	0.888	0.596	1.705	0.887	0.712	1.695	0.637	0.704	1.702	0.509	0.643	1.723	0.43	0.642	1.737	0.269	0.673	1.762	0.069	0.593
1307	6.535	NaN	NaN	NaN	NaN	NaN	NaN	1.779	0.889	0.31	1.767	0.677	0.276	1.721	0.554	0.303	1.738	0.477	0.297	1.785	0.336	0.238	1.813	0.105	0.294	1.726	0.025	0.237	1.609	0.888	0.596	1.706	0.887	0.712	1.695	0.637	0.704	1.702	0.509	0.643	1.723	0.43	0.643	1.737	0.269	0.673	1.762	0.069	0.593
1308	6.54	NaN	NaN	NaN	NaN	NaN	NaN	1.778	0.889	0.311	1.766	0.677	0.276	1.72	0.554	0.303	1.738	0.477	0.298	1.785	0.336	0.238	1.813	0.106	0.296	1.727	0.025	0.237	1.61	0.888	0.597	1.706	0.887	0.713	1.695	0.636	0.705	1.702	0.508	0.643	1.723	0.43	0.643	1.737	0.269	0.674	1.762	0.069	0.593
1309	6.545	NaN	NaN	NaN	NaN	NaN	NaN	1.778	0.889	0.311	1.765	0.677	0.276	1.72	0.555	0.303	1.738	0.478	0.298	1.785	0.336	0.239	1.813	0.106	0.297	1.727	0.025	0.238	1.61	0.888	0.597	1.706	0.887	0.713	1.695	0.636	0.705	1.702	0.508	0.643	1.724	0.43	0.643	1.738	0.269	0.674	1.762	0.069	0.593
1310	6.55	NaN	NaN	NaN	NaN	NaN	NaN	1.778	0.889	0.311	1.765	0.678	0.277	1.719	0.555	0.303	1.738	0.479	0.298	1.785	0.336	0.239	1.812	0.106	0.297	1.727	0.025	0.238	1.611	0.888	0.597	1.706	0.887	0.713	1.695	0.636	0.705	1.702	0.508	0.644	1.724	0.43	0.643	1.738	0.269	0.674	1.762	0.069	0.593
1311	6.555	NaN	NaN	NaN	NaN	NaN	NaN	1.778	0.89	0.312	1.764	0.678	0.277	1.718	0.555	0.303	1.738	0.479	0.298	1.785	0.337	0.24	1.811	0.105	0.298	1.728	0.025	0.239	1.612	0.888	0.597	1.706	0.887	0.713	1.695	0.636	0.706	1.702	0.508	0.644	1.724	0.43	0.644	1.738	0.269	0.674	1.762	0.069	0.593
1312	6.56	NaN	NaN	NaN	NaN	NaN	NaN	1.778	0.89	0.312	1.764	0.679	0.277	1.718	0.556	0.304	1.737	0.479	0.298	1.785	0.337	0.241	1.811	0.105	0.299	1.728	0.025	0.239	1.612	0.889	0.598	1.707	0.887	0.713	1.695	0.636	0.706	1.702	0.508	0.644	1.724	0.43	0.644	1.738	0.269	0.674	1.762	0.069	0.593
1313	6.565	NaN	NaN	NaN	NaN	NaN	NaN	1.778	0.89	0.312	1.763	0.68	0.278	1.717	0.556	0.304	1.735	0.479	0.299	1.785	0.338	0.241	1.811	0.106	0.302	1.728	0.026	0.24	1.611	0.889	0.598	1.707	0.887	0.713	1.695	0.636	0.707	1.702	0.508	0.644	1.724	0.43	0.644	1.738	0.269	0.675	1.762	0.069	0.593
1314	6.57	NaN	NaN	NaN	NaN	NaN	NaN	1.778	0.891	0.313	1.763	0.68	0.278	1.716	0.556	0.304	1.735	0.48	0.299	1.785	0.338	0.242	1.811	0.107	0.303	1.728	0.026	0.24	1.609	0.889	0.598	1.707	0.887	0.714	1.695	0.636	0.707	1.702	0.508	0.644	1.725	0.43	0.645	1.738	0.269	0.675	1.762	0.069	0.593
1315	6.575	NaN	NaN	NaN	NaN	NaN	NaN	1.778	0.892	0.314	1.762	0.681	0.278	1.715	0.557	0.304	1.735	0.481	0.298	1.785	0.338	0.243	1.81	0.108	0.303	1.728	0.026	0.241	1.609	0.89	0.599	1.708	0.887	0.714	1.696	0.636	0.707	1.702	0.508	0.645	1.725	0.43	0.645	1.738	0.269	0.675	1.762	0.069	0.593
1316	6.58	NaN	NaN	NaN	NaN	NaN	NaN	1.779	0.892	0.315	1.76	0.681	0.278	1.715	0.557	0.304	1.734	0.481	0.298	1.784	0.338	0.244	1.81	0.108	0.303	1.728	0.026	0.242	1.609	0.89	0.599	1.708	0.886	0.715	1.696	0.635	0.707	1.702	0.508	0.645	1.725	0.43	0.645	1.738	0.269	0.675	1.762	0.069	0.593
1317	6.585	NaN	NaN	NaN	NaN	NaN	NaN	1.779	0.892	0.315	1.76	0.681	0.278	1.714	0.557	0.304	1.734	0.481	0.298	1.784	0.339	0.244	1.809	0.108	0.304	1.728	0.026	0.242	1.61	0.89	0.6	1.708	0.886	0.715	1.695	0.634	0.707	1.702	0.508	0.645	1.725	0.43	0.645	1.738	0.268	0.676	1.762	0.069	0.593
1318	6.59	NaN	NaN	NaN	NaN	NaN	NaN	1.779	0.893	0.315	1.759	0.682	0.278	1.713	0.558	0.304	1.733	0.481	0.298	1.784	0.339	0.245	1.809	0.109	0.305	1.728	0.026	0.243	1.609	0.89	0.601	1.708	0.886	0.715	1.695	0.634	0.708	1.702	0.508	0.646	1.725	0.429	0.645	1.739	0.268	0.676	1.762	0.069	0.593
1319	6.595	NaN	NaN	NaN	NaN	NaN	NaN	1.779	0.893	0.316	1.758	0.683	0.278	1.712	0.558	0.303	1.732	0.482	0.299	1.783	0.34	0.245	1.808	0.109	0.308	1.728	0.027	0.244	1.609	0.891	0.601	1.708	0.886	0.715	1.695	0.634	0.708	1.702	0.508	0.646	1.724	0.429	0.646	1.739	0.268	0.676	1.762	0.069	0.593
1320	6.6	NaN	NaN	NaN	NaN	NaN	NaN	1.779	0.893	0.316	1.757	0.683	0.278	1.711	0.558	0.303	1.731	0.482	0.299	1.783	0.34	0.246	1.807	0.109	0.309	1.729	0.027	0.244	1.61	0.891	0.602	1.708	0.885	0.716	1.695	0.634	0.708	1.702	0.508	0.647	1.724	0.429	0.646	1.739	0.268	0.676	1.762	0.069	0.593
1321	6.605	NaN	NaN	NaN	NaN	NaN	NaN	1.779	0.893	0.316	1.757	0.683	0.278	1.711	0.559	0.303	1.731	0.482	0.299	1.783	0.34	0.246	1.806	0.11	0.31	1.729	0.027	0.245	1.61	0.891	0.602	1.708	0.885	0.717	1.695	0.633	0.708	1.703	0.508	0.647	1.725	0.428	0.646	1.739	0.268	0.677	1.762	0.069	0.593
1322	6.61	NaN	NaN	NaN	NaN	NaN	NaN	1.779	0.893	0.316	1.756	0.684	0.278	1.71	0.559	0.303	1.73	0.482	0.299	1.782	0.34	0.247	1.805	0.11	0.31	1.729	0.027	0.245	1.611	0.891	0.602	1.709	0.885	0.718	1.696	0.634	0.709	1.703	0.507	0.647	1.724	0.428	0.646	1.739	0.268	0.677	1.762	0.069	0.593
1323	6.615	NaN	NaN	NaN	NaN	NaN	NaN	1.779	0.894	0.317	1.756	0.684	0.278	1.709	0.56	0.303	1.729	0.483	0.299	1.782	0.341	0.247	1.804	0.111	0.31	1.729	0.027	0.246	1.612	0.891	0.603	1.709	0.885	0.718	1.697	0.635	0.709	1.703	0.507	0.647	1.724	0.426	0.645	1.74	0.267	0.677	1.762	0.068	0.593
1324	6.62	NaN	NaN	NaN	NaN	NaN	NaN	1.78	0.894	0.318	1.755	0.684	0.278	1.708	0.56	0.303	1.728	0.483	0.299	1.781	0.341	0.248	1.804	0.111	0.311	1.729	0.027	0.247	1.612	0.891	0.603	1.709	0.885	0.718	1.697	0.635	0.71	1.703	0.507	0.647	1.724	0.426	0.646	1.74	0.267	0.677	1.762	0.068	0.594
1325	6.625	NaN	NaN	NaN	NaN	NaN	NaN	1.781	0.895	0.319	1.754	0.685	0.278	1.707	0.56	0.302	1.727	0.483	0.299	1.781	0.341	0.248	1.804	0.112	0.313	1.729	0.028	0.247	1.612	0.891	0.603	1.709	0.884	0.719	1.698	0.635	0.71	1.703	0.507	0.648	1.725	0.427	0.647	1.741	0.267	0.678	1.762	0.068	0.594
1326	6.63	NaN	NaN	NaN	NaN	NaN	NaN	1.781	0.895	0.319	1.753	0.685	0.278	1.706	0.561	0.302	1.726	0.484	0.299	1.78	0.341	0.249	1.803	0.113	0.314	1.729	0.028	0.248	1.611	0.89	0.603	1.709	0.884	0.719	1.698	0.635	0.71	1.703	0.507	0.648	1.725	0.428	0.647	1.741	0.267	0.678	1.762	0.068	0.594
1327	6.635	NaN	NaN	NaN	NaN	NaN	NaN	1.781	0.895	0.319	1.753	0.685	0.278	1.706	0.561	0.302	1.725	0.484	0.298	1.78	0.342	0.249	1.802	0.113	0.315	1.729	0.028	0.248	1.611	0.89	0.603	1.709	0.884	0.718	1.699	0.635	0.711	1.704	0.507	0.649	1.726	0.428	0.648	1.742	0.267	0.678	1.763	0.068	0.594
1328	6.64	NaN	NaN	NaN	NaN	NaN	NaN	1.781	0.896	0.319	1.752	0.685	0.278	1.705	0.561	0.302	1.725	0.484	0.298	1.78	0.342	0.249	1.801	0.113	0.316	1.728	0.028	0.249	1.61	0.891	0.603	1.708	0.884	0.718	1.7	0.636	0.712	1.705	0.508	0.649	1.726	0.428	0.648	1.742	0.267	0.678	1.763	0.068	0.594
1329	6.645	NaN	NaN	NaN	NaN	NaN	NaN	1.781	0.896	0.32	1.752	0.685	0.278	1.704	0.562	0.302	1.724	0.485	0.298	1.779	0.342	0.25	1.8	0.113	0.316	1.728	0.028	0.249	1.61	0.891	0.603	NaN	NaN	NaN	1.699	0.635	0.713	1.705	0.508	0.65	1.727	0.428	0.648	1.743	0.267	0.679	1.763	0.068	0.594
1330	6.65	NaN	NaN	NaN	NaN	NaN	NaN	1.781	0.896	0.32	1.751	0.685	0.278	1.703	0.562	0.301	1.723	0.485	0.298	1.779	0.343	0.251	1.8	0.113	0.316	1.728	0.028	0.25	1.615	0.89	0.605	1.711	0.886	0.721	1.698	0.634	0.713	1.705	0.508	0.65	1.727	0.428	0.649	1.743	0.267	0.679	1.763	0.067	0.594
1331	6.655	NaN	NaN	NaN	NaN	NaN	NaN	1.781	0.895	0.321	1.751	0.686	0.277	1.702	0.562	0.301	1.722	0.485	0.298	1.779	0.344	0.251	1.799	0.113	0.317	1.728	0.029	0.25	1.623	0.889	0.609	1.712	0.886	0.722	1.699	0.634	0.713	1.706	0.508	0.651	1.727	0.428	0.649	1.744	0.267	0.679	1.763	0.067	0.594
1332	6.66	NaN	NaN	NaN	NaN	NaN	NaN	1.781	0.895	0.321	1.75	0.686	0.277	1.701	0.563	0.301	1.721	0.486	0.298	1.779	0.344	0.251	1.799	0.114	0.318	1.728	0.029	0.25	1.615	0.891	0.607	1.712	0.886	0.722	1.701	0.636	0.714	1.706	0.508	0.651	1.728	0.428	0.65	1.744	0.267	0.68	1.763	0.067	0.594
1333	6.665	NaN	NaN	NaN	NaN	NaN	NaN	1.781	0.895	0.322	1.75	0.686	0.277	1.7	0.563	0.301	1.72	0.487	0.297	1.778	0.345	0.252	1.798	0.115	0.318	1.728	0.029	0.25	1.614	0.891	0.607	1.712	0.886	0.723	1.701	0.636	0.714	1.707	0.508	0.651	1.728	0.428	0.65	1.744	0.267	0.68	1.763	0.067	0.594
1334	6.67	NaN	NaN	NaN	NaN	NaN	NaN	1.781	0.896	0.323	1.75	0.687	0.277	1.7	0.563	0.301	1.719	0.487	0.297	1.778	0.345	0.252	1.798	0.116	0.319	1.728	0.029	0.251	1.615	0.891	0.608	1.713	0.886	0.723	1.702	0.637	0.715	1.707	0.508	0.652	1.728	0.428	0.65	1.745	0.267	0.68	1.763	0.067	0.594
1335	6.675	NaN	NaN	NaN	NaN	NaN	NaN	1.781	0.896	0.323	1.749	0.687	0.277	1.699	0.564	0.301	1.719	0.487	0.297	1.778	0.346	0.252	1.797	0.116	0.319	1.728	0.029	0.251	1.618	0.89	0.609	1.713	0.886	0.724	1.702	0.636	0.715	1.707	0.508	0.652	1.729	0.428	0.651	1.746	0.267	0.681	1.763	0.067	0.594
1336	6.68	NaN	NaN	NaN	NaN	NaN	NaN	1.781	0.897	0.324	1.749	0.687	0.277	1.698	0.564	0.3	1.718	0.488	0.297	1.777	0.346	0.252	1.796	0.117	0.32	1.727	0.03	0.252	1.623	0.89	0.61	1.713	0.885	0.724	1.701	0.636	0.716	1.708	0.508	0.653	1.729	0.428	0.651	1.746	0.267	0.681	1.763	0.067	0.594
1337	6.685	NaN	NaN	NaN	NaN	NaN	NaN	1.782	0.897	0.324	1.748	0.687	0.277	1.697	0.564	0.3	1.717	0.488	0.297	1.777	0.347	0.252	1.796	0.117	0.32	1.727	0.03	0.252	1.622	0.89	0.61	1.713	0.885	0.724	1.701	0.636	0.716	1.708	0.508	0.653	1.729	0.428	0.651	1.746	0.267	0.681	1.763	0.067	0.594
1338	6.69	NaN	NaN	NaN	NaN	NaN	NaN	1.782	0.897	0.325	1.748	0.688	0.277	1.696	0.565	0.3	1.716	0.489	0.296	1.776	0.347	0.252	1.795	0.117	0.32	1.726	0.03	0.253	1.621	0.891	0.611	1.713	0.885	0.725	1.701	0.636	0.716	1.708	0.507	0.653	1.729	0.428	0.651	1.747	0.267	0.681	1.763	0.067	0.594
1339	6.695	NaN	NaN	NaN	NaN	NaN	NaN	1.781	0.897	0.325	1.748	0.689	0.277	1.695	0.565	0.299	1.715	0.489	0.296	1.776	0.347	0.252	1.794	0.118	0.32	1.726	0.03	0.253	1.622	0.89	0.612	1.713	0.885	0.725	1.701	0.635	0.717	1.708	0.507	0.654	1.73	0.428	0.652	1.747	0.267	0.681	1.763	0.067	0.594
1340	6.7	NaN	NaN	NaN	NaN	NaN	NaN	1.781	0.896	0.326	1.748	0.689	0.277	1.695	0.566	0.298	1.714	0.489	0.296	1.775	0.348	0.252	1.793	0.118	0.32	1.725	0.03	0.253	1.625	0.889	0.613	1.712	0.885	0.725	1.701	0.635	0.717	1.708	0.507	0.654	1.73	0.428	0.652	1.748	0.267	0.682	1.763	0.067	0.594
1341	6.705	NaN	NaN	NaN	NaN	NaN	NaN	1.781	0.896	0.326	1.747	0.69	0.277	1.694	0.566	0.298	1.714	0.49	0.295	1.774	0.349	0.252	1.792	0.118	0.32	1.724	0.03	0.252	1.629	0.888	0.614	1.712	0.885	0.725	1.701	0.635	0.718	1.708	0.507	0.655	1.731	0.428	0.652	1.748	0.267	0.682	1.763	0.066	0.595
1342	6.71	NaN	NaN	NaN	NaN	NaN	NaN	1.781	0.896	0.326	1.747	0.691	0.277	1.693	0.567	0.298	1.713	0.49	0.295	1.774	0.349	0.252	1.791	0.119	0.319	1.723	0.031	0.252	1.633	0.887	0.616	1.712	0.885	0.725	1.701	0.634	0.718	1.709	0.507	0.655	1.732	0.428	0.652	1.749	0.267	0.682	1.763	0.066	0.595
1343	6.715	NaN	NaN	NaN	NaN	NaN	NaN	1.781	0.896	0.327	1.747	0.691	0.277	1.693	0.568	0.297	1.712	0.491	0.295	1.773	0.35	0.252	1.79	0.12	0.319	1.721	0.031	0.252	1.635	0.886	0.617	1.711	0.885	0.725	1.701	0.634	0.719	1.709	0.507	0.655	1.732	0.428	0.653	1.75	0.267	0.683	1.763	0.066	0.595
1344	6.72	NaN	NaN	NaN	NaN	NaN	NaN	1.781	0.896	0.327	1.746	0.692	0.278	1.694	0.57	0.297	1.712	0.491	0.294	1.772	0.35	0.251	1.789	0.12	0.319	1.72	0.031	0.252	1.633	0.887	0.617	1.711	0.884	0.725	1.702	0.635	0.719	1.71	0.507	0.656	1.733	0.428	0.653	1.75	0.267	0.683	1.763	0.066	0.595
1345	6.725	NaN	NaN	NaN	NaN	NaN	NaN	1.781	0.897	0.327	1.746	0.692	0.278	1.693	0.57	0.297	1.711	0.492	0.294	1.771	0.35	0.251	1.788	0.12	0.318	1.719	0.031	0.252	1.631	0.887	0.617	1.71	0.884	0.726	1.702	0.635	0.72	1.71	0.507	0.656	1.733	0.429	0.653	1.751	0.267	0.683	1.763	0.066	0.595
1346	6.73	NaN	NaN	NaN	NaN	NaN	NaN	1.781	0.897	0.328	1.745	0.692	0.278	1.693	0.571	0.296	1.71	0.493	0.294	1.771	0.351	0.251	1.786	0.121	0.318	1.717	0.031	0.252	1.629	0.888	0.617	1.71	0.883	0.726	1.702	0.635	0.721	1.71	0.507	0.657	1.734	0.429	0.654	1.751	0.267	0.684	1.763	0.065	0.596
1347	6.735	NaN	NaN	NaN	NaN	NaN	NaN	1.781	0.897	0.328	1.745	0.692	0.278	1.692	0.571	0.296	1.709	0.493	0.294	1.77	0.351	0.25	1.785	0.121	0.317	1.714	0.03	0.252	1.627	0.889	0.616	1.71	0.883	0.726	1.703	0.635	0.721	1.711	0.508	0.657	1.734	0.429	0.654	1.752	0.267	0.684	1.764	0.065	0.596
1348	6.74	NaN	NaN	NaN	NaN	NaN	NaN	1.781	0.897	0.328	1.745	0.692	0.278	1.692	0.572	0.296	1.709	0.494	0.293	1.769	0.352	0.25	1.784	0.122	0.316	1.712	0.03	0.251	1.623	0.89	0.616	1.71	0.883	0.726	1.703	0.636	0.722	1.711	0.508	0.657	1.734	0.429	0.654	1.752	0.267	0.684	1.764	0.065	0.597
1349	6.745	NaN	NaN	NaN	NaN	NaN	NaN	1.781	0.897	0.328	1.744	0.693	0.278	1.691	0.572	0.296	1.708	0.494	0.293	1.768	0.352	0.25	1.782	0.121	0.315	1.709	0.03	0.251	1.618	0.89	0.615	1.711	0.884	0.728	1.704	0.637	0.722	1.712	0.508	0.658	1.733	0.428	0.654	1.753	0.267	0.684	1.764	0.065	0.597
1350	6.75	NaN	NaN	NaN	NaN	NaN	NaN	1.781	0.898	0.329	1.744	0.693	0.278	1.69	0.572	0.296	1.707	0.494	0.293	1.766	0.352	0.249	1.78	0.121	0.314	1.706	0.029	0.251	1.617	0.89	0.614	1.712	0.884	0.729	1.704	0.637	0.722	1.712	0.508	0.658	1.733	0.427	0.654	1.753	0.267	0.685	1.764	0.065	0.597
1351	6.755	NaN	NaN	NaN	NaN	NaN	NaN	1.781	0.899	0.329	1.743	0.693	0.278	1.69	0.573	0.296	1.707	0.495	0.293	1.765	0.352	0.249	1.778	0.122	0.313	1.703	0.029	0.25	1.616	0.891	0.614	1.713	0.885	0.73	1.704	0.637	0.722	1.712	0.508	0.659	1.734	0.428	0.654	1.754	0.268	0.685	1.765	0.065	0.598
1352	6.76	NaN	NaN	NaN	NaN	NaN	NaN	1.781	0.899	0.33	1.743	0.693	0.278	1.689	0.573	0.296	1.706	0.495	0.292	1.764	0.353	0.248	1.776	0.121	0.311	1.7	0.029	0.25	1.616	0.891	0.615	1.713	0.885	0.731	1.704	0.637	0.723	1.712	0.508	0.659	1.735	0.429	0.655	1.755	0.268	0.685	1.765	0.065	0.598
1353	6.765	NaN	NaN	NaN	NaN	NaN	NaN	1.781	0.899	0.33	1.743	0.693	0.278	1.689	0.573	0.295	1.706	0.495	0.292	1.763	0.353	0.247	1.774	0.122	0.31	1.697	0.029	0.25	1.616	0.891	0.615	1.714	0.886	0.731	1.705	0.637	0.723	1.712	0.508	0.66	1.735	0.429	0.656	1.755	0.268	0.685	1.765	0.065	0.598
1354	6.77	NaN	NaN	NaN	NaN	NaN	NaN	1.78	0.899	0.33	1.742	0.693	0.278	1.688	0.574	0.295	1.705	0.496	0.292	1.761	0.353	0.246	1.772	0.121	0.309	1.694	0.029	0.249	1.616	0.891	0.616	1.714	0.886	0.731	1.705	0.637	0.723	1.712	0.508	0.66	1.735	0.429	0.656	1.755	0.268	0.685	1.765	0.065	0.598
1355	6.775	NaN	NaN	NaN	NaN	NaN	NaN	1.78	0.9	0.33	1.742	0.694	0.278	1.688	0.574	0.295	1.704	0.496	0.291	1.76	0.353	0.246	1.77	0.121	0.308	1.69	0.028	0.249	1.616	0.891	0.617	1.715	0.886	0.732	1.705	0.637	0.724	1.712	0.508	0.66	1.736	0.43	0.656	1.755	0.267	0.685	1.765	0.065	0.598
1356	6.78	NaN	NaN	NaN	NaN	NaN	NaN	1.78	0.9	0.331	1.742	0.694	0.278	1.687	0.574	0.295	1.703	0.496	0.291	1.758	0.353	0.245	1.768	0.121	0.306	1.686	0.028	0.249	1.616	0.892	0.617	1.715	0.886	0.732	1.705	0.637	0.724	1.712	0.508	0.66	1.736	0.43	0.657	1.756	0.268	0.685	1.765	0.065	0.598
1357	6.785	NaN	NaN	NaN	NaN	NaN	NaN	1.78	0.9	0.331	1.741	0.694	0.278	1.687	0.574	0.295	1.702	0.497	0.291	1.756	0.353	0.243	1.765	0.12	0.304	1.682	0.027	0.249	1.616	0.892	0.618	1.715	0.886	0.732	1.706	0.636	0.724	1.712	0.508	0.661	1.736	0.43	0.657	1.756	0.268	0.685	1.765	0.065	0.598
1358	6.79	NaN	NaN	NaN	NaN	NaN	NaN	1.78	0.9	0.331	1.741	0.694	0.279	1.686	0.574	0.295	1.702	0.497	0.291	1.755	0.354	0.242	1.762	0.119	0.302	1.678	0.027	0.248	1.616	0.892	0.618	1.715	0.886	0.732	1.706	0.636	0.724	1.712	0.508	0.661	1.736	0.43	0.657	1.756	0.267	0.685	1.765	0.065	0.598
1359	6.795	NaN	NaN	NaN	NaN	NaN	NaN	1.78	0.9	0.331	1.741	0.694	0.278	1.686	0.575	0.295	1.701	0.497	0.29	1.753	0.354	0.241	1.76	0.119	0.301	1.674	0.027	0.248	1.616	0.892	0.618	1.715	0.886	0.732	1.706	0.636	0.725	1.712	0.508	0.661	1.736	0.43	0.657	1.756	0.267	0.685	1.766	0.065	0.599
1360	6.8	NaN	NaN	NaN	NaN	NaN	NaN	1.78	0.9	0.331	1.741	0.695	0.279	1.685	0.575	0.295	1.701	0.498	0.29	1.751	0.354	0.239	1.757	0.119	0.3	1.67	0.027	0.247	1.616	0.892	0.619	1.715	0.886	0.732	1.707	0.636	0.725	1.712	0.508	0.661	1.736	0.43	0.658	1.757	0.267	0.685	1.766	0.065	0.599
1361	6.805	NaN	NaN	NaN	NaN	NaN	NaN	1.78	0.9	0.331	1.741	0.695	0.279	1.685	0.575	0.295	1.7	0.498	0.29	1.749	0.354	0.239	1.754	0.118	0.298	1.666	0.028	0.247	1.617	0.892	0.619	1.716	0.886	0.732	1.707	0.636	0.725	1.712	0.508	0.661	1.736	0.43	0.658	1.758	0.268	0.686	1.766	0.065	0.599
1362	6.81	NaN	NaN	NaN	NaN	NaN	NaN	1.779	0.9	0.331	1.741	0.695	0.279	1.685	0.575	0.295	1.699	0.498	0.29	1.747	0.354	0.237	1.751	0.118	0.296	1.662	0.028	0.247	1.618	0.892	0.619	1.716	0.886	0.732	1.707	0.636	0.725	1.712	0.508	0.662	1.737	0.43	0.658	1.759	0.268	0.687	1.766	0.065	0.599
1363	6.815	NaN	NaN	NaN	NaN	NaN	NaN	1.779	0.9	0.331	1.741	0.695	0.279	1.684	0.575	0.295	1.698	0.498	0.289	1.744	0.354	0.236	1.749	0.118	0.295	1.658	0.028	0.246	1.618	0.892	0.619	1.716	0.885	0.733	1.708	0.636	0.726	1.712	0.508	0.662	1.737	0.43	0.658	1.759	0.268	0.687	1.766	0.065	0.599
1364	6.82	NaN	NaN	NaN	NaN	NaN	NaN	1.779	0.9	0.332	1.74	0.695	0.279	1.684	0.575	0.295	1.697	0.498	0.289	1.742	0.354	0.234	1.746	0.118	0.293	1.654	0.028	0.245	1.617	0.892	0.619	1.716	0.885	0.733	1.708	0.636	0.726	1.712	0.508	0.663	1.737	0.43	0.658	1.759	0.268	0.687	1.766	0.066	0.599
1365	6.825	NaN	NaN	NaN	NaN	NaN	NaN	1.779	0.9	0.332	1.74	0.696	0.279	1.683	0.576	0.295	1.697	0.499	0.289	1.739	0.354	0.233	1.743	0.118	0.29	1.65	0.028	0.244	1.616	0.892	0.62	1.716	0.885	0.733	1.708	0.636	0.726	1.713	0.508	0.663	1.738	0.43	0.659	1.76	0.268	0.687	1.766	0.066	0.599
1366	6.83	NaN	NaN	NaN	NaN	NaN	NaN	1.778	0.9	0.332	1.74	0.696	0.28	1.683	0.575	0.295	1.696	0.499	0.289	1.737	0.354	0.232	1.74	0.118	0.289	1.645	0.028	0.243	1.615	0.893	0.62	1.716	0.885	0.733	1.708	0.635	0.727	1.713	0.508	0.663	1.738	0.43	0.659	1.76	0.268	0.687	1.767	0.066	0.599
1367	6.835	NaN	NaN	NaN	NaN	NaN	NaN	1.778	0.9	0.333	1.74	0.696	0.28	1.682	0.575	0.296	1.695	0.498	0.288	1.734	0.354	0.231	1.737	0.118	0.287	1.641	0.029	0.242	1.615	0.893	0.62	1.717	0.885	0.733	1.708	0.635	0.727	1.714	0.508	0.664	1.738	0.429	0.659	1.761	0.268	0.688	1.767	0.066	0.599
1368	6.84	NaN	NaN	NaN	NaN	NaN	NaN	1.778	0.9	0.333	1.739	0.696	0.28	1.682	0.575	0.296	1.694	0.498	0.288	1.732	0.353	0.23	1.734	0.117	0.286	1.637	0.029	0.241	1.614	0.893	0.621	1.717	0.885	0.733	1.708	0.635	0.728	1.714	0.508	0.664	1.738	0.429	0.659	1.761	0.269	0.688	1.767	0.066	0.599
1369	6.845	NaN	NaN	NaN	NaN	NaN	NaN	1.777	0.899	0.333	1.739	0.696	0.28	1.681	0.575	0.296	1.693	0.498	0.288	1.729	0.353	0.228	1.731	0.117	0.284	1.632	0.029	0.24	1.613	0.893	0.622	1.717	0.885	0.733	1.711	0.637	0.728	1.715	0.508	0.664	1.738	0.429	0.659	1.762	0.269	0.688	1.767	0.066	0.599
1370	6.85	NaN	NaN	NaN	NaN	NaN	NaN	1.776	0.899	0.334	1.739	0.696	0.28	1.681	0.575	0.296	1.692	0.498	0.288	1.726	0.353	0.227	1.728	0.116	0.283	1.628	0.03	0.239	1.613	0.893	0.622	NaN	NaN	NaN	1.712	0.637	0.729	1.715	0.508	0.665	1.738	0.429	0.659	1.762	0.269	0.688	1.768	0.066	0.599
1371	6.855	NaN	NaN	NaN	NaN	NaN	NaN	1.776	0.898	0.334	1.739	0.696	0.28	1.68	0.575	0.296	1.691	0.498	0.288	1.724	0.353	0.227	1.725	0.116	0.281	1.624	0.03	0.238	1.613	0.893	0.622	NaN	NaN	NaN	1.713	0.638	0.73	1.716	0.508	0.665	1.739	0.429	0.659	1.762	0.268	0.687	1.768	0.065	0.599
1372	6.86	NaN	NaN	NaN	NaN	NaN	NaN	1.776	0.898	0.334	1.739	0.696	0.28	1.68	0.575	0.296	1.69	0.498	0.288	1.721	0.353	0.226	1.722	0.115	0.28	1.62	0.032	0.237	1.614	0.893	0.623	NaN	NaN	NaN	1.713	0.638	0.73	1.716	0.509	0.665	1.739	0.429	0.659	1.763	0.268	0.687	1.768	0.065	0.599
1373	6.865	NaN	NaN	NaN	NaN	NaN	NaN	1.776	0.898	0.334	1.739	0.696	0.281	1.68	0.575	0.296	1.689	0.498	0.288	1.718	0.353	0.225	1.719	0.115	0.278	1.617	0.033	0.235	1.619	0.892	0.624	1.72	0.887	0.738	1.713	0.638	0.73	1.716	0.509	0.665	1.74	0.43	0.66	1.763	0.268	0.687	1.769	0.065	0.599
1374	6.87	NaN	NaN	NaN	NaN	NaN	NaN	1.775	0.898	0.334	1.739	0.695	0.282	1.68	0.575	0.296	1.688	0.498	0.288	1.716	0.352	0.224	1.716	0.115	0.276	1.613	0.034	0.234	1.627	0.89	0.627	1.72	0.887	0.738	1.714	0.638	0.73	1.716	0.509	0.666	1.74	0.43	0.66	1.764	0.268	0.688	1.769	0.065	0.599
1375	6.875	NaN	NaN	NaN	NaN	NaN	NaN	1.775	0.898	0.334	1.739	0.695	0.282	1.679	0.574	0.296	1.687	0.498	0.288	1.713	0.352	0.223	1.713	0.115	0.275	1.609	0.034	0.233	1.629	0.889	0.627	1.72	0.887	0.738	1.714	0.638	0.73	1.717	0.509	0.666	1.74	0.43	0.66	1.764	0.268	0.688	1.769	0.065	0.599
1376	6.88	NaN	NaN	NaN	NaN	NaN	NaN	1.775	0.898	0.334	1.739	0.695	0.282	1.678	0.574	0.296	1.686	0.497	0.288	1.711	0.352	0.223	1.71	0.115	0.274	1.605	0.035	0.232	1.626	0.89	0.627	1.72	0.887	0.738	1.714	0.638	0.73	1.717	0.509	0.666	1.741	0.43	0.66	1.764	0.268	0.688	1.769	0.065	0.599
1377	6.885	NaN	NaN	NaN	NaN	NaN	NaN	1.775	0.898	0.334	1.739	0.694	0.283	1.678	0.574	0.297	1.685	0.497	0.288	1.709	0.352	0.222	1.707	0.114	0.272	1.601	0.035	0.23	1.621	0.891	0.625	1.72	0.887	0.738	1.715	0.637	0.731	1.717	0.509	0.666	1.741	0.43	0.66	1.765	0.268	0.688	1.77	0.065	0.599
1378	6.89	NaN	NaN	NaN	NaN	NaN	NaN	1.775	0.898	0.334	1.739	0.694	0.283	1.677	0.573	0.297	1.684	0.497	0.289	1.707	0.352	0.221	1.704	0.114	0.27	1.597	0.036	0.229	1.62	0.891	0.625	1.721	0.888	0.738	1.715	0.637	0.731	1.718	0.509	0.666	1.741	0.429	0.66	1.767	0.269	0.689	1.77	0.065	0.6
1379	6.895	NaN	NaN	NaN	NaN	NaN	NaN	1.775	0.898	0.334	1.738	0.694	0.283	1.677	0.573	0.299	1.683	0.497	0.289	1.705	0.351	0.221	1.701	0.114	0.269	1.594	0.037	0.228	1.62	0.891	0.625	1.721	0.888	0.738	1.714	0.636	0.731	1.718	0.509	0.667	1.741	0.429	0.66	1.767	0.269	0.69	1.77	0.065	0.6
1380	6.9	NaN	NaN	NaN	NaN	NaN	NaN	1.774	0.897	0.334	1.738	0.693	0.283	1.676	0.572	0.299	1.682	0.496	0.289	1.703	0.351	0.22	1.698	0.113	0.268	1.59	0.037	0.226	1.62	0.891	0.625	1.721	0.888	0.738	1.714	0.636	0.731	1.718	0.509	0.667	1.741	0.429	0.66	1.767	0.269	0.689	1.77	0.065	0.6
1381	6.905	NaN	NaN	NaN	NaN	NaN	NaN	1.774	0.897	0.335	1.738	0.692	0.283	1.676	0.572	0.3	1.681	0.496	0.289	1.701	0.351	0.22	1.695	0.113	0.267	1.587	0.038	0.225	1.621	0.89	0.626	1.721	0.888	0.738	1.715	0.636	0.732	1.718	0.509	0.667	1.741	0.429	0.66	1.768	0.269	0.69	1.77	0.065	0.6
1382	6.91	NaN	NaN	NaN	NaN	NaN	NaN	1.773	0.896	0.335	1.738	0.692	0.283	1.676	0.572	0.3	1.68	0.496	0.29	1.7	0.351	0.22	1.692	0.113	0.266	1.583	0.038	0.223	1.625	0.89	0.627	1.721	0.888	0.738	1.715	0.636	0.732	1.718	0.508	0.667	1.741	0.429	0.661	1.768	0.269	0.69	1.77	0.065	0.6
1383	6.915	NaN	NaN	NaN	NaN	NaN	NaN	1.773	0.895	0.335	1.738	0.692	0.283	1.676	0.571	0.3	1.68	0.495	0.29	1.698	0.351	0.219	1.689	0.113	0.264	1.579	0.039	0.222	1.626	0.89	0.628	1.721	0.888	0.738	1.715	0.636	0.733	1.718	0.508	0.668	1.741	0.429	0.661	1.768	0.269	0.69	1.771	0.065	0.6
1384	6.92	NaN	NaN	NaN	NaN	NaN	NaN	1.772	0.894	0.336	1.738	0.691	0.283	1.676	0.571	0.3	1.679	0.495	0.291	1.697	0.351	0.219	1.686	0.113	0.263	1.576	0.039	0.221	1.625	0.89	0.628	1.721	0.888	0.738	1.715	0.636	0.733	1.718	0.508	0.668	1.741	0.429	0.662	1.768	0.269	0.69	1.771	0.065	0.6
1385	6.925	NaN	NaN	NaN	NaN	NaN	NaN	1.772	0.894	0.336	1.738	0.691	0.283	1.675	0.571	0.3	1.679	0.495	0.291	1.696	0.351	0.219	1.683	0.113	0.262	1.572	0.04	0.22	1.62	0.89	0.627	1.721	0.888	0.738	1.714	0.636	0.733	1.717	0.508	0.668	1.741	0.429	0.663	1.768	0.269	0.69	1.771	0.065	0.6
1386	6.93	NaN	NaN	NaN	NaN	NaN	NaN	1.772	0.894	0.336	1.738	0.691	0.284	1.675	0.571	0.301	1.678	0.495	0.291	1.695	0.351	0.219	1.68	0.112	0.261	1.569	0.041	0.219	1.619	0.89	0.627	1.721	0.888	0.738	1.714	0.636	0.732	1.717	0.508	0.669	1.741	0.429	0.664	1.768	0.269	0.69	1.771	0.065	0.6
1387	6.935	NaN	NaN	NaN	NaN	NaN	NaN	1.772	0.894	0.336	1.738	0.69	0.284	1.675	0.571	0.301	1.678	0.495	0.291	1.694	0.351	0.219	1.677	0.112	0.261	1.565	0.042	0.217	1.618	0.89	0.627	1.721	0.888	0.738	1.714	0.636	0.733	1.716	0.507	0.669	1.741	0.429	0.664	1.767	0.269	0.69	1.771	0.065	0.6
1388	6.94	NaN	NaN	NaN	NaN	NaN	NaN	1.772	0.894	0.335	1.738	0.689	0.284	1.675	0.571	0.301	1.678	0.495	0.291	1.694	0.351	0.219	1.674	0.112	0.26	1.562	0.043	0.216	1.618	0.89	0.627	1.722	0.888	0.738	1.715	0.637	0.734	1.716	0.507	0.67	1.74	0.429	0.664	1.767	0.269	0.69	1.771	0.065	0.6
1389	6.945	NaN	NaN	NaN	NaN	NaN	NaN	1.772	0.893	0.335	1.737	0.689	0.284	1.675	0.57	0.301	1.677	0.494	0.291	1.693	0.351	0.22	1.672	0.112	0.259	1.559	0.044	0.215	1.618	0.89	0.627	1.722	0.887	0.738	1.714	0.636	0.734	1.715	0.507	0.67	1.74	0.429	0.664	1.767	0.269	0.691	1.771	0.065	0.6
1390	6.95	NaN	NaN	NaN	NaN	NaN	NaN	1.772	0.893	0.335	1.737	0.688	0.285	1.674	0.569	0.302	1.677	0.494	0.292	1.692	0.35	0.22	1.669	0.112	0.258	1.556	0.044	0.214	1.617	0.89	0.627	1.722	0.887	0.738	1.712	0.635	0.734	1.715	0.507	0.671	1.739	0.429	0.664	1.766	0.269	0.691	1.77	0.065	0.6
1391	6.955	NaN	NaN	NaN	NaN	NaN	NaN	1.772	0.893	0.335	1.737	0.688	0.285	1.673	0.568	0.302	1.677	0.494	0.292	1.691	0.35	0.22	1.667	0.112	0.257	1.553	0.045	0.214	1.617	0.89	0.627	NaN	NaN	NaN	1.712	0.635	0.734	1.714	0.507	0.671	1.738	0.428	0.664	1.765	0.268	0.691	1.77	0.065	0.6
1392	6.96	NaN	NaN	NaN	NaN	NaN	NaN	1.772	0.893	0.335	1.737	0.687	0.285	1.673	0.567	0.303	1.676	0.493	0.293	1.69	0.35	0.22	1.664	0.111	0.257	1.55	0.046	0.213	1.617	0.89	0.627	NaN	NaN	NaN	1.712	0.635	0.734	1.714	0.507	0.671	1.736	0.427	0.664	1.765	0.268	0.691	1.77	0.065	0.6
1393	6.965	NaN	NaN	NaN	NaN	NaN	NaN	1.771	0.892	0.335	1.737	0.687	0.285	1.673	0.567	0.304	1.675	0.493	0.294	1.689	0.35	0.22	1.661	0.111	0.256	1.547	0.046	0.212	1.622	0.889	0.629	NaN	NaN	NaN	1.711	0.634	0.734	1.713	0.507	0.671	1.735	0.427	0.664	1.764	0.268	0.691	1.77	0.065	0.6
1394	6.97	NaN	NaN	NaN	NaN	NaN	NaN	1.771	0.892	0.334	1.736	0.686	0.285	1.673	0.567	0.304	1.675	0.492	0.294	1.689	0.35	0.22	1.658	0.111	0.256	1.544	0.047	0.211	1.635	0.886	0.633	NaN	NaN	NaN	1.71	0.633	0.734	1.712	0.507	0.671	1.734	0.426	0.664	1.764	0.268	0.691	1.77	0.065	0.6
1395	6.975	NaN	NaN	NaN	NaN	NaN	NaN	1.771	0.891	0.334	1.736	0.686	0.285	1.673	0.567	0.305	1.674	0.491	0.295	1.688	0.349	0.221	1.656	0.111	0.256	1.541	0.047	0.21	1.633	0.885	0.632	NaN	NaN	NaN	1.71	0.633	0.734	1.711	0.506	0.671	1.734	0.427	0.664	1.764	0.268	0.691	1.77	0.065	0.6
1396	6.98	NaN	NaN	NaN	NaN	NaN	NaN	1.77	0.891	0.334	1.737	0.685	0.286	1.673	0.567	0.305	1.674	0.491	0.295	1.687	0.349	0.221	1.653	0.11	0.256	1.538	0.048	0.21	1.622	0.886	0.628	NaN	NaN	NaN	1.709	0.633	0.734	1.71	0.506	0.671	1.735	0.428	0.664	1.763	0.268	0.69	1.77	0.065	0.6
1397	6.985	NaN	NaN	NaN	NaN	NaN	NaN	1.769	0.89	0.335	1.736	0.685	0.286	1.673	0.566	0.305	1.674	0.491	0.295	1.685	0.348	0.221	1.651	0.11	0.256	1.535	0.048	0.209	1.619	0.886	0.628	NaN	NaN	NaN	1.709	0.633	0.734	1.71	0.506	0.671	1.734	0.428	0.665	1.763	0.268	0.69	1.77	0.065	0.6
1398	6.99	NaN	NaN	NaN	NaN	NaN	NaN	1.769	0.89	0.335	1.736	0.685	0.286	1.673	0.566	0.305	1.674	0.491	0.295	1.684	0.347	0.222	1.648	0.11	0.256	1.533	0.049	0.209	1.618	0.886	0.629	NaN	NaN	NaN	1.709	0.633	0.734	1.709	0.506	0.671	1.733	0.427	0.664	1.762	0.268	0.69	1.77	0.065	0.599
1399	6.995	NaN	NaN	NaN	NaN	NaN	NaN	1.768	0.889	0.335	1.736	0.685	0.287	1.673	0.565	0.305	1.674	0.49	0.296	1.683	0.347	0.222	1.646	0.11	0.257	1.53	0.049	0.209	1.618	0.885	0.629	NaN	NaN	NaN	1.709	0.633	0.735	1.708	0.506	0.671	1.732	0.426	0.664	1.762	0.268	0.69	1.77	0.065	0.599
1400	7	NaN	NaN	NaN	NaN	NaN	NaN	1.768	0.889	0.335	1.736	0.684	0.287	1.673	0.565	0.306	1.674	0.49	0.296	1.682	0.347	0.223	1.644	0.109	0.257	1.527	0.05	0.208	1.618	0.885	0.629	NaN	NaN	NaN	1.708	0.633	0.735	1.708	0.505	0.671	1.731	0.426	0.664	1.762	0.268	0.69	1.77	0.065	0.599
1401	7.005	NaN	NaN	NaN	NaN	NaN	NaN	1.767	0.888	0.335	1.736	0.684	0.288	1.672	0.564	0.306	1.673	0.49	0.297	1.682	0.347	0.223	1.641	0.108	0.257	1.525	0.05	0.209	1.618	0.885	0.629	NaN	NaN	NaN	1.708	0.633	0.735	1.707	0.505	0.672	1.73	0.426	0.664	1.761	0.268	0.69	1.77	0.065	0.599
1402	7.01	NaN	NaN	NaN	NaN	NaN	NaN	1.767	0.888	0.335	1.736	0.683	0.288	1.672	0.564	0.306	1.673	0.489	0.297	1.681	0.346	0.223	1.639	0.108	0.258	1.522	0.05	0.209	1.618	0.885	0.629	NaN	NaN	NaN	1.707	0.633	0.735	1.707	0.505	0.672	1.73	0.425	0.664	1.761	0.267	0.69	1.77	0.065	0.599
1403	7.015	NaN	NaN	NaN	NaN	NaN	NaN	1.767	0.888	0.335	1.735	0.682	0.288	1.672	0.563	0.306	1.672	0.488	0.298	1.679	0.345	0.224	1.636	0.108	0.258	1.52	0.05	0.208	1.618	0.885	0.629	NaN	NaN	NaN	1.707	0.632	0.736	1.706	0.504	0.672	1.729	0.425	0.664	1.761	0.267	0.69	1.77	0.065	0.599
1404	7.02	NaN	NaN	NaN	NaN	NaN	NaN	1.767	0.888	0.335	1.735	0.681	0.288	1.672	0.563	0.307	1.672	0.488	0.298	1.678	0.344	0.225	1.634	0.107	0.259	1.517	0.051	0.209	1.619	0.885	0.629	NaN	NaN	NaN	1.707	0.633	0.736	1.705	0.504	0.672	1.728	0.425	0.665	1.76	0.267	0.69	1.77	0.065	0.599
1405	7.025	NaN	NaN	NaN	NaN	NaN	NaN	1.767	0.887	0.335	1.736	0.681	0.288	1.672	0.562	0.307	1.672	0.487	0.299	1.678	0.344	0.225	1.632	0.107	0.26	1.515	0.051	0.209	1.619	0.885	0.629	NaN	NaN	NaN	1.706	0.633	0.737	1.704	0.504	0.673	1.728	0.425	0.666	1.76	0.267	0.691	1.77	0.065	0.599
1406	7.03	NaN	NaN	NaN	NaN	NaN	NaN	1.767	0.887	0.335	1.736	0.681	0.288	1.672	0.562	0.307	1.671	0.487	0.299	1.677	0.343	0.225	1.63	0.107	0.26	1.513	0.051	0.209	1.619	0.885	0.629	NaN	NaN	NaN	1.706	0.633	0.737	1.704	0.504	0.673	1.728	0.426	0.667	1.759	0.267	0.691	1.77	0.065	0.599
1407	7.035	NaN	NaN	NaN	NaN	NaN	NaN	1.767	0.887	0.334	1.736	0.68	0.288	1.672	0.561	0.307	1.671	0.486	0.3	1.676	0.343	0.226	1.628	0.106	0.261	1.511	0.051	0.21	1.619	0.884	0.629	1.719	0.882	0.737	1.705	0.633	0.737	1.703	0.504	0.673	1.727	0.426	0.667	1.759	0.267	0.691	1.77	0.065	0.599
1408	7.04	NaN	NaN	NaN	NaN	NaN	NaN	1.766	0.886	0.334	1.736	0.679	0.289	1.672	0.561	0.308	1.671	0.486	0.301	1.675	0.342	0.227	1.626	0.106	0.262	1.508	0.051	0.211	1.619	0.884	0.629	1.719	0.882	0.737	1.705	0.633	0.737	1.703	0.504	0.674	1.725	0.425	0.667	1.758	0.267	0.691	1.77	0.065	0.599
1409	7.045	NaN	NaN	NaN	NaN	NaN	NaN	1.766	0.886	0.334	1.736	0.679	0.289	1.671	0.56	0.308	1.67	0.485	0.301	1.675	0.341	0.228	1.624	0.106	0.263	1.506	0.051	0.212	1.618	0.884	0.629	1.719	0.882	0.737	1.705	0.633	0.737	1.702	0.504	0.674	1.725	0.424	0.667	1.758	0.266	0.691	1.77	0.065	0.599
1410	7.05	NaN	NaN	NaN	NaN	NaN	NaN	1.766	0.885	0.333	1.736	0.678	0.289	1.671	0.559	0.309	1.67	0.485	0.301	1.674	0.341	0.229	1.622	0.105	0.263	1.504	0.051	0.213	1.617	0.884	0.629	1.719	0.882	0.737	1.704	0.633	0.737	1.7	0.503	0.673	1.724	0.425	0.667	1.758	0.266	0.691	1.77	0.065	0.599
1411	7.055	NaN	NaN	NaN	NaN	NaN	NaN	1.766	0.885	0.333	1.736	0.677	0.29	1.671	0.559	0.309	1.67	0.485	0.301	1.673	0.34	0.229	1.62	0.105	0.264	1.502	0.051	0.213	1.617	0.884	0.628	1.719	0.882	0.737	1.704	0.633	0.737	1.7	0.503	0.674	1.724	0.425	0.667	1.758	0.266	0.691	1.77	0.065	0.599
1412	7.06	NaN	NaN	NaN	NaN	NaN	NaN	1.765	0.885	0.333	1.735	0.676	0.29	1.671	0.558	0.31	1.67	0.484	0.302	1.672	0.339	0.23	1.619	0.104	0.265	1.5	0.05	0.214	1.617	0.884	0.628	1.719	0.882	0.737	1.704	0.633	0.737	1.7	0.503	0.675	1.724	0.425	0.668	1.757	0.266	0.691	1.77	0.065	0.599
1413	7.065	NaN	NaN	NaN	NaN	NaN	NaN	1.765	0.884	0.333	1.735	0.675	0.29	1.671	0.558	0.31	1.669	0.483	0.302	1.672	0.339	0.23	1.617	0.104	0.266	1.498	0.05	0.216	1.616	0.884	0.628	1.719	0.882	0.737	1.704	0.632	0.737	1.699	0.503	0.675	1.723	0.425	0.668	1.757	0.266	0.691	1.77	0.065	0.599
1414	7.07	NaN	NaN	NaN	NaN	NaN	NaN	1.764	0.883	0.333	1.735	0.675	0.289	1.671	0.557	0.311	1.668	0.482	0.303	1.671	0.338	0.231	1.615	0.104	0.267	1.496	0.05	0.217	1.615	0.884	0.628	1.719	0.882	0.737	1.704	0.632	0.737	1.698	0.503	0.675	1.722	0.424	0.668	1.756	0.266	0.692	1.77	0.065	0.599
1415	7.075	NaN	NaN	NaN	NaN	NaN	NaN	1.764	0.883	0.333	1.735	0.675	0.29	1.67	0.557	0.311	1.667	0.481	0.304	1.67	0.337	0.232	1.614	0.103	0.268	1.494	0.049	0.218	1.615	0.884	0.628	1.719	0.882	0.737	1.703	0.632	0.737	1.697	0.503	0.675	1.721	0.424	0.668	1.756	0.266	0.692	1.769	0.066	0.599
1416	7.08	NaN	NaN	NaN	NaN	NaN	NaN	1.764	0.883	0.333	1.735	0.674	0.29	1.669	0.556	0.312	1.667	0.481	0.305	1.669	0.337	0.233	1.612	0.102	0.269	1.493	0.049	0.219	1.615	0.884	0.627	1.72	0.882	0.737	1.702	0.631	0.737	1.696	0.502	0.675	1.72	0.424	0.669	1.756	0.266	0.692	1.769	0.066	0.599
1417	7.085	NaN	NaN	NaN	NaN	NaN	NaN	1.763	0.883	0.333	1.735	0.673	0.29	1.669	0.555	0.312	1.667	0.481	0.305	1.668	0.336	0.234	1.611	0.102	0.27	1.491	0.048	0.221	1.615	0.883	0.626	1.72	0.882	0.737	1.701	0.631	0.738	1.696	0.502	0.675	1.719	0.424	0.669	1.755	0.266	0.692	1.769	0.066	0.599
1418	7.09	NaN	NaN	NaN	NaN	NaN	NaN	1.762	0.882	0.333	1.735	0.673	0.29	1.669	0.555	0.312	1.666	0.48	0.306	1.667	0.335	0.235	1.61	0.101	0.271	1.489	0.047	0.222	1.614	0.883	0.626	1.72	0.882	0.737	1.701	0.63	0.738	1.695	0.502	0.675	1.719	0.424	0.669	1.754	0.266	0.692	1.769	0.066	0.599
1419	7.095	NaN	NaN	NaN	NaN	NaN	NaN	1.761	0.881	0.333	1.734	0.671	0.291	1.669	0.555	0.312	1.666	0.48	0.306	1.666	0.335	0.235	1.608	0.101	0.272	1.487	0.047	0.224	1.613	0.882	0.626	1.72	0.882	0.737	1.7	0.63	0.738	1.694	0.502	0.676	1.718	0.424	0.669	1.754	0.266	0.692	1.769	0.066	0.599
1420	7.1	NaN	NaN	NaN	NaN	NaN	NaN	1.761	0.88	0.332	1.733	0.67	0.291	1.667	0.553	0.312	1.664	0.479	0.307	1.665	0.334	0.236	1.607	0.1	0.273	1.486	0.046	0.225	1.612	0.882	0.627	1.72	0.882	0.737	1.698	0.629	0.738	1.693	0.502	0.675	1.717	0.423	0.669	1.753	0.266	0.692	1.768	0.066	0.599
1421	7.105	NaN	NaN	NaN	NaN	NaN	NaN	1.76	0.88	0.332	1.733	0.669	0.291	1.666	0.552	0.313	1.664	0.478	0.307	1.664	0.333	0.237	1.606	0.099	0.274	1.485	0.045	0.227	1.612	0.882	0.628	NaN	NaN	NaN	1.698	0.629	0.737	1.692	0.501	0.675	1.716	0.423	0.669	1.753	0.266	0.693	1.768	0.066	0.599
1422	7.11	NaN	NaN	NaN	NaN	NaN	NaN	1.76	0.879	0.332	1.733	0.669	0.292	1.665	0.551	0.314	1.663	0.478	0.308	1.663	0.333	0.237	1.605	0.099	0.276	1.484	0.045	0.229	1.612	0.882	0.628	1.712	0.876	0.731	1.698	0.629	0.737	1.691	0.501	0.675	1.715	0.422	0.669	1.752	0.266	0.692	1.768	0.066	0.599
1423	7.115	NaN	NaN	NaN	NaN	NaN	NaN	1.759	0.879	0.331	1.732	0.667	0.292	1.664	0.55	0.314	1.662	0.477	0.308	1.661	0.332	0.238	1.604	0.098	0.277	1.483	0.044	0.231	1.617	0.88	0.629	1.712	0.876	0.731	1.697	0.628	0.737	1.691	0.501	0.675	1.714	0.422	0.669	1.751	0.265	0.692	1.768	0.066	0.599
1424	7.12	NaN	NaN	NaN	NaN	NaN	NaN	1.759	0.879	0.331	1.732	0.666	0.292	1.663	0.55	0.314	1.66	0.476	0.309	1.66	0.331	0.239	1.603	0.097	0.278	1.482	0.043	0.233	1.627	0.878	0.632	1.711	0.875	0.731	1.697	0.628	0.737	1.69	0.501	0.675	1.713	0.422	0.669	1.751	0.266	0.693	1.768	0.066	0.599
1425	7.125	NaN	NaN	NaN	NaN	NaN	NaN	1.759	0.878	0.331	1.731	0.665	0.292	1.663	0.549	0.315	1.66	0.476	0.31	1.659	0.33	0.24	1.602	0.096	0.28	1.481	0.042	0.235	1.628	0.877	0.632	1.711	0.875	0.731	1.697	0.628	0.737	1.689	0.501	0.675	1.713	0.422	0.669	1.75	0.266	0.693	1.768	0.066	0.599
1426	7.13	NaN	NaN	NaN	NaN	NaN	NaN	1.758	0.878	0.331	1.73	0.664	0.292	1.662	0.548	0.316	1.659	0.475	0.311	1.657	0.329	0.24	1.602	0.095	0.281	1.48	0.041	0.237	1.629	0.877	0.633	1.711	0.875	0.731	1.697	0.628	0.737	1.689	0.5	0.675	1.712	0.422	0.669	1.75	0.265	0.693	1.768	0.066	0.599
1427	7.135	NaN	NaN	NaN	NaN	NaN	NaN	1.758	0.878	0.331	1.73	0.664	0.293	1.661	0.547	0.316	1.658	0.474	0.311	1.656	0.328	0.241	1.601	0.095	0.282	1.479	0.04	0.239	1.631	0.876	0.633	1.711	0.875	0.731	1.698	0.629	0.737	1.688	0.5	0.675	1.712	0.422	0.669	1.749	0.265	0.693	1.768	0.066	0.599
1428	7.14	NaN	NaN	NaN	NaN	NaN	NaN	1.757	0.877	0.331	1.73	0.664	0.293	1.66	0.547	0.317	1.656	0.473	0.312	1.655	0.327	0.241	1.6	0.094	0.283	1.478	0.039	0.241	1.632	0.876	0.633	1.711	0.875	0.731	1.697	0.629	0.737	1.687	0.499	0.675	1.711	0.421	0.669	1.749	0.265	0.693	1.768	0.066	0.599
1429	7.145	NaN	NaN	NaN	NaN	NaN	NaN	1.755	0.876	0.331	1.729	0.663	0.293	1.66	0.547	0.317	1.656	0.473	0.312	1.653	0.327	0.242	1.599	0.093	0.285	1.477	0.038	0.243	1.628	0.876	0.632	1.711	0.875	0.731	1.697	0.629	0.737	1.687	0.499	0.675	1.71	0.421	0.669	1.749	0.265	0.693	1.767	0.066	0.599
1430	7.15	NaN	NaN	NaN	NaN	NaN	NaN	1.754	0.874	0.331	1.728	0.662	0.294	1.659	0.546	0.317	1.655	0.472	0.313	1.652	0.326	0.243	1.599	0.093	0.286	1.476	0.037	0.245	1.617	0.878	0.628	1.71	0.875	0.731	1.695	0.628	0.737	1.686	0.499	0.675	1.71	0.421	0.669	1.749	0.265	0.693	1.764	0.067	0.599
1431	7.155	NaN	NaN	NaN	NaN	NaN	NaN	1.754	0.873	0.33	1.727	0.661	0.294	1.657	0.545	0.318	1.654	0.472	0.313	1.651	0.325	0.244	1.598	0.092	0.287	1.475	0.037	0.248	1.614	0.878	0.627	1.71	0.875	0.731	1.694	0.627	0.737	1.686	0.499	0.675	1.709	0.42	0.669	1.749	0.265	0.693	1.757	0.07	0.601
1432	7.16	NaN	NaN	NaN	NaN	NaN	NaN	1.753	0.873	0.33	1.726	0.66	0.293	1.656	0.544	0.32	1.653	0.47	0.314	1.649	0.324	0.244	1.597	0.091	0.288	1.474	0.036	0.25	1.611	0.878	0.627	1.71	0.875	0.731	1.694	0.627	0.737	1.685	0.499	0.675	1.708	0.42	0.669	1.747	0.264	0.692	1.755	0.071	0.601
1433	7.165	NaN	NaN	NaN	NaN	NaN	NaN	1.753	0.872	0.33	1.725	0.659	0.293	1.656	0.543	0.32	1.652	0.47	0.315	1.648	0.323	0.245	1.597	0.091	0.289	1.473	0.034	0.252	1.609	0.878	0.627	1.71	0.876	0.731	1.693	0.627	0.737	1.684	0.498	0.675	1.708	0.42	0.669	1.747	0.264	0.692	1.754	0.071	0.601
1434	7.17	NaN	NaN	NaN	NaN	NaN	NaN	1.753	0.872	0.329	1.724	0.658	0.293	1.655	0.543	0.321	1.651	0.469	0.316	1.647	0.323	0.246	1.597	0.09	0.29	1.471	0.033	0.255	1.607	0.878	0.626	1.709	0.876	0.731	1.692	0.626	0.737	1.684	0.499	0.676	1.707	0.42	0.669	1.746	0.264	0.692	1.754	0.071	0.601
1435	7.175	NaN	NaN	NaN	NaN	NaN	NaN	1.752	0.872	0.329	1.723	0.657	0.293	1.654	0.542	0.321	1.65	0.469	0.316	1.646	0.322	0.246	1.595	0.089	0.291	1.47	0.032	0.257	1.605	0.878	0.626	1.709	0.876	0.731	1.691	0.626	0.737	1.683	0.499	0.676	1.706	0.42	0.669	1.745	0.263	0.691	1.754	0.071	0.601
1436	7.18	NaN	NaN	NaN	NaN	NaN	NaN	1.752	0.871	0.329	1.722	0.656	0.294	1.653	0.542	0.322	1.649	0.468	0.317	1.645	0.322	0.247	1.595	0.088	0.292	1.469	0.031	0.259	1.605	0.878	0.626	1.708	0.875	0.731	1.69	0.626	0.737	1.682	0.499	0.676	1.706	0.42	0.67	1.745	0.263	0.691	1.754	0.071	0.601
1437	7.185	NaN	NaN	NaN	NaN	NaN	NaN	1.75	0.87	0.33	1.721	0.655	0.294	1.652	0.541	0.322	1.648	0.468	0.317	1.644	0.321	0.248	1.594	0.088	0.292	1.467	0.03	0.262	1.605	0.877	0.626	1.707	0.875	0.731	1.689	0.626	0.737	1.681	0.498	0.676	1.705	0.42	0.67	1.744	0.263	0.691	1.753	0.071	0.601
1438	7.19	NaN	NaN	NaN	NaN	NaN	NaN	1.749	0.868	0.33	1.72	0.655	0.294	1.651	0.54	0.322	1.647	0.467	0.318	1.642	0.321	0.249	1.593	0.087	0.293	1.466	0.029	0.264	1.605	0.877	0.626	1.706	0.875	0.73	1.688	0.625	0.736	1.679	0.497	0.676	1.704	0.42	0.671	1.744	0.263	0.692	1.753	0.071	0.601
1439	7.195	NaN	NaN	NaN	NaN	NaN	NaN	1.748	0.867	0.329	1.72	0.654	0.294	1.65	0.539	0.323	1.646	0.466	0.318	1.641	0.32	0.25	1.592	0.086	0.293	1.465	0.028	0.266	1.608	0.876	0.626	1.705	0.875	0.73	1.686	0.625	0.736	1.678	0.497	0.676	1.703	0.42	0.671	1.744	0.264	0.692	1.753	0.071	0.601
1440	7.2	NaN	NaN	NaN	NaN	NaN	NaN	1.748	0.867	0.329	1.719	0.654	0.295	1.649	0.538	0.324	1.645	0.466	0.319	1.639	0.319	0.25	1.59	0.086	0.294	1.463	0.027	0.268	1.613	0.875	0.628	1.704	0.874	0.729	1.686	0.625	0.736	1.677	0.497	0.676	1.702	0.419	0.671	1.743	0.264	0.692	1.753	0.071	0.601
1441	7.205	NaN	NaN	NaN	NaN	NaN	NaN	1.747	0.866	0.329	1.718	0.653	0.295	1.649	0.538	0.325	1.644	0.465	0.319	1.638	0.319	0.25	1.589	0.085	0.294	1.462	0.027	0.27	1.613	0.875	0.627	1.703	0.874	0.729	1.685	0.625	0.736	1.677	0.497	0.676	1.702	0.419	0.671	1.743	0.264	0.692	1.756	0.07	0.6
1442	7.21	NaN	NaN	NaN	NaN	NaN	NaN	1.747	0.866	0.328	1.717	0.652	0.295	1.649	0.538	0.326	1.643	0.465	0.32	1.636	0.319	0.251	1.588	0.085	0.294	1.461	0.026	0.272	1.612	0.875	0.627	1.703	0.874	0.729	1.683	0.624	0.736	1.676	0.497	0.676	1.701	0.419	0.671	1.742	0.264	0.693	1.764	0.067	0.599
1443	7.215	NaN	NaN	NaN	NaN	NaN	NaN	1.747	0.866	0.328	1.716	0.651	0.295	1.648	0.537	0.327	1.642	0.465	0.321	1.634	0.319	0.251	1.587	0.085	0.294	1.46	0.024	0.273	1.61	0.875	0.626	1.702	0.874	0.729	1.682	0.624	0.736	1.676	0.497	0.676	1.701	0.419	0.671	1.742	0.264	0.693	1.766	0.066	0.598
1444	7.22	NaN	NaN	NaN	NaN	NaN	NaN	1.746	0.866	0.328	1.715	0.65	0.296	1.646	0.535	0.327	1.641	0.464	0.321	1.632	0.318	0.251	1.586	0.085	0.295	1.459	0.024	0.274	1.61	0.875	0.626	1.701	0.874	0.729	1.681	0.624	0.737	1.675	0.497	0.676	1.7	0.419	0.671	1.741	0.264	0.693	1.766	0.066	0.598
1445	7.225	NaN	NaN	NaN	NaN	NaN	NaN	1.745	0.865	0.328	1.714	0.65	0.296	1.645	0.535	0.327	1.64	0.464	0.321	1.63	0.318	0.251	1.584	0.084	0.295	1.459	0.023	0.274	1.61	0.874	0.626	1.701	0.875	0.729	1.681	0.625	0.737	1.674	0.497	0.676	1.7	0.419	0.671	1.741	0.263	0.693	1.766	0.066	0.598
1446	7.23	NaN	NaN	NaN	NaN	NaN	NaN	1.744	0.865	0.328	1.713	0.649	0.297	1.644	0.535	0.327	1.638	0.463	0.321	1.628	0.319	0.251	1.583	0.084	0.295	1.459	0.022	0.274	1.61	0.873	0.626	1.7	0.875	0.729	1.68	0.625	0.737	1.672	0.496	0.676	1.699	0.419	0.671	1.74	0.263	0.693	1.766	0.065	0.597
1447	7.235	NaN	NaN	NaN	NaN	NaN	NaN	1.743	0.864	0.328	1.711	0.649	0.297	1.644	0.535	0.327	1.637	0.463	0.321	1.627	0.319	0.251	1.583	0.084	0.294	1.459	0.021	0.274	1.611	0.872	0.626	1.7	0.875	0.729	1.679	0.625	0.736	1.672	0.496	0.676	1.698	0.419	0.67	1.74	0.263	0.692	1.766	0.064	0.595
1448	7.24	NaN	NaN	NaN	NaN	NaN	NaN	1.741	0.863	0.329	1.71	0.649	0.297	1.643	0.535	0.327	1.635	0.463	0.321	1.625	0.319	0.25	1.583	0.084	0.294	1.458	0.021	0.274	1.611	0.872	0.626	1.7	0.875	0.73	1.678	0.625	0.736	1.671	0.496	0.676	1.697	0.418	0.67	1.74	0.263	0.692	1.766	0.064	0.594
1449	7.245	NaN	NaN	NaN	NaN	NaN	NaN	1.74	0.863	0.328	1.71	0.649	0.297	1.642	0.535	0.327	1.634	0.463	0.321	1.623	0.32	0.25	1.582	0.084	0.294	1.458	0.021	0.274	1.611	0.872	0.626	NaN	NaN	NaN	1.678	0.625	0.736	1.67	0.496	0.676	1.696	0.417	0.67	1.739	0.263	0.692	1.766	0.064	0.594
1450	7.25	NaN	NaN	NaN	NaN	NaN	NaN	1.74	0.862	0.328	1.709	0.649	0.297	1.64	0.535	0.327	1.632	0.463	0.321	1.62	0.319	0.25	1.582	0.083	0.294	1.458	0.02	0.274	1.609	0.872	0.625	NaN	NaN	NaN	1.677	0.625	0.736	1.669	0.495	0.676	1.695	0.417	0.67	1.739	0.263	0.692	1.766	0.064	0.594
1451	7.255	NaN	NaN	NaN	NaN	NaN	NaN	1.739	0.862	0.328	1.708	0.649	0.297	1.638	0.535	0.327	1.631	0.463	0.32	1.619	0.319	0.25	1.581	0.083	0.294	1.458	0.02	0.274	1.606	0.872	0.624	NaN	NaN	NaN	1.676	0.625	0.736	1.669	0.495	0.676	1.695	0.418	0.67	1.739	0.263	0.692	1.766	0.064	0.595
1452	7.26	NaN	NaN	NaN	NaN	NaN	NaN	1.738	0.862	0.327	1.707	0.649	0.297	1.636	0.534	0.327	1.63	0.463	0.32	1.617	0.319	0.25	1.581	0.083	0.294	1.458	0.02	0.274	1.611	0.871	0.625	1.693	0.873	0.727	1.675	0.626	0.736	1.668	0.495	0.676	1.695	0.418	0.67	1.738	0.263	0.692	1.766	0.065	0.595
1453	7.265	NaN	NaN	NaN	NaN	NaN	NaN	1.738	0.862	0.327	1.706	0.649	0.297	1.634	0.534	0.327	1.629	0.463	0.32	1.617	0.319	0.249	1.581	0.083	0.294	1.458	0.02	0.274	1.612	0.871	0.626	NaN	NaN	NaN	1.674	0.625	0.736	1.668	0.495	0.675	1.695	0.418	0.67	1.738	0.263	0.692	1.766	0.065	0.595
1454	7.27	NaN	NaN	NaN	NaN	NaN	NaN	1.737	0.862	0.327	1.705	0.649	0.297	1.632	0.534	0.326	1.627	0.463	0.319	1.616	0.319	0.249	1.581	0.083	0.294	1.458	0.02	0.274	1.613	0.87	0.626	1.691	0.872	0.727	1.673	0.625	0.736	1.667	0.495	0.675	1.694	0.418	0.67	1.738	0.263	0.692	1.766	0.066	0.596
1455	7.275	NaN	NaN	NaN	NaN	NaN	NaN	1.736	0.862	0.326	1.703	0.649	0.296	1.63	0.534	0.326	1.626	0.463	0.318	1.615	0.319	0.249	1.581	0.083	0.294	1.458	0.02	0.274	1.613	0.87	0.626	1.691	0.873	0.727	1.672	0.624	0.736	1.667	0.495	0.675	1.694	0.418	0.67	1.738	0.263	0.692	1.766	0.066	0.596
1456	7.28	NaN	NaN	NaN	NaN	NaN	NaN	1.736	0.862	0.326	1.701	0.649	0.295	1.629	0.535	0.325	1.625	0.463	0.318	1.615	0.319	0.248	1.58	0.083	0.294	1.458	0.02	0.274	1.613	0.87	0.626	1.691	0.873	0.728	1.671	0.623	0.735	1.667	0.495	0.675	1.694	0.418	0.67	1.738	0.263	0.692	1.766	0.066	0.596
1457	7.285	NaN	NaN	NaN	NaN	NaN	NaN	1.735	0.862	0.326	1.699	0.649	0.294	1.627	0.535	0.325	1.624	0.463	0.317	1.615	0.319	0.247	1.58	0.083	0.293	1.458	0.02	0.274	1.613	0.87	0.626	1.69	0.873	0.728	1.671	0.624	0.735	1.666	0.495	0.675	1.694	0.418	0.67	1.738	0.263	0.692	1.766	0.066	0.596
1458	7.29	NaN	NaN	NaN	NaN	NaN	NaN	1.735	0.862	0.326	1.698	0.65	0.294	1.626	0.536	0.324	1.623	0.463	0.317	1.614	0.319	0.247	1.58	0.083	0.293	1.458	0.02	0.274	1.612	0.87	0.626	1.69	0.873	0.728	1.671	0.625	0.735	1.666	0.495	0.675	1.693	0.418	0.67	1.737	0.263	0.692	1.766	0.066	0.596
1459	7.295	NaN	NaN	NaN	NaN	NaN	NaN	1.734	0.862	0.326	1.696	0.65	0.293	1.624	0.536	0.324	1.621	0.463	0.316	1.613	0.319	0.246	1.58	0.083	0.293	1.458	0.02	0.274	1.612	0.87	0.626	1.689	0.873	0.728	1.67	0.625	0.735	1.666	0.495	0.675	1.693	0.418	0.67	1.737	0.263	0.692	1.767	0.066	0.596
1460	7.3	NaN	NaN	NaN	NaN	NaN	NaN	1.733	0.862	0.326	1.693	0.65	0.293	1.623	0.536	0.323	1.62	0.464	0.316	1.612	0.319	0.246	1.58	0.083	0.293	1.458	0.02	0.273	1.612	0.87	0.626	1.689	0.873	0.728	1.67	0.625	0.735	1.666	0.495	0.674	1.693	0.418	0.669	1.737	0.263	0.692	1.767	0.066	0.596
1461	7.305	NaN	NaN	NaN	NaN	NaN	NaN	1.732	0.862	0.326	1.691	0.651	0.292	1.621	0.537	0.323	1.618	0.464	0.315	1.611	0.319	0.245	1.58	0.083	0.293	1.458	0.02	0.273	1.612	0.87	0.626	1.689	0.874	0.728	1.67	0.625	0.735	1.666	0.495	0.674	1.693	0.418	0.669	1.737	0.263	0.692	1.767	0.066	0.596
1462	7.31	NaN	NaN	NaN	NaN	NaN	NaN	1.732	0.862	0.325	1.69	0.651	0.292	1.62	0.537	0.322	1.617	0.464	0.315	1.61	0.32	0.245	1.58	0.083	0.293	1.458	0.02	0.273	1.612	0.87	0.626	1.688	0.874	0.728	1.67	0.625	0.735	1.666	0.495	0.674	1.692	0.418	0.669	1.737	0.263	0.692	1.766	0.066	0.595
1463	7.315	NaN	NaN	NaN	NaN	NaN	NaN	1.732	0.862	0.325	1.687	0.652	0.291	1.619	0.538	0.321	1.616	0.464	0.315	1.609	0.32	0.245	1.58	0.083	0.293	1.458	0.02	0.273	1.612	0.87	0.626	NaN	NaN	NaN	1.67	0.625	0.735	1.665	0.495	0.674	1.692	0.418	0.669	1.737	0.263	0.691	1.766	0.065	0.594
1464	7.32	NaN	NaN	NaN	NaN	NaN	NaN	1.731	0.862	0.325	1.685	0.652	0.29	1.618	0.538	0.321	1.615	0.465	0.314	1.608	0.32	0.244	1.58	0.083	0.293	1.458	0.02	0.273	1.612	0.87	0.626	NaN	NaN	NaN	1.67	0.626	0.734	1.665	0.495	0.673	1.693	0.418	0.668	1.737	0.263	0.691	1.766	0.065	0.595
1465	7.325	NaN	NaN	NaN	NaN	NaN	NaN	1.731	0.861	0.325	1.683	0.652	0.289	1.617	0.539	0.32	1.613	0.465	0.314	1.607	0.32	0.244	1.58	0.083	0.293	1.458	0.02	0.273	1.612	0.87	0.626	NaN	NaN	NaN	1.67	0.626	0.734	1.665	0.496	0.673	1.693	0.418	0.667	1.737	0.263	0.691	1.766	0.064	0.594
1466	7.33	NaN	NaN	NaN	NaN	NaN	NaN	1.73	0.861	0.325	1.681	0.652	0.289	1.616	0.539	0.32	1.612	0.465	0.313	1.606	0.32	0.244	1.58	0.083	0.293	1.458	0.02	0.273	1.611	0.87	0.626	NaN	NaN	NaN	1.67	0.626	0.734	1.665	0.496	0.673	1.692	0.418	0.667	1.736	0.263	0.691	1.766	0.064	0.593
1467	7.335	NaN	NaN	NaN	NaN	NaN	NaN	1.73	0.861	0.325	1.68	0.653	0.288	1.614	0.539	0.319	1.61	0.465	0.313	1.605	0.32	0.243	1.579	0.083	0.293	1.458	0.02	0.273	1.609	0.871	0.625	NaN	NaN	NaN	1.67	0.626	0.734	1.665	0.496	0.673	1.692	0.418	0.667	1.736	0.263	0.691	1.766	0.064	0.593
1468	7.34	NaN	NaN	NaN	NaN	NaN	NaN	1.729	0.861	0.325	1.678	0.653	0.288	1.612	0.538	0.319	1.609	0.465	0.312	1.603	0.32	0.243	1.579	0.083	0.293	1.458	0.02	0.274	1.605	0.872	0.623	NaN	NaN	NaN	1.67	0.626	0.734	1.665	0.496	0.673	1.692	0.418	0.667	1.736	0.263	0.69	1.767	0.065	0.594
1469	7.345	NaN	NaN	NaN	NaN	NaN	NaN	1.729	0.861	0.325	1.676	0.653	0.287	1.611	0.538	0.319	1.608	0.465	0.312	1.602	0.32	0.243	1.579	0.083	0.293	1.458	0.02	0.274	1.603	0.872	0.623	NaN	NaN	NaN	1.669	0.625	0.734	1.665	0.496	0.672	1.692	0.418	0.667	1.736	0.263	0.69	1.768	0.067	0.595
1470	7.35	NaN	NaN	NaN	NaN	NaN	NaN	1.729	0.861	0.325	1.675	0.652	0.286	1.61	0.538	0.318	1.606	0.465	0.311	1.601	0.32	0.243	1.578	0.083	0.294	1.458	0.02	0.274	NaN	NaN	NaN	1.682	0.874	0.725	1.669	0.625	0.734	1.665	0.496	0.672	1.692	0.418	0.666	1.736	0.263	0.69	1.766	0.065	0.594
1471	7.355	NaN	NaN	NaN	NaN	NaN	NaN	1.728	0.861	0.325	1.673	0.653	0.286	1.608	0.538	0.318	1.605	0.465	0.311	1.601	0.32	0.243	1.578	0.083	0.294	1.458	0.02	0.274	1.599	0.874	0.621	1.682	0.874	0.725	1.669	0.625	0.734	1.665	0.496	0.672	1.692	0.418	0.666	1.736	0.263	0.69	1.766	0.065	0.594
1472	7.36	NaN	NaN	NaN	NaN	NaN	NaN	1.728	0.861	0.325	1.673	0.653	0.286	1.607	0.539	0.318	1.603	0.465	0.31	1.599	0.32	0.243	1.578	0.083	0.294	1.458	0.02	0.274	NaN	NaN	NaN	1.682	0.874	0.725	1.668	0.625	0.734	1.665	0.496	0.672	1.692	0.418	0.666	1.736	0.263	0.69	1.767	0.066	0.594
1473	7.365	NaN	NaN	NaN	NaN	NaN	NaN	1.727	0.86	0.325	1.672	0.653	0.285	1.606	0.538	0.317	1.602	0.464	0.31	1.598	0.32	0.243	1.578	0.083	0.294	1.457	0.02	0.274	NaN	NaN	NaN	1.681	0.874	0.725	1.668	0.625	0.734	1.665	0.496	0.672	1.692	0.418	0.666	1.736	0.263	0.69	1.769	0.068	0.596
1474	7.37	NaN	NaN	NaN	NaN	NaN	NaN	1.726	0.86	0.325	1.671	0.653	0.285	1.604	0.538	0.317	1.601	0.464	0.31	1.598	0.32	0.242	1.578	0.083	0.294	1.457	0.02	0.274	1.586	0.874	0.617	1.681	0.875	0.725	1.668	0.626	0.733	1.665	0.496	0.672	1.692	0.417	0.666	1.736	0.264	0.69	1.769	0.069	0.596
1475	7.375	NaN	NaN	NaN	NaN	NaN	NaN	1.726	0.859	0.324	1.67	0.653	0.285	1.603	0.538	0.316	1.6	0.465	0.31	1.597	0.32	0.242	1.578	0.083	0.294	1.457	0.02	0.274	1.585	0.874	0.617	1.681	0.875	0.724	1.668	0.626	0.733	1.665	0.496	0.672	1.692	0.418	0.666	1.736	0.264	0.69	1.769	0.069	0.596
1476	7.38	NaN	NaN	NaN	NaN	NaN	NaN	1.725	0.859	0.324	1.669	0.653	0.284	1.602	0.538	0.315	1.599	0.465	0.309	1.596	0.32	0.242	1.578	0.083	0.294	1.457	0.02	0.274	1.585	0.874	0.617	1.681	0.875	0.724	1.667	0.626	0.733	1.664	0.496	0.672	1.692	0.418	0.666	1.736	0.263	0.69	1.769	0.069	0.597
1477	7.385	NaN	NaN	NaN	NaN	NaN	NaN	1.725	0.859	0.324	1.668	0.653	0.284	1.601	0.538	0.315	1.598	0.465	0.309	1.596	0.32	0.242	1.578	0.083	0.294	1.457	0.02	0.274	1.584	0.874	0.617	1.681	0.875	0.724	1.667	0.626	0.733	1.664	0.496	0.672	1.692	0.418	0.666	1.736	0.263	0.689	1.769	0.069	0.596
1478	7.39	NaN	NaN	NaN	NaN	NaN	NaN	1.724	0.859	0.324	1.668	0.652	0.283	1.6	0.538	0.316	1.597	0.465	0.309	1.595	0.32	0.242	1.578	0.083	0.294	1.457	0.02	0.274	1.584	0.873	0.617	1.68	0.875	0.724	1.666	0.626	0.733	1.664	0.496	0.672	1.691	0.417	0.666	1.736	0.263	0.689	1.767	0.067	0.595
1479	7.395	NaN	NaN	NaN	NaN	NaN	NaN	1.724	0.858	0.323	1.667	0.652	0.282	1.598	0.538	0.315	1.596	0.465	0.308	1.595	0.319	0.242	1.577	0.083	0.294	1.457	0.02	0.274	1.584	0.873	0.617	1.68	0.875	0.724	1.665	0.625	0.733	1.664	0.496	0.672	1.691	0.417	0.666	1.736	0.263	0.689	1.766	0.065	0.594
1480	7.4	NaN	NaN	NaN	NaN	NaN	NaN	1.724	0.858	0.323	1.667	0.652	0.282	1.597	0.537	0.315	1.594	0.465	0.308	1.594	0.319	0.242	1.577	0.083	0.294	1.457	0.02	0.274	1.585	0.872	0.617	1.68	0.875	0.724	1.665	0.625	0.733	1.663	0.496	0.672	1.691	0.417	0.666	1.736	0.263	0.689	1.767	0.067	0.595
1481	7.405	NaN	NaN	NaN	NaN	NaN	NaN	1.723	0.858	0.323	1.667	0.651	0.282	1.597	0.537	0.315	1.594	0.465	0.308	1.594	0.319	0.242	1.577	0.083	0.294	1.457	0.02	0.274	1.585	0.872	0.617	1.68	0.875	0.724	1.665	0.625	0.733	1.663	0.496	0.672	1.691	0.417	0.666	1.735	0.263	0.689	1.768	0.068	0.596
1482	7.41	NaN	NaN	NaN	NaN	NaN	NaN	1.723	0.857	0.322	1.667	0.651	0.282	1.596	0.537	0.314	1.593	0.465	0.308	1.593	0.319	0.242	1.577	0.083	0.294	1.457	0.02	0.274	1.584	0.872	0.616	1.68	0.875	0.724	1.665	0.625	0.733	1.663	0.495	0.672	1.69	0.417	0.666	1.735	0.263	0.689	1.767	0.067	0.595
1483	7.415	NaN	NaN	NaN	NaN	NaN	NaN	1.723	0.857	0.322	1.666	0.651	0.282	1.595	0.538	0.314	1.592	0.465	0.308	1.592	0.319	0.242	1.577	0.083	0.294	1.457	0.02	0.274	1.587	0.871	0.617	1.68	0.875	0.724	1.665	0.625	0.733	1.663	0.495	0.672	1.69	0.417	0.666	1.735	0.263	0.689	1.767	0.067	0.595
1484	7.42	NaN	NaN	NaN	NaN	NaN	NaN	1.723	0.857	0.322	1.666	0.65	0.281	1.595	0.538	0.314	1.591	0.465	0.307	1.592	0.319	0.242	1.577	0.083	0.294	1.457	0.02	0.274	1.592	0.87	0.618	1.68	0.875	0.724	1.664	0.625	0.733	1.662	0.495	0.672	1.69	0.417	0.666	1.735	0.263	0.689	1.768	0.068	0.596
1485	7.425	NaN	NaN	NaN	NaN	NaN	NaN	1.722	0.857	0.321	1.666	0.649	0.281	1.594	0.538	0.314	1.59	0.464	0.307	1.591	0.319	0.242	1.577	0.083	0.294	1.457	0.02	0.274	1.595	0.87	0.619	1.679	0.875	0.724	1.663	0.625	0.733	1.661	0.495	0.672	1.689	0.417	0.667	1.734	0.263	0.689	1.767	0.068	0.595
1486	7.43	NaN	NaN	NaN	NaN	NaN	NaN	1.722	0.857	0.321	1.666	0.649	0.281	1.593	0.538	0.314	1.589	0.464	0.307	1.59	0.318	0.241	1.576	0.083	0.294	1.457	0.02	0.274	1.596	0.869	0.619	1.678	0.875	0.724	1.663	0.625	0.733	1.661	0.495	0.671	1.689	0.417	0.666	1.734	0.263	0.689	1.767	0.069	0.596
1487	7.435	NaN	NaN	NaN	NaN	NaN	NaN	1.722	0.857	0.321	1.666	0.649	0.281	1.593	0.538	0.313	1.588	0.464	0.307	1.59	0.318	0.241	1.576	0.083	0.295	1.457	0.02	0.274	1.593	0.87	0.618	1.678	0.876	0.724	1.663	0.625	0.733	1.66	0.495	0.671	1.689	0.417	0.666	1.734	0.263	0.689	1.767	0.068	0.595
1488	7.44	NaN	NaN	NaN	NaN	NaN	NaN	1.722	0.856	0.32	1.666	0.648	0.281	1.592	0.538	0.313	1.588	0.464	0.306	1.59	0.319	0.241	1.576	0.083	0.295	1.457	0.02	0.274	1.585	0.871	0.616	1.677	0.876	0.724	1.662	0.625	0.732	1.66	0.495	0.671	1.688	0.418	0.666	1.734	0.263	0.689	1.767	0.068	0.595
1489	7.445	NaN	NaN	NaN	NaN	NaN	NaN	1.721	0.856	0.32	1.666	0.648	0.281	1.592	0.538	0.313	1.587	0.464	0.306	1.589	0.319	0.241	1.576	0.083	0.295	1.457	0.02	0.274	1.583	0.871	0.615	1.677	0.876	0.724	1.662	0.625	0.732	1.659	0.495	0.671	1.688	0.418	0.666	1.733	0.263	0.689	1.766	0.067	0.595
1490	7.45	NaN	NaN	NaN	NaN	NaN	NaN	1.721	0.856	0.32	1.666	0.647	0.281	1.591	0.538	0.313	1.586	0.464	0.306	1.588	0.319	0.24	1.576	0.083	0.295	1.457	0.02	0.274	1.581	0.871	0.615	1.676	0.876	0.724	1.661	0.625	0.731	1.659	0.495	0.671	1.688	0.418	0.666	1.733	0.264	0.689	1.765	0.067	0.594
1491	7.455	NaN	NaN	NaN	NaN	NaN	NaN	1.721	0.855	0.319	1.665	0.646	0.281	1.59	0.538	0.312	1.585	0.464	0.306	1.587	0.319	0.24	1.576	0.083	0.295	1.457	0.02	0.274	1.581	0.871	0.615	1.675	0.876	0.724	1.66	0.624	0.73	1.659	0.495	0.671	1.688	0.418	0.665	1.733	0.264	0.689	1.765	0.067	0.594
1492	7.46	NaN	NaN	NaN	NaN	NaN	NaN	1.72	0.855	0.319	1.665	0.646	0.281	1.589	0.537	0.312	1.584	0.464	0.306	1.586	0.319	0.24	1.575	0.083	0.295	1.457	0.02	0.274	1.58	0.871	0.614	1.675	0.876	0.723	1.659	0.624	0.73	1.659	0.495	0.67	1.687	0.418	0.665	1.733	0.264	0.689	1.765	0.067	0.594
1493	7.465	NaN	NaN	NaN	NaN	NaN	NaN	1.72	0.855	0.318	1.665	0.645	0.281	1.588	0.537	0.312	1.583	0.464	0.306	1.585	0.319	0.24	1.575	0.083	0.295	1.457	0.02	0.274	1.579	0.871	0.614	1.674	0.876	0.723	1.658	0.624	0.729	1.659	0.495	0.67	1.687	0.418	0.665	1.733	0.264	0.689	1.765	0.067	0.594
1494	7.47	NaN	NaN	NaN	NaN	NaN	NaN	1.72	0.854	0.318	1.664	0.644	0.281	1.587	0.537	0.312	1.582	0.464	0.305	1.585	0.319	0.24	1.575	0.083	0.295	1.457	0.02	0.274	1.579	0.87	0.614	1.674	0.876	0.723	1.657	0.624	0.728	1.658	0.495	0.669	1.687	0.418	0.664	1.733	0.264	0.689	1.765	0.067	0.594
1495	7.475	NaN	NaN	NaN	NaN	NaN	NaN	1.719	0.854	0.318	1.664	0.644	0.281	1.586	0.536	0.312	1.582	0.464	0.305	1.584	0.318	0.24	1.575	0.083	0.295	1.457	0.02	0.274	1.578	0.87	0.614	1.673	0.876	0.723	1.657	0.624	0.728	1.658	0.495	0.669	1.687	0.418	0.664	1.733	0.264	0.688	1.765	0.067	0.594
1496	7.48	NaN	NaN	NaN	NaN	NaN	NaN	1.719	0.854	0.318	1.664	0.643	0.281	1.585	0.536	0.312	1.581	0.464	0.305	1.583	0.318	0.24	1.575	0.083	0.295	1.457	0.02	0.274	1.578	0.87	0.613	1.673	0.876	0.723	1.656	0.624	0.728	1.658	0.495	0.668	1.687	0.418	0.664	1.732	0.264	0.688	1.765	0.067	0.594
1497	7.485	NaN	NaN	NaN	NaN	NaN	NaN	1.719	0.854	0.317	1.664	0.643	0.281	1.584	0.535	0.312	1.58	0.464	0.304	1.582	0.318	0.24	1.575	0.083	0.296	1.457	0.02	0.274	1.577	0.87	0.612	1.672	0.876	0.722	1.656	0.624	0.728	1.658	0.495	0.668	1.687	0.418	0.664	1.732	0.265	0.688	1.765	0.067	0.594
1498	7.49	NaN	NaN	NaN	NaN	NaN	NaN	1.719	0.854	0.317	1.664	0.642	0.281	1.583	0.535	0.312	1.579	0.464	0.304	1.581	0.318	0.24	1.575	0.083	0.296	1.457	0.02	0.274	1.577	0.87	0.612	1.672	0.876	0.722	1.655	0.625	0.728	1.657	0.495	0.668	1.687	0.418	0.664	1.732	0.265	0.688	1.765	0.067	0.594
1499	7.495	NaN	NaN	NaN	NaN	NaN	NaN	1.719	0.854	0.317	1.664	0.642	0.281	1.582	0.536	0.312	1.578	0.464	0.304	1.58	0.318	0.24	1.574	0.083	0.296	1.457	0.02	0.274	1.577	0.87	0.612	1.671	0.877	0.723	1.655	0.625	0.727	1.657	0.495	0.667	1.687	0.418	0.663	1.732	0.265	0.688	1.765	0.067	0.594
1500	7.5	NaN	NaN	NaN	NaN	NaN	NaN	1.718	0.854	0.317	1.664	0.642	0.281	1.582	0.536	0.312	1.577	0.464	0.304	1.579	0.318	0.24	1.574	0.083	0.296	1.457	0.02	0.274	1.577	0.87	0.611	1.671	0.876	0.722	1.654	0.625	0.727	1.657	0.496	0.667	1.687	0.418	0.663	1.732	0.265	0.688	1.764	0.067	0.594
1501	7.505	NaN	NaN	NaN	NaN	NaN	NaN	1.718	0.854	0.316	1.663	0.642	0.281	1.581	0.536	0.311	1.576	0.464	0.304	1.578	0.318	0.239	1.574	0.083	0.296	1.457	0.02	0.274	1.576	0.87	0.611	1.67	0.876	0.721	1.654	0.625	0.727	1.657	0.496	0.666	1.687	0.418	0.663	1.731	0.265	0.688	1.764	0.067	0.594
1502	7.51	NaN	NaN	NaN	NaN	NaN	NaN	1.717	0.853	0.316	1.663	0.642	0.281	1.58	0.536	0.311	1.576	0.464	0.304	1.577	0.318	0.239	1.574	0.083	0.296	1.457	0.02	0.274	1.576	0.87	0.611	1.669	0.876	0.721	1.653	0.625	0.726	1.656	0.496	0.666	1.686	0.418	0.662	1.731	0.265	0.688	1.764	0.067	0.594
1503	7.515	NaN	NaN	NaN	NaN	NaN	NaN	1.717	0.852	0.316	1.662	0.642	0.28	1.58	0.536	0.311	1.575	0.464	0.304	1.576	0.319	0.239	1.574	0.083	0.296	1.457	0.02	0.274	1.576	0.87	0.61	1.668	0.876	0.72	1.652	0.624	0.725	1.656	0.496	0.665	1.686	0.418	0.662	1.73	0.265	0.688	1.764	0.067	0.594
1504	7.52	NaN	NaN	NaN	NaN	NaN	NaN	1.717	0.852	0.315	1.661	0.642	0.28	1.579	0.536	0.311	1.574	0.464	0.304	1.575	0.319	0.239	1.574	0.083	0.296	1.457	0.02	0.274	1.575	0.869	0.61	1.668	0.877	0.72	1.651	0.624	0.725	1.656	0.496	0.665	1.686	0.419	0.661	1.73	0.264	0.687	1.764	0.067	0.594
1505	7.525	NaN	NaN	NaN	NaN	NaN	NaN	1.716	0.852	0.315	1.66	0.642	0.28	1.578	0.537	0.311	1.573	0.464	0.304	1.575	0.319	0.239	1.574	0.083	0.296	1.457	0.02	0.274	1.575	0.869	0.61	1.667	0.877	0.72	1.651	0.625	0.725	1.656	0.496	0.665	1.685	0.419	0.661	1.729	0.264	0.687	1.764	0.067	0.594
1506	7.53	NaN	NaN	NaN	NaN	NaN	NaN	1.716	0.852	0.314	1.659	0.642	0.28	1.577	0.537	0.311	1.572	0.464	0.304	1.574	0.319	0.239	1.574	0.083	0.296	1.457	0.02	0.274	1.575	0.869	0.609	1.667	0.877	0.72	1.65	0.625	0.725	1.656	0.496	0.665	1.685	0.419	0.66	1.729	0.264	0.687	1.764	0.067	0.594
1507	7.535	NaN	NaN	NaN	NaN	NaN	NaN	1.715	0.852	0.314	1.658	0.641	0.28	1.577	0.536	0.311	1.571	0.464	0.304	1.574	0.319	0.239	1.574	0.083	0.296	1.457	0.02	0.274	1.577	0.869	0.61	1.667	0.878	0.72	1.65	0.625	0.724	1.656	0.496	0.664	1.685	0.418	0.66	1.728	0.264	0.686	1.764	0.067	0.594
1508	7.54	NaN	NaN	NaN	NaN	NaN	NaN	1.715	0.852	0.314	1.657	0.641	0.28	1.576	0.536	0.311	1.57	0.464	0.304	1.573	0.319	0.239	1.573	0.083	0.296	1.457	0.02	0.274	1.581	0.868	0.611	1.667	0.879	0.72	1.651	0.625	0.724	1.655	0.496	0.664	1.684	0.417	0.659	1.728	0.264	0.686	1.764	0.067	0.594
1509	7.545	NaN	NaN	NaN	NaN	NaN	NaN	1.715	0.852	0.314	1.656	0.641	0.28	1.574	0.536	0.311	1.57	0.464	0.304	1.573	0.318	0.239	1.573	0.083	0.296	1.457	0.02	0.274	1.575	0.869	0.609	1.667	0.879	0.72	1.651	0.626	0.724	1.655	0.496	0.663	1.684	0.418	0.659	1.727	0.264	0.685	1.764	0.067	0.594
1510	7.55	NaN	NaN	NaN	NaN	NaN	NaN	1.714	0.852	0.314	1.655	0.641	0.28	1.573	0.536	0.311	1.569	0.464	0.304	1.572	0.318	0.239	1.573	0.083	0.297	1.457	0.02	0.274	1.573	0.869	0.608	1.667	0.879	0.719	1.651	0.626	0.723	1.654	0.496	0.662	1.684	0.418	0.659	1.727	0.264	0.685	1.764	0.067	0.594
1511	7.555	NaN	NaN	NaN	NaN	NaN	NaN	1.713	0.852	0.314	1.654	0.641	0.279	1.573	0.536	0.312	1.569	0.464	0.304	1.572	0.318	0.239	1.573	0.083	0.297	1.457	0.02	0.274	1.572	0.869	0.608	1.666	0.879	0.719	1.649	0.625	0.722	1.654	0.496	0.662	1.683	0.418	0.659	1.727	0.264	0.685	1.764	0.067	0.594
1512	7.56	NaN	NaN	NaN	NaN	NaN	NaN	1.713	0.852	0.313	1.653	0.642	0.279	1.572	0.536	0.312	1.568	0.464	0.304	1.572	0.318	0.24	1.573	0.083	0.297	1.457	0.02	0.274	1.571	0.869	0.608	1.666	0.879	0.719	1.647	0.623	0.721	1.653	0.496	0.661	1.683	0.418	0.658	1.727	0.264	0.685	1.764	0.067	0.594
1513	7.565	NaN	NaN	NaN	NaN	NaN	NaN	1.712	0.851	0.313	1.652	0.642	0.279	1.571	0.535	0.312	1.567	0.464	0.304	1.571	0.318	0.24	1.573	0.083	0.297	1.457	0.02	0.274	1.571	0.869	0.608	1.665	0.879	0.719	1.647	0.623	0.721	1.652	0.494	0.66	1.682	0.418	0.658	1.726	0.264	0.685	1.764	0.067	0.594
1514	7.57	NaN	NaN	NaN	NaN	NaN	NaN	1.711	0.851	0.313	1.651	0.642	0.279	1.57	0.535	0.312	1.567	0.464	0.304	1.571	0.318	0.24	1.573	0.083	0.297	1.457	0.02	0.274	1.57	0.868	0.607	1.665	0.88	0.719	1.646	0.623	0.72	1.651	0.494	0.659	1.682	0.418	0.658	1.726	0.264	0.685	1.764	0.067	0.594
1515	7.575	NaN	NaN	NaN	NaN	NaN	NaN	1.71	0.851	0.314	1.65	0.642	0.278	1.569	0.535	0.312	1.566	0.464	0.305	1.57	0.318	0.24	1.572	0.084	0.297	1.457	0.02	0.274	1.569	0.868	0.607	1.665	0.88	0.719	1.646	0.623	0.72	1.651	0.494	0.659	1.682	0.419	0.657	1.726	0.264	0.685	1.764	0.067	0.594
1516	7.58	NaN	NaN	NaN	NaN	NaN	NaN	1.709	0.851	0.314	1.648	0.642	0.278	1.568	0.536	0.312	1.565	0.463	0.305	1.57	0.318	0.241	1.572	0.084	0.297	1.457	0.02	0.274	1.569	0.868	0.607	1.665	0.88	0.719	1.645	0.624	0.72	1.651	0.494	0.659	1.681	0.419	0.657	1.725	0.264	0.685	1.764	0.067	0.594
1517	7.585	NaN	NaN	NaN	NaN	NaN	NaN	1.709	0.851	0.313	1.647	0.641	0.278	1.568	0.536	0.312	1.565	0.463	0.305	1.569	0.318	0.241	1.572	0.084	0.297	1.457	0.02	0.274	1.569	0.868	0.606	1.664	0.88	0.719	1.645	0.624	0.72	1.651	0.495	0.659	1.681	0.419	0.657	1.725	0.264	0.685	1.764	0.067	0.594
1518	7.59	NaN	NaN	NaN	NaN	NaN	NaN	1.709	0.851	0.313	1.646	0.641	0.278	1.567	0.536	0.312	1.564	0.463	0.305	1.569	0.318	0.241	1.572	0.084	0.297	1.457	0.02	0.274	1.569	0.867	0.605	1.664	0.88	0.718	1.646	0.624	0.72	1.651	0.496	0.659	1.681	0.419	0.657	1.724	0.265	0.685	1.764	0.067	0.594
1519	7.595	NaN	NaN	NaN	NaN	NaN	NaN	1.708	0.851	0.313	1.645	0.641	0.278	1.566	0.536	0.312	1.563	0.463	0.305	1.568	0.318	0.241	1.572	0.084	0.298	1.457	0.02	0.274	1.568	0.867	0.605	1.664	0.88	0.718	1.646	0.625	0.72	1.651	0.496	0.659	1.681	0.419	0.657	1.724	0.265	0.684	1.764	0.067	0.594
1520	7.6	NaN	NaN	NaN	NaN	NaN	NaN	1.707	0.85	0.312	1.644	0.641	0.278	1.565	0.536	0.312	1.562	0.463	0.305	1.567	0.318	0.241	1.572	0.084	0.298	1.457	0.02	0.274	1.568	0.867	0.604	1.663	0.88	0.718	1.646	0.625	0.72	1.651	0.496	0.659	1.681	0.419	0.657	1.724	0.265	0.684	1.764	0.067	0.594
1521	7.605	NaN	NaN	NaN	NaN	NaN	NaN	1.705	0.848	0.311	1.643	0.641	0.278	1.563	0.536	0.312	1.561	0.463	0.306	1.567	0.318	0.241	1.572	0.084	0.298	1.457	0.02	0.274	1.567	0.867	0.604	1.663	0.88	0.718	1.645	0.625	0.72	1.65	0.496	0.658	1.68	0.418	0.656	1.723	0.265	0.684	1.764	0.067	0.594
1522	7.61	NaN	NaN	NaN	NaN	NaN	NaN	1.705	0.848	0.311	1.641	0.641	0.278	1.562	0.536	0.312	1.56	0.463	0.306	1.566	0.317	0.241	1.572	0.084	0.298	1.456	0.02	0.274	1.566	0.867	0.604	1.662	0.88	0.718	1.645	0.625	0.72	1.649	0.496	0.658	1.68	0.418	0.656	1.723	0.265	0.684	1.764	0.067	0.594
1523	7.615	NaN	NaN	NaN	NaN	NaN	NaN	1.704	0.848	0.311	1.64	0.641	0.277	1.562	0.536	0.312	1.559	0.463	0.306	1.565	0.317	0.241	1.571	0.084	0.298	1.456	0.02	0.274	1.566	0.866	0.604	1.661	0.879	0.718	1.644	0.625	0.719	1.649	0.496	0.657	1.679	0.418	0.656	1.723	0.264	0.684	1.764	0.067	0.594
1524	7.62	NaN	NaN	NaN	NaN	NaN	NaN	1.703	0.848	0.31	1.638	0.641	0.277	1.56	0.536	0.312	1.558	0.463	0.306	1.564	0.317	0.241	1.571	0.084	0.298	1.456	0.02	0.274	1.565	0.866	0.603	1.66	0.879	0.718	1.643	0.625	0.719	1.648	0.496	0.657	1.679	0.418	0.655	1.723	0.264	0.684	1.764	0.067	0.594
1525	7.625	NaN	NaN	NaN	NaN	NaN	NaN	1.703	0.848	0.31	1.637	0.641	0.277	1.559	0.536	0.312	1.558	0.463	0.306	1.563	0.317	0.241	1.571	0.084	0.298	1.456	0.02	0.274	1.565	0.866	0.603	1.66	0.879	0.718	1.641	0.624	0.718	1.648	0.495	0.657	1.679	0.418	0.655	1.723	0.264	0.684	1.764	0.067	0.594
1526	7.63	NaN	NaN	NaN	NaN	NaN	NaN	1.702	0.848	0.31	1.636	0.641	0.277	1.558	0.536	0.312	1.557	0.463	0.306	1.562	0.317	0.241	1.571	0.084	0.298	1.456	0.02	0.274	1.565	0.865	0.603	1.66	0.879	0.717	1.641	0.623	0.717	1.648	0.495	0.657	1.679	0.418	0.655	1.723	0.265	0.683	1.764	0.067	0.594
1527	7.635	NaN	NaN	NaN	NaN	NaN	NaN	1.701	0.848	0.309	1.635	0.641	0.277	1.557	0.536	0.312	1.556	0.463	0.306	1.561	0.317	0.241	1.571	0.084	0.298	1.456	0.02	0.274	1.565	0.865	0.603	1.66	0.88	0.717	1.64	0.623	0.717	1.648	0.495	0.657	1.679	0.418	0.655	1.723	0.265	0.683	1.764	0.067	0.594
1528	7.64	NaN	NaN	NaN	NaN	NaN	NaN	1.7	0.848	0.309	1.634	0.641	0.277	1.556	0.535	0.313	1.555	0.463	0.306	1.56	0.317	0.241	1.571	0.084	0.299	1.456	0.02	0.274	1.564	0.865	0.603	1.659	0.88	0.716	1.64	0.623	0.717	1.648	0.495	0.657	1.678	0.418	0.654	1.723	0.265	0.683	1.764	0.067	0.594
1529	7.645	NaN	NaN	NaN	NaN	NaN	NaN	1.7	0.848	0.308	1.633	0.641	0.277	1.554	0.535	0.313	1.553	0.463	0.306	1.559	0.318	0.241	1.57	0.084	0.299	1.456	0.02	0.274	1.562	0.864	0.603	1.658	0.88	0.715	1.64	0.624	0.717	1.648	0.495	0.657	1.678	0.418	0.654	1.723	0.265	0.683	1.764	0.067	0.594
1530	7.65	NaN	NaN	NaN	NaN	NaN	NaN	1.699	0.848	0.308	1.631	0.641	0.277	1.553	0.535	0.313	1.551	0.462	0.306	1.559	0.318	0.241	1.57	0.084	0.299	1.456	0.02	0.274	1.561	0.864	0.602	1.657	0.88	0.714	1.64	0.624	0.717	1.648	0.495	0.657	1.678	0.418	0.654	1.723	0.265	0.683	1.764	0.067	0.594
1531	7.655	NaN	NaN	NaN	NaN	NaN	NaN	1.698	0.848	0.307	1.629	0.641	0.276	1.552	0.535	0.314	1.55	0.462	0.306	1.558	0.318	0.241	1.57	0.084	0.299	1.456	0.021	0.274	1.56	0.864	0.601	1.656	0.88	0.713	1.64	0.624	0.716	1.647	0.495	0.656	1.678	0.418	0.654	1.723	0.265	0.683	1.764	0.067	0.594
1532	7.66	NaN	NaN	NaN	NaN	NaN	NaN	1.697	0.848	0.307	1.628	0.64	0.276	1.55	0.535	0.313	1.549	0.462	0.306	1.557	0.317	0.241	1.569	0.084	0.299	1.456	0.021	0.274	1.56	0.864	0.601	1.656	0.88	0.713	1.641	0.624	0.716	1.647	0.494	0.656	1.678	0.418	0.654	1.723	0.265	0.683	1.764	0.067	0.594
1533	7.665	NaN	NaN	NaN	NaN	NaN	NaN	1.696	0.848	0.306	1.626	0.641	0.276	1.549	0.534	0.313	1.548	0.462	0.306	1.556	0.317	0.242	1.569	0.084	0.3	1.456	0.021	0.274	1.56	0.863	0.601	1.655	0.879	0.712	1.641	0.625	0.716	1.647	0.495	0.656	1.678	0.418	0.654	1.723	0.265	0.683	1.764	0.067	0.594
[truncated: 6,063 more rows]
[truncated: 3 more columns]
