# Supplementary material for: Associations between lower-limb muscle activation and knee flexion in post-stroke individuals: A study on the stance-to-swing phases of gait
Source: PLoS One. 2017 Sep 8;12(9):e0183865. doi: 10.1371/journal.pone.0183865 (PMC5590852; doi:10.1371/journal.pone.0183865)
Supplement: S1 Dataset — (ZIP) [file pone.0183865.s001.zip › S1_Dataset/Patient group/6/3/emg.csv]

Frame	Time	EMG Signal 1	EMG Signal 2	EMG Signal 3	EMG Signal 4	EMG Signal 5	EMG Signal 6	EMG Signal 7	EMG Signal 8
0	0	63.394	50.119	44.38	20.545	24.677	36.575	82.456	64.16
1	0.001	57.662	44.134	37.91	15.991	30.747	35.853	95.349	73.484
2	0.002	49.807	47.245	41.316	26.911	26.961	34.95	96.619	47.826
3	0.003	49.316	49.787	42.788	55.45	27.622	32.506	102.338	30.269
4	0.004	43.606	49.436	38.854	41.233	31.951	30.252	90.464	31.053
5	0.005	46.621	45.427	35.126	28.163	25.253	31.881	71.798	31.668
6	0.006	44.814	36.211	34.509	23.028	22.232	28.492	68.232	36.755
7	0.007	41.856	34.946	32.171	30.496	19.411	28.218	69.106	45.552
8	0.008	38.921	30.212	32.362	31.404	21.647	22.15	62.038	18.569
9	0.009	37.937	30.341	30.839	22.077	38.216	22.281	66.013	13.412
10	0.01	34.277	26.234	31.662	8.703	49.585	20.298	44.069	8.483
11	0.011	32.395	26.029	31.936	13.343	27.112	13.306	45.515	20.819
12	0.012	28.22	26.829	26.235	17.43	23.062	11.182	57.026	26.606
13	0.013	27.956	23.402	27.922	7.032	29.312	18.365	58.071	27.229
14	0.014	21.532	20.969	20.74	16.419	21.079	6.027	63.186	-6.359
15	0.015	22.31	21.872	14.167	27.773	38.981	8.804	36.768	33.254
16	0.016	15.402	20.299	18.462	38.385	30.209	13.736	25.46	3.949
17	0.017	18.033	20.311	17.561	44.816	7.913	13.476	27.339	47.821
18	0.018	14.311	14.964	12.439	30.411	-13	8.997	23.407	28.06
19	0.019	13.738	15.478	7.542	30.733	-6.586	10.555	29.76	10.097
20	0.02	14.187	16.619	7.713	33.936	-5.359	13.504	7.501	23.726
21	0.021	11.195	13.746	7.55	28.28	-8.554	14.56	-7.805	17.87
22	0.022	3.429	10.144	8.403	9.878	-7.655	9.847	-1.488	54.075
23	0.023	7.736	5.054	5.823	-7.723	-3.421	6.723	-28.488	77.984
24	0.024	11.711	10.848	4.833	-19.701	-2.821	6.15	-74.474	17.16
25	0.025	6.637	14.584	-2.301	-30.662	0.523	7.546	-118.321	-24.703
26	0.026	-4.952	-1.557	-1.26	-44.088	3.321	2.02	-124.985	-47.952
27	0.027	-2.163	3.446	-5.974	-21.451	18.156	1.567	-121.167	-29.17
28	0.028	0.108	-3.688	0.203	-19.298	6.706	-0.781	-117.907	-24.259
29	0.029	-4.724	-3.216	-1.9	-17.275	3.991	-0.38	-114.996	-19.903
30	0.03	-5.04	0.221	-0.474	-4.126	-5.452	-0.123	-104.893	-35.939
31	0.031	-5.298	-2.275	0.817	12.739	-4.59	-3.677	-102.706	-50.354
32	0.032	-5.695	10.975	10.666	14.161	-0.981	-1.8	-88.1	-30.521
33	0.033	-4.481	8.024	5.095	19.704	-0.425	-5.49	-80.846	-20.167
34	0.034	-7.466	-1.633	-0.03	16.972	-4.477	-8.925	-69.111	-17.655
35	0.035	-5.164	-4.068	-2.009	39.068	-1.908	-8.448	-35.092	-9.086
36	0.036	-13.823	-9.157	-1.63	35.263	-1.429	-13.937	-31.053	-1.442
37	0.037	-7.316	-8.764	-9.713	14.88	-1.116	-5.067	-27.548	-30.319
38	0.038	-9.077	-8.32	-9.431	6.737	-6.171	-4.876	-16.065	-27.221
39	0.039	-12.327	-5.876	-10.847	-10.056	-12.149	-6.586	-28.185	-10.737
40	0.04	-7.39	-1.639	-17.038	-29.719	-17.308	-3.604	-25.78	4.449
41	0.041	-12.843	-8.187	-17.009	-22.639	-7.526	-7.162	-17.313	6.777
42	0.042	-13.984	-9.456	-15.569	-25.398	-6.429	-0.815	-20.784	19.2
43	0.043	-10.429	-13.378	-18.926	-36.433	-10.339	-5.477	-8.708	-6.926
44	0.044	-14.369	-22.478	-11.414	-34.861	-16.56	6.368	6.914	16.556
45	0.045	-12.451	-31.144	-12.953	-43.906	-15.8	-13.262	8.465	-11.995
46	0.046	-12.419	-24.082	-14.265	-55.249	-3.203	-5.998	29.221	-23.473
47	0.047	-13.114	-29.172	-15.54	-39.653	-5.083	-3.936	37.063	-13.657
48	0.048	-11.444	-21.446	-11.544	-7.954	-19.525	-6.278	47.45	6.466
49	0.049	-13.214	-16.383	-14.079	51.453	-9.97	-19.992	54.573	-2.985
50	0.05	-16.296	-19.601	-14.83	-5.601	-8.306	-4.291	47.243	16.629
51	0.051	-17.69	-14.756	-16.821	1.678	-16.221	-15.057	49.169	-21.859
52	0.052	-18.508	-17.258	-12.82	-4.967	-6.117	-17.142	43.18	5.832
53	0.053	-14.881	-16.468	-15.383	-11.005	5.723	-8.574	23.653	41.052
54	0.054	-17.439	-19.929	-15.036	5.445	7.298	-13.375	36.248	18.181
55	0.055	-15.158	-19.329	-15.463	10.467	11.588	-14.863	29.103	5.752
56	0.056	-8.611	-15.24	-17.435	-3.095	12.776	-18.629	35.275	-13.075
57	0.057	-9.609	-8.257	-12.433	-7.174	-0.366	-15.161	37.033	-16.417
58	0.058	-3.638	-9.204	-16.331	-12.014	1.394	-5.468	24.69	30.555
59	0.059	-9.276	-4.923	-14.417	-8.326	-6.518	-4.307	13.53	10.568
60	0.06	-14.143	-7.218	-18.507	-5.037	-10.717	-7.794	35.112	-7.665
61	0.061	-10.876	-10.679	-12.721	-8.165	-22.458	-13.028	31.931	-13.131
62	0.062	-13.804	-7.359	-15.066	-10.934	-33.46	-8.188	40.188	-38.312
63	0.063	-8.985	0.418	-14.511	-23.72	-32.088	-7.416	32.613	-42.792
64	0.064	-10.933	-6.904	-8.534	-21.409	-12.523	-1.785	20.989	-46.894
65	0.065	-18.698	-5.896	-4.496	-19.285	-15.227	-2.361	10.349	2.219
66	0.066	-26.064	-1.596	0.319	-48.282	-7.648	-5.648	-7.061	8.83
67	0.067	-11.37	-13.751	0.881	-60.597	-5.311	-11.029	4.56	2.815
68	0.068	-13.507	-18.927	6.275	-34.19	-11.704	-14.47	-10.312	-13.614
69	0.069	-15.446	-14.247	5.67	17.309	-13.664	-13.889	-23.799	-18.619
70	0.07	-6.732	-12.857	-4.416	9.873	-8.456	-18.028	-0.882	-32.157
71	0.071	-14.662	-6.434	-8.682	16.437	-3.825	-15.617	46.232	-44.505
72	0.072	-27.625	-12.394	-12.375	22.421	-10.983	-16.144	66.24	-70.827
73	0.073	-22.395	-5.008	-8.899	38.827	-14.636	-12.377	72.309	-47.018
74	0.074	-11.345	-17.749	-9.873	23.684	-11.115	-7.161	55.93	0.044
75	0.075	-15.579	-15.968	-8.911	10.093	-8.005	-11.591	30.845	6.592
76	0.076	-11.885	-8.001	-11.436	-10.679	-7.044	-12.256	8.078	12.525
77	0.077	-13.035	-6.632	-13.766	0.484	-4.527	-10.416	-4.213	-4.002
78	0.078	-9.916	-7.766	-7.193	-16.573	4.347	-8.552	-22.849	11.063
79	0.079	-12.792	-11.225	-4.68	-51.035	-4.034	-13.989	-32.727	-48.518
80	0.08	-10.25	-16.424	-12.036	-37.5	-11.437	-25.784	-29.378	-56.622
81	0.081	-4.605	-23.167	-7.198	-25.109	-10.501	0.726	-37.403	-4.967
82	0.082	-8.052	-18.887	-16.871	-28.764	-12.997	-2.856	-19.259	28.487
83	0.083	-7.44	-22.908	-23.251	-25.435	-10.619	-19.822	-25.846	-14.108
84	0.084	-9.153	-22.288	-19.762	-28.476	-12.524	-16.843	-27.59	-19.517
85	0.085	-17.048	-17.613	-7.959	-14.325	-11.937	-8.594	-21.391	-14.454
86	0.086	-25.327	-20.491	-12.609	-27.075	-4.191	-6.206	-36.832	-18.885
87	0.087	-17.933	-14.659	-8.351	-24.765	-15.987	0.568	-47.063	-14.795
88	0.088	-18.853	-20.248	-7.194	-31.179	-20.617	2.821	-25.367	-3.583
89	0.089	-18.043	-15.385	-20.356	-17.637	-24.859	-6.442	-10.832	-13.672
90	0.09	-20.333	-13.43	-4.489	-8.956	-23.673	-7.808	-38.728	-60.681
91	0.091	-18.355	-13.985	-15.14	-1.061	-12.815	-6.018	-57.155	-40.714
92	0.092	-16.377	-16.48	-13.206	-5.332	-5.64	4.271	-73.869	26.464
93	0.093	-15.754	-14.136	-4.49	3.561	8.693	-15.065	-82.872	-0.212
94	0.094	-16.095	-12.958	-9.124	9.532	18.383	-40.429	-85.31	7.905
95	0.095	-15.666	-15.653	-4.85	14.758	9.691	-2.474	-77.505	0.563
96	0.096	-15.239	-11.385	-5.996	7.987	-1.321	2.685	-74.962	20.468
97	0.097	-13.271	-10.976	-14.305	0.061	2.98	-10.72	-55.609	2.195
98	0.098	-12.07	-15.406	-23.965	-3	20.05	-22.993	-37.659	-3.301
99	0.099	-13.569	-14.79	-27.621	-13.782	-1.01	3.44	-49.185	-8.393
100	0.1	-12.756	-15.137	-26.438	-9.446	-20.71	34.512	-59.787	-31.306
101	0.101	-11.353	-20.521	-19.067	-13.107	-28.227	47.026	-53.979	-18.955
102	0.102	-10.15	-13.898	-23.89	-19.113	-21.246	28.38	-48.795	-22.706
103	0.103	-13.595	-14.634	-23.093	-26.512	-10.581	31.778	-31.479	-5.722
104	0.104	-14.905	-10.529	-20.749	-25.597	-12.483	3.644	-29.334	3.573
105	0.105	-16.027	-15.333	-21.307	-24.841	-10.712	-30.317	-1.861	11.875
106	0.106	-16.374	-12.007	-20.701	-20.774	-6.049	-80.514	-20.874	9.294
107	0.107	-17.493	-12.541	-18.938	-20.183	-7.389	-87.022	-24.432	11.56
108	0.108	-16.683	-15.003	-18.52	-24.801	-8.547	-56.582	-27.829	-11.903
109	0.109	-12.193	-13.592	-12.106	-15.876	-26.538	-40.063	-30.889	-21.188
110	0.11	-16.803	-9.471	-12.846	3.681	-24.023	-24.919	-28.743	-12.918
111	0.111	-12.707	-12.907	-8.757	29.24	-12.413	-29.297	-17.498	-20.506
112	0.112	-17.514	-14.22	-8.146	-8.5	-6.032	-16.876	-15.781	-8.955
113	0.113	-18.062	-11.276	-7.536	-13.575	-4.112	-20.561	-6.533	-2.621
114	0.114	-10.287	-17.232	-8.081	-9.158	-2.397	-10.523	1.723	-20.055
115	0.115	-15.483	-14.682	-11.519	-29.842	-13.437	-1.265	-0.304	-45.741
116	0.116	-14.491	-10.579	-9.152	-48.553	-9.161	-21.023	12.171	-21.83
117	0.117	-13.702	-18.47	-2.528	-51.805	-7.975	-18.5	16.881	-18.61
118	0.118	-15.993	-8.767	-5.386	-4.757	-4.46	16.546	8.447	-38.219
119	0.119	-19.452	-7.587	-7.862	69.211	-1.339	72.132	15.082	-30.55
120	0.12	-14.788	-8.721	-15.174	0.191	-0.355	79.526	13.394	-37.43
121	0.121	-13.017	-13.913	-6.249	-8.647	-13.497	86.121	30.903	-5.406
122	0.122	-15.513	-9.034	-9.712	-0.453	-23.15	177.69	53.684	8.232
123	0.123	-19.95	-11.511	-10.671	-7.756	-24.879	348.751	43.967	-12.405
124	0.124	-17.026	-13.793	-9.687	-14.294	-1.059	92.666	29.411	-8.627
125	0.125	-13.51	-5.831	-8.899	3.887	15.999	-145.991	31.473	-5.188
126	0.126	-13.091	-4.834	-6.554	-1.545	6.74	-115.046	37.962	-1.93
127	0.127	-17.128	-11.571	-8.47	-6.619	32.319	-255.96	35.342	-15.907
128	0.128	-14.587	-14.053	-5.163	-11.136	35.65	-384.097	21.3	-44.049
129	0.129	-14.948	-13.247	-6.881	-7.138	13.817	-314.46	-5.515	-25.15
130	0.13	-17.059	-13.796	-7.235	-10.879	-11.707	-81.496	-9.659	5.889
131	0.131	-16.649	-9.122	-8.563	-14.231	-49.427	11.337	-20.154	10.035
132	0.132	-10.817	-18.004	-6.399	-29.959	-64.501	39.352	-23.674	21.359
133	0.133	-6.735	-19.14	-11.595	-38.313	-32.554	167.41	-9.926	4.468
134	0.134	-17.557	-17.957	-9.636	-15.093	-11.827	97.665	-2.731	-11.128
135	0.135	-15.994	-14.83	-9.024	-5.801	-8.124	118.686	-10.022	3.065
136	0.136	-17.342	-17.691	-13.051	8.34	-11.371	137.767	-3.923	0.614
137	0.137	-16.178	-13.388	-14.366	-4.408	-14.398	-124.928	-9.993	7.67
138	0.138	-7.847	-14.12	-12.969	-30.107	-17.048	-312.727	-15.46	18.392
139	0.139	-6.871	-7.5	-12.534	-20.015	-24.558	-210.624	-1.314	-10.56
140	0.14	-13.635	-11.718	-10.568	-16.886	-17.564	-55.698	-7.263	-14.552
141	0.141	-16.14	-13.989	-12.46	-25.17	-2.642	-27.732	1.306	-10.874
142	0.142	-15.356	-14.513	-15.324	-22.607	-0.714	-2.278	-0.373	-14.106
143	0.143	-15.926	-12.529	-17.99	-6.324	-5.987	20.862	-4.747	-4.711
144	0.144	-13.978	-15.383	-13.685	-21.196	-10.688	-0.348	-11.205	-12.958
145	0.145	-11.058	-13.974	-13.255	-19.228	-9.353	57.168	-10.067	-5.324
146	0.146	-6.205	-14.31	-10.89	-20.943	-18.208	39.61	-6.945	25.088
147	0.147	-14.9	-13.874	-13.752	-19.392	-14.69	55.317	-0.114	21.07
148	0.148	-20.886	-16.536	-13.327	-9.342	-17.772	40.803	13.163	9.855
149	0.149	-13.52	-15.332	-15.233	4.949	-11.001	27.413	7.534	6.543
150	0.15	-22.412	-11.808	-10.364	2.976	-1.346	15.411	-8.132	-21.739
151	0.151	-16.403	-15.053	-9.743	18.821	5.011	4.448	-10.066	-18.129
152	0.152	-13.289	-12.889	-12.98	33.709	3.826	14.237	-4.094	-21.494
153	0.153	-16.177	-14.013	-13.511	24.032	-1.416	5.233	8.235	-43.445
154	0.154	-13.649	-10.497	-13.075	-2.273	-2.382	13.261	0.437	-40.794
155	0.155	-12.868	-11.62	-14.37	-21.042	3.605	-8.966	-6.58	-12.592
156	0.156	-10.918	-16.811	-11.407	-38.092	-0.486	24.285	-10.112	-31.462
157	0.157	-10.329	-18.706	-15.798	-47.385	-5.339	30.026	-13.494	-34.935
158	0.158	-12.059	-20.609	-13.99	-39.062	-8.634	13.295	-8.186	-38.242
159	0.159	-14.568	-18.838	-16.443	-21.247	-9.23	18.109	-22.777	-7.295
160	0.16	-17.849	-13.976	-10.955	-18.893	-9.638	-14.009	-29.032	-28.245
161	0.161	-14.938	-13.364	-11.476	-8.212	-12.944	6.541	-15.318	-9.694
162	0.162	-18.605	-11.591	-11.993	20.852	-6.375	32.712	-16.873	-26.879
163	0.163	-16.276	-10.211	-15.997	0.138	8.334	29.291	-21.31	-42.701
164	0.164	-15.885	-11.542	-18.455	-41.465	6.199	19.87	-22.439	-79.855
165	0.165	-17.028	-16.366	-16.082	-57.922	-18.97	-5.799	-28.615	-64.98
166	0.166	-12.768	-18.288	-13.133	-42.867	-15.704	-36.872	-24.913	-60.727
167	0.167	-15.272	-12.851	-15.8	-20.068	-18.817	-49.379	-29.941	-56.871
168	0.168	-11.97	-9.362	-10.72	-7.715	-16.127	-68.261	-18.886	-45.802
169	0.169	-11.573	-12.643	-16.678	3.517	-8.593	-58.273	-22.921	-8.217
170	0.17	-14.276	-15.542	-9.289	-6.516	-6.291	-36.456	-31.573	-13.435
171	0.171	-13.889	-16.891	-12.163	-9.643	-8.436	-44.847	-34.822	-9.134
172	0.172	-18.157	-19.218	-4.194	-1.353	-6.53	-6.417	-37.678	3.104
173	0.173	-16.414	-14.379	-9.39	6.15	-11.801	9.993	-36.421	6.586
174	0.174	-17.768	-12.445	-8.391	22.379	-16.488	-5.072	-30.115	3.089
175	0.175	-20.089	-11.878	-14.362	3.243	-15.146	-28.144	-24.193	-6.311
176	0.176	-13.506	-11.497	-12.01	5.879	-16.318	-24.502	-19.032	1.932
177	0.177	-14.475	-10.15	-11.402	27.11	-19.83	-28.518	-11.322	14.636
178	0.178	-13.702	-11.332	-10.801	7.409	-10.162	-18.838	-6.121	7.668
179	0.179	-11.373	-13.304	-17.36	-15.864	-6.501	-16.139	-15.455	5.499
180	0.18	-14.851	-14.491	-14.829	-0.172	-10.042	-13.666	-16.278	-0.348
181	0.181	-15.428	-9.67	-17.143	2.565	-11.084	-11.131	-2.769	22.461
182	0.182	-13.688	-9.104	-16.561	-15.223	-6.348	-13.335	-4.135	0.546
183	0.183	-13.291	-8.552	-11.912	-31.483	-8.96	-15.325	-8.373	8.818
184	0.184	-15.602	-13.996	-12.499	-29.416	-14.628	-17.048	-9.292	11.244
185	0.185	-14.434	-17.508	-7.665	-23.651	-25.496	-11.711	-10.017	8.844
186	0.186	-16.371	-19.472	-12.314	-35.847	-36.553	-16.245	-13.058	-18.811
187	0.187	-13.656	-11.765	-10.576	-37.401	-29.419	-14.795	-9.508	-7.583
188	0.188	-13.459	-12.767	-14.068	-24.454	-9.903	-16.091	-19.908	-4.282
189	0.189	-13.644	-9.906	-8.657	-12.313	-1.61	-17.489	-9.393	-13.572
190	0.19	-14.992	-17.88	-6.728	-10.803	5.894	-16.607	-7.756	11.943
191	0.191	-12.285	-21.02	-11.378	-15.083	31.605	-19.424	1.047	-19.007
192	0.192	-11.9	-16.236	-11.965	-3.302	55.392	-21.84	8.876	-14.96
193	0.193	-13.452	-13.764	-9.458	-4.845	52.275	-11.068	-1.484	-18.673
194	0.194	-17.907	-17.87	-10.826	-9.041	9.67	4.945	-8.168	-28.733
195	0.195	-14.621	-15.981	-7.927	-7.769	-57.507	15.71	-6.535	5.784
196	0.196	-14.05	-12.734	-9.098	0.662	-48.632	25.55	-0.073	-7.691
197	0.197	-12.701	-12.198	-12.585	1.71	-24.28	27.421	-6.944	-3.56
198	0.198	-12.324	-12.62	-10.467	6.62	-2.241	38.584	-19.252	7.763
199	0.199	-13.5	-11.309	-11.638	0.686	-8.845	17.008	-24.001	-2.211
200	0.2	-13.12	-16.18	-14.359	-9.888	-14.863	-29.952	0.274	7.156
201	0.201	-18.929	-11.571	-15.915	-19.876	-20.289	-63.378	45.398	15.489
202	0.202	-16.615	-9.872	-13.988	-31.61	-15.259	-57.334	76.164	7.935
203	0.203	-17.204	-8.56	-9.745	-39.519	-19.721	-51.868	81.963	-8.366
204	0.204	-13.935	-13.065	-16.341	-20.794	-7.349	-16.603	67.249	-14.79
205	0.205	-20.542	-14.86	-13.843	2.399	3.871	15.388	72.045	14.249
206	0.206	-14.569	-18.401	-13.088	-6.936	-6.197	11.346	76.404	60.173
207	0.207	-16.918	-13.05	-15.042	-9.682	-15.495	37.707	73.006	54.292
208	0.208	-12.108	-13.69	-11.773	-17.287	-7.199	13.947	28.572	15.698
209	0.209	-11.565	-10.454	-12.368	-24.307	-14.791	4.673	10.624	20.85
210	0.21	-14.511	-15.927	-7.555	-13.709	-12.52	-3.632	-16.85	-1.834
211	0.211	-14.172	-19.456	-10.887	-0.198	-6.18	-11.186	-21.708	-64.208
212	0.212	-14.608	-16.209	-10.353	-1.956	-12.048	-13.5	-35.072	-55.125
213	0.213	-12.531	-14.512	-10.79	-16.254	-6.877	-11.346	-38.968	-14.337
214	0.214	-18.578	-12.04	-9.498	-2.685	-5.358	-9.4	-20.061	-6.858
215	0.215	-10.688	-10.724	-10.714	9.523	-4.057	-14.625	-30.012	-40.239
216	0.216	-18.097	-14.835	-9.589	-4.776	-7.806	-16.192	-8.037	-9.801
217	0.217	-17.172	-11.406	-13.104	-2.803	-6.712	-17.586	-27.724	-48.428
218	0.218	-16.443	-9.125	-12.741	-1.012	-9.879	-18.778	-40.48	-53.338
219	0.219	-15.709	-9.543	-12.381	16.431	-5.101	-7.975	-56.746	-11.975
220	0.22	-7.816	-14.026	-14.338	0.217	-11.161	-6.62	-41.887	-39.488
221	0.221	-0.517	-12.319	-14.158	-10.405	-10.438	-10.261	-36.152	-14.191
222	0.222	-15.282	-15.851	-14.955	3.133	-2.568	-6.739	-62.592	27.163
223	0.223	-17.459	-17.245	-17.485	-19.712	-5.727	0.698	-81.553	10.847
224	0.224	-15.577	-10.695	-15.96	-60.558	-12.562	-11.977	-85.031	-64.699
225	0.225	-13.911	-13.652	-17.341	-110.503	-6.626	-13.639	-82.145	-75.418
226	0.226	-12.419	-14.473	-15.43	-103.974	-4.364	-15.122	-90.712	-65.419
227	0.227	-16.73	-12.217	-11.779	-12.5	-10.987	-25.107	-83.446	-110.002
228	0.228	-20.464	-2.797	-13.157	53.254	-11.804	-18.638	-62.655	-69.288
229	0.229	-19.364	-14.662	-11.839	-6.419	-1.199	-12.544	-60.25	-32.271
230	0.23	-18.449	-22.659	-8.978	-17.341	-8.401	-7.22	-53.05	-12.258
231	0.231	-13.679	-21.362	-7.848	-7.545	-7.286	-16.025	-60.374	6.021
232	0.232	-19.742	-15.031	-10.584	1.272	-10.796	-19.422	-62.868	11.549
233	0.233	-19.045	-18.546	-8.478	41.807	-10.623	-13.151	-53.608	26.728
234	0.234	-22.604	-13.351	-10.433	34.348	-13.751	-12.105	-31.21	3.979
235	0.235	-13.977	-12.429	-12.389	0.773	-12.826	-20.921	-28.551	-58.455
236	0.236	-20.057	-9.962	-15.692	6.689	-13.66	-19.642	-20.695	-31.703
237	0.237	-17.04	-9.244	-12.805	1.172	-11.414	-16.431	-3.359	-23.556
238	0.238	-16.14	-5.803	-12.438	6.101	-12.059	-11.474	-10.806	-1.462
239	0.239	-15.428	-6.429	-13.613	1.574	-3.399	0.064	-13.43	5.137
240	0.24	-14.72	-10.53	-13.823	-10.867	-9.436	-1.365	-15.879	-25.28
241	0.241	-16.72	-5.729	-14.03	-14.604	-8.491	8.819	-0.577	13.406
242	0.242	-14.845	-15.825	-13.857	-31.703	-7.533	0.027	-3.317	28.496
243	0.243	-15.486	-17.226	-11.555	-60.035	-6.773	-5.87	-4.527	4.107
244	0.244	-14.191	-16.106	-15.444	-94.197	-15.698	-11.007	-3.221	-46.25
245	0.245	-9.797	-17.117	-10.63	-71.482	-9.769	-15.74	4.851	-26.386
246	0.246	-12.179	-15.998	-13.935	-34.066	-10.867	-14.855	-10.084	3.954
247	0.247	-17.072	-23.391	-11.055	-19.086	-13.873	-18.816	6.735	-23.776
248	0.248	-16.541	-16.637	-11.466	-5.639	-13.17	-15.235	-0.808	-18.817
249	0.249	-17.17	-22.661	-11.878	-1.659	-10.897	-9.142	-7.764	-5.317
250	0.25	-25.158	-17.082	-11.509	-12.965	-14.434	-13.145	16.84	32.131
251	0.251	-14.376	-13.616	-11.916	-2.995	-15.083	-15.068	33.344	47.147
252	0.252	-13.069	-11.694	-9.999	31.38	-11.091	-13.142	23.545	69.921
253	0.253	-6.724	-5.12	-9.624	60.525	-14.632	-17.193	14.713	40.851
254	0.254	-3.281	-5.897	-9.438	10.122	-22.037	-24.132	21.716	6.692
255	0.255	-6.412	-6.685	-9.642	3.491	-16.839	-9.356	37.38	-6.967
256	0.256	-9.345	-3.206	-8.868	-14.719	-15.889	-2.884	26.128	-61.253
257	0.257	-10.148	-13.281	-11.191	1.701	-6.238	-8.615	11.97	-39.26
258	0.258	-7.855	-17.541	-14.487	6.713	5.524	-3.309	20.045	-32.76
259	0.259	-8.473	-13.86	-7.909	11.146	7.021	-4.809	24.009	-26.843
260	0.26	-9.079	-17.326	6.798	-1.24	-0.184	-9.033	21.969	-21.557
261	0.261	-8.52	-18.279	4.673	-12.449	8.697	-5.336	4.266	-36.802
262	0.262	-11.05	-15.367	2.739	-29.467	2.679	-4.161	-3.311	-14.139
263	0.263	-14.356	-14.583	4.478	-45.125	-11.287	-3.177	2.536	-1.903
264	0.264	-17.276	-20.182	-6.559	-59.283	2.231	-6.062	0.105	1.704
265	0.265	-11.297	-15.324	-19.526	-56.817	-3.016	-8.556	-16.208	53.07
266	0.266	-19.234	-9.302	-21.274	-40.589	-4.583	-7.767	11.046	30.893
267	0.267	-20.209	-16.627	-25.922	-25.741	-3.274	-11.241	14.335	-2.719
268	0.268	-21.181	-21.436	-18.766	3.232	-9.706	-6.586	17.259	-8.867
269	0.269	-20.411	-20.636	-25.162	-9.22	-3.743	-11.995	13.849	-3.575
270	0.27	-11.506	-18.294	-24.001	-5.596	-11.121	-13.919	5.26	1.366
271	0.271	-12.657	-7.445	-16.644	11.398	-2.232	-11.967	17.857	-3.184
272	0.272	-22.316	-15.365	-17.612	8.298	-5.729	-14.86	43.484	-7.341
273	0.273	-15.926	-16.705	-15.092	5.626	-10.964	-15.24	12.422	-11.073
274	0.274	-0.242	2.859	-11.021	8.126	-11.941	-11.946	8.279	-21.205
275	0.275	-19.392	-5.428	-17.59	10.393	-11.17	-13.116	11.92	-43.165
276	0.276	-16.857	7.37	-13.318	12.477	-23.36	-15.052	15.226	-34.881
277	0.277	-14.515	0.434	-14.079	-1.078	-21.606	-14.663	5.981	3.641
278	0.278	-12.365	-5.925	-3.221	-9.7	-13.679	-13.127	-19.485	-1.803
279	0.279	-18.15	-7.822	-4.75	-14.219	-9.437	-11.776	-16.041	-36.979
280	0.28	-9.413	-13.025	-11.891	-12.803	-8.266	-7.513	-31.506	-50.495
281	0.281	-14.021	-11.461	-15.553	-6.375	-23.924	1.399	-33.944	-54.484
282	0.282	-3.919	-30.211	-16.703	-5.175	-21.774	2.569	-15.871	-50.729
283	0.283	-7.556	-27.677	-13.597	-16.945	-12.064	-0.915	-22.536	-47.356
284	0.284	-6.353	-16.037	-12.616	-18.435	-6.809	-10.584	-41.343	-38.047
285	0.285	-9.407	-13.872	-15.123	-19.744	1.145	-30.121	-33.42	-18.358
286	0.286	-12.258	-8.033	-15.885	-10.838	8.314	-27.394	-44.643	-20.991
287	0.287	-20.138	-13.22	-9.295	-4.846	4.653	-24.873	-42.117	-23.414
288	0.288	-23.183	-11.649	-17.214	-14.574	3.512	-22.559	-43.635	-12.779
289	0.289	-18.288	-15.875	-9.846	-21.003	-3.815	-20.422	-27.339	16.276
290	0.29	-18.999	-19.526	-10.792	-15.005	-14.613	-18.458	5.018	12.257
291	0.291	-19.712	-20.665	-9.994	-11.859	-13.217	-9.752	28.282	-29.337
292	0.292	-17.716	-4.57	-9.199	0.988	-4.272	-5.114	24.664	-23.877
293	0.293	-18.235	-6.87	-9.753	13.245	-15.053	10.727	-1.223	1.322
294	0.294	-21.076	-8.979	-6.436	17.865	-13.637	0.037	-10.838	14.873
295	0.295	-14.049	-7.017	-12.997	16.511	-7.201	-5.825	-32.26	10.813
296	0.296	-16.88	-8.734	-6.975	2.175	-10.633	-4.135	-40.135	-0.38
297	0.297	-17.59	-23.031	-9.28	-15.213	-11.564	-8.815	-57.487	9.704
298	0.298	-16.755	-17.202	-7.326	-26.738	-10.562	-10.2	-59.338	-12.177
299	0.299	-11.856	-8.467	-13.306	-33.033	-11.29	-9.042	-56.737	13.377
300	0.3	-9.862	-22.759	-12.511	-27.143	-2.331	-5.552	-46.584	-3.627
301	0.301	-17.543	-20.79	-13.076	-42.949	-1.113	-4.572	-23.241	-19.189
302	0.302	-18.447	-22.493	-14.998	-36.503	-8.406	-9.401	-7.058	-44.646
303	0.303	-15.481	-20.904	-14.401	-22.886	-13.179	-8.635	13.157	-6.788
304	0.304	-16.191	-13.704	-14.774	-28.056	-19.114	-12.671	26.377	-1.658
305	0.305	-20.189	-20.056	-18.055	-32.71	-18.278	-9.16	29.152	2.826
306	0.306	-13.547	-14.026	-15.142	-25.556	-16.276	-11.113	23.207	-1.238
307	0.307	-12.716	-14.961	-9.906	-29.216	-6.134	-8.242	29.444	-12.505
308	0.308	-2.021	-17.836	-10.481	-28.036	6.916	-9.62	31.607	-43.457
309	0.309	-12.03	-23.82	-11.058	-37.696	-5.18	-10.008	27.369	2.428
310	0.31	-15.66	-21.475	-11.626	-31.288	-19.416	-8.872	11.92	-3.535
311	0.311	-19.102	-14.876	-11.984	-13.285	-13.535	-11.542	-19.59	-19.912
312	0.312	-13.835	-10.606	-7.514	-15.825	-4.754	-14.94	-51.113	-14.855
313	0.313	-10.894	-9.811	-6.921	14.517	-3.142	-13.773	-46.645	-37.664
314	0.314	-10.083	-13.275	-10.389	35.176	-7.347	-15.718	-35	8.237
315	0.315	-17.408	-13.84	-7.098	16.381	-8.436	-13.04	-24.522	-9.889
316	0.316	-16.401	-19.233	-10.013	19.677	9.632	-8.814	-2.243	28.944
317	0.317	-13.858	-14.369	-10.404	16.621	7.178	-10.583	-4.508	13.907
318	0.318	-11.509	-9.705	-6.933	19.393	-4.374	-9.254	-21.857	0.364
319	0.319	-14.96	-5.616	-13.506	11.93	-10.712	-4.803	-28.381	4.414
320	0.32	-12.994	-3.076	-16.404	-18.381	-20.329	-10.2	-47.138	-6.814
321	0.321	-14.697	-5.372	-12.144	-47.339	-15.038	-9.583	-49.271	10.215
322	0.322	-13.307	-8.239	-14.453	-58.486	-10.317	-6.274	-32.663	0.94
323	0.323	-15.606	-11.896	-16.377	-20.706	-11.591	-2.182	-13.19	-7.366
324	0.324	-12.668	-19.227	-15.783	-5.571	-17.9	-5.626	-5.352	-35.622
325	0.325	-17.847	-11.841	-17.501	-28.383	-14.339	-12.926	-2.766	-61.929
326	0.326	-14.337	-16.662	-12.654	-24.314	-17.366	-15.989	8.12	-65.187
327	0.327	-16.243	-10.631	-14.57	-20.617	-2.621	-9.193	21.886	-36.884
328	0.328	-15.64	-14.676	-13.965	-10.546	3.793	-9.961	6.173	-40.487
329	0.329	-16.97	-9.821	-12.58	-7.441	-9.717	-12.291	-8.609	11.071
330	0.33	-19.269	-9.225	-7.134	0.897	-18.374	-12.865	-22.044	-10.942
331	0.331	-15.179	-12.121	-5.186	8.46	-16.773	-17.476	4.389	-4.335
332	0.332	-17.676	-4.182	-8.459	10.804	-23.894	-10.858	0.826	-10.342
333	0.333	-15.326	-15.024	-10.189	8.688	-14.942	-11.606	-9.098	39.6
334	0.334	-15.69	-16.381	-9.782	-0.988	-4.048	-12.37	6.695	59.553
335	0.335	-14.509	-12.693	-14.208	0.768	6.057	-23.224	9.497	53.584
336	0.336	-18.752	-16.156	-13.605	8.741	-0.281	-8.959	17.13	48.203
337	0.337	-11.783	-4.323	-14.941	30.463	-1.395	4.54	14.868	-27.429
338	0.338	-14.687	-12.24	-12.594	14.828	-6.572	-7.706	4.285	-38.228
339	0.339	-17.2	-10.864	-18.386	-27.721	-9.42	-18.77	6.278	-48.059
340	0.34	-14.874	-12.004	-19.138	-70.266	-13.65	2.895	4.571	-39.084
341	0.341	-14.285	-17.984	-14.285	-75.65	-11.304	5.984	-0.048	-30.906
342	0.342	-13.695	-17.001	-17.562	-60.519	-19.215	8.696	7.128	-23.533
343	0.343	-13.097	-14.073	-14.64	8.221	-18.201	11.24	-9.911	-16.939
344	0.344	-11.727	-18.303	-9.792	-21.357	-11.381	8.947	-7.625	-47.281
345	0.345	-19.064	-15.964	-10.356	23.356	-5.33	-1.699	-5.557	-41.802
346	0.346	-13.822	-14.008	-8.611	15.233	5.358	-15.265	-23.1	-6.556
347	0.347	-14.779	-15.92	-8.215	-21.754	4.04	-20.496	-25.585	-2.104
348	0.348	-13.995	-13.011	-10.531	-15.212	-4.823	-34.843	-32.161	-14.486
349	0.349	-13.2	-17.833	-11.683	-9.237	-10.777	-32.951	-38.137	-18.183
350	0.35	-18.025	-15.871	-8.966	-3.839	-11.702	-34.726	-43.523	-62.849
351	0.351	-12.019	-16.435	-7.803	1.182	-12.633	-26.809	-35.732	-32.481
352	0.352	-12.792	-16.81	-9.921	5.624	-10.079	-8.049	-22.899	-48.968
353	0.353	-10.845	-12.343	-9.14	18.019	-10.817	-36.292	-14.346	-54.051
354	0.354	-14.124	-11.743	-7.194	14.364	-11.367	-32.583	-22.44	-22.139
355	0.355	-15.859	-12.107	-9.505	-2.642	-8.059	18.921	-12.554	-1.448
356	0.356	-15.466	-13.44	-11.434	-37.069	-14.623	26.327	-24.571	2.238
357	0.357	-13.127	-17.479	-10.069	-23.477	-10.352	6.415	-32.767	-14.777
358	0.358	-16.018	-10.49	-10.637	-19.364	-14.396	-11.768	-20.062	-5.509
359	0.359	-13.288	-13.375	-14.105	-22.971	-6.435	4.693	-36.205	-8.267
360	0.36	-11.347	-12.586	-18.544	-19.612	-7.386	-50.803	-42.893	-26.04
361	0.361	-12.891	-8.494	-14.473	-3.876	-2.541	-72.831	-45.145	8.985
362	0.362	-14.828	-13.307	-14.08	-1.113	-5.049	1.095	-43.745	24.085
363	0.363	-16.183	-11.339	-17.36	-3.569	-7.347	10.879	-48.735	19.613
364	0.364	-12.504	-13.051	-14.451	-24.6	-13.898	19.728	-41.93	-9.441
365	0.365	-17.341	-16.509	-11.742	-32.871	-16.399	11.583	-45.957	-28.209
366	0.366	-12.695	-13.2	-16	-35.381	-10.771	4.08	-49.777	2.759
367	0.367	-13.276	-13.562	-8.073	-33.07	-8.803	-2.659	-55.29	15.153
368	0.368	-18.118	-19.542	-16.399	-26.688	-4.136	-20.919	-40.872	18.835
369	0.369	-14.826	-17	-15.436	-24.722	-10.721	-37.197	-13.478	8.735
370	0.37	-15.409	-14.647	-8.674	-19.48	-18.688	-42.1	-10.06	5.617
371	0.371	-14.056	-15.201	-11.201	-14.858	-19.706	-19.137	13.495	-14.153
372	0.372	-12.708	-9.179	-8.883	6.772	-22.644	-23.13	41.512	-16.688
373	0.373	-17.546	-13.227	-8.31	-2.563	-20.169	-26.75	14.984	-5.126
374	0.374	-16.967	-8.381	-14.314	5.758	-17.89	-30.048	18.098	-20.098
375	0.375	-16.384	-7.796	-6.958	13.337	-7.082	-8.313	21.033	-41.48
376	0.376	-15.995	-14.367	-11.799	-7.749	10.333	-0.152	23.569	-33.279
377	0.377	-9.61	-13.581	-16.056	-10.437	17.304	12.51	46.602	-20.593
378	0.378	-12.126	-17.621	-13.734	-17.95	10.907	19.562	37.125	-27.592
379	0.379	-16.191	-18.19	-14.309	-24.876	-2.643	4.752	28.6	-21.24
380	0.38	-12.706	-14.881	-8.303	-18.455	-4.406	-16.39	5.17	-3.788
381	0.381	-13.285	-10.806	-13.904	-16.487	-5.971	-13.422	-4.339	26.624
382	0.382	-15.026	-15.634	-10.418	-7.746	-10.242	-5.679	-18.651	14.281
383	0.383	-16.382	-10.975	-13.712	-6.172	-9.121	1.456	-11.285	10.689
384	0.384	-15.022	-11.556	-16.623	-16.235	4.002	12.264	-9.17	7.455
385	0.385	-14.627	-17.363	-15.272	-30.579	-1.259	25.967	-2.956	10.596
386	0.386	-8.617	-18.133	-11.992	-24.805	-2.82	17.365	2.695	2.326
387	0.387	-12.874	-13.297	-11.616	-12.656	-12.916	19.015	-2.681	-5.217
388	0.388	-16.934	-15.223	-8.925	-8.047	-21.848	0.33	-7.483	-2.934
389	0.389	-13.445	-16.97	-11.647	-12.353	-6.212	-17.33	14.033	-17.876
390	0.39	-16.727	-15.617	-6.818	-8.73	-12.644	-14.877	23.169	-12.08
391	0.391	-17.296	-11.165	-7.403	-5.306	-10.756	-16.904	20.319	-20.807
392	0.392	-20.768	-8.27	-13.398	-0.13	-22.985	-34.348	7.392	-12.867
393	0.393	-17.462	-14.088	-7.781	6.566	-27.671	-22.788	-8.996	-19.99
394	0.394	-19.582	-8.486	-12.615	17.988	-26.352	-7.906	-11.257	-31.758
395	0.395	-13.573	-11.975	-7.964	6.97	-12.061	-2.109	13.762	-11.026
396	0.396	-11.056	-16.626	-9.701	11.29	-10.149	-14.298	23.709	-8.297
397	0.397	-11.837	-11.22	-11.049	4.951	-11.918	-3.248	20.484	-10.79
398	0.398	-19.764	-13.186	-14.335	-13.033	-16.588	6.787	-5.145	-13.086
399	0.399	-10.092	-16.499	-16.463	-15.528	-12.365	-5.017	-15.241	-44.988
400	0.4	-6.414	-15.951	-10.461	-13.201	-3.503	-15.979	-24.559	-13.021
401	0.401	-9.904	-9.007	-18.399	-19.595	-7.029	-20.197	-21.902	-8.979
402	0.402	-19.585	-11.935	-15.303	-21.538	-12.291	-39.722	-4.122	-12.665
403	0.403	-15.914	-12.715	-16.276	-16.313	-11.361	-48.001	-6.439	-9.413
404	0.404	-12.442	-10.412	-15.513	-17.861	-3.461	-35.204	-4.262	-12.514
405	0.405	-15.558	-13.92	-13.212	-13.634	-2.529	-46.779	1.596	-32.187
406	0.406	-18.486	-12.021	-12.652	-22.563	0.346	-14.772	13.834	-39.629
407	0.407	-14.251	-10.295	-10.751	-23.805	-0.462	-1.159	-6.829	-13.793
408	0.408	-16.586	-10.71	-14.847	-33.512	-2.808	-5.189	-15.1	-10.452
409	0.409	-13.127	-12.096	-12.359	-29.86	-7.671	-31.5	-12.486	-38.613
410	0.41	-15.083	-18.715	-9.106	-11.881	-10.975	-14.456	-24.017	-12.253
411	0.411	-12.2	-11.993	-9.531	5.85	-6.918	13.755	-30.298	-29.258
412	0.412	-10.875	-16.292	-11.501	-5.771	-14.856	70.405	-43.732	-0.961
413	0.413	-11.292	-14.017	-9.602	4.874	-18.346	29.767	-20.776	-12.103
414	0.414	-13.454	-14.637	-8.093	14.558	-11.006	-7.198	-11.357	-1.918
415	0.415	-17.937	-11.386	-7.936	19.773	-12.008	93.625	-13.93	-17.534
416	0.416	-16.23	-20.337	-7.194	18.211	-16.325	79.271	-37.016	2.189
417	0.417	-10.462	-11.485	-10.909	-3.475	-12.302	-12.897	-33.785	-15.554
418	0.418	-16.107	-15.031	-10.562	-37.909	-1.484	-191.969	-47.789	5.653
419	0.419	-14.219	-18.195	-10.231	-33.413	12.82	-115.223	-55.203	-8.465
420	0.42	-14.839	-15.357	-13.196	-20.989	14.734	-92.097	-57.384	-11.015
421	0.421	-11.979	-16.196	-14.418	-17.288	2.484	-28.711	-46.598	-8.707
422	0.422	-17.834	-15.476	-13.312	-13.955	7.08	-9.621	-40.664	6.168
423	0.423	-17.104	-12.033	-16.269	-17.031	2.799	42.755	-38.819	11.957
424	0.424	-17.736	-15.373	-20.011	-31.153	-14.249	122.224	-34.116	10.262
425	0.425	-19.728	-13.682	-14.674	-23.559	-30.506	107.826	-15.313	18.236
426	0.426	-14.37	-19.534	-12.811	-25.775	-32.61	41.964	7.934	-3.429
427	0.427	-16.374	-23.649	-13.475	-27.811	-7.423	-113.305	11.01	-19.081
428	0.428	-14.498	-15.762	-17.615	-22	-12.231	-94.978	8.279	-10.723
429	0.429	-17.457	-18.912	-16.319	-13.401	-8.918	-116.139	0.695	-28.594
430	0.43	-17.91	-12.183	-15.985	-8.784	-18.205	-173.897	7.569	-35.626
431	0.431	-13.516	-14.745	-9.448	-7.47	-15.512	-86.536	1.06	-37.784
432	0.432	-13.007	-14.021	-8.525	-6.341	2.289	-39.038	-1.007	-66.869
433	0.433	-17.916	-12.142	-7.795	4.504	4.626	-24.824	14.717	-4.445
434	0.434	-18.567	-11.608	-13.442	8.808	6.763	-11.766	-0.323	4.354
435	0.435	-19.223	-14.546	-11.547	10.028	-10.643	23.741	-10.163	-20.167
436	0.436	-13.49	-12.078	-9.648	16.082	-3.674	34.481	-5.092	1.746
437	0.437	-12.777	-14.439	-6.778	10.96	-10.054	44.229	-0.592	-18.358
438	0.438	-16.323	-10.412	-10.297	-1.685	-8.119	-18.414	-3.635	-15.036
439	0.439	-19.679	-12.959	-16.707	-27.908	-6.391	-10.433	-2.447	-33.339
440	0.44	-19.353	-17.256	-19.253	-39.107	-7.928	26.371	-9.012	-5.76
441	0.441	-18.834	-14.01	-20.049	-29.037	-15.074	113.702	3.951	-10.888
442	0.442	-21.413	-9.983	-20.66	18.029	-13.888	101.762	-4.973	-24.571
443	0.443	-14.117	-10.4	-16.046	-1.861	-15.035	47.436	-9.873	-12.285
444	0.444	-15.14	-16.819	-14.328	-32.179	-11.914	17.7	5.72	-16.137
445	0.445	-14.235	-14.329	-13.973	-37.534	-12.851	-9.116	-5.18	0.713
446	0.446	-4.61	-8.743	-14.394	-32.459	-4.87	-33.594	0.4	22.441
447	0.447	-18.976	2.057	-13.263	-27.982	-10.048	3.271	-26.123	13.988
448	0.448	-9.351	-5.903	-12.716	-22.945	-10.979	-30.297	-52.673	-3.943
449	0.449	-14.632	-4.578	-15.457	-2.241	-10.181	-72.958	-35.88	-11.044
450	0.45	-13.125	-13.515	-9.689	8.965	-7.838	-34.339	-1.643	7.966
451	0.451	-11.811	-12.381	-12.037	5.658	-11.281	-9.275	-6.312	20.656
452	0.452	-13.018	-28.468	-11.478	-3.64	-7.959	-13.823	-10.59	27.549
453	0.453	-9.585	-12.232	-6.857	-0.897	-9.669	-17.987	-29.552	-4.448
454	0.454	-8.662	-10.125	-1.461	11.919	-8.279	-21.75	-26.432	-36.417
455	0.455	-7.736	-4.34	-6.309	-9.149	-11.548	-18.534	-4.712	-48.847
456	0.456	-12.034	-23.723	-0.324	10.612	-9.392	-15.513	-7.566	-37.674
457	0.457	-19.427	-16.197	-4.396	-17.634	-12.078	-12.826	-10.223	-13.921
458	0.458	-12.687	-9.251	-10.985	-13.936	-11.653	-10.314	-31.488	-42.195
459	0.459	-15.232	-7.136	-6.737	-17.212	-13.168	-7.999	-17.518	-0.602
460	0.46	-16.023	-1.346	-10.809	29.835	-17.602	-1.636	-30.414	-6.065
461	0.461	-11.21	-10.068	-10.233	-16.961	-14.326	-3.567	-23.52	-1.013
462	0.462	-14.521	-11.617	-9.66	-22.934	-12.592	1.685	-17.198	-32.879
463	0.463	-13.942	-18.787	-10.245	-28.344	-6.784	0.204	-19.163	-70.352
464	0.464	-13.558	-19.952	-11.605	-23.279	5.412	-4.037	-10.445	-35.13
465	0.465	-15.893	-13.954	-12.965	-18.775	21.3	-0.361	-8.867	15.202
466	0.466	-11.828	-10.843	-12.583	-14.661	6.421	-3.765	-4.565	-31.608
467	0.467	-17.649	-4.079	-6.588	-25.862	-10.972	-8.951	4.367	-61.971
468	0.468	-10.302	-6.593	-2.333	-35.94	-8.618	-4.156	5.58	21.255
469	0.469	-15.143	-8.907	-0.014	-20.312	-10.709	-6.84	12.988	33.079
470	0.47	-14.37	-8.311	-0.592	-0.611	14.496	-12.501	2.201	0.549
471	0.471	-10.304	-18.358	-10.656	-13.398	4.471	-13.082	15.264	-9.309
472	0.472	-15.133	-25.498	-12.006	16.98	-17.373	-16.308	31.312	-18.22
473	0.473	-13.189	-19.092	-5.617	12.925	-14.64	-17.965	20.863	-58.86
474	0.474	-10.281	-15.586	0.389	-21.13	-22.176	-15.321	23.027	-51.529
475	0.475	-7.757	-18.667	-6.968	-62.369	-29.14	-12.825	7.389	-31.653
476	0.476	-4.455	-19.608	-4.053	-56.944	-18.513	-14.823	22.559	-25.694
477	0.477	-11.016	-20.359	-15.456	18.746	-16.593	-12.829	13.157	-20.3
478	0.478	-17.765	-16.267	-26.472	94.624	-18.325	-10.189	-5.896	55.379
479	0.479	-13.482	-21.071	-27.817	5.814	-10.376	-12.335	12.199	44.569
480	0.48	-19.067	-15.036	-28.964	17.631	2.608	-7.892	0.865	14.963
481	0.481	-8.201	-9.382	-27.786	6.806	-9.577	-9.845	-9.498	41.668
482	0.482	-12.813	-7.403	-22.535	-22.805	-23.883	-9.17	-15.037	33.511
483	0.483	-14.133	-13.361	-29.29	-49.531	-14.178	-11.534	-20.013	26.124
484	0.484	-10.419	-22.21	-21.337	-57.658	-5.444	-9.041	-2.327	32.801
485	0.485	-13.866	-13.832	-20.352	-50.285	-3.871	-10.988	-13.688	26.887
486	0.486	-19.052	-19.014	-17.428	-70.246	-8.122	-4.789	-24.105	21.513
487	0.487	-21.907	-14.13	-13.145	-64.29	-9.267	-2.083	-33.565	-3.574
488	0.488	-19.337	-18.338	-20.467	-25.654	-0.938	-9.257	-17.489	-44.717
489	0.489	-20.066	-10.932	-13.67	29.788	-8.281	-10.112	1.862	-61.095
490	0.49	-19.44	-6.049	-16.166	37.011	-13.113	-17.921	9.598	-45.93
491	0.491	-17.462	-8.525	-8.788	3.414	-17.359	-20.876	7.464	-13.981
492	0.492	-20.317	-12.547	-11.666	-2.681	-11.742	-21.65	18.318	-34.68
493	0.493	-17.753	-14.436	-12.412	-19.137	-16.574	-13.571	12.696	22.107
494	0.494	-11.314	-14.966	-8.318	-14.102	-13.281	-12.533	-9.954	14.043
495	0.495	-15.515	-15.501	-3.447	-9.663	-11.541	-17.346	-19.047	-7.945
496	0.496	-17.78	-8.49	-8.058	2.698	-9.028	-16.572	-32.999	-14.402
497	0.497	-12.877	-13.277	-6.276	6.354	-1.676	-12.521	-15.03	-20.285
498	0.498	-13.4	-10.704	-9.719	-3.701	5.677	-5.926	-26.511	-14.789
499	0.499	-17.399	-8.336	-4.261	5.61	8.588	-11.944	-45.544	-19.839
500	0.5	-13.852	-11.774	-9.068	2.953	-4.548	-7.927	-32.583	-42.692
501	0.501	-13.406	-9.793	-16.382	-9.772	-2.564	-3.083	-20.741	-38.618
502	0.502	-14.516	-13.814	-9.571	-40.127	-7.751	-6.344	-18.399	-42.215
503	0.503	-14.076	-12.43	-8.758	-36.066	-9.285	-11.739	-27.87	-52.202
504	0.504	-12.851	-11.031	-16.067	-17.297	6.554	-0.878	-32.935	-36.431
505	0.505	-14.342	-5.181	-9.249	-7.246	-4.126	0.691	-21.74	-33.608
506	0.506	-15.062	-10.748	-11.728	-4.192	-2.216	-12.247	-8.569	-26.018
507	0.507	-13.655	-10.144	-9.369	-12.546	-18.092	-13.954	3.833	-23.644
508	0.508	-17.287	-16.108	-9.919	-10.09	-15.976	-12.373	-3.89	-17.193
509	0.509	-20.726	-13.752	-9.31	-7.837	-6.324	-10.99	-19.57	-7.487
510	0.51	-13.33	-17.193	-8.699	-10.018	13.024	-14.65	-51.303	-33.715
511	0.511	-12.32	-20.439	-7.318	7.432	5.473	-11.152	-37.588	-67.699
512	0.512	-25.045	-12.665	-10.581	5.101	-10.782	-12.126	-49.81	-35.715
513	0.513	-19.781	-13.609	-8.424	-14.162	-12.888	-9.236	-38.419	18.513
514	0.514	-11.804	-14.562	-8.006	-27.039	-18.666	-20.677	-28.218	11.18
515	0.515	-21.826	-22.474	-9.141	-24.757	-20.383	-19.151	-25.016	-8.674
516	0.516	-4.755	-6.378	-8.922	-9.897	-21.891	-11.999	-10.799	9.625
517	0.517	-7.034	-8.665	-13.345	-0.246	-20.524	-13.148	-8.196	4.253
518	0.518	-13.387	-15.01	-11.383	1.476	-16.867	-9.661	-1.151	9.304
519	0.519	-11.405	-20.789	-15.415	-0.098	-15.739	-12.756	13.812	22.942
520	0.52	-13.112	-15.533	-12.868	-10.173	-12.672	-7.913	-7.452	-6.017
521	0.521	-14.623	-17.053	-16.131	-13.865	-13.645	-1.909	-44.418	12.803
522	0.522	-15.94	-12.773	-12.055	-22.225	-11.134	-2.679	-29.34	9.554
523	0.523	-9.523	-11.596	-14.555	-19.143	-7.091	-6.156	-33.812	25.258
524	0.524	-10.651	-8.092	-7.178	-8.341	-11.951	-8.05	-13.137	39.391
525	0.525	-13.713	-15.423	-14.51	-18.462	-4.635	-9.756	-16.891	16.155
526	0.526	-12.704	-14.436	-13.528	-27.456	-1.765	-13.251	0.044	-18.295
527	0.527	-16.924	-16.936	-12.732	-19.24	-4.302	-10.005	-15.721	-50.227
528	0.528	-14.579	-14.594	-10.392	-16.203	-11.665	-12.21	-7.522	-46.153
529	0.529	-15.143	-15.154	-10.966	-3.419	-10.693	-9.654	-0.088	-27.265
530	0.53	-14.544	-14.552	-11.536	-5.225	-8.163	-9.399	2.137	-17.1
531	0.531	-12.804	-16.27	-14.42	2.701	-10.464	-11.567	8.411	11.175
532	0.532	-14.143	-12.752	-7.427	9.859	-9.869	-12.879	17.971	-0.054
533	0.533	-17.408	-20.074	-8.359	-7.19	-7.933	-15.4	9.151	-51.574
534	0.534	-15.26	-21.017	-12.586	-23.492	-9.667	-15.22	7.499	-29.555
535	0.535	-14.856	-10.172	-13.322	8.384	-9.261	-10.787	17.492	-9.68
536	0.536	-16.798	-11.507	-15.213	12.798	-11.567	-8.902	23.818	-15.745
537	0.537	-19.694	-15.164	-18.454	16.829	-8.65	-9.543	27.241	-32.264
538	0.538	-13.691	-13.98	-12.98	20.484	-9.8	-8.211	26.221	-17.297
539	0.539	-14.45	-10.86	-13.511	17.226	-5.525	-14.649	19.413	-21.863
540	0.54	-10.376	-9.867	-16.749	-4.568	-11.325	-8.713	6.24	40.543
541	0.541	-13.846	-9.068	-14.962	-12.829	-8.998	-11.114	-7.328	31.529
542	0.542	-14.413	-11.373	-14.529	-51.333	-8.414	-9.27	1.362	-41.892
543	0.543	-12.657	-16.195	-11.199	-67.785	-5.121	-8.769	-9.674	-12.367
544	0.544	-16.124	-15.604	-11.545	-62.74	0.297	-4.764	-11.049	-21.273
545	0.545	-15.717	-11.527	-11.89	-39.838	-0.282	-8.292	-7.43	-45.689
546	0.546	-16.86	-14.996	-16.883	-27.351	1.655	-11.614	-1.484	-23.68
547	0.547	-20.528	-13.626	-14.918	-38.522	-6.075	-6.795	1.553	-3.84
548	0.548	-18.191	-13.229	-11.981	-35.298	-13.414	-4.877	-13.18	50.994
549	0.549	-21.077	-14.387	-8.473	-38.42	-24.235	-3.145	-45.133	28.813
550	0.55	-15.067	-20.179	-11.733	-24.307	-37.182	-11.099	-49.589	8.778
551	0.551	-9.056	-16.11	-12.101	-11.575	-24.992	-9.963	-37.179	-46.29
552	0.552	-13.106	-14.177	-12.47	4.654	-1.188	-10.96	-33.467	-39.04
553	0.553	-19.674	-13.596	-15.161	2.508	29.773	-13.905	-9.627	-72.65
554	0.554	-15.402	-11.849	-13.016	12.175	25.699	-13.178	-12.694	-90.976
555	0.555	-13.064	-10.491	-11.067	13.942	6.928	-15.537	-32.388	-18.872
556	0.556	-16.536	-8.167	-9.11	12.426	-10.115	-17.504	-39.868	-9.101
557	0.557	-15.94	-12.224	-10.64	8.214	-7.022	-14.265	-42.107	-0.279
558	0.558	-10.509	-6.415	-13.718	14.639	1.286	-10.252	-35.625	7.773
559	0.559	-11.084	-15.32	-12.543	-3.32	-16.527	-2.368	-29.745	-14.334
560	0.56	-13.015	-14.159	-12.144	-41.791	-18.851	-1.255	-13.831	-7.778
561	0.561	-15.906	-13.191	-12.909	-36.347	-16.709	6.05	-7.42	10.346
562	0.562	-11.056	-8.355	-12.711	39.338	-30.249	6.96	-9.314	-6.188
563	0.563	-14.344	-7.581	-15.223	28.507	-25.033	4.378	6.588	-11.296
564	0.564	-14.915	-14.933	-11.735	-20.834	-14.012	-6.312	25.797	-24.86
565	0.565	-16.253	-17.834	-11.348	-11.94	-18.289	-19.329	23.34	-12.535
566	0.566	-15.863	-17.07	-12.512	-20.119	-9.398	-38.729	11.783	-1.378
567	0.567	-12.937	-17.833	-8.061	-27.475	1.438	-31.207	9.706	1.9
568	0.568	-18.922	-9.896	-10.975	-20.887	11.502	-24.274	7.829	-1.217
569	0.569	-12.914	-17.26	-10.588	-14.898	2.604	-26.43	23.773	7.097
570	0.57	-15.225	-14.361	-10.212	1.556	-3.385	-28.379	17.474	-10.729
571	0.571	-14.639	-16.872	-7.316	6.596	-15.172	-23.174	19.458	-17.771
572	0.572	-12.702	-14.539	-10.996	2.167	-16.708	-24.739	10.754	-15.71
573	0.573	-14.448	-11.043	-12.351	6.259	-9.531	-46.434	-6.661	-21.566
574	0.574	-14.827	-11.616	-9.453	-4.934	-0.595	-30.781	14.447	4.666
575	0.575	-20.247	-11.032	-9.834	-1.612	-6.558	11.765	0.367	8.255
576	0.576	-16.766	-8.522	-14.878	20.247	-5.553	29.93	-7.163	4.848
577	0.577	-10.768	-11.82	-18.172	28.574	-12.304	46.356	-0.17	-4.51
578	0.578	-11.545	-10.659	-12.754	0.365	-20.245	91.819	-27.857	-47.218
579	0.579	-10.967	-14.331	-12.173	-18.345	-19.315	49.222	-31.564	-53.34
580	0.58	-0.899	-12.011	-15.465	-56.029	-14.504	-34.028	-28.317	-14.702
581	0.581	-10.962	-18.59	-14.894	-61.024	-17.025	-93.676	-31.46	10.364
582	0.582	-22.768	-15.69	-15.293	-56.544	-12.957	-39.546	-34.207	14.767
583	0.583	-18.12	-14.914	-12.006	-35.796	-8.103	-29.72	-36.77	-6.066
584	0.584	-13.859	-7.554	-9.885	-17.005	-10.02	-20.85	-43.803	-2.483
585	0.585	0.463	-12.393	-12.605	-13.713	-8.273	3.528	-50.267	-12.596
586	0.586	-16.958	-16.642	-13.005	-16.789	-9.639	10.897	-44.544	-21.93
587	0.587	-14.631	-15.853	-15.144	-8.463	-7.327	-22.572	-42.906	3.577
588	0.588	-21.017	-17.789	-14.385	-16.028	-8.501	-4.371	-32.01	-34.17
589	0.589	-15.208	-14.495	-10.714	-13.736	-4.827	1.06	-27.913	-39.199
590	0.59	-16.945	-12.749	-8.391	-7.384	-7.144	6.097	-13.794	-7.272
591	0.591	-15.386	-11.39	-5.495	2.261	-8.306	10.544	-15.974	-11.291
592	0.592	-16.747	-14.687	-6.655	0.478	-3.085	-1.843	-17.986	-14.936
593	0.593	-15.58	-12.576	-9.366	-23.396	-3.663	-13.06	-10.315	-38.779
594	0.594	-14.441	-14.518	-10.914	-54.419	-3.095	-23.086	5.286	-23.104
595	0.595	-17.564	-16.478	-7.623	-66.813	-3.686	-32.321	-1.372	-20.388
596	0.596	-10.818	-13.593	-7.227	-10.08	-9.515	-35.006	0.285	7.838
597	0.597	-13.349	-13.232	-13.221	79.569	-8.759	-27.438	-8.714	26.647
598	0.598	-17.422	-7.453	-10.7	20	-8.193	-25.07	-13.639	16.632
599	0.599	-13.951	-16.385	-13.022	9.191	-11.507	-18.627	-26.918	-5.191
600	0.6	-13.392	-12.932	-11.093	19.082	-6.12	-8.919	-25.517	-13.477
601	0.601	-16.32	-7.739	-15.753	-7.599	-8.085	-3.709	-14.811	-5.923
602	0.602	-14.979	-14.553	-11.709	-31.981	-10.037	0.888	-7.966	15.168
603	0.603	-17.324	-17.101	-11.353	-24.601	-5.974	-0.575	-4.617	12.447
604	0.604	-17.746	-14.807	-15.833	-31.139	-5.567	-4.439	-13.216	-15.831
605	0.605	-15.829	-11.349	-17.607	-25.091	-5.953	-10.672	-16.577	2.981
606	0.606	-18.55	-20.085	-16.281	-30.456	-12.547	-5.634	-13.953	-6.93
607	0.607	-15.675	-16.615	-14.973	-25.399	-13.553	-6.613	-14.997	-9.896
608	0.608	-12.03	-15.667	-12.898	-20.97	-12.81	-5.795	-3.073	-29.528
609	0.609	-14.392	-14.706	-12.572	-16.933	-10.516	-6.516	8.85	-36.983
610	0.61	-14.025	-17.25	-11.472	-5.77	-9.975	-8.388	3.974	-15.818
611	0.611	-15.219	-14.958	-8.619	11.169	-13.301	0.341	5.125	-18.43
612	0.612	-14.871	-10.147	-12.35	8.004	-11.59	3.836	6.099	4.862
613	0.613	-16.442	-13.467	-12.787	-11.736	-10.272	-12.197	2.47	-10.734
614	0.614	-15.7	-14.09	-10.722	-4.193	-4.879	-14.536	1.401	9.075
615	0.615	-12.639	-9.305	-11.171	30.811	-9.732	-12.423	4.23	-8.621
616	0.616	-17.121	-15.357	-13.947	-4.407	-14.396	-22.111	10.11	-43.524
617	0.617	-14.248	-11.354	-9.764	-8.861	-10.342	-13.456	-2.2	-38.356
618	0.618	-14.668	-6.563	-17.562	3.538	-8.985	-15.039	-18.143	-42.69
619	0.619	-17.024	-16.651	-10.271	-15.212	-10.337	-25.137	-24.578	-21.886
620	0.62	-14.153	-18.037	-13.217	-25.266	-13.248	-13.36	-14.947	-3.012
621	0.621	-13.019	-21.735	-17.543	-34.6	-7.264	-11.832	-6.326	0.331
622	0.622	-9.562	-18.274	-15.294	-37.337	-8.059	-10.483	4.615	-21.472
623	0.623	-16.176	-13.066	-13.435	-29.824	-19.31	-10.687	-11.355	15.561
624	0.624	-11.368	-8.237	-16.773	-18.244	-21.649	-7.04	-26.351	10.608
625	0.625	-13.915	-9.026	-7.924	9.376	-15.074	-10.541	-8.965	6.29
626	0.626	-14.725	-6.726	-14.358	-9.449	-1.927	-13.618	-11.329	-56.059
627	0.627	-16.693	-16.224	-15.563	-33.276	15.479	-16.495	-0.728	-11.175
628	0.628	-14.781	-17.403	-14.639	-36.414	27.072	-12.211	8.923	-2.894
629	0.629	-21.393	-11.424	-13.701	-16.765	12.155	0.028	10.606	-24.889
630	0.63	-15.421	-14.547	-7.732	-4.072	-9.136	5.229	-0.5	8.633
631	0.631	-14.668	-11.667	-10.081	2.812	-17.459	13.07	-16.438	-9.496
632	0.632	-18.185	-14.206	-12.034	-7.925	-25.012	-2.936	-14.358	40.537
633	0.633	-20.162	-21.578	-11.471	-6.075	-22.693	-13.647	-16.695	-23.241
634	0.634	-14.78	-14.815	-12.066	-4.364	-12.045	-31.122	-18.642	-29.723
635	0.635	-11.717	-13.275	-11.683	0.277	1.492	-38.138	-16.902	-11.436
636	0.636	-19.672	-21.225	-14.017	7.439	-3.748	-27.519	-8.968	-16.785
637	0.637	-16.615	-9.43	-11.894	16.347	-2.217	-21.736	4.022	-41.841
638	0.638	-13.74	-14.093	-14.611	15.219	-12.284	-20.047	5.802	-28.181
639	0.639	-16.292	-12.753	-19.651	3.429	-15.969	-15.441	16.874	-15.715
640	0.64	-18.642	-13.927	-13.655	-20.345	-14.808	-2.507	24.113	-11.95
641	0.641	-7.83	-5.607	-17.717	-17.012	-9.583	-7.754	20.581	-15.181
642	0.642	-18.88	-2.514	-14.234	-13.882	-14.418	-12.42	7.615	-5.823
643	0.643	2.773	-17.224	-12.303	-22.762	-1.251	-34.128	-4.357	-8.45
644	0.644	-0.339	-2.316	-14.244	-42.488	-3.18	-37.26	-8.743	-15.955
645	0.645	-3.06	-8.125	-19.665	-39.987	2.054	-11.754	-4.216	5.173
646	0.646	-15.851	-6.388	-19.09	-33.063	-5.883	-8.507	2.455	-25.915
647	0.647	-22.83	-7.94	-14.452	-26.703	-15.95	-24.215	-10.397	-13.445
648	0.648	-16.451	-6.585	-9.035	-9.235	-12.274	-26.942	2.098	20.659
649	0.649	-10.662	-10.265	-2.457	-2.279	-11.12	-3.734	0.848	-2.113
650	0.65	-5.444	-13.76	-1.691	4.077	-16.357	24.518	-8.902	1.983
651	0.651	-13.387	-4.089	-0.914	25.353	-11.516	43.298	-2.19	-24.336
652	0.652	-12.041	-12.987	3.919	5.587	-7.252	74.268	11.323	-0.539
653	0.653	-8.364	-16.466	-3.427	-17.643	-8.021	111.828	-14.626	-3.621
654	0.654	-19.203	-17.433	-2.451	-20.68	-6.075	116.867	-25.468	-46.212
655	0.655	-23.468	-16.466	-6.705	-28.926	-12.053	48.169	-21.802	-64.423
656	0.656	-11.66	-26.14	5.495	-11.088	-6.409	-99.881	-24.517	-25.76
657	0.657	-10.11	-22.469	3.763	14.635	-9.879	-120.966	-15.81	-0.629
658	0.658	-2.943	-28.467	2.228	11.379	-6.595	-101.799	-2.659	12.89
659	0.659	-22.475	-14.521	-2.017	14.51	-9.516	-84.367	-23.36	8.804
660	0.66	-14.141	-12.574	-13.808	6.221	-12.049	-36.749	-25.687	-9.996
661	0.661	-11.616	-14.312	-12.245	-6.504	-10.694	-22.412	-27.832	20.929
662	0.662	-23.216	-9.66	-16.483	-13.432	-11.067	-35.545	-53.214	-8.172
663	0.663	-16.817	-2.488	-7.567	-28.303	-10.658	0.093	-62.934	-4.509
664	0.664	-14.871	-1.32	-8.714	-45.708	-8.697	-10.725	-59.506	-42.258
665	0.665	-20.087	-7.315	-7.732	-52.654	-6.542	-20.569	-16.616	-37.247
666	0.666	-18.524	0.057	-4.817	-41.97	-6.331	6.164	-22.304	-32.843
667	0.667	-14.249	-14.633	-17.967	-47.78	-10.568	-1.944	-49.675	-12.217
668	0.668	-17.9	-25.257	-16.014	-39.088	-6.482	5.447	-54.411	-1.077
669	0.669	-14.391	-23.3	-31.877	-15.292	-7.812	-1.091	-31.305	-4.435
670	0.67	-19.599	-25.032	-8.444	36.167	-8.175	-7.054	6.47	17.384
671	0.671	-18.607	-23.474	-5.333	14.079	-11.062	-12.417	11.732	-2.403
672	0.672	-10.651	-22.114	-8.032	7.473	-5.817	-7.33	16.379	-4.97
673	0.673	-15.845	-23.269	-31.245	1.459	-6.375	-2.816	4.189	-16.66
674	0.674	-14.853	-17.258	-21.936	6.887	-11.011	1.309	-21.962	-40.149
675	0.675	-14.055	-9.885	-24.628	1.88	-8.093	-2.3	-11.739	-55.884
676	0.676	-13.272	-14.708	-27.115	-11.616	-9.432	-5.522	-2.274	-64.291
677	0.677	-16.738	-13.926	-24.77	0.802	-7.079	-8.561	0.595	-41.203
678	0.678	-10.713	-11.595	-26.878	12.037	-12.846	-11.217	18.568	5.777
679	0.679	-14.75	-8.104	-21.054	-11.771	-18.411	-3.616	39.828	25.707
680	0.68	-14.145	-10.036	-22.783	-27.442	-10.456	-10.506	42.663	31.626
681	0.681	-13.535	-14.089	-24.309	-7.679	-7.363	-4.043	29.99	3.929
682	0.682	-12.925	-13.674	-20.035	-0.074	-4.466	-9.776	8.983	8.897
683	0.683	-12.505	-16.947	-16.333	-21.103	-6.991	-4.487	17.388	-23.053
684	0.684	-12.089	-12.866	-19.801	-23.75	1.911	-2.882	14.937	-19.089
685	0.685	-13.21	-10.334	-12.433	-21.221	5.406	-7.094	21.934	-7.934
686	0.686	-12.013	-15.732	-15.325	-23.542	2.334	-8.203	15.555	-38.9
687	0.687	-17.793	-7.785	-11.067	-34.171	-8.488	-9.303	13.588	-26.542
688	0.688	-13.695	-10.864	-8.738	-20.617	-7.12	-6.133	25.729	-22.906
689	0.689	-14.242	-9.88	-8.147	-25.844	-10.792	-10.887	1.864	-26.272
690	0.69	-16.142	-15.858	-10.076	-27.428	-11.948	-16.796	-35.962	20.694
691	0.691	-17.859	-13.521	-5.998	-11.619	-15.036	-15.919	-61.238	0.689
692	0.692	-14.334	-15.435	-4.631	-5.264	-14.05	-16.408	-65.827	-17.523
693	0.693	-17.598	-18.706	-5.966	-14.964	-13.265	-19.615	-70.043	-1.088
694	0.694	-17.167	-10.961	-8.85	-6.259	-14.015	-16.638	-51.442	14.001
695	0.695	-12.678	-9.968	-3.603	17.585	-6.061	-13.089	-54.916	-17.959
696	0.696	-12.063	-8.984	-4.165	41.424	-9.131	-16.288	-58.206	-13.897
697	0.697	-16.877	-11.485	-11.501	19.584	-10.078	-14.062	-44.285	20.087
698	0.698	-10.864	-5.859	-8.575	5.473	-4.068	-7.978	-31.753	-21.187
699	0.699	-14.91	-6.429	-4.293	2.972	-3.288	-10.415	-38.985	-15.781
700	0.7	-12.946	-9.722	-11.626	-13.323	-11.224	-9.547	-32.912	-0.686
701	0.701	-13.498	-15.132	-6.771	-23.934	-14.331	-4.604	-35.196	3.811
702	0.702	-17.541	-18.604	-12.757	-49.06	-13.366	-11.847	-33.788	-8.557
703	0.703	-16.165	-15.306	-11.968	-79.984	-12.587	-6.893	-32.539	2.692
704	0.704	-9.758	-11.231	-10.025	-75.924	-19.929	-9.295	-25.712	-21.083
705	0.705	-15.746	-11.607	-11.956	-19.232	-24.754	-8.434	-24.901	7.125
706	0.706	-14.956	-10.241	-10.215	21.416	-11.586	-11.914	-19.264	-19.228
707	0.707	-14.352	-13.134	-10.599	-15.526	5.848	-8.744	-9.942	-22.527
708	0.708	-17.617	-19.124	-8.274	-8.896	12.823	-12.912	-13.972	-38.188
709	0.709	-15.852	-16.6	-9.434	-2.859	10.695	-8.129	1.307	-29.822
710	0.71	-12.364	-10.972	-8.273	-8.258	-6.732	-12.796	-1.274	-1.566
711	0.711	-14.667	-11.529	-11.773	6.798	-18.349	-14.504	4.095	17.177
712	0.712	-13.491	-12.089	-8.877	2.288	-20.472	-13.105	5.457	-20.53
713	0.713	-12.335	-11.49	-10.043	-1.802	-18.529	-14.418	3.51	-35.603
714	0.714	-10.399	-11.079	-8.874	-5.519	-13.303	-17.254	7.352	-12.729
715	0.715	-13.286	-18.409	-9.064	-2.272	-8.65	-11.194	0.587	-8.622
716	0.716	-16.952	-21.489	-9.255	0.803	-12.897	-8.632	-0.912	-4.915
717	0.717	-20.23	-18.566	-12.925	3.521	-9.209	-12.628	-13.038	5.132
718	0.718	-18.084	-16.04	-8.478	1.01	-10.37	-13.159	-8.696	-10.588
719	0.719	-12.076	-13.712	-12.543	-5.946	-9.394	-11.168	12.723	-7.869
720	0.72	-14.579	-13.126	-12.944	-8.051	-4.552	-14.024	9.39	-0.33
721	0.721	-12.244	-11.187	-12.553	-9.945	-3.775	-9.137	28.928	-2.63
722	0.722	-17.077	-8.279	-10.411	-15.184	-7.847	-12.38	15.976	-0.467
723	0.723	-16.488	-9.623	-16.401	-23.124	-4.364	-9.434	8.827	13.219
724	0.724	-11.063	-14.054	-15.631	-21.777	-9.01	-10.752	-6.256	-12.984
725	0.725	-3.128	-12.273	-17.943	-22.936	-3.589	-11.121	-16.113	-1.674
726	0.726	-12.796	-7.387	-17.348	-21.791	-7.062	-4.527	-14.507	-4.904
727	0.727	-19.172	-16.053	-15.399	-16.63	-6.473	-1.613	-25.679	-39.291
728	0.728	-18.012	-14.858	-11.311	-1.99	-13.045	0.902	-27.184	-62.061
729	0.729	-18.975	-7.477	-7.804	4.319	-7.047	-11.292	-7.761	-7.707
730	0.73	-16.07	-16.345	-12.227	-5.452	-6.287	-9.55	-10.571	-29.626
731	0.731	-15.292	-27.152	-11.609	-31.868	-8.235	-4.917	-23.452	-9.563
732	0.732	-19.36	-17.062	-19.506	-43.156	-8.831	-12.087	-25.883	-15.488
733	0.733	-15.882	-20.708	-11.14	-33.119	-10.578	-13.267	-19.626	1.034
734	0.734	-19.175	-12.363	-12.058	7.691	-9.221	-12.119	-2.307	-24.048
735	0.735	-13.762	-15.436	-9.105	13.102	-11.536	-15.224	4.558	-55.908
736	0.736	-11.837	-12.506	-4.794	-1.992	-9.42	-8.472	23.631	-26.83
737	0.737	-15.139	-8.233	-10.357	2.47	-8.303	-11.017	26.084	-23.19
738	0.738	-13.414	-12.274	-15.15	-1.596	-8.735	-16.651	9.771	21.509
739	0.739	-16.91	-15.745	-14.52	9.637	-9.528	-14.735	16.126	15.503
740	0.74	-9.566	-11.082	-16.216	6.351	-10.334	-15.34	18.043	20.982
741	0.741	-16.933	-11.654	-15.784	-15.511	-13.459	-11.304	5.836	-24.427
742	0.742	-12.102	-10.286	-18.063	-18.198	-9.021	-8.797	-11.566	-18.395
743	0.743	-14.625	-10.665	-15.12	-36.001	-10.777	-14.235	-18.481	-23.794
744	0.744	-15.41	-17.24	-18.769	-71.077	-9.435	-4.764	-20.522	-8.627
745	0.745	-17.353	-16.265	-17.387	-45.948	-12.752	-5.94	-18.446	-13.014
746	0.746	-19.293	-13.74	-14.462	-23.106	-14.899	-11.95	-13.028	24.56
747	0.747	-13.879	-14.501	-13.282	-2.389	-11.231	-12.926	-4.87	9.48
748	0.748	-11.948	-12.565	-11.334	8.821	-3.887	-8.096	11.271	-4.012
749	0.749	-16.594	-5.208	-6.48	46.535	1.337	-5.581	30.727	-33.02
750	0.75	-14.86	-17.981	-7.044	-19.119	4.238	-3.263	33.542	-59.315
751	0.751	-15.256	-12.758	-7.617	-10.29	-1.775	-9.85	8.134	-42.257
752	0.752	-15.644	-17.412	-9.352	-34.742	-5.853	-9.08	-22.502	-20.382
753	0.753	-12.758	-18.78	-11.861	-12.764	-13.798	-6.767	-18.136	-23.088
754	0.754	-13.93	-17.627	-10.503	-6.294	-12.84	-10.266	-14.137	15.455
755	0.755	-18.198	-14.153	-10.881	-24.575	-11.885	-12.214	-3.703	-0.939
756	0.756	-15.696	-17.263	-8.941	-19.167	-14.417	-11.651	-12.606	14.17
757	0.757	-16.098	-10.506	-12.424	-24.14	-10.358	-12.056	-9.501	9.691
758	0.758	-11.271	-11.294	-15.336	-19.622	-2.408	-13.418	29.39	-11.061
759	0.759	-11.863	-5.697	-17.277	-7.149	0.703	-7.629	46.22	15.24
760	0.76	-17.287	-12.288	-11.48	26.958	-6.065	-8.416	21.42	18.518
761	0.761	-12.448	-11.528	-15.556	22.488	-14.008	-4.944	-28.537	-15.927
762	0.762	-5.096	-7.477	-17.51	-15.053	-14.992	-10.953	-21.585	-29.402
763	0.763	-6.068	-9.421	-18.103	-9.98	-8.235	-6.9	-2.999	-33.427
764	0.764	-19.231	-12.726	-14.054	-14.369	-12.504	-13.488	-19.063	-52.166
765	0.765	-17.296	-13.327	-10.59	-26.716	-13.285	-9.231	-13.674	-21.197
766	0.766	-15.554	-12.968	-11.962	-30.433	-12.704	-11.55	-26.904	24.646
767	0.767	-17.112	-16.279	-11.602	-20.435	-8.061	-8.058	-47.31	55.034
768	0.768	-12.876	-17.451	-8.916	-11.155	-10.958	-12.702	-65.787	5.116
769	0.769	-14.043	-13.009	-6.218	-2.879	-9.598	-14.439	-41.659	11.683
770	0.77	-17.525	-10.112	-3.334	9.841	-9.204	-22.37	-32.047	-6.517
771	0.771	-10.176	-8.768	-9.357	21.4	-2.619	-23.528	-40.083	-34.194
772	0.772	-9.21	-12.068	-8.601	-2.054	-7.452	-16.173	-27.054	-109.847
773	0.773	-13.475	-17.88	-12.675	-11.363	-8.223	-9.408	-29.149	-77.352
774	0.774	-9.421	-26.798	-12.113	-19.709	-13.824	3.751	-35.322	-47.812
775	0.775	-17.358	-25.657	-14.065	-12.17	-17.309	-2.063	-44.801	-21.211
776	0.776	-18.321	-22.58	-11.177	13.584	-15.371	-7.292	-18.263	-13.162
777	0.777	-11.546	-13.692	-13.703	16.881	-11.312	-2.656	0.734	8.802
778	0.778	-14.07	-7.716	-11.387	19.975	-7.84	-6.925	-2.383	-38.151
779	0.779	-16.392	-12.962	-9.257	5.868	-0.501	-5.781	-5.329	-7.892
780	0.78	-16.97	-13.946	-15.255	-6.876	2.583	-4.649	3.13	-2.573
781	0.781	-10.964	-13.195	-14.486	-18.47	3.539	-5.637	-4.319	12.426
782	0.782	-11.733	-17.295	-13.716	-41.884	-6.158	-4.683	2.687	7.916
783	0.783	-15.209	-12.471	-14.308	-51.166	-15.074	-8.948	-7.97	-21.225
784	0.784	-13.265	-10.556	-16.245	-53.864	-13.927	-14.566	1.644	-10.035
785	0.785	-12.678	-13.469	-13.345	-46.271	2.114	-7.994	-0.163	13.69
786	0.786	-11.314	-8.641	-11.994	-43.922	18.335	-5.487	-14.575	54.364
787	0.787	-13.634	-11.956	-7.547	-29.015	3.404	-12.841	-8.909	26.525
788	0.788	-14.021	-7.916	-11.621	-19.334	-17.913	-13.81	-10.804	21.307
789	0.789	-16.728	-13.759	-11.246	-14.131	-9.622	-13.05	-25.33	-38.413
790	0.79	-16.344	-11.484	-13.574	-12.585	-12.176	-13.835	-31.369	-14.139
791	0.791	-21.179	-15.021	-11.451	-11.219	-23.823	-24.679	-40.369	-6.866
792	0.792	-17.702	-11.785	-11.067	8.345	-17.488	-13.655	-36.118	-13.515
793	0.793	-15.771	-12.416	-6.036	33.895	-15.589	-17.917	-32.258	-43.959
794	0.794	-17.518	-9.933	-10.678	16.86	-3.437	-11.536	-28.976	-27.582
795	0.795	-16.173	-13.275	-6.619	-5.032	-5.028	-10.381	-42.515	-22.593
796	0.796	-15.799	-17.394	-9.122	-2.3	-15.137	-13.48	-37.657	-9.113
797	0.797	-19.882	-10.478	-11.452	-9.797	-14.028	-10.595	-36.472	-21.52
798	0.798	-16.411	-11.502	-14.369	-16.713	-15.225	-11.383	-23.872	-25.242
799	0.799	-14.108	-12.335	-13.221	-1.743	-14.311	-10.612	-12.014	-22.008
800	0.8	-12.962	-14.696	-13.626	4.157	-9.541	-8.683	-16.987	-12.777
801	0.801	-18.968	-14.176	-11.52	-8.02	-10.388	-8.106	-1.429	1.26
802	0.802	-9.298	-13.65	-15.997	-6.481	-11.236	-9.855	30.169	-11.57
803	0.803	-12.984	-14.272	-14.087	3.542	-9.381	-1.933	16.291	-27.836
804	0.804	-9.509	-11.815	-17.023	2.365	-10.03	-7.942	-13.014	-59.785
805	0.805	-12.605	-11.494	-14.536	-15.679	-7.199	-4.861	-16.912	-0.175
806	0.806	-11.642	-9.423	-11.277	-44	-5.907	-7.778	-13.83	7.953
807	0.807	-14.17	-15.472	-5.506	-70.376	-11.375	-13.785	7.859	15.295
808	0.808	-16.497	-18.01	-9.61	-67.127	-10.853	-8.178	-0.602	-18.199
809	0.809	-18.44	-18.805	-10.244	-20.129	-8.972	-8.762	22.546	-12.189
810	0.81	-20.379	-12.248	-8.366	26.689	-11.92	-12.052	6.827	-6.772
811	0.811	-17.494	-14.793	-7.838	8.546	-12.359	-13.793	-7.353	-52.26
812	0.812	-14.989	-18.887	-12.729	-30.085	-10.103	-10.306	-30.658	-46.286
813	0.813	-14.608	-14.07	-13.363	-45.164	-9.782	-12.638	-27.6	-40.901
814	0.814	-15.776	-10.8	-9.341	-22.301	-8.704	-17.49	-7.836	4.505
815	0.815	-17.737	-10.242	-12.855	40.198	-9.954	-14.221	10.02	22.627
816	0.816	-11.951	-18.198	-7.457	49.076	-10.825	-15.994	7.782	-5.059
817	0.817	-4.617	-21.703	-14.053	-7.831	-14.201	-10.224	-7.026	-10.049
818	0.818	-15.477	-18.626	-20.074	14.285	-12.526	-13.537	-32.063	-5.57
819	0.819	-16.856	-19.607	-16.023	7.736	-12.194	-9.491	-21.858	-9.601
820	0.82	-13.198	-13.615	-12.555	1.769	-7.811	-10.09	-5.981	-13.257
821	0.821	-14.385	-14.396	-15.859	-14.635	-9.617	-5.464	13.989	-30.27
822	0.822	-13.431	-16.338	-19.948	-29.683	-11.028	-1.402	6.691	-2.015
823	0.823	-10.538	-10.35	-15.134	-25.233	-14.362	-7.218	-4.663	39.56
824	0.824	-13.071	-11.146	-14.575	-29.339	-8.598	-3.143	-15.045	34.126
825	0.825	-15.409	-11.748	-16.34	-40.565	-7.869	-7.949	-43.823	9.03
826	0.826	-20.272	-13.688	-16.751	-23.484	-5.986	-1.938	-47.643	13.555
827	0.827	-15.65	-13.115	-16.384	-7.747	-2.741	-1.165	-13.327	1.274
828	0.828	-19.726	-14.466	-17.574	-16.106	-5.67	-0.572	-3.01	-5.756
829	0.829	-20.132	-13.095	-14.891	-18.666	-4.34	-2.504	10.794	13.056
830	0.83	-18.406	-14.638	-12.201	-16.353	-6.677	-10.245	23.435	-10.744
831	0.831	-15.133	-10.565	-12.994	-18.514	-2.633	-13.347	42.438	-26.398
832	0.832	-19.211	-18.494	-11.085	-20.48	-10.605	-22.253	59.673	10.588
833	0.833	-15.741	-15.009	-11.876	-8.34	-11.814	-21.093	75.54	-44.914
834	0.834	-14.402	-15.965	-12.089	-6.797	-4.513	-15.875	55.997	-22.869
835	0.835	-13.259	-16.919	-9.597	6.193	2.211	-14.917	48.655	23.973
836	0.836	-7.274	-3.746	-7.477	4.483	-3.823	-15.695	65.115	42.19
837	0.837	-9.801	-5.661	-8.84	2.993	-6.155	-14.923	37.635	47.68
838	0.838	-12.139	-0.42	-10.591	14.479	-6.762	-6.991	34.132	2.241
839	0.839	-10.213	1.142	-14.865	-1.312	-3.509	-7.971	31.012	-15.924
840	0.84	-12.159	5.405	-14.297	-20.409	-7.596	-10.88	46.87	-43.592
841	0.841	-10.423	-0.971	-14.7	-38.185	0.317	-6.618	84.034	-78.772
842	0.842	-10.047	-6.965	-16.065	-21.898	-10.55	-8.947	38.775	-65.197
843	0.843	-13.339	-23.023	-14.918	-19.723	-9.202	-10.873	8.624	-44.424
844	0.844	-10.435	-11.404	-8.932	-17.731	-8.044	-4.87	-18.788	-48.058
845	0.845	-10.824	-9.268	-22.109	-22.922	-9.192	-10.467	-33.609	-24.193
846	0.846	-8.112	-11.207	-0.837	-21.347	-6.079	-3.869	-37.829	-33.435
847	0.847	-11.016	-9.461	1.856	-5.447	-16.901	-8.115	-33.558	-25.034
848	0.848	-6.566	-7.908	-0.679	-16.068	1.889	-13.714	-52.135	-22.461
849	0.849	-15.459	-20.866	1.623	-17.995	9.453	-10.209	-48.665	-34.006
850	0.85	-21.834	-12.148	-0.52	-5.8	7.152	-12.121	-64.166	-10.499
851	0.851	-20.657	-13.702	-2.469	17.986	-3.466	-13.845	-61.329	-13.53
852	0.852	-17.555	-26.667	-7.711	21.255	-5.377	-8.99	-73.978	-27.591
853	0.853	-16.574	-10.798	-6.185	11.98	-21.212	-9.557	-94.937	-14.785
854	0.854	-24.5	-4.406	-10.459	31.749	-14.777	-8.96	-108.983	-3.121
855	0.855	-21.393	-10.21	-11.631	24.227	-20.525	-10.304	-85.73	-13.736
856	0.856	-12.485	-18.91	-8.162	12.652	-29.174	-14.738	-88.8	3.76
857	0.857	-18.469	-33.226	-9.138	-6.475	-14.789	-15.305	-91.478	-3.125
858	0.858	-13.231	-31.289	-2.369	-14.015	-12.801	-14.906	-88.919	-34.957
859	0.859	-18.055	-22.583	-3.152	-16.327	-17.983	-12.564	-81.935	-3.003
860	0.86	-10.103	-21.039	-5.481	-48.209	-16.38	-13.71	-71.271	1.099
861	0.861	-13.184	-16.771	-10.328	-70.946	-9.161	-12.535	-53.867	-10.069
862	0.862	-14.136	-20.437	-12.271	-41.855	-7.94	-6.71	-51.591	-6.753
863	0.863	-16.645	-21.594	-21.186	-38.165	10.12	-1.083	-58.048	27.724
864	0.864	-11.016	-18.483	-24.876	-7.2	7.672	-1.65	-60.038	14.229
865	0.865	-14.476	-17.498	-28.369	-3.118	10.076	7.078	-47.869	-6.398
866	0.866	-12.52	-14.973	-29.347	-14.288	-0.487	5.943	-33.571	-17.502
867	0.867	-11.915	-15.745	-22.58	-51.994	-13.957	-5.842	-35.533	6.383
868	0.868	-8.391	-19.236	-25.105	-16.799	-22.594	-13.747	-26.865	-40.587
869	0.869	-14.761	-17.305	-19.5	-12.363	-8.195	-12.364	-22.272	-20.562
870	0.87	-12.219	-13.243	-18.924	-16.443	-10.055	-16.008	-9.362	-26.519
871	0.871	-16.261	-11.876	-14.281	-12.771	-11.73	-24.306	-4.223	-21.073
872	0.872	-19.72	-9.542	-13.705	4.221	-22.689	-8.232	19.463	-26.043
873	0.873	-16.406	-4.702	-18.547	25.997	-21.258	-19.847	29.41	5.975
874	0.874	-14.636	-9.338	-13.9	-16.644	-17.495	-26.251	44.974	-22.956
875	0.875	-13.26	-18.231	-14.478	-47.08	-9.08	-12.724	53.138	-4.075
876	0.876	-14.592	-9.315	-13.116	-30.662	-9.953	-7.547	65.691	-21.037
877	0.877	-17.479	-10.472	-7.691	45.034	-18.762	-15.506	72.406	-24.089
878	0.878	-13.776	-15.694	-8.262	34.263	-12.671	-11.247	57.308	18.483
879	0.879	-16.078	-10.854	-12.897	-15.039	-13.549	-7.563	47.448	61.076
880	0.88	-14.894	-13.367	-15.788	-6.109	-6.688	-4.075	63.158	33.445
881	0.881	-12.934	-9.305	-7.841	-14.207	6.556	-7.18	65.144	28.403
882	0.882	-13.296	-8.713	-13.825	-6.84	4.711	-10.107	63.068	-3.574
883	0.883	-14.821	-13.353	-10.711	-40.312	3.04	-7.613	36.607	17.153
884	0.884	-10.347	-12.77	-7.795	-46.303	1.541	-9.945	25.22	-1.641
885	0.885	-13.606	-14.127	-17.461	-29.859	0.247	-8.016	14.95	-4.93
886	0.886	-15.317	-15.482	-13.774	-34.898	-11.486	-8.606	5.441	-26.726
887	0.887	-12.771	-14.317	-10.279	-21.338	-9.878	-12.677	19.348	-29.355
888	0.888	-18.163	-10.633	-7.176	-17.211	-14.074	-4.75	11.549	-26.811
889	0.889	-16.203	-8.302	-10.07	1.65	-12.856	-8.229	-14.471	-47.896
890	0.89	-18.117	-11.2	-9.3	25.439	-11.632	-15.589	-31.782	-45.17
891	0.891	-15.2	-10.039	-11.614	15.978	-8.478	-10.763	-47.731	-21.999
892	0.892	-16.538	-8.116	-8.125	7.559	-15.193	-13.291	-45.287	-50.286
893	0.893	-16.909	-11.028	-6.184	5.003	-10.895	-9.243	-58.362	-39.066
894	0.894	-12.834	-10.657	-7.91	-1.986	-11.624	-12.743	-56.37	-28.954
895	0.895	-15.34	-4.85	-7.505	-16.863	-12.166	-13.335	-24.79	-7.067
896	0.896	-10.882	-15.498	-9.819	-18.775	-15.424	-9.291	-2.278	-21.113
897	0.897	-12.613	-11.241	-9.41	-17.026	-9.975	-7.955	1.447	-8.253
898	0.898	-17.438	-14.915	-10.547	-9.077	-5.11	-15.333	12.348	-15.167
899	0.899	-15.496	-16.071	-13.241	3.904	-5.646	-14.4	8.721	-25.765
900	0.9	-17.232	-6.397	-13.036	16.106	-3.85	-7.667	24.057	3.313
901	0.901	-12.395	-12.779	-8.572	1.8	-1.286	-8.471	15.408	7.404
902	0.902	-11.806	-11.612	-6.629	-27.219	-8.599	-7.73	2.372	18.673
903	0.903	-11.217	-16.834	-10.696	-31.29	-15.918	-5.826	9.137	-12.215
904	0.904	-10.828	-11.979	-15.534	-27.636	-18.802	-7.784	6.835	-8.049
905	0.905	-11.214	-17.957	-9.54	-44.692	-14.513	-11.868	-10.718	-4.287
906	0.906	-17.799	-13.879	-11.865	-47.85	-13.716	-12.28	-27.038	-7.587
907	0.907	-16.818	-15.815	-11.285	-28.152	-5.77	-13.656	-33.445	-23.294
908	0.908	-17.585	-12.523	-11.865	-10.402	3.932	-14.823	-31.493	13.68
909	0.909	-19.904	-11.927	-13.596	-3.508	-4.933	-12.122	-33.171	-1.428
910	0.91	-16.416	-18.87	-11.073	-14.271	-8.391	-11.747	-31.551	-14.938
911	0.911	-13.116	-19.817	-12.42	-4.666	-7.391	-16.604	-27.19	-18.939
912	0.912	-4.212	-15.521	-11.257	4.029	-6.387	-8.699	-30.751	-7.648
913	0.913	-13.117	-19.549	-11.638	5.612	-10.61	-9.69	-43.794	-17.668
914	0.914	-19.119	-18.935	-11.25	6.933	-17.922	-16.48	-55.878	-8.279
915	0.915	-16.022	-11.544	-12.794	10.642	-14.982	-17.26	-47.851	-33.752
916	0.916	-15.054	-12.477	-12.012	14.2	-10.69	-11.649	-52.004	-23.657
917	0.917	-22.991	-6.431	-13.932	6.911	-6.618	-13.594	-53.064	-7.971
918	0.918	-11.196	-7.154	-17.586	4.029	-8.549	-14.2	-56.453	-33.526
919	0.919	-19.139	-10.596	-14.077	-9.078	-5.256	-14.814	-40.265	4.167
920	0.92	-11.989	-17.91	-12.684	-26.444	3.662	-6.904	-5.081	9.193
921	0.921	-15.676	-16.896	-11.48	-10.146	-5.225	3.918	20.23	-32.051
922	0.922	-14.527	-10.844	-14.142	21.822	-8.701	11.058	-2.496	-26.595
923	0.923	-15.51	-13.117	-12.934	-0.976	-18.394	12.212	-23.12	-11.512
924	0.924	-12.617	-15.005	-11.337	-13.345	-17.238	8.711	3.237	-34.315
925	0.925	-15.139	-19.618	-15.744	-32.14	-16.074	20.502	27.08	-21.957
926	0.926	-12.822	-13.009	-13.762	-55.994	-12.962	-3.294	42.789	-3.172
927	0.927	-16.311	-12.203	-14.296	-65.256	-10.05	-27.082	11.657	20.634
928	0.928	-14.386	-12.946	-12.887	-45.359	-10.816	-30.167	-0.744	-7.592
929	0.929	-14.974	-12.328	-12.452	-22.022	-10.03	-27.444	-19.593	-18.742
930	0.93	-14.597	-10.361	-10.275	-18.946	-9.444	-19.874	-29.791	5.122
931	0.931	-12.283	-19.235	-13.903	-4.855	-12.726	-8.237	-26.822	20.809
932	0.932	-14.419	-18.045	-13.46	-2.336	-3.798	-14.609	-24.239	-10.373
933	0.933	-11.717	-12.013	-10.502	4.651	10.539	-20.404	-11.598	-14.506
934	0.934	-17.537	-8.892	-9.285	11.044	0.878	-15.164	-4.821	-10.85
935	0.935	-16.775	-11.773	-8.07	12.968	-7.819	-10.51	-11.466	-34.688
936	0.936	-13.306	-7.492	-9.571	-13.319	-6.27	-11.843	-9.862	-31.631
937	0.937	-15.255	-14.835	-8.163	-54.897	-10.535	-10.661	-11.989	5.295
938	0.938	-15.844	-13.844	-12.372	-60.26	-9.377	-14.127	5.065	-19.913
939	0.939	-12.379	-13.045	-5.734	15.469	-12.863	-6.754	-2.281	-33.488
940	0.94	-11.028	-8.96	-15.364	113.271	-11.884	-5.77	-0.59	12.341
941	0.941	-13.164	-8.362	-11.636	21.221	-8.96	-4.983	8.581	-18.111
942	0.942	-14.33	-17.061	-12.751	-14.354	-4.681	-5.731	-4.123	-12.774
943	0.943	-13.956	-20.538	-17.933	-25.173	-8.735	-7.637	0.042	-27.955
944	0.944	-12.425	-21.494	-14.983	-54.765	-3.882	-9.539	6.74	3.928
945	0.945	-12.249	-14.715	-14.168	-45.86	-1.939	-7.775	-13.246	-25.104
946	0.946	-15.361	-17.218	-10.063	-21.474	-1.353	-6.404	11.863	-28.772
947	0.947	-19.821	-16.438	-13.508	-14.097	-8.332	-6.77	14.79	8.934
948	0.948	-13.249	-17.012	-10.176	-20.659	-11.232	-3.831	23.784	13.965
949	0.949	-19.266	-16.434	-8.401	-14.647	-17.22	2.199	37.684	0.414
950	0.95	-16.957	-13.547	-13.207	-9.241	-16.436	-10.92	24.67	29.424
951	0.951	-20.453	-13.938	-12.598	5.805	-19.933	-8.937	-10.56	3.116
952	0.952	-17.165	-17.246	-8.493	10.227	-15.311	-7.15	-45.95	-34.598
953	0.953	-10.591	-13.184	-9.81	6.125	-11.268	-15.047	-50.554	-39.61
954	0.954	-14.853	-12.816	-9.39	9.788	-13.806	-16.367	-54.745	-16.804
955	0.955	-7.507	-10.503	-11.494	19.857	-8.398	-12.66	-58.516	45.673
956	0.956	-16.414	-4.702	-10.298	-14.536	-3.546	-16.119	-61.881	54.548
957	0.957	-15.266	-13.605	-12.207	-18.926	-2.947	-25.768	-58.834	-2.412
958	0.958	-10.051	-17.103	-14.316	-6.47	-11.827	-19.357	-61.534	-9.838
959	0.959	-14.904	-14.034	-12.939	27.682	-5.415	-11.004	-33.261	-29.816
960	0.96	-14.133	-7.266	-14.274	-31.848	-8.899	-5.739	-29.587	-48.054
961	0.961	-11.813	-16.964	-12.711	-72.425	-7.944	3.209	-12.537	-53.528
962	0.962	-11.236	-15.814	-14.239	-64.996	-6.986	-0.235	-3.207	-28.408
963	0.963	-13.158	-12.334	-14.029	9.001	-4.484	-5.414	5.169	-51.27
964	0.964	-13.746	-11.378	-14.212	-20.554	-8.555	-16.213	18.026	-38.919
965	0.965	-16.273	-8.483	-13.43	-47.225	-9.15	-14.818	15.847	-20.17
966	0.966	-13.957	-16.416	-14.988	-39.077	-0.44	-11.099	22.438	-10.173
967	0.967	-9.116	-19.517	-11.323	-17.016	-8.751	-7.572	16.89	18.062
968	0.968	-11.059	-12.742	-10.945	-10.444	-11.836	-6.563	-9.148	6.814
969	0.969	-15.119	-10.23	-14.242	-4.465	-10.859	-11.361	-35.166	-10.248
970	0.97	-14.73	-12.558	-15.403	0.915	-11.638	-17.333	-24.776	-0.963
971	0.971	-16.077	-17.422	-12.694	5.883	-6.025	-14.991	3.867	-43.542
972	0.972	-15.683	-14.146	-10.75	10.3	4.808	-10.125	23.053	-0.974
973	0.973	-16.838	-11.25	-15.007	31.008	-3.146	-8.167	40.517	-17.411
974	0.974	-17.993	-5.457	-6.103	19.755	-7.435	-12.218	19.105	7.761
975	0.975	-17.21	-11.08	-9.783	16.427	-11.138	-15.694	-0.126	-15.092
976	0.976	-18.556	-9.161	-8.627	-30.623	-7.679	-16.08	-12.366	-19.161
977	0.977	-15.453	-12.456	-11.728	-77.479	-12.929	-14.944	-0.208	-37.937
978	0.978	-14.289	-21.368	-8.83	-47.119	-10.036	-10.546	10.969	-41.213
979	0.979	-14.67	-12.472	-13.091	25.068	-5.809	-14.665	25.04	-6.777
980	0.98	-15.432	-13.644	-15.419	34.969	-5.092	-12.189	2.708	-2.321
981	0.981	-14.651	-12.679	-14.845	-9.689	-13.11	-5.822	-18.635	10.098
982	0.982	-14.834	-17.538	-18.152	-17.767	-10.075	-5.048	-32.208	13.784
983	0.983	-11.15	-15.034	-15.264	-25.063	-14.949	-7.357	-13.832	-17.222
984	0.984	-10.768	-12.709	-11.793	-5.097	-14.198	-3.863	21.792	-21.331
985	0.985	-13.098	-16.19	-13.162	-23.286	-8.623	-12.567	57.611	-17.68
986	0.986	-15.233	-7.487	-15.304	-17.883	-10.617	-11.402	71.742	-27.768
987	0.987	-17.176	-18.331	-9.321	-22.952	-12.628	-10.429	43.273	-12.155
988	0.988	-12.154	-16.994	-15.33	-18.568	-14.452	-5.578	32.584	-20.494
989	0.989	-22.226	-13.336	-9.738	-14.556	-21.502	-6.357	50.166	-18.028
990	0.99	-17.979	-14.518	-13.245	-3.283	-24.483	-8.676	78.948	16.993
991	0.991	-16.837	-9.311	-12.705	6.893	-18.553	-13.519	60.701	42.185
992	0.992	-10.861	-8.354	-8.678	3.787	-11.28	-16.822	30.255	19.31
993	0.993	-7.789	-16.316	-12.206	-4.583	-10.384	-13.947	10.057	-1.428
994	0.994	-6.852	-13.249	-10.898	-2.12	-4.473	-6.047	-0.664	-27.821
995	0.995	-11.134	-16.188	-12.093	-13.818	-3.792	-2.591	23.609	-17.809
996	0.996	-15.208	-18.735	-13.298	-28.789	6.961	-3.578	-22.984	3.978
997	0.997	-17.16	-16.448	-16.046	-19.165	-4.149	-16.375	-69.38	-15.865
998	0.998	-12.529	-11.646	-11.247	-7.001	-8.503	-14.66	-99.341	-18.46
999	0.999	-14.287	-2.975	-11.86	16.767	-9.765	-19.323	-71.265	-11.583
1000	1	-15.668	-9.015	-9.967	40.532	8.123	-17.962	-75.918	-18.073
1001	1.001	-20.142	-5.957	-17.758	-0.354	10.53	-14.289	-89.11	-27.8
1002	1.002	-16.102	-18.764	-14.712	-16.836	-1.19	-8.309	-84.737	-19.176
1003	1.003	-16.503	-10.081	-13.775	-31.966	-7.682	-5.245	-73.281	-4.896
1004	1.004	-14.19	-14.748	-11.308	-36.477	-17.459	-4.351	-76.423	-3.01
1005	1.005	-17.113	-21.931	-15.425	-74.093	-29.747	-5.213	-73.241	-8.236
1006	1.006	-14.421	-20.79	-10.638	-59.073	-28.293	-7.642	-70.48	12.51
1007	1.007	-15.613	-9.971	-7.397	-36.361	-21.225	-7.182	-83.235	4.206
1008	1.008	-10.799	0.072	-10.35	-32.438	-17.649	-13.319	-48.191	1.674
1009	1.009	-21.664	-19.497	-11.757	-13.79	-4.595	-17.484	-2.678	-14.623
1010	1.01	-17.053	-11.187	-6.39	-10.588	0.521	-19.436	3.377	-16.796
1011	1.011	-12.825	-18.745	-14.376	-13.789	-4.226	-16.134	8.834	-30.412
1012	1.012	-21.759	-21.091	-11.312	-5.538	-2.973	-14.366	13.911	-28.736
1013	1.013	-10.946	-14.725	-8.445	1.963	-12.544	-8.939	0.394	-24.106
1014	1.014	-12.331	-16.687	-7.706	8.877	-11.483	-15.885	-28.599	-22.762
1015	1.015	-13.526	-18.458	1.141	15.11	-19.908	-14.914	-39.805	-3.216
1016	1.016	-19.561	-13.834	-0.074	20.855	-20.976	-10.662	-49.88	-28.723
1017	1.017	-14.369	-15.209	-7.483	8.609	-18.156	-11.438	-34.254	-11.681
1018	1.018	-15.367	-14.076	-14.317	7.052	-15.725	-10.86	-20.241	-20.925
1019	1.019	-17.909	-15.256	-16.881	5.719	-3.627	-0.802	-2.598	-12.603
1020	1.02	-17.159	-5.595	-16.155	9.42	-5.45	6.344	-9.759	-15.149
1021	1.021	-17.768	-14.517	-22.797	-6.256	-10.179	-0.057	-3.555	-36.271
1022	1.022	-15.858	-15.7	-16.864	-16.908	-3.097	1.097	-25.024	-39.062
1023	1.023	-16.463	-12.624	-17.708	-14.993	-1.992	0.132	-38.397	-20.672
1024	1.024	-15.131	-15.548	-12.938	-16.739	-5.535	-6.639	-41.332	-7.835
1025	1.025	-17.285	-13.634	-14.927	-37.495	-6.558	-0.632	-28.855	-5.437
1026	1.026	-12.86	-17.925	-14.401	-40.262	-5.659	-4.7	-22.241	5.21
1027	1.027	-13.467	-12.34	-14.845	-27.586	-15.405	0.143	-24.745	-0.572
1028	1.028	-14.841	-15.85	-15.289	-20.739	-1.136	-0.431	-15.445	-5.818
1029	1.029	-19.305	-12.592	-14.17	-22.954	16.231	-9.324	0.013	-26.538
1030	1.03	-13.899	-18.024	-13.075	-28.76	27.797	-18.224	-11.073	-29.237
1031	1.031	-15.848	-8.556	-8.883	-20.028	0.066	-24.218	-17.379	-0.969
1032	1.032	-13.932	-14.965	-11.468	-24.674	-18.767	-36.017	-16.187	10.255
1033	1.033	-5.056	-20.991	-12.68	-1.472	-22.102	-31.371	-15.203	6.911
1034	1.034	-8.75	-17.923	-12.335	17.3	-19.052	-18.411	-5.672	-8.795
1035	1.035	-9.92	-13.102	-14.514	19.799	-10.772	-13.198	2.746	-23.005
1036	1.036	-8.969	-10.596	-14.168	8.121	1.976	-14.762	20.272	15.443
1037	1.037	-9.948	-8.279	-19.26	1.686	-0.375	-19.019	32.559	-1.027
1038	1.038	-12.476	-7.728	-14.664	-8.073	-2.533	-7.219	20.402	3.999
1039	1.039	-10.166	-7.164	-8.146	-34.475	-12.229	-8.756	21.978	-37.237
1040	1.04	-5.342	-8.913	-3.945	-30.854	-17.466	-4.49	11.753	-31.831
1041	1.041	-7.286	-15.887	-6.319	-13.837	-6.432	-0.807	9.467	3.424
1042	1.042	-10.2	-9.11	-4.427	-10.707	-13.58	5.188	-5.436	-0.994
1043	1.043	-6.713	-9.879	-7.764	-13.382	-4.66	4.222	-7.98	19.713
1044	1.044	-14.064	-4.273	-16.714	-0.6	-1.165	-6.616	10.75	16.011
1045	1.045	-25.864	-6.207	-7.88	-2.909	-10.846	-13.775	7.635	12.671
1046	1.046	-21.22	-5.628	-11.434	3.455	-17.245	-10.113	4.747	21.934
1047	1.047	-25.474	-6.216	-14.602	-13.992	-8.897	-8.973	-2.241	19.186
1048	1.048	-16.569	-7.579	-17.579	-11.698	-7.896	-16.34	-0.904	16.603
1049	1.049	-13.077	-6.227	-9.7	-5.334	-4.941	-31.052	0.28	4.955
1050	1.05	-14.042	-8.352	-8.773	4.34	-5.657	-28.901	-14.509	-27.027
1051	1.051	-14.997	-14.352	-9.777	-7.809	-7.911	-11.467	-20.743	-22.62
1052	1.052	-20.985	-22.277	-22.976	-9.357	-5.905	0.173	5.172	-76.853
1053	1.053	-18.652	-21.312	-9.462	0.694	-7.781	23.633	53.949	-54.819
1054	1.054	-13.803	-20.339	-7.748	4.36	-13.143	26.804	73.541	-61.394
1055	1.055	-11.852	-19.563	-12.415	3.193	-9.608	35.174	67.242	-43.202
1056	1.056	-10.091	-17.248	-13.795	10.516	-8.985	32.683	61.559	-26.738
1057	1.057	-14.91	-22.09	-14.968	15.358	-3.52	30.375	36.193	-41.83
1058	1.058	-10.245	-21.497	-13.82	3.962	-6.945	-1.543	-5.185	-19.045
1059	1.059	-10.802	-24.383	-12.864	-10.331	-0.878	-61.132	-21.741	-23.148
1060	1.06	-14.269	-19.542	-13.85	-39.304	-11.429	-69.234	-26.841	-4.397
1061	1.061	-11.928	-14.876	-27.019	-76.778	-9.991	-61.854	-40.486	-1.119
1062	1.062	-18.477	-15.443	-21.236	-61.639	-18.814	-41.903	-44.641	-16.821
1063	1.063	-15.554	-7.503	-19.513	7.114	-5.566	-47.87	-63.497	-25.177
1064	1.064	-13.001	-6.332	-2.109	56.499	-7.229	-31.389	-60.278	-12.482
1065	1.065	-13.738	-13.674	-4.44	-41.964	-8.7	-16.272	-57.255	-24.129
1066	1.066	-14.29	-18.493	-6.571	-28.744	-15.781	-11.803	-43.128	7.75
1067	1.067	-13.682	-12.465	-0.772	-40.468	-16.854	-7.725	-19.869	-5.825
1068	1.068	-19.069	-14.757	-12.986	-51.239	-8.445	-4.032	-22.855	14.851
1069	1.069	-22.523	-15.31	-14.56	-41.319	-15.715	-0.749	-31.022	18.481
1070	1.07	-16.497	-13.352	-4.516	-14.596	-8.854	-3.863	-43.598	15.191
1071	1.071	-18.788	-13.899	-0.86	-6.479	-7.999	-6.585	-36.405	24.49
1072	1.072	-16.823	-11.356	0.288	0.849	-16.823	-9.117	-16.988	-18.089
1073	1.073	-17.374	-9.975	-7.074	-5.749	-17.898	-6.815	-19.237	-73.055
1074	1.074	-14.446	-7.045	-13.851	12.474	-18.771	-13.223	-2.693	-50.985
1075	1.075	-11.897	-4.303	-16.363	7.13	-5.914	-3.551	8.261	-4.127
1076	1.076	-11.48	-9.307	-14.042	2.16	-0.604	-8.708	-1.104	-22.304
1077	1.077	-14.351	-13.924	-15.975	-2.293	-14.838	-7.14	-6.01	5.394
1078	1.078	-18	-13.306	-24.677	1.818	-8.961	-5.782	11.774	0.355
1079	1.079	-16.617	-21.211	-6.676	-16.885	-7.142	-2.141	23.756	4.79
1080	1.08	-14.463	-17.694	-9.196	-33.83	3.977	-3.362	30.549	0.685
1081	1.081	-9.209	-10.299	-6.866	-43.053	2.709	-0.337	36.759	11.872
1082	1.082	-4.341	-9.294	-21.758	-23.293	-6.14	0.554	24.959	42.818
1083	1.083	-10.309	-6.745	-23.688	-36.066	-4.949	2.996	1.56	-11.366
1084	1.084	-17.626	-14.069	-11.488	-1.012	-3.941	5.254	-21.823	25.565
1085	1.085	-12.76	-20.813	-19.415	24.19	-10.668	-1.35	-18.309	5.588
1086	1.086	-16.988	-16.522	-3.536	10.699	-4.615	-14.521	-15.165	-37.037
1087	1.087	-16.186	-4.298	-9.906	31.46	-3.779	-8.754	-1.978	-31.639
1088	1.088	-11.329	-12.969	-4.099	27.806	-8.563	-17.453	-13.213	-26.607
1089	1.089	-15.961	-17.577	-5.829	4.025	-14.507	-15.867	-10.731	-22.163
1090	1.09	-14.208	-16.178	-13.742	-24.246	-20.074	-14.486	-4.565	-34.602
1091	1.091	-10.703	-19.817	-17.973	-50.578	-15.188	-8.08	1.013	-23.372
1092	1.092	-18.043	-18.635	-11.56	-47.29	-9.137	-14.062	-3.3	-20.05
1093	1.093	-14.936	-13.386	-12.69	-25.422	-0.196	-8.819	-1.634	-16.959
1094	1.094	-15.9	-16.268	3.392	-22.708	15.516	-5.898	-18.372	-14.249
1095	1.095	-15.13	-13.722	1.085	0.544	17.683	7.259	-15.761	-21.849
1096	1.096	-19.196	-9.639	-1.018	-2.52	-11.313	5.317	-4.843	3.843
1097	1.097	-17.255	-6.139	-2.925	5.857	-23.669	-14.04	-14.247	7.078
1098	1.098	-16.671	-8.05	-15.097	8.422	-34.847	-16.55	-29.846	-21.218
1099	1.099	-12.585	-9.768	-26.111	1.497	-31.517	-37.645	-40.219	-2.491
1100	1.1	-19.531	-11.108	-24.725	-26.149	-22.181	-23.533	-34.162	-12.608
1101	1.101	-18.55	-18.441	-23.534	-22.435	-19.416	-26.054	-21.738	-15.784
1102	1.102	-12.534	-15.33	-22.343	-19.118	-16.847	-28.369	-0.815	-18.557
1103	1.103	-11.751	-14.349	-21.361	-22.221	-14.472	-47.508	7.748	-31.422
1104	1.104	-13.679	-13.563	-20.359	-19.568	-12.302	-19.213	0.449	-24.524
1105	1.105	-16.97	-9.488	-17.816	-12.09	-6.465	-0.413	3.004	-35.194
1106	1.106	-14.063	-10.056	-21.857	-14.474	-1.219	2.904	-11.714	-10.03
1107	1.107	-13.671	-14.688	-15.248	-3.896	-2.778	-0.187	-28.978	20.945
1108	1.108	-13.278	-11.776	-17.739	-2.004	-4.155	-8.508	-12.615	0.263
1109	1.109	-14.439	-15.243	-10.359	-10.75	-13.044	-16.083	6.605	-25.997
1110	1.11	-11.73	-21.617	-13.23	-18.695	-2.169	-13.833	40.131	-29.21
1111	1.111	-17.536	-17.337	-7.195	0.036	-3.485	-3.261	35.728	-19.859
1112	1.112	-13.467	-9.949	-6.395	-2.556	-9.83	-12.976	31.708	-5.665
1113	1.113	-18.312	-8.951	-9.842	9.034	-8.645	-7.76	12.982	32.885
1114	1.114	-18.899	-11.425	-11.734	-1.562	-5.536	-6.212	2.948	-5.813
1115	1.115	-12.321	-17.002	-12.26	-18.898	-10.381	-1.923	-44.039	19.387
1116	1.116	-14.842	-18.909	-9.693	-35.173	-14.642	1.788	-50.577	-21.779
1117	1.117	-14.071	-19.476	-4.226	-33.038	-7.322	-4.195	-68.714	-5.238
1118	1.118	-12.133	-14.028	-6.105	-19.486	-2.515	11.9	-63.231	-0.155
1119	1.119	-12.721	-10.525	-10.711	3.351	1.733	18.901	-58.15	-32.005
1120	1.12	-14.467	-13.799	-7.769	19.043	0.968	8.272	-62.554	-36.021
1121	1.121	-14.079	-14.36	-14.691	10.773	-2.501	-1.377	-58.443	-32.264
1122	1.122	-11.76	-13.951	-11.742	-6.959	-7.124	-3.062	-54.712	-22.12
1123	1.123	-9.626	-11.611	-12.475	-41.896	-14.866	-7.631	-51.366	-12.802
1124	1.124	-15.618	-18.175	-13.21	-66.959	-9.628	-29.281	-42.052	-15.554
1125	1.125	-14.834	-11.382	-8.339	-53.316	-12.516	-76.356	-10.854	-7.999
1126	1.126	-14.05	-13.877	-10.247	9.241	-15.001	-29.555	1.585	-10.257
1127	1.127	-12.108	-16.185	-11.954	-17.415	-7.62	-11.364	-24.708	4.697
1128	1.128	-14.035	-12.695	-8.437	-25.495	-4.704	16.355	-7.662	2.836
1129	1.129	-15.773	-13.266	-1.059	-32.856	-7.209	21.448	-16.941	4.634
1130	1.13	-14.414	-21.009	-10.693	-12.924	-6.426	17.088	-14.248	0.036
1131	1.131	-16.733	-11.325	-9.486	29.643	-5.842	13.092	-1.507	1.465
1132	1.132	-17.107	-12.472	-8.28	35.065	-2.563	1.931	-3.876	-15.508
1133	1.133	-16.708	-13.623	-11.339	20.059	-11.479	-1.305	-10.33	5.715
1134	1.134	-14.772	-10.516	-10.334	6.617	-12.652	-23.136	3.115	-2.572
1135	1.135	-17.682	-9.553	-12.798	-13.988	-11.49	-25.821	-5.74	-10.008
1136	1.136	-17.292	-8.786	-16.813	-25.192	-10.516	-2.614	17.912	-7.617
1137	1.137	-11.488	-14.395	-5.913	-8.107	-9.538	-43.477	41.549	-39.514
1138	1.138	-10.709	-13.81	-10.504	-17.322	-13.787	-48.903	32.093	-25.941
1139	1.139	-10.122	-21.165	-14.702	-3.146	-13.013	-33.816	12.169	-13.524
1140	1.14	-17.473	-16.331	-15.813	-0.6	-16.509	-20.277	-0.819	-47.586
1141	1.141	-14.573	-8.4	-16.93	1.718	-10.534	-16.217	5.904	-34.002
1142	1.142	-15.345	-7.442	-19.99	-0.422	-6.479	-12.538	3.505	-4.869
1143	1.143	-9.733	-8.413	-11.049	-10.087	0.103	-15.825	9.004	-1.075
1144	1.144	-10.31	-14.414	-14.495	-22.246	-4.152	-6.522	13.92	30.052
1145	1.145	-20.363	-8.805	-15.41	-26.885	-9.748	-9.219	8.942	9.445
1146	1.146	-18.995	-9.395	-18.263	-39.828	-10.306	-6.693	-4.345	13.206
1147	1.147	-17.819	-18.108	-12.224	-41.576	-17.67	-13.676	-16.861	-10.53
1148	1.148	-23.805	-19.272	-9.863	-27.254	-10.913	-11.575	-21.853	-13.503
1149	1.149	-18.573	-11.918	-14.673	-9.804	-15.197	-5.808	-12.143	-16.174
1150	1.15	-13.724	-18.695	-12.723	-12.076	-22.567	-7.639	-13.697	-13.623
1151	1.151	-16.236	-17.929	-13.282	-14.195	-19.656	-3.056	-10.603	-15.897
1152	1.152	-13.909	-18.716	-8.414	10.979	-17.125	-7.319	-20.651	-18.005
1153	1.153	-10.41	-13.888	-13.021	48.769	-8.221	-10.965	-9.192	-4.431
1154	1.154	-1.688	-10.609	-7.558	43.795	-4.727	-7.504	-7.967	-30.722
1155	1.155	-7.673	-11.196	-8.092	21.019	4.964	-8.471	-1.107	-27.045
1156	1.156	-10.765	-8.686	-14.042	17.014	24.532	-3.625	-7.79	-10.017
1157	1.157	-15.599	-9.08	-9.93	-9.238	27.264	-9.651	-9.248	-25.668
1158	1.158	-9.597	-13.928	-9.3	-26.195	-11.229	-11.946	-14.76	-28.342
1159	1.159	-11.915	-10.648	-13.897	-54.377	-27.663	-9.981	-17.925	-35.884
1160	1.16	-15.394	-14.72	-15.584	-35.544	-32.688	-1.251	-26.096	-5.528
1161	1.161	-18.675	-19.571	-14.186	-18.46	-28.223	-9.551	-29.4	-9.629
1162	1.162	-13.251	-16.29	-15.497	-34.081	-15.818	-8.574	-28.64	1.583
1163	1.163	-11.309	-20.358	-15.839	-31.341	2.965	-11.472	-22.833	18.619
1164	1.164	-14.599	-15.52	-13.094	-28.804	13.04	-17.454	-22.259	-3.217
1165	1.165	-12.852	-14.944	-13.447	-17.194	3.748	-5.237	-15.883	-22.995
1166	1.166	-16.324	-7.206	-13.224	-19.344	17.876	10.646	-15.334	-25.513
1167	1.167	-19.608	-16.887	-17.063	-17.445	10.327	-4.248	-9.943	-4.457
1168	1.168	-13.797	-10.513	-11.217	-12.275	-5.938	-6.189	-8.219	-18.61
1169	1.169	-17.859	-9.373	-11.959	-7.699	-25.101	6.01	-18.46	4.611
1170	1.17	-15.923	-12.48	-9.995	-14.887	-22.595	-11.408	-28.678	-29.875
1171	1.171	-13.99	-15.386	-10.552	-23.735	-24.934	-37.176	-27.611	-25.427
1172	1.172	-18.052	-11.127	-8.785	-31.995	-10.057	-47.268	-19.339	-13.075
1173	1.173	-19.41	-10.352	-13.607	-35.088	-19.757	-0.293	-3.295	13.216
1174	1.174	-18.064	-13.835	-13.011	-20.391	-18.047	46.48	-14.886	-3.843
1175	1.175	-15.951	-15.776	-8.924	11.535	-19.622	28.209	-29.766	-13.151
1176	1.176	-13.246	-15.196	-12.381	-1.993	-12.491	-10.611	-23.922	-15.899
1177	1.177	-17.519	-13.858	-11.005	-5.983	-11.359	-45.89	-25.615	-13.427
1178	1.178	-15.022	-15.241	-8.085	35.684	-5.389	-50.357	-17.614	-6.479
1179	1.179	-14.648	-11.201	-9.998	8.066	-4.451	-62.716	-1.625	-0.129
1180	1.18	-11.764	-16.063	-15.007	3.075	4.421	-36.362	-3.61	-29.156
1181	1.181	-16.239	-15.514	-13.061	-10.416	7.878	-26.315	-5.373	-8.501
1182	1.182	-14.524	-12.626	-15.959	-56.22	-1.826	-17.101	-13.896	-50.206
1183	1.183	-11.053	-13.991	-13.434	-62.168	-5.538	-3.058	-12.199	-11.605
1184	1.184	-10.7	-7.615	-14.785	-23.444	-16.425	4.395	0.892	-46.906
1185	1.185	-15.571	-11.882	-15.954	52.207	-23.648	25.355	2.749	-24.148
1186	1.186	-15.021	-15.953	-15.581	-2.053	-20.05	16.948	10.788	-20.154
1187	1.187	-17.936	-9.377	-12.897	-12.002	-16.648	-0.827	9.564	-1.442
1188	1.188	-15.44	-13.647	-13.689	-3.182	-11.487	-7.808	6.051	1.739
1189	1.189	-15.838	-14.44	-9.268	-11.443	-4.779	-5.682	24.191	29.875
1190	1.19	-10.044	-13.88	-11.243	-4.19	1.164	-7.594	37.093	-11.83
1191	1.191	-12.385	-10.606	-7.217	-10.832	-7.798	-9.292	44.16	-50.652
1192	1.192	-15.891	-14.679	-5.903	-16.89	-11.342	-13.983	50.645	-45.686
1193	1.193	-16.496	-12.175	-6.331	-11.538	-6.178	-18.341	33.323	-68.585
1194	1.194	-20.587	-13.538	-11.205	13.55	-11.057	-14.754	26.459	-6.111
1195	1.195	-21.005	-7.746	-13.18	9.026	-19.042	-6.496	7.394	2.783
1196	1.196	-22.397	-11.82	-10.318	21.339	-13.884	7.393	9.981	27.149
1197	1.197	-16.623	-12.411	-12.875	10.051	-12.991	-2.339	12.383	-24.55
1198	1.198	-11.036	-17.076	-13.298	-20.99	-7.072	2.845	1.82	22.237
1199	1.199	-11.65	-17.674	-9.266	-41.771	-7.916	26.636	23.195	28.196
1200	1.2	-11.097	-14.195	-10.666	-23.063	-15.933	9.597	20.571	0.482
1201	1.201	-11.699	-15.562	-13.997	-19.835	-15.048	-37.443	7.874	15.534
1202	1.202	-15.213	-14.412	-16.958	-41.783	-0.411	-57.376	-3.653	1.93
1203	1.203	-14.851	-13.252	-18.95	-39.133	-6.863	-14.802	-22.735	-10.502
1204	1.204	-17.009	-15.967	-17.081	-31.622	-8.84	-9.41	-45.882	15.808
1205	1.205	-11.034	-13.85	-16.376	-20.063	-10.647	-4.388	-42.728	5.677
1206	1.206	-10.283	-15.215	-15.663	-26.537	-9.165	18.427	-45.409	-3.681
1207	1.207	-9.545	-15.018	-11.461	-20.825	-10.568	-35.782	-52.956	-1.1
1208	1.208	-13.07	-13.48	-12.089	-19.181	-10.594	-39.858	-45.998	-3.73
1209	1.209	-15.036	-16.966	-13.485	-14.648	-9.485	-32.535	-43.876	-1.505
1210	1.21	-16.807	-15.615	-8.106	-13.435	-8.39	-25.999	-38.1	0.544
1211	1.211	-18.198	-13.492	-7.565	-1.736	-15.826	-7.843	-39.886	-16.918
1212	1.212	-15.914	-13.113	-10.9	9.204	-13.002	-13.302	-50.959	-23.953
1213	1.213	-13.817	-15.83	-9.209	16.255	-12.297	-18.369	-46.738	-26.055
1214	1.214	-17.528	-14.281	-11.759	15.019	-0.179	-22.844	-37.844	-4.726
1215	1.215	-17.941	-18.727	-10.431	11.487	-8.971	-10.491	-34.355	-24.422
1216	1.216	-15.84	-16.784	-12.601	8.366	-10.593	-6.818	-18.329	-26.88
1217	1.217	-14.712	-9.039	-18.654	23.049	-0.574	-3.508	-16.047	-24.484
1218	1.218	-11.263	0.639	-14.453	33.682	-4.283	-6.601	-13.921	-39.667
1219	1.219	-13.418	-8.248	-16.84	4.652	-0.849	-3.894	-7.52	-28.934
1220	1.22	-13.443	-17.527	-12.067	-57.861	-1.889	3.663	-36.565	-50.107
1221	1.221	-17.142	-21.008	-19.484	-66.793	-2.934	-7.961	-40.72	-13.077
1222	1.222	-11.742	-17.911	-10.643	-26.199	-9.027	6.911	-37.237	-8.033
1223	1.223	-8.284	-15.006	-11.863	-33.584	-9.849	4.953	-40.713	-3.505
1224	1.224	-10.246	-14.221	-19.299	-40.199	-9.334	3.231	-12.631	-15.8
1225	1.225	-19.165	-13.44	-18.409	-34.253	-9.995	4.84	5.981	3.023
1226	1.226	-10.284	-2.593	-15.97	-28.858	-11.81	-2.278	9.131	-0.251
1227	1.227	-9.137	2.066	-15.273	-33.925	-7.036	-21.828	-19.2	-15.855
1228	1.228	-16.509	-2.188	-17.474	-31.459	-7.665	-36.001	-38.071	-7.479
1229	1.229	-13.62	-5.858	-14.066	-17.892	-10.595	-38.548	-48.2	-40.894
1230	1.23	-9.378	-7.006	-13.569	-13.819	-14.098	-3.546	-51.321	0.376
1231	1.231	-11.706	-14.35	-9.599	4.936	-13.741	31.673	-37.223	28.061
1232	1.232	-22.552	-19.181	-14.522	1.655	-7.199	18.127	1.274	12.995
1233	1.233	-5.136	-18.392	-12.68	4.735	-4.339	14.096	17.693	-0.555
1234	1.234	-7.46	-17.6	-5.013	13.014	3.561	25.408	32.733	-12.917
1235	1.235	-13.843	-18.16	-4.102	30.778	13.2	-19.247	28.204	-24.155
1236	1.236	-27.391	-20.082	-1.269	19.214	9.474	-86.349	15.72	-27.43
1237	1.237	-15.196	-16.011	-3.854	25.583	-8.564	-59.602	-3.144	-5.574
1238	1.238	-23.134	-10.19	-1.606	46.856	-11.129	-51.451	0.063	14.2
1239	1.239	-21.778	-14.249	-1.096	15.721	-18.131	-44.076	-9.313	1.486
1240	1.24	-20.611	-12.301	-5.815	-21.812	-16.017	-37.487	4.743	-5.375
1241	1.241	-14.602	-12.876	-7.638	-26.872	-10.21	41.877	7.211	-28.744
1242	1.242	-13.62	-12.282	-11.185	-22.484	-8.469	74.409	4.862	-6.892
1243	1.243	-8.772	-15.753	-9.877	-26.567	-22.798	44.812	-1.562	-26.668
1244	1.244	-9.532	-16.123	-12.055	-30.18	-17.009	18.114	4.21	-29.224
1245	1.245	-11.845	-14.946	-12.491	-26.817	-8.318	-6.248	12.891	-36.184
1246	1.246	-15.316	-14.541	-15.246	-36.165	-3.695	1.14	-7.843	-25.511
1247	1.247	-18.595	-12.594	-15.474	-16.44	-5.073	-18.755	-16.141	-23.55
1248	1.248	-14.507	-14.127	-18.222	-3.687	-8.774	-36.925	-18.585	-25.312
1249	1.249	-14.095	-17.991	-12.448	-1.43	-2.806	-31.474	-6.874	-20.657
1250	1.25	-15.42	-14.506	-14.796	-7.883	-8.064	-26.399	-0.318	-10.564
1251	1.251	-11.324	-13.144	-3.978	1.76	-12.931	-30.821	-5.916	1.254
1252	1.252	-13.808	-19.713	-5.545	-3.503	-13.709	-26.785	-7.427	-6.68
1253	1.253	-9.328	-10.802	-4.207	-8.189	-24.336	-8.097	0.758	-22.562
1254	1.254	-11.046	-4.792	-3.064	-12.468	-2.66	-18.247	11.095	9.374
1255	1.255	-18.958	-7.88	-13.911	-11.286	0.435	-9.032	30.941	13.801
1256	1.256	-10.605	-18.708	-23.98	-14.733	-7.891	-6.382	34.012	67.953
1257	1.257	-11.549	-8.644	-25.145	-30.763	-31.11	-19.184	26.866	30.962
1258	1.258	-16.362	-17.535	-28.627	-23.742	-34.201	-2.942	11.043	11.039
1259	1.259	-18.854	-14.043	-29.589	-8.783	-25.877	7.835	17.885	-7.177
1260	1.26	-14.768	-15.005	-26.68	-14.537	-8.066	2.095	16.396	-12.668
1261	1.261	-14.165	-14.034	-18.732	-9.271	-1.083	-3.118	4.672	2.366
1262	1.262	-14.716	-11.513	-13.495	-1.286	1.055	-7.751	-2.795	-66.375
1263	1.263	-11.786	-18.86	-24.322	-22.903	14.617	-17.775	-23.956	-56.557
1264	1.264	-19.692	-15.95	-25.665	-32.116	19.852	-11.339	-32.7	-65.521
1265	1.265	-16.186	-16.717	-11.332	-34.792	-3.933	-24.456	4.815	-73.687
1266	1.266	-13.069	-7.821	-1.641	-27.281	-20.952	-29.633	0.337	-66.433
1267	1.267	-12.076	-13.823	-3.371	-29.659	-36.604	-24.947	-31.036	-59.98
1268	1.268	-14.574	-19.039	4.576	-27.551	-28.25	-17.754	-42.916	-41.874
1269	1.269	-16.876	-14.187	0.334	-17.884	-15.441	-16.562	-23.707	-36.491
1270	1.27	-16.277	-9.925	-3.323	1.44	-3.793	-10.526	28.144	-11.368
1271	1.271	-15.673	-10.703	-6.776	8.938	11.131	-9.514	95.219	38.93
1272	1.272	-11.586	-8.776	-9.846	-7.357	-14.03	-12.401	68.79	-7.882
1273	1.273	-11.174	-16.14	2.959	-0.967	-3.977	-8.126	44.68	-1.892
1274	1.274	-15.601	-15.181	-2.233	24.202	11.702	-13.745	7.974	14.532
1275	1.275	-10.16	-17.699	-3.754	14.153	3.389	-20.341	-25.25	29.579
1276	1.276	-13.63	-18.478	-7.978	4.868	0.877	-10.687	-67.564	-20.774
1277	1.277	-13.029	-7.639	-11.618	7.601	-10.719	3.599	-39.66	-0.886
1278	1.278	-13.596	-12.285	-8.093	-25.838	-21.342	-2.266	-54.585	-6.931
1279	1.279	-11.069	-13.648	-4.955	-39.334	-23.26	-4.067	-68.007	9.483
1280	1.28	-17.452	-14.818	-2.009	-18.57	-7.372	3.845	-55.549	14.449
1281	1.281	-16.668	-11.347	-9.901	-44.843	-0.973	8.105	-59.187	9.974
1282	1.282	-18.978	-14.469	-4.63	-41.52	-6.764	-11.435	-42.114	5.915
1283	1.283	-15.492	-17.396	-19.302	-7.052	-15.441	-42.6	-13.782	9.543
1284	1.284	-18.765	-14.9	-29.902	24.867	-16.951	-5.057	12.585	12.788
1285	1.285	-17.012	-12.589	-16.305	-4.18	-6.843	-0.011	22.689	3.466
1286	1.286	-17.392	-10.667	-14.518	-0.489	-7.968	-4.491	13.383	23.161
1287	1.287	-12.945	-12.623	-6.543	-10.567	5.224	-8.628	-0.807	-10.356
1288	1.288	-13.521	-8.573	-10.766	-32.423	-3.461	-12.329	-3.419	-33.198
1289	1.289	-16.036	-15.545	-4.34	-24.019	-14.467	-2.287	-5.851	-53.888
1290	1.29	-14.676	-8.779	-3.142	14.549	-21.609	-11.609	-20.918	-35.116
1291	1.291	-18.738	-14.788	-14.917	30.957	-22.751	-14.342	-34.643	-4.193
1292	1.292	-16.214	-15.576	-25.921	-14.595	-14.396	-11.795	-22.627	16.525
1293	1.293	-18.524	-17.523	-21.641	-69.6	-2.551	-9.432	-37.151	5.317
1294	1.294	-14.452	-16.955	-22.777	-47.552	-4.066	-15.81	-39.338	8.589
1295	1.295	-14.83	-14.053	-21.6	53.293	-5.378	-17.77	-41.334	-13.285
1296	1.296	-12.502	-12.703	-24.671	10.166	1.056	-12.597	-62.317	-4.959
1297	1.297	-16.563	-15.991	-17.874	-2.976	2.266	-7.985	-76.796	-12.516
1298	1.298	-13.081	-11.931	-20.366	8.869	9.673	-15.182	-79.687	-10.171
1299	1.299	-17.529	-8.454	-18.022	-1.943	6.819	-11.529	-91.67	-33.587
1300	1.3	-18.104	-10.782	-19.925	-11.804	-4.542	-17.545	-94.14	-42.837
1301	1.301	-17.711	-14.853	-17.961	-2.903	-21.905	-1.51	-88.689	-23.056
1302	1.302	-16.348	-12.336	-17.344	-11.019	-24.175	33.455	-76.852	-25.552
1303	1.303	-11.505	-12.728	-12.469	-18.376	-13.477	58.523	-72.548	-46.584
1304	1.304	-12.072	-13.888	-14.377	-38.275	-11.491	35.595	-68.593	-3.976
1305	1.305	-14.965	-13.49	-11.442	-32.233	-9.682	14.782	-72.557	-9.893
1306	1.306	-9.16	-7.677	-10.07	-26.767	-14.262	-4.046	-64.543	-26.263
1307	1.307	-11.473	-16.588	-8.703	-31.782	-12.854	-55.523	-53.101	-51.358
1308	1.308	-13.397	-13.106	-10.811	-27.33	-9.134	-151.905	-29.689	-19.427
1309	1.309	-13.975	-14.086	-9.63	-14.93	-10.246	-59.785	7.626	18.115
1310	1.31	-14.545	-11.194	-9.993	-3.697	-15.408	-0.172	12.273	2.98
1311	1.311	-20.348	-11.981	-7.822	-6.981	-12.424	10.663	25.431	-28.975
1312	1.312	-14.728	-14.316	-7.968	-10.068	-11.564	-18.968	-3.979	-16.583
1313	1.313	-14.144	-16.26	-8.104	-24.181	-5.871	-27.891	-8.044	-5.379
1314	1.314	-12.2	-14.338	-7.864	4.068	-5.206	-19.794	8.573	-8.635
1315	1.315	-10.457	-7.771	-8.978	45.685	-7.06	-12.466	17.432	25.82
1316	1.316	-12.971	-10.292	-6.981	40.306	-15.903	-5.925	25.309	39.406
1317	1.317	-7.546	-15.901	-10.204	5.125	-14.697	0.038	63.385	1.912
1318	1.318	-9.48	-15.331	-8.018	-8.383	-18.149	-5.399	101.687	-43.545
1319	1.319	-11.417	-15.925	-11.636	-20.731	-15.002	-10.435	126.495	-25.322
1320	1.32	-16.836	-16.512	-13.906	-39.463	-4.096	-14.878	121.762	-41.699
1321	1.321	-18.77	-13.993	-13.48	-36.113	11.852	-2.489	109.159	-36.569
1322	1.322	-15.48	-9.543	-9.768	-26.762	9.802	1.191	82.698	-4.5
1323	1.323	-14.893	-10.118	-11.094	-29.434	-3.688	11.278	65.528	7.975
1324	1.324	-15.268	-14.962	-9.896	-26.898	-8.843	8.212	56.104	11.739
1325	1.325	-15.656	-13.028	-12.573	-5.784	-4.13	5.524	30.403	8.524
1326	1.326	-14.491	-12.452	-11.386	-14.096	-14.144	3.006	26.967	5.496
1327	1.327	-10.807	-11.101	-13.492	-26.863	-12.935	5.343	23.742	-8.641
1328	1.328	-15.254	-12.452	-12.705	-24.534	-9.415	-5.297	20.946	-11.153
1329	1.329	-7.505	-17.288	-10.749	-13.917	-10.356	-30.441	33.628	-8.806
1330	1.33	-12.726	-15.35	-9.562	-4.275	-7.421	-20.381	31.238	-10.851
1331	1.331	-17.566	-11.285	-9.729	15.074	-6.594	-4.665	12.047	-20.469
1332	1.332	-16.792	-14.772	-6.619	12.529	-13.885	-12.923	-16.215	5.909
1333	1.333	-16.017	-16.128	-12.402	28.77	-16.72	-25.634	-12.499	-12.826
1334	1.334	-15.428	-20.203	-13.167	22.408	-14.148	-32.593	-29.443	-29.833
1335	1.335	-17.357	-16.726	-9.674	-6.569	-3.461	-26.19	-20.034	-20.53
1336	1.336	-15.615	-9.373	-7.719	-2.481	-7.674	-24.245	-22.597	-23.219
1337	1.337	-13.099	-12.466	-8.276	-28.775	-14.007	-25.943	-35.241	-25.704
1338	1.338	-15.423	-15.367	-13.079	-73.466	-12.787	-8.501	-42.1	-28.043
1339	1.339	-16.578	-16.137	-13.628	-67.475	-9.656	12.566	-22.825	-21.725
1340	1.34	-11.357	-12.072	-13.018	-6.515	-4.786	9.804	-25.211	7.222
1341	1.341	-13.293	-10.126	-12.604	17.896	-10.759	12.235	-46.185	-47.009
1342	1.342	-16.586	-12.061	-12.199	-4.152	-11.511	5.212	-43.347	-24.968
1343	1.343	-11.163	-13.801	-13.347	-24.125	-13.422	-9.853	-25.383	-5.03
1344	1.344	-14.639	-21.734	-8.099	-42.391	-11.466	-11.88	-36.837	-11.002
1345	1.345	-15.212	-15.737	-16.01	-37.016	-7.391	-10.127	-30.266	-16.426
1346	1.346	-15.789	-18.835	-15.013	-21.86	-4.874	-21.208	-1.047	8.712
1347	1.347	-14.422	-12.066	-14.016	-17.365	-10.28	-28.427	-4.948	-14.15
1348	1.348	-14.805	-11.297	-13.204	3.316	-8.33	-40.25	-23.548	6.528
1349	1.349	-16.929	-13.614	-15.493	14.491	-10.227	-29.272	-47.16	-19.817
1350	1.35	-18.091	-10.125	-13.518	11.15	-11.937	-7.484	-37.696	-9.757
1351	1.351	-16.16	-14.768	-12.895	1.801	-10.573	21.036	-45.882	12.113
1352	1.352	-16.358	-14.189	-15.752	4.461	-10.208	40.004	-58.499	-30.462
1353	1.353	-20.225	-11.674	-7.772	-29.122	-11.391	43.489	-79.414	-12.246
1354	1.354	-17.698	-17.092	-13.723	-33.642	-7.718	34.423	-76.5	-28.642
1355	1.355	-14.401	-16.516	-10.58	-29.64	-4.425	-7.927	-42.779	-23.551
1356	1.356	-16.526	-10.513	-11.501	-3.336	-3.249	-50.387	-1.323	17.705
1357	1.357	-18.456	-9.746	-15.716	-0.078	-9.243	-44.914	4.351	23.161
1358	1.358	-14.2	-7.821	-13.35	-3.199	-10.014	-29.824	9.664	-1.957
1359	1.359	-21.17	-7.244	-13.895	10.913	-10.776	-25.555	-21.952	11.646
1360	1.36	-10.345	-7.832	-21.214	3.362	-10.194	-21.65	-17.557	-8.972
1361	1.361	-14.61	-8.222	-16.343	1.043	-10.772	-10.408	-28.507	-20.165
1362	1.362	-10.945	-10.546	-18.83	-1.096	-6.704	-13.762	-18.192	-37.206
1363	1.363	-14.424	-12.674	-14.737	-3.068	-5.339	-10.642	-2.335	-52.874
1364	1.364	-13.457	-10.739	-14.134	-18.983	-6.675	-7.699	17.59	-15.898
1365	1.365	-10.554	-16.545	-13.534	-38.165	-9.555	-5.027	56.296	-30.989
1366	1.366	-13.067	-17.317	-12.935	-25.386	-9.155	-7.244	40.031	-17.393
1367	1.367	-9.008	-10.738	-9.434	-18.424	-5.677	-13.54	-5.264	20.181
1368	1.368	-9.594	-11.517	-9.811	-12.092	-9.739	-15.364	-35.436	25.206
1369	1.369	-14.245	-13.846	-10.957	-6.337	-12.264	-20.502	-51.706	-6.763
1370	1.37	-13.666	-18.688	-6.495	-11.62	-12.669	-9.446	-46.583	-10.86
1371	1.371	-12.323	-15.399	-8.235	-13.236	-6.125	-8.101	-51.052	-14.584
1372	1.372	-15.643	-19.467	-7.842	-9	-9.036	-25.05	-63.508	-17.937
1373	1.373	-19.749	-14.626	-8.22	5.329	-13.311	-22.497	-67.31	-14.869
1374	1.374	-11.851	-16.565	-12.28	11.122	-4.429	-15.896	-50.467	-0.762
1375	1.375	-13.049	-14.831	-9.753	-1.11	-0.979	1.702	-47.583	1.732
1376	1.376	-18.309	-14.44	-12.069	-12.131	-6.233	-5.125	-50.536	17.97
1377	1.377	-15.432	-12.117	-7.23	-16.388	-7.226	9.899	-22.558	11.55
1378	1.378	-17.963	-16.174	-11.87	-12.738	-6.476	-7.411	3.496	-17.537
1379	1.379	-13.923	-15.789	-14.778	-11.598	-10.563	4.281	6.524	-55.13
1380	1.38	-13.364	-15.401	-14.398	-18.913	-15.423	-27.585	15.577	-29.998
1381	1.381	-13.968	-8.817	-9.97	-12.045	-18.723	-41.086	18.051	-34.458
1382	1.382	-15.738	-13.652	-14.062	-14.538	-25.317	-45.093	15.281	-22.11
1383	1.383	-18.282	-7.66	-12.738	-20.273	-19.332	-10.984	12.701	-10.886
1384	1.384	-16.949	-9.978	-16.072	-23.787	-7.152	11.875	14.602	-7.645
1385	1.385	-10.39	-13.46	-11.271	-25.762	-1.942	15.957	4.697	-23.396
1386	1.386	-11.381	-16.748	-11.898	-24.108	-12.97	-18.092	16.682	-20.744
1387	1.387	-7.148	-16.159	-16.011	-20.732	-8.724	-4.534	27.496	-8.011
1388	1.388	-16.073	-14.804	-14.71	-14.475	0.145	33.016	23.006	17.688
1389	1.389	-10.098	-17.122	-9.345	-10.393	-8.219	48.119	13.862	14.369
1390	1.39	-13.216	-20.014	-8.815	-8.207	-7.297	52.59	17.127	-1.32
1391	1.391	-14.2	-14.004	-10.799	2.541	-4.417	15.043	9.566	1.385
1392	1.392	-18.478	-14.765	-12.603	4.014	-0.169	90.697	2.576	-11.445
1393	1.393	-20.818	-15.533	-14.024	-3.246	7.176	14.806	3.141	-41.887
1394	1.394	-17.347	-10.696	-12.742	-4.508	6.198	-74.085	-9.216	-12.876
1395	1.395	-14.077	-8.765	-13.966	-22.587	6.965	-14.548	-4.17	-16.577
1396	1.396	-19.52	-7.021	-13.641	-45.82	-5.221	-3.786	13.085	-6.519
1397	1.397	-16.053	-10.494	-13.315	1.229	-10.422	-33.495	6.005	-9.624
1398	1.398	-14.137	-15.898	-10.485	21.166	-27.82	-6.907	-0.486	-12.356
1399	1.399	-13.572	-13.948	-14.239	2.998	-25.472	-129.138	16.854	-40.626
1400	1.4	-11.072	-13.361	-15.67	-2.43	-14.821	-216.711	51.795	-37.005
1401	1.401	-11.481	-13.932	-15.36	-7.489	-1.264	-105.498	36.655	-13.221
1402	1.402	-17.301	-12.571	-14.268	24.371	-2.984	-62.413	23.069	-28.903
1403	1.403	-19.639	-13.915	-13.953	-13.261	-8.584	-61.535	2.347	-54.487
1404	1.404	-17.721	-11.003	-13.819	-28.471	-13.233	-74.833	-23.989	-16.761
1405	1.405	-17.162	-17	-13.114	-51.407	-20.4	8.42	-20.668	-1.683
1406	1.406	-14.266	-5.584	-10.659	-22.46	-14.001	40.721	-29.873	-15.254
1407	1.407	-12.924	-10.217	-12.848	-26.165	-10.503	50.381	-43.866	-27.647
1408	1.408	-14.29	-14.467	-10.212	-22.858	-13.598	130.967	-56.514	-8.87
1409	1.409	-7.713	-10.782	-11.442	-19.758	-6.836	163.283	-49.439	-12.173
1410	1.41	-14.5	-14.254	-12.29	-17.059	-11.107	34.761	-17.436	16.087
1411	1.411	-15.278	-15.21	-10.433	-9.542	-8.779	86.945	-12.912	19.747
1412	1.412	-22.641	-18.12	-13.596	6.676	-13.608	-24.595	-0.441	9.643
1413	1.413	-17.803	-17.346	-10.935	0.244	-15.526	-183.755	-26.66	7.68
1414	1.414	-17.037	-15.033	-11.369	-1.731	-18.397	-78.149	-37.75	4.555
1415	1.415	-18.006	-11.939	-13.537	-6.994	-10.433	-20.59	-40.881	-15.189
1416	1.416	-13.941	-12.534	-13.775	-14.974	-2.093	-3.28	-50.008	-2.444
1417	1.417	-12.008	-13.124	-13.048	-7.814	-7.315	-19.255	-64.024	-9.406
1418	1.418	-13.944	-11.378	-16.778	-22.113	-0.528	-5.009	-35.683	-15.777
1419	1.419	-20.528	-13.894	-16.447	-20.146	7.418	34.405	13.556	-2.205
1420	1.42	-14.532	-15.251	-12.057	-18.387	23.472	46.122	47.098	-0.455
1421	1.421	-2.343	-10.424	-16.177	-42.172	2.382	-29.844	28.986	16.952
1422	1.422	6.363	-13.714	-15.844	-45.451	-0.311	-138.427	12.615	5.331
1423	1.423	-1.571	-9.657	-14.914	-19.346	-13.066	-95.259	17.737	-1.087
1424	1.424	-5.835	-11.011	-19.402	8.854	-6.082	-55.861	4.276	-6.893
1425	1.425	-9.503	-18.37	-17.696	-17.516	-8.182	-20.343	-8.011	-19.066
1426	1.426	-17.818	-15.282	-12.884	-14.248	-17.824	-9.635	3.339	-14.41
1427	1.427	-23.041	-18.187	-17.553	1.433	-16.062	0.124	-20.341	-7.204
1428	1.428	-18.194	-12.189	-9.826	-1.258	-11.393	8.905	-29.501	-18.972
1429	1.429	-15.671	-16.259	-8.872	-39.742	-12.718	0.663	-43.471	-33.319
1430	1.43	-17.981	-16.848	1.957	-67.415	-19.074	22.606	-45.811	-43.031
1431	1.431	-17.39	-12.207	0.592	8.248	-13.047	15.845	-38.663	-20.202
1432	1.432	-15.452	-6.781	-0.567	105.993	-16.109	9.674	-44.887	-29.462
1433	1.433	-19.521	-17.621	0.595	13.893	-15.114	14.897	-50.527	-3.914
1434	1.434	-18.166	-16.071	-9.078	2.11	-9.073	9.655	-41.612	6.165
1435	1.435	-16.799	-11.819	-2.681	12.965	-14.647	13.883	-33.484	-3.079
1436	1.436	-12.708	-12.99	-3.83	22.879	-5.121	9.659	-11.675	-17.175
1437	1.437	-14.046	-9.52	-4.787	14.03	6.695	5.879	4.113	-14.616
1438	1.438	-13.635	-14.751	-11.55	22.205	11.341	8.917	18.378	-21.547
1439	1.439	-16.522	-19.596	-15.789	0.178	12.692	-0.545	21.036	-23.653
1440	1.44	-16.89	-15.358	-16.541	6.801	-6.87	2.15	14.194	-10.061
1441	1.441	-14.166	-16.147	-7.035	0.847	-21.016	-0.337	16.452	-4.782
1442	1.442	-18.989	-11.327	-5.85	-4.532	-18.504	-7.336	22.393	12.692
1443	1.443	-17.041	-8.051	-4.672	-19.59	-16.175	-0.883	6.646	-8.358
1444	1.444	-13.741	-10.963	-12.005	-42.403	-14.042	-2.655	17.405	-11.05
1445	1.445	-10.825	-12.32	-18.757	-79.943	-19.845	-4.366	15.581	-28.824
1446	1.446	-16.613	-19.68	-17.96	-74.927	-28.552	0.328	-0.201	-7.72
1447	1.447	-12.526	-16.59	-7.284	-43.024	-23.909	4.622	-6.523	-16.027
1448	1.448	-15.988	-15.638	-5.9	-38.957	-22.559	-9.689	-31.667	-8.483
1449	1.449	-15.384	-11.415	-9.545	-4.872	-5.546	-15.463	-21.618	3.128
1450	1.45	-11.312	-12.216	-8.354	-0.406	-7.888	-27.696	-30.899	-20.305
1451	1.451	-14.783	-14.172	-15.681	20.302	-14.277	-10.355	-22.532	-17.21
1452	1.452	-13.43	-16.13	-14.687	23.979	-4.595	1.312	-30.047	-19.908
1453	1.453	-13.052	-13.251	-18.91	13.967	7.605	20.573	-18.434	-22.403
1454	1.454	-7.831	-11.932	-14.814	-1.691	9.151	8.03	-29.08	-24.714
1455	1.455	-17.305	-7.506	-18.264	-9.979	-6.716	5.873	-27.166	-9.789
1456	1.456	-13.622	-16.433	-18.81	-33.186	-8.848	-25.93	-25.447	3.807
1457	1.457	-14.779	-12.772	-9.87	-61.392	-3.05	-85.435	-8.089	-12.016
1458	1.458	-17.87	-13.953	-11.005	-42.584	5.633	4.186	8.051	-18.372
1459	1.459	-13.024	-17.068	-7.481	-18.723	4.052	16.015	14.358	-24.141
1460	1.46	-12.238	-18.048	-8.419	-9.369	-11.828	48.653	16.278	-18.887
1461	1.461	-13.003	-4.904	-13.224	-6.577	-13.944	38.968	0.453	-4.534
1462	1.462	-16.481	-14.597	-26.356	-3.97	-15.862	30.238	-1.621	-21.924
1463	1.463	-13.187	-9.386	-20.522	-10.842	-24.576	5.919	-15.089	-19.59
1464	1.464	-17.237	-14.045	-22.235	-21.423	-19.934	-105.213	-20.282	-4.696
1465	1.465	-16.831	-9.797	-14.273	-19.471	-9.866	-89.351	-2.81	4.975
1466	1.466	-16.434	-13.482	-9.984	-35.317	1.953	-75.042	13.502	-10.927
1467	1.467	-13.512	-19.488	-3.572	-37.433	-5.996	-88.24	-5.606	3.964
1468	1.468	-13.108	-16.404	-2.389	-31.634	-7.403	-76.469	-18.356	-9.595
1469	1.469	-16.581	-15.44	-1.396	-8.81	6.844	-43.984	-2.025	-21.811
1470	1.47	-15.415	-11.189	-4.272	-11.89	-6.753	-14.326	-4.049	-7.5
1471	1.471	-15.013	-16.804	-8.494	-3.545	-11.995	-76.781	1.864	-9.426
1472	1.472	-18.472	-13.32	-20.659	24.706	-13.57	-84.894	-6.797	6.501
1473	1.473	-13.614	-15.262	-18.898	51.03	-14.956	11.425	4.245	-16.865
1474	1.474	-19.603	-11.203	-20.419	34.026	-16.169	24.538	11.382	-19.955
1475	1.475	-17.272	-8.691	-21.755	-6.754	-17.37	60.103	-5.705	-11.624
1476	1.476	-15.339	-13.149	-20.57	-34.382	-10.047	27.631	-3.463	-29.418
1477	1.477	-17.284	-13.733	-21.708	-39.358	-12.963	37.518	11.351	-27.066
1478	1.478	-15.553	-12.376	-20.72	-34.823	-15.492	10.831	-2.339	4.906
1479	1.479	-15.943	-11.011	-21.663	-5.715	-17.821	18.934	-25.332	-8.627
1480	1.48	-12.652	-13.903	-15.643	-2.003	-14.354	40.919	-28.61	-4.567
1481	1.481	-7.818	-19.117	-17.937	-12.049	-19.033	20.828	-20.472	-30.904
1482	1.482	-4.527	-14.263	-15.985	-15.069	-12.447	38.942	-33.423	6.829
1483	1.483	-11.1	-14.824	-12.681	-17.637	-14.936	66.691	-68.638	1.814
1484	1.484	-19.031	-10.753	-16.736	-10.057	-2.755	71.758	-53.741	-20.985
1485	1.485	-24.249	-12.095	-10.929	-26.308	-4.537	3.034	-12.711	-16.849
1486	1.486	-15.339	-11.685	-8.603	-24.185	9.747	-66.094	3.547	-20.48
1487	1.487	-18.807	-16.508	-8.021	-10.644	15.536	68.15	-21.816	-3.431
1488	1.488	-17.824	-14.554	-11.312	5.211	17.26	10.419	-35.538	18.443
1489	1.489	-14.912	-5.636	-8.417	-1.188	12.589	-112.216	-31.626	-12.678
1490	1.49	-14.126	-12.013	-8.04	-3.141	8.316	-128.283	-35.451	-33.35
1491	1.491	-14.886	-6.001	-9.399	5.554	-6.03	-85.384	-45.645	-29.626
1492	1.492	-14.288	-11.208	-3.588	0.888	-15.728	-98.675	-36.469	-26.27
1493	1.493	-12.338	-16.024	-7.646	2.222	-10.516	-206.24	-28.254	-16.931
1494	1.494	-11.742	-18.515	-5.706	11.093	-15.167	-105.346	-30.872	-2.784
1495	1.495	-13.078	-14.428	-7.635	9.902	-16.527	-39.652	-5.21	10.028
1496	1.496	-20.408	-13.831	-13.054	4.638	-22.912	-4.157	18.515	7.731
1497	1.497	-15.17	-10.526	-9.57	9.46	-21.746	6.531	40.298	14.161
1498	1.498	-14.187	-1.605	-8.977	-3.668	-18.625	16.264	42.918	4.506
1499	1.499	-2.756	-7.968	-9.546	-17.177	-9.685	7.201	19.57	-4.144
1500	1.5	-7.381	-13.943	-7.024	-11.875	-13.09	15.103	-2.423	-8.74
1501	1.501	-0.201	-12.952	-6.625	-16.434	-9.909	22.155	-16.677	-1.558
1502	1.502	-1.348	-11.966	-11.459	-38.021	-14.655	28.453	-9.212	-21.098
1503	1.503	-9.655	-4.017	-9.521	-34.851	-10.314	-63.48	-25.575	-23.799
1504	1.504	-19.317	-13.673	-10.097	-48.95	-15.869	1.904	-23.521	-0.574
1505	1.505	-15.625	-17.327	-10.469	-36.163	-13.888	84.92	-13.9	-16.25
1506	1.506	-12.135	-16.141	-11.813	-29.199	-3.788	95.494	12.414	-24.55
1507	1.507	-13.092	-17.089	-5.219	-14.326	12.092	125.133	46.498	-16.986
1508	1.508	-17.917	-19.973	-16.031	-24.039	9.959	116.351	5.318	-10.009
1509	1.509	-17.139	-20.732	-8.843	-22.296	-7.459	-5.643	-33.308	-7.891
1510	1.51	-19.44	-18.399	-12.491	-30.199	-28.528	-163.157	-48.302	1.778
1511	1.511	-17.483	-16.447	-8.984	-25.904	-25.824	-99.651	-43.736	-3.426
1512	1.512	-19.405	-18.351	-12.059	-16.966	-8.065	-80.497	-47.695	-8.031
1513	1.513	-22.294	-15.428	-11.078	1.075	-10.45	-63.066	-21.225	-0.84
1514	1.514	-22.656	-15.794	-11.829	29.384	-16.922	16.455	-38.095	-12.624
1515	1.515	-15.284	-13.452	-17.413	10.668	-15.046	59.5	-28.608	-7.939
1516	1.516	-18.375	-14.593	-12.541	7.43	11.239	72.577	-20.034	-17.942
1517	1.517	-15.454	-10.132	-9.212	23.169	30.02	36.938	3.463	-21.603
1518	1.518	-12.919	-15.541	-15.749	9.142	40.083	26.069	-11.945	-15.602
1519	1.519	-12.127	-13.595	-16.485	-13.987	11.826	-23.296	-3.36	-16.569
1520	1.52	-16.947	-16.877	-18.766	-17.024	-14.469	-32.162	4.461	-31.271
1521	1.521	-16.351	-13.961	-15.249	-8.664	-24.511	-56.47	20.95	-54.676
1522	1.522	-10.913	-10.464	-7.862	-11.156	-21.406	-49.096	23.308	-51.561
1523	1.523	-12.827	-9.096	-14.617	-8.768	-13.074	-2.244	37.093	-14.547
1524	1.524	-17.442	-11.992	-10.335	-15.078	-15.577	28.267	35.617	-19.546
1525	1.525	-12.007	-13.134	-14.376	-28.578	-22.528	-21.528	31.261	-23.961
1526	1.526	-12.566	-12.73	-9.515	-30.333	-37.421	-1.453	30.201	-27.964
1527	1.527	-13.123	-17.562	-12.774	-38.292	-27.729	-7.339	44.807	-24.239
1528	1.528	-14.841	-16.976	-11.008	-34.054	-22.492	20.441	35.433	-7.163
1529	1.529	-15.204	-18.901	-9.624	-19.737	-11.451	35.613	37.487	2.201
1530	1.53	-11.895	-15.987	-11.909	-13.897	1.527	86.015	29.838	10.614
1531	1.531	-14.776	-14.626	-8.965	-5.153	-24.776	-14.715	22.955	18.245
1532	1.532	-17.46	-14.244	-11.635	-6.678	-35.987	-144.704	19.552	-7.447
1533	1.533	-15.498	-10.177	-10.431	-2.389	1.764	-92.193	20.978	-4.085
1534	1.534	-16.252	-13.654	-13.868	4.023	26.935	-44.509	15.986	-25.884
1535	1.535	-14.304	-16.936	-12.477	12.367	13.419	-30.161	15.267	-11.703
1536	1.536	-16.81	-10.35	-14.559	7.15	1.069	-17.03	28.716	1.122
1537	1.537	-16.598	-11.31	-14.125	-1.739	4.792	-28.914	-0.029	12.792
1538	1.538	-12.133	-12.087	-13.698	-5.209	8.132	25.314	-20.478	-19.078
1539	1.539	-15.407	-9.781	-13.468	-21.231	-7.499	54.952	-31.463	-14.551
1540	1.54	-15.969	-9.194	-17.304	-18.838	-15.79	81.673	-55.019	-10.417
1541	1.541	-16.336	-13.83	-16.889	-16.638	-23.328	-40.446	-64.071	-21.571
1542	1.542	-15.934	-12.076	-16.475	-18.521	-21.032	-23.008	-61.124	2.29
1543	1.543	-13.783	-13.424	-14.315	-16.762	-18.959	-38.853	-68.413	5.454
1544	1.544	-13.38	-14.777	-19.516	-24.72	-13.188	-53.188	-70.471	-14.232
1545	1.545	-16.85	-9.947	-16.014	-26.123	-18.44	-39.908	-59.572	-11.653
1546	1.546	-10.264	-13.236	-12.71	-19.761	-20.024	-4.102	-53.509	-9.264
1547	1.547	-11.222	-13.817	-13.278	-20.956	-24.32	-14.696	-41.067	1.431
1548	1.548	-11.986	-15.168	-11.91	-13.636	-25.506	-4.574	-17.044	-23.675
1549	1.549	-16.043	-12.841	-9.576	-16.576	-38.678	40.375	0.168	-6.598
1550	1.55	-14.09	-13.223	-13.634	-20.868	-36.926	81.204	3.387	-3.469
1551	1.551	-12.146	-10.522	-10.138	-10.269	-38.465	59.334	-16.295	10.701
1552	1.552	-11.553	-9.363	-7.805	-3.146	-16.774	133.476	6.926	3.173
1553	1.553	-12.897	-12.263	-9.932	16.354	11.492	123.751	-2.37	5.505
1554	1.554	-10.581	-14.967	-13.603	8.015	15.189	61.373	-16.548	3.366
1555	1.555	-10.979	-13.814	-10.307	10.525	5.127	-60.489	-39.849	-6.316
1556	1.556	-12.915	-15.954	-11.465	12.857	20.837	-287.719	-43.046	2.409
1557	1.557	-15.63	-12.669	-11.848	2.233	29.186	-318.306	-29.021	-8.601
1558	1.558	-10.795	-10.544	-14.549	-7.406	21.674	-177.139	-36.668	1.452
1559	1.559	-20.288	-10.163	-11.65	-12.606	-8.685	-49.05	-39.152	-7.467
1560	1.56	-19.127	-15.198	-7.971	-11.008	3.704	-25.923	-37.25	-25.405
1561	1.561	-13.14	-18.488	-10.294	-9.562	30.013	-5.04	-27.811	-27.928
1562	1.562	-16.243	-16.746	-10.682	-15.839	33.308	-24.127	-50.909	-30.285
1563	1.563	-21.08	-13.262	-11.072	-28.941	36.43	-6.545	-48.072	-15.385
1564	1.564	-16.831	-16.545	-13.788	-34.153	10.908	9.474	-56.645	-21.179
1565	1.565	-6.194	-13.632	-10.311	-23.039	-6.092	24.008	-64.508	-29.943
1566	1.566	-16.256	-9.941	-10.707	-35.994	-34.298	11.071	-48.576	-6.164
1567	1.567	-15.1	-13.222	-11.095	-55.349	-30.551	23.033	-38.275	10.796
1568	1.568	-13.945	-12.047	-9.163	-32.123	-27.186	33.95	-25.09	-4.943
1569	1.569	-17.042	-10.1	-12.651	14.9	-36.419	24.109	-6.134	-19.151
1570	1.57	-12.207	-12.024	-10.527	21.455	-39.15	15.302	31.952	-11.699
1571	1.571	-16.476	-16.856	-13.238	27.434	-26.465	23.483	36.934	-18.761
1572	1.572	-18.805	-13.369	-9.752	-0.26	-24.249	30.96	21.388	-33.765
1573	1.573	-20.743	-11.426	-11.873	-5.311	-22.222	11.203	7.388	-31.926
1574	1.574	-13.39	-17.991	-9.163	-9.775	-20.362	5.384	-5.434	-30.224
1575	1.575	-14.363	-15.467	-8.78	2.598	-11.717	10.951	-17.11	-38.231
1576	1.576	-15.138	-11.387	-13.045	-8.628	-10.212	-4.081	-0.544	-31.171
1577	1.577	-15.921	-11.95	-7.647	-11.92	-8.868	0.528	-4.126	-19.461
1578	1.578	-15.348	-15.233	-9.617	-15.018	-7.685	-3.487	-18.734	-18.013
1579	1.579	-10.714	-15.801	-15.659	-23.336	-8.806	-7.01	-6.444	-39.807
1580	1.58	-12.467	-13.277	-13.385	-20.795	-9.739	-10.231	4.661	-24.244
1581	1.581	-13.833	-8.816	-12.848	-18.452	-8.732	-1.045	14.78	-10.236
1582	1.582	-14.234	-12.864	-14.828	-24.815	-2.729	1.374	12.32	-2.776
1583	1.583	-16.371	-15.369	-14.297	-19	-5.043	-1.43	17.045	-9.865
1584	1.584	-15.218	-14.005	-10.871	-10.305	-12.929	24.387	18.078	-12.098
1585	1.585	-15.614	-14.386	-15.388	-8.764	-18.086	7.765	10.403	-6.426
1586	1.586	-14.844	-16.32	-14.872	-10.128	-17.065	5.073	13.572	-11.756
1587	1.587	-13.495	-10.501	-11.459	-1.246	-19.559	2.82	4.772	-3.942
1588	1.588	-14.277	0.151	-12.877	-16.961	-17.206	-35.278	3.314	-5.432
1589	1.589	-14.084	-15.712	-10.804	-44.678	-12.335	-84.859	-6.059	-25.16
1590	1.59	-15.637	-22.095	-8.926	-41.063	-2.28	-37.626	-5.354	-33.619
1591	1.591	-12.553	-20.156	-11.695	-17.324	13.56	5.497	-17.596	-10.558
1592	1.592	-19.142	-18.417	-13.3	4.488	24.139	11.326	-29.046	-13.824
1593	1.593	-12.375	-16.87	-14.126	29.977	6.672	-3.411	-30.756	5.749
1594	1.594	-11.603	-9.713	-9.921	39.992	-4.968	-7.561	-29.908	3.084
1595	1.595	-9.285	-13.389	-11.714	5.505	1.418	-11.385	-21.861	0.597
1596	1.596	-17.229	-12.227	-15.247	1.039	-0.496	-22.352	-14.73	2.563
1597	1.597	-14.137	-13.192	-13.94	-3.025	-9.188	-25.413	-0.183	-3.421
1598	1.598	-11.238	-10.285	-14.374	-14.244	-14.185	-16.309	1.835	-12.293
1599	1.599	-15.501	-16.283	-11.714	-24.292	-22.072	12.161	3.705	-10.926
1600	1.6	-13.191	-10.668	-16.799	-8.606	-20.697	1.169	15.864	-24.065
1601	1.601	-15.131	-14.146	-16.287	-16.924	-19.528	-22.38	30.166	-1.377
1602	1.602	-17.069	-17.434	-13.448	-19.428	-16.039	24.871	12.731	-10.766
1603	1.603	-11.655	-13.366	-16.034	-31.03	-17.002	-35.462	15.059	3.27
1604	1.604	-15.147	-10.846	-17.456	-37.401	-4.21	-75.913	17.192	10.736
1605	1.605	-19.794	-9.499	-15.382	-27.733	-27.027	-97.884	19.127	-24.337
1606	1.606	-13.218	-14.339	-16.596	-22.52	-11.316	-104.508	10.426	-29.423
1607	1.607	-15.741	-13.762	-16.252	-20.995	-8.506	-13.173	-0.567	2.44
1608	1.608	-13.425	-12.02	-14.161	-13.877	-5.87	184.068	-8.596	6.417
1609	1.609	-20.009	-13.379	-13.427	-28.253	-3.459	99.7	-1.304	-56.17
1610	1.61	-9.767	-12.991	-14.236	-57.336	-5.586	74.277	-15.455	6.272
1611	1.611	-14.033	-10.677	-12.711	-53.32	-11.394	-88.333	-1.714	14.316
1612	1.612	-19.647	-11.841	-13.323	3.345	-13.12	-109.251	-17.368	-22.765
1613	1.613	-11.718	-13.785	-10.25	43.943	-11.65	-51.44	-15.043	-29.412
1614	1.614	-12.687	-16.495	-11.438	-7.77	-18.934	-33.91	10.345	13.115
1615	1.615	-13.654	-16.699	-13.401	25.683	-28.007	-17.898	7.313	-14.611
1616	1.616	-11.129	-12.25	-16.133	19.676	-22.159	25.423	10.694	10.502
1617	1.617	-8.808	-14.186	-11.315	14.248	-17.06	38.637	19.327	-3.027
1618	1.618	-13.642	-15.93	-15.202	-2.213	-2.473	50.388	12.132	9.415
1619	1.619	-11.705	-13.417	-14.632	-7.23	29.355	-47.434	19.476	13.151
1620	1.62	-9.958	-11.101	-16.583	-11.631	52.106	-8.059	9.247	-3.833
1621	1.621	-14.796	-8.206	-16.016	-7.524	47.975	-67.81	7.767	-13.064
1622	1.622	-14.21	-10.154	-14.678	-11.16	36.724	-78.783	-11.122	-10.317
1623	1.623	-18.27	-15.963	-13.335	-14.454	12.898	-29.54	-33.9	-28.123
1624	1.624	-16.912	-13.643	-7.54	-17.565	-2.789	15.087	-36.565	-7.003
1625	1.625	-16.512	-20.234	-8.323	-31.719	-22.553	39.434	-38.836	7.186
1626	1.626	-11.659	-19.461	2.507	-24.192	-50.871	-27.448	-30.847	-5.53
1627	1.627	-14.938	-13.853	7.141	-21.903	-54.642	53.084	-32.71	-3.145
1628	1.628	-13.181	-15.786	8.494	-15.559	-51.441	-22.896	-42.879	16.125
1629	1.629	-13.559	-12.499	7.33	-17.543	-29.64	46.025	-24.993	3.478
1630	1.63	-12.189	-11.922	-3.51	-8.883	-21.343	180.186	-17.543	1.229
1631	1.631	-13.34	-15.407	-4.862	-7.376	-8.526	199.223	-23.442	-30.583
1632	1.632	-19.327	-10.955	-6.02	-0.246	-15.434	76.51	-40.364	-25.989
1633	1.633	-16.809	-8.054	-2.53	14.048	-17.499	-162.378	-18.787	-38.259
1634	1.634	-16.027	-9.418	-1.549	4.358	-19.363	-333.157	-15.611	-26.908
1635	1.635	-17.953	-9.807	-6.371	2.614	-21.055	-240.509	-12.652	-36.852
1636	1.636	-17.361	-14.648	-5.586	-2.024	-6.681	-212.691	-19.199	-14.864
1637	1.637	-14.448	-12.72	-12.922	-0.659	-12.458	-136.101	-16.68	-0.649
1638	1.638	-16.949	-13.295	-19.676	-4.32	-14.211	-20.043	-25.985	7.004
1639	1.639	-15.579	-9.803	-17.136	-3.159	6.452	-41.413	-20.404	-27.896
1640	1.64	-9.767	-12.134	-17.886	-0.081	14.754	-137.919	-21.605	-2.66
1641	1.641	-13.819	-11.756	-18.445	-6.86	32.551	-85.732	-8.3	-7.038
1642	1.642	-14.385	-12.145	-20.356	-9.358	16.352	-6.406	-23.853	5.425
1643	1.643	-16.309	-12.528	-17.427	-14.942	-2.731	36.546	-25.672	-13.272
1644	1.644	-14.553	-16.784	-19.923	-25.744	-20.479	75.822	-19.548	-16.421
1645	1.645	-12.02	-13.875	-16.608	-40.043	-36.659	63.804	-17.492	-13.162
1646	1.646	-12.397	-17.359	-15.423	-38.136	-25.926	96.095	-28.214	1.128
1647	1.647	-15.292	-18.71	-15.79	-36.427	-35.509	86.011	-26.559	-6.283
1648	1.648	-14.121	-16.582	-13.051	-31.825	-37.214	59.096	-17.355	-8.491
1649	1.649	-12.178	-14.645	-8.185	-24.719	-13.401	50.769	-8.735	-2.063
1650	1.65	-16.43	-17.36	-1.572	-18.388	3.65	28.523	-1.086	-19.428
1651	1.651	-15.841	-12.526	-5.797	-14.941	6.763	8.401	2.102	-45.084
1652	1.652	-14.478	-14.465	-1.7	-9.754	20.863	14.219	15.528	-48.303
1653	1.653	-12.148	-16.409	-8.241	-4.943	18.361	8.638	21.542	-45.146
1654	1.654	-16.208	-8.667	-21.363	1.031	6.726	13.469	26.947	-64.825
1655	1.655	-15.816	-13.885	-19.39	-1.309	-21.004	26.804	19.16	-46.981
1656	1.656	-13.492	-12.915	-24.58	0.621	-62.679	22.55	12.14	-16.596
1657	1.657	-16.389	-13.688	-26.087	2.569	-68.127	18.723	-7.294	-4.181
1658	1.658	-13.679	-9.619	-21.788	0.843	-43.025	21.96	-15.525	-0.493
1659	1.659	-10.966	-14.452	-20.585	-6.102	7.245	25.15	-22.98	-10.541
1660	1.66	-14.452	-11.158	-24.025	-8.995	13.827	5.383	-15.926	-1.311
1661	1.661	-14.829	-16.569	-16.635	-15.002	7.887	-17.899	-5.218	29.808
1662	1.662	-13.659	-9.981	-19.501	-14.228	68.93	-14.972	12.245	-7.77
1663	1.663	-18.108	-14.233	-15.21	-20.76	77.139	4.621	5.254	-2.808
1664	1.664	-15.202	-8.619	-12.85	-26.698	69.868	-28.922	-5.448	1.589
1665	1.665	-13.845	-13.458	-12.238	-25.921	23.109	-51.784	-11.285	-2.488
1666	1.666	-14.234	-12.873	-12.789	-25.325	-19.381	10.73	-2.621	-28.853
1667	1.667	-16.361	-14.611	-14.504	-25.909	-13.895	73.282	-13.71	-38.963
1668	1.668	-12.68	-13.252	-14.085	-18.191	-18.823	65.207	-12.43	-42.126
1669	1.669	-17.138	-9.96	-10.774	-13.009	-32.27	28.298	-21.44	-28.065
1670	1.67	-9.398	-11.115	-9.586	-8.218	-36.241	21.693	-25.048	-20.573
1671	1.671	-16.751	-11.501	-6.852	-10.787	-47.402	-8.675	-30.432	0.465
1672	1.672	-15.792	-16.532	-7.216	-0.184	-37.333	-47.403	-25.813	25.957
1673	1.673	-15.026	-15.953	-7.964	1.136	-34.256	-92.889	-23.631	8.855
1674	1.674	-15.81	-11.895	-7.744	4.78	-14.534	-123.215	-32.915	-13.139
1675	1.675	-17.758	-17.705	-6.939	3.592	23.934	-50.929	-34.501	-4.969
1676	1.676	-14.472	-12.101	-7.104	2.6	40.299	-21.192	-29.73	2.454
1677	1.677	-17.386	-16.943	-10.555	3.554	25.133	-65.829	-39.122	-23.365
1678	1.678	-11.593	-15.006	-9.171	4.323	2.238	-25.053	-36.162	-26.717
1679	1.679	-13.923	-14.426	-12.045	-3.028	-35.363	-47.043	-31.475	7.665
1680	1.68	-11.997	-13.067	-11.638	-5.921	-80.854	-66.842	-25.205	-15.241
1681	1.681	-15.299	-12.676	-10.472	-11.909	-74.842	12.73	-26.479	-19.395
1682	1.682	-7.575	-13.839	-11.245	-15.961	-58.36	45.44	-21.334	6.846
1683	1.683	-14.946	-9.388	-14.531	-19.44	-53.288	35.643	-10.987	-10.273
1684	1.684	-13.996	-14.802	-11.632	-20.014	-30.424	8.802	-0.423	-7.259
1685	1.685	-16.527	-14.221	-8.924	-24.084	-26.354	-15.784	0.471	-4.595
1686	1.686	-14.221	-10.933	-12.42	-25.461	-0.021	-23.169	14.337	13.14
1687	1.687	-17.721	-17.521	-9.524	-21.041	30.966	-16.558	8.088	-3.172
1688	1.688	-17.151	-13.266	-13.218	-18.171	51.675	-22.416	5.918	-26.63
1689	1.689	-10.584	-12.498	-9.946	-15.697	25.352	-5.696	-5.526	1.585
1690	1.69	-16.604	-14.437	-7.058	-15.356	15.289	-10.469	-7.253	-2.13
1691	1.691	-15.842	-16.377	-10.744	-13.262	-31.741	-14.739	-6.466	7.924
1692	1.692	-17.796	-18.125	-12.104	-7.296	-38.322	-18.56	-15.136	-1.318
1693	1.693	-14.525	-13.299	-7.273	-3.066	-32.372	-29.468	-25.175	-43.781
1694	1.694	-16.287	-11.388	-9.211	0.974	-48.905	-19.064	-24.374	-61.88
1695	1.695	-10.511	-9.671	-8.628	5.791	-43.949	-9.443	-18.71	-56.401
1696	1.696	-16.15	-13.199	-9.001	-0.225	-39.571	-17.48	-13.83	-31.262
1697	1.697	-14.239	-10.947	-14.407	0.547	6.233	-14.698	-17.087	-17.855
1698	1.698	-12.337	-12.17	-12.462	-1.386	24.31	-7.506	-25.386	27.901
1699	1.699	-14.109	-11.057	-14.383	-7.367	7.786	3.303	-33.07	9.703
1700	1.7	-14.529	-8.375	-16.108	-11.398	12.821	-2.389	-28.536	-28.946
1701	1.701	-16.875	-13.232	-13.566	-14.842	44.833	-18.192	-19.131	-3.742
1702	1.702	-16.511	-11.309	-15.87	-22.153	7.412	5.274	-5.063	-8.191
1703	1.703	-10.535	-15.952	-15.466	-25.014	32.724	-3.989	0.533	-4.179
1704	1.704	-14.811	-18.862	-14.305	-27.502	55.751	-6.695	5.567	6.936
1705	1.705	-15.61	-14.019	-10.047	-21.871	35.249	-14.236	-8.91	3.56
1706	1.706	-13.708	-15.956	-15.852	-26.691	9.078	-21.176	-10.981	-24.778
1707	1.707	-11.803	-18.857	-13.524	-22.032	26.104	-14.766	-16.335	9.239
1708	1.708	-13.567	-16.346	-12.938	-17.961	10.358	-8.955	-33.889	-4.298
1709	1.709	-13.979	-15.959	-13.504	-15.444	-32.304	-0.263	-31.684	8.135
1710	1.71	-17.294	-17.126	-8.065	-14.095	-74.974	-8.22	-29.65	26.998
1711	1.711	-19.453	-15.967	-9.977	-7.517	-80.514	-24.13	-12.321	10.043
1712	1.712	-17.549	-14.825	-8.009	-4.616	-65.579	-22.067	17.962	0.808
1713	1.713	-11.77	-12.702	-12.039	1.396	-52.071	-20.193	30.276	-18.95
1714	1.714	-14.121	-12.519	-9.477	0.634	-39.705	-18.506	3.88	-26.492
1715	1.715	-12.214	-15.621	-10.788	5.489	-43.388	-17.045	-6.285	-24.137
1716	1.716	-15.528	-11.189	-11.905	3.58	-12.433	-9.977	-9.479	-9.179
1717	1.717	-16.134	-14.098	-13.019	5.358	-33.202	-11.176	-6.867	-11.054
1718	1.718	-12.674	-12.759	-7.942	0.567	-14.5	-7.692	-4.448	-9.261
1719	1.719	-15.986	-14.127	-13.899	-4.024	9.211	-6.765	-2.195	-23.549
1720	1.72	-18.143	-9.299	-13.08	-4.547	31.01	-0.083	-0.121	-37.036
1721	1.721	-14.482	-8.732	-12.452	-12.424	50.7	0.59	28.871	-42.184
1722	1.722	-14.118	-10.492	-14.342	-20.695	37.91	1.238	83.034	-21.412
1723	1.723	-15.298	-11.861	-13.72	-21.613	2.878	-0.849	75.689	9.863
1724	1.724	-12.61	-12.263	-15.043	-24.472	7.898	-0.434	82.279	38.952
1725	1.725	-18.436	-12.665	-14.621	-28.694	21.476	-9.51	76.323	12.691
1726	1.726	-9.553	-15.391	-13.427	-24.609	-7.46	-8.423	81.809	-38.705
1727	1.727	-13.045	-14.248	-11.465	-22.665	-11.068	-4.978	76.902	-46.022
1728	1.728	-16.156	-14.459	-16.47	-20.72	-0.961	-10.248	54.214	-26.103
1729	1.729	-15.194	-15.25	-13.159	-22.46	-16.62	-11.223	16.845	-32.096
1730	1.73	-12.686	-15.075	-12.555	-14.532	-24.939	-12.006	1.961	-15.534
1731	1.731	-11.905	-13.541	-12.147	-13.384	-27.509	-16.094	-39.03	-40.601
1732	1.732	-15.375	-11.425	-15.417	-3.716	-34.564	-26.849	-33.4	-17.692
1733	1.733	-13.42	-15.698	-8.817	-0.043	-19.685	-9.31	-38.21	-21.63
1734	1.734	-13.99	-13.964	-11.697	-3.527	-2.247	-11.552	-42.41	-32.744
1735	1.735	-15.338	-13.589	-7.416	3.836	-9.182	-13.638	-46.166	-8.838
1736	1.736	-13.979	-12.25	-13.002	2.886	-7.034	7.637	-57.029	0.497
1737	1.737	-16.882	-16.322	-9.493	0.391	2.669	4.869	-59.93	-2.188
1738	1.738	-15.723	-12.859	-11.404	1.196	0.977	-7.971	-68.812	0.353
1739	1.739	-9.933	-14.233	-10.798	1.816	5.686	-14.97	-82.509	-25.327
1740	1.74	-14.021	-14.631	-13.292	-8.203	4.397	-8.639	-64.255	-21.969
1741	1.741	-12.106	-14.258	-13.66	-15.322	3.309	-6.825	-61.46	-62.764
1742	1.742	-14.049	-10.011	-10.741	-18.959	16.506	-12.106	-46.068	-90.418
1743	1.743	-14.641	-2.088	-10.339	-22.405	18.267	-16.746	-35.914	-65.216
1744	1.744	-6.709	-8.092	-13.807	-25.469	-5.529	-6.669	-37.163	-23.99
1745	1.745	-10.202	7.968	-17.858	-28.348	-15.556	-7.826	-15.95	48.191
1746	1.746	-13.293	19.575	-13.012	-25.808	-12.377	-1.819	-7.109	137.045
1747	1.747	-10.397	4.673	-9.709	-18.442	24.68	-9.179	11.234	77.49
1748	1.748	-12.911	-8.872	-10.282	-19.401	-10.42	-8.203	-4.476	-20.196
1749	1.749	-10.583	-24.751	-8.922	-18.627	-51.504	3.225	-10.334	-59.632
1750	1.75	-21.418	-31.142	-13.371	-14.569	-90.12	4.784	-23.366	-47.817
1751	1.751	-19.865	-29.214	-10.461	-12.636	-105.151	-11.076	-24.581	-15.315
1752	1.752	-18.51	-37.937	-9.096	-6.637	-100.636	-0.454	-38.364	34.037
1753	1.753	-19.669	-26.916	-1.736	5.559	-113.035	1.481	-35.901	78.771
1754	1.754	-16.179	-28.286	-11.401	10.797	-109.344	-10.74	-47.584	38.201
1755	1.755	-8.823	-24.621	-7.714	2.884	-57.837	-28.19	-51.745	45.627
1756	1.756	-11.722	-23.469	-13.701	1.561	53.248	-35.189	-41.213	25.74
1757	1.757	-19.655	-16.119	-10.598	2.756	100.82	-28.829	-26.433	-16.863
1758	1.758	-14.424	-17.096	-11.553	-0.682	115.118	-15.302	-24.051	-44.564
1759	1.759	-13.455	-14.578	-14.057	-3.725	128.235	-17.056	-21.858	-79.788
1760	1.76	-12.674	-15.35	-14.825	-10.439	116.349	-21.709	2.376	-47.859
1761	1.761	-11.897	-4.511	-15.394	-14.639	105.429	-17.471	33.737	-10.332
1762	1.762	-15.382	-12.438	-15.968	-23.489	16.559	-16.345	30.062	14.797
1763	1.763	-15.957	-11.076	-20.023	-22.28	-19.069	-8.03	34.142	-8.091
1764	1.764	-13.043	-12.228	-15.187	-25.328	-51.603	-7.057	51.575	-28.846
1765	1.765	-15.554	-6.221	-14.604	-24.326	-81.203	-11.896	48.855	-47.672
1766	1.766	-15.155	-15.897	-16.346	-25.068	-54.468	-9.383	57.54	-57.759
1767	1.767	-16.31	-9.508	-14.992	-27.372	-30.032	-8.612	50.327	-42.097
1768	1.768	-15.147	-10.665	-11.702	-20.776	-7.958	-0.69	34.386	-16.594
1769	1.769	-12.43	-11.63	-12.089	-16.509	-27.87	0.27	24.012	-19.916
1770	1.77	-17.263	-10.659	-13.261	-12.458	-33.824	-4.577	18.45	-23.03
1771	1.771	-15.327	-8.137	-11.336	-8.986	-50.204	-8.84	16.922	2.482
1772	1.772	-17.259	-15.482	-9.807	-3.004	-35.073	-8.072	6.128	-28.508
1773	1.773	-13.191	-12.574	-5.395	-2.244	-12.25	-12.91	19.313	0.52
1774	1.774	-14.544	-10.059	-10.074	1.226	-24.678	-2.85	-3.366	-18.224
1775	1.775	-14.927	-12.378	-10.697	5.865	-43.519	-12.932	-6.339	-28.219
1776	1.776	-20.728	-7.534	-7.244	6.441	-12.64	-14.124	-31.829	12.701
1777	1.777	-15.107	-12.178	-11.729	-0.532	-8.668	-29.847	-35.116	29.242
1778	1.778	-17.033	-10.431	-7.698	0.437	-5.075	-19.257	-32.08	4.245
1779	1.779	-16.447	-10.034	-13.551	-3.809	-15.221	-25.126	-34.9	-55.173
1780	1.78	-25.342	-12.348	-11.268	-3.032	12.965	-12.995	-27.536	-46.895
1781	1.781	-29.015	-13.491	-10.728	-13.851	54.51	-36.876	2.622	-24.778
1782	1.782	-25.521	-12.307	-12.706	-18.469	15.752	-47.005	6.392	-44.602
1783	1.783	-20.294	-15.75	-16.819	-19.795	-9.46	-25.193	-5.129	-38.545
1784	1.784	-13.516	-15.314	-14.366	-23.448	4.042	-16.901	-36.396	-22.214
1785	1.785	-12.736	-11.59	-15.785	-26.915	16.409	11.33	-65.742	23.064
1786	1.786	-7.126	-16.003	-17.014	-23.803	20.038	37.621	-62.372	41.11
1787	1.787	-7.705	-9.411	-14.379	-22.826	9.922	40.897	-65.984	13.27
1788	1.788	2.365	-8.667	-17.151	-22.05	-5.811	0.025	-69.397	-32.375
1789	1.789	9.527	-14.297	-12.364	-21.274	-37.034	27.649	-72.415	-14.336
1790	1.79	-2.269	-13.722	-8.935	-14.696	-49.49	62.804	-70.214	1.956
1791	1.791	-13.298	-17.012	-10.917	-10.444	-45.885	-5.951	-63.541	16.972
1792	1.792	-11.934	-15.239	-12.7	-4.842	-22.154	-55.347	-40.427	-15.048
1793	1.793	-15.605	-16.524	-10.222	-1.355	-1.497	-55.953	-43.796	-11.076
1794	1.794	-12.111	-16.069	-11.615	3.295	-29.784	-29.257	-35.707	-7.45
1795	1.795	-19.457	-13.112	-8.753	0.412	-48.618	-21.136	-28.41	-17.505
1796	1.796	-12.68	-19.071	-14.801	-0.916	-38.614	-13.798	-30.97	-14.341
1797	1.797	-18.676	-18.266	-14.06	-2.235	-22.979	-20.395	-29.088	-0.123
1798	1.798	-19.444	-9.352	-11.771	-1.026	-25.694	-14.422	-11.909	23.1
1799	1.799	-17.502	-12.852	-9.868	-4.655	-2.491	-9.037	-0.546	19.893
1800	1.8	-18.071	-9.78	-15.899	-11.951	13.152	-14.099	-2.94	0.062
1801	1.801	-15.165	-8.803	-15.16	-14.986	21.414	-0.57	-5.177	2.539
1802	1.802	-14.779	-11.28	-13.258	-19.768	39.162	-4.672	10.388	-27.851
1803	1.803	-15.164	-10.494	-16.584	-23.974	18.029	6.529	17.817	-56.676
1804	1.804	-13.995	-13.981	-13.717	-26.246	3.863	3.235	28.133	-44.278
1805	1.805	-15.735	-12.613	-13.374	-22.719	-3.733	-6.055	14.261	-25.543
1806	1.806	-13.01	-15.873	-13.027	-22.112	-1.423	-14.393	8.706	12.171
1807	1.807	-14.934	-12.933	-15.204	-22.675	-7.746	-11.884	3.75	27.196
1808	1.808	-13.377	-18.671	-14.858	-21.311	-9.596	-14.174	-18.212	-14.124
1809	1.809	-17.819	-16.3	-10.638	-19.955	-7.755	-12.028	-2.802	-8.835
1810	1.81	-15.873	-14.303	-13.2	-15.121	-25.065	-10.165	16.703	6.134
1811	1.811	-12.957	-17.533	-10.914	-6.424	-41.299	-8.532	19.01	-7.488
1812	1.812	-16.427	-14.528	-13.851	-2.947	-26.426	-26.089	7.205	-3.444
1813	1.813	-16.033	-14.05	-9.048	-3.152	-1.376	-28.61	-7.936	-22.197
1814	1.814	-13.121	-11.68	-11.791	2.071	-11.562	-18.047	-25.617	-18.926
1815	1.815	-17.562	-8.729	-12.983	1.106	-20.981	-12.091	-32.886	-34.635
1816	1.816	-14.645	-8.311	-13.784	3.634	-12.774	-6.761	-22.577	-26.402
1817	1.817	-12.114	-12.573	-15.164	-0.409	4.972	-2.006	-17.163	-3.22
1818	1.818	-14.424	-10.094	-11.51	-3.875	7.27	-6.1	5.203	-12.489
1819	1.819	-14.797	-12.432	-9.208	6.221	-3.374	-7.129	7.816	-32.175
1820	1.82	-12.07	-11.238	-10.389	-0.9	-16.924	-8.29	10.013	-19.346
1821	1.821	-12.444	-14.918	-4.411	-4.542	9.401	-11.391	-13.716	-21.598
1822	1.822	-13.195	-12.625	6.984	-12.837	20.622	-18.204	7.665	-19.419
1823	1.823	-12.402	-9.749	-0.969	-11.843	3.607	-17.44	9.829	-21.352
1824	1.824	-13.731	-14.212	0.362	-16.665	19.319	-6.774	1.727	-37.171
1825	1.825	-17.372	-15.961	-11.468	-15.884	27.669	-5.346	12.791	-69.066
1826	1.826	-14.826	-12.492	-9.945	-8.527	-0.554	6.522	18.704	-91.875
1827	1.827	-18.091	-14.823	-11.325	-11.446	-11.723	8.11	24.047	-120.829
1828	1.828	-15.932	-17.744	-4.962	-15.735	-8.376	6.777	11.39	-94.431
1829	1.829	-17.061	-15.057	-10.985	-8.418	-30.174	0.416	15.589	-42.885
1830	1.83	-12.006	-20.876	-11.973	-15.233	-32.825	8.766	16.525	53.514
1831	1.831	-16.636	-21.657	-11.025	-19.532	-35.254	-7.235	25.032	-12.262
1832	1.832	-12.582	-31.153	-10.268	-13.973	-28.17	-18.792	16.366	47.384
1833	1.833	-13.944	-34.848	1.908	-10.538	-17.453	-25.137	6.381	166.812
1834	1.834	-15.286	-26.55	-3.332	-10.007	-23.217	-27.02	4.938	182.731
1835	1.835	-10.425	-14.765	-1.797	-8.3	-3.809	-21.733	-13.322	110.656
1836	1.836	-12.345	5.915	-6.062	-7.95	-1.229	-17.003	-11.036	97.668
1837	1.837	-18.899	31.432	-14.97	-8.364	5.786	-3.945	-18.2	62.231
1838	1.838	-12.879	14.379	-25.813	-11.295	3.674	-5.592	-29.038	29.84
1839	1.839	-15.174	-1.321	-21.558	-10.928	5.618	2.356	-27.257	0.246
1840	1.84	-13.21	-9.676	-27.94	-15.985	0.386	-7.719	-25.637	-62.248
1841	1.841	-17.848	-32.933	-29.101	-16.587	-4.26	-11.405	-14.693	-70.372
1842	1.842	-16.105	-54.84	-26.004	-25.513	-17.212	-29.469	-30.598	-62.983
1843	1.843	-18.618	-40.738	-23.1	-24.383	-33.031	-37.085	-54.001	-56.371
1844	1.844	-12.237	-28	-20.579	-30.419	-22.309	-25.523	-38.297	-62.394
1845	1.845	-11.456	-6.933	-14.962	-29.502	-24.18	-14.888	-35.538	-57.003
1846	1.846	-15.52	1.363	-21.538	-26.659	-29.345	-9.072	-27.93	-31.887
1847	1.847	-14.93	-1.185	-17.277	-24.214	-27.713	-7.312	-30.172	-27.533
1848	1.848	-16.866	5.751	-16.496	-20.234	-34.777	0.668	-40.721	-15.251
1849	1.849	-18.608	-0.667	-15.904	-22.256	-38.371	2.088	-34.78	-49.342
1850	1.85	-17.251	-29.728	-13.958	-19.061	-20.295	-9.677	-15.292	-62.85
1851	1.851	-10.861	-42.147	-12.208	-10.252	-7.447	-5.044	-17.664	-50.464
1852	1.852	-11.629	-15.857	-9.683	-3.956	4.232	-9.402	-19.821	-24.145
1853	1.853	-15.679	7.91	-5.214	1.948	14.965	-23.872	-4.715	-7.16
1854	1.854	-7.74	-7.801	-6.937	2.822	40.215	-29.803	-14.179	-10.323
1855	1.855	-15.085	-16.165	-8.267	3.703	50.334	-21.26	-8.757	-24.486
1856	1.856	-14.111	-18.717	-6.883	2.858	47.28	-22.931	-13.283	-6.672
1857	1.857	-16.615	-35.007	-8.983	3.569	27.602	-38.775	-20.406	-13.56
1858	1.858	-12.546	-15.879	-12.628	1.573	-10.849	-6.76	-32.183	1.39
1859	1.859	-13.118	-23.461	-6.207	-1.766	-38.479	61.956	-49.59	-12.18
1860	1.86	-15.049	-21.161	-14.101	-3.562	-3.208	71.838	-47.199	-13.95
1861	1.861	-14.458	-44.595	-13.098	-11.548	1.258	80.64	-36.436	-21.88
1862	1.862	-11.922	-35.321	-10.157	-12.758	-11.161	104.826	-7.264	-31.968
1863	1.863	-14.233	1.628	-12.633	-15.909	-22.442	-6.466	5.293	-12.404
1864	1.864	-13.056	-3.41	-8.528	-18.871	-25.767	-181.556	31.795	-9.701
1865	1.865	-17.493	10.128	-10.429	-21.448	-35.069	-111.841	35.248	28.819
1866	1.866	-16.893	22.507	-10.971	-23.841	-37.837	-90.531	63.697	-9.887
1867	1.867	-14.36	41.272	-10.347	-17.339	-30.384	-109.565	90.268	-35.032
1868	1.868	-14.723	10.296	-8.948	-21.685	-23.47	-57.066	59.591	-30.561
1869	1.869	-15.09	-35.58	-9.283	-20.999	-25.646	54.288	55.862	-26.49
1870	1.87	-14.678	-5.205	-8.848	-13.144	-23.696	40.034	29.908	-30.192
1871	1.871	-20.466	11.232	-6.093	-5.878	-14.983	53.283	6.474	7.557
1872	1.872	-16.383	-3.872	-8.745	-5.001	-7	17.759	41.251	22.661
1873	1.873	-18.309	-17.429	-3.845	-2.574	-2.704	-14.678	46.057	-0.135
1874	1.874	-25.654	-21.503	-7.271	1.409	-1.508	-44.237	17.388	-4.201
1875	1.875	-18.876	-17.835	-7.796	-0.604	-12.283	-35.309	-38.97	-0.561
1876	1.876	-16.348	-21.13	-7.17	6.678	-2.137	-10.88	-46.752	-10.671
1877	1.877	-15.551	-18.032	-11.966	3.715	-0.888	-3.486	-24.329	-7.601
1878	1.878	-17.459	-15.32	-8.635	1.146	-9.093	3.116	-17.395	-21.77
1879	1.879	-8.721	-22.869	-15.168	-4.518	-5.862	-2.824	-23.057	-19.257
1880	1.88	-7.524	-29.832	-12.612	-9.4	-8.625	-19.186	-17.311	-2.922
1881	1.881	8.572	-23.437	-13.342	-10.03	-12.759	-24.145	-22.029	3.561
1882	1.882	6.276	-17.621	-13.878	-17.819	-11.908	-10.577	-35.252	5.55
1883	1.883	-8.605	-15.87	-15.767	-16.899	-5.303	1.803	-47.336	-10.222
1884	1.884	-14.408	-17.404	-12.812	-27.777	-6.079	-1.933	-58.277	-41.997
1885	1.885	-9.198	-10.216	-16.251	-23.568	-8.467	-5.347	-68.063	-55.401
1886	1.886	-17.132	-13.852	-15.815	-24.78	2.255	-2.446	-52.124	-42.992
1887	1.887	-15.787	-14.956	-10.933	-18.828	13.095	-16.716	-20.695	-24.261
1888	1.888	-16.959	-13.916	-14.187	-21.975	2.827	11.369	-24.487	27.151
1889	1.889	-18.117	-12.896	-13.577	-15.256	-3.74	37.522	-20.532	34.407
1890	1.89	-12.893	-12.094	-7.731	-12.791	-9.854	34.102	-16.979	40.825
1891	1.891	-17.723	-11.32	-10.011	-8.773	-9.004	12.132	-26.05	10.25
1892	1.892	-18.503	-19.303	-10.546	-3.974	-13.957	-19.263	-23.133	-17.596
1893	1.893	-14.432	-12.013	-12.426	-2.079	-20.072	-23.317	-15.47	27.754
1894	1.894	-21.01	-16.876	-11.787	4.473	-24.249	-26.902	-8.46	21.651
1895	1.895	-18.48	-16.132	-9.21	1.932	-23.788	-30.221	2.199	16.125
1896	1.896	-20.784	-13.82	-12.427	1.143	-24.479	-27.168	-3.611	51.252
1897	1.897	-14.196	-13.206	-12.744	4.634	-15.677	-46.914	-1.828	46.746
1898	1.898	-14.966	-7.087	-13.831	-1.351	-3.929	-49.455	-12.79	-15.79
1899	1.899	-14.181	-10.993	-11.052	-2.104	13.448	-19.168	3.178	-78.293
1900	1.9	-14.748	-8.913	-12.526	-12.917	15.754	18.238	-3.077	-53.929
1901	1.901	-14.154	-12.05	-11.101	-17.528	13.651	83.69	-16.479	-46.603
1902	1.902	-19.549	-9.035	-14.711	-16.128	-7.614	92.404	-28.536	-26.644
1903	1.903	-11.576	-11.44	-15.997	-17.251	-33.147	51.598	-23.738	-20.568
1904	1.904	-14.627	-8.07	-16.313	-20.696	-16.121	58.843	-1.9	-25.887
1905	1.905	-13.609	-12.864	-17.411	-25.896	-13.01	-1.819	45.3	-40.908
1906	1.906	-16.103	-16.148	-13.869	-26.84	-27.093	-124.066	92.283	-63.691
1907	1.907	-12.028	-14.392	-16.718	-24.313	-29.55	-141.651	74.221	-26.065
1908	1.908	-13.975	-14.782	-15.508	-26.631	-13.268	-62.288	57.889	-0.848
1909	1.909	-13.427	-19.196	-15.082	-17.156	-15.415	-48.113	12.513	3.692
1910	1.91	-16.389	-19.711	-11.558	-13.494	1.952	43.91	-17.769	-16.918
1911	1.911	-21.302	-20.02	-11.144	-10.023	27.658	103.408	-34.121	-5.623
1912	1.912	-15.377	-14.556	-13.246	-4.82	51.393	70.745	-59.173	-36.566
1913	1.913	-17.765	-19.397	-10.504	-5.803	35.63	1.47	-63.486	-24.19
1914	1.914	-14.345	-13.41	-6.993	-3.301	-1.368	-133.131	-42.653	-27.879
1915	1.915	-20.406	-12.656	-11.03	-2.534	23.775	-229.712	-53.738	-24.575
1916	1.916	-14.861	-12.055	-14.488	0.95	46.576	-107.489	-70.652	-21.418
1917	1.917	-18.392	-11.438	-14.078	0.37	8.963	-28.184	-73.636	-7.268
1918	1.918	-16.47	-9.651	-16.186	-6.193	-6.261	-42.726	-76.255	-4.7
1919	1.919	-19.355	-12.166	-10.17	-8.691	-65.928	-29.736	-78.752	6.965
1920	1.92	-11.406	-7.768	-9.385	-9.451	-57.854	-41.597	-62.528	-12.17
1921	1.921	-12.565	-13.183	-14.988	-11.363	-65.309	-30.843	-30.666	-9.637
1922	1.922	-7.344	-8.314	-13.045	-17.339	-45.437	-21.073	-26.306	-30.643
1923	1.923	-8.31	-7.709	-16.334	-19.646	-51.473	5.488	-22.31	6.427
1924	1.924	-7.544	-10.567	-14.592	-20.216	-56.905	29.723	-11.145	21.58
1925	1.925	-16.465	-13.993	-14.209	-19.628	-61.912	7.495	-1.177	8.019
1926	1.926	-22.478	-14.3	-9.767	-19.055	-75.438	13.956	-10.593	-12.689
1927	1.927	-25.591	-15.402	-9.194	-22.551	-87.786	19.856	-2.365	-1.461
1928	1.928	-22.718	-11.727	-9.603	-21.218	-76.509	-18.973	0.056	1.839
1929	1.929	-25.292	-11.356	-9.231	-17.186	-73.212	-44.268	6.911	-20.026
1930	1.93	-17.968	-17.961	-12.16	-13.739	-38.759	-21.583	13.141	22.553
1931	1.931	-15.071	-15.087	-11.025	-12.427	11.578	7.318	3.269	-7.799
1932	1.932	-7.132	-15.867	-11.441	-5.889	58.404	18.447	8.317	-13.206
1933	1.933	2.533	-16.625	-7.981	-6.903	76.602	49.329	9.731	-8.172
1934	1.934	11.411	-16.006	-9.366	0.989	104.275	86.823	8.202	-31.014
1935	1.935	-4.296	-15.4	-12.292	1.914	129.448	122.014	4.338	-18.655
1936	1.936	-2.19	-14.792	-12.71	-1.023	152.317	53.275	-1.845	0.086
1937	1.937	-8.027	-15.15	-11.573	-0.278	123.323	63.084	-7.206	-23.743
1938	1.938	-16.765	-18.416	-10.824	-1.075	66.655	36.283	-16.206	-26.816
1939	1.939	-15.246	-11.837	-13.566	-3.034	-6.671	-4.438	1.697	4.414
1940	1.94	-22.441	2.875	-15.528	-10.408	-16.535	-41.449	35.111	-7.953
1941	1.941	-13.572	22.031	-14.009	-13.335	-25.439	59.323	39.501	-11.62
1942	1.942	-21.928	19.504	-15.395	-14.135	-33.57	-157.559	85.278	-21.734
1943	1.943	-18.847	-1.592	-12.336	-18.233	-40.925	-188.587	103.368	-18.73
1944	1.944	-23.7	12.526	-11.217	-17.691	-20.998	-47.789	108.702	-4.595
1945	1.945	-24.5	4.963	-15.514	-18.312	-27.009	-22.392	93.545	2.963
1946	1.946	-18.906	-30.092	-16.91	-27.269	-32.421	-45.711	33.898	-4.026
1947	1.947	-14.093	-95.729	-14.635	-23.653	-57.559	-24.601	-6.789	-18.937
1948	1.948	-21.467	-104.666	-10.621	-20.231	-61.949	33.116	-43.812	-28.631
1949	1.949	-22.452	-80.319	-14.162	-19.338	-65.906	50.559	-63.811	-19.991
1950	1.95	-19.954	-87.71	-10.932	-20.394	-69.396	34.732	-57.853	-9.059
1951	1.951	-22.295	-40.917	-8.083	-19.71	-45.373	49.204	-52.469	-30.818
1952	1.952	-33.147	-10.581	-10.069	-9.15	-23.322	9.876	-67.604	-40.168
1953	1.953	-37.81	28.076	-12.825	-7.871	-3.493	-49.628	-63.22	-37.496
1954	1.954	-30.674	33.043	-10.742	-1.546	-11.081	-60.5	-75.667	-14.297
1955	1.955	-11.146	46.51	-10.596	-5.083	-36.942	-11.05	-49.4	-5.044
1956	1.956	-2.84	25.716	-10.445	0.096	-54.179	15.834	-39.356	-13.391
1957	1.957	9.91	21.948	-9.903	-0.909	-38.791	7.736	-36.271	-0.669
1958	1.958	21.503	-1.941	-8.395	1.578	-24.938	0.285	-33.622	-16.932
1959	1.959	32.142	-30.28	-8.243	-0.765	-7.292	-6.383	-41.265	-31.817
1960	1.96	30.198	-34.043	-6.932	-8.706	8.895	-12.418	-29.8	-6.657
1961	1.961	17.99	-17.1	-9.104	-7.73	36.581	3.954	-27.827	24.322
1962	1.962	3.647	29.838	-14.176	-14.493	32.936	18.967	-33.812	36.72
1963	1.963	-6.048	49.698	-13.64	-17	-18.498	5.475	-21.788	40.318
1964	1.964	-11.285	31.429	-13.103	-21.051	-25.89	-15.207	-26.57	9.284
1965	1.965	-12.849	-7.345	-15.658	-24.532	-6.045	-26.332	-19.497	-11.45
1966	1.966	-28.738	-22.507	-15.322	-21.242	24.232	-22.893	-15.897	-15.127
1967	1.967	-52.16	-27.017	-14.999	-25.317	74.088	-25.701	-5.155	-52.888
1968	1.968	-67.846	-23.025	-13.132	-23.979	13.427	-11.13	4.826	-37.778
1969	1.969	-53.721	-11.87	-11.267	-16.65	5.196	-28.467	19.072	-5.854
1970	1.97	-35.921	-35.752	-12.113	-15.705	42.06	-25.553	9.33	-1.831
1971	1.971	-28.958	-45.098	-12.962	-10.875	8.528	-14.453	-2.91	-35.952
1972	1.972	-26.836	-47.894	-11.681	-6.604	-9.68	-12.26	-7.57	-40.449
1973	1.973	-17.159	-65.788	-10.611	-4.254	-26.125	-31.414	-23.447	-19.796
1974	1.974	-11.935	-63.548	-14.188	-3.631	-51.308	-28.699	-21.32	29.326
1975	1.975	-10.398	-65.741	-11.958	1.072	-46.891	-44.763	-30.992	9.389
1976	1.976	-6.173	-36.778	-16.09	2.886	-42.91	-29.67	-46.861	-8.85
1977	1.977	2.679	17.342	-9.179	0.459	-46.704	-0.499	-14.94	-14.336
1978	1.978	18.291	24.613	-14.082	0.944	-9.09	12.011	7.862	-19.43
1979	1.979	-5.176	17.958	-11.654	-5.525	-4.158	15.762	36.848	-15.042
1980	1.98	-27.092	11.883	-10.963	-6.365	-17.779	-15.156	63.117	-27.509
1981	1.981	-24.418	-4.636	-10.468	-8.748	2.897	-35.802	32.056	-8.801
1982	1.982	-16.906	-19.776	-16.56	-10.933	-8.287	-24.528	-13.926	-5.609
1983	1.983	-19.259	-33.386	-12.577	-12.726	1.868	-34.553	16.356	-14.98
1984	1.984	-17.153	-21.058	-16.122	-17.22	-13.735	-43.825	21.663	-17.795
1985	1.985	-19.118	-17.425	-12.89	-16.491	-27.806	-29.647	16.501	-15.369
1986	1.986	-17.423	-20.773	-17.014	-17.696	-20.212	-1.312	-6.491	-3.823
1987	1.987	-15.935	-17.736	-13.582	-15.227	-13.222	17.441	-10.726	-27.306
1988	1.988	-14.648	1.957	-10.334	-13.914	-11.323	23.787	-14.561	-30.485
1989	1.989	-11.036	-5.627	-15.208	-10.087	-5.066	6.654	-31.755	6.412
1990	1.99	-7.63	-3.332	-10.596	-5.485	-3.333	3.4	-28.797	1.327
1991	1.991	-10.823	-1.214	-12.37	-3.598	-1.798	40.155	-9.169	14.767
1992	1.992	-25.614	-18.622	-9.878	2.36	-6.655	-35.677	3.461	18.763
1993	1.993	-19.326	-7.01	-8.543	1.745	-5.509	-3.508	-8.299	-37.981
1994	1.994	-13.613	-9.162	-11.46	1.334	-2.032	45.566	-23.389	-46.125
1995	1.995	-15.444	-3.376	-10.306	4.801	-13.038	0.695	-33.288	-24.104
1996	1.996	-10.9	-1.672	-9.153	2.082	-20.37	-72.842	-31.781	-17.553
1997	1.997	-9.628	-3.292	-8.97	-1.214	-40.088	-82.826	-17.724	-23.592
1998	1.998	-13.389	-2.068	-4.521	0.336	-59.99	-38.317	-20.555	-27.303
[truncated: 37,449 more rows]
