# Supplementary material for: Associations between lower-limb muscle activation and knee flexion in post-stroke individuals: A study on the stance-to-swing phases of gait
Source: PLoS One. 2017 Sep 8;12(9):e0183865. doi: 10.1371/journal.pone.0183865 (PMC5590852; doi:10.1371/journal.pone.0183865)
Supplement: S1 Dataset — (ZIP) [file pone.0183865.s001.zip › S1_Dataset/Patient group/6/3/point.csv]

Frame	Time	sacrum.X	sacrum.Y	sacrum.Z	r asis.X	r asis.Y	r asis.Z	r thigh.X	r thigh.Y	r thigh.Z	r bar 1.X	r bar 1.Y	r bar 1.Z	r knee 1.X	r knee 1.Y	r knee 1.Z	r knee 2.X	r knee 2.Y	r knee 2.Z	r bar 2.X	r bar 2.Y	r bar 2.Z	r mall.X	r mall.Y	r mall.Z	r met.X	r met.Y	r met.Z	l asis.X	l asis.Y	l asis.Z	l thigh.X	l thigh.Y	l thigh.Z	l bar 1.X	l bar 1.Y	l bar 1.Z	l knee 1.X	l knee 1.Y	l knee 1.Z	l knee 2.X	l knee 2.Y	l knee 2.Z	l bar 2.X	l bar 2.Y	l bar 2.Z	l mall.X	l mall.Y	l mall.Z
0	0	NaN	NaN	NaN	NaN	NaN	NaN	-1.473	0.878	0.538	-1.465	0.67	0.578	NaN	NaN	NaN	-1.409	0.478	0.573	-1.44	0.338	0.645	NaN	NaN	NaN	-1.372	0.041	0.653	NaN	NaN	NaN	NaN	NaN	NaN	-1.375	0.66	0.133	NaN	NaN	NaN	NaN	NaN	NaN	NaN	NaN	NaN	NaN	NaN	NaN
1	0.005	NaN	NaN	NaN	NaN	NaN	NaN	-1.473	0.878	0.538	-1.465	0.67	0.578	NaN	NaN	NaN	-1.409	0.478	0.573	-1.44	0.338	0.645	NaN	NaN	NaN	-1.372	0.042	0.653	NaN	NaN	NaN	NaN	NaN	NaN	-1.375	0.66	0.133	NaN	NaN	NaN	NaN	NaN	NaN	NaN	NaN	NaN	NaN	NaN	NaN
2	0.01	NaN	NaN	NaN	NaN	NaN	NaN	-1.473	0.878	0.538	-1.465	0.67	0.578	NaN	NaN	NaN	-1.409	0.478	0.573	-1.44	0.338	0.645	NaN	NaN	NaN	-1.372	0.042	0.653	NaN	NaN	NaN	NaN	NaN	NaN	-1.375	0.66	0.133	NaN	NaN	NaN	NaN	NaN	NaN	NaN	NaN	NaN	NaN	NaN	NaN
3	0.015	NaN	NaN	NaN	NaN	NaN	NaN	-1.473	0.878	0.538	-1.465	0.67	0.578	NaN	NaN	NaN	-1.409	0.478	0.574	-1.44	0.338	0.645	NaN	NaN	NaN	-1.372	0.042	0.653	NaN	NaN	NaN	NaN	NaN	NaN	-1.375	0.66	0.133	NaN	NaN	NaN	NaN	NaN	NaN	NaN	NaN	NaN	NaN	NaN	NaN
4	0.02	NaN	NaN	NaN	NaN	NaN	NaN	-1.473	0.878	0.538	-1.464	0.67	0.578	NaN	NaN	NaN	-1.409	0.478	0.574	-1.44	0.338	0.645	NaN	NaN	NaN	-1.372	0.042	0.653	NaN	NaN	NaN	NaN	NaN	NaN	-1.375	0.66	0.133	NaN	NaN	NaN	NaN	NaN	NaN	NaN	NaN	NaN	NaN	NaN	NaN
5	0.025	NaN	NaN	NaN	NaN	NaN	NaN	-1.473	0.878	0.538	-1.464	0.67	0.578	NaN	NaN	NaN	-1.408	0.478	0.574	-1.44	0.338	0.645	NaN	NaN	NaN	-1.372	0.042	0.652	NaN	NaN	NaN	NaN	NaN	NaN	-1.375	0.661	0.133	NaN	NaN	NaN	NaN	NaN	NaN	NaN	NaN	NaN	NaN	NaN	NaN
6	0.03	NaN	NaN	NaN	NaN	NaN	NaN	-1.473	0.878	0.538	-1.464	0.67	0.578	NaN	NaN	NaN	-1.408	0.478	0.574	-1.44	0.338	0.645	NaN	NaN	NaN	-1.372	0.042	0.652	NaN	NaN	NaN	NaN	NaN	NaN	-1.375	0.661	0.133	NaN	NaN	NaN	NaN	NaN	NaN	NaN	NaN	NaN	NaN	NaN	NaN
7	0.035	NaN	NaN	NaN	NaN	NaN	NaN	-1.473	0.878	0.538	-1.464	0.669	0.578	NaN	NaN	NaN	-1.408	0.478	0.574	-1.44	0.338	0.645	NaN	NaN	NaN	-1.372	0.042	0.652	NaN	NaN	NaN	NaN	NaN	NaN	-1.374	0.661	0.133	NaN	NaN	NaN	NaN	NaN	NaN	NaN	NaN	NaN	NaN	NaN	NaN
8	0.04	NaN	NaN	NaN	NaN	NaN	NaN	-1.473	0.878	0.538	-1.463	0.669	0.578	NaN	NaN	NaN	-1.408	0.478	0.574	-1.439	0.338	0.645	NaN	NaN	NaN	-1.372	0.042	0.652	NaN	NaN	NaN	NaN	NaN	NaN	-1.374	0.661	0.133	NaN	NaN	NaN	NaN	NaN	NaN	NaN	NaN	NaN	NaN	NaN	NaN
9	0.045	NaN	NaN	NaN	NaN	NaN	NaN	-1.473	0.878	0.538	-1.463	0.669	0.578	NaN	NaN	NaN	-1.408	0.478	0.574	-1.439	0.338	0.645	NaN	NaN	NaN	-1.372	0.042	0.652	NaN	NaN	NaN	NaN	NaN	NaN	-1.374	0.661	0.133	NaN	NaN	NaN	NaN	NaN	NaN	NaN	NaN	NaN	NaN	NaN	NaN
10	0.05	NaN	NaN	NaN	NaN	NaN	NaN	-1.472	0.878	0.539	-1.463	0.669	0.578	NaN	NaN	NaN	-1.407	0.478	0.574	-1.439	0.338	0.645	NaN	NaN	NaN	-1.372	0.042	0.652	NaN	NaN	NaN	NaN	NaN	NaN	-1.374	0.661	0.134	NaN	NaN	NaN	NaN	NaN	NaN	NaN	NaN	NaN	NaN	NaN	NaN
11	0.055	NaN	NaN	NaN	NaN	NaN	NaN	-1.472	0.878	0.539	-1.463	0.669	0.578	NaN	NaN	NaN	-1.407	0.478	0.574	-1.439	0.338	0.645	NaN	NaN	NaN	-1.372	0.042	0.652	NaN	NaN	NaN	NaN	NaN	NaN	-1.374	0.661	0.134	NaN	NaN	NaN	NaN	NaN	NaN	NaN	NaN	NaN	NaN	NaN	NaN
12	0.06	NaN	NaN	NaN	NaN	NaN	NaN	-1.472	0.878	0.539	-1.462	0.669	0.579	NaN	NaN	NaN	-1.407	0.478	0.574	-1.439	0.338	0.645	NaN	NaN	NaN	-1.372	0.042	0.652	NaN	NaN	NaN	NaN	NaN	NaN	-1.373	0.661	0.134	NaN	NaN	NaN	NaN	NaN	NaN	NaN	NaN	NaN	NaN	NaN	NaN
13	0.065	NaN	NaN	NaN	NaN	NaN	NaN	-1.472	0.878	0.539	-1.462	0.669	0.579	NaN	NaN	NaN	-1.407	0.478	0.574	-1.439	0.338	0.645	NaN	NaN	NaN	-1.372	0.042	0.652	NaN	NaN	NaN	NaN	NaN	NaN	-1.373	0.661	0.134	NaN	NaN	NaN	NaN	NaN	NaN	NaN	NaN	NaN	NaN	NaN	NaN
14	0.07	NaN	NaN	NaN	NaN	NaN	NaN	-1.472	0.878	0.539	-1.462	0.669	0.579	NaN	NaN	NaN	-1.407	0.478	0.574	-1.439	0.338	0.646	NaN	NaN	NaN	-1.372	0.042	0.652	NaN	NaN	NaN	NaN	NaN	NaN	-1.373	0.661	0.134	NaN	NaN	NaN	-1.408	0.529	0.186	NaN	NaN	NaN	NaN	NaN	NaN
15	0.075	NaN	NaN	NaN	NaN	NaN	NaN	-1.472	0.878	0.539	-1.462	0.67	0.579	NaN	NaN	NaN	-1.406	0.478	0.574	-1.438	0.338	0.646	NaN	NaN	NaN	-1.372	0.042	0.652	NaN	NaN	NaN	NaN	NaN	NaN	-1.373	0.661	0.134	NaN	NaN	NaN	-1.408	0.529	0.186	NaN	NaN	NaN	NaN	NaN	NaN
16	0.08	NaN	NaN	NaN	NaN	NaN	NaN	-1.472	0.878	0.539	-1.462	0.67	0.579	NaN	NaN	NaN	-1.406	0.478	0.574	-1.438	0.338	0.646	NaN	NaN	NaN	-1.372	0.042	0.652	NaN	NaN	NaN	NaN	NaN	NaN	-1.373	0.661	0.134	NaN	NaN	NaN	-1.408	0.529	0.187	NaN	NaN	NaN	NaN	NaN	NaN
17	0.085	NaN	NaN	NaN	NaN	NaN	NaN	-1.471	0.878	0.539	-1.462	0.67	0.579	NaN	NaN	NaN	-1.405	0.478	0.574	-1.438	0.338	0.646	NaN	NaN	NaN	-1.372	0.042	0.652	NaN	NaN	NaN	NaN	NaN	NaN	-1.373	0.661	0.134	NaN	NaN	NaN	-1.408	0.529	0.187	NaN	NaN	NaN	NaN	NaN	NaN
18	0.09	NaN	NaN	NaN	NaN	NaN	NaN	-1.471	0.877	0.539	-1.462	0.67	0.579	NaN	NaN	NaN	-1.405	0.478	0.575	-1.438	0.338	0.646	NaN	NaN	NaN	-1.372	0.042	0.652	NaN	NaN	NaN	NaN	NaN	NaN	-1.372	0.661	0.134	NaN	NaN	NaN	-1.408	0.529	0.187	NaN	NaN	NaN	NaN	NaN	NaN
19	0.095	NaN	NaN	NaN	NaN	NaN	NaN	-1.471	0.877	0.539	-1.461	0.669	0.579	NaN	NaN	NaN	-1.405	0.478	0.575	-1.438	0.338	0.646	NaN	NaN	NaN	-1.372	0.042	0.652	NaN	NaN	NaN	NaN	NaN	NaN	-1.372	0.661	0.134	NaN	NaN	NaN	-1.407	0.529	0.187	NaN	NaN	NaN	NaN	NaN	NaN
20	0.1	NaN	NaN	NaN	NaN	NaN	NaN	-1.471	0.877	0.539	-1.461	0.669	0.579	NaN	NaN	NaN	-1.404	0.477	0.575	-1.438	0.338	0.646	NaN	NaN	NaN	-1.372	0.042	0.652	NaN	NaN	NaN	NaN	NaN	NaN	-1.372	0.66	0.134	NaN	NaN	NaN	-1.407	0.529	0.187	NaN	NaN	NaN	NaN	NaN	NaN
21	0.105	NaN	NaN	NaN	NaN	NaN	NaN	-1.471	0.877	0.539	-1.461	0.669	0.579	NaN	NaN	NaN	-1.404	0.478	0.575	-1.438	0.338	0.646	NaN	NaN	NaN	-1.372	0.042	0.652	NaN	NaN	NaN	NaN	NaN	NaN	-1.372	0.66	0.134	NaN	NaN	NaN	-1.407	0.529	0.187	NaN	NaN	NaN	NaN	NaN	NaN
22	0.11	NaN	NaN	NaN	NaN	NaN	NaN	-1.471	0.877	0.539	-1.46	0.669	0.579	NaN	NaN	NaN	-1.403	0.476	0.575	-1.438	0.338	0.646	NaN	NaN	NaN	-1.372	0.042	0.652	NaN	NaN	NaN	NaN	NaN	NaN	-1.371	0.66	0.135	NaN	NaN	NaN	-1.407	0.529	0.187	NaN	NaN	NaN	NaN	NaN	NaN
23	0.115	NaN	NaN	NaN	NaN	NaN	NaN	-1.47	0.877	0.54	-1.46	0.669	0.579	NaN	NaN	NaN	-1.403	0.476	0.575	-1.437	0.338	0.646	NaN	NaN	NaN	-1.372	0.042	0.652	NaN	NaN	NaN	NaN	NaN	NaN	-1.371	0.66	0.135	NaN	NaN	NaN	-1.407	0.529	0.187	NaN	NaN	NaN	NaN	NaN	NaN
24	0.12	NaN	NaN	NaN	NaN	NaN	NaN	-1.47	0.877	0.54	-1.46	0.669	0.58	NaN	NaN	NaN	-1.402	0.475	0.575	-1.437	0.338	0.646	NaN	NaN	NaN	-1.372	0.042	0.652	NaN	NaN	NaN	NaN	NaN	NaN	-1.371	0.66	0.135	NaN	NaN	NaN	-1.407	0.529	0.187	NaN	NaN	NaN	NaN	NaN	NaN
25	0.125	NaN	NaN	NaN	NaN	NaN	NaN	-1.47	0.877	0.54	-1.46	0.669	0.58	NaN	NaN	NaN	-1.402	0.475	0.575	-1.437	0.338	0.646	NaN	NaN	NaN	-1.372	0.042	0.652	NaN	NaN	NaN	NaN	NaN	NaN	-1.371	0.66	0.135	NaN	NaN	NaN	-1.407	0.529	0.187	NaN	NaN	NaN	NaN	NaN	NaN
26	0.13	NaN	NaN	NaN	NaN	NaN	NaN	-1.47	0.877	0.54	-1.46	0.669	0.58	NaN	NaN	NaN	-1.402	0.475	0.575	-1.437	0.338	0.646	NaN	NaN	NaN	-1.372	0.042	0.652	NaN	NaN	NaN	NaN	NaN	NaN	-1.371	0.661	0.135	NaN	NaN	NaN	-1.407	0.529	0.187	NaN	NaN	NaN	NaN	NaN	NaN
27	0.135	NaN	NaN	NaN	NaN	NaN	NaN	-1.47	0.877	0.54	-1.46	0.669	0.58	NaN	NaN	NaN	-1.402	0.475	0.575	-1.437	0.338	0.646	NaN	NaN	NaN	-1.372	0.042	0.652	NaN	NaN	NaN	NaN	NaN	NaN	-1.371	0.661	0.135	NaN	NaN	NaN	-1.407	0.529	0.187	NaN	NaN	NaN	NaN	NaN	NaN
28	0.14	NaN	NaN	NaN	NaN	NaN	NaN	-1.47	0.877	0.54	-1.46	0.669	0.58	NaN	NaN	NaN	-1.402	0.475	0.575	-1.437	0.338	0.646	NaN	NaN	NaN	-1.372	0.042	0.652	NaN	NaN	NaN	NaN	NaN	NaN	-1.371	0.661	0.135	NaN	NaN	NaN	-1.407	0.529	0.187	NaN	NaN	NaN	NaN	NaN	NaN
29	0.145	NaN	NaN	NaN	NaN	NaN	NaN	-1.47	0.877	0.54	-1.459	0.669	0.58	NaN	NaN	NaN	-1.401	0.475	0.575	-1.437	0.338	0.646	NaN	NaN	NaN	-1.372	0.042	0.652	NaN	NaN	NaN	NaN	NaN	NaN	-1.371	0.661	0.135	NaN	NaN	NaN	NaN	NaN	NaN	NaN	NaN	NaN	NaN	NaN	NaN
30	0.15	NaN	NaN	NaN	NaN	NaN	NaN	-1.47	0.877	0.54	-1.459	0.669	0.58	NaN	NaN	NaN	-1.401	0.475	0.575	-1.436	0.338	0.646	NaN	NaN	NaN	-1.372	0.042	0.652	NaN	NaN	NaN	NaN	NaN	NaN	-1.371	0.661	0.135	NaN	NaN	NaN	NaN	NaN	NaN	NaN	NaN	NaN	NaN	NaN	NaN
31	0.155	NaN	NaN	NaN	NaN	NaN	NaN	-1.47	0.877	0.54	-1.459	0.669	0.58	NaN	NaN	NaN	-1.401	0.475	0.575	-1.436	0.337	0.646	NaN	NaN	NaN	-1.372	0.042	0.652	NaN	NaN	NaN	NaN	NaN	NaN	-1.371	0.661	0.135	NaN	NaN	NaN	NaN	NaN	NaN	NaN	NaN	NaN	NaN	NaN	NaN
32	0.16	NaN	NaN	NaN	NaN	NaN	NaN	-1.47	0.877	0.54	-1.459	0.669	0.58	NaN	NaN	NaN	-1.401	0.475	0.575	-1.436	0.337	0.646	NaN	NaN	NaN	-1.372	0.042	0.652	NaN	NaN	NaN	NaN	NaN	NaN	-1.371	0.661	0.135	NaN	NaN	NaN	NaN	NaN	NaN	NaN	NaN	NaN	NaN	NaN	NaN
33	0.165	NaN	NaN	NaN	NaN	NaN	NaN	-1.469	0.877	0.54	-1.459	0.669	0.58	NaN	NaN	NaN	-1.401	0.475	0.575	-1.436	0.337	0.646	NaN	NaN	NaN	-1.372	0.042	0.652	NaN	NaN	NaN	NaN	NaN	NaN	-1.371	0.661	0.135	NaN	NaN	NaN	NaN	NaN	NaN	NaN	NaN	NaN	NaN	NaN	NaN
34	0.17	NaN	NaN	NaN	NaN	NaN	NaN	-1.469	0.877	0.54	-1.458	0.669	0.58	NaN	NaN	NaN	-1.401	0.475	0.575	-1.436	0.337	0.646	NaN	NaN	NaN	-1.372	0.042	0.652	NaN	NaN	NaN	NaN	NaN	NaN	-1.371	0.661	0.135	NaN	NaN	NaN	NaN	NaN	NaN	NaN	NaN	NaN	NaN	NaN	NaN
35	0.175	NaN	NaN	NaN	NaN	NaN	NaN	-1.469	0.877	0.541	-1.458	0.669	0.58	NaN	NaN	NaN	-1.4	0.475	0.575	-1.435	0.337	0.646	NaN	NaN	NaN	-1.372	0.042	0.652	NaN	NaN	NaN	NaN	NaN	NaN	-1.371	0.661	0.135	NaN	NaN	NaN	NaN	NaN	NaN	NaN	NaN	NaN	NaN	NaN	NaN
36	0.18	NaN	NaN	NaN	NaN	NaN	NaN	-1.469	0.877	0.541	-1.458	0.669	0.581	NaN	NaN	NaN	-1.4	0.475	0.575	-1.435	0.337	0.646	NaN	NaN	NaN	-1.372	0.042	0.652	NaN	NaN	NaN	NaN	NaN	NaN	-1.371	0.661	0.135	NaN	NaN	NaN	NaN	NaN	NaN	NaN	NaN	NaN	NaN	NaN	NaN
37	0.185	NaN	NaN	NaN	NaN	NaN	NaN	-1.469	0.877	0.541	-1.457	0.669	0.581	NaN	NaN	NaN	-1.4	0.475	0.575	-1.435	0.337	0.646	NaN	NaN	NaN	-1.372	0.042	0.652	NaN	NaN	NaN	NaN	NaN	NaN	-1.371	0.661	0.135	NaN	NaN	NaN	NaN	NaN	NaN	NaN	NaN	NaN	NaN	NaN	NaN
38	0.19	NaN	NaN	NaN	NaN	NaN	NaN	-1.468	0.877	0.541	-1.457	0.669	0.581	NaN	NaN	NaN	-1.4	0.475	0.575	-1.435	0.337	0.646	NaN	NaN	NaN	-1.372	0.042	0.652	NaN	NaN	NaN	NaN	NaN	NaN	-1.371	0.661	0.135	NaN	NaN	NaN	NaN	NaN	NaN	NaN	NaN	NaN	NaN	NaN	NaN
39	0.195	NaN	NaN	NaN	NaN	NaN	NaN	-1.468	0.877	0.541	-1.457	0.669	0.581	NaN	NaN	NaN	-1.4	0.475	0.575	-1.434	0.337	0.646	NaN	NaN	NaN	-1.372	0.042	0.652	NaN	NaN	NaN	NaN	NaN	NaN	-1.371	0.661	0.135	NaN	NaN	NaN	NaN	NaN	NaN	NaN	NaN	NaN	NaN	NaN	NaN
40	0.2	NaN	NaN	NaN	NaN	NaN	NaN	-1.468	0.877	0.541	-1.457	0.669	0.581	NaN	NaN	NaN	-1.4	0.475	0.575	-1.434	0.337	0.646	NaN	NaN	NaN	-1.372	0.042	0.652	NaN	NaN	NaN	NaN	NaN	NaN	-1.371	0.661	0.135	NaN	NaN	NaN	NaN	NaN	NaN	NaN	NaN	NaN	NaN	NaN	NaN
41	0.205	NaN	NaN	NaN	NaN	NaN	NaN	-1.468	0.877	0.541	-1.457	0.669	0.581	NaN	NaN	NaN	-1.4	0.475	0.576	-1.434	0.336	0.646	NaN	NaN	NaN	-1.372	0.042	0.652	NaN	NaN	NaN	NaN	NaN	NaN	-1.371	0.661	0.135	NaN	NaN	NaN	NaN	NaN	NaN	NaN	NaN	NaN	NaN	NaN	NaN
42	0.21	NaN	NaN	NaN	NaN	NaN	NaN	-1.468	0.877	0.541	-1.457	0.669	0.581	NaN	NaN	NaN	-1.4	0.475	0.576	-1.434	0.336	0.646	NaN	NaN	NaN	-1.372	0.042	0.652	NaN	NaN	NaN	NaN	NaN	NaN	-1.371	0.661	0.135	NaN	NaN	NaN	NaN	NaN	NaN	NaN	NaN	NaN	NaN	NaN	NaN
43	0.215	NaN	NaN	NaN	NaN	NaN	NaN	-1.468	0.877	0.541	-1.457	0.669	0.581	NaN	NaN	NaN	-1.4	0.475	0.576	-1.434	0.336	0.646	NaN	NaN	NaN	-1.372	0.042	0.652	NaN	NaN	NaN	NaN	NaN	NaN	-1.371	0.661	0.135	NaN	NaN	NaN	-1.407	0.53	0.188	NaN	NaN	NaN	NaN	NaN	NaN
44	0.22	NaN	NaN	NaN	NaN	NaN	NaN	-1.468	0.877	0.541	-1.457	0.669	0.581	NaN	NaN	NaN	-1.4	0.476	0.576	-1.434	0.336	0.646	NaN	NaN	NaN	-1.372	0.042	0.652	NaN	NaN	NaN	NaN	NaN	NaN	-1.371	0.661	0.136	NaN	NaN	NaN	-1.407	0.53	0.188	NaN	NaN	NaN	NaN	NaN	NaN
45	0.225	NaN	NaN	NaN	NaN	NaN	NaN	-1.467	0.877	0.541	-1.457	0.669	0.581	NaN	NaN	NaN	-1.4	0.476	0.576	-1.433	0.336	0.646	NaN	NaN	NaN	-1.372	0.042	0.652	NaN	NaN	NaN	NaN	NaN	NaN	-1.371	0.661	0.136	NaN	NaN	NaN	-1.407	0.53	0.188	NaN	NaN	NaN	NaN	NaN	NaN
46	0.23	NaN	NaN	NaN	NaN	NaN	NaN	-1.467	0.877	0.542	-1.457	0.669	0.581	NaN	NaN	NaN	-1.4	0.476	0.576	-1.433	0.336	0.647	NaN	NaN	NaN	-1.372	0.042	0.652	NaN	NaN	NaN	NaN	NaN	NaN	-1.371	0.661	0.136	NaN	NaN	NaN	-1.407	0.53	0.188	NaN	NaN	NaN	NaN	NaN	NaN
47	0.235	NaN	NaN	NaN	NaN	NaN	NaN	-1.467	0.877	0.542	-1.456	0.669	0.581	NaN	NaN	NaN	-1.4	0.476	0.576	-1.433	0.336	0.647	NaN	NaN	NaN	-1.372	0.042	0.652	NaN	NaN	NaN	NaN	NaN	NaN	-1.371	0.661	0.136	NaN	NaN	NaN	-1.407	0.53	0.188	NaN	NaN	NaN	NaN	NaN	NaN
48	0.24	NaN	NaN	NaN	NaN	NaN	NaN	-1.467	0.877	0.542	-1.456	0.669	0.581	NaN	NaN	NaN	-1.399	0.476	0.577	-1.433	0.336	0.647	NaN	NaN	NaN	-1.372	0.042	0.652	NaN	NaN	NaN	NaN	NaN	NaN	-1.371	0.661	0.136	NaN	NaN	NaN	-1.407	0.53	0.188	NaN	NaN	NaN	NaN	NaN	NaN
49	0.245	NaN	NaN	NaN	NaN	NaN	NaN	-1.467	0.877	0.542	-1.456	0.669	0.581	NaN	NaN	NaN	-1.399	0.476	0.577	-1.433	0.336	0.647	NaN	NaN	NaN	-1.372	0.042	0.652	NaN	NaN	NaN	NaN	NaN	NaN	-1.371	0.661	0.136	NaN	NaN	NaN	-1.407	0.53	0.188	NaN	NaN	NaN	NaN	NaN	NaN
50	0.25	NaN	NaN	NaN	NaN	NaN	NaN	-1.466	0.877	0.542	-1.455	0.669	0.582	NaN	NaN	NaN	-1.399	0.476	0.577	-1.433	0.336	0.647	NaN	NaN	NaN	-1.372	0.042	0.652	NaN	NaN	NaN	NaN	NaN	NaN	-1.371	0.661	0.136	NaN	NaN	NaN	-1.407	0.53	0.188	NaN	NaN	NaN	NaN	NaN	NaN
51	0.255	NaN	NaN	NaN	NaN	NaN	NaN	-1.466	0.877	0.542	-1.455	0.669	0.582	NaN	NaN	NaN	-1.399	0.476	0.577	-1.433	0.336	0.647	NaN	NaN	NaN	-1.372	0.042	0.652	NaN	NaN	NaN	NaN	NaN	NaN	-1.371	0.661	0.136	NaN	NaN	NaN	-1.407	0.53	0.188	NaN	NaN	NaN	NaN	NaN	NaN
52	0.26	NaN	NaN	NaN	NaN	NaN	NaN	-1.466	0.877	0.542	-1.455	0.669	0.582	NaN	NaN	NaN	-1.399	0.476	0.577	-1.433	0.336	0.647	NaN	NaN	NaN	-1.372	0.042	0.652	NaN	NaN	NaN	NaN	NaN	NaN	-1.371	0.661	0.136	NaN	NaN	NaN	-1.407	0.53	0.188	NaN	NaN	NaN	NaN	NaN	NaN
53	0.265	NaN	NaN	NaN	NaN	NaN	NaN	-1.466	0.877	0.542	-1.455	0.669	0.582	NaN	NaN	NaN	-1.399	0.476	0.577	-1.433	0.336	0.647	NaN	NaN	NaN	-1.372	0.042	0.652	NaN	NaN	NaN	NaN	NaN	NaN	-1.371	0.661	0.137	NaN	NaN	NaN	-1.407	0.53	0.188	NaN	NaN	NaN	NaN	NaN	NaN
54	0.27	NaN	NaN	NaN	NaN	NaN	NaN	-1.466	0.877	0.543	-1.454	0.669	0.582	NaN	NaN	NaN	-1.399	0.476	0.577	-1.433	0.336	0.647	NaN	NaN	NaN	-1.372	0.042	0.652	NaN	NaN	NaN	NaN	NaN	NaN	-1.371	0.661	0.137	NaN	NaN	NaN	-1.407	0.53	0.188	NaN	NaN	NaN	NaN	NaN	NaN
55	0.275	NaN	NaN	NaN	NaN	NaN	NaN	-1.466	0.877	0.543	-1.454	0.669	0.582	NaN	NaN	NaN	-1.399	0.476	0.577	-1.433	0.336	0.647	NaN	NaN	NaN	-1.372	0.042	0.652	NaN	NaN	NaN	NaN	NaN	NaN	-1.371	0.661	0.137	NaN	NaN	NaN	-1.407	0.53	0.188	NaN	NaN	NaN	NaN	NaN	NaN
56	0.28	NaN	NaN	NaN	NaN	NaN	NaN	-1.466	0.877	0.543	-1.454	0.669	0.582	NaN	NaN	NaN	-1.399	0.476	0.577	-1.433	0.336	0.647	NaN	NaN	NaN	-1.372	0.042	0.652	NaN	NaN	NaN	NaN	NaN	NaN	-1.37	0.661	0.137	NaN	NaN	NaN	-1.407	0.53	0.188	NaN	NaN	NaN	NaN	NaN	NaN
57	0.285	NaN	NaN	NaN	NaN	NaN	NaN	-1.466	0.877	0.543	-1.454	0.669	0.582	NaN	NaN	NaN	-1.399	0.476	0.578	-1.433	0.336	0.647	NaN	NaN	NaN	-1.372	0.042	0.652	NaN	NaN	NaN	NaN	NaN	NaN	-1.37	0.661	0.137	NaN	NaN	NaN	-1.407	0.53	0.189	NaN	NaN	NaN	NaN	NaN	NaN
58	0.29	NaN	NaN	NaN	NaN	NaN	NaN	-1.466	0.877	0.543	-1.454	0.669	0.582	NaN	NaN	NaN	-1.399	0.476	0.578	-1.433	0.336	0.647	NaN	NaN	NaN	-1.372	0.042	0.652	NaN	NaN	NaN	NaN	NaN	NaN	-1.37	0.66	0.137	NaN	NaN	NaN	-1.407	0.53	0.189	NaN	NaN	NaN	NaN	NaN	NaN
59	0.295	NaN	NaN	NaN	NaN	NaN	NaN	-1.466	0.877	0.543	-1.454	0.669	0.582	NaN	NaN	NaN	-1.399	0.476	0.578	-1.433	0.335	0.647	NaN	NaN	NaN	-1.372	0.042	0.652	NaN	NaN	NaN	NaN	NaN	NaN	-1.37	0.66	0.138	NaN	NaN	NaN	-1.407	0.53	0.189	NaN	NaN	NaN	NaN	NaN	NaN
60	0.3	NaN	NaN	NaN	NaN	NaN	NaN	-1.465	0.877	0.543	-1.454	0.669	0.582	NaN	NaN	NaN	-1.399	0.476	0.578	-1.433	0.335	0.647	NaN	NaN	NaN	-1.372	0.042	0.652	NaN	NaN	NaN	NaN	NaN	NaN	-1.37	0.66	0.138	NaN	NaN	NaN	-1.407	0.53	0.189	NaN	NaN	NaN	NaN	NaN	NaN
61	0.305	NaN	NaN	NaN	NaN	NaN	NaN	-1.465	0.877	0.544	-1.454	0.67	0.582	NaN	NaN	NaN	-1.399	0.476	0.578	-1.433	0.335	0.647	NaN	NaN	NaN	-1.372	0.042	0.652	NaN	NaN	NaN	NaN	NaN	NaN	-1.37	0.661	0.138	NaN	NaN	NaN	-1.407	0.53	0.189	NaN	NaN	NaN	NaN	NaN	NaN
62	0.31	NaN	NaN	NaN	NaN	NaN	NaN	-1.465	0.877	0.544	-1.454	0.67	0.583	NaN	NaN	NaN	-1.399	0.476	0.578	-1.433	0.335	0.647	NaN	NaN	NaN	-1.372	0.042	0.652	NaN	NaN	NaN	NaN	NaN	NaN	-1.37	0.661	0.138	NaN	NaN	NaN	-1.407	0.53	0.189	NaN	NaN	NaN	NaN	NaN	NaN
63	0.315	NaN	NaN	NaN	NaN	NaN	NaN	-1.465	0.877	0.544	-1.454	0.67	0.583	NaN	NaN	NaN	-1.399	0.476	0.578	-1.433	0.335	0.647	NaN	NaN	NaN	-1.372	0.042	0.652	NaN	NaN	NaN	NaN	NaN	NaN	-1.37	0.661	0.138	NaN	NaN	NaN	-1.407	0.53	0.189	NaN	NaN	NaN	NaN	NaN	NaN
64	0.32	NaN	NaN	NaN	NaN	NaN	NaN	-1.464	0.877	0.544	-1.454	0.67	0.583	NaN	NaN	NaN	-1.399	0.476	0.578	-1.433	0.336	0.647	NaN	NaN	NaN	-1.372	0.042	0.652	NaN	NaN	NaN	NaN	NaN	NaN	-1.37	0.661	0.138	NaN	NaN	NaN	-1.406	0.53	0.189	NaN	NaN	NaN	NaN	NaN	NaN
65	0.325	NaN	NaN	NaN	NaN	NaN	NaN	-1.464	0.877	0.544	-1.454	0.67	0.583	NaN	NaN	NaN	-1.399	0.476	0.578	-1.433	0.336	0.647	NaN	NaN	NaN	-1.372	0.042	0.652	NaN	NaN	NaN	NaN	NaN	NaN	-1.37	0.661	0.138	NaN	NaN	NaN	-1.406	0.53	0.19	NaN	NaN	NaN	NaN	NaN	NaN
66	0.33	NaN	NaN	NaN	NaN	NaN	NaN	-1.464	0.878	0.544	-1.454	0.67	0.583	NaN	NaN	NaN	-1.399	0.476	0.578	-1.433	0.336	0.647	NaN	NaN	NaN	-1.372	0.042	0.652	NaN	NaN	NaN	NaN	NaN	NaN	-1.37	0.661	0.138	NaN	NaN	NaN	-1.406	0.53	0.19	NaN	NaN	NaN	NaN	NaN	NaN
67	0.335	NaN	NaN	NaN	NaN	NaN	NaN	-1.464	0.878	0.544	-1.454	0.67	0.583	NaN	NaN	NaN	-1.399	0.476	0.578	-1.433	0.336	0.647	NaN	NaN	NaN	-1.372	0.042	0.653	NaN	NaN	NaN	NaN	NaN	NaN	-1.371	0.661	0.138	NaN	NaN	NaN	-1.406	0.53	0.19	NaN	NaN	NaN	NaN	NaN	NaN
68	0.34	NaN	NaN	NaN	NaN	NaN	NaN	-1.464	0.878	0.544	-1.454	0.67	0.583	NaN	NaN	NaN	-1.399	0.476	0.578	-1.433	0.336	0.647	NaN	NaN	NaN	-1.372	0.042	0.652	NaN	NaN	NaN	NaN	NaN	NaN	-1.371	0.661	0.138	NaN	NaN	NaN	-1.406	0.53	0.19	NaN	NaN	NaN	NaN	NaN	NaN
69	0.345	NaN	NaN	NaN	NaN	NaN	NaN	-1.464	0.878	0.544	-1.454	0.67	0.584	NaN	NaN	NaN	-1.399	0.476	0.578	-1.433	0.336	0.647	NaN	NaN	NaN	-1.372	0.042	0.653	NaN	NaN	NaN	NaN	NaN	NaN	-1.371	0.661	0.138	NaN	NaN	NaN	-1.406	0.53	0.19	NaN	NaN	NaN	NaN	NaN	NaN
70	0.35	NaN	NaN	NaN	NaN	NaN	NaN	-1.464	0.877	0.544	-1.454	0.67	0.584	NaN	NaN	NaN	-1.399	0.476	0.578	-1.433	0.336	0.647	NaN	NaN	NaN	-1.372	0.042	0.652	NaN	NaN	NaN	NaN	NaN	NaN	-1.371	0.661	0.138	NaN	NaN	NaN	-1.406	0.53	0.19	NaN	NaN	NaN	NaN	NaN	NaN
71	0.355	NaN	NaN	NaN	NaN	NaN	NaN	-1.463	0.878	0.545	-1.454	0.67	0.584	NaN	NaN	NaN	-1.399	0.476	0.578	-1.433	0.336	0.647	NaN	NaN	NaN	-1.372	0.042	0.652	NaN	NaN	NaN	NaN	NaN	NaN	-1.371	0.661	0.138	NaN	NaN	NaN	-1.405	0.53	0.19	NaN	NaN	NaN	NaN	NaN	NaN
72	0.36	NaN	NaN	NaN	NaN	NaN	NaN	-1.463	0.878	0.545	-1.454	0.67	0.584	NaN	NaN	NaN	-1.399	0.476	0.578	-1.433	0.336	0.647	NaN	NaN	NaN	-1.372	0.042	0.652	NaN	NaN	NaN	NaN	NaN	NaN	-1.371	0.661	0.139	NaN	NaN	NaN	-1.405	0.53	0.19	NaN	NaN	NaN	NaN	NaN	NaN
73	0.365	NaN	NaN	NaN	NaN	NaN	NaN	-1.463	0.878	0.545	-1.453	0.67	0.584	NaN	NaN	NaN	-1.399	0.476	0.578	-1.433	0.335	0.647	NaN	NaN	NaN	-1.372	0.042	0.653	NaN	NaN	NaN	NaN	NaN	NaN	-1.37	0.661	0.139	NaN	NaN	NaN	-1.405	0.53	0.191	NaN	NaN	NaN	NaN	NaN	NaN
74	0.37	NaN	NaN	NaN	NaN	NaN	NaN	-1.463	0.878	0.545	-1.453	0.67	0.584	NaN	NaN	NaN	-1.399	0.476	0.578	-1.433	0.335	0.647	NaN	NaN	NaN	-1.372	0.042	0.653	NaN	NaN	NaN	NaN	NaN	NaN	-1.37	0.661	0.139	NaN	NaN	NaN	-1.405	0.53	0.191	NaN	NaN	NaN	NaN	NaN	NaN
75	0.375	NaN	NaN	NaN	NaN	NaN	NaN	-1.463	0.878	0.545	-1.453	0.67	0.584	NaN	NaN	NaN	-1.399	0.476	0.578	-1.433	0.335	0.647	NaN	NaN	NaN	-1.372	0.042	0.653	NaN	NaN	NaN	NaN	NaN	NaN	-1.37	0.661	0.139	NaN	NaN	NaN	-1.406	0.53	0.191	NaN	NaN	NaN	NaN	NaN	NaN
76	0.38	NaN	NaN	NaN	NaN	NaN	NaN	-1.463	0.878	0.546	-1.453	0.67	0.584	NaN	NaN	NaN	-1.399	0.476	0.578	-1.433	0.335	0.647	NaN	NaN	NaN	-1.372	0.042	0.653	NaN	NaN	NaN	NaN	NaN	NaN	-1.37	0.661	0.139	NaN	NaN	NaN	-1.406	0.53	0.191	NaN	NaN	NaN	NaN	NaN	NaN
77	0.385	NaN	NaN	NaN	NaN	NaN	NaN	-1.463	0.878	0.546	-1.453	0.67	0.584	NaN	NaN	NaN	-1.399	0.476	0.578	-1.433	0.335	0.647	NaN	NaN	NaN	-1.372	0.041	0.653	NaN	NaN	NaN	NaN	NaN	NaN	-1.37	0.662	0.139	NaN	NaN	NaN	-1.406	0.531	0.191	NaN	NaN	NaN	NaN	NaN	NaN
78	0.39	NaN	NaN	NaN	NaN	NaN	NaN	-1.462	0.878	0.546	-1.453	0.67	0.584	NaN	NaN	NaN	-1.4	0.476	0.578	-1.433	0.335	0.647	NaN	NaN	NaN	-1.372	0.041	0.653	NaN	NaN	NaN	NaN	NaN	NaN	-1.37	0.662	0.139	NaN	NaN	NaN	-1.406	0.531	0.191	NaN	NaN	NaN	NaN	NaN	NaN
79	0.395	NaN	NaN	NaN	NaN	NaN	NaN	-1.462	0.878	0.546	-1.453	0.67	0.584	NaN	NaN	NaN	-1.4	0.476	0.578	-1.433	0.335	0.647	NaN	NaN	NaN	-1.372	0.042	0.653	NaN	NaN	NaN	NaN	NaN	NaN	-1.37	0.661	0.139	NaN	NaN	NaN	NaN	NaN	NaN	NaN	NaN	NaN	NaN	NaN	NaN
80	0.4	NaN	NaN	NaN	NaN	NaN	NaN	-1.462	0.878	0.546	-1.453	0.67	0.584	NaN	NaN	NaN	-1.4	0.476	0.578	-1.433	0.335	0.647	NaN	NaN	NaN	-1.372	0.041	0.653	NaN	NaN	NaN	NaN	NaN	NaN	-1.37	0.661	0.139	NaN	NaN	NaN	-1.406	0.531	0.191	NaN	NaN	NaN	NaN	NaN	NaN
81	0.405	NaN	NaN	NaN	NaN	NaN	NaN	-1.462	0.878	0.546	-1.453	0.67	0.584	NaN	NaN	NaN	-1.4	0.476	0.578	-1.433	0.335	0.647	NaN	NaN	NaN	-1.372	0.041	0.653	NaN	NaN	NaN	NaN	NaN	NaN	-1.37	0.661	0.14	NaN	NaN	NaN	NaN	NaN	NaN	NaN	NaN	NaN	NaN	NaN	NaN
82	0.41	NaN	NaN	NaN	NaN	NaN	NaN	-1.462	0.879	0.546	-1.453	0.67	0.584	NaN	NaN	NaN	-1.4	0.476	0.578	-1.433	0.335	0.647	NaN	NaN	NaN	-1.372	0.041	0.653	NaN	NaN	NaN	NaN	NaN	NaN	-1.37	0.661	0.14	NaN	NaN	NaN	-1.406	0.531	0.191	NaN	NaN	NaN	NaN	NaN	NaN
83	0.415	NaN	NaN	NaN	NaN	NaN	NaN	-1.462	0.879	0.547	-1.453	0.67	0.584	NaN	NaN	NaN	-1.4	0.476	0.578	-1.433	0.335	0.647	NaN	NaN	NaN	-1.372	0.041	0.653	NaN	NaN	NaN	NaN	NaN	NaN	-1.37	0.661	0.14	NaN	NaN	NaN	-1.406	0.531	0.191	NaN	NaN	NaN	NaN	NaN	NaN
84	0.42	NaN	NaN	NaN	NaN	NaN	NaN	-1.462	0.879	0.547	-1.453	0.67	0.584	NaN	NaN	NaN	-1.4	0.476	0.578	-1.433	0.335	0.647	NaN	NaN	NaN	-1.372	0.041	0.653	NaN	NaN	NaN	NaN	NaN	NaN	-1.37	0.661	0.14	NaN	NaN	NaN	-1.406	0.531	0.191	NaN	NaN	NaN	NaN	NaN	NaN
85	0.425	NaN	NaN	NaN	NaN	NaN	NaN	-1.462	0.879	0.547	-1.453	0.67	0.585	NaN	NaN	NaN	-1.4	0.476	0.578	-1.433	0.335	0.647	NaN	NaN	NaN	-1.372	0.041	0.653	NaN	NaN	NaN	NaN	NaN	NaN	-1.37	0.661	0.14	NaN	NaN	NaN	-1.406	0.531	0.191	NaN	NaN	NaN	NaN	NaN	NaN
86	0.43	NaN	NaN	NaN	NaN	NaN	NaN	-1.462	0.879	0.547	-1.453	0.67	0.585	NaN	NaN	NaN	-1.4	0.476	0.578	-1.433	0.335	0.647	NaN	NaN	NaN	-1.372	0.041	0.653	NaN	NaN	NaN	NaN	NaN	NaN	-1.37	0.661	0.14	NaN	NaN	NaN	-1.406	0.531	0.191	NaN	NaN	NaN	NaN	NaN	NaN
87	0.435	NaN	NaN	NaN	NaN	NaN	NaN	-1.461	0.879	0.547	-1.453	0.671	0.585	NaN	NaN	NaN	-1.4	0.476	0.578	-1.433	0.335	0.647	NaN	NaN	NaN	-1.372	0.041	0.653	NaN	NaN	NaN	NaN	NaN	NaN	-1.37	0.661	0.14	NaN	NaN	NaN	-1.406	0.531	0.191	NaN	NaN	NaN	NaN	NaN	NaN
88	0.44	NaN	NaN	NaN	NaN	NaN	NaN	-1.461	0.879	0.547	-1.453	0.671	0.585	NaN	NaN	NaN	-1.4	0.476	0.578	-1.433	0.335	0.647	NaN	NaN	NaN	-1.372	0.041	0.653	NaN	NaN	NaN	NaN	NaN	NaN	-1.371	0.661	0.14	NaN	NaN	NaN	-1.406	0.53	0.192	NaN	NaN	NaN	NaN	NaN	NaN
89	0.445	NaN	NaN	NaN	NaN	NaN	NaN	-1.461	0.879	0.547	-1.454	0.671	0.585	NaN	NaN	NaN	-1.4	0.476	0.578	-1.433	0.335	0.647	NaN	NaN	NaN	-1.372	0.041	0.653	NaN	NaN	NaN	NaN	NaN	NaN	-1.371	0.661	0.14	NaN	NaN	NaN	-1.406	0.53	0.192	NaN	NaN	NaN	NaN	NaN	NaN
90	0.45	NaN	NaN	NaN	NaN	NaN	NaN	-1.461	0.879	0.547	-1.454	0.671	0.585	NaN	NaN	NaN	-1.4	0.476	0.579	-1.433	0.335	0.647	NaN	NaN	NaN	-1.372	0.041	0.653	NaN	NaN	NaN	NaN	NaN	NaN	-1.371	0.662	0.14	NaN	NaN	NaN	-1.405	0.53	0.192	NaN	NaN	NaN	NaN	NaN	NaN
91	0.455	NaN	NaN	NaN	NaN	NaN	NaN	-1.461	0.879	0.548	-1.454	0.671	0.585	NaN	NaN	NaN	-1.4	0.476	0.579	-1.433	0.335	0.647	NaN	NaN	NaN	-1.372	0.041	0.653	NaN	NaN	NaN	NaN	NaN	NaN	-1.371	0.662	0.14	NaN	NaN	NaN	-1.405	0.53	0.192	NaN	NaN	NaN	NaN	NaN	NaN
92	0.46	NaN	NaN	NaN	NaN	NaN	NaN	-1.461	0.879	0.548	-1.454	0.671	0.585	NaN	NaN	NaN	-1.4	0.476	0.579	-1.433	0.335	0.647	NaN	NaN	NaN	-1.372	0.041	0.653	NaN	NaN	NaN	NaN	NaN	NaN	-1.371	0.662	0.141	NaN	NaN	NaN	-1.405	0.53	0.192	NaN	NaN	NaN	NaN	NaN	NaN
93	0.465	NaN	NaN	NaN	NaN	NaN	NaN	-1.461	0.879	0.548	-1.454	0.671	0.585	NaN	NaN	NaN	-1.4	0.476	0.579	-1.433	0.335	0.647	NaN	NaN	NaN	-1.372	0.041	0.653	NaN	NaN	NaN	NaN	NaN	NaN	-1.371	0.662	0.141	NaN	NaN	NaN	-1.405	0.53	0.192	NaN	NaN	NaN	NaN	NaN	NaN
94	0.47	NaN	NaN	NaN	NaN	NaN	NaN	-1.461	0.879	0.548	-1.454	0.671	0.585	NaN	NaN	NaN	-1.4	0.476	0.579	-1.433	0.335	0.647	NaN	NaN	NaN	-1.372	0.041	0.653	NaN	NaN	NaN	NaN	NaN	NaN	-1.371	0.662	0.141	NaN	NaN	NaN	-1.405	0.53	0.193	NaN	NaN	NaN	NaN	NaN	NaN
95	0.475	NaN	NaN	NaN	NaN	NaN	NaN	-1.461	0.879	0.548	-1.454	0.671	0.585	NaN	NaN	NaN	-1.4	0.476	0.579	-1.433	0.335	0.647	NaN	NaN	NaN	-1.372	0.041	0.653	NaN	NaN	NaN	NaN	NaN	NaN	-1.371	0.662	0.141	NaN	NaN	NaN	-1.405	0.53	0.193	NaN	NaN	NaN	NaN	NaN	NaN
96	0.48	NaN	NaN	NaN	NaN	NaN	NaN	-1.461	0.879	0.548	-1.454	0.671	0.585	NaN	NaN	NaN	-1.4	0.476	0.579	-1.433	0.335	0.648	NaN	NaN	NaN	-1.372	0.041	0.653	NaN	NaN	NaN	NaN	NaN	NaN	-1.371	0.662	0.141	NaN	NaN	NaN	-1.405	0.529	0.193	NaN	NaN	NaN	NaN	NaN	NaN
97	0.485	NaN	NaN	NaN	NaN	NaN	NaN	-1.461	0.879	0.548	-1.454	0.671	0.586	NaN	NaN	NaN	-1.4	0.476	0.579	-1.433	0.335	0.648	NaN	NaN	NaN	NaN	NaN	NaN	NaN	NaN	NaN	NaN	NaN	NaN	-1.371	0.662	0.141	NaN	NaN	NaN	-1.405	0.529	0.193	NaN	NaN	NaN	NaN	NaN	NaN
98	0.49	NaN	NaN	NaN	NaN	NaN	NaN	-1.461	0.879	0.549	-1.454	0.671	0.586	NaN	NaN	NaN	-1.4	0.476	0.579	-1.433	0.335	0.648	NaN	NaN	NaN	-1.372	0.041	0.653	NaN	NaN	NaN	NaN	NaN	NaN	-1.371	0.662	0.141	NaN	NaN	NaN	-1.405	0.529	0.193	NaN	NaN	NaN	NaN	NaN	NaN
99	0.495	NaN	NaN	NaN	NaN	NaN	NaN	-1.461	0.879	0.549	-1.454	0.671	0.586	NaN	NaN	NaN	-1.4	0.476	0.579	-1.433	0.335	0.648	NaN	NaN	NaN	-1.372	0.041	0.653	NaN	NaN	NaN	NaN	NaN	NaN	-1.371	0.662	0.141	NaN	NaN	NaN	-1.405	0.529	0.193	NaN	NaN	NaN	NaN	NaN	NaN
100	0.5	NaN	NaN	NaN	NaN	NaN	NaN	-1.461	0.879	0.549	-1.454	0.671	0.586	NaN	NaN	NaN	-1.4	0.476	0.579	-1.433	0.335	0.648	NaN	NaN	NaN	-1.372	0.041	0.653	NaN	NaN	NaN	NaN	NaN	NaN	-1.371	0.662	0.141	NaN	NaN	NaN	-1.405	0.529	0.193	NaN	NaN	NaN	NaN	NaN	NaN
101	0.505	NaN	NaN	NaN	NaN	NaN	NaN	-1.461	0.879	0.549	-1.454	0.671	0.586	NaN	NaN	NaN	-1.4	0.476	0.579	-1.433	0.335	0.648	NaN	NaN	NaN	-1.372	0.041	0.653	NaN	NaN	NaN	NaN	NaN	NaN	-1.371	0.661	0.141	NaN	NaN	NaN	-1.405	0.529	0.193	NaN	NaN	NaN	NaN	NaN	NaN
102	0.51	NaN	NaN	NaN	NaN	NaN	NaN	-1.461	0.879	0.549	-1.454	0.671	0.586	NaN	NaN	NaN	-1.4	0.476	0.579	-1.433	0.335	0.648	NaN	NaN	NaN	-1.372	0.041	0.653	NaN	NaN	NaN	NaN	NaN	NaN	-1.371	0.661	0.141	NaN	NaN	NaN	-1.405	0.529	0.193	NaN	NaN	NaN	NaN	NaN	NaN
103	0.515	NaN	NaN	NaN	NaN	NaN	NaN	-1.461	0.879	0.549	-1.454	0.671	0.586	NaN	NaN	NaN	-1.4	0.476	0.579	-1.433	0.335	0.648	NaN	NaN	NaN	-1.372	0.041	0.653	NaN	NaN	NaN	NaN	NaN	NaN	-1.37	0.661	0.141	NaN	NaN	NaN	-1.405	0.529	0.193	NaN	NaN	NaN	NaN	NaN	NaN
104	0.52	NaN	NaN	NaN	NaN	NaN	NaN	-1.461	0.879	0.549	-1.453	0.671	0.586	NaN	NaN	NaN	-1.4	0.476	0.579	-1.433	0.335	0.648	NaN	NaN	NaN	-1.372	0.041	0.653	NaN	NaN	NaN	NaN	NaN	NaN	-1.37	0.661	0.141	NaN	NaN	NaN	-1.405	0.529	0.193	NaN	NaN	NaN	NaN	NaN	NaN
105	0.525	NaN	NaN	NaN	NaN	NaN	NaN	-1.461	0.879	0.549	-1.453	0.671	0.587	NaN	NaN	NaN	-1.4	0.476	0.579	-1.433	0.335	0.648	NaN	NaN	NaN	-1.372	0.041	0.653	NaN	NaN	NaN	NaN	NaN	NaN	-1.37	0.661	0.141	NaN	NaN	NaN	-1.405	0.529	0.193	NaN	NaN	NaN	NaN	NaN	NaN
106	0.53	NaN	NaN	NaN	NaN	NaN	NaN	-1.461	0.879	0.549	-1.453	0.671	0.587	NaN	NaN	NaN	-1.4	0.476	0.579	-1.433	0.335	0.648	NaN	NaN	NaN	-1.372	0.041	0.653	NaN	NaN	NaN	NaN	NaN	NaN	-1.37	0.661	0.142	NaN	NaN	NaN	-1.405	0.529	0.193	NaN	NaN	NaN	NaN	NaN	NaN
107	0.535	NaN	NaN	NaN	NaN	NaN	NaN	-1.461	0.879	0.549	-1.453	0.671	0.587	NaN	NaN	NaN	-1.4	0.476	0.579	-1.433	0.335	0.648	NaN	NaN	NaN	NaN	NaN	NaN	NaN	NaN	NaN	NaN	NaN	NaN	-1.37	0.661	0.142	NaN	NaN	NaN	-1.405	0.529	0.193	NaN	NaN	NaN	NaN	NaN	NaN
108	0.54	NaN	NaN	NaN	NaN	NaN	NaN	-1.461	0.879	0.549	-1.452	0.671	0.587	NaN	NaN	NaN	-1.4	0.476	0.579	-1.433	0.335	0.648	NaN	NaN	NaN	-1.372	0.041	0.653	NaN	NaN	NaN	NaN	NaN	NaN	-1.37	0.661	0.142	NaN	NaN	NaN	NaN	NaN	NaN	NaN	NaN	NaN	NaN	NaN	NaN
109	0.545	NaN	NaN	NaN	NaN	NaN	NaN	-1.461	0.879	0.549	-1.452	0.671	0.587	NaN	NaN	NaN	-1.399	0.476	0.579	-1.433	0.335	0.648	NaN	NaN	NaN	-1.372	0.041	0.653	NaN	NaN	NaN	NaN	NaN	NaN	-1.37	0.661	0.142	NaN	NaN	NaN	NaN	NaN	NaN	NaN	NaN	NaN	NaN	NaN	NaN
110	0.55	NaN	NaN	NaN	NaN	NaN	NaN	-1.461	0.879	0.549	-1.452	0.671	0.587	NaN	NaN	NaN	-1.399	0.476	0.58	-1.433	0.336	0.648	NaN	NaN	NaN	-1.372	0.041	0.653	NaN	NaN	NaN	NaN	NaN	NaN	-1.37	0.662	0.142	NaN	NaN	NaN	NaN	NaN	NaN	NaN	NaN	NaN	NaN	NaN	NaN
111	0.555	NaN	NaN	NaN	NaN	NaN	NaN	-1.461	0.879	0.549	-1.452	0.671	0.587	NaN	NaN	NaN	-1.399	0.476	0.58	-1.432	0.336	0.648	NaN	NaN	NaN	-1.372	0.041	0.653	NaN	NaN	NaN	NaN	NaN	NaN	-1.37	0.662	0.142	NaN	NaN	NaN	NaN	NaN	NaN	NaN	NaN	NaN	NaN	NaN	NaN
112	0.56	NaN	NaN	NaN	NaN	NaN	NaN	-1.461	0.879	0.549	-1.452	0.67	0.587	NaN	NaN	NaN	-1.399	0.476	0.58	-1.432	0.336	0.648	NaN	NaN	NaN	-1.372	0.041	0.653	NaN	NaN	NaN	NaN	NaN	NaN	-1.37	0.662	0.142	NaN	NaN	NaN	NaN	NaN	NaN	NaN	NaN	NaN	NaN	NaN	NaN
113	0.565	NaN	NaN	NaN	NaN	NaN	NaN	-1.461	0.879	0.549	-1.452	0.67	0.587	NaN	NaN	NaN	-1.399	0.476	0.58	-1.432	0.336	0.648	NaN	NaN	NaN	-1.372	0.041	0.653	NaN	NaN	NaN	NaN	NaN	NaN	-1.37	0.662	0.142	NaN	NaN	NaN	NaN	NaN	NaN	NaN	NaN	NaN	NaN	NaN	NaN
114	0.57	NaN	NaN	NaN	NaN	NaN	NaN	-1.461	0.879	0.549	-1.452	0.67	0.587	NaN	NaN	NaN	-1.399	0.476	0.58	-1.432	0.336	0.648	NaN	NaN	NaN	NaN	NaN	NaN	NaN	NaN	NaN	NaN	NaN	NaN	-1.369	0.662	0.142	NaN	NaN	NaN	NaN	NaN	NaN	NaN	NaN	NaN	NaN	NaN	NaN
115	0.575	NaN	NaN	NaN	NaN	NaN	NaN	-1.461	0.879	0.549	-1.451	0.67	0.587	NaN	NaN	NaN	-1.399	0.476	0.58	-1.432	0.336	0.648	NaN	NaN	NaN	-1.372	0.041	0.653	NaN	NaN	NaN	NaN	NaN	NaN	-1.369	0.662	0.142	NaN	NaN	NaN	NaN	NaN	NaN	NaN	NaN	NaN	NaN	NaN	NaN
116	0.58	NaN	NaN	NaN	NaN	NaN	NaN	-1.461	0.879	0.549	-1.451	0.67	0.587	NaN	NaN	NaN	-1.398	0.476	0.58	-1.432	0.336	0.648	NaN	NaN	NaN	NaN	NaN	NaN	NaN	NaN	NaN	NaN	NaN	NaN	-1.369	0.662	0.142	NaN	NaN	NaN	NaN	NaN	NaN	NaN	NaN	NaN	NaN	NaN	NaN
117	0.585	NaN	NaN	NaN	NaN	NaN	NaN	-1.461	0.879	0.549	-1.451	0.67	0.587	NaN	NaN	NaN	-1.398	0.476	0.58	-1.432	0.336	0.648	NaN	NaN	NaN	-1.372	0.041	0.653	NaN	NaN	NaN	NaN	NaN	NaN	-1.369	0.662	0.142	NaN	NaN	NaN	NaN	NaN	NaN	NaN	NaN	NaN	NaN	NaN	NaN
118	0.59	NaN	NaN	NaN	NaN	NaN	NaN	-1.461	0.879	0.549	-1.451	0.67	0.587	NaN	NaN	NaN	-1.398	0.476	0.58	-1.432	0.336	0.648	NaN	NaN	NaN	-1.372	0.041	0.653	NaN	NaN	NaN	NaN	NaN	NaN	-1.369	0.662	0.142	NaN	NaN	NaN	NaN	NaN	NaN	NaN	NaN	NaN	NaN	NaN	NaN
119	0.595	NaN	NaN	NaN	NaN	NaN	NaN	-1.461	0.879	0.549	-1.451	0.67	0.587	NaN	NaN	NaN	-1.398	0.476	0.58	-1.432	0.336	0.649	NaN	NaN	NaN	-1.372	0.041	0.653	NaN	NaN	NaN	NaN	NaN	NaN	-1.369	0.661	0.142	NaN	NaN	NaN	NaN	NaN	NaN	NaN	NaN	NaN	NaN	NaN	NaN
120	0.6	NaN	NaN	NaN	NaN	NaN	NaN	-1.461	0.879	0.549	-1.451	0.67	0.587	NaN	NaN	NaN	-1.398	0.476	0.58	-1.432	0.336	0.649	NaN	NaN	NaN	-1.372	0.041	0.653	NaN	NaN	NaN	NaN	NaN	NaN	-1.369	0.661	0.142	NaN	NaN	NaN	NaN	NaN	NaN	NaN	NaN	NaN	NaN	NaN	NaN
121	0.605	NaN	NaN	NaN	NaN	NaN	NaN	-1.461	0.879	0.549	-1.45	0.67	0.587	NaN	NaN	NaN	-1.398	0.476	0.58	-1.432	0.336	0.649	NaN	NaN	NaN	-1.372	0.041	0.653	NaN	NaN	NaN	NaN	NaN	NaN	-1.369	0.661	0.142	NaN	NaN	NaN	NaN	NaN	NaN	NaN	NaN	NaN	NaN	NaN	NaN
122	0.61	NaN	NaN	NaN	NaN	NaN	NaN	-1.461	0.879	0.549	-1.45	0.67	0.587	NaN	NaN	NaN	-1.398	0.476	0.58	-1.432	0.336	0.649	NaN	NaN	NaN	-1.372	0.041	0.653	NaN	NaN	NaN	NaN	NaN	NaN	-1.369	0.661	0.142	NaN	NaN	NaN	NaN	NaN	NaN	NaN	NaN	NaN	NaN	NaN	NaN
123	0.615	NaN	NaN	NaN	NaN	NaN	NaN	-1.46	0.879	0.549	-1.45	0.67	0.587	NaN	NaN	NaN	-1.398	0.476	0.58	-1.431	0.336	0.649	NaN	NaN	NaN	-1.372	0.041	0.653	NaN	NaN	NaN	NaN	NaN	NaN	-1.369	0.661	0.142	NaN	NaN	NaN	-1.405	0.529	0.193	NaN	NaN	NaN	NaN	NaN	NaN
124	0.62	NaN	NaN	NaN	NaN	NaN	NaN	-1.46	0.879	0.549	-1.45	0.67	0.587	NaN	NaN	NaN	-1.397	0.477	0.58	-1.431	0.336	0.649	NaN	NaN	NaN	-1.372	0.041	0.653	NaN	NaN	NaN	NaN	NaN	NaN	-1.369	0.661	0.142	NaN	NaN	NaN	-1.405	0.529	0.193	NaN	NaN	NaN	NaN	NaN	NaN
125	0.625	NaN	NaN	NaN	NaN	NaN	NaN	-1.46	0.879	0.549	-1.449	0.67	0.587	NaN	NaN	NaN	-1.397	0.477	0.58	-1.431	0.336	0.649	NaN	NaN	NaN	-1.372	0.041	0.653	NaN	NaN	NaN	NaN	NaN	NaN	-1.369	0.661	0.142	NaN	NaN	NaN	-1.405	0.529	0.193	NaN	NaN	NaN	NaN	NaN	NaN
126	0.63	NaN	NaN	NaN	NaN	NaN	NaN	-1.46	0.878	0.549	-1.449	0.67	0.587	NaN	NaN	NaN	-1.397	0.477	0.58	-1.431	0.336	0.649	NaN	NaN	NaN	-1.372	0.041	0.653	NaN	NaN	NaN	NaN	NaN	NaN	-1.369	0.661	0.142	NaN	NaN	NaN	-1.405	0.529	0.193	NaN	NaN	NaN	NaN	NaN	NaN
127	0.635	NaN	NaN	NaN	NaN	NaN	NaN	-1.46	0.878	0.549	-1.449	0.67	0.587	NaN	NaN	NaN	-1.397	0.477	0.58	-1.431	0.336	0.649	NaN	NaN	NaN	NaN	NaN	NaN	NaN	NaN	NaN	NaN	NaN	NaN	-1.369	0.661	0.142	NaN	NaN	NaN	-1.405	0.529	0.193	NaN	NaN	NaN	NaN	NaN	NaN
128	0.64	NaN	NaN	NaN	NaN	NaN	NaN	-1.46	0.878	0.549	-1.449	0.67	0.587	NaN	NaN	NaN	-1.397	0.477	0.58	-1.431	0.336	0.649	NaN	NaN	NaN	-1.372	0.041	0.653	NaN	NaN	NaN	NaN	NaN	NaN	-1.369	0.661	0.142	NaN	NaN	NaN	-1.405	0.529	0.193	NaN	NaN	NaN	NaN	NaN	NaN
129	0.645	NaN	NaN	NaN	NaN	NaN	NaN	-1.46	0.878	0.549	-1.449	0.67	0.587	NaN	NaN	NaN	-1.397	0.477	0.58	-1.431	0.336	0.649	NaN	NaN	NaN	-1.372	0.041	0.653	NaN	NaN	NaN	NaN	NaN	NaN	-1.369	0.662	0.142	NaN	NaN	NaN	-1.405	0.53	0.193	NaN	NaN	NaN	NaN	NaN	NaN
130	0.65	NaN	NaN	NaN	NaN	NaN	NaN	-1.46	0.878	0.549	-1.449	0.67	0.587	NaN	NaN	NaN	-1.397	0.477	0.58	-1.431	0.336	0.649	NaN	NaN	NaN	-1.372	0.041	0.653	NaN	NaN	NaN	NaN	NaN	NaN	-1.369	0.662	0.142	NaN	NaN	NaN	-1.405	0.53	0.193	NaN	NaN	NaN	NaN	NaN	NaN
131	0.655	NaN	NaN	NaN	NaN	NaN	NaN	-1.46	0.878	0.549	-1.449	0.669	0.587	NaN	NaN	NaN	-1.397	0.477	0.58	-1.431	0.336	0.649	NaN	NaN	NaN	-1.372	0.041	0.653	NaN	NaN	NaN	NaN	NaN	NaN	-1.369	0.662	0.142	NaN	NaN	NaN	-1.405	0.53	0.193	NaN	NaN	NaN	NaN	NaN	NaN
132	0.66	NaN	NaN	NaN	NaN	NaN	NaN	-1.46	0.878	0.549	-1.449	0.669	0.587	NaN	NaN	NaN	-1.397	0.477	0.58	-1.431	0.336	0.649	NaN	NaN	NaN	-1.372	0.041	0.653	NaN	NaN	NaN	NaN	NaN	NaN	-1.369	0.662	0.142	NaN	NaN	NaN	-1.405	0.53	0.193	NaN	NaN	NaN	NaN	NaN	NaN
133	0.665	NaN	NaN	NaN	NaN	NaN	NaN	-1.46	0.878	0.548	-1.449	0.669	0.587	NaN	NaN	NaN	-1.396	0.477	0.58	-1.431	0.336	0.649	NaN	NaN	NaN	-1.372	0.041	0.653	NaN	NaN	NaN	NaN	NaN	NaN	-1.369	0.662	0.141	NaN	NaN	NaN	-1.405	0.53	0.193	NaN	NaN	NaN	NaN	NaN	NaN
134	0.67	NaN	NaN	NaN	NaN	NaN	NaN	-1.46	0.878	0.548	-1.449	0.669	0.587	NaN	NaN	NaN	-1.396	0.477	0.58	-1.431	0.336	0.649	NaN	NaN	NaN	-1.372	0.041	0.653	NaN	NaN	NaN	NaN	NaN	NaN	-1.369	0.662	0.141	NaN	NaN	NaN	-1.405	0.53	0.193	NaN	NaN	NaN	NaN	NaN	NaN
135	0.675	NaN	NaN	NaN	NaN	NaN	NaN	-1.46	0.878	0.548	-1.449	0.669	0.587	NaN	NaN	NaN	-1.396	0.477	0.58	-1.431	0.336	0.649	NaN	NaN	NaN	-1.372	0.041	0.653	NaN	NaN	NaN	NaN	NaN	NaN	-1.369	0.662	0.141	NaN	NaN	NaN	-1.405	0.53	0.193	NaN	NaN	NaN	NaN	NaN	NaN
136	0.68	NaN	NaN	NaN	NaN	NaN	NaN	-1.46	0.878	0.548	-1.449	0.669	0.587	NaN	NaN	NaN	-1.396	0.477	0.58	-1.431	0.336	0.649	NaN	NaN	NaN	-1.372	0.041	0.653	NaN	NaN	NaN	NaN	NaN	NaN	-1.369	0.662	0.141	NaN	NaN	NaN	-1.405	0.53	0.193	NaN	NaN	NaN	NaN	NaN	NaN
137	0.685	NaN	NaN	NaN	NaN	NaN	NaN	-1.46	0.878	0.548	-1.449	0.669	0.587	NaN	NaN	NaN	-1.396	0.477	0.58	-1.431	0.336	0.649	NaN	NaN	NaN	-1.372	0.041	0.653	NaN	NaN	NaN	NaN	NaN	NaN	-1.369	0.662	0.141	NaN	NaN	NaN	-1.405	0.53	0.192	NaN	NaN	NaN	NaN	NaN	NaN
138	0.69	NaN	NaN	NaN	NaN	NaN	NaN	-1.46	0.878	0.548	-1.449	0.669	0.587	NaN	NaN	NaN	-1.396	0.477	0.58	-1.431	0.336	0.649	NaN	NaN	NaN	NaN	NaN	NaN	NaN	NaN	NaN	NaN	NaN	NaN	-1.369	0.662	0.141	NaN	NaN	NaN	-1.405	0.53	0.192	NaN	NaN	NaN	NaN	NaN	NaN
139	0.695	NaN	NaN	NaN	NaN	NaN	NaN	-1.46	0.878	0.548	-1.449	0.669	0.587	NaN	NaN	NaN	-1.396	0.477	0.58	-1.431	0.336	0.649	NaN	NaN	NaN	-1.372	0.041	0.653	NaN	NaN	NaN	NaN	NaN	NaN	-1.369	0.662	0.141	NaN	NaN	NaN	-1.405	0.53	0.192	NaN	NaN	NaN	NaN	NaN	NaN
140	0.7	NaN	NaN	NaN	NaN	NaN	NaN	-1.46	0.878	0.548	-1.449	0.669	0.586	NaN	NaN	NaN	-1.396	0.477	0.58	-1.431	0.336	0.649	NaN	NaN	NaN	-1.372	0.041	0.653	NaN	NaN	NaN	NaN	NaN	NaN	-1.369	0.662	0.141	NaN	NaN	NaN	-1.405	0.53	0.192	NaN	NaN	NaN	NaN	NaN	NaN
141	0.705	NaN	NaN	NaN	NaN	NaN	NaN	-1.46	0.878	0.548	-1.449	0.669	0.586	NaN	NaN	NaN	-1.396	0.477	0.58	-1.431	0.336	0.649	NaN	NaN	NaN	-1.372	0.041	0.653	NaN	NaN	NaN	NaN	NaN	NaN	-1.368	0.662	0.141	NaN	NaN	NaN	-1.405	0.53	0.192	NaN	NaN	NaN	NaN	NaN	NaN
142	0.71	NaN	NaN	NaN	NaN	NaN	NaN	-1.46	0.878	0.548	-1.449	0.669	0.586	NaN	NaN	NaN	-1.396	0.477	0.58	-1.431	0.336	0.649	NaN	NaN	NaN	-1.372	0.041	0.653	NaN	NaN	NaN	NaN	NaN	NaN	-1.368	0.662	0.141	NaN	NaN	NaN	-1.405	0.53	0.192	NaN	NaN	NaN	NaN	NaN	NaN
143	0.715	NaN	NaN	NaN	NaN	NaN	NaN	-1.46	0.878	0.548	-1.449	0.669	0.586	NaN	NaN	NaN	-1.396	0.477	0.58	-1.431	0.336	0.649	NaN	NaN	NaN	-1.372	0.041	0.653	NaN	NaN	NaN	NaN	NaN	NaN	-1.368	0.661	0.141	NaN	NaN	NaN	-1.405	0.53	0.192	NaN	NaN	NaN	NaN	NaN	NaN
144	0.72	NaN	NaN	NaN	NaN	NaN	NaN	-1.459	0.878	0.548	-1.449	0.669	0.586	NaN	NaN	NaN	-1.396	0.477	0.58	-1.431	0.336	0.649	NaN	NaN	NaN	-1.372	0.041	0.653	NaN	NaN	NaN	NaN	NaN	NaN	-1.368	0.661	0.141	NaN	NaN	NaN	-1.405	0.53	0.192	NaN	NaN	NaN	NaN	NaN	NaN
145	0.725	NaN	NaN	NaN	NaN	NaN	NaN	-1.459	0.878	0.548	-1.45	0.669	0.586	NaN	NaN	NaN	-1.396	0.477	0.58	-1.431	0.336	0.649	NaN	NaN	NaN	-1.372	0.041	0.653	NaN	NaN	NaN	NaN	NaN	NaN	-1.368	0.661	0.141	NaN	NaN	NaN	-1.405	0.53	0.192	NaN	NaN	NaN	NaN	NaN	NaN
146	0.73	NaN	NaN	NaN	NaN	NaN	NaN	-1.459	0.878	0.548	-1.45	0.669	0.586	NaN	NaN	NaN	-1.396	0.477	0.58	-1.431	0.336	0.649	NaN	NaN	NaN	-1.372	0.041	0.653	NaN	NaN	NaN	NaN	NaN	NaN	-1.368	0.661	0.141	NaN	NaN	NaN	-1.405	0.53	0.192	NaN	NaN	NaN	NaN	NaN	NaN
147	0.735	NaN	NaN	NaN	NaN	NaN	NaN	-1.459	0.878	0.547	-1.45	0.669	0.586	NaN	NaN	NaN	-1.396	0.477	0.58	-1.431	0.336	0.649	NaN	NaN	NaN	-1.372	0.041	0.653	NaN	NaN	NaN	NaN	NaN	NaN	-1.368	0.661	0.141	NaN	NaN	NaN	-1.405	0.53	0.192	NaN	NaN	NaN	NaN	NaN	NaN
148	0.74	NaN	NaN	NaN	NaN	NaN	NaN	-1.459	0.878	0.547	-1.45	0.669	0.586	NaN	NaN	NaN	-1.396	0.477	0.58	-1.431	0.336	0.649	NaN	NaN	NaN	-1.372	0.041	0.653	NaN	NaN	NaN	NaN	NaN	NaN	-1.368	0.661	0.141	NaN	NaN	NaN	-1.406	0.53	0.192	NaN	NaN	NaN	NaN	NaN	NaN
149	0.745	NaN	NaN	NaN	NaN	NaN	NaN	-1.459	0.878	0.547	-1.45	0.669	0.586	NaN	NaN	NaN	-1.396	0.477	0.58	-1.431	0.336	0.649	NaN	NaN	NaN	-1.372	0.041	0.653	NaN	NaN	NaN	NaN	NaN	NaN	-1.368	0.661	0.141	NaN	NaN	NaN	-1.406	0.531	0.192	NaN	NaN	NaN	NaN	NaN	NaN
150	0.75	NaN	NaN	NaN	NaN	NaN	NaN	-1.459	0.878	0.547	-1.45	0.669	0.585	NaN	NaN	NaN	-1.396	0.477	0.58	-1.431	0.336	0.649	NaN	NaN	NaN	NaN	NaN	NaN	NaN	NaN	NaN	NaN	NaN	NaN	-1.368	0.661	0.141	NaN	NaN	NaN	-1.406	0.531	0.192	NaN	NaN	NaN	NaN	NaN	NaN
151	0.755	NaN	NaN	NaN	NaN	NaN	NaN	-1.459	0.878	0.547	-1.45	0.669	0.585	NaN	NaN	NaN	-1.396	0.477	0.58	-1.431	0.336	0.649	NaN	NaN	NaN	-1.372	0.041	0.653	NaN	NaN	NaN	NaN	NaN	NaN	-1.368	0.661	0.141	NaN	NaN	NaN	-1.406	0.531	0.192	NaN	NaN	NaN	NaN	NaN	NaN
152	0.76	NaN	NaN	NaN	NaN	NaN	NaN	-1.459	0.878	0.547	-1.45	0.669	0.585	NaN	NaN	NaN	-1.396	0.477	0.58	-1.431	0.336	0.649	NaN	NaN	NaN	-1.372	0.041	0.653	NaN	NaN	NaN	NaN	NaN	NaN	-1.368	0.661	0.141	NaN	NaN	NaN	-1.406	0.531	0.192	NaN	NaN	NaN	NaN	NaN	NaN
153	0.765	NaN	NaN	NaN	NaN	NaN	NaN	-1.459	0.878	0.547	-1.45	0.669	0.585	NaN	NaN	NaN	-1.396	0.477	0.58	-1.431	0.336	0.649	NaN	NaN	NaN	-1.372	0.041	0.653	NaN	NaN	NaN	NaN	NaN	NaN	-1.368	0.661	0.141	NaN	NaN	NaN	-1.406	0.531	0.191	NaN	NaN	NaN	NaN	NaN	NaN
154	0.77	NaN	NaN	NaN	NaN	NaN	NaN	-1.459	0.878	0.547	-1.45	0.669	0.585	NaN	NaN	NaN	-1.396	0.477	0.58	-1.431	0.336	0.649	NaN	NaN	NaN	NaN	NaN	NaN	NaN	NaN	NaN	NaN	NaN	NaN	-1.368	0.661	0.141	NaN	NaN	NaN	-1.406	0.531	0.191	NaN	NaN	NaN	NaN	NaN	NaN
155	0.775	NaN	NaN	NaN	NaN	NaN	NaN	-1.459	0.878	0.547	-1.45	0.669	0.585	NaN	NaN	NaN	-1.396	0.477	0.58	-1.431	0.336	0.649	NaN	NaN	NaN	-1.372	0.041	0.653	NaN	NaN	NaN	NaN	NaN	NaN	-1.368	0.661	0.141	NaN	NaN	NaN	-1.406	0.531	0.191	NaN	NaN	NaN	NaN	NaN	NaN
156	0.78	NaN	NaN	NaN	NaN	NaN	NaN	-1.459	0.878	0.547	-1.45	0.669	0.585	NaN	NaN	NaN	-1.396	0.477	0.58	-1.431	0.336	0.649	NaN	NaN	NaN	-1.372	0.041	0.653	NaN	NaN	NaN	NaN	NaN	NaN	-1.368	0.661	0.141	NaN	NaN	NaN	-1.406	0.531	0.191	NaN	NaN	NaN	NaN	NaN	NaN
157	0.785	NaN	NaN	NaN	NaN	NaN	NaN	-1.459	0.878	0.547	-1.45	0.669	0.585	NaN	NaN	NaN	-1.396	0.477	0.58	-1.431	0.336	0.649	NaN	NaN	NaN	-1.372	0.041	0.653	NaN	NaN	NaN	NaN	NaN	NaN	-1.368	0.661	0.141	NaN	NaN	NaN	-1.406	0.531	0.191	NaN	NaN	NaN	NaN	NaN	NaN
158	0.79	NaN	NaN	NaN	NaN	NaN	NaN	-1.459	0.878	0.547	-1.45	0.67	0.585	NaN	NaN	NaN	-1.396	0.477	0.58	-1.431	0.336	0.649	NaN	NaN	NaN	-1.372	0.041	0.653	NaN	NaN	NaN	NaN	NaN	NaN	-1.368	0.661	0.141	NaN	NaN	NaN	-1.406	0.531	0.191	NaN	NaN	NaN	NaN	NaN	NaN
159	0.795	NaN	NaN	NaN	NaN	NaN	NaN	-1.459	0.878	0.547	-1.45	0.67	0.585	NaN	NaN	NaN	-1.396	0.477	0.58	-1.431	0.336	0.649	NaN	NaN	NaN	-1.372	0.041	0.653	NaN	NaN	NaN	NaN	NaN	NaN	-1.368	0.661	0.141	NaN	NaN	NaN	-1.406	0.531	0.191	NaN	NaN	NaN	NaN	NaN	NaN
160	0.8	NaN	NaN	NaN	NaN	NaN	NaN	-1.459	0.878	0.547	-1.45	0.67	0.585	NaN	NaN	NaN	-1.396	0.477	0.58	-1.431	0.336	0.648	NaN	NaN	NaN	-1.372	0.041	0.653	NaN	NaN	NaN	NaN	NaN	NaN	-1.368	0.661	0.141	NaN	NaN	NaN	-1.406	0.531	0.191	NaN	NaN	NaN	NaN	NaN	NaN
161	0.805	NaN	NaN	NaN	NaN	NaN	NaN	-1.459	0.878	0.547	-1.45	0.67	0.585	NaN	NaN	NaN	-1.396	0.477	0.58	-1.431	0.336	0.648	NaN	NaN	NaN	-1.372	0.041	0.653	NaN	NaN	NaN	NaN	NaN	NaN	-1.368	0.661	0.141	NaN	NaN	NaN	-1.406	0.531	0.191	NaN	NaN	NaN	NaN	NaN	NaN
162	0.81	NaN	NaN	NaN	NaN	NaN	NaN	-1.459	0.878	0.547	-1.45	0.67	0.585	NaN	NaN	NaN	-1.396	0.477	0.58	-1.431	0.336	0.648	NaN	NaN	NaN	-1.372	0.041	0.653	NaN	NaN	NaN	NaN	NaN	NaN	-1.368	0.661	0.141	NaN	NaN	NaN	-1.406	0.531	0.191	NaN	NaN	NaN	NaN	NaN	NaN
163	0.815	NaN	NaN	NaN	NaN	NaN	NaN	-1.459	0.878	0.547	-1.45	0.67	0.585	NaN	NaN	NaN	-1.396	0.477	0.58	-1.431	0.336	0.648	NaN	NaN	NaN	-1.372	0.041	0.653	NaN	NaN	NaN	NaN	NaN	NaN	-1.368	0.661	0.141	NaN	NaN	NaN	-1.406	0.531	0.191	NaN	NaN	NaN	NaN	NaN	NaN
164	0.82	NaN	NaN	NaN	NaN	NaN	NaN	-1.459	0.878	0.547	-1.45	0.67	0.585	NaN	NaN	NaN	-1.396	0.477	0.58	-1.431	0.336	0.648	NaN	NaN	NaN	-1.372	0.041	0.653	NaN	NaN	NaN	NaN	NaN	NaN	-1.368	0.661	0.141	NaN	NaN	NaN	-1.406	0.531	0.191	NaN	NaN	NaN	NaN	NaN	NaN
165	0.825	NaN	NaN	NaN	NaN	NaN	NaN	-1.459	0.878	0.547	-1.45	0.67	0.585	NaN	NaN	NaN	-1.396	0.477	0.58	-1.431	0.336	0.648	NaN	NaN	NaN	-1.372	0.041	0.653	NaN	NaN	NaN	NaN	NaN	NaN	-1.368	0.661	0.141	NaN	NaN	NaN	-1.406	0.531	0.191	NaN	NaN	NaN	NaN	NaN	NaN
166	0.83	NaN	NaN	NaN	NaN	NaN	NaN	-1.46	0.878	0.547	-1.45	0.67	0.585	NaN	NaN	NaN	-1.396	0.477	0.58	-1.431	0.336	0.648	NaN	NaN	NaN	-1.372	0.041	0.653	NaN	NaN	NaN	NaN	NaN	NaN	-1.368	0.661	0.141	NaN	NaN	NaN	-1.406	0.531	0.191	NaN	NaN	NaN	NaN	NaN	NaN
167	0.835	NaN	NaN	NaN	NaN	NaN	NaN	-1.459	0.878	0.547	-1.45	0.67	0.585	NaN	NaN	NaN	-1.396	0.477	0.58	-1.431	0.336	0.648	NaN	NaN	NaN	-1.372	0.041	0.653	NaN	NaN	NaN	NaN	NaN	NaN	-1.368	0.661	0.141	NaN	NaN	NaN	-1.406	0.531	0.191	NaN	NaN	NaN	NaN	NaN	NaN
168	0.84	NaN	NaN	NaN	NaN	NaN	NaN	-1.459	0.878	0.547	-1.45	0.67	0.585	NaN	NaN	NaN	-1.397	0.477	0.58	-1.431	0.336	0.648	NaN	NaN	NaN	-1.372	0.041	0.653	NaN	NaN	NaN	NaN	NaN	NaN	-1.368	0.661	0.141	NaN	NaN	NaN	-1.406	0.531	0.191	NaN	NaN	NaN	NaN	NaN	NaN
169	0.845	NaN	NaN	NaN	NaN	NaN	NaN	-1.459	0.878	0.547	-1.45	0.67	0.585	NaN	NaN	NaN	-1.397	0.477	0.58	-1.431	0.336	0.648	NaN	NaN	NaN	-1.372	0.041	0.653	NaN	NaN	NaN	NaN	NaN	NaN	-1.367	0.661	0.141	NaN	NaN	NaN	-1.405	0.531	0.191	NaN	NaN	NaN	NaN	NaN	NaN
170	0.85	NaN	NaN	NaN	NaN	NaN	NaN	-1.459	0.878	0.547	-1.45	0.67	0.585	NaN	NaN	NaN	-1.397	0.477	0.58	-1.431	0.336	0.648	NaN	NaN	NaN	-1.372	0.041	0.653	NaN	NaN	NaN	NaN	NaN	NaN	-1.367	0.661	0.141	NaN	NaN	NaN	-1.405	0.531	0.191	NaN	NaN	NaN	NaN	NaN	NaN
171	0.855	NaN	NaN	NaN	NaN	NaN	NaN	-1.459	0.878	0.547	-1.45	0.67	0.585	NaN	NaN	NaN	-1.397	0.477	0.58	-1.431	0.336	0.648	NaN	NaN	NaN	-1.372	0.041	0.653	NaN	NaN	NaN	NaN	NaN	NaN	-1.367	0.661	0.141	NaN	NaN	NaN	-1.405	0.531	0.191	NaN	NaN	NaN	NaN	NaN	NaN
172	0.86	NaN	NaN	NaN	NaN	NaN	NaN	-1.459	0.878	0.547	-1.45	0.67	0.585	NaN	NaN	NaN	-1.397	0.477	0.58	-1.431	0.336	0.648	NaN	NaN	NaN	-1.372	0.041	0.653	NaN	NaN	NaN	NaN	NaN	NaN	-1.367	0.661	0.141	NaN	NaN	NaN	-1.405	0.531	0.191	NaN	NaN	NaN	NaN	NaN	NaN
173	0.865	NaN	NaN	NaN	NaN	NaN	NaN	-1.459	0.878	0.547	-1.45	0.67	0.585	NaN	NaN	NaN	-1.397	0.477	0.58	-1.431	0.336	0.648	NaN	NaN	NaN	-1.372	0.041	0.653	NaN	NaN	NaN	NaN	NaN	NaN	-1.367	0.661	0.141	NaN	NaN	NaN	-1.405	0.531	0.191	NaN	NaN	NaN	NaN	NaN	NaN
174	0.87	NaN	NaN	NaN	NaN	NaN	NaN	-1.459	0.878	0.547	-1.45	0.67	0.585	NaN	NaN	NaN	-1.397	0.477	0.579	-1.431	0.336	0.648	NaN	NaN	NaN	-1.372	0.041	0.653	NaN	NaN	NaN	NaN	NaN	NaN	-1.367	0.661	0.141	NaN	NaN	NaN	-1.405	0.531	0.191	NaN	NaN	NaN	NaN	NaN	NaN
175	0.875	NaN	NaN	NaN	NaN	NaN	NaN	-1.459	0.878	0.547	-1.45	0.67	0.585	NaN	NaN	NaN	-1.397	0.477	0.579	-1.431	0.336	0.648	NaN	NaN	NaN	-1.372	0.041	0.653	NaN	NaN	NaN	NaN	NaN	NaN	-1.367	0.661	0.141	NaN	NaN	NaN	-1.405	0.531	0.191	NaN	NaN	NaN	NaN	NaN	NaN
176	0.88	NaN	NaN	NaN	NaN	NaN	NaN	-1.459	0.878	0.547	-1.45	0.67	0.585	NaN	NaN	NaN	-1.397	0.477	0.579	-1.431	0.336	0.648	NaN	NaN	NaN	-1.372	0.041	0.653	NaN	NaN	NaN	NaN	NaN	NaN	-1.367	0.661	0.141	NaN	NaN	NaN	-1.405	0.531	0.191	NaN	NaN	NaN	NaN	NaN	NaN
177	0.885	NaN	NaN	NaN	NaN	NaN	NaN	-1.459	0.879	0.547	-1.45	0.67	0.585	NaN	NaN	NaN	-1.397	0.477	0.579	-1.431	0.336	0.648	NaN	NaN	NaN	-1.372	0.041	0.653	NaN	NaN	NaN	NaN	NaN	NaN	-1.367	0.661	0.141	NaN	NaN	NaN	-1.405	0.531	0.191	NaN	NaN	NaN	NaN	NaN	NaN
178	0.89	NaN	NaN	NaN	NaN	NaN	NaN	-1.459	0.879	0.547	-1.45	0.67	0.585	NaN	NaN	NaN	-1.397	0.477	0.579	-1.431	0.336	0.648	NaN	NaN	NaN	-1.372	0.041	0.653	NaN	NaN	NaN	NaN	NaN	NaN	-1.367	0.661	0.141	NaN	NaN	NaN	-1.405	0.531	0.191	NaN	NaN	NaN	NaN	NaN	NaN
179	0.895	NaN	NaN	NaN	NaN	NaN	NaN	-1.459	0.879	0.547	-1.45	0.67	0.585	NaN	NaN	NaN	-1.397	0.477	0.579	-1.431	0.336	0.648	NaN	NaN	NaN	NaN	NaN	NaN	NaN	NaN	NaN	NaN	NaN	NaN	-1.367	0.661	0.141	NaN	NaN	NaN	-1.405	0.531	0.191	NaN	NaN	NaN	NaN	NaN	NaN
180	0.9	NaN	NaN	NaN	NaN	NaN	NaN	-1.459	0.879	0.547	-1.45	0.67	0.585	NaN	NaN	NaN	-1.398	0.477	0.579	-1.431	0.336	0.647	NaN	NaN	NaN	-1.372	0.041	0.653	NaN	NaN	NaN	NaN	NaN	NaN	-1.367	0.661	0.141	NaN	NaN	NaN	-1.405	0.531	0.191	NaN	NaN	NaN	NaN	NaN	NaN
181	0.905	NaN	NaN	NaN	NaN	NaN	NaN	-1.459	0.879	0.547	-1.45	0.67	0.585	NaN	NaN	NaN	-1.398	0.477	0.579	-1.432	0.336	0.647	NaN	NaN	NaN	-1.372	0.041	0.653	NaN	NaN	NaN	NaN	NaN	NaN	-1.368	0.661	0.141	NaN	NaN	NaN	-1.406	0.531	0.191	NaN	NaN	NaN	NaN	NaN	NaN
182	0.91	NaN	NaN	NaN	NaN	NaN	NaN	-1.459	0.879	0.547	-1.45	0.67	0.585	NaN	NaN	NaN	-1.398	0.477	0.579	-1.432	0.336	0.647	NaN	NaN	NaN	-1.372	0.041	0.653	NaN	NaN	NaN	NaN	NaN	NaN	-1.368	0.661	0.141	NaN	NaN	NaN	-1.406	0.531	0.191	NaN	NaN	NaN	NaN	NaN	NaN
183	0.915	NaN	NaN	NaN	NaN	NaN	NaN	-1.459	0.879	0.547	-1.45	0.67	0.585	NaN	NaN	NaN	-1.398	0.477	0.579	-1.432	0.336	0.647	NaN	NaN	NaN	-1.372	0.041	0.653	NaN	NaN	NaN	NaN	NaN	NaN	-1.368	0.661	0.141	NaN	NaN	NaN	-1.406	0.531	0.191	NaN	NaN	NaN	NaN	NaN	NaN
184	0.92	NaN	NaN	NaN	NaN	NaN	NaN	-1.459	0.879	0.546	-1.451	0.67	0.585	NaN	NaN	NaN	-1.398	0.477	0.579	-1.432	0.336	0.647	NaN	NaN	NaN	NaN	NaN	NaN	NaN	NaN	NaN	NaN	NaN	NaN	-1.368	0.661	0.141	NaN	NaN	NaN	-1.406	0.531	0.191	NaN	NaN	NaN	NaN	NaN	NaN
185	0.925	NaN	NaN	NaN	NaN	NaN	NaN	-1.459	0.879	0.546	-1.451	0.67	0.585	NaN	NaN	NaN	-1.398	0.477	0.579	-1.432	0.336	0.647	NaN	NaN	NaN	NaN	NaN	NaN	NaN	NaN	NaN	NaN	NaN	NaN	-1.368	0.661	0.141	NaN	NaN	NaN	-1.406	0.531	0.191	NaN	NaN	NaN	NaN	NaN	NaN
186	0.93	NaN	NaN	NaN	NaN	NaN	NaN	-1.459	0.879	0.546	-1.451	0.67	0.585	NaN	NaN	NaN	-1.398	0.476	0.579	-1.432	0.336	0.647	NaN	NaN	NaN	-1.372	0.041	0.653	NaN	NaN	NaN	NaN	NaN	NaN	-1.368	0.661	0.141	NaN	NaN	NaN	-1.406	0.531	0.191	NaN	NaN	NaN	NaN	NaN	NaN
187	0.935	NaN	NaN	NaN	NaN	NaN	NaN	-1.459	0.879	0.546	-1.451	0.67	0.585	NaN	NaN	NaN	-1.398	0.476	0.579	-1.432	0.336	0.647	NaN	NaN	NaN	-1.372	0.041	0.653	NaN	NaN	NaN	NaN	NaN	NaN	-1.368	0.661	0.141	NaN	NaN	NaN	-1.406	0.531	0.191	NaN	NaN	NaN	NaN	NaN	NaN
188	0.94	NaN	NaN	NaN	NaN	NaN	NaN	-1.459	0.879	0.546	-1.451	0.67	0.585	NaN	NaN	NaN	-1.398	0.476	0.578	-1.432	0.336	0.647	NaN	NaN	NaN	-1.372	0.041	0.653	NaN	NaN	NaN	NaN	NaN	NaN	-1.368	0.661	0.141	NaN	NaN	NaN	-1.406	0.531	0.191	NaN	NaN	NaN	NaN	NaN	NaN
189	0.945	NaN	NaN	NaN	NaN	NaN	NaN	-1.459	0.879	0.546	-1.451	0.67	0.585	NaN	NaN	NaN	-1.398	0.476	0.578	-1.432	0.336	0.647	NaN	NaN	NaN	-1.372	0.041	0.653	NaN	NaN	NaN	NaN	NaN	NaN	-1.368	0.661	0.141	NaN	NaN	NaN	-1.406	0.531	0.191	NaN	NaN	NaN	NaN	NaN	NaN
190	0.95	NaN	NaN	NaN	NaN	NaN	NaN	-1.459	0.879	0.546	-1.452	0.671	0.584	NaN	NaN	NaN	-1.399	0.476	0.578	-1.432	0.336	0.647	NaN	NaN	NaN	-1.372	0.041	0.653	NaN	NaN	NaN	NaN	NaN	NaN	-1.368	0.661	0.141	NaN	NaN	NaN	-1.406	0.531	0.191	NaN	NaN	NaN	NaN	NaN	NaN
191	0.955	NaN	NaN	NaN	NaN	NaN	NaN	-1.459	0.879	0.546	-1.452	0.671	0.584	NaN	NaN	NaN	-1.399	0.476	0.578	-1.432	0.336	0.647	NaN	NaN	NaN	-1.372	0.041	0.653	NaN	NaN	NaN	NaN	NaN	NaN	-1.368	0.661	0.141	NaN	NaN	NaN	-1.406	0.531	0.191	NaN	NaN	NaN	NaN	NaN	NaN
192	0.96	NaN	NaN	NaN	NaN	NaN	NaN	-1.459	0.879	0.546	-1.452	0.671	0.584	NaN	NaN	NaN	-1.399	0.476	0.578	-1.432	0.336	0.647	NaN	NaN	NaN	-1.372	0.041	0.653	NaN	NaN	NaN	NaN	NaN	NaN	-1.368	0.661	0.141	NaN	NaN	NaN	-1.406	0.531	0.191	NaN	NaN	NaN	NaN	NaN	NaN
193	0.965	NaN	NaN	NaN	NaN	NaN	NaN	-1.459	0.879	0.546	-1.452	0.671	0.584	NaN	NaN	NaN	-1.399	0.476	0.578	-1.432	0.336	0.647	NaN	NaN	NaN	NaN	NaN	NaN	NaN	NaN	NaN	NaN	NaN	NaN	-1.368	0.661	0.141	NaN	NaN	NaN	-1.406	0.531	0.191	NaN	NaN	NaN	NaN	NaN	NaN
194	0.97	NaN	NaN	NaN	NaN	NaN	NaN	-1.459	0.879	0.546	-1.452	0.671	0.584	NaN	NaN	NaN	-1.399	0.476	0.578	-1.432	0.336	0.647	NaN	NaN	NaN	-1.372	0.041	0.653	NaN	NaN	NaN	NaN	NaN	NaN	-1.368	0.661	0.14	NaN	NaN	NaN	-1.406	0.531	0.191	NaN	NaN	NaN	NaN	NaN	NaN
195	0.975	NaN	NaN	NaN	NaN	NaN	NaN	-1.459	0.879	0.546	-1.452	0.671	0.584	NaN	NaN	NaN	-1.399	0.476	0.578	-1.433	0.336	0.647	NaN	NaN	NaN	-1.372	0.041	0.653	NaN	NaN	NaN	NaN	NaN	NaN	-1.368	0.661	0.14	NaN	NaN	NaN	NaN	NaN	NaN	NaN	NaN	NaN	NaN	NaN	NaN
196	0.98	NaN	NaN	NaN	NaN	NaN	NaN	-1.459	0.879	0.546	-1.452	0.671	0.584	NaN	NaN	NaN	-1.399	0.476	0.578	-1.433	0.336	0.647	NaN	NaN	NaN	-1.372	0.041	0.653	NaN	NaN	NaN	NaN	NaN	NaN	-1.368	0.661	0.14	NaN	NaN	NaN	-1.406	0.531	0.191	NaN	NaN	NaN	NaN	NaN	NaN
197	0.985	NaN	NaN	NaN	NaN	NaN	NaN	-1.459	0.879	0.546	-1.452	0.671	0.584	NaN	NaN	NaN	-1.399	0.476	0.577	-1.433	0.336	0.647	NaN	NaN	NaN	-1.372	0.041	0.653	NaN	NaN	NaN	NaN	NaN	NaN	-1.368	0.661	0.14	NaN	NaN	NaN	NaN	NaN	NaN	NaN	NaN	NaN	NaN	NaN	NaN
198	0.99	NaN	NaN	NaN	NaN	NaN	NaN	-1.459	0.879	0.546	-1.452	0.671	0.584	NaN	NaN	NaN	-1.399	0.476	0.577	-1.433	0.336	0.647	NaN	NaN	NaN	-1.372	0.041	0.653	NaN	NaN	NaN	NaN	NaN	NaN	-1.368	0.661	0.14	NaN	NaN	NaN	NaN	NaN	NaN	NaN	NaN	NaN	NaN	NaN	NaN
199	0.995	NaN	NaN	NaN	NaN	NaN	NaN	-1.459	0.879	0.546	-1.452	0.671	0.584	NaN	NaN	NaN	-1.399	0.476	0.577	-1.433	0.336	0.647	NaN	NaN	NaN	-1.372	0.041	0.653	NaN	NaN	NaN	NaN	NaN	NaN	-1.368	0.661	0.14	NaN	NaN	NaN	NaN	NaN	NaN	NaN	NaN	NaN	NaN	NaN	NaN
200	1	NaN	NaN	NaN	NaN	NaN	NaN	-1.459	0.879	0.546	-1.453	0.671	0.584	NaN	NaN	NaN	-1.4	0.477	0.577	-1.433	0.336	0.647	NaN	NaN	NaN	-1.372	0.041	0.653	NaN	NaN	NaN	NaN	NaN	NaN	-1.368	0.661	0.14	NaN	NaN	NaN	NaN	NaN	NaN	NaN	NaN	NaN	NaN	NaN	NaN
201	1.005	NaN	NaN	NaN	NaN	NaN	NaN	-1.459	0.879	0.546	-1.453	0.671	0.584	NaN	NaN	NaN	-1.401	0.478	0.578	-1.433	0.336	0.647	NaN	NaN	NaN	NaN	NaN	NaN	NaN	NaN	NaN	NaN	NaN	NaN	-1.368	0.661	0.14	NaN	NaN	NaN	NaN	NaN	NaN	NaN	NaN	NaN	NaN	NaN	NaN
202	1.01	NaN	NaN	NaN	NaN	NaN	NaN	-1.459	0.879	0.546	-1.453	0.671	0.584	NaN	NaN	NaN	-1.4	0.476	0.577	-1.433	0.336	0.647	NaN	NaN	NaN	-1.372	0.041	0.653	NaN	NaN	NaN	NaN	NaN	NaN	-1.368	0.661	0.14	NaN	NaN	NaN	NaN	NaN	NaN	NaN	NaN	NaN	NaN	NaN	NaN
203	1.015	NaN	NaN	NaN	NaN	NaN	NaN	-1.459	0.879	0.546	-1.453	0.671	0.584	NaN	NaN	NaN	-1.4	0.476	0.577	-1.433	0.336	0.647	NaN	NaN	NaN	-1.372	0.041	0.653	NaN	NaN	NaN	NaN	NaN	NaN	-1.368	0.661	0.14	NaN	NaN	NaN	NaN	NaN	NaN	NaN	NaN	NaN	NaN	NaN	NaN
204	1.02	NaN	NaN	NaN	NaN	NaN	NaN	-1.459	0.879	0.546	-1.453	0.671	0.584	NaN	NaN	NaN	-1.4	0.476	0.576	-1.433	0.336	0.647	NaN	NaN	NaN	-1.372	0.041	0.653	NaN	NaN	NaN	NaN	NaN	NaN	-1.368	0.661	0.14	NaN	NaN	NaN	NaN	NaN	NaN	NaN	NaN	NaN	NaN	NaN	NaN
205	1.025	NaN	NaN	NaN	NaN	NaN	NaN	-1.459	0.88	0.546	-1.453	0.671	0.584	NaN	NaN	NaN	-1.4	0.476	0.576	-1.433	0.336	0.647	NaN	NaN	NaN	-1.372	0.041	0.653	NaN	NaN	NaN	NaN	NaN	NaN	-1.368	0.661	0.14	NaN	NaN	NaN	NaN	NaN	NaN	NaN	NaN	NaN	NaN	NaN	NaN
206	1.03	NaN	NaN	NaN	NaN	NaN	NaN	-1.459	0.88	0.546	-1.453	0.672	0.584	NaN	NaN	NaN	-1.4	0.476	0.576	-1.433	0.336	0.647	NaN	NaN	NaN	-1.372	0.041	0.653	NaN	NaN	NaN	NaN	NaN	NaN	-1.368	0.661	0.14	NaN	NaN	NaN	NaN	NaN	NaN	NaN	NaN	NaN	NaN	NaN	NaN
207	1.035	NaN	NaN	NaN	NaN	NaN	NaN	-1.459	0.88	0.546	-1.453	0.672	0.584	NaN	NaN	NaN	-1.4	0.476	0.576	-1.433	0.336	0.647	NaN	NaN	NaN	-1.372	0.041	0.653	NaN	NaN	NaN	NaN	NaN	NaN	-1.368	0.661	0.14	NaN	NaN	NaN	NaN	NaN	NaN	NaN	NaN	NaN	NaN	NaN	NaN
208	1.04	NaN	NaN	NaN	NaN	NaN	NaN	-1.459	0.88	0.546	-1.453	0.672	0.584	NaN	NaN	NaN	-1.4	0.476	0.576	-1.433	0.336	0.647	NaN	NaN	NaN	-1.372	0.041	0.653	NaN	NaN	NaN	NaN	NaN	NaN	-1.368	0.661	0.14	NaN	NaN	NaN	-1.406	0.531	0.19	NaN	NaN	NaN	NaN	NaN	NaN
209	1.045	NaN	NaN	NaN	NaN	NaN	NaN	-1.459	0.88	0.545	-1.453	0.672	0.584	NaN	NaN	NaN	-1.4	0.476	0.576	-1.433	0.336	0.647	NaN	NaN	NaN	-1.372	0.041	0.653	NaN	NaN	NaN	NaN	NaN	NaN	-1.368	0.661	0.14	NaN	NaN	NaN	-1.406	0.531	0.19	NaN	NaN	NaN	NaN	NaN	NaN
210	1.05	NaN	NaN	NaN	NaN	NaN	NaN	-1.459	0.88	0.545	-1.453	0.672	0.584	NaN	NaN	NaN	-1.4	0.476	0.576	-1.433	0.336	0.647	NaN	NaN	NaN	-1.372	0.041	0.653	NaN	NaN	NaN	NaN	NaN	NaN	-1.368	0.661	0.14	NaN	NaN	NaN	NaN	NaN	NaN	NaN	NaN	NaN	NaN	NaN	NaN
211	1.055	NaN	NaN	NaN	NaN	NaN	NaN	-1.459	0.88	0.545	-1.453	0.672	0.584	NaN	NaN	NaN	-1.4	0.475	0.575	-1.433	0.336	0.647	NaN	NaN	NaN	-1.372	0.041	0.653	NaN	NaN	NaN	NaN	NaN	NaN	-1.368	0.661	0.14	NaN	NaN	NaN	-1.406	0.531	0.19	NaN	NaN	NaN	NaN	NaN	NaN
212	1.06	NaN	NaN	NaN	NaN	NaN	NaN	-1.459	0.88	0.545	-1.453	0.672	0.583	NaN	NaN	NaN	-1.4	0.475	0.574	-1.433	0.336	0.647	NaN	NaN	NaN	NaN	NaN	NaN	NaN	NaN	NaN	NaN	NaN	NaN	-1.368	0.661	0.14	NaN	NaN	NaN	-1.406	0.531	0.19	NaN	NaN	NaN	NaN	NaN	NaN
213	1.065	NaN	NaN	NaN	NaN	NaN	NaN	-1.459	0.88	0.545	-1.453	0.672	0.583	NaN	NaN	NaN	-1.4	0.474	0.574	-1.433	0.336	0.647	NaN	NaN	NaN	NaN	NaN	NaN	NaN	NaN	NaN	NaN	NaN	NaN	-1.368	0.661	0.14	NaN	NaN	NaN	-1.406	0.531	0.19	NaN	NaN	NaN	NaN	NaN	NaN
214	1.07	NaN	NaN	NaN	NaN	NaN	NaN	-1.459	0.88	0.545	-1.453	0.671	0.583	NaN	NaN	NaN	-1.4	0.474	0.574	-1.433	0.336	0.647	NaN	NaN	NaN	-1.372	0.041	0.653	NaN	NaN	NaN	NaN	NaN	NaN	-1.368	0.661	0.14	NaN	NaN	NaN	-1.406	0.531	0.19	NaN	NaN	NaN	NaN	NaN	NaN
215	1.075	NaN	NaN	NaN	NaN	NaN	NaN	-1.459	0.88	0.545	-1.453	0.671	0.583	NaN	NaN	NaN	-1.4	0.475	0.574	-1.433	0.336	0.647	NaN	NaN	NaN	-1.372	0.041	0.653	NaN	NaN	NaN	NaN	NaN	NaN	-1.368	0.661	0.14	NaN	NaN	NaN	-1.406	0.531	0.19	NaN	NaN	NaN	NaN	NaN	NaN
216	1.08	NaN	NaN	NaN	NaN	NaN	NaN	-1.46	0.88	0.545	-1.453	0.671	0.583	NaN	NaN	NaN	-1.4	0.475	0.575	-1.433	0.336	0.647	NaN	NaN	NaN	-1.372	0.041	0.653	NaN	NaN	NaN	NaN	NaN	NaN	-1.368	0.66	0.14	NaN	NaN	NaN	-1.406	0.531	0.19	NaN	NaN	NaN	NaN	NaN	NaN
217	1.085	NaN	NaN	NaN	NaN	NaN	NaN	-1.46	0.88	0.545	-1.453	0.671	0.583	NaN	NaN	NaN	-1.4	0.475	0.575	-1.433	0.336	0.647	NaN	NaN	NaN	-1.372	0.041	0.653	NaN	NaN	NaN	NaN	NaN	NaN	-1.368	0.66	0.14	NaN	NaN	NaN	-1.406	0.531	0.19	NaN	NaN	NaN	NaN	NaN	NaN
218	1.09	NaN	NaN	NaN	NaN	NaN	NaN	-1.46	0.88	0.545	-1.453	0.671	0.583	NaN	NaN	NaN	-1.4	0.475	0.575	-1.433	0.336	0.647	NaN	NaN	NaN	-1.372	0.041	0.653	NaN	NaN	NaN	NaN	NaN	NaN	-1.368	0.66	0.14	NaN	NaN	NaN	-1.406	0.531	0.19	NaN	NaN	NaN	NaN	NaN	NaN
219	1.095	NaN	NaN	NaN	NaN	NaN	NaN	-1.46	0.88	0.545	-1.453	0.671	0.583	NaN	NaN	NaN	-1.4	0.475	0.575	-1.433	0.336	0.647	NaN	NaN	NaN	NaN	NaN	NaN	NaN	NaN	NaN	NaN	NaN	NaN	-1.368	0.661	0.14	NaN	NaN	NaN	-1.406	0.53	0.19	NaN	NaN	NaN	NaN	NaN	NaN
220	1.1	NaN	NaN	NaN	NaN	NaN	NaN	-1.46	0.88	0.545	-1.453	0.671	0.582	NaN	NaN	NaN	-1.4	0.475	0.575	-1.433	0.336	0.647	NaN	NaN	NaN	-1.372	0.041	0.653	NaN	NaN	NaN	NaN	NaN	NaN	-1.368	0.661	0.14	NaN	NaN	NaN	-1.406	0.53	0.19	NaN	NaN	NaN	NaN	NaN	NaN
221	1.105	NaN	NaN	NaN	NaN	NaN	NaN	-1.46	0.879	0.544	-1.453	0.671	0.582	NaN	NaN	NaN	-1.4	0.475	0.575	-1.433	0.336	0.646	NaN	NaN	NaN	NaN	NaN	NaN	NaN	NaN	NaN	NaN	NaN	NaN	-1.368	0.661	0.139	NaN	NaN	NaN	-1.406	0.53	0.19	NaN	NaN	NaN	NaN	NaN	NaN
222	1.11	NaN	NaN	NaN	NaN	NaN	NaN	-1.46	0.879	0.544	-1.453	0.671	0.582	NaN	NaN	NaN	-1.4	0.475	0.575	-1.433	0.336	0.646	NaN	NaN	NaN	-1.372	0.041	0.653	NaN	NaN	NaN	NaN	NaN	NaN	-1.368	0.661	0.139	NaN	NaN	NaN	-1.406	0.53	0.191	NaN	NaN	NaN	NaN	NaN	NaN
223	1.115	NaN	NaN	NaN	NaN	NaN	NaN	-1.46	0.879	0.544	-1.453	0.671	0.582	NaN	NaN	NaN	-1.4	0.475	0.575	-1.433	0.336	0.646	NaN	NaN	NaN	NaN	NaN	NaN	NaN	NaN	NaN	NaN	NaN	NaN	-1.368	0.661	0.139	NaN	NaN	NaN	-1.406	0.53	0.191	NaN	NaN	NaN	NaN	NaN	NaN
224	1.12	NaN	NaN	NaN	NaN	NaN	NaN	-1.46	0.879	0.544	-1.453	0.671	0.582	NaN	NaN	NaN	-1.4	0.475	0.575	-1.433	0.336	0.646	NaN	NaN	NaN	NaN	NaN	NaN	NaN	NaN	NaN	NaN	NaN	NaN	-1.368	0.661	0.139	NaN	NaN	NaN	-1.405	0.53	0.19	NaN	NaN	NaN	NaN	NaN	NaN
225	1.125	NaN	NaN	NaN	NaN	NaN	NaN	-1.46	0.879	0.544	-1.453	0.671	0.582	NaN	NaN	NaN	-1.4	0.475	0.575	-1.433	0.336	0.646	NaN	NaN	NaN	-1.372	0.041	0.653	NaN	NaN	NaN	NaN	NaN	NaN	-1.368	0.661	0.139	NaN	NaN	NaN	-1.405	0.53	0.19	NaN	NaN	NaN	NaN	NaN	NaN
226	1.13	NaN	NaN	NaN	NaN	NaN	NaN	-1.46	0.879	0.544	-1.453	0.671	0.582	NaN	NaN	NaN	-1.4	0.475	0.575	-1.433	0.336	0.646	NaN	NaN	NaN	-1.372	0.041	0.653	NaN	NaN	NaN	NaN	NaN	NaN	-1.368	0.661	0.139	NaN	NaN	NaN	-1.405	0.53	0.19	NaN	NaN	NaN	NaN	NaN	NaN
227	1.135	NaN	NaN	NaN	NaN	NaN	NaN	-1.46	0.879	0.544	-1.453	0.671	0.582	NaN	NaN	NaN	-1.4	0.475	0.575	-1.433	0.336	0.646	NaN	NaN	NaN	-1.372	0.041	0.653	NaN	NaN	NaN	NaN	NaN	NaN	-1.368	0.661	0.139	NaN	NaN	NaN	-1.405	0.53	0.19	NaN	NaN	NaN	NaN	NaN	NaN
228	1.14	NaN	NaN	NaN	NaN	NaN	NaN	-1.46	0.879	0.544	-1.453	0.671	0.582	NaN	NaN	NaN	-1.4	0.475	0.575	-1.433	0.336	0.646	NaN	NaN	NaN	-1.372	0.041	0.653	NaN	NaN	NaN	NaN	NaN	NaN	-1.368	0.661	0.138	NaN	NaN	NaN	-1.405	0.53	0.19	NaN	NaN	NaN	NaN	NaN	NaN
229	1.145	NaN	NaN	NaN	NaN	NaN	NaN	-1.46	0.879	0.544	-1.453	0.672	0.582	NaN	NaN	NaN	-1.4	0.475	0.575	-1.433	0.336	0.646	NaN	NaN	NaN	-1.372	0.041	0.653	NaN	NaN	NaN	NaN	NaN	NaN	-1.368	0.661	0.138	NaN	NaN	NaN	-1.405	0.53	0.19	NaN	NaN	NaN	NaN	NaN	NaN
230	1.15	NaN	NaN	NaN	NaN	NaN	NaN	-1.46	0.879	0.544	-1.453	0.672	0.582	NaN	NaN	NaN	-1.4	0.475	0.575	-1.433	0.336	0.646	NaN	NaN	NaN	-1.372	0.041	0.653	NaN	NaN	NaN	NaN	NaN	NaN	-1.368	0.661	0.138	NaN	NaN	NaN	-1.405	0.53	0.19	NaN	NaN	NaN	NaN	NaN	NaN
231	1.155	NaN	NaN	NaN	NaN	NaN	NaN	-1.46	0.879	0.543	-1.453	0.672	0.581	NaN	NaN	NaN	-1.4	0.475	0.575	-1.433	0.337	0.646	NaN	NaN	NaN	-1.372	0.041	0.653	NaN	NaN	NaN	NaN	NaN	NaN	-1.368	0.661	0.138	NaN	NaN	NaN	-1.405	0.53	0.19	NaN	NaN	NaN	NaN	NaN	NaN
232	1.16	NaN	NaN	NaN	NaN	NaN	NaN	-1.46	0.879	0.543	-1.454	0.672	0.581	NaN	NaN	NaN	-1.4	0.475	0.575	-1.433	0.337	0.646	NaN	NaN	NaN	-1.372	0.041	0.653	NaN	NaN	NaN	NaN	NaN	NaN	-1.368	0.661	0.138	NaN	NaN	NaN	-1.405	0.53	0.19	NaN	NaN	NaN	NaN	NaN	NaN
233	1.165	NaN	NaN	NaN	NaN	NaN	NaN	-1.46	0.879	0.543	-1.454	0.672	0.581	NaN	NaN	NaN	-1.4	0.475	0.575	-1.433	0.337	0.646	NaN	NaN	NaN	-1.372	0.041	0.653	NaN	NaN	NaN	NaN	NaN	NaN	-1.368	0.661	0.138	NaN	NaN	NaN	-1.405	0.53	0.19	NaN	NaN	NaN	NaN	NaN	NaN
234	1.17	NaN	NaN	NaN	NaN	NaN	NaN	-1.46	0.879	0.543	-1.454	0.672	0.581	NaN	NaN	NaN	-1.4	0.475	0.575	-1.433	0.337	0.646	NaN	NaN	NaN	NaN	NaN	NaN	NaN	NaN	NaN	NaN	NaN	NaN	-1.368	0.661	0.138	NaN	NaN	NaN	-1.405	0.53	0.19	NaN	NaN	NaN	NaN	NaN	NaN
235	1.175	NaN	NaN	NaN	NaN	NaN	NaN	-1.46	0.878	0.543	-1.454	0.672	0.581	NaN	NaN	NaN	-1.4	0.475	0.575	-1.433	0.337	0.646	NaN	NaN	NaN	-1.372	0.041	0.653	NaN	NaN	NaN	NaN	NaN	NaN	-1.368	0.661	0.138	NaN	NaN	NaN	-1.405	0.53	0.19	NaN	NaN	NaN	NaN	NaN	NaN
236	1.18	NaN	NaN	NaN	NaN	NaN	NaN	-1.46	0.878	0.542	-1.454	0.672	0.581	NaN	NaN	NaN	-1.4	0.475	0.575	-1.433	0.337	0.646	NaN	NaN	NaN	NaN	NaN	NaN	NaN	NaN	NaN	NaN	NaN	NaN	-1.368	0.661	0.138	NaN	NaN	NaN	-1.405	0.53	0.189	NaN	NaN	NaN	NaN	NaN	NaN
237	1.185	NaN	NaN	NaN	NaN	NaN	NaN	-1.46	0.878	0.542	-1.454	0.671	0.581	NaN	NaN	NaN	-1.4	0.475	0.575	-1.433	0.337	0.646	NaN	NaN	NaN	-1.372	0.041	0.653	NaN	NaN	NaN	NaN	NaN	NaN	-1.368	0.661	0.138	NaN	NaN	NaN	-1.405	0.53	0.189	NaN	NaN	NaN	NaN	NaN	NaN
238	1.19	NaN	NaN	NaN	NaN	NaN	NaN	-1.46	0.879	0.542	-1.454	0.671	0.581	NaN	NaN	NaN	-1.4	0.475	0.575	-1.433	0.337	0.646	NaN	NaN	NaN	-1.372	0.041	0.653	NaN	NaN	NaN	NaN	NaN	NaN	-1.368	0.661	0.138	NaN	NaN	NaN	-1.405	0.53	0.189	NaN	NaN	NaN	NaN	NaN	NaN
239	1.195	NaN	NaN	NaN	NaN	NaN	NaN	-1.461	0.879	0.542	-1.454	0.671	0.581	NaN	NaN	NaN	-1.4	0.475	0.575	-1.433	0.337	0.646	NaN	NaN	NaN	-1.372	0.041	0.653	NaN	NaN	NaN	NaN	NaN	NaN	-1.368	0.661	0.138	NaN	NaN	NaN	-1.405	0.53	0.189	NaN	NaN	NaN	NaN	NaN	NaN
240	1.2	NaN	NaN	NaN	NaN	NaN	NaN	-1.461	0.879	0.542	-1.454	0.671	0.58	NaN	NaN	NaN	-1.4	0.475	0.575	-1.433	0.337	0.646	NaN	NaN	NaN	-1.372	0.041	0.653	NaN	NaN	NaN	NaN	NaN	NaN	-1.368	0.66	0.138	NaN	NaN	NaN	NaN	NaN	NaN	NaN	NaN	NaN	NaN	NaN	NaN
241	1.205	NaN	NaN	NaN	NaN	NaN	NaN	-1.461	0.878	0.542	-1.453	0.671	0.58	NaN	NaN	NaN	-1.4	0.475	0.574	-1.434	0.337	0.646	NaN	NaN	NaN	-1.372	0.041	0.653	NaN	NaN	NaN	NaN	NaN	NaN	-1.368	0.66	0.138	NaN	NaN	NaN	NaN	NaN	NaN	NaN	NaN	NaN	NaN	NaN	NaN
242	1.21	NaN	NaN	NaN	NaN	NaN	NaN	-1.461	0.878	0.542	-1.453	0.67	0.58	NaN	NaN	NaN	-1.4	0.476	0.574	-1.433	0.337	0.646	NaN	NaN	NaN	-1.372	0.041	0.653	NaN	NaN	NaN	NaN	NaN	NaN	-1.367	0.66	0.137	NaN	NaN	NaN	NaN	NaN	NaN	NaN	NaN	NaN	NaN	NaN	NaN
243	1.215	NaN	NaN	NaN	NaN	NaN	NaN	-1.461	0.878	0.541	-1.453	0.67	0.58	NaN	NaN	NaN	-1.4	0.476	0.574	-1.433	0.337	0.646	NaN	NaN	NaN	NaN	NaN	NaN	NaN	NaN	NaN	NaN	NaN	NaN	-1.367	0.66	0.137	NaN	NaN	NaN	NaN	NaN	NaN	NaN	NaN	NaN	NaN	NaN	NaN
244	1.22	NaN	NaN	NaN	NaN	NaN	NaN	-1.461	0.878	0.541	-1.453	0.67	0.579	NaN	NaN	NaN	-1.4	0.476	0.574	-1.433	0.337	0.646	NaN	NaN	NaN	-1.372	0.041	0.653	NaN	NaN	NaN	NaN	NaN	NaN	-1.367	0.66	0.137	NaN	NaN	NaN	NaN	NaN	NaN	NaN	NaN	NaN	NaN	NaN	NaN
245	1.225	NaN	NaN	NaN	NaN	NaN	NaN	-1.461	0.878	0.541	-1.454	0.67	0.579	NaN	NaN	NaN	-1.4	0.476	0.574	-1.434	0.337	0.646	NaN	NaN	NaN	-1.372	0.041	0.653	NaN	NaN	NaN	NaN	NaN	NaN	-1.368	0.66	0.137	NaN	NaN	NaN	NaN	NaN	NaN	NaN	NaN	NaN	NaN	NaN	NaN
246	1.23	NaN	NaN	NaN	NaN	NaN	NaN	-1.461	0.878	0.541	-1.454	0.67	0.579	NaN	NaN	NaN	-1.4	0.476	0.574	-1.433	0.337	0.646	NaN	NaN	NaN	-1.372	0.041	0.653	NaN	NaN	NaN	NaN	NaN	NaN	-1.368	0.661	0.137	NaN	NaN	NaN	NaN	NaN	NaN	NaN	NaN	NaN	NaN	NaN	NaN
247	1.235	NaN	NaN	NaN	NaN	NaN	NaN	-1.461	0.878	0.54	-1.454	0.67	0.579	NaN	NaN	NaN	-1.4	0.476	0.574	-1.433	0.337	0.646	NaN	NaN	NaN	-1.372	0.041	0.653	NaN	NaN	NaN	NaN	NaN	NaN	-1.368	0.661	0.136	NaN	NaN	NaN	NaN	NaN	NaN	NaN	NaN	NaN	NaN	NaN	NaN
248	1.24	NaN	NaN	NaN	NaN	NaN	NaN	-1.461	0.877	0.54	-1.454	0.67	0.579	NaN	NaN	NaN	-1.4	0.476	0.574	-1.433	0.337	0.646	NaN	NaN	NaN	-1.372	0.041	0.653	NaN	NaN	NaN	NaN	NaN	NaN	-1.368	0.661	0.136	NaN	NaN	NaN	NaN	NaN	NaN	NaN	NaN	NaN	NaN	NaN	NaN
249	1.245	NaN	NaN	NaN	NaN	NaN	NaN	-1.461	0.877	0.54	-1.455	0.671	0.579	NaN	NaN	NaN	-1.4	0.476	0.574	-1.433	0.337	0.646	NaN	NaN	NaN	-1.372	0.041	0.653	NaN	NaN	NaN	NaN	NaN	NaN	-1.367	0.661	0.136	NaN	NaN	NaN	NaN	NaN	NaN	NaN	NaN	NaN	NaN	NaN	NaN
250	1.25	NaN	NaN	NaN	NaN	NaN	NaN	-1.462	0.877	0.54	-1.455	0.671	0.579	NaN	NaN	NaN	-1.4	0.476	0.574	-1.433	0.337	0.645	NaN	NaN	NaN	-1.372	0.041	0.653	NaN	NaN	NaN	NaN	NaN	NaN	-1.367	0.661	0.136	NaN	NaN	NaN	NaN	NaN	NaN	NaN	NaN	NaN	NaN	NaN	NaN
251	1.255	NaN	NaN	NaN	NaN	NaN	NaN	-1.462	0.877	0.539	-1.455	0.671	0.578	NaN	NaN	NaN	-1.4	0.476	0.574	-1.433	0.337	0.645	NaN	NaN	NaN	-1.372	0.041	0.653	NaN	NaN	NaN	NaN	NaN	NaN	-1.367	0.661	0.136	NaN	NaN	NaN	-1.403	0.53	0.188	NaN	NaN	NaN	NaN	NaN	NaN
252	1.26	NaN	NaN	NaN	NaN	NaN	NaN	-1.462	0.877	0.539	-1.455	0.67	0.578	NaN	NaN	NaN	-1.4	0.476	0.574	-1.433	0.337	0.645	NaN	NaN	NaN	-1.372	0.041	0.653	NaN	NaN	NaN	NaN	NaN	NaN	-1.367	0.66	0.135	NaN	NaN	NaN	-1.403	0.53	0.188	NaN	NaN	NaN	NaN	NaN	NaN
253	1.265	NaN	NaN	NaN	NaN	NaN	NaN	-1.463	0.877	0.539	-1.454	0.67	0.578	NaN	NaN	NaN	-1.4	0.476	0.574	-1.433	0.337	0.645	NaN	NaN	NaN	-1.372	0.041	0.653	NaN	NaN	NaN	NaN	NaN	NaN	-1.366	0.66	0.135	NaN	NaN	NaN	-1.403	0.53	0.187	NaN	NaN	NaN	NaN	NaN	NaN
254	1.27	NaN	NaN	NaN	NaN	NaN	NaN	-1.463	0.877	0.539	-1.454	0.67	0.577	NaN	NaN	NaN	-1.399	0.476	0.574	-1.433	0.337	0.645	NaN	NaN	NaN	-1.372	0.041	0.653	NaN	NaN	NaN	NaN	NaN	NaN	-1.366	0.66	0.135	NaN	NaN	NaN	NaN	NaN	NaN	NaN	NaN	NaN	NaN	NaN	NaN
255	1.275	NaN	NaN	NaN	NaN	NaN	NaN	-1.463	0.877	0.538	-1.454	0.669	0.577	NaN	NaN	NaN	-1.399	0.476	0.574	-1.433	0.337	0.645	NaN	NaN	NaN	-1.372	0.041	0.653	NaN	NaN	NaN	NaN	NaN	NaN	-1.366	0.66	0.135	NaN	NaN	NaN	-1.402	0.529	0.187	NaN	NaN	NaN	NaN	NaN	NaN
256	1.28	NaN	NaN	NaN	NaN	NaN	NaN	-1.463	0.877	0.538	-1.454	0.669	0.577	NaN	NaN	NaN	-1.399	0.476	0.574	-1.433	0.337	0.645	NaN	NaN	NaN	-1.372	0.041	0.653	NaN	NaN	NaN	NaN	NaN	NaN	-1.366	0.66	0.135	NaN	NaN	NaN	-1.401	0.529	0.187	NaN	NaN	NaN	NaN	NaN	NaN
257	1.285	NaN	NaN	NaN	NaN	NaN	NaN	-1.463	0.877	0.538	-1.454	0.669	0.577	NaN	NaN	NaN	-1.399	0.476	0.574	-1.433	0.337	0.645	NaN	NaN	NaN	-1.372	0.041	0.653	NaN	NaN	NaN	NaN	NaN	NaN	-1.365	0.66	0.135	NaN	NaN	NaN	-1.401	0.529	0.187	NaN	NaN	NaN	NaN	NaN	NaN
258	1.29	NaN	NaN	NaN	NaN	NaN	NaN	-1.463	0.877	0.537	-1.454	0.669	0.576	NaN	NaN	NaN	-1.399	0.476	0.574	-1.433	0.337	0.645	NaN	NaN	NaN	-1.372	0.041	0.653	NaN	NaN	NaN	NaN	NaN	NaN	-1.365	0.66	0.134	NaN	NaN	NaN	-1.401	0.529	0.187	NaN	NaN	NaN	NaN	NaN	NaN
259	1.295	NaN	NaN	NaN	NaN	NaN	NaN	-1.463	0.877	0.537	-1.454	0.67	0.576	NaN	NaN	NaN	-1.399	0.476	0.573	-1.433	0.337	0.645	NaN	NaN	NaN	-1.372	0.041	0.653	NaN	NaN	NaN	NaN	NaN	NaN	-1.365	0.66	0.134	NaN	NaN	NaN	-1.401	0.529	0.186	NaN	NaN	NaN	NaN	NaN	NaN
260	1.3	NaN	NaN	NaN	NaN	NaN	NaN	-1.464	0.877	0.537	-1.454	0.67	0.576	NaN	NaN	NaN	-1.399	0.476	0.573	-1.433	0.337	0.644	NaN	NaN	NaN	-1.372	0.041	0.653	NaN	NaN	NaN	NaN	NaN	NaN	-1.365	0.66	0.134	NaN	NaN	NaN	-1.401	0.529	0.186	NaN	NaN	NaN	NaN	NaN	NaN
261	1.305	NaN	NaN	NaN	NaN	NaN	NaN	-1.464	0.877	0.536	-1.454	0.67	0.576	NaN	NaN	NaN	-1.399	0.476	0.573	-1.433	0.337	0.645	NaN	NaN	NaN	NaN	NaN	NaN	NaN	NaN	NaN	NaN	NaN	NaN	-1.365	0.66	0.134	NaN	NaN	NaN	-1.401	0.529	0.186	NaN	NaN	NaN	NaN	NaN	NaN
262	1.31	NaN	NaN	NaN	NaN	NaN	NaN	-1.464	0.877	0.536	-1.455	0.67	0.576	NaN	NaN	NaN	-1.399	0.476	0.573	-1.433	0.338	0.645	NaN	NaN	NaN	-1.372	0.041	0.653	NaN	NaN	NaN	NaN	NaN	NaN	-1.365	0.66	0.133	NaN	NaN	NaN	NaN	NaN	NaN	NaN	NaN	NaN	NaN	NaN	NaN
263	1.315	NaN	NaN	NaN	NaN	NaN	NaN	-1.464	0.876	0.536	-1.455	0.669	0.575	NaN	NaN	NaN	-1.399	0.476	0.573	-1.433	0.337	0.645	NaN	NaN	NaN	-1.372	0.041	0.653	NaN	NaN	NaN	NaN	NaN	NaN	-1.365	0.66	0.133	NaN	NaN	NaN	NaN	NaN	NaN	NaN	NaN	NaN	NaN	NaN	NaN
264	1.32	NaN	NaN	NaN	NaN	NaN	NaN	-1.464	0.876	0.535	-1.455	0.669	0.575	NaN	NaN	NaN	-1.399	0.476	0.573	-1.433	0.337	0.645	NaN	NaN	NaN	-1.372	0.041	0.653	NaN	NaN	NaN	NaN	NaN	NaN	-1.365	0.66	0.133	NaN	NaN	NaN	NaN	NaN	NaN	NaN	NaN	NaN	NaN	NaN	NaN
265	1.325	NaN	NaN	NaN	NaN	NaN	NaN	-1.464	0.876	0.535	-1.455	0.669	0.575	NaN	NaN	NaN	-1.399	0.476	0.573	-1.433	0.338	0.645	NaN	NaN	NaN	-1.372	0.041	0.653	NaN	NaN	NaN	NaN	NaN	NaN	-1.364	0.66	0.133	NaN	NaN	NaN	NaN	NaN	NaN	NaN	NaN	NaN	NaN	NaN	NaN
266	1.33	NaN	NaN	NaN	NaN	NaN	NaN	-1.464	0.876	0.535	-1.455	0.669	0.574	NaN	NaN	NaN	-1.399	0.476	0.573	-1.434	0.338	0.645	NaN	NaN	NaN	-1.372	0.041	0.653	NaN	NaN	NaN	NaN	NaN	NaN	-1.364	0.66	0.133	NaN	NaN	NaN	NaN	NaN	NaN	NaN	NaN	NaN	NaN	NaN	NaN
267	1.335	NaN	NaN	NaN	NaN	NaN	NaN	-1.465	0.876	0.534	-1.455	0.669	0.574	NaN	NaN	NaN	-1.399	0.476	0.573	-1.434	0.338	0.644	NaN	NaN	NaN	-1.372	0.041	0.653	NaN	NaN	NaN	NaN	NaN	NaN	-1.364	0.66	0.132	NaN	NaN	NaN	NaN	NaN	NaN	NaN	NaN	NaN	NaN	NaN	NaN
268	1.34	NaN	NaN	NaN	NaN	NaN	NaN	-1.465	0.876	0.534	-1.455	0.669	0.574	NaN	NaN	NaN	-1.399	0.476	0.573	-1.434	0.339	0.644	NaN	NaN	NaN	-1.372	0.041	0.653	NaN	NaN	NaN	NaN	NaN	NaN	-1.364	0.66	0.132	NaN	NaN	NaN	NaN	NaN	NaN	NaN	NaN	NaN	NaN	NaN	NaN
269	1.345	NaN	NaN	NaN	NaN	NaN	NaN	-1.465	0.876	0.534	-1.455	0.669	0.574	NaN	NaN	NaN	-1.4	0.477	0.573	-1.434	0.338	0.644	NaN	NaN	NaN	-1.372	0.041	0.653	NaN	NaN	NaN	NaN	NaN	NaN	-1.364	0.66	0.132	NaN	NaN	NaN	NaN	NaN	NaN	NaN	NaN	NaN	NaN	NaN	NaN
270	1.35	NaN	NaN	NaN	NaN	NaN	NaN	-1.465	0.876	0.533	-1.455	0.669	0.573	NaN	NaN	NaN	-1.401	0.479	0.573	-1.434	0.338	0.644	NaN	NaN	NaN	-1.372	0.041	0.653	NaN	NaN	NaN	NaN	NaN	NaN	-1.364	0.66	0.132	NaN	NaN	NaN	NaN	NaN	NaN	NaN	NaN	NaN	NaN	NaN	NaN
271	1.355	NaN	NaN	NaN	NaN	NaN	NaN	-1.465	0.876	0.533	-1.455	0.669	0.573	NaN	NaN	NaN	-1.402	0.479	0.573	-1.434	0.339	0.644	NaN	NaN	NaN	-1.372	0.041	0.653	NaN	NaN	NaN	NaN	NaN	NaN	-1.364	0.659	0.131	NaN	NaN	NaN	NaN	NaN	NaN	NaN	NaN	NaN	NaN	NaN	NaN
272	1.36	NaN	NaN	NaN	NaN	NaN	NaN	-1.465	0.876	0.533	-1.456	0.669	0.573	NaN	NaN	NaN	-1.402	0.479	0.573	-1.435	0.339	0.644	NaN	NaN	NaN	-1.372	0.041	0.653	NaN	NaN	NaN	NaN	NaN	NaN	-1.364	0.659	0.131	NaN	NaN	NaN	NaN	NaN	NaN	NaN	NaN	NaN	NaN	NaN	NaN
273	1.365	NaN	NaN	NaN	NaN	NaN	NaN	-1.465	0.876	0.532	-1.456	0.67	0.573	NaN	NaN	NaN	-1.402	0.479	0.572	-1.435	0.339	0.644	NaN	NaN	NaN	-1.372	0.041	0.653	NaN	NaN	NaN	NaN	NaN	NaN	-1.364	0.66	0.131	NaN	NaN	NaN	-1.399	0.529	0.184	NaN	NaN	NaN	NaN	NaN	NaN
274	1.37	NaN	NaN	NaN	NaN	NaN	NaN	-1.466	0.876	0.532	-1.456	0.67	0.572	NaN	NaN	NaN	-1.402	0.479	0.572	-1.435	0.339	0.644	NaN	NaN	NaN	-1.372	0.041	0.653	NaN	NaN	NaN	NaN	NaN	NaN	-1.365	0.66	0.13	NaN	NaN	NaN	-1.399	0.528	0.184	NaN	NaN	NaN	NaN	NaN	NaN
275	1.375	NaN	NaN	NaN	NaN	NaN	NaN	-1.466	0.876	0.532	-1.456	0.67	0.572	NaN	NaN	NaN	-1.402	0.479	0.572	-1.435	0.339	0.644	NaN	NaN	NaN	-1.372	0.041	0.653	NaN	NaN	NaN	NaN	NaN	NaN	-1.365	0.66	0.13	NaN	NaN	NaN	-1.399	0.528	0.184	NaN	NaN	NaN	NaN	NaN	NaN
276	1.38	NaN	NaN	NaN	NaN	NaN	NaN	-1.467	0.876	0.531	-1.456	0.67	0.571	NaN	NaN	NaN	-1.402	0.479	0.572	-1.434	0.339	0.643	NaN	NaN	NaN	-1.372	0.041	0.653	NaN	NaN	NaN	NaN	NaN	NaN	-1.365	0.659	0.13	NaN	NaN	NaN	-1.399	0.528	0.184	NaN	NaN	NaN	NaN	NaN	NaN
277	1.385	NaN	NaN	NaN	NaN	NaN	NaN	-1.467	0.876	0.531	-1.456	0.669	0.571	NaN	NaN	NaN	-1.402	0.479	0.571	-1.435	0.339	0.643	NaN	NaN	NaN	-1.372	0.041	0.653	NaN	NaN	NaN	NaN	NaN	NaN	-1.364	0.659	0.13	NaN	NaN	NaN	NaN	NaN	NaN	NaN	NaN	NaN	NaN	NaN	NaN
278	1.39	NaN	NaN	NaN	NaN	NaN	NaN	-1.466	0.876	0.531	-1.456	0.669	0.571	NaN	NaN	NaN	-1.403	0.479	0.571	-1.435	0.339	0.643	NaN	NaN	NaN	-1.372	0.041	0.653	NaN	NaN	NaN	NaN	NaN	NaN	-1.364	0.659	0.13	NaN	NaN	NaN	NaN	NaN	NaN	NaN	NaN	NaN	NaN	NaN	NaN
279	1.395	NaN	NaN	NaN	NaN	NaN	NaN	-1.466	0.875	0.53	-1.456	0.669	0.571	NaN	NaN	NaN	-1.403	0.479	0.571	-1.435	0.339	0.643	NaN	NaN	NaN	-1.372	0.041	0.653	NaN	NaN	NaN	NaN	NaN	NaN	-1.364	0.659	0.13	NaN	NaN	NaN	NaN	NaN	NaN	NaN	NaN	NaN	NaN	NaN	NaN
280	1.4	NaN	NaN	NaN	NaN	NaN	NaN	-1.466	0.875	0.53	-1.457	0.669	0.57	NaN	NaN	NaN	-1.403	0.479	0.571	-1.435	0.339	0.642	NaN	NaN	NaN	-1.372	0.041	0.653	NaN	NaN	NaN	NaN	NaN	NaN	-1.364	0.659	0.129	NaN	NaN	NaN	NaN	NaN	NaN	NaN	NaN	NaN	NaN	NaN	NaN
281	1.405	NaN	NaN	NaN	NaN	NaN	NaN	-1.466	0.875	0.529	-1.457	0.669	0.57	NaN	NaN	NaN	-1.403	0.479	0.57	-1.435	0.339	0.642	NaN	NaN	NaN	-1.372	0.041	0.653	NaN	NaN	NaN	NaN	NaN	NaN	-1.365	0.659	0.129	NaN	NaN	NaN	NaN	NaN	NaN	NaN	NaN	NaN	NaN	NaN	NaN
282	1.41	NaN	NaN	NaN	NaN	NaN	NaN	-1.467	0.875	0.529	-1.458	0.67	0.57	NaN	NaN	NaN	-1.403	0.479	0.57	-1.435	0.339	0.642	NaN	NaN	NaN	-1.372	0.041	0.653	NaN	NaN	NaN	NaN	NaN	NaN	-1.365	0.659	0.129	NaN	NaN	NaN	NaN	NaN	NaN	NaN	NaN	NaN	NaN	NaN	NaN
283	1.415	NaN	NaN	NaN	NaN	NaN	NaN	-1.467	0.875	0.529	-1.458	0.669	0.57	NaN	NaN	NaN	-1.403	0.479	0.57	-1.435	0.339	0.642	NaN	NaN	NaN	-1.372	0.041	0.653	NaN	NaN	NaN	NaN	NaN	NaN	-1.365	0.66	0.128	NaN	NaN	NaN	NaN	NaN	NaN	NaN	NaN	NaN	NaN	NaN	NaN
284	1.42	NaN	NaN	NaN	NaN	NaN	NaN	-1.467	0.875	0.529	-1.458	0.669	0.569	NaN	NaN	NaN	-1.403	0.479	0.569	-1.435	0.339	0.641	NaN	NaN	NaN	-1.372	0.041	0.653	NaN	NaN	NaN	NaN	NaN	NaN	-1.365	0.66	0.128	NaN	NaN	NaN	NaN	NaN	NaN	NaN	NaN	NaN	NaN	NaN	NaN
285	1.425	NaN	NaN	NaN	NaN	NaN	NaN	-1.467	0.875	0.528	-1.458	0.669	0.569	NaN	NaN	NaN	-1.403	0.478	0.569	-1.435	0.339	0.641	NaN	NaN	NaN	-1.372	0.041	0.653	NaN	NaN	NaN	NaN	NaN	NaN	-1.365	0.66	0.128	NaN	NaN	NaN	NaN	NaN	NaN	NaN	NaN	NaN	NaN	NaN	NaN
286	1.43	NaN	NaN	NaN	NaN	NaN	NaN	-1.467	0.875	0.528	-1.458	0.669	0.568	NaN	NaN	NaN	-1.403	0.479	0.568	-1.435	0.339	0.641	NaN	NaN	NaN	-1.372	0.041	0.653	NaN	NaN	NaN	NaN	NaN	NaN	-1.365	0.659	0.128	NaN	NaN	NaN	-1.398	0.528	0.182	NaN	NaN	NaN	NaN	NaN	NaN
287	1.435	NaN	NaN	NaN	NaN	NaN	NaN	-1.467	0.875	0.528	-1.458	0.669	0.568	NaN	NaN	NaN	-1.403	0.479	0.568	-1.436	0.339	0.641	NaN	NaN	NaN	-1.372	0.041	0.653	NaN	NaN	NaN	NaN	NaN	NaN	-1.365	0.659	0.128	NaN	NaN	NaN	-1.398	0.528	0.182	NaN	NaN	NaN	NaN	NaN	NaN
288	1.44	NaN	NaN	NaN	NaN	NaN	NaN	-1.467	0.875	0.527	-1.458	0.669	0.568	NaN	NaN	NaN	-1.403	0.479	0.568	-1.436	0.339	0.641	NaN	NaN	NaN	-1.372	0.041	0.653	NaN	NaN	NaN	NaN	NaN	NaN	-1.364	0.658	0.128	NaN	NaN	NaN	-1.397	0.528	0.181	NaN	NaN	NaN	NaN	NaN	NaN
289	1.445	NaN	NaN	NaN	NaN	NaN	NaN	-1.467	0.875	0.527	-1.459	0.669	0.567	NaN	NaN	NaN	-1.404	0.479	0.568	-1.436	0.34	0.64	NaN	NaN	NaN	-1.372	0.042	0.653	NaN	NaN	NaN	NaN	NaN	NaN	-1.364	0.658	0.127	NaN	NaN	NaN	-1.397	0.528	0.181	NaN	NaN	NaN	NaN	NaN	NaN
290	1.45	NaN	NaN	NaN	NaN	NaN	NaN	-1.468	0.875	0.527	-1.459	0.67	0.567	NaN	NaN	NaN	-1.404	0.479	0.568	-1.436	0.34	0.64	NaN	NaN	NaN	-1.372	0.042	0.653	NaN	NaN	NaN	NaN	NaN	NaN	-1.364	0.658	0.127	NaN	NaN	NaN	-1.396	0.528	0.181	NaN	NaN	NaN	NaN	NaN	NaN
291	1.455	NaN	NaN	NaN	NaN	NaN	NaN	-1.468	0.875	0.526	-1.46	0.67	0.567	NaN	NaN	NaN	-1.404	0.479	0.568	-1.436	0.34	0.64	NaN	NaN	NaN	-1.372	0.042	0.653	NaN	NaN	NaN	NaN	NaN	NaN	-1.364	0.659	0.126	NaN	NaN	NaN	-1.396	0.528	0.181	NaN	NaN	NaN	NaN	NaN	NaN
292	1.46	NaN	NaN	NaN	NaN	NaN	NaN	-1.469	0.876	0.526	-1.46	0.67	0.567	NaN	NaN	NaN	-1.404	0.479	0.567	-1.436	0.34	0.64	NaN	NaN	NaN	-1.372	0.042	0.653	NaN	NaN	NaN	NaN	NaN	NaN	-1.364	0.659	0.126	NaN	NaN	NaN	-1.396	0.528	0.181	NaN	NaN	NaN	NaN	NaN	NaN
293	1.465	NaN	NaN	NaN	NaN	NaN	NaN	-1.469	0.876	0.526	-1.46	0.67	0.566	NaN	NaN	NaN	-1.405	0.479	0.567	-1.436	0.34	0.64	NaN	NaN	NaN	-1.372	0.042	0.653	NaN	NaN	NaN	NaN	NaN	NaN	-1.364	0.659	0.126	NaN	NaN	NaN	-1.395	0.527	0.18	NaN	NaN	NaN	NaN	NaN	NaN
294	1.47	NaN	NaN	NaN	NaN	NaN	NaN	-1.469	0.876	0.525	-1.46	0.669	0.566	NaN	NaN	NaN	-1.405	0.479	0.567	-1.436	0.339	0.64	NaN	NaN	NaN	-1.372	0.042	0.653	NaN	NaN	NaN	NaN	NaN	NaN	-1.364	0.659	0.125	NaN	NaN	NaN	-1.395	0.527	0.18	NaN	NaN	NaN	NaN	NaN	NaN
295	1.475	NaN	NaN	NaN	NaN	NaN	NaN	-1.469	0.876	0.525	-1.46	0.669	0.565	NaN	NaN	NaN	-1.405	0.479	0.567	-1.436	0.339	0.64	NaN	NaN	NaN	NaN	NaN	NaN	NaN	NaN	NaN	NaN	NaN	NaN	-1.364	0.658	0.125	NaN	NaN	NaN	NaN	NaN	NaN	NaN	NaN	NaN	NaN	NaN	NaN
296	1.48	NaN	NaN	NaN	NaN	NaN	NaN	-1.469	0.875	0.524	-1.461	0.67	0.565	NaN	NaN	NaN	-1.405	0.479	0.567	-1.437	0.339	0.64	NaN	NaN	NaN	-1.372	0.042	0.653	NaN	NaN	NaN	NaN	NaN	NaN	-1.363	0.658	0.125	NaN	NaN	NaN	NaN	NaN	NaN	NaN	NaN	NaN	NaN	NaN	NaN
297	1.485	NaN	NaN	NaN	NaN	NaN	NaN	-1.469	0.876	0.524	-1.461	0.67	0.565	NaN	NaN	NaN	-1.405	0.479	0.566	-1.437	0.34	0.64	NaN	NaN	NaN	-1.372	0.042	0.653	NaN	NaN	NaN	NaN	NaN	NaN	-1.363	0.658	0.125	NaN	NaN	NaN	-1.392	0.526	0.18	NaN	NaN	NaN	NaN	NaN	NaN
298	1.49	NaN	NaN	NaN	NaN	NaN	NaN	-1.469	0.876	0.524	-1.461	0.67	0.564	NaN	NaN	NaN	-1.405	0.479	0.566	-1.437	0.34	0.64	NaN	NaN	NaN	-1.372	0.042	0.653	NaN	NaN	NaN	NaN	NaN	NaN	-1.363	0.658	0.125	NaN	NaN	NaN	-1.392	0.526	0.18	NaN	NaN	NaN	NaN	NaN	NaN
299	1.495	NaN	NaN	NaN	NaN	NaN	NaN	-1.469	0.876	0.524	-1.461	0.67	0.564	NaN	NaN	NaN	-1.406	0.479	0.565	-1.437	0.34	0.639	NaN	NaN	NaN	-1.372	0.042	0.653	NaN	NaN	NaN	NaN	NaN	NaN	-1.362	0.658	0.124	NaN	NaN	NaN	-1.391	0.526	0.18	NaN	NaN	NaN	NaN	NaN	NaN
300	1.5	NaN	NaN	NaN	NaN	NaN	NaN	-1.47	0.876	0.523	-1.462	0.67	0.564	NaN	NaN	NaN	-1.406	0.478	0.565	-1.438	0.34	0.639	NaN	NaN	NaN	-1.372	0.042	0.653	NaN	NaN	NaN	NaN	NaN	NaN	-1.362	0.658	0.124	NaN	NaN	NaN	-1.391	0.526	0.18	NaN	NaN	NaN	NaN	NaN	NaN
301	1.505	NaN	NaN	NaN	NaN	NaN	NaN	-1.47	0.876	0.523	-1.462	0.67	0.564	NaN	NaN	NaN	-1.406	0.478	0.564	-1.438	0.34	0.639	NaN	NaN	NaN	-1.372	0.042	0.652	NaN	NaN	NaN	NaN	NaN	NaN	-1.362	0.657	0.124	NaN	NaN	NaN	-1.39	0.525	0.18	NaN	NaN	NaN	NaN	NaN	NaN
302	1.51	NaN	NaN	NaN	NaN	NaN	NaN	-1.47	0.876	0.523	-1.462	0.67	0.564	NaN	NaN	NaN	-1.406	0.478	0.564	-1.438	0.34	0.639	NaN	NaN	NaN	-1.372	0.042	0.652	NaN	NaN	NaN	NaN	NaN	NaN	-1.361	0.657	0.124	NaN	NaN	NaN	NaN	NaN	NaN	NaN	NaN	NaN	NaN	NaN	NaN
303	1.515	NaN	NaN	NaN	NaN	NaN	NaN	-1.47	0.876	0.522	-1.463	0.67	0.563	NaN	NaN	NaN	-1.407	0.478	0.563	-1.438	0.34	0.639	NaN	NaN	NaN	-1.372	0.042	0.652	NaN	NaN	NaN	NaN	NaN	NaN	-1.361	0.657	0.123	NaN	NaN	NaN	NaN	NaN	NaN	NaN	NaN	NaN	NaN	NaN	NaN
304	1.52	NaN	NaN	NaN	NaN	NaN	NaN	-1.47	0.876	0.522	-1.463	0.67	0.563	NaN	NaN	NaN	-1.407	0.478	0.563	-1.438	0.34	0.639	NaN	NaN	NaN	-1.372	0.042	0.652	NaN	NaN	NaN	NaN	NaN	NaN	-1.361	0.657	0.123	NaN	NaN	NaN	-1.388	0.526	0.18	NaN	NaN	NaN	NaN	NaN	NaN
305	1.525	NaN	NaN	NaN	NaN	NaN	NaN	-1.47	0.876	0.522	-1.463	0.67	0.562	NaN	NaN	NaN	-1.407	0.478	0.563	-1.439	0.34	0.639	NaN	NaN	NaN	-1.372	0.042	0.653	NaN	NaN	NaN	NaN	NaN	NaN	-1.361	0.657	0.123	NaN	NaN	NaN	-1.388	0.526	0.18	NaN	NaN	NaN	NaN	NaN	NaN
306	1.53	NaN	NaN	NaN	NaN	NaN	NaN	-1.47	0.876	0.522	-1.463	0.67	0.562	NaN	NaN	NaN	-1.407	0.478	0.562	-1.439	0.34	0.638	NaN	NaN	NaN	-1.372	0.042	0.653	NaN	NaN	NaN	NaN	NaN	NaN	-1.36	0.657	0.122	NaN	NaN	NaN	NaN	NaN	NaN	NaN	NaN	NaN	NaN	NaN	NaN
307	1.535	NaN	NaN	NaN	NaN	NaN	NaN	-1.471	0.876	0.521	-1.463	0.67	0.562	NaN	NaN	NaN	-1.407	0.478	0.562	-1.439	0.34	0.638	NaN	NaN	NaN	-1.372	0.042	0.653	NaN	NaN	NaN	NaN	NaN	NaN	-1.36	0.657	0.122	NaN	NaN	NaN	-1.386	0.525	0.179	NaN	NaN	NaN	NaN	NaN	NaN
308	1.54	NaN	NaN	NaN	NaN	NaN	NaN	-1.471	0.876	0.521	-1.464	0.67	0.561	NaN	NaN	NaN	-1.408	0.478	0.562	-1.44	0.34	0.638	NaN	NaN	NaN	-1.372	0.042	0.653	NaN	NaN	NaN	NaN	NaN	NaN	-1.359	0.656	0.122	NaN	NaN	NaN	-1.385	0.525	0.179	NaN	NaN	NaN	NaN	NaN	NaN
309	1.545	NaN	NaN	NaN	NaN	NaN	NaN	-1.471	0.876	0.52	-1.464	0.67	0.561	NaN	NaN	NaN	-1.408	0.477	0.562	-1.44	0.341	0.638	NaN	NaN	NaN	-1.372	0.042	0.653	NaN	NaN	NaN	NaN	NaN	NaN	-1.359	0.656	0.122	NaN	NaN	NaN	-1.384	0.524	0.179	NaN	NaN	NaN	NaN	NaN	NaN
310	1.55	NaN	NaN	NaN	NaN	NaN	NaN	-1.471	0.877	0.52	-1.465	0.671	0.561	NaN	NaN	NaN	-1.409	0.477	0.562	-1.44	0.341	0.637	NaN	NaN	NaN	-1.372	0.042	0.653	NaN	NaN	NaN	NaN	NaN	NaN	-1.358	0.655	0.122	NaN	NaN	NaN	-1.383	0.524	0.179	NaN	NaN	NaN	NaN	NaN	NaN
311	1.555	NaN	NaN	NaN	NaN	NaN	NaN	-1.471	0.877	0.52	-1.465	0.671	0.561	NaN	NaN	NaN	-1.409	0.477	0.562	-1.44	0.341	0.637	NaN	NaN	NaN	-1.372	0.042	0.653	NaN	NaN	NaN	NaN	NaN	NaN	-1.358	0.656	0.121	NaN	NaN	NaN	-1.382	0.524	0.179	NaN	NaN	NaN	NaN	NaN	NaN
312	1.56	NaN	NaN	NaN	NaN	NaN	NaN	-1.471	0.877	0.52	-1.465	0.671	0.56	NaN	NaN	NaN	-1.409	0.477	0.561	-1.441	0.341	0.637	NaN	NaN	NaN	-1.372	0.042	0.653	NaN	NaN	NaN	NaN	NaN	NaN	-1.358	0.656	0.121	NaN	NaN	NaN	-1.382	0.524	0.179	NaN	NaN	NaN	NaN	NaN	NaN
313	1.565	NaN	NaN	NaN	NaN	NaN	NaN	-1.471	0.877	0.519	-1.466	0.671	0.56	NaN	NaN	NaN	-1.409	0.477	0.561	-1.441	0.341	0.637	NaN	NaN	NaN	-1.372	0.042	0.653	NaN	NaN	NaN	NaN	NaN	NaN	-1.357	0.655	0.12	NaN	NaN	NaN	NaN	NaN	NaN	NaN	NaN	NaN	NaN	NaN	NaN
314	1.57	NaN	NaN	NaN	NaN	NaN	NaN	-1.471	0.877	0.519	-1.466	0.671	0.56	NaN	NaN	NaN	-1.41	0.477	0.561	-1.441	0.341	0.637	NaN	NaN	NaN	-1.372	0.042	0.653	NaN	NaN	NaN	NaN	NaN	NaN	-1.357	0.655	0.12	NaN	NaN	NaN	-1.379	0.524	0.179	NaN	NaN	NaN	NaN	NaN	NaN
315	1.575	NaN	NaN	NaN	NaN	NaN	NaN	-1.471	0.877	0.519	-1.466	0.671	0.56	NaN	NaN	NaN	-1.41	0.477	0.561	-1.441	0.341	0.637	NaN	NaN	NaN	-1.372	0.042	0.653	NaN	NaN	NaN	NaN	NaN	NaN	-1.356	0.654	0.12	NaN	NaN	NaN	-1.378	0.523	0.179	NaN	NaN	NaN	NaN	NaN	NaN
316	1.58	NaN	NaN	NaN	NaN	NaN	NaN	-1.472	0.877	0.518	-1.466	0.671	0.559	NaN	NaN	NaN	-1.411	0.478	0.561	-1.441	0.341	0.637	NaN	NaN	NaN	-1.372	0.042	0.653	NaN	NaN	NaN	NaN	NaN	NaN	-1.355	0.654	0.12	NaN	NaN	NaN	NaN	NaN	NaN	NaN	NaN	NaN	NaN	NaN	NaN
317	1.585	NaN	NaN	NaN	NaN	NaN	NaN	-1.472	0.877	0.518	-1.467	0.671	0.559	NaN	NaN	NaN	-1.413	0.48	0.561	-1.441	0.341	0.636	NaN	NaN	NaN	-1.372	0.042	0.653	NaN	NaN	NaN	NaN	NaN	NaN	-1.355	0.654	0.12	NaN	NaN	NaN	-1.402	0.443	0.177	NaN	NaN	NaN	NaN	NaN	NaN
318	1.59	NaN	NaN	NaN	NaN	NaN	NaN	-1.472	0.877	0.518	-1.467	0.671	0.558	NaN	NaN	NaN	-1.414	0.481	0.561	-1.442	0.341	0.636	NaN	NaN	NaN	-1.372	0.042	0.653	NaN	NaN	NaN	NaN	NaN	NaN	-1.354	0.653	0.12	-1.374	0.522	0.179	-1.402	0.443	0.177	NaN	NaN	NaN	NaN	NaN	NaN
319	1.595	NaN	NaN	NaN	NaN	NaN	NaN	-1.473	0.877	0.518	-1.467	0.671	0.558	NaN	NaN	NaN	-1.414	0.481	0.561	-1.442	0.342	0.636	NaN	NaN	NaN	-1.372	0.042	0.653	NaN	NaN	NaN	NaN	NaN	NaN	-1.354	0.653	0.119	-1.373	0.521	0.179	NaN	NaN	NaN	NaN	NaN	NaN	NaN	NaN	NaN
320	1.6	NaN	NaN	NaN	NaN	NaN	NaN	-1.473	0.877	0.518	-1.467	0.671	0.558	NaN	NaN	NaN	-1.414	0.481	0.561	-1.443	0.342	0.636	NaN	NaN	NaN	-1.372	0.042	0.653	NaN	NaN	NaN	NaN	NaN	NaN	-1.354	0.653	0.119	-1.372	0.521	0.179	-1.399	0.442	0.177	NaN	NaN	NaN	NaN	NaN	NaN
321	1.605	NaN	NaN	NaN	NaN	NaN	NaN	-1.473	0.877	0.517	-1.467	0.671	0.558	NaN	NaN	NaN	-1.414	0.481	0.56	-1.443	0.342	0.635	NaN	NaN	NaN	-1.372	0.042	0.653	NaN	NaN	NaN	NaN	NaN	NaN	-1.353	0.653	0.119	-1.372	0.52	0.179	-1.398	0.442	0.177	NaN	NaN	NaN	NaN	NaN	NaN
322	1.61	NaN	NaN	NaN	NaN	NaN	NaN	-1.473	0.877	0.517	-1.467	0.671	0.558	NaN	NaN	NaN	-1.415	0.481	0.56	-1.443	0.342	0.635	NaN	NaN	NaN	-1.372	0.042	0.653	NaN	NaN	NaN	NaN	NaN	NaN	-1.353	0.652	0.119	-1.371	0.52	0.179	NaN	NaN	NaN	NaN	NaN	NaN	NaN	NaN	NaN
323	1.615	NaN	NaN	NaN	NaN	NaN	NaN	-1.473	0.877	0.516	-1.468	0.672	0.558	NaN	NaN	NaN	-1.415	0.481	0.56	-1.443	0.342	0.635	NaN	NaN	NaN	-1.372	0.042	0.653	NaN	NaN	NaN	NaN	NaN	NaN	-1.353	0.652	0.118	NaN	NaN	NaN	NaN	NaN	NaN	NaN	NaN	NaN	NaN	NaN	NaN
324	1.62	NaN	NaN	NaN	NaN	NaN	NaN	-1.473	0.877	0.516	-1.468	0.672	0.558	NaN	NaN	NaN	-1.415	0.481	0.56	-1.443	0.341	0.635	NaN	NaN	NaN	-1.372	0.042	0.653	NaN	NaN	NaN	NaN	NaN	NaN	-1.353	0.652	0.118	NaN	NaN	NaN	-1.396	0.441	0.177	NaN	NaN	NaN	NaN	NaN	NaN
325	1.625	NaN	NaN	NaN	NaN	NaN	NaN	-1.473	0.877	0.516	-1.468	0.672	0.557	NaN	NaN	NaN	-1.416	0.481	0.559	-1.443	0.341	0.634	NaN	NaN	NaN	-1.372	0.042	0.653	NaN	NaN	NaN	NaN	NaN	NaN	-1.353	0.652	0.118	NaN	NaN	NaN	-1.396	0.44	0.177	NaN	NaN	NaN	NaN	NaN	NaN
326	1.63	NaN	NaN	NaN	NaN	NaN	NaN	-1.473	0.878	0.515	-1.469	0.672	0.557	NaN	NaN	NaN	-1.416	0.481	0.559	-1.443	0.341	0.634	NaN	NaN	NaN	-1.372	0.042	0.653	NaN	NaN	NaN	NaN	NaN	NaN	-1.353	0.652	0.117	-1.369	0.52	0.178	NaN	NaN	NaN	NaN	NaN	NaN	NaN	NaN	NaN
327	1.635	NaN	NaN	NaN	NaN	NaN	NaN	-1.474	0.878	0.515	-1.469	0.672	0.557	NaN	NaN	NaN	-1.416	0.481	0.559	-1.444	0.341	0.634	NaN	NaN	NaN	-1.372	0.042	0.653	NaN	NaN	NaN	NaN	NaN	NaN	-1.353	0.651	0.117	-1.369	0.52	0.178	-1.395	0.441	0.176	NaN	NaN	NaN	NaN	NaN	NaN
328	1.64	NaN	NaN	NaN	NaN	NaN	NaN	-1.474	0.878	0.515	-1.469	0.672	0.557	NaN	NaN	NaN	-1.416	0.481	0.559	-1.444	0.341	0.634	NaN	NaN	NaN	-1.372	0.041	0.653	NaN	NaN	NaN	NaN	NaN	NaN	-1.352	0.651	0.117	-1.369	0.52	0.178	-1.395	0.44	0.176	NaN	NaN	NaN	NaN	NaN	NaN
329	1.645	NaN	NaN	NaN	NaN	NaN	NaN	-1.474	0.878	0.515	-1.469	0.672	0.557	NaN	NaN	NaN	-1.416	0.481	0.558	-1.444	0.341	0.634	NaN	NaN	NaN	-1.372	0.042	0.653	NaN	NaN	NaN	NaN	NaN	NaN	-1.352	0.651	0.117	-1.368	0.519	0.177	-1.395	0.44	0.176	NaN	NaN	NaN	NaN	NaN	NaN
330	1.65	NaN	NaN	NaN	NaN	NaN	NaN	-1.474	0.877	0.514	-1.469	0.672	0.557	NaN	NaN	NaN	-1.416	0.48	0.557	-1.444	0.341	0.634	NaN	NaN	NaN	-1.372	0.042	0.653	NaN	NaN	NaN	NaN	NaN	NaN	-1.352	0.651	0.116	-1.368	0.519	0.177	NaN	NaN	NaN	NaN	NaN	NaN	NaN	NaN	NaN
331	1.655	NaN	NaN	NaN	NaN	NaN	NaN	-1.474	0.877	0.514	-1.469	0.672	0.556	NaN	NaN	NaN	-1.416	0.48	0.557	-1.444	0.342	0.634	NaN	NaN	NaN	-1.372	0.042	0.653	NaN	NaN	NaN	NaN	NaN	NaN	-1.352	0.651	0.116	-1.367	0.519	0.177	NaN	NaN	NaN	NaN	NaN	NaN	NaN	NaN	NaN
332	1.66	NaN	NaN	NaN	NaN	NaN	NaN	-1.474	0.877	0.513	-1.47	0.672	0.556	NaN	NaN	NaN	-1.416	0.48	0.557	-1.444	0.342	0.634	NaN	NaN	NaN	-1.372	0.042	0.653	NaN	NaN	NaN	NaN	NaN	NaN	-1.352	0.651	0.116	-1.367	0.519	0.177	NaN	NaN	NaN	NaN	NaN	NaN	NaN	NaN	NaN
333	1.665	NaN	NaN	NaN	NaN	NaN	NaN	-1.474	0.877	0.513	-1.47	0.672	0.556	NaN	NaN	NaN	-1.416	0.48	0.556	-1.445	0.342	0.634	NaN	NaN	NaN	-1.372	0.042	0.653	NaN	NaN	NaN	NaN	NaN	NaN	-1.352	0.65	0.115	-1.367	0.519	0.177	-1.393	0.439	0.175	NaN	NaN	NaN	NaN	NaN	NaN
334	1.67	NaN	NaN	NaN	NaN	NaN	NaN	-1.474	0.877	0.512	-1.47	0.672	0.556	NaN	NaN	NaN	-1.416	0.48	0.556	-1.445	0.342	0.634	NaN	NaN	NaN	-1.372	0.042	0.653	NaN	NaN	NaN	NaN	NaN	NaN	-1.352	0.65	0.115	-1.366	0.518	0.176	-1.393	0.439	0.175	NaN	NaN	NaN	NaN	NaN	NaN
335	1.675	NaN	NaN	NaN	NaN	NaN	NaN	-1.475	0.878	0.512	-1.469	0.672	0.555	NaN	NaN	NaN	-1.416	0.48	0.556	-1.445	0.342	0.634	NaN	NaN	NaN	-1.372	0.042	0.653	NaN	NaN	NaN	NaN	NaN	NaN	-1.351	0.65	0.115	-1.366	0.518	0.176	-1.393	0.439	0.175	NaN	NaN	NaN	NaN	NaN	NaN
336	1.68	NaN	NaN	NaN	NaN	NaN	NaN	-1.475	0.878	0.512	-1.469	0.672	0.555	NaN	NaN	NaN	-1.416	0.48	0.556	-1.445	0.342	0.633	NaN	NaN	NaN	-1.372	0.042	0.652	NaN	NaN	NaN	NaN	NaN	NaN	-1.351	0.65	0.115	-1.366	0.518	0.176	-1.393	0.439	0.175	NaN	NaN	NaN	NaN	NaN	NaN
337	1.685	NaN	NaN	NaN	NaN	NaN	NaN	-1.475	0.878	0.511	-1.47	0.672	0.555	NaN	NaN	NaN	-1.416	0.48	0.556	-1.445	0.342	0.633	NaN	NaN	NaN	-1.372	0.042	0.652	NaN	NaN	NaN	NaN	NaN	NaN	-1.351	0.65	0.115	-1.366	0.518	0.176	-1.392	0.439	0.175	NaN	NaN	NaN	NaN	NaN	NaN
338	1.69	NaN	NaN	NaN	NaN	NaN	NaN	-1.475	0.878	0.511	-1.47	0.673	0.555	NaN	NaN	NaN	-1.417	0.48	0.555	-1.445	0.342	0.633	NaN	NaN	NaN	-1.372	0.042	0.652	NaN	NaN	NaN	NaN	NaN	NaN	-1.351	0.65	0.114	-1.366	0.518	0.175	-1.392	0.439	0.174	NaN	NaN	NaN	NaN	NaN	NaN
339	1.695	NaN	NaN	NaN	NaN	NaN	NaN	-1.475	0.878	0.51	-1.47	0.673	0.555	NaN	NaN	NaN	-1.417	0.48	0.555	-1.445	0.342	0.633	NaN	NaN	NaN	-1.372	0.042	0.652	NaN	NaN	NaN	NaN	NaN	NaN	-1.351	0.649	0.114	-1.366	0.518	0.175	-1.392	0.439	0.174	NaN	NaN	NaN	NaN	NaN	NaN
340	1.7	NaN	NaN	NaN	NaN	NaN	NaN	-1.475	0.878	0.51	-1.47	0.673	0.554	NaN	NaN	NaN	-1.417	0.48	0.555	-1.445	0.342	0.633	NaN	NaN	NaN	-1.372	0.042	0.652	NaN	NaN	NaN	NaN	NaN	NaN	-1.351	0.649	0.114	-1.366	0.518	0.175	-1.392	0.439	0.174	NaN	NaN	NaN	NaN	NaN	NaN
341	1.705	NaN	NaN	NaN	NaN	NaN	NaN	-1.475	0.878	0.51	-1.471	0.673	0.554	NaN	NaN	NaN	-1.417	0.48	0.555	-1.445	0.342	0.633	NaN	NaN	NaN	-1.372	0.042	0.652	NaN	NaN	NaN	NaN	NaN	NaN	-1.35	0.649	0.113	-1.365	0.518	0.174	-1.392	0.438	0.173	NaN	NaN	NaN	NaN	NaN	NaN
342	1.71	NaN	NaN	NaN	NaN	NaN	NaN	-1.475	0.878	0.509	-1.47	0.673	0.554	NaN	NaN	NaN	-1.417	0.48	0.555	-1.446	0.342	0.632	NaN	NaN	NaN	-1.372	0.042	0.652	NaN	NaN	NaN	NaN	NaN	NaN	-1.35	0.649	0.113	NaN	NaN	NaN	-1.391	0.438	0.173	NaN	NaN	NaN	NaN	NaN	NaN
343	1.715	NaN	NaN	NaN	NaN	NaN	NaN	-1.475	0.878	0.509	-1.47	0.673	0.554	NaN	NaN	NaN	-1.417	0.48	0.554	-1.446	0.342	0.632	NaN	NaN	NaN	-1.372	0.042	0.652	NaN	NaN	NaN	NaN	NaN	NaN	-1.35	0.649	0.113	NaN	NaN	NaN	-1.391	0.438	0.173	NaN	NaN	NaN	NaN	NaN	NaN
344	1.72	NaN	NaN	NaN	NaN	NaN	NaN	-1.475	0.879	0.508	-1.47	0.674	0.553	NaN	NaN	NaN	-1.417	0.48	0.554	-1.446	0.342	0.632	NaN	NaN	NaN	-1.372	0.042	0.652	NaN	NaN	NaN	NaN	NaN	NaN	-1.349	0.649	0.112	-1.364	0.517	0.174	-1.391	0.438	0.173	NaN	NaN	NaN	NaN	NaN	NaN
345	1.725	NaN	NaN	NaN	NaN	NaN	NaN	-1.476	0.879	0.508	-1.47	0.674	0.553	NaN	NaN	NaN	-1.418	0.48	0.554	-1.446	0.342	0.631	NaN	NaN	NaN	-1.372	0.042	0.653	NaN	NaN	NaN	NaN	NaN	NaN	-1.349	0.649	0.112	-1.364	0.517	0.174	-1.391	0.438	0.172	NaN	NaN	NaN	NaN	NaN	NaN
346	1.73	NaN	NaN	NaN	NaN	NaN	NaN	-1.475	0.879	0.507	-1.47	0.674	0.552	NaN	NaN	NaN	-1.418	0.48	0.554	-1.446	0.343	0.631	NaN	NaN	NaN	-1.372	0.042	0.653	NaN	NaN	NaN	NaN	NaN	NaN	-1.349	0.649	0.112	-1.364	0.517	0.173	-1.391	0.438	0.172	NaN	NaN	NaN	NaN	NaN	NaN
347	1.735	NaN	NaN	NaN	NaN	NaN	NaN	-1.475	0.879	0.507	-1.47	0.674	0.552	NaN	NaN	NaN	-1.418	0.48	0.553	-1.447	0.343	0.631	NaN	NaN	NaN	-1.372	0.042	0.652	NaN	NaN	NaN	NaN	NaN	NaN	-1.348	0.649	0.112	-1.364	0.517	0.173	-1.39	0.438	0.172	NaN	NaN	NaN	NaN	NaN	NaN
348	1.74	NaN	NaN	NaN	NaN	NaN	NaN	-1.475	0.879	0.507	-1.471	0.675	0.552	NaN	NaN	NaN	-1.42	0.482	0.553	-1.447	0.343	0.63	NaN	NaN	NaN	-1.372	0.042	0.652	NaN	NaN	NaN	NaN	NaN	NaN	-1.348	0.648	0.111	-1.364	0.517	0.173	-1.39	0.437	0.172	NaN	NaN	NaN	NaN	NaN	NaN
349	1.745	NaN	NaN	NaN	NaN	NaN	NaN	-1.475	0.88	0.506	-1.471	0.675	0.551	NaN	NaN	NaN	-1.419	0.482	0.552	-1.447	0.343	0.63	NaN	NaN	NaN	-1.372	0.042	0.652	NaN	NaN	NaN	NaN	NaN	NaN	-1.348	0.649	0.111	-1.364	0.517	0.173	-1.39	0.437	0.172	NaN	NaN	NaN	NaN	NaN	NaN
350	1.75	NaN	NaN	NaN	NaN	NaN	NaN	-1.475	0.88	0.506	-1.471	0.676	0.551	NaN	NaN	NaN	-1.419	0.481	0.551	-1.448	0.344	0.629	NaN	NaN	NaN	-1.372	0.042	0.652	NaN	NaN	NaN	NaN	NaN	NaN	-1.348	0.648	0.111	-1.364	0.517	0.172	-1.39	0.437	0.172	NaN	NaN	NaN	NaN	NaN	NaN
351	1.755	NaN	NaN	NaN	NaN	NaN	NaN	-1.475	0.88	0.505	-1.472	0.676	0.55	NaN	NaN	NaN	-1.421	0.483	0.552	-1.449	0.345	0.629	NaN	NaN	NaN	-1.372	0.042	0.652	NaN	NaN	NaN	NaN	NaN	NaN	-1.348	0.648	0.111	-1.364	0.517	0.172	-1.39	0.437	0.171	NaN	NaN	NaN	NaN	NaN	NaN
352	1.76	NaN	NaN	NaN	NaN	NaN	NaN	-1.475	0.881	0.505	-1.472	0.676	0.55	NaN	NaN	NaN	-1.421	0.483	0.551	-1.449	0.345	0.628	NaN	NaN	NaN	-1.372	0.042	0.652	NaN	NaN	NaN	NaN	NaN	NaN	-1.348	0.648	0.11	-1.364	0.517	0.172	-1.39	0.437	0.171	NaN	NaN	NaN	NaN	NaN	NaN
353	1.765	NaN	NaN	NaN	NaN	NaN	NaN	-1.475	0.881	0.505	-1.472	0.677	0.549	NaN	NaN	NaN	-1.421	0.483	0.55	-1.449	0.345	0.627	NaN	NaN	NaN	-1.372	0.042	0.652	NaN	NaN	NaN	NaN	NaN	NaN	-1.347	0.648	0.11	NaN	NaN	NaN	-1.39	0.437	0.171	NaN	NaN	NaN	NaN	NaN	NaN
354	1.77	NaN	NaN	NaN	NaN	NaN	NaN	-1.475	0.882	0.505	-1.472	0.677	0.549	NaN	NaN	NaN	-1.422	0.483	0.549	-1.45	0.345	0.627	NaN	NaN	NaN	-1.372	0.042	0.652	NaN	NaN	NaN	NaN	NaN	NaN	-1.347	0.648	0.11	NaN	NaN	NaN	-1.39	0.437	0.171	NaN	NaN	NaN	NaN	NaN	NaN
355	1.775	NaN	NaN	NaN	NaN	NaN	NaN	-1.475	0.882	0.504	-1.473	0.677	0.548	NaN	NaN	NaN	-1.422	0.483	0.549	-1.45	0.346	0.626	NaN	NaN	NaN	-1.372	0.042	0.652	NaN	NaN	NaN	NaN	NaN	NaN	-1.347	0.648	0.109	NaN	NaN	NaN	NaN	NaN	NaN	NaN	NaN	NaN	NaN	NaN	NaN
356	1.78	NaN	NaN	NaN	NaN	NaN	NaN	-1.475	0.882	0.504	-1.473	0.678	0.548	NaN	NaN	NaN	-1.422	0.483	0.548	-1.45	0.346	0.626	NaN	NaN	NaN	-1.372	0.042	0.652	NaN	NaN	NaN	NaN	NaN	NaN	-1.347	0.648	0.109	NaN	NaN	NaN	NaN	NaN	NaN	NaN	NaN	NaN	NaN	NaN	NaN
357	1.785	NaN	NaN	NaN	NaN	NaN	NaN	-1.475	0.883	0.503	-1.473	0.678	0.547	NaN	NaN	NaN	-1.423	0.483	0.548	-1.451	0.346	0.626	NaN	NaN	NaN	-1.372	0.042	0.652	NaN	NaN	NaN	NaN	NaN	NaN	-1.347	0.648	0.109	NaN	NaN	NaN	NaN	NaN	NaN	NaN	NaN	NaN	NaN	NaN	NaN
358	1.79	NaN	NaN	NaN	NaN	NaN	NaN	-1.475	0.883	0.503	-1.473	0.678	0.546	NaN	NaN	NaN	-1.423	0.483	0.547	-1.451	0.346	0.626	NaN	NaN	NaN	-1.371	0.042	0.652	NaN	NaN	NaN	NaN	NaN	NaN	-1.347	0.648	0.109	-1.363	0.516	0.171	NaN	NaN	NaN	NaN	NaN	NaN	NaN	NaN	NaN
359	1.795	NaN	NaN	NaN	NaN	NaN	NaN	-1.475	0.884	0.503	-1.473	0.679	0.546	NaN	NaN	NaN	-1.423	0.483	0.546	-1.452	0.346	0.625	NaN	NaN	NaN	-1.371	0.042	0.652	NaN	NaN	NaN	NaN	NaN	NaN	-1.347	0.648	0.109	-1.363	0.516	0.171	-1.39	0.437	0.17	NaN	NaN	NaN	NaN	NaN	NaN
360	1.8	NaN	NaN	NaN	NaN	NaN	NaN	-1.475	0.885	0.502	-1.474	0.679	0.545	NaN	NaN	NaN	-1.423	0.483	0.545	-1.453	0.347	0.624	NaN	NaN	NaN	-1.372	0.042	0.652	NaN	NaN	NaN	NaN	NaN	NaN	-1.347	0.648	0.109	-1.363	0.516	0.171	-1.39	0.437	0.17	NaN	NaN	NaN	NaN	NaN	NaN
361	1.805	NaN	NaN	NaN	NaN	NaN	NaN	-1.475	0.885	0.502	-1.474	0.68	0.545	NaN	NaN	NaN	-1.423	0.483	0.544	-1.453	0.348	0.623	NaN	NaN	NaN	-1.372	0.042	0.652	NaN	NaN	NaN	NaN	NaN	NaN	-1.347	0.648	0.109	-1.364	0.516	0.17	-1.39	0.437	0.17	NaN	NaN	NaN	NaN	NaN	NaN
362	1.81	NaN	NaN	NaN	NaN	NaN	NaN	-1.475	0.886	0.502	-1.475	0.68	0.544	NaN	NaN	NaN	-1.423	0.483	0.543	-1.454	0.349	0.622	NaN	NaN	NaN	-1.372	0.042	0.652	NaN	NaN	NaN	NaN	NaN	NaN	-1.347	0.648	0.108	-1.364	0.516	0.17	NaN	NaN	NaN	NaN	NaN	NaN	NaN	NaN	NaN
363	1.815	NaN	NaN	NaN	NaN	NaN	NaN	-1.475	0.886	0.501	-1.475	0.68	0.543	NaN	NaN	NaN	-1.423	0.483	0.543	-1.454	0.349	0.621	NaN	NaN	NaN	NaN	NaN	NaN	NaN	NaN	NaN	NaN	NaN	NaN	-1.347	0.648	0.108	-1.364	0.516	0.17	NaN	NaN	NaN	NaN	NaN	NaN	NaN	NaN	NaN
364	1.82	NaN	NaN	NaN	NaN	NaN	NaN	-1.475	0.887	0.501	-1.475	0.681	0.543	NaN	NaN	NaN	-1.423	0.483	0.542	-1.454	0.349	0.621	NaN	NaN	NaN	NaN	NaN	NaN	NaN	NaN	NaN	NaN	NaN	NaN	-1.347	0.648	0.108	-1.364	0.516	0.17	NaN	NaN	NaN	NaN	NaN	NaN	NaN	NaN	NaN
365	1.825	NaN	NaN	NaN	NaN	NaN	NaN	-1.475	0.888	0.5	-1.476	0.681	0.542	NaN	NaN	NaN	-1.424	0.485	0.542	-1.455	0.349	0.62	NaN	NaN	NaN	NaN	NaN	NaN	NaN	NaN	NaN	NaN	NaN	NaN	-1.347	0.648	0.108	-1.365	0.517	0.17	NaN	NaN	NaN	NaN	NaN	NaN	NaN	NaN	NaN
366	1.83	-1.546	1.019	0.258	NaN	NaN	NaN	-1.475	0.888	0.5	-1.476	0.682	0.541	NaN	NaN	NaN	-1.425	0.487	0.542	-1.455	0.349	0.619	NaN	NaN	NaN	NaN	NaN	NaN	NaN	NaN	NaN	NaN	NaN	NaN	-1.348	0.648	0.108	-1.365	0.517	0.17	NaN	NaN	NaN	NaN	NaN	NaN	NaN	NaN	NaN
367	1.835	-1.545	1.018	0.258	NaN	NaN	NaN	-1.475	0.889	0.5	-1.476	0.682	0.541	NaN	NaN	NaN	-1.425	0.488	0.542	-1.455	0.349	0.618	NaN	NaN	NaN	NaN	NaN	NaN	NaN	NaN	NaN	NaN	NaN	NaN	-1.348	0.648	0.107	-1.366	0.517	0.17	-1.392	0.437	0.17	NaN	NaN	NaN	NaN	NaN	NaN
368	1.84	-1.542	1.017	0.258	NaN	NaN	NaN	-1.475	0.89	0.5	-1.476	0.683	0.54	NaN	NaN	NaN	-1.425	0.488	0.541	-1.456	0.349	0.617	NaN	NaN	NaN	NaN	NaN	NaN	NaN	NaN	NaN	NaN	NaN	NaN	-1.348	0.648	0.107	-1.366	0.517	0.17	-1.392	0.437	0.17	NaN	NaN	NaN	NaN	NaN	NaN
369	1.845	-1.541	1.017	0.258	NaN	NaN	NaN	-1.475	0.89	0.5	-1.476	0.683	0.54	NaN	NaN	NaN	-1.425	0.488	0.541	-1.456	0.349	0.615	NaN	NaN	NaN	NaN	NaN	NaN	NaN	NaN	NaN	NaN	NaN	NaN	-1.349	0.648	0.107	-1.366	0.517	0.17	-1.392	0.437	0.17	NaN	NaN	NaN	NaN	NaN	NaN
370	1.85	-1.541	1.017	0.257	NaN	NaN	NaN	-1.475	0.891	0.499	-1.476	0.684	0.539	NaN	NaN	NaN	-1.425	0.489	0.54	-1.457	0.349	0.614	NaN	NaN	NaN	NaN	NaN	NaN	NaN	NaN	NaN	NaN	NaN	NaN	-1.349	0.648	0.107	-1.366	0.517	0.17	-1.393	0.438	0.17	NaN	NaN	NaN	NaN	NaN	NaN
371	1.855	-1.541	1.017	0.257	NaN	NaN	NaN	-1.475	0.891	0.499	-1.477	0.685	0.539	NaN	NaN	NaN	-1.425	0.489	0.539	-1.457	0.349	0.613	NaN	NaN	NaN	NaN	NaN	NaN	NaN	NaN	NaN	NaN	NaN	NaN	-1.349	0.648	0.107	NaN	NaN	NaN	-1.393	0.438	0.17	NaN	NaN	NaN	NaN	NaN	NaN
372	1.86	-1.541	1.017	0.256	NaN	NaN	NaN	-1.476	0.892	0.499	-1.477	0.685	0.538	NaN	NaN	NaN	-1.424	0.488	0.538	-1.458	0.35	0.612	NaN	NaN	NaN	NaN	NaN	NaN	NaN	NaN	NaN	NaN	NaN	NaN	-1.35	0.648	0.107	NaN	NaN	NaN	-1.393	0.438	0.17	NaN	NaN	NaN	NaN	NaN	NaN
373	1.865	-1.541	1.017	0.256	NaN	NaN	NaN	-1.476	0.893	0.499	-1.476	0.685	0.537	NaN	NaN	NaN	-1.424	0.488	0.537	-1.458	0.349	0.611	NaN	NaN	NaN	NaN	NaN	NaN	NaN	NaN	NaN	NaN	NaN	NaN	-1.351	0.649	0.107	-1.367	0.516	0.17	-1.393	0.438	0.17	NaN	NaN	NaN	NaN	NaN	NaN
374	1.87	-1.542	1.018	0.256	NaN	NaN	NaN	-1.476	0.893	0.499	-1.476	0.685	0.537	NaN	NaN	NaN	-1.424	0.488	0.537	-1.459	0.349	0.609	NaN	NaN	NaN	NaN	NaN	NaN	NaN	NaN	NaN	NaN	NaN	NaN	-1.351	0.649	0.107	-1.367	0.517	0.17	-1.394	0.438	0.17	NaN	NaN	NaN	NaN	NaN	NaN
375	1.875	-1.543	1.018	0.255	NaN	NaN	NaN	-1.476	0.894	0.498	-1.476	0.686	0.537	NaN	NaN	NaN	-1.423	0.489	0.536	-1.46	0.35	0.607	NaN	NaN	NaN	NaN	NaN	NaN	NaN	NaN	NaN	NaN	NaN	NaN	-1.352	0.649	0.107	-1.368	0.517	0.17	-1.394	0.438	0.17	NaN	NaN	NaN	NaN	NaN	NaN
376	1.88	-1.545	1.019	0.255	NaN	NaN	NaN	-1.477	0.895	0.498	-1.476	0.687	0.536	NaN	NaN	NaN	-1.423	0.489	0.536	-1.461	0.35	0.606	NaN	NaN	NaN	NaN	NaN	NaN	NaN	NaN	NaN	NaN	NaN	NaN	-1.352	0.649	0.107	-1.368	0.517	0.17	-1.394	0.438	0.17	NaN	NaN	NaN	NaN	NaN	NaN
377	1.885	-1.543	1.019	0.255	NaN	NaN	NaN	-1.477	0.896	0.498	-1.476	0.687	0.536	NaN	NaN	NaN	-1.423	0.489	0.535	-1.461	0.35	0.604	NaN	NaN	NaN	NaN	NaN	NaN	NaN	NaN	NaN	NaN	NaN	NaN	-1.352	0.648	0.107	-1.369	0.518	0.169	-1.394	0.438	0.17	NaN	NaN	NaN	NaN	NaN	NaN
378	1.89	-1.544	1.019	0.254	NaN	NaN	NaN	-1.477	0.896	0.498	-1.476	0.687	0.536	NaN	NaN	NaN	-1.423	0.49	0.535	-1.462	0.35	0.602	NaN	NaN	NaN	NaN	NaN	NaN	NaN	NaN	NaN	NaN	NaN	NaN	-1.353	0.648	0.107	-1.369	0.518	0.169	-1.395	0.438	0.17	NaN	NaN	NaN	NaN	NaN	NaN
379	1.895	-1.547	1.021	0.254	NaN	NaN	NaN	-1.477	0.897	0.497	-1.475	0.688	0.536	NaN	NaN	NaN	-1.423	0.491	0.535	-1.463	0.35	0.6	NaN	NaN	NaN	NaN	NaN	NaN	NaN	NaN	NaN	NaN	NaN	NaN	-1.354	0.648	0.107	-1.37	0.518	0.169	-1.395	0.438	0.17	NaN	NaN	NaN	NaN	NaN	NaN
380	1.9	-1.548	1.022	0.253	NaN	NaN	NaN	-1.477	0.897	0.497	-1.475	0.688	0.536	NaN	NaN	NaN	-1.423	0.492	0.534	-1.463	0.35	0.598	NaN	NaN	NaN	NaN	NaN	NaN	NaN	NaN	NaN	NaN	NaN	NaN	-1.355	0.649	0.107	-1.37	0.518	0.169	-1.395	0.438	0.17	NaN	NaN	NaN	NaN	NaN	NaN
381	1.905	-1.548	1.022	0.253	NaN	NaN	NaN	-1.477	0.898	0.497	-1.474	0.688	0.536	NaN	NaN	NaN	-1.423	0.492	0.534	-1.463	0.35	0.596	NaN	NaN	NaN	-1.388	0.049	0.633	NaN	NaN	NaN	NaN	NaN	NaN	-1.355	0.649	0.106	-1.37	0.518	0.169	-1.396	0.438	0.17	NaN	NaN	NaN	NaN	NaN	NaN
382	1.91	-1.548	1.022	0.253	NaN	NaN	NaN	-1.477	0.898	0.497	-1.473	0.689	0.536	NaN	NaN	NaN	-1.423	0.492	0.533	-1.464	0.349	0.595	NaN	NaN	NaN	-1.389	0.048	0.632	NaN	NaN	NaN	NaN	NaN	NaN	-1.356	0.648	0.107	-1.37	0.518	0.17	-1.396	0.439	0.17	NaN	NaN	NaN	NaN	NaN	NaN
383	1.915	-1.548	1.022	0.253	NaN	NaN	NaN	-1.477	0.899	0.497	-1.473	0.689	0.536	NaN	NaN	NaN	-1.422	0.493	0.533	-1.465	0.349	0.593	NaN	NaN	NaN	-1.39	0.048	0.63	NaN	NaN	NaN	NaN	NaN	NaN	-1.356	0.648	0.107	-1.37	0.517	0.17	NaN	NaN	NaN	NaN	NaN	NaN	NaN	NaN	NaN
384	1.92	-1.548	1.022	0.253	NaN	NaN	NaN	-1.477	0.899	0.496	-1.472	0.689	0.536	NaN	NaN	NaN	-1.422	0.493	0.532	-1.465	0.349	0.59	NaN	NaN	NaN	-1.39	0.048	0.629	NaN	NaN	NaN	NaN	NaN	NaN	-1.357	0.649	0.107	NaN	NaN	NaN	NaN	NaN	NaN	NaN	NaN	NaN	NaN	NaN	NaN
385	1.925	-1.548	1.022	0.252	NaN	NaN	NaN	-1.477	0.899	0.496	-1.472	0.69	0.536	NaN	NaN	NaN	-1.421	0.493	0.531	-1.465	0.35	0.589	NaN	NaN	NaN	-1.391	0.047	0.627	NaN	NaN	NaN	NaN	NaN	NaN	-1.358	0.649	0.107	NaN	NaN	NaN	NaN	NaN	NaN	NaN	NaN	NaN	NaN	NaN	NaN
386	1.93	-1.547	1.022	0.252	NaN	NaN	NaN	-1.477	0.9	0.496	-1.471	0.69	0.536	NaN	NaN	NaN	-1.42	0.493	0.531	-1.466	0.35	0.586	NaN	NaN	NaN	-1.391	0.046	0.625	NaN	NaN	NaN	NaN	NaN	NaN	-1.358	0.649	0.106	NaN	NaN	NaN	NaN	NaN	NaN	NaN	NaN	NaN	NaN	NaN	NaN
387	1.935	-1.545	1.021	0.252	NaN	NaN	NaN	-1.477	0.901	0.496	-1.471	0.691	0.537	NaN	NaN	NaN	-1.42	0.494	0.53	-1.466	0.349	0.584	NaN	NaN	NaN	-1.391	0.046	0.623	NaN	NaN	NaN	NaN	NaN	NaN	-1.359	0.649	0.106	NaN	NaN	NaN	NaN	NaN	NaN	NaN	NaN	NaN	NaN	NaN	NaN
388	1.94	-1.545	1.021	0.252	NaN	NaN	NaN	-1.477	0.901	0.496	-1.47	0.691	0.537	NaN	NaN	NaN	-1.419	0.494	0.53	-1.466	0.349	0.582	NaN	NaN	NaN	-1.391	0.045	0.621	NaN	NaN	NaN	NaN	NaN	NaN	-1.359	0.649	0.107	NaN	NaN	NaN	NaN	NaN	NaN	NaN	NaN	NaN	NaN	NaN	NaN
389	1.945	-1.546	1.022	0.251	NaN	NaN	NaN	-1.477	0.901	0.496	-1.469	0.691	0.537	NaN	NaN	NaN	-1.418	0.494	0.529	-1.467	0.35	0.581	NaN	NaN	NaN	-1.39	0.045	0.62	NaN	NaN	NaN	NaN	NaN	NaN	-1.36	0.649	0.107	-1.371	0.518	0.17	NaN	NaN	NaN	NaN	NaN	NaN	NaN	NaN	NaN
390	1.95	-1.549	1.023	0.251	NaN	NaN	NaN	-1.477	0.902	0.496	-1.468	0.692	0.537	NaN	NaN	NaN	-1.417	0.494	0.529	-1.467	0.351	0.579	NaN	NaN	NaN	-1.377	0.022	0.604	NaN	NaN	NaN	NaN	NaN	NaN	-1.36	0.648	0.107	-1.371	0.518	0.17	-1.396	0.439	0.17	NaN	NaN	NaN	NaN	NaN	NaN
391	1.955	-1.55	1.024	0.251	NaN	NaN	NaN	-1.477	0.903	0.496	-1.467	0.692	0.538	NaN	NaN	NaN	-1.417	0.495	0.528	-1.467	0.35	0.576	NaN	NaN	NaN	-1.361	-0.007	0.584	NaN	NaN	NaN	NaN	NaN	NaN	-1.36	0.648	0.107	-1.371	0.518	0.17	-1.396	0.439	0.17	NaN	NaN	NaN	NaN	NaN	NaN
392	1.96	-1.55	1.024	0.251	NaN	NaN	NaN	-1.478	0.903	0.496	-1.466	0.692	0.538	NaN	NaN	NaN	-1.416	0.495	0.527	-1.467	0.352	0.575	NaN	NaN	NaN	-1.381	0.031	0.606	NaN	NaN	NaN	NaN	NaN	NaN	-1.361	0.649	0.107	-1.371	0.518	0.17	-1.396	0.439	0.17	NaN	NaN	NaN	NaN	NaN	NaN
393	1.965	-1.55	1.024	0.251	NaN	NaN	NaN	-1.478	0.904	0.496	-1.464	0.693	0.538	NaN	NaN	NaN	-1.415	0.496	0.527	-1.467	0.351	0.573	NaN	NaN	NaN	-1.385	0.04	0.61	NaN	NaN	NaN	NaN	NaN	NaN	-1.361	0.649	0.107	-1.371	0.518	0.17	-1.396	0.439	0.17	NaN	NaN	NaN	NaN	NaN	NaN
394	1.97	-1.551	1.024	0.25	NaN	NaN	NaN	-1.478	0.904	0.495	-1.463	0.693	0.538	NaN	NaN	NaN	-1.414	0.496	0.527	-1.465	0.351	0.571	NaN	NaN	NaN	-1.385	0.043	0.609	NaN	NaN	NaN	NaN	NaN	NaN	-1.361	0.649	0.107	-1.372	0.518	0.17	-1.396	0.439	0.17	NaN	NaN	NaN	NaN	NaN	NaN
395	1.975	-1.551	1.024	0.25	NaN	NaN	NaN	-1.477	0.904	0.495	-1.462	0.693	0.539	NaN	NaN	NaN	-1.413	0.496	0.526	-1.464	0.35	0.57	-1.447	0.12	0.521	-1.384	0.043	0.608	NaN	NaN	NaN	NaN	NaN	NaN	-1.361	0.649	0.107	-1.372	0.517	0.17	-1.396	0.439	0.17	NaN	NaN	NaN	NaN	NaN	NaN
396	1.98	-1.551	1.025	0.25	NaN	NaN	NaN	-1.477	0.904	0.495	-1.46	0.693	0.539	NaN	NaN	NaN	-1.412	0.496	0.526	-1.463	0.35	0.569	-1.447	0.12	0.52	-1.382	0.044	0.606	NaN	NaN	NaN	NaN	NaN	NaN	-1.362	0.649	0.107	-1.372	0.517	0.171	-1.396	0.439	0.17	NaN	NaN	NaN	NaN	NaN	NaN
397	1.985	-1.551	1.025	0.25	NaN	NaN	NaN	-1.477	0.904	0.495	-1.459	0.694	0.539	NaN	NaN	NaN	-1.411	0.496	0.525	-1.462	0.35	0.569	-1.445	0.12	0.518	-1.38	0.044	0.604	NaN	NaN	NaN	NaN	NaN	NaN	-1.362	0.649	0.107	-1.372	0.517	0.171	NaN	NaN	NaN	NaN	NaN	NaN	NaN	NaN	NaN
398	1.99	-1.551	1.025	0.25	NaN	NaN	NaN	-1.477	0.905	0.495	-1.457	0.694	0.539	NaN	NaN	NaN	-1.409	0.496	0.525	-1.46	0.35	0.568	-1.444	0.12	0.517	-1.378	0.043	0.602	NaN	NaN	NaN	NaN	NaN	NaN	-1.362	0.649	0.107	-1.372	0.517	0.171	NaN	NaN	NaN	NaN	NaN	NaN	NaN	NaN	NaN
399	1.995	-1.552	1.025	0.25	NaN	NaN	NaN	-1.477	0.905	0.495	-1.456	0.695	0.54	NaN	NaN	NaN	-1.408	0.497	0.525	-1.459	0.351	0.568	-1.443	0.121	0.516	-1.376	0.044	0.6	NaN	NaN	NaN	NaN	NaN	NaN	-1.362	0.649	0.107	-1.372	0.517	0.171	NaN	NaN	NaN	NaN	NaN	NaN	NaN	NaN	NaN
400	2	-1.552	1.025	0.249	NaN	NaN	NaN	-1.477	0.905	0.495	-1.454	0.695	0.54	NaN	NaN	NaN	-1.406	0.497	0.524	-1.457	0.351	0.567	-1.441	0.121	0.515	-1.373	0.043	0.598	NaN	NaN	NaN	NaN	NaN	NaN	-1.362	0.649	0.107	-1.372	0.517	0.171	-1.397	0.439	0.171	NaN	NaN	NaN	NaN	NaN	NaN
401	2.005	-1.551	1.025	0.249	NaN	NaN	NaN	-1.477	0.906	0.495	-1.453	0.695	0.54	NaN	NaN	NaN	-1.405	0.497	0.524	-1.456	0.352	0.567	-1.439	0.121	0.514	-1.371	0.043	0.596	NaN	NaN	NaN	NaN	NaN	NaN	-1.362	0.649	0.107	-1.372	0.517	0.171	NaN	NaN	NaN	NaN	NaN	NaN	NaN	NaN	NaN
402	2.01	-1.55	1.024	0.248	NaN	NaN	NaN	-1.477	0.906	0.495	-1.451	0.695	0.541	NaN	NaN	NaN	-1.403	0.497	0.524	-1.454	0.352	0.567	-1.437	0.121	0.513	-1.368	0.043	0.594	NaN	NaN	NaN	NaN	NaN	NaN	-1.362	0.649	0.107	-1.373	0.518	0.17	NaN	NaN	NaN	NaN	NaN	NaN	NaN	NaN	NaN
403	2.015	-1.55	1.024	0.248	NaN	NaN	NaN	-1.477	0.906	0.495	-1.45	0.696	0.541	NaN	NaN	NaN	-1.402	0.497	0.524	-1.451	0.352	0.567	-1.436	0.121	0.513	-1.365	0.043	0.593	NaN	NaN	NaN	NaN	NaN	NaN	-1.362	0.649	0.107	-1.373	0.518	0.17	-1.398	0.439	0.171	NaN	NaN	NaN	NaN	NaN	NaN
404	2.02	-1.551	1.024	0.248	NaN	NaN	NaN	-1.477	0.907	0.495	-1.448	0.696	0.541	NaN	NaN	NaN	-1.4	0.497	0.524	-1.447	0.349	0.567	-1.434	0.122	0.513	-1.362	0.043	0.591	NaN	NaN	NaN	NaN	NaN	NaN	-1.363	0.649	0.107	-1.374	0.518	0.17	-1.398	0.439	0.17	NaN	NaN	NaN	NaN	NaN	NaN
405	2.025	-1.552	1.025	0.249	NaN	NaN	NaN	-1.476	0.907	0.495	-1.447	0.696	0.541	NaN	NaN	NaN	-1.399	0.498	0.524	-1.445	0.35	0.568	-1.432	0.121	0.512	-1.358	0.042	0.589	NaN	NaN	NaN	NaN	NaN	NaN	-1.363	0.649	0.107	-1.374	0.518	0.17	-1.399	0.439	0.17	NaN	NaN	NaN	NaN	NaN	NaN
406	2.03	-1.552	1.025	0.249	NaN	NaN	NaN	-1.476	0.907	0.495	-1.445	0.696	0.541	NaN	NaN	NaN	-1.397	0.498	0.523	-1.443	0.35	0.568	-1.43	0.121	0.512	-1.356	0.043	0.588	NaN	NaN	NaN	NaN	NaN	NaN	-1.363	0.649	0.107	-1.374	0.518	0.17	-1.399	0.439	0.17	NaN	NaN	NaN	NaN	NaN	NaN
407	2.035	-1.553	1.025	0.249	NaN	NaN	NaN	-1.475	0.907	0.495	-1.444	0.697	0.542	NaN	NaN	NaN	-1.396	0.498	0.523	-1.441	0.35	0.569	-1.428	0.121	0.511	-1.353	0.042	0.587	NaN	NaN	NaN	NaN	NaN	NaN	-1.363	0.649	0.107	-1.375	0.518	0.17	-1.399	0.439	0.17	NaN	NaN	NaN	NaN	NaN	NaN
408	2.04	-1.553	1.025	0.248	NaN	NaN	NaN	-1.475	0.907	0.495	-1.442	0.697	0.542	NaN	NaN	NaN	-1.394	0.498	0.523	-1.438	0.351	0.569	-1.426	0.121	0.511	NaN	NaN	NaN	NaN	NaN	NaN	NaN	NaN	NaN	-1.363	0.649	0.107	-1.375	0.518	0.17	-1.399	0.439	0.17	NaN	NaN	NaN	NaN	NaN	NaN
409	2.045	-1.553	1.025	0.248	NaN	NaN	NaN	-1.475	0.907	0.495	-1.441	0.697	0.542	NaN	NaN	NaN	-1.393	0.498	0.523	-1.436	0.351	0.57	-1.424	0.121	0.511	-1.344	0.042	0.583	NaN	NaN	NaN	NaN	NaN	NaN	-1.363	0.649	0.107	-1.376	0.518	0.17	-1.399	0.439	0.17	NaN	NaN	NaN	NaN	NaN	NaN
410	2.05	-1.553	1.025	0.248	NaN	NaN	NaN	-1.474	0.907	0.495	-1.44	0.698	0.542	NaN	NaN	NaN	-1.391	0.498	0.523	-1.434	0.351	0.57	-1.422	0.121	0.512	-1.341	0.042	0.581	NaN	NaN	NaN	NaN	NaN	NaN	-1.364	0.648	0.107	-1.376	0.518	0.17	-1.399	0.439	0.17	NaN	NaN	NaN	NaN	NaN	NaN
411	2.055	-1.552	1.025	0.248	NaN	NaN	NaN	-1.474	0.908	0.495	-1.439	0.698	0.542	NaN	NaN	NaN	-1.39	0.499	0.523	-1.43	0.35	0.571	-1.42	0.121	0.512	-1.338	0.041	0.58	NaN	NaN	NaN	NaN	NaN	NaN	-1.364	0.648	0.107	-1.376	0.518	0.17	-1.399	0.439	0.17	NaN	NaN	NaN	NaN	NaN	NaN
412	2.06	-1.552	1.025	0.248	NaN	NaN	NaN	-1.474	0.908	0.495	-1.438	0.699	0.542	NaN	NaN	NaN	-1.389	0.499	0.522	-1.428	0.35	0.571	-1.418	0.121	0.512	-1.335	0.042	0.579	NaN	NaN	NaN	NaN	NaN	NaN	-1.364	0.648	0.107	-1.376	0.518	0.17	-1.4	0.439	0.17	NaN	NaN	NaN	NaN	NaN	NaN
413	2.065	-1.552	1.025	0.248	NaN	NaN	NaN	-1.473	0.908	0.495	-1.436	0.699	0.542	NaN	NaN	NaN	-1.387	0.499	0.522	-1.425	0.35	0.572	-1.416	0.121	0.513	-1.331	0.041	0.578	NaN	NaN	NaN	NaN	NaN	NaN	-1.364	0.648	0.106	-1.376	0.518	0.17	NaN	NaN	NaN	NaN	NaN	NaN	NaN	NaN	NaN
414	2.07	-1.552	1.025	0.248	NaN	NaN	NaN	-1.472	0.908	0.495	-1.435	0.699	0.542	NaN	NaN	NaN	-1.386	0.499	0.522	-1.423	0.35	0.573	-1.414	0.12	0.513	-1.328	0.041	0.577	NaN	NaN	NaN	NaN	NaN	NaN	-1.364	0.648	0.106	-1.376	0.518	0.17	NaN	NaN	NaN	NaN	NaN	NaN	NaN	NaN	NaN
415	2.075	-1.552	1.025	0.248	NaN	NaN	NaN	-1.472	0.908	0.495	-1.434	0.699	0.542	NaN	NaN	NaN	-1.385	0.499	0.522	-1.42	0.349	0.574	-1.411	0.12	0.513	-1.324	0.041	0.575	NaN	NaN	NaN	NaN	NaN	NaN	-1.365	0.648	0.106	-1.376	0.518	0.17	NaN	NaN	NaN	NaN	NaN	NaN	NaN	NaN	NaN
416	2.08	-1.552	1.025	0.248	NaN	NaN	NaN	-1.471	0.908	0.495	-1.433	0.699	0.542	NaN	NaN	NaN	-1.384	0.499	0.522	-1.418	0.349	0.574	-1.409	0.12	0.514	-1.321	0.04	0.575	NaN	NaN	NaN	NaN	NaN	NaN	-1.365	0.648	0.106	-1.376	0.518	0.17	NaN	NaN	NaN	NaN	NaN	NaN	NaN	NaN	NaN
417	2.085	-1.552	1.025	0.248	NaN	NaN	NaN	-1.47	0.908	0.495	-1.432	0.699	0.541	NaN	NaN	NaN	-1.383	0.499	0.521	-1.415	0.349	0.575	-1.407	0.119	0.515	-1.317	0.04	0.573	NaN	NaN	NaN	NaN	NaN	NaN	-1.365	0.648	0.106	-1.376	0.518	0.17	NaN	NaN	NaN	NaN	NaN	NaN	NaN	NaN	NaN
418	2.09	-1.552	1.025	0.248	NaN	NaN	NaN	-1.47	0.908	0.495	-1.431	0.699	0.541	NaN	NaN	NaN	-1.383	0.499	0.521	-1.413	0.349	0.576	-1.405	0.119	0.516	-1.314	0.04	0.573	NaN	NaN	NaN	NaN	NaN	NaN	-1.365	0.648	0.106	-1.376	0.518	0.17	NaN	NaN	NaN	NaN	NaN	NaN	NaN	NaN	NaN
419	2.095	-1.552	1.025	0.248	NaN	NaN	NaN	-1.469	0.908	0.495	-1.431	0.699	0.541	NaN	NaN	NaN	-1.382	0.499	0.52	-1.41	0.349	0.576	-1.403	0.119	0.517	-1.31	0.04	0.572	NaN	NaN	NaN	NaN	NaN	NaN	-1.365	0.648	0.106	-1.376	0.518	0.17	NaN	NaN	NaN	NaN	NaN	NaN	NaN	NaN	NaN
420	2.1	-1.552	1.025	0.248	NaN	NaN	NaN	-1.468	0.908	0.495	-1.43	0.699	0.541	NaN	NaN	NaN	-1.38	0.497	0.519	-1.408	0.35	0.576	-1.401	0.119	0.517	-1.307	0.04	0.571	NaN	NaN	NaN	NaN	NaN	NaN	-1.365	0.648	0.106	-1.376	0.518	0.17	NaN	NaN	NaN	NaN	NaN	NaN	NaN	NaN	NaN
421	2.105	-1.552	1.025	0.249	NaN	NaN	NaN	-1.468	0.908	0.495	-1.429	0.699	0.541	NaN	NaN	NaN	-1.379	0.497	0.519	-1.407	0.35	0.577	-1.399	0.118	0.518	-1.304	0.04	0.571	NaN	NaN	NaN	NaN	NaN	NaN	-1.366	0.648	0.106	-1.376	0.518	0.169	NaN	NaN	NaN	NaN	NaN	NaN	NaN	NaN	NaN
422	2.11	-1.552	1.025	0.249	NaN	NaN	NaN	-1.468	0.908	0.495	-1.428	0.699	0.541	NaN	NaN	NaN	-1.379	0.497	0.519	-1.404	0.349	0.577	-1.397	0.118	0.519	-1.301	0.039	0.571	NaN	NaN	NaN	NaN	NaN	NaN	-1.366	0.648	0.105	-1.376	0.518	0.169	NaN	NaN	NaN	NaN	NaN	NaN	NaN	NaN	NaN
423	2.115	-1.552	1.025	0.249	NaN	NaN	NaN	-1.467	0.908	0.495	-1.428	0.699	0.541	NaN	NaN	NaN	-1.378	0.497	0.519	-1.402	0.348	0.578	-1.394	0.118	0.52	-1.297	0.039	0.57	NaN	NaN	NaN	NaN	NaN	NaN	-1.366	0.648	0.105	-1.375	0.518	0.169	NaN	NaN	NaN	NaN	NaN	NaN	NaN	NaN	NaN
424	2.12	-1.552	1.025	0.249	NaN	NaN	NaN	-1.467	0.908	0.495	-1.427	0.698	0.541	NaN	NaN	NaN	-1.378	0.497	0.518	-1.4	0.348	0.579	-1.392	0.117	0.521	-1.295	0.039	0.57	NaN	NaN	NaN	NaN	NaN	NaN	-1.366	0.648	0.105	-1.375	0.518	0.169	-1.398	0.438	0.169	NaN	NaN	NaN	NaN	NaN	NaN
425	2.125	-1.552	1.025	0.249	NaN	NaN	NaN	-1.467	0.907	0.495	-1.427	0.698	0.54	NaN	NaN	NaN	-1.378	0.497	0.518	-1.399	0.348	0.579	-1.391	0.117	0.522	-1.292	0.039	0.57	NaN	NaN	NaN	NaN	NaN	NaN	-1.367	0.648	0.105	-1.375	0.518	0.168	-1.398	0.438	0.169	NaN	NaN	NaN	NaN	NaN	NaN
426	2.13	-1.552	1.025	0.25	NaN	NaN	NaN	-1.466	0.907	0.495	-1.427	0.698	0.54	NaN	NaN	NaN	-1.378	0.497	0.518	-1.398	0.348	0.579	-1.388	0.116	0.523	-1.289	0.039	0.57	NaN	NaN	NaN	NaN	NaN	NaN	-1.367	0.648	0.105	-1.375	0.517	0.168	-1.398	0.438	0.169	NaN	NaN	NaN	NaN	NaN	NaN
427	2.135	-1.552	1.025	0.25	NaN	NaN	NaN	-1.466	0.907	0.495	-1.427	0.697	0.54	NaN	NaN	NaN	-1.378	0.497	0.518	-1.397	0.348	0.58	-1.386	0.116	0.524	-1.287	0.039	0.571	NaN	NaN	NaN	NaN	NaN	NaN	-1.367	0.648	0.104	-1.374	0.517	0.168	-1.398	0.438	0.169	NaN	NaN	NaN	NaN	NaN	NaN
428	2.14	-1.551	1.024	0.25	NaN	NaN	NaN	-1.465	0.907	0.496	-1.427	0.697	0.539	NaN	NaN	NaN	-1.378	0.497	0.518	-1.396	0.349	0.581	-1.385	0.116	0.525	-1.284	0.038	0.571	NaN	NaN	NaN	NaN	NaN	NaN	-1.367	0.648	0.104	NaN	NaN	NaN	-1.398	0.438	0.169	NaN	NaN	NaN	NaN	NaN	NaN
429	2.145	-1.551	1.024	0.251	NaN	NaN	NaN	-1.465	0.907	0.496	-1.428	0.697	0.539	NaN	NaN	NaN	-1.378	0.497	0.518	-1.395	0.348	0.581	-1.383	0.116	0.526	-1.281	0.039	0.571	NaN	NaN	NaN	NaN	NaN	NaN	-1.367	0.648	0.104	NaN	NaN	NaN	-1.398	0.438	0.169	NaN	NaN	NaN	NaN	NaN	NaN
430	2.15	-1.551	1.024	0.251	NaN	NaN	NaN	-1.465	0.906	0.496	-1.428	0.697	0.539	NaN	NaN	NaN	-1.378	0.497	0.518	-1.393	0.348	0.582	-1.381	0.115	0.527	-1.279	0.039	0.572	NaN	NaN	NaN	NaN	NaN	NaN	-1.367	0.647	0.104	NaN	NaN	NaN	-1.398	0.437	0.169	NaN	NaN	NaN	NaN	NaN	NaN
431	2.155	-1.551	1.024	0.251	NaN	NaN	NaN	-1.464	0.906	0.496	-1.428	0.696	0.538	NaN	NaN	NaN	-1.377	0.496	0.517	-1.392	0.348	0.582	-1.379	0.115	0.528	-1.277	0.039	0.572	NaN	NaN	NaN	NaN	NaN	NaN	-1.367	0.647	0.104	NaN	NaN	NaN	NaN	NaN	NaN	NaN	NaN	NaN	NaN	NaN	NaN
432	2.16	-1.551	1.024	0.251	NaN	NaN	NaN	-1.464	0.905	0.496	-1.428	0.695	0.538	NaN	NaN	NaN	-1.376	0.493	0.517	-1.392	0.347	0.582	-1.378	0.114	0.529	-1.274	0.038	0.573	NaN	NaN	NaN	NaN	NaN	NaN	-1.367	0.647	0.104	NaN	NaN	NaN	NaN	NaN	NaN	NaN	NaN	NaN	NaN	NaN	NaN
433	2.165	-1.551	1.024	0.252	NaN	NaN	NaN	-1.464	0.905	0.496	-1.428	0.694	0.537	NaN	NaN	NaN	-1.376	0.493	0.516	-1.391	0.346	0.582	-1.376	0.114	0.53	-1.272	0.039	0.574	NaN	NaN	NaN	NaN	NaN	NaN	-1.367	0.647	0.104	NaN	NaN	NaN	-1.397	0.437	0.168	NaN	NaN	NaN	NaN	NaN	NaN
434	2.17	-1.55	1.024	0.252	NaN	NaN	NaN	-1.463	0.904	0.496	-1.429	0.694	0.537	NaN	NaN	NaN	-1.377	0.494	0.516	-1.391	0.346	0.583	-1.375	0.114	0.531	-1.27	0.039	0.575	NaN	NaN	NaN	NaN	NaN	NaN	-1.366	0.646	0.104	NaN	NaN	NaN	-1.397	0.437	0.168	NaN	NaN	NaN	NaN	NaN	NaN
435	2.175	-1.55	1.023	0.252	NaN	NaN	NaN	-1.463	0.904	0.496	-1.429	0.693	0.537	NaN	NaN	NaN	-1.377	0.492	0.515	-1.39	0.346	0.583	-1.373	0.113	0.532	-1.269	0.039	0.576	NaN	NaN	NaN	NaN	NaN	NaN	-1.366	0.646	0.104	-1.373	0.516	0.167	-1.396	0.437	0.168	NaN	NaN	NaN	NaN	NaN	NaN
436	2.18	-1.55	1.023	0.253	NaN	NaN	NaN	-1.463	0.903	0.496	-1.43	0.693	0.536	NaN	NaN	NaN	-1.377	0.491	0.514	-1.39	0.346	0.583	-1.372	0.112	0.533	-1.267	0.038	0.577	NaN	NaN	NaN	NaN	NaN	NaN	-1.366	0.646	0.103	-1.373	0.516	0.167	-1.396	0.437	0.168	NaN	NaN	NaN	NaN	NaN	NaN
437	2.185	-1.549	1.023	0.253	NaN	NaN	NaN	-1.463	0.903	0.496	-1.431	0.692	0.536	NaN	NaN	NaN	-1.377	0.491	0.514	-1.389	0.345	0.583	-1.37	0.112	0.534	-1.264	0.038	0.578	NaN	NaN	NaN	NaN	NaN	NaN	-1.366	0.646	0.103	-1.372	0.516	0.167	-1.396	0.436	0.168	NaN	NaN	NaN	NaN	NaN	NaN
438	2.19	-1.549	1.022	0.254	NaN	NaN	NaN	-1.462	0.902	0.496	-1.431	0.691	0.536	NaN	NaN	NaN	-1.377	0.491	0.514	-1.389	0.345	0.583	-1.369	0.112	0.535	-1.263	0.038	0.579	NaN	NaN	NaN	NaN	NaN	NaN	-1.365	0.646	0.103	-1.372	0.516	0.167	-1.396	0.436	0.168	NaN	NaN	NaN	NaN	NaN	NaN
439	2.195	-1.549	1.022	0.254	NaN	NaN	NaN	-1.462	0.901	0.496	-1.432	0.69	0.535	NaN	NaN	NaN	-1.378	0.49	0.513	-1.389	0.345	0.583	-1.367	0.111	0.536	-1.261	0.039	0.58	NaN	NaN	NaN	NaN	NaN	NaN	-1.365	0.646	0.103	-1.371	0.516	0.167	-1.395	0.436	0.168	NaN	NaN	NaN	NaN	NaN	NaN
440	2.2	-1.549	1.022	0.254	NaN	NaN	NaN	-1.462	0.9	0.496	-1.433	0.689	0.535	NaN	NaN	NaN	-1.378	0.49	0.513	-1.389	0.345	0.583	-1.366	0.11	0.536	-1.26	0.039	0.581	NaN	NaN	NaN	NaN	NaN	NaN	-1.365	0.646	0.102	-1.371	0.516	0.166	-1.395	0.436	0.167	NaN	NaN	NaN	NaN	NaN	NaN
441	2.205	-1.548	1.022	0.255	NaN	NaN	NaN	-1.461	0.9	0.496	-1.434	0.689	0.534	NaN	NaN	NaN	-1.379	0.49	0.513	-1.389	0.344	0.583	-1.364	0.11	0.537	-1.258	0.039	0.581	NaN	NaN	NaN	NaN	NaN	NaN	-1.365	0.646	0.102	-1.371	0.515	0.166	-1.395	0.437	0.167	NaN	NaN	NaN	NaN	NaN	NaN
442	2.21	-1.548	1.021	0.255	NaN	NaN	NaN	-1.461	0.899	0.496	-1.434	0.688	0.534	NaN	NaN	NaN	-1.38	0.489	0.513	-1.388	0.343	0.583	-1.363	0.11	0.537	-1.257	0.039	0.582	NaN	NaN	NaN	NaN	NaN	NaN	-1.364	0.646	0.102	-1.37	0.515	0.166	-1.394	0.436	0.167	NaN	NaN	NaN	NaN	NaN	NaN
443	2.215	-1.547	1.021	0.256	NaN	NaN	NaN	-1.461	0.898	0.496	-1.435	0.687	0.534	NaN	NaN	NaN	-1.38	0.489	0.513	-1.388	0.342	0.583	-1.363	0.109	0.538	-1.256	0.039	0.583	NaN	NaN	NaN	NaN	NaN	NaN	-1.364	0.646	0.102	-1.37	0.515	0.166	NaN	NaN	NaN	NaN	NaN	NaN	NaN	NaN	NaN
444	2.22	-1.547	1.021	0.256	NaN	NaN	NaN	-1.461	0.898	0.497	-1.436	0.686	0.533	NaN	NaN	NaN	-1.381	0.488	0.513	-1.388	0.341	0.583	-1.361	0.108	0.538	-1.255	0.039	0.585	NaN	NaN	NaN	NaN	NaN	NaN	-1.363	0.646	0.102	-1.37	0.515	0.166	NaN	NaN	NaN	NaN	NaN	NaN	NaN	NaN	NaN
445	2.225	-1.547	1.02	0.256	NaN	NaN	NaN	-1.461	0.897	0.497	-1.437	0.685	0.533	NaN	NaN	NaN	-1.381	0.487	0.512	-1.388	0.341	0.583	-1.361	0.108	0.539	-1.254	0.039	0.585	NaN	NaN	NaN	NaN	NaN	NaN	-1.363	0.646	0.102	-1.369	0.515	0.166	-1.393	0.436	0.166	NaN	NaN	NaN	NaN	NaN	NaN
446	2.23	-1.546	1.02	0.257	NaN	NaN	NaN	-1.461	0.897	0.497	-1.438	0.684	0.533	NaN	NaN	NaN	-1.381	0.485	0.512	-1.388	0.34	0.583	-1.36	0.108	0.539	-1.253	0.039	0.586	NaN	NaN	NaN	NaN	NaN	NaN	-1.362	0.646	0.102	NaN	NaN	NaN	-1.393	0.436	0.166	NaN	NaN	NaN	NaN	NaN	NaN
447	2.235	-1.546	1.02	0.257	NaN	NaN	NaN	-1.46	0.896	0.497	-1.438	0.683	0.532	NaN	NaN	NaN	-1.381	0.484	0.512	-1.388	0.34	0.583	-1.359	0.107	0.539	-1.253	0.039	0.587	NaN	NaN	NaN	NaN	NaN	NaN	-1.362	0.646	0.101	-1.367	0.514	0.166	-1.392	0.436	0.166	NaN	NaN	NaN	NaN	NaN	NaN
448	2.24	-1.545	1.019	0.258	NaN	NaN	NaN	-1.46	0.895	0.497	-1.439	0.683	0.532	NaN	NaN	NaN	-1.381	0.483	0.512	-1.388	0.34	0.583	-1.358	0.107	0.539	-1.253	0.039	0.587	NaN	NaN	NaN	NaN	NaN	NaN	-1.362	0.646	0.101	-1.367	0.514	0.166	-1.392	0.435	0.166	NaN	NaN	NaN	NaN	NaN	NaN
449	2.245	-1.545	1.019	0.258	NaN	NaN	NaN	-1.46	0.894	0.497	-1.44	0.682	0.531	NaN	NaN	NaN	-1.382	0.483	0.511	-1.388	0.339	0.582	-1.357	0.106	0.539	-1.252	0.038	0.587	NaN	NaN	NaN	NaN	NaN	NaN	-1.361	0.645	0.101	-1.367	0.514	0.166	-1.391	0.435	0.166	NaN	NaN	NaN	NaN	NaN	NaN
450	2.25	-1.545	1.019	0.258	NaN	NaN	NaN	-1.46	0.894	0.497	-1.44	0.681	0.531	NaN	NaN	NaN	-1.382	0.483	0.511	-1.388	0.339	0.582	-1.357	0.106	0.539	-1.252	0.038	0.588	NaN	NaN	NaN	NaN	NaN	NaN	-1.36	0.645	0.101	-1.366	0.514	0.165	-1.391	0.435	0.166	NaN	NaN	NaN	NaN	NaN	NaN
451	2.255	-1.544	1.018	0.259	NaN	NaN	NaN	-1.46	0.893	0.497	-1.441	0.68	0.531	NaN	NaN	NaN	-1.383	0.482	0.51	-1.387	0.338	0.582	-1.357	0.105	0.538	-1.252	0.038	0.588	NaN	NaN	NaN	NaN	NaN	NaN	-1.359	0.645	0.101	-1.365	0.513	0.166	NaN	NaN	NaN	NaN	NaN	NaN	NaN	NaN	NaN
452	2.26	-1.544	1.018	0.259	NaN	NaN	NaN	-1.46	0.893	0.497	-1.442	0.679	0.53	NaN	NaN	NaN	-1.383	0.482	0.51	-1.387	0.337	0.581	-1.357	0.105	0.538	-1.252	0.038	0.588	NaN	NaN	NaN	NaN	NaN	NaN	-1.359	0.645	0.101	-1.364	0.513	0.166	NaN	NaN	NaN	NaN	NaN	NaN	NaN	NaN	NaN
453	2.265	-1.543	1.017	0.259	NaN	NaN	NaN	-1.459	0.892	0.497	-1.442	0.679	0.53	NaN	NaN	NaN	-1.383	0.481	0.509	-1.387	0.336	0.581	-1.357	0.105	0.538	-1.252	0.037	0.588	NaN	NaN	NaN	NaN	NaN	NaN	-1.358	0.645	0.101	-1.364	0.513	0.166	-1.388	0.434	0.166	NaN	NaN	NaN	NaN	NaN	NaN
454	2.27	-1.543	1.017	0.259	NaN	NaN	NaN	-1.459	0.892	0.498	-1.443	0.679	0.53	NaN	NaN	NaN	-1.383	0.481	0.509	-1.387	0.336	0.581	-1.357	0.106	0.538	-1.252	0.038	0.588	NaN	NaN	NaN	NaN	NaN	NaN	-1.357	0.644	0.101	-1.363	0.513	0.165	-1.388	0.434	0.167	NaN	NaN	NaN	NaN	NaN	NaN
455	2.275	-1.542	1.017	0.26	NaN	NaN	NaN	-1.459	0.891	0.498	-1.443	0.678	0.53	NaN	NaN	NaN	-1.383	0.481	0.508	-1.387	0.336	0.58	-1.357	0.106	0.538	-1.251	0.038	0.588	NaN	NaN	NaN	NaN	NaN	NaN	-1.356	0.644	0.101	-1.362	0.513	0.165	-1.387	0.434	0.166	NaN	NaN	NaN	NaN	NaN	NaN
456	2.28	-1.542	1.017	0.26	NaN	NaN	NaN	-1.459	0.891	0.498	-1.444	0.677	0.53	NaN	NaN	NaN	-1.383	0.481	0.508	-1.387	0.335	0.579	-1.357	0.105	0.537	-1.251	0.038	0.588	NaN	NaN	NaN	NaN	NaN	NaN	-1.355	0.645	0.101	-1.361	0.513	0.166	-1.386	0.434	0.166	NaN	NaN	NaN	NaN	NaN	NaN
457	2.285	-1.541	1.016	0.26	NaN	NaN	NaN	-1.459	0.891	0.498	-1.444	0.677	0.53	NaN	NaN	NaN	-1.383	0.481	0.508	-1.387	0.335	0.579	-1.357	0.105	0.537	-1.251	0.038	0.588	NaN	NaN	NaN	NaN	NaN	NaN	-1.354	0.644	0.102	-1.36	0.512	0.166	-1.386	0.434	0.167	NaN	NaN	NaN	NaN	NaN	NaN
458	2.29	-1.541	1.016	0.26	NaN	NaN	NaN	-1.459	0.891	0.498	-1.444	0.677	0.529	NaN	NaN	NaN	-1.383	0.481	0.508	-1.387	0.335	0.578	-1.357	0.105	0.536	-1.251	0.038	0.588	NaN	NaN	NaN	NaN	NaN	NaN	-1.353	0.644	0.102	-1.36	0.512	0.166	-1.385	0.434	0.167	NaN	NaN	NaN	NaN	NaN	NaN
459	2.295	-1.54	1.016	0.26	NaN	NaN	NaN	-1.459	0.891	0.498	-1.444	0.676	0.529	NaN	NaN	NaN	-1.383	0.481	0.508	-1.387	0.334	0.578	-1.356	0.104	0.536	-1.251	0.038	0.588	NaN	NaN	NaN	NaN	NaN	NaN	-1.353	0.644	0.102	-1.359	0.512	0.166	-1.384	0.434	0.167	NaN	NaN	NaN	NaN	NaN	NaN
460	2.3	-1.54	1.016	0.26	NaN	NaN	NaN	-1.458	0.89	0.499	-1.443	0.676	0.529	NaN	NaN	NaN	-1.382	0.481	0.507	-1.386	0.334	0.578	-1.356	0.104	0.536	-1.251	0.038	0.588	NaN	NaN	NaN	NaN	NaN	NaN	-1.352	0.644	0.102	-1.358	0.512	0.166	-1.384	0.433	0.167	NaN	NaN	NaN	NaN	NaN	NaN
461	2.305	-1.54	1.016	0.26	NaN	NaN	NaN	-1.458	0.891	0.499	-1.443	0.676	0.529	NaN	NaN	NaN	-1.382	0.481	0.507	-1.386	0.334	0.577	-1.356	0.105	0.536	-1.251	0.038	0.588	NaN	NaN	NaN	NaN	NaN	NaN	-1.351	0.644	0.102	-1.357	0.512	0.166	-1.383	0.434	0.167	NaN	NaN	NaN	NaN	NaN	NaN
462	2.31	-1.539	1.016	0.26	NaN	NaN	NaN	-1.458	0.891	0.499	-1.443	0.676	0.529	NaN	NaN	NaN	-1.381	0.481	0.507	-1.385	0.334	0.577	-1.355	0.105	0.536	-1.251	0.038	0.588	NaN	NaN	NaN	NaN	NaN	NaN	-1.35	0.644	0.103	-1.357	0.512	0.166	-1.383	0.434	0.167	NaN	NaN	NaN	NaN	NaN	NaN
463	2.315	-1.539	1.016	0.261	NaN	NaN	NaN	-1.458	0.891	0.499	-1.442	0.676	0.529	NaN	NaN	NaN	-1.381	0.481	0.507	-1.385	0.334	0.576	-1.355	0.105	0.536	-1.251	0.038	0.588	NaN	NaN	NaN	NaN	NaN	NaN	-1.35	0.644	0.103	-1.357	0.512	0.166	-1.382	0.434	0.167	NaN	NaN	NaN	NaN	NaN	NaN
464	2.32	-1.538	1.015	0.261	NaN	NaN	NaN	-1.457	0.891	0.499	-1.442	0.676	0.529	NaN	NaN	NaN	-1.38	0.48	0.507	-1.385	0.334	0.576	-1.355	0.105	0.535	-1.251	0.038	0.588	NaN	NaN	NaN	NaN	NaN	NaN	-1.349	0.644	0.103	-1.356	0.513	0.166	-1.382	0.434	0.167	NaN	NaN	NaN	NaN	NaN	NaN
465	2.325	-1.538	1.015	0.261	NaN	NaN	NaN	-1.457	0.891	0.499	-1.441	0.676	0.529	NaN	NaN	NaN	-1.378	0.48	0.507	-1.384	0.334	0.576	-1.355	0.105	0.535	-1.251	0.038	0.588	NaN	NaN	NaN	NaN	NaN	NaN	-1.349	0.644	0.103	-1.356	0.513	0.166	-1.382	0.434	0.167	NaN	NaN	NaN	NaN	NaN	NaN
466	2.33	-1.537	1.015	0.261	NaN	NaN	NaN	-1.456	0.891	0.5	-1.44	0.676	0.529	NaN	NaN	NaN	-1.377	0.479	0.507	-1.383	0.334	0.576	-1.355	0.105	0.535	-1.251	0.038	0.588	NaN	NaN	NaN	NaN	NaN	NaN	-1.348	0.644	0.103	-1.356	0.513	0.167	-1.382	0.434	0.167	NaN	NaN	NaN	NaN	NaN	NaN
467	2.335	-1.537	1.015	0.261	NaN	NaN	NaN	-1.456	0.891	0.5	-1.439	0.676	0.529	NaN	NaN	NaN	-1.376	0.479	0.507	-1.383	0.334	0.576	-1.355	0.105	0.535	-1.251	0.038	0.588	NaN	NaN	NaN	NaN	NaN	NaN	-1.348	0.644	0.103	NaN	NaN	NaN	NaN	NaN	NaN	NaN	NaN	NaN	NaN	NaN	NaN
468	2.34	-1.537	1.016	0.261	NaN	NaN	NaN	-1.455	0.891	0.5	-1.438	0.676	0.53	NaN	NaN	NaN	-1.375	0.479	0.507	-1.382	0.335	0.577	-1.355	0.105	0.535	-1.251	0.038	0.588	NaN	NaN	NaN	NaN	NaN	NaN	-1.348	0.644	0.103	-1.356	0.513	0.167	NaN	NaN	NaN	NaN	NaN	NaN	NaN	NaN	NaN
469	2.345	-1.537	1.016	0.262	NaN	NaN	NaN	-1.454	0.891	0.5	-1.437	0.676	0.53	NaN	NaN	NaN	-1.374	0.479	0.507	-1.381	0.335	0.577	-1.355	0.105	0.535	-1.251	0.038	0.588	NaN	NaN	NaN	NaN	NaN	NaN	-1.348	0.644	0.103	-1.356	0.513	0.167	NaN	NaN	NaN	NaN	NaN	NaN	NaN	NaN	NaN
470	2.35	-1.536	1.016	0.261	NaN	NaN	NaN	-1.453	0.891	0.5	-1.437	0.677	0.53	NaN	NaN	NaN	-1.373	0.479	0.508	-1.381	0.335	0.577	-1.355	0.105	0.535	-1.251	0.038	0.588	NaN	NaN	NaN	NaN	NaN	NaN	-1.347	0.644	0.104	-1.356	0.513	0.167	-1.382	0.434	0.168	NaN	NaN	NaN	NaN	NaN	NaN
471	2.355	-1.536	1.016	0.261	NaN	NaN	NaN	-1.453	0.891	0.5	-1.435	0.677	0.53	NaN	NaN	NaN	-1.372	0.479	0.508	-1.38	0.335	0.578	-1.355	0.105	0.535	-1.251	0.038	0.588	NaN	NaN	NaN	NaN	NaN	NaN	-1.347	0.644	0.104	-1.356	0.513	0.167	-1.382	0.435	0.168	NaN	NaN	NaN	NaN	NaN	NaN
472	2.36	-1.536	1.016	0.262	NaN	NaN	NaN	-1.453	0.891	0.5	-1.434	0.677	0.531	NaN	NaN	NaN	-1.371	0.479	0.508	-1.379	0.336	0.578	-1.355	0.105	0.535	-1.251	0.038	0.588	NaN	NaN	NaN	NaN	NaN	NaN	-1.347	0.644	0.104	-1.357	0.514	0.167	-1.383	0.435	0.168	NaN	NaN	NaN	NaN	NaN	NaN
473	2.365	-1.535	1.016	0.262	NaN	NaN	NaN	-1.452	0.891	0.5	-1.433	0.677	0.531	NaN	NaN	NaN	-1.37	0.48	0.508	-1.378	0.336	0.578	-1.355	0.105	0.535	-1.251	0.038	0.588	NaN	NaN	NaN	NaN	NaN	NaN	-1.348	0.644	0.104	-1.357	0.514	0.167	-1.383	0.435	0.168	NaN	NaN	NaN	NaN	NaN	NaN
474	2.37	-1.535	1.016	0.262	NaN	NaN	NaN	-1.451	0.891	0.5	-1.432	0.677	0.531	NaN	NaN	NaN	-1.37	0.48	0.509	-1.377	0.336	0.579	-1.354	0.105	0.535	-1.251	0.038	0.588	NaN	NaN	NaN	NaN	NaN	NaN	-1.348	0.645	0.104	-1.357	0.514	0.167	-1.383	0.435	0.168	NaN	NaN	NaN	NaN	NaN	NaN
475	2.375	-1.534	1.016	0.262	NaN	NaN	NaN	-1.45	0.891	0.5	-1.431	0.677	0.532	NaN	NaN	NaN	-1.369	0.48	0.51	-1.377	0.337	0.579	-1.354	0.105	0.535	-1.251	0.038	0.588	NaN	NaN	NaN	NaN	NaN	NaN	-1.348	0.645	0.104	-1.357	0.514	0.167	-1.384	0.435	0.168	NaN	NaN	NaN	NaN	NaN	NaN
476	2.38	-1.533	1.016	0.262	NaN	NaN	NaN	-1.449	0.891	0.5	-1.43	0.677	0.532	NaN	NaN	NaN	-1.368	0.481	0.511	-1.376	0.337	0.579	-1.354	0.105	0.535	-1.251	0.038	0.588	NaN	NaN	NaN	NaN	NaN	NaN	-1.348	0.645	0.104	-1.357	0.514	0.167	-1.384	0.435	0.168	NaN	NaN	NaN	NaN	NaN	NaN
477	2.385	-1.533	1.016	0.262	NaN	NaN	NaN	-1.448	0.89	0.5	-1.429	0.677	0.532	NaN	NaN	NaN	-1.367	0.481	0.511	-1.375	0.336	0.579	-1.354	0.105	0.535	-1.251	0.038	0.588	NaN	NaN	NaN	NaN	NaN	NaN	-1.348	0.645	0.104	-1.358	0.514	0.167	-1.385	0.436	0.168	NaN	NaN	NaN	NaN	NaN	NaN
478	2.39	-1.532	1.016	0.262	NaN	NaN	NaN	-1.447	0.89	0.5	-1.428	0.677	0.533	NaN	NaN	NaN	-1.366	0.482	0.512	-1.374	0.336	0.58	-1.354	0.105	0.535	-1.251	0.038	0.588	NaN	NaN	NaN	NaN	NaN	NaN	-1.349	0.645	0.104	-1.358	0.514	0.167	-1.385	0.436	0.168	NaN	NaN	NaN	NaN	NaN	NaN
479	2.395	-1.532	1.016	0.262	NaN	NaN	NaN	-1.447	0.89	0.5	-1.427	0.677	0.533	NaN	NaN	NaN	-1.365	0.482	0.513	-1.372	0.335	0.58	-1.354	0.105	0.535	-1.251	0.038	0.588	NaN	NaN	NaN	NaN	NaN	NaN	-1.349	0.646	0.104	-1.359	0.514	0.167	-1.385	0.436	0.168	NaN	NaN	NaN	NaN	NaN	NaN
480	2.4	-1.532	1.017	0.263	NaN	NaN	NaN	-1.446	0.89	0.5	-1.425	0.677	0.533	NaN	NaN	NaN	-1.364	0.482	0.513	-1.371	0.334	0.581	-1.354	0.105	0.535	-1.251	0.038	0.588	NaN	NaN	NaN	NaN	NaN	NaN	-1.35	0.646	0.104	-1.359	0.515	0.167	-1.386	0.436	0.169	NaN	NaN	NaN	NaN	NaN	NaN
481	2.405	-1.532	1.017	0.263	NaN	NaN	NaN	-1.445	0.89	0.5	-1.424	0.677	0.534	NaN	NaN	NaN	-1.362	0.482	0.514	-1.37	0.334	0.581	-1.354	0.105	0.535	-1.251	0.038	0.588	NaN	NaN	NaN	NaN	NaN	NaN	-1.35	0.646	0.104	-1.359	0.515	0.167	-1.386	0.436	0.169	NaN	NaN	NaN	NaN	NaN	NaN
482	2.41	-1.531	1.017	0.263	NaN	NaN	NaN	-1.445	0.89	0.501	-1.423	0.677	0.534	NaN	NaN	NaN	-1.36	0.481	0.514	-1.37	0.335	0.582	-1.354	0.105	0.535	-1.251	0.038	0.588	NaN	NaN	NaN	NaN	NaN	NaN	-1.35	0.646	0.104	-1.359	0.515	0.168	-1.386	0.436	0.169	NaN	NaN	NaN	NaN	NaN	NaN
483	2.415	-1.531	1.017	0.264	NaN	NaN	NaN	-1.444	0.89	0.501	-1.421	0.677	0.534	NaN	NaN	NaN	-1.358	0.48	0.514	-1.369	0.335	0.583	-1.354	0.105	0.535	-1.251	0.038	0.588	NaN	NaN	NaN	NaN	NaN	NaN	-1.35	0.646	0.104	-1.359	0.515	0.168	-1.386	0.436	0.169	NaN	NaN	NaN	NaN	NaN	NaN
484	2.42	-1.53	1.017	0.264	NaN	NaN	NaN	-1.443	0.89	0.501	-1.42	0.677	0.535	NaN	NaN	NaN	-1.357	0.48	0.514	-1.368	0.335	0.584	-1.353	0.105	0.536	-1.251	0.038	0.588	NaN	NaN	NaN	NaN	NaN	NaN	-1.35	0.646	0.104	-1.359	0.515	0.168	-1.386	0.436	0.169	NaN	NaN	NaN	NaN	NaN	NaN
485	2.425	-1.53	1.017	0.264	NaN	NaN	NaN	-1.442	0.89	0.501	-1.419	0.677	0.535	NaN	NaN	NaN	-1.355	0.48	0.515	-1.367	0.336	0.584	-1.353	0.105	0.536	-1.251	0.038	0.588	NaN	NaN	NaN	NaN	NaN	NaN	-1.35	0.646	0.104	-1.359	0.515	0.168	-1.386	0.436	0.169	NaN	NaN	NaN	NaN	NaN	NaN
486	2.43	-1.53	1.017	0.265	NaN	NaN	NaN	-1.441	0.89	0.501	-1.417	0.677	0.536	NaN	NaN	NaN	-1.354	0.48	0.516	-1.366	0.336	0.584	-1.353	0.105	0.536	-1.251	0.038	0.588	NaN	NaN	NaN	NaN	NaN	NaN	-1.35	0.647	0.105	-1.359	0.515	0.168	-1.386	0.436	0.169	NaN	NaN	NaN	NaN	NaN	NaN
487	2.435	-1.529	1.017	0.265	NaN	NaN	NaN	-1.441	0.89	0.501	-1.416	0.677	0.536	NaN	NaN	NaN	-1.353	0.481	0.517	-1.365	0.336	0.585	-1.353	0.105	0.536	-1.251	0.038	0.588	NaN	NaN	NaN	NaN	NaN	NaN	-1.349	0.647	0.105	-1.359	0.515	0.168	-1.386	0.436	0.169	NaN	NaN	NaN	NaN	NaN	NaN
488	2.44	-1.529	1.017	0.266	NaN	NaN	NaN	-1.44	0.889	0.502	-1.415	0.677	0.537	NaN	NaN	NaN	-1.352	0.481	0.517	-1.364	0.336	0.585	-1.353	0.106	0.536	-1.251	0.038	0.588	NaN	NaN	NaN	NaN	NaN	NaN	-1.349	0.647	0.105	-1.359	0.515	0.168	-1.386	0.436	0.169	NaN	NaN	NaN	NaN	NaN	NaN
489	2.445	-1.529	1.017	0.266	NaN	NaN	NaN	-1.439	0.889	0.502	-1.414	0.677	0.538	NaN	NaN	NaN	-1.351	0.482	0.518	-1.362	0.336	0.585	-1.353	0.106	0.536	-1.251	0.038	0.588	NaN	NaN	NaN	NaN	NaN	NaN	-1.349	0.647	0.105	-1.359	0.515	0.168	-1.386	0.436	0.169	NaN	NaN	NaN	NaN	NaN	NaN
490	2.45	-1.528	1.017	0.267	NaN	NaN	NaN	-1.438	0.889	0.503	-1.412	0.677	0.538	NaN	NaN	NaN	-1.35	0.482	0.519	-1.361	0.336	0.585	-1.353	0.106	0.536	-1.251	0.038	0.588	NaN	NaN	NaN	NaN	NaN	NaN	-1.349	0.647	0.105	-1.359	0.515	0.168	-1.386	0.436	0.169	NaN	NaN	NaN	NaN	NaN	NaN
491	2.455	-1.528	1.017	0.267	NaN	NaN	NaN	-1.438	0.889	0.503	-1.411	0.676	0.539	NaN	NaN	NaN	-1.348	0.482	0.519	-1.36	0.336	0.586	-1.353	0.106	0.536	-1.251	0.038	0.588	NaN	NaN	NaN	NaN	NaN	NaN	-1.349	0.647	0.105	-1.359	0.515	0.168	-1.386	0.436	0.169	NaN	NaN	NaN	NaN	NaN	NaN
492	2.46	-1.528	1.017	0.267	NaN	NaN	NaN	-1.437	0.889	0.503	-1.409	0.676	0.539	NaN	NaN	NaN	-1.346	0.481	0.52	-1.359	0.335	0.586	-1.353	0.106	0.535	-1.251	0.038	0.588	NaN	NaN	NaN	NaN	NaN	NaN	-1.349	0.647	0.105	-1.358	0.515	0.168	-1.386	0.436	0.169	NaN	NaN	NaN	NaN	NaN	NaN
493	2.465	-1.527	1.017	0.268	NaN	NaN	NaN	-1.436	0.888	0.504	-1.408	0.676	0.54	NaN	NaN	NaN	-1.344	0.48	0.52	-1.358	0.335	0.586	-1.353	0.106	0.535	-1.251	0.038	0.588	NaN	NaN	NaN	NaN	NaN	NaN	-1.349	0.647	0.105	-1.358	0.515	0.168	-1.386	0.436	0.169	NaN	NaN	NaN	NaN	NaN	NaN
494	2.47	-1.527	1.017	0.268	NaN	NaN	NaN	-1.436	0.888	0.504	-1.407	0.676	0.54	NaN	NaN	NaN	-1.343	0.479	0.52	-1.357	0.335	0.586	-1.353	0.106	0.535	-1.251	0.038	0.588	NaN	NaN	NaN	NaN	NaN	NaN	-1.348	0.647	0.105	-1.358	0.515	0.168	-1.385	0.437	0.169	NaN	NaN	NaN	NaN	NaN	NaN
495	2.475	-1.527	1.017	0.269	NaN	NaN	NaN	-1.435	0.888	0.504	-1.406	0.676	0.541	NaN	NaN	NaN	-1.341	0.479	0.521	-1.356	0.334	0.586	-1.353	0.106	0.535	-1.251	0.038	0.588	NaN	NaN	NaN	NaN	NaN	NaN	-1.347	0.647	0.105	NaN	NaN	NaN	-1.385	0.437	0.169	NaN	NaN	NaN	NaN	NaN	NaN
496	2.48	-1.527	1.017	0.269	NaN	NaN	NaN	-1.434	0.887	0.505	-1.405	0.676	0.542	NaN	NaN	NaN	-1.34	0.48	0.521	-1.355	0.334	0.587	-1.352	0.106	0.535	-1.251	0.038	0.588	NaN	NaN	NaN	NaN	NaN	NaN	-1.347	0.647	0.105	-1.358	0.515	0.168	-1.385	0.436	0.169	NaN	NaN	NaN	NaN	NaN	NaN
497	2.485	-1.526	1.017	0.27	NaN	NaN	NaN	-1.433	0.887	0.505	-1.403	0.675	0.542	NaN	NaN	NaN	-1.339	0.48	0.522	-1.354	0.334	0.587	-1.352	0.106	0.535	-1.251	0.038	0.588	NaN	NaN	NaN	NaN	NaN	NaN	-1.347	0.647	0.105	-1.357	0.515	0.168	-1.385	0.436	0.169	NaN	NaN	NaN	NaN	NaN	NaN
498	2.49	-1.526	1.017	0.27	NaN	NaN	NaN	-1.433	0.887	0.505	-1.402	0.675	0.543	NaN	NaN	NaN	-1.338	0.48	0.522	-1.354	0.334	0.588	-1.352	0.106	0.535	-1.251	0.038	0.588	NaN	NaN	NaN	NaN	NaN	NaN	-1.346	0.647	0.105	-1.357	0.515	0.168	-1.384	0.436	0.169	NaN	NaN	NaN	NaN	NaN	NaN
499	2.495	-1.525	1.017	0.271	NaN	NaN	NaN	-1.432	0.886	0.505	-1.401	0.674	0.543	NaN	NaN	NaN	-1.337	0.481	0.523	-1.353	0.334	0.588	-1.352	0.105	0.535	-1.251	0.038	0.588	NaN	NaN	NaN	NaN	NaN	NaN	-1.346	0.647	0.105	-1.357	0.515	0.168	-1.384	0.436	0.17	NaN	NaN	NaN	NaN	NaN	NaN
500	2.5	-1.525	1.016	0.271	NaN	NaN	NaN	-1.431	0.886	0.506	-1.4	0.674	0.544	NaN	NaN	NaN	-1.336	0.481	0.524	-1.352	0.334	0.588	-1.352	0.105	0.535	-1.251	0.038	0.588	NaN	NaN	NaN	NaN	NaN	NaN	-1.345	0.647	0.105	-1.357	0.515	0.168	-1.384	0.436	0.17	NaN	NaN	NaN	NaN	NaN	NaN
501	2.505	-1.525	1.016	0.271	NaN	NaN	NaN	-1.431	0.886	0.506	-1.398	0.674	0.544	NaN	NaN	NaN	-1.335	0.481	0.525	-1.352	0.334	0.589	-1.352	0.105	0.535	-1.251	0.038	0.588	NaN	NaN	NaN	NaN	NaN	NaN	-1.345	0.647	0.105	-1.356	0.515	0.168	-1.384	0.436	0.17	NaN	NaN	NaN	NaN	NaN	NaN
502	2.51	-1.524	1.016	0.272	NaN	NaN	NaN	-1.43	0.885	0.506	-1.397	0.673	0.545	NaN	NaN	NaN	-1.333	0.48	0.525	-1.351	0.334	0.589	-1.352	0.105	0.535	-1.251	0.038	0.588	NaN	NaN	NaN	NaN	NaN	NaN	-1.345	0.647	0.105	-1.356	0.514	0.168	NaN	NaN	NaN	NaN	NaN	NaN	NaN	NaN	NaN
503	2.515	-1.524	1.016	0.272	NaN	NaN	NaN	-1.429	0.885	0.507	-1.396	0.673	0.546	NaN	NaN	NaN	-1.331	0.479	0.526	-1.351	0.334	0.59	-1.352	0.105	0.535	-1.251	0.038	0.588	NaN	NaN	NaN	NaN	NaN	NaN	-1.345	0.647	0.105	-1.356	0.514	0.168	NaN	NaN	NaN	NaN	NaN	NaN	NaN	NaN	NaN
504	2.52	-1.524	1.016	0.273	NaN	NaN	NaN	-1.429	0.884	0.507	-1.395	0.673	0.546	NaN	NaN	NaN	-1.33	0.478	0.526	-1.35	0.334	0.59	-1.352	0.105	0.535	-1.251	0.038	0.588	NaN	NaN	NaN	NaN	NaN	NaN	-1.344	0.647	0.106	-1.355	0.514	0.168	-1.383	0.436	0.17	NaN	NaN	NaN	NaN	NaN	NaN
505	2.525	-1.523	1.016	0.273	NaN	NaN	NaN	-1.428	0.884	0.508	-1.394	0.673	0.547	NaN	NaN	NaN	-1.328	0.479	0.526	-1.349	0.334	0.59	-1.352	0.105	0.535	-1.251	0.038	0.588	NaN	NaN	NaN	NaN	NaN	NaN	-1.344	0.647	0.106	-1.355	0.514	0.168	-1.383	0.436	0.17	NaN	NaN	NaN	NaN	NaN	NaN
506	2.53	-1.523	1.016	0.274	NaN	NaN	NaN	-1.428	0.884	0.508	-1.393	0.673	0.547	NaN	NaN	NaN	-1.327	0.479	0.527	-1.348	0.334	0.591	-1.352	0.105	0.535	-1.251	0.038	0.588	NaN	NaN	NaN	NaN	NaN	NaN	-1.344	0.647	0.106	-1.355	0.514	0.168	-1.383	0.436	0.17	NaN	NaN	NaN	NaN	NaN	NaN
507	2.535	-1.523	1.016	0.274	NaN	NaN	NaN	-1.428	0.884	0.508	-1.392	0.672	0.548	NaN	NaN	NaN	-1.326	0.479	0.527	-1.347	0.334	0.591	-1.351	0.105	0.535	-1.251	0.038	0.588	NaN	NaN	NaN	NaN	NaN	NaN	-1.344	0.647	0.106	-1.355	0.514	0.168	-1.383	0.436	0.17	NaN	NaN	NaN	NaN	NaN	NaN
508	2.54	-1.522	1.016	0.275	NaN	NaN	NaN	-1.427	0.884	0.509	-1.391	0.672	0.548	NaN	NaN	NaN	-1.326	0.479	0.527	-1.347	0.333	0.591	-1.351	0.105	0.535	-1.251	0.038	0.588	NaN	NaN	NaN	NaN	NaN	NaN	-1.344	0.646	0.106	-1.354	0.514	0.169	-1.383	0.436	0.17	NaN	NaN	NaN	NaN	NaN	NaN
509	2.545	-1.522	1.016	0.275	NaN	NaN	NaN	-1.426	0.883	0.509	-1.39	0.672	0.548	NaN	NaN	NaN	-1.324	0.479	0.528	-1.345	0.332	0.591	-1.351	0.105	0.535	-1.251	0.038	0.588	NaN	NaN	NaN	NaN	NaN	NaN	-1.343	0.646	0.106	-1.354	0.514	0.169	-1.383	0.436	0.17	NaN	NaN	NaN	NaN	NaN	NaN
510	2.55	-1.522	1.016	0.276	NaN	NaN	NaN	-1.426	0.883	0.509	-1.389	0.671	0.549	NaN	NaN	NaN	-1.323	0.479	0.528	-1.345	0.332	0.591	-1.351	0.105	0.535	-1.251	0.038	0.588	NaN	NaN	NaN	NaN	NaN	NaN	-1.343	0.646	0.106	-1.354	0.514	0.169	-1.382	0.436	0.17	NaN	NaN	NaN	NaN	NaN	NaN
511	2.555	-1.521	1.016	0.276	NaN	NaN	NaN	-1.425	0.882	0.509	-1.388	0.671	0.549	NaN	NaN	NaN	-1.322	0.479	0.529	-1.344	0.333	0.592	-1.351	0.105	0.535	-1.251	0.038	0.588	NaN	NaN	NaN	NaN	NaN	NaN	-1.343	0.646	0.106	-1.354	0.514	0.169	-1.382	0.436	0.17	NaN	NaN	NaN	NaN	NaN	NaN
512	2.56	-1.521	1.016	0.277	NaN	NaN	NaN	-1.424	0.882	0.51	-1.387	0.671	0.55	NaN	NaN	NaN	-1.321	0.479	0.53	-1.343	0.333	0.592	-1.351	0.105	0.535	-1.251	0.038	0.588	NaN	NaN	NaN	NaN	NaN	NaN	-1.343	0.646	0.107	NaN	NaN	NaN	-1.382	0.436	0.17	NaN	NaN	NaN	NaN	NaN	NaN
513	2.565	-1.52	1.016	0.278	NaN	NaN	NaN	-1.424	0.882	0.51	-1.386	0.67	0.55	NaN	NaN	NaN	-1.319	0.477	0.53	-1.343	0.333	0.592	-1.351	0.105	0.535	-1.251	0.038	0.588	NaN	NaN	NaN	NaN	NaN	NaN	-1.343	0.646	0.107	NaN	NaN	NaN	-1.382	0.436	0.17	NaN	NaN	NaN	NaN	NaN	NaN
514	2.57	-1.52	1.016	0.278	NaN	NaN	NaN	-1.423	0.881	0.511	-1.386	0.67	0.551	NaN	NaN	NaN	-1.318	0.477	0.53	-1.342	0.333	0.592	-1.351	0.105	0.535	-1.251	0.038	0.588	NaN	NaN	NaN	NaN	NaN	NaN	-1.343	0.646	0.107	NaN	NaN	NaN	-1.382	0.436	0.17	NaN	NaN	NaN	NaN	NaN	NaN
515	2.575	-1.521	1.016	0.279	NaN	NaN	NaN	-1.423	0.881	0.511	-1.385	0.67	0.551	NaN	NaN	NaN	-1.317	0.477	0.531	-1.341	0.333	0.592	-1.351	0.105	0.535	-1.251	0.038	0.588	NaN	NaN	NaN	NaN	NaN	NaN	-1.343	0.647	0.107	NaN	NaN	NaN	NaN	NaN	NaN	NaN	NaN	NaN	NaN	NaN	NaN
516	2.58	-1.519	1.015	0.279	NaN	NaN	NaN	-1.422	0.881	0.512	-1.384	0.67	0.552	NaN	NaN	NaN	-1.316	0.477	0.531	-1.341	0.333	0.593	-1.351	0.105	0.535	-1.251	0.038	0.588	NaN	NaN	NaN	NaN	NaN	NaN	-1.343	0.647	0.107	NaN	NaN	NaN	NaN	NaN	NaN	NaN	NaN	NaN	NaN	NaN	NaN
517	2.585	-1.518	1.015	0.28	NaN	NaN	NaN	-1.421	0.881	0.512	-1.383	0.669	0.552	NaN	NaN	NaN	-1.315	0.477	0.532	-1.34	0.332	0.593	-1.351	0.105	0.535	-1.251	0.038	0.588	NaN	NaN	NaN	NaN	NaN	NaN	-1.343	0.647	0.107	NaN	NaN	NaN	NaN	NaN	NaN	NaN	NaN	NaN	NaN	NaN	NaN
518	2.59	-1.518	1.015	0.281	NaN	NaN	NaN	-1.421	0.881	0.512	-1.382	0.669	0.552	NaN	NaN	NaN	-1.315	0.478	0.532	-1.339	0.332	0.593	-1.351	0.105	0.535	-1.251	0.038	0.588	NaN	NaN	NaN	NaN	NaN	NaN	-1.343	0.647	0.107	NaN	NaN	NaN	-1.382	0.436	0.17	NaN	NaN	NaN	NaN	NaN	NaN
519	2.595	-1.518	1.016	0.281	NaN	NaN	NaN	-1.42	0.88	0.513	-1.381	0.669	0.553	NaN	NaN	NaN	-1.314	0.478	0.533	-1.338	0.331	0.593	-1.35	0.105	0.536	-1.251	0.038	0.588	NaN	NaN	NaN	NaN	NaN	NaN	-1.343	0.647	0.108	NaN	NaN	NaN	-1.382	0.436	0.17	NaN	NaN	NaN	NaN	NaN	NaN
520	2.6	-1.517	1.015	0.282	NaN	NaN	NaN	-1.419	0.88	0.513	-1.38	0.669	0.553	NaN	NaN	NaN	-1.313	0.478	0.533	-1.337	0.331	0.594	-1.35	0.105	0.536	-1.251	0.038	0.588	NaN	NaN	NaN	NaN	NaN	NaN	-1.343	0.647	0.108	NaN	NaN	NaN	-1.381	0.436	0.17	NaN	NaN	NaN	NaN	NaN	NaN
521	2.605	-1.517	1.015	0.283	NaN	NaN	NaN	-1.419	0.88	0.514	-1.379	0.668	0.553	NaN	NaN	NaN	-1.313	0.478	0.533	-1.336	0.331	0.594	-1.35	0.105	0.536	-1.251	0.038	0.588	NaN	NaN	NaN	NaN	NaN	NaN	-1.343	0.647	0.108	-1.353	0.514	0.17	-1.381	0.436	0.17	NaN	NaN	NaN	NaN	NaN	NaN
522	2.61	-1.517	1.016	0.283	NaN	NaN	NaN	-1.418	0.88	0.514	-1.378	0.668	0.553	NaN	NaN	NaN	-1.312	0.478	0.533	-1.335	0.331	0.594	-1.35	0.105	0.536	-1.251	0.038	0.588	NaN	NaN	NaN	NaN	NaN	NaN	-1.343	0.647	0.108	-1.353	0.514	0.17	-1.381	0.436	0.171	NaN	NaN	NaN	NaN	NaN	NaN
523	2.615	-1.516	1.016	0.284	NaN	NaN	NaN	-1.417	0.879	0.515	-1.378	0.668	0.554	NaN	NaN	NaN	-1.311	0.477	0.534	-1.335	0.331	0.594	-1.35	0.105	0.536	-1.251	0.038	0.588	NaN	NaN	NaN	NaN	NaN	NaN	-1.342	0.646	0.109	-1.353	0.514	0.17	-1.381	0.436	0.171	NaN	NaN	NaN	NaN	NaN	NaN
524	2.62	-1.516	1.016	0.285	NaN	NaN	NaN	-1.417	0.879	0.515	-1.377	0.668	0.554	NaN	NaN	NaN	-1.31	0.477	0.534	-1.335	0.331	0.595	-1.35	0.105	0.536	-1.251	0.038	0.588	NaN	NaN	NaN	NaN	NaN	NaN	-1.342	0.646	0.109	-1.352	0.514	0.17	-1.381	0.436	0.171	NaN	NaN	NaN	NaN	NaN	NaN
525	2.625	-1.515	1.016	0.286	NaN	NaN	NaN	-1.416	0.879	0.516	-1.376	0.668	0.555	NaN	NaN	NaN	-1.308	0.476	0.534	-1.334	0.331	0.595	-1.35	0.105	0.536	-1.251	0.038	0.588	NaN	NaN	NaN	NaN	NaN	NaN	-1.342	0.646	0.109	-1.352	0.514	0.17	-1.38	0.436	0.171	NaN	NaN	NaN	NaN	NaN	NaN
526	2.63	-1.515	1.016	0.286	NaN	NaN	NaN	-1.415	0.879	0.516	-1.376	0.668	0.556	NaN	NaN	NaN	-1.307	0.475	0.534	-1.334	0.331	0.595	-1.35	0.105	0.536	-1.251	0.038	0.588	NaN	NaN	NaN	NaN	NaN	NaN	-1.342	0.646	0.11	-1.352	0.514	0.171	-1.38	0.436	0.171	NaN	NaN	NaN	NaN	NaN	NaN
527	2.635	-1.514	1.016	0.287	NaN	NaN	NaN	-1.414	0.879	0.517	-1.375	0.668	0.556	NaN	NaN	NaN	-1.306	0.475	0.534	-1.333	0.331	0.595	-1.35	0.105	0.536	-1.251	0.038	0.588	NaN	NaN	NaN	NaN	NaN	NaN	-1.342	0.647	0.11	-1.352	0.514	0.171	-1.38	0.436	0.172	NaN	NaN	NaN	NaN	NaN	NaN
528	2.64	-1.514	1.016	0.288	NaN	NaN	NaN	-1.413	0.879	0.517	-1.374	0.668	0.557	NaN	NaN	NaN	-1.306	0.475	0.535	-1.333	0.33	0.596	-1.35	0.105	0.536	-1.251	0.038	0.588	NaN	NaN	NaN	NaN	NaN	NaN	-1.342	0.647	0.11	-1.351	0.514	0.171	-1.379	0.436	0.172	NaN	NaN	NaN	NaN	NaN	NaN
529	2.645	-1.513	1.016	0.289	NaN	NaN	NaN	-1.412	0.879	0.518	-1.373	0.667	0.557	NaN	NaN	NaN	-1.305	0.475	0.535	-1.332	0.33	0.597	-1.35	0.105	0.536	-1.251	0.038	0.588	NaN	NaN	NaN	NaN	NaN	NaN	-1.342	0.647	0.11	-1.351	0.514	0.172	-1.379	0.435	0.172	NaN	NaN	NaN	NaN	NaN	NaN
530	2.65	-1.513	1.016	0.29	NaN	NaN	NaN	-1.411	0.879	0.518	-1.372	0.667	0.557	NaN	NaN	NaN	-1.305	0.475	0.536	-1.332	0.33	0.597	-1.35	0.105	0.536	-1.251	0.038	0.588	NaN	NaN	NaN	NaN	NaN	NaN	-1.342	0.647	0.11	-1.351	0.514	0.172	-1.379	0.435	0.172	NaN	NaN	NaN	NaN	NaN	NaN
531	2.655	-1.512	1.016	0.291	NaN	NaN	NaN	-1.41	0.878	0.519	-1.371	0.667	0.557	NaN	NaN	NaN	-1.304	0.475	0.536	-1.331	0.33	0.597	-1.35	0.105	0.536	-1.251	0.038	0.588	NaN	NaN	NaN	NaN	NaN	NaN	-1.341	0.647	0.111	-1.351	0.514	0.172	-1.379	0.435	0.173	NaN	NaN	NaN	NaN	NaN	NaN
532	2.66	-1.512	1.016	0.291	NaN	NaN	NaN	-1.409	0.878	0.519	-1.37	0.667	0.558	NaN	NaN	NaN	-1.304	0.476	0.537	-1.331	0.331	0.598	-1.35	0.105	0.536	-1.251	0.038	0.588	NaN	NaN	NaN	NaN	NaN	NaN	-1.341	0.647	0.111	-1.351	0.514	0.172	-1.378	0.436	0.173	NaN	NaN	NaN	NaN	NaN	NaN
533	2.665	-1.512	1.016	0.293	NaN	NaN	NaN	-1.408	0.878	0.52	-1.369	0.666	0.558	NaN	NaN	NaN	-1.303	0.476	0.537	-1.331	0.331	0.598	-1.35	0.105	0.536	-1.251	0.038	0.588	NaN	NaN	NaN	NaN	NaN	NaN	-1.34	0.646	0.112	-1.351	0.514	0.172	-1.378	0.436	0.173	NaN	NaN	NaN	NaN	NaN	NaN
534	2.67	-1.512	1.017	0.294	NaN	NaN	NaN	-1.407	0.878	0.52	-1.368	0.666	0.559	NaN	NaN	NaN	-1.303	0.476	0.538	-1.33	0.33	0.598	-1.35	0.105	0.536	-1.251	0.038	0.588	NaN	NaN	NaN	NaN	NaN	NaN	-1.34	0.646	0.112	-1.35	0.514	0.173	-1.378	0.436	0.173	NaN	NaN	NaN	NaN	NaN	NaN
535	2.675	-1.51	1.017	0.294	NaN	NaN	NaN	-1.406	0.877	0.521	-1.367	0.666	0.559	NaN	NaN	NaN	-1.302	0.476	0.538	-1.329	0.33	0.598	-1.35	0.105	0.536	-1.251	0.038	0.588	NaN	NaN	NaN	NaN	NaN	NaN	-1.34	0.647	0.112	-1.35	0.514	0.173	-1.378	0.436	0.173	NaN	NaN	NaN	NaN	NaN	NaN
536	2.68	-1.51	1.017	0.295	NaN	NaN	NaN	-1.405	0.877	0.522	-1.367	0.666	0.56	NaN	NaN	NaN	-1.301	0.476	0.539	-1.328	0.329	0.598	-1.349	0.105	0.536	-1.251	0.038	0.588	NaN	NaN	NaN	NaN	NaN	NaN	-1.339	0.647	0.113	-1.35	0.514	0.173	-1.378	0.436	0.173	NaN	NaN	NaN	NaN	NaN	NaN
537	2.685	-1.509	1.017	0.296	NaN	NaN	NaN	-1.404	0.877	0.523	-1.366	0.666	0.56	NaN	NaN	NaN	-1.3	0.475	0.539	-1.327	0.329	0.598	-1.349	0.105	0.536	-1.251	0.038	0.588	NaN	NaN	NaN	NaN	NaN	NaN	-1.339	0.647	0.113	-1.349	0.514	0.174	-1.377	0.436	0.173	NaN	NaN	NaN	NaN	NaN	NaN
538	2.69	-1.509	1.017	0.296	NaN	NaN	NaN	-1.403	0.877	0.523	-1.364	0.665	0.561	NaN	NaN	NaN	-1.298	0.474	0.539	-1.326	0.329	0.598	-1.349	0.105	0.536	-1.251	0.038	0.588	NaN	NaN	NaN	NaN	NaN	NaN	-1.339	0.647	0.113	-1.349	0.514	0.174	-1.377	0.436	0.174	NaN	NaN	NaN	NaN	NaN	NaN
539	2.695	-1.508	1.017	0.297	NaN	NaN	NaN	-1.402	0.877	0.524	-1.363	0.665	0.561	NaN	NaN	NaN	-1.297	0.474	0.539	-1.325	0.328	0.598	-1.349	0.105	0.536	-1.251	0.038	0.588	NaN	NaN	NaN	NaN	NaN	NaN	-1.339	0.647	0.114	-1.349	0.514	0.174	-1.377	0.436	0.174	NaN	NaN	NaN	NaN	NaN	NaN
540	2.7	-1.508	1.017	0.298	NaN	NaN	NaN	-1.401	0.876	0.524	-1.362	0.665	0.562	NaN	NaN	NaN	-1.296	0.474	0.539	-1.325	0.328	0.598	-1.349	0.105	0.536	-1.251	0.038	0.588	NaN	NaN	NaN	NaN	NaN	NaN	-1.338	0.647	0.114	-1.348	0.514	0.174	-1.377	0.436	0.174	NaN	NaN	NaN	NaN	NaN	NaN
541	2.705	-1.507	1.017	0.299	NaN	NaN	NaN	-1.4	0.876	0.525	-1.361	0.664	0.562	NaN	NaN	NaN	-1.295	0.474	0.54	-1.324	0.329	0.599	-1.349	0.105	0.536	-1.251	0.038	0.588	NaN	NaN	NaN	NaN	NaN	NaN	-1.338	0.647	0.115	-1.348	0.514	0.175	-1.377	0.436	0.175	NaN	NaN	NaN	NaN	NaN	NaN
542	2.71	-1.506	1.017	0.3	NaN	NaN	NaN	-1.399	0.876	0.525	-1.36	0.664	0.563	NaN	NaN	NaN	-1.294	0.474	0.54	-1.323	0.329	0.599	-1.349	0.105	0.536	-1.251	0.038	0.588	NaN	NaN	NaN	NaN	NaN	NaN	-1.338	0.647	0.115	-1.348	0.514	0.175	-1.377	0.436	0.175	NaN	NaN	NaN	NaN	NaN	NaN
543	2.715	-1.506	1.017	0.301	NaN	NaN	NaN	-1.398	0.876	0.526	-1.358	0.664	0.563	NaN	NaN	NaN	-1.293	0.474	0.54	-1.323	0.329	0.599	-1.349	0.105	0.535	-1.251	0.038	0.588	NaN	NaN	NaN	NaN	NaN	NaN	-1.337	0.647	0.115	-1.348	0.514	0.175	-1.377	0.436	0.175	NaN	NaN	NaN	NaN	NaN	NaN
544	2.72	-1.507	1.018	0.303	NaN	NaN	NaN	-1.398	0.876	0.526	-1.357	0.664	0.564	NaN	NaN	NaN	-1.292	0.474	0.541	-1.322	0.329	0.599	-1.348	0.105	0.535	-1.251	0.038	0.588	NaN	NaN	NaN	NaN	NaN	NaN	-1.337	0.647	0.116	-1.348	0.514	0.175	-1.377	0.436	0.175	NaN	NaN	NaN	NaN	NaN	NaN
545	2.725	-1.505	1.017	0.303	NaN	NaN	NaN	-1.396	0.875	0.527	-1.356	0.664	0.565	NaN	NaN	NaN	-1.291	0.474	0.541	-1.322	0.329	0.599	-1.348	0.105	0.535	-1.251	0.038	0.588	NaN	NaN	NaN	NaN	NaN	NaN	-1.337	0.647	0.116	-1.348	0.515	0.175	-1.377	0.436	0.176	NaN	NaN	NaN	NaN	NaN	NaN
546	2.73	-1.504	1.017	0.304	NaN	NaN	NaN	-1.395	0.875	0.528	-1.355	0.664	0.565	NaN	NaN	NaN	-1.29	0.474	0.541	-1.321	0.329	0.599	-1.348	0.105	0.535	-1.251	0.038	0.588	NaN	NaN	NaN	NaN	NaN	NaN	-1.337	0.648	0.116	-1.348	0.514	0.176	-1.377	0.436	0.176	NaN	NaN	NaN	NaN	NaN	NaN
547	2.735	-1.503	1.017	0.304	NaN	NaN	NaN	-1.394	0.875	0.528	-1.354	0.664	0.566	NaN	NaN	NaN	-1.289	0.474	0.541	-1.32	0.329	0.599	-1.348	0.105	0.535	-1.251	0.038	0.588	NaN	NaN	NaN	NaN	NaN	NaN	-1.337	0.648	0.117	-1.348	0.514	0.176	NaN	NaN	NaN	NaN	NaN	NaN	NaN	NaN	NaN
548	2.74	-1.503	1.018	0.305	NaN	NaN	NaN	-1.394	0.874	0.529	-1.352	0.663	0.566	NaN	NaN	NaN	-1.287	0.473	0.541	-1.319	0.329	0.6	-1.348	0.105	0.535	-1.251	0.038	0.588	NaN	NaN	NaN	NaN	NaN	NaN	-1.337	0.648	0.117	-1.348	0.514	0.177	-1.377	0.436	0.176	NaN	NaN	NaN	NaN	NaN	NaN
549	2.745	-1.502	1.018	0.306	NaN	NaN	NaN	-1.393	0.874	0.529	-1.351	0.663	0.567	NaN	NaN	NaN	-1.285	0.472	0.542	-1.318	0.328	0.6	-1.348	0.105	0.535	-1.251	0.038	0.588	NaN	NaN	NaN	NaN	NaN	NaN	-1.337	0.648	0.118	-1.348	0.514	0.177	-1.377	0.437	0.176	NaN	NaN	NaN	NaN	NaN	NaN
550	2.75	-1.502	1.018	0.307	NaN	NaN	NaN	-1.392	0.874	0.53	-1.349	0.663	0.567	NaN	NaN	NaN	-1.284	0.472	0.542	-1.317	0.327	0.6	-1.348	0.105	0.535	-1.251	0.038	0.588	NaN	NaN	NaN	NaN	NaN	NaN	-1.337	0.648	0.118	-1.348	0.515	0.177	-1.377	0.437	0.177	NaN	NaN	NaN	NaN	NaN	NaN
551	2.755	-1.501	1.018	0.308	NaN	NaN	NaN	-1.391	0.874	0.531	-1.348	0.663	0.568	NaN	NaN	NaN	-1.283	0.472	0.543	-1.316	0.327	0.601	-1.348	0.105	0.535	-1.251	0.038	0.588	NaN	NaN	NaN	NaN	NaN	NaN	-1.337	0.649	0.118	-1.349	0.515	0.178	-1.377	0.437	0.177	NaN	NaN	NaN	NaN	NaN	NaN
552	2.76	-1.5	1.018	0.309	NaN	NaN	NaN	-1.39	0.874	0.531	-1.347	0.662	0.568	NaN	NaN	NaN	-1.283	0.472	0.544	-1.315	0.327	0.601	-1.348	0.105	0.535	-1.251	0.038	0.588	NaN	NaN	NaN	NaN	NaN	NaN	-1.337	0.648	0.119	-1.349	0.515	0.178	-1.377	0.437	0.177	NaN	NaN	NaN	NaN	NaN	NaN
553	2.765	-1.5	1.018	0.309	NaN	NaN	NaN	-1.389	0.873	0.532	-1.346	0.662	0.569	NaN	NaN	NaN	-1.282	0.472	0.544	-1.315	0.327	0.602	-1.348	0.105	0.535	-1.251	0.038	0.588	NaN	NaN	NaN	NaN	NaN	NaN	-1.336	0.648	0.12	-1.349	0.515	0.178	-1.379	0.439	0.178	NaN	NaN	NaN	NaN	NaN	NaN
554	2.77	-1.499	1.018	0.31	NaN	NaN	NaN	-1.389	0.873	0.532	-1.345	0.662	0.57	NaN	NaN	NaN	-1.281	0.473	0.545	-1.314	0.327	0.602	-1.348	0.105	0.535	-1.251	0.038	0.588	NaN	NaN	NaN	NaN	NaN	NaN	-1.336	0.648	0.12	-1.349	0.515	0.178	-1.385	0.445	0.178	NaN	NaN	NaN	NaN	NaN	NaN
555	2.775	-1.498	1.019	0.311	NaN	NaN	NaN	-1.388	0.873	0.533	-1.343	0.662	0.57	NaN	NaN	NaN	-1.28	0.473	0.545	-1.313	0.327	0.602	-1.347	0.105	0.535	-1.251	0.038	0.588	NaN	NaN	NaN	NaN	NaN	NaN	-1.336	0.648	0.12	-1.348	0.515	0.179	-1.387	0.446	0.178	NaN	NaN	NaN	NaN	NaN	NaN
556	2.78	-1.498	1.019	0.312	NaN	NaN	NaN	-1.387	0.872	0.534	-1.342	0.662	0.571	NaN	NaN	NaN	-1.279	0.473	0.546	-1.313	0.327	0.602	-1.347	0.106	0.535	-1.251	0.038	0.588	NaN	NaN	NaN	NaN	NaN	NaN	-1.336	0.648	0.121	-1.348	0.515	0.179	-1.385	0.445	0.178	NaN	NaN	NaN	NaN	NaN	NaN
557	2.785	-1.497	1.019	0.313	NaN	NaN	NaN	-1.386	0.872	0.534	-1.341	0.662	0.571	NaN	NaN	NaN	-1.278	0.473	0.546	-1.312	0.327	0.603	-1.347	0.106	0.535	-1.251	0.038	0.588	NaN	NaN	NaN	NaN	NaN	NaN	-1.336	0.649	0.121	-1.348	0.515	0.18	-1.379	0.44	0.178	NaN	NaN	NaN	NaN	NaN	NaN
558	2.79	-1.497	1.019	0.314	NaN	NaN	NaN	-1.385	0.872	0.535	-1.339	0.662	0.572	NaN	NaN	NaN	-1.277	0.472	0.546	-1.311	0.327	0.603	-1.347	0.106	0.535	-1.251	0.038	0.588	NaN	NaN	NaN	NaN	NaN	NaN	-1.336	0.649	0.122	-1.348	0.515	0.18	-1.378	0.438	0.179	NaN	NaN	NaN	NaN	NaN	NaN
559	2.795	-1.497	1.02	0.316	NaN	NaN	NaN	-1.384	0.871	0.535	-1.338	0.662	0.572	NaN	NaN	NaN	-1.275	0.471	0.547	-1.31	0.327	0.604	-1.347	0.106	0.535	-1.251	0.038	0.588	NaN	NaN	NaN	NaN	NaN	NaN	-1.335	0.649	0.122	-1.348	0.516	0.18	-1.377	0.437	0.179	NaN	NaN	NaN	NaN	NaN	NaN
560	2.8	-1.496	1.02	0.316	NaN	NaN	NaN	-1.384	0.871	0.536	-1.336	0.661	0.573	NaN	NaN	NaN	-1.274	0.471	0.547	-1.31	0.327	0.604	-1.347	0.106	0.535	-1.251	0.038	0.588	NaN	NaN	NaN	NaN	NaN	NaN	-1.334	0.648	0.123	-1.348	0.516	0.18	-1.378	0.439	0.179	NaN	NaN	NaN	NaN	NaN	NaN
561	2.805	-1.497	1.021	0.318	NaN	NaN	NaN	-1.383	0.871	0.537	-1.335	0.661	0.573	NaN	NaN	NaN	-1.273	0.47	0.547	-1.31	0.328	0.604	-1.346	0.106	0.535	-1.251	0.038	0.588	NaN	NaN	NaN	NaN	NaN	NaN	-1.334	0.649	0.123	-1.347	0.516	0.181	-1.381	0.443	0.178	NaN	NaN	NaN	NaN	NaN	NaN
562	2.81	-1.496	1.021	0.319	NaN	NaN	NaN	-1.382	0.871	0.537	-1.334	0.661	0.574	NaN	NaN	NaN	-1.272	0.47	0.547	-1.309	0.328	0.604	-1.346	0.106	0.535	-1.251	0.038	0.588	NaN	NaN	NaN	NaN	NaN	NaN	-1.334	0.649	0.123	-1.347	0.516	0.181	-1.384	0.446	0.18	NaN	NaN	NaN	NaN	NaN	NaN
563	2.815	-1.495	1.02	0.319	NaN	NaN	NaN	-1.381	0.871	0.538	-1.333	0.661	0.575	NaN	NaN	NaN	-1.271	0.47	0.547	-1.309	0.327	0.604	-1.346	0.106	0.535	-1.251	0.038	0.588	NaN	NaN	NaN	NaN	NaN	NaN	-1.333	0.649	0.124	-1.346	0.515	0.181	-1.385	0.447	0.18	NaN	NaN	NaN	NaN	NaN	NaN
564	2.82	-1.495	1.021	0.321	NaN	NaN	NaN	-1.38	0.87	0.538	-1.333	0.661	0.575	NaN	NaN	NaN	-1.271	0.47	0.548	-1.308	0.327	0.605	-1.346	0.106	0.535	-1.251	0.038	0.588	NaN	NaN	NaN	NaN	NaN	NaN	-1.333	0.649	0.124	-1.346	0.515	0.182	-1.385	0.447	0.18	NaN	NaN	NaN	NaN	NaN	NaN
565	2.825	-1.493	1.02	0.322	NaN	NaN	NaN	-1.379	0.87	0.539	-1.332	0.661	0.576	NaN	NaN	NaN	-1.27	0.47	0.548	-1.307	0.326	0.605	-1.346	0.107	0.535	-1.251	0.038	0.588	NaN	NaN	NaN	NaN	NaN	NaN	-1.332	0.648	0.125	-1.345	0.515	0.182	-1.383	0.445	0.181	NaN	NaN	NaN	NaN	NaN	NaN
566	2.83	-1.49	1.019	0.323	NaN	NaN	NaN	-1.378	0.87	0.54	-1.331	0.66	0.576	NaN	NaN	NaN	-1.27	0.471	0.549	-1.306	0.326	0.605	-1.346	0.107	0.535	-1.251	0.038	0.588	NaN	NaN	NaN	NaN	NaN	NaN	-1.331	0.648	0.125	-1.344	0.515	0.183	-1.378	0.441	0.18	NaN	NaN	NaN	NaN	NaN	NaN
567	2.835	-1.492	1.021	0.324	NaN	NaN	NaN	-1.378	0.87	0.54	-1.329	0.66	0.577	NaN	NaN	NaN	-1.269	0.471	0.549	-1.305	0.325	0.605	-1.346	0.107	0.535	-1.251	0.038	0.588	NaN	NaN	NaN	NaN	NaN	NaN	-1.33	0.648	0.126	-1.344	0.515	0.183	-1.378	0.443	0.179	NaN	NaN	NaN	NaN	NaN	NaN
568	2.84	-1.492	1.021	0.325	NaN	NaN	NaN	-1.377	0.869	0.541	-1.328	0.659	0.577	NaN	NaN	NaN	-1.269	0.471	0.55	-1.304	0.325	0.606	-1.346	0.107	0.535	-1.251	0.038	0.588	NaN	NaN	NaN	NaN	NaN	NaN	-1.33	0.648	0.126	-1.344	0.515	0.183	-1.379	0.444	0.179	NaN	NaN	NaN	NaN	NaN	NaN
569	2.845	-1.492	1.022	0.326	NaN	NaN	NaN	-1.376	0.869	0.542	-1.328	0.659	0.578	NaN	NaN	NaN	-1.268	0.471	0.55	-1.304	0.325	0.606	-1.346	0.107	0.536	-1.251	0.038	0.588	NaN	NaN	NaN	NaN	NaN	NaN	-1.33	0.648	0.126	-1.343	0.515	0.183	-1.381	0.446	0.181	NaN	NaN	NaN	NaN	NaN	NaN
570	2.85	-1.491	1.022	0.326	NaN	NaN	NaN	-1.376	0.869	0.543	-1.327	0.659	0.579	NaN	NaN	NaN	-1.267	0.471	0.551	-1.304	0.325	0.606	-1.346	0.107	0.536	-1.251	0.038	0.588	NaN	NaN	NaN	NaN	NaN	NaN	-1.33	0.648	0.126	-1.343	0.515	0.183	-1.382	0.447	0.181	NaN	NaN	NaN	NaN	NaN	NaN
571	2.855	-1.49	1.022	0.327	NaN	NaN	NaN	-1.375	0.869	0.543	-1.327	0.659	0.579	NaN	NaN	NaN	-1.266	0.47	0.552	-1.303	0.325	0.606	-1.346	0.107	0.536	-1.251	0.038	0.588	NaN	NaN	NaN	NaN	NaN	NaN	-1.329	0.648	0.127	-1.343	0.515	0.184	-1.379	0.445	0.182	NaN	NaN	NaN	NaN	NaN	NaN
572	2.86	-1.49	1.022	0.328	NaN	NaN	NaN	-1.374	0.868	0.544	-1.326	0.659	0.58	NaN	NaN	NaN	-1.265	0.469	0.552	-1.303	0.325	0.606	-1.346	0.107	0.536	-1.251	0.038	0.588	NaN	NaN	NaN	NaN	NaN	NaN	-1.329	0.648	0.128	-1.342	0.515	0.184	-1.374	0.439	0.182	NaN	NaN	NaN	NaN	NaN	NaN
573	2.865	-1.489	1.022	0.329	NaN	NaN	NaN	-1.374	0.868	0.545	-1.325	0.659	0.58	NaN	NaN	NaN	-1.264	0.468	0.552	-1.302	0.325	0.606	-1.346	0.107	0.536	-1.251	0.038	0.588	NaN	NaN	NaN	NaN	NaN	NaN	-1.328	0.648	0.128	-1.342	0.514	0.185	-1.373	0.439	0.182	NaN	NaN	NaN	NaN	NaN	NaN
574	2.87	-1.488	1.022	0.33	NaN	NaN	NaN	-1.373	0.868	0.546	-1.324	0.658	0.581	NaN	NaN	NaN	-1.263	0.468	0.553	-1.302	0.325	0.607	-1.346	0.107	0.536	-1.251	0.038	0.588	NaN	NaN	NaN	NaN	NaN	NaN	-1.328	0.649	0.129	-1.341	0.514	0.185	-1.375	0.442	0.181	NaN	NaN	NaN	NaN	NaN	NaN
575	2.875	-1.488	1.022	0.331	NaN	NaN	NaN	-1.372	0.868	0.546	-1.323	0.658	0.581	NaN	NaN	NaN	-1.263	0.468	0.553	-1.302	0.325	0.607	-1.346	0.107	0.536	-1.251	0.038	0.588	NaN	NaN	NaN	NaN	NaN	NaN	-1.327	0.649	0.129	-1.341	0.514	0.186	-1.376	0.443	0.181	NaN	NaN	NaN	NaN	NaN	NaN
576	2.88	-1.487	1.022	0.332	NaN	NaN	NaN	-1.372	0.868	0.547	-1.323	0.658	0.582	NaN	NaN	NaN	-1.263	0.468	0.553	-1.301	0.324	0.607	-1.346	0.106	0.536	-1.251	0.038	0.588	NaN	NaN	NaN	NaN	NaN	NaN	-1.327	0.648	0.129	-1.341	0.514	0.186	-1.377	0.444	0.182	NaN	NaN	NaN	NaN	NaN	NaN
577	2.885	-1.484	1.022	0.333	NaN	NaN	NaN	-1.371	0.868	0.548	-1.322	0.658	0.583	NaN	NaN	NaN	-1.262	0.468	0.553	-1.301	0.324	0.607	-1.346	0.106	0.536	-1.251	0.038	0.588	NaN	NaN	NaN	NaN	NaN	NaN	-1.327	0.648	0.13	-1.341	0.514	0.186	-1.379	0.446	0.183	NaN	NaN	NaN	NaN	NaN	NaN
578	2.89	-1.482	1.021	0.334	NaN	NaN	NaN	-1.37	0.867	0.549	-1.322	0.658	0.583	NaN	NaN	NaN	-1.262	0.468	0.554	-1.3	0.324	0.608	-1.346	0.106	0.536	-1.251	0.038	0.588	NaN	NaN	NaN	NaN	NaN	NaN	-1.327	0.648	0.131	-1.341	0.515	0.187	-1.38	0.446	0.184	NaN	NaN	NaN	NaN	NaN	NaN
579	2.895	-1.483	1.022	0.335	NaN	NaN	NaN	-1.37	0.867	0.549	-1.321	0.657	0.584	NaN	NaN	NaN	-1.262	0.468	0.554	-1.3	0.323	0.608	-1.346	0.106	0.536	-1.251	0.038	0.588	NaN	NaN	NaN	NaN	NaN	NaN	-1.326	0.648	0.131	-1.341	0.515	0.187	-1.38	0.446	0.184	NaN	NaN	NaN	NaN	NaN	NaN
580	2.9	-1.482	1.022	0.336	NaN	NaN	NaN	-1.369	0.867	0.55	-1.321	0.657	0.584	NaN	NaN	NaN	-1.262	0.468	0.554	-1.3	0.323	0.609	-1.346	0.106	0.536	-1.251	0.038	0.588	NaN	NaN	NaN	NaN	NaN	NaN	-1.327	0.648	0.131	-1.34	0.514	0.188	-1.379	0.446	0.185	NaN	NaN	NaN	NaN	NaN	NaN
581	2.905	-1.479	1.022	0.337	NaN	NaN	NaN	-1.369	0.867	0.551	-1.321	0.657	0.585	NaN	NaN	NaN	-1.262	0.468	0.555	-1.299	0.322	0.609	-1.346	0.106	0.536	-1.251	0.038	0.588	NaN	NaN	NaN	NaN	NaN	NaN	-1.326	0.649	0.132	-1.34	0.514	0.188	-1.379	0.446	0.185	NaN	NaN	NaN	NaN	NaN	NaN
582	2.91	-1.48	1.023	0.337	NaN	NaN	NaN	-1.368	0.867	0.552	-1.321	0.657	0.585	NaN	NaN	NaN	-1.262	0.468	0.555	-1.299	0.321	0.609	-1.346	0.105	0.536	-1.251	0.038	0.588	NaN	NaN	NaN	NaN	NaN	NaN	-1.326	0.648	0.133	-1.34	0.514	0.188	-1.379	0.446	0.185	NaN	NaN	NaN	NaN	NaN	NaN
583	2.915	-1.478	1.023	0.338	NaN	NaN	NaN	-1.367	0.867	0.552	-1.321	0.657	0.586	NaN	NaN	NaN	-1.262	0.468	0.556	-1.299	0.321	0.61	-1.346	0.105	0.536	-1.251	0.038	0.588	NaN	NaN	NaN	NaN	NaN	NaN	-1.326	0.648	0.133	-1.339	0.515	0.189	-1.378	0.446	0.186	NaN	NaN	NaN	NaN	NaN	NaN
584	2.92	-1.48	1.025	0.339	NaN	NaN	NaN	-1.367	0.867	0.553	-1.321	0.656	0.586	NaN	NaN	NaN	-1.262	0.468	0.556	-1.299	0.321	0.61	-1.346	0.105	0.536	-1.251	0.038	0.588	NaN	NaN	NaN	NaN	NaN	NaN	-1.326	0.648	0.134	-1.339	0.515	0.189	-1.377	0.446	0.186	NaN	NaN	NaN	NaN	NaN	NaN
585	2.925	-1.478	1.025	0.34	NaN	NaN	NaN	-1.367	0.867	0.554	-1.321	0.656	0.587	NaN	NaN	NaN	-1.262	0.468	0.557	-1.299	0.321	0.61	-1.346	0.105	0.536	-1.251	0.038	0.588	NaN	NaN	NaN	NaN	NaN	NaN	-1.326	0.648	0.134	-1.339	0.515	0.19	-1.375	0.444	0.185	NaN	NaN	NaN	NaN	NaN	NaN
586	2.93	-1.475	1.024	0.341	NaN	NaN	NaN	-1.366	0.867	0.555	-1.321	0.656	0.587	NaN	NaN	NaN	-1.262	0.468	0.557	-1.299	0.321	0.61	-1.346	0.104	0.536	-1.251	0.038	0.588	NaN	NaN	NaN	NaN	NaN	NaN	-1.325	0.648	0.135	-1.339	0.515	0.19	-1.375	0.445	0.185	NaN	NaN	NaN	NaN	NaN	NaN
587	2.935	-1.476	1.025	0.342	NaN	NaN	NaN	-1.365	0.867	0.555	-1.321	0.656	0.587	NaN	NaN	NaN	-1.263	0.468	0.557	-1.3	0.321	0.611	-1.346	0.104	0.536	-1.251	0.038	0.588	NaN	NaN	NaN	NaN	NaN	NaN	-1.325	0.648	0.135	-1.338	0.514	0.191	-1.375	0.445	0.186	NaN	NaN	NaN	NaN	NaN	NaN
588	2.94	-1.474	1.024	0.343	NaN	NaN	NaN	-1.365	0.867	0.556	-1.321	0.656	0.588	NaN	NaN	NaN	-1.263	0.468	0.558	-1.3	0.321	0.611	-1.346	0.104	0.536	-1.251	0.038	0.588	NaN	NaN	NaN	NaN	NaN	NaN	-1.325	0.648	0.136	-1.337	0.514	0.191	-1.374	0.445	0.186	NaN	NaN	NaN	NaN	NaN	NaN
589	2.945	-1.474	1.025	0.343	NaN	NaN	NaN	-1.365	0.868	0.557	-1.322	0.656	0.588	NaN	NaN	NaN	-1.263	0.468	0.558	-1.3	0.321	0.611	-1.346	0.104	0.537	-1.251	0.038	0.588	NaN	NaN	NaN	NaN	NaN	NaN	-1.324	0.648	0.137	-1.337	0.514	0.191	-1.375	0.446	0.187	NaN	NaN	NaN	NaN	NaN	NaN
590	2.95	-1.47	1.024	0.345	NaN	NaN	NaN	-1.364	0.868	0.557	-1.322	0.657	0.589	NaN	NaN	NaN	-1.263	0.468	0.559	-1.3	0.321	0.611	-1.346	0.104	0.536	-1.251	0.038	0.588	NaN	NaN	NaN	NaN	NaN	NaN	-1.324	0.648	0.137	-1.336	0.515	0.192	-1.372	0.445	0.186	NaN	NaN	NaN	NaN	NaN	NaN
591	2.955	-1.469	1.025	0.345	NaN	NaN	NaN	-1.364	0.868	0.558	-1.322	0.657	0.589	NaN	NaN	NaN	-1.263	0.468	0.559	-1.3	0.32	0.611	-1.346	0.104	0.536	-1.251	0.038	0.588	NaN	NaN	NaN	NaN	NaN	NaN	-1.324	0.648	0.137	-1.336	0.515	0.192	-1.372	0.445	0.187	NaN	NaN	NaN	NaN	NaN	NaN
592	2.96	-1.469	1.025	0.346	NaN	NaN	NaN	-1.364	0.868	0.559	-1.323	0.657	0.589	NaN	NaN	NaN	-1.264	0.468	0.559	-1.3	0.32	0.612	-1.346	0.103	0.536	-1.251	0.038	0.588	NaN	NaN	NaN	NaN	NaN	NaN	-1.323	0.647	0.138	-1.335	0.515	0.192	-1.373	0.447	0.188	NaN	NaN	NaN	NaN	NaN	NaN
593	2.965	NaN	NaN	NaN	NaN	NaN	NaN	-1.363	0.868	0.56	-1.323	0.656	0.59	NaN	NaN	NaN	-1.264	0.468	0.559	-1.301	0.32	0.612	-1.346	0.103	0.536	-1.251	0.038	0.588	NaN	NaN	NaN	NaN	NaN	NaN	-1.323	0.647	0.139	-1.334	0.515	0.193	-1.372	0.446	0.189	NaN	NaN	NaN	NaN	NaN	NaN
594	2.97	-1.466	1.026	0.348	NaN	NaN	NaN	-1.363	0.869	0.56	-1.323	0.656	0.59	NaN	NaN	NaN	-1.264	0.467	0.56	-1.301	0.32	0.612	-1.346	0.103	0.536	-1.251	0.038	0.588	NaN	NaN	NaN	NaN	NaN	NaN	-1.322	0.647	0.139	-1.333	0.515	0.193	-1.37	0.446	0.188	NaN	NaN	NaN	NaN	NaN	NaN
595	2.975	-1.466	1.027	0.349	NaN	NaN	NaN	-1.363	0.869	0.561	-1.323	0.656	0.591	NaN	NaN	NaN	-1.265	0.467	0.56	-1.301	0.32	0.612	-1.346	0.103	0.536	-1.251	0.038	0.588	NaN	NaN	NaN	NaN	NaN	NaN	-1.321	0.647	0.139	-1.332	0.514	0.193	-1.37	0.447	0.189	NaN	NaN	NaN	NaN	NaN	NaN
596	2.98	-1.465	1.027	0.35	NaN	NaN	NaN	-1.363	0.869	0.562	-1.323	0.656	0.591	NaN	NaN	NaN	-1.265	0.467	0.56	-1.301	0.32	0.612	-1.346	0.103	0.536	-1.251	0.038	0.588	NaN	NaN	NaN	NaN	NaN	NaN	-1.321	0.647	0.14	-1.33	0.514	0.193	-1.369	0.447	0.189	NaN	NaN	NaN	NaN	NaN	NaN
597	2.985	-1.464	1.028	0.35	NaN	NaN	NaN	-1.362	0.87	0.563	-1.324	0.656	0.592	NaN	NaN	NaN	-1.265	0.467	0.56	-1.301	0.32	0.612	-1.346	0.103	0.536	-1.251	0.038	0.588	NaN	NaN	NaN	NaN	NaN	NaN	-1.32	0.647	0.14	-1.329	0.514	0.193	-1.366	0.447	0.189	NaN	NaN	NaN	NaN	NaN	NaN
598	2.99	-1.464	1.028	0.351	NaN	NaN	NaN	-1.362	0.87	0.564	-1.324	0.657	0.592	NaN	NaN	NaN	-1.266	0.467	0.56	-1.302	0.32	0.612	-1.346	0.103	0.536	-1.251	0.037	0.588	NaN	NaN	NaN	NaN	NaN	NaN	-1.319	0.647	0.14	-1.327	0.514	0.193	-1.365	0.447	0.189	NaN	NaN	NaN	NaN	NaN	NaN
599	2.995	-1.463	1.029	0.352	NaN	NaN	NaN	-1.362	0.87	0.565	-1.324	0.657	0.593	NaN	NaN	NaN	-1.266	0.467	0.56	-1.302	0.32	0.612	-1.346	0.103	0.536	-1.251	0.037	0.588	NaN	NaN	NaN	NaN	NaN	NaN	-1.317	0.646	0.14	-1.325	0.514	0.194	-1.363	0.446	0.189	NaN	NaN	NaN	NaN	NaN	NaN
600	3	-1.463	1.029	0.353	NaN	NaN	NaN	-1.361	0.871	0.565	-1.325	0.657	0.593	NaN	NaN	NaN	-1.267	0.467	0.561	-1.302	0.32	0.612	-1.346	0.103	0.536	-1.251	0.037	0.588	NaN	NaN	NaN	NaN	NaN	NaN	-1.316	0.646	0.141	-1.324	0.514	0.194	-1.363	0.448	0.19	NaN	NaN	NaN	NaN	NaN	NaN
601	3.005	-1.462	1.03	0.353	NaN	NaN	NaN	-1.361	0.871	0.566	-1.325	0.657	0.594	NaN	NaN	NaN	-1.267	0.467	0.561	-1.303	0.32	0.613	-1.347	0.103	0.537	-1.252	0.037	0.588	NaN	NaN	NaN	NaN	NaN	NaN	-1.314	0.646	0.141	-1.322	0.514	0.194	-1.36	0.447	0.19	NaN	NaN	NaN	NaN	NaN	NaN
602	3.01	-1.461	1.03	0.354	NaN	NaN	NaN	-1.361	0.872	0.567	-1.325	0.657	0.595	NaN	NaN	NaN	-1.268	0.467	0.562	-1.303	0.32	0.613	-1.347	0.103	0.537	-1.252	0.037	0.588	NaN	NaN	NaN	NaN	NaN	NaN	-1.313	0.645	0.141	-1.32	0.514	0.194	-1.357	0.446	0.188	NaN	NaN	NaN	NaN	NaN	NaN
603	3.015	-1.461	1.03	0.355	NaN	NaN	NaN	-1.36	0.872	0.568	-1.325	0.657	0.595	NaN	NaN	NaN	-1.268	0.467	0.562	-1.303	0.32	0.613	-1.347	0.102	0.537	-1.252	0.037	0.588	NaN	NaN	NaN	NaN	NaN	NaN	-1.311	0.645	0.142	-1.318	0.513	0.194	-1.354	0.446	0.188	NaN	NaN	NaN	NaN	NaN	NaN
604	3.02	-1.46	1.03	0.356	NaN	NaN	NaN	-1.36	0.872	0.569	-1.325	0.658	0.596	NaN	NaN	NaN	-1.269	0.466	0.562	-1.304	0.32	0.614	-1.347	0.102	0.537	-1.252	0.037	0.588	NaN	NaN	NaN	NaN	NaN	NaN	-1.309	0.645	0.142	-1.315	0.513	0.194	-1.353	0.447	0.188	NaN	NaN	NaN	NaN	NaN	NaN
605	3.025	-1.46	1.031	0.357	NaN	NaN	NaN	-1.36	0.873	0.569	-1.325	0.657	0.597	NaN	NaN	NaN	-1.269	0.466	0.563	-1.304	0.319	0.614	-1.347	0.102	0.537	-1.252	0.037	0.588	NaN	NaN	NaN	NaN	NaN	NaN	-1.308	0.645	0.142	-1.313	0.513	0.194	-1.352	0.447	0.189	NaN	NaN	NaN	NaN	NaN	NaN
606	3.03	-1.459	1.031	0.358	NaN	NaN	NaN	-1.359	0.873	0.57	-1.325	0.657	0.597	NaN	NaN	NaN	-1.27	0.466	0.564	-1.304	0.319	0.615	-1.347	0.101	0.537	-1.252	0.037	0.589	NaN	NaN	NaN	NaN	NaN	NaN	-1.306	0.645	0.143	-1.312	0.514	0.194	-1.349	0.447	0.188	NaN	NaN	NaN	-1.451	0.096	0.22
607	3.035	-1.459	1.032	0.359	NaN	NaN	NaN	-1.359	0.873	0.571	-1.325	0.657	0.598	NaN	NaN	NaN	-1.27	0.466	0.564	-1.305	0.319	0.615	-1.347	0.101	0.537	-1.252	0.037	0.589	NaN	NaN	NaN	NaN	NaN	NaN	-1.304	0.645	0.143	-1.31	0.515	0.193	-1.347	0.447	0.188	NaN	NaN	NaN	-1.451	0.096	0.22
608	3.04	-1.459	1.032	0.359	NaN	NaN	NaN	-1.359	0.873	0.572	-1.325	0.658	0.599	NaN	NaN	NaN	-1.27	0.466	0.565	-1.305	0.319	0.616	-1.347	0.101	0.537	-1.252	0.037	0.589	NaN	NaN	NaN	NaN	NaN	NaN	-1.303	0.645	0.143	-1.307	0.513	0.194	-1.345	0.447	0.188	NaN	NaN	NaN	-1.452	0.097	0.22
609	3.045	-1.459	1.032	0.36	NaN	NaN	NaN	-1.359	0.874	0.573	-1.325	0.658	0.599	NaN	NaN	NaN	-1.271	0.466	0.565	-1.305	0.319	0.616	-1.347	0.1	0.537	-1.252	0.037	0.589	NaN	NaN	NaN	NaN	NaN	NaN	-1.301	0.645	0.143	-1.304	0.513	0.194	-1.342	0.448	0.188	NaN	NaN	NaN	-1.452	0.098	0.221
610	3.05	-1.458	1.033	0.361	NaN	NaN	NaN	-1.358	0.874	0.573	-1.325	0.658	0.6	NaN	NaN	NaN	-1.271	0.466	0.565	-1.305	0.319	0.616	-1.347	0.1	0.537	-1.252	0.037	0.589	NaN	NaN	NaN	NaN	NaN	NaN	-1.299	0.646	0.143	-1.302	0.514	0.194	-1.34	0.448	0.188	NaN	NaN	NaN	-1.451	0.1	0.222
611	3.055	-1.458	1.033	0.362	NaN	NaN	NaN	-1.358	0.874	0.574	-1.325	0.658	0.6	NaN	NaN	NaN	-1.271	0.466	0.566	-1.305	0.318	0.617	-1.347	0.1	0.537	-1.252	0.037	0.589	NaN	NaN	NaN	NaN	NaN	NaN	-1.298	0.646	0.143	-1.299	0.514	0.194	-1.338	0.449	0.188	NaN	NaN	NaN	-1.45	0.101	0.222
612	3.06	-1.457	1.033	0.363	NaN	NaN	NaN	-1.358	0.874	0.574	-1.325	0.658	0.602	NaN	NaN	NaN	-1.271	0.466	0.566	-1.305	0.318	0.617	-1.347	0.1	0.537	-1.252	0.037	0.589	NaN	NaN	NaN	NaN	NaN	NaN	-1.296	0.646	0.143	-1.296	0.514	0.194	-1.335	0.45	0.187	NaN	NaN	NaN	-1.449	0.102	0.221
613	3.065	-1.457	1.034	0.363	NaN	NaN	NaN	-1.358	0.874	0.575	-1.325	0.658	0.602	NaN	NaN	NaN	-1.271	0.466	0.566	-1.305	0.318	0.618	-1.347	0.1	0.537	-1.252	0.037	0.589	NaN	NaN	NaN	NaN	NaN	NaN	-1.294	0.647	0.143	-1.294	0.515	0.194	-1.333	0.45	0.187	NaN	NaN	NaN	-1.448	0.103	0.221
614	3.07	-1.456	1.034	0.364	NaN	NaN	NaN	-1.358	0.873	0.576	-1.324	0.657	0.603	NaN	NaN	NaN	-1.271	0.466	0.567	-1.305	0.317	0.618	-1.347	0.1	0.537	-1.252	0.037	0.589	NaN	NaN	NaN	NaN	NaN	NaN	-1.292	0.647	0.143	-1.291	0.516	0.193	-1.33	0.451	0.187	NaN	NaN	NaN	-1.448	0.105	0.222
615	3.075	-1.456	1.034	0.365	NaN	NaN	NaN	-1.357	0.873	0.577	-1.324	0.658	0.604	NaN	NaN	NaN	-1.271	0.466	0.567	-1.305	0.317	0.618	-1.347	0.1	0.537	-1.252	0.037	0.589	NaN	NaN	NaN	NaN	NaN	NaN	-1.289	0.647	0.143	-1.288	0.517	0.193	-1.327	0.452	0.187	NaN	NaN	NaN	-1.446	0.107	0.222
616	3.08	-1.455	1.034	0.366	NaN	NaN	NaN	-1.357	0.873	0.577	-1.324	0.658	0.604	NaN	NaN	NaN	-1.271	0.466	0.568	-1.305	0.317	0.618	-1.347	0.099	0.537	-1.252	0.037	0.589	NaN	NaN	NaN	NaN	NaN	NaN	-1.287	0.648	0.143	-1.285	0.517	0.192	-1.324	0.453	0.186	NaN	NaN	NaN	-1.445	0.109	0.222
617	3.085	-1.455	1.034	0.367	NaN	NaN	NaN	-1.357	0.873	0.578	-1.324	0.658	0.605	NaN	NaN	NaN	-1.271	0.465	0.568	-1.305	0.317	0.619	-1.347	0.1	0.537	-1.252	0.037	0.589	NaN	NaN	NaN	NaN	NaN	NaN	-1.285	0.648	0.143	-1.283	0.518	0.191	-1.321	0.454	0.186	NaN	NaN	NaN	-1.445	0.11	0.222
618	3.09	-1.454	1.035	0.368	NaN	NaN	NaN	-1.358	0.873	0.579	-1.323	0.658	0.606	NaN	NaN	NaN	-1.271	0.465	0.569	-1.305	0.317	0.619	-1.347	0.1	0.537	-1.252	0.037	0.589	NaN	NaN	NaN	NaN	NaN	NaN	-1.283	0.649	0.143	-1.28	0.52	0.19	-1.318	0.454	0.185	NaN	NaN	NaN	-1.444	0.111	0.221
619	3.095	-1.454	1.035	0.369	NaN	NaN	NaN	-1.357	0.873	0.579	-1.323	0.658	0.606	NaN	NaN	NaN	-1.271	0.465	0.569	-1.305	0.317	0.619	-1.347	0.1	0.538	-1.252	0.037	0.589	NaN	NaN	NaN	NaN	NaN	NaN	-1.281	0.65	0.143	-1.276	0.519	0.19	-1.314	0.455	0.184	NaN	NaN	NaN	-1.442	0.113	0.22
620	3.1	-1.454	1.035	0.369	NaN	NaN	NaN	-1.357	0.872	0.58	-1.323	0.659	0.607	NaN	NaN	NaN	-1.271	0.465	0.57	-1.305	0.317	0.619	-1.348	0.1	0.538	-1.252	0.037	0.589	NaN	NaN	NaN	NaN	NaN	NaN	-1.279	0.651	0.142	-1.272	0.519	0.19	-1.311	0.455	0.184	NaN	NaN	NaN	-1.441	0.114	0.22
621	3.105	-1.454	1.035	0.37	NaN	NaN	NaN	-1.356	0.873	0.581	-1.323	0.659	0.608	NaN	NaN	NaN	-1.271	0.465	0.57	-1.305	0.317	0.619	-1.348	0.1	0.538	-1.252	0.037	0.589	NaN	NaN	NaN	NaN	NaN	NaN	-1.276	0.651	0.142	-1.269	0.52	0.189	-1.308	0.456	0.183	NaN	NaN	NaN	-1.44	0.116	0.22
622	3.11	-1.454	1.036	0.37	NaN	NaN	NaN	-1.356	0.873	0.581	-1.323	0.659	0.608	NaN	NaN	NaN	-1.272	0.465	0.57	-1.305	0.316	0.619	-1.348	0.1	0.538	-1.252	0.037	0.589	NaN	NaN	NaN	NaN	NaN	NaN	-1.274	0.652	0.142	-1.266	0.52	0.188	-1.305	0.457	0.182	NaN	NaN	NaN	-1.439	0.117	0.22
623	3.115	-1.456	1.038	0.369	NaN	NaN	NaN	-1.356	0.873	0.582	-1.322	0.658	0.608	NaN	NaN	NaN	-1.272	0.466	0.571	-1.305	0.316	0.619	-1.348	0.1	0.538	-1.252	0.037	0.589	NaN	NaN	NaN	NaN	NaN	NaN	-1.272	0.652	0.142	-1.263	0.521	0.188	-1.302	0.457	0.182	NaN	NaN	NaN	-1.437	0.119	0.219
624	3.12	-1.457	1.039	0.369	NaN	NaN	NaN	-1.355	0.872	0.582	-1.322	0.658	0.609	NaN	NaN	NaN	-1.272	0.466	0.571	-1.305	0.316	0.619	-1.348	0.1	0.538	-1.252	0.037	0.589	NaN	NaN	NaN	NaN	NaN	NaN	-1.27	0.653	0.142	-1.26	0.521	0.187	-1.299	0.458	0.181	NaN	NaN	NaN	-1.436	0.121	0.219
625	3.125	-1.457	1.04	0.369	NaN	NaN	NaN	-1.355	0.873	0.583	-1.322	0.658	0.609	NaN	NaN	NaN	-1.272	0.466	0.571	-1.304	0.316	0.62	-1.348	0.1	0.538	-1.252	0.037	0.589	NaN	NaN	NaN	NaN	NaN	NaN	-1.268	0.653	0.142	-1.257	0.522	0.186	-1.294	0.457	0.181	NaN	NaN	NaN	-1.435	0.122	0.219
626	3.13	-1.456	1.039	0.37	NaN	NaN	NaN	-1.354	0.873	0.583	-1.321	0.658	0.609	NaN	NaN	NaN	-1.272	0.466	0.571	-1.304	0.316	0.62	-1.348	0.1	0.538	-1.252	0.037	0.589	NaN	NaN	NaN	NaN	NaN	NaN	-1.266	0.654	0.141	-1.255	0.522	0.186	-1.29	0.456	0.181	NaN	NaN	NaN	-1.434	0.124	0.219
627	3.135	-1.455	1.039	0.37	NaN	NaN	NaN	-1.354	0.873	0.584	-1.321	0.657	0.61	NaN	NaN	NaN	-1.271	0.465	0.571	-1.304	0.316	0.62	-1.348	0.1	0.538	-1.252	0.037	0.589	NaN	NaN	NaN	NaN	NaN	NaN	-1.264	0.654	0.141	-1.252	0.522	0.185	-1.288	0.458	0.18	NaN	NaN	NaN	-1.432	0.125	0.219
628	3.14	-1.453	1.038	0.372	NaN	NaN	NaN	-1.353	0.873	0.584	-1.321	0.657	0.61	NaN	NaN	NaN	-1.271	0.465	0.572	-1.304	0.316	0.62	-1.348	0.1	0.538	-1.252	0.037	0.589	NaN	NaN	NaN	NaN	NaN	NaN	-1.263	0.655	0.141	-1.249	0.523	0.185	-1.283	0.456	0.181	NaN	NaN	NaN	-1.431	0.126	0.219
629	3.145	-1.451	1.037	0.373	NaN	NaN	NaN	-1.353	0.873	0.584	-1.321	0.657	0.61	NaN	NaN	NaN	-1.27	0.465	0.572	-1.303	0.316	0.62	-1.348	0.1	0.538	-1.252	0.037	0.589	NaN	NaN	NaN	NaN	NaN	NaN	-1.262	0.655	0.14	-1.247	0.523	0.184	-1.281	0.456	0.18	NaN	NaN	NaN	-1.429	0.126	0.218
630	3.15	-1.453	1.039	0.372	NaN	NaN	NaN	-1.352	0.873	0.585	-1.321	0.657	0.61	NaN	NaN	NaN	-1.27	0.464	0.572	-1.303	0.315	0.62	-1.348	0.1	0.538	-1.252	0.037	0.589	NaN	NaN	NaN	NaN	NaN	NaN	-1.261	0.655	0.14	-1.244	0.523	0.184	-1.279	0.457	0.179	NaN	NaN	NaN	-1.426	0.128	0.22
631	3.155	-1.453	1.039	0.372	NaN	NaN	NaN	-1.352	0.873	0.585	-1.321	0.657	0.61	NaN	NaN	NaN	-1.269	0.464	0.572	-1.303	0.315	0.62	-1.348	0.1	0.538	-1.252	0.037	0.589	NaN	NaN	NaN	NaN	NaN	NaN	-1.259	0.655	0.14	-1.243	0.525	0.183	-1.278	0.459	0.178	NaN	NaN	NaN	-1.424	0.128	0.22
632	3.16	-1.454	1.04	0.373	NaN	NaN	NaN	-1.351	0.873	0.585	-1.32	0.657	0.611	NaN	NaN	NaN	-1.269	0.463	0.572	-1.302	0.315	0.62	-1.348	0.1	0.538	-1.252	0.037	0.589	NaN	NaN	NaN	NaN	NaN	NaN	-1.258	0.655	0.14	-1.242	0.526	0.182	-1.277	0.46	0.177	NaN	NaN	NaN	-1.423	0.129	0.219
633	3.165	-1.453	1.04	0.373	NaN	NaN	NaN	-1.351	0.873	0.586	-1.32	0.657	0.611	NaN	NaN	NaN	-1.268	0.463	0.572	-1.302	0.315	0.62	-1.348	0.1	0.538	-1.252	0.037	0.589	NaN	NaN	NaN	NaN	NaN	NaN	-1.258	0.655	0.14	-1.239	0.524	0.182	-1.275	0.461	0.176	NaN	NaN	NaN	-1.421	0.129	0.219
634	3.17	-1.453	1.04	0.373	NaN	NaN	NaN	-1.35	0.873	0.586	-1.319	0.657	0.611	NaN	NaN	NaN	-1.267	0.463	0.572	-1.302	0.315	0.62	-1.348	0.1	0.538	-1.252	0.037	0.589	NaN	NaN	NaN	NaN	NaN	NaN	-1.257	0.655	0.14	-1.237	0.524	0.182	-1.273	0.461	0.176	NaN	NaN	NaN	-1.418	0.128	0.219
635	3.175	-1.452	1.04	0.374	NaN	NaN	NaN	-1.35	0.873	0.586	-1.319	0.657	0.611	NaN	NaN	NaN	-1.267	0.462	0.572	-1.302	0.315	0.62	-1.348	0.1	0.538	-1.252	0.037	0.589	NaN	NaN	NaN	NaN	NaN	NaN	-1.256	0.655	0.14	-1.236	0.525	0.182	-1.272	0.461	0.176	NaN	NaN	NaN	-1.416	0.128	0.219
636	3.18	-1.452	1.039	0.374	NaN	NaN	NaN	-1.349	0.873	0.587	-1.318	0.657	0.611	NaN	NaN	NaN	-1.266	0.462	0.572	-1.301	0.315	0.62	-1.348	0.1	0.538	-1.252	0.037	0.589	NaN	NaN	NaN	NaN	NaN	NaN	-1.256	0.655	0.14	-1.235	0.525	0.182	-1.27	0.461	0.176	NaN	NaN	NaN	-1.413	0.128	0.219
637	3.185	-1.451	1.039	0.375	NaN	NaN	NaN	-1.348	0.873	0.587	-1.318	0.656	0.611	NaN	NaN	NaN	-1.266	0.462	0.572	-1.301	0.315	0.621	-1.348	0.1	0.538	-1.252	0.037	0.589	NaN	NaN	NaN	NaN	NaN	NaN	-1.255	0.655	0.14	-1.234	0.525	0.182	-1.268	0.46	0.176	NaN	NaN	NaN	-1.409	0.126	0.219
638	3.19	-1.451	1.039	0.375	NaN	NaN	NaN	-1.348	0.873	0.587	-1.318	0.656	0.611	NaN	NaN	NaN	-1.266	0.462	0.572	-1.3	0.315	0.621	-1.348	0.099	0.538	-1.252	0.037	0.589	NaN	NaN	NaN	NaN	NaN	NaN	-1.255	0.655	0.14	-1.233	0.525	0.182	-1.265	0.457	0.177	NaN	NaN	NaN	-1.405	0.125	0.219
639	3.195	-1.45	1.039	0.375	NaN	NaN	NaN	-1.347	0.873	0.587	-1.317	0.656	0.611	NaN	NaN	NaN	-1.265	0.462	0.572	-1.3	0.315	0.621	-1.348	0.099	0.538	-1.252	0.037	0.589	NaN	NaN	NaN	NaN	NaN	NaN	-1.255	0.655	0.14	-1.233	0.525	0.182	-1.264	0.457	0.177	NaN	NaN	NaN	-1.401	0.123	0.219
640	3.2	-1.45	1.039	0.376	NaN	NaN	NaN	-1.346	0.873	0.588	-1.316	0.656	0.612	NaN	NaN	NaN	-1.265	0.462	0.572	-1.3	0.315	0.621	-1.347	0.099	0.538	-1.252	0.037	0.589	NaN	NaN	NaN	NaN	NaN	NaN	-1.256	0.655	0.14	-1.233	0.525	0.182	-1.264	0.457	0.177	NaN	NaN	NaN	-1.397	0.122	0.218
641	3.205	-1.449	1.039	0.376	NaN	NaN	NaN	-1.346	0.872	0.588	-1.316	0.656	0.612	NaN	NaN	NaN	-1.264	0.462	0.572	-1.299	0.314	0.621	-1.347	0.099	0.538	-1.252	0.037	0.589	NaN	NaN	NaN	NaN	NaN	NaN	-1.256	0.655	0.14	-1.232	0.525	0.183	-1.263	0.457	0.177	NaN	NaN	NaN	-1.392	0.12	0.218
642	3.21	-1.449	1.039	0.376	NaN	NaN	NaN	-1.345	0.872	0.588	-1.315	0.656	0.612	NaN	NaN	NaN	-1.264	0.462	0.572	-1.299	0.314	0.621	-1.347	0.099	0.538	-1.252	0.037	0.589	NaN	NaN	NaN	NaN	NaN	NaN	-1.257	0.655	0.14	-1.232	0.525	0.183	-1.261	0.456	0.178	NaN	NaN	NaN	-1.388	0.118	0.218
643	3.215	-1.448	1.039	0.377	NaN	NaN	NaN	-1.345	0.873	0.588	-1.314	0.656	0.612	NaN	NaN	NaN	-1.263	0.462	0.572	-1.299	0.314	0.621	-1.347	0.099	0.538	-1.252	0.037	0.589	NaN	NaN	NaN	NaN	NaN	NaN	-1.257	0.654	0.14	-1.232	0.524	0.183	-1.26	0.454	0.179	NaN	NaN	NaN	-1.382	0.115	0.219
644	3.22	-1.448	1.039	0.377	NaN	NaN	NaN	-1.344	0.872	0.588	-1.313	0.655	0.612	NaN	NaN	NaN	-1.263	0.462	0.572	-1.299	0.314	0.621	-1.347	0.099	0.538	-1.252	0.037	0.589	NaN	NaN	NaN	NaN	NaN	NaN	-1.258	0.654	0.14	-1.232	0.524	0.184	-1.26	0.455	0.179	NaN	NaN	NaN	-1.376	0.112	0.219
645	3.225	-1.448	1.039	0.377	NaN	NaN	NaN	-1.343	0.872	0.588	-1.313	0.655	0.612	NaN	NaN	NaN	-1.263	0.463	0.573	-1.298	0.314	0.621	-1.347	0.099	0.538	-1.252	0.037	0.589	NaN	NaN	NaN	NaN	NaN	NaN	-1.258	0.653	0.141	-1.232	0.524	0.185	-1.26	0.454	0.179	NaN	NaN	NaN	-1.372	0.11	0.219
646	3.23	-1.447	1.039	0.377	NaN	NaN	NaN	-1.343	0.872	0.588	-1.312	0.655	0.612	NaN	NaN	NaN	-1.262	0.463	0.573	-1.298	0.314	0.621	-1.347	0.099	0.538	-1.252	0.037	0.589	NaN	NaN	NaN	NaN	NaN	NaN	-1.258	0.653	0.142	-1.232	0.523	0.185	-1.259	0.453	0.18	NaN	NaN	NaN	-1.367	0.108	0.219
647	3.235	-1.447	1.038	0.377	NaN	NaN	NaN	-1.342	0.872	0.588	-1.312	0.655	0.612	NaN	NaN	NaN	-1.262	0.462	0.573	-1.297	0.314	0.621	-1.347	0.099	0.538	-1.252	0.037	0.589	NaN	NaN	NaN	NaN	NaN	NaN	-1.259	0.652	0.142	-1.232	0.523	0.186	-1.258	0.451	0.181	NaN	NaN	NaN	-1.362	0.106	0.219
648	3.24	-1.446	1.038	0.377	NaN	NaN	NaN	-1.341	0.872	0.588	-1.311	0.655	0.613	NaN	NaN	NaN	-1.261	0.462	0.573	-1.297	0.314	0.621	-1.347	0.099	0.538	-1.252	0.037	0.589	NaN	NaN	NaN	NaN	NaN	NaN	-1.26	0.652	0.143	-1.232	0.522	0.187	-1.257	0.45	0.183	NaN	NaN	NaN	-1.355	0.103	0.219
649	3.245	-1.445	1.038	0.377	NaN	NaN	NaN	-1.34	0.872	0.588	-1.31	0.655	0.613	NaN	NaN	NaN	-1.261	0.462	0.573	-1.296	0.313	0.621	-1.347	0.099	0.538	-1.252	0.037	0.589	NaN	NaN	NaN	NaN	NaN	NaN	-1.26	0.652	0.143	-1.233	0.522	0.188	-1.257	0.45	0.183	NaN	NaN	NaN	-1.349	0.1	0.219
650	3.25	-1.445	1.039	0.377	NaN	NaN	NaN	-1.339	0.872	0.588	-1.31	0.655	0.613	NaN	NaN	NaN	-1.26	0.461	0.573	-1.296	0.313	0.621	-1.347	0.099	0.538	-1.252	0.037	0.589	NaN	NaN	NaN	NaN	NaN	NaN	-1.261	0.651	0.144	-1.233	0.522	0.189	-1.259	0.45	0.183	NaN	NaN	NaN	-1.343	0.097	0.219
651	3.255	-1.445	1.038	0.377	NaN	NaN	NaN	-1.339	0.872	0.588	-1.309	0.655	0.613	NaN	NaN	NaN	-1.26	0.461	0.573	-1.295	0.312	0.621	-1.347	0.099	0.538	-1.252	0.037	0.589	NaN	NaN	NaN	NaN	NaN	NaN	-1.261	0.65	0.145	-1.234	0.521	0.19	-1.26	0.451	0.183	NaN	NaN	NaN	-1.338	0.095	0.219
652	3.26	-1.444	1.038	0.377	NaN	NaN	NaN	-1.338	0.872	0.588	-1.308	0.655	0.612	NaN	NaN	NaN	-1.259	0.461	0.573	-1.295	0.312	0.621	-1.347	0.099	0.538	-1.252	0.037	0.589	NaN	NaN	NaN	NaN	NaN	NaN	-1.262	0.65	0.145	-1.235	0.52	0.19	-1.26	0.449	0.184	NaN	NaN	NaN	-1.332	0.093	0.219
653	3.265	-1.443	1.038	0.377	NaN	NaN	NaN	-1.337	0.872	0.587	-1.308	0.656	0.612	NaN	NaN	NaN	-1.259	0.46	0.573	-1.294	0.312	0.62	-1.347	0.099	0.538	-1.252	0.037	0.589	NaN	NaN	NaN	NaN	NaN	NaN	-1.262	0.649	0.146	-1.235	0.52	0.192	-1.258	0.446	0.186	NaN	NaN	NaN	-1.326	0.09	0.219
654	3.27	-1.442	1.037	0.377	NaN	NaN	NaN	-1.336	0.872	0.587	-1.307	0.656	0.612	NaN	NaN	NaN	-1.258	0.46	0.573	-1.294	0.312	0.62	-1.347	0.099	0.538	-1.252	0.037	0.589	NaN	NaN	NaN	NaN	NaN	NaN	-1.262	0.648	0.146	-1.236	0.518	0.193	-1.259	0.446	0.187	NaN	NaN	NaN	-1.321	0.088	0.22
655	3.275	-1.442	1.037	0.377	NaN	NaN	NaN	-1.335	0.872	0.587	-1.306	0.656	0.612	NaN	NaN	NaN	-1.258	0.46	0.572	-1.294	0.312	0.62	-1.347	0.099	0.538	-1.252	0.037	0.589	NaN	NaN	NaN	NaN	NaN	NaN	-1.262	0.647	0.147	-1.237	0.518	0.194	-1.26	0.446	0.188	NaN	NaN	NaN	-1.318	0.087	0.22
656	3.28	-1.441	1.037	0.376	NaN	NaN	NaN	-1.334	0.873	0.587	-1.305	0.655	0.612	NaN	NaN	NaN	-1.257	0.46	0.572	-1.293	0.312	0.62	-1.347	0.099	0.538	-1.252	0.037	0.589	NaN	NaN	NaN	NaN	NaN	NaN	-1.262	0.646	0.147	-1.238	0.517	0.195	-1.259	0.447	0.188	NaN	NaN	NaN	-1.318	0.088	0.22
657	3.285	-1.441	1.037	0.376	NaN	NaN	NaN	-1.334	0.873	0.587	-1.305	0.655	0.612	NaN	NaN	NaN	-1.257	0.46	0.572	-1.293	0.312	0.62	-1.347	0.099	0.538	-1.252	0.037	0.589	NaN	NaN	NaN	NaN	NaN	NaN	-1.262	0.645	0.147	-1.238	0.517	0.196	-1.257	0.448	0.188	NaN	NaN	NaN	-1.319	0.09	0.22
658	3.29	-1.44	1.037	0.376	NaN	NaN	NaN	-1.333	0.873	0.587	-1.304	0.656	0.612	NaN	NaN	NaN	-1.257	0.46	0.572	-1.293	0.312	0.62	-1.347	0.099	0.538	-1.252	0.037	0.589	NaN	NaN	NaN	NaN	NaN	NaN	-1.261	0.645	0.146	-1.237	0.518	0.197	-1.253	0.448	0.188	NaN	NaN	NaN	-1.321	0.091	0.219
659	3.295	-1.44	1.037	0.375	NaN	NaN	NaN	-1.332	0.873	0.586	-1.303	0.657	0.612	NaN	NaN	NaN	-1.256	0.46	0.572	-1.292	0.312	0.62	-1.347	0.099	0.538	-1.252	0.037	0.589	NaN	NaN	NaN	NaN	NaN	NaN	-1.26	0.644	0.146	-1.234	0.519	0.196	-1.248	0.447	0.189	NaN	NaN	NaN	-1.322	0.093	0.219
660	3.3	-1.439	1.037	0.375	NaN	NaN	NaN	-1.33	0.873	0.586	-1.303	0.657	0.612	NaN	NaN	NaN	-1.256	0.46	0.571	-1.292	0.312	0.619	-1.347	0.099	0.537	-1.252	0.037	0.589	NaN	NaN	NaN	NaN	NaN	NaN	-1.258	0.644	0.146	-1.229	0.519	0.196	-1.245	0.448	0.189	NaN	NaN	NaN	-1.322	0.094	0.219
661	3.305	-1.439	1.037	0.375	NaN	NaN	NaN	-1.33	0.874	0.586	-1.302	0.657	0.612	NaN	NaN	NaN	-1.256	0.46	0.571	-1.292	0.312	0.619	-1.346	0.099	0.537	-1.252	0.037	0.589	NaN	NaN	NaN	NaN	NaN	NaN	-1.255	0.643	0.147	-1.224	0.52	0.196	-1.244	0.449	0.188	NaN	NaN	NaN	-1.322	0.094	0.219
662	3.31	-1.438	1.037	0.374	NaN	NaN	NaN	-1.329	0.875	0.585	-1.301	0.657	0.611	NaN	NaN	NaN	-1.255	0.461	0.571	-1.292	0.312	0.619	-1.346	0.099	0.537	-1.252	0.037	0.589	NaN	NaN	NaN	NaN	NaN	NaN	-1.251	0.644	0.147	-1.22	0.521	0.196	-1.243	0.45	0.187	NaN	NaN	NaN	-1.322	0.093	0.219
663	3.315	-1.437	1.037	0.373	NaN	NaN	NaN	-1.328	0.875	0.585	-1.3	0.657	0.611	NaN	NaN	NaN	-1.255	0.461	0.57	-1.292	0.312	0.619	-1.346	0.099	0.537	-1.252	0.037	0.589	NaN	NaN	NaN	NaN	NaN	NaN	-1.248	0.644	0.147	-1.217	0.521	0.196	-1.244	0.452	0.188	NaN	NaN	NaN	-1.321	0.092	0.219
664	3.32	-1.437	1.037	0.373	NaN	NaN	NaN	-1.327	0.875	0.585	-1.3	0.658	0.61	NaN	NaN	NaN	-1.255	0.461	0.57	-1.292	0.312	0.619	-1.346	0.099	0.537	-1.252	0.037	0.589	NaN	NaN	NaN	NaN	NaN	NaN	-1.244	0.644	0.147	-1.215	0.52	0.196	-1.245	0.452	0.188	NaN	NaN	NaN	-1.321	0.091	0.219
665	3.325	-1.436	1.037	0.372	NaN	NaN	NaN	-1.326	0.876	0.584	-1.299	0.658	0.61	NaN	NaN	NaN	-1.255	0.461	0.57	-1.293	0.313	0.618	-1.346	0.099	0.537	-1.252	0.037	0.589	NaN	NaN	NaN	NaN	NaN	NaN	-1.241	0.645	0.147	-1.214	0.519	0.197	-1.246	0.451	0.188	NaN	NaN	NaN	-1.321	0.091	0.219
666	3.33	-1.436	1.037	0.372	NaN	NaN	NaN	-1.326	0.876	0.584	-1.299	0.658	0.61	NaN	NaN	NaN	-1.255	0.461	0.569	-1.293	0.313	0.618	-1.346	0.099	0.537	-1.252	0.037	0.589	NaN	NaN	NaN	NaN	NaN	NaN	-1.238	0.646	0.147	-1.214	0.519	0.197	-1.247	0.45	0.189	NaN	NaN	NaN	-1.321	0.091	0.219
667	3.335	-1.435	1.037	0.371	NaN	NaN	NaN	-1.325	0.877	0.584	-1.298	0.658	0.609	NaN	NaN	NaN	-1.255	0.46	0.568	-1.293	0.314	0.618	-1.346	0.1	0.537	-1.252	0.037	0.589	NaN	NaN	NaN	NaN	NaN	NaN	-1.236	0.647	0.147	-1.214	0.519	0.197	-1.247	0.448	0.189	NaN	NaN	NaN	-1.321	0.091	0.219
668	3.34	-1.434	1.038	0.371	NaN	NaN	NaN	-1.325	0.877	0.583	-1.297	0.659	0.609	NaN	NaN	NaN	-1.255	0.46	0.567	-1.293	0.314	0.618	-1.346	0.1	0.537	-1.252	0.037	0.589	NaN	NaN	NaN	NaN	NaN	NaN	-1.234	0.648	0.147	-1.215	0.518	0.197	-1.248	0.448	0.189	NaN	NaN	NaN	-1.32	0.091	0.219
669	3.345	-1.434	1.038	0.37	NaN	NaN	NaN	-1.324	0.877	0.583	-1.297	0.659	0.608	NaN	NaN	NaN	-1.255	0.461	0.567	-1.293	0.315	0.617	-1.346	0.1	0.537	-1.252	0.037	0.589	NaN	NaN	NaN	NaN	NaN	NaN	-1.233	0.649	0.147	-1.215	0.518	0.198	-1.249	0.448	0.19	NaN	NaN	NaN	-1.32	0.091	0.219
670	3.35	-1.433	1.038	0.369	NaN	NaN	NaN	-1.323	0.878	0.582	-1.297	0.659	0.608	NaN	NaN	NaN	-1.255	0.461	0.567	-1.293	0.316	0.617	-1.346	0.1	0.537	-1.252	0.037	0.589	NaN	NaN	NaN	NaN	NaN	NaN	-1.232	0.649	0.147	-1.216	0.518	0.198	-1.248	0.447	0.19	NaN	NaN	NaN	-1.32	0.091	0.219
671	3.355	-1.432	1.038	0.369	NaN	NaN	NaN	-1.323	0.878	0.582	-1.297	0.66	0.607	NaN	NaN	NaN	-1.255	0.462	0.566	-1.293	0.316	0.616	-1.346	0.1	0.537	-1.252	0.037	0.589	NaN	NaN	NaN	NaN	NaN	NaN	-1.232	0.649	0.146	-1.217	0.517	0.198	-1.248	0.448	0.19	NaN	NaN	NaN	-1.32	0.091	0.219
672	3.36	-1.432	1.038	0.368	NaN	NaN	NaN	-1.323	0.878	0.581	-1.296	0.66	0.607	NaN	NaN	NaN	-1.255	0.462	0.566	-1.293	0.316	0.616	-1.346	0.1	0.537	-1.252	0.037	0.589	NaN	NaN	NaN	NaN	NaN	NaN	-1.232	0.649	0.146	-1.219	0.518	0.198	-1.248	0.45	0.189	NaN	NaN	NaN	-1.32	0.091	0.219
673	3.365	-1.431	1.039	0.367	NaN	NaN	NaN	-1.322	0.878	0.58	-1.296	0.66	0.606	NaN	NaN	NaN	-1.256	0.463	0.566	-1.293	0.316	0.615	-1.346	0.1	0.537	-1.252	0.037	0.589	NaN	NaN	NaN	NaN	NaN	NaN	-1.232	0.648	0.146	-1.22	0.518	0.198	-1.248	0.451	0.189	NaN	NaN	NaN	-1.32	0.091	0.219
674	3.37	-1.43	1.039	0.366	NaN	NaN	NaN	-1.322	0.879	0.579	-1.296	0.66	0.605	NaN	NaN	NaN	-1.256	0.463	0.565	-1.293	0.316	0.615	-1.346	0.101	0.537	-1.252	0.037	0.589	NaN	NaN	NaN	NaN	NaN	NaN	-1.233	0.648	0.146	-1.221	0.518	0.197	-1.247	0.451	0.189	NaN	NaN	NaN	-1.32	0.091	0.219
675	3.375	-1.43	1.039	0.365	NaN	NaN	NaN	-1.322	0.879	0.579	-1.295	0.661	0.605	NaN	NaN	NaN	-1.257	0.464	0.565	-1.293	0.316	0.615	-1.346	0.101	0.537	-1.252	0.037	0.589	NaN	NaN	NaN	NaN	NaN	NaN	-1.235	0.648	0.146	-1.222	0.519	0.197	-1.247	0.451	0.188	NaN	NaN	NaN	-1.32	0.091	0.219
676	3.38	-1.429	1.039	0.364	NaN	NaN	NaN	-1.321	0.879	0.578	-1.295	0.661	0.604	NaN	NaN	NaN	-1.257	0.464	0.564	-1.293	0.316	0.614	-1.346	0.101	0.537	-1.252	0.037	0.589	NaN	NaN	NaN	NaN	NaN	NaN	-1.236	0.647	0.146	-1.222	0.519	0.196	-1.247	0.45	0.188	NaN	NaN	NaN	-1.32	0.091	0.219
677	3.385	-1.428	1.04	0.363	NaN	NaN	NaN	-1.321	0.879	0.577	-1.295	0.661	0.603	NaN	NaN	NaN	-1.257	0.464	0.563	-1.293	0.316	0.614	-1.346	0.101	0.537	-1.252	0.037	0.588	NaN	NaN	NaN	NaN	NaN	NaN	-1.237	0.647	0.146	-1.222	0.519	0.196	-1.246	0.449	0.188	NaN	NaN	NaN	-1.32	0.091	0.219
678	3.39	-1.428	1.04	0.363	NaN	NaN	NaN	-1.321	0.879	0.576	-1.294	0.661	0.602	NaN	NaN	NaN	-1.256	0.464	0.562	-1.293	0.316	0.613	-1.346	0.102	0.537	-1.252	0.037	0.588	NaN	NaN	NaN	NaN	NaN	NaN	-1.239	0.646	0.146	-1.222	0.519	0.196	-1.246	0.448	0.189	NaN	NaN	NaN	-1.32	0.091	0.219
679	3.395	-1.427	1.04	0.361	NaN	NaN	NaN	-1.321	0.879	0.575	-1.294	0.662	0.602	NaN	NaN	NaN	-1.257	0.464	0.561	-1.293	0.316	0.613	-1.346	0.102	0.537	-1.252	0.037	0.588	NaN	NaN	NaN	NaN	NaN	NaN	-1.241	0.646	0.145	-1.222	0.519	0.196	-1.246	0.447	0.189	NaN	NaN	NaN	-1.32	0.091	0.219
680	3.4	-1.427	1.04	0.36	NaN	NaN	NaN	-1.321	0.879	0.575	-1.294	0.662	0.601	NaN	NaN	NaN	-1.257	0.464	0.561	-1.293	0.316	0.613	-1.346	0.102	0.537	-1.252	0.037	0.588	NaN	NaN	NaN	NaN	NaN	NaN	-1.242	0.645	0.145	-1.223	0.519	0.196	-1.247	0.446	0.19	NaN	NaN	NaN	-1.32	0.091	0.218
681	3.405	-1.426	1.041	0.359	NaN	NaN	NaN	-1.321	0.879	0.574	-1.294	0.662	0.6	NaN	NaN	NaN	-1.257	0.464	0.56	-1.293	0.317	0.612	-1.346	0.102	0.537	-1.252	0.037	0.588	NaN	NaN	NaN	NaN	NaN	NaN	-1.244	0.645	0.145	-1.223	0.519	0.196	-1.247	0.446	0.189	NaN	NaN	NaN	-1.32	0.091	0.218
682	3.41	-1.425	1.041	0.358	NaN	NaN	NaN	-1.321	0.88	0.573	-1.295	0.662	0.599	NaN	NaN	NaN	-1.257	0.464	0.56	-1.294	0.317	0.612	-1.346	0.102	0.537	-1.252	0.037	0.588	NaN	NaN	NaN	NaN	NaN	NaN	-1.245	0.645	0.144	-1.224	0.519	0.196	-1.248	0.446	0.189	NaN	NaN	NaN	-1.32	0.091	0.218
683	3.415	-1.425	1.041	0.357	NaN	NaN	NaN	-1.32	0.88	0.572	-1.295	0.663	0.599	NaN	NaN	NaN	-1.257	0.464	0.559	-1.294	0.317	0.611	-1.346	0.102	0.536	-1.252	0.037	0.588	NaN	NaN	NaN	NaN	NaN	NaN	-1.246	0.646	0.143	-1.224	0.518	0.195	-1.249	0.447	0.189	NaN	NaN	NaN	-1.32	0.091	0.217
684	3.42	-1.424	1.041	0.356	NaN	NaN	NaN	-1.32	0.88	0.571	-1.294	0.662	0.598	NaN	NaN	NaN	-1.257	0.464	0.559	-1.294	0.318	0.611	-1.346	0.102	0.536	-1.252	0.037	0.588	NaN	NaN	NaN	NaN	NaN	NaN	-1.247	0.645	0.143	-1.225	0.519	0.195	-1.252	0.45	0.187	NaN	NaN	NaN	-1.32	0.091	0.217
685	3.425	-1.423	1.042	0.355	NaN	NaN	NaN	-1.321	0.88	0.57	-1.295	0.663	0.597	NaN	NaN	NaN	-1.257	0.464	0.558	-1.294	0.318	0.61	-1.346	0.102	0.536	-1.252	0.037	0.588	NaN	NaN	NaN	NaN	NaN	NaN	-1.248	0.646	0.142	-1.227	0.52	0.194	-1.253	0.45	0.186	NaN	NaN	NaN	-1.32	0.091	0.217
686	3.43	-1.423	1.042	0.354	NaN	NaN	NaN	-1.32	0.88	0.568	-1.295	0.663	0.596	NaN	NaN	NaN	-1.257	0.464	0.557	-1.295	0.319	0.61	-1.346	0.103	0.536	-1.252	0.037	0.588	NaN	NaN	NaN	NaN	NaN	NaN	-1.248	0.646	0.142	-1.227	0.52	0.193	-1.253	0.449	0.186	NaN	NaN	NaN	-1.32	0.091	0.217
687	3.435	-1.422	1.042	0.352	NaN	NaN	NaN	-1.32	0.88	0.568	-1.295	0.664	0.595	NaN	NaN	NaN	-1.257	0.464	0.556	-1.295	0.319	0.61	-1.346	0.103	0.536	-1.252	0.037	0.588	NaN	NaN	NaN	NaN	NaN	NaN	-1.248	0.646	0.141	-1.228	0.52	0.193	-1.252	0.449	0.185	NaN	NaN	NaN	-1.32	0.091	0.216
688	3.44	-1.422	1.042	0.351	NaN	NaN	NaN	-1.32	0.88	0.567	-1.295	0.663	0.594	NaN	NaN	NaN	-1.257	0.464	0.555	-1.295	0.32	0.609	-1.346	0.103	0.536	-1.252	0.037	0.588	NaN	NaN	NaN	NaN	NaN	NaN	-1.248	0.646	0.14	-1.228	0.52	0.192	-1.252	0.449	0.185	NaN	NaN	NaN	-1.32	0.091	0.216
689	3.445	-1.421	1.042	0.35	NaN	NaN	NaN	-1.32	0.881	0.565	-1.295	0.664	0.593	NaN	NaN	NaN	-1.257	0.464	0.555	-1.295	0.32	0.609	-1.346	0.103	0.536	-1.252	0.037	0.588	NaN	NaN	NaN	NaN	NaN	NaN	-1.247	0.646	0.139	-1.228	0.52	0.191	-1.252	0.449	0.185	NaN	NaN	NaN	-1.32	0.091	0.216
690	3.45	-1.42	1.042	0.349	NaN	NaN	NaN	-1.32	0.881	0.564	-1.295	0.664	0.592	NaN	NaN	NaN	-1.258	0.465	0.554	-1.295	0.32	0.608	-1.346	0.103	0.536	-1.251	0.037	0.588	NaN	NaN	NaN	NaN	NaN	NaN	-1.248	0.646	0.138	-1.229	0.52	0.191	-1.252	0.449	0.185	NaN	NaN	NaN	-1.32	0.091	0.216
691	3.455	-1.42	1.042	0.348	NaN	NaN	NaN	-1.32	0.881	0.563	-1.295	0.664	0.591	NaN	NaN	NaN	-1.258	0.466	0.553	-1.296	0.32	0.608	-1.346	0.103	0.536	-1.251	0.037	0.588	NaN	NaN	NaN	NaN	NaN	NaN	-1.247	0.647	0.138	-1.228	0.52	0.19	-1.254	0.45	0.183	NaN	NaN	NaN	-1.32	0.091	0.216
692	3.46	-1.42	1.042	0.346	NaN	NaN	NaN	-1.319	0.881	0.562	-1.296	0.665	0.591	NaN	NaN	NaN	-1.259	0.466	0.553	-1.296	0.32	0.607	-1.346	0.103	0.536	-1.251	0.037	0.588	NaN	NaN	NaN	NaN	NaN	NaN	-1.247	0.646	0.137	-1.228	0.52	0.189	-1.255	0.45	0.182	NaN	NaN	NaN	-1.321	0.09	0.216
693	3.465	-1.419	1.043	0.345	NaN	NaN	NaN	-1.319	0.881	0.561	-1.295	0.664	0.59	NaN	NaN	NaN	-1.259	0.466	0.553	-1.296	0.32	0.607	-1.346	0.103	0.536	-1.251	0.037	0.588	NaN	NaN	NaN	NaN	NaN	NaN	-1.246	0.647	0.136	-1.228	0.52	0.189	-1.253	0.449	0.182	NaN	NaN	NaN	-1.321	0.09	0.216
694	3.47	-1.419	1.043	0.344	NaN	NaN	NaN	-1.318	0.881	0.56	-1.295	0.665	0.589	NaN	NaN	NaN	-1.259	0.467	0.552	-1.296	0.32	0.607	-1.346	0.103	0.536	-1.251	0.037	0.588	NaN	NaN	NaN	NaN	NaN	NaN	-1.246	0.647	0.135	-1.227	0.52	0.188	-1.251	0.446	0.183	NaN	NaN	NaN	-1.321	0.09	0.215
695	3.475	-1.418	1.043	0.343	NaN	NaN	NaN	-1.318	0.882	0.559	-1.296	0.665	0.588	NaN	NaN	NaN	-1.26	0.467	0.552	-1.296	0.32	0.607	-1.346	0.103	0.536	-1.251	0.037	0.588	NaN	NaN	NaN	NaN	NaN	NaN	-1.245	0.647	0.135	-1.227	0.52	0.188	-1.25	0.445	0.183	NaN	NaN	NaN	-1.321	0.09	0.215
696	3.48	-1.418	1.042	0.341	NaN	NaN	NaN	-1.318	0.882	0.558	-1.296	0.665	0.587	NaN	NaN	NaN	-1.26	0.468	0.551	-1.296	0.321	0.606	-1.346	0.103	0.536	-1.251	0.037	0.588	NaN	NaN	NaN	NaN	NaN	NaN	-1.245	0.647	0.134	-1.227	0.52	0.187	-1.25	0.445	0.183	NaN	NaN	NaN	-1.321	0.09	0.215
697	3.485	-1.417	1.043	0.34	NaN	NaN	NaN	-1.318	0.882	0.557	-1.296	0.665	0.586	NaN	NaN	NaN	-1.26	0.468	0.55	-1.296	0.321	0.606	-1.346	0.103	0.536	-1.251	0.038	0.588	NaN	NaN	NaN	NaN	NaN	NaN	-1.245	0.647	0.133	-1.227	0.52	0.187	-1.25	0.445	0.183	NaN	NaN	NaN	-1.321	0.09	0.215
698	3.49	-1.417	1.043	0.339	NaN	NaN	NaN	-1.317	0.882	0.556	-1.295	0.665	0.585	NaN	NaN	NaN	-1.26	0.468	0.549	-1.296	0.322	0.605	-1.346	0.103	0.535	-1.251	0.038	0.588	NaN	NaN	NaN	NaN	NaN	NaN	-1.244	0.647	0.132	-1.227	0.52	0.187	-1.25	0.445	0.182	NaN	NaN	NaN	-1.322	0.09	0.215
699	3.495	-1.416	1.042	0.338	NaN	NaN	NaN	-1.317	0.882	0.555	-1.295	0.665	0.584	NaN	NaN	NaN	-1.26	0.468	0.549	-1.297	0.322	0.605	-1.346	0.103	0.535	-1.251	0.038	0.588	NaN	NaN	NaN	NaN	NaN	NaN	-1.243	0.647	0.132	-1.226	0.519	0.186	-1.249	0.445	0.182	NaN	NaN	NaN	-1.322	0.089	0.215
700	3.5	-1.416	1.042	0.336	NaN	NaN	NaN	-1.317	0.881	0.554	-1.295	0.665	0.583	NaN	NaN	NaN	-1.26	0.468	0.548	-1.297	0.322	0.605	-1.346	0.103	0.535	-1.251	0.038	0.588	NaN	NaN	NaN	NaN	NaN	NaN	-1.242	0.647	0.131	-1.226	0.519	0.186	-1.25	0.445	0.182	NaN	NaN	NaN	-1.322	0.089	0.215
701	3.505	-1.415	1.042	0.335	NaN	NaN	NaN	-1.316	0.882	0.553	-1.295	0.666	0.583	NaN	NaN	NaN	-1.26	0.468	0.548	-1.297	0.322	0.604	-1.346	0.103	0.535	-1.251	0.038	0.588	NaN	NaN	NaN	NaN	NaN	NaN	-1.242	0.647	0.131	-1.226	0.519	0.186	-1.25	0.444	0.181	NaN	NaN	NaN	-1.321	0.089	0.215
702	3.51	-1.415	1.042	0.333	NaN	NaN	NaN	-1.317	0.882	0.552	-1.295	0.666	0.582	NaN	NaN	NaN	-1.26	0.468	0.547	-1.297	0.322	0.604	-1.346	0.103	0.535	-1.251	0.038	0.588	NaN	NaN	NaN	NaN	NaN	NaN	-1.241	0.647	0.13	-1.226	0.519	0.185	-1.251	0.446	0.18	NaN	NaN	NaN	-1.321	0.089	0.215
703	3.515	-1.415	1.042	0.332	NaN	NaN	NaN	-1.316	0.882	0.551	-1.295	0.666	0.581	NaN	NaN	NaN	-1.26	0.468	0.547	-1.297	0.322	0.604	-1.345	0.103	0.535	-1.251	0.038	0.588	NaN	NaN	NaN	NaN	NaN	NaN	-1.24	0.647	0.13	-1.226	0.519	0.185	-1.254	0.448	0.179	NaN	NaN	NaN	-1.321	0.089	0.215
704	3.52	-1.414	1.041	0.331	NaN	NaN	NaN	-1.316	0.882	0.55	-1.294	0.666	0.58	NaN	NaN	NaN	-1.26	0.468	0.547	-1.297	0.322	0.603	-1.345	0.103	0.535	-1.251	0.038	0.588	NaN	NaN	NaN	NaN	NaN	NaN	-1.239	0.647	0.129	-1.226	0.519	0.184	-1.255	0.449	0.178	NaN	NaN	NaN	-1.321	0.088	0.215
705	3.525	-1.414	1.041	0.33	NaN	NaN	NaN	-1.316	0.881	0.549	-1.294	0.666	0.579	NaN	NaN	NaN	-1.259	0.468	0.546	-1.296	0.322	0.603	-1.345	0.103	0.534	-1.251	0.038	0.588	NaN	NaN	NaN	NaN	NaN	NaN	-1.238	0.647	0.129	-1.226	0.519	0.184	-1.256	0.449	0.178	NaN	NaN	NaN	-1.321	0.088	0.215
706	3.53	-1.413	1.041	0.328	NaN	NaN	NaN	-1.316	0.882	0.548	-1.294	0.666	0.578	NaN	NaN	NaN	-1.259	0.468	0.546	-1.296	0.323	0.602	-1.345	0.103	0.534	-1.251	0.038	0.588	NaN	NaN	NaN	NaN	NaN	NaN	-1.238	0.648	0.128	-1.226	0.519	0.184	-1.258	0.451	0.179	NaN	NaN	NaN	-1.321	0.088	0.215
707	3.535	-1.413	1.041	0.327	NaN	NaN	NaN	-1.316	0.882	0.547	-1.294	0.666	0.578	NaN	NaN	NaN	-1.259	0.468	0.545	-1.296	0.323	0.601	-1.345	0.103	0.534	-1.251	0.038	0.588	NaN	NaN	NaN	NaN	NaN	NaN	-1.237	0.647	0.127	-1.226	0.519	0.183	-1.259	0.451	0.179	NaN	NaN	NaN	-1.321	0.088	0.215
708	3.54	-1.413	1.041	0.325	NaN	NaN	NaN	-1.316	0.882	0.546	-1.294	0.666	0.577	NaN	NaN	NaN	-1.258	0.469	0.544	-1.296	0.323	0.601	-1.345	0.104	0.534	-1.251	0.038	0.588	NaN	NaN	NaN	NaN	NaN	NaN	-1.236	0.647	0.127	-1.226	0.519	0.183	-1.259	0.451	0.179	NaN	NaN	NaN	-1.321	0.088	0.215
709	3.545	-1.412	1.041	0.324	NaN	NaN	NaN	-1.316	0.882	0.545	-1.293	0.666	0.576	NaN	NaN	NaN	-1.258	0.469	0.543	-1.296	0.323	0.601	-1.345	0.104	0.534	-1.251	0.038	0.588	NaN	NaN	NaN	NaN	NaN	NaN	-1.235	0.647	0.127	-1.226	0.518	0.183	-1.259	0.451	0.179	NaN	NaN	NaN	-1.321	0.088	0.215
710	3.55	-1.412	1.04	0.323	NaN	NaN	NaN	-1.315	0.881	0.544	-1.293	0.667	0.575	NaN	NaN	NaN	-1.258	0.468	0.543	-1.295	0.323	0.6	-1.345	0.104	0.534	-1.251	0.038	0.588	NaN	NaN	NaN	NaN	NaN	NaN	-1.235	0.647	0.126	-1.226	0.518	0.183	-1.259	0.45	0.178	NaN	NaN	NaN	-1.321	0.088	0.215
711	3.555	-1.411	1.04	0.322	NaN	NaN	NaN	-1.316	0.881	0.543	-1.293	0.667	0.574	NaN	NaN	NaN	-1.257	0.468	0.542	-1.295	0.323	0.6	-1.344	0.104	0.534	-1.251	0.038	0.588	NaN	NaN	NaN	NaN	NaN	NaN	-1.234	0.647	0.126	-1.226	0.518	0.182	-1.258	0.45	0.178	NaN	NaN	NaN	-1.321	0.088	0.215
712	3.56	-1.411	1.04	0.32	NaN	NaN	NaN	-1.316	0.881	0.542	-1.293	0.666	0.573	NaN	NaN	NaN	-1.257	0.468	0.542	-1.295	0.324	0.6	-1.344	0.104	0.534	-1.251	0.038	0.588	NaN	NaN	NaN	NaN	NaN	NaN	-1.234	0.647	0.125	-1.226	0.517	0.182	-1.256	0.448	0.176	NaN	NaN	NaN	-1.321	0.088	0.215
713	3.565	-1.411	1.04	0.319	NaN	NaN	NaN	-1.316	0.881	0.541	-1.293	0.666	0.572	NaN	NaN	NaN	-1.257	0.469	0.542	-1.295	0.324	0.6	-1.344	0.105	0.534	-1.251	0.038	0.588	NaN	NaN	NaN	NaN	NaN	NaN	-1.234	0.647	0.125	-1.226	0.517	0.182	-1.256	0.448	0.175	NaN	NaN	NaN	-1.321	0.088	0.215
714	3.57	-1.411	1.04	0.317	NaN	NaN	NaN	-1.316	0.881	0.54	-1.293	0.667	0.572	NaN	NaN	NaN	-1.257	0.469	0.541	-1.296	0.325	0.6	-1.344	0.105	0.534	-1.251	0.038	0.588	NaN	NaN	NaN	NaN	NaN	NaN	-1.234	0.647	0.124	-1.226	0.518	0.182	-1.256	0.448	0.175	NaN	NaN	NaN	-1.321	0.087	0.215
715	3.575	-1.409	1.039	0.317	NaN	NaN	NaN	-1.316	0.881	0.539	-1.293	0.667	0.571	NaN	NaN	NaN	-1.256	0.469	0.541	-1.296	0.325	0.6	-1.344	0.105	0.534	-1.251	0.038	0.588	NaN	NaN	NaN	NaN	NaN	NaN	-1.234	0.647	0.124	-1.227	0.518	0.181	-1.255	0.447	0.175	NaN	NaN	NaN	-1.321	0.087	0.215
716	3.58	-1.408	1.038	0.316	NaN	NaN	NaN	-1.316	0.881	0.538	-1.292	0.667	0.57	NaN	NaN	NaN	-1.256	0.469	0.541	-1.296	0.326	0.599	-1.344	0.105	0.534	-1.251	0.038	0.588	NaN	NaN	NaN	NaN	NaN	NaN	-1.233	0.647	0.124	-1.227	0.518	0.181	-1.254	0.446	0.175	NaN	NaN	NaN	-1.321	0.087	0.215
717	3.585	-1.409	1.039	0.314	NaN	NaN	NaN	-1.316	0.881	0.537	-1.292	0.667	0.57	NaN	NaN	NaN	-1.256	0.469	0.54	-1.295	0.326	0.599	-1.344	0.105	0.534	-1.251	0.038	0.588	NaN	NaN	NaN	NaN	NaN	NaN	-1.233	0.647	0.123	-1.227	0.518	0.181	-1.254	0.446	0.175	NaN	NaN	NaN	-1.321	0.087	0.215
718	3.59	-1.41	1.039	0.313	NaN	NaN	NaN	-1.316	0.881	0.536	-1.292	0.667	0.569	NaN	NaN	NaN	-1.255	0.469	0.54	-1.295	0.327	0.598	-1.344	0.106	0.534	-1.251	0.038	0.588	NaN	NaN	NaN	NaN	NaN	NaN	-1.233	0.647	0.122	-1.227	0.518	0.18	-1.253	0.444	0.176	NaN	NaN	NaN	-1.321	0.087	0.215
719	3.595	-1.409	1.039	0.312	NaN	NaN	NaN	-1.316	0.881	0.535	-1.292	0.668	0.568	NaN	NaN	NaN	-1.255	0.469	0.539	-1.295	0.327	0.598	-1.344	0.106	0.534	-1.251	0.038	0.588	NaN	NaN	NaN	NaN	NaN	NaN	-1.233	0.647	0.122	-1.227	0.518	0.18	-1.252	0.444	0.176	NaN	NaN	NaN	-1.321	0.087	0.215
720	3.6	-1.406	1.037	0.312	NaN	NaN	NaN	-1.316	0.882	0.534	-1.292	0.668	0.567	NaN	NaN	NaN	-1.255	0.469	0.539	-1.295	0.327	0.598	-1.344	0.106	0.534	-1.251	0.038	0.588	NaN	NaN	NaN	NaN	NaN	NaN	-1.233	0.647	0.122	-1.227	0.518	0.18	-1.252	0.443	0.176	NaN	NaN	NaN	-1.321	0.087	0.215
721	3.605	-1.405	1.037	0.31	NaN	NaN	NaN	-1.316	0.882	0.533	-1.292	0.668	0.567	NaN	NaN	NaN	-1.255	0.469	0.538	-1.295	0.327	0.598	-1.344	0.107	0.534	-1.251	0.038	0.588	NaN	NaN	NaN	NaN	NaN	NaN	-1.233	0.646	0.121	-1.227	0.518	0.18	-1.252	0.443	0.176	NaN	NaN	NaN	-1.321	0.087	0.215
722	3.61	-1.406	1.038	0.309	NaN	NaN	NaN	-1.316	0.882	0.532	-1.292	0.668	0.566	NaN	NaN	NaN	-1.254	0.47	0.538	-1.295	0.328	0.597	-1.344	0.107	0.534	-1.251	0.038	0.588	NaN	NaN	NaN	NaN	NaN	NaN	-1.233	0.646	0.121	-1.227	0.518	0.179	-1.253	0.443	0.176	NaN	NaN	NaN	-1.321	0.087	0.215
723	3.615	-1.407	1.039	0.306	NaN	NaN	NaN	-1.316	0.882	0.532	-1.292	0.668	0.565	NaN	NaN	NaN	-1.254	0.47	0.537	-1.295	0.328	0.597	-1.344	0.107	0.534	-1.251	0.038	0.588	NaN	NaN	NaN	NaN	NaN	NaN	-1.233	0.646	0.121	-1.228	0.518	0.179	-1.253	0.443	0.175	NaN	NaN	NaN	-1.321	0.087	0.215
724	3.62	-1.406	1.039	0.306	NaN	NaN	NaN	-1.316	0.882	0.531	-1.292	0.668	0.565	NaN	NaN	NaN	-1.254	0.47	0.537	-1.295	0.328	0.597	-1.344	0.107	0.534	-1.251	0.038	0.588	NaN	NaN	NaN	NaN	NaN	NaN	-1.233	0.647	0.12	-1.229	0.52	0.177	-1.253	0.443	0.175	NaN	NaN	NaN	-1.321	0.087	0.215
725	3.625	-1.405	1.038	0.305	NaN	NaN	NaN	-1.316	0.883	0.53	-1.293	0.669	0.564	NaN	NaN	NaN	-1.254	0.47	0.536	-1.295	0.328	0.597	-1.344	0.108	0.534	-1.251	0.038	0.588	NaN	NaN	NaN	NaN	NaN	NaN	-1.233	0.646	0.119	-1.23	0.521	0.177	-1.253	0.443	0.175	NaN	NaN	NaN	-1.321	0.087	0.215
726	3.63	-1.404	1.037	0.305	NaN	NaN	NaN	-1.316	0.883	0.529	-1.293	0.669	0.563	NaN	NaN	NaN	-1.254	0.47	0.536	-1.295	0.328	0.597	-1.344	0.108	0.533	-1.251	0.038	0.588	NaN	NaN	NaN	NaN	NaN	NaN	-1.233	0.646	0.119	-1.23	0.521	0.177	-1.252	0.443	0.175	NaN	NaN	NaN	-1.321	0.087	0.215
727	3.635	-1.404	1.038	0.303	NaN	NaN	NaN	-1.316	0.883	0.528	-1.293	0.669	0.563	NaN	NaN	NaN	-1.254	0.47	0.536	-1.295	0.328	0.596	-1.344	0.108	0.533	-1.251	0.038	0.588	NaN	NaN	NaN	NaN	NaN	NaN	-1.233	0.646	0.119	-1.229	0.52	0.177	-1.252	0.442	0.175	NaN	NaN	NaN	-1.321	0.087	0.215
728	3.64	-1.406	1.039	0.301	NaN	NaN	NaN	-1.316	0.884	0.527	-1.293	0.67	0.562	NaN	NaN	NaN	-1.254	0.471	0.535	-1.295	0.329	0.596	-1.344	0.109	0.533	-1.251	0.038	0.588	NaN	NaN	NaN	NaN	NaN	NaN	-1.233	0.646	0.118	-1.227	0.518	0.177	-1.251	0.441	0.175	NaN	NaN	NaN	-1.321	0.087	0.215
729	3.645	-1.406	1.039	0.299	NaN	NaN	NaN	-1.316	0.883	0.527	-1.294	0.67	0.561	NaN	NaN	NaN	-1.255	0.472	0.535	-1.296	0.329	0.595	-1.344	0.109	0.533	-1.251	0.038	0.588	NaN	NaN	NaN	NaN	NaN	NaN	-1.232	0.646	0.118	-1.227	0.518	0.177	-1.251	0.441	0.174	NaN	NaN	NaN	-1.321	0.087	0.215
730	3.65	-1.406	1.039	0.298	NaN	NaN	NaN	-1.316	0.884	0.526	-1.294	0.67	0.56	NaN	NaN	NaN	-1.255	0.472	0.535	-1.296	0.33	0.595	-1.344	0.109	0.533	-1.251	0.038	0.588	NaN	NaN	NaN	NaN	NaN	NaN	-1.232	0.646	0.117	-1.227	0.518	0.177	-1.251	0.441	0.174	NaN	NaN	NaN	-1.321	0.087	0.215
731	3.655	-1.406	1.039	0.297	NaN	NaN	NaN	-1.316	0.884	0.525	-1.295	0.67	0.56	NaN	NaN	NaN	-1.255	0.473	0.535	-1.296	0.331	0.595	-1.344	0.109	0.533	-1.251	0.038	0.588	NaN	NaN	NaN	NaN	NaN	NaN	-1.232	0.646	0.117	-1.227	0.518	0.176	-1.251	0.44	0.174	NaN	NaN	NaN	-1.321	0.087	0.215
732	3.66	-1.406	1.039	0.296	NaN	NaN	NaN	-1.316	0.885	0.524	-1.295	0.671	0.559	NaN	NaN	NaN	-1.256	0.474	0.535	-1.297	0.332	0.594	-1.344	0.109	0.533	-1.251	0.038	0.588	NaN	NaN	NaN	NaN	NaN	NaN	-1.232	0.646	0.117	-1.227	0.518	0.176	-1.251	0.44	0.174	NaN	NaN	NaN	-1.321	0.087	0.215
733	3.665	-1.406	1.039	0.295	NaN	NaN	NaN	-1.316	0.885	0.523	-1.296	0.671	0.558	NaN	NaN	NaN	-1.257	0.474	0.534	-1.297	0.332	0.594	-1.344	0.109	0.533	-1.251	0.038	0.588	NaN	NaN	NaN	NaN	NaN	NaN	-1.232	0.646	0.116	-1.227	0.517	0.176	-1.251	0.44	0.173	NaN	NaN	NaN	-1.321	0.087	0.215
734	3.67	-1.405	1.039	0.294	NaN	NaN	NaN	-1.316	0.885	0.523	-1.296	0.671	0.558	NaN	NaN	NaN	-1.257	0.474	0.534	-1.297	0.332	0.594	-1.344	0.109	0.533	-1.251	0.038	0.588	NaN	NaN	NaN	NaN	NaN	NaN	-1.231	0.646	0.116	-1.227	0.517	0.176	-1.251	0.44	0.173	NaN	NaN	NaN	-1.321	0.087	0.215
735	3.675	-1.405	1.038	0.293	NaN	NaN	NaN	-1.316	0.885	0.522	-1.297	0.671	0.557	NaN	NaN	NaN	-1.257	0.474	0.533	-1.297	0.332	0.594	-1.344	0.109	0.533	-1.251	0.038	0.588	NaN	NaN	NaN	NaN	NaN	NaN	-1.231	0.646	0.115	-1.227	0.517	0.175	-1.251	0.44	0.173	NaN	NaN	NaN	-1.321	0.087	0.215
736	3.68	-1.405	1.038	0.292	NaN	NaN	NaN	-1.316	0.885	0.521	-1.298	0.671	0.556	NaN	NaN	NaN	-1.257	0.474	0.533	-1.297	0.332	0.594	-1.343	0.109	0.533	-1.251	0.038	0.588	NaN	NaN	NaN	NaN	NaN	NaN	-1.231	0.646	0.115	-1.227	0.517	0.175	-1.251	0.44	0.172	NaN	NaN	NaN	-1.321	0.087	0.215
737	3.685	-1.405	1.038	0.291	NaN	NaN	NaN	-1.316	0.886	0.52	-1.298	0.671	0.556	NaN	NaN	NaN	-1.257	0.474	0.532	-1.298	0.332	0.593	-1.343	0.11	0.533	-1.251	0.038	0.588	NaN	NaN	NaN	NaN	NaN	NaN	-1.231	0.646	0.114	-1.227	0.517	0.175	-1.251	0.44	0.172	NaN	NaN	NaN	-1.321	0.087	0.215
738	3.69	-1.404	1.038	0.29	NaN	NaN	NaN	-1.316	0.886	0.52	-1.299	0.672	0.555	NaN	NaN	NaN	-1.257	0.474	0.532	-1.298	0.332	0.593	-1.343	0.11	0.533	-1.251	0.038	0.588	NaN	NaN	NaN	NaN	NaN	NaN	-1.23	0.646	0.114	-1.227	0.518	0.174	-1.251	0.44	0.172	NaN	NaN	NaN	-1.321	0.087	0.215
739	3.695	-1.404	1.038	0.289	NaN	NaN	NaN	-1.316	0.886	0.519	-1.3	0.672	0.554	NaN	NaN	NaN	-1.257	0.474	0.531	-1.298	0.332	0.593	-1.343	0.11	0.533	-1.251	0.038	0.588	NaN	NaN	NaN	NaN	NaN	NaN	-1.23	0.646	0.114	-1.227	0.518	0.174	-1.251	0.44	0.172	NaN	NaN	NaN	-1.321	0.087	0.215
740	3.7	-1.404	1.038	0.288	NaN	NaN	NaN	-1.316	0.886	0.518	-1.301	0.673	0.553	NaN	NaN	NaN	-1.257	0.474	0.531	-1.298	0.332	0.593	-1.343	0.11	0.533	-1.251	0.038	0.588	NaN	NaN	NaN	NaN	NaN	NaN	-1.229	0.645	0.114	-1.228	0.519	0.173	-1.251	0.44	0.172	NaN	NaN	NaN	-1.321	0.087	0.215
741	3.705	-1.404	1.038	0.287	NaN	NaN	NaN	-1.316	0.887	0.518	-1.302	0.673	0.553	NaN	NaN	NaN	-1.258	0.474	0.53	-1.298	0.332	0.593	-1.343	0.11	0.533	-1.251	0.038	0.588	NaN	NaN	NaN	NaN	NaN	NaN	-1.229	0.645	0.113	-1.229	0.52	0.172	-1.25	0.44	0.172	NaN	NaN	NaN	-1.321	0.087	0.215
742	3.71	-1.404	1.038	0.286	NaN	NaN	NaN	-1.316	0.887	0.517	-1.302	0.673	0.552	NaN	NaN	NaN	-1.258	0.474	0.53	-1.299	0.333	0.593	-1.343	0.11	0.533	-1.251	0.038	0.588	NaN	NaN	NaN	NaN	NaN	NaN	-1.229	0.645	0.113	-1.229	0.521	0.171	-1.25	0.44	0.172	NaN	NaN	NaN	-1.321	0.087	0.215
743	3.715	-1.404	1.038	0.285	NaN	NaN	NaN	-1.317	0.887	0.516	-1.303	0.673	0.551	NaN	NaN	NaN	-1.258	0.474	0.529	-1.299	0.333	0.592	-1.343	0.11	0.533	-1.251	0.038	0.587	NaN	NaN	NaN	NaN	NaN	NaN	-1.229	0.645	0.112	-1.229	0.521	0.171	-1.25	0.44	0.171	NaN	NaN	NaN	-1.321	0.087	0.215
744	3.72	-1.404	1.037	0.284	NaN	NaN	NaN	-1.317	0.887	0.515	-1.304	0.673	0.55	NaN	NaN	NaN	-1.259	0.475	0.529	-1.3	0.334	0.592	-1.343	0.11	0.533	-1.251	0.038	0.587	NaN	NaN	NaN	NaN	NaN	NaN	-1.229	0.645	0.112	-1.229	0.521	0.171	-1.25	0.44	0.171	NaN	NaN	NaN	-1.321	0.087	0.215
745	3.725	-1.404	1.037	0.283	NaN	NaN	NaN	-1.317	0.888	0.515	-1.305	0.674	0.55	NaN	NaN	NaN	-1.26	0.476	0.529	-1.301	0.334	0.592	-1.343	0.111	0.533	-1.251	0.038	0.587	NaN	NaN	NaN	NaN	NaN	NaN	-1.229	0.646	0.111	-1.228	0.521	0.171	-1.25	0.44	0.171	NaN	NaN	NaN	-1.321	0.087	0.215
746	3.73	-1.404	1.037	0.282	NaN	NaN	NaN	-1.317	0.888	0.514	-1.306	0.674	0.549	NaN	NaN	NaN	-1.261	0.476	0.529	-1.301	0.335	0.591	-1.343	0.111	0.533	-1.251	0.038	0.587	NaN	NaN	NaN	NaN	NaN	NaN	-1.229	0.645	0.111	-1.228	0.521	0.171	-1.25	0.44	0.171	NaN	NaN	NaN	-1.321	0.087	0.215
747	3.735	-1.404	1.037	0.281	NaN	NaN	NaN	-1.317	0.888	0.513	-1.306	0.675	0.548	NaN	NaN	NaN	-1.262	0.477	0.529	-1.302	0.336	0.591	-1.344	0.111	0.533	-1.251	0.038	0.587	NaN	NaN	NaN	NaN	NaN	NaN	-1.228	0.645	0.111	-1.228	0.521	0.17	-1.249	0.44	0.171	NaN	NaN	NaN	-1.321	0.087	0.215
748	3.74	-1.403	1.037	0.28	NaN	NaN	NaN	-1.317	0.888	0.513	-1.306	0.675	0.547	NaN	NaN	NaN	-1.263	0.478	0.528	-1.302	0.336	0.591	-1.344	0.111	0.533	-1.251	0.038	0.587	NaN	NaN	NaN	NaN	NaN	NaN	-1.227	0.644	0.111	-1.227	0.52	0.171	-1.249	0.44	0.171	NaN	NaN	NaN	-1.321	0.087	0.215
749	3.745	-1.403	1.037	0.279	NaN	NaN	NaN	-1.317	0.889	0.512	-1.307	0.675	0.547	NaN	NaN	NaN	-1.263	0.478	0.528	-1.303	0.336	0.59	-1.344	0.111	0.533	-1.251	0.038	0.587	NaN	NaN	NaN	NaN	NaN	NaN	-1.227	0.644	0.111	-1.225	0.517	0.171	-1.249	0.44	0.17	NaN	NaN	NaN	-1.321	0.087	0.215
750	3.75	-1.403	1.036	0.278	NaN	NaN	NaN	-1.317	0.889	0.511	-1.308	0.675	0.546	NaN	NaN	NaN	-1.264	0.477	0.527	-1.303	0.336	0.59	-1.344	0.111	0.533	-1.251	0.038	0.587	NaN	NaN	NaN	NaN	NaN	NaN	-1.227	0.644	0.11	-1.225	0.517	0.171	-1.248	0.439	0.17	NaN	NaN	NaN	-1.321	0.087	0.215
751	3.755	-1.403	1.036	0.277	NaN	NaN	NaN	-1.317	0.89	0.511	-1.309	0.676	0.545	NaN	NaN	NaN	-1.264	0.477	0.526	-1.303	0.336	0.59	-1.344	0.111	0.533	-1.251	0.038	0.587	NaN	NaN	NaN	NaN	NaN	NaN	-1.227	0.644	0.11	-1.225	0.516	0.171	-1.248	0.439	0.169	NaN	NaN	NaN	-1.321	0.087	0.215
752	3.76	-1.403	1.036	0.276	NaN	NaN	NaN	-1.317	0.89	0.51	-1.309	0.676	0.544	NaN	NaN	NaN	-1.264	0.477	0.526	-1.303	0.336	0.589	-1.344	0.111	0.533	-1.251	0.038	0.587	NaN	NaN	NaN	NaN	NaN	NaN	-1.228	0.645	0.109	-1.224	0.516	0.171	-1.248	0.439	0.169	NaN	NaN	NaN	-1.321	0.087	0.215
753	3.765	-1.403	1.036	0.275	NaN	NaN	NaN	-1.318	0.89	0.509	-1.31	0.676	0.544	NaN	NaN	NaN	-1.265	0.477	0.525	-1.304	0.336	0.589	-1.344	0.111	0.533	-1.251	0.038	0.587	NaN	NaN	NaN	NaN	NaN	NaN	-1.228	0.645	0.108	-1.224	0.516	0.171	-1.249	0.439	0.169	NaN	NaN	NaN	-1.321	0.087	0.215
754	3.77	-1.403	1.036	0.274	NaN	NaN	NaN	-1.318	0.89	0.509	-1.31	0.676	0.543	NaN	NaN	NaN	-1.265	0.477	0.524	-1.304	0.336	0.589	-1.344	0.111	0.533	-1.251	0.038	0.587	NaN	NaN	NaN	NaN	NaN	NaN	-1.228	0.644	0.108	-1.224	0.516	0.171	-1.248	0.439	0.169	NaN	NaN	NaN	-1.321	0.087	0.215
755	3.775	-1.403	1.035	0.274	NaN	NaN	NaN	-1.318	0.891	0.508	-1.311	0.677	0.543	NaN	NaN	NaN	-1.266	0.477	0.523	-1.305	0.336	0.588	-1.344	0.112	0.533	-1.251	0.038	0.587	NaN	NaN	NaN	NaN	NaN	NaN	-1.227	0.644	0.108	-1.224	0.516	0.17	-1.248	0.439	0.169	NaN	NaN	NaN	-1.321	0.087	0.215
756	3.78	-1.403	1.035	0.273	NaN	NaN	NaN	-1.318	0.891	0.507	-1.311	0.677	0.542	NaN	NaN	NaN	-1.267	0.478	0.523	-1.305	0.336	0.588	-1.344	0.112	0.532	-1.251	0.038	0.587	NaN	NaN	NaN	NaN	NaN	NaN	-1.227	0.643	0.108	-1.225	0.516	0.17	-1.248	0.438	0.169	NaN	NaN	NaN	-1.321	0.087	0.215
757	3.785	-1.403	1.035	0.272	NaN	NaN	NaN	-1.318	0.891	0.507	-1.311	0.678	0.541	NaN	NaN	NaN	-1.268	0.478	0.523	-1.306	0.336	0.587	-1.344	0.112	0.532	-1.251	0.038	0.587	NaN	NaN	NaN	NaN	NaN	NaN	-1.227	0.643	0.108	-1.225	0.516	0.17	-1.248	0.438	0.169	NaN	NaN	NaN	-1.321	0.087	0.215
758	3.79	-1.403	1.035	0.271	NaN	NaN	NaN	-1.318	0.891	0.506	-1.312	0.678	0.54	NaN	NaN	NaN	-1.269	0.479	0.523	-1.306	0.337	0.587	-1.344	0.112	0.532	-1.25	0.038	0.587	NaN	NaN	NaN	NaN	NaN	NaN	-1.227	0.643	0.108	-1.225	0.516	0.17	-1.249	0.437	0.168	NaN	NaN	NaN	-1.321	0.087	0.215
759	3.795	-1.403	1.035	0.27	NaN	NaN	NaN	-1.318	0.892	0.506	-1.312	0.678	0.54	NaN	NaN	NaN	-1.27	0.48	0.522	-1.307	0.338	0.587	-1.344	0.112	0.532	-1.25	0.038	0.587	NaN	NaN	NaN	NaN	NaN	NaN	-1.228	0.643	0.107	-1.225	0.516	0.169	-1.249	0.437	0.168	NaN	NaN	NaN	-1.321	0.087	0.215
760	3.8	-1.403	1.035	0.269	NaN	NaN	NaN	-1.319	0.893	0.505	-1.313	0.679	0.54	NaN	NaN	NaN	-1.271	0.48	0.522	-1.308	0.338	0.586	-1.344	0.111	0.532	-1.25	0.038	0.587	NaN	NaN	NaN	NaN	NaN	NaN	-1.228	0.644	0.106	-1.226	0.516	0.169	-1.249	0.437	0.168	NaN	NaN	NaN	-1.321	0.087	0.215
761	3.805	-1.403	1.034	0.268	NaN	NaN	NaN	-1.319	0.893	0.504	-1.313	0.68	0.539	NaN	NaN	NaN	-1.271	0.48	0.521	-1.309	0.339	0.586	-1.343	0.111	0.532	-1.25	0.038	0.587	NaN	NaN	NaN	NaN	NaN	NaN	-1.229	0.643	0.106	-1.226	0.516	0.169	-1.249	0.437	0.168	NaN	NaN	NaN	-1.321	0.087	0.215
762	3.81	-1.403	1.034	0.267	NaN	NaN	NaN	-1.319	0.894	0.504	-1.313	0.681	0.538	NaN	NaN	NaN	-1.272	0.48	0.52	-1.309	0.339	0.586	-1.343	0.111	0.532	-1.25	0.038	0.587	NaN	NaN	NaN	NaN	NaN	NaN	-1.228	0.643	0.106	-1.227	0.516	0.168	-1.25	0.437	0.167	NaN	NaN	NaN	-1.321	0.087	0.215
763	3.815	-1.403	1.034	0.266	NaN	NaN	NaN	-1.319	0.894	0.503	-1.314	0.681	0.538	NaN	NaN	NaN	-1.272	0.481	0.519	-1.31	0.339	0.585	-1.343	0.111	0.531	-1.25	0.038	0.587	NaN	NaN	NaN	NaN	NaN	NaN	-1.228	0.643	0.106	-1.227	0.516	0.168	-1.25	0.437	0.167	NaN	NaN	NaN	-1.321	0.087	0.215
764	3.82	-1.403	1.034	0.265	NaN	NaN	NaN	-1.319	0.895	0.503	-1.314	0.682	0.537	NaN	NaN	NaN	-1.273	0.481	0.518	-1.31	0.339	0.585	-1.343	0.111	0.531	-1.25	0.038	0.587	NaN	NaN	NaN	NaN	NaN	NaN	-1.228	0.643	0.105	-1.228	0.517	0.167	-1.25	0.438	0.167	NaN	NaN	NaN	-1.321	0.087	0.215
765	3.825	-1.403	1.034	0.264	NaN	NaN	NaN	-1.319	0.895	0.502	-1.315	0.683	0.537	NaN	NaN	NaN	-1.274	0.481	0.518	-1.311	0.339	0.584	-1.343	0.111	0.531	-1.25	0.038	0.587	NaN	NaN	NaN	NaN	NaN	NaN	-1.229	0.643	0.105	-1.23	0.519	0.166	-1.251	0.438	0.166	NaN	NaN	NaN	-1.321	0.087	0.215
766	3.83	-1.403	1.034	0.263	NaN	NaN	NaN	-1.319	0.896	0.502	-1.315	0.683	0.536	NaN	NaN	NaN	-1.275	0.482	0.517	-1.312	0.339	0.584	-1.343	0.112	0.53	-1.25	0.038	0.586	NaN	NaN	NaN	NaN	NaN	NaN	-1.229	0.643	0.105	-1.23	0.519	0.165	-1.252	0.439	0.165	NaN	NaN	NaN	-1.321	0.087	0.215
767	3.835	-1.403	1.034	0.262	NaN	NaN	NaN	-1.319	0.897	0.501	-1.315	0.684	0.536	NaN	NaN	NaN	-1.277	0.483	0.517	-1.313	0.34	0.584	-1.343	0.112	0.53	-1.25	0.039	0.586	NaN	NaN	NaN	NaN	NaN	NaN	-1.229	0.643	0.104	-1.231	0.519	0.165	-1.252	0.439	0.165	NaN	NaN	NaN	-1.321	0.087	0.215
768	3.84	-1.402	1.034	0.261	NaN	NaN	NaN	-1.32	0.897	0.5	-1.316	0.685	0.535	NaN	NaN	NaN	-1.277	0.484	0.517	-1.314	0.342	0.583	-1.343	0.113	0.53	-1.249	0.039	0.586	NaN	NaN	NaN	NaN	NaN	NaN	-1.229	0.643	0.104	-1.231	0.519	0.165	-1.252	0.439	0.165	NaN	NaN	NaN	-1.321	0.087	0.215
769	3.845	-1.402	1.034	0.261	NaN	NaN	NaN	-1.32	0.898	0.5	-1.316	0.686	0.534	NaN	NaN	NaN	-1.278	0.484	0.516	-1.315	0.342	0.582	-1.343	0.113	0.53	-1.249	0.039	0.586	NaN	NaN	NaN	NaN	NaN	NaN	-1.229	0.643	0.103	-1.231	0.519	0.165	-1.252	0.439	0.165	NaN	NaN	NaN	-1.321	0.087	0.215
770	3.85	-1.402	1.033	0.26	NaN	NaN	NaN	-1.32	0.899	0.499	-1.316	0.686	0.534	NaN	NaN	NaN	-1.279	0.484	0.516	-1.315	0.343	0.582	-1.343	0.114	0.53	-1.249	0.039	0.586	NaN	NaN	NaN	NaN	NaN	NaN	-1.228	0.643	0.103	-1.23	0.518	0.165	-1.252	0.439	0.165	NaN	NaN	NaN	-1.321	0.087	0.215
771	3.855	-1.402	1.033	0.259	NaN	NaN	NaN	-1.32	0.9	0.499	-1.316	0.687	0.533	NaN	NaN	NaN	-1.279	0.485	0.515	-1.316	0.343	0.581	-1.343	0.114	0.53	-1.249	0.039	0.586	NaN	NaN	NaN	NaN	NaN	NaN	-1.228	0.643	0.103	-1.229	0.517	0.165	-1.253	0.439	0.165	NaN	NaN	NaN	-1.321	0.087	0.215
772	3.86	-1.402	1.033	0.258	NaN	NaN	NaN	-1.32	0.9	0.498	-1.317	0.688	0.533	NaN	NaN	NaN	-1.28	0.486	0.515	-1.316	0.343	0.58	-1.343	0.115	0.53	-1.249	0.039	0.586	NaN	NaN	NaN	NaN	NaN	NaN	-1.228	0.643	0.103	-1.231	0.519	0.164	-1.253	0.439	0.165	NaN	NaN	NaN	-1.321	0.087	0.215
773	3.865	-1.402	1.033	0.257	NaN	NaN	NaN	-1.32	0.901	0.498	-1.318	0.689	0.532	NaN	NaN	NaN	-1.282	0.487	0.515	-1.317	0.343	0.58	-1.343	0.116	0.529	-1.25	0.039	0.586	NaN	NaN	NaN	NaN	NaN	NaN	-1.228	0.643	0.102	-1.23	0.518	0.164	-1.253	0.439	0.165	NaN	NaN	NaN	-1.322	0.087	0.215
774	3.87	-1.402	1.033	0.256	NaN	NaN	NaN	-1.321	0.902	0.497	-1.318	0.69	0.532	NaN	NaN	NaN	-1.283	0.488	0.514	-1.318	0.344	0.58	-1.343	0.116	0.529	-1.25	0.04	0.585	NaN	NaN	NaN	NaN	NaN	NaN	-1.228	0.643	0.102	-1.229	0.517	0.165	-1.253	0.439	0.165	NaN	NaN	NaN	-1.322	0.087	0.215
775	3.875	-1.402	1.033	0.255	NaN	NaN	NaN	-1.321	0.903	0.497	-1.318	0.691	0.532	NaN	NaN	NaN	-1.283	0.488	0.514	-1.319	0.345	0.579	-1.343	0.116	0.528	-1.251	0.04	0.585	NaN	NaN	NaN	NaN	NaN	NaN	-1.228	0.643	0.102	-1.229	0.516	0.165	-1.253	0.439	0.164	NaN	NaN	NaN	-1.322	0.087	0.215
776	3.88	-1.402	1.033	0.254	NaN	NaN	NaN	-1.322	0.904	0.496	-1.318	0.692	0.531	NaN	NaN	NaN	-1.283	0.488	0.513	-1.32	0.347	0.579	-1.343	0.116	0.528	-1.252	0.04	0.585	NaN	NaN	NaN	NaN	NaN	NaN	-1.228	0.643	0.102	-1.229	0.516	0.165	-1.254	0.439	0.164	NaN	NaN	NaN	-1.322	0.087	0.214
777	3.885	-1.402	1.033	0.253	NaN	NaN	NaN	-1.322	0.905	0.495	-1.318	0.692	0.531	NaN	NaN	NaN	-1.283	0.488	0.513	-1.321	0.347	0.578	-1.343	0.117	0.527	-1.252	0.04	0.585	NaN	NaN	NaN	NaN	NaN	NaN	-1.228	0.643	0.101	-1.229	0.516	0.164	-1.254	0.438	0.164	NaN	NaN	NaN	-1.322	0.086	0.214
778	3.89	-1.402	1.033	0.252	NaN	NaN	NaN	-1.322	0.906	0.495	-1.318	0.693	0.531	NaN	NaN	NaN	-1.284	0.489	0.513	-1.321	0.347	0.578	-1.343	0.117	0.527	-1.253	0.04	0.584	NaN	NaN	NaN	NaN	NaN	NaN	-1.228	0.643	0.101	-1.229	0.516	0.164	-1.254	0.438	0.164	NaN	NaN	NaN	-1.322	0.086	0.214
779	3.895	-1.402	1.033	0.251	NaN	NaN	NaN	-1.322	0.907	0.494	-1.318	0.694	0.53	NaN	NaN	NaN	-1.286	0.492	0.513	-1.322	0.347	0.577	-1.343	0.117	0.526	-1.253	0.041	0.584	NaN	NaN	NaN	NaN	NaN	NaN	-1.229	0.643	0.1	-1.23	0.516	0.164	-1.255	0.438	0.164	NaN	NaN	NaN	-1.322	0.086	0.214
780	3.9	-1.402	1.033	0.251	NaN	NaN	NaN	-1.322	0.907	0.494	-1.318	0.695	0.53	NaN	NaN	NaN	-1.286	0.493	0.513	-1.322	0.348	0.577	-1.342	0.118	0.525	-1.253	0.041	0.584	NaN	NaN	NaN	NaN	NaN	NaN	-1.229	0.643	0.1	-1.23	0.516	0.163	-1.255	0.438	0.163	NaN	NaN	NaN	-1.322	0.086	0.213
781	3.905	-1.402	1.033	0.25	NaN	NaN	NaN	-1.323	0.908	0.494	-1.318	0.695	0.53	NaN	NaN	NaN	-1.286	0.493	0.512	-1.323	0.348	0.576	-1.341	0.118	0.524	-1.253	0.041	0.584	NaN	NaN	NaN	NaN	NaN	NaN	-1.229	0.644	0.1	-1.23	0.515	0.163	-1.256	0.438	0.163	NaN	NaN	NaN	-1.322	0.086	0.213
782	3.91	-1.402	1.033	0.249	NaN	NaN	NaN	-1.324	0.909	0.493	-1.318	0.696	0.529	NaN	NaN	NaN	-1.286	0.493	0.512	-1.324	0.349	0.576	-1.341	0.119	0.523	-1.254	0.041	0.584	NaN	NaN	NaN	NaN	NaN	NaN	-1.229	0.644	0.1	-1.231	0.516	0.163	-1.256	0.438	0.163	NaN	NaN	NaN	-1.322	0.086	0.213
783	3.915	-1.402	1.034	0.248	NaN	NaN	NaN	-1.324	0.91	0.493	-1.318	0.697	0.529	NaN	NaN	NaN	-1.285	0.493	0.512	-1.325	0.35	0.575	-1.341	0.119	0.522	-1.254	0.041	0.584	NaN	NaN	NaN	NaN	NaN	NaN	-1.229	0.644	0.099	-1.232	0.516	0.162	-1.256	0.438	0.163	NaN	NaN	NaN	-1.322	0.086	0.213
784	3.92	-1.402	1.034	0.247	NaN	NaN	NaN	-1.324	0.91	0.492	-1.318	0.697	0.529	NaN	NaN	NaN	-1.285	0.493	0.511	-1.325	0.351	0.574	-1.34	0.119	0.521	-1.254	0.041	0.583	NaN	NaN	NaN	NaN	NaN	NaN	-1.23	0.644	0.099	-1.233	0.517	0.162	-1.257	0.438	0.162	NaN	NaN	NaN	-1.322	0.086	0.213
785	3.925	-1.402	1.034	0.246	NaN	NaN	NaN	-1.324	0.911	0.492	-1.318	0.698	0.529	NaN	NaN	NaN	-1.285	0.494	0.511	-1.325	0.351	0.573	-1.34	0.12	0.521	-1.254	0.041	0.583	NaN	NaN	NaN	NaN	NaN	NaN	-1.231	0.645	0.098	-1.234	0.517	0.162	-1.257	0.438	0.162	NaN	NaN	NaN	-1.321	0.085	0.213
786	3.93	-1.403	1.034	0.245	NaN	NaN	NaN	-1.325	0.912	0.491	-1.317	0.698	0.529	NaN	NaN	NaN	-1.284	0.494	0.511	-1.326	0.351	0.573	-1.34	0.12	0.52	-1.254	0.041	0.582	NaN	NaN	NaN	NaN	NaN	NaN	-1.231	0.645	0.097	-1.234	0.517	0.161	-1.258	0.438	0.162	NaN	NaN	NaN	-1.321	0.085	0.213
787	3.935	-1.403	1.034	0.244	NaN	NaN	NaN	-1.325	0.912	0.49	-1.317	0.699	0.529	NaN	NaN	NaN	-1.284	0.494	0.511	-1.326	0.352	0.572	-1.339	0.12	0.519	-1.254	0.041	0.582	NaN	NaN	NaN	NaN	NaN	NaN	-1.232	0.645	0.097	-1.235	0.517	0.161	-1.259	0.438	0.161	NaN	NaN	NaN	-1.321	0.085	0.213
788	3.94	-1.403	1.034	0.243	NaN	NaN	NaN	-1.326	0.912	0.49	-1.317	0.7	0.529	NaN	NaN	NaN	-1.283	0.495	0.511	-1.326	0.352	0.572	-1.339	0.121	0.518	-1.254	0.041	0.582	NaN	NaN	NaN	NaN	NaN	NaN	-1.232	0.645	0.097	-1.235	0.517	0.16	-1.26	0.439	0.161	NaN	NaN	NaN	-1.321	0.084	0.213
789	3.945	-1.403	1.034	0.243	NaN	NaN	NaN	-1.326	0.913	0.489	-1.317	0.7	0.529	NaN	NaN	NaN	-1.282	0.495	0.511	-1.326	0.352	0.572	-1.338	0.122	0.517	-1.255	0.041	0.582	NaN	NaN	NaN	NaN	NaN	NaN	-1.232	0.645	0.097	-1.237	0.518	0.16	-1.261	0.439	0.16	NaN	NaN	NaN	-1.321	0.084	0.213
790	3.95	-1.403	1.034	0.242	NaN	NaN	NaN	-1.327	0.913	0.489	-1.316	0.701	0.529	NaN	NaN	NaN	-1.281	0.496	0.511	-1.325	0.352	0.571	-1.338	0.122	0.516	-1.255	0.041	0.582	NaN	NaN	NaN	NaN	NaN	NaN	-1.233	0.645	0.096	-1.239	0.521	0.158	-1.262	0.439	0.16	NaN	NaN	NaN	-1.322	0.084	0.213
791	3.955	-1.403	1.034	0.241	NaN	NaN	NaN	-1.327	0.914	0.488	-1.315	0.701	0.529	NaN	NaN	NaN	-1.281	0.496	0.511	-1.325	0.352	0.57	-1.337	0.122	0.515	-1.255	0.042	0.581	NaN	NaN	NaN	NaN	NaN	NaN	-1.235	0.646	0.095	-1.24	0.521	0.157	-1.262	0.439	0.16	NaN	NaN	NaN	-1.322	0.084	0.213
792	3.96	-1.403	1.035	0.24	NaN	NaN	NaN	-1.327	0.914	0.488	-1.314	0.701	0.529	NaN	NaN	NaN	-1.28	0.497	0.511	-1.325	0.353	0.569	-1.337	0.123	0.514	-1.255	0.042	0.581	NaN	NaN	NaN	NaN	NaN	NaN	-1.235	0.646	0.095	-1.24	0.52	0.157	-1.263	0.439	0.16	NaN	NaN	NaN	-1.322	0.084	0.213
793	3.965	-1.404	1.035	0.24	NaN	NaN	NaN	-1.328	0.914	0.487	-1.313	0.702	0.53	NaN	NaN	NaN	-1.279	0.498	0.511	-1.325	0.354	0.568	-1.336	0.124	0.514	-1.255	0.042	0.58	NaN	NaN	NaN	NaN	NaN	NaN	-1.236	0.646	0.094	-1.239	0.518	0.158	-1.263	0.438	0.159	NaN	NaN	NaN	-1.322	0.083	0.212
794	3.97	-1.404	1.035	0.239	NaN	NaN	NaN	-1.328	0.914	0.487	-1.312	0.702	0.53	NaN	NaN	NaN	-1.278	0.498	0.512	-1.324	0.355	0.567	-1.335	0.124	0.513	-1.255	0.042	0.579	NaN	NaN	NaN	NaN	NaN	NaN	-1.236	0.646	0.094	-1.24	0.518	0.157	-1.264	0.439	0.159	NaN	NaN	NaN	-1.322	0.083	0.212
795	3.975	-1.404	1.035	0.238	NaN	NaN	NaN	-1.329	0.915	0.486	-1.312	0.702	0.53	NaN	NaN	NaN	-1.276	0.498	0.512	-1.324	0.355	0.567	-1.334	0.124	0.512	-1.255	0.042	0.579	NaN	NaN	NaN	NaN	NaN	NaN	-1.237	0.646	0.093	-1.24	0.518	0.157	-1.265	0.439	0.158	NaN	NaN	NaN	-1.322	0.082	0.212
796	3.98	-1.404	1.035	0.238	NaN	NaN	NaN	-1.329	0.915	0.485	-1.311	0.703	0.53	NaN	NaN	NaN	-1.275	0.498	0.512	-1.324	0.356	0.566	-1.334	0.125	0.512	-1.255	0.042	0.579	NaN	NaN	NaN	NaN	NaN	NaN	-1.238	0.647	0.093	-1.241	0.518	0.156	-1.265	0.44	0.158	NaN	NaN	NaN	-1.322	0.082	0.211
797	3.985	-1.404	1.035	0.238	NaN	NaN	NaN	-1.329	0.916	0.485	-1.31	0.703	0.53	NaN	NaN	NaN	-1.274	0.499	0.513	-1.323	0.356	0.566	-1.333	0.125	0.511	-1.255	0.042	0.578	NaN	NaN	NaN	NaN	NaN	NaN	-1.238	0.647	0.092	-1.241	0.518	0.156	-1.266	0.44	0.157	NaN	NaN	NaN	-1.323	0.082	0.211
798	3.99	-1.404	1.035	0.237	NaN	NaN	NaN	-1.329	0.916	0.484	-1.309	0.703	0.53	NaN	NaN	NaN	-1.273	0.499	0.513	-1.323	0.356	0.566	-1.332	0.125	0.51	-1.255	0.042	0.578	NaN	NaN	NaN	NaN	NaN	NaN	-1.239	0.647	0.092	-1.242	0.518	0.155	-1.267	0.44	0.157	NaN	NaN	NaN	-1.323	0.082	0.211
799	3.995	-1.405	1.036	0.236	NaN	NaN	NaN	-1.329	0.915	0.484	-1.308	0.703	0.531	NaN	NaN	NaN	-1.272	0.5	0.513	-1.322	0.357	0.566	-1.331	0.126	0.509	-1.254	0.043	0.578	NaN	NaN	NaN	NaN	NaN	NaN	-1.239	0.647	0.091	-1.242	0.519	0.155	-1.267	0.44	0.156	NaN	NaN	NaN	-1.323	0.083	0.211
800	4	-1.405	1.036	0.236	NaN	NaN	NaN	-1.33	0.915	0.483	-1.307	0.704	0.531	NaN	NaN	NaN	-1.271	0.5	0.513	-1.322	0.357	0.566	-1.33	0.126	0.509	-1.254	0.043	0.578	NaN	NaN	NaN	NaN	NaN	NaN	-1.239	0.647	0.091	-1.243	0.519	0.154	-1.267	0.44	0.156	NaN	NaN	NaN	-1.323	0.083	0.211
801	4.005	-1.405	1.036	0.235	NaN	NaN	NaN	-1.33	0.915	0.482	-1.306	0.704	0.531	NaN	NaN	NaN	-1.269	0.5	0.513	-1.321	0.357	0.566	-1.33	0.127	0.509	-1.252	0.043	0.577	NaN	NaN	NaN	NaN	NaN	NaN	-1.24	0.648	0.09	-1.243	0.519	0.153	-1.267	0.44	0.156	NaN	NaN	NaN	-1.324	0.083	0.21
802	4.01	-1.405	1.036	0.235	NaN	NaN	NaN	-1.33	0.915	0.482	-1.305	0.704	0.531	NaN	NaN	NaN	-1.268	0.501	0.514	-1.32	0.358	0.566	-1.329	0.128	0.508	-1.251	0.042	0.577	NaN	NaN	NaN	NaN	NaN	NaN	-1.24	0.648	0.089	-1.243	0.519	0.153	-1.268	0.44	0.155	NaN	NaN	NaN	-1.324	0.083	0.21
803	4.015	-1.405	1.036	0.235	NaN	NaN	NaN	-1.33	0.915	0.482	-1.304	0.705	0.531	NaN	NaN	NaN	-1.267	0.501	0.514	-1.32	0.358	0.566	-1.328	0.128	0.508	-1.25	0.042	0.577	NaN	NaN	NaN	NaN	NaN	NaN	-1.24	0.647	0.089	-1.243	0.519	0.152	-1.27	0.442	0.153	NaN	NaN	NaN	-1.324	0.083	0.21
804	4.02	-1.405	1.036	0.234	NaN	NaN	NaN	-1.33	0.915	0.481	-1.303	0.705	0.531	NaN	NaN	NaN	-1.266	0.502	0.514	-1.319	0.359	0.566	-1.326	0.128	0.508	-1.25	0.042	0.576	NaN	NaN	NaN	NaN	NaN	NaN	-1.241	0.648	0.089	-1.244	0.519	0.152	-1.273	0.446	0.152	NaN	NaN	NaN	-1.324	0.083	0.21
805	4.025	-1.405	1.036	0.234	NaN	NaN	NaN	-1.33	0.914	0.481	-1.303	0.705	0.532	NaN	NaN	NaN	-1.265	0.502	0.514	-1.318	0.359	0.566	-1.325	0.128	0.507	-1.249	0.042	0.576	NaN	NaN	NaN	NaN	NaN	NaN	-1.241	0.648	0.088	-1.244	0.519	0.151	-1.274	0.446	0.151	NaN	NaN	NaN	-1.324	0.083	0.21
806	4.03	-1.406	1.036	0.234	NaN	NaN	NaN	-1.33	0.914	0.48	-1.302	0.705	0.532	NaN	NaN	NaN	-1.264	0.502	0.515	-1.317	0.359	0.566	-1.324	0.128	0.507	-1.247	0.043	0.576	NaN	NaN	NaN	NaN	NaN	NaN	-1.242	0.648	0.087	-1.245	0.519	0.151	-1.274	0.447	0.151	NaN	NaN	NaN	-1.324	0.083	0.21
807	4.035	-1.406	1.036	0.234	NaN	NaN	NaN	-1.33	0.914	0.48	-1.301	0.705	0.532	NaN	NaN	NaN	-1.263	0.503	0.515	-1.317	0.36	0.565	-1.322	0.128	0.507	-1.246	0.043	0.576	NaN	NaN	NaN	NaN	NaN	NaN	-1.242	0.648	0.086	-1.245	0.519	0.15	-1.273	0.445	0.151	NaN	NaN	NaN	-1.324	0.083	0.21
808	4.04	-1.406	1.036	0.234	NaN	NaN	NaN	-1.329	0.914	0.48	-1.3	0.705	0.532	NaN	NaN	NaN	-1.261	0.503	0.516	-1.316	0.36	0.565	-1.321	0.129	0.507	-1.244	0.043	0.576	NaN	NaN	NaN	NaN	NaN	NaN	-1.242	0.648	0.086	-1.245	0.518	0.15	-1.271	0.442	0.152	NaN	NaN	NaN	-1.324	0.083	0.21
809	4.045	-1.406	1.036	0.233	NaN	NaN	NaN	-1.33	0.914	0.48	-1.3	0.705	0.532	NaN	NaN	NaN	-1.26	0.503	0.516	-1.315	0.36	0.565	-1.32	0.129	0.507	-1.242	0.042	0.575	NaN	NaN	NaN	NaN	NaN	NaN	-1.242	0.648	0.086	-1.245	0.518	0.15	-1.27	0.441	0.152	NaN	NaN	NaN	-1.324	0.083	0.21
810	4.05	-1.406	1.036	0.233	NaN	NaN	NaN	-1.33	0.914	0.479	-1.299	0.706	0.532	NaN	NaN	NaN	-1.259	0.504	0.516	-1.313	0.36	0.566	-1.318	0.129	0.508	-1.24	0.042	0.575	NaN	NaN	NaN	NaN	NaN	NaN	-1.243	0.648	0.085	-1.245	0.518	0.149	-1.272	0.443	0.151	NaN	NaN	NaN	-1.324	0.083	0.21
811	4.055	-1.407	1.036	0.233	NaN	NaN	NaN	-1.329	0.914	0.479	-1.299	0.706	0.532	NaN	NaN	NaN	-1.258	0.504	0.517	-1.312	0.36	0.566	-1.317	0.129	0.508	-1.238	0.042	0.575	NaN	NaN	NaN	NaN	NaN	NaN	-1.243	0.649	0.085	-1.245	0.518	0.149	-1.276	0.446	0.15	NaN	NaN	NaN	-1.325	0.083	0.21
812	4.06	-1.407	1.036	0.233	NaN	NaN	NaN	-1.329	0.913	0.479	-1.298	0.706	0.532	NaN	NaN	NaN	-1.257	0.504	0.517	-1.311	0.36	0.566	-1.315	0.129	0.508	-1.236	0.042	0.575	NaN	NaN	NaN	NaN	NaN	NaN	-1.244	0.649	0.084	-1.246	0.519	0.148	-1.277	0.446	0.149	NaN	NaN	NaN	-1.325	0.083	0.21
813	4.065	-1.407	1.036	0.232	NaN	NaN	NaN	-1.329	0.913	0.478	-1.297	0.706	0.532	NaN	NaN	NaN	-1.256	0.504	0.517	-1.309	0.36	0.566	-1.313	0.129	0.509	-1.234	0.042	0.575	NaN	NaN	NaN	NaN	NaN	NaN	-1.244	0.648	0.084	-1.247	0.52	0.148	-1.277	0.446	0.149	NaN	NaN	NaN	-1.325	0.083	0.21
814	4.07	-1.407	1.036	0.232	NaN	NaN	NaN	-1.329	0.913	0.478	-1.297	0.705	0.532	NaN	NaN	NaN	-1.255	0.504	0.518	-1.307	0.36	0.566	-1.312	0.129	0.509	-1.231	0.042	0.575	NaN	NaN	NaN	NaN	NaN	NaN	-1.244	0.648	0.084	-1.249	0.522	0.146	-1.277	0.446	0.149	NaN	NaN	NaN	-1.325	0.084	0.21
815	4.075	-1.407	1.036	0.232	NaN	NaN	NaN	-1.329	0.913	0.478	-1.296	0.705	0.532	NaN	NaN	NaN	-1.253	0.504	0.519	-1.306	0.36	0.567	-1.31	0.129	0.51	-1.228	0.041	0.574	NaN	NaN	NaN	NaN	NaN	NaN	-1.244	0.648	0.083	-1.25	0.523	0.145	-1.277	0.446	0.148	NaN	NaN	NaN	-1.325	0.083	0.21
816	4.08	-1.407	1.036	0.232	NaN	NaN	NaN	-1.328	0.913	0.478	-1.296	0.705	0.532	NaN	NaN	NaN	-1.252	0.504	0.519	-1.304	0.36	0.567	-1.308	0.129	0.511	-1.226	0.041	0.574	NaN	NaN	NaN	NaN	NaN	NaN	-1.244	0.648	0.083	-1.25	0.523	0.145	-1.277	0.446	0.148	NaN	NaN	NaN	-1.325	0.083	0.21
817	4.085	-1.407	1.035	0.232	NaN	NaN	NaN	-1.328	0.912	0.478	-1.295	0.705	0.532	NaN	NaN	NaN	-1.251	0.504	0.519	-1.303	0.36	0.568	-1.306	0.129	0.512	-1.223	0.041	0.574	NaN	NaN	NaN	NaN	NaN	NaN	-1.244	0.649	0.083	-1.25	0.523	0.145	-1.277	0.446	0.148	NaN	NaN	NaN	-1.325	0.083	0.21
818	4.09	-1.407	1.035	0.232	NaN	NaN	NaN	-1.327	0.912	0.478	-1.295	0.705	0.532	NaN	NaN	NaN	-1.25	0.504	0.519	-1.301	0.361	0.569	-1.304	0.129	0.512	-1.22	0.041	0.574	NaN	NaN	NaN	NaN	NaN	NaN	-1.244	0.648	0.083	-1.251	0.523	0.145	-1.277	0.446	0.148	NaN	NaN	NaN	-1.325	0.083	0.21
819	4.095	-1.407	1.035	0.232	NaN	NaN	NaN	-1.327	0.912	0.478	-1.295	0.705	0.532	NaN	NaN	NaN	-1.248	0.504	0.52	-1.3	0.361	0.569	-1.302	0.128	0.513	-1.217	0.041	0.574	NaN	NaN	NaN	NaN	NaN	NaN	-1.244	0.649	0.082	-1.251	0.523	0.145	-1.277	0.446	0.148	NaN	NaN	NaN	-1.325	0.083	0.21
820	4.1	-1.407	1.035	0.232	NaN	NaN	NaN	-1.327	0.912	0.478	-1.295	0.705	0.532	NaN	NaN	NaN	-1.247	0.504	0.52	-1.298	0.361	0.57	-1.299	0.128	0.514	-1.214	0.041	0.574	NaN	NaN	NaN	NaN	NaN	NaN	-1.244	0.649	0.082	-1.251	0.523	0.145	-1.277	0.446	0.148	NaN	NaN	NaN	-1.325	0.083	0.21
821	4.105	-1.407	1.035	0.232	NaN	NaN	NaN	-1.327	0.912	0.478	-1.294	0.705	0.532	NaN	NaN	NaN	-1.246	0.504	0.52	-1.295	0.36	0.571	-1.297	0.128	0.514	-1.21	0.04	0.574	NaN	NaN	NaN	NaN	NaN	NaN	-1.243	0.649	0.082	-1.249	0.522	0.145	-1.277	0.445	0.148	NaN	NaN	NaN	-1.325	0.083	0.21
822	4.11	-1.407	1.035	0.232	NaN	NaN	NaN	-1.327	0.912	0.478	-1.294	0.705	0.531	NaN	NaN	NaN	-1.245	0.504	0.52	-1.293	0.359	0.572	-1.295	0.128	0.516	-1.207	0.04	0.574	NaN	NaN	NaN	NaN	NaN	NaN	-1.243	0.648	0.082	-1.247	0.519	0.146	-1.276	0.445	0.148	NaN	NaN	NaN	-1.325	0.083	0.21
823	4.115	-1.407	1.035	0.233	NaN	NaN	NaN	-1.326	0.912	0.478	-1.293	0.704	0.531	NaN	NaN	NaN	-1.244	0.504	0.52	-1.291	0.359	0.572	-1.293	0.128	0.517	-1.203	0.04	0.574	NaN	NaN	NaN	NaN	NaN	NaN	-1.243	0.648	0.082	-1.246	0.518	0.146	-1.277	0.446	0.149	NaN	NaN	NaN	-1.325	0.083	0.21
824	4.12	-1.407	1.034	0.233	NaN	NaN	NaN	-1.326	0.912	0.478	-1.293	0.704	0.531	NaN	NaN	NaN	-1.243	0.504	0.52	-1.289	0.36	0.573	-1.29	0.127	0.518	-1.2	0.04	0.574	NaN	NaN	NaN	NaN	NaN	NaN	-1.242	0.648	0.082	-1.246	0.518	0.147	-1.279	0.447	0.15	NaN	NaN	NaN	-1.325	0.083	0.21
825	4.125	-1.408	1.034	0.233	NaN	NaN	NaN	-1.326	0.912	0.478	-1.292	0.704	0.531	NaN	NaN	NaN	-1.243	0.504	0.52	-1.287	0.36	0.574	-1.287	0.127	0.518	-1.196	0.04	0.574	NaN	NaN	NaN	NaN	NaN	NaN	-1.242	0.648	0.082	-1.245	0.518	0.147	-1.277	0.445	0.15	NaN	NaN	NaN	-1.325	0.083	0.21
826	4.13	-1.408	1.034	0.233	NaN	NaN	NaN	-1.325	0.912	0.478	-1.292	0.704	0.531	NaN	NaN	NaN	-1.242	0.504	0.52	-1.284	0.359	0.574	-1.285	0.126	0.52	-1.193	0.04	0.575	NaN	NaN	NaN	NaN	NaN	NaN	-1.242	0.648	0.082	-1.245	0.517	0.147	-1.271	0.44	0.15	NaN	NaN	NaN	-1.324	0.083	0.21
827	4.135	-1.408	1.034	0.234	NaN	NaN	NaN	-1.324	0.912	0.478	-1.292	0.704	0.53	NaN	NaN	NaN	-1.241	0.505	0.52	-1.282	0.359	0.576	-1.282	0.126	0.521	-1.189	0.04	0.575	NaN	NaN	NaN	NaN	NaN	NaN	-1.241	0.648	0.082	-1.244	0.517	0.147	-1.269	0.439	0.15	NaN	NaN	NaN	-1.324	0.083	0.21
828	4.14	-1.408	1.034	0.234	NaN	NaN	NaN	-1.324	0.912	0.478	-1.291	0.704	0.53	NaN	NaN	NaN	-1.24	0.504	0.52	-1.28	0.358	0.577	-1.28	0.126	0.522	-1.186	0.041	0.575	NaN	NaN	NaN	NaN	NaN	NaN	-1.24	0.647	0.082	-1.243	0.517	0.147	-1.271	0.441	0.15	NaN	NaN	NaN	-1.324	0.083	0.21
829	4.145	-1.408	1.033	0.234	NaN	NaN	NaN	-1.324	0.912	0.478	-1.291	0.704	0.53	NaN	NaN	NaN	-1.239	0.503	0.52	-1.278	0.358	0.578	-1.277	0.126	0.523	-1.182	0.041	0.576	NaN	NaN	NaN	NaN	NaN	NaN	-1.24	0.647	0.082	-1.243	0.516	0.147	-1.274	0.445	0.15	NaN	NaN	NaN	-1.324	0.083	0.21
830	4.15	-1.408	1.033	0.234	NaN	NaN	NaN	-1.323	0.912	0.479	-1.291	0.703	0.53	NaN	NaN	NaN	-1.238	0.503	0.52	-1.275	0.358	0.578	-1.274	0.125	0.524	-1.179	0.041	0.576	NaN	NaN	NaN	NaN	NaN	NaN	-1.239	0.647	0.082	-1.242	0.517	0.147	-1.273	0.444	0.148	NaN	NaN	NaN	-1.324	0.083	0.21
831	4.155	-1.408	1.033	0.234	NaN	NaN	NaN	-1.322	0.912	0.479	-1.291	0.703	0.53	NaN	NaN	NaN	-1.237	0.503	0.52	-1.273	0.358	0.579	-1.272	0.125	0.525	-1.175	0.041	0.576	NaN	NaN	NaN	NaN	NaN	NaN	-1.239	0.647	0.082	-1.242	0.517	0.147	-1.273	0.444	0.149	NaN	NaN	NaN	-1.324	0.083	0.21
832	4.16	-1.408	1.032	0.235	NaN	NaN	NaN	-1.322	0.912	0.479	-1.29	0.702	0.53	NaN	NaN	NaN	-1.237	0.503	0.519	-1.271	0.358	0.58	-1.269	0.125	0.527	-1.171	0.041	0.576	NaN	NaN	NaN	NaN	NaN	NaN	-1.238	0.647	0.082	-1.241	0.516	0.147	-1.272	0.443	0.15	NaN	NaN	NaN	-1.324	0.083	0.211
833	4.165	-1.408	1.032	0.235	NaN	NaN	NaN	-1.321	0.912	0.479	-1.29	0.702	0.529	NaN	NaN	NaN	-1.236	0.503	0.519	-1.269	0.357	0.58	-1.266	0.124	0.528	-1.167	0.041	0.577	NaN	NaN	NaN	NaN	NaN	NaN	-1.238	0.646	0.082	-1.24	0.516	0.147	-1.267	0.439	0.15	NaN	NaN	NaN	-1.324	0.083	0.211
834	4.17	-1.408	1.032	0.235	NaN	NaN	NaN	-1.321	0.912	0.48	-1.289	0.702	0.529	NaN	NaN	NaN	-1.235	0.502	0.519	-1.266	0.357	0.58	-1.263	0.123	0.529	-1.163	0.041	0.577	NaN	NaN	NaN	NaN	NaN	NaN	-1.237	0.646	0.082	-1.24	0.517	0.146	-1.265	0.437	0.151	NaN	NaN	NaN	-1.324	0.083	0.211
835	4.175	-1.407	1.031	0.236	NaN	NaN	NaN	-1.32	0.912	0.48	-1.288	0.701	0.529	NaN	NaN	NaN	-1.234	0.502	0.518	-1.264	0.357	0.581	-1.261	0.123	0.53	-1.16	0.041	0.578	NaN	NaN	NaN	NaN	NaN	NaN	-1.237	0.646	0.082	-1.241	0.518	0.146	-1.264	0.437	0.15	NaN	NaN	NaN	-1.324	0.083	0.211
836	4.18	-1.407	1.031	0.236	NaN	NaN	NaN	-1.32	0.911	0.48	-1.288	0.701	0.529	NaN	NaN	NaN	-1.234	0.501	0.518	-1.262	0.356	0.581	-1.258	0.123	0.531	-1.156	0.041	0.578	NaN	NaN	NaN	NaN	NaN	NaN	-1.236	0.646	0.082	-1.239	0.516	0.147	-1.266	0.439	0.15	NaN	NaN	NaN	-1.324	0.083	0.211
837	4.185	-1.407	1.031	0.236	NaN	NaN	NaN	-1.319	0.911	0.48	-1.288	0.701	0.529	NaN	NaN	NaN	-1.233	0.501	0.517	-1.259	0.355	0.581	-1.255	0.122	0.532	-1.152	0.041	0.579	NaN	NaN	NaN	NaN	NaN	NaN	-1.236	0.646	0.082	-1.239	0.515	0.147	-1.268	0.442	0.148	NaN	NaN	NaN	-1.324	0.083	0.211
838	4.19	-1.407	1.03	0.237	NaN	NaN	NaN	-1.319	0.911	0.481	-1.288	0.701	0.529	NaN	NaN	NaN	-1.233	0.501	0.516	-1.258	0.355	0.582	-1.253	0.122	0.533	-1.148	0.042	0.579	NaN	NaN	NaN	NaN	NaN	NaN	-1.236	0.645	0.083	-1.239	0.515	0.147	-1.269	0.443	0.148	NaN	NaN	NaN	-1.324	0.083	0.211
839	4.195	-1.407	1.03	0.237	NaN	NaN	NaN	-1.318	0.911	0.481	-1.288	0.7	0.529	NaN	NaN	NaN	-1.232	0.501	0.516	-1.256	0.356	0.582	-1.25	0.121	0.534	-1.145	0.042	0.58	NaN	NaN	NaN	NaN	NaN	NaN	-1.236	0.645	0.083	-1.238	0.515	0.147	-1.27	0.444	0.149	NaN	NaN	NaN	-1.324	0.083	0.211
840	4.2	-1.407	1.029	0.237	NaN	NaN	NaN	-1.318	0.911	0.481	-1.288	0.7	0.529	NaN	NaN	NaN	-1.232	0.501	0.516	-1.254	0.355	0.583	-1.247	0.121	0.535	-1.141	0.042	0.58	NaN	NaN	NaN	NaN	NaN	NaN	-1.235	0.645	0.083	-1.237	0.515	0.147	-1.268	0.442	0.148	NaN	NaN	NaN	-1.324	0.083	0.211
841	4.205	-1.406	1.029	0.238	NaN	NaN	NaN	-1.317	0.911	0.482	-1.287	0.7	0.528	NaN	NaN	NaN	-1.232	0.501	0.516	-1.253	0.355	0.584	-1.244	0.12	0.536	-1.138	0.043	0.581	NaN	NaN	NaN	NaN	NaN	NaN	-1.235	0.645	0.083	-1.236	0.515	0.147	-1.267	0.442	0.148	NaN	NaN	NaN	-1.324	0.083	0.211
842	4.21	-1.406	1.028	0.238	NaN	NaN	NaN	-1.316	0.911	0.482	-1.287	0.7	0.528	NaN	NaN	NaN	-1.231	0.5	0.516	-1.252	0.355	0.584	-1.242	0.12	0.537	-1.135	0.043	0.581	NaN	NaN	NaN	NaN	NaN	NaN	-1.235	0.644	0.083	-1.236	0.514	0.147	-1.266	0.441	0.148	NaN	NaN	NaN	-1.324	0.083	0.211
843	4.215	-1.406	1.028	0.238	NaN	NaN	NaN	-1.316	0.91	0.482	-1.286	0.699	0.528	NaN	NaN	NaN	-1.23	0.499	0.516	-1.25	0.353	0.584	-1.239	0.12	0.538	-1.132	0.043	0.582	NaN	NaN	NaN	NaN	NaN	NaN	-1.235	0.644	0.083	-1.236	0.514	0.147	-1.266	0.441	0.148	NaN	NaN	NaN	-1.324	0.083	0.211
844	4.22	-1.406	1.027	0.239	NaN	NaN	NaN	-1.316	0.91	0.482	-1.286	0.699	0.528	NaN	NaN	NaN	-1.23	0.498	0.515	-1.248	0.353	0.584	-1.237	0.119	0.539	-1.128	0.044	0.583	NaN	NaN	NaN	NaN	NaN	NaN	-1.235	0.644	0.083	-1.235	0.515	0.146	-1.264	0.44	0.148	NaN	NaN	NaN	-1.324	0.082	0.211
845	4.225	-1.406	1.027	0.239	NaN	NaN	NaN	-1.315	0.909	0.482	-1.285	0.698	0.528	NaN	NaN	NaN	-1.229	0.497	0.515	-1.247	0.353	0.584	-1.234	0.118	0.54	-1.125	0.044	0.583	NaN	NaN	NaN	NaN	NaN	NaN	-1.235	0.644	0.083	-1.234	0.514	0.146	-1.261	0.437	0.15	NaN	NaN	NaN	-1.324	0.082	0.211
846	4.23	-1.406	1.027	0.239	NaN	NaN	NaN	-1.314	0.909	0.483	-1.285	0.697	0.528	NaN	NaN	NaN	-1.229	0.497	0.515	-1.245	0.353	0.584	-1.231	0.117	0.54	-1.121	0.044	0.584	NaN	NaN	NaN	NaN	NaN	NaN	-1.234	0.644	0.083	-1.234	0.514	0.146	-1.259	0.436	0.15	NaN	NaN	NaN	-1.324	0.082	0.211
847	4.235	-1.405	1.026	0.24	NaN	NaN	NaN	-1.313	0.908	0.483	-1.284	0.697	0.527	NaN	NaN	NaN	-1.229	0.497	0.514	-1.244	0.353	0.584	-1.228	0.117	0.541	-1.119	0.045	0.585	NaN	NaN	NaN	NaN	NaN	NaN	-1.234	0.644	0.083	-1.233	0.513	0.146	-1.259	0.436	0.15	NaN	NaN	NaN	-1.324	0.082	0.211
848	4.24	-1.405	1.026	0.24	NaN	NaN	NaN	-1.313	0.908	0.483	-1.284	0.696	0.527	NaN	NaN	NaN	-1.228	0.497	0.514	-1.243	0.352	0.584	-1.226	0.116	0.541	-1.116	0.045	0.585	NaN	NaN	NaN	NaN	NaN	NaN	-1.233	0.643	0.083	-1.232	0.513	0.146	-1.258	0.436	0.15	NaN	NaN	NaN	-1.324	0.082	0.211
849	4.245	-1.405	1.025	0.241	NaN	NaN	NaN	-1.313	0.908	0.483	-1.284	0.696	0.527	NaN	NaN	NaN	-1.228	0.497	0.514	-1.242	0.352	0.584	-1.223	0.116	0.542	-1.113	0.045	0.586	NaN	NaN	NaN	NaN	NaN	NaN	-1.233	0.643	0.083	-1.232	0.513	0.146	-1.259	0.437	0.149	NaN	NaN	NaN	-1.324	0.082	0.211
850	4.25	-1.404	1.025	0.241	NaN	NaN	NaN	-1.312	0.907	0.483	-1.284	0.695	0.527	NaN	NaN	NaN	-1.228	0.496	0.513	-1.24	0.351	0.584	-1.221	0.115	0.542	-1.11	0.045	0.586	NaN	NaN	NaN	NaN	NaN	NaN	-1.232	0.642	0.083	-1.231	0.513	0.146	-1.261	0.439	0.148	NaN	NaN	NaN	-1.324	0.082	0.211
851	4.255	-1.404	1.024	0.241	NaN	NaN	NaN	-1.311	0.907	0.483	-1.284	0.695	0.527	NaN	NaN	NaN	-1.227	0.495	0.512	-1.24	0.351	0.584	-1.218	0.115	0.543	-1.108	0.046	0.587	NaN	NaN	NaN	NaN	NaN	NaN	-1.231	0.642	0.083	-1.23	0.513	0.146	-1.262	0.44	0.148	NaN	NaN	NaN	-1.324	0.082	0.211
852	4.26	-1.404	1.024	0.242	NaN	NaN	NaN	-1.311	0.906	0.484	-1.284	0.694	0.527	NaN	NaN	NaN	-1.227	0.495	0.512	-1.239	0.35	0.584	-1.216	0.115	0.543	-1.105	0.045	0.587	NaN	NaN	NaN	NaN	NaN	NaN	-1.231	0.642	0.083	-1.229	0.512	0.146	-1.26	0.439	0.147	NaN	NaN	NaN	-1.324	0.082	0.211
853	4.265	-1.403	1.023	0.242	NaN	NaN	NaN	-1.31	0.906	0.484	-1.283	0.693	0.527	NaN	NaN	NaN	-1.226	0.494	0.512	-1.238	0.349	0.584	-1.214	0.114	0.543	-1.102	0.045	0.587	NaN	NaN	NaN	NaN	NaN	NaN	-1.23	0.642	0.083	-1.228	0.512	0.146	-1.258	0.439	0.147	NaN	NaN	NaN	-1.323	0.082	0.212
854	4.27	-1.403	1.023	0.242	NaN	NaN	NaN	-1.31	0.905	0.484	-1.283	0.693	0.527	NaN	NaN	NaN	-1.226	0.493	0.512	-1.237	0.349	0.584	-1.212	0.114	0.544	-1.1	0.046	0.588	NaN	NaN	NaN	NaN	NaN	NaN	-1.229	0.642	0.083	-1.228	0.512	0.146	-1.257	0.437	0.147	NaN	NaN	NaN	-1.323	0.082	0.212
855	4.275	-1.402	1.022	0.243	NaN	NaN	NaN	-1.309	0.905	0.484	-1.283	0.692	0.527	NaN	NaN	NaN	-1.226	0.493	0.512	-1.237	0.349	0.584	-1.21	0.113	0.544	-1.097	0.045	0.588	NaN	NaN	NaN	NaN	NaN	NaN	-1.228	0.642	0.083	-1.227	0.511	0.146	-1.257	0.438	0.147	NaN	NaN	NaN	-1.323	0.082	0.212
856	4.28	-1.402	1.021	0.243	NaN	NaN	NaN	-1.308	0.904	0.484	-1.282	0.692	0.527	NaN	NaN	NaN	-1.225	0.492	0.511	-1.235	0.348	0.583	-1.207	0.113	0.544	-1.095	0.045	0.588	NaN	NaN	NaN	NaN	NaN	NaN	-1.227	0.641	0.083	-1.225	0.511	0.146	-1.255	0.437	0.148	NaN	NaN	NaN	-1.323	0.082	0.212
857	4.285	-1.402	1.021	0.243	NaN	NaN	NaN	-1.307	0.904	0.484	-1.282	0.691	0.528	NaN	NaN	NaN	-1.225	0.491	0.511	-1.234	0.347	0.583	-1.206	0.113	0.544	-1.092	0.045	0.588	NaN	NaN	NaN	NaN	NaN	NaN	-1.226	0.641	0.083	-1.224	0.511	0.146	-1.251	0.434	0.149	NaN	NaN	NaN	-1.323	0.082	0.212
858	4.29	-1.401	1.02	0.244	NaN	NaN	NaN	-1.307	0.903	0.484	-1.282	0.691	0.528	NaN	NaN	NaN	-1.225	0.491	0.511	-1.233	0.346	0.582	-1.204	0.112	0.544	-1.09	0.044	0.588	NaN	NaN	NaN	NaN	NaN	NaN	-1.225	0.641	0.083	-1.223	0.511	0.146	-1.249	0.433	0.149	NaN	NaN	NaN	-1.323	0.082	0.213
859	4.295	-1.401	1.02	0.244	NaN	NaN	NaN	-1.306	0.903	0.485	-1.282	0.69	0.527	NaN	NaN	NaN	-1.224	0.491	0.511	-1.232	0.346	0.582	-1.202	0.112	0.544	-1.088	0.045	0.588	NaN	NaN	NaN	NaN	NaN	NaN	-1.224	0.64	0.083	-1.222	0.51	0.147	-1.249	0.433	0.149	NaN	NaN	NaN	-1.323	0.082	0.213
860	4.3	-1.4	1.019	0.245	NaN	NaN	NaN	-1.306	0.902	0.485	-1.281	0.69	0.527	NaN	NaN	NaN	-1.224	0.491	0.511	-1.232	0.346	0.582	-1.2	0.111	0.544	-1.086	0.044	0.588	NaN	NaN	NaN	NaN	NaN	NaN	-1.223	0.64	0.083	-1.221	0.51	0.147	-1.249	0.434	0.148	NaN	NaN	NaN	-1.324	0.082	0.213
861	4.305	-1.4	1.019	0.245	NaN	NaN	NaN	-1.305	0.901	0.485	-1.281	0.689	0.527	NaN	NaN	NaN	-1.224	0.49	0.51	-1.231	0.346	0.582	-1.198	0.111	0.543	-1.085	0.044	0.588	NaN	NaN	NaN	NaN	NaN	NaN	-1.221	0.639	0.083	-1.22	0.51	0.147	-1.249	0.434	0.148	NaN	NaN	NaN	-1.323	0.082	0.213
862	4.31	-1.4	1.018	0.245	NaN	NaN	NaN	-1.304	0.9	0.485	-1.28	0.688	0.528	NaN	NaN	NaN	-1.223	0.489	0.51	-1.23	0.345	0.582	-1.196	0.11	0.543	-1.083	0.044	0.589	NaN	NaN	NaN	NaN	NaN	NaN	-1.22	0.639	0.083	-1.219	0.509	0.147	-1.248	0.435	0.148	NaN	NaN	NaN	-1.323	0.083	0.213
863	4.315	-1.399	1.018	0.246	NaN	NaN	NaN	-1.304	0.9	0.485	-1.28	0.687	0.528	NaN	NaN	NaN	-1.221	0.488	0.51	-1.229	0.344	0.582	-1.194	0.11	0.543	-1.081	0.044	0.589	NaN	NaN	NaN	NaN	NaN	NaN	-1.219	0.639	0.083	-1.217	0.509	0.147	-1.248	0.436	0.147	NaN	NaN	NaN	-1.323	0.083	0.213
864	4.32	-1.399	1.018	0.246	NaN	NaN	NaN	-1.303	0.9	0.485	-1.279	0.687	0.528	NaN	NaN	NaN	-1.221	0.487	0.51	-1.228	0.343	0.581	-1.193	0.109	0.543	-1.08	0.043	0.589	NaN	NaN	NaN	NaN	NaN	NaN	-1.218	0.639	0.083	-1.217	0.509	0.147	-1.246	0.435	0.148	NaN	NaN	NaN	-1.323	0.083	0.213
865	4.325	-1.399	1.017	0.247	NaN	NaN	NaN	-1.303	0.899	0.485	-1.279	0.686	0.528	NaN	NaN	NaN	-1.221	0.487	0.509	-1.227	0.342	0.581	-1.192	0.109	0.543	-1.079	0.044	0.589	NaN	NaN	NaN	NaN	NaN	NaN	-1.217	0.639	0.084	-1.216	0.509	0.147	-1.243	0.432	0.15	NaN	NaN	NaN	-1.323	0.083	0.213
866	4.33	-1.398	1.017	0.247	NaN	NaN	NaN	-1.302	0.899	0.486	-1.278	0.686	0.528	NaN	NaN	NaN	-1.22	0.487	0.509	-1.226	0.341	0.58	-1.19	0.109	0.542	-1.078	0.044	0.588	NaN	NaN	NaN	NaN	NaN	NaN	-1.216	0.638	0.083	-1.215	0.508	0.147	-1.242	0.431	0.15	NaN	NaN	NaN	-1.323	0.083	0.213
867	4.335	-1.398	1.016	0.247	NaN	NaN	NaN	-1.301	0.898	0.486	-1.278	0.685	0.528	NaN	NaN	NaN	-1.219	0.486	0.508	-1.225	0.341	0.58	-1.188	0.108	0.542	-1.076	0.043	0.588	NaN	NaN	NaN	NaN	NaN	NaN	-1.215	0.638	0.083	-1.214	0.508	0.147	-1.241	0.431	0.15	NaN	NaN	NaN	-1.323	0.083	0.213
868	4.34	-1.397	1.016	0.248	NaN	NaN	NaN	-1.3	0.897	0.486	-1.277	0.685	0.528	NaN	NaN	NaN	-1.218	0.486	0.508	-1.225	0.341	0.58	-1.187	0.108	0.541	-1.075	0.042	0.587	NaN	NaN	NaN	NaN	NaN	NaN	-1.214	0.638	0.083	-1.213	0.508	0.147	-1.241	0.432	0.149	NaN	NaN	NaN	-1.323	0.083	0.213
869	4.345	-1.397	1.016	0.248	NaN	NaN	NaN	-1.3	0.897	0.486	-1.276	0.684	0.528	NaN	NaN	NaN	-1.217	0.485	0.507	-1.224	0.341	0.58	-1.186	0.107	0.541	-1.074	0.042	0.587	NaN	NaN	NaN	NaN	NaN	NaN	-1.213	0.638	0.084	-1.212	0.507	0.147	-1.244	0.434	0.148	NaN	NaN	NaN	-1.323	0.083	0.213
870	4.35	-1.396	1.015	0.248	NaN	NaN	NaN	-1.3	0.896	0.486	-1.276	0.683	0.528	NaN	NaN	NaN	-1.216	0.484	0.507	-1.223	0.34	0.579	-1.186	0.107	0.54	-1.073	0.041	0.587	NaN	NaN	NaN	NaN	NaN	NaN	-1.212	0.638	0.084	-1.212	0.507	0.147	-1.244	0.435	0.147	NaN	NaN	NaN	-1.323	0.083	0.213
871	4.355	-1.396	1.015	0.249	NaN	NaN	NaN	-1.299	0.896	0.487	-1.275	0.682	0.528	NaN	NaN	NaN	-1.215	0.484	0.507	-1.222	0.339	0.578	-1.184	0.106	0.54	-1.073	0.04	0.586	NaN	NaN	NaN	NaN	NaN	NaN	-1.212	0.638	0.084	-1.211	0.507	0.147	-1.243	0.434	0.147	NaN	NaN	NaN	-1.323	0.083	0.213
872	4.36	-1.395	1.015	0.249	NaN	NaN	NaN	-1.299	0.896	0.487	-1.274	0.681	0.528	NaN	NaN	NaN	-1.214	0.483	0.507	-1.221	0.339	0.578	-1.183	0.106	0.539	-1.072	0.04	0.585	NaN	NaN	NaN	NaN	NaN	NaN	-1.211	0.637	0.084	-1.21	0.507	0.147	-1.241	0.432	0.147	NaN	NaN	NaN	-1.322	0.083	0.213
873	4.365	-1.395	1.014	0.249	NaN	NaN	NaN	-1.298	0.895	0.487	-1.274	0.681	0.528	NaN	NaN	NaN	-1.213	0.483	0.507	-1.22	0.338	0.577	-1.183	0.106	0.538	-1.072	0.039	0.585	NaN	NaN	NaN	NaN	NaN	NaN	-1.211	0.637	0.084	-1.21	0.507	0.147	-1.24	0.431	0.147	NaN	NaN	NaN	-1.322	0.083	0.213
874	4.37	-1.394	1.014	0.25	NaN	NaN	NaN	-1.297	0.894	0.487	-1.273	0.681	0.528	NaN	NaN	NaN	-1.212	0.483	0.507	-1.219	0.338	0.577	-1.182	0.106	0.538	-1.071	0.038	0.584	NaN	NaN	NaN	NaN	NaN	NaN	-1.21	0.637	0.084	-1.209	0.506	0.147	-1.24	0.431	0.147	NaN	NaN	NaN	-1.322	0.084	0.213
875	4.375	-1.394	1.014	0.25	NaN	NaN	NaN	-1.297	0.893	0.487	-1.273	0.68	0.528	NaN	NaN	NaN	-1.212	0.483	0.507	-1.218	0.338	0.577	-1.182	0.106	0.538	-1.07	0.038	0.584	NaN	NaN	NaN	NaN	NaN	NaN	-1.21	0.637	0.084	-1.209	0.506	0.147	-1.239	0.431	0.147	NaN	NaN	NaN	-1.323	0.084	0.213
876	4.38	-1.393	1.013	0.25	NaN	NaN	NaN	-1.297	0.893	0.488	-1.272	0.68	0.528	NaN	NaN	NaN	-1.21	0.482	0.507	-1.218	0.337	0.577	-1.181	0.105	0.538	-1.07	0.038	0.584	NaN	NaN	NaN	NaN	NaN	NaN	-1.21	0.637	0.084	-1.209	0.506	0.147	-1.239	0.432	0.147	NaN	NaN	NaN	-1.322	0.084	0.213
877	4.385	-1.393	1.013	0.251	NaN	NaN	NaN	-1.297	0.893	0.488	-1.271	0.679	0.528	NaN	NaN	NaN	-1.208	0.481	0.506	-1.217	0.336	0.577	-1.18	0.105	0.537	-1.07	0.038	0.584	NaN	NaN	NaN	NaN	NaN	NaN	-1.209	0.637	0.084	-1.208	0.506	0.147	-1.24	0.434	0.147	NaN	NaN	NaN	-1.322	0.083	0.213
878	4.39	-1.393	1.013	0.251	NaN	NaN	NaN	-1.296	0.892	0.488	-1.271	0.678	0.528	NaN	NaN	NaN	-1.207	0.481	0.506	-1.216	0.336	0.577	-1.18	0.104	0.537	-1.07	0.037	0.583	NaN	NaN	NaN	NaN	NaN	NaN	-1.209	0.637	0.084	-1.208	0.506	0.147	-1.24	0.434	0.147	NaN	NaN	NaN	-1.322	0.084	0.213
879	4.395	-1.392	1.013	0.251	NaN	NaN	NaN	-1.295	0.891	0.488	-1.27	0.677	0.528	NaN	NaN	NaN	-1.206	0.48	0.506	-1.215	0.336	0.576	-1.179	0.104	0.537	-1.07	0.037	0.582	NaN	NaN	NaN	NaN	NaN	NaN	-1.209	0.637	0.084	-1.208	0.506	0.147	-1.24	0.434	0.147	NaN	NaN	NaN	-1.322	0.084	0.213
880	4.4	-1.392	1.012	0.252	NaN	NaN	NaN	-1.295	0.891	0.488	-1.269	0.677	0.528	NaN	NaN	NaN	-1.205	0.48	0.506	-1.213	0.335	0.575	-1.178	0.103	0.536	-1.069	0.037	0.582	NaN	NaN	NaN	NaN	NaN	NaN	-1.209	0.637	0.084	-1.208	0.506	0.147	-1.24	0.434	0.147	NaN	NaN	NaN	-1.322	0.084	0.213
881	4.405	-1.391	1.012	0.252	NaN	NaN	NaN	-1.294	0.89	0.489	-1.268	0.676	0.528	NaN	NaN	NaN	-1.204	0.481	0.506	-1.212	0.335	0.575	-1.178	0.103	0.536	-1.069	0.037	0.582	NaN	NaN	NaN	NaN	NaN	NaN	-1.209	0.638	0.085	-1.207	0.506	0.147	-1.239	0.434	0.148	NaN	NaN	NaN	-1.322	0.084	0.213
882	4.41	-1.39	1.012	0.253	NaN	NaN	NaN	-1.294	0.89	0.489	-1.268	0.676	0.528	NaN	NaN	NaN	-1.203	0.481	0.506	-1.211	0.335	0.575	-1.178	0.103	0.536	-1.069	0.037	0.582	NaN	NaN	NaN	NaN	NaN	NaN	-1.209	0.638	0.085	-1.207	0.506	0.148	-1.239	0.434	0.148	NaN	NaN	NaN	-1.322	0.084	0.213
883	4.415	-1.39	1.012	0.253	NaN	NaN	NaN	-1.293	0.89	0.489	-1.267	0.675	0.527	NaN	NaN	NaN	-1.202	0.481	0.507	-1.21	0.335	0.575	-1.177	0.103	0.536	-1.069	0.036	0.583	NaN	NaN	NaN	NaN	NaN	NaN	-1.208	0.637	0.085	-1.207	0.506	0.148	-1.239	0.433	0.148	NaN	NaN	NaN	-1.322	0.084	0.213
884	4.42	-1.389	1.012	0.253	NaN	NaN	NaN	-1.293	0.89	0.489	-1.266	0.675	0.527	NaN	NaN	NaN	-1.201	0.481	0.507	-1.209	0.335	0.575	-1.177	0.104	0.536	-1.069	0.036	0.583	NaN	NaN	NaN	NaN	NaN	NaN	-1.207	0.637	0.085	-1.207	0.506	0.148	-1.238	0.433	0.149	NaN	NaN	NaN	-1.322	0.084	0.213
885	4.425	-1.389	1.012	0.254	NaN	NaN	NaN	-1.292	0.889	0.49	-1.266	0.675	0.527	NaN	NaN	NaN	-1.199	0.48	0.507	-1.208	0.335	0.576	-1.177	0.104	0.536	-1.069	0.036	0.583	NaN	NaN	NaN	NaN	NaN	NaN	-1.207	0.636	0.086	-1.206	0.506	0.148	-1.238	0.434	0.149	NaN	NaN	NaN	-1.322	0.084	0.213
886	4.43	-1.389	1.012	0.254	NaN	NaN	NaN	-1.291	0.889	0.49	-1.264	0.674	0.527	NaN	NaN	NaN	-1.198	0.48	0.507	-1.206	0.335	0.576	-1.177	0.104	0.536	-1.069	0.036	0.583	NaN	NaN	NaN	NaN	NaN	NaN	-1.206	0.636	0.086	-1.206	0.506	0.149	-1.238	0.434	0.149	NaN	NaN	NaN	-1.322	0.084	0.213
887	4.435	-1.388	1.012	0.255	NaN	NaN	NaN	-1.291	0.889	0.49	-1.264	0.673	0.527	NaN	NaN	NaN	-1.196	0.479	0.507	-1.205	0.335	0.576	-1.177	0.104	0.536	-1.07	0.037	0.584	NaN	NaN	NaN	NaN	NaN	NaN	-1.206	0.637	0.086	-1.205	0.506	0.149	-1.238	0.434	0.149	NaN	NaN	NaN	-1.322	0.084	0.213
888	4.44	-1.387	1.011	0.255	NaN	NaN	NaN	-1.29	0.888	0.49	-1.263	0.673	0.527	NaN	NaN	NaN	-1.195	0.478	0.508	-1.203	0.335	0.576	-1.176	0.104	0.536	-1.069	0.037	0.584	NaN	NaN	NaN	NaN	NaN	NaN	-1.206	0.637	0.086	-1.205	0.506	0.149	-1.238	0.434	0.149	NaN	NaN	NaN	-1.322	0.084	0.213
889	4.445	-1.387	1.011	0.256	NaN	NaN	NaN	-1.289	0.888	0.491	-1.262	0.673	0.527	NaN	NaN	NaN	-1.193	0.478	0.508	-1.202	0.335	0.577	-1.176	0.104	0.536	-1.069	0.036	0.583	NaN	NaN	NaN	NaN	NaN	NaN	-1.206	0.637	0.086	-1.205	0.506	0.149	-1.237	0.433	0.15	NaN	NaN	NaN	-1.322	0.084	0.213
890	4.45	-1.386	1.011	0.256	NaN	NaN	NaN	-1.288	0.888	0.491	-1.262	0.673	0.527	NaN	NaN	NaN	-1.192	0.479	0.508	-1.2	0.335	0.577	-1.176	0.104	0.536	-1.068	0.036	0.583	NaN	NaN	NaN	NaN	NaN	NaN	-1.205	0.637	0.087	-1.205	0.506	0.149	-1.234	0.43	0.151	NaN	NaN	NaN	-1.322	0.084	0.213
891	4.455	-1.386	1.011	0.257	NaN	NaN	NaN	-1.287	0.888	0.492	-1.26	0.673	0.527	NaN	NaN	NaN	-1.191	0.479	0.509	-1.199	0.334	0.577	-1.175	0.104	0.536	-1.068	0.036	0.583	NaN	NaN	NaN	NaN	NaN	NaN	-1.205	0.638	0.087	-1.205	0.506	0.149	-1.233	0.43	0.152	NaN	NaN	NaN	-1.322	0.084	0.213
892	4.46	-1.385	1.011	0.257	NaN	NaN	NaN	-1.286	0.887	0.492	-1.26	0.673	0.527	NaN	NaN	NaN	-1.189	0.479	0.509	-1.198	0.334	0.578	-1.175	0.103	0.536	-1.068	0.035	0.583	NaN	NaN	NaN	NaN	NaN	NaN	-1.205	0.638	0.087	-1.204	0.506	0.15	-1.233	0.43	0.152	NaN	NaN	NaN	-1.322	0.084	0.213
893	4.465	-1.385	1.011	0.258	NaN	NaN	NaN	-1.285	0.887	0.492	-1.259	0.672	0.527	NaN	NaN	NaN	-1.188	0.479	0.509	-1.196	0.335	0.579	-1.175	0.103	0.536	-1.068	0.035	0.583	NaN	NaN	NaN	NaN	NaN	NaN	-1.205	0.638	0.087	-1.204	0.506	0.15	-1.233	0.43	0.152	NaN	NaN	NaN	-1.322	0.084	0.213
894	4.47	-1.384	1.011	0.258	NaN	NaN	NaN	-1.285	0.887	0.493	-1.258	0.672	0.528	NaN	NaN	NaN	-1.187	0.48	0.51	-1.195	0.335	0.579	-1.175	0.103	0.536	-1.068	0.035	0.583	NaN	NaN	NaN	NaN	NaN	NaN	-1.204	0.638	0.087	-1.204	0.506	0.15	-1.233	0.43	0.152	NaN	NaN	NaN	-1.322	0.084	0.213
895	4.475	-1.384	1.011	0.259	NaN	NaN	NaN	-1.283	0.887	0.493	-1.256	0.672	0.528	NaN	NaN	NaN	-1.186	0.48	0.51	-1.193	0.335	0.58	-1.175	0.103	0.536	-1.068	0.035	0.583	NaN	NaN	NaN	NaN	NaN	NaN	-1.204	0.638	0.087	-1.204	0.507	0.15	-1.233	0.43	0.152	NaN	NaN	NaN	-1.322	0.084	0.213
896	4.48	-1.383	1.011	0.259	NaN	NaN	NaN	-1.283	0.887	0.494	-1.255	0.672	0.528	NaN	NaN	NaN	-1.184	0.48	0.511	-1.192	0.335	0.58	-1.175	0.103	0.536	-1.068	0.035	0.583	NaN	NaN	NaN	NaN	NaN	NaN	-1.203	0.638	0.088	-1.204	0.507	0.15	-1.234	0.431	0.152	NaN	NaN	NaN	-1.322	0.084	0.214
897	4.485	-1.382	1.011	0.259	NaN	NaN	NaN	-1.282	0.887	0.494	-1.254	0.671	0.528	NaN	NaN	NaN	-1.183	0.48	0.511	-1.191	0.335	0.581	-1.175	0.103	0.536	-1.068	0.035	0.583	NaN	NaN	NaN	NaN	NaN	NaN	-1.203	0.638	0.088	-1.204	0.506	0.151	-1.235	0.432	0.152	NaN	NaN	NaN	-1.322	0.084	0.214
898	4.49	-1.382	1.011	0.26	NaN	NaN	NaN	-1.281	0.886	0.494	-1.253	0.671	0.529	NaN	NaN	NaN	-1.181	0.48	0.512	-1.19	0.335	0.581	-1.174	0.103	0.536	-1.068	0.035	0.583	NaN	NaN	NaN	NaN	NaN	NaN	-1.202	0.638	0.088	-1.203	0.506	0.151	-1.235	0.432	0.152	NaN	NaN	NaN	-1.322	0.084	0.214
899	4.495	-1.381	1.011	0.26	NaN	NaN	NaN	-1.28	0.886	0.495	-1.251	0.671	0.529	NaN	NaN	NaN	-1.18	0.479	0.512	-1.188	0.335	0.582	-1.174	0.103	0.536	-1.069	0.036	0.583	NaN	NaN	NaN	NaN	NaN	NaN	-1.202	0.638	0.089	-1.203	0.506	0.151	-1.235	0.432	0.152	NaN	NaN	NaN	-1.322	0.084	0.214
900	4.5	-1.381	1.011	0.261	NaN	NaN	NaN	-1.279	0.886	0.495	-1.25	0.671	0.53	NaN	NaN	NaN	-1.178	0.479	0.513	-1.187	0.335	0.582	-1.174	0.103	0.536	-1.069	0.036	0.584	NaN	NaN	NaN	NaN	NaN	NaN	-1.201	0.638	0.089	-1.203	0.506	0.151	-1.235	0.432	0.152	NaN	NaN	NaN	-1.322	0.084	0.214
901	4.505	-1.38	1.011	0.261	NaN	NaN	NaN	-1.278	0.886	0.495	-1.249	0.671	0.531	NaN	NaN	NaN	-1.177	0.479	0.514	-1.186	0.334	0.582	-1.174	0.103	0.536	-1.068	0.036	0.583	NaN	NaN	NaN	NaN	NaN	NaN	-1.201	0.638	0.089	-1.203	0.506	0.151	-1.235	0.432	0.152	NaN	NaN	NaN	-1.322	0.084	0.214
902	4.51	-1.38	1.011	0.261	NaN	NaN	NaN	-1.278	0.886	0.496	-1.247	0.671	0.531	NaN	NaN	NaN	-1.176	0.479	0.515	-1.185	0.334	0.583	-1.174	0.104	0.536	-1.068	0.035	0.583	NaN	NaN	NaN	NaN	NaN	NaN	-1.201	0.638	0.089	-1.203	0.507	0.151	-1.235	0.432	0.152	NaN	NaN	NaN	-1.322	0.084	0.214
903	4.515	-1.379	1.011	0.262	NaN	NaN	NaN	-1.277	0.886	0.496	-1.246	0.671	0.532	NaN	NaN	NaN	-1.175	0.479	0.515	-1.184	0.334	0.583	-1.174	0.104	0.536	-1.068	0.035	0.583	NaN	NaN	NaN	NaN	NaN	NaN	-1.201	0.638	0.09	-1.203	0.507	0.151	-1.235	0.432	0.152	NaN	NaN	NaN	-1.322	0.084	0.214
904	4.52	-1.379	1.011	0.263	NaN	NaN	NaN	-1.276	0.886	0.496	-1.244	0.671	0.532	NaN	NaN	NaN	-1.173	0.479	0.516	-1.183	0.334	0.584	-1.174	0.104	0.536	-1.068	0.035	0.583	NaN	NaN	NaN	NaN	NaN	NaN	-1.201	0.638	0.09	-1.203	0.507	0.152	-1.235	0.432	0.152	NaN	NaN	NaN	-1.322	0.084	0.214
905	4.525	-1.378	1.011	0.263	NaN	NaN	NaN	-1.275	0.886	0.497	-1.243	0.671	0.533	NaN	NaN	NaN	-1.172	0.479	0.516	-1.182	0.334	0.584	-1.174	0.104	0.536	-1.068	0.035	0.583	NaN	NaN	NaN	NaN	NaN	NaN	-1.201	0.639	0.09	-1.203	0.507	0.152	-1.235	0.432	0.153	NaN	NaN	NaN	-1.322	0.084	0.214
906	4.53	-1.378	1.011	0.263	NaN	NaN	NaN	-1.275	0.886	0.497	-1.242	0.671	0.534	NaN	NaN	NaN	-1.171	0.48	0.517	-1.181	0.334	0.585	-1.174	0.104	0.536	-1.068	0.035	0.583	NaN	NaN	NaN	NaN	NaN	NaN	-1.201	0.639	0.09	-1.203	0.507	0.152	-1.235	0.432	0.153	NaN	NaN	NaN	-1.322	0.084	0.214
907	4.535	-1.377	1.011	0.264	NaN	NaN	NaN	-1.274	0.886	0.497	-1.24	0.672	0.535	NaN	NaN	NaN	-1.169	0.479	0.518	-1.18	0.334	0.585	-1.174	0.104	0.536	-1.068	0.035	0.583	NaN	NaN	NaN	NaN	NaN	NaN	-1.2	0.639	0.09	-1.203	0.507	0.152	-1.235	0.432	0.153	NaN	NaN	NaN	-1.322	0.084	0.214
908	4.54	-1.376	1.011	0.264	NaN	NaN	NaN	-1.273	0.885	0.498	-1.239	0.672	0.536	NaN	NaN	NaN	-1.168	0.479	0.518	-1.179	0.334	0.585	-1.173	0.104	0.536	-1.068	0.035	0.583	NaN	NaN	NaN	NaN	NaN	NaN	-1.2	0.639	0.09	-1.203	0.507	0.152	-1.235	0.432	0.153	NaN	NaN	NaN	-1.322	0.084	0.214
909	4.545	-1.376	1.011	0.265	NaN	NaN	NaN	-1.273	0.885	0.498	-1.237	0.671	0.536	NaN	NaN	NaN	-1.167	0.479	0.518	-1.178	0.334	0.586	-1.173	0.104	0.537	-1.068	0.035	0.583	NaN	NaN	NaN	NaN	NaN	NaN	-1.2	0.64	0.09	-1.203	0.507	0.152	-1.235	0.432	0.153	NaN	NaN	NaN	-1.322	0.084	0.214
910	4.55	-1.375	1.011	0.265	NaN	NaN	NaN	-1.272	0.885	0.498	-1.236	0.671	0.537	NaN	NaN	NaN	-1.165	0.479	0.519	-1.177	0.333	0.586	-1.173	0.104	0.537	-1.068	0.035	0.583	NaN	NaN	NaN	NaN	NaN	NaN	-1.2	0.64	0.09	-1.203	0.507	0.152	-1.235	0.432	0.153	NaN	NaN	NaN	-1.322	0.084	0.214
911	4.555	-1.375	1.011	0.266	NaN	NaN	NaN	-1.271	0.885	0.499	-1.235	0.671	0.538	NaN	NaN	NaN	-1.164	0.479	0.519	-1.176	0.333	0.587	-1.173	0.104	0.537	-1.068	0.035	0.583	NaN	NaN	NaN	NaN	NaN	NaN	-1.2	0.64	0.091	-1.203	0.507	0.153	-1.235	0.432	0.153	NaN	NaN	NaN	-1.322	0.084	0.214
912	4.56	-1.374	1.011	0.266	NaN	NaN	NaN	-1.27	0.884	0.499	-1.233	0.671	0.539	NaN	NaN	NaN	-1.163	0.479	0.521	-1.175	0.333	0.587	-1.173	0.104	0.537	-1.068	0.035	0.583	NaN	NaN	NaN	NaN	NaN	NaN	-1.199	0.64	0.091	-1.203	0.507	0.153	-1.235	0.432	0.153	NaN	NaN	NaN	-1.322	0.084	0.214
913	4.565	-1.374	1.011	0.267	NaN	NaN	NaN	-1.269	0.883	0.499	-1.232	0.671	0.54	NaN	NaN	NaN	-1.162	0.479	0.521	-1.174	0.333	0.587	-1.173	0.104	0.537	-1.068	0.035	0.583	NaN	NaN	NaN	NaN	NaN	NaN	-1.199	0.64	0.091	-1.203	0.508	0.153	-1.235	0.432	0.153	NaN	NaN	NaN	-1.322	0.084	0.214
914	4.57	-1.373	1.011	0.267	NaN	NaN	NaN	-1.269	0.883	0.5	-1.231	0.671	0.54	NaN	NaN	NaN	-1.161	0.479	0.522	-1.174	0.333	0.588	-1.173	0.104	0.537	-1.068	0.035	0.583	NaN	NaN	NaN	NaN	NaN	NaN	-1.198	0.639	0.092	-1.203	0.508	0.153	-1.235	0.432	0.153	NaN	NaN	NaN	-1.322	0.084	0.214
915	4.575	-1.373	1.011	0.268	NaN	NaN	NaN	-1.268	0.883	0.5	-1.229	0.671	0.541	NaN	NaN	NaN	-1.16	0.478	0.522	-1.173	0.333	0.588	-1.173	0.104	0.537	-1.068	0.035	0.584	NaN	NaN	NaN	NaN	NaN	NaN	-1.198	0.639	0.092	-1.202	0.508	0.153	-1.235	0.432	0.153	NaN	NaN	NaN	-1.322	0.085	0.214
916	4.58	-1.372	1.01	0.269	NaN	NaN	NaN	-1.267	0.883	0.501	-1.228	0.671	0.542	NaN	NaN	NaN	-1.159	0.478	0.523	-1.173	0.333	0.589	-1.173	0.104	0.537	-1.068	0.035	0.584	NaN	NaN	NaN	NaN	NaN	NaN	-1.198	0.639	0.092	-1.202	0.507	0.154	-1.235	0.433	0.154	NaN	NaN	NaN	-1.322	0.085	0.214
917	4.585	-1.371	1.01	0.269	NaN	NaN	NaN	-1.267	0.883	0.501	-1.227	0.671	0.542	NaN	NaN	NaN	-1.157	0.478	0.523	-1.172	0.333	0.589	-1.173	0.104	0.537	-1.068	0.035	0.584	NaN	NaN	NaN	NaN	NaN	NaN	-1.198	0.64	0.092	-1.202	0.507	0.154	-1.235	0.433	0.154	NaN	NaN	NaN	-1.322	0.085	0.214
918	4.59	-1.371	1.01	0.27	NaN	NaN	NaN	-1.266	0.883	0.502	-1.226	0.671	0.543	NaN	NaN	NaN	-1.156	0.478	0.524	-1.172	0.333	0.589	-1.172	0.104	0.537	-1.068	0.035	0.584	NaN	NaN	NaN	NaN	NaN	NaN	-1.197	0.64	0.093	-1.201	0.507	0.154	-1.235	0.435	0.154	NaN	NaN	NaN	-1.322	0.085	0.214
919	4.595	-1.37	1.01	0.27	NaN	NaN	NaN	-1.265	0.882	0.502	-1.224	0.671	0.544	NaN	NaN	NaN	-1.155	0.478	0.524	-1.171	0.332	0.589	-1.172	0.104	0.536	-1.068	0.035	0.584	NaN	NaN	NaN	NaN	NaN	NaN	-1.197	0.64	0.093	-1.202	0.507	0.154	-1.235	0.435	0.155	NaN	NaN	NaN	-1.322	0.085	0.214
920	4.6	-1.369	1.01	0.271	NaN	NaN	NaN	-1.265	0.882	0.502	-1.223	0.671	0.545	NaN	NaN	NaN	-1.154	0.478	0.524	-1.17	0.332	0.589	-1.172	0.103	0.536	-1.068	0.034	0.584	NaN	NaN	NaN	NaN	NaN	NaN	-1.196	0.64	0.093	-1.201	0.508	0.154	-1.235	0.435	0.155	NaN	NaN	NaN	-1.322	0.085	0.214
921	4.605	-1.369	1.01	0.271	NaN	NaN	NaN	-1.264	0.882	0.503	-1.222	0.67	0.545	NaN	NaN	NaN	-1.153	0.478	0.525	-1.169	0.332	0.59	-1.172	0.103	0.536	-1.068	0.034	0.584	NaN	NaN	NaN	NaN	NaN	NaN	-1.196	0.641	0.093	-1.201	0.508	0.155	-1.235	0.435	0.155	NaN	NaN	NaN	-1.322	0.085	0.214
922	4.61	-1.368	1.01	0.272	NaN	NaN	NaN	-1.263	0.881	0.503	-1.221	0.67	0.546	NaN	NaN	NaN	-1.152	0.478	0.525	-1.168	0.331	0.59	-1.171	0.103	0.536	-1.068	0.035	0.584	NaN	NaN	NaN	NaN	NaN	NaN	-1.196	0.64	0.094	-1.201	0.508	0.155	-1.235	0.435	0.155	NaN	NaN	NaN	-1.322	0.085	0.214
923	4.615	-1.368	1.01	0.273	NaN	NaN	NaN	-1.262	0.881	0.504	-1.22	0.67	0.546	NaN	NaN	NaN	-1.151	0.478	0.526	-1.168	0.331	0.59	-1.171	0.103	0.536	-1.068	0.035	0.584	NaN	NaN	NaN	NaN	NaN	NaN	-1.195	0.64	0.094	-1.201	0.508	0.155	-1.235	0.435	0.155	NaN	NaN	NaN	-1.322	0.085	0.214
924	4.62	-1.367	1.01	0.273	NaN	NaN	NaN	-1.262	0.881	0.505	-1.219	0.67	0.547	NaN	NaN	NaN	-1.15	0.478	0.526	-1.167	0.331	0.59	-1.171	0.103	0.536	-1.068	0.034	0.584	NaN	NaN	NaN	NaN	NaN	NaN	-1.194	0.64	0.095	-1.201	0.508	0.156	-1.235	0.435	0.156	NaN	NaN	NaN	-1.322	0.085	0.214
925	4.625	-1.367	1.01	0.274	NaN	NaN	NaN	-1.261	0.88	0.505	-1.218	0.67	0.548	NaN	NaN	NaN	-1.149	0.478	0.527	-1.166	0.331	0.59	-1.171	0.103	0.536	-1.068	0.035	0.584	NaN	NaN	NaN	NaN	NaN	NaN	-1.194	0.64	0.095	-1.201	0.508	0.156	-1.235	0.435	0.156	NaN	NaN	NaN	-1.322	0.085	0.214
926	4.63	-1.366	1.01	0.274	NaN	NaN	NaN	-1.26	0.88	0.506	-1.217	0.67	0.548	NaN	NaN	NaN	-1.148	0.477	0.527	-1.165	0.331	0.59	-1.171	0.103	0.536	-1.068	0.035	0.584	NaN	NaN	NaN	NaN	NaN	NaN	-1.193	0.641	0.095	-1.201	0.508	0.156	-1.234	0.434	0.157	NaN	NaN	NaN	-1.322	0.085	0.214
927	4.635	-1.366	1.01	0.275	NaN	NaN	NaN	-1.26	0.88	0.506	-1.216	0.669	0.549	NaN	NaN	NaN	-1.146	0.477	0.527	-1.164	0.331	0.59	-1.171	0.103	0.536	-1.068	0.035	0.584	NaN	NaN	NaN	NaN	NaN	NaN	-1.193	0.641	0.095	-1.201	0.509	0.156	-1.231	0.432	0.158	NaN	NaN	NaN	-1.322	0.085	0.214
928	4.64	-1.365	1.011	0.276	NaN	NaN	NaN	-1.259	0.88	0.507	-1.215	0.669	0.549	NaN	NaN	NaN	-1.145	0.476	0.527	-1.164	0.331	0.591	-1.171	0.103	0.536	-1.068	0.035	0.584	NaN	NaN	NaN	NaN	NaN	NaN	-1.193	0.641	0.095	-1.202	0.51	0.156	-1.23	0.432	0.158	NaN	NaN	NaN	-1.322	0.085	0.214
929	4.645	-1.365	1.011	0.276	NaN	NaN	NaN	-1.258	0.88	0.507	-1.213	0.669	0.55	NaN	NaN	NaN	-1.144	0.476	0.528	-1.163	0.331	0.591	-1.17	0.103	0.536	-1.068	0.035	0.584	NaN	NaN	NaN	NaN	NaN	NaN	-1.192	0.641	0.096	-1.202	0.511	0.156	-1.23	0.432	0.159	NaN	NaN	NaN	-1.322	0.085	0.214
930	4.65	-1.364	1.011	0.277	NaN	NaN	NaN	-1.257	0.88	0.508	-1.213	0.668	0.55	NaN	NaN	NaN	-1.143	0.476	0.528	-1.162	0.331	0.591	-1.17	0.103	0.536	-1.068	0.035	0.584	NaN	NaN	NaN	NaN	NaN	NaN	-1.191	0.641	0.096	-1.202	0.511	0.156	-1.23	0.432	0.159	NaN	NaN	NaN	-1.322	0.085	0.214
931	4.655	-1.364	1.011	0.278	NaN	NaN	NaN	-1.257	0.879	0.508	-1.212	0.668	0.551	NaN	NaN	NaN	-1.142	0.476	0.529	-1.161	0.331	0.592	-1.17	0.103	0.536	-1.068	0.035	0.584	NaN	NaN	NaN	NaN	NaN	NaN	-1.191	0.64	0.097	-1.202	0.511	0.156	-1.23	0.432	0.159	NaN	NaN	NaN	-1.322	0.085	0.214
932	4.66	-1.363	1.011	0.278	NaN	NaN	NaN	-1.256	0.879	0.509	-1.211	0.668	0.551	NaN	NaN	NaN	-1.141	0.476	0.529	-1.16	0.331	0.592	-1.17	0.102	0.536	-1.068	0.035	0.584	NaN	NaN	NaN	NaN	NaN	NaN	-1.19	0.64	0.097	-1.201	0.511	0.156	-1.231	0.433	0.158	NaN	NaN	NaN	-1.322	0.085	0.214
933	4.665	-1.362	1.01	0.279	NaN	NaN	NaN	-1.255	0.879	0.51	-1.21	0.668	0.552	NaN	NaN	NaN	-1.14	0.477	0.529	-1.16	0.331	0.592	-1.17	0.102	0.535	-1.068	0.035	0.584	NaN	NaN	NaN	NaN	NaN	NaN	-1.19	0.64	0.098	-1.201	0.511	0.156	-1.231	0.433	0.158	NaN	NaN	NaN	-1.322	0.085	0.214
934	4.67	-1.362	1.01	0.28	NaN	NaN	NaN	-1.254	0.878	0.51	-1.209	0.667	0.553	NaN	NaN	NaN	-1.139	0.477	0.53	-1.159	0.331	0.592	-1.169	0.102	0.535	-1.068	0.035	0.584	NaN	NaN	NaN	NaN	NaN	NaN	-1.189	0.641	0.098	-1.201	0.511	0.156	-1.231	0.433	0.159	NaN	NaN	NaN	-1.322	0.085	0.214
935	4.675	-1.361	1.011	0.28	NaN	NaN	NaN	-1.254	0.878	0.511	-1.208	0.667	0.553	NaN	NaN	NaN	-1.139	0.477	0.53	-1.158	0.331	0.593	-1.169	0.102	0.535	-1.068	0.035	0.584	NaN	NaN	NaN	NaN	NaN	NaN	-1.189	0.641	0.098	-1.2	0.511	0.157	-1.231	0.433	0.159	NaN	NaN	NaN	-1.322	0.085	0.214
936	4.68	-1.361	1.01	0.281	NaN	NaN	NaN	-1.253	0.878	0.511	-1.206	0.667	0.553	NaN	NaN	NaN	-1.138	0.477	0.53	-1.157	0.33	0.593	-1.169	0.102	0.535	-1.068	0.035	0.584	NaN	NaN	NaN	NaN	NaN	NaN	-1.189	0.641	0.098	-1.2	0.511	0.157	-1.231	0.433	0.159	NaN	NaN	NaN	-1.322	0.085	0.214
937	4.685	-1.36	1.01	0.282	NaN	NaN	NaN	-1.253	0.878	0.512	-1.205	0.667	0.554	NaN	NaN	NaN	-1.137	0.477	0.531	-1.156	0.329	0.593	-1.169	0.102	0.535	-1.068	0.035	0.583	NaN	NaN	NaN	NaN	NaN	NaN	-1.189	0.641	0.098	-1.2	0.512	0.157	-1.231	0.434	0.159	NaN	NaN	NaN	-1.322	0.085	0.214
938	4.69	-1.36	1.011	0.282	NaN	NaN	NaN	-1.252	0.878	0.513	-1.204	0.667	0.554	NaN	NaN	NaN	-1.136	0.476	0.532	-1.155	0.329	0.594	-1.169	0.102	0.535	-1.068	0.035	0.583	NaN	NaN	NaN	NaN	NaN	NaN	-1.188	0.641	0.099	-1.199	0.511	0.157	-1.231	0.434	0.159	NaN	NaN	NaN	-1.322	0.085	0.214
939	4.695	-1.359	1.011	0.283	NaN	NaN	NaN	-1.251	0.878	0.513	-1.203	0.666	0.555	NaN	NaN	NaN	-1.134	0.476	0.532	-1.154	0.329	0.594	-1.169	0.102	0.535	-1.068	0.035	0.583	NaN	NaN	NaN	NaN	NaN	NaN	-1.188	0.64	0.099	-1.196	0.508	0.159	-1.23	0.433	0.159	NaN	NaN	NaN	-1.322	0.085	0.214
940	4.7	-1.359	1.011	0.284	NaN	NaN	NaN	-1.25	0.878	0.514	-1.202	0.666	0.555	NaN	NaN	NaN	-1.133	0.476	0.532	-1.153	0.329	0.594	-1.168	0.102	0.535	-1.068	0.035	0.583	NaN	NaN	NaN	NaN	NaN	NaN	-1.187	0.64	0.1	-1.195	0.507	0.16	-1.229	0.433	0.16	NaN	NaN	NaN	-1.322	0.085	0.214
941	4.705	-1.358	1.011	0.284	NaN	NaN	NaN	-1.25	0.877	0.514	-1.201	0.666	0.556	NaN	NaN	NaN	-1.132	0.475	0.532	-1.152	0.33	0.594	-1.168	0.102	0.535	-1.068	0.035	0.584	NaN	NaN	NaN	NaN	NaN	NaN	-1.187	0.64	0.1	-1.195	0.507	0.16	-1.229	0.433	0.16	NaN	NaN	NaN	-1.322	0.085	0.214
942	4.71	-1.358	1.011	0.285	NaN	NaN	NaN	-1.249	0.877	0.515	-1.2	0.666	0.556	NaN	NaN	NaN	-1.131	0.475	0.533	-1.152	0.33	0.594	-1.168	0.102	0.535	-1.068	0.035	0.584	NaN	NaN	NaN	NaN	NaN	NaN	-1.187	0.641	0.101	-1.195	0.507	0.161	-1.228	0.432	0.161	NaN	NaN	NaN	-1.322	0.085	0.214
943	4.715	-1.357	1.011	0.286	NaN	NaN	NaN	-1.249	0.877	0.516	-1.2	0.666	0.557	NaN	NaN	NaN	-1.13	0.475	0.533	-1.152	0.33	0.595	-1.168	0.102	0.535	-1.068	0.035	0.584	NaN	NaN	NaN	NaN	NaN	NaN	-1.187	0.641	0.101	-1.195	0.507	0.161	-1.226	0.431	0.162	NaN	NaN	NaN	-1.322	0.085	0.214
944	4.72	-1.357	1.011	0.287	NaN	NaN	NaN	-1.248	0.877	0.516	-1.199	0.666	0.557	NaN	NaN	NaN	-1.129	0.475	0.533	-1.151	0.33	0.595	-1.168	0.102	0.535	-1.068	0.035	0.584	NaN	NaN	NaN	NaN	NaN	NaN	-1.187	0.641	0.102	-1.195	0.507	0.161	-1.226	0.43	0.162	NaN	NaN	NaN	-1.322	0.085	0.214
945	4.725	-1.356	1.011	0.287	NaN	NaN	NaN	-1.247	0.876	0.517	-1.198	0.666	0.558	NaN	NaN	NaN	-1.129	0.475	0.533	-1.151	0.33	0.595	-1.168	0.102	0.535	-1.068	0.035	0.584	NaN	NaN	NaN	NaN	NaN	NaN	-1.187	0.641	0.102	-1.194	0.507	0.162	-1.225	0.43	0.163	NaN	NaN	NaN	-1.322	0.085	0.214
946	4.73	-1.356	1.012	0.288	NaN	NaN	NaN	-1.247	0.876	0.518	-1.197	0.666	0.558	NaN	NaN	NaN	-1.128	0.475	0.534	-1.15	0.33	0.595	-1.168	0.102	0.535	-1.068	0.035	0.584	NaN	NaN	NaN	NaN	NaN	NaN	-1.186	0.641	0.103	-1.195	0.509	0.162	-1.225	0.43	0.163	NaN	NaN	NaN	-1.322	0.085	0.214
947	4.735	-1.356	1.012	0.289	NaN	NaN	NaN	-1.246	0.876	0.518	-1.196	0.665	0.558	NaN	NaN	NaN	-1.127	0.475	0.534	-1.149	0.33	0.595	-1.168	0.102	0.535	-1.068	0.035	0.584	NaN	NaN	NaN	NaN	NaN	NaN	-1.186	0.641	0.103	-1.197	0.511	0.161	-1.225	0.43	0.163	NaN	NaN	NaN	-1.322	0.085	0.214
948	4.74	-1.355	1.012	0.29	NaN	NaN	NaN	-1.246	0.876	0.519	-1.195	0.665	0.559	NaN	NaN	NaN	-1.127	0.476	0.535	-1.148	0.329	0.596	-1.168	0.102	0.536	-1.068	0.035	0.584	NaN	NaN	NaN	NaN	NaN	NaN	-1.186	0.641	0.104	-1.198	0.512	0.161	-1.225	0.431	0.164	NaN	NaN	NaN	-1.322	0.085	0.214
949	4.745	-1.355	1.012	0.291	NaN	NaN	NaN	-1.245	0.876	0.519	-1.194	0.665	0.559	NaN	NaN	NaN	-1.126	0.476	0.535	-1.148	0.329	0.596	-1.168	0.102	0.536	-1.068	0.035	0.584	NaN	NaN	NaN	NaN	NaN	NaN	-1.186	0.642	0.104	-1.198	0.512	0.162	-1.226	0.431	0.163	NaN	NaN	NaN	-1.322	0.085	0.214
950	4.75	-1.354	1.013	0.292	NaN	NaN	NaN	-1.244	0.875	0.52	-1.193	0.665	0.56	NaN	NaN	NaN	-1.125	0.476	0.535	-1.148	0.329	0.596	-1.168	0.103	0.536	-1.068	0.035	0.584	NaN	NaN	NaN	NaN	NaN	NaN	-1.186	0.642	0.104	-1.196	0.511	0.163	-1.227	0.432	0.163	NaN	NaN	NaN	-1.322	0.085	0.214
951	4.755	-1.354	1.013	0.292	NaN	NaN	NaN	-1.243	0.875	0.521	-1.193	0.664	0.56	NaN	NaN	NaN	-1.124	0.476	0.536	-1.147	0.329	0.597	-1.168	0.103	0.536	-1.068	0.035	0.584	NaN	NaN	NaN	NaN	NaN	NaN	-1.185	0.641	0.105	-1.193	0.508	0.165	-1.227	0.433	0.163	NaN	NaN	NaN	-1.322	0.085	0.214
952	4.76	-1.353	1.013	0.293	NaN	NaN	NaN	-1.243	0.875	0.521	-1.192	0.664	0.561	NaN	NaN	NaN	-1.123	0.475	0.536	-1.146	0.329	0.597	-1.168	0.103	0.536	-1.068	0.035	0.584	NaN	NaN	NaN	NaN	NaN	NaN	-1.184	0.641	0.106	-1.192	0.507	0.165	-1.227	0.433	0.164	NaN	NaN	NaN	-1.322	0.085	0.215
953	4.765	-1.353	1.013	0.294	NaN	NaN	NaN	-1.243	0.875	0.522	-1.191	0.663	0.561	NaN	NaN	NaN	-1.122	0.474	0.537	-1.146	0.328	0.597	-1.167	0.103	0.536	-1.068	0.035	0.584	NaN	NaN	NaN	NaN	NaN	NaN	-1.184	0.641	0.106	-1.192	0.507	0.166	-1.228	0.434	0.164	NaN	NaN	NaN	-1.322	0.085	0.215
954	4.77	-1.352	1.014	0.295	NaN	NaN	NaN	-1.242	0.874	0.522	-1.19	0.663	0.561	NaN	NaN	NaN	-1.12	0.474	0.537	-1.145	0.328	0.598	-1.167	0.103	0.536	-1.068	0.035	0.584	NaN	NaN	NaN	NaN	NaN	NaN	-1.184	0.642	0.107	-1.192	0.507	0.166	-1.228	0.434	0.165	NaN	NaN	NaN	-1.322	0.085	0.215
955	4.775	-1.352	1.014	0.296	NaN	NaN	NaN	-1.241	0.874	0.523	-1.189	0.663	0.562	NaN	NaN	NaN	-1.119	0.473	0.538	-1.144	0.328	0.598	-1.167	0.103	0.536	-1.068	0.035	0.583	NaN	NaN	NaN	NaN	NaN	NaN	-1.184	0.642	0.107	-1.192	0.507	0.167	-1.228	0.435	0.165	NaN	NaN	NaN	-1.322	0.085	0.215
956	4.78	-1.351	1.014	0.297	NaN	NaN	NaN	-1.241	0.873	0.523	-1.189	0.663	0.562	NaN	NaN	NaN	-1.119	0.473	0.538	-1.142	0.328	0.598	-1.167	0.103	0.536	-1.068	0.035	0.583	NaN	NaN	NaN	NaN	NaN	NaN	-1.183	0.642	0.108	-1.192	0.507	0.167	-1.228	0.435	0.165	NaN	NaN	NaN	-1.322	0.085	0.215
957	4.785	-1.35	1.014	0.298	NaN	NaN	NaN	-1.24	0.873	0.524	-1.188	0.662	0.563	NaN	NaN	NaN	-1.118	0.474	0.539	-1.142	0.328	0.599	-1.167	0.103	0.536	-1.068	0.035	0.583	NaN	NaN	NaN	NaN	NaN	NaN	-1.183	0.641	0.109	-1.192	0.507	0.167	-1.228	0.435	0.166	NaN	NaN	NaN	-1.322	0.085	0.215
958	4.79	-1.35	1.015	0.298	NaN	NaN	NaN	-1.24	0.873	0.525	-1.187	0.662	0.563	NaN	NaN	NaN	-1.117	0.474	0.539	-1.142	0.328	0.599	-1.167	0.103	0.535	-1.068	0.035	0.583	NaN	NaN	NaN	NaN	NaN	NaN	-1.182	0.641	0.109	-1.192	0.507	0.167	-1.227	0.434	0.166	NaN	NaN	NaN	-1.322	0.085	0.215
959	4.795	-1.35	1.015	0.299	NaN	NaN	NaN	-1.24	0.872	0.525	-1.187	0.661	0.563	NaN	NaN	NaN	-1.116	0.474	0.539	-1.141	0.328	0.599	-1.167	0.103	0.535	-1.068	0.035	0.583	NaN	NaN	NaN	NaN	NaN	NaN	-1.182	0.642	0.109	-1.192	0.508	0.168	-1.227	0.434	0.167	NaN	NaN	NaN	-1.322	0.085	0.215
960	4.8	-1.349	1.015	0.3	NaN	NaN	NaN	-1.239	0.872	0.526	-1.186	0.661	0.564	NaN	NaN	NaN	-1.115	0.474	0.539	-1.14	0.328	0.599	-1.167	0.103	0.535	-1.068	0.035	0.583	NaN	NaN	NaN	NaN	NaN	NaN	-1.182	0.642	0.11	-1.193	0.508	0.168	-1.227	0.434	0.167	NaN	NaN	NaN	-1.322	0.085	0.215
961	4.805	-1.349	1.015	0.301	NaN	NaN	NaN	-1.239	0.872	0.526	-1.186	0.661	0.564	NaN	NaN	NaN	-1.114	0.474	0.539	-1.139	0.328	0.599	-1.167	0.103	0.535	-1.068	0.035	0.583	NaN	NaN	NaN	NaN	NaN	NaN	-1.182	0.642	0.11	-1.193	0.509	0.169	-1.227	0.434	0.167	NaN	NaN	NaN	-1.322	0.085	0.215
962	4.81	-1.348	1.016	0.302	NaN	NaN	NaN	-1.238	0.871	0.527	-1.185	0.66	0.565	NaN	NaN	NaN	-1.113	0.474	0.54	-1.139	0.328	0.6	-1.167	0.103	0.535	-1.068	0.035	0.583	NaN	NaN	NaN	NaN	NaN	NaN	-1.181	0.642	0.111	-1.193	0.509	0.169	-1.227	0.434	0.167	NaN	NaN	NaN	-1.322	0.085	0.215
963	4.815	-1.348	1.016	0.303	NaN	NaN	NaN	-1.238	0.87	0.527	-1.184	0.66	0.565	NaN	NaN	NaN	-1.112	0.474	0.54	-1.139	0.328	0.6	-1.167	0.103	0.535	-1.068	0.035	0.583	NaN	NaN	NaN	NaN	NaN	NaN	-1.181	0.642	0.112	-1.193	0.509	0.169	-1.228	0.435	0.167	NaN	NaN	NaN	-1.322	0.085	0.215
964	4.82	-1.347	1.016	0.304	NaN	NaN	NaN	-1.237	0.87	0.528	-1.183	0.659	0.565	NaN	NaN	NaN	-1.111	0.474	0.54	-1.139	0.328	0.6	-1.167	0.104	0.535	-1.068	0.035	0.583	NaN	NaN	NaN	NaN	NaN	NaN	-1.181	0.642	0.112	-1.194	0.51	0.169	-1.229	0.437	0.167	NaN	NaN	NaN	-1.322	0.085	0.215
965	4.825	-1.347	1.017	0.304	NaN	NaN	NaN	-1.237	0.87	0.529	-1.183	0.659	0.566	NaN	NaN	NaN	-1.11	0.474	0.541	-1.138	0.329	0.6	-1.167	0.104	0.535	-1.068	0.035	0.583	NaN	NaN	NaN	NaN	NaN	NaN	-1.181	0.642	0.112	-1.195	0.512	0.169	-1.229	0.437	0.168	NaN	NaN	NaN	-1.322	0.085	0.215
966	4.83	-1.346	1.017	0.305	NaN	NaN	NaN	-1.237	0.87	0.529	-1.182	0.659	0.566	NaN	NaN	NaN	-1.108	0.474	0.541	-1.137	0.329	0.601	-1.167	0.104	0.535	-1.068	0.035	0.583	NaN	NaN	NaN	NaN	NaN	NaN	-1.181	0.643	0.113	-1.195	0.512	0.169	-1.229	0.437	0.168	NaN	NaN	NaN	-1.322	0.085	0.215
967	4.835	-1.346	1.017	0.306	NaN	NaN	NaN	-1.236	0.869	0.53	-1.181	0.658	0.567	NaN	NaN	NaN	-1.107	0.473	0.541	-1.136	0.328	0.601	-1.167	0.104	0.535	-1.068	0.035	0.583	NaN	NaN	NaN	NaN	NaN	NaN	-1.181	0.643	0.113	-1.194	0.511	0.17	-1.229	0.437	0.168	NaN	NaN	NaN	-1.322	0.085	0.215
968	4.84	-1.345	1.017	0.307	NaN	NaN	NaN	-1.236	0.868	0.53	-1.18	0.658	0.567	NaN	NaN	NaN	-1.106	0.473	0.542	-1.136	0.328	0.601	-1.166	0.104	0.535	-1.068	0.035	0.583	NaN	NaN	NaN	NaN	NaN	NaN	-1.18	0.643	0.113	-1.193	0.51	0.171	-1.229	0.437	0.168	NaN	NaN	NaN	-1.322	0.085	0.215
969	4.845	-1.345	1.018	0.308	NaN	NaN	NaN	-1.236	0.868	0.531	-1.179	0.658	0.568	NaN	NaN	NaN	-1.106	0.473	0.543	-1.135	0.328	0.602	-1.166	0.104	0.535	-1.068	0.035	0.583	NaN	NaN	NaN	NaN	NaN	NaN	-1.18	0.642	0.114	-1.193	0.51	0.171	-1.229	0.437	0.168	NaN	NaN	NaN	-1.322	0.085	0.215
970	4.85	-1.344	1.018	0.309	NaN	NaN	NaN	-1.235	0.868	0.531	-1.178	0.657	0.568	NaN	NaN	NaN	-1.105	0.473	0.544	-1.134	0.328	0.602	-1.166	0.104	0.535	-1.068	0.035	0.583	NaN	NaN	NaN	NaN	NaN	NaN	-1.179	0.642	0.115	-1.192	0.509	0.172	-1.228	0.437	0.169	NaN	NaN	NaN	-1.322	0.085	0.215
971	4.855	-1.344	1.018	0.31	NaN	NaN	NaN	-1.235	0.867	0.532	-1.177	0.657	0.568	NaN	NaN	NaN	-1.104	0.473	0.544	-1.134	0.328	0.602	-1.165	0.104	0.535	-1.068	0.035	0.583	NaN	NaN	NaN	NaN	NaN	NaN	-1.179	0.642	0.115	-1.192	0.509	0.172	-1.228	0.437	0.169	NaN	NaN	NaN	-1.322	0.085	0.215
972	4.86	-1.342	1.018	0.311	NaN	NaN	NaN	-1.234	0.867	0.533	-1.176	0.657	0.569	NaN	NaN	NaN	-1.103	0.473	0.544	-1.133	0.328	0.602	-1.165	0.104	0.535	-1.068	0.035	0.583	NaN	NaN	NaN	NaN	NaN	NaN	-1.179	0.642	0.115	-1.192	0.509	0.172	-1.228	0.437	0.169	NaN	NaN	NaN	-1.322	0.085	0.215
973	4.865	-1.341	1.017	0.312	NaN	NaN	NaN	-1.234	0.866	0.533	-1.175	0.656	0.57	NaN	NaN	NaN	-1.102	0.473	0.544	-1.132	0.327	0.603	-1.165	0.104	0.535	-1.068	0.035	0.583	NaN	NaN	NaN	NaN	NaN	NaN	-1.179	0.642	0.115	-1.191	0.509	0.172	-1.227	0.436	0.17	NaN	NaN	NaN	-1.322	0.085	0.215
974	4.87	-1.342	1.018	0.313	NaN	NaN	NaN	-1.234	0.866	0.534	-1.174	0.656	0.57	NaN	NaN	NaN	-1.101	0.473	0.544	-1.132	0.327	0.603	-1.165	0.104	0.535	-1.068	0.035	0.583	NaN	NaN	NaN	NaN	NaN	NaN	-1.179	0.643	0.116	-1.191	0.509	0.173	-1.224	0.434	0.172	NaN	NaN	NaN	-1.322	0.085	0.215
975	4.875	-1.342	1.019	0.313	NaN	NaN	NaN	-1.233	0.866	0.534	-1.173	0.656	0.571	NaN	NaN	NaN	-1.1	0.473	0.545	-1.131	0.327	0.603	-1.164	0.104	0.535	-1.068	0.035	0.583	NaN	NaN	NaN	NaN	NaN	NaN	-1.179	0.643	0.116	-1.191	0.508	0.173	-1.224	0.433	0.172	NaN	NaN	NaN	-1.322	0.085	0.215
976	4.88	-1.341	1.019	0.314	NaN	NaN	NaN	-1.233	0.865	0.535	-1.172	0.656	0.571	NaN	NaN	NaN	-1.099	0.473	0.545	-1.13	0.327	0.603	-1.164	0.104	0.535	-1.068	0.035	0.583	NaN	NaN	NaN	NaN	NaN	NaN	-1.178	0.642	0.117	-1.19	0.508	0.174	-1.224	0.434	0.172	NaN	NaN	NaN	-1.322	0.085	0.215
977	4.885	-1.341	1.02	0.315	NaN	NaN	NaN	-1.232	0.865	0.536	-1.171	0.655	0.572	NaN	NaN	NaN	-1.098	0.473	0.546	-1.13	0.327	0.604	-1.164	0.104	0.535	-1.068	0.035	0.583	NaN	NaN	NaN	NaN	NaN	NaN	-1.177	0.642	0.117	-1.19	0.508	0.174	-1.225	0.435	0.172	NaN	NaN	NaN	-1.322	0.085	0.215
978	4.89	-1.341	1.02	0.316	NaN	NaN	NaN	-1.232	0.864	0.536	-1.17	0.655	0.572	NaN	NaN	NaN	-1.098	0.473	0.546	-1.129	0.327	0.604	-1.164	0.105	0.535	-1.068	0.036	0.583	NaN	NaN	NaN	NaN	NaN	NaN	-1.177	0.641	0.118	-1.19	0.508	0.174	-1.225	0.435	0.172	NaN	NaN	NaN	-1.322	0.085	0.215
979	4.895	-1.34	1.02	0.317	NaN	NaN	NaN	-1.231	0.864	0.537	-1.169	0.655	0.573	NaN	NaN	NaN	-1.097	0.473	0.547	-1.129	0.327	0.604	-1.164	0.105	0.535	-1.068	0.036	0.583	NaN	NaN	NaN	NaN	NaN	NaN	-1.177	0.641	0.118	-1.19	0.508	0.174	-1.225	0.435	0.172	NaN	NaN	NaN	-1.322	0.085	0.215
980	4.9	-1.34	1.021	0.318	NaN	NaN	NaN	-1.23	0.864	0.538	-1.168	0.655	0.574	NaN	NaN	NaN	-1.095	0.473	0.547	-1.128	0.327	0.605	-1.164	0.105	0.535	-1.068	0.036	0.583	NaN	NaN	NaN	NaN	NaN	NaN	-1.176	0.641	0.118	-1.19	0.508	0.175	-1.225	0.435	0.172	NaN	NaN	NaN	-1.322	0.085	0.216
981	4.905	-1.339	1.021	0.319	NaN	NaN	NaN	-1.23	0.864	0.539	-1.168	0.655	0.574	NaN	NaN	NaN	-1.095	0.473	0.548	-1.128	0.327	0.605	-1.164	0.105	0.535	-1.068	0.036	0.583	NaN	NaN	NaN	NaN	NaN	NaN	-1.176	0.642	0.119	-1.19	0.508	0.175	-1.225	0.436	0.172	NaN	NaN	NaN	-1.322	0.085	0.216
982	4.91	-1.339	1.021	0.32	NaN	NaN	NaN	-1.23	0.863	0.539	-1.167	0.655	0.575	NaN	NaN	NaN	-1.094	0.473	0.548	-1.128	0.327	0.605	-1.164	0.105	0.535	-1.068	0.035	0.583	NaN	NaN	NaN	NaN	NaN	NaN	-1.176	0.642	0.119	-1.19	0.508	0.175	-1.226	0.436	0.172	NaN	NaN	NaN	-1.322	0.085	0.216
983	4.915	-1.338	1.021	0.321	NaN	NaN	NaN	-1.229	0.863	0.54	-1.166	0.655	0.575	NaN	NaN	NaN	-1.093	0.473	0.548	-1.127	0.327	0.605	-1.164	0.105	0.535	-1.068	0.035	0.583	NaN	NaN	NaN	NaN	NaN	NaN	-1.175	0.641	0.12	-1.19	0.509	0.175	-1.224	0.435	0.173	NaN	NaN	NaN	-1.322	0.085	0.216
984	4.92	-1.338	1.021	0.322	NaN	NaN	NaN	-1.228	0.863	0.541	-1.165	0.655	0.576	NaN	NaN	NaN	-1.093	0.472	0.549	-1.127	0.327	0.605	-1.164	0.105	0.535	-1.068	0.035	0.583	NaN	NaN	NaN	NaN	NaN	NaN	-1.175	0.641	0.12	-1.189	0.509	0.176	-1.221	0.433	0.175	NaN	NaN	NaN	-1.322	0.085	0.216
985	4.925	-1.337	1.021	0.323	NaN	NaN	NaN	-1.228	0.863	0.541	-1.165	0.655	0.577	NaN	NaN	NaN	-1.092	0.472	0.55	-1.127	0.328	0.605	-1.164	0.105	0.535	-1.068	0.035	0.583	NaN	NaN	NaN	NaN	NaN	NaN	-1.174	0.641	0.121	-1.188	0.508	0.176	-1.22	0.432	0.176	NaN	NaN	NaN	-1.322	0.085	0.216
986	4.93	-1.337	1.022	0.324	NaN	NaN	NaN	-1.227	0.862	0.542	-1.164	0.655	0.577	NaN	NaN	NaN	-1.092	0.473	0.55	-1.126	0.328	0.606	-1.164	0.105	0.535	-1.068	0.035	0.583	NaN	NaN	NaN	NaN	NaN	NaN	-1.174	0.641	0.121	-1.187	0.508	0.177	-1.22	0.432	0.176	NaN	NaN	NaN	-1.322	0.085	0.216
987	4.935	-1.336	1.022	0.325	NaN	NaN	NaN	-1.227	0.862	0.543	-1.163	0.655	0.578	NaN	NaN	NaN	-1.091	0.473	0.551	-1.126	0.328	0.606	-1.164	0.105	0.535	-1.068	0.035	0.583	NaN	NaN	NaN	NaN	NaN	NaN	-1.174	0.641	0.122	-1.187	0.508	0.177	-1.22	0.432	0.176	NaN	NaN	NaN	-1.322	0.085	0.216
988	4.94	-1.334	1.022	0.326	NaN	NaN	NaN	-1.226	0.862	0.544	-1.163	0.654	0.579	NaN	NaN	NaN	-1.091	0.473	0.551	-1.125	0.328	0.607	-1.164	0.105	0.535	-1.068	0.035	0.583	NaN	NaN	NaN	NaN	NaN	NaN	-1.173	0.64	0.122	-1.187	0.508	0.178	-1.22	0.432	0.176	NaN	NaN	NaN	-1.322	0.085	0.217
989	4.945	-1.332	1.021	0.328	NaN	NaN	NaN	-1.226	0.862	0.545	-1.162	0.654	0.579	NaN	NaN	NaN	-1.091	0.473	0.551	-1.125	0.327	0.607	-1.164	0.105	0.535	-1.068	0.035	0.583	NaN	NaN	NaN	NaN	NaN	NaN	-1.173	0.64	0.123	-1.187	0.508	0.179	-1.22	0.433	0.176	NaN	NaN	NaN	-1.321	0.085	0.217
990	4.95	-1.333	1.022	0.329	NaN	NaN	NaN	-1.225	0.861	0.545	-1.162	0.654	0.58	NaN	NaN	NaN	-1.091	0.473	0.552	-1.125	0.327	0.607	-1.164	0.105	0.535	-1.068	0.035	0.583	NaN	NaN	NaN	NaN	NaN	NaN	-1.173	0.64	0.123	-1.187	0.508	0.179	-1.22	0.433	0.176	NaN	NaN	NaN	-1.321	0.085	0.217
991	4.955	-1.331	1.021	0.331	NaN	NaN	NaN	-1.225	0.861	0.546	-1.161	0.654	0.58	NaN	NaN	NaN	-1.091	0.472	0.552	-1.124	0.327	0.608	-1.164	0.105	0.535	-1.068	0.035	0.583	NaN	NaN	NaN	NaN	NaN	NaN	-1.173	0.641	0.124	-1.187	0.508	0.179	-1.221	0.434	0.176	NaN	NaN	NaN	-1.321	0.085	0.217
992	4.96	-1.33	1.022	0.332	NaN	NaN	NaN	-1.225	0.861	0.547	-1.161	0.654	0.581	NaN	NaN	NaN	-1.091	0.472	0.552	-1.124	0.327	0.608	-1.164	0.105	0.535	-1.068	0.035	0.583	NaN	NaN	NaN	NaN	NaN	NaN	-1.172	0.64	0.124	-1.187	0.509	0.18	-1.221	0.434	0.176	NaN	NaN	NaN	-1.321	0.085	0.217
993	4.965	-1.329	1.022	0.333	NaN	NaN	NaN	-1.224	0.861	0.548	-1.161	0.654	0.581	NaN	NaN	NaN	-1.091	0.472	0.552	-1.124	0.326	0.608	-1.164	0.105	0.535	-1.068	0.035	0.583	NaN	NaN	NaN	NaN	NaN	NaN	-1.172	0.64	0.125	-1.187	0.509	0.18	-1.22	0.434	0.176	NaN	NaN	NaN	-1.321	0.085	0.217
994	4.97	-1.329	1.022	0.334	NaN	NaN	NaN	-1.224	0.862	0.548	-1.161	0.654	0.582	NaN	NaN	NaN	-1.091	0.471	0.552	-1.124	0.326	0.608	-1.164	0.105	0.535	-1.068	0.035	0.583	NaN	NaN	NaN	NaN	NaN	NaN	-1.171	0.64	0.126	-1.186	0.509	0.181	-1.22	0.434	0.176	NaN	NaN	NaN	-1.321	0.085	0.217
995	4.975	-1.329	1.023	0.335	NaN	NaN	NaN	-1.223	0.862	0.549	-1.161	0.653	0.582	NaN	NaN	NaN	-1.091	0.471	0.552	-1.124	0.326	0.608	-1.164	0.104	0.535	-1.068	0.035	0.583	NaN	NaN	NaN	NaN	NaN	NaN	-1.171	0.64	0.126	-1.185	0.508	0.182	-1.22	0.434	0.177	NaN	NaN	NaN	-1.321	0.085	0.217
996	4.98	-1.328	1.023	0.336	NaN	NaN	NaN	-1.223	0.861	0.55	-1.161	0.653	0.582	NaN	NaN	NaN	-1.091	0.471	0.552	-1.124	0.325	0.609	-1.164	0.104	0.535	-1.068	0.035	0.583	NaN	NaN	NaN	NaN	NaN	NaN	-1.171	0.64	0.127	-1.184	0.507	0.182	-1.221	0.436	0.177	NaN	NaN	NaN	-1.321	0.085	0.217
997	4.985	-1.327	1.024	0.337	NaN	NaN	NaN	-1.222	0.861	0.551	-1.162	0.652	0.583	NaN	NaN	NaN	-1.091	0.471	0.553	-1.124	0.325	0.609	-1.164	0.103	0.535	-1.068	0.035	0.583	NaN	NaN	NaN	NaN	NaN	NaN	-1.171	0.641	0.127	-1.184	0.507	0.183	-1.221	0.436	0.177	NaN	NaN	NaN	-1.321	0.085	0.217
998	4.99	-1.327	1.024	0.338	NaN	NaN	NaN	-1.221	0.861	0.552	-1.162	0.652	0.583	NaN	NaN	NaN	-1.092	0.471	0.553	-1.124	0.324	0.609	-1.165	0.103	0.535	-1.068	0.035	0.583	NaN	NaN	NaN	NaN	NaN	NaN	-1.171	0.64	0.128	-1.183	0.507	0.183	-1.219	0.435	0.178	NaN	NaN	NaN	-1.321	0.085	0.217
999	4.995	-1.326	1.024	0.339	NaN	NaN	NaN	-1.221	0.861	0.553	-1.162	0.652	0.583	NaN	NaN	NaN	-1.092	0.471	0.553	-1.125	0.324	0.609	-1.165	0.102	0.535	-1.068	0.035	0.583	NaN	NaN	NaN	NaN	NaN	NaN	-1.17	0.64	0.128	-1.183	0.507	0.183	-1.216	0.432	0.179	NaN	NaN	NaN	-1.321	0.085	0.217
1000	5	-1.325	1.025	0.341	NaN	NaN	NaN	-1.221	0.861	0.553	-1.162	0.651	0.583	NaN	NaN	NaN	-1.092	0.47	0.553	-1.125	0.323	0.609	-1.165	0.102	0.535	-1.068	0.035	0.583	NaN	NaN	NaN	NaN	NaN	NaN	-1.169	0.639	0.129	-1.182	0.507	0.183	-1.215	0.432	0.18	NaN	NaN	NaN	-1.321	0.085	0.217
1001	5.005	-1.324	1.025	0.342	NaN	NaN	NaN	-1.22	0.862	0.554	-1.162	0.651	0.584	NaN	NaN	NaN	-1.092	0.47	0.553	-1.125	0.323	0.609	-1.165	0.102	0.535	-1.068	0.035	0.583	NaN	NaN	NaN	NaN	NaN	NaN	-1.17	0.64	0.129	-1.182	0.507	0.184	-1.215	0.432	0.18	NaN	NaN	NaN	-1.321	0.085	0.217
1002	5.01	-1.324	1.025	0.343	NaN	NaN	NaN	-1.22	0.862	0.555	-1.163	0.65	0.584	NaN	NaN	NaN	-1.092	0.47	0.553	-1.125	0.323	0.609	-1.166	0.102	0.535	-1.068	0.035	0.583	NaN	NaN	NaN	NaN	NaN	NaN	-1.17	0.64	0.13	-1.182	0.507	0.184	-1.216	0.433	0.179	NaN	NaN	NaN	-1.321	0.085	0.217
1003	5.015	-1.324	1.026	0.343	NaN	NaN	NaN	-1.22	0.862	0.556	-1.163	0.65	0.584	NaN	NaN	NaN	-1.092	0.469	0.554	-1.125	0.323	0.609	-1.166	0.102	0.535	-1.068	0.035	0.583	NaN	NaN	NaN	NaN	NaN	NaN	-1.169	0.64	0.13	-1.181	0.507	0.184	-1.216	0.434	0.179	NaN	NaN	NaN	-1.32	0.085	0.217
1004	5.02	-1.323	1.026	0.345	NaN	NaN	NaN	-1.219	0.862	0.557	-1.163	0.65	0.585	NaN	NaN	NaN	-1.092	0.469	0.554	-1.125	0.323	0.609	-1.166	0.102	0.535	-1.068	0.035	0.583	NaN	NaN	NaN	NaN	NaN	NaN	-1.169	0.639	0.131	-1.18	0.507	0.185	-1.215	0.434	0.18	NaN	NaN	NaN	-1.32	0.086	0.217
1005	5.025	-1.322	1.026	0.346	NaN	NaN	NaN	-1.218	0.862	0.558	-1.163	0.65	0.585	NaN	NaN	NaN	-1.092	0.469	0.554	-1.125	0.323	0.609	-1.166	0.102	0.535	-1.068	0.035	0.583	NaN	NaN	NaN	NaN	NaN	NaN	-1.168	0.639	0.131	-1.179	0.506	0.185	-1.215	0.435	0.18	NaN	NaN	NaN	-1.32	0.086	0.217
1006	5.03	-1.322	1.027	0.347	NaN	NaN	NaN	-1.218	0.862	0.559	-1.163	0.65	0.586	NaN	NaN	NaN	-1.092	0.469	0.554	-1.125	0.323	0.609	-1.166	0.102	0.535	-1.068	0.035	0.583	NaN	NaN	NaN	NaN	NaN	NaN	-1.168	0.639	0.132	-1.178	0.506	0.186	-1.215	0.436	0.18	NaN	NaN	NaN	-1.32	0.086	0.217
1007	5.035	-1.322	1.028	0.347	NaN	NaN	NaN	-1.217	0.862	0.56	-1.163	0.65	0.586	NaN	NaN	NaN	-1.093	0.469	0.555	-1.125	0.323	0.609	-1.166	0.102	0.535	-1.068	0.035	0.583	NaN	NaN	NaN	NaN	NaN	NaN	-1.168	0.638	0.132	-1.177	0.506	0.186	-1.214	0.436	0.18	-1.262	0.284	0.142	-1.32	0.086	0.217
1008	5.04	-1.324	1.029	0.347	NaN	NaN	NaN	-1.217	0.862	0.561	-1.163	0.65	0.587	NaN	NaN	NaN	-1.092	0.468	0.555	-1.125	0.323	0.609	-1.166	0.102	0.535	-1.068	0.035	0.583	NaN	NaN	NaN	NaN	NaN	NaN	-1.168	0.638	0.132	-1.176	0.506	0.186	-1.212	0.435	0.181	-1.261	0.284	0.142	-1.32	0.086	0.217
1009	5.045	-1.324	1.03	0.348	NaN	NaN	NaN	-1.216	0.862	0.562	-1.162	0.65	0.588	NaN	NaN	NaN	-1.092	0.468	0.555	-1.125	0.323	0.61	-1.166	0.102	0.535	-1.068	0.035	0.583	NaN	NaN	NaN	NaN	NaN	NaN	-1.167	0.638	0.133	-1.176	0.506	0.186	-1.209	0.431	0.182	-1.261	0.285	0.142	-1.319	0.086	0.217
1010	5.05	-1.323	1.03	0.349	NaN	NaN	NaN	-1.216	0.862	0.563	-1.162	0.65	0.589	NaN	NaN	NaN	-1.092	0.467	0.556	-1.125	0.322	0.61	-1.166	0.102	0.535	-1.068	0.035	0.584	NaN	NaN	NaN	NaN	NaN	NaN	-1.166	0.637	0.134	-1.175	0.505	0.187	-1.208	0.431	0.182	-1.263	0.286	0.142	-1.319	0.086	0.217
1011	5.055	-1.323	1.031	0.349	NaN	NaN	NaN	-1.215	0.863	0.564	-1.161	0.65	0.589	NaN	NaN	NaN	-1.091	0.467	0.556	-1.124	0.322	0.61	-1.166	0.101	0.536	-1.068	0.035	0.584	NaN	NaN	NaN	NaN	NaN	NaN	-1.166	0.637	0.134	-1.174	0.505	0.187	-1.209	0.432	0.181	-1.263	0.286	0.142	-1.319	0.086	0.217
1012	5.06	-1.322	1.031	0.35	NaN	NaN	NaN	-1.214	0.863	0.565	-1.16	0.65	0.59	NaN	NaN	NaN	-1.09	0.467	0.557	-1.124	0.322	0.611	-1.166	0.101	0.536	-1.068	0.035	0.584	NaN	NaN	NaN	NaN	NaN	NaN	-1.167	0.637	0.135	-1.174	0.504	0.188	-1.209	0.432	0.182	-1.263	0.286	0.142	-1.319	0.086	0.217
1013	5.065	-1.322	1.031	0.351	NaN	NaN	NaN	-1.214	0.863	0.566	-1.159	0.65	0.591	NaN	NaN	NaN	-1.09	0.467	0.557	-1.124	0.322	0.611	-1.166	0.101	0.536	-1.068	0.035	0.584	NaN	NaN	NaN	NaN	NaN	NaN	-1.167	0.638	0.135	-1.173	0.504	0.189	-1.209	0.433	0.182	-1.263	0.287	0.142	-1.319	0.086	0.217
1014	5.07	-1.322	1.032	0.352	NaN	NaN	NaN	-1.213	0.863	0.566	-1.157	0.65	0.592	NaN	NaN	NaN	-1.09	0.467	0.557	-1.123	0.322	0.611	-1.166	0.101	0.536	-1.068	0.035	0.584	NaN	NaN	NaN	NaN	NaN	NaN	-1.168	0.638	0.136	-1.173	0.504	0.189	-1.209	0.433	0.183	-1.263	0.287	0.143	-1.319	0.086	0.217
1015	5.075	-1.321	1.032	0.353	NaN	NaN	NaN	-1.213	0.863	0.567	-1.156	0.65	0.593	NaN	NaN	NaN	-1.09	0.467	0.558	-1.123	0.321	0.612	-1.166	0.101	0.536	-1.068	0.035	0.584	NaN	NaN	NaN	NaN	NaN	NaN	-1.167	0.637	0.137	-1.173	0.504	0.19	-1.209	0.433	0.183	-1.264	0.287	0.143	-1.319	0.086	0.217
1016	5.08	-1.32	1.032	0.354	NaN	NaN	NaN	-1.213	0.863	0.568	-1.155	0.65	0.594	NaN	NaN	NaN	-1.089	0.467	0.558	-1.122	0.321	0.612	-1.166	0.101	0.536	-1.068	0.035	0.584	NaN	NaN	NaN	NaN	NaN	NaN	-1.168	0.637	0.137	-1.174	0.504	0.19	-1.21	0.434	0.184	-1.264	0.287	0.144	-1.319	0.086	0.217
1017	5.085	-1.32	1.032	0.355	NaN	NaN	NaN	-1.212	0.863	0.569	-1.153	0.65	0.595	NaN	NaN	NaN	-1.089	0.468	0.559	-1.121	0.32	0.613	-1.166	0.101	0.536	-1.068	0.035	0.584	NaN	NaN	NaN	NaN	NaN	NaN	-1.168	0.637	0.138	-1.175	0.505	0.191	-1.21	0.434	0.184	-1.264	0.287	0.144	-1.319	0.086	0.217
1018	5.09	-1.319	1.032	0.356	NaN	NaN	NaN	-1.211	0.863	0.57	-1.152	0.65	0.596	NaN	NaN	NaN	-1.088	0.468	0.559	-1.121	0.32	0.613	-1.166	0.101	0.536	-1.068	0.034	0.584	NaN	NaN	NaN	NaN	NaN	NaN	-1.169	0.638	0.138	-1.175	0.505	0.192	-1.211	0.434	0.184	-1.264	0.287	0.144	-1.319	0.086	0.217
1019	5.095	-1.318	1.032	0.357	NaN	NaN	NaN	-1.211	0.863	0.571	-1.151	0.651	0.597	NaN	NaN	NaN	-1.088	0.468	0.561	-1.121	0.32	0.613	-1.166	0.101	0.537	-1.068	0.034	0.584	NaN	NaN	NaN	NaN	NaN	NaN	-1.17	0.638	0.139	-1.176	0.505	0.192	-1.211	0.434	0.185	-1.263	0.287	0.145	-1.319	0.086	0.217
1020	5.1	-1.317	1.032	0.358	NaN	NaN	NaN	-1.21	0.862	0.572	-1.15	0.651	0.598	NaN	NaN	NaN	-1.087	0.467	0.562	-1.121	0.319	0.614	-1.166	0.102	0.537	-1.068	0.034	0.584	NaN	NaN	NaN	NaN	NaN	NaN	-1.17	0.638	0.14	-1.176	0.506	0.192	-1.211	0.434	0.185	-1.264	0.287	0.145	-1.319	0.086	0.217
1021	5.105	-1.316	1.032	0.359	NaN	NaN	NaN	-1.209	0.862	0.573	-1.149	0.651	0.599	NaN	NaN	NaN	-1.086	0.467	0.563	-1.121	0.319	0.614	-1.166	0.102	0.537	-1.068	0.034	0.584	NaN	NaN	NaN	NaN	NaN	NaN	-1.171	0.638	0.14	-1.177	0.506	0.193	-1.212	0.434	0.186	-1.264	0.287	0.145	-1.319	0.086	0.217
1022	5.11	-1.316	1.032	0.36	NaN	NaN	NaN	-1.209	0.862	0.574	-1.148	0.651	0.6	NaN	NaN	NaN	-1.086	0.466	0.563	-1.12	0.319	0.615	-1.166	0.102	0.537	-1.068	0.034	0.584	NaN	NaN	NaN	NaN	NaN	NaN	-1.172	0.638	0.141	-1.177	0.506	0.193	-1.212	0.434	0.186	-1.264	0.287	0.145	-1.319	0.086	0.217
1023	5.115	-1.315	1.033	0.362	NaN	NaN	NaN	-1.208	0.861	0.575	-1.148	0.651	0.601	NaN	NaN	NaN	-1.085	0.465	0.564	-1.12	0.319	0.615	-1.166	0.102	0.537	-1.068	0.034	0.584	NaN	NaN	NaN	NaN	NaN	NaN	-1.172	0.639	0.141	-1.179	0.507	0.193	-1.212	0.434	0.186	-1.264	0.287	0.145	-1.319	0.086	0.217
1024	5.12	-1.315	1.033	0.362	NaN	NaN	NaN	-1.208	0.861	0.576	-1.147	0.651	0.602	NaN	NaN	NaN	-1.084	0.465	0.565	-1.12	0.319	0.616	-1.166	0.102	0.537	-1.068	0.034	0.584	NaN	NaN	NaN	NaN	NaN	NaN	-1.172	0.639	0.142	-1.179	0.507	0.193	-1.213	0.435	0.187	-1.264	0.287	0.145	-1.319	0.086	0.217
1025	5.125	-1.314	1.033	0.364	NaN	NaN	NaN	-1.207	0.861	0.577	-1.147	0.65	0.603	NaN	NaN	NaN	-1.084	0.465	0.565	-1.119	0.319	0.616	-1.166	0.102	0.537	-1.068	0.034	0.584	NaN	NaN	NaN	NaN	NaN	NaN	-1.173	0.639	0.142	-1.178	0.507	0.194	-1.213	0.435	0.187	-1.264	0.287	0.145	-1.319	0.086	0.217
1026	5.13	-1.313	1.033	0.365	NaN	NaN	NaN	-1.207	0.861	0.578	-1.146	0.65	0.604	NaN	NaN	NaN	-1.084	0.466	0.566	-1.119	0.319	0.616	-1.166	0.102	0.537	-1.068	0.034	0.584	NaN	NaN	NaN	NaN	NaN	NaN	-1.173	0.639	0.143	-1.179	0.508	0.194	-1.213	0.436	0.187	-1.265	0.287	0.145	-1.32	0.087	0.217
1027	5.135	-1.312	1.033	0.366	NaN	NaN	NaN	-1.206	0.86	0.578	-1.146	0.649	0.604	NaN	NaN	NaN	-1.083	0.466	0.567	-1.119	0.319	0.616	-1.166	0.102	0.537	-1.068	0.034	0.584	NaN	NaN	NaN	NaN	NaN	NaN	-1.174	0.639	0.143	-1.179	0.508	0.194	-1.214	0.436	0.188	-1.265	0.288	0.146	-1.32	0.087	0.217
1028	5.14	-1.311	1.033	0.367	NaN	NaN	NaN	-1.206	0.859	0.579	-1.146	0.649	0.605	NaN	NaN	NaN	-1.083	0.466	0.567	-1.118	0.319	0.616	-1.166	0.102	0.537	-1.068	0.034	0.584	NaN	NaN	NaN	NaN	NaN	NaN	-1.174	0.64	0.143	-1.179	0.508	0.194	-1.214	0.436	0.188	-1.265	0.288	0.146	-1.32	0.087	0.217
1029	5.145	-1.31	1.033	0.368	NaN	NaN	NaN	-1.205	0.859	0.58	-1.146	0.649	0.605	NaN	NaN	NaN	-1.083	0.466	0.567	-1.118	0.318	0.617	-1.166	0.102	0.537	-1.068	0.034	0.584	NaN	NaN	NaN	NaN	NaN	NaN	-1.174	0.64	0.144	-1.179	0.509	0.194	-1.213	0.436	0.188	-1.266	0.288	0.146	-1.32	0.087	0.217
1030	5.15	-1.31	1.033	0.369	NaN	NaN	NaN	-1.204	0.859	0.581	-1.146	0.648	0.606	NaN	NaN	NaN	-1.082	0.466	0.568	-1.117	0.318	0.617	-1.166	0.102	0.537	-1.068	0.034	0.584	NaN	NaN	NaN	NaN	NaN	NaN	-1.174	0.64	0.144	-1.179	0.509	0.195	-1.213	0.436	0.189	-1.267	0.288	0.147	-1.32	0.087	0.217
1031	5.155	-1.309	1.033	0.37	NaN	NaN	NaN	-1.203	0.859	0.582	-1.145	0.647	0.606	NaN	NaN	NaN	-1.081	0.466	0.569	-1.116	0.317	0.618	-1.166	0.102	0.537	-1.068	0.034	0.584	NaN	NaN	NaN	NaN	NaN	NaN	-1.174	0.64	0.145	-1.178	0.508	0.196	-1.213	0.437	0.189	-1.267	0.289	0.147	-1.32	0.087	0.217
1032	5.16	-1.308	1.033	0.371	NaN	NaN	NaN	-1.203	0.859	0.582	-1.145	0.647	0.607	NaN	NaN	NaN	-1.08	0.465	0.569	-1.116	0.316	0.618	-1.166	0.102	0.537	-1.068	0.034	0.584	NaN	NaN	NaN	NaN	NaN	NaN	-1.174	0.64	0.145	-1.178	0.508	0.196	-1.213	0.437	0.189	-1.267	0.29	0.147	-1.32	0.087	0.217
1033	5.165	-1.307	1.034	0.372	NaN	NaN	NaN	-1.202	0.859	0.583	-1.145	0.646	0.607	NaN	NaN	NaN	-1.08	0.464	0.57	-1.115	0.316	0.619	-1.166	0.102	0.537	-1.068	0.034	0.584	NaN	NaN	NaN	NaN	NaN	NaN	-1.173	0.64	0.146	-1.178	0.508	0.196	-1.213	0.437	0.189	-1.268	0.291	0.147	-1.32	0.087	0.217
1034	5.17	-1.306	1.034	0.373	NaN	NaN	NaN	-1.201	0.858	0.584	-1.145	0.646	0.607	NaN	NaN	NaN	-1.079	0.463	0.57	-1.115	0.316	0.619	-1.166	0.102	0.537	-1.068	0.034	0.584	NaN	NaN	NaN	NaN	NaN	NaN	-1.173	0.641	0.146	-1.178	0.508	0.196	-1.213	0.437	0.189	-1.268	0.291	0.147	-1.32	0.088	0.217
1035	5.175	-1.306	1.034	0.374	NaN	NaN	NaN	-1.2	0.858	0.585	-1.144	0.645	0.608	NaN	NaN	NaN	-1.078	0.463	0.57	-1.115	0.316	0.619	-1.166	0.102	0.537	-1.068	0.034	0.584	NaN	NaN	NaN	NaN	NaN	NaN	-1.173	0.641	0.146	-1.178	0.509	0.197	-1.213	0.437	0.19	-1.267	0.292	0.147	-1.32	0.088	0.218
1036	5.18	-1.305	1.034	0.375	NaN	NaN	NaN	-1.199	0.858	0.586	-1.144	0.645	0.608	NaN	NaN	NaN	-1.077	0.462	0.57	-1.115	0.316	0.619	-1.166	0.102	0.537	-1.068	0.034	0.584	NaN	NaN	NaN	NaN	NaN	NaN	-1.172	0.641	0.147	-1.178	0.509	0.197	-1.212	0.437	0.19	-1.267	0.292	0.147	-1.32	0.088	0.218
1037	5.185	-1.304	1.034	0.376	NaN	NaN	NaN	-1.198	0.858	0.586	-1.144	0.644	0.609	NaN	NaN	NaN	-1.077	0.463	0.571	-1.115	0.316	0.619	-1.166	0.101	0.537	-1.068	0.034	0.584	NaN	NaN	NaN	NaN	NaN	NaN	-1.172	0.641	0.147	-1.178	0.509	0.197	-1.212	0.437	0.19	-1.267	0.292	0.147	-1.32	0.088	0.218
1038	5.19	-1.303	1.034	0.377	NaN	NaN	NaN	-1.197	0.858	0.587	-1.143	0.644	0.609	NaN	NaN	NaN	-1.076	0.463	0.571	-1.114	0.316	0.619	-1.166	0.101	0.537	-1.068	0.034	0.584	NaN	NaN	NaN	NaN	NaN	NaN	-1.171	0.641	0.148	-1.177	0.509	0.197	-1.212	0.437	0.19	-1.267	0.292	0.147	-1.32	0.088	0.218
1039	5.195	-1.302	1.034	0.378	NaN	NaN	NaN	-1.196	0.858	0.588	-1.143	0.644	0.609	NaN	NaN	NaN	-1.076	0.463	0.571	-1.113	0.316	0.62	-1.166	0.101	0.537	-1.068	0.034	0.584	NaN	NaN	NaN	NaN	NaN	NaN	-1.17	0.641	0.148	-1.177	0.509	0.198	-1.213	0.438	0.191	-1.267	0.292	0.148	-1.321	0.089	0.218
1040	5.2	-1.301	1.034	0.379	NaN	NaN	NaN	-1.195	0.858	0.588	-1.142	0.643	0.61	NaN	NaN	NaN	-1.075	0.463	0.572	-1.113	0.316	0.62	-1.166	0.101	0.537	-1.068	0.034	0.584	NaN	NaN	NaN	NaN	NaN	NaN	-1.169	0.641	0.149	-1.176	0.508	0.198	-1.212	0.438	0.191	-1.267	0.292	0.148	-1.321	0.09	0.218
1041	5.205	-1.3	1.034	0.38	NaN	NaN	NaN	-1.194	0.858	0.589	-1.141	0.643	0.61	NaN	NaN	NaN	-1.075	0.463	0.572	-1.113	0.315	0.62	-1.166	0.101	0.537	-1.068	0.034	0.584	NaN	NaN	NaN	NaN	NaN	NaN	-1.169	0.641	0.149	-1.176	0.508	0.198	-1.21	0.436	0.192	-1.268	0.292	0.147	-1.321	0.09	0.218
1042	5.21	-1.299	1.034	0.381	NaN	NaN	NaN	-1.193	0.858	0.59	-1.141	0.643	0.611	NaN	NaN	NaN	-1.075	0.463	0.572	-1.112	0.315	0.621	-1.166	0.101	0.537	-1.068	0.034	0.584	NaN	NaN	NaN	NaN	NaN	NaN	-1.169	0.641	0.149	-1.175	0.508	0.199	-1.21	0.437	0.192	-1.267	0.292	0.147	-1.321	0.09	0.218
1043	5.215	-1.298	1.034	0.382	NaN	NaN	NaN	-1.192	0.858	0.59	-1.14	0.642	0.611	NaN	NaN	NaN	-1.074	0.463	0.573	-1.111	0.315	0.621	-1.166	0.101	0.538	-1.068	0.034	0.584	NaN	NaN	NaN	NaN	NaN	NaN	-1.168	0.642	0.15	-1.175	0.509	0.199	-1.21	0.438	0.193	-1.264	0.29	0.149	-1.321	0.091	0.218
1044	5.22	-1.297	1.034	0.383	NaN	NaN	NaN	-1.191	0.858	0.591	-1.139	0.642	0.612	NaN	NaN	NaN	-1.073	0.462	0.573	-1.111	0.314	0.621	-1.166	0.101	0.538	-1.068	0.034	0.584	NaN	NaN	NaN	NaN	NaN	NaN	-1.167	0.641	0.15	-1.173	0.508	0.199	-1.21	0.438	0.193	-1.264	0.29	0.149	-1.321	0.091	0.218
1045	5.225	-1.296	1.034	0.383	NaN	NaN	NaN	-1.19	0.858	0.592	-1.138	0.642	0.613	NaN	NaN	NaN	-1.072	0.461	0.574	-1.11	0.314	0.621	-1.166	0.101	0.538	-1.068	0.034	0.584	NaN	NaN	NaN	NaN	NaN	NaN	-1.166	0.641	0.151	-1.173	0.508	0.2	-1.209	0.439	0.193	-1.265	0.291	0.149	-1.321	0.091	0.218
1046	5.23	-1.295	1.034	0.384	NaN	NaN	NaN	-1.189	0.858	0.593	-1.136	0.641	0.613	NaN	NaN	NaN	-1.071	0.46	0.574	-1.11	0.314	0.622	-1.166	0.101	0.538	-1.068	0.034	0.584	NaN	NaN	NaN	NaN	NaN	NaN	-1.164	0.64	0.151	-1.172	0.508	0.2	-1.209	0.439	0.193	-1.265	0.291	0.149	-1.321	0.091	0.218
1047	5.235	-1.294	1.034	0.385	NaN	NaN	NaN	-1.188	0.857	0.593	-1.135	0.641	0.614	NaN	NaN	NaN	-1.07	0.46	0.575	-1.109	0.313	0.622	-1.166	0.101	0.538	-1.068	0.034	0.584	NaN	NaN	NaN	NaN	NaN	NaN	-1.164	0.64	0.152	-1.172	0.508	0.2	-1.208	0.439	0.194	-1.264	0.292	0.15	-1.321	0.091	0.218
1048	5.24	-1.294	1.034	0.386	NaN	NaN	NaN	-1.187	0.857	0.594	-1.134	0.641	0.614	NaN	NaN	NaN	-1.07	0.46	0.575	-1.109	0.313	0.622	-1.166	0.101	0.538	-1.068	0.034	0.584	NaN	NaN	NaN	NaN	NaN	NaN	-1.163	0.64	0.152	-1.171	0.508	0.2	-1.208	0.439	0.194	-1.264	0.293	0.15	-1.321	0.091	0.219
1049	5.245	-1.293	1.034	0.386	NaN	NaN	NaN	-1.186	0.857	0.595	-1.133	0.641	0.615	NaN	NaN	NaN	-1.069	0.46	0.575	-1.108	0.313	0.622	-1.166	0.101	0.538	-1.068	0.034	0.584	NaN	NaN	NaN	NaN	NaN	NaN	-1.162	0.64	0.152	-1.17	0.508	0.2	-1.207	0.439	0.194	-1.264	0.293	0.15	-1.321	0.092	0.219
1050	5.25	-1.292	1.034	0.387	NaN	NaN	NaN	-1.184	0.856	0.595	-1.132	0.641	0.615	NaN	NaN	NaN	-1.068	0.46	0.576	-1.107	0.313	0.622	-1.166	0.101	0.538	-1.068	0.034	0.584	NaN	NaN	NaN	NaN	NaN	NaN	-1.161	0.641	0.152	-1.169	0.507	0.201	-1.205	0.438	0.195	-1.263	0.293	0.15	-1.321	0.092	0.218
1051	5.255	-1.291	1.033	0.388	NaN	NaN	NaN	-1.183	0.856	0.596	-1.131	0.641	0.616	NaN	NaN	NaN	-1.068	0.46	0.576	-1.106	0.313	0.623	-1.166	0.101	0.538	-1.068	0.034	0.584	NaN	NaN	NaN	NaN	NaN	NaN	-1.16	0.64	0.153	-1.168	0.507	0.201	-1.204	0.438	0.195	-1.263	0.294	0.151	-1.321	0.092	0.219
1052	5.26	-1.29	1.033	0.389	NaN	NaN	NaN	-1.182	0.856	0.597	-1.13	0.641	0.617	NaN	NaN	NaN	-1.068	0.46	0.576	-1.106	0.312	0.623	-1.166	0.101	0.538	-1.068	0.034	0.584	NaN	NaN	NaN	NaN	NaN	NaN	-1.159	0.64	0.153	-1.166	0.507	0.201	-1.202	0.438	0.196	-1.262	0.294	0.151	-1.32	0.093	0.219
1053	5.265	-1.289	1.033	0.39	NaN	NaN	NaN	-1.181	0.856	0.598	-1.129	0.641	0.618	NaN	NaN	NaN	-1.067	0.459	0.576	-1.106	0.312	0.623	-1.166	0.101	0.538	-1.068	0.034	0.584	NaN	NaN	NaN	NaN	NaN	NaN	-1.158	0.64	0.154	-1.165	0.508	0.201	-1.2	0.437	0.196	-1.262	0.295	0.151	-1.319	0.093	0.219
1054	5.27	-1.288	1.033	0.39	NaN	NaN	NaN	-1.18	0.856	0.598	-1.128	0.641	0.618	NaN	NaN	NaN	-1.066	0.459	0.577	-1.106	0.312	0.623	-1.166	0.1	0.538	-1.068	0.034	0.584	NaN	NaN	NaN	NaN	NaN	NaN	-1.156	0.64	0.154	-1.165	0.508	0.201	-1.2	0.438	0.196	-1.261	0.295	0.151	-1.319	0.094	0.219
1055	5.275	-1.287	1.032	0.391	NaN	NaN	NaN	-1.179	0.856	0.599	-1.127	0.641	0.619	NaN	NaN	NaN	-1.065	0.457	0.577	-1.106	0.311	0.623	-1.166	0.1	0.538	-1.068	0.034	0.584	NaN	NaN	NaN	NaN	NaN	NaN	-1.155	0.639	0.155	-1.163	0.509	0.201	-1.199	0.438	0.196	-1.26	0.295	0.152	-1.318	0.094	0.22
1056	5.28	-1.286	1.032	0.392	NaN	NaN	NaN	-1.178	0.856	0.599	-1.126	0.641	0.62	NaN	NaN	NaN	-1.064	0.457	0.578	-1.105	0.311	0.624	-1.166	0.1	0.538	-1.068	0.034	0.584	NaN	NaN	NaN	NaN	NaN	NaN	-1.154	0.64	0.155	-1.162	0.508	0.201	-1.198	0.439	0.196	-1.26	0.296	0.152	-1.318	0.095	0.221
1057	5.285	-1.286	1.033	0.392	NaN	NaN	NaN	-1.177	0.856	0.6	-1.125	0.641	0.62	NaN	NaN	NaN	-1.064	0.457	0.579	-1.105	0.31	0.624	-1.166	0.1	0.538	-1.068	0.034	0.584	NaN	NaN	NaN	NaN	NaN	NaN	-1.153	0.64	0.155	-1.159	0.507	0.202	-1.197	0.439	0.196	-1.259	0.296	0.152	-1.318	0.096	0.221
1058	5.29	-1.285	1.032	0.393	NaN	NaN	NaN	-1.176	0.856	0.601	-1.124	0.641	0.621	NaN	NaN	NaN	-1.063	0.456	0.579	-1.104	0.31	0.625	-1.166	0.1	0.538	-1.068	0.034	0.584	NaN	NaN	NaN	NaN	NaN	NaN	-1.152	0.64	0.155	-1.157	0.507	0.202	-1.195	0.439	0.196	-1.258	0.296	0.152	-1.318	0.096	0.222
1059	5.295	-1.284	1.032	0.394	NaN	NaN	NaN	-1.175	0.856	0.602	-1.123	0.641	0.622	NaN	NaN	NaN	-1.063	0.456	0.579	-1.104	0.309	0.625	-1.166	0.1	0.538	-1.068	0.034	0.584	NaN	NaN	NaN	NaN	NaN	NaN	-1.15	0.64	0.156	-1.155	0.507	0.202	-1.193	0.44	0.196	-1.257	0.297	0.152	-1.318	0.096	0.222
1060	5.3	-1.283	1.032	0.394	NaN	NaN	NaN	-1.174	0.856	0.602	-1.122	0.64	0.623	NaN	NaN	NaN	-1.063	0.456	0.58	-1.103	0.309	0.626	-1.165	0.099	0.538	-1.068	0.034	0.584	NaN	NaN	NaN	NaN	NaN	NaN	-1.148	0.64	0.156	-1.153	0.507	0.202	-1.191	0.44	0.196	-1.256	0.298	0.153	-1.317	0.097	0.222
1061	5.305	-1.282	1.032	0.395	NaN	NaN	NaN	-1.173	0.856	0.603	-1.121	0.64	0.623	NaN	NaN	NaN	-1.062	0.456	0.58	-1.103	0.309	0.626	-1.165	0.099	0.538	-1.068	0.034	0.584	NaN	NaN	NaN	NaN	NaN	NaN	-1.147	0.64	0.156	-1.152	0.508	0.202	-1.189	0.44	0.196	-1.255	0.299	0.153	-1.316	0.098	0.223
1062	5.31	-1.281	1.031	0.396	NaN	NaN	NaN	-1.172	0.856	0.603	-1.121	0.64	0.624	NaN	NaN	NaN	-1.062	0.456	0.581	-1.103	0.309	0.626	-1.165	0.099	0.538	-1.068	0.034	0.584	NaN	NaN	NaN	NaN	NaN	NaN	-1.145	0.64	0.156	-1.15	0.508	0.202	-1.188	0.441	0.196	-1.253	0.299	0.154	-1.315	0.099	0.224
1063	5.315	-1.28	1.031	0.397	NaN	NaN	NaN	-1.171	0.856	0.604	-1.12	0.64	0.625	NaN	NaN	NaN	-1.061	0.456	0.581	-1.103	0.309	0.626	-1.165	0.099	0.538	-1.068	0.034	0.584	NaN	NaN	NaN	NaN	NaN	NaN	-1.143	0.641	0.156	-1.148	0.509	0.202	-1.185	0.442	0.196	-1.252	0.3	0.154	-1.315	0.101	0.224
1064	5.32	-1.279	1.031	0.398	NaN	NaN	NaN	-1.171	0.856	0.605	-1.12	0.639	0.625	NaN	NaN	NaN	-1.061	0.456	0.582	-1.102	0.308	0.627	-1.165	0.099	0.538	-1.068	0.034	0.584	NaN	NaN	NaN	NaN	NaN	NaN	-1.141	0.642	0.156	-1.144	0.509	0.202	-1.183	0.442	0.195	-1.25	0.301	0.154	-1.315	0.103	0.224
1065	5.325	-1.279	1.032	0.398	NaN	NaN	NaN	-1.17	0.856	0.606	-1.119	0.639	0.626	NaN	NaN	NaN	-1.06	0.456	0.582	-1.102	0.308	0.627	-1.165	0.099	0.538	-1.068	0.034	0.584	NaN	NaN	NaN	NaN	NaN	NaN	-1.139	0.642	0.156	-1.141	0.508	0.201	-1.18	0.442	0.195	-1.249	0.302	0.154	-1.313	0.104	0.225
1066	5.33	-1.278	1.032	0.399	NaN	NaN	NaN	-1.169	0.856	0.606	-1.119	0.639	0.626	NaN	NaN	NaN	-1.06	0.455	0.582	-1.102	0.308	0.627	-1.165	0.099	0.538	-1.068	0.034	0.584	NaN	NaN	NaN	NaN	NaN	NaN	-1.137	0.642	0.156	-1.138	0.509	0.201	-1.177	0.443	0.195	-1.247	0.303	0.154	-1.313	0.105	0.225
1067	5.335	-1.277	1.032	0.4	NaN	NaN	NaN	-1.168	0.855	0.607	-1.118	0.639	0.627	NaN	NaN	NaN	-1.059	0.454	0.583	-1.102	0.308	0.627	-1.165	0.098	0.538	-1.068	0.034	0.584	NaN	NaN	NaN	NaN	NaN	NaN	-1.135	0.643	0.156	-1.135	0.51	0.2	-1.173	0.443	0.194	-1.245	0.304	0.154	-1.312	0.107	0.225
1068	5.34	-1.276	1.032	0.4	NaN	NaN	NaN	-1.167	0.855	0.607	-1.118	0.639	0.628	NaN	NaN	NaN	-1.059	0.453	0.583	-1.102	0.307	0.628	-1.165	0.098	0.538	-1.068	0.034	0.584	NaN	NaN	NaN	NaN	NaN	NaN	-1.132	0.644	0.156	-1.131	0.51	0.2	-1.17	0.444	0.194	-1.243	0.306	0.154	-1.311	0.109	0.225
1069	5.345	-1.276	1.032	0.401	NaN	NaN	NaN	-1.167	0.855	0.608	-1.118	0.64	0.628	NaN	NaN	NaN	-1.059	0.453	0.583	-1.101	0.307	0.628	-1.165	0.098	0.538	-1.068	0.034	0.584	NaN	NaN	NaN	NaN	NaN	NaN	-1.129	0.644	0.156	-1.128	0.511	0.199	-1.166	0.445	0.193	-1.24	0.308	0.153	-1.31	0.111	0.225
1070	5.35	-1.275	1.032	0.402	NaN	NaN	NaN	-1.166	0.855	0.609	-1.118	0.639	0.628	NaN	NaN	NaN	-1.058	0.453	0.584	-1.101	0.306	0.628	-1.165	0.098	0.538	-1.068	0.034	0.584	NaN	NaN	NaN	NaN	NaN	NaN	-1.126	0.644	0.156	-1.124	0.511	0.199	-1.162	0.446	0.193	-1.238	0.31	0.153	-1.308	0.113	0.225
1071	5.355	-1.275	1.033	0.403	NaN	NaN	NaN	-1.165	0.855	0.61	-1.118	0.639	0.629	NaN	NaN	NaN	-1.058	0.453	0.584	-1.101	0.306	0.628	-1.165	0.098	0.538	-1.068	0.034	0.584	NaN	NaN	NaN	NaN	NaN	NaN	-1.123	0.645	0.156	-1.119	0.512	0.198	-1.159	0.447	0.192	-1.235	0.312	0.152	-1.307	0.115	0.224
1072	5.36	-1.274	1.033	0.404	NaN	NaN	NaN	-1.165	0.856	0.61	-1.118	0.639	0.63	NaN	NaN	NaN	-1.058	0.453	0.584	-1.101	0.306	0.628	-1.166	0.098	0.538	-1.068	0.034	0.584	NaN	NaN	NaN	NaN	NaN	NaN	-1.121	0.647	0.156	-1.116	0.513	0.197	-1.155	0.449	0.191	-1.232	0.314	0.151	-1.305	0.118	0.224
1073	5.365	-1.274	1.033	0.404	NaN	NaN	NaN	-1.164	0.856	0.611	-1.118	0.639	0.63	NaN	NaN	NaN	-1.058	0.453	0.585	-1.101	0.305	0.628	-1.166	0.098	0.538	-1.068	0.034	0.584	NaN	NaN	NaN	NaN	NaN	NaN	-1.118	0.648	0.155	-1.112	0.515	0.195	-1.151	0.45	0.19	-1.229	0.316	0.15	-1.303	0.12	0.223
1074	5.37	-1.273	1.033	0.405	NaN	NaN	NaN	-1.164	0.856	0.611	-1.117	0.639	0.63	NaN	NaN	NaN	-1.059	0.453	0.585	-1.101	0.305	0.629	-1.166	0.098	0.538	-1.068	0.034	0.584	NaN	NaN	NaN	NaN	NaN	NaN	-1.114	0.648	0.155	-1.108	0.516	0.194	-1.146	0.452	0.188	-1.226	0.318	0.149	-1.301	0.123	0.222
1075	5.375	-1.272	1.033	0.406	NaN	NaN	NaN	-1.163	0.857	0.612	-1.118	0.639	0.631	NaN	NaN	NaN	-1.059	0.453	0.585	-1.101	0.305	0.629	-1.166	0.098	0.538	-1.068	0.034	0.584	NaN	NaN	NaN	NaN	NaN	NaN	-1.111	0.649	0.154	-1.103	0.516	0.193	-1.142	0.453	0.187	-1.222	0.32	0.148	-1.299	0.125	0.221
1076	5.38	-1.271	1.033	0.406	NaN	NaN	NaN	-1.163	0.857	0.613	-1.118	0.639	0.631	NaN	NaN	NaN	-1.059	0.453	0.586	-1.101	0.304	0.629	-1.166	0.098	0.538	-1.068	0.034	0.584	NaN	NaN	NaN	NaN	NaN	NaN	-1.107	0.65	0.154	-1.098	0.517	0.192	-1.137	0.454	0.186	-1.219	0.322	0.147	-1.298	0.128	0.221
1077	5.385	-1.271	1.034	0.407	NaN	NaN	NaN	-1.162	0.857	0.613	-1.118	0.639	0.632	NaN	NaN	NaN	-1.06	0.453	0.586	-1.101	0.304	0.629	-1.166	0.098	0.538	-1.068	0.034	0.584	NaN	NaN	NaN	NaN	NaN	NaN	-1.104	0.651	0.153	-1.093	0.518	0.191	-1.133	0.456	0.185	-1.215	0.324	0.146	-1.296	0.131	0.22
1078	5.39	-1.27	1.034	0.408	NaN	NaN	NaN	-1.161	0.857	0.614	-1.118	0.639	0.632	NaN	NaN	NaN	-1.06	0.453	0.586	-1.101	0.304	0.629	-1.166	0.098	0.538	-1.068	0.034	0.584	NaN	NaN	NaN	NaN	NaN	NaN	-1.101	0.652	0.153	-1.089	0.519	0.19	-1.128	0.457	0.184	-1.212	0.326	0.145	-1.293	0.133	0.219
1079	5.395	-1.27	1.034	0.408	NaN	NaN	NaN	-1.161	0.858	0.614	-1.118	0.639	0.632	NaN	NaN	NaN	-1.06	0.453	0.587	-1.101	0.304	0.63	-1.166	0.098	0.538	-1.068	0.034	0.584	NaN	NaN	NaN	NaN	NaN	NaN	-1.097	0.654	0.152	-1.084	0.52	0.188	-1.123	0.459	0.183	-1.208	0.329	0.144	-1.291	0.136	0.219
1080	5.4	-1.269	1.034	0.409	NaN	NaN	NaN	-1.161	0.859	0.615	-1.118	0.639	0.633	NaN	NaN	NaN	-1.06	0.453	0.587	-1.101	0.304	0.63	-1.166	0.098	0.538	-1.068	0.034	0.584	NaN	NaN	NaN	NaN	NaN	NaN	-1.094	0.655	0.151	-1.08	0.521	0.187	-1.119	0.46	0.181	-1.205	0.332	0.143	-1.288	0.138	0.218
1081	5.405	-1.268	1.034	0.409	NaN	NaN	NaN	-1.16	0.859	0.616	-1.118	0.639	0.633	NaN	NaN	NaN	-1.061	0.453	0.587	-1.101	0.304	0.63	-1.166	0.098	0.538	-1.068	0.034	0.584	NaN	NaN	NaN	NaN	NaN	NaN	-1.091	0.656	0.151	-1.075	0.523	0.186	-1.114	0.461	0.18	-1.2	0.333	0.142	-1.285	0.14	0.217
1082	5.41	-1.268	1.035	0.41	NaN	NaN	NaN	-1.16	0.859	0.616	-1.118	0.64	0.634	NaN	NaN	NaN	-1.061	0.453	0.588	-1.102	0.304	0.63	-1.166	0.098	0.538	-1.068	0.034	0.584	NaN	NaN	NaN	NaN	NaN	NaN	-1.088	0.657	0.15	-1.071	0.524	0.185	-1.109	0.462	0.179	-1.195	0.333	0.142	-1.283	0.143	0.216
1083	5.415	-1.267	1.035	0.41	NaN	NaN	NaN	-1.159	0.859	0.616	-1.118	0.64	0.634	NaN	NaN	NaN	-1.061	0.453	0.588	-1.102	0.304	0.63	-1.166	0.098	0.538	-1.068	0.034	0.584	NaN	NaN	NaN	NaN	NaN	NaN	-1.085	0.658	0.15	-1.067	0.526	0.183	-1.105	0.463	0.177	-1.19	0.334	0.141	-1.28	0.145	0.216
1084	5.42	-1.267	1.035	0.411	NaN	NaN	NaN	-1.159	0.86	0.617	-1.118	0.64	0.634	NaN	NaN	NaN	-1.062	0.453	0.588	-1.102	0.304	0.63	-1.166	0.097	0.539	-1.068	0.034	0.584	NaN	NaN	NaN	NaN	NaN	NaN	-1.083	0.659	0.149	-1.064	0.527	0.182	-1.101	0.464	0.176	-1.186	0.335	0.14	-1.277	0.148	0.216
1085	5.425	-1.266	1.035	0.411	NaN	NaN	NaN	-1.158	0.86	0.617	-1.118	0.64	0.634	NaN	NaN	NaN	-1.062	0.453	0.588	-1.102	0.304	0.63	-1.166	0.097	0.539	-1.068	0.034	0.584	NaN	NaN	NaN	NaN	NaN	NaN	-1.08	0.66	0.148	-1.06	0.529	0.181	-1.097	0.465	0.175	-1.182	0.336	0.139	-1.275	0.149	0.215
1086	5.43	-1.265	1.035	0.412	NaN	NaN	NaN	-1.158	0.86	0.618	-1.118	0.64	0.635	NaN	NaN	NaN	-1.062	0.453	0.588	-1.102	0.304	0.631	-1.166	0.097	0.539	-1.068	0.034	0.584	NaN	NaN	NaN	NaN	NaN	NaN	-1.077	0.661	0.148	-1.057	0.53	0.18	-1.093	0.466	0.174	-1.179	0.337	0.138	-1.272	0.151	0.215
1087	5.435	-1.265	1.036	0.412	NaN	NaN	NaN	-1.157	0.861	0.619	-1.117	0.64	0.635	NaN	NaN	NaN	-1.062	0.453	0.588	-1.102	0.303	0.631	-1.166	0.097	0.539	-1.068	0.034	0.584	NaN	NaN	NaN	NaN	NaN	NaN	-1.074	0.662	0.147	-1.053	0.531	0.18	-1.089	0.467	0.173	-1.175	0.338	0.137	-1.269	0.152	0.214
1088	5.44	-1.264	1.036	0.412	NaN	NaN	NaN	-1.157	0.861	0.619	-1.117	0.64	0.636	NaN	NaN	NaN	-1.062	0.453	0.589	-1.102	0.303	0.631	-1.166	0.097	0.539	-1.068	0.034	0.584	NaN	NaN	NaN	NaN	NaN	NaN	-1.072	0.663	0.147	-1.05	0.531	0.179	-1.086	0.468	0.172	-1.172	0.339	0.137	-1.266	0.153	0.214
1089	5.445	-1.263	1.036	0.412	NaN	NaN	NaN	-1.156	0.861	0.619	-1.117	0.64	0.636	NaN	NaN	NaN	-1.062	0.453	0.589	-1.102	0.303	0.631	-1.166	0.097	0.539	-1.068	0.034	0.585	NaN	NaN	NaN	NaN	NaN	NaN	-1.071	0.664	0.147	-1.047	0.532	0.178	-1.082	0.468	0.172	-1.169	0.339	0.136	-1.263	0.155	0.214
1090	5.45	-1.263	1.036	0.413	NaN	NaN	NaN	-1.155	0.861	0.619	-1.117	0.641	0.636	NaN	NaN	NaN	-1.062	0.452	0.589	-1.102	0.303	0.631	-1.166	0.097	0.539	-1.068	0.034	0.585	NaN	NaN	NaN	NaN	NaN	NaN	-1.07	0.664	0.146	-1.045	0.533	0.177	-1.079	0.469	0.171	-1.165	0.339	0.137	-1.259	0.156	0.214
1091	5.455	-1.262	1.036	0.413	NaN	NaN	NaN	-1.155	0.861	0.62	-1.116	0.641	0.637	NaN	NaN	NaN	-1.062	0.452	0.589	-1.102	0.303	0.631	-1.166	0.097	0.539	-1.068	0.034	0.585	NaN	NaN	NaN	NaN	NaN	NaN	-1.068	0.665	0.146	-1.043	0.534	0.177	-1.077	0.47	0.171	-1.162	0.34	0.137	-1.256	0.156	0.214
1092	5.46	-1.262	1.036	0.413	NaN	NaN	NaN	-1.154	0.861	0.62	-1.116	0.641	0.637	NaN	NaN	NaN	-1.062	0.452	0.589	-1.102	0.303	0.631	-1.166	0.097	0.539	-1.068	0.034	0.585	NaN	NaN	NaN	NaN	NaN	NaN	-1.067	0.665	0.146	-1.041	0.535	0.177	-1.075	0.471	0.171	-1.159	0.341	0.137	-1.252	0.156	0.214
1093	5.465	-1.261	1.036	0.413	NaN	NaN	NaN	-1.154	0.861	0.62	-1.116	0.641	0.637	NaN	NaN	NaN	-1.062	0.452	0.589	-1.102	0.303	0.631	-1.166	0.096	0.539	-1.068	0.034	0.585	NaN	NaN	NaN	NaN	NaN	NaN	-1.066	0.666	0.146	-1.039	0.536	0.177	-1.072	0.473	0.171	-1.156	0.341	0.136	-1.247	0.156	0.214
1094	5.47	-1.26	1.036	0.414	NaN	NaN	NaN	-1.153	0.861	0.62	-1.115	0.641	0.637	NaN	NaN	NaN	-1.062	0.453	0.59	-1.102	0.303	0.631	-1.166	0.096	0.539	-1.068	0.034	0.585	NaN	NaN	NaN	NaN	NaN	NaN	-1.065	0.667	0.146	-1.037	0.537	0.177	-1.07	0.473	0.171	-1.152	0.341	0.137	-1.243	0.155	0.214
1095	5.475	-1.259	1.036	0.414	NaN	NaN	NaN	-1.153	0.86	0.62	-1.115	0.641	0.638	NaN	NaN	NaN	-1.062	0.452	0.59	-1.102	0.303	0.631	-1.166	0.096	0.539	-1.068	0.034	0.585	NaN	NaN	NaN	NaN	NaN	NaN	-1.064	0.667	0.146	-1.035	0.538	0.178	-1.068	0.474	0.171	-1.149	0.342	0.137	-1.239	0.155	0.214
1096	5.48	-1.259	1.036	0.414	NaN	NaN	NaN	-1.152	0.86	0.621	-1.114	0.641	0.638	NaN	NaN	NaN	-1.062	0.452	0.59	-1.102	0.303	0.631	-1.166	0.096	0.539	-1.068	0.034	0.585	NaN	NaN	NaN	NaN	NaN	NaN	-1.063	0.667	0.147	-1.033	0.538	0.178	-1.065	0.474	0.172	-1.146	0.342	0.137	-1.235	0.155	0.214
1097	5.485	-1.258	1.037	0.414	NaN	NaN	NaN	-1.152	0.86	0.621	-1.114	0.641	0.638	NaN	NaN	NaN	-1.062	0.452	0.59	-1.102	0.303	0.631	-1.166	0.096	0.539	-1.068	0.034	0.585	NaN	NaN	NaN	NaN	NaN	NaN	-1.061	0.667	0.147	-1.031	0.538	0.179	-1.063	0.474	0.173	-1.143	0.341	0.137	-1.229	0.153	0.214
1098	5.49	-1.258	1.037	0.414	NaN	NaN	NaN	-1.152	0.86	0.621	-1.114	0.641	0.638	NaN	NaN	NaN	-1.061	0.452	0.59	-1.102	0.303	0.631	-1.166	0.096	0.539	-1.068	0.034	0.585	NaN	NaN	NaN	NaN	NaN	NaN	-1.061	0.667	0.148	-1.029	0.538	0.18	-1.061	0.474	0.173	-1.14	0.341	0.138	-1.224	0.153	0.214
1099	5.495	-1.257	1.037	0.414	NaN	NaN	NaN	-1.151	0.86	0.621	-1.113	0.641	0.638	NaN	NaN	NaN	-1.061	0.452	0.59	-1.102	0.303	0.631	-1.166	0.097	0.539	-1.068	0.034	0.585	NaN	NaN	NaN	NaN	NaN	NaN	-1.06	0.667	0.148	-1.027	0.539	0.18	-1.059	0.474	0.174	-1.138	0.341	0.138	-1.22	0.152	0.214
1100	5.5	-1.257	1.037	0.414	NaN	NaN	NaN	-1.151	0.86	0.621	-1.113	0.641	0.638	NaN	NaN	NaN	-1.061	0.452	0.59	-1.102	0.303	0.631	-1.166	0.097	0.539	-1.068	0.034	0.585	NaN	NaN	NaN	NaN	NaN	NaN	-1.06	0.667	0.149	-1.026	0.539	0.181	-1.057	0.474	0.174	-1.135	0.341	0.139	-1.216	0.151	0.214
1101	5.505	-1.256	1.037	0.414	NaN	NaN	NaN	-1.151	0.86	0.621	-1.112	0.641	0.638	NaN	NaN	NaN	-1.061	0.452	0.59	-1.101	0.303	0.631	-1.166	0.097	0.539	-1.068	0.034	0.585	NaN	NaN	NaN	NaN	NaN	NaN	-1.06	0.667	0.149	-1.024	0.539	0.181	-1.055	0.474	0.175	-1.133	0.34	0.139	-1.211	0.149	0.214
1102	5.51	-1.256	1.037	0.414	NaN	NaN	NaN	-1.15	0.86	0.62	-1.111	0.64	0.637	NaN	NaN	NaN	-1.06	0.452	0.59	-1.101	0.303	0.631	-1.166	0.097	0.539	-1.068	0.034	0.585	NaN	NaN	NaN	NaN	NaN	NaN	-1.059	0.667	0.15	-1.023	0.54	0.182	-1.054	0.475	0.176	-1.13	0.34	0.14	-1.206	0.147	0.214
1103	5.515	-1.255	1.038	0.414	NaN	NaN	NaN	-1.15	0.86	0.62	-1.111	0.64	0.637	NaN	NaN	NaN	-1.06	0.452	0.59	-1.101	0.303	0.63	-1.166	0.097	0.539	-1.068	0.034	0.585	NaN	NaN	NaN	NaN	NaN	NaN	-1.058	0.667	0.151	-1.022	0.54	0.183	-1.053	0.475	0.176	-1.128	0.339	0.141	-1.201	0.145	0.214
1104	5.52	-1.254	1.037	0.414	NaN	NaN	NaN	-1.149	0.86	0.62	-1.11	0.64	0.637	NaN	NaN	NaN	-1.06	0.452	0.589	-1.1	0.303	0.63	-1.166	0.097	0.539	-1.068	0.034	0.584	NaN	NaN	NaN	NaN	NaN	NaN	-1.058	0.667	0.151	-1.021	0.54	0.184	-1.053	0.476	0.177	-1.126	0.339	0.141	-1.195	0.143	0.214
1105	5.525	-1.254	1.037	0.414	NaN	NaN	NaN	-1.148	0.86	0.62	-1.11	0.64	0.637	NaN	NaN	NaN	-1.06	0.452	0.589	-1.1	0.303	0.63	-1.166	0.097	0.539	-1.068	0.034	0.584	NaN	NaN	NaN	NaN	NaN	NaN	-1.058	0.667	0.152	-1.019	0.54	0.185	-1.051	0.476	0.178	-1.123	0.338	0.142	-1.188	0.14	0.215
1106	5.53	-1.253	1.037	0.414	NaN	NaN	NaN	-1.147	0.859	0.619	-1.109	0.64	0.637	NaN	NaN	NaN	-1.06	0.452	0.589	-1.099	0.303	0.63	-1.166	0.097	0.538	-1.068	0.034	0.584	NaN	NaN	NaN	NaN	NaN	NaN	-1.057	0.667	0.152	-1.018	0.54	0.186	-1.049	0.474	0.179	-1.121	0.337	0.143	-1.184	0.138	0.214
1107	5.535	-1.252	1.037	0.413	NaN	NaN	NaN	-1.147	0.859	0.619	-1.109	0.64	0.636	NaN	NaN	NaN	-1.059	0.452	0.589	-1.099	0.303	0.63	-1.166	0.097	0.538	-1.068	0.034	0.584	NaN	NaN	NaN	NaN	NaN	NaN	-1.056	0.667	0.153	-1.018	0.54	0.186	-1.048	0.474	0.18	-1.118	0.336	0.144	-1.178	0.136	0.214
1108	5.54	-1.251	1.037	0.413	NaN	NaN	NaN	-1.146	0.86	0.619	-1.109	0.641	0.636	NaN	NaN	NaN	-1.059	0.451	0.589	-1.099	0.303	0.63	-1.166	0.097	0.538	-1.068	0.034	0.584	NaN	NaN	NaN	NaN	NaN	NaN	-1.055	0.666	0.154	-1.017	0.54	0.187	-1.047	0.473	0.182	-1.116	0.334	0.144	-1.171	0.133	0.214
1109	5.545	-1.25	1.037	0.413	NaN	NaN	NaN	-1.146	0.86	0.619	-1.109	0.641	0.636	NaN	NaN	NaN	-1.058	0.451	0.589	-1.099	0.303	0.63	-1.166	0.097	0.538	-1.068	0.034	0.584	NaN	NaN	NaN	NaN	NaN	NaN	-1.054	0.666	0.155	-1.016	0.54	0.188	-1.046	0.472	0.183	-1.113	0.332	0.145	-1.165	0.13	0.215
1110	5.55	-1.25	1.037	0.413	NaN	NaN	NaN	-1.145	0.86	0.619	-1.108	0.641	0.636	NaN	NaN	NaN	-1.058	0.451	0.589	-1.099	0.303	0.63	-1.166	0.097	0.538	-1.068	0.034	0.584	NaN	NaN	NaN	NaN	NaN	NaN	-1.053	0.666	0.155	-1.016	0.54	0.189	-1.045	0.471	0.184	-1.111	0.331	0.146	-1.159	0.128	0.215
1111	5.555	-1.249	1.037	0.413	NaN	NaN	NaN	-1.145	0.86	0.618	-1.107	0.641	0.635	-1.049	0.528	0.592	-1.057	0.451	0.588	-1.099	0.303	0.629	-1.166	0.097	0.538	-1.068	0.034	0.584	NaN	NaN	NaN	NaN	NaN	NaN	-1.053	0.665	0.156	-1.016	0.539	0.19	-1.044	0.47	0.185	-1.108	0.329	0.147	-1.155	0.125	0.215
1112	5.56	-1.248	1.037	0.412	NaN	NaN	NaN	-1.144	0.86	0.618	-1.107	0.64	0.635	-1.049	0.528	0.592	-1.057	0.451	0.588	-1.099	0.303	0.629	-1.166	0.097	0.538	-1.068	0.034	0.584	NaN	NaN	NaN	NaN	NaN	NaN	-1.051	0.665	0.156	-1.015	0.538	0.191	-1.044	0.469	0.186	-1.106	0.327	0.147	-1.149	0.122	0.215
1113	5.565	-1.248	1.037	0.412	NaN	NaN	NaN	-1.143	0.86	0.618	-1.106	0.64	0.635	-1.048	0.527	0.591	-1.056	0.451	0.588	-1.099	0.303	0.629	-1.166	0.097	0.538	-1.068	0.034	0.584	NaN	NaN	NaN	NaN	NaN	NaN	-1.051	0.665	0.157	-1.014	0.537	0.192	-1.043	0.468	0.187	-1.104	0.326	0.148	-1.144	0.119	0.215
1114	5.57	-1.247	1.037	0.411	NaN	NaN	NaN	-1.142	0.86	0.617	-1.106	0.64	0.634	-1.048	0.527	0.591	-1.055	0.45	0.587	-1.099	0.303	0.629	-1.166	0.097	0.538	-1.068	0.034	0.584	NaN	NaN	NaN	NaN	NaN	NaN	-1.05	0.664	0.158	-1.014	0.536	0.194	-1.043	0.467	0.188	-1.101	0.324	0.149	-1.138	0.116	0.215
1115	5.575	-1.246	1.037	0.411	NaN	NaN	NaN	-1.141	0.86	0.617	-1.105	0.641	0.634	-1.047	0.527	0.591	-1.055	0.45	0.587	-1.099	0.303	0.629	-1.166	0.097	0.538	-1.068	0.034	0.584	NaN	NaN	NaN	NaN	NaN	NaN	-1.049	0.664	0.158	-1.014	0.536	0.194	-1.042	0.466	0.189	-1.099	0.322	0.149	-1.132	0.113	0.215
1116	5.58	-1.245	1.037	0.41	NaN	NaN	NaN	-1.141	0.861	0.617	-1.105	0.641	0.634	-1.047	0.527	0.591	-1.055	0.45	0.587	-1.098	0.303	0.629	-1.166	0.097	0.538	-1.068	0.034	0.584	NaN	NaN	NaN	NaN	NaN	NaN	-1.048	0.663	0.159	-1.015	0.535	0.195	-1.042	0.464	0.19	-1.096	0.32	0.15	-1.125	0.11	0.216
1117	5.585	-1.244	1.036	0.41	NaN	NaN	NaN	-1.14	0.861	0.617	-1.104	0.641	0.634	-1.047	0.528	0.591	-1.054	0.45	0.587	-1.098	0.303	0.628	-1.166	0.097	0.538	-1.068	0.034	0.584	NaN	NaN	NaN	NaN	NaN	NaN	-1.047	0.662	0.16	-1.015	0.534	0.196	-1.041	0.463	0.191	-1.093	0.317	0.151	-1.119	0.107	0.216
1118	5.59	-1.243	1.036	0.409	NaN	NaN	NaN	-1.139	0.861	0.616	-1.104	0.641	0.634	-1.046	0.528	0.591	-1.054	0.45	0.587	-1.097	0.303	0.628	-1.166	0.097	0.538	-1.068	0.034	0.584	NaN	NaN	NaN	NaN	NaN	NaN	-1.046	0.661	0.16	-1.014	0.532	0.198	-1.04	0.461	0.192	-1.089	0.314	0.151	-1.112	0.104	0.217
1119	5.595	-1.242	1.036	0.409	NaN	NaN	NaN	-1.138	0.86	0.616	-1.103	0.641	0.633	-1.046	0.528	0.59	-1.054	0.45	0.587	-1.097	0.303	0.628	-1.166	0.097	0.538	-1.068	0.034	0.584	NaN	NaN	NaN	NaN	NaN	NaN	-1.046	0.661	0.161	-1.014	0.531	0.199	-1.04	0.459	0.193	-1.086	0.312	0.152	-1.104	0.1	0.217
1120	5.6	-1.242	1.036	0.408	NaN	NaN	NaN	-1.137	0.861	0.615	-1.103	0.641	0.633	-1.045	0.528	0.59	-1.054	0.449	0.587	-1.097	0.303	0.628	-1.166	0.097	0.538	-1.068	0.034	0.584	NaN	NaN	NaN	NaN	NaN	NaN	-1.045	0.66	0.161	-1.015	0.53	0.2	-1.039	0.458	0.194	-1.083	0.309	0.152	-1.097	0.097	0.218
1121	5.605	-1.241	1.036	0.407	NaN	NaN	NaN	-1.137	0.861	0.615	-1.102	0.641	0.633	-1.044	0.528	0.59	-1.053	0.449	0.587	-1.097	0.302	0.628	-1.166	0.097	0.538	-1.068	0.034	0.584	NaN	NaN	NaN	NaN	NaN	NaN	-1.044	0.659	0.161	-1.015	0.529	0.201	-1.039	0.457	0.195	-1.08	0.307	0.153	-1.091	0.094	0.219
1122	5.61	-1.24	1.036	0.406	NaN	NaN	NaN	-1.136	0.861	0.615	-1.101	0.641	0.633	-1.043	0.527	0.59	-1.053	0.449	0.586	-1.097	0.302	0.628	-1.166	0.097	0.538	-1.068	0.034	0.584	NaN	NaN	NaN	NaN	NaN	NaN	-1.043	0.657	0.162	-1.015	0.528	0.202	-1.039	0.455	0.197	-1.076	0.304	0.153	-1.086	0.092	0.219
1123	5.615	-1.239	1.036	0.406	NaN	NaN	NaN	-1.135	0.861	0.614	-1.1	0.641	0.632	-1.043	0.527	0.59	-1.053	0.449	0.586	-1.096	0.302	0.628	-1.166	0.097	0.538	-1.068	0.034	0.584	NaN	NaN	NaN	NaN	NaN	NaN	-1.042	0.656	0.163	-1.015	0.526	0.204	-1.038	0.452	0.198	-1.072	0.302	0.154	-1.082	0.09	0.22
1124	5.62	-1.238	1.035	0.405	NaN	NaN	NaN	-1.134	0.861	0.614	-1.1	0.642	0.632	-1.042	0.527	0.589	-1.052	0.449	0.586	-1.096	0.302	0.628	-1.166	0.097	0.538	-1.068	0.034	0.584	NaN	NaN	NaN	NaN	NaN	NaN	-1.041	0.654	0.163	-1.016	0.525	0.205	-1.037	0.451	0.198	-1.069	0.3	0.154	-1.076	0.089	0.22
1125	5.625	-1.238	1.035	0.404	NaN	NaN	NaN	-1.134	0.861	0.613	-1.099	0.642	0.632	-1.042	0.527	0.589	-1.052	0.449	0.586	-1.095	0.302	0.628	-1.166	0.097	0.538	-1.068	0.034	0.584	NaN	NaN	NaN	NaN	NaN	NaN	-1.04	0.654	0.163	-1.016	0.524	0.207	-1.036	0.449	0.199	-1.065	0.298	0.155	-1.073	0.088	0.22
1126	5.63	-1.237	1.035	0.403	NaN	NaN	NaN	-1.133	0.861	0.613	-1.099	0.642	0.632	-1.042	0.527	0.589	-1.051	0.449	0.586	-1.095	0.302	0.628	-1.166	0.098	0.538	-1.068	0.034	0.584	NaN	NaN	NaN	NaN	NaN	NaN	-1.039	0.653	0.164	-1.017	0.522	0.208	-1.035	0.448	0.2	-1.061	0.297	0.155	-1.072	0.089	0.221
1127	5.635	-1.236	1.035	0.402	NaN	NaN	NaN	-1.133	0.861	0.612	-1.098	0.642	0.632	-1.041	0.527	0.589	-1.05	0.449	0.585	-1.094	0.302	0.628	-1.166	0.098	0.538	-1.068	0.034	0.584	NaN	NaN	NaN	NaN	NaN	NaN	-1.038	0.651	0.164	-1.016	0.521	0.21	-1.032	0.448	0.201	-1.057	0.297	0.155	-1.073	0.089	0.221
1128	5.64	-1.235	1.034	0.402	NaN	NaN	NaN	-1.132	0.861	0.611	-1.097	0.642	0.632	-1.041	0.527	0.589	-1.05	0.449	0.585	-1.094	0.302	0.628	-1.166	0.098	0.538	-1.068	0.034	0.584	NaN	NaN	NaN	NaN	NaN	NaN	-1.037	0.65	0.163	-1.015	0.52	0.211	-1.028	0.449	0.201	-1.054	0.299	0.155	-1.074	0.09	0.221
1129	5.645	-1.235	1.034	0.401	NaN	NaN	NaN	-1.131	0.861	0.611	-1.096	0.641	0.631	-1.04	0.527	0.588	-1.049	0.449	0.585	-1.093	0.302	0.627	-1.166	0.098	0.538	-1.068	0.034	0.584	NaN	NaN	NaN	NaN	NaN	NaN	-1.035	0.649	0.163	-1.012	0.52	0.212	-1.024	0.45	0.201	-1.051	0.3	0.155	-1.077	0.092	0.221
1130	5.65	-1.234	1.034	0.4	NaN	NaN	NaN	-1.131	0.861	0.611	-1.094	0.64	0.63	-1.04	0.527	0.588	-1.049	0.449	0.585	-1.092	0.302	0.627	-1.166	0.098	0.538	-1.068	0.034	0.584	NaN	NaN	NaN	NaN	NaN	NaN	-1.033	0.648	0.164	-1.007	0.521	0.212	-1.02	0.451	0.201	-1.049	0.3	0.155	-1.078	0.092	0.221
1131	5.655	-1.233	1.034	0.4	NaN	NaN	NaN	-1.13	0.861	0.61	-1.094	0.641	0.63	-1.039	0.527	0.588	-1.048	0.449	0.584	-1.092	0.302	0.627	-1.166	0.098	0.538	-1.068	0.034	0.584	NaN	NaN	NaN	NaN	NaN	NaN	-1.03	0.647	0.164	-1.002	0.523	0.212	-1.016	0.452	0.201	-1.048	0.3	0.155	-1.078	0.093	0.221
1132	5.66	-1.233	1.034	0.399	NaN	NaN	NaN	-1.129	0.861	0.61	-1.093	0.64	0.63	-1.039	0.527	0.588	-1.048	0.449	0.584	-1.092	0.302	0.627	-1.166	0.098	0.538	-1.068	0.034	0.584	NaN	NaN	NaN	NaN	NaN	NaN	-1.027	0.647	0.165	-0.997	0.524	0.212	-1.012	0.451	0.203	-1.047	0.3	0.155	-1.078	0.093	0.221
1133	5.665	-1.232	1.034	0.398	NaN	NaN	NaN	-1.128	0.861	0.609	-1.093	0.641	0.63	-1.038	0.527	0.588	-1.048	0.449	0.584	-1.092	0.302	0.627	-1.166	0.098	0.538	-1.068	0.034	0.584	NaN	NaN	NaN	NaN	NaN	NaN	-1.023	0.647	0.166	-0.993	0.525	0.213	-1.01	0.452	0.203	-1.045	0.3	0.155	-1.077	0.092	0.22
1134	5.67	-1.231	1.033	0.397	NaN	NaN	NaN	-1.128	0.862	0.608	-1.091	0.64	0.629	-1.037	0.527	0.587	-1.048	0.449	0.584	-1.092	0.302	0.627	-1.165	0.098	0.538	-1.068	0.034	0.584	NaN	NaN	NaN	NaN	NaN	NaN	-1.019	0.648	0.167	-0.989	0.526	0.213	-1.009	0.453	0.203	-1.043	0.301	0.155	-1.075	0.092	0.22
1135	5.675	-1.231	1.033	0.397	NaN	NaN	NaN	-1.127	0.862	0.608	-1.091	0.64	0.629	-1.037	0.527	0.587	-1.048	0.449	0.583	-1.092	0.302	0.626	-1.165	0.098	0.538	-1.068	0.034	0.584	NaN	NaN	NaN	NaN	NaN	NaN	-1.015	0.649	0.168	-0.985	0.526	0.214	-1.009	0.454	0.202	-1.042	0.302	0.155	-1.074	0.091	0.22
1136	5.68	-1.23	1.033	0.396	NaN	NaN	NaN	-1.127	0.862	0.608	-1.092	0.642	0.629	-1.037	0.527	0.586	-1.047	0.449	0.583	-1.092	0.302	0.626	-1.165	0.098	0.538	-1.068	0.034	0.584	NaN	NaN	NaN	NaN	NaN	NaN	-1.011	0.65	0.168	-0.983	0.526	0.214	-1.009	0.454	0.202	-1.041	0.302	0.155	-1.074	0.09	0.22
1137	5.685	-1.229	1.033	0.395	NaN	NaN	NaN	-1.126	0.862	0.607	-1.092	0.642	0.629	-1.036	0.527	0.586	-1.047	0.449	0.583	-1.092	0.302	0.626	-1.165	0.098	0.538	-1.068	0.034	0.584	NaN	NaN	NaN	NaN	NaN	NaN	-1.007	0.651	0.169	-0.982	0.527	0.214	-1.009	0.453	0.203	-1.041	0.302	0.155	-1.073	0.09	0.22
1138	5.69	-1.229	1.033	0.395	NaN	NaN	NaN	-1.125	0.862	0.606	-1.092	0.643	0.629	-1.036	0.527	0.586	-1.047	0.449	0.583	-1.092	0.303	0.626	-1.165	0.098	0.538	-1.068	0.034	0.584	NaN	NaN	NaN	NaN	NaN	NaN	-1.004	0.653	0.169	-0.982	0.527	0.214	-1.01	0.453	0.203	-1.042	0.301	0.155	-1.073	0.09	0.22
1139	5.695	-1.228	1.033	0.394	NaN	NaN	NaN	-1.125	0.863	0.606	-1.092	0.643	0.628	-1.036	0.527	0.585	-1.047	0.449	0.583	-1.092	0.303	0.626	-1.165	0.098	0.538	-1.068	0.034	0.584	NaN	NaN	NaN	NaN	NaN	NaN	-1.001	0.653	0.169	-0.982	0.527	0.214	-1.01	0.452	0.203	-1.042	0.3	0.155	-1.073	0.09	0.22
1140	5.7	-1.228	1.033	0.393	NaN	NaN	NaN	-1.125	0.863	0.606	-1.092	0.643	0.627	-1.036	0.527	0.585	-1.047	0.449	0.583	-1.092	0.303	0.626	-1.165	0.098	0.538	-1.068	0.034	0.584	NaN	NaN	NaN	NaN	NaN	NaN	-0.999	0.655	0.169	-0.982	0.527	0.214	-1.01	0.452	0.203	-1.043	0.3	0.155	-1.073	0.09	0.22
1141	5.705	-1.227	1.033	0.392	NaN	NaN	NaN	-1.124	0.863	0.606	-1.092	0.643	0.627	-1.036	0.527	0.585	-1.047	0.45	0.583	-1.091	0.303	0.625	-1.165	0.099	0.538	-1.068	0.034	0.584	NaN	NaN	NaN	NaN	NaN	NaN	-0.997	0.656	0.169	-0.983	0.526	0.214	-1.01	0.451	0.203	-1.043	0.3	0.155	-1.074	0.09	0.22
1142	5.71	-1.226	1.033	0.392	NaN	NaN	NaN	-1.124	0.863	0.605	-1.092	0.643	0.627	-1.036	0.527	0.585	-1.047	0.45	0.582	-1.091	0.303	0.625	-1.165	0.099	0.538	-1.068	0.034	0.584	NaN	NaN	NaN	NaN	NaN	NaN	-0.996	0.656	0.169	-0.983	0.525	0.214	-1.01	0.451	0.202	-1.042	0.3	0.155	-1.075	0.09	0.22
1143	5.715	-1.225	1.033	0.391	NaN	NaN	NaN	-1.124	0.863	0.604	-1.091	0.643	0.626	-1.036	0.527	0.584	-1.047	0.45	0.582	-1.091	0.303	0.625	-1.165	0.099	0.538	-1.068	0.034	0.584	NaN	NaN	NaN	NaN	NaN	NaN	-0.996	0.657	0.168	-0.983	0.523	0.214	-1.01	0.45	0.202	-1.042	0.3	0.155	-1.076	0.09	0.22
1144	5.72	-1.225	1.033	0.39	NaN	NaN	NaN	-1.124	0.863	0.604	-1.091	0.643	0.626	-1.036	0.527	0.584	-1.047	0.45	0.582	-1.09	0.303	0.625	-1.165	0.099	0.537	-1.068	0.034	0.584	NaN	NaN	NaN	NaN	NaN	NaN	-0.996	0.656	0.168	-0.983	0.523	0.214	-1.01	0.45	0.202	-1.042	0.3	0.155	-1.076	0.09	0.22
1145	5.725	-1.224	1.033	0.389	NaN	NaN	NaN	-1.124	0.863	0.603	-1.091	0.643	0.625	-1.035	0.527	0.583	-1.046	0.45	0.581	-1.091	0.303	0.625	-1.165	0.099	0.537	-1.068	0.034	0.584	NaN	NaN	NaN	NaN	NaN	NaN	-0.995	0.655	0.168	-0.984	0.522	0.214	-1.009	0.45	0.202	-1.042	0.3	0.155	-1.076	0.09	0.22
1146	5.73	-1.223	1.033	0.388	NaN	NaN	NaN	-1.123	0.864	0.603	-1.091	0.644	0.625	-1.035	0.527	0.583	-1.046	0.45	0.581	-1.091	0.303	0.624	-1.165	0.099	0.537	-1.068	0.034	0.584	NaN	NaN	NaN	NaN	NaN	NaN	-0.996	0.654	0.167	-0.985	0.522	0.213	-1.009	0.451	0.202	-1.042	0.3	0.155	-1.076	0.09	0.22
1147	5.735	-1.222	1.033	0.387	NaN	NaN	NaN	-1.123	0.864	0.602	-1.091	0.644	0.624	-1.035	0.528	0.583	-1.046	0.451	0.58	-1.091	0.303	0.624	-1.165	0.099	0.537	-1.068	0.034	0.584	NaN	NaN	NaN	NaN	NaN	NaN	-0.998	0.653	0.166	-0.985	0.522	0.213	-1.009	0.451	0.202	-1.042	0.3	0.155	-1.076	0.09	0.22
1148	5.74	-1.222	1.033	0.386	NaN	NaN	NaN	-1.123	0.864	0.602	-1.091	0.644	0.624	-1.035	0.528	0.583	-1.046	0.451	0.58	-1.091	0.303	0.624	-1.164	0.1	0.537	-1.068	0.034	0.584	NaN	NaN	NaN	NaN	NaN	NaN	-0.999	0.652	0.166	-0.986	0.522	0.212	-1.009	0.45	0.202	-1.042	0.3	0.155	-1.076	0.09	0.22
1149	5.745	-1.221	1.033	0.385	NaN	NaN	NaN	-1.123	0.864	0.601	-1.091	0.644	0.623	-1.035	0.528	0.582	-1.046	0.451	0.579	-1.091	0.304	0.624	-1.164	0.1	0.537	-1.068	0.034	0.584	NaN	NaN	NaN	NaN	NaN	NaN	-1.001	0.65	0.165	-0.986	0.523	0.211	-1.009	0.45	0.202	-1.042	0.3	0.155	-1.075	0.09	0.22
1150	5.75	-1.221	1.033	0.383	NaN	NaN	NaN	-1.123	0.864	0.6	-1.091	0.644	0.623	-1.035	0.528	0.582	-1.045	0.451	0.579	-1.091	0.304	0.624	-1.164	0.1	0.537	-1.068	0.034	0.584	NaN	NaN	NaN	NaN	NaN	NaN	-1.003	0.649	0.165	-0.987	0.523	0.211	-1.008	0.45	0.202	-1.043	0.3	0.155	-1.073	0.09	0.22
1151	5.755	-1.22	1.033	0.382	NaN	NaN	NaN	-1.123	0.864	0.599	-1.091	0.644	0.622	-1.034	0.528	0.581	-1.045	0.451	0.579	-1.091	0.304	0.623	-1.164	0.1	0.537	-1.068	0.034	0.584	NaN	NaN	NaN	NaN	NaN	NaN	-1.005	0.648	0.164	-0.987	0.523	0.211	-1.009	0.45	0.201	-1.043	0.3	0.154	-1.073	0.09	0.22
1152	5.76	-1.219	1.033	0.381	NaN	NaN	NaN	-1.124	0.865	0.599	-1.091	0.645	0.622	-1.033	0.528	0.58	-1.045	0.451	0.578	-1.092	0.304	0.623	-1.164	0.1	0.537	-1.068	0.034	0.584	NaN	NaN	NaN	NaN	NaN	NaN	-1.008	0.647	0.164	-0.987	0.523	0.211	-1.009	0.45	0.201	-1.043	0.299	0.154	-1.073	0.09	0.22
1153	5.765	-1.219	1.034	0.38	NaN	NaN	NaN	-1.124	0.865	0.598	-1.091	0.645	0.621	-1.033	0.528	0.58	-1.045	0.451	0.578	-1.092	0.304	0.623	-1.164	0.1	0.537	-1.068	0.034	0.584	NaN	NaN	NaN	NaN	NaN	NaN	-1.009	0.646	0.164	-0.987	0.523	0.21	-1.009	0.449	0.201	-1.042	0.299	0.154	-1.073	0.09	0.22
1154	5.77	-1.218	1.034	0.378	NaN	NaN	NaN	-1.124	0.865	0.597	-1.091	0.646	0.62	-1.033	0.528	0.58	-1.046	0.451	0.577	-1.091	0.304	0.623	-1.164	0.1	0.537	-1.068	0.034	0.584	NaN	NaN	NaN	NaN	NaN	NaN	-1.011	0.645	0.163	-0.988	0.523	0.21	-1.009	0.449	0.2	-1.042	0.298	0.154	-1.073	0.09	0.219
1155	5.775	-1.217	1.033	0.377	NaN	NaN	NaN	-1.124	0.865	0.596	-1.091	0.646	0.62	-1.033	0.529	0.579	-1.046	0.451	0.577	-1.091	0.305	0.623	-1.164	0.1	0.536	-1.068	0.034	0.584	NaN	NaN	NaN	NaN	NaN	NaN	-1.013	0.644	0.163	-0.988	0.523	0.209	-1.009	0.449	0.2	-1.041	0.297	0.153	-1.074	0.09	0.219
1156	5.78	-1.216	1.033	0.376	NaN	NaN	NaN	-1.124	0.865	0.595	-1.09	0.646	0.619	-1.034	0.529	0.579	-1.046	0.451	0.577	-1.092	0.305	0.623	-1.164	0.1	0.536	-1.068	0.034	0.584	NaN	NaN	NaN	NaN	NaN	NaN	-1.013	0.644	0.162	-0.988	0.522	0.209	-1.008	0.449	0.199	-1.04	0.296	0.153	-1.075	0.09	0.219
1157	5.785	-1.216	1.034	0.375	NaN	NaN	NaN	-1.124	0.866	0.594	-1.09	0.646	0.618	-1.034	0.529	0.578	-1.045	0.451	0.577	-1.092	0.306	0.623	-1.164	0.1	0.536	-1.068	0.034	0.584	NaN	NaN	NaN	NaN	NaN	NaN	-1.014	0.644	0.161	-0.989	0.522	0.208	-1.008	0.449	0.199	-1.04	0.296	0.153	-1.074	0.09	0.219
1158	5.79	-1.215	1.034	0.374	NaN	NaN	NaN	-1.123	0.866	0.593	-1.09	0.647	0.618	-1.034	0.529	0.578	-1.046	0.451	0.576	-1.092	0.306	0.622	-1.164	0.1	0.536	-1.068	0.034	0.584	NaN	NaN	NaN	NaN	NaN	NaN	-1.014	0.644	0.16	-0.988	0.522	0.208	-1.008	0.449	0.198	-1.039	0.296	0.152	-1.073	0.09	0.219
1159	5.795	-1.214	1.034	0.373	NaN	NaN	NaN	-1.123	0.866	0.592	-1.09	0.647	0.617	-1.033	0.529	0.577	-1.046	0.452	0.576	-1.093	0.307	0.621	-1.164	0.1	0.536	-1.068	0.035	0.584	NaN	NaN	NaN	NaN	NaN	NaN	-1.013	0.643	0.16	-0.988	0.521	0.208	-1.007	0.448	0.198	-1.039	0.297	0.151	-1.073	0.089	0.219
1160	5.8	-1.213	1.033	0.371	NaN	NaN	NaN	-1.123	0.867	0.591	-1.09	0.647	0.616	-1.033	0.529	0.576	-1.046	0.452	0.576	-1.093	0.307	0.621	-1.164	0.1	0.536	-1.068	0.035	0.584	NaN	NaN	NaN	NaN	NaN	NaN	-1.012	0.643	0.159	-0.987	0.521	0.207	-1.007	0.448	0.197	-1.039	0.296	0.151	-1.073	0.089	0.218
1161	5.805	-1.213	1.034	0.37	NaN	NaN	NaN	-1.123	0.867	0.59	-1.09	0.647	0.616	-1.033	0.53	0.576	-1.046	0.452	0.575	-1.093	0.307	0.621	-1.164	0.1	0.536	-1.068	0.035	0.584	NaN	NaN	NaN	NaN	NaN	NaN	-1.012	0.643	0.158	-0.987	0.521	0.205	-1.006	0.448	0.196	-1.039	0.296	0.151	-1.074	0.089	0.218
1162	5.81	-1.213	1.034	0.369	NaN	NaN	NaN	-1.123	0.867	0.589	-1.09	0.648	0.615	-1.033	0.53	0.575	-1.047	0.453	0.575	-1.093	0.307	0.62	-1.164	0.1	0.536	-1.068	0.034	0.584	NaN	NaN	NaN	NaN	NaN	NaN	-1.01	0.644	0.157	-0.987	0.522	0.205	-1.006	0.448	0.196	-1.038	0.295	0.15	-1.074	0.088	0.218
1163	5.815	-1.212	1.034	0.367	NaN	NaN	NaN	-1.123	0.867	0.588	-1.09	0.648	0.614	-1.033	0.53	0.575	-1.047	0.453	0.574	-1.092	0.307	0.62	-1.164	0.1	0.536	-1.068	0.035	0.584	NaN	NaN	NaN	NaN	NaN	NaN	-1.01	0.644	0.156	-0.986	0.521	0.205	-1.006	0.447	0.196	-1.038	0.295	0.15	-1.074	0.088	0.218
1164	5.82	-1.211	1.034	0.366	NaN	NaN	NaN	-1.123	0.868	0.588	-1.089	0.648	0.613	-1.033	0.53	0.574	-1.048	0.454	0.573	-1.092	0.308	0.619	-1.164	0.1	0.536	-1.068	0.035	0.584	NaN	NaN	NaN	NaN	NaN	NaN	-1.008	0.644	0.156	-0.985	0.52	0.205	-1.006	0.447	0.195	-1.039	0.295	0.15	-1.074	0.088	0.218
1165	5.825	-1.211	1.034	0.365	NaN	NaN	NaN	-1.122	0.867	0.587	-1.089	0.648	0.613	-1.033	0.53	0.573	-1.047	0.454	0.572	-1.091	0.308	0.619	-1.164	0.1	0.536	-1.068	0.035	0.584	NaN	NaN	NaN	NaN	NaN	NaN	-1.007	0.645	0.155	-0.984	0.519	0.204	-1.006	0.447	0.195	-1.039	0.296	0.15	-1.074	0.088	0.218
1166	5.83	-1.21	1.034	0.364	NaN	NaN	NaN	-1.122	0.868	0.586	-1.089	0.649	0.612	-1.033	0.53	0.573	-1.047	0.454	0.572	-1.091	0.308	0.619	-1.164	0.1	0.536	-1.068	0.035	0.584	NaN	NaN	NaN	NaN	NaN	NaN	-1.006	0.645	0.154	-0.983	0.519	0.204	-1.006	0.447	0.195	-1.039	0.295	0.15	-1.074	0.088	0.218
1167	5.835	-1.209	1.034	0.362	NaN	NaN	NaN	-1.122	0.868	0.585	-1.088	0.649	0.611	-1.033	0.53	0.572	-1.046	0.454	0.571	-1.092	0.308	0.619	-1.163	0.1	0.536	-1.068	0.035	0.584	NaN	NaN	NaN	NaN	NaN	NaN	-1.005	0.645	0.154	-0.983	0.519	0.204	-1.006	0.447	0.194	-1.038	0.295	0.15	-1.074	0.088	0.218
1168	5.84	-1.209	1.034	0.361	NaN	NaN	NaN	-1.121	0.868	0.584	-1.088	0.649	0.61	-1.032	0.531	0.571	-1.046	0.454	0.571	-1.092	0.308	0.619	-1.163	0.1	0.535	-1.068	0.035	0.584	NaN	NaN	NaN	NaN	NaN	NaN	-1.004	0.645	0.153	-0.982	0.519	0.203	-1.005	0.447	0.194	-1.039	0.295	0.15	-1.074	0.088	0.217
1169	5.845	-1.208	1.034	0.36	NaN	NaN	NaN	-1.121	0.868	0.583	-1.087	0.649	0.61	-1.032	0.531	0.571	-1.046	0.454	0.57	-1.092	0.308	0.618	-1.163	0.1	0.535	-1.068	0.035	0.584	NaN	NaN	NaN	NaN	NaN	NaN	-1.002	0.645	0.153	-0.982	0.519	0.203	-1.005	0.446	0.194	-1.038	0.295	0.15	-1.074	0.088	0.217
1170	5.85	-1.208	1.034	0.359	NaN	NaN	NaN	-1.12	0.868	0.581	-1.087	0.65	0.609	-1.032	0.531	0.57	-1.045	0.454	0.57	-1.092	0.309	0.618	-1.163	0.1	0.535	-1.068	0.035	0.584	NaN	NaN	NaN	NaN	NaN	NaN	-1.001	0.645	0.152	-0.981	0.519	0.203	-1.005	0.446	0.194	-1.038	0.294	0.15	-1.075	0.088	0.217
1171	5.855	-1.207	1.034	0.357	NaN	NaN	NaN	-1.12	0.868	0.581	-1.087	0.65	0.608	-1.031	0.531	0.57	-1.045	0.455	0.569	-1.092	0.309	0.617	-1.163	0.101	0.535	-1.068	0.035	0.584	NaN	NaN	NaN	NaN	NaN	NaN	-1	0.645	0.152	-0.981	0.519	0.203	-1.005	0.446	0.194	-1.038	0.294	0.15	-1.075	0.088	0.217
1172	5.86	-1.207	1.034	0.356	NaN	NaN	NaN	-1.12	0.869	0.579	-1.086	0.65	0.607	-1.031	0.531	0.569	-1.045	0.455	0.569	-1.092	0.31	0.617	-1.163	0.101	0.535	-1.068	0.035	0.583	NaN	NaN	NaN	NaN	NaN	NaN	-0.998	0.646	0.152	-0.981	0.518	0.203	-1.005	0.446	0.193	-1.038	0.293	0.15	-1.075	0.088	0.217
1173	5.865	-1.206	1.034	0.355	NaN	NaN	NaN	-1.12	0.868	0.578	-1.086	0.65	0.606	-1.031	0.531	0.568	-1.045	0.455	0.568	-1.092	0.31	0.617	-1.163	0.101	0.535	-1.068	0.035	0.583	NaN	NaN	NaN	NaN	NaN	NaN	-0.997	0.646	0.151	-0.98	0.518	0.203	-1.005	0.445	0.193	-1.037	0.293	0.15	-1.075	0.088	0.217
1174	5.87	-1.206	1.034	0.354	NaN	NaN	NaN	-1.12	0.869	0.577	-1.086	0.651	0.606	-1.03	0.532	0.568	-1.045	0.455	0.568	-1.092	0.311	0.616	-1.163	0.102	0.535	-1.068	0.035	0.583	NaN	NaN	NaN	NaN	NaN	NaN	-0.995	0.646	0.151	-0.98	0.518	0.203	-1.004	0.445	0.193	-1.037	0.293	0.15	-1.075	0.087	0.217
1175	5.875	-1.205	1.034	0.352	NaN	NaN	NaN	-1.119	0.869	0.576	-1.085	0.651	0.605	-1.03	0.532	0.567	-1.045	0.455	0.568	-1.092	0.311	0.616	-1.163	0.102	0.535	-1.068	0.035	0.583	NaN	NaN	NaN	NaN	NaN	NaN	-0.994	0.646	0.151	-0.98	0.518	0.203	-1.004	0.444	0.193	-1.037	0.293	0.149	-1.075	0.087	0.217
1176	5.88	-1.204	1.034	0.351	NaN	NaN	NaN	-1.119	0.869	0.575	-1.085	0.651	0.604	-1.03	0.532	0.566	-1.045	0.455	0.567	-1.091	0.312	0.616	-1.163	0.102	0.535	-1.068	0.035	0.583	NaN	NaN	NaN	NaN	NaN	NaN	-0.993	0.647	0.15	-0.98	0.518	0.202	-1.003	0.444	0.193	-1.037	0.293	0.149	-1.075	0.087	0.217
1177	5.885	-1.204	1.034	0.35	NaN	NaN	NaN	-1.119	0.869	0.574	-1.085	0.651	0.603	-1.029	0.532	0.566	-1.045	0.456	0.566	-1.091	0.312	0.615	-1.163	0.103	0.535	-1.068	0.035	0.583	NaN	NaN	NaN	NaN	NaN	NaN	-0.992	0.647	0.15	-0.98	0.519	0.201	-1.003	0.444	0.193	-1.036	0.293	0.149	-1.075	0.087	0.217
1178	5.89	-1.204	1.034	0.348	NaN	NaN	NaN	-1.119	0.869	0.573	-1.084	0.651	0.602	-1.029	0.532	0.565	-1.045	0.456	0.566	-1.091	0.312	0.615	-1.163	0.103	0.535	-1.068	0.035	0.583	NaN	NaN	NaN	NaN	NaN	NaN	-0.991	0.647	0.15	-0.98	0.519	0.201	-1.003	0.444	0.193	-1.036	0.292	0.148	-1.075	0.087	0.217
1179	5.895	-1.203	1.034	0.347	NaN	NaN	NaN	-1.119	0.869	0.572	-1.082	0.649	0.601	-1.03	0.532	0.564	-1.044	0.456	0.565	-1.091	0.312	0.614	-1.163	0.103	0.535	-1.068	0.035	0.583	NaN	NaN	NaN	NaN	NaN	NaN	-0.99	0.647	0.149	-0.979	0.519	0.201	-1.003	0.444	0.193	-1.035	0.292	0.148	-1.075	0.087	0.217
1180	5.9	-1.203	1.034	0.345	NaN	NaN	NaN	-1.119	0.87	0.571	-1.082	0.65	0.6	-1.03	0.533	0.563	-1.044	0.457	0.564	-1.092	0.312	0.614	-1.163	0.104	0.535	-1.068	0.035	0.583	NaN	NaN	NaN	NaN	NaN	NaN	-0.988	0.647	0.149	-0.979	0.519	0.2	-1.003	0.444	0.192	-1.035	0.292	0.148	-1.075	0.087	0.217
1181	5.905	-1.202	1.034	0.344	NaN	NaN	NaN	-1.119	0.87	0.57	-1.083	0.652	0.6	-1.03	0.533	0.563	-1.044	0.457	0.563	-1.092	0.312	0.614	-1.163	0.104	0.535	-1.068	0.035	0.583	NaN	NaN	NaN	NaN	NaN	NaN	-0.987	0.647	0.148	-0.979	0.519	0.2	-1.002	0.444	0.192	-1.035	0.292	0.147	-1.075	0.087	0.217
1182	5.91	-1.202	1.034	0.343	NaN	NaN	NaN	-1.118	0.87	0.569	-1.084	0.653	0.599	-1.03	0.533	0.562	-1.044	0.457	0.563	-1.092	0.313	0.614	-1.163	0.104	0.535	-1.068	0.035	0.583	NaN	NaN	NaN	NaN	NaN	NaN	-0.986	0.647	0.148	-0.979	0.519	0.2	-1.002	0.444	0.192	-1.035	0.292	0.147	-1.075	0.087	0.217
1183	5.915	-1.201	1.034	0.341	NaN	NaN	NaN	-1.118	0.87	0.568	-1.084	0.653	0.598	-1.029	0.533	0.561	-1.044	0.457	0.562	-1.092	0.313	0.613	-1.163	0.104	0.535	-1.068	0.035	0.583	NaN	NaN	NaN	NaN	NaN	NaN	-0.985	0.647	0.148	-0.979	0.519	0.2	-1.002	0.444	0.192	-1.035	0.291	0.147	-1.075	0.087	0.217
1184	5.92	-1.201	1.034	0.34	NaN	NaN	NaN	-1.118	0.871	0.567	-1.084	0.654	0.598	-1.029	0.534	0.561	-1.043	0.457	0.562	-1.092	0.313	0.613	-1.163	0.104	0.535	-1.068	0.035	0.583	NaN	NaN	NaN	NaN	NaN	NaN	-0.985	0.647	0.147	-0.979	0.52	0.199	-1.002	0.444	0.191	-1.034	0.291	0.147	-1.075	0.087	0.217
1185	5.925	-1.2	1.034	0.339	NaN	NaN	NaN	-1.118	0.871	0.566	-1.084	0.654	0.597	-1.029	0.534	0.56	-1.044	0.457	0.561	-1.092	0.314	0.613	-1.163	0.105	0.535	-1.068	0.035	0.583	NaN	NaN	NaN	NaN	NaN	NaN	-0.984	0.647	0.147	-0.979	0.52	0.199	-1.002	0.444	0.191	-1.034	0.291	0.147	-1.075	0.087	0.217
1186	5.93	-1.2	1.034	0.337	NaN	NaN	NaN	-1.118	0.871	0.565	-1.084	0.654	0.596	-1.029	0.534	0.56	-1.044	0.457	0.561	-1.093	0.315	0.612	-1.163	0.105	0.535	-1.068	0.035	0.583	NaN	NaN	NaN	NaN	NaN	NaN	-0.984	0.647	0.146	-0.979	0.52	0.198	-1.002	0.444	0.19	-1.034	0.291	0.146	-1.075	0.087	0.217
1187	5.935	-1.199	1.034	0.336	NaN	NaN	NaN	-1.118	0.872	0.564	-1.084	0.655	0.595	-1.029	0.535	0.559	-1.044	0.458	0.56	-1.093	0.315	0.611	-1.163	0.105	0.535	-1.068	0.035	0.583	NaN	NaN	NaN	NaN	NaN	NaN	-0.984	0.648	0.145	-0.979	0.52	0.198	-1.003	0.444	0.19	-1.034	0.291	0.146	-1.075	0.087	0.217
1188	5.94	-1.199	1.034	0.335	NaN	NaN	NaN	-1.118	0.872	0.563	-1.084	0.655	0.594	-1.03	0.535	0.558	-1.045	0.458	0.56	-1.093	0.316	0.611	-1.163	0.105	0.535	-1.068	0.035	0.583	NaN	NaN	NaN	NaN	NaN	NaN	-0.985	0.648	0.145	-0.978	0.52	0.198	-1.003	0.443	0.19	-1.034	0.291	0.146	-1.075	0.087	0.217
1189	5.945	-1.198	1.034	0.333	NaN	NaN	NaN	-1.118	0.872	0.562	-1.084	0.656	0.594	-1.03	0.536	0.558	-1.045	0.459	0.559	-1.093	0.316	0.611	-1.163	0.105	0.535	-1.068	0.035	0.583	NaN	NaN	NaN	NaN	NaN	NaN	-0.984	0.648	0.144	-0.978	0.52	0.198	-1.003	0.443	0.19	-1.035	0.291	0.146	-1.075	0.087	0.216
1190	5.95	-1.198	1.035	0.332	NaN	NaN	NaN	-1.118	0.873	0.561	-1.084	0.656	0.593	-1.03	0.536	0.557	-1.045	0.46	0.559	-1.092	0.317	0.611	-1.163	0.105	0.535	-1.068	0.035	0.583	NaN	NaN	NaN	NaN	NaN	NaN	-0.984	0.647	0.144	-0.978	0.519	0.198	-1.003	0.443	0.189	-1.035	0.291	0.146	-1.076	0.087	0.216
1191	5.955	-1.197	1.035	0.33	NaN	NaN	NaN	-1.118	0.873	0.56	-1.084	0.657	0.592	-1.03	0.536	0.557	-1.046	0.461	0.558	-1.092	0.317	0.61	-1.163	0.106	0.535	-1.068	0.035	0.583	NaN	NaN	NaN	NaN	NaN	NaN	-0.985	0.647	0.143	-0.978	0.518	0.198	-1.003	0.443	0.189	-1.035	0.291	0.146	-1.076	0.087	0.216
1192	5.96	-1.197	1.035	0.329	NaN	NaN	NaN	-1.118	0.874	0.559	-1.085	0.657	0.591	-1.03	0.536	0.556	-1.046	0.461	0.558	-1.092	0.317	0.61	-1.162	0.106	0.535	-1.068	0.035	0.583	NaN	NaN	NaN	NaN	NaN	NaN	-0.986	0.647	0.143	-0.978	0.517	0.197	-1.003	0.442	0.188	-1.035	0.291	0.146	-1.076	0.087	0.216
1193	5.965	-1.197	1.035	0.328	NaN	NaN	NaN	-1.118	0.874	0.558	-1.085	0.657	0.59	-1.03	0.537	0.556	-1.046	0.461	0.558	-1.093	0.318	0.61	-1.162	0.107	0.535	-1.068	0.035	0.583	NaN	NaN	NaN	NaN	NaN	NaN	-0.986	0.647	0.142	-0.978	0.518	0.196	-1.003	0.442	0.188	-1.035	0.291	0.146	-1.076	0.087	0.216
1194	5.97	-1.196	1.035	0.327	NaN	NaN	NaN	-1.118	0.875	0.557	-1.085	0.658	0.589	-1.03	0.537	0.555	-1.046	0.462	0.557	-1.093	0.318	0.61	-1.162	0.107	0.535	-1.068	0.036	0.583	NaN	NaN	NaN	NaN	NaN	NaN	-0.986	0.647	0.141	-0.98	0.518	0.195	-1.003	0.442	0.188	-1.035	0.29	0.146	-1.076	0.087	0.216
1195	5.975	-1.196	1.035	0.325	NaN	NaN	NaN	-1.118	0.875	0.556	-1.085	0.659	0.589	-1.03	0.538	0.554	-1.046	0.462	0.557	-1.094	0.319	0.61	-1.162	0.107	0.535	-1.068	0.036	0.583	NaN	NaN	NaN	NaN	NaN	NaN	-0.986	0.646	0.141	-0.981	0.519	0.195	-1.004	0.442	0.188	-1.035	0.29	0.146	-1.076	0.087	0.216
1196	5.98	-1.195	1.036	0.324	NaN	NaN	NaN	-1.118	0.876	0.555	-1.086	0.659	0.588	-1.03	0.538	0.554	-1.046	0.462	0.557	-1.095	0.32	0.609	-1.162	0.108	0.535	-1.068	0.036	0.583	NaN	NaN	NaN	NaN	NaN	NaN	-0.987	0.646	0.14	-0.981	0.519	0.195	-1.004	0.442	0.187	-1.036	0.29	0.145	-1.076	0.087	0.216
1197	5.985	-1.195	1.036	0.323	NaN	NaN	NaN	-1.118	0.876	0.554	-1.086	0.659	0.587	-1.03	0.538	0.553	-1.046	0.462	0.556	-1.094	0.321	0.609	-1.162	0.108	0.535	-1.068	0.036	0.583	NaN	NaN	NaN	NaN	NaN	NaN	-0.988	0.646	0.14	-0.982	0.519	0.194	-1.005	0.442	0.187	-1.036	0.29	0.145	-1.076	0.087	0.216
1198	5.99	-1.195	1.036	0.322	NaN	NaN	NaN	-1.118	0.877	0.553	-1.086	0.66	0.587	-1.031	0.539	0.553	-1.046	0.463	0.556	-1.094	0.321	0.608	-1.162	0.108	0.535	-1.068	0.036	0.583	NaN	NaN	NaN	NaN	NaN	NaN	-0.989	0.646	0.139	-0.982	0.519	0.194	-1.005	0.442	0.187	-1.037	0.29	0.145	-1.076	0.087	0.216
1199	5.995	-1.194	1.036	0.32	NaN	NaN	NaN	-1.118	0.878	0.553	-1.086	0.661	0.586	-1.031	0.54	0.553	-1.047	0.464	0.555	-1.094	0.322	0.608	-1.161	0.108	0.535	-1.068	0.036	0.583	NaN	NaN	NaN	NaN	NaN	NaN	-0.989	0.646	0.138	-0.982	0.518	0.194	-1.006	0.442	0.186	-1.037	0.29	0.145	-1.076	0.087	0.216
1200	6	-1.194	1.036	0.319	NaN	NaN	NaN	-1.118	0.878	0.552	-1.087	0.661	0.585	-1.031	0.541	0.552	-1.047	0.465	0.555	-1.094	0.322	0.608	-1.161	0.108	0.535	-1.068	0.036	0.583	NaN	NaN	NaN	NaN	NaN	NaN	-0.989	0.646	0.138	-0.982	0.518	0.193	-1.007	0.443	0.186	-1.037	0.29	0.144	-1.076	0.087	0.216
1201	6.005	-1.194	1.037	0.318	NaN	NaN	NaN	-1.117	0.878	0.55	-1.087	0.662	0.584	-1.03	0.541	0.552	-1.047	0.466	0.554	-1.095	0.323	0.608	-1.161	0.109	0.535	-1.068	0.036	0.583	NaN	NaN	NaN	NaN	NaN	NaN	-0.99	0.646	0.137	-0.983	0.518	0.193	-1.007	0.443	0.185	-1.037	0.289	0.144	-1.076	0.086	0.216
1202	6.01	-1.193	1.037	0.316	NaN	NaN	NaN	-1.118	0.879	0.55	-1.086	0.662	0.584	-1.03	0.541	0.551	-1.047	0.466	0.554	-1.095	0.323	0.608	-1.161	0.109	0.535	-1.068	0.036	0.583	NaN	NaN	NaN	NaN	NaN	NaN	-0.99	0.646	0.136	-0.983	0.518	0.193	-1.008	0.443	0.185	-1.038	0.289	0.144	-1.076	0.086	0.216
1203	6.015	-1.193	1.037	0.315	NaN	NaN	NaN	-1.118	0.88	0.549	-1.087	0.663	0.583	-1.03	0.542	0.551	-1.047	0.467	0.554	-1.095	0.324	0.608	-1.16	0.11	0.535	-1.068	0.036	0.583	NaN	NaN	NaN	NaN	NaN	NaN	-0.991	0.646	0.136	-0.983	0.518	0.192	-1.008	0.442	0.184	-1.038	0.289	0.144	-1.076	0.086	0.216
1204	6.02	-1.192	1.037	0.314	NaN	NaN	NaN	-1.117	0.88	0.548	-1.087	0.664	0.582	-1.03	0.542	0.55	-1.046	0.467	0.554	-1.095	0.325	0.608	-1.16	0.11	0.535	-1.068	0.036	0.583	NaN	NaN	NaN	NaN	NaN	NaN	-0.991	0.646	0.135	-0.984	0.518	0.191	-1.008	0.442	0.184	-1.038	0.289	0.144	-1.076	0.086	0.216
1205	6.025	-1.192	1.037	0.313	NaN	NaN	NaN	-1.117	0.881	0.547	-1.087	0.664	0.582	-1.03	0.543	0.55	-1.046	0.467	0.553	-1.095	0.326	0.608	-1.161	0.111	0.535	-1.068	0.036	0.583	NaN	NaN	NaN	NaN	NaN	NaN	-0.991	0.646	0.135	-0.984	0.518	0.191	-1.008	0.442	0.184	-1.038	0.289	0.144	-1.076	0.086	0.216
1206	6.03	-1.192	1.037	0.312	NaN	NaN	NaN	-1.117	0.882	0.546	-1.088	0.665	0.581	-1.03	0.543	0.55	-1.046	0.467	0.553	-1.095	0.327	0.607	-1.161	0.112	0.535	-1.068	0.036	0.583	NaN	NaN	NaN	NaN	NaN	NaN	-0.992	0.646	0.134	-0.985	0.518	0.19	-1.007	0.441	0.185	-1.038	0.289	0.143	-1.076	0.086	0.216
1207	6.035	-1.191	1.037	0.311	NaN	NaN	NaN	-1.116	0.882	0.545	-1.087	0.666	0.58	-1.03	0.544	0.55	-1.046	0.468	0.553	-1.095	0.327	0.607	-1.16	0.112	0.535	-1.068	0.036	0.583	NaN	NaN	NaN	NaN	NaN	NaN	-0.992	0.646	0.134	-0.985	0.518	0.19	-1.007	0.44	0.185	-1.038	0.289	0.143	-1.078	0.086	0.216
1208	6.04	-1.191	1.037	0.31	NaN	NaN	NaN	-1.116	0.882	0.544	-1.087	0.666	0.58	-1.03	0.545	0.55	-1.046	0.468	0.553	-1.096	0.328	0.607	-1.16	0.112	0.535	-1.068	0.036	0.583	NaN	NaN	NaN	NaN	NaN	NaN	-0.992	0.646	0.133	-0.985	0.518	0.19	-1.007	0.44	0.184	-1.038	0.289	0.143	-1.078	0.086	0.216
1209	6.045	-1.191	1.038	0.308	NaN	NaN	NaN	-1.116	0.883	0.544	-1.087	0.666	0.579	-1.03	0.545	0.549	-1.046	0.469	0.553	-1.097	0.328	0.607	-1.16	0.112	0.535	-1.068	0.036	0.583	NaN	NaN	NaN	NaN	NaN	NaN	-0.993	0.646	0.133	-0.985	0.518	0.19	-1.009	0.441	0.183	-1.038	0.289	0.143	-1.078	0.086	0.216
1210	6.05	-1.191	1.038	0.307	NaN	NaN	NaN	-1.115	0.883	0.543	-1.087	0.667	0.579	-1.03	0.546	0.549	-1.046	0.471	0.553	-1.096	0.328	0.607	-1.159	0.112	0.535	-1.068	0.036	0.583	NaN	NaN	NaN	NaN	NaN	NaN	-0.993	0.647	0.132	-0.985	0.518	0.189	-1.012	0.443	0.182	-1.038	0.288	0.143	-1.078	0.086	0.216
1211	6.055	-1.191	1.038	0.306	NaN	NaN	NaN	-1.115	0.884	0.542	-1.087	0.668	0.578	-1.03	0.546	0.549	-1.046	0.471	0.552	-1.096	0.329	0.607	-1.159	0.113	0.535	-1.068	0.036	0.583	NaN	NaN	NaN	NaN	NaN	NaN	-0.993	0.646	0.132	-0.986	0.518	0.188	-1.012	0.442	0.181	-1.038	0.288	0.142	-1.078	0.086	0.216
1212	6.06	-1.19	1.038	0.305	NaN	NaN	NaN	-1.115	0.885	0.541	-1.087	0.668	0.578	-1.03	0.547	0.549	-1.046	0.472	0.552	-1.095	0.329	0.607	-1.159	0.114	0.535	-1.067	0.036	0.583	NaN	NaN	NaN	NaN	NaN	NaN	-0.994	0.646	0.131	-0.987	0.518	0.188	-1.012	0.442	0.181	-1.039	0.288	0.142	-1.078	0.086	0.216
1213	6.065	-1.19	1.038	0.304	NaN	NaN	NaN	-1.115	0.885	0.54	-1.086	0.669	0.577	-1.03	0.547	0.548	-1.046	0.472	0.552	-1.095	0.33	0.607	-1.159	0.114	0.535	-1.067	0.036	0.583	NaN	NaN	NaN	NaN	NaN	NaN	-0.993	0.646	0.131	-0.988	0.518	0.187	-1.012	0.442	0.181	-1.039	0.288	0.142	-1.078	0.086	0.216
1214	6.07	-1.19	1.038	0.303	NaN	NaN	NaN	-1.114	0.885	0.539	-1.086	0.67	0.577	-1.029	0.548	0.548	-1.046	0.472	0.552	-1.095	0.331	0.607	-1.159	0.114	0.536	-1.067	0.036	0.583	NaN	NaN	NaN	NaN	NaN	NaN	-0.993	0.646	0.13	-0.989	0.519	0.187	-1.011	0.441	0.181	-1.039	0.288	0.142	-1.078	0.086	0.216
1215	6.075	-1.189	1.038	0.302	NaN	NaN	NaN	-1.114	0.886	0.538	-1.086	0.67	0.576	-1.029	0.548	0.548	-1.046	0.473	0.552	-1.095	0.332	0.607	-1.159	0.115	0.536	-1.067	0.036	0.583	NaN	NaN	NaN	NaN	NaN	NaN	-0.994	0.647	0.13	-0.989	0.519	0.187	-1.011	0.441	0.181	-1.04	0.288	0.142	-1.078	0.086	0.216
1216	6.08	-1.189	1.038	0.301	NaN	NaN	NaN	-1.114	0.886	0.537	-1.086	0.671	0.576	-1.029	0.549	0.547	-1.045	0.473	0.552	-1.095	0.332	0.607	-1.158	0.115	0.536	-1.067	0.036	0.583	NaN	NaN	NaN	NaN	NaN	NaN	-0.994	0.647	0.129	-0.99	0.519	0.186	-1.011	0.44	0.181	-1.04	0.288	0.142	-1.079	0.086	0.216
1217	6.085	-1.189	1.038	0.3	NaN	NaN	NaN	-1.113	0.886	0.537	-1.086	0.672	0.575	-1.029	0.549	0.547	-1.045	0.473	0.552	-1.095	0.333	0.606	-1.158	0.115	0.536	-1.067	0.036	0.583	NaN	NaN	NaN	NaN	NaN	NaN	-0.994	0.647	0.129	-0.99	0.519	0.186	-1.012	0.44	0.181	-1.04	0.288	0.141	-1.079	0.085	0.216
1218	6.09	-1.189	1.039	0.299	NaN	NaN	NaN	-1.113	0.887	0.536	-1.085	0.672	0.575	-1.029	0.549	0.547	-1.045	0.474	0.551	-1.095	0.334	0.606	-1.158	0.116	0.536	-1.067	0.036	0.583	NaN	NaN	NaN	NaN	NaN	NaN	-0.994	0.647	0.128	-0.991	0.519	0.186	-1.012	0.44	0.181	-1.04	0.288	0.141	-1.079	0.085	0.216
1219	6.095	-1.189	1.039	0.298	NaN	NaN	NaN	-1.113	0.887	0.535	-1.085	0.672	0.575	-1.028	0.55	0.547	-1.044	0.474	0.551	-1.096	0.334	0.606	-1.158	0.117	0.536	-1.067	0.036	0.583	NaN	NaN	NaN	NaN	NaN	NaN	-0.994	0.647	0.128	-0.991	0.519	0.186	-1.012	0.44	0.181	-1.04	0.288	0.141	-1.079	0.085	0.216
1220	6.1	-1.188	1.039	0.297	NaN	NaN	NaN	-1.112	0.887	0.534	-1.084	0.673	0.574	-1.028	0.55	0.547	-1.044	0.474	0.551	-1.096	0.334	0.606	-1.157	0.117	0.536	-1.067	0.036	0.583	NaN	NaN	NaN	NaN	NaN	NaN	-0.993	0.646	0.127	-0.991	0.519	0.185	-1.013	0.44	0.181	-1.04	0.288	0.141	-1.079	0.085	0.216
1221	6.105	-1.187	1.038	0.296	NaN	NaN	NaN	-1.112	0.888	0.534	-1.083	0.673	0.573	-1.029	0.551	0.547	-1.044	0.475	0.551	-1.096	0.335	0.606	-1.157	0.118	0.537	-1.067	0.036	0.583	NaN	NaN	NaN	NaN	NaN	NaN	-0.993	0.646	0.127	-0.991	0.519	0.185	-1.013	0.44	0.18	-1.04	0.287	0.141	-1.079	0.085	0.216
1222	6.11	-1.186	1.038	0.296	NaN	NaN	NaN	-1.111	0.888	0.533	-1.081	0.672	0.572	-1.028	0.552	0.546	-1.045	0.476	0.551	-1.096	0.335	0.606	-1.158	0.118	0.537	-1.067	0.036	0.583	NaN	NaN	NaN	NaN	NaN	NaN	-0.993	0.646	0.126	-0.991	0.519	0.184	-1.014	0.441	0.18	-1.04	0.287	0.141	-1.079	0.085	0.216
1223	6.115	-1.187	1.038	0.295	NaN	NaN	NaN	-1.111	0.888	0.532	-1.08	0.672	0.572	-1.028	0.552	0.546	-1.045	0.477	0.551	-1.095	0.336	0.605	-1.158	0.119	0.537	-1.067	0.036	0.583	NaN	NaN	NaN	NaN	NaN	NaN	-0.993	0.647	0.126	-0.991	0.519	0.184	-1.014	0.441	0.179	-1.04	0.287	0.141	-1.079	0.085	0.216
1224	6.12	-1.187	1.038	0.294	NaN	NaN	NaN	-1.111	0.889	0.531	-1.08	0.672	0.571	-1.028	0.553	0.546	-1.045	0.478	0.55	-1.095	0.336	0.605	-1.158	0.119	0.537	-1.067	0.036	0.583	NaN	NaN	NaN	NaN	NaN	NaN	-0.994	0.647	0.125	-0.991	0.52	0.183	-1.015	0.441	0.179	-1.04	0.287	0.14	-1.079	0.085	0.216
1225	6.125	-1.186	1.038	0.293	NaN	NaN	NaN	-1.11	0.889	0.531	-1.079	0.673	0.571	-1.028	0.553	0.546	-1.045	0.478	0.55	-1.095	0.337	0.605	-1.157	0.12	0.537	-1.067	0.036	0.583	NaN	NaN	NaN	NaN	NaN	NaN	-0.994	0.647	0.125	-0.991	0.52	0.183	-1.015	0.441	0.178	-1.04	0.287	0.14	-1.079	0.085	0.216
1226	6.13	-1.186	1.038	0.292	NaN	NaN	NaN	-1.109	0.89	0.53	-1.08	0.674	0.571	-1.028	0.554	0.546	-1.045	0.479	0.55	-1.096	0.337	0.605	-1.157	0.12	0.537	-1.067	0.036	0.583	NaN	NaN	NaN	NaN	NaN	NaN	-0.994	0.647	0.124	-0.992	0.52	0.182	-1.015	0.442	0.178	-1.04	0.287	0.14	-1.079	0.085	0.216
1227	6.135	-1.186	1.038	0.291	NaN	NaN	NaN	-1.109	0.89	0.529	-1.082	0.678	0.571	-1.028	0.555	0.546	-1.044	0.479	0.55	-1.096	0.338	0.605	-1.157	0.121	0.537	-1.067	0.036	0.583	NaN	NaN	NaN	NaN	NaN	NaN	-0.994	0.647	0.124	-0.992	0.52	0.182	-1.016	0.442	0.178	-1.04	0.287	0.14	-1.079	0.085	0.216
1228	6.14	-1.186	1.038	0.29	NaN	NaN	NaN	-1.109	0.891	0.529	-1.081	0.679	0.571	-1.028	0.555	0.545	-1.044	0.479	0.549	-1.095	0.339	0.605	-1.157	0.121	0.537	-1.066	0.037	0.583	NaN	NaN	NaN	NaN	NaN	NaN	-0.994	0.647	0.123	-0.992	0.52	0.181	-1.016	0.441	0.177	-1.04	0.287	0.14	-1.079	0.085	0.216
1229	6.145	-1.186	1.038	0.289	NaN	NaN	NaN	-1.108	0.891	0.528	-1.081	0.68	0.571	-1.028	0.556	0.545	-1.044	0.479	0.549	-1.095	0.34	0.605	-1.156	0.121	0.537	-1.066	0.037	0.583	NaN	NaN	NaN	NaN	NaN	NaN	-0.994	0.647	0.123	-0.993	0.52	0.181	-1.016	0.441	0.177	-1.04	0.287	0.14	-1.079	0.085	0.216
1230	6.15	-1.185	1.038	0.288	NaN	NaN	NaN	-1.107	0.892	0.527	-1.08	0.681	0.57	-1.027	0.556	0.545	-1.044	0.48	0.549	-1.096	0.34	0.605	-1.156	0.121	0.537	-1.066	0.037	0.583	NaN	NaN	NaN	NaN	NaN	NaN	-0.995	0.647	0.122	-0.993	0.519	0.181	-1.015	0.441	0.177	-1.04	0.286	0.14	-1.079	0.085	0.216
1231	6.155	-1.185	1.038	0.287	NaN	NaN	NaN	-1.106	0.892	0.526	-1.08	0.682	0.57	-1.027	0.556	0.544	-1.044	0.48	0.549	-1.096	0.341	0.605	-1.156	0.122	0.537	-1.066	0.037	0.583	NaN	NaN	NaN	NaN	NaN	NaN	-0.995	0.647	0.122	-0.993	0.519	0.181	-1.015	0.441	0.177	-1.04	0.286	0.14	-1.079	0.085	0.216
1232	6.16	-1.185	1.038	0.287	NaN	NaN	NaN	-1.106	0.893	0.526	-1.079	0.682	0.57	-1.027	0.557	0.544	-1.043	0.48	0.548	-1.096	0.341	0.605	-1.156	0.122	0.537	-1.066	0.037	0.583	NaN	NaN	NaN	NaN	NaN	NaN	-0.995	0.647	0.122	-0.993	0.519	0.181	-1.015	0.44	0.177	-1.04	0.286	0.14	-1.079	0.085	0.216
1233	6.165	-1.185	1.037	0.286	NaN	NaN	NaN	-1.105	0.894	0.525	-1.078	0.683	0.569	-1.027	0.557	0.544	-1.043	0.481	0.548	-1.096	0.341	0.604	-1.156	0.123	0.537	-1.066	0.037	0.583	NaN	NaN	NaN	NaN	NaN	NaN	-0.995	0.647	0.121	-0.993	0.519	0.181	-1.016	0.44	0.176	-1.04	0.286	0.14	-1.079	0.085	0.216
1234	6.17	-1.184	1.037	0.285	NaN	NaN	NaN	-1.104	0.895	0.525	-1.076	0.682	0.568	-1.027	0.558	0.543	-1.044	0.482	0.547	-1.096	0.342	0.604	-1.156	0.123	0.537	-1.066	0.037	0.583	NaN	NaN	NaN	NaN	NaN	NaN	-0.996	0.647	0.121	-0.993	0.518	0.18	-1.016	0.44	0.176	-1.04	0.286	0.14	-1.079	0.085	0.216
1235	6.175	-1.184	1.037	0.284	NaN	NaN	NaN	-1.103	0.895	0.524	-1.076	0.683	0.568	-1.027	0.559	0.543	-1.044	0.483	0.547	-1.096	0.342	0.604	-1.155	0.124	0.537	-1.066	0.037	0.582	NaN	NaN	NaN	NaN	NaN	NaN	-0.996	0.647	0.121	-0.993	0.518	0.18	-1.016	0.44	0.176	-1.04	0.285	0.14	-1.079	0.085	0.216
1236	6.18	-1.183	1.036	0.284	NaN	NaN	NaN	-1.103	0.896	0.524	-1.076	0.684	0.568	-1.027	0.56	0.543	-1.044	0.484	0.547	-1.097	0.343	0.603	-1.155	0.124	0.537	-1.066	0.037	0.582	NaN	NaN	NaN	NaN	NaN	NaN	-0.996	0.647	0.12	-0.993	0.518	0.18	-1.016	0.44	0.176	-1.04	0.285	0.14	-1.079	0.085	0.216
1237	6.185	-1.183	1.036	0.283	NaN	NaN	NaN	-1.102	0.897	0.523	-1.074	0.683	0.567	-1.027	0.56	0.543	-1.045	0.484	0.546	-1.097	0.344	0.603	-1.155	0.125	0.537	-1.066	0.037	0.582	NaN	NaN	NaN	NaN	NaN	NaN	-0.996	0.647	0.12	-0.994	0.518	0.18	-1.016	0.44	0.176	-1.04	0.286	0.14	-1.079	0.085	0.216
1238	6.19	-1.183	1.036	0.282	NaN	NaN	NaN	-1.101	0.897	0.523	-1.074	0.684	0.567	-1.028	0.561	0.542	-1.045	0.484	0.546	-1.097	0.345	0.603	-1.155	0.125	0.537	-1.066	0.037	0.582	NaN	NaN	NaN	NaN	NaN	NaN	-0.996	0.647	0.12	-0.994	0.518	0.18	-1.016	0.44	0.176	-1.041	0.287	0.139	-1.079	0.085	0.216
1239	6.195	-1.183	1.035	0.282	NaN	NaN	NaN	-1.1	0.898	0.522	-1.076	0.688	0.567	-1.028	0.562	0.542	-1.045	0.484	0.546	-1.097	0.345	0.603	-1.154	0.124	0.537	-1.066	0.037	0.582	NaN	NaN	NaN	NaN	NaN	NaN	-0.996	0.647	0.12	-0.994	0.518	0.179	-1.016	0.439	0.176	-1.041	0.287	0.139	-1.079	0.085	0.216
1240	6.2	-1.182	1.035	0.281	NaN	NaN	NaN	-1.099	0.899	0.522	-1.076	0.689	0.566	-1.028	0.562	0.541	-1.045	0.485	0.545	-1.097	0.346	0.602	-1.154	0.124	0.536	-1.066	0.038	0.582	NaN	NaN	NaN	NaN	NaN	NaN	-0.996	0.647	0.12	-0.994	0.518	0.179	-1.016	0.439	0.176	-1.041	0.287	0.139	-1.079	0.085	0.216
1241	6.205	-1.182	1.035	0.28	NaN	NaN	NaN	-1.099	0.9	0.521	-1.075	0.69	0.566	-1.028	0.563	0.54	-1.045	0.486	0.545	-1.097	0.346	0.602	-1.154	0.125	0.536	-1.066	0.038	0.582	NaN	NaN	NaN	NaN	NaN	NaN	-0.997	0.647	0.119	-0.994	0.518	0.179	-1.016	0.439	0.176	-1.041	0.287	0.139	-1.079	0.085	0.216
1242	6.21	-1.182	1.034	0.28	NaN	NaN	NaN	-1.098	0.901	0.521	-1.075	0.691	0.565	-1.028	0.564	0.54	-1.045	0.487	0.544	-1.097	0.346	0.602	-1.154	0.125	0.536	-1.066	0.038	0.582	NaN	NaN	NaN	NaN	NaN	NaN	-0.997	0.647	0.119	-0.994	0.518	0.179	-1.016	0.439	0.176	-1.041	0.287	0.139	-1.079	0.085	0.216
1243	6.215	-1.182	1.034	0.279	NaN	NaN	NaN	-1.096	0.901	0.52	-1.074	0.691	0.565	-1.028	0.565	0.54	-1.045	0.488	0.544	-1.098	0.347	0.601	-1.153	0.126	0.535	-1.066	0.038	0.582	NaN	NaN	NaN	NaN	NaN	NaN	-0.996	0.647	0.119	-0.994	0.518	0.178	-1.016	0.439	0.175	-1.041	0.287	0.139	-1.079	0.085	0.216
1244	6.22	-1.181	1.034	0.278	NaN	NaN	NaN	-1.095	0.902	0.52	-1.074	0.692	0.564	-1.028	0.566	0.539	-1.046	0.489	0.544	-1.099	0.348	0.601	-1.151	0.125	0.536	-1.066	0.039	0.582	NaN	NaN	NaN	NaN	NaN	NaN	-0.996	0.647	0.119	-0.994	0.518	0.178	-1.016	0.439	0.175	-1.041	0.287	0.139	-1.079	0.085	0.216
1245	6.225	-1.181	1.034	0.278	NaN	NaN	NaN	-1.094	0.903	0.519	-1.074	0.693	0.564	-1.029	0.566	0.539	-1.046	0.489	0.543	-1.099	0.349	0.601	-1.149	0.124	0.536	-1.066	0.039	0.582	NaN	NaN	NaN	NaN	NaN	NaN	-0.996	0.647	0.119	-0.994	0.518	0.178	-1.016	0.439	0.175	-1.041	0.287	0.139	-1.079	0.085	0.216
1246	6.23	-1.181	1.033	0.277	NaN	NaN	NaN	-1.094	0.904	0.519	-1.073	0.694	0.563	-1.029	0.567	0.539	-1.045	0.489	0.543	-1.1	0.349	0.6	-1.152	0.126	0.535	-1.067	0.039	0.582	NaN	NaN	NaN	NaN	NaN	NaN	-0.996	0.647	0.118	-0.994	0.518	0.178	-1.016	0.439	0.175	-1.041	0.287	0.139	-1.079	0.085	0.216
1247	6.235	-1.181	1.033	0.277	NaN	NaN	NaN	-1.093	0.905	0.519	-1.073	0.695	0.563	-1.028	0.568	0.538	-1.046	0.49	0.542	-1.1	0.35	0.6	-1.153	0.127	0.535	-1.067	0.039	0.582	NaN	NaN	NaN	NaN	NaN	NaN	-0.996	0.647	0.118	-0.994	0.518	0.178	-1.016	0.439	0.175	-1.041	0.287	0.139	-1.078	0.085	0.216
1248	6.24	-1.181	1.033	0.276	NaN	NaN	NaN	-1.092	0.905	0.518	-1.073	0.695	0.562	-1.028	0.568	0.537	-1.046	0.492	0.542	-1.1	0.35	0.6	-1.152	0.128	0.534	-1.067	0.039	0.582	NaN	NaN	NaN	NaN	NaN	NaN	-0.996	0.647	0.118	-0.995	0.518	0.178	-1.017	0.439	0.175	-1.041	0.287	0.139	-1.078	0.085	0.216
1249	6.245	-1.181	1.033	0.276	NaN	NaN	NaN	-1.091	0.906	0.518	-1.073	0.696	0.561	-1.028	0.569	0.537	-1.046	0.492	0.542	-1.1	0.351	0.599	-1.153	0.129	0.534	-1.067	0.039	0.582	NaN	NaN	NaN	NaN	NaN	NaN	-0.997	0.647	0.118	-0.995	0.518	0.178	-1.017	0.439	0.174	-1.041	0.286	0.139	-1.078	0.085	0.216
1250	6.25	-1.181	1.033	0.275	NaN	NaN	NaN	-1.091	0.907	0.517	-1.072	0.697	0.561	-1.028	0.569	0.537	-1.046	0.493	0.541	-1.1	0.352	0.598	-1.153	0.129	0.534	-1.067	0.039	0.582	NaN	NaN	NaN	NaN	NaN	NaN	-0.997	0.647	0.117	-0.995	0.519	0.178	-1.017	0.439	0.174	-1.04	0.285	0.14	-1.078	0.085	0.216
1251	6.255	-1.18	1.032	0.275	NaN	NaN	NaN	-1.09	0.907	0.517	-1.072	0.697	0.56	-1.027	0.57	0.536	-1.046	0.493	0.541	-1.1	0.352	0.598	-1.15	0.128	0.533	-1.067	0.039	0.581	NaN	NaN	NaN	NaN	NaN	NaN	-0.997	0.647	0.117	-0.995	0.519	0.177	-1.017	0.44	0.174	-1.039	0.285	0.14	-1.078	0.085	0.216
1252	6.26	-1.18	1.032	0.274	NaN	NaN	NaN	-1.09	0.908	0.517	-1.072	0.698	0.56	-1.027	0.571	0.536	-1.046	0.493	0.541	-1.1	0.353	0.597	-1.147	0.127	0.533	-1.067	0.039	0.581	NaN	NaN	NaN	NaN	NaN	NaN	-0.997	0.647	0.117	-0.995	0.519	0.177	-1.018	0.44	0.174	-1.04	0.285	0.139	-1.078	0.085	0.216
1253	6.265	-1.18	1.032	0.274	NaN	NaN	NaN	-1.089	0.909	0.516	-1.072	0.698	0.559	-1.027	0.571	0.536	-1.046	0.494	0.54	-1.1	0.354	0.597	-1.15	0.129	0.532	-1.067	0.039	0.581	NaN	NaN	NaN	NaN	NaN	NaN	-0.997	0.647	0.117	-0.996	0.519	0.177	-1.018	0.44	0.174	-1.041	0.286	0.139	-1.078	0.086	0.216
1254	6.27	-1.18	1.032	0.273	NaN	NaN	NaN	-1.088	0.909	0.516	-1.072	0.699	0.559	-1.027	0.572	0.536	-1.046	0.495	0.54	-1.1	0.354	0.596	-1.15	0.131	0.531	-1.067	0.038	0.58	NaN	NaN	NaN	NaN	NaN	NaN	-0.998	0.647	0.116	-0.997	0.521	0.176	-1.019	0.441	0.173	-1.041	0.287	0.139	-1.078	0.086	0.216
1255	6.275	-1.179	1.032	0.273	NaN	NaN	NaN	-1.088	0.91	0.515	-1.072	0.699	0.558	-1.027	0.573	0.535	-1.045	0.495	0.54	-1.1	0.355	0.596	-1.15	0.131	0.53	-1.067	0.038	0.58	NaN	NaN	NaN	NaN	NaN	NaN	-0.998	0.647	0.116	-0.998	0.521	0.176	-1.021	0.442	0.172	-1.041	0.287	0.139	-1.078	0.086	0.216
1256	6.28	-1.179	1.032	0.272	NaN	NaN	NaN	-1.088	0.91	0.515	-1.071	0.7	0.558	-1.027	0.573	0.535	-1.045	0.496	0.54	-1.101	0.355	0.595	-1.149	0.131	0.529	-1.067	0.038	0.58	NaN	NaN	NaN	NaN	NaN	NaN	-0.998	0.647	0.116	-0.998	0.521	0.175	-1.021	0.442	0.172	-1.042	0.287	0.138	-1.078	0.086	0.216
1257	6.285	-1.179	1.032	0.271	NaN	NaN	NaN	-1.087	0.911	0.515	-1.071	0.7	0.557	-1.026	0.574	0.535	-1.045	0.496	0.539	-1.102	0.356	0.595	-1.147	0.13	0.529	-1.067	0.039	0.58	NaN	NaN	NaN	NaN	NaN	NaN	-0.998	0.647	0.116	-0.999	0.521	0.175	-1.021	0.442	0.172	-1.042	0.287	0.138	-1.078	0.086	0.216
1258	6.29	-1.179	1.032	0.271	NaN	NaN	NaN	-1.087	0.912	0.514	-1.071	0.701	0.557	-1.025	0.574	0.535	-1.045	0.497	0.539	-1.102	0.357	0.594	-1.142	0.126	0.53	-1.067	0.039	0.579	NaN	NaN	NaN	NaN	NaN	NaN	-0.998	0.647	0.116	-0.999	0.521	0.175	-1.02	0.441	0.173	-1.042	0.287	0.138	-1.078	0.086	0.216
1259	6.295	-1.179	1.032	0.27	NaN	NaN	NaN	-1.087	0.912	0.514	-1.07	0.701	0.557	-1.024	0.574	0.534	-1.045	0.498	0.539	-1.101	0.357	0.593	-1.142	0.127	0.529	-1.067	0.039	0.579	NaN	NaN	NaN	NaN	NaN	NaN	-0.999	0.647	0.115	-1	0.521	0.175	-1.021	0.441	0.173	-1.042	0.286	0.138	-1.077	0.086	0.216
1260	6.3	-1.178	1.032	0.27	NaN	NaN	NaN	-1.087	0.912	0.513	-1.07	0.702	0.556	-1.024	0.575	0.534	-1.044	0.498	0.539	-1.101	0.358	0.592	-1.145	0.132	0.527	-1.066	0.039	0.579	NaN	NaN	NaN	NaN	NaN	NaN	-0.999	0.648	0.115	-1	0.521	0.175	-1.021	0.441	0.173	-1.042	0.286	0.138	-1.077	0.086	0.216
1261	6.305	-1.178	1.032	0.269	NaN	NaN	NaN	-1.087	0.913	0.513	-1.07	0.702	0.556	-1.023	0.575	0.534	-1.043	0.499	0.539	-1.101	0.358	0.592	-1.146	0.133	0.526	-1.066	0.039	0.579	NaN	NaN	NaN	NaN	NaN	NaN	-1	0.648	0.115	-1	0.521	0.175	-1.022	0.441	0.173	-1.042	0.285	0.138	-1.077	0.086	0.216
1262	6.31	-1.178	1.032	0.268	NaN	NaN	NaN	-1.087	0.913	0.512	-1.07	0.702	0.556	-1.022	0.576	0.534	-1.042	0.499	0.538	-1.101	0.358	0.591	-1.144	0.132	0.525	-1.066	0.039	0.578	NaN	NaN	NaN	NaN	NaN	NaN	-1	0.648	0.115	-1.001	0.521	0.175	-1.022	0.441	0.173	-1.042	0.285	0.138	-1.077	0.086	0.216
1263	6.315	-1.178	1.032	0.268	NaN	NaN	NaN	-1.087	0.913	0.512	-1.069	0.703	0.556	-1.022	0.576	0.534	-1.042	0.499	0.538	-1.1	0.359	0.591	-1.14	0.131	0.524	-1.066	0.04	0.578	NaN	NaN	NaN	NaN	NaN	NaN	-1	0.648	0.115	-1.001	0.521	0.174	-1.022	0.44	0.173	-1.042	0.285	0.138	-1.077	0.086	0.216
1264	6.32	-1.178	1.032	0.267	NaN	NaN	NaN	-1.087	0.914	0.512	-1.069	0.704	0.555	-1.021	0.577	0.534	-1.041	0.5	0.538	-1.1	0.359	0.59	-1.143	0.134	0.523	-1.066	0.04	0.578	NaN	NaN	NaN	NaN	NaN	NaN	-1	0.649	0.114	-1.002	0.521	0.174	-1.022	0.44	0.173	-1.042	0.285	0.138	-1.077	0.086	0.216
1265	6.325	-1.178	1.032	0.267	NaN	NaN	NaN	-1.087	0.914	0.511	-1.068	0.704	0.555	-1.02	0.577	0.534	-1.04	0.5	0.538	-1.099	0.36	0.589	-1.143	0.135	0.522	-1.066	0.04	0.577	NaN	NaN	NaN	NaN	NaN	NaN	-1	0.649	0.114	-1.002	0.521	0.174	-1.023	0.44	0.173	-1.042	0.285	0.138	-1.077	0.086	0.216
1266	6.33	-1.177	1.033	0.266	NaN	NaN	NaN	-1.087	0.914	0.511	-1.067	0.704	0.555	-1.019	0.578	0.534	-1.039	0.5	0.538	-1.099	0.36	0.588	-1.142	0.136	0.521	-1.066	0.041	0.577	NaN	NaN	NaN	NaN	NaN	NaN	-1	0.649	0.114	-1.002	0.521	0.174	-1.024	0.441	0.172	-1.042	0.285	0.138	-1.077	0.086	0.216
1267	6.335	-1.177	1.033	0.266	NaN	NaN	NaN	-1.087	0.915	0.51	-1.067	0.704	0.555	-1.019	0.578	0.534	-1.038	0.5	0.538	-1.098	0.361	0.587	-1.141	0.136	0.52	-1.065	0.041	0.577	NaN	NaN	NaN	NaN	NaN	NaN	-1	0.649	0.113	-1.002	0.52	0.174	-1.025	0.442	0.172	-1.043	0.285	0.138	-1.077	0.086	0.215
1268	6.34	-1.177	1.033	0.265	NaN	NaN	NaN	-1.087	0.915	0.51	-1.066	0.704	0.555	-1.018	0.579	0.534	-1.037	0.501	0.537	-1.098	0.362	0.587	-1.14	0.137	0.519	-1.065	0.042	0.576	NaN	NaN	NaN	NaN	NaN	NaN	-1	0.649	0.113	-1.003	0.52	0.174	-1.026	0.442	0.171	-1.043	0.285	0.138	-1.077	0.086	0.215
1269	6.345	-1.177	1.033	0.264	NaN	NaN	NaN	-1.087	0.915	0.509	-1.065	0.705	0.554	-1.017	0.579	0.534	-1.036	0.501	0.537	-1.098	0.362	0.586	-1.138	0.137	0.518	-1.065	0.042	0.576	NaN	NaN	NaN	NaN	NaN	NaN	-1	0.649	0.113	-1.004	0.521	0.174	-1.026	0.443	0.171	-1.043	0.285	0.138	-1.077	0.086	0.215
1270	6.35	-1.177	1.033	0.264	NaN	NaN	NaN	-1.087	0.915	0.509	-1.065	0.705	0.554	-1.016	0.58	0.534	-1.035	0.501	0.537	-1.097	0.363	0.585	-1.137	0.137	0.518	-1.064	0.042	0.576	NaN	NaN	NaN	NaN	NaN	NaN	-1	0.65	0.113	-1.004	0.521	0.174	-1.027	0.443	0.171	-1.043	0.285	0.138	-1.077	0.086	0.215
1271	6.355	-1.176	1.033	0.263	NaN	NaN	NaN	-1.087	0.916	0.509	-1.065	0.706	0.554	-1.015	0.58	0.534	-1.034	0.501	0.537	-1.097	0.363	0.585	-1.136	0.138	0.517	-1.063	0.042	0.576	NaN	NaN	NaN	NaN	NaN	NaN	-1	0.65	0.113	-1.005	0.521	0.173	-1.027	0.442	0.171	-1.044	0.285	0.138	-1.077	0.086	0.215
1272	6.36	-1.176	1.033	0.263	NaN	NaN	NaN	-1.088	0.916	0.508	-1.064	0.706	0.554	-1.015	0.581	0.534	-1.032	0.502	0.537	-1.096	0.363	0.584	-1.134	0.138	0.516	-1.062	0.042	0.576	NaN	NaN	NaN	NaN	NaN	NaN	-1	0.65	0.112	-1.005	0.521	0.173	-1.027	0.442	0.171	-1.044	0.285	0.138	-1.077	0.086	0.215
1273	6.365	-1.176	1.033	0.262	NaN	NaN	NaN	-1.087	0.916	0.507	-1.064	0.706	0.554	-1.013	0.581	0.534	-1.032	0.502	0.537	-1.095	0.363	0.584	-1.132	0.138	0.515	-1.06	0.042	0.576	NaN	NaN	NaN	NaN	NaN	NaN	-1	0.65	0.112	-1.005	0.521	0.173	-1.028	0.442	0.171	-1.044	0.285	0.137	-1.077	0.086	0.215
1274	6.37	-1.176	1.033	0.261	NaN	NaN	NaN	-1.087	0.916	0.507	-1.063	0.707	0.554	-1.013	0.581	0.535	-1.031	0.503	0.537	-1.094	0.364	0.583	-1.13	0.138	0.515	-1.059	0.042	0.575	NaN	NaN	NaN	NaN	NaN	NaN	-0.999	0.65	0.112	-1.005	0.521	0.173	-1.028	0.442	0.171	-1.044	0.285	0.137	-1.077	0.086	0.215
1275	6.375	-1.176	1.034	0.261	NaN	NaN	NaN	-1.087	0.917	0.506	-1.062	0.707	0.554	-1.012	0.582	0.535	-1.03	0.503	0.537	-1.093	0.364	0.583	-1.127	0.137	0.515	-1.059	0.043	0.575	NaN	NaN	NaN	NaN	NaN	NaN	-0.999	0.65	0.111	-1.006	0.521	0.173	-1.028	0.441	0.171	-1.045	0.285	0.137	-1.077	0.086	0.215
1276	6.38	-1.176	1.034	0.26	NaN	NaN	NaN	-1.088	0.917	0.506	-1.062	0.708	0.554	-1.011	0.582	0.535	-1.029	0.504	0.537	-1.093	0.364	0.582	-1.123	0.135	0.515	-1.058	0.043	0.575	NaN	NaN	NaN	NaN	NaN	NaN	-0.999	0.65	0.111	-1.008	0.522	0.172	-1.028	0.441	0.171	-1.045	0.285	0.137	-1.077	0.086	0.215
1277	6.385	-1.176	1.034	0.26	NaN	NaN	NaN	-1.087	0.917	0.506	-1.061	0.708	0.554	-1.011	0.583	0.535	-1.029	0.504	0.537	-1.092	0.365	0.582	-1.124	0.138	0.514	-1.056	0.044	0.575	NaN	NaN	NaN	NaN	NaN	NaN	-0.999	0.651	0.111	-1.009	0.523	0.172	-1.029	0.441	0.171	-1.045	0.285	0.138	-1.077	0.086	0.215
1278	6.39	-1.176	1.034	0.259	NaN	NaN	NaN	-1.087	0.917	0.505	-1.061	0.708	0.554	-1.01	0.583	0.535	-1.028	0.505	0.537	-1.091	0.365	0.582	-1.123	0.139	0.513	-1.055	0.044	0.575	NaN	NaN	NaN	NaN	NaN	NaN	-0.999	0.651	0.111	-1.009	0.522	0.172	-1.03	0.441	0.171	-1.045	0.285	0.138	-1.077	0.086	0.215
1279	6.395	-1.176	1.034	0.259	NaN	NaN	NaN	-1.087	0.917	0.504	-1.061	0.709	0.554	-1.009	0.583	0.535	-1.027	0.505	0.537	-1.09	0.365	0.582	-1.121	0.139	0.513	-1.053	0.044	0.576	NaN	NaN	NaN	NaN	NaN	NaN	-0.999	0.651	0.111	-1.009	0.522	0.172	-1.031	0.442	0.171	-1.046	0.285	0.138	-1.077	0.086	0.215
1280	6.4	-1.176	1.034	0.258	NaN	NaN	NaN	-1.087	0.918	0.504	-1.06	0.709	0.554	-1.008	0.584	0.535	-1.026	0.506	0.537	-1.089	0.366	0.581	-1.119	0.139	0.513	-1.05	0.043	0.576	NaN	NaN	NaN	NaN	NaN	NaN	-1	0.651	0.11	-1.009	0.521	0.172	-1.032	0.442	0.17	-1.046	0.285	0.137	-1.077	0.086	0.215
1281	6.405	-1.175	1.035	0.258	NaN	NaN	NaN	-1.088	0.918	0.504	-1.059	0.709	0.553	-1.008	0.584	0.535	-1.025	0.506	0.537	-1.088	0.366	0.581	-1.114	0.138	0.513	-1.049	0.043	0.576	NaN	NaN	NaN	NaN	NaN	NaN	-1	0.651	0.11	-1.01	0.522	0.171	-1.033	0.442	0.17	-1.047	0.285	0.137	-1.077	0.086	0.215
1282	6.41	-1.175	1.035	0.257	NaN	NaN	NaN	-1.087	0.918	0.503	-1.058	0.709	0.553	-1.007	0.585	0.535	-1.025	0.507	0.537	-1.087	0.366	0.581	-1.109	0.135	0.514	-1.047	0.044	0.577	NaN	NaN	NaN	NaN	NaN	NaN	-1	0.651	0.109	-1.011	0.522	0.17	-1.033	0.443	0.169	-1.047	0.285	0.137	-1.077	0.086	0.215
1283	6.415	-1.175	1.035	0.257	NaN	NaN	NaN	-1.087	0.918	0.503	-1.058	0.71	0.553	-1.006	0.585	0.535	-1.024	0.507	0.537	-1.086	0.366	0.581	-1.108	0.136	0.514	-1.044	0.044	0.577	NaN	NaN	NaN	NaN	NaN	NaN	-1	0.651	0.109	-1.011	0.523	0.17	-1.033	0.443	0.169	-1.047	0.285	0.137	-1.077	0.086	0.215
1284	6.42	-1.175	1.035	0.256	NaN	NaN	NaN	-1.088	0.919	0.503	-1.057	0.71	0.553	-1.005	0.585	0.535	-1.023	0.507	0.537	-1.084	0.366	0.581	-1.104	0.135	0.515	-1.042	0.043	0.577	NaN	NaN	NaN	NaN	NaN	NaN	-1	0.651	0.109	-1.011	0.523	0.17	-1.034	0.443	0.169	-1.047	0.285	0.137	-1.077	0.086	0.215
1285	6.425	-1.175	1.035	0.256	NaN	NaN	NaN	-1.088	0.919	0.502	-1.057	0.71	0.553	-1.005	0.585	0.535	-1.022	0.508	0.537	-1.083	0.366	0.58	-1.106	0.139	0.514	-1.039	0.044	0.578	NaN	NaN	NaN	NaN	NaN	NaN	-1	0.651	0.109	-1.012	0.523	0.17	-1.034	0.443	0.169	-1.048	0.285	0.137	-1.078	0.086	0.215
1286	6.43	-1.175	1.036	0.255	NaN	NaN	NaN	-1.088	0.919	0.502	-1.057	0.711	0.553	-1.004	0.586	0.534	-1.021	0.508	0.537	-1.082	0.366	0.58	-1.104	0.139	0.514	-1.037	0.044	0.579	NaN	NaN	NaN	NaN	NaN	NaN	-1.001	0.651	0.109	-1.012	0.523	0.17	-1.034	0.443	0.169	-1.048	0.285	0.137	-1.077	0.086	0.215
1287	6.435	-1.175	1.036	0.255	NaN	NaN	NaN	-1.087	0.919	0.501	-1.056	0.711	0.553	-1.004	0.586	0.534	-1.02	0.508	0.536	-1.081	0.366	0.58	-1.102	0.139	0.515	-1.034	0.043	0.579	NaN	NaN	NaN	NaN	NaN	NaN	-1.001	0.651	0.108	-1.012	0.523	0.169	-1.034	0.443	0.169	-1.048	0.285	0.137	-1.077	0.086	0.215
1288	6.44	-1.175	1.036	0.255	NaN	NaN	NaN	-1.087	0.919	0.501	-1.056	0.711	0.553	-1.003	0.587	0.534	-1.019	0.508	0.536	-1.079	0.366	0.58	-1.099	0.138	0.515	-1.03	0.043	0.58	NaN	NaN	NaN	NaN	NaN	NaN	-1.001	0.651	0.108	-1.012	0.523	0.169	-1.034	0.443	0.169	-1.048	0.284	0.137	-1.078	0.086	0.215
1289	6.445	-1.175	1.036	0.254	NaN	NaN	NaN	-1.087	0.919	0.501	-1.055	0.711	0.552	-1.003	0.587	0.534	-1.018	0.508	0.536	-1.078	0.367	0.58	-1.096	0.138	0.516	-1.028	0.044	0.581	NaN	NaN	NaN	NaN	NaN	NaN	-1.001	0.651	0.108	-1.012	0.523	0.169	-1.034	0.443	0.169	-1.048	0.284	0.137	-1.077	0.086	0.215
1290	6.45	-1.175	1.036	0.254	NaN	NaN	NaN	-1.087	0.92	0.5	-1.054	0.711	0.552	-1.002	0.587	0.534	-1.017	0.509	0.536	-1.077	0.367	0.58	-1.091	0.136	0.517	-1.024	0.044	0.582	NaN	NaN	NaN	NaN	NaN	NaN	-1.002	0.651	0.108	-1.013	0.523	0.169	-1.034	0.443	0.169	-1.048	0.284	0.137	-1.077	0.086	0.215
1291	6.455	-1.175	1.037	0.254	NaN	NaN	NaN	-1.088	0.92	0.5	-1.054	0.712	0.552	-1.001	0.587	0.533	-1.017	0.509	0.536	-1.075	0.367	0.581	-1.084	0.133	0.519	-1.021	0.044	0.583	NaN	NaN	NaN	NaN	NaN	NaN	-1.002	0.651	0.108	-1.013	0.522	0.169	-1.034	0.443	0.169	-1.048	0.284	0.137	-1.078	0.086	0.215
1292	6.46	-1.176	1.037	0.254	NaN	NaN	NaN	-1.088	0.92	0.5	-1.054	0.712	0.552	-1.001	0.587	0.533	-1.016	0.509	0.536	-1.074	0.367	0.581	-1.082	0.133	0.519	-1.018	0.044	0.584	NaN	NaN	NaN	NaN	NaN	NaN	-1.003	0.651	0.108	-1.013	0.522	0.169	-1.034	0.443	0.169	-1.048	0.284	0.137	-1.077	0.086	0.215
1293	6.465	-1.176	1.037	0.253	NaN	NaN	NaN	-1.088	0.92	0.5	-1.053	0.712	0.552	-1	0.587	0.533	-1.015	0.509	0.535	-1.072	0.367	0.581	-1.083	0.137	0.52	-1.014	0.044	0.585	NaN	NaN	NaN	NaN	NaN	NaN	-1.003	0.651	0.108	-1.013	0.522	0.169	-1.034	0.442	0.169	-1.048	0.284	0.137	-1.077	0.086	0.215
1294	6.47	-1.176	1.037	0.253	NaN	NaN	NaN	-1.088	0.92	0.5	-1.053	0.712	0.552	-1	0.588	0.533	-1.015	0.509	0.535	-1.07	0.367	0.582	-1.08	0.137	0.521	-1.01	0.045	0.587	NaN	NaN	NaN	NaN	NaN	NaN	-1.003	0.651	0.108	-1.013	0.522	0.169	-1.034	0.442	0.169	-1.048	0.284	0.137	-1.077	0.086	0.215
1295	6.475	-1.176	1.037	0.253	NaN	NaN	NaN	-1.088	0.92	0.5	-1.053	0.712	0.552	-1	0.588	0.533	-1.014	0.509	0.535	-1.068	0.366	0.582	-1.077	0.136	0.522	-1.006	0.044	0.588	NaN	NaN	NaN	NaN	NaN	NaN	-1.003	0.651	0.108	-1.013	0.522	0.169	-1.034	0.442	0.169	-1.048	0.284	0.137	-1.077	0.086	0.215
1296	6.48	-1.176	1.037	0.253	NaN	NaN	NaN	-1.088	0.92	0.5	-1.053	0.712	0.552	-0.999	0.588	0.533	-1.013	0.51	0.535	-1.066	0.366	0.583	-1.074	0.136	0.523	-1.003	0.045	0.589	NaN	NaN	NaN	NaN	NaN	NaN	-1.003	0.651	0.108	-1.013	0.522	0.169	-1.034	0.442	0.169	-1.048	0.284	0.137	-1.077	0.086	0.215
1297	6.485	-1.176	1.037	0.253	NaN	NaN	NaN	-1.088	0.92	0.5	-1.052	0.712	0.552	-0.999	0.588	0.532	-1.013	0.51	0.535	-1.065	0.366	0.583	-1.071	0.135	0.525	-0.999	0.045	0.59	NaN	NaN	NaN	NaN	NaN	NaN	-1.003	0.651	0.107	-1.013	0.523	0.168	-1.034	0.442	0.169	-1.048	0.284	0.137	-1.077	0.086	0.215
1298	6.49	-1.175	1.037	0.252	NaN	NaN	NaN	-1.088	0.92	0.5	-1.052	0.712	0.551	-0.998	0.588	0.532	-1.012	0.51	0.535	-1.063	0.366	0.583	-1.067	0.135	0.526	-0.995	0.045	0.591	NaN	NaN	NaN	NaN	NaN	NaN	-1.003	0.651	0.107	-1.013	0.523	0.168	-1.034	0.442	0.169	-1.048	0.284	0.136	-1.077	0.086	0.215
1299	6.495	-1.175	1.037	0.252	NaN	NaN	NaN	-1.088	0.92	0.499	-1.052	0.712	0.551	-0.998	0.588	0.531	-1.012	0.51	0.534	-1.061	0.365	0.584	-1.063	0.135	0.527	-0.991	0.044	0.593	NaN	NaN	NaN	NaN	NaN	NaN	-1.003	0.651	0.107	-1.013	0.523	0.168	-1.034	0.442	0.168	-1.048	0.284	0.136	-1.077	0.086	0.215
1300	6.5	-1.175	1.037	0.252	NaN	NaN	NaN	-1.087	0.92	0.499	-1.052	0.712	0.551	-0.998	0.588	0.531	-1.011	0.51	0.534	-1.059	0.365	0.584	-1.06	0.134	0.529	-0.988	0.045	0.594	NaN	NaN	NaN	NaN	NaN	NaN	-1.002	0.651	0.107	-1.012	0.523	0.168	-1.034	0.442	0.168	-1.048	0.284	0.136	-1.077	0.086	0.215
1301	6.505	-1.175	1.037	0.252	NaN	NaN	NaN	-1.087	0.92	0.499	-1.052	0.712	0.551	-0.998	0.588	0.531	-1.01	0.51	0.534	-1.056	0.365	0.585	-1.057	0.134	0.531	-0.983	0.044	0.595	NaN	NaN	NaN	NaN	NaN	NaN	-1.002	0.651	0.107	-1.012	0.523	0.168	-1.033	0.442	0.168	-1.047	0.284	0.136	-1.077	0.086	0.215
1302	6.51	-1.175	1.037	0.252	NaN	NaN	NaN	-1.087	0.92	0.499	-1.052	0.712	0.55	-0.998	0.588	0.53	-1.01	0.51	0.534	-1.055	0.365	0.586	-1.052	0.132	0.532	-0.977	0.043	0.596	NaN	NaN	NaN	NaN	NaN	NaN	-1.002	0.651	0.107	-1.012	0.522	0.168	-1.033	0.442	0.168	-1.047	0.284	0.136	-1.077	0.086	0.215
1303	6.515	-1.175	1.037	0.252	NaN	NaN	NaN	-1.087	0.92	0.499	-1.052	0.712	0.55	-0.998	0.588	0.53	-1.009	0.51	0.533	-1.052	0.365	0.586	-1.047	0.131	0.533	-0.971	0.041	0.597	NaN	NaN	NaN	NaN	NaN	NaN	-1.002	0.651	0.107	-1.011	0.522	0.168	-1.033	0.443	0.168	-1.047	0.284	0.136	-1.077	0.086	0.215
1304	6.52	-1.175	1.038	0.252	NaN	NaN	NaN	-1.087	0.92	0.499	-1.052	0.712	0.55	-0.998	0.587	0.53	-1.008	0.51	0.533	-1.05	0.364	0.588	-1.044	0.131	0.536	-0.967	0.042	0.598	NaN	NaN	NaN	NaN	NaN	NaN	-1.001	0.65	0.107	-1.011	0.522	0.168	-1.033	0.443	0.168	-1.047	0.284	0.136	-1.077	0.086	0.215
1305	6.525	-1.175	1.038	0.252	NaN	NaN	NaN	-1.087	0.92	0.499	-1.052	0.712	0.549	-0.998	0.587	0.529	-1.008	0.509	0.533	-1.048	0.364	0.588	-1.039	0.13	0.538	-0.961	0.041	0.599	NaN	NaN	NaN	NaN	NaN	NaN	-1.001	0.65	0.107	-1.01	0.522	0.168	-1.033	0.443	0.168	-1.046	0.284	0.136	-1.077	0.086	0.215
1306	6.53	-1.175	1.038	0.253	NaN	NaN	NaN	-1.087	0.92	0.499	-1.053	0.712	0.549	-0.998	0.587	0.529	-1.007	0.509	0.533	-1.046	0.364	0.589	-1.032	0.126	0.54	-0.956	0.04	0.6	NaN	NaN	NaN	NaN	NaN	NaN	-1	0.65	0.107	-1.009	0.521	0.168	-1.032	0.443	0.168	-1.046	0.284	0.136	-1.077	0.086	0.215
1307	6.535	-1.175	1.038	0.253	NaN	NaN	NaN	-1.087	0.92	0.499	-1.053	0.712	0.549	-0.998	0.587	0.528	-1.007	0.509	0.533	-1.044	0.364	0.59	-1.026	0.124	0.543	-0.951	0.04	0.601	NaN	NaN	NaN	NaN	NaN	NaN	-1	0.649	0.107	-1.008	0.52	0.169	-1.031	0.443	0.168	-1.046	0.284	0.136	-1.077	0.086	0.215
1308	6.54	-1.175	1.038	0.253	NaN	NaN	NaN	-1.087	0.92	0.499	-1.053	0.711	0.549	-0.998	0.587	0.528	-1.006	0.509	0.533	-1.042	0.363	0.591	-1.023	0.124	0.544	-0.946	0.04	0.602	NaN	NaN	NaN	NaN	NaN	NaN	-1	0.649	0.107	-1.007	0.52	0.169	-1.031	0.443	0.168	-1.045	0.284	0.136	-1.077	0.086	0.215
1309	6.545	-1.175	1.038	0.253	NaN	NaN	NaN	-1.087	0.92	0.5	-1.053	0.711	0.549	-0.998	0.587	0.528	-1.006	0.508	0.533	-1.04	0.363	0.591	-1.022	0.126	0.544	-0.941	0.04	0.604	NaN	NaN	NaN	NaN	NaN	NaN	-1	0.649	0.107	-1.007	0.52	0.169	-1.03	0.442	0.168	-1.045	0.284	0.136	-1.078	0.086	0.216
1310	6.55	-1.175	1.037	0.253	NaN	NaN	NaN	-1.087	0.919	0.5	-1.053	0.71	0.548	-0.998	0.586	0.527	-1.006	0.508	0.532	-1.037	0.362	0.593	-1.019	0.127	0.546	-0.935	0.04	0.605	NaN	NaN	NaN	NaN	NaN	NaN	-0.999	0.649	0.107	-1.007	0.52	0.169	-1.03	0.442	0.168	-1.045	0.284	0.137	-1.078	0.086	0.216
1311	6.555	-1.175	1.037	0.253	NaN	NaN	NaN	-1.087	0.919	0.5	-1.054	0.71	0.548	-0.998	0.586	0.527	-1.005	0.508	0.532	-1.035	0.362	0.593	-1.016	0.126	0.548	-0.93	0.04	0.605	NaN	NaN	NaN	NaN	NaN	NaN	-0.999	0.649	0.107	-1.007	0.52	0.169	-1.029	0.442	0.168	-1.045	0.284	0.137	-1.078	0.086	0.216
1312	6.56	-1.175	1.037	0.254	NaN	NaN	NaN	-1.087	0.919	0.5	-1.054	0.709	0.548	-0.999	0.585	0.526	-1.005	0.508	0.532	-1.033	0.362	0.594	-1.009	0.124	0.55	-0.924	0.04	0.607	NaN	NaN	NaN	NaN	NaN	NaN	-0.999	0.649	0.107	-1.007	0.52	0.169	-1.029	0.441	0.169	-1.045	0.284	0.137	-1.078	0.086	0.216
1313	6.565	-1.175	1.037	0.254	NaN	NaN	NaN	-1.086	0.918	0.5	-1.055	0.709	0.547	-0.999	0.585	0.525	-1.005	0.508	0.532	-1.031	0.362	0.595	-1.006	0.124	0.552	-0.92	0.041	0.608	NaN	NaN	NaN	NaN	NaN	NaN	-0.999	0.648	0.107	-1.007	0.52	0.169	-1.028	0.441	0.169	-1.045	0.284	0.137	-1.078	0.086	0.216
1314	6.57	-1.175	1.037	0.254	NaN	NaN	NaN	-1.086	0.918	0.5	-1.055	0.709	0.547	-0.999	0.585	0.525	-1.005	0.507	0.531	-1.029	0.362	0.596	-1.001	0.123	0.554	-0.914	0.042	0.609	NaN	NaN	NaN	NaN	NaN	NaN	-0.999	0.648	0.107	-1.006	0.52	0.169	-1.028	0.441	0.169	-1.045	0.284	0.137	-1.078	0.086	0.216
1315	6.575	-1.174	1.037	0.254	NaN	NaN	NaN	-1.086	0.918	0.5	-1.055	0.708	0.547	-1	0.584	0.525	-1.006	0.507	0.531	-1.027	0.361	0.596	-1.001	0.125	0.555	-0.909	0.042	0.611	NaN	NaN	NaN	NaN	NaN	NaN	-0.999	0.648	0.107	-1.006	0.52	0.17	-1.028	0.441	0.169	-1.045	0.284	0.137	-1.078	0.085	0.216
1316	6.58	-1.174	1.037	0.255	NaN	NaN	NaN	-1.086	0.917	0.5	-1.055	0.707	0.546	-1	0.584	0.524	-1.006	0.507	0.531	-1.025	0.36	0.597	-0.998	0.126	0.557	-0.904	0.043	0.611	NaN	NaN	NaN	NaN	NaN	NaN	-0.999	0.648	0.107	-1.005	0.52	0.17	-1.027	0.441	0.169	-1.045	0.284	0.137	-1.078	0.085	0.216
1317	6.585	-1.174	1.036	0.255	NaN	NaN	NaN	-1.086	0.917	0.501	-1.056	0.707	0.546	-1.001	0.584	0.524	-1.006	0.506	0.53	-1.023	0.36	0.598	-0.993	0.125	0.558	-0.899	0.044	0.612	NaN	NaN	NaN	NaN	NaN	NaN	-0.998	0.648	0.108	-1.004	0.519	0.17	-1.027	0.441	0.169	-1.045	0.285	0.137	-1.078	0.085	0.216
1318	6.59	-1.174	1.036	0.255	NaN	NaN	NaN	-1.086	0.916	0.501	-1.057	0.706	0.546	-1.001	0.583	0.523	-1.006	0.505	0.53	-1.021	0.36	0.598	-0.986	0.123	0.56	-0.893	0.044	0.613	NaN	NaN	NaN	NaN	NaN	NaN	-0.998	0.648	0.108	-1.004	0.519	0.17	-1.027	0.441	0.169	-1.045	0.285	0.137	-1.078	0.085	0.216
1319	6.595	-1.174	1.036	0.256	NaN	NaN	NaN	-1.086	0.916	0.501	-1.057	0.706	0.546	-1.001	0.582	0.523	-1.006	0.504	0.529	-1.018	0.36	0.599	-0.98	0.121	0.562	-0.888	0.045	0.614	NaN	NaN	NaN	NaN	NaN	NaN	-0.997	0.647	0.108	-1.003	0.519	0.17	-1.026	0.441	0.169	-1.045	0.285	0.137	-1.078	0.085	0.216
1320	6.6	-1.173	1.036	0.256	NaN	NaN	NaN	-1.085	0.915	0.501	-1.058	0.705	0.546	-1.002	0.581	0.522	-1.005	0.504	0.529	-1.016	0.36	0.599	-0.979	0.123	0.562	-0.883	0.045	0.615	NaN	NaN	NaN	NaN	NaN	NaN	-0.997	0.647	0.108	-1.003	0.52	0.17	-1.025	0.441	0.169	-1.044	0.286	0.137	-1.078	0.085	0.216
1321	6.605	-1.173	1.036	0.256	NaN	NaN	NaN	-1.085	0.915	0.501	-1.058	0.705	0.545	-1.002	0.581	0.522	-1.005	0.503	0.528	-1.014	0.359	0.6	-0.976	0.123	0.564	-0.879	0.048	0.616	NaN	NaN	NaN	NaN	NaN	NaN	-0.996	0.647	0.108	-1.002	0.52	0.17	-1.025	0.441	0.169	-1.043	0.285	0.138	-1.078	0.085	0.216
1322	6.61	-1.173	1.035	0.257	NaN	NaN	NaN	-1.085	0.914	0.501	-1.059	0.704	0.545	-1.003	0.58	0.522	-1.005	0.503	0.528	-1.012	0.359	0.601	-0.974	0.124	0.565	-0.874	0.048	0.617	NaN	NaN	NaN	NaN	NaN	NaN	-0.995	0.647	0.108	-1.002	0.52	0.17	-1.024	0.441	0.17	-1.041	0.283	0.138	-1.078	0.085	0.216
1323	6.615	-1.172	1.035	0.257	NaN	NaN	NaN	-1.085	0.914	0.501	-1.059	0.703	0.545	-1.003	0.58	0.521	-1.004	0.502	0.528	-1.01	0.359	0.601	-0.97	0.124	0.566	-0.868	0.049	0.618	NaN	NaN	NaN	NaN	NaN	NaN	-0.994	0.647	0.109	-1.001	0.52	0.17	-1.022	0.44	0.17	-1.04	0.282	0.138	-1.078	0.085	0.216
1324	6.62	-1.172	1.035	0.257	NaN	NaN	NaN	-1.085	0.914	0.502	-1.059	0.702	0.545	-1.004	0.579	0.521	-1.004	0.502	0.528	-1.008	0.359	0.602	-0.965	0.123	0.567	-0.864	0.05	0.618	NaN	NaN	NaN	NaN	NaN	NaN	-0.993	0.647	0.109	-1	0.519	0.171	-1.021	0.439	0.171	-1.04	0.283	0.138	-1.078	0.085	0.217
1325	6.625	-1.172	1.035	0.257	NaN	NaN	NaN	-1.085	0.914	0.502	-1.06	0.702	0.544	-1.004	0.578	0.521	-1.004	0.502	0.528	-1.006	0.359	0.602	-0.961	0.123	0.568	-0.86	0.051	0.618	NaN	NaN	NaN	NaN	NaN	NaN	-0.993	0.647	0.109	-0.998	0.518	0.171	-1.02	0.439	0.171	-1.04	0.283	0.138	-1.078	0.085	0.217
1326	6.63	-1.172	1.034	0.258	NaN	NaN	NaN	-1.085	0.913	0.502	-1.06	0.701	0.544	-1.005	0.578	0.521	-1.004	0.501	0.527	-1.004	0.358	0.603	-0.958	0.123	0.569	-0.855	0.051	0.619	NaN	NaN	NaN	NaN	NaN	NaN	-0.991	0.646	0.109	-0.997	0.517	0.172	-1.019	0.439	0.171	-1.04	0.283	0.138	-1.078	0.085	0.217
1327	6.635	-1.171	1.034	0.258	NaN	NaN	NaN	-1.085	0.913	0.503	-1.061	0.7	0.544	-1.005	0.577	0.52	-1.004	0.501	0.527	-1.002	0.359	0.603	-0.954	0.123	0.57	-0.851	0.052	0.619	NaN	NaN	NaN	NaN	NaN	NaN	-0.99	0.646	0.109	-0.996	0.517	0.172	-1.019	0.439	0.17	-1.039	0.282	0.139	-1.078	0.085	0.217
1328	6.64	-1.171	1.034	0.258	NaN	NaN	NaN	-1.085	0.912	0.503	-1.061	0.7	0.544	-1.006	0.576	0.52	-1.004	0.501	0.526	-1.001	0.359	0.604	-0.951	0.123	0.571	-0.846	0.052	0.619	NaN	NaN	NaN	NaN	NaN	NaN	-0.989	0.646	0.109	-0.994	0.517	0.172	-1.018	0.439	0.17	-1.038	0.282	0.139	-1.078	0.085	0.217
1329	6.645	-1.171	1.034	0.259	NaN	NaN	NaN	-1.085	0.912	0.503	-1.062	0.699	0.544	-1.005	0.575	0.519	-1.004	0.5	0.526	-0.999	0.358	0.604	-0.948	0.123	0.571	-0.842	0.053	0.619	NaN	NaN	NaN	NaN	NaN	NaN	-0.988	0.645	0.11	-0.993	0.517	0.172	-1.017	0.439	0.17	-1.037	0.282	0.139	-1.078	0.086	0.217
1330	6.65	-1.17	1.033	0.259	NaN	NaN	NaN	-1.085	0.911	0.503	-1.062	0.699	0.544	-1.006	0.575	0.519	-1.004	0.5	0.526	-0.997	0.358	0.605	-0.945	0.123	0.572	-0.839	0.053	0.619	NaN	NaN	NaN	NaN	NaN	NaN	-0.986	0.645	0.11	-0.992	0.518	0.172	-1.015	0.437	0.171	-1.037	0.282	0.139	-1.078	0.086	0.217
1331	6.655	-1.17	1.033	0.259	NaN	NaN	NaN	-1.085	0.911	0.504	-1.063	0.698	0.544	-1.006	0.574	0.519	-1.005	0.5	0.526	-0.995	0.357	0.605	-0.942	0.123	0.573	-0.835	0.054	0.619	NaN	NaN	NaN	NaN	NaN	NaN	-0.985	0.644	0.11	-0.991	0.518	0.172	-1.013	0.437	0.171	-1.036	0.282	0.139	-1.078	0.086	0.217
1332	6.66	-1.169	1.032	0.26	NaN	NaN	NaN	-1.085	0.911	0.504	-1.063	0.697	0.544	-1.006	0.573	0.518	-1.005	0.5	0.525	-0.994	0.357	0.605	-0.939	0.123	0.573	-0.831	0.055	0.62	NaN	NaN	NaN	NaN	NaN	NaN	-0.984	0.644	0.11	-0.99	0.517	0.172	-1.011	0.437	0.171	-1.035	0.282	0.139	-1.078	0.086	0.217
1333	6.665	-1.169	1.032	0.26	NaN	NaN	NaN	-1.084	0.91	0.504	-1.063	0.696	0.544	-1.007	0.572	0.518	-1.005	0.499	0.525	-0.992	0.357	0.605	-0.937	0.123	0.574	-0.828	0.055	0.62	NaN	NaN	NaN	NaN	NaN	NaN	-0.982	0.644	0.11	-0.988	0.516	0.173	-1.011	0.437	0.171	-1.034	0.282	0.139	-1.078	0.086	0.217
1334	6.67	-1.169	1.032	0.26	NaN	NaN	NaN	-1.084	0.909	0.504	-1.064	0.696	0.544	-1.007	0.572	0.518	-1.005	0.499	0.525	-0.992	0.357	0.605	-0.934	0.124	0.574	-0.825	0.055	0.62	NaN	NaN	NaN	NaN	NaN	NaN	-0.981	0.644	0.11	-0.986	0.515	0.173	-1.01	0.437	0.171	-1.033	0.281	0.139	-1.078	0.086	0.217
1335	6.675	-1.168	1.031	0.26	NaN	NaN	NaN	-1.084	0.909	0.504	-1.065	0.696	0.544	-1.007	0.572	0.518	-1.004	0.499	0.524	-0.991	0.357	0.605	-0.932	0.123	0.574	-0.822	0.056	0.619	NaN	NaN	NaN	NaN	NaN	NaN	-0.979	0.643	0.11	-0.984	0.515	0.173	-1.008	0.437	0.171	-1.031	0.281	0.139	-1.077	0.086	0.217
1336	6.68	-1.168	1.031	0.261	NaN	NaN	NaN	-1.084	0.909	0.504	-1.065	0.695	0.544	-1.007	0.571	0.518	-1.004	0.498	0.524	-0.99	0.357	0.605	-0.93	0.123	0.574	-0.82	0.056	0.619	NaN	NaN	NaN	NaN	NaN	NaN	-0.978	0.642	0.11	-0.983	0.516	0.172	-1.006	0.436	0.171	-1.03	0.281	0.139	-1.076	0.086	0.217
1337	6.685	-1.167	1.03	0.261	NaN	NaN	NaN	-1.083	0.908	0.504	-1.065	0.694	0.544	-1.007	0.57	0.518	-1.003	0.496	0.524	-0.989	0.357	0.605	-0.928	0.123	0.574	-0.817	0.056	0.62	NaN	NaN	NaN	NaN	NaN	NaN	-0.977	0.642	0.11	-0.981	0.515	0.172	-1.005	0.436	0.171	-1.03	0.281	0.139	-1.076	0.087	0.217
1338	6.69	-1.167	1.03	0.262	NaN	NaN	NaN	-1.083	0.907	0.505	-1.065	0.693	0.544	-1.007	0.569	0.518	-1.002	0.495	0.524	-0.988	0.356	0.605	-0.926	0.123	0.574	-0.814	0.056	0.619	NaN	NaN	NaN	NaN	NaN	NaN	-0.975	0.642	0.11	-0.979	0.514	0.173	-1.003	0.435	0.171	-1.029	0.281	0.139	-1.075	0.087	0.217
1339	6.695	-1.167	1.029	0.262	NaN	NaN	NaN	-1.083	0.906	0.505	-1.065	0.693	0.544	-1.006	0.569	0.518	-1.002	0.495	0.525	-0.988	0.356	0.605	-0.923	0.122	0.574	-0.813	0.056	0.619	NaN	NaN	NaN	NaN	NaN	NaN	-0.974	0.641	0.11	-0.978	0.513	0.173	-1.002	0.435	0.171	-1.028	0.28	0.139	-1.075	0.087	0.217
1340	6.7	-1.166	1.029	0.262	NaN	NaN	NaN	-1.083	0.906	0.505	-1.065	0.692	0.544	-1.006	0.568	0.518	-1.002	0.495	0.525	-0.987	0.355	0.605	-0.922	0.122	0.574	-0.811	0.056	0.619	NaN	NaN	NaN	NaN	NaN	NaN	-0.973	0.641	0.11	-0.977	0.513	0.173	-1.001	0.435	0.171	-1.028	0.28	0.139	-1.075	0.087	0.217
1341	6.705	-1.166	1.028	0.263	NaN	NaN	NaN	-1.082	0.905	0.505	-1.064	0.691	0.544	-1.006	0.568	0.518	-1.002	0.494	0.525	-0.987	0.354	0.605	-0.922	0.122	0.574	-0.81	0.056	0.619	NaN	NaN	NaN	NaN	NaN	NaN	-0.972	0.641	0.11	-0.975	0.513	0.173	-1	0.435	0.171	-1.027	0.28	0.14	-1.075	0.087	0.217
1342	6.71	-1.165	1.028	0.263	NaN	NaN	NaN	-1.082	0.905	0.505	-1.064	0.69	0.545	-1.006	0.567	0.519	-1.002	0.494	0.525	-0.987	0.353	0.604	-0.92	0.121	0.574	-0.808	0.055	0.619	NaN	NaN	NaN	NaN	NaN	NaN	-0.971	0.64	0.111	-0.975	0.513	0.173	-0.999	0.434	0.171	-1.026	0.28	0.14	-1.075	0.087	0.217
1343	6.715	-1.164	1.027	0.263	NaN	NaN	NaN	-1.082	0.904	0.505	-1.063	0.69	0.545	-1.005	0.567	0.519	-1.002	0.494	0.525	-0.987	0.352	0.604	-0.919	0.12	0.574	-0.806	0.054	0.618	NaN	NaN	NaN	NaN	NaN	NaN	-0.97	0.64	0.111	-0.974	0.513	0.173	-0.997	0.433	0.172	-1.025	0.28	0.14	-1.075	0.087	0.217
1344	6.72	-1.164	1.027	0.264	NaN	NaN	NaN	-1.081	0.903	0.506	-1.063	0.689	0.545	-1.004	0.566	0.519	-1.001	0.493	0.524	-0.987	0.351	0.603	-0.918	0.119	0.573	-0.805	0.053	0.618	NaN	NaN	NaN	NaN	NaN	NaN	-0.969	0.639	0.111	-0.974	0.513	0.173	-0.996	0.433	0.172	-1.025	0.28	0.14	-1.075	0.087	0.217
1345	6.725	-1.164	1.026	0.264	NaN	NaN	NaN	-1.081	0.903	0.506	-1.062	0.688	0.545	-1.003	0.565	0.519	-1	0.492	0.524	-0.986	0.351	0.603	-0.917	0.118	0.573	-0.804	0.052	0.618	NaN	NaN	NaN	NaN	NaN	NaN	-0.968	0.639	0.111	-0.973	0.513	0.173	-0.996	0.433	0.171	-1.025	0.28	0.14	-1.075	0.087	0.217
1346	6.73	-1.163	1.026	0.265	NaN	NaN	NaN	-1.08	0.902	0.506	-1.061	0.687	0.545	-1.002	0.564	0.519	-0.998	0.49	0.524	-0.986	0.35	0.603	-0.916	0.117	0.573	-0.804	0.052	0.617	NaN	NaN	NaN	NaN	NaN	NaN	-0.967	0.638	0.112	-0.971	0.512	0.173	-0.997	0.434	0.171	-1.025	0.28	0.14	-1.075	0.087	0.217
1347	6.735	-1.162	1.025	0.265	NaN	NaN	NaN	-1.08	0.901	0.506	-1.061	0.686	0.546	-1.001	0.563	0.519	-0.997	0.489	0.524	-0.985	0.348	0.602	-0.915	0.116	0.572	-0.804	0.05	0.617	NaN	NaN	NaN	NaN	NaN	NaN	-0.967	0.638	0.112	-0.97	0.511	0.174	-0.997	0.434	0.17	-1.024	0.28	0.14	-1.075	0.086	0.217
1348	6.74	-1.162	1.024	0.265	NaN	NaN	NaN	-1.079	0.9	0.507	-1.06	0.685	0.546	-1.001	0.563	0.519	-0.996	0.489	0.524	-0.985	0.347	0.602	-0.915	0.115	0.572	-0.804	0.049	0.617	NaN	NaN	NaN	NaN	NaN	NaN	-0.966	0.638	0.112	-0.968	0.511	0.174	-0.996	0.434	0.171	-1.023	0.279	0.141	-1.075	0.086	0.218
1349	6.745	-1.161	1.024	0.266	NaN	NaN	NaN	-1.079	0.9	0.507	-1.059	0.684	0.546	-0.999	0.562	0.519	-0.995	0.488	0.524	-0.984	0.346	0.602	-0.915	0.115	0.571	-0.805	0.048	0.617	NaN	NaN	NaN	NaN	NaN	NaN	-0.965	0.638	0.112	-0.968	0.51	0.174	-0.994	0.433	0.171	-1.023	0.279	0.141	-1.077	0.086	0.217
1350	6.75	-1.161	1.024	0.267	NaN	NaN	NaN	-1.078	0.899	0.507	-1.058	0.683	0.546	-0.998	0.561	0.52	-0.994	0.487	0.524	-0.984	0.345	0.601	-0.915	0.114	0.57	-0.805	0.047	0.616	NaN	NaN	NaN	NaN	NaN	NaN	-0.964	0.638	0.112	-0.967	0.511	0.174	-0.993	0.433	0.171	-1.022	0.278	0.141	-1.076	0.086	0.218
1351	6.755	-1.16	1.023	0.267	NaN	NaN	NaN	-1.078	0.898	0.507	-1.057	0.682	0.546	-0.998	0.561	0.52	-0.993	0.487	0.524	-0.983	0.344	0.601	-0.915	0.113	0.569	-0.805	0.045	0.616	NaN	NaN	NaN	NaN	NaN	NaN	-0.963	0.638	0.112	-0.966	0.511	0.174	-0.991	0.433	0.171	-1.021	0.278	0.14	-1.075	0.086	0.218
1352	6.76	-1.16	1.022	0.268	NaN	NaN	NaN	-1.077	0.897	0.508	-1.056	0.681	0.546	-0.996	0.56	0.52	-0.992	0.486	0.524	-0.982	0.343	0.6	-0.915	0.112	0.568	-0.806	0.043	0.615	NaN	NaN	NaN	NaN	NaN	NaN	-0.962	0.638	0.112	-0.965	0.511	0.174	-0.989	0.432	0.172	-1.02	0.278	0.14	-1.077	0.086	0.217
1353	6.765	-1.159	1.022	0.268	NaN	NaN	NaN	-1.076	0.896	0.508	-1.054	0.68	0.546	-0.994	0.559	0.52	-0.99	0.484	0.524	-0.982	0.342	0.6	-0.916	0.111	0.567	-0.807	0.042	0.615	NaN	NaN	NaN	NaN	NaN	NaN	-0.961	0.638	0.112	-0.964	0.511	0.174	-0.988	0.431	0.172	-1.02	0.278	0.14	-1.076	0.086	0.218
1354	6.77	-1.158	1.021	0.269	NaN	NaN	NaN	-1.075	0.895	0.508	-1.053	0.679	0.546	-0.993	0.558	0.52	-0.989	0.483	0.524	-0.981	0.342	0.599	-0.916	0.109	0.566	-0.807	0.04	0.614	NaN	NaN	NaN	NaN	NaN	NaN	-0.96	0.638	0.112	-0.964	0.511	0.173	-0.988	0.431	0.172	-1.019	0.278	0.14	-1.075	0.085	0.218
1355	6.775	-1.158	1.021	0.27	NaN	NaN	NaN	-1.074	0.894	0.509	-1.052	0.679	0.546	-0.991	0.557	0.52	-0.988	0.483	0.524	-0.98	0.34	0.599	-0.916	0.108	0.565	-0.809	0.039	0.614	NaN	NaN	NaN	NaN	NaN	NaN	-0.959	0.637	0.112	-0.963	0.511	0.173	-0.989	0.432	0.171	-1.019	0.278	0.14	-1.074	0.085	0.218
1356	6.78	-1.157	1.02	0.271	NaN	NaN	NaN	-1.073	0.893	0.509	-1.051	0.678	0.546	-0.989	0.556	0.52	-0.987	0.482	0.524	-0.979	0.339	0.599	-0.916	0.107	0.564	-0.81	0.037	0.613	NaN	NaN	NaN	NaN	NaN	NaN	-0.958	0.637	0.112	-0.963	0.511	0.173	-0.988	0.432	0.171	-1.018	0.278	0.14	-1.074	0.085	0.218
1357	6.785	-1.157	1.02	0.271	NaN	NaN	NaN	-1.072	0.892	0.509	-1.049	0.677	0.547	-0.988	0.555	0.52	-0.985	0.481	0.524	-0.978	0.338	0.598	-0.916	0.105	0.563	-0.811	0.035	0.613	NaN	NaN	NaN	NaN	NaN	NaN	-0.957	0.637	0.112	-0.962	0.511	0.173	-0.987	0.432	0.171	-1.018	0.278	0.139	-1.074	0.085	0.218
1358	6.79	-1.156	1.019	0.272	NaN	NaN	NaN	-1.071	0.891	0.51	-1.048	0.676	0.547	-0.987	0.554	0.52	-0.984	0.48	0.524	-0.978	0.337	0.598	-0.917	0.103	0.563	-0.813	0.034	0.613	NaN	NaN	NaN	NaN	NaN	NaN	-0.956	0.637	0.112	-0.959	0.509	0.174	-0.985	0.431	0.172	-1.018	0.278	0.139	-1.074	0.085	0.218
1359	6.795	-1.156	1.019	0.273	NaN	NaN	NaN	-1.069	0.89	0.51	-1.047	0.675	0.547	-0.985	0.553	0.52	-0.982	0.479	0.524	-0.977	0.336	0.597	-0.918	0.103	0.561	-0.814	0.034	0.613	NaN	NaN	NaN	NaN	NaN	NaN	-0.955	0.637	0.112	-0.957	0.509	0.174	-0.984	0.431	0.172	-1.017	0.278	0.139	-1.074	0.085	0.218
1360	6.8	-1.155	1.018	0.274	NaN	NaN	NaN	-1.068	0.889	0.51	-1.046	0.674	0.547	-0.983	0.552	0.52	-0.981	0.478	0.524	-0.977	0.335	0.597	-0.919	0.102	0.559	-0.815	0.034	0.612	NaN	NaN	NaN	NaN	NaN	NaN	-0.954	0.637	0.112	-0.956	0.508	0.174	-0.983	0.43	0.172	-1.017	0.277	0.139	-1.075	0.085	0.218
1361	6.805	-1.154	1.017	0.275	NaN	NaN	NaN	-1.067	0.888	0.511	-1.044	0.673	0.547	-0.982	0.552	0.52	-0.979	0.478	0.524	-0.976	0.334	0.596	-0.92	0.101	0.558	-0.815	0.034	0.611	NaN	NaN	NaN	NaN	NaN	NaN	-0.953	0.636	0.113	-0.956	0.508	0.174	-0.981	0.429	0.172	-1.016	0.276	0.139	-1.076	0.085	0.218
1362	6.81	-1.153	1.017	0.276	NaN	NaN	NaN	-1.065	0.888	0.511	-1.042	0.672	0.547	-0.98	0.551	0.52	-0.978	0.477	0.524	-0.976	0.333	0.595	-0.92	0.1	0.557	-0.816	0.035	0.611	NaN	NaN	NaN	NaN	NaN	NaN	-0.952	0.636	0.113	-0.955	0.508	0.174	-0.98	0.429	0.172	-1.015	0.275	0.139	-1.074	0.085	0.218
1363	6.815	-1.153	1.016	0.277	NaN	NaN	NaN	-1.064	0.887	0.512	-1.04	0.669	0.547	-0.979	0.551	0.52	-0.976	0.475	0.524	-0.975	0.331	0.594	-0.92	0.099	0.556	-0.816	0.035	0.61	NaN	NaN	NaN	NaN	NaN	NaN	-0.951	0.636	0.113	-0.953	0.507	0.174	-0.98	0.429	0.172	-1.014	0.275	0.139	-1.074	0.085	0.218
1364	6.82	-1.152	1.015	0.278	NaN	NaN	NaN	-1.062	0.886	0.512	-1.04	0.67	0.547	-0.977	0.55	0.52	-0.975	0.475	0.524	-0.974	0.33	0.594	-0.92	0.099	0.555	-0.816	0.036	0.61	NaN	NaN	NaN	NaN	NaN	NaN	-0.95	0.635	0.113	-0.952	0.507	0.174	-0.98	0.43	0.171	-1.014	0.275	0.139	-1.074	0.085	0.218
1365	6.825	-1.151	1.015	0.279	NaN	NaN	NaN	-1.061	0.885	0.512	-1.039	0.67	0.548	-0.976	0.549	0.52	-0.974	0.474	0.524	-0.973	0.329	0.594	-0.921	0.098	0.554	-0.816	0.037	0.609	NaN	NaN	NaN	NaN	NaN	NaN	-0.949	0.635	0.113	-0.951	0.507	0.174	-0.979	0.429	0.171	-1.013	0.275	0.139	-1.074	0.085	0.218
1366	6.83	-1.151	1.014	0.28	NaN	NaN	NaN	-1.059	0.884	0.513	-1.037	0.669	0.548	-0.974	0.548	0.52	-0.972	0.473	0.523	-0.972	0.328	0.593	-0.92	0.098	0.553	-0.816	0.037	0.609	NaN	NaN	NaN	NaN	NaN	NaN	-0.948	0.634	0.113	-0.951	0.507	0.174	-0.978	0.429	0.171	-1.013	0.275	0.139	-1.074	0.085	0.218
1367	6.835	-1.15	1.014	0.281	NaN	NaN	NaN	-1.057	0.883	0.514	-1.036	0.668	0.548	-0.973	0.547	0.519	-0.971	0.472	0.523	-0.971	0.327	0.592	-0.92	0.097	0.553	-0.816	0.036	0.61	NaN	NaN	NaN	NaN	NaN	NaN	-0.947	0.634	0.114	-0.95	0.507	0.174	-0.977	0.428	0.171	-1.012	0.275	0.139	-1.074	0.085	0.218
1368	6.84	-1.149	1.013	0.282	NaN	NaN	NaN	-1.056	0.883	0.514	-1.034	0.668	0.548	-0.971	0.547	0.519	-0.969	0.472	0.522	-0.969	0.327	0.592	-0.919	0.097	0.553	-0.815	0.035	0.61	NaN	NaN	NaN	NaN	NaN	NaN	-0.946	0.633	0.114	-0.949	0.506	0.174	-0.976	0.428	0.171	-1.012	0.275	0.139	-1.074	0.085	0.219
1369	6.845	-1.149	1.012	0.283	NaN	NaN	NaN	-1.055	0.882	0.515	-1.033	0.667	0.548	-0.97	0.546	0.519	-0.968	0.472	0.522	-0.968	0.326	0.591	-0.918	0.098	0.553	-0.815	0.035	0.611	NaN	NaN	NaN	NaN	NaN	NaN	-0.946	0.633	0.114	-0.948	0.505	0.174	-0.975	0.427	0.171	-1.012	0.275	0.139	-1.074	0.085	0.219
1370	6.85	-1.148	1.012	0.284	NaN	NaN	NaN	-1.053	0.882	0.516	-1.031	0.667	0.548	-0.968	0.546	0.518	-0.967	0.472	0.522	-0.966	0.326	0.591	-0.917	0.098	0.554	-0.815	0.034	0.611	NaN	NaN	NaN	NaN	NaN	NaN	-0.945	0.633	0.114	-0.947	0.505	0.175	-0.974	0.427	0.171	-1.011	0.275	0.139	-1.074	0.085	0.219
1371	6.855	-1.148	1.011	0.285	NaN	NaN	NaN	-1.051	0.881	0.516	-1.03	0.666	0.548	-0.967	0.545	0.518	-0.966	0.472	0.522	-0.965	0.325	0.591	-0.914	0.097	0.554	-0.815	0.034	0.611	NaN	NaN	NaN	NaN	NaN	NaN	-0.944	0.633	0.114	-0.946	0.505	0.175	-0.974	0.427	0.171	-1.011	0.275	0.139	-1.074	0.085	0.219
1372	6.86	-1.147	1.011	0.286	NaN	NaN	NaN	-1.049	0.881	0.517	-1.028	0.666	0.548	-0.967	0.545	0.518	-0.965	0.472	0.523	-0.962	0.325	0.591	-0.913	0.097	0.553	-0.815	0.035	0.611	NaN	NaN	NaN	NaN	NaN	NaN	-0.943	0.632	0.114	-0.946	0.505	0.175	-0.973	0.427	0.171	-1.011	0.274	0.139	-1.074	0.085	0.219
1373	6.865	-1.146	1.01	0.287	NaN	NaN	NaN	-1.047	0.88	0.518	-1.027	0.666	0.548	-0.966	0.545	0.518	-0.963	0.471	0.523	-0.96	0.326	0.591	-0.912	0.096	0.553	-0.815	0.035	0.611	NaN	NaN	NaN	NaN	NaN	NaN	-0.943	0.632	0.114	-0.944	0.505	0.175	-0.973	0.427	0.171	-1.011	0.275	0.139	-1.074	0.085	0.219
1374	6.87	-1.145	1.009	0.287	NaN	NaN	NaN	-1.045	0.88	0.518	-1.025	0.666	0.548	-0.964	0.544	0.518	-0.96	0.471	0.524	-0.958	0.326	0.592	-0.912	0.096	0.553	-0.814	0.035	0.611	NaN	NaN	NaN	NaN	NaN	NaN	-0.942	0.632	0.115	-0.943	0.504	0.175	-0.972	0.427	0.171	-1.011	0.275	0.139	-1.074	0.085	0.218
1375	6.875	-1.145	1.009	0.288	NaN	NaN	NaN	-1.043	0.88	0.519	-1.024	0.666	0.548	-0.962	0.544	0.519	-0.958	0.47	0.524	-0.955	0.327	0.593	-0.913	0.096	0.553	-0.814	0.035	0.611	NaN	NaN	NaN	NaN	NaN	NaN	-0.942	0.632	0.115	-0.943	0.504	0.175	-0.971	0.427	0.172	-1.01	0.274	0.139	-1.075	0.085	0.218
1376	6.88	-1.144	1.009	0.289	NaN	NaN	NaN	-1.041	0.88	0.519	-1.022	0.666	0.549	-0.961	0.545	0.519	-0.956	0.471	0.525	-0.953	0.327	0.594	-0.914	0.096	0.553	-0.815	0.035	0.611	NaN	NaN	NaN	NaN	NaN	NaN	-0.941	0.632	0.115	-0.942	0.503	0.175	-0.971	0.427	0.172	-1.01	0.274	0.138	-1.074	0.085	0.219
1377	6.885	-1.143	1.008	0.29	NaN	NaN	NaN	-1.039	0.88	0.52	-1.021	0.667	0.549	-0.959	0.546	0.52	-0.955	0.471	0.525	-0.951	0.327	0.594	-0.914	0.096	0.553	-0.815	0.035	0.611	NaN	NaN	NaN	NaN	NaN	NaN	-0.941	0.632	0.115	-0.941	0.503	0.175	-0.971	0.427	0.172	-1.01	0.274	0.138	-1.074	0.085	0.219
1378	6.89	-1.143	1.008	0.29	NaN	NaN	NaN	-1.038	0.881	0.521	-1.019	0.667	0.549	-0.957	0.546	0.521	-0.953	0.472	0.526	-0.949	0.327	0.595	-0.914	0.096	0.553	-0.815	0.035	0.611	NaN	NaN	NaN	NaN	NaN	NaN	-0.941	0.632	0.115	-0.941	0.503	0.175	-0.97	0.427	0.172	-1.01	0.274	0.138	-1.074	0.085	0.219
1379	6.895	-1.142	1.008	0.291	NaN	NaN	NaN	-1.036	0.881	0.521	-1.018	0.667	0.549	-0.955	0.546	0.521	-0.952	0.472	0.527	-0.947	0.327	0.596	-0.914	0.096	0.553	-0.815	0.035	0.611	NaN	NaN	NaN	NaN	NaN	NaN	-0.941	0.632	0.115	-0.941	0.503	0.175	-0.97	0.427	0.172	-1.01	0.274	0.138	-1.075	0.085	0.218
1380	6.9	-1.141	1.008	0.292	NaN	NaN	NaN	-1.034	0.882	0.522	-1.016	0.668	0.549	-0.953	0.547	0.522	-0.95	0.473	0.527	-0.945	0.328	0.597	-0.913	0.096	0.553	-0.815	0.035	0.611	NaN	NaN	NaN	NaN	NaN	NaN	-0.941	0.632	0.115	-0.941	0.503	0.175	-0.97	0.427	0.172	-1.011	0.275	0.138	-1.075	0.085	0.218
1381	6.905	-1.14	1.008	0.292	NaN	NaN	NaN	-1.032	0.882	0.522	-1.015	0.668	0.55	-0.95	0.547	0.523	-0.948	0.473	0.528	-0.945	0.328	0.598	-0.913	0.096	0.554	-0.815	0.035	0.611	NaN	NaN	NaN	NaN	NaN	NaN	-0.941	0.632	0.115	-0.941	0.503	0.176	-0.97	0.427	0.172	-1.011	0.275	0.138	-1.074	0.085	0.218
1382	6.91	-1.14	1.008	0.292	NaN	NaN	NaN	-1.031	0.882	0.523	-1.012	0.668	0.55	-0.948	0.548	0.524	-0.947	0.474	0.529	-0.944	0.329	0.599	-0.913	0.096	0.554	-0.815	0.034	0.611	NaN	NaN	NaN	NaN	NaN	NaN	-0.941	0.632	0.115	-0.94	0.503	0.176	-0.97	0.427	0.172	-1.011	0.275	0.138	-1.075	0.085	0.218
1383	6.915	-1.139	1.008	0.293	NaN	NaN	NaN	-1.029	0.883	0.523	-1.009	0.667	0.55	-0.946	0.549	0.525	-0.945	0.474	0.53	-0.943	0.329	0.599	-0.913	0.097	0.554	-0.815	0.034	0.611	NaN	NaN	NaN	NaN	NaN	NaN	-0.941	0.632	0.115	-0.941	0.503	0.176	-0.97	0.427	0.172	-1.012	0.276	0.138	-1.074	0.085	0.218
1384	6.92	-1.138	1.008	0.293	NaN	NaN	NaN	-1.028	0.883	0.523	-1.006	0.667	0.55	-0.944	0.549	0.526	-0.943	0.474	0.53	-0.943	0.329	0.6	-0.913	0.097	0.554	-0.815	0.034	0.611	NaN	NaN	NaN	NaN	NaN	NaN	-0.941	0.633	0.115	-0.941	0.503	0.176	-0.97	0.427	0.172	-1.012	0.276	0.138	-1.074	0.085	0.219
1385	6.925	-1.138	1.008	0.294	NaN	NaN	NaN	-1.027	0.884	0.524	-1.005	0.669	0.552	-0.941	0.549	0.526	-0.941	0.475	0.531	-0.942	0.329	0.6	-0.913	0.097	0.554	-0.815	0.034	0.611	NaN	NaN	NaN	NaN	NaN	NaN	-0.941	0.633	0.115	-0.941	0.504	0.176	-0.97	0.427	0.172	-1.012	0.276	0.138	-1.075	0.085	0.219
1386	6.93	-1.137	1.008	0.295	NaN	NaN	NaN	-1.025	0.884	0.524	-1.003	0.67	0.553	-0.938	0.55	0.527	-0.939	0.475	0.532	-0.941	0.329	0.601	-0.913	0.097	0.554	-0.815	0.034	0.611	NaN	NaN	NaN	NaN	NaN	NaN	-0.941	0.633	0.115	-0.942	0.504	0.176	-0.971	0.428	0.172	-1.013	0.276	0.138	-1.076	0.085	0.219
1387	6.935	-1.136	1.009	0.295	NaN	NaN	NaN	-1.024	0.884	0.524	-1	0.669	0.554	-0.936	0.55	0.528	-0.937	0.475	0.533	-0.94	0.329	0.601	-0.913	0.097	0.554	-0.815	0.034	0.611	NaN	NaN	NaN	NaN	NaN	NaN	-0.941	0.633	0.116	-0.942	0.505	0.176	-0.971	0.428	0.172	-1.014	0.278	0.138	-1.076	0.085	0.218
1388	6.94	-1.136	1.009	0.295	NaN	NaN	NaN	-1.023	0.884	0.525	-0.995	0.668	0.555	-0.934	0.551	0.529	-0.934	0.475	0.534	-0.939	0.329	0.602	-0.913	0.097	0.554	-0.815	0.034	0.611	NaN	NaN	NaN	NaN	NaN	NaN	-0.941	0.634	0.116	-0.943	0.506	0.176	-0.972	0.429	0.172	-1.014	0.278	0.138	-1.075	0.085	0.218
1389	6.945	-1.135	1.009	0.296	NaN	NaN	NaN	-1.022	0.884	0.525	-0.991	0.667	0.555	-0.931	0.551	0.53	-0.932	0.475	0.534	-0.938	0.329	0.602	-0.913	0.097	0.554	-0.815	0.034	0.611	NaN	NaN	NaN	NaN	NaN	NaN	-0.942	0.634	0.116	-0.944	0.506	0.176	-0.972	0.429	0.173	-1.015	0.278	0.138	-1.074	0.085	0.218
1390	6.95	-1.134	1.009	0.297	NaN	NaN	NaN	-1.021	0.884	0.525	-0.99	0.668	0.557	-0.929	0.551	0.531	-0.93	0.475	0.535	-0.937	0.33	0.603	-0.913	0.097	0.554	-0.815	0.034	0.611	NaN	NaN	NaN	NaN	NaN	NaN	-0.942	0.635	0.116	-0.944	0.506	0.176	-0.973	0.429	0.173	-1.016	0.278	0.138	-1.074	0.085	0.218
1391	6.955	-1.134	1.01	0.297	NaN	NaN	NaN	-1.019	0.884	0.526	-0.989	0.67	0.559	-0.927	0.551	0.531	-0.928	0.475	0.536	-0.934	0.329	0.603	-0.913	0.097	0.554	-0.815	0.034	0.611	NaN	NaN	NaN	NaN	NaN	NaN	-0.942	0.635	0.116	-0.944	0.506	0.176	-0.973	0.43	0.173	-1.016	0.279	0.138	-1.073	0.085	0.218
1392	6.96	-1.133	1.01	0.298	NaN	NaN	NaN	-1.019	0.884	0.526	-0.986	0.67	0.56	-0.924	0.551	0.532	-0.925	0.475	0.537	-0.932	0.329	0.604	-0.913	0.097	0.554	-0.815	0.035	0.611	NaN	NaN	NaN	NaN	NaN	NaN	-0.942	0.635	0.117	-0.944	0.507	0.176	-0.974	0.43	0.173	-1.016	0.279	0.138	-1.073	0.085	0.218
1393	6.965	-1.133	1.01	0.298	NaN	NaN	NaN	-1.018	0.884	0.526	-0.983	0.67	0.56	-0.921	0.552	0.533	-0.923	0.476	0.538	-0.93	0.33	0.605	-0.911	0.096	0.555	-0.815	0.035	0.611	NaN	NaN	NaN	NaN	NaN	NaN	-0.942	0.635	0.117	-0.944	0.507	0.176	-0.975	0.432	0.173	-1.017	0.279	0.138	-1.073	0.085	0.218
1394	6.97	-1.132	1.01	0.299	NaN	NaN	NaN	-1.018	0.884	0.527	-0.98	0.67	0.561	-0.919	0.552	0.534	-0.92	0.476	0.538	-0.927	0.329	0.605	-0.91	0.095	0.555	-0.815	0.035	0.611	NaN	NaN	NaN	NaN	NaN	NaN	-0.942	0.635	0.117	-0.945	0.507	0.176	-0.975	0.431	0.173	-1.017	0.279	0.138	-1.074	0.085	0.218
1395	6.975	-1.131	1.011	0.3	NaN	NaN	NaN	-1.017	0.884	0.527	-0.977	0.67	0.562	-0.917	0.552	0.534	-0.917	0.476	0.539	-0.925	0.329	0.606	-0.911	0.097	0.554	-0.815	0.035	0.611	NaN	NaN	NaN	NaN	NaN	NaN	-0.942	0.635	0.117	-0.945	0.507	0.176	-0.975	0.432	0.174	-1.018	0.28	0.138	-1.075	0.086	0.218
1396	6.98	-1.131	1.011	0.301	NaN	NaN	NaN	-1.016	0.883	0.528	-0.975	0.67	0.564	-0.914	0.552	0.535	-0.915	0.476	0.54	-0.923	0.329	0.606	-0.912	0.097	0.554	-0.815	0.035	0.611	NaN	NaN	NaN	NaN	NaN	NaN	-0.942	0.635	0.118	-0.945	0.507	0.176	-0.976	0.432	0.174	-1.019	0.281	0.138	-1.075	0.085	0.218
1397	6.985	-1.13	1.011	0.301	NaN	NaN	NaN	-1.015	0.883	0.528	-0.97	0.668	0.564	-0.912	0.552	0.536	-0.912	0.476	0.541	-0.921	0.33	0.607	-0.911	0.098	0.554	-0.815	0.035	0.611	NaN	NaN	NaN	NaN	NaN	NaN	-0.942	0.636	0.118	-0.946	0.507	0.176	-0.976	0.432	0.174	-1.019	0.28	0.138	-1.076	0.086	0.217
1398	6.99	-1.13	1.011	0.302	NaN	NaN	NaN	-1.014	0.883	0.528	-0.969	0.669	0.565	-0.909	0.552	0.537	-0.91	0.476	0.542	-0.919	0.33	0.608	-0.911	0.098	0.554	-0.815	0.035	0.611	NaN	NaN	NaN	NaN	NaN	NaN	-0.942	0.636	0.118	-0.946	0.507	0.177	-0.976	0.432	0.174	-1.02	0.282	0.137	-1.077	0.086	0.217
1399	6.995	-1.129	1.011	0.303	NaN	NaN	NaN	-1.013	0.882	0.529	-0.969	0.671	0.567	-0.907	0.552	0.538	-0.907	0.475	0.542	-0.918	0.33	0.608	-0.911	0.098	0.554	-0.815	0.035	0.611	NaN	NaN	NaN	NaN	NaN	NaN	-0.943	0.636	0.118	-0.946	0.507	0.177	-0.976	0.432	0.174	-1.02	0.282	0.137	-1.077	0.086	0.217
1400	7	-1.129	1.012	0.303	NaN	NaN	NaN	-1.012	0.882	0.529	-0.966	0.671	0.568	-0.904	0.552	0.538	-0.905	0.476	0.543	-0.916	0.33	0.608	-0.911	0.098	0.554	-0.815	0.035	0.611	NaN	NaN	NaN	NaN	NaN	NaN	-0.943	0.636	0.118	-0.946	0.507	0.177	-0.976	0.432	0.174	-1.02	0.283	0.137	-1.076	0.086	0.217
1401	7.005	-1.128	1.012	0.304	NaN	NaN	NaN	-1.011	0.881	0.529	-0.963	0.669	0.568	-0.902	0.552	0.539	-0.903	0.476	0.544	-0.915	0.33	0.609	-0.911	0.098	0.554	-0.815	0.035	0.611	NaN	NaN	NaN	NaN	NaN	NaN	-0.943	0.637	0.119	-0.945	0.507	0.177	-0.976	0.432	0.174	-1.02	0.283	0.138	-1.075	0.086	0.217
1402	7.01	-1.128	1.012	0.305	NaN	NaN	NaN	-1.01	0.881	0.529	-0.961	0.669	0.569	-0.9	0.552	0.54	-0.901	0.476	0.544	-0.914	0.33	0.609	-0.91	0.098	0.554	-0.815	0.035	0.611	NaN	NaN	NaN	NaN	NaN	NaN	-0.943	0.637	0.119	-0.945	0.507	0.177	-0.976	0.432	0.174	-1.02	0.282	0.138	-1.075	0.086	0.217
1403	7.015	-1.127	1.012	0.306	NaN	NaN	NaN	-1.009	0.88	0.53	-0.958	0.668	0.57	-0.898	0.552	0.541	-0.899	0.476	0.545	-0.912	0.33	0.609	-0.91	0.099	0.554	-0.815	0.035	0.611	NaN	NaN	NaN	NaN	NaN	NaN	-0.943	0.637	0.119	-0.945	0.507	0.178	-0.976	0.432	0.174	-1.019	0.282	0.138	-1.075	0.085	0.218
1404	7.02	-1.127	1.012	0.307	NaN	NaN	NaN	-1.009	0.879	0.53	-0.957	0.669	0.571	-0.895	0.552	0.541	-0.897	0.476	0.546	-0.912	0.33	0.61	-0.91	0.099	0.554	-0.815	0.035	0.611	NaN	NaN	NaN	NaN	NaN	NaN	-0.943	0.637	0.119	-0.945	0.507	0.178	-0.975	0.432	0.174	-1.018	0.281	0.138	-1.075	0.086	0.217
1405	7.025	-1.126	1.012	0.307	NaN	NaN	NaN	-1.008	0.879	0.53	-0.956	0.669	0.572	-0.893	0.552	0.542	-0.895	0.475	0.546	-0.911	0.33	0.61	-0.91	0.099	0.554	-0.815	0.035	0.611	NaN	NaN	NaN	NaN	NaN	NaN	-0.943	0.637	0.119	-0.945	0.507	0.178	-0.975	0.432	0.174	-1.017	0.28	0.138	-1.075	0.085	0.218
1406	7.03	-1.126	1.012	0.308	NaN	NaN	NaN	-1.007	0.878	0.531	-0.953	0.667	0.572	-0.891	0.552	0.542	-0.893	0.475	0.547	-0.91	0.33	0.61	-0.91	0.099	0.554	-0.815	0.035	0.611	NaN	NaN	NaN	NaN	NaN	NaN	-0.943	0.637	0.119	-0.945	0.507	0.178	-0.975	0.432	0.174	-1.017	0.28	0.138	-1.075	0.086	0.217
1407	7.035	-1.125	1.012	0.309	NaN	NaN	NaN	-1.006	0.878	0.531	-0.951	0.667	0.573	-0.889	0.552	0.543	-0.891	0.475	0.547	-0.91	0.33	0.61	-0.909	0.099	0.554	-0.815	0.035	0.611	NaN	NaN	NaN	NaN	NaN	NaN	-0.942	0.637	0.119	-0.945	0.507	0.178	-0.975	0.432	0.174	-1.017	0.279	0.138	-1.074	0.085	0.218
1408	7.04	-1.125	1.012	0.31	NaN	NaN	NaN	-1.005	0.877	0.532	-0.949	0.666	0.574	-0.887	0.552	0.544	-0.89	0.475	0.548	-0.909	0.33	0.611	-0.909	0.099	0.554	-0.815	0.035	0.611	NaN	NaN	NaN	NaN	NaN	NaN	-0.941	0.636	0.12	-0.944	0.507	0.178	-0.974	0.431	0.174	-1.016	0.279	0.138	-1.074	0.085	0.218
1409	7.045	-1.124	1.011	0.311	NaN	NaN	NaN	-1.004	0.877	0.533	-0.947	0.665	0.574	-0.885	0.552	0.544	-0.888	0.475	0.549	-0.908	0.33	0.611	-0.909	0.099	0.554	-0.815	0.035	0.611	NaN	NaN	NaN	NaN	NaN	NaN	-0.941	0.636	0.12	-0.944	0.507	0.178	-0.973	0.431	0.174	-1.016	0.279	0.138	-1.073	0.085	0.218
1410	7.05	-1.124	1.011	0.312	NaN	NaN	NaN	-1.003	0.876	0.533	-0.946	0.665	0.575	-0.883	0.551	0.545	-0.886	0.475	0.549	-0.907	0.33	0.611	-0.908	0.099	0.554	-0.815	0.035	0.611	NaN	NaN	NaN	NaN	NaN	NaN	-0.94	0.636	0.12	-0.944	0.507	0.178	-0.973	0.43	0.174	-1.016	0.279	0.138	-1.073	0.085	0.218
1411	7.055	-1.123	1.011	0.313	NaN	NaN	NaN	-1.002	0.876	0.534	-0.946	0.665	0.576	-0.882	0.551	0.545	-0.885	0.475	0.549	-0.906	0.33	0.612	-0.908	0.099	0.554	-0.815	0.035	0.611	NaN	NaN	NaN	NaN	NaN	NaN	-0.94	0.636	0.12	-0.943	0.507	0.178	-0.973	0.43	0.174	-1.015	0.279	0.138	-1.073	0.085	0.218
1412	7.06	-1.123	1.011	0.314	NaN	NaN	NaN	-1.001	0.875	0.534	-0.945	0.665	0.577	-0.88	0.551	0.546	-0.883	0.475	0.55	-0.905	0.33	0.612	-0.908	0.099	0.554	-0.815	0.035	0.611	NaN	NaN	NaN	NaN	NaN	NaN	-0.94	0.635	0.12	-0.943	0.507	0.178	-0.973	0.43	0.175	-1.015	0.279	0.138	-1.073	0.085	0.218
1413	7.065	-1.122	1.011	0.314	NaN	NaN	NaN	-1.001	0.874	0.535	-0.943	0.663	0.578	-0.878	0.551	0.546	-0.881	0.475	0.55	-0.904	0.33	0.612	-0.908	0.099	0.554	-0.815	0.035	0.611	NaN	NaN	NaN	NaN	NaN	NaN	-0.94	0.635	0.12	-0.943	0.507	0.178	-0.972	0.43	0.175	-1.015	0.279	0.138	-1.073	0.085	0.218
1414	7.07	-1.122	1.011	0.315	NaN	NaN	NaN	-1	0.873	0.535	-0.942	0.663	0.578	-0.876	0.551	0.547	-0.879	0.474	0.551	-0.903	0.329	0.613	-0.909	0.1	0.554	-0.815	0.035	0.611	NaN	NaN	NaN	NaN	NaN	NaN	-0.939	0.635	0.12	-0.942	0.507	0.178	-0.972	0.43	0.175	-1.015	0.279	0.138	-1.073	0.085	0.218
1415	7.075	-1.121	1.011	0.316	NaN	NaN	NaN	-0.999	0.873	0.535	-0.941	0.663	0.579	-0.874	0.55	0.547	-0.878	0.474	0.552	-0.902	0.329	0.613	-0.911	0.101	0.555	-0.815	0.035	0.611	NaN	NaN	NaN	NaN	NaN	NaN	-0.939	0.635	0.12	-0.942	0.506	0.178	-0.972	0.43	0.175	-1.015	0.279	0.139	-1.073	0.085	0.218
1416	7.08	-1.121	1.011	0.317	NaN	NaN	NaN	-0.998	0.872	0.536	-0.941	0.663	0.58	-0.872	0.55	0.548	-0.876	0.474	0.552	-0.9	0.329	0.614	-0.911	0.101	0.555	-0.815	0.035	0.611	NaN	NaN	NaN	NaN	NaN	NaN	-0.938	0.635	0.121	-0.941	0.505	0.178	-0.972	0.429	0.175	-1.015	0.279	0.139	-1.073	0.085	0.218
1417	7.085	-1.12	1.011	0.318	NaN	NaN	NaN	-0.997	0.871	0.536	-0.938	0.661	0.58	-0.871	0.55	0.548	-0.875	0.474	0.553	-0.899	0.329	0.614	-0.911	0.101	0.555	-0.815	0.035	0.611	NaN	NaN	NaN	NaN	NaN	NaN	-0.937	0.635	0.121	-0.94	0.505	0.178	-0.971	0.429	0.175	-1.015	0.279	0.139	-1.073	0.085	0.218
1418	7.09	-1.12	1.011	0.318	NaN	NaN	NaN	-0.997	0.871	0.537	-0.937	0.661	0.58	-0.869	0.55	0.549	-0.873	0.474	0.554	-0.897	0.329	0.614	-0.911	0.102	0.555	-0.815	0.035	0.611	NaN	NaN	NaN	NaN	NaN	NaN	-0.936	0.635	0.121	-0.939	0.504	0.179	-0.97	0.429	0.175	-1.015	0.279	0.139	-1.073	0.085	0.218
1419	7.095	-1.119	1.011	0.319	NaN	NaN	NaN	-0.996	0.87	0.537	-0.937	0.661	0.58	-0.868	0.55	0.55	-0.871	0.474	0.554	-0.896	0.329	0.615	-0.91	0.101	0.555	-0.815	0.035	0.611	NaN	NaN	NaN	NaN	NaN	NaN	-0.935	0.635	0.121	-0.939	0.504	0.179	-0.97	0.429	0.175	-1.015	0.279	0.139	-1.073	0.085	0.218
1420	7.1	-1.119	1.011	0.32	NaN	NaN	NaN	-0.995	0.87	0.538	-0.938	0.662	0.581	-0.866	0.55	0.55	-0.869	0.474	0.555	-0.895	0.329	0.615	-0.908	0.1	0.554	-0.815	0.035	0.611	NaN	NaN	NaN	NaN	NaN	NaN	-0.935	0.635	0.121	-0.938	0.504	0.179	-0.969	0.429	0.175	-1.014	0.279	0.139	-1.073	0.085	0.218
1421	7.105	-1.118	1.01	0.321	NaN	NaN	NaN	-0.995	0.869	0.538	-0.937	0.662	0.582	-0.864	0.55	0.551	-0.868	0.474	0.555	-0.893	0.329	0.616	-0.907	0.099	0.554	-0.815	0.035	0.611	NaN	NaN	NaN	NaN	NaN	NaN	-0.934	0.635	0.121	-0.938	0.504	0.179	-0.969	0.429	0.175	-1.014	0.279	0.139	-1.073	0.085	0.218
1422	7.11	-1.118	1.01	0.322	NaN	NaN	NaN	-0.994	0.868	0.538	-0.936	0.661	0.582	-0.863	0.55	0.552	-0.866	0.474	0.556	-0.891	0.328	0.616	-0.907	0.1	0.554	-0.815	0.035	0.611	NaN	NaN	NaN	NaN	NaN	NaN	-0.934	0.634	0.121	-0.937	0.503	0.179	-0.968	0.429	0.175	-1.014	0.279	0.139	-1.073	0.085	0.218
1423	7.115	-1.118	1.011	0.322	NaN	NaN	NaN	-0.993	0.868	0.539	-0.935	0.661	0.582	-0.861	0.55	0.552	-0.864	0.474	0.557	-0.89	0.328	0.617	-0.906	0.1	0.554	-0.815	0.035	0.611	NaN	NaN	NaN	NaN	NaN	NaN	-0.933	0.634	0.121	-0.937	0.504	0.179	-0.968	0.429	0.175	-1.013	0.278	0.139	-1.073	0.085	0.218
1424	7.12	-1.117	1.011	0.323	NaN	NaN	NaN	-0.992	0.867	0.539	-0.935	0.66	0.582	-0.86	0.55	0.553	-0.862	0.474	0.557	-0.888	0.328	0.618	-0.906	0.1	0.554	-0.815	0.035	0.611	NaN	NaN	NaN	NaN	NaN	NaN	-0.933	0.634	0.121	-0.937	0.504	0.179	-0.968	0.429	0.175	-1.013	0.278	0.139	-1.073	0.085	0.218
1425	7.125	-1.117	1.01	0.324	NaN	NaN	NaN	-0.991	0.866	0.54	-0.934	0.66	0.582	-0.858	0.55	0.553	-0.861	0.474	0.558	-0.887	0.328	0.618	-0.906	0.1	0.554	-0.815	0.035	0.611	NaN	NaN	NaN	NaN	NaN	NaN	-0.933	0.634	0.122	-0.937	0.504	0.179	-0.968	0.429	0.175	-1.013	0.278	0.139	-1.073	0.085	0.218
1426	7.13	-1.116	1.01	0.325	NaN	NaN	NaN	-0.991	0.866	0.54	-0.933	0.659	0.582	-0.856	0.55	0.554	-0.859	0.474	0.559	-0.885	0.328	0.618	-0.906	0.101	0.554	-0.815	0.035	0.611	NaN	NaN	NaN	NaN	NaN	NaN	-0.933	0.635	0.122	-0.937	0.504	0.179	-0.968	0.429	0.175	-1.013	0.278	0.139	-1.073	0.085	0.218
1427	7.135	-1.116	1.01	0.325	NaN	NaN	NaN	-0.991	0.866	0.541	-0.931	0.657	0.582	-0.855	0.55	0.555	-0.858	0.474	0.56	-0.884	0.328	0.619	-0.906	0.101	0.555	-0.815	0.035	0.611	NaN	NaN	NaN	NaN	NaN	NaN	-0.933	0.635	0.122	-0.937	0.504	0.179	-0.968	0.429	0.175	-1.012	0.278	0.14	-1.074	0.085	0.218
1428	7.14	-1.115	1.01	0.326	NaN	NaN	NaN	-0.99	0.866	0.541	-0.928	0.655	0.581	-0.854	0.55	0.555	-0.857	0.474	0.56	-0.884	0.329	0.619	-0.906	0.101	0.555	-0.815	0.035	0.611	NaN	NaN	NaN	NaN	NaN	NaN	-0.933	0.635	0.122	-0.937	0.504	0.179	-0.968	0.429	0.175	-1.012	0.278	0.14	-1.074	0.085	0.218
1429	7.145	-1.115	1.01	0.327	NaN	NaN	NaN	-0.99	0.865	0.542	-0.926	0.654	0.581	-0.852	0.551	0.556	-0.856	0.474	0.56	-0.883	0.329	0.62	-0.906	0.101	0.555	-0.815	0.035	0.611	NaN	NaN	NaN	NaN	NaN	NaN	-0.933	0.635	0.122	-0.937	0.504	0.18	-0.968	0.429	0.175	-1.012	0.278	0.14	-1.074	0.085	0.218
1430	7.15	-1.115	1.011	0.327	NaN	NaN	NaN	-0.989	0.865	0.542	-0.926	0.654	0.581	-0.851	0.551	0.556	-0.855	0.475	0.561	-0.882	0.329	0.62	-0.905	0.101	0.555	-0.815	0.035	0.611	NaN	NaN	NaN	NaN	NaN	NaN	-0.933	0.634	0.123	-0.937	0.504	0.18	-0.968	0.429	0.175	-1.011	0.277	0.14	-1.074	0.085	0.218
1431	7.155	-1.114	1.011	0.328	NaN	NaN	NaN	-0.989	0.864	0.543	-0.926	0.655	0.582	-0.85	0.551	0.557	-0.854	0.475	0.562	-0.881	0.329	0.62	-0.905	0.101	0.555	-0.815	0.035	0.611	NaN	NaN	NaN	NaN	NaN	NaN	-0.933	0.634	0.123	-0.936	0.504	0.18	-0.968	0.429	0.175	-1.011	0.277	0.14	-1.074	0.085	0.218
1432	7.16	-1.114	1.011	0.329	NaN	NaN	NaN	-0.988	0.864	0.543	-0.927	0.657	0.584	-0.849	0.551	0.558	-0.852	0.475	0.562	-0.88	0.329	0.621	-0.905	0.101	0.555	-0.814	0.035	0.611	NaN	NaN	NaN	NaN	NaN	NaN	-0.933	0.634	0.123	-0.936	0.504	0.18	-0.967	0.429	0.175	-1.011	0.277	0.14	-1.074	0.085	0.218
1433	7.165	-1.113	1.011	0.329	NaN	NaN	NaN	-0.987	0.864	0.544	-0.927	0.657	0.584	-0.848	0.551	0.558	-0.851	0.475	0.563	-0.88	0.329	0.621	-0.905	0.102	0.555	-0.814	0.035	0.611	NaN	NaN	NaN	NaN	NaN	NaN	-0.932	0.634	0.124	-0.936	0.504	0.18	-0.967	0.428	0.176	-1.012	0.278	0.14	-1.074	0.085	0.218
1434	7.17	-1.113	1.011	0.33	NaN	NaN	NaN	-0.987	0.864	0.544	-0.926	0.657	0.585	-0.847	0.551	0.558	-0.851	0.475	0.563	-0.879	0.33	0.622	-0.907	0.103	0.556	-0.814	0.035	0.611	NaN	NaN	NaN	NaN	NaN	NaN	-0.932	0.634	0.124	-0.936	0.504	0.181	-0.967	0.429	0.176	-1.012	0.278	0.141	-1.074	0.085	0.218
1435	7.175	-1.112	1.011	0.331	NaN	NaN	NaN	-0.987	0.863	0.545	-0.925	0.658	0.585	-0.846	0.551	0.559	-0.85	0.475	0.564	-0.879	0.33	0.622	-0.907	0.104	0.556	-0.814	0.035	0.611	NaN	NaN	NaN	NaN	NaN	NaN	-0.932	0.633	0.125	-0.936	0.504	0.181	-0.967	0.429	0.176	-1.012	0.278	0.141	-1.074	0.085	0.218
1436	7.18	-1.112	1.012	0.332	NaN	NaN	NaN	-0.986	0.863	0.545	-0.925	0.658	0.586	-0.845	0.551	0.56	-0.849	0.475	0.564	-0.878	0.33	0.622	-0.907	0.104	0.556	-0.814	0.035	0.611	NaN	NaN	NaN	NaN	NaN	NaN	-0.932	0.633	0.125	-0.936	0.504	0.181	-0.967	0.428	0.176	-1.012	0.279	0.141	-1.074	0.085	0.218
1437	7.185	-1.112	1.012	0.332	NaN	NaN	NaN	-0.986	0.863	0.546	-0.924	0.658	0.587	-0.844	0.551	0.56	-0.849	0.475	0.565	-0.878	0.33	0.622	-0.907	0.104	0.557	-0.814	0.035	0.611	NaN	NaN	NaN	NaN	NaN	NaN	-0.932	0.634	0.125	-0.936	0.504	0.181	-0.966	0.428	0.177	-1.013	0.279	0.141	-1.074	0.085	0.218
1438	7.19	-1.111	1.012	0.333	NaN	NaN	NaN	-0.985	0.863	0.546	-0.922	0.657	0.587	-0.844	0.552	0.561	-0.848	0.475	0.565	-0.878	0.33	0.622	-0.906	0.104	0.557	-0.814	0.035	0.611	NaN	NaN	NaN	NaN	NaN	NaN	-0.932	0.634	0.125	-0.936	0.504	0.181	-0.966	0.428	0.177	-1.013	0.279	0.141	-1.074	0.085	0.218
1439	7.195	-1.111	1.012	0.334	NaN	NaN	NaN	-0.984	0.863	0.547	-0.921	0.656	0.587	-0.843	0.552	0.561	-0.847	0.475	0.565	-0.878	0.33	0.623	-0.905	0.103	0.557	-0.814	0.035	0.611	NaN	NaN	NaN	NaN	NaN	NaN	-0.933	0.634	0.126	-0.936	0.504	0.182	-0.966	0.428	0.177	-1.013	0.279	0.141	-1.074	0.085	0.218
1440	7.2	-1.11	1.013	0.335	NaN	NaN	NaN	-0.984	0.863	0.548	-0.921	0.657	0.588	-0.843	0.552	0.562	-0.847	0.475	0.566	-0.878	0.33	0.623	-0.901	0.101	0.558	-0.814	0.035	0.611	NaN	NaN	NaN	NaN	NaN	NaN	-0.933	0.634	0.126	-0.936	0.504	0.182	-0.966	0.428	0.178	-1.013	0.279	0.141	-1.074	0.085	0.218
1441	7.205	-1.11	1.013	0.335	NaN	NaN	NaN	-0.984	0.863	0.549	-0.92	0.656	0.588	-0.842	0.552	0.562	-0.846	0.475	0.566	-0.878	0.33	0.623	-0.903	0.103	0.556	-0.814	0.035	0.611	NaN	NaN	NaN	NaN	NaN	NaN	-0.934	0.634	0.127	-0.936	0.504	0.182	-0.966	0.427	0.178	-1.013	0.279	0.141	-1.074	0.085	0.218
1442	7.21	-1.109	1.014	0.336	NaN	NaN	NaN	-0.983	0.863	0.549	-0.917	0.654	0.588	-0.842	0.552	0.562	-0.846	0.475	0.566	-0.878	0.331	0.623	-0.903	0.103	0.556	-0.814	0.035	0.611	NaN	NaN	NaN	NaN	NaN	NaN	-0.934	0.634	0.127	-0.936	0.504	0.182	-0.966	0.428	0.178	-1.013	0.28	0.141	-1.074	0.085	0.218
1443	7.215	-1.109	1.014	0.337	NaN	NaN	NaN	-0.983	0.863	0.55	-0.917	0.654	0.589	-0.842	0.552	0.563	-0.846	0.475	0.567	-0.878	0.331	0.624	-0.903	0.103	0.556	-0.814	0.035	0.611	NaN	NaN	NaN	NaN	NaN	NaN	-0.934	0.634	0.127	-0.936	0.504	0.183	-0.966	0.428	0.178	-1.013	0.28	0.142	-1.074	0.085	0.218
1444	7.22	-1.108	1.014	0.337	NaN	NaN	NaN	-0.982	0.863	0.55	-0.917	0.654	0.589	-0.841	0.552	0.563	-0.846	0.475	0.567	-0.878	0.331	0.624	-0.903	0.103	0.556	-0.814	0.035	0.611	NaN	NaN	NaN	NaN	NaN	NaN	-0.934	0.634	0.128	-0.936	0.505	0.183	-0.966	0.428	0.178	-1.013	0.28	0.142	-1.074	0.085	0.218
1445	7.225	-1.108	1.015	0.338	NaN	NaN	NaN	-0.982	0.863	0.551	-0.916	0.654	0.589	-0.841	0.552	0.563	-0.845	0.475	0.568	-0.878	0.331	0.624	-0.903	0.103	0.556	-0.814	0.035	0.611	NaN	NaN	NaN	NaN	NaN	NaN	-0.933	0.634	0.128	-0.936	0.505	0.183	-0.966	0.428	0.179	-1.013	0.28	0.142	-1.074	0.085	0.218
1446	7.23	-1.107	1.015	0.339	NaN	NaN	NaN	-0.981	0.863	0.552	-0.917	0.655	0.59	-0.841	0.551	0.564	-0.845	0.475	0.568	-0.877	0.331	0.625	-0.903	0.103	0.556	-0.814	0.035	0.611	NaN	NaN	NaN	NaN	NaN	NaN	-0.933	0.633	0.129	-0.936	0.505	0.184	-0.966	0.428	0.179	-1.013	0.28	0.142	-1.074	0.085	0.218
1447	7.235	-1.107	1.015	0.34	NaN	NaN	NaN	-0.981	0.863	0.552	-0.918	0.656	0.592	-0.841	0.551	0.564	-0.845	0.475	0.569	-0.877	0.331	0.625	-0.903	0.103	0.556	-0.814	0.035	0.611	NaN	NaN	NaN	NaN	NaN	NaN	-0.933	0.634	0.129	-0.936	0.505	0.184	-0.967	0.429	0.179	-1.013	0.28	0.142	-1.074	0.085	0.218
1448	7.24	-1.106	1.016	0.34	NaN	NaN	NaN	-0.98	0.863	0.553	-0.918	0.657	0.593	-0.841	0.552	0.565	-0.845	0.475	0.569	-0.877	0.33	0.625	-0.903	0.103	0.556	-0.814	0.035	0.611	NaN	NaN	NaN	NaN	NaN	NaN	-0.933	0.634	0.13	-0.936	0.505	0.185	-0.968	0.43	0.18	-1.013	0.28	0.142	-1.074	0.085	0.218
1449	7.245	-1.106	1.017	0.341	NaN	NaN	NaN	-0.98	0.863	0.554	-0.919	0.657	0.593	-0.841	0.552	0.565	-0.845	0.475	0.569	-0.877	0.33	0.625	-0.903	0.103	0.556	-0.814	0.035	0.611	NaN	NaN	NaN	NaN	NaN	NaN	-0.933	0.634	0.13	-0.936	0.505	0.185	-0.968	0.43	0.18	-1.013	0.28	0.142	-1.074	0.085	0.218
1450	7.25	-1.105	1.017	0.342	NaN	NaN	NaN	-0.979	0.863	0.554	-0.919	0.657	0.594	-0.84	0.551	0.566	-0.844	0.475	0.569	-0.877	0.33	0.626	-0.903	0.103	0.556	-0.814	0.035	0.611	NaN	NaN	NaN	NaN	NaN	NaN	-0.933	0.634	0.131	-0.936	0.505	0.186	-0.967	0.43	0.18	-1.013	0.28	0.142	-1.074	0.085	0.218
1451	7.255	-1.105	1.018	0.343	NaN	NaN	NaN	-0.979	0.864	0.555	-0.919	0.657	0.594	-0.84	0.551	0.566	-0.844	0.475	0.57	-0.877	0.33	0.626	-0.903	0.103	0.556	-0.814	0.035	0.611	NaN	NaN	NaN	NaN	NaN	NaN	-0.933	0.634	0.131	-0.936	0.505	0.186	-0.966	0.429	0.18	-1.013	0.28	0.142	-1.074	0.085	0.218
1452	7.26	-1.105	1.018	0.344	NaN	NaN	NaN	-0.979	0.864	0.556	-0.919	0.657	0.595	-0.84	0.55	0.566	-0.844	0.475	0.57	-0.877	0.33	0.626	-0.903	0.103	0.556	-0.814	0.035	0.611	NaN	NaN	NaN	NaN	NaN	NaN	-0.933	0.635	0.131	-0.936	0.505	0.186	-0.966	0.429	0.181	-1.013	0.28	0.142	-1.075	0.085	0.218
1453	7.265	-1.104	1.018	0.345	NaN	NaN	NaN	-0.979	0.864	0.557	-0.917	0.656	0.595	-0.84	0.55	0.567	-0.844	0.475	0.57	-0.877	0.33	0.626	-0.903	0.103	0.556	-0.815	0.035	0.611	NaN	NaN	NaN	NaN	NaN	NaN	-0.933	0.635	0.131	-0.935	0.505	0.186	-0.966	0.43	0.181	-1.013	0.28	0.142	-1.076	0.086	0.217
1454	7.27	-1.103	1.019	0.346	NaN	NaN	NaN	-0.978	0.864	0.557	-0.916	0.654	0.595	-0.84	0.55	0.567	-0.844	0.475	0.571	-0.877	0.329	0.627	-0.904	0.104	0.557	-0.815	0.035	0.611	NaN	NaN	NaN	NaN	NaN	NaN	-0.932	0.634	0.132	-0.935	0.505	0.186	-0.966	0.43	0.181	-1.013	0.28	0.142	-1.077	0.086	0.217
1455	7.275	-1.103	1.019	0.347	NaN	NaN	NaN	-0.978	0.864	0.558	-0.916	0.654	0.596	-0.84	0.55	0.568	-0.844	0.475	0.571	-0.877	0.329	0.627	-0.906	0.105	0.557	-0.815	0.035	0.611	NaN	NaN	NaN	NaN	NaN	NaN	-0.931	0.634	0.133	-0.935	0.505	0.186	-0.965	0.43	0.181	-1.013	0.281	0.142	-1.077	0.086	0.217
1456	7.28	-1.103	1.02	0.348	NaN	NaN	NaN	-0.978	0.864	0.559	-0.916	0.654	0.596	-0.84	0.551	0.568	-0.844	0.475	0.571	-0.877	0.329	0.627	-0.907	0.105	0.558	-0.815	0.034	0.611	NaN	NaN	NaN	NaN	NaN	NaN	-0.931	0.634	0.133	-0.934	0.505	0.187	-0.965	0.43	0.182	-1.013	0.281	0.142	-1.077	0.086	0.217
1457	7.285	-1.102	1.02	0.349	NaN	NaN	NaN	-0.977	0.864	0.56	-0.916	0.654	0.597	-0.84	0.551	0.569	-0.845	0.474	0.572	-0.877	0.329	0.627	-0.906	0.104	0.557	-0.815	0.034	0.611	NaN	NaN	NaN	NaN	NaN	NaN	-0.931	0.634	0.133	-0.933	0.505	0.187	-0.965	0.43	0.182	-1.012	0.281	0.142	-1.077	0.086	0.217
1458	7.29	-1.102	1.021	0.349	NaN	NaN	NaN	-0.977	0.864	0.56	-0.916	0.654	0.598	-0.84	0.55	0.569	-0.845	0.474	0.572	-0.877	0.329	0.628	-0.905	0.103	0.557	-0.815	0.034	0.611	NaN	NaN	NaN	NaN	NaN	NaN	-0.931	0.634	0.134	-0.931	0.504	0.188	-0.964	0.431	0.182	-1.012	0.281	0.142	-1.077	0.086	0.217
1459	7.295	-1.101	1.021	0.35	NaN	NaN	NaN	-0.977	0.864	0.561	-0.916	0.655	0.599	-0.84	0.55	0.57	-0.845	0.474	0.573	-0.877	0.329	0.628	-0.904	0.102	0.557	-0.815	0.034	0.611	NaN	NaN	NaN	NaN	NaN	NaN	-0.931	0.634	0.134	-0.931	0.503	0.188	-0.964	0.431	0.182	-1.012	0.281	0.142	-1.077	0.086	0.217
1460	7.3	-1.101	1.021	0.351	NaN	NaN	NaN	-0.977	0.864	0.562	-0.914	0.653	0.599	-0.84	0.549	0.571	-0.845	0.474	0.573	-0.877	0.328	0.629	-0.904	0.102	0.557	-0.815	0.034	0.611	NaN	NaN	NaN	NaN	NaN	NaN	-0.931	0.634	0.134	-0.93	0.503	0.188	-0.963	0.431	0.182	-1.012	0.281	0.142	-1.076	0.086	0.217
1461	7.305	-1.1	1.021	0.352	NaN	NaN	NaN	-0.977	0.864	0.563	-0.913	0.652	0.599	-0.841	0.55	0.571	-0.845	0.473	0.574	-0.878	0.328	0.629	-0.905	0.102	0.557	-0.815	0.034	0.611	NaN	NaN	NaN	NaN	NaN	NaN	-0.93	0.634	0.135	-0.93	0.503	0.189	-0.962	0.43	0.183	-1.012	0.281	0.142	-1.076	0.086	0.217
1462	7.31	-1.1	1.022	0.353	NaN	NaN	NaN	-0.976	0.864	0.564	-0.914	0.652	0.6	-0.841	0.55	0.572	-0.845	0.473	0.575	-0.878	0.327	0.629	-0.905	0.101	0.557	-0.815	0.034	0.611	NaN	NaN	NaN	NaN	NaN	NaN	-0.931	0.634	0.135	-0.93	0.503	0.189	-0.962	0.43	0.183	-1.012	0.281	0.143	-1.076	0.086	0.217
[truncated: 5,990 more rows]
[truncated: 3 more columns]
