# Supplementary material for: Associations between lower-limb muscle activation and knee flexion in post-stroke individuals: A study on the stance-to-swing phases of gait
Source: PLoS One. 2017 Sep 8;12(9):e0183865. doi: 10.1371/journal.pone.0183865 (PMC5590852; doi:10.1371/journal.pone.0183865)
Supplement: S1 Dataset — (ZIP) [file pone.0183865.s001.zip › S1_Dataset/Patient group/6/4/emg.csv]

Frame	Time	EMG Signal 1	EMG Signal 2	EMG Signal 3	EMG Signal 4	EMG Signal 5	EMG Signal 6	EMG Signal 7	EMG Signal 8
0	0	61.5	53.138	45.574	48.876	37.971	42.658	3.939	38.026
1	0.001	54.231	53.189	41.603	57.994	31.863	36.473	6.2	40.099
2	0.002	53.732	52.868	40.15	54.75	35.825	36.482	8.069	19.365
3	0.003	48.019	45.978	38.707	35.851	29.533	36.119	16.312	0.409
4	0.004	49.667	50.318	40.182	36.311	28.676	32.079	11.39	14.193
5	0.005	42.428	42.096	39.54	15.313	29.013	29.993	-4.581	26.437
6	0.006	44.688	43.959	37.183	10.968	28.001	31.008	1.142	37.344
7	0.007	41.741	33.834	37.162	11.45	26.229	28.946	20.407	28.522
8	0.008	38.046	39.025	36.393	20.274	18.268	29.423	10.272	7.544
9	0.009	35.346	30.111	32.353	20.413	23.676	26.438	11.018	23.562
10	0.01	35.964	27.228	31.825	23.861	26.581	20.57	-21.093	14.845
11	0.011	31.002	27.471	31.906	33.142	19.615	20.726	-10.41	40.779
12	0.012	29.948	28.905	26.41	24.262	18.851	19.559	-0.831	12.754
13	0.013	22.934	26.317	27.138	10.763	18.114	22.478	42.29	34.84
14	0.014	25.634	20.285	25.776	7.56	15.072	28.717	71.128	-13.94
15	0.015	18.9	17.97	21.162	16.002	12.447	28.209	53.149	17.824
16	0.016	19.76	21.506	18.33	15.566	8.88	31.612	26.49	34.325
17	0.017	19.114	17.725	18.639	17.487	10.545	39.88	11.481	60.336
18	0.018	13.871	13.989	20.532	16.937	15.326	18.955	14.143	63.771
19	0.019	9.844	15.145	13.567	22.237	8.163	-24.962	31.565	57.752
20	0.02	10.717	13.836	7.226	26.807	9.357	-8.069	33.553	102.11
21	0.021	14.74	8.902	6.356	24.647	4.773	-3.908	54.143	82.455
22	0.022	13.783	12.157	11.533	12.483	1.774	-0.091	38.749	-2.179
23	0.023	7.266	4.626	5.918	6.565	0.175	-5.719	29.988	-39.154
24	0.024	5.072	10.499	2.294	-4.746	-6.609	-2.782	17.219	-7.97
25	0.025	5.26	0.171	-0.891	-17.776	-1.932	-0.192	18.24	59.865
26	0.026	3.382	-0.04	2.56	1.77	5.11	2.053	30.69	67.563
27	0.027	2.341	6.001	1.992	8.98	-9.677	10.338	24.433	25.822
28	0.028	-0.185	1.843	-0.456	5.399	-0.817	1.06	9.131	-56.679
29	0.029	-1.881	-1.865	3.92	-2.584	-6.827	17.959	17.876	-68.533
30	0.03	-5.058	-3.77	-0.555	-5.669	-2.93	10.126	22.238	19.328
31	0.031	-4.113	-4.269	1.8	3.096	-2.282	-14.107	22.937	6.601
32	0.032	-4.461	-4.705	-4.503	7.455	-4.11	-5.586	20.762	-26.76
33	0.033	-3	-1.608	-0.493	5.084	-5.894	-9.023	18.805	-57.068
34	0.034	-3.222	0.008	-1.854	-5.734	-3.383	-7.189	14.574	-30.941
35	0.035	-8.606	-8.192	-3.162	-12.826	-2.97	-5.5	-2.189	-23.337
36	0.036	-8.891	-8.018	-7.319	-16.961	-4.256	-3.958	-23.934	-1.75
37	0.037	-10.28	-7.783	-13.365	-10.211	-3.961	-6.435	-16.207	-8.759
38	0.038	-9.669	-12.719	-12.007	3.931	3.538	-1.714	-29.534	33.41
39	0.039	-3.967	-1.153	-14.473	1.288	2.168	-6.818	-27.711	-27.893
40	0.04	-7.115	-3.47	-16.696	2.747	2.764	-5.882	-26.041	-68.812
41	0.041	-13.298	-15.025	-18.486	-2.91	-7.248	0.124	-51.617	-47.002
42	0.042	-11.881	-11.243	-18.484	-7.949	-11.223	-13.381	-41.925	-40.694
43	0.043	-12.926	-12.829	-19.988	-6.929	-5.496	-8.458	-39.161	-34.926
44	0.044	-12.764	-14.365	-15.067	-3.552	-4.77	-10.269	-42.154	14.796
45	0.045	-12.736	-13.727	-13.389	-9.803	-4.012	-6.237	-34.858	21.23
46	0.046	-14.41	-16.916	-3.553	-9.053	-3.428	-5.268	-18.828	2.932
47	0.047	-15.07	-14.644	17.938	5.474	-1.27	-8.91	-12.61	-13.611
48	0.048	-17.228	-18.915	-4.084	7.455	-0.823	-10.007	-6.884	-28.757
49	0.049	-12.377	-14.239	-6.91	-6.209	-10.988	-9.131	1.8	-15.239
50	0.05	-21.228	-8.365	-14.542	-11.522	-15.322	-8.429	-12.503	22.323
51	0.051	-12.906	-17.271	-12.2	-28.916	-16.476	-7.623	-6.647	-2.732
52	0.052	-16.01	-18.436	-14.313	-35.851	-12.989	-14.178	5.623	-25.464
53	0.053	-13.111	-13.211	-16.229	-29.429	-20.332	-8.153	10.371	-37.734
54	0.054	-13.894	-16.121	-14.465	-35.223	-35.031	-13.73	26.375	-26.414
55	0.055	-13.126	-18.636	-22.376	-26.499	-24.378	-7.121	11.626	-23.036
56	0.056	-11.193	-11.295	-15.197	-2.702	-22.434	-11.358	21.426	-13.699
57	0.057	-14.488	-14.204	-18.856	-5.986	-10.233	-15.397	12.863	-21.941
58	0.058	-13.914	-11.705	-12.842	-9.063	-8.674	-14.783	-10.773	-24.359
59	0.059	-13.535	-14.036	-13.794	-6.322	-4.411	-12.813	-27.635	-26.587
60	0.06	-13.152	-13.464	-12.816	-8.785	9.922	-13.365	-24.338	-7.312
61	0.061	-15.291	-10.183	-15.323	-11.015	15.747	-15.859	-43.873	-9.738
62	0.062	-15.684	-15.606	-12.992	-8.785	7.052	-10.417	-61.444	25.448
63	0.063	-12.981	-15.03	-14.923	-14.54	8.619	-10.971	-54.199	71.018
64	0.064	-17.83	-14.458	-14.338	-12.767	1.474	-6.305	-30.425	52.913
65	0.065	-17.254	-16.213	-13.756	-4.811	0.324	-12.853	-20.734	47.504
66	0.066	-12.618	-9.255	-15.115	-3.426	13.481	-6.825	-17.642	42.525
67	0.067	-12.046	-8.293	-9.699	-9.771	15.221	-2.729	-30.032	10.632
68	0.068	-14.566	-14.298	-9.127	-13.208	-8.582	-4.627	-31.974	14.707
69	0.069	-19.993	-13.532	-7.199	-14.135	-11.853	-7.902	-29.433	-4.09
70	0.07	-18.067	-14.121	-12.627	-13.122	-8.749	-9.665	-7.728	-7.463
71	0.071	-13.424	-20.128	-10.712	-24.491	-11.452	-11.021	18.216	-10.601
72	0.072	-9.36	-16.08	-8.788	-26	-18.99	-8.687	8.556	-13.387
73	0.073	-15.168	-11.246	-12.862	-7.199	-21.301	-13.503	-0.359	-6.025
74	0.074	-14.396	-11.841	-12.486	10.626	-23.422	-10.189	-2.714	-27.28
75	0.075	-14.982	-8.949	-15.793	-5.616	-25.357	-9.584	25.87	-24.7
76	0.076	-16.924	-11.483	-9.225	-7.73	-23.619	-6.067	7.381	-63.325
77	0.077	-16.347	-11.885	-12.136	-5.76	-18.976	-9.33	4.361	-68.907
78	0.078	-10.546	-15.956	-9.637	-7.463	-11.822	-14.132	1.535	-23.624
79	0.079	-14.618	-16.355	-8.88	-15.374	-10.657	-9.458	-12.334	-17.911
80	0.08	-11.136	-10.948	-12.373	-11.088	-11.822	-12.327	16.174	-12.777
81	0.081	-10.563	-14.439	-10.463	-7.385	-12.788	-13.662	27.628	-28.059
82	0.082	-14.636	-8.448	-13.388	-3.866	-15.689	-10.369	37.907	-96.965
83	0.083	-12.126	-15.813	-9.926	-19.895	-13.165	-9.971	28.796	-126.797
84	0.084	-14.457	-12.913	-11.302	-17.542	-7.547	-13.641	20.618	-100.311
85	0.085	-18.528	-10.398	-13.45	-19.652	-11.03	-14.015	13.206	-76.098
86	0.086	-15.051	-14.473	-10.756	-17.701	-7.739	-15.163	1.682	-54.208
87	0.087	-18.346	-13.906	-10.388	-8.986	-13.155	-9.142	3.841	-20.869
88	0.088	-18.74	-11.983	-10.222	-13.605	-9.662	-11.642	-5.794	-27.033
89	0.089	-14.295	-11.411	-12.18	-6.404	-6.353	-10.855	-4.009	-32.559
90	0.09	-17.199	-11.796	-12.4	-7.536	-8.078	-8.908	-2.396	-7.581
91	0.091	-15.849	-10.439	-15.72	-4.024	-10.583	-6.96	-6.587	42.555
92	0.092	-15.477	-12.575	-13.617	-17.943	-5.163	-9.854	-5.345	35.808
93	0.093	-10.653	-15.287	-10.927	-12.138	-4.594	-12.366	-11.229	41.661
94	0.094	-18.018	-13.358	-15.209	-17.359	-6.525	-12.74	-5.86	13.846
95	0.095	-11.251	-13.558	-8.261	-12.704	0.063	-10.605	3.201	8.725
96	0.096	-12.035	-13.37	-13.114	-11.337	0.844	-10.985	-14.651	22.144
97	0.097	-16.11	-10.28	-8.867	-10.155	-4.769	-9.037	-52.996	9.618
98	0.098	-15.535	-15.504	-11.18	-6.647	-9.611	-13.875	-58.253	13.141
99	0.099	-13.611	-14.925	-11.777	-5.657	-9.037	-5.945	-53.055	-4.058
100	0.1	-16.521	-11.635	-7.154	-8.57	-8.479	-11.179	-11.68	5.132
101	0.101	-13.05	-11.052	-6.6	-9.349	-8.905	-8.28	-16.983	2.342
102	0.102	-15.379	-14.541	-11.46	-14.971	-11.294	-7.525	-21.906	-21.003
103	0.103	-13.256	-13.189	-13.414	-8.406	-11.726	-14.897	-26.239	-11.819
104	0.104	-12.874	-16.094	-14.016	-7.64	-10.6	-10.08	-30.189	7.824
105	0.105	-18.686	-10.1	-10.548	-2.035	-8.697	-4.098	-3.768	41.198
106	0.106	-13.076	-14.364	-11.93	-9.961	-7.948	-6.415	-6.988	9.154
107	0.107	-12.503	-12.037	-11.554	-13.026	-9.912	-14.365	-3.859	-19.963
108	0.108	-13.089	-13.972	-12.727	-12.047	-9.745	-13.415	-6.553	-31.291
109	0.109	-15.993	-18.616	-13.12	-25.202	-9.164	-8.595	-24.39	-34.632
110	0.11	-10.194	-16.881	-12.937	-46.495	-12.258	-7.836	-36.099	-19.054
111	0.111	-15.813	-18.243	-13.719	-38.183	-11.87	-7.083	-34.058	-56.075
112	0.112	-13.885	-14.954	-14.504	0.334	-14.576	-10.581	-47.717	-20.932
113	0.113	-14.477	-12.842	-15.097	5.762	-9.738	-4.6	-67.182	-7.46
114	0.114	-15.073	-11.696	-12.981	10.802	-7.8	-10.238	-74.868	13.219
115	0.115	-14.7	-15.205	-12.794	6.357	2.252	-9.678	-63.401	-5.601
116	0.116	-12.398	-14.077	-15.51	-6.035	-2.03	-12.999	-69.95	4.414
117	0.117	-15.319	-15.266	-10.483	-9.72	-3.218	-14.763	-60.483	26.182
118	0.118	-14.178	-14.914	-11.059	-6.454	-14.084	-13.426	-65.95	28.782
119	0.119	-14.583	-12.047	-15.125	-9.57	-9.874	-10.161	-42.419	41.406
120	0.12	-16.733	-13.234	-10.288	-12.288	-6.241	-7.299	-18.911	6.223
121	0.121	-14.825	-9.768	-16.294	-9.777	-12.258	-11.028	-9.917	-9.023
122	0.122	-13.486	-16.365	-12.235	-12.105	-13.24	-14.371	-1.877	4.388
123	0.123	-17.18	-11.546	-15.736	-9.998	-8.423	-15.586	5.345	-41.604
124	0.124	-14.686	-10.779	-11.126	-11.946	-5.945	-11.189	11.934	-35.721
125	0.125	-13.36	-11.562	-16.583	-17.175	1.345	-14.134	43.436	-8.169
126	0.126	-15.51	-13.511	-14.67	-15.649	2.186	-7.198	47.435	16.913
127	0.127	-14.383	-14.101	-7.335	-14.325	-5.884	-10.145	26.252	-5.998
128	0.128	-14.027	-13.534	-10.252	-5.455	-6.948	-12.722	14.556	6.323
129	0.129	-18.318	-14.908	-12.782	-16.331	-6.031	-7.177	17.384	2.639
130	0.13	-14.288	-18.217	-3.884	-15.031	-8.589	-5.301	26.221	-14.352
131	0.131	-11.806	-15.328	-7.381	-16.242	-7.849	-10.012	23.086	-17.327
132	0.132	-14.159	-12.64	-12.614	-12.821	-15.819	-9.48	35.443	-25.418
133	0.133	-11.301	-16.138	-9.718	-13.854	-12.751	-8.151	42.008	-38.012
134	0.134	-13.284	-15.766	-13.982	-12.951	-7.945	-11.471	26.687	-44.833
135	0.135	-18.365	-13.846	-16.306	-13.789	-8.734	-11.124	35.943	-29.78
136	0.136	-17.833	-10.38	-15.727	-6.481	-12.835	-16.399	51.386	-35.326
137	0.137	-16.138	-10.786	-11.086	-17.339	-17.71	-12.982	31.796	-19.154
138	0.138	-14.832	-16.799	-12.821	-18.706	-19.669	-8.371	8.148	-37.982
139	0.139	-16.235	-16.038	-9.342	-12.352	-19.113	-12.418	-14.129	-19.861
140	0.14	-15.897	-18.375	-7.007	-13.529	-14.293	-12.805	-17.248	-35.804
141	0.141	-12.277	-17.813	-9.896	-8.333	-13.724	-7.384	-45.914	-16.302
142	0.142	-11.95	-15.899	-13.555	-1.59	-5.983	-13.959	-57.531	-18.455
143	0.143	-16.071	-13.015	-8.109	-7.643	-13.913	-16.676	-67.932	-11.153
144	0.144	-18.629	-12.65	-8.656	-11.755	-17.016	-12.421	-71.409	-17.282
145	0.145	-15.389	-12.282	-10.583	-18.384	-14.105	-10.103	-46.218	11.922
146	0.146	-15.053	-12.686	-8.869	-22.67	-8.103	-14.944	-49.848	-0.288
147	0.147	-19.556	-16.382	-14.725	-15.334	-5.783	-7.609	-40.879	-3.707
148	0.148	-15.546	-15.044	-12.426	-14.381	-6.37	-6.658	-43.908	-0.241
149	0.149	-15.216	-12.157	-11.855	-1.234	-1.75	-4.18	-31.405	-40.951
150	0.15	-15.659	-10.241	-13.797	-10.932	7.129	-9.852	-20.035	-24.428
151	0.151	-15.332	-10.638	-14.383	-16.189	24.139	0.861	-18.077	-9.271
152	0.152	-17.321	-14.132	-16.908	-11.568	3.025	-7.199	-27.916	-32.032
153	0.153	-15.441	-9.693	-13.625	-7.337	-11.111	-2.995	-31.546	-33.918
154	0.154	-16.279	-10.285	-15.762	-8.518	-18.656	-11.942	-22.966	-4.821
155	0.155	-18.276	-11.653	-9.773	-12.017	-11.696	-25.102	-21.521	6.511
156	0.156	-13.699	-14.37	-15.778	-12.997	-5.313	-9.268	0.119	-3.394
157	0.157	-18.024	-13.992	-15.006	-2.177	0.49	-11.386	-9.21	6.095
158	0.158	-19.827	-13.608	-14.414	-3.556	-22.348	-9.333	-0.916	-30.719
159	0.159	-15.044	-9.162	-9.754	2.806	-19.261	-10.957	27.328	14.821
160	0.16	-15.69	-9.75	-11.478	-0.709	-10.95	-6.243	8.529	-3.248
161	0.161	-16.341	-14.594	-10.114	-16.815	-13.487	-13.379	5.218	13.339
162	0.162	-12.929	-5.894	-7.793	-19.169	-20.465	-6.979	-10.457	28.585
163	0.163	-9.706	-9.38	-8.981	-21.291	-22.602	-3.499	15.112	5.921
164	0.164	-14.619	-2.023	-13.263	-16.44	-16.795	-6.593	25.218	-6.265
165	0.165	-10.04	-1.053	-12.107	-2.878	-8.083	-5.613	28.37	-17.276
166	0.166	-9.529	-3.567	-14.045	-4.615	-0.137	-9.838	48.178	13.882
167	0.167	-10.932	-2.793	-16.95	0.025	-4.386	-12.12	40.7	-6.627
168	0.168	-15.453	-9.375	-10.948	-10.052	-8.048	-10.145	43.105	27.63
169	0.169	-16.099	-19.05	-11.715	-18.952	-11.52	-1.406	41.082	14.198
170	0.17	-10.363	-25.43	-10.933	-20.104	-27.556	2.107	31.533	10.201
171	0.171	-17.77	-26.583	-11.508	-23.204	-25.196	-0.97	12.343	-1.03
172	0.172	-14.903	-19.222	-1.448	-8.523	-18.777	-1.924	15.04	-4.345
173	0.173	-15.719	-24.056	5.72	-2.144	-1.323	-7.905	26.866	-1.234
174	0.174	-11.699	-21.531	4.562	-4.087	19.806	-15.22	41.984	-3.983
175	0.175	-18.315	-15.911	-13.426	-5.834	62.402	-21.949	48.005	-27.214
176	0.176	-10.416	-20.747	-10.907	-4.286	56.409	-8.768	21.928	-36.484
177	0.177	-13.549	-17.462	-17.87	-5.638	17.698	0.93	-4.166	-22.308
178	0.178	-8.744	-14.557	-15.727	-4.495	-17.528	-0.806	-27.789	-19.745
179	0.179	-14.773	-14.168	-21.524	-1.016	-21.976	-5.45	-49.484	-40.825
180	0.18	-14.024	-13.777	-16.294	-4.125	-26.032	-4.086	-51.996	-83.417
181	0.181	-17.53	-11.646	-17.83	4.762	-22.342	-18.394	-54.298	-150.618
182	0.182	-10.192	-12.804	-19.17	3.587	-25.612	-31.93	-61.055	-106.005
183	0.183	-9.241	-17.826	-15.487	-12.481	-16.306	-23.196	-54.452	-49.191
184	0.184	-11.769	-14.526	-18.962	-10.162	-24.6	-15.23	-56.207	2.411
185	0.185	-15.848	-11.609	-17.989	-25.067	-6.774	-5.141	-50.821	-44.492
186	0.186	-15.284	-12.95	-13.144	-38.619	-4.425	6.697	-46.02	-38.598
187	0.187	-17.225	-16.225	-21.071	-33.389	-19.292	-17.089	-38.699	-22.262
188	0.188	-16.649	-15.048	-9.254	-15.972	-13.458	-54.823	-47.482	-7.286
189	0.189	-13.158	-13.099	-23.564	-22.944	-15.179	-29.625	-29.404	-2.977
190	0.19	-9.867	-9.603	-21.61	-12.299	-19.793	-25.059	-16.578	-7.165
191	0.191	-8.705	-8.429	-23.337	-10.361	-26.898	-20.911	-23.506	3.888
192	0.192	-13.143	-12.868	-24.87	-1.642	-23.145	-9.738	-51.153	7.057
193	0.193	-22.023	-11.115	-23.503	-3.176	-9.916	-13.303	-1.989	53.989
194	0.194	-20.845	-12.45	-3.936	-7.43	-22.052	-10.427	-8.535	73.827
195	0.195	-14.826	-13.791	27.238	-19.239	-10.976	-7.956	-2.471	43.392
196	0.196	-15.768	-11.648	31.317	-23.892	-6.675	4.517	-18.816	-28.803
197	0.197	-16.707	-12.022	5.01	-22.549	-7.787	1.63	-23.726	20.518
198	0.198	-14.164	-15.492	-12.009	-18.871	3.092	12.04	-37.141	47.198
199	0.199	-14.909	-10.639	-15.094	-10.542	1.768	29.525	-24.586	55.295
200	0.2	-12.935	-16.623	-12.374	-5.305	-1.886	64.418	-28.049	47.909
201	0.201	-16.186	-14.281	-9.847	-12.077	-3.006	49.239	-17.75	14.438
202	0.202	-16.722	-14.843	-16.806	-12.86	-12.632	-19.287	-14.407	8.445
203	0.203	-8.743	-12.897	-14.668	-12.091	-18.986	-28.951	-11.462	-8.037
204	0.204	-12.182	-13.459	-12.718	-14.03	-5.819	-55.413	-13.732	-33.224
205	0.205	-11.161	-12.09	-14.448	-12.099	-7.559	-14.57	-29.746	-56.062
206	0.206	-8.2	-14.402	-15.979	-13.843	-5.991	-51.45	-10.316	-110.261
207	0.207	-14.138	-16.519	-26.035	-8.042	-7.322	-125.294	-2.465	-73.369
208	0.208	-19.688	-14.571	-24.863	-7.274	-0.912	-95.572	-4.477	0.526
209	0.209	-13.049	-14.173	-23.687	-7.872	0.247	-32.96	10.741	-48.922
210	0.21	-5.048	-12.613	-13.994	-8.453	5.479	7.766	12.987	-40.061
211	0.211	-10.205	-9.889	-5.074	-4.376	-3.417	15.188	11.501	-64.525
212	0.212	-13.042	-11.813	12.942	-6.876	-6.901	21.807	0.709	-42.515
213	0.213	-6.971	-13.916	5.417	-11.335	-9.994	15.827	-6.216	-49.158
214	0.214	-15.799	-13.128	-10.821	-14.275	-9.015	-0.633	2.971	-43.233
215	0.215	-12.239	-14.466	-12.942	-11.783	-9.774	-15.747	21.246	-37.932
216	0.216	-26.098	-10.773	-14.868	-14.119	-10.527	-20.224	29.063	-33.012
217	0.217	-8.611	-10.37	-13.111	-9.296	-17.082	-16.172	36.296	-19.55
218	0.218	-10.857	-12.685	-17.743	-19.367	-17.828	-4.959	21.643	34.522
219	0.219	-8.655	-14.811	-19.081	-23.644	-23.416	-1.694	27.69	56.454
220	0.22	-22.126	-15.209	-12.684	-11.863	-23.98	7.576	15.746	62.914
221	0.221	-30.762	-12.509	-9.182	8.819	-19.335	4.832	4.943	44.631
222	0.222	-19.653	-14.649	-14.392	-10.939	-17.6	-2.772	-16.522	5.814
223	0.223	-18.221	-13.871	-13.4	-8.424	-9.67	-19.117	-13.236	10.731
224	0.224	-19.305	-13.094	-14.155	-10.754	3.514	-17.095	-10.363	-12.268
225	0.225	-15.74	-9.412	-11.821	-17.145	15.739	0.21	-17.745	-16.515
226	0.226	-14.696	-5.918	-11.242	-15.22	17.343	2.427	-10.615	-27.875
227	0.227	-13.647	-13.258	-13.178	4.126	4.41	8.717	0.139	-44.966
228	0.228	-14.34	-12.274	-12.605	-3.432	-4.314	6.696	-9.462	-10.598
229	0.229	-18.322	-15.159	-10.092	-5.762	-9.008	-2.11	-28.749	2.892
230	0.23	-14.77	-14.366	-11.453	-3.64	-13.312	-6.86	-36.225	6.877
231	0.231	-15.275	-12.028	-17.263	-5.591	-17.038	-11.218	-33.822	33.109
232	0.232	-14.627	-15.495	-13.197	-10.824	-15.908	-23.141	-31.596	9.177
233	0.233	-13.196	-17.408	-12.616	-12.38	-19.038	-24.819	-2.487	-12.771
234	0.234	-11.765	-19.132	-13.196	-11.05	-8.222	-20.684	-6.463	-15.483
235	0.235	-11.311	-15.627	-13.776	-9.906	-12.506	-24.464	-2.717	23.002
236	0.236	-17.255	-13.296	-13.388	-13.417	-18.888	-13.716	-5.935	17.606
237	0.237	-12.934	-15.396	-12.03	-16.537	-12.871	-0.83	3.459	22.692
238	0.238	-18.486	-17.313	-12.423	-11.691	-5.512	-27.252	11.903	18.335
239	0.239	-11.847	-13.806	-16.089	-10.913	-10.346	-84.085	14.572	6.031
240	0.24	-9.27	-14.943	-10.676	-13.29	-23.505	-43.545	21.711	24.879
241	0.241	-14.819	-12.21	-14.16	-15.244	-33.194	67.447	11.256	-12.78
242	0.242	-19.597	-10.245	-13.584	-15.855	-17.342	210.582	24.958	-37.86
243	0.243	-14.893	-15.067	-15.327	-11.803	-10.966	114.349	2.241	-33.29
244	0.244	-15.427	-10.21	-11.851	-10.462	-1.289	96.888	-13.257	-70.729
245	0.245	-14.986	-12.131	-13.19	-10.845	0.442	112.72	-15.792	-75.653
246	0.246	-14.547	-11.531	-10.254	-9.699	-1.098	271.566	-23.147	-62.001
247	0.247	-13.338	-14.998	-12.938	-13.394	3.189	-46.241	-16.019	-57.903
248	0.248	-10.581	-13.631	-10.24	-16.687	6.889	-273.294	-39.254	-46.62
249	0.249	-15.565	-13.229	-9.493	-11.86	10.408	-67.022	-54.769	-63.618
250	0.25	-13.584	-15.153	-11.458	-12.447	-5.632	-104.596	-51.88	-66.703
251	0.251	-16.441	-15.531	-8.961	-8.375	-7.939	-275.101	-49.198	-41.162
252	0.252	-13.884	-12.035	-11.108	-7.982	-14.325	-244.165	-37.415	-17.337
253	0.253	-11.533	-15.311	-12.486	-8.36	-4.675	-216.189	-39.38	-14.286
254	0.254	-18.069	-12.395	-10.571	-11.252	-6.458	-139.443	-21.813	-11.633
255	0.255	-19.007	-11.995	-11.163	-15.697	-14.413	-23.229	-37.948	1.074
256	0.256	-16.458	-14.691	-7.696	-13.947	-13.067	-2.183	-44.249	36.05
257	0.257	-17.2	-14.88	-10.036	-6.007	-9.396	-21.412	-49.96	0.762
258	0.258	-13.687	-13.515	-12.964	-2.509	-5.917	-4.105	-41.168	23.589
259	0.259	-14.253	-10.992	-11.045	-16.426	-9.01	11.722	-17.305	2.877
260	0.26	-14.808	-14.472	-13.77	-29.957	-2.235	26.075	6.56	14.093
261	0.261	-12.274	-15.827	-12.999	-38.653	-1.458	39.313	9.691	-2.922
262	0.262	-13.613	-20.66	-15.699	-14.827	-8.82	51.191	-4.437	6.365
263	0.263	-14.758	-13.304	-13.746	8.992	-15.607	62.104	-27.719	-7.716
264	0.264	-18.425	-12.336	-8.904	-0.294	-11.362	52.293	-18.503	15.565
265	0.265	-13.965	-13.109	-9.499	-2.992	-10.599	43.43	-15.898	-0.017
266	0.266	-9.894	-17.175	-16.868	-5.501	-10.032	19.081	-8.478	-2.587
267	0.267	-16.866	-10.594	-13.978	-12.481	-17.401	11.774	-10.965	5.13
268	0.268	-17.817	-13.106	-13.216	-10.359	-16.45	18.413	-13.295	31.044
269	0.269	-18.582	-7.496	-9.163	-12.314	-12.202	12.485	-27.072	0.318
270	0.27	-11.225	-12.339	-15.751	-10.583	-8.147	17.982	-22.081	-28.5
271	0.271	-20.138	-9.06	-13.238	-15.212	1.325	23.089	-20.835	-17.092
272	0.272	-16.667	-13.129	-14.012	-16.509	2.482	36.712	-2.424	-13.678
273	0.273	-15.693	-13.517	-9.177	-7.564	-10.672	32.716	20.401	27.235
274	0.274	-16.655	-12.17	-8.6	-13.537	-8.915	21.549	16.888	32.732
275	0.275	-15.88	-11.011	-12.666	-10.416	-10.43	4.575	8.169	-22.725
276	0.276	-15.103	-16.239	-11.314	-13.314	-11.728	1.559	20.507	-74.332
277	0.277	-17.039	-14.312	-10.925	-12.537	-10.516	-6.675	22.369	-27.46
278	0.278	-15.105	-12.389	-12.083	-13.292	-9.323	-4.066	11.283	-33.424
279	0.279	-9.685	-14.137	-11.689	-12.703	-10.276	-6.294	-2.709	-16.931
280	0.28	-16.266	-10.661	-8.197	-9.396	-7.38	-12.582	-1.416	-21.886
281	0.281	-12.012	-11.051	-14.769	-11.124	-13.41	-10.555	-6.514	-8.26
282	0.282	-14.337	-17.64	-11.856	-13.634	-9.387	-8.719	11.826	12.576
283	0.283	-16.276	-16.685	-9.316	-11.307	-8.834	-7.078	13.9	1.393
284	0.284	-11.64	-15.926	-11.605	-14.2	-8.283	-17.051	29.748	52.892
285	0.285	-7.58	-3.745	-9.637	-12.241	-17.191	-20.634	27.204	-28.594
286	0.286	-15.521	-23.103	-9.025	-18.024	-23.602	-21.694	1.631	-39.431
287	0.287	-14.368	-15.557	-8.422	-30.198	-20.152	-20.604	-8.828	-49.24
288	0.288	-13.41	-17.89	-13.262	-7.348	-10.49	-17.572	-37.421	-22.48
289	0.289	-14.391	-15.768	-10.008	33.496	-6.829	-14.945	-34.041	-14.361
290	0.29	-15.174	-13.841	-11.763	5.828	1.468	-14.096	-37.589	-21.739
291	0.291	-14.404	-19.078	-9.236	10.857	2.408	-21.911	-15.993	-15.133
292	0.292	-17.907	-11.153	-11.535	-2.688	-0.518	-33.499	-7.99	-45.564
293	0.293	-14.627	-12.515	-4.931	-6.741	0.267	-34.749	-26.119	-6.889
294	0.294	-18.701	-11.36	-11.681	-25.481	-0.495	-33.232	-33.476	-11.914
295	0.295	-12.909	-17.361	-10.881	-15.386	-8.423	-24.229	-48.788	-43.795
296	0.296	-12.145	-12.147	-13.174	-12.264	-22.343	-20.657	-35.605	-31.373
297	0.297	-14.089	-11.191	-9.653	-20.559	-16.52	-13.135	-55.241	-12.505
298	0.298	-13.516	-15.465	-11.542	-7.772	-18.242	-20.046	-42.704	18.509
299	0.299	-14.103	-9.865	-12.08	-5.444	-10.31	-10.659	-45.276	22.582
300	0.3	-15.472	-13.366	-17.864	-16.079	-8.965	-14.391	-34.923	11.356
301	0.301	-14.131	-13.96	-15.547	-18.003	-0.097	-17.929	-33.294	-40.119
302	0.302	-7.569	-15.719	-14.958	-19.727	10.702	-19.038	-28.398	11.564
303	0.303	-16.486	-13.215	-14.368	-18.153	14.91	-16.179	-20.776	5.025
304	0.304	-10.497	-14.583	-18.415	-13.86	3.081	-11.884	-8.082	-0.952
305	0.305	-15.737	-13.434	-13.563	-12.671	-11.274	-10.952	0.381	-17.376
306	0.306	-14.783	-9.765	-12.969	-11.492	-13.244	-10.111	-4.504	-22.368
307	0.307	-19.043	-15.195	-11.21	-14.569	-15.009	-7.913	-3.377	-17.937
308	0.308	-11.708	-11.73	-13.714	-15.517	-16.564	-14.265	0.11	36.134
309	0.309	-16.562	-9.814	-10.419	-14.716	-15.203	-14.816	-8.407	-0.941
310	0.31	-8.642	-6.94	-12.541	-12.381	-14.036	-18.657	-3.345	-7.629
311	0.311	-13.886	-11.813	-16.216	-17.22	-12.866	-11.85	5.446	-1.712
312	0.312	-18.745	-12.435	-12.92	-12.576	-9.779	-12.377	23.366	-18.276
313	0.313	-10.832	-14.217	-11.752	-7.137	-12.741	-8.088	10.511	-23.468
314	0.314	-18.207	-13.858	-9.804	-15.027	-12.046	-5.969	22.022	-37.134
315	0.315	-15.329	-13.493	-10.959	-7.651	-9.826	-10.479	28.329	-57.934
316	0.316	-14.575	-13.898	-12.509	5.132	-7.994	-18.137	34.089	-61.726
317	0.317	-20.207	-16.624	-10.588	-0.106	-10.017	-17.119	35.805	-44.771
318	0.318	-16.743	-13.926	-13.12	1.421	-14.139	-14.188	18.348	-54.14
319	0.319	-12.128	-13.746	-14.683	-8.666	-13.788	-14.938	2.032	-23.056
320	0.32	-11.574	-9.888	-11.406	-20.51	-8.389	-4.292	25.4	-10.742
321	0.321	-15.08	-13.387	-11.817	-37.966	-7.829	-8.559	41.063	7.911
322	0.322	-20.54	-18.822	-11.455	-35.688	-12.486	-7.41	32.775	4.498
323	0.323	-17.09	-12.262	-10.322	-16.582	-13.088	-6.27	30.347	1.326
324	0.324	-13.836	-16.543	-11.125	-14.105	-18.936	-1.091	0.101	-24.258
325	0.325	-13.292	-14.245	-8.442	-2.528	-29.616	-6.004	12.65	-7.336
326	0.326	-11.97	-9.423	-11.961	-0.422	-25.392	-10.368	24.05	8.185
327	0.327	-11.615	-12.729	-13.16	-2.379	-19.03	-11.249	0.429	-0.28
328	0.328	-15.72	-18.163	-15.128	-4.124	-10.73	-13.298	-15.063	17.418
329	0.329	-17.115	-17.595	-13.23	-15.181	3.182	-20.764	-29.037	-8.449
330	0.33	-12.704	-19.539	-13.451	-10.944	16.698	-14.114	-26.394	-11.888
331	0.331	-15.655	-12.966	-17.95	-7.28	18.417	-15.018	-37.893	-40.3
332	0.332	-14.346	-12.202	-22.656	-10.787	4.067	-15.914	-22.856	8.769
333	0.333	-11.1	-11.444	-25.625	-16.035	2.101	-8.095	-28.511	2.095
334	0.334	-15.215	-14.942	-22.175	-22.824	-10.124	-2.996	-26.626	20.185
335	0.335	-14.871	-16.886	-17.762	-18.591	0.884	-7.995	-24.935	25.515
336	0.336	-18.202	-16.307	-8.907	-14.551	2.217	-12.411	-40.672	-40.268
337	0.337	-14.184	-11.488	10.578	-11.095	-9.619	-8.491	-72.474	-31.556
338	0.338	-15.585	-14.789	30.255	-3.773	-5.015	-10.741	-85.904	8.894
339	0.339	-14.272	-10.735	1.927	-2.821	-3.493	-10.233	-98.188	1.349
340	0.34	-18.377	-10.349	-16.916	1.458	-10.662	-4.349	-63.974	-32.322
341	0.341	-10.489	-10.738	-27.041	-5.911	-17.049	-11.924	-22.569	-2.081
342	0.342	-21.368	-12.87	-23.996	-12.701	-27.884	-11.281	-5.874	-29.88
343	0.343	-17.158	-17.317	-21.363	-25.892	-20.729	-9.153	29.598	-45.14
344	0.344	-13.52	-16.736	-18.919	-20.121	-8.93	2.644	34.311	-86.495
345	0.345	-17.049	-10.927	-21.319	-14.947	-16.871	-2.849	-2.968	-47.897
346	0.346	-18.065	-11.703	-23.53	-13.444	-21.14	1.794	-58.239	-63.075
347	0.347	-17.135	-11.124	-29.408	-6.321	-19.998	-2.504	-65.291	-3.577
348	0.348	-16.407	-13.056	-20.751	-2.677	-2.007	-1.308	-41.802	38.742
349	0.349	-14.123	-10.154	-3.38	-3.857	0.509	-2.423	5.269	30.662
350	0.35	-13.581	-14.988	12.83	-6.974	2.836	-9.758	35.851	23.39
351	0.351	-13.041	-11.11	-2.119	-11.834	0.717	-16.515	63.71	30.035
352	0.352	-13.66	-14.392	-7.965	-17.85	2.671	-13.944	58.838	11.829
353	0.353	-16.597	-14.973	-16.709	-25.216	-13.175	-11.599	27.069	17.267
354	0.354	-17.988	-13.621	-12.092	-18.451	-6.765	-21.061	23.166	2.238
355	0.355	-16.666	-16.909	-13.467	-12.466	-12.56	-12.143	12.084	-11.306
356	0.356	-23.277	-15.743	-14.647	-11.703	-17.785	-8.653	8.927	42.861
357	0.357	-8.598	-9.738	-13.504	-6.879	-25.722	-5.563	-12.839	64.874
358	0.358	-10.757	-8.955	-10.423	-12.886	-29.978	-0.747	12.793	44.898
359	0.359	-12.717	-1.592	-11.794	-12.504	-26.295	-6.792	9.578	2.336
360	0.36	-11.003	-2.55	-10.842	-8.44	-20.288	-19.01	-12.237	-25.346
361	0.361	-9.475	-1.766	-15.112	-10.375	-4.207	-41.851	-31.944	-20.32
362	0.362	-10.849	-7.375	-15.897	-8.434	26.189	-32.597	-29.404	11.609
363	0.363	-14.549	-12.212	-19.387	-15.01	30.279	-12.909	-17.786	-42.649
364	0.364	-13.408	-18.209	-10.684	-7.065	41.536	-5.439	-15.681	-50.063
365	0.365	-14.399	-20.532	-7.203	-3.966	31.499	6.097	-29.256	-43.536
366	0.366	-13.448	-22.46	-4.114	6.88	9.664	-4.623	-27.563	-73.987
367	0.367	-19.464	-20.518	-3.156	2.641	-21.456	-6.614	-6.907	-57.525
368	0.368	-10.576	-19.932	-7.421	1.493	-33.806	-11.897	12.776	-42.469
369	0.369	-14.071	-15.078	-8.196	7.513	-37.444	-10.408	-0.097	-65.291
370	0.37	-13.107	-16.998	-6.272	2.297	-27.337	-9.127	-16.472	-36.198
371	0.371	-6.338	-14.084	-6.852	-0.609	-24.193	-15.602	-39.97	-17.294
372	0.372	-10.597	-14.46	-7.432	1.902	-15.828	-12.213	-55.71	-48.033
373	0.373	-9.829	-11.168	-6.079	-6.996	-8.236	-9.235	-64.097	-43.792
374	0.374	-11.759	-9.995	-11.498	-17.815	-10.513	-6.491	-71.719	13.089
375	0.375	-15.042	-15.984	-9.559	-24.939	-12.602	-2.36	-69.5	4.996
376	0.376	-15.609	-18.483	-8.974	-26.039	-18.373	-11.357	-50.386	-31.915
377	0.377	-10.755	-16.142	-15.557	-36.829	-16.584	-14.932	-37.649	-11.95
378	0.378	-11.32	-15.549	-13.045	-15.138	-11.886	-15.948	-11.955	6.258
379	0.379	-9.561	-18.827	-21.946	-18.216	-4.666	-9.153	5.032	33.987
380	0.38	-10.897	-15.912	-3.94	-20.91	-8.271	-9.905	20.658	28.99
381	0.381	-11.256	-13.381	-1.417	-13.346	-7.033	-15.51	0.89	-21.191
382	0.382	-16.071	-12.007	0.907	-15.648	-1.735	-17.442	3.374	-1.192
383	0.383	-12.756	-11.6	-26.769	-17.747	-0.714	-7.37	10.328	-7.088
384	0.384	-16.789	-14.29	-23.092	-11.921	-8.605	11.413	16.714	9.493
385	0.385	-16.371	-12.343	-13.02	-10.16	-13.794	3.888	14.79	14.645
386	0.386	-18.659	-10.197	-3.721	-11.687	-6.985	-7.712	-4.563	19.246
387	0.387	-17.472	-10.961	-6.411	-13.014	6.216	-22.605	2.978	15.258
388	0.388	-20.148	-12.876	-3.86	-9.305	0.432	-51.623	0.627	34.135
389	0.389	-19.725	-16.544	-6.141	-15.263	-11.738	-5.748	-27.083	30.986
390	0.39	-14.843	-13.042	-16.773	-12.138	-13.261	73.624	-38.348	-15.926
391	0.391	-18.29	-14.381	-22.586	-11.138	-14.597	127.834	-55.368	-22.472
392	0.392	-14.96	-13.978	-3.243	-11.894	-10.905	137.712	-39.642	-4.237
393	0.393	-17.822	-11.253	-5.763	-11.108	-9.732	111.019	-47.898	1.18
394	0.394	-14.297	-13.178	-8.086	-9.167	-10.679	-11.074	-40.248	-23.961
395	0.395	-7.87	-12.971	-5.953	-4.508	-11.612	-203.591	-37.843	-55.898
396	0.396	-17.502	-8.502	-15.622	-7.391	-10.813	-126.727	-35.669	-10
397	0.397	-11.073	-13.133	-27.807	-15.303	-11.561	-149.911	-6.652	-28.193
398	0.398	-17.029	-12.54	-29.348	-14.107	-15.018	-128.774	30.897	-89.085
399	0.399	-16.016	-12.914	-25.073	-10.987	-8.973	-71.075	56.087	-97.083
400	0.4	-14.999	-17.348	-23.879	-15.818	-9.705	-53.634	60.612	-74.996
401	0.401	-14.171	-16.759	-22.681	-16.573	-10.248	-69.494	64.769	-28.138
402	0.402	-13.344	-9.784	-21.694	-17.29	-8.285	-26.338	46.089	-9.95
403	0.403	-16.778	-6.876	-22.649	-13.773	-8.838	-13.178	36.08	-48.629
404	0.404	-14.795	-12.871	-25.166	-3.748	-8.445	-1.348	39.178	6.932
405	0.405	-18.817	-13.63	-17.801	-5.077	-9.795	9.567	30.853	14.246
406	0.406	-16.25	-11.683	-14.886	-1.374	-5.739	19.515	28.334	34.111
407	0.407	-16.593	-17.668	-12.35	-9.677	-7.105	28.488	21.345	28.108
408	0.408	-13.636	-15.33	-11.554	-10.617	-8.483	36.687	10.656	11.66
409	0.409	-13.972	-13.38	-8.046	-11.569	-5.602	14.695	4.823	-3.519
410	0.41	-12.759	-12.789	-11.322	-9.044	-10.838	-5.156	6.542	-8.075
411	0.411	-16.964	-12.189	-11.882	-14.642	-2.895	25.302	1.844	-4.136
412	0.412	-15.173	-10.818	-10.517	-8.046	-10.228	30.79	6.024	37.307
413	0.413	-9.322	-13.136	-9.152	-8.8	-15.028	45.964	-0.436	20.768
414	0.414	-11.606	-10.235	-8.758	-8.014	-7.069	32.507	-8.823	5.549
415	0.415	-13.497	-16.249	-5.065	-7.419	-10.144	20.214	-7.902	9.864
416	0.416	-11.526	-15.485	-4.659	-9.344	-11.111	-6.017	-22.638	-44.424
417	0.417	-15.556	-14.72	-5.023	-11.074	-8.619	-2.652	-33.278	22.205
418	0.418	-13.01	-19.567	-11	-16.876	-12.738	0.521	-23.549	-22.638
419	0.419	-14.326	-17.63	-3.048	-14.533	-12.217	8.914	-28.678	-30.864
420	0.42	-12.169	-11.037	-10.393	-11.027	-10.329	21.769	-49.282	-67.907
421	0.421	-16.592	-13.548	-9.41	-15.663	-4.95	14.891	-57.523	-114.809
422	0.422	-13.657	-9.477	-6.883	-12.752	-9.812	25.615	-65	-59.901
423	0.423	-17.112	-12.955	-7.652	-7.911	-9.258	46.983	-57.944	-52.612
424	0.424	-14.769	-14.877	-11.122	-17.978	-6.375	10.105	-51.443	48.155
425	0.425	-17.655	-16.603	-9.182	-28.057	-7.747	-25.028	-80.325	33.862
426	0.426	-16.485	-14.076	-6.268	-13.752	-10.087	-29.392	-67.763	47.012
427	0.427	-15.309	-12.718	-6.646	7.519	-7.974	-58.344	-63.871	35.136
428	0.428	-16.843	-14.839	-12.06	-0.824	-6.826	-99.876	-60.341	2.581
429	0.429	-17.601	-12.895	-13.987	-8.371	-8.761	-83.35	-44.393	-7.333
430	0.43	-18.364	-15.595	-12.056	-6.048	-9.523	-48.05	-41.392	-88.091
431	0.431	-14.675	-13.458	-10.294	-8.192	-10.863	-34.424	-28.31	-33.968
432	0.432	-13.31	-14.223	-8.916	-17.883	-10.078	-30.288	-16.415	-24.221
433	0.433	-15.63	-12.859	-9.281	-12.673	-7.369	-18.986	-18.266	-51.022
434	0.434	-16.788	-10.133	-12.191	-14.22	-10.854	-22.193	-12.193	-26.756
435	0.435	-16.405	-15.156	-7.738	-9.939	-4.273	-12.803	7.405	-48.892
436	0.436	-10.601	-9.136	-10.625	-11.075	-11.032	-10.017	10.109	-29.047
437	0.437	-12.925	-14.729	-13.116	-12.22	-5.017	-7.442	17.232	-35.142
438	0.438	-14.86	-8.137	-11.745	-15.303	-4.226	-5.073	28.027	-29.834
439	0.439	-18.153	-14.129	-14.627	-6.362	-7.724	-15.693	37.839	-14.864
440	0.44	-14.089	-13.349	-12.674	-9.815	-8.34	-5.94	29.24	26.172
441	0.441	-10.602	-13.924	-14.605	-6.688	-8.977	-0.584	27.775	31.428
442	0.442	-17.954	-15.849	-13.823	-7.625	-11.545	-5.099	20.68	36.313
443	0.443	-12.721	-14.098	-11.09	-11.862	-9.264	-9.256	6.456	4.227
444	0.444	-9.813	-15.444	-12.23	-11.058	-12.209	-15.602	12.353	0.044
445	0.445	-15.805	-14.085	-14.346	-11.614	-9.523	-9.69	7.226	3.545
446	0.446	-13.476	-12.919	-13.55	-12.167	-11.471	-10.882	15.259	20.387
447	0.447	-12.894	-11.753	-14.315	-17.562	-9.353	-13.89	5.289	-1.6
448	0.448	-13.467	-14.459	-14.117	-6.719	-12.647	-0.819	6.577	-32.904
449	0.449	-15.211	-16.592	-13.526	1.224	-10.522	1.084	3.229	29.427
450	0.45	-18.693	-12.138	-10.416	-14.638	-7.809	6.347	-1.881	2.644
451	0.451	-16.373	-10.212	-11.557	-46.569	-6.654	7.957	3.057	10.747
452	0.452	-14.238	-10.792	-12.69	-23.724	-8.791	9.364	9.134	-40.933
453	0.453	-15.396	-12.143	-8.391	30.482	-4.348	-10.082	13.228	-34.387
454	0.454	-11.91	-18.526	-15.302	-21.169	-1.06	-52.557	2.378	-4.046
455	0.455	-17.711	-17.751	-16.209	-14.564	1.841	-34.258	-11.976	1.422
456	0.456	-15.388	-16.978	-22.14	-8.55	-1.637	-17.698	-2.354	-23.64
457	0.457	-13.453	-13.497	-19.748	-13.954	1.657	-12.563	-0.698	-28.003
458	0.458	-14.036	-12.922	-17.753	-8.92	-1.244	-8.015	0.733	9.655
459	0.459	-18.098	-7.506	-10.372	-4.466	-7.244	-20.319	-9.462	-15.399
460	0.46	-17.709	-18.347	-15.204	-8.529	-16.928	-16.594	-0.687	-19.778
461	0.461	-14.418	-16.796	-9.177	-12.206	-15.765	-19.866	7.529	17.868
462	0.462	-14.806	-12.536	-9.905	-15.506	-12.265	-10.539	8.413	-27.485
463	0.463	-12.092	-11.38	-9.271	-12.413	-9.161	-2.197	9.33	-33.313
464	0.464	-17.888	-5.387	-9.791	-9.704	-10.127	0.341	-3.868	-16.695
465	0.465	-12.272	-10.612	-11.473	-7.188	-10.887	7.297	-25.18	-31.65
466	0.466	-11.686	-11.592	-13.934	-4.869	-13.196	5.134	-39.316	-8.632
467	0.467	-13.619	-9.086	-14.296	-7.004	-9.705	-0.742	-52.072	12.18
468	0.468	-15.354	-16.447	-13.896	-24.432	-10.287	-2.544	-63.662	-6.382
469	0.469	-10.512	-19.36	-8.66	-22.127	-14.354	-10.546	-65.754	-30.034
470	0.47	-12.449	-13.376	-13.472	-15.751	-7.373	-14.872	-44.436	-8.011
471	0.471	-13.023	-12.602	-11.511	-17.693	-14.13	-11.256	-36.092	-5.157
472	0.472	-15.541	-12.029	-7.417	-12.476	-2.696	-7.841	-43.605	-17.8
473	0.473	-11.089	-16.675	-14.354	-14.033	-4.242	-11.001	-45.88	-10.641
474	0.474	-11.672	-17.259	-11.427	-9.786	-8.494	-12.023	-52.193	-42.35
475	0.475	-10.315	-16.88	-13.917	-10.961	-9.64	-9.597	-46.302	-19.198
476	0.476	-15.73	-11.467	-11.571	-7.501	-13.115	-8.946	-40.988	1.816
477	0.477	-13.788	-13.407	-12.121	-6.546	-12.146	-11.004	-36.205	-9.128
478	0.478	-17.074	-12.835	-11.517	-5.572	-16.992	-10.551	-31.804	1.165
479	0.479	-13.003	-15.742	-6.078	-8.085	-19.513	-7.794	-30.479	16.973
480	0.48	-16.479	-10.906	-12.64	4.097	-21.835	-11.375	-31.453	2.94
481	0.481	-16.86	-11.487	-15.136	5.827	-15.254	-9.1	-23.908	5.473
482	0.482	-13.952	-10.914	-12.793	1.166	-2.081	-15.71	-14.802	-6.065
483	0.483	-12.779	-17.876	-7.937	-14.728	-3.996	-12.833	-3.758	4.684
484	0.484	-11.608	-13.039	-9.852	-25.386	-12.686	-17.101	12.302	-24.235
485	0.485	-13.151	-20.977	-11.579	-23.468	-23.703	-8.201	44.414	-11.739
486	0.486	-15.075	-17.892	-11.953	-14.776	-16.525	-7.033	40.129	-7.947
487	0.487	-15.258	-13.054	-8.648	-13.24	-7.612	-7.997	36.222	-4.467
488	0.488	-14.666	-10.543	-11.54	-29.119	10.409	-7.019	32.666	11.381
489	0.489	-15.242	-12.867	-11.924	-22.744	12.943	-14.949	22.712	42.684
490	0.49	-15.047	-10.943	-7.667	-16.95	24.556	-13.985	32.096	-19.626
491	0.491	-16.005	-15.591	-12.497	-15.218	13.919	-3.152	29.462	-28.204
492	0.492	-18.118	-13.854	-10.555	-7.297	4.254	-7.409	11.74	-3.49
493	0.493	-16.951	-12.502	-11.128	-14.47	2.507	-8.565	9.503	-25.245
494	0.494	-16.163	-11.146	-7.629	-8.1	-14.917	-5.09	7.447	8.397
495	0.495	-12.275	-12.308	-14.005	-9.28	-21.895	-6.069	5.55	2.529
496	0.496	-15.75	-10.369	-9.735	-10.256	-19.77	-10.922	7.29	-13.757
497	0.497	-16.125	-13.851	-12.048	-1.362	-21.689	-10.165	-7.038	1.55
498	0.498	-13.212	-8.043	-12.619	-4.86	-19.916	-12.491	-1.292	-2.683
499	0.499	-15.136	-15.398	-9.318	-3.897	-18.335	-10.566	10.817	-65.01
500	0.5	-11.643	-8.624	-11.041	-2.926	-8.244	-10.001	-0.332	-55.966
501	0.501	-18.216	-16.557	-13.542	-10.876	-7.066	-7.106	-4.777	-15.303
502	0.502	-15.301	-13.463	-20.872	-18.265	-5.912	-12.91	-1.266	21.664
503	0.503	-16.067	-12.498	-28.21	-15.379	-11.176	-8.858	6.919	1.693
504	0.504	-16.835	-16.77	-27.22	-12.834	-10.27	-12.373	5.809	-28.751
505	0.505	-14.895	-14.477	-22.948	-7.245	-16.323	-15.708	0.814	-56.455
506	0.506	-11.6	-12.569	-18.872	-7.843	-10.735	-13.994	8.587	-31.338
507	0.507	-11.016	-14.537	-8.027	-7.263	-8.815	-15.358	13.617	-54.185
508	0.508	-13.526	-13.977	15.792	-8.988	-8.242	-12.073	4.491	-50.184
509	0.509	-13.137	-12.626	25.865	-10.323	-1.684	-13.236	-11.398	-23.883
510	0.51	-12.748	-17.078	-2.373	-7.986	-13.126	-10.552	-30.767	-40.958
511	0.511	-14.689	-15.342	-21.15	-5.877	-17.803	-12.505	-48.731	-44.099
512	0.512	-17.412	-9.547	-24.433	-8.585	-13.569	-7.675	-65.127	-41.415
513	0.513	-16.652	-11.88	-27.534	-12.868	-9.906	-12.51	-67.394	-44.035
514	0.514	-14.731	-15.363	-24.835	-13.285	-13.395	-9.207	-69.464	-23.039
515	0.515	-17.258	-9.365	-17.3	-11.962	-12.451	-8.613	-64.409	-42.832
516	0.516	-12.997	-11.696	3.772	-11.595	-7.636	-5.12	-75.627	-4.451
517	0.517	-19.581	-13.636	6.455	-10.454	2.019	-12.468	-62.837	-32.241
518	0.518	-13.589	-14.218	-1.119	-8.546	-1.673	-7.242	-47.134	-7.134
519	0.519	-11.283	-7.648	-12.761	-13.421	-14.841	-4.343	-28.133	-2.761
520	0.52	-16.13	-15.592	-19.181	-12.883	-13.113	-8.613	-20.713	-6.958
521	0.521	-12.852	-12.492	-21.156	-14.851	-8.477	-12.692	-18.465	-3.38
522	0.522	-12.286	-15.398	-19.453	-10.827	-1.33	-14.628	-16.404	6.552
523	0.523	-12.694	-16.174	-14.847	-8.337	-5.013	-14.049	-14.531	-2.928
524	0.524	-14.059	-13.859	-19.152	-12.799	-11.017	-16.96	-5.904	-5.814
525	0.525	-16.981	-15.794	-15.514	-9.897	-7.927	-11.158	-13.929	-18.831
526	0.526	-16.611	-13.866	-19.045	-7.41	-3.099	-7.093	-26.972	1.961
527	0.527	-13.923	-10.966	-13.853	-11.902	2.889	-11.938	-11.167	21.516
528	0.528	-16.07	-15.808	-14.87	-17.358	-1.183	-8.656	-13.37	59.808
529	0.529	-15.312	-16.388	-14.145	-13.912	-9.121	-14.084	-11.504	64.952
530	0.53	-14.556	-18.14	-13.386	-12.017	-10.095	-13.499	-6.32	59.682
531	0.531	-10.9	-10.208	-12.853	-11.456	-19.005	-10.211	-4.763	45.883
532	0.532	-15.756	-21.054	-10.964	-11.088	-22.483	-4.787	-0.458	16.583
533	0.533	-15.188	-13.898	-12.76	-14.39	-16.473	-6.729	5.96	-9.967
534	0.534	-12.305	-10.232	-11.45	-13.266	-13.361	-13.31	11.991	6.773
535	0.535	-17.158	-9.079	-8.222	-9.624	-10.466	-12.54	23.817	-15.47
536	0.536	-12.532	-14.32	-12.357	-14.088	-9.702	-6.918	15.913	-58.382
537	0.537	-15.454	-15.295	-12.043	-16.992	-15.319	-11.753	31.824	-40.475
538	0.538	-11.992	-12.786	-4.757	-15.636	-10.468	-7.101	25.481	-13.056
539	0.539	-11.623	-10.472	-5.795	-8.292	-0.384	-7.676	19.684	-48.518
540	0.54	-16.483	-17.059	-12.624	-13.528	-7.527	-1.866	7.459	-117.451
541	0.541	-18.442	-14.557	-11.893	-8.687	-11.18	-5.926	-16.379	-107.846
542	0.542	-15.561	-16.89	-12.716	-11.19	-0.33	-15.396	-33.466	-81.409
543	0.543	-18.093	-17.477	-17.604	-11.933	1.024	-6.488	-37.035	10.314
544	0.544	-18.5	-15.547	-13.006	-8.405	-0.14	-9.959	-8.899	18.22
545	0.545	-15.617	-17.295	-15.948	-17.085	-6.155	-2.597	9.731	-18.917
546	0.546	-16.407	-13.818	-12.507	-15.915	-22.24	-3.559	6.308	-52.574
547	0.547	-14.489	-13.435	-12.928	-12.803	-29.219	-16.721	27.998	-70.937
548	0.548	-16.439	-13.054	-13.353	-11.817	-27.1	-3.172	30.485	-54.66
549	0.549	-16.26	-14.219	-19.393	-14.313	-17.429	-1.425	37.782	20.905
550	0.55	-14.923	-12.295	-13.43	-10.22	-5.229	-9.357	67.862	75.048
551	0.551	-17.447	-8.821	-20.815	-12.128	12.21	-19.415	29.982	65.17
552	0.552	-12.619	-9.993	-14.079	-4.773	28.484	-10.504	-5.551	38.529
553	0.553	-12.045	-4.003	-16.63	-7.681	39.155	-9.335	-10.304	46.762
554	0.554	-10.121	1.991	-14.351	-7.289	21.759	-23.259	-14.624	24.791
555	0.555	-15.549	-2.08	-12.072	-6.514	-8.602	-13.577	-26.101	18.268
556	0.556	-12.069	-0.145	-11.523	-15.408	-20.97	-11.834	4.625	-36.652
557	0.557	-14.008	-10.215	-14.833	-31.095	-24.619	-10.275	16.801	0.432
558	0.558	-12.271	-23.19	-8.263	-24.723	-14.528	-8.909	-2.154	-19.387
559	0.559	-15.764	-21.459	-10.774	-15.062	-17.593	0.009	-19.394	-25.265
560	0.56	-8.417	-23.015	1.431	7.763	-14.845	-3.458	-54.076	-30.525
561	0.561	-3.196	-15.859	-7.287	-14.106	-17.335	-13.109	-58.77	-25.323
562	0.562	-6.103	-12.181	-2.668	5.661	-19.636	-14.242	-54.932	-2.304
563	0.563	-6.888	-20.5	-1.345	8.196	-21.733	-15.376	-51.461	-14.532
564	0.564	-15.801	-15.269	-5.051	5.885	-4.284	-16.331	-27.862	-40.624
565	0.565	-24.134	-14.305	-1.584	-4.759	-6.577	-9.532	-24.958	11.092
566	0.566	-16.789	-18.563	-4.685	-6.685	-8.67	-12.024	-33.459	3.942
567	0.567	-15.828	-17.786	-7.577	-4.939	-10.565	-14.318	-36.154	-42.632
568	0.568	-11.578	-15.851	-6.793	-9.581	-15.74	-12.35	-33.978	-36.401
569	0.569	-15.647	-16.426	-4.472	-2.416	-11.054	-10.396	-40.483	-8.443
570	0.57	-15.066	-20.478	-6.416	-6.085	-9.672	-9.806	-50.249	-23.187
571	0.571	-14.488	-13.503	-9.716	-2.596	-8.476	-17.732	-34.435	-0.061
572	0.572	-12.743	-14.464	-9.139	-12.269	-7.277	-11.727	-32.369	29.209
573	0.573	-18.547	-11.946	-10.499	-24.06	-10.337	-8.625	-7.271	10.698
574	0.574	-12.937	-17.557	-16.885	-25.601	-11.273	-11.516	2.761	34.766
575	0.575	-14.873	-9.617	-12.627	-3.924	-8.729	-12.261	-0.349	82.059
576	0.576	-15.455	-10.579	-23.271	5.366	-7.918	-4.861	-3.063	-18.511
577	0.577	-17.199	-11.54	-10.302	-2.95	-9.814	-5.772	9.711	-3.908
578	0.578	-20.685	-14.044	-12.037	-5.463	-13.072	-4.951	7.405	35.824
579	0.579	-14.306	-8.421	-35.834	-7.789	-10.136	-13.809	-15.99	0.482
580	0.58	-15.082	-11.893	-12.018	-18.437	-6.631	-10.295	-50.411	-10.081
581	0.581	-17.403	-8.591	-15.107	-20.372	-9.895	-13.359	-63.917	0.023
582	0.582	-17.983	-12.634	-6.774	-29.074	-5.039	-6.544	-34.86	-44.492
583	0.583	-11.984	-12.239	-14.305	-18.037	-11.02	-9.027	-23.611	12.563
584	0.584	-16.051	-10.861	-2.679	-22.291	1.199	-8.251	-6.566	49.631
585	0.585	-14.113	-11.222	-0.537	-31.192	-3.987	-11.736	-3.455	16.26
586	0.586	-14.699	-13.906	-2.458	-27.706	-2.396	-5.726	-28.995	-26.239
587	0.587	-12.954	-10.401	-7.672	-22.487	-9.503	-11.366	-39.069	-42.618
588	0.588	-15.467	-9.997	-9.207	-19.6	-5.789	-9.46	-17.191	-37.495
589	0.589	-13.138	-12.678	-22.158	-8.187	-6.93	-12.708	2.546	-23.848
590	0.59	-11.007	-7.619	-27.37	-12.823	-10.002	-9.81	0.023	-36.155
591	0.591	-12.942	-14.948	-22.715	-17.081	-12.885	-9.399	6.981	-24.909
592	0.592	-18.745	-15.897	-18.448	-23.473	-12.084	-7.959	9.095	-48.676
593	0.593	-13.125	-15.106	-19.598	-34.315	-11.287	-13.661	26.496	-32.884
594	0.594	-12.545	-14.311	-20.751	-12.643	-11.865	-7.952	33.474	-35.416
595	0.595	-13.121	-14.866	-19.773	3.027	-7.229	-7.285	14.388	-27.696
596	0.596	-14.852	-15.427	-20.727	-5.294	-8.989	-5.266	42.749	-29.898
597	0.597	-16.199	-15.978	-16.451	-2.742	-8.638	-8.078	54.084	-6.378
598	0.598	-13.867	-13.437	-12.363	-9.681	-6.357	-11.522	64.282	-53.364
599	0.599	-12.693	-13.021	-11.769	-16.098	-12.189	-7.078	92.665	-113.894
600	0.6	-17.91	-10.089	-16.404	-14.159	-12.959	-8.839	81.559	-89.426
601	0.601	-19.83	-15.289	-9.8	1.709	-8.101	-10.204	36.973	-81.956
602	0.602	-17.881	-13.324	-14.041	-0.431	-14.064	-12.548	18.855	-61.961
603	0.603	-13.802	-15.234	-8.404	-6.239	-11.711	-10.413	-19.809	-43.745
604	0.604	-15.14	-15.79	-3.544	-1.017	-9.75	-8.488	-24.783	-16.061
605	0.605	-17.451	-18.277	-6.812	-5.671	-7.82	-6.575	-38.27	-0.981
606	0.606	-13.381	-10.9	-10.847	7.289	-9.604	-11.435	-50.599	-23.827
607	0.607	-13.752	-9.912	-10.434	5.528	-7.154	-12.03	-61.752	-11.544
608	0.608	-11.421	-8.936	-9.05	0.864	-9.54	-11.485	-37.857	7.133
609	0.609	-13.537	-11.451	-13.847	-6.307	-9.97	-12.105	-22.11	10.292
610	0.61	-15.463	-15.507	-19.804	-15.211	-7.297	-15.611	-19.331	0.872
611	0.611	-16.609	-17.435	-15.684	-33.198	-6.168	-16.984	-32.05	3.468
612	0.612	-11.752	-14.13	-7.71	-25.657	-9.103	-12.171	-38.938	36.846
613	0.613	-11.16	-18.172	-8.66	-18.68	-5.453	-3.455	-19.685	-13.592
614	0.614	-9.214	-11.187	-11.561	-8.025	-6.822	-11.748	-12.022	6.195
615	0.615	-13.272	-10.199	-12.324	-13.833	-9.728	-10.76	-4.904	24.199
616	0.616	-11.92	-14.438	-9.989	-8.615	-10.115	-11.704	1.635	7.615
617	0.617	-15.206	-13.642	-9.394	-7.081	-11.286	-19.622	-4.038	12.519
618	0.618	-13.072	-17.109	-8.804	-8.453	-9.169	-3.551	-5.637	-10.467
619	0.619	-14.994	-16.512	-10.535	-14.872	-7.844	3.414	-10.131	-56.43
620	0.62	-16.922	-18.236	-11.871	-11.412	-10.381	-2.973	-28.785	-1.547
621	0.621	-17.103	-13.384	-14.157	-10.461	-9.627	-4.89	-15.918	35.272
622	0.622	-15.737	-10.069	-8.318	-15.31	-5.191	-6.624	-13.484	15.163
623	0.623	-12.628	-10.626	-7.503	-7.391	-5.794	-11.251	-32.53	-3.225
624	0.624	-15.326	-10.987	-9.391	-8.381	-8.724	-24.207	-34.913	-8.821
625	0.625	-15.697	-12.328	-4.713	-5.498	-13.576	-29.415	-41.763	-13.924
626	0.626	-13.551	-11.922	-8.77	-9.75	-11.649	-30.947	-43.8	-18.418
627	0.627	-11.593	-13.063	-7.468	-12.059	-3.922	-20.858	-34.055	10.498
628	0.628	-9.06	-14.982	-8.835	-10.116	-11.29	-14.461	-32.25	6.713
629	0.629	-13.883	-15.163	-10.958	-6.829	-8.412	-6.129	-27.558	-17.185
630	0.63	-15.793	-14.374	-7.277	-9.732	-12.687	-7.091	-28.897	-7.99
631	0.631	-12.478	-15.135	-9.574	-15.548	-10.377	-11.925	-11.891	0.238
632	0.632	-15.362	-11.447	-13.608	-13.23	-10.987	-2.244	-4.948	-7.356
633	0.633	-12.823	-17.249	-12.218	-13.822	-10.43	17.309	5.679	8.835
634	0.634	-15.117	-16.473	-10.822	-10.529	-17.029	8.99	3.693	6.637
635	0.635	-12.194	-14.536	-9.616	-9.944	-16.262	-3.777	12.346	8.539
636	0.636	-15.841	-13.954	-11.508	-6.457	-21.892	26.606	10.713	-17.778
637	0.637	-17.17	-11.056	-12.631	-1.99	-11.054	14.23	-2.395	-14.139
638	0.638	-16.761	-18.03	-10.467	-10.868	6.364	-42.47	-4.3	-4.11
639	0.639	-13.062	-15.131	-11.789	-17.227	4.044	-1.825	-9.077	-13.425
640	0.64	-15.362	-15.913	-14.283	-13.701	-2.343	-23.886	-16.377	-5.093
641	0.641	-17.458	-8.562	-12.131	-6.315	-12.021	-70.708	-22.891	2.479
642	0.642	-17.051	-9.54	-14.809	-11.127	-3.321	-76.71	-21.82	-32.501
643	0.643	-11.994	-12.067	-14.388	-13.618	7.714	-49.068	-31.57	-17.374
644	0.644	-15.259	-14.402	-10.87	-9.535	9.075	-34.025	-45.955	-21.787
645	0.645	-16.971	-9.58	-16.258	-20.323	5.41	-20.516	-47.957	-17.665
646	0.646	-14.43	-15.589	-15.643	-44.066	4.255	-24.615	-42.847	-28.791
647	0.647	-14.021	-11.535	-18.896	-26.981	3.301	9.416	-38.304	9.055
648	0.648	-18.06	-15.027	-9.952	20.096	-7.514	50.645	-28.379	14.22
649	0.649	-12.23	-15.616	-11.071	-13.345	-23.346	45.281	-14.205	18.778
650	0.65	-17.817	-11.561	-17.025	-7.312	-25.444	20.115	-0.809	-1.854
651	0.651	-15.857	-12.915	-13.888	-1.856	-27.346	15.642	0.795	1.924
652	0.652	-13.902	-12.538	-14.814	-6.835	-15.127	-5.103	2.17	-14.966
653	0.653	-14.462	-9.647	-12.257	-11.246	-13.585	6.087	-8.054	-17.869
654	0.654	-10.954	-12.367	-11.441	-7.153	-9.332	2.768	-4.554	-31.777
655	0.655	-10.544	-13.535	-14.877	-10.806	-5.661	5.876	-1.215	-49.337
656	0.656	-17.107	-13.738	-11.553	-7.5	5.163	-2.433	12.593	-14.051
657	0.657	-12.249	-12.968	-16.94	-16.769	0.891	10.334	2.816	1.284
658	0.658	-14.747	-14.337	-20.392	-14.041	-8.005	8.002	4.479	5.98
659	0.659	-13.949	-17.056	-22.302	-11.503	-14.003	-6.892	-3.478	-6.177
660	0.66	-14.505	-14.354	-22.859	-9.163	-13.021	-16.561	-4.812	-24.739
661	0.661	-15.064	-14.558	-14.91	-11.274	-12.037	-18.307	-13.664	-27.854
662	0.662	-13.308	-16.505	3.106	-13.215	-14.541	-42.111	-7.582	0.607
663	0.663	-14.646	-17.872	10.676	-14.953	-21.892	-52.164	-10.561	4.457
664	0.664	-17.921	-14.215	-5.561	-10.289	-15.108	-36.472	-13.325	14.633
665	0.665	-13.06	-12.87	-7.679	-14.522	-17.613	-28.143	-7.169	-0.88
666	0.666	-12.469	-17.33	-13.471	-10.827	-10.255	-20.596	5.203	-20.431
667	0.667	-11.875	-10.76	-11.717	-7.318	-9.28	-13.634	-3.322	-33.043
668	0.668	-15.349	-9.991	-13.259	0.05	2.147	-3	-4.703	-58.638
669	0.669	-13.982	-12.324	-17.507	-4.777	-2.483	-4.932	17.166	-41.505
670	0.67	-16.109	-11.753	-31.825	-14.443	-3.825	-20.79	26.685	5.599
671	0.671	-14.169	-15.051	-26.016	-15.595	-7.491	-14.406	18.615	39.184
672	0.672	-13.783	-15.641	-27.764	-16.747	-1.491	-16.357	11.348	57.492
673	0.673	-15.91	-16.031	-29.313	-15.77	-2.462	-7.666	4.694	7.663
674	0.674	-15.137	-10.613	-16.351	-12.852	-13.306	-15.621	11.415	-66.178
675	0.675	-17.073	-10.043	9.968	-15.359	-14.675	-14.298	13.749	-56.249
676	0.676	-19.391	-14.694	44.029	-14.573	-8.299	-15.494	15.919	-65.099
677	0.677	-14.939	-12.957	12.089	-16.501	-9.46	-4.676	11.746	-40.681
678	0.678	-14.358	-12.573	-8.635	-9.142	-2.094	-6.02	5.084	-18.589
679	0.679	-17.258	-12.191	-19.878	-12.035	-6.925	-9.69	1.912	-38.486
680	0.68	-15.909	-15.1	-16.605	-9.515	-9.43	-6.208	3.576	-32.474
681	0.681	-11.463	-12.395	-19.718	-11.832	2.761	-9.315	-5.563	-48.883
682	0.682	-15.535	-11.239	-17.032	-6.996	-2.456	-6.458	6.784	-43.851
683	0.683	-14.194	-11.051	-24.6	-7.573	-10.383	-7.278	31.117	15.745
684	0.684	-11.88	-11.832	-17.655	-9.314	-11.729	-9.593	28.364	7.639
685	0.685	-17.701	-13.199	-15.546	-10.668	-8.064	-7.626	31.975	-44.012
686	0.686	-13.647	-10.88	-13.634	-12.015	-21.219	-12.262	40.803	-24.014
687	0.687	-10.175	-8.95	-15.402	-12.4	-22.969	-11.675	33.709	-18.029
688	0.688	-13.481	-13.206	-13.886	-8.718	-18.303	-10.329	8.373	-1.598
689	0.689	-11.76	-12.632	-12.555	-13.178	-14.017	-10.011	12.042	-6.67
690	0.69	-19.704	-15.152	-13.743	-7.776	-12.835	-15.852	-15.87	-11.236
691	0.691	-11.397	-14.767	-12.612	-5.85	-6.829	-3.713	-49.628	-7.267
692	0.692	-18.769	-14.377	-9.541	-9.138	-14.201	19.035	-62.873	3.845
693	0.693	-13.948	-12.435	-10.539	-8.568	-13.266	22.063	-58.516	20.735
694	0.694	-18.211	-10.503	-6.306	-15.547	-14.069	7.895	-54.554	11.304
695	0.695	-14.158	-15.344	-8.651	-14.59	-5.203	0.356	-30.496	-8.569
696	0.696	-13.587	-15.922	-10.615	-17.12	-11.248	-6.613	-27.193	-6.157
697	0.697	-16.884	-16.504	-11.223	-13.091	-16.516	-38.556	-1.466	-3.957
698	0.698	-14	-14.772	-9.512	-11.167	-23.353	-70.465	-4.596	-6.206
699	0.699	-14.418	-13.427	-13.019	-10.56	-17.421	-7.915	-1.332	-4.393
700	0.7	-17.736	-19.826	-12.657	-12.308	-15.165	1.006	-38.1	14.812
701	0.701	-13.706	-13.833	-9.791	-14.825	-4.386	9.108	-42.918	1.871
702	0.702	-13.353	-11.526	-14.268	-9.414	16.267	1.715	-56.253	-14.561
703	0.703	-12.997	-13.473	-12.556	-7.488	13.518	-4.932	-51.975	-12.628
704	0.704	-14.186	-16.781	-15.094	-2.852	10.96	-35.353	-55.435	-10.864
705	0.705	-11.513	-15.052	-9.7	-4.604	13.249	-29.957	-51.965	-12.814
706	0.706	-11.931	-13.719	-13.208	-3.278	6.833	-14.888	-48.765	-17.623
707	0.707	-12.761	-6.39	-13.82	-9.689	-10.608	-10.475	-40.348	-13.538
708	0.708	-16.681	-11.634	-9.794	-19.406	-8.322	-22.884	-37.733	5.879
709	0.709	-19.249	-16.496	-13.325	-20.609	-19.004	-19.253	-35.335	8.446
710	0.71	-17.947	-15.737	-10.087	-24.134	-17.107	-9.265	-33.175	15.832
711	0.711	-13.158	-14.978	-11.303	-12.371	-11.92	-12.485	-42.872	-19.367
712	0.712	-12.613	-11.521	-10.957	-10.86	-7.315	-15.345	-44.662	15.692
713	0.713	-13.23	-8.257	-11.38	-15.152	-11.607	-12.986	-20.96	11.137
714	0.714	-19.078	-12.355	-9.869	-11.526	-12.812	-10.806	-11.066	-26.483
715	0.715	-13.519	-13.742	-14.376	-10.408	-9.362	-4.524	-8.235	-41.643
716	0.716	-15.493	-15.127	-12.495	-13.563	-12.49	-2.625	5.63	-37.251
717	0.717	-16.115	-18.072	-9.641	-4.716	-13.487	-4.372	23.228	-24.949
718	0.718	-16.743	-15.391	-14.525	-5.937	-16.024	-5.94	6.745	-13.797
719	0.719	-10.986	-14.25	-12.635	-11.205	-11.97	-10.211	-12.693	-23.941
720	0.72	-15.094	-15.044	-14.425	-8.348	-12.569	-6.576	-25.742	-8.316
721	0.721	-11.653	-10.617	-9.656	-9.155	-3.873	-0.641	-19.044	-5.622
722	0.722	-13.634	-13.93	-11.66	-13.243	-0.389	-3.823	-25.736	-23.451
723	0.723	-10.774	-16.853	-11.148	-12.686	-1.352	-6.8	-35.735	-30.451
724	0.724	-14.303	-8.942	-17.019	-9.428	-0.381	-6.076	-62.402	-15.656
725	0.725	-19.762	-14.959	-16.289	-12.363	-8.329	-5.394	-59.073	-17.707
726	0.726	-14.964	-15.948	-14.365	-12.786	-15.699	-16.334	-62.703	-9.063
727	0.727	-14.431	-16.95	-8.351	-12.423	-18.613	-27.449	-47.324	5.204
728	0.728	-17.384	-16.205	-10.703	-15.347	-19.014	-17.079	-27.858	-16.09
729	0.729	-13.939	-13.905	-14.227	-9.36	-18.251	-4.253	-4.926	-18.765
730	0.73	-17.274	-14.513	-13.698	-13.616	-9.378	-2.56	-20.937	-36.561
731	0.731	-12.478	-13.978	-10.836	-11.282	-15.407	18.286	-1.565	-1.54
732	0.732	-11.936	-11.135	-16.682	-14.757	-14.455	15.648	15.854	-6.575
733	0.733	-16.045	-13.697	-14.392	-11.451	-13.504	-22.828	13.171	-29.421
734	0.734	-12.601	-9.304	-15.007	-9.688	-0.361	-50.592	23.466	-33.425
735	0.735	-15.929	-14.784	-11.751	-15.49	-13.915	-35.625	25.028	-67.437
736	0.736	-18.098	-12.909	-11.206	-9.91	-5.212	-12.924	50.927	-17.147
737	0.737	-15.42	-16.239	-8.713	-10.518	-19.556	-17.164	61.747	-10.608
738	0.738	-11.193	-14.543	-14.146	-8.601	-13.77	-6.048	58.039	7.754
739	0.739	-19.162	-13.235	-13.57	-6.872	-12.032	-2.691	60.916	50.298
740	0.74	-15.707	-15.6	-11.625	-10.354	-7.377	-5.655	63.647	22.605
741	0.741	-15.741	-14.487	-14.522	-15.74	2.697	-2.841	37.748	27.666
742	0.742	-14.793	-18.6	-11.023	-9.164	17.023	-10.306	27.313	14.248
743	0.743	-21.596	-12.836	-15.456	-9.953	11.209	-3.205	11.287	18.346
744	0.744	-19.105	-15.196	-13.71	-9.18	9.464	-26.523	13.639	-0.369
745	0.745	-19.901	-15.818	-12.382	-14.041	4.828	-4.677	36.485	-24.144
746	0.746	-19.338	-16.439	-12.019	-9.415	-5.23	-2.117	39.203	-14.832
747	0.747	-9.289	-7.576	-10.876	-11.165	6.579	-9.744	36.098	4.921
748	0.748	-5.05	-11.288	-9.722	-11.55	-4.448	-7.396	12.513	-2.624
749	0.749	-6.219	-10.167	-11.451	-12.896	-14.509	-9.552	-22.287	8.95
750	0.75	-7.389	-13.301	-5.62	-13.267	-18.173	-3.686	-45.474	-1.771
751	0.751	-8.367	-8.507	-12.949	-6.679	-16.984	-5.431	-58.225	0.179
752	0.752	-11.274	-12.796	-10.015	-11.5	-15.959	-3.908	-69.779	-1.492
753	0.753	-15.531	-7.217	-14.243	-15.746	-11.045	-22.69	-87.11	-25.256
754	0.754	-8.177	-15.179	-11.896	-11.666	-13.493	-35.472	-59.138	-1.45
755	0.755	-14.955	-9.987	-13.838	-0.816	-14.213	-28.529	-10.217	-42.309
756	0.756	-1.789	-9.046	-6.523	-5.439	-12.229	-22.125	-17.004	-3.627
757	0.757	-7.591	-15.068	-5.574	-1.167	-7.542	-24.099	-47.579	-28.725
758	0.758	-9.327	-12.765	-1.314	-0.002	-12.938	-8.287	-42.339	-15.108
759	0.759	-10.87	-20.725	-0.53	-1.167	-14.85	2.326	-27.442	-10.955
760	0.76	-15.122	-17.654	0.062	-2.133	-11.545	31.333	-4.782	-14.562
761	0.761	-26.919	-8.771	-7.278	-11.036	-8.623	43.713	-8.978	-17.875
762	0.762	-22.255	-12.279	-2.43	-14.493	-12.076	24.849	17.223	-39.83
763	0.763	-17.977	-7.073	-3.19	-2.622	-6.623	7.737	40.937	-54.025
764	0.764	-11.574	-8.054	-7.236	-7.238	-7.17	-7.882	81.724	-46.564
765	0.765	-19.883	-10.586	-12.051	-0.111	-9.075	-50.314	43.011	-53.679
766	0.766	-16.765	-6.537	-20.74	-3.774	-4.972	-56.261	-22.6	-34.631
767	0.767	-11.899	-14.486	-19.56	-0.289	-9.768	-28.58	-31.495	-37.244
768	0.768	-14.389	-21.86	-20.505	-14.224	-11.663	-23.566	-7.087	-30.34
769	0.769	-16.681	-22.842	-17.577	-16.162	-8.715	-0.746	-14.421	-23.998
770	0.77	-18.583	-18.595	-7.88	-32.036	-14.462	3.279	-34.343	-10.494
771	0.771	-13.908	-20.923	-1.469	-34.165	-25.048	22.136	-28.352	15.796
772	0.772	-15.618	-21.503	-2.597	-28.367	-20.718	5.163	-33.785	19.461
773	0.773	-15.194	-18.212	-5.668	-16.183	-16.967	-10.498	-28.761	29.499
774	0.774	-17.475	-17.631	-12.419	-11.543	-8.585	15.013	-33.212	-11.361
775	0.775	-17.047	-15.099	-22.069	-10.195	-5.455	18.27	-45.613	-27.826
776	0.776	-11.008	-7.739	-25.716	-16.595	-2.537	-3.63	-79.669	-22.811
777	0.777	-6.7	-12.962	-19.683	-17.762	-1.789	-0.956	-93.193	-27.272
778	0.778	-15.555	-17.802	-24.873	-16.791	0.488	37.52	-72.424	-31.292
779	0.779	-12.024	-13.532	-20.003	-27.628	8.386	-45.732	-30.714	-12.503
780	0.78	-12.941	-1.324	-20.747	-28.985	5.261	-176.979	-2.933	11.353
781	0.781	-11.923	7.393	-18.39	-22.6	-1.505	-89.538	2.194	2.105
782	0.782	-11.093	-6.915	-18.94	-21.439	-5.744	-41.962	-11.226	16.277
783	0.783	-13.364	-1.091	-16.984	-22.405	-11.336	59.018	-7.04	-1.449
784	0.784	-13.894	-2.815	-8.056	-7.691	-17.886	72.112	4.308	-3.734
785	0.785	-14.418	-7.436	-4.35	19.988	-11.854	60.209	35.414	19.712
786	0.786	-18.433	-23.285	-12.642	8.766	-4.488	70.97	14.858	41.528
787	0.787	-14.899	-16.878	-17.838	-1.289	-5.428	1.837	11.37	21.836
788	0.788	-13.496	-18.793	-20.712	-4.382	-11.418	-132.507	-12.22	29.427
789	0.789	-16.343	-20.513	-26.693	-18.506	-15.443	-151.735	-40.289	3.704
790	0.79	-15.908	-15.843	-19.312	-36.309	-11.909	-99.369	-51.317	-40.897
791	0.791	-19.337	-14.464	-22.194	-1.287	-1.794	-51.884	-34.084	-108.03
792	0.792	-14.447	-18.106	-17.912	3.736	2.514	-66.359	-30.81	-9.505
793	0.793	-12.459	-19.241	-5.696	-9.808	-1.12	-27.122	6.32	-22.646
794	0.794	-16.477	-13.986	20.642	2.575	-11.935	56.007	41.672	-10.844
795	0.795	-15.074	-16.855	9.427	-1.107	-1.865	131.581	64.59	-21.703
796	0.796	-15.416	-16.045	-0.619	-11.179	-5.561	42.501	77.059	-11.857
797	0.797	-12.463	-18.342	-9.89	-14.273	-9.086	-65.268	58.39	-2.947
798	0.798	-17.631	-10.369	-24.008	-16.989	-10.074	-22.4	41.481	21.444
799	0.799	-15.641	-11.301	-31.545	-19.506	-11.07	-35.715	38.495	43.519
800	0.8	-13.655	-10.298	-24.571	-12.546	-19.027	23.66	24.445	-30.38
801	0.801	-14.19	-14.527	-22.428	-18.94	-30.846	34.325	1.301	-79.726
802	0.802	-16.664	-10.429	-20.488	-9.263	-29.305	4.795	-14.33	-53.003
803	0.803	-14.301	-16.977	-11.771	-11.011	-25.054	-3.988	-5.977	-12.328
804	0.804	-10.208	-12.678	12.028	-6.375	-16.149	-12.035	-29.155	9.737
805	0.805	-15.973	-14.976	35.837	-16.438	-12.655	-34.055	-25.981	3.226
806	0.806	-13.616	-15.521	7.584	-10.043	-13.611	26.529	-17.508	-63.85
807	0.807	-14.157	-12.202	-11.184	-6.55	-8.772	34.669	-4.603	-54.815
808	0.808	-14.714	-11.593	-14.474	-7.514	-6.273	-2.292	21.276	-46.541
809	0.809	-15.268	-14.077	-17.567	-10.416	-5.53	-8.829	11.372	-24.356
810	0.81	-12.726	-16.376	-14.858	-7.899	-3.624	-14.822	-16.707	49.718
811	0.811	-17.161	-9.768	-12.345	-20.1	-8.276	46.145	-20.19	59.734
812	0.812	-15.411	-10.706	-14.678	-46.444	-6.541	21.771	-30.098	50.948
813	0.813	-11.912	-13.191	-16.807	-12.41	-7.915	-89.349	-33.033	42.943
814	0.814	-11.511	-13.929	-18.751	37.901	-5.596	-137.008	-46.983	50.404
815	0.815	-13.613	-14.48	-17.019	-8.925	-8.487	-36.046	-34.049	3.676
816	0.816	-18.045	-13.878	-12.396	-2.901	-12.147	3.352	-26.972	-2.213
817	0.817	-15.121	-9.785	-13.78	2.534	-9.809	15.092	-24.785	-18.509
818	0.818	-16.449	-11.117	-17.481	-2.478	-11.943	4.25	-30.543	-23.381
819	0.819	-14.106	-12.449	-11.505	-6.932	-17.963	14.124	-28.746	-27.695
820	0.82	-13.705	-15.331	-14.616	-10.996	-13.72	-84.454	-11.269	-23.481
821	0.821	-11.757	-15.688	-17.525	-7.324	-17.803	-45.108	5.047	-34.538
822	0.822	-16.773	-16.824	-11.519	-10.624	-15.914	-9.693	-1.305	-31.087
823	0.823	-17.338	-16.029	-9.187	-13.71	-5.888	22.573	-7.131	-27.869
824	0.824	-17.91	-20.451	-15.766	-10.981	12.853	12.389	-1.954	-19.429
825	0.825	-18.292	-14.423	-16.543	-8.437	15.339	3.296	-3.571	-16.819
826	0.826	-20.609	-10.325	-15.783	-15.377	36.41	-4.889	-7.912	-14.434
827	0.827	-15.765	-6.804	-12.311	-21.738	39.107	-12.28	-16.915	-46.339
828	0.828	-16.336	-16.83	-11.735	-19.779	21.295	-5.617	-25.318	-32.771
829	0.829	-14.593	-15.445	-13.484	-11.045	9.689	0.435	-9.333	-53.468
830	0.83	-15.95	-9.02	-14.835	-15.667	-17.976	-5.019	-11.736	-42.195
831	0.831	-15.562	-12.46	-10.381	-14.29	-29.195	-0.101	-22.444	-11.151
832	0.832	-11.496	-13.38	-6.311	-17.938	-25.911	-4.548	-8.965	-40.138
833	0.833	-14.017	-14.32	-9.788	-16.745	-29.013	-16.87	-17.766	-13.797
834	0.834	-16.342	-15.059	-13.072	-13.613	-20.697	-5.498	-28.888	-3.735
835	0.835	-12.286	-15.809	-11.893	-16.465	-13.165	-8.651	-39.035	43.297
836	0.836	-13.646	-12.31	-11.485	-15.625	-20.138	-17.822	-53.427	-3.536
837	0.837	-10.367	-14.239	-11.088	-11.51	-13.744	-26.064	-67.084	2.456
838	0.838	-14.436	-12.485	-7.592	-10.889	-31.156	7.431	-47.851	30.111
839	0.839	-13.084	-13.825	-14.939	-8.92	-33.479	11.78	-55.522	-25.482
840	0.84	-16.383	-13.43	-9.705	-6.002	-27.102	32.422	-57.987	11.385
841	0.841	-13.49	-19.995	-14.53	-9.481	-17.424	43.655	-51.719	4.682
842	0.842	-13.886	-13.205	-12.004	-13.888	-5.218	88.421	-42.123	-13.638
843	0.843	-12.732	-10.673	-11.218	-9.774	-0.56	94.489	-15.851	2.738
844	0.844	-12.929	-16.27	-4.611	-8.389	3.708	55.903	25.774	-2.419
845	0.845	-11.002	-15.675	-12.503	-9.707	12.613	20.826	31.24	-16.077
846	0.846	-15.27	-6.947	-13.444	-14.523	16.11	89.713	6.145	-28.554
847	0.847	-14.698	-12.928	-6.658	-8.511	0.052	0.951	-16.641	-9.85
848	0.848	-12.184	-13.874	-9.171	-12.567	-6.907	-106.487	-20.684	-19.968
849	0.849	-13.547	-12.88	-9.953	-9.081	-17.541	-34.286	-9.455	-23.163
850	0.85	-13.171	-10.342	-13.443	-8.494	-23.33	-73.766	-12.739	-9.075
851	0.851	-14.339	-12.64	-12.854	-10.217	-21.582	-252.727	21.706	-16.751
852	0.852	-16.281	-14.555	-13.418	-9.819	-16.95	-227.132	35.25	-28.515
853	0.853	-12.029	-17.82	-7.586	-9.417	-18.317	-157.442	22.847	-13.717
854	0.854	-17.453	-10.056	-14.901	-13.465	-21.991	-93.96	26.501	-42.81
855	0.855	-18.038	-15.259	-13.881	-12.095	-18.499	-36.293	2.682	-63.558
856	0.856	-14.756	-10.403	-11.318	-17.503	-6.666	-18.902	11.99	-59.952
857	0.857	-9.342	-14.64	-10.563	-9.55	10.788	-3.008	-13.497	-70.146
858	0.858	-15.933	-15.391	-12.534	-8.567	13.161	-17.288	-16.7	-23.233
859	0.859	-18.456	-13.428	-11.979	-11.462	6.82	22.173	-13.474	-29.893
860	0.86	-12.854	-12.829	-12.585	-5.462	-10.552	33.947	-10.627	-23.979
861	0.861	-14.797	-8.749	-12.985	-1.399	-8.174	23.074	12.741	3.675
862	0.862	-15.382	-13.558	-19.379	-1.983	-1.739	32.96	16.015	-11.443
863	0.863	-11.332	-15.467	-13.384	-12.072	-11.384	24.042	2.086	2.045
864	0.864	-17.145	-11.382	-15.716	-25.021	-23.577	15.807	20.112	14.356
865	0.865	-17.926	-8.841	-9.139	-30.173	-25.154	8.349	8.719	10.571
866	0.866	-16.001	-14.235	-8.373	-22.249	-18.023	1.77	-5.963	-6.604
867	0.867	-17.951	-14.793	-10.693	-20.898	-3.76	-16.389	-3.792	-9.867
868	0.868	-15.064	-18.057	-8.757	-9.083	5.859	-10.935	5.188	15.529
869	0.869	-12.557	-15.129	-13.403	-10.605	0.58	64.75	-8.839	5.359
870	0.87	-12.955	-16.458	-11.659	-11.961	-1.003	97.27	-22.06	-4.065
871	0.871	-13.351	-13.149	-18.624	-3.068	11.953	126.819	4.587	9.911
872	0.872	-15.295	-8.293	-21.526	-11.386	6.746	117.911	38.98	27.608
873	0.873	-11.053	-12.92	-15.524	-6.169	2.129	126.081	52.833	15.915
874	0.874	-10.676	-12.324	-16.292	-9.084	3.507	15.059	49.081	-7.581
875	0.875	-12.037	-13.668	-11.451	-6.577	-2.843	-96.173	38.205	1.632
876	0.876	-9.914	-13.26	-12.024	-10.65	-13.671	-110.466	21.529	27.155
877	0.877	-13.603	-18.077	-10.28	-7.184	-17.921	-176.245	0.012	17.057
878	0.878	-14.96	-14.766	-8.913	-7.782	-26.827	-92.816	14.461	13.916
879	0.879	-10.902	-17.661	-12.197	-10.692	-23.397	-60.28	37.989	-11.639
880	0.88	-15.744	-14.164	-9.286	-7.208	-22.508	-50.386	22.622	-28.655
881	0.881	-17.687	-15.503	-8.877	-6.845	-17.76	-41.476	8.795	-12.958
882	0.882	-12.275	-12.584	-9.227	-7.248	-18.641	-33.339	1.512	1.212
883	0.883	-17.114	-16.248	-7.055	-9.953	-19.483	-25.979	-9.822	-6.295
884	0.884	-13.832	-11.784	-10.299	-11.881	-11.606	-19.408	-20.243	-22.45
885	0.885	-16.747	-10.037	-12.385	-9.742	-12.619	-25.401	-21.983	-11.712
886	0.886	-15.4	-13.514	-10.419	-12.443	-15.558	2.279	-20.044	-5.824
887	0.887	-16.76	-12.151	-15.458	-15.148	-13.083	-2.741	-24.518	-25.116
888	0.888	-17.922	-14.268	-10.857	-13.018	-10.806	10.805	-43.122	-7.276
889	0.889	-14.254	-9.039	-13.771	-8.562	-4.277	-1.546	-40.396	-0.268
890	0.89	-13.877	-10.968	-10.306	-10.478	-8.588	2.165	-56.473	-15.173
891	0.891	-16.792	-11.542	-8.952	-15.885	-10.951	5.52	-58.398	-44.146
892	0.892	-14.086	-13.283	-6.824	-19.376	-9.031	-3.704	-67.871	-6.548
893	0.893	-16.035	-12.9	-12.043	-13.387	-9.608	-11.952	-79.861	18.624
894	0.894	-15.256	-8.46	-11.458	-12.612	-10.188	16.365	-71.749	5.105
895	0.895	-11.982	-15.059	-13.388	-6.032	-11.545	5.132	-67.286	-23.878
896	0.896	-14.905	-12.575	-12.814	-8.525	-6.125	8.372	-50.057	-35.12
897	0.897	-17.639	-16.658	-13.207	-7.717	-10.965	5.279	-42.944	-38.403
898	0.898	-15.696	-14.753	-12.81	-5.775	-11.565	2.493	-40.717	8.658
899	0.899	-12.221	-12.852	-15.708	-10.435	-14.495	4.878	-38.696	-38.182
900	0.9	-14.556	-14.618	-17.636	-14.502	-8.723	-2.128	-33.411	-19.986
901	0.901	-14.961	-15.021	-18.806	-12.005	1.889	-4.317	-38.029	-25.406
902	0.902	-17.701	-16.394	-21.73	-8.746	6.122	-10.292	-19.202	-30.427
903	0.903	-15.018	-17.575	-22.934	-12.828	-2.806	-8.639	4.076	-25.952
904	0.904	-13.491	-13.923	-17.168	-9.397	0.632	-10.142	-5.228	-29.944
905	0.905	-15.457	-12.59	-5.023	-13.901	-13.358	-5.765	-13.595	-11.16
906	0.906	-15.288	-14.754	17.76	-15.691	-19.217	-9.258	-21.241	-7.834
907	0.907	-11.634	-14.393	8.431	-10.871	-24.484	-27.06	-19.015	-4.684
908	0.908	-15.129	-17.901	-5.74	-7.593	-16.59	-9.025	-21.269	-18.765
909	0.909	-12.82	-11.353	-8.289	-7.044	-15.27	-6.489	-23.353	4.539
910	0.91	-14.003	-12.352	-15.297	-5.73	-21.688	-8.386	-32.239	-4.682
911	0.911	-18.468	-18.379	-17.471	-13.128	-18.238	-13.961	-37.098	-12.972
912	0.912	-9.583	-16.088	-19.452	-10.081	-2.191	-15.492	-35.947	-5.36
913	0.913	-13.283	-14.188	-14.28	-16.902	18.892	-13.741	-29.755	-12.287
914	0.914	-14.459	-17.516	-18.951	-30.12	32.993	-23.629	-11.957	6.941
915	0.915	-13.509	-16.969	-11.849	-1.152	20.186	-17.088	16.109	-5.797
916	0.916	-12.562	-14.479	-15.58	-5.266	31.772	-13.46	19.596	5.851
917	0.917	-10.059	-14.119	-14.472	-16.536	21.114	-12.362	2.343	-17.594
918	0.918	-17.422	-15.309	-13.536	-33.622	7.573	-9.346	-7.192	-45.892
919	0.919	-12.598	-16.506	-12.613	-11.798	-15.251	-3.225	-15.795	-11.819
920	0.92	-15.128	-13.051	-13.421	-9.134	-30.913	-13.698	7.137	11.032
921	0.921	-14.37	-12.693	-14.225	-16.722	-50.647	-17.786	16.131	-26.513
922	0.922	-12.449	-12.327	-10.777	-9.796	-48.108	-26.522	29.972	-31.529
923	0.923	-17.107	-10.409	-12.737	-7.725	-29.3	-22.143	16.872	-18.011
924	0.924	-18.86	-9.661	-14.498	-9.723	-26.919	-20.896	-9.207	-5.63
925	0.925	-17.524	-14.136	-17.027	-8.043	-7.692	-13.572	-12.819	-39.696
926	0.926	-13.092	-12.225	-11.621	-6.554	-0.087	-14.652	-10.022	-16.879
927	0.927	-17.173	-11.67	-16.469	-10.86	-2.366	-15.514	9.387	-20.948
928	0.928	-13.708	-10.341	-10.482	-14.577	12.552	-13.294	16.528	-24.691
929	0.929	-14.118	-13.653	-14.553	-13.461	14.467	-9.789	18.424	-41.786
930	0.93	-12.01	-12.52	-24.048	2.559	-1.427	-2.367	15.909	-20.026
931	0.931	-13.965	-16.214	-30.443	-4.419	4.917	-1.318	29.026	-6.011
932	0.932	-15.927	-14.877	-29.29	-23.554	-20.287	-5.482	16.4	-18.867
933	0.933	-12.455	-16.047	-30.265	-21.05	-23.6	-1.309	41.316	-37.522
934	0.934	-12.092	-10.067	-25.433	-18.819	-20.535	-6.039	39.341	-16.501
935	0.935	-13.267	-12.599	-12.283	-16.721	-17.837	-7.854	17.253	20.342
936	0.936	-16.383	-12.999	16.733	-10.97	-15.302	-16.643	19.981	-4.906
937	0.937	-19.111	-17.077	37.438	-5.796	-3.655	-7.609	5.506	17.831
938	0.938	-14.093	-10.509	3.371	-10.487	-9.991	-10.966	-18.04	21.841
939	0.939	-13.532	-14.775	-1.087	-20.587	-4.134	-9.868	-2.697	10.583
940	0.94	-15.284	-15.551	-13.479	-11.721	-5.831	-24.474	-28.532	-13.296
941	0.941	-18.781	-14.974	-17.159	-0.915	-16.824	-22.259	-25.475	-16.491
942	0.942	-11.442	-6.275	-20.453	-5.19	-21.051	-8.626	-22.542	3.146
943	0.943	-25.382	-2.805	-17.36	-11.593	-14.641	-13.772	2.889	0.548
944	0.944	-7.973	-3.781	-13.493	-12.008	-11.14	0.624	-14.279	-20.588
945	0.945	-5.656	2.991	-10.784	-30.028	-10.139	2.645	-30.074	21.967
946	0.946	-7.785	-6.691	-13.304	-37.589	-11.061	-2.525	-27.53	-8.411
947	0.947	-32.948	-5.528	-20.274	-7.222	-10.215	-7.121	-20.137	-13.878
948	0.948	-15.923	-6.692	-18.14	5.144	-9.368	-20.039	-27.203	11.193
949	0.949	-12.828	-16.371	-20.071	-6.091	-8.716	-18.247	-12.382	-2.415
950	0.95	-10.111	-22.754	-7.88	3.956	-10.591	-10.267	-6.639	9.885
951	0.951	-2.565	-21.592	0.055	7.028	-11.105	-5.972	-26.034	-8.948
952	0.952	-9.53	-20.623	13.026	-7.12	-3.097	2.958	-38.81	-26.037
953	0.953	-11.658	-17.716	7.806	16.096	12.652	-12.713	-13.026	-47.921
954	0.954	-9.722	-15.195	3.168	6.797	14.829	-2.073	-9.675	-10.973
955	0.955	-14.946	-9.573	4.539	-1.535	12.939	-4.032	-6.524	-36.125
956	0.956	-13.395	-14.401	-9.761	-29.799	7.737	-2.34	-20.611	-31.663
957	0.957	-20.549	-19.031	-7.794	-26.135	12.397	-23.084	-28.098	-19.273
958	0.958	-21.698	-13.594	-19.971	-9.11	-0.551	-20.368	-21.03	-8.039
959	0.959	-15.694	-13.002	-12.036	-6.012	-12.727	-12.762	-6.015	-4.762
960	0.96	-16.652	-16.275	-10.684	-3.301	-23.75	-15.049	11.509	23.52
961	0.961	-15.682	-10.838	-11.846	-0.784	-30.896	-17.131	-0.022	4.775
962	0.962	-11.428	-12.761	-10.676	-7.756	-24.491	-15.098	-23.351	1.476
963	0.963	-15.482	-12.164	-26.724	-9.888	-16.137	-9.798	-38.933	-20.393
964	0.964	-17.41	-12.724	-0.958	-15.697	-12.989	-8.189	-41.556	5.139
965	0.965	-14.108	-18.509	-4.221	-24.415	-15.837	-12.422	-54.258	-11.897
966	0.966	-18.157	-20.812	-7.286	-16.459	-13.295	-11.245	-37.935	16.338
967	0.967	-20.656	-17.303	-26.996	-6.379	-17.331	-12.422	-18.694	12.673
968	0.968	-13.285	-12.64	-14.202	-7.532	-13.839	-15.522	9.617	-25.045
969	0.969	-12.306	-15.512	-25.822	-11.014	-18.504	-10.655	-1.594	-40.132
970	0.97	-11.319	-15.103	-23.695	-16.219	-11.966	-9.874	-11.694	-35.637
971	0.971	-13.823	-17.398	-21.749	-11.362	-16.275	-13.933	-2.435	-39.63
972	0.972	-16.131	-16.214	-26.961	-5.347	-28.513	-13.358	40.074	1.996
973	0.973	-14.188	-11.749	-22.299	-1.253	-44.418	-6.014	33.969	-36.656
974	0.974	-9.547	-13.477	-23.64	-7.809	-42.302	-6.998	-4.885	-51.639
975	0.975	-11.285	-13.841	-17.234	-10.303	-28.758	-7.788	-40.288	-28.692
976	0.976	-12.634	-11.502	-18.382	-22.473	-16.546	-11.857	-26.907	-24.552
977	0.977	-14.948	-13.607	-13.129	-24.187	7.276	-11.284	18.809	9.62
978	0.978	-12.812	-12.423	-16.008	-19.52	31.095	-19.981	36.882	-3.826
979	0.979	-10.86	-8.914	-11.728	-20.856	34.21	-16.44	9.128	8.637
980	0.98	-16.663	-14.703	-12.488	-40.383	42.545	-8.995	24.175	-2.546
981	0.981	-11.035	-13.916	-11.914	-60.102	40.021	-6.008	10.582	-12.544
982	0.982	-18.961	-17.386	-12.504	-21.578	14.279	-8.445	6.488	-9.347
983	0.983	-11.599	-10.016	-10.758	39.388	17.543	-1.024	-4.739	-17.585
984	0.984	-16.429	-9.032	-10.36	-17.498	1.85	-7.78	-14.778	10.75
985	0.985	-13.902	-11.526	-8.018	4.58	-23.71	-7.084	-36.615	-7.945
986	0.986	-13.12	-12.279	-14.568	-1.98	-33.78	-6.495	-33.872	2.24
987	0.987	-16.595	-12.841	-13.547	-7.961	-36.882	-11.585	-36.332	-44.7
988	0.988	-11.946	-16.116	-7.49	-13.361	-28.555	-12.325	-20.005	-38.012
989	0.989	-16.002	-16.681	-9.798	-8.32	-15.782	-4.517	-30.568	4.655
990	0.99	-13.474	-15.315	-9.212	-12.769	-13.453	2.84	-59.473	10.11
991	0.991	-13.078	-9.891	-7.283	-25.135	-7.07	-4.019	-80.044	-4.951
992	0.992	-17.917	-7.946	-6.705	-21.42	-1.293	-12.011	-83.568	8.637
993	0.993	-15.972	-12.582	-10.196	-4.354	0.402	-17.254	-31.903	-11.987
994	0.994	-17.713	-14.31	-11.552	-7.416	-13.947	-10.425	-9.627	-38.241
995	0.995	-17.32	-14.689	-8.649	-10.1	-23.627	-2.42	51.172	-69.166
996	0.996	-15.957	-16.999	-9.03	-7.569	-35.811	-3.356	59.541	-14.936
997	0.997	-15.565	-14.869	-14.046	-5.232	-34.248	-12.279	22.854	22.034
998	0.998	-15.19	-11.194	-10.733	-11.574	-27.058	-20.647	16.57	28.621
999	0.999	-20.217	-13.516	-7.799	-9.591	-15.213	-17.6	10.872	10.474
1000	1	-12.862	-12.361	-9.116	-4.331	-13.618	-18.631	5.774	5.101
1001	1.001	-15.76	-11.987	-11.391	-5.835	-12.212	-14.426	-19.043	0.101
1002	1.002	-14.973	-13.161	-11.738	-12.957	-11.019	-2.299	-32.251	-31.829
1003	1.003	-12.653	-13.948	-10.566	-11.774	-0.151	2.848	-19.531	-19.472
1004	1.004	-12.075	-13.19	-11.75	-8.256	1.225	10.687	-15.502	-30.73
1005	1.005	-14.01	-12.428	-7.494	-11.333	4.88	26.468	-5.089	-13.711
1006	1.006	-16.921	-16.108	-5.743	-6.488	5.965	2.928	-20.425	-4.448
1007	1.007	-17.315	-17.469	-5.363	-9.022	-1.517	-44.255	-39.855	-7.183
1008	1.008	-14.033	-13.029	-7.696	-11.355	5.103	-64.287	-37.031	0.345
1009	1.009	-15.21	-11.29	-8.864	-10.766	9.202	-33.874	-20.453	-15.947
1010	1.01	-10.765	-13.809	-14.862	-8.824	-3.133	-39.269	3.279	-22.357
1011	1.011	-9.033	-12.46	-20.859	-9.396	-5.015	-74.518	0.49	2.781
1012	1.012	-13.881	-13.623	-23.175	-8.035	-6.703	-42.619	3.504	-0.548
1013	1.013	-15.821	-14.019	-23.743	-11.328	-13.95	-21.95	16.563	2.494
1014	1.014	-18.733	-15.958	-23.161	-12.494	-15.16	4.326	37.923	5.122
1015	1.015	-20.097	-12.481	-17.716	-13.665	-9.21	14.335	46.49	2.571
1016	1.016	-18.742	-15.778	-17.119	-12.516	-12.362	36.168	18.466	-18.552
1017	1.017	-16.622	-9.206	-7.037	-13.289	-11.444	16.388	15.035	-38.303
1018	1.018	-17.014	-20.051	14.646	-15.212	-3.551	-11.946	32.322	-35.808
1019	1.019	-18.174	-12.892	5.378	-10.95	-4.537	6.744	54.443	-28.894
1020	1.02	-13.336	-14.05	-8.734	-8.043	-5.505	-3.386	46.329	-31.075
1021	1.021	-13.917	-10.564	-11.235	-10.559	-16.9	-0.343	59.27	-9.825
1022	1.022	-7.924	-5.338	-13.528	-15.975	-12.24	-3.062	71.028	-35.412
1023	1.023	-3.87	-6.303	-11.369	-9.383	-10.87	4.457	64.767	-59.218
1024	1.024	-11.815	-15.971	-17.146	-10.138	-12.018	2.079	47.374	-37.377
1025	1.025	-12.783	-14.807	-11.886	-9.338	-15.476	-4.345	16.961	-23.306
1026	1.026	-11.816	-18.285	-19.778	-14.149	-10.205	-6.295	-3.837	-25.875
1027	1.027	-14.337	-17.31	-18.376	-12.215	-11.088	-22.18	-22.692	-14.284
1028	1.028	-18.407	-18.277	-11.936	-11.659	-8.42	-54.14	-53.731	4.876
1029	1.029	-8.929	-14.019	-8.406	-10.312	-8.959	-67.721	-74.563	22.676
1030	1.03	-17.83	-9.946	1.318	-2.964	-6.799	-47.063	-71.063	15.722
1031	1.031	-14.352	-14.791	-2.304	-3.951	-9.913	-35.893	-67.982	-7.724
1032	1.032	-15.323	-14.22	-10.584	-12.865	-9.223	-25.881	-90.118	-4.691
1033	1.033	-12.428	-15.963	-13.639	-13.971	-14.997	14.916	-82.136	-13.04
1034	1.034	-16.687	-16.352	-14.566	-12.904	-10.97	75.841	-80.027	4.67
1035	1.035	-14.372	-16.742	-13.752	-13.84	-13.09	132.701	-82.766	-11.616
1036	1.036	-17.86	-15.58	-16.034	-7.791	-9.985	140.016	-81.073	-9.543
1037	1.037	-14.576	-15.202	-14.066	-6.989	-9.564	39.125	-83.445	-15.38
1038	1.038	-13.998	-10.951	-12.096	-5.028	-11.06	-148.859	-82.164	-6.742
1039	1.039	-17.476	-11.349	-11.485	-6.942	-12.526	-72.093	-77.999	17.012
1040	1.04	-16.128	-9.038	-12.807	-15.813	-6.775	-2.49	-77.143	-6.834
1041	1.041	-10.322	-11.946	-16.069	-22.173	5.412	-23.641	-58.123	-16.139
1042	1.042	-14.386	-7.494	-13.138	-23.319	14.177	-42.835	-55.952	-35.921
1043	1.043	-16.329	-12.916	-14.277	-24.267	-0.098	-95.274	-38.683	-23.155
1044	1.044	-8.973	-12.348	-10.775	-15.325	-17.475	-79.446	-41.484	-16.239
1045	1.045	-11.877	-14.292	-14.824	-16.457	-24.446	-36.329	-44.08	7.145
1046	1.046	-14.395	-14.878	-22.743	-15.462	-26.598	3.111	-46.417	3.995
1047	1.047	-16.715	-13.536	-28.731	-14.465	-32.438	14.893	-34.6	-4.286
1048	1.048	-16.132	-16.833	-27.758	-10.182	-34.214	4.021	-23.986	-22.03
1049	1.049	-11.483	-18.001	-28.722	-10.937	-32.68	13.87	-14.343	-33.573
1050	1.05	-14.384	-14.331	-22.721	-14.4	-31.324	4.953	-15.917	-14.411
1051	1.051	-17.859	-12.012	-10.534	-11.09	-11.759	13.061	-15.163	-6.88
1052	1.052	-12.433	-9.114	15.781	-9.328	-3.412	20.389	-5.89	4.657
1053	1.053	-15.909	-5.443	27.002	-7.959	9.388	13.788	8.03	-6.085
1054	1.054	-16.477	-7.777	-3.967	-7.557	35.178	7.75	13.488	3.537
1055	1.055	-14.724	-12.625	-16.358	-6.385	59.047	24.185	21.903	-5.159
1056	1.056	-14.333	-14.57	-12.688	-6.763	74.798	39.29	32.67	-0.435
1057	1.057	-17.622	-12.839	-9.411	-5.58	72.171	-29.421	25.265	1.002
1058	1.058	-11.042	-15.362	-18.713	-8.464	43.994	-118.301	16.135	15.409
1059	1.059	-13.938	-14.98	-16.023	-6.513	10.008	-82.721	26.783	-1.893
1060	1.06	-11.414	-14.594	-13.529	-8.433	-3.475	-28.523	30.89	5.142
1061	1.061	-12.181	-13.436	-15.873	-6.866	-7.502	-18.632	11.226	-5.425
1062	1.062	-14.103	-10.734	-18.027	-6.659	-41.554	-9.724	2.797	-3.412
1063	1.063	-13.516	-15.001	-16.121	-7.421	-55.135	-1.554	5.204	-1.593
1064	1.064	-15.249	-13.266	-14.409	-7.992	-42.781	5.863	16.763	-25.314
1065	1.065	-20.081	-16.76	-9.787	-9.541	-31.569	-13.995	14.636	-42.273
1066	1.066	-14.075	-15.404	-14.059	-12.631	-28.286	-7.918	8.87	-32.889
1067	1.067	-18.137	-12.502	-15.238	-13.785	-31.399	19.85	3.707	-30.101
1068	1.068	-16.193	-13.658	-14.088	-9.327	-39.742	14.893	11.737	-27.461
1069	1.069	-14.252	-18.696	-13.117	-11.058	-47.269	1.407	19.028	-29.728
1070	1.07	-14.822	-16.758	-8.295	-10.665	-49.564	-10.912	22.874	-27.578
1071	1.071	-12.296	-16.184	-14.327	-9.303	-34.646	-44.938	24.213	-17.856
1072	1.072	-11.896	-15.802	-15.132	-12.206	-32.698	-22.053	40.462	-16.067
1073	1.073	-10.719	-16.186	-7.232	-16.665	-27.419	7.023	75.713	-20.647
1074	1.074	-16.705	-13.288	-10.358	-25.56	-22.73	-11.699	50.779	1.09
1075	1.075	-17.477	-15.236	-11.361	-24.378	-18.435	-28.716	46.533	16.931
1076	1.076	-15.149	-15.631	-13.911	-6.361	-32.744	-25.624	26.011	-8.444
1077	1.077	-15.722	-10.801	-14.724	11.46	-61.776	-11.491	22.502	-5.035
1078	1.078	-15.143	-11.385	-9.922	-0.142	-99.34	-8.975	39.678	-14.19
1079	1.079	-18.045	-16.039	-9.368	-2.258	-74.206	7.286	24.149	-22.37
1080	1.08	-16.682	-8.301	-15.974	-4.174	-23.884	13.681	27.041	1.036
1081	1.081	-13.389	-7.33	-6.32	-16.354	23.039	7.933	29.779	16.863
1082	1.082	-14.545	-16.236	-7.506	-33.786	53.563	-7.862	51.144	-14.2
1083	1.083	-14.153	-10.245	-8.704	-26.834	92.405	-5.665	59.766	31.793
1084	1.084	-12.987	-11.215	-9.713	-16.199	168.278	-11.403	26.625	-10.718
1085	1.085	-12.794	-16.058	-10.717	-14.282	114.27	-9.56	4.126	-5.197
1086	1.086	-12.017	-10.062	-11.535	-5.583	64.996	7.962	-7.94	-20.257
1087	1.087	-16.275	-12.388	-12.354	-10.223	38.165	5.718	-3.967	-15.729
1088	1.088	-19.181	-11.811	-7.552	-11.561	13.575	-0.663	6.389	-19.746
1089	1.089	-11.24	-12.395	-13.586	-15.22	-23.636	5.027	-2.564	6.586
1090	1.09	-14.732	-15.31	-11.295	-14.046	-57.406	-3.705	-10.539	-17.249
1091	1.091	-13.777	-15.714	-13.259	-10.953	-88.115	-27.47	-17.762	-7.96
1092	1.092	-10.886	-12.445	-9.99	-9.997	-60.69	-58.413	-19.719	-27.777
1093	1.093	-16.893	-9.564	-11.745	-14.26	-45.792	-12.562	-29.972	-4.721
1094	1.094	-14.589	-14.817	-12.151	-8.653	-14.041	-6.59	-31.496	-33.095
1095	1.095	-12.649	-16.786	-12.555	-10.584	-1.786	-1.152	-53.947	-21.976
1096	1.096	-14.601	-12.176	-11.424	-11.172	1.788	-16.171	-81.822	-45.891
1097	1.097	-14.045	-13.949	-11.837	-8.28	4.966	-11.608	-77.776	-30.314
1098	1.098	-14.46	-12.627	-9.95	-9.636	-4.45	-23.863	-74.131	-33.136
1099	1.099	-15.82	-14.006	-9.226	-9.259	-7.298	-20.079	-76.866	5.273
1100	1.1	-14.674	-16.159	-7.346	-8.115	-20.206	-9.905	-73.774	10.645
1101	1.101	-15.857	-15.029	-11.643	-10.847	-22.648	-0.533	-75.948	45.816
1102	1.102	-14.73	-13.906	-15.728	-12.036	-20.608	2.261	-64.011	32.164
1103	1.103	-16.879	-11.045	-14.37	-11.291	-30.366	15.108	-74.341	2.984
1104	1.104	-15.551	-12.245	-15.72	-6.869	-39.15	-5.935	-87.59	-53.828
1105	1.105	-11.323	-12.672	-12.836	-8.836	-40.75	-20.019	-75.103	-78.306
1106	1.106	-11.928	-13.487	-9.191	-16.624	-42.14	-22.474	-73.281	-56.263
1107	1.107	-11.587	-17.403	-12.502	-15.706	-38.501	-15.437	-65.852	-49.689
1108	1.108	-14.922	-14.931	-11.359	-14.786	-27.713	-30.339	-59.264	-55.723
1109	1.109	-16.129	-16.322	-11.771	-12.303	-14.852	-24.592	-45.965	-17.06
1110	1.11	-13.471	-16.749	-17.593	-14.646	-2.792	-26.332	-29.96	-22.124
1111	1.111	-17.775	-11.569	-16.83	-11.224	14.491	-21.643	-19.212	0.584
1112	1.112	-16.477	-12.188	-12.009	-9.348	40.132	-14.433	2.152	-3.585
1113	1.113	-18.866	-14.156	-11.442	-9.989	23.017	-10.684	-17.541	-7.325
1114	1.114	-17.772	-12.454	-14.356	-4.272	1.091	-2.28	-30.274	2.644
1115	1.115	-16.676	-19.462	-15.716	-11.712	-1.667	-3.164	-37.204	-19.279
1116	1.116	-11.716	-18.531	-12.419	-10.816	0.783	-9.868	-52.083	-16.605
1117	1.117	-15.071	-17.796	-11.262	-11.661	3.034	-15.821	-50.154	-55.109
1118	1.118	-13.389	-15.508	-12.428	-15.799	-28.418	-25.836	-37.991	17.071
1119	1.119	-18.301	-16.128	-9.71	-7.931	-30.662	-13.62	-30.119	46.57
1120	1.12	-13.729	-10.175	-9.513	-8.969	-21.073	2.27	-23.072	19.754
1121	1.121	-16.713	-9.44	-13.953	-6.142	-22.874	-8.354	-3.691	27.749
1122	1.122	-16.4	-14.315	-12.016	-5.443	-46.703	-10.281	-12.225	-9.312
1123	1.123	-14.156	-11.064	-14.911	-14.429	-29.704	-8.503	-4.927	-15.878
1124	1.124	-13.069	-12.846	-13.547	-25.353	-20.429	15.363	11.072	-70.857
1125	1.125	-17.595	-15.398	-10.246	-21.196	-0.685	18.712	21.414	-48.83
1126	1.126	-18.246	-16.799	-11.397	-20.133	12.067	3.083	38.506	-1.985
1127	1.127	-13.488	-18.011	-11.002	-11.884	19.012	-5.205	59.255	-8.03
1128	1.128	-18.202	-12.061	-13.706	-15.045	16.898	-23.005	54.658	-5.333
1129	1.129	-17.696	-14.626	-11.565	-18.01	-12.064	-20.682	34.575	-32.952
1130	1.13	-19.123	-16.989	-9.619	-8.388	-74.507	-31.299	31.678	-17.792
1131	1.131	-18.032	-14.314	-13.873	8.578	-101.095	-25.449	19.716	5.078
1132	1.132	-17.71	-10.87	-9.791	-3.115	-76.543	-6.024	8.708	-23.913
1133	1.133	-15.652	-16.912	-9.372	-9.592	-113.358	17.249	10.299	17.732
1134	1.134	-15.33	-14.631	-12.618	-3.863	-66.375	14.179	36.271	-9.935
1135	1.135	-15.783	-15.249	-5.989	-12.644	25.39	16.897	62.2	25.272
1136	1.136	-16.041	-13.362	-6.897	-20.654	170.346	4.143	85.618	-15.861
1137	1.137	-11.657	-13.99	-11.099	-27.885	189.663	-30.844	82.138	0.594
1138	1.138	-20.432	-11.519	-11.833	-26.794	172.395	-45.906	44.809	25.777
1139	1.139	-9.661	-7.103	-12.803	-21.446	156.615	-32.334	39.424	57.833
1140	1.14	-8.364	-5.41	-14.79	-13.195	142.326	-19.918	52.621	-4.57
1141	1.141	-7.26	-6.819	-20.827	-10.158	50.19	-16.23	23.254	40.29
1142	1.142	-15.635	-6.489	-21.614	-13.117	-9.49	7.564	-3.392	80.979
1143	1.143	-10.454	-9.44	-15.033	-12.388	-42.064	-8.135	-13.747	29.389
1144	1.144	-25.216	-6.752	-12.513	-11.675	-91.408	-16.433	-4.758	9.582
1145	1.145	-10.365	-9.493	-3.603	-3.803	-100.204	-18.932	-13.378	15.647
1146	1.146	-8.471	-14.362	-11.912	-2.899	-75.722	-16.589	-16.214	-11.907
1147	1.147	-10.263	-12.448	4.158	-11.837	-53.586	-27.221	-9.566	-16.732
1148	1.148	-27.723	-22.538	6.49	-3.53	-33.577	-17.523	-24.761	-39.444
1149	1.149	-16.148	-21.205	8.629	-2.527	-27.403	-15.773	-50.2	-85.203
1150	1.15	-14.056	-12.324	-1.03	-3.491	-32.676	-4.734	-33.448	-54.701
1151	1.151	-8.278	-6.335	-9.72	-1.049	-37.632	-6.069	-36.785	-4.681
1152	1.152	-17.012	-5.38	-14.351	-3.401	-33.122	0.352	-39.692	28.878
1153	1.153	-15.488	-10.232	-15.695	-6.903	-29.039	3.868	-37.325	-25.97
1154	1.154	-14.153	-12.754	-22.069	-8.861	-32.709	-1.32	-53.721	-33.234
1155	1.155	-17.85	-18.372	-18.574	0.033	-35.961	-10.222	-51.704	-93.754
1156	1.156	-2.185	-14.9	-21.656	-3.643	-32.835	-16.233	-61.469	-85.601
1157	1.157	-8.582	-15.49	-18.73	-9.649	-35.493	-8.867	-35.204	-48.523
1158	1.158	-6.654	-23.241	-17.941	-25.705	-17.579	-9.786	-16.482	-28.487
1159	1.159	-8.397	-18.019	-18.695	-32.675	-19.789	-10.516	-33.565	-46.606
1160	1.16	-13.039	-13.185	-18.098	-0.725	-21.797	1.72	-30.485	36.758
1161	1.161	-8.775	-17.441	-12.081	-5.169	-42.959	3.515	-44.603	1.308
1162	1.162	-5.091	-19.761	-14.388	-9.216	-56.947	-10.753	-42.066	-31.08
1163	1.163	-8.564	-16.276	-12.431	9.582	-59.307	-16.498	-48.975	-1.356
1164	1.164	-13.782	-14.343	-14.34	-0.457	-28.797	-14.719	-51.021	-45.954
1165	1.165	-12.802	-18.403	-18.382	-16.106	8.837	-19.331	-52.865	-53.961
1166	1.166	-15.295	-14.921	-11.395	-18.79	24.019	2.408	-44.067	-61.234
1167	1.167	-22.617	-15.306	-10.403	-16.248	46.937	11.762	-39.332	-27.672
1168	1.168	-9.817	-12.394	-18.307	-18.546	51.06	14.52	-17.558	63.918
1169	1.169	-11.528	-9.673	-10.93	-16.393	24.752	-3.228	10.817	50.855
1170	1.17	-6.853	-14.693	-13.805	-10.548	7.736	-14.805	29.749	62.778
1171	1.171	-13.974	-14.099	-9.522	-12.263	-1.533	-25.351	39.969	30.337
1172	1.172	-12.777	-12.334	-13.561	-7.579	12.598	-23.314	49.433	-58.426
1173	1.173	-16.221	-10.961	-8.698	-8.898	5.021	-21.565	41.287	-22.796
1174	1.174	-21.404	-12.297	-11.969	-2.484	-1.974	-32.617	23.653	9.689
1175	1.175	-22.326	-5.699	-12.528	-3.624	21.415	-28.368	12.207	-19.963
1176	1.176	-12.6	-4.713	-11.154	-10.953	12.108	-8.84	-6.785	6.724
1177	1.177	-21.456	-3.922	-7.841	-9.961	-30.482	22.365	-24.433	-17.638
1178	1.178	-15.4	-7.967	-10.719	-23.075	-73.064	18.361	-17.287	-69.304
1179	1.179	-18.439	-18.781	-9.532	-28.833	-23.107	-0.389	-6.461	-62.721
1180	1.18	-17.41	-17.207	-8.349	-20.083	-16.462	-17.396	-35.329	-7.821
1181	1.181	-18.127	-12.929	-13.167	-12.103	-22.428	-45.64	-22.8	-0.491
1182	1.182	-13.998	-16.581	-23.984	-13.4	5.292	-34.384	-26.357	-20.487
1183	1.183	-17.41	-13.07	-31.891	-12.198	10.4	-10.535	-22.987	34.415
1184	1.184	-14.048	-16.14	-30.513	-6.162	-30.835	-1.177	-13.634	12.324
1185	1.185	-15.721	-11.272	-34.172	-0.896	-69.593	-9.444	-27.668	-61.693
1186	1.186	-12.163	-6.986	-25.825	-1.829	-74.641	-16.959	-25.027	7.325
1187	1.187	-15.383	-12.559	-9.74	-6.064	-78.996	-14.618	-22.57	-1.658
1188	1.188	-14.918	-19.105	25.308	-6.817	-33.047	-12.507	-11.825	-75.1
1189	1.189	-14.471	-7.658	50.478	-8.729	-2.599	-14.471	-9.872	-25.85
1190	1.19	-16.329	-6.074	27.655	-16.048	25.091	-5.762	-11.654	-70.646
1191	1.191	-17.021	-4.683	-1.365	-13.106	60.215	-4.182	-10.153	35.054
1192	1.192	-20.231	-11.038	-12.589	-19.063	73.56	-8.402	-20.268	-8.239
1193	1.193	-13.584	-29.005	-15.873	-6.827	27.441	-7.185	-0.783	-21.515
1194	1.194	-12.541	-21.422	-18.953	-1.561	-27.844	1.156	13.266	13.916
1195	1.195	-16.736	-19.062	-21.649	-3.074	-6.145	-1.923	30.998	-18.758
1196	1.196	-9.314	-21.162	-14.082	-24.706	13.451	-6.733	28.585	-88.015
1197	1.197	-14.078	-15.329	-16.399	-33.952	7.202	-10.977	30.632	10.289
1198	1.198	-16.53	-17.036	-14.253	-65.079	-76.247	-6.922	40.21	23.214
1199	1.199	-14.158	-15.46	-20.043	-27.502	-40.812	-2.077	48.805	34.781
1200	1.2	-17.577	-22.595	-18.287	38.138	13.247	-5.393	31.28	45.368
1201	1.201	-16.932	-16.175	-16.743	-6.543	23.016	-11.998	10.11	55.046
1202	1.202	-13.96	-12.654	-15.398	-14.647	49.645	-11.225	-4.084	-7.631
1203	1.203	-16.42	-15.704	-14.255	-7.275	41.481	-10.407	-1.643	-15.927
1204	1.204	-11.912	-14.702	-13.113	-13.839	4.47	0.489	-13.31	-23.51
1205	1.205	-13.595	-8.666	-12.168	-19.829	10.989	-1.028	-2.705	-3.824
1206	1.206	-13.159	-10.955	-17.023	-14.398	-7.269	-19.798	-12.43	-46.66
1207	1.207	-13.485	-11.499	-11.042	-19.418	-46.007	-37.594	3.403	-19.205
1208	1.208	-18.268	-13.401	-15.123	-5.867	-30.92	-35.249	18.308	5.761
1209	1.209	-17.644	-11.625	-11.658	-18.261	-26.437	-20.35	0.946	-26.355
1210	1.21	-15.865	-14.094	-16.317	-7.041	-22.331	-22.289	-6.001	-38.926
1211	1.211	-15.441	-10.751	-10.907	-10.306	-25.963	-13.574	-8.074	2.598
1212	1.212	-14.047	-9.551	-12.849	-13.389	-29.214	-12.021	-25.433	-2.92
1213	1.213	-9.939	-7.572	-16.146	-10.663	-26.068	9.635	-55.751	-8.056
1214	1.214	-11.259	-11.788	-13.253	-8.127	-17.692	12.708	-59.732	-21.641
1215	1.215	-15.68	-10.388	-11.909	-10.44	-20.111	-18.471	-48.413	-9.361
1216	1.216	-17.388	-11.701	-13.28	-8.308	-17.665	-22.565	-45.05	-13.139
1217	1.217	-12.52	-14.562	-16.193	-6.375	-2.64	-11.355	-35.628	-16.537
1218	1.218	-13.078	-12.588	-10.975	-8.112	7.165	-21.431	-32.799	-7.333
1219	1.219	-13.632	-12.938	-12.923	-12.747	2.058	6.795	-50.433	-21.473
1220	1.22	-14.952	-9.421	-12.345	-2.676	0.597	-34.869	-33.955	-18.987
1221	1.221	-12.6	-16.739	-14.092	-11.559	7.822	-40.35	-31.609	-21.278
1222	1.222	-12.97	-15.737	-12.741	-8.063	14.26	35.257	-37.217	-19.091
1223	1.223	-12.567	-12.792	-9.459	-7.079	20.324	46.036	-24.843	9.943
1224	1.224	-13.715	-13.526	-11.593	-8.03	17.284	36.11	-13.65	-19.015
1225	1.225	-17.197	-14.264	-7.93	-5.491	10.555	27.147	-14.89	-15.275
1226	1.226	-12.737	-12.29	-12.397	-3.146	2.683	-46.237	-5.909	-18.539
1227	1.227	-16.778	-14.19	-14.162	-13.976	-13.322	-56.133	-23.841	-15.375
1228	1.228	-18.124	-12.407	-16.685	-15.504	-48.322	-29.431	-41.57	-18.049
1229	1.229	-17.725	-15.86	-11.288	-11.245	-93.783	-21.325	-43.815	10.207
1230	1.23	-13.65	-11.388	-9.369	-7.564	-87.7	-14.018	-33.079	-16.116
1231	1.231	-17.124	-13.108	-14.032	-8.71	-82.179	-20.66	-23.322	21.677
1232	1.232	-19.436	-12.694	-15.8	-7.718	-56.914	-14.735	-0.367	-13.474
1233	1.233	-16.524	-14.988	-12.346	-10.594	11.92	-20.206	9.061	-17.876
1234	1.234	-12.838	-15.347	-11.021	-11.34	81.145	-15.198	-4.907	2.927
1235	1.235	-17.283	-14.163	-13.171	-13.624	90.14	-1.674	-22.544	-0.689
1236	1.236	-13.214	-19.941	-12.03	-8.746	49.547	-5.788	-24.694	-31.651
1237	1.237	-15.723	-14.294	-13.975	-10.649	12.649	-2.167	-13.859	-10.925
1238	1.238	-8.362	-9.436	-9.134	-8.873	-34.129	1.082	15.364	0.34
1239	1.239	-15.711	-12.706	-11.042	-12.321	-40.025	-8.247	44.587	-2.975
1240	1.24	-18.611	-13.261	-10.431	-9.97	10.033	-22.421	41.1	-6.076
1241	1.241	-17.836	-12.85	-7.529	-11.103	3.564	-19.937	10.299	-3.378
1242	1.242	-13.772	-13.215	-11.047	-16.3	-2.315	-17.663	-1.911	-10.826
1243	1.243	-17.26	-19.007	-13.415	-12.787	36.496	-2.802	9.433	-13.107
1244	1.244	-16.678	-18.237	-10.552	-9.458	41.578	-8.68	12.866	-45.01
1245	1.245	-10.093	-13.392	-10.207	-12.315	28.05	-17.458	22.278	-31.392
1246	1.246	-16.094	-15.315	-7.539	-14.794	-9.428	-3.155	14.065	-18.988
1247	1.247	-10.485	-18.206	-9.7	-12.449	5.749	6.498	31.943	7.31
1248	1.248	-12.425	-16.833	-11.085	-10.297	-17.008	-2.24	29.663	-2.686
1249	1.249	-15.729	-11.406	-14.21	-13.006	-37.694	21.552	10.543	-11.874
1250	1.25	-15.15	-10.809	-9.785	-8.699	-48.872	18.254	3.016	-20.097
1251	1.251	-15.549	-10.218	-12.71	-11.114	-52.102	-10.025	0.695	3.266
1252	1.252	-13.228	-19.1	-10.216	-10.677	-61.362	-44.13	11.335	19.082
1253	1.253	-14.39	-12.7	-9.846	-13.54	-30.183	-48.62	1.634	21.855
1254	1.254	-15.555	-16.166	-10.247	-10.781	-9.45	-27.946	-14.256	29.41
1255	1.255	-11.294	-15.181	-11.424	-8.806	1.77	-9.21	4.887	3.611
1256	1.256	-12.65	-14.195	-11.048	-13.607	-15.26	-19.305	-2.631	-6.564
1257	1.257	-17.1	-11.664	-8.935	-12.985	-24.562	-22.437	-9.579	8.955
1258	1.258	-8.202	-15.715	-7.012	-12.366	-32.935	-2.75	-32.944	17.139
1259	1.259	-9.365	-19.184	-11.282	-15.219	-30.446	-5.293	-11.019	4.283
1260	1.26	-15.371	-18.59	-14.19	-14.796	-23.499	-7.629	-30.724	-21.571
1261	1.261	-16.337	-9.677	-11.687	-10.301	-21.386	-9.775	-33.219	-38.725
1262	1.262	-19.238	-13.342	-14.013	-15.681	-23.335	-3.974	-26.236	-48.142
1263	1.263	-16.719	-9.851	-9.955	-7.708	-11.152	-5.689	-32.615	-67.968
1264	1.264	-17.487	-10.808	-12.473	-10.765	-12.708	-7.179	-30.693	-29.541
1265	1.265	-19.421	-11.769	-10.153	-15.567	-5.543	-2.869	-4.372	-24.225
1266	1.266	-18.837	-9.246	-11.317	-11.277	0.854	-4.011	-38.421	-9.214
1267	1.267	-15.937	-8.467	-14.038	-12.021	2.051	-5.166	-15.565	4.253
1268	1.268	-11.094	-6.525	-15.206	-15.471	-0.993	2.204	-36.223	0.167
1269	1.269	-21.15	-4.585	-17.333	-9.445	-3.847	3.182	-54.954	-11.152
1270	1.27	-13.99	-13.489	-16.565	-13.482	-1.318	-2.8	-37.897	-62.727
1271	1.271	-10.312	-12.326	-15.216	-8.615	0.996	-10.185	-22.155	-99.796
1272	1.272	-11.468	-18.328	-14.641	-9.176	-2.503	-9.244	-13.763	-93.291
1273	1.273	-12.437	-15.234	-13.097	-9.736	-3.119	-8.429	-16.213	-87.288
1274	1.274	-7.601	-14.269	-9.997	-12.238	0.901	-10.721	0.119	-37.33
1275	1.275	-13.602	-13.499	-10.388	-12.612	-0.498	-21.55	10.838	-17.386
1276	1.276	-19.215	-12.724	-4.392	-6.017	-7.901	-13.628	1.227	-23.345
1277	1.277	-12.632	-19.308	-17.56	-14.907	-11.055	-12.342	-18.047	-6.889
1278	1.278	-11.857	-15.054	-7.887	-6.586	-17.917	-8.724	-10.449	-1.899
1279	1.279	-14.181	-14.281	-13.117	-9.684	-20.548	-7.604	-12.749	20.912
1280	1.28	-12.24	-13.703	-11.567	-8.712	-23.001	-8.597	-19.141	16.808
1281	1.281	-14.169	-14.284	-10.211	-9.485	-22.517	-13.447	-32.67	5.528
1282	1.282	-11.26	-18.346	-13.886	-11.804	-17.944	-15.966	-41.349	8.879
1283	1.283	-14.75	-14.868	-15.052	-11.225	-17.405	-18.289	-42.815	5.76
1284	1.284	-11.479	-12.557	-16.024	-14.523	-9.449	-11.704	-32.683	8.41
1285	1.285	-12.648	-13.733	-15.058	-12.785	8.615	1.458	-36.272	5.901
1286	1.286	-13.819	-17.418	-12.543	-9.312	1.117	-0.467	-37.369	40.986
1287	1.287	-17.311	-10.083	-11.77	-14.736	17.359	-12.651	-27.674	5.823
1288	1.288	-15.195	-15.317	-12.355	-15.327	15.172	-11.114	-13.325	10.303
1289	1.289	-14.028	-12.424	-9.064	-10.691	9.278	-6.869	-7.505	30.983
1290	1.29	-15.194	-11.661	-11.968	-13.608	28.545	-13.269	11.844	4.663
1291	1.291	-14.426	-12.451	-11.591	-10.143	20.947	-0.136	-0.995	-12.365
1292	1.292	-13.075	-11.889	-10.256	-13.466	13.914	-12.346	33.948	-3.05
1293	1.293	-13.851	-9.978	-16.09	-11.375	3.196	11.435	18.733	-5.756
1294	1.294	-17.539	-11.748	-13.794	-13.347	-18.13	8.138	32.147	-18.507
1295	1.295	-15.034	-13.129	-11.893	-9.128	-37.91	-38.9	36.09	-2.242
1296	1.296	-9.618	-14.506	-12.512	-11.673	-35.459	-32.346	39.659	-12.794
1297	1.297	-14.464	-14.145	-13.13	-13.07	-37.875	-26.357	42.819	-10.695
1298	1.298	-9.826	-8.172	-11.803	-8.278	-40.077	-31.776	27.035	-36.834
1299	1.299	-18.741	-14.193	-15.134	-12.965	-18.875	-26.752	24.227	-33.06
1300	1.3	-12.369	-14.99	-14.017	-12.44	6.579	-13.205	6.317	-64.001
1301	1.301	-20.709	-16.952	-10.38	-9.983	23.52	-0.825	-14.874	-59.876
1302	1.302	-17.631	-9.62	-11.785	-8.69	26.538	-4.553	-12.257	-40.949
1303	1.303	-16.683	-16.439	-12.989	-11.66	-4.689	-7.913	-14.86	3.944
1304	1.304	-19.222	-15.711	-8.589	-9.783	-17.104	1.32	-26.554	46.638
1305	1.305	-16.923	-13.436	-12.7	-11.763	-20.79	-7.034	-50.074	85.423
1306	1.306	-17.523	-14.056	-10.23	-9.669	-24.072	-14.609	-40.866	70.458
1307	1.307	-14.249	-14.678	-8.934	-11.638	-14.783	-7.664	-49.276	57.077
1308	1.308	-18.334	-17.63	-11.897	-11.863	-17.501	-18.337	-36.581	11.374
1309	1.309	-13.51	-16.322	-14.673	-9.575	-15.001	-12.533	-29.714	5.583
1310	1.31	-18.168	-16.001	-10.482	-10.371	-12.697	-7.301	-19.155	0.33
1311	1.311	-16.453	-14.902	-13.065	-10.206	-14.84	-8.827	-13.439	25.569
1312	1.312	-16.863	-12.248	-12.726	-12.931	-16.782	-30.483	-15.269	-24.695
1313	1.313	-15.534	-15.019	-16.835	-13.343	-13.105	-36.477	-10.71	-31.223
1314	1.314	-13.425	-16.623	-13.384	-9.873	-14.848	-27.181	-12.161	-25.144
1315	1.315	-18.669	-16.494	-11.095	-11.243	-19.492	-18.861	-3.359	-30.464
1316	1.316	-13.849	-15.781	-6.284	-10.098	-35.34	-6.075	0.053	-35.389
1317	1.317	-15.802	-18.57	-12.315	-12.823	-33.172	-3.724	-13.982	-76.443
1318	1.318	-17.56	-15.938	-14.669	-11.68	-23.452	-5.816	-0.497	-4.112
1319	1.319	-11.769	-11.178	-9.854	-15.953	-0.558	7.766	1.16	-13.938
1320	1.32	-14.116	-13.192	-10.458	-11.897	8.779	13.002	-16.349	-4.995
1321	1.321	-16.065	-15.21	-12.227	-13.259	11.516	8.341	-14.089	-29.364
1322	1.322	-11.436	-13.567	-11.864	-11.912	19.079	1.154	-12.016	-80.936
1323	1.323	-10.868	-12.356	-16.329	-9.015	16.788	2.288	-10.321	-65.908
1324	1.324	-13.4	-12.89	-12.276	-10.956	1.914	-1.206	-4.558	-59.232
1325	1.325	-15.734	-17.854	-10.928	-12.896	-7.74	-2.184	-2.838	-65.122
1326	1.326	-15.173	-12.342	-11.324	-12.123	-9.47	-8.99	-13.867	-26.272
1327	1.327	-16.355	-14.363	-16.164	-10.186	1.565	-13.269	-6.748	19.305
1328	1.328	-13.665	-16.179	-15.591	-11.547	0.217	-1.088	2.097	1.18
1329	1.329	-18.705	-16.643	-16.177	-13.097	-6.17	-6.322	20.064	28.952
1330	1.33	-15.432	-15.349	-14.827	-9.612	-12.17	-10.951	2.248	13.991
1331	1.331	-16.026	-19.437	-18.122	-14.064	-11.198	-21.018	-4.73	-54.589
1332	1.332	-8.111	-11.508	-12.316	-9.998	-6.345	-14.63	-36.678	-5.131
1333	1.333	2.711	-10.354	-10.001	-9.608	-8.846	-20.629	-23.143	21.72
1334	1.334	-7.368	-9.38	-11.942	-13.665	-11.146	-10.933	-52.164	-18.802
1335	1.335	-11.055	-14.221	-15.425	-10.373	-15.953	-9.732	-40.895	-55.687
1336	1.336	-9.905	-9.977	-13.488	-12.498	-11.264	-13.159	-3.115	-62.184
1337	1.337	-10.885	-14.056	-11.742	-9.779	-10.648	2.953	-8.117	-7.073
1338	1.338	-21.739	-12.135	-14.249	-11.707	-17.581	0.654	14.739	44.639
1339	1.339	-17.489	-14.085	-13.85	-10.929	-14.633	-9.961	27.169	11.201
1340	1.34	-18.663	-12.36	-7.263	-6.467	-4.916	-7.985	45.989	5.18
1341	1.341	-17.504	-11.025	-0.482	2.254	-1.198	-13.178	15.112	-11.333
1342	1.342	-16.546	-8.717	0.303	-1.215	-2.336	-5.216	19.262	3.688
1343	1.343	-11.708	-11.633	-7.043	-2.164	-9.666	-9.445	23.004	-9.959
1344	1.344	-12.485	-12.029	-0.265	-1.18	-12.569	-13.059	-0.786	-14.137
1345	1.345	-14.814	-13.205	-1.031	-14.32	-10.099	-7.014	-16.435	-55.881
1346	1.346	-16.753	-13.024	-5.086	-4.62	-12.496	-10.095	-13.683	-83.685
1347	1.347	-13.456	-14.393	-15.916	-2.854	-16.064	-14.895	-26.403	-58.643
1348	1.348	-11.72	-17.496	-7.976	-7.477	-16.726	-17.372	-42.606	10.001
1349	1.349	-14.235	-13.819	-9.321	-0.29	-16.22	-9.981	-48.968	59.323
1350	1.35	-11.915	-11.502	-10.478	0.893	-12.811	-14.798	-54.808	14.571
1351	1.351	-12.298	-17.309	-6.989	-2.572	-10.517	-1.612	-49.637	-42.374
1352	1.352	-11.135	-5.115	-12.208	-1.578	-10.115	-7.394	-38.662	-49.751
1353	1.353	-10.743	-3.37	-7.361	-12.391	-8.946	-12.608	-42.989	10.778
1354	1.354	-12.865	-8.012	-13.355	-22.433	-6.262	-11.027	-26.058	35.146
1355	1.355	-14.793	-15.163	-15.666	-26.094	-11.136	-0.923	-23.857	-31.594
1356	1.356	-18.463	-13.983	-4.819	-27.234	-14.641	-12.684	-17.593	-58.282
1357	1.357	-18.065	-7.966	-6.359	-24.111	-8.659	-8.019	-23.498	-33.864
1358	1.358	-16.887	-15.298	-2.089	-19.25	-3.033	-15.158	-11.38	-55.952
1359	1.359	-18.808	-2.509	-8.469	-27.157	4.928	-24.04	-0.398	-22.538
1360	1.36	-12.988	-7.715	-11.946	-17.461	8.068	-34.826	-4.657	32.348
1361	1.361	-17.041	-9.244	-23.744	-21.115	3.291	-27.552	1.737	39.651
1362	1.362	-15.089	-10.572	-25.291	-15.096	-2.634	-10.414	10.101	33.055
1363	1.363	-17.003	-14.221	-29.544	-16.044	6.362	-12.666	17.496	2.563
1364	1.364	-17.562	-10.715	-25.867	-15.053	0.45	-6.231	24.279	18.882
1365	1.365	-17.926	-15.916	-24.697	-15.797	-13.445	-15.864	16.358	13.688
1366	1.366	-15.585	-1.178	-19.464	-10.161	-23.129	-28.002	15.382	-27.798
1367	1.367	-14.399	-7.533	-18.489	-8.201	-24.895	-29.476	0.655	-0.289
1368	1.368	-12.439	-9.437	-22.744	-11.47	-35.921	-19.362	6.995	65.175
1369	1.369	-12.025	-11.146	-18.676	-10.87	-25.827	0.214	5.003	38.419
1370	1.37	-14.899	-15.754	-12.091	-13.366	-6.239	14.365	-0.275	14
1371	1.371	-12.162	-2.748	-11.311	-7.924	2.099	11.876	7.599	-67.503
1372	1.372	-15.623	23.608	-16.922	-9.838	-15.671	9.581	3.325	-56.738
1373	1.373	-14.439	19.967	-14.986	-9.238	-13.255	-5.303	-3.048	-7.524
1374	1.374	-14.801	-3.799	-14.408	-10.955	-6.782	-7.229	-11.313	19.043
1375	1.375	-13.62	-25.621	-11.502	-12.292	-0.905	4.963	-25.149	-5.468
1376	1.376	-15.725	-33.908	-12.853	-8.985	-2.554	0.305	0.166	16.486
1377	1.377	-11.829	-41.414	-15.174	-7.808	-7.113	-6.875	-2.938	36.368
1378	1.378	-19.745	-29.766	-8.599	-5.076	-5.708	-5.742	-18.39	-6.221
1379	1.379	-13.722	-36.114	-11.502	-10.868	-4.524	-23.757	-32.254	-33.929
1380	1.38	-14.671	-57.36	-8.985	-6.786	-8.007	-5.982	-29.437	-38.963
1381	1.381	-11.747	-60.03	-11.309	-10.249	-13.252	-13.005	-26.838	-43.472
1382	1.382	-12.5	-47.22	-6.474	-10.816	-6.536	-10.954	-24.464	-72.61
1383	1.383	-14.792	-44.852	-8.41	-12.541	-10.85	-24.582	-30.107	-53.895
1384	1.384	-16.696	-25.654	-12.47	-9.042	-11.64	-29.884	-38.665	-22.938
1385	1.385	-16.103	-12.84	-9.954	-7.68	-11.086	-28.385	-27.537	-35.405
1386	1.386	-14.351	-10.483	-9.564	-9.793	-11.724	-21.263	-8.657	-69.559
1387	1.387	-12.988	-4.056	-11.693	-10.164	-4.024	-6.985	9.296	-10.052
1388	1.388	-17.431	-5.959	-12.85	-6.665	-20.114	-8.967	-2.179	-18.259
1389	1.389	-10.853	-0.696	-7.044	-8.781	-22.475	-14.264	-4.163	33.388
1390	1.39	-18.784	0.881	-9.367	-10.703	-11.821	-9.706	-25.322	26.695
1391	1.391	-11.43	-3.343	-11.301	-9.528	-9.841	3.167	-33.522	8.393
1392	1.392	-18.196	-4.476	-8.001	-14.346	-18.495	-9.13	5.083	24.693
1393	1.393	-13.936	-5.603	-9.736	-9.494	-7.395	-20.243	21.642	19.581
1394	1.394	-13.147	-2.48	-9.351	-12.774	14.334	-10.214	6.667	15.109
1395	1.395	-12.551	-5.353	-8.963	-12.185	23.688	-16.604	-16.083	10.98
1396	1.396	-17.189	-4.55	-8.579	-13.548	32.124	-20.088	-28.431	-15.417
1397	1.397	-9.444	-8.586	-7.425	-11.219	24.648	-10.419	-32.079	-60.189
1398	1.398	-12.534	-9.14	-10.923	-10.833	17.716	-6.748	-22.025	-90.595
1399	1.399	-15.434	-8.536	-8.794	-10.453	28.356	11.248	18.796	-51.903
1400	1.4	-14.651	-11.416	-8.407	-7.743	-0.762	13.756	13.365	-56.951
1401	1.401	-16.969	-11.788	-8.024	-12.003	-29.919	16.015	-1.737	-52.539
1402	1.402	-15.028	-7.326	-12.282	-10.262	-26.357	13.818	11.823	-6.725
1403	1.403	-14.439	-10.223	-10.541	-9.882	-23.168	-11.421	32.574	-0.814
1404	1.404	-15.011	-13.717	-13.056	-5.448	-20.137	-14.763	36.292	-17.294
1405	1.405	-11.522	-17.026	-14.411	-10.885	-28.495	-24.12	19.333	-2.192
1406	1.406	-14.812	-14.149	-11.509	-14.386	-26.011	-10.112	10.124	-43.439
1407	1.407	-15.975	-16.094	-15.171	-12.462	-37.681	-7.828	-9.547	-15.816
1408	1.408	-15.589	-11.07	-12.841	-15.37	-39.829	-15.071	-12.041	-20.89
1409	1.409	-11.328	-10.488	-14.953	-7.434	-41.75	-34.545	-37.757	-16.473
1410	1.41	-12.678	-9.876	-11.27	-10.919	-43.431	-73.284	-27.67	-37.198
1411	1.411	-14.987	-13.321	-9.907	-9.938	-44.904	-56.823	-43.348	-40.873
1412	1.412	-17.886	-11.919	-12.812	-10.892	-49.083	-31.625	-35.06	3.838
1413	1.413	-15.169	-8.965	-10.873	-15.133	-29.468	-8.781	-1.628	22.042
1414	1.414	-15.551	-11.625	-16.672	-15.884	13.154	3.663	-6.123	49.694
1415	1.415	-14.77	-15.054	-12.591	-12.38	43.538	0.004	14.539	115.301
1416	1.416	-15.535	-13.856	-10.636	-11.779	38.107	-10.06	18.148	16.805
1417	1.417	-16.883	-14.211	-12.546	-11.173	12.963	5.597	21.367	-22.648
1418	1.418	-18.428	-13.021	-15.416	-9.794	-0.549	13.928	30.545	-34.372
1419	1.419	-14.937	-12.218	-12.87	-12.094	3.535	16.457	16.291	-45.119
1420	1.42	-16.283	-16.645	-14.185	-12.463	22.334	4.864	3.373	-35.229
1421	1.421	-13.377	-14.687	-12.009	-11.284	-1.428	-10.083	-31.814	-8.554
1422	1.422	-10.66	-12.915	-11.577	-9.332	-48.393	-12.103	-47.086	15.737
1423	1.423	-13.364	-14.221	-12.694	-12.218	-41.772	-10.389	-70.097	37.759
1424	1.424	-13.165	-21.541	-13.424	-8.524	-35.745	-8.875	-82.663	31.2
1425	1.425	-17.613	-14.183	-13.567	-10.831	-52.181	-4.801	-109.175	13.047
1426	1.426	-17.032	-15.16	-12.163	-9.66	-37.075	-8.922	-112.681	-3.325
1427	1.427	-12.963	-12.657	-10.569	-14.1	4.153	-8.211	-109.792	-8.236
1428	1.428	-15.479	-14.985	-14.005	-8.667	20.623	-11.64	-107.296	-12.53
1429	1.429	-14.122	-18.46	-13.568	-13.498	25.664	-8.968	-99.988	-24.813
1430	1.43	-13.729	-13.798	-10.615	-12.91	30.11	3.784	-69.864	1.514
1431	1.431	-14.882	-14.366	-10.946	-11.166	50.817	9.356	-32.579	-8.61
1432	1.432	-16.815	-15.704	-8.957	-10.781	39.594	11.15	22.698	-11.772
1433	1.433	-13.324	-10.242	-12.39	-10.397	-5.112	-3.226	44.474	-37.492
1434	1.434	-8.865	-13.656	-10.985	-8.27	0.854	-20.774	64.132	-6.622
1435	1.435	-11.766	-13.01	-15.78	-12.727	17.265	-27.7	57.851	-19.006
1436	1.436	-12.15	-15.844	-11.087	-14.472	2.164	-25.1	41.126	-7.758
1437	1.437	-13.501	-13.269	-12.781	-11.968	-11.372	-11.28	35.827	16.085
1438	1.438	-13.102	-16.492	-11.384	-12.369	-7.3	1.495	31.12	-5.649
1439	1.439	-14.263	-11.582	-10.959	-11.22	-41.397	0.692	34.927	25.646
1440	1.44	-11.537	-14.797	-8.01	-10.072	-55.005	2.51	30.98	5.122
1441	1.441	-16.374	-10.684	-13.19	-12.025	-50.983	4.127	13.682	16.519
1442	1.442	-11.531	-16.452	-12.571	-11.849	-54.67	-13.427	-8.426	-34.866
1443	1.443	-18.882	-12.362	-11.949	-11.677	-37.638	-51.535	-22.736	-86.432
1444	1.444	-19.842	-17.171	-11.334	-11.506	-40.731	-67.624	-15.352	-39.515
1445	1.445	-13.838	-16.567	-10.916	-7.855	-66.242	-52.201	10.215	-45.423
1446	1.446	-13.053	-15.966	-12.239	-13.687	-21.486	-38.382	13.336	-50.724
1447	1.447	-13.633	-14.592	-12.595	-8.098	8.978	-34.043	28.842	-45.631
1448	1.448	-10.335	-14.966	-17.014	-7.532	36.729	-30.075	14.558	4.712
1449	1.449	-18.07	-10.895	-16.411	-10.841	92.317	-12.796	6.863	24.676
1450	1.45	-12.843	-5.087	-12.905	-10.279	99.705	28.296	-0.22	-5.591
1451	1.451	-15.742	-7.404	-12.494	-15.135	66.205	33.923	-11.023	-33.188
1452	1.452	-16.513	2.083	-13.635	-10.516	35.745	29.082	-24.729	2.115
1453	1.453	-17.285	8.47	-10.911	-9.953	-3.016	-2.679	-23.109	-2.224
1454	1.454	-16.699	4.977	-13.599	-13.456	-28.207	9.874	-34.237	-22.796
1455	1.455	-13.405	-0.262	-11.456	-13.088	-32.647	51.646	-38.567	-41.412
1456	1.456	-13.979	-14.984	-15.313	-12.726	-11.897	112.711	-24.322	-24.193
1457	1.457	-13.584	-12.869	-10.454	-12.365	-38.175	120.991	4.628	-2.171
1458	1.458	-15.901	-26.425	-13.732	-10.452	-55.212	113.81	0.475	-16.114
1459	1.459	-17.059	-38.625	-9.653	-11.249	-77.118	13.091	-3.272	1.821
1460	1.46	-18.213	-43.272	-13.118	-13.191	-74.443	-174.836	-0.065	18.214
1461	1.461	-13.953	-44.635	-9.81	-13.009	-66.926	-149.473	15.566	3.465
1462	1.462	-14.335	-40.962	-10.95	-10.311	-50.709	-80.04	12.816	-17.697
1463	1.463	-13.941	-34.981	-11.315	-15.351	-18.796	-101.325	-5	-14.809
1464	1.464	-15.099	-29.782	-11.68	-10.716	13.191	-43.844	-16.589	-22.199
1465	1.465	-16.255	-15.1	-9.536	-11.306	9.2	-26.519	-18.695	-33.687
1466	1.466	-11.977	-0.207	-7.578	-10.927	-17.038	-10.944	-28.317	-65.494
1467	1.467	-9.447	-6.013	-11.817	-9.585	-27.096	-25.28	-16.046	-70.012
1468	1.468	-12.722	-7.76	-10.056	-11.715	-11.439	-12.254	-8.036	-24.293
1469	1.469	-13.871	-6.175	-12.552	-9.003	-3.155	-0.639	-6.554	5.981
1470	1.47	-12.696	-7.496	-12.146	-10.939	-0.678	53.289	-10.071	22.355
1471	1.471	-15.393	-6.331	-10.967	-7.457	-12.33	63.341	0.954	17.295
1472	1.472	-15.185	-7.469	-12.89	-10.741	-6.002	1.151	-14.728	-5.563
1473	1.473	-14.397	-6.458	-10.949	-11.137	7.497	-6.732	-20.916	-9.567
1474	1.474	-13.613	-3.559	-15.782	-13.063	19.659	104.281	-18.805	-5.798
1475	1.475	-10.894	-7.853	-10.936	-8.799	18.095	278.987	-9.963	-50.34
1476	1.476	-16.689	-7.098	-10.352	-10.145	13.829	209.063	-1.92	-56.213
1477	1.477	-9.33	-11.979	-13.251	-12.459	-5.721	60.804	-6.029	-61.614
1478	1.478	-18.228	-8.78	-10.733	-6.636	2.622	-35.337	0.552	-36.49
1479	1.479	-14.756	-16.63	-14.028	-13.97	10.194	87.066	4.263	32.09
1480	1.48	-17.865	-17.679	-16.938	-7.169	-1.36	-56.344	5.504	81.293
1481	1.481	-11.108	-12.878	-16.551	-7.912	-7.693	-268.255	10.675	72.277
1482	1.482	-17.125	-15.387	-11.519	-10.196	-1.848	-127.192	22.484	129.149
1483	1.483	-17.919	-27.577	-13.457	-12.091	17.525	-50.285	5.481	62.348
1484	1.484	-14.439	-4.74	-11.722	-7.399	14.992	-166.955	3.578	-0.195
1485	1.485	-13.865	-1.644	-14.243	-10.247	-15.381	-442.486	6.108	-24.505
1486	1.486	-13.294	1.076	-13.873	-6.715	-27.766	-179.651	8.407	-46.441
1487	1.487	-19.112	-6.461	-11.762	-7.063	-16.577	-350.128	3.508	-66.233
1488	1.488	-11.767	-18.056	-9.86	-8.184	7.183	-381.439	-10.509	-60.094
1489	1.489	-20.68	-20.168	-13.384	-10.834	22.766	-71.866	-4.421	-54.566
1490	1.49	-12.377	-2.756	-15.559	-9.621	8.396	-30.638	-20.035	-49.462
1491	1.491	-11.42	-5.117	-11.154	-9.767	-20.158	7.031	-38.969	0.79
1492	1.492	-14.346	-3.075	-12.94	-10.487	-31.697	41.348	-46.333	-5.867
1493	1.493	-15.141	-12.824	-10.461	-6.758	-21.865	72.333	-43.839	0.024
1494	1.494	-12.842	-11.137	-8.172	-7.089	-31.3	100.571	-41.509	-16.525
1495	1.495	-17.701	-15.833	-11.105	-8.196	-39.747	126.301	-47.108	-41.721
1496	1.496	-11.717	-17.193	-11.522	-11.81	-57.617	103.107	-38.187	-9.856
1497	1.497	-14.061	-18.344	-12.714	-16.219	-55.305	82.015	-33.309	-5.838
1498	1.498	-14.663	-14.833	-9.267	-12.108	-31.866	101.133	-17.121	-17.027
1499	1.499	-14.101	-13.84	-9.688	-11.676	-16.128	83.689	-6.144	-40.767
1500	1.5	-14.706	-20.598	-12.625	-11.25	3.712	99.559	23.122	0.099
1501	1.501	-16.088	-19.789	-10.715	-8.307	26.99	85.225	10.777	5.503
1502	1.502	-12.82	-15.66	-10.351	-13.492	11.243	71.995	-8.034	10.466
1503	1.503	-15.75	-10.74	-15.212	-11.523	-2.995	36.293	-11.448	-12.441
1504	1.504	-14.612	-12.583	-11.751	-9.565	-31.336	25.324	-27.408	-41.513
1505	1.505	-14.247	-15.397	-12.361	-8.968	-50.136	54.769	-30.359	-52.783
1506	1.506	-18.528	-13.911	-16.45	-10.314	-33.094	9.951	-22.985	-42.798
1507	1.507	-15.653	-18.227	-11.643	-10.699	7.771	-14.517	-16.156	-39.796
1508	1.508	-14.323	-16.393	-12.244	-11.85	32.353	23.858	-18.404	2.652
1509	1.509	-13.966	-19.868	-16.339	-17.845	26.981	90.448	-8.779	-3.438
1510	1.51	-12.832	-14.47	-13.847	-15.32	21.989	170.866	-14.067	-31.185
1511	1.511	-16.531	-21.094	-15.231	-13.015	26.535	181.283	-9.469	-6.046
1512	1.512	-18.878	-7.982	-18.165	-14.977	5.954	111.846	-8.195	-19.633
1513	1.513	-13.099	-2.193	-15.481	-14.432	-35.547	84.889	0.553	0.997
1514	1.514	-15.444	-7.413	-14.348	-12.714	-19.087	-21.209	3.838	27.193
1515	1.515	-26.301	-24.775	-15.927	-9.263	-14.188	108.678	-1.65	37.056
1516	1.516	-18.389	-27.031	-12.084	-4.836	26.842	-154.087	-14.733	83.942
1517	1.517	-19.76	-20.581	-14.629	-13.78	10.158	-41.58	-6.437	90.417
1518	1.518	-16.097	-49.572	-16.013	-14.984	4.872	-7.64	-37.205	31.511
1519	1.519	-14.957	-37.163	-13.136	-11.554	0.253	23.207	-61.346	-11.145
1520	1.52	-14.011	-10.814	-12.773	-10.641	4.278	-343.447	-71.773	-38.834
1521	1.521	-14.224	-23.749	-7.768	-13.608	-6.956	-393.446	-69.033	-23.731
1522	1.522	-13.278	-33.794	-4.502	-0.517	-44.714	-257.476	-55.241	-74.082
1523	1.523	-12.525	7.049	-7.436	-18.018	-39.667	31.14	-22.137	-80.78
1524	1.524	-13.317	23.509	-10.939	-11.135	-35.216	143.659	27.732	-135.901
1525	1.525	-16.815	8.413	-9.608	-13.361	-39.333	109.582	47.24	-99.059
1526	1.526	-12.185	21.945	-9.243	-11.525	-20.663	-107.303	28.627	-11.727
1527	1.527	-9.298	50.954	-9.645	-20.349	-10.694	-135.442	11.746	23.762
1528	1.528	-1.372	47.248	-6.953	-15.826	-7.669	-7.528	6.25	77.803
1529	1.529	-2.549	9.476	-7.936	-22.149	-38.805	61.887	-7.766	67.835
1530	1.53	-3.528	-25.788	-12.795	-20.929	-34.657	40.647	-20.637	41.064
1531	1.531	-6.443	-57.782	-14.755	-22.232	-15.788	-248.313	-32.337	-48.626
1532	1.532	-8.965	-45.467	-11.481	-18.896	-18.997	-124.998	-15.758	-36.949
1533	1.533	-21.166	-34.319	-13.24	-22.147	-22.022	212.755	-19.279	-47.879
1534	1.534	-15.952	-31.115	-13.636	-23.281	-36.07	-14.318	-11.404	-97.391
1535	1.535	-17.506	-34.275	-8.225	-17.45	-12.836	-138.155	-9.339	-124.298
1536	1.536	-16.153	-31.63	-6.301	-8.722	2.787	-100.986	-12.061	-100.126
1537	1.537	-19.832	-29.164	2.4	-7.74	0.016	206.065	-14.589	-63.346
1538	1.538	-18.678	-26.869	3.558	-21.862	38.477	247.135	-16.939	-43.595
1539	1.539	-13.449	-3.484	2.584	-12.374	121.692	-165.876	-8.64	11.198
1540	1.54	-18.287	18.366	-0.324	-7.341	133.506	-220.478	-4.386	92.536
1541	1.541	-12.281	49.526	-10.005	-15.474	122.652	-270.047	-0.519	81.617
1542	1.542	-11.5	20.483	-16.393	-11.412	33.808	-42.663	-17.936	51.997
1543	1.543	-16.335	1.676	-19.878	-15.289	-25.767	-165.936	-53.374	7.349
1544	1.544	-16.913	-8.456	-20.846	-12.004	-36.536	-128.009	-48.714	-0.807
1545	1.545	-17.483	-42.961	-19.879	-17.43	-85.817	42.864	-35.475	21.164
1546	1.546	-11.67	-47.454	-19.103	-4.864	-76.856	74.188	-56.449	1.101
1547	1.547	-13.982	-51.554	-15.031	-6.814	-68.677	102.554	-113.379	-53.926
1548	1.548	-14.554	-40.345	-18.517	-8.574	-75.955	77.258	-121.659	-31.942
1549	1.549	-16.483	-23.323	-16.579	-7.422	-69.289	54.275	-40.275	1.482
1550	1.55	-9.89	-32.619	-19.472	-11.3	-38.792	75.556	100.73	7.402
1551	1.551	-17.811	-52.389	-19.079	-14.977	22.309	94.877	119.877	23.84
1552	1.552	-12.574	-49.912	-19.462	-7.816	14.327	77.563	137.316	38.886
1553	1.553	-17.396	-47.629	-15.389	-3.175	-37.233	61.769	216.949	-2.332
1554	1.554	-16.607	-41.278	-11.9	-4.135	-84.01	76.115	116.152	-18.755
1555	1.555	-12.525	-70.345	-13.242	-1.993	-89.95	36.64	24.245	-3.613
1556	1.556	-10.574	-66.32	-11.102	-1.595	-62.185	24.853	-11.199	19.252
1557	1.557	-13.844	-17.191	-15.546	-11.831	-36.901	35.667	-21.87	48.339
1558	1.558	-12.082	43.369	-8.953	-10.647	-59.573	25.755	-90.775	-8.248
1559	1.559	-14.576	51.499	-11.454	-17.195	-38.715	16.846	-81.68	-16.25
1560	1.56	-19.005	58.858	-10.668	-1.685	-49.82	8.755	-89.537	-53.092
1561	1.561	-13.559	52.287	-7.164	0.298	-39.681	1.473	-52.248	-46.375
1562	1.562	-11.602	21.919	-13.15	2.1	7.387	-5.075	-5.043	-28.022
1563	1.563	-14.868	5.495	-10.814	-17.385	108.242	-11.13	1.355	10.798
1564	1.564	-18.904	-29.695	-8.857	-9.96	209.22	-16.638	29.46	56.403
1565	1.565	-15.394	-25.225	-10.774	-21.684	196.063	-11.784	44.995	-10.617
1566	1.566	-16.728	-12.848	-9.009	-11.147	160.485	-16.299	95.787	-55.19
1567	1.567	-16.312	-1.657	-12.472	-13.174	128.04	-28.971	49.438	-63.209
1568	1.568	-13.574	1.603	-12.834	-11.518	39.251	-17.92	-4.97	-11.446
1569	1.569	-14.704	-7.727	-14.941	-13.143	-68.147	-14.758	2.999	-44.86
1570	1.57	-13.903	-16.061	-12.211	-11.852	-82.466	-17.903	-16.319	-50.837
1571	1.571	-14.645	-8.504	-11.8	-10.748	-69.295	-15.406	-33.932	-23.177
1572	1.572	-13.842	-6.188	-6.936	-7.312	-81.091	-28.332	-16.923	22.324
1573	1.573	-15.365	-12.578	-14.844	-12.569	-48.598	-39.921	29.092	40.523
1574	1.574	-15.916	-6.744	-13.849	-7.766	0.75	-46.006	-0.69	1.848
1575	1.575	-13.569	-4.968	-8.989	-8.554	27.465	-20.523	-5.484	-13.265
1576	1.576	-16.256	-6.506	-14.969	-2.953	3.083	-10.223	0.081	-26.808
1577	1.577	-15.839	-7.842	-12.626	-6.426	-33.862	-38.571	14.13	2.374
1578	1.578	-16.003	-6.646	-12.029	-1.771	-94.404	-50.047	10.604	-16.228
1579	1.579	-14.617	-10.132	-8.719	-9.481	-118.768	-40.037	14.763	0.91
1580	1.58	-14.402	1.617	-6.962	-4.22	-111.432	-68.283	-1.789	29.205
1581	1.581	-13.799	6.197	-11.786	-7.078	-77.95	-49.555	-23.175	25.576
1582	1.582	-15.332	1.861	-7.129	-7.791	-47.534	-46.326	-36.825	1.781
1583	1.583	-12.221	-4.53	-13.687	-5.396	-31.028	-24.162	-28.783	-13.836
1584	1.584	-12.607	-10.454	-12.897	-5.888	24.578	13.414	-21.295	-33.515
1585	1.585	-15.305	-13.434	-10.555	-7.722	46.693	48.992	-52.692	-30.977
1586	1.586	-13.369	-28.045	-12.467	-7.029	40.197	53.884	-38.59	-51.982
1587	1.587	-12.582	-51.44	-13.025	-4.385	34.279	33.594	-17.377	-43.561
1588	1.588	-15.287	-48.452	-8.929	-10.633	6.682	-22.55	-20.635	-25.595
1589	1.589	-16.43	-51.322	-12.382	-11.273	1.732	-62.56	-16.906	-27.705
1590	1.59	-14.862	-48.975	-12.747	-8.803	6.279	-25.259	-13.354	-50.859
1591	1.591	-12.913	-32.845	-10.596	-13.484	-14.367	-18.53	-10.192	-53.673
1592	1.592	-12.693	-13.708	-11.744	-11.39	-48.37	-24.542	23.737	-95.993
1593	1.593	-12.481	4.146	-10.577	-10.632	-52.777	-18.984	10.632	-4.275
1594	1.594	-15.944	-7.367	-9.026	-11.811	-40.429	-23.775	-17.992	35.316
1595	1.595	-16.309	-22.182	-13.476	-8.337	-21.789	-28.1	-28.788	47.165
1596	1.596	-12.224	-24.108	-16.754	-10.283	-11.938	-31.968	-25.059	14.697
1597	1.597	-13.554	-36.261	-8.996	-9.702	-15.226	-27.731	-52.903	24.575
1598	1.598	-11.212	-31.583	-9.941	-12.993	4.364	-30.372	-56.247	-2.145
1599	1.599	-16.037	-27.272	-16.698	-11.63	-3.324	-20.711	-32.102	5.966
1600	1.6	-15.447	-7.67	-14.161	-15.108	-10.409	-12.122	-40.948	-16.066
1601	1.601	-14.846	0.712	-10.075	-11.617	-4.085	0.753	-54.564	17.417
1602	1.602	-14.451	3.247	-13.533	-9.289	5.602	-6.303	-92.655	-25.112
1603	1.603	-14.829	0.92	-12.93	-13.531	31.895	-4.432	-153.217	-52.771
1604	1.604	-15.983	-1.2	-14.643	-13.902	5.48	-2.924	-95.907	-67.908
1605	1.605	-13.264	-3.099	-13.262	-7.892	-25.572	-1.574	-14.246	-36.024
1606	1.606	-18.285	-11.796	-10.914	-13.3	-29.69	-6.368	18.289	-31.973
1607	1.607	-14.986	-22.793	-12.046	-11.165	-26.013	-5.021	28.137	-58.338
1608	1.608	-14.395	-29.849	-13.178	-14.27	-2.185	-3.311	36.938	-20.595
1609	1.609	-14.001	-28.508	-11.981	-8.658	7.108	-1.778	-3.958	-15.608
1610	1.61	-17.287	-22.303	-16.211	-16.412	26.868	1.477	-26.295	-38.473
1611	1.611	-14.385	-27.348	-9.607	-17.19	39.646	4.398	-33.135	-26.137
1612	1.612	-16.317	-20.419	-10.355	-12.163	18.558	-1.541	-27.354	7.869
1613	1.613	-15.149	-19.549	-14.404	-12.755	38.328	-5.493	-22.085	12.32
1614	1.614	-14.374	-10.588	-9.547	-11.825	4.968	-4.739	-7.118	16.367
1615	1.615	-16.312	0.274	-14.177	-8.181	-17.689	-1.432	-20.812	12.672
1616	1.616	-14.952	19.067	-8.746	-11.325	-21.645	7.452	-16.932	43.546
1617	1.617	-14.752	16.573	-13.568	-16.588	-17.934	26.992	-43.427	31.076
1618	1.618	-13.2	4.982	-11.629	-14.504	-0.935	24.229	-81.405	-10.59
1619	1.619	-10.101	-5.657	-8.719	-14.935	-4.137	-14.367	-56.587	-5.173
1620	1.62	-14.16	-3.734	-11.229	-10.729	-12.63	-86.635	2.671	9.854
1621	1.621	-12.796	-2.004	-9.865	-13.108	-20.301	-57.108	42.953	-3.73
1622	1.622	-10.465	-9.918	-11.02	-9.684	-18.019	-12.48	79.527	-16.103
1623	1.623	-14.517	-8.51	-14.686	-12.454	-20.17	-4.469	45.677	-19.73
1624	1.624	-11.991	-9.627	-13.327	-15.042	-18.233	32.37	51.345	4.145
1625	1.625	-14.31	-8.461	-10.42	-10.664	-9.519	38.798	111.919	32.415
1626	1.626	-16.432	-13.71	-12.352	-17.52	-7.957	130.23	87.102	-24.295
1627	1.627	-16.036	-16.629	-10.422	-14.507	-12.253	222.227	19.861	-16.164
1628	1.628	-14.091	-3.476	-11.972	-16.922	-3.46	114.668	46.103	50.648
1629	1.629	-10.602	2.359	-10.037	-14.498	4.704	71.355	21.22	59.577
1630	1.63	-15.048	-16.955	-13.716	-10.924	-7.23	58.034	-1.354	2.693
1631	1.631	-14.455	-19.411	-12.365	-14.128	-18.327	-121.161	-8.456	-34.182
1632	1.632	-16.964	-54.382	-17.208	-12.311	-37.093	-249.435	-14.981	-54.035
1633	1.633	-13.666	-89.557	-12.574	-17.08	-39.522	-226.362	-43.181	-47.992
1634	1.634	-17.717	-93.973	-15.488	-17.589	-32.452	-163.003	-48.747	-31.511
1635	1.635	-9.779	-56.424	-14.152	-13.465	-34.477	-259.276	-62.831	-76.924
1636	1.636	-18.1	19.256	-11.837	-12.056	-20.861	-136.844	-25.838	-34.273
1637	1.637	-12.867	116.997	-15.915	-14.322	-22.589	-25.66	29.175	-39.689
1638	1.638	-21.758	130.134	-16.318	-13.881	-5.169	-97.975	-8.292	-54.845
1639	1.639	-18.272	118.316	-11.886	-11.124	15.917	-137.651	-28.723	-50.508
1640	1.64	-15.174	64.107	-15.967	-9.919	13.207	41.125	-35.197	-21.511
1641	1.641	-20.004	-24.757	-15.599	-13.351	-25.284	169.035	-41.077	-32.714
1642	1.642	-14.003	-108.194	-12.326	-18.72	-86.219	192.056	-56.627	-8.859
1643	1.643	-18.061	-140.717	-10.213	-13.833	-45.534	1.219	-52.609	0.484
1644	1.644	-18.634	-111.098	-7.524	-13.204	35.982	129.136	-65.419	37.544
1645	1.645	-16.701	-48.572	-13.343	-11.418	68.55	152.183	-62.158	32.621
1646	1.646	-14.958	-56.672	-14.137	-7.878	58.752	-165.768	-52.477	28.296
1647	1.647	-12.439	-34.585	-13.574	-8.209	32.11	-211.248	-24.564	-0.637
1648	1.648	-9.148	-27.993	-10.302	-14.73	24.018	-5.125	-28.564	18.211
1649	1.649	-8.76	-9.8	-10.899	-9.835	16.711	32.264	-52.683	-5.526
1650	1.65	-13.984	-15.19	-12.28	-12.294	-3.165	134.302	-31.098	10.258
1651	1.651	-10.502	10.045	-12.683	-11.465	-21.304	227.061	5.622	-26.662
1652	1.652	-8.563	32.988	-9.791	-11.985	-4.786	254.999	-19.763	-1.411
1653	1.653	-12.627	20.687	-10.971	-9.987	10.376	280.421	-33.552	3.146
1654	1.654	-13.016	1.937	-7.502	-7.022	-21.501	163.976	20.385	-9.139
1655	1.655	-12.633	5.207	-8.68	-8.314	-33.854	-111.555	42.298	-27.845
1656	1.656	-11.475	-4.163	-12.367	-6.897	-37.515	-224.316	22.311	9.969
1657	1.657	-15.936	-24.025	-14.704	-4.7	-27.406	-599.699	52.666	-25.216
1658	1.658	-11.882	-47.374	-15.102	-10.631	-18.073	-349.964	102.575	-29.665
1659	1.659	-13.243	-69.337	-11.436	-6.306	-9.673	-123.056	95.979	-42.002
1660	1.66	-12.859	-49.701	-9.131	-5.453	-2.062	0.512	53.349	-38.242
1661	1.661	-12.477	-42.238	-10.308	-7.318	4.926	-37.096	25.608	-14.349
1662	1.662	-15.196	-21.192	-8.378	-6.662	11.326	-71.175	-19.932	-36.045
1663	1.663	-13.273	-7.027	-10.319	-2.516	-13.797	-102.087	-50.35	6.687
1664	1.664	-13.095	-4.418	-8.2	-3.781	-30.757	38.836	-33.9	25.018
1665	1.665	-17.554	2.619	-9.558	-4.078	-27.624	64.382	-18.761	19.677
1666	1.666	-18.151	9.075	-13.245	-6.113	-30.328	41.05	-23.135	-15.456
1667	1.667	-15.261	11.135	-7.825	-6.409	-27.795	61.866	-35.433	-28.897
1668	1.668	-12.764	16.489	-11.321	-9.035	-39.381	80.379	-9.015	-24.786
1669	1.669	-16.066	15.026	-13.265	-8.174	-45.746	62.488	-12.214	9.274
1670	1.67	-18.977	2.088	-13.85	-6.151	-59.345	46.419	-27.767	-13.594
1671	1.671	-18.606	-20.744	-12.5	-8	-78.803	31.921	-19.266	-26.022
1672	1.672	-19.781	-42.61	-13.861	-9.464	-61.123	44.758	-26.585	-22.408
1673	1.673	-17.663	-34.293	-14.255	-8.218	-26.181	32.784	-33.281	-32.534
1674	1.674	-13.239	4.215	-13.882	-8.333	19.268	43.511	-18.145	-16.982
1675	1.675	-13.852	20.621	-11.183	-7.29	25.255	13.668	7.218	-8.852
1676	1.676	-17.956	5.466	-9.059	-7.987	41.7	22.406	31.258	-21.776
1677	1.677	-17.61	-8.173	-11.771	-10.047	66.851	14.429	15.786	-28.93
1678	1.678	-13.196	-37.286	-12.93	-11.909	62.359	7.289	24.251	-22.624
1679	1.679	-12.635	-41.057	-10.799	-13.39	33.31	13.975	21.892	2.565
1680	1.68	-18.469	-44.432	-10.604	-9.453	7.012	8.164	5.766	-42.109
1681	1.681	-12.886	-35.213	-13.703	-8.999	-10.045	2.861	-8.992	-36.103
1682	1.682	-16.401	-26.968	-8.486	-9.332	-38.343	-2.353	-14.602	-19.658
1683	1.683	-17.021	-19.526	-13.351	-13.359	-27.157	-15.99	4.929	-14.732
1684	1.684	-10.473	1.451	-7.376	-8.506	10.523	-19.781	12.628	-46.767
1685	1.685	-11.282	-7.003	-16.316	-10.432	35.655	-22.821	5.806	-34.393
1686	1.686	-16.923	-14.631	-12.862	-14.49	49.244	-19.099	3.779	22.246
1687	1.687	-18.896	1.631	-11.917	-14.095	28.636	-21.83	1.985	79.096
1688	1.688	-12.924	-0.416	-7.108	-15.452	2.431	-12.999	-3.025	115.998
1689	1.689	-13.734	9.314	-13.132	-14.306	-14.485	-5.03	-13.846	28.301
1690	1.69	-17.252	21.545	-12.387	-19.551	-30.012	-2.275	-14.997	-31.537
1691	1.691	-11.283	23.056	-12.995	-21.52	-43.979	-3.845	-11.121	-42.52
1692	1.692	-15.383	15.765	-14.953	-18.278	-67.121	-5.139	-2.623	-52.508
1693	1.693	-17.348	1.276	-10.897	-16.586	-45.331	-13.189	-18.508	-7.795
1694	1.694	-11.381	-20.169	-15.756	-14.108	-31.311	-33.499	-34.597	0.351
1695	1.695	-15.479	-40.023	-13.845	-21.505	-23.826	-30.451	-49.354	-21.668
1696	1.696	-13.573	-32.536	-16.772	-20.583	-7.649	-12.432	-55.002	-28.268
1697	1.697	-14.18	-25.633	-9.844	-21.603	11.324	-19.545	-60.032	-10.1
1698	1.698	-13.623	-10.782	-12.787	-19.145	8.522	-34.432	-35.99	-26.592
1699	1.699	-17.129	-28.23	-10.313	-16.887	-12.895	-28.145	-18.754	-51.836
1700	1.7	-14.831	-49.33	-15.967	-15.024	-15.84	-25.969	-34.247	-10.821
1701	1.701	-17.764	-63.457	-15.421	-15.689	-23.548	-24.011	-31.338	-27.436
1702	1.702	-15.083	-40.203	-12.168	-15.196	-16.721	-27.872	-13.295	-62.882
1703	1.703	-13.173	6.878	-13.942	-14.902	3.285	-15.623	-10.792	-58.499
1704	1.704	-13.395	26.824	-13.594	-14.612	-7.468	-9.205	-12.761	-20.939
1705	1.705	-12.653	57.188	-15.965	-8.909	-17.221	-17.703	-10.644	4.238
1706	1.706	-11.332	62.599	-10.216	-16.374	-36.668	-12.814	-1.753	36.189
1707	1.707	-10.204	37.409	-14.34	-13.585	-24	-24.004	-0.079	40.413
1708	1.708	-13.723	-3.848	-14.989	-12.931	-31.033	-23.211	-1.293	21.835
1709	1.709	-17.039	1.503	-7.687	-17.129	-11.902	-19.804	2.538	-9.025
1710	1.71	-17.464	-13.706	-12.564	-13.78	26.6	-37.826	6.145	-29.745
1711	1.711	-11.495	-45.708	-15.112	-14.499	21.152	-60.892	7.181	-78.929
1712	1.712	-12.293	-99.887	-15.914	-15.231	-24.382	-101.553	0.409	-32.097
1713	1.713	-10.003	-121.917	-14.006	-18.869	-42.635	-62.657	-10.69	-20.472
1714	1.714	-16.609	-75.04	-14.615	-16.699	-37.298	-17.074	-23.936	22.166
1715	1.715	-12.375	-56.759	-12.898	-14.731	-22.268	74.627	-45.275	-5.452
1716	1.716	-14.529	-80.448	-16.403	-14.509	-26.714	193.217	-31.175	-10.5
1717	1.717	-10.486	-74.93	-9.078	-10.424	-22.63	431.933	-38.736	12.297
1718	1.718	-17.081	-39.657	-10.078	-10.995	-3.831	193.379	-31.808	8.273
1719	1.719	-17.869	1.543	-13.02	-10.807	47.654	-85.645	-12.653	27.065
1720	1.72	-15.564	17.899	-13.825	-6.933	69.682	-123.178	-5.137	30.394
1721	1.721	-17.512	12.686	-11.53	-8.465	63.027	47.281	-16.787	21.087
1722	1.722	-18.1	8.088	-12.152	-8.264	20.342	-45.706	-31.726	1.262
1723	1.723	-9.199	3.885	-8.913	-6.322	-29.602	-73.882	-29.832	39.736
1724	1.724	-5.523	30.059	-11.1	-7.865	-36.123	54.087	-3.566	89.706
1725	1.725	-4.357	33.322	-14.062	-7.662	-29.967	-15.739	0.083	42.93
1726	1.726	-7.452	42.614	-15.472	-8.24	-24.388	-206.57	-10.005	12.588
1727	1.727	-12.292	22.811	-17.842	-11.327	0.905	-181.231	-13.127	-70.604
1728	1.728	-25.456	30.27	-17.497	-8.799	-12.52	-158.244	-4.857	-106.218
1729	1.729	-15.776	13.911	-14.826	-9.362	-41.443	-221.971	-2.394	-95.406
1730	1.73	-17.515	-18.127	-12.925	-9.737	-7.333	-126.031	-23.539	-105.272
1731	1.731	-15.966	-13.754	-8.111	-5.455	-2.905	31.234	-54.761	-96.363
1732	1.732	-11.701	-9.739	2.693	4.445	-15.313	-74.896	-25.828	-6.781
1733	1.733	-15.37	-13.373	1.121	11.451	3.47	-248.361	-7.17	5.008
1734	1.734	-16.526	10.519	5.358	7.616	-13.5	-364.923	9.735	-49.176
1735	1.735	-15.542	1.299	-3.56	3.982	-60.412	-132.182	44.04	-19.559
1736	1.736	-14.561	-18.424	-9.579	-3.519	-80.218	84.493	39.421	7.163
1737	1.737	-18.808	-31.254	-8.623	-4.632	-74.106	56.18	10.224	15.357
1738	1.738	-16.471	-29.036	-13.473	-0.507	-46.388	81.484	-16.298	126.528
1739	1.739	-14.515	-52.467	-7.479	-2.962	-51.403	58.044	-19.794	110.728
1740	1.74	-15.072	-43.133	-13.103	0.402	-55.847	78.904	-10.707	38.525
1741	1.741	-13.313	-28.99	-16.594	-0.304	-9.959	59.479	8.85	-1.024
1742	1.742	-13.673	-36.57	-25.313	-9.321	81.626	6.736	1.146	-84.519
1743	1.743	-14.041	-34.261	-12.159	-21.23	121.117	54.047	17.237	-73.768
1744	1.744	-13.628	-15.117	-10.419	-19.775	109.331	154.769	27.675	-63.932
1745	1.745	-14.763	2.694	-15.071	-21.212	98.521	193.983	17.721	-19.23
1746	1.746	-15.13	5.036	-5.005	-17.613	128.097	205.651	-5.422	-27.417
1747	1.747	-16.653	11.43	-6.169	-18.851	136.91	42.764	-21.398	-34.819
1748	1.748	-14.689	-2.115	-4.997	-22.013	112.452	-167.036	-1.945	11.971
1749	1.749	-14.852	-10.857	-8.087	-15.297	1.277	-82.963	-4.713	79.069
1750	1.75	-13.276	-21.978	-16.98	-12.827	-78.325	-6.505	-7.259	34.328
1751	1.751	-13.437	-29.254	-15.815	-15.187	-92.628	16.219	-22.386	42.442
1752	1.752	-15.726	-35.769	-16.775	-14.641	-79.404	79.182	-5.183	-68.673
1753	1.753	-15.501	-17.862	-13.866	-15.255	-67.536	174.931	-7.69	-116.372
1754	1.754	-12.371	-10.356	-4.183	-13.538	-99.944	157.332	-1.472	-102.168
1755	1.755	-11.18	-21.947	-3.014	-12.203	-70.214	46.03	-11.318	-89.1
1756	1.756	-11.537	-11.149	-6.488	-14.533	-43.397	2.81	-2.781	-148.759
1757	1.757	-13.052	-20.668	-3.38	-13.381	-51.433	-10.705	-17.267	-159.655
1758	1.758	-17.47	-4.692	-18.079	-10.679	-58.687	24.737	-23.275	-51.146
1759	1.759	-7.38	23.031	-24.457	-11.836	-52.02	13.965	-35.708	49.816
1760	1.76	-14.521	4.313	-26.373	-12.029	-21.532	-54.869	-43.88	62.89
1761	1.761	-18.179	-47.145	-28.107	-7.569	6.271	-99.468	-22.411	50.998
1762	1.762	-12.151	-39.835	-23.456	-9.492	11.401	-123.866	-6.927	18.346
1763	1.763	-15.218	-33.343	-22.096	-12.378	7.023	-57.09	-15.44	8.401
1764	1.764	-16.157	-63.807	-20.929	-11.002	-13.608	-12.383	-28.449	17.192
1765	1.765	-15.362	-69.256	-22.085	-10.59	-55.107	-20.255	-35.624	57.784
1766	1.766	-17.658	-44.102	-16.853	-9.4	-49.543	-27.211	-46.494	35.647
1767	1.767	-17.055	-2.86	-7.954	-3.366	-34.33	-20.246	-29.273	-38.378
1768	1.768	-15.098	47.127	-6.789	2.671	-11.383	-25.788	-36.427	-8.789
1769	1.769	-13.339	80.711	-14.146	-7.936	26.255	-42.091	-17.422	0.07
1770	1.77	-16.805	111.267	-15.119	-17.96	51.501	-37.145	-25.133	24.421
1771	1.771	-18.135	39.28	-1.966	-11.528	65.119	-23.69	-18.337	61.343
1772	1.772	-20.245	9.879	3.829	-12.644	2.645	-19.63	-20.626	14.449
1773	1.773	-15	19.002	5.56	-9.5	-24.047	-23.421	-14.992	-52.844
1774	1.774	-15.562	-54.131	4.001	-12.351	-64.674	-26.786	-23.828	-44.056
1775	1.775	-12.252	-63.776	-0.27	-6.299	-57.266	-23.643	-12.876	-19.761
1776	1.776	-11.646	-18.885	-6.674	-11.862	-23.699	-26.366	-5.825	-12.556
1777	1.777	-8.147	-10.624	-15.019	-13.752	-5.44	-18.962	-9.625	7.196
1778	1.778	-11.427	-17.919	-16.015	-15.645	-10.841	-21.363	-13.227	25.18
1779	1.779	-11.036	-11.308	-17.002	-9.015	4.191	-27.794	-25.104	8.549
1780	1.78	-12.961	-29.516	-23.025	-13.224	36.044	-18.161	-29.765	-26.78
1781	1.781	-13.341	-34.969	-14.146	-13.943	15.261	-23.282	-13.869	5.08
1782	1.782	-14.878	-90.512	-17.646	-17.377	-26.485	-37.269	-3.178	9.121
1783	1.783	-12.926	-97.85	-20.755	-12.673	-43.05	-42.837	14.361	-9.603
1784	1.784	-16.009	-51.028	-17.872	-10.872	-48.084	-23.434	21.501	-33.327
1785	1.785	-14.837	-8.474	-18.666	-11.21	-34.562	-15.818	23.849	-24.012
1786	1.786	-15.214	41.42	-19.469	-10.775	-13.922	-22.504	10.589	-26.659
1787	1.787	-18.103	74.864	-14.67	-14.807	20.06	-24.265	26.79	-19.055
1788	1.788	-16.932	-16.692	-15.282	-9.939	15.566	-29.702	16.507	-7.337
1789	1.789	-18.859	-56.157	-13.584	-14.547	11.509	-3.025	-0.523	-21.973
1790	1.79	-14.013	-20.516	-14.008	-6.777	-7.276	23.503	-16.371	-23.673
1791	1.791	-17.496	12.037	-9.592	-9.838	-24.306	40.794	-30.842	-11.349
1792	1.792	-12.85	-17.527	-13.692	-10.78	3.986	31.722	-12.942	-9.813
1793	1.793	-19.427	-26.384	-12.378	-11.532	22.837	23.558	8.643	-17.11
1794	1.794	-13.428	-50.71	-10.079	-12.294	26.192	-14.808	51.772	-36.706
1795	1.795	-11.103	-57.998	-14.162	-14.205	73.26	-97.848	58.368	-5.62
1796	1.796	-14.585	-24.471	-10.709	-8.178	106.766	-62.105	42.496	-18.035
1797	1.797	-17.879	-6.305	-15.181	-10.467	76.403	13.835	27.969	-6.798
1798	1.798	-17.304	32.376	-12.293	-9.85	59.947	82.817	15	-10.069
1799	1.799	-15.95	57.482	-11.924	-11.748	4.346	127.245	3.23	-38.215
1800	1.8	-17.308	52.931	-10.586	-11.123	-62.579	200.423	-7.365	-19.325
1801	1.801	-18.467	48.79	-11.77	-9.717	-89.484	170.7	-10.034	-16.016
1802	1.802	-14.02	29.95	-8.103	-6.384	-65.273	72.093	-18.685	12.279
1803	1.803	-13.451	12.841	-9.467	-9.233	-72.765	-125.352	-26.333	38.576
1804	1.804	-12.108	-34.296	-9.856	-8.797	-79.454	-209.734	-23.129	35.307
1805	1.805	-12.502	-121.851	-12.557	-11.456	-61.377	-132.965	-15.47	7.156
1806	1.806	-14.636	-110.148	-9.838	-12.178	-44.989	122.878	-12.685	18.526
1807	1.807	-14.26	-77.723	-11.369	-7.681	-29.925	-47.864	16.97	1.655
1808	1.808	-12.333	-48.209	-10.581	-13.633	-16.416	-203.14	38.309	-26.436
1809	1.809	-10.227	-39.337	-14.833	-9.513	-12.385	-287.72	27.727	-29.866
1810	1.81	-10.427	-14.831	-9.399	-10.041	-8.712	-108.542	-2.594	-39.618
1811	1.811	-14.703	22.216	-9.961	-10.566	1.357	7.507	-14.391	-17.45
1812	1.812	-16.464	28.787	-9.352	-12.252	-14.3	-13.895	-17.481	-25.524
1813	1.813	-15.127	22.762	-9.896	-13.553	-22.61	43.44	14.081	13.225
1814	1.814	-13.79	28.182	-9.459	-12.151	-35.36	-114.37	-14.313	-14.235
1815	1.815	-15.937	23.128	-10.761	-9.979	-42.292	-135.695	-2.443	-19.047
1816	1.816	-14.796	-8.825	-5.863	-12.641	-14.592	-39.694	-5.083	-5.208
1817	1.817	-11.331	-21.208	-7.733	-9.886	-3.336	12.707	-7.556	-50.759
1818	1.818	-14.254	-24.839	-7.073	-9.064	20.53	28.56	-15.249	-32.251
1819	1.819	-15.431	-48.573	-8.345	-10.368	42.486	14.237	13.628	-26.534
1820	1.82	-18.154	-57.796	-9.626	-12.268	39.848	27.467	25.486	-21.336
1821	1.821	-14.691	-66.066	-6.649	-12.817	32.352	87.128	9.065	-16.831
1822	1.822	-15.096	-73.637	-9.271	-13.356	-2.602	97.866	12.731	29.041
1823	1.823	-9.314	-62.089	-9.562	-15.253	-37.767	48.035	-12.283	23.097
1824	1.824	-11.653	-47.254	-11.014	-15.793	-60.524	38.489	-21.859	17.682
1825	1.825	-18.251	-18.351	-11.703	-12.272	-64.508	29.728	13.017	12.679
1826	1.826	-14.009	19.062	-7.944	-9.902	-30.374	21.938	17.856	8.258
1827	1.827	-14.8	44.145	-7.482	-8.705	29.28	28.541	14.145	-20.763
1828	1.828	-18.297	48.517	-13.995	-13.118	69.967	47.588	-11.869	-39.486
1829	1.829	-15.024	52.514	-9.082	-12.501	47.906	31.966	-42.573	-56.454
1830	1.83	-13.292	26.161	-9.779	-17.301	54.439	7.574	-71.428	-53.333
1831	1.831	-16.791	-4.839	-13.769	-8.556	84.832	-60.603	-75.001	-50.715
1832	1.832	-17.193	-17.259	-11.745	-12.009	34.895	-50.224	-78.226	-22.498
1833	1.833	-17.596	1.454	-11.08	-11.009	-52.608	12.764	-75.098	-33.75
1834	1.834	-16.452	18.437	-12.734	-10.008	-40.819	-27.43	-72.429	-16.767
1835	1.835	-14.534	9.159	-13.996	-14.221	-29.996	9.849	-80.043	-13.734
1836	1.836	-16.68	-10.536	-11.581	-8.577	-20.113	70.666	-96.422	11.819
1837	1.837	-16.885	-33.697	-17.288	-7.959	-28.961	-2.535	-107.258	-25.925
1838	1.838	-12.644	-49.31	-9.835	-12.573	-36.987	-12.029	-105.555	-81.464
1839	1.839	-12.075	-63.457	-10.695	-8.474	-14.812	51.202	-79.523	-74.112
1840	1.84	-8.604	-45.698	-16.59	-13.278	-21.312	-21.359	-53.585	-40.724
1841	1.841	-9.963	-29.434	-15.709	-7.241	-15.314	-30.723	-50.766	50.737
1842	1.842	-12.874	-27.271	-13.668	-11.278	1.05	-39.28	-35.619	90.129
1843	1.843	-12.488	-29.194	-15.5	-9.313	6.02	-14.484	-50.267	30.43
1844	1.844	-15.974	-16.979	-15.973	-15.285	-16.837	-6.965	-53.275	62.873
1845	1.845	-15.581	6.829	-7.93	-14.49	-37.561	-0.292	-23.364	52.866
1846	1.846	-12.856	51.528	-8.996	-12.533	-33.847	-6.292	-11.479	8.112
1847	1.847	-13.238	33.347	-14.12	-13.086	-30.487	-11.631	-8.331	-0.082
1848	1.848	-16.147	27.974	-11.124	-12.483	-27.376	-16.245	-5.61	-37.11
1849	1.849	-14.987	43.179	-13.539	-11.104	-30.142	-20.032	-3.103	-3.657
1850	1.85	-18.47	2.024	-12.666	-13.402	-32.766	-7.197	15.978	26.681
1851	1.851	-13.632	-14.393	-17.41	-7.574	-30.605	-10.444	2.464	-1.07
1852	1.852	-10.346	-9.336	-15.386	-14.907	-20.164	-27.164	-0.618	-26.314
1853	1.853	-12.08	22.597	-14.718	-10.052	-10.641	-23.797	-3.538	-67.598
1854	1.854	-14.596	-6.46	-14.25	-9.265	-5.538	-26.362	5.332	-84.11
1855	1.855	-15.94	-2.835	-12.818	-10.026	-4.067	-18.705	30.842	-69.092
1856	1.856	-13.033	-13.008	-19.33	-6.537	3.086	-11.478	56.377	-82.748
1857	1.857	-16.704	-16.183	-12.485	-7.11	12.001	-4.701	31.813	-45.296
1858	1.858	-9.34	-58.791	-13.197	-13.678	10.859	-21.922	15.428	-10.18
1859	1.859	-16.685	-150.314	-18.748	-11.154	1.21	-10.215	6.399	3.25
1860	1.86	-13.776	-110.781	-15.212	-13.462	18.287	-16.545	44.182	-0.926
1861	1.861	-14.54	-51.107	-17.096	-11.512	20.649	12.713	48.848	10.194
1862	1.862	-12.213	-18.487	-12.984	-12.079	18.561	42.04	33.006	-20.887
1863	1.863	-15.695	-28.261	-16.425	-9.167	-2.682	53.539	-18.057	-16.929
1864	1.864	-15.102	-19.304	-13.092	-5.677	-28.198	43.774	-38.692	-20.66
1865	1.865	-13.354	-11.142	-13.442	-11.087	-38.239	-3.126	-45.409	-58.52
1866	1.866	-15.858	-3.804	-10.7	-9.143	-22.515	-103.836	-29.635	-93.877
1867	1.867	-13.523	-10.429	-13.384	-9.711	-25.094	-89.331	-25.287	-125.932
1868	1.868	-15.644	-4.463	-13.172	-10.28	-22.443	-75.968	-30.379	-63.599
1869	1.869	-15.255	0.942	-9.867	-8.919	12.732	-111.412	-35.031	52.757
1870	1.87	-13.322	5.944	-7.73	-13.364	27.983	-57.099	-31.929	132.174
1871	1.871	-15.46	-7.665	-9.664	-15.107	-3.816	91.039	-8.653	146.403
1872	1.872	-11.008	-3.668	-13.919	-13.753	-41.312	366.521	0.149	27.879
1873	1.873	-12.953	-0.018	-13.537	-12.399	-66.539	404.107	13.833	11.973
1874	1.874	-13.536	-3.281	-8.126	-12.018	-71.068	301.879	26.17	-2.397
1875	1.875	-13.162	6.06	-10.079	-16.472	-33.571	84.834	32.733	10.73
1876	1.876	-12.786	-2.162	-9.526	-11.059	21.938	-281.857	25.982	22.513
1877	1.877	-14.919	5.534	-7.826	-14.553	29.301	-831.654	23.684	-10.001
1878	1.878	-15.325	-10.565	-12.719	-12.636	49.258	-612.394	18.143	-19.897
1879	1.879	-20.387	-29.587	-12.204	-9.763	79.655	-413.287	41.624	-11.044
1880	1.88	-17.123	-31.978	-10.535	-11.148	29.679	-111.452	51.399	45.789
1881	1.881	-16.574	-24.919	-13.127	-7.891	9.703	-56.793	48.044	8.791
1882	1.882	-16.22	-26.994	-9.907	-11.982	-8.556	-7.222	33.719	-11.166
1883	1.883	-13.931	-17.273	-12.879	-9.501	-25.107	37.722	51.389	-17.162
1884	1.884	-15.129	-15.49	-12.561	-16.893	-20.216	161.115	20.93	-22.567
1885	1.885	-14.006	-7.514	-11.466	-7.255	-24.753	198.346	16.826	-68.013
1886	1.886	-17.527	5.477	-14.445	-13.688	-37.198	232.116	13.156	-49.788
1887	1.887	-14.663	7.219	-10.068	-10.251	-48.467	14.881	9.913	-44.3
1888	1.888	-16.638	-3.84	-16.727	-11.264	-58.556	-239.244	0.708	-29.148
1889	1.889	-14.751	-5.229	-12.541	-14.22	-30.31	-205.637	20.565	30.471
1890	1.89	-17.703	-17.071	-14.942	-11.753	18.861	73.044	38.535	6.13
1891	1.891	-15.819	-15.533	-11.54	-7.755	65.697	185.144	31.8	13.544
1892	1.892	-17.039	-19.788	-13.556	-11.304	47.504	82.536	0.147	7.091
1893	1.893	-18.645	-28.678	-16.544	-11.949	8.806	237.233	-40.765	-23.134
1894	1.894	-20.067	-20.336	-16.24	-7.959	-6.287	208.647	-56.933	15.683
1895	1.895	-23.803	-6.365	-8.974	-10.544	-29.157	182.291	-61.667	-39.763
1896	1.896	-16.522	7.219	-14.281	-12.925	-49.903	111.963	-74.879	-32.309
1897	1.897	-9.241	-12.077	-11.456	-10.849	-38.704	-121.527	-70.458	-25.65
1898	1.898	-12.218	-40.332	-17.54	-13.61	-4.838	-252.234	-73.78	-55.978
1899	1.899	-13.048	1.263	-16.846	-15.59	-8.091	-35.364	-35.686	-50.548
1900	1.9	-12.341	6.655	-13.445	-13.502	-4.927	-7.485	10.136	-4.988
1901	1.901	-10.473	-8.545	-11.588	-12.187	26.312	17.804	4.47	1.137
1902	1.902	-16.537	-13.127	-12.256	-7.967	14.024	-52.279	10.17	-4.22
1903	1.903	-10.985	-9.164	-10.983	-9.752	-4.634	-73.792	5.414	0.826
1904	1.904	-18.983	-20.415	-11.449	-11.141	-28.342	-55.033	1.245	-3.614
1905	1.905	-13.821	-17.152	-9.396	-8.859	-50.128	-72.991	-19.184	-7.646
1906	1.906	-16.788	-7.865	-13.924	-11.796	-35.967	6.033	-37.686	-18.78
1907	1.907	-19.367	-5.155	-11.095	-12.988	-18.159	20.058	-54.438	-21.936
1908	1.908	-17.114	-12.704	-12.517	-14.957	-11.223	6.738	-40.859	-27.989
1909	1.909	-13.689	-29.012	-12.198	-17.121	-21.935	18.33	-31.393	-24.791
1910	1.91	-18.4	-18.509	-10.141	-16.961	-12.297	28.915	-28.558	-27.439
1911	1.911	-16.526	-27.677	-12.919	-16.804	-7.083	38.621	-30.952	6.133
1912	1.912	-14.848	-21.872	-11.051	-13.16	-21.364	11.831	-19.261	-7.275
1913	1.913	-21.876	-2.477	-15.947	-11.836	-11.654	3.612	-21.348	-19.587
1914	1.914	-15.167	5.107	-14.073	-13.218	-9.869	10.878	-15.576	14.524
1915	1.915	-21.226	26.236	-14.712	-12.083	-27.242	4.19	-24.333	19.041
1916	1.916	-18.959	12.141	-9.345	-16.566	-62.288	10.006	-3.664	14.992
1917	1.917	-12.433	-11.005	-9.975	-13.688	-47.245	4.352	-23.389	26.201
1918	1.918	-11.713	-26.586	-11.958	-10.234	-33.791	9.239	-46.563	16.075
1919	1.919	-10.989	-23.811	-11.618	-11.033	-29.808	-4.411	-12.076	0.42
1920	1.92	-7.551	4.507	-11.072	-7.763	-18.61	-0.474	-25.577	-19.162
1921	1.921	-14.944	8.24	-13.632	-9.915	32.876	-4.211	-46.223	-16.446
1922	1.922	-8.215	-22.699	-13.277	-11.099	84.545	-7.445	-49.814	-23.284
1923	1.923	-12.506	-43.423	-14.475	-7.627	51.057	-16.48	-39.675	-21.162
1924	1.924	-8.474	-39.821	-10.059	-11.698	8.472	-13.566	-36.513	-38.608
1925	1.925	-16.438	-49.912	-6.025	-6.865	3.053	-11.015	-10.918	-45.642
1926	1.926	-19.562	-59.177	1.88	-3.583	-1.977	-18.237	12.938	-56.359
1927	1.927	-8.748	-50.845	5.338	-0.682	20.911	-16.657	-8.91	-42.903
1928	1.928	-4.512	-38.082	2.219	1.835	33.346	-7.791	5.239	-20.157
1929	1.929	-8.213	-35.796	5.099	-1.452	37.103	-16.909	-12.588	-4.56
1930	1.93	-7.069	-33.773	-0.921	-5.507	13.385	-21.638	-14.941	-12.953
1931	1.931	-10.176	-24.221	-13.133	-6.854	29.076	-31.451	-21.377	-5.374
1932	1.932	-13.082	-22.606	-14.893	-5.486	-2.092	-34.827	-27.262	1.607
1933	1.933	-12.304	-5.303	-16.453	-5.086	-31.151	-50.113	-25.615	-9.043
1934	1.934	-11.527	1.606	-20.718	-7.783	-49.971	-47.529	-8.283	-7.092
1935	1.935	-13.452	-0.525	-14.338	-6.617	-46.705	-41.221	-10.708	-1.86
1936	1.936	-15.375	1.449	-15.504	-5.049	-37.433	-14.442	-12.954	-12.976
1937	1.937	-15.945	6.699	-16.478	-9.487	-45.773	12.281	-7.295	-26.099
1938	1.938	-7.994	5.177	-17.441	-8.882	-48.331	29.474	8.391	-14.062
1939	1.939	-11.459	3.831	-13.181	-10.603	-36.749	1.186	18.813	-15.759
1940	1.94	-10.464	0.163	-15.497	-3.613	-21.835	50.398	5.074	5.825
1941	1.941	-9.469	3.64	-14.906	-2.62	-8.229	-50.126	-10.962	8.812
1942	1.942	-15.438	-3.716	-10.249	-10.528	-2.927	-121.95	-4.735	-11.038
1943	1.943	-9.79	-10.473	-14.303	-3.144	1.748	75.694	20.272	-28.916
1944	1.944	-20.588	-14.724	-9.453	-13.949	11.81	273.217	16.811	-3.308
1945	1.945	-9.512	-2.524	-11.374	-21.074	2.896	94.032	13.58	-27.247
1946	1.946	-10.824	-0.779	-15.409	-22.202	-0.601	-68.604	5.167	-43.061
1947	1.947	-11.929	13.545	-14.041	-21.01	-12.448	-216.828	7.64	-23.375
1948	1.948	-29.864	3.845	-14.4	-24.072	-33.16	-313.189	5.347	-5.621
1949	1.949	-17.033	9.018	-13.995	-23.074	-47.208	-155.915	11.784	-31.373
1950	1.95	-19.293	26.416	-15.905	-22.274	-44.596	-50.119	21.569	-41.401
1951	1.951	-17.104	24.055	-10.077	-18.178	-42.2	84.521	37.615	-6.88
1952	1.952	-18.972	-3.676	-12.366	-16.21	-35.751	67.063	22.89	15.985
1953	1.953	-17.172	-45.345	-12.917	-18.106	-6.726	51.137	1.805	-4.707
1954	1.954	-18.651	-61.84	-13.465	-11.496	5.567	152.221	-0.684	-15.871
1955	1.955	-17.239	-66.894	-10.527	-15.719	39.481	112.811	7.109	-32.901
1956	1.956	-16.023	-62.467	-15.334	-14.908	52.901	-66.165	-4.272	-54.77
1957	1.957	-12.484	-50.09	-13.364	-11.388	65.221	-143.007	-1.935	-12.228
1958	1.958	-15.521	-23.785	-11.586	-14.645	68.885	-73.385	7.945	42.639
1959	1.959	-14.484	7.143	-11.166	-10.547	17.397	-9.958	24.028	64.619
1960	1.96	-15.188	3.036	-8.802	-9.16	-4.673	-67.624	26.385	17.701
1961	1.961	-12.796	-0.662	-9.922	-8.74	-51.507	-84.947	32.438	-24.887
1962	1.962	-13.307	-10.753	-12.597	-9.869	-45.494	-37.167	20.493	2.751
1963	1.963	-11.298	-13.902	-10.621	-9.447	-61.925	-22.726	22.311	17.886
1964	1.964	-14.134	-5.7	-9.049	-8.258	-66.906	-9.502	6.704	-4.919
1965	1.965	-15.419	-3.317	-13.478	-6.105	-7.225	26.264	-12.173	7.527
1966	1.966	-15.739	-38.463	-11.512	-10.529	33.468	15.615	-45.374	11.194
1967	1.967	-12.764	-53.689	-13.22	-5.863	55.541	-13.921	-67.916	35
1968	1.968	-15.403	-21.899	-11.835	-9.903	35.62	-5.06	-55.246	13.071
1969	1.969	-16.485	-17.883	-17.219	-11.228	5.212	19.354	-58.663	-29.591
1970	1.97	-17.19	-14.115	-6.352	-9.848	-22.518	26.773	-61.666	-35.685
1971	1.971	-12.67	-3.96	-17.348	-9.434	-37.618	33.476	-58.32	-8.111
1972	1.972	-15.897	24.351	-13.061	-14.634	-51.132	15.322	-43.976	-13.187
1973	1.973	-16.404	58.447	-11.87	-14.039	-46.982	-1.162	-31.026	-17.759
1974	1.974	-16.729	-1.153	-10.68	-12.091	-35.729	-6.194	-19.248	-5.465
1975	1.975	-14.343	-41.775	-11.616	-10.34	2.007	44.133	-29.728	-1.863
1976	1.976	-15.458	-34.403	-12.549	-9.94	-3.026	50.732	-19.887	8.195
1977	1.977	-15.797	-14.419	-11.735	-12.244	-7.523	8.179	-31.888	-26.245
1978	1.978	-10.711	-8.333	-14.023	-10.099	-28.235	13.617	-7.921	-39.782
1979	1.979	-16.657	30.471	-12.053	-11.246	-24.484	8.606	2.32	-35.693
1980	1.98	-15.839	35.611	-10.091	-9.306	-14.303	4.063	5.559	-77.216
1981	1.981	-17.731	31.262	-11.816	-10.855	-11.115	7.874	8.406	-82.549
1982	1.982	-18.272	10.666	-12.198	-12.209	-8.323	-33.966	-4.227	-67.374
1983	1.983	-12.82	-30.843	-15.48	-8.536	-0.729	-61.864	-11.048	-71.748
1984	1.984	-16.274	-69.443	-12.565	-7.189	-12.364	-36.748	-25.799	-51.033
1985	1.985	-14.304	-84.44	-11.399	-10.098	-14.63	-22.994	-15.967	5.587
1986	1.986	-12.536	-52.413	-9.447	-9.724	-12.859	-10.458	3.513	78.876
1987	1.987	-12.897	-48.265	-14.266	-13.994	6.381	-6.537	26.832	68.986
1988	1.988	-13.263	-36.967	-13.667	-10.536	-1.26	-9.679	42.58	60.132
1989	1.989	-16.134	-33.615	-11.709	-12.878	-8.312	-12.633	22.874	35.813
1990	1.99	-14.946	-24.276	-13.428	-11.736	-10.486	-9.711	5.077	13.799
1991	1.991	-12.981	-21.516	-10.889	-9.039	-4.683	-17.072	-11.199	7.301
1992	1.992	-15.859	-34.248	-9.512	-14.081	4.046	-33.368	-34.67	-35.195
1993	1.993	-16.993	-22.61	-10.649	-14.685	-6.948	-22.772	-31.646	-7.431
1994	1.994	-17.36	-11.947	-10.244	-12.953	-11.168	-16.762	-45.848	17.744
1995	1.995	-14.443	1.61	-16.023	-12.587	-20.016	-7.738	-53.499	-23.333
1996	1.996	-17.127	6.868	-5.351	-11.256	-1.997	-9.222	-65.231	-73.1
1997	1.997	-15.167	8.458	-15.393	-11.664	-14.749	-13.554	-80.276	-53.078
1998	1.998	-13.019	9.863	-8.979	-8.97	-49.751	3.299	-59.133	-83.404
[truncated: 42,430 more rows]
