# Supplementary material for: Associations between lower-limb muscle activation and knee flexion in post-stroke individuals: A study on the stance-to-swing phases of gait
Source: PLoS One. 2017 Sep 8;12(9):e0183865. doi: 10.1371/journal.pone.0183865 (PMC5590852; doi:10.1371/journal.pone.0183865)
Supplement: S1 Dataset — (ZIP) [file pone.0183865.s001.zip › S1_Dataset/Patient group/6/4/point.csv]

Frame	Time	sacrum.X	sacrum.Y	sacrum.Z	r asis.X	r asis.Y	r asis.Z	r thigh.X	r thigh.Y	r thigh.Z	r bar 1.X	r bar 1.Y	r bar 1.Z	r knee 1.X	r knee 1.Y	r knee 1.Z	r knee 2.X	r knee 2.Y	r knee 2.Z	r bar 2.X	r bar 2.Y	r bar 2.Z	r mall.X	r mall.Y	r mall.Z	r met.X	r met.Y	r met.Z	l asis.X	l asis.Y	l asis.Z	l thigh.X	l thigh.Y	l thigh.Z	l bar 1.X	l bar 1.Y	l bar 1.Z	l knee 1.X	l knee 1.Y	l knee 1.Z	l knee 2.X	l knee 2.Y	l knee 2.Z	l bar 2.X	l bar 2.Y	l bar 2.Z	l mall.X	l mall.Y	l mall.Z
0	0	NaN	NaN	NaN	NaN	NaN	NaN	NaN	NaN	NaN	NaN	NaN	NaN	NaN	NaN	NaN	NaN	NaN	NaN	2.243	0.322	0.241	NaN	NaN	NaN	NaN	NaN	NaN	NaN	NaN	NaN	NaN	NaN	NaN	2.115	0.639	0.716	2.139	0.51	0.661	NaN	NaN	NaN	2.186	0.273	0.701	2.203	0.07	0.624
1	0.005	NaN	NaN	NaN	NaN	NaN	NaN	NaN	NaN	NaN	NaN	NaN	NaN	NaN	NaN	NaN	NaN	NaN	NaN	2.244	0.322	0.241	NaN	NaN	NaN	NaN	NaN	NaN	NaN	NaN	NaN	NaN	NaN	NaN	2.115	0.639	0.716	2.139	0.51	0.662	NaN	NaN	NaN	2.188	0.274	0.702	2.203	0.07	0.624
2	0.01	NaN	NaN	NaN	NaN	NaN	NaN	NaN	NaN	NaN	NaN	NaN	NaN	NaN	NaN	NaN	NaN	NaN	NaN	2.244	0.322	0.241	NaN	NaN	NaN	NaN	NaN	NaN	NaN	NaN	NaN	NaN	NaN	NaN	2.115	0.639	0.716	2.14	0.51	0.662	NaN	NaN	NaN	2.188	0.275	0.703	2.203	0.07	0.624
3	0.015	NaN	NaN	NaN	NaN	NaN	NaN	NaN	NaN	NaN	NaN	NaN	NaN	NaN	NaN	NaN	NaN	NaN	NaN	2.244	0.322	0.241	NaN	NaN	NaN	NaN	NaN	NaN	NaN	NaN	NaN	NaN	NaN	NaN	2.116	0.639	0.717	2.14	0.51	0.662	NaN	NaN	NaN	2.188	0.275	0.703	2.203	0.07	0.624
4	0.02	NaN	NaN	NaN	NaN	NaN	NaN	NaN	NaN	NaN	NaN	NaN	NaN	NaN	NaN	NaN	NaN	NaN	NaN	2.244	0.322	0.241	NaN	NaN	NaN	NaN	NaN	NaN	NaN	NaN	NaN	NaN	NaN	NaN	2.116	0.639	0.716	2.14	0.51	0.662	NaN	NaN	NaN	2.188	0.275	0.703	2.203	0.07	0.624
5	0.025	NaN	NaN	NaN	NaN	NaN	NaN	NaN	NaN	NaN	NaN	NaN	NaN	NaN	NaN	NaN	NaN	NaN	NaN	2.244	0.322	0.241	NaN	NaN	NaN	NaN	NaN	NaN	NaN	NaN	NaN	NaN	NaN	NaN	2.116	0.639	0.716	2.14	0.51	0.661	NaN	NaN	NaN	2.189	0.275	0.703	2.203	0.07	0.624
6	0.03	NaN	NaN	NaN	NaN	NaN	NaN	NaN	NaN	NaN	NaN	NaN	NaN	NaN	NaN	NaN	NaN	NaN	NaN	2.244	0.322	0.241	NaN	NaN	NaN	NaN	NaN	NaN	NaN	NaN	NaN	NaN	NaN	NaN	2.116	0.639	0.716	2.14	0.51	0.661	NaN	NaN	NaN	2.189	0.275	0.703	2.203	0.07	0.624
7	0.035	NaN	NaN	NaN	NaN	NaN	NaN	NaN	NaN	NaN	NaN	NaN	NaN	NaN	NaN	NaN	NaN	NaN	NaN	2.244	0.322	0.241	NaN	NaN	NaN	NaN	NaN	NaN	NaN	NaN	NaN	NaN	NaN	NaN	2.116	0.64	0.716	2.14	0.51	0.661	NaN	NaN	NaN	2.189	0.275	0.703	2.203	0.07	0.624
8	0.04	NaN	NaN	NaN	NaN	NaN	NaN	NaN	NaN	NaN	NaN	NaN	NaN	NaN	NaN	NaN	NaN	NaN	NaN	2.244	0.322	0.241	NaN	NaN	NaN	NaN	NaN	NaN	NaN	NaN	NaN	NaN	NaN	NaN	2.116	0.64	0.716	2.14	0.51	0.661	NaN	NaN	NaN	2.189	0.275	0.703	2.203	0.07	0.624
9	0.045	NaN	NaN	NaN	NaN	NaN	NaN	NaN	NaN	NaN	NaN	NaN	NaN	NaN	NaN	NaN	NaN	NaN	NaN	2.244	0.322	0.241	NaN	NaN	NaN	NaN	NaN	NaN	NaN	NaN	NaN	NaN	NaN	NaN	2.116	0.64	0.716	2.14	0.51	0.661	NaN	NaN	NaN	2.189	0.275	0.703	2.203	0.07	0.624
10	0.05	NaN	NaN	NaN	NaN	NaN	NaN	NaN	NaN	NaN	NaN	NaN	NaN	NaN	NaN	NaN	NaN	NaN	NaN	2.245	0.322	0.241	NaN	NaN	NaN	NaN	NaN	NaN	NaN	NaN	NaN	NaN	NaN	NaN	2.116	0.64	0.716	2.14	0.51	0.661	NaN	NaN	NaN	2.189	0.275	0.702	2.203	0.07	0.624
11	0.055	NaN	NaN	NaN	NaN	NaN	NaN	NaN	NaN	NaN	NaN	NaN	NaN	NaN	NaN	NaN	NaN	NaN	NaN	2.245	0.322	0.241	NaN	NaN	NaN	NaN	NaN	NaN	NaN	NaN	NaN	NaN	NaN	NaN	2.116	0.64	0.716	2.141	0.51	0.661	NaN	NaN	NaN	2.189	0.275	0.702	2.203	0.07	0.624
12	0.06	NaN	NaN	NaN	NaN	NaN	NaN	NaN	NaN	NaN	NaN	NaN	NaN	NaN	NaN	NaN	NaN	NaN	NaN	2.245	0.322	0.241	NaN	NaN	NaN	NaN	NaN	NaN	NaN	NaN	NaN	NaN	NaN	NaN	2.116	0.64	0.716	2.141	0.511	0.661	NaN	NaN	NaN	2.189	0.275	0.702	2.203	0.07	0.624
13	0.065	NaN	NaN	NaN	NaN	NaN	NaN	NaN	NaN	NaN	NaN	NaN	NaN	NaN	NaN	NaN	NaN	NaN	NaN	2.245	0.322	0.241	NaN	NaN	NaN	NaN	NaN	NaN	NaN	NaN	NaN	NaN	NaN	NaN	2.116	0.64	0.716	2.142	0.511	0.661	NaN	NaN	NaN	2.189	0.275	0.702	2.203	0.07	0.624
14	0.07	NaN	NaN	NaN	NaN	NaN	NaN	NaN	NaN	NaN	NaN	NaN	NaN	NaN	NaN	NaN	NaN	NaN	NaN	2.245	0.322	0.241	NaN	NaN	NaN	NaN	NaN	NaN	NaN	NaN	NaN	NaN	NaN	NaN	2.116	0.64	0.716	2.141	0.511	0.661	NaN	NaN	NaN	2.189	0.276	0.702	2.203	0.07	0.624
15	0.075	NaN	NaN	NaN	NaN	NaN	NaN	NaN	NaN	NaN	NaN	NaN	NaN	NaN	NaN	NaN	NaN	NaN	NaN	2.245	0.322	0.241	NaN	NaN	NaN	NaN	NaN	NaN	NaN	NaN	NaN	NaN	NaN	NaN	2.116	0.64	0.716	2.141	0.511	0.661	NaN	NaN	NaN	2.189	0.276	0.702	2.203	0.07	0.624
16	0.08	NaN	NaN	NaN	NaN	NaN	NaN	NaN	NaN	NaN	NaN	NaN	NaN	NaN	NaN	NaN	NaN	NaN	NaN	2.245	0.322	0.241	NaN	NaN	NaN	NaN	NaN	NaN	NaN	NaN	NaN	NaN	NaN	NaN	2.116	0.64	0.716	2.141	0.511	0.661	NaN	NaN	NaN	2.189	0.276	0.702	2.203	0.07	0.624
17	0.085	NaN	NaN	NaN	NaN	NaN	NaN	NaN	NaN	NaN	NaN	NaN	NaN	NaN	NaN	NaN	NaN	NaN	NaN	2.245	0.322	0.241	NaN	NaN	NaN	NaN	NaN	NaN	NaN	NaN	NaN	NaN	NaN	NaN	2.116	0.64	0.716	2.141	0.512	0.661	NaN	NaN	NaN	2.189	0.276	0.702	2.203	0.07	0.624
18	0.09	NaN	NaN	NaN	NaN	NaN	NaN	NaN	NaN	NaN	NaN	NaN	NaN	NaN	NaN	NaN	NaN	NaN	NaN	2.245	0.322	0.241	NaN	NaN	NaN	NaN	NaN	NaN	NaN	NaN	NaN	NaN	NaN	NaN	2.116	0.64	0.716	2.141	0.512	0.661	NaN	NaN	NaN	2.188	0.274	0.701	2.203	0.07	0.624
19	0.095	NaN	NaN	NaN	NaN	NaN	NaN	NaN	NaN	NaN	NaN	NaN	NaN	NaN	NaN	NaN	NaN	NaN	NaN	2.245	0.322	0.241	NaN	NaN	NaN	NaN	NaN	NaN	NaN	NaN	NaN	NaN	NaN	NaN	2.116	0.64	0.716	2.141	0.512	0.661	NaN	NaN	NaN	2.187	0.273	0.7	2.203	0.07	0.624
20	0.1	NaN	NaN	NaN	NaN	NaN	NaN	NaN	NaN	NaN	NaN	NaN	NaN	NaN	NaN	NaN	NaN	NaN	NaN	2.245	0.322	0.241	NaN	NaN	NaN	NaN	NaN	NaN	NaN	NaN	NaN	NaN	NaN	NaN	2.116	0.641	0.716	2.141	0.512	0.661	NaN	NaN	NaN	2.188	0.274	0.701	2.203	0.07	0.624
21	0.105	NaN	NaN	NaN	NaN	NaN	NaN	NaN	NaN	NaN	NaN	NaN	NaN	NaN	NaN	NaN	NaN	NaN	NaN	2.245	0.322	0.241	NaN	NaN	NaN	NaN	NaN	NaN	NaN	NaN	NaN	NaN	NaN	NaN	2.116	0.641	0.716	2.141	0.512	0.661	NaN	NaN	NaN	2.186	0.272	0.699	2.203	0.07	0.624
22	0.11	NaN	NaN	NaN	NaN	NaN	NaN	NaN	NaN	NaN	NaN	NaN	NaN	NaN	NaN	NaN	NaN	NaN	NaN	2.245	0.322	0.241	NaN	NaN	NaN	NaN	NaN	NaN	NaN	NaN	NaN	NaN	NaN	NaN	2.116	0.641	0.716	2.141	0.512	0.661	NaN	NaN	NaN	2.185	0.271	0.699	2.203	0.07	0.624
23	0.115	NaN	NaN	NaN	NaN	NaN	NaN	NaN	NaN	NaN	NaN	NaN	NaN	NaN	NaN	NaN	NaN	NaN	NaN	2.245	0.322	0.241	NaN	NaN	NaN	NaN	NaN	NaN	NaN	NaN	NaN	NaN	NaN	NaN	2.116	0.641	0.716	2.142	0.512	0.661	NaN	NaN	NaN	2.186	0.272	0.7	2.203	0.07	0.624
24	0.12	NaN	NaN	NaN	NaN	NaN	NaN	NaN	NaN	NaN	NaN	NaN	NaN	NaN	NaN	NaN	NaN	NaN	NaN	2.245	0.322	0.241	NaN	NaN	NaN	NaN	NaN	NaN	NaN	NaN	NaN	NaN	NaN	NaN	2.116	0.641	0.715	2.142	0.512	0.661	NaN	NaN	NaN	2.188	0.275	0.701	2.203	0.07	0.624
25	0.125	NaN	NaN	NaN	NaN	NaN	NaN	NaN	NaN	NaN	NaN	NaN	NaN	NaN	NaN	NaN	NaN	NaN	NaN	2.246	0.322	0.241	NaN	NaN	NaN	NaN	NaN	NaN	NaN	NaN	NaN	NaN	NaN	NaN	2.117	0.64	0.715	2.142	0.512	0.661	NaN	NaN	NaN	2.189	0.275	0.702	2.203	0.07	0.624
26	0.13	NaN	NaN	NaN	NaN	NaN	NaN	NaN	NaN	NaN	NaN	NaN	NaN	NaN	NaN	NaN	NaN	NaN	NaN	2.246	0.322	0.24	NaN	NaN	NaN	NaN	NaN	NaN	NaN	NaN	NaN	NaN	NaN	NaN	2.117	0.64	0.715	2.142	0.512	0.661	NaN	NaN	NaN	2.188	0.275	0.702	2.203	0.07	0.624
27	0.135	NaN	NaN	NaN	NaN	NaN	NaN	NaN	NaN	NaN	NaN	NaN	NaN	NaN	NaN	NaN	NaN	NaN	NaN	2.246	0.322	0.24	NaN	NaN	NaN	NaN	NaN	NaN	NaN	NaN	NaN	NaN	NaN	NaN	2.117	0.641	0.715	2.142	0.512	0.661	NaN	NaN	NaN	2.188	0.274	0.701	2.203	0.07	0.624
28	0.14	NaN	NaN	NaN	NaN	NaN	NaN	NaN	NaN	NaN	NaN	NaN	NaN	NaN	NaN	NaN	NaN	NaN	NaN	2.246	0.322	0.24	NaN	NaN	NaN	NaN	NaN	NaN	NaN	NaN	NaN	NaN	NaN	NaN	2.117	0.641	0.715	2.142	0.512	0.661	NaN	NaN	NaN	2.187	0.274	0.701	2.203	0.07	0.624
29	0.145	NaN	NaN	NaN	NaN	NaN	NaN	NaN	NaN	NaN	NaN	NaN	NaN	NaN	NaN	NaN	NaN	NaN	NaN	2.246	0.322	0.24	NaN	NaN	NaN	NaN	NaN	NaN	NaN	NaN	NaN	NaN	NaN	NaN	2.117	0.641	0.715	2.142	0.512	0.661	NaN	NaN	NaN	2.188	0.274	0.701	2.203	0.07	0.624
30	0.15	NaN	NaN	NaN	NaN	NaN	NaN	NaN	NaN	NaN	NaN	NaN	NaN	NaN	NaN	NaN	NaN	NaN	NaN	2.246	0.322	0.24	NaN	NaN	NaN	NaN	NaN	NaN	NaN	NaN	NaN	NaN	NaN	NaN	2.117	0.641	0.715	2.143	0.513	0.661	NaN	NaN	NaN	2.188	0.275	0.7	2.203	0.07	0.624
31	0.155	NaN	NaN	NaN	NaN	NaN	NaN	NaN	NaN	NaN	NaN	NaN	NaN	NaN	NaN	NaN	NaN	NaN	NaN	2.246	0.322	0.24	NaN	NaN	NaN	NaN	NaN	NaN	NaN	NaN	NaN	NaN	NaN	NaN	2.117	0.64	0.715	2.143	0.513	0.661	NaN	NaN	NaN	2.188	0.274	0.699	2.203	0.07	0.624
32	0.16	NaN	NaN	NaN	NaN	NaN	NaN	NaN	NaN	NaN	NaN	NaN	NaN	NaN	NaN	NaN	NaN	NaN	NaN	2.246	0.322	0.24	NaN	NaN	NaN	NaN	NaN	NaN	NaN	NaN	NaN	NaN	NaN	NaN	2.117	0.64	0.715	2.143	0.513	0.661	NaN	NaN	NaN	2.187	0.273	0.699	2.203	0.07	0.624
33	0.165	NaN	NaN	NaN	NaN	NaN	NaN	NaN	NaN	NaN	NaN	NaN	NaN	NaN	NaN	NaN	NaN	NaN	NaN	2.246	0.322	0.24	NaN	NaN	NaN	NaN	NaN	NaN	NaN	NaN	NaN	NaN	NaN	NaN	2.117	0.64	0.715	2.143	0.513	0.661	NaN	NaN	NaN	2.187	0.273	0.699	2.203	0.07	0.624
34	0.17	NaN	NaN	NaN	NaN	NaN	NaN	NaN	NaN	NaN	NaN	NaN	NaN	NaN	NaN	NaN	NaN	NaN	NaN	2.246	0.322	0.24	NaN	NaN	NaN	NaN	NaN	NaN	NaN	NaN	NaN	NaN	NaN	NaN	2.118	0.64	0.714	2.143	0.513	0.661	NaN	NaN	NaN	2.188	0.274	0.699	2.203	0.07	0.624
35	0.175	NaN	NaN	NaN	NaN	NaN	NaN	NaN	NaN	NaN	NaN	NaN	NaN	NaN	NaN	NaN	NaN	NaN	NaN	2.246	0.322	0.24	NaN	NaN	NaN	NaN	NaN	NaN	NaN	NaN	NaN	NaN	NaN	NaN	2.118	0.64	0.714	2.144	0.513	0.661	NaN	NaN	NaN	2.188	0.274	0.7	2.203	0.07	0.624
36	0.18	NaN	NaN	NaN	NaN	NaN	NaN	NaN	NaN	NaN	NaN	NaN	NaN	NaN	NaN	NaN	NaN	NaN	NaN	2.246	0.321	0.24	NaN	NaN	NaN	NaN	NaN	NaN	NaN	NaN	NaN	NaN	NaN	NaN	2.118	0.64	0.714	2.144	0.513	0.661	NaN	NaN	NaN	2.188	0.274	0.699	2.203	0.07	0.624
37	0.185	NaN	NaN	NaN	NaN	NaN	NaN	NaN	NaN	NaN	NaN	NaN	NaN	NaN	NaN	NaN	NaN	NaN	NaN	2.246	0.321	0.24	NaN	NaN	NaN	NaN	NaN	NaN	NaN	NaN	NaN	NaN	NaN	NaN	2.118	0.64	0.714	2.145	0.513	0.66	NaN	NaN	NaN	2.188	0.274	0.699	2.203	0.07	0.624
38	0.19	NaN	NaN	NaN	NaN	NaN	NaN	NaN	NaN	NaN	NaN	NaN	NaN	NaN	NaN	NaN	NaN	NaN	NaN	2.246	0.321	0.24	NaN	NaN	NaN	NaN	NaN	NaN	NaN	NaN	NaN	NaN	NaN	NaN	2.119	0.64	0.714	2.145	0.513	0.66	NaN	NaN	NaN	2.188	0.274	0.699	2.203	0.07	0.624
39	0.195	NaN	NaN	NaN	NaN	NaN	NaN	NaN	NaN	NaN	NaN	NaN	NaN	NaN	NaN	NaN	NaN	NaN	NaN	2.246	0.321	0.24	NaN	NaN	NaN	NaN	NaN	NaN	NaN	NaN	NaN	NaN	NaN	NaN	2.119	0.64	0.714	2.145	0.513	0.66	NaN	NaN	NaN	2.188	0.274	0.699	2.203	0.07	0.624
40	0.2	NaN	NaN	NaN	NaN	NaN	NaN	NaN	NaN	NaN	NaN	NaN	NaN	NaN	NaN	NaN	NaN	NaN	NaN	2.246	0.321	0.24	NaN	NaN	NaN	NaN	NaN	NaN	NaN	NaN	NaN	NaN	NaN	NaN	2.119	0.64	0.714	2.146	0.513	0.66	NaN	NaN	NaN	2.188	0.274	0.699	2.203	0.07	0.624
41	0.205	NaN	NaN	NaN	NaN	NaN	NaN	NaN	NaN	NaN	NaN	NaN	NaN	NaN	NaN	NaN	NaN	NaN	NaN	2.246	0.321	0.24	NaN	NaN	NaN	NaN	NaN	NaN	NaN	NaN	NaN	NaN	NaN	NaN	2.12	0.64	0.714	2.146	0.514	0.66	NaN	NaN	NaN	2.189	0.274	0.699	2.203	0.07	0.624
42	0.21	NaN	NaN	NaN	NaN	NaN	NaN	NaN	NaN	NaN	NaN	NaN	NaN	NaN	NaN	NaN	NaN	NaN	NaN	2.246	0.321	0.24	NaN	NaN	NaN	NaN	NaN	NaN	NaN	NaN	NaN	NaN	NaN	NaN	2.12	0.64	0.714	2.146	0.514	0.661	NaN	NaN	NaN	2.189	0.274	0.699	2.203	0.07	0.624
43	0.215	NaN	NaN	NaN	NaN	NaN	NaN	NaN	NaN	NaN	NaN	NaN	NaN	NaN	NaN	NaN	NaN	NaN	NaN	2.246	0.321	0.24	NaN	NaN	NaN	NaN	NaN	NaN	NaN	NaN	NaN	NaN	NaN	NaN	2.12	0.64	0.714	2.146	0.514	0.661	NaN	NaN	NaN	2.189	0.274	0.699	2.203	0.07	0.624
44	0.22	NaN	NaN	NaN	NaN	NaN	NaN	NaN	NaN	NaN	NaN	NaN	NaN	NaN	NaN	NaN	NaN	NaN	NaN	2.246	0.321	0.24	NaN	NaN	NaN	NaN	NaN	NaN	NaN	NaN	NaN	NaN	NaN	NaN	2.12	0.64	0.714	2.147	0.514	0.66	NaN	NaN	NaN	2.189	0.274	0.699	2.204	0.07	0.624
45	0.225	NaN	NaN	NaN	NaN	NaN	NaN	NaN	NaN	NaN	NaN	NaN	NaN	NaN	NaN	NaN	NaN	NaN	NaN	2.246	0.321	0.24	NaN	NaN	NaN	NaN	NaN	NaN	NaN	NaN	NaN	NaN	NaN	NaN	2.12	0.64	0.714	2.147	0.514	0.661	NaN	NaN	NaN	2.189	0.274	0.699	2.204	0.07	0.624
46	0.23	NaN	NaN	NaN	NaN	NaN	NaN	NaN	NaN	NaN	NaN	NaN	NaN	NaN	NaN	NaN	NaN	NaN	NaN	2.246	0.321	0.24	NaN	NaN	NaN	NaN	NaN	NaN	NaN	NaN	NaN	NaN	NaN	NaN	2.12	0.641	0.714	2.147	0.514	0.661	NaN	NaN	NaN	2.19	0.274	0.699	2.204	0.07	0.624
47	0.235	NaN	NaN	NaN	NaN	NaN	NaN	NaN	NaN	NaN	NaN	NaN	NaN	NaN	NaN	NaN	NaN	NaN	NaN	2.246	0.321	0.24	NaN	NaN	NaN	NaN	NaN	NaN	NaN	NaN	NaN	NaN	NaN	NaN	2.121	0.641	0.714	2.147	0.514	0.661	NaN	NaN	NaN	2.19	0.274	0.699	2.204	0.07	0.624
48	0.24	NaN	NaN	NaN	NaN	NaN	NaN	NaN	NaN	NaN	NaN	NaN	NaN	NaN	NaN	NaN	NaN	NaN	NaN	2.246	0.321	0.24	NaN	NaN	NaN	NaN	NaN	NaN	NaN	NaN	NaN	NaN	NaN	NaN	2.121	0.641	0.713	2.148	0.514	0.661	NaN	NaN	NaN	2.19	0.274	0.699	2.204	0.07	0.624
49	0.245	NaN	NaN	NaN	NaN	NaN	NaN	NaN	NaN	NaN	NaN	NaN	NaN	NaN	NaN	NaN	NaN	NaN	NaN	2.246	0.321	0.24	NaN	NaN	NaN	NaN	NaN	NaN	NaN	NaN	NaN	NaN	NaN	NaN	2.121	0.641	0.713	2.148	0.514	0.661	NaN	NaN	NaN	2.19	0.274	0.699	2.204	0.07	0.624
50	0.25	NaN	NaN	NaN	NaN	NaN	NaN	NaN	NaN	NaN	NaN	NaN	NaN	NaN	NaN	NaN	NaN	NaN	NaN	2.246	0.321	0.24	NaN	NaN	NaN	NaN	NaN	NaN	NaN	NaN	NaN	NaN	NaN	NaN	2.122	0.641	0.713	2.149	0.514	0.661	NaN	NaN	NaN	2.19	0.274	0.699	2.204	0.07	0.624
51	0.255	NaN	NaN	NaN	NaN	NaN	NaN	NaN	NaN	NaN	NaN	NaN	NaN	NaN	NaN	NaN	NaN	NaN	NaN	2.246	0.321	0.24	NaN	NaN	NaN	NaN	NaN	NaN	NaN	NaN	NaN	NaN	NaN	NaN	2.122	0.641	0.713	2.149	0.514	0.661	NaN	NaN	NaN	2.19	0.274	0.699	2.204	0.07	0.624
52	0.26	NaN	NaN	NaN	NaN	NaN	NaN	NaN	NaN	NaN	NaN	NaN	NaN	NaN	NaN	NaN	NaN	NaN	NaN	2.246	0.321	0.24	NaN	NaN	NaN	NaN	NaN	NaN	NaN	NaN	NaN	NaN	NaN	NaN	2.122	0.641	0.713	2.149	0.514	0.661	NaN	NaN	NaN	2.19	0.274	0.699	2.204	0.07	0.624
53	0.265	NaN	NaN	NaN	NaN	NaN	NaN	NaN	NaN	NaN	NaN	NaN	NaN	NaN	NaN	NaN	NaN	NaN	NaN	2.246	0.321	0.24	NaN	NaN	NaN	NaN	NaN	NaN	NaN	NaN	NaN	NaN	NaN	NaN	2.122	0.641	0.713	2.149	0.514	0.661	NaN	NaN	NaN	2.191	0.274	0.699	2.204	0.07	0.624
54	0.27	NaN	NaN	NaN	NaN	NaN	NaN	NaN	NaN	NaN	NaN	NaN	NaN	NaN	NaN	NaN	NaN	NaN	NaN	2.247	0.321	0.24	NaN	NaN	NaN	NaN	NaN	NaN	NaN	NaN	NaN	NaN	NaN	NaN	2.122	0.641	0.713	2.149	0.513	0.66	NaN	NaN	NaN	2.191	0.274	0.699	2.204	0.07	0.624
55	0.275	NaN	NaN	NaN	NaN	NaN	NaN	NaN	NaN	NaN	NaN	NaN	NaN	NaN	NaN	NaN	NaN	NaN	NaN	2.247	0.321	0.24	NaN	NaN	NaN	NaN	NaN	NaN	NaN	NaN	NaN	NaN	NaN	NaN	2.123	0.641	0.713	2.149	0.513	0.66	NaN	NaN	NaN	2.191	0.274	0.699	2.204	0.07	0.624
56	0.28	NaN	NaN	NaN	NaN	NaN	NaN	NaN	NaN	NaN	NaN	NaN	NaN	NaN	NaN	NaN	NaN	NaN	NaN	2.247	0.321	0.24	NaN	NaN	NaN	NaN	NaN	NaN	NaN	NaN	NaN	NaN	NaN	NaN	2.123	0.641	0.713	2.149	0.513	0.66	NaN	NaN	NaN	2.191	0.274	0.699	2.204	0.07	0.624
57	0.285	NaN	NaN	NaN	NaN	NaN	NaN	NaN	NaN	NaN	NaN	NaN	NaN	NaN	NaN	NaN	NaN	NaN	NaN	2.247	0.321	0.239	NaN	NaN	NaN	NaN	NaN	NaN	NaN	NaN	NaN	NaN	NaN	NaN	2.123	0.641	0.713	2.148	0.513	0.66	NaN	NaN	NaN	2.192	0.274	0.699	2.204	0.07	0.624
58	0.29	NaN	NaN	NaN	NaN	NaN	NaN	NaN	NaN	NaN	NaN	NaN	NaN	NaN	NaN	NaN	NaN	NaN	NaN	2.247	0.321	0.239	NaN	NaN	NaN	NaN	NaN	NaN	NaN	NaN	NaN	NaN	NaN	NaN	2.123	0.642	0.713	2.148	0.513	0.66	NaN	NaN	NaN	2.192	0.274	0.698	2.204	0.07	0.624
59	0.295	NaN	NaN	NaN	NaN	NaN	NaN	NaN	NaN	NaN	NaN	NaN	NaN	NaN	NaN	NaN	NaN	NaN	NaN	2.247	0.321	0.239	NaN	NaN	NaN	NaN	NaN	NaN	NaN	NaN	NaN	NaN	NaN	NaN	2.123	0.642	0.713	2.149	0.513	0.659	NaN	NaN	NaN	2.192	0.274	0.698	2.204	0.07	0.624
60	0.3	NaN	NaN	NaN	NaN	NaN	NaN	NaN	NaN	NaN	NaN	NaN	NaN	NaN	NaN	NaN	NaN	NaN	NaN	2.247	0.321	0.239	NaN	NaN	NaN	NaN	NaN	NaN	NaN	NaN	NaN	NaN	NaN	NaN	2.123	0.642	0.713	2.149	0.513	0.659	NaN	NaN	NaN	2.192	0.274	0.699	2.204	0.07	0.624
61	0.305	NaN	NaN	NaN	NaN	NaN	NaN	NaN	NaN	NaN	NaN	NaN	NaN	NaN	NaN	NaN	NaN	NaN	NaN	2.247	0.321	0.239	NaN	NaN	NaN	NaN	NaN	NaN	NaN	NaN	NaN	NaN	NaN	NaN	2.123	0.642	0.713	2.149	0.513	0.659	NaN	NaN	NaN	2.193	0.275	0.7	2.204	0.07	0.624
62	0.31	NaN	NaN	NaN	NaN	NaN	NaN	NaN	NaN	NaN	NaN	NaN	NaN	NaN	NaN	NaN	NaN	NaN	NaN	2.247	0.321	0.239	NaN	NaN	NaN	NaN	NaN	NaN	NaN	NaN	NaN	NaN	NaN	NaN	2.124	0.642	0.713	2.15	0.513	0.659	NaN	NaN	NaN	2.193	0.275	0.7	2.204	0.07	0.624
63	0.315	NaN	NaN	NaN	NaN	NaN	NaN	NaN	NaN	NaN	NaN	NaN	NaN	NaN	NaN	NaN	NaN	NaN	NaN	2.247	0.321	0.239	NaN	NaN	NaN	NaN	NaN	NaN	NaN	NaN	NaN	NaN	NaN	NaN	2.124	0.642	0.713	2.15	0.513	0.659	NaN	NaN	NaN	2.193	0.275	0.7	2.204	0.07	0.624
64	0.32	NaN	NaN	NaN	NaN	NaN	NaN	NaN	NaN	NaN	NaN	NaN	NaN	NaN	NaN	NaN	NaN	NaN	NaN	2.247	0.321	0.239	NaN	NaN	NaN	NaN	NaN	NaN	NaN	NaN	NaN	NaN	NaN	NaN	2.124	0.642	0.712	2.15	0.513	0.659	NaN	NaN	NaN	2.193	0.275	0.7	2.204	0.07	0.624
65	0.325	NaN	NaN	NaN	NaN	NaN	NaN	NaN	NaN	NaN	NaN	NaN	NaN	NaN	NaN	NaN	NaN	NaN	NaN	2.247	0.32	0.239	NaN	NaN	NaN	NaN	NaN	NaN	NaN	NaN	NaN	NaN	NaN	NaN	2.124	0.642	0.712	2.151	0.513	0.659	NaN	NaN	NaN	2.193	0.275	0.7	2.204	0.07	0.624
66	0.33	NaN	NaN	NaN	NaN	NaN	NaN	NaN	NaN	NaN	NaN	NaN	NaN	NaN	NaN	NaN	NaN	NaN	NaN	2.248	0.32	0.239	NaN	NaN	NaN	NaN	NaN	NaN	NaN	NaN	NaN	NaN	NaN	NaN	2.124	0.642	0.712	2.151	0.513	0.659	NaN	NaN	NaN	2.193	0.275	0.7	2.204	0.07	0.624
67	0.335	NaN	NaN	NaN	NaN	NaN	NaN	NaN	NaN	NaN	NaN	NaN	NaN	NaN	NaN	NaN	NaN	NaN	NaN	2.248	0.32	0.239	NaN	NaN	NaN	NaN	NaN	NaN	NaN	NaN	NaN	NaN	NaN	NaN	2.125	0.642	0.712	2.151	0.513	0.659	NaN	NaN	NaN	2.193	0.275	0.699	2.204	0.07	0.624
68	0.34	NaN	NaN	NaN	NaN	NaN	NaN	NaN	NaN	NaN	NaN	NaN	NaN	NaN	NaN	NaN	NaN	NaN	NaN	2.248	0.32	0.239	NaN	NaN	NaN	NaN	NaN	NaN	NaN	NaN	NaN	NaN	NaN	NaN	2.125	0.642	0.712	2.151	0.513	0.659	NaN	NaN	NaN	2.193	0.275	0.699	2.204	0.07	0.624
69	0.345	NaN	NaN	NaN	NaN	NaN	NaN	NaN	NaN	NaN	NaN	NaN	NaN	NaN	NaN	NaN	NaN	NaN	NaN	2.248	0.32	0.239	NaN	NaN	NaN	NaN	NaN	NaN	NaN	NaN	NaN	NaN	NaN	NaN	2.125	0.642	0.712	2.151	0.513	0.659	NaN	NaN	NaN	2.193	0.274	0.699	2.204	0.07	0.624
70	0.35	NaN	NaN	NaN	NaN	NaN	NaN	NaN	NaN	NaN	NaN	NaN	NaN	NaN	NaN	NaN	NaN	NaN	NaN	2.248	0.32	0.238	NaN	NaN	NaN	NaN	NaN	NaN	NaN	NaN	NaN	NaN	NaN	NaN	2.125	0.642	0.712	2.151	0.513	0.659	NaN	NaN	NaN	2.193	0.274	0.699	2.204	0.07	0.624
71	0.355	NaN	NaN	NaN	NaN	NaN	NaN	NaN	NaN	NaN	NaN	NaN	NaN	NaN	NaN	NaN	NaN	NaN	NaN	2.248	0.32	0.238	NaN	NaN	NaN	NaN	NaN	NaN	NaN	NaN	NaN	NaN	NaN	NaN	2.125	0.642	0.712	2.151	0.513	0.659	NaN	NaN	NaN	2.194	0.275	0.699	2.204	0.07	0.624
72	0.36	NaN	NaN	NaN	NaN	NaN	NaN	NaN	NaN	NaN	NaN	NaN	NaN	NaN	NaN	NaN	NaN	NaN	NaN	2.248	0.32	0.238	NaN	NaN	NaN	NaN	NaN	NaN	NaN	NaN	NaN	NaN	NaN	NaN	2.125	0.642	0.712	2.151	0.513	0.659	NaN	NaN	NaN	2.193	0.274	0.699	2.204	0.07	0.624
73	0.365	NaN	NaN	NaN	NaN	NaN	NaN	NaN	NaN	NaN	NaN	NaN	NaN	NaN	NaN	NaN	NaN	NaN	NaN	2.248	0.32	0.238	NaN	NaN	NaN	NaN	NaN	NaN	NaN	NaN	NaN	NaN	NaN	NaN	2.125	0.642	0.712	2.151	0.513	0.659	NaN	NaN	NaN	2.193	0.274	0.698	2.204	0.07	0.624
74	0.37	NaN	NaN	NaN	NaN	NaN	NaN	NaN	NaN	NaN	NaN	NaN	NaN	NaN	NaN	NaN	NaN	NaN	NaN	2.248	0.32	0.238	NaN	NaN	NaN	NaN	NaN	NaN	NaN	NaN	NaN	NaN	NaN	NaN	2.126	0.642	0.712	2.151	0.513	0.659	NaN	NaN	NaN	2.193	0.274	0.698	2.204	0.07	0.624
75	0.375	NaN	NaN	NaN	NaN	NaN	NaN	NaN	NaN	NaN	NaN	NaN	NaN	NaN	NaN	NaN	NaN	NaN	NaN	2.249	0.32	0.238	NaN	NaN	NaN	NaN	NaN	NaN	NaN	NaN	NaN	NaN	NaN	NaN	2.126	0.642	0.712	2.151	0.513	0.659	NaN	NaN	NaN	2.193	0.274	0.698	2.204	0.07	0.624
76	0.38	NaN	NaN	NaN	NaN	NaN	NaN	NaN	NaN	NaN	NaN	NaN	NaN	NaN	NaN	NaN	NaN	NaN	NaN	2.249	0.32	0.238	NaN	NaN	NaN	NaN	NaN	NaN	NaN	NaN	NaN	NaN	NaN	NaN	2.126	0.642	0.712	2.151	0.513	0.659	NaN	NaN	NaN	2.193	0.274	0.698	2.204	0.07	0.624
77	0.385	NaN	NaN	NaN	NaN	NaN	NaN	NaN	NaN	NaN	NaN	NaN	NaN	NaN	NaN	NaN	NaN	NaN	NaN	2.249	0.32	0.238	NaN	NaN	NaN	NaN	NaN	NaN	NaN	NaN	NaN	NaN	NaN	NaN	2.126	0.642	0.711	2.152	0.513	0.659	NaN	NaN	NaN	2.193	0.274	0.698	2.204	0.07	0.624
78	0.39	NaN	NaN	NaN	NaN	NaN	NaN	NaN	NaN	NaN	NaN	NaN	NaN	NaN	NaN	NaN	NaN	NaN	NaN	2.249	0.32	0.238	NaN	NaN	NaN	NaN	NaN	NaN	NaN	NaN	NaN	NaN	NaN	NaN	2.126	0.642	0.711	2.152	0.513	0.659	NaN	NaN	NaN	2.194	0.274	0.698	2.204	0.07	0.624
79	0.395	NaN	NaN	NaN	NaN	NaN	NaN	NaN	NaN	NaN	NaN	NaN	NaN	NaN	NaN	NaN	NaN	NaN	NaN	2.249	0.32	0.238	NaN	NaN	NaN	NaN	NaN	NaN	NaN	NaN	NaN	NaN	NaN	NaN	2.126	0.642	0.711	2.152	0.513	0.659	NaN	NaN	NaN	2.194	0.274	0.698	2.204	0.07	0.624
80	0.4	NaN	NaN	NaN	NaN	NaN	NaN	NaN	NaN	NaN	NaN	NaN	NaN	NaN	NaN	NaN	NaN	NaN	NaN	2.249	0.32	0.238	NaN	NaN	NaN	NaN	NaN	NaN	NaN	NaN	NaN	NaN	NaN	NaN	2.126	0.642	0.711	2.152	0.513	0.659	NaN	NaN	NaN	2.194	0.274	0.698	2.204	0.07	0.624
81	0.405	NaN	NaN	NaN	NaN	NaN	NaN	NaN	NaN	NaN	NaN	NaN	NaN	NaN	NaN	NaN	NaN	NaN	NaN	2.249	0.32	0.238	NaN	NaN	NaN	NaN	NaN	NaN	NaN	NaN	NaN	NaN	NaN	NaN	2.126	0.642	0.711	2.152	0.513	0.659	NaN	NaN	NaN	2.194	0.274	0.698	2.204	0.07	0.624
82	0.41	NaN	NaN	NaN	NaN	NaN	NaN	NaN	NaN	NaN	NaN	NaN	NaN	NaN	NaN	NaN	NaN	NaN	NaN	2.249	0.32	0.238	NaN	NaN	NaN	NaN	NaN	NaN	NaN	NaN	NaN	NaN	NaN	NaN	2.126	0.642	0.711	2.152	0.513	0.659	NaN	NaN	NaN	2.194	0.274	0.698	2.204	0.07	0.624
83	0.415	NaN	NaN	NaN	NaN	NaN	NaN	NaN	NaN	NaN	NaN	NaN	NaN	NaN	NaN	NaN	NaN	NaN	NaN	2.249	0.32	0.238	NaN	NaN	NaN	NaN	NaN	NaN	NaN	NaN	NaN	NaN	NaN	NaN	2.126	0.642	0.711	2.152	0.513	0.659	NaN	NaN	NaN	2.194	0.274	0.698	2.204	0.07	0.624
84	0.42	NaN	NaN	NaN	NaN	NaN	NaN	NaN	NaN	NaN	NaN	NaN	NaN	NaN	NaN	NaN	NaN	NaN	NaN	2.249	0.32	0.238	NaN	NaN	NaN	NaN	NaN	NaN	NaN	NaN	NaN	NaN	NaN	NaN	2.126	0.642	0.711	2.152	0.513	0.659	NaN	NaN	NaN	2.193	0.274	0.698	2.204	0.07	0.624
85	0.425	NaN	NaN	NaN	NaN	NaN	NaN	NaN	NaN	NaN	NaN	NaN	NaN	NaN	NaN	NaN	NaN	NaN	NaN	2.249	0.32	0.238	NaN	NaN	NaN	NaN	NaN	NaN	NaN	NaN	NaN	NaN	NaN	NaN	2.126	0.642	0.711	2.153	0.514	0.66	NaN	NaN	NaN	2.193	0.274	0.698	2.204	0.07	0.624
86	0.43	NaN	NaN	NaN	NaN	NaN	NaN	NaN	NaN	NaN	NaN	NaN	NaN	NaN	NaN	NaN	NaN	NaN	NaN	2.249	0.32	0.238	NaN	NaN	NaN	NaN	NaN	NaN	NaN	NaN	NaN	NaN	NaN	NaN	2.126	0.642	0.711	2.153	0.514	0.66	NaN	NaN	NaN	2.193	0.274	0.698	2.204	0.07	0.624
87	0.435	NaN	NaN	NaN	NaN	NaN	NaN	NaN	NaN	NaN	NaN	NaN	NaN	NaN	NaN	NaN	NaN	NaN	NaN	2.249	0.32	0.238	NaN	NaN	NaN	NaN	NaN	NaN	NaN	NaN	NaN	NaN	NaN	NaN	2.126	0.642	0.711	2.153	0.514	0.66	NaN	NaN	NaN	2.193	0.274	0.698	2.204	0.07	0.624
88	0.44	NaN	NaN	NaN	NaN	NaN	NaN	NaN	NaN	NaN	NaN	NaN	NaN	NaN	NaN	NaN	NaN	NaN	NaN	2.249	0.32	0.238	NaN	NaN	NaN	NaN	NaN	NaN	NaN	NaN	NaN	NaN	NaN	NaN	2.126	0.642	0.711	2.153	0.514	0.66	NaN	NaN	NaN	2.193	0.274	0.698	2.204	0.07	0.624
89	0.445	NaN	NaN	NaN	NaN	NaN	NaN	NaN	NaN	NaN	NaN	NaN	NaN	NaN	NaN	NaN	NaN	NaN	NaN	2.249	0.32	0.238	NaN	NaN	NaN	NaN	NaN	NaN	NaN	NaN	NaN	NaN	NaN	NaN	2.126	0.642	0.711	2.153	0.514	0.66	NaN	NaN	NaN	2.193	0.274	0.698	2.204	0.07	0.624
90	0.45	NaN	NaN	NaN	NaN	NaN	NaN	NaN	NaN	NaN	NaN	NaN	NaN	NaN	NaN	NaN	NaN	NaN	NaN	2.249	0.32	0.238	NaN	NaN	NaN	NaN	NaN	NaN	NaN	NaN	NaN	NaN	NaN	NaN	2.126	0.642	0.711	2.153	0.514	0.66	NaN	NaN	NaN	2.193	0.274	0.698	2.204	0.07	0.624
91	0.455	NaN	NaN	NaN	NaN	NaN	NaN	NaN	NaN	NaN	NaN	NaN	NaN	NaN	NaN	NaN	NaN	NaN	NaN	2.249	0.32	0.238	NaN	NaN	NaN	NaN	NaN	NaN	NaN	NaN	NaN	NaN	NaN	NaN	2.126	0.642	0.711	2.153	0.515	0.659	NaN	NaN	NaN	2.194	0.275	0.698	2.204	0.07	0.624
92	0.46	NaN	NaN	NaN	NaN	NaN	NaN	NaN	NaN	NaN	NaN	NaN	NaN	NaN	NaN	NaN	NaN	NaN	NaN	2.249	0.32	0.238	NaN	NaN	NaN	NaN	NaN	NaN	NaN	NaN	NaN	NaN	NaN	NaN	2.126	0.642	0.711	2.153	0.514	0.659	NaN	NaN	NaN	2.194	0.276	0.699	2.204	0.07	0.624
93	0.465	NaN	NaN	NaN	NaN	NaN	NaN	NaN	NaN	NaN	NaN	NaN	NaN	NaN	NaN	NaN	NaN	NaN	NaN	2.249	0.32	0.238	NaN	NaN	NaN	NaN	NaN	NaN	NaN	NaN	NaN	NaN	NaN	NaN	2.126	0.642	0.711	2.152	0.514	0.659	NaN	NaN	NaN	2.193	0.275	0.698	2.204	0.07	0.624
94	0.47	NaN	NaN	NaN	NaN	NaN	NaN	NaN	NaN	NaN	NaN	NaN	NaN	NaN	NaN	NaN	NaN	NaN	NaN	2.249	0.32	0.238	NaN	NaN	NaN	NaN	NaN	NaN	NaN	NaN	NaN	NaN	NaN	NaN	2.126	0.642	0.711	2.153	0.514	0.659	NaN	NaN	NaN	2.193	0.275	0.698	2.204	0.07	0.624
95	0.475	NaN	NaN	NaN	NaN	NaN	NaN	NaN	NaN	NaN	NaN	NaN	NaN	NaN	NaN	NaN	NaN	NaN	NaN	2.249	0.32	0.238	NaN	NaN	NaN	NaN	NaN	NaN	NaN	NaN	NaN	NaN	NaN	NaN	2.126	0.642	0.71	2.152	0.514	0.659	NaN	NaN	NaN	2.195	0.277	0.7	2.204	0.07	0.624
96	0.48	NaN	NaN	NaN	NaN	NaN	NaN	NaN	NaN	NaN	NaN	NaN	NaN	NaN	NaN	NaN	NaN	NaN	NaN	2.249	0.32	0.238	NaN	NaN	NaN	NaN	NaN	NaN	NaN	NaN	NaN	NaN	NaN	NaN	2.126	0.642	0.71	2.152	0.514	0.658	NaN	NaN	NaN	2.195	0.277	0.7	2.204	0.07	0.624
97	0.485	NaN	NaN	NaN	NaN	NaN	NaN	NaN	NaN	NaN	NaN	NaN	NaN	NaN	NaN	NaN	NaN	NaN	NaN	2.25	0.32	0.238	NaN	NaN	NaN	NaN	NaN	NaN	NaN	NaN	NaN	NaN	NaN	NaN	2.126	0.642	0.71	2.152	0.514	0.658	NaN	NaN	NaN	2.195	0.277	0.7	2.204	0.07	0.624
98	0.49	NaN	NaN	NaN	NaN	NaN	NaN	NaN	NaN	NaN	NaN	NaN	NaN	NaN	NaN	NaN	NaN	NaN	NaN	2.25	0.32	0.238	NaN	NaN	NaN	NaN	NaN	NaN	NaN	NaN	NaN	NaN	NaN	NaN	2.127	0.642	0.71	2.152	0.513	0.658	NaN	NaN	NaN	2.195	0.277	0.7	2.204	0.07	0.624
99	0.495	NaN	NaN	NaN	NaN	NaN	NaN	NaN	NaN	NaN	NaN	NaN	NaN	NaN	NaN	NaN	NaN	NaN	NaN	2.25	0.32	0.238	NaN	NaN	NaN	NaN	NaN	NaN	NaN	NaN	NaN	NaN	NaN	NaN	2.127	0.642	0.71	2.152	0.513	0.658	NaN	NaN	NaN	2.195	0.277	0.7	2.204	0.07	0.624
100	0.5	NaN	NaN	NaN	NaN	NaN	NaN	NaN	NaN	NaN	NaN	NaN	NaN	NaN	NaN	NaN	NaN	NaN	NaN	2.25	0.32	0.238	NaN	NaN	NaN	NaN	NaN	NaN	NaN	NaN	NaN	NaN	NaN	NaN	2.127	0.642	0.71	2.152	0.513	0.657	NaN	NaN	NaN	2.195	0.277	0.7	2.204	0.07	0.624
101	0.505	NaN	NaN	NaN	NaN	NaN	NaN	NaN	NaN	NaN	NaN	NaN	NaN	NaN	NaN	NaN	NaN	NaN	NaN	2.25	0.32	0.238	NaN	NaN	NaN	NaN	NaN	NaN	NaN	NaN	NaN	NaN	NaN	NaN	2.127	0.642	0.71	2.152	0.513	0.657	NaN	NaN	NaN	2.195	0.277	0.7	2.204	0.07	0.624
102	0.51	NaN	NaN	NaN	NaN	NaN	NaN	NaN	NaN	NaN	NaN	NaN	NaN	NaN	NaN	NaN	NaN	NaN	NaN	2.25	0.32	0.238	NaN	NaN	NaN	NaN	NaN	NaN	NaN	NaN	NaN	NaN	NaN	NaN	2.127	0.642	0.71	2.152	0.513	0.657	NaN	NaN	NaN	2.195	0.277	0.7	2.204	0.07	0.624
103	0.515	NaN	NaN	NaN	NaN	NaN	NaN	NaN	NaN	NaN	NaN	NaN	NaN	NaN	NaN	NaN	NaN	NaN	NaN	2.25	0.32	0.238	NaN	NaN	NaN	NaN	NaN	NaN	NaN	NaN	NaN	NaN	NaN	NaN	2.127	0.642	0.71	2.152	0.513	0.657	NaN	NaN	NaN	2.195	0.277	0.7	2.204	0.07	0.624
104	0.52	NaN	NaN	NaN	NaN	NaN	NaN	NaN	NaN	NaN	NaN	NaN	NaN	NaN	NaN	NaN	NaN	NaN	NaN	2.25	0.32	0.238	NaN	NaN	NaN	NaN	NaN	NaN	NaN	NaN	NaN	NaN	NaN	NaN	2.127	0.642	0.71	2.152	0.513	0.657	NaN	NaN	NaN	2.195	0.277	0.7	2.204	0.07	0.624
105	0.525	NaN	NaN	NaN	NaN	NaN	NaN	NaN	NaN	NaN	NaN	NaN	NaN	NaN	NaN	NaN	NaN	NaN	NaN	2.25	0.32	0.238	NaN	NaN	NaN	NaN	NaN	NaN	NaN	NaN	NaN	NaN	NaN	NaN	2.127	0.642	0.71	2.152	0.513	0.656	NaN	NaN	NaN	2.195	0.277	0.7	2.204	0.07	0.624
106	0.53	NaN	NaN	NaN	NaN	NaN	NaN	NaN	NaN	NaN	NaN	NaN	NaN	NaN	NaN	NaN	NaN	NaN	NaN	2.25	0.32	0.238	NaN	NaN	NaN	NaN	NaN	NaN	NaN	NaN	NaN	NaN	NaN	NaN	2.127	0.642	0.71	2.152	0.513	0.656	NaN	NaN	NaN	2.195	0.277	0.7	2.204	0.07	0.624
107	0.535	NaN	NaN	NaN	NaN	NaN	NaN	NaN	NaN	NaN	NaN	NaN	NaN	NaN	NaN	NaN	NaN	NaN	NaN	2.25	0.32	0.238	NaN	NaN	NaN	NaN	NaN	NaN	NaN	NaN	NaN	NaN	NaN	NaN	2.127	0.642	0.709	2.152	0.513	0.656	NaN	NaN	NaN	2.195	0.277	0.699	2.204	0.07	0.624
108	0.54	NaN	NaN	NaN	NaN	NaN	NaN	NaN	NaN	NaN	NaN	NaN	NaN	NaN	NaN	NaN	NaN	NaN	NaN	2.25	0.32	0.238	NaN	NaN	NaN	NaN	NaN	NaN	NaN	NaN	NaN	NaN	NaN	NaN	2.127	0.642	0.709	2.152	0.513	0.656	NaN	NaN	NaN	2.195	0.277	0.699	2.204	0.07	0.624
109	0.545	NaN	NaN	NaN	NaN	NaN	NaN	NaN	NaN	NaN	NaN	NaN	NaN	NaN	NaN	NaN	NaN	NaN	NaN	2.25	0.32	0.238	NaN	NaN	NaN	NaN	NaN	NaN	NaN	NaN	NaN	NaN	NaN	NaN	2.127	0.642	0.709	2.152	0.513	0.656	NaN	NaN	NaN	2.195	0.277	0.699	2.204	0.07	0.624
110	0.55	NaN	NaN	NaN	NaN	NaN	NaN	NaN	NaN	NaN	NaN	NaN	NaN	NaN	NaN	NaN	NaN	NaN	NaN	2.25	0.32	0.238	NaN	NaN	NaN	NaN	NaN	NaN	NaN	NaN	NaN	NaN	NaN	NaN	2.127	0.642	0.709	2.152	0.513	0.656	NaN	NaN	NaN	2.195	0.277	0.699	2.204	0.07	0.624
111	0.555	NaN	NaN	NaN	NaN	NaN	NaN	NaN	NaN	NaN	NaN	NaN	NaN	NaN	NaN	NaN	NaN	NaN	NaN	2.25	0.32	0.237	NaN	NaN	NaN	NaN	NaN	NaN	NaN	NaN	NaN	NaN	NaN	NaN	2.127	0.642	0.709	2.152	0.513	0.656	NaN	NaN	NaN	2.195	0.277	0.699	2.204	0.07	0.624
112	0.56	NaN	NaN	NaN	NaN	NaN	NaN	NaN	NaN	NaN	NaN	NaN	NaN	NaN	NaN	NaN	NaN	NaN	NaN	2.25	0.32	0.237	NaN	NaN	NaN	NaN	NaN	NaN	NaN	NaN	NaN	NaN	NaN	NaN	2.127	0.642	0.709	2.152	0.513	0.656	NaN	NaN	NaN	2.195	0.277	0.699	2.204	0.07	0.624
113	0.565	NaN	NaN	NaN	NaN	NaN	NaN	NaN	NaN	NaN	NaN	NaN	NaN	NaN	NaN	NaN	NaN	NaN	NaN	2.25	0.32	0.237	NaN	NaN	NaN	NaN	NaN	NaN	NaN	NaN	NaN	NaN	NaN	NaN	2.127	0.642	0.709	2.152	0.513	0.656	NaN	NaN	NaN	2.195	0.277	0.699	2.204	0.07	0.624
114	0.57	NaN	NaN	NaN	NaN	NaN	NaN	NaN	NaN	NaN	NaN	NaN	NaN	NaN	NaN	NaN	NaN	NaN	NaN	2.25	0.32	0.237	NaN	NaN	NaN	NaN	NaN	NaN	NaN	NaN	NaN	NaN	NaN	NaN	2.127	0.642	0.709	2.152	0.513	0.656	NaN	NaN	NaN	2.195	0.277	0.699	2.204	0.07	0.624
115	0.575	NaN	NaN	NaN	NaN	NaN	NaN	NaN	NaN	NaN	NaN	NaN	NaN	NaN	NaN	NaN	NaN	NaN	NaN	2.25	0.32	0.237	NaN	NaN	NaN	NaN	NaN	NaN	NaN	NaN	NaN	NaN	NaN	NaN	2.127	0.642	0.709	2.152	0.512	0.656	NaN	NaN	NaN	2.195	0.277	0.699	2.204	0.07	0.624
116	0.58	NaN	NaN	NaN	NaN	NaN	NaN	NaN	NaN	NaN	NaN	NaN	NaN	NaN	NaN	NaN	NaN	NaN	NaN	2.25	0.32	0.237	NaN	NaN	NaN	NaN	NaN	NaN	NaN	NaN	NaN	NaN	NaN	NaN	2.127	0.642	0.709	2.152	0.512	0.655	NaN	NaN	NaN	2.195	0.277	0.699	2.204	0.07	0.624
117	0.585	NaN	NaN	NaN	NaN	NaN	NaN	NaN	NaN	NaN	NaN	NaN	NaN	NaN	NaN	NaN	NaN	NaN	NaN	2.25	0.32	0.237	NaN	NaN	NaN	NaN	NaN	NaN	NaN	NaN	NaN	NaN	NaN	NaN	2.126	0.642	0.709	2.151	0.512	0.655	NaN	NaN	NaN	2.194	0.277	0.699	2.204	0.07	0.624
118	0.59	NaN	NaN	NaN	NaN	NaN	NaN	NaN	NaN	NaN	NaN	NaN	NaN	NaN	NaN	NaN	NaN	NaN	NaN	2.25	0.32	0.237	NaN	NaN	NaN	NaN	NaN	NaN	NaN	NaN	NaN	NaN	NaN	NaN	2.126	0.642	0.709	2.152	0.513	0.656	NaN	NaN	NaN	2.194	0.277	0.699	2.204	0.07	0.624
119	0.595	NaN	NaN	NaN	NaN	NaN	NaN	NaN	NaN	NaN	NaN	NaN	NaN	NaN	NaN	NaN	NaN	NaN	NaN	2.25	0.32	0.237	NaN	NaN	NaN	NaN	NaN	NaN	NaN	NaN	NaN	NaN	NaN	NaN	2.126	0.642	0.709	2.152	0.514	0.656	NaN	NaN	NaN	2.194	0.277	0.699	2.204	0.07	0.624
120	0.6	NaN	NaN	NaN	NaN	NaN	NaN	NaN	NaN	NaN	NaN	NaN	NaN	NaN	NaN	NaN	NaN	NaN	NaN	2.25	0.32	0.237	NaN	NaN	NaN	NaN	NaN	NaN	NaN	NaN	NaN	NaN	NaN	NaN	2.126	0.642	0.709	2.152	0.513	0.655	NaN	NaN	NaN	2.194	0.277	0.699	2.204	0.07	0.624
121	0.605	NaN	NaN	NaN	NaN	NaN	NaN	NaN	NaN	NaN	NaN	NaN	NaN	NaN	NaN	NaN	NaN	NaN	NaN	2.25	0.32	0.237	NaN	NaN	NaN	NaN	NaN	NaN	NaN	NaN	NaN	NaN	NaN	NaN	2.126	0.642	0.709	2.151	0.513	0.655	NaN	NaN	NaN	2.194	0.277	0.699	2.204	0.07	0.624
122	0.61	NaN	NaN	NaN	NaN	NaN	NaN	NaN	NaN	NaN	NaN	NaN	NaN	NaN	NaN	NaN	NaN	NaN	NaN	2.25	0.32	0.237	NaN	NaN	NaN	NaN	NaN	NaN	NaN	NaN	NaN	NaN	NaN	NaN	2.126	0.642	0.708	2.151	0.513	0.655	NaN	NaN	NaN	2.194	0.277	0.699	2.204	0.07	0.624
123	0.615	NaN	NaN	NaN	NaN	NaN	NaN	NaN	NaN	NaN	NaN	NaN	NaN	NaN	NaN	NaN	NaN	NaN	NaN	2.25	0.32	0.237	NaN	NaN	NaN	NaN	NaN	NaN	NaN	NaN	NaN	NaN	NaN	NaN	2.126	0.642	0.708	2.152	0.513	0.655	NaN	NaN	NaN	2.194	0.277	0.699	2.204	0.07	0.624
124	0.62	NaN	NaN	NaN	NaN	NaN	NaN	NaN	NaN	NaN	NaN	NaN	NaN	NaN	NaN	NaN	NaN	NaN	NaN	2.25	0.32	0.237	NaN	NaN	NaN	NaN	NaN	NaN	NaN	NaN	NaN	NaN	NaN	NaN	2.126	0.642	0.708	2.152	0.514	0.655	NaN	NaN	NaN	2.194	0.277	0.699	2.204	0.07	0.624
125	0.625	NaN	NaN	NaN	NaN	NaN	NaN	NaN	NaN	NaN	NaN	NaN	NaN	NaN	NaN	NaN	NaN	NaN	NaN	2.25	0.32	0.237	NaN	NaN	NaN	NaN	NaN	NaN	NaN	NaN	NaN	NaN	NaN	NaN	2.126	0.642	0.708	2.152	0.514	0.655	NaN	NaN	NaN	2.194	0.277	0.699	2.204	0.07	0.624
126	0.63	NaN	NaN	NaN	NaN	NaN	NaN	NaN	NaN	NaN	NaN	NaN	NaN	NaN	NaN	NaN	NaN	NaN	NaN	2.25	0.32	0.237	NaN	NaN	NaN	NaN	NaN	NaN	NaN	NaN	NaN	NaN	NaN	NaN	2.126	0.642	0.708	2.152	0.514	0.655	NaN	NaN	NaN	2.194	0.277	0.699	2.204	0.07	0.624
127	0.635	NaN	NaN	NaN	NaN	NaN	NaN	NaN	NaN	NaN	NaN	NaN	NaN	NaN	NaN	NaN	NaN	NaN	NaN	2.25	0.32	0.237	NaN	NaN	NaN	NaN	NaN	NaN	NaN	NaN	NaN	NaN	NaN	NaN	2.126	0.642	0.708	2.152	0.514	0.655	NaN	NaN	NaN	2.194	0.277	0.699	2.204	0.07	0.624
128	0.64	NaN	NaN	NaN	NaN	NaN	NaN	NaN	NaN	NaN	NaN	NaN	NaN	NaN	NaN	NaN	NaN	NaN	NaN	2.25	0.32	0.237	NaN	NaN	NaN	NaN	NaN	NaN	NaN	NaN	NaN	NaN	NaN	NaN	2.126	0.642	0.708	2.152	0.514	0.655	NaN	NaN	NaN	2.194	0.277	0.699	2.204	0.07	0.624
129	0.645	NaN	NaN	NaN	NaN	NaN	NaN	NaN	NaN	NaN	NaN	NaN	NaN	NaN	NaN	NaN	NaN	NaN	NaN	2.25	0.32	0.237	NaN	NaN	NaN	NaN	NaN	NaN	NaN	NaN	NaN	NaN	NaN	NaN	2.126	0.642	0.708	2.152	0.514	0.655	NaN	NaN	NaN	2.194	0.277	0.699	2.204	0.07	0.624
130	0.65	NaN	NaN	NaN	NaN	NaN	NaN	NaN	NaN	NaN	NaN	NaN	NaN	NaN	NaN	NaN	NaN	NaN	NaN	2.25	0.32	0.237	NaN	NaN	NaN	NaN	NaN	NaN	NaN	NaN	NaN	NaN	NaN	NaN	2.126	0.642	0.708	2.152	0.513	0.655	NaN	NaN	NaN	2.194	0.277	0.699	2.204	0.07	0.624
131	0.655	NaN	NaN	NaN	NaN	NaN	NaN	NaN	NaN	NaN	NaN	NaN	NaN	NaN	NaN	NaN	NaN	NaN	NaN	2.251	0.32	0.237	NaN	NaN	NaN	NaN	NaN	NaN	NaN	NaN	NaN	NaN	NaN	NaN	2.126	0.642	0.708	2.152	0.513	0.655	NaN	NaN	NaN	2.194	0.277	0.699	2.204	0.07	0.624
132	0.66	NaN	NaN	NaN	NaN	NaN	NaN	NaN	NaN	NaN	NaN	NaN	NaN	NaN	NaN	NaN	NaN	NaN	NaN	2.251	0.319	0.237	NaN	NaN	NaN	NaN	NaN	NaN	NaN	NaN	NaN	NaN	NaN	NaN	2.126	0.642	0.708	2.152	0.513	0.655	NaN	NaN	NaN	2.194	0.277	0.699	2.204	0.07	0.624
133	0.665	NaN	NaN	NaN	NaN	NaN	NaN	NaN	NaN	NaN	NaN	NaN	NaN	NaN	NaN	NaN	NaN	NaN	NaN	2.251	0.32	0.237	NaN	NaN	NaN	NaN	NaN	NaN	NaN	NaN	NaN	NaN	NaN	NaN	2.126	0.642	0.708	2.153	0.514	0.655	NaN	NaN	NaN	2.194	0.277	0.699	2.204	0.07	0.624
134	0.67	NaN	NaN	NaN	NaN	NaN	NaN	NaN	NaN	NaN	NaN	NaN	NaN	NaN	NaN	NaN	NaN	NaN	NaN	2.251	0.32	0.237	NaN	NaN	NaN	NaN	NaN	NaN	NaN	NaN	NaN	NaN	NaN	NaN	2.127	0.642	0.708	2.153	0.513	0.655	NaN	NaN	NaN	2.194	0.277	0.699	2.204	0.07	0.624
135	0.675	NaN	NaN	NaN	NaN	NaN	NaN	NaN	NaN	NaN	NaN	NaN	NaN	NaN	NaN	NaN	NaN	NaN	NaN	2.251	0.32	0.237	NaN	NaN	NaN	NaN	NaN	NaN	NaN	NaN	NaN	NaN	NaN	NaN	2.127	0.642	0.708	2.152	0.512	0.655	NaN	NaN	NaN	2.195	0.277	0.699	2.204	0.07	0.624
136	0.68	NaN	NaN	NaN	NaN	NaN	NaN	NaN	NaN	NaN	NaN	NaN	NaN	NaN	NaN	NaN	NaN	NaN	NaN	2.251	0.32	0.237	NaN	NaN	NaN	NaN	NaN	NaN	NaN	NaN	NaN	NaN	NaN	NaN	2.127	0.642	0.708	2.152	0.512	0.655	NaN	NaN	NaN	2.195	0.277	0.699	2.204	0.07	0.624
137	0.685	NaN	NaN	NaN	NaN	NaN	NaN	NaN	NaN	NaN	NaN	NaN	NaN	NaN	NaN	NaN	NaN	NaN	NaN	2.251	0.32	0.237	NaN	NaN	NaN	NaN	NaN	NaN	NaN	NaN	NaN	NaN	NaN	NaN	2.127	0.642	0.708	2.152	0.512	0.655	NaN	NaN	NaN	2.195	0.277	0.699	2.204	0.07	0.624
138	0.69	NaN	NaN	NaN	NaN	NaN	NaN	NaN	NaN	NaN	NaN	NaN	NaN	NaN	NaN	NaN	NaN	NaN	NaN	2.251	0.319	0.237	NaN	NaN	NaN	NaN	NaN	NaN	NaN	NaN	NaN	NaN	NaN	NaN	2.127	0.643	0.708	2.152	0.512	0.655	NaN	NaN	NaN	2.195	0.277	0.699	2.204	0.07	0.624
139	0.695	NaN	NaN	NaN	NaN	NaN	NaN	NaN	NaN	NaN	NaN	NaN	NaN	NaN	NaN	NaN	NaN	NaN	NaN	2.251	0.319	0.237	NaN	NaN	NaN	NaN	NaN	NaN	NaN	NaN	NaN	NaN	NaN	NaN	2.127	0.643	0.708	2.152	0.512	0.655	NaN	NaN	NaN	2.195	0.277	0.699	2.204	0.07	0.624
140	0.7	NaN	NaN	NaN	NaN	NaN	NaN	NaN	NaN	NaN	NaN	NaN	NaN	NaN	NaN	NaN	NaN	NaN	NaN	2.251	0.319	0.237	NaN	NaN	NaN	NaN	NaN	NaN	NaN	NaN	NaN	NaN	NaN	NaN	2.127	0.643	0.708	2.152	0.512	0.655	NaN	NaN	NaN	2.195	0.277	0.699	2.204	0.07	0.624
141	0.705	NaN	NaN	NaN	NaN	NaN	NaN	NaN	NaN	NaN	NaN	NaN	NaN	NaN	NaN	NaN	NaN	NaN	NaN	2.251	0.319	0.237	NaN	NaN	NaN	NaN	NaN	NaN	NaN	NaN	NaN	NaN	NaN	NaN	2.127	0.643	0.708	2.152	0.512	0.655	NaN	NaN	NaN	2.196	0.277	0.699	2.204	0.07	0.624
142	0.71	NaN	NaN	NaN	NaN	NaN	NaN	NaN	NaN	NaN	NaN	NaN	NaN	NaN	NaN	NaN	NaN	NaN	NaN	2.251	0.319	0.237	NaN	NaN	NaN	NaN	NaN	NaN	NaN	NaN	NaN	NaN	NaN	NaN	2.128	0.643	0.708	2.153	0.512	0.655	NaN	NaN	NaN	2.196	0.277	0.699	2.204	0.07	0.624
143	0.715	NaN	NaN	NaN	NaN	NaN	NaN	NaN	NaN	NaN	NaN	NaN	NaN	NaN	NaN	NaN	NaN	NaN	NaN	2.251	0.319	0.237	NaN	NaN	NaN	NaN	NaN	NaN	NaN	NaN	NaN	NaN	NaN	NaN	2.128	0.643	0.708	2.153	0.512	0.655	NaN	NaN	NaN	2.196	0.277	0.699	2.204	0.07	0.624
144	0.72	NaN	NaN	NaN	NaN	NaN	NaN	NaN	NaN	NaN	NaN	NaN	NaN	NaN	NaN	NaN	NaN	NaN	NaN	2.251	0.319	0.237	NaN	NaN	NaN	NaN	NaN	NaN	NaN	NaN	NaN	NaN	NaN	NaN	2.128	0.643	0.708	2.153	0.513	0.655	NaN	NaN	NaN	2.196	0.278	0.699	2.204	0.07	0.624
145	0.725	NaN	NaN	NaN	NaN	NaN	NaN	NaN	NaN	NaN	NaN	NaN	NaN	NaN	NaN	NaN	NaN	NaN	NaN	2.251	0.319	0.237	NaN	NaN	NaN	NaN	NaN	NaN	NaN	NaN	NaN	NaN	NaN	NaN	2.128	0.643	0.708	2.153	0.513	0.655	NaN	NaN	NaN	2.197	0.278	0.699	2.204	0.07	0.624
146	0.73	NaN	NaN	NaN	NaN	NaN	NaN	NaN	NaN	NaN	NaN	NaN	NaN	NaN	NaN	NaN	NaN	NaN	NaN	2.251	0.319	0.237	NaN	NaN	NaN	NaN	NaN	NaN	NaN	NaN	NaN	NaN	NaN	NaN	2.128	0.643	0.708	2.153	0.513	0.655	NaN	NaN	NaN	2.197	0.278	0.699	2.204	0.07	0.624
147	0.735	NaN	NaN	NaN	NaN	NaN	NaN	NaN	NaN	NaN	NaN	NaN	NaN	NaN	NaN	NaN	NaN	NaN	NaN	2.251	0.319	0.237	NaN	NaN	NaN	NaN	NaN	NaN	NaN	NaN	NaN	NaN	NaN	NaN	2.128	0.643	0.708	2.153	0.513	0.655	NaN	NaN	NaN	2.197	0.278	0.699	2.204	0.07	0.624
148	0.74	NaN	NaN	NaN	NaN	NaN	NaN	NaN	NaN	NaN	NaN	NaN	NaN	NaN	NaN	NaN	NaN	NaN	NaN	2.251	0.319	0.237	NaN	NaN	NaN	NaN	NaN	NaN	NaN	NaN	NaN	NaN	NaN	NaN	2.128	0.643	0.708	2.154	0.513	0.656	NaN	NaN	NaN	2.197	0.278	0.699	2.204	0.07	0.624
149	0.745	NaN	NaN	NaN	NaN	NaN	NaN	NaN	NaN	NaN	NaN	NaN	NaN	NaN	NaN	NaN	NaN	NaN	NaN	2.251	0.319	0.237	NaN	NaN	NaN	NaN	NaN	NaN	NaN	NaN	NaN	NaN	NaN	NaN	2.128	0.643	0.708	2.154	0.514	0.656	NaN	NaN	NaN	2.197	0.278	0.699	2.204	0.07	0.624
150	0.75	NaN	NaN	NaN	NaN	NaN	NaN	NaN	NaN	NaN	NaN	NaN	NaN	NaN	NaN	NaN	NaN	NaN	NaN	2.251	0.319	0.237	NaN	NaN	NaN	NaN	NaN	NaN	NaN	NaN	NaN	NaN	NaN	NaN	2.128	0.643	0.708	2.154	0.513	0.655	NaN	NaN	NaN	2.197	0.278	0.699	2.204	0.07	0.624
151	0.755	NaN	NaN	NaN	NaN	NaN	NaN	NaN	NaN	NaN	NaN	NaN	NaN	NaN	NaN	NaN	NaN	NaN	NaN	2.251	0.319	0.237	NaN	NaN	NaN	NaN	NaN	NaN	NaN	NaN	NaN	NaN	NaN	NaN	2.128	0.643	0.708	2.153	0.513	0.655	NaN	NaN	NaN	2.197	0.278	0.699	2.204	0.07	0.624
152	0.76	NaN	NaN	NaN	NaN	NaN	NaN	NaN	NaN	NaN	NaN	NaN	NaN	NaN	NaN	NaN	NaN	NaN	NaN	2.251	0.319	0.237	NaN	NaN	NaN	NaN	NaN	NaN	NaN	NaN	NaN	NaN	NaN	NaN	2.128	0.643	0.708	2.153	0.513	0.655	NaN	NaN	NaN	2.197	0.278	0.699	2.204	0.07	0.624
153	0.765	NaN	NaN	NaN	NaN	NaN	NaN	NaN	NaN	NaN	NaN	NaN	NaN	NaN	NaN	NaN	NaN	NaN	NaN	2.251	0.319	0.237	NaN	NaN	NaN	NaN	NaN	NaN	NaN	NaN	NaN	NaN	NaN	NaN	2.127	0.643	0.708	2.153	0.513	0.655	NaN	NaN	NaN	2.197	0.278	0.699	2.204	0.07	0.624
154	0.77	NaN	NaN	NaN	NaN	NaN	NaN	NaN	NaN	NaN	NaN	NaN	NaN	NaN	NaN	NaN	NaN	NaN	NaN	2.251	0.319	0.237	NaN	NaN	NaN	NaN	NaN	NaN	NaN	NaN	NaN	NaN	NaN	NaN	2.127	0.643	0.708	2.153	0.513	0.655	NaN	NaN	NaN	2.197	0.278	0.699	2.204	0.07	0.624
155	0.775	NaN	NaN	NaN	NaN	NaN	NaN	NaN	NaN	NaN	NaN	NaN	NaN	NaN	NaN	NaN	NaN	NaN	NaN	2.251	0.319	0.237	NaN	NaN	NaN	NaN	NaN	NaN	NaN	NaN	NaN	NaN	NaN	NaN	2.127	0.643	0.708	2.153	0.513	0.655	NaN	NaN	NaN	2.196	0.278	0.699	2.204	0.07	0.624
156	0.78	NaN	NaN	NaN	NaN	NaN	NaN	NaN	NaN	NaN	NaN	NaN	NaN	NaN	NaN	NaN	NaN	NaN	NaN	2.251	0.319	0.237	NaN	NaN	NaN	NaN	NaN	NaN	NaN	NaN	NaN	NaN	NaN	NaN	2.127	0.643	0.708	2.153	0.512	0.655	NaN	NaN	NaN	2.196	0.278	0.699	2.204	0.07	0.624
157	0.785	NaN	NaN	NaN	NaN	NaN	NaN	NaN	NaN	NaN	NaN	NaN	NaN	NaN	NaN	NaN	NaN	NaN	NaN	2.251	0.319	0.237	NaN	NaN	NaN	NaN	NaN	NaN	NaN	NaN	NaN	NaN	NaN	NaN	2.127	0.643	0.708	2.153	0.512	0.655	NaN	NaN	NaN	2.196	0.278	0.699	2.204	0.07	0.624
158	0.79	NaN	NaN	NaN	NaN	NaN	NaN	NaN	NaN	NaN	NaN	NaN	NaN	NaN	NaN	NaN	NaN	NaN	NaN	2.251	0.319	0.237	NaN	NaN	NaN	NaN	NaN	NaN	NaN	NaN	NaN	NaN	NaN	NaN	2.127	0.643	0.708	2.153	0.512	0.655	NaN	NaN	NaN	2.196	0.278	0.699	2.204	0.07	0.624
159	0.795	NaN	NaN	NaN	NaN	NaN	NaN	NaN	NaN	NaN	NaN	NaN	NaN	NaN	NaN	NaN	NaN	NaN	NaN	2.251	0.319	0.237	NaN	NaN	NaN	NaN	NaN	NaN	NaN	NaN	NaN	NaN	NaN	NaN	2.127	0.643	0.708	2.153	0.512	0.655	NaN	NaN	NaN	2.196	0.278	0.699	2.204	0.07	0.624
160	0.8	NaN	NaN	NaN	NaN	NaN	NaN	NaN	NaN	NaN	NaN	NaN	NaN	NaN	NaN	NaN	NaN	NaN	NaN	2.251	0.319	0.237	NaN	NaN	NaN	NaN	NaN	NaN	NaN	NaN	NaN	NaN	NaN	NaN	2.127	0.643	0.708	2.152	0.512	0.655	NaN	NaN	NaN	2.196	0.278	0.699	2.204	0.07	0.624
161	0.805	NaN	NaN	NaN	NaN	NaN	NaN	NaN	NaN	NaN	NaN	NaN	NaN	NaN	NaN	NaN	NaN	NaN	NaN	2.251	0.319	0.237	NaN	NaN	NaN	NaN	NaN	NaN	NaN	NaN	NaN	NaN	NaN	NaN	2.127	0.643	0.708	2.152	0.512	0.655	NaN	NaN	NaN	2.196	0.278	0.699	2.204	0.07	0.624
162	0.81	NaN	NaN	NaN	NaN	NaN	NaN	NaN	NaN	NaN	NaN	NaN	NaN	NaN	NaN	NaN	NaN	NaN	NaN	2.251	0.319	0.237	NaN	NaN	NaN	NaN	NaN	NaN	NaN	NaN	NaN	NaN	NaN	NaN	2.127	0.643	0.708	2.152	0.512	0.655	NaN	NaN	NaN	2.196	0.278	0.699	2.204	0.07	0.624
163	0.815	NaN	NaN	NaN	NaN	NaN	NaN	NaN	NaN	NaN	NaN	NaN	NaN	NaN	NaN	NaN	NaN	NaN	NaN	2.251	0.319	0.237	NaN	NaN	NaN	NaN	NaN	NaN	NaN	NaN	NaN	NaN	NaN	NaN	2.127	0.643	0.708	2.152	0.512	0.655	NaN	NaN	NaN	2.196	0.278	0.699	2.204	0.07	0.624
164	0.82	NaN	NaN	NaN	NaN	NaN	NaN	NaN	NaN	NaN	NaN	NaN	NaN	NaN	NaN	NaN	NaN	NaN	NaN	2.251	0.319	0.237	NaN	NaN	NaN	NaN	NaN	NaN	NaN	NaN	NaN	NaN	NaN	NaN	2.127	0.643	0.708	2.152	0.512	0.655	NaN	NaN	NaN	2.196	0.278	0.699	2.204	0.07	0.624
165	0.825	NaN	NaN	NaN	NaN	NaN	NaN	NaN	NaN	NaN	NaN	NaN	NaN	NaN	NaN	NaN	NaN	NaN	NaN	2.251	0.319	0.237	NaN	NaN	NaN	NaN	NaN	NaN	NaN	NaN	NaN	NaN	NaN	NaN	2.127	0.643	0.708	2.152	0.512	0.655	NaN	NaN	NaN	2.196	0.278	0.699	2.204	0.07	0.624
166	0.83	NaN	NaN	NaN	NaN	NaN	NaN	NaN	NaN	NaN	NaN	NaN	NaN	NaN	NaN	NaN	NaN	NaN	NaN	2.251	0.319	0.237	NaN	NaN	NaN	NaN	NaN	NaN	NaN	NaN	NaN	NaN	NaN	NaN	2.127	0.643	0.708	2.152	0.512	0.655	NaN	NaN	NaN	2.196	0.278	0.699	2.204	0.07	0.624
167	0.835	NaN	NaN	NaN	NaN	NaN	NaN	NaN	NaN	NaN	NaN	NaN	NaN	NaN	NaN	NaN	NaN	NaN	NaN	2.251	0.319	0.237	NaN	NaN	NaN	NaN	NaN	NaN	NaN	NaN	NaN	NaN	NaN	NaN	2.127	0.643	0.708	2.152	0.512	0.655	NaN	NaN	NaN	2.196	0.278	0.699	2.204	0.07	0.624
168	0.84	NaN	NaN	NaN	NaN	NaN	NaN	NaN	NaN	NaN	NaN	NaN	NaN	NaN	NaN	NaN	NaN	NaN	NaN	2.251	0.319	0.237	NaN	NaN	NaN	NaN	NaN	NaN	NaN	NaN	NaN	NaN	NaN	NaN	2.127	0.643	0.708	2.152	0.512	0.655	NaN	NaN	NaN	2.196	0.278	0.699	2.204	0.07	0.624
169	0.845	NaN	NaN	NaN	NaN	NaN	NaN	NaN	NaN	NaN	NaN	NaN	NaN	NaN	NaN	NaN	NaN	NaN	NaN	2.251	0.319	0.237	NaN	NaN	NaN	NaN	NaN	NaN	NaN	NaN	NaN	NaN	NaN	NaN	2.127	0.643	0.708	2.152	0.512	0.655	NaN	NaN	NaN	2.196	0.278	0.699	2.204	0.07	0.624
170	0.85	NaN	NaN	NaN	NaN	NaN	NaN	NaN	NaN	NaN	NaN	NaN	NaN	NaN	NaN	NaN	NaN	NaN	NaN	2.251	0.319	0.237	NaN	NaN	NaN	NaN	NaN	NaN	NaN	NaN	NaN	NaN	NaN	NaN	2.127	0.643	0.708	2.152	0.513	0.655	NaN	NaN	NaN	2.196	0.278	0.699	2.204	0.07	0.624
171	0.855	NaN	NaN	NaN	NaN	NaN	NaN	NaN	NaN	NaN	NaN	NaN	NaN	NaN	NaN	NaN	NaN	NaN	NaN	2.251	0.319	0.237	NaN	NaN	NaN	NaN	NaN	NaN	NaN	NaN	NaN	NaN	NaN	NaN	2.127	0.643	0.708	2.153	0.513	0.655	NaN	NaN	NaN	2.196	0.278	0.699	2.204	0.07	0.624
172	0.86	NaN	NaN	NaN	NaN	NaN	NaN	NaN	NaN	NaN	NaN	NaN	NaN	NaN	NaN	NaN	NaN	NaN	NaN	2.251	0.319	0.237	NaN	NaN	NaN	NaN	NaN	NaN	NaN	NaN	NaN	NaN	NaN	NaN	2.127	0.643	0.708	2.152	0.513	0.655	NaN	NaN	NaN	2.196	0.278	0.699	2.204	0.07	0.624
173	0.865	NaN	NaN	NaN	NaN	NaN	NaN	NaN	NaN	NaN	NaN	NaN	NaN	NaN	NaN	NaN	NaN	NaN	NaN	2.251	0.319	0.237	NaN	NaN	NaN	NaN	NaN	NaN	NaN	NaN	NaN	NaN	NaN	NaN	2.127	0.643	0.708	2.153	0.513	0.655	NaN	NaN	NaN	2.196	0.278	0.699	2.204	0.07	0.624
174	0.87	NaN	NaN	NaN	NaN	NaN	NaN	NaN	NaN	NaN	NaN	NaN	NaN	NaN	NaN	NaN	NaN	NaN	NaN	2.251	0.319	0.237	NaN	NaN	NaN	NaN	NaN	NaN	NaN	NaN	NaN	NaN	NaN	NaN	2.127	0.643	0.708	2.153	0.514	0.655	NaN	NaN	NaN	2.196	0.278	0.699	2.204	0.07	0.624
175	0.875	NaN	NaN	NaN	NaN	NaN	NaN	NaN	NaN	NaN	NaN	NaN	NaN	NaN	NaN	NaN	NaN	NaN	NaN	2.251	0.319	0.237	NaN	NaN	NaN	NaN	NaN	NaN	NaN	NaN	NaN	NaN	NaN	NaN	2.127	0.643	0.708	2.153	0.514	0.655	NaN	NaN	NaN	2.196	0.278	0.698	2.204	0.071	0.624
176	0.88	NaN	NaN	NaN	NaN	NaN	NaN	NaN	NaN	NaN	NaN	NaN	NaN	NaN	NaN	NaN	NaN	NaN	NaN	2.251	0.319	0.237	NaN	NaN	NaN	NaN	NaN	NaN	NaN	NaN	NaN	NaN	NaN	NaN	2.127	0.643	0.708	2.153	0.514	0.655	NaN	NaN	NaN	2.196	0.278	0.698	2.204	0.071	0.624
177	0.885	NaN	NaN	NaN	NaN	NaN	NaN	NaN	NaN	NaN	NaN	NaN	NaN	NaN	NaN	NaN	NaN	NaN	NaN	2.251	0.319	0.237	NaN	NaN	NaN	NaN	NaN	NaN	NaN	NaN	NaN	NaN	NaN	NaN	2.127	0.643	0.708	2.152	0.514	0.655	NaN	NaN	NaN	2.196	0.278	0.698	2.204	0.071	0.624
178	0.89	NaN	NaN	NaN	NaN	NaN	NaN	NaN	NaN	NaN	NaN	NaN	NaN	NaN	NaN	NaN	NaN	NaN	NaN	2.251	0.319	0.237	NaN	NaN	NaN	NaN	NaN	NaN	NaN	NaN	NaN	NaN	NaN	NaN	2.127	0.643	0.708	2.152	0.514	0.655	NaN	NaN	NaN	2.196	0.278	0.698	2.204	0.071	0.624
179	0.895	NaN	NaN	NaN	NaN	NaN	NaN	NaN	NaN	NaN	NaN	NaN	NaN	NaN	NaN	NaN	NaN	NaN	NaN	2.251	0.319	0.237	NaN	NaN	NaN	NaN	NaN	NaN	NaN	NaN	NaN	NaN	NaN	NaN	2.127	0.643	0.708	2.152	0.514	0.655	NaN	NaN	NaN	2.196	0.278	0.698	2.204	0.071	0.624
180	0.9	NaN	NaN	NaN	NaN	NaN	NaN	NaN	NaN	NaN	NaN	NaN	NaN	NaN	NaN	NaN	NaN	NaN	NaN	2.251	0.319	0.237	NaN	NaN	NaN	NaN	NaN	NaN	NaN	NaN	NaN	NaN	NaN	NaN	2.127	0.643	0.708	2.152	0.514	0.655	NaN	NaN	NaN	2.195	0.278	0.698	2.204	0.071	0.624
181	0.905	NaN	NaN	NaN	NaN	NaN	NaN	NaN	NaN	NaN	NaN	NaN	NaN	NaN	NaN	NaN	NaN	NaN	NaN	2.251	0.319	0.237	NaN	NaN	NaN	NaN	NaN	NaN	NaN	NaN	NaN	NaN	NaN	NaN	2.126	0.643	0.708	2.152	0.514	0.655	NaN	NaN	NaN	2.195	0.278	0.698	2.204	0.071	0.624
182	0.91	NaN	NaN	NaN	NaN	NaN	NaN	NaN	NaN	NaN	NaN	NaN	NaN	NaN	NaN	NaN	NaN	NaN	NaN	2.251	0.319	0.237	NaN	NaN	NaN	NaN	NaN	NaN	NaN	NaN	NaN	NaN	NaN	NaN	2.126	0.643	0.708	2.152	0.514	0.655	NaN	NaN	NaN	2.195	0.278	0.698	2.204	0.071	0.624
183	0.915	NaN	NaN	NaN	NaN	NaN	NaN	NaN	NaN	NaN	NaN	NaN	NaN	NaN	NaN	NaN	NaN	NaN	NaN	2.251	0.319	0.237	NaN	NaN	NaN	NaN	NaN	NaN	NaN	NaN	NaN	NaN	NaN	NaN	2.126	0.643	0.708	2.152	0.514	0.655	NaN	NaN	NaN	2.195	0.278	0.698	2.204	0.071	0.624
184	0.92	NaN	NaN	NaN	NaN	NaN	NaN	NaN	NaN	NaN	NaN	NaN	NaN	NaN	NaN	NaN	NaN	NaN	NaN	2.251	0.319	0.237	NaN	NaN	NaN	NaN	NaN	NaN	NaN	NaN	NaN	NaN	NaN	NaN	2.125	0.643	0.708	2.151	0.514	0.655	NaN	NaN	NaN	2.194	0.278	0.698	2.204	0.071	0.624
185	0.925	NaN	NaN	NaN	NaN	NaN	NaN	NaN	NaN	NaN	NaN	NaN	NaN	NaN	NaN	NaN	NaN	NaN	NaN	2.251	0.319	0.237	NaN	NaN	NaN	NaN	NaN	NaN	NaN	NaN	NaN	NaN	NaN	NaN	2.125	0.643	0.708	2.15	0.514	0.655	NaN	NaN	NaN	2.194	0.278	0.698	2.204	0.071	0.624
186	0.93	NaN	NaN	NaN	NaN	NaN	NaN	NaN	NaN	NaN	NaN	NaN	NaN	NaN	NaN	NaN	NaN	NaN	NaN	2.252	0.319	0.237	NaN	NaN	NaN	NaN	NaN	NaN	NaN	NaN	NaN	NaN	NaN	NaN	2.125	0.643	0.708	2.15	0.514	0.655	NaN	NaN	NaN	2.193	0.277	0.699	2.204	0.071	0.624
187	0.935	NaN	NaN	NaN	NaN	NaN	NaN	NaN	NaN	NaN	NaN	NaN	NaN	NaN	NaN	NaN	NaN	NaN	NaN	2.252	0.319	0.237	NaN	NaN	NaN	NaN	NaN	NaN	NaN	NaN	NaN	NaN	NaN	NaN	2.124	0.643	0.708	2.15	0.514	0.655	NaN	NaN	NaN	2.193	0.277	0.699	2.204	0.071	0.624
188	0.94	NaN	NaN	NaN	NaN	NaN	NaN	NaN	NaN	NaN	NaN	NaN	NaN	NaN	NaN	NaN	NaN	NaN	NaN	2.252	0.319	0.237	NaN	NaN	NaN	NaN	NaN	NaN	NaN	NaN	NaN	NaN	NaN	NaN	2.124	0.642	0.708	2.15	0.514	0.655	NaN	NaN	NaN	2.193	0.277	0.698	2.204	0.071	0.624
189	0.945	NaN	NaN	NaN	NaN	NaN	NaN	NaN	NaN	NaN	NaN	NaN	NaN	NaN	NaN	NaN	NaN	NaN	NaN	2.252	0.319	0.237	NaN	NaN	NaN	NaN	NaN	NaN	NaN	NaN	NaN	NaN	NaN	NaN	2.123	0.642	0.708	2.149	0.514	0.655	NaN	NaN	NaN	2.192	0.277	0.698	2.204	0.071	0.624
190	0.95	NaN	NaN	NaN	NaN	NaN	NaN	NaN	NaN	NaN	NaN	NaN	NaN	NaN	NaN	NaN	NaN	NaN	NaN	2.252	0.319	0.237	NaN	NaN	NaN	NaN	NaN	NaN	NaN	NaN	NaN	NaN	NaN	NaN	2.123	0.642	0.708	2.148	0.514	0.655	NaN	NaN	NaN	2.192	0.277	0.698	2.203	0.071	0.624
191	0.955	NaN	NaN	NaN	NaN	NaN	NaN	NaN	NaN	NaN	NaN	NaN	NaN	NaN	NaN	NaN	NaN	NaN	NaN	2.252	0.319	0.237	NaN	NaN	NaN	NaN	NaN	NaN	NaN	NaN	NaN	NaN	NaN	NaN	2.122	0.642	0.708	2.147	0.513	0.654	NaN	NaN	NaN	2.191	0.277	0.698	2.203	0.071	0.624
192	0.96	NaN	NaN	NaN	NaN	NaN	NaN	NaN	NaN	NaN	NaN	NaN	NaN	NaN	NaN	NaN	NaN	NaN	NaN	2.252	0.319	0.238	NaN	NaN	NaN	NaN	NaN	NaN	NaN	NaN	NaN	NaN	NaN	NaN	2.122	0.642	0.708	2.145	0.512	0.653	NaN	NaN	NaN	2.19	0.276	0.698	2.203	0.071	0.624
193	0.965	NaN	NaN	NaN	NaN	NaN	NaN	NaN	NaN	NaN	NaN	NaN	NaN	NaN	NaN	NaN	NaN	NaN	NaN	2.252	0.319	0.238	NaN	NaN	NaN	NaN	NaN	NaN	NaN	NaN	NaN	NaN	NaN	NaN	2.121	0.642	0.708	2.144	0.511	0.653	NaN	NaN	NaN	2.189	0.276	0.698	2.203	0.071	0.624
194	0.97	NaN	NaN	NaN	NaN	NaN	NaN	NaN	NaN	NaN	NaN	NaN	NaN	NaN	NaN	NaN	NaN	NaN	NaN	2.252	0.319	0.238	NaN	NaN	NaN	NaN	NaN	NaN	NaN	NaN	NaN	NaN	NaN	NaN	2.121	0.642	0.708	2.144	0.511	0.653	NaN	NaN	NaN	2.189	0.276	0.698	2.203	0.071	0.624
195	0.975	NaN	NaN	NaN	NaN	NaN	NaN	NaN	NaN	NaN	NaN	NaN	NaN	NaN	NaN	NaN	NaN	NaN	NaN	2.252	0.319	0.238	NaN	NaN	NaN	NaN	NaN	NaN	NaN	NaN	NaN	NaN	NaN	NaN	2.121	0.642	0.708	2.143	0.511	0.653	NaN	NaN	NaN	2.189	0.276	0.698	2.203	0.071	0.624
196	0.98	NaN	NaN	NaN	NaN	NaN	NaN	NaN	NaN	NaN	NaN	NaN	NaN	NaN	NaN	NaN	NaN	NaN	NaN	2.252	0.319	0.238	NaN	NaN	NaN	NaN	NaN	NaN	NaN	NaN	NaN	NaN	NaN	NaN	2.12	0.641	0.708	2.143	0.511	0.653	NaN	NaN	NaN	2.188	0.276	0.698	2.203	0.071	0.624
197	0.985	NaN	NaN	NaN	NaN	NaN	NaN	NaN	NaN	NaN	NaN	NaN	NaN	NaN	NaN	NaN	NaN	NaN	NaN	2.252	0.319	0.238	NaN	NaN	NaN	NaN	NaN	NaN	NaN	NaN	NaN	NaN	NaN	NaN	2.12	0.641	0.709	2.142	0.511	0.653	NaN	NaN	NaN	2.188	0.276	0.697	2.203	0.071	0.624
198	0.99	NaN	NaN	NaN	NaN	NaN	NaN	NaN	NaN	NaN	NaN	NaN	NaN	NaN	NaN	NaN	NaN	NaN	NaN	2.252	0.319	0.238	NaN	NaN	NaN	NaN	NaN	NaN	NaN	NaN	NaN	NaN	NaN	NaN	2.12	0.641	0.709	2.142	0.511	0.654	NaN	NaN	NaN	2.188	0.276	0.697	2.203	0.071	0.624
199	0.995	NaN	NaN	NaN	NaN	NaN	NaN	NaN	NaN	NaN	NaN	NaN	NaN	NaN	NaN	NaN	NaN	NaN	NaN	2.252	0.319	0.238	NaN	NaN	NaN	NaN	NaN	NaN	NaN	NaN	NaN	NaN	NaN	NaN	2.12	0.641	0.709	2.142	0.512	0.654	NaN	NaN	NaN	2.188	0.276	0.697	2.203	0.071	0.624
200	1	NaN	NaN	NaN	NaN	NaN	NaN	NaN	NaN	NaN	NaN	NaN	NaN	NaN	NaN	NaN	NaN	NaN	NaN	2.252	0.319	0.238	NaN	NaN	NaN	NaN	NaN	NaN	NaN	NaN	NaN	NaN	NaN	NaN	2.119	0.641	0.709	2.141	0.511	0.654	NaN	NaN	NaN	2.187	0.276	0.697	2.203	0.071	0.624
201	1.005	NaN	NaN	NaN	NaN	NaN	NaN	NaN	NaN	NaN	NaN	NaN	NaN	NaN	NaN	NaN	NaN	NaN	NaN	2.253	0.319	0.238	NaN	NaN	NaN	NaN	NaN	NaN	NaN	NaN	NaN	NaN	NaN	NaN	2.119	0.641	0.709	2.141	0.511	0.654	NaN	NaN	NaN	2.187	0.275	0.697	2.203	0.071	0.624
202	1.01	NaN	NaN	NaN	NaN	NaN	NaN	NaN	NaN	NaN	NaN	NaN	NaN	NaN	NaN	NaN	NaN	NaN	NaN	2.253	0.319	0.238	NaN	NaN	NaN	NaN	NaN	NaN	NaN	NaN	NaN	NaN	NaN	NaN	2.118	0.641	0.709	2.141	0.511	0.654	NaN	NaN	NaN	2.187	0.275	0.697	2.203	0.071	0.624
203	1.015	NaN	NaN	NaN	NaN	NaN	NaN	NaN	NaN	NaN	NaN	NaN	NaN	NaN	NaN	NaN	NaN	NaN	NaN	2.253	0.319	0.238	NaN	NaN	NaN	NaN	NaN	NaN	NaN	NaN	NaN	NaN	NaN	NaN	2.118	0.641	0.709	2.141	0.511	0.654	NaN	NaN	NaN	2.186	0.275	0.698	2.203	0.071	0.624
204	1.02	NaN	NaN	NaN	NaN	NaN	NaN	NaN	NaN	NaN	NaN	NaN	NaN	NaN	NaN	NaN	NaN	NaN	NaN	2.253	0.319	0.238	NaN	NaN	NaN	NaN	NaN	NaN	NaN	NaN	NaN	NaN	NaN	NaN	2.118	0.641	0.709	2.14	0.512	0.654	NaN	NaN	NaN	2.186	0.275	0.698	2.203	0.071	0.624
205	1.025	NaN	NaN	NaN	NaN	NaN	NaN	NaN	NaN	NaN	NaN	NaN	NaN	NaN	NaN	NaN	NaN	NaN	NaN	2.253	0.319	0.238	NaN	NaN	NaN	NaN	NaN	NaN	NaN	NaN	NaN	NaN	NaN	NaN	2.118	0.641	0.709	2.14	0.512	0.654	NaN	NaN	NaN	2.186	0.275	0.698	2.203	0.071	0.624
206	1.03	NaN	NaN	NaN	NaN	NaN	NaN	NaN	NaN	NaN	NaN	NaN	NaN	NaN	NaN	NaN	NaN	NaN	NaN	2.253	0.319	0.238	NaN	NaN	NaN	NaN	NaN	NaN	NaN	NaN	NaN	NaN	NaN	NaN	2.118	0.641	0.709	2.14	0.512	0.654	NaN	NaN	NaN	2.185	0.275	0.698	2.203	0.071	0.624
207	1.035	NaN	NaN	NaN	NaN	NaN	NaN	NaN	NaN	NaN	NaN	NaN	NaN	NaN	NaN	NaN	NaN	NaN	NaN	2.253	0.319	0.238	NaN	NaN	NaN	NaN	NaN	NaN	NaN	NaN	NaN	NaN	NaN	NaN	2.117	0.641	0.709	2.14	0.512	0.655	NaN	NaN	NaN	2.185	0.275	0.698	2.203	0.071	0.624
208	1.04	NaN	NaN	NaN	NaN	NaN	NaN	NaN	NaN	NaN	NaN	NaN	NaN	NaN	NaN	NaN	NaN	NaN	NaN	2.253	0.319	0.239	NaN	NaN	NaN	NaN	NaN	NaN	NaN	NaN	NaN	NaN	NaN	NaN	2.117	0.64	0.71	2.14	0.512	0.656	NaN	NaN	NaN	2.185	0.275	0.698	2.203	0.071	0.624
209	1.045	NaN	NaN	NaN	NaN	NaN	NaN	NaN	NaN	NaN	NaN	NaN	NaN	NaN	NaN	NaN	NaN	NaN	NaN	2.253	0.319	0.239	NaN	NaN	NaN	NaN	NaN	NaN	NaN	NaN	NaN	NaN	NaN	NaN	2.117	0.64	0.71	2.139	0.511	0.656	NaN	NaN	NaN	2.185	0.275	0.698	2.203	0.071	0.624
210	1.05	NaN	NaN	NaN	NaN	NaN	NaN	NaN	NaN	NaN	NaN	NaN	NaN	NaN	NaN	NaN	NaN	NaN	NaN	2.253	0.319	0.239	NaN	NaN	NaN	NaN	NaN	NaN	NaN	NaN	NaN	NaN	NaN	NaN	2.117	0.64	0.71	2.139	0.511	0.656	NaN	NaN	NaN	2.185	0.275	0.699	2.203	0.071	0.624
211	1.055	NaN	NaN	NaN	NaN	NaN	NaN	NaN	NaN	NaN	NaN	NaN	NaN	NaN	NaN	NaN	NaN	NaN	NaN	2.253	0.319	0.239	NaN	NaN	NaN	NaN	NaN	NaN	NaN	NaN	NaN	NaN	NaN	NaN	2.116	0.64	0.71	2.139	0.511	0.656	NaN	NaN	NaN	2.184	0.275	0.699	2.203	0.071	0.624
212	1.06	NaN	NaN	NaN	NaN	NaN	NaN	NaN	NaN	NaN	NaN	NaN	NaN	NaN	NaN	NaN	NaN	NaN	NaN	2.253	0.319	0.239	NaN	NaN	NaN	NaN	NaN	NaN	NaN	NaN	NaN	NaN	NaN	NaN	2.116	0.64	0.71	2.138	0.511	0.657	NaN	NaN	NaN	2.184	0.275	0.699	2.203	0.071	0.624
213	1.065	NaN	NaN	NaN	NaN	NaN	NaN	NaN	NaN	NaN	NaN	NaN	NaN	NaN	NaN	NaN	NaN	NaN	NaN	2.253	0.319	0.239	NaN	NaN	NaN	NaN	NaN	NaN	NaN	NaN	NaN	NaN	NaN	NaN	2.116	0.64	0.71	2.138	0.511	0.657	NaN	NaN	NaN	2.184	0.275	0.699	2.203	0.071	0.624
214	1.07	NaN	NaN	NaN	NaN	NaN	NaN	NaN	NaN	NaN	NaN	NaN	NaN	NaN	NaN	NaN	NaN	NaN	NaN	2.254	0.319	0.239	NaN	NaN	NaN	NaN	NaN	NaN	NaN	NaN	NaN	NaN	NaN	NaN	2.115	0.64	0.711	2.138	0.511	0.657	NaN	NaN	NaN	2.184	0.275	0.699	2.203	0.071	0.624
215	1.075	NaN	NaN	NaN	NaN	NaN	NaN	NaN	NaN	NaN	NaN	NaN	NaN	NaN	NaN	NaN	NaN	NaN	NaN	2.254	0.319	0.239	NaN	NaN	NaN	NaN	NaN	NaN	NaN	NaN	NaN	NaN	NaN	NaN	2.115	0.64	0.711	2.137	0.511	0.657	NaN	NaN	NaN	2.184	0.275	0.699	2.203	0.071	0.624
216	1.08	NaN	NaN	NaN	NaN	NaN	NaN	NaN	NaN	NaN	NaN	NaN	NaN	NaN	NaN	NaN	NaN	NaN	NaN	2.254	0.319	0.239	NaN	NaN	NaN	NaN	NaN	NaN	NaN	NaN	NaN	NaN	NaN	NaN	2.115	0.639	0.711	2.137	0.511	0.658	NaN	NaN	NaN	2.184	0.275	0.699	2.203	0.071	0.624
217	1.085	NaN	NaN	NaN	NaN	NaN	NaN	NaN	NaN	NaN	NaN	NaN	NaN	NaN	NaN	NaN	NaN	NaN	NaN	2.254	0.319	0.239	NaN	NaN	NaN	NaN	NaN	NaN	NaN	NaN	NaN	NaN	NaN	NaN	2.114	0.639	0.711	2.137	0.511	0.658	NaN	NaN	NaN	2.183	0.275	0.699	2.203	0.071	0.624
218	1.09	NaN	NaN	NaN	NaN	NaN	NaN	NaN	NaN	NaN	NaN	NaN	NaN	NaN	NaN	NaN	NaN	NaN	NaN	2.254	0.319	0.239	NaN	NaN	NaN	NaN	NaN	NaN	NaN	NaN	NaN	NaN	NaN	NaN	2.114	0.639	0.711	2.135	0.51	0.657	NaN	NaN	NaN	2.182	0.274	0.698	2.203	0.071	0.624
219	1.095	NaN	NaN	NaN	NaN	NaN	NaN	NaN	NaN	NaN	NaN	NaN	NaN	NaN	NaN	NaN	NaN	NaN	NaN	2.254	0.319	0.24	NaN	NaN	NaN	NaN	NaN	NaN	NaN	NaN	NaN	NaN	NaN	NaN	2.114	0.639	0.711	2.133	0.508	0.654	NaN	NaN	NaN	2.182	0.274	0.698	2.203	0.071	0.624
220	1.1	NaN	NaN	NaN	NaN	NaN	NaN	NaN	NaN	NaN	NaN	NaN	NaN	NaN	NaN	NaN	NaN	NaN	NaN	2.254	0.319	0.24	NaN	NaN	NaN	NaN	NaN	NaN	NaN	NaN	NaN	NaN	NaN	NaN	2.114	0.639	0.711	2.132	0.508	0.654	NaN	NaN	NaN	2.182	0.275	0.699	2.203	0.071	0.624
221	1.105	NaN	NaN	NaN	NaN	NaN	NaN	NaN	NaN	NaN	NaN	NaN	NaN	NaN	NaN	NaN	NaN	NaN	NaN	2.254	0.319	0.24	NaN	NaN	NaN	NaN	NaN	NaN	NaN	NaN	NaN	NaN	NaN	NaN	2.114	0.639	0.712	2.131	0.508	0.654	NaN	NaN	NaN	2.182	0.275	0.7	2.203	0.071	0.624
222	1.11	NaN	NaN	NaN	NaN	NaN	NaN	NaN	NaN	NaN	NaN	NaN	NaN	NaN	NaN	NaN	NaN	NaN	NaN	2.254	0.319	0.24	NaN	NaN	NaN	NaN	NaN	NaN	NaN	NaN	NaN	NaN	NaN	NaN	2.114	0.639	0.712	2.131	0.508	0.654	NaN	NaN	NaN	2.181	0.274	0.699	2.203	0.071	0.624
223	1.115	NaN	NaN	NaN	NaN	NaN	NaN	NaN	NaN	NaN	NaN	NaN	NaN	NaN	NaN	NaN	NaN	NaN	NaN	2.254	0.319	0.24	NaN	NaN	NaN	NaN	NaN	NaN	NaN	NaN	NaN	NaN	NaN	NaN	2.114	0.638	0.712	2.13	0.508	0.654	NaN	NaN	NaN	2.181	0.274	0.699	2.203	0.071	0.624
224	1.12	NaN	NaN	NaN	NaN	NaN	NaN	NaN	NaN	NaN	NaN	NaN	NaN	NaN	NaN	NaN	NaN	NaN	NaN	2.254	0.319	0.24	NaN	NaN	NaN	NaN	NaN	NaN	NaN	NaN	NaN	NaN	NaN	NaN	2.113	0.638	0.712	2.13	0.508	0.654	NaN	NaN	NaN	2.181	0.274	0.699	2.203	0.071	0.624
225	1.125	NaN	NaN	NaN	NaN	NaN	NaN	NaN	NaN	NaN	NaN	NaN	NaN	NaN	NaN	NaN	NaN	NaN	NaN	2.254	0.319	0.24	NaN	NaN	NaN	NaN	NaN	NaN	NaN	NaN	NaN	NaN	NaN	NaN	2.113	0.638	0.713	2.13	0.508	0.655	NaN	NaN	NaN	2.182	0.276	0.701	2.203	0.071	0.624
226	1.13	NaN	NaN	NaN	NaN	NaN	NaN	NaN	NaN	NaN	NaN	NaN	NaN	NaN	NaN	NaN	NaN	NaN	NaN	2.254	0.319	0.24	NaN	NaN	NaN	NaN	NaN	NaN	NaN	NaN	NaN	NaN	NaN	NaN	2.113	0.638	0.713	2.13	0.509	0.656	NaN	NaN	NaN	2.183	0.276	0.701	2.203	0.071	0.624
227	1.135	NaN	NaN	NaN	NaN	NaN	NaN	NaN	NaN	NaN	NaN	NaN	NaN	NaN	NaN	NaN	NaN	NaN	NaN	2.254	0.319	0.24	NaN	NaN	NaN	NaN	NaN	NaN	NaN	NaN	NaN	NaN	NaN	NaN	2.113	0.638	0.713	2.13	0.509	0.656	NaN	NaN	NaN	2.182	0.275	0.7	2.203	0.071	0.624
228	1.14	NaN	NaN	NaN	NaN	NaN	NaN	NaN	NaN	NaN	NaN	NaN	NaN	NaN	NaN	NaN	NaN	NaN	NaN	2.254	0.319	0.24	NaN	NaN	NaN	NaN	NaN	NaN	NaN	NaN	NaN	NaN	NaN	NaN	2.113	0.638	0.714	2.129	0.508	0.656	NaN	NaN	NaN	2.179	0.271	0.698	2.203	0.071	0.624
229	1.145	NaN	NaN	NaN	NaN	NaN	NaN	NaN	NaN	NaN	NaN	NaN	NaN	NaN	NaN	NaN	NaN	NaN	NaN	2.254	0.319	0.241	NaN	NaN	NaN	NaN	NaN	NaN	NaN	NaN	NaN	NaN	NaN	NaN	2.112	0.638	0.714	2.129	0.508	0.656	NaN	NaN	NaN	2.178	0.27	0.698	2.203	0.071	0.624
230	1.15	NaN	NaN	NaN	NaN	NaN	NaN	NaN	NaN	NaN	NaN	NaN	NaN	NaN	NaN	NaN	NaN	NaN	NaN	2.254	0.319	0.241	NaN	NaN	NaN	NaN	NaN	NaN	NaN	NaN	NaN	NaN	NaN	NaN	2.112	0.638	0.714	2.128	0.508	0.657	NaN	NaN	NaN	2.178	0.27	0.698	2.203	0.071	0.624
231	1.155	NaN	NaN	NaN	NaN	NaN	NaN	NaN	NaN	NaN	NaN	NaN	NaN	NaN	NaN	NaN	NaN	NaN	NaN	2.254	0.319	0.241	NaN	NaN	NaN	NaN	NaN	NaN	NaN	NaN	NaN	NaN	NaN	NaN	2.112	0.637	0.714	2.128	0.508	0.657	NaN	NaN	NaN	2.177	0.27	0.698	2.203	0.071	0.624
232	1.16	NaN	NaN	NaN	NaN	NaN	NaN	NaN	NaN	NaN	NaN	NaN	NaN	NaN	NaN	NaN	NaN	NaN	NaN	2.254	0.319	0.241	NaN	NaN	NaN	NaN	NaN	NaN	NaN	NaN	NaN	NaN	NaN	NaN	2.112	0.637	0.714	2.128	0.508	0.658	NaN	NaN	NaN	2.177	0.27	0.698	2.203	0.071	0.624
233	1.165	NaN	NaN	NaN	NaN	NaN	NaN	NaN	NaN	NaN	NaN	NaN	NaN	NaN	NaN	NaN	NaN	NaN	NaN	2.254	0.319	0.241	NaN	NaN	NaN	NaN	NaN	NaN	NaN	NaN	NaN	NaN	NaN	NaN	2.112	0.637	0.715	2.128	0.508	0.658	NaN	NaN	NaN	2.177	0.271	0.698	2.203	0.071	0.624
234	1.17	NaN	NaN	NaN	NaN	NaN	NaN	NaN	NaN	NaN	NaN	NaN	NaN	NaN	NaN	NaN	NaN	NaN	NaN	2.254	0.319	0.241	NaN	NaN	NaN	NaN	NaN	NaN	NaN	NaN	NaN	NaN	NaN	NaN	2.112	0.637	0.715	2.128	0.508	0.658	NaN	NaN	NaN	2.177	0.272	0.699	2.203	0.071	0.624
235	1.175	NaN	NaN	NaN	NaN	NaN	NaN	NaN	NaN	NaN	NaN	NaN	NaN	NaN	NaN	NaN	NaN	NaN	NaN	2.254	0.319	0.241	NaN	NaN	NaN	NaN	NaN	NaN	NaN	NaN	NaN	NaN	NaN	NaN	2.112	0.637	0.715	2.128	0.508	0.658	NaN	NaN	NaN	2.177	0.272	0.699	2.203	0.071	0.624
236	1.18	NaN	NaN	NaN	NaN	NaN	NaN	NaN	NaN	NaN	NaN	NaN	NaN	NaN	NaN	NaN	NaN	NaN	NaN	2.254	0.319	0.242	NaN	NaN	NaN	NaN	NaN	NaN	NaN	NaN	NaN	NaN	NaN	NaN	2.111	0.637	0.715	2.127	0.508	0.659	NaN	NaN	NaN	2.177	0.272	0.699	2.203	0.071	0.624
237	1.185	NaN	NaN	NaN	NaN	NaN	NaN	NaN	NaN	NaN	NaN	NaN	NaN	NaN	NaN	NaN	NaN	NaN	NaN	2.254	0.319	0.242	NaN	NaN	NaN	NaN	NaN	NaN	NaN	NaN	NaN	NaN	NaN	NaN	2.111	0.636	0.716	2.127	0.508	0.659	NaN	NaN	NaN	2.177	0.272	0.699	2.203	0.071	0.624
238	1.19	NaN	NaN	NaN	NaN	NaN	NaN	NaN	NaN	NaN	NaN	NaN	NaN	NaN	NaN	NaN	NaN	NaN	NaN	2.254	0.32	0.242	NaN	NaN	NaN	NaN	NaN	NaN	NaN	NaN	NaN	NaN	NaN	NaN	2.111	0.636	0.716	2.126	0.508	0.659	NaN	NaN	NaN	2.176	0.272	0.699	2.203	0.071	0.624
239	1.195	NaN	NaN	NaN	NaN	NaN	NaN	NaN	NaN	NaN	NaN	NaN	NaN	NaN	NaN	NaN	NaN	NaN	NaN	2.254	0.32	0.242	NaN	NaN	NaN	NaN	NaN	NaN	NaN	NaN	NaN	NaN	NaN	NaN	2.111	0.636	0.716	2.126	0.508	0.659	NaN	NaN	NaN	2.176	0.272	0.699	2.203	0.071	0.624
240	1.2	NaN	NaN	NaN	NaN	NaN	NaN	NaN	NaN	NaN	NaN	NaN	NaN	NaN	NaN	NaN	NaN	NaN	NaN	2.254	0.32	0.242	NaN	NaN	NaN	NaN	NaN	NaN	NaN	NaN	NaN	NaN	NaN	NaN	2.111	0.636	0.717	2.126	0.508	0.659	NaN	NaN	NaN	2.176	0.273	0.7	2.203	0.07	0.624
241	1.205	NaN	NaN	NaN	NaN	NaN	NaN	NaN	NaN	NaN	NaN	NaN	NaN	NaN	NaN	NaN	NaN	NaN	NaN	2.254	0.32	0.242	NaN	NaN	NaN	NaN	NaN	NaN	NaN	NaN	NaN	NaN	NaN	NaN	2.111	0.636	0.717	2.125	0.508	0.659	NaN	NaN	NaN	2.175	0.273	0.701	2.203	0.07	0.624
242	1.21	NaN	NaN	NaN	NaN	NaN	NaN	NaN	NaN	NaN	NaN	NaN	NaN	NaN	NaN	NaN	NaN	NaN	NaN	2.254	0.32	0.242	NaN	NaN	NaN	NaN	NaN	NaN	NaN	NaN	NaN	NaN	NaN	NaN	2.111	0.636	0.717	2.125	0.508	0.659	NaN	NaN	NaN	2.175	0.273	0.701	2.203	0.07	0.624
243	1.215	NaN	NaN	NaN	NaN	NaN	NaN	NaN	NaN	NaN	NaN	NaN	NaN	NaN	NaN	NaN	NaN	NaN	NaN	2.254	0.32	0.242	NaN	NaN	NaN	NaN	NaN	NaN	NaN	NaN	NaN	NaN	NaN	NaN	2.11	0.636	0.718	2.124	0.507	0.659	NaN	NaN	NaN	2.175	0.273	0.701	2.203	0.07	0.624
244	1.22	NaN	NaN	NaN	NaN	NaN	NaN	NaN	NaN	NaN	NaN	NaN	NaN	NaN	NaN	NaN	NaN	NaN	NaN	2.253	0.32	0.243	NaN	NaN	NaN	NaN	NaN	NaN	NaN	NaN	NaN	NaN	NaN	NaN	2.11	0.636	0.718	2.122	0.506	0.658	NaN	NaN	NaN	2.174	0.273	0.701	2.203	0.07	0.624
245	1.225	NaN	NaN	NaN	NaN	NaN	NaN	NaN	NaN	NaN	NaN	NaN	NaN	NaN	NaN	NaN	NaN	NaN	NaN	2.253	0.32	0.243	NaN	NaN	NaN	NaN	NaN	NaN	NaN	NaN	NaN	NaN	NaN	NaN	2.11	0.636	0.718	2.121	0.505	0.658	NaN	NaN	NaN	2.174	0.273	0.701	2.203	0.07	0.624
246	1.23	NaN	NaN	NaN	NaN	NaN	NaN	NaN	NaN	NaN	NaN	NaN	NaN	NaN	NaN	NaN	NaN	NaN	NaN	2.253	0.32	0.243	NaN	NaN	NaN	NaN	NaN	NaN	NaN	NaN	NaN	NaN	NaN	NaN	2.11	0.635	0.718	2.121	0.505	0.658	NaN	NaN	NaN	2.174	0.273	0.701	2.203	0.07	0.624
247	1.235	NaN	NaN	NaN	NaN	NaN	NaN	NaN	NaN	NaN	NaN	NaN	NaN	NaN	NaN	NaN	NaN	NaN	NaN	2.253	0.32	0.243	NaN	NaN	NaN	NaN	NaN	NaN	NaN	NaN	NaN	NaN	NaN	NaN	2.109	0.635	0.718	2.121	0.505	0.658	NaN	NaN	NaN	2.174	0.273	0.701	2.203	0.07	0.624
248	1.24	NaN	NaN	NaN	NaN	NaN	NaN	NaN	NaN	NaN	NaN	NaN	NaN	NaN	NaN	NaN	NaN	NaN	NaN	2.253	0.32	0.243	NaN	NaN	NaN	NaN	NaN	NaN	NaN	NaN	NaN	NaN	NaN	NaN	2.109	0.635	0.719	2.121	0.505	0.659	NaN	NaN	NaN	2.174	0.272	0.701	2.203	0.07	0.624
249	1.245	NaN	NaN	NaN	NaN	NaN	NaN	NaN	NaN	NaN	NaN	NaN	NaN	NaN	NaN	NaN	NaN	NaN	NaN	2.253	0.32	0.243	NaN	NaN	NaN	NaN	NaN	NaN	NaN	NaN	NaN	NaN	NaN	NaN	2.11	0.635	0.719	2.121	0.505	0.66	NaN	NaN	NaN	2.174	0.272	0.701	2.203	0.07	0.624
250	1.25	NaN	NaN	NaN	NaN	NaN	NaN	NaN	NaN	NaN	NaN	NaN	NaN	NaN	NaN	NaN	NaN	NaN	NaN	2.253	0.32	0.243	NaN	NaN	NaN	NaN	NaN	NaN	NaN	NaN	NaN	NaN	NaN	NaN	2.11	0.635	0.72	2.121	0.505	0.661	NaN	NaN	NaN	2.173	0.272	0.701	2.203	0.07	0.624
251	1.255	NaN	NaN	NaN	NaN	NaN	NaN	NaN	NaN	NaN	NaN	NaN	NaN	NaN	NaN	NaN	NaN	NaN	NaN	2.252	0.32	0.243	NaN	NaN	NaN	NaN	NaN	NaN	NaN	NaN	NaN	NaN	NaN	NaN	2.11	0.635	0.72	2.12	0.505	0.661	NaN	NaN	NaN	2.174	0.272	0.701	2.203	0.07	0.624
252	1.26	NaN	NaN	NaN	NaN	NaN	NaN	NaN	NaN	NaN	NaN	NaN	NaN	NaN	NaN	NaN	NaN	NaN	NaN	2.252	0.32	0.243	NaN	NaN	NaN	NaN	NaN	NaN	NaN	NaN	NaN	NaN	NaN	NaN	2.11	0.635	0.72	2.12	0.505	0.661	NaN	NaN	NaN	2.174	0.272	0.701	2.202	0.07	0.624
253	1.265	NaN	NaN	NaN	NaN	NaN	NaN	NaN	NaN	NaN	NaN	NaN	NaN	NaN	NaN	NaN	NaN	NaN	NaN	2.252	0.32	0.243	NaN	NaN	NaN	NaN	NaN	NaN	NaN	NaN	NaN	NaN	NaN	NaN	2.109	0.635	0.72	2.12	0.505	0.661	NaN	NaN	NaN	2.174	0.272	0.701	2.202	0.07	0.624
254	1.27	NaN	NaN	NaN	NaN	NaN	NaN	NaN	NaN	NaN	NaN	NaN	NaN	NaN	NaN	NaN	NaN	NaN	NaN	2.252	0.32	0.243	NaN	NaN	NaN	NaN	NaN	NaN	NaN	NaN	NaN	NaN	NaN	NaN	2.109	0.634	0.72	2.119	0.504	0.661	NaN	NaN	NaN	2.174	0.273	0.702	2.202	0.07	0.624
255	1.275	NaN	NaN	NaN	NaN	NaN	NaN	NaN	NaN	NaN	NaN	NaN	NaN	NaN	NaN	NaN	NaN	NaN	NaN	2.252	0.32	0.243	NaN	NaN	NaN	NaN	NaN	NaN	NaN	NaN	NaN	NaN	NaN	NaN	2.109	0.634	0.721	2.119	0.504	0.662	NaN	NaN	NaN	2.174	0.273	0.703	2.202	0.07	0.624
256	1.28	NaN	NaN	NaN	NaN	NaN	NaN	NaN	NaN	NaN	NaN	NaN	NaN	NaN	NaN	NaN	NaN	NaN	NaN	2.252	0.32	0.243	NaN	NaN	NaN	NaN	NaN	NaN	NaN	NaN	NaN	NaN	NaN	NaN	2.109	0.635	0.721	2.119	0.504	0.662	NaN	NaN	NaN	2.174	0.273	0.703	2.202	0.07	0.624
257	1.285	NaN	NaN	NaN	NaN	NaN	NaN	NaN	NaN	NaN	NaN	NaN	NaN	NaN	NaN	NaN	NaN	NaN	NaN	2.252	0.32	0.243	NaN	NaN	NaN	NaN	NaN	NaN	NaN	NaN	NaN	NaN	NaN	NaN	2.109	0.635	0.721	2.119	0.504	0.662	NaN	NaN	NaN	2.174	0.272	0.703	2.202	0.07	0.624
258	1.29	NaN	NaN	NaN	NaN	NaN	NaN	NaN	NaN	NaN	NaN	NaN	NaN	NaN	NaN	NaN	NaN	NaN	NaN	2.252	0.32	0.244	NaN	NaN	NaN	NaN	NaN	NaN	NaN	NaN	NaN	NaN	NaN	NaN	2.109	0.635	0.722	2.12	0.505	0.663	NaN	NaN	NaN	2.173	0.272	0.703	2.202	0.07	0.624
259	1.295	NaN	NaN	NaN	NaN	NaN	NaN	NaN	NaN	NaN	NaN	NaN	NaN	NaN	NaN	NaN	NaN	NaN	NaN	2.252	0.32	0.244	NaN	NaN	NaN	NaN	NaN	NaN	NaN	NaN	NaN	NaN	NaN	NaN	2.109	0.634	0.722	2.121	0.505	0.663	NaN	NaN	NaN	2.173	0.272	0.703	2.202	0.07	0.624
260	1.3	NaN	NaN	NaN	NaN	NaN	NaN	NaN	NaN	NaN	NaN	NaN	NaN	NaN	NaN	NaN	NaN	NaN	NaN	2.252	0.32	0.244	NaN	NaN	NaN	NaN	NaN	NaN	NaN	NaN	NaN	NaN	NaN	NaN	2.109	0.634	0.723	2.121	0.505	0.664	NaN	NaN	NaN	2.173	0.272	0.703	2.202	0.07	0.624
261	1.305	NaN	NaN	NaN	NaN	NaN	NaN	NaN	NaN	NaN	NaN	NaN	NaN	NaN	NaN	NaN	NaN	NaN	NaN	2.252	0.32	0.244	NaN	NaN	NaN	NaN	NaN	NaN	NaN	NaN	NaN	NaN	NaN	NaN	2.109	0.634	0.723	2.121	0.505	0.664	NaN	NaN	NaN	2.173	0.272	0.703	2.202	0.07	0.624
262	1.31	NaN	NaN	NaN	NaN	NaN	NaN	NaN	NaN	NaN	NaN	NaN	NaN	NaN	NaN	NaN	NaN	NaN	NaN	2.252	0.32	0.244	NaN	NaN	NaN	NaN	NaN	NaN	NaN	NaN	NaN	NaN	NaN	NaN	2.109	0.634	0.723	2.121	0.505	0.664	NaN	NaN	NaN	2.173	0.272	0.703	2.202	0.07	0.624
263	1.315	NaN	NaN	NaN	NaN	NaN	NaN	NaN	NaN	NaN	NaN	NaN	NaN	NaN	NaN	NaN	NaN	NaN	NaN	2.252	0.32	0.245	NaN	NaN	NaN	NaN	NaN	NaN	NaN	NaN	NaN	NaN	NaN	NaN	2.109	0.634	0.724	2.12	0.505	0.664	NaN	NaN	NaN	2.173	0.271	0.703	2.202	0.07	0.624
264	1.32	NaN	NaN	NaN	NaN	NaN	NaN	NaN	NaN	NaN	NaN	NaN	NaN	NaN	NaN	NaN	NaN	NaN	NaN	2.252	0.321	0.245	NaN	NaN	NaN	NaN	NaN	NaN	NaN	NaN	NaN	NaN	NaN	NaN	2.109	0.634	0.724	2.12	0.505	0.664	NaN	NaN	NaN	2.172	0.271	0.703	2.203	0.07	0.624
265	1.325	NaN	NaN	NaN	NaN	NaN	NaN	NaN	NaN	NaN	NaN	NaN	NaN	NaN	NaN	NaN	NaN	NaN	NaN	2.251	0.321	0.245	NaN	NaN	NaN	NaN	NaN	NaN	NaN	NaN	NaN	NaN	NaN	NaN	2.108	0.634	0.724	2.12	0.505	0.664	NaN	NaN	NaN	2.172	0.271	0.703	2.202	0.07	0.624
266	1.33	NaN	NaN	NaN	NaN	NaN	NaN	NaN	NaN	NaN	NaN	NaN	NaN	NaN	NaN	NaN	NaN	NaN	NaN	2.251	0.321	0.245	NaN	NaN	NaN	NaN	NaN	NaN	NaN	NaN	NaN	NaN	NaN	NaN	2.108	0.634	0.725	2.119	0.505	0.664	NaN	NaN	NaN	2.172	0.271	0.703	2.202	0.07	0.623
267	1.335	NaN	NaN	NaN	NaN	NaN	NaN	NaN	NaN	NaN	NaN	NaN	NaN	NaN	NaN	NaN	NaN	NaN	NaN	2.251	0.321	0.246	NaN	NaN	NaN	NaN	NaN	NaN	NaN	NaN	NaN	NaN	NaN	NaN	2.108	0.634	0.725	2.119	0.505	0.665	NaN	NaN	NaN	2.172	0.271	0.703	2.202	0.07	0.623
268	1.34	NaN	NaN	NaN	NaN	NaN	NaN	NaN	NaN	NaN	NaN	NaN	NaN	NaN	NaN	NaN	NaN	NaN	NaN	2.251	0.321	0.246	NaN	NaN	NaN	NaN	NaN	NaN	NaN	NaN	NaN	NaN	NaN	NaN	2.108	0.634	0.726	2.119	0.505	0.665	NaN	NaN	NaN	2.172	0.27	0.702	2.202	0.07	0.623
269	1.345	NaN	NaN	NaN	NaN	NaN	NaN	NaN	NaN	NaN	NaN	NaN	NaN	NaN	NaN	NaN	NaN	NaN	NaN	2.25	0.321	0.246	NaN	NaN	NaN	NaN	NaN	NaN	NaN	NaN	NaN	NaN	NaN	NaN	2.108	0.634	0.726	2.118	0.505	0.665	NaN	NaN	NaN	2.171	0.269	0.702	2.202	0.07	0.624
270	1.35	NaN	NaN	NaN	NaN	NaN	NaN	NaN	NaN	NaN	NaN	NaN	NaN	NaN	NaN	NaN	NaN	NaN	NaN	2.25	0.322	0.246	NaN	NaN	NaN	NaN	NaN	NaN	NaN	NaN	NaN	NaN	NaN	NaN	2.108	0.634	0.727	2.117	0.503	0.665	NaN	NaN	NaN	2.171	0.269	0.702	2.202	0.07	0.624
271	1.355	NaN	NaN	NaN	NaN	NaN	NaN	NaN	NaN	NaN	NaN	NaN	NaN	NaN	NaN	NaN	NaN	NaN	NaN	2.25	0.322	0.246	NaN	NaN	NaN	NaN	NaN	NaN	NaN	NaN	NaN	NaN	NaN	NaN	2.108	0.634	0.727	2.116	0.503	0.665	NaN	NaN	NaN	2.17	0.269	0.702	2.202	0.07	0.624
272	1.36	NaN	NaN	NaN	NaN	NaN	NaN	NaN	NaN	NaN	NaN	NaN	NaN	NaN	NaN	NaN	NaN	NaN	NaN	2.25	0.322	0.247	NaN	NaN	NaN	NaN	NaN	NaN	NaN	NaN	NaN	NaN	NaN	NaN	2.108	0.634	0.727	2.116	0.503	0.665	NaN	NaN	NaN	2.17	0.269	0.702	2.202	0.07	0.624
273	1.365	NaN	NaN	NaN	NaN	NaN	NaN	NaN	NaN	NaN	NaN	NaN	NaN	NaN	NaN	NaN	NaN	NaN	NaN	2.25	0.322	0.247	NaN	NaN	NaN	NaN	NaN	NaN	NaN	NaN	NaN	NaN	NaN	NaN	2.108	0.634	0.728	2.116	0.503	0.667	NaN	NaN	NaN	2.17	0.269	0.703	2.202	0.07	0.624
274	1.37	NaN	NaN	NaN	NaN	NaN	NaN	NaN	NaN	NaN	NaN	NaN	NaN	NaN	NaN	NaN	NaN	NaN	NaN	2.25	0.322	0.247	NaN	NaN	NaN	NaN	NaN	NaN	NaN	NaN	NaN	NaN	NaN	NaN	2.107	0.634	0.728	2.116	0.504	0.667	NaN	NaN	NaN	2.169	0.269	0.703	2.202	0.07	0.624
275	1.375	NaN	NaN	NaN	NaN	NaN	NaN	NaN	NaN	NaN	NaN	NaN	NaN	NaN	NaN	NaN	NaN	NaN	NaN	2.25	0.322	0.247	NaN	NaN	NaN	NaN	NaN	NaN	NaN	NaN	NaN	NaN	NaN	NaN	2.107	0.633	0.729	2.116	0.504	0.668	NaN	NaN	NaN	2.169	0.269	0.703	2.202	0.07	0.624
276	1.38	NaN	NaN	NaN	NaN	NaN	NaN	NaN	NaN	NaN	NaN	NaN	NaN	NaN	NaN	NaN	NaN	NaN	NaN	2.249	0.322	0.247	NaN	NaN	NaN	NaN	NaN	NaN	NaN	NaN	NaN	NaN	NaN	NaN	2.107	0.634	0.729	2.117	0.504	0.668	NaN	NaN	NaN	2.169	0.269	0.703	2.202	0.07	0.624
277	1.385	NaN	NaN	NaN	NaN	NaN	NaN	NaN	NaN	NaN	NaN	NaN	NaN	NaN	NaN	NaN	NaN	NaN	NaN	2.249	0.322	0.247	NaN	NaN	NaN	NaN	NaN	NaN	NaN	NaN	NaN	NaN	NaN	NaN	2.108	0.633	0.73	2.117	0.504	0.669	NaN	NaN	NaN	2.168	0.269	0.704	2.202	0.07	0.624
278	1.39	NaN	NaN	NaN	NaN	NaN	NaN	NaN	NaN	NaN	NaN	NaN	NaN	NaN	NaN	NaN	NaN	NaN	NaN	2.248	0.322	0.247	NaN	NaN	NaN	NaN	NaN	NaN	NaN	NaN	NaN	NaN	NaN	NaN	2.107	0.633	0.73	2.118	0.505	0.67	NaN	NaN	NaN	2.168	0.268	0.704	2.202	0.07	0.624
279	1.395	NaN	NaN	NaN	NaN	NaN	NaN	NaN	NaN	NaN	NaN	NaN	NaN	NaN	NaN	NaN	NaN	NaN	NaN	2.248	0.322	0.247	NaN	NaN	NaN	NaN	NaN	NaN	NaN	NaN	NaN	NaN	NaN	NaN	2.107	0.633	0.73	2.118	0.505	0.67	NaN	NaN	NaN	2.168	0.268	0.704	2.202	0.07	0.624
280	1.4	NaN	NaN	NaN	NaN	NaN	NaN	NaN	NaN	NaN	NaN	NaN	NaN	NaN	NaN	NaN	NaN	NaN	NaN	2.247	0.322	0.247	NaN	NaN	NaN	NaN	NaN	NaN	NaN	NaN	NaN	NaN	NaN	NaN	2.107	0.632	0.731	2.117	0.505	0.67	NaN	NaN	NaN	2.167	0.267	0.704	2.202	0.069	0.624
281	1.405	NaN	NaN	NaN	NaN	NaN	NaN	NaN	NaN	NaN	NaN	NaN	NaN	NaN	NaN	NaN	NaN	NaN	NaN	2.247	0.322	0.247	NaN	NaN	NaN	NaN	NaN	NaN	NaN	NaN	NaN	NaN	NaN	NaN	2.107	0.633	0.731	2.117	0.505	0.671	NaN	NaN	NaN	2.167	0.266	0.703	2.202	0.069	0.624
282	1.41	NaN	NaN	NaN	NaN	NaN	NaN	NaN	NaN	NaN	NaN	NaN	NaN	NaN	NaN	NaN	NaN	NaN	NaN	2.246	0.322	0.247	NaN	NaN	NaN	NaN	NaN	NaN	NaN	NaN	NaN	NaN	NaN	NaN	2.107	0.633	0.732	2.117	0.504	0.671	NaN	NaN	NaN	2.166	0.266	0.703	2.202	0.069	0.624
283	1.415	NaN	NaN	NaN	NaN	NaN	NaN	NaN	NaN	NaN	NaN	NaN	NaN	NaN	NaN	NaN	NaN	NaN	NaN	2.246	0.323	0.248	NaN	NaN	NaN	NaN	NaN	NaN	NaN	NaN	NaN	NaN	NaN	NaN	2.107	0.632	0.733	2.116	0.504	0.671	NaN	NaN	NaN	2.166	0.265	0.703	2.202	0.069	0.624
284	1.42	NaN	NaN	NaN	NaN	NaN	NaN	NaN	NaN	NaN	NaN	NaN	NaN	NaN	NaN	NaN	NaN	NaN	NaN	2.245	0.323	0.248	NaN	NaN	NaN	NaN	NaN	NaN	NaN	NaN	NaN	NaN	NaN	NaN	2.107	0.632	0.733	2.116	0.503	0.671	NaN	NaN	NaN	2.166	0.265	0.703	2.202	0.069	0.624
285	1.425	NaN	NaN	NaN	NaN	NaN	NaN	NaN	NaN	NaN	NaN	NaN	NaN	NaN	NaN	NaN	NaN	NaN	NaN	2.244	0.323	0.248	NaN	NaN	NaN	NaN	NaN	NaN	NaN	NaN	NaN	NaN	NaN	NaN	2.107	0.632	0.733	2.116	0.503	0.671	NaN	NaN	NaN	2.166	0.265	0.703	2.202	0.069	0.624
286	1.43	NaN	NaN	NaN	NaN	NaN	NaN	NaN	NaN	NaN	NaN	NaN	NaN	NaN	NaN	NaN	NaN	NaN	NaN	2.243	0.323	0.248	NaN	NaN	NaN	NaN	NaN	NaN	NaN	NaN	NaN	NaN	NaN	NaN	2.108	0.631	0.733	2.115	0.502	0.671	NaN	NaN	NaN	2.165	0.265	0.703	2.202	0.069	0.624
287	1.435	NaN	NaN	NaN	NaN	NaN	NaN	NaN	NaN	NaN	NaN	NaN	NaN	NaN	NaN	NaN	NaN	NaN	NaN	2.243	0.323	0.248	NaN	NaN	NaN	NaN	NaN	NaN	NaN	NaN	NaN	NaN	NaN	NaN	2.108	0.631	0.733	2.114	0.501	0.671	NaN	NaN	NaN	2.166	0.266	0.704	2.202	0.069	0.624
288	1.44	NaN	NaN	NaN	NaN	NaN	NaN	NaN	NaN	NaN	NaN	NaN	NaN	NaN	NaN	NaN	NaN	NaN	NaN	2.242	0.324	0.248	NaN	NaN	NaN	NaN	NaN	NaN	NaN	NaN	NaN	NaN	NaN	NaN	2.108	0.631	0.734	2.114	0.5	0.671	NaN	NaN	NaN	2.168	0.267	0.706	2.202	0.069	0.624
289	1.445	NaN	NaN	NaN	NaN	NaN	NaN	NaN	NaN	NaN	NaN	NaN	NaN	NaN	NaN	NaN	NaN	NaN	NaN	2.241	0.324	0.248	NaN	NaN	NaN	NaN	NaN	NaN	NaN	NaN	NaN	NaN	NaN	NaN	2.108	0.631	0.734	2.114	0.5	0.671	NaN	NaN	NaN	2.168	0.268	0.707	2.202	0.069	0.624
290	1.45	NaN	NaN	NaN	NaN	NaN	NaN	NaN	NaN	NaN	NaN	NaN	NaN	NaN	NaN	NaN	NaN	NaN	NaN	2.24	0.324	0.248	NaN	NaN	NaN	NaN	NaN	NaN	NaN	NaN	NaN	NaN	NaN	NaN	2.108	0.631	0.734	2.114	0.5	0.671	NaN	NaN	NaN	2.168	0.268	0.707	2.202	0.069	0.624
291	1.455	NaN	NaN	NaN	NaN	NaN	NaN	NaN	NaN	NaN	NaN	NaN	NaN	NaN	NaN	NaN	NaN	NaN	NaN	2.24	0.324	0.248	NaN	NaN	NaN	NaN	NaN	NaN	NaN	NaN	NaN	NaN	NaN	NaN	2.108	0.63	0.735	2.114	0.5	0.671	NaN	NaN	NaN	2.168	0.268	0.707	2.203	0.069	0.624
292	1.46	NaN	NaN	NaN	NaN	NaN	NaN	NaN	NaN	NaN	NaN	NaN	NaN	NaN	NaN	NaN	NaN	NaN	NaN	2.239	0.325	0.248	NaN	NaN	NaN	NaN	NaN	NaN	NaN	NaN	NaN	NaN	NaN	NaN	2.108	0.63	0.735	2.114	0.5	0.671	NaN	NaN	NaN	2.168	0.267	0.707	2.203	0.069	0.624
293	1.465	NaN	NaN	NaN	NaN	NaN	NaN	NaN	NaN	NaN	NaN	NaN	NaN	NaN	NaN	NaN	NaN	NaN	NaN	2.238	0.325	0.248	NaN	NaN	NaN	NaN	NaN	NaN	NaN	NaN	NaN	NaN	NaN	NaN	2.108	0.63	0.735	2.114	0.499	0.671	NaN	NaN	NaN	2.168	0.267	0.707	2.203	0.069	0.624
294	1.47	NaN	NaN	NaN	NaN	NaN	NaN	NaN	NaN	NaN	NaN	NaN	NaN	NaN	NaN	NaN	NaN	NaN	NaN	2.237	0.325	0.248	NaN	NaN	NaN	NaN	NaN	NaN	NaN	NaN	NaN	NaN	NaN	NaN	2.108	0.63	0.735	2.115	0.499	0.672	NaN	NaN	NaN	2.168	0.267	0.707	2.203	0.069	0.624
295	1.475	NaN	NaN	NaN	NaN	NaN	NaN	NaN	NaN	NaN	NaN	NaN	NaN	NaN	NaN	NaN	NaN	NaN	NaN	2.236	0.325	0.249	NaN	NaN	NaN	NaN	NaN	NaN	NaN	NaN	NaN	NaN	NaN	NaN	2.109	0.63	0.736	2.115	0.499	0.672	NaN	NaN	NaN	2.168	0.267	0.707	2.203	0.069	0.624
296	1.48	NaN	NaN	NaN	NaN	NaN	NaN	NaN	NaN	NaN	NaN	NaN	NaN	NaN	NaN	NaN	NaN	NaN	NaN	2.236	0.326	0.249	NaN	NaN	NaN	NaN	NaN	NaN	NaN	NaN	NaN	NaN	NaN	NaN	2.109	0.63	0.736	2.117	0.5	0.673	NaN	NaN	NaN	2.168	0.267	0.707	2.203	0.069	0.624
297	1.485	NaN	NaN	NaN	NaN	NaN	NaN	NaN	NaN	NaN	NaN	NaN	NaN	NaN	NaN	NaN	NaN	NaN	NaN	2.235	0.326	0.249	NaN	NaN	NaN	NaN	NaN	NaN	NaN	NaN	NaN	NaN	NaN	NaN	2.109	0.63	0.737	2.118	0.502	0.675	NaN	NaN	NaN	2.168	0.267	0.707	2.203	0.069	0.624
298	1.49	NaN	NaN	NaN	NaN	NaN	NaN	NaN	NaN	NaN	NaN	NaN	NaN	NaN	NaN	NaN	NaN	NaN	NaN	2.234	0.327	0.249	NaN	NaN	NaN	NaN	NaN	NaN	NaN	NaN	NaN	NaN	NaN	NaN	2.109	0.63	0.737	2.119	0.502	0.676	NaN	NaN	NaN	2.168	0.267	0.707	2.203	0.069	0.624
299	1.495	NaN	NaN	NaN	NaN	NaN	NaN	NaN	NaN	NaN	NaN	NaN	NaN	NaN	NaN	NaN	NaN	NaN	NaN	2.233	0.327	0.249	NaN	NaN	NaN	NaN	NaN	NaN	NaN	NaN	NaN	NaN	NaN	NaN	2.108	0.628	0.737	2.119	0.502	0.676	NaN	NaN	NaN	2.168	0.267	0.707	2.203	0.069	0.624
300	1.5	NaN	NaN	NaN	NaN	NaN	NaN	NaN	NaN	NaN	NaN	NaN	NaN	NaN	NaN	NaN	NaN	NaN	NaN	2.232	0.327	0.249	NaN	NaN	NaN	NaN	NaN	NaN	NaN	NaN	NaN	NaN	NaN	NaN	2.108	0.628	0.737	2.118	0.501	0.675	NaN	NaN	NaN	2.168	0.267	0.707	2.203	0.069	0.624
301	1.505	NaN	NaN	NaN	NaN	NaN	NaN	NaN	NaN	NaN	NaN	NaN	NaN	NaN	NaN	NaN	NaN	NaN	NaN	2.231	0.328	0.249	NaN	NaN	NaN	NaN	NaN	NaN	NaN	NaN	NaN	NaN	NaN	NaN	2.108	0.628	0.737	2.118	0.501	0.676	NaN	NaN	NaN	2.168	0.267	0.707	2.203	0.069	0.624
302	1.51	NaN	NaN	NaN	NaN	NaN	NaN	NaN	NaN	NaN	NaN	NaN	NaN	NaN	NaN	NaN	NaN	NaN	NaN	2.23	0.328	0.249	NaN	NaN	NaN	NaN	NaN	NaN	NaN	NaN	NaN	NaN	NaN	NaN	2.108	0.628	0.737	2.118	0.501	0.676	NaN	NaN	NaN	2.168	0.267	0.707	2.203	0.069	0.624
303	1.515	NaN	NaN	NaN	NaN	NaN	NaN	NaN	NaN	NaN	NaN	NaN	NaN	NaN	NaN	NaN	NaN	NaN	NaN	2.228	0.329	0.249	NaN	NaN	NaN	NaN	NaN	NaN	NaN	NaN	NaN	NaN	NaN	NaN	2.108	0.628	0.737	2.118	0.501	0.676	NaN	NaN	NaN	2.168	0.267	0.707	2.203	0.069	0.624
304	1.52	NaN	NaN	NaN	NaN	NaN	NaN	NaN	NaN	NaN	NaN	NaN	NaN	NaN	NaN	NaN	NaN	NaN	NaN	2.228	0.33	0.249	NaN	NaN	NaN	NaN	NaN	NaN	NaN	NaN	NaN	NaN	NaN	NaN	2.108	0.628	0.737	2.118	0.501	0.676	NaN	NaN	NaN	2.168	0.267	0.707	2.203	0.069	0.624
305	1.525	NaN	NaN	NaN	NaN	NaN	NaN	NaN	NaN	NaN	NaN	NaN	NaN	NaN	NaN	NaN	NaN	NaN	NaN	2.227	0.33	0.249	NaN	NaN	NaN	NaN	NaN	NaN	NaN	NaN	NaN	NaN	NaN	NaN	2.108	0.628	0.737	2.118	0.502	0.676	NaN	NaN	NaN	2.168	0.267	0.707	2.203	0.069	0.624
306	1.53	NaN	NaN	NaN	NaN	NaN	NaN	NaN	NaN	NaN	NaN	NaN	NaN	NaN	NaN	NaN	NaN	NaN	NaN	2.226	0.33	0.249	NaN	NaN	NaN	NaN	NaN	NaN	NaN	NaN	NaN	NaN	NaN	NaN	2.109	0.628	0.737	2.118	0.502	0.676	NaN	NaN	NaN	2.168	0.267	0.707	2.202	0.069	0.624
307	1.535	NaN	NaN	NaN	NaN	NaN	NaN	NaN	NaN	NaN	NaN	NaN	NaN	NaN	NaN	NaN	NaN	NaN	NaN	2.225	0.331	0.249	NaN	NaN	NaN	NaN	NaN	NaN	NaN	NaN	NaN	NaN	NaN	NaN	2.109	0.627	0.737	2.118	0.501	0.676	NaN	NaN	NaN	2.168	0.267	0.707	2.202	0.069	0.624
308	1.54	NaN	NaN	NaN	NaN	NaN	NaN	NaN	NaN	NaN	NaN	NaN	NaN	NaN	NaN	NaN	NaN	NaN	NaN	2.224	0.331	0.249	NaN	NaN	NaN	NaN	NaN	NaN	NaN	NaN	NaN	NaN	NaN	NaN	2.109	0.627	0.737	2.119	0.501	0.676	NaN	NaN	NaN	2.168	0.267	0.707	2.202	0.069	0.624
309	1.545	NaN	NaN	NaN	NaN	NaN	NaN	NaN	NaN	NaN	NaN	NaN	NaN	NaN	NaN	NaN	NaN	NaN	NaN	2.224	0.332	0.25	NaN	NaN	NaN	NaN	NaN	NaN	NaN	NaN	NaN	NaN	NaN	NaN	2.109	0.628	0.738	2.12	0.502	0.677	NaN	NaN	NaN	2.169	0.267	0.707	2.202	0.069	0.624
310	1.55	NaN	NaN	NaN	NaN	NaN	NaN	NaN	NaN	NaN	NaN	NaN	NaN	NaN	NaN	NaN	NaN	NaN	NaN	2.223	0.332	0.25	NaN	NaN	NaN	NaN	NaN	NaN	NaN	NaN	NaN	NaN	NaN	NaN	2.111	0.629	0.738	2.121	0.503	0.677	NaN	NaN	NaN	2.169	0.267	0.708	2.202	0.069	0.624
311	1.555	NaN	NaN	NaN	NaN	NaN	NaN	NaN	NaN	NaN	NaN	NaN	NaN	NaN	NaN	NaN	NaN	NaN	NaN	2.222	0.333	0.251	NaN	NaN	NaN	NaN	NaN	NaN	NaN	NaN	NaN	NaN	NaN	NaN	2.111	0.629	0.738	2.121	0.503	0.677	NaN	NaN	NaN	2.169	0.267	0.708	2.202	0.069	0.624
312	1.56	NaN	NaN	NaN	NaN	NaN	NaN	NaN	NaN	NaN	NaN	NaN	NaN	NaN	NaN	NaN	NaN	NaN	NaN	2.222	0.333	0.252	NaN	NaN	NaN	NaN	NaN	NaN	NaN	NaN	NaN	NaN	NaN	NaN	2.112	0.629	0.739	2.121	0.503	0.677	NaN	NaN	NaN	2.169	0.267	0.708	2.202	0.069	0.624
313	1.565	NaN	NaN	NaN	NaN	NaN	NaN	NaN	NaN	NaN	NaN	NaN	NaN	NaN	NaN	NaN	NaN	NaN	NaN	2.222	0.334	0.252	NaN	NaN	NaN	NaN	NaN	NaN	NaN	NaN	NaN	NaN	NaN	NaN	2.112	0.629	0.739	2.121	0.503	0.678	NaN	NaN	NaN	2.169	0.267	0.708	2.202	0.069	0.624
314	1.57	NaN	NaN	NaN	NaN	NaN	NaN	NaN	NaN	NaN	NaN	NaN	NaN	NaN	NaN	NaN	NaN	NaN	NaN	2.221	0.334	0.253	NaN	NaN	NaN	NaN	NaN	NaN	NaN	NaN	NaN	NaN	NaN	NaN	2.113	0.629	0.739	2.122	0.503	0.678	NaN	NaN	NaN	2.17	0.267	0.708	2.202	0.069	0.624
315	1.575	NaN	NaN	NaN	NaN	NaN	NaN	NaN	NaN	NaN	NaN	NaN	NaN	NaN	NaN	NaN	NaN	NaN	NaN	2.22	0.335	0.254	NaN	NaN	NaN	NaN	NaN	NaN	NaN	NaN	NaN	NaN	NaN	NaN	2.114	0.629	0.739	2.122	0.503	0.678	NaN	NaN	NaN	2.17	0.267	0.708	2.202	0.069	0.624
316	1.58	NaN	NaN	NaN	NaN	NaN	NaN	NaN	NaN	NaN	NaN	NaN	NaN	NaN	NaN	NaN	NaN	NaN	NaN	2.22	0.335	0.255	NaN	NaN	NaN	NaN	NaN	NaN	NaN	NaN	NaN	NaN	NaN	NaN	2.114	0.629	0.739	2.123	0.503	0.679	NaN	NaN	NaN	2.171	0.267	0.708	2.202	0.069	0.624
317	1.585	NaN	NaN	NaN	NaN	NaN	NaN	NaN	NaN	NaN	NaN	NaN	NaN	NaN	NaN	NaN	NaN	NaN	NaN	2.22	0.336	0.256	NaN	NaN	NaN	NaN	NaN	NaN	NaN	NaN	NaN	NaN	NaN	NaN	2.114	0.628	0.739	2.123	0.503	0.679	NaN	NaN	NaN	2.171	0.267	0.708	2.202	0.069	0.624
318	1.59	NaN	NaN	NaN	NaN	NaN	NaN	NaN	NaN	NaN	NaN	NaN	NaN	NaN	NaN	NaN	NaN	NaN	NaN	2.219	0.336	0.257	NaN	NaN	NaN	NaN	NaN	NaN	NaN	NaN	NaN	NaN	NaN	NaN	2.115	0.628	0.739	2.124	0.503	0.679	NaN	NaN	NaN	2.171	0.267	0.708	2.202	0.069	0.624
319	1.595	NaN	NaN	NaN	NaN	NaN	NaN	NaN	NaN	NaN	NaN	NaN	NaN	NaN	NaN	NaN	NaN	NaN	NaN	2.218	0.336	0.257	NaN	NaN	NaN	NaN	NaN	NaN	NaN	NaN	NaN	NaN	NaN	NaN	2.116	0.629	0.739	2.124	0.503	0.679	NaN	NaN	NaN	2.172	0.267	0.708	2.202	0.069	0.624
320	1.6	NaN	NaN	NaN	NaN	NaN	NaN	NaN	NaN	NaN	NaN	NaN	NaN	NaN	NaN	NaN	NaN	NaN	NaN	2.218	0.336	0.258	NaN	NaN	NaN	NaN	NaN	NaN	NaN	NaN	NaN	NaN	NaN	NaN	2.116	0.629	0.739	2.123	0.502	0.678	NaN	NaN	NaN	2.172	0.267	0.708	2.202	0.069	0.624
321	1.605	NaN	NaN	NaN	NaN	NaN	NaN	NaN	NaN	NaN	NaN	NaN	NaN	NaN	NaN	NaN	NaN	NaN	NaN	2.218	0.337	0.258	NaN	NaN	NaN	NaN	NaN	NaN	NaN	NaN	NaN	NaN	NaN	NaN	2.117	0.629	0.739	2.123	0.502	0.678	NaN	NaN	NaN	2.172	0.268	0.708	2.202	0.069	0.624
322	1.61	NaN	NaN	NaN	NaN	NaN	NaN	NaN	NaN	NaN	NaN	NaN	NaN	NaN	NaN	NaN	NaN	NaN	NaN	2.217	0.338	0.259	NaN	NaN	NaN	NaN	NaN	NaN	NaN	NaN	NaN	NaN	NaN	NaN	2.118	0.629	0.74	2.123	0.502	0.678	NaN	NaN	NaN	2.172	0.268	0.709	2.202	0.069	0.624
323	1.615	NaN	NaN	NaN	NaN	NaN	NaN	NaN	NaN	NaN	NaN	NaN	NaN	NaN	NaN	NaN	NaN	NaN	NaN	2.217	0.338	0.26	NaN	NaN	NaN	NaN	NaN	NaN	NaN	NaN	NaN	NaN	NaN	NaN	2.118	0.629	0.74	2.123	0.502	0.678	NaN	NaN	NaN	2.172	0.268	0.709	2.202	0.069	0.624
324	1.62	NaN	NaN	NaN	NaN	NaN	NaN	NaN	NaN	NaN	NaN	NaN	NaN	NaN	NaN	NaN	NaN	NaN	NaN	2.217	0.339	0.261	NaN	NaN	NaN	NaN	NaN	NaN	NaN	NaN	NaN	NaN	NaN	NaN	2.119	0.629	0.74	2.124	0.501	0.678	NaN	NaN	NaN	2.172	0.267	0.709	2.202	0.069	0.624
325	1.625	NaN	NaN	NaN	NaN	NaN	NaN	NaN	NaN	NaN	NaN	NaN	NaN	NaN	NaN	NaN	NaN	NaN	NaN	2.216	0.339	0.261	NaN	NaN	NaN	NaN	NaN	NaN	NaN	NaN	NaN	NaN	NaN	NaN	2.119	0.629	0.74	2.124	0.501	0.678	NaN	NaN	NaN	2.172	0.267	0.708	2.202	0.069	0.624
326	1.63	NaN	NaN	NaN	NaN	NaN	NaN	NaN	NaN	NaN	NaN	NaN	NaN	NaN	NaN	NaN	NaN	NaN	NaN	2.215	0.34	0.262	NaN	NaN	NaN	NaN	NaN	NaN	NaN	NaN	NaN	NaN	NaN	NaN	2.12	0.629	0.74	2.125	0.502	0.678	NaN	NaN	NaN	2.172	0.266	0.708	2.202	0.069	0.624
327	1.635	NaN	NaN	NaN	NaN	NaN	NaN	NaN	NaN	NaN	NaN	NaN	NaN	NaN	NaN	NaN	NaN	NaN	NaN	2.214	0.34	0.262	NaN	NaN	NaN	NaN	NaN	NaN	NaN	NaN	NaN	NaN	NaN	NaN	2.12	0.629	0.74	2.125	0.502	0.678	NaN	NaN	NaN	2.172	0.266	0.708	2.202	0.069	0.624
328	1.64	NaN	NaN	NaN	NaN	NaN	NaN	NaN	NaN	NaN	NaN	NaN	NaN	NaN	NaN	NaN	NaN	NaN	NaN	2.214	0.34	0.263	NaN	NaN	NaN	NaN	NaN	NaN	NaN	NaN	NaN	NaN	NaN	NaN	2.121	0.629	0.74	2.126	0.502	0.678	NaN	NaN	NaN	2.172	0.267	0.708	2.202	0.069	0.624
329	1.645	NaN	NaN	NaN	NaN	NaN	NaN	NaN	NaN	NaN	NaN	NaN	NaN	NaN	NaN	NaN	NaN	NaN	NaN	2.213	0.341	0.264	NaN	NaN	NaN	NaN	NaN	NaN	NaN	NaN	NaN	NaN	NaN	NaN	2.122	0.629	0.74	2.126	0.502	0.678	NaN	NaN	NaN	2.173	0.267	0.708	2.202	0.069	0.624
330	1.65	NaN	NaN	NaN	NaN	NaN	NaN	NaN	NaN	NaN	NaN	NaN	NaN	NaN	NaN	NaN	NaN	NaN	NaN	2.212	0.341	0.264	NaN	NaN	NaN	NaN	NaN	NaN	NaN	NaN	NaN	NaN	NaN	NaN	2.122	0.629	0.741	2.126	0.502	0.678	NaN	NaN	NaN	2.173	0.267	0.708	2.202	0.069	0.624
331	1.655	NaN	NaN	NaN	NaN	NaN	NaN	NaN	NaN	NaN	NaN	NaN	NaN	NaN	NaN	NaN	NaN	NaN	NaN	2.211	0.341	0.265	NaN	NaN	NaN	NaN	NaN	NaN	NaN	NaN	NaN	NaN	NaN	NaN	2.122	0.629	0.741	2.126	0.502	0.678	NaN	NaN	NaN	2.172	0.267	0.708	2.202	0.069	0.624
332	1.66	NaN	NaN	NaN	NaN	NaN	NaN	NaN	NaN	NaN	NaN	NaN	NaN	NaN	NaN	NaN	NaN	NaN	NaN	2.21	0.342	0.265	NaN	NaN	NaN	NaN	NaN	NaN	NaN	NaN	NaN	NaN	NaN	NaN	2.122	0.63	0.741	2.126	0.502	0.678	NaN	NaN	NaN	2.173	0.267	0.708	2.202	0.069	0.624
333	1.665	NaN	NaN	NaN	NaN	NaN	NaN	NaN	NaN	NaN	NaN	NaN	NaN	NaN	NaN	NaN	NaN	NaN	NaN	2.209	0.342	0.265	NaN	NaN	NaN	NaN	NaN	NaN	NaN	NaN	NaN	NaN	NaN	NaN	2.122	0.63	0.741	2.126	0.502	0.678	NaN	NaN	NaN	2.172	0.267	0.708	2.202	0.069	0.624
334	1.67	NaN	NaN	NaN	NaN	NaN	NaN	NaN	NaN	NaN	NaN	NaN	NaN	NaN	NaN	NaN	NaN	NaN	NaN	2.208	0.342	0.265	NaN	NaN	NaN	NaN	NaN	NaN	NaN	NaN	NaN	NaN	NaN	NaN	2.122	0.629	0.741	2.126	0.502	0.678	NaN	NaN	NaN	2.172	0.267	0.708	2.202	0.069	0.624
335	1.675	NaN	NaN	NaN	NaN	NaN	NaN	NaN	NaN	NaN	NaN	NaN	NaN	NaN	NaN	NaN	2.148	0.561	0.322	2.206	0.343	0.265	NaN	NaN	NaN	NaN	NaN	NaN	NaN	NaN	NaN	NaN	NaN	NaN	2.122	0.629	0.741	2.126	0.502	0.678	NaN	NaN	NaN	2.172	0.267	0.708	2.202	0.069	0.624
336	1.68	NaN	NaN	NaN	NaN	NaN	NaN	NaN	NaN	NaN	NaN	NaN	NaN	NaN	NaN	NaN	2.147	0.561	0.322	2.205	0.343	0.264	NaN	NaN	NaN	NaN	NaN	NaN	NaN	NaN	NaN	NaN	NaN	NaN	2.122	0.629	0.741	2.126	0.502	0.679	NaN	NaN	NaN	2.172	0.267	0.708	2.202	0.069	0.624
337	1.685	NaN	NaN	NaN	NaN	NaN	NaN	NaN	NaN	NaN	NaN	NaN	NaN	NaN	NaN	NaN	2.147	0.561	0.322	2.203	0.343	0.264	NaN	NaN	NaN	NaN	NaN	NaN	NaN	NaN	NaN	NaN	NaN	NaN	2.122	0.629	0.741	2.125	0.502	0.679	NaN	NaN	NaN	2.172	0.267	0.708	2.202	0.069	0.624
338	1.69	NaN	NaN	NaN	NaN	NaN	NaN	NaN	NaN	NaN	NaN	NaN	NaN	NaN	NaN	NaN	2.146	0.561	0.322	2.202	0.343	0.264	NaN	NaN	NaN	NaN	NaN	NaN	NaN	NaN	NaN	NaN	NaN	NaN	2.122	0.629	0.741	2.125	0.502	0.679	NaN	NaN	NaN	2.172	0.266	0.708	2.202	0.069	0.624
339	1.695	NaN	NaN	NaN	NaN	NaN	NaN	NaN	NaN	NaN	NaN	NaN	NaN	NaN	NaN	NaN	2.146	0.561	0.322	2.2	0.343	0.264	NaN	NaN	NaN	NaN	NaN	NaN	NaN	NaN	NaN	NaN	NaN	NaN	2.122	0.629	0.741	2.125	0.502	0.679	NaN	NaN	NaN	2.172	0.266	0.708	2.202	0.069	0.624
340	1.7	NaN	NaN	NaN	NaN	NaN	NaN	NaN	NaN	NaN	NaN	NaN	NaN	NaN	NaN	NaN	NaN	NaN	NaN	2.198	0.343	0.263	NaN	NaN	NaN	NaN	NaN	NaN	NaN	NaN	NaN	NaN	NaN	NaN	2.121	0.629	0.741	2.125	0.502	0.68	NaN	NaN	NaN	2.172	0.266	0.708	2.202	0.069	0.624
341	1.705	NaN	NaN	NaN	NaN	NaN	NaN	NaN	NaN	NaN	NaN	NaN	NaN	NaN	NaN	NaN	NaN	NaN	NaN	2.197	0.343	0.263	NaN	NaN	NaN	NaN	NaN	NaN	NaN	NaN	NaN	NaN	NaN	NaN	2.121	0.629	0.741	2.125	0.502	0.681	NaN	NaN	NaN	2.172	0.266	0.708	2.202	0.069	0.624
342	1.71	NaN	NaN	NaN	NaN	NaN	NaN	NaN	NaN	NaN	NaN	NaN	NaN	NaN	NaN	NaN	NaN	NaN	NaN	2.194	0.343	0.262	NaN	NaN	NaN	NaN	NaN	NaN	NaN	NaN	NaN	NaN	NaN	NaN	2.121	0.629	0.741	2.125	0.502	0.681	NaN	NaN	NaN	2.172	0.266	0.708	2.202	0.069	0.624
343	1.715	NaN	NaN	NaN	NaN	NaN	NaN	NaN	NaN	NaN	NaN	NaN	NaN	NaN	NaN	NaN	NaN	NaN	NaN	2.192	0.343	0.261	NaN	NaN	NaN	NaN	NaN	NaN	NaN	NaN	NaN	NaN	NaN	NaN	2.12	0.628	0.742	2.125	0.502	0.681	NaN	NaN	NaN	2.172	0.266	0.708	2.202	0.069	0.624
344	1.72	NaN	NaN	NaN	NaN	NaN	NaN	NaN	NaN	NaN	NaN	NaN	NaN	NaN	NaN	NaN	NaN	NaN	NaN	2.19	0.343	0.261	NaN	NaN	NaN	NaN	NaN	NaN	NaN	NaN	NaN	NaN	NaN	NaN	2.12	0.628	0.742	2.124	0.502	0.681	NaN	NaN	NaN	2.172	0.267	0.708	2.202	0.069	0.624
345	1.725	NaN	NaN	NaN	NaN	NaN	NaN	NaN	NaN	NaN	NaN	NaN	NaN	NaN	NaN	NaN	NaN	NaN	NaN	2.189	0.344	0.261	NaN	NaN	NaN	NaN	NaN	NaN	NaN	NaN	NaN	NaN	NaN	NaN	2.12	0.628	0.742	2.124	0.502	0.681	NaN	NaN	NaN	2.172	0.267	0.709	2.202	0.069	0.624
346	1.73	NaN	NaN	NaN	NaN	NaN	NaN	NaN	NaN	NaN	NaN	NaN	NaN	NaN	NaN	NaN	NaN	NaN	NaN	2.186	0.344	0.26	NaN	NaN	NaN	NaN	NaN	NaN	NaN	NaN	NaN	NaN	NaN	NaN	2.12	0.628	0.742	2.123	0.502	0.681	NaN	NaN	NaN	2.172	0.268	0.709	2.202	0.069	0.624
347	1.735	NaN	NaN	NaN	NaN	NaN	NaN	NaN	NaN	NaN	NaN	NaN	NaN	NaN	NaN	NaN	NaN	NaN	NaN	2.184	0.343	0.26	NaN	NaN	NaN	NaN	NaN	NaN	NaN	NaN	NaN	NaN	NaN	NaN	2.119	0.628	0.742	2.123	0.502	0.681	NaN	NaN	NaN	2.172	0.268	0.709	2.202	0.069	0.624
348	1.74	NaN	NaN	NaN	NaN	NaN	NaN	NaN	NaN	NaN	NaN	NaN	NaN	NaN	NaN	NaN	NaN	NaN	NaN	2.182	0.343	0.259	NaN	NaN	NaN	NaN	NaN	NaN	NaN	NaN	NaN	NaN	NaN	NaN	2.119	0.628	0.742	2.123	0.502	0.681	NaN	NaN	NaN	2.172	0.268	0.709	2.202	0.069	0.624
349	1.745	NaN	NaN	NaN	NaN	NaN	NaN	NaN	NaN	NaN	NaN	NaN	NaN	NaN	NaN	NaN	NaN	NaN	NaN	2.18	0.343	0.258	NaN	NaN	NaN	NaN	NaN	NaN	NaN	NaN	NaN	NaN	NaN	NaN	2.119	0.628	0.742	2.123	0.502	0.681	NaN	NaN	NaN	2.172	0.268	0.709	2.202	0.069	0.624
350	1.75	NaN	NaN	NaN	NaN	NaN	NaN	NaN	NaN	NaN	NaN	NaN	NaN	NaN	NaN	NaN	2.138	0.563	0.327	2.178	0.343	0.258	NaN	NaN	NaN	NaN	NaN	NaN	NaN	NaN	NaN	NaN	NaN	NaN	2.119	0.628	0.743	2.123	0.502	0.681	NaN	NaN	NaN	2.172	0.268	0.709	2.202	0.069	0.624
351	1.755	NaN	NaN	NaN	NaN	NaN	NaN	NaN	NaN	NaN	NaN	NaN	NaN	NaN	NaN	NaN	2.137	0.564	0.327	2.176	0.342	0.257	NaN	NaN	NaN	NaN	NaN	NaN	NaN	NaN	NaN	NaN	NaN	NaN	2.119	0.628	0.743	2.123	0.502	0.681	NaN	NaN	NaN	2.171	0.268	0.709	2.202	0.069	0.623
352	1.76	NaN	NaN	NaN	NaN	NaN	NaN	NaN	NaN	NaN	NaN	NaN	NaN	NaN	NaN	NaN	2.137	0.564	0.327	2.175	0.342	0.257	NaN	NaN	NaN	NaN	NaN	NaN	NaN	NaN	NaN	NaN	NaN	NaN	2.118	0.627	0.743	2.123	0.502	0.681	NaN	NaN	NaN	2.171	0.268	0.709	2.202	0.069	0.623
353	1.765	NaN	NaN	NaN	NaN	NaN	NaN	NaN	NaN	NaN	NaN	NaN	NaN	NaN	NaN	NaN	2.126	0.549	0.326	2.173	0.342	0.256	NaN	NaN	NaN	NaN	NaN	NaN	NaN	NaN	NaN	NaN	NaN	NaN	2.118	0.627	0.743	2.123	0.503	0.681	NaN	NaN	NaN	2.171	0.268	0.709	2.202	0.069	0.623
354	1.77	NaN	NaN	NaN	NaN	NaN	NaN	NaN	NaN	NaN	NaN	NaN	NaN	NaN	NaN	NaN	2.112	0.531	0.324	2.171	0.342	0.256	NaN	NaN	NaN	NaN	NaN	NaN	NaN	NaN	NaN	NaN	NaN	NaN	2.118	0.627	0.743	2.123	0.503	0.682	NaN	NaN	NaN	2.171	0.268	0.709	2.202	0.069	0.623
355	1.775	NaN	NaN	NaN	NaN	NaN	NaN	NaN	NaN	NaN	NaN	NaN	NaN	NaN	NaN	NaN	2.128	0.553	0.327	2.169	0.342	0.256	NaN	NaN	NaN	NaN	NaN	NaN	NaN	NaN	NaN	NaN	NaN	NaN	2.118	0.627	0.744	2.122	0.503	0.682	NaN	NaN	NaN	2.171	0.268	0.71	2.202	0.069	0.623
356	1.78	NaN	NaN	NaN	NaN	NaN	NaN	NaN	NaN	NaN	NaN	NaN	NaN	NaN	NaN	NaN	NaN	NaN	NaN	2.168	0.342	0.256	NaN	NaN	NaN	NaN	NaN	NaN	NaN	NaN	NaN	NaN	NaN	NaN	2.118	0.627	0.744	2.122	0.503	0.683	NaN	NaN	NaN	2.171	0.268	0.71	2.202	0.069	0.624
357	1.785	NaN	NaN	NaN	NaN	NaN	NaN	NaN	NaN	NaN	NaN	NaN	NaN	NaN	NaN	NaN	NaN	NaN	NaN	2.166	0.342	0.255	NaN	NaN	NaN	NaN	NaN	NaN	NaN	NaN	NaN	NaN	NaN	NaN	2.118	0.627	0.744	2.122	0.502	0.683	NaN	NaN	NaN	2.17	0.267	0.71	2.202	0.069	0.624
358	1.79	NaN	NaN	NaN	NaN	NaN	NaN	NaN	NaN	NaN	NaN	NaN	NaN	NaN	NaN	NaN	NaN	NaN	NaN	2.165	0.341	0.255	NaN	NaN	NaN	NaN	NaN	NaN	NaN	NaN	NaN	NaN	NaN	NaN	2.117	0.627	0.744	2.121	0.502	0.683	NaN	NaN	NaN	2.169	0.265	0.709	2.202	0.069	0.624
359	1.795	NaN	NaN	NaN	NaN	NaN	NaN	NaN	NaN	NaN	NaN	NaN	NaN	NaN	NaN	NaN	NaN	NaN	NaN	2.164	0.34	0.254	NaN	NaN	NaN	NaN	NaN	NaN	NaN	NaN	NaN	NaN	NaN	NaN	2.117	0.627	0.744	2.121	0.502	0.683	NaN	NaN	NaN	2.169	0.265	0.708	2.202	0.069	0.624
360	1.8	NaN	NaN	NaN	NaN	NaN	NaN	NaN	NaN	NaN	NaN	NaN	NaN	NaN	NaN	NaN	NaN	NaN	NaN	2.163	0.34	0.254	NaN	NaN	NaN	NaN	NaN	NaN	NaN	NaN	NaN	NaN	NaN	NaN	2.117	0.627	0.745	2.121	0.502	0.683	NaN	NaN	NaN	2.169	0.264	0.709	2.202	0.069	0.624
361	1.805	NaN	NaN	NaN	NaN	NaN	NaN	NaN	NaN	NaN	NaN	NaN	NaN	NaN	NaN	NaN	NaN	NaN	NaN	2.162	0.34	0.254	NaN	NaN	NaN	NaN	NaN	NaN	NaN	NaN	NaN	NaN	NaN	NaN	2.116	0.627	0.745	2.121	0.502	0.683	NaN	NaN	NaN	2.169	0.264	0.709	2.202	0.069	0.624
362	1.81	NaN	NaN	NaN	NaN	NaN	NaN	NaN	NaN	NaN	NaN	NaN	NaN	NaN	NaN	NaN	2.153	0.48	0.325	2.161	0.34	0.254	NaN	NaN	NaN	NaN	NaN	NaN	NaN	NaN	NaN	NaN	NaN	NaN	2.116	0.626	0.745	2.12	0.502	0.683	NaN	NaN	NaN	2.169	0.264	0.709	2.202	0.069	0.624
363	1.815	NaN	NaN	NaN	NaN	NaN	NaN	NaN	NaN	NaN	NaN	NaN	NaN	NaN	NaN	NaN	2.154	0.479	0.325	2.16	0.339	0.254	NaN	NaN	NaN	NaN	NaN	NaN	NaN	NaN	NaN	NaN	NaN	NaN	2.116	0.626	0.745	2.119	0.501	0.683	NaN	NaN	NaN	2.169	0.264	0.709	2.202	0.069	0.624
364	1.82	NaN	NaN	NaN	NaN	NaN	NaN	NaN	NaN	NaN	NaN	NaN	NaN	NaN	NaN	NaN	2.155	0.478	0.326	2.16	0.339	0.254	NaN	NaN	NaN	NaN	NaN	NaN	NaN	NaN	NaN	NaN	NaN	NaN	2.115	0.626	0.746	2.118	0.499	0.683	NaN	NaN	NaN	2.169	0.264	0.709	2.202	0.069	0.625
365	1.825	NaN	NaN	NaN	NaN	NaN	NaN	NaN	NaN	NaN	NaN	NaN	NaN	NaN	NaN	NaN	2.155	0.477	0.326	2.16	0.339	0.254	NaN	NaN	NaN	NaN	NaN	NaN	NaN	NaN	NaN	NaN	NaN	NaN	2.115	0.626	0.746	2.117	0.499	0.683	NaN	NaN	NaN	2.169	0.264	0.709	2.201	0.068	0.626
366	1.83	NaN	NaN	NaN	NaN	NaN	NaN	NaN	NaN	NaN	NaN	NaN	NaN	NaN	NaN	NaN	2.155	0.477	0.326	2.159	0.338	0.254	NaN	NaN	NaN	NaN	NaN	NaN	NaN	NaN	NaN	NaN	NaN	NaN	2.115	0.626	0.746	2.117	0.499	0.683	NaN	NaN	NaN	2.169	0.264	0.709	2.201	0.068	0.626
367	1.835	NaN	NaN	NaN	NaN	NaN	NaN	NaN	NaN	NaN	NaN	NaN	NaN	NaN	NaN	NaN	2.153	0.478	0.326	2.158	0.338	0.254	NaN	NaN	NaN	NaN	NaN	NaN	NaN	NaN	NaN	NaN	NaN	NaN	2.114	0.626	0.746	2.116	0.499	0.684	NaN	NaN	NaN	2.169	0.263	0.709	2.201	0.068	0.626
368	1.84	NaN	NaN	NaN	NaN	NaN	NaN	NaN	NaN	NaN	NaN	NaN	NaN	NaN	NaN	NaN	2.15	0.478	0.326	2.157	0.337	0.254	NaN	NaN	NaN	NaN	NaN	NaN	NaN	NaN	NaN	NaN	NaN	NaN	2.113	0.626	0.747	2.115	0.499	0.686	NaN	NaN	NaN	2.169	0.263	0.709	2.202	0.068	0.625
369	1.845	NaN	NaN	NaN	NaN	NaN	NaN	NaN	NaN	NaN	NaN	NaN	NaN	NaN	NaN	NaN	2.148	0.479	0.326	2.156	0.337	0.254	NaN	NaN	NaN	NaN	NaN	NaN	NaN	NaN	NaN	NaN	NaN	NaN	2.113	0.626	0.747	2.115	0.499	0.686	NaN	NaN	NaN	2.168	0.263	0.71	2.202	0.068	0.625
370	1.85	NaN	NaN	NaN	NaN	NaN	NaN	NaN	NaN	NaN	NaN	NaN	NaN	NaN	NaN	NaN	2.147	0.479	0.326	2.156	0.337	0.254	NaN	NaN	NaN	NaN	NaN	NaN	NaN	NaN	NaN	NaN	NaN	NaN	2.112	0.626	0.747	2.114	0.499	0.686	NaN	NaN	NaN	2.168	0.263	0.71	2.202	0.068	0.625
371	1.855	NaN	NaN	NaN	NaN	NaN	NaN	NaN	NaN	NaN	NaN	NaN	NaN	NaN	NaN	NaN	2.148	0.478	0.326	2.155	0.337	0.255	NaN	NaN	NaN	NaN	NaN	NaN	NaN	NaN	NaN	NaN	NaN	NaN	2.112	0.626	0.747	2.114	0.499	0.686	NaN	NaN	NaN	2.168	0.263	0.71	2.202	0.068	0.625
372	1.86	NaN	NaN	NaN	NaN	NaN	NaN	NaN	NaN	NaN	NaN	NaN	NaN	NaN	NaN	NaN	2.15	0.477	0.327	2.155	0.336	0.255	NaN	NaN	NaN	NaN	NaN	NaN	NaN	NaN	NaN	NaN	NaN	NaN	2.112	0.626	0.747	2.114	0.499	0.686	NaN	NaN	NaN	2.168	0.263	0.71	2.202	0.068	0.625
373	1.865	NaN	NaN	NaN	NaN	NaN	NaN	NaN	NaN	NaN	NaN	NaN	NaN	NaN	NaN	NaN	2.152	0.475	0.327	2.155	0.336	0.255	NaN	NaN	NaN	NaN	NaN	NaN	NaN	NaN	NaN	NaN	NaN	NaN	2.112	0.625	0.747	2.114	0.498	0.686	NaN	NaN	NaN	2.168	0.263	0.71	2.202	0.068	0.626
374	1.87	NaN	NaN	NaN	NaN	NaN	NaN	NaN	NaN	NaN	NaN	NaN	NaN	NaN	NaN	NaN	2.155	0.474	0.328	2.156	0.336	0.255	NaN	NaN	NaN	NaN	NaN	NaN	NaN	NaN	NaN	NaN	NaN	NaN	2.111	0.625	0.747	2.114	0.498	0.686	NaN	NaN	NaN	2.167	0.262	0.71	2.202	0.068	0.625
375	1.875	NaN	NaN	NaN	NaN	NaN	NaN	NaN	NaN	NaN	NaN	NaN	NaN	NaN	NaN	NaN	2.158	0.472	0.329	2.156	0.335	0.256	NaN	NaN	NaN	NaN	NaN	NaN	NaN	NaN	NaN	NaN	NaN	NaN	2.11	0.625	0.747	2.114	0.498	0.686	NaN	NaN	NaN	2.167	0.262	0.71	2.202	0.068	0.625
376	1.88	NaN	NaN	NaN	NaN	NaN	NaN	NaN	NaN	NaN	NaN	NaN	NaN	NaN	NaN	NaN	2.159	0.472	0.329	2.156	0.335	0.256	NaN	NaN	NaN	NaN	NaN	NaN	NaN	NaN	NaN	NaN	NaN	NaN	2.11	0.625	0.747	2.114	0.499	0.687	NaN	NaN	NaN	2.167	0.262	0.71	2.202	0.068	0.625
377	1.885	NaN	NaN	NaN	NaN	NaN	NaN	NaN	NaN	NaN	NaN	NaN	NaN	NaN	NaN	NaN	2.158	0.472	0.329	2.156	0.334	0.257	NaN	NaN	NaN	NaN	NaN	NaN	NaN	NaN	NaN	NaN	NaN	NaN	2.11	0.625	0.748	2.114	0.499	0.687	NaN	NaN	NaN	2.167	0.262	0.71	2.202	0.068	0.625
378	1.89	NaN	NaN	NaN	NaN	NaN	NaN	NaN	NaN	NaN	NaN	NaN	NaN	NaN	NaN	NaN	2.158	0.472	0.329	2.156	0.334	0.257	NaN	NaN	NaN	NaN	NaN	NaN	NaN	NaN	NaN	NaN	NaN	NaN	2.11	0.625	0.748	2.114	0.499	0.687	NaN	NaN	NaN	2.168	0.262	0.71	2.202	0.068	0.626
379	1.895	NaN	NaN	NaN	NaN	NaN	NaN	NaN	NaN	NaN	NaN	NaN	NaN	NaN	NaN	NaN	2.158	0.472	0.329	2.156	0.334	0.257	NaN	NaN	NaN	NaN	NaN	NaN	NaN	NaN	NaN	NaN	NaN	NaN	2.11	0.625	0.748	2.114	0.499	0.687	NaN	NaN	NaN	2.168	0.262	0.71	2.202	0.068	0.625
380	1.9	NaN	NaN	NaN	NaN	NaN	NaN	NaN	NaN	NaN	NaN	NaN	NaN	NaN	NaN	NaN	2.156	0.472	0.329	2.155	0.334	0.258	NaN	NaN	NaN	NaN	NaN	NaN	NaN	NaN	NaN	NaN	NaN	NaN	2.11	0.625	0.748	2.114	0.499	0.687	NaN	NaN	NaN	2.168	0.262	0.71	2.202	0.068	0.626
381	1.905	NaN	NaN	NaN	NaN	NaN	NaN	NaN	NaN	NaN	NaN	NaN	NaN	NaN	NaN	NaN	2.137	0.478	0.329	2.155	0.333	0.258	NaN	NaN	NaN	NaN	NaN	NaN	NaN	NaN	NaN	NaN	NaN	NaN	2.11	0.625	0.748	2.114	0.499	0.687	NaN	NaN	NaN	2.168	0.262	0.71	2.202	0.068	0.625
382	1.91	NaN	NaN	NaN	NaN	NaN	NaN	NaN	NaN	NaN	NaN	NaN	NaN	NaN	NaN	NaN	2.099	0.492	0.327	2.155	0.333	0.259	NaN	NaN	NaN	NaN	NaN	NaN	NaN	NaN	NaN	NaN	NaN	NaN	2.109	0.625	0.748	2.114	0.499	0.687	NaN	NaN	NaN	2.168	0.261	0.71	2.202	0.068	0.626
383	1.915	NaN	NaN	NaN	NaN	NaN	NaN	NaN	NaN	NaN	NaN	NaN	NaN	NaN	NaN	NaN	2.104	0.489	0.327	2.155	0.332	0.26	NaN	NaN	NaN	NaN	NaN	NaN	NaN	NaN	NaN	NaN	NaN	NaN	2.109	0.625	0.748	2.114	0.499	0.687	NaN	NaN	NaN	2.168	0.26	0.71	2.203	0.068	0.625
384	1.92	NaN	NaN	NaN	NaN	NaN	NaN	NaN	NaN	NaN	NaN	NaN	NaN	NaN	NaN	NaN	2.119	0.482	0.328	2.155	0.332	0.26	NaN	NaN	NaN	NaN	NaN	NaN	NaN	NaN	NaN	NaN	NaN	NaN	2.109	0.625	0.748	2.114	0.499	0.687	NaN	NaN	NaN	2.168	0.261	0.71	2.203	0.068	0.625
385	1.925	NaN	NaN	NaN	NaN	NaN	NaN	NaN	NaN	NaN	NaN	NaN	NaN	NaN	NaN	NaN	2.094	0.492	0.328	2.155	0.332	0.261	NaN	NaN	NaN	NaN	NaN	NaN	NaN	NaN	NaN	NaN	NaN	NaN	2.109	0.625	0.748	2.114	0.499	0.687	NaN	NaN	NaN	2.168	0.261	0.711	2.203	0.068	0.625
386	1.93	NaN	NaN	NaN	NaN	NaN	NaN	NaN	NaN	NaN	NaN	NaN	NaN	NaN	NaN	NaN	2.087	0.494	0.328	2.155	0.331	0.261	NaN	NaN	NaN	NaN	NaN	NaN	NaN	NaN	NaN	NaN	NaN	NaN	2.109	0.625	0.748	2.114	0.499	0.687	NaN	NaN	NaN	2.168	0.261	0.711	2.203	0.068	0.625
387	1.935	NaN	NaN	NaN	NaN	NaN	NaN	NaN	NaN	NaN	NaN	NaN	NaN	NaN	NaN	NaN	2.086	0.495	0.328	2.155	0.33	0.26	NaN	NaN	NaN	NaN	NaN	NaN	NaN	NaN	NaN	NaN	NaN	NaN	2.109	0.625	0.748	2.114	0.499	0.687	NaN	NaN	NaN	2.168	0.261	0.711	2.203	0.068	0.625
388	1.94	NaN	NaN	NaN	NaN	NaN	NaN	NaN	NaN	NaN	NaN	NaN	NaN	NaN	NaN	NaN	2.085	0.495	0.328	2.155	0.33	0.261	NaN	NaN	NaN	NaN	NaN	NaN	NaN	NaN	NaN	NaN	NaN	NaN	2.109	0.625	0.748	2.114	0.499	0.687	NaN	NaN	NaN	2.168	0.261	0.711	2.203	0.068	0.625
389	1.945	NaN	NaN	NaN	NaN	NaN	NaN	NaN	NaN	NaN	NaN	NaN	NaN	NaN	NaN	NaN	2.085	0.495	0.328	2.155	0.33	0.262	NaN	NaN	NaN	NaN	NaN	NaN	NaN	NaN	NaN	NaN	NaN	NaN	2.109	0.625	0.748	2.114	0.499	0.687	NaN	NaN	NaN	2.168	0.261	0.711	2.203	0.068	0.625
390	1.95	NaN	NaN	NaN	NaN	NaN	NaN	NaN	NaN	NaN	NaN	NaN	NaN	NaN	NaN	NaN	NaN	NaN	NaN	2.155	0.33	0.263	NaN	NaN	NaN	NaN	NaN	NaN	NaN	NaN	NaN	NaN	NaN	NaN	2.109	0.625	0.748	2.114	0.499	0.687	NaN	NaN	NaN	2.168	0.261	0.711	2.203	0.068	0.625
391	1.955	NaN	NaN	NaN	NaN	NaN	NaN	NaN	NaN	NaN	NaN	NaN	NaN	NaN	NaN	NaN	NaN	NaN	NaN	2.155	0.33	0.264	NaN	NaN	NaN	NaN	NaN	NaN	NaN	NaN	NaN	NaN	NaN	NaN	2.108	0.625	0.748	2.114	0.499	0.687	NaN	NaN	NaN	2.169	0.262	0.712	2.203	0.068	0.625
392	1.96	NaN	NaN	NaN	NaN	NaN	NaN	NaN	NaN	NaN	NaN	NaN	NaN	NaN	NaN	NaN	NaN	NaN	NaN	2.155	0.329	0.265	NaN	NaN	NaN	NaN	NaN	NaN	NaN	NaN	NaN	NaN	NaN	NaN	2.108	0.625	0.748	2.114	0.499	0.687	NaN	NaN	NaN	2.171	0.264	0.713	2.203	0.067	0.626
393	1.965	NaN	NaN	NaN	NaN	NaN	NaN	NaN	NaN	NaN	NaN	NaN	NaN	NaN	NaN	NaN	2.153	0.469	0.333	2.155	0.329	0.266	NaN	NaN	NaN	NaN	NaN	NaN	NaN	NaN	NaN	NaN	NaN	NaN	2.108	0.625	0.748	2.114	0.499	0.687	NaN	NaN	NaN	2.171	0.264	0.714	2.203	0.067	0.626
394	1.97	NaN	NaN	NaN	NaN	NaN	NaN	NaN	NaN	NaN	NaN	NaN	NaN	NaN	NaN	NaN	2.152	0.468	0.334	2.155	0.329	0.266	NaN	NaN	NaN	NaN	NaN	NaN	NaN	NaN	NaN	NaN	NaN	NaN	2.108	0.625	0.748	2.114	0.499	0.687	NaN	NaN	NaN	2.172	0.264	0.714	2.203	0.068	0.625
395	1.975	NaN	NaN	NaN	NaN	NaN	NaN	NaN	NaN	NaN	NaN	NaN	NaN	NaN	NaN	NaN	2.15	0.468	0.334	2.156	0.329	0.267	NaN	NaN	NaN	NaN	NaN	NaN	NaN	NaN	NaN	NaN	NaN	NaN	2.108	0.625	0.748	2.114	0.499	0.687	NaN	NaN	NaN	2.172	0.264	0.714	2.203	0.068	0.625
396	1.98	NaN	NaN	NaN	NaN	NaN	NaN	NaN	NaN	NaN	NaN	NaN	NaN	NaN	NaN	NaN	2.149	0.468	0.335	2.156	0.329	0.268	NaN	NaN	NaN	NaN	NaN	NaN	NaN	NaN	NaN	NaN	NaN	NaN	2.108	0.625	0.748	2.114	0.499	0.687	NaN	NaN	NaN	2.172	0.264	0.714	2.203	0.067	0.626
397	1.985	NaN	NaN	NaN	NaN	NaN	NaN	NaN	NaN	NaN	NaN	NaN	NaN	NaN	NaN	NaN	2.147	0.468	0.335	2.156	0.328	0.268	NaN	NaN	NaN	NaN	NaN	NaN	NaN	NaN	NaN	NaN	NaN	NaN	2.108	0.625	0.748	2.114	0.499	0.687	NaN	NaN	NaN	2.172	0.264	0.714	2.203	0.067	0.626
398	1.99	NaN	NaN	NaN	NaN	NaN	NaN	NaN	NaN	NaN	NaN	NaN	NaN	NaN	NaN	NaN	2.146	0.468	0.335	2.156	0.328	0.269	NaN	NaN	NaN	NaN	NaN	NaN	NaN	NaN	NaN	NaN	NaN	NaN	2.108	0.626	0.748	2.114	0.499	0.687	NaN	NaN	NaN	2.172	0.264	0.714	2.203	0.067	0.626
399	1.995	NaN	NaN	NaN	NaN	NaN	NaN	NaN	NaN	NaN	NaN	NaN	NaN	NaN	NaN	NaN	2.146	0.468	0.335	2.156	0.328	0.27	NaN	NaN	NaN	NaN	NaN	NaN	NaN	NaN	NaN	NaN	NaN	NaN	2.108	0.626	0.748	2.114	0.499	0.687	NaN	NaN	NaN	2.172	0.264	0.713	2.203	0.068	0.625
400	2	NaN	NaN	NaN	NaN	NaN	NaN	NaN	NaN	NaN	NaN	NaN	NaN	NaN	NaN	NaN	2.146	0.468	0.335	2.155	0.328	0.27	NaN	NaN	NaN	NaN	NaN	NaN	NaN	NaN	NaN	NaN	NaN	NaN	2.108	0.626	0.748	2.114	0.499	0.687	NaN	NaN	NaN	2.171	0.263	0.712	2.203	0.068	0.625
401	2.005	NaN	NaN	NaN	NaN	NaN	NaN	NaN	NaN	NaN	NaN	NaN	NaN	NaN	NaN	NaN	2.145	0.468	0.335	2.155	0.328	0.271	NaN	NaN	NaN	NaN	NaN	NaN	NaN	NaN	NaN	NaN	NaN	NaN	2.108	0.626	0.748	2.115	0.499	0.687	NaN	NaN	NaN	2.172	0.264	0.713	2.203	0.068	0.625
402	2.01	NaN	NaN	NaN	NaN	NaN	NaN	NaN	NaN	NaN	NaN	NaN	NaN	NaN	NaN	NaN	2.143	0.468	0.335	2.155	0.327	0.271	NaN	NaN	NaN	NaN	NaN	NaN	NaN	NaN	NaN	NaN	NaN	NaN	2.108	0.626	0.748	2.115	0.499	0.687	NaN	NaN	NaN	2.173	0.264	0.714	2.203	0.067	0.626
403	2.015	NaN	NaN	NaN	NaN	NaN	NaN	NaN	NaN	NaN	NaN	NaN	NaN	NaN	NaN	NaN	2.142	0.469	0.335	2.155	0.327	0.272	NaN	NaN	NaN	NaN	NaN	NaN	NaN	NaN	NaN	NaN	NaN	NaN	2.108	0.626	0.748	2.114	0.498	0.687	NaN	NaN	NaN	2.173	0.265	0.714	2.203	0.067	0.625
404	2.02	NaN	NaN	NaN	NaN	NaN	NaN	NaN	NaN	NaN	NaN	NaN	NaN	NaN	NaN	NaN	2.14	0.469	0.335	2.155	0.326	0.273	NaN	NaN	NaN	NaN	NaN	NaN	NaN	NaN	NaN	NaN	NaN	NaN	2.108	0.626	0.748	2.114	0.498	0.686	NaN	NaN	NaN	2.173	0.265	0.714	2.203	0.067	0.626
405	2.025	NaN	NaN	NaN	NaN	NaN	NaN	NaN	NaN	NaN	NaN	NaN	NaN	NaN	NaN	NaN	2.14	0.469	0.335	2.155	0.326	0.273	NaN	NaN	NaN	NaN	NaN	NaN	NaN	NaN	NaN	NaN	NaN	NaN	2.108	0.626	0.748	2.114	0.498	0.686	NaN	NaN	NaN	2.173	0.265	0.714	2.203	0.068	0.625
406	2.03	NaN	NaN	NaN	NaN	NaN	NaN	NaN	NaN	NaN	NaN	NaN	NaN	NaN	NaN	NaN	2.141	0.468	0.335	2.154	0.326	0.274	NaN	NaN	NaN	NaN	NaN	NaN	NaN	NaN	NaN	NaN	NaN	NaN	2.109	0.626	0.748	2.114	0.498	0.686	NaN	NaN	NaN	2.173	0.264	0.714	2.203	0.067	0.626
407	2.035	NaN	NaN	NaN	NaN	NaN	NaN	NaN	NaN	NaN	NaN	NaN	NaN	NaN	NaN	NaN	2.141	0.468	0.336	2.154	0.326	0.274	NaN	NaN	NaN	NaN	NaN	NaN	NaN	NaN	NaN	NaN	NaN	NaN	2.109	0.626	0.748	2.114	0.498	0.686	NaN	NaN	NaN	2.173	0.264	0.714	2.202	0.067	0.626
408	2.04	NaN	NaN	NaN	NaN	NaN	NaN	NaN	NaN	NaN	NaN	NaN	NaN	NaN	NaN	NaN	2.139	0.468	0.336	2.153	0.325	0.274	NaN	NaN	NaN	NaN	NaN	NaN	NaN	NaN	NaN	NaN	NaN	NaN	2.109	0.626	0.748	2.114	0.498	0.686	NaN	NaN	NaN	2.173	0.264	0.714	2.203	0.067	0.626
409	2.045	NaN	NaN	NaN	NaN	NaN	NaN	NaN	NaN	NaN	NaN	NaN	NaN	NaN	NaN	NaN	2.137	0.468	0.337	2.153	0.325	0.274	NaN	NaN	NaN	NaN	NaN	NaN	NaN	NaN	NaN	NaN	NaN	NaN	2.109	0.626	0.748	2.114	0.498	0.686	NaN	NaN	NaN	2.173	0.264	0.714	2.203	0.067	0.625
410	2.05	NaN	NaN	NaN	NaN	NaN	NaN	NaN	NaN	NaN	NaN	NaN	NaN	NaN	NaN	NaN	2.138	0.468	0.337	2.152	0.324	0.274	NaN	NaN	NaN	NaN	NaN	NaN	NaN	NaN	NaN	NaN	NaN	NaN	2.109	0.626	0.748	2.114	0.498	0.686	NaN	NaN	NaN	2.173	0.264	0.714	2.203	0.067	0.626
411	2.055	NaN	NaN	NaN	NaN	NaN	NaN	NaN	NaN	NaN	NaN	NaN	NaN	NaN	NaN	NaN	2.14	0.467	0.338	2.151	0.324	0.275	NaN	NaN	NaN	NaN	NaN	NaN	NaN	NaN	NaN	NaN	NaN	NaN	2.109	0.626	0.748	2.114	0.498	0.686	NaN	NaN	NaN	2.173	0.264	0.714	2.203	0.067	0.626
412	2.06	NaN	NaN	NaN	NaN	NaN	NaN	NaN	NaN	NaN	NaN	NaN	NaN	NaN	NaN	NaN	2.142	0.466	0.339	2.15	0.323	0.275	NaN	NaN	NaN	NaN	NaN	NaN	NaN	NaN	NaN	NaN	NaN	NaN	2.11	0.626	0.748	2.114	0.498	0.686	NaN	NaN	NaN	2.173	0.264	0.714	2.203	0.067	0.626
413	2.065	NaN	NaN	NaN	NaN	NaN	NaN	NaN	NaN	NaN	NaN	NaN	NaN	NaN	NaN	NaN	2.145	0.464	0.34	2.15	0.323	0.276	NaN	NaN	NaN	NaN	NaN	NaN	NaN	NaN	NaN	NaN	NaN	NaN	2.11	0.626	0.748	2.114	0.498	0.686	NaN	NaN	NaN	2.173	0.264	0.714	2.203	0.067	0.626
414	2.07	NaN	NaN	NaN	NaN	NaN	NaN	NaN	NaN	NaN	NaN	NaN	NaN	NaN	NaN	NaN	2.147	0.463	0.341	2.15	0.323	0.276	NaN	NaN	NaN	NaN	NaN	NaN	NaN	NaN	NaN	NaN	NaN	NaN	2.11	0.626	0.748	2.115	0.498	0.687	NaN	NaN	NaN	2.173	0.264	0.714	2.203	0.067	0.626
415	2.075	NaN	NaN	NaN	NaN	NaN	NaN	NaN	NaN	NaN	NaN	NaN	NaN	NaN	NaN	NaN	2.147	0.462	0.341	2.15	0.323	0.276	NaN	NaN	NaN	NaN	NaN	NaN	NaN	NaN	NaN	NaN	NaN	NaN	2.11	0.626	0.748	2.115	0.498	0.687	NaN	NaN	NaN	2.174	0.264	0.714	2.203	0.067	0.626
416	2.08	NaN	NaN	NaN	NaN	NaN	NaN	NaN	NaN	NaN	NaN	NaN	NaN	NaN	NaN	NaN	2.145	0.463	0.341	2.15	0.322	0.276	NaN	NaN	NaN	NaN	NaN	NaN	NaN	NaN	NaN	NaN	NaN	NaN	2.11	0.626	0.748	2.115	0.498	0.687	NaN	NaN	NaN	2.174	0.264	0.714	2.203	0.067	0.626
417	2.085	NaN	NaN	NaN	NaN	NaN	NaN	NaN	NaN	NaN	NaN	NaN	NaN	NaN	NaN	NaN	2.144	0.463	0.341	2.149	0.322	0.277	NaN	NaN	NaN	NaN	NaN	NaN	NaN	NaN	NaN	NaN	NaN	NaN	2.11	0.626	0.748	2.115	0.498	0.687	NaN	NaN	NaN	2.174	0.264	0.714	2.203	0.067	0.626
418	2.09	NaN	NaN	NaN	NaN	NaN	NaN	NaN	NaN	NaN	NaN	NaN	NaN	NaN	NaN	NaN	2.142	0.463	0.341	2.148	0.321	0.277	NaN	NaN	NaN	NaN	NaN	NaN	NaN	NaN	NaN	NaN	NaN	NaN	2.11	0.626	0.748	2.115	0.498	0.687	NaN	NaN	NaN	2.174	0.264	0.714	2.203	0.067	0.626
419	2.095	NaN	NaN	NaN	NaN	NaN	NaN	NaN	NaN	NaN	NaN	NaN	NaN	NaN	NaN	NaN	2.139	0.464	0.341	2.148	0.321	0.277	NaN	NaN	NaN	NaN	NaN	NaN	NaN	NaN	NaN	NaN	NaN	NaN	2.11	0.626	0.748	2.114	0.498	0.687	NaN	NaN	NaN	2.174	0.264	0.714	2.203	0.067	0.626
420	2.1	NaN	NaN	NaN	NaN	NaN	NaN	NaN	NaN	NaN	NaN	NaN	NaN	NaN	NaN	NaN	2.135	0.464	0.34	2.147	0.32	0.278	NaN	NaN	NaN	NaN	NaN	NaN	NaN	NaN	NaN	NaN	NaN	NaN	2.11	0.626	0.748	2.114	0.498	0.687	NaN	NaN	NaN	2.174	0.264	0.714	2.203	0.067	0.626
421	2.105	NaN	NaN	NaN	NaN	NaN	NaN	NaN	NaN	NaN	NaN	NaN	NaN	NaN	NaN	NaN	2.133	0.464	0.34	2.147	0.32	0.278	NaN	NaN	NaN	NaN	NaN	NaN	NaN	NaN	NaN	NaN	NaN	NaN	2.11	0.626	0.748	2.114	0.498	0.686	NaN	NaN	NaN	2.174	0.264	0.714	2.203	0.067	0.626
422	2.11	NaN	NaN	NaN	NaN	NaN	NaN	NaN	NaN	NaN	NaN	NaN	NaN	NaN	NaN	NaN	2.135	0.463	0.341	2.146	0.319	0.278	NaN	NaN	NaN	NaN	NaN	NaN	NaN	NaN	NaN	NaN	NaN	NaN	2.11	0.626	0.748	2.114	0.498	0.686	NaN	NaN	NaN	2.174	0.264	0.714	2.203	0.067	0.626
423	2.115	NaN	NaN	NaN	NaN	NaN	NaN	NaN	NaN	NaN	NaN	NaN	NaN	NaN	NaN	NaN	2.139	0.461	0.342	2.146	0.319	0.278	NaN	NaN	NaN	NaN	NaN	NaN	NaN	NaN	NaN	NaN	NaN	NaN	2.11	0.626	0.747	2.114	0.498	0.686	NaN	NaN	NaN	2.173	0.264	0.714	2.203	0.067	0.626
424	2.12	NaN	NaN	NaN	NaN	NaN	NaN	NaN	NaN	NaN	NaN	NaN	NaN	NaN	NaN	NaN	2.141	0.46	0.343	2.146	0.319	0.278	NaN	NaN	NaN	NaN	NaN	NaN	NaN	NaN	NaN	NaN	NaN	NaN	2.11	0.626	0.747	2.114	0.498	0.686	NaN	NaN	NaN	2.173	0.264	0.714	2.203	0.067	0.626
425	2.125	NaN	NaN	NaN	NaN	NaN	NaN	NaN	NaN	NaN	NaN	NaN	NaN	NaN	NaN	NaN	2.143	0.459	0.343	2.146	0.319	0.278	NaN	NaN	NaN	NaN	NaN	NaN	NaN	NaN	NaN	NaN	NaN	NaN	2.11	0.626	0.747	2.114	0.498	0.686	NaN	NaN	NaN	2.173	0.265	0.714	2.203	0.067	0.626
426	2.13	NaN	NaN	NaN	NaN	NaN	NaN	NaN	NaN	NaN	NaN	NaN	NaN	NaN	NaN	NaN	2.144	0.459	0.343	2.146	0.318	0.278	NaN	NaN	NaN	NaN	NaN	NaN	NaN	NaN	NaN	NaN	NaN	NaN	2.11	0.626	0.747	2.114	0.498	0.686	NaN	NaN	NaN	2.173	0.265	0.714	2.203	0.067	0.626
427	2.135	NaN	NaN	NaN	NaN	NaN	NaN	NaN	NaN	NaN	NaN	NaN	NaN	NaN	NaN	NaN	2.145	0.459	0.344	2.146	0.318	0.278	NaN	NaN	NaN	NaN	NaN	NaN	NaN	NaN	NaN	NaN	NaN	NaN	2.11	0.626	0.747	2.115	0.498	0.687	NaN	NaN	NaN	2.173	0.265	0.714	2.203	0.067	0.626
428	2.14	NaN	NaN	NaN	NaN	NaN	NaN	NaN	NaN	NaN	NaN	NaN	NaN	NaN	NaN	NaN	2.146	0.458	0.344	2.146	0.318	0.279	NaN	NaN	NaN	NaN	NaN	NaN	NaN	NaN	NaN	NaN	NaN	NaN	2.109	0.626	0.747	2.114	0.498	0.687	NaN	NaN	NaN	2.173	0.265	0.714	2.203	0.067	0.626
429	2.145	NaN	NaN	NaN	NaN	NaN	NaN	NaN	NaN	NaN	NaN	NaN	NaN	NaN	NaN	NaN	2.146	0.458	0.344	2.146	0.318	0.279	NaN	NaN	NaN	NaN	NaN	NaN	NaN	NaN	NaN	NaN	NaN	NaN	2.109	0.626	0.747	2.115	0.498	0.687	NaN	NaN	NaN	2.173	0.265	0.714	2.203	0.067	0.626
430	2.15	NaN	NaN	NaN	NaN	NaN	NaN	NaN	NaN	NaN	NaN	NaN	NaN	NaN	NaN	NaN	2.147	0.458	0.344	2.146	0.317	0.279	NaN	NaN	NaN	NaN	NaN	NaN	NaN	NaN	NaN	NaN	NaN	NaN	2.109	0.627	0.747	2.115	0.499	0.687	NaN	NaN	NaN	2.173	0.265	0.714	2.203	0.067	0.626
431	2.155	NaN	NaN	NaN	NaN	NaN	NaN	NaN	NaN	NaN	NaN	NaN	NaN	NaN	NaN	NaN	2.147	0.457	0.344	2.145	0.317	0.279	NaN	NaN	NaN	NaN	NaN	NaN	NaN	NaN	NaN	NaN	NaN	NaN	2.109	0.627	0.747	2.115	0.499	0.687	NaN	NaN	NaN	2.174	0.265	0.714	2.203	0.067	0.626
432	2.16	NaN	NaN	NaN	NaN	NaN	NaN	NaN	NaN	NaN	NaN	NaN	NaN	NaN	NaN	NaN	2.147	0.457	0.344	2.145	0.317	0.279	NaN	NaN	NaN	NaN	NaN	NaN	NaN	NaN	NaN	NaN	NaN	NaN	2.109	0.627	0.746	2.115	0.499	0.687	NaN	NaN	NaN	2.174	0.265	0.714	2.203	0.067	0.626
433	2.165	NaN	NaN	NaN	NaN	NaN	NaN	NaN	NaN	NaN	NaN	NaN	NaN	NaN	NaN	NaN	2.146	0.457	0.344	2.145	0.317	0.279	NaN	NaN	NaN	NaN	NaN	NaN	NaN	NaN	NaN	NaN	NaN	NaN	2.109	0.627	0.746	2.114	0.498	0.686	NaN	NaN	NaN	2.173	0.264	0.713	2.203	0.067	0.626
434	2.17	NaN	NaN	NaN	NaN	NaN	NaN	NaN	NaN	NaN	NaN	NaN	NaN	NaN	NaN	NaN	2.146	0.457	0.343	2.145	0.317	0.278	NaN	NaN	NaN	NaN	NaN	NaN	NaN	NaN	NaN	NaN	NaN	NaN	2.109	0.627	0.746	2.114	0.498	0.686	NaN	NaN	NaN	2.171	0.263	0.71	2.203	0.067	0.626
435	2.175	NaN	NaN	NaN	NaN	NaN	NaN	NaN	NaN	NaN	NaN	NaN	NaN	NaN	NaN	NaN	2.145	0.457	0.343	2.144	0.317	0.278	NaN	NaN	NaN	NaN	NaN	NaN	NaN	NaN	NaN	NaN	NaN	NaN	2.109	0.627	0.746	2.114	0.498	0.686	NaN	NaN	NaN	2.171	0.262	0.71	2.203	0.067	0.626
436	2.18	NaN	NaN	NaN	NaN	NaN	NaN	NaN	NaN	NaN	NaN	NaN	NaN	NaN	NaN	NaN	2.143	0.457	0.343	2.144	0.316	0.278	NaN	NaN	NaN	NaN	NaN	NaN	NaN	NaN	NaN	NaN	NaN	NaN	2.109	0.627	0.746	2.114	0.498	0.687	NaN	NaN	NaN	2.171	0.262	0.71	2.203	0.067	0.626
437	2.185	NaN	NaN	NaN	NaN	NaN	NaN	NaN	NaN	NaN	NaN	NaN	NaN	NaN	NaN	NaN	2.142	0.458	0.342	2.144	0.316	0.278	NaN	NaN	NaN	NaN	NaN	NaN	NaN	NaN	NaN	NaN	NaN	NaN	2.109	0.627	0.746	2.114	0.498	0.686	NaN	NaN	NaN	2.171	0.263	0.71	2.203	0.067	0.626
438	2.19	NaN	NaN	NaN	NaN	NaN	NaN	NaN	NaN	NaN	NaN	NaN	NaN	NaN	NaN	NaN	2.141	0.458	0.342	2.144	0.316	0.278	NaN	NaN	NaN	NaN	NaN	NaN	NaN	NaN	NaN	NaN	NaN	NaN	2.109	0.627	0.746	2.113	0.499	0.686	NaN	NaN	NaN	2.171	0.263	0.71	2.203	0.067	0.626
439	2.195	NaN	NaN	NaN	NaN	NaN	NaN	NaN	NaN	NaN	NaN	NaN	NaN	NaN	NaN	NaN	2.139	0.458	0.341	2.144	0.316	0.277	NaN	NaN	NaN	NaN	NaN	NaN	NaN	NaN	NaN	NaN	NaN	NaN	2.108	0.627	0.746	2.113	0.498	0.685	NaN	NaN	NaN	2.171	0.263	0.71	2.203	0.067	0.626
440	2.2	NaN	NaN	NaN	NaN	NaN	NaN	NaN	NaN	NaN	NaN	NaN	NaN	NaN	NaN	NaN	2.139	0.458	0.341	2.143	0.316	0.277	NaN	NaN	NaN	NaN	NaN	NaN	NaN	NaN	NaN	NaN	NaN	NaN	2.108	0.627	0.746	2.113	0.499	0.685	NaN	NaN	NaN	2.171	0.263	0.709	2.203	0.067	0.626
441	2.205	NaN	NaN	NaN	NaN	NaN	NaN	NaN	NaN	NaN	NaN	NaN	NaN	NaN	NaN	NaN	2.139	0.458	0.341	2.143	0.316	0.277	NaN	NaN	NaN	NaN	NaN	NaN	NaN	NaN	NaN	NaN	NaN	NaN	2.108	0.627	0.745	2.114	0.499	0.684	NaN	NaN	NaN	2.171	0.263	0.709	2.203	0.067	0.626
442	2.21	NaN	NaN	NaN	NaN	NaN	NaN	NaN	NaN	NaN	NaN	NaN	NaN	NaN	NaN	NaN	2.14	0.458	0.341	2.143	0.316	0.277	NaN	NaN	NaN	NaN	NaN	NaN	NaN	NaN	NaN	NaN	NaN	NaN	2.108	0.627	0.745	2.114	0.499	0.683	NaN	NaN	NaN	2.172	0.263	0.709	2.203	0.067	0.626
443	2.215	NaN	NaN	NaN	NaN	NaN	NaN	NaN	NaN	NaN	NaN	NaN	NaN	NaN	NaN	NaN	2.14	0.457	0.341	2.143	0.316	0.277	NaN	NaN	NaN	NaN	NaN	NaN	NaN	NaN	NaN	NaN	NaN	NaN	2.108	0.627	0.745	2.114	0.499	0.683	NaN	NaN	NaN	2.172	0.263	0.709	2.203	0.067	0.626
444	2.22	NaN	NaN	NaN	NaN	NaN	NaN	NaN	NaN	NaN	NaN	NaN	NaN	NaN	NaN	NaN	2.141	0.457	0.341	2.142	0.316	0.276	NaN	NaN	NaN	NaN	NaN	NaN	NaN	NaN	NaN	NaN	NaN	NaN	2.108	0.627	0.745	2.114	0.499	0.682	NaN	NaN	NaN	2.172	0.264	0.709	2.203	0.067	0.625
445	2.225	NaN	NaN	NaN	NaN	NaN	NaN	NaN	NaN	NaN	NaN	NaN	NaN	NaN	NaN	NaN	2.142	0.457	0.341	2.142	0.316	0.276	NaN	NaN	NaN	NaN	NaN	NaN	NaN	NaN	NaN	NaN	NaN	NaN	2.108	0.627	0.745	2.114	0.499	0.682	NaN	NaN	NaN	2.172	0.264	0.709	2.203	0.067	0.626
446	2.23	NaN	NaN	NaN	NaN	NaN	NaN	NaN	NaN	NaN	NaN	NaN	NaN	NaN	NaN	NaN	2.142	0.457	0.341	2.142	0.316	0.276	NaN	NaN	NaN	NaN	NaN	NaN	NaN	NaN	NaN	NaN	NaN	NaN	2.108	0.627	0.744	2.114	0.499	0.682	NaN	NaN	NaN	2.172	0.264	0.709	2.203	0.067	0.626
447	2.235	NaN	NaN	NaN	NaN	NaN	NaN	NaN	NaN	NaN	NaN	NaN	NaN	NaN	NaN	NaN	2.142	0.457	0.341	2.141	0.316	0.275	NaN	NaN	NaN	NaN	NaN	NaN	NaN	NaN	NaN	NaN	NaN	NaN	2.108	0.627	0.744	2.114	0.499	0.682	NaN	NaN	NaN	2.173	0.264	0.709	2.203	0.067	0.626
448	2.24	NaN	NaN	NaN	NaN	NaN	NaN	NaN	NaN	NaN	NaN	NaN	NaN	NaN	NaN	NaN	2.142	0.457	0.341	2.141	0.316	0.275	NaN	NaN	NaN	NaN	NaN	NaN	NaN	NaN	NaN	NaN	NaN	NaN	2.109	0.628	0.744	2.115	0.499	0.682	NaN	NaN	NaN	2.173	0.265	0.71	2.203	0.067	0.626
449	2.245	NaN	NaN	NaN	NaN	NaN	NaN	NaN	NaN	NaN	NaN	NaN	NaN	NaN	NaN	NaN	2.141	0.456	0.341	2.141	0.316	0.275	NaN	NaN	NaN	NaN	NaN	NaN	NaN	NaN	NaN	NaN	NaN	NaN	2.109	0.628	0.744	2.116	0.5	0.682	NaN	NaN	NaN	2.174	0.265	0.71	2.203	0.067	0.626
450	2.25	NaN	NaN	NaN	NaN	NaN	NaN	NaN	NaN	NaN	NaN	NaN	NaN	NaN	NaN	NaN	2.141	0.456	0.341	2.141	0.316	0.275	NaN	NaN	NaN	NaN	NaN	NaN	NaN	NaN	NaN	NaN	NaN	NaN	2.109	0.629	0.744	2.117	0.501	0.683	NaN	NaN	NaN	2.174	0.265	0.71	2.203	0.067	0.626
451	2.255	NaN	NaN	NaN	NaN	NaN	NaN	NaN	NaN	NaN	NaN	NaN	NaN	NaN	NaN	NaN	2.14	0.456	0.34	2.14	0.316	0.274	NaN	NaN	NaN	NaN	NaN	NaN	NaN	NaN	NaN	NaN	NaN	NaN	2.109	0.629	0.744	2.117	0.501	0.683	NaN	NaN	NaN	2.174	0.265	0.71	2.203	0.067	0.626
452	2.26	NaN	NaN	NaN	NaN	NaN	NaN	NaN	NaN	NaN	NaN	NaN	NaN	NaN	NaN	NaN	2.137	0.457	0.339	2.14	0.316	0.274	NaN	NaN	NaN	NaN	NaN	NaN	NaN	NaN	NaN	NaN	NaN	NaN	2.109	0.629	0.744	2.118	0.501	0.683	NaN	NaN	NaN	2.174	0.265	0.711	2.203	0.067	0.626
453	2.265	NaN	NaN	NaN	NaN	NaN	NaN	NaN	NaN	NaN	NaN	NaN	NaN	NaN	NaN	NaN	2.135	0.457	0.338	2.139	0.316	0.274	NaN	NaN	NaN	NaN	NaN	NaN	NaN	NaN	NaN	NaN	NaN	NaN	2.11	0.629	0.744	2.118	0.502	0.683	NaN	NaN	NaN	2.174	0.265	0.711	2.203	0.067	0.626
454	2.27	NaN	NaN	NaN	NaN	NaN	NaN	NaN	NaN	NaN	NaN	NaN	NaN	NaN	NaN	NaN	2.135	0.457	0.338	2.139	0.316	0.274	NaN	NaN	NaN	NaN	NaN	NaN	NaN	NaN	NaN	NaN	NaN	NaN	2.11	0.629	0.744	2.118	0.502	0.683	NaN	NaN	NaN	2.174	0.265	0.711	2.203	0.067	0.626
455	2.275	NaN	NaN	NaN	NaN	NaN	NaN	NaN	NaN	NaN	NaN	NaN	NaN	NaN	NaN	NaN	2.134	0.457	0.338	2.139	0.316	0.274	NaN	NaN	NaN	NaN	NaN	NaN	NaN	NaN	NaN	NaN	NaN	NaN	2.11	0.629	0.744	2.119	0.502	0.683	NaN	NaN	NaN	2.175	0.265	0.711	2.203	0.067	0.626
456	2.28	NaN	NaN	NaN	NaN	NaN	NaN	NaN	NaN	NaN	NaN	NaN	NaN	NaN	NaN	NaN	2.135	0.457	0.337	2.138	0.316	0.274	NaN	NaN	NaN	NaN	NaN	NaN	NaN	NaN	NaN	NaN	NaN	NaN	2.111	0.629	0.744	2.119	0.502	0.683	NaN	NaN	NaN	2.175	0.265	0.711	2.203	0.067	0.626
457	2.285	NaN	NaN	NaN	NaN	NaN	NaN	NaN	NaN	NaN	NaN	NaN	NaN	NaN	NaN	NaN	2.136	0.456	0.337	2.138	0.316	0.273	NaN	NaN	NaN	NaN	NaN	NaN	NaN	NaN	NaN	NaN	NaN	NaN	2.111	0.629	0.744	2.119	0.502	0.683	NaN	NaN	NaN	2.175	0.265	0.711	2.203	0.067	0.626
458	2.29	NaN	NaN	NaN	NaN	NaN	NaN	NaN	NaN	NaN	NaN	NaN	NaN	NaN	NaN	NaN	2.137	0.456	0.337	2.138	0.316	0.273	NaN	NaN	NaN	NaN	NaN	NaN	NaN	NaN	NaN	NaN	NaN	NaN	2.111	0.629	0.744	2.12	0.502	0.683	NaN	NaN	NaN	2.175	0.265	0.711	2.203	0.067	0.626
459	2.295	NaN	NaN	NaN	NaN	NaN	NaN	NaN	NaN	NaN	NaN	NaN	NaN	NaN	NaN	NaN	2.137	0.456	0.337	2.137	0.316	0.273	NaN	NaN	NaN	NaN	NaN	NaN	NaN	NaN	NaN	NaN	NaN	NaN	2.112	0.629	0.743	2.12	0.502	0.683	NaN	NaN	NaN	2.176	0.265	0.711	2.203	0.067	0.626
460	2.3	NaN	NaN	NaN	NaN	NaN	NaN	NaN	NaN	NaN	NaN	NaN	NaN	NaN	NaN	NaN	2.136	0.456	0.337	2.137	0.316	0.273	NaN	NaN	NaN	NaN	NaN	NaN	NaN	NaN	NaN	NaN	NaN	NaN	2.112	0.629	0.743	2.12	0.502	0.683	NaN	NaN	NaN	2.176	0.265	0.711	2.203	0.067	0.626
461	2.305	NaN	NaN	NaN	NaN	NaN	NaN	NaN	NaN	NaN	NaN	NaN	NaN	NaN	NaN	NaN	2.137	0.455	0.336	2.137	0.316	0.273	NaN	NaN	NaN	NaN	NaN	NaN	NaN	NaN	NaN	NaN	NaN	NaN	2.112	0.629	0.743	2.121	0.502	0.683	NaN	NaN	NaN	2.176	0.265	0.711	2.203	0.067	0.626
462	2.31	NaN	NaN	NaN	NaN	NaN	NaN	NaN	NaN	NaN	NaN	NaN	NaN	NaN	NaN	NaN	2.135	0.456	0.336	2.136	0.315	0.273	NaN	NaN	NaN	NaN	NaN	NaN	NaN	NaN	NaN	NaN	NaN	NaN	2.113	0.629	0.743	2.121	0.502	0.683	NaN	NaN	NaN	2.176	0.265	0.711	2.203	0.067	0.626
463	2.315	NaN	NaN	NaN	NaN	NaN	NaN	NaN	NaN	NaN	NaN	NaN	NaN	NaN	NaN	NaN	2.133	0.456	0.335	2.136	0.315	0.272	NaN	NaN	NaN	NaN	NaN	NaN	NaN	NaN	NaN	NaN	NaN	NaN	2.113	0.629	0.743	2.121	0.502	0.683	NaN	NaN	NaN	2.176	0.265	0.711	2.203	0.067	0.626
464	2.32	NaN	NaN	NaN	NaN	NaN	NaN	NaN	NaN	NaN	NaN	NaN	NaN	NaN	NaN	NaN	2.132	0.456	0.334	2.136	0.315	0.272	NaN	NaN	NaN	NaN	NaN	NaN	NaN	NaN	NaN	NaN	NaN	NaN	2.113	0.629	0.743	2.121	0.502	0.683	NaN	NaN	NaN	2.176	0.265	0.711	2.203	0.067	0.626
465	2.325	NaN	NaN	NaN	NaN	NaN	NaN	NaN	NaN	NaN	NaN	NaN	NaN	NaN	NaN	NaN	2.132	0.456	0.334	2.136	0.315	0.272	NaN	NaN	NaN	NaN	NaN	NaN	NaN	NaN	NaN	NaN	NaN	NaN	2.114	0.629	0.743	2.121	0.502	0.683	NaN	NaN	NaN	2.176	0.265	0.711	2.203	0.067	0.626
466	2.33	NaN	NaN	NaN	NaN	NaN	NaN	NaN	NaN	NaN	NaN	NaN	NaN	NaN	NaN	NaN	2.132	0.456	0.334	2.135	0.315	0.272	NaN	NaN	NaN	NaN	NaN	NaN	NaN	NaN	NaN	NaN	NaN	NaN	2.114	0.629	0.743	2.121	0.502	0.683	NaN	NaN	NaN	2.176	0.265	0.711	2.203	0.067	0.626
467	2.335	NaN	NaN	NaN	NaN	NaN	NaN	NaN	NaN	NaN	NaN	NaN	NaN	NaN	NaN	NaN	2.132	0.456	0.334	2.135	0.315	0.272	NaN	NaN	NaN	NaN	NaN	NaN	NaN	NaN	NaN	NaN	NaN	NaN	2.114	0.629	0.743	2.121	0.502	0.683	NaN	NaN	NaN	2.176	0.265	0.711	2.203	0.067	0.626
468	2.34	NaN	NaN	NaN	NaN	NaN	NaN	NaN	NaN	NaN	NaN	NaN	NaN	NaN	NaN	NaN	2.131	0.456	0.334	2.135	0.315	0.272	NaN	NaN	NaN	NaN	NaN	NaN	NaN	NaN	NaN	NaN	NaN	NaN	2.114	0.629	0.743	2.121	0.502	0.683	NaN	NaN	NaN	2.176	0.265	0.711	2.203	0.067	0.626
469	2.345	NaN	NaN	NaN	NaN	NaN	NaN	NaN	NaN	NaN	NaN	NaN	NaN	NaN	NaN	NaN	2.131	0.455	0.334	2.135	0.315	0.271	NaN	NaN	NaN	NaN	NaN	NaN	NaN	NaN	NaN	NaN	NaN	NaN	2.114	0.629	0.743	2.121	0.502	0.683	NaN	NaN	NaN	2.176	0.265	0.711	2.203	0.067	0.626
470	2.35	NaN	NaN	NaN	NaN	NaN	NaN	NaN	NaN	NaN	NaN	NaN	NaN	NaN	NaN	NaN	2.131	0.455	0.334	2.134	0.315	0.271	NaN	NaN	NaN	NaN	NaN	NaN	NaN	NaN	NaN	NaN	NaN	NaN	2.114	0.629	0.743	2.121	0.502	0.683	NaN	NaN	NaN	2.176	0.265	0.711	2.203	0.067	0.626
471	2.355	NaN	NaN	NaN	NaN	NaN	NaN	NaN	NaN	NaN	NaN	NaN	NaN	NaN	NaN	NaN	2.131	0.455	0.334	2.134	0.315	0.271	NaN	NaN	NaN	NaN	NaN	NaN	NaN	NaN	NaN	NaN	NaN	NaN	2.115	0.629	0.743	2.121	0.502	0.683	NaN	NaN	NaN	2.176	0.264	0.711	2.203	0.067	0.626
472	2.36	NaN	NaN	NaN	NaN	NaN	NaN	NaN	NaN	NaN	NaN	NaN	NaN	NaN	NaN	NaN	2.131	0.455	0.334	2.134	0.315	0.271	NaN	NaN	NaN	NaN	NaN	NaN	NaN	NaN	NaN	NaN	NaN	NaN	2.115	0.629	0.743	2.121	0.502	0.683	NaN	NaN	NaN	2.176	0.264	0.71	2.203	0.067	0.626
473	2.365	NaN	NaN	NaN	NaN	NaN	NaN	NaN	NaN	NaN	NaN	NaN	NaN	NaN	NaN	NaN	2.129	0.455	0.333	2.134	0.315	0.271	NaN	NaN	NaN	NaN	NaN	NaN	NaN	NaN	NaN	NaN	NaN	NaN	2.115	0.629	0.742	2.121	0.502	0.683	NaN	NaN	NaN	2.176	0.264	0.71	2.203	0.067	0.626
474	2.37	NaN	NaN	NaN	NaN	NaN	NaN	NaN	NaN	NaN	NaN	NaN	NaN	NaN	NaN	NaN	2.127	0.456	0.332	2.133	0.315	0.27	NaN	NaN	NaN	NaN	NaN	NaN	NaN	NaN	NaN	NaN	NaN	NaN	2.115	0.629	0.742	2.121	0.502	0.683	NaN	NaN	NaN	2.176	0.264	0.71	2.203	0.067	0.626
475	2.375	NaN	NaN	NaN	NaN	NaN	NaN	NaN	NaN	NaN	NaN	NaN	NaN	NaN	NaN	NaN	2.125	0.456	0.331	2.132	0.315	0.27	NaN	NaN	NaN	NaN	NaN	NaN	NaN	NaN	NaN	NaN	NaN	NaN	2.115	0.629	0.742	2.121	0.502	0.683	NaN	NaN	NaN	2.176	0.264	0.71	2.203	0.067	0.626
476	2.38	NaN	NaN	NaN	NaN	NaN	NaN	NaN	NaN	NaN	NaN	NaN	NaN	NaN	NaN	NaN	2.124	0.456	0.331	2.132	0.314	0.27	NaN	NaN	NaN	NaN	NaN	NaN	NaN	NaN	NaN	NaN	NaN	NaN	2.115	0.629	0.742	2.121	0.502	0.683	NaN	NaN	NaN	2.176	0.264	0.71	2.203	0.067	0.626
477	2.385	NaN	NaN	NaN	NaN	NaN	NaN	NaN	NaN	NaN	NaN	NaN	NaN	NaN	NaN	NaN	2.124	0.456	0.33	2.131	0.314	0.27	NaN	NaN	NaN	NaN	NaN	NaN	NaN	NaN	NaN	NaN	NaN	NaN	2.115	0.629	0.742	2.121	0.502	0.683	NaN	NaN	NaN	2.176	0.264	0.71	2.203	0.067	0.626
478	2.39	NaN	NaN	NaN	NaN	NaN	NaN	NaN	NaN	NaN	NaN	NaN	NaN	NaN	NaN	NaN	2.125	0.455	0.33	2.131	0.314	0.269	NaN	NaN	NaN	NaN	NaN	NaN	NaN	NaN	NaN	NaN	NaN	NaN	2.115	0.629	0.742	2.121	0.502	0.683	NaN	NaN	NaN	2.176	0.264	0.71	2.203	0.067	0.626
479	2.395	NaN	NaN	NaN	NaN	NaN	NaN	NaN	NaN	NaN	NaN	NaN	NaN	NaN	NaN	NaN	2.125	0.455	0.33	2.13	0.314	0.269	NaN	NaN	NaN	NaN	NaN	NaN	NaN	NaN	NaN	NaN	NaN	NaN	2.115	0.629	0.741	2.121	0.502	0.683	NaN	NaN	NaN	2.176	0.264	0.71	2.203	0.067	0.626
480	2.4	NaN	NaN	NaN	NaN	NaN	NaN	NaN	NaN	NaN	NaN	NaN	NaN	NaN	NaN	NaN	2.125	0.455	0.33	2.13	0.315	0.269	NaN	NaN	NaN	NaN	NaN	NaN	NaN	NaN	NaN	NaN	NaN	NaN	2.115	0.629	0.741	2.121	0.502	0.683	NaN	NaN	NaN	2.176	0.264	0.71	2.203	0.067	0.626
481	2.405	NaN	NaN	NaN	NaN	NaN	NaN	NaN	NaN	NaN	NaN	NaN	NaN	NaN	NaN	NaN	2.125	0.454	0.329	2.129	0.315	0.269	NaN	NaN	NaN	NaN	NaN	NaN	NaN	NaN	NaN	NaN	NaN	NaN	2.116	0.629	0.741	2.121	0.502	0.683	NaN	NaN	NaN	2.176	0.264	0.71	2.203	0.067	0.626
482	2.41	NaN	NaN	NaN	NaN	NaN	NaN	NaN	NaN	NaN	NaN	NaN	NaN	NaN	NaN	NaN	2.124	0.454	0.329	2.129	0.315	0.269	NaN	NaN	NaN	NaN	NaN	NaN	NaN	NaN	NaN	NaN	NaN	NaN	2.116	0.629	0.741	2.122	0.503	0.683	NaN	NaN	NaN	2.176	0.264	0.71	2.203	0.067	0.626
483	2.415	NaN	NaN	NaN	NaN	NaN	NaN	NaN	NaN	NaN	NaN	NaN	NaN	NaN	NaN	NaN	2.123	0.455	0.328	2.128	0.315	0.268	NaN	NaN	NaN	NaN	NaN	NaN	NaN	NaN	NaN	NaN	NaN	NaN	2.116	0.63	0.741	2.122	0.504	0.684	NaN	NaN	NaN	2.176	0.265	0.71	2.203	0.067	0.626
484	2.42	NaN	NaN	NaN	NaN	NaN	NaN	NaN	NaN	NaN	NaN	NaN	NaN	NaN	NaN	NaN	2.121	0.455	0.328	2.128	0.315	0.268	NaN	NaN	NaN	NaN	NaN	NaN	NaN	NaN	NaN	NaN	NaN	NaN	2.116	0.63	0.741	2.122	0.504	0.684	NaN	NaN	NaN	2.176	0.265	0.71	2.203	0.067	0.626
485	2.425	NaN	NaN	NaN	NaN	NaN	NaN	NaN	NaN	NaN	NaN	NaN	NaN	NaN	NaN	NaN	2.121	0.455	0.327	2.127	0.315	0.268	NaN	NaN	NaN	NaN	NaN	NaN	NaN	NaN	NaN	NaN	NaN	NaN	2.116	0.63	0.741	2.122	0.504	0.683	NaN	NaN	NaN	2.176	0.265	0.71	2.203	0.067	0.626
486	2.43	NaN	NaN	NaN	NaN	NaN	NaN	NaN	NaN	NaN	NaN	NaN	NaN	NaN	NaN	NaN	2.122	0.455	0.327	2.127	0.314	0.268	NaN	NaN	NaN	NaN	NaN	NaN	NaN	NaN	NaN	NaN	NaN	NaN	2.116	0.629	0.74	2.122	0.504	0.683	NaN	NaN	NaN	2.176	0.265	0.71	2.203	0.067	0.626
487	2.435	NaN	NaN	NaN	NaN	NaN	NaN	NaN	NaN	NaN	NaN	NaN	NaN	NaN	NaN	NaN	2.122	0.455	0.327	2.127	0.314	0.267	NaN	NaN	NaN	NaN	NaN	NaN	NaN	NaN	NaN	NaN	NaN	NaN	2.116	0.629	0.74	2.122	0.504	0.683	NaN	NaN	NaN	2.176	0.265	0.709	2.203	0.067	0.626
488	2.44	NaN	NaN	NaN	NaN	NaN	NaN	NaN	NaN	NaN	NaN	NaN	NaN	NaN	NaN	NaN	2.122	0.454	0.327	2.126	0.314	0.267	NaN	NaN	NaN	NaN	NaN	NaN	NaN	NaN	NaN	NaN	NaN	NaN	2.116	0.629	0.74	2.122	0.504	0.683	NaN	NaN	NaN	2.176	0.265	0.709	2.203	0.067	0.625
489	2.445	NaN	NaN	NaN	NaN	NaN	NaN	NaN	NaN	NaN	NaN	NaN	NaN	NaN	NaN	NaN	2.122	0.454	0.327	2.126	0.314	0.267	NaN	NaN	NaN	NaN	NaN	NaN	NaN	NaN	NaN	NaN	NaN	NaN	2.116	0.629	0.74	2.122	0.503	0.682	NaN	NaN	NaN	2.176	0.265	0.709	2.203	0.067	0.626
490	2.45	NaN	NaN	NaN	NaN	NaN	NaN	NaN	NaN	NaN	NaN	NaN	NaN	NaN	NaN	NaN	2.121	0.454	0.327	2.125	0.314	0.266	NaN	NaN	NaN	NaN	NaN	NaN	NaN	NaN	NaN	NaN	NaN	NaN	2.116	0.629	0.739	2.122	0.503	0.682	NaN	NaN	NaN	2.176	0.265	0.709	2.203	0.067	0.626
491	2.455	NaN	NaN	NaN	NaN	NaN	NaN	NaN	NaN	NaN	NaN	NaN	NaN	NaN	NaN	NaN	2.12	0.454	0.327	2.125	0.313	0.266	NaN	NaN	NaN	NaN	NaN	NaN	NaN	NaN	NaN	NaN	NaN	NaN	2.116	0.629	0.739	2.123	0.503	0.682	NaN	NaN	NaN	2.176	0.265	0.709	2.203	0.067	0.626
492	2.46	NaN	NaN	NaN	NaN	NaN	NaN	NaN	NaN	NaN	NaN	NaN	NaN	NaN	NaN	NaN	2.118	0.455	0.326	2.125	0.313	0.266	NaN	NaN	NaN	NaN	NaN	NaN	NaN	NaN	NaN	NaN	NaN	NaN	2.116	0.629	0.739	2.123	0.503	0.682	NaN	NaN	NaN	2.176	0.265	0.709	2.203	0.067	0.626
493	2.465	NaN	NaN	NaN	NaN	NaN	NaN	NaN	NaN	NaN	NaN	NaN	NaN	NaN	NaN	NaN	2.117	0.455	0.326	2.124	0.313	0.266	NaN	NaN	NaN	NaN	NaN	NaN	NaN	NaN	NaN	NaN	NaN	NaN	2.116	0.629	0.739	2.123	0.503	0.682	NaN	NaN	NaN	2.177	0.266	0.709	2.203	0.067	0.626
494	2.47	NaN	NaN	NaN	NaN	NaN	NaN	NaN	NaN	NaN	NaN	NaN	NaN	NaN	NaN	NaN	2.116	0.455	0.326	2.124	0.313	0.265	NaN	NaN	NaN	NaN	NaN	NaN	NaN	NaN	NaN	NaN	NaN	NaN	2.116	0.629	0.739	2.123	0.503	0.682	NaN	NaN	NaN	2.177	0.266	0.709	2.203	0.067	0.626
495	2.475	NaN	NaN	NaN	NaN	NaN	NaN	NaN	NaN	NaN	NaN	NaN	NaN	NaN	NaN	NaN	2.117	0.455	0.325	2.123	0.313	0.265	NaN	NaN	NaN	NaN	NaN	NaN	NaN	NaN	NaN	NaN	NaN	NaN	2.116	0.629	0.738	2.123	0.503	0.682	NaN	NaN	NaN	2.177	0.267	0.709	2.203	0.067	0.626
496	2.48	NaN	NaN	NaN	NaN	NaN	NaN	NaN	NaN	NaN	NaN	NaN	NaN	NaN	NaN	NaN	2.117	0.455	0.325	2.123	0.313	0.265	NaN	NaN	NaN	NaN	NaN	NaN	NaN	NaN	NaN	NaN	NaN	NaN	2.116	0.63	0.738	2.123	0.503	0.682	NaN	NaN	NaN	2.177	0.267	0.709	2.203	0.067	0.626
497	2.485	NaN	NaN	NaN	NaN	NaN	NaN	NaN	NaN	NaN	NaN	NaN	NaN	NaN	NaN	NaN	2.117	0.454	0.325	2.123	0.313	0.265	NaN	NaN	NaN	NaN	NaN	NaN	NaN	NaN	NaN	NaN	NaN	NaN	2.116	0.63	0.738	2.123	0.503	0.681	NaN	NaN	NaN	2.177	0.267	0.709	2.203	0.067	0.626
498	2.49	NaN	NaN	NaN	NaN	NaN	NaN	NaN	NaN	NaN	NaN	NaN	NaN	NaN	NaN	NaN	2.117	0.454	0.324	2.122	0.313	0.265	NaN	NaN	NaN	NaN	NaN	NaN	NaN	NaN	NaN	NaN	NaN	NaN	2.117	0.63	0.738	2.123	0.503	0.681	NaN	NaN	NaN	2.177	0.267	0.709	2.203	0.067	0.626
499	2.495	NaN	NaN	NaN	NaN	NaN	NaN	NaN	NaN	NaN	NaN	NaN	NaN	NaN	NaN	NaN	2.117	0.454	0.324	2.122	0.313	0.265	NaN	NaN	NaN	NaN	NaN	NaN	NaN	NaN	NaN	NaN	NaN	NaN	2.117	0.63	0.738	2.123	0.503	0.681	NaN	NaN	NaN	2.177	0.267	0.709	2.203	0.067	0.626
500	2.5	NaN	NaN	NaN	NaN	NaN	NaN	NaN	NaN	NaN	NaN	NaN	NaN	NaN	NaN	NaN	2.116	0.454	0.323	2.122	0.313	0.265	NaN	NaN	NaN	NaN	NaN	NaN	NaN	NaN	NaN	NaN	NaN	NaN	2.116	0.63	0.737	2.122	0.503	0.68	NaN	NaN	NaN	2.177	0.267	0.709	2.203	0.067	0.626
501	2.505	NaN	NaN	NaN	NaN	NaN	NaN	NaN	NaN	NaN	NaN	NaN	NaN	NaN	NaN	NaN	2.115	0.454	0.323	2.121	0.313	0.265	NaN	NaN	NaN	NaN	NaN	NaN	NaN	NaN	NaN	NaN	NaN	NaN	2.116	0.63	0.737	2.122	0.503	0.68	NaN	NaN	NaN	2.177	0.267	0.709	2.203	0.067	0.625
502	2.51	NaN	NaN	NaN	NaN	NaN	NaN	NaN	NaN	NaN	NaN	NaN	NaN	NaN	NaN	NaN	2.114	0.454	0.322	2.121	0.313	0.265	NaN	NaN	NaN	NaN	NaN	NaN	NaN	NaN	NaN	NaN	NaN	NaN	2.116	0.63	0.737	2.122	0.503	0.679	NaN	NaN	NaN	2.177	0.267	0.709	2.203	0.067	0.626
503	2.515	NaN	NaN	NaN	NaN	NaN	NaN	NaN	NaN	NaN	NaN	NaN	NaN	NaN	NaN	NaN	2.113	0.454	0.322	2.121	0.313	0.265	NaN	NaN	NaN	NaN	NaN	NaN	NaN	NaN	NaN	NaN	NaN	NaN	2.116	0.63	0.736	2.122	0.504	0.679	NaN	NaN	NaN	2.177	0.267	0.709	2.203	0.067	0.626
504	2.52	NaN	NaN	NaN	NaN	NaN	NaN	NaN	NaN	NaN	NaN	NaN	NaN	NaN	NaN	NaN	2.112	0.454	0.322	2.121	0.313	0.264	NaN	NaN	NaN	NaN	NaN	NaN	NaN	NaN	NaN	NaN	NaN	NaN	2.117	0.63	0.736	2.122	0.504	0.678	NaN	NaN	NaN	2.177	0.268	0.709	2.203	0.067	0.625
505	2.525	NaN	NaN	NaN	NaN	NaN	NaN	NaN	NaN	NaN	NaN	NaN	NaN	NaN	NaN	NaN	2.11	0.454	0.321	2.12	0.313	0.264	NaN	NaN	NaN	NaN	NaN	NaN	NaN	NaN	NaN	NaN	NaN	NaN	2.117	0.63	0.736	2.122	0.504	0.678	NaN	NaN	NaN	2.178	0.268	0.709	2.203	0.067	0.626
506	2.53	NaN	NaN	NaN	NaN	NaN	NaN	NaN	NaN	NaN	NaN	NaN	NaN	NaN	NaN	NaN	2.108	0.455	0.321	2.12	0.313	0.264	NaN	NaN	NaN	NaN	NaN	NaN	NaN	NaN	NaN	NaN	NaN	NaN	2.117	0.63	0.736	2.121	0.504	0.678	NaN	NaN	NaN	2.178	0.268	0.709	2.203	0.067	0.625
507	2.535	NaN	NaN	NaN	NaN	NaN	NaN	NaN	NaN	NaN	NaN	NaN	NaN	NaN	NaN	NaN	2.108	0.454	0.321	2.12	0.313	0.264	NaN	NaN	NaN	NaN	NaN	NaN	NaN	NaN	NaN	NaN	NaN	NaN	2.117	0.63	0.735	2.121	0.504	0.678	NaN	NaN	NaN	2.177	0.267	0.708	2.203	0.067	0.626
508	2.54	NaN	NaN	NaN	NaN	NaN	NaN	NaN	NaN	NaN	NaN	NaN	NaN	NaN	NaN	NaN	2.108	0.454	0.321	2.119	0.313	0.263	NaN	NaN	NaN	NaN	NaN	NaN	NaN	NaN	NaN	NaN	NaN	NaN	2.117	0.631	0.735	2.121	0.504	0.678	NaN	NaN	NaN	2.176	0.266	0.707	2.203	0.067	0.625
509	2.545	NaN	NaN	NaN	NaN	NaN	NaN	NaN	NaN	NaN	NaN	NaN	NaN	NaN	NaN	NaN	2.109	0.454	0.321	2.119	0.313	0.263	NaN	NaN	NaN	NaN	NaN	NaN	NaN	NaN	NaN	NaN	NaN	NaN	2.117	0.631	0.735	2.121	0.504	0.678	NaN	NaN	NaN	2.176	0.266	0.706	2.203	0.067	0.625
510	2.55	NaN	NaN	NaN	NaN	NaN	NaN	NaN	NaN	NaN	NaN	NaN	NaN	NaN	NaN	NaN	2.108	0.454	0.32	2.118	0.313	0.263	NaN	NaN	NaN	NaN	NaN	NaN	NaN	NaN	NaN	NaN	NaN	NaN	2.118	0.631	0.735	2.122	0.504	0.678	NaN	NaN	NaN	2.176	0.266	0.706	2.203	0.067	0.626
511	2.555	NaN	NaN	NaN	NaN	NaN	NaN	NaN	NaN	NaN	NaN	NaN	NaN	NaN	NaN	NaN	2.105	0.455	0.319	2.118	0.313	0.262	NaN	NaN	NaN	NaN	NaN	NaN	NaN	NaN	NaN	NaN	NaN	NaN	2.118	0.631	0.735	2.122	0.504	0.678	NaN	NaN	NaN	2.177	0.267	0.707	2.203	0.067	0.625
512	2.56	NaN	NaN	NaN	NaN	NaN	NaN	NaN	NaN	NaN	NaN	NaN	NaN	NaN	NaN	NaN	2.102	0.456	0.319	2.117	0.313	0.262	NaN	NaN	NaN	NaN	NaN	NaN	NaN	NaN	NaN	NaN	NaN	NaN	2.118	0.631	0.734	2.123	0.504	0.677	NaN	NaN	NaN	2.178	0.267	0.708	2.203	0.067	0.626
513	2.565	NaN	NaN	NaN	NaN	NaN	NaN	NaN	NaN	NaN	NaN	NaN	NaN	NaN	NaN	NaN	2.102	0.456	0.318	2.117	0.313	0.262	NaN	NaN	NaN	NaN	NaN	NaN	NaN	NaN	NaN	NaN	NaN	NaN	2.118	0.631	0.734	2.123	0.504	0.677	NaN	NaN	NaN	2.178	0.267	0.708	2.203	0.067	0.625
514	2.57	NaN	NaN	NaN	NaN	NaN	NaN	NaN	NaN	NaN	NaN	NaN	NaN	NaN	NaN	NaN	2.102	0.455	0.318	2.117	0.312	0.262	NaN	NaN	NaN	NaN	NaN	NaN	NaN	NaN	NaN	NaN	NaN	NaN	2.117	0.631	0.734	2.123	0.504	0.677	NaN	NaN	NaN	2.178	0.268	0.707	2.203	0.067	0.626
515	2.575	NaN	NaN	NaN	NaN	NaN	NaN	NaN	NaN	NaN	NaN	NaN	NaN	NaN	NaN	NaN	2.104	0.454	0.318	2.116	0.312	0.262	NaN	NaN	NaN	NaN	NaN	NaN	NaN	NaN	NaN	NaN	NaN	NaN	2.117	0.631	0.733	2.123	0.504	0.677	NaN	NaN	NaN	2.178	0.268	0.707	2.203	0.067	0.625
516	2.58	NaN	NaN	NaN	NaN	NaN	NaN	NaN	NaN	NaN	NaN	NaN	NaN	NaN	NaN	NaN	2.107	0.453	0.318	2.116	0.312	0.261	NaN	NaN	NaN	NaN	NaN	NaN	NaN	NaN	NaN	NaN	NaN	NaN	2.117	0.631	0.733	2.123	0.504	0.677	NaN	NaN	NaN	2.178	0.268	0.707	2.203	0.067	0.626
517	2.585	NaN	NaN	NaN	NaN	NaN	NaN	NaN	NaN	NaN	NaN	NaN	NaN	NaN	NaN	NaN	2.107	0.452	0.318	2.115	0.312	0.261	NaN	NaN	NaN	NaN	NaN	NaN	NaN	NaN	NaN	NaN	NaN	NaN	2.118	0.632	0.733	2.123	0.504	0.677	NaN	NaN	NaN	2.179	0.268	0.707	2.203	0.067	0.626
518	2.59	NaN	NaN	NaN	NaN	NaN	NaN	NaN	NaN	NaN	NaN	NaN	NaN	NaN	NaN	NaN	2.106	0.452	0.317	2.114	0.312	0.26	NaN	NaN	NaN	NaN	NaN	NaN	NaN	NaN	NaN	NaN	NaN	NaN	2.118	0.632	0.733	2.123	0.504	0.677	NaN	NaN	NaN	2.179	0.268	0.707	2.203	0.067	0.625
519	2.595	NaN	NaN	NaN	NaN	NaN	NaN	NaN	NaN	NaN	NaN	NaN	NaN	NaN	NaN	NaN	2.103	0.453	0.316	2.114	0.312	0.26	NaN	NaN	NaN	NaN	NaN	NaN	NaN	NaN	NaN	NaN	NaN	NaN	2.118	0.632	0.733	2.123	0.504	0.677	NaN	NaN	NaN	2.179	0.268	0.707	2.203	0.067	0.625
520	2.6	NaN	NaN	NaN	NaN	NaN	NaN	NaN	NaN	NaN	NaN	NaN	NaN	NaN	NaN	NaN	2.1	0.453	0.315	2.114	0.312	0.26	NaN	NaN	NaN	NaN	NaN	NaN	NaN	NaN	NaN	NaN	NaN	NaN	2.118	0.632	0.732	2.123	0.504	0.677	NaN	NaN	NaN	2.179	0.268	0.707	2.203	0.067	0.626
521	2.605	NaN	NaN	NaN	NaN	NaN	NaN	NaN	NaN	NaN	NaN	NaN	NaN	NaN	NaN	NaN	2.098	0.454	0.314	2.113	0.312	0.259	NaN	NaN	NaN	NaN	NaN	NaN	NaN	NaN	NaN	NaN	NaN	NaN	2.118	0.632	0.732	2.123	0.503	0.676	NaN	NaN	NaN	2.179	0.269	0.707	2.203	0.067	0.625
522	2.61	NaN	NaN	NaN	NaN	NaN	NaN	NaN	NaN	NaN	NaN	NaN	NaN	NaN	NaN	NaN	2.097	0.454	0.314	2.113	0.312	0.259	NaN	NaN	NaN	NaN	NaN	NaN	NaN	NaN	NaN	NaN	NaN	NaN	2.118	0.632	0.731	2.122	0.503	0.676	NaN	NaN	NaN	2.179	0.268	0.707	2.203	0.067	0.626
523	2.615	NaN	NaN	NaN	NaN	NaN	NaN	NaN	NaN	NaN	NaN	NaN	NaN	NaN	NaN	NaN	2.097	0.454	0.314	2.112	0.311	0.259	NaN	NaN	NaN	NaN	NaN	NaN	NaN	NaN	NaN	NaN	NaN	NaN	2.118	0.632	0.731	2.123	0.504	0.676	NaN	NaN	NaN	2.178	0.268	0.706	2.203	0.067	0.625
524	2.62	NaN	NaN	NaN	NaN	NaN	NaN	NaN	NaN	NaN	NaN	NaN	NaN	NaN	NaN	NaN	2.098	0.454	0.314	2.112	0.311	0.258	NaN	NaN	NaN	NaN	NaN	NaN	NaN	NaN	NaN	NaN	NaN	NaN	2.117	0.633	0.731	2.123	0.504	0.676	NaN	NaN	NaN	2.178	0.268	0.705	2.204	0.067	0.625
525	2.625	NaN	NaN	NaN	NaN	NaN	NaN	NaN	NaN	NaN	NaN	NaN	NaN	NaN	NaN	NaN	2.099	0.453	0.314	2.111	0.311	0.258	NaN	NaN	NaN	NaN	NaN	NaN	NaN	NaN	NaN	NaN	NaN	NaN	2.117	0.633	0.731	2.122	0.503	0.674	NaN	NaN	NaN	2.178	0.268	0.705	2.204	0.067	0.625
526	2.63	NaN	NaN	NaN	NaN	NaN	NaN	NaN	NaN	NaN	NaN	NaN	NaN	NaN	NaN	NaN	2.099	0.453	0.314	2.111	0.311	0.258	NaN	NaN	NaN	NaN	NaN	NaN	NaN	NaN	NaN	NaN	NaN	NaN	2.117	0.633	0.73	2.123	0.503	0.673	NaN	NaN	NaN	2.178	0.268	0.705	2.204	0.067	0.625
527	2.635	NaN	NaN	NaN	NaN	NaN	NaN	NaN	NaN	NaN	NaN	NaN	NaN	NaN	NaN	NaN	2.096	0.453	0.313	2.111	0.311	0.258	NaN	NaN	NaN	NaN	NaN	NaN	NaN	NaN	NaN	NaN	NaN	NaN	2.117	0.633	0.73	2.123	0.503	0.671	NaN	NaN	NaN	2.178	0.268	0.705	2.204	0.068	0.625
528	2.64	NaN	NaN	NaN	NaN	NaN	NaN	NaN	NaN	NaN	NaN	NaN	NaN	NaN	NaN	NaN	2.092	0.454	0.312	2.111	0.311	0.258	NaN	NaN	NaN	NaN	NaN	NaN	NaN	NaN	NaN	NaN	NaN	NaN	2.117	0.633	0.73	2.123	0.503	0.671	NaN	NaN	NaN	2.178	0.268	0.705	2.204	0.068	0.625
529	2.645	NaN	NaN	NaN	NaN	NaN	NaN	NaN	NaN	NaN	NaN	NaN	NaN	NaN	NaN	NaN	2.086	0.456	0.311	2.11	0.311	0.257	NaN	NaN	NaN	NaN	NaN	NaN	NaN	NaN	NaN	NaN	NaN	NaN	2.117	0.633	0.729	2.123	0.504	0.671	NaN	NaN	NaN	2.178	0.268	0.705	2.204	0.068	0.625
530	2.65	NaN	NaN	NaN	NaN	NaN	NaN	NaN	NaN	NaN	NaN	NaN	NaN	NaN	NaN	NaN	2.077	0.459	0.308	2.11	0.311	0.257	NaN	NaN	NaN	NaN	NaN	NaN	NaN	NaN	NaN	NaN	NaN	NaN	2.116	0.633	0.729	2.122	0.503	0.671	NaN	NaN	NaN	2.178	0.268	0.705	2.204	0.068	0.625
531	2.655	NaN	NaN	NaN	NaN	NaN	NaN	NaN	NaN	NaN	NaN	NaN	NaN	NaN	NaN	NaN	2.075	0.46	0.308	2.109	0.311	0.257	NaN	NaN	NaN	NaN	NaN	NaN	NaN	NaN	NaN	NaN	NaN	NaN	2.116	0.633	0.728	2.121	0.503	0.67	NaN	NaN	NaN	2.177	0.268	0.704	2.204	0.068	0.625
532	2.66	NaN	NaN	NaN	NaN	NaN	NaN	NaN	NaN	NaN	NaN	NaN	NaN	NaN	NaN	NaN	2.074	0.459	0.307	2.108	0.311	0.256	NaN	NaN	NaN	NaN	NaN	NaN	NaN	NaN	NaN	NaN	NaN	NaN	2.116	0.633	0.728	2.121	0.503	0.67	NaN	NaN	NaN	2.177	0.268	0.704	2.204	0.068	0.625
533	2.665	NaN	NaN	NaN	NaN	NaN	NaN	NaN	NaN	NaN	NaN	NaN	NaN	NaN	NaN	NaN	2.074	0.459	0.307	2.108	0.311	0.256	NaN	NaN	NaN	NaN	NaN	NaN	NaN	NaN	NaN	NaN	NaN	NaN	2.116	0.633	0.728	2.12	0.503	0.669	NaN	NaN	NaN	2.177	0.268	0.704	2.204	0.068	0.625
534	2.67	NaN	NaN	NaN	NaN	NaN	NaN	NaN	NaN	NaN	NaN	NaN	NaN	2.069	0.53	0.308	2.073	0.459	0.306	2.107	0.311	0.256	NaN	NaN	NaN	NaN	NaN	NaN	NaN	NaN	NaN	NaN	NaN	NaN	2.115	0.634	0.727	2.12	0.503	0.669	NaN	NaN	NaN	2.177	0.268	0.704	2.204	0.068	0.625
535	2.675	NaN	NaN	NaN	NaN	NaN	NaN	NaN	NaN	NaN	NaN	NaN	NaN	2.068	0.53	0.308	2.073	0.459	0.306	2.107	0.31	0.255	NaN	NaN	NaN	NaN	NaN	NaN	NaN	NaN	NaN	NaN	NaN	NaN	2.115	0.634	0.727	2.12	0.503	0.669	NaN	NaN	NaN	2.177	0.268	0.704	2.204	0.068	0.625
536	2.68	NaN	NaN	NaN	NaN	NaN	NaN	NaN	NaN	NaN	NaN	NaN	NaN	2.067	0.53	0.308	2.072	0.458	0.306	2.106	0.31	0.255	NaN	NaN	NaN	NaN	NaN	NaN	NaN	NaN	NaN	NaN	NaN	NaN	2.115	0.634	0.727	2.12	0.503	0.669	NaN	NaN	NaN	2.177	0.268	0.704	2.204	0.068	0.625
537	2.685	NaN	NaN	NaN	NaN	NaN	NaN	NaN	NaN	NaN	NaN	NaN	NaN	2.067	0.531	0.307	2.071	0.458	0.305	2.106	0.31	0.254	NaN	NaN	NaN	NaN	NaN	NaN	NaN	NaN	NaN	NaN	NaN	NaN	2.115	0.634	0.726	2.12	0.503	0.669	NaN	NaN	NaN	2.177	0.269	0.704	2.204	0.068	0.625
538	2.69	NaN	NaN	NaN	NaN	NaN	NaN	NaN	NaN	NaN	NaN	NaN	NaN	2.066	0.531	0.307	2.071	0.458	0.305	2.105	0.31	0.254	NaN	NaN	NaN	NaN	NaN	NaN	NaN	NaN	NaN	NaN	NaN	NaN	2.114	0.633	0.726	2.12	0.503	0.669	NaN	NaN	NaN	2.178	0.271	0.706	2.204	0.068	0.625
539	2.695	NaN	NaN	NaN	NaN	NaN	NaN	NaN	NaN	NaN	NaN	NaN	NaN	2.065	0.531	0.307	2.071	0.458	0.305	2.105	0.31	0.254	NaN	NaN	NaN	NaN	NaN	NaN	NaN	NaN	NaN	NaN	NaN	NaN	2.114	0.633	0.725	2.12	0.503	0.669	NaN	NaN	NaN	2.178	0.271	0.706	2.204	0.068	0.625
540	2.7	NaN	NaN	NaN	NaN	NaN	NaN	NaN	NaN	NaN	NaN	NaN	NaN	2.065	0.531	0.307	2.071	0.458	0.305	2.104	0.31	0.254	NaN	NaN	NaN	NaN	NaN	NaN	NaN	NaN	NaN	NaN	NaN	NaN	2.114	0.634	0.725	2.119	0.503	0.669	NaN	NaN	NaN	2.178	0.272	0.705	2.204	0.068	0.625
541	2.705	NaN	NaN	NaN	NaN	NaN	NaN	NaN	NaN	NaN	NaN	NaN	NaN	NaN	NaN	NaN	2.07	0.458	0.304	2.104	0.31	0.253	NaN	NaN	NaN	NaN	NaN	NaN	NaN	NaN	NaN	NaN	NaN	NaN	2.114	0.634	0.725	2.119	0.503	0.669	NaN	NaN	NaN	2.178	0.272	0.705	2.204	0.068	0.625
542	2.71	NaN	NaN	NaN	NaN	NaN	NaN	NaN	NaN	NaN	NaN	NaN	NaN	NaN	NaN	NaN	2.07	0.458	0.304	2.104	0.31	0.253	NaN	NaN	NaN	NaN	NaN	NaN	NaN	NaN	NaN	NaN	NaN	NaN	2.114	0.634	0.724	2.119	0.504	0.669	NaN	NaN	NaN	2.178	0.272	0.705	2.204	0.068	0.625
543	2.715	NaN	NaN	NaN	NaN	NaN	NaN	NaN	NaN	NaN	NaN	NaN	NaN	NaN	NaN	NaN	2.069	0.457	0.303	2.103	0.309	0.253	NaN	NaN	NaN	NaN	NaN	NaN	NaN	NaN	NaN	NaN	NaN	NaN	2.114	0.634	0.724	2.119	0.504	0.669	NaN	NaN	NaN	2.178	0.272	0.705	2.204	0.068	0.625
544	2.72	NaN	NaN	NaN	NaN	NaN	NaN	NaN	NaN	NaN	NaN	NaN	NaN	NaN	NaN	NaN	2.068	0.457	0.303	2.102	0.31	0.252	NaN	NaN	NaN	NaN	NaN	NaN	NaN	NaN	NaN	NaN	NaN	NaN	2.114	0.634	0.723	2.119	0.504	0.669	NaN	NaN	NaN	2.178	0.272	0.705	2.204	0.068	0.625
545	2.725	NaN	NaN	NaN	NaN	NaN	NaN	NaN	NaN	NaN	NaN	NaN	NaN	NaN	NaN	NaN	2.068	0.456	0.302	2.102	0.31	0.252	NaN	NaN	NaN	NaN	NaN	NaN	NaN	NaN	NaN	NaN	NaN	NaN	2.114	0.633	0.723	2.119	0.503	0.668	NaN	NaN	NaN	2.177	0.272	0.704	2.204	0.068	0.625
546	2.73	NaN	NaN	NaN	NaN	NaN	NaN	NaN	NaN	NaN	NaN	NaN	NaN	NaN	NaN	NaN	2.067	0.456	0.301	2.101	0.31	0.252	NaN	NaN	NaN	NaN	NaN	NaN	NaN	NaN	NaN	NaN	NaN	NaN	2.113	0.633	0.722	2.119	0.503	0.667	NaN	NaN	NaN	2.177	0.272	0.704	2.204	0.068	0.625
547	2.735	NaN	NaN	NaN	NaN	NaN	NaN	NaN	NaN	NaN	NaN	NaN	NaN	2.058	0.529	0.302	2.067	0.456	0.301	2.1	0.31	0.252	NaN	NaN	NaN	NaN	NaN	NaN	NaN	NaN	NaN	NaN	NaN	NaN	2.113	0.634	0.722	2.118	0.503	0.666	NaN	NaN	NaN	2.177	0.272	0.704	2.204	0.068	0.625
548	2.74	NaN	NaN	NaN	NaN	NaN	NaN	NaN	NaN	NaN	NaN	NaN	NaN	2.057	0.53	0.302	2.066	0.456	0.301	2.1	0.31	0.252	NaN	NaN	NaN	NaN	NaN	NaN	NaN	NaN	NaN	NaN	NaN	NaN	2.114	0.634	0.722	2.118	0.503	0.666	NaN	NaN	NaN	2.177	0.272	0.704	2.204	0.068	0.624
549	2.745	NaN	NaN	NaN	NaN	NaN	NaN	NaN	NaN	NaN	NaN	NaN	NaN	2.057	0.53	0.301	2.066	0.456	0.301	2.099	0.31	0.251	NaN	NaN	NaN	NaN	NaN	NaN	NaN	NaN	NaN	NaN	NaN	NaN	2.114	0.634	0.721	2.119	0.505	0.666	NaN	NaN	NaN	2.177	0.272	0.704	2.204	0.068	0.624
550	2.75	NaN	NaN	NaN	NaN	NaN	NaN	NaN	NaN	NaN	NaN	NaN	NaN	2.056	0.53	0.301	2.065	0.456	0.301	2.099	0.31	0.251	NaN	NaN	NaN	NaN	NaN	NaN	NaN	NaN	NaN	NaN	NaN	NaN	2.113	0.634	0.721	2.119	0.505	0.665	NaN	NaN	NaN	2.177	0.272	0.704	2.204	0.068	0.624
551	2.755	NaN	NaN	NaN	NaN	NaN	NaN	NaN	NaN	NaN	NaN	NaN	NaN	2.056	0.53	0.301	2.064	0.456	0.3	2.098	0.31	0.25	NaN	NaN	NaN	NaN	NaN	NaN	NaN	NaN	NaN	NaN	NaN	NaN	2.113	0.634	0.72	2.12	0.505	0.665	NaN	NaN	NaN	2.177	0.272	0.704	2.204	0.068	0.624
552	2.76	NaN	NaN	NaN	NaN	NaN	NaN	NaN	NaN	NaN	NaN	NaN	NaN	2.055	0.53	0.3	2.063	0.456	0.3	2.098	0.309	0.25	NaN	NaN	NaN	NaN	NaN	NaN	NaN	NaN	NaN	NaN	NaN	NaN	2.113	0.634	0.72	2.12	0.505	0.664	NaN	NaN	NaN	2.177	0.272	0.703	2.204	0.068	0.624
553	2.765	NaN	NaN	NaN	NaN	NaN	NaN	NaN	NaN	NaN	NaN	NaN	NaN	2.054	0.531	0.3	2.063	0.456	0.299	2.098	0.309	0.25	NaN	NaN	NaN	NaN	NaN	NaN	NaN	NaN	NaN	NaN	NaN	NaN	2.113	0.634	0.719	2.12	0.505	0.663	NaN	NaN	NaN	2.176	0.272	0.703	2.204	0.068	0.624
554	2.77	NaN	NaN	NaN	NaN	NaN	NaN	NaN	NaN	NaN	NaN	NaN	NaN	2.054	0.531	0.3	2.062	0.455	0.299	2.097	0.309	0.25	NaN	NaN	NaN	NaN	NaN	NaN	NaN	NaN	NaN	NaN	NaN	NaN	2.113	0.634	0.719	2.12	0.505	0.663	NaN	NaN	NaN	2.176	0.273	0.703	2.204	0.068	0.624
555	2.775	NaN	NaN	NaN	NaN	NaN	NaN	NaN	NaN	NaN	NaN	NaN	NaN	2.054	0.531	0.3	2.062	0.455	0.298	2.097	0.309	0.249	NaN	NaN	NaN	NaN	NaN	NaN	NaN	NaN	NaN	NaN	NaN	NaN	2.112	0.634	0.719	2.12	0.505	0.663	NaN	NaN	NaN	2.176	0.273	0.703	2.204	0.068	0.624
556	2.78	NaN	NaN	NaN	NaN	NaN	NaN	NaN	NaN	NaN	NaN	NaN	NaN	NaN	NaN	NaN	2.061	0.456	0.298	2.097	0.308	0.249	NaN	NaN	NaN	NaN	NaN	NaN	NaN	NaN	NaN	NaN	NaN	NaN	2.112	0.634	0.718	2.12	0.505	0.663	NaN	NaN	NaN	2.176	0.273	0.703	2.204	0.068	0.624
557	2.785	NaN	NaN	NaN	NaN	NaN	NaN	NaN	NaN	NaN	NaN	NaN	NaN	NaN	NaN	NaN	2.06	0.456	0.298	2.096	0.308	0.248	NaN	NaN	NaN	NaN	NaN	NaN	NaN	NaN	NaN	NaN	NaN	NaN	2.111	0.633	0.718	2.12	0.505	0.663	NaN	NaN	NaN	2.176	0.273	0.703	2.204	0.068	0.624
558	2.79	NaN	NaN	NaN	NaN	NaN	NaN	NaN	NaN	NaN	NaN	NaN	NaN	NaN	NaN	NaN	2.06	0.456	0.298	2.096	0.308	0.248	NaN	NaN	NaN	NaN	NaN	NaN	NaN	NaN	NaN	NaN	NaN	NaN	2.111	0.634	0.717	2.119	0.505	0.663	NaN	NaN	NaN	2.176	0.273	0.703	2.204	0.068	0.624
559	2.795	NaN	NaN	NaN	NaN	NaN	NaN	NaN	NaN	NaN	NaN	NaN	NaN	NaN	NaN	NaN	2.059	0.455	0.297	2.095	0.309	0.248	NaN	NaN	NaN	NaN	NaN	NaN	NaN	NaN	NaN	NaN	NaN	NaN	2.111	0.634	0.717	2.119	0.505	0.662	NaN	NaN	NaN	2.175	0.273	0.702	2.204	0.068	0.624
560	2.8	NaN	NaN	NaN	NaN	NaN	NaN	NaN	NaN	NaN	NaN	NaN	NaN	NaN	NaN	NaN	2.059	0.455	0.297	2.095	0.309	0.248	NaN	NaN	NaN	NaN	NaN	NaN	NaN	NaN	NaN	NaN	NaN	NaN	2.111	0.634	0.717	2.118	0.505	0.662	NaN	NaN	NaN	2.174	0.271	0.7	2.204	0.068	0.624
561	2.805	NaN	NaN	NaN	NaN	NaN	NaN	NaN	NaN	NaN	NaN	NaN	NaN	2.043	0.53	0.294	2.058	0.455	0.296	2.094	0.309	0.248	NaN	NaN	NaN	NaN	NaN	NaN	NaN	NaN	NaN	NaN	NaN	NaN	2.11	0.634	0.716	2.118	0.505	0.662	NaN	NaN	NaN	2.174	0.271	0.7	2.204	0.068	0.624
562	2.81	NaN	NaN	NaN	NaN	NaN	NaN	NaN	NaN	NaN	NaN	NaN	NaN	2.047	0.529	0.295	2.058	0.455	0.296	2.094	0.309	0.248	NaN	NaN	NaN	NaN	NaN	NaN	NaN	NaN	NaN	NaN	NaN	NaN	2.11	0.634	0.715	2.118	0.505	0.662	NaN	NaN	NaN	2.174	0.272	0.7	2.204	0.068	0.624
563	2.815	NaN	NaN	NaN	NaN	NaN	NaN	NaN	NaN	NaN	NaN	NaN	NaN	2.047	0.529	0.295	2.057	0.455	0.295	2.093	0.308	0.247	NaN	NaN	NaN	NaN	NaN	NaN	NaN	NaN	NaN	NaN	NaN	NaN	2.11	0.634	0.715	2.118	0.506	0.662	NaN	NaN	NaN	2.174	0.272	0.701	2.204	0.068	0.624
564	2.82	NaN	NaN	NaN	NaN	NaN	NaN	NaN	NaN	NaN	NaN	NaN	NaN	2.047	0.529	0.295	2.056	0.455	0.295	2.093	0.308	0.247	NaN	NaN	NaN	NaN	NaN	NaN	NaN	NaN	NaN	NaN	NaN	NaN	2.109	0.634	0.714	2.118	0.506	0.661	NaN	NaN	NaN	2.174	0.272	0.701	2.203	0.068	0.624
565	2.825	NaN	NaN	NaN	NaN	NaN	NaN	NaN	NaN	NaN	NaN	NaN	NaN	2.046	0.529	0.295	2.056	0.454	0.295	2.093	0.308	0.247	NaN	NaN	NaN	NaN	NaN	NaN	NaN	NaN	NaN	NaN	NaN	NaN	2.109	0.634	0.714	2.118	0.506	0.661	NaN	NaN	NaN	2.174	0.273	0.7	2.203	0.068	0.624
566	2.83	NaN	NaN	NaN	NaN	NaN	NaN	NaN	NaN	NaN	NaN	NaN	NaN	2.046	0.529	0.294	2.056	0.454	0.294	2.092	0.308	0.246	NaN	NaN	NaN	NaN	NaN	NaN	NaN	NaN	NaN	NaN	NaN	NaN	2.109	0.634	0.714	2.117	0.505	0.66	NaN	NaN	NaN	2.174	0.272	0.7	2.203	0.069	0.624
567	2.835	NaN	NaN	NaN	NaN	NaN	NaN	NaN	NaN	NaN	NaN	NaN	NaN	2.046	0.529	0.294	2.056	0.454	0.294	2.092	0.308	0.246	NaN	NaN	NaN	NaN	NaN	NaN	NaN	NaN	NaN	NaN	NaN	NaN	2.109	0.635	0.713	2.115	0.505	0.658	NaN	NaN	NaN	2.174	0.272	0.699	2.203	0.069	0.624
568	2.84	NaN	NaN	NaN	NaN	NaN	NaN	NaN	NaN	NaN	NaN	NaN	NaN	2.046	0.529	0.294	2.056	0.454	0.294	2.092	0.308	0.246	NaN	NaN	NaN	NaN	NaN	NaN	NaN	NaN	NaN	NaN	NaN	NaN	2.109	0.635	0.713	2.114	0.505	0.657	NaN	NaN	NaN	2.174	0.273	0.699	2.203	0.069	0.624
569	2.845	NaN	NaN	NaN	NaN	NaN	NaN	NaN	NaN	NaN	NaN	NaN	NaN	2.046	0.529	0.294	2.055	0.454	0.294	2.092	0.308	0.246	NaN	NaN	NaN	NaN	NaN	NaN	NaN	NaN	NaN	NaN	NaN	NaN	2.108	0.635	0.712	2.114	0.505	0.657	NaN	NaN	NaN	2.173	0.273	0.699	2.203	0.069	0.624
570	2.85	NaN	NaN	NaN	NaN	NaN	NaN	NaN	NaN	NaN	NaN	NaN	NaN	2.046	0.53	0.294	2.055	0.454	0.293	2.092	0.308	0.245	NaN	NaN	NaN	NaN	NaN	NaN	NaN	NaN	NaN	NaN	NaN	NaN	2.108	0.635	0.712	2.114	0.505	0.657	NaN	NaN	NaN	2.173	0.273	0.699	2.203	0.069	0.624
571	2.855	NaN	NaN	NaN	NaN	NaN	NaN	NaN	NaN	NaN	NaN	NaN	NaN	2.05	0.54	0.283	2.055	0.454	0.293	2.092	0.308	0.245	NaN	NaN	NaN	NaN	NaN	NaN	NaN	NaN	NaN	NaN	NaN	NaN	2.108	0.635	0.711	2.114	0.505	0.657	NaN	NaN	NaN	2.173	0.273	0.699	2.203	0.069	0.624
572	2.86	NaN	NaN	NaN	NaN	NaN	NaN	NaN	NaN	NaN	NaN	NaN	NaN	2.071	0.581	0.261	2.055	0.454	0.292	2.091	0.307	0.245	NaN	NaN	NaN	NaN	NaN	NaN	NaN	NaN	NaN	NaN	NaN	NaN	2.108	0.635	0.711	2.114	0.505	0.657	NaN	NaN	NaN	2.173	0.273	0.699	2.203	0.069	0.624
573	2.865	NaN	NaN	NaN	NaN	NaN	NaN	NaN	NaN	NaN	NaN	NaN	NaN	2.089	0.607	0.258	2.055	0.454	0.292	2.091	0.307	0.245	NaN	NaN	NaN	NaN	NaN	NaN	NaN	NaN	NaN	NaN	NaN	NaN	2.108	0.635	0.71	2.114	0.505	0.657	NaN	NaN	NaN	2.173	0.273	0.698	2.203	0.069	0.624
574	2.87	NaN	NaN	NaN	NaN	NaN	NaN	NaN	NaN	NaN	NaN	NaN	NaN	2.07	0.584	0.253	2.055	0.454	0.291	2.091	0.307	0.244	NaN	NaN	NaN	NaN	NaN	NaN	NaN	NaN	NaN	NaN	NaN	NaN	2.108	0.635	0.709	2.114	0.505	0.657	NaN	NaN	NaN	2.174	0.273	0.698	2.203	0.069	0.624
575	2.875	NaN	NaN	NaN	NaN	NaN	NaN	NaN	NaN	NaN	NaN	NaN	NaN	NaN	NaN	NaN	2.054	0.454	0.291	2.09	0.307	0.244	NaN	NaN	NaN	NaN	NaN	NaN	NaN	NaN	NaN	NaN	NaN	NaN	2.108	0.635	0.709	2.114	0.505	0.656	NaN	NaN	NaN	2.174	0.273	0.698	2.203	0.069	0.624
576	2.88	NaN	NaN	NaN	NaN	NaN	NaN	NaN	NaN	NaN	NaN	NaN	NaN	NaN	NaN	NaN	2.054	0.454	0.29	2.09	0.306	0.244	NaN	NaN	NaN	NaN	NaN	NaN	NaN	NaN	NaN	NaN	NaN	NaN	2.107	0.635	0.708	2.113	0.505	0.656	NaN	NaN	NaN	2.174	0.272	0.698	2.203	0.069	0.624
577	2.885	NaN	NaN	NaN	NaN	NaN	NaN	NaN	NaN	NaN	NaN	NaN	NaN	NaN	NaN	NaN	2.054	0.454	0.29	2.09	0.306	0.243	NaN	NaN	NaN	NaN	NaN	NaN	NaN	NaN	NaN	NaN	NaN	NaN	2.107	0.636	0.708	2.114	0.506	0.656	NaN	NaN	NaN	2.174	0.273	0.697	2.203	0.069	0.624
578	2.89	NaN	NaN	NaN	NaN	NaN	NaN	NaN	NaN	NaN	NaN	NaN	NaN	2.039	0.525	0.289	2.053	0.454	0.289	2.09	0.306	0.243	NaN	NaN	NaN	NaN	NaN	NaN	NaN	NaN	NaN	NaN	NaN	NaN	2.107	0.636	0.707	2.115	0.507	0.655	NaN	NaN	NaN	2.174	0.273	0.697	2.203	0.069	0.624
579	2.895	NaN	NaN	NaN	NaN	NaN	NaN	NaN	NaN	NaN	NaN	NaN	NaN	2.039	0.525	0.288	2.053	0.454	0.289	2.09	0.306	0.243	NaN	NaN	NaN	NaN	NaN	NaN	NaN	NaN	NaN	NaN	NaN	NaN	2.107	0.636	0.707	2.116	0.507	0.654	NaN	NaN	NaN	2.174	0.273	0.697	2.203	0.069	0.624
580	2.9	NaN	NaN	NaN	NaN	NaN	NaN	NaN	NaN	NaN	NaN	NaN	NaN	NaN	NaN	NaN	2.053	0.454	0.289	2.089	0.306	0.243	NaN	NaN	NaN	NaN	NaN	NaN	NaN	NaN	NaN	NaN	NaN	NaN	2.106	0.636	0.706	2.116	0.507	0.654	NaN	NaN	NaN	2.174	0.274	0.696	2.203	0.07	0.624
581	2.905	NaN	NaN	NaN	NaN	NaN	NaN	NaN	NaN	NaN	NaN	NaN	NaN	2.041	0.529	0.286	2.053	0.454	0.288	2.089	0.306	0.243	NaN	NaN	NaN	NaN	NaN	NaN	NaN	NaN	NaN	NaN	NaN	NaN	2.106	0.636	0.706	2.115	0.507	0.653	NaN	NaN	NaN	2.174	0.274	0.696	2.203	0.07	0.623
582	2.91	NaN	NaN	NaN	NaN	NaN	NaN	NaN	NaN	NaN	2.112	0.638	0.255	2.041	0.529	0.285	2.053	0.454	0.288	2.089	0.306	0.242	NaN	NaN	NaN	NaN	NaN	NaN	NaN	NaN	NaN	NaN	NaN	NaN	2.106	0.636	0.705	2.115	0.507	0.652	NaN	NaN	NaN	2.174	0.275	0.696	2.203	0.07	0.624
583	2.915	NaN	NaN	NaN	NaN	NaN	NaN	NaN	NaN	NaN	2.112	0.638	0.255	2.041	0.529	0.285	2.053	0.454	0.287	2.089	0.306	0.242	NaN	NaN	NaN	NaN	NaN	NaN	NaN	NaN	NaN	NaN	NaN	NaN	2.106	0.637	0.705	2.115	0.507	0.652	NaN	NaN	NaN	2.174	0.275	0.696	2.203	0.07	0.623
584	2.92	NaN	NaN	NaN	NaN	NaN	NaN	NaN	NaN	NaN	2.112	0.638	0.254	2.041	0.529	0.285	2.053	0.453	0.287	2.089	0.306	0.242	NaN	NaN	NaN	NaN	NaN	NaN	NaN	NaN	NaN	NaN	NaN	NaN	2.106	0.636	0.704	2.115	0.507	0.651	NaN	NaN	NaN	2.174	0.275	0.696	2.203	0.07	0.623
585	2.925	NaN	NaN	NaN	NaN	NaN	NaN	NaN	NaN	NaN	2.111	0.638	0.254	2.04	0.528	0.285	2.053	0.453	0.287	2.089	0.306	0.241	NaN	NaN	NaN	NaN	NaN	NaN	NaN	NaN	NaN	NaN	NaN	NaN	2.105	0.636	0.704	2.114	0.507	0.651	NaN	NaN	NaN	2.174	0.276	0.696	2.203	0.07	0.623
586	2.93	NaN	NaN	NaN	NaN	NaN	NaN	NaN	NaN	NaN	2.111	0.638	0.254	2.039	0.525	0.285	2.052	0.453	0.286	2.089	0.306	0.241	NaN	NaN	NaN	NaN	NaN	NaN	NaN	NaN	NaN	NaN	NaN	NaN	2.105	0.636	0.703	2.114	0.507	0.651	NaN	NaN	NaN	2.175	0.276	0.696	2.203	0.07	0.623
587	2.935	NaN	NaN	NaN	NaN	NaN	NaN	NaN	NaN	NaN	2.111	0.638	0.254	2.038	0.525	0.285	2.052	0.453	0.286	2.089	0.306	0.241	NaN	NaN	NaN	NaN	NaN	NaN	NaN	NaN	NaN	NaN	NaN	NaN	2.105	0.637	0.703	2.112	0.506	0.65	NaN	NaN	NaN	2.175	0.276	0.695	2.203	0.07	0.623
588	2.94	NaN	NaN	NaN	NaN	NaN	NaN	NaN	NaN	NaN	2.111	0.638	0.253	NaN	NaN	NaN	2.052	0.453	0.286	2.089	0.306	0.241	NaN	NaN	NaN	NaN	NaN	NaN	NaN	NaN	NaN	NaN	NaN	NaN	2.104	0.637	0.702	2.112	0.506	0.65	NaN	NaN	NaN	2.175	0.276	0.695	2.203	0.071	0.623
589	2.945	NaN	NaN	NaN	NaN	NaN	NaN	NaN	NaN	NaN	2.111	0.638	0.253	2.037	0.525	0.284	2.052	0.453	0.286	2.088	0.306	0.241	NaN	NaN	NaN	NaN	NaN	NaN	NaN	NaN	NaN	NaN	NaN	NaN	2.104	0.637	0.702	2.112	0.506	0.649	NaN	NaN	NaN	2.175	0.277	0.695	2.203	0.071	0.623
590	2.95	NaN	NaN	NaN	NaN	NaN	NaN	NaN	NaN	NaN	2.111	0.638	0.253	2.037	0.525	0.283	2.052	0.453	0.285	2.088	0.305	0.241	NaN	NaN	NaN	NaN	NaN	NaN	NaN	NaN	NaN	NaN	NaN	NaN	2.103	0.637	0.701	2.112	0.506	0.649	NaN	NaN	NaN	2.175	0.277	0.695	2.203	0.071	0.623
591	2.955	NaN	NaN	NaN	NaN	NaN	NaN	NaN	NaN	NaN	2.11	0.639	0.253	2.038	0.527	0.282	2.052	0.453	0.285	2.088	0.305	0.24	NaN	NaN	NaN	NaN	NaN	NaN	NaN	NaN	NaN	NaN	NaN	NaN	2.103	0.637	0.701	2.111	0.507	0.649	NaN	NaN	NaN	2.175	0.277	0.695	2.203	0.071	0.623
592	2.96	NaN	NaN	NaN	NaN	NaN	NaN	NaN	NaN	NaN	NaN	NaN	NaN	2.038	0.527	0.281	2.052	0.453	0.285	2.088	0.305	0.24	NaN	NaN	NaN	NaN	NaN	NaN	NaN	NaN	NaN	NaN	NaN	NaN	2.102	0.636	0.7	2.111	0.507	0.649	NaN	NaN	NaN	2.175	0.277	0.695	2.203	0.071	0.623
593	2.965	NaN	NaN	NaN	NaN	NaN	NaN	NaN	NaN	NaN	2.108	0.636	0.25	2.038	0.527	0.281	2.051	0.453	0.284	2.088	0.305	0.24	NaN	NaN	NaN	NaN	NaN	NaN	NaN	NaN	NaN	NaN	NaN	NaN	2.102	0.636	0.7	2.111	0.507	0.649	NaN	NaN	NaN	2.175	0.277	0.695	2.204	0.072	0.624
594	2.97	NaN	NaN	NaN	NaN	NaN	NaN	NaN	NaN	NaN	2.107	0.636	0.249	2.038	0.527	0.281	2.051	0.452	0.284	2.088	0.304	0.239	NaN	NaN	NaN	NaN	NaN	NaN	NaN	NaN	NaN	NaN	NaN	NaN	2.101	0.637	0.7	2.111	0.507	0.649	NaN	NaN	NaN	2.174	0.277	0.695	2.205	0.073	0.624
595	2.975	NaN	NaN	NaN	NaN	NaN	NaN	NaN	NaN	NaN	2.107	0.635	0.249	2.037	0.527	0.28	2.05	0.452	0.283	2.087	0.304	0.239	NaN	NaN	NaN	NaN	NaN	NaN	NaN	NaN	NaN	NaN	NaN	NaN	2.101	0.637	0.7	2.11	0.508	0.649	NaN	NaN	NaN	2.174	0.277	0.694	2.205	0.074	0.624
596	2.98	NaN	NaN	NaN	NaN	NaN	NaN	NaN	NaN	NaN	2.106	0.636	0.248	2.037	0.527	0.28	2.049	0.452	0.283	2.087	0.304	0.238	NaN	NaN	NaN	NaN	NaN	NaN	NaN	NaN	NaN	NaN	NaN	NaN	2.1	0.637	0.699	2.11	0.508	0.65	NaN	NaN	NaN	2.174	0.277	0.694	2.205	0.074	0.624
597	2.985	NaN	NaN	NaN	NaN	NaN	NaN	NaN	NaN	NaN	2.106	0.636	0.248	2.037	0.527	0.28	2.049	0.451	0.282	2.087	0.303	0.238	NaN	NaN	NaN	NaN	NaN	NaN	NaN	NaN	NaN	NaN	NaN	NaN	2.099	0.637	0.699	2.11	0.508	0.65	NaN	NaN	NaN	2.174	0.277	0.694	2.205	0.074	0.624
598	2.99	NaN	NaN	NaN	NaN	NaN	NaN	NaN	NaN	NaN	2.106	0.636	0.248	2.037	0.527	0.28	2.049	0.451	0.282	2.087	0.303	0.238	NaN	NaN	NaN	NaN	NaN	NaN	NaN	NaN	NaN	NaN	NaN	NaN	2.099	0.637	0.698	2.11	0.509	0.65	NaN	NaN	NaN	2.173	0.277	0.694	2.205	0.074	0.624
599	2.995	NaN	NaN	NaN	NaN	NaN	NaN	NaN	NaN	NaN	2.106	0.636	0.248	2.038	0.527	0.281	2.049	0.451	0.282	2.087	0.303	0.238	NaN	NaN	NaN	NaN	NaN	NaN	NaN	NaN	NaN	NaN	NaN	NaN	2.098	0.636	0.698	2.109	0.509	0.65	NaN	NaN	NaN	2.173	0.278	0.694	2.205	0.074	0.624
600	3	NaN	NaN	NaN	NaN	NaN	NaN	NaN	NaN	NaN	2.106	0.636	0.247	2.038	0.527	0.281	2.049	0.451	0.281	2.086	0.303	0.238	NaN	NaN	NaN	NaN	NaN	NaN	NaN	NaN	NaN	NaN	NaN	NaN	2.097	0.636	0.698	2.109	0.509	0.649	NaN	NaN	NaN	2.174	0.279	0.695	2.205	0.074	0.624
601	3.005	NaN	NaN	NaN	NaN	NaN	NaN	NaN	NaN	NaN	2.105	0.636	0.247	2.037	0.526	0.28	2.048	0.451	0.281	2.086	0.303	0.238	NaN	NaN	NaN	NaN	NaN	NaN	NaN	NaN	NaN	NaN	NaN	NaN	2.097	0.637	0.697	2.108	0.508	0.649	NaN	NaN	NaN	2.174	0.279	0.695	2.205	0.074	0.624
602	3.01	NaN	NaN	NaN	NaN	NaN	NaN	NaN	NaN	NaN	2.105	0.636	0.247	2.034	0.524	0.278	2.048	0.451	0.281	2.086	0.303	0.237	NaN	NaN	NaN	NaN	NaN	NaN	NaN	NaN	NaN	NaN	NaN	NaN	2.096	0.637	0.697	2.107	0.508	0.647	NaN	NaN	NaN	2.174	0.279	0.695	2.205	0.074	0.624
603	3.015	NaN	NaN	NaN	NaN	NaN	NaN	NaN	NaN	NaN	NaN	NaN	NaN	2.034	0.525	0.277	2.048	0.451	0.28	2.085	0.303	0.237	NaN	NaN	NaN	NaN	NaN	NaN	NaN	NaN	NaN	NaN	NaN	NaN	2.096	0.637	0.697	2.106	0.507	0.646	NaN	NaN	NaN	2.173	0.279	0.694	2.205	0.075	0.624
604	3.02	NaN	NaN	NaN	NaN	NaN	NaN	NaN	NaN	NaN	NaN	NaN	NaN	2.033	0.525	0.276	2.047	0.451	0.28	2.085	0.303	0.237	NaN	NaN	NaN	NaN	NaN	NaN	NaN	NaN	NaN	NaN	NaN	NaN	2.095	0.637	0.696	2.104	0.505	0.645	NaN	NaN	NaN	2.172	0.279	0.692	2.205	0.075	0.624
605	3.025	NaN	NaN	NaN	NaN	NaN	NaN	NaN	NaN	NaN	2.101	0.633	0.243	2.033	0.525	0.275	2.046	0.45	0.279	2.084	0.303	0.236	NaN	NaN	NaN	NaN	NaN	NaN	NaN	NaN	NaN	NaN	NaN	NaN	2.094	0.636	0.696	2.103	0.505	0.644	NaN	NaN	NaN	2.172	0.279	0.691	2.205	0.075	0.624
606	3.03	NaN	NaN	NaN	NaN	NaN	NaN	NaN	NaN	NaN	2.101	0.633	0.243	2.032	0.525	0.275	2.046	0.45	0.279	2.084	0.302	0.236	NaN	NaN	NaN	NaN	NaN	NaN	NaN	NaN	NaN	NaN	NaN	NaN	2.093	0.636	0.695	2.102	0.505	0.644	NaN	NaN	NaN	2.171	0.279	0.691	2.205	0.075	0.624
607	3.035	NaN	NaN	NaN	NaN	NaN	NaN	NaN	NaN	NaN	2.101	0.633	0.243	2.032	0.525	0.275	2.045	0.45	0.278	2.083	0.302	0.236	NaN	NaN	NaN	NaN	NaN	NaN	NaN	NaN	NaN	NaN	NaN	NaN	2.092	0.636	0.695	2.102	0.506	0.644	NaN	NaN	NaN	2.171	0.279	0.691	2.205	0.075	0.624
608	3.04	NaN	NaN	NaN	NaN	NaN	NaN	NaN	NaN	NaN	2.1	0.633	0.242	2.031	0.525	0.274	2.045	0.45	0.277	2.083	0.302	0.235	NaN	NaN	NaN	NaN	NaN	NaN	NaN	NaN	NaN	NaN	NaN	NaN	2.092	0.636	0.694	2.102	0.506	0.644	NaN	NaN	NaN	2.171	0.279	0.69	2.205	0.075	0.624
609	3.045	NaN	NaN	NaN	NaN	NaN	NaN	NaN	NaN	NaN	2.1	0.633	0.242	2.031	0.525	0.274	2.044	0.45	0.277	2.083	0.302	0.235	NaN	NaN	NaN	NaN	NaN	NaN	NaN	NaN	NaN	NaN	NaN	NaN	2.091	0.636	0.694	2.101	0.506	0.643	NaN	NaN	NaN	2.171	0.279	0.69	2.205	0.075	0.624
610	3.05	NaN	NaN	NaN	NaN	NaN	NaN	NaN	NaN	NaN	2.099	0.634	0.242	2.03	0.525	0.273	2.044	0.449	0.276	2.083	0.302	0.235	NaN	NaN	NaN	NaN	NaN	NaN	NaN	NaN	NaN	NaN	NaN	NaN	2.091	0.636	0.694	2.101	0.506	0.643	NaN	NaN	NaN	2.17	0.279	0.69	2.205	0.075	0.624
611	3.055	NaN	NaN	NaN	NaN	NaN	NaN	NaN	NaN	NaN	2.099	0.634	0.241	2.03	0.525	0.273	2.044	0.449	0.276	2.083	0.302	0.234	NaN	NaN	NaN	NaN	NaN	NaN	NaN	NaN	NaN	NaN	NaN	NaN	2.09	0.636	0.693	2.101	0.506	0.643	NaN	NaN	NaN	2.17	0.279	0.69	2.205	0.075	0.624
612	3.06	NaN	NaN	NaN	NaN	NaN	NaN	NaN	NaN	NaN	NaN	NaN	NaN	2.029	0.524	0.272	2.043	0.449	0.275	2.083	0.301	0.234	NaN	NaN	NaN	NaN	NaN	NaN	NaN	NaN	NaN	NaN	NaN	NaN	2.089	0.636	0.693	2.1	0.506	0.643	NaN	NaN	NaN	2.17	0.279	0.69	2.205	0.076	0.625
613	3.065	NaN	NaN	NaN	NaN	NaN	NaN	NaN	NaN	NaN	NaN	NaN	NaN	2.027	0.524	0.271	2.042	0.449	0.275	2.082	0.301	0.234	NaN	NaN	NaN	NaN	NaN	NaN	NaN	NaN	NaN	NaN	NaN	NaN	2.088	0.635	0.692	2.1	0.506	0.643	NaN	NaN	NaN	2.169	0.279	0.691	2.205	0.076	0.624
614	3.07	NaN	NaN	NaN	NaN	NaN	NaN	NaN	NaN	NaN	NaN	NaN	NaN	2.027	0.523	0.27	2.042	0.449	0.275	2.082	0.301	0.234	NaN	NaN	NaN	NaN	NaN	NaN	NaN	NaN	NaN	NaN	NaN	NaN	2.087	0.635	0.692	2.099	0.506	0.643	NaN	NaN	NaN	2.168	0.279	0.691	2.205	0.076	0.624
615	3.075	NaN	NaN	NaN	NaN	NaN	NaN	NaN	NaN	NaN	NaN	NaN	NaN	2.027	0.523	0.27	2.041	0.449	0.274	2.081	0.3	0.233	NaN	NaN	NaN	NaN	NaN	NaN	NaN	NaN	NaN	NaN	NaN	NaN	2.086	0.635	0.692	2.097	0.506	0.643	NaN	NaN	NaN	2.168	0.279	0.691	2.205	0.076	0.624
616	3.08	NaN	NaN	NaN	NaN	NaN	NaN	NaN	NaN	NaN	NaN	NaN	NaN	2.026	0.523	0.269	2.04	0.449	0.274	2.081	0.3	0.232	NaN	NaN	NaN	NaN	NaN	NaN	NaN	NaN	NaN	NaN	NaN	NaN	2.085	0.635	0.691	2.096	0.506	0.644	NaN	NaN	NaN	2.167	0.279	0.69	2.204	0.077	0.624
617	3.085	NaN	NaN	NaN	NaN	NaN	NaN	NaN	NaN	NaN	2.095	0.631	0.237	2.026	0.523	0.269	2.04	0.448	0.273	2.08	0.3	0.232	NaN	NaN	NaN	NaN	NaN	NaN	NaN	NaN	NaN	NaN	NaN	NaN	2.085	0.635	0.691	2.095	0.505	0.644	NaN	NaN	NaN	2.167	0.279	0.69	2.204	0.077	0.624
618	3.09	NaN	NaN	NaN	NaN	NaN	NaN	NaN	NaN	NaN	2.095	0.631	0.237	2.025	0.523	0.269	2.039	0.448	0.273	2.08	0.299	0.231	NaN	NaN	NaN	NaN	NaN	NaN	NaN	NaN	NaN	NaN	NaN	NaN	2.084	0.636	0.691	2.095	0.505	0.643	NaN	NaN	NaN	2.167	0.279	0.69	2.204	0.077	0.624
619	3.095	NaN	NaN	NaN	NaN	NaN	NaN	NaN	NaN	NaN	2.094	0.631	0.236	2.025	0.523	0.268	2.039	0.447	0.272	2.079	0.299	0.231	NaN	NaN	NaN	NaN	NaN	NaN	NaN	NaN	NaN	NaN	NaN	NaN	2.082	0.635	0.691	2.094	0.505	0.643	NaN	NaN	NaN	2.166	0.279	0.69	2.204	0.077	0.624
620	3.1	NaN	NaN	NaN	NaN	NaN	NaN	NaN	NaN	NaN	2.094	0.631	0.236	2.025	0.523	0.268	2.038	0.447	0.271	2.079	0.299	0.231	NaN	NaN	NaN	NaN	NaN	NaN	NaN	NaN	NaN	NaN	NaN	NaN	2.081	0.635	0.69	2.092	0.505	0.643	NaN	NaN	NaN	2.166	0.279	0.69	2.204	0.077	0.624
621	3.105	NaN	NaN	NaN	NaN	NaN	NaN	NaN	NaN	NaN	NaN	NaN	NaN	2.024	0.522	0.268	2.038	0.447	0.271	2.079	0.299	0.231	NaN	NaN	NaN	NaN	NaN	NaN	NaN	NaN	NaN	NaN	NaN	NaN	2.079	0.634	0.69	2.091	0.505	0.643	NaN	NaN	NaN	2.165	0.279	0.69	2.201	0.077	0.624
622	3.11	NaN	NaN	NaN	NaN	NaN	NaN	NaN	NaN	NaN	NaN	NaN	NaN	2.023	0.521	0.267	2.037	0.447	0.27	2.078	0.299	0.231	NaN	NaN	NaN	NaN	NaN	NaN	NaN	NaN	NaN	NaN	NaN	NaN	2.077	0.634	0.69	2.088	0.504	0.642	NaN	NaN	NaN	2.165	0.28	0.69	2.198	0.076	0.625
623	3.115	NaN	NaN	NaN	NaN	NaN	NaN	NaN	NaN	NaN	NaN	NaN	NaN	2.022	0.52	0.267	2.037	0.447	0.27	2.078	0.299	0.231	NaN	NaN	NaN	NaN	NaN	NaN	NaN	NaN	NaN	NaN	NaN	NaN	2.076	0.634	0.69	2.085	0.503	0.641	NaN	NaN	NaN	2.164	0.28	0.69	2.198	0.076	0.624
624	3.12	NaN	NaN	NaN	NaN	NaN	NaN	NaN	NaN	NaN	NaN	NaN	NaN	2.022	0.52	0.266	2.036	0.447	0.27	2.077	0.298	0.231	NaN	NaN	NaN	NaN	NaN	NaN	NaN	NaN	NaN	NaN	NaN	NaN	2.074	0.634	0.689	2.084	0.503	0.641	NaN	NaN	NaN	2.163	0.28	0.69	2.192	0.078	0.625
625	3.125	NaN	NaN	NaN	NaN	NaN	NaN	NaN	NaN	NaN	NaN	NaN	NaN	2.022	0.52	0.265	2.036	0.447	0.27	2.077	0.298	0.231	NaN	NaN	NaN	NaN	NaN	NaN	NaN	NaN	NaN	NaN	NaN	NaN	2.072	0.634	0.689	2.082	0.503	0.642	NaN	NaN	NaN	2.162	0.28	0.691	2.19	0.08	0.625
626	3.13	NaN	NaN	NaN	NaN	NaN	NaN	NaN	NaN	NaN	NaN	NaN	NaN	2.022	0.52	0.265	2.035	0.447	0.269	2.077	0.297	0.23	NaN	NaN	NaN	NaN	NaN	NaN	NaN	NaN	NaN	NaN	NaN	NaN	2.071	0.633	0.689	2.081	0.503	0.642	NaN	NaN	NaN	2.161	0.28	0.691	2.191	0.079	0.623
627	3.135	NaN	NaN	NaN	NaN	NaN	NaN	NaN	NaN	NaN	2.091	0.628	0.232	2.021	0.52	0.264	2.033	0.446	0.268	2.076	0.297	0.23	NaN	NaN	NaN	NaN	NaN	NaN	NaN	NaN	NaN	NaN	NaN	NaN	2.069	0.633	0.689	2.078	0.503	0.642	NaN	NaN	NaN	2.159	0.28	0.691	2.198	0.077	0.621
628	3.14	NaN	NaN	NaN	NaN	NaN	NaN	NaN	NaN	NaN	2.092	0.628	0.232	2.021	0.52	0.264	2.033	0.446	0.268	2.076	0.297	0.23	NaN	NaN	NaN	NaN	NaN	NaN	NaN	NaN	NaN	NaN	NaN	NaN	2.067	0.633	0.689	2.077	0.502	0.642	NaN	NaN	NaN	2.157	0.28	0.691	2.196	0.078	0.622
629	3.145	NaN	NaN	NaN	NaN	NaN	NaN	NaN	NaN	NaN	2.092	0.629	0.232	2.021	0.52	0.264	2.034	0.446	0.268	2.076	0.297	0.23	NaN	NaN	NaN	NaN	NaN	NaN	NaN	NaN	NaN	NaN	NaN	NaN	2.065	0.633	0.689	2.074	0.503	0.642	NaN	NaN	NaN	2.155	0.28	0.692	2.188	0.081	0.624
630	3.15	NaN	NaN	NaN	NaN	NaN	NaN	NaN	NaN	NaN	2.092	0.629	0.231	2.021	0.52	0.263	2.033	0.446	0.267	2.076	0.296	0.23	NaN	NaN	NaN	NaN	NaN	NaN	NaN	NaN	NaN	NaN	NaN	NaN	2.063	0.633	0.689	2.072	0.503	0.643	NaN	NaN	NaN	2.155	0.28	0.691	2.187	0.081	0.624
631	3.155	NaN	NaN	NaN	NaN	NaN	NaN	NaN	NaN	NaN	2.093	0.629	0.231	2.021	0.52	0.263	2.034	0.445	0.267	2.076	0.296	0.229	NaN	NaN	NaN	NaN	NaN	NaN	NaN	NaN	NaN	NaN	NaN	NaN	2.061	0.633	0.689	2.071	0.503	0.644	NaN	NaN	NaN	2.153	0.28	0.69	2.186	0.081	0.625
632	3.16	NaN	NaN	NaN	NaN	NaN	NaN	NaN	NaN	NaN	NaN	NaN	NaN	2.021	0.52	0.263	2.035	0.445	0.266	2.075	0.296	0.229	NaN	NaN	NaN	NaN	NaN	NaN	NaN	NaN	NaN	NaN	NaN	NaN	2.059	0.633	0.689	2.069	0.504	0.645	NaN	NaN	NaN	2.151	0.279	0.689	NaN	NaN	NaN
633	3.165	NaN	NaN	NaN	NaN	NaN	NaN	NaN	NaN	NaN	NaN	NaN	NaN	2.021	0.519	0.262	2.035	0.445	0.266	2.075	0.296	0.229	NaN	NaN	NaN	NaN	NaN	NaN	NaN	NaN	NaN	NaN	NaN	NaN	2.056	0.633	0.689	2.066	0.504	0.645	NaN	NaN	NaN	2.149	0.279	0.688	NaN	NaN	NaN
634	3.17	NaN	NaN	NaN	NaN	NaN	NaN	NaN	NaN	NaN	NaN	NaN	NaN	2.02	0.518	0.262	2.034	0.444	0.266	2.075	0.295	0.229	NaN	NaN	NaN	NaN	NaN	NaN	NaN	NaN	NaN	NaN	NaN	NaN	2.055	0.634	0.689	2.062	0.502	0.644	NaN	NaN	NaN	2.148	0.28	0.688	2.196	0.086	0.624
635	3.175	NaN	NaN	NaN	NaN	NaN	NaN	NaN	NaN	NaN	NaN	NaN	NaN	2.021	0.519	0.262	2.033	0.444	0.265	2.075	0.295	0.228	NaN	NaN	NaN	NaN	NaN	NaN	NaN	NaN	NaN	NaN	NaN	NaN	2.052	0.634	0.689	2.058	0.501	0.643	NaN	NaN	NaN	2.147	0.283	0.688	2.189	0.087	0.624
636	3.18	NaN	NaN	NaN	NaN	NaN	NaN	NaN	NaN	NaN	NaN	NaN	NaN	2.022	0.518	0.262	2.033	0.444	0.265	2.075	0.295	0.228	NaN	NaN	NaN	NaN	NaN	NaN	NaN	NaN	NaN	NaN	NaN	NaN	2.05	0.635	0.689	2.054	0.501	0.642	NaN	NaN	NaN	2.146	0.285	0.689	2.186	0.088	0.624
637	3.185	NaN	NaN	NaN	NaN	NaN	NaN	NaN	NaN	NaN	NaN	NaN	NaN	2.023	0.518	0.262	2.032	0.444	0.264	2.075	0.294	0.227	NaN	NaN	NaN	NaN	NaN	NaN	NaN	NaN	NaN	NaN	NaN	NaN	2.048	0.635	0.689	2.052	0.502	0.643	NaN	NaN	NaN	2.145	0.287	0.69	2.185	0.089	0.624
638	3.19	NaN	NaN	NaN	NaN	NaN	NaN	NaN	NaN	NaN	NaN	NaN	NaN	2.024	0.518	0.262	2.032	0.444	0.264	2.075	0.294	0.227	NaN	NaN	NaN	NaN	NaN	NaN	NaN	NaN	NaN	NaN	NaN	NaN	2.045	0.636	0.69	2.049	0.503	0.643	NaN	NaN	NaN	2.144	0.289	0.691	2.187	0.089	0.623
639	3.195	NaN	NaN	NaN	NaN	NaN	NaN	NaN	NaN	NaN	NaN	NaN	NaN	2.024	0.518	0.262	2.032	0.444	0.263	2.075	0.294	0.227	NaN	NaN	NaN	NaN	NaN	NaN	NaN	NaN	NaN	NaN	NaN	NaN	2.043	0.636	0.69	2.046	0.503	0.643	NaN	NaN	NaN	2.142	0.291	0.692	2.192	0.088	0.62
640	3.2	NaN	NaN	NaN	NaN	NaN	NaN	NaN	NaN	NaN	2.092	0.628	0.226	2.024	0.518	0.261	2.032	0.444	0.263	2.075	0.294	0.227	NaN	NaN	NaN	NaN	NaN	NaN	NaN	NaN	NaN	NaN	NaN	NaN	2.041	0.636	0.69	2.043	0.504	0.644	NaN	NaN	NaN	2.141	0.293	0.692	2.193	0.089	0.62
641	3.205	NaN	NaN	NaN	NaN	NaN	NaN	NaN	NaN	NaN	2.093	0.628	0.226	2.024	0.518	0.261	2.033	0.444	0.263	2.075	0.294	0.226	NaN	NaN	NaN	NaN	NaN	NaN	NaN	NaN	NaN	NaN	NaN	NaN	2.037	0.637	0.69	2.039	0.505	0.644	NaN	NaN	NaN	2.139	0.295	0.692	2.191	0.093	0.622
642	3.21	NaN	NaN	NaN	NaN	NaN	NaN	NaN	NaN	NaN	2.093	0.628	0.226	2.022	0.518	0.259	2.034	0.444	0.264	2.075	0.293	0.226	NaN	NaN	NaN	NaN	NaN	NaN	NaN	NaN	NaN	NaN	NaN	NaN	2.035	0.637	0.69	2.035	0.505	0.645	NaN	NaN	NaN	2.137	0.296	0.693	2.189	0.096	0.624
643	3.215	NaN	NaN	NaN	NaN	NaN	NaN	NaN	NaN	NaN	2.093	0.628	0.225	2.022	0.518	0.258	2.034	0.444	0.264	2.076	0.293	0.226	NaN	NaN	NaN	NaN	NaN	NaN	NaN	NaN	NaN	NaN	NaN	NaN	2.033	0.639	0.691	2.031	0.506	0.646	NaN	NaN	NaN	2.134	0.298	0.693	2.191	0.099	0.623
644	3.22	NaN	NaN	NaN	NaN	NaN	NaN	NaN	NaN	NaN	2.093	0.628	0.225	2.022	0.518	0.258	2.034	0.444	0.264	2.076	0.293	0.226	NaN	NaN	NaN	NaN	NaN	NaN	NaN	NaN	NaN	NaN	NaN	NaN	2.03	0.64	0.691	2.028	0.508	0.647	NaN	NaN	NaN	2.129	0.298	0.692	2.191	0.101	0.623
645	3.225	NaN	NaN	NaN	NaN	NaN	NaN	NaN	NaN	NaN	2.093	0.628	0.225	2.023	0.518	0.258	2.035	0.444	0.264	2.076	0.293	0.226	NaN	NaN	NaN	NaN	NaN	NaN	NaN	NaN	NaN	NaN	NaN	NaN	2.027	0.641	0.691	2.024	0.509	0.648	NaN	NaN	NaN	2.126	0.3	0.693	2.188	0.102	0.623
646	3.23	NaN	NaN	NaN	NaN	NaN	NaN	NaN	NaN	NaN	2.093	0.628	0.225	2.023	0.519	0.257	2.035	0.444	0.263	2.076	0.293	0.226	NaN	NaN	NaN	NaN	NaN	NaN	NaN	NaN	NaN	NaN	NaN	NaN	2.024	0.641	0.691	2.019	0.508	0.648	NaN	NaN	NaN	2.123	0.301	0.695	2.186	0.103	0.622
647	3.235	NaN	NaN	NaN	NaN	NaN	NaN	NaN	NaN	NaN	2.093	0.628	0.225	2.024	0.519	0.257	2.036	0.443	0.263	2.076	0.293	0.226	NaN	NaN	NaN	NaN	NaN	NaN	NaN	NaN	NaN	NaN	NaN	NaN	2.02	0.642	0.692	2.015	0.509	0.65	NaN	NaN	NaN	2.12	0.303	0.696	2.185	0.104	0.623
648	3.24	NaN	NaN	NaN	NaN	NaN	NaN	NaN	NaN	NaN	2.093	0.628	0.225	2.024	0.519	0.257	2.036	0.443	0.263	2.076	0.293	0.226	NaN	NaN	NaN	NaN	NaN	NaN	NaN	NaN	NaN	NaN	NaN	NaN	2.017	0.643	0.692	2.011	0.512	0.651	NaN	NaN	NaN	2.117	0.305	0.696	2.183	0.106	0.623
649	3.245	NaN	NaN	NaN	NaN	NaN	NaN	NaN	NaN	NaN	2.093	0.627	0.225	2.024	0.519	0.257	2.037	0.443	0.263	2.076	0.293	0.226	NaN	NaN	NaN	NaN	NaN	NaN	NaN	NaN	NaN	NaN	NaN	NaN	2.014	0.645	0.693	2.006	0.511	0.652	NaN	NaN	NaN	2.114	0.307	0.696	2.177	0.11	0.624
650	3.25	NaN	NaN	NaN	NaN	NaN	NaN	NaN	NaN	NaN	2.093	0.627	0.224	2.025	0.519	0.257	2.036	0.443	0.263	2.076	0.293	0.226	NaN	NaN	NaN	NaN	NaN	NaN	NaN	NaN	NaN	NaN	NaN	NaN	2.011	0.646	0.693	2.002	0.512	0.652	NaN	NaN	NaN	2.111	0.309	0.697	2.169	0.116	0.628
651	3.255	NaN	NaN	NaN	NaN	NaN	NaN	NaN	NaN	NaN	2.093	0.627	0.224	2.025	0.519	0.257	2.035	0.442	0.262	2.076	0.293	0.226	NaN	NaN	NaN	NaN	NaN	NaN	NaN	NaN	NaN	NaN	NaN	NaN	2.008	0.647	0.694	1.997	0.512	0.652	NaN	NaN	NaN	2.107	0.31	0.699	2.169	0.117	0.629
652	3.26	NaN	NaN	NaN	NaN	NaN	NaN	NaN	NaN	NaN	2.093	0.627	0.224	2.025	0.519	0.257	2.035	0.442	0.262	2.076	0.293	0.226	NaN	NaN	NaN	NaN	NaN	NaN	NaN	NaN	NaN	NaN	NaN	NaN	2.005	0.647	0.694	1.993	0.513	0.653	NaN	NaN	NaN	2.103	0.311	0.699	2.171	0.119	0.629
653	3.265	NaN	NaN	NaN	NaN	NaN	NaN	NaN	NaN	NaN	2.093	0.628	0.224	2.026	0.519	0.257	2.037	0.443	0.263	2.077	0.293	0.226	NaN	NaN	NaN	NaN	NaN	NaN	NaN	NaN	NaN	NaN	NaN	NaN	2.002	0.648	0.694	1.99	0.514	0.654	NaN	NaN	NaN	2.1	0.312	0.7	2.174	0.121	0.628
654	3.27	NaN	NaN	NaN	NaN	NaN	NaN	NaN	NaN	NaN	2.094	0.628	0.223	2.028	0.519	0.258	2.037	0.443	0.263	2.077	0.293	0.226	NaN	NaN	NaN	NaN	NaN	NaN	NaN	NaN	NaN	NaN	NaN	NaN	2	0.648	0.694	1.986	0.514	0.655	NaN	NaN	NaN	2.097	0.313	0.7	2.173	0.124	0.628
655	3.275	NaN	NaN	NaN	NaN	NaN	NaN	NaN	NaN	NaN	2.094	0.629	0.223	2.028	0.519	0.257	2.038	0.443	0.263	2.077	0.293	0.226	NaN	NaN	NaN	NaN	NaN	NaN	NaN	NaN	NaN	NaN	NaN	NaN	1.998	0.65	0.695	1.983	0.515	0.655	NaN	NaN	NaN	2.092	0.313	0.7	2.171	0.125	0.629
656	3.28	NaN	NaN	NaN	NaN	NaN	NaN	NaN	NaN	NaN	2.095	0.629	0.223	2.027	0.518	0.257	2.038	0.443	0.263	2.078	0.293	0.225	NaN	NaN	NaN	NaN	NaN	NaN	NaN	NaN	NaN	NaN	NaN	NaN	1.996	0.651	0.696	1.979	0.516	0.656	NaN	NaN	NaN	2.088	0.315	0.702	2.168	0.125	0.629
657	3.285	NaN	NaN	NaN	NaN	NaN	NaN	NaN	NaN	NaN	2.095	0.63	0.223	2.027	0.518	0.257	2.039	0.443	0.263	2.078	0.293	0.225	NaN	NaN	NaN	NaN	NaN	NaN	NaN	NaN	NaN	NaN	NaN	NaN	1.994	0.651	0.696	1.977	0.518	0.657	NaN	NaN	NaN	2.085	0.316	0.703	2.162	0.127	0.63
658	3.29	NaN	NaN	NaN	NaN	NaN	NaN	NaN	NaN	NaN	2.095	0.63	0.222	2.027	0.518	0.257	2.039	0.443	0.262	2.078	0.293	0.225	NaN	NaN	NaN	NaN	NaN	NaN	NaN	NaN	NaN	NaN	NaN	NaN	1.992	0.651	0.696	1.975	0.52	0.659	NaN	NaN	NaN	2.083	0.317	0.703	2.151	0.132	0.633
659	3.295	NaN	NaN	NaN	NaN	NaN	NaN	NaN	NaN	NaN	2.095	0.631	0.222	2.027	0.518	0.257	2.039	0.443	0.262	2.078	0.293	0.225	NaN	NaN	NaN	NaN	NaN	NaN	NaN	NaN	NaN	NaN	NaN	NaN	1.99	0.651	0.697	1.972	0.521	0.659	NaN	NaN	NaN	2.08	0.318	0.703	2.151	0.132	0.633
660	3.3	NaN	NaN	NaN	NaN	NaN	NaN	NaN	NaN	NaN	2.095	0.631	0.222	2.027	0.518	0.257	2.039	0.443	0.262	2.078	0.292	0.225	NaN	NaN	NaN	NaN	NaN	NaN	NaN	NaN	NaN	NaN	NaN	NaN	1.989	0.651	0.697	1.97	0.521	0.66	NaN	NaN	NaN	2.077	0.318	0.704	2.155	0.129	0.631
661	3.305	NaN	NaN	NaN	NaN	NaN	NaN	NaN	NaN	NaN	2.095	0.631	0.221	2.027	0.518	0.256	2.04	0.443	0.262	2.078	0.292	0.225	NaN	NaN	NaN	NaN	NaN	NaN	NaN	NaN	NaN	NaN	NaN	NaN	1.988	0.652	0.697	1.968	0.522	0.66	NaN	NaN	NaN	2.074	0.319	0.705	2.154	0.128	0.63
662	3.31	NaN	NaN	NaN	NaN	NaN	NaN	NaN	NaN	NaN	2.095	0.631	0.221	2.027	0.518	0.256	2.04	0.443	0.262	2.078	0.292	0.225	NaN	NaN	NaN	NaN	NaN	NaN	NaN	NaN	NaN	NaN	NaN	NaN	1.987	0.652	0.698	1.966	0.522	0.66	NaN	NaN	NaN	2.072	0.32	0.705	2.151	0.128	0.631
663	3.315	NaN	NaN	NaN	NaN	NaN	NaN	NaN	NaN	NaN	2.095	0.631	0.221	2.026	0.518	0.256	2.04	0.443	0.262	2.078	0.292	0.225	NaN	NaN	NaN	NaN	NaN	NaN	NaN	NaN	NaN	NaN	NaN	NaN	1.986	0.652	0.698	1.964	0.523	0.66	NaN	NaN	NaN	2.07	0.321	0.705	2.148	0.128	0.631
664	3.32	NaN	NaN	NaN	NaN	NaN	NaN	NaN	NaN	NaN	2.094	0.631	0.221	2.026	0.518	0.256	2.039	0.443	0.262	2.078	0.292	0.225	NaN	NaN	NaN	NaN	NaN	NaN	NaN	NaN	NaN	NaN	NaN	NaN	1.986	0.652	0.698	1.963	0.523	0.66	NaN	NaN	NaN	2.067	0.322	0.705	2.145	0.128	0.632
665	3.325	NaN	NaN	NaN	NaN	NaN	NaN	NaN	NaN	NaN	2.094	0.632	0.221	2.026	0.518	0.256	2.038	0.443	0.261	2.078	0.292	0.225	NaN	NaN	NaN	NaN	NaN	NaN	NaN	NaN	NaN	NaN	NaN	NaN	1.985	0.652	0.698	1.961	0.523	0.66	NaN	NaN	NaN	2.064	0.32	0.704	2.138	0.13	0.634
666	3.33	NaN	NaN	NaN	NaN	NaN	NaN	NaN	NaN	NaN	2.094	0.632	0.22	2.027	0.518	0.256	2.037	0.443	0.261	2.077	0.292	0.225	NaN	NaN	NaN	NaN	NaN	NaN	NaN	NaN	NaN	NaN	NaN	NaN	1.985	0.652	0.698	1.96	0.524	0.66	NaN	NaN	NaN	2.06	0.318	0.704	2.128	0.128	0.634
667	3.335	NaN	NaN	NaN	NaN	NaN	NaN	NaN	NaN	NaN	2.093	0.632	0.22	2.028	0.519	0.257	2.036	0.443	0.26	2.077	0.292	0.225	NaN	NaN	NaN	NaN	NaN	NaN	NaN	NaN	NaN	NaN	NaN	NaN	1.985	0.652	0.697	1.959	0.524	0.659	NaN	NaN	NaN	2.059	0.319	0.705	2.125	0.126	0.633
668	3.34	NaN	NaN	NaN	NaN	NaN	NaN	NaN	NaN	NaN	2.093	0.632	0.22	2.029	0.519	0.257	2.036	0.443	0.26	2.077	0.292	0.225	NaN	NaN	NaN	NaN	NaN	NaN	NaN	NaN	NaN	NaN	NaN	NaN	1.985	0.652	0.697	1.958	0.523	0.659	NaN	NaN	NaN	2.056	0.318	0.705	2.118	0.126	0.634
669	3.345	NaN	NaN	NaN	NaN	NaN	NaN	NaN	NaN	NaN	2.093	0.632	0.22	2.028	0.519	0.257	2.036	0.442	0.26	2.077	0.292	0.225	NaN	NaN	NaN	NaN	NaN	NaN	NaN	NaN	NaN	NaN	NaN	NaN	1.985	0.652	0.697	1.956	0.523	0.658	NaN	NaN	NaN	2.052	0.317	0.705	2.12	0.121	0.632
670	3.35	NaN	NaN	NaN	NaN	NaN	NaN	NaN	NaN	NaN	2.092	0.632	0.22	2.026	0.519	0.256	2.035	0.442	0.26	2.077	0.292	0.225	NaN	NaN	NaN	NaN	NaN	NaN	NaN	NaN	NaN	NaN	NaN	NaN	1.986	0.652	0.696	1.956	0.523	0.658	NaN	NaN	NaN	2.049	0.316	0.704	2.117	0.12	0.633
671	3.355	NaN	NaN	NaN	NaN	NaN	NaN	NaN	NaN	NaN	2.092	0.632	0.22	2.025	0.519	0.256	2.035	0.442	0.26	2.076	0.292	0.225	NaN	NaN	NaN	NaN	NaN	NaN	NaN	NaN	NaN	NaN	NaN	NaN	1.986	0.652	0.696	1.955	0.524	0.658	NaN	NaN	NaN	2.047	0.315	0.704	2.113	0.119	0.634
672	3.36	NaN	NaN	NaN	NaN	NaN	NaN	NaN	NaN	NaN	2.092	0.632	0.22	2.025	0.519	0.256	2.035	0.442	0.26	2.076	0.292	0.225	NaN	NaN	NaN	NaN	NaN	NaN	NaN	NaN	NaN	NaN	NaN	NaN	1.986	0.65	0.695	1.955	0.524	0.658	NaN	NaN	NaN	2.045	0.315	0.705	2.108	0.116	0.634
673	3.365	NaN	NaN	NaN	NaN	NaN	NaN	NaN	NaN	NaN	2.091	0.632	0.22	2.025	0.519	0.256	2.035	0.442	0.26	2.076	0.292	0.225	NaN	NaN	NaN	NaN	NaN	NaN	NaN	NaN	NaN	NaN	NaN	NaN	1.985	0.649	0.694	1.954	0.523	0.656	NaN	NaN	NaN	2.042	0.313	0.705	2.103	0.115	0.634
674	3.37	NaN	NaN	NaN	NaN	NaN	NaN	NaN	NaN	NaN	2.091	0.632	0.22	2.026	0.519	0.257	2.035	0.442	0.26	2.075	0.292	0.225	NaN	NaN	NaN	NaN	NaN	NaN	NaN	NaN	NaN	NaN	NaN	NaN	1.986	0.648	0.693	1.953	0.521	0.655	NaN	NaN	NaN	2.04	0.312	0.704	2.098	0.114	0.635
675	3.375	NaN	NaN	NaN	NaN	NaN	NaN	NaN	NaN	NaN	2.091	0.632	0.22	2.026	0.519	0.256	2.036	0.442	0.261	2.075	0.292	0.225	NaN	NaN	NaN	NaN	NaN	NaN	NaN	NaN	NaN	NaN	NaN	NaN	1.986	0.648	0.693	1.952	0.521	0.653	NaN	NaN	NaN	2.038	0.311	0.703	2.089	0.111	0.636
676	3.38	NaN	NaN	NaN	NaN	NaN	NaN	NaN	NaN	NaN	2.091	0.633	0.22	2.025	0.518	0.256	2.036	0.441	0.261	2.075	0.292	0.225	NaN	NaN	NaN	NaN	NaN	NaN	NaN	NaN	NaN	NaN	NaN	NaN	1.987	0.648	0.692	1.952	0.522	0.653	NaN	NaN	NaN	2.036	0.31	0.702	2.078	0.109	0.637
677	3.385	NaN	NaN	NaN	NaN	NaN	NaN	NaN	NaN	NaN	2.091	0.633	0.22	2.026	0.519	0.256	2.036	0.441	0.261	2.075	0.292	0.225	NaN	NaN	NaN	NaN	NaN	NaN	NaN	NaN	NaN	NaN	NaN	NaN	1.987	0.648	0.691	1.953	0.523	0.652	NaN	NaN	NaN	2.033	0.307	0.702	2.078	0.104	0.635
678	3.39	NaN	NaN	NaN	NaN	NaN	NaN	NaN	NaN	NaN	2.091	0.632	0.22	2.025	0.518	0.257	2.035	0.441	0.261	2.074	0.292	0.225	NaN	NaN	NaN	NaN	NaN	NaN	NaN	NaN	NaN	NaN	NaN	NaN	1.988	0.648	0.69	1.952	0.521	0.651	NaN	NaN	NaN	2.031	0.306	0.702	2.074	0.102	0.635
679	3.395	NaN	NaN	NaN	NaN	NaN	NaN	NaN	NaN	NaN	NaN	NaN	NaN	2.021	0.515	0.256	2.034	0.441	0.261	2.074	0.292	0.225	NaN	NaN	NaN	NaN	NaN	NaN	NaN	NaN	NaN	NaN	NaN	NaN	1.988	0.647	0.689	1.951	0.52	0.65	NaN	NaN	NaN	2.03	0.305	0.702	2.068	0.098	0.635
680	3.4	NaN	NaN	NaN	NaN	NaN	NaN	NaN	NaN	NaN	NaN	NaN	NaN	2.021	0.514	0.256	2.033	0.441	0.26	2.074	0.292	0.225	NaN	NaN	NaN	NaN	NaN	NaN	NaN	NaN	NaN	NaN	NaN	NaN	1.988	0.646	0.689	1.951	0.518	0.648	NaN	NaN	NaN	2.028	0.304	0.702	2.062	0.096	0.635
681	3.405	NaN	NaN	NaN	NaN	NaN	NaN	NaN	NaN	NaN	NaN	NaN	NaN	2.02	0.514	0.256	2.032	0.441	0.26	2.074	0.292	0.225	NaN	NaN	NaN	NaN	NaN	NaN	NaN	NaN	NaN	NaN	NaN	NaN	1.988	0.646	0.688	1.952	0.518	0.647	NaN	NaN	NaN	2.025	0.301	0.7	2.057	0.094	0.635
682	3.41	NaN	NaN	NaN	NaN	NaN	NaN	NaN	NaN	NaN	2.083	0.631	0.221	2.02	0.514	0.256	2.031	0.441	0.26	2.074	0.292	0.225	NaN	NaN	NaN	NaN	NaN	NaN	NaN	NaN	NaN	NaN	NaN	NaN	1.988	0.645	0.687	1.953	0.518	0.647	NaN	NaN	NaN	2.023	0.299	0.699	2.052	0.092	0.635
683	3.415	NaN	NaN	NaN	NaN	NaN	NaN	NaN	NaN	NaN	2.083	0.63	0.222	2.019	0.514	0.256	2.032	0.441	0.26	2.074	0.292	0.225	NaN	NaN	NaN	NaN	NaN	NaN	NaN	NaN	NaN	NaN	NaN	NaN	1.988	0.644	0.686	1.954	0.518	0.646	NaN	NaN	NaN	2.021	0.297	0.699	2.045	0.088	0.635
684	3.42	NaN	NaN	NaN	NaN	NaN	NaN	NaN	NaN	NaN	2.083	0.63	0.222	2.019	0.514	0.256	2.033	0.441	0.261	2.074	0.292	0.225	NaN	NaN	NaN	NaN	NaN	NaN	NaN	NaN	NaN	NaN	NaN	NaN	1.987	0.643	0.686	1.955	0.516	0.645	NaN	NaN	NaN	2.018	0.295	0.698	2.038	0.084	0.635
685	3.425	NaN	NaN	NaN	NaN	NaN	NaN	NaN	NaN	NaN	2.083	0.63	0.222	2.018	0.514	0.256	2.033	0.441	0.261	2.073	0.291	0.225	NaN	NaN	NaN	NaN	NaN	NaN	NaN	NaN	NaN	NaN	NaN	NaN	1.986	0.641	0.685	1.955	0.514	0.643	NaN	NaN	NaN	2.017	0.293	0.698	2.032	0.081	0.634
686	3.43	NaN	NaN	NaN	NaN	NaN	NaN	NaN	NaN	NaN	2.085	0.63	0.222	2.018	0.514	0.256	2.032	0.441	0.261	2.072	0.291	0.225	NaN	NaN	NaN	NaN	NaN	NaN	NaN	NaN	NaN	NaN	NaN	NaN	1.985	0.64	0.685	1.956	0.513	0.641	NaN	NaN	NaN	2.015	0.291	0.697	2.027	0.079	0.634
687	3.435	NaN	NaN	NaN	NaN	NaN	NaN	NaN	NaN	NaN	2.086	0.63	0.223	2.017	0.514	0.256	2.032	0.441	0.261	2.072	0.291	0.225	NaN	NaN	NaN	NaN	NaN	NaN	NaN	NaN	NaN	NaN	NaN	NaN	1.985	0.64	0.684	1.957	0.513	0.641	NaN	NaN	NaN	2.012	0.288	0.696	2.022	0.079	0.636
688	3.44	NaN	NaN	NaN	NaN	NaN	NaN	NaN	NaN	NaN	2.085	0.63	0.223	2.017	0.514	0.256	2.032	0.441	0.261	2.071	0.291	0.225	NaN	NaN	NaN	NaN	NaN	NaN	NaN	NaN	NaN	NaN	NaN	NaN	1.985	0.639	0.684	1.959	0.512	0.64	NaN	NaN	NaN	2.01	0.286	0.696	2.016	0.077	0.636
689	3.445	NaN	NaN	NaN	NaN	NaN	NaN	NaN	NaN	NaN	2.083	0.63	0.222	2.017	0.514	0.256	2.031	0.442	0.26	2.071	0.291	0.224	NaN	NaN	NaN	NaN	NaN	NaN	NaN	NaN	NaN	NaN	NaN	NaN	1.984	0.638	0.684	1.959	0.51	0.639	NaN	NaN	NaN	2.007	0.285	0.695	2.016	0.076	0.636
690	3.45	NaN	NaN	NaN	NaN	NaN	NaN	NaN	NaN	NaN	2.083	0.63	0.222	2.017	0.514	0.256	2.029	0.442	0.26	2.07	0.291	0.224	NaN	NaN	NaN	NaN	NaN	NaN	NaN	NaN	NaN	NaN	NaN	NaN	1.983	0.637	0.684	1.96	0.508	0.637	NaN	NaN	NaN	2.004	0.286	0.694	2.016	0.077	0.636
691	3.455	NaN	NaN	NaN	NaN	NaN	NaN	NaN	NaN	NaN	2.082	0.631	0.222	2.016	0.515	0.256	2.028	0.442	0.26	2.07	0.291	0.224	NaN	NaN	NaN	NaN	NaN	NaN	NaN	NaN	NaN	NaN	NaN	NaN	1.981	0.635	0.684	1.958	0.507	0.636	NaN	NaN	NaN	2.002	0.287	0.694	2.016	0.076	0.636
692	3.46	NaN	NaN	NaN	NaN	NaN	NaN	NaN	NaN	NaN	2.081	0.631	0.222	2.015	0.515	0.256	2.029	0.442	0.261	2.07	0.291	0.224	NaN	NaN	NaN	NaN	NaN	NaN	NaN	NaN	NaN	NaN	NaN	NaN	1.979	0.634	0.684	1.956	0.507	0.636	NaN	NaN	NaN	2.001	0.289	0.696	2.015	0.076	0.637
693	3.465	NaN	NaN	NaN	NaN	NaN	NaN	NaN	NaN	NaN	2.081	0.63	0.223	2.014	0.515	0.256	2.029	0.441	0.261	2.069	0.291	0.224	NaN	NaN	NaN	NaN	NaN	NaN	NaN	NaN	NaN	NaN	NaN	NaN	1.976	0.634	0.684	1.953	0.509	0.636	NaN	NaN	NaN	1.998	0.29	0.696	2.015	0.076	0.636
694	3.47	NaN	NaN	NaN	NaN	NaN	NaN	NaN	NaN	NaN	2.08	0.629	0.224	2.014	0.516	0.256	2.028	0.441	0.262	2.069	0.291	0.224	NaN	NaN	NaN	NaN	NaN	NaN	NaN	NaN	NaN	NaN	NaN	NaN	1.973	0.635	0.684	1.95	0.511	0.637	NaN	NaN	NaN	1.996	0.289	0.696	2.017	0.076	0.636
695	3.475	NaN	NaN	NaN	NaN	NaN	NaN	NaN	NaN	NaN	2.079	0.628	0.225	2.013	0.515	0.256	2.026	0.441	0.262	2.068	0.292	0.225	NaN	NaN	NaN	NaN	NaN	NaN	NaN	NaN	NaN	NaN	NaN	NaN	1.97	0.637	0.684	1.946	0.512	0.637	NaN	NaN	NaN	1.994	0.287	0.696	2.018	0.076	0.636
696	3.48	NaN	NaN	NaN	NaN	NaN	NaN	NaN	NaN	NaN	2.078	0.628	0.225	2.011	0.514	0.257	2.025	0.441	0.262	2.068	0.292	0.225	NaN	NaN	NaN	NaN	NaN	NaN	NaN	NaN	NaN	NaN	NaN	NaN	1.965	0.639	0.684	1.941	0.512	0.635	NaN	NaN	NaN	1.992	0.286	0.696	2.017	0.076	0.636
697	3.485	NaN	NaN	NaN	NaN	NaN	NaN	NaN	NaN	NaN	2.078	0.628	0.225	2.011	0.514	0.257	2.025	0.441	0.263	2.067	0.292	0.225	NaN	NaN	NaN	NaN	NaN	NaN	NaN	NaN	NaN	NaN	NaN	NaN	1.96	0.64	0.684	1.938	0.512	0.635	NaN	NaN	NaN	1.99	0.286	0.696	2.017	0.076	0.637
698	3.49	NaN	NaN	NaN	NaN	NaN	NaN	NaN	NaN	NaN	2.077	0.628	0.225	2.01	0.514	0.258	2.024	0.441	0.263	2.067	0.292	0.225	NaN	NaN	NaN	NaN	NaN	NaN	NaN	NaN	NaN	NaN	NaN	NaN	1.955	0.642	0.684	1.935	0.513	0.635	NaN	NaN	NaN	1.989	0.286	0.696	2.018	0.076	0.637
699	3.495	NaN	NaN	NaN	NaN	NaN	NaN	NaN	NaN	NaN	2.077	0.629	0.226	2.009	0.514	0.258	2.023	0.441	0.262	2.067	0.292	0.225	NaN	NaN	NaN	NaN	NaN	NaN	NaN	NaN	NaN	NaN	NaN	NaN	1.951	0.644	0.684	1.934	0.513	0.635	NaN	NaN	NaN	1.988	0.287	0.696	2.018	0.075	0.637
700	3.5	NaN	NaN	NaN	NaN	NaN	NaN	NaN	NaN	NaN	2.076	0.629	0.226	2.009	0.514	0.258	2.024	0.441	0.263	2.066	0.292	0.226	NaN	NaN	NaN	NaN	NaN	NaN	NaN	NaN	NaN	NaN	NaN	NaN	1.947	0.645	0.684	1.933	0.513	0.635	NaN	NaN	NaN	1.987	0.287	0.697	2.017	0.074	0.637
701	3.505	NaN	NaN	NaN	NaN	NaN	NaN	NaN	NaN	NaN	2.076	0.629	0.227	2.009	0.514	0.259	2.024	0.441	0.263	2.066	0.292	0.226	NaN	NaN	NaN	NaN	NaN	NaN	NaN	NaN	NaN	NaN	NaN	NaN	1.94	0.643	0.683	1.932	0.513	0.636	NaN	NaN	NaN	1.986	0.287	0.697	2.016	0.073	0.637
702	3.51	NaN	NaN	NaN	NaN	NaN	NaN	NaN	NaN	NaN	2.077	0.63	0.227	2.01	0.515	0.26	2.023	0.441	0.263	2.066	0.292	0.226	NaN	NaN	NaN	NaN	NaN	NaN	NaN	NaN	NaN	NaN	NaN	NaN	1.936	0.643	0.681	1.932	0.513	0.637	NaN	NaN	NaN	1.984	0.286	0.697	2.016	0.073	0.637
703	3.515	NaN	NaN	NaN	NaN	NaN	NaN	NaN	NaN	NaN	2.077	0.631	0.228	2.011	0.516	0.261	2.022	0.441	0.263	2.066	0.292	0.227	NaN	NaN	NaN	NaN	NaN	NaN	NaN	NaN	NaN	NaN	NaN	NaN	1.933	0.643	0.68	1.932	0.513	0.637	NaN	NaN	NaN	1.984	0.285	0.697	2.016	0.073	0.637
704	3.52	NaN	NaN	NaN	NaN	NaN	NaN	NaN	NaN	NaN	2.077	0.631	0.229	2.012	0.517	0.262	2.021	0.441	0.263	2.066	0.292	0.227	NaN	NaN	NaN	NaN	NaN	NaN	NaN	NaN	NaN	NaN	NaN	NaN	1.932	0.644	0.68	1.933	0.513	0.637	NaN	NaN	NaN	1.984	0.285	0.699	2.016	0.073	0.637
705	3.525	NaN	NaN	NaN	NaN	NaN	NaN	NaN	NaN	NaN	2.077	0.63	0.229	2.011	0.517	0.262	2.021	0.442	0.264	2.066	0.293	0.228	NaN	NaN	NaN	NaN	NaN	NaN	NaN	NaN	NaN	NaN	NaN	NaN	1.931	0.644	0.68	1.934	0.513	0.637	NaN	NaN	NaN	1.984	0.283	0.699	2.016	0.073	0.638
706	3.53	NaN	NaN	NaN	NaN	NaN	NaN	NaN	NaN	NaN	2.077	0.63	0.23	2.01	0.517	0.261	2.023	0.442	0.265	2.066	0.293	0.229	NaN	NaN	NaN	NaN	NaN	NaN	NaN	NaN	NaN	NaN	NaN	NaN	NaN	NaN	NaN	1.934	0.512	0.637	NaN	NaN	NaN	1.983	0.283	0.699	2.016	0.073	0.638
707	3.535	NaN	NaN	NaN	NaN	NaN	NaN	NaN	NaN	NaN	2.077	0.63	0.231	2.009	0.516	0.261	2.023	0.442	0.266	2.067	0.294	0.229	NaN	NaN	NaN	NaN	NaN	NaN	NaN	NaN	NaN	NaN	NaN	NaN	NaN	NaN	NaN	1.934	0.511	0.637	NaN	NaN	NaN	1.984	0.284	0.7	2.016	0.073	0.638
708	3.54	NaN	NaN	NaN	NaN	NaN	NaN	NaN	NaN	NaN	2.077	0.63	0.232	2.008	0.517	0.261	2.023	0.442	0.266	2.067	0.294	0.23	NaN	NaN	NaN	NaN	NaN	NaN	NaN	NaN	NaN	NaN	NaN	NaN	NaN	NaN	NaN	1.934	0.51	0.637	NaN	NaN	NaN	1.985	0.285	0.7	2.016	0.073	0.639
709	3.545	NaN	NaN	NaN	NaN	NaN	NaN	NaN	NaN	NaN	2.077	0.629	0.233	2.009	0.516	0.262	2.022	0.443	0.266	2.067	0.294	0.23	NaN	NaN	NaN	NaN	NaN	NaN	NaN	NaN	NaN	NaN	NaN	NaN	NaN	NaN	NaN	1.935	0.511	0.637	NaN	NaN	NaN	1.986	0.285	0.7	2.016	0.073	0.639
710	3.55	NaN	NaN	NaN	NaN	NaN	NaN	NaN	NaN	NaN	2.077	0.629	0.233	2.009	0.516	0.262	2.024	0.443	0.267	2.067	0.294	0.23	NaN	NaN	NaN	NaN	NaN	NaN	NaN	NaN	NaN	NaN	NaN	NaN	1.94	0.642	0.684	1.937	0.512	0.638	NaN	NaN	NaN	1.986	0.285	0.7	2.016	0.073	0.639
711	3.555	NaN	NaN	NaN	NaN	NaN	NaN	NaN	NaN	NaN	2.077	0.63	0.234	2.01	0.517	0.263	2.024	0.443	0.267	2.067	0.294	0.23	NaN	NaN	NaN	NaN	NaN	NaN	NaN	NaN	NaN	NaN	NaN	NaN	1.942	0.641	0.685	1.938	0.512	0.639	NaN	NaN	NaN	1.987	0.285	0.7	2.016	0.073	0.639
712	3.56	NaN	NaN	NaN	NaN	NaN	NaN	NaN	NaN	NaN	2.077	0.631	0.236	2.01	0.518	0.264	2.025	0.443	0.268	2.068	0.295	0.231	NaN	NaN	NaN	NaN	NaN	NaN	NaN	NaN	NaN	NaN	NaN	NaN	1.944	0.641	0.686	1.938	0.512	0.639	NaN	NaN	NaN	1.987	0.285	0.7	2.016	0.073	0.639
713	3.565	NaN	NaN	NaN	NaN	NaN	NaN	NaN	NaN	NaN	2.078	0.631	0.236	2.011	0.519	0.264	2.025	0.443	0.268	2.068	0.295	0.231	NaN	NaN	NaN	NaN	NaN	NaN	NaN	NaN	NaN	NaN	NaN	NaN	1.945	0.64	0.686	1.938	0.511	0.639	NaN	NaN	NaN	1.988	0.285	0.7	2.016	0.073	0.639
714	3.57	NaN	NaN	NaN	NaN	NaN	NaN	NaN	NaN	NaN	2.078	0.631	0.237	2.011	0.519	0.265	2.025	0.443	0.269	2.068	0.295	0.231	NaN	NaN	NaN	NaN	NaN	NaN	NaN	NaN	NaN	NaN	NaN	NaN	1.947	0.639	0.687	1.939	0.51	0.64	NaN	NaN	NaN	1.988	0.285	0.7	2.017	0.073	0.64
715	3.575	NaN	NaN	NaN	NaN	NaN	NaN	NaN	NaN	NaN	2.078	0.631	0.238	2.011	0.519	0.265	2.025	0.443	0.269	2.068	0.295	0.231	NaN	NaN	NaN	NaN	NaN	NaN	NaN	NaN	NaN	NaN	NaN	NaN	1.949	0.638	0.688	1.94	0.51	0.64	NaN	NaN	NaN	1.988	0.284	0.7	2.017	0.073	0.64
716	3.58	NaN	NaN	NaN	NaN	NaN	NaN	NaN	NaN	NaN	2.079	0.631	0.239	2.012	0.519	0.266	2.026	0.444	0.27	2.068	0.295	0.231	NaN	NaN	NaN	NaN	NaN	NaN	NaN	NaN	NaN	NaN	NaN	NaN	1.951	0.638	0.688	1.941	0.511	0.641	NaN	NaN	NaN	1.989	0.284	0.7	2.017	0.073	0.64
717	3.585	NaN	NaN	NaN	NaN	NaN	NaN	NaN	NaN	NaN	2.08	0.632	0.24	2.012	0.519	0.266	2.025	0.444	0.271	2.069	0.296	0.231	NaN	NaN	NaN	NaN	NaN	NaN	NaN	NaN	NaN	NaN	NaN	NaN	1.954	0.638	0.689	1.942	0.51	0.641	NaN	NaN	NaN	1.989	0.284	0.7	2.017	0.072	0.64
718	3.59	NaN	NaN	NaN	NaN	NaN	NaN	NaN	NaN	NaN	2.081	0.634	0.242	2.012	0.519	0.267	2.024	0.444	0.271	2.069	0.296	0.232	NaN	NaN	NaN	NaN	NaN	NaN	NaN	NaN	NaN	NaN	NaN	NaN	1.956	0.638	0.69	1.942	0.51	0.641	NaN	NaN	NaN	1.99	0.284	0.7	2.017	0.072	0.64
719	3.595	NaN	NaN	NaN	NaN	NaN	NaN	NaN	NaN	NaN	2.081	0.634	0.242	2.012	0.519	0.268	2.024	0.445	0.271	2.069	0.297	0.232	NaN	NaN	NaN	NaN	NaN	NaN	NaN	NaN	NaN	NaN	NaN	NaN	1.957	0.638	0.691	1.943	0.51	0.642	NaN	NaN	NaN	1.991	0.284	0.7	2.017	0.072	0.64
720	3.6	NaN	NaN	NaN	NaN	NaN	NaN	NaN	NaN	NaN	2.081	0.634	0.243	2.012	0.518	0.269	2.024	0.445	0.272	2.07	0.297	0.233	NaN	NaN	NaN	NaN	NaN	NaN	NaN	NaN	NaN	NaN	NaN	NaN	1.958	0.638	0.691	1.944	0.512	0.643	NaN	NaN	NaN	1.993	0.285	0.701	2.017	0.072	0.64
721	3.605	NaN	NaN	NaN	NaN	NaN	NaN	NaN	NaN	NaN	2.081	0.634	0.244	2.014	0.521	0.27	2.025	0.445	0.273	2.07	0.298	0.234	NaN	NaN	NaN	NaN	NaN	NaN	NaN	NaN	NaN	NaN	NaN	NaN	1.959	0.638	0.692	1.944	0.512	0.644	NaN	NaN	NaN	1.994	0.286	0.701	2.017	0.072	0.64
722	3.61	NaN	NaN	NaN	NaN	NaN	NaN	NaN	NaN	NaN	2.081	0.634	0.244	2.017	0.522	0.272	2.027	0.446	0.274	2.07	0.298	0.234	NaN	NaN	NaN	NaN	NaN	NaN	NaN	NaN	NaN	NaN	NaN	NaN	1.959	0.638	0.692	1.945	0.512	0.644	NaN	NaN	NaN	1.995	0.286	0.702	2.017	0.072	0.64
723	3.615	NaN	NaN	NaN	NaN	NaN	NaN	NaN	NaN	NaN	2.08	0.634	0.246	2.017	0.522	0.273	2.027	0.445	0.275	2.07	0.298	0.235	NaN	NaN	NaN	NaN	NaN	NaN	NaN	NaN	NaN	NaN	NaN	NaN	1.96	0.638	0.693	1.945	0.512	0.644	NaN	NaN	NaN	1.995	0.286	0.702	2.018	0.072	0.64
724	3.62	NaN	NaN	NaN	NaN	NaN	NaN	NaN	NaN	NaN	2.08	0.634	0.247	2.016	0.521	0.274	2.026	0.445	0.275	2.07	0.298	0.235	NaN	NaN	NaN	NaN	NaN	NaN	NaN	NaN	NaN	NaN	NaN	NaN	1.96	0.638	0.693	1.945	0.512	0.645	NaN	NaN	NaN	1.995	0.286	0.703	2.018	0.072	0.64
725	3.625	NaN	NaN	NaN	NaN	NaN	NaN	NaN	NaN	NaN	2.08	0.634	0.248	2.015	0.52	0.274	2.025	0.446	0.275	2.071	0.298	0.236	NaN	NaN	NaN	NaN	NaN	NaN	NaN	NaN	NaN	NaN	NaN	NaN	1.96	0.639	0.694	1.945	0.512	0.645	NaN	NaN	NaN	1.995	0.286	0.703	2.018	0.072	0.64
726	3.63	NaN	NaN	NaN	NaN	NaN	NaN	NaN	NaN	NaN	2.081	0.635	0.249	2.013	0.519	0.274	2.025	0.446	0.276	2.071	0.299	0.236	NaN	NaN	NaN	NaN	NaN	NaN	NaN	NaN	NaN	NaN	NaN	NaN	1.959	0.639	0.694	1.945	0.512	0.645	NaN	NaN	NaN	1.994	0.286	0.704	2.018	0.072	0.64
727	3.635	NaN	NaN	NaN	NaN	NaN	NaN	NaN	NaN	NaN	2.08	0.635	0.25	2.012	0.519	0.275	2.026	0.446	0.277	2.071	0.299	0.236	NaN	NaN	NaN	NaN	NaN	NaN	NaN	NaN	NaN	NaN	NaN	NaN	1.959	0.639	0.695	1.944	0.512	0.645	NaN	NaN	NaN	1.993	0.285	0.704	2.018	0.072	0.64
728	3.64	NaN	NaN	NaN	NaN	NaN	NaN	NaN	NaN	NaN	2.08	0.635	0.25	2.013	0.519	0.277	2.027	0.446	0.278	2.071	0.299	0.237	NaN	NaN	NaN	NaN	NaN	NaN	NaN	NaN	NaN	NaN	NaN	NaN	1.957	0.638	0.696	1.944	0.512	0.646	NaN	NaN	NaN	1.991	0.283	0.703	2.018	0.072	0.64
729	3.645	NaN	NaN	NaN	NaN	NaN	NaN	NaN	NaN	NaN	2.08	0.635	0.251	2.016	0.521	0.279	2.026	0.447	0.278	2.071	0.299	0.237	NaN	NaN	NaN	NaN	NaN	NaN	NaN	NaN	NaN	NaN	NaN	NaN	1.955	0.637	0.696	1.943	0.511	0.646	NaN	NaN	NaN	1.99	0.283	0.704	2.018	0.072	0.64
730	3.65	NaN	NaN	NaN	NaN	NaN	NaN	NaN	NaN	NaN	2.08	0.635	0.251	2.016	0.522	0.279	2.026	0.447	0.279	2.071	0.3	0.237	NaN	NaN	NaN	NaN	NaN	NaN	NaN	NaN	NaN	NaN	NaN	NaN	1.954	0.637	0.696	1.943	0.511	0.647	NaN	NaN	NaN	1.99	0.283	0.704	2.018	0.072	0.641
731	3.655	NaN	NaN	NaN	NaN	NaN	NaN	NaN	NaN	NaN	2.08	0.636	0.253	2.015	0.522	0.28	2.027	0.447	0.28	2.071	0.3	0.238	NaN	NaN	NaN	NaN	NaN	NaN	NaN	NaN	NaN	NaN	NaN	NaN	1.953	0.637	0.697	1.942	0.511	0.647	NaN	NaN	NaN	1.989	0.282	0.704	2.018	0.072	0.641
732	3.66	NaN	NaN	NaN	NaN	NaN	NaN	NaN	NaN	NaN	2.08	0.637	0.254	2.014	0.522	0.279	2.026	0.447	0.28	2.072	0.3	0.239	NaN	NaN	NaN	NaN	NaN	NaN	NaN	NaN	NaN	NaN	NaN	NaN	1.952	0.639	0.698	1.942	0.511	0.647	NaN	NaN	NaN	1.988	0.282	0.704	2.018	0.072	0.641
733	3.665	NaN	NaN	NaN	NaN	NaN	NaN	NaN	NaN	NaN	2.08	0.638	0.255	2.013	0.522	0.279	2.025	0.447	0.281	2.072	0.3	0.239	NaN	NaN	NaN	NaN	NaN	NaN	NaN	NaN	NaN	NaN	NaN	NaN	1.951	0.639	0.698	1.941	0.511	0.648	NaN	NaN	NaN	1.987	0.282	0.705	2.018	0.072	0.641
734	3.67	NaN	NaN	NaN	NaN	NaN	NaN	NaN	NaN	NaN	2.08	0.638	0.255	2.013	0.522	0.279	2.025	0.447	0.281	2.072	0.3	0.239	NaN	NaN	NaN	NaN	NaN	NaN	NaN	NaN	NaN	NaN	NaN	NaN	1.95	0.639	0.699	1.94	0.511	0.649	NaN	NaN	NaN	1.986	0.281	0.705	2.018	0.072	0.641
735	3.675	NaN	NaN	NaN	NaN	NaN	NaN	NaN	NaN	NaN	2.079	0.637	0.256	2.012	0.522	0.28	2.026	0.448	0.282	2.071	0.3	0.24	NaN	NaN	NaN	NaN	NaN	NaN	NaN	NaN	NaN	NaN	NaN	NaN	1.948	0.639	0.699	1.94	0.511	0.649	NaN	NaN	NaN	1.986	0.281	0.705	2.018	0.072	0.641
736	3.68	NaN	NaN	NaN	NaN	NaN	NaN	NaN	NaN	NaN	2.078	0.637	0.256	2.011	0.52	0.281	2.027	0.448	0.283	2.071	0.301	0.24	NaN	NaN	NaN	NaN	NaN	NaN	NaN	NaN	NaN	NaN	NaN	NaN	1.947	0.64	0.7	1.939	0.51	0.648	NaN	NaN	NaN	1.985	0.281	0.705	2.018	0.072	0.641
737	3.685	NaN	NaN	NaN	NaN	NaN	NaN	NaN	NaN	NaN	2.077	0.636	0.257	2.01	0.52	0.282	2.027	0.449	0.284	2.071	0.301	0.24	NaN	NaN	NaN	NaN	NaN	NaN	NaN	NaN	NaN	NaN	NaN	NaN	1.945	0.64	0.7	1.938	0.509	0.648	NaN	NaN	NaN	1.986	0.281	0.706	2.018	0.072	0.641
738	3.69	NaN	NaN	NaN	NaN	NaN	NaN	NaN	NaN	NaN	2.076	0.636	0.257	2.01	0.52	0.283	2.027	0.449	0.284	2.07	0.301	0.241	NaN	NaN	NaN	NaN	NaN	NaN	NaN	NaN	NaN	NaN	NaN	NaN	1.944	0.64	0.701	1.937	0.509	0.649	NaN	NaN	NaN	1.985	0.28	0.705	2.018	0.072	0.641
739	3.695	NaN	NaN	NaN	NaN	NaN	NaN	NaN	NaN	NaN	2.076	0.636	0.258	2.01	0.52	0.284	2.027	0.448	0.285	2.07	0.301	0.241	NaN	NaN	NaN	NaN	NaN	NaN	NaN	NaN	NaN	NaN	NaN	NaN	1.942	0.64	0.701	1.937	0.509	0.649	NaN	NaN	NaN	1.984	0.28	0.705	2.018	0.072	0.641
740	3.7	NaN	NaN	NaN	NaN	NaN	NaN	NaN	NaN	NaN	2.076	0.637	0.259	2.011	0.522	0.285	2.027	0.448	0.286	2.07	0.301	0.241	NaN	NaN	NaN	NaN	NaN	NaN	NaN	NaN	NaN	NaN	NaN	NaN	1.941	0.64	0.701	1.937	0.51	0.65	NaN	NaN	NaN	1.984	0.28	0.706	2.018	0.072	0.641
741	3.705	NaN	NaN	NaN	NaN	NaN	NaN	NaN	NaN	NaN	2.076	0.638	0.26	2.011	0.523	0.285	2.026	0.448	0.286	2.07	0.302	0.242	NaN	NaN	NaN	NaN	NaN	NaN	NaN	NaN	NaN	NaN	NaN	NaN	1.939	0.64	0.702	1.937	0.51	0.65	NaN	NaN	NaN	1.984	0.28	0.706	2.018	0.072	0.641
742	3.71	NaN	NaN	NaN	NaN	NaN	NaN	NaN	NaN	NaN	2.077	0.638	0.261	2.011	0.523	0.285	2.024	0.448	0.286	2.07	0.302	0.242	NaN	NaN	NaN	NaN	NaN	NaN	NaN	NaN	NaN	NaN	NaN	NaN	1.937	0.639	0.702	1.937	0.51	0.65	NaN	NaN	NaN	1.984	0.28	0.706	2.018	0.072	0.641
743	3.715	NaN	NaN	NaN	NaN	NaN	NaN	NaN	NaN	NaN	2.076	0.639	0.262	2.011	0.523	0.286	2.023	0.448	0.286	2.071	0.302	0.242	NaN	NaN	NaN	NaN	NaN	NaN	NaN	NaN	NaN	NaN	NaN	NaN	1.935	0.639	0.702	1.937	0.51	0.651	NaN	NaN	NaN	1.984	0.28	0.706	2.018	0.072	0.64
744	3.72	NaN	NaN	NaN	NaN	NaN	NaN	NaN	NaN	NaN	2.076	0.639	0.262	2.01	0.523	0.286	2.023	0.448	0.287	2.071	0.302	0.242	NaN	NaN	NaN	NaN	NaN	NaN	NaN	NaN	NaN	NaN	NaN	NaN	1.934	0.639	0.703	1.936	0.51	0.651	NaN	NaN	NaN	1.984	0.28	0.706	2.018	0.072	0.64
745	3.725	NaN	NaN	NaN	NaN	NaN	NaN	NaN	NaN	NaN	2.076	0.639	0.262	2.01	0.523	0.286	2.024	0.448	0.287	2.071	0.302	0.243	NaN	NaN	NaN	NaN	NaN	NaN	NaN	NaN	NaN	NaN	NaN	NaN	1.934	0.639	0.703	1.936	0.51	0.651	NaN	NaN	NaN	1.984	0.279	0.706	2.018	0.072	0.64
746	3.73	NaN	NaN	NaN	NaN	NaN	NaN	NaN	NaN	NaN	2.075	0.639	0.263	2.01	0.523	0.287	2.025	0.448	0.288	2.071	0.302	0.243	NaN	NaN	NaN	NaN	NaN	NaN	NaN	NaN	NaN	NaN	NaN	NaN	1.933	0.639	0.703	1.936	0.509	0.652	NaN	NaN	NaN	1.984	0.279	0.706	2.018	0.072	0.64
747	3.735	NaN	NaN	NaN	NaN	NaN	NaN	NaN	NaN	NaN	2.075	0.638	0.264	2.011	0.523	0.288	2.026	0.448	0.289	2.07	0.303	0.243	NaN	NaN	NaN	NaN	NaN	NaN	NaN	NaN	NaN	NaN	NaN	NaN	1.932	0.639	0.704	1.935	0.509	0.652	NaN	NaN	NaN	1.984	0.279	0.706	2.018	0.072	0.64
748	3.74	NaN	NaN	NaN	NaN	NaN	NaN	NaN	NaN	NaN	2.074	0.638	0.264	2.011	0.522	0.289	2.026	0.449	0.289	2.07	0.303	0.244	NaN	NaN	NaN	NaN	NaN	NaN	NaN	NaN	NaN	NaN	NaN	NaN	1.932	0.64	0.705	1.934	0.508	0.652	NaN	NaN	NaN	1.984	0.279	0.706	2.018	0.072	0.64
749	3.745	NaN	NaN	NaN	NaN	NaN	NaN	NaN	NaN	NaN	2.073	0.637	0.265	2.009	0.521	0.29	2.026	0.449	0.29	2.07	0.303	0.244	NaN	NaN	NaN	NaN	NaN	NaN	NaN	NaN	NaN	NaN	NaN	NaN	1.932	0.639	0.705	1.934	0.508	0.653	NaN	NaN	NaN	1.984	0.279	0.706	2.018	0.072	0.64
750	3.75	NaN	NaN	NaN	NaN	NaN	NaN	NaN	NaN	NaN	2.074	0.637	0.266	2.01	0.522	0.291	2.026	0.449	0.29	2.07	0.304	0.244	NaN	NaN	NaN	NaN	NaN	NaN	NaN	NaN	NaN	NaN	NaN	NaN	1.931	0.639	0.706	1.933	0.508	0.654	NaN	NaN	NaN	1.984	0.279	0.706	2.018	0.072	0.64
751	3.755	NaN	NaN	NaN	NaN	NaN	NaN	NaN	NaN	NaN	2.075	0.638	0.267	2.011	0.522	0.292	2.026	0.449	0.291	2.07	0.304	0.244	NaN	NaN	NaN	NaN	NaN	NaN	NaN	NaN	NaN	NaN	NaN	NaN	1.931	0.639	0.707	1.932	0.507	0.654	NaN	NaN	NaN	1.984	0.28	0.707	2.018	0.072	0.64
752	3.76	NaN	NaN	NaN	NaN	NaN	NaN	NaN	NaN	NaN	2.076	0.639	0.268	2.009	0.521	0.291	2.026	0.449	0.291	2.07	0.304	0.244	NaN	NaN	NaN	NaN	NaN	NaN	NaN	NaN	NaN	NaN	NaN	NaN	1.931	0.639	0.708	1.932	0.507	0.655	NaN	NaN	NaN	1.983	0.279	0.707	2.018	0.072	0.64
753	3.765	NaN	NaN	NaN	NaN	NaN	NaN	NaN	NaN	NaN	2.076	0.64	0.269	2.009	0.521	0.292	2.026	0.449	0.291	2.07	0.304	0.245	NaN	NaN	NaN	NaN	NaN	NaN	NaN	NaN	NaN	NaN	NaN	NaN	1.931	0.64	0.708	1.932	0.507	0.655	NaN	NaN	NaN	1.982	0.278	0.707	2.018	0.072	0.64
754	3.77	NaN	NaN	NaN	NaN	NaN	NaN	NaN	NaN	NaN	2.076	0.64	0.27	2.01	0.523	0.292	2.026	0.45	0.292	2.07	0.305	0.245	NaN	NaN	NaN	NaN	NaN	NaN	NaN	NaN	NaN	NaN	NaN	NaN	1.931	0.639	0.709	1.931	0.507	0.655	NaN	NaN	NaN	1.981	0.278	0.707	2.018	0.072	0.64
755	3.775	NaN	NaN	NaN	NaN	NaN	NaN	NaN	NaN	NaN	2.076	0.64	0.27	2.01	0.523	0.293	2.026	0.45	0.292	2.07	0.305	0.246	NaN	NaN	NaN	NaN	NaN	NaN	NaN	NaN	NaN	NaN	NaN	NaN	1.931	0.639	0.71	1.931	0.507	0.655	NaN	NaN	NaN	1.981	0.277	0.707	2.017	0.072	0.64
756	3.78	NaN	NaN	NaN	NaN	NaN	NaN	NaN	NaN	NaN	2.076	0.64	0.271	2.01	0.523	0.293	2.027	0.45	0.293	2.071	0.305	0.246	NaN	NaN	NaN	NaN	NaN	NaN	NaN	NaN	NaN	NaN	NaN	NaN	1.93	0.638	0.71	1.93	0.508	0.656	NaN	NaN	NaN	1.98	0.277	0.708	2.017	0.072	0.64
757	3.785	NaN	NaN	NaN	NaN	NaN	NaN	NaN	NaN	NaN	2.077	0.64	0.271	2.01	0.523	0.294	2.026	0.45	0.293	2.071	0.305	0.246	NaN	NaN	NaN	NaN	NaN	NaN	NaN	NaN	NaN	NaN	NaN	NaN	1.931	0.638	0.711	1.93	0.507	0.656	NaN	NaN	NaN	1.98	0.277	0.708	2.017	0.072	0.64
758	3.79	NaN	NaN	NaN	NaN	NaN	NaN	NaN	NaN	NaN	2.078	0.64	0.273	2.01	0.523	0.294	2.025	0.45	0.293	2.071	0.305	0.246	NaN	NaN	NaN	NaN	NaN	NaN	NaN	NaN	NaN	NaN	NaN	NaN	1.931	0.638	0.712	1.93	0.507	0.657	NaN	NaN	NaN	1.98	0.276	0.708	2.017	0.072	0.64
759	3.795	NaN	NaN	NaN	NaN	NaN	NaN	NaN	NaN	NaN	2.079	0.641	0.274	2.011	0.523	0.295	2.027	0.45	0.294	2.071	0.305	0.247	NaN	NaN	NaN	NaN	NaN	NaN	NaN	NaN	NaN	NaN	NaN	NaN	1.932	0.638	0.713	1.93	0.507	0.658	NaN	NaN	NaN	1.98	0.277	0.709	2.017	0.072	0.641
760	3.8	NaN	NaN	NaN	NaN	NaN	NaN	NaN	NaN	NaN	2.08	0.641	0.276	2.011	0.523	0.295	2.026	0.45	0.294	2.071	0.305	0.247	NaN	NaN	NaN	NaN	NaN	NaN	NaN	NaN	NaN	NaN	NaN	NaN	1.932	0.637	0.713	1.931	0.508	0.659	NaN	NaN	NaN	1.979	0.276	0.709	2.017	0.072	0.641
761	3.805	NaN	NaN	NaN	NaN	NaN	NaN	NaN	NaN	NaN	2.08	0.641	0.276	2.012	0.524	0.296	2.026	0.451	0.295	2.071	0.306	0.247	NaN	NaN	NaN	NaN	NaN	NaN	NaN	NaN	NaN	NaN	NaN	NaN	1.931	0.636	0.714	1.931	0.508	0.66	NaN	NaN	NaN	1.979	0.276	0.71	2.017	0.071	0.641
762	3.81	NaN	NaN	NaN	NaN	NaN	NaN	NaN	NaN	NaN	2.08	0.64	0.277	2.013	0.525	0.297	2.027	0.451	0.296	2.071	0.306	0.248	NaN	NaN	NaN	NaN	NaN	NaN	NaN	NaN	NaN	NaN	NaN	NaN	1.931	0.635	0.714	1.931	0.508	0.66	NaN	NaN	NaN	1.979	0.276	0.71	2.017	0.071	0.641
763	3.815	NaN	NaN	NaN	NaN	NaN	NaN	NaN	NaN	NaN	2.08	0.64	0.278	2.015	0.525	0.298	2.028	0.451	0.297	2.071	0.307	0.249	NaN	NaN	NaN	NaN	NaN	NaN	NaN	NaN	NaN	NaN	NaN	NaN	1.932	0.635	0.715	1.931	0.508	0.661	NaN	NaN	NaN	1.979	0.276	0.71	2.017	0.071	0.64
764	3.82	NaN	NaN	NaN	NaN	NaN	NaN	NaN	NaN	NaN	2.08	0.64	0.279	2.014	0.525	0.298	2.028	0.452	0.297	2.072	0.307	0.249	NaN	NaN	NaN	NaN	NaN	NaN	NaN	NaN	NaN	NaN	NaN	NaN	1.932	0.635	0.716	1.931	0.508	0.662	NaN	NaN	NaN	1.979	0.276	0.711	2.016	0.07	0.64
765	3.825	NaN	NaN	NaN	NaN	NaN	NaN	NaN	NaN	NaN	2.081	0.64	0.28	2.014	0.525	0.299	2.029	0.451	0.298	2.072	0.307	0.249	NaN	NaN	NaN	NaN	NaN	NaN	NaN	NaN	NaN	NaN	NaN	NaN	1.933	0.634	0.716	1.932	0.508	0.662	NaN	NaN	NaN	1.979	0.275	0.711	2.016	0.07	0.639
766	3.83	NaN	NaN	NaN	NaN	NaN	NaN	NaN	NaN	NaN	2.082	0.641	0.282	2.014	0.525	0.299	2.029	0.451	0.299	2.072	0.307	0.25	NaN	NaN	NaN	NaN	NaN	NaN	NaN	NaN	NaN	NaN	NaN	NaN	1.934	0.634	0.717	1.932	0.508	0.663	NaN	NaN	NaN	1.98	0.275	0.711	2.016	0.07	0.64
767	3.835	NaN	NaN	NaN	NaN	NaN	NaN	NaN	NaN	NaN	2.082	0.642	0.283	2.015	0.526	0.3	2.03	0.451	0.299	2.073	0.307	0.25	NaN	NaN	NaN	NaN	NaN	NaN	NaN	NaN	NaN	NaN	NaN	NaN	1.934	0.635	0.718	1.932	0.508	0.663	NaN	NaN	NaN	1.98	0.275	0.712	2.016	0.07	0.64
768	3.84	NaN	NaN	NaN	NaN	NaN	NaN	NaN	NaN	NaN	2.083	0.642	0.283	2.017	0.526	0.302	2.03	0.452	0.3	2.073	0.308	0.25	NaN	NaN	NaN	NaN	NaN	NaN	NaN	NaN	NaN	NaN	NaN	NaN	1.935	0.635	0.719	1.933	0.508	0.664	NaN	NaN	NaN	1.981	0.275	0.712	2.016	0.07	0.64
769	3.845	NaN	NaN	NaN	NaN	NaN	NaN	NaN	NaN	NaN	2.083	0.642	0.284	2.017	0.527	0.302	2.03	0.452	0.3	2.074	0.308	0.251	NaN	NaN	NaN	NaN	NaN	NaN	NaN	NaN	NaN	NaN	NaN	NaN	1.936	0.635	0.72	1.933	0.508	0.665	NaN	NaN	NaN	1.981	0.275	0.713	2.017	0.07	0.64
770	3.85	NaN	NaN	NaN	NaN	NaN	NaN	NaN	NaN	NaN	2.083	0.642	0.285	2.017	0.527	0.302	2.031	0.453	0.301	2.074	0.308	0.251	NaN	NaN	NaN	NaN	NaN	NaN	NaN	NaN	NaN	NaN	NaN	NaN	1.936	0.635	0.72	1.933	0.507	0.666	NaN	NaN	NaN	1.981	0.274	0.713	2.018	0.071	0.641
771	3.855	NaN	NaN	NaN	NaN	NaN	NaN	NaN	NaN	NaN	2.084	0.643	0.286	2.017	0.528	0.303	2.031	0.453	0.302	2.075	0.308	0.252	NaN	NaN	NaN	NaN	NaN	NaN	NaN	NaN	NaN	NaN	NaN	NaN	1.936	0.634	0.721	1.933	0.506	0.666	NaN	NaN	NaN	1.982	0.274	0.713	2.018	0.071	0.642
772	3.86	NaN	NaN	NaN	NaN	NaN	NaN	NaN	NaN	NaN	2.084	0.644	0.287	2.018	0.528	0.304	2.031	0.453	0.303	2.075	0.309	0.253	NaN	NaN	NaN	NaN	NaN	NaN	NaN	NaN	NaN	NaN	NaN	NaN	1.936	0.634	0.722	1.933	0.506	0.667	NaN	NaN	NaN	1.982	0.274	0.713	2.018	0.071	0.643
773	3.865	NaN	NaN	NaN	NaN	NaN	NaN	NaN	NaN	NaN	2.085	0.645	0.288	2.018	0.528	0.304	2.032	0.453	0.304	2.076	0.309	0.253	NaN	NaN	NaN	NaN	NaN	NaN	NaN	NaN	NaN	NaN	NaN	NaN	1.937	0.634	0.722	1.933	0.506	0.667	NaN	NaN	NaN	1.983	0.274	0.714	2.018	0.07	0.643
774	3.87	NaN	NaN	NaN	NaN	NaN	NaN	NaN	NaN	NaN	2.085	0.645	0.288	2.019	0.528	0.305	2.033	0.454	0.304	2.076	0.31	0.254	NaN	NaN	NaN	NaN	NaN	NaN	NaN	NaN	NaN	NaN	NaN	NaN	1.937	0.634	0.723	1.933	0.506	0.668	NaN	NaN	NaN	1.984	0.275	0.715	2.018	0.07	0.643
775	3.875	NaN	NaN	NaN	NaN	NaN	NaN	NaN	NaN	NaN	2.085	0.645	0.289	2.019	0.528	0.306	2.034	0.454	0.305	2.077	0.31	0.255	NaN	NaN	NaN	NaN	NaN	NaN	NaN	NaN	NaN	NaN	NaN	NaN	1.937	0.634	0.724	1.933	0.506	0.668	NaN	NaN	NaN	1.984	0.274	0.715	2.017	0.069	0.643
776	3.88	NaN	NaN	NaN	NaN	NaN	NaN	NaN	NaN	NaN	2.085	0.646	0.289	2.02	0.528	0.308	2.034	0.454	0.306	2.077	0.31	0.255	NaN	NaN	NaN	NaN	NaN	NaN	NaN	NaN	NaN	NaN	NaN	NaN	1.937	0.633	0.724	1.933	0.506	0.668	NaN	NaN	NaN	1.985	0.275	0.717	2.017	0.068	0.643
777	3.885	NaN	NaN	NaN	NaN	NaN	NaN	NaN	NaN	NaN	2.086	0.647	0.291	2.022	0.53	0.309	2.035	0.455	0.307	2.078	0.31	0.255	NaN	NaN	NaN	NaN	NaN	NaN	NaN	NaN	NaN	NaN	NaN	NaN	1.937	0.633	0.725	1.934	0.506	0.669	NaN	NaN	NaN	1.985	0.275	0.717	2.017	0.068	0.643
778	3.89	NaN	NaN	NaN	NaN	NaN	NaN	NaN	NaN	NaN	2.086	0.648	0.292	2.022	0.531	0.309	2.036	0.455	0.308	2.078	0.311	0.256	NaN	NaN	NaN	NaN	NaN	NaN	NaN	NaN	NaN	NaN	NaN	NaN	1.937	0.633	0.725	1.934	0.506	0.669	NaN	NaN	NaN	1.986	0.275	0.718	2.017	0.068	0.643
779	3.895	NaN	NaN	NaN	NaN	NaN	NaN	NaN	NaN	NaN	2.086	0.649	0.292	2.022	0.531	0.309	2.037	0.456	0.309	2.079	0.311	0.256	NaN	NaN	NaN	NaN	NaN	NaN	NaN	NaN	NaN	NaN	NaN	NaN	1.937	0.633	0.725	1.934	0.506	0.67	NaN	NaN	NaN	1.985	0.275	0.718	2.018	0.069	0.643
780	3.9	NaN	NaN	NaN	NaN	NaN	NaN	NaN	NaN	NaN	2.086	0.649	0.292	2.022	0.532	0.309	2.037	0.456	0.31	2.08	0.312	0.257	NaN	NaN	NaN	NaN	NaN	NaN	NaN	NaN	NaN	NaN	NaN	NaN	1.937	0.633	0.726	1.934	0.506	0.67	NaN	NaN	NaN	1.985	0.274	0.718	2.019	0.07	0.644
781	3.905	NaN	NaN	NaN	NaN	NaN	NaN	NaN	NaN	NaN	2.086	0.65	0.293	2.022	0.531	0.311	2.039	0.456	0.311	2.081	0.312	0.258	NaN	NaN	NaN	NaN	NaN	NaN	NaN	NaN	NaN	NaN	NaN	NaN	1.936	0.633	0.726	1.934	0.505	0.671	NaN	NaN	NaN	1.985	0.273	0.718	2.019	0.071	0.644
782	3.91	NaN	NaN	NaN	NaN	NaN	NaN	NaN	NaN	NaN	2.086	0.651	0.294	2.023	0.53	0.313	2.04	0.457	0.312	2.082	0.313	0.259	NaN	NaN	NaN	NaN	NaN	NaN	NaN	NaN	NaN	NaN	NaN	NaN	1.937	0.634	0.727	1.935	0.506	0.672	NaN	NaN	NaN	1.985	0.273	0.718	2.019	0.071	0.644
783	3.915	NaN	NaN	NaN	NaN	NaN	NaN	NaN	NaN	NaN	2.087	0.653	0.295	2.026	0.533	0.314	2.04	0.458	0.313	2.083	0.314	0.26	NaN	NaN	NaN	NaN	NaN	NaN	NaN	NaN	NaN	NaN	NaN	NaN	1.937	0.635	0.728	1.935	0.506	0.672	NaN	NaN	NaN	1.985	0.273	0.718	2.019	0.07	0.644
784	3.92	NaN	NaN	NaN	NaN	NaN	NaN	NaN	NaN	NaN	2.086	0.653	0.296	2.028	0.534	0.316	2.042	0.458	0.314	2.083	0.314	0.26	NaN	NaN	NaN	NaN	NaN	NaN	NaN	NaN	NaN	NaN	NaN	NaN	1.937	0.635	0.728	1.936	0.506	0.673	NaN	NaN	NaN	1.985	0.273	0.718	2.019	0.07	0.644
785	3.925	NaN	NaN	NaN	NaN	NaN	NaN	NaN	NaN	NaN	2.086	0.654	0.296	2.028	0.534	0.316	2.043	0.459	0.315	2.084	0.314	0.261	NaN	NaN	NaN	NaN	NaN	NaN	NaN	NaN	NaN	NaN	NaN	NaN	1.937	0.635	0.729	1.936	0.506	0.673	NaN	NaN	NaN	1.985	0.273	0.718	2.019	0.07	0.644
786	3.93	NaN	NaN	NaN	NaN	NaN	NaN	NaN	NaN	NaN	2.086	0.654	0.296	2.03	0.535	0.317	2.044	0.46	0.316	2.085	0.315	0.262	NaN	NaN	NaN	NaN	NaN	NaN	NaN	NaN	NaN	NaN	NaN	NaN	1.937	0.635	0.73	1.936	0.506	0.674	NaN	NaN	NaN	1.985	0.272	0.718	2.019	0.07	0.644
787	3.935	NaN	NaN	NaN	NaN	NaN	NaN	NaN	NaN	NaN	2.086	0.656	0.297	2.032	0.536	0.319	2.045	0.461	0.317	2.086	0.316	0.263	NaN	NaN	NaN	NaN	NaN	NaN	NaN	NaN	NaN	NaN	NaN	NaN	1.937	0.635	0.73	1.936	0.506	0.674	NaN	NaN	NaN	1.985	0.272	0.718	2.019	0.07	0.644
788	3.94	NaN	NaN	NaN	NaN	NaN	NaN	NaN	NaN	NaN	2.087	0.658	0.298	2.032	0.537	0.32	2.047	0.461	0.318	2.087	0.316	0.263	NaN	NaN	NaN	NaN	NaN	NaN	NaN	NaN	NaN	NaN	NaN	NaN	1.937	0.635	0.731	1.937	0.506	0.675	NaN	NaN	NaN	1.986	0.272	0.718	2.019	0.07	0.644
789	3.945	NaN	NaN	NaN	NaN	NaN	NaN	NaN	NaN	NaN	2.087	0.659	0.298	2.032	0.538	0.32	2.048	0.462	0.319	2.088	0.317	0.264	NaN	NaN	NaN	NaN	NaN	NaN	NaN	NaN	NaN	NaN	NaN	NaN	1.937	0.636	0.731	1.938	0.507	0.675	NaN	NaN	NaN	1.987	0.273	0.72	2.019	0.069	0.644
790	3.95	NaN	NaN	NaN	NaN	NaN	NaN	NaN	NaN	NaN	2.087	0.659	0.299	2.035	0.538	0.322	2.05	0.463	0.32	2.089	0.318	0.265	NaN	NaN	NaN	NaN	NaN	NaN	NaN	NaN	NaN	NaN	NaN	NaN	1.937	0.636	0.732	1.938	0.507	0.676	NaN	NaN	NaN	1.988	0.273	0.72	2.018	0.068	0.644
791	3.955	NaN	NaN	NaN	NaN	NaN	NaN	2.087	0.866	0.334	2.087	0.661	0.3	2.037	0.539	0.324	2.051	0.464	0.321	2.09	0.319	0.266	NaN	NaN	NaN	NaN	NaN	NaN	NaN	NaN	NaN	NaN	NaN	NaN	1.937	0.636	0.732	1.939	0.507	0.676	NaN	NaN	NaN	1.989	0.273	0.721	2.018	0.067	0.644
792	3.96	NaN	NaN	NaN	NaN	NaN	NaN	2.086	0.867	0.335	2.088	0.664	0.301	2.038	0.539	0.325	2.052	0.465	0.322	2.092	0.319	0.267	NaN	NaN	NaN	NaN	NaN	NaN	NaN	NaN	NaN	NaN	NaN	NaN	1.937	0.636	0.733	1.939	0.507	0.676	NaN	NaN	NaN	1.989	0.273	0.721	2.018	0.067	0.644
793	3.965	NaN	NaN	NaN	NaN	NaN	NaN	2.086	0.869	0.336	2.089	0.664	0.301	2.038	0.539	0.325	2.054	0.465	0.323	2.094	0.32	0.268	NaN	NaN	NaN	NaN	NaN	NaN	NaN	NaN	NaN	NaN	NaN	NaN	1.937	0.637	0.733	1.94	0.508	0.676	NaN	NaN	NaN	1.99	0.273	0.721	2.018	0.067	0.644
794	3.97	NaN	NaN	NaN	NaN	NaN	NaN	2.086	0.87	0.336	2.089	0.665	0.302	2.04	0.54	0.327	2.055	0.466	0.325	2.095	0.321	0.268	NaN	NaN	NaN	NaN	NaN	NaN	NaN	NaN	NaN	NaN	NaN	NaN	1.938	0.637	0.734	1.94	0.508	0.677	NaN	NaN	NaN	1.99	0.273	0.722	2.018	0.067	0.644
795	3.975	NaN	NaN	NaN	NaN	NaN	NaN	2.085	0.871	0.337	2.089	0.665	0.302	2.042	0.541	0.329	2.056	0.466	0.326	2.095	0.321	0.269	NaN	NaN	NaN	NaN	NaN	NaN	NaN	NaN	NaN	NaN	NaN	NaN	1.938	0.637	0.734	1.941	0.508	0.679	NaN	NaN	NaN	1.991	0.273	0.722	2.018	0.067	0.644
796	3.98	NaN	NaN	NaN	NaN	NaN	NaN	2.085	0.872	0.338	2.09	0.667	0.304	2.043	0.542	0.33	2.058	0.467	0.327	2.096	0.322	0.27	NaN	NaN	NaN	NaN	NaN	NaN	NaN	NaN	NaN	NaN	NaN	NaN	1.939	0.638	0.735	1.942	0.509	0.679	NaN	NaN	NaN	1.992	0.273	0.722	2.018	0.067	0.644
797	3.985	NaN	NaN	NaN	NaN	NaN	NaN	2.085	0.873	0.339	2.09	0.668	0.305	2.043	0.542	0.33	2.059	0.468	0.328	2.097	0.323	0.271	NaN	NaN	NaN	NaN	NaN	NaN	NaN	NaN	NaN	NaN	NaN	NaN	1.94	0.638	0.735	1.943	0.509	0.68	NaN	NaN	NaN	1.992	0.273	0.722	2.018	0.067	0.644
798	3.99	NaN	NaN	NaN	NaN	NaN	NaN	2.084	0.874	0.339	2.09	0.668	0.306	2.043	0.542	0.33	2.06	0.468	0.328	2.098	0.323	0.271	NaN	NaN	NaN	NaN	NaN	NaN	NaN	NaN	NaN	NaN	NaN	NaN	1.94	0.638	0.735	1.944	0.509	0.68	NaN	NaN	NaN	1.992	0.272	0.722	2.018	0.067	0.644
799	3.995	NaN	NaN	NaN	NaN	NaN	NaN	2.084	0.874	0.34	2.091	0.669	0.306	2.044	0.542	0.331	2.061	0.469	0.329	2.099	0.324	0.272	NaN	NaN	NaN	NaN	NaN	NaN	NaN	NaN	NaN	NaN	NaN	NaN	1.941	0.637	0.736	1.944	0.509	0.68	NaN	NaN	NaN	1.992	0.272	0.722	2.018	0.067	0.644
800	4	NaN	NaN	NaN	NaN	NaN	NaN	2.084	0.875	0.341	2.092	0.67	0.308	NaN	NaN	NaN	2.062	0.47	0.33	2.101	0.325	0.273	NaN	NaN	NaN	NaN	NaN	NaN	NaN	NaN	NaN	NaN	NaN	NaN	1.941	0.637	0.736	1.945	0.509	0.681	NaN	NaN	NaN	1.993	0.272	0.722	2.018	0.067	0.644
801	4.005	NaN	NaN	NaN	NaN	NaN	NaN	2.083	0.876	0.341	2.093	0.671	0.309	2.048	0.545	0.334	2.063	0.47	0.331	2.102	0.325	0.274	NaN	NaN	NaN	NaN	NaN	NaN	NaN	NaN	NaN	NaN	NaN	NaN	1.942	0.637	0.736	1.945	0.509	0.681	NaN	NaN	NaN	1.993	0.272	0.722	2.018	0.067	0.644
802	4.01	NaN	NaN	NaN	NaN	NaN	NaN	2.083	0.877	0.342	2.093	0.671	0.31	2.048	0.545	0.334	2.063	0.471	0.332	2.102	0.326	0.275	NaN	NaN	NaN	NaN	NaN	NaN	NaN	NaN	NaN	NaN	NaN	NaN	1.943	0.638	0.737	1.945	0.509	0.681	NaN	NaN	NaN	1.993	0.272	0.722	2.018	0.067	0.644
803	4.015	NaN	NaN	NaN	NaN	NaN	NaN	2.082	0.878	0.343	2.093	0.672	0.31	2.048	0.545	0.335	2.064	0.471	0.333	2.103	0.327	0.276	NaN	NaN	NaN	NaN	NaN	NaN	NaN	NaN	NaN	NaN	NaN	NaN	1.944	0.638	0.737	1.946	0.509	0.681	NaN	NaN	NaN	1.993	0.272	0.722	2.018	0.067	0.644
804	4.02	NaN	NaN	NaN	NaN	NaN	NaN	2.082	0.878	0.343	2.094	0.672	0.311	2.048	0.545	0.335	2.065	0.472	0.334	2.104	0.327	0.276	NaN	NaN	NaN	NaN	NaN	NaN	NaN	NaN	NaN	NaN	NaN	NaN	1.932	0.627	0.727	1.946	0.508	0.681	NaN	NaN	NaN	1.993	0.272	0.722	2.018	0.067	0.644
805	4.025	NaN	NaN	NaN	NaN	NaN	NaN	NaN	NaN	NaN	2.095	0.674	0.313	NaN	NaN	NaN	2.065	0.472	0.334	2.105	0.328	0.277	NaN	NaN	NaN	NaN	NaN	NaN	NaN	NaN	NaN	NaN	NaN	NaN	1.918	0.612	0.714	1.947	0.509	0.681	NaN	NaN	NaN	1.993	0.272	0.722	2.018	0.067	0.644
806	4.03	NaN	NaN	NaN	NaN	NaN	NaN	2.081	0.88	0.344	2.095	0.675	0.314	NaN	NaN	NaN	2.065	0.473	0.335	2.105	0.329	0.278	NaN	NaN	NaN	NaN	NaN	NaN	NaN	NaN	NaN	NaN	NaN	NaN	1.939	0.632	0.732	1.948	0.509	0.681	NaN	NaN	NaN	1.993	0.272	0.722	2.018	0.067	0.644
807	4.035	NaN	NaN	NaN	NaN	NaN	NaN	2.081	0.88	0.345	2.096	0.675	0.315	2.049	0.549	0.339	2.065	0.474	0.336	2.106	0.33	0.279	NaN	NaN	NaN	NaN	NaN	NaN	NaN	NaN	NaN	NaN	NaN	NaN	1.945	0.636	0.736	1.948	0.509	0.681	NaN	NaN	NaN	1.993	0.272	0.722	2.018	0.067	0.644
808	4.04	NaN	NaN	NaN	NaN	NaN	NaN	2.081	0.881	0.345	2.095	0.675	0.315	2.049	0.549	0.339	2.065	0.475	0.337	2.106	0.33	0.279	NaN	NaN	NaN	NaN	NaN	NaN	NaN	NaN	NaN	NaN	NaN	NaN	1.947	0.638	0.737	1.948	0.509	0.681	NaN	NaN	NaN	1.993	0.272	0.722	2.018	0.067	0.644
809	4.045	NaN	NaN	NaN	NaN	NaN	NaN	2.081	0.881	0.346	2.095	0.675	0.316	2.048	0.549	0.339	2.065	0.475	0.337	2.106	0.331	0.28	NaN	NaN	NaN	NaN	NaN	NaN	NaN	NaN	NaN	NaN	NaN	NaN	1.947	0.638	0.738	1.949	0.509	0.681	NaN	NaN	NaN	1.993	0.272	0.722	2.018	0.067	0.644
810	4.05	NaN	NaN	NaN	NaN	NaN	NaN	2.08	0.882	0.347	2.094	0.675	0.317	2.047	0.549	0.339	2.065	0.476	0.337	2.106	0.331	0.281	NaN	NaN	NaN	NaN	NaN	NaN	NaN	NaN	NaN	NaN	NaN	NaN	1.948	0.638	0.738	1.949	0.509	0.681	NaN	NaN	NaN	1.993	0.272	0.722	2.017	0.067	0.644
811	4.055	NaN	NaN	NaN	NaN	NaN	NaN	2.08	0.883	0.347	2.095	0.676	0.318	2.047	0.549	0.339	2.064	0.476	0.337	2.106	0.332	0.281	NaN	NaN	NaN	NaN	NaN	NaN	NaN	NaN	NaN	NaN	NaN	NaN	1.948	0.638	0.738	1.949	0.51	0.681	NaN	NaN	NaN	1.993	0.272	0.722	2.017	0.067	0.644
812	4.06	NaN	NaN	NaN	NaN	NaN	NaN	2.08	0.883	0.348	2.095	0.678	0.319	2.046	0.549	0.339	2.064	0.476	0.338	2.106	0.332	0.281	NaN	NaN	NaN	NaN	NaN	NaN	NaN	NaN	NaN	NaN	NaN	NaN	1.948	0.638	0.738	1.949	0.51	0.681	NaN	NaN	NaN	1.993	0.272	0.722	2.018	0.068	0.644
813	4.065	NaN	NaN	NaN	NaN	NaN	NaN	2.08	0.884	0.348	2.095	0.678	0.319	NaN	NaN	NaN	2.063	0.477	0.338	2.105	0.332	0.281	NaN	NaN	NaN	NaN	NaN	NaN	NaN	NaN	NaN	NaN	NaN	NaN	1.947	0.638	0.738	1.949	0.51	0.681	NaN	NaN	NaN	1.992	0.272	0.722	2.018	0.07	0.644
814	4.07	NaN	NaN	NaN	NaN	NaN	NaN	2.08	0.885	0.349	2.094	0.679	0.319	NaN	NaN	NaN	2.062	0.477	0.338	2.105	0.333	0.282	NaN	NaN	NaN	NaN	NaN	NaN	NaN	NaN	NaN	NaN	NaN	NaN	1.947	0.638	0.739	1.949	0.51	0.681	NaN	NaN	NaN	1.992	0.272	0.722	2.019	0.07	0.644
815	4.075	NaN	NaN	NaN	NaN	NaN	NaN	2.08	0.886	0.349	2.092	0.679	0.319	2.044	0.554	0.341	2.062	0.478	0.338	2.105	0.334	0.283	NaN	NaN	NaN	NaN	NaN	NaN	NaN	NaN	NaN	NaN	NaN	NaN	1.946	0.638	0.739	1.949	0.51	0.681	NaN	NaN	NaN	1.991	0.272	0.722	2.019	0.07	0.644
816	4.08	NaN	NaN	NaN	NaN	NaN	NaN	2.079	0.886	0.35	2.091	0.679	0.319	2.044	0.554	0.341	2.061	0.479	0.338	2.104	0.335	0.283	NaN	NaN	NaN	NaN	NaN	NaN	NaN	NaN	NaN	NaN	NaN	NaN	1.946	0.638	0.739	1.949	0.509	0.681	NaN	NaN	NaN	1.991	0.272	0.722	2.018	0.07	0.644
817	4.085	NaN	NaN	NaN	NaN	NaN	NaN	2.079	0.886	0.351	2.09	0.679	0.319	2.043	0.555	0.341	2.06	0.479	0.338	2.103	0.336	0.283	NaN	NaN	NaN	NaN	NaN	NaN	NaN	NaN	NaN	NaN	NaN	NaN	1.946	0.639	0.74	1.949	0.509	0.681	NaN	NaN	NaN	1.991	0.271	0.721	2.018	0.07	0.644
818	4.09	NaN	NaN	NaN	NaN	NaN	NaN	2.078	0.886	0.352	2.089	0.68	0.319	2.041	0.555	0.341	2.059	0.48	0.338	2.103	0.336	0.283	NaN	NaN	NaN	NaN	NaN	NaN	NaN	NaN	NaN	NaN	NaN	NaN	1.946	0.639	0.74	1.949	0.509	0.681	NaN	NaN	NaN	1.99	0.271	0.721	2.018	0.07	0.644
819	4.095	NaN	NaN	NaN	NaN	NaN	NaN	2.078	0.887	0.352	2.087	0.68	0.319	2.04	0.555	0.34	2.058	0.48	0.338	2.102	0.336	0.283	NaN	NaN	NaN	NaN	NaN	NaN	NaN	NaN	NaN	NaN	NaN	NaN	1.945	0.639	0.74	1.949	0.509	0.682	NaN	NaN	NaN	1.991	0.271	0.721	2.018	0.07	0.644
820	4.1	NaN	NaN	NaN	NaN	NaN	NaN	2.078	0.888	0.353	2.085	0.681	0.319	2.039	0.556	0.34	2.056	0.481	0.338	2.101	0.337	0.283	NaN	NaN	NaN	NaN	NaN	NaN	NaN	NaN	NaN	NaN	NaN	NaN	1.944	0.639	0.74	1.949	0.509	0.682	NaN	NaN	NaN	1.992	0.272	0.722	2.018	0.07	0.644
821	4.105	NaN	NaN	NaN	NaN	NaN	NaN	2.078	0.888	0.353	2.084	0.682	0.318	2.037	0.556	0.34	2.055	0.481	0.337	2.1	0.337	0.283	NaN	NaN	NaN	NaN	NaN	NaN	NaN	NaN	NaN	NaN	NaN	NaN	1.943	0.639	0.741	1.949	0.509	0.682	NaN	NaN	NaN	1.992	0.273	0.723	2.018	0.07	0.644
822	4.11	NaN	NaN	NaN	NaN	NaN	NaN	2.077	0.889	0.354	2.083	0.682	0.318	2.036	0.557	0.339	2.054	0.482	0.337	2.099	0.338	0.283	NaN	NaN	NaN	NaN	NaN	NaN	NaN	NaN	NaN	NaN	NaN	NaN	1.943	0.639	0.741	1.949	0.509	0.682	NaN	NaN	NaN	1.993	0.273	0.723	2.018	0.07	0.644
823	4.115	NaN	NaN	NaN	NaN	NaN	NaN	2.077	0.889	0.355	2.081	0.683	0.318	2.034	0.557	0.339	2.052	0.483	0.337	2.098	0.339	0.283	NaN	NaN	NaN	NaN	NaN	NaN	NaN	NaN	NaN	NaN	NaN	NaN	1.942	0.639	0.741	1.949	0.508	0.682	NaN	NaN	NaN	1.993	0.273	0.723	2.018	0.07	0.644
824	4.12	NaN	NaN	NaN	NaN	NaN	NaN	2.077	0.889	0.355	2.079	0.684	0.318	2.032	0.558	0.338	2.051	0.483	0.336	2.097	0.339	0.283	NaN	NaN	NaN	2.021	0.026	0.262	NaN	NaN	NaN	NaN	NaN	NaN	1.942	0.639	0.741	1.949	0.508	0.682	NaN	NaN	NaN	1.993	0.273	0.723	2.018	0.07	0.644
825	4.125	NaN	NaN	NaN	NaN	NaN	NaN	2.076	0.89	0.356	2.078	0.684	0.317	2.03	0.559	0.338	2.049	0.484	0.336	2.096	0.34	0.283	NaN	NaN	NaN	2.021	0.026	0.262	NaN	NaN	NaN	NaN	NaN	NaN	1.942	0.639	0.741	1.948	0.508	0.683	NaN	NaN	NaN	1.993	0.273	0.723	2.018	0.07	0.644
826	4.13	NaN	NaN	NaN	NaN	NaN	NaN	2.076	0.89	0.356	2.076	0.684	0.317	2.028	0.559	0.337	2.048	0.484	0.335	2.095	0.34	0.282	NaN	NaN	NaN	2.024	0.024	0.263	NaN	NaN	NaN	NaN	NaN	NaN	1.941	0.639	0.741	1.948	0.508	0.683	NaN	NaN	NaN	1.993	0.273	0.723	2.018	0.07	0.644
827	4.135	NaN	NaN	NaN	NaN	NaN	NaN	2.075	0.89	0.356	2.074	0.685	0.317	2.025	0.559	0.336	2.046	0.485	0.335	2.093	0.341	0.282	NaN	NaN	NaN	2.028	0.023	0.263	NaN	NaN	NaN	NaN	NaN	NaN	1.941	0.639	0.741	1.948	0.507	0.683	NaN	NaN	NaN	1.993	0.273	0.723	2.018	0.07	0.644
828	4.14	NaN	NaN	NaN	NaN	NaN	NaN	2.075	0.891	0.357	2.072	0.685	0.316	2.023	0.56	0.336	2.044	0.485	0.334	2.092	0.341	0.282	NaN	NaN	NaN	2.023	0.025	0.263	NaN	NaN	NaN	NaN	NaN	NaN	1.94	0.638	0.742	1.948	0.507	0.683	NaN	NaN	NaN	1.993	0.273	0.723	2.018	0.07	0.644
829	4.145	NaN	NaN	NaN	NaN	NaN	NaN	2.075	0.891	0.357	2.071	0.686	0.316	2.022	0.561	0.335	2.043	0.485	0.333	2.091	0.342	0.281	NaN	NaN	NaN	2.024	0.025	0.262	NaN	NaN	NaN	NaN	NaN	NaN	1.94	0.638	0.742	1.949	0.508	0.684	NaN	NaN	NaN	1.993	0.272	0.723	2.018	0.07	0.644
830	4.15	NaN	NaN	NaN	NaN	NaN	NaN	2.074	0.891	0.358	2.069	0.686	0.315	2.022	0.562	0.335	2.041	0.486	0.332	2.09	0.342	0.281	NaN	NaN	NaN	2.028	0.023	0.263	NaN	NaN	NaN	NaN	NaN	NaN	1.94	0.638	0.742	1.95	0.508	0.684	NaN	NaN	NaN	1.993	0.272	0.723	2.018	0.07	0.644
831	4.155	NaN	NaN	NaN	NaN	NaN	NaN	2.074	0.892	0.358	2.068	0.687	0.315	2.02	0.563	0.335	2.039	0.486	0.331	2.089	0.343	0.281	NaN	NaN	NaN	2.028	0.023	0.263	NaN	NaN	NaN	NaN	NaN	NaN	1.94	0.638	0.743	1.95	0.509	0.684	NaN	NaN	NaN	1.992	0.272	0.724	2.018	0.07	0.644
832	4.16	NaN	NaN	NaN	NaN	NaN	NaN	2.073	0.892	0.358	2.066	0.687	0.315	2.017	0.563	0.334	2.037	0.487	0.331	2.088	0.344	0.28	NaN	NaN	NaN	2.028	0.023	0.263	NaN	NaN	NaN	NaN	NaN	NaN	1.94	0.638	0.743	1.951	0.509	0.684	NaN	NaN	NaN	1.992	0.272	0.724	2.018	0.07	0.644
833	4.165	NaN	NaN	NaN	NaN	NaN	NaN	2.073	0.892	0.359	2.065	0.688	0.314	2.016	0.564	0.333	2.035	0.487	0.33	2.087	0.345	0.28	NaN	NaN	NaN	2.027	0.023	0.263	NaN	NaN	NaN	NaN	NaN	NaN	1.94	0.638	0.743	1.951	0.509	0.684	NaN	NaN	NaN	1.992	0.271	0.723	2.018	0.07	0.644
834	4.17	NaN	NaN	NaN	NaN	NaN	NaN	2.073	0.892	0.359	2.063	0.688	0.314	2.013	0.564	0.331	2.033	0.488	0.329	2.086	0.345	0.279	NaN	NaN	NaN	2.026	0.024	0.263	NaN	NaN	NaN	NaN	NaN	NaN	1.94	0.638	0.743	1.951	0.509	0.684	NaN	NaN	NaN	1.99	0.269	0.721	2.017	0.07	0.644
835	4.175	NaN	NaN	NaN	NaN	NaN	NaN	2.072	0.893	0.359	2.061	0.689	0.313	2.011	0.565	0.33	2.032	0.488	0.328	2.084	0.346	0.278	NaN	NaN	NaN	2.026	0.024	0.263	NaN	NaN	NaN	NaN	NaN	NaN	1.941	0.638	0.743	1.951	0.509	0.684	NaN	NaN	NaN	1.99	0.269	0.721	2.017	0.069	0.644
836	4.18	NaN	NaN	NaN	NaN	NaN	NaN	2.072	0.893	0.36	2.059	0.689	0.312	2.01	0.567	0.329	2.03	0.489	0.327	2.083	0.347	0.278	NaN	NaN	NaN	2.024	0.024	0.263	NaN	NaN	NaN	NaN	NaN	NaN	1.941	0.639	0.744	1.952	0.509	0.685	NaN	NaN	NaN	1.99	0.269	0.721	2.017	0.069	0.644
837	4.185	NaN	NaN	NaN	NaN	NaN	NaN	2.071	0.893	0.36	2.058	0.689	0.312	2.009	0.568	0.328	2.028	0.49	0.327	2.082	0.347	0.278	NaN	NaN	NaN	2.022	0.025	0.263	NaN	NaN	NaN	NaN	NaN	NaN	1.941	0.639	0.744	1.952	0.51	0.686	NaN	NaN	NaN	1.99	0.269	0.721	2.016	0.068	0.643
838	4.19	NaN	NaN	NaN	NaN	NaN	NaN	2.071	0.894	0.361	2.057	0.69	0.312	2.007	0.569	0.327	2.027	0.49	0.326	2.081	0.348	0.277	NaN	NaN	NaN	2.022	0.025	0.263	NaN	NaN	NaN	NaN	NaN	NaN	1.942	0.639	0.744	1.952	0.509	0.686	NaN	NaN	NaN	1.99	0.269	0.721	2.017	0.068	0.643
839	4.195	NaN	NaN	NaN	NaN	NaN	NaN	2.07	0.894	0.361	2.055	0.69	0.311	2.006	0.569	0.328	2.025	0.491	0.325	2.08	0.349	0.277	NaN	NaN	NaN	2.022	0.025	0.262	NaN	NaN	NaN	NaN	NaN	NaN	1.942	0.639	0.745	1.952	0.508	0.686	NaN	NaN	NaN	1.99	0.269	0.721	2.017	0.069	0.644
840	4.2	NaN	NaN	NaN	NaN	NaN	NaN	2.07	0.895	0.361	2.054	0.691	0.31	2.006	0.57	0.328	2.023	0.492	0.323	2.079	0.35	0.276	NaN	NaN	NaN	2.022	0.025	0.263	NaN	NaN	NaN	NaN	NaN	NaN	1.942	0.638	0.745	1.952	0.507	0.686	NaN	NaN	NaN	1.991	0.269	0.722	2.016	0.068	0.643
841	4.205	NaN	NaN	NaN	NaN	NaN	NaN	2.07	0.896	0.361	2.053	0.691	0.31	2.004	0.57	0.327	2.021	0.493	0.322	2.078	0.351	0.276	NaN	NaN	NaN	2.022	0.025	0.264	NaN	NaN	NaN	NaN	NaN	NaN	1.943	0.638	0.745	1.952	0.507	0.686	NaN	NaN	NaN	1.992	0.269	0.722	2.016	0.067	0.643
842	4.21	NaN	NaN	NaN	NaN	NaN	NaN	2.07	0.896	0.361	2.051	0.691	0.31	2.001	0.57	0.324	2.019	0.493	0.321	2.077	0.351	0.276	NaN	NaN	NaN	2.022	0.025	0.264	NaN	NaN	NaN	NaN	NaN	NaN	1.943	0.638	0.746	1.952	0.507	0.686	NaN	NaN	NaN	1.994	0.27	0.724	2.016	0.067	0.643
843	4.215	NaN	NaN	NaN	NaN	NaN	NaN	2.069	0.897	0.361	2.05	0.692	0.309	1.999	0.571	0.323	2.019	0.494	0.321	2.076	0.352	0.275	NaN	NaN	NaN	2.023	0.024	0.264	NaN	NaN	NaN	NaN	NaN	NaN	1.943	0.638	0.746	1.953	0.508	0.687	NaN	NaN	NaN	1.995	0.271	0.725	2.016	0.067	0.643
844	4.22	NaN	NaN	NaN	NaN	NaN	NaN	2.069	0.897	0.361	2.049	0.693	0.309	1.997	0.571	0.322	2.018	0.495	0.32	2.075	0.353	0.275	NaN	NaN	NaN	2.026	0.023	0.265	NaN	NaN	NaN	NaN	NaN	NaN	1.944	0.638	0.746	1.955	0.509	0.688	NaN	NaN	NaN	1.996	0.271	0.725	2.016	0.067	0.643
845	4.225	NaN	NaN	NaN	NaN	NaN	NaN	2.068	0.897	0.361	2.049	0.694	0.309	1.995	0.571	0.321	2.016	0.495	0.32	2.074	0.354	0.274	NaN	NaN	NaN	2.028	0.022	0.265	NaN	NaN	NaN	NaN	NaN	NaN	1.944	0.638	0.747	1.955	0.51	0.688	NaN	NaN	NaN	1.996	0.271	0.725	2.016	0.067	0.643
846	4.23	NaN	NaN	NaN	NaN	NaN	NaN	2.068	0.897	0.361	2.049	0.696	0.308	1.994	0.571	0.32	2.013	0.496	0.318	2.073	0.355	0.274	NaN	NaN	NaN	2.024	0.024	0.264	NaN	NaN	NaN	NaN	NaN	NaN	1.944	0.638	0.747	1.956	0.51	0.688	NaN	NaN	NaN	1.996	0.271	0.725	2.016	0.067	0.643
847	4.235	NaN	NaN	NaN	NaN	NaN	NaN	2.067	0.898	0.361	2.047	0.697	0.307	1.992	0.571	0.32	2.012	0.496	0.317	2.071	0.355	0.274	NaN	NaN	NaN	2.014	0.027	0.263	NaN	NaN	NaN	NaN	NaN	NaN	1.945	0.638	0.747	1.956	0.51	0.689	NaN	NaN	NaN	1.996	0.27	0.725	2.016	0.067	0.643
848	4.24	NaN	NaN	NaN	NaN	NaN	NaN	2.067	0.898	0.362	2.046	0.697	0.307	1.99	0.571	0.319	2.011	0.497	0.316	2.07	0.356	0.273	NaN	NaN	NaN	2.012	0.028	0.262	NaN	NaN	NaN	NaN	NaN	NaN	1.945	0.638	0.748	1.956	0.511	0.689	NaN	NaN	NaN	1.996	0.27	0.725	2.016	0.067	0.643
849	4.245	NaN	NaN	NaN	NaN	NaN	NaN	2.066	0.898	0.363	2.044	0.698	0.306	1.989	0.572	0.319	2.01	0.498	0.316	2.07	0.357	0.272	NaN	NaN	NaN	2.011	0.029	0.262	NaN	NaN	NaN	NaN	NaN	NaN	1.946	0.638	0.748	1.957	0.511	0.689	NaN	NaN	NaN	1.996	0.27	0.725	2.016	0.067	0.643
850	4.25	NaN	NaN	NaN	NaN	NaN	NaN	2.065	0.898	0.363	2.043	0.698	0.306	1.989	0.573	0.317	2.008	0.498	0.315	2.069	0.358	0.272	NaN	NaN	NaN	2.014	0.027	0.263	NaN	NaN	NaN	NaN	NaN	NaN	1.946	0.638	0.749	1.957	0.51	0.69	NaN	NaN	NaN	1.996	0.27	0.725	2.016	0.067	0.643
851	4.255	NaN	NaN	NaN	NaN	NaN	NaN	2.064	0.898	0.364	2.043	0.699	0.306	1.989	0.575	0.316	2.007	0.499	0.314	2.068	0.359	0.271	NaN	NaN	NaN	2.022	0.024	0.264	NaN	NaN	NaN	NaN	NaN	NaN	1.946	0.638	0.749	1.957	0.51	0.69	NaN	NaN	NaN	1.996	0.27	0.725	2.016	0.067	0.643
852	4.26	NaN	NaN	NaN	NaN	NaN	NaN	2.064	0.898	0.364	2.042	0.699	0.305	1.988	0.576	0.315	2.007	0.5	0.313	2.067	0.359	0.27	NaN	NaN	NaN	2.024	0.023	0.265	NaN	NaN	NaN	NaN	NaN	NaN	1.946	0.638	0.749	1.956	0.508	0.689	NaN	NaN	NaN	1.996	0.27	0.725	2.016	0.067	0.643
853	4.265	NaN	NaN	NaN	NaN	NaN	NaN	2.064	0.899	0.364	2.041	0.699	0.305	1.987	0.577	0.314	2.005	0.501	0.311	2.065	0.36	0.269	NaN	NaN	NaN	2.019	0.024	0.263	NaN	NaN	NaN	NaN	NaN	NaN	1.947	0.638	0.749	1.956	0.508	0.689	NaN	NaN	NaN	1.996	0.27	0.725	2.016	0.067	0.643
854	4.27	NaN	NaN	NaN	NaN	NaN	NaN	2.063	0.899	0.364	2.04	0.7	0.305	1.986	0.577	0.314	2.003	0.501	0.311	2.064	0.36	0.269	NaN	NaN	NaN	2.006	0.029	0.261	NaN	NaN	NaN	NaN	NaN	NaN	1.947	0.638	0.75	1.956	0.508	0.689	NaN	NaN	NaN	1.996	0.27	0.725	2.016	0.067	0.643
855	4.275	NaN	NaN	NaN	NaN	NaN	NaN	2.063	0.9	0.364	2.039	0.7	0.304	1.984	0.578	0.313	2.002	0.502	0.31	2.063	0.361	0.268	NaN	NaN	NaN	2.009	0.026	0.261	NaN	NaN	NaN	NaN	NaN	NaN	1.947	0.638	0.75	1.956	0.508	0.69	NaN	NaN	NaN	1.996	0.27	0.725	2.016	0.067	0.643
856	4.28	NaN	NaN	NaN	NaN	NaN	NaN	2.063	0.901	0.364	2.038	0.7	0.304	1.983	0.578	0.313	2.002	0.503	0.309	2.061	0.361	0.266	NaN	NaN	NaN	2.019	0.021	0.262	NaN	NaN	NaN	NaN	NaN	NaN	1.947	0.638	0.75	1.956	0.508	0.69	NaN	NaN	NaN	1.996	0.27	0.725	2.016	0.067	0.643
857	4.285	NaN	NaN	NaN	NaN	NaN	NaN	2.063	0.901	0.364	2.038	0.701	0.304	1.982	0.578	0.312	2.001	0.504	0.309	2.06	0.362	0.265	NaN	NaN	NaN	2.013	0.022	0.26	NaN	NaN	NaN	NaN	NaN	NaN	1.947	0.638	0.75	1.956	0.508	0.69	NaN	NaN	NaN	1.996	0.27	0.725	2.016	0.067	0.643
858	4.29	NaN	NaN	NaN	NaN	NaN	NaN	2.063	0.902	0.364	2.037	0.701	0.303	1.981	0.579	0.312	2.001	0.504	0.309	2.059	0.362	0.265	NaN	NaN	NaN	2.008	0.024	0.258	NaN	NaN	NaN	NaN	NaN	NaN	1.947	0.638	0.75	1.955	0.508	0.69	NaN	NaN	NaN	1.996	0.27	0.725	2.016	0.067	0.643
859	4.295	NaN	NaN	NaN	NaN	NaN	NaN	2.062	0.902	0.364	2.036	0.701	0.303	1.98	0.579	0.311	1.998	0.504	0.307	2.058	0.363	0.264	NaN	NaN	NaN	2.005	0.025	0.258	NaN	NaN	NaN	NaN	NaN	NaN	1.947	0.638	0.751	1.955	0.508	0.69	NaN	NaN	NaN	1.996	0.27	0.725	2.016	0.067	0.643
860	4.3	NaN	NaN	NaN	NaN	NaN	NaN	2.061	0.901	0.365	2.036	0.701	0.303	1.979	0.58	0.311	1.997	0.504	0.306	2.057	0.363	0.263	NaN	NaN	NaN	1.997	0.027	0.256	NaN	NaN	NaN	NaN	NaN	NaN	1.947	0.638	0.751	1.955	0.508	0.69	NaN	NaN	NaN	1.996	0.27	0.725	2.016	0.067	0.643
861	4.305	NaN	NaN	NaN	NaN	NaN	NaN	2.061	0.901	0.365	2.036	0.702	0.302	1.979	0.58	0.31	1.995	0.504	0.305	2.054	0.363	0.262	NaN	NaN	NaN	1.981	0.032	0.253	NaN	NaN	NaN	NaN	NaN	NaN	1.947	0.638	0.751	1.955	0.508	0.69	NaN	NaN	NaN	1.996	0.27	0.725	2.016	0.067	0.643
862	4.31	NaN	NaN	NaN	NaN	NaN	NaN	2.06	0.901	0.365	2.036	0.704	0.302	1.978	0.581	0.309	1.994	0.504	0.304	2.053	0.363	0.26	NaN	NaN	NaN	1.976	0.033	0.252	NaN	NaN	NaN	NaN	NaN	NaN	1.946	0.638	0.751	1.954	0.508	0.69	NaN	NaN	NaN	1.996	0.27	0.725	2.017	0.068	0.643
863	4.315	NaN	NaN	NaN	NaN	NaN	NaN	2.06	0.901	0.366	2.036	0.704	0.301	1.977	0.582	0.309	1.993	0.504	0.304	2.052	0.364	0.26	NaN	NaN	NaN	1.973	0.033	0.251	NaN	NaN	NaN	NaN	NaN	NaN	1.946	0.637	0.751	1.954	0.508	0.69	NaN	NaN	NaN	1.996	0.27	0.725	2.017	0.069	0.644
864	4.32	NaN	NaN	NaN	NaN	NaN	NaN	2.059	0.901	0.366	2.036	0.705	0.301	1.977	0.582	0.308	1.992	0.505	0.303	2.05	0.365	0.258	NaN	NaN	NaN	1.97	0.034	0.249	NaN	NaN	NaN	NaN	NaN	NaN	1.946	0.637	0.751	1.954	0.508	0.69	NaN	NaN	NaN	1.996	0.27	0.725	2.016	0.068	0.643
865	4.325	NaN	NaN	NaN	NaN	NaN	NaN	2.059	0.901	0.366	2.035	0.704	0.301	1.976	0.583	0.308	1.991	0.506	0.303	2.048	0.364	0.256	NaN	NaN	NaN	1.967	0.035	0.248	NaN	NaN	NaN	NaN	NaN	NaN	1.946	0.637	0.751	1.954	0.508	0.69	NaN	NaN	NaN	1.996	0.27	0.725	2.016	0.067	0.643
866	4.33	NaN	NaN	NaN	NaN	NaN	NaN	2.059	0.901	0.366	2.033	0.703	0.301	1.975	0.583	0.307	1.99	0.506	0.302	2.046	0.364	0.255	NaN	NaN	NaN	1.972	0.031	0.248	NaN	NaN	NaN	NaN	NaN	NaN	1.945	0.637	0.752	1.953	0.508	0.69	NaN	NaN	NaN	1.996	0.27	0.725	2.016	0.067	0.643
867	4.335	NaN	NaN	NaN	NaN	NaN	NaN	2.059	0.901	0.366	2.033	0.703	0.301	1.975	0.583	0.307	1.989	0.506	0.302	2.045	0.365	0.254	NaN	NaN	NaN	1.978	0.027	0.248	NaN	NaN	NaN	NaN	NaN	NaN	1.945	0.636	0.752	1.953	0.508	0.69	NaN	NaN	NaN	1.996	0.27	0.725	2.016	0.067	0.643
868	4.34	NaN	NaN	NaN	NaN	NaN	NaN	2.059	0.9	0.366	2.032	0.702	0.301	1.974	0.583	0.307	1.988	0.506	0.302	2.043	0.365	0.253	NaN	NaN	NaN	1.962	0.033	0.244	NaN	NaN	NaN	NaN	NaN	NaN	1.944	0.636	0.752	1.953	0.507	0.69	NaN	NaN	NaN	1.997	0.271	0.726	2.016	0.067	0.643
869	4.345	NaN	NaN	NaN	NaN	NaN	NaN	2.058	0.9	0.366	2.032	0.702	0.301	1.973	0.584	0.306	1.987	0.506	0.301	2.041	0.365	0.252	2.037	0.127	0.301	1.956	0.035	0.241	NaN	NaN	NaN	NaN	NaN	NaN	1.944	0.635	0.752	1.953	0.507	0.69	NaN	NaN	NaN	1.996	0.271	0.726	2.016	0.067	0.643
870	4.35	NaN	NaN	NaN	NaN	NaN	NaN	2.058	0.9	0.366	2.031	0.702	0.301	1.972	0.584	0.306	1.986	0.506	0.301	2.039	0.365	0.25	2.035	0.128	0.3	1.96	0.032	0.241	NaN	NaN	NaN	NaN	NaN	NaN	1.944	0.635	0.752	1.953	0.507	0.69	NaN	NaN	NaN	1.996	0.271	0.726	2.016	0.068	0.643
871	4.355	NaN	NaN	NaN	NaN	NaN	NaN	2.058	0.9	0.366	2.031	0.702	0.301	1.971	0.583	0.306	1.986	0.507	0.301	2.037	0.365	0.249	2.032	0.128	0.299	1.967	0.028	0.241	NaN	NaN	NaN	NaN	NaN	NaN	1.945	0.635	0.752	1.953	0.507	0.69	NaN	NaN	NaN	1.995	0.27	0.726	2.017	0.069	0.644
872	4.36	NaN	NaN	NaN	NaN	NaN	NaN	2.058	0.9	0.366	2.03	0.702	0.301	1.97	0.582	0.306	1.985	0.507	0.301	2.034	0.365	0.247	2.029	0.127	0.296	1.949	0.034	0.236	NaN	NaN	NaN	NaN	NaN	NaN	1.945	0.635	0.752	1.952	0.507	0.69	NaN	NaN	NaN	1.995	0.271	0.726	2.016	0.068	0.643
873	4.365	NaN	NaN	NaN	NaN	NaN	NaN	2.057	0.9	0.366	2.03	0.703	0.302	1.969	0.582	0.307	1.983	0.507	0.299	2.031	0.365	0.245	2.027	0.128	0.294	1.942	0.036	0.234	NaN	NaN	NaN	NaN	NaN	NaN	1.945	0.635	0.753	1.952	0.507	0.69	NaN	NaN	NaN	1.995	0.271	0.726	2.016	0.067	0.643
874	4.37	NaN	NaN	NaN	NaN	NaN	NaN	2.057	0.9	0.366	2.03	0.703	0.302	1.969	0.582	0.307	1.982	0.507	0.299	2.029	0.364	0.244	2.025	0.127	0.293	1.946	0.035	0.232	NaN	NaN	NaN	NaN	NaN	NaN	1.945	0.635	0.753	1.952	0.507	0.69	NaN	NaN	NaN	1.995	0.271	0.726	2.016	0.067	0.643
875	4.375	NaN	NaN	NaN	NaN	NaN	NaN	2.057	0.9	0.366	2.03	0.703	0.302	1.968	0.582	0.307	1.981	0.507	0.298	2.026	0.364	0.243	2.021	0.126	0.29	1.952	0.031	0.233	NaN	NaN	NaN	NaN	NaN	NaN	1.945	0.635	0.753	1.952	0.507	0.691	NaN	NaN	NaN	1.995	0.271	0.726	2.016	0.067	0.643
876	4.38	NaN	NaN	NaN	NaN	NaN	NaN	2.057	0.9	0.366	2.029	0.702	0.302	1.967	0.583	0.306	1.98	0.507	0.298	2.024	0.363	0.241	2.019	0.127	0.288	1.936	0.036	0.229	NaN	NaN	NaN	NaN	NaN	NaN	1.945	0.635	0.753	1.952	0.507	0.692	NaN	NaN	NaN	1.995	0.27	0.726	2.016	0.067	0.643
877	4.385	NaN	NaN	NaN	NaN	NaN	NaN	2.056	0.899	0.367	2.029	0.702	0.302	1.967	0.582	0.306	1.979	0.506	0.297	2.022	0.363	0.24	2.016	0.126	0.287	1.929	0.038	0.226	NaN	NaN	NaN	NaN	NaN	NaN	1.944	0.635	0.753	1.951	0.507	0.692	NaN	NaN	NaN	1.995	0.27	0.726	2.016	0.067	0.643
878	4.39	NaN	NaN	NaN	NaN	NaN	NaN	2.055	0.898	0.367	2.029	0.701	0.302	1.966	0.581	0.306	1.978	0.506	0.297	2.02	0.363	0.239	2.013	0.125	0.284	1.925	0.04	0.223	NaN	NaN	NaN	NaN	NaN	NaN	1.943	0.634	0.754	1.951	0.507	0.692	NaN	NaN	NaN	1.994	0.27	0.726	2.016	0.068	0.643
879	4.395	NaN	NaN	NaN	NaN	NaN	NaN	2.054	0.897	0.368	2.028	0.7	0.302	1.965	0.579	0.306	1.977	0.505	0.297	2.017	0.362	0.238	2.011	0.125	0.283	1.921	0.039	0.222	NaN	NaN	NaN	NaN	NaN	NaN	1.943	0.634	0.754	1.95	0.507	0.692	NaN	NaN	NaN	1.994	0.27	0.726	2.017	0.069	0.644
880	4.4	NaN	NaN	NaN	NaN	NaN	NaN	2.054	0.896	0.368	2.028	0.699	0.302	1.964	0.579	0.306	1.976	0.505	0.297	2.015	0.362	0.237	NaN	NaN	NaN	1.926	0.036	0.222	NaN	NaN	NaN	NaN	NaN	NaN	1.943	0.634	0.754	1.95	0.507	0.692	NaN	NaN	NaN	1.992	0.268	0.725	2.016	0.068	0.643
881	4.405	NaN	NaN	NaN	NaN	NaN	NaN	2.054	0.895	0.368	2.027	0.698	0.302	1.964	0.578	0.306	1.975	0.504	0.297	2.012	0.362	0.236	2.002	0.121	0.279	1.933	0.032	0.221	NaN	NaN	NaN	NaN	NaN	NaN	1.942	0.634	0.754	1.95	0.508	0.693	NaN	NaN	NaN	1.992	0.268	0.725	2.016	0.067	0.643
882	4.41	NaN	NaN	NaN	NaN	NaN	NaN	2.053	0.895	0.368	2.027	0.697	0.303	1.963	0.577	0.307	1.974	0.503	0.298	2.011	0.361	0.235	2	0.122	0.278	1.916	0.038	0.216	NaN	NaN	NaN	NaN	NaN	NaN	1.941	0.634	0.754	1.95	0.508	0.693	NaN	NaN	NaN	1.991	0.268	0.725	2.016	0.067	0.643
883	4.415	NaN	NaN	NaN	NaN	NaN	NaN	2.053	0.894	0.368	2.027	0.697	0.303	1.963	0.577	0.307	1.974	0.503	0.298	2.009	0.361	0.234	1.998	0.122	0.277	1.917	0.036	0.216	NaN	NaN	NaN	NaN	NaN	NaN	1.94	0.634	0.755	1.949	0.508	0.693	NaN	NaN	NaN	1.991	0.268	0.726	2.016	0.067	0.643
884	4.42	NaN	NaN	NaN	NaN	NaN	NaN	2.053	0.894	0.368	2.027	0.696	0.303	1.963	0.577	0.307	1.974	0.503	0.299	2.007	0.36	0.233	1.995	0.121	0.274	1.922	0.033	0.215	NaN	NaN	NaN	NaN	NaN	NaN	1.939	0.634	0.755	1.948	0.507	0.693	NaN	NaN	NaN	1.99	0.268	0.726	2.016	0.067	0.643
885	4.425	NaN	NaN	NaN	NaN	NaN	NaN	2.053	0.893	0.367	2.027	0.696	0.303	1.963	0.577	0.307	1.974	0.503	0.299	2.006	0.36	0.232	1.993	0.121	0.274	1.905	0.04	0.21	NaN	NaN	NaN	NaN	NaN	NaN	1.938	0.633	0.755	1.946	0.507	0.693	NaN	NaN	NaN	1.99	0.268	0.726	2.016	0.067	0.643
886	4.43	NaN	NaN	NaN	NaN	NaN	NaN	2.053	0.893	0.366	2.027	0.696	0.303	1.963	0.576	0.308	1.974	0.502	0.299	2.004	0.359	0.232	1.99	0.12	0.271	1.898	0.04	0.208	NaN	NaN	NaN	NaN	NaN	NaN	1.937	0.633	0.755	1.944	0.505	0.693	NaN	NaN	NaN	1.989	0.268	0.726	2.016	0.067	0.643
887	4.435	NaN	NaN	NaN	NaN	NaN	NaN	2.052	0.892	0.367	2.028	0.696	0.304	1.963	0.576	0.308	1.973	0.501	0.3	2.003	0.359	0.232	1.987	0.119	0.269	1.894	0.041	0.206	NaN	NaN	NaN	NaN	NaN	NaN	1.936	0.633	0.755	1.943	0.504	0.693	NaN	NaN	NaN	1.988	0.268	0.726	2.016	0.068	0.643
888	4.44	NaN	NaN	NaN	NaN	NaN	NaN	2.051	0.891	0.368	2.028	0.695	0.304	1.963	0.576	0.308	1.972	0.5	0.3	2.001	0.358	0.231	1.984	0.119	0.268	1.89	0.042	0.204	NaN	NaN	NaN	NaN	NaN	NaN	1.935	0.633	0.755	1.942	0.505	0.693	NaN	NaN	NaN	1.988	0.268	0.726	2.018	0.07	0.644
889	4.445	NaN	NaN	NaN	NaN	NaN	NaN	2.051	0.89	0.368	2.028	0.694	0.304	1.963	0.575	0.309	1.97	0.499	0.3	2	0.357	0.231	1.98	0.119	0.266	1.886	0.042	0.202	NaN	NaN	NaN	NaN	NaN	NaN	1.934	0.632	0.755	1.941	0.505	0.693	NaN	NaN	NaN	1.987	0.268	0.726	2.017	0.069	0.644
890	4.45	NaN	NaN	NaN	NaN	NaN	NaN	2.05	0.889	0.368	2.027	0.692	0.305	1.962	0.573	0.31	1.97	0.499	0.301	1.999	0.357	0.231	1.977	0.118	0.264	1.882	0.042	0.2	NaN	NaN	NaN	NaN	NaN	NaN	1.932	0.632	0.755	1.94	0.505	0.693	NaN	NaN	NaN	1.986	0.268	0.726	2.017	0.069	0.644
891	4.455	NaN	NaN	NaN	NaN	NaN	NaN	2.05	0.888	0.368	2.027	0.691	0.306	1.962	0.572	0.311	1.97	0.499	0.301	1.997	0.356	0.23	1.974	0.118	0.263	1.878	0.042	0.198	NaN	NaN	NaN	NaN	NaN	NaN	1.931	0.631	0.755	1.939	0.505	0.694	NaN	NaN	NaN	1.985	0.267	0.726	2.017	0.069	0.644
892	4.46	NaN	NaN	NaN	NaN	NaN	NaN	2.049	0.888	0.368	2.027	0.691	0.307	1.963	0.572	0.311	1.969	0.498	0.301	1.995	0.355	0.229	1.971	0.117	0.262	1.875	0.042	0.196	NaN	NaN	NaN	NaN	NaN	NaN	1.931	0.632	0.755	1.939	0.505	0.694	NaN	NaN	NaN	1.984	0.266	0.724	2.016	0.068	0.643
893	4.465	NaN	NaN	NaN	NaN	NaN	NaN	2.049	0.887	0.368	2.028	0.691	0.307	1.963	0.571	0.312	1.969	0.497	0.302	1.995	0.355	0.23	1.968	0.116	0.26	1.871	0.042	0.195	NaN	NaN	NaN	NaN	NaN	NaN	1.93	0.631	0.755	1.938	0.505	0.694	NaN	NaN	NaN	1.983	0.266	0.724	2.016	0.068	0.643
894	4.47	NaN	NaN	NaN	NaN	NaN	NaN	2.048	0.886	0.367	2.028	0.689	0.307	1.964	0.57	0.313	1.968	0.495	0.303	1.994	0.354	0.23	1.965	0.116	0.258	1.867	0.042	0.192	NaN	NaN	NaN	NaN	NaN	NaN	1.929	0.631	0.755	1.937	0.505	0.694	NaN	NaN	NaN	1.982	0.266	0.724	2.016	0.068	0.643
895	4.475	NaN	NaN	NaN	NaN	NaN	NaN	2.048	0.886	0.366	2.027	0.687	0.308	1.963	0.568	0.314	1.968	0.494	0.304	1.993	0.353	0.231	1.962	0.115	0.257	1.863	0.043	0.191	NaN	NaN	NaN	NaN	NaN	NaN	1.928	0.63	0.755	1.936	0.505	0.694	NaN	NaN	NaN	1.982	0.267	0.725	2.016	0.068	0.643
896	4.48	NaN	NaN	NaN	NaN	NaN	NaN	2.048	0.886	0.366	2.028	0.685	0.308	1.963	0.567	0.315	1.969	0.494	0.305	1.993	0.353	0.231	1.959	0.115	0.255	1.86	0.043	0.19	NaN	NaN	NaN	NaN	NaN	NaN	1.927	0.63	0.755	1.935	0.504	0.694	NaN	NaN	NaN	1.982	0.267	0.725	2.016	0.068	0.643
897	4.485	NaN	NaN	NaN	NaN	NaN	NaN	2.048	0.885	0.366	2.028	0.684	0.309	1.964	0.567	0.315	1.969	0.493	0.306	1.992	0.352	0.231	1.956	0.114	0.254	1.857	0.044	0.189	NaN	NaN	NaN	NaN	NaN	NaN	1.926	0.63	0.755	1.934	0.504	0.693	NaN	NaN	NaN	1.981	0.266	0.725	2.016	0.068	0.643
898	4.49	NaN	NaN	NaN	NaN	NaN	NaN	2.046	0.883	0.367	2.029	0.683	0.309	1.964	0.565	0.316	1.969	0.492	0.306	1.991	0.352	0.232	1.953	0.113	0.254	1.86	0.041	0.189	NaN	NaN	NaN	NaN	NaN	NaN	1.924	0.629	0.755	1.933	0.503	0.693	NaN	NaN	NaN	1.981	0.266	0.725	2.016	0.068	0.643
899	4.495	NaN	NaN	NaN	NaN	NaN	NaN	2.046	0.882	0.367	2.029	0.682	0.31	1.963	0.561	0.318	1.969	0.49	0.307	1.99	0.35	0.232	1.95	0.112	0.253	1.866	0.037	0.189	NaN	NaN	NaN	NaN	NaN	NaN	1.924	0.629	0.755	1.931	0.502	0.693	NaN	NaN	NaN	1.981	0.267	0.725	2.015	0.068	0.642
900	4.5	NaN	NaN	NaN	NaN	NaN	NaN	2.045	0.88	0.367	2.029	0.681	0.311	1.963	0.56	0.318	1.968	0.489	0.307	1.988	0.349	0.232	1.946	0.111	0.251	1.85	0.043	0.186	NaN	NaN	NaN	NaN	NaN	NaN	1.923	0.629	0.755	1.93	0.501	0.693	NaN	NaN	NaN	1.98	0.267	0.726	2.015	0.068	0.642
901	4.505	NaN	NaN	NaN	NaN	NaN	NaN	2.044	0.879	0.366	2.029	0.679	0.312	1.963	0.558	0.319	1.968	0.488	0.308	1.986	0.348	0.232	1.944	0.111	0.25	1.843	0.044	0.185	NaN	NaN	NaN	NaN	NaN	NaN	1.922	0.629	0.755	1.929	0.501	0.693	NaN	NaN	NaN	1.98	0.266	0.726	2.015	0.068	0.642
902	4.51	NaN	NaN	NaN	NaN	NaN	NaN	2.044	0.879	0.366	2.029	0.678	0.313	1.963	0.556	0.32	1.968	0.487	0.309	1.985	0.347	0.232	1.941	0.11	0.251	1.839	0.045	0.184	NaN	NaN	NaN	NaN	NaN	NaN	1.922	0.629	0.755	1.929	0.501	0.693	NaN	NaN	NaN	1.978	0.265	0.725	2.015	0.068	0.642
903	4.515	NaN	NaN	NaN	NaN	NaN	NaN	2.044	0.878	0.365	2.03	0.677	0.313	1.964	0.555	0.321	1.969	0.486	0.311	1.984	0.346	0.232	1.937	0.109	0.25	1.835	0.046	0.183	NaN	NaN	NaN	NaN	NaN	NaN	1.922	0.629	0.755	1.928	0.501	0.693	NaN	NaN	NaN	1.977	0.265	0.725	2.013	0.069	0.643
904	4.52	NaN	NaN	NaN	NaN	NaN	NaN	2.044	0.878	0.365	2.03	0.676	0.314	1.964	0.555	0.322	1.969	0.485	0.312	1.983	0.345	0.232	1.934	0.109	0.249	1.831	0.046	0.182	NaN	NaN	NaN	NaN	NaN	NaN	1.921	0.629	0.755	1.927	0.501	0.693	NaN	NaN	NaN	1.977	0.265	0.725	2.009	0.07	0.644
905	4.525	NaN	NaN	NaN	NaN	NaN	NaN	2.042	0.876	0.366	2.03	0.675	0.315	1.965	0.554	0.322	1.969	0.484	0.312	1.982	0.344	0.233	1.931	0.108	0.249	1.828	0.046	0.182	NaN	NaN	NaN	NaN	NaN	NaN	1.92	0.628	0.754	1.926	0.501	0.693	NaN	NaN	NaN	1.976	0.265	0.726	2.014	0.068	0.643
906	4.53	NaN	NaN	NaN	NaN	NaN	NaN	2.041	0.875	0.366	2.03	0.674	0.316	1.966	0.554	0.323	1.969	0.483	0.313	1.981	0.343	0.234	1.928	0.107	0.249	1.824	0.046	0.182	NaN	NaN	NaN	NaN	NaN	NaN	1.919	0.628	0.755	1.925	0.5	0.693	NaN	NaN	NaN	1.976	0.265	0.726	2.015	0.068	0.642
907	4.535	NaN	NaN	NaN	NaN	NaN	NaN	2.041	0.874	0.366	2.031	0.673	0.317	1.966	0.552	0.324	1.968	0.482	0.314	1.981	0.343	0.235	1.926	0.107	0.25	1.821	0.047	0.182	NaN	NaN	NaN	NaN	NaN	NaN	1.919	0.628	0.755	1.923	0.499	0.692	NaN	NaN	NaN	1.975	0.265	0.726	2.012	0.069	0.643
908	4.54	NaN	NaN	NaN	NaN	NaN	NaN	2.04	0.873	0.365	2.031	0.672	0.317	1.965	0.55	0.325	1.968	0.481	0.315	1.979	0.342	0.235	1.923	0.106	0.251	1.818	0.047	0.182	NaN	NaN	NaN	NaN	NaN	NaN	1.918	0.627	0.754	1.922	0.499	0.691	NaN	NaN	NaN	1.974	0.265	0.726	2.006	0.071	0.644
909	4.545	NaN	NaN	NaN	NaN	NaN	NaN	2.04	0.872	0.365	2.031	0.671	0.318	1.966	0.55	0.326	1.967	0.48	0.316	1.978	0.34	0.236	1.921	0.106	0.252	1.815	0.046	0.183	NaN	NaN	NaN	NaN	NaN	NaN	1.917	0.627	0.754	1.921	0.499	0.692	NaN	NaN	NaN	1.974	0.265	0.725	2.005	0.071	0.645
910	4.55	NaN	NaN	NaN	NaN	NaN	NaN	2.04	0.872	0.364	2.031	0.669	0.318	1.966	0.549	0.327	1.968	0.479	0.317	1.977	0.339	0.237	1.918	0.105	0.253	1.812	0.046	0.183	NaN	NaN	NaN	NaN	NaN	NaN	1.916	0.626	0.754	1.921	0.5	0.693	NaN	NaN	NaN	1.975	0.266	0.727	2.004	0.072	0.645
911	4.555	NaN	NaN	NaN	NaN	NaN	NaN	2.039	0.872	0.364	2.031	0.667	0.319	1.967	0.549	0.327	1.969	0.479	0.318	1.976	0.339	0.238	1.915	0.104	0.253	1.817	0.043	0.185	NaN	NaN	NaN	NaN	NaN	NaN	1.915	0.626	0.754	1.92	0.5	0.693	NaN	NaN	NaN	1.974	0.265	0.726	2.003	0.072	0.645
912	4.56	NaN	NaN	NaN	NaN	NaN	NaN	2.039	0.871	0.364	2.032	0.667	0.32	1.968	0.548	0.328	1.97	0.478	0.319	1.975	0.338	0.239	1.913	0.104	0.254	1.824	0.039	0.188	NaN	NaN	NaN	NaN	NaN	NaN	1.913	0.626	0.754	1.919	0.5	0.693	NaN	NaN	NaN	1.971	0.263	0.725	2.003	0.072	0.645
913	4.565	NaN	NaN	NaN	NaN	NaN	NaN	2.038	0.871	0.364	2.032	0.666	0.321	1.967	0.547	0.329	1.97	0.477	0.321	1.974	0.336	0.24	1.91	0.103	0.254	1.808	0.044	0.187	NaN	NaN	NaN	NaN	NaN	NaN	1.912	0.624	0.753	1.918	0.5	0.693	NaN	NaN	NaN	1.97	0.263	0.725	2.002	0.073	0.644
914	4.57	NaN	NaN	NaN	NaN	NaN	NaN	2.037	0.87	0.364	2.033	0.665	0.321	1.967	0.546	0.33	1.97	0.476	0.322	1.973	0.336	0.241	1.907	0.102	0.256	1.803	0.045	0.187	NaN	NaN	NaN	NaN	NaN	NaN	1.911	0.624	0.753	1.916	0.499	0.693	NaN	NaN	NaN	1.969	0.263	0.725	2.002	0.073	0.644
915	4.575	NaN	NaN	NaN	NaN	NaN	NaN	2.036	0.869	0.364	2.033	0.664	0.321	1.967	0.545	0.331	1.969	0.475	0.323	1.973	0.334	0.242	1.905	0.101	0.258	1.799	0.045	0.188	NaN	NaN	NaN	NaN	NaN	NaN	1.91	0.624	0.753	1.914	0.498	0.691	NaN	NaN	NaN	1.969	0.263	0.725	2.001	0.073	0.644
916	4.58	NaN	NaN	NaN	NaN	NaN	NaN	2.036	0.868	0.364	2.033	0.663	0.322	1.968	0.544	0.331	1.968	0.474	0.323	1.972	0.333	0.243	1.903	0.101	0.259	1.797	0.044	0.188	NaN	NaN	NaN	NaN	NaN	NaN	1.909	0.624	0.753	1.912	0.497	0.691	NaN	NaN	NaN	1.968	0.263	0.725	2.001	0.073	0.644
917	4.585	NaN	NaN	NaN	NaN	NaN	NaN	2.035	0.868	0.364	2.033	0.662	0.322	1.968	0.544	0.332	1.968	0.473	0.324	1.972	0.332	0.245	1.901	0.1	0.26	1.794	0.043	0.189	NaN	NaN	NaN	NaN	NaN	NaN	1.908	0.624	0.753	1.911	0.497	0.691	NaN	NaN	NaN	1.967	0.263	0.725	2	0.074	0.644
918	4.59	NaN	NaN	NaN	NaN	NaN	NaN	2.034	0.867	0.363	2.033	0.661	0.323	1.967	0.543	0.333	1.969	0.472	0.325	1.972	0.331	0.246	1.899	0.099	0.261	1.792	0.042	0.192	NaN	NaN	NaN	NaN	NaN	NaN	1.906	0.624	0.753	1.91	0.497	0.691	NaN	NaN	NaN	1.968	0.264	0.725	1.999	0.074	0.644
919	4.595	NaN	NaN	NaN	NaN	NaN	NaN	2.034	0.867	0.363	2.033	0.66	0.323	1.966	0.54	0.334	1.969	0.472	0.326	1.971	0.329	0.247	1.897	0.098	0.263	1.79	0.042	0.193	NaN	NaN	NaN	NaN	NaN	NaN	1.905	0.624	0.753	1.909	0.496	0.691	NaN	NaN	NaN	1.967	0.264	0.725	1.998	0.074	0.644
920	4.6	NaN	NaN	NaN	NaN	NaN	NaN	2.033	0.866	0.362	2.032	0.66	0.324	1.966	0.54	0.335	1.968	0.471	0.328	1.969	0.328	0.249	1.895	0.097	0.265	1.788	0.041	0.194	NaN	NaN	NaN	NaN	NaN	NaN	1.903	0.623	0.752	1.908	0.496	0.691	NaN	NaN	NaN	1.967	0.264	0.725	1.998	0.074	0.644
921	4.605	NaN	NaN	NaN	NaN	NaN	NaN	2.033	0.866	0.362	2.032	0.659	0.324	1.966	0.54	0.335	1.967	0.469	0.329	1.969	0.327	0.25	1.893	0.096	0.266	1.786	0.04	0.197	NaN	NaN	NaN	NaN	NaN	NaN	1.902	0.623	0.752	1.907	0.496	0.691	NaN	NaN	NaN	1.966	0.264	0.725	1.998	0.074	0.644
922	4.61	NaN	NaN	NaN	NaN	NaN	NaN	2.032	0.865	0.362	2.032	0.659	0.324	1.966	0.54	0.335	1.966	0.468	0.329	1.968	0.326	0.252	1.891	0.096	0.269	1.784	0.039	0.199	NaN	NaN	NaN	NaN	NaN	NaN	1.902	0.623	0.752	1.906	0.495	0.69	NaN	NaN	NaN	1.966	0.264	0.725	1.998	0.074	0.644
923	4.615	NaN	NaN	NaN	NaN	NaN	NaN	2.032	0.865	0.361	2.032	0.658	0.324	1.965	0.539	0.336	1.965	0.467	0.33	1.967	0.325	0.253	1.89	0.095	0.271	1.783	0.038	0.2	NaN	NaN	NaN	NaN	NaN	NaN	1.901	0.623	0.752	1.905	0.495	0.69	NaN	NaN	NaN	1.965	0.263	0.724	1.998	0.074	0.644
924	4.62	NaN	NaN	NaN	NaN	NaN	NaN	2.031	0.864	0.361	2.031	0.656	0.324	1.964	0.536	0.337	1.964	0.467	0.33	1.966	0.324	0.255	1.888	0.094	0.273	1.781	0.037	0.203	NaN	NaN	NaN	NaN	NaN	NaN	1.9	0.623	0.752	1.905	0.496	0.69	NaN	NaN	NaN	1.963	0.262	0.722	1.999	0.074	0.644
925	4.625	NaN	NaN	NaN	NaN	NaN	NaN	2.03	0.864	0.361	2.03	0.655	0.324	1.964	0.536	0.338	1.963	0.465	0.331	1.965	0.323	0.256	1.887	0.094	0.275	1.779	0.036	0.205	NaN	NaN	NaN	NaN	NaN	NaN	1.9	0.623	0.751	1.904	0.496	0.69	NaN	NaN	NaN	1.962	0.261	0.722	2	0.073	0.643
926	4.63	NaN	NaN	NaN	NaN	NaN	NaN	2.03	0.863	0.361	2.029	0.654	0.324	1.963	0.536	0.338	1.961	0.464	0.333	1.965	0.321	0.258	1.885	0.093	0.276	1.777	0.035	0.207	NaN	NaN	NaN	NaN	NaN	NaN	1.899	0.622	0.751	1.904	0.496	0.69	NaN	NaN	NaN	1.961	0.261	0.722	2.001	0.073	0.643
927	4.635	NaN	NaN	NaN	NaN	NaN	NaN	2.029	0.862	0.36	2.028	0.653	0.324	1.962	0.535	0.339	1.961	0.463	0.334	1.964	0.32	0.26	1.884	0.092	0.278	1.776	0.034	0.209	NaN	NaN	NaN	NaN	NaN	NaN	1.899	0.622	0.75	1.903	0.496	0.689	NaN	NaN	NaN	1.961	0.262	0.722	2.001	0.073	0.643
928	4.64	NaN	NaN	NaN	NaN	NaN	NaN	2.029	0.862	0.359	2.028	0.652	0.324	1.959	0.532	0.34	1.96	0.463	0.335	1.962	0.319	0.261	1.882	0.091	0.28	1.781	0.031	0.213	NaN	NaN	NaN	NaN	NaN	NaN	1.899	0.622	0.75	1.903	0.496	0.689	NaN	NaN	NaN	1.961	0.262	0.722	2.001	0.073	0.643
929	4.645	NaN	NaN	NaN	NaN	NaN	NaN	2.028	0.861	0.359	2.027	0.651	0.324	1.958	0.531	0.341	1.959	0.462	0.335	1.96	0.318	0.262	1.881	0.09	0.282	1.788	0.026	0.217	NaN	NaN	NaN	NaN	NaN	NaN	1.898	0.622	0.75	1.903	0.496	0.689	NaN	NaN	NaN	1.961	0.262	0.722	2.001	0.073	0.643
930	4.65	NaN	NaN	NaN	NaN	NaN	NaN	2.027	0.86	0.359	2.025	0.65	0.325	1.956	0.53	0.341	1.957	0.461	0.336	1.959	0.317	0.263	1.88	0.09	0.283	1.775	0.031	0.217	NaN	NaN	NaN	NaN	NaN	NaN	1.898	0.622	0.75	1.902	0.495	0.689	NaN	NaN	NaN	1.961	0.262	0.722	2.001	0.073	0.643
931	4.655	NaN	NaN	NaN	NaN	NaN	NaN	2.026	0.859	0.359	2.024	0.649	0.325	1.955	0.529	0.342	1.955	0.46	0.336	1.957	0.316	0.264	1.879	0.089	0.286	1.771	0.03	0.219	NaN	NaN	NaN	NaN	NaN	NaN	1.898	0.623	0.749	1.901	0.495	0.688	NaN	NaN	NaN	1.961	0.262	0.722	2.001	0.073	0.643
932	4.66	NaN	NaN	NaN	NaN	NaN	NaN	2.026	0.858	0.358	2.023	0.649	0.325	1.953	0.528	0.342	1.953	0.459	0.337	1.956	0.315	0.266	1.878	0.088	0.287	1.769	0.029	0.221	NaN	NaN	NaN	NaN	NaN	NaN	1.897	0.623	0.749	1.901	0.494	0.688	NaN	NaN	NaN	1.961	0.262	0.722	2.001	0.073	0.643
933	4.665	NaN	NaN	NaN	NaN	NaN	NaN	2.025	0.857	0.358	2.022	0.648	0.325	1.951	0.527	0.343	1.951	0.459	0.338	1.954	0.314	0.267	1.876	0.088	0.288	1.767	0.028	0.224	NaN	NaN	NaN	NaN	NaN	NaN	1.897	0.623	0.749	1.9	0.494	0.688	NaN	NaN	NaN	1.961	0.262	0.722	2.001	0.073	0.643
934	4.67	NaN	NaN	NaN	NaN	NaN	NaN	2.024	0.856	0.358	2.02	0.646	0.325	1.949	0.526	0.343	1.951	0.459	0.339	1.953	0.314	0.268	1.875	0.087	0.289	1.765	0.026	0.227	NaN	NaN	NaN	NaN	NaN	NaN	1.896	0.622	0.748	1.9	0.494	0.688	NaN	NaN	NaN	1.961	0.262	0.722	2.001	0.073	0.643
935	4.675	NaN	NaN	NaN	NaN	NaN	NaN	2.024	0.856	0.357	2.018	0.645	0.325	1.948	0.526	0.344	1.949	0.458	0.34	1.951	0.313	0.269	1.874	0.087	0.29	1.764	0.023	0.229	NaN	NaN	NaN	NaN	NaN	NaN	1.895	0.621	0.748	1.9	0.494	0.688	NaN	NaN	NaN	1.961	0.262	0.722	2.001	0.073	0.643
936	4.68	NaN	NaN	NaN	NaN	NaN	NaN	2.023	0.855	0.357	2.017	0.644	0.325	1.946	0.526	0.344	1.947	0.458	0.34	1.949	0.312	0.27	1.873	0.087	0.291	1.762	0.022	0.231	NaN	NaN	NaN	NaN	NaN	NaN	1.895	0.621	0.747	1.899	0.494	0.688	NaN	NaN	NaN	1.96	0.262	0.722	2.001	0.073	0.643
937	4.685	NaN	NaN	NaN	NaN	NaN	NaN	2.022	0.855	0.356	2.016	0.644	0.325	1.945	0.526	0.344	1.944	0.457	0.34	1.947	0.312	0.27	1.871	0.087	0.292	1.76	0.022	0.232	NaN	NaN	NaN	NaN	NaN	NaN	1.894	0.621	0.747	1.899	0.494	0.688	NaN	NaN	NaN	1.96	0.262	0.722	2.001	0.073	0.643
938	4.69	NaN	NaN	NaN	NaN	NaN	NaN	2.021	0.854	0.357	2.014	0.644	0.325	1.944	0.527	0.344	1.943	0.457	0.34	1.945	0.312	0.271	1.87	0.087	0.292	1.759	0.022	0.233	NaN	NaN	NaN	NaN	NaN	NaN	1.894	0.621	0.747	1.898	0.494	0.688	NaN	NaN	NaN	1.96	0.262	0.722	2.001	0.073	0.643
939	4.695	NaN	NaN	NaN	NaN	NaN	NaN	2.02	0.853	0.356	2.013	0.643	0.325	1.942	0.526	0.344	1.94	0.457	0.34	1.944	0.312	0.271	1.868	0.087	0.292	1.758	0.024	0.234	NaN	NaN	NaN	NaN	NaN	NaN	1.893	0.621	0.747	1.898	0.494	0.688	NaN	NaN	NaN	1.96	0.262	0.722	2.001	0.073	0.643
940	4.7	NaN	NaN	NaN	NaN	NaN	NaN	2.019	0.853	0.356	2.011	0.643	0.325	1.94	0.525	0.345	1.938	0.457	0.34	1.941	0.311	0.271	1.866	0.087	0.293	1.758	0.024	0.235	NaN	NaN	NaN	NaN	NaN	NaN	1.893	0.621	0.747	1.897	0.494	0.688	NaN	NaN	NaN	1.959	0.262	0.722	2.001	0.073	0.643
941	4.705	NaN	NaN	NaN	NaN	NaN	NaN	2.018	0.852	0.355	2.009	0.642	0.325	1.938	0.525	0.345	1.936	0.457	0.34	1.938	0.311	0.27	1.865	0.086	0.293	1.758	0.024	0.234	NaN	NaN	NaN	NaN	NaN	NaN	1.892	0.621	0.747	1.897	0.495	0.688	NaN	NaN	NaN	1.959	0.262	0.722	2.001	0.073	0.643
942	4.71	NaN	NaN	NaN	NaN	NaN	NaN	2.017	0.852	0.355	2.008	0.642	0.326	1.937	0.525	0.345	1.934	0.457	0.339	1.935	0.312	0.269	1.863	0.086	0.293	1.758	0.024	0.234	NaN	NaN	NaN	NaN	NaN	NaN	1.891	0.621	0.746	1.897	0.495	0.687	NaN	NaN	NaN	1.959	0.262	0.721	2.001	0.073	0.643
943	4.715	NaN	NaN	NaN	NaN	NaN	NaN	2.015	0.852	0.354	2.006	0.642	0.325	1.935	0.525	0.345	1.932	0.456	0.34	1.933	0.312	0.269	1.863	0.086	0.293	1.758	0.023	0.233	NaN	NaN	NaN	NaN	NaN	NaN	1.891	0.622	0.746	1.897	0.495	0.687	NaN	NaN	NaN	1.959	0.262	0.721	2.001	0.073	0.643
944	4.72	NaN	NaN	NaN	NaN	NaN	NaN	2.014	0.851	0.354	2.005	0.642	0.325	1.934	0.526	0.345	1.931	0.456	0.34	1.93	0.312	0.268	1.862	0.086	0.293	1.758	0.022	0.233	NaN	NaN	NaN	NaN	NaN	NaN	1.89	0.622	0.746	1.896	0.494	0.686	NaN	NaN	NaN	1.958	0.262	0.721	2.002	0.073	0.643
945	4.725	NaN	NaN	NaN	NaN	NaN	NaN	2.013	0.851	0.353	2.003	0.642	0.324	1.932	0.526	0.344	1.929	0.456	0.339	1.927	0.313	0.267	1.862	0.085	0.293	1.758	0.022	0.233	NaN	NaN	NaN	NaN	NaN	NaN	1.89	0.622	0.745	1.894	0.493	0.685	NaN	NaN	NaN	1.958	0.262	0.721	2.002	0.073	0.643
946	4.73	NaN	NaN	NaN	NaN	NaN	NaN	2.011	0.851	0.352	2.001	0.642	0.324	1.93	0.526	0.343	1.928	0.457	0.339	1.924	0.313	0.266	1.862	0.085	0.293	1.758	0.022	0.233	NaN	NaN	NaN	NaN	NaN	NaN	1.889	0.622	0.745	1.893	0.493	0.684	NaN	NaN	NaN	1.957	0.262	0.72	2.002	0.073	0.643
947	4.735	NaN	NaN	NaN	NaN	NaN	NaN	2.01	0.851	0.352	2	0.641	0.323	1.929	0.527	0.343	1.925	0.457	0.337	1.921	0.313	0.264	1.862	0.085	0.293	1.758	0.022	0.233	NaN	NaN	NaN	NaN	NaN	NaN	1.889	0.622	0.745	1.893	0.493	0.684	NaN	NaN	NaN	1.956	0.262	0.719	2.002	0.073	0.643
948	4.74	NaN	NaN	NaN	NaN	NaN	NaN	2.009	0.851	0.351	1.998	0.641	0.322	1.927	0.527	0.342	1.922	0.457	0.336	1.919	0.313	0.263	1.862	0.085	0.293	1.758	0.022	0.233	NaN	NaN	NaN	NaN	NaN	NaN	1.888	0.622	0.744	1.892	0.493	0.684	NaN	NaN	NaN	1.956	0.262	0.719	2.005	0.072	0.642
949	4.745	NaN	NaN	NaN	NaN	NaN	NaN	2.008	0.851	0.351	1.996	0.641	0.321	1.925	0.528	0.341	1.92	0.457	0.334	1.918	0.314	0.262	1.862	0.085	0.292	1.758	0.022	0.233	NaN	NaN	NaN	NaN	NaN	NaN	1.887	0.623	0.744	1.892	0.494	0.684	NaN	NaN	NaN	1.955	0.262	0.719	2.011	0.069	0.641
950	4.75	NaN	NaN	NaN	NaN	NaN	NaN	2.006	0.851	0.35	1.994	0.641	0.321	1.922	0.527	0.34	1.919	0.457	0.333	1.916	0.314	0.261	1.862	0.084	0.292	1.758	0.022	0.233	NaN	NaN	NaN	NaN	NaN	NaN	1.885	0.623	0.743	1.892	0.494	0.684	NaN	NaN	NaN	1.955	0.262	0.718	2.01	0.069	0.641
951	4.755	NaN	NaN	NaN	NaN	NaN	NaN	2.005	0.851	0.35	1.992	0.642	0.32	1.92	0.526	0.34	1.917	0.457	0.333	1.915	0.314	0.259	1.862	0.084	0.292	1.758	0.022	0.232	NaN	NaN	NaN	NaN	NaN	NaN	1.884	0.622	0.743	1.891	0.494	0.683	NaN	NaN	NaN	1.955	0.262	0.718	2.005	0.071	0.642
952	4.76	NaN	NaN	NaN	NaN	NaN	NaN	2.004	0.851	0.35	1.99	0.642	0.319	1.92	0.527	0.339	1.916	0.457	0.332	1.914	0.315	0.259	1.862	0.084	0.292	1.758	0.022	0.232	NaN	NaN	NaN	NaN	NaN	NaN	1.883	0.622	0.743	1.892	0.495	0.683	NaN	NaN	NaN	1.955	0.263	0.719	2.004	0.072	0.642
953	4.765	NaN	NaN	NaN	NaN	NaN	NaN	2.002	0.851	0.349	1.989	0.642	0.318	1.917	0.528	0.337	1.915	0.458	0.331	1.913	0.315	0.258	1.862	0.084	0.292	1.758	0.021	0.232	NaN	NaN	NaN	NaN	NaN	NaN	1.883	0.622	0.742	1.892	0.495	0.683	NaN	NaN	NaN	1.955	0.263	0.719	2.006	0.071	0.642
954	4.77	NaN	NaN	NaN	NaN	NaN	NaN	2.001	0.851	0.348	1.987	0.643	0.317	1.915	0.528	0.336	1.914	0.458	0.33	1.912	0.315	0.256	1.862	0.084	0.291	1.759	0.021	0.232	NaN	NaN	NaN	NaN	NaN	NaN	1.882	0.623	0.742	1.892	0.495	0.682	NaN	NaN	NaN	1.955	0.263	0.719	2.009	0.07	0.641
955	4.775	NaN	NaN	NaN	NaN	NaN	NaN	1.999	0.85	0.347	1.985	0.644	0.316	1.914	0.528	0.335	1.913	0.459	0.329	1.911	0.314	0.255	1.862	0.084	0.291	1.758	0.021	0.232	NaN	NaN	NaN	NaN	NaN	NaN	1.881	0.623	0.741	1.892	0.495	0.682	NaN	NaN	NaN	1.955	0.263	0.718	2.008	0.07	0.641
956	4.78	NaN	NaN	NaN	NaN	NaN	NaN	1.998	0.85	0.347	1.983	0.644	0.315	1.913	0.529	0.334	1.912	0.459	0.327	1.91	0.314	0.254	1.862	0.084	0.291	1.758	0.021	0.232	NaN	NaN	NaN	NaN	NaN	NaN	1.881	0.623	0.741	1.891	0.495	0.681	NaN	NaN	NaN	1.955	0.263	0.718	2.011	0.069	0.64
957	4.785	NaN	NaN	NaN	NaN	NaN	NaN	1.997	0.851	0.346	1.98	0.645	0.313	1.913	0.53	0.335	1.912	0.459	0.326	1.91	0.314	0.254	1.862	0.083	0.291	1.759	0.021	0.232	NaN	NaN	NaN	NaN	NaN	NaN	1.881	0.623	0.741	1.89	0.494	0.681	NaN	NaN	NaN	1.955	0.263	0.718	2.012	0.069	0.64
958	4.79	NaN	NaN	NaN	NaN	NaN	NaN	1.996	0.851	0.346	1.978	0.645	0.312	1.912	0.531	0.334	1.912	0.459	0.326	1.909	0.315	0.253	1.862	0.083	0.29	1.759	0.021	0.231	NaN	NaN	NaN	NaN	NaN	NaN	1.88	0.623	0.74	1.89	0.494	0.68	NaN	NaN	NaN	1.955	0.263	0.716	2.013	0.069	0.64
959	4.795	NaN	NaN	NaN	NaN	NaN	NaN	1.995	0.851	0.346	1.976	0.645	0.311	1.908	0.529	0.332	1.911	0.459	0.325	1.909	0.315	0.252	1.862	0.083	0.29	1.759	0.02	0.231	NaN	NaN	NaN	NaN	NaN	NaN	1.88	0.623	0.74	1.89	0.494	0.68	NaN	NaN	NaN	1.955	0.264	0.717	2.011	0.069	0.64
960	4.8	NaN	NaN	NaN	NaN	NaN	NaN	1.994	0.851	0.345	1.974	0.645	0.31	1.906	0.528	0.331	1.91	0.46	0.324	1.908	0.316	0.251	1.862	0.084	0.29	1.759	0.02	0.23	NaN	NaN	NaN	NaN	NaN	NaN	1.88	0.623	0.739	1.89	0.495	0.68	NaN	NaN	NaN	1.956	0.264	0.717	2.008	0.07	0.641
961	4.805	NaN	NaN	NaN	NaN	NaN	NaN	1.993	0.851	0.345	1.972	0.646	0.308	1.904	0.528	0.33	1.907	0.46	0.323	1.906	0.316	0.25	1.862	0.084	0.289	1.759	0.02	0.23	NaN	NaN	NaN	NaN	NaN	NaN	1.88	0.623	0.739	1.89	0.495	0.68	NaN	NaN	NaN	1.955	0.264	0.716	2.012	0.069	0.64
962	4.81	NaN	NaN	NaN	NaN	NaN	NaN	1.992	0.851	0.345	1.971	0.647	0.307	1.903	0.528	0.329	1.906	0.46	0.323	1.904	0.317	0.249	1.862	0.084	0.289	1.759	0.02	0.23	NaN	NaN	NaN	NaN	NaN	NaN	1.879	0.623	0.738	1.891	0.495	0.679	NaN	NaN	NaN	1.955	0.263	0.716	2.01	0.069	0.64
963	4.815	NaN	NaN	NaN	NaN	NaN	NaN	1.991	0.852	0.344	1.97	0.647	0.306	1.902	0.529	0.328	1.905	0.46	0.322	1.903	0.317	0.248	1.862	0.084	0.289	1.759	0.02	0.23	NaN	NaN	NaN	NaN	NaN	NaN	1.88	0.624	0.739	1.891	0.494	0.679	NaN	NaN	NaN	1.955	0.264	0.716	2.008	0.07	0.641
964	4.82	NaN	NaN	NaN	NaN	NaN	NaN	1.991	0.852	0.344	1.968	0.648	0.304	1.901	0.529	0.327	1.904	0.46	0.322	1.901	0.317	0.247	1.862	0.084	0.289	1.758	0.02	0.23	NaN	NaN	NaN	NaN	NaN	NaN	1.881	0.625	0.739	1.891	0.495	0.679	NaN	NaN	NaN	1.956	0.264	0.715	2.01	0.07	0.641
965	4.825	NaN	NaN	NaN	NaN	NaN	NaN	1.99	0.852	0.344	1.967	0.65	0.303	1.9	0.53	0.326	1.901	0.46	0.32	1.898	0.316	0.246	1.862	0.084	0.289	1.758	0.02	0.23	NaN	NaN	NaN	NaN	NaN	NaN	1.882	0.625	0.738	1.893	0.496	0.68	NaN	NaN	NaN	1.956	0.264	0.715	2.006	0.071	0.642
966	4.83	NaN	NaN	NaN	NaN	NaN	NaN	1.989	0.852	0.343	1.965	0.65	0.302	1.899	0.531	0.325	1.899	0.46	0.319	1.896	0.316	0.245	1.862	0.084	0.289	1.759	0.02	0.23	NaN	NaN	NaN	NaN	NaN	NaN	1.882	0.625	0.738	1.894	0.497	0.68	NaN	NaN	NaN	1.956	0.264	0.715	2.005	0.071	0.642
967	4.835	NaN	NaN	NaN	NaN	NaN	NaN	1.989	0.852	0.343	1.963	0.648	0.302	1.898	0.531	0.324	1.897	0.46	0.318	1.894	0.316	0.245	1.862	0.084	0.289	1.759	0.02	0.23	NaN	NaN	NaN	NaN	NaN	NaN	1.882	0.625	0.738	1.894	0.497	0.68	NaN	NaN	NaN	1.956	0.264	0.715	2.007	0.071	0.642
968	4.84	NaN	NaN	NaN	NaN	NaN	NaN	1.988	0.852	0.343	1.962	0.649	0.301	1.897	0.531	0.324	1.896	0.46	0.318	1.893	0.316	0.245	1.862	0.084	0.289	1.758	0.02	0.23	NaN	NaN	NaN	NaN	NaN	NaN	1.883	0.624	0.737	1.894	0.497	0.679	NaN	NaN	NaN	1.957	0.264	0.715	2.009	0.07	0.641
969	4.845	NaN	NaN	NaN	NaN	NaN	NaN	1.988	0.852	0.342	1.961	0.649	0.299	1.894	0.53	0.323	1.894	0.461	0.317	1.891	0.317	0.244	1.861	0.084	0.289	1.758	0.02	0.23	NaN	NaN	NaN	NaN	NaN	NaN	1.883	0.625	0.737	1.894	0.497	0.679	NaN	NaN	NaN	1.957	0.264	0.715	2.005	0.071	0.642
970	4.85	NaN	NaN	NaN	NaN	NaN	NaN	1.987	0.852	0.342	1.96	0.649	0.298	1.893	0.53	0.323	1.893	0.461	0.316	1.89	0.317	0.244	1.861	0.084	0.289	1.758	0.02	0.231	NaN	NaN	NaN	NaN	NaN	NaN	1.884	0.625	0.737	1.895	0.497	0.679	NaN	NaN	NaN	1.958	0.265	0.716	2.004	0.071	0.642
971	4.855	NaN	NaN	NaN	NaN	NaN	NaN	1.987	0.852	0.342	1.958	0.648	0.298	1.892	0.532	0.322	1.893	0.461	0.316	1.889	0.317	0.243	1.861	0.084	0.289	1.758	0.02	0.231	NaN	NaN	NaN	NaN	NaN	NaN	1.884	0.625	0.737	1.896	0.497	0.678	NaN	NaN	NaN	1.96	0.267	0.718	2.006	0.071	0.642
972	4.86	NaN	NaN	NaN	NaN	NaN	NaN	1.987	0.852	0.341	1.957	0.648	0.297	1.891	0.532	0.321	1.891	0.461	0.315	1.888	0.317	0.243	1.861	0.084	0.289	1.758	0.02	0.231	NaN	NaN	NaN	NaN	NaN	NaN	1.885	0.625	0.736	1.896	0.497	0.678	NaN	NaN	NaN	1.96	0.267	0.718	2.011	0.069	0.64
973	4.865	NaN	NaN	NaN	NaN	NaN	NaN	1.987	0.852	0.341	1.957	0.648	0.297	1.888	0.53	0.321	1.889	0.462	0.314	1.888	0.317	0.243	1.861	0.084	0.289	1.758	0.021	0.231	NaN	NaN	NaN	NaN	NaN	NaN	1.885	0.625	0.736	1.897	0.498	0.678	NaN	NaN	NaN	1.96	0.267	0.718	2.013	0.069	0.64
974	4.87	NaN	NaN	NaN	NaN	NaN	NaN	1.986	0.852	0.34	1.956	0.648	0.296	1.887	0.53	0.32	1.889	0.462	0.314	1.887	0.317	0.243	1.861	0.084	0.29	1.758	0.021	0.232	NaN	NaN	NaN	NaN	NaN	NaN	1.885	0.625	0.736	1.897	0.498	0.678	NaN	NaN	NaN	1.96	0.267	0.718	2.013	0.069	0.64
975	4.875	NaN	NaN	NaN	NaN	NaN	NaN	1.986	0.851	0.34	1.955	0.648	0.295	1.886	0.531	0.319	1.887	0.462	0.313	1.887	0.317	0.243	1.86	0.084	0.29	1.758	0.021	0.232	NaN	NaN	NaN	NaN	NaN	NaN	1.885	0.624	0.735	1.897	0.498	0.678	NaN	NaN	NaN	1.961	0.267	0.718	2.013	0.068	0.64
976	4.88	NaN	NaN	NaN	NaN	NaN	NaN	1.985	0.85	0.339	1.954	0.648	0.294	1.884	0.531	0.318	1.884	0.462	0.312	1.887	0.317	0.243	1.86	0.084	0.29	1.758	0.021	0.232	NaN	NaN	NaN	NaN	NaN	NaN	1.885	0.624	0.735	1.898	0.498	0.677	NaN	NaN	NaN	1.961	0.267	0.718	2.013	0.068	0.64
977	4.885	NaN	NaN	NaN	NaN	NaN	NaN	1.985	0.85	0.338	1.953	0.647	0.293	1.883	0.532	0.317	1.883	0.462	0.311	1.887	0.317	0.243	1.86	0.084	0.29	1.758	0.021	0.232	NaN	NaN	NaN	NaN	NaN	NaN	1.885	0.624	0.735	1.898	0.498	0.677	NaN	NaN	NaN	1.961	0.267	0.718	2.011	0.069	0.64
978	4.89	NaN	NaN	NaN	NaN	NaN	NaN	1.985	0.85	0.338	1.953	0.646	0.293	1.882	0.532	0.317	1.881	0.462	0.311	1.887	0.317	0.243	1.86	0.085	0.29	1.758	0.021	0.232	NaN	NaN	NaN	NaN	NaN	NaN	1.885	0.624	0.735	1.898	0.498	0.677	NaN	NaN	NaN	1.961	0.267	0.717	2.008	0.07	0.641
979	4.895	NaN	NaN	NaN	NaN	NaN	NaN	1.984	0.85	0.337	1.952	0.646	0.292	1.881	0.532	0.316	1.88	0.462	0.31	1.887	0.317	0.243	1.86	0.084	0.29	1.758	0.021	0.232	NaN	NaN	NaN	NaN	NaN	NaN	1.885	0.624	0.735	1.897	0.498	0.676	NaN	NaN	NaN	1.96	0.266	0.717	2.012	0.069	0.64
980	4.9	NaN	NaN	NaN	NaN	NaN	NaN	1.984	0.85	0.337	1.952	0.646	0.292	1.879	0.532	0.316	1.88	0.461	0.31	1.888	0.317	0.243	1.86	0.084	0.288	1.758	0.021	0.232	NaN	NaN	NaN	NaN	NaN	NaN	1.886	0.625	0.735	1.897	0.498	0.676	NaN	NaN	NaN	1.96	0.266	0.717	2.013	0.069	0.64
981	4.905	NaN	NaN	NaN	NaN	NaN	NaN	1.984	0.85	0.336	1.951	0.646	0.292	1.878	0.532	0.315	1.879	0.461	0.31	1.888	0.317	0.243	1.86	0.084	0.288	1.758	0.021	0.232	NaN	NaN	NaN	NaN	NaN	NaN	1.886	0.625	0.735	1.897	0.498	0.676	NaN	NaN	NaN	1.96	0.266	0.717	2.013	0.068	0.64
982	4.91	NaN	NaN	NaN	NaN	NaN	NaN	1.984	0.85	0.335	1.951	0.647	0.291	1.877	0.533	0.315	1.878	0.461	0.309	1.888	0.317	0.243	1.859	0.084	0.288	1.759	0.021	0.232	NaN	NaN	NaN	NaN	NaN	NaN	1.886	0.626	0.734	1.897	0.498	0.676	NaN	NaN	NaN	1.96	0.266	0.717	2.013	0.068	0.64
983	4.915	NaN	NaN	NaN	NaN	NaN	NaN	1.984	0.849	0.335	1.95	0.646	0.29	1.876	0.532	0.315	1.876	0.461	0.308	1.889	0.317	0.243	1.859	0.084	0.288	1.758	0.021	0.232	NaN	NaN	NaN	NaN	NaN	NaN	1.887	0.626	0.734	1.897	0.498	0.676	NaN	NaN	NaN	1.961	0.266	0.717	2.013	0.068	0.64
984	4.92	NaN	NaN	NaN	NaN	NaN	NaN	1.983	0.849	0.334	1.949	0.645	0.289	1.874	0.531	0.314	1.875	0.461	0.307	1.889	0.317	0.243	1.859	0.084	0.288	1.758	0.021	0.232	NaN	NaN	NaN	NaN	NaN	NaN	1.887	0.626	0.734	1.898	0.498	0.676	NaN	NaN	NaN	1.961	0.266	0.717	2.013	0.068	0.64
985	4.925	NaN	NaN	NaN	NaN	NaN	NaN	1.982	0.849	0.334	1.949	0.644	0.289	1.873	0.531	0.313	1.874	0.461	0.307	1.888	0.317	0.242	1.859	0.084	0.289	1.758	0.021	0.232	NaN	NaN	NaN	NaN	NaN	NaN	1.887	0.627	0.734	1.898	0.498	0.676	NaN	NaN	NaN	1.961	0.266	0.716	2.013	0.068	0.64
986	4.93	NaN	NaN	NaN	NaN	NaN	NaN	1.982	0.848	0.333	1.948	0.644	0.288	1.872	0.531	0.312	1.873	0.461	0.306	1.888	0.317	0.242	1.859	0.084	0.289	1.758	0.021	0.232	NaN	NaN	NaN	NaN	NaN	NaN	1.887	0.627	0.734	1.898	0.498	0.676	NaN	NaN	NaN	1.961	0.266	0.716	2.013	0.068	0.64
987	4.935	NaN	NaN	NaN	NaN	NaN	NaN	1.982	0.849	0.332	1.948	0.644	0.288	1.871	0.532	0.311	1.872	0.462	0.306	1.888	0.317	0.242	1.859	0.084	0.289	1.758	0.021	0.232	NaN	NaN	NaN	NaN	NaN	NaN	1.887	0.627	0.734	1.898	0.498	0.675	NaN	NaN	NaN	1.962	0.267	0.717	2.013	0.068	0.64
988	4.94	NaN	NaN	NaN	NaN	NaN	NaN	1.981	0.849	0.33	1.947	0.644	0.288	1.87	0.532	0.311	1.871	0.462	0.305	1.887	0.317	0.242	1.859	0.084	0.289	1.758	0.021	0.232	NaN	NaN	NaN	NaN	NaN	NaN	1.887	0.627	0.733	1.898	0.498	0.675	NaN	NaN	NaN	1.963	0.268	0.717	2.013	0.068	0.64
989	4.945	NaN	NaN	NaN	NaN	NaN	NaN	1.981	0.849	0.33	1.946	0.644	0.287	1.869	0.532	0.31	1.87	0.462	0.305	1.886	0.317	0.241	1.859	0.084	0.288	1.758	0.021	0.232	NaN	NaN	NaN	NaN	NaN	NaN	1.887	0.627	0.733	1.897	0.498	0.675	NaN	NaN	NaN	1.963	0.268	0.717	2.013	0.068	0.64
990	4.95	NaN	NaN	NaN	NaN	NaN	NaN	1.979	0.848	0.33	1.946	0.644	0.287	1.868	0.532	0.31	1.869	0.462	0.304	1.885	0.316	0.24	1.859	0.084	0.288	1.758	0.021	0.232	NaN	NaN	NaN	NaN	NaN	NaN	1.887	0.627	0.733	1.897	0.498	0.675	NaN	NaN	NaN	1.963	0.268	0.717	2.013	0.068	0.64
991	4.955	NaN	NaN	NaN	NaN	NaN	NaN	1.978	0.848	0.329	1.945	0.643	0.286	1.867	0.532	0.309	1.868	0.462	0.304	1.883	0.316	0.239	1.858	0.084	0.288	1.758	0.021	0.232	NaN	NaN	NaN	NaN	NaN	NaN	1.887	0.627	0.733	1.897	0.498	0.675	NaN	NaN	NaN	1.963	0.268	0.717	2.013	0.068	0.64
992	4.96	NaN	NaN	NaN	NaN	NaN	NaN	1.978	0.848	0.329	1.944	0.641	0.286	1.866	0.533	0.309	1.867	0.461	0.303	1.882	0.316	0.239	1.858	0.084	0.288	1.758	0.021	0.232	NaN	NaN	NaN	NaN	NaN	NaN	1.887	0.627	0.733	1.897	0.498	0.675	NaN	NaN	NaN	1.962	0.267	0.716	2.013	0.068	0.64
993	4.965	NaN	NaN	NaN	NaN	NaN	NaN	1.977	0.847	0.328	1.943	0.64	0.286	1.865	0.533	0.309	1.865	0.461	0.302	1.88	0.317	0.238	1.858	0.084	0.288	1.758	0.021	0.232	NaN	NaN	NaN	NaN	NaN	NaN	1.886	0.627	0.733	1.897	0.498	0.675	NaN	NaN	NaN	1.963	0.268	0.717	2.013	0.068	0.64
994	4.97	NaN	NaN	NaN	NaN	NaN	NaN	1.976	0.847	0.328	1.942	0.64	0.286	1.864	0.533	0.308	1.864	0.46	0.302	1.879	0.317	0.238	1.858	0.084	0.288	1.758	0.021	0.232	NaN	NaN	NaN	NaN	NaN	NaN	1.886	0.626	0.732	1.897	0.498	0.675	NaN	NaN	NaN	1.963	0.268	0.717	2.013	0.068	0.64
995	4.975	NaN	NaN	NaN	NaN	NaN	NaN	1.975	0.847	0.328	1.941	0.64	0.285	1.863	0.533	0.308	1.862	0.461	0.302	1.877	0.317	0.237	1.858	0.084	0.288	1.758	0.021	0.232	NaN	NaN	NaN	NaN	NaN	NaN	1.886	0.626	0.732	1.896	0.498	0.675	NaN	NaN	NaN	1.963	0.268	0.717	2.013	0.068	0.64
996	4.98	NaN	NaN	NaN	NaN	NaN	NaN	1.974	0.847	0.326	1.94	0.64	0.285	1.863	0.533	0.308	1.861	0.461	0.302	1.875	0.317	0.237	1.858	0.084	0.288	1.758	0.021	0.232	NaN	NaN	NaN	NaN	NaN	NaN	1.885	0.626	0.732	1.896	0.498	0.675	NaN	NaN	NaN	1.962	0.268	0.717	2.013	0.068	0.64
997	4.985	NaN	NaN	NaN	NaN	NaN	NaN	1.974	0.847	0.325	1.94	0.64	0.285	1.862	0.533	0.308	1.86	0.461	0.301	1.874	0.317	0.236	1.858	0.084	0.288	1.758	0.021	0.232	NaN	NaN	NaN	NaN	NaN	NaN	1.885	0.626	0.732	1.895	0.498	0.674	NaN	NaN	NaN	1.961	0.267	0.716	2.013	0.068	0.64
998	4.99	NaN	NaN	NaN	NaN	NaN	NaN	1.973	0.847	0.325	1.939	0.639	0.285	1.862	0.533	0.308	1.858	0.461	0.301	1.872	0.317	0.236	1.858	0.084	0.288	1.758	0.021	0.232	NaN	NaN	NaN	NaN	NaN	NaN	1.885	0.626	0.732	1.895	0.498	0.674	NaN	NaN	NaN	1.961	0.266	0.715	2.013	0.068	0.64
999	4.995	NaN	NaN	NaN	NaN	NaN	NaN	1.972	0.846	0.325	1.938	0.639	0.284	1.86	0.533	0.307	1.857	0.462	0.3	1.871	0.317	0.235	1.858	0.084	0.288	1.758	0.021	0.232	NaN	NaN	NaN	NaN	NaN	NaN	1.884	0.626	0.731	1.894	0.498	0.674	NaN	NaN	NaN	1.961	0.267	0.716	2.013	0.068	0.64
1000	5	NaN	NaN	NaN	NaN	NaN	NaN	1.971	0.846	0.325	1.937	0.639	0.284	1.857	0.533	0.305	1.856	0.462	0.299	1.869	0.316	0.234	1.857	0.084	0.288	1.758	0.021	0.232	NaN	NaN	NaN	NaN	NaN	NaN	1.884	0.626	0.731	1.894	0.497	0.674	NaN	NaN	NaN	1.962	0.268	0.717	2.013	0.068	0.64
1001	5.005	NaN	NaN	NaN	NaN	NaN	NaN	1.97	0.845	0.324	1.936	0.638	0.284	1.855	0.533	0.304	1.855	0.462	0.299	1.868	0.317	0.234	1.857	0.084	0.288	1.758	0.021	0.232	NaN	NaN	NaN	NaN	NaN	NaN	1.884	0.626	0.731	1.894	0.497	0.674	NaN	NaN	NaN	1.962	0.268	0.716	2.013	0.068	0.64
1002	5.01	NaN	NaN	NaN	NaN	NaN	NaN	1.969	0.845	0.323	1.935	0.638	0.283	1.854	0.533	0.303	1.854	0.462	0.298	1.866	0.316	0.233	1.857	0.084	0.288	1.758	0.021	0.232	NaN	NaN	NaN	NaN	NaN	NaN	1.884	0.626	0.731	1.894	0.497	0.674	NaN	NaN	NaN	1.961	0.267	0.716	2.013	0.068	0.64
1003	5.015	NaN	NaN	NaN	NaN	NaN	NaN	1.969	0.845	0.323	1.935	0.638	0.283	1.853	0.533	0.303	1.852	0.462	0.298	1.865	0.317	0.232	1.857	0.084	0.288	1.758	0.021	0.232	NaN	NaN	NaN	NaN	NaN	NaN	1.884	0.626	0.731	1.894	0.497	0.674	NaN	NaN	NaN	1.961	0.266	0.715	2.013	0.068	0.64
1004	5.02	NaN	NaN	NaN	NaN	NaN	NaN	1.968	0.845	0.322	1.934	0.639	0.282	1.851	0.533	0.302	1.851	0.462	0.297	1.864	0.317	0.232	1.857	0.084	0.288	1.758	0.021	0.232	NaN	NaN	NaN	NaN	NaN	NaN	1.884	0.626	0.73	1.894	0.497	0.673	NaN	NaN	NaN	1.961	0.267	0.716	2.013	0.068	0.64
1005	5.025	NaN	NaN	NaN	NaN	NaN	NaN	1.967	0.845	0.322	1.933	0.639	0.281	1.85	0.533	0.302	1.85	0.462	0.297	1.864	0.317	0.232	1.857	0.084	0.288	1.758	0.021	0.232	NaN	NaN	NaN	NaN	NaN	NaN	1.884	0.626	0.73	1.894	0.497	0.673	NaN	NaN	NaN	1.961	0.267	0.716	2.013	0.068	0.64
1006	5.03	NaN	NaN	NaN	NaN	NaN	NaN	1.966	0.844	0.321	1.931	0.638	0.28	1.848	0.533	0.302	1.849	0.462	0.296	1.864	0.317	0.233	1.857	0.084	0.288	1.758	0.021	0.232	NaN	NaN	NaN	NaN	NaN	NaN	1.884	0.626	0.73	1.894	0.497	0.673	NaN	NaN	NaN	1.962	0.268	0.716	2.013	0.068	0.64
1007	5.035	NaN	NaN	NaN	NaN	NaN	NaN	1.965	0.843	0.321	1.929	0.637	0.28	1.847	0.533	0.301	1.847	0.461	0.296	1.863	0.317	0.232	1.857	0.085	0.288	1.758	0.021	0.232	NaN	NaN	NaN	NaN	NaN	NaN	1.884	0.626	0.73	1.894	0.497	0.673	NaN	NaN	NaN	1.961	0.267	0.716	2.013	0.068	0.64
1008	5.04	NaN	NaN	NaN	NaN	NaN	NaN	1.965	0.843	0.32	1.928	0.637	0.28	1.845	0.533	0.302	1.846	0.462	0.296	1.863	0.316	0.232	1.857	0.085	0.288	1.758	0.021	0.232	NaN	NaN	NaN	NaN	NaN	NaN	1.884	0.626	0.73	1.894	0.497	0.673	NaN	NaN	NaN	1.961	0.267	0.716	2.013	0.068	0.64
1009	5.045	NaN	NaN	NaN	NaN	NaN	NaN	1.964	0.843	0.32	1.927	0.638	0.279	1.844	0.533	0.302	1.845	0.462	0.295	1.862	0.316	0.232	1.857	0.085	0.288	1.758	0.021	0.232	NaN	NaN	NaN	NaN	NaN	NaN	1.884	0.626	0.729	1.894	0.497	0.673	NaN	NaN	NaN	1.961	0.267	0.715	2.013	0.068	0.64
1010	5.05	NaN	NaN	NaN	NaN	NaN	NaN	1.963	0.843	0.319	1.925	0.638	0.278	1.842	0.533	0.302	1.844	0.462	0.295	1.862	0.316	0.232	1.857	0.085	0.288	1.758	0.021	0.232	NaN	NaN	NaN	NaN	NaN	NaN	1.885	0.627	0.729	1.894	0.497	0.673	NaN	NaN	NaN	1.962	0.267	0.715	2.013	0.068	0.64
1011	5.055	NaN	NaN	NaN	NaN	NaN	NaN	1.963	0.843	0.319	1.924	0.638	0.278	1.841	0.534	0.302	1.843	0.462	0.294	1.861	0.316	0.232	1.857	0.085	0.288	1.758	0.021	0.232	NaN	NaN	NaN	NaN	NaN	NaN	1.885	0.627	0.728	1.894	0.497	0.672	NaN	NaN	NaN	1.962	0.268	0.715	2.013	0.068	0.64
1012	5.06	NaN	NaN	NaN	NaN	NaN	NaN	1.962	0.843	0.318	1.921	0.637	0.278	1.84	0.534	0.302	1.842	0.462	0.294	1.861	0.316	0.231	1.857	0.085	0.288	1.758	0.021	0.232	NaN	NaN	NaN	NaN	NaN	NaN	1.885	0.627	0.728	1.894	0.497	0.672	NaN	NaN	NaN	1.962	0.268	0.715	2.013	0.068	0.64
1013	5.065	NaN	NaN	NaN	NaN	NaN	NaN	1.961	0.842	0.318	1.92	0.637	0.278	1.838	0.533	0.3	1.841	0.462	0.293	1.86	0.316	0.231	1.856	0.085	0.288	1.758	0.021	0.232	NaN	NaN	NaN	NaN	NaN	NaN	1.885	0.627	0.728	1.894	0.497	0.672	NaN	NaN	NaN	1.962	0.268	0.715	2.013	0.068	0.64
1014	5.07	NaN	NaN	NaN	NaN	NaN	NaN	1.96	0.841	0.317	1.918	0.637	0.277	1.836	0.533	0.299	1.839	0.462	0.293	1.86	0.316	0.231	1.856	0.085	0.288	1.758	0.021	0.232	NaN	NaN	NaN	NaN	NaN	NaN	1.885	0.627	0.728	1.894	0.496	0.671	NaN	NaN	NaN	1.962	0.268	0.715	2.013	0.068	0.64
1015	5.075	NaN	NaN	NaN	NaN	NaN	NaN	1.959	0.841	0.316	1.916	0.637	0.276	1.834	0.533	0.298	1.838	0.462	0.293	1.859	0.316	0.231	1.856	0.085	0.288	1.758	0.021	0.232	NaN	NaN	NaN	NaN	NaN	NaN	1.885	0.627	0.727	1.894	0.496	0.671	NaN	NaN	NaN	1.962	0.268	0.715	2.013	0.068	0.64
1016	5.08	NaN	NaN	NaN	NaN	NaN	NaN	1.958	0.84	0.316	1.914	0.636	0.276	1.833	0.533	0.298	1.837	0.462	0.292	1.859	0.316	0.231	1.856	0.085	0.288	1.758	0.021	0.232	NaN	NaN	NaN	NaN	NaN	NaN	1.885	0.627	0.727	1.893	0.497	0.671	NaN	NaN	NaN	1.962	0.268	0.715	2.013	0.068	0.64
1017	5.085	NaN	NaN	NaN	NaN	NaN	NaN	1.957	0.84	0.315	1.912	0.636	0.275	1.832	0.533	0.297	1.835	0.462	0.292	1.858	0.317	0.231	1.856	0.085	0.288	1.758	0.021	0.232	NaN	NaN	NaN	NaN	NaN	NaN	1.885	0.627	0.727	1.894	0.497	0.67	NaN	NaN	NaN	1.962	0.268	0.715	2.013	0.068	0.64
1018	5.09	NaN	NaN	NaN	NaN	NaN	NaN	1.956	0.84	0.315	1.911	0.636	0.275	1.831	0.533	0.297	1.834	0.461	0.292	1.857	0.317	0.23	1.856	0.085	0.288	1.758	0.021	0.232	NaN	NaN	NaN	NaN	NaN	NaN	1.884	0.626	0.726	1.894	0.498	0.67	NaN	NaN	NaN	1.962	0.268	0.715	2.013	0.068	0.64
1019	5.095	NaN	NaN	NaN	NaN	NaN	NaN	1.956	0.84	0.314	1.909	0.636	0.274	1.829	0.534	0.296	1.833	0.461	0.291	1.856	0.317	0.23	1.856	0.085	0.288	1.758	0.021	0.232	NaN	NaN	NaN	NaN	NaN	NaN	1.884	0.626	0.726	1.894	0.498	0.67	NaN	NaN	NaN	1.962	0.268	0.715	2.013	0.068	0.64
1020	5.1	NaN	NaN	NaN	NaN	NaN	NaN	1.955	0.84	0.314	1.908	0.637	0.273	1.828	0.534	0.296	1.831	0.461	0.291	1.856	0.317	0.23	1.856	0.085	0.288	1.758	0.021	0.232	NaN	NaN	NaN	NaN	NaN	NaN	1.884	0.626	0.725	1.894	0.498	0.67	NaN	NaN	NaN	1.962	0.268	0.715	2.013	0.068	0.64
1021	5.105	NaN	NaN	NaN	NaN	NaN	NaN	1.954	0.84	0.313	1.906	0.637	0.272	1.827	0.534	0.295	1.83	0.461	0.291	1.855	0.317	0.23	1.856	0.085	0.288	1.758	0.021	0.232	NaN	NaN	NaN	NaN	NaN	NaN	1.884	0.626	0.725	1.894	0.498	0.67	NaN	NaN	NaN	1.962	0.269	0.715	2.013	0.068	0.64
1022	5.11	NaN	NaN	NaN	NaN	NaN	NaN	1.953	0.84	0.312	1.904	0.637	0.272	1.826	0.535	0.295	1.829	0.461	0.29	1.854	0.317	0.23	1.855	0.085	0.288	1.758	0.021	0.232	NaN	NaN	NaN	NaN	NaN	NaN	1.884	0.626	0.725	1.894	0.498	0.67	NaN	NaN	NaN	1.962	0.269	0.715	2.013	0.068	0.64
1023	5.115	NaN	NaN	NaN	NaN	NaN	NaN	1.952	0.839	0.311	1.903	0.637	0.272	1.824	0.535	0.295	1.827	0.461	0.29	1.852	0.317	0.229	1.855	0.086	0.288	1.758	0.021	0.232	NaN	NaN	NaN	NaN	NaN	NaN	1.884	0.627	0.725	1.894	0.499	0.669	NaN	NaN	NaN	1.962	0.269	0.715	2.013	0.068	0.64
1024	5.12	NaN	NaN	NaN	NaN	NaN	NaN	1.951	0.839	0.311	1.902	0.637	0.271	1.823	0.535	0.295	1.826	0.461	0.289	1.851	0.317	0.228	1.855	0.086	0.289	1.758	0.021	0.232	NaN	NaN	NaN	NaN	NaN	NaN	1.884	0.627	0.724	1.894	0.499	0.669	NaN	NaN	NaN	1.962	0.269	0.715	2.013	0.068	0.64
1025	5.125	NaN	NaN	NaN	NaN	NaN	NaN	1.95	0.839	0.31	1.901	0.638	0.27	1.822	0.535	0.295	1.825	0.461	0.288	1.85	0.317	0.228	1.855	0.086	0.289	1.758	0.021	0.232	NaN	NaN	NaN	NaN	NaN	NaN	1.884	0.627	0.724	1.893	0.499	0.669	NaN	NaN	NaN	1.962	0.269	0.714	2.013	0.068	0.64
1026	5.13	NaN	NaN	NaN	NaN	NaN	NaN	1.949	0.839	0.31	1.899	0.638	0.269	1.821	0.535	0.295	1.824	0.461	0.288	1.849	0.316	0.228	1.855	0.086	0.289	1.758	0.021	0.232	NaN	NaN	NaN	NaN	NaN	NaN	1.884	0.627	0.723	1.893	0.499	0.669	NaN	NaN	NaN	1.962	0.269	0.714	2.013	0.068	0.64
1027	5.135	NaN	NaN	NaN	NaN	NaN	NaN	1.948	0.839	0.309	1.897	0.637	0.268	1.817	0.533	0.294	1.823	0.461	0.287	1.848	0.316	0.228	1.855	0.086	0.289	1.758	0.021	0.232	NaN	NaN	NaN	NaN	NaN	NaN	1.885	0.628	0.723	1.893	0.498	0.669	NaN	NaN	NaN	1.962	0.269	0.714	2.013	0.068	0.64
1028	5.14	NaN	NaN	NaN	NaN	NaN	NaN	1.947	0.839	0.308	1.896	0.637	0.267	1.816	0.532	0.294	1.822	0.462	0.287	1.847	0.316	0.227	1.855	0.086	0.289	1.758	0.021	0.232	NaN	NaN	NaN	NaN	NaN	NaN	1.885	0.628	0.723	1.892	0.498	0.669	NaN	NaN	NaN	1.962	0.269	0.714	2.013	0.068	0.64
1029	5.145	NaN	NaN	NaN	NaN	NaN	NaN	1.946	0.839	0.308	1.895	0.638	0.266	1.814	0.532	0.293	1.821	0.462	0.287	1.846	0.316	0.227	1.854	0.086	0.288	1.758	0.021	0.232	NaN	NaN	NaN	NaN	NaN	NaN	1.884	0.627	0.723	1.892	0.498	0.668	NaN	NaN	NaN	1.962	0.269	0.714	2.013	0.068	0.64
1030	5.15	NaN	NaN	NaN	NaN	NaN	NaN	1.945	0.839	0.307	1.894	0.638	0.266	1.813	0.532	0.293	1.82	0.461	0.287	1.845	0.316	0.227	1.854	0.086	0.288	1.758	0.021	0.232	NaN	NaN	NaN	NaN	NaN	NaN	1.884	0.627	0.722	1.891	0.497	0.668	NaN	NaN	NaN	1.962	0.269	0.714	2.013	0.068	0.64
1031	5.155	NaN	NaN	NaN	NaN	NaN	NaN	1.944	0.839	0.306	1.893	0.638	0.265	1.812	0.532	0.292	1.819	0.461	0.286	1.845	0.316	0.226	1.854	0.086	0.288	1.758	0.021	0.232	NaN	NaN	NaN	NaN	NaN	NaN	1.884	0.627	0.722	1.89	0.496	0.667	NaN	NaN	NaN	1.961	0.269	0.714	2.013	0.068	0.64
1032	5.16	NaN	NaN	NaN	NaN	NaN	NaN	1.943	0.838	0.305	1.892	0.638	0.265	1.812	0.532	0.292	1.818	0.461	0.286	1.844	0.316	0.226	1.854	0.085	0.288	1.758	0.021	0.232	NaN	NaN	NaN	NaN	NaN	NaN	1.884	0.627	0.722	1.89	0.496	0.667	NaN	NaN	NaN	1.962	0.27	0.714	2.013	0.068	0.64
1033	5.165	NaN	NaN	NaN	NaN	NaN	NaN	1.941	0.838	0.305	1.89	0.637	0.265	1.811	0.532	0.291	1.817	0.461	0.286	1.843	0.316	0.226	1.854	0.085	0.288	1.758	0.021	0.232	NaN	NaN	NaN	NaN	NaN	NaN	1.884	0.627	0.721	1.889	0.495	0.666	NaN	NaN	NaN	1.963	0.271	0.715	2.013	0.068	0.64
1034	5.17	NaN	NaN	NaN	NaN	NaN	NaN	1.94	0.838	0.304	1.89	0.637	0.264	1.81	0.532	0.291	1.816	0.46	0.285	1.843	0.316	0.225	1.854	0.085	0.288	1.758	0.021	0.232	NaN	NaN	NaN	NaN	NaN	NaN	1.884	0.627	0.721	1.889	0.495	0.666	NaN	NaN	NaN	1.964	0.271	0.715	2.013	0.068	0.64
1035	5.175	NaN	NaN	NaN	NaN	NaN	NaN	1.94	0.837	0.303	1.889	0.638	0.263	1.809	0.533	0.29	1.816	0.46	0.285	1.842	0.316	0.225	1.854	0.085	0.288	1.758	0.021	0.232	NaN	NaN	NaN	NaN	NaN	NaN	1.883	0.627	0.721	1.889	0.495	0.665	NaN	NaN	NaN	1.964	0.271	0.714	2.013	0.069	0.639
1036	5.18	NaN	NaN	NaN	NaN	NaN	NaN	1.939	0.837	0.302	1.888	0.638	0.262	1.809	0.533	0.29	1.815	0.46	0.284	1.842	0.315	0.225	1.854	0.085	0.288	1.758	0.021	0.232	NaN	NaN	NaN	NaN	NaN	NaN	1.883	0.627	0.72	1.889	0.495	0.665	1.916	0.417	0.671	1.964	0.271	0.714	2.014	0.069	0.639
1037	5.185	NaN	NaN	NaN	NaN	NaN	NaN	1.938	0.838	0.302	1.887	0.637	0.262	1.808	0.534	0.29	1.814	0.46	0.284	1.841	0.315	0.224	1.854	0.085	0.288	1.758	0.021	0.232	NaN	NaN	NaN	NaN	NaN	NaN	1.882	0.627	0.719	1.889	0.496	0.665	1.916	0.417	0.67	1.964	0.271	0.714	2.014	0.068	0.639
1038	5.19	NaN	NaN	NaN	NaN	NaN	NaN	1.937	0.838	0.301	1.886	0.637	0.261	1.808	0.534	0.289	1.813	0.46	0.283	1.841	0.315	0.224	1.854	0.085	0.288	1.758	0.021	0.232	NaN	NaN	NaN	NaN	NaN	NaN	1.882	0.627	0.719	1.889	0.496	0.665	1.917	0.417	0.67	1.964	0.271	0.714	2.014	0.069	0.639
1039	5.195	NaN	NaN	NaN	NaN	NaN	NaN	1.936	0.837	0.301	1.885	0.636	0.261	1.808	0.534	0.289	1.813	0.46	0.283	1.84	0.315	0.224	1.854	0.085	0.288	1.758	0.021	0.232	NaN	NaN	NaN	NaN	NaN	NaN	1.882	0.627	0.719	1.889	0.496	0.665	1.917	0.418	0.67	1.964	0.272	0.714	2.014	0.069	0.639
1040	5.2	NaN	NaN	NaN	NaN	NaN	NaN	1.935	0.837	0.3	1.884	0.636	0.26	1.807	0.534	0.289	1.812	0.46	0.282	1.84	0.315	0.224	1.854	0.085	0.288	1.758	0.021	0.232	NaN	NaN	NaN	NaN	NaN	NaN	1.881	0.627	0.718	1.889	0.496	0.665	1.918	0.419	0.669	1.964	0.272	0.714	2.014	0.069	0.639
1041	5.205	NaN	NaN	NaN	NaN	NaN	NaN	1.934	0.837	0.299	1.884	0.637	0.259	1.805	0.533	0.287	1.811	0.459	0.281	1.839	0.315	0.224	1.854	0.085	0.288	1.758	0.021	0.232	NaN	NaN	NaN	NaN	NaN	NaN	1.881	0.627	0.718	1.889	0.496	0.665	1.918	0.419	0.669	1.963	0.272	0.714	2.014	0.069	0.639
1042	5.21	NaN	NaN	NaN	NaN	NaN	NaN	1.933	0.836	0.298	1.883	0.637	0.259	1.804	0.532	0.287	1.81	0.459	0.281	1.839	0.314	0.223	1.854	0.085	0.288	1.758	0.021	0.232	NaN	NaN	NaN	NaN	NaN	NaN	1.881	0.627	0.718	1.889	0.496	0.664	1.918	0.42	0.67	1.963	0.271	0.713	2.014	0.069	0.639
1043	5.215	NaN	NaN	NaN	NaN	NaN	NaN	1.932	0.836	0.297	1.883	0.637	0.258	1.803	0.532	0.286	1.809	0.459	0.281	1.838	0.314	0.223	1.854	0.085	0.288	1.758	0.021	0.232	NaN	NaN	NaN	NaN	NaN	NaN	1.88	0.627	0.717	1.888	0.497	0.664	1.918	0.42	0.669	1.961	0.27	0.711	2.014	0.069	0.639
1044	5.22	NaN	NaN	NaN	NaN	NaN	NaN	1.931	0.836	0.297	1.882	0.637	0.258	1.802	0.532	0.285	1.808	0.459	0.281	1.837	0.314	0.222	1.854	0.085	0.288	1.758	0.021	0.232	NaN	NaN	NaN	NaN	NaN	NaN	1.879	0.626	0.716	1.888	0.496	0.663	1.918	0.421	0.669	1.96	0.27	0.711	2.014	0.069	0.639
1045	5.225	NaN	NaN	NaN	NaN	NaN	NaN	1.931	0.836	0.296	1.881	0.636	0.257	1.801	0.532	0.285	1.807	0.459	0.28	1.837	0.314	0.222	1.854	0.085	0.288	1.758	0.021	0.232	NaN	NaN	NaN	NaN	NaN	NaN	1.878	0.626	0.715	1.888	0.496	0.662	1.918	0.421	0.669	1.96	0.27	0.71	2.014	0.069	0.639
1046	5.23	NaN	NaN	NaN	NaN	NaN	NaN	1.93	0.836	0.295	1.88	0.635	0.257	1.8	0.532	0.284	1.807	0.459	0.28	1.836	0.313	0.222	1.854	0.086	0.288	1.758	0.021	0.232	NaN	NaN	NaN	NaN	NaN	NaN	1.878	0.626	0.715	1.888	0.497	0.662	1.918	0.421	0.668	1.96	0.27	0.71	2.014	0.069	0.639
1047	5.235	NaN	NaN	NaN	NaN	NaN	NaN	1.929	0.836	0.295	1.879	0.635	0.256	1.799	0.532	0.284	1.806	0.459	0.279	1.836	0.314	0.222	1.853	0.086	0.288	1.758	0.021	0.232	NaN	NaN	NaN	NaN	NaN	NaN	1.877	0.626	0.715	1.887	0.496	0.662	1.918	0.421	0.668	1.96	0.27	0.71	2.014	0.069	0.639
1048	5.24	NaN	NaN	NaN	NaN	NaN	NaN	1.929	0.836	0.294	1.879	0.635	0.256	1.798	0.532	0.283	1.805	0.458	0.279	1.835	0.314	0.221	1.853	0.086	0.288	1.758	0.021	0.232	NaN	NaN	NaN	NaN	NaN	NaN	1.877	0.627	0.714	1.886	0.496	0.661	1.917	0.421	0.667	1.96	0.27	0.71	2.014	0.069	0.639
1049	5.245	NaN	NaN	NaN	NaN	NaN	NaN	1.928	0.836	0.293	1.878	0.635	0.254	1.798	0.532	0.283	1.804	0.458	0.279	1.834	0.313	0.221	1.853	0.086	0.288	1.758	0.021	0.232	NaN	NaN	NaN	NaN	NaN	NaN	1.877	0.627	0.714	1.885	0.496	0.66	1.915	0.419	0.666	1.96	0.27	0.709	2.014	0.069	0.639
1050	5.25	NaN	NaN	NaN	NaN	NaN	NaN	1.928	0.836	0.292	1.877	0.635	0.254	1.797	0.533	0.283	1.803	0.458	0.278	1.834	0.313	0.221	1.853	0.086	0.288	1.758	0.021	0.232	NaN	NaN	NaN	NaN	NaN	NaN	1.876	0.627	0.714	1.885	0.496	0.66	1.915	0.419	0.666	1.96	0.27	0.709	2.014	0.069	0.639
1051	5.255	NaN	NaN	NaN	NaN	NaN	NaN	1.927	0.836	0.29	1.876	0.635	0.254	1.796	0.533	0.283	1.802	0.458	0.278	1.834	0.313	0.221	1.853	0.086	0.288	1.758	0.021	0.233	NaN	NaN	NaN	NaN	NaN	NaN	1.876	0.627	0.713	1.886	0.496	0.661	1.915	0.419	0.666	1.961	0.27	0.709	2.014	0.069	0.639
1052	5.26	NaN	NaN	NaN	NaN	NaN	NaN	1.926	0.836	0.29	1.876	0.635	0.253	1.795	0.532	0.282	1.801	0.458	0.277	1.833	0.313	0.22	1.853	0.086	0.288	1.758	0.021	0.232	NaN	NaN	NaN	NaN	NaN	NaN	1.875	0.627	0.713	1.886	0.497	0.661	1.915	0.42	0.666	1.962	0.272	0.71	2.014	0.069	0.639
1053	5.265	NaN	NaN	NaN	NaN	NaN	NaN	1.926	0.836	0.289	1.875	0.635	0.253	1.794	0.532	0.281	1.8	0.458	0.276	1.832	0.313	0.219	1.853	0.086	0.288	1.758	0.021	0.232	NaN	NaN	NaN	NaN	NaN	NaN	1.875	0.628	0.712	1.886	0.497	0.66	1.915	0.42	0.666	1.962	0.272	0.71	2.014	0.069	0.639
1054	5.27	NaN	NaN	NaN	NaN	NaN	NaN	1.926	0.836	0.288	1.874	0.634	0.252	1.793	0.531	0.28	1.8	0.458	0.275	1.831	0.312	0.219	1.853	0.086	0.288	1.758	0.021	0.232	NaN	NaN	NaN	NaN	NaN	NaN	1.875	0.628	0.712	1.885	0.496	0.659	1.915	0.421	0.666	1.961	0.271	0.71	2.014	0.069	0.639
1055	5.275	NaN	NaN	NaN	NaN	NaN	NaN	1.925	0.836	0.287	1.873	0.635	0.251	1.792	0.531	0.279	1.799	0.458	0.275	1.831	0.312	0.218	1.853	0.086	0.287	1.758	0.021	0.232	NaN	NaN	NaN	NaN	NaN	NaN	1.875	0.628	0.711	1.885	0.497	0.659	1.915	0.421	0.666	1.961	0.271	0.709	2.014	0.069	0.639
1056	5.28	NaN	NaN	NaN	NaN	NaN	NaN	1.924	0.836	0.286	1.872	0.634	0.25	1.791	0.531	0.278	1.799	0.458	0.275	1.83	0.312	0.218	1.853	0.086	0.287	1.758	0.021	0.232	NaN	NaN	NaN	NaN	NaN	NaN	1.874	0.627	0.711	1.886	0.497	0.659	1.915	0.421	0.666	1.961	0.271	0.709	2.014	0.069	0.639
1057	5.285	NaN	NaN	NaN	NaN	NaN	NaN	1.923	0.835	0.285	1.871	0.634	0.249	1.791	0.531	0.278	1.798	0.458	0.274	1.829	0.312	0.218	1.853	0.086	0.287	1.758	0.021	0.232	NaN	NaN	NaN	NaN	NaN	NaN	1.874	0.627	0.71	1.886	0.497	0.658	1.915	0.421	0.666	1.96	0.271	0.709	2.014	0.069	0.639
1058	5.29	NaN	NaN	NaN	NaN	NaN	NaN	1.922	0.835	0.284	1.87	0.634	0.249	1.79	0.531	0.277	1.797	0.457	0.273	1.829	0.312	0.218	1.853	0.086	0.287	1.758	0.021	0.232	NaN	NaN	NaN	NaN	NaN	NaN	1.874	0.627	0.71	1.885	0.497	0.657	1.915	0.421	0.665	1.96	0.271	0.709	2.014	0.069	0.639
1059	5.295	NaN	NaN	NaN	NaN	NaN	NaN	1.922	0.835	0.283	1.87	0.634	0.248	1.789	0.531	0.277	1.796	0.457	0.273	1.828	0.312	0.218	1.853	0.086	0.287	1.758	0.021	0.232	NaN	NaN	NaN	NaN	NaN	NaN	1.875	0.628	0.709	1.885	0.497	0.657	1.915	0.42	0.664	1.96	0.272	0.708	2.014	0.069	0.639
1060	5.3	NaN	NaN	NaN	NaN	NaN	NaN	1.921	0.834	0.282	1.869	0.634	0.247	1.789	0.531	0.277	1.795	0.457	0.273	1.828	0.311	0.217	1.853	0.086	0.287	1.758	0.021	0.232	NaN	NaN	NaN	NaN	NaN	NaN	1.875	0.628	0.708	1.885	0.497	0.657	1.914	0.42	0.663	1.96	0.272	0.708	2.014	0.07	0.639
1061	5.305	NaN	NaN	NaN	NaN	NaN	NaN	1.92	0.834	0.282	1.868	0.634	0.247	1.788	0.531	0.276	1.794	0.457	0.272	1.827	0.311	0.217	1.853	0.086	0.287	1.758	0.021	0.232	NaN	NaN	NaN	NaN	NaN	NaN	1.875	0.629	0.708	1.885	0.497	0.656	1.914	0.419	0.663	1.96	0.272	0.708	2.014	0.07	0.639
1062	5.31	NaN	NaN	NaN	NaN	NaN	NaN	1.919	0.834	0.281	1.867	0.634	0.246	1.787	0.53	0.275	1.794	0.457	0.272	1.827	0.311	0.217	1.853	0.086	0.287	1.758	0.021	0.232	NaN	NaN	NaN	NaN	NaN	NaN	1.874	0.628	0.707	1.884	0.497	0.656	1.914	0.419	0.662	1.96	0.272	0.708	2.014	0.07	0.638
1063	5.315	NaN	NaN	NaN	NaN	NaN	NaN	1.918	0.834	0.28	1.866	0.633	0.245	1.786	0.53	0.274	1.793	0.457	0.271	1.826	0.311	0.216	1.853	0.086	0.287	1.758	0.021	0.232	NaN	NaN	NaN	NaN	NaN	NaN	1.874	0.628	0.707	1.884	0.497	0.656	1.913	0.419	0.662	1.96	0.272	0.708	2.014	0.07	0.638
1064	5.32	NaN	NaN	NaN	NaN	NaN	NaN	1.917	0.834	0.279	1.865	0.632	0.244	1.785	0.53	0.273	1.793	0.457	0.27	1.826	0.311	0.215	1.853	0.086	0.287	1.758	0.021	0.232	NaN	NaN	NaN	NaN	NaN	NaN	1.873	0.628	0.706	1.884	0.497	0.655	1.913	0.419	0.662	1.96	0.272	0.708	2.014	0.07	0.638
1065	5.325	NaN	NaN	NaN	NaN	NaN	NaN	1.916	0.833	0.278	1.864	0.632	0.244	1.785	0.529	0.272	1.792	0.456	0.27	1.825	0.311	0.215	1.853	0.086	0.287	1.758	0.021	0.232	NaN	NaN	NaN	NaN	NaN	NaN	1.873	0.628	0.705	1.884	0.496	0.655	1.912	0.419	0.661	1.959	0.272	0.708	2.014	0.07	0.638
1066	5.33	NaN	NaN	NaN	NaN	NaN	NaN	1.915	0.833	0.277	1.864	0.632	0.243	1.784	0.53	0.272	1.792	0.456	0.269	1.825	0.31	0.215	1.853	0.086	0.287	1.758	0.021	0.232	NaN	NaN	NaN	NaN	NaN	NaN	1.873	0.628	0.705	1.883	0.496	0.655	1.912	0.419	0.661	1.959	0.272	0.708	2.014	0.07	0.638
1067	5.335	NaN	NaN	NaN	NaN	NaN	NaN	1.914	0.833	0.276	1.863	0.632	0.242	1.784	0.53	0.271	1.791	0.456	0.268	1.825	0.31	0.214	1.853	0.086	0.287	1.758	0.021	0.232	NaN	NaN	NaN	NaN	NaN	NaN	1.873	0.628	0.704	1.883	0.496	0.654	1.911	0.418	0.66	1.959	0.272	0.708	2.014	0.07	0.638
1068	5.34	NaN	NaN	NaN	NaN	NaN	NaN	1.914	0.833	0.275	1.862	0.632	0.241	1.784	0.531	0.271	1.79	0.456	0.267	1.824	0.31	0.214	1.853	0.086	0.287	1.758	0.021	0.232	NaN	NaN	NaN	NaN	NaN	NaN	1.872	0.628	0.704	1.882	0.496	0.653	1.911	0.418	0.66	1.959	0.272	0.707	2.014	0.071	0.638
1069	5.345	NaN	NaN	NaN	NaN	NaN	NaN	1.913	0.834	0.274	1.861	0.631	0.24	1.784	0.531	0.271	1.79	0.456	0.267	1.824	0.31	0.213	1.853	0.086	0.287	1.758	0.021	0.232	NaN	NaN	NaN	NaN	NaN	NaN	1.872	0.628	0.703	1.882	0.496	0.653	1.911	0.418	0.659	1.959	0.272	0.707	2.015	0.071	0.638
1070	5.35	NaN	NaN	NaN	NaN	NaN	NaN	1.912	0.834	0.273	1.861	0.631	0.24	1.782	0.529	0.27	1.789	0.455	0.267	1.824	0.31	0.213	1.853	0.086	0.287	1.758	0.021	0.232	NaN	NaN	NaN	NaN	NaN	NaN	1.873	0.628	0.703	1.881	0.496	0.652	1.911	0.418	0.659	1.959	0.273	0.707	2.015	0.071	0.638
1071	5.355	NaN	NaN	NaN	NaN	NaN	NaN	1.912	0.834	0.272	1.86	0.631	0.239	1.781	0.528	0.268	1.788	0.455	0.266	1.824	0.31	0.213	1.853	0.086	0.287	1.758	0.021	0.232	NaN	NaN	NaN	NaN	NaN	NaN	1.873	0.629	0.702	1.881	0.496	0.652	1.911	0.418	0.659	1.959	0.273	0.706	2.015	0.071	0.638
1072	5.36	NaN	NaN	NaN	NaN	NaN	NaN	1.911	0.834	0.27	1.86	0.63	0.238	1.78	0.528	0.268	1.788	0.455	0.266	1.823	0.31	0.212	1.853	0.086	0.287	1.758	0.021	0.232	NaN	NaN	NaN	NaN	NaN	NaN	1.873	0.628	0.702	1.88	0.496	0.651	1.911	0.419	0.659	1.959	0.273	0.706	2.015	0.071	0.638
1073	5.365	NaN	NaN	NaN	NaN	NaN	NaN	1.91	0.834	0.269	1.859	0.63	0.237	1.779	0.528	0.267	1.788	0.455	0.265	1.823	0.309	0.212	1.853	0.086	0.287	1.758	0.021	0.232	NaN	NaN	NaN	NaN	NaN	NaN	1.872	0.628	0.701	1.88	0.495	0.651	1.912	0.42	0.658	1.959	0.273	0.706	2.015	0.071	0.638
1074	5.37	NaN	NaN	NaN	NaN	NaN	NaN	1.91	0.834	0.268	1.857	0.63	0.236	1.779	0.528	0.267	1.787	0.455	0.264	1.822	0.309	0.211	1.853	0.086	0.286	1.758	0.021	0.232	NaN	NaN	NaN	NaN	NaN	NaN	1.872	0.628	0.701	1.88	0.495	0.651	1.912	0.42	0.658	1.959	0.273	0.705	2.014	0.071	0.638
1075	5.375	NaN	NaN	NaN	NaN	NaN	NaN	1.909	0.834	0.268	1.857	0.63	0.236	1.778	0.528	0.266	1.787	0.454	0.264	1.822	0.309	0.211	1.853	0.086	0.286	1.758	0.021	0.232	NaN	NaN	NaN	NaN	NaN	NaN	1.871	0.628	0.7	1.88	0.495	0.65	1.911	0.42	0.658	1.958	0.273	0.705	2.014	0.071	0.638
1076	5.38	NaN	NaN	NaN	NaN	NaN	NaN	1.908	0.834	0.267	1.856	0.63	0.235	1.778	0.528	0.265	1.786	0.454	0.263	1.821	0.308	0.211	1.853	0.086	0.286	1.758	0.02	0.231	NaN	NaN	NaN	NaN	NaN	NaN	1.871	0.628	0.699	1.879	0.495	0.65	1.911	0.42	0.658	1.958	0.273	0.705	2.014	0.072	0.638
1077	5.385	NaN	NaN	NaN	NaN	NaN	NaN	1.907	0.834	0.266	1.856	0.63	0.234	1.778	0.528	0.265	1.786	0.454	0.262	1.821	0.308	0.21	1.853	0.086	0.286	1.758	0.02	0.231	NaN	NaN	NaN	NaN	NaN	NaN	1.871	0.629	0.699	1.879	0.495	0.649	1.911	0.42	0.657	1.958	0.273	0.704	2.014	0.071	0.638
1078	5.39	NaN	NaN	NaN	NaN	NaN	NaN	1.906	0.834	0.265	1.855	0.63	0.234	1.778	0.528	0.265	1.786	0.454	0.262	1.821	0.307	0.21	1.853	0.086	0.286	1.758	0.02	0.231	NaN	NaN	NaN	NaN	NaN	NaN	1.87	0.629	0.698	1.879	0.495	0.649	1.91	0.421	0.657	1.958	0.274	0.704	2.014	0.071	0.637
1079	5.395	NaN	NaN	NaN	NaN	NaN	NaN	1.904	0.834	0.264	1.854	0.63	0.232	1.777	0.527	0.264	1.785	0.454	0.261	1.82	0.307	0.209	1.853	0.086	0.286	1.758	0.02	0.231	NaN	NaN	NaN	NaN	NaN	NaN	1.87	0.628	0.697	1.879	0.495	0.649	1.911	0.422	0.657	1.958	0.274	0.704	2.014	0.071	0.637
1080	5.4	NaN	NaN	NaN	NaN	NaN	NaN	1.903	0.833	0.263	1.853	0.629	0.232	1.776	0.526	0.262	1.785	0.454	0.26	1.82	0.307	0.209	1.853	0.086	0.286	1.758	0.02	0.231	NaN	NaN	NaN	NaN	NaN	NaN	1.87	0.628	0.697	1.879	0.496	0.649	1.911	0.422	0.656	1.959	0.274	0.704	2.014	0.071	0.637
1081	5.405	NaN	NaN	NaN	NaN	NaN	NaN	1.902	0.833	0.262	1.853	0.629	0.23	1.776	0.527	0.261	1.785	0.454	0.26	1.82	0.307	0.208	1.853	0.086	0.286	1.758	0.02	0.231	NaN	NaN	NaN	NaN	NaN	NaN	1.869	0.628	0.696	1.878	0.496	0.648	1.911	0.422	0.656	1.959	0.274	0.703	2.014	0.071	0.637
1082	5.41	NaN	NaN	NaN	NaN	NaN	NaN	1.901	0.833	0.261	1.852	0.629	0.23	1.776	0.527	0.26	1.784	0.454	0.259	1.82	0.307	0.208	1.853	0.086	0.286	1.758	0.02	0.231	NaN	NaN	NaN	NaN	NaN	NaN	1.87	0.628	0.696	1.878	0.496	0.648	1.91	0.422	0.656	1.959	0.274	0.703	2.015	0.072	0.637
1083	5.415	NaN	NaN	NaN	NaN	NaN	NaN	1.901	0.833	0.26	1.852	0.63	0.229	1.775	0.527	0.26	1.784	0.453	0.259	1.819	0.307	0.208	1.853	0.086	0.286	1.758	0.02	0.231	NaN	NaN	NaN	NaN	NaN	NaN	1.87	0.629	0.695	1.878	0.496	0.647	1.909	0.421	0.655	1.958	0.275	0.703	2.016	0.073	0.638
1084	5.42	NaN	NaN	NaN	NaN	NaN	NaN	1.9	0.834	0.26	1.852	0.63	0.228	1.775	0.528	0.259	1.783	0.453	0.258	1.819	0.307	0.207	1.853	0.086	0.286	1.758	0.02	0.231	NaN	NaN	NaN	NaN	NaN	NaN	1.869	0.629	0.694	1.877	0.496	0.647	1.909	0.421	0.654	1.958	0.275	0.703	2.015	0.072	0.637
1085	5.425	NaN	NaN	NaN	NaN	NaN	NaN	1.9	0.834	0.259	1.851	0.631	0.227	1.776	0.529	0.259	1.783	0.453	0.257	1.819	0.306	0.207	1.853	0.086	0.286	1.758	0.02	0.231	NaN	NaN	NaN	NaN	NaN	NaN	1.869	0.629	0.693	1.877	0.496	0.646	1.909	0.422	0.654	1.958	0.275	0.702	2.015	0.072	0.638
1086	5.43	NaN	NaN	NaN	NaN	NaN	NaN	1.899	0.835	0.257	1.85	0.631	0.226	1.777	0.529	0.259	1.783	0.453	0.256	1.818	0.306	0.206	1.853	0.085	0.287	1.758	0.02	0.231	NaN	NaN	NaN	NaN	NaN	NaN	1.869	0.629	0.693	1.877	0.496	0.645	1.909	0.422	0.654	1.958	0.276	0.702	2.016	0.074	0.638
1087	5.435	NaN	NaN	NaN	NaN	NaN	NaN	1.899	0.835	0.256	1.849	0.63	0.225	1.776	0.528	0.258	1.782	0.453	0.255	1.818	0.306	0.206	1.853	0.085	0.287	1.758	0.02	0.231	NaN	NaN	NaN	NaN	NaN	NaN	1.868	0.629	0.693	1.877	0.496	0.645	1.909	0.422	0.654	1.958	0.276	0.702	2.016	0.073	0.638
1088	5.44	NaN	NaN	NaN	NaN	NaN	NaN	1.898	0.835	0.255	1.848	0.63	0.224	1.774	0.527	0.256	1.782	0.452	0.255	1.818	0.305	0.205	1.853	0.085	0.287	1.758	0.02	0.231	NaN	NaN	NaN	NaN	NaN	NaN	1.868	0.629	0.692	1.877	0.496	0.644	1.909	0.423	0.653	1.958	0.276	0.702	2.015	0.072	0.637
1089	5.445	NaN	NaN	NaN	NaN	NaN	NaN	1.897	0.835	0.254	1.848	0.63	0.223	1.773	0.527	0.255	1.781	0.452	0.254	1.817	0.305	0.205	1.853	0.085	0.287	1.758	0.02	0.231	NaN	NaN	NaN	NaN	NaN	NaN	1.868	0.628	0.691	1.876	0.496	0.644	1.908	0.423	0.653	1.958	0.276	0.702	2.015	0.072	0.637
1090	5.45	NaN	NaN	NaN	NaN	NaN	NaN	1.896	0.834	0.253	1.847	0.63	0.222	1.772	0.526	0.254	1.781	0.452	0.254	1.817	0.305	0.205	1.853	0.085	0.287	1.758	0.02	0.231	NaN	NaN	NaN	NaN	NaN	NaN	1.867	0.629	0.691	1.876	0.497	0.644	1.908	0.423	0.653	1.958	0.276	0.701	2.015	0.072	0.637
1091	5.455	NaN	NaN	NaN	NaN	NaN	NaN	1.895	0.834	0.252	1.846	0.63	0.222	1.771	0.526	0.254	1.78	0.452	0.253	1.817	0.304	0.204	1.853	0.085	0.287	1.758	0.02	0.231	NaN	NaN	NaN	NaN	NaN	NaN	1.867	0.629	0.69	1.876	0.497	0.643	1.908	0.423	0.652	1.958	0.276	0.701	2.015	0.072	0.637
1092	5.46	NaN	NaN	NaN	NaN	NaN	NaN	1.894	0.834	0.252	1.845	0.63	0.221	1.771	0.526	0.253	1.78	0.451	0.253	1.816	0.304	0.204	1.853	0.085	0.287	1.758	0.02	0.231	NaN	NaN	NaN	NaN	NaN	NaN	1.867	0.629	0.689	1.876	0.497	0.643	1.907	0.422	0.651	1.957	0.276	0.699	2.015	0.073	0.637
1093	5.465	NaN	NaN	NaN	NaN	NaN	NaN	1.893	0.834	0.251	1.845	0.63	0.22	1.771	0.526	0.253	1.779	0.451	0.252	1.816	0.304	0.204	1.853	0.085	0.287	1.758	0.02	0.23	NaN	NaN	NaN	NaN	NaN	NaN	1.867	0.629	0.689	1.876	0.497	0.643	1.906	0.422	0.65	1.957	0.276	0.699	2.015	0.073	0.637
1094	5.47	NaN	NaN	NaN	NaN	NaN	NaN	1.893	0.834	0.25	1.845	0.63	0.22	1.77	0.526	0.253	1.779	0.451	0.251	1.816	0.304	0.203	1.853	0.085	0.287	1.758	0.02	0.23	NaN	NaN	NaN	NaN	NaN	NaN	1.867	0.629	0.688	1.875	0.497	0.642	1.906	0.421	0.65	1.958	0.277	0.699	2.015	0.073	0.637
1095	5.475	NaN	NaN	NaN	NaN	NaN	NaN	1.892	0.834	0.25	1.844	0.629	0.219	1.77	0.526	0.252	1.779	0.451	0.251	1.815	0.304	0.203	1.853	0.084	0.287	1.758	0.019	0.23	NaN	NaN	NaN	NaN	NaN	NaN	1.867	0.629	0.688	1.875	0.497	0.642	1.906	0.421	0.649	1.96	0.279	0.7	2.015	0.073	0.637
1096	5.48	NaN	NaN	NaN	NaN	NaN	NaN	1.891	0.834	0.249	1.843	0.629	0.218	1.769	0.525	0.251	1.778	0.451	0.25	1.815	0.304	0.202	1.853	0.084	0.287	1.758	0.019	0.23	NaN	NaN	NaN	NaN	NaN	NaN	1.867	0.629	0.687	1.875	0.497	0.641	1.905	0.421	0.649	1.96	0.28	0.7	2.015	0.074	0.637
1097	5.485	NaN	NaN	NaN	NaN	NaN	NaN	1.89	0.833	0.248	1.843	0.629	0.216	1.768	0.525	0.25	1.778	0.451	0.249	1.815	0.303	0.202	1.853	0.084	0.286	1.758	0.019	0.23	NaN	NaN	NaN	NaN	NaN	NaN	1.867	0.63	0.686	1.875	0.497	0.641	1.904	0.421	0.648	1.96	0.28	0.7	2.015	0.074	0.637
1098	5.49	NaN	NaN	NaN	NaN	NaN	NaN	1.889	0.833	0.247	1.842	0.629	0.216	1.768	0.524	0.249	1.778	0.451	0.249	1.815	0.303	0.201	1.853	0.084	0.286	1.758	0.019	0.23	NaN	NaN	NaN	NaN	NaN	NaN	1.866	0.63	0.685	1.874	0.497	0.64	1.904	0.421	0.648	1.959	0.279	0.699	2.014	0.074	0.637
1099	5.495	NaN	NaN	NaN	NaN	NaN	NaN	1.888	0.833	0.246	1.842	0.629	0.215	1.767	0.524	0.248	1.778	0.451	0.248	1.815	0.303	0.201	1.853	0.084	0.286	1.758	0.019	0.23	NaN	NaN	NaN	NaN	NaN	NaN	1.866	0.63	0.685	1.874	0.497	0.64	1.904	0.422	0.647	1.959	0.279	0.699	2.014	0.074	0.637
1100	5.5	NaN	NaN	NaN	NaN	NaN	NaN	1.888	0.834	0.245	1.842	0.629	0.215	1.767	0.524	0.248	1.777	0.451	0.248	1.814	0.303	0.2	1.853	0.084	0.286	1.758	0.019	0.23	NaN	NaN	NaN	NaN	NaN	NaN	1.866	0.63	0.685	1.874	0.497	0.64	1.904	0.422	0.647	1.959	0.28	0.699	2.014	0.074	0.637
1101	5.505	NaN	NaN	NaN	NaN	NaN	NaN	1.887	0.834	0.244	1.842	0.629	0.214	1.768	0.525	0.248	1.777	0.45	0.248	1.814	0.302	0.2	1.853	0.084	0.286	1.758	0.019	0.23	NaN	NaN	NaN	NaN	NaN	NaN	1.865	0.63	0.684	1.873	0.497	0.639	1.904	0.423	0.647	1.959	0.28	0.698	2.015	0.075	0.637
1102	5.51	NaN	NaN	NaN	NaN	NaN	NaN	1.887	0.835	0.243	1.842	0.629	0.214	1.769	0.525	0.248	1.776	0.45	0.247	1.814	0.302	0.2	1.853	0.084	0.286	1.758	0.019	0.23	NaN	NaN	NaN	NaN	NaN	NaN	1.865	0.629	0.683	1.872	0.497	0.638	1.905	0.425	0.647	1.958	0.28	0.698	2.016	0.076	0.637
1103	5.515	NaN	NaN	NaN	NaN	NaN	NaN	1.886	0.835	0.242	1.842	0.629	0.213	1.768	0.525	0.247	1.776	0.449	0.246	1.814	0.302	0.199	1.853	0.084	0.286	1.758	0.019	0.23	NaN	NaN	NaN	NaN	NaN	NaN	1.864	0.629	0.683	1.872	0.497	0.638	1.905	0.425	0.647	1.958	0.28	0.698	2.016	0.077	0.637
1104	5.52	NaN	NaN	NaN	NaN	NaN	NaN	1.886	0.836	0.241	1.841	0.629	0.212	1.766	0.523	0.246	1.775	0.448	0.245	1.814	0.302	0.199	1.853	0.083	0.286	1.758	0.019	0.23	NaN	NaN	NaN	NaN	NaN	NaN	1.863	0.63	0.682	1.872	0.497	0.637	1.905	0.425	0.647	1.958	0.281	0.697	2.016	0.077	0.637
1105	5.525	NaN	NaN	NaN	NaN	NaN	NaN	1.885	0.835	0.24	1.84	0.628	0.211	1.765	0.522	0.246	1.775	0.448	0.245	1.813	0.302	0.199	1.853	0.083	0.286	1.758	0.019	0.23	NaN	NaN	NaN	NaN	NaN	NaN	1.862	0.63	0.681	1.871	0.496	0.637	1.904	0.426	0.647	1.958	0.281	0.697	2.016	0.077	0.637
1106	5.53	NaN	NaN	NaN	NaN	NaN	NaN	1.884	0.835	0.239	1.839	0.627	0.21	1.765	0.522	0.245	1.774	0.448	0.245	1.813	0.301	0.198	1.853	0.083	0.286	1.758	0.019	0.23	NaN	NaN	NaN	NaN	NaN	NaN	1.862	0.63	0.681	1.87	0.496	0.636	1.904	0.426	0.647	1.957	0.281	0.697	2.016	0.077	0.637
1107	5.535	NaN	NaN	NaN	NaN	NaN	NaN	1.883	0.835	0.238	1.839	0.627	0.21	1.764	0.522	0.245	1.774	0.448	0.244	1.812	0.301	0.198	1.853	0.083	0.287	1.759	0.019	0.23	NaN	NaN	NaN	NaN	NaN	NaN	1.861	0.63	0.68	1.869	0.496	0.636	1.903	0.426	0.646	1.957	0.281	0.697	2.015	0.077	0.636
1108	5.54	NaN	NaN	NaN	NaN	NaN	NaN	1.882	0.834	0.238	1.838	0.627	0.209	1.763	0.522	0.244	1.774	0.448	0.244	1.812	0.301	0.198	1.853	0.083	0.286	1.758	0.019	0.23	NaN	NaN	NaN	NaN	NaN	NaN	1.859	0.629	0.679	1.868	0.496	0.636	1.902	0.426	0.645	1.957	0.281	0.697	2.014	0.076	0.636
1109	5.545	NaN	NaN	NaN	NaN	NaN	NaN	1.881	0.834	0.237	1.838	0.627	0.209	1.763	0.522	0.243	1.773	0.448	0.243	1.812	0.3	0.198	1.853	0.083	0.286	1.758	0.019	0.23	NaN	NaN	NaN	NaN	NaN	NaN	1.858	0.629	0.679	1.868	0.497	0.636	1.901	0.425	0.644	1.956	0.281	0.696	2.013	0.077	0.635
1110	5.55	NaN	NaN	NaN	NaN	NaN	NaN	1.881	0.834	0.236	1.837	0.628	0.208	1.763	0.522	0.243	1.773	0.448	0.243	1.811	0.3	0.198	1.853	0.083	0.286	1.758	0.019	0.23	NaN	NaN	NaN	NaN	NaN	NaN	1.857	0.629	0.678	1.868	0.497	0.636	1.901	0.426	0.645	1.955	0.281	0.696	2.013	0.077	0.635
1111	5.555	NaN	NaN	NaN	NaN	NaN	NaN	1.88	0.834	0.236	1.837	0.628	0.208	1.763	0.522	0.242	1.772	0.448	0.243	1.811	0.3	0.197	1.853	0.083	0.286	1.758	0.019	0.23	NaN	NaN	NaN	NaN	NaN	NaN	1.856	0.63	0.678	1.867	0.498	0.636	1.9	0.425	0.644	1.955	0.281	0.696	2.013	0.077	0.635
1112	5.56	NaN	NaN	NaN	NaN	NaN	NaN	1.879	0.834	0.235	1.836	0.627	0.207	1.762	0.522	0.242	1.772	0.447	0.242	1.811	0.299	0.197	1.853	0.083	0.286	1.758	0.019	0.23	NaN	NaN	NaN	NaN	NaN	NaN	1.855	0.63	0.677	1.867	0.499	0.636	1.899	0.424	0.643	1.954	0.282	0.696	2.013	0.078	0.635
1113	5.565	NaN	NaN	NaN	NaN	NaN	NaN	1.879	0.834	0.235	1.835	0.626	0.206	1.762	0.522	0.241	1.771	0.447	0.242	1.81	0.299	0.197	1.853	0.083	0.286	1.759	0.019	0.23	NaN	NaN	NaN	NaN	NaN	NaN	1.854	0.63	0.677	1.866	0.499	0.636	1.898	0.425	0.643	1.954	0.282	0.696	2.012	0.077	0.634
1114	5.57	NaN	NaN	NaN	NaN	NaN	NaN	1.878	0.834	0.234	1.835	0.626	0.206	1.761	0.522	0.241	1.771	0.447	0.241	1.81	0.299	0.196	1.853	0.082	0.286	1.759	0.019	0.23	NaN	NaN	NaN	NaN	NaN	NaN	1.852	0.631	0.677	1.865	0.499	0.635	1.897	0.426	0.643	1.953	0.282	0.695	2.012	0.077	0.633
1115	5.575	NaN	NaN	NaN	NaN	NaN	NaN	1.877	0.834	0.233	1.834	0.626	0.205	1.76	0.52	0.24	1.771	0.447	0.241	1.81	0.298	0.196	1.853	0.082	0.286	1.759	0.019	0.23	NaN	NaN	NaN	NaN	NaN	NaN	1.851	0.631	0.676	1.864	0.499	0.635	1.896	0.426	0.643	1.953	0.282	0.695	2.012	0.078	0.634
1116	5.58	NaN	NaN	NaN	NaN	NaN	NaN	1.876	0.833	0.233	1.834	0.626	0.205	1.759	0.52	0.24	1.77	0.446	0.24	1.809	0.298	0.196	1.853	0.082	0.286	1.759	0.019	0.23	NaN	NaN	NaN	NaN	NaN	NaN	1.849	0.631	0.676	1.862	0.498	0.635	1.896	0.426	0.643	1.952	0.283	0.694	2.012	0.079	0.634
1117	5.585	NaN	NaN	NaN	NaN	NaN	NaN	1.875	0.833	0.232	1.833	0.626	0.204	1.759	0.52	0.239	1.77	0.446	0.24	1.809	0.298	0.196	1.853	0.082	0.285	1.759	0.019	0.23	NaN	NaN	NaN	NaN	NaN	NaN	1.848	0.631	0.676	1.859	0.497	0.634	1.894	0.426	0.643	1.951	0.282	0.693	2.012	0.08	0.634
1118	5.59	NaN	NaN	NaN	NaN	NaN	NaN	1.875	0.833	0.231	1.832	0.625	0.204	1.758	0.52	0.239	1.769	0.446	0.239	1.809	0.298	0.195	1.853	0.082	0.285	1.759	0.019	0.23	NaN	NaN	NaN	NaN	NaN	NaN	1.846	0.631	0.676	1.858	0.497	0.634	1.892	0.426	0.643	1.951	0.283	0.693	2.011	0.08	0.634
1119	5.595	NaN	NaN	NaN	NaN	NaN	NaN	1.874	0.832	0.231	1.831	0.625	0.203	1.758	0.519	0.239	1.769	0.446	0.239	1.808	0.297	0.195	1.853	0.082	0.285	1.759	0.019	0.23	NaN	NaN	NaN	NaN	NaN	NaN	1.844	0.631	0.675	1.857	0.497	0.634	1.891	0.427	0.642	1.95	0.283	0.694	2.011	0.08	0.633
1120	5.6	NaN	NaN	NaN	NaN	NaN	NaN	1.873	0.832	0.23	1.831	0.625	0.203	1.758	0.519	0.239	1.768	0.445	0.239	1.808	0.297	0.194	1.853	0.082	0.285	1.759	0.019	0.23	NaN	NaN	NaN	NaN	NaN	NaN	1.843	0.631	0.675	1.855	0.498	0.634	1.89	0.427	0.642	1.949	0.284	0.693	2.01	0.081	0.633
1121	5.605	NaN	NaN	NaN	NaN	NaN	NaN	1.873	0.832	0.23	1.83	0.625	0.202	1.757	0.519	0.238	1.767	0.445	0.239	1.808	0.297	0.195	1.853	0.082	0.285	1.759	0.019	0.23	NaN	NaN	NaN	NaN	NaN	NaN	1.841	0.631	0.675	1.854	0.498	0.633	1.888	0.427	0.642	1.948	0.285	0.693	2.01	0.082	0.633
1122	5.61	NaN	NaN	NaN	NaN	NaN	NaN	1.872	0.832	0.23	1.83	0.625	0.202	1.757	0.519	0.237	1.767	0.445	0.239	1.807	0.296	0.195	1.853	0.082	0.285	1.759	0.019	0.23	NaN	NaN	NaN	NaN	NaN	NaN	1.839	0.631	0.675	1.852	0.498	0.633	1.887	0.427	0.642	1.947	0.285	0.693	2.009	0.083	0.632
1123	5.615	NaN	NaN	NaN	NaN	NaN	NaN	1.872	0.832	0.229	1.83	0.625	0.201	1.757	0.519	0.237	1.766	0.445	0.238	1.807	0.296	0.194	1.853	0.082	0.285	1.759	0.019	0.23	NaN	NaN	NaN	NaN	NaN	NaN	1.838	0.631	0.674	1.85	0.498	0.633	1.886	0.428	0.642	1.946	0.286	0.692	2.009	0.083	0.632
1124	5.62	NaN	NaN	NaN	NaN	NaN	NaN	1.871	0.832	0.228	1.83	0.624	0.201	1.756	0.519	0.236	1.766	0.444	0.238	1.806	0.296	0.194	1.853	0.082	0.285	1.759	0.019	0.23	NaN	NaN	NaN	NaN	NaN	NaN	1.836	0.632	0.674	1.848	0.498	0.633	1.883	0.428	0.641	1.944	0.286	0.692	2.008	0.084	0.632
1125	5.625	NaN	NaN	NaN	NaN	NaN	NaN	1.87	0.832	0.228	1.83	0.624	0.201	1.756	0.519	0.236	1.766	0.444	0.238	1.806	0.296	0.194	1.853	0.082	0.286	1.759	0.019	0.23	NaN	NaN	NaN	NaN	NaN	NaN	1.834	0.632	0.674	1.845	0.498	0.633	1.881	0.429	0.642	1.943	0.287	0.692	2.008	0.086	0.631
1126	5.63	NaN	NaN	NaN	NaN	NaN	NaN	1.87	0.831	0.227	1.829	0.624	0.201	1.756	0.519	0.236	1.765	0.444	0.237	1.806	0.296	0.194	1.853	0.082	0.286	1.758	0.019	0.23	NaN	NaN	NaN	NaN	NaN	NaN	1.832	0.633	0.674	1.843	0.499	0.633	1.879	0.43	0.642	1.941	0.288	0.692	2.008	0.087	0.63
1127	5.635	NaN	NaN	NaN	NaN	NaN	NaN	1.869	0.831	0.227	1.829	0.624	0.2	1.756	0.519	0.236	1.765	0.444	0.237	1.806	0.295	0.194	1.853	0.082	0.286	1.759	0.019	0.23	NaN	NaN	NaN	NaN	NaN	NaN	1.831	0.633	0.673	1.841	0.499	0.633	1.877	0.431	0.642	1.94	0.289	0.691	2.007	0.089	0.63
1128	5.64	NaN	NaN	NaN	NaN	NaN	NaN	1.868	0.831	0.226	1.828	0.623	0.2	1.756	0.519	0.236	1.765	0.444	0.237	1.806	0.295	0.194	1.853	0.082	0.286	1.758	0.019	0.23	NaN	NaN	NaN	NaN	NaN	NaN	1.829	0.634	0.673	1.839	0.5	0.634	1.874	0.431	0.642	1.939	0.291	0.691	2.006	0.09	0.63
1129	5.645	NaN	NaN	NaN	NaN	NaN	NaN	1.868	0.831	0.226	1.828	0.623	0.2	1.756	0.518	0.235	1.765	0.444	0.237	1.805	0.295	0.194	1.853	0.082	0.286	1.758	0.019	0.23	NaN	NaN	NaN	NaN	NaN	NaN	1.827	0.635	0.673	1.836	0.501	0.634	1.871	0.431	0.642	1.937	0.292	0.692	2.005	0.092	0.63
1130	5.65	NaN	NaN	NaN	NaN	NaN	NaN	1.867	0.83	0.225	1.828	0.623	0.199	1.755	0.518	0.235	1.765	0.443	0.236	1.805	0.295	0.194	1.853	0.082	0.286	1.758	0.019	0.23	NaN	NaN	NaN	NaN	NaN	NaN	1.824	0.636	0.674	1.832	0.501	0.634	1.869	0.433	0.642	1.935	0.294	0.692	2.004	0.094	0.629
1131	5.655	NaN	NaN	NaN	NaN	NaN	NaN	1.867	0.83	0.225	1.828	0.623	0.199	1.755	0.518	0.235	1.765	0.443	0.236	1.805	0.295	0.194	1.853	0.082	0.286	1.759	0.019	0.23	NaN	NaN	NaN	NaN	NaN	NaN	1.822	0.636	0.674	1.829	0.502	0.634	1.866	0.434	0.643	1.933	0.295	0.691	2.003	0.096	0.629
1132	5.66	NaN	NaN	NaN	NaN	NaN	NaN	1.866	0.83	0.224	1.827	0.623	0.198	1.755	0.518	0.235	1.765	0.443	0.236	1.805	0.295	0.194	1.853	0.082	0.287	1.759	0.019	0.23	NaN	NaN	NaN	NaN	NaN	NaN	1.819	0.637	0.674	1.825	0.503	0.635	1.862	0.435	0.643	1.931	0.297	0.692	2.002	0.098	0.629
1133	5.665	NaN	NaN	NaN	NaN	NaN	NaN	1.866	0.831	0.224	1.827	0.623	0.198	1.756	0.518	0.235	1.765	0.443	0.236	1.805	0.295	0.194	1.853	0.082	0.287	1.758	0.019	0.23	NaN	NaN	NaN	NaN	NaN	NaN	1.817	0.638	0.674	1.822	0.504	0.635	1.858	0.435	0.643	1.928	0.298	0.692	2.002	0.101	0.63
1134	5.67	NaN	NaN	NaN	NaN	NaN	NaN	1.866	0.831	0.223	1.827	0.623	0.198	1.756	0.518	0.235	1.765	0.443	0.236	1.805	0.295	0.193	1.853	0.082	0.287	1.759	0.019	0.23	NaN	NaN	NaN	NaN	NaN	NaN	1.814	0.639	0.674	1.818	0.504	0.636	1.854	0.436	0.644	1.926	0.3	0.692	1.999	0.103	0.629
1135	5.675	NaN	NaN	NaN	NaN	NaN	NaN	1.865	0.831	0.223	1.827	0.623	0.198	1.756	0.518	0.235	1.765	0.443	0.236	1.805	0.294	0.193	1.853	0.082	0.287	1.759	0.019	0.23	NaN	NaN	NaN	NaN	NaN	NaN	1.811	0.64	0.674	1.813	0.505	0.636	1.85	0.437	0.644	1.923	0.302	0.692	1.998	0.105	0.628
1136	5.68	NaN	NaN	NaN	NaN	NaN	NaN	1.865	0.832	0.222	1.827	0.623	0.198	1.756	0.518	0.235	1.766	0.443	0.236	1.806	0.294	0.193	1.853	0.082	0.287	1.759	0.019	0.23	NaN	NaN	NaN	NaN	NaN	NaN	1.808	0.64	0.675	1.809	0.506	0.637	1.847	0.439	0.646	1.921	0.304	0.692	1.996	0.107	0.628
1137	5.685	NaN	NaN	NaN	NaN	NaN	NaN	1.865	0.833	0.221	1.828	0.623	0.198	1.756	0.518	0.235	1.766	0.443	0.236	1.806	0.294	0.193	1.853	0.082	0.287	1.759	0.019	0.23	NaN	NaN	NaN	NaN	NaN	NaN	1.804	0.641	0.675	1.805	0.507	0.638	1.843	0.441	0.646	1.918	0.306	0.692	1.994	0.109	0.628
1138	5.69	NaN	NaN	NaN	NaN	NaN	NaN	1.865	0.834	0.22	1.828	0.623	0.198	1.757	0.518	0.235	1.766	0.443	0.236	1.806	0.294	0.193	1.854	0.082	0.287	1.759	0.019	0.23	NaN	NaN	NaN	NaN	NaN	NaN	1.801	0.642	0.675	1.8	0.508	0.639	1.838	0.442	0.647	1.915	0.308	0.692	1.992	0.112	0.628
1139	5.695	NaN	NaN	NaN	NaN	NaN	NaN	1.865	0.834	0.22	1.828	0.623	0.198	1.757	0.518	0.235	1.767	0.443	0.236	1.806	0.294	0.193	1.854	0.082	0.287	1.759	0.019	0.23	NaN	NaN	NaN	NaN	NaN	NaN	1.799	0.644	0.676	1.795	0.508	0.639	1.834	0.443	0.648	1.911	0.31	0.692	1.99	0.115	0.628
1140	5.7	NaN	NaN	NaN	NaN	NaN	NaN	1.864	0.834	0.219	1.828	0.623	0.198	1.757	0.518	0.235	1.767	0.443	0.236	1.806	0.294	0.193	1.854	0.082	0.287	1.758	0.019	0.23	NaN	NaN	NaN	NaN	NaN	NaN	1.795	0.644	0.676	1.791	0.51	0.641	1.829	0.444	0.649	1.906	0.311	0.692	1.989	0.118	0.628
1141	5.705	NaN	NaN	NaN	NaN	NaN	NaN	1.864	0.834	0.219	1.828	0.623	0.198	1.757	0.518	0.235	1.768	0.443	0.236	1.806	0.294	0.193	1.854	0.082	0.287	1.758	0.019	0.23	NaN	NaN	NaN	NaN	NaN	NaN	1.789	0.643	0.676	1.787	0.511	0.642	1.824	0.445	0.649	1.9	0.312	0.693	1.987	0.121	0.629
1142	5.71	NaN	NaN	NaN	NaN	NaN	NaN	1.863	0.834	0.219	1.828	0.623	0.198	1.757	0.517	0.235	1.768	0.443	0.236	1.807	0.294	0.193	1.854	0.082	0.287	1.758	0.019	0.23	NaN	NaN	NaN	NaN	NaN	NaN	1.786	0.643	0.677	1.782	0.512	0.643	1.82	0.447	0.65	1.898	0.315	0.693	1.983	0.122	0.629
1143	5.715	NaN	NaN	NaN	NaN	NaN	NaN	1.863	0.834	0.218	1.828	0.623	0.198	1.758	0.517	0.235	1.768	0.443	0.236	1.807	0.294	0.193	1.854	0.082	0.287	1.758	0.019	0.23	NaN	NaN	NaN	NaN	NaN	NaN	1.783	0.645	0.678	1.778	0.513	0.643	1.815	0.449	0.651	1.896	0.317	0.694	1.98	0.124	0.628
1144	5.72	NaN	NaN	NaN	NaN	NaN	NaN	1.862	0.835	0.218	1.828	0.624	0.197	1.758	0.518	0.234	1.769	0.443	0.236	1.807	0.294	0.193	1.854	0.081	0.286	1.759	0.019	0.23	NaN	NaN	NaN	NaN	NaN	NaN	1.782	0.648	0.678	1.774	0.515	0.644	1.811	0.45	0.651	1.893	0.321	0.695	1.978	0.126	0.628
1145	5.725	NaN	NaN	NaN	NaN	NaN	NaN	1.861	0.835	0.218	1.828	0.624	0.196	1.759	0.518	0.234	1.769	0.443	0.236	1.807	0.293	0.193	1.853	0.08	0.285	1.759	0.019	0.23	NaN	NaN	NaN	NaN	NaN	NaN	1.779	0.65	0.678	1.77	0.516	0.645	1.806	0.451	0.652	1.889	0.322	0.695	1.975	0.127	0.627
1146	5.73	NaN	NaN	NaN	NaN	NaN	NaN	1.861	0.835	0.217	1.828	0.625	0.196	1.759	0.518	0.234	1.769	0.442	0.236	1.808	0.293	0.193	1.853	0.08	0.285	1.759	0.019	0.23	NaN	NaN	NaN	NaN	NaN	NaN	1.775	0.65	0.679	1.764	0.515	0.645	1.802	0.452	0.653	1.884	0.322	0.694	1.973	0.129	0.627
1147	5.735	NaN	NaN	NaN	NaN	NaN	NaN	1.86	0.835	0.217	1.828	0.625	0.195	1.76	0.518	0.234	1.769	0.442	0.236	1.808	0.293	0.193	1.853	0.08	0.285	1.758	0.019	0.23	NaN	NaN	NaN	NaN	NaN	NaN	1.771	0.65	0.679	1.76	0.516	0.645	1.798	0.453	0.653	1.88	0.323	0.695	1.97	0.132	0.627
1148	5.74	NaN	NaN	NaN	NaN	NaN	NaN	1.861	0.836	0.217	1.829	0.626	0.195	1.76	0.518	0.234	1.77	0.442	0.236	1.808	0.293	0.193	1.853	0.08	0.285	1.759	0.019	0.23	NaN	NaN	NaN	NaN	NaN	NaN	1.769	0.651	0.679	1.756	0.516	0.646	1.794	0.454	0.654	1.877	0.324	0.695	1.968	0.135	0.629
1149	5.745	NaN	NaN	NaN	NaN	NaN	NaN	1.861	0.837	0.216	1.829	0.626	0.194	1.76	0.518	0.233	1.77	0.442	0.235	1.809	0.293	0.193	1.853	0.08	0.285	1.758	0.019	0.23	NaN	NaN	NaN	NaN	NaN	NaN	1.767	0.652	0.68	1.753	0.517	0.646	1.79	0.455	0.655	1.874	0.326	0.695	1.966	0.137	0.629
1150	5.75	NaN	NaN	NaN	NaN	NaN	NaN	1.861	0.838	0.215	1.829	0.626	0.194	1.761	0.518	0.232	1.77	0.442	0.235	1.809	0.293	0.193	1.853	0.08	0.285	1.759	0.019	0.23	NaN	NaN	NaN	NaN	NaN	NaN	1.764	0.653	0.681	1.749	0.518	0.646	1.786	0.456	0.655	1.871	0.327	0.695	1.963	0.138	0.629
1151	5.755	NaN	NaN	NaN	NaN	NaN	NaN	1.861	0.838	0.215	1.829	0.626	0.193	1.761	0.518	0.231	1.771	0.442	0.235	1.809	0.293	0.192	1.853	0.08	0.285	1.759	0.019	0.23	NaN	NaN	NaN	NaN	NaN	NaN	1.762	0.654	0.681	1.746	0.519	0.647	1.784	0.456	0.655	1.868	0.328	0.695	1.96	0.14	0.628
1152	5.76	NaN	NaN	NaN	NaN	NaN	NaN	1.861	0.838	0.214	1.829	0.626	0.193	1.761	0.518	0.231	1.771	0.442	0.235	1.809	0.293	0.192	1.853	0.08	0.285	1.759	0.019	0.23	NaN	NaN	NaN	NaN	NaN	NaN	1.76	0.654	0.681	1.743	0.52	0.647	1.78	0.457	0.656	1.865	0.328	0.695	1.956	0.14	0.627
1153	5.765	NaN	NaN	NaN	NaN	NaN	NaN	1.861	0.838	0.214	1.829	0.626	0.193	1.762	0.518	0.231	1.771	0.442	0.235	1.809	0.293	0.192	1.854	0.08	0.285	1.759	0.019	0.23	NaN	NaN	NaN	NaN	NaN	NaN	1.758	0.654	0.681	1.742	0.521	0.648	1.778	0.458	0.656	1.862	0.329	0.694	1.952	0.14	0.626
1154	5.77	NaN	NaN	NaN	NaN	NaN	NaN	1.861	0.838	0.214	1.828	0.626	0.192	1.762	0.518	0.231	1.771	0.442	0.235	1.81	0.293	0.192	1.854	0.08	0.284	1.759	0.019	0.23	NaN	NaN	NaN	NaN	NaN	NaN	1.756	0.654	0.68	1.74	0.522	0.648	1.775	0.459	0.655	1.859	0.33	0.694	1.949	0.141	0.626
1155	5.775	NaN	NaN	NaN	NaN	NaN	NaN	1.861	0.839	0.214	1.828	0.626	0.192	1.762	0.518	0.231	1.771	0.442	0.234	1.81	0.293	0.192	1.853	0.08	0.284	1.759	0.019	0.23	NaN	NaN	NaN	NaN	NaN	NaN	1.754	0.654	0.68	1.738	0.523	0.648	1.772	0.46	0.655	1.856	0.33	0.693	1.945	0.14	0.625
1156	5.78	NaN	NaN	NaN	NaN	NaN	NaN	1.86	0.839	0.213	1.827	0.626	0.192	1.762	0.518	0.231	1.771	0.442	0.234	1.809	0.293	0.192	1.853	0.079	0.285	1.759	0.019	0.23	NaN	NaN	NaN	NaN	NaN	NaN	1.753	0.654	0.68	1.736	0.524	0.648	1.77	0.46	0.655	1.853	0.331	0.693	1.941	0.14	0.624
1157	5.785	NaN	NaN	NaN	NaN	NaN	NaN	1.86	0.839	0.213	1.827	0.626	0.192	1.762	0.518	0.231	1.772	0.442	0.234	1.809	0.293	0.192	1.853	0.08	0.285	1.759	0.019	0.23	NaN	NaN	NaN	NaN	NaN	NaN	1.752	0.654	0.68	1.734	0.525	0.648	1.768	0.461	0.655	1.851	0.332	0.693	1.937	0.14	0.625
1158	5.79	NaN	NaN	NaN	NaN	NaN	NaN	1.86	0.839	0.213	1.826	0.626	0.191	1.762	0.518	0.231	1.772	0.442	0.233	1.809	0.292	0.192	1.854	0.08	0.285	1.758	0.019	0.23	NaN	NaN	NaN	NaN	NaN	NaN	1.751	0.654	0.68	1.732	0.526	0.647	1.766	0.461	0.654	1.847	0.332	0.693	1.932	0.14	0.624
1159	5.795	NaN	NaN	NaN	NaN	NaN	NaN	1.86	0.839	0.213	1.826	0.626	0.191	1.762	0.518	0.231	1.772	0.442	0.233	1.809	0.292	0.192	1.854	0.08	0.285	1.759	0.019	0.23	NaN	NaN	NaN	NaN	NaN	NaN	1.751	0.655	0.68	1.73	0.526	0.647	1.764	0.461	0.653	1.843	0.331	0.691	1.928	0.139	0.623
1160	5.8	NaN	NaN	NaN	NaN	NaN	NaN	1.86	0.839	0.213	1.826	0.626	0.191	1.762	0.518	0.231	1.772	0.442	0.233	1.809	0.292	0.192	1.853	0.079	0.285	1.759	0.019	0.23	NaN	NaN	NaN	NaN	NaN	NaN	1.751	0.655	0.68	1.729	0.527	0.647	1.762	0.462	0.653	1.84	0.33	0.69	1.923	0.138	0.622
1161	5.805	NaN	NaN	NaN	NaN	NaN	NaN	1.86	0.839	0.213	1.826	0.626	0.191	1.762	0.518	0.231	1.772	0.442	0.233	1.809	0.292	0.192	1.853	0.079	0.285	1.759	0.019	0.23	NaN	NaN	NaN	NaN	NaN	NaN	1.751	0.656	0.68	1.727	0.528	0.646	1.759	0.461	0.651	1.837	0.33	0.69	1.919	0.137	0.622
1162	5.81	NaN	NaN	NaN	NaN	NaN	NaN	1.86	0.839	0.213	1.826	0.626	0.191	1.762	0.518	0.231	1.772	0.442	0.233	1.809	0.292	0.192	1.853	0.079	0.285	1.759	0.019	0.23	NaN	NaN	NaN	NaN	NaN	NaN	1.75	0.656	0.68	1.726	0.528	0.646	1.758	0.461	0.651	1.834	0.329	0.689	1.914	0.136	0.621
1163	5.815	NaN	NaN	NaN	NaN	NaN	NaN	1.86	0.839	0.213	1.826	0.626	0.191	1.762	0.518	0.231	1.772	0.442	0.233	1.809	0.292	0.192	1.853	0.079	0.285	1.759	0.019	0.23	NaN	NaN	NaN	NaN	NaN	NaN	1.75	0.656	0.68	1.725	0.528	0.645	1.756	0.463	0.65	1.831	0.328	0.689	1.909	0.134	0.62
1164	5.82	NaN	NaN	NaN	NaN	NaN	NaN	1.86	0.839	0.213	1.826	0.626	0.191	1.762	0.518	0.231	1.771	0.442	0.233	1.809	0.292	0.192	1.853	0.08	0.285	1.759	0.019	0.23	NaN	NaN	NaN	NaN	NaN	NaN	1.751	0.656	0.68	1.723	0.528	0.644	1.754	0.462	0.65	1.828	0.328	0.688	1.903	0.132	0.619
1165	5.825	NaN	NaN	NaN	NaN	NaN	NaN	1.86	0.839	0.213	1.827	0.626	0.192	1.761	0.517	0.231	1.771	0.442	0.234	1.809	0.292	0.192	1.854	0.08	0.285	1.759	0.019	0.23	NaN	NaN	NaN	NaN	NaN	NaN	1.751	0.656	0.679	1.722	0.528	0.644	1.753	0.462	0.649	1.825	0.327	0.687	1.898	0.13	0.619
1166	5.83	NaN	NaN	NaN	NaN	NaN	NaN	1.859	0.838	0.214	1.827	0.626	0.192	1.761	0.518	0.231	1.771	0.442	0.234	1.809	0.292	0.192	1.853	0.079	0.285	1.759	0.019	0.23	NaN	NaN	NaN	NaN	NaN	NaN	1.75	0.655	0.678	1.72	0.528	0.643	1.751	0.462	0.649	1.822	0.326	0.687	1.892	0.128	0.618
1167	5.835	NaN	NaN	NaN	NaN	NaN	NaN	1.859	0.838	0.214	1.827	0.626	0.192	1.762	0.518	0.231	1.771	0.442	0.234	1.809	0.292	0.192	1.853	0.08	0.285	1.759	0.019	0.23	NaN	NaN	NaN	NaN	NaN	NaN	1.748	0.653	0.676	1.719	0.529	0.642	1.749	0.461	0.648	1.82	0.324	0.686	1.887	0.126	0.617
1168	5.84	NaN	NaN	NaN	NaN	NaN	NaN	1.859	0.838	0.214	1.828	0.626	0.192	1.762	0.518	0.232	1.771	0.442	0.234	1.809	0.292	0.192	1.853	0.08	0.285	1.759	0.019	0.23	NaN	NaN	NaN	NaN	NaN	NaN	1.749	0.652	0.675	1.719	0.529	0.641	1.747	0.461	0.647	1.816	0.323	0.685	1.882	0.124	0.617
1169	5.845	NaN	NaN	NaN	NaN	NaN	NaN	1.859	0.838	0.214	1.828	0.626	0.193	1.761	0.518	0.231	1.77	0.442	0.234	1.809	0.292	0.192	1.853	0.079	0.285	1.759	0.019	0.23	NaN	NaN	NaN	NaN	NaN	NaN	1.749	0.653	0.675	1.717	0.528	0.639	1.746	0.46	0.646	1.813	0.321	0.684	1.876	0.121	0.616
1170	5.85	NaN	NaN	NaN	NaN	NaN	NaN	1.859	0.838	0.214	1.828	0.627	0.193	1.761	0.518	0.231	1.77	0.442	0.234	1.808	0.292	0.192	1.853	0.079	0.285	1.759	0.019	0.23	NaN	NaN	NaN	NaN	NaN	NaN	1.75	0.653	0.674	1.715	0.526	0.638	1.744	0.459	0.645	1.81	0.319	0.683	1.87	0.119	0.616
1171	5.855	NaN	NaN	NaN	NaN	NaN	NaN	1.859	0.838	0.215	1.828	0.627	0.193	1.761	0.518	0.231	1.77	0.442	0.235	1.808	0.292	0.193	1.853	0.079	0.285	1.759	0.019	0.23	NaN	NaN	NaN	NaN	NaN	NaN	1.749	0.652	0.674	1.715	0.526	0.637	1.743	0.459	0.644	1.807	0.317	0.682	1.864	0.116	0.615
1172	5.86	NaN	NaN	NaN	NaN	NaN	NaN	1.859	0.838	0.215	1.828	0.627	0.194	1.76	0.518	0.231	1.77	0.442	0.235	1.808	0.292	0.193	1.853	0.079	0.285	1.759	0.019	0.23	NaN	NaN	NaN	NaN	NaN	NaN	1.747	0.649	0.674	1.715	0.526	0.636	1.742	0.458	0.643	1.804	0.316	0.681	1.858	0.113	0.614
1173	5.865	NaN	NaN	NaN	NaN	NaN	NaN	1.859	0.838	0.215	1.828	0.627	0.194	1.76	0.518	0.231	1.769	0.442	0.235	1.807	0.292	0.193	1.853	0.079	0.285	1.759	0.019	0.23	NaN	NaN	NaN	NaN	NaN	NaN	1.747	0.649	0.673	1.714	0.525	0.635	1.741	0.456	0.642	1.8	0.314	0.681	1.852	0.11	0.614
1174	5.87	NaN	NaN	NaN	NaN	NaN	NaN	1.859	0.838	0.216	1.827	0.626	0.195	1.759	0.518	0.231	1.769	0.442	0.235	1.807	0.293	0.193	1.853	0.079	0.285	1.759	0.019	0.23	NaN	NaN	NaN	NaN	NaN	NaN	1.748	0.649	0.671	1.714	0.524	0.633	1.74	0.455	0.641	1.797	0.311	0.68	1.845	0.108	0.613
1175	5.875	NaN	NaN	NaN	NaN	NaN	NaN	1.858	0.838	0.216	1.827	0.626	0.195	1.759	0.517	0.232	1.769	0.442	0.235	1.807	0.293	0.193	1.853	0.079	0.285	1.759	0.019	0.23	NaN	NaN	NaN	NaN	NaN	NaN	1.748	0.648	0.669	1.714	0.524	0.632	1.739	0.454	0.639	1.794	0.309	0.68	1.839	0.104	0.612
1176	5.88	NaN	NaN	NaN	NaN	NaN	NaN	1.858	0.838	0.217	1.827	0.626	0.195	1.759	0.517	0.232	1.769	0.442	0.235	1.807	0.293	0.193	1.853	0.079	0.285	1.759	0.019	0.23	NaN	NaN	NaN	NaN	NaN	NaN	1.746	0.646	0.668	1.714	0.524	0.631	1.737	0.452	0.637	1.791	0.307	0.679	1.832	0.101	0.612
1177	5.885	NaN	NaN	NaN	NaN	NaN	NaN	1.858	0.838	0.217	1.826	0.626	0.195	1.758	0.517	0.232	1.769	0.442	0.235	1.807	0.293	0.193	1.853	0.079	0.285	1.759	0.019	0.23	NaN	NaN	NaN	NaN	NaN	NaN	1.746	0.645	0.668	1.714	0.523	0.629	1.737	0.451	0.636	1.788	0.305	0.678	1.826	0.098	0.611
1178	5.89	NaN	NaN	NaN	NaN	NaN	NaN	1.857	0.838	0.217	1.826	0.626	0.196	1.758	0.517	0.232	1.768	0.442	0.235	1.807	0.293	0.193	1.853	0.079	0.285	1.759	0.019	0.23	NaN	NaN	NaN	NaN	NaN	NaN	1.747	0.645	0.668	1.714	0.522	0.628	1.737	0.45	0.635	1.784	0.303	0.677	1.82	0.095	0.61
1179	5.895	NaN	NaN	NaN	NaN	NaN	NaN	1.857	0.838	0.218	1.825	0.626	0.196	1.757	0.517	0.233	1.768	0.442	0.235	1.807	0.293	0.193	1.852	0.079	0.285	1.759	0.019	0.23	NaN	NaN	NaN	NaN	NaN	NaN	1.747	0.645	0.667	1.714	0.521	0.626	1.736	0.449	0.634	1.78	0.3	0.676	1.813	0.092	0.609
1180	5.9	NaN	NaN	NaN	NaN	NaN	NaN	1.857	0.838	0.218	1.825	0.626	0.196	1.757	0.517	0.233	1.768	0.442	0.235	1.807	0.293	0.193	1.852	0.079	0.285	1.759	0.019	0.23	NaN	NaN	NaN	NaN	NaN	NaN	1.746	0.644	0.667	1.714	0.52	0.625	1.735	0.447	0.633	1.777	0.298	0.675	1.808	0.09	0.608
1181	5.905	NaN	NaN	NaN	NaN	NaN	NaN	1.856	0.838	0.219	1.825	0.625	0.197	1.756	0.516	0.233	1.768	0.443	0.235	1.806	0.293	0.193	1.852	0.079	0.285	1.759	0.019	0.23	NaN	NaN	NaN	NaN	NaN	NaN	1.744	0.642	0.665	1.714	0.519	0.623	1.734	0.445	0.631	1.774	0.295	0.673	1.801	0.086	0.607
1182	5.91	NaN	NaN	NaN	NaN	NaN	NaN	1.856	0.838	0.219	1.825	0.625	0.197	1.756	0.516	0.233	1.768	0.443	0.235	1.806	0.293	0.193	1.852	0.079	0.285	1.759	0.019	0.23	NaN	NaN	NaN	NaN	NaN	NaN	1.743	0.641	0.664	1.713	0.517	0.621	1.733	0.442	0.629	1.77	0.293	0.672	1.794	0.082	0.606
1183	5.915	NaN	NaN	NaN	NaN	NaN	NaN	1.856	0.839	0.22	1.824	0.625	0.198	1.756	0.516	0.233	1.767	0.442	0.235	1.806	0.293	0.193	1.852	0.079	0.285	1.759	0.019	0.23	NaN	NaN	NaN	NaN	NaN	NaN	1.743	0.641	0.663	1.712	0.515	0.62	1.733	0.441	0.628	1.767	0.29	0.671	1.787	0.079	0.605
1184	5.92	NaN	NaN	NaN	NaN	NaN	NaN	1.855	0.839	0.22	1.823	0.626	0.198	1.755	0.516	0.233	1.767	0.442	0.235	1.806	0.292	0.193	1.852	0.079	0.285	1.758	0.019	0.23	NaN	NaN	NaN	NaN	NaN	NaN	1.742	0.64	0.663	1.713	0.514	0.619	1.732	0.44	0.627	1.764	0.287	0.67	1.781	0.076	0.604
1185	5.925	NaN	NaN	NaN	NaN	NaN	NaN	1.855	0.839	0.221	1.823	0.626	0.198	1.755	0.516	0.233	1.767	0.442	0.235	1.806	0.292	0.193	1.852	0.079	0.285	1.759	0.019	0.23	NaN	NaN	NaN	NaN	NaN	NaN	1.739	0.637	0.661	1.712	0.512	0.617	1.733	0.438	0.625	1.761	0.285	0.669	1.776	0.074	0.603
1186	5.93	NaN	NaN	NaN	NaN	NaN	NaN	1.855	0.839	0.221	1.822	0.626	0.198	1.755	0.517	0.233	1.766	0.442	0.235	1.805	0.292	0.193	1.852	0.079	0.285	1.759	0.019	0.23	NaN	NaN	NaN	NaN	NaN	NaN	1.739	0.637	0.661	1.713	0.512	0.615	1.733	0.437	0.624	1.758	0.283	0.668	1.772	0.073	0.603
1187	5.935	NaN	NaN	NaN	NaN	NaN	NaN	1.854	0.839	0.222	1.822	0.626	0.198	1.755	0.517	0.234	1.766	0.442	0.235	1.805	0.292	0.193	1.852	0.079	0.285	1.759	0.019	0.23	NaN	NaN	NaN	NaN	NaN	NaN	1.738	0.636	0.661	1.715	0.51	0.614	1.732	0.435	0.622	1.755	0.281	0.667	1.771	0.073	0.603
1188	5.94	NaN	NaN	NaN	NaN	NaN	NaN	1.854	0.839	0.223	1.822	0.626	0.199	1.754	0.517	0.234	1.765	0.441	0.235	1.804	0.292	0.193	1.852	0.079	0.285	1.759	0.019	0.23	NaN	NaN	NaN	NaN	NaN	NaN	1.738	0.636	0.661	1.715	0.508	0.613	1.731	0.434	0.621	1.752	0.281	0.667	1.771	0.073	0.603
1189	5.945	NaN	NaN	NaN	NaN	NaN	NaN	1.853	0.839	0.223	1.821	0.626	0.199	1.754	0.517	0.234	1.764	0.441	0.236	1.804	0.292	0.193	1.852	0.079	0.285	1.759	0.019	0.23	NaN	NaN	NaN	NaN	NaN	NaN	1.736	0.635	0.661	1.716	0.507	0.611	1.728	0.435	0.62	1.749	0.283	0.666	1.773	0.074	0.603
1190	5.95	NaN	NaN	NaN	NaN	NaN	NaN	1.853	0.839	0.224	1.82	0.626	0.198	1.753	0.517	0.234	1.763	0.441	0.236	1.804	0.292	0.193	1.852	0.079	0.285	1.758	0.019	0.23	NaN	NaN	NaN	NaN	NaN	NaN	1.734	0.634	0.661	1.714	0.508	0.61	1.724	0.436	0.62	1.747	0.285	0.666	1.774	0.074	0.603
1191	5.955	NaN	NaN	NaN	NaN	NaN	NaN	1.852	0.839	0.225	1.82	0.627	0.199	1.752	0.516	0.234	1.763	0.441	0.236	1.803	0.292	0.193	1.852	0.079	0.285	1.759	0.019	0.23	NaN	NaN	NaN	NaN	NaN	NaN	1.73	0.633	0.661	1.711	0.509	0.609	1.72	0.437	0.619	1.745	0.286	0.666	1.773	0.074	0.603
1192	5.96	NaN	NaN	NaN	NaN	NaN	NaN	1.852	0.839	0.225	1.819	0.627	0.199	1.752	0.516	0.234	1.762	0.441	0.236	1.803	0.292	0.193	1.852	0.079	0.285	1.759	0.019	0.23	NaN	NaN	NaN	NaN	NaN	NaN	1.726	0.633	0.659	1.707	0.51	0.608	1.717	0.438	0.619	1.743	0.286	0.666	1.773	0.074	0.603
1193	5.965	NaN	NaN	NaN	NaN	NaN	NaN	1.851	0.839	0.226	1.818	0.627	0.199	1.751	0.516	0.235	1.762	0.441	0.237	1.803	0.293	0.194	1.852	0.079	0.285	1.759	0.019	0.23	NaN	NaN	NaN	NaN	NaN	NaN	1.721	0.632	0.657	1.701	0.511	0.607	1.714	0.438	0.618	1.741	0.284	0.665	1.772	0.074	0.603
1194	5.97	NaN	NaN	NaN	NaN	NaN	NaN	1.851	0.839	0.227	1.818	0.627	0.2	1.75	0.516	0.235	1.761	0.441	0.237	1.802	0.293	0.194	1.852	0.079	0.285	1.759	0.019	0.23	NaN	NaN	NaN	NaN	NaN	NaN	1.716	0.633	0.656	1.697	0.512	0.606	1.711	0.438	0.616	1.74	0.283	0.664	1.772	0.074	0.603
1195	5.975	NaN	NaN	NaN	NaN	NaN	NaN	1.85	0.839	0.227	1.817	0.627	0.2	1.75	0.516	0.235	1.761	0.441	0.237	1.802	0.293	0.194	1.852	0.08	0.286	1.759	0.019	0.23	NaN	NaN	NaN	NaN	NaN	NaN	1.711	0.635	0.655	1.693	0.512	0.605	1.71	0.437	0.616	1.739	0.283	0.663	1.771	0.073	0.603
1196	5.98	NaN	NaN	NaN	NaN	NaN	NaN	1.85	0.839	0.228	1.817	0.626	0.201	1.75	0.516	0.235	1.761	0.441	0.237	1.802	0.293	0.194	1.852	0.08	0.286	1.759	0.019	0.23	NaN	NaN	NaN	NaN	NaN	NaN	1.704	0.634	0.654	1.69	0.512	0.604	1.709	0.437	0.615	1.739	0.284	0.663	1.771	0.073	0.603
1197	5.985	NaN	NaN	NaN	NaN	NaN	NaN	1.85	0.839	0.229	1.816	0.627	0.201	1.749	0.516	0.235	1.76	0.441	0.237	1.802	0.293	0.195	1.852	0.08	0.286	1.759	0.019	0.23	NaN	NaN	NaN	NaN	NaN	NaN	1.699	0.637	0.653	1.687	0.511	0.602	1.71	0.437	0.615	1.738	0.285	0.663	1.77	0.073	0.603
1198	5.99	NaN	NaN	NaN	NaN	NaN	NaN	1.849	0.839	0.229	1.816	0.627	0.202	1.749	0.516	0.236	1.76	0.441	0.237	1.802	0.293	0.195	1.852	0.081	0.286	1.759	0.019	0.23	NaN	NaN	NaN	NaN	NaN	NaN	1.695	0.639	0.652	1.686	0.511	0.602	1.71	0.436	0.615	1.737	0.286	0.663	1.77	0.072	0.603
1199	5.995	NaN	NaN	NaN	NaN	NaN	NaN	1.849	0.839	0.23	1.816	0.627	0.202	1.748	0.516	0.237	1.76	0.441	0.238	1.802	0.293	0.195	1.852	0.082	0.286	1.759	0.019	0.23	NaN	NaN	NaN	NaN	NaN	NaN	1.691	0.64	0.651	1.685	0.511	0.602	1.711	0.436	0.615	1.736	0.286	0.663	1.77	0.072	0.603
1200	6	NaN	NaN	NaN	NaN	NaN	NaN	1.849	0.84	0.231	1.816	0.627	0.203	1.749	0.516	0.238	1.76	0.441	0.238	1.802	0.294	0.195	1.853	0.082	0.286	1.759	0.019	0.23	NaN	NaN	NaN	NaN	NaN	NaN	1.688	0.641	0.651	1.685	0.511	0.602	1.711	0.436	0.614	1.735	0.285	0.663	1.77	0.072	0.603
1201	6.005	NaN	NaN	NaN	NaN	NaN	NaN	1.85	0.84	0.232	1.817	0.628	0.204	1.749	0.516	0.239	1.76	0.442	0.239	1.802	0.294	0.196	1.853	0.082	0.287	1.759	0.019	0.23	NaN	NaN	NaN	NaN	NaN	NaN	1.686	0.642	0.65	1.685	0.511	0.602	1.711	0.436	0.614	1.735	0.284	0.664	1.77	0.072	0.603
1202	6.01	NaN	NaN	NaN	NaN	NaN	NaN	1.85	0.84	0.232	1.817	0.628	0.205	1.749	0.517	0.239	1.76	0.442	0.239	1.802	0.295	0.196	1.852	0.082	0.286	1.759	0.019	0.23	NaN	NaN	NaN	NaN	NaN	NaN	1.685	0.643	0.65	1.686	0.511	0.602	1.711	0.436	0.614	1.734	0.282	0.664	1.77	0.071	0.603
1203	6.015	NaN	NaN	NaN	NaN	NaN	NaN	1.849	0.84	0.233	1.817	0.628	0.205	1.749	0.517	0.24	1.76	0.443	0.24	1.802	0.295	0.196	1.852	0.082	0.286	1.759	0.019	0.23	NaN	NaN	NaN	NaN	NaN	NaN	1.684	0.643	0.65	1.686	0.511	0.602	1.711	0.436	0.614	1.734	0.282	0.664	1.769	0.071	0.603
1204	6.02	NaN	NaN	NaN	NaN	NaN	NaN	1.849	0.84	0.234	1.817	0.629	0.206	1.75	0.518	0.24	1.761	0.443	0.24	1.802	0.295	0.196	1.852	0.082	0.286	1.758	0.019	0.231	NaN	NaN	NaN	NaN	NaN	NaN	1.684	0.643	0.651	1.687	0.511	0.603	1.711	0.436	0.615	1.733	0.282	0.665	1.769	0.071	0.603
1205	6.025	NaN	NaN	NaN	NaN	NaN	NaN	1.85	0.84	0.235	1.817	0.629	0.207	1.75	0.518	0.24	1.761	0.444	0.241	1.803	0.296	0.197	1.852	0.082	0.287	1.758	0.019	0.231	NaN	NaN	NaN	NaN	NaN	NaN	1.684	0.642	0.65	1.689	0.512	0.604	1.711	0.436	0.615	1.733	0.282	0.665	1.769	0.071	0.603
1206	6.03	NaN	NaN	NaN	NaN	NaN	NaN	1.85	0.841	0.235	1.817	0.629	0.207	1.751	0.519	0.24	1.762	0.444	0.241	1.803	0.296	0.197	1.852	0.082	0.287	1.758	0.019	0.231	NaN	NaN	NaN	NaN	NaN	NaN	1.687	0.642	0.651	1.69	0.512	0.604	1.711	0.436	0.615	1.733	0.282	0.665	1.769	0.071	0.603
1207	6.035	NaN	NaN	NaN	NaN	NaN	NaN	1.851	0.841	0.236	1.818	0.629	0.208	1.751	0.519	0.241	1.762	0.444	0.241	1.803	0.296	0.197	1.852	0.082	0.287	1.758	0.019	0.231	NaN	NaN	NaN	NaN	NaN	NaN	1.691	0.642	0.653	1.691	0.512	0.605	1.711	0.435	0.616	1.734	0.282	0.665	1.769	0.071	0.604
1208	6.04	NaN	NaN	NaN	NaN	NaN	NaN	1.851	0.841	0.237	1.818	0.63	0.209	1.751	0.519	0.241	1.762	0.444	0.242	1.804	0.296	0.198	1.852	0.083	0.287	1.758	0.019	0.231	NaN	NaN	NaN	NaN	NaN	NaN	1.692	0.641	0.655	1.691	0.511	0.606	1.71	0.434	0.616	1.734	0.282	0.665	1.769	0.071	0.604
1209	6.045	NaN	NaN	NaN	NaN	NaN	NaN	1.851	0.842	0.238	1.819	0.63	0.21	1.751	0.519	0.242	1.763	0.444	0.242	1.804	0.296	0.198	1.852	0.083	0.288	1.758	0.019	0.231	NaN	NaN	NaN	NaN	NaN	NaN	1.694	0.641	0.656	1.691	0.51	0.606	1.71	0.434	0.616	1.735	0.282	0.666	1.769	0.071	0.604
1210	6.05	NaN	NaN	NaN	NaN	NaN	NaN	1.851	0.842	0.239	1.819	0.631	0.211	1.751	0.519	0.242	1.763	0.444	0.243	1.805	0.297	0.199	1.852	0.083	0.287	1.758	0.019	0.23	NaN	NaN	NaN	NaN	NaN	NaN	1.696	0.64	0.657	1.692	0.51	0.607	1.71	0.434	0.617	1.736	0.282	0.666	1.77	0.071	0.604
1211	6.055	NaN	NaN	NaN	NaN	NaN	NaN	1.852	0.843	0.24	1.819	0.631	0.212	1.752	0.52	0.243	1.763	0.445	0.244	1.805	0.297	0.199	1.852	0.083	0.287	1.758	0.019	0.231	NaN	NaN	NaN	NaN	NaN	NaN	1.698	0.639	0.658	1.692	0.51	0.607	1.712	0.434	0.618	1.736	0.282	0.666	1.77	0.071	0.604
1212	6.06	NaN	NaN	NaN	NaN	NaN	NaN	1.852	0.843	0.24	1.819	0.631	0.213	1.753	0.52	0.245	1.764	0.445	0.244	1.806	0.298	0.2	1.852	0.083	0.287	1.758	0.019	0.231	NaN	NaN	NaN	NaN	NaN	NaN	1.7	0.637	0.658	1.693	0.51	0.608	1.713	0.434	0.619	1.737	0.282	0.667	1.77	0.071	0.604
1213	6.065	NaN	NaN	NaN	NaN	NaN	NaN	1.852	0.844	0.241	1.82	0.632	0.214	1.753	0.52	0.245	1.764	0.446	0.245	1.806	0.298	0.2	1.852	0.083	0.287	1.758	0.019	0.231	NaN	NaN	NaN	NaN	NaN	NaN	1.702	0.637	0.659	1.695	0.51	0.609	1.714	0.435	0.62	1.737	0.282	0.667	1.77	0.071	0.605
1214	6.07	NaN	NaN	NaN	NaN	NaN	NaN	1.852	0.844	0.242	1.821	0.632	0.215	1.754	0.52	0.246	1.765	0.446	0.246	1.807	0.299	0.2	1.852	0.083	0.287	1.758	0.019	0.231	NaN	NaN	NaN	NaN	NaN	NaN	1.705	0.637	0.66	1.696	0.51	0.61	1.715	0.435	0.62	1.738	0.282	0.668	1.77	0.07	0.605
1215	6.075	NaN	NaN	NaN	NaN	NaN	NaN	1.852	0.844	0.243	1.821	0.633	0.216	1.754	0.521	0.246	1.766	0.446	0.246	1.807	0.299	0.201	1.852	0.083	0.287	1.758	0.019	0.231	NaN	NaN	NaN	NaN	NaN	NaN	1.706	0.637	0.661	1.697	0.51	0.61	1.717	0.435	0.621	1.739	0.282	0.668	1.771	0.07	0.605
1216	6.08	NaN	NaN	NaN	NaN	NaN	NaN	1.853	0.845	0.244	1.821	0.633	0.217	1.754	0.521	0.246	1.766	0.447	0.247	1.807	0.299	0.201	1.852	0.083	0.287	1.758	0.02	0.231	NaN	NaN	NaN	NaN	NaN	NaN	1.708	0.636	0.662	1.698	0.511	0.612	1.718	0.436	0.621	1.74	0.282	0.668	1.771	0.07	0.605
1217	6.085	NaN	NaN	NaN	NaN	NaN	NaN	1.853	0.846	0.245	1.822	0.633	0.217	1.755	0.521	0.247	1.767	0.447	0.247	1.808	0.299	0.202	1.852	0.083	0.287	1.758	0.02	0.231	NaN	NaN	NaN	NaN	NaN	NaN	1.711	0.638	0.663	1.699	0.511	0.612	1.72	0.437	0.622	1.741	0.282	0.669	1.771	0.07	0.605
1218	6.09	NaN	NaN	NaN	NaN	NaN	NaN	1.853	0.846	0.246	1.822	0.633	0.218	1.756	0.522	0.248	1.767	0.447	0.248	1.808	0.299	0.202	1.852	0.083	0.288	1.758	0.019	0.231	NaN	NaN	NaN	NaN	NaN	NaN	1.713	0.638	0.664	1.7	0.511	0.613	1.72	0.437	0.622	1.742	0.282	0.669	1.771	0.07	0.606
1219	6.095	NaN	NaN	NaN	NaN	NaN	NaN	1.853	0.846	0.248	1.823	0.634	0.219	1.757	0.523	0.249	1.768	0.448	0.249	1.809	0.299	0.203	1.852	0.083	0.288	1.758	0.02	0.231	NaN	NaN	NaN	NaN	NaN	NaN	1.714	0.638	0.665	1.701	0.511	0.613	1.721	0.436	0.622	1.743	0.282	0.669	1.771	0.07	0.606
1220	6.1	NaN	NaN	NaN	NaN	NaN	NaN	1.853	0.847	0.248	1.823	0.634	0.221	1.759	0.523	0.251	1.768	0.448	0.25	1.809	0.3	0.203	1.852	0.083	0.288	1.759	0.02	0.231	NaN	NaN	NaN	NaN	NaN	NaN	1.715	0.638	0.666	1.702	0.511	0.614	1.721	0.436	0.623	1.743	0.282	0.669	1.771	0.07	0.606
1221	6.105	NaN	NaN	NaN	NaN	NaN	NaN	1.852	0.847	0.25	1.823	0.635	0.222	1.759	0.524	0.252	1.769	0.448	0.251	1.81	0.3	0.204	1.852	0.083	0.288	1.758	0.02	0.231	NaN	NaN	NaN	NaN	NaN	NaN	1.715	0.638	0.666	1.703	0.512	0.615	1.722	0.436	0.623	1.744	0.282	0.669	1.771	0.07	0.606
1222	6.11	NaN	NaN	NaN	NaN	NaN	NaN	1.852	0.847	0.251	1.823	0.636	0.223	1.758	0.523	0.252	1.769	0.449	0.251	1.81	0.3	0.204	1.852	0.083	0.288	1.758	0.02	0.231	NaN	NaN	NaN	NaN	NaN	NaN	1.715	0.638	0.666	1.704	0.512	0.615	1.723	0.437	0.624	1.744	0.282	0.67	1.771	0.07	0.606
1223	6.115	NaN	NaN	NaN	NaN	NaN	NaN	1.852	0.848	0.252	1.823	0.636	0.223	1.758	0.523	0.252	1.77	0.449	0.252	1.81	0.301	0.205	1.852	0.083	0.288	1.758	0.02	0.231	NaN	NaN	NaN	NaN	NaN	NaN	1.715	0.637	0.667	1.704	0.512	0.616	1.724	0.437	0.624	1.744	0.282	0.67	1.771	0.07	0.606
1224	6.12	NaN	NaN	NaN	NaN	NaN	NaN	1.852	0.848	0.253	1.824	0.636	0.224	1.758	0.524	0.253	1.77	0.449	0.253	1.81	0.301	0.205	1.852	0.084	0.288	1.758	0.02	0.231	NaN	NaN	NaN	NaN	NaN	NaN	1.714	0.636	0.667	1.704	0.512	0.616	1.723	0.436	0.624	1.743	0.281	0.671	1.771	0.07	0.606
1225	6.125	NaN	NaN	NaN	NaN	NaN	NaN	1.852	0.848	0.254	1.825	0.637	0.225	1.758	0.524	0.254	1.77	0.449	0.253	1.811	0.302	0.205	1.852	0.084	0.288	1.758	0.02	0.231	NaN	NaN	NaN	NaN	NaN	NaN	1.712	0.635	0.668	1.704	0.512	0.616	1.722	0.435	0.624	1.743	0.281	0.671	1.772	0.07	0.606
1226	6.13	NaN	NaN	NaN	NaN	NaN	NaN	1.852	0.849	0.255	1.825	0.637	0.227	1.758	0.524	0.255	1.77	0.449	0.254	1.811	0.302	0.206	1.852	0.084	0.288	1.758	0.02	0.231	NaN	NaN	NaN	NaN	NaN	NaN	1.711	0.634	0.668	1.703	0.512	0.617	1.721	0.435	0.624	1.743	0.281	0.671	1.772	0.071	0.607
1227	6.135	NaN	NaN	NaN	NaN	NaN	NaN	1.851	0.849	0.256	1.824	0.637	0.228	1.758	0.524	0.257	1.77	0.449	0.255	1.811	0.302	0.206	1.852	0.084	0.288	1.758	0.02	0.231	NaN	NaN	NaN	NaN	NaN	NaN	1.711	0.634	0.668	1.703	0.512	0.617	1.721	0.435	0.625	1.743	0.281	0.672	1.772	0.07	0.606
1228	6.14	NaN	NaN	NaN	NaN	NaN	NaN	1.851	0.849	0.257	1.824	0.637	0.228	1.758	0.524	0.258	1.77	0.449	0.256	1.811	0.302	0.207	1.852	0.084	0.288	1.758	0.02	0.231	NaN	NaN	NaN	NaN	NaN	NaN	1.71	0.634	0.669	1.702	0.512	0.617	1.721	0.435	0.626	1.742	0.281	0.673	1.772	0.071	0.607
1229	6.145	NaN	NaN	NaN	NaN	NaN	NaN	1.851	0.849	0.258	1.824	0.638	0.229	1.758	0.524	0.258	1.77	0.449	0.257	1.811	0.302	0.207	1.852	0.084	0.288	1.758	0.02	0.231	NaN	NaN	NaN	NaN	NaN	NaN	1.709	0.635	0.669	1.702	0.512	0.618	1.721	0.435	0.626	1.742	0.281	0.673	1.773	0.071	0.607
1230	6.15	NaN	NaN	NaN	NaN	NaN	NaN	1.85	0.849	0.259	1.824	0.638	0.229	1.758	0.524	0.258	1.77	0.449	0.258	1.812	0.303	0.208	1.852	0.084	0.288	1.758	0.02	0.231	NaN	NaN	NaN	NaN	NaN	NaN	1.709	0.635	0.67	1.701	0.512	0.618	1.721	0.435	0.626	1.741	0.281	0.673	1.773	0.071	0.607
1231	6.155	NaN	NaN	NaN	NaN	NaN	NaN	1.85	0.85	0.26	1.824	0.638	0.231	1.758	0.524	0.259	1.771	0.45	0.259	1.812	0.303	0.209	1.852	0.084	0.288	1.758	0.02	0.231	NaN	NaN	NaN	NaN	NaN	NaN	1.71	0.638	0.671	1.701	0.512	0.618	1.72	0.435	0.626	1.741	0.28	0.673	1.772	0.071	0.607
1232	6.16	NaN	NaN	NaN	NaN	NaN	NaN	1.85	0.85	0.261	1.823	0.638	0.232	1.758	0.524	0.26	1.771	0.45	0.259	1.812	0.304	0.209	1.852	0.084	0.288	1.758	0.02	0.231	NaN	NaN	NaN	NaN	NaN	NaN	1.71	0.639	0.672	1.701	0.512	0.618	1.72	0.435	0.627	1.741	0.28	0.673	1.772	0.071	0.607
1233	6.165	NaN	NaN	NaN	NaN	NaN	NaN	1.849	0.85	0.262	1.823	0.639	0.233	1.758	0.525	0.262	1.771	0.45	0.259	1.812	0.304	0.21	1.852	0.084	0.288	1.758	0.02	0.231	NaN	NaN	NaN	NaN	NaN	NaN	1.708	0.638	0.671	1.701	0.512	0.619	1.72	0.435	0.627	1.74	0.28	0.673	1.772	0.071	0.607
1234	6.17	NaN	NaN	NaN	NaN	NaN	NaN	1.849	0.85	0.263	1.823	0.639	0.233	1.759	0.525	0.262	1.771	0.45	0.26	1.812	0.304	0.21	1.852	0.084	0.288	1.758	0.02	0.231	NaN	NaN	NaN	NaN	NaN	NaN	1.704	0.636	0.671	1.7	0.512	0.619	1.719	0.435	0.627	1.74	0.28	0.673	1.772	0.071	0.607
1235	6.175	NaN	NaN	NaN	NaN	NaN	NaN	1.849	0.85	0.263	1.823	0.639	0.234	1.759	0.525	0.263	1.771	0.451	0.26	1.812	0.304	0.21	1.852	0.084	0.288	1.758	0.02	0.231	NaN	NaN	NaN	NaN	NaN	NaN	1.703	0.636	0.672	1.7	0.512	0.619	1.719	0.434	0.627	1.74	0.28	0.674	1.772	0.071	0.607
1236	6.18	NaN	NaN	NaN	NaN	NaN	NaN	1.849	0.85	0.264	1.823	0.639	0.235	1.758	0.525	0.263	1.772	0.451	0.261	1.812	0.304	0.21	1.852	0.084	0.288	1.758	0.02	0.231	NaN	NaN	NaN	NaN	NaN	NaN	1.702	0.637	0.672	1.7	0.512	0.619	1.719	0.434	0.628	1.74	0.28	0.674	1.772	0.071	0.607
1237	6.185	NaN	NaN	NaN	NaN	NaN	NaN	1.848	0.85	0.265	1.822	0.639	0.235	1.758	0.525	0.264	1.772	0.452	0.262	1.812	0.304	0.211	1.852	0.084	0.288	1.758	0.02	0.231	NaN	NaN	NaN	NaN	NaN	NaN	1.701	0.637	0.673	1.699	0.511	0.619	1.72	0.435	0.628	1.74	0.28	0.674	1.772	0.071	0.607
1238	6.19	NaN	NaN	NaN	NaN	NaN	NaN	1.848	0.85	0.266	1.821	0.639	0.236	1.758	0.525	0.264	1.773	0.452	0.263	1.812	0.305	0.211	1.852	0.084	0.288	1.758	0.02	0.231	NaN	NaN	NaN	NaN	NaN	NaN	1.699	0.637	0.673	1.699	0.511	0.62	1.721	0.435	0.629	1.74	0.28	0.674	1.772	0.071	0.607
1239	6.195	NaN	NaN	NaN	NaN	NaN	NaN	1.848	0.85	0.267	1.821	0.639	0.236	1.757	0.524	0.264	1.772	0.452	0.263	1.812	0.305	0.211	1.852	0.084	0.288	1.758	0.02	0.231	NaN	NaN	NaN	NaN	NaN	NaN	1.698	0.638	0.674	1.699	0.511	0.62	1.721	0.435	0.629	1.74	0.279	0.674	1.772	0.071	0.607
1240	6.2	NaN	NaN	NaN	NaN	NaN	NaN	1.847	0.85	0.268	1.82	0.639	0.237	1.757	0.524	0.265	1.772	0.452	0.263	1.812	0.305	0.212	1.852	0.084	0.288	1.758	0.02	0.231	NaN	NaN	NaN	NaN	NaN	NaN	1.698	0.638	0.674	1.699	0.511	0.62	1.721	0.435	0.629	1.74	0.279	0.674	1.772	0.071	0.607
1241	6.205	NaN	NaN	NaN	NaN	NaN	NaN	1.847	0.85	0.269	1.82	0.639	0.238	1.757	0.524	0.266	1.771	0.452	0.264	1.812	0.305	0.212	1.852	0.084	0.289	1.758	0.02	0.231	NaN	NaN	NaN	NaN	NaN	NaN	1.696	0.638	0.674	1.699	0.511	0.621	1.72	0.434	0.629	1.74	0.279	0.674	1.772	0.071	0.607
1242	6.21	NaN	NaN	NaN	NaN	NaN	NaN	1.847	0.85	0.27	1.82	0.64	0.239	1.756	0.525	0.268	1.771	0.452	0.264	1.812	0.305	0.213	1.852	0.084	0.289	1.758	0.02	0.231	NaN	NaN	NaN	NaN	NaN	NaN	1.694	0.638	0.674	1.697	0.51	0.621	1.72	0.434	0.629	1.74	0.279	0.674	1.772	0.071	0.607
1243	6.215	NaN	NaN	NaN	NaN	NaN	NaN	1.847	0.85	0.271	1.819	0.64	0.24	1.756	0.525	0.268	1.771	0.452	0.265	1.812	0.306	0.213	1.852	0.084	0.289	1.758	0.02	0.231	NaN	NaN	NaN	NaN	NaN	NaN	1.693	0.638	0.675	1.697	0.51	0.621	1.72	0.434	0.629	1.74	0.279	0.675	1.772	0.071	0.607
1244	6.22	NaN	NaN	NaN	NaN	NaN	NaN	1.847	0.85	0.272	1.819	0.64	0.241	1.756	0.526	0.269	1.77	0.452	0.265	1.812	0.306	0.214	1.852	0.084	0.289	1.758	0.02	0.231	NaN	NaN	NaN	NaN	NaN	NaN	1.692	0.639	0.675	1.697	0.51	0.622	1.719	0.433	0.63	1.74	0.279	0.675	1.771	0.07	0.606
1245	6.225	NaN	NaN	NaN	NaN	NaN	NaN	1.847	0.85	0.273	1.819	0.64	0.241	1.756	0.526	0.269	1.77	0.452	0.266	1.811	0.306	0.214	1.852	0.084	0.289	1.758	0.02	0.231	NaN	NaN	NaN	NaN	NaN	NaN	1.692	0.64	0.676	1.697	0.51	0.622	1.719	0.433	0.63	1.74	0.278	0.675	1.771	0.07	0.606
1246	6.23	NaN	NaN	NaN	NaN	NaN	NaN	1.847	0.85	0.274	1.819	0.64	0.242	1.756	0.526	0.269	1.77	0.452	0.266	1.811	0.306	0.214	1.852	0.084	0.289	1.758	0.021	0.232	NaN	NaN	NaN	NaN	NaN	NaN	1.692	0.641	0.676	1.696	0.51	0.622	1.719	0.433	0.631	1.74	0.278	0.675	1.77	0.07	0.606
1247	6.235	NaN	NaN	NaN	NaN	NaN	NaN	1.847	0.85	0.275	1.818	0.64	0.242	1.755	0.526	0.269	1.769	0.452	0.266	1.811	0.307	0.214	1.851	0.084	0.289	1.758	0.021	0.232	NaN	NaN	NaN	NaN	NaN	NaN	1.691	0.641	0.677	1.696	0.51	0.623	1.719	0.433	0.631	1.74	0.278	0.675	1.77	0.07	0.606
1248	6.24	NaN	NaN	NaN	NaN	NaN	NaN	1.846	0.85	0.276	1.818	0.641	0.243	1.755	0.526	0.269	1.769	0.452	0.267	1.811	0.307	0.215	1.851	0.085	0.289	1.758	0.021	0.232	NaN	NaN	NaN	NaN	NaN	NaN	1.69	0.64	0.677	1.696	0.51	0.624	1.718	0.433	0.632	1.739	0.278	0.675	1.77	0.07	0.606
1249	6.245	NaN	NaN	NaN	NaN	NaN	NaN	1.846	0.85	0.277	1.818	0.641	0.243	1.755	0.526	0.269	1.769	0.452	0.267	1.811	0.307	0.215	1.851	0.085	0.289	1.758	0.021	0.232	NaN	NaN	NaN	NaN	NaN	NaN	1.688	0.638	0.678	1.696	0.51	0.624	1.718	0.432	0.632	1.739	0.277	0.676	1.77	0.07	0.606
1250	6.25	NaN	NaN	NaN	NaN	NaN	NaN	1.846	0.85	0.278	1.818	0.641	0.244	1.754	0.526	0.27	1.768	0.452	0.267	1.811	0.307	0.215	1.851	0.085	0.289	1.758	0.021	0.232	NaN	NaN	NaN	NaN	NaN	NaN	1.688	0.639	0.678	1.695	0.51	0.624	1.718	0.432	0.633	1.739	0.277	0.676	1.77	0.07	0.606
1251	6.255	NaN	NaN	NaN	NaN	NaN	NaN	1.847	0.85	0.279	1.817	0.641	0.245	1.753	0.526	0.27	1.768	0.452	0.268	1.811	0.308	0.215	1.851	0.086	0.289	1.758	0.021	0.232	NaN	NaN	NaN	NaN	NaN	NaN	1.687	0.638	0.679	1.695	0.51	0.625	1.718	0.432	0.633	1.739	0.277	0.676	1.77	0.07	0.606
1252	6.26	NaN	NaN	NaN	NaN	NaN	NaN	1.847	0.85	0.279	1.817	0.641	0.245	1.753	0.526	0.271	1.768	0.453	0.269	1.811	0.308	0.215	1.852	0.087	0.289	1.758	0.021	0.233	NaN	NaN	NaN	NaN	NaN	NaN	1.687	0.638	0.679	1.695	0.51	0.625	1.718	0.432	0.633	1.739	0.277	0.676	1.77	0.07	0.606
1253	6.265	NaN	NaN	NaN	NaN	NaN	NaN	1.846	0.85	0.28	1.816	0.641	0.245	1.753	0.526	0.272	1.768	0.453	0.269	1.811	0.308	0.215	1.852	0.088	0.289	1.758	0.021	0.232	NaN	NaN	NaN	NaN	NaN	NaN	1.688	0.638	0.68	1.695	0.51	0.625	1.717	0.432	0.633	1.738	0.277	0.677	1.77	0.07	0.606
1254	6.27	NaN	NaN	NaN	NaN	NaN	NaN	1.846	0.85	0.281	1.816	0.641	0.246	1.752	0.526	0.273	1.767	0.453	0.269	1.811	0.309	0.216	1.852	0.088	0.289	1.758	0.021	0.232	NaN	NaN	NaN	NaN	NaN	NaN	1.689	0.638	0.681	1.695	0.51	0.626	1.717	0.432	0.634	1.737	0.277	0.677	1.77	0.07	0.606
1255	6.275	NaN	NaN	NaN	NaN	NaN	NaN	1.846	0.85	0.282	1.816	0.641	0.247	1.752	0.526	0.273	1.767	0.453	0.269	1.81	0.309	0.216	1.852	0.088	0.289	1.758	0.021	0.232	NaN	NaN	NaN	NaN	NaN	NaN	1.69	0.638	0.682	1.696	0.51	0.627	1.717	0.432	0.634	1.736	0.276	0.677	1.77	0.07	0.607
1256	6.28	NaN	NaN	NaN	NaN	NaN	NaN	1.846	0.85	0.283	1.817	0.642	0.248	1.752	0.526	0.274	1.767	0.454	0.27	1.81	0.309	0.216	1.852	0.088	0.289	1.758	0.021	0.233	NaN	NaN	NaN	NaN	NaN	NaN	1.69	0.638	0.682	1.696	0.51	0.627	1.717	0.433	0.635	1.736	0.276	0.677	1.77	0.07	0.607
1257	6.285	NaN	NaN	NaN	NaN	NaN	NaN	1.846	0.85	0.284	1.817	0.642	0.248	1.752	0.526	0.274	1.767	0.454	0.27	1.81	0.308	0.216	1.852	0.088	0.289	1.758	0.021	0.233	NaN	NaN	NaN	NaN	NaN	NaN	1.691	0.638	0.682	1.695	0.51	0.628	1.717	0.433	0.635	1.735	0.275	0.678	1.77	0.07	0.607
1258	6.29	NaN	NaN	NaN	NaN	NaN	NaN	1.846	0.85	0.284	1.817	0.642	0.249	1.752	0.527	0.274	1.767	0.454	0.27	1.81	0.309	0.216	1.851	0.088	0.289	1.758	0.021	0.233	NaN	NaN	NaN	NaN	NaN	NaN	1.691	0.637	0.683	1.694	0.509	0.628	1.716	0.432	0.636	1.735	0.275	0.678	1.77	0.069	0.607
1259	6.295	NaN	NaN	NaN	NaN	NaN	NaN	1.846	0.85	0.285	1.817	0.642	0.249	1.752	0.527	0.275	1.767	0.454	0.27	1.81	0.309	0.217	1.851	0.088	0.289	1.758	0.021	0.233	NaN	NaN	NaN	NaN	NaN	NaN	1.691	0.636	0.684	1.693	0.508	0.629	1.715	0.431	0.636	1.734	0.275	0.678	1.77	0.069	0.607
1260	6.3	NaN	NaN	NaN	NaN	NaN	NaN	1.846	0.851	0.286	1.817	0.642	0.25	1.752	0.528	0.275	1.766	0.454	0.27	1.81	0.31	0.217	1.851	0.088	0.29	1.758	0.021	0.232	NaN	NaN	NaN	NaN	NaN	NaN	1.69	0.634	0.685	1.693	0.508	0.629	1.714	0.431	0.637	1.734	0.275	0.678	1.77	0.069	0.607
1261	6.305	NaN	NaN	NaN	NaN	NaN	NaN	1.846	0.851	0.287	1.817	0.642	0.251	1.752	0.528	0.275	1.766	0.454	0.27	1.81	0.31	0.217	1.852	0.089	0.292	1.758	0.021	0.233	NaN	NaN	NaN	NaN	NaN	NaN	1.69	0.634	0.685	1.693	0.508	0.629	1.713	0.431	0.637	1.734	0.275	0.678	1.77	0.069	0.607
1262	6.31	NaN	NaN	NaN	NaN	NaN	NaN	1.846	0.851	0.288	1.817	0.642	0.251	1.752	0.528	0.275	1.766	0.454	0.271	1.81	0.31	0.217	1.852	0.089	0.292	1.758	0.021	0.233	NaN	NaN	NaN	NaN	NaN	NaN	1.69	0.633	0.685	1.693	0.508	0.63	1.713	0.43	0.637	1.734	0.274	0.679	1.77	0.069	0.607
1263	6.315	NaN	NaN	NaN	NaN	NaN	NaN	1.846	0.851	0.289	1.817	0.642	0.251	1.752	0.528	0.275	1.766	0.455	0.271	1.81	0.311	0.217	1.851	0.089	0.292	1.758	0.021	0.233	NaN	NaN	NaN	NaN	NaN	NaN	1.691	0.634	0.686	1.692	0.508	0.63	1.713	0.43	0.637	1.734	0.274	0.679	1.77	0.069	0.607
1264	6.32	NaN	NaN	NaN	NaN	NaN	NaN	1.846	0.851	0.289	1.818	0.643	0.252	1.751	0.528	0.275	1.766	0.455	0.271	1.81	0.311	0.218	1.851	0.09	0.292	1.758	0.021	0.233	NaN	NaN	NaN	NaN	NaN	NaN	1.692	0.634	0.687	1.692	0.508	0.63	1.713	0.43	0.638	1.733	0.274	0.679	1.77	0.069	0.607
1265	6.325	NaN	NaN	NaN	NaN	NaN	NaN	1.846	0.851	0.29	1.818	0.644	0.253	1.751	0.528	0.275	1.766	0.455	0.272	1.81	0.312	0.218	1.851	0.09	0.292	1.758	0.021	0.233	NaN	NaN	NaN	NaN	NaN	NaN	1.692	0.634	0.687	1.692	0.508	0.63	1.712	0.43	0.638	1.733	0.274	0.679	1.77	0.069	0.607
1266	6.33	NaN	NaN	NaN	NaN	NaN	NaN	1.845	0.851	0.291	1.819	0.644	0.254	1.751	0.529	0.276	1.765	0.455	0.272	1.81	0.312	0.218	1.851	0.09	0.292	1.758	0.021	0.233	NaN	NaN	NaN	NaN	NaN	NaN	1.693	0.634	0.688	1.692	0.508	0.631	1.712	0.429	0.638	1.733	0.273	0.679	1.77	0.069	0.607
1267	6.335	NaN	NaN	NaN	NaN	NaN	NaN	1.845	0.852	0.292	1.819	0.643	0.255	1.751	0.529	0.276	1.765	0.455	0.272	1.81	0.312	0.218	1.851	0.09	0.292	1.758	0.021	0.233	NaN	NaN	NaN	NaN	NaN	NaN	1.693	0.634	0.688	1.692	0.507	0.632	1.712	0.429	0.638	1.733	0.273	0.679	1.77	0.069	0.607
1268	6.34	NaN	NaN	NaN	NaN	NaN	NaN	1.845	0.852	0.292	1.819	0.644	0.256	1.751	0.529	0.276	1.765	0.455	0.273	1.81	0.313	0.219	1.851	0.09	0.292	1.758	0.021	0.233	NaN	NaN	NaN	NaN	NaN	NaN	1.693	0.634	0.69	1.692	0.507	0.632	1.712	0.429	0.638	1.733	0.273	0.679	1.77	0.069	0.607
1269	6.345	NaN	NaN	NaN	NaN	NaN	NaN	1.845	0.852	0.293	1.818	0.643	0.256	1.751	0.529	0.276	1.765	0.456	0.273	1.81	0.313	0.219	1.851	0.09	0.292	1.758	0.021	0.233	NaN	NaN	NaN	NaN	NaN	NaN	1.693	0.633	0.69	1.691	0.507	0.633	1.712	0.429	0.638	1.733	0.273	0.68	1.77	0.069	0.607
1270	6.35	NaN	NaN	NaN	NaN	NaN	NaN	1.845	0.852	0.293	1.818	0.643	0.257	1.751	0.529	0.276	1.765	0.456	0.273	1.81	0.313	0.219	1.851	0.09	0.292	1.758	0.021	0.233	NaN	NaN	NaN	NaN	NaN	NaN	1.692	0.632	0.691	1.691	0.507	0.633	1.712	0.428	0.639	1.733	0.273	0.68	1.77	0.069	0.607
1271	6.355	NaN	NaN	NaN	NaN	NaN	NaN	1.844	0.853	0.294	1.818	0.643	0.257	1.751	0.53	0.277	1.764	0.456	0.273	1.81	0.313	0.219	1.851	0.09	0.292	1.758	0.021	0.233	NaN	NaN	NaN	NaN	NaN	NaN	1.691	0.631	0.691	1.692	0.507	0.633	1.712	0.428	0.639	1.733	0.273	0.68	1.77	0.069	0.607
1272	6.36	NaN	NaN	NaN	NaN	NaN	NaN	1.844	0.853	0.295	1.818	0.643	0.257	1.751	0.53	0.277	1.764	0.456	0.274	1.81	0.313	0.22	1.85	0.091	0.292	1.758	0.021	0.233	NaN	NaN	NaN	NaN	NaN	NaN	1.69	0.631	0.691	1.691	0.507	0.634	1.712	0.428	0.639	1.733	0.273	0.68	1.77	0.068	0.607
1273	6.365	NaN	NaN	NaN	NaN	NaN	NaN	1.844	0.853	0.295	1.817	0.643	0.257	1.751	0.53	0.277	1.764	0.456	0.274	1.81	0.314	0.22	1.85	0.091	0.292	1.758	0.021	0.233	NaN	NaN	NaN	NaN	NaN	NaN	1.69	0.63	0.691	1.691	0.507	0.634	1.712	0.429	0.64	1.733	0.273	0.68	1.77	0.068	0.607
1274	6.37	NaN	NaN	NaN	NaN	NaN	NaN	1.844	0.853	0.296	1.817	0.644	0.258	1.751	0.531	0.277	1.764	0.457	0.274	1.81	0.314	0.22	1.85	0.091	0.291	1.758	0.021	0.233	NaN	NaN	NaN	NaN	NaN	NaN	1.689	0.631	0.692	1.691	0.506	0.634	1.712	0.429	0.64	1.733	0.273	0.68	1.77	0.069	0.607
1275	6.375	NaN	NaN	NaN	NaN	NaN	NaN	1.844	0.853	0.297	1.817	0.644	0.258	1.751	0.531	0.278	1.764	0.457	0.274	1.81	0.314	0.22	1.85	0.091	0.291	1.758	0.021	0.233	NaN	NaN	NaN	NaN	NaN	NaN	1.689	0.631	0.692	1.691	0.506	0.635	1.712	0.429	0.641	1.733	0.272	0.68	1.77	0.068	0.607
1276	6.38	NaN	NaN	NaN	NaN	NaN	NaN	1.844	0.854	0.297	1.818	0.645	0.259	1.752	0.532	0.28	1.764	0.457	0.274	1.809	0.314	0.22	1.85	0.091	0.291	1.758	0.021	0.233	NaN	NaN	NaN	NaN	NaN	NaN	1.689	0.632	0.692	1.69	0.506	0.635	1.711	0.428	0.641	1.732	0.272	0.681	1.77	0.068	0.607
1277	6.385	NaN	NaN	NaN	NaN	NaN	NaN	1.844	0.854	0.298	1.818	0.646	0.259	1.752	0.532	0.28	1.763	0.458	0.275	1.809	0.315	0.22	1.85	0.091	0.291	1.758	0.021	0.233	NaN	NaN	NaN	NaN	NaN	NaN	1.689	0.632	0.693	1.69	0.506	0.635	1.711	0.428	0.641	1.732	0.272	0.681	1.77	0.068	0.607
1278	6.39	NaN	NaN	NaN	NaN	NaN	NaN	1.843	0.854	0.298	1.818	0.646	0.259	1.751	0.532	0.28	1.763	0.458	0.275	1.809	0.315	0.22	1.849	0.092	0.291	1.758	0.021	0.233	NaN	NaN	NaN	NaN	NaN	NaN	1.689	0.632	0.693	1.69	0.506	0.635	1.711	0.428	0.641	1.732	0.271	0.681	1.77	0.068	0.607
1279	6.395	NaN	NaN	NaN	NaN	NaN	NaN	1.843	0.854	0.299	1.818	0.647	0.26	1.75	0.532	0.28	1.763	0.458	0.275	1.809	0.316	0.221	1.849	0.092	0.291	1.758	0.021	0.233	NaN	NaN	NaN	NaN	NaN	NaN	1.689	0.632	0.693	1.69	0.506	0.636	1.711	0.428	0.641	1.731	0.271	0.681	1.77	0.068	0.607
1280	6.4	NaN	NaN	NaN	NaN	NaN	NaN	1.843	0.855	0.3	1.817	0.647	0.26	1.75	0.533	0.28	1.763	0.458	0.275	1.809	0.316	0.221	1.849	0.092	0.291	1.758	0.021	0.233	NaN	NaN	NaN	NaN	NaN	NaN	1.69	0.633	0.694	1.69	0.506	0.636	1.711	0.428	0.642	1.731	0.271	0.681	1.77	0.068	0.607
1281	6.405	NaN	NaN	NaN	NaN	NaN	NaN	1.842	0.855	0.3	1.817	0.647	0.26	1.749	0.533	0.28	1.763	0.459	0.275	1.809	0.316	0.22	1.849	0.092	0.291	1.758	0.021	0.233	NaN	NaN	NaN	NaN	NaN	NaN	1.69	0.633	0.695	1.69	0.506	0.636	1.711	0.427	0.642	1.73	0.271	0.681	1.77	0.068	0.607
1282	6.41	NaN	NaN	NaN	NaN	NaN	NaN	1.842	0.855	0.301	1.817	0.647	0.26	1.749	0.533	0.28	1.763	0.459	0.275	1.809	0.317	0.22	1.849	0.092	0.291	1.758	0.021	0.233	NaN	NaN	NaN	NaN	NaN	NaN	1.689	0.633	0.695	1.69	0.506	0.636	1.711	0.427	0.642	1.73	0.271	0.681	1.77	0.068	0.607
1283	6.415	NaN	NaN	NaN	NaN	NaN	NaN	1.842	0.856	0.301	1.816	0.647	0.261	1.749	0.533	0.28	1.762	0.459	0.275	1.809	0.317	0.221	1.848	0.093	0.29	1.758	0.021	0.233	NaN	NaN	NaN	NaN	NaN	NaN	1.688	0.633	0.695	1.689	0.506	0.637	1.71	0.427	0.642	1.73	0.271	0.681	1.77	0.068	0.607
1284	6.42	NaN	NaN	NaN	NaN	NaN	NaN	1.842	0.856	0.302	1.816	0.648	0.261	1.749	0.533	0.28	1.762	0.46	0.275	1.809	0.318	0.221	1.848	0.093	0.289	1.758	0.021	0.233	NaN	NaN	NaN	NaN	NaN	NaN	1.687	0.632	0.695	1.689	0.505	0.637	1.71	0.427	0.642	1.73	0.271	0.681	1.77	0.068	0.607
1285	6.425	NaN	NaN	NaN	NaN	NaN	NaN	1.841	0.857	0.303	1.816	0.649	0.262	1.748	0.533	0.28	1.762	0.46	0.276	1.809	0.318	0.221	1.848	0.093	0.289	1.758	0.021	0.233	NaN	NaN	NaN	NaN	NaN	NaN	1.686	0.632	0.696	1.689	0.505	0.637	1.71	0.427	0.643	1.729	0.27	0.681	1.77	0.069	0.607
1286	6.43	NaN	NaN	NaN	NaN	NaN	NaN	1.841	0.857	0.303	1.815	0.649	0.262	1.748	0.534	0.28	1.762	0.461	0.276	1.809	0.318	0.221	1.848	0.093	0.289	1.758	0.021	0.233	NaN	NaN	NaN	NaN	NaN	NaN	1.686	0.631	0.696	1.689	0.505	0.637	1.71	0.427	0.643	1.729	0.27	0.68	1.77	0.069	0.607
1287	6.435	NaN	NaN	NaN	NaN	NaN	NaN	1.841	0.857	0.304	1.815	0.65	0.262	1.748	0.534	0.28	1.762	0.461	0.276	1.809	0.318	0.221	1.848	0.093	0.289	1.758	0.021	0.233	NaN	NaN	NaN	NaN	NaN	NaN	1.686	0.631	0.696	1.689	0.505	0.638	1.709	0.426	0.643	1.729	0.27	0.68	1.77	0.069	0.607
1288	6.44	NaN	NaN	NaN	NaN	NaN	NaN	1.84	0.858	0.304	1.814	0.65	0.263	1.748	0.534	0.281	1.762	0.461	0.276	1.809	0.319	0.221	1.848	0.094	0.289	1.758	0.022	0.233	NaN	NaN	NaN	NaN	NaN	NaN	1.685	0.631	0.697	1.69	0.506	0.638	1.709	0.426	0.643	1.729	0.27	0.68	1.771	0.07	0.607
1289	6.445	NaN	NaN	NaN	NaN	NaN	NaN	1.84	0.858	0.305	1.814	0.65	0.263	1.748	0.535	0.281	1.762	0.462	0.276	1.809	0.319	0.221	1.848	0.094	0.289	1.758	0.022	0.233	NaN	NaN	NaN	NaN	NaN	NaN	1.685	0.632	0.697	1.69	0.506	0.639	1.709	0.426	0.643	1.729	0.27	0.68	1.77	0.069	0.607
1290	6.45	NaN	NaN	NaN	NaN	NaN	NaN	1.84	0.859	0.306	1.813	0.65	0.263	1.748	0.536	0.281	1.762	0.462	0.276	1.808	0.319	0.221	1.847	0.094	0.289	1.758	0.022	0.233	NaN	NaN	NaN	NaN	NaN	NaN	1.685	0.632	0.697	1.69	0.506	0.639	1.709	0.426	0.643	1.729	0.27	0.68	1.771	0.07	0.607
1291	6.455	NaN	NaN	NaN	NaN	NaN	NaN	1.839	0.859	0.307	1.813	0.651	0.263	1.748	0.536	0.281	1.762	0.462	0.276	1.808	0.32	0.221	1.847	0.094	0.289	1.758	0.022	0.233	NaN	NaN	NaN	NaN	NaN	NaN	1.685	0.632	0.697	1.69	0.506	0.639	1.709	0.426	0.643	1.729	0.27	0.68	1.771	0.07	0.607
1292	6.46	NaN	NaN	NaN	NaN	NaN	NaN	1.839	0.859	0.307	1.813	0.651	0.263	1.748	0.536	0.281	1.762	0.463	0.276	1.808	0.32	0.221	1.847	0.094	0.288	1.758	0.022	0.233	NaN	NaN	NaN	NaN	NaN	NaN	1.684	0.632	0.697	1.689	0.505	0.639	1.709	0.426	0.643	1.728	0.27	0.68	1.771	0.07	0.607
1293	6.465	NaN	NaN	NaN	NaN	NaN	NaN	1.839	0.859	0.308	1.812	0.651	0.263	1.748	0.537	0.282	1.762	0.463	0.276	1.809	0.32	0.221	1.847	0.094	0.288	1.758	0.022	0.233	NaN	NaN	NaN	NaN	NaN	NaN	1.684	0.631	0.697	1.688	0.505	0.639	1.709	0.426	0.643	1.728	0.27	0.68	1.771	0.071	0.607
1294	6.47	NaN	NaN	NaN	NaN	NaN	NaN	1.838	0.86	0.308	1.812	0.651	0.264	1.748	0.537	0.282	1.762	0.463	0.277	1.809	0.321	0.222	1.847	0.094	0.288	1.758	0.022	0.233	NaN	NaN	NaN	NaN	NaN	NaN	1.682	0.63	0.697	1.687	0.505	0.639	1.708	0.426	0.643	1.728	0.27	0.68	1.771	0.071	0.607
1295	6.475	NaN	NaN	NaN	NaN	NaN	NaN	1.838	0.86	0.309	1.811	0.652	0.264	1.747	0.537	0.282	1.762	0.463	0.277	1.809	0.322	0.222	1.847	0.094	0.288	1.758	0.022	0.233	NaN	NaN	NaN	NaN	NaN	NaN	1.682	0.629	0.697	1.687	0.505	0.639	1.708	0.425	0.643	1.727	0.269	0.68	1.771	0.071	0.607
1296	6.48	NaN	NaN	NaN	NaN	NaN	NaN	1.837	0.86	0.309	1.811	0.652	0.264	1.747	0.537	0.282	1.761	0.463	0.277	1.809	0.322	0.222	1.847	0.094	0.288	1.758	0.022	0.233	NaN	NaN	NaN	NaN	NaN	NaN	1.682	0.63	0.698	1.687	0.504	0.639	1.708	0.425	0.643	1.727	0.269	0.679	1.771	0.071	0.607
1297	6.485	NaN	NaN	NaN	NaN	NaN	NaN	1.837	0.861	0.31	1.811	0.652	0.264	1.747	0.537	0.283	1.761	0.463	0.278	1.809	0.322	0.223	1.847	0.095	0.288	1.758	0.022	0.233	NaN	NaN	NaN	NaN	NaN	NaN	1.682	0.63	0.699	1.687	0.504	0.64	1.709	0.426	0.644	1.727	0.269	0.679	1.771	0.07	0.607
1298	6.49	NaN	NaN	NaN	NaN	NaN	NaN	1.837	0.861	0.31	1.811	0.653	0.265	1.747	0.537	0.283	1.761	0.463	0.278	1.809	0.323	0.223	1.848	0.096	0.289	1.758	0.022	0.233	NaN	NaN	NaN	NaN	NaN	NaN	1.682	0.63	0.7	1.687	0.504	0.64	1.709	0.426	0.644	1.726	0.269	0.679	1.771	0.07	0.607
1299	6.495	NaN	NaN	NaN	NaN	NaN	NaN	1.837	0.861	0.31	1.811	0.653	0.265	1.747	0.537	0.283	1.761	0.463	0.278	1.809	0.323	0.223	1.848	0.097	0.289	1.758	0.022	0.233	NaN	NaN	NaN	NaN	NaN	NaN	1.682	0.63	0.7	1.686	0.504	0.64	1.708	0.426	0.644	1.726	0.269	0.679	1.771	0.07	0.606
1300	6.5	NaN	NaN	NaN	NaN	NaN	NaN	1.836	0.861	0.311	1.811	0.654	0.266	1.747	0.537	0.283	1.761	0.463	0.279	1.809	0.323	0.223	1.848	0.097	0.289	1.758	0.022	0.233	NaN	NaN	NaN	NaN	NaN	NaN	1.683	0.63	0.701	1.687	0.504	0.64	1.708	0.426	0.644	1.725	0.268	0.679	1.771	0.07	0.606
1301	6.505	NaN	NaN	NaN	NaN	NaN	NaN	1.836	0.862	0.312	1.811	0.654	0.267	1.747	0.537	0.284	1.761	0.463	0.279	1.809	0.323	0.223	1.848	0.098	0.289	1.758	0.022	0.233	NaN	NaN	NaN	NaN	NaN	NaN	1.682	0.63	0.701	1.687	0.505	0.641	1.707	0.425	0.644	1.725	0.268	0.679	1.77	0.07	0.606
1302	6.51	NaN	NaN	NaN	NaN	NaN	NaN	1.835	0.862	0.313	1.811	0.655	0.268	1.747	0.537	0.285	1.761	0.464	0.28	1.81	0.323	0.224	1.848	0.098	0.289	1.758	0.022	0.233	NaN	NaN	NaN	NaN	NaN	NaN	1.682	0.629	0.7	1.687	0.504	0.641	1.707	0.425	0.644	1.725	0.268	0.68	1.77	0.069	0.606
1303	6.515	NaN	NaN	NaN	NaN	NaN	NaN	1.835	0.862	0.313	1.811	0.655	0.268	1.747	0.538	0.286	1.761	0.464	0.28	1.81	0.323	0.224	1.848	0.098	0.289	1.758	0.022	0.233	NaN	NaN	NaN	NaN	NaN	NaN	1.682	0.629	0.7	1.687	0.504	0.641	1.707	0.425	0.645	1.725	0.268	0.68	1.77	0.07	0.606
1304	6.52	NaN	NaN	NaN	NaN	NaN	NaN	1.834	0.862	0.314	1.81	0.655	0.268	1.748	0.538	0.287	1.761	0.464	0.281	1.809	0.323	0.224	1.848	0.098	0.289	1.758	0.022	0.233	NaN	NaN	NaN	NaN	NaN	NaN	1.682	0.629	0.701	1.687	0.504	0.641	1.707	0.424	0.645	1.724	0.268	0.68	1.771	0.07	0.606
1305	6.525	NaN	NaN	NaN	NaN	NaN	NaN	1.834	0.862	0.315	1.81	0.655	0.268	1.748	0.539	0.287	1.761	0.464	0.281	1.809	0.323	0.224	1.848	0.098	0.29	1.758	0.022	0.233	NaN	NaN	NaN	NaN	NaN	NaN	1.682	0.629	0.701	1.687	0.504	0.641	1.707	0.424	0.645	1.724	0.268	0.68	1.771	0.07	0.606
1306	6.53	NaN	NaN	NaN	NaN	NaN	NaN	1.834	0.863	0.315	1.81	0.656	0.269	1.748	0.539	0.287	1.761	0.464	0.282	1.809	0.324	0.224	1.848	0.099	0.291	1.758	0.022	0.233	NaN	NaN	NaN	NaN	NaN	NaN	1.682	0.629	0.701	1.687	0.504	0.641	1.707	0.424	0.646	1.724	0.268	0.68	1.771	0.07	0.606
1307	6.535	NaN	NaN	NaN	NaN	NaN	NaN	1.834	0.863	0.315	1.811	0.656	0.269	1.748	0.539	0.288	1.762	0.464	0.282	1.81	0.324	0.225	1.848	0.099	0.292	1.758	0.022	0.233	NaN	NaN	NaN	NaN	NaN	NaN	1.682	0.628	0.702	1.687	0.504	0.641	1.707	0.424	0.646	1.724	0.268	0.68	1.771	0.07	0.606
1308	6.54	NaN	NaN	NaN	NaN	NaN	NaN	1.833	0.863	0.316	1.811	0.658	0.269	1.748	0.538	0.288	1.762	0.464	0.283	1.81	0.324	0.225	1.847	0.099	0.292	1.758	0.022	0.233	NaN	NaN	NaN	NaN	NaN	NaN	1.682	0.628	0.703	1.687	0.504	0.642	1.707	0.424	0.646	1.724	0.267	0.68	1.771	0.07	0.606
1309	6.545	NaN	NaN	NaN	NaN	NaN	NaN	1.832	0.863	0.316	1.812	0.658	0.27	1.748	0.538	0.288	1.762	0.464	0.283	1.81	0.324	0.226	1.847	0.099	0.292	1.758	0.022	0.233	NaN	NaN	NaN	NaN	NaN	NaN	1.683	0.629	0.703	1.687	0.504	0.642	1.707	0.424	0.647	1.724	0.267	0.681	1.771	0.07	0.606
1310	6.55	NaN	NaN	NaN	NaN	NaN	NaN	1.832	0.863	0.317	1.812	0.658	0.271	1.748	0.538	0.289	1.763	0.465	0.283	1.81	0.324	0.226	1.847	0.099	0.292	1.758	0.022	0.233	NaN	NaN	NaN	NaN	NaN	NaN	1.684	0.63	0.703	1.687	0.504	0.642	1.708	0.425	0.647	1.724	0.267	0.681	1.771	0.07	0.606
1311	6.555	NaN	NaN	NaN	NaN	NaN	NaN	1.831	0.863	0.317	1.812	0.659	0.272	1.749	0.538	0.29	1.763	0.465	0.284	1.811	0.324	0.227	1.847	0.099	0.292	1.758	0.022	0.233	NaN	NaN	NaN	NaN	NaN	NaN	1.684	0.63	0.704	1.687	0.504	0.643	1.708	0.425	0.647	1.724	0.267	0.681	1.771	0.07	0.606
1312	6.56	NaN	NaN	NaN	NaN	NaN	NaN	1.831	0.864	0.317	1.811	0.659	0.273	1.749	0.538	0.291	1.764	0.466	0.284	1.811	0.325	0.228	1.847	0.098	0.292	1.757	0.022	0.233	NaN	NaN	NaN	NaN	NaN	NaN	1.685	0.63	0.704	1.687	0.504	0.643	1.708	0.425	0.648	1.724	0.267	0.681	1.771	0.07	0.606
1313	6.565	NaN	NaN	NaN	NaN	NaN	NaN	1.831	0.865	0.318	1.811	0.659	0.273	1.749	0.539	0.292	1.764	0.466	0.286	1.811	0.325	0.228	1.847	0.098	0.292	1.757	0.022	0.233	NaN	NaN	NaN	NaN	NaN	NaN	1.686	0.63	0.705	1.687	0.504	0.644	1.708	0.424	0.648	1.724	0.267	0.681	1.771	0.07	0.606
1314	6.57	NaN	NaN	NaN	NaN	NaN	NaN	1.831	0.866	0.319	1.811	0.659	0.273	1.75	0.54	0.292	1.765	0.466	0.286	1.812	0.325	0.229	1.847	0.098	0.292	1.757	0.023	0.233	NaN	NaN	NaN	NaN	NaN	NaN	1.686	0.63	0.705	1.687	0.504	0.644	1.708	0.424	0.648	1.724	0.267	0.681	1.77	0.07	0.606
1315	6.575	NaN	NaN	NaN	NaN	NaN	NaN	1.831	0.866	0.319	1.812	0.66	0.274	1.751	0.541	0.293	1.765	0.466	0.287	1.812	0.325	0.229	1.847	0.098	0.292	1.757	0.023	0.233	NaN	NaN	NaN	NaN	NaN	NaN	1.687	0.63	0.705	1.687	0.504	0.644	1.708	0.424	0.648	1.723	0.267	0.681	1.77	0.069	0.606
1316	6.58	NaN	NaN	NaN	NaN	NaN	NaN	1.83	0.867	0.319	1.812	0.661	0.274	1.752	0.541	0.293	1.766	0.466	0.288	1.813	0.326	0.229	1.846	0.098	0.292	1.757	0.023	0.233	NaN	NaN	NaN	NaN	NaN	NaN	1.687	0.63	0.706	1.687	0.504	0.644	1.708	0.424	0.648	1.723	0.267	0.681	1.77	0.07	0.606
1317	6.585	NaN	NaN	NaN	NaN	NaN	NaN	1.83	0.867	0.319	1.812	0.661	0.274	1.753	0.541	0.294	1.767	0.466	0.288	1.814	0.326	0.229	1.846	0.098	0.293	1.757	0.023	0.233	NaN	NaN	NaN	NaN	NaN	NaN	1.687	0.63	0.707	1.687	0.503	0.645	1.708	0.424	0.648	1.723	0.266	0.681	1.769	0.069	0.606
1318	6.59	NaN	NaN	NaN	NaN	NaN	NaN	1.829	0.867	0.32	1.812	0.662	0.275	1.752	0.54	0.294	1.768	0.467	0.288	1.814	0.326	0.23	1.847	0.098	0.293	1.757	0.023	0.233	NaN	NaN	NaN	NaN	NaN	NaN	1.687	0.63	0.707	1.687	0.503	0.645	1.707	0.424	0.648	1.723	0.266	0.681	1.769	0.069	0.605
1319	6.595	NaN	NaN	NaN	NaN	NaN	NaN	1.829	0.868	0.32	1.813	0.663	0.276	1.753	0.541	0.295	1.769	0.467	0.289	1.815	0.326	0.23	1.847	0.098	0.293	1.757	0.023	0.233	1.654	0.869	0.597	NaN	NaN	NaN	1.686	0.629	0.707	1.687	0.503	0.645	1.707	0.424	0.649	1.723	0.266	0.681	1.769	0.069	0.605
1320	6.6	NaN	NaN	NaN	NaN	NaN	NaN	1.829	0.869	0.321	1.813	0.664	0.277	1.754	0.542	0.297	1.77	0.468	0.289	1.816	0.327	0.231	1.847	0.098	0.293	1.757	0.023	0.233	1.654	0.869	0.597	NaN	NaN	NaN	1.686	0.629	0.707	1.687	0.503	0.645	1.707	0.424	0.649	1.723	0.266	0.681	1.769	0.069	0.605
1321	6.605	NaN	NaN	NaN	NaN	NaN	NaN	1.828	0.87	0.321	1.813	0.664	0.278	1.755	0.542	0.298	1.771	0.469	0.29	1.816	0.327	0.232	1.847	0.098	0.293	1.757	0.023	0.233	1.649	0.87	0.596	NaN	NaN	NaN	1.686	0.628	0.707	1.687	0.503	0.646	1.707	0.423	0.649	1.723	0.266	0.681	1.769	0.069	0.605
1322	6.61	NaN	NaN	NaN	NaN	NaN	NaN	1.828	0.871	0.322	1.813	0.665	0.278	1.756	0.543	0.298	1.771	0.469	0.291	1.817	0.327	0.233	1.847	0.098	0.293	1.757	0.023	0.233	1.64	0.873	0.595	NaN	NaN	NaN	1.686	0.628	0.708	1.687	0.504	0.646	1.706	0.423	0.649	1.723	0.266	0.681	1.769	0.069	0.605
1323	6.615	NaN	NaN	NaN	NaN	NaN	NaN	1.827	0.872	0.322	1.813	0.665	0.278	1.757	0.544	0.298	1.772	0.469	0.292	1.817	0.327	0.233	1.847	0.098	0.293	1.757	0.024	0.233	1.639	0.874	0.595	NaN	NaN	NaN	1.685	0.628	0.708	1.686	0.503	0.646	1.706	0.423	0.649	1.724	0.266	0.682	1.769	0.069	0.605
1324	6.62	NaN	NaN	NaN	NaN	NaN	NaN	1.826	0.872	0.322	1.813	0.666	0.279	1.758	0.545	0.299	1.773	0.47	0.293	1.818	0.328	0.234	1.847	0.098	0.293	1.757	0.024	0.233	1.64	0.874	0.595	NaN	NaN	NaN	1.685	0.627	0.708	1.686	0.503	0.646	1.706	0.423	0.649	1.724	0.266	0.682	1.769	0.069	0.605
1325	6.625	NaN	NaN	NaN	NaN	NaN	NaN	1.826	0.873	0.323	1.813	0.666	0.28	1.758	0.545	0.299	1.774	0.47	0.293	1.819	0.328	0.234	1.847	0.098	0.293	1.757	0.024	0.233	1.654	0.869	0.59	NaN	NaN	NaN	1.685	0.627	0.708	1.686	0.503	0.646	1.706	0.423	0.65	1.724	0.266	0.682	1.769	0.069	0.605
1326	6.63	NaN	NaN	NaN	NaN	NaN	NaN	1.825	0.874	0.323	1.814	0.668	0.281	1.759	0.545	0.3	1.775	0.471	0.294	1.82	0.329	0.235	1.847	0.098	0.293	1.757	0.024	0.234	1.694	0.856	0.578	NaN	NaN	NaN	1.685	0.627	0.708	1.686	0.503	0.646	1.706	0.423	0.65	1.724	0.266	0.682	1.769	0.069	0.605
1327	6.635	NaN	NaN	NaN	NaN	NaN	NaN	1.825	0.875	0.324	1.814	0.669	0.281	1.76	0.546	0.301	1.776	0.471	0.295	1.821	0.33	0.235	1.847	0.098	0.293	1.757	0.024	0.234	1.704	0.853	0.576	NaN	NaN	NaN	1.685	0.627	0.709	1.686	0.502	0.646	1.706	0.423	0.65	1.724	0.266	0.682	1.769	0.069	0.605
1328	6.64	NaN	NaN	NaN	NaN	NaN	NaN	1.824	0.876	0.324	1.814	0.669	0.282	1.761	0.547	0.302	1.777	0.472	0.295	1.822	0.33	0.236	1.846	0.098	0.293	1.757	0.024	0.234	1.707	0.853	0.575	NaN	NaN	NaN	1.686	0.627	0.709	1.686	0.503	0.647	1.706	0.423	0.65	1.724	0.266	0.682	1.769	0.069	0.605
1329	6.645	NaN	NaN	NaN	NaN	NaN	NaN	1.824	0.876	0.324	1.814	0.67	0.282	1.761	0.547	0.303	1.778	0.473	0.296	1.822	0.33	0.237	1.846	0.099	0.293	1.757	0.024	0.234	1.69	0.859	0.581	NaN	NaN	NaN	1.686	0.627	0.709	1.686	0.503	0.647	1.707	0.424	0.651	1.724	0.266	0.682	1.77	0.069	0.606
1330	6.65	NaN	NaN	NaN	NaN	NaN	NaN	1.823	0.877	0.324	1.814	0.67	0.282	1.763	0.548	0.303	1.779	0.473	0.297	1.823	0.331	0.237	1.847	0.099	0.293	1.757	0.024	0.234	1.65	0.872	0.594	NaN	NaN	NaN	1.686	0.627	0.71	1.686	0.502	0.647	1.707	0.424	0.651	1.724	0.266	0.682	1.77	0.07	0.606
1331	6.655	NaN	NaN	NaN	NaN	NaN	NaN	1.822	0.877	0.325	1.814	0.671	0.283	1.765	0.549	0.304	1.779	0.473	0.297	1.824	0.331	0.238	1.847	0.099	0.294	1.757	0.024	0.234	1.643	0.875	0.598	NaN	NaN	NaN	1.686	0.627	0.71	1.685	0.502	0.648	1.707	0.424	0.651	1.724	0.265	0.683	1.771	0.07	0.606
1332	6.66	NaN	NaN	NaN	NaN	NaN	NaN	1.822	0.878	0.325	1.814	0.672	0.284	1.765	0.55	0.304	1.78	0.474	0.298	1.825	0.332	0.239	1.846	0.1	0.295	1.757	0.024	0.234	1.644	0.876	0.601	NaN	NaN	NaN	1.686	0.627	0.71	1.685	0.502	0.648	1.707	0.424	0.652	1.724	0.265	0.683	1.771	0.07	0.606
1333	6.665	NaN	NaN	NaN	NaN	NaN	NaN	1.821	0.879	0.325	1.814	0.673	0.285	1.765	0.55	0.304	1.781	0.474	0.299	1.826	0.332	0.239	1.846	0.1	0.295	1.757	0.024	0.234	1.637	0.878	0.599	NaN	NaN	NaN	1.687	0.627	0.71	1.685	0.501	0.648	1.708	0.424	0.652	1.724	0.265	0.683	1.771	0.07	0.606
1334	6.67	NaN	NaN	NaN	NaN	NaN	NaN	1.821	0.881	0.326	1.815	0.674	0.286	1.765	0.55	0.305	1.781	0.475	0.299	1.826	0.333	0.24	1.847	0.101	0.296	1.757	0.024	0.234	1.634	0.88	0.599	NaN	NaN	NaN	1.687	0.626	0.71	1.685	0.501	0.649	1.708	0.424	0.652	1.725	0.265	0.684	1.771	0.07	0.607
1335	6.675	NaN	NaN	NaN	NaN	NaN	NaN	1.821	0.881	0.326	1.814	0.674	0.286	1.766	0.551	0.305	1.782	0.475	0.3	1.827	0.333	0.24	1.846	0.101	0.297	1.757	0.024	0.234	1.633	0.88	0.599	NaN	NaN	NaN	1.687	0.626	0.711	1.685	0.501	0.649	1.708	0.424	0.653	1.725	0.265	0.684	1.771	0.07	0.607
1336	6.68	NaN	NaN	NaN	NaN	NaN	NaN	1.82	0.882	0.327	1.814	0.674	0.286	1.766	0.551	0.306	1.783	0.476	0.3	1.828	0.334	0.241	1.846	0.101	0.298	1.758	0.024	0.235	1.633	0.88	0.6	NaN	NaN	NaN	1.687	0.626	0.711	1.685	0.501	0.649	1.708	0.424	0.653	1.725	0.265	0.685	1.771	0.07	0.607
1337	6.685	NaN	NaN	NaN	NaN	NaN	NaN	1.82	0.882	0.327	1.814	0.675	0.286	1.766	0.551	0.306	1.783	0.476	0.3	1.828	0.334	0.241	1.846	0.101	0.298	1.758	0.024	0.235	1.632	0.881	0.6	NaN	NaN	NaN	1.687	0.626	0.711	1.685	0.501	0.649	1.708	0.424	0.653	1.725	0.265	0.685	1.77	0.069	0.607
1338	6.69	NaN	NaN	NaN	NaN	NaN	NaN	1.819	0.882	0.327	1.814	0.675	0.287	1.766	0.551	0.306	1.784	0.477	0.301	1.829	0.335	0.242	1.846	0.102	0.297	1.758	0.024	0.235	1.632	0.881	0.602	NaN	NaN	NaN	1.687	0.626	0.712	1.685	0.502	0.65	1.707	0.422	0.652	1.726	0.265	0.685	1.769	0.068	0.606
1339	6.695	NaN	NaN	NaN	NaN	NaN	NaN	1.819	0.883	0.327	1.814	0.676	0.287	1.766	0.552	0.306	1.784	0.477	0.301	1.83	0.335	0.242	1.846	0.102	0.297	1.759	0.023	0.236	1.632	0.881	0.603	NaN	NaN	NaN	1.688	0.626	0.712	1.686	0.502	0.65	1.707	0.422	0.653	1.726	0.265	0.686	1.769	0.068	0.607
1340	6.7	NaN	NaN	NaN	NaN	NaN	NaN	1.819	0.883	0.327	1.814	0.676	0.287	1.767	0.552	0.307	1.784	0.477	0.301	1.83	0.335	0.243	1.846	0.102	0.298	1.759	0.023	0.236	1.633	0.881	0.603	NaN	NaN	NaN	1.688	0.627	0.713	1.686	0.502	0.651	1.707	0.423	0.654	1.727	0.265	0.686	1.769	0.067	0.607
1341	6.705	NaN	NaN	NaN	NaN	NaN	NaN	1.819	0.885	0.328	1.814	0.677	0.288	1.767	0.553	0.307	1.785	0.478	0.302	1.831	0.335	0.244	1.845	0.102	0.299	1.759	0.023	0.236	1.633	0.881	0.603	NaN	NaN	NaN	1.688	0.626	0.713	1.687	0.502	0.651	1.708	0.423	0.654	1.727	0.265	0.686	1.769	0.067	0.607
1342	6.71	NaN	NaN	NaN	NaN	NaN	NaN	1.819	0.886	0.328	1.814	0.677	0.288	1.767	0.553	0.307	1.785	0.479	0.302	1.831	0.335	0.245	1.845	0.103	0.3	1.759	0.023	0.237	1.634	0.881	0.604	NaN	NaN	NaN	1.688	0.626	0.714	1.687	0.502	0.652	1.708	0.423	0.655	1.728	0.265	0.687	1.769	0.067	0.608
1343	6.715	NaN	NaN	NaN	NaN	NaN	NaN	1.819	0.886	0.329	1.814	0.679	0.288	1.767	0.554	0.308	1.785	0.479	0.303	1.831	0.336	0.245	1.845	0.103	0.301	1.76	0.023	0.237	1.634	0.882	0.604	NaN	NaN	NaN	1.69	0.628	0.714	1.688	0.503	0.652	1.709	0.423	0.655	1.728	0.265	0.687	1.769	0.067	0.608
1344	6.72	NaN	NaN	NaN	NaN	NaN	NaN	1.818	0.886	0.329	1.814	0.679	0.288	1.767	0.555	0.307	1.785	0.479	0.303	1.832	0.337	0.246	1.845	0.103	0.302	1.76	0.023	0.237	1.633	0.882	0.604	NaN	NaN	NaN	1.691	0.628	0.715	1.689	0.503	0.653	1.709	0.423	0.655	1.73	0.265	0.688	1.769	0.067	0.608
1345	6.725	NaN	NaN	NaN	NaN	NaN	NaN	1.818	0.886	0.33	1.814	0.68	0.289	1.766	0.555	0.307	1.785	0.479	0.303	1.832	0.337	0.247	1.845	0.104	0.304	1.76	0.023	0.238	1.633	0.882	0.604	NaN	NaN	NaN	1.691	0.629	0.716	1.689	0.503	0.653	1.71	0.423	0.655	1.73	0.265	0.689	1.769	0.067	0.608
1346	6.73	NaN	NaN	NaN	NaN	NaN	NaN	1.818	0.886	0.33	1.814	0.68	0.289	1.766	0.556	0.307	1.784	0.48	0.303	1.833	0.337	0.247	1.844	0.104	0.304	1.76	0.024	0.239	1.632	0.882	0.604	NaN	NaN	NaN	1.691	0.629	0.716	1.69	0.503	0.653	1.71	0.423	0.656	1.731	0.265	0.689	1.769	0.067	0.608
1347	6.735	NaN	NaN	NaN	NaN	NaN	NaN	1.818	0.887	0.33	1.813	0.681	0.289	1.766	0.556	0.307	1.783	0.48	0.303	1.833	0.338	0.248	1.843	0.103	0.304	1.76	0.024	0.239	1.632	0.883	0.604	NaN	NaN	NaN	1.691	0.629	0.716	1.69	0.503	0.654	1.711	0.423	0.656	1.732	0.265	0.69	1.77	0.067	0.609
1348	6.74	NaN	NaN	NaN	NaN	NaN	NaN	1.818	0.887	0.33	1.813	0.681	0.289	1.765	0.557	0.307	1.783	0.48	0.303	1.833	0.338	0.248	1.843	0.104	0.304	1.76	0.024	0.24	1.635	0.883	0.605	NaN	NaN	NaN	1.691	0.628	0.717	1.691	0.503	0.655	1.712	0.424	0.657	1.732	0.265	0.69	1.77	0.067	0.609
1349	6.745	NaN	NaN	NaN	NaN	NaN	NaN	1.818	0.887	0.331	1.812	0.681	0.289	1.764	0.557	0.308	1.783	0.481	0.303	1.832	0.339	0.249	1.843	0.105	0.306	1.76	0.024	0.24	1.64	0.884	0.607	NaN	NaN	NaN	1.691	0.628	0.718	1.691	0.503	0.655	1.712	0.424	0.657	1.733	0.265	0.691	1.77	0.067	0.609
1350	6.75	NaN	NaN	NaN	NaN	NaN	NaN	1.818	0.888	0.331	1.812	0.682	0.289	1.764	0.558	0.308	1.782	0.481	0.303	1.832	0.339	0.249	1.843	0.106	0.306	1.76	0.024	0.24	1.64	0.884	0.607	NaN	NaN	NaN	1.691	0.628	0.718	1.692	0.503	0.656	1.713	0.424	0.658	1.734	0.265	0.691	1.77	0.067	0.609
1351	6.755	NaN	NaN	NaN	NaN	NaN	NaN	1.818	0.889	0.332	1.811	0.682	0.289	1.763	0.558	0.307	1.781	0.482	0.303	1.832	0.339	0.25	1.842	0.106	0.307	1.76	0.024	0.24	1.641	0.884	0.607	NaN	NaN	NaN	1.692	0.629	0.719	1.692	0.503	0.657	1.714	0.424	0.658	1.735	0.265	0.692	1.771	0.067	0.61
1352	6.76	NaN	NaN	NaN	NaN	NaN	NaN	1.818	0.889	0.333	1.81	0.683	0.289	1.762	0.559	0.306	1.781	0.483	0.303	1.831	0.34	0.25	1.842	0.107	0.308	1.76	0.024	0.241	1.643	0.884	0.608	NaN	NaN	NaN	1.693	0.63	0.719	1.693	0.504	0.657	1.714	0.424	0.658	1.736	0.266	0.692	1.771	0.067	0.61
1353	6.765	NaN	NaN	NaN	NaN	NaN	NaN	1.818	0.89	0.333	1.81	0.684	0.288	1.761	0.559	0.306	1.779	0.483	0.303	1.831	0.34	0.251	1.841	0.107	0.309	1.761	0.025	0.241	1.641	0.884	0.608	NaN	NaN	NaN	1.694	0.631	0.72	1.694	0.504	0.658	1.715	0.424	0.659	1.737	0.266	0.693	1.771	0.066	0.61
1354	6.77	NaN	NaN	NaN	NaN	NaN	NaN	1.818	0.89	0.333	1.809	0.685	0.288	1.76	0.56	0.305	1.778	0.484	0.302	1.83	0.341	0.251	1.841	0.108	0.31	1.761	0.025	0.242	1.636	0.884	0.606	NaN	NaN	NaN	1.694	0.632	0.72	1.694	0.504	0.658	1.715	0.424	0.659	1.738	0.266	0.694	1.771	0.066	0.61
1355	6.775	NaN	NaN	NaN	NaN	NaN	NaN	1.818	0.89	0.334	1.808	0.686	0.288	1.759	0.56	0.305	1.777	0.484	0.302	1.83	0.341	0.251	1.84	0.109	0.311	1.761	0.025	0.242	1.638	0.884	0.607	NaN	NaN	NaN	1.695	0.632	0.721	1.695	0.504	0.659	1.716	0.424	0.66	1.738	0.266	0.694	1.772	0.066	0.61
1356	6.78	NaN	NaN	NaN	NaN	NaN	NaN	1.818	0.89	0.334	1.807	0.686	0.288	1.758	0.561	0.304	1.776	0.485	0.302	1.829	0.342	0.252	1.839	0.11	0.31	1.761	0.025	0.243	1.644	0.884	0.61	NaN	NaN	NaN	1.695	0.632	0.721	1.696	0.505	0.659	1.717	0.425	0.661	1.739	0.266	0.694	1.772	0.066	0.61
1357	6.785	NaN	NaN	NaN	NaN	NaN	NaN	1.818	0.891	0.334	1.806	0.686	0.287	1.756	0.562	0.304	1.775	0.485	0.301	1.829	0.342	0.252	1.839	0.111	0.311	1.761	0.025	0.243	1.644	0.884	0.611	NaN	NaN	NaN	1.695	0.632	0.721	1.697	0.505	0.66	1.718	0.425	0.662	1.74	0.266	0.695	1.772	0.066	0.611
1358	6.79	NaN	NaN	NaN	NaN	NaN	NaN	1.818	0.891	0.335	1.805	0.687	0.287	1.755	0.563	0.304	1.773	0.486	0.301	1.828	0.343	0.252	1.838	0.111	0.311	1.761	0.025	0.244	1.641	0.885	0.611	NaN	NaN	NaN	1.695	0.632	0.722	1.697	0.505	0.661	1.719	0.426	0.662	1.742	0.266	0.696	1.772	0.066	0.611
1359	6.795	NaN	NaN	NaN	NaN	NaN	NaN	1.818	0.891	0.335	1.804	0.688	0.287	1.754	0.564	0.304	1.772	0.486	0.301	1.827	0.344	0.252	1.837	0.111	0.312	1.76	0.026	0.244	1.643	0.885	0.611	NaN	NaN	NaN	1.696	0.632	0.724	1.698	0.505	0.661	1.72	0.426	0.663	1.743	0.267	0.696	1.772	0.065	0.611
1360	6.8	NaN	NaN	NaN	NaN	NaN	NaN	1.818	0.892	0.336	1.803	0.688	0.287	1.753	0.565	0.303	1.771	0.487	0.3	1.827	0.344	0.252	1.836	0.112	0.312	1.76	0.026	0.245	1.635	0.887	0.609	NaN	NaN	NaN	1.696	0.632	0.724	1.699	0.506	0.662	1.722	0.427	0.664	1.743	0.267	0.697	1.773	0.065	0.611
1361	6.805	NaN	NaN	NaN	NaN	NaN	NaN	1.818	0.893	0.336	1.802	0.689	0.286	1.753	0.565	0.303	1.769	0.488	0.3	1.826	0.346	0.252	1.836	0.113	0.313	1.759	0.026	0.245	1.633	0.887	0.608	NaN	NaN	NaN	1.696	0.633	0.725	1.699	0.506	0.662	1.723	0.427	0.664	1.744	0.267	0.697	1.773	0.065	0.612
1362	6.81	NaN	NaN	NaN	NaN	NaN	NaN	1.818	0.893	0.337	1.8	0.689	0.286	1.75	0.566	0.301	1.768	0.489	0.299	1.826	0.347	0.252	1.835	0.114	0.313	1.758	0.026	0.245	1.633	0.888	0.608	NaN	NaN	NaN	1.697	0.633	0.726	1.7	0.506	0.663	1.724	0.428	0.664	1.745	0.267	0.697	1.773	0.065	0.612
1363	6.815	NaN	NaN	NaN	NaN	NaN	NaN	1.818	0.894	0.337	1.799	0.69	0.285	1.748	0.566	0.301	1.767	0.49	0.298	1.825	0.348	0.252	1.834	0.115	0.313	1.758	0.027	0.245	1.632	0.888	0.608	NaN	NaN	NaN	1.697	0.633	0.726	1.701	0.506	0.664	1.724	0.427	0.665	1.746	0.267	0.697	1.773	0.065	0.612
1364	6.82	NaN	NaN	NaN	NaN	NaN	NaN	1.818	0.894	0.337	1.797	0.69	0.284	1.747	0.567	0.3	1.766	0.49	0.298	1.824	0.348	0.252	1.833	0.116	0.313	1.757	0.027	0.245	1.632	0.889	0.608	NaN	NaN	NaN	1.698	0.634	0.726	1.702	0.506	0.665	1.725	0.427	0.665	1.747	0.267	0.697	1.773	0.065	0.612
1365	6.825	NaN	NaN	NaN	NaN	NaN	NaN	1.818	0.894	0.337	1.796	0.69	0.284	1.745	0.567	0.299	1.764	0.491	0.297	1.823	0.349	0.252	1.832	0.116	0.313	1.755	0.027	0.245	1.631	0.889	0.608	NaN	NaN	NaN	1.699	0.634	0.726	1.703	0.506	0.665	1.725	0.427	0.666	1.748	0.267	0.698	1.773	0.065	0.612
1366	6.83	NaN	NaN	NaN	NaN	NaN	NaN	1.817	0.894	0.338	1.794	0.691	0.284	1.744	0.569	0.299	1.762	0.491	0.297	1.822	0.35	0.252	1.83	0.117	0.313	1.753	0.028	0.245	1.634	0.889	0.609	NaN	NaN	NaN	1.699	0.634	0.727	1.703	0.506	0.665	1.726	0.427	0.666	1.749	0.268	0.699	1.773	0.065	0.612
1367	6.835	NaN	NaN	NaN	NaN	NaN	NaN	1.817	0.895	0.338	1.794	0.692	0.284	1.743	0.569	0.299	1.761	0.492	0.296	1.821	0.35	0.252	1.829	0.118	0.313	1.751	0.028	0.245	1.638	0.889	0.611	NaN	NaN	NaN	1.7	0.634	0.727	1.704	0.506	0.665	1.726	0.427	0.666	1.75	0.268	0.699	1.773	0.065	0.612
1368	6.84	NaN	NaN	NaN	NaN	NaN	NaN	1.816	0.895	0.338	1.793	0.692	0.283	1.741	0.57	0.298	1.759	0.493	0.295	1.82	0.351	0.251	1.828	0.118	0.312	1.749	0.028	0.245	1.633	0.889	0.61	NaN	NaN	NaN	1.7	0.634	0.727	1.705	0.507	0.666	1.727	0.427	0.666	1.751	0.268	0.7	1.773	0.065	0.612
1369	6.845	NaN	NaN	NaN	NaN	NaN	NaN	1.816	0.895	0.338	1.792	0.693	0.283	1.739	0.569	0.297	1.758	0.493	0.294	1.818	0.351	0.251	1.826	0.119	0.312	1.747	0.029	0.245	NaN	NaN	NaN	NaN	NaN	NaN	1.701	0.634	0.728	1.706	0.507	0.667	1.728	0.427	0.667	1.752	0.268	0.7	1.773	0.065	0.612
1370	6.85	NaN	NaN	NaN	NaN	NaN	NaN	1.816	0.895	0.338	1.79	0.694	0.283	1.737	0.57	0.296	1.756	0.494	0.293	1.817	0.352	0.251	1.825	0.12	0.311	1.746	0.029	0.246	1.635	0.888	0.612	NaN	NaN	NaN	1.702	0.635	0.729	1.708	0.507	0.668	1.73	0.427	0.668	1.753	0.268	0.7	1.773	0.065	0.612
1371	6.855	NaN	NaN	NaN	NaN	NaN	NaN	1.816	0.896	0.339	1.789	0.694	0.282	1.735	0.571	0.296	1.755	0.495	0.293	1.816	0.353	0.25	1.823	0.121	0.311	1.744	0.029	0.246	1.635	0.889	0.612	NaN	NaN	NaN	1.703	0.635	0.73	1.709	0.507	0.668	1.731	0.428	0.668	1.753	0.268	0.7	1.774	0.065	0.612
1372	6.86	NaN	NaN	NaN	NaN	NaN	NaN	1.815	0.896	0.339	1.788	0.695	0.282	1.734	0.571	0.295	1.753	0.496	0.292	1.814	0.353	0.25	1.822	0.122	0.31	1.742	0.03	0.246	1.639	0.888	0.614	NaN	NaN	NaN	1.703	0.636	0.731	1.709	0.506	0.668	1.732	0.428	0.669	1.754	0.268	0.7	1.774	0.065	0.612
1373	6.865	NaN	NaN	NaN	NaN	NaN	NaN	1.815	0.897	0.339	1.787	0.695	0.281	1.733	0.572	0.294	1.752	0.496	0.291	1.813	0.354	0.249	1.82	0.122	0.309	1.739	0.03	0.246	1.648	0.887	0.618	NaN	NaN	NaN	1.704	0.636	0.732	1.709	0.506	0.668	1.733	0.428	0.669	1.755	0.269	0.701	1.774	0.065	0.613
1374	6.87	NaN	NaN	NaN	NaN	NaN	NaN	1.814	0.898	0.339	1.786	0.695	0.281	1.731	0.573	0.294	1.75	0.497	0.291	1.811	0.355	0.248	1.818	0.123	0.308	1.736	0.03	0.246	1.647	0.888	0.618	NaN	NaN	NaN	1.705	0.636	0.732	1.71	0.506	0.668	1.734	0.428	0.669	1.756	0.269	0.701	1.774	0.065	0.613
1375	6.875	NaN	NaN	NaN	NaN	NaN	NaN	1.814	0.898	0.339	1.784	0.695	0.281	1.73	0.574	0.293	1.748	0.497	0.29	1.809	0.356	0.247	1.815	0.123	0.308	1.734	0.031	0.246	1.645	0.889	0.618	NaN	NaN	NaN	1.706	0.636	0.731	1.711	0.506	0.669	1.735	0.429	0.669	1.757	0.269	0.701	1.774	0.065	0.613
1376	6.88	NaN	NaN	NaN	NaN	NaN	NaN	1.814	0.898	0.34	1.784	0.696	0.28	1.729	0.575	0.293	1.746	0.498	0.29	1.807	0.356	0.246	1.813	0.123	0.306	1.731	0.031	0.246	1.643	0.889	0.618	NaN	NaN	NaN	1.706	0.636	0.732	1.712	0.507	0.67	1.736	0.429	0.669	1.757	0.268	0.701	1.775	0.065	0.613
1377	6.885	NaN	NaN	NaN	NaN	NaN	NaN	1.813	0.898	0.34	1.783	0.696	0.28	1.728	0.576	0.292	1.744	0.498	0.289	1.805	0.357	0.245	1.811	0.123	0.305	1.727	0.031	0.246	1.642	0.89	0.618	NaN	NaN	NaN	1.707	0.636	0.732	1.714	0.507	0.67	1.737	0.429	0.669	1.758	0.268	0.701	1.775	0.065	0.613
1378	6.89	NaN	NaN	NaN	NaN	NaN	NaN	1.813	0.898	0.34	1.782	0.696	0.28	1.726	0.576	0.292	1.743	0.499	0.288	1.802	0.358	0.244	1.809	0.123	0.305	1.724	0.031	0.246	1.642	0.89	0.618	NaN	NaN	NaN	1.707	0.636	0.732	1.714	0.508	0.671	1.738	0.429	0.669	1.758	0.268	0.701	1.775	0.064	0.613
1379	6.895	NaN	NaN	NaN	NaN	NaN	NaN	1.812	0.898	0.34	1.781	0.696	0.28	1.724	0.577	0.291	1.741	0.499	0.287	1.799	0.358	0.242	1.807	0.124	0.304	1.721	0.032	0.245	1.643	0.89	0.619	NaN	NaN	NaN	1.708	0.636	0.733	1.715	0.508	0.671	1.738	0.429	0.67	1.759	0.268	0.701	1.775	0.064	0.613
1380	6.9	NaN	NaN	NaN	NaN	NaN	NaN	1.811	0.898	0.34	1.78	0.697	0.28	1.722	0.576	0.291	1.739	0.5	0.287	1.797	0.358	0.24	1.805	0.124	0.303	1.718	0.032	0.245	1.644	0.89	0.62	NaN	NaN	NaN	1.708	0.636	0.733	1.715	0.507	0.67	1.739	0.429	0.67	1.759	0.268	0.701	1.775	0.064	0.613
1381	6.905	NaN	NaN	NaN	NaN	NaN	NaN	1.81	0.898	0.341	1.779	0.697	0.28	1.721	0.577	0.29	1.738	0.501	0.286	1.794	0.358	0.239	1.803	0.124	0.301	1.715	0.033	0.244	1.642	0.89	0.62	NaN	NaN	NaN	1.709	0.636	0.733	1.715	0.506	0.671	1.739	0.429	0.67	1.76	0.269	0.702	1.775	0.064	0.614
1382	6.91	NaN	NaN	NaN	NaN	NaN	NaN	1.81	0.898	0.341	1.778	0.697	0.279	1.719	0.577	0.29	1.736	0.501	0.286	1.791	0.359	0.238	1.799	0.123	0.299	1.711	0.033	0.244	1.637	0.891	0.62	NaN	NaN	NaN	1.709	0.636	0.733	1.715	0.506	0.671	1.74	0.429	0.67	1.76	0.269	0.702	1.775	0.064	0.614
1383	6.915	NaN	NaN	NaN	NaN	NaN	NaN	1.809	0.898	0.341	1.777	0.697	0.279	1.718	0.577	0.29	1.734	0.501	0.285	1.788	0.359	0.237	1.797	0.124	0.298	1.708	0.033	0.244	1.635	0.891	0.62	NaN	NaN	NaN	1.709	0.636	0.733	1.716	0.506	0.671	1.74	0.429	0.671	1.76	0.269	0.703	1.775	0.064	0.614
1384	6.92	NaN	NaN	NaN	NaN	NaN	NaN	1.808	0.898	0.341	1.776	0.697	0.279	1.716	0.578	0.29	1.732	0.502	0.284	1.785	0.359	0.235	1.795	0.124	0.297	1.704	0.033	0.243	1.635	0.891	0.62	NaN	NaN	NaN	1.71	0.635	0.734	1.716	0.506	0.671	1.74	0.429	0.671	1.76	0.269	0.703	1.775	0.064	0.614
1385	6.925	NaN	NaN	NaN	NaN	NaN	NaN	1.808	0.898	0.341	1.775	0.697	0.278	1.715	0.578	0.29	1.73	0.502	0.284	1.782	0.359	0.234	1.792	0.124	0.296	1.701	0.034	0.243	1.634	0.891	0.62	NaN	NaN	NaN	1.71	0.635	0.734	1.716	0.506	0.671	1.74	0.429	0.671	1.76	0.269	0.703	1.775	0.064	0.614
1386	6.93	NaN	NaN	NaN	NaN	NaN	NaN	1.807	0.898	0.341	1.774	0.697	0.278	1.713	0.578	0.29	1.728	0.502	0.283	1.779	0.359	0.232	1.789	0.124	0.294	1.698	0.034	0.242	1.634	0.891	0.62	NaN	NaN	NaN	1.71	0.635	0.734	1.716	0.506	0.671	1.74	0.429	0.671	1.76	0.269	0.703	1.775	0.064	0.614
1387	6.935	NaN	NaN	NaN	NaN	NaN	NaN	1.807	0.898	0.341	1.773	0.697	0.278	1.712	0.579	0.29	1.727	0.502	0.283	1.776	0.359	0.231	1.787	0.124	0.292	1.694	0.035	0.241	1.634	0.891	0.62	NaN	NaN	NaN	1.71	0.635	0.734	1.715	0.506	0.671	1.74	0.429	0.671	1.76	0.269	0.703	1.775	0.064	0.614
1388	6.94	NaN	NaN	NaN	NaN	NaN	NaN	1.806	0.898	0.341	1.772	0.697	0.279	1.711	0.579	0.29	1.725	0.503	0.283	1.773	0.359	0.23	1.784	0.125	0.291	1.69	0.035	0.24	1.634	0.891	0.62	NaN	NaN	NaN	1.71	0.635	0.734	1.715	0.507	0.672	1.739	0.429	0.671	1.76	0.269	0.703	1.775	0.064	0.614
1389	6.945	NaN	NaN	NaN	NaN	NaN	NaN	1.806	0.898	0.341	1.77	0.697	0.279	1.709	0.579	0.29	1.723	0.503	0.282	1.77	0.359	0.228	1.782	0.125	0.289	1.687	0.035	0.239	1.634	0.891	0.62	NaN	NaN	NaN	1.71	0.635	0.735	1.715	0.507	0.673	1.739	0.429	0.671	1.76	0.269	0.703	1.775	0.064	0.614
1390	6.95	NaN	NaN	NaN	NaN	NaN	NaN	1.805	0.898	0.34	1.77	0.697	0.279	1.708	0.579	0.29	1.721	0.503	0.282	1.767	0.359	0.227	1.779	0.124	0.288	1.683	0.035	0.238	1.634	0.891	0.621	NaN	NaN	NaN	1.71	0.635	0.735	1.714	0.508	0.673	1.738	0.429	0.672	1.76	0.269	0.703	1.775	0.064	0.614
1391	6.955	NaN	NaN	NaN	NaN	NaN	NaN	1.805	0.898	0.34	1.769	0.697	0.279	1.707	0.58	0.29	1.72	0.503	0.282	1.763	0.359	0.226	1.776	0.125	0.286	1.679	0.036	0.237	1.634	0.891	0.621	NaN	NaN	NaN	1.71	0.635	0.735	1.714	0.508	0.674	1.738	0.429	0.672	1.76	0.269	0.703	1.775	0.064	0.614
1392	6.96	NaN	NaN	NaN	NaN	NaN	NaN	1.804	0.898	0.34	1.768	0.697	0.279	1.706	0.58	0.29	1.718	0.503	0.282	1.76	0.359	0.225	1.774	0.125	0.284	1.676	0.037	0.236	1.637	0.89	0.621	NaN	NaN	NaN	1.711	0.635	0.735	1.714	0.508	0.674	1.737	0.429	0.672	1.759	0.269	0.703	1.775	0.064	0.614
1393	6.965	NaN	NaN	NaN	NaN	NaN	NaN	1.803	0.898	0.34	1.767	0.697	0.279	1.704	0.58	0.29	1.717	0.503	0.281	1.758	0.359	0.224	1.771	0.124	0.282	1.672	0.037	0.235	1.644	0.889	0.623	NaN	NaN	NaN	1.711	0.635	0.736	1.713	0.508	0.674	1.737	0.429	0.673	1.759	0.269	0.703	1.775	0.065	0.614
1394	6.97	NaN	NaN	NaN	NaN	NaN	NaN	1.803	0.898	0.34	1.766	0.697	0.279	1.703	0.58	0.29	1.715	0.502	0.281	1.755	0.359	0.223	1.768	0.124	0.28	1.668	0.038	0.233	1.645	0.888	0.624	NaN	NaN	NaN	1.711	0.635	0.736	1.713	0.507	0.675	1.736	0.428	0.673	1.759	0.269	0.703	1.774	0.065	0.614
1395	6.975	NaN	NaN	NaN	NaN	NaN	NaN	1.802	0.897	0.339	1.765	0.697	0.279	1.702	0.579	0.291	1.714	0.502	0.281	1.753	0.359	0.222	1.765	0.124	0.278	1.664	0.038	0.232	1.645	0.888	0.624	NaN	NaN	NaN	1.71	0.635	0.736	1.712	0.507	0.675	1.734	0.427	0.673	1.758	0.268	0.703	1.774	0.065	0.614
1396	6.98	NaN	NaN	NaN	NaN	NaN	NaN	1.802	0.897	0.339	1.764	0.697	0.279	1.701	0.58	0.291	1.712	0.502	0.281	1.75	0.359	0.221	1.762	0.124	0.276	1.661	0.038	0.231	1.645	0.888	0.624	NaN	NaN	NaN	1.709	0.633	0.736	1.711	0.507	0.675	1.733	0.426	0.673	1.758	0.268	0.703	1.774	0.065	0.614
1397	6.985	NaN	NaN	NaN	NaN	NaN	NaN	1.801	0.897	0.339	1.763	0.697	0.278	1.701	0.58	0.291	1.711	0.502	0.281	1.748	0.359	0.22	1.759	0.123	0.274	1.657	0.038	0.23	NaN	NaN	NaN	NaN	NaN	NaN	1.709	0.633	0.736	1.71	0.505	0.674	1.732	0.426	0.672	1.757	0.267	0.703	1.774	0.065	0.614
1398	6.99	NaN	NaN	NaN	NaN	NaN	NaN	1.801	0.897	0.338	1.763	0.697	0.278	1.7	0.58	0.29	1.71	0.502	0.281	1.745	0.359	0.219	1.756	0.123	0.273	1.653	0.038	0.228	NaN	NaN	NaN	NaN	NaN	NaN	1.71	0.632	0.736	1.71	0.504	0.674	1.732	0.426	0.673	1.757	0.267	0.703	1.774	0.065	0.613
1399	6.995	NaN	NaN	NaN	NaN	NaN	NaN	1.8	0.896	0.338	1.762	0.697	0.278	1.699	0.579	0.29	1.709	0.502	0.281	1.743	0.359	0.219	1.753	0.122	0.271	1.649	0.039	0.226	1.64	0.885	0.623	NaN	NaN	NaN	1.71	0.633	0.736	1.71	0.504	0.674	1.733	0.427	0.674	1.757	0.267	0.703	1.774	0.065	0.613
1400	7	NaN	NaN	NaN	NaN	NaN	NaN	1.8	0.896	0.338	1.761	0.696	0.278	1.697	0.578	0.291	1.707	0.501	0.281	1.741	0.358	0.218	1.75	0.121	0.27	1.646	0.039	0.225	1.64	0.885	0.623	NaN	NaN	NaN	1.712	0.633	0.736	1.71	0.504	0.674	1.733	0.427	0.674	1.757	0.267	0.703	1.774	0.065	0.613
1401	7.005	NaN	NaN	NaN	NaN	NaN	NaN	1.8	0.896	0.337	1.76	0.695	0.279	1.696	0.577	0.291	1.706	0.501	0.282	1.739	0.358	0.217	1.746	0.121	0.268	1.642	0.039	0.224	1.639	0.885	0.623	NaN	NaN	NaN	1.713	0.634	0.736	1.71	0.504	0.674	1.733	0.427	0.674	1.757	0.267	0.703	1.774	0.065	0.613
1402	7.01	NaN	NaN	NaN	NaN	NaN	NaN	1.799	0.895	0.337	1.759	0.694	0.279	1.695	0.576	0.292	1.705	0.501	0.282	1.737	0.357	0.216	1.744	0.12	0.266	1.638	0.04	0.222	1.639	0.885	0.623	NaN	NaN	NaN	1.714	0.634	0.736	1.71	0.504	0.674	1.733	0.427	0.674	1.757	0.267	0.702	1.774	0.065	0.613
1403	7.015	NaN	NaN	NaN	NaN	NaN	NaN	1.798	0.894	0.337	1.758	0.693	0.28	1.695	0.576	0.292	1.705	0.5	0.281	1.735	0.357	0.216	1.741	0.12	0.265	1.634	0.039	0.22	1.644	0.883	0.626	NaN	NaN	NaN	1.714	0.633	0.737	1.711	0.504	0.674	1.733	0.426	0.673	1.757	0.267	0.702	1.774	0.064	0.613
1404	7.02	NaN	NaN	NaN	NaN	NaN	NaN	1.797	0.894	0.337	1.758	0.693	0.28	1.695	0.576	0.292	1.704	0.5	0.282	1.733	0.357	0.216	1.738	0.119	0.263	1.63	0.04	0.219	1.651	0.881	0.628	NaN	NaN	NaN	1.715	0.633	0.737	1.711	0.503	0.674	1.733	0.425	0.673	1.758	0.267	0.702	1.775	0.064	0.613
1405	7.025	NaN	NaN	NaN	NaN	NaN	NaN	1.797	0.893	0.337	1.758	0.692	0.28	1.695	0.575	0.293	1.703	0.499	0.282	1.732	0.356	0.215	1.735	0.118	0.261	1.626	0.04	0.218	1.645	0.882	0.626	NaN	NaN	NaN	1.716	0.633	0.737	1.711	0.503	0.674	1.733	0.426	0.673	1.758	0.267	0.702	1.775	0.064	0.613
1406	7.03	NaN	NaN	NaN	NaN	NaN	NaN	1.796	0.892	0.337	1.758	0.692	0.28	1.694	0.575	0.294	1.702	0.499	0.283	1.73	0.356	0.214	1.731	0.117	0.26	1.622	0.04	0.217	1.648	0.881	0.627	NaN	NaN	NaN	1.716	0.633	0.737	1.711	0.503	0.674	1.734	0.426	0.674	1.758	0.267	0.702	1.775	0.064	0.613
1407	7.035	NaN	NaN	NaN	NaN	NaN	NaN	1.795	0.891	0.337	1.758	0.691	0.28	1.694	0.574	0.295	1.701	0.498	0.283	1.728	0.355	0.214	1.728	0.117	0.259	1.619	0.04	0.215	1.653	0.88	0.629	NaN	NaN	NaN	1.717	0.633	0.737	1.711	0.503	0.674	1.734	0.426	0.674	1.758	0.267	0.702	1.775	0.064	0.614
1408	7.04	NaN	NaN	NaN	NaN	NaN	NaN	1.795	0.891	0.337	1.757	0.691	0.28	1.693	0.573	0.296	1.701	0.498	0.284	1.727	0.355	0.214	1.725	0.116	0.257	1.615	0.041	0.213	1.645	0.882	0.627	NaN	NaN	NaN	1.717	0.632	0.737	1.711	0.503	0.674	1.734	0.427	0.674	1.758	0.267	0.702	1.775	0.064	0.614
1409	7.045	NaN	NaN	NaN	NaN	NaN	NaN	1.794	0.89	0.336	1.757	0.69	0.281	1.693	0.572	0.296	1.701	0.498	0.284	1.725	0.354	0.214	1.722	0.116	0.256	1.611	0.041	0.212	1.643	0.882	0.626	NaN	NaN	NaN	1.718	0.632	0.737	1.71	0.503	0.675	1.733	0.427	0.674	1.759	0.267	0.703	1.775	0.064	0.614
1410	7.05	NaN	NaN	NaN	NaN	NaN	NaN	1.794	0.889	0.336	1.757	0.689	0.281	1.694	0.572	0.296	1.701	0.497	0.284	1.724	0.354	0.214	1.719	0.115	0.254	1.608	0.042	0.211	1.643	0.882	0.626	NaN	NaN	NaN	1.718	0.632	0.737	1.71	0.503	0.675	1.733	0.426	0.674	1.758	0.267	0.703	1.775	0.064	0.614
1411	7.055	NaN	NaN	NaN	NaN	NaN	NaN	1.794	0.889	0.336	1.757	0.688	0.282	1.694	0.572	0.296	1.7	0.496	0.285	1.723	0.354	0.214	1.716	0.115	0.253	1.604	0.042	0.21	1.643	0.882	0.626	NaN	NaN	NaN	1.718	0.632	0.737	1.71	0.503	0.675	1.733	0.426	0.674	1.758	0.266	0.703	1.775	0.064	0.614
1412	7.06	NaN	NaN	NaN	NaN	NaN	NaN	1.794	0.889	0.335	1.757	0.687	0.282	1.695	0.571	0.297	1.699	0.495	0.286	1.721	0.353	0.213	1.712	0.114	0.252	1.6	0.042	0.209	1.647	0.882	0.627	NaN	NaN	NaN	1.718	0.632	0.737	1.711	0.504	0.676	1.733	0.426	0.674	1.758	0.266	0.703	1.775	0.064	0.614
1413	7.065	NaN	NaN	NaN	NaN	NaN	NaN	1.794	0.888	0.335	1.757	0.687	0.282	1.694	0.571	0.297	1.699	0.495	0.286	1.72	0.352	0.213	1.709	0.113	0.251	1.596	0.043	0.207	1.657	0.879	0.63	NaN	NaN	NaN	1.717	0.632	0.738	1.71	0.504	0.677	1.732	0.426	0.675	1.758	0.266	0.703	1.775	0.064	0.614
1414	7.07	NaN	NaN	NaN	NaN	NaN	NaN	1.793	0.888	0.335	1.758	0.687	0.282	1.694	0.569	0.298	1.698	0.494	0.286	1.718	0.352	0.214	1.706	0.112	0.251	1.593	0.043	0.206	1.659	0.879	0.631	NaN	NaN	NaN	1.717	0.632	0.738	1.71	0.505	0.677	1.732	0.426	0.675	1.758	0.266	0.703	1.775	0.064	0.614
1415	7.075	NaN	NaN	NaN	NaN	NaN	NaN	1.793	0.888	0.335	1.758	0.686	0.283	1.693	0.567	0.298	1.698	0.494	0.287	1.717	0.351	0.214	1.703	0.112	0.25	1.589	0.044	0.205	1.66	0.879	0.631	NaN	NaN	NaN	1.716	0.631	0.738	1.709	0.504	0.677	1.731	0.426	0.675	1.757	0.266	0.703	1.775	0.064	0.614
1416	7.08	NaN	NaN	NaN	NaN	NaN	NaN	1.793	0.887	0.334	1.758	0.685	0.283	1.694	0.567	0.299	1.699	0.493	0.287	1.716	0.351	0.214	1.7	0.111	0.25	1.585	0.044	0.205	1.66	0.879	0.63	NaN	NaN	NaN	1.715	0.631	0.739	1.708	0.504	0.677	1.729	0.425	0.675	1.757	0.266	0.704	1.775	0.064	0.614
1417	7.085	NaN	NaN	NaN	NaN	NaN	NaN	1.793	0.887	0.334	1.757	0.683	0.284	1.694	0.566	0.3	1.699	0.493	0.287	1.715	0.35	0.214	1.697	0.111	0.25	1.582	0.045	0.204	1.659	0.879	0.63	NaN	NaN	NaN	1.714	0.631	0.739	1.707	0.504	0.677	1.728	0.424	0.674	1.757	0.266	0.704	1.775	0.064	0.614
1418	7.09	NaN	NaN	NaN	NaN	NaN	NaN	1.792	0.886	0.334	1.757	0.682	0.284	1.694	0.565	0.3	1.699	0.492	0.287	1.714	0.349	0.214	1.694	0.11	0.249	1.578	0.045	0.204	1.659	0.879	0.63	NaN	NaN	NaN	1.713	0.631	0.739	1.705	0.503	0.677	1.726	0.423	0.675	1.756	0.266	0.704	1.775	0.064	0.614
1419	7.095	NaN	NaN	NaN	NaN	NaN	NaN	1.791	0.885	0.334	1.758	0.681	0.284	1.695	0.565	0.3	1.698	0.491	0.288	1.712	0.348	0.214	1.691	0.109	0.249	1.574	0.045	0.203	1.658	0.879	0.63	NaN	NaN	NaN	1.712	0.63	0.738	1.704	0.503	0.677	1.725	0.422	0.675	1.755	0.266	0.704	1.775	0.064	0.614
1420	7.1	NaN	NaN	NaN	NaN	NaN	NaN	1.79	0.884	0.334	1.759	0.681	0.284	1.695	0.564	0.3	1.698	0.49	0.289	1.711	0.347	0.214	1.688	0.109	0.249	1.571	0.046	0.203	NaN	NaN	NaN	NaN	NaN	NaN	1.711	0.63	0.738	1.703	0.503	0.677	1.724	0.423	0.675	1.755	0.266	0.704	1.775	0.064	0.614
1421	7.105	NaN	NaN	NaN	NaN	NaN	NaN	1.79	0.884	0.334	1.759	0.681	0.284	1.695	0.563	0.299	1.698	0.489	0.289	1.71	0.346	0.214	1.685	0.108	0.249	1.567	0.046	0.203	NaN	NaN	NaN	NaN	NaN	NaN	1.71	0.63	0.738	1.702	0.502	0.677	1.724	0.424	0.675	1.754	0.266	0.704	1.775	0.064	0.613
1422	7.11	NaN	NaN	NaN	NaN	NaN	NaN	1.79	0.883	0.334	1.759	0.68	0.284	1.695	0.563	0.3	1.697	0.488	0.29	1.709	0.345	0.214	1.682	0.107	0.249	1.563	0.046	0.203	NaN	NaN	NaN	NaN	NaN	NaN	1.71	0.63	0.738	1.7	0.502	0.677	1.722	0.424	0.675	1.753	0.266	0.704	1.775	0.064	0.613
1423	7.115	NaN	NaN	NaN	NaN	NaN	NaN	1.789	0.883	0.334	1.76	0.68	0.283	1.696	0.562	0.3	1.697	0.487	0.29	1.708	0.345	0.214	1.679	0.107	0.25	1.56	0.046	0.203	1.638	0.88	0.622	NaN	NaN	NaN	1.709	0.629	0.739	1.698	0.5	0.676	1.721	0.423	0.676	1.753	0.266	0.704	1.775	0.064	0.613
1424	7.12	NaN	NaN	NaN	NaN	NaN	NaN	1.789	0.883	0.334	1.76	0.679	0.283	1.696	0.561	0.3	1.697	0.487	0.29	1.708	0.344	0.215	1.675	0.106	0.25	1.557	0.047	0.203	1.637	0.879	0.622	NaN	NaN	NaN	1.707	0.629	0.739	1.697	0.5	0.676	1.721	0.423	0.676	1.751	0.265	0.704	1.774	0.065	0.613
1425	7.125	NaN	NaN	NaN	NaN	NaN	NaN	1.789	0.882	0.334	1.761	0.679	0.283	1.696	0.56	0.301	1.698	0.487	0.291	1.706	0.343	0.216	1.673	0.105	0.25	1.554	0.047	0.203	1.636	0.88	0.623	NaN	NaN	NaN	1.706	0.628	0.739	1.697	0.501	0.677	1.72	0.423	0.675	1.751	0.266	0.704	1.774	0.065	0.613
1426	7.13	NaN	NaN	NaN	NaN	NaN	NaN	1.788	0.882	0.333	1.761	0.678	0.283	1.696	0.559	0.302	1.698	0.486	0.291	1.706	0.343	0.217	1.67	0.104	0.25	1.55	0.047	0.203	1.636	0.88	0.623	NaN	NaN	NaN	1.705	0.628	0.739	1.697	0.501	0.677	1.719	0.423	0.675	1.75	0.266	0.704	1.774	0.065	0.613
1427	7.135	NaN	NaN	NaN	NaN	NaN	NaN	1.788	0.882	0.333	1.761	0.677	0.284	1.696	0.559	0.302	1.697	0.485	0.292	1.705	0.342	0.217	1.667	0.104	0.251	1.547	0.048	0.204	1.635	0.879	0.623	NaN	NaN	NaN	1.704	0.628	0.739	1.696	0.501	0.677	1.719	0.423	0.675	1.75	0.265	0.704	1.774	0.065	0.613
1428	7.14	NaN	NaN	NaN	NaN	NaN	NaN	1.788	0.881	0.333	1.761	0.676	0.283	1.697	0.558	0.302	1.697	0.483	0.292	1.704	0.341	0.218	1.664	0.103	0.252	1.544	0.048	0.204	1.634	0.879	0.622	NaN	NaN	NaN	1.703	0.627	0.738	1.695	0.501	0.677	1.718	0.423	0.675	1.749	0.265	0.703	1.773	0.065	0.612
1429	7.145	NaN	NaN	NaN	NaN	NaN	NaN	1.788	0.881	0.333	1.761	0.675	0.283	1.698	0.558	0.302	1.697	0.483	0.293	1.703	0.34	0.218	1.662	0.102	0.253	1.541	0.047	0.204	1.635	0.878	0.622	NaN	NaN	NaN	1.702	0.627	0.738	1.694	0.5	0.676	1.716	0.422	0.675	1.748	0.265	0.703	1.773	0.065	0.612
1430	7.15	NaN	NaN	NaN	NaN	NaN	NaN	1.788	0.88	0.332	1.761	0.674	0.283	1.698	0.557	0.302	1.698	0.482	0.293	1.702	0.339	0.219	1.659	0.102	0.253	1.538	0.047	0.205	1.639	0.877	0.623	NaN	NaN	NaN	1.701	0.626	0.737	1.693	0.5	0.676	1.716	0.422	0.674	1.748	0.265	0.703	1.773	0.065	0.612
1431	7.155	NaN	NaN	NaN	NaN	NaN	NaN	1.787	0.879	0.332	1.761	0.673	0.283	1.698	0.556	0.302	1.698	0.482	0.294	1.702	0.338	0.22	1.657	0.101	0.254	1.535	0.047	0.206	1.64	0.876	0.623	NaN	NaN	NaN	1.701	0.626	0.737	1.693	0.5	0.676	1.715	0.421	0.674	1.748	0.265	0.703	1.773	0.065	0.612
1432	7.16	NaN	NaN	NaN	NaN	NaN	NaN	1.787	0.879	0.332	1.761	0.672	0.283	1.698	0.553	0.302	1.698	0.481	0.295	1.702	0.337	0.22	1.654	0.1	0.255	1.532	0.047	0.207	1.641	0.874	0.623	NaN	NaN	NaN	1.7	0.626	0.737	1.692	0.5	0.676	1.714	0.42	0.674	1.747	0.265	0.703	1.773	0.065	0.612
1433	7.165	NaN	NaN	NaN	NaN	NaN	NaN	1.787	0.878	0.332	1.76	0.671	0.283	1.697	0.552	0.302	1.697	0.48	0.296	1.701	0.336	0.221	1.652	0.1	0.256	1.53	0.047	0.208	1.642	0.873	0.623	NaN	NaN	NaN	1.699	0.625	0.737	1.692	0.5	0.676	1.714	0.421	0.674	1.747	0.265	0.703	1.773	0.065	0.612
1434	7.17	NaN	NaN	NaN	NaN	NaN	NaN	1.787	0.877	0.332	1.76	0.67	0.283	1.698	0.551	0.303	1.697	0.479	0.296	1.7	0.335	0.222	1.649	0.099	0.257	1.527	0.046	0.209	1.64	0.873	0.623	NaN	NaN	NaN	1.698	0.626	0.737	1.691	0.5	0.676	1.714	0.421	0.674	1.746	0.265	0.703	1.773	0.065	0.612
1435	7.175	NaN	NaN	NaN	NaN	NaN	NaN	1.786	0.876	0.332	1.761	0.67	0.283	1.698	0.55	0.303	1.697	0.478	0.297	1.699	0.334	0.223	1.647	0.098	0.258	1.524	0.046	0.21	1.634	0.874	0.621	NaN	NaN	NaN	1.697	0.626	0.737	1.69	0.5	0.677	1.713	0.421	0.674	1.746	0.264	0.703	1.773	0.065	0.612
1436	7.18	NaN	NaN	NaN	NaN	NaN	NaN	1.786	0.876	0.332	1.761	0.669	0.283	1.699	0.55	0.304	1.697	0.477	0.297	1.699	0.333	0.224	1.645	0.098	0.259	1.522	0.045	0.211	1.636	0.873	0.622	NaN	NaN	NaN	1.696	0.626	0.737	1.689	0.499	0.677	1.712	0.421	0.675	1.745	0.264	0.703	1.773	0.065	0.612
1437	7.185	NaN	NaN	NaN	NaN	NaN	NaN	1.786	0.875	0.332	1.762	0.668	0.283	1.7	0.55	0.305	1.697	0.477	0.298	1.698	0.332	0.225	1.643	0.097	0.26	1.52	0.045	0.212	1.642	0.872	0.623	NaN	NaN	NaN	1.695	0.625	0.737	1.688	0.499	0.677	1.711	0.421	0.675	1.745	0.264	0.703	1.773	0.065	0.612
1438	7.19	NaN	NaN	NaN	NaN	NaN	NaN	1.786	0.873	0.332	1.762	0.668	0.283	1.699	0.549	0.305	1.697	0.475	0.299	1.697	0.331	0.225	1.641	0.096	0.261	1.518	0.044	0.213	1.645	0.872	0.624	NaN	NaN	NaN	1.694	0.625	0.737	1.687	0.498	0.677	1.71	0.421	0.675	1.744	0.264	0.703	1.773	0.065	0.612
1439	7.195	NaN	NaN	NaN	NaN	NaN	NaN	1.786	0.873	0.332	1.762	0.666	0.283	1.699	0.548	0.306	1.696	0.475	0.3	1.697	0.33	0.226	1.639	0.096	0.262	1.516	0.044	0.214	1.646	0.871	0.624	NaN	NaN	NaN	1.694	0.625	0.738	1.686	0.497	0.676	1.71	0.421	0.675	1.744	0.264	0.703	1.773	0.065	0.612
1440	7.2	NaN	NaN	NaN	NaN	NaN	NaN	1.786	0.872	0.331	1.762	0.664	0.284	1.698	0.547	0.306	1.696	0.474	0.301	1.696	0.329	0.228	1.637	0.095	0.263	1.514	0.044	0.215	1.648	0.871	0.624	NaN	NaN	NaN	1.693	0.625	0.737	1.684	0.496	0.676	1.709	0.42	0.675	1.744	0.264	0.703	1.773	0.065	0.612
1441	7.205	NaN	NaN	NaN	NaN	NaN	NaN	1.787	0.871	0.331	1.762	0.663	0.284	1.698	0.546	0.307	1.696	0.474	0.301	1.695	0.328	0.229	1.636	0.095	0.265	1.513	0.043	0.217	1.649	0.87	0.624	NaN	NaN	NaN	1.692	0.625	0.737	1.684	0.497	0.676	1.708	0.419	0.674	1.743	0.264	0.704	1.773	0.065	0.612
1442	7.21	NaN	NaN	NaN	NaN	NaN	NaN	1.787	0.871	0.331	1.762	0.662	0.285	1.698	0.545	0.307	1.696	0.473	0.302	1.695	0.328	0.23	1.635	0.094	0.266	1.511	0.043	0.218	1.65	0.87	0.625	NaN	NaN	NaN	1.691	0.625	0.737	1.684	0.498	0.677	1.707	0.419	0.675	1.743	0.264	0.704	1.773	0.065	0.612
1443	7.215	NaN	NaN	NaN	NaN	NaN	NaN	1.787	0.871	0.331	1.763	0.662	0.285	1.698	0.545	0.308	1.695	0.471	0.303	1.694	0.327	0.231	1.633	0.094	0.267	1.51	0.042	0.219	NaN	NaN	NaN	NaN	NaN	NaN	1.69	0.624	0.736	1.684	0.498	0.677	1.707	0.42	0.675	1.742	0.264	0.704	1.773	0.065	0.612
1444	7.22	NaN	NaN	NaN	NaN	NaN	NaN	1.787	0.87	0.33	1.764	0.661	0.286	1.698	0.544	0.309	1.694	0.471	0.304	1.693	0.326	0.232	1.632	0.093	0.268	1.508	0.041	0.22	NaN	NaN	NaN	NaN	NaN	NaN	1.689	0.623	0.736	1.683	0.498	0.677	1.706	0.42	0.675	1.742	0.264	0.704	1.773	0.065	0.612
1445	7.225	NaN	NaN	NaN	NaN	NaN	NaN	1.787	0.87	0.33	1.764	0.66	0.286	1.697	0.543	0.31	1.694	0.47	0.304	1.693	0.325	0.233	1.631	0.093	0.269	1.507	0.041	0.222	1.629	0.871	0.616	NaN	NaN	NaN	1.689	0.623	0.735	1.683	0.498	0.676	1.706	0.42	0.675	1.742	0.264	0.704	1.773	0.065	0.612
1446	7.23	NaN	NaN	NaN	NaN	NaN	NaN	1.787	0.869	0.33	1.763	0.658	0.287	1.697	0.542	0.311	1.694	0.47	0.305	1.692	0.324	0.234	1.63	0.092	0.271	1.506	0.04	0.223	1.629	0.871	0.616	NaN	NaN	NaN	1.689	0.623	0.735	1.682	0.497	0.676	1.705	0.419	0.675	1.741	0.264	0.703	1.773	0.065	0.612
1447	7.235	NaN	NaN	NaN	NaN	NaN	NaN	1.787	0.869	0.329	1.764	0.658	0.288	1.696	0.542	0.311	1.693	0.469	0.306	1.692	0.323	0.235	1.629	0.092	0.271	1.506	0.04	0.225	1.627	0.871	0.616	NaN	NaN	NaN	1.688	0.623	0.735	1.682	0.497	0.676	1.704	0.419	0.675	1.741	0.264	0.703	1.773	0.065	0.612
1448	7.24	NaN	NaN	NaN	NaN	NaN	NaN	1.787	0.868	0.329	1.764	0.657	0.289	1.696	0.541	0.312	1.692	0.468	0.307	1.691	0.323	0.236	1.629	0.091	0.273	1.505	0.039	0.226	1.626	0.871	0.616	NaN	NaN	NaN	1.688	0.624	0.735	1.681	0.497	0.676	1.703	0.418	0.675	1.741	0.264	0.703	1.773	0.065	0.612
1449	7.245	NaN	NaN	NaN	NaN	NaN	NaN	1.787	0.867	0.328	1.764	0.656	0.289	1.695	0.54	0.313	1.691	0.467	0.308	1.69	0.322	0.237	1.628	0.091	0.274	1.504	0.038	0.227	1.625	0.872	0.615	NaN	NaN	NaN	1.687	0.624	0.736	1.68	0.497	0.675	1.703	0.418	0.674	1.74	0.264	0.703	1.773	0.065	0.612
1450	7.25	NaN	NaN	NaN	NaN	NaN	NaN	1.787	0.867	0.328	1.764	0.655	0.29	1.694	0.539	0.314	1.691	0.467	0.308	1.69	0.322	0.238	1.627	0.09	0.274	1.503	0.037	0.229	1.624	0.872	0.615	NaN	NaN	NaN	1.687	0.624	0.736	1.679	0.497	0.675	1.702	0.418	0.674	1.739	0.264	0.702	1.773	0.065	0.612
1451	7.255	NaN	NaN	NaN	NaN	NaN	NaN	1.787	0.866	0.328	1.763	0.653	0.291	1.694	0.539	0.314	1.69	0.466	0.309	1.689	0.321	0.239	1.627	0.09	0.275	1.502	0.036	0.23	1.623	0.872	0.615	NaN	NaN	NaN	1.686	0.624	0.736	1.678	0.496	0.675	1.702	0.418	0.674	1.739	0.264	0.702	1.773	0.065	0.612
1452	7.26	NaN	NaN	NaN	NaN	NaN	NaN	1.786	0.865	0.329	1.763	0.652	0.291	1.693	0.538	0.315	1.689	0.465	0.31	1.688	0.32	0.24	1.626	0.089	0.275	1.501	0.035	0.231	1.623	0.872	0.614	NaN	NaN	NaN	1.685	0.624	0.736	1.677	0.496	0.675	1.701	0.418	0.674	1.738	0.263	0.702	1.773	0.065	0.611
1453	7.265	NaN	NaN	NaN	NaN	NaN	NaN	1.785	0.864	0.329	1.764	0.652	0.292	1.692	0.537	0.316	1.688	0.465	0.311	1.687	0.32	0.24	1.625	0.089	0.276	1.5	0.033	0.233	1.622	0.872	0.614	NaN	NaN	NaN	1.684	0.624	0.736	1.676	0.496	0.674	1.701	0.418	0.674	1.738	0.263	0.702	1.773	0.065	0.611
1454	7.27	NaN	NaN	NaN	NaN	NaN	NaN	1.784	0.863	0.329	1.763	0.651	0.293	1.691	0.536	0.317	1.687	0.465	0.311	1.686	0.319	0.241	1.624	0.088	0.276	1.499	0.032	0.234	1.622	0.871	0.614	NaN	NaN	NaN	1.683	0.624	0.736	1.675	0.496	0.674	1.7	0.419	0.673	1.737	0.263	0.701	1.773	0.066	0.611
1455	7.275	NaN	NaN	NaN	NaN	NaN	NaN	1.783	0.862	0.329	1.763	0.65	0.294	1.691	0.536	0.318	1.686	0.465	0.312	1.685	0.319	0.241	1.623	0.088	0.276	1.498	0.031	0.235	1.622	0.871	0.614	NaN	NaN	NaN	1.681	0.624	0.735	1.675	0.496	0.674	1.7	0.418	0.673	1.736	0.263	0.701	1.773	0.066	0.611
1456	7.28	NaN	NaN	NaN	NaN	NaN	NaN	1.783	0.862	0.328	1.762	0.649	0.294	1.69	0.536	0.318	1.685	0.463	0.312	1.684	0.319	0.241	1.621	0.087	0.275	1.496	0.03	0.236	1.622	0.87	0.614	NaN	NaN	NaN	1.679	0.622	0.733	1.674	0.495	0.673	1.699	0.418	0.672	1.736	0.263	0.701	1.773	0.066	0.611
1457	7.285	NaN	NaN	NaN	NaN	NaN	NaN	1.782	0.861	0.328	1.762	0.648	0.294	1.689	0.535	0.318	1.684	0.462	0.313	1.682	0.318	0.242	1.62	0.086	0.275	1.495	0.028	0.236	1.623	0.869	0.614	NaN	NaN	NaN	1.678	0.622	0.733	1.673	0.495	0.673	1.698	0.418	0.672	1.735	0.263	0.701	1.773	0.066	0.611
1458	7.29	NaN	NaN	NaN	NaN	NaN	NaN	1.782	0.861	0.327	1.761	0.647	0.294	1.688	0.533	0.319	1.683	0.462	0.313	1.681	0.318	0.242	1.618	0.086	0.275	1.495	0.027	0.237	1.623	0.868	0.614	NaN	NaN	NaN	1.677	0.622	0.732	1.672	0.496	0.673	1.697	0.418	0.671	1.734	0.263	0.701	1.773	0.066	0.611
1459	7.295	NaN	NaN	NaN	NaN	NaN	NaN	1.781	0.86	0.327	1.761	0.646	0.295	1.687	0.532	0.319	1.682	0.462	0.313	1.679	0.318	0.242	1.617	0.086	0.275	1.494	0.025	0.238	1.623	0.867	0.615	NaN	NaN	NaN	1.676	0.622	0.732	1.672	0.496	0.672	1.696	0.418	0.671	1.733	0.263	0.7	1.773	0.066	0.611
1460	7.3	NaN	NaN	NaN	NaN	NaN	NaN	1.78	0.859	0.328	1.76	0.646	0.295	1.686	0.532	0.319	1.682	0.462	0.313	1.678	0.318	0.242	1.616	0.086	0.275	1.493	0.024	0.238	1.626	0.866	0.615	NaN	NaN	NaN	1.675	0.622	0.731	1.671	0.496	0.672	1.696	0.418	0.671	1.732	0.262	0.7	1.773	0.066	0.611
1461	7.305	NaN	NaN	NaN	NaN	NaN	NaN	1.778	0.858	0.328	1.759	0.645	0.295	1.686	0.532	0.319	1.681	0.462	0.313	1.676	0.317	0.241	1.615	0.085	0.274	1.493	0.023	0.238	1.631	0.865	0.617	NaN	NaN	NaN	1.675	0.622	0.731	1.671	0.496	0.671	1.695	0.417	0.671	1.731	0.262	0.7	1.773	0.066	0.611
1462	7.31	NaN	NaN	NaN	NaN	NaN	NaN	1.777	0.857	0.328	1.757	0.643	0.296	1.685	0.531	0.319	1.681	0.462	0.313	1.675	0.317	0.241	1.614	0.085	0.274	1.492	0.022	0.238	1.632	0.865	0.617	NaN	NaN	NaN	1.674	0.623	0.731	1.67	0.496	0.671	1.695	0.417	0.671	1.731	0.263	0.699	1.773	0.066	0.611
1463	7.315	NaN	NaN	NaN	NaN	NaN	NaN	1.776	0.857	0.328	1.757	0.643	0.296	1.684	0.53	0.318	1.68	0.461	0.313	1.673	0.317	0.24	1.613	0.084	0.274	1.492	0.021	0.237	1.631	0.865	0.617	NaN	NaN	NaN	1.673	0.623	0.731	1.669	0.495	0.67	1.695	0.417	0.67	1.731	0.263	0.699	1.773	0.066	0.611
1464	7.32	NaN	NaN	NaN	NaN	NaN	NaN	1.776	0.857	0.328	1.757	0.643	0.296	1.683	0.529	0.319	1.678	0.461	0.313	1.672	0.318	0.24	1.612	0.084	0.274	1.492	0.021	0.237	1.63	0.865	0.617	NaN	NaN	NaN	1.672	0.623	0.73	1.669	0.495	0.67	1.694	0.417	0.67	1.73	0.262	0.698	1.773	0.066	0.611
1465	7.325	NaN	NaN	NaN	NaN	NaN	NaN	1.775	0.857	0.328	1.756	0.642	0.296	1.682	0.529	0.319	1.677	0.46	0.312	1.67	0.318	0.239	1.611	0.084	0.274	1.492	0.021	0.237	1.63	0.865	0.617	NaN	NaN	NaN	1.672	0.623	0.73	1.668	0.495	0.669	1.693	0.417	0.67	1.73	0.262	0.698	1.773	0.066	0.611
1466	7.33	NaN	NaN	NaN	NaN	NaN	NaN	1.774	0.856	0.327	1.756	0.642	0.297	1.681	0.529	0.319	1.676	0.46	0.312	1.668	0.317	0.239	1.611	0.083	0.274	1.492	0.021	0.237	1.629	0.865	0.617	NaN	NaN	NaN	1.671	0.623	0.73	1.668	0.495	0.669	1.693	0.417	0.67	1.73	0.262	0.698	1.773	0.066	0.611
1467	7.335	NaN	NaN	NaN	NaN	NaN	NaN	1.772	0.855	0.328	1.755	0.642	0.297	1.68	0.528	0.318	1.675	0.459	0.312	1.666	0.317	0.238	1.61	0.083	0.274	1.492	0.021	0.237	1.627	0.865	0.617	NaN	NaN	NaN	1.671	0.623	0.73	1.667	0.495	0.669	1.692	0.417	0.669	1.729	0.262	0.698	1.773	0.066	0.611
1468	7.34	NaN	NaN	NaN	NaN	NaN	NaN	1.77	0.853	0.328	1.754	0.642	0.298	1.679	0.528	0.318	1.674	0.459	0.312	1.665	0.317	0.238	1.61	0.083	0.274	1.492	0.021	0.237	1.625	0.866	0.617	NaN	NaN	NaN	1.67	0.623	0.729	1.667	0.495	0.669	1.692	0.417	0.669	1.729	0.262	0.698	1.773	0.066	0.611
1469	7.345	NaN	NaN	NaN	NaN	NaN	NaN	1.769	0.853	0.328	1.753	0.642	0.297	1.678	0.528	0.318	1.673	0.459	0.311	1.663	0.317	0.237	1.61	0.083	0.274	1.492	0.021	0.237	1.624	0.866	0.616	NaN	NaN	NaN	1.67	0.623	0.729	1.666	0.495	0.669	1.692	0.417	0.669	1.729	0.262	0.698	1.773	0.066	0.61
1470	7.35	NaN	NaN	NaN	NaN	NaN	NaN	1.768	0.853	0.327	1.753	0.642	0.296	1.678	0.528	0.318	1.672	0.459	0.311	1.662	0.317	0.236	1.61	0.083	0.274	1.492	0.021	0.237	1.62	0.866	0.616	NaN	NaN	NaN	1.669	0.624	0.729	1.666	0.495	0.669	1.692	0.417	0.669	1.729	0.262	0.697	1.773	0.066	0.61
1471	7.355	NaN	NaN	NaN	NaN	NaN	NaN	1.767	0.853	0.327	1.752	0.643	0.296	1.677	0.529	0.318	1.67	0.459	0.31	1.661	0.317	0.236	1.61	0.082	0.274	1.492	0.021	0.236	1.617	0.867	0.615	NaN	NaN	NaN	1.669	0.624	0.729	1.666	0.495	0.669	1.691	0.417	0.668	1.729	0.262	0.697	1.773	0.066	0.61
1472	7.36	NaN	NaN	NaN	NaN	NaN	NaN	1.766	0.853	0.327	1.75	0.643	0.295	1.676	0.529	0.318	1.67	0.459	0.31	1.659	0.317	0.235	1.61	0.082	0.274	1.492	0.021	0.236	1.619	0.866	0.616	NaN	NaN	NaN	1.669	0.624	0.729	1.666	0.495	0.669	1.691	0.417	0.668	1.729	0.262	0.697	1.773	0.066	0.61
1473	7.365	NaN	NaN	NaN	NaN	NaN	NaN	1.765	0.853	0.327	1.749	0.643	0.295	1.674	0.529	0.317	1.669	0.46	0.31	1.658	0.317	0.235	1.61	0.082	0.274	1.491	0.021	0.236	1.617	0.866	0.615	NaN	NaN	NaN	1.669	0.624	0.729	1.666	0.495	0.669	1.691	0.417	0.668	1.729	0.262	0.697	1.772	0.066	0.61
1474	7.37	NaN	NaN	NaN	NaN	NaN	NaN	1.765	0.853	0.326	1.747	0.643	0.294	1.673	0.53	0.317	1.668	0.46	0.31	1.657	0.318	0.235	1.609	0.083	0.274	1.491	0.021	0.236	1.614	0.867	0.615	NaN	NaN	NaN	1.669	0.624	0.729	1.666	0.495	0.669	1.691	0.417	0.668	1.729	0.262	0.697	1.772	0.066	0.61
1475	7.375	NaN	NaN	NaN	NaN	NaN	NaN	1.764	0.853	0.326	1.745	0.643	0.294	1.672	0.53	0.317	1.666	0.46	0.309	1.655	0.318	0.234	1.609	0.083	0.274	1.491	0.021	0.236	1.617	0.867	0.615	NaN	NaN	NaN	1.669	0.624	0.729	1.666	0.495	0.668	1.691	0.417	0.668	1.729	0.262	0.697	1.772	0.066	0.61
1476	7.38	NaN	NaN	NaN	NaN	NaN	NaN	1.764	0.854	0.326	1.744	0.644	0.293	1.671	0.53	0.316	1.666	0.461	0.309	1.654	0.318	0.234	1.609	0.083	0.274	1.491	0.021	0.237	1.616	0.867	0.615	NaN	NaN	NaN	1.669	0.624	0.729	1.666	0.495	0.668	1.691	0.417	0.668	1.729	0.262	0.697	1.772	0.066	0.61
1477	7.385	NaN	NaN	NaN	NaN	NaN	NaN	1.763	0.854	0.326	1.741	0.644	0.292	1.67	0.531	0.316	1.664	0.461	0.308	1.653	0.318	0.234	1.609	0.083	0.274	1.491	0.021	0.237	1.613	0.867	0.615	NaN	NaN	NaN	1.669	0.624	0.729	1.666	0.495	0.668	1.691	0.417	0.668	1.729	0.262	0.697	1.772	0.066	0.61
1478	7.39	NaN	NaN	NaN	NaN	NaN	NaN	1.762	0.854	0.326	1.739	0.644	0.291	1.67	0.532	0.316	1.663	0.461	0.308	1.652	0.318	0.234	1.609	0.083	0.274	1.491	0.021	0.237	1.615	0.868	0.615	NaN	NaN	NaN	1.669	0.624	0.729	1.666	0.495	0.668	1.691	0.417	0.668	1.729	0.262	0.697	1.772	0.066	0.61
1479	7.395	NaN	NaN	NaN	NaN	NaN	NaN	1.761	0.854	0.325	1.737	0.644	0.29	1.669	0.532	0.316	1.662	0.461	0.308	1.651	0.318	0.234	1.609	0.083	0.274	1.491	0.021	0.237	1.615	0.868	0.615	NaN	NaN	NaN	1.669	0.624	0.729	1.666	0.495	0.668	1.691	0.417	0.668	1.729	0.262	0.697	1.772	0.066	0.61
1480	7.4	NaN	NaN	NaN	NaN	NaN	NaN	1.761	0.854	0.325	1.735	0.645	0.29	1.667	0.532	0.315	1.66	0.462	0.307	1.65	0.318	0.234	1.609	0.083	0.274	1.491	0.021	0.237	1.615	0.869	0.615	NaN	NaN	NaN	1.669	0.624	0.729	1.666	0.495	0.668	1.691	0.417	0.668	1.729	0.262	0.697	1.772	0.066	0.61
1481	7.405	NaN	NaN	NaN	NaN	NaN	NaN	1.76	0.855	0.325	1.734	0.646	0.289	1.664	0.532	0.314	1.659	0.462	0.307	1.649	0.318	0.233	1.609	0.083	0.274	1.491	0.021	0.237	1.615	0.869	0.615	NaN	NaN	NaN	1.669	0.624	0.729	1.666	0.495	0.668	1.691	0.417	0.668	1.729	0.262	0.697	1.772	0.066	0.61
1482	7.41	NaN	NaN	NaN	NaN	NaN	NaN	1.759	0.855	0.325	1.731	0.646	0.288	1.662	0.533	0.313	1.658	0.462	0.307	1.648	0.319	0.233	1.609	0.083	0.274	1.491	0.021	0.237	1.616	0.869	0.616	NaN	NaN	NaN	1.669	0.624	0.729	1.666	0.495	0.668	1.691	0.417	0.667	1.729	0.263	0.697	1.772	0.066	0.61
1483	7.415	NaN	NaN	NaN	NaN	NaN	NaN	1.758	0.855	0.325	1.729	0.647	0.287	1.661	0.533	0.312	1.656	0.462	0.306	1.647	0.319	0.233	1.609	0.083	0.274	1.491	0.021	0.237	1.618	0.868	0.617	NaN	NaN	NaN	1.668	0.624	0.729	1.666	0.496	0.668	1.691	0.417	0.667	1.729	0.263	0.697	1.772	0.066	0.61
1484	7.42	NaN	NaN	NaN	NaN	NaN	NaN	1.757	0.855	0.324	1.728	0.648	0.287	1.659	0.533	0.312	1.655	0.462	0.306	1.647	0.319	0.233	1.609	0.083	0.275	1.491	0.021	0.237	1.619	0.868	0.617	NaN	NaN	NaN	1.668	0.624	0.729	1.666	0.496	0.668	1.692	0.418	0.667	1.73	0.263	0.697	1.772	0.066	0.61
1485	7.425	NaN	NaN	NaN	NaN	NaN	NaN	1.756	0.856	0.324	1.726	0.648	0.286	1.658	0.534	0.312	1.654	0.462	0.306	1.646	0.319	0.232	1.609	0.083	0.275	1.491	0.021	0.237	1.619	0.868	0.617	NaN	NaN	NaN	1.668	0.624	0.729	1.666	0.496	0.668	1.692	0.418	0.667	1.73	0.264	0.698	1.772	0.066	0.61
1486	7.43	NaN	NaN	NaN	NaN	NaN	NaN	1.755	0.856	0.324	1.724	0.648	0.285	1.657	0.534	0.311	1.652	0.462	0.306	1.645	0.32	0.232	1.608	0.083	0.275	1.491	0.021	0.237	1.618	0.868	0.617	NaN	NaN	NaN	1.668	0.624	0.729	1.666	0.496	0.668	1.692	0.418	0.667	1.73	0.264	0.698	1.772	0.066	0.61
1487	7.435	NaN	NaN	NaN	NaN	NaN	NaN	1.755	0.856	0.324	1.722	0.648	0.284	1.655	0.534	0.311	1.651	0.463	0.305	1.644	0.32	0.232	1.608	0.083	0.275	1.491	0.021	0.237	1.617	0.868	0.617	NaN	NaN	NaN	1.668	0.624	0.729	1.665	0.495	0.667	1.693	0.418	0.667	1.73	0.264	0.698	1.772	0.066	0.61
1488	7.44	NaN	NaN	NaN	NaN	NaN	NaN	1.754	0.856	0.324	1.72	0.649	0.284	1.652	0.532	0.311	1.65	0.463	0.305	1.644	0.32	0.232	1.608	0.083	0.275	1.491	0.021	0.237	1.617	0.868	0.617	NaN	NaN	NaN	1.668	0.624	0.729	1.665	0.495	0.667	1.693	0.418	0.667	1.73	0.264	0.698	1.772	0.066	0.61
1489	7.445	NaN	NaN	NaN	NaN	NaN	NaN	1.753	0.856	0.323	1.718	0.649	0.284	1.651	0.533	0.311	1.649	0.463	0.304	1.643	0.32	0.232	1.608	0.083	0.275	1.491	0.021	0.237	1.617	0.868	0.617	NaN	NaN	NaN	1.667	0.624	0.729	1.665	0.495	0.667	1.693	0.419	0.667	1.73	0.264	0.698	1.772	0.066	0.61
1490	7.45	NaN	NaN	NaN	NaN	NaN	NaN	1.752	0.856	0.323	1.717	0.649	0.283	1.65	0.533	0.311	1.648	0.463	0.304	1.642	0.32	0.232	1.608	0.084	0.275	1.491	0.021	0.237	1.617	0.868	0.617	NaN	NaN	NaN	1.667	0.624	0.728	1.665	0.494	0.666	1.693	0.419	0.667	1.73	0.264	0.698	1.772	0.066	0.61
1491	7.455	NaN	NaN	NaN	NaN	NaN	NaN	1.751	0.856	0.323	1.715	0.649	0.283	1.648	0.533	0.311	1.647	0.463	0.304	1.642	0.32	0.232	1.608	0.084	0.275	1.491	0.021	0.237	1.617	0.868	0.617	NaN	NaN	NaN	1.666	0.624	0.728	1.665	0.494	0.666	1.693	0.419	0.667	1.73	0.264	0.698	1.772	0.066	0.61
1492	7.46	NaN	NaN	NaN	NaN	NaN	NaN	1.75	0.856	0.323	1.713	0.649	0.282	1.648	0.533	0.311	1.646	0.463	0.304	1.641	0.32	0.232	1.607	0.084	0.275	1.491	0.021	0.237	1.616	0.869	0.616	NaN	NaN	NaN	1.665	0.623	0.728	1.665	0.494	0.666	1.693	0.419	0.667	1.73	0.264	0.698	1.772	0.066	0.61
1493	7.465	NaN	NaN	NaN	NaN	NaN	NaN	1.75	0.855	0.323	1.712	0.649	0.282	1.647	0.534	0.311	1.645	0.463	0.304	1.641	0.32	0.232	1.607	0.084	0.275	1.491	0.021	0.237	1.615	0.869	0.616	NaN	NaN	NaN	1.665	0.623	0.727	1.665	0.495	0.666	1.693	0.419	0.667	1.73	0.264	0.698	1.772	0.066	0.61
1494	7.47	NaN	NaN	NaN	NaN	NaN	NaN	1.749	0.855	0.323	1.711	0.649	0.282	1.646	0.534	0.31	1.644	0.463	0.304	1.64	0.319	0.232	1.607	0.084	0.275	1.491	0.021	0.237	1.614	0.869	0.615	NaN	NaN	NaN	1.665	0.623	0.727	1.665	0.495	0.666	1.693	0.419	0.667	1.73	0.264	0.698	1.772	0.066	0.61
1495	7.475	NaN	NaN	NaN	NaN	NaN	NaN	1.748	0.855	0.323	1.71	0.65	0.282	1.645	0.534	0.31	1.643	0.463	0.303	1.64	0.319	0.232	1.607	0.084	0.275	1.491	0.021	0.237	1.614	0.869	0.615	NaN	NaN	NaN	1.665	0.624	0.727	1.665	0.495	0.666	1.693	0.419	0.667	1.73	0.264	0.698	1.772	0.066	0.61
1496	7.48	NaN	NaN	NaN	NaN	NaN	NaN	1.747	0.856	0.322	1.709	0.65	0.281	1.644	0.534	0.31	1.642	0.463	0.303	1.64	0.319	0.232	1.607	0.084	0.275	1.491	0.021	0.237	1.614	0.868	0.615	NaN	NaN	NaN	1.665	0.624	0.727	1.665	0.495	0.666	1.693	0.419	0.667	1.73	0.264	0.698	1.772	0.066	0.61
1497	7.485	NaN	NaN	NaN	NaN	NaN	NaN	1.747	0.856	0.322	1.708	0.649	0.281	1.643	0.535	0.31	1.641	0.462	0.303	1.639	0.319	0.232	1.607	0.084	0.275	1.491	0.021	0.237	1.614	0.868	0.615	NaN	NaN	NaN	1.665	0.624	0.727	1.665	0.495	0.666	1.693	0.419	0.667	1.73	0.264	0.698	1.772	0.066	0.61
1498	7.49	NaN	NaN	NaN	NaN	NaN	NaN	1.746	0.856	0.322	1.707	0.649	0.28	1.643	0.535	0.31	1.639	0.462	0.302	1.639	0.319	0.232	1.607	0.084	0.275	1.491	0.021	0.237	1.614	0.868	0.615	NaN	NaN	NaN	1.665	0.624	0.727	1.665	0.495	0.666	1.693	0.419	0.667	1.73	0.264	0.698	1.772	0.066	0.61
1499	7.495	NaN	NaN	NaN	NaN	NaN	NaN	1.745	0.855	0.322	1.707	0.648	0.28	1.642	0.535	0.309	1.639	0.462	0.302	1.638	0.319	0.231	1.607	0.084	0.275	1.491	0.021	0.237	1.614	0.867	0.615	NaN	NaN	NaN	1.665	0.624	0.727	1.665	0.495	0.666	1.693	0.419	0.666	1.73	0.264	0.698	1.772	0.066	0.61
1500	7.5	NaN	NaN	NaN	NaN	NaN	NaN	1.745	0.855	0.321	1.706	0.648	0.279	1.64	0.535	0.308	1.638	0.463	0.301	1.637	0.319	0.231	1.607	0.084	0.275	1.491	0.021	0.237	1.614	0.867	0.615	NaN	NaN	NaN	1.665	0.624	0.727	1.665	0.495	0.666	1.693	0.419	0.666	1.73	0.264	0.698	1.772	0.066	0.61
1501	7.505	NaN	NaN	NaN	NaN	NaN	NaN	1.744	0.855	0.32	1.705	0.648	0.279	1.64	0.535	0.309	1.637	0.463	0.301	1.637	0.319	0.231	1.607	0.084	0.275	1.491	0.021	0.237	1.614	0.866	0.615	NaN	NaN	NaN	1.665	0.624	0.727	1.665	0.495	0.665	1.692	0.419	0.666	1.73	0.264	0.697	1.772	0.066	0.61
1502	7.51	NaN	NaN	NaN	NaN	NaN	NaN	1.743	0.854	0.32	1.705	0.648	0.279	1.639	0.535	0.309	1.637	0.463	0.301	1.636	0.319	0.232	1.606	0.083	0.275	1.491	0.021	0.237	1.611	0.866	0.614	NaN	NaN	NaN	1.665	0.624	0.727	1.665	0.495	0.665	1.692	0.419	0.666	1.73	0.264	0.697	1.772	0.066	0.61
1503	7.515	NaN	NaN	NaN	NaN	NaN	NaN	1.743	0.854	0.319	1.705	0.648	0.279	1.638	0.535	0.308	1.636	0.463	0.3	1.636	0.319	0.231	1.606	0.083	0.275	1.491	0.021	0.237	1.604	0.867	0.613	NaN	NaN	NaN	1.665	0.624	0.727	1.665	0.495	0.665	1.692	0.419	0.666	1.73	0.264	0.697	1.772	0.066	0.61
1504	7.52	NaN	NaN	NaN	NaN	NaN	NaN	1.742	0.854	0.319	1.705	0.648	0.279	1.637	0.535	0.308	1.635	0.463	0.3	1.635	0.319	0.231	1.606	0.083	0.276	1.491	0.021	0.237	1.602	0.867	0.612	NaN	NaN	NaN	1.665	0.624	0.727	1.665	0.496	0.666	1.692	0.419	0.666	1.73	0.264	0.696	1.772	0.066	0.61
1505	7.525	NaN	NaN	NaN	NaN	NaN	NaN	1.742	0.854	0.318	1.704	0.648	0.279	1.636	0.534	0.308	1.634	0.463	0.3	1.634	0.318	0.231	1.606	0.083	0.276	1.491	0.021	0.237	1.602	0.867	0.612	NaN	NaN	NaN	1.665	0.624	0.726	1.666	0.496	0.666	1.692	0.419	0.666	1.729	0.264	0.696	1.772	0.066	0.61
1506	7.53	NaN	NaN	NaN	NaN	NaN	NaN	1.742	0.854	0.318	1.704	0.648	0.279	1.635	0.534	0.308	1.633	0.463	0.299	1.633	0.318	0.231	1.606	0.083	0.276	1.491	0.021	0.237	1.601	0.867	0.612	NaN	NaN	NaN	1.665	0.624	0.726	1.666	0.497	0.665	1.691	0.419	0.665	1.729	0.264	0.696	1.772	0.066	0.61
1507	7.535	NaN	NaN	NaN	NaN	NaN	NaN	1.741	0.854	0.317	1.704	0.648	0.279	1.635	0.535	0.307	1.632	0.463	0.299	1.632	0.318	0.23	1.606	0.083	0.276	1.491	0.021	0.237	1.6	0.867	0.612	NaN	NaN	NaN	1.665	0.624	0.725	1.665	0.497	0.665	1.691	0.419	0.665	1.729	0.264	0.696	1.772	0.066	0.61
1508	7.54	NaN	NaN	NaN	NaN	NaN	NaN	1.741	0.854	0.317	1.704	0.647	0.279	1.634	0.535	0.306	1.631	0.463	0.299	1.631	0.318	0.23	1.606	0.083	0.276	1.491	0.021	0.237	1.6	0.867	0.611	NaN	NaN	NaN	1.664	0.623	0.725	1.665	0.497	0.665	1.691	0.419	0.665	1.729	0.264	0.696	1.772	0.067	0.61
1509	7.545	NaN	NaN	NaN	NaN	NaN	NaN	1.74	0.854	0.317	1.704	0.647	0.278	1.633	0.535	0.305	1.63	0.463	0.298	1.63	0.318	0.229	1.605	0.083	0.276	1.491	0.021	0.237	1.599	0.867	0.611	NaN	NaN	NaN	1.664	0.623	0.725	1.665	0.497	0.664	1.691	0.419	0.665	1.729	0.264	0.696	1.772	0.067	0.61
1510	7.55	NaN	NaN	NaN	NaN	NaN	NaN	1.74	0.854	0.316	1.704	0.647	0.277	1.632	0.535	0.305	1.629	0.463	0.298	1.629	0.318	0.229	1.605	0.083	0.276	1.491	0.021	0.237	1.604	0.866	0.612	NaN	NaN	NaN	1.665	0.625	0.724	1.665	0.497	0.664	1.691	0.419	0.665	1.729	0.264	0.696	1.771	0.067	0.61
1511	7.555	NaN	NaN	NaN	NaN	NaN	NaN	1.74	0.854	0.316	1.704	0.647	0.277	1.631	0.534	0.305	1.628	0.463	0.298	1.628	0.318	0.229	1.605	0.083	0.276	1.491	0.021	0.237	1.614	0.864	0.615	NaN	NaN	NaN	1.665	0.625	0.724	1.664	0.497	0.664	1.69	0.419	0.665	1.729	0.264	0.696	1.771	0.067	0.61
1512	7.56	NaN	NaN	NaN	NaN	NaN	NaN	1.74	0.854	0.315	1.703	0.646	0.276	1.63	0.534	0.304	1.626	0.463	0.297	1.627	0.318	0.228	1.605	0.083	0.276	1.491	0.021	0.237	1.616	0.864	0.615	NaN	NaN	NaN	1.663	0.624	0.723	1.664	0.497	0.664	1.69	0.419	0.664	1.729	0.265	0.696	1.771	0.067	0.61
1513	7.565	NaN	NaN	NaN	NaN	NaN	NaN	1.739	0.853	0.314	1.702	0.645	0.276	1.629	0.534	0.304	1.625	0.462	0.297	1.626	0.318	0.228	1.605	0.083	0.276	1.491	0.021	0.237	1.615	0.864	0.614	NaN	NaN	NaN	1.661	0.622	0.722	1.664	0.497	0.663	1.69	0.419	0.664	1.729	0.265	0.696	1.771	0.067	0.61
1514	7.57	NaN	NaN	NaN	NaN	NaN	NaN	1.739	0.853	0.314	1.701	0.645	0.276	1.628	0.534	0.304	1.624	0.462	0.297	1.625	0.318	0.228	1.605	0.083	0.276	1.491	0.021	0.238	1.613	0.865	0.613	NaN	NaN	NaN	1.66	0.622	0.722	1.664	0.497	0.663	1.689	0.419	0.664	1.729	0.265	0.696	1.771	0.067	0.61
1515	7.575	NaN	NaN	NaN	NaN	NaN	NaN	1.738	0.852	0.313	1.7	0.645	0.276	1.627	0.535	0.303	1.623	0.462	0.296	1.624	0.318	0.228	1.605	0.083	0.276	1.491	0.021	0.237	1.613	0.865	0.613	NaN	NaN	NaN	1.66	0.622	0.721	1.663	0.497	0.663	1.689	0.418	0.664	1.729	0.265	0.696	1.771	0.067	0.61
1516	7.58	NaN	NaN	NaN	NaN	NaN	NaN	1.738	0.852	0.313	1.7	0.644	0.276	1.626	0.535	0.303	1.622	0.462	0.296	1.623	0.318	0.228	1.604	0.083	0.276	1.491	0.021	0.237	1.612	0.865	0.612	NaN	NaN	NaN	1.66	0.622	0.721	1.664	0.497	0.663	1.689	0.418	0.664	1.729	0.265	0.696	1.771	0.067	0.61
1517	7.585	NaN	NaN	NaN	NaN	NaN	NaN	1.737	0.852	0.313	1.699	0.644	0.276	1.625	0.535	0.303	1.621	0.463	0.295	1.621	0.318	0.227	1.604	0.083	0.276	1.491	0.021	0.237	1.612	0.865	0.612	NaN	NaN	NaN	1.661	0.623	0.721	1.664	0.498	0.663	1.689	0.418	0.663	1.728	0.265	0.696	1.771	0.067	0.61
1518	7.59	NaN	NaN	NaN	NaN	NaN	NaN	1.737	0.852	0.312	1.699	0.644	0.276	1.624	0.535	0.303	1.62	0.463	0.295	1.621	0.318	0.227	1.604	0.083	0.276	1.491	0.021	0.237	1.611	0.865	0.611	1.685	0.871	0.718	1.662	0.624	0.722	1.665	0.498	0.663	1.688	0.418	0.663	1.728	0.265	0.695	1.771	0.067	0.61
1519	7.595	NaN	NaN	NaN	NaN	NaN	NaN	1.736	0.852	0.312	1.698	0.644	0.275	1.622	0.534	0.302	1.618	0.463	0.294	1.62	0.318	0.227	1.604	0.083	0.276	1.491	0.021	0.238	1.61	0.865	0.61	1.686	0.871	0.718	1.662	0.625	0.722	1.664	0.498	0.663	1.688	0.418	0.663	1.728	0.265	0.695	1.771	0.067	0.61
1520	7.6	NaN	NaN	NaN	NaN	NaN	NaN	1.736	0.852	0.312	1.698	0.645	0.275	1.621	0.534	0.302	1.617	0.463	0.294	1.619	0.318	0.227	1.604	0.083	0.276	1.491	0.021	0.238	1.608	0.866	0.609	1.686	0.872	0.719	1.662	0.625	0.722	1.664	0.498	0.662	1.688	0.418	0.663	1.728	0.265	0.695	1.771	0.067	0.61
1521	7.605	NaN	NaN	NaN	NaN	NaN	NaN	1.736	0.852	0.311	1.696	0.644	0.275	1.62	0.534	0.302	1.616	0.463	0.293	1.618	0.318	0.226	1.604	0.083	0.276	1.491	0.021	0.238	1.608	0.865	0.609	1.685	0.872	0.718	1.662	0.625	0.721	1.663	0.497	0.661	1.688	0.418	0.662	1.727	0.265	0.695	1.771	0.067	0.61
1522	7.61	NaN	NaN	NaN	NaN	NaN	NaN	1.736	0.852	0.311	1.695	0.644	0.274	1.618	0.534	0.302	1.615	0.463	0.293	1.618	0.318	0.226	1.604	0.083	0.276	1.491	0.021	0.238	1.608	0.865	0.609	1.685	0.872	0.718	1.662	0.625	0.721	1.662	0.497	0.661	1.688	0.418	0.662	1.727	0.265	0.694	1.771	0.067	0.61
1523	7.615	NaN	NaN	NaN	NaN	NaN	NaN	1.735	0.852	0.311	1.694	0.643	0.273	1.617	0.534	0.301	1.615	0.463	0.293	1.617	0.318	0.225	1.604	0.084	0.276	1.491	0.021	0.238	1.608	0.865	0.609	1.685	0.872	0.718	1.662	0.625	0.72	1.662	0.497	0.661	1.688	0.418	0.662	1.727	0.265	0.694	1.771	0.067	0.61
1524	7.62	NaN	NaN	NaN	NaN	NaN	NaN	1.735	0.851	0.31	1.693	0.643	0.273	1.616	0.534	0.3	1.614	0.463	0.292	1.616	0.318	0.225	1.604	0.084	0.276	1.491	0.021	0.238	1.609	0.864	0.609	1.685	0.872	0.718	1.661	0.625	0.719	1.662	0.497	0.66	1.688	0.418	0.661	1.727	0.265	0.694	1.771	0.067	0.61
1525	7.625	NaN	NaN	NaN	NaN	NaN	NaN	1.734	0.851	0.31	1.692	0.643	0.272	1.615	0.534	0.299	1.612	0.462	0.291	1.615	0.318	0.225	1.604	0.084	0.276	1.491	0.021	0.238	1.61	0.863	0.609	1.685	0.872	0.718	1.661	0.626	0.719	1.661	0.497	0.66	1.687	0.418	0.661	1.726	0.265	0.694	1.771	0.067	0.61
1526	7.63	NaN	NaN	NaN	NaN	NaN	NaN	1.734	0.85	0.309	1.691	0.643	0.272	1.614	0.535	0.299	1.611	0.462	0.291	1.614	0.318	0.224	1.603	0.084	0.276	1.491	0.021	0.238	1.611	0.863	0.609	1.684	0.872	0.717	1.661	0.626	0.719	1.661	0.497	0.66	1.687	0.418	0.661	1.726	0.265	0.694	1.771	0.067	0.61
1527	7.635	NaN	NaN	NaN	NaN	NaN	NaN	1.733	0.85	0.309	1.69	0.643	0.271	1.613	0.535	0.298	1.609	0.462	0.291	1.614	0.318	0.224	1.603	0.084	0.276	1.491	0.021	0.238	1.607	0.863	0.608	1.684	0.872	0.717	1.661	0.626	0.718	1.661	0.497	0.659	1.687	0.418	0.66	1.726	0.265	0.694	1.771	0.067	0.61
1528	7.64	NaN	NaN	NaN	NaN	NaN	NaN	1.733	0.849	0.308	1.689	0.642	0.27	1.613	0.535	0.298	1.609	0.462	0.29	1.613	0.318	0.224	1.603	0.084	0.276	1.491	0.021	0.238	1.596	0.866	0.605	1.683	0.872	0.716	1.661	0.627	0.718	1.661	0.497	0.659	1.687	0.419	0.66	1.726	0.265	0.693	1.771	0.067	0.61
1529	7.645	NaN	NaN	NaN	NaN	NaN	NaN	1.732	0.849	0.308	1.688	0.642	0.27	1.612	0.535	0.297	1.608	0.462	0.29	1.613	0.318	0.223	1.603	0.084	0.276	1.491	0.021	0.238	1.594	0.866	0.604	1.682	0.872	0.716	1.661	0.627	0.718	1.661	0.497	0.659	1.688	0.419	0.66	1.726	0.265	0.693	1.771	0.067	0.61
1530	7.65	NaN	NaN	NaN	NaN	NaN	NaN	1.732	0.849	0.308	1.687	0.642	0.27	1.611	0.535	0.297	1.607	0.462	0.29	1.612	0.318	0.223	1.603	0.084	0.276	1.491	0.021	0.238	1.593	0.866	0.604	1.681	0.872	0.715	1.661	0.627	0.717	1.661	0.497	0.659	1.688	0.419	0.66	1.726	0.265	0.693	1.771	0.067	0.61
1531	7.655	NaN	NaN	NaN	NaN	NaN	NaN	1.731	0.849	0.308	1.686	0.642	0.27	1.61	0.535	0.297	1.606	0.463	0.289	1.612	0.318	0.223	1.603	0.084	0.276	1.491	0.021	0.238	1.594	0.865	0.604	1.68	0.871	0.715	1.66	0.626	0.717	1.66	0.497	0.658	1.687	0.419	0.66	1.726	0.265	0.693	1.771	0.067	0.61
1532	7.66	NaN	NaN	NaN	NaN	NaN	NaN	1.731	0.849	0.307	1.685	0.643	0.269	1.608	0.535	0.296	1.605	0.463	0.288	1.611	0.318	0.223	1.603	0.084	0.276	1.491	0.021	0.238	1.594	0.865	0.603	1.68	0.871	0.714	1.659	0.625	0.716	1.66	0.497	0.658	1.687	0.419	0.66	1.726	0.265	0.693	1.771	0.067	0.61
1533	7.665	NaN	NaN	NaN	NaN	NaN	NaN	1.73	0.849	0.307	1.685	0.642	0.269	1.607	0.535	0.296	1.604	0.463	0.288	1.611	0.318	0.223	1.603	0.084	0.276	1.491	0.021	0.238	1.594	0.865	0.602	1.679	0.871	0.714	1.658	0.625	0.716	1.66	0.497	0.658	1.687	0.419	0.659	1.726	0.265	0.693	1.771	0.067	0.61
1534	7.67	NaN	NaN	NaN	NaN	NaN	NaN	1.729	0.848	0.307	1.683	0.642	0.268	1.606	0.534	0.296	1.603	0.463	0.288	1.61	0.318	0.223	1.603	0.084	0.276	1.491	0.021	0.238	1.595	0.864	0.602	1.68	0.872	0.714	1.658	0.625	0.716	1.66	0.497	0.658	1.687	0.419	0.659	1.725	0.265	0.693	1.771	0.067	0.61
1535	7.675	NaN	NaN	NaN	NaN	NaN	NaN	1.729	0.848	0.306	1.682	0.642	0.268	1.605	0.534	0.296	1.602	0.463	0.288	1.609	0.318	0.222	1.603	0.084	0.276	1.491	0.021	0.238	1.598	0.864	0.602	1.683	0.875	0.716	1.658	0.625	0.716	1.659	0.497	0.657	1.687	0.419	0.659	1.725	0.265	0.693	1.771	0.067	0.61
1536	7.68	NaN	NaN	NaN	NaN	NaN	NaN	1.728	0.848	0.306	1.681	0.642	0.267	1.604	0.534	0.296	1.601	0.463	0.288	1.609	0.317	0.222	1.603	0.084	0.276	1.491	0.021	0.238	1.597	0.864	0.602	1.684	0.876	0.716	1.657	0.625	0.715	1.659	0.497	0.657	1.687	0.419	0.659	1.725	0.265	0.693	1.771	0.067	0.61
1537	7.685	NaN	NaN	NaN	NaN	NaN	NaN	1.727	0.847	0.306	1.68	0.642	0.266	1.603	0.535	0.295	1.6	0.462	0.287	1.608	0.317	0.222	1.603	0.084	0.276	1.491	0.021	0.238	1.592	0.865	0.6	1.684	0.876	0.716	1.657	0.625	0.715	1.659	0.497	0.657	1.687	0.419	0.659	1.725	0.265	0.693	1.771	0.067	0.61
1538	7.69	NaN	NaN	NaN	NaN	NaN	NaN	1.727	0.847	0.305	1.68	0.641	0.266	1.602	0.535	0.296	1.599	0.462	0.287	1.607	0.317	0.221	1.603	0.084	0.276	1.491	0.021	0.238	1.59	0.865	0.6	1.684	0.877	0.715	1.657	0.625	0.715	1.659	0.497	0.657	1.687	0.419	0.659	1.725	0.265	0.693	1.771	0.067	0.61
1539	7.695	NaN	NaN	NaN	NaN	NaN	NaN	1.726	0.846	0.305	1.679	0.641	0.265	1.603	0.535	0.296	1.598	0.462	0.287	1.606	0.317	0.221	1.602	0.084	0.276	1.491	0.021	0.238	1.59	0.865	0.599	1.684	0.877	0.715	1.657	0.625	0.715	1.659	0.497	0.657	1.686	0.419	0.658	1.725	0.265	0.693	1.771	0.067	0.61
1540	7.7	NaN	NaN	NaN	NaN	NaN	NaN	1.726	0.846	0.304	1.678	0.641	0.265	1.601	0.535	0.295	1.597	0.462	0.287	1.605	0.317	0.221	1.602	0.084	0.276	1.491	0.021	0.238	1.59	0.865	0.599	1.684	0.877	0.715	1.656	0.625	0.714	1.659	0.497	0.656	1.686	0.419	0.658	1.725	0.265	0.693	1.771	0.067	0.61
1541	7.705	NaN	NaN	NaN	NaN	NaN	NaN	1.726	0.846	0.304	1.677	0.641	0.265	1.599	0.534	0.294	1.596	0.462	0.286	1.605	0.317	0.221	1.602	0.084	0.277	1.491	0.021	0.238	1.591	0.865	0.599	1.684	0.877	0.715	1.656	0.625	0.714	1.658	0.497	0.656	1.686	0.419	0.658	1.725	0.265	0.692	1.771	0.067	0.61
1542	7.71	NaN	NaN	NaN	NaN	NaN	NaN	1.725	0.846	0.303	1.676	0.641	0.264	1.597	0.534	0.293	1.595	0.461	0.286	1.604	0.317	0.221	1.602	0.084	0.277	1.491	0.021	0.238	1.595	0.863	0.6	1.682	0.877	0.713	1.656	0.626	0.713	1.658	0.497	0.656	1.686	0.419	0.658	1.725	0.265	0.692	1.771	0.067	0.61
1543	7.715	NaN	NaN	NaN	NaN	NaN	NaN	1.725	0.846	0.303	1.675	0.641	0.264	1.596	0.533	0.293	1.594	0.461	0.286	1.603	0.317	0.221	1.602	0.084	0.277	1.491	0.021	0.238	1.603	0.862	0.602	1.678	0.874	0.71	1.656	0.625	0.713	1.658	0.497	0.656	1.685	0.419	0.658	1.725	0.266	0.692	1.771	0.067	0.61
1544	7.72	NaN	NaN	NaN	NaN	NaN	NaN	1.724	0.846	0.302	1.674	0.641	0.263	1.595	0.533	0.293	1.593	0.461	0.286	1.603	0.317	0.221	1.602	0.084	0.277	1.491	0.021	0.238	1.601	0.862	0.601	1.676	0.874	0.709	1.655	0.624	0.712	1.658	0.497	0.656	1.685	0.419	0.657	1.725	0.266	0.692	1.771	0.067	0.61
1545	7.725	NaN	NaN	NaN	NaN	NaN	NaN	1.724	0.846	0.302	1.674	0.641	0.263	1.594	0.533	0.292	1.592	0.461	0.285	1.602	0.317	0.221	1.602	0.084	0.277	1.491	0.021	0.238	1.598	0.863	0.6	1.676	0.874	0.708	1.654	0.624	0.712	1.658	0.497	0.655	1.685	0.419	0.657	1.725	0.266	0.692	1.771	0.067	0.61
1546	7.73	NaN	NaN	NaN	NaN	NaN	NaN	1.723	0.846	0.302	1.673	0.641	0.263	1.593	0.533	0.292	1.592	0.462	0.285	1.601	0.317	0.22	1.602	0.084	0.277	1.491	0.021	0.238	1.597	0.864	0.599	1.675	0.874	0.708	1.654	0.624	0.712	1.658	0.497	0.655	1.685	0.419	0.657	1.725	0.266	0.692	1.771	0.067	0.61
1547	7.735	NaN	NaN	NaN	NaN	NaN	NaN	1.722	0.845	0.301	1.671	0.64	0.262	1.592	0.533	0.292	1.591	0.462	0.285	1.6	0.316	0.22	1.602	0.084	0.277	1.491	0.021	0.238	1.595	0.864	0.598	1.675	0.874	0.708	1.653	0.624	0.711	1.658	0.497	0.655	1.685	0.419	0.657	1.725	0.266	0.692	1.771	0.067	0.61
1548	7.74	NaN	NaN	NaN	NaN	NaN	NaN	1.721	0.845	0.301	1.67	0.639	0.261	1.591	0.533	0.291	1.59	0.462	0.285	1.599	0.316	0.22	1.602	0.084	0.277	1.491	0.021	0.238	1.592	0.864	0.596	1.676	0.874	0.708	1.653	0.624	0.711	1.658	0.497	0.655	1.685	0.419	0.656	1.725	0.266	0.692	1.771	0.067	0.61
1549	7.745	NaN	NaN	NaN	NaN	NaN	NaN	1.721	0.845	0.3	1.668	0.639	0.261	1.59	0.533	0.291	1.589	0.462	0.285	1.598	0.316	0.22	1.601	0.084	0.277	1.491	0.021	0.238	1.587	0.864	0.595	1.677	0.875	0.708	1.653	0.624	0.711	1.658	0.497	0.654	1.685	0.419	0.656	1.725	0.266	0.691	1.771	0.067	0.61
1550	7.75	NaN	NaN	NaN	NaN	NaN	NaN	1.72	0.844	0.299	1.667	0.64	0.261	1.589	0.534	0.291	1.588	0.462	0.284	1.597	0.316	0.22	1.601	0.084	0.277	1.491	0.021	0.238	1.587	0.864	0.595	1.677	0.876	0.708	1.653	0.624	0.711	1.657	0.497	0.654	1.685	0.419	0.656	1.724	0.266	0.691	1.771	0.067	0.61
1551	7.755	NaN	NaN	NaN	NaN	NaN	NaN	1.72	0.844	0.299	1.667	0.64	0.26	1.589	0.534	0.291	1.587	0.462	0.284	1.597	0.316	0.22	1.601	0.084	0.277	1.491	0.021	0.238	1.586	0.864	0.594	1.677	0.876	0.708	1.652	0.624	0.71	1.657	0.497	0.654	1.685	0.419	0.656	1.724	0.266	0.691	1.771	0.067	0.61
1552	7.76	NaN	NaN	NaN	NaN	NaN	NaN	1.719	0.844	0.298	1.666	0.64	0.26	1.588	0.534	0.29	1.586	0.462	0.284	1.596	0.316	0.219	1.601	0.085	0.277	1.491	0.021	0.238	1.586	0.864	0.594	1.677	0.877	0.709	1.652	0.624	0.71	1.657	0.497	0.653	1.685	0.419	0.655	1.724	0.266	0.691	1.771	0.067	0.609
1553	7.765	NaN	NaN	NaN	NaN	NaN	NaN	1.719	0.844	0.297	1.664	0.64	0.259	1.587	0.534	0.29	1.585	0.462	0.283	1.596	0.316	0.219	1.601	0.085	0.277	1.491	0.021	0.238	1.584	0.864	0.593	1.677	0.877	0.708	1.652	0.624	0.71	1.657	0.497	0.653	1.684	0.419	0.655	1.724	0.266	0.69	1.771	0.067	0.609
1554	7.77	NaN	NaN	NaN	NaN	NaN	NaN	1.718	0.844	0.297	1.663	0.639	0.259	1.586	0.535	0.29	1.584	0.462	0.283	1.595	0.316	0.219	1.601	0.084	0.277	1.491	0.021	0.238	1.583	0.864	0.593	1.677	0.877	0.708	1.652	0.625	0.71	1.657	0.497	0.652	1.684	0.419	0.655	1.724	0.266	0.69	1.771	0.067	0.609
1555	7.775	NaN	NaN	NaN	NaN	NaN	NaN	1.717	0.844	0.297	1.661	0.639	0.258	1.585	0.535	0.29	1.583	0.462	0.283	1.595	0.317	0.219	1.601	0.085	0.277	1.491	0.021	0.238	1.582	0.864	0.592	1.676	0.877	0.708	1.652	0.625	0.71	1.658	0.498	0.653	1.684	0.419	0.655	1.724	0.267	0.69	1.771	0.067	0.609
1556	7.78	NaN	NaN	NaN	NaN	NaN	NaN	1.716	0.844	0.296	1.661	0.639	0.258	1.584	0.535	0.29	1.583	0.461	0.283	1.594	0.317	0.219	1.601	0.084	0.277	1.491	0.021	0.238	1.582	0.863	0.591	1.675	0.877	0.706	1.652	0.626	0.709	1.657	0.498	0.652	1.684	0.42	0.654	1.724	0.267	0.69	1.771	0.067	0.609
1557	7.785	NaN	NaN	NaN	NaN	NaN	NaN	1.715	0.844	0.296	1.66	0.64	0.258	1.583	0.535	0.29	1.582	0.461	0.283	1.593	0.317	0.219	1.601	0.085	0.277	1.491	0.021	0.238	1.582	0.863	0.591	1.674	0.877	0.705	1.652	0.626	0.709	1.656	0.497	0.652	1.684	0.42	0.654	1.724	0.267	0.69	1.771	0.067	0.609
1558	7.79	NaN	NaN	NaN	NaN	NaN	NaN	1.714	0.843	0.295	1.659	0.64	0.257	1.582	0.535	0.29	1.581	0.461	0.282	1.592	0.316	0.219	1.601	0.085	0.277	1.491	0.021	0.238	1.582	0.863	0.59	1.674	0.878	0.705	1.651	0.626	0.709	1.656	0.497	0.651	1.684	0.42	0.654	1.724	0.267	0.69	1.772	0.067	0.609
1559	7.795	NaN	NaN	NaN	NaN	NaN	NaN	1.713	0.843	0.294	1.658	0.64	0.257	1.581	0.535	0.29	1.58	0.461	0.282	1.592	0.316	0.219	1.601	0.084	0.277	1.491	0.021	0.238	1.582	0.863	0.59	1.674	0.878	0.705	1.65	0.626	0.708	1.656	0.497	0.651	1.683	0.42	0.653	1.724	0.267	0.69	1.772	0.067	0.609
1560	7.8	NaN	NaN	NaN	NaN	NaN	NaN	1.712	0.843	0.294	1.656	0.639	0.256	1.579	0.535	0.289	1.579	0.461	0.282	1.591	0.316	0.218	1.601	0.084	0.277	1.491	0.021	0.238	1.581	0.863	0.589	1.674	0.878	0.705	1.651	0.626	0.708	1.656	0.497	0.65	1.683	0.42	0.653	1.723	0.267	0.69	1.772	0.067	0.609
1561	7.805	NaN	NaN	NaN	NaN	NaN	NaN	1.711	0.843	0.293	1.655	0.639	0.256	1.578	0.534	0.289	1.578	0.461	0.282	1.59	0.316	0.218	1.601	0.085	0.277	1.491	0.021	0.238	1.581	0.863	0.588	1.674	0.878	0.704	1.651	0.627	0.707	1.655	0.497	0.65	1.683	0.42	0.653	1.723	0.267	0.689	1.772	0.067	0.609
1562	7.81	NaN	NaN	NaN	NaN	NaN	NaN	1.711	0.843	0.292	1.654	0.639	0.255	1.577	0.534	0.289	1.577	0.461	0.281	1.59	0.316	0.218	1.601	0.085	0.277	1.491	0.021	0.238	1.581	0.862	0.588	1.674	0.879	0.704	1.652	0.628	0.707	1.655	0.497	0.649	1.683	0.42	0.653	1.723	0.267	0.689	1.772	0.067	0.609
1563	7.815	NaN	NaN	NaN	NaN	NaN	NaN	1.71	0.843	0.292	1.653	0.639	0.255	1.575	0.534	0.289	1.577	0.461	0.281	1.589	0.316	0.218	1.601	0.085	0.277	1.491	0.021	0.238	1.581	0.862	0.587	1.674	0.879	0.704	1.651	0.628	0.706	1.655	0.497	0.649	1.683	0.42	0.652	1.722	0.267	0.689	1.772	0.067	0.609
[truncated: 6,901 more rows]
[truncated: 3 more columns]
