# Supplementary material for: Associations between lower-limb muscle activation and knee flexion in post-stroke individuals: A study on the stance-to-swing phases of gait
Source: PLoS One. 2017 Sep 8;12(9):e0183865. doi: 10.1371/journal.pone.0183865 (PMC5590852; doi:10.1371/journal.pone.0183865)
Supplement: S1 Dataset — (ZIP) [file pone.0183865.s001.zip › S1_Dataset/Patient group/6/5/emg.csv]

Frame	Time	EMG Signal 1	EMG Signal 2	EMG Signal 3	EMG Signal 4	EMG Signal 5	EMG Signal 6	EMG Signal 7	EMG Signal 8
0	0	58.695	46.806	44.264	27.568	28.062	-49.627	31.478	4.947
1	0.001	62.63	45.704	42.979	32.833	38.774	-23.746	28.859	30.669
2	0.002	56.703	42.283	37.445	32.109	45.233	50.267	41.942	63.956
3	0.003	57.364	40.995	41.394	48.208	33.7	168.149	55.253	75.52
4	0.004	52.037	41.65	48.255	48.814	25.854	150.713	32.387	36.027
5	0.005	45.377	41.929	59.399	49.253	25.563	163.45	50.554	39.118
6	0.006	43.765	38.936	52.173	45.259	18.904	96.013	46.443	14.342
7	0.007	43.337	38.667	51.721	37.609	26.393	-13.038	47.166	16.515
8	0.008	48.35	34.557	42.579	37.531	21.52	-231.435	60.508	25.831
9	0.009	41.201	25.819	34.234	31.089	14.916	-140.166	60.907	6.91
10	0.01	39.696	26.21	33.457	30.655	14.525	55.439	64.632	8.146
11	0.011	41.518	29.722	41.236	25.216	17.44	79.412	58.534	31.866
12	0.012	28.477	24.172	32.997	26.974	16.895	101.073	35.436	19.979
13	0.013	18.377	24.072	27.703	20.067	9.026	78.429	37.127	2.479
14	0.014	17.606	22.661	29.021	19.384	3.493	19.234	38.461	-7.631
15	0.015	16.693	22.064	16.449	13.505	1.458	-34.731	24.348	3.416
16	0.016	15.827	14.733	-1.112	14.243	-1.72	-20.355	16.068	36.771
17	0.017	10.746	20.796	12.14	23.528	7.12	-7.488	16.893	20.031
18	0.018	15.586	18.004	8.597	20.482	-9.947	-22.058	13.686	22.866
19	0.019	16.228	17.197	8.781	17.671	-4.753	-11.635	-10.407	25.343
20	0.02	10.337	17.986	2.62	19.926	3.777	-23.825	-27.303	27.482
21	0.021	12.049	8.955	5.406	12.549	22.025	-35.017	-36.791	-11.735
22	0.022	12.273	10.235	5.145	5.996	13.425	-9.596	-25.151	-8.125
23	0.023	7.717	6.154	2.613	1.808	47.43	-2.726	-37.863	-23.076
24	0.024	5.734	10.25	-14.771	-5.431	51.491	18.12	-28.286	-20.347
25	0.025	2.848	6.858	0.211	-12.235	46.112	10.363	-31.256	27.506
26	0.026	0.219	4.877	1.122	-2.543	24.524	15.216	-30.503	19.651
27	0.027	4.814	5.273	1.892	-5.185	12.458	19.537	-14.035	0.238
28	0.028	0.96	1.465	-0.965	3.837	8.362	13.441	-3.344	-6.339
29	0.029	0.46	6.621	-0.482	-0.83	-14.272	7.939	-10.621	-2.411
30	0.03	-2.686	-2.484	-2.851	-2.925	-23.317	11.035	-13.426	10.083
31	0.031	-4.421	-0.502	-2.65	3.558	-21.482	13.809	12.043	21.474
32	0.032	-2.609	-4.46	-0.075	15.538	-19.814	2.863	22.439	24.187
33	0.033	-7.113	-1.193	-4.024	13.018	-9.811	5.147	11.582	6.251
34	0.034	-4.782	-6.201	-5.796	1.191	7.014	1.641	26.504	8.501
35	0.035	-9.74	-5.148	-7.319	-3.768	-0.495	3.332	17.471	-17.831
36	0.036	-9.217	-13.326	-20.216	-13.333	-20.16	9.55	14.276	-8.525
37	0.037	-11.348	-11.191	-12.158	-24.782	-7.857	-1.672	6.666	12.637
38	0.038	-9.934	-14.419	-11.211	-29.601	-1.322	-11.878	-0.327	-2.139
39	0.039	-9.432	-6.167	-21.826	-10.576	-12.36	-14.137	1.052	-25.919
40	0.04	-8.87	-10.251	-10.526	-2.739	-14.658	-13.07	12.71	-35.724
41	0.041	-12.32	-7.704	-15.631	-0.652	-16.724	-9.261	4.27	-33.492
42	0.042	-9.133	-14.979	-8.884	-3.375	-12.367	-16.064	-6.257	-16.11
43	0.043	-14.023	-14.662	-2.868	-10.111	-8.369	-22.429	-21.003	-9.548
44	0.044	-11.5	-14.288	-11.519	-20.079	-12.266	-15.474	-46.543	-7.82
45	0.045	-13.196	-9.803	-10.841	-15.092	-8.972	-1.211	-36.817	-17.862
46	0.046	-15.806	-17.458	-8.183	-16.843	-8.17	30.216	-34.004	-30.349
47	0.047	-11.207	-16.75	-10.906	-15.665	-7.346	52.591	-20.113	-22.687
48	0.048	-14.693	-10.973	-11.849	-12.125	-11.716	64.579	-33.083	-1.226
49	0.049	-16.586	-13.481	-10.052	-20.556	-4.448	67.913	-35.54	33.076
50	0.05	-11.862	-13.037	-0.089	-32.436	-5.476	16.233	-24.971	19.397
51	0.051	-15.128	-13.645	-4.337	-30.873	-7.977	-94.881	-34.624	-1.359
52	0.052	-13.355	-11.927	-0.652	-9.165	-8.721	-174.432	-46.755	32.673
53	0.053	-13.722	-11.565	-1.804	6.543	-10.629	-102.133	-38.719	0.758
54	0.054	-18.149	-10.219	-13.598	-7.536	-8.685	-62.51	-22.723	-3.262
55	0.055	-15.223	-13.13	-12.029	-10.005	-14.101	-2.827	9.345	0.424
56	0.056	-15.597	-11.197	0.965	-12.285	-18.923	8.067	23.065	-30.536
57	0.057	-13.263	-17.01	-0.763	-14.373	-22.177	17.909	2.529	-1.517
58	0.058	-14.411	-11.404	-2.299	-12.409	-14.382	8.866	-0.965	-5.191
59	0.059	-15.553	-16.255	-0.942	-0.192	-13.387	0.463	-10.842	-15.243
60	0.06	-16.702	-11.627	-12.749	-1.721	-8.537	-7.01	-26.339	-24.536
61	0.061	-18.244	-13.384	-23.786	-8.862	-9.297	-0.332	-23.472	-4.793
62	0.062	-15.525	-10.873	-28.042	-17.755	-13.348	5.775	-10.544	13.058
63	0.063	-13.595	-16.298	-21.66	-14.25	-2.515	0.433	-8.093	1.489
64	0.064	-18.441	-15.725	-25.156	-9.012	5.434	15.528	-10.111	-26.179
65	0.065	-17.862	-13.794	-24.194	-8.019	9.692	10.994	-4.215	-37.374
66	0.066	-11.861	-12.056	-21.308	-3.744	13.357	-1.507	15.191	-27.279
67	0.067	-12.631	-12.451	-18.815	-15.911	12.155	-12.804	12.724	-17.902
68	0.068	-17.473	-14.782	-21.137	-14.141	26.063	-9.56	24.373	-9.494
69	0.069	-10.101	-13.638	-14.553	-6.172	8.63	-6.533	18.029	-16.943
70	0.07	-11.058	-12.489	-12.035	-7.501	-2.977	-3.909	0.627	-28.464
71	0.071	-13.569	-14.435	-12.802	-11.151	-17.859	-6.489	2.946	-34.77
72	0.072	-12.783	-16.583	-13.374	-7.64	-12.013	0.434	5.083	-9.533
73	0.073	-10.832	-12.142	-11.423	-6.65	-24.189	-5.944	7.042	-26.464
74	0.074	-14.11	-15.447	-8.506	-7.6	-25.724	-7.871	8.813	-10.695
75	0.075	-15.839	-14.875	-11.975	-6.802	-29.987	-2.661	0.916	3.497
76	0.076	-15.443	-12.366	-11.562	-9.099	-26.323	-10.68	-0.381	-3.929
77	0.077	-17.76	-9.086	-9.413	-11.008	-20.336	-6.536	6.072	-15.438
78	0.078	-17.363	-13.156	-7.463	-12.92	-19.37	12.965	9.629	-17.456
79	0.079	-16.197	-14.521	-7.049	-16.941	-18.409	-23.86	19.375	-15.415
80	0.08	-10.388	-12.204	-8.57	-24.83	-19.216	-38.864	28.329	-20.558
81	0.081	-11.16	-13.38	-7.768	-42.775	-7.062	-15.987	31.863	-3.04
82	0.082	-17.74	-17.841	-11.421	-9.222	12.26	-36.669	24.591	-9.906
83	0.083	-15.226	-8.955	-8.096	41.164	-0.526	-10.397	13.79	-16.203
84	0.084	-17.548	-12.64	-12.129	-5.645	-12.156	41.12	3.737	-21.947
85	0.085	-16.966	-13.806	-6.288	0.399	-10.046	4.184	2.593	-2.512
86	0.086	-12.322	-12.845	-10.316	-4.974	-8.14	-96.593	-0.886	-4.984
87	0.087	-14.066	-13.826	-10.874	-9.976	-9.914	-82.337	-3.963	-11.895
88	0.088	-12.714	-19.836	-11.418	-5.497	-11.467	-43.041	-18.66	-43.772
89	0.089	-14.071	-14.232	-10.792	-1.399	-7.206	-31.39	-8.002	-30.189
90	0.09	-11.165	-13.654	-9.4	-12.57	-10.892	-20.802	-6.06	-17.788
91	0.091	-13.873	-11.716	-11.671	-2.443	-12.049	-11.209	-14.751	-21.459
92	0.092	-13.489	-7.654	-10.462	-11.67	-8.944	-20.243	-19.378	2.353
93	0.093	-18.327	-14.623	-10.022	-25.736	-13.77	36.596	-26.525	30.655
94	0.094	-8.85	-15.595	-8.809	-33.226	-12.983	88.298	-32.904	27.064
95	0.095	-15.242	-19.854	-13.604	-26.216	-7.359	135.273	-46.071	-3.802
96	0.096	-16.406	-15.788	-12.976	-15.522	-2.499	92.886	-51.279	8.654
97	0.097	-15.449	-12.308	-13.506	-17.399	-7.119	43.308	-49.707	-10.065
98	0.098	-16.421	-10.373	-10.55	-12.11	-7.684	10.119	-65.523	-33.809
99	0.099	-13.911	-18.112	-13.012	-13.596	-8.086	-81.264	-76.136	-11.841
100	0.1	-14.696	-8.434	-12.569	-9.284	-7.703	-173.403	-66.439	-14.451
101	0.101	-18.183	-9.589	-10.367	-15.614	-10.579	-113.885	-78.591	-1.622
102	0.102	-12.189	-8.425	-13.986	-12.064	-4.526	-124.751	-80.094	-13.204
103	0.103	-16.258	-20.219	-11.602	-12.947	-0.209	-55.547	-72.884	-28.063
104	0.104	-18.196	-15.567	-14.455	-11.886	-2.476	-28.636	-76.517	-22.232
105	0.105	-13.558	-16.907	-14.032	-9.299	-11.913	-20.466	-72.983	-10.012
106	0.106	-12.982	-13.226	-11.283	-13.301	-28.902	-13.139	-56.863	-8.458
107	0.107	-14.344	-12.057	-12.778	-9.764	-31.218	6.815	-49.868	-9.854
108	0.108	-14.732	-8.957	-13.504	-6.424	-7.832	0.89	-30.724	-3.474
109	0.109	-15.124	-9.918	-15.397	-8.111	1.384	-4.456	-17.974	-0.044
110	0.11	-11.449	-9.135	-11.68	-8.423	-1.366	-19.381	3.112	0.852
111	0.111	-13.782	-13.19	-12.039	-3.903	1.153	-14.853	0.419	-13.931
112	0.112	-11.662	-15.111	-14.34	-12.755	12.774	14.156	8.02	-16.115
113	0.113	-13.604	-11.807	-9.48	-9.039	-10.642	40.517	24.351	5.112
114	0.114	-17.091	-13.534	-14.095	-17.315	-1.347	50.428	39.329	-14.704
115	0.115	-15.94	-13.91	-11.164	-12.034	6.997	34.346	52.942	-2.061
116	0.116	-16.331	-14.28	-14.614	-14.884	24.83	14.227	44.298	-23.259
117	0.117	-10.526	-7.686	-16.901	-8.844	13.252	6.288	49.016	-31.69
118	0.118	-22.722	-4.765	-18.018	-16.154	-10.137	17.698	36.113	-34.294
119	0.119	-14.022	-10.747	-11.971	-9.336	-19.379	36.903	37.92	-22.761
120	0.12	-12.471	-11.502	-16.183	-10.062	-22.064	9.06	42.612	-12.181
121	0.121	-16.732	-12.067	-10.524	-14.086	-24.584	-9.378	29.679	-33.523
122	0.122	-17.897	-16.7	-13.96	-12.123	-12.995	-26.07	27.972	-36.299
123	0.123	-16.746	-13.777	-10.629	-8.808	6.145	-16.49	16.979	-28.799
124	0.124	-17.72	-16.275	-18.329	-15.358	8.645	14.929	21.285	6.216
125	0.125	-14.823	-18.579	-10.931	-14.56	-2.98	52.659	4.299	-8.872
126	0.126	-12.315	-15.657	-4.124	-3.886	-26.429	57.791	2.018	-4.41
127	0.127	-13.095	-17.575	0.168	-2.503	-42.119	-10.817	8.437	-25.125
128	0.128	-11.172	-15.618	-11.993	-11.39	-33.794	-158.795	14.28	-21.487
129	0.129	-11.759	-14.832	-10.219	-14.864	-21.022	-95.235	16.056	2.271
130	0.13	-12.348	-13.462	-11.736	-20.079	-14.048	-37.542	8.158	-7.084
131	0.131	-11.958	-14.803	-7.451	-26.85	-11.916	-20.117	-7.669	-4.447
132	0.132	-9.638	-11.112	-13.815	-13.704	-17.711	27.517	24.317	-1.977
133	0.133	-15.446	-14.586	-12.639	15.353	-1.824	-44.642	19.904	0.273
134	0.134	-14.674	-19.982	-15.715	-13.616	8.816	-31.449	7.553	-18.967
135	0.135	-15.255	-15.132	-14.731	-17.288	6.863	-43.187	-3.652	-6.275
136	0.136	-13.321	-13.184	-10.457	-7.217	-5.355	54.579	-27.441	-8.653
137	0.137	-13.902	-12.587	-12.768	-10.316	-16.407	120.334	-30.548	1.919
138	0.138	-13.511	-13.931	-17.601	-13.029	-15.069	60.718	-38.89	-0.106
139	0.139	-16.803	-11.604	-14.303	-10.519	-11.424	114.933	-31.385	-1.995
140	0.14	-15.66	-18.183	-14.885	-12.851	-19.77	105.103	-33.736	-0.557
141	0.141	-14.509	-11.392	-13.525	-10.739	-18.835	-29.165	-40.152	0.706
142	0.142	-14.913	-15.643	-11.209	-12.685	-14.016	-86.791	-42.116	-18.939
143	0.143	-13.378	-11.575	-8.304	-14.448	-9.75	-139.197	-40.4	-44.577
144	0.144	-13.212	-12.16	-7.921	-6.549	-8.975	-186.729	-35.786	-47.929
145	0.145	-15.742	-11.587	-12.181	-7.941	-13.819	-172.312	-37.165	-26.13
146	0.146	-12.283	-12.191	-12.575	-14.353	-13.252	-238.028	-30.802	-17.894
147	0.147	-13.663	-12.594	-17.038	-15.526	-4.372	-130.624	-36.814	-15.449
148	0.148	-16.594	-10.289	-16.464	-10.312	15.122	-0.635	-20.751	-31.799
149	0.149	-12.942	-11.467	-16.095	-9.359	6.741	121.788	-9.151	-12.74
150	0.15	-15.3	-15.166	-23.475	-15.381	-21.567	105.77	-15.54	-0.042
151	0.151	-17.467	-12.86	-13.839	-17.726	-40.391	-24.471	-21.335	-2.428
152	0.152	-15.572	-17.713	-15.05	-14.276	-37.149	-147.073	-26.569	-0.365
153	0.153	-17.546	-13.082	-9.105	-12.376	-27.891	-99.542	-9.123	-17.87
154	0.154	-17.393	-18.536	-8.198	-8.354	-13.8	88.381	-2.104	-24.906
155	0.155	-15.501	-10.642	-9.217	-5.894	-11.32	165.244	8.611	-5.802
156	0.156	-13.593	-13.783	-13.531	-2.649	14.364	95.612	26.111	6.909
157	0.157	-17.306	-12.859	-12.811	-3.878	38.075	32.18	28.548	-4.746
158	0.158	-14.83	-12.128	-10.912	-9.153	66.245	13.075	18.014	22.856
159	0.159	-17.185	-16.224	-10.387	-18.676	24.585	-74.364	-10.893	19.146
160	0.16	-11.42	-12.76	-11.023	-17.537	-14.177	5.198	-39.815	9.061
161	0.161	-13.782	-17.427	-11.461	-9.225	-19.265	77.393	-58.491	-0.232
162	0.162	-13.246	-15.708	-11.128	-8.284	-14.869	11.602	-55.145	8.08
163	0.163	-15.23	-18.254	-10.801	-11.23	-10.854	142.845	-45.818	0.506
164	0.164	-13.534	-12.858	-10.461	-17.259	-22.14	300.421	-31.67	16.768
165	0.165	-17.069	-16.364	-10.903	-14.992	-25.483	194.593	-24.12	-15.155
166	0.166	-15.761	-11.748	-10.178	-4.209	-28.627	136.92	-17.172	-1.615
167	0.167	-13.677	-15.841	-14.105	-18.587	-25.952	-55.667	-15.091	-13.997
168	0.168	-14.109	-16.249	-16.66	-16.699	-33.541	-235.106	-13.227	-17.67
169	0.169	-19.206	-15.882	-10.333	-14.984	-27.014	-460.592	-8.106	-34.697
170	0.17	-14.617	-11.84	-11.152	-10.357	-10.821	-297.853	-12.87	-43.946
171	0.171	-16.419	-10.513	-13.524	-6.124	-4.492	-234.429	-11.651	-29.761
172	0.172	-11.651	-17.897	-10.076	-4.977	-2.618	-138.308	-12.976	-22.136
173	0.173	-15.007	-12.698	-10.711	-10.987	-11.372	-85.937	-19.149	-57.126
174	0.174	-17.963	-15.622	-13.665	-10.025	-9.847	-6.468	-14.123	-52.051
175	0.175	-16.665	-14.874	-10.237	-16.807	6.007	65.682	-15.282	-38.41
176	0.176	-18.072	-10.831	-12.626	-17.582	-4.661	52.513	-7.562	-25.884
177	0.177	-13.285	-14.338	-10.557	-8.668	-10.517	64.303	-6.81	-6.927
178	0.178	-17.993	-9.718	-13.326	-7.498	-5.356	53.382	-2.193	-3.454
179	0.179	-13.988	-15.16	-14.567	-12.724	-10.069	63.049	-1.65	12.4
180	0.18	-19.858	-11.695	-15.408	-9.828	-5.855	54.042	-4.792	9.679
181	0.181	-15.859	-13.643	-12.765	-7.321	-4.715	45.845	-17.234	-4.265
182	0.182	-20.755	-13.076	-11.668	-14.679	-1.247	23.723	-12.269	8.705
183	0.183	-18.1	-17.35	-16.575	-13.7	-0.292	30.284	-17.139	6.548
184	0.184	-18.743	-12.525	-16.072	-9.401	-1.25	24.229	-10.216	0.363
185	0.185	-17.067	-14.48	-14.219	-11.723	3.021	7.787	-4.087	-9.096
186	0.186	-14.609	-16.234	-14.878	-9.8	-2.591	2.845	13.644	-0.186
187	0.187	-19.119	-13.737	-12.446	-14.456	-10.539	-1.495	15.869	4.633
188	0.188	-13.762	-12.399	-15.808	-10.413	-0.878	2.706	22.54	26.502
189	0.189	-2.977	-5.835	-9.282	-6.933	-7.274	-0.918	15.839	4.789
190	0.19	-10.968	-20.552	-16.102	-12.301	-6.111	2.481	13.613	-3.36
191	0.191	-9.663	-9.918	-10.146	-10.267	-17.913	-0.597	4.629	-0.701
192	0.192	-13.393	-7.988	-17.152	-10.827	-35.321	-9.055	-0.28	6.394
193	0.193	-7.442	-9.739	-13.117	-7.562	-28.345	-6.663	0.819	-8.411
194	0.194	-12.713	-8.197	-15.075	-8.168	-17.684	-9.016	-5.794	-14.191
195	0.195	-11.786	-1.036	-15.673	-10.7	-7.991	1.703	-9.474	-26.344
196	0.196	-12.604	-7.423	-11.629	-12.07	0.744	7.653	-12.737	-27.793
197	0.197	-11.869	-6.262	-16.489	-13.228	15.076	-4.421	-13.864	-20.537
198	0.198	-15.391	-9.355	-6.445	-7.232	13.148	-21.588	-6.077	-24.143
199	0.199	-6.72	-12.257	-5.11	-2.982	0.98	-23.669	-11.436	-20.686
200	0.2	-7.917	-11.48	3.787	-3.759	-3.649	-25.602	-4.793	-25.941
201	0.201	-11.046	-17.101	7.26	-1.825	-10.813	-23.789	8.237	-11.241
202	0.202	-10.107	-17.683	2.029	-1.265	-19.726	-21.977	-17.032	-0.607
203	0.203	-14.389	-10.337	2.993	0.463	-13.723	-23.367	-20.448	-21.916
204	0.204	-13.639	-3.566	-10.163	7.419	-16.789	-19.006	-29.887	-19.199
205	0.205	-24.493	-4.345	-8.223	-5.358	-7.836	-17.532	-27.423	-1.334
206	0.206	-16.571	-6.662	-9.962	6.833	10.221	-20.713	-35.254	-12.891
207	0.207	-15.226	-8.597	-27.382	-10.588	2.738	-17.458	-23.871	10.518
208	0.208	-21.619	-18.659	-11.123	-17.573	-8.802	-12.51	-21.964	-17.8
209	0.209	-15.624	-28.724	-13.246	-32.492	-2.329	-11.686	-8.597	-21.533
210	0.21	-14.657	-25.046	-15.178	-38.315	-8.092	-14.068	-0.081	-31.689
211	0.211	-13.685	-26.202	-13.429	-18.988	-9.831	-12.045	10.772	-28.624
212	0.212	-11.161	-18.842	-11.877	-11.449	-11.377	-15.22	9.272	-8.91
213	0.213	-16.762	-21.737	-19.036	-18.426	-18.531	-18.105	10.348	-16.508
214	0.214	-14.817	-20.961	-15.352	-3.534	-17.355	-16.669	6.808	-28.168
215	0.215	-18.091	-15.336	-18.824	-1.625	-16.181	-13.217	3.717	-0.539
216	0.216	-18.66	-14.748	-13.591	-3.384	-17.133	-16.109	-7.051	-19.429
217	0.217	-15.157	-16.672	-28.285	-8.046	-21.955	-15.016	-11.207	-16.244
218	0.218	-7.781	-16.084	-9.115	-29.75	-26.182	-18.754	-14.758	-7.099
219	0.219	-10.848	-18.593	-16.656	-26.682	-17.252	-15.066	-20.6	-21.388
220	0.22	-7.921	-13.163	-14.321	-18.375	-16.052	-10.712	-21.406	-19.012
221	0.221	-5.369	-12.57	-20.696	-25.938	-8.645	-14.23	-22.196	-40.264
222	0.222	-10.942	-17.198	-7.139	-23.637	-7.622	-10.281	-28.002	2.174
223	0.223	-21.736	-16.612	-8.872	-21.534	-11.824	-2.33	-22.185	8.039
224	0.224	-17.049	-13.119	-10.404	-19.622	-15.841	-8.261	-32.825	-8.569
225	0.225	-18.362	-16.393	2.575	-21.366	-15.216	-11.205	-27.975	-54.189
226	0.226	-17.154	-10.57	-2.638	-19.816	-5.092	-13.897	-29.117	-72.513
227	0.227	-8.78	-9.782	-4.178	-15.593	2.117	-9.463	-19.973	-67.168
228	0.228	-11.824	-9.191	0.097	-11.951	16.482	2.873	-11.38	-42.051
229	0.229	-10.807	-12.465	-11.705	-8.492	6.852	-2.251	-7.985	-19.315
230	0.23	-11.526	-14.188	-13.245	-7.55	-5.291	21.63	-8.651	-23.504
231	0.231	-17.088	-13.782	-11.886	-12.416	-6.786	24.956	-10.848	-27.335
232	0.232	-18.966	-8.349	-13.035	-11.665	-10.992	15.681	-16.155	3.481
233	0.233	-15.624	-13.175	-4.696	-15.778	-14.616	-9.877	-12.364	-25.702
234	0.234	-11.502	-11.228	-3.711	-4.975	-11.092	-40.876	-4.676	-44.636
235	0.235	-17.251	-11.799	-6.585	2.944	-3.701	-95.121	-3.358	-13.875
236	0.236	-14.864	-4.821	-0.554	7.201	-2.693	-28.428	4.944	6.653
237	0.237	-11.312	-7.711	-12.723	8.336	-8.667	-19.612	12.669	-4.74
238	0.238	-18.597	-10.212	-28.568	-9.697	-7.874	-11.58	27.751	18.826
239	0.239	-15.62	-14.263	-26.418	-48.238	-12.673	-33.744	17.486	-3.255
240	0.24	-18.054	-16.18	-24.45	-75.936	-14.594	12.981	8.171	16.266
241	0.241	-12.371	-14.236	-22.684	-0.305	-14.02	31.061	3.285	18.592
242	0.242	-15.78	-12.475	-24.206	32.159	-6.106	-7.759	5.152	20.756
243	0.243	-15.135	-12.843	-22.826	22.238	-7.29	-83.544	-7.516	52.528
244	0.244	-16.806	-17.278	-23.958	13.296	-6.331	-137.851	-15.93	29.521
245	0.245	-14.227	-15.524	-20.442	5.127	-15.226	-108.364	-26.67	-8.192
246	0.246	-13.777	-15.118	-15.188	-16.964	0.472	-63.758	-13.4	-3.33
247	0.247	-14.102	-17.428	-16.123	-10.389	6.885	-39.469	-14.819	10.019
248	0.248	-14.425	-12.58	-11.841	-4.39	1.125	71.494	-3.442	64.026
249	0.249	-12.429	-14.509	-19.158	-9.803	-4.055	150.892	6.97	56.538
250	0.25	-13.911	-7.925	-14.284	-14.823	-8.672	309.642	3.633	22.937
251	0.251	-16.561	-12.173	-8.244	-1.279	-9.993	-8.264	-9.207	4.674
252	0.252	-15.344	-9.844	-8.982	-5.342	-11.123	-144.431	6.975	-0.805
253	0.253	-14.514	-10.423	-9.541	-9.019	-19.429	-20.875	39.183	-46.315
254	0.254	-17.171	-12.35	-8.942	-12.31	-20.369	-58.518	108.153	-88.911
255	0.255	-15.955	-14.079	-7.192	-15.401	-21.323	-24.548	118.284	-61.232
256	0.256	-14.362	-12.718	-5.828	-12.703	-8.138	6.346	56.03	-5.631
257	0.257	-16.242	-12.322	-9.105	-5.148	-6.186	-21.782	31.89	16.456
258	0.258	-14.25	-9.411	-8.718	-12.123	-11.412	3.708	-19.531	9.927
259	0.259	-15.752	-15.412	-6.767	-18.531	-16.074	26.889	-25.874	15.933
260	0.26	-12.601	-14.641	-9.47	-8.882	-11.832	-36.623	-43.825	-56.235
261	0.261	-17.003	-16.959	-6.557	-17.605	-10.683	-17.497	-60.045	-66.07
262	0.262	-15.206	-16.375	-5.385	-16.06	-7.228	-0.11	-74.913	-39.313
263	0.263	-13.801	-11.717	-9.621	-17.428	-8.215	15.735	-61.169	-47.36
264	0.264	-15.114	-15.765	-12.125	-8.514	-11.134	1.395	-73.38	-39.902
265	0.265	-12.168	-13.233	-8.821	-14.461	-10.36	-11.771	-92.004	-6.266
266	0.266	-14.837	-13.595	-13.642	-7.069	-8.016	-23.567	-81.816	-12.092
267	0.267	-13.643	-12.414	-11.687	-9.946	-11.483	-12.724	-72.419	4.514
268	0.268	-17.857	-12.783	-8.778	-9.154	-9.53	-2.839	-69.625	9.694
269	0.269	-13.745	-14.694	-9.133	-18.053	-7.777	6.084	-46.324	-22.098
270	0.27	-17.193	-13.127	-8.724	-14.554	-5.231	-2.014	-43.18	-9.597
271	0.271	-18.507	-15.814	-9.082	-7.171	-4.815	5.371	-34.802	-13.132
272	0.272	-15.565	-11.533	-7.123	-6.179	-5.934	-1.174	-27.189	-9.667
273	0.273	-15.918	-11.891	-12.89	-14.08	-7.049	4.852	-10.885	-12.532
274	0.274	-13.961	-18.25	-12.081	-30.102	-4.291	-11.56	-0.214	-15.014
275	0.275	-15.49	-17.448	-10.114	-32.373	-9.093	-26.618	1.717	-7.264
276	0.276	-18.179	-11.812	-8.141	-0.388	-9.637	-31.024	-7.025	-42.125
277	0.277	-12.351	-12.361	-14.692	4.114	-10.177	-18.584	-21.395	-46.975
278	0.278	-11.544	-14.274	-4.993	-8.218	-9.567	-14.846	-27.232	3.522
279	0.279	-13.451	-19.67	-11.352	-11.835	-15.333	-11.481	-18.572	23.656
280	0.28	-11.495	-16.168	-7.851	-8.487	-14.558	-8.316	-23.285	29.876
281	0.281	-13.219	-14.217	-13.061	-11.538	-12.635	-16.561	-10.384	2.38
282	0.282	-11.852	-11.295	-15.953	2.62	-12.06	-24.03	1.712	7.579
283	0.283	-12.226	-13.789	-18.451	-10.111	-3.157	-12.369	-15.823	3.338
284	0.284	-11.821	-9.322	-24.035	-21.684	-4.302	-10.197	-13.652	24.242
285	0.285	-16.249	-12.21	-22.076	-32.277	-7.756	-15.981	-15.939	-9.618
286	0.286	-16.815	-14.71	-13.346	-7.062	-2.51	-14.224	-2.566	-13.848
287	0.287	-18.154	-14.303	-12.159	-3.7	-5.412	-12.582	-4.484	40.583
288	0.288	-17.751	-12.161	-11.181	-6.731	-15.111	-8.242	-6.227	18.787
289	0.289	-16.582	-12.541	-16.01	-9.398	-0.835	-9.324	0.738	-0.885
290	0.29	-15.404	-16.022	-13.483	-1.833	12.658	-8.114	12.32	-31.026
291	0.291	-17.328	-15.637	-11.142	5.139	10.881	-11.138	16.741	-47.222
292	0.292	-12.473	-14.477	-14.604	3.072	-0.141	-15.915	23.663	-31.898
293	0.293	-14.391	-14.086	-13.997	-6.511	-4.381	-9.874	19.765	-27.27
294	0.294	-13.798	-11.175	-16.869	-8.151	-8.053	-7.54	11.216	-23.009
295	0.295	-13.205	-13.885	-13.36	-19.109	-14.048	-18.362	-5.077	-19.144
296	0.296	-14.553	-14.279	-12.939	-34.966	-13.087	-16.745	-21.555	11.947
297	0.297	-15.898	-12.734	-9.993	-32.908	-21.986	-3.644	-36.647	8.02
298	0.298	-16.271	-12.538	-13.625	-27.113	-25.46	1.74	-27.153	-25.863
299	0.299	-14.327	-13.887	-13.19	-25.372	-20.243	-2.7	-22.114	-21.263
300	0.3	-13.161	-16.594	-12.76	-11.053	-27.03	-3.833	-1.613	-50.207
301	0.301	-13.352	-16.199	-11.551	-12.985	-26.271	-9.922	6.482	-31.419
302	0.302	-14.703	-11.357	-7.249	-11.221	-14.093	-8.78	8.744	-34.724
303	0.303	-15.476	-10.776	-8.554	-9.66	-15.845	-11.999	6.186	-44
304	0.304	-16.635	-11.358	-11.807	-11.021	-4.831	-9.06	-0.421	-41.311
305	0.305	-15.085	-9.614	-11.381	-7.328	-6.201	-18.723	1.338	-54.108
306	0.306	-17.4	-14.457	-15.794	-13.324	8.113	-17.529	-0.606	-19.053
307	0.307	-16.624	-15.046	-14.015	-12.352	10.055	-16.326	-2.428	-13.902
308	0.308	-12.367	-13.307	-12.626	-3.443	8.317	-17.274	1.526	9.056
309	0.309	-15.273	-16.796	-6.209	-4.602	6.756	-16.265	-2.498	5.095
310	0.31	-10.433	-14.482	-10.429	-11.968	-3.34	-13.701	-1.656	-6.043
311	0.311	-16.434	-11.59	-9.628	-1.131	5.527	-9.651	-7.209	-2.709
312	0.312	-12.375	-12.758	-16.187	11.822	-5.325	-11.569	-0.737	-5.73
313	0.313	-10.451	-14.698	-11.906	-14.507	-12.48	-12.123	-0.239	-19.752
314	0.314	-12.395	-11.807	-9.568	-33.283	-21.384	-14.997	0.306	-53.121
315	0.315	-12.973	-14.512	-13.034	-16.233	-32.246	-18.477	-0.454	-30.187
316	0.316	-9.497	-10.259	-9.73	-6.927	-22.214	-11.133	-10.658	-17.69
317	0.317	-15.882	-9.875	-7.98	-4.197	-21.077	-12.127	-6.481	1.158
318	0.318	-16.658	-15.299	-13.772	-6.717	-12.789	-13.113	-15.401	18.284
319	0.319	-11.052	-11.819	-11.431	-9.044	-18.037	-12.346	-4.55	27.664
320	0.32	-15.892	-11.241	-13.353	-11.171	-13.207	-4.982	-23.26	7.986
321	0.321	-15.311	-12.985	-12.753	-9.231	-15.721	-7.895	-35.961	-25.421
322	0.322	-18.214	-19.961	-14.485	-10.97	-18.057	3.506	-28.895	-29.775
323	0.323	-14.725	-17.059	-13.132	-12.547	-20.01	-1.173	-13.877	-17.282
324	0.324	-10.276	-14.544	-11.791	-16.821	-9.983	-5.469	-4.069	-5.99
325	0.325	-13.18	-13.776	-9.66	-15.678	-8.674	-11.909	11.925	-2.712
326	0.326	-14.536	-15.712	-10.051	-9.69	-5.041	-17.968	9.965	-12.064
327	0.327	-17.827	-9.71	-8.113	-8.711	5.752	-14.935	-11.161	7.565
328	0.328	-18.21	-12.03	-11.602	-11.608	-1.449	-15.97	-2.719	15.038
329	0.329	-12.207	-12.608	-12.953	-9.103	15.546	-13.512	-0.1	12.712
330	0.33	-12.979	-12.023	-11.793	-0.221	8.531	-4.643	-16.233	36.165
331	0.331	-13.754	-14.919	-7.339	3.249	-2.167	-10.682	-5.446	33.08
332	0.332	-15.697	-14.528	-13.924	-8.572	-11.914	1.086	-3.358	7.48
333	0.333	-17.635	-14.903	-16.447	-10.122	-24.175	-13.272	12.669	-9.585
334	0.334	-18.212	-12.767	-12.39	-14.39	-28.881	-11.361	6.412	-25.311
335	0.335	-15.698	-14.701	-12.978	-15.567	-13.058	-27.256	4.614	-17.063
336	0.336	-15.316	-15.107	-13.562	-28.754	1.763	-25.146	-3.965	-24.708
337	0.337	-14.169	-12.995	-10.652	-23.526	11.368	-3.883	0.819	-55.154
338	0.338	-13.027	-11.665	-17.617	-18.881	23.469	4.408	-6.217	-34.434
339	0.339	-18.848	-12.463	-12.779	-20.245	18.736	11.935	-7.25	-38.141
340	0.34	-14.804	-10.165	-13.554	-16.58	-3.033	18.879	-25.13	-34.907
341	0.341	-15.398	-10.369	-11.233	-3.435	-37.587	25.237	-22.496	-19.335
342	0.342	-18.702	-14.643	-13.167	-15.648	-33.22	0.049	-38.636	11.703
343	0.343	-14.656	-17.559	-13.747	-36.373	-20.904	-23.781	-40.655	-0.752
344	0.344	-15.062	-14.085	-7.174	-22.258	-17.29	-39.478	-38.631	-27.174
345	0.345	-9.666	-6.744	-11.439	16.232	-14.053	-31.173	-43.778	-10.25
346	0.346	-13.174	-11.977	-13.78	54.903	-10.991	-33.725	-48.344	-19.62
347	0.347	-17.854	-16.819	-15.75	-0.681	-13.745	-26.789	-44.028	-45.217
348	0.348	-13.825	-16.049	-13.849	-8.073	-6.262	5.115	-24.447	6.204
349	0.349	-10.374	-15.278	-15.626	-14.685	-8.641	9.547	1.146	28.209
350	0.35	-11.75	-14.706	-14.287	-20.711	-10.829	-2.863	11.259	34.713
351	0.351	-14.688	-15.305	-8.885	-26.158	-12.847	-14.119	20.578	28.588
352	0.352	-12.789	-12.414	-15.484	-21.157	-14.675	-10.857	12.298	-10.273
353	0.353	-13.217	-12.037	-7.558	-7.644	-13.191	-32.752	14.857	-15.457
354	0.354	-15.388	-17.465	-10.665	-28.392	-11.886	-30.065	7.886	-29.178
355	0.355	-19.305	-12.642	-11.648	-17.195	-15.619	-12.295	10	-33.378
356	0.356	-12.387	-9.364	-12.443	-13.924	-14.513	-0.735	4.163	-59.848
357	0.357	-13.402	-14.799	-13.235	-10.849	-11.438	-7.17	5.899	-42.924
358	0.358	-10.928	-11.331	-12.671	-13.571	-2.567	-9.169	7.419	-33.736
359	0.359	-16.591	-13.282	-17.321	-6.028	8.213	-7.49	-8.469	-19.657
360	0.36	-11.811	-11.556	-11.91	-8.359	9.51	-5.982	2.135	-32.488
361	0.361	-13.8	-16.408	-7.069	-6.253	-10.093	-16.063	-11.487	-48.816
362	0.362	-8.436	-15.843	-11.708	-8.196	-24.248	-12.447	-16.809	-38.235
363	0.363	-11.97	-6.957	-9.967	-13.431	-16.729	-9.054	-18.486	-36.357
364	0.364	-22.086	-24	-14.803	-24.494	-0.302	-5.02	-40.326	-10.126
365	0.365	-12.093	-12.401	-10.153	-23.179	2	-8.075	-49.803	0.992
366	0.366	-21.07	-14.541	-9.577	-19.506	-4.394	-3.219	-52.685	17.963
367	0.367	-17.653	-12.61	-14.423	-1.504	-2.446	-3.948	-60.435	2.278
368	0.368	-16.762	-14.354	-16.358	-4.019	-11.136	-9.509	-49.02	-0.415
369	0.369	-17.801	-15.916	-12.3	-15.647	-22.148	-20.263	-42.844	-7.913
370	0.37	-20.372	-14.569	-18.117	-13.539	-26.386	-12.244	-25.625	-10.207
371	0.371	-19.663	-10.903	-10.764	-7.76	-12.021	-5.028	-23.495	-33.669
372	0.372	-20.305	-14.394	-1.869	15.064	-10.045	-1.29	-17.309	-36.806
373	0.373	-14.368	-15.377	-0.709	-6.792	2.194	-0.074	-7.829	-5.715
374	0.374	-13.655	-14.419	-14.645	-15.077	6.894	-3.118	7.857	48.423
375	0.375	-15.644	-16.942	-8.837	-17.582	-3.12	-9.819	-25.213	73.751
376	0.376	-17.637	-14.625	-14.06	-10.628	-4.253	-5.51	-18.982	66.39
377	0.377	-17.108	-15.212	-12.513	-8.498	-10.23	6.668	9.88	19.543
378	0.378	-16.006	-16.179	-13.868	-6.566	-13.297	-2.109	22.089	-10.772
379	0.379	-17.42	-19.468	-15.029	-4.827	-6.496	-19.613	10.711	-38.365
380	0.38	-14.181	-16.566	-16.194	-9.472	-2.232	-12.731	-6.468	-23.233
381	0.381	-11.321	-11.734	-13.101	-10.823	10.002	-19.263	-3.544	-0.365
382	0.382	-15.82	-16.379	-12.134	-14.49	4.866	-21.402	-0.995	-21.02
383	0.383	-21.286	-14.642	-12.917	-17.973	0.341	-19.811	6.4	-17.316
384	0.384	-16.494	-6.71	-15.245	-18.942	-15.426	-15.171	-0.708	6.513
385	0.385	-17.115	4.129	-13.309	-12.167	8.018	-22.233	1.245	-9.143
386	0.386	-9.409	-3.034	-13.881	-16.421	-1.246	-13.319	-0.875	-40.282
387	0.387	-8.482	0.644	-9.815	-12.946	7.091	-7.306	4.127	-60.999
388	0.388	-11.421	-2.839	-8.072	-8.884	-5.708	-12.544	-7.122	-42.252
389	0.389	-8.935	-5.931	-11.561	-9.464	5.887	-11.605	-0.176	-32.179
390	0.39	-14.581	-20.639	-10.205	-4.814	16.495	-7.364	-1.55	-10.313
391	0.391	-15.19	-14.249	-10.588	0.615	-12.583	-9.663	-7.774	-1.947
392	0.392	-10.571	-16.177	-13.296	-10.191	-33.324	-14.512	-8.951	-25.11
393	0.393	-12.337	-17.918	-7.491	-21.211	-36.998	-12.628	-6.252	9.43
394	0.394	-11	-13.275	-9.81	-14.049	-40.268	-13.293	-14.361	14.016
395	0.395	-11.405	-20.437	1.032	-10.364	-49.517	-5.446	-30.576	-6.556
396	0.396	-6.578	-21.588	8.969	-11.475	-29.71	-6.692	-23.736	-10.083
397	0.397	-9.881	-18.102	4.713	-8.31	-11.853	-1.545	-13.213	-13.198
398	0.398	-13.963	-19.063	-1.672	-5.397	-14.116	-8.382	-15.268	-34.941
399	0.399	-21.903	-14.222	-19.668	-6.154	-3.411	-10.943	-13.622	-9.291
400	0.4	-11.062	-8.217	-17.152	4.508	14.058	-6.924	10.115	14.645
401	0.401	-12.417	-13.826	-14.834	0.252	16.441	-14.937	-6.967	49.204
402	0.402	-11.261	-11.881	-21.213	1.385	5.816	-14.061	-16.309	35.748
403	0.403	-12.418	-13.807	-19.275	2.538	-7.737	-17.035	9.171	39.923
404	0.404	-11.448	-9.732	-17.525	-11.39	4.524	-3.958	-0.96	5.987
405	0.405	-10.479	-12.238	-12.875	-17.204	-0.007	1.771	2.08	10.458
406	0.406	-14.729	-13.579	-17.132	-18.934	-18.727	-0.026	-29.116	-1.849
407	0.407	-18.778	-13.949	-15.968	-23.565	-11.155	10.95	-16.788	-5.498
408	0.408	-9.279	-12.78	-21.961	-22.196	5.166	6.625	-28.073	-36.406
409	0.409	-8.097	-14.699	-14.606	-18.505	-1.123	-12.975	-18.069	-32.266
410	0.41	-11.556	-13.91	-25.45	-12.484	-10.666	-27.169	3.721	-28.493
411	0.411	-16.76	-10.6	-24.093	-17.692	-26.399	11.278	6.374	-31.689
412	0.412	-17.699	-11.753	-20.406	-8.777	-28.392	27.66	24.109	-34.676
413	0.413	-15.151	-16.188	-16.919	-12.247	-30.26	-27.951	35.654	-14.843
414	0.414	-4.477	-13.265	-15.949	-15.339	-28.512	-79.692	33.462	-17.244
415	0.415	-5.805	-16.739	-9.178	-26.18	-33.147	-46.278	4.358	-28.698
416	0.416	-12.159	-18.074	-4.913	-21.917	-28.891	-52.343	8.338	-51.965
417	0.417	-10.97	-18.445	-12.264	-15.523	-22.509	-46.99	-2.965	-48.747
418	0.418	-16.158	-12.431	-9.362	-4.666	-9.345	-62.156	-6.306	-57.048
419	0.419	-25.023	-14.93	-5.111	-3.299	-7.561	-48.681	-15.588	-28.795
420	0.42	-18.978	-10.848	-14.015	-2.132	-18.545	-11.207	-35.292	12.857
421	0.421	-19.902	-15.663	-8.021	-12.961	-11.349	-16.306	-32.704	-14.729
422	0.422	-18.886	-12.354	-13.242	-31.722	-12.44	-2.816	-25.659	10.456
423	0.423	-16.319	-14.079	-10.324	-44.477	-13.526	-6.924	-23.447	6.039
424	0.424	-18.588	-12.717	-12.831	-18.735	2.621	-25.746	-29.153	-6.295
425	0.425	-16.602	-13.092	-10.516	5.063	18.953	-8.78	-30.781	-17.472
426	0.426	-21.191	-12.686	-8.588	-4.228	21.144	38.184	-26.055	-14.141
427	0.427	-14.559	-14.605	-9.177	-1.513	15.402	71.611	-33.13	-61.151
428	0.428	-13.729	-15.751	-12.084	-4.031	6.785	65.567	-41.924	-54.611
429	0.429	-14.444	-13.606	-9.578	-6.356	27.563	49.08	-38.342	-12.135
430	0.43	-20.965	-9.723	-8.232	-4.231	-14.938	84.246	-24.318	4.172
431	0.431	-14.903	-15.521	-9.402	-10.052	-57.485	97.742	-22.316	-21.07
432	0.432	-15.616	-11.439	-7.467	-11.814	-73.93	35.181	-23.979	-16.704
433	0.433	-14.979	-12.007	-10.947	-10.279	-48.771	-99.17	-19.227	-20.884
434	0.434	-18.213	-13.923	-13.077	-14.53	19.944	-156.87	2.577	-17.354
435	0.435	-16.404	-12.165	-18.304	-13.364	29.848	-69.423	5.793	-0.438
436	0.436	-10.534	-13.489	-11.72	-9.877	38.802	-53.568	25.676	21.298
437	0.437	-12.79	-12.118	-9.206	-6.764	63.181	-10.422	18.276	18.438
438	0.438	-14.662	-14.236	-8.428	-3.85	41.047	2.745	6.818	10.744
439	0.439	-14.023	-10.557	-10.357	-8.09	34.335	-9.047	4.844	22.263
440	0.44	-13.38	-12.879	-12.289	-7.298	16.041	-41.54	3.086	-9.742
441	0.441	-13.713	-15.798	-9.381	-16.761	-22.789	-11.905	-1.977	-5.376
442	0.442	-15.01	-13.091	-9.761	-7.839	-38.062	-2.983	-9.738	-9.507
443	0.443	-14.563	-11.94	-13.05	-11.312	-33.763	5.163	-22.532	-51.195
444	0.444	-12.573	-9.827	-8.974	-3.959	-37.942	-2.18	-24.093	-56.657
445	0.445	-13.679	-14.282	-12.448	-12.86	-49.237	4.405	-31.843	-41.665
446	0.446	-12.855	-12.362	-13.783	-11.689	-25.47	-1.566	-21.591	-55.356
447	0.447	-11.445	-17.79	-13.374	-12.646	-28.567	-6.959	-4.371	-17.963
448	0.448	-15.653	-12.95	-12.198	-23.468	-20.239	-1.88	-1.835	37.437
449	0.449	-18.517	-13.53	-11.027	-24.804	-12.683	-6.268	-3.751	15.247
450	0.45	-15.002	-10.62	-6.781	-10.467	-19.619	6.192	-9.353	21.71
451	0.451	-10.51	-16.416	-13.361	10.849	12.37	2.606	-3.922	15.638
452	0.452	-15.889	-12.356	-14.138	-3.264	25.977	-14.335	-2.184	-34.385
453	0.453	-12.368	-14.29	-13.371	-5.784	-36.493	-17.347	-0.64	-41.082
454	0.454	-11.756	-16.223	-13.953	-8.114	-63.181	-14.574	-14.747	38.187
455	0.455	-17.139	-14.486	-10.661	-14.519	-6.253	-17.032	-24.234	-16.138
456	0.456	-15.17	-14.876	-13.556	-12.602	15.835	-9.993	-8.184	13.345
457	0.457	-14.568	-11.584	-16.061	-10.863	-17.628	-7.784	-1.638	4.269
458	0.458	-15.13	-15.654	-10.626	-12.396	-35.799	-21.231	0.452	-4.042
459	0.459	-19.938	-15.269	-8.682	-13.731	-52.213	-8.944	5.805	-11.602
460	0.46	-11.197	-17.593	-11.951	-12.557	-47.15	-10.419	-1.99	-18.373
461	0.461	-17.169	-11.013	-14.84	-9.055	-51.577	-14.616	2.433	-36.736
462	0.462	-14.053	-15.852	-13.47	-12.139	2.624	-10.838	1.426	-9.231
463	0.463	-15.006	-13.338	-12.095	-9.218	54.302	-7.254	2.75	-24.476
464	0.464	-15.76	-15.664	-10.909	-9.976	47.736	-8.17	3.851	-38.16
465	0.465	-11.662	-13.732	-16.1	-14.015	41.764	-11.052	14.794	-25.897
466	0.466	-12.223	-13.159	-12.581	-10.507	25.346	-8.477	16.212	0.285
467	0.467	-15.495	-10.258	-11.962	-8.543	10.304	-6.086	-0.765	51.647
468	0.468	-12.577	-13.747	-9.025	-7.934	-30.833	-9.472	-26.465	44.204
469	0.469	-17.41	-15.103	-10.347	-12.733	-36.138	-15.368	-29.714	-16.459
470	0.47	-15.475	-17.238	-10.699	-13.276	-20.94	-9.639	-32.77	-57.121
471	0.471	-16.047	-12.011	-13.575	-11.496	-34.413	-11.426	-24.432	-20.154
472	0.472	-15.649	-12.593	-16.249	-5.657	-30.308	-18.642	-16.862	-26.766
473	0.473	-12.354	-6.589	-12.743	-12.995	-26.646	-11.708	-19.148	-20.745
474	0.474	-9.438	-10.653	-10.586	-12.004	-16.64	-1.884	-16.995	6.89
475	0.475	-15.434	-18.583	-6.888	-16.183	-13.577	-8.143	-11.159	1.81
476	0.476	-12.907	-13.359	-10.153	-15.334	-16.276	-11.48	-5.894	-11.788
477	0.477	-15.22	-12.394	-13.039	-7.399	-39.466	-10.34	-4.279	-15.862
478	0.478	-15.788	-14.91	-8.574	-8.336	-17.582	-21.005	5.855	2.923
479	0.479	-16.357	-12.588	-10.304	-7.354	-14.84	-13.705	-2.966	13.044
480	0.48	-15.765	-7.747	-10.681	-4.827	23.73	-7.228	0.626	-27.729
481	0.481	-13.244	-13.748	-15.125	-2.505	40.19	-8.293	-8.923	-11.223
482	0.482	-12.847	-12.978	-15.692	-13.362	25.061	-11.317	-28.345	-6.165
483	0.483	-16.905	-17.822	-12.189	-27.706	2.182	-14.209	-36.557	16.791
484	0.484	-20.385	-10.472	-11.781	-21.914	-26.859	-6.361	-28.901	-3.838
485	0.485	-17.092	-17.249	-14.671	-13.194	-23.145	-16.142	-40.401	-7.437
486	0.486	-14.188	-14.727	-10.219	-24.213	14.62	-7.23	-38.195	-17.416
487	0.487	-13.023	-10.657	-10.79	-14.134	60.145	-13.2	-32.311	-26.615
488	0.488	-13.409	-10.072	-13.297	-15.278	78.41	-18.36	-34	-46.271
489	0.489	-16.311	-13.357	-12.904	-14.1	39.75	-17.324	-38.614	-43.692
490	0.49	-14.377	-11.608	-12.517	-13.134	44.822	-13.007	-19.814	-13.251
491	0.491	-18.637	-16.444	-14.458	-10.237	49.276	-7.35	-27.322	-25.623
492	0.492	-17.283	-10.438	-10.972	-11.015	3.358	-6.696	-20.338	-29.315
493	0.493	-14.964	-8.113	-15.811	-8.691	-27.128	3.452	-18.213	-32.613
494	0.494	-16.13	-14.686	-13.882	-3.844	-54.934	7.792	-20.168	14.355
495	0.495	-12.457	-10.423	-15.627	-8.478	-70.147	-6.465	-25.453	20.876
496	0.496	-16.913	-14.476	-14.279	-10.21	-65.751	-4.479	-11.192	14.834
497	0.497	-15.178	-19.305	-14.678	-11.559	-45.032	-16.634	-17.015	-1.641
498	0.498	-11.698	-16.011	-15.849	-11.951	-41.299	-30.93	-11.775	-26.82
499	0.499	-11.321	-17.752	-9.862	-11.566	-44.529	-32.848	-0.712	-13.253
500	0.5	-12.491	-15.235	-14.128	-14.276	-47.583	-34.577	12.285	-33.971
501	0.501	-14.434	-8.842	-8.518	-8.464	-44.869	-29.897	7.07	0.078
502	0.502	-13.277	-13.098	-7.95	3.749	-32.104	-16.905	-0.845	-4.397
503	0.503	-11.16	-15.412	-8.537	2.02	-20.552	2.459	-5.077	-42
504	0.504	-15.622	-7.473	-9.132	-2.605	-18.513	15.24	3.845	-16.876
505	0.505	-15.05	-12.696	-8.756	-6.849	-16.645	3.656	7.33	-21.271
506	0.506	-9.644	-17.527	-14.187	-18.659	-18.343	-6.979	-0.029	7.736
507	0.507	-11.592	-11.523	-14.785	-29.7	-10.303	-16.667	12.743	11.422
508	0.508	-16.246	-13.845	-10.16	-25.444	-8.86	-14.945	21.465	8.186
509	0.509	-18.002	-15.778	-14.226	-11.135	-9.943	-10.318	13.522	5.173
510	0.51	-17.636	-15.198	-12.88	-9.206	-8.739	-6.105	0.512	-3.082
511	0.511	-15.324	-12.292	-9.603	-7.469	-5.629	-9.861	2.201	-0.493
512	0.512	-12.442	-13.636	-9.233	-5.916	3.211	-3.922	-2.515	-12.098
513	0.513	-15.167	-14.981	-10.403	-7.268	-0.339	-4.87	13.257	-1.352
514	0.514	-20.215	-12.066	-16.219	-16.166	-5.623	-5.816	15.293	-10.876
515	0.515	-11.52	-11.677	-12.167	-19.654	-6.682	-1.54	13.262	-2.035
516	0.516	-17.526	-15.926	-12.758	-14.435	-14.676	-5.591	11.409	-25.694
517	0.517	-14.443	-12.434	-16.061	-7.66	-28.651	-16.434	3.349	-28.877
518	0.518	-11.551	-11.07	-12.006	-10.175	-34.525	-21.092	-6.855	-19.46
519	0.519	-12.332	-9.904	-13.363	-9.398	-18.782	-11.055	-15.896	-39.075
520	0.52	-14.668	-13.576	-12.982	-11.337	0.291	-7.42	-10.028	-21.232
521	0.521	-16.613	-14.921	-15.891	-15.98	28.492	-6.282	-11.113	-9.65
522	0.522	-10.617	-17.046	-9.903	-11.913	62.467	-18.109	-16.032	-33.035
523	0.523	-16.235	-14.333	-12.43	-19.852	75.921	-13.486	-4.653	13.953
524	0.524	-9.661	-16.258	-10.117	-37.858	46.832	-12.148	-15.699	7.361
525	0.525	-15.662	-11.411	-12.062	-14.628	5.184	-15.838	-22.861	1.364
526	0.526	-16.449	-10.832	-6.065	32.408	-22.526	-12.365	-37.184	-26.31
527	0.527	-14.516	-14.119	-6.844	-1.064	-17.531	-7.16	-39.089	-61.561
528	0.528	-13.944	-14.696	-8.788	4.948	-40.404	-6.203	-44.277	-66.016
529	0.529	-15.692	-14.306	-8.215	-0.467	-44.477	1.724	-52.163	-20.164
530	0.53	-15.319	-8.894	-7.647	4.569	-33.255	0.75	-47.851	-2.006
531	0.531	-13.975	-12.389	-14.622	9.021	-16.194	1.71	-35.991	3.327
532	0.532	-13.59	-9.119	-19.476	4.962	-6.874	-11.452	-21.64	-62.319
533	0.533	-10.896	-10.876	-22.005	-6.266	-4.153	-21.146	-15.817	-17.647
534	0.534	-15.176	-14.38	-16.398	-30.068	3.379	-15.953	-7.09	-9.564
535	0.535	-11.722	-19.816	-8.473	-26.97	5.664	-20.635	13.666	-2.346
536	0.536	-12.136	-19.261	-11.578	-24.264	-17.78	-13.546	11.005	4.112
537	0.537	-13.311	-16.003	-10.614	-21.766	-33.457	-7.211	8.551	-2.008
538	0.538	-16.035	-16.61	-9.84	-19.432	-36.141	-6.078	6.274	3.365
539	0.539	-14.895	-15.281	-7.528	-8.784	-38.624	-11.337	-4.366	8.318
540	0.54	-14.737	-12.982	-6.965	-6.835	-22.393	-20.224	-21.809	12.697
541	0.541	-16.697	-17.843	-12.981	-15.537	-3.248	-19.047	-10.216	33.357
542	0.542	-15.381	-11.882	-12.231	-13.994	30.221	-22.188	-3.849	14.537
543	0.543	-15.222	-14.235	-10.315	-21.162	52.998	-17.414	-1.945	24.434
544	0.544	-14.668	-12.33	-10.92	-17.502	32.192	-11.475	24.333	21.165
545	0.545	-16.05	-19.716	-12.692	-20.996	-24.63	-0.861	13.072	18.315
546	0.546	-14.72	-14.912	-9.251	-15.791	-49.132	-2.255	-17.942	-4.971
547	0.547	-16.884	-14.191	-11.621	-6.915	-71.282	-1.084	-30.367	16.892
548	0.548	-15.75	-6.896	-9.542	-15.269	-51.421	2.37	-41.64	8.553
549	0.549	-17.326	-9.859	-13.268	-14.333	-21.102	-2.907	-38.396	1.02
550	0.55	-15.422	-12.432	-15.63	-7.59	6.519	-17.658	-22.756	-5.919
551	0.551	-15.647	-13.255	-12.765	-8.401	31.653	-15.561	-25.52	-12.35
552	0.552	-13.355	-15.224	-18.011	-15.794	63.584	-17.529	-28.108	-22.046
553	0.553	-13.188	-13.322	-10.119	-22.596	26.03	-15.796	-21.237	-37.91
554	0.554	-15.737	-12.781	-13.266	-18.371	-9.196	-26.816	-14.957	-52.817
555	0.555	-15.581	-15.33	-10.422	-6.22	-50.397	-10.912	-13.108	-27.648
556	0.556	-14.26	-13.041	-9.692	-1.045	-78.045	8.263	-4.488	-30.93
557	0.557	-16.812	-8.236	-10.512	-9.039	-72.977	10.773	-12.515	-71.762
558	0.558	-12.589	-12.91	-20.028	-1.948	-59.369	-5.498	3.262	-88.183
559	0.559	-10.899	-11.197	-13.689	-8.389	-24.464	21.011	26.598	-62.949
560	0.56	-14.433	-16.073	-12.584	-9.579	13.148	35.916	17.243	-58.407
561	0.561	-11.183	-16.682	-11.675	-14.836	68.743	6.895	25.484	-4.124
562	0.562	-13.349	-18.458	-16.543	-13.899	90.852	-55.607	32.948	-55.721
563	0.563	-13.775	-18.118	-14.043	-13.151	84.318	-46.685	16.562	-89.122
564	0.564	-17.301	-10.808	-11.747	-7.57	66.169	-38.543	10.019	-58.67
565	0.565	-19.47	-16.074	-16.603	-8.19	5.239	-31.173	19.517	-42.153
566	0.566	-14.277	-15.154	-10.614	-12.871	-35.362	-11.235	17.583	13.465
567	0.567	-19.153	-14.439	-14.686	-11.156	-27.965	-5.254	6.346	20.91
568	0.568	-18.609	-13.725	-16.633	-12.537	-8	0.13	-15.523	1.019
569	0.569	-16.899	-15.718	-14.707	-10.249	-38.366	5.141	-18.822	19.251
570	0.57	-16.541	-19.057	-15.306	-15.118	-43.753	-8.42	-25.182	45.182
571	0.571	-21.991	-11.368	-11.834	-13.211	-18.535	-12.484	-39.442	17.461
572	0.572	-17.188	-12.398	-13.202	-4.35	-4.92	-16.195	-57.339	62.938
573	0.573	-14.898	-15.565	-11.084	-8.07	-25.571	-13.033	-64.373	32.479
574	0.574	-16.863	-18.531	-10.714	-18.967	-29.207	-10.161	-57.998	27.098
575	0.575	-12.822	-14.333	-14.196	-20.386	-25.917	-18.602	-40.581	12.039
576	0.576	-18.655	-15.16	-14.603	-16.758	-22.863	-10.953	-52.156	16.528
577	0.577	-14.62	-14.621	-13.457	-13.296	-31.25	-17.926	-45.703	-12.539
578	0.578	-16.577	-16.602	-10.769	-8.121	-28.767	-24.334	-39.831	6.273
579	0.579	-10.595	-7.742	-9.239	-9.136	-26.464	-14.701	-41.494	16.419
580	0.58	-12.94	-4.096	-13.712	-6.673	-24.364	-9.495	-30.365	19.652
581	0.581	-17.801	-5.284	-10.447	-10.793	-18.574	-14.139	-11.484	-11.374
582	0.582	-7.753	-10.537	-12.217	-13.171	-20.306	-4.167	-8.857	-15.351
583	0.583	-6.413	-11.529	-15.162	-24.067	-15.638	4.846	-6.372	3.442
584	0.584	-5.263	-10.785	-10.371	-13.105	-14.262	10.958	-16.822	48.251
585	0.585	-6.438	-10.033	-13.703	-3.126	-13.077	25.017	-14.674	18.021
586	0.586	-16.128	-5.225	-14.322	0.47	-4.73	7.623	-12.695	1.69
587	0.587	-14.972	-9.894	-16.865	-17.597	-3.758	-18.157	11.319	-63.775
588	0.588	-11.496	-12.812	-9.529	-10.108	-12.662	-14.771	42.521	-36.914
589	0.589	-4.146	-18.628	-4.313	-17.138	-4.337	-49.166	55.159	-28.615
590	0.59	-13.051	-17.865	-7.23	-10.809	-16.141	-35.62	51.727	-21.135
591	0.591	-7.049	-9.937	-2.988	-1.186	-20.771	18.535	34.936	-27.527
592	0.592	-10.14	-13.049	-7.063	-2.994	-13.588	25.888	38.303	64.178
593	0.593	-16.908	-14.022	-7.649	1.599	3.483	19.421	35.885	51.169
594	0.594	-16.124	-18.286	-3.007	-5.594	10.504	-10.899	18.381	39.529
595	0.595	-16.887	-14.218	2.409	-4.449	12.664	-16.258	16.378	-36.208
596	0.596	-12.034	-3.386	4.342	-5.628	6.833	-51.451	10.305	-85.434
597	0.597	-18.019	-4.933	1.048	-4.663	18.986	-19.538	4.776	-76.448
598	0.598	-15.677	-3.57	-4.375	-7.556	20.49	-7.179	-0.179	-100.709
599	0.599	-13.72	-9.946	-9.213	-11.803	13.309	-10.909	-7.849	-78.564
600	0.6	-15.633	-15.942	-16.57	-9.47	-6.224	-14.251	5.372	-17.941
601	0.601	-18.515	-23.286	-25.474	-5.966	-14.503	-5.033	3.906	-9.777
602	0.602	-19.845	-26.184	-7.474	-10.589	8.782	-13.426	5.747	-31.849
603	0.603	-13.426	-20.18	-4.958	-13.473	11.945	-16.045	1.784	-38.44
604	0.604	-14.167	-19.403	-2.63	-13.845	-7.78	-27.717	-14.966	-20.245
605	0.605	-16.461	-22.884	-17.524	-11.487	-10.317	-21.437	-17.011	-14.807
606	0.606	-11.594	-23.458	-19.446	-12.597	-17.325	-11.925	-23.148	10.404
607	0.607	-14.852	-19.386	-28.147	-10.609	-28.017	-10.303	-17.113	-12.402
608	0.608	-5.922	-20.734	-10.718	-16.375	-29.966	-15.079	-25.594	-49.958
609	0.609	-9.567	-13.373	-8.391	-25.234	-24.723	-16.494	-46.08	-54.977
610	0.61	-17.852	-18.586	-6.253	-19.187	-10.344	-15.407	-37.524	-50.496
611	0.611	-16.851	-11.807	-27.532	-18.17	-4.456	-16.546	-29.771	-21.452
612	0.612	-13.913	-2.119	-35.839	-21.027	-2.599	-19.737	5.433	-25.074
613	0.613	-13.109	-8.501	-23.06	-16.723	-7.136	-15.173	30.753	-1.248
614	0.614	-17.137	-9.651	-30.015	-15.899	-5.721	-16.18	35.317	-4.369
615	0.615	-16.523	-4.412	-27.869	-17.776	-14.619	-4.047	31.367	-1.623
616	0.616	-15.911	-1.491	-25.92	-18.305	-20.67	8.193	27.798	-24.783
617	0.617	-14.134	-0.704	-20.679	-12.83	-17.671	10.043	4.062	22.302
618	0.618	-15.454	-4.75	-16.017	-7.94	-4.984	-5.509	1.02	28.924
619	0.619	-17.74	-12.668	-8.84	-11.183	-3.307	-3.149	-30.118	47.154
620	0.62	-16.546	-13.618	-12.502	-14.035	-14.413	-12.663	-42.53	85.903
621	0.621	-13.798	-6.829	-11.322	-6.054	-7.304	13.761	-61.338	40.457
622	0.622	-11.83	-2.547	-8.206	-2.524	9.718	70.442	-64.658	70.873
623	0.623	-16.628	-8.137	-5.281	4.886	7.414	127.235	-80.345	-1.247
624	0.624	-17.17	-12.958	-18.42	-3.968	1.037	16.137	-71.997	-11.106
625	0.625	-16.55	-14.884	-0.982	2.065	-4.762	-158.784	-79.499	-20.005
626	0.626	-13.613	-22.611	-3.292	5.19	-6.504	-42.405	-81.742	20.61
627	0.627	-17.067	-19.498	-1.143	-5.615	-23.928	-21.24	-49.73	-60.903
628	0.628	-18.383	-20.45	-6.929	-6.929	-40.205	-2.05	-36.093	-71.809
629	0.629	-13.51	-26.442	-5.164	-10.554	-21.042	-19.431	-31.949	-62.035
630	0.63	-11.529	-22.368	-3.59	-7.024	-13.476	-35.266	-13.118	-35.473
631	0.631	-15.553	-21.776	-7.827	-7.962	-15.781	36.925	10.704	5.051
632	0.632	-15.132	-19.835	1.097	-12.799	-17.879	-134.157	-11.17	12.242
633	0.633	-14.706	-14.415	2.284	-12.023	-12.035	-110.882	-19.492	-21.453
634	0.634	-14.279	-21.001	1.334	-12.809	-10.246	-89.736	-17.001	-52.072
635	0.635	-10.563	-15.007	0.39	-7.977	-11.745	6.48	-14.739	-13.568
636	0.636	-17.887	-15.787	-12.756	-11.271	-10.343	58.988	8.584	-28.907
637	0.637	-14.774	-17.726	-18.541	-13.019	-11.46	-52.254	-13.39	-42.718
638	0.638	-17.657	-18.313	-23.749	-5.12	-10.251	-9.088	-21.818	-47.08
639	0.639	-15.117	-14.265	-15.792	-1.673	-2.844	30.393	-14.407	-5.753
640	0.64	-17.411	-13.898	-14.412	-4.811	0.149	42.169	-12.245	-55.938
641	0.641	-17.972	-8.497	-20.775	-1.952	6.234	9.647	-18.822	-22.7
642	0.642	-14.664	-11.992	-21.913	-11.676	5.542	-79.138	-20.99	-28.926
643	0.643	-15.233	-11.423	-18.803	-28.767	-3.872	-19.483	-19.52	-34.475
644	0.644	-14.838	-18.018	-17.821	-31.156	-12.71	-8.608	-11.88	-9.481
645	0.645	-16.187	-12.038	-17.03	-24.853	-9.177	20.992	-13.594	-14.098
646	0.646	-13.276	-12.824	-11.398	-26.876	-8.173	47.666	-2.161	-1.936
647	0.647	-16.942	-16.308	-11.955	-25.224	-7.22	39.489	2.089	-20.97
648	0.648	-15.582	-11.675	-13.88	-26.871	-1.25	46.855	5.921	2.563
649	0.649	-14.413	-8.777	-12.132	-19.824	-3.63	26.943	22.502	17.986
650	0.65	-10.724	-16.728	-12.52	-18.776	-10.29	20.945	15.056	15.146
651	0.651	-13.04	-10.747	-12.137	-17.705	-14.629	15.511	-0.328	38.29
652	0.652	-15.938	-11.741	-12.527	-16.813	-9.091	30.572	-2.794	22.583
653	0.653	-15.545	-8.863	-9.809	-14.033	-7.185	-10.699	12.51	-3.035
654	0.654	-12.824	-8.103	-13.277	-22.159	-6.628	16.927	14.093	-20.152
655	0.655	-11.264	-13.728	-14.426	-21.344	-14.39	62.359	27.116	-23.274
656	0.656	-13.193	-11.808	-8.425	-16.642	-13.482	19.746	35.309	-3.546
657	0.657	-11.246	-8.527	-12.675	-10.759	-20.34	14.304	14.071	3.989
658	0.658	-11.049	-12.588	-11.902	-8.554	-21.215	-61.371	16.244	-17.131
659	0.659	-14.519	-16.075	-9.946	-16.658	-18.968	-28.861	2.907	-3.045
660	0.66	-14.122	-12.778	-7.988	-15.839	-12.428	-97.974	0	14.727
661	0.661	-12.963	-16.834	-12.033	-15.018	-11.66	-17.328	10.089	12.432
662	0.662	-11.019	-11.009	-8.542	-10.911	-10.883	80.352	3.701	-6.679
663	0.663	-16.82	-15.06	-9.891	-11.844	-0.014	40.846	8.381	11.15
664	0.664	-16.031	-11.566	-12.772	-13.922	11.054	-90.408	-15.957	-14.548
665	0.665	-14.088	-18.91	-12.366	-8.052	1.013	-142.895	-19.773	-24.534
666	0.666	-13.495	-12.116	-9.632	-15.521	9.911	-286.112	-4.611	9.984
667	0.667	-15.227	-16.351	-13.08	-8.846	8.727	-228.418	-19.226	5.592
668	0.668	-15.601	-14.006	-12.651	-6.422	5.608	-105.884	-17.203	-23.328
669	0.669	-11.134	-15.924	-9.705	-8.851	-5.259	-26.283	8.032	-26.956
670	0.67	-15.191	-15.332	-12.367	-9.543	-18.243	16.909	-2.528	-16.858
671	0.671	-13.826	-15.898	-10.387	-7.711	-26.967	109.007	-24.86	-51.26
672	0.672	-16.137	-15.495	-13.832	-11.871	-31.6	144.604	-50.838	-55.681
673	0.673	-13.218	-13.157	-11.467	-9.465	-30.22	46.909	-75.03	-43.285
674	0.674	-15.145	-9.077	-11.036	-7.229	-21.296	7.503	-72.289	-47.011
675	0.675	-9.327	-11.585	-8.291	-4.404	-5.61	-28.164	-75.304	-37.03
676	0.676	-11.636	-13.887	-14.05	-6.393	5.031	-17.532	-73.055	-27.828
677	0.677	-16.46	-12.707	-13.24	-12.249	10.832	12.024	-66.319	-25.143
678	0.678	-15.876	-9.012	-13.787	-19.655	-5.051	3.091	-47.346	8.244
679	0.679	-19.932	-6.68	-14.342	-16.797	-11.441	11.198	-29.704	40.112
680	0.68	-18.566	-9.569	-13.732	-3.683	-5.613	33.268	5.216	2.558
681	0.681	-16.232	-9.157	-12.353	9.83	-10.8	26.764	20.27	7.611
682	0.682	-14.086	-12.604	-16.786	1.094	-15.406	-15.693	-2.529	39.646
683	0.683	-16.786	-9.664	-11.34	-0.472	-16.701	-10.334	1.616	52.176
684	0.684	-17.16	-11.557	-13.255	-1.839	-15.471	4.765	5.416	33.508
685	0.685	-13.664	-11.903	-7.243	-3.003	-11.943	-18.053	15.643	23.523
686	0.686	-11.33	-13.409	-14.594	-6.486	-4.614	-13.963	6.558	14.353
687	0.687	-13.448	-15.307	-11.701	-1.248	-9.484	-10.285	4.106	-5.261
688	0.688	-16.149	-11.014	-10.937	-2.187	-20.888	-0.406	22.213	7.62
689	0.689	-15.751	-12.714	-11.711	-8.134	-41.574	2.582	15.582	-8.521
690	0.69	-16.513	-13.047	-13.633	-5.762	-38.875	-0.357	5.3	-10.529
691	0.691	-12.634	-13.372	-11.672	-3.775	-31.366	-7.958	-0.139	-23.919
692	0.692	-11.271	-16.213	-8.751	-3.115	-10.281	-14.574	8.978	-39.642
693	0.693	-14.554	-13.444	-11.249	-3.621	3.868	-16.379	1.474	-28.888
694	0.694	-12.413	-13	-11.617	-3.183	11.434	-2.514	20.699	-42.346
695	0.695	-15.111	-15.852	-12.755	-6.397	13.77	9.813	8.418	-40.498
696	0.696	-13.949	-16.961	-17.182	-11.139	37.204	-1.199	6.63	-23
697	0.697	-13.751	-11.881	-10.571	-9.104	40.328	-22.835	13.594	12.124
698	0.698	-13.946	-17.831	-13.064	-4.933	43.06	-19.71	16.135	-2.845
699	0.699	-16.461	-13.718	-10.718	-12.768	35.54	-5.543	21.981	-62.28
700	0.7	-12.974	-15.614	-12.631	-30.652	9.824	2.225	21.074	-37.717
701	0.701	-14.326	-12.286	-15.9	-38.06	-7.21	18.93	43.386	-59.611
702	0.702	-14.711	-12.817	-10.46	-2.876	-29.098	17.102	53.282	-25.954
703	0.703	-14.329	-14.121	-13.92	42.771	-31.806	7.617	16.892	-7.601
704	0.704	-16.263	-12.715	-10.603	0.361	-44.563	-4.445	-17.753	-35.152
705	0.705	-12.778	-11.51	-12.322	-15.919	-9.521	-8.962	-21.633	-30.013
706	0.706	-15.102	-15.147	-14.821	-30.841	5.58	-13.045	-8.709	-7.071
707	0.707	-11.04	-18.395	-10.347	-26.21	10.046	-27.267	3.024	-11.013
708	0.708	-14.526	-11.768	-13.229	11.515	-10.65	-29.184	20.518	-14.596
709	0.709	-15.888	-14.635	-12.822	-13.462	-29.398	-9.839	24.068	-11.303
710	0.71	-11.83	-17.121	-8.354	-8.844	-39.439	13.459	10.347	-39.61
711	0.711	-19.775	-19.416	-12.403	-4.606	-36.296	4.217	38.951	-20.905
712	0.712	-13.783	-8.549	-12.002	-0.747	-50.348	-21.179	28.02	2.81
713	0.713	-21.145	-13.163	-11.602	-10.623	-47.773	-3.957	24.967	5.815
714	0.714	-16.317	-14.493	-10.429	-19.726	-26.641	-6.909	9.497	-25.375
715	0.715	-18.843	-18.14	-10.036	-27.861	-6.876	-26.626	-10.062	-13.04
716	0.716	-14.789	-19.276	-14.284	-35.22	5.889	-39.385	-33.123	-16.746
717	0.717	-15.378	-18.282	-13.887	-28.071	8.192	-41.773	-36.071	-20.102
718	0.718	-18.675	-17.293	-9.435	-8.716	18.815	-69.376	-16.236	26.83
719	0.719	-12.102	-16.496	-10.022	-6.016	5.254	-35.091	-28.922	33.338
720	0.72	-12.873	-17.252	-11.371	-12.801	-6.943	6.425	-40.419	27.263
721	0.721	-12.106	-12.389	-6.923	-10.48	-21.293	12.155	-46.701	-11.514
722	0.722	-15.596	-9.081	-10.992	3.256	-19.394	-2.578	-48.585	13.584
723	0.723	-12.318	-14.474	-12.358	-12.438	-17.692	-15.779	-46.816	-0.001
724	0.724	-16.389	-9.613	-15.649	-22.907	-13.043	-3.177	-42.2	20.626
725	0.725	-15.048	-19.652	-12.753	-32.405	-5.854	8.203	-40.878	16.838
726	0.726	-13.713	-18.284	-8.311	-27.005	-4.637	-8.71	-32.006	-7.066
727	0.727	-7.932	-11.889	-10.072	-25.291	-8.071	-5.496	-14.028	-4.012
728	0.728	-13.576	-3.552	-10.474	-23.787	-19.826	2.953	-1.239	-18.109
729	0.729	-13.025	-8.775	-13.783	-17.262	-18.277	-30.424	-22.298	-35.848
730	0.73	-12.477	-11.669	-10.899	-15.961	-19.681	-80.659	-42.016	-24.113
731	0.731	-20.264	-17.664	-12.08	-14.847	-16.047	-47.075	-65.2	-51.647
732	0.732	-12.94	-13.596	-14.04	-17.592	-29.241	-4.41	-87.051	-70.252
733	0.733	-15.879	-11.666	-11.942	-11.43	-24.044	-9.797	-89.797	-46.321
734	0.734	-15.144	-13.602	-9.266	-12.065	-0.266	15.4	-82.289	-30.523
735	0.735	-12.865	-9.541	-6.594	-3.99	51.199	75.038	-75.356	-22.087
736	0.736	-17.741	-6.052	-7.396	-9.094	43.84	99.428	-69.017	-29.557
737	0.737	-13.133	-6.439	-11.903	-15.75	-2.988	136.399	-86.53	-13.241
738	0.738	-17.236	-12.246	-20.672	-19.896	-8.986	75.821	-79.681	-11.04
739	0.739	-15.941	-17.855	-21.903	-7.598	18.671	165.42	-56.382	18.076
740	0.74	-13.676	-22.691	-27.183	-5.753	33.738	-13.608	-28.247	-44.463
741	0.741	-14.896	-18.046	-20.465	-19.975	1.782	-346.88	-39.618	0.148
742	0.742	-11.283	-17.453	-18.013	-14.077	-27.257	-301.637	-29.748	24.387
743	0.743	-16.751	-14.943	-12.473	1.879	-30.922	-178.027	-20.692	31.702
744	0.744	-16.22	-14.557	-14.487	-8.684	-27.613	9.641	-23.666	25.119
745	0.745	-8.921	-10.511	-12.637	-10.53	-24.502	111.769	-36.739	31.098
746	0.746	-11.883	-9.174	-13.311	-5.187	-27.189	80.744	-39.351	14.654
747	0.747	-11.163	-13.637	-8.559	-0.426	-19.609	52.606	-37.507	-30.779
748	0.748	-13.54	-10.747	-10.569	9.742	-17.269	26.96	-28.123	-48.927
749	0.749	-15.526	-2.831	-10.068	6.165	-15.132	-135.895	-19.708	-43.474
750	0.75	-13.643	-11.147	-9.771	-9.422	2.276	-284.227	-12.044	-38.376
751	0.751	-16.608	-16.361	-10.255	-15.728	9.205	-111.097	9.365	-33.778
752	0.752	-13.181	-19.26	-14.417	-17.591	-5.753	5.141	37.343	-37.652
753	0.753	-19.615	-16.737	-14.895	-8.78	-15.498	26.156	40.702	-26.222
754	0.754	-17.152	-12.663	-14.585	-13.291	-12.463	43.862	37.043	-22.758
755	0.755	-14.881	-14.595	-9.826	-8.941	-10.785	24.595	58.534	-19.496
756	0.756	-16.865	-15.166	-13.202	-7.697	-15.451	41.891	66.498	-16.598
757	0.757	-16.336	-18.063	-15.029	-1.603	-14.105	89.365	63.653	6.85
758	0.758	-13.485	-12.25	-13.76	-2.468	-20.489	46.067	51.73	54.071
759	0.759	-18.38	-11.468	-10.564	2.489	-12.181	6.456	57.831	87.686
760	0.76	-15.149	-7.979	-11.04	-3.42	-24.014	-5.468	78.809	81.816
761	0.761	-16.945	-13.973	-13.828	-8.951	-41.454	-16.399	98.25	65.521
762	0.762	-16.613	-11.648	-11.985	-10.794	-20.368	13.109	100.535	30.467
763	0.763	-18.023	-12.22	-13.637	-10.107	5.169	4.076	88.701	-19.658
764	0.764	-17.695	-14.151	-11.798	-12.933	15.228	12.095	56.557	-25.989
765	0.765	-15.814	-15.895	-16.143	-10.386	24.532	4.621	40.867	-47.278
766	0.766	-17.797	-12.417	-14.487	-11.7	27.252	11.066	36.205	7.797
767	0.767	-19.386	-12.808	-11.102	-17.468	14.479	-7.266	40.08	15.174
768	0.768	-19.233	-13.206	-5.776	-8.518	-1.791	-12.812	21.156	-31.688
769	0.769	-22.563	-11.082	-16.707	-11.936	-20.948	-7.912	-9.899	-25.623
770	0.77	-17.761	-17.082	-12.158	-21.548	-8.176	-3.54	-30.673	-20.101
771	0.771	-15.854	-12.834	-10.889	-17.833	-5.87	-7.648	-19.502	-45.166
772	0.772	-14.143	-18.457	-9.805	-11.799	-3.768	-11.368	-29.6	-49.576
773	0.773	-15.534	-14.979	-18.204	-10.787	-32.821	-8.135	-7.723	4.539
774	0.774	-12.277	-14.417	-13.066	-15.61	-36.904	-5.11	-10.388	26.528
775	0.775	-5.726	-9.017	-12.188	-13.092	-40.589	-7.886	-23.094	19.911
776	0.776	-6.727	-9.632	-9.757	-10.792	-23.552	-5.43	-34.622	-22.741
777	0.777	-7.525	-15.656	-13.316	-5.21	-20.444	-3.181	-62.184	-72.802
778	0.778	-9.866	-5.034	-12.616	-4.662	5.111	-5.371	-65.706	-66.334
779	0.779	-11.831	-12.215	-13.261	-6.634	36.075	4.249	-48.487	-84.65
780	0.78	-1.788	-13.401	-13.915	-7.249	23.692	-15.189	-51.386	-112.418
781	0.781	-14.775	-14.602	-9.916	-14.241	4.913	-22.846	-42.853	-107.504
782	0.782	-9.578	-11.553	-9.593	-28.972	-5.165	-15.933	-35.088	-38.934
783	0.783	-11.137	-14.501	-6.367	-14.135	-8.275	-22.336	-46.475	-29.241
784	0.784	-9.79	-15.32	-7.574	-20.089	-16.607	-12.678	-61.131	-38.265
785	0.785	-13.47	-22.723	-13.616	-8.024	-19.096	-14.419	-55.056	-14.005
786	0.786	-14.633	-17.929	-0.487	-12.8	-21.349	-19.023	-35.408	-6.781
787	0.787	-15.606	-17.198	1.399	-8.707	-19.177	-11.825	-32.571	-26.844
788	0.788	-2.819	-18.023	3.097	-10.017	-9.505	-12.948	-34.575	-20.934
789	0.789	-8.044	-17.498	-14.37	-16.157	-11.263	-11.826	-49.143	62.192
790	0.79	-9.579	-15.625	-16.74	-13.216	-6.615	-19.171	-42.982	97.733
791	0.791	-5.307	-24.591	-10.397	-10.495	-7.966	-8.499	-16.284	108.451
792	0.792	-19.614	-10.325	-4.609	-9.936	-9.146	-7.55	10.408	-0.24
793	0.793	-21.539	-12.319	-6.373	-9.399	-8.04	-14.193	14.067	-14.697
794	0.794	-16.294	-0.183	-4.83	-20.468	-4.989	-8.276	36.327	-1.648
795	0.795	-14.727	-4.873	-3.485	-44.508	-15.867	-5.066	-0.239	-13.554
796	0.796	-18.963	-12.072	-15.29	-41.471	-14.547	-9.726	-14.982	-24.487
797	0.797	-17.781	-8.435	-19.929	-26.058	-10.892	-10.386	-10.168	4.981
798	0.798	-21.242	-9.643	-18.555	-17.998	-12.065	-11.095	-13.899	-4.164
799	0.799	-20.254	-25.754	-9.629	-15.757	-13.038	-10.483	-32.376	-61.368
800	0.8	-9.397	-28.117	-8.447	-18.353	-12.071	-17.935	-35.367	-83.687
801	0.801	-16.531	-17.509	-11.517	-12.241	-9.546	-17.132	-13.213	-103.82
802	0.802	-22.897	-19.485	-14.372	-10.614	-10.299	-19.604	18.21	-61.463
803	0.803	-16.869	-21.278	-27.478	-12.681	-10.864	-15.39	22.536	-11.748
804	0.804	-17.811	-13.379	-21.623	-17.647	-7.562	-20.076	4.013	-18.546
805	0.805	-16.824	-17.687	-16.348	-22.225	-11.608	-11.223	-5.829	-24.769
806	0.806	-16.03	-16.57	-17.846	-36.869	-10.234	-5.114	-8.721	-30.364
807	0.807	-11.937	-17.772	-13.534	-31.397	-17.57	-8.105	-5.829	-5.365
808	0.808	-11.327	-12.585	-9.803	-15.86	-16.585	-12.818	-8.218	35.727
809	0.809	-10.709	-13.581	-13.229	-14.057	-11.742	-6.756	17.566	30.144
810	0.81	-12.412	-14.383	-18.393	-4.699	-14.256	-14.096	0.539	-15.491
811	0.811	-15.857	-12.075	-9.426	-13.76	-13.471	-15.065	-27.745	-9.675
812	0.812	-10.399	-10.154	-1.042	-25.141	-12.879	-9.073	-31.49	-15.275
813	0.813	-12.292	-12.104	-8.33	-9.633	-2.785	-11.375	-28.317	-60.978
814	0.814	-11.673	-8.045	-15.038	17.662	1.501	-4.782	-25.395	-30.835
815	0.815	-17.046	-9.408	-15.755	-1.476	15.85	-4.003	-17.314	41.12
816	0.816	-17.587	-10.765	-6.783	-5.108	25.547	-3.247	-25.136	90.249
817	0.817	-16.964	-5.926	-10.195	-8.545	23.804	-6.746	-27.743	99.076
818	0.818	-17.501	-10.564	-7.029	-11.595	6.35	-11.418	-34.441	25.614
819	0.819	-13.972	-14.617	-5.994	-14.426	-9.955	-18.037	-32.885	-24.021
820	0.82	-19.352	-7.632	-15.632	-3.132	-7.875	-12.063	-21.075	-33.149
821	0.821	-15.823	-6.655	-16.753	-5.58	-9.834	-12.859	-10.429	-25.181
822	0.822	-12.49	-10.889	-17.878	-11.695	-8.118	-12.304	-17.962	71.051
823	0.823	-11.865	-6.803	-8.17	-6.769	-9.694	-7.699	-17.182	31.466
824	0.824	-16.656	-6.194	-6.968	-8.61	-13.994	-2.31	-4.367	-4.221
825	0.825	-10.611	-4.232	-8.088	1.167	-20.412	-1.764	3.994	6.6
826	0.826	-16.171	-13.096	-11.158	4.575	-21.598	-5.092	5.194	16.495
827	0.827	-15.549	-11.888	-12.096	0.849	-20.638	-10.54	-2.304	-10.253
828	0.828	-9.504	-10.68	-18.079	-2.457	-17.738	-8.634	-9.04	-18.408
829	0.829	-16.824	-13.717	-9.164	-7.498	-15.202	-5.37	-17.715	-55.415
830	0.83	-13.893	-6.894	-12.621	-20.859	-6.261	-9.455	-23.241	-21.958
831	0.831	-11.343	-7.614	-11.631	-26.854	2.075	-14.34	-20.608	-27.965
832	0.832	-18.678	-8.332	-10.624	-0.717	-7.605	-8.397	-14.841	-0.262
833	0.833	-19.623	-10.207	-20.286	55.809	-3.943	-10.747	-7.688	-25.328
834	0.834	-20.375	-10.731	-16.595	15.019	-17.124	-8.842	1.028	-11.657
835	0.835	-16.289	-13.573	-20.066	7.522	-22.372	-10.791	2.032	-7.392
836	0.836	-14.331	-13.9	-3.985	13.984	-17.75	-10.23	-1.161	-18.382
837	0.837	-24.37	-11.511	-10.919	-16.505	-16.415	-10.629	1.72	-41.957
838	0.838	-11.384	-13.569	-8.765	-33.042	-10.037	-12.972	5.971	-38.629
839	0.839	-20.062	-12.337	-6.804	-18.014	-8.875	-10.874	10.015	-41.077
840	0.84	-15.394	-14.206	-8.551	-4.516	-5.778	-8.959	8.04	-43.292
841	0.841	-14.022	-16.267	-19.596	-0.485	-14.672	-4.725	-2.066	-7.96
842	0.842	-7.613	-11.755	-9.539	10.726	-3.829	-12.675	2.155	7.377
843	0.843	-18.448	-12.253	-15.929	0.659	-8.084	-9.216	-17.425	-24.428
844	0.844	-14.182	-21.081	-9.925	-15.004	-4.404	-16.605	-31.585	-45.021
845	0.845	-10.499	-22.157	-15.14	-12.279	-3.237	-11.793	-8.386	-48.609
846	0.846	-11.645	-18.604	-16.106	-9.743	-10.599	-7.551	-24.135	-24.701
847	0.847	-12.603	-15.446	-20.368	-16.654	-9.632	-6.794	-4.49	22.424
848	0.848	-11.617	-12.484	-21.165	-10.166	-10.398	-7.385	18.663	56.073
849	0.849	-12.381	-13.2	-14.604	-23.605	-9.618	-7.986	2.944	13.682
850	0.85	-14.692	-23.803	-17.138	-39.348	-6.129	-12.074	0.189	-24.84
851	0.851	-11.186	-19.5	-29.35	-15.79	-13.478	-14.61	7.662	0.502
852	0.852	-14.461	-10.546	-31.105	-6.343	-20.246	-11.338	0.656	-3.779
853	0.853	-15.034	-18.823	-20.074	-8.884	-19.464	-8.454	-18.502	8.797
854	0.854	-7.087	-2.721	-15.828	-16.252	-18.677	-4.793	-26.063	12.747
855	0.855	-5.91	-9.641	-9.444	-13.738	-13.826	-7.139	-23.738	-24.746
856	0.856	-15.562	-11.734	-12.925	-7.151	-13.234	-5.988	-30.108	-29.535
857	0.857	-14.381	-13.632	-11.952	-8.883	-9.158	-10.434	-16.547	-33.762
858	0.858	-17.839	-15.346	-10.977	-17.37	-1.216	-11.006	9.804	20.67
859	0.859	-20.918	-13.764	-10.2	-21.765	7.122	-9.654	13.54	13.549
860	0.86	-16.063	-20.893	-12.523	0.167	-8.925	-10.056	16.928	7.163
861	0.861	-16.821	-22.033	-10.586	-8.847	-15.874	-14.131	20.136	-23.146
862	0.862	-17.581	-16.018	-11.163	-0.25	-9.466	-16.661	17.556	-17.703
863	0.863	-14.081	-21.229	-10.573	12.791	7.972	-21.114	15.187	-32.736
864	0.864	-18.71	-16.389	-2.64	-3.166	5.683	-12.217	13.033	-28.243
865	0.865	-12.113	-18.908	-15.809	-17.753	7.841	-3.31	2.571	-32.233
866	0.866	-14.621	-14.85	-14.075	-15.514	13.68	-6.794	-10.782	-88.789
867	0.867	-16.93	-16.795	-9.438	-13.475	18.942	-14.152	-1.895	-31.705
868	0.868	-16.344	-17.388	-5.191	-21.111	7.941	-7.395	22.079	79.584
869	0.869	-11.682	-17.987	6.604	-13.649	-7.92	-15.362	-8.685	32.017
870	0.87	-14.568	-11.048	5.042	-12.188	-18.574	-14.421	-20.85	-11.117
871	0.871	-11.073	-17.852	3.666	-8.403	-12.773	-13.476	-16.933	-24.266
872	0.872	-12.412	-15.368	2.481	-5.009	-11.031	-5.564	-13.39	-36.097
873	0.873	-16.455	-14.634	-13.214	-3.749	-15.673	-10.81	-22.44	-3.522
874	0.874	-13.915	-9.833	-11.098	-5.966	-19.931	-5.986	-19.528	-33.119
875	0.875	-17.189	-14.524	-1.439	-9.734	-18.774	-6.769	-21.822	-59.862
876	0.876	-11.364	-18.635	-6.692	-20.258	-12.777	-12.398	-28.585	-19.275
877	0.877	-18.704	-20.048	-2.076	-30.948	-11.802	-11.841	-22.014	-41.366
878	0.878	-11.918	-18.755	-3.452	-23.465	-12.754	-15.158	-4.414	5.36
879	0.879	-11.125	-13.978	-17.807	-14.254	-11.962	-13.429	-20.516	-0.731
880	0.88	-11.89	-15.981	-15.905	-12.798	-9.605	-5.507	-31.029	-6.265
881	0.881	-12.456	-15.465	-28.129	-11.528	-13.043	-2.043	-36.717	-1.309
882	0.882	-13.022	-14.175	-7.456	-12.18	-12.424	-18.133	-38.33	12.124
883	0.883	-14.759	-10.959	-10.199	-9.354	-8.33	-15.834	-39.715	-0.393
884	0.884	-16.104	-13.932	-12.757	-6.712	-10.811	-17.992	-49.584	-57.213
885	0.885	-19.389	-14.387	-24.404	-5.848	-9.437	-12.2	-66.405	-49.154
886	0.886	-20.545	-14.069	-26.577	-8.867	-10.596	-17.445	-82.472	-27.175
887	0.887	-16.079	-13.945	-20.8	-8.022	-13.31	-3.15	-63.141	-33.828
888	0.888	-17.812	-12.081	-22.582	-13.601	-11.384	2.642	-29.474	-39.985
889	0.889	-16.438	-7.892	-11.591	-18.998	-10.617	-6.085	-6.467	-12.419
890	0.89	-14.102	-7.38	-7.374	-13.935	-12.558	-7.647	14.423	-7.5
891	0.891	-16.987	-8.798	-11.089	-14.282	-10.613	-6.301	33.358	24.331
892	0.892	-10.973	-15.254	-12.3	-8.627	-8.287	0.082	43.535	20.207
893	0.893	-15.211	-11.06	-22.018	-10.332	-6.938	1.234	34.329	16.433
894	0.894	-9.588	-13.45	-25.739	-6.828	-7.735	-4.006	31.689	40.082
895	0.895	-16.152	-8.677	-17.455	-10.701	-4.066	-12.942	34.267	11.708
896	0.896	-13.613	-9.325	-20.592	-18.445	-7.538	-14.123	36.676	7.926
897	0.897	-19.206	-8.795	-7.854	-24.273	-10.824	-19.364	17.588	-29.954
898	0.898	-12.616	-11.353	-9.63	-8.034	-8.69	-10.468	-5.543	-45.158
899	0.899	-11.828	-10.032	-5.02	-10.172	-8.304	-6.997	-8.538	-68.125
900	0.9	-14.133	-14.127	-6.397	-12.138	-5.605	-14.365	22.691	-55.915
901	0.901	-13.541	-11.65	-15.326	-10.055	-4.842	-13.419	10.385	-29.799
902	0.902	-11.593	-9.359	-26.199	-8.152	-7.565	-10.915	-0.761	0.96
903	0.903	-11.009	-7.254	-21.968	-9.541	-11.065	-10.149	9.359	-28.265
904	0.904	-14.486	-11.731	-20.82	-13.649	-8.171	-5.311	-18.865	-9.701
905	0.905	-19.892	-8.835	-17.347	-12.36	-10.109	-9.96	-30.088	-13.232
906	0.906	-15.038	-12.328	-18.316	-13.394	-8.188	-18.887	-20.039	-4.185
907	0.907	-16.972	-9.049	-15.416	-10.156	-8.992	-22.584	-23.177	-7.119
908	0.908	-10.388	-13.12	-9.418	-12.885	-13.497	-14.292	-37.326	15.913
909	0.909	-11.161	-16.615	-10.189	-10.271	-7.566	-0.384	-39.862	18.86
910	0.91	-13.486	-11.196	-15.02	-12.557	-9.96	-10.092	-51.513	61.275
911	0.911	-15.424	-9.266	-9.017	-14.417	-11.961	-8.397	-66.464	79.363
912	0.912	-13.49	-12.558	-11.328	-9.729	-8.712	-13.079	-56.847	18.282
913	0.913	-15.232	-8.482	-9.385	-18.592	-12.81	-11.772	-48.212	-6.189
914	0.914	-16.581	-7.119	-8.796	-9.651	-7.995	-15.495	-37.297	-13.611
915	0.915	-12.128	-12.523	-10.522	-15.65	-6.097	-12.032	-24.473	-33.586
916	0.916	-17.544	-14.445	-5.676	-10.446	-9.044	-8.945	-5.269	-51.784
917	0.917	-9.607	-13.843	-7.602	-13.375	-12.568	-4.13	7.359	-79.512
918	0.918	-19.286	-16.721	-8.171	-14.17	-12.226	3.77	-13.859	-13.96
919	0.919	-15.606	-14.175	-6.8	-11.87	-8.208	-8.049	-16.678	-40.647
920	0.92	-14.444	-11.827	-9.094	-5.298	-9.642	-6.529	-14.298	-32.576
921	0.921	-15.414	-13.93	-7.906	-6.105	-14.194	-7.911	-12.124	4.29
922	0.922	-16.388	-15.08	-12.337	-6.925	-12.552	-9.083	-1.635	-15.748
923	0.923	-18.913	-17.008	-10.571	-10.453	-9.158	-12.564	27.214	-21.836
924	0.924	-14.863	-13.514	-8.044	-11.083	-7.891	-13.533	14.624	-16.435
925	0.925	-14.298	-14.858	-2.616	-20.052	-10.879	-8.696	25.664	-1.393
926	0.926	-13.73	-15.233	-7.429	-39.683	-15.413	-7.928	28.787	-24.357
927	0.927	-12.012	-14.062	-14.762	-25.664	-16.083	-10.261	12.964	13.154
928	0.928	-14.551	-14.442	-7.967	-18.245	-11.325	-19.754	21.121	-12.042
929	0.929	-12.25	-13.674	-3.686	-11.408	-20.114	-16.083	23.454	-16.476
930	0.93	-14.397	-12.909	-9.299	-26.446	-19.023	-12.612	20.922	-20.52
931	0.931	-14.032	-15.43	-7.37	-36.274	-7.271	-9.524	5.845	5.801
932	0.932	-11.344	-10.592	-9.321	-10.098	-8.871	-8.564	-23.35	29.628
933	0.933	-15.623	-17.16	-8.743	8.506	-10.293	-6.064	-44.244	-11.145
934	0.934	-11.589	-19.672	-12.227	-8.71	-6.692	-16.721	-48.088	-38.729
935	0.935	-9.104	-18.904	-6.793	-12.003	4.06	-12.466	-31.219	-23.596
936	0.936	-16.492	-16.988	-8.733	-9.484	11.14	-6.082	-22.096	-37.084
937	0.937	-17.489	-13.722	-8.139	-7.173	12.231	-16.93	-36.391	17.226
938	0.938	-16.55	-16.648	-7.54	-9.745	8.695	-12.669	-23.734	-19.615
939	0.939	-17.344	-14.146	-8.894	-7.862	3.412	-13.826	-35.423	-12.901
940	0.94	-16.608	-18.609	-14.297	-10.016	-11.338	-14.993	-24.806	-18.723
941	0.941	-13.155	-13.211	-12.343	-15.47	-13.523	-15.966	0.337	-23.927
942	0.942	-15.132	-12.637	-11.748	-11.063	-0.04	-15.004	17.347	11.541
943	0.943	-15.746	-9.378	-13.468	-12.659	5.099	-7.066	1.632	25.344
944	0.944	-17.146	-15.989	-14.782	-11.742	-9.294	2.604	-6.765	-20.262
945	0.945	-20.475	-11.771	-15.132	-13.159	-26.789	-6.311	-14.402	-25.996
946	0.946	-17.62	-19.163	-19.142	-1.63	-24.527	-7.488	-16.837	24.13
947	0.947	-12.447	-20.17	-18.694	-16.219	-22.445	-14.86	-23.365	17.732
948	0.948	-15.992	-20.983	-16.302	-22.294	-16.685	-10.042	-21.591	36.103
949	0.949	-19.34	-20.23	-18.357	-17.316	-9.766	-10.452	-16.549	19.85
950	0.95	-16.494	-16.789	-14.601	-16.018	-8.078	-6.212	-31.082	4.94
951	0.951	-15.199	-14.905	-13.169	-12.038	-12.772	-15.137	-29.339	18.698
952	0.952	-10.811	-12.057	-16.005	-11.139	-14.167	-13.984	-20.837	-1.766
953	0.953	-14.954	-14.621	-15.547	-12.55	-17.866	-17.099	-16.391	9.673
954	0.954	-15.415	-16.988	-12.763	-7.564	-19.057	-10.316	-0.689	26.888
955	0.955	-18.788	-17.423	-14.813	-12.642	-5.147	2.833	9.762	-7.376
956	0.956	-14.809	-16.31	-15.503	-26.036	4.51	-2.978	19.244	-20.698
957	0.957	-16.248	-17.519	-15.224	-55.29	20.36	-1.224	3.188	-41.182
958	0.958	-15.934	-12.718	-16.686	-1.332	26.744	-5.852	9.375	-29.78
959	0.959	-13.878	-17.601	-18.139	35.403	20.938	-1.565	11.084	-26.317
960	0.96	-10.285	-14.37	-15.723	1.702	-5.377	7.387	4.501	-72.389
961	0.961	-13.652	-13.835	-18.346	7.489	-31.671	-5.734	-0.87	-62.899
962	0.962	-14.895	-17.364	-14.005	1.867	-28.344	-0.478	-5.641	-65.459
963	0.963	-17.501	-13.938	-13.535	-3.371	-25.203	-5.092	13.023	-67.842
964	0.964	-17.214	-13.611	-13.064	0.877	-16.837	-18.029	15.477	-60.758
965	0.965	-13.057	-10.77	-15.107	-3.359	-14.266	-19.767	-0.785	-67.04
966	0.966	-16.634	-13.542	-13.081	-7.2	-16.537	-11.826	-19.9	-37.942
967	0.967	-14.397	-16.306	-10.276	-17.417	-14.359	-7.561	-32.593	24.542
968	0.968	-18.54	-17.133	-10.376	-26.859	-24.002	-19.362	-30.163	33.329
969	0.969	-13.803	-12.743	-13.574	-35.334	-8.114	-11.421	-32.207	41.379
970	0.97	-14.476	-6.806	-15.613	-17.665	2.551	-10.043	-26.347	33.968
971	0.971	-11.662	-1.255	-11.862	-10.826	4.495	-21.815	-14.07	27.332
972	0.972	-12.134	0.616	-17.197	-18.495	-4.199	-23.359	6.718	9.206
973	0.973	-12.613	-4.086	-15.767	-20.735	-8.814	-21.982	15.129	-18.373
974	0.974	-11.54	-3.555	-9.113	-15.036	-10.141	-15.563	-2.557	-3.184
975	0.975	-17.627	-11.526	-13.873	-9.915	-8.959	-12.031	-18.741	47.26
976	0.976	-6.296	-12.721	-13.027	-5.372	1.887	-11.012	-33.558	0.55
977	0.977	-14.315	-11.78	-8.896	-1.219	-5.265	-9.995	-8.309	-5.344
978	0.978	-13.043	-0.963	-10.77	-0.135	-6.415	-14.22	15.563	-10.643
979	0.979	-16.802	0.372	-0.64	3.292	-12.41	-5.304	18.729	-15.633
980	0.98	-15.721	-8.546	6.585	6.351	-22.093	-4.133	-18.156	-2.065
981	0.981	-18.901	-14.558	5.482	-8.403	-20.934	-5.062	-23.1	-14.435
982	0.982	-19.955	-24.248	9.02	2.198	-5.237	-9.828	-0.189	-33.173
983	0.983	-14.044	-15.348	1.719	7.994	5.456	-8.969	-12.491	-56.955
984	0.984	-16.453	-11.863	-12.934	6.265	7.449	-16.279	-16.072	-35.133
985	0.985	-15.958	-4.508	-2.246	-8.05	2.281	-9.525	-12.647	-26.842
986	0.986	-20.677	-5.474	-15.743	-6.102	-8.691	-5.317	-9.411	-44.655
987	0.987	-16.686	-9.724	-10.471	20.236	-21.597	-7.735	-23.391	-33.053
988	0.988	-24.696	-18.612	3.896	1.486	-12.827	-7.238	-20.744	-30.971
989	0.989	-9.091	-19.762	-1.87	-29.462	-20.719	-7.815	-41.712	-33.019
990	0.99	-15.544	-14.519	-3.574	-17.046	-7.71	-9.474	-33.267	-48.985
991	0.991	-9.806	-29.206	-5.089	-13.354	1.018	-9.101	-20.335	-42.743
992	0.992	-15.086	-14.269	-12.214	-10.04	18.453	-12.424	-8.53	-48.655
993	0.993	-10.498	-12.303	-31.721	-13.065	2.237	-5.811	2.328	-46.99
994	0.994	-14.808	-10.525	-23.369	-4.655	4.414	-6.716	0.589	-29.673
995	0.995	-13.692	-12.029	-25.858	2.981	-9.105	-10.904	9.497	5.248
996	0.996	-10.258	-13.348	-28.156	-13.191	-21.279	-8.523	20.732	10.154
997	0.997	-9.331	-16.988	-21.745	-15.232	-19.712	-7.868	10.886	-12.764
998	0.998	-10.331	-32.631	-23.658	-20.949	-12.525	0.894	7.437	-25.242
999	0.999	-12.876	-13.442	-21.888	-19.119	-6.106	-2.551	25.669	-14.069
1000	1	-15.223	-10.895	-20.314	1.704	-7.223	-5.632	23.376	-10.833
1001	1.001	-13.311	-8.532	-16.031	-12.283	-12.402	-14.501	16.572	-7.798
1002	1.002	-3.267	-14.879	-22.389	-19.713	-27.066	-3.67	-2.466	34.7
1003	1.003	-10.441	-16.768	-16.361	-26.576	-16.381	-25.364	-20.209	28.542
1004	1.004	-9.292	-18.466	-15.373	-24.332	-14.405	-3.561	-13.191	33.774
1005	1.005	-12.786	-16.876	-14.377	-22.281	-16.101	-11.957	-10.959	-11.89
1006	1.006	-11.833	-18.192	-13.582	-23.901	-11.389	-29.842	-1.182	-6.041
1007	1.007	-22.674	-24.535	-11.233	-12.767	-21.377	-27.623	11.087	21.471
1008	1.008	-18.417	-18.494	-13.144	-11.325	-20.142	-25.566	25.471	26.345
1009	1.009	-12.024	-8.771	-13.702	-12.346	-14.067	-27.504	4.226	3.368
1010	1.01	-20.337	-15.118	-9.619	-15.658	-27.938	-22.299	-32.708	-0.845
1011	1.011	-17.221	-13.914	-4.767	-18.607	-29.839	-11.328	-37.739	25.29
1012	1.012	-10.434	-6.518	-8.036	-5.686	-24.603	-12.753	-24.186	-26.342
1013	1.013	-6.16	-3.573	-9.763	-10.779	-19.951	-9.156	-36.585	-33.892
1014	1.014	-8.465	-4.305	-11.103	-21.707	-18.579	8.759	-55.363	-27.471
1015	1.015	-13.281	-8.329	-17.474	-22.947	-9.636	6.18	-65.44	-9.402
1016	1.016	-23.32	-16.217	-18.238	-19.151	-6.117	3.843	-62.394	51.45
1017	1.017	-21.937	-15.202	-17.457	-13.033	5.721	5.955	-59.757	91.989
1018	1.018	-10.094	-8.386	-16.868	-5.565	16.782	3.939	-42.048	84.633
1019	1.019	-14.7	-5.823	-13.578	-12.233	15.448	-22.466	-7.115	24.004
1020	1.02	-16.01	-5.007	-4.681	-6.134	19.158	-26.296	-22.312	15.773
1021	1.021	-19.644	-5.54	-13.591	-8.339	8.338	-2.674	-8.88	-65.748
1022	1.022	-13.589	-11.49	-10.112	-10.15	-4.613	-18.672	-4.94	-98.303
1023	1.023	-16.632	-17.054	-9.154	-9.454	0.627	-27.467	-8.77	-88.5
1024	1.024	-13.676	-21.855	-12.064	-5.279	5.285	-35.497	14.854	-97.495
1025	1.025	-12.848	-21.241	-6.076	-6.503	9.567	-29.105	5.391	-73.211
1026	1.026	-15.12	-22.963	-8.41	-6.719	3.192	-23.357	-3.084	-65.913
1027	1.027	-14.473	-21.597	-10.36	-7.722	-0.276	-10.374	-0.748	-45.975
1028	1.028	-16.35	-19.259	-10.951	-10.337	7.084	-1.951	1.41	-3.416
1029	1.029	-14.551	-18.076	-8.068	-12.164	6.138	3.125	-9.402	2.015
1030	1.03	-13.14	-16.113	-10.596	-7.796	1.913	-18.399	-19.235	-3.02
1031	1.031	-9.79	-14.932	-8.288	-7.12	-10.253	-40.289	-17.649	-7.435
1032	1.032	-6.825	-16.478	-10.434	-6.652	-33.073	-42.907	-35.199	4.906
1033	1.033	-11.214	-20.935	-13.168	-8.897	-36.146	-4.324	-42.296	16.06
1034	1.034	-9.399	-17.646	-8.169	-12.86	-27.788	34.426	-53.087	-21.731
1035	1.035	-17.263	-12.216	-11.513	-13.156	-20.205	49.405	-24.198	-26.736
1036	1.036	-20.672	-12.78	-12.14	-10.764	-17.86	72.171	-11.95	-31.124
1037	1.037	-15.377	-13.353	-11.813	-6.634	-19.994	34.403	-0.89	31.462
1038	1.038	-16.266	-10.443	-9.544	-0.75	-10.321	-41.396	15.968	40.44
1039	1.039	-16.968	-11.798	-10.751	-8.047	-15.522	-95.682	12.675	16.084
1040	1.04	-12.817	-15.085	-11.96	6.686	-7.549	-6.913	-7.271	38.213
1041	1.041	-17.573	-19.14	-13.18	-3.923	-6.129	4.806	-14.997	-8.521
1042	1.042	-15.547	-12.176	-16.148	-32.907	-14.967	-49.498	-22.081	-14.39
1043	1.043	-16.046	-13.128	-10.219	-36.917	-18.378	-59.464	-20.026	2.163
1044	1.044	-19.44	-22.787	-9.524	-25.646	-10.969	-50.781	-25.887	-32.972
1045	1.045	-13.939	-8.449	-8.821	-15.532	-11.874	-42.881	-31.163	-19.308
1046	1.046	-15.796	-14.237	-12.371	-6.195	-5.834	-50.515	-35.823	-23.243
1047	1.047	-15.133	-8.998	-10.496	-14.492	-6.599	-30.873	-40.076	-26.797
1048	1.048	-17.95	-4.343	-13.45	-11.952	-6.004	-12.949	-33.676	-50.56
1049	1.049	-19.224	-5.694	-13.114	-23.546	-9.266	3.237	-15.638	-59.804
1050	1.05	-13.727	-9.349	-10.837	-34.159	-9.801	-12.099	22.919	-57.046
1051	1.051	-13.076	-8.172	-13.784	-5.086	-10.144	10.554	50.635	-28.78
1052	1.052	-13.573	-11.253	-15.755	7.345	-7.78	14.379	85.854	20.382
1053	1.053	-14.075	-12.209	-9.986	-3.84	-8.933	40.455	72.257	40.347
1054	1.054	-13.611	-11.413	-15.625	-0.504	-11.629	36.85	17.935	34.366
1055	1.055	-10.249	-9.076	-12.17	-9.75	-17.421	33.397	10.448	-26.622
1056	1.056	-13.083	-12.534	-18.197	-1.387	-16.625	30.288	16.939	-18.601
1057	1.057	-14.953	-11.934	-15.897	-3.864	-8.667	-8.646	-1.315	-26.037
1058	1.058	-16.057	-12.5	-15.34	-6.156	-11.735	-70.028	4.097	-19.538
1059	1.059	-13.864	-11.122	-13.43	-12.515	-12.676	-46.012	-0.919	-1.37
1060	1.06	-18.242	-12.445	-9.398	-22.185	-10.134	-9.285	3.543	4.058
1061	1.061	-12.178	-12.035	-17.364	-20.448	-6.081	-15.932	-17.164	-0.942
1062	1.062	-14.44	-15.689	-9.067	-12.502	3.388	-10.015	-13.461	40.306
1063	1.063	-13.79	-13.334	-12.187	3.428	-0.313	-15.555	-16.676	12.566
1064	1.064	-14.298	-12.142	-13.188	-7.171	-11.19	-40.908	-19.669	-2.615
1065	1.065	-11.327	-17.34	-12.439	-16.824	-4.037	-73.033	-11.203	-7.125
1066	1.066	-14.757	-20.804	-10.15	-18.563	-2.837	-52.538	-13.542	13.512
1067	1.067	-17.991	-17.507	-12.115	-20.106	0.697	3.954	-6.344	-28.09
1068	1.068	-18.323	-20.397	-7.499	-15.83	-0.211	-4.36	-8.212	10.632
1069	1.069	-16.324	-13.417	-9.266	-12.135	0.821	47.135	-5.99	35.78
1070	1.07	-12.783	-16.297	-10.644	-10.964	14.037	53.515	3.007	-32.986
1071	1.071	-19.31	-15.512	-12.976	-11.934	8.277	132.678	11.156	-42.944
1072	1.072	-16.355	-17.82	-13.385	-10.982	-3.886	208.38	33.001	-34.241
1073	1.073	-13.779	-14.321	-14.568	-8.455	-8.524	158.857	36.303	-26.332
1074	1.074	-12.959	-13.728	-8.777	-20.63	-18.579	185.409	-0.466	-4.445
1075	1.075	-12.328	-10.817	-14.407	-46.979	-6.778	177.12	-35.455	-11.183
1076	1.076	-16.927	-5.972	-12.484	-28.226	-5.23	65.906	-21.712	-90.645
1077	1.077	-15.144	-11.961	-14.433	23.22	-6.595	-172.835	-17.468	-58.152
1078	1.078	-11.615	-11.178	-10.383	1.123	-20.937	-684.618	-6.069	-68.009
1079	1.079	-11.959	-19.091	-12.912	-5.494	-30.631	-318.922	-22.885	-41.348
1080	1.08	-14.048	-20.042	-10.599	0.467	-25.434	-119.651	-50.902	-49.608
1081	1.081	-15.177	-9.177	-14.673	-4.984	-11.143	-180.095	-61.88	17.026
1082	1.082	-13.976	-10.502	-11.201	0.002	-5.375	-125.199	-37.832	25.728
1083	1.083	-16.838	-6.797	-14.497	-22.894	-10.648	-75.324	-28.318	1.148
1084	1.084	-14.866	-15.099	-9.666	-18.895	-12.24	60.725	-30.82	-35.946
1085	1.085	-15.997	-16.04	-9.088	-15.283	-8.012	19.537	-23.031	-42.567
1086	1.086	-14.428	-11.171	-9.671	-12.049	3.779	132.217	3.014	-48.635
1087	1.087	-16.347	-15.398	-11.026	-8.998	-7.257	30.091	0.056	-20.965
1088	1.088	-14.969	-14.599	-8.706	-11.75	-20.228	-0.853	22.28	24.544
1089	1.089	-14.365	-16.507	-15.283	-9.281	-32.42	-28.952	14.324	-5.759
1090	1.09	-15.889	-15.906	-8.506	-7.019	-37.075	-3.452	1.878	-33.319
1091	1.091	-18.185	-14.15	-5.986	-13.461	-24.118	19.815	-32.879	-38.221
1092	1.092	-14.874	-15.49	-8.301	-19.345	-18.904	-1.216	-47.73	-6.223
1093	1.093	-17.754	-15.853	-13.136	-14.23	-17.376	95.009	-43.088	14.544
1094	1.094	-14.056	-13.705	-8.47	-12.793	-21.652	77.641	-38.834	3.418
1095	1.095	-11.721	-16.4	-11.363	-8.628	-9.857	93.604	-49.876	13.55
1096	1.096	-13.829	-12.886	-13.858	-5.021	7.558	79.418	-46.408	10.521
1097	1.097	-16.519	-11.697	-12.489	-8.539	5.226	40.072	-49.335	47.566
1098	1.098	-14.566	-15.347	-11.305	-7.617	-1.155	28.421	-57.501	22.472
1099	1.099	-15.326	-13.968	-11.675	-16.575	-10.81	-3.9	-34.128	18.109
1100	1.1	-10.858	-7.364	-9.718	-13.158	-9.057	-53.04	-24.674	38.925
1101	1.101	-20.905	-8.319	-11.821	-25.042	-10.623	-8.143	12.487	27.78
1102	1.102	-10.822	-10.815	-13.733	-23.544	8.131	0.2	37.859	17.79
1103	1.103	-17.193	-19.709	-15.649	-27.838	10.623	37.391	88.38	2.222
1104	1.104	-13.697	-13.697	-11.946	-18.984	8.267	71.117	81.959	22.081
1105	1.105	-14.652	-18.913	-11.539	-13.033	-2.428	77.355	39.452	34.961
1106	1.106	-11.734	-14.061	-13.835	-9.992	-0.56	61.139	23.035	4.641
1107	1.107	-14.241	-11.536	-11.68	2.725	-12.835	46.273	-12.177	8.784
1108	1.108	-15.011	-13.852	-11.264	0.919	-8.258	-3.857	-16.65	-47.858
1109	1.109	-18.495	-13.27	-6.201	11.885	-4.053	-104.532	-20.733	-88.46
1110	1.11	-16.557	-11.332	-5.587	10.461	15.442	-205.365	-24.441	-95.775
1111	1.111	-11.136	-11.912	-9.62	-9.167	12.685	-139.324	-27.764	-62.263
1112	1.112	-14.613	-14.427	-14.433	-40.398	20.191	-79.467	-37.12	-19.668
1113	1.113	-16.545	-14.041	-8.407	-28.072	27.146	-3.332	-45.493	-3.157
1114	1.114	-15.966	-12.877	-15.741	-16.897	-4.801	6.806	-63.372	-18.194
1115	1.115	-10.161	-11.718	-12.811	0.076	-36.772	15.968	-61.167	4.66
1116	1.116	-19.067	-8.248	-13.562	-3.095	-40.87	8.084	-67.723	-24.41
1117	1.117	-15.601	-12.319	-12.755	-11.495	-37.237	-13.698	-54.343	-20.754
1118	1.118	-14.658	-8.849	-12.137	-9.037	-33.994	-19.943	-35.166	-24.096
1119	1.119	-13.709	-16.216	-11.513	-11.403	-30.942	-13.618	3.153	-33.427
1120	1.12	-12.958	-8.871	-15.543	-0.8	-22.662	-18.672	52.887	-19.355
1121	1.121	-15.292	-13.722	-12.028	1.094	-20.165	-13.286	86.173	19.018
1122	1.122	-17.252	-19.736	-8.711	-25.261	-13.219	-8.434	43.373	24.318
1123	1.123	-9.912	-18.977	-14.489	-28.96	-11.124	-20.41	37.715	9.136
1124	1.124	-12.835	-15.5	-13.695	8.744	-1.489	-8.873	12.248	4.593
1125	1.125	-10.342	-12.23	-13.094	-6.403	-6.759	-18.649	25.447	0.447
1126	1.126	-11.138	-13.972	-13.67	-2.018	-8.338	-9.123	21.021	-56.326
1127	1.127	-16	-10.505	-14.234	-6.118	-4.114	-11.717	16.984	-48.297
1128	1.128	-16.615	-16.914	-13.857	-9.79	-5.326	-14.305	-21.117	33.102
1129	1.129	-12.577	-10.943	-13.479	-13.103	-1.913	-12.371	-46.635	87.184
1130	1.13	-9.123	-18.311	-14.657	-16.24	-7.201	-18.682	-51.417	57.478
1131	1.131	-15.544	-17.358	-11.003	-7.946	-10.167	-16.448	-39.383	84.106
1132	1.132	-16.36	-16.589	-15.466	-0.435	-14.474	-10.935	-28.484	59.651
1133	1.133	-18.724	-11.006	-14.906	-2.78	-12.185	-15.218	-11.733	-7.169
1134	1.134	-13.934	-14.512	-13.591	-9.227	-10.274	-13.45	-40.25	-105.689
1135	1.135	-13.397	-13.967	-14.982	-18.962	-13.591	-16.609	-59.296	-66.234
1136	1.136	-12.867	-14.589	-14.639	-24.236	-16.516	-14.993	-62.849	-101.92
1137	1.137	-15.432	-11.138	-11.012	-22.732	-13.053	-15.455	-66.178	-69.456
1138	1.138	-16.841	-12.521	-12.406	-15.59	-8.656	-12.177	-58.086	-99.071
1139	1.139	-18.061	-10.412	-13.604	-11.939	-3.314	-17.849	-30.071	-125.807
1140	1.14	-16.958	-8.501	-12.488	-8.468	0.088	-5.363	-4.036	-101.484
1141	1.141	-17.405	-12.778	-15.253	-3.246	-0.543	-6.797	5.711	-64.585
1142	1.142	-17.283	-16.278	-10.476	1.585	-2.311	-14.414	33.615	-44.692
1143	1.143	-16.578	-13.003	-20.024	0.8	-5.823	-6.986	22.026	-50.688
1144	1.144	-12.392	-15.915	-8.29	-4.808	-7.182	-17.341	11.612	-34.22
1145	1.145	-16.527	-18.643	-16.285	-15.646	-14.54	-26.024	1.981	-9.068
1146	1.146	-16.981	-20.596	-12.08	-36.343	-4.848	-10.176	-1.064	-13.565
1147	1.147	-15.696	-16.348	-15.807	-27.995	-19.152	0.581	1.151	7.075
1148	1.148	-16.164	-12.293	-12.373	-15.186	-28.814	-9.008	3.205	-19.325
1149	1.149	-18.18	-15.789	-13.383	-12.831	-20.095	-7.129	-7.681	-22.73
1150	1.15	-14.778	-11.349	-14.393	-6.423	3.715	0.867	-21.436	17.955
1151	1.151	-17.769	-17.935	-13.657	-8.324	0.435	-0.474	-33.82	45.479
1152	1.152	-16.693	-11.945	-9.631	-13.529	3.537	-9.327	-26.042	40.32
1153	1.153	-14.836	-16.024	-10.248	-15.045	6.264	-8.122	-27.551	26.672
1154	1.154	-16.478	-14.106	-9.706	-13.652	13.825	-11.148	-13.368	14.068
1155	1.155	-16.763	-16.051	-11.485	-14.768	16.148	-13.979	-3.873	-1.035
1156	1.156	-15.505	-15.487	-15	-8.709	22.53	-14.707	1.716	-4.936
1157	1.157	-14.428	-12.983	-12.707	-5.559	8.99	-5.815	-0.269	4.845
1158	1.158	-13.16	-10.281	-13.9	-8.391	-10.361	-9.35	-11.564	26.501
1159	1.159	-14.792	-11.647	-13.543	-9.106	-12.867	-4.229	-16.089	28.991
1160	1.16	-17.976	-12.049	-8.527	-4.974	-15.169	-11.174	-20.035	26.28
1161	1.161	-17.676	-12.445	-10.486	-8.397	-17.255	-17.396	-14.273	19.132
1162	1.162	-17.369	-14.39	-6.445	-11.645	-34.619	-23.126	-28.413	-0.201
1163	1.163	-13.97	-15.175	-6.09	-8.729	-32.229	-16.591	-15.056	-28.56
1164	1.164	-16.956	-10.736	-13.474	-11.212	-17.267	-19.086	11.102	-9.889
1165	1.165	-12.585	-6.098	-10.411	-3.812	-15.314	-13.463	44.992	27.779
1166	1.166	-7.24	-15.009	-17.212	-0.645	-6.613	-14.038	22.012	12.629
1167	1.167	-6.742	-6.111	-22.66	-17.005	-5.077	-12.096	17.833	-0.975
1168	1.168	-12.814	-9.602	-21.915	-19.835	-9.362	-12.673	14.067	11.306
1169	1.169	-10.566	-8.635	-16.327	-15.547	-13.098	-14.016	3.944	22.472
1170	1.17	-18.573	-9.611	-14.415	-13.196	-23.989	-14.407	-5.353	25.682
1171	1.171	-13.416	-8.841	-13.861	-15.084	-25.378	-17.359	8.811	-2.627
1172	1.172	-20.262	-11.173	-14.46	-22.4	-21.699	-11.429	16.431	-21.396
1173	1.173	-14.333	-16.018	-8.667	-7.675	-15.707	-8.999	46.871	-11.292
1174	1.174	-13.614	-5.956	-7.91	-1.269	-14.705	-8.286	26.243	-8.14
1175	1.175	-15.611	-21.831	-1.35	-3.15	-13.684	-10.2	0.011	-27.838
1176	1.176	-18.959	-6.929	-12.781	-8.343	-7.659	-13.493	3.409	-51.035
1177	1.177	-10.109	-8.869	4.624	-6.753	4.522	-10.602	0.429	-29.223
1178	1.178	-16.551	-7.127	2.288	-5.371	9.707	-11.962	-2.153	-3.709
1179	1.179	-15.442	-24.547	0.152	1.045	-1.318	-8.711	-40.558	6.399
1180	1.18	-14.521	-22.226	2.084	-7.258	5.913	-2.164	-35.044	-15.348
1181	1.181	-11.656	-20.105	-13.791	-6.263	4.839	-11.101	-50.039	15.903
1182	1.182	-12.467	-2.688	-7.406	-15.136	-5.932	-7.633	-54.365	-13.048
1183	1.183	-11.724	-9.658	2.27	0.574	-15.929	-4.549	-50.14	-69.725
1184	1.184	-15.243	-7.523	-2.958	2.735	-12.179	-7.479	-31.176	-77.852
1185	1.185	-11.977	-5.58	-1.404	-3.048	-10.974	-10.008	-27.71	-26.205
1186	1.186	-13.74	-10.797	-2.756	-4.776	-3.595	-4.42	-30.63	-46.104
1187	1.187	-12.397	-18.727	-17.078	-22.18	11.137	-6.346	-33.14	-52.074
1188	1.188	-10.088	-22.982	-19.003	-15.201	17.558	-8.328	-9.684	-2.053
1189	1.189	-12.996	-19.299	-17.249	-21.562	11.786	-11.271	12.429	-8.583
1190	1.19	-13.391	-20.454	-6.206	-23.476	-14.503	-14.813	21.024	-26.729
1191	1.191	-7.582	-19.481	-4.839	-21.71	-18.15	-20.265	18.794	-43.068
1192	1.192	-9.898	-20.451	-8.504	-17.035	-8.049	-9.459	21.4	-47.968
1193	1.193	-11.819	-22.968	-9.651	-21.269	-23.688	14.324	15.332	-43.352
1194	1.194	-12.385	-12.322	-16.996	-12.345	-20.944	17.62	13.728	-30.765
1195	1.195	-15.261	-13.68	-25.882	-15.816	-23.419	26.848	5.363	3.503
1196	1.196	-16.584	-17.358	-27.032	-23.169	-11.752	24.038	-11.724	8.194
1197	1.197	-10.167	-16.192	-23.919	-29.955	-13.812	-14.597	-27.658	29.147
1198	1.198	-10.907	-15.218	-26.808	-20.281	-15.699	-75.673	-37.976	18.136
1199	1.199	-13.19	-14.243	-24.268	-13.885	-17.398	-35.234	-31.863	28.456
1200	1.2	-6.572	-13.463	-23.474	-17.354	-15.798	-27.99	-26.334	25.59
1201	1.201	-17.946	-12.674	-22.872	-9.979	-11.485	-21.36	-21.382	-16.674
1202	1.202	-16.35	-10.732	-22.276	-12.866	-7.774	-15.342	-8.113	-46.841
1203	1.203	-9.134	-14.01	-18.194	-15.377	-6.596	-20.749	0.911	36.541
1204	1.204	-10.233	-14.583	-14.692	-9.759	-1.375	-15.704	12.256	24.87
1205	1.205	-9.014	-11.087	-16.996	-14.595	-8.148	-11.243	-3.311	35.843
1206	1.206	-18.628	-11.466	-18.143	-5.881	-16.063	1.148	3.373	45.858
1207	1.207	-17.4	-12.619	-12.127	-11.87	-16.981	4.827	-2.125	-16.479
1208	1.208	-20.817	-11.45	-12.886	-6.636	-15.964	1.541	6.896	-40.705
1209	1.209	-17.641	-7.954	-18.482	-9.534	-18.448	-7.757	11.841	-62.641
1210	1.21	-14.667	-12.781	-10.529	-8.755	-20.749	-5.042	-6.65	-42.621
1211	1.211	-17.11	-12.194	-13.604	-9.523	-30.22	-7.564	-19.166	0.007
1212	1.212	-14.716	-12.771	-8.743	-4.686	-33.897	-5.244	-21.224	-16.415
1213	1.213	-16.576	-11.411	-4.468	-6.626	-20.768	-3.154	-27.362	-1.335
1214	1.214	-17.075	-14.696	-6.771	-7.211	-8.596	2.621	-9.704	-33.259
1215	1.215	-16.409	-11.783	-8.689	-15.153	-3.949	0.874	-7.147	-20.823
1216	1.216	-14.974	-12.933	-6.735	-33.149	6.134	-16.547	-13.299	-32.002
1217	1.217	-17.203	-14.094	-4.982	-20.379	25.721	-32.811	-3.419	19.517
1218	1.218	-14.209	-16.214	-8.456	14.635	51.299	-39.218	2.013	-17.415
1219	1.219	-13.741	-14.86	-8.059	9.577	41.266	-17.952	-5.705	2.578
1220	1.22	-14.818	-12.339	-6.882	-3.991	25.611	13.184	-6.874	-3.346
1221	1.221	-11.844	-11.564	-10.537	0.056	-5.532	25.547	-21.045	-19.72
1222	1.222	-12.925	-16.017	-10.898	-3.635	6.872	29.213	-42.201	-44.794
1223	1.223	-17.879	-17.952	-11.264	-6.95	-27.173	-8.527	-56.217	-58.257
1224	1.224	-13.149	-9.055	-6.01	-10.056	-31.616	-64.061	-63.639	-37.466
1225	1.225	-13.648	-12.725	-10.822	-7.348	-10.917	-41.99	-51.96	-18.658
1226	1.226	-17.053	-9.254	-10.215	-14.903	15.396	-22.061	-45.52	18.963
1227	1.227	-14.653	-12.352	-8.457	-7.947	32.436	-28.056	-39.605	13.785
1228	1.228	-14.185	-13.316	-11.914	-14.342	-14.554	-0.355	-30.738	9.236
1229	1.229	-13.724	-10.796	-13.249	-8.553	-61.353	-5.371	-13.155	-28.389
1230	1.23	-16.362	-10.031	-10.331	-17.272	-67.343	-9.807	3.219	-33.5
1231	1.231	-19.196	-14.871	-9.935	-12.644	-39.659	-22.167	9.714	-10.687
1232	1.232	-18.732	-11.581	-12.646	-14.017	-34.624	-18.485	3.999	1.669
1233	1.233	-12.85	-14.473	-9.737	-15.208	-30.188	-8.41	2.362	-24.634
1234	1.234	-15.096	-17.946	-13.398	-14.065	-1.179	-17.704	7.132	-48.496
1235	1.235	-14.45	-16.583	-11.075	-13.113	10.041	-9.393	8.643	-32.835
1236	1.236	-17.671	-13.665	-7.008	-14.097	6.745	-32.617	5.129	-24.484
1237	1.237	-14.71	-9.975	-12.809	-9.861	-2.549	14.428	-5.56	-21.951
1238	1.238	-18.132	-14.424	-15.144	-13.955	0.167	7.876	7.558	13.112
1239	1.239	-12.656	-12.679	-13.218	-9.147	2.678	13.895	12.934	18.187
1240	1.24	-16.084	-12.284	-12.636	-11.105	0.343	-2.53	21.029	4.677
1241	1.241	-15.456	-9.949	-13.204	-14.032	-10.339	-7.55	22.503	25.408
1242	1.242	-17.14	-13.998	-10.678	-8.247	-12.311	-21.09	3.109	14.191
1243	1.243	-12.258	-13.597	-12.995	-12.321	-14.083	-33.459	-22.283	-16.719
1244	1.244	-16.858	-11.262	-8.924	-11.753	-18.764	15.712	-39.209	-4.227
1245	1.245	-19.716	-14.14	-11.437	-11.174	-31.762	35.654	-29.878	-15.33
1246	1.246	-14.843	-19.342	-12.794	-11.758	-30.049	53.855	-21.576	-25.277
1247	1.247	-12.872	-14.485	-11.628	-10.411	-19.034	37.414	-19.117	9.232
1248	1.248	-14.576	-12.531	-17.615	-10.804	-14.798	82.86	-2.979	-50.326
1249	1.249	-12.022	-14.256	-13.343	-12.929	-11.134	-8.768	-9.542	-25.906
1250	1.25	-11.605	-17.718	-14.1	-14.854	2.014	-127.245	-19.358	-62.901
1251	1.251	-14.472	-15.366	-9.233	-13.681	10.713	-79.645	-17.762	24.542
1252	1.252	-16.382	-14.178	-8.624	-9.407	18.647	-65.292	-16.351	36.294
1253	1.253	-17.524	-13.765	-11.492	-12.303	25.818	-52.094	-12.2	25.418
1254	1.254	-12.662	-15.677	-11.841	-8.812	14.018	-40.272	7.255	-4.139
1255	1.255	-14.579	-13.527	-10.449	-13.25	-9.777	-29.413	9.892	-30.873
1256	1.256	-13.98	-12.147	-15.254	-12.661	-33.578	-19.526	-2.943	-55.321
1257	1.257	-12.23	-10.768	-11.925	-12.264	-42.871	-10.597	-14.621	-33.267
1258	1.258	-20.155	-14.422	-13.625	-12.648	-34.546	-2.429	-16.889	0.199
1259	1.259	-11.832	-14.016	-14.945	-13.795	-21.768	-9.733	-7.387	18.314
1260	1.26	-14.921	-11.669	-13.561	-13.399	-10.158	-3.125	4.64	23.661
1261	1.261	-12.014	-10.489	-16.427	-11.46	0.473	-9.106	-3.484	18.644
1262	1.262	-12.78	-13.185	-10.392	-11.262	14.012	18.586	-5.053	23.147
1263	1.263	-15.096	-14.323	-12.868	-11.058	8.776	13.573	3.606	-22.652
1264	1.264	-18.577	-15.081	-16.891	-10.858	0.834	-9.246	14.215	-40.828
1265	1.265	-11.222	-13.715	-14.925	-14.533	-12.134	-5.158	15.345	-13.13
1266	1.266	-17.998	-11.186	-12.962	-9.702	-20.86	-1.46	0.778	-28.212
1267	1.267	-17.225	-14.07	-13.519	-13.011	-12.948	8.598	-20.77	-32.706
1268	1.268	-13.162	-9.605	-10.979	-4.108	-14.314	5.472	-40.81	-45.113
1269	1.269	-15.098	-15.011	-10.572	-5.244	-7.915	2.741	-28.339	-48.822
1270	1.27	-10.451	-13.065	-13.456	-8.713	-9.082	0.239	-12.397	-45.533
1271	1.271	-14.514	-11.117	-16.152	-11.815	-10.07	-11.335	2.205	-67.378
1272	1.272	-17.033	-15.169	-11.888	-6.976	-3.348	-13.423	7.698	-64.622
1273	1.273	-17.425	-13.807	-14.396	-9.495	6.292	-19.196	-1.33	-41.427
1274	1.274	-14.532	-16.122	-12.073	-13.568	15.131	-17.449	9.363	5.638
1275	1.275	-13.383	-10.302	-9.937	-11.645	9.078	-6.453	-12.655	106.518
1276	1.276	-16.101	-9.517	-11.871	-13.587	-4.885	-16.521	-60.007	92.267
1277	1.277	-12.627	-16.086	-9.936	-14.181	-22.31	-28.312	-93.794	52.913
1278	1.278	-13.028	-15.305	-9.736	-8.38	-19.99	-17.263	-88.103	41.196
1279	1.279	-11.878	-16.072	-11.095	-10.708	-9.391	-12.959	-60.727	30.53
1280	1.28	-11.5	-15.486	-7.997	-12.641	-7.543	-16.598	-35.843	-38.437
1281	1.281	-17.317	-13.541	-12.452	-10.713	-9.348	-5.736	-22.538	-11.627
1282	1.282	-18.108	-10.633	-14.197	-7.81	-4.735	-9.986	-26.824	-68.466
1283	1.283	-18.701	-15.465	-15.557	-7.421	-8.991	4.335	-30.709	-31.456
1284	1.284	-14.065	-13.528	-8.205	-10.714	-17.853	2.401	-34.236	-51.318
1285	1.285	-15.821	-17.593	-11.308	-15.55	-14.296	-9.784	-31.377	-33.191
1286	1.286	-10.997	-18.951	-14.214	-12.25	-11.138	-20.817	-17.48	-27.863
1287	1.287	-14.297	-13.526	-9.955	-15.152	-12.061	-27.979	-20.231	-32.962
1288	1.288	-12.564	-15.456	-12.28	-7.211	-4.123	-19.016	-4.219	-1.162
1289	1.289	-15.092	-13.516	-15.77	-15.527	-9.313	-22.431	-6.565	-5.249
1290	1.29	-11.811	-15.258	-15.197	-10.292	-8.308	-10.576	18.402	-8.852
1291	1.291	-18.399	-13.901	-12.301	-9.317	-10.814	-9.002	-26.523	-5.593
1292	1.292	-11.633	-12.54	-10.952	-11.816	-6.778	-7.628	-32.786	-40.028
1293	1.293	-15.905	-10.418	-12.312	-11.019	-11.632	6.709	-5.372	-62.88
1294	1.294	-18.239	-13.127	-12.712	-10.418	-9.729	4.769	29.576	-50.572
1295	1.295	-13.416	-11.966	-10.781	-10.979	-10.342	-0.426	52.149	-16.536
1296	1.296	-16.72	-11.196	-13.499	-10.386	-10.015	-11.413	47.825	24.665
1297	1.297	-14.994	-10.439	-12.736	-12.899	-6.768	-7.106	66.35	30.04
1298	1.298	-17.514	-8.512	-12.941	-10.573	-13.395	1.805	83.172	14.954
1299	1.299	-14.23	-12.194	-9.282	-9.405	-12.495	-1.674	35.958	56.163
1300	1.3	-17.138	-19.162	-15.678	-13.081	-11.767	-15.713	29.199	28.523
1301	1.301	-17.533	-14.333	-11.436	-10.748	-14.127	-37.178	10.833	3.336
1302	1.302	-11.737	-13.559	-13.76	-5.873	-19.018	-28.943	-17.003	-28.582
1303	1.303	-12.523	-14.339	-11.83	-9.119	-13.077	-11.175	-32.247	-40.979
1304	1.304	-11.954	-12.406	-8.547	-9.673	-12.32	-8.881	-45.935	8.121
1305	1.305	-13.896	-14.345	-7.974	-10.032	-12.909	-2.489	-66.721	27.948
1306	1.306	-13.321	-13.767	-12.838	-6.729	-11.002	-4.398	-55.53	-27.1
1307	1.307	-14.682	-15.127	-10.928	-7.864	-13.958	-16.533	-4.089	-64.091
1308	1.308	-11.396	-10.681	-8.042	-13.833	-12.633	-27.505	17.962	-17.268
1309	1.309	-13.525	-14.756	-7.671	-13.039	-5.297	-14.489	-1.985	-23.356
1310	1.31	-10.821	-14.376	-10.98	-8.948	2.057	-5.737	-7.995	-62.111
1311	1.311	-16.636	-9.928	-13.12	-10.857	-6.847	-7.257	-2.582	-47.063
1312	1.312	-14.327	-18.842	-14.292	-14.117	-3.346	-8.614	12.555	-60.687
1313	1.313	-13.755	-12.487	-13.909	-12.341	4.062	-7.446	-10.214	1.794
1314	1.314	-13.19	-11.357	-10.439	-10.959	5.104	-10.965	-6.061	-24.989
1315	1.315	-11.464	-12.35	-11.803	-9.57	14.84	-12.01	5.227	-0.733
1316	1.316	-12.836	-17.207	-9.68	-9.926	16.048	-3.163	1.972	36.117
1317	1.317	-15.183	-14.714	-11.62	-13.565	7.775	5.143	30.263	42.556
1318	1.318	-14.822	-13.968	-13.565	-10.243	-8.253	-2.214	19.088	12
1319	1.319	-17.552	-12.055	-14.351	-11.376	-15.225	-13.062	9.078	-4.567
1320	1.32	-17.955	-12.665	-9.919	-8.649	-21.668	-11.715	-12.675	-29.845
1321	1.321	-13.124	-12.112	-10.535	-12.906	-19.806	-12.87	-15.212	-52.744
1322	1.322	-13.716	-12.527	-12.316	-13.293	-21.574	-11.717	-22.52	1.343
1323	1.323	-14.319	-13.919	-8.88	-11.938	-19.99	-19.1	-10.631	-50.51
1324	1.324	-10.272	-13.567	-13.378	-11.555	-21.333	-18.172	-3.976	-30.737
1325	1.325	-15.125	-14.765	-12.832	-13.507	-20.137	-13.949	-5.593	-24.818
1326	1.326	-17.073	-12.863	-12.475	-12.369	-16.589	-9.918	-10.507	-41.299
1327	1.327	-11.668	-13.664	-17.93	-13.171	-13.447	-13.437	-2.259	-16.198
1328	1.328	-15.171	-14.468	-11.363	-15.139	-12.477	-15.414	-3.28	-85.027
1329	1.329	-17.119	-12.573	-17.394	-15.939	-2.866	-13.703	-11.816	-55.599
1330	1.33	-16.554	-16.298	-11.814	-12.291	-11.872	-6.756	-29.355	-29.097
1331	1.331	-14.046	-16.736	-12.427	-12.714	-5.971	-1.941	-41.599	27.589
1332	1.332	-16.387	-14.455	-13.049	-13.135	-22.145	5.988	-52.639	34.761
1333	1.333	-15.243	-14.086	-14.826	-8.339	-38.503	6.951	-24.4	-12.311
1334	1.334	-12.555	-13.727	-13.506	-11.666	-36.442	-7.757	-20.17	79.043
1335	1.335	-13.733	-10.264	-14.893	-14.62	-15.209	2.884	-22.899	92.008
1336	1.336	-18.588	-16.872	-15.311	-6.739	-6.976	-14.54	-19.235	56.247
1337	1.337	-16.664	-13.997	-16.503	-7.944	16.172	-30.822	-15.978	88.621
1338	1.338	-16.094	-16.529	-14.609	-11.083	-12.136	-41.508	-22.97	-0.272
1339	1.339	-14.37	-12.481	-11.169	-10.132	-13.317	-22.02	-34.03	-83.723
1340	1.34	-17.865	-14.433	-11.602	-9.406	5.444	-16.306	-1.548	-7.933
1341	1.341	-16.527	-16.384	-12.818	-18.356	22.448	-14.646	30.939	-37.589
1342	1.342	-12.482	-9.821	-12.468	-17.235	6.794	-19.369	10.736	-28.711
1343	1.343	-11.143	-15.828	-7.455	-16.312	15.187	-6.509	7.562	-4.394
1344	1.344	-12.516	-13.518	-13.485	-13.462	7.726	-1.36	-2.02	-41.371
1345	1.345	-15.438	-14.117	-12.741	-7.515	19.375	-9.308	14.155	-47.897
1346	1.346	-11.004	-6.774	-10.832	-0.212	4.441	-13.564	17.336	-29.634
1347	1.347	-18.768	-11.624	-11.445	-3.17	14.123	-4.686	-5.481	-45.96
1348	1.348	-17.815	-14.152	-9.723	-7.484	26.35	13.383	-2.013	-60.957
1349	1.349	-16.868	-18.226	-13.243	-5.221	2.59	21.024	-4.354	-65.389
1350	1.35	-14.362	-13.411	-8.83	-14.753	-0.698	4.794	-5.234	-24.122
1351	1.351	-15.153	-18.073	-17.781	-31.842	8.638	-14.428	-2.483	4.95
1352	1.352	-14.589	-12.67	-14.153	-29.58	6.049	-27.3	0.022	16.187
1353	1.353	-15.378	-15.976	-15.35	-14.735	-32.33	-11.096	6.527	26.234
1354	1.354	-14.809	-15.405	-14.418	-12.854	-48.642	-21.752	-22.42	29.318
1355	1.355	-17.723	-14.834	0.241	-4.204	-43.505	-23.704	-43.069	-13.25
1356	1.356	-15.222	-11.948	-6.196	-15.292	-29.909	-35.902	-31.829	-68.162
1357	1.357	-16.585	-12.348	-12.063	-16.707	-42.277	-24.9	-41.873	-46.165
1358	1.358	-23.176	-11.971	-13.862	-7.855	-31.091	-11.959	-20.001	41.259
1359	1.359	-12.347	-14.884	-12.367	-13.924	-27.87	-13.749	-0.269	5.675
1360	1.36	-11.004	-16.051	-16.659	-13.018	-12.245	0.54	12.476	-5.161
1361	1.361	-7.331	-10.259	-17.857	-14.046	-20.606	14.091	-22.61	4.736
1362	1.362	-13.346	1.929	-17.895	-16.815	-38.481	15.869	-27.72	-39.941
1363	1.363	-10.261	-3.309	-11.939	-10.882	-54.827	30.216	-23.359	-31.741
1364	1.364	-13.172	-11.253	-17.218	-16.558	-39.966	32.162	14.076	5.36
1365	1.365	-7.181	-15.515	-16.303	-16.035	-30.311	5.854	39.168	11.985
1366	1.366	-7.966	-11.842	-15.584	-16.673	-28.578	-28.171	25.567	18.053
1367	1.367	-7.391	-10.691	-11.574	-13.812	-4.715	-32.585	4.746	34.657
1368	1.368	-10.689	-13.8	-8.133	-5.932	26.343	-28.477	0.928	-20.778
1369	1.369	-16.11	-12.84	-4.887	-2.5	63.969	-32.142	-23.084	-13.364
1370	1.37	-20.947	-13.612	3.962	4.798	58.958	-42.216	-39.068	-46.769
1371	1.371	-19.011	-12.839	0.232	-2.034	8.587	-32.936	-65.039	-16.304
1372	1.372	-11.268	-9.355	6.18	-2.871	-38.356	-13.238	-68.8	55.979
1373	1.373	-16.484	-11.296	-1.234	-5.243	-8.131	-5.746	-47.476	46.244
1374	1.374	-15.508	-11.881	-12.118	-1.793	-24.71	-8.09	-62.137	1.715
1375	1.375	-16.266	-12.269	-16.42	1.471	-49.963	-1.7	-49.974	10.082
1376	1.376	-17.028	-17.687	-12.773	-0.303	-36.468	-7.554	-57.585	-11.793
1377	1.377	-10.431	-19.621	-30.816	-1.675	-7.476	-9.326	-60.355	-5.158
1378	1.378	-16.415	-9.562	-13.07	-7.114	49.182	-7.764	-43.585	13.143
1379	1.379	-14.078	-5.303	-15.438	-9.063	73.509	-12.008	-65.433	7.818
1380	1.38	-20.639	-4.13	-13.342	-8.493	51.389	-10.83	-74.571	-37.571
1381	1.381	-14.619	-12.451	-11.426	-11.405	44.759	-16.785	-72.905	-31.452
1382	1.382	-15.369	-28.505	-16.686	-5.601	26.527	-19.861	-48.05	-14.91
1383	1.383	-11.863	-21.531	-18.266	-12.962	-12.205	-13.077	-25.087	-19.829
1384	1.384	-12.424	-23.654	-14.019	-8.113	-27.33	-13.85	-22.806	-15.34
1385	1.385	-14.132	-17.835	-17.724	-10.626	4.593	-19.447	-15.277	-27.613
1386	1.386	-15.458	-16.083	-18.916	-17.972	-7.767	-8.558	12.19	-23.843
1387	1.387	-17.754	-20.719	-7.14	-20.861	-26.488	2.506	0.207	-75.407
1388	1.388	-11.141	-19.351	-8.697	-34.009	-43.425	21.29	9.636	-53.477
1389	1.389	-17.882	-15.66	-10.039	-12.708	-46.418	39.104	-0.207	-20.19
1390	1.39	-11.847	-16.809	-3.646	-9.986	-26.509	27.518	1.895	-38.57
1391	1.391	-14.131	-13.696	-16.806	-17.525	-59.814	16.905	-1.285	-44.018
1392	1.392	-12.16	-18.518	-29	-15.197	-82.513	30.498	-8.968	-18.881
1393	1.393	-14.052	-12.498	-17.972	-8.797	-78.354	4.254	17.939	-60.138
1394	1.394	-13.423	-10.163	-16.622	-10.719	-21.595	-52.34	5.858	-76.615
1395	1.395	-12.026	-14.978	-17.802	-12.44	35.229	-60.377	15.11	-41.467
1396	1.396	-10.635	-13.025	-14.332	-10.864	-1.825	-38.241	30.098	-45.967
1397	1.397	-15.429	-12.418	-21.689	-12.192	-21.781	-98.746	32.09	-16.923
1398	1.398	-12.103	-12.787	-6.99	-8.487	-27.758	-90.537	3.093	32.272
1399	1.399	-17.481	-5.414	-4.867	-16.787	10.994	-23.664	6.029	25.744
1400	1.4	-13.956	-15.077	-2.95	-11.541	-24.213	38.95	8.599	-4.617
1401	1.401	-13.338	-11.382	-1.225	-8.624	-74.549	47.146	11	0.794
1402	1.402	-10.392	-10.206	-15.569	-9.397	-68.015	10.211	18.698	5.882
1403	1.403	-15.182	-15.41	-13.66	-14.994	-49.896	-9.713	15.583	1.537
1404	1.404	-14.561	-12.491	-1.487	-11.481	-11.297	-3.69	8.077	22.334
1405	1.405	-13.937	-8.216	-3.05	-13.382	34.15	-9.074	13.919	-3.959
1406	1.406	-17.377	-10.519	-1.7	-7.925	52.395	6.047	3.732	47.502
1407	1.407	-15.975	-13.984	-5.389	-17.383	80.201	-7.462	29.595	10.521
1408	1.408	-14.771	-10.672	-8.876	-5.557	85.384	4.986	17.959	-9.362
1409	1.409	-13.571	-16.073	-24.968	-10.17	53.625	1.426	-13.383	8.938
1410	1.41	-17.783	-8.123	-22.673	-8.795	33.085	-22.255	-17.748	-29.71
1411	1.411	-10.77	-13.335	-20.587	-9.936	36.926	-43.994	-21.673	-4.509
1412	1.412	-13.626	-12.346	-14.793	-6.432	40.294	-29.764	-25.186	-36.42
1413	1.413	-14.366	-9.797	-6.096	-7.38	-6.763	-11.881	-47.221	-32.321
1414	1.414	-13.549	-13.839	-4.547	-10.259	-26.732	-14.142	-89.918	24.417
1415	1.415	-10.024	-14.408	-5.929	-9.463	-32.744	-28.943	-95.938	16.337
1416	1.416	-15.985	-11.108	-7.114	-20.092	-82.686	-19.2	-57.153	-35.364
1417	1.417	-15.17	-8.197	-17.98	-10.006	-102.656	-17.424	-31.835	-1.944
1418	1.418	-17.073	-11.663	-16.633	-8.821	-84.467	3.301	-8.773	4.02
1419	1.419	-20.332	-17.07	-7.722	-5.312	-23.488	11.615	37.396	-23.733
1420	1.42	-16.242	-15.123	-6.553	-2.191	33.522	9.055	80.351	-38.852
1421	1.421	-12.732	-14.532	-9.649	-3.134	70.647	30.09	75.385	-52.421
1422	1.422	-18.131	-10.451	-4.838	-12.787	90.744	32.768	91.027	-31.711
1423	1.423	-16.166	-11.797	-14.544	-21.676	48.316	-5.729	50.48	-88.278
1424	1.424	-18.076	-15.078	-18.257	-22.832	9.773	-22.157	78.936	-96.28
1425	1.425	-16.309	-15.453	-26.622	-15.468	-25.392	23.333	64.67	-29.42
1426	1.426	-19.77	-14.276	-10.599	-22.23	-29.917	5.148	24.388	69.148
1427	1.427	-12.396	-9.238	-3.666	-16.222	-17.63	-33.559	8.959	29.711
1428	1.428	-13.335	-15.222	-10.096	-18.544	-6.447	-28.51	65.617	-5.848
1429	1.429	-16.22	-20.825	-23.669	-16.61	-3.12	-24.043	74.159	26.717
1430	1.43	-15.434	-12.868	-25.423	-11.972	-18.779	-36.435	55.438	16.842
1431	1.431	-14.647	-18.069	-11.134	-14.885	-21.493	-10.132	50.691	61.474
1432	1.432	-14.055	-13.22	-13.097	-7.928	-39.282	-0.068	-8.991	20.826
1433	1.433	-9.396	-12.444	-29.003	-16.833	-36.958	3.06	-15.763	28.218
1434	1.434	-18.284	-16.499	-9.866	-10.84	-39.148	-22.466	-36.425	8.302
1435	1.435	-14.593	-11.648	-7.341	-13.938	-41.253	-39.479	-41.605	2.378
1436	1.436	-13.428	-14.917	-9.671	-11.037	-46.626	-30.183	-58.361	85.656
1437	1.437	-16.517	-15.475	-24.588	-8.525	-57.743	-16.062	-140.111	97.506
1438	1.438	-13.615	-16.811	-34.281	-10.854	-73.673	-13.535	-174.276	43.29
1439	1.439	-14.377	-11.377	-22.105	-8.932	-105.671	-6.512	-96.993	-25.86
1440	1.44	-16.704	-16.188	-14.186	-4.278	-73.856	-4.331	-6.746	-88.351
1441	1.441	-13.212	-15.584	-12.846	-7.166	-19.74	-14.01	54.264	-96.491
1442	1.442	-15.151	-13.812	-9.188	-10.64	2.271	-36.874	66.48	-59.655
1443	1.443	-18.053	-12.428	-5.731	-7.335	35.699	-46.13	117.161	-39.847
1444	1.444	-13.225	-17.807	-0.531	-10.212	115.043	-20.597	55.961	-21.783
1445	1.445	-11.302	-12.932	-5.389	-10.577	104.294	-10.609	-32.398	-38.373
1446	1.446	-14.214	-14.836	-13.343	-6.302	15.618	-7.559	4.405	-63.641
1447	1.447	-12.868	-13.059	-8.137	-11.12	-19.875	-10.259	16.386	-77.324
1448	1.448	-15.209	-14.384	-11.057	-10.517	-30.612	-17.806	27.333	-73.401
1449	1.449	-14.066	-12.029	-3.106	-7.588	-20.633	-15.464	19.437	-31.902
1450	1.45	-8.862	-11.606	-4.061	-10.081	6.21	-0.409	12.287	28.961
1451	1.451	-15.466	-12.74	-6.945	-7.733	30.655	13.339	-23.767	-11.763
1452	1.452	-18.003	-13.098	-2.674	-13.506	37.995	18.698	-16.351	-48.829
1453	1.453	-12.409	-11.524	-10.027	-11.154	31.458	14.053	-33.755	-29.02
1454	1.454	-14.373	-11.705	-12.93	-13.065	-35.622	-4.824	-16.564	13.451
1455	1.455	-16.335	-12.461	-12.161	-9.741	-80.222	2.596	-20.901	7.998
1456	1.456	-16.946	-10.893	-12.945	-9.134	-104.436	-13.84	-15.779	-27.336
1457	1.457	-14.46	-13.967	-23.798	-5.614	-96.866	-20.392	-19.249	-50.254
1458	1.458	-14.874	-11.242	-3.112	-10.029	-76.738	-49.708	7.607	-29.66
1459	1.459	-12.776	-11.611	-5.835	-5.922	-46.179	-46.021	-8.99	-18.527
1460	1.46	-13.965	-10.832	1.693	-7.236	-18.377	-35.111	-11.785	-15.305
1461	1.461	-13.608	-14.106	-24.078	-8.548	47.302	-4.262	-19.878	6.423
1462	1.462	-10.149	-17.002	-20.819	-10.642	109.818	8.468	-27.253	-36.288
1463	1.463	-17.538	-14.286	-23.935	-10.208	85.457	20.012	-15.544	-18.249
1464	1.464	-18.542	-11.565	-4.212	-13.644	63.346	-24.535	-30.431	-1.935
1465	1.465	-13.734	-14.465	-6.737	-7.025	56.699	-18.392	-55.698	53.529
1466	1.466	-18.022	-10.008	-4.411	-13.756	62.657	-12.861	-86.84	60.797
1467	1.467	-12.444	-16.584	-19.336	-12.944	34.937	2.416	-99.382	27.225
1468	1.468	-15.956	-14.066	-29.05	-10.579	19.814	25.426	-103.205	8.958
1469	1.469	-16.568	-13.293	-23.854	-9.948	-48.875	46.306	-113.432	-29.807
1470	1.47	-19.501	-12.719	-12.847	-9.313	-98.12	42.78	-110.564	-44.971
1471	1.471	-11.59	-16.011	3.004	-17.001	-124.657	19.093	-125.037	-31.497
1472	1.472	-15.1	-8.27	0.876	-11.723	-116.37	-9.068	-143.364	-85.769
1473	1.473	-16.095	-11.368	-4.929	-8.779	-79.298	-12.649	-127.71	-78.457
1474	1.474	-15.151	-14.277	-10.156	-12.998	8.201	-9.289	-96.498	-71.911
1475	1.475	-14.404	-16.798	-14.802	-13.73	91.584	-6.157	-101.765	-29.352
1476	1.476	-13.654	-12.736	-16.155	-15.62	102.389	-8.785	-98.624	-23.915
1477	1.477	-17.168	-19.32	-17.297	-10.931	53.047	-26.518	-103.259	-18.74
1478	1.478	-13.895	-6.163	-16.108	-14.943	8.366	-24.172	-80.47	-5.086
1479	1.479	-8.494	-15.846	-25.761	-11.41	16.49	-9.227	-53.272	32.503
1480	1.48	-15.095	-17.603	-6.2	-9.033	-5.648	-3.383	-35.61	47.696
1481	1.481	-10.857	-12.963	-8.892	-10.136	-39.284	-22.742	-5.806	-2.517
1482	1.482	-14.939	-14.325	-6.339	-12.791	-45.398	-46.028	-11.02	-22.302
1483	1.483	-14.378	-13.17	-17.922	-13.897	-17.836	-24.183	-1.008	-4.014
1484	1.484	-16.326	-14.334	-37.056	-13.072	57.675	-21.411	21.567	-42.636
1485	1.485	-10.925	-15.309	-19.208	-13.793	46.695	-13.818	11.042	-27.477
1486	1.486	-15.78	-14.343	-12.197	-14.515	-22.491	2.438	12.481	-4.564
1487	1.487	-12.499	-13.571	-1.511	-10.78	-49.255	-8.236	23.908	24.594
1488	1.488	-19.089	-7.955	-7.282	-10.333	-41.156	-37.257	43.664	66.312
1489	1.489	-11.168	-15.889	-8.994	-9.89	10.48	-24.878	28.349	16.452
1490	1.49	-18.533	-12.788	-7.399	-11.964	-9.496	1.46	29.84	23.003
1491	1.491	-11.771	-15.689	-14.506	-10.745	-39.884	4.757	31.116	102.274
1492	1.492	-16.032	-18.205	-13.289	-12.632	-34.416	-42.269	44.964	91.407
1493	1.493	-10.427	-20.526	-4.91	-14.133	-49.451	-22.332	53.521	42.101
1494	1.494	-9.853	-15.685	-7.942	-12.151	-62.908	-4.155	61.064	33.303
1495	1.495	-14.495	-15.107	-8.845	-7.849	-66.882	-20.6	67.686	25.299
1496	1.496	-15.074	-16.844	-6.273	-9.543	-55.626	-35.691	70.58	32.797
1497	1.497	-12.557	-12.009	-13.575	-10.856	-45.622	-49.243	70.533	39.5
1498	1.498	-11.197	-15.298	-28.226	-11.202	-42.616	-28.529	53.694	21.501
1499	1.499	-15.265	-13.557	-21.788	-12.322	-28.555	-70.16	29.129	-16.948
1500	1.5	-10.424	-14.911	-23.669	-9.572	9.955	-53.725	37.241	-62.12
1501	1.501	-15.058	-13.559	-18.387	-13.021	37.625	1.806	44.461	-43.599
1502	1.502	-15.638	-10.659	-16.788	-10.077	2.436	68.56	30.656	-26.947
1503	1.503	-12.155	-6.213	-12.476	-8.11	-1.961	113.238	8.587	-51.96
1504	1.504	-14.474	-10.276	-0.624	-13.112	2.153	105.082	-12.089	-92.995
1505	1.505	-11.573	-9.897	-2.127	-7.079	-24.214	112.369	-36.16	-42.845
1506	1.506	-16.03	-16.299	-0.724	-11.105	-55.327	78.804	-27.663	-36.039
1507	1.507	-16.62	-13.792	-1.841	-15.905	-26.403	133.666	-14.264	-41.825
1508	1.508	-13.145	-13.031	-12.639	-11.219	-22.81	170.531	2.884	-69.241
1509	1.509	-14.509	-8.21	-16.838	-12.921	-19.597	69.595	28.039	-63.98
1510	1.51	-16.654	-12.87	-2.457	-11.525	2.214	-118.386	24.207	-22.547
1511	1.511	-16.273	-11.156	-0.459	-7.031	44.768	-451.709	8.037	-5.933
1512	1.512	-10.48	-10.824	-5.642	-13.567	14.407	-315.72	10.314	-10.74
1513	1.513	-11.258	-15.338	-4.052	-14.3	30.88	-109.488	7.449	-14.929
1514	1.514	-16.12	-11.323	-11.172	-8.653	25.822	-72.007	28.274	-18.71
1515	1.515	-14.207	-14.839	-22.931	-10.572	2.972	-38.065	30.763	-22.111
1516	1.516	-15.967	-11.567	-2.187	-12.487	-17.74	-69.159	-7.901	-45.625
1517	1.517	-18.507	-10.405	0.558	-7.06	-21.493	-41.215	-46.666	-23.377
1518	1.518	-17.167	-12.341	-6.971	-13.632	-18.329	-15.749	-61.719	-25.831
1519	1.519	-18.353	-11.932	-4.632	-12.835	-34.146	7.433	-29.671	-28.13
1520	1.52	-17.987	-14.051	-10.997	-10.496	-42.659	28.51	24.698	-20.9
1521	1.521	-13.754	-15.989	-28.383	-12.427	-14.563	47.658	76.648	-5.778
1522	1.522	-15.128	-11.738	-21.378	-9.137	19.353	30.222	57.066	-11.33
1523	1.523	-16.507	-11.144	-23.471	-12.033	32.777	14.279	39.294	-37.56
1524	1.524	-13.635	-14.605	-21.513	-11.643	28.657	28.488	56.228	-26.305
1525	1.525	-14.043	-16.918	-23.235	-7.18	2.396	15.176	51.74	11.498
1526	1.526	-11.363	-14.003	-21.671	-8.903	-28.466	3.182	-16.385	-23.597
1527	1.527	-16.236	-12.825	-20.307	-10.251	-24.309	13.765	-25.652	-27.922
1528	1.528	-15.692	-13.97	-19.127	-7.926	9.788	3.654	1.746	1.232
1529	1.529	-15.129	-11.035	-17.942	-10.832	60.1	12.415	-5.506	-17.41
1530	1.53	-14.557	-13.723	-14.834	-9.668	93.583	36.796	-26.626	-27.345
1531	1.531	-14.973	-14.867	-17.703	-9.269	38.597	88.46	-72.535	-30.343
1532	1.532	-13.647	-11.936	-9.741	-5.781	16.486	41.591	-77.666	-16.236
1533	1.533	-15.819	-15.588	-14.945	-10.227	49.925	-37.82	-71.383	1.507
1534	1.534	-17.027	-14.216	-12.026	-8.475	24.792	-37.471	-75.542	3.762
1535	1.535	-14.368	-15.383	-11.26	-10.99	-17.656	-5.011	-42.682	-6.948
1536	1.536	-19.258	-16.587	-10.466	-13.324	-45.163	24.548	12.424	6.646
1537	1.537	-18.722	-20.888	-13.908	-14.499	-60.082	-2.189	-38.384	11.907
1538	1.538	-12.763	-17.443	-10.571	-14.124	-46.379	5.892	-138.37	-5.519
1539	1.539	-15.136	-16.109	-12.273	-11.408	-42.156	-16.234	-151.812	29.473
1540	1.54	-15.756	-17.265	-9.714	-12.946	-30.77	-9.657	-32.564	34.357
1541	1.541	-19.096	-13.569	-11.029	-9.664	-27.451	-15.631	15.816	11.332
1542	1.542	-15.096	-13.173	-9.831	-12.585	-24.483	-32.062	59.671	-1.195
1543	1.543	-17.67	-13.552	-13.469	-11.458	-33.045	-16.985	99.827	-20.195
1544	1.544	-19.073	-13.105	-12.063	-12.647	0.129	-12.519	136.071	-10.399
1545	1.545	-16.995	-14.193	-10.865	-16.161	4.309	-8.414	92.117	-25.816
1546	1.546	-17.432	-9.853	-12.764	-8.84	-8.316	-4.707	-5.074	-10.515
1547	1.547	-18.647	-12.667	-13.111	-14.096	-12.074	-21.688	-17.71	-53.406
1548	1.548	-12.115	-12.189	-10.944	-13.151	-35.82	-5.982	-5.414	-71.906
1549	1.549	-17.006	-11.719	-8.988	-12.401	-70.148	-14.253	27.544	-55.73
1550	1.55	-18.995	-10.269	-13.216	-10.105	-38.06	-11.702	-21.421	-20.908
1551	1.551	-14.398	-11.341	-11.445	-14.971	-50.242	-9.322	-65.755	47.345
1552	1.552	-15.037	-10.102	-12.771	-11.722	-61.299	-7.086	-57.298	56.748
1553	1.553	-13.742	-15.038	-12.357	-8.852	-57.942	-20.494	-49.648	29.638
1554	1.554	-10.506	-7.579	-12.704	-14.687	-17.038	-8.143	-55.935	21.146
1555	1.555	-10.168	-4.612	-13.819	-15.51	43.955	2.984	-49.578	-1.317
1556	1.556	-9.055	-10.569	-10.309	-14.978	3.345	-4.11	-43.842	-21.56
1557	1.557	-7.945	-9.783	-13.376	-15.788	10.698	-13.015	-48.573	-64.429
1558	1.558	-10.125	-6.295	-12.207	-17.782	30.614	-23.86	-34.7	-14.801
1559	1.559	-5.715	-9.597	-16.665	-16.089	36.609	-45.53	-30.345	4.79
1560	1.56	-15.824	-1.87	-14.937	-18.655	20.156	-23.736	-18.832	34.904
1561	1.561	-11.613	14.158	-15.333	-19.093	15.149	-4.2	-21.736	-15.278
1562	1.562	-18.043	11.821	-9.909	-17.015	28.747	2.953	-36.939	-76.067
1563	1.563	-7.239	-3.072	-9.322	-11.079	16.376	-4.15	-33.894	-68.135
1564	1.564	-11.532	-16.6	-0.6	0.271	-32.769	2.316	-26.179	-46.287
1565	1.565	-12.73	-28.771	0.569	-1.345	-52.705	12.127	-37.755	-26.518
1566	1.566	-11.602	-36.675	-2.527	-0.068	2.223	0.078	-61.226	-106.018
1567	1.567	-16.859	-35.277	-1.54	-1.314	9.519	-23.584	-70.696	-30.267
1568	1.568	-12.049	-44.161	-7.514	-14.576	2.888	-40.46	-51.158	-20.501
1569	1.569	-16.327	-26.16	-6.724	-9.46	-3.159	-49.567	-33.541	-83.127
1570	1.57	-15.576	-13.391	-7.284	-1.647	-41.924	-57.705	-35.986	-42.551
1571	1.571	-15.013	-11.063	-6.693	-6.036	-36.954	-65.085	-33.925	-49.965
1572	1.572	-15.607	-21.699	-10.76	-9.843	-14.139	-29.893	-28.164	50.808
1573	1.573	-11.565	-27.491	-9.39	-6.48	-18.198	5.434	-1.931	93.883
1574	1.574	-19.516	-15.286	-12.667	-18.417	-36.953	37.463	24.289	54.314
1575	1.575	-13.531	-16.826	-13.807	-23.203	-19.907	58.303	34.26	18.688
1576	1.576	-10.448	-15.459	-10.11	-13.281	-23.012	92.493	49.804	7.903
1577	1.577	-13.361	-16.605	-17.44	-7.049	-25.75	51.365	7.011	-1.931
1578	1.578	-26.535	-17.772	-20.504	-8.369	-23.243	-31.767	-84.719	-10.795
1579	1.579	-28.476	-14.689	-13.695	-11.631	-20.904	-115.113	-71.711	-2.601
1580	1.58	-16.28	-9.865	-17.913	-18.585	-10.231	-82.577	-12.278	4.8
1581	1.581	-14.728	-14.136	-15.544	-14.51	-4.386	-52.927	63.37	38.335
1582	1.582	-7.562	-11.833	-10.662	-17.027	-2.676	-26.148	53.235	32.415
1583	1.583	-6.394	-3.929	-15.257	-22.06	-26.552	-18.027	44.051	27.079
1584	1.584	-7.542	12.088	-6.314	-12.206	-50.447	3.962	3.146	-18.274
1585	1.585	-6.562	33.122	-15.177	-5.258	-85.034	10.471	-4.458	-97.531
1586	1.586	-17.372	24.737	-25.969	-6.646	-117.167	4.405	28.809	-64.92
1587	1.587	-18.694	11.891	-21.669	-8.041	-79.815	9.778	34.656	-15.451
1588	1.588	-14.98	-4.445	-20.468	-24.34	-44.713	4.683	-4.233	11.384
1589	1.589	-18.423	-32.198	-23.915	-26.907	5.556	-27.312	20.693	35.889
1590	1.59	-15.289	-35.941	-18.653	-12.251	92.948	-23.327	24.957	43.4
1591	1.591	-0.546	-25.948	-19.586	-6.698	176.253	-12.16	53.922	23.637
1592	1.592	-11.152	-22.933	-18.774	1.762	230.376	-8.923	42.662	41.984
1593	1.593	-16.922	-59.986	-21.063	-9.526	220.458	-12.103	39.355	3.394
1594	1.594	-15.161	-55.04	-11.552	-8.431	139.73	-14.876	61.189	18.586
1595	1.595	-19.806	-50.674	-12.685	-7.538	85.56	-12.38	30.012	32.256
1596	1.596	-15.529	-46.688	-13.819	-13.804	-42.726	-28.668	0.891	-30.125
1597	1.597	-19.178	-35.535	-16.886	-23.742	-130.187	-9.603	-10.486	-38.873
1598	1.598	-13.154	-25.527	-10.089	-22.842	-146.049	-2.226	-20.666	-79.36
1599	1.599	-16.213	-28.67	-9.29	-21.937	-131.728	-9.437	-17.645	2.264
1600	1.6	-17.15	-20.423	-8.498	-19.091	-118.582	-3.416	-25.959	13.284
1601	1.601	-11.122	-7.751	-3.636	-12.566	-58.947	-1.835	-13.203	43.081
1602	1.602	-10.305	-19.467	-1.681	-18.819	-4.731	6.612	-24.89	-1.305
1603	1.603	-13.743	-21.709	-10.564	-21.385	-14.559	-4.405	-56.864	-41.635
1604	1.604	-18.351	7.206	-9.38	-10.786	12.211	11.483	-125.596	-19.279
1605	1.605	-15.402	19.497	1.474	-9.477	-12.07	9.319	-96.006	-38.929
1606	1.606	-15.743	30.668	-5.673	-25.578	-4.542	15.088	-69.353	-32.686
1607	1.607	-14.346	27.379	6.15	-10.898	29.088	27.219	-77.584	-15.995
1608	1.608	-18.365	30.478	4.615	-16.917	11.084	3.385	-40.734	9.348
1609	1.609	-14.843	22.139	3.276	-18.867	5.868	-27.624	-34.222	-31.646
1610	1.61	-13.447	24.614	4.45	-17.514	-9.05	-40.03	-125.803	-3.714
1611	1.611	-13.804	-1.181	-11.205	-16.342	-13.383	-43.746	-191.587	-18.54
1612	1.612	-16.472	-25.038	-17.575	-12.834	-17.427	-53.845	-60.35	-31.906
1613	1.613	-15.279	-34.388	-23.365	-11.83	-13.784	-25.604	62.144	-11.058
1614	1.614	-15.039	-31.762	-21.602	-11.002	-17.126	-21.963	141.674	-44.959
1615	1.615	-15.768	-39.418	-20.033	-8.213	-14.121	1.793	156.026	-40.345
1616	1.616	-14.95	-41.85	-18.657	-7.553	-11.484	-13.944	169.244	-69.172
1617	1.617	-17.611	-18.539	-22.327	4.539	-19.037	0.112	109.715	-34.986
1618	1.618	-18.735	-9.345	-18.834	-0.778	-16.669	-7.543	55.613	-11.936
1619	1.619	-14.429	-6.72	-19.797	3.778	-14.491	-0.69	6.394	-40.728
1620	1.62	-16.125	-19.534	-14.956	5.053	-12.497	9.828	-20.138	-21.728
1621	1.621	-13.56	-21.849	-12.44	-3.907	-21.181	3.917	-28.118	-4.433
1622	1.622	-7.123	-23.945	-18.058	-14.796	-19.591	15.987	-35.32	17.696
1623	1.623	-11.323	-21.993	-13.231	-10.577	-26.7	-7.982	-55.152	9.646
1624	1.624	-10.488	-20.259	-15.175	-6.919	-33.073	-39.139	-61.131	-28.71
1625	1.625	-11.017	-24.9	-11.128	-8.095	-31.922	-51.618	-44.695	-45.095
1626	1.626	-10.375	-23.544	-11.539	-5.005	-30.939	-33.09	-29.626	-40.021
1627	1.627	-10.891	-6.499	-13.887	-7.89	-31.868	-23.291	-52.418	-26.392
1628	1.628	-15.668	-4.162	-13.532	-5.336	-22.139	-20.399	-56.366	-13.978
1629	1.629	-20.256	-6.278	-13.947	-1.219	-2.535	10.752	-37.581	-2.759
1630	1.63	-17.295	-12.069	-15.906	-4.635	-5.183	-1.742	-13.835	-6.076
1631	1.631	-15.869	-10.3	-13.807	0.086	-2.602	-12.945	1.811	-15.401
1632	1.632	-14.444	-2.333	-12.479	-3.886	9.081	-2.798	21.567	4.358
1633	1.633	-19.202	1.965	-9.402	-1.258	36.813	-12.069	19.056	-13.499
1634	1.634	-15.835	8.41	-7.494	-3.461	40.532	-9.344	12.025	21.416
1635	1.635	-23.494	2.472	-12.548	0.746	50.62	8.524	9.798	6.146
1636	1.636	-26.511	3.49	-10.64	-0.447	22.372	1.653	-3.857	1.489
1637	1.637	-23.539	0.639	-11.255	-3.568	-34.327	-13.164	-16.134	-2.748
1638	1.638	-17.467	-3.547	-7.793	-0.488	-58.659	-11.184	-27.269	-6.618
1639	1.639	-15.069	-15.725	-10.138	-2.241	-6.894	-16.421	-37.383	-10.148
1640	1.64	-11.514	-14.024	-9.001	-1.657	26.718	-27.487	-28.305	-19.681
1641	1.641	-14.727	-6.104	-13.465	-6.267	-3.487	-31.767	-15.036	-22.638
1642	1.642	-8.059	-4.734	-10.576	-5.446	-8.699	-12.199	-9.769	5.384
1643	1.643	3.429	-11.101	-10.194	-4.615	-23.61	-14.871	10.903	8.853
1644	1.644	14.526	-14.585	-10.592	-1.464	-27.957	-43.096	-8.908	-1.532
1645	1.645	-4.173	-21.916	-10.199	-7.008	-23.911	-24.284	-6.484	-11.06
1646	1.646	-11.654	-24.782	-13.87	-7.509	-20.332	27.235	-32.381	-14.032
1647	1.647	-9.263	-37.895	-10.576	-12.078	-10.482	64.192	-56.255	-32.166
1648	1.648	-15.579	-39.764	-11.734	-13.743	-13.84	111.038	-59.358	-20.892
1649	1.649	-13.569	-13.362	-6.491	-16.366	-11.359	166.029	-84.803	-19.078
1650	1.65	-11.753	5.505	-15.96	-13.562	-9.014	114.403	-74.65	9.686
1651	1.651	-19.615	2.339	-12.261	-10.945	-6.811	13.644	-27.563	-53.088
1652	1.652	-20.899	5.595	-13.397	-13.54	-13.24	-203.082	-20.945	-44.441
1653	1.653	-11.929	-2.581	-16.47	-12.848	-15.156	-172.124	-2.744	-52.791
1654	1.654	-17.868	-15.236	-11.609	-13.694	-9.903	-87.771	2.598	-45.679
1655	1.655	-16.844	-45.555	-10.813	-14.147	-27.25	-62.246	47.974	-25.972
1656	1.656	-13.879	-83.149	-13.104	-16.532	-38.831	-39.016	90.613	-32.185
1657	1.657	-16.333	-68.082	-12.495	-17.379	-57.98	-60.086	85.299	-4.685
1658	1.658	-13.945	-36.21	-14.396	-14.92	-50.429	-40.88	50.186	0.16
1659	1.659	-13.306	-15.632	-14.951	-16.541	-24.725	-58.314	27.525	-13.565
1660	1.66	-12.665	3.105	-18.409	-19.899	6.153	-10.757	-9.81	-9.692
1661	1.661	-18.023	6.459	-15.098	-20.931	68.547	3.558	-14.693	16.478
1662	1.662	-14.487	3.443	-10.247	-18.488	95.173	-9.601	8.272	6.228
1663	1.663	-17.734	6.298	-16.243	-18.556	70.725	2.183	12.624	2.928
1664	1.664	-19.437	14.019	-10.629	-24.047	48.626	13.005	-13.309	16.894
1665	1.665	-18.038	7.237	-14.095	-16.383	15.107	22.853	-36.714	-6.538
1666	1.666	-19.353	1.005	-8.075	-18.975	-3.133	13.925	-52.021	2.586
1667	1.667	-12.739	-0.807	-12.112	-17.898	-41.889	22.046	-43.404	-11.668
1668	1.668	-17.55	-9.392	-14.017	-19.92	-46.961	14.599	-45.721	-29.548
1669	1.669	-16.751	-23.63	-13.407	-11.699	-51.422	20.933	-52.561	-59.941
1670	1.67	-17.497	-44.874	-11.619	-14.522	-39.064	2.364	-20.545	-47.559
1671	1.671	-16.893	-53.19	-8.09	-13.286	-35.422	18.582	-16.029	-43.853
1672	1.672	-20.162	-35.351	-8.423	-15.555	-18.436	74.012	29.906	7.628
1673	1.673	-18.397	-9.553	-9.533	-17.65	9.78	95.948	97.188	89.133
1674	1.674	-14.893	-6.162	-6.77	-15.486	13.451	8.713	106.201	78.342
1675	1.675	-16.237	-2.938	-2.455	-11.981	3.414	116.492	81.847	29.026
1676	1.676	-16.618	-11.109	-1.042	-11.193	-18.404	102.407	0.4	-33.517
1677	1.677	-14.683	-8.429	-3.301	-11.376	-26.691	-15.847	-97.292	-9.125
1678	1.678	-18.169	-5.943	-8.079	-13.51	-24.164	-222.54	-57.769	-1.769
1679	1.679	-16.043	-3.678	-7.434	-16.229	-21.825	-138.134	25.692	4.83
1680	1.68	-15.669	-9.359	-5.628	-14.117	-15.415	-163.643	36.62	-1.151
1681	1.681	-12.204	-14.49	-6.923	-10.469	-17.342	-140.386	26.916	-39.843
1682	1.682	-16.287	-15.939	-10.153	-16.897	-8.59	-34.489	0.342	-4.601
1683	1.683	-13.789	-23.034	-7.966	-11.916	-13.121	-15.266	24.843	18.264
1684	1.684	-19.234	-14.075	-7.519	-11.02	-11.595	-32.607	2.795	14.243
1685	1.685	-17.32	3.963	-10.936	-11.678	-10.271	-48.465	-3.957	-19.702
1686	1.686	-15.42	-13.838	-11.27	-9.632	-13.638	-34.157	-10.144	-15.168
1687	1.687	-17.2	-39.579	-15.663	-8.949	-8.352	5.259	-4.896	30.757
1688	1.688	-15.87	-1.833	-11.547	-12.917	-9.328	40.853	-80.734	61.237
1689	1.689	-13.568	23.323	-11.106	-14.174	-8.582	30.042	-221.942	44.918
1690	1.69	-14.753	0.448	-14.347	-16.416	-6.309	20.215	-125.907	19.87
1691	1.691	-15.167	-12.004	-12.169	-13.444	-8.265	-6.592	-38.588	-30.357
1692	1.692	-9.388	-8.405	-17.353	-9.706	-6.327	-14.942	8.805	-50.244
1693	1.693	-11.742	-11.788	-12.469	-9.266	-4.577	-7.823	22.921	4.747
1694	1.694	-16.612	-14.934	-17.072	-13.286	-7.12	-14.705	35.979	-61.979
1695	1.695	-13.349	-12.255	-17.613	-14.595	-4.852	-8.951	47.682	-35.215
1696	1.696	-11.673	-9.778	-15.067	-9.145	-6.106	18.67	-50.179	-26.965
1697	1.697	-16.591	-12.121	-15.426	-9.695	-5.031	13.672	-89.866	-19.529
1698	1.698	-14.725	-14.288	-21.202	-9.094	-8.564	0.087	-149.712	-52.985
1699	1.699	-16.545	-23.996	-15.567	-7.336	-10.7	-20.664	-95.855	-22.563
1700	1.7	-16.239	-36.205	-20.379	-5.977	-13.361	-31.946	-46.936	-17.102
1701	1.701	-10.889	-50.512	-18.434	-8.29	-11.34	5.767	-2.652	-11.989
1702	1.702	-10.388	-40.837	-16.679	-7.895	-16.085	30.645	21.409	-71.575
1703	1.703	-9.896	-14.53	-20.15	-13.117	-26.862	25.761	72.801	-63.417
1704	1.704	-11.72	42.166	-16.853	-8.281	-37.892	21.357	52.625	-41.289
1705	1.705	-15.288	115.462	-16.461	-10.222	-19.201	-12.881	-39.127	-47.749
1706	1.706	-16.726	66.039	-18.39	-10.813	3.846	-26.466	-26.188	-53.598
1707	1.707	-18.933	57.037	-14.907	-12.184	25.522	-38.907	-14.6	-14.779
1708	1.708	-16.314	81.335	-10.07	-4.847	28.058	-5.086	-25.695	0.496
1709	1.709	-16.018	-29.825	-13.369	-10.1	51.177	-0.751	-35.895	-12.844
1710	1.71	-16.885	-109.437	-10.488	-13.04	48.009	-38.209	-27.317	-16.719
1711	1.711	-12.531	-123.833	-14.001	-7.085	5.445	-32.91	-19.535	9.827
1712	1.712	-9.331	-163.397	-7.627	-11.21	-12.642	-9.804	-27.251	20.087
1713	1.713	-7.668	-151.669	-6.882	-10.692	-28.991	11.236	-21.019	4.548
1714	1.714	-15.688	-119.254	-14.273	-10.182	-23.882	15.21	-3.2	24.399
1715	1.715	-14.61	-69.987	-11.414	-14.324	-10.267	25.554	-8.996	1.259
1716	1.716	-11.593	-25.397	-12.233	-11.874	-6.133	-8.603	15.766	-33.129
1717	1.717	-10.711	-1.159	-13.056	-9.622	-17.302	60.348	10.918	-28.582
1718	1.718	-13.3	35.64	-6.531	-10.866	-34.329	149.394	6.483	-49.25
1719	1.719	-14.15	55.358	-18.009	-6.499	-12.468	209.189	-5.085	-52.899
1720	1.72	-14.804	61.074	-10.131	-12.001	-4.121	46.579	-8.705	-42.837
1721	1.721	-14.295	22.07	-14.448	-10.163	-1.584	-69.606	-12.066	4.238
1722	1.722	-14.946	-3.337	-13.352	-8.317	-3.908	-48.397	-54.887	-2.208
1723	1.723	-19.856	-35.45	-9.95	-13.829	-31.602	-336.997	-36.896	-20.215
1724	1.724	-13.925	-47.976	-13.129	-7.341	-50.449	-378.164	35.153	-25.39
1725	1.725	-14.765	-59.274	-10.316	-9.949	-53.857	-190.519	44.872	30.309
1726	1.726	-12.896	-56.1	-14.662	-14.106	-25.776	-88.324	35.789	8.25
1727	1.727	-14.896	-34.445	-12.419	-10.713	0.349	-57.408	11.155	28.12
1728	1.728	-21.539	-9.086	-14.426	-14.096	3.483	83.196	3.507	22.051
1729	1.729	-15.602	-5.927	-13.927	-13.613	8.402	78.659	-16.644	27.393
1730	1.73	-11.597	9.618	-11.103	-15.067	11.379	53.155	-59.329	22.291
1731	1.731	-13.59	1.177	-9.829	-9.757	-19.92	29.908	-20.728	8.675
1732	1.732	-15.574	24.333	-7.58	-14.702	-65.931	8.841	-5.782	12.667
1733	1.733	-13.881	21.3	-8.816	-4.754	-84.247	-10.19	53.637	-13.711
1734	1.734	-17.416	24.106	-14.89	-12.032	-67.875	42.463	159.35	-44.707
1735	1.735	-13.025	31.743	-8.957	-13.302	-22.455	58.56	116.07	-24.047
1736	1.736	-13.65	20.186	-13.093	-16.896	-4.29	72.944	50.163	-5.38
1737	1.737	-21.631	-3.187	-9.677	-20.113	12.178	6.946	14.467	-36.419
1738	1.738	-20.51	-6.232	-11.68	-25.075	17.242	-29.019	-39.785	-57.168
1739	1.739	-17.454	7.919	-11.162	-17.274	67.577	-40.151	-29.995	-30.898
1740	1.74	-14.59	20.653	-12.571	-14.313	47.664	67.76	-21.233	-13.382
1741	1.741	-18.882	22.879	-11.274	-17.35	-7.286	139.222	23.489	24.257
1742	1.742	-13.304	20.573	-14.231	-14.953	-14.625	125.523	-0.787	49.262
1743	1.743	-10.817	-30.173	-12.353	-12.742	5.341	137.326	-82.093	26.253
1744	1.744	-14.331	-47.836	-12.786	-17.694	23.593	40.096	-92.721	-2.887
1745	1.745	-4.295	-41.078	-7.993	-14.512	51.347	-104.042	-62.864	-59.744
1746	1.746	-2.97	-51.899	-11.523	-18.684	36.341	-122.586	-17.874	-19.221
1747	1.747	-14.799	-38.582	-12.144	-15.297	4.529	-34.629	-9.543	17.599
1748	1.748	-13.28	-37.051	-10.437	-15.787	-32.907	-18.483	57.428	10.883
1749	1.749	-11.949	-26.148	-11.827	-9.3	-68.08	-4.032	102.303	4.804
1750	1.75	-20.874	-39.144	-8.562	-14.228	-81.612	-95.917	78.173	-11.667
1751	1.751	-17.414	-30.425	-11.492	-13.547	-69.232	35.749	11.739	-6.622
1752	1.752	-10.076	-22.52	-13.642	-13.648	-35.211	18.849	-32.601	-2.161
1753	1.753	-11.061	-35.527	-12.491	-11.427	15.02	3.469	-56.6	-31.237
1754	1.754	-13.59	-9.218	-10.57	-10.948	75.564	-39.207	-78.23	-57.597
1755	1.755	-14.378	-12.849	-12.708	-10.462	116.198	-104.593	-44.32	-54.353
1756	1.756	-16.33	-9.5	-11.934	-8.817	94.097	-44.672	-37.96	-19.948
1757	1.757	-8.992	-0.23	-13.867	-10.271	47.24	96.638	-32.144	-51.908
1758	1.758	-8.043	13.834	-10.183	-3.008	-7.736	0.629	-16.623	-64.301
1759	1.759	-8.826	16.277	-3.203	0.003	-15.064	-156.748	-48.124	-53.096
1760	1.76	-6.512	18.493	-4.161	-1.053	-61.779	-220.056	-51.751	-70.112
1761	1.761	-17.355	11.996	-17.311	8.539	-92.05	-162.228	-32.505	-23.063
1762	1.762	-21.997	-9.41	-3.751	4.776	-75.538	-179.397	-21.921	10.501
1763	1.763	-17.731	-1.147	-5.475	5.849	-80.552	-99.57	0.507	16.563
1764	1.764	-18.884	-18.93	-0.813	2.671	-85.06	-56.096	-13.051	33.042
1765	1.765	-17.719	-7.22	-7.958	-6.311	-97.511	-42.692	-4.923	18.016
1766	1.766	-12.488	3.587	-4.258	-7.552	-78.776	-7.001	-2.041	-13.851
1767	1.767	-17.311	5.691	-7.717	-0.281	-41.07	25.401	-3.61	15.232
1768	1.768	-16.526	28.604	-8.662	-5.195	-15.92	35.23	-12.787	4.023
1769	1.769	-17.296	56.881	-13.473	-4.493	-29.462	61.935	-10.534	7.309
1770	1.77	-16.705	38.162	-12.678	-0.486	-0.391	53.9	-24.334	-20.936
1771	1.771	-14.763	-13.24	-8.582	-11.395	25.981	61.057	-21.875	-77.575
1772	1.772	-15.33	-50.175	-0.619	-13.007	49.84	53.881	-16.062	-69.352
1773	1.773	-13.966	-56.751	-5.814	-17.326	96.921	108.294	-23.38	-61.928
1774	1.774	-12.597	-99.284	-2.879	-16.222	103.526	114.786	-15.59	-15.07
1775	1.775	-12.184	-49.345	-7.109	-15.11	109.58	80.449	-16.156	52.103
1776	1.776	-13.323	24.585	-17.726	-18.258	81.965	73.888	-12.109	43.268
1777	1.777	-12.911	-5.104	-27.768	-17.342	26.493	145.912	-16.909	51.409
1778	1.778	-13.661	-49.926	-21.359	-16.617	-10.388	-1.919	-13.824	44.122
1779	1.779	-13.83	-41.938	-22.499	-17.44	-3.726	-149.524	-21.648	24.235
1780	1.78	-13.99	-49.483	-19.378	-9.549	14.567	-52.996	-5.382	6.019
1781	1.781	-17.239	-83.18	-24.195	-10.556	9.245	-35.163	29.808	-21.7
1782	1.782	-18.366	-162.718	-23.397	-9.624	-5.782	-18.784	45.096	-6.623
1783	1.783	-13.106	-152.051	-19.31	-7.14	-46.963	-61.682	31.747	-20.182
1784	1.784	-8.228	-102.773	-22.769	-16.061	-52.331	-74.537	2.913	-16.2
1785	1.785	-18.254	-40.345	-18.107	-14.926	-67.311	56.865	-0.557	2.456
1786	1.786	-13.951	-32.275	-18.665	-7.596	-89.944	249.568	-3.802	-21.433
1787	1.787	-17.588	-39.735	-17.294	-6.662	-77.343	326.359	-0.745	-18.415
1788	1.788	-14.077	20.729	-14.951	-4.174	-50.782	209.796	-14.923	-4.393
1789	1.789	-13.072	77.537	-17.839	-6.519	-40.459	399.878	-12.485	2.996
1790	1.79	-15.929	84.86	-13.372	-10.018	-24.483	322.729	-14.844	-22.81
1791	1.791	-15.11	118.33	-11.616	-20.091	-21.517	66.769	4.301	-12.74
1792	1.792	-14.293	136.467	-9.09	-21.446	-28.902	-376.234	1.765	-3.411
1793	1.793	-13.662	108.682	-12.374	-17.76	-40.389	-677.729	-14.602	-11.719
1794	1.794	-18.253	52.93	-11.981	-23.747	-46.724	-621.996	-29.732	-19.341
1795	1.795	-12.781	15.732	-8.298	-20.634	-41.027	-471.886	-43.557	-17.128
1796	1.796	-14.661	48.997	-7.9	-23.519	-53.439	-245.097	-27.975	14.676
1797	1.797	-12.665	18.472	-10.023	-15.584	-29.874	-39.124	-26.135	10.17
1798	1.798	-14.356	-53.644	-9.638	-20.804	21.378	73.25	-1.287	-52.376
1799	1.799	-14.695	-122.627	-10.013	-19.817	43.306	-29.2	1.684	-61.29
1800	1.8	-11.358	-131.474	-9.233	-13.796	49.84	-184.584	-7.918	-69.386
1801	1.801	-13.44	-74.611	-8.446	-8.162	68.038	-156.584	5.866	-47.325
1802	1.802	-12.231	-37.65	-12.704	-7.558	84.503	-79.852	2.934	-27.43
1803	1.803	-14.112	-31.042	-8.639	-9.47	18.926	-56.939	-9.154	-9.311
1804	1.804	-14.827	-37.03	-7.286	-10.021	-7.742	6.199	-33.054	18.253
1805	1.805	-13.411	-9.273	-12.7	-8.636	32.988	63.673	-36.662	13.13
1806	1.806	-13.548	-4.217	-12.122	-6.292	25.696	116.176	-39.836	-0.465
1807	1.807	-11.168	9.317	-10.178	-11.094	19.133	132.131	-42.769	11.972
1808	1.808	-14.983	13.328	-10.75	-9.117	-23.479	146.596	-40.833	23.283
1809	1.809	-13.573	-43.413	-9.386	-9.648	-84.536	107.527	-39.049	-21.312
1810	1.81	-14.882	-67.776	-7.047	-12.12	-76.497	72	-49.074	-27.23
1811	1.811	-16.966	-30.715	-11.098	-4.717	-54.557	-3.874	-65.271	-54.979
1812	1.812	-17.336	-64.119	-9.744	-5.635	-21.195	-13.609	-84.711	-29.946
1813	1.813	-16.159	-70.129	-9.338	-8.499	33.696	-22.024	-67.157	-16.398
1814	1.814	-16.32	-64.727	-13.385	-7.697	40.994	35.427	-51.125	-37.065
1815	1.815	-15.513	-49.621	-14.724	-8.444	21.021	147.065	-32.187	-48.195
1816	1.816	-18.576	-8.362	-15.102	-1.842	14.992	227.174	-14.579	-51.484
1817	1.817	-13.316	74.899	-12.958	-6.075	-12.679	155.519	20.282	-4.568
1818	1.818	-9.805	110.577	-11.011	-8.37	-27.728	116.503	-4.991	1.989
1819	1.819	-14.41	56.502	-12.941	-14.925	-32.12	9.558	-27.928	-3.969
1820	1.82	-11.471	7.347	-14.485	-5.217	-28.002	82.17	-32.069	-31.554
1821	1.821	-14.92	-1.355	-14.284	-8.864	-24.263	279.922	-81.298	-16.341
1822	1.822	-10.431	-9.305	-12.913	-7.673	-20.863	195.831	-114.867	-2.816
1823	1.823	-16.977	-60.883	-11.348	-12.864	-11.417	221.619	-84.552	17.801
1824	1.824	-19.452	-27.354	-10.18	-11.863	-36.77	198.64	-1.383	14.085
1825	1.825	-15.346	-21.316	-8.811	-9.312	-26.548	92.95	10.361	4.038
1826	1.826	-14.733	50.937	-7.063	-10.044	-4.549	-157.194	86.156	19.757
1827	1.827	-14.121	80.655	-7.256	-6.525	3.826	-395.798	214.392	-22.798
1828	1.828	-16.994	89.627	-8.614	-8.415	1.261	-550.789	196.885	-16.711
1829	1.829	-17.355	97.782	-11.507	-8.945	-15.103	-240.905	53.582	33.286
1830	1.83	-18.687	90.463	-7.822	-11.41	-13.039	-282.367	34.363	26.784
1831	1.831	-13.826	29.947	-10.126	-8.062	-11.172	-320.051	16.901	-15.78
1832	1.832	-14.386	5.64	-9.714	-12.838	-12.977	-81.556	1.03	-21.212
1833	1.833	-16.105	-90.668	-13.365	-13.357	-17.694	-112.64	15.389	14.023
1834	1.834	-15.692	-77.377	-12.948	-11.553	-39.537	28.088	28.581	18.477
1835	1.835	-17.022	-88.965	-12.533	-11.115	-61.61	53.465	64.262	6.086
1836	1.836	-12.167	-56.179	-12.109	-3.701	-47.752	169.718	31.822	9.792
1837	1.837	-7.506	-65.768	-13.231	-8.865	-50.548	233.248	-17.441	6.498
1838	1.838	-14.069	-74.409	-11.064	-11.698	-57.681	367.969	-44.003	34.789
1839	1.839	-16.569	-98.491	-12.958	-9.122	-55.575	105.19	-68.204	-21.846
1840	1.84	-12.486	-90.796	-13.113	-9.84	-38.126	-157.697	-75.349	-62.392
1841	1.841	-14.414	-43.654	-9.394	-16.37	-3.009	-465.072	-41.642	-54.967
1842	1.842	-14.981	-0.767	-8.967	-18.845	22.26	-424.374	1.194	-21.39
1843	1.843	-16.706	38.214	-9.311	-16.483	81.924	-462.781	29.136	21.26
1844	1.844	-18.049	43.437	-11.407	-19.925	187.756	-88.486	54.559	15.827
1845	1.845	-13.59	30.019	-12.54	-13.894	230.862	260.508	68.364	-9.335
1846	1.846	-19.002	-32.414	-12.893	-1.657	165.018	305.378	72.692	-32.113
1847	1.847	-18.416	-166.599	-8.023	-3.354	81.574	264.043	61.758	-19.576
1848	1.848	-15.121	-147.335	-18.837	-14.337	-37.82	226.581	72.129	-45.825
1849	1.849	-13.369	-59.823	-14.172	-10.036	-117.284	260.795	44.219	-76.783
1850	1.85	-18.209	19.705	-18.412	-13.669	-131.527	-80.166	2.958	-47.735
1851	1.851	-14.915	5.354	-9.499	-12.463	-92.027	55.815	-13.155	-6.112
1852	1.852	-15.497	-7.765	-12.97	-11.446	-56.416	179.456	-7.785	21.629
1853	1.853	-18.979	4.11	-9.872	-14.304	-23.873	141.957	-21	26.744
1854	1.854	-22.271	-28.296	-14.704	-13.495	-33.805	-28.464	-8.31	-5.04
1855	1.855	-17.435	21.192	-10.448	-6.109	-7.209	-245.279	-19.249	-25.551
1856	1.856	-18.016	48.08	-19.354	-16.917	-15.395	-160.754	-49.939	-67.004
1857	1.857	-11.437	72.61	-18.201	-21.148	-22.809	-83.762	-62.067	-94.575
1858	1.858	-12.211	50.639	-15.115	-19.97	-16.303	-339.661	-73.022	-89.373
1859	1.859	-8.155	-9.842	-16.097	-13.959	-22.414	-100.919	-76.002	-29.575
1860	1.86	-7.574	-66.702	-15.332	-19.176	-17.146	-8.003	-72.572	92.646
1861	1.861	2.484	-44.591	-13.024	-14.336	-22.246	-36.131	-74.955	145.128
1862	1.862	-1.78	16.066	-17.878	-10.079	-26.693	-267.022	-72.163	33.77
1863	1.863	-13.592	24.235	-17.317	-4.472	-22.614	-174.383	-60.297	-9.332
1864	1.864	-15.15	-12.666	-13.275	-9.324	-18.923	-90.172	-57.895	-48.728
1865	1.865	-13.796	-19.113	-13.689	-12.625	-15.668	-64.789	-55.666	10.965
1866	1.866	-12.65	-12.97	-16.038	-14.382	-12.654	4.855	-60.624	65.288
1867	1.867	-11.501	-29.241	-14.9	-10.913	-10.036	68.35	-84.2	-3.659
1868	1.868	-21.185	-44.139	-8.925	-13.261	-2.612	48.931	-73.894	-66.011
1869	1.869	-17.512	-85.2	-11.466	-16.192	-9.695	65.609	-64.432	-90.317
1870	1.87	-16.363	-90.532	-12.264	-11.002	0.836	80.683	-50.203	-112.317
1871	1.871	-17.341	-85.456	-14.223	-17.607	-28.269	94.438	-11.648	-11.477
1872	1.872	-14.45	-16.678	-9.608	-18.419	-57.373	81.509	-6.252	60.835
1873	1.873	-20.461	32.728	-6.734	-16.135	-61.12	69.85	-11.322	21.515
1874	1.874	-19.709	23.764	-12.567	-12.692	-44.137	80.673	20.619	9.791
1875	1.875	-13.147	48.098	-8.528	-13.317	-34.902	70.599	33.04	20.62
1876	1.876	-13.934	55.38	-10.488	-7.948	-9.38	79.615	44.278	10.758
1877	1.877	-14.722	48.771	-11.093	-11.479	21.624	71.614	54.357	-51.741
1878	1.878	-12.8	42.698	-12.868	-13.459	34.092	64.362	57.446	-43.585
1879	1.879	-12.228	37.135	-9.416	-10.605	0.126	30.593	26.175	-65.58
1880	1.88	-13.979	11.889	-12.744	-9.304	13.749	24.199	30.011	-18.687
1881	1.881	-15.35	-20.028	-17.617	-12.646	1.422	18.515	18.496	-12.698
1882	1.882	-17.686	-40.857	-13.01	-11.537	-2.221	13.504	-5.716	-18.203
1883	1.883	-16.536	-44.69	-11.302	-9.664	49.258	9.388	-9.244	-13.309
1884	1.884	-13.842	-48.123	-9.985	-6.241	71.29	5.408	-52.261	0.143
1885	1.885	-15.791	-32.542	-12.344	-12.878	104.693	-5.706	-34.522	-12.335
1886	1.886	-12.905	-29.877	-13.536	-8.101	86.386	-8.746	-29.6	-1.208
1887	1.887	-17.368	-17.086	-9.891	-16.084	3.063	-11.443	-55.276	-25.122
1888	1.888	-13.31	-14.679	-11.281	-6.464	-80.424	-13.59	-69.299	-34.49
1889	1.889	-16.811	-25.2	-10.921	-7.678	-91.291	-20.411	-57.318	-42.886
1890	1.89	-10.44	-19.305	-10.564	-6.564	-101.154	-17.454	-46.566	-30.212
1891	1.891	-16.454	-27.94	-9.432	-7.573	-92.222	-10.732	-37.033	-32.726
1892	1.892	-18.796	-19.995	-12.363	-6.654	-35.267	-4.917	-28.267	-1.028
1893	1.893	-13.977	-6.989	-7.935	-5.925	31.558	-13.586	-20.47	58.429
1894	1.894	-14.578	-19.127	-6.215	-1.899	40.533	-18.103	-8.231	33.985
1895	1.895	-11.703	-14.448	-11.078	-11.418	32.517	-27.642	-6.381	-17.79
1896	1.896	-13.071	-36.122	-11.681	-12.605	10.574	-35.753	-0.405	-64.746
1897	1.897	-12.713	-45.497	-9.962	-9.14	-9.356	-26.735	-2.759	2.293
1898	1.898	-19.317	-31.537	-8.619	-10.123	-27.67	-23.078	-8.455	11.109
1899	1.899	-10.439	-18.879	-9.994	-11.117	-22.469	-21.7	-4.287	2.838
1900	1.9	-13.949	16.167	-7.104	-8.615	12.483	-34.506	-0.596	9.988
1901	1.901	-13.016	11.291	-10.797	-10.95	16.688	-24.814	7.706	-10.141
1902	1.902	-15.942	15.838	-8.475	-11.537	-21.033	-16.001	5.913	-4.309
1903	1.903	-15.201	-13.155	-11.385	-8.251	-6.019	-26.87	14.972	-43.146
1904	1.904	-16.004	-39.45	-7.721	-10.005	7.576	-33.942	10.714	-58.384
1905	1.905	-16.616	-49.553	-12.191	-10.408	-13.044	-27.641	16.145	-26.598
1906	1.906	-16.067	-15.142	-10.456	-10.809	-24.149	-36.189	22.929	2.294
1907	1.907	-16.68	26.071	-10.103	-10.445	-20.744	-43.625	7.665	-46.957
1908	1.908	-13.22	9.661	-9.754	-7.763	-17.62	-54.458	-24.831	-53.655
1909	1.909	-18.666	4.623	-15.591	-10.491	-15.008	-32.986	-38.913	-11.162
1910	1.91	-15.213	-18.289	-11.559	-9.729	-53.636	-11.087	-35.357	38.784
1911	1.911	-15.838	-14.388	-15.065	-6.467	-70.147	31.58	-1.75	99.428
1912	1.912	-15.29	-3.324	-13.149	-9.384	-34.987	49.831	2.301	-6.37
1913	1.913	-11.853	-20.448	-12.592	-9.01	6.12	-33.496	-2.12	-20.749
1914	1.914	-19.264	-61.403	-12.998	-14.055	33.7	2.11	-13.646	-33.988
1915	1.915	-7.517	-45.101	-14.371	-13.484	38.682	-51.98	9.898	-69.69
1916	1.916	-12.21	-40.215	-17.292	-14.079	25.077	-61.734	31.52	-58.883
1917	1.917	-13.61	-8.422	-14.604	-10.601	20.962	72.685	11.542	-29.274
1918	1.918	-14.817	12.116	-13.474	-13.896	2.144	361.55	18.851	33.234
1919	1.919	-13.699	0.736	-16.986	-14.291	-1.166	237.913	30.276	25.107
1920	1.92	-12.761	-16.504	-16.633	-16.235	-23.053	50.198	45.067	32.451
1921	1.921	-15.693	-51.157	-11.828	-11.21	-14.718	-461.456	35.41	-55.043
1922	1.922	-13.206	-37.77	-12.433	-11.808	-12.198	-388.266	9.152	-66.718
1923	1.923	-10.916	24.674	-13.034	-14.724	-19.17	-188.946	-17.168	9.269
1924	1.924	-15.79	33.56	-14.41	-12.223	-26.328	-40.601	-0.2	58.682
1925	1.925	-16.405	41.611	-14.82	-6.812	-32.672	-342.777	-9.572	13.991
1926	1.926	-14.699	34.108	-14.466	-11.656	-57.768	-397.88	-1.339	5.952
1927	1.927	-16.107	53.869	-9.269	-13.595	-74.727	-348.175	37.134	-45.626
1928	1.928	-20.605	71.871	-12.775	-11.859	-71.549	60.221	20.699	-65.574
1929	1.929	-18.903	-11.562	-10.868	-10.521	-51.733	444.536	-44.852	-23.006
1930	1.93	-13.128	-119.102	-11.481	-13.825	-23.422	294.295	-35.948	15.734
1931	1.931	-12.384	-47.012	-11.9	-10.942	2.965	66.696	20.929	30.883
1932	1.932	-15.901	-33.902	-14.262	-8.255	26.801	24.606	-1.132	53.781
1933	1.933	-14	-93.619	-13.91	-9.428	42.48	211.443	-7.69	24.824
1934	1.934	-14.609	-82.872	-13.558	-11.553	56.647	244.844	-13.641	6.114
1935	1.935	-13.277	-92.856	-16.3	-8.259	64.227	89.696	17.363	-10.458
1936	1.936	-14.655	-84.046	-14.202	-14.069	57.262	5.82	-21.258	-7.172
1937	1.937	-17.583	-108.532	-11.529	-11.74	25.308	-122.003	-96.834	-41.544
1938	1.938	-14.318	-104.933	-15.819	-15.228	-15.979	-191.522	-150.948	-27.952
1939	1.939	-17.047	-53.309	-13.339	-17.159	-32.516	-297.411	-81.768	-48.586
1940	1.94	-15.133	-6.515	-12.989	-20.059	-27.547	-162.863	-19.135	8.208
1941	1.941	-13.018	84.983	-10.905	-15.214	-23.139	-5.519	5.414	48.956
1942	1.942	-14.392	71.779	-14.639	-15.797	-10.782	100.189	27.661	-2.559
1943	1.943	-14.214	59.938	-15.087	-16.376	0.479	80.917	34.455	-49.259
1944	1.944	-10.55	49.084	-13.015	-15.988	3.86	63.279	-20.248	-18.729
1945	1.945	-18.494	39.17	-14.998	-16.377	-24.339	47.071	-71.627	-24.071
1946	1.946	-10.181	48.013	-12.343	-12.324	-20.643	61.032	-64.76	-39.161
1947	1.947	-13.285	23.557	-17.621	-15.43	-3.573	47.856	-34.079	-43.566
1948	1.948	-12.324	16.125	-16.131	-12.921	-12.797	59.763	-28.368	-5.967
1949	1.949	-9.817	-17.424	-15.41	-16.216	-4.386	48.746	17.406	29.248
1950	1.95	-9.043	-72.454	-12.949	-17.386	-1.77	38.544	11.716	42.741
1951	1.951	-16.98	-35.519	-17.855	-17.777	-4.013	47.013	28.466	38.66
1952	1.952	-9.626	-2.083	-13.093	-14.303	-35.93	38.813	23.737	12.313
1953	1.953	-16.399	3.847	-5.812	-7.737	-95.563	16.884	-7.895	9.06
1954	1.954	-15.625	20.181	-4.921	-2.904	-103.723	10.249	4.795	-19.117
1955	1.955	-11.554	35.161	-12.919	-0.402	-81.692	-8.125	8.78	-37.765
1956	1.956	-12.125	3.152	3.086	-1.185	-61.83	-24.56	-7.929	-82.313
1957	1.957	-15.402	-42.711	5.353	-0.618	17.426	-19.226	14.251	-51.825
1958	1.958	-14.81	-36.638	-1.08	-5.276	115.082	3.833	6.216	-46.503
1959	1.959	-11.308	-31.179	-3.059	-4.704	101.9	16.461	8.988	-61.708
1960	1.96	-3.937	4.085	-11.815	3.216	42.3	20.48	-7.021	-20.53
1961	1.961	-11.272	17.67	-13.408	-5.118	31.458	3.787	-21.658	-4.059
1962	1.962	-8.347	-2.996	-12.093	-4.162	61.066	-11.513	-23.299	-9.067
1963	1.963	-10.839	8.275	-15.804	-3.206	34.414	-2.851	-28.226	-22.7
1964	1.964	-13.133	-8.729	-12.357	-11.148	-6.109	-20.48	-29.492	-26.86
1965	1.965	-19.692	-18.017	-13.361	-10.197	1.377	-22.554	-10.443	-23.305
1966	1.966	-20.433	-20.721	-12.429	-16.984	-5.074	9.595	2.618	-13.36
1967	1.967	-18.084	-7.935	-4.53	-14.486	-10.987	5.409	9.895	-60.495
1968	1.968	-25.992	-28.981	-5.53	-12.177	-27.4	18.194	-0.46	-80.478
1969	1.969	-29.061	-3.379	-6.528	-12.77	-32.44	-0.089	-29.192	-50.036
1970	1.97	-24.19	-0.06	-10.816	-9.49	-46.035	-51.306	-91.41	-22.328
1971	1.971	-21.644	-21.924	-19.75	-6.594	-50.149	-73.344	-64.391	-47.522
1972	1.972	-14.26	-41.663	-18.614	-10.076	-46.5	-67.115	9.241	11.958
1973	1.973	-15.198	-49.171	-17.671	-6.786	-36.446	-36.924	58.825	19.947
1974	1.974	-12.653	-14.098	-20.602	-10.852	-39.532	-64.532	85.732	41.924
1975	1.975	-7.008	41.452	-9.208	-13.367	-36.817	-39.162	77.84	-18.71
1976	1.976	3.86	34.062	-17.17	-11.043	-19.007	11.134	26.422	-26.927
1977	1.977	-4.04	14.07	-21.455	-13.177	-7.386	58.04	-20.159	24.734
1978	1.978	-11.169	8.002	-17.802	-7.182	-5.239	76.404	-50.284	31.242
1979	1.979	-17.53	-75.279	-11.832	-7.958	-18.773	38.195	-22.379	-11.408
1980	1.98	-18.657	-110.975	-14.951	-5.636	-20.524	114.585	2.992	16.196
1981	1.981	-15.52	-143.496	-12.066	-7.571	-3.064	277.798	-19.601	11.075
1982	1.982	-14.511	-74.349	-12.862	-16.274	13.291	208.313	-40.01	-2.616
1983	1.983	-16.99	-65.435	-12.113	-27.105	7.024	-24.572	-43.41	9.565
1984	1.984	-17.728	-24.795	-14.063	-22.847	9.077	-427.458	-39.864	5.617
1985	1.985	-17.113	-17.383	-17.37	-19.171	28.541	-812.007	-36.57	50.029
1986	1.986	-12.426	2.621	-13.324	-22.652	5.423	-462.293	-16.677	-17.406
1987	1.987	-14.133	-3.255	-14.696	-17.426	-28.968	-235.388	1.301	-8.712
1988	1.988	-15.451	-19.578	-12.389	-16.454	-51.759	-29.306	-0.876	-33.246
1989	1.989	-14.057	-24.498	-12.788	-15.669	-47.668	83.074	1.392	-40.695
1990	1.99	-15.183	-10.809	-6.797	-17.984	-36.411	116.833	-8.063	-34.233
1991	1.991	-13.989	-6.545	1.132	-11.398	-12.569	85.747	-2.594	-64.604
1992	1.992	-16.662	-2.618	-1.972	-13.898	-9.463	57.702	-10.258	-14.621
1993	1.993	-13.141	-5.669	-4.889	-13.109	-6.807	134.612	-28.765	5.322
1994	1.994	-15.426	10.221	-14.571	-9.603	16.34	204.3	-36.048	23.425
1995	1.995	-13.263	24.493	-13.409	-9.002	25.537	183.167	-19.592	28.785
1996	1.996	-14.387	17.031	-14.572	-11.885	-17.105	-105.656	-17.322	-36.865
1997	1.997	-13.955	19.424	-9.342	-10.505	-47.504	-146.964	-11.362	7.743
1998	1.998	-15.472	21.591	-14.176	-11.838	-63.938	115.745	-12.92	48.277
[truncated: 39,521 more rows]
